# Supplementary material for: MALDI-TOF MS typing enables the classification of brewing yeasts of the genus Saccharomyces to major beer styles
Source: PLoS One. 2017 Aug 9;12(8):e0181694. doi: 10.1371/journal.pone.0181694 (PMC5549903; doi:10.1371/journal.pone.0181694)
Supplement: S2 File — The directory includes 90 raw files and was zipped to “.zip”; the folder has three strains with 30 spectra per strain; S1 Text explains the raw files with an example and Table 1 represents the yeast strains used within the experiment. (ZIP) [file pone.0181694.s005.zip › 4-6/30253-149-OG-WB-WB-YPG-18h-E-E_2015-07-14_3_0_D3_1.dat]

2000.53 1350
2000.95 1319
2001.37 1305
2001.79 1336
2002.21 1349
2002.64 1271
2003.06 1290
2003.48 1179
2003.90 1175
2004.32 1236
2004.75 1253
2005.17 1214
2005.59 1227
2006.01 1208
2006.43 1183
2006.86 1238
2007.28 1098
2007.70 1329
2008.12 1201
2008.55 1321
2008.97 1234
2009.39 1266
2009.81 1404
2010.24 1358
2010.66 1216
2011.08 1284
2011.50 1441
2011.93 1284
2012.35 1175
2012.77 1163
2013.20 1076
2013.62 1220
2014.04 1193
2014.46 1206
2014.89 1144
2015.31 1041
2015.73 1062
2016.16 1002
2016.58 1166
2017.00 1144
2017.43 1195
2017.85 1156
2018.27 1215
2018.70 1198
2019.12 1182
2019.54 1159
2019.97 1166
2020.39 1265
2020.82 1116
2021.24 1187
2021.66 1333
2022.09 1255
2022.51 1215
2022.94 1094
2023.36 975
2023.78 1223
2024.21 1197
2024.63 1109
2025.06 1170
2025.48 1118
2025.90 1092
2026.33 1074
2026.75 1083
2027.18 1173
2027.60 1178
2028.03 1060
2028.45 1075
2028.88 1012
2029.30 1045
2029.72 967
2030.15 999
2030.57 1102
2031.00 1065
2031.42 1114
2031.85 1107
2032.27 1123
2032.70 1068
2033.12 999
2033.55 925
2033.97 1016
2034.40 1003
2034.82 1107
2035.25 1195
2035.67 1272
2036.10 1128
2036.52 1151
2036.95 1167
2037.38 1126
2037.80 1229
2038.23 1194
2038.65 1307
2039.08 1079
2039.50 1215
2039.93 1216
2040.36 1274
2040.78 1250
2041.21 1131
2041.63 1056
2042.06 1144
2042.48 1112
2042.91 1163
2043.34 1259
2043.76 1111
2044.19 1203
2044.62 1115
2045.04 1185
2045.47 1063
2045.89 1079
2046.32 1250
2046.75 1188
2047.17 1135
2047.60 1154
2048.03 1248
2048.45 1211
2048.88 1057
2049.31 1184
2049.73 1223
2050.16 1217
2050.59 1320
2051.01 1329
2051.44 1454
2051.87 1402
2052.29 1343
2052.72 1536
2053.15 1589
2053.58 1568
2054.00 1613
2054.43 1586
2054.86 1642
2055.28 1554
2055.71 1582
2056.14 1473
2056.57 1270
2056.99 1367
2057.42 1373
2057.85 1299
2058.28 1270
2058.71 1196
2059.13 1149
2059.56 1278
2059.99 1174
2060.42 1079
2060.84 1208
2061.27 1242
2061.70 1321
2062.13 1301
2062.56 1185
2062.98 1231
2063.41 1416
2063.84 1422
2064.27 1568
2064.70 1711
2065.13 1577
2065.55 1540
2065.98 1639
2066.41 1650
2066.84 1655
2067.27 1384
2067.70 1289
2068.13 1518
2068.55 1456
2068.98 1261
2069.41 1336
2069.84 1215
2070.27 1303
2070.70 1237
2071.13 1226
2071.56 1210
2071.99 1188
2072.41 1149
2072.84 1165
2073.27 1264
2073.70 1171
2074.13 1256
2074.56 1346
2074.99 1378
2075.42 1278
2075.85 1494
2076.28 1397
2076.71 1630
2077.14 1252
2077.57 1390
2078.00 1392
2078.43 1246
2078.86 1291
2079.29 1301
2079.72 1261
2080.15 1075
2080.58 1152
2081.01 1200
2081.44 1287
2081.87 1223
2082.30 1151
2082.73 1189
2083.16 1313
2083.59 1219
2084.02 1219
2084.45 1183
2084.88 1309
2085.31 1206
2085.74 1182
2086.17 1133
2086.60 1226
2087.03 1145
2087.46 1033
2087.89 1074
2088.32 1201
2088.75 1110
2089.18 1036
2089.62 1205
2090.05 1097
2090.48 1114
2090.91 1246
2091.34 1219
2091.77 1279
2092.20 1051
2092.63 1098
2093.06 1238
2093.49 1112
2093.93 1100
2094.36 1139
2094.79 1163
2095.22 1269
2095.65 1119
2096.08 1157
2096.52 1010
2096.95 977
2097.38 1036
2097.81 1027
2098.24 1065
2098.67 1125
2099.11 1100
2099.54 913
2099.97 1092
2100.40 1067
2100.83 1039
2101.27 999
2101.70 1044
2102.13 1110
2102.56 1136
2102.99 1112
2103.43 1017
2103.86 995
2104.29 1029
2104.72 961
2105.16 980
2105.59 1304
2106.02 1233
2106.45 1201
2106.89 1241
2107.32 1237
2107.75 1363
2108.19 1330
2108.62 1121
2109.05 1212
2109.48 1055
2109.92 1188
2110.35 1082
2110.78 1106
2111.22 1155
2111.65 993
2112.08 1029
2112.52 1041
2112.95 1148
2113.38 1120
2113.82 970
2114.25 1037
2114.68 1081
2115.12 939
2115.55 1119
2115.98 1024
2116.42 1164
2116.85 1179
2117.28 993
2117.72 978
2118.15 1057
2118.59 1160
2119.02 1101
2119.45 1071
2119.89 969
2120.32 1002
2120.76 993
2121.19 1045
2121.62 1109
2122.06 1178
2122.49 1015
2122.93 964
2123.36 1044
2123.80 1011
2124.23 962
2124.66 975
2125.10 957
2125.53 983
2125.97 915
2126.40 1044
2126.84 1097
2127.27 1141
2127.71 1056
2128.14 961
2128.58 938
2129.01 1148
2129.45 1136
2129.88 1087
2130.32 1087
2130.75 982
2131.19 1026
2131.62 1113
2132.06 1070
2132.49 1098
2132.93 1062
2133.36 1100
2133.80 1019
2134.23 1180
2134.67 1181
2135.11 1031
2135.54 1066
2135.98 1022
2136.41 1071
2136.85 1142
2137.28 1044
2137.72 1119
2138.16 1184
2138.59 933
2139.03 1018
2139.46 975
2139.90 874
2140.34 1042
2140.77 1041
2141.21 1157
2141.64 1196
2142.08 1051
2142.52 1096
2142.95 1074
2143.39 1061
2143.83 1153
2144.26 1092
2144.70 1030
2145.14 1127
2145.57 1052
2146.01 997
2146.45 1159
2146.88 1093
2147.32 1053
2147.76 1051
2148.19 1071
2148.63 1088
2149.07 1096
2149.50 1187
2149.94 1108
2150.38 1268
2150.81 1268
2151.25 1286
2151.69 1328
2152.13 1152
2152.56 1271
2153.00 1224
2153.44 1120
2153.88 1170
2154.31 1227
2154.75 1170
2155.19 1158
2155.63 1142
2156.06 1119
2156.50 1239
2156.94 1205
2157.38 1151
2157.82 1112
2158.25 1190
2158.69 1255
2159.13 1194
2159.57 1335
2160.01 1251
2160.44 1291
2160.88 1405
2161.32 1104
2161.76 1188
2162.20 1076
2162.63 1080
2163.07 1047
2163.51 1154
2163.95 1123
2164.39 1153
2164.83 1042
2165.27 1003
2165.70 1015
2166.14 1015
2166.58 1077
2167.02 1145
2167.46 1132
2167.90 1172
2168.34 1088
2168.78 1129
2169.22 1086
2169.65 1186
2170.09 1188
2170.53 1170
2170.97 1188
2171.41 1198
2171.85 1191
2172.29 994
2172.73 1096
2173.17 1394
2173.61 1283
2174.05 1577
2174.49 1478
2174.93 1391
2175.37 1388
2175.81 1422
2176.25 1291
2176.69 1244
2177.13 1299
2177.57 1284
2178.01 1258
2178.45 1188
2178.89 1161
2179.33 1175
2179.77 1186
2180.21 1187
2180.65 1154
2181.09 1333
2181.53 1159
2181.97 1073
2182.41 927
2182.85 1052
2183.29 1078
2183.73 1112
2184.17 1067
2184.61 1128
2185.05 1088
2185.49 965
2185.93 966
2186.37 1208
2186.81 1228
2187.25 1208
2187.69 1148
2188.14 1028
2188.58 1083
2189.02 1203
2189.46 1105
2189.90 1069
2190.34 1130
2190.78 1202
2191.22 1105
2191.66 1231
2192.11 1183
2192.55 1094
2192.99 1227
2193.43 1138
2193.87 1216
2194.31 1306
2194.76 1482
2195.20 1348
2195.64 1255
2196.08 1294
2196.52 1388
2196.96 1371
2197.41 1204
2197.85 1275
2198.29 1187
2198.73 1095
2199.17 1138
2199.62 1124
2200.06 1149
2200.50 1107
2200.94 1256
2201.38 1360
2201.83 1347
2202.27 1239
2202.71 1296
2203.15 1278
2203.60 1260
2204.04 1219
2204.48 1338
2204.92 1339
2205.37 1263
2205.81 1349
2206.25 1254
2206.70 1247
2207.14 1210
2207.58 1155
2208.02 1073
2208.47 1215
2208.91 1288
2209.35 1157
2209.80 1155
2210.24 1245
2210.68 1094
2211.13 1150
2211.57 1070
2212.01 924
2212.46 1087
2212.90 1096
2213.34 1055
2213.79 1051
2214.23 1189
2214.67 1276
2215.12 1339
2215.56 1153
2216.00 1158
2216.45 1012
2216.89 1087
2217.34 1171
2217.78 1182
2218.22 1158
2218.67 1136
2219.11 1149
2219.56 1092
2220.00 1140
2220.44 1128
2220.89 1115
2221.33 1201
2221.78 1250
2222.22 1153
2222.67 1231
2223.11 1382
2223.55 1292
2224.00 1388
2224.44 1392
2224.89 1304
2225.33 1274
2225.78 1234
2226.22 1075
2226.67 1166
2227.11 1225
2227.56 1179
2228.00 1209
2228.45 1014
2228.89 1174
2229.34 1149
2229.78 1154
2230.23 1216
2230.67 1247
2231.12 1144
2231.56 1209
2232.01 1222
2232.45 1259
2232.90 1206
2233.35 1276
2233.79 1223
2234.24 1143
2234.68 1155
2235.13 1251
2235.57 1114
2236.02 1226
2236.46 1243
2236.91 1033
2237.36 1113
2237.80 1129
2238.25 1202
2238.69 1206
2239.14 1150
2239.59 1076
2240.03 1039
2240.48 1051
2240.92 1111
2241.37 1028
2241.82 955
2242.26 956
2242.71 888
2243.16 910
2243.60 920
2244.05 896
2244.50 946
2244.94 1052
2245.39 1151
2245.84 1125
2246.28 1019
2246.73 1021
2247.18 970
2247.62 983
2248.07 1026
2248.52 1045
2248.96 1079
2249.41 1006
2249.86 952
2250.31 923
2250.75 983
2251.20 983
2251.65 945
2252.10 919
2252.54 1090
2252.99 1263
2253.44 1108
2253.89 1007
2254.33 1067
2254.78 1002
2255.23 1000
2255.68 1074
2256.12 1015
2256.57 1001
2257.02 954
2257.47 827
2257.91 981
2258.36 872
2258.81 913
2259.26 1126
2259.71 1014
2260.16 1081
2260.60 962
2261.05 1061
2261.50 1285
2261.95 1252
2262.40 1147
2262.84 1296
2263.29 1281
2263.74 1354
2264.19 1268
2264.64 1125
2265.09 1081
2265.54 1169
2265.98 1125
2266.43 1127
2266.88 1058
2267.33 1146
2267.78 1220
2268.23 1031
2268.68 1136
2269.13 1032
2269.58 1043
2270.03 1040
2270.47 1080
2270.92 1298
2271.37 1195
2271.82 1140
2272.27 1168
2272.72 1112
2273.17 1080
2273.62 1037
2274.07 1097
2274.52 1128
2274.97 1147
2275.42 1162
2275.87 1131
2276.32 1180
2276.77 1096
2277.22 1035
2277.67 1170
2278.12 1039
2278.57 1360
2279.02 1194
2279.47 1154
2279.92 1324
2280.37 1240
2280.82 1317
2281.27 1165
2281.72 1193
2282.17 1113
2282.62 1302
2283.07 1232
2283.52 1181
2283.97 1211
2284.42 1147
2284.87 1115
2285.32 1231
2285.77 1074
2286.22 1036
2286.67 999
2287.13 1092
2287.58 1153
2288.03 1192
2288.48 1165
2288.93 1389
2289.38 1597
2289.83 1601
2290.28 1729
2290.73 1637
2291.18 1704
2291.64 1901
2292.09 1717
2292.54 1802
2292.99 1650
2293.44 1646
2293.89 1617
2294.34 1456
2294.80 1247
2295.25 1099
2295.70 1078
2296.15 1197
2296.60 1113
2297.05 1128
2297.51 1177
2297.96 1051
2298.41 1132
2298.86 1078
2299.31 1078
2299.77 1120
2300.22 974
2300.67 982
2301.12 936
2301.57 963
2302.03 973
2302.48 1064
2302.93 1021
2303.38 1062
2303.84 1008
2304.29 1053
2304.74 1027
2305.19 997
2305.65 1023
2306.10 1073
2306.55 1130
2307.01 999
2307.46 1055
2307.91 1088
2308.36 1184
2308.82 1182
2309.27 1183
2309.72 1078
2310.18 1166
2310.63 1100
2311.08 1165
2311.54 1137
2311.99 1231
2312.44 1201
2312.90 1336
2313.35 1126
2313.80 1269
2314.26 1246
2314.71 1176
2315.16 1306
2315.62 1134
2316.07 1098
2316.52 1273
2316.98 1243
2317.43 1214
2317.88 1171
2318.34 1100
2318.79 1127
2319.25 1106
2319.70 1167
2320.15 1146
2320.61 1211
2321.06 1286
2321.52 1133
2321.97 1139
2322.43 1251
2322.88 1174
2323.33 1220
2323.79 1363
2324.24 1198
2324.70 1348
2325.15 1374
2325.61 1376
2326.06 1381
2326.52 1442
2326.97 1578
2327.43 1395
2327.88 1442
2328.34 1303
2328.79 1223
2329.25 1129
2329.70 1275
2330.16 1214
2330.61 1111
2331.07 1000
2331.52 996
2331.98 1002
2332.43 1098
2332.89 1037
2333.34 1080
2333.80 1063
2334.25 1147
2334.71 1006
2335.16 1026
2335.62 1004
2336.08 1018
2336.53 1175
2336.99 1228
2337.44 1000
2337.90 1044
2338.35 1069
2338.81 1086
2339.27 1106
2339.72 1084
2340.18 971
2340.63 840
2341.09 910
2341.55 1060
2342.00 1048
2342.46 1086
2342.91 973
2343.37 976
2343.83 1063
2344.28 1041
2344.74 983
2345.20 1012
2345.65 998
2346.11 1063
2346.57 1016
2347.02 1116
2347.48 1166
2347.94 991
2348.39 929
2348.85 973
2349.31 1034
2349.76 1084
2350.22 1129
2350.68 1006
2351.14 1036
2351.59 1146
2352.05 1120
2352.51 1009
2352.96 995
2353.42 1047
2353.88 997
2354.34 1036
2354.79 1050
2355.25 1001
2355.71 1002
2356.17 1103
2356.62 1042
2357.08 858
2357.54 1020
2358.00 1060
2358.46 1009
2358.91 957
2359.37 1018
2359.83 1089
2360.29 1081
2360.74 1103
2361.20 1198
2361.66 1144
2362.12 1009
2362.58 968
2363.04 947
2363.49 1051
2363.95 1140
2364.41 1116
2364.87 1004
2365.33 1196
2365.79 1086
2366.24 1034
2366.70 1031
2367.16 1112
2367.62 1050
2368.08 1116
2368.54 985
2369.00 959
2369.46 1100
2369.91 1096
2370.37 940
2370.83 944
2371.29 1051
2371.75 1079
2372.21 1102
2372.67 1230
2373.13 1229
2373.59 1139
2374.05 1278
2374.51 1217
2374.97 1322
2375.42 1232
2375.88 1223
2376.34 1242
2376.80 1305
2377.26 1345
2377.72 1256
2378.18 1330
2378.64 1262
2379.10 1166
2379.56 1192
2380.02 1103
2380.48 1168
2380.94 1121
2381.40 951
2381.86 942
2382.32 955
2382.78 1023
2383.24 1048
2383.70 886
2384.16 1011
2384.62 921
2385.08 833
2385.54 829
2386.00 889
2386.47 884
2386.93 922
2387.39 945
2387.85 940
2388.31 1018
2388.77 1080
2389.23 1091
2389.69 1167
2390.15 1203
2390.61 1202
2391.07 1088
2391.53 1272
2391.99 1202
2392.46 1219
2392.92 1214
2393.38 1058
2393.84 1128
2394.30 1081
2394.76 1203
2395.22 1091
2395.68 1189
2396.15 1132
2396.61 1047
2397.07 1059
2397.53 1153
2397.99 1066
2398.45 1058
2398.92 1005
2399.38 1048
2399.84 987
2400.30 1046
2400.76 1101
2401.23 1066
2401.69 1093
2402.15 1162
2402.61 1074
2403.07 1047
2403.54 1044
2404.00 1000
2404.46 995
2404.92 982
2405.38 947
2405.85 997
2406.31 912
2406.77 897
2407.23 1004
2407.70 1020
2408.16 1009
2408.62 1058
2409.08 1060
2409.55 1029
2410.01 893
2410.47 852
2410.94 883
2411.40 1013
2411.86 1016
2412.32 920
2412.79 1094
2413.25 947
2413.71 946
2414.18 1069
2414.64 1107
2415.10 1111
2415.57 1156
2416.03 1118
2416.49 1104
2416.96 1210
2417.42 1163
2417.88 1135
2418.35 1074
2418.81 1160
2419.28 1053
2419.74 964
2420.20 1012
2420.67 1201
2421.13 1069
2421.59 1027
2422.06 980
2422.52 895
2422.99 980
2423.45 988
2423.91 1032
2424.38 1066
2424.84 1041
2425.31 948
2425.77 953
2426.24 957
2426.70 979
2427.16 967
2427.63 959
2428.09 863
2428.56 924
2429.02 924
2429.49 908
2429.95 931
2430.42 1028
2430.88 1069
2431.35 914
2431.81 1060
2432.28 1009
2432.74 1008
2433.21 1029
2433.67 1127
2434.14 1202
2434.60 991
2435.07 911
2435.53 916
2436.00 929
2436.46 1089
2436.93 1052
2437.39 1034
2437.86 1021
2438.32 929
2438.79 954
2439.26 975
2439.72 993
2440.19 1057
2440.65 1152
2441.12 1037
2441.58 1155
2442.05 1087
2442.52 1073
2442.98 1147
2443.45 1146
2443.91 1043
2444.38 1104
2444.85 1086
2445.31 1126
2445.78 1192
2446.24 1190
2446.71 1099
2447.18 990
2447.64 1033
2448.11 1096
2448.58 902
2449.04 943
2449.51 943
2449.98 975
2450.44 993
2450.91 937
2451.38 933
2451.84 999
2452.31 985
2452.78 923
2453.24 801
2453.71 942
2454.18 913
2454.64 911
2455.11 880
2455.58 855
2456.05 993
2456.51 964
2456.98 899
2457.45 870
2457.92 978
2458.38 1061
2458.85 1055
2459.32 956
2459.79 953
2460.25 845
2460.72 893
2461.19 1004
2461.66 1018
2462.12 947
2462.59 1000
2463.06 1023
2463.53 996
2464.00 897
2464.46 1014
2464.93 894
2465.40 1059
2465.87 1125
2466.34 1052
2466.80 1089
2467.27 1116
2467.74 1207
2468.21 1014
2468.68 910
2469.15 886
2469.61 983
2470.08 907
2470.55 1010
2471.02 934
2471.49 891
2471.96 877
2472.43 1000
2472.89 961
2473.36 830
2473.83 881
2474.30 841
2474.77 822
2475.24 865
2475.71 970
2476.18 942
2476.65 1014
2477.12 995
2477.59 887
2478.05 948
2478.52 990
2478.99 822
2479.46 947
2479.93 1021
2480.40 1078
2480.87 913
2481.34 793
2481.81 848
2482.28 929
2482.75 861
2483.22 754
2483.69 825
2484.16 892
2484.63 918
2485.10 908
2485.57 897
2486.04 1066
2486.51 1070
2486.98 1035
2487.45 1134
2487.92 1159
2488.39 1020
2488.86 954
2489.33 1116
2489.80 1034
2490.27 1098
2490.74 1030
2491.21 1006
2491.68 962
2492.15 975
2492.62 953
2493.10 902
2493.57 914
2494.04 912
2494.51 962
2494.98 897
2495.45 933
2495.92 927
2496.39 883
2496.86 921
2497.33 920
2497.80 919
2498.28 807
2498.75 825
2499.22 862
2499.69 944
2500.16 874
2500.63 900
2501.10 885
2501.58 834
2502.05 1008
2502.52 995
2502.99 1060
2503.46 1059
2503.93 1056
2504.41 976
2504.88 963
2505.35 1021
2505.82 1013
2506.29 1099
2506.76 1141
2507.24 1071
2507.71 1131
2508.18 986
2508.65 975
2509.13 1019
2509.60 926
2510.07 929
2510.54 1001
2511.01 1009
2511.49 1142
2511.96 1165
2512.43 1119
2512.90 1074
2513.38 1066
2513.85 1052
2514.32 1019
2514.80 1039
2515.27 1108
2515.74 1063
2516.21 1050
2516.69 934
2517.16 1054
2517.63 1013
2518.11 1026
2518.58 1056
2519.05 1064
2519.53 847
2520.00 896
2520.47 886
2520.95 839
2521.42 965
2521.89 873
2522.37 1028
2522.84 960
2523.31 1083
2523.79 904
2524.26 877
2524.73 959
2525.21 910
2525.68 962
2526.16 954
2526.63 1010
2527.10 1177
2527.58 1178
2528.05 1215
2528.52 1095
2529.00 1207
2529.47 1232
2529.95 1143
2530.42 1128
2530.90 1201
2531.37 1099
2531.84 1122
2532.32 948
2532.79 1063
2533.27 989
2533.74 902
2534.22 912
2534.69 1064
2535.17 985
2535.64 1078
2536.12 1043
2536.59 1043
2537.07 909
2537.54 942
2538.02 1047
2538.49 1070
2538.97 1187
2539.44 937
2539.92 1087
2540.39 1083
2540.87 1006
2541.34 1039
2541.82 1011
2542.29 1003
2542.77 1010
2543.24 1041
2543.72 926
2544.19 936
2544.67 906
2545.14 985
2545.62 912
2546.10 1063
2546.57 1085
2547.05 1085
2547.52 1167
2548.00 1170
2548.47 1252
2548.95 1215
2549.43 1132
2549.90 1197
2550.38 1295
2550.86 1259
2551.33 1233
2551.81 1244
2552.28 1176
2552.76 1086
2553.24 952
2553.71 936
2554.19 1001
2554.67 965
2555.14 898
2555.62 1017
2556.10 1054
2556.57 1055
2557.05 1079
2557.53 1139
2558.00 1023
2558.48 867
2558.96 854
2559.43 916
2559.91 994
2560.39 958
2560.86 974
2561.34 973
2561.82 917
2562.30 1012
2562.77 946
2563.25 854
2563.73 860
2564.21 915
2564.68 1035
2565.16 983
2565.64 877
2566.12 926
2566.59 1026
2567.07 923
2567.55 896
2568.03 805
2568.50 827
2568.98 909
2569.46 1020
2569.94 914
2570.42 957
2570.89 988
2571.37 858
2571.85 909
2572.33 872
2572.81 864
2573.28 867
2573.76 916
2574.24 873
2574.72 853
2575.20 990
2575.68 1049
2576.15 865
2576.63 1027
2577.11 967
2577.59 1048
2578.07 910
2578.55 888
2579.03 898
2579.50 975
2579.98 969
2580.46 906
2580.94 953
2581.42 951
2581.90 916
2582.38 867
2582.86 919
2583.34 884
2583.82 980
2584.30 1013
2584.77 987
2585.25 922
2585.73 984
2586.21 971
2586.69 916
2587.17 928
2587.65 954
2588.13 1050
2588.61 953
2589.09 922
2589.57 950
2590.05 1052
2590.53 908
2591.01 827
2591.49 877
2591.97 905
2592.45 978
2592.93 964
2593.41 1001
2593.89 938
2594.37 994
2594.85 971
2595.33 851
2595.81 856
2596.29 945
2596.77 949
2597.25 1022
2597.73 831
2598.21 833
2598.69 932
2599.17 834
2599.65 917
2600.14 885
2600.62 936
2601.10 899
2601.58 912
2602.06 1093
2602.54 959
2603.02 975
2603.50 1012
2603.98 1015
2604.46 962
2604.95 889
2605.43 976
2605.91 974
2606.39 1060
2606.87 1188
2607.35 1072
2607.83 975
2608.31 1073
2608.80 881
2609.28 918
2609.76 810
2610.24 858
2610.72 913
2611.20 826
2611.69 857
2612.17 962
2612.65 882
2613.13 880
2613.61 923
2614.10 844
2614.58 789
2615.06 867
2615.54 822
2616.02 844
2616.51 989
2616.99 951
2617.47 907
2617.95 864
2618.44 1021
2618.92 1140
2619.40 1065
2619.88 999
2620.37 1034
2620.85 1028
2621.33 972
2621.81 1078
2622.30 990
2622.78 1048
2623.26 1070
2623.75 916
2624.23 1027
2624.71 948
2625.19 850
2625.68 963
2626.16 1021
2626.64 884
2627.13 990
2627.61 947
2628.09 980
2628.58 944
2629.06 967
2629.54 960
2630.03 997
2630.51 1021
2630.99 1024
2631.48 1140
2631.96 1229
2632.45 1171
2632.93 1296
2633.41 1267
2633.90 1373
2634.38 1239
2634.86 1173
2635.35 1187
2635.83 1098
2636.32 1234
2636.80 1179
2637.28 1031
2637.77 1043
2638.25 1050
2638.74 992
2639.22 921
2639.71 817
2640.19 785
2640.68 927
2641.16 951
2641.64 1033
2642.13 945
2642.61 888
2643.10 928
2643.58 969
2644.07 927
2644.55 924
2645.04 837
2645.52 824
2646.01 884
2646.49 904
2646.98 933
2647.46 956
2647.95 931
2648.43 838
2648.92 979
2649.40 948
2649.89 972
2650.37 967
2650.86 850
2651.34 924
2651.83 985
2652.32 903
2652.80 940
2653.29 968
2653.77 826
2654.26 918
2654.74 972
2655.23 868
2655.72 966
2656.20 814
2656.69 785
2657.17 827
2657.66 956
2658.15 955
2658.63 844
2659.12 1075
2659.60 991
2660.09 959
2660.58 887
2661.06 801
2661.55 955
2662.04 971
2662.52 1021
2663.01 1067
2663.49 926
2663.98 839
2664.47 967
2664.95 902
2665.44 914
2665.93 914
2666.42 868
2666.90 882
2667.39 823
2667.88 887
2668.36 853
2668.85 1000
2669.34 825
2669.82 838
2670.31 905
2670.80 874
2671.29 973
2671.77 1069
2672.26 1057
2672.75 1081
2673.24 981
2673.72 979
2674.21 1135
2674.70 1152
2675.19 1114
2675.67 1168
2676.16 1055
2676.65 1131
2677.14 1217
2677.62 1185
2678.11 982
2678.60 886
2679.09 951
2679.58 772
2680.06 876
2680.55 951
2681.04 935
2681.53 890
2682.02 777
2682.51 897
2682.99 884
2683.48 920
2683.97 808
2684.46 880
2684.95 898
2685.44 745
2685.92 818
2686.41 907
2686.90 809
2687.39 858
2687.88 862
2688.37 820
2688.86 922
2689.35 873
2689.83 821
2690.32 886
2690.81 881
2691.30 891
2691.79 900
2692.28 899
2692.77 884
2693.26 955
2693.75 842
2694.24 852
2694.73 876
2695.22 835
2695.71 866
2696.20 884
2696.68 746
2697.17 796
2697.66 759
2698.15 817
2698.64 810
2699.13 897
2699.62 929
2700.11 960
2700.60 959
2701.09 942
2701.58 998
2702.07 905
2702.56 1009
2703.05 1019
2703.54 837
2704.03 873
2704.52 948
2705.01 944
2705.50 1045
2706.00 1022
2706.49 918
2706.98 1058
2707.47 966
2707.96 961
2708.45 1117
2708.94 846
2709.43 818
2709.92 875
2710.41 910
2710.90 888
2711.39 940
2711.88 857
2712.37 839
2712.87 814
2713.36 836
2713.85 905
2714.34 902
2714.83 869
2715.32 953
2715.81 933
2716.30 900
2716.80 836
2717.29 889
2717.78 922
2718.27 874
2718.76 997
2719.25 914
2719.75 886
2720.24 920
2720.73 1072
2721.22 1019
2721.71 1037
2722.20 959
2722.70 946
2723.19 1002
2723.68 1016
2724.17 1082
2724.66 1160
2725.16 1197
2725.65 1192
2726.14 1103
2726.63 1103
2727.13 1086
2727.62 953
2728.11 983
2728.60 1077
2729.10 1026
2729.59 1073
2730.08 949
2730.57 956
2731.07 1112
2731.56 1054
2732.05 1002
2732.54 940
2733.04 863
2733.53 929
2734.02 929
2734.52 951
2735.01 988
2735.50 922
2736.00 1030
2736.49 1117
2736.98 1155
2737.47 1010
2737.97 1104
2738.46 1092
2738.95 1041
2739.45 1091
2739.94 1142
2740.44 1057
2740.93 986
2741.42 1056
2741.92 1116
2742.41 1138
2742.90 1110
2743.40 993
2743.89 1010
2744.39 1000
2744.88 1012
2745.37 958
2745.87 991
2746.36 1092
2746.86 1101
2747.35 900
2747.84 824
2748.34 1013
2748.83 937
2749.33 929
2749.82 1025
2750.32 1010
2750.81 848
2751.30 921
2751.80 898
2752.29 941
2752.79 898
2753.28 782
2753.78 843
2754.27 865
2754.77 832
2755.26 801
2755.76 771
2756.25 863
2756.75 799
2757.24 914
2757.74 930
2758.23 971
2758.73 865
2759.22 898
2759.72 887
2760.21 878
2760.71 851
2761.20 920
2761.70 917
2762.20 835
2762.69 818
2763.19 908
2763.68 905
2764.18 964
2764.67 958
2765.17 971
2765.67 905
2766.16 888
2766.66 949
2767.15 1003
2767.65 958
2768.14 821
2768.64 906
2769.14 943
2769.63 946
2770.13 875
2770.63 971
2771.12 977
2771.62 835
2772.11 872
2772.61 842
2773.11 906
2773.60 1083
2774.10 1107
2774.60 1084
2775.09 1056
2775.59 990
2776.09 972
2776.58 1126
2777.08 1037
2777.58 1121
2778.07 1224
2778.57 1102
2779.07 1031
2779.57 1021
2780.06 1240
2780.56 1011
2781.06 932
2781.55 874
2782.05 873
2782.55 847
2783.05 867
2783.54 1081
2784.04 893
2784.54 914
2785.04 940
2785.53 901
2786.03 999
2786.53 943
2787.03 905
2787.52 969
2788.02 918
2788.52 1060
2789.02 1063
2789.52 1061
2790.01 1042
2790.51 1063
2791.01 1105
2791.51 1059
2792.01 1135
2792.50 1124
2793.00 1051
2793.50 1051
2794.00 1117
2794.50 1136
2795.00 1034
2795.50 952
2795.99 1009
2796.49 1089
2796.99 1071
2797.49 997
2797.99 1061
2798.49 981
2798.99 1029
2799.48 1133
2799.98 1037
2800.48 979
2800.98 944
2801.48 994
2801.98 1055
2802.48 983
2802.98 987
2803.48 915
2803.98 881
2804.48 913
2804.97 927
2805.47 870
2805.97 936
2806.47 932
2806.97 813
2807.47 867
2807.97 882
2808.47 852
2808.97 863
2809.47 985
2809.97 944
2810.47 821
2810.97 797
2811.47 731
2811.97 811
2812.47 747
2812.97 773
2813.47 877
2813.97 805
2814.47 911
2814.97 905
2815.47 842
2815.97 872
2816.47 748
2816.97 789
2817.47 800
2817.97 779
2818.47 671
2818.97 760
2819.47 802
2819.98 839
2820.48 716
2820.98 871
2821.48 854
2821.98 938
2822.48 980
2822.98 856
2823.48 950
2823.98 914
2824.48 848
2824.98 890
2825.49 789
2825.99 820
2826.49 925
2826.99 1015
2827.49 825
2827.99 803
2828.49 845
2828.99 816
2829.50 836
2830.00 790
2830.50 805
2831.00 785
2831.50 783
2832.00 804
2832.51 787
2833.01 844
2833.51 762
2834.01 740
2834.51 711
2835.02 856
2835.52 809
2836.02 820
2836.52 791
2837.02 743
2837.53 832
2838.03 817
2838.53 970
2839.03 975
2839.54 961
2840.04 813
2840.54 987
2841.04 1048
2841.55 945
2842.05 873
2842.55 776
2843.05 835
2843.56 799
2844.06 989
2844.56 917
2845.07 870
2845.57 952
2846.07 762
2846.57 807
2847.08 904
2847.58 890
2848.08 949
2848.59 903
2849.09 907
2849.59 920
2850.10 885
2850.60 967
2851.10 957
2851.61 909
2852.11 837
2852.61 900
2853.12 957
2853.62 997
2854.12 878
2854.63 978
2855.13 969
2855.64 882
2856.14 939
2856.64 926
2857.15 1047
2857.65 967
2858.16 1004
2858.66 942
2859.16 1034
2859.67 883
2860.17 915
2860.68 871
2861.18 865
2861.69 820
2862.19 753
2862.69 835
2863.20 1026
2863.70 892
2864.21 868
2864.71 874
2865.22 792
2865.72 884
2866.23 872
2866.73 857
2867.24 789
2867.74 780
2868.25 892
2868.75 891
2869.26 940
2869.76 801
2870.27 844
2870.77 925
2871.28 916
2871.78 831
2872.29 949
2872.79 938
2873.30 936
2873.80 959
2874.31 1068
2874.81 1013
2875.32 962
2875.83 919
2876.33 944
2876.84 954
2877.34 1057
2877.85 1026
2878.35 1028
2878.86 1043
2879.37 1094
2879.87 971
2880.38 1012
2880.88 1053
2881.39 952
2881.90 872
2882.40 1078
2882.91 966
2883.41 938
2883.92 890
2884.43 802
2884.93 953
2885.44 910
2885.95 889
2886.45 911
2886.96 1052
2887.47 960
2887.97 835
2888.48 834
2888.99 956
2889.49 969
2890.00 894
2890.51 954
2891.01 947
2891.52 968
2892.03 1028
2892.54 962
2893.04 981
2893.55 994
2894.06 1084
2894.56 1211
2895.07 1182
2895.58 1167
2896.09 1055
2896.59 918
2897.10 1090
2897.61 1028
2898.12 1056
2898.62 1052
2899.13 967
2899.64 934
2900.15 1012
2900.65 920
2901.16 1011
2901.67 1067
2902.18 1091
2902.69 1027
2903.19 1074
2903.70 971
2904.21 895
2904.72 1010
2905.23 905
2905.73 937
2906.24 1122
2906.75 1077
2907.26 1043
2907.77 1021
2908.28 975
2908.79 823
2909.29 834
2909.80 843
2910.31 906
2910.82 970
2911.33 872
2911.84 869
2912.35 934
2912.85 810
2913.36 827
2913.87 962
2914.38 989
2914.89 997
2915.40 989
2915.91 1094
2916.42 1065
2916.93 940
2917.44 923
2917.95 1043
2918.45 912
2918.96 873
2919.47 936
2919.98 1025
2920.49 847
2921.00 855
2921.51 1039
2922.02 946
2922.53 895
2923.04 813
2923.55 770
2924.06 997
2924.57 1014
2925.08 986
2925.59 969
2926.10 895
2926.61 998
2927.12 994
2927.63 865
2928.14 890
2928.65 796
2929.16 714
2929.67 882
2930.18 920
2930.69 1051
2931.20 901
2931.71 911
2932.22 922
2932.73 871
2933.25 960
2933.76 909
2934.27 979
2934.78 874
2935.29 953
2935.80 1030
2936.31 1048
2936.82 1095
2937.33 1074
2937.84 946
2938.35 1014
2938.87 1098
2939.38 993
2939.89 1137
2940.40 1025
2940.91 1046
2941.42 1052
2941.93 1036
2942.44 1102
2942.96 1129
2943.47 1064
2943.98 1034
2944.49 963
2945.00 921
2945.51 980
2946.03 986
2946.54 979
2947.05 1055
2947.56 1065
2948.07 1012
2948.59 936
2949.10 873
2949.61 806
2950.12 834
2950.63 816
2951.15 859
2951.66 920
2952.17 919
2952.68 909
2953.19 902
2953.71 939
2954.22 876
2954.73 863
2955.24 945
2955.76 894
2956.27 898
2956.78 872
2957.30 972
2957.81 1037
2958.32 1062
2958.83 988
2959.35 1028
2959.86 1120
2960.37 927
2960.89 928
2961.40 875
2961.91 930
2962.43 1046
2962.94 970
2963.45 1153
2963.96 987
2964.48 880
2964.99 1028
2965.51 970
2966.02 912
2966.53 860
2967.05 948
2967.56 985
2968.07 863
2968.59 928
2969.10 960
2969.61 867
2970.13 846
2970.64 892
2971.16 939
2971.67 1025
2972.18 979
2972.70 920
2973.21 889
2973.73 1013
2974.24 850
2974.75 892
2975.27 968
2975.78 861
2976.30 844
2976.81 977
2977.33 1043
2977.84 992
2978.36 1004
2978.87 1087
2979.38 1104
2979.90 1001
2980.41 962
2980.93 1116
2981.44 1150
2981.96 1186
2982.47 1109
2982.99 1192
2983.50 1212
2984.02 1182
2984.53 1159
2985.05 1241
2985.56 1244
2986.08 1071
2986.59 1136
2987.11 1232
2987.63 1300
2988.14 1404
2988.66 1420
2989.17 1233
2989.69 1297
2990.20 1372
2990.72 1269
2991.23 1265
2991.75 1450
2992.27 1610
2992.78 1551
2993.30 1366
2993.81 1359
2994.33 1310
2994.84 1310
2995.36 1252
2995.88 1284
2996.39 1382
2996.91 1476
2997.43 1432
2997.94 1554
2998.46 1727
2998.97 1559
2999.49 1552
3000.01 1731
3000.52 1825
3001.04 1631
3001.56 1869
3002.07 2490
3002.59 2999
3003.11 3007
3003.62 3569
3004.14 4237
3004.66 4662
3005.17 4852
3005.69 5062
3006.21 5197
3006.72 5365
3007.24 4983
3007.76 4763
3008.28 4076
3008.79 3408
3009.31 3184
3009.83 2775
3010.34 2355
3010.86 2228
3011.38 1906
3011.90 1755
3012.41 1571
3012.93 1586
3013.45 1452
3013.97 1269
3014.48 1370
3015.00 1482
3015.52 1312
3016.04 1338
3016.56 1419
3017.07 1393
3017.59 1566
3018.11 1411
3018.63 1225
3019.15 1095
3019.66 1208
3020.18 1334
3020.70 1395
3021.22 1402
3021.74 1285
3022.26 1222
3022.77 1294
3023.29 1299
3023.81 1330
3024.33 1214
3024.85 1342
3025.37 1328
3025.88 1124
3026.40 1179
3026.92 1245
3027.44 1196
3027.96 1326
3028.48 1193
3029.00 1196
3029.52 1198
3030.04 1199
3030.55 1198
3031.07 1129
3031.59 1168
3032.11 1157
3032.63 1050
3033.15 1018
3033.67 971
3034.19 1012
3034.71 994
3035.23 1091
3035.75 1152
3036.27 1062
3036.79 1228
3037.31 1112
3037.83 1093
3038.35 1106
3038.87 1112
3039.39 1138
3039.91 1118
3040.42 1054
3040.94 1180
3041.46 1169
3041.98 1069
3042.50 1068
3043.03 1019
3043.55 978
3044.07 1019
3044.59 988
3045.11 1010
3045.63 1121
3046.15 1122
3046.67 1114
3047.19 1114
3047.71 1126
3048.23 1106
3048.75 1090
3049.27 1124
3049.79 1107
3050.31 1110
3050.83 1049
3051.35 1111
3051.87 961
3052.39 1011
3052.92 1044
3053.44 1073
3053.96 1014
3054.48 1059
3055.00 992
3055.52 1025
3056.04 1106
3056.56 929
3057.09 890
3057.61 898
3058.13 1013
3058.65 1099
3059.17 1047
3059.69 1080
3060.21 1044
3060.74 978
3061.26 1087
3061.78 999
3062.30 1043
3062.82 1081
3063.34 1222
3063.87 1155
3064.39 1166
3064.91 1005
3065.43 1090
3065.95 1094
3066.48 1043
3067.00 1151
3067.52 1234
3068.04 1385
3068.57 1362
3069.09 1285
3069.61 1286
3070.13 1134
3070.66 1261
3071.18 1224
3071.70 1128
3072.22 1239
3072.75 1295
3073.27 1172
3073.79 1091
3074.31 1147
3074.84 1142
3075.36 1284
3075.88 1435
3076.41 1314
3076.93 1362
3077.45 1250
3077.97 1300
3078.50 1484
3079.02 1336
3079.54 1421
3080.07 1578
3080.59 1701
3081.11 1755
3081.64 1698
3082.16 1640
3082.68 1670
3083.21 1727
3083.73 1609
3084.26 1632
3084.78 1673
3085.30 1612
3085.83 1438
3086.35 1504
3086.87 1317
3087.40 1356
3087.92 1587
3088.45 1490
3088.97 1365
3089.49 1428
3090.02 1446
3090.54 1404
3091.07 1462
3091.59 1573
3092.11 1464
3092.64 1391
3093.16 1584
3093.69 1583
3094.21 1532
3094.74 1522
3095.26 1545
3095.79 1683
3096.31 1717
3096.84 1902
3097.36 1778
3097.89 1902
3098.41 1903
3098.93 1869
3099.46 2465
3099.98 3254
3100.51 3267
3101.03 4055
3101.56 4897
3102.09 5503
3102.61 6639
3103.14 7208
3103.66 7848
3104.19 8202
3104.71 8457
3105.24 7947
3105.76 7279
3106.29 6593
3106.81 6148
3107.34 4921
3107.86 3752
3108.39 3347
3108.92 2992
3109.44 2717
3109.97 2517
3110.49 2219
3111.02 1927
3111.55 1967
3112.07 2050
3112.60 1832
3113.12 1889
3113.65 1882
3114.18 1773
3114.70 1704
3115.23 1658
3115.75 1607
3116.28 1512
3116.81 1523
3117.33 1269
3117.86 1224
3118.39 1319
3118.91 1311
3119.44 1414
3119.97 1462
3120.49 1369
3121.02 1450
3121.55 1319
3122.07 1524
3122.60 1540
3123.13 1443
3123.65 1585
3124.18 1565
3124.71 1373
3125.24 1212
3125.76 1283
3126.29 1353
3126.82 1122
3127.34 1283
3127.87 1287
3128.40 1157
3128.93 1103
3129.45 1298
3129.98 1308
3130.51 1230
3131.04 1113
3131.56 1133
3132.09 985
3132.62 1077
3133.15 1058
3133.68 1232
3134.20 1201
3134.73 1212
3135.26 1052
3135.79 1022
3136.32 1169
3136.84 1178
3137.37 1034
3137.90 1084
3138.43 1008
3138.96 1051
3139.48 1147
3140.01 1128
3140.54 1058
3141.07 1068
3141.60 925
3142.13 986
3142.66 964
3143.18 1042
3143.71 1071
3144.24 1069
3144.77 1095
3145.30 1095
3145.83 1115
3146.36 1079
3146.89 1114
3147.41 1042
3147.94 1170
3148.47 1173
3149.00 1260
3149.53 1216
3150.06 1259
3150.59 1153
3151.12 1226
3151.65 1382
3152.18 1211
3152.71 1119
3153.24 1198
3153.77 1093
3154.30 1173
3154.82 1097
3155.35 1006
3155.88 1057
3156.41 1072
3156.94 1109
3157.47 1143
3158.00 1169
3158.53 1002
3159.06 1089
3159.59 1216
3160.12 1040
3160.65 959
3161.18 1010
3161.71 1125
3162.24 1167
3162.77 1027
3163.30 1031
3163.83 991
3164.37 933
3164.90 988
3165.43 1090
3165.96 1001
3166.49 906
3167.02 850
3167.55 1062
3168.08 1037
3168.61 1023
3169.14 977
3169.67 1100
3170.20 1007
3170.73 998
3171.26 1007
3171.80 1100
3172.33 1006
3172.86 1094
3173.39 1149
3173.92 1152
3174.45 1240
3174.98 1224
3175.51 1301
3176.05 1363
3176.58 1432
3177.11 1253
3177.64 1080
3178.17 1100
3178.70 1073
3179.23 999
3179.77 910
3180.30 982
3180.83 862
3181.36 938
3181.89 962
3182.43 921
3182.96 810
3183.49 792
3184.02 888
3184.55 839
3185.09 946
3185.62 963
3186.15 961
3186.68 946
3187.21 940
3187.75 835
3188.28 911
3188.81 1053
3189.34 1153
3189.88 1049
3190.41 957
3190.94 971
3191.47 943
3192.01 889
3192.54 859
3193.07 836
3193.61 956
3194.14 1021
3194.67 1044
3195.20 1019
3195.74 1030
3196.27 948
3196.80 1036
3197.34 1073
3197.87 1041
3198.40 1103
3198.94 1130
3199.47 1117
3200.00 1189
3200.54 1084
3201.07 1038
3201.60 1163
3202.14 1199
3202.67 1113
3203.21 1232
3203.74 1050
3204.27 941
3204.81 1108
3205.34 1144
3205.87 1114
3206.41 1185
3206.94 1086
3207.48 969
3208.01 1112
3208.54 1089
3209.08 1097
3209.61 1184
3210.15 1230
3210.68 1309
3211.22 1333
3211.75 1260
3212.28 1374
3212.82 1279
3213.35 1247
3213.89 1197
3214.42 1232
3214.96 1067
3215.49 1146
3216.03 1063
3216.56 1067
3217.10 1062
3217.63 948
3218.17 1091
3218.70 1103
3219.24 1063
3219.77 1071
3220.31 969
3220.84 1032
3221.38 1061
3221.91 1168
3222.45 1053
3222.98 1049
3223.52 1206
3224.05 1421
3224.59 1447
3225.12 1355
3225.66 1449
3226.19 1518
3226.73 1424
3227.27 1375
3227.80 1265
3228.34 1306
3228.87 1316
3229.41 1325
3229.94 1354
3230.48 1289
3231.02 1230
3231.55 1150
3232.09 1228
3232.62 1297
3233.16 1296
3233.70 1252
3234.23 1238
3234.77 1233
3235.31 1310
3235.84 1385
3236.38 1384
3236.91 1389
3237.45 1425
3237.99 1360
3238.52 1395
3239.06 1498
3239.60 1583
3240.13 1426
3240.67 1464
3241.21 1375
3241.75 1394
3242.28 1492
3242.82 1442
3243.36 1440
3243.89 1372
3244.43 1492
3244.97 1498
3245.50 1381
3246.04 1507
3246.58 1497
3247.12 1425
3247.65 1528
3248.19 1422
3248.73 1598
3249.27 1645
3249.80 1611
3250.34 1508
3250.88 1497
3251.42 1552
3251.95 1616
3252.49 1479
3253.03 1616
3253.57 1571
3254.11 1468
3254.64 1664
3255.18 1614
3255.72 1645
3256.26 1658
3256.80 1630
3257.33 1753
3257.87 1764
3258.41 1814
3258.95 1913
3259.49 2194
3260.02 2367
3260.56 2631
3261.10 2943
3261.64 3112
3262.18 3644
3262.72 3773
3263.26 3951
3263.79 4174
3264.33 4809
3264.87 5314
3265.41 5883
3265.95 6544
3266.49 6345
3267.03 6643
3267.57 6799
3268.11 7071
3268.64 6526
3269.18 6146
3269.72 5546
3270.26 5091
3270.80 4383
3271.34 3942
3271.88 3413
3272.42 2883
3272.96 2607
3273.50 2513
3274.04 2215
3274.58 1915
3275.12 2005
3275.66 2104
3276.20 1958
3276.74 1857
3277.28 1905
3277.82 1963
3278.36 1974
3278.90 1927
3279.44 1858
3279.98 1905
3280.52 1944
3281.06 1824
3281.60 1842
3282.14 1854
3282.68 1831
3283.22 1684
3283.76 1723
3284.30 1671
3284.84 1734
3285.38 1727
3285.92 1642
3286.46 1653
3287.00 1636
3287.54 1631
3288.08 1840
3288.62 1800
3289.16 1775
3289.70 1871
3290.24 1708
3290.79 1774
3291.33 1836
3291.87 1668
3292.41 1768
3292.95 1893
3293.49 1856
3294.03 2225
3294.57 2394
3295.11 2635
3295.66 2517
3296.20 2589
3296.74 2695
3297.28 2873
3297.82 2622
3298.36 2539
3298.90 2733
3299.45 2364
3299.99 2185
3300.53 2059
3301.07 2168
3301.61 2102
3302.16 1929
3302.70 2007
3303.24 2061
3303.78 1975
3304.32 1884
3304.87 1839
3305.41 1747
3305.95 1809
3306.49 1720
3307.03 1619
3307.58 1556
3308.12 1613
3308.66 1570
3309.20 1412
3309.75 1431
3310.29 1497
3310.83 1444
3311.37 1453
3311.92 1603
3312.46 1557
3313.00 1497
3313.54 1495
3314.09 1543
3314.63 1628
3315.17 1662
3315.72 1635
3316.26 1637
3316.80 1738
3317.35 1973
3317.89 1936
3318.43 1863
3318.97 1774
3319.52 1809
3320.06 1618
3320.60 1602
3321.15 1694
3321.69 1543
3322.23 1641
3322.78 1553
3323.32 1500
3323.87 1461
3324.41 1506
3324.95 1543
3325.50 1448
3326.04 1234
3326.58 1414
3327.13 1509
3327.67 1393
3328.22 1283
3328.76 1266
3329.30 1443
3329.85 1433
3330.39 1469
3330.94 1725
3331.48 1943
3332.03 2054
3332.57 2612
3333.11 2737
3333.66 3121
3334.20 3682
3334.75 4070
3335.29 4669
3335.84 4763
3336.38 5175
3336.93 5525
3337.47 5685
3338.02 5504
3338.56 5150
3339.11 4665
3339.65 4350
3340.20 3732
3340.74 3461
3341.29 3007
3341.83 2475
3342.38 2156
3342.92 1922
3343.47 1767
3344.01 1571
3344.56 1404
3345.10 1441
3345.65 1453
3346.19 1450
3346.74 1357
3347.28 1325
3347.83 1311
3348.38 1412
3348.92 1298
3349.47 1407
3350.01 1324
3350.56 1310
3351.10 1215
3351.65 1315
3352.20 1504
3352.74 1302
3353.29 1292
3353.83 1472
3354.38 1435
3354.93 1362
3355.47 1282
3356.02 1262
3356.56 1380
3357.11 1300
3357.66 1261
3358.20 1298
3358.75 1295
3359.30 1221
3359.84 1170
3360.39 1171
3360.94 1217
3361.48 1093
3362.03 1160
3362.58 1142
3363.12 1269
3363.67 1340
3364.22 1460
3364.76 1245
3365.31 1256
3365.86 1206
3366.41 1233
3366.95 1200
3367.50 1255
3368.05 1217
3368.59 1122
3369.14 1184
3369.69 1227
3370.24 1175
3370.78 1117
3371.33 1141
3371.88 1215
3372.43 1280
3372.97 1286
3373.52 1299
3374.07 1407
3374.62 1376
3375.17 1240
3375.71 1344
3376.26 1283
3376.81 1227
3377.36 1248
3377.91 1172
3378.45 1117
3379.00 1073
3379.55 1221
3380.10 1070
3380.65 1042
3381.19 1155
3381.74 1129
3382.29 1077
3382.84 949
3383.39 951
3383.94 899
3384.49 894
3385.03 891
3385.58 936
3386.13 1107
3386.68 1062
3387.23 1052
3387.78 868
3388.33 995
3388.88 1069
3389.42 1097
3389.97 1034
3390.52 962
3391.07 1016
3391.62 1027
3392.17 1099
3392.72 1047
3393.27 1019
3393.82 1082
3394.37 1058
3394.92 985
3395.47 978
3396.02 1005
3396.57 882
3397.11 945
3397.66 1060
3398.21 999
3398.76 947
3399.31 1058
3399.86 1025
3400.41 999
3400.96 1074
3401.51 923
3402.06 969
3402.61 1026
3403.16 994
3403.71 828
3404.26 869
3404.81 955
3405.36 981
3405.91 842
3406.46 867
3407.02 879
3407.57 837
3408.12 891
3408.67 1003
3409.22 918
3409.77 959
3410.32 964
3410.87 845
3411.42 939
3411.97 1020
3412.52 1008
3413.07 1056
3413.62 990
3414.17 1120
3414.73 1081
3415.28 975
3415.83 1105
3416.38 1051
3416.93 1028
3417.48 949
3418.03 908
3418.58 1070
3419.14 950
3419.69 1005
3420.24 983
3420.79 1185
3421.34 1318
3421.89 1274
3422.44 1235
3423.00 1271
3423.55 1440
3424.10 1499
3424.65 1588
3425.20 1365
3425.76 1405
3426.31 1489
3426.86 1384
3427.41 1429
3427.96 1237
3428.52 1300
3429.07 1185
3429.62 1184
3430.17 1092
3430.72 957
3431.28 1079
3431.83 1093
3432.38 1136
3432.93 1136
3433.49 1051
3434.04 943
3434.59 927
3435.14 1021
3435.70 1046
3436.25 1051
3436.80 1096
3437.36 1024
3437.91 1058
3438.46 940
3439.01 889
3439.57 998
3440.12 1027
3440.67 909
3441.23 1117
3441.78 1009
3442.33 979
3442.89 900
3443.44 1125
3443.99 1076
3444.55 1117
3445.10 1110
3445.65 1010
3446.21 1019
3446.76 963
3447.31 945
3447.87 1095
3448.42 1082
3448.98 1042
3449.53 1173
3450.08 1113
3450.64 962
3451.19 1062
3451.75 1031
3452.30 1052
3452.85 998
3453.41 985
3453.96 1080
3454.52 955
3455.07 1007
3455.62 1119
3456.18 1185
3456.73 1127
3457.29 1162
3457.84 1187
3458.40 1023
3458.95 1080
3459.51 1094
3460.06 1058
3460.62 1078
3461.17 1104
3461.72 1136
3462.28 1022
3462.83 1132
3463.39 1255
3463.94 1162
3464.50 1150
3465.05 1046
3465.61 980
3466.17 1064
3466.72 1076
3467.28 1161
3467.83 1356
3468.39 1251
3468.94 1218
3469.50 1358
3470.05 1379
3470.61 1582
3471.16 1640
3471.72 1467
3472.27 1684
3472.83 1694
3473.39 1514
3473.94 1614
3474.50 1534
3475.05 1542
3475.61 1681
3476.17 1565
3476.72 1563
3477.28 1639
3477.83 1486
3478.39 1630
3478.95 1461
3479.50 1577
3480.06 1508
3480.61 1590
3481.17 1512
3481.73 1567
3482.28 1635
3482.84 1638
3483.40 1759
3483.95 1884
3484.51 1807
3485.07 1903
3485.62 1927
3486.18 1938
3486.74 2150
3487.29 1929
3487.85 2344
3488.41 2935
3488.97 3365
3489.52 4178
3490.08 4936
3490.64 5654
3491.19 6687
3491.75 7281
3492.31 8326
3492.87 8501
3493.42 8921
3493.98 9046
3494.54 7963
3495.09 7715
3495.65 6870
3496.21 6419
3496.77 5020
3497.33 4166
3497.88 3383
3498.44 2895
3499.00 2762
3499.56 2844
3500.11 2747
3500.67 2861
3501.23 2574
3501.79 2490
3502.35 2677
3502.90 2728
3503.46 2757
3504.02 2742
3504.58 3018
3505.14 3059
3505.70 2952
3506.25 2758
3506.81 2556
3507.37 2579
3507.93 2338
3508.49 2325
3509.05 2281
3509.61 2056
3510.16 2017
3510.72 1779
3511.28 1698
3511.84 1727
3512.40 1657
3512.96 1625
3513.52 1545
3514.08 1495
3514.63 1442
3515.19 1443
3515.75 1330
3516.31 1382
3516.87 1202
3517.43 1254
3517.99 1227
3518.55 1302
3519.11 1210
3519.67 1261
3520.23 1297
3520.79 1102
3521.35 1243
3521.91 1384
3522.47 1204
3523.03 1236
3523.59 1403
3524.15 1243
3524.71 1272
3525.26 1251
3525.82 1209
3526.38 1153
3526.94 1169
3527.50 1191
3528.07 1085
3528.63 1157
3529.19 1180
3529.75 1149
3530.31 1057
3530.87 1158
3531.43 1245
3531.99 1213
3532.55 1201
3533.11 1135
3533.67 1149
3534.23 1187
3534.79 1100
3535.35 1113
3535.91 1268
3536.47 1226
3537.03 1199
3537.59 1135
3538.15 1110
3538.72 1065
3539.28 1147
3539.84 1147
3540.40 1190
3540.96 1182
3541.52 1198
3542.08 1154
3542.64 1069
3543.20 1004
3543.77 1189
3544.33 1287
3544.89 1226
3545.45 999
3546.01 1115
3546.57 1112
3547.14 1032
3547.70 1050
3548.26 1155
3548.82 1121
3549.38 1032
3549.94 1131
3550.51 1082
3551.07 1065
3551.63 1072
3552.19 998
3552.75 1042
3553.32 1119
3553.88 1048
3554.44 934
3555.00 952
3555.56 902
3556.13 982
3556.69 973
3557.25 1101
3557.81 1120
3558.38 973
3558.94 976
3559.50 1001
3560.06 868
3560.63 1075
3561.19 1028
3561.75 1037
3562.32 1167
3562.88 1004
3563.44 997
3564.00 1011
3564.57 994
3565.13 976
3565.69 1186
3566.26 1073
3566.82 908
3567.38 894
3567.95 1038
3568.51 1010
3569.07 934
3569.64 1050
3570.20 1015
3570.76 854
3571.33 915
3571.89 803
3572.45 909
3573.02 886
3573.58 931
3574.15 964
3574.71 976
3575.27 981
3575.84 1114
3576.40 1212
3576.96 1349
3577.53 1178
3578.09 1142
3578.66 1159
3579.22 1158
3579.79 1080
3580.35 1244
3580.91 1147
3581.48 1133
3582.04 1055
3582.61 1171
3583.17 1165
3583.74 1008
3584.30 951
3584.87 919
3585.43 870
3585.99 1063
3586.56 1061
3587.12 980
3587.69 906
3588.25 955
3588.82 953
3589.38 861
3589.95 888
3590.51 880
3591.08 898
3591.64 987
3592.21 1029
3592.77 1037
3593.34 964
3593.91 904
3594.47 978
3595.04 905
3595.60 890
3596.17 1015
3596.73 1018
3597.30 1017
3597.86 1024
3598.43 991
3599.00 972
3599.56 923
3600.13 929
3600.69 946
3601.26 827
3601.82 854
3602.39 913
3602.96 899
3603.52 935
3604.09 862
3604.65 933
3605.22 955
3605.79 941
3606.35 874
3606.92 900
3607.49 779
3608.05 805
3608.62 784
3609.19 719
3609.75 922
3610.32 813
3610.89 760
3611.45 840
3612.02 863
3612.59 768
3613.15 770
3613.72 893
3614.29 815
3614.85 776
3615.42 837
3615.99 993
3616.55 829
3617.12 851
3617.69 762
3618.26 884
3618.82 1024
3619.39 916
3619.96 962
3620.53 959
3621.09 1025
3621.66 1066
3622.23 983
3622.80 1009
3623.36 1057
3623.93 990
3624.50 946
3625.07 898
3625.63 915
3626.20 1015
3626.77 986
3627.34 1028
3627.91 1040
3628.47 964
3629.04 789
3629.61 803
3630.18 927
3630.75 872
3631.31 901
3631.88 898
3632.45 734
3633.02 818
3633.59 923
3634.16 871
3634.73 920
3635.29 774
3635.86 804
3636.43 813
3637.00 782
3637.57 956
3638.14 895
3638.71 1012
3639.28 1011
3639.84 995
3640.41 938
3640.98 937
3641.55 906
3642.12 934
3642.69 968
3643.26 990
3643.83 1053
3644.40 1017
3644.97 990
3645.54 1031
3646.11 1085
3646.67 1060
3647.24 927
3647.81 902
3648.38 1011
3648.95 998
3649.52 858
3650.09 910
3650.66 961
3651.23 955
3651.80 900
3652.37 944
3652.94 921
3653.51 1029
3654.08 1064
3654.65 1184
3655.22 1114
3655.79 1224
3656.36 1130
3656.93 1060
3657.50 975
3658.07 1042
3658.64 967
3659.21 966
3659.78 944
3660.35 883
3660.93 929
3661.50 999
3662.07 1085
3662.64 1092
3663.21 1022
3663.78 1009
3664.35 1136
3664.92 1146
3665.49 1181
3666.06 1173
3666.63 1305
3667.20 1267
3667.78 1202
3668.35 1136
3668.92 1167
3669.49 1088
3670.06 998
3670.63 999
3671.20 1065
3671.77 1007
3672.35 957
3672.92 853
3673.49 949
3674.06 977
3674.63 904
3675.20 880
3675.78 939
3676.35 891
3676.92 922
3677.49 951
3678.06 857
3678.64 902
3679.21 977
3679.78 976
3680.35 958
3680.92 891
3681.50 942
3682.07 917
3682.64 844
3683.21 827
3683.79 695
3684.36 910
3684.93 929
3685.50 951
3686.07 914
3686.65 946
3687.22 995
3687.79 961
3688.37 885
3688.94 842
3689.51 905
3690.08 872
3690.66 1069
3691.23 1095
3691.80 1021
3692.38 982
3692.95 1043
3693.52 1022
3694.10 880
3694.67 912
3695.24 875
3695.81 902
3696.39 794
3696.96 803
3697.54 783
3698.11 839
3698.68 885
3699.26 849
3699.83 782
3700.40 1001
3700.98 1007
3701.55 1021
3702.12 984
3702.70 926
3703.27 807
3703.85 877
3704.42 810
3704.99 818
3705.57 949
3706.14 870
3706.72 815
3707.29 937
3707.86 906
3708.44 1051
3709.01 869
3709.59 896
3710.16 958
3710.74 955
3711.31 810
3711.89 813
3712.46 1017
3713.03 932
3713.61 870
3714.18 904
3714.76 824
3715.33 884
3715.91 866
3716.48 1045
3717.06 906
3717.63 954
3718.21 851
3718.78 853
3719.36 935
3719.93 735
3720.51 732
3721.08 949
3721.66 803
3722.23 722
3722.81 708
3723.39 838
3723.96 879
3724.54 926
3725.11 809
3725.69 690
3726.26 772
3726.84 853
3727.41 899
3727.99 900
3728.57 826
3729.14 983
3729.72 934
3730.29 1006
3730.87 957
3731.45 989
3732.02 1054
3732.60 959
3733.17 1016
3733.75 1060
3734.33 1097
3734.90 1058
3735.48 1007
3736.06 931
3736.63 1050
3737.21 1103
3737.79 883
3738.36 890
3738.94 914
3739.52 908
3740.09 873
3740.67 821
3741.25 800
3741.82 743
3742.40 788
3742.98 825
3743.55 827
3744.13 825
3744.71 730
3745.28 786
3745.86 748
3746.44 762
3747.02 871
3747.59 897
3748.17 871
3748.75 879
3749.33 873
3749.90 966
3750.48 970
3751.06 777
3751.64 763
3752.21 810
3752.79 884
3753.37 785
3753.95 814
3754.52 859
3755.10 799
3755.68 721
3756.26 823
3756.84 868
3757.41 827
3757.99 759
3758.57 772
3759.15 954
3759.73 996
3760.31 969
3760.88 776
3761.46 949
3762.04 942
3762.62 885
3763.20 913
3763.78 936
3764.35 857
3764.93 898
3765.51 834
3766.09 865
3766.67 838
3767.25 890
3767.83 888
3768.41 862
3768.99 827
3769.56 848
3770.14 859
3770.72 884
3771.30 913
3771.88 918
3772.46 892
3773.04 949
3773.62 901
3774.20 867
3774.78 839
3775.36 852
3775.94 803
3776.52 793
3777.10 907
3777.67 867
3778.25 877
3778.83 872
3779.41 682
3779.99 727
3780.57 759
3781.15 838
3781.73 762
3782.31 712
3782.89 729
3783.47 708
3784.05 749
3784.63 779
3785.21 670
3785.79 753
3786.37 693
3786.95 731
3787.54 789
3788.12 762
3788.70 790
3789.28 814
3789.86 839
3790.44 823
3791.02 807
3791.60 799
3792.18 799
3792.76 892
3793.34 838
3793.92 876
3794.50 808
3795.08 883
3795.66 902
3796.25 966
3796.83 848
3797.41 931
3797.99 781
3798.57 969
3799.15 905
3799.73 859
3800.31 871
3800.90 919
3801.48 992
3802.06 989
3802.64 905
3803.22 942
3803.80 833
3804.39 896
3804.97 884
3805.55 795
3806.13 879
3806.71 875
3807.29 806
3807.88 909
3808.46 895
3809.04 1087
3809.62 1045
3810.20 937
3810.79 911
3811.37 1075
3811.95 931
3812.53 954
3813.12 1068
3813.70 923
3814.28 912
3814.86 926
3815.45 1013
3816.03 932
3816.61 840
3817.19 892
3817.78 1011
3818.36 924
3818.94 906
3819.52 810
3820.11 913
3820.69 904
3821.27 809
3821.86 771
3822.44 684
3823.02 699
3823.61 686
3824.19 721
3824.77 707
3825.36 853
3825.94 846
3826.52 876
3827.11 862
3827.69 863
3828.27 863
3828.86 929
3829.44 885
3830.02 931
3830.61 895
3831.19 763
3831.77 694
3832.36 807
3832.94 770
3833.53 925
3834.11 974
3834.69 856
3835.28 711
3835.86 705
3836.45 737
3837.03 899
3837.61 729
3838.20 728
3838.78 783
3839.37 892
3839.95 851
3840.54 791
3841.12 783
3841.70 766
3842.29 777
3842.87 837
3843.46 834
3844.04 769
3844.63 846
3845.21 769
3845.80 824
3846.38 835
3846.97 770
3847.55 811
3848.14 741
3848.72 741
3849.31 624
3849.89 754
3850.48 749
3851.06 846
3851.65 836
3852.23 821
3852.82 806
3853.40 733
3853.99 847
3854.58 820
3855.16 698
3855.75 703
3856.33 719
3856.92 777
3857.50 889
3858.09 795
3858.68 808
3859.26 795
3859.85 862
3860.43 848
3861.02 881
3861.60 746
3862.19 881
3862.78 813
3863.36 877
3863.95 896
3864.54 993
3865.12 929
3865.71 868
3866.29 898
3866.88 888
3867.47 785
3868.05 853
3868.64 925
3869.23 829
3869.81 900
3870.40 811
3870.99 792
3871.57 714
3872.16 675
3872.75 828
3873.33 849
3873.92 896
3874.51 807
3875.10 760
3875.68 742
3876.27 765
3876.86 848
3877.44 770
3878.03 845
3878.62 904
3879.21 760
3879.79 809
3880.38 893
3880.97 811
3881.56 734
3882.14 825
3882.73 877
3883.32 886
3883.91 888
3884.49 880
3885.08 1014
3885.67 896
3886.26 868
3886.85 868
3887.43 945
3888.02 895
3888.61 1021
3889.20 1118
3889.79 1018
3890.38 868
3890.96 998
3891.55 967
3892.14 1010
3892.73 969
3893.32 858
3893.91 983
3894.49 885
3895.08 863
3895.67 847
3896.26 941
3896.85 969
3897.44 920
3898.03 932
3898.61 866
3899.20 866
3899.79 915
3900.38 959
3900.97 1003
3901.56 941
3902.15 920
3902.74 920
3903.33 856
3903.92 882
3904.51 974
3905.09 1084
3905.68 1048
3906.27 1023
3906.86 1045
3907.45 1057
3908.04 1054
3908.63 1004
3909.22 1101
3909.81 940
3910.40 923
3910.99 911
3911.58 901
3912.17 921
3912.76 899
3913.35 785
3913.94 862
3914.53 829
3915.12 869
3915.71 890
3916.30 803
3916.89 880
3917.48 783
3918.07 902
3918.66 814
3919.25 852
3919.84 868
3920.43 938
3921.02 1002
3921.61 884
3922.20 892
3922.80 902
3923.39 832
3923.98 816
3924.57 741
3925.16 684
3925.75 715
3926.34 834
3926.93 824
3927.52 728
3928.11 713
3928.70 676
3929.30 601
3929.89 720
3930.48 809
3931.07 744
3931.66 793
3932.25 762
3932.84 735
3933.44 637
3934.03 704
3934.62 733
3935.21 735
3935.80 777
3936.39 806
3936.98 860
3937.58 926
3938.17 806
3938.76 801
3939.35 853
3939.94 921
3940.54 994
3941.13 805
3941.72 893
3942.31 890
3942.90 785
3943.50 770
3944.09 754
3944.68 901
3945.27 899
3945.87 954
3946.46 906
3947.05 875
3947.64 867
3948.24 865
3948.83 821
3949.42 899
3950.01 854
3950.61 852
3951.20 852
3951.79 809
3952.39 873
3952.98 750
3953.57 845
3954.16 806
3954.76 727
3955.35 890
3955.94 840
3956.54 840
3957.13 833
3957.72 929
3958.32 952
3958.91 941
3959.50 860
3960.10 859
3960.69 805
3961.28 840
3961.88 997
3962.47 1016
3963.07 845
3963.66 917
3964.25 941
3964.85 878
3965.44 902
3966.03 949
3966.63 945
3967.22 901
3967.82 913
3968.41 966
3969.00 983
3969.60 917
3970.19 892
3970.79 942
3971.38 909
3971.98 1002
3972.57 943
3973.17 787
3973.76 975
3974.35 1056
3974.95 890
3975.54 1060
3976.14 1032
3976.73 1192
3977.33 1332
3977.92 1145
3978.52 1076
3979.11 997
3979.71 1035
3980.30 938
3980.90 930
3981.49 1020
3982.09 1089
3982.68 934
3983.28 899
3983.87 944
3984.47 953
3985.06 979
3985.66 933
3986.25 916
3986.85 916
3987.45 1086
3988.04 1117
3988.64 1114
3989.23 1006
3989.83 973
3990.42 953
3991.02 1041
3991.62 1106
3992.21 1096
3992.81 1163
3993.40 1074
3994.00 1111
3994.60 1012
3995.19 1108
3995.79 1047
3996.38 1182
3996.98 1091
3997.58 977
3998.17 1047
3998.77 948
3999.37 1099
3999.96 955
4000.56 889
4001.15 948
4001.75 920
4002.35 913
4002.94 918
4003.54 981
4004.14 1004
4004.73 1024
4005.33 899
4005.93 913
4006.53 931
4007.12 932
4007.72 909
4008.32 933
4008.91 840
4009.51 808
4010.11 854
4010.71 1032
4011.30 966
4011.90 920
4012.50 929
4013.10 917
4013.69 971
4014.29 867
4014.89 1053
4015.49 1076
4016.08 906
4016.68 864
4017.28 873
4017.88 833
4018.47 854
4019.07 842
4019.67 806
4020.27 848
4020.87 980
4021.46 920
4022.06 908
4022.66 844
4023.26 856
4023.86 963
4024.45 1075
4025.05 1064
4025.65 970
4026.25 1015
4026.85 1037
4027.45 1020
4028.05 990
4028.64 1127
4029.24 1122
4029.84 987
4030.44 1114
4031.04 1094
4031.64 1049
4032.24 1207
4032.84 1140
4033.43 1266
4034.03 1259
4034.63 1294
4035.23 1270
4035.83 1160
4036.43 1187
4037.03 1045
4037.63 1002
4038.23 900
4038.83 929
4039.43 938
4040.03 1039
4040.63 943
4041.22 810
4041.82 766
4042.42 757
4043.02 894
4043.62 982
4044.22 891
4044.82 938
4045.42 880
4046.02 838
4046.62 897
4047.22 774
4047.82 801
4048.42 720
4049.02 732
4049.62 713
4050.22 754
4050.82 768
4051.42 802
4052.02 867
4052.62 775
4053.22 839
4053.83 737
4054.43 921
4055.03 865
4055.63 860
4056.23 857
4056.83 813
4057.43 763
4058.03 712
4058.63 786
4059.23 824
4059.83 751
4060.43 842
4061.03 843
4061.64 798
4062.24 859
4062.84 827
4063.44 894
4064.04 861
4064.64 806
4065.24 909
4065.84 800
4066.45 838
4067.05 738
4067.65 821
4068.25 847
4068.85 888
4069.45 768
4070.05 737
4070.66 772
4071.26 923
4071.86 813
4072.46 757
4073.06 789
4073.67 857
4074.27 760
4074.87 756
4075.47 800
4076.07 866
4076.68 825
4077.28 830
4077.88 781
4078.48 793
4079.09 770
4079.69 788
4080.29 723
4080.89 699
4081.50 760
4082.10 838
4082.70 723
4083.30 717
4083.91 747
4084.51 773
4085.11 820
4085.71 778
4086.32 794
4086.92 798
4087.52 735
4088.13 778
4088.73 773
4089.33 836
4089.94 767
4090.54 697
4091.14 656
4091.74 681
4092.35 734
4092.95 743
4093.55 733
4094.16 735
4094.76 699
4095.37 739
4095.97 753
4096.57 688
4097.18 693
4097.78 805
4098.38 725
4098.99 700
4099.59 863
4100.20 922
4100.80 767
4101.40 793
4102.01 832
4102.61 848
4103.22 860
4103.82 810
4104.42 852
4105.03 909
4105.63 909
4106.24 877
4106.84 730
4107.45 798
4108.05 849
4108.65 795
4109.26 823
4109.86 834
4110.47 856
4111.07 771
4111.68 798
4112.28 1000
4112.89 841
4113.49 759
4114.10 835
4114.70 802
4115.31 722
4115.91 692
4116.52 772
4117.12 841
4117.73 858
4118.33 701
4118.94 685
4119.54 657
4120.15 723
4120.75 774
4121.36 803
4121.97 759
4122.57 837
4123.18 783
4123.78 704
4124.39 723
4124.99 705
4125.60 742
4126.21 702
4126.81 687
4127.42 739
4128.02 726
4128.63 745
4129.24 788
4129.84 693
4130.45 659
4131.05 777
4131.66 780
4132.27 848
4132.87 824
4133.48 832
4134.08 711
4134.69 747
4135.30 763
4135.90 829
4136.51 765
4137.12 894
4137.72 641
4138.33 781
4138.94 783
4139.54 795
4140.15 754
4140.76 790
4141.37 916
4141.97 905
4142.58 908
4143.19 852
4143.79 935
4144.40 1028
4145.01 862
4145.61 933
4146.22 949
4146.83 867
4147.44 831
4148.04 731
4148.65 877
4149.26 844
4149.87 805
4150.47 770
4151.08 774
4151.69 807
4152.30 768
4152.91 732
4153.51 689
4154.12 773
4154.73 821
4155.34 783
4155.94 687
4156.55 753
4157.16 810
4157.77 831
4158.38 756
4158.99 784
4159.59 824
4160.20 760
4160.81 782
4161.42 793
4162.03 861
4162.64 817
4163.24 699
4163.85 703
4164.46 726
4165.07 873
4165.68 832
4166.29 712
4166.90 784
4167.51 870
4168.11 798
4168.72 764
4169.33 834
4169.94 808
4170.55 726
4171.16 768
4171.77 774
4172.38 807
4172.99 821
4173.60 797
4174.21 822
4174.81 811
4175.42 815
4176.03 687
4176.64 618
4177.25 713
4177.86 785
4178.47 767
4179.08 835
4179.69 855
4180.30 875
4180.91 752
4181.52 761
4182.13 789
4182.74 809
4183.35 812
4183.96 757
4184.57 871
4185.18 906
4185.79 805
4186.40 724
4187.01 802
4187.62 813
4188.23 933
4188.84 688
4189.45 795
4190.06 856
4190.67 846
4191.29 878
4191.90 809
4192.51 732
4193.12 856
4193.73 969
4194.34 936
4194.95 930
4195.56 987
4196.17 985
4196.78 803
4197.39 786
4198.00 808
4198.62 933
4199.23 890
4199.84 816
4200.45 785
4201.06 780
4201.67 781
4202.28 728
4202.89 696
4203.51 730
4204.12 824
4204.73 748
4205.34 738
4205.95 834
4206.56 820
4207.18 819
4207.79 867
4208.40 801
4209.01 754
4209.62 716
4210.24 757
4210.85 850
4211.46 907
4212.07 742
4212.68 702
4213.30 799
4213.91 849
4214.52 755
4215.13 810
4215.74 766
4216.36 915
4216.97 906
4217.58 855
4218.19 910
4218.81 920
4219.42 841
4220.03 925
4220.65 921
4221.26 987
4221.87 845
4222.48 825
4223.10 864
4223.71 849
4224.32 869
4224.94 823
4225.55 842
4226.16 860
4226.78 884
4227.39 838
4228.00 815
4228.61 856
4229.23 947
4229.84 1021
4230.46 955
4231.07 939
4231.68 1036
4232.30 1218
4232.91 1325
4233.52 1362
4234.14 1408
4234.75 1398
4235.36 1406
4235.98 1527
4236.59 1545
4237.21 1345
4237.82 1412
4238.43 1338
4239.05 1246
4239.66 1013
4240.28 1077
4240.89 1073
4241.50 943
4242.12 920
4242.73 872
4243.35 864
4243.96 913
4244.58 846
4245.19 819
4245.81 809
4246.42 891
4247.03 878
4247.65 820
4248.26 881
4248.88 921
4249.49 926
4250.11 846
4250.72 769
4251.34 874
4251.95 935
4252.57 843
4253.18 775
4253.80 767
4254.41 867
4255.03 945
4255.64 784
4256.26 743
4256.88 709
4257.49 712
4258.11 845
4258.72 844
4259.34 963
4259.95 878
4260.57 754
4261.18 731
4261.80 749
4262.42 846
4263.03 849
4263.65 807
4264.26 769
4264.88 897
4265.49 891
4266.11 885
4266.73 928
4267.34 890
4267.96 861
4268.58 851
4269.19 836
4269.81 835
4270.42 938
4271.04 890
4271.66 803
4272.27 764
4272.89 861
4273.51 846
4274.12 786
4274.74 900
4275.36 922
4275.97 860
4276.59 885
4277.21 881
4277.82 875
4278.44 768
4279.06 739
4279.67 768
4280.29 745
4280.91 733
4281.53 781
4282.14 803
4282.76 681
4283.38 713
4283.99 683
4284.61 761
4285.23 780
4285.85 739
4286.46 1002
4287.08 822
4287.70 808
4288.32 896
4288.93 953
4289.55 971
4290.17 1041
4290.79 905
4291.41 948
4292.02 885
4292.64 902
4293.26 926
4293.88 826
4294.50 807
4295.11 849
4295.73 889
4296.35 852
4296.97 826
4297.59 783
4298.21 733
4298.82 790
4299.44 823
4300.06 793
4300.68 804
4301.30 825
4301.92 836
4302.53 816
4303.15 721
4303.77 782
4304.39 823
4305.01 718
4305.63 792
4306.25 755
4306.87 830
4307.49 896
4308.10 837
4308.72 790
4309.34 845
4309.96 920
4310.58 832
4311.20 757
4311.82 791
4312.44 917
4313.06 873
4313.68 756
4314.30 723
4314.92 853
4315.54 868
4316.16 915
4316.78 787
4317.40 815
4318.02 795
4318.64 858
4319.26 841
4319.88 759
4320.50 883
4321.11 899
4321.74 862
4322.36 866
4322.98 976
4323.60 1002
4324.22 1099
4324.84 959
4325.46 1135
4326.08 1191
4326.70 981
4327.32 930
4327.94 1043
4328.56 972
4329.18 1035
4329.80 1113
4330.42 1176
4331.04 1200
4331.66 1001
4332.28 1048
4332.90 1054
4333.52 1138
4334.15 1224
4334.77 1294
4335.39 1407
4336.01 1606
4336.63 1490
4337.25 1585
4337.87 1831
4338.49 1851
4339.11 2127
4339.74 2044
4340.36 2046
4340.98 1943
4341.60 1803
4342.22 1854
4342.84 1735
4343.46 1967
4344.09 2118
4344.71 2545
4345.33 2765
4345.95 2984
4346.57 3352
4347.19 3336
4347.82 3377
4348.44 3457
4349.06 3379
4349.68 3233
4350.30 2828
4350.93 2516
4351.55 2149
4352.17 1803
4352.79 1604
4353.42 1423
4354.04 1423
4354.66 1405
4355.28 1296
4355.91 1347
4356.53 1333
4357.15 1329
4357.77 1399
4358.40 1215
4359.02 1247
4359.64 1348
4360.26 1172
4360.89 1107
4361.51 1168
4362.13 1203
4362.76 1138
4363.38 1207
4364.00 1067
4364.62 1213
4365.25 1049
4365.87 1073
4366.49 1081
4367.12 990
4367.74 1105
4368.36 1058
4368.99 968
4369.61 1010
4370.23 920
4370.86 918
4371.48 1012
4372.11 849
4372.73 858
4373.35 943
4373.98 890
4374.60 878
4375.22 972
4375.85 918
4376.47 917
4377.10 959
4377.72 1007
4378.34 1043
4378.97 1000
4379.59 1004
4380.22 1037
4380.84 1033
4381.47 1033
4382.09 1046
4382.71 1143
4383.34 1114
4383.96 992
4384.59 985
4385.21 1034
4385.84 940
4386.46 863
4387.09 828
4387.71 841
4388.34 881
4388.96 865
4389.59 801
4390.21 934
4390.84 780
4391.46 728
4392.09 848
4392.71 848
4393.34 704
4393.96 725
4394.59 861
4395.21 802
4395.84 906
4396.46 837
4397.09 744
4397.71 844
4398.34 804
4398.96 852
4399.59 813
4400.22 882
4400.84 813
4401.47 838
4402.09 851
4402.72 835
4403.34 884
4403.97 826
4404.60 848
4405.22 851
4405.85 907
4406.47 815
4407.10 902
4407.73 863
4408.35 834
4408.98 806
4409.61 838
4410.23 831
4410.86 827
4411.48 834
4412.11 1033
4412.74 921
4413.36 940
4413.99 849
4414.62 900
4415.24 818
4415.87 821
4416.50 932
4417.12 830
4417.75 822
4418.38 793
4419.01 837
4419.63 828
4420.26 844
4420.89 789
4421.51 768
4422.14 734
4422.77 749
4423.40 764
4424.02 814
4424.65 701
4425.28 646
4425.91 726
4426.53 730
4427.16 705
4427.79 663
4428.42 706
4429.04 645
4429.67 737
4430.30 734
4430.93 740
4431.55 864
4432.18 879
4432.81 791
4433.44 825
4434.07 886
4434.69 750
4435.32 807
4435.95 850
4436.58 808
4437.21 828
4437.84 888
4438.46 937
4439.09 945
4439.72 894
4440.35 884
4440.98 897
4441.61 920
4442.24 865
4442.86 860
4443.49 842
4444.12 897
4444.75 810
4445.38 853
4446.01 882
4446.64 902
4447.27 869
4447.90 836
4448.52 886
4449.15 908
4449.78 935
4450.41 972
4451.04 866
4451.67 872
4452.30 902
4452.93 818
4453.56 821
4454.19 929
4454.82 962
4455.45 931
4456.08 976
4456.71 978
4457.34 974
4457.97 1002
4458.60 962
4459.23 927
4459.86 916
4460.49 964
4461.12 806
4461.75 773
4462.38 756
4463.01 867
4463.64 686
4464.27 716
4464.90 780
4465.53 806
4466.16 714
4466.79 809
4467.42 734
4468.05 725
4468.68 709
4469.31 656
4469.94 824
4470.57 805
4471.20 830
4471.83 877
4472.46 711
4473.09 707
4473.72 771
4474.35 755
4474.99 729
4475.62 790
4476.25 766
4476.88 799
4477.51 858
4478.14 889
4478.77 874
4479.40 882
4480.03 828
4480.67 887
4481.30 868
4481.93 866
4482.56 881
4483.19 874
4483.82 961
4484.46 920
4485.09 908
4485.72 915
4486.35 909
4486.98 912
4487.61 881
4488.25 771
4488.88 910
4489.51 907
4490.14 926
4490.77 962
4491.41 909
4492.04 819
4492.67 838
4493.30 779
4493.94 806
4494.57 813
4495.20 829
4495.83 984
4496.46 902
4497.10 971
4497.73 1010
4498.36 871
4498.99 986
4499.63 1045
4500.26 977
4500.89 1100
4501.53 1409
4502.16 1378
4502.79 1341
4503.42 1325
4504.06 1136
4504.69 1173
4505.32 1157
4505.96 1005
4506.59 1077
4507.22 985
4507.86 937
4508.49 913
4509.12 972
4509.76 888
4510.39 935
4511.02 983
4511.66 1012
4512.29 1026
4512.92 858
4513.56 866
4514.19 862
4514.83 760
4515.46 761
4516.09 768
4516.73 874
4517.36 938
4517.99 789
4518.63 762
4519.26 791
4519.90 750
4520.53 648
4521.17 703
4521.80 776
4522.43 762
4523.07 729
4523.70 780
4524.34 774
4524.97 733
4525.61 820
4526.24 848
4526.88 781
4527.51 808
4528.14 783
4528.78 853
4529.41 801
4530.05 822
4530.68 857
4531.32 910
4531.95 891
4532.59 943
4533.22 911
4533.86 969
4534.49 963
4535.13 917
4535.76 949
4536.40 1007
4537.04 950
4537.67 839
4538.31 881
4538.94 842
4539.58 710
4540.21 699
4540.85 744
4541.48 766
4542.12 725
4542.76 860
4543.39 834
4544.03 712
4544.66 739
4545.30 740
4545.93 720
4546.57 755
4547.21 693
4547.84 768
4548.48 781
4549.11 683
4549.75 787
4550.39 757
4551.02 698
4551.66 768
4552.30 794
4552.93 816
4553.57 683
4554.21 829
4554.84 716
4555.48 771
4556.12 813
4556.75 779
4557.39 761
4558.03 688
4558.66 722
4559.30 753
4559.94 699
4560.57 810
4561.21 759
4561.85 593
4562.48 695
4563.12 689
4563.76 747
4564.40 817
4565.03 693
4565.67 893
4566.31 829
4566.95 702
4567.58 670
4568.22 776
4568.86 699
4569.50 789
4570.13 840
4570.77 802
4571.41 775
4572.05 769
4572.68 710
4573.32 736
4573.96 757
4574.60 663
4575.24 781
4575.87 765
4576.51 817
4577.15 737
4577.79 728
4578.43 815
4579.06 822
4579.70 717
4580.34 843
4580.98 829
4581.62 708
4582.26 733
4582.90 761
4583.53 801
4584.17 767
4584.81 800
4585.45 841
4586.09 787
4586.73 814
4587.37 827
4588.01 788
4588.64 842
4589.28 797
4589.92 864
4590.56 961
4591.20 1079
4591.84 1066
4592.48 1034
4593.12 1165
4593.76 1170
4594.40 1207
4595.04 1151
4595.68 1201
4596.31 915
4596.95 917
4597.59 773
4598.23 768
4598.87 868
4599.51 756
4600.15 777
4600.79 840
4601.43 743
4602.07 718
4602.71 787
4603.35 910
4603.99 898
4604.63 926
4605.27 971
4605.91 809
4606.55 913
4607.19 971
4607.83 801
4608.47 746
4609.11 860
4609.75 823
4610.39 816
4611.03 804
4611.68 872
4612.32 780
4612.96 752
4613.60 797
4614.24 879
4614.88 911
4615.52 813
4616.16 803
4616.80 743
4617.44 827
4618.08 817
4618.72 819
4619.36 708
4620.01 781
4620.65 807
4621.29 830
4621.93 795
4622.57 725
4623.21 812
4623.85 806
4624.50 783
4625.14 741
4625.78 746
4626.42 750
4627.06 800
4627.70 753
4628.34 704
4628.99 677
4629.63 660
4630.27 712
4630.91 704
4631.55 708
4632.20 838
4632.84 866
4633.48 771
4634.12 824
4634.76 886
4635.41 851
4636.05 951
4636.69 918
4637.33 934
4637.98 848
4638.62 849
4639.26 979
4639.90 920
4640.55 933
4641.19 979
4641.83 917
4642.47 994
4643.12 860
4643.76 775
4644.40 686
4645.04 772
4645.69 796
4646.33 897
4646.97 938
4647.62 714
4648.26 703
4648.90 731
4649.55 802
4650.19 776
4650.83 765
4651.48 816
4652.12 817
4652.76 796
4653.41 751
4654.05 660
4654.69 749
4655.34 706
4655.98 685
4656.62 657
4657.27 696
4657.91 683
4658.55 771
4659.20 758
4659.84 762
4660.49 797
4661.13 756
4661.77 727
4662.42 774
4663.06 776
4663.71 787
4664.35 741
4664.99 837
4665.64 754
4666.28 761
4666.93 691
4667.57 691
4668.22 725
4668.86 764
4669.51 768
4670.15 776
4670.79 698
4671.44 643
4672.08 700
4672.73 730
4673.37 756
4674.02 731
4674.66 761
4675.31 785
4675.95 716
4676.60 754
4677.24 832
4677.89 795
4678.53 836
4679.18 815
4679.82 823
4680.47 925
4681.12 1047
4681.76 966
4682.41 940
4683.05 897
4683.70 924
4684.34 960
4684.99 887
4685.63 867
4686.28 892
4686.93 831
4687.57 936
4688.22 850
4688.86 780
4689.51 851
4690.15 777
4690.80 798
4691.45 834
4692.09 839
4692.74 906
4693.39 828
4694.03 753
4694.68 765
4695.32 811
4695.97 989
4696.62 938
4697.26 910
4697.91 1044
4698.56 1011
4699.20 1182
4699.85 1173
4700.50 1185
4701.14 1273
4701.79 1190
4702.44 935
4703.08 995
4703.73 1021
4704.38 860
4705.02 889
4705.67 870
4706.32 863
4706.97 872
4707.61 797
4708.26 847
4708.91 894
4709.55 867
4710.20 812
4710.85 857
4711.50 890
4712.14 877
4712.79 917
4713.44 856
4714.09 783
4714.73 823
4715.38 791
4716.03 791
4716.68 744
4717.33 783
4717.97 844
4718.62 750
4719.27 856
4719.92 937
4720.57 867
4721.21 823
4721.86 766
4722.51 811
4723.16 875
4723.81 901
4724.45 888
4725.10 878
4725.75 994
4726.40 989
4727.05 929
4727.70 944
4728.35 979
4728.99 1037
4729.64 872
4730.29 848
4730.94 838
4731.59 816
4732.24 805
4732.89 779
4733.54 747
4734.19 812
4734.83 772
4735.48 830
4736.13 923
4736.78 756
4737.43 805
4738.08 756
4738.73 820
4739.38 886
4740.03 918
4740.68 904
4741.33 923
4741.98 952
4742.63 833
4743.28 783
4743.93 845
4744.58 939
4745.23 924
4745.87 881
4746.52 918
4747.17 1031
4747.82 1058
4748.47 1078
4749.12 1082
4749.77 1174
4750.42 1220
4751.08 1266
4751.73 1306
4752.38 1384
4753.03 1457
4753.68 1373
4754.33 1324
4754.98 1259
4755.63 1271
4756.28 1273
4756.93 1117
4757.58 1112
4758.23 1137
4758.88 1064
4759.53 910
4760.18 803
4760.83 848
4761.48 817
4762.13 809
4762.79 816
4763.44 894
4764.09 794
4764.74 729
4765.39 843
4766.04 870
4766.69 929
4767.34 968
4767.99 829
4768.65 995
4769.30 1024
4769.95 934
4770.60 991
4771.25 926
4771.90 808
4772.56 820
4773.21 824
4773.86 844
4774.51 798
4775.16 795
4775.81 742
4776.47 847
4777.12 855
4777.77 823
4778.42 857
4779.07 995
4779.73 922
4780.38 897
4781.03 806
4781.68 866
4782.34 979
4782.99 993
4783.64 888
4784.29 975
4784.94 955
4785.60 899
4786.25 847
4786.90 940
4787.56 953
4788.21 986
4788.86 1041
4789.51 992
4790.17 1089
4790.82 1157
4791.47 1216
4792.13 1226
4792.78 1269
4793.43 1282
4794.08 1147
4794.74 1149
4795.39 1178
4796.04 977
4796.70 1178
4797.35 1046
4798.00 936
4798.66 1015
4799.31 915
4799.96 989
4800.62 978
4801.27 1009
4801.93 983
4802.58 993
4803.23 1008
4803.89 1058
4804.54 924
4805.19 829
4805.85 929
4806.50 970
4807.16 975
4807.81 916
4808.46 881
4809.12 797
4809.77 913
4810.43 866
4811.08 843
4811.73 848
4812.39 887
4813.04 903
4813.70 945
4814.35 968
4815.01 909
4815.66 1010
4816.32 1079
4816.97 929
4817.63 936
4818.28 1015
4818.94 1037
4819.59 1128
4820.24 1087
4820.90 979
4821.55 1027
4822.21 1061
4822.86 1084
4823.52 1009
4824.18 1018
4824.83 1021
4825.49 1030
4826.14 1137
4826.80 1107
4827.45 1216
4828.11 1219
4828.76 1184
4829.42 1239
4830.07 1193
4830.73 1232
4831.38 1201
4832.04 1282
4832.70 1345
4833.35 1433
4834.01 1331
4834.66 1368
4835.32 1375
4835.98 1357
4836.63 1387
4837.29 1422
4837.94 1445
4838.60 1410
4839.26 1441
4839.91 1467
4840.57 1403
4841.22 1562
4841.88 1510
4842.54 1623
4843.19 1712
4843.85 1664
4844.51 1639
4845.16 1642
4845.82 1660
4846.48 1887
4847.13 2048
4847.79 2071
4848.45 2248
4849.10 2446
4849.76 2460
4850.42 2614
4851.07 2953
4851.73 2765
4852.39 2895
4853.05 2892
4853.70 2947
4854.36 2895
4855.02 2406
4855.68 2691
4856.33 2717
4856.99 2815
4857.65 3111
4858.30 3131
4858.96 3137
4859.62 2990
4860.28 2842
4860.94 2849
4861.59 2968
4862.25 2747
4862.91 2372
4863.57 2226
4864.22 2124
4864.88 2246
4865.54 2258
4866.20 2410
4866.86 2169
4867.51 2119
4868.17 2422
4868.83 2397
4869.49 2117
4870.15 2184
4870.81 1922
4871.46 1881
4872.12 1854
4872.78 1713
4873.44 1716
4874.10 2011
4874.76 1916
4875.41 1697
4876.07 1649
4876.73 1631
4877.39 1558
4878.05 1699
4878.71 1772
4879.37 1793
4880.03 1556
4880.69 1474
4881.34 1469
4882.00 1492
4882.66 1363
4883.32 1427
4883.98 1463
4884.64 1384
4885.30 1304
4885.96 1399
4886.62 1377
4887.28 1386
4887.94 1368
4888.60 1402
4889.26 1400
4889.92 1512
4890.58 1608
4891.24 1535
4891.89 1556
4892.55 1580
4893.21 1474
4893.87 1462
4894.53 1352
4895.19 1315
4895.85 1349
4896.51 1260
4897.17 1131
4897.83 1132
4898.49 1174
4899.16 1281
4899.82 1169
4900.48 1012
4901.14 1025
4901.80 1138
4902.46 1189
4903.12 1160
4903.78 1076
4904.44 1136
4905.10 1122
4905.76 984
4906.42 959
4907.08 1027
4907.74 1058
4908.40 1074
4909.06 968
4909.72 891
4910.39 967
4911.05 980
4911.71 968
4912.37 1009
4913.03 1056
4913.69 974
4914.35 994
4915.01 965
4915.68 952
4916.34 948
4917.00 840
4917.66 868
4918.32 856
4918.98 791
4919.64 970
4920.31 897
4920.97 992
4921.63 941
4922.29 875
4922.95 863
4923.62 875
4924.28 977
4924.94 1012
4925.60 880
4926.26 852
4926.93 830
4927.59 850
4928.25 868
4928.91 944
4929.57 1066
4930.24 1002
4930.90 953
4931.56 874
4932.22 931
4932.89 916
4933.55 936
4934.21 798
4934.87 853
4935.54 722
4936.20 895
4936.86 832
4937.53 876
4938.19 968
4938.85 830
4939.51 895
4940.18 972
4940.84 921
4941.50 875
4942.17 736
4942.83 894
4943.49 912
4944.16 981
4944.82 820
4945.48 823
4946.15 859
4946.81 853
4947.47 761
4948.14 861
4948.80 774
4949.46 773
4950.13 861
4950.79 782
4951.45 713
4952.12 815
4952.78 819
4953.45 741
4954.11 716
4954.77 749
4955.44 802
4956.10 914
4956.77 825
4957.43 765
4958.09 767
4958.76 848
4959.42 870
4960.09 781
4960.75 753
4961.42 876
4962.08 926
4962.75 892
4963.41 862
4964.07 875
4964.74 903
4965.40 967
4966.07 894
4966.73 995
4967.40 897
4968.06 861
4968.73 833
4969.39 825
4970.06 829
4970.72 839
4971.39 826
4972.05 832
4972.72 835
4973.38 810
4974.05 748
4974.71 933
4975.38 795
4976.05 812
4976.71 795
4977.38 820
4978.04 887
4978.71 993
4979.37 899
4980.04 819
4980.70 714
4981.37 781
4982.04 829
4982.70 818
4983.37 735
4984.03 758
4984.70 787
4985.37 777
4986.03 798
4986.70 859
4987.36 879
4988.03 867
4988.70 842
4989.36 945
4990.03 1032
4990.70 1073
4991.36 943
4992.03 893
4992.69 998
4993.36 935
4994.03 949
4994.69 847
4995.36 896
4996.03 891
4996.69 837
4997.36 781
4998.03 627
4998.70 638
4999.36 613
5000.03 672
5000.70 690
5001.36 743
5002.03 699
5002.70 686
5003.37 668
5004.03 665
5004.70 688
5005.37 716
5006.03 720
5006.70 676
5007.37 659
5008.04 754
5008.70 727
5009.37 769
5010.04 740
5010.71 706
5011.38 804
5012.04 842
5012.71 753
5013.38 724
5014.05 701
5014.72 593
5015.38 711
5016.05 742
5016.72 879
5017.39 826
5018.06 715
5018.72 670
5019.39 705
5020.06 672
5020.73 725
5021.40 770
5022.07 676
5022.73 713
5023.40 770
5024.07 746
5024.74 716
5025.41 712
5026.08 768
5026.75 750
5027.42 766
5028.08 761
5028.75 762
5029.42 716
5030.09 789
5030.76 809
5031.43 695
5032.10 758
5032.77 764
5033.44 667
5034.11 684
5034.78 730
5035.45 734
5036.11 762
5036.78 836
5037.45 792
5038.12 769
5038.79 690
5039.46 679
5040.13 730
5040.80 776
5041.47 618
5042.14 622
5042.81 647
5043.48 756
5044.15 714
5044.82 658
5045.49 804
5046.16 771
5046.83 748
5047.50 660
5048.17 763
5048.84 816
5049.51 691
5050.18 632
5050.85 683
5051.52 717
5052.19 728
5052.86 735
5053.54 779
5054.21 648
5054.88 641
5055.55 696
5056.22 691
5056.89 701
5057.56 801
5058.23 674
5058.90 654
5059.57 656
5060.24 769
5060.91 670
5061.59 731
5062.26 756
5062.93 690
5063.60 737
5064.27 813
5064.94 786
5065.61 677
5066.28 728
5066.96 784
5067.63 737
5068.30 755
5068.97 742
5069.64 674
5070.31 792
5070.99 742
5071.66 763
5072.33 723
5073.00 635
5073.67 689
5074.35 697
5075.02 659
5075.69 726
5076.36 767
5077.03 671
5077.71 811
5078.38 873
5079.05 785
5079.72 877
5080.39 860
5081.07 875
5081.74 835
5082.41 882
5083.08 812
5083.76 774
5084.43 790
5085.10 802
5085.78 821
5086.45 823
5087.12 865
5087.79 698
5088.47 829
5089.14 936
5089.81 867
5090.49 845
5091.16 901
5091.83 829
5092.51 843
5093.18 908
5093.85 930
5094.52 859
5095.20 880
5095.87 864
5096.54 776
5097.22 834
5097.89 713
5098.57 692
5099.24 740
5099.91 717
5100.59 628
5101.26 766
5101.93 800
5102.61 682
5103.28 726
5103.96 739
5104.63 695
5105.30 770
5105.98 799
5106.65 758
5107.33 758
5108.00 757
5108.67 745
5109.35 630
5110.02 722
5110.70 772
5111.37 638
5112.05 709
5112.72 692
5113.40 635
5114.07 608
5114.74 650
5115.42 686
5116.09 631
5116.77 705
5117.44 662
5118.12 750
5118.79 774
5119.47 677
5120.14 719
5120.82 797
5121.49 802
5122.17 714
5122.84 753
5123.52 786
5124.19 739
5124.87 795
5125.54 754
5126.22 702
5126.90 731
5127.57 666
5128.25 612
5128.92 671
5129.60 619
5130.27 742
5130.95 674
5131.62 692
5132.30 755
5132.98 781
5133.65 661
5134.33 735
5135.00 759
5135.68 703
5136.36 642
5137.03 637
5137.71 771
5138.38 684
5139.06 701
5139.74 729
5140.41 734
5141.09 733
5141.77 672
5142.44 709
5143.12 749
5143.80 666
5144.47 570
5145.15 575
5145.83 666
5146.50 640
5147.18 641
5147.86 687
5148.53 607
5149.21 594
5149.89 629
5150.56 579
5151.24 621
5151.92 560
5152.60 633
5153.27 679
5153.95 565
5154.63 643
5155.30 638
5155.98 567
5156.66 629
5157.34 655
5158.01 604
5158.69 650
5159.37 667
5160.05 581
5160.72 667
5161.40 656
5162.08 773
5162.76 758
5163.44 784
5164.11 624
5164.79 688
5165.47 735
5166.15 752
5166.83 666
5167.50 722
5168.18 636
5168.86 651
5169.54 763
5170.22 666
5170.89 557
5171.57 598
5172.25 637
5172.93 686
5173.61 629
5174.29 637
5174.97 709
5175.64 679
5176.32 695
5177.00 670
5177.68 652
5178.36 831
5179.04 840
5179.72 831
5180.40 812
5181.08 828
5181.75 843
5182.43 785
5183.11 767
5183.79 772
5184.47 818
5185.15 716
5185.83 645
5186.51 701
5187.19 751
5187.87 758
5188.55 727
5189.23 697
5189.91 726
5190.59 588
5191.27 634
5191.95 628
5192.63 606
5193.31 699
5193.98 618
5194.66 589
5195.34 651
5196.02 661
5196.70 685
5197.38 622
5198.07 683
5198.75 682
5199.43 610
5200.11 600
5200.79 602
5201.47 623
5202.15 657
5202.83 669
5203.51 699
5204.19 602
5204.87 641
5205.55 614
5206.23 638
5206.91 639
5207.59 663
5208.27 601
5208.95 654
5209.63 818
5210.31 756
5211.00 671
5211.68 621
5212.36 686
5213.04 578
5213.72 610
5214.40 671
5215.08 717
5215.76 690
5216.45 652
5217.13 615
5217.81 667
5218.49 825
5219.17 767
5219.85 742
5220.53 641
5221.22 688
5221.90 673
5222.58 666
5223.26 645
5223.94 756
5224.62 724
5225.31 831
5225.99 760
5226.67 651
5227.35 678
5228.03 684
5228.72 627
5229.40 671
5230.08 670
5230.76 722
5231.45 679
5232.13 668
5232.81 702
5233.49 658
5234.18 688
5234.86 648
5235.54 705
5236.22 702
5236.91 664
5237.59 660
5238.27 730
5238.95 841
5239.64 750
5240.32 792
5241.00 663
5241.69 614
5242.37 793
5243.05 796
5243.73 713
5244.42 565
5245.10 543
5245.78 576
5246.47 569
5247.15 653
5247.83 716
5248.52 667
5249.20 621
5249.88 680
5250.57 674
5251.25 697
5251.94 647
5252.62 674
5253.30 673
5253.99 635
5254.67 630
5255.35 605
5256.04 668
5256.72 678
5257.41 702
5258.09 665
5258.77 686
5259.46 655
5260.14 709
5260.83 732
5261.51 664
5262.20 619
5262.88 679
5263.56 660
5264.25 712
5264.93 722
5265.62 601
5266.30 797
5266.99 720
5267.67 749
5268.36 655
5269.04 697
5269.73 769
5270.41 752
5271.10 680
5271.78 740
5272.47 717
5273.15 729
5273.84 772
5274.52 654
5275.21 678
5275.89 686
5276.58 667
5277.26 637
5277.95 631
5278.63 701
5279.32 672
5280.00 719
5280.69 752
5281.37 689
5282.06 728
5282.75 720
5283.43 619
5284.12 602
5284.80 740
5285.49 748
5286.17 694
5286.86 766
5287.55 703
5288.23 779
5288.92 656
5289.60 606
5290.29 597
5290.98 636
5291.66 673
5292.35 654
5293.04 724
5293.72 607
5294.41 600
5295.10 625
5295.78 663
5296.47 723
5297.15 639
5297.84 663
5298.53 789
5299.21 755
5299.90 650
5300.59 761
5301.28 752
5301.96 679
5302.65 702
5303.34 845
5304.02 770
5304.71 753
5305.40 727
5306.08 668
5306.77 700
5307.46 733
5308.15 743
5308.83 690
5309.52 791
5310.21 782
5310.90 742
5311.58 804
5312.27 812
5312.96 817
5313.65 695
5314.33 760
5315.02 823
5315.71 812
5316.40 731
5317.09 736
5317.77 681
5318.46 703
5319.15 818
5319.84 762
5320.53 806
5321.21 799
5321.90 822
5322.59 903
5323.28 838
5323.97 832
5324.65 798
5325.34 654
5326.03 708
5326.72 745
5327.41 690
5328.10 711
5328.79 670
5329.47 673
5330.16 690
5330.85 687
5331.54 688
5332.23 719
5332.92 700
5333.61 729
5334.30 769
5334.99 765
5335.67 625
5336.36 634
5337.05 653
5337.74 673
5338.43 730
5339.12 730
5339.81 761
5340.50 764
5341.19 760
5341.88 708
5342.57 752
5343.26 910
5343.95 775
5344.64 717
5345.33 715
5346.02 769
5346.71 764
5347.40 747
5348.09 740
5348.78 765
5349.47 810
5350.16 819
5350.85 809
5351.54 732
5352.23 734
5352.92 773
5353.61 709
5354.30 706
5354.99 710
5355.68 641
5356.37 657
5357.06 682
5357.75 617
5358.44 620
5359.13 617
5359.82 655
5360.51 639
5361.20 641
5361.89 686
5362.58 650
5363.27 709
5363.97 666
5364.66 740
5365.35 701
5366.04 667
5366.73 640
5367.42 653
5368.11 654
5368.80 711
5369.49 687
5370.19 597
5370.88 702
5371.57 749
5372.26 645
5372.95 707
5373.64 682
5374.33 662
5375.03 684
5375.72 687
5376.41 708
5377.10 585
5377.79 679
5378.49 719
5379.18 626
5379.87 649
5380.56 673
5381.25 599
5381.95 616
5382.64 630
5383.33 642
5384.02 546
5384.71 584
5385.41 650
5386.10 622
5386.79 667
5387.48 673
5388.18 762
5388.87 714
5389.56 694
5390.25 693
5390.95 783
5391.64 723
5392.33 810
5393.02 786
5393.72 768
5394.41 745
5395.10 687
5395.80 676
5396.49 648
5397.18 656
5397.88 623
5398.57 602
5399.26 652
5399.95 594
5400.65 638
5401.34 657
5402.03 614
5402.73 649
5403.42 731
5404.12 715
5404.81 611
5405.50 628
5406.20 620
5406.89 737
5407.58 659
5408.28 637
5408.97 702
5409.66 671
5410.36 732
5411.05 761
5411.75 744
5412.44 705
5413.13 651
5413.83 713
5414.52 707
5415.22 645
5415.91 591
5416.61 671
5417.30 714
5417.99 742
5418.69 642
5419.38 658
5420.08 713
5420.77 703
5421.47 785
5422.16 665
5422.86 668
5423.55 692
5424.25 710
5424.94 713
5425.64 754
5426.33 749
5427.03 706
5427.72 738
5428.42 669
5429.11 725
5429.81 589
5430.50 652
5431.20 690
5431.89 732
5432.59 664
5433.28 678
5433.98 706
5434.67 776
5435.37 785
5436.06 717
5436.76 831
5437.46 911
5438.15 889
5438.85 880
5439.54 848
5440.24 920
5440.93 856
5441.63 786
5442.33 849
5443.02 845
5443.72 823
5444.41 845
5445.11 881
5445.81 868
5446.50 957
5447.20 1007
5447.90 997
5448.59 989
5449.29 1075
5449.98 1053
5450.68 1029
5451.38 1096
5452.07 1038
5452.77 989
5453.47 905
5454.16 874
5454.86 843
5455.56 936
5456.25 910
5456.95 961
5457.65 922
5458.35 864
5459.04 888
5459.74 948
5460.44 979
5461.13 938
5461.83 1025
5462.53 987
5463.23 1025
5463.92 913
5464.62 966
5465.32 969
5466.02 1038
5466.71 979
5467.41 947
5468.11 1047
5468.81 1069
5469.50 1072
5470.20 1067
5470.90 1220
5471.60 1097
5472.29 1075
5472.99 1113
5473.69 1218
5474.39 1074
5475.09 1119
5475.78 1172
5476.48 1248
5477.18 1247
5477.88 1434
5478.58 1590
5479.28 1729
5479.97 1910
5480.67 1947
5481.37 2110
5482.07 2361
5482.77 2265
5483.47 2142
5484.17 1942
5484.86 1797
5485.56 1743
5486.26 1645
5486.96 1587
5487.66 1353
5488.36 1302
5489.06 1519
5489.76 1441
5490.45 1416
5491.15 1475
5491.85 1424
5492.55 1422
5493.25 1558
5493.95 1644
5494.65 1667
5495.35 1761
5496.05 1653
5496.75 1598
5497.45 1832
5498.15 1935
5498.85 2226
5499.55 2475
5500.25 2916
5500.95 3190
5501.65 3724
5502.35 3742
5503.04 3731
5503.74 3527
5504.44 3256
5505.14 2898
5505.84 2586
5506.54 2237
5507.24 1906
5507.94 1686
5508.65 1475
5509.35 1405
5510.05 1413
5510.75 1566
5511.45 1392
5512.15 1371
5512.85 1323
5513.55 1309
5514.25 1311
5514.95 1187
5515.65 1205
5516.35 1360
5517.05 1270
5517.75 1169
5518.45 1188
5519.15 1071
5519.85 1189
5520.56 1203
5521.26 1025
5521.96 993
5522.66 1074
5523.36 1046
5524.06 966
5524.76 1106
5525.46 1091
5526.16 942
5526.87 925
5527.57 958
5528.27 902
5528.97 901
5529.67 928
5530.37 739
5531.07 914
5531.78 851
5532.48 887
5533.18 917
5533.88 948
5534.58 920
5535.29 855
5535.99 861
5536.69 794
5537.39 835
5538.09 957
5538.80 894
5539.50 902
5540.20 841
5540.90 867
5541.60 873
5542.31 860
5543.01 850
5543.71 842
5544.41 838
5545.12 773
5545.82 784
5546.52 810
5547.22 769
5547.93 813
5548.63 820
5549.33 817
5550.04 898
5550.74 828
5551.44 726
5552.14 816
5552.85 807
5553.55 819
5554.25 849
5554.96 830
5555.66 779
5556.36 828
5557.07 893
5557.77 835
5558.47 807
5559.18 739
5559.88 657
5560.58 695
5561.29 698
5561.99 797
5562.69 844
5563.40 796
5564.10 889
5564.80 903
5565.51 806
5566.21 836
5566.92 864
5567.62 830
5568.32 804
5569.03 813
5569.73 822
5570.44 797
5571.14 795
5571.84 723
5572.55 749
5573.25 781
5573.96 742
5574.66 738
5575.37 728
5576.07 730
5576.78 879
5577.48 779
5578.18 773
5578.89 889
5579.59 806
5580.30 770
5581.00 776
5581.71 758
5582.41 698
5583.12 701
5583.82 745
5584.53 715
5585.23 760
5585.94 710
5586.64 785
5587.35 693
5588.05 766
5588.76 748
5589.46 689
5590.17 696
5590.88 702
5591.58 738
5592.29 687
5592.99 711
5593.70 717
5594.40 719
5595.11 747
5595.81 726
5596.52 729
5597.23 735
5597.93 599
5598.64 730
5599.34 706
5600.05 592
5600.76 659
5601.46 677
5602.17 669
5602.87 688
5603.58 735
5604.29 680
5604.99 700
5605.70 735
5606.41 681
5607.11 727
5607.82 739
5608.52 729
5609.23 636
5609.94 612
5610.64 699
5611.35 737
5612.06 757
5612.76 702
5613.47 717
5614.18 668
5614.89 739
5615.59 711
5616.30 674
5617.01 758
5617.71 773
5618.42 771
5619.13 768
5619.84 703
5620.54 639
5621.25 641
5621.96 671
5622.66 809
5623.37 748
5624.08 611
5624.79 659
5625.49 656
5626.20 651
5626.91 751
5627.62 769
5628.33 677
5629.03 758
5629.74 658
5630.45 720
5631.16 752
5631.87 778
5632.57 775
5633.28 769
5633.99 713
5634.70 636
5635.41 654
5636.11 642
5636.82 798
5637.53 836
5638.24 772
5638.95 747
5639.66 624
5640.36 730
5641.07 746
5641.78 702
5642.49 714
5643.20 758
5643.91 736
5644.62 715
5645.33 611
5646.03 693
5646.74 725
5647.45 683
5648.16 707
5648.87 771
5649.58 650
5650.29 707
5651.00 664
5651.71 642
5652.42 747
5653.13 754
5653.84 676
5654.54 764
5655.25 898
5655.96 852
5656.67 826
5657.38 1064
5658.09 1080
5658.80 1070
5659.51 1085
5660.22 1052
5660.93 1050
5661.64 841
5662.35 847
5663.06 877
5663.77 821
5664.48 884
5665.19 886
5665.90 818
5666.61 775
5667.32 784
5668.03 755
5668.74 734
5669.45 705
5670.16 684
5670.87 680
5671.58 742
5672.29 777
5673.01 759
5673.72 703
5674.43 600
5675.14 675
5675.85 689
5676.56 633
5677.27 602
5677.98 689
5678.69 773
5679.40 704
5680.11 625
5680.82 697
5681.54 874
5682.25 794
5682.96 710
5683.67 825
5684.38 774
5685.09 711
5685.80 708
5686.51 793
5687.23 829
5687.94 766
5688.65 735
5689.36 711
5690.07 668
5690.78 696
5691.50 722
5692.21 722
5692.92 614
5693.63 655
5694.34 681
5695.06 751
5695.77 689
5696.48 664
5697.19 686
5697.90 721
5698.62 709
5699.33 662
5700.04 691
5700.75 634
5701.46 647
5702.18 599
5702.89 621
5703.60 680
5704.31 670
5705.03 717
5705.74 708
5706.45 675
5707.17 655
5707.88 663
5708.59 635
5709.30 650
5710.02 712
5710.73 680
5711.44 585
5712.16 655
5712.87 665
5713.58 677
5714.30 686
5715.01 657
5715.72 590
5716.43 589
5717.15 685
5717.86 609
5718.58 548
5719.29 566
5720.00 565
5720.72 593
5721.43 621
5722.14 600
5722.86 548
5723.57 629
5724.28 655
5725.00 703
5725.71 730
5726.43 643
5727.14 708
5727.85 704
5728.57 755
5729.28 675
5730.00 624
5730.71 629
5731.42 680
5732.14 679
5732.85 707
5733.57 695
5734.28 704
5735.00 654
5735.71 650
5736.43 594
5737.14 643
5737.85 714
5738.57 650
5739.28 595
5740.00 585
5740.71 538
5741.43 581
5742.14 599
5742.86 615
5743.57 586
5744.29 620
5745.00 681
5745.72 627
5746.43 633
5747.15 569
5747.86 570
5748.58 644
5749.30 552
5750.01 615
5750.73 605
5751.44 615
5752.16 610
5752.87 613
5753.59 636
5754.30 636
5755.02 641
5755.74 654
5756.45 617
5757.17 631
5757.88 636
5758.60 677
5759.31 615
5760.03 625
5760.75 625
5761.46 636
5762.18 561
5762.90 546
5763.61 608
5764.33 599
5765.04 588
5765.76 524
5766.48 589
5767.19 708
5767.91 724
5768.63 570
5769.34 565
5770.06 557
5770.78 634
5771.49 604
5772.21 546
5772.93 592
5773.64 682
5774.36 657
5775.08 668
5775.79 644
5776.51 689
5777.23 546
5777.95 720
5778.66 692
5779.38 651
5780.10 650
5780.81 701
5781.53 782
5782.25 669
5782.97 651
5783.68 670
5784.40 695
5785.12 620
5785.84 668
5786.55 631
5787.27 649
5787.99 678
5788.71 688
5789.43 678
5790.14 695
5790.86 619
5791.58 663
5792.30 662
5793.02 651
5793.73 743
5794.45 769
5795.17 716
5795.89 654
5796.61 687
5797.33 627
5798.04 708
5798.76 694
5799.48 783
5800.20 808
5800.92 743
5801.64 903
5802.36 890
5803.07 1090
5803.79 1121
5804.51 1096
5805.23 966
5805.95 1005
5806.67 995
5807.39 949
5808.11 849
5808.82 807
5809.54 796
5810.26 764
5810.98 724
5811.70 782
5812.42 814
5813.14 733
5813.86 669
5814.58 761
5815.30 720
5816.02 691
5816.74 726
5817.46 694
5818.18 784
5818.90 808
5819.62 798
5820.34 892
5821.06 885
5821.78 800
5822.50 666
5823.22 703
5823.94 799
5824.66 808
5825.38 715
5826.10 731
5826.82 757
5827.54 788
5828.26 741
5828.98 740
5829.70 754
5830.42 751
5831.14 706
5831.86 700
5832.58 744
5833.30 703
5834.02 803
5834.74 789
5835.46 835
5836.18 827
5836.90 818
5837.62 785
5838.34 705
5839.07 647
5839.79 823
5840.51 758
5841.23 826
5841.95 802
5842.67 758
5843.39 805
5844.11 845
5844.83 851
5845.56 797
5846.28 768
5847.00 833
5847.72 771
5848.44 759
5849.16 804
5849.88 793
5850.61 836
5851.33 785
5852.05 687
5852.77 817
5853.49 803
5854.22 888
5854.94 882
5855.66 994
5856.38 854
5857.10 769
5857.83 739
5858.55 760
5859.27 850
5859.99 888
5860.71 830
5861.44 834
5862.16 894
5862.88 963
5863.60 941
5864.33 989
5865.05 960
5865.77 975
5866.49 902
5867.22 1056
5867.94 1005
5868.66 990
5869.38 932
5870.11 1016
5870.83 943
5871.55 910
5872.28 828
5873.00 928
5873.72 871
5874.45 873
5875.17 803
5875.89 821
5876.62 824
5877.34 841
5878.06 866
5878.79 925
5879.51 872
5880.23 821
5880.96 921
5881.68 942
5882.40 904
5883.13 971
5883.85 988
5884.57 954
5885.30 1015
5886.02 1111
5886.75 1089
5887.47 1081
5888.19 1025
5888.92 990
5889.64 984
5890.37 1025
5891.09 965
5891.81 925
5892.54 866
5893.26 819
5893.99 828
5894.71 866
5895.44 798
5896.16 830
5896.88 914
5897.61 882
5898.33 906
5899.06 902
5899.78 928
5900.51 957
5901.23 912
5901.96 979
5902.68 951
5903.41 887
5904.13 922
5904.86 888
5905.58 917
5906.31 998
5907.03 1006
5907.76 959
5908.48 932
5909.21 1106
5909.93 994
5910.66 952
5911.38 911
5912.11 936
5912.83 1031
5913.56 1031
5914.29 1032
5915.01 1105
5915.74 1037
5916.46 1031
5917.19 1069
5917.91 1081
5918.64 999
5919.37 1080
5920.09 1210
5920.82 1105
5921.54 1033
5922.27 1147
5923.00 1187
5923.72 1279
5924.45 1327
5925.17 1219
5925.90 1387
5926.63 1309
5927.35 1218
5928.08 1296
5928.81 1253
5929.53 1327
5930.26 1312
5930.99 1327
5931.71 1296
5932.44 1379
5933.17 1314
5933.89 1414
5934.62 1458
5935.35 1513
5936.07 1561
5936.80 1537
5937.53 1689
5938.25 1694
5938.98 1701
5939.71 1704
5940.44 1600
5941.16 1739
5941.89 1845
5942.62 1874
5943.35 1833
5944.07 1970
5944.80 1872
5945.53 2014
5946.26 2003
5946.98 1951
5947.71 1985
5948.44 1989
5949.17 2114
5949.89 2406
5950.62 2404
5951.35 2372
5952.08 2600
5952.80 2691
5953.53 2815
5954.26 3006
5954.99 2978
5955.72 3005
5956.45 2859
5957.17 2665
5957.90 2664
5958.63 2838
5959.36 2718
5960.09 2795
5960.82 2838
5961.54 2902
5962.27 2952
5963.00 2829
5963.73 2975
5964.46 3124
5965.19 3215
5965.92 3661
5966.64 3966
5967.37 4279
5968.10 4615
5968.83 4409
5969.56 4232
5970.29 4342
5971.02 4202
5971.75 4079
5972.48 4107
5973.21 3731
5973.93 3689
5974.66 3573
5975.39 3678
5976.12 3545
5976.85 3612
5977.58 3713
5978.31 3668
5979.04 3843
5979.77 3874
5980.50 3998
5981.23 4136
5981.96 4180
5982.69 4023
5983.42 4291
5984.15 4528
5984.88 4522
5985.61 4627
5986.34 4579
5987.07 4388
5987.80 4362
5988.53 4415
5989.26 4399
5989.99 4506
5990.72 4456
5991.45 4424
5992.18 4523
5992.91 4355
5993.64 4410
5994.37 4612
5995.10 4942
5995.83 4938
5996.56 4975
5997.29 5145
5998.02 5210
5998.75 5149
5999.49 5136
6000.22 5311
6000.95 5327
6001.68 5217
6002.41 5080
6003.14 5043
6003.87 4979
6004.60 5103
6005.33 4683
6006.06 4634
6006.80 4966
6007.53 4946
6008.26 5259
6008.99 5799
6009.72 6924
6010.45 8135
6011.18 8944
6011.92 10996
6012.65 12498
6013.38 14707
6014.11 16572
6014.84 17811
6015.57 18675
6016.31 18342
6017.04 17517
6017.77 16117
6018.50 14623
6019.23 12192
6019.97 9909
6020.70 8597
6021.43 7338
6022.16 6160
6022.89 5413
6023.63 4652
6024.36 4173
6025.09 3899
6025.82 3572
6026.56 3256
6027.29 3360
6028.02 3449
6028.75 3277
6029.49 3087
6030.22 3001
6030.95 3141
6031.68 3003
6032.42 2699
6033.15 2700
6033.88 2613
6034.62 2670
6035.35 2464
6036.08 2580
6036.81 2486
6037.55 2318
6038.28 2395
6039.01 2758
6039.75 2800
6040.48 2752
6041.21 2863
6041.95 2812
6042.68 2943
6043.41 3017
6044.15 3110
6044.88 3068
6045.61 3013
6046.35 3300
6047.08 3201
6047.82 3028
6048.55 3231
6049.28 3420
6050.02 3561
6050.75 3801
6051.49 3784
6052.22 4005
6052.95 4566
6053.69 4680
6054.42 4915
6055.16 4577
6055.89 4612
6056.62 4359
6057.36 4168
6058.09 3849
6058.83 3560
6059.56 3700
6060.30 3483
6061.03 3420
6061.77 3579
6062.50 3401
6063.23 3162
6063.97 3302
6064.70 3239
6065.44 3101
6066.17 3060
6066.91 3135
6067.64 3124
6068.38 2920
6069.11 2940
6069.85 2890
6070.58 2851
6071.32 2733
6072.05 2783
6072.79 2684
6073.52 2678
6074.26 2603
6075.00 2475
6075.73 2455
6076.47 2443
6077.20 2496
6077.94 2422
6078.67 2334
6079.41 2402
6080.14 2374
6080.88 2210
6081.62 2172
6082.35 2216
6083.09 2221
6083.82 2132
6084.56 2108
6085.30 2035
6086.03 1998
6086.77 1871
6087.50 1977
6088.24 2068
6088.98 2141
6089.71 1996
6090.45 1989
6091.19 1973
6091.92 2004
6092.66 2065
6093.39 2177
6094.13 2089
6094.87 2048
6095.60 1900
6096.34 1941
6097.08 2054
6097.81 1965
6098.55 1976
6099.29 1896
6100.03 1816
6100.76 1908
6101.50 1858
6102.24 2002
6102.97 1848
6103.71 1889
6104.45 1885
6105.18 1698
6105.92 1769
6106.66 1609
6107.40 1776
6108.13 1757
6108.87 1788
6109.61 1784
6110.35 1752
6111.08 1781
6111.82 1709
6112.56 1867
6113.30 1781
6114.03 1820
6114.77 1915
6115.51 1743
6116.25 1796
6116.99 1970
6117.72 1832
6118.46 1786
6119.20 1840
6119.94 1767
6120.68 1682
6121.41 1798
6122.15 1798
6122.89 1848
6123.63 1758
6124.37 1900
6125.11 1876
6125.84 1865
6126.58 1873
6127.32 1940
6128.06 1904
6128.80 1957
6129.54 1838
6130.28 1908
6131.02 1943
6131.75 1881
6132.49 1959
6133.23 1973
6133.97 1895
6134.71 1980
6135.45 2038
6136.19 2030
6136.93 2081
6137.67 1998
6138.41 2055
6139.14 2096
6139.88 2187
6140.62 2181
6141.36 2170
6142.10 2242
6142.84 2195
6143.58 2212
6144.32 2069
6145.06 2101
6145.80 2097
6146.54 2169
6147.28 2016
6148.02 2182
6148.76 2110
6149.50 2106
6150.24 2188
6150.98 2219
6151.72 2411
6152.46 2530
6153.20 2262
6153.94 2203
6154.68 2300
6155.42 2473
6156.16 2499
6156.90 2647
6157.64 2624
6158.38 2526
6159.12 2510
6159.86 2517
6160.60 2541
6161.34 2844
6162.08 2944
6162.82 2917
6163.57 3077
6164.31 3143
6165.05 3343
6165.79 3749
6166.53 4049
6167.27 3915
6168.01 4202
6168.75 4261
6169.49 4341
6170.23 4378
6170.98 4465
6171.72 4524
6172.46 4302
6173.20 3930
6173.94 4076
6174.68 3924
6175.42 3772
6176.16 3639
6176.91 3583
6177.65 3511
6178.39 3545
6179.13 3689
6179.87 3891
6180.61 3948
6181.36 4027
6182.10 3907
6182.84 4010
6183.58 3912
6184.32 3899
6185.07 3814
6185.81 3937
6186.55 4073
6187.29 4073
6188.03 4134
6188.78 4163
6189.52 4160
6190.26 4494
6191.00 4699
6191.75 4711
6192.49 4937
6193.23 5019
6193.97 5231
6194.72 5359
6195.46 5620
6196.20 5456
6196.94 5284
6197.69 5650
6198.43 5493
6199.17 5379
6199.92 5264
6200.66 5351
6201.40 5437
6202.15 5461
6202.89 5615
6203.63 5930
6204.37 6923
6205.12 7928
6205.86 9179
6206.60 11620
6207.35 14608
6208.09 18323
6208.83 22214
6209.58 24965
6210.32 27791
6211.07 29008
6211.81 29081
6212.55 28219
6213.30 26383
6214.04 23669
6214.78 20371
6215.53 16936
6216.27 13642
6217.02 10824
6217.76 8902
6218.50 7447
6219.25 6396
6219.99 5347
6220.74 4972
6221.48 4662
6222.22 4287
6222.97 4202
6223.71 4027
6224.46 4002
6225.20 4063
6225.95 4035
6226.69 4014
6227.44 3896
6228.18 3551
6228.92 3400
6229.67 3020
6230.41 2756
6231.16 2385
6231.90 2351
6232.65 2195
6233.39 2315
6234.14 2232
6234.88 2297
6235.63 2374
6236.37 2316
6237.12 2375
6237.86 2547
6238.61 2751
6239.35 2810
6240.10 2932
6240.85 3019
6241.59 3133
6242.34 3063
6243.08 2887
6243.83 2746
6244.57 2811
6245.32 2712
6246.06 2820
6246.81 2903
6247.56 2916
6248.30 2823
6249.05 3103
6249.79 3141
6250.54 3029
6251.29 2950
6252.03 2979
6252.78 2866
6253.52 2841
6254.27 2843
6255.02 2818
6255.76 2728
6256.51 2758
6257.26 2781
6258.00 2652
6258.75 2571
6259.49 2611
6260.24 2802
6260.99 2652
6261.73 2573
6262.48 2488
6263.23 2512
6263.97 2533
6264.72 2552
6265.47 2505
6266.21 2525
6266.96 2651
6267.71 2460
6268.46 2473
6269.20 2565
6269.95 2593
6270.70 2404
6271.44 2533
6272.19 2480
6272.94 2476
6273.69 2553
6274.43 2407
6275.18 2366
6275.93 2438
6276.68 2363
6277.42 2389
6278.17 2427
6278.92 2430
6279.67 2336
6280.41 2385
6281.16 2284
6281.91 2196
6282.66 2261
6283.41 2142
6284.15 2063
6284.90 2094
6285.65 2124
6286.40 2183
6287.15 2144
6287.89 1963
6288.64 1949
6289.39 1822
6290.14 1719
6290.89 1818
6291.64 1848
6292.38 1764
6293.13 1703
6293.88 1729
6294.63 1621
6295.38 1600
6296.13 1577
6296.88 1649
6297.62 1695
6298.37 1729
6299.12 1669
6299.87 1552
6300.62 1640
6301.37 1502
6302.12 1506
6302.87 1590
6303.62 1538
6304.37 1551
6305.11 1552
6305.86 1485
6306.61 1674
6307.36 1487
6308.11 1482
6308.86 1488
6309.61 1553
6310.36 1450
6311.11 1575
6311.86 1694
6312.61 1668
6313.36 1610
6314.11 1637
6314.86 1683
6315.61 1609
6316.36 1592
6317.11 1725
6317.86 1570
6318.61 1571
6319.36 1570
6320.11 1548
6320.86 1483
6321.61 1510
6322.36 1435
6323.11 1476
6323.86 1396
6324.61 1268
6325.36 1382
6326.11 1352
6326.86 1310
6327.61 1352
6328.36 1249
6329.11 1243
6329.86 1259
6330.61 1229
6331.37 1299
6332.12 1244
6332.87 1238
6333.62 1263
6334.37 1184
6335.12 1274
6335.87 1339
6336.62 1214
6337.37 1278
6338.12 1275
6338.88 1262
6339.63 1460
6340.38 1402
6341.13 1324
6341.88 1275
6342.63 1262
6343.38 1349
6344.14 1346
6344.89 1323
6345.64 1239
6346.39 1384
6347.14 1451
6347.89 1350
6348.65 1244
6349.40 1377
6350.15 1517
6350.90 1465
6351.65 1446
6352.41 1516
6353.16 1582
6353.91 1655
6354.66 1764
6355.41 1916
6356.17 1869
6356.92 1725
6357.67 1615
6358.42 1640
6359.18 1625
6359.93 1552
6360.68 1477
6361.43 1463
6362.19 1368
6362.94 1297
6363.69 1301
6364.44 1230
6365.20 1210
6365.95 1319
6366.70 1195
6367.46 1268
6368.21 1230
6368.96 1265
6369.71 1328
6370.47 1286
6371.22 1363
6371.97 1327
6372.73 1290
6373.48 1187
6374.23 1248
6374.99 1271
6375.74 1175
6376.49 1243
6377.25 1191
6378.00 1243
6378.75 1258
6379.51 1266
6380.26 1286
6381.02 1305
6381.77 1389
6382.52 1370
6383.28 1373
6384.03 1371
6384.78 1306
6385.54 1380
6386.29 1451
6387.05 1343
6387.80 1310
6388.56 1301
6389.31 1214
6390.06 1240
6390.82 1207
6391.57 1303
6392.33 1242
6393.08 1199
6393.84 1156
6394.59 1208
6395.34 1239
6396.10 1121
6396.85 1193
6397.61 1239
6398.36 1231
6399.12 1215
6399.87 1225
6400.63 1192
6401.38 1200
6402.14 1203
6402.89 1201
6403.65 1260
6404.40 1298
6405.16 1236
6405.91 1245
6406.67 1276
6407.42 1334
6408.18 1383
6408.93 1414
6409.69 1561
6410.45 1637
6411.20 1633
6411.96 1657
6412.71 1475
6413.47 1402
6414.22 1365
6414.98 1335
6415.73 1328
6416.49 1252
6417.25 1265
6418.00 1293
6418.76 1254
6419.51 1160
6420.27 1220
6421.03 1323
6421.78 1301
6422.54 1186
6423.29 1260
6424.05 1228
6424.81 1180
6425.56 1213
6426.32 1214
6427.08 1182
6427.83 1169
6428.59 1180
6429.35 1255
6430.10 1152
6430.86 1077
6431.62 1171
6432.37 1173
6433.13 1188
6433.89 1249
6434.64 1339
6435.40 1315
6436.16 1286
6436.91 1237
6437.67 1255
6438.43 1324
6439.19 1310
6439.94 1304
6440.70 1299
6441.46 1248
6442.21 1315
6442.97 1207
6443.73 1257
6444.49 1267
6445.24 1361
6446.00 1306
6446.76 1342
6447.52 1403
6448.28 1381
6449.03 1432
6449.79 1498
6450.55 1424
6451.31 1427
6452.06 1383
6452.82 1546
6453.58 1528
6454.34 1553
6455.10 1565
6455.85 1488
6456.61 1447
6457.37 1589
6458.13 1518
6458.89 1622
6459.65 1663
6460.40 1530
6461.16 1749
6461.92 1745
6462.68 1698
6463.44 1719
6464.20 1585
6464.96 1754
6465.71 1775
6466.47 1797
6467.23 1713
6467.99 1726
6468.75 1769
6469.51 1809
6470.27 1828
6471.03 1863
6471.79 1929
6472.54 1946
6473.30 2067
6474.06 2021
6474.82 1961
6475.58 2053
6476.34 2100
6477.10 2026
6477.86 2103
6478.62 2138
6479.38 2266
6480.14 2259
6480.90 2337
6481.66 2284
6482.42 2264
6483.18 2293
6483.94 2282
6484.70 2293
6485.46 2340
6486.22 2413
6486.98 2561
6487.74 2456
6488.50 2649
6489.26 2639
6490.02 2745
6490.78 2819
6491.54 2969
6492.30 2998
6493.06 3304
6493.82 3540
6494.58 3406
6495.34 3660
6496.10 3812
6496.86 3723
6497.62 3615
6498.38 3542
6499.14 3587
6499.90 3691
6500.66 3571
6501.42 3655
6502.19 3558
6502.95 3766
6503.71 3675
6504.47 3755
6505.23 3678
6505.99 3600
6506.75 3852
6507.51 3877
6508.27 4054
6509.04 4238
6509.80 4174
6510.56 4463
6511.32 4522
6512.08 4504
6512.84 4516
6513.60 4519
6514.37 4475
6515.13 4448
6515.89 4355
6516.65 4508
6517.41 4511
6518.17 4773
6518.94 4621
6519.70 4791
6520.46 5151
6521.22 5316
6521.98 5491
6522.75 5646
6523.51 5956
6524.27 6435
6525.03 6893
6525.79 7278
6526.56 7832
6527.32 8569
6528.08 9366
6528.84 10064
6529.61 9954
6530.37 10333
6531.13 10056
6531.89 10246
6532.66 10318
6533.42 10637
6534.18 11886
6534.94 13776
6535.71 16287
6536.47 18969
6537.23 20767
6538.00 22221
6538.76 23020
6539.52 22245
6540.29 20802
6541.05 18897
6541.81 16031
6542.57 13351
6543.34 11105
6544.10 9104
6544.86 7480
6545.63 6193
6546.39 5390
6547.16 4555
6547.92 4442
6548.68 4118
6549.45 3912
6550.21 3805
6550.97 3588
6551.74 3528
6552.50 3547
6553.26 3407
6554.03 3400
6554.79 3325
6555.56 3237
6556.32 3157
6557.08 2893
6557.85 2903
6558.61 2871
6559.38 2756
6560.14 2726
6560.91 2892
6561.67 2971
6562.43 3090
6563.20 3121
6563.96 3302
6564.73 3570
6565.49 3644
6566.26 3749
6567.02 3614
6567.79 3687
6568.55 3596
6569.32 3565
6570.08 3648
6570.85 3717
6571.61 3569
6572.38 3569
6573.14 3813
6573.91 3738
6574.67 3891
6575.44 4131
6576.20 4213
6576.97 4304
6577.73 4206
6578.50 4276
6579.26 4201
6580.03 4281
6580.79 4112
6581.56 3981
6582.32 4098
6583.09 4090
6583.86 4040
6584.62 4053
6585.39 4016
6586.15 3959
6586.92 4017
6587.68 4109
6588.45 4125
6589.22 3965
6589.98 4161
6590.75 4545
6591.51 4693
6592.28 4893
6593.05 5319
6593.81 5750
6594.58 6130
6595.35 6718
6596.11 7085
6596.88 7310
6597.64 7140
6598.41 7163
6599.18 6651
6599.94 6039
6600.71 5546
6601.48 5099
6602.24 4551
6603.01 4336
6603.78 4253
6604.54 4053
6605.31 3924
6606.08 3732
6606.85 3630
6607.61 3947
6608.38 4052
6609.15 4117
6609.91 4151
6610.68 4308
6611.45 4133
6612.22 4125
6612.98 4075
6613.75 3995
6614.52 3752
6615.28 3441
6616.05 3031
6616.82 2979
6617.59 2986
6618.36 2865
6619.12 2670
6619.89 2553
6620.66 2583
6621.43 2506
6622.19 2495
6622.96 2452
6623.73 2526
6624.50 2501
6625.27 2351
6626.03 2340
6626.80 2267
6627.57 2347
6628.34 2474
6629.11 2345
6629.88 2374
6630.64 2415
6631.41 2489
6632.18 2555
6632.95 2618
6633.72 2998
6634.49 3300
6635.25 3424
6636.02 3563
6636.79 3425
6637.56 3289
6638.33 3403
6639.10 3355
6639.87 3023
6640.64 2836
6641.41 2859
6642.17 2730
6642.94 2479
6643.71 2289
6644.48 2269
6645.25 2239
6646.02 2193
6646.79 2131
6647.56 2097
6648.33 2159
6649.10 2254
6649.87 2351
6650.64 2239
6651.41 2186
6652.18 2435
6652.95 2231
6653.71 2067
6654.48 2167
6655.25 2301
6656.02 2289
6656.79 2446
6657.56 2499
6658.33 2290
6659.10 2352
6659.87 2404
6660.64 2207
6661.41 2124
6662.18 2167
6662.95 2108
6663.72 2173
6664.50 2061
6665.27 2026
6666.04 2117
6666.81 2180
6667.58 2099
6668.35 2142
6669.12 2138
6669.89 2127
6670.66 2132
6671.43 2207
6672.20 2226
6672.97 2083
6673.74 2209
6674.51 2117
6675.28 2201
6676.06 2228
6676.83 2153
6677.60 1984
6678.37 2194
6679.14 2090
6679.91 2207
6680.68 2184
6681.45 2164
6682.22 2401
6683.00 2678
6683.77 2773
6684.54 2552
6685.31 2770
6686.08 2839
6686.85 3095
6687.63 3060
6688.40 2910
6689.17 2731
6689.94 2665
6690.71 2396
6691.48 2234
6692.26 2219
6693.03 2089
6693.80 1973
6694.57 1891
6695.34 1912
6696.12 1869
6696.89 1949
6697.66 1830
6698.43 1776
6699.21 1825
6699.98 1883
6700.75 1974
6701.52 1939
6702.30 1942
6703.07 1921
6703.84 1903
6704.61 1803
6705.39 1690
6706.16 1805
6706.93 1937
6707.70 1790
6708.48 1767
6709.25 1943
6710.02 1965
6710.80 1862
6711.57 1823
6712.34 1778
6713.12 1749
6713.89 1704
6714.66 1640
6715.44 1722
6716.21 1683
6716.98 1749
6717.76 1645
6718.53 1710
6719.30 1618
6720.08 1640
6720.85 1493
6721.62 1627
6722.40 1590
6723.17 1595
6723.94 1612
6724.72 1689
6725.49 1641
6726.27 1600
6727.04 1737
6727.81 1685
6728.59 1601
6729.36 1674
6730.14 1656
6730.91 1690
6731.68 1687
6732.46 1731
6733.23 1796
6734.01 1817
6734.78 1825
6735.56 1714
6736.33 1895
6737.10 1843
6737.88 1843
6738.65 1715
6739.43 1846
6740.20 1792
6740.98 1860
6741.75 1815
6742.53 1810
6743.30 1885
6744.08 1892
6744.85 1916
6745.63 1942
6746.40 1899
6747.18 1899
6747.95 1889
6748.73 1992
6749.50 2025
6750.28 2293
6751.05 2380
6751.83 2528
6752.60 2846
6753.38 2991
6754.16 2983
6754.93 3067
6755.71 3143
6756.48 3022
6757.26 2845
6758.03 2655
6758.81 2377
6759.59 2162
6760.36 2113
6761.14 1839
6761.91 1912
6762.69 1874
6763.46 1861
6764.24 1818
6765.02 1704
6765.79 1768
6766.57 1801
6767.35 1815
6768.12 1823
6768.90 1773
6769.67 1752
6770.45 1785
6771.23 1807
6772.00 1659
6772.78 1548
6773.56 1652
6774.33 1606
6775.11 1545
6775.89 1533
6776.66 1517
6777.44 1583
6778.22 1619
6778.99 1617
6779.77 1611
6780.55 1533
6781.33 1567
6782.10 1625
6782.88 1596
6783.66 1542
6784.43 1527
6785.21 1508
6785.99 1483
6786.77 1408
6787.54 1466
6788.32 1496
6789.10 1436
6789.88 1306
6790.65 1238
6791.43 1352
6792.21 1330
6792.99 1306
6793.76 1344
6794.54 1440
6795.32 1405
6796.10 1413
6796.88 1218
6797.65 1187
6798.43 1310
6799.21 1333
6799.99 1322
6800.77 1303
6801.55 1325
6802.32 1417
6803.10 1366
6803.88 1385
6804.66 1420
6805.44 1272
6806.22 1248
6806.99 1403
6807.77 1323
6808.55 1252
6809.33 1263
6810.11 1365
6810.89 1292
6811.67 1331
6812.44 1262
6813.22 1347
6814.00 1388
6814.78 1388
6815.56 1317
6816.34 1298
6817.12 1330
6817.90 1310
6818.68 1367
6819.46 1235
6820.24 1342
6821.02 1332
6821.79 1271
6822.57 1217
6823.35 1230
6824.13 1342
6824.91 1382
6825.69 1392
6826.47 1327
6827.25 1343
6828.03 1486
6828.81 1383
6829.59 1393
6830.37 1372
6831.15 1345
6831.93 1385
6832.71 1322
6833.49 1453
6834.27 1521
6835.05 1432
6835.83 1234
6836.61 1350
6837.39 1411
6838.17 1370
6838.95 1367
6839.73 1368
6840.51 1421
6841.29 1360
6842.07 1227
6842.85 1290
6843.64 1321
6844.42 1285
6845.20 1318
6845.98 1424
6846.76 1501
6847.54 1632
6848.32 1939
6849.10 2194
6849.88 2494
6850.66 2980
6851.44 3497
6852.23 3721
6853.01 3980
6853.79 3876
6854.57 3781
6855.35 3312
6856.13 2916
6856.91 2746
6857.69 2425
6858.48 2290
6859.26 2135
6860.04 1983
6860.82 1731
6861.60 1616
6862.38 1641
6863.17 1676
6863.95 1559
6864.73 1643
6865.51 1573
6866.29 1524
6867.07 1577
6867.86 1622
6868.64 1682
6869.42 1655
6870.20 1716
6870.99 1681
6871.77 1700
6872.55 1686
6873.33 1650
6874.11 1542
6874.90 1510
6875.68 1542
6876.46 1558
6877.24 1688
6878.03 1749
6878.81 1858
6879.59 1776
6880.38 1844
6881.16 1885
6881.94 1870
6882.72 2032
6883.51 2144
6884.29 2011
6885.07 2101
6885.86 2331
6886.64 2682
6887.42 2938
6888.20 3141
6888.99 3376
6889.77 3784
6890.55 3891
6891.34 3754
6892.12 3328
6892.90 3129
6893.69 2742
6894.47 2563
6895.26 2339
6896.04 2186
6896.82 2058
6897.61 2011
6898.39 2169
6899.17 2101
6899.96 2160
6900.74 2100
6901.53 2054
6902.31 2074
6903.09 2064
6903.88 2025
6904.66 1960
6905.45 2000
6906.23 1999
6907.01 2011
6907.80 1982
6908.58 1990
6909.37 2050
6910.15 1994
6910.94 1979
6911.72 2025
6912.51 2030
6913.29 1870
6914.07 1860
6914.86 1953
6915.64 1843
6916.43 1895
6917.21 1889
6918.00 1911
6918.78 1971
6919.57 1969
6920.35 1829
6921.14 1844
6921.92 1978
6922.71 1953
6923.49 1920
6924.28 1945
6925.06 1979
6925.85 2007
6926.64 2015
6927.42 1982
6928.21 2067
6928.99 2150
6929.78 2085
6930.56 2084
6931.35 2243
6932.13 2233
6932.92 2211
6933.71 2361
6934.49 2396
6935.28 2150
6936.06 2054
6936.85 2149
6937.63 2422
6938.42 2499
6939.21 2582
6939.99 2737
6940.78 2790
6941.57 2901
6942.35 3143
6943.14 3395
6943.92 3691
6944.71 3899
6945.50 3805
6946.28 3978
6947.07 3937
6947.86 3970
6948.64 3849
6949.43 4084
6950.22 3742
6951.00 3709
6951.79 3569
6952.58 3424
6953.36 3417
6954.15 3239
6954.94 3272
6955.72 3245
6956.51 3239
6957.30 3218
6958.09 3218
6958.87 3350
6959.66 3388
6960.45 3424
6961.24 3251
6962.02 3447
6962.81 3431
6963.60 3373
6964.38 3309
6965.17 3505
6965.96 3753
6966.75 3804
6967.54 3814
6968.32 4217
6969.11 4598
6969.90 4840
6970.69 5238
6971.47 5022
6972.26 5218
6973.05 5373
6973.84 5227
6974.63 5258
6975.41 5377
6976.20 5312
6976.99 5091
6977.78 5176
6978.57 5294
6979.36 5346
6980.14 5679
6980.93 6304
6981.72 7451
6982.51 8798
6983.30 10668
6984.09 13627
6984.88 17082
6985.66 20868
6986.45 24153
6987.24 25985
6988.03 27301
6988.82 27357
6989.61 25988
6990.40 23368
6991.19 20013
6991.98 17042
6992.76 13873
6993.55 10892
6994.34 8766
6995.13 7507
6995.92 6269
6996.71 5151
6997.50 4680
6998.29 4415
6999.08 4058
6999.87 3826
7000.66 3763
7001.45 3803
7002.24 3546
7003.03 3337
7003.82 3262
7004.61 3113
7005.40 3001
7006.19 2795
7006.98 2456
7007.77 2290
7008.56 2212
7009.35 2059
7010.14 2036
7010.93 2118
7011.72 2098
7012.51 2298
7013.30 2304
7014.09 2569
7014.88 2683
7015.67 2652
7016.46 2666
7017.25 2604
7018.04 2396
7018.83 2376
7019.62 2404
7020.41 2343
7021.20 2340
7021.99 2298
7022.78 2331
7023.57 2444
7024.37 2535
7025.16 2695
7025.95 2810
7026.74 2680
7027.53 2578
7028.32 2533
7029.11 2577
7029.90 2374
7030.69 2307
7031.49 2328
7032.28 2347
7033.07 2247
7033.86 2223
7034.65 2148
7035.44 2214
7036.23 2184
7037.03 2163
7037.82 2250
7038.61 2311
7039.40 2378
7040.19 2432
7040.98 2522
7041.78 2492
7042.57 2440
7043.36 2567
7044.15 2574
7044.94 2655
7045.74 2670
7046.53 2750
7047.32 2743
7048.11 2857
7048.91 3153
7049.70 3225
7050.49 3421
7051.28 3658
7052.08 3756
7052.87 3861
7053.66 3670
7054.45 3273
7055.25 3256
7056.04 2932
7056.83 2738
7057.62 2605
7058.42 2467
7059.21 2385
7060.00 2360
7060.80 2409
7061.59 2417
7062.38 2301
7063.17 2255
7063.97 2266
7064.76 2234
7065.55 2302
7066.35 2208
7067.14 2172
7067.93 2134
7068.73 2075
7069.52 2041
7070.31 1985
7071.11 1839
7071.90 1961
7072.69 1861
7073.49 1820
7074.28 1679
7075.08 1629
7075.87 1727
7076.66 1633
7077.46 1604
7078.25 1465
7079.05 1577
7079.84 1552
7080.63 1616
7081.43 1647
7082.22 1608
7083.02 1558
7083.81 1484
7084.60 1483
7085.40 1463
7086.19 1392
7086.99 1417
7087.78 1407
7088.58 1435
7089.37 1449
7090.17 1435
7090.96 1450
7091.76 1362
7092.55 1362
7093.34 1444
7094.14 1288
7094.93 1307
7095.73 1300
7096.52 1382
7097.32 1264
7098.11 1234
7098.91 1158
7099.70 1192
7100.50 1175
7101.29 1172
7102.09 1171
7102.89 1145
7103.68 1195
7104.48 1307
7105.27 1294
7106.07 1129
7106.86 1173
7107.66 1209
7108.45 1157
7109.25 1027
7110.05 1072
7110.84 1114
7111.64 1144
7112.43 1078
7113.23 1044
7114.02 1105
7114.82 1165
7115.62 1165
7116.41 1171
7117.21 1164
7118.00 1200
7118.80 1152
7119.60 1161
7120.39 1172
7121.19 1117
7121.99 1188
7122.78 1120
7123.58 1163
7124.38 1049
7125.17 1217
7125.97 1135
7126.77 1106
7127.56 1224
7128.36 1253
7129.16 1244
7129.95 1189
7130.75 1185
7131.55 1266
7132.34 1371
7133.14 1346
7133.94 1341
7134.73 1269
7135.53 1286
7136.33 1277
7137.13 1177
7137.92 1104
7138.72 1147
7139.52 1120
7140.32 1119
7141.11 1025
7141.91 1030
7142.71 1064
7143.51 1013
7144.30 1002
7145.10 980
7145.90 984
7146.70 947
7147.49 942
7148.29 951
7149.09 914
7149.89 998
7150.69 924
7151.48 830
7152.28 945
7153.08 872
7153.88 861
7154.68 878
7155.47 1006
7156.27 1028
7157.07 1050
7157.87 1154
7158.67 1084
7159.47 1113
7160.27 1094
7161.06 1043
7161.86 1001
7162.66 1041
7163.46 917
7164.26 882
7165.06 868
7165.86 885
7166.66 776
7167.45 897
7168.25 880
7169.05 824
7169.85 775
7170.65 824
7171.45 731
7172.25 776
7173.05 861
7173.85 897
7174.65 874
7175.45 831
7176.25 810
7177.04 815
7177.84 802
7178.64 721
7179.44 808
7180.24 756
7181.04 714
7181.84 765
7182.64 781
7183.44 844
7184.24 834
7185.04 791
7185.84 869
7186.64 869
7187.44 805
7188.24 796
7189.04 807
7189.84 803
7190.64 846
7191.44 807
7192.24 750
7193.04 759
7193.84 689
7194.64 675
7195.44 746
7196.25 712
7197.05 757
7197.85 777
7198.65 700
7199.45 691
7200.25 731
7201.05 768
7201.85 732
7202.65 732
7203.45 778
7204.25 723
7205.05 744
7205.86 711
7206.66 730
7207.46 778
7208.26 763
7209.06 686
7209.86 685
7210.66 706
7211.46 703
7212.27 706
7213.07 782
7213.87 734
7214.67 707
7215.47 753
7216.27 695
7217.07 714
7217.88 700
7218.68 765
7219.48 788
7220.28 757
7221.08 730
7221.89 800
7222.69 759
7223.49 731
7224.29 719
7225.09 816
7225.90 781
7226.70 727
7227.50 719
7228.30 702
7229.11 717
7229.91 753
7230.71 779
7231.51 793
7232.32 765
7233.12 672
7233.92 733
7234.72 717
7235.53 731
7236.33 764
7237.13 746
7237.93 721
7238.74 735
7239.54 848
7240.34 800
7241.15 829
7241.95 812
7242.75 805
7243.56 728
7244.36 697
7245.16 716
7245.97 819
7246.77 835
7247.57 838
7248.38 834
7249.18 785
7249.98 792
7250.79 802
7251.59 810
7252.39 772
7253.20 814
7254.00 847
7254.81 883
7255.61 719
7256.41 813
7257.22 787
7258.02 776
7258.82 794
7259.63 893
7260.43 860
7261.24 842
7262.04 839
7262.85 889
7263.65 915
7264.45 940
7265.26 911
7266.06 867
7266.87 806
7267.67 829
7268.48 830
7269.28 799
7270.09 887
7270.89 844
7271.70 890
7272.50 776
7273.30 825
7274.11 827
7274.91 886
7275.72 928
7276.52 915
7277.33 868
7278.13 775
7278.94 874
7279.74 964
7280.55 972
7281.36 992
7282.16 1050
7282.97 1120
7283.77 1253
7284.58 1417
7285.38 1527
7286.19 1619
7286.99 1769
7287.80 1652
7288.60 1606
7289.41 1441
7290.22 1290
7291.02 1302
7291.83 1160
7292.63 994
7293.44 938
7294.25 902
7295.05 900
7295.86 867
7296.66 855
7297.47 955
7298.28 890
7299.08 943
7299.89 951
7300.70 869
7301.50 989
7302.31 956
7303.11 880
7303.92 834
7304.73 904
7305.53 935
7306.34 949
7307.15 998
7307.95 1015
7308.76 975
7309.57 1002
7310.37 1083
7311.18 1134
7311.99 1099
7312.80 1071
7313.60 1084
7314.41 1150
7315.22 1178
7316.02 1086
7316.83 1129
7317.64 1351
7318.45 1497
7319.25 1677
7320.06 1832
7320.87 1792
7321.68 1779
7322.48 1719
7323.29 1614
7324.10 1514
7324.91 1296
7325.71 1148
7326.52 1233
7327.33 1230
7328.14 1201
7328.95 1055
7329.75 1038
7330.56 984
7331.37 904
7332.18 930
7332.99 1008
7333.79 976
7334.60 915
7335.41 997
7336.22 1027
7337.03 926
7337.84 896
7338.64 953
7339.45 1009
7340.26 870
7341.07 843
7341.88 925
7342.69 942
7343.50 954
7344.30 970
7345.11 891
7345.92 871
7346.73 888
7347.54 903
7348.35 818
7349.16 734
7349.97 832
7350.78 827
7351.58 800
7352.39 863
7353.20 806
7354.01 788
7354.82 867
7355.63 823
7356.44 808
7357.25 840
7358.06 827
7358.87 864
7359.68 776
7360.49 778
7361.30 840
7362.11 804
7362.92 765
7363.73 747
7364.54 723
7365.35 750
7366.16 774
7366.97 747
7367.78 810
7368.59 815
7369.40 748
7370.21 765
7371.02 742
7371.83 709
7372.64 681
7373.45 715
7374.26 726
7375.07 738
7375.88 734
7376.69 756
7377.50 698
7378.31 718
7379.12 778
7379.93 776
7380.74 792
7381.55 757
7382.37 724
7383.18 704
7383.99 712
7384.80 750
7385.61 726
7386.42 701
7387.23 742
7388.04 751
7388.85 736
7389.67 747
7390.48 778
7391.29 754
7392.10 739
7392.91 672
7393.72 692
7394.53 687
7395.35 713
7396.16 738
7396.97 689
7397.78 612
7398.59 713
7399.40 736
7400.22 729
7401.03 670
7401.84 703
7402.65 676
7403.46 724
7404.28 726
7405.09 754
7405.90 743
7406.71 691
7407.52 670
7408.34 727
7409.15 716
7409.96 632
7410.77 616
7411.59 648
7412.40 726
7413.21 655
7414.02 662
7414.84 669
7415.65 667
7416.46 637
7417.27 680
7418.09 627
7418.90 619
7419.71 684
7420.53 679
7421.34 616
7422.15 665
7422.97 620
7423.78 608
7424.59 752
7425.40 720
7426.22 684
7427.03 680
7427.84 706
7428.66 688
7429.47 726
7430.28 720
7431.10 797
7431.91 773
7432.73 802
7433.54 788
7434.35 709
7435.17 673
7435.98 750
7436.79 808
7437.61 724
7438.42 751
7439.24 723
7440.05 792
7440.86 734
7441.68 740
7442.49 730
7443.31 654
7444.12 630
7444.94 675
7445.75 717
7446.56 755
7447.38 747
7448.19 681
7449.01 679
7449.82 721
7450.64 621
7451.45 660
7452.27 723
7453.08 660
7453.90 683
7454.71 675
7455.52 631
7456.34 714
7457.15 674
7457.97 647
7458.78 630
7459.60 708
7460.42 723
7461.23 638
7462.05 661
7462.86 623
7463.68 596
7464.49 598
7465.31 560
7466.12 605
7466.94 617
7467.75 645
7468.57 708
7469.38 629
7470.20 681
7471.02 614
7471.83 586
7472.65 602
7473.46 664
7474.28 603
7475.10 627
7475.91 664
7476.73 655
7477.54 633
7478.36 638
7479.18 658
7479.99 695
7480.81 594
7481.62 604
7482.44 605
7483.26 626
7484.07 629
7484.89 618
7485.71 618
7486.52 610
7487.34 597
7488.16 607
7488.97 642
7489.79 573
7490.61 595
7491.42 620
7492.24 606
7493.06 676
7493.87 587
7494.69 605
7495.51 706
7496.33 670
7497.14 693
7497.96 652
7498.78 604
7499.59 647
7500.41 599
7501.23 554
7502.05 527
7502.86 597
7503.68 637
7504.50 583
7505.32 616
7506.13 617
7506.95 568
7507.77 589
7508.59 630
7509.40 663
7510.22 612
7511.04 570
7511.86 610
7512.68 656
7513.49 628
7514.31 563
7515.13 545
7515.95 621
7516.77 595
7517.59 630
7518.40 587
7519.22 578
7520.04 606
7520.86 539
7521.68 530
7522.50 635
7523.31 674
7524.13 644
7524.95 620
7525.77 591
7526.59 534
7527.41 630
7528.23 632
7529.05 557
7529.86 515
7530.68 587
7531.50 655
7532.32 603
7533.14 608
7533.96 542
7534.78 559
7535.60 599
7536.42 593
7537.24 571
7538.06 531
7538.88 553
7539.70 599
7540.51 554
7541.33 599
7542.15 522
7542.97 570
7543.79 630
7544.61 575
7545.43 539
7546.25 632
7547.07 579
7547.89 624
7548.71 634
7549.53 619
7550.35 566
7551.17 519
7551.99 584
7552.81 568
7553.63 587
7554.45 529
7555.27 600
7556.09 613
7556.91 589
7557.73 530
7558.56 557
7559.38 508
7560.20 636
7561.02 599
7561.84 581
7562.66 651
7563.48 646
7564.30 582
7565.12 690
7565.94 637
7566.76 582
7567.58 675
7568.40 609
7569.23 606
7570.05 572
7570.87 533
7571.69 629
7572.51 513
7573.33 584
7574.15 563
7574.97 571
7575.80 568
7576.62 613
7577.44 571
7578.26 613
7579.08 569
7579.90 628
7580.73 604
7581.55 586
7582.37 679
7583.19 658
7584.01 618
7584.83 617
7585.66 594
7586.48 641
7587.30 681
7588.12 722
7588.95 661
7589.77 644
7590.59 675
7591.41 651
7592.23 645
7593.06 698
7593.88 684
7594.70 658
7595.52 655
7596.35 719
7597.17 726
7597.99 698
7598.81 686
7599.64 708
7600.46 748
7601.28 744
7602.11 759
7602.93 764
7603.75 831
7604.57 752
7605.40 798
7606.22 815
7607.04 835
7607.87 794
7608.69 818
7609.51 710
7610.34 765
7611.16 715
7611.98 645
7612.81 714
7613.63 803
7614.45 784
7615.28 722
7616.10 802
7616.92 869
7617.75 866
7618.57 802
7619.40 827
7620.22 817
7621.04 881
7621.87 805
7622.69 852
7623.52 806
7624.34 728
7625.16 829
7625.99 794
7626.81 730
7627.64 753
7628.46 798
7629.28 771
7630.11 841
7630.93 864
7631.76 785
7632.58 918
7633.41 1001
7634.23 928
7635.06 919
7635.88 943
7636.71 848
7637.53 769
7638.36 759
7639.18 710
7640.01 727
7640.83 646
7641.66 622
7642.48 588
7643.31 626
7644.13 650
7644.96 608
7645.78 576
7646.61 643
7647.43 602
7648.26 663
7649.08 673
7649.91 640
7650.73 614
7651.56 630
7652.38 710
7653.21 601
7654.04 611
7654.86 586
7655.69 655
7656.51 595
7657.34 579
7658.16 631
7658.99 685
7659.82 596
7660.64 583
7661.47 645
7662.29 591
7663.12 648
7663.95 555
7664.77 556
7665.60 522
7666.43 563
7667.25 568
7668.08 593
7668.91 628
7669.73 594
7670.56 598
7671.38 551
7672.21 575
7673.04 566
7673.87 591
7674.69 564
7675.52 594
7676.35 603
7677.17 605
7678.00 556
7678.83 481
7679.65 482
7680.48 559
7681.31 532
7682.13 566
7682.96 589
7683.79 489
7684.62 516
7685.44 515
7686.27 585
7687.10 599
7687.93 557
7688.75 576
7689.58 548
7690.41 614
7691.24 579
7692.06 617
7692.89 565
7693.72 587
7694.55 536
7695.38 544
7696.20 536
7697.03 541
7697.86 624
7698.69 626
7699.52 628
7700.34 667
7701.17 588
7702.00 536
7702.83 523
7703.66 591
7704.49 554
7705.31 512
7706.14 566
7706.97 542
7707.80 638
7708.63 634
7709.46 607
7710.29 524
7711.11 523
7711.94 598
7712.77 584
7713.60 515
7714.43 542
7715.26 491
7716.09 519
7716.92 540
7717.75 524
7718.58 498
7719.40 482
7720.23 489
7721.06 543
7721.89 550
7722.72 541
7723.55 545
7724.38 517
7725.21 532
7726.04 536
7726.87 549
7727.70 587
7728.53 513
7729.36 592
7730.19 584
7731.02 575
7731.85 516
7732.68 607
7733.51 549
7734.34 526
7735.17 492
7736.00 492
7736.83 501
7737.66 487
7738.49 464
7739.32 445
7740.15 489
7740.98 570
7741.81 518
7742.64 506
7743.47 533
7744.30 547
7745.13 534
7745.96 561
7746.79 629
7747.62 631
7748.45 637
7749.29 571
7750.12 555
7750.95 574
7751.78 611
7752.61 591
7753.44 572
7754.27 608
7755.10 616
7755.93 598
7756.76 479
7757.60 542
7758.43 573
7759.26 661
7760.09 644
7760.92 602
7761.75 572
7762.58 537
7763.42 620
7764.25 648
7765.08 617
7765.91 618
7766.74 542
7767.57 581
7768.41 574
7769.24 620
7770.07 608
7770.90 616
7771.73 599
7772.57 554
7773.40 594
7774.23 551
7775.06 582
7775.90 562
7776.73 630
7777.56 682
7778.39 688
7779.22 626
7780.06 576
7780.89 603
7781.72 565
7782.55 603
7783.39 585
7784.22 604
7785.05 609
7785.89 603
7786.72 633
7787.55 565
7788.38 612
7789.22 507
7790.05 503
7790.88 545
7791.72 567
7792.55 615
7793.38 546
7794.22 500
7795.05 549
7795.88 614
7796.72 598
7797.55 584
7798.38 597
7799.22 612
7800.05 597
7800.88 579
7801.72 576
7802.55 604
7803.38 567
7804.22 590
7805.05 655
7805.89 572
7806.72 603
7807.55 625
7808.39 655
7809.22 567
7810.06 619
7810.89 633
7811.72 597
7812.56 696
7813.39 668
7814.23 773
7815.06 783
7815.89 790
7816.73 863
7817.56 868
7818.40 906
7819.23 903
7820.07 975
7820.90 955
7821.74 815
7822.57 833
7823.41 748
7824.24 753
7825.08 751
7825.91 777
7826.75 771
7827.58 802
7828.42 833
7829.25 861
7830.09 863
7830.92 917
7831.76 916
7832.59 838
7833.43 810
7834.26 903
7835.10 927
7835.93 746
7836.77 782
7837.60 696
7838.44 768
7839.28 790
7840.11 833
7840.95 819
7841.78 750
7842.62 734
7843.45 797
7844.29 787
7845.13 693
7845.96 683
7846.80 673
7847.63 657
7848.47 715
7849.31 702
7850.14 677
7850.98 744
7851.82 624
7852.65 651
7853.49 688
7854.32 654
7855.16 711
7856.00 737
7856.83 703
7857.67 687
7858.51 669
7859.34 777
7860.18 767
7861.02 797
7861.85 846
7862.69 796
7863.53 814
7864.37 718
7865.20 846
7866.04 779
7866.88 784
7867.71 749
7868.55 672
7869.39 688
7870.23 640
7871.06 709
7871.90 702
7872.74 671
7873.57 695
7874.41 745
7875.25 790
7876.09 893
7876.93 807
7877.76 894
7878.60 886
7879.44 902
7880.28 932
7881.11 816
7881.95 885
7882.79 798
7883.63 887
7884.47 940
7885.30 896
7886.14 843
7886.98 801
7887.82 704
7888.66 767
7889.50 787
7890.33 824
7891.17 802
7892.01 859
7892.85 859
7893.69 734
7894.53 726
7895.36 777
7896.20 776
7897.04 762
7897.88 684
7898.72 618
7899.56 624
7900.40 714
7901.24 635
7902.08 657
7902.91 679
7903.75 664
7904.59 630
7905.43 591
7906.27 717
7907.11 654
7907.95 668
7908.79 606
7909.63 679
7910.47 633
7911.31 760
7912.15 705
7912.99 628
7913.83 662
7914.67 627
7915.50 707
7916.34 730
7917.18 779
7918.02 813
7918.86 865
7919.70 855
7920.54 865
7921.38 881
7922.22 855
7923.06 829
7923.90 782
7924.74 775
7925.58 691
7926.42 727
7927.27 650
7928.11 617
7928.95 571
7929.79 585
7930.63 620
7931.47 570
7932.31 614
7933.15 608
7933.99 566
7934.83 586
7935.67 616
7936.51 653
7937.35 645
7938.19 630
7939.03 654
7939.88 618
7940.72 547
7941.56 584
7942.40 581
7943.24 670
7944.08 531
7944.92 621
7945.76 654
7946.60 617
7947.45 706
7948.29 639
7949.13 614
7949.97 592
7950.81 554
7951.65 565
7952.50 598
7953.34 672
7954.18 645
7955.02 673
7955.86 663
7956.70 793
7957.55 768
7958.39 694
7959.23 673
7960.07 689
7960.91 643
7961.76 617
7962.60 698
7963.44 757
7964.28 728
7965.13 765
7965.97 762
7966.81 771
7967.65 839
7968.50 857
7969.34 880
7970.18 817
7971.02 794
7971.87 770
7972.71 700
7973.55 662
7974.39 651
7975.24 688
7976.08 598
7976.92 585
7977.77 615
7978.61 595
7979.45 558
7980.30 580
7981.14 590
7981.98 588
7982.83 604
7983.67 564
7984.51 540
7985.36 567
7986.20 574
7987.04 588
7987.89 566
7988.73 574
7989.57 560
7990.42 537
7991.26 564
7992.10 565
7992.95 563
7993.79 536
7994.64 571
7995.48 544
7996.32 510
7997.17 519
7998.01 573
7998.86 507
7999.70 533
8000.54 511
8001.39 476
8002.23 518
8003.08 529
8003.92 457
8004.77 515
8005.61 498
8006.45 473
8007.30 496
8008.14 495
8008.99 521
8009.83 491
8010.68 517
8011.52 509
8012.37 545
8013.21 491
8014.06 522
8014.90 501
8015.75 485
8016.59 538
8017.44 563
8018.28 536
8019.13 421
8019.97 501
8020.82 525
8021.66 520
8022.51 497
8023.35 497
8024.20 456
8025.05 465
8025.89 499
8026.74 474
8027.58 510
8028.43 466
8029.27 518
8030.12 452
8030.96 470
8031.81 470
8032.66 543
8033.50 497
8034.35 512
8035.19 541
8036.04 528
8036.89 561
8037.73 548
8038.58 510
8039.43 493
8040.27 498
8041.12 482
8041.96 492
8042.81 487
8043.66 532
8044.50 574
8045.35 507
8046.20 475
8047.04 486
8047.89 524
8048.74 513
8049.58 588
8050.43 589
8051.28 549
8052.12 564
8052.97 537
8053.82 611
8054.67 554
8055.51 578
8056.36 528
8057.21 531
8058.05 488
8058.90 465
8059.75 432
8060.60 469
8061.44 507
8062.29 506
8063.14 507
8063.99 518
8064.83 483
8065.68 525
8066.53 521
8067.38 489
8068.22 496
8069.07 516
8069.92 435
8070.77 480
8071.62 465
8072.46 475
8073.31 483
8074.16 484
8075.01 544
8075.86 502
8076.71 510
8077.55 490
8078.40 522
8079.25 493
8080.10 482
8080.95 514
8081.80 460
8082.64 475
8083.49 478
8084.34 458
8085.19 484
8086.04 520
8086.89 492
8087.74 564
8088.58 556
8089.43 539
8090.28 507
8091.13 592
8091.98 554
8092.83 461
8093.68 500
8094.53 560
8095.38 487
8096.23 464
8097.08 514
8097.93 461
8098.77 530
8099.62 446
8100.47 448
8101.32 491
8102.17 493
8103.02 508
8103.87 528
8104.72 531
8105.57 500
8106.42 482
8107.27 530
8108.12 455
8108.97 446
8109.82 494
8110.67 432
8111.52 482
8112.37 451
8113.22 445
8114.07 526
8114.92 501
8115.77 525
8116.62 494
8117.47 559
8118.32 548
8119.17 540
8120.02 589
8120.87 573
8121.72 533
8122.58 531
8123.43 498
8124.28 581
8125.13 626
8125.98 598
8126.83 555
8127.68 565
8128.53 495
8129.38 538
8130.23 548
8131.08 595
8131.94 565
8132.79 514
8133.64 571
8134.49 595
8135.34 578
8136.19 550
8137.04 529
8137.89 545
8138.75 552
8139.60 500
8140.45 557
8141.30 470
8142.15 526
8143.00 504
8143.86 516
8144.71 522
8145.56 596
8146.41 621
8147.26 630
8148.12 554
8148.97 604
8149.82 650
8150.67 618
8151.52 636
8152.38 623
8153.23 779
8154.08 752
8154.93 783
8155.78 770
8156.64 782
8157.49 780
8158.34 817
8159.19 769
8160.05 726
8160.90 753
8161.75 658
8162.61 697
8163.46 589
8164.31 526
8165.16 528
8166.02 500
8166.87 548
8167.72 550
8168.58 546
8169.43 522
8170.28 507
8171.14 564
8171.99 542
8172.84 553
8173.70 511
8174.55 543
8175.40 559
8176.26 538
8177.11 531
8177.96 522
8178.82 501
8179.67 550
8180.52 516
8181.38 552
8182.23 524
8183.08 515
8183.94 541
8184.79 450
8185.65 466
8186.50 519
8187.35 538
8188.21 472
8189.06 499
8189.92 533
8190.77 498
8191.63 478
8192.48 527
8193.33 558
8194.19 528
8195.04 511
8195.90 493
8196.75 463
8197.61 487
8198.46 494
8199.32 483
8200.17 473
8201.02 497
8201.88 511
8202.73 470
8203.59 492
8204.44 453
8205.30 446
8206.15 514
8207.01 511
8207.86 486
8208.72 463
8209.57 486
8210.43 476
8211.29 477
8212.14 574
8213.00 586
8213.85 540
8214.71 533
8215.56 543
8216.42 534
8217.27 478
8218.13 536
8218.98 557
8219.84 519
8220.70 521
8221.55 560
8222.41 519
8223.26 534
8224.12 523
8224.98 437
8225.83 447
8226.69 482
8227.54 525
8228.40 460
8229.26 491
8230.11 545
8230.97 524
8231.83 492
8232.68 521
8233.54 506
8234.39 502
8235.25 465
8236.11 442
8236.96 467
8237.82 496
8238.68 486
8239.53 508
8240.39 525
8241.25 517
8242.11 482
8242.96 452
8243.82 435
8244.68 450
8245.53 483
8246.39 450
8247.25 440
8248.10 490
8248.96 505
8249.82 499
8250.68 538
8251.53 565
8252.39 462
8253.25 449
8254.11 411
8254.96 425
8255.82 431
8256.68 539
8257.54 483
8258.39 473
8259.25 453
8260.11 454
8260.97 478
8261.83 468
8262.68 479
8263.54 430
8264.40 467
8265.26 481
8266.12 494
8266.97 480
8267.83 485
8268.69 489
8269.55 531
8270.41 448
8271.27 481
8272.12 454
8272.98 490
8273.84 486
8274.70 448
8275.56 488
8276.42 552
8277.28 484
8278.13 457
8278.99 475
8279.85 458
8280.71 460
8281.57 423
8282.43 442
8283.29 470
8284.15 407
8285.01 426
8285.87 495
8286.72 474
8287.58 483
8288.44 467
8289.30 492
8290.16 511
8291.02 506
8291.88 580
8292.74 531
8293.60 541
8294.46 614
8295.32 605
8296.18 606
8297.04 611
8297.90 592
8298.76 525
8299.62 431
8300.48 532
8301.34 480
8302.20 482
8303.06 491
8303.92 518
8304.78 527
8305.64 510
8306.50 522
8307.36 465
8308.22 449
8309.08 497
8309.94 545
8310.80 488
8311.66 466
8312.52 553
8313.38 514
8314.24 527
8315.10 537
8315.96 553
8316.83 492
8317.69 532
8318.55 542
8319.41 498
8320.27 524
8321.13 547
8321.99 490
8322.85 535
8323.71 527
8324.57 537
8325.44 525
8326.30 482
8327.16 478
8328.02 463
8328.88 431
8329.74 446
8330.60 467
8331.47 517
8332.33 473
8333.19 463
8334.05 460
8334.91 468
8335.77 438
8336.64 450
8337.50 454
8338.36 465
8339.22 479
8340.08 446
8340.94 512
8341.81 524
8342.67 523
8343.53 571
8344.39 485
8345.26 500
8346.12 544
8346.98 543
8347.84 505
8348.71 453
8349.57 519
8350.43 506
8351.29 499
8352.16 498
8353.02 532
8353.88 485
8354.74 480
8355.61 485
8356.47 465
8357.33 461
8358.19 451
8359.06 520
8359.92 500
8360.78 511
8361.65 557
8362.51 466
8363.37 471
8364.24 450
8365.10 557
8365.96 465
8366.83 514
8367.69 519
8368.55 473
8369.42 503
8370.28 488
8371.14 470
8372.01 522
8372.87 535
8373.73 519
8374.60 517
8375.46 519
8376.33 489
8377.19 505
8378.05 472
8378.92 454
8379.78 378
8380.65 441
8381.51 520
8382.37 516
8383.24 521
8384.10 518
8384.97 496
8385.83 419
8386.70 513
8387.56 535
8388.42 528
8389.29 496
8390.15 491
8391.02 517
8391.88 473
8392.75 515
8393.61 497
8394.48 504
8395.34 514
8396.21 534
8397.07 550
8397.94 516
8398.80 531
8399.67 493
8400.53 529
8401.40 528
8402.26 494
8403.13 552
8403.99 552
8404.86 482
8405.72 540
8406.59 507
8407.45 485
8408.32 570
8409.19 548
8410.05 573
8410.92 506
8411.78 546
8412.65 562
8413.51 527
8414.38 493
8415.25 510
8416.11 543
8416.98 535
8417.84 548
8418.71 538
8419.58 565
8420.44 571
8421.31 523
8422.17 529
8423.04 602
8423.91 602
8424.77 574
8425.64 606
8426.51 626
8427.37 611
8428.24 675
8429.11 700
8429.97 652
8430.84 692
8431.71 698
8432.57 683
8433.44 641
8434.31 632
8435.17 641
8436.04 629
8436.91 633
8437.77 643
8438.64 706
8439.51 664
8440.38 753
8441.24 671
8442.11 669
8442.98 760
8443.84 794
8444.71 803
8445.58 847
8446.45 875
8447.31 766
8448.18 833
8449.05 866
8449.92 805
8450.78 773
8451.65 768
8452.52 873
8453.39 836
8454.26 853
8455.12 823
8455.99 866
8456.86 911
8457.73 928
8458.60 888
8459.46 914
8460.33 923
8461.20 905
8462.07 937
8462.94 864
8463.81 818
8464.67 894
8465.54 910
8466.41 955
8467.28 1083
8468.15 1154
8469.02 1439
8469.89 1850
8470.75 2251
8471.62 2355
8472.49 2453
8473.36 2631
8474.23 2499
8475.10 2232
8475.97 1974
8476.84 1643
8477.71 1397
8478.57 1216
8479.44 1042
8480.31 1024
8481.18 883
8482.05 797
8482.92 702
8483.79 745
8484.66 715
8485.53 740
8486.40 706
8487.27 699
8488.14 770
8489.01 697
8489.88 708
8490.75 649
8491.62 579
8492.49 601
8493.36 562
8494.23 608
8495.10 560
8495.97 622
8496.84 695
8497.71 596
8498.58 582
8499.45 649
8500.32 608
8501.19 619
8502.06 638
8502.93 653
8503.80 644
8504.67 654
8505.54 634
8506.41 576
8507.28 717
8508.15 710
8509.02 658
8509.89 598
8510.76 657
8511.63 683
8512.51 727
8513.38 687
8514.25 618
8515.12 658
8515.99 690
8516.86 640
8517.73 636
8518.60 661
8519.47 608
8520.35 545
8521.22 564
8522.09 573
8522.96 660
8523.83 659
8524.70 627
8525.57 635
8526.45 629
8527.32 591
8528.19 658
8529.06 670
8529.93 722
8530.80 762
8531.68 684
8532.55 694
8533.42 724
8534.29 712
8535.16 677
8536.04 716
8536.91 682
8537.78 638
8538.65 742
8539.52 733
8540.40 707
8541.27 724
8542.14 744
8543.01 694
8543.89 734
8544.76 796
8545.63 727
8546.50 743
8547.38 734
8548.25 708
8549.12 820
8549.99 779
8550.87 821
8551.74 793
8552.61 770
8553.49 843
8554.36 872
8555.23 845
8556.11 807
8556.98 850
8557.85 755
8558.73 809
8559.60 785
8560.47 761
8561.35 763
8562.22 786
8563.09 710
8563.97 683
8564.84 710
8565.71 723
8566.59 639
8567.46 640
8568.33 612
8569.21 649
8570.08 709
8570.96 631
8571.83 678
8572.70 660
8573.58 617
8574.45 591
8575.33 679
8576.20 640
8577.07 635
8577.95 667
8578.82 661
8579.70 674
8580.57 692
8581.45 686
8582.32 587
8583.19 629
8584.07 661
8584.94 638
8585.82 611
8586.69 578
8587.57 593
8588.44 622
8589.32 674
8590.19 628
8591.07 684
8591.94 674
8592.82 744
8593.69 699
8594.57 653
8595.44 622
8596.32 668
8597.19 646
8598.07 605
8598.94 640
8599.82 712
8600.69 773
8601.57 763
8602.44 722
8603.32 697
8604.20 764
8605.07 723
8605.95 730
8606.82 678
8607.70 742
8608.57 762
8609.45 690
8610.33 671
8611.20 706
8612.08 778
8612.95 804
8613.83 814
8614.71 797
8615.58 762
8616.46 811
8617.33 826
8618.21 808
8619.09 894
8619.96 814
8620.84 850
8621.72 918
8622.59 851
8623.47 831
8624.35 858
8625.22 897
8626.10 806
8626.98 903
8627.85 830
8628.73 915
8629.61 960
8630.48 940
8631.36 955
8632.24 985
8633.11 980
8633.99 1069
8634.87 957
8635.74 1103
8636.62 995
8637.50 1083
8638.38 1152
8639.25 1055
8640.13 1066
8641.01 1012
8641.89 1073
8642.76 1109
8643.64 1206
8644.52 1250
8645.40 1279
8646.27 1211
8647.15 1194
8648.03 1255
8648.91 1269
8649.79 1277
8650.66 1399
8651.54 1314
8652.42 1381
8653.30 1407
8654.18 1423
8655.05 1501
8655.93 1525
8656.81 1510
8657.69 1509
8658.57 1432
8659.45 1496
8660.32 1533
8661.20 1565
8662.08 1556
8662.96 1533
8663.84 1558
8664.72 1520
8665.60 1517
8666.47 1605
8667.35 1569
8668.23 1466
8669.11 1499
8669.99 1719
8670.87 1880
8671.75 1880
8672.63 2065
8673.51 2352
8674.38 2733
8675.26 3158
8676.14 3284
8677.02 3302
8677.90 3342
8678.78 3200
8679.66 3036
8680.54 2791
8681.42 2578
8682.30 2475
8683.18 2218
8684.06 2055
8684.94 1825
8685.82 1808
8686.70 1849
8687.58 1838
8688.46 2021
8689.34 2300
8690.22 2619
8691.10 3176
8691.98 3877
8692.86 4611
8693.74 5443
8694.62 5757
8695.50 5725
8696.38 5671
8697.26 5147
8698.14 4382
8699.02 3835
8699.90 3255
8700.78 2740
8701.66 2267
8702.54 1898
8703.42 1872
8704.30 1657
8705.18 1495
8706.06 1403
8706.94 1394
8707.82 1237
8708.71 1191
8709.59 1177
8710.47 1145
8711.35 1179
8712.23 1161
8713.11 1100
8713.99 1055
8714.87 991
8715.75 962
8716.64 979
8717.52 895
8718.40 919
8719.28 973
8720.16 971
8721.04 966
8721.92 1045
8722.81 1007
8723.69 1007
8724.57 1027
8725.45 927
8726.33 871
8727.21 983
8728.10 968
8728.98 911
8729.86 962
8730.74 1012
8731.62 1056
8732.51 950
8733.39 948
8734.27 892
8735.15 889
8736.03 862
8736.92 834
8737.80 945
8738.68 915
8739.56 915
8740.45 844
8741.33 902
8742.21 1023
8743.09 894
8743.98 912
8744.86 902
8745.74 883
8746.63 854
8747.51 925
8748.39 919
8749.27 936
8750.16 917
8751.04 979
8751.92 965
8752.81 990
8753.69 916
8754.57 1015
8755.46 1020
8756.34 971
8757.22 1086
8758.11 1115
8758.99 1112
8759.87 1139
8760.76 1202
8761.64 1083
8762.52 1033
8763.41 1014
8764.29 997
8765.17 1031
8766.06 1032
8766.94 1002
8767.83 946
8768.71 976
8769.59 970
8770.48 1062
8771.36 1115
8772.25 1112
8773.13 1054
8774.01 1069
8774.90 1001
8775.78 1000
8776.67 947
8777.55 925
8778.44 913
8779.32 914
8780.20 901
8781.09 844
8781.97 784
8782.86 855
8783.74 879
8784.63 806
8785.51 791
8786.40 814
8787.28 829
8788.17 842
8789.05 839
8789.94 801
8790.82 813
8791.71 765
8792.59 758
8793.48 771
8794.36 768
8795.25 774
8796.13 730
8797.02 688
8797.90 656
8798.79 717
8799.67 692
8800.56 723
8801.45 718
8802.33 766
8803.22 726
8804.10 685
8804.99 771
8805.87 813
8806.76 772
8807.65 694
8808.53 657
8809.42 751
8810.30 723
8811.19 765
8812.08 691
8812.96 681
8813.85 726
8814.73 645
8815.62 623
8816.51 621
8817.39 554
8818.28 668
8819.17 653
8820.05 649
8820.94 668
8821.83 717
8822.71 700
8823.60 688
8824.49 696
8825.37 663
8826.26 636
8827.15 618
8828.03 702
8828.92 630
8829.81 604
8830.69 597
8831.58 590
8832.47 571
8833.36 507
8834.24 562
8835.13 567
8836.02 612
8836.90 609
8837.79 590
8838.68 579
8839.57 631
8840.45 596
8841.34 629
8842.23 596
8843.12 589
8844.01 571
8844.89 615
8845.78 532
8846.67 551
8847.56 554
8848.44 514
8849.33 539
8850.22 560
8851.11 517
8852.00 545
8852.88 551
8853.77 547
8854.66 567
8855.55 540
8856.44 512
8857.33 511
8858.21 543
8859.10 514
8859.99 582
8860.88 506
8861.77 535
8862.66 547
8863.55 528
8864.43 588
8865.32 631
8866.21 580
8867.10 572
8867.99 584
8868.88 571
8869.77 525
8870.66 535
8871.55 491
8872.44 477
8873.32 504
8874.21 489
8875.10 539
8875.99 505
8876.88 470
8877.77 483
8878.66 469
8879.55 481
8880.44 445
8881.33 471
8882.22 507
8883.11 519
8884.00 458
8884.89 475
8885.78 467
8886.67 478
8887.56 470
8888.45 521
8889.34 548
8890.23 495
8891.12 471
8892.01 473
8892.90 451
8893.79 470
8894.68 480
8895.57 488
8896.46 466
8897.35 488
8898.24 451
8899.13 459
8900.02 425
8900.91 441
8901.80 455
8902.69 457
8903.58 488
8904.47 459
8905.36 428
8906.26 447
8907.15 460
8908.04 429
8908.93 430
8909.82 439
8910.71 438
8911.60 422
8912.49 478
8913.38 477
8914.28 496
8915.17 492
8916.06 473
8916.95 390
8917.84 469
8918.73 474
8919.62 446
8920.52 439
8921.41 433
8922.30 472
8923.19 509
8924.08 499
8924.97 424
8925.87 409
8926.76 443
8927.65 493
8928.54 461
8929.43 505
8930.33 504
8931.22 431
8932.11 467
8933.00 453
8933.89 474
8934.79 437
8935.68 418
8936.57 481
8937.46 462
8938.36 468
8939.25 476
8940.14 410
8941.03 443
8941.93 512
8942.82 449
8943.71 480
8944.60 414
8945.50 484
8946.39 459
8947.28 445
8948.18 426
8949.07 450
8949.96 443
8950.85 422
8951.75 373
8952.64 452
8953.53 460
8954.43 418
8955.32 450
8956.21 400
8957.11 455
8958.00 459
8958.89 409
8959.79 448
8960.68 492
8961.57 461
8962.47 494
8963.36 484
8964.26 439
8965.15 422
8966.04 424
8966.94 462
8967.83 454
8968.73 456
8969.62 506
8970.51 479
8971.41 455
8972.30 450
8973.20 438
8974.09 439
8974.98 481
8975.88 478
8976.77 528
8977.67 437
8978.56 429
8979.46 432
8980.35 435
8981.25 422
8982.14 400
8983.03 458
8983.93 483
8984.82 458
8985.72 480
8986.61 459
8987.51 394
8988.40 439
8989.30 444
8990.19 418
8991.09 420
8991.98 390
8992.88 412
8993.77 402
8994.67 494
8995.56 465
8996.46 407
8997.36 432
8998.25 459
8999.15 443
9000.04 411
9000.94 440
9001.83 425
9002.73 435
9003.62 461
9004.52 356
9005.42 359
9006.31 395
9007.21 386
9008.10 363
9009.00 420
9009.90 406
9010.79 427
9011.69 387
9012.58 430
9013.48 393
9014.38 434
9015.27 400
9016.17 390
9017.07 346
9017.96 366
9018.86 335
9019.76 348
9020.65 413
9021.55 430
9022.44 433
9023.34 434
9024.24 457
9025.14 402
9026.03 359
9026.93 405
9027.83 440
9028.72 425
9029.62 386
9030.52 451
9031.41 447
9032.31 424
9033.21 387
9034.11 424
9035.00 491
9035.90 459
9036.80 375
9037.69 413
9038.59 426
9039.49 407
9040.39 410
9041.28 493
9042.18 429
9043.08 404
9043.98 458
9044.88 430
9045.77 450
9046.67 447
9047.57 412
9048.47 401
9049.36 423
9050.26 404
9051.16 443
9052.06 395
9052.96 448
9053.86 437
9054.75 465
9055.65 464
9056.55 432
9057.45 428
9058.35 452
9059.25 458
9060.14 497
9061.04 452
9061.94 427
9062.84 469
9063.74 505
9064.64 489
9065.54 424
9066.44 444
9067.33 423
9068.23 424
9069.13 468
9070.03 422
9070.93 388
9071.83 455
9072.73 525
9073.63 508
9074.53 463
9075.43 466
9076.33 429
9077.22 446
9078.12 432
9079.02 425
9079.92 414
9080.82 394
9081.72 491
9082.62 456
9083.52 475
9084.42 461
9085.32 417
9086.22 372
9087.12 387
9088.02 460
9088.92 448
9089.82 381
9090.72 428
9091.62 456
9092.52 419
9093.42 496
9094.32 453
9095.22 510
9096.12 474
9097.02 462
9097.92 452
9098.82 478
9099.72 414
9100.62 433
9101.52 377
9102.43 433
9103.33 377
9104.23 439
9105.13 447
9106.03 388
9106.93 404
9107.83 377
9108.73 446
9109.63 453
9110.53 397
9111.43 394
9112.33 403
9113.24 382
9114.14 400
9115.04 405
9115.94 418
9116.84 391
9117.74 409
9118.64 398
9119.55 438
9120.45 401
9121.35 385
9122.25 431
9123.15 399
9124.05 399
9124.96 430
9125.86 417
9126.76 390
9127.66 409
9128.56 391
9129.46 376
9130.37 431
9131.27 456
9132.17 409
9133.07 415
9133.97 427
9134.88 457
9135.78 466
9136.68 442
9137.58 430
9138.49 396
9139.39 423
9140.29 429
9141.19 443
9142.10 414
9143.00 379
9143.90 443
9144.80 404
9145.71 463
9146.61 465
9147.51 424
9148.42 408
9149.32 389
9150.22 384
9151.12 372
9152.03 413
9152.93 431
9153.83 409
9154.74 410
9155.64 399
9156.54 420
9157.45 422
9158.35 439
9159.25 444
9160.16 482
9161.06 408
9161.96 345
9162.87 393
9163.77 388
9164.68 411
9165.58 432
9166.48 394
9167.39 395
9168.29 440
9169.19 409
9170.10 381
9171.00 424
9171.91 410
9172.81 397
9173.72 384
9174.62 412
9175.52 389
9176.43 403
9177.33 378
9178.24 348
9179.14 381
9180.05 426
9180.95 414
9181.85 416
9182.76 428
9183.66 389
9184.57 448
9185.47 434
9186.38 389
9187.28 401
9188.19 417
9189.09 403
9190.00 364
9190.90 358
9191.81 391
9192.71 450
9193.62 434
9194.52 356
9195.43 407
9196.33 394
9197.24 423
9198.14 462
9199.05 449
9199.96 431
9200.86 442
9201.77 479
9202.67 461
9203.58 454
9204.48 445
9205.39 477
9206.29 447
9207.20 389
9208.11 455
9209.01 458
9209.92 471
9210.82 427
9211.73 414
9212.64 463
9213.54 444
9214.45 431
9215.35 433
9216.26 409
9217.17 387
9218.07 472
9218.98 447
9219.89 448
9220.79 446
9221.70 405
9222.61 434
9223.51 380
9224.42 370
9225.33 382
9226.23 393
9227.14 374
9228.05 345
9228.95 402
9229.86 426
9230.77 407
9231.67 388
9232.58 386
9233.49 375
9234.40 453
9235.30 426
9236.21 434
9237.12 487
9238.02 432
9238.93 447
9239.84 408
9240.75 450
9241.65 370
9242.56 375
9243.47 404
9244.38 401
9245.28 419
9246.19 399
9247.10 354
9248.01 364
9248.92 401
9249.82 398
9250.73 431
9251.64 421
9252.55 446
9253.46 419
9254.36 403
9255.27 422
9256.18 402
9257.09 396
9258.00 361
9258.90 357
9259.81 393
9260.72 380
9261.63 346
9262.54 339
9263.45 410
9264.36 378
9265.26 342
9266.17 401
9267.08 432
9267.99 429
9268.90 375
9269.81 383
9270.72 418
9271.63 399
9272.54 355
9273.44 380
9274.35 358
9275.26 356
9276.17 355
9277.08 368
9277.99 342
9278.90 353
9279.81 464
9280.72 473
9281.63 419
9282.54 367
9283.45 373
9284.36 383
9285.27 354
9286.18 387
9287.09 411
9288.00 402
9288.91 400
9289.82 414
9290.73 417
9291.64 404
9292.55 393
9293.46 410
9294.37 342
9295.28 405
9296.19 392
9297.10 414
9298.01 429
9298.92 345
9299.83 382
9300.74 426
9301.65 416
9302.56 404
9303.47 438
9304.38 397
9305.29 392
9306.20 380
9307.11 403
9308.02 448
9308.93 457
9309.84 440
9310.75 443
9311.67 483
9312.58 461
9313.49 495
9314.40 431
9315.31 419
9316.22 438
9317.13 449
9318.04 419
9318.95 458
9319.87 391
9320.78 370
9321.69 396
9322.60 409
9323.51 381
9324.42 437
9325.34 365
9326.25 364
9327.16 389
9328.07 353
9328.98 385
9329.89 381
9330.81 376
9331.72 478
9332.63 428
9333.54 430
9334.45 377
9335.37 405
9336.28 414
9337.19 439
9338.10 426
9339.01 360
9339.93 350
9340.84 387
9341.75 363
9342.66 380
9343.58 394
9344.49 444
9345.40 393
9346.31 383
9347.23 385
9348.14 372
9349.05 398
9349.97 372
9350.88 385
9351.79 360
9352.70 381
9353.62 388
9354.53 446
9355.44 421
9356.36 416
9357.27 437
9358.18 424
9359.10 452
9360.01 381
9360.92 443
9361.84 475
9362.75 396
9363.66 464
9364.58 435
9365.49 393
9366.40 376
9367.32 415
9368.23 412
9369.15 394
9370.06 365
9370.97 391
9371.89 419
9372.80 405
9373.71 359
9374.63 362
9375.54 349
9376.46 411
9377.37 385
9378.29 388
9379.20 366
9380.11 387
9381.03 387
9381.94 388
9382.86 397
9383.77 392
9384.69 420
9385.60 362
9386.51 395
9387.43 382
9388.34 384
9389.26 420
9390.17 382
9391.09 422
9392.00 453
9392.92 399
9393.83 412
9394.75 455
9395.66 425
9396.58 447
9397.49 362
9398.41 434
9399.32 403
9400.24 428
9401.15 437
9402.07 472
9402.99 394
9403.90 410
9404.82 361
9405.73 408
9406.65 436
9407.56 474
9408.48 467
9409.39 468
9410.31 489
9411.23 442
9412.14 446
9413.06 403
9413.97 413
9414.89 396
9415.81 391
9416.72 426
9417.64 375
9418.55 455
9419.47 372
9420.39 439
9421.30 414
9422.22 415
9423.14 421
9424.05 440
9424.97 430
9425.89 401
9426.80 393
9427.72 425
9428.64 435
9429.55 417
9430.47 462
9431.39 401
9432.30 433
9433.22 441
9434.14 450
9435.05 455
9435.97 480
9436.89 455
9437.80 506
9438.72 507
9439.64 457
9440.56 460
9441.47 521
9442.39 490
9443.31 480
9444.23 450
9445.14 467
9446.06 454
9446.98 479
9447.90 462
9448.81 477
9449.73 506
9450.65 540
9451.57 640
9452.48 560
9453.40 634
9454.32 590
9455.24 613
9456.16 691
9457.07 688
9457.99 620
9458.91 633
9459.83 699
9460.75 596
9461.66 570
9462.58 539
9463.50 535
9464.42 535
9465.34 549
9466.26 543
9467.18 505
9468.09 504
9469.01 512
9469.93 514
9470.85 470
9471.77 529
9472.69 480
9473.61 469
9474.53 534
9475.44 561
9476.36 536
9477.28 505
9478.20 477
9479.12 457
9480.04 524
9480.96 620
9481.88 586
9482.80 526
9483.72 531
9484.64 551
9485.56 553
9486.47 578
9487.39 541
9488.31 500
9489.23 510
9490.15 484
9491.07 497
9491.99 526
9492.91 467
9493.83 546
9494.75 513
9495.67 506
9496.59 509
9497.51 533
9498.43 562
9499.35 491
9500.27 434
9501.19 511
9502.11 547
9503.03 553
9503.95 540
9504.87 507
9505.79 523
9506.71 534
9507.64 486
9508.56 486
9509.48 473
9510.40 538
9511.32 503
9512.24 496
9513.16 538
9514.08 510
9515.00 574
9515.92 512
9516.84 561
9517.76 579
9518.68 540
9519.61 620
9520.53 585
9521.45 607
9522.37 607
9523.29 607
9524.21 645
9525.13 600
9526.05 540
9526.98 558
9527.90 644
9528.82 634
9529.74 666
9530.66 702
9531.58 752
9532.51 712
9533.43 707
9534.35 813
9535.27 878
9536.19 859
9537.11 815
9538.04 823
9538.96 743
9539.88 747
9540.80 731
9541.73 736
9542.65 669
9543.57 607
9544.49 567
9545.41 660
9546.34 637
9547.26 602
9548.18 594
9549.10 610
9550.03 649
9550.95 537
9551.87 568
9552.79 658
9553.72 668
9554.64 586
9555.56 607
9556.49 568
9557.41 574
9558.33 666
9559.25 626
9560.18 659
9561.10 740
9562.02 703
9562.95 667
9563.87 694
9564.79 712
9565.72 679
9566.64 629
9567.56 644
9568.49 646
9569.41 622
9570.33 615
9571.26 588
9572.18 595
9573.11 681
9574.03 667
9574.95 656
9575.88 667
9576.80 655
9577.72 621
9578.65 622
9579.57 642
9580.50 666
9581.42 641
9582.34 625
9583.27 671
9584.19 686
9585.12 708
9586.04 700
9586.97 690
9587.89 698
9588.81 672
9589.74 694
9590.66 706
9591.59 737
9592.51 663
9593.44 697
9594.36 681
9595.29 736
9596.21 803
9597.14 734
9598.06 743
9598.99 720
9599.91 780
9600.84 793
9601.76 823
9602.69 794
9603.61 765
9604.54 797
9605.46 782
9606.39 761
9607.31 903
9608.24 838
9609.16 803
9610.09 759
9611.01 809
9611.94 823
9612.87 822
9613.79 888
9614.72 850
9615.64 860
9616.57 859
9617.49 898
9618.42 895
9619.35 863
9620.27 879
9621.20 942
9622.12 948
9623.05 901
9623.98 884
9624.90 919
9625.83 927
9626.76 1024
9627.68 935
9628.61 951
9629.53 927
9630.46 1069
9631.39 1045
9632.31 1048
9633.24 1049
9634.17 1028
9635.09 1142
9636.02 1107
9636.95 1032
9637.87 1129
9638.80 1152
9639.73 1106
9640.65 1165
9641.58 1168
9642.51 1185
9643.44 1181
9644.36 1207
9645.29 1226
9646.22 1233
9647.14 1178
9648.07 1255
9649.00 1315
9649.93 1295
9650.85 1392
9651.78 1337
9652.71 1431
9653.64 1415
9654.56 1260
9655.49 1409
9656.42 1391
9657.35 1465
9658.27 1499
9659.20 1514
9660.13 1414
9661.06 1386
9661.99 1420
9662.91 1631
9663.84 1517
9664.77 1503
9665.70 1444
9666.63 1517
9667.56 1606
9668.48 1562
9669.41 1618
9670.34 1647
9671.27 1613
9672.20 1663
9673.13 1714
9674.05 1734
9674.98 1665
9675.91 1622
9676.84 1781
9677.77 1788
9678.70 1808
9679.63 1812
9680.56 1844
9681.48 1765
9682.41 1805
9683.34 1989
9684.27 1974
9685.20 1879
9686.13 1822
9687.06 1998
9687.99 2048
9688.92 2028
9689.85 1997
9690.78 1993
9691.71 2068
9692.63 2093
9693.56 2185
9694.49 2146
9695.42 2226
9696.35 2274
9697.28 2460
9698.21 2639
9699.14 2993
9700.07 3211
9701.00 3353
9701.93 3452
9702.86 3468
9703.79 3366
9704.72 3253
9705.65 3047
9706.58 2772
9707.51 2476
9708.44 2367
9709.37 2349
9710.30 2295
9711.23 2186
9712.16 2355
9713.09 2387
9714.02 2512
9714.95 2627
9715.89 2676
9716.82 2844
9717.75 2903
9718.68 2778
9719.61 2749
9720.54 2554
9721.47 2327
9722.40 2215
9723.33 2097
9724.26 1873
9725.19 1892
9726.12 1767
9727.06 1729
9727.99 1661
9728.92 1693
9729.85 1758
9730.78 1661
9731.71 1723
9732.64 1736
9733.57 1742
9734.51 1831
9735.44 1889
9736.37 1899
9737.30 1800
9738.23 1792
9739.16 1556
9740.10 1593
9741.03 1637
9741.96 1495
9742.89 1394
9743.82 1388
9744.75 1418
9745.69 1301
9746.62 1307
9747.55 1352
9748.48 1296
9749.41 1235
9750.35 1189
9751.28 1193
9752.21 1209
9753.14 1123
9754.08 1135
9755.01 1160
9755.94 1242
9756.87 1178
9757.81 1116
9758.74 1070
9759.67 1040
9760.60 1040
9761.54 1115
9762.47 1213
9763.40 1246
9764.34 1201
9765.27 1177
9766.20 1199
9767.13 1119
9768.07 1138
9769.00 1203
9769.93 1181
9770.87 1130
9771.80 1234
9772.73 1065
9773.67 1059
9774.60 1166
9775.53 1142
9776.47 1122
9777.40 1153
9778.33 1281
9779.27 1243
9780.20 1227
9781.14 1367
9782.07 1348
9783.00 1273
9783.94 1416
9784.87 1414
9785.80 1317
9786.74 1254
9787.67 1271
9788.61 1335
9789.54 1207
9790.47 1277
9791.41 1229
9792.34 1077
9793.28 1079
9794.21 1120
9795.15 1133
9796.08 1022
9797.01 1019
9797.95 1026
9798.88 1159
9799.82 1072
9800.75 1079
9801.69 1100
9802.62 1056
9803.56 1026
9804.49 1007
9805.43 1021
9806.36 912
9807.30 918
9808.23 912
9809.17 897
9810.10 868
9811.04 815
9811.97 870
9812.91 858
9813.84 882
9814.78 849
9815.71 790
9816.65 888
9817.58 904
9818.52 866
9819.46 851
9820.39 808
9821.33 807
9822.26 822
9823.20 840
9824.13 795
9825.07 789
9826.00 808
9826.94 796
9827.88 810
9828.81 803
9829.75 750
9830.68 765
9831.62 805
9832.56 799
9833.49 803
9834.43 816
9835.37 826
9836.30 766
9837.24 793
9838.17 758
9839.11 869
9840.05 865
9840.98 737
9841.92 748
9842.86 789
9843.79 792
9844.73 794
9845.67 821
9846.60 879
9847.54 769
9848.48 773
9849.42 827
9850.35 756
9851.29 769
9852.23 786
9853.16 691
9854.10 710
9855.04 767
9855.98 782
9856.91 779
9857.85 845
9858.79 785
9859.72 826
9860.66 834
9861.60 770
9862.54 816
9863.47 755
9864.41 723
9865.35 717
9866.29 662
9867.23 720
9868.16 693
9869.10 734
9870.04 676
9870.98 679
9871.92 689
9872.85 733
9873.79 750
9874.73 681
9875.67 661
9876.61 675
9877.54 746
9878.48 704
9879.42 714
9880.36 668
9881.30 717
9882.24 696
9883.18 698
9884.11 647
9885.05 740
9885.99 686
9886.93 680
9887.87 649
9888.81 636
9889.75 663
9890.69 613
9891.62 693
9892.56 633
9893.50 630
9894.44 709
9895.38 638
9896.32 619
9897.26 610
9898.20 635
9899.14 657
9900.08 662
9901.02 655
9901.96 596
9902.90 631
9903.83 596
9904.77 555
9905.71 615
9906.65 584
9907.59 607
9908.53 694
9909.47 692
9910.41 633
9911.35 641
9912.29 714
9913.23 617
9914.17 654
9915.11 621
9916.05 628
9916.99 640
9917.93 682
9918.87 615
9919.81 603
9920.75 625
9921.69 649
9922.64 693
9923.58 716
9924.52 744
9925.46 776
9926.40 884
9927.34 940
9928.28 1019
9929.22 1074
9930.16 1114
9931.10 1132
9932.04 1061
9932.98 1015
9933.92 963
9934.87 919
9935.81 797
9936.75 695
9937.69 733
9938.63 671
9939.57 682
9940.51 694
9941.45 667
9942.39 650
9943.34 620
9944.28 686
9945.22 574
9946.16 584
9947.10 618
9948.04 594
9948.99 573
9949.93 618
9950.87 614
9951.81 587
9952.75 575
9953.69 644
9954.64 582
9955.58 584
9956.52 637
9957.46 575
9958.41 600
9959.35 611
9960.29 599
9961.23 609
9962.17 656
9963.12 567
9964.06 565
9965.00 550
9965.94 526
9966.89 535
9967.83 546
9968.77 491
9969.71 568
9970.66 566
9971.60 554
9972.54 550
9973.49 601
9974.43 525
9975.37 547
9976.31 569
9977.26 582
9978.20 588
9979.14 592
9980.09 600
9981.03 517
9981.97 565
9982.92 559
9983.86 563
9984.80 558
9985.75 542
9986.69 574
9987.63 539
9988.58 543
9989.52 528
9990.46 573
9991.41 512
9992.35 506
9993.30 483
9994.24 552
9995.18 536
9996.13 603
9997.07 536
9998.02 604
9998.96 562
9999.90 527
10000.85 517
10001.79 551
10002.74 553
10003.68 477
10004.62 529
10005.57 550
10006.51 538
10007.46 528
10008.40 551
10009.35 547
10010.29 543
10011.24 559
10012.18 552
10013.13 561
10014.07 518
10015.01 538
10015.96 535
10016.90 523
10017.85 496
10018.79 470
10019.74 462
10020.68 527
10021.63 527
10022.58 511
10023.52 436
10024.47 533
10025.41 534
10026.36 503
10027.30 496
10028.25 498
10029.19 519
10030.14 516
10031.08 475
10032.03 511
10032.98 470
10033.92 468
10034.87 475
10035.81 514
10036.76 534
10037.70 501
10038.65 498
10039.60 482
10040.54 451
10041.49 439
10042.43 498
10043.38 481
10044.33 476
10045.27 503
10046.22 485
10047.17 481
10048.11 475
10049.06 462
10050.00 491
10050.95 484
10051.90 456
10052.84 455
10053.79 484
10054.74 435
10055.68 526
10056.63 556
10057.58 493
10058.52 502
10059.47 500
10060.42 481
10061.37 456
10062.31 504
10063.26 502
10064.21 513
10065.15 492
10066.10 469
10067.05 495
10068.00 501
10068.94 472
10069.89 499
10070.84 503
10071.79 478
10072.73 433
10073.68 421
10074.63 420
10075.58 437
10076.52 437
10077.47 448
10078.42 444
10079.37 470
10080.32 496
10081.26 468
10082.21 421
10083.16 453
10084.11 406
10085.06 435
10086.00 431
10086.95 387
10087.90 381
10088.85 379
10089.80 420
10090.75 419
10091.69 464
10092.64 461
10093.59 457
10094.54 461
10095.49 468
10096.44 414
10097.39 478
10098.33 430
10099.28 423
10100.23 476
10101.18 494
10102.13 416
10103.08 411
10104.03 456
10104.98 444
10105.93 400
10106.87 462
10107.82 480
10108.77 468
10109.72 382
10110.67 393
10111.62 462
10112.57 433
10113.52 402
10114.47 428
10115.42 437
10116.37 425
10117.32 418
10118.27 427
10119.22 412
10120.17 417
10121.12 401
10122.07 435
10123.02 473
10123.97 431
10124.92 416
10125.87 482
10126.82 424
10127.77 456
10128.72 427
10129.67 413
10130.62 417
10131.57 394
10132.52 444
10133.47 437
10134.42 487
10135.37 447
10136.32 457
10137.27 465
10138.22 459
10139.17 403
10140.12 424
10141.07 414
10142.02 427
10142.98 448
10143.93 464
10144.88 455
10145.83 451
10146.78 473
10147.73 454
10148.68 434
10149.63 425
10150.58 426
10151.54 418
10152.49 409
10153.44 423
10154.39 505
10155.34 460
10156.29 451
10157.24 498
10158.20 509
10159.15 502
10160.10 453
10161.05 471
10162.00 487
10162.95 454
10163.91 475
10164.86 446
10165.81 447
10166.76 467
10167.71 462
10168.67 467
10169.62 505
10170.57 443
10171.52 418
10172.47 461
10173.43 471
10174.38 504
10175.33 410
10176.28 449
10177.24 462
10178.19 468
10179.14 473
10180.09 490
10181.05 452
10182.00 439
10182.95 470
10183.90 517
10184.86 530
10185.81 461
10186.76 529
10187.72 596
10188.67 528
10189.62 539
10190.58 494
10191.53 440
10192.48 507
10193.43 557
10194.39 520
10195.34 507
10196.29 489
10197.25 528
10198.20 500
10199.16 513
10200.11 471
10201.06 480
10202.02 494
10202.97 499
10203.92 562
10204.88 533
10205.83 569
10206.78 593
10207.74 626
10208.69 623
10209.65 630
10210.60 676
10211.55 611
10212.51 585
10213.46 583
10214.42 596
10215.37 540
10216.33 570
10217.28 477
10218.23 491
10219.19 516
10220.14 583
10221.10 528
10222.05 530
10223.01 540
10223.96 482
10224.92 470
10225.87 519
10226.83 456
10227.78 449
10228.74 421
10229.69 460
10230.65 509
10231.60 479
10232.56 495
10233.51 488
10234.47 555
10235.42 483
10236.38 506
10237.33 499
10238.29 603
10239.24 601
10240.20 551
10241.15 534
10242.11 542
10243.06 544
10244.02 485
10244.98 476
10245.93 410
10246.89 456
10247.84 463
10248.80 454
10249.75 440
10250.71 467
10251.67 506
10252.62 474
10253.58 453
10254.53 476
10255.49 441
10256.45 453
10257.40 453
10258.36 446
10259.32 412
10260.27 372
10261.23 420
10262.18 413
10263.14 383
10264.10 368
10265.05 384
10266.01 375
10266.97 418
10267.92 409
10268.88 419
10269.84 431
10270.79 424
10271.75 381
10272.71 425
10273.67 395
10274.62 394
10275.58 384
10276.54 373
10277.49 392
10278.45 439
10279.41 425
10280.37 382
10281.32 380
10282.28 386
10283.24 402
10284.19 409
10285.15 425
10286.11 419
10287.07 371
10288.03 424
10288.98 441
10289.94 408
10290.90 403
10291.86 405
10292.81 426
10293.77 380
10294.73 400
10295.69 420
10296.65 445
10297.60 398
10298.56 358
10299.52 412
10300.48 392
10301.44 370
10302.40 402
10303.35 452
10304.31 373
10305.27 446
10306.23 407
10307.19 432
10308.15 398
10309.10 391
10310.06 419
10311.02 392
10311.98 423
10312.94 413
10313.90 429
10314.86 471
10315.82 395
10316.78 441
10317.73 409
10318.69 479
10319.65 427
10320.61 435
10321.57 419
10322.53 443
10323.49 425
10324.45 415
10325.41 406
10326.37 360
10327.33 389
10328.29 380
10329.25 461
10330.21 481
10331.17 472
10332.13 455
10333.09 475
10334.04 481
10335.00 430
10335.96 425
10336.92 450
10337.88 451
10338.84 434
10339.80 367
10340.76 375
10341.72 405
10342.68 395
10343.65 398
10344.61 386
10345.57 367
10346.53 377
10347.49 403
10348.45 363
10349.41 401
10350.37 370
10351.33 367
10352.29 374
10353.25 413
10354.21 353
10355.17 387
10356.13 408
10357.09 405
10358.05 390
10359.02 364
10359.98 416
10360.94 375
10361.90 383
10362.86 411
10363.82 454
10364.78 496
10365.74 413
10366.70 383
10367.67 374
10368.63 342
10369.59 322
10370.55 402
10371.51 382
10372.47 348
10373.43 363
10374.40 379
10375.36 366
10376.32 377
10377.28 366
10378.24 402
10379.21 413
10380.17 357
10381.13 357
10382.09 368
10383.05 397
10384.02 397
10384.98 388
10385.94 365
10386.90 375
10387.86 379
10388.83 362
10389.79 385
10390.75 352
10391.71 377
10392.68 370
10393.64 376
10394.60 345
10395.56 389
10396.53 358
10397.49 326
10398.45 312
10399.42 318
10400.38 367
10401.34 395
10402.30 365
10403.27 368
10404.23 369
10405.19 333
10406.16 371
10407.12 344
10408.08 349
10409.05 315
10410.01 401
10410.97 409
10411.94 362
10412.90 331
10413.86 377
10414.83 351
10415.79 383
10416.75 341
10417.72 349
10418.68 405
10419.65 338
10420.61 375
10421.57 360
10422.54 387
10423.50 339
10424.46 368
10425.43 385
10426.39 372
10427.36 376
10428.32 404
10429.29 348
10430.25 347
10431.21 365
10432.18 362
10433.14 343
10434.11 327
10435.07 289
10436.04 337
10437.00 328
10437.97 326
10438.93 321
10439.90 314
10440.86 358
10441.82 302
10442.79 335
10443.75 341
10444.72 360
10445.68 345
10446.65 288
10447.61 317
10448.58 309
10449.54 363
10450.51 356
10451.48 371
10452.44 354
10453.41 321
10454.37 343
10455.34 352
10456.30 309
10457.27 335
10458.23 360
10459.20 363
10460.16 336
10461.13 347
10462.10 324
10463.06 324
10464.03 290
10464.99 305
10465.96 319
10466.93 320
10467.89 299
10468.86 326
10469.82 382
10470.79 309
10471.76 273
10472.72 323
10473.69 299
10474.65 341
10475.62 344
10476.59 345
10477.55 350
10478.52 345
10479.49 285
10480.45 293
10481.42 296
10482.39 293
10483.35 346
10484.32 338
10485.29 327
10486.25 317
10487.22 310
10488.19 322
10489.15 337
10490.12 351
10491.09 332
10492.06 329
10493.02 313
10493.99 278
10494.96 316
10495.92 337
10496.89 355
10497.86 346
10498.83 344
10499.79 351
10500.76 313
10501.73 317
10502.70 320
10503.66 346
10504.63 316
10505.60 310
10506.57 322
10507.54 368
10508.50 300
10509.47 308
10510.44 307
10511.41 317
10512.38 316
10513.34 306
10514.31 323
10515.28 340
10516.25 297
10517.22 334
10518.19 302
10519.15 342
10520.12 342
10521.09 298
10522.06 342
10523.03 332
10524.00 336
10524.96 326
10525.93 320
10526.90 328
10527.87 305
10528.84 302
10529.81 282
10530.78 305
10531.75 316
10532.72 287
10533.68 319
10534.65 313
10535.62 278
10536.59 323
10537.56 307
10538.53 304
10539.50 286
10540.47 340
10541.44 325
10542.41 316
10543.38 344
10544.35 344
10545.32 323
10546.29 323
10547.26 314
10548.23 306
10549.20 302
10550.17 331
10551.13 310
10552.10 282
10553.07 342
10554.04 349
10555.01 305
10555.98 328
10556.96 302
10557.93 328
10558.90 308
10559.87 297
10560.84 298
10561.81 334
10562.78 402
10563.75 345
10564.72 319
10565.69 298
10566.66 362
10567.63 341
10568.60 361
10569.57 360
10570.54 355
10571.51 318
10572.48 296
10573.45 307
10574.42 298
10575.40 295
10576.37 326
10577.34 324
10578.31 354
10579.28 327
10580.25 300
10581.22 343
10582.19 305
10583.17 293
10584.14 327
10585.11 347
10586.08 344
10587.05 329
10588.02 303
10588.99 338
10589.97 344
10590.94 341
10591.91 365
10592.88 331
10593.85 291
10594.82 347
10595.80 324
10596.77 302
10597.74 311
10598.71 331
10599.68 349
10600.66 350
10601.63 343
10602.60 387
10603.57 346
10604.55 313
10605.52 372
10606.49 386
10607.46 346
10608.44 375
10609.41 385
10610.38 335
10611.35 327
10612.33 341
10613.30 322
10614.27 359
10615.24 303
10616.22 364
10617.19 390
10618.16 346
10619.14 366
10620.11 341
10621.08 382
10622.05 450
10623.03 396
10624.00 375
10624.97 377
10625.95 403
10626.92 446
10627.89 427
10628.87 406
10629.84 373
10630.81 338
10631.79 385
10632.76 393
10633.74 403
10634.71 383
10635.68 373
10636.66 380
10637.63 430
10638.60 470
10639.58 497
10640.55 551
10641.53 545
10642.50 582
10643.47 557
10644.45 510
10645.42 540
10646.40 443
10647.37 419
10648.35 444
10649.32 413
10650.29 389
10651.27 341
10652.24 339
10653.22 384
10654.19 378
10655.17 372
10656.14 358
10657.12 346
10658.09 320
10659.07 342
10660.04 287
10661.02 326
10661.99 346
10662.97 370
10663.94 374
10664.92 401
10665.89 374
10666.87 377
10667.84 339
10668.82 298
10669.79 348
10670.77 326
10671.74 333
10672.72 369
10673.69 299
10674.67 337
10675.65 303
10676.62 320
10677.60 385
10678.57 309
10679.55 292
10680.52 291
10681.50 355
10682.48 353
10683.45 351
10684.43 372
10685.40 352
10686.38 348
10687.36 314
10688.33 321
10689.31 323
10690.28 342
10691.26 316
10692.24 347
10693.21 361
10694.19 371
10695.17 360
10696.14 320
10697.12 363
10698.10 333
10699.07 324
10700.05 350
10701.03 337
10702.00 330
10702.98 298
10703.96 339
10704.93 349
10705.91 323
10706.89 347
10707.86 363
10708.84 354
10709.82 296
10710.80 284
10711.77 314
10712.75 353
10713.73 363
10714.70 357
10715.68 308
10716.66 342
10717.64 342
10718.61 377
10719.59 343
10720.57 396
10721.55 357
10722.53 335
10723.50 315
10724.48 319
10725.46 297
10726.44 311
10727.41 301
10728.39 334
10729.37 336
10730.35 306
10731.33 340
10732.31 328
10733.28 276
10734.26 291
10735.24 346
10736.22 306
10737.20 345
10738.17 365
10739.15 326
10740.13 340
10741.11 345
10742.09 309
10743.07 349
10744.05 331
10745.03 355
10746.00 369
10746.98 337
10747.96 370
10748.94 337
10749.92 324
10750.90 323
10751.88 283
10752.86 335
10753.84 331
10754.82 329
10755.79 381
10756.77 371
10757.75 364
10758.73 338
10759.71 373
10760.69 384
10761.67 340
10762.65 340
10763.63 370
10764.61 352
10765.59 363
10766.57 380
10767.55 351
10768.53 391
10769.51 376
10770.49 372
10771.47 371
10772.45 351
10773.43 385
10774.41 339
10775.39 374
10776.37 381
10777.35 413
10778.33 379
10779.31 362
10780.29 371
10781.27 344
10782.25 385
10783.23 357
10784.21 357
10785.19 336
10786.17 432
10787.15 408
10788.13 460
10789.12 389
10790.10 318
10791.08 396
10792.06 356
10793.04 345
10794.02 368
10795.00 353
10795.98 340
10796.96 372
10797.94 406
10798.93 375
10799.91 380
10800.89 391
10801.87 377
10802.85 385
10803.83 418
10804.81 403
10805.80 350
10806.78 346
10807.76 330
10808.74 379
10809.72 374
10810.70 381
10811.69 375
10812.67 358
10813.65 448
10814.63 394
10815.61 403
10816.59 422
10817.58 452
10818.56 425
10819.54 392
10820.52 396
10821.51 415
10822.49 411
10823.47 406
10824.45 408
10825.43 421
10826.42 426
10827.40 415
10828.38 444
10829.37 440
10830.35 393
10831.33 431
10832.31 418
10833.30 362
10834.28 394
10835.26 382
10836.24 405
10837.23 382
10838.21 406
10839.19 388
10840.18 422
10841.16 410
10842.14 415
10843.13 458
10844.11 449
10845.09 398
10846.08 422
10847.06 472
10848.04 449
10849.03 482
10850.01 407
10850.99 422
10851.98 412
10852.96 451
10853.94 383
10854.93 440
10855.91 442
10856.90 431
10857.88 461
10858.86 489
10859.85 427
10860.83 462
10861.82 488
10862.80 460
10863.78 461
10864.77 444
10865.75 429
10866.74 468
10867.72 497
10868.71 453
10869.69 479
10870.67 476
10871.66 446
10872.64 488
10873.63 488
10874.61 514
10875.60 508
10876.58 560
10877.57 523
10878.55 494
10879.54 514
10880.52 497
10881.51 499
10882.49 540
10883.48 503
10884.46 524
10885.45 506
10886.43 550
10887.42 579
10888.40 588
10889.39 599
10890.37 553
10891.36 602
10892.34 642
10893.33 596
10894.32 651
10895.30 621
10896.29 577
10897.27 598
10898.26 612
10899.24 646
10900.23 641
10901.22 631
10902.20 542
10903.19 574
10904.17 606
10905.16 636
10906.15 612
10907.13 701
10908.12 696
10909.10 650
10910.09 661
10911.08 671
10912.06 698
10913.05 699
10914.04 667
10915.02 734
10916.01 699
10917.00 732
10917.98 795
10918.97 771
10919.96 747
10920.94 785
10921.93 767
10922.92 730
10923.90 704
10924.89 784
10925.88 821
10926.86 763
10927.85 770
10928.84 738
10929.82 746
10930.81 799
10931.80 835
10932.79 719
10933.77 746
10934.76 816
10935.75 835
10936.74 772
10937.72 830
10938.71 745
10939.70 810
10940.69 889
10941.67 944
10942.66 855
10943.65 849
10944.64 899
10945.63 945
10946.61 909
10947.60 1030
10948.59 1078
10949.58 983
10950.57 897
10951.55 982
10952.54 1072
10953.53 1044
10954.52 1156
10955.51 1156
10956.49 1273
10957.48 1389
10958.47 1469
10959.46 1589
10960.45 1576
10961.44 1760
10962.43 1727
10963.41 1648
10964.40 1560
10965.39 1480
10966.38 1465
10967.37 1358
10968.36 1376
10969.35 1298
10970.34 1164
10971.33 1132
10972.31 1105
10973.30 1056
10974.29 1108
10975.28 1079
10976.27 1095
10977.26 1048
10978.25 1022
10979.24 1059
10980.23 1068
10981.22 1134
10982.21 1125
10983.20 1135
10984.19 1179
10985.18 1201
10986.17 1108
10987.16 1072
10988.15 1120
10989.14 1204
10990.13 1174
10991.12 1099
10992.11 1110
10993.10 1269
10994.09 1231
10995.08 1360
10996.07 1484
10997.06 1676
10998.05 1823
10999.04 1821
11000.03 2083
11001.02 2199
11002.01 2517
11003.00 2463
11003.99 2397
11004.98 2288
11005.97 2180
11006.96 2065
11007.95 1877
11008.94 1621
11009.93 1532
11010.92 1353
11011.91 1217
11012.91 1162
11013.90 1126
11014.89 1070
11015.88 965
11016.87 957
11017.86 944
11018.85 917
11019.84 896
11020.83 879
11021.83 835
11022.82 800
11023.81 883
11024.80 772
11025.79 755
11026.78 690
11027.77 659
11028.77 753
11029.76 768
11030.75 681
11031.74 687
11032.73 720
11033.72 705
11034.72 726
11035.71 733
11036.70 723
11037.69 737
11038.68 687
11039.68 651
11040.67 695
11041.66 709
11042.65 680
11043.65 635
11044.64 713
11045.63 666
11046.62 668
11047.62 671
11048.61 616
11049.60 616
11050.59 596
11051.59 632
11052.58 643
11053.57 617
11054.56 637
11055.56 661
11056.55 597
11057.54 603
11058.54 665
11059.53 590
11060.52 567
11061.51 550
11062.51 604
11063.50 652
11064.49 646
11065.49 635
11066.48 573
11067.47 554
11068.47 644
11069.46 628
11070.45 638
11071.45 586
11072.44 606
11073.44 579
11074.43 533
11075.42 549
11076.42 641
11077.41 615
11078.40 680
11079.40 582
11080.39 572
11081.39 531
11082.38 612
11083.37 608
11084.37 622
11085.36 650
11086.36 608
11087.35 602
11088.35 581
11089.34 546
11090.33 577
11091.33 605
11092.32 623
11093.32 559
11094.31 610
11095.31 589
11096.30 535
11097.30 517
11098.29 538
11099.29 502
11100.28 519
11101.28 588
11102.27 561
11103.27 530
11104.26 516
11105.26 529
11106.25 553
11107.25 576
11108.24 544
11109.24 517
11110.23 483
11111.23 463
11112.22 486
11113.22 472
11114.21 490
11115.21 463
11116.20 513
11117.20 445
11118.20 432
11119.19 440
11120.19 459
11121.18 483
11122.18 470
11123.17 449
11124.17 471
11125.17 480
11126.16 490
11127.16 466
11128.15 438
11129.15 448
11130.15 458
11131.14 464
11132.14 461
11133.14 440
11134.13 446
11135.13 446
11136.13 457
11137.12 490
11138.12 421
11139.11 460
11140.11 424
11141.11 413
11142.10 431
11143.10 412
11144.10 441
11145.10 466
11146.09 479
11147.09 402
11148.09 389
11149.08 437
11150.08 436
11151.08 399
11152.07 377
11153.07 437
11154.07 451
11155.07 381
11156.06 356
11157.06 370
11158.06 406
11159.06 431
11160.05 445
11161.05 382
11162.05 382
11163.05 395
11164.04 388
11165.04 394
11166.04 400
11167.04 376
11168.04 404
11169.03 399
11170.03 403
11171.03 430
11172.03 459
11173.03 432
11174.02 410
11175.02 437
11176.02 405
11177.02 405
11178.02 358
11179.02 394
11180.01 428
11181.01 382
11182.01 381
11183.01 375
11184.01 380
11185.01 383
11186.00 422
11187.00 438
11188.00 431
11189.00 398
11190.00 425
11191.00 394
11192.00 373
11193.00 372
11194.00 356
11195.00 381
11195.99 438
11196.99 413
11197.99 356
11198.99 375
11199.99 401
11200.99 393
11201.99 330
11202.99 367
11203.99 358
11204.99 400
11205.99 429
11206.99 400
11207.99 344
11208.99 345
11209.99 359
11210.99 356
11211.99 376
11212.99 362
11213.99 380
11214.99 349
11215.99 329
11216.99 298
11217.99 315
11218.99 351
11219.99 361
11220.99 308
11221.99 338
11222.99 376
11223.99 387
11224.99 393
11225.99 397
11226.99 354
11227.99 339
11228.99 360
11229.99 372
11230.99 361
11231.99 349
11232.99 344
11233.99 362
11235.00 384
11236.00 366
11237.00 374
11238.00 319
11239.00 357
11240.00 351
11241.00 342
11242.00 397
11243.00 372
11244.01 363
11245.01 357
11246.01 382
11247.01 341
11248.01 354
11249.01 346
11250.01 311
11251.02 373
11252.02 357
11253.02 351
11254.02 375
11255.02 361
11256.02 342
11257.03 356
11258.03 408
11259.03 370
11260.03 350
11261.03 370
11262.04 372
11263.04 364
11264.04 360
11265.04 371
11266.05 351
11267.05 335
11268.05 321
11269.05 385
11270.05 320
11271.06 375
11272.06 334
11273.06 362
11274.07 415
11275.07 444
11276.07 431
11277.07 400
11278.08 360
11279.08 404
11280.08 408
11281.08 376
11282.09 419
11283.09 367
11284.09 380
11285.10 421
11286.10 371
11287.10 391
11288.11 392
11289.11 422
11290.11 401
11291.12 375
11292.12 326
11293.12 382
11294.13 364
11295.13 351
11296.13 357
11297.14 389
11298.14 394
11299.15 354
11300.15 426
11301.15 388
11302.16 361
11303.16 346
11304.16 409
11305.17 396
11306.17 391
11307.18 399
11308.18 396
11309.19 455
11310.19 460
11311.19 433
11312.20 509
11313.20 513
11314.21 546
11315.21 564
11316.22 566
11317.22 593
11318.23 508
11319.23 471
11320.23 508
11321.24 479
11322.24 451
11323.25 392
11324.25 413
11325.26 349
11326.26 366
11327.27 377
11328.27 383
11329.28 341
11330.28 349
11331.29 338
11332.29 298
11333.30 293
11334.30 300
11335.31 348
11336.32 351
11337.32 357
11338.33 385
11339.33 340
11340.34 321
11341.34 319
11342.35 339
11343.35 309
11344.36 314
11345.37 326
11346.37 374
11347.38 291
11348.38 292
11349.39 276
11350.40 262
11351.40 286
11352.41 302
11353.41 315
11354.42 313
11355.43 305
11356.43 350
11357.44 347
11358.45 320
11359.45 348
11360.46 334
11361.46 285
11362.47 278
11363.48 291
11364.48 313
11365.49 359
11366.50 329
11367.51 343
11368.51 380
11369.52 379
11370.53 305
11371.53 295
11372.54 336
11373.55 315
11374.55 307
11375.56 319
11376.57 380
11377.58 362
11378.58 389
11379.59 353
11380.60 367
11381.60 330
11382.61 320
11383.62 354
11384.63 335
11385.63 322
11386.64 303
11387.65 366
11388.66 335
11389.67 316
11390.67 338
11391.68 323
11392.69 310
11393.70 307
11394.71 333
11395.71 333
11396.72 308
11397.73 274
11398.74 314
11399.75 331
11400.75 323
11401.76 298
11402.77 302
11403.78 307
11404.79 323
11405.80 371
11406.80 340
11407.81 307
11408.82 343
11409.83 341
11410.84 317
11411.85 334
11412.86 320
11413.87 294
11414.87 274
11415.88 280
11416.89 327
11417.90 309
11418.91 351
11419.92 352
11420.93 314
11421.94 347
11422.95 358
11423.96 283
11424.97 298
11425.98 364
11426.98 319
11427.99 294
11429.00 319
11430.01 335
11431.02 305
11432.03 324
11433.04 318
11434.05 286
11435.06 327
11436.07 309
11437.08 303
11438.09 291
11439.10 322
11440.11 332
11441.12 336
11442.13 331
11443.14 352
11444.15 359
11445.16 347
11446.17 352
11447.18 328
11448.19 320
11449.20 335
11450.21 300
11451.22 315
11452.23 294
11453.25 309
11454.26 308
11455.27 321
11456.28 378
11457.29 304
11458.30 372
11459.31 382
11460.32 315
11461.33 330
11462.34 300
11463.35 370
11464.36 364
11465.38 365
11466.39 345
11467.40 324
11468.41 328
11469.42 329
11470.43 364
11471.44 353
11472.46 364
11473.47 367
11474.48 325
11475.49 318
11476.50 372
11477.51 404
11478.52 358
11479.54 288
11480.55 333
11481.56 319
11482.57 314
11483.58 343
11484.60 304
11485.61 275
11486.62 310
11487.63 324
11488.64 315
11489.66 333
11490.67 315
11491.68 260
11492.69 318
11493.71 345
11494.72 288
11495.73 281
11496.74 304
11497.76 334
11498.77 361
11499.78 369
11500.79 301
11501.81 304
11502.82 326
11503.83 298
11504.84 305
11505.86 289
11506.87 302
11507.88 293
11508.90 316
11509.91 294
11510.92 305
11511.94 287
11512.95 284
11513.96 293
11514.98 284
11515.99 312
11517.00 307
11518.02 300
11519.03 280
11520.04 298
11521.06 296
11522.07 328
11523.08 281
11524.10 303
11525.11 325
11526.13 287
11527.14 313
11528.15 295
11529.17 303
11530.18 324
11531.20 341
11532.21 329
11533.22 342
11534.24 337
11535.25 346
11536.27 302
11537.28 302
11538.29 305
11539.31 305
11540.32 333
11541.34 281
11542.35 283
11543.37 325
11544.38 319
11545.40 319
11546.41 311
11547.43 307
11548.44 314
11549.46 338
11550.47 297
11551.49 348
11552.50 297
11553.52 321
11554.53 320
11555.55 339
11556.56 360
11557.58 300
11558.59 323
11559.61 344
11560.62 309
11561.64 336
11562.65 361
11563.67 298
11564.68 332
11565.70 380
11566.71 361
11567.73 305
11568.75 327
11569.76 318
11570.78 330
11571.79 325
11572.81 354
11573.83 352
11574.84 338
11575.86 324
11576.87 293
11577.89 355
11578.91 349
11579.92 305
11580.94 327
11581.95 380
11582.97 387
11583.99 376
11585.00 348
11586.02 387
11587.04 390
11588.05 364
11589.07 335
11590.09 344
11591.10 343
11592.12 353
11593.14 351
11594.15 406
11595.17 391
11596.19 452
11597.20 416
11598.22 441
11599.24 430
11600.25 441
11601.27 459
11602.29 480
11603.31 489
11604.32 582
11605.34 605
11606.36 607
11607.38 572
11608.39 581
11609.41 599
11610.43 592
11611.45 460
11612.46 462
11613.48 503
11614.50 445
11615.52 410
11616.53 374
11617.55 359
11618.57 369
11619.59 393
11620.61 354
11621.62 354
11622.64 355
11623.66 356
11624.68 342
11625.70 327
11626.71 363
11627.73 374
11628.75 338
11629.77 388
11630.79 361
11631.81 403
11632.82 374
11633.84 344
11634.86 315
11635.88 289
11636.90 324
11637.92 332
11638.94 336
11639.96 352
11640.97 318
11641.99 313
11643.01 308
11644.03 310
11645.05 276
11646.07 314
11647.09 338
11648.11 321
11649.13 314
11650.15 368
11651.17 297
11652.18 310
11653.20 311
11654.22 308
11655.24 321
11656.26 323
11657.28 332
11658.30 332
11659.32 323
11660.34 276
11661.36 260
11662.38 340
11663.40 340
11664.42 337
11665.44 331
11666.46 302
11667.48 300
11668.50 309
11669.52 348
11670.54 345
11671.56 333
11672.58 310
11673.60 326
11674.62 313
11675.64 353
11676.66 316
11677.68 326
11678.70 317
11679.72 328
11680.74 311
11681.77 344
11682.79 380
11683.81 361
11684.83 322
11685.85 321
11686.87 346
11687.89 308
11688.91 304
11689.93 322
11690.95 320
11691.97 347
11693.00 333
11694.02 343
11695.04 321
11696.06 310
11697.08 336
11698.10 362
11699.12 308
11700.14 330
11701.17 323
11702.19 314
11703.21 343
11704.23 289
11705.25 304
11706.27 326
11707.30 343
11708.32 327
11709.34 312
11710.36 310
11711.38 300
11712.41 324
11713.43 310
11714.45 284
11715.47 335
11716.49 340
11717.52 319
11718.54 325
11719.56 311
11720.58 350
11721.61 354
11722.63 355
11723.65 320
11724.67 327
11725.70 352
11726.72 325
11727.74 301
11728.76 327
11729.79 296
11730.81 323
11731.83 349
11732.86 368
11733.88 344
11734.90 311
11735.92 297
11736.95 305
11737.97 333
11738.99 335
11740.02 318
11741.04 312
11742.06 340
11743.09 360
11744.11 328
11745.13 351
11746.16 345
11747.18 335
11748.20 344
11749.23 337
11750.25 330
11751.27 328
11752.30 279
11753.32 271
11754.35 355
11755.37 294
11756.39 317
11757.42 314
11758.44 319
11759.47 361
11760.49 338
11761.51 351
11762.54 371
11763.56 327
11764.59 346
11765.61 313
11766.64 319
11767.66 367
11768.68 329
11769.71 297
11770.73 351
11771.76 363
11772.78 381
11773.81 384
11774.83 362
11775.86 352
11776.88 339
11777.91 355
11778.93 329
11779.96 338
11780.98 364
11782.01 378
11783.03 347
11784.06 358
11785.08 364
11786.11 369
11787.13 313
11788.16 353
11789.18 370
11790.21 330
11791.23 330
11792.26 354
11793.28 337
11794.31 349
11795.34 380
11796.36 388
11797.39 404
11798.41 426
11799.44 388
11800.46 340
11801.49 355
11802.52 323
11803.54 331
11804.57 320
11805.59 328
11806.62 404
11807.65 343
11808.67 342
11809.70 347
11810.73 396
11811.75 386
11812.78 354
11813.80 375
11814.83 459
11815.86 396
11816.88 348
11817.91 377
11818.94 373
11819.96 435
11820.99 402
11822.02 397
11823.04 391
11824.07 417
11825.10 385
11826.13 386
11827.15 428
11828.18 465
11829.21 399
11830.23 404
11831.26 434
11832.29 375
11833.32 373
11834.34 448
11835.37 451
11836.40 455
11837.42 427
11838.45 393
11839.48 413
11840.51 459
11841.54 461
11842.56 446
11843.59 423
11844.62 442
11845.65 471
11846.67 442
11847.70 432
11848.73 444
11849.76 457
11850.79 511
11851.81 441
11852.84 467
11853.87 455
11854.90 454
11855.93 507
11856.95 475
11857.98 537
11859.01 510
11860.04 522
11861.07 535
11862.10 492
11863.13 482
11864.15 483
11865.18 487
11866.21 514
11867.24 526
11868.27 496
11869.30 506
11870.33 504
11871.36 482
11872.38 609
11873.41 522
11874.44 533
11875.47 587
11876.50 589
11877.53 587
11878.56 561
11879.59 620
11880.62 646
11881.65 603
11882.68 591
11883.71 587
11884.74 599
11885.77 706
11886.80 671
11887.82 708
11888.85 667
11889.88 657
11890.91 742
11891.94 749
11892.97 704
11894.00 721
11895.03 812
11896.06 793
11897.09 825
11898.12 797
11899.15 846
11900.18 896
11901.21 911
11902.24 900
11903.27 931
11904.31 985
11905.34 1030
11906.37 1080
11907.40 977
11908.43 1042
11909.46 962
11910.49 902
11911.52 853
11912.55 866
11913.58 854
11914.61 812
11915.64 845
11916.67 781
11917.70 852
11918.73 865
11919.77 853
11920.80 833
11921.83 861
11922.86 856
11923.89 826
11924.92 763
11925.95 811
11926.98 831
11928.02 938
11929.05 1020
11930.08 1065
11931.11 1229
11932.14 1280
11933.17 1438
11934.21 1443
11935.24 1445
11936.27 1404
11937.30 1345
11938.33 1317
11939.36 1299
11940.40 1129
11941.43 1008
11942.46 914
11943.49 935
11944.52 827
11945.56 782
11946.59 752
11947.62 703
11948.65 694
11949.69 727
11950.72 639
11951.75 634
11952.78 656
11953.82 622
11954.85 667
11955.88 606
11956.91 604
11957.95 578
11958.98 551
11960.01 602
11961.04 589
11962.08 595
11963.11 621
11964.14 610
11965.18 556
11966.21 551
11967.24 577
11968.27 605
11969.31 545
11970.34 605
11971.37 615
11972.41 567
11973.44 586
11974.47 586
11975.51 523
11976.54 534
11977.58 537
11978.61 541
11979.64 546
11980.68 573
11981.71 591
11982.74 535
11983.78 559
11984.81 546
11985.85 528
11986.88 524
11987.91 586
11988.95 596
11989.98 597
11991.02 587
11992.05 584
11993.08 569
11994.12 636
11995.15 583
11996.19 626
11997.22 534
11998.26 591
11999.29 619
12000.32 649
12001.36 570
12002.39 532
12003.43 605
12004.46 652
12005.50 589
12006.53 577
12007.57 612
12008.60 630
12009.64 684
12010.67 630
12011.71 637
12012.74 588
12013.78 639
12014.81 628
12015.85 638
12016.88 642
12017.92 695
12018.95 710
12019.99 676
12021.02 631
12022.06 585
12023.10 620
12024.13 600
12025.17 665
12026.20 661
12027.24 670
12028.27 633
12029.31 616
12030.34 628
12031.38 616
12032.42 653
12033.45 633
12034.49 681
12035.52 716
12036.56 697
12037.60 607
12038.63 571
12039.67 650
12040.71 625
12041.74 639
12042.78 618
12043.81 628
12044.85 638
12045.89 627
12046.92 626
12047.96 673
12049.00 695
12050.03 706
12051.07 707
12052.11 623
12053.14 661
12054.18 673
12055.22 668
12056.25 682
12057.29 670
12058.33 675
12059.37 725
12060.40 650
12061.44 676
12062.48 746
12063.51 749
12064.55 745
12065.59 708
12066.63 709
12067.66 729
12068.70 745
12069.74 695
12070.78 752
12071.81 698
12072.85 624
12073.89 724
12074.93 730
12075.97 747
12077.00 739
12078.04 715
12079.08 703
12080.12 726
12081.15 729
12082.19 776
12083.23 778
12084.27 699
12085.31 770
12086.35 722
12087.38 764
12088.42 789
12089.46 809
12090.50 872
12091.54 802
12092.58 826
12093.61 825
12094.65 809
12095.69 850
12096.73 876
12097.77 878
12098.81 913
12099.85 914
12100.89 971
12101.92 1014
12102.96 1126
12104.00 1265
12105.04 1185
12106.08 1230
12107.12 1298
12108.16 1279
12109.20 1135
12110.24 1077
12111.28 1039
12112.32 1057
12113.36 928
12114.39 880
12115.43 810
12116.47 786
12117.51 766
12118.55 720
12119.59 656
12120.63 611
12121.67 667
12122.71 618
12123.75 597
12124.79 571
12125.83 589
12126.87 592
12127.91 542
12128.95 503
12129.99 529
12131.03 504
12132.07 545
12133.11 502
12134.15 479
12135.19 504
12136.23 550
12137.27 520
12138.31 518
12139.35 496
12140.40 504
12141.44 496
12142.48 526
12143.52 517
12144.56 476
12145.60 447
12146.64 520
12147.68 494
12148.72 446
12149.76 434
12150.80 472
12151.84 463
12152.89 440
12153.93 420
12154.97 449
12156.01 427
12157.05 479
12158.09 513
12159.13 504
12160.17 517
12161.22 439
12162.26 505
12163.30 473
12164.34 458
12165.38 474
12166.42 493
12167.47 513
12168.51 459
12169.55 471
12170.59 422
12171.63 415
12172.67 458
12173.72 460
12174.76 406
12175.80 411
12176.84 456
12177.89 469
12178.93 508
12179.97 508
12181.01 485
12182.05 448
12183.10 458
12184.14 467
12185.18 457
12186.22 440
12187.27 493
12188.31 495
12189.35 496
12190.39 478
12191.44 487
12192.48 512
12193.52 482
12194.57 484
12195.61 526
12196.65 504
12197.69 506
12198.74 500
12199.78 505
12200.82 487
12201.87 460
12202.91 488
12203.95 480
12205.00 467
12206.04 504
12207.08 458
12208.13 475
12209.17 490
12210.21 462
12211.26 467
12212.30 476
12213.35 491
12214.39 442
12215.43 455
12216.48 452
12217.52 437
12218.56 424
12219.61 438
12220.65 440
12221.70 437
12222.74 446
12223.78 469
12224.83 457
12225.87 477
12226.92 439
12227.96 450
12229.01 453
12230.05 455
12231.10 446
12232.14 474
12233.18 435
12234.23 392
12235.27 376
12236.32 397
12237.36 445
12238.41 451
12239.45 403
12240.50 401
12241.54 445
12242.59 431
12243.63 429
12244.68 403
12245.72 409
12246.77 440
12247.81 442
12248.86 466
12249.90 386
12250.95 396
12251.99 423
12253.04 444
12254.08 447
12255.13 415
12256.18 437
12257.22 423
12258.27 425
12259.31 383
12260.36 399
12261.40 424
12262.45 410
12263.50 356
12264.54 384
12265.59 362
12266.63 414
12267.68 386
12268.73 410
12269.77 393
12270.82 383
12271.86 375
12272.91 388
12273.96 390
12275.00 374
12276.05 367
12277.10 409
12278.14 390
12279.19 385
12280.23 369
12281.28 402
12282.33 398
12283.37 352
12284.42 389
12285.47 396
12286.52 416
12287.56 400
12288.61 369
12289.66 334
12290.70 344
12291.75 414
12292.80 419
12293.84 402
12294.89 394
12295.94 366
12296.99 413
12298.03 422
12299.08 397
12300.13 397
12301.18 369
12302.22 385
12303.27 353
12304.32 337
12305.37 357
12306.41 321
12307.46 365
12308.51 363
12309.56 364
12310.60 379
12311.65 367
12312.70 398
12313.75 365
12314.80 336
12315.84 371
12316.89 333
12317.94 381
12318.99 375
12320.04 380
12321.09 359
12322.13 342
12323.18 373
12324.23 339
12325.28 327
12326.33 326
12327.38 293
12328.42 330
12329.47 347
12330.52 323
12331.57 369
12332.62 419
12333.67 383
12334.72 349
12335.77 332
12336.82 321
12337.86 335
12338.91 356
12339.96 350
12341.01 338
12342.06 351
12343.11 350
12344.16 329
12345.21 356
12346.26 382
12347.31 316
12348.36 388
12349.41 336
12350.46 306
12351.51 355
12352.56 378
12353.60 386
12354.65 369
12355.70 336
12356.75 347
12357.80 346
12358.85 341
12359.90 352
12360.95 333
12362.00 370
12363.05 378
12364.10 348
12365.15 335
12366.20 352
12367.25 336
12368.31 366
12369.36 355
12370.41 377
12371.46 370
12372.51 370
12373.56 379
12374.61 373
12375.66 350
12376.71 361
12377.76 390
12378.81 359
12379.86 339
12380.91 343
12381.96 373
12383.01 385
12384.07 374
12385.12 340
12386.17 319
12387.22 324
12388.27 387
12389.32 355
12390.37 347
12391.42 381
12392.47 363
12393.53 359
12394.58 386
12395.63 372
12396.68 356
12397.73 389
12398.78 370
12399.84 391
12400.89 366
12401.94 318
12402.99 389
12404.04 395
12405.09 395
12406.15 371
12407.20 371
12408.25 349
12409.30 400
12410.35 365
12411.41 335
12412.46 339
12413.51 358
12414.56 416
12415.62 375
12416.67 386
12417.72 401
12418.77 417
12419.83 417
12420.88 418
12421.93 346
12422.98 410
12424.04 456
12425.09 404
12426.14 381
12427.19 366
12428.25 391
12429.30 449
12430.35 437
12431.41 392
12432.46 383
12433.51 407
12434.57 444
12435.62 458
12436.67 429
12437.72 419
12438.78 391
12439.83 425
12440.88 409
12441.94 364
12442.99 386
12444.05 388
12445.10 368
12446.15 403
12447.21 398
12448.26 375
12449.31 417
12450.37 380
12451.42 361
12452.48 367
12453.53 386
12454.58 388
12455.64 400
12456.69 399
12457.75 411
12458.80 440
12459.85 452
12460.91 411
12461.96 453
12463.02 523
12464.07 467
12465.13 486
12466.18 476
12467.23 499
12468.29 511
12469.34 519
12470.40 546
12471.45 569
12472.51 624
12473.56 628
12474.62 682
12475.67 760
12476.73 838
12477.78 874
12478.84 960
12479.89 960
12480.95 1002
12482.00 999
12483.06 872
12484.11 925
12485.17 826
12486.22 714
12487.28 715
12488.33 631
12489.39 594
12490.45 555
12491.50 518
12492.56 555
12493.61 547
12494.67 486
12495.72 492
12496.78 454
12497.84 481
12498.89 457
12499.95 421
12501.00 444
12502.06 467
12503.11 457
12504.17 448
12505.23 436
12506.28 416
12507.34 412
12508.40 393
12509.45 437
12510.51 480
12511.56 480
12512.62 426
12513.68 435
12514.73 367
12515.79 414
12516.85 459
12517.90 459
12518.96 425
12520.02 422
12521.07 384
12522.13 428
12523.19 420
12524.24 413
12525.30 417
12526.36 435
12527.42 439
12528.47 399
12529.53 434
12530.59 393
12531.64 403
12532.70 365
12533.76 407
12534.82 406
12535.87 424
12536.93 422
12537.99 394
12539.05 418
12540.10 454
12541.16 476
12542.22 454
12543.28 440
12544.34 449
12545.39 423
12546.45 430
12547.51 448
12548.57 511
12549.62 551
12550.68 516
12551.74 490
12552.80 537
12553.86 489
12554.92 501
12555.97 564
12557.03 558
12558.09 582
12559.15 586
12560.21 558
12561.27 489
12562.32 561
12563.38 580
12564.44 561
12565.50 516
12566.56 573
12567.62 629
12568.68 516
12569.74 467
12570.79 439
12571.85 458
12572.91 451
12573.97 421
12575.03 461
12576.09 466
12577.15 409
12578.21 432
12579.27 439
12580.33 433
12581.39 395
12582.45 409
12583.50 388
12584.56 402
12585.62 401
12586.68 412
12587.74 391
12588.80 418
12589.86 441
12590.92 392
12591.98 396
12593.04 440
12594.10 425
12595.16 434
12596.22 443
12597.28 384
12598.34 346
12599.40 392
12600.46 422
12601.52 412
12602.58 401
12603.64 366
12604.70 360
12605.76 349
12606.82 390
12607.88 391
12608.94 396
12610.01 388
12611.07 380
12612.13 415
12613.19 410
12614.25 374
12615.31 426
12616.37 399
12617.43 430
12618.49 463
12619.55 491
12620.61 461
12621.67 442
12622.74 418
12623.80 433
12624.86 417
12625.92 451
12626.98 416
12628.04 407
12629.10 381
12630.16 410
12631.23 401
12632.29 355
12633.35 388
12634.41 390
12635.47 403
12636.53 376
12637.60 382
12638.66 378
12639.72 387
12640.78 440
12641.84 354
12642.90 396
12643.97 367
12645.03 363
12646.09 331
12647.15 379
12648.22 373
12649.28 374
12650.34 383
12651.40 346
12652.46 358
12653.53 373
12654.59 407
12655.65 376
12656.71 372
12657.78 375
12658.84 336
12659.90 374
12660.96 375
12662.03 379
12663.09 362
12664.15 360
12665.22 350
12666.28 333
12667.34 325
12668.41 365
12669.47 363
12670.53 350
12671.59 354
12672.66 384
12673.72 387
12674.78 363
12675.85 341
12676.91 367
12677.97 328
12679.04 417
12680.10 425
12681.16 341
12682.23 398
12683.29 374
12684.36 386
12685.42 387
12686.48 347
12687.55 367
12688.61 324
12689.67 345
12690.74 330
12691.80 376
12692.87 353
12693.93 353
12695.00 393
12696.06 411
12697.12 381
12698.19 348
12699.25 411
12700.32 381
12701.38 392
12702.45 419
12703.51 413
12704.57 392
12705.64 348
12706.70 346
12707.77 393
12708.83 371
12709.90 413
12710.96 409
12712.03 401
12713.09 413
12714.16 371
12715.22 349
12716.29 328
12717.35 353
12718.42 371
12719.48 413
12720.55 389
12721.61 445
12722.68 361
12723.74 394
12724.81 399
12725.87 376
12726.94 399
12728.01 381
12729.07 388
12730.14 368
12731.20 345
12732.27 383
12733.33 408
12734.40 381
12735.47 355
12736.53 388
12737.60 348
12738.66 371
12739.73 381
12740.80 389
12741.86 364
12742.93 370
12743.99 407
12745.06 411
12746.13 400
12747.19 367
12748.26 365
12749.33 372
12750.39 347
12751.46 363
12752.53 343
12753.59 326
12754.66 344
12755.73 339
12756.79 360
12757.86 361
12758.93 333
12759.99 343
12761.06 319
12762.13 339
12763.19 329
12764.26 317
12765.33 302
12766.39 343
12767.46 315
12768.53 276
12769.60 324
12770.66 333
12771.73 359
12772.80 311
12773.87 302
12774.93 275
12776.00 297
12777.07 332
12778.14 318
12779.20 293
12780.27 292
12781.34 312
12782.41 311
12783.47 306
12784.54 293
12785.61 266
12786.68 322
12787.75 325
12788.81 346
12789.88 316
12790.95 320
12792.02 319
12793.09 295
12794.16 305
12795.22 326
12796.29 307
12797.36 303
12798.43 300
12799.50 345
12800.57 302
12801.64 325
12802.70 317
12803.77 303
12804.84 329
12805.91 315
12806.98 350
12808.05 338
12809.12 307
12810.19 333
12811.25 363
12812.32 358
12813.39 320
12814.46 335
12815.53 354
12816.60 345
12817.67 324
12818.74 319
12819.81 360
12820.88 349
12821.95 329
12823.02 302
12824.09 337
12825.16 302
12826.23 320
12827.30 333
12828.36 302
12829.43 304
12830.50 321
12831.57 321
12832.64 347
12833.71 315
12834.78 316
12835.85 326
12836.92 328
12837.99 306
12839.06 296
12840.13 322
12841.21 270
12842.28 311
12843.35 333
12844.42 311
12845.49 300
12846.56 295
12847.63 339
12848.70 285
12849.77 292
12850.84 292
12851.91 292
12852.98 279
12854.05 297
12855.12 274
12856.19 293
12857.26 291
12858.34 286
12859.41 288
12860.48 321
12861.55 292
12862.62 307
12863.69 303
12864.76 280
12865.83 320
12866.91 320
12867.98 259
12869.05 259
12870.12 260
12871.19 279
12872.26 298
12873.33 271
12874.41 270
12875.48 304
12876.55 301
12877.62 276
12878.69 240
12879.76 281
12880.84 290
12881.91 279
12882.98 274
12884.05 303
12885.12 303
12886.20 287
12887.27 274
12888.34 300
12889.41 301
12890.49 287
12891.56 301
12892.63 328
12893.70 301
12894.78 296
12895.85 281
12896.92 290
12897.99 266
12899.07 291
12900.14 274
12901.21 267
12902.28 324
12903.36 317
12904.43 277
12905.50 262
12906.58 271
12907.65 287
12908.72 255
12909.80 282
12910.87 322
12911.94 315
12913.02 307
12914.09 308
12915.16 315
12916.24 269
12917.31 286
12918.38 314
12919.46 288
12920.53 316
12921.60 314
12922.68 306
12923.75 281
12924.82 293
12925.90 288
12926.97 273
12928.05 257
12929.12 284
12930.19 286
12931.27 272
12932.34 283
12933.42 295
12934.49 240
12935.56 298
12936.64 279
12937.71 278
12938.79 247
12939.86 273
12940.94 285
12942.01 306
12943.08 310
12944.16 251
12945.23 271
12946.31 283
12947.38 279
12948.46 273
12949.53 318
12950.61 347
12951.68 326
12952.76 270
12953.83 274
12954.91 267
12955.98 267
12957.06 266
12958.13 271
12959.21 273
12960.28 250
12961.36 271
12962.43 303
12963.51 298
12964.58 301
12965.66 303
12966.74 300
12967.81 294
12968.89 293
12969.96 275
12971.04 293
12972.11 256
12973.19 281
12974.27 262
12975.34 283
12976.42 285
12977.49 314
12978.57 283
12979.65 272
12980.72 295
12981.80 274
12982.87 297
12983.95 279
12985.03 325
12986.10 287
12987.18 282
12988.26 296
12989.33 340
12990.41 338
12991.48 285
12992.56 315
12993.64 307
12994.71 303
12995.79 321
12996.87 363
12997.94 297
12999.02 328
13000.10 324
13001.18 298
13002.25 297
13003.33 272
13004.41 340
13005.48 306
13006.56 306
13007.64 359
13008.72 299
13009.79 309
13010.87 305
13011.95 277
13013.02 305
13014.10 280
13015.18 289
13016.26 297
13017.33 284
13018.41 318
13019.49 307
13020.57 338
13021.65 324
13022.72 328
13023.80 330
13024.88 293
13025.96 319
13027.04 337
13028.11 303
13029.19 272
13030.27 279
13031.35 313
13032.43 333
13033.50 296
13034.58 293
13035.66 313
13036.74 345
13037.82 355
13038.90 332
13039.98 321
13041.05 325
13042.13 312
13043.21 321
13044.29 334
13045.37 338
13046.45 317
13047.53 327
13048.61 268
13049.68 315
13050.76 319
13051.84 338
13052.92 303
13054.00 331
13055.08 368
13056.16 337
13057.24 335
13058.32 335
13059.40 323
13060.48 343
13061.56 335
13062.64 317
13063.71 325
13064.79 373
13065.87 340
13066.95 367
13068.03 354
13069.11 340
13070.19 342
13071.27 337
13072.35 333
13073.43 324
13074.51 323
13075.59 337
13076.67 317
13077.75 326
13078.83 337
13079.91 337
13080.99 325
13082.07 311
13083.15 350
13084.23 315
13085.31 280
13086.40 348
13087.48 344
13088.56 298
13089.64 296
13090.72 330
13091.80 300
13092.88 328
13093.96 349
13095.04 327
13096.12 286
13097.20 314
13098.28 330
13099.36 325
13100.45 281
13101.53 304
13102.61 346
13103.69 325
13104.77 324
13105.85 341
13106.93 331
13108.01 307
13109.10 318
13110.18 302
13111.26 353
13112.34 370
13113.42 345
13114.50 315
13115.58 328
13116.67 312
13117.75 350
13118.83 366
13119.91 323
13120.99 303
13122.08 308
13123.16 376
13124.24 336
13125.32 317
13126.40 287
13127.49 326
13128.57 316
13129.65 354
13130.73 347
13131.82 305
13132.90 360
13133.98 385
13135.06 321
13136.15 306
13137.23 300
13138.31 308
13139.39 338
13140.48 330
13141.56 333
13142.64 349
13143.72 317
13144.81 332
13145.89 354
13146.97 349
13148.06 331
13149.14 305
13150.22 357
13151.31 372
13152.39 338
13153.47 335
13154.56 350
13155.64 363
13156.72 306
13157.81 313
13158.89 294
13159.97 340
13161.06 346
13162.14 384
13163.22 301
13164.31 314
13165.39 321
13166.47 336
13167.56 354
13168.64 342
13169.73 346
13170.81 369
13171.89 333
13172.98 344
13174.06 317
13175.15 350
13176.23 389
13177.31 331
13178.40 384
13179.48 375
13180.57 356
13181.65 368
13182.74 387
13183.82 376
13184.91 324
13185.99 347
13187.07 347
13188.16 374
13189.24 365
13190.33 343
13191.41 382
13192.50 419
13193.58 407
13194.67 398
13195.75 375
13196.84 406
13197.92 362
13199.01 417
13200.09 403
13201.18 363
13202.26 362
13203.35 356
13204.44 381
13205.52 359
13206.61 406
13207.69 375
13208.78 381
13209.86 347
13210.95 425
13212.03 377
13213.12 363
13214.21 346
13215.29 358
13216.38 425
13217.46 410
13218.55 417
13219.63 408
13220.72 360
13221.81 420
13222.89 408
13223.98 409
13225.07 368
13226.15 362
13227.24 371
13228.32 446
13229.41 355
13230.50 347
13231.58 336
13232.67 373
13233.76 390
13234.84 360
13235.93 384
13237.02 344
13238.10 392
13239.19 402
13240.28 397
13241.36 387
13242.45 409
13243.54 381
13244.62 385
13245.71 378
13246.80 378
13247.89 397
13248.97 380
13250.06 406
13251.15 455
13252.23 375
13253.32 370
13254.41 401
13255.50 449
13256.58 455
13257.67 423
13258.76 423
13259.85 425
13260.94 436
13262.02 429
13263.11 478
13264.20 459
13265.29 432
13266.37 425
13267.46 444
13268.55 423
13269.64 462
13270.73 477
13271.81 473
13272.90 492
13273.99 505
13275.08 466
13276.17 500
13277.26 471
13278.34 475
13279.43 471
13280.52 524
13281.61 520
13282.70 467
13283.79 480
13284.88 520
13285.96 501
13287.05 556
13288.14 486
13289.23 530
13290.32 532
13291.41 558
13292.50 518
13293.59 525
13294.68 496
13295.76 531
13296.85 562
13297.94 523
13299.03 511
13300.12 548
13301.21 560
13302.30 572
13303.39 581
13304.48 563
13305.57 587
13306.66 596
13307.75 584
13308.84 588
13309.93 611
13311.02 621
13312.11 604
13313.20 599
13314.29 671
13315.38 713
13316.47 650
13317.56 577
13318.65 633
13319.74 644
13320.83 634
13321.92 632
13323.01 589
13324.10 581
13325.19 572
13326.28 560
13327.37 595
13328.46 582
13329.55 642
13330.64 605
13331.73 596
13332.82 587
13333.91 546
13335.00 565
13336.09 630
13337.18 634
13338.27 597
13339.37 598
13340.46 612
13341.55 578
13342.64 615
13343.73 610
13344.82 615
13345.91 654
13347.00 640
13348.09 642
13349.19 645
13350.28 641
13351.37 642
13352.46 701
13353.55 729
13354.64 712
13355.73 692
13356.83 710
13357.92 727
13359.01 667
13360.10 635
13361.19 684
13362.28 748
13363.38 780
13364.47 882
13365.56 841
13366.65 810
13367.74 856
13368.84 863
13369.93 860
13371.02 843
13372.11 837
13373.21 815
13374.30 865
13375.39 837
13376.48 746
13377.58 742
13378.67 756
13379.76 712
13380.85 696
13381.95 639
13383.04 674
13384.13 634
13385.22 615
13386.32 577
13387.41 599
13388.50 610
13389.60 587
13390.69 569
13391.78 547
13392.87 590
13393.97 619
13395.06 573
13396.15 550
13397.25 561
13398.34 563
13399.43 588
13400.53 537
13401.62 541
13402.71 563
13403.81 560
13404.90 546
13406.00 544
13407.09 559
13408.18 583
13409.28 522
13410.37 508
13411.46 550
13412.56 517
13413.65 540
13414.75 547
13415.84 542
13416.93 514
13418.03 510
13419.12 519
13420.22 522
13421.31 529
13422.41 557
13423.50 601
13424.59 569
13425.69 528
13426.78 564
13427.88 575
13428.97 634
13430.07 600
13431.16 590
13432.26 570
13433.35 647
13434.45 620
13435.54 593
13436.64 607
13437.73 589
13438.82 669
13439.92 603
13441.02 616
13442.11 610
13443.21 567
13444.30 541
13445.40 605
13446.49 610
13447.59 604
13448.68 644
13449.78 631
13450.87 620
13451.97 664
13453.06 670
13454.16 673
13455.25 606
13456.35 686
13457.45 668
13458.54 633
13459.64 675
13460.73 713
13461.83 717
13462.93 718
13464.02 733
13465.12 756
13466.21 721
13467.31 735
13468.41 723
13469.50 745
13470.60 751
13471.70 775
13472.79 814
13473.89 781
13474.98 762
13476.08 773
13477.18 775
13478.27 740
13479.37 751
13480.47 746
13481.56 754
13482.66 725
13483.76 746
13484.85 786
13485.95 738
13487.05 807
13488.15 761
13489.24 855
13490.34 856
13491.44 836
13492.53 847
13493.63 838
13494.73 858
13495.83 893
13496.92 903
13498.02 934
13499.12 966
13500.22 927
13501.31 915
13502.41 1021
13503.51 1112
13504.61 1059
13505.70 1090
13506.80 1097
13507.90 1107
13509.00 1055
13510.09 1083
13511.19 1102
13512.29 1025
13513.39 949
13514.49 889
13515.58 886
13516.68 852
13517.78 847
13518.88 815
13519.98 785
13521.08 758
13522.17 762
13523.27 752
13524.37 674
13525.47 621
13526.57 628
13527.67 622
13528.77 619
13529.86 622
13530.96 637
13532.06 604
13533.16 589
13534.26 606
13535.36 554
13536.46 600
13537.56 597
13538.66 559
13539.75 488
13540.85 567
13541.95 622
13543.05 556
13544.15 553
13545.25 544
13546.35 537
13547.45 482
13548.55 523
13549.65 482
13550.75 530
13551.85 488
13552.95 471
13554.05 492
13555.15 516
13556.25 485
13557.35 500
13558.45 535
13559.55 528
13560.65 490
13561.75 502
13562.85 478
13563.95 452
13565.05 484
13566.15 500
13567.25 468
13568.35 479
13569.45 465
13570.55 466
13571.65 468
13572.75 468
13573.85 473
13574.95 443
13576.05 450
13577.15 491
13578.25 498
13579.35 466
13580.45 449
13581.55 501
13582.65 470
13583.75 454
13584.86 482
13585.96 438
13587.06 431
13588.16 504
13589.26 460
13590.36 501
13591.46 500
13592.56 518
13593.66 525
13594.77 471
13595.87 504
13596.97 491
13598.07 431
13599.17 478
13600.27 538
13601.37 488
13602.48 456
13603.58 474
13604.68 491
13605.78 460
13606.88 460
13607.99 442
13609.09 482
13610.19 510
13611.29 528
13612.39 463
13613.50 481
13614.60 474
13615.70 449
13616.80 544
13617.90 493
13619.01 456
13620.11 480
13621.21 489
13622.31 477
13623.42 483
13624.52 436
13625.62 499
13626.72 439
13627.83 454
13628.93 458
13630.03 497
13631.13 487
13632.24 458
13633.34 445
13634.44 499
13635.55 444
13636.65 482
13637.75 432
13638.86 447
13639.96 434
13641.06 409
13642.17 462
13643.27 435
13644.37 413
13645.48 489
13646.58 448
13647.68 420
13648.79 439
13649.89 447
13650.99 467
13652.10 463
13653.20 439
13654.30 445
13655.41 432
13656.51 441
13657.62 438
13658.72 476
13659.82 455
13660.93 474
13662.03 416
13663.14 423
13664.24 464
13665.34 511
13666.45 475
13667.55 398
13668.66 418
13669.76 481
13670.87 441
13671.97 459
13673.07 417
13674.18 430
13675.28 432
13676.39 368
13677.49 484
13678.60 444
13679.70 436
13680.81 426
13681.91 472
13683.02 499
13684.12 412
13685.23 445
13686.33 428
13687.44 436
13688.54 413
13689.65 407
13690.75 458
13691.86 445
13692.96 410
13694.07 473
13695.17 466
13696.28 474
13697.39 428
13698.49 412
13699.60 446
13700.70 437
13701.81 435
13702.91 471
13704.02 471
13705.13 459
13706.23 456
13707.34 490
13708.44 485
13709.55 451
13710.65 479
13711.76 467
13712.87 429
13713.97 473
13715.08 473
13716.19 503
13717.29 444
13718.40 489
13719.50 452
13720.61 472
13721.72 543
13722.82 551
13723.93 543
13725.04 529
13726.14 528
13727.25 536
13728.36 554
13729.46 571
13730.57 601
13731.68 629
13732.78 573
13733.89 589
13735.00 631
13736.11 623
13737.21 596
13738.32 585
13739.43 624
13740.53 576
13741.64 586
13742.75 627
13743.86 685
13744.96 645
13746.07 619
13747.18 613
13748.29 642
13749.39 634
13750.50 646
13751.61 709
13752.72 704
13753.82 627
13754.93 653
13756.04 644
13757.15 675
13758.26 724
13759.36 755
13760.47 718
13761.58 737
13762.69 791
13763.80 784
13764.91 813
13766.01 773
13767.12 883
13768.23 894
13769.34 966
13770.45 1063
13771.56 1075
13772.66 1090
13773.77 1182
13774.88 1271
13775.99 1286
13777.10 1269
13778.21 1233
13779.32 1249
13780.42 1137
13781.53 1124
13782.64 1139
13783.75 1080
13784.86 1065
13785.97 994
13787.08 909
13788.19 880
13789.30 796
13790.41 868
13791.52 767
13792.63 716
13793.73 690
13794.84 717
13795.95 686
13797.06 623
13798.17 620
13799.28 612
13800.39 611
13801.50 607
13802.61 578
13803.72 494
13804.83 587
13805.94 578
13807.05 569
13808.16 575
13809.27 574
13810.38 540
13811.49 551
13812.60 553
13813.71 505
13814.82 522
13815.93 463
13817.04 496
13818.15 507
13819.26 473
13820.37 519
13821.48 530
13822.59 525
13823.71 486
13824.82 462
13825.93 482
13827.04 486
13828.15 512
13829.26 453
13830.37 432
13831.48 463
13832.59 467
13833.70 456
13834.81 477
13835.92 466
13837.04 482
13838.15 453
13839.26 466
13840.37 411
13841.48 465
13842.59 463
13843.70 431
13844.81 494
13845.93 509
13847.04 476
13848.15 488
13849.26 493
13850.37 417
13851.48 446
13852.60 494
13853.71 514
13854.82 501
13855.93 468
13857.04 529
13858.16 479
13859.27 484
13860.38 499
13861.49 484
13862.60 513
13863.72 520
13864.83 489
13865.94 506
13867.05 496
13868.17 497
13869.28 474
13870.39 438
13871.50 533
13872.62 471
13873.73 511
13874.84 535
13875.95 463
13877.07 476
13878.18 491
13879.29 466
13880.40 459
13881.52 445
13882.63 502
13883.74 512
13884.86 484
13885.97 465
13887.08 484
13888.20 525
13889.31 497
13890.42 515
13891.54 488
13892.65 513
13893.76 535
13894.88 494
13895.99 556
13897.10 560
13898.22 519
13899.33 515
13900.44 511
13901.56 514
13902.67 531
13903.79 496
13904.90 527
13906.01 516
13907.13 465
13908.24 462
13909.36 466
13910.47 481
13911.58 459
13912.70 452
13913.81 467
13914.93 504
13916.04 455
13917.16 487
13918.27 467
13919.38 483
13920.50 443
13921.61 468
13922.73 465
13923.84 434
13924.96 481
13926.07 497
13927.19 458
13928.30 463
13929.42 422
13930.53 460
13931.65 474
13932.76 420
13933.88 427
13934.99 454
13936.11 434
13937.22 437
13938.34 386
13939.45 381
13940.57 425
13941.68 418
13942.80 477
13943.91 400
13945.03 433
13946.14 445
13947.26 403
13948.38 431
13949.49 415
13950.61 399
13951.72 423
13952.84 426
13953.95 396
13955.07 394
13956.19 462
13957.30 461
13958.42 386
13959.53 376
13960.65 370
13961.77 404
13962.88 422
13964.00 441
13965.11 441
13966.23 383
13967.35 412
13968.46 408
13969.58 400
13970.70 439
13971.81 387
13972.93 434
13974.05 434
13975.16 395
13976.28 429
13977.40 411
13978.51 389
13979.63 414
13980.75 377
13981.86 424
13982.98 410
13984.10 415
13985.22 427
13986.33 438
13987.45 392
13988.57 394
13989.68 403
13990.80 392
13991.92 415
13993.04 385
13994.15 399
13995.27 412
13996.39 388
13997.51 383
13998.62 398
13999.74 424
14000.86 398
14001.98 414
14003.10 442
14004.21 426
14005.33 432
14006.45 399
14007.57 378
14008.68 409
14009.80 397
14010.92 428
14012.04 440
14013.16 388
14014.28 377
14015.39 375
14016.51 412
14017.63 414
14018.75 395
14019.87 441
14020.99 415
14022.10 420
14023.22 385
14024.34 403
14025.46 381
14026.58 417
14027.70 438
14028.82 381
14029.94 416
14031.05 422
14032.17 424
14033.29 392
14034.41 386
14035.53 389
14036.65 418
14037.77 456
14038.89 437
14040.01 427
14041.13 460
14042.25 442
14043.37 464
14044.49 472
14045.60 493
14046.72 464
14047.84 424
14048.96 446
14050.08 448
14051.20 510
14052.32 499
14053.44 441
14054.56 468
14055.68 421
14056.80 433
14057.92 442
14059.04 463
14060.16 478
14061.28 489
14062.40 468
14063.52 461
14064.64 460
14065.76 484
14066.88 541
14068.00 510
14069.12 523
14070.25 540
14071.37 555
14072.49 504
14073.61 557
14074.73 532
14075.85 561
14076.97 606
14078.09 563
14079.21 627
14080.33 624
14081.45 625
14082.57 616
14083.69 651
14084.82 620
14085.94 656
14087.06 665
14088.18 651
14089.30 711
14090.42 717
14091.54 712
14092.66 714
14093.79 719
14094.91 771
14096.03 802
14097.15 808
14098.27 889
14099.39 880
14100.52 871
14101.64 922
14102.76 868
14103.88 839
14105.00 862
14106.12 789
14107.25 765
14108.37 807
14109.49 727
14110.61 785
14111.74 714
14112.86 732
14113.98 662
14115.10 647
14116.22 594
14117.35 579
14118.47 556
14119.59 566
14120.71 598
14121.84 572
14122.96 547
14124.08 535
14125.20 491
14126.33 521
14127.45 525
14128.57 460
14129.70 500
14130.82 473
14131.94 492
14133.06 467
14134.19 462
14135.31 448
14136.43 486
14137.56 470
14138.68 440
14139.80 415
14140.93 401
14142.05 464
14143.17 418
14144.30 383
14145.42 431
14146.54 424
14147.67 395
14148.79 404
14149.91 391
14151.04 419
14152.16 403
14153.29 431
14154.41 399
14155.53 433
14156.66 504
14157.78 427
14158.91 375
14160.03 388
14161.15 426
14162.28 426
14163.40 406
14164.53 418
14165.65 396
14166.78 405
14167.90 366
14169.02 383
14170.15 370
14171.27 368
14172.40 401
14173.52 380
14174.65 415
14175.77 391
14176.90 414
14178.02 408
14179.15 401
14180.27 404
14181.40 420
14182.52 406
14183.65 386
14184.77 370
14185.90 409
14187.02 398
14188.15 378
14189.27 412
14190.40 373
14191.52 379
14192.65 397
14193.77 384
14194.90 409
14196.02 359
14197.15 416
14198.27 408
14199.40 411
14200.53 412
14201.65 397
14202.78 410
14203.90 386
14205.03 381
14206.16 409
14207.28 358
14208.41 385
14209.53 376
14210.66 388
14211.79 391
14212.91 399
14214.04 410
14215.16 385
14216.29 340
14217.42 375
14218.54 333
14219.67 364
14220.80 412
14221.92 360
14223.05 335
14224.18 338
14225.30 382
14226.43 385
14227.56 369
14228.68 359
14229.81 367
14230.94 350
14232.06 352
14233.19 319
14234.32 385
14235.44 364
14236.57 358
14237.70 392
14238.83 341
14239.95 363
14241.08 379
14242.21 351
14243.34 304
14244.46 330
14245.59 358
14246.72 376
14247.85 369
14248.97 338
14250.10 364
14251.23 344
14252.36 300
14253.48 293
14254.61 319
14255.74 345
14256.87 349
14258.00 346
14259.12 367
14260.25 317
14261.38 283
14262.51 321
14263.64 335
14264.76 335
14265.89 328
14267.02 345
14268.15 329
14269.28 339
14270.41 316
14271.53 300
14272.66 328
14273.79 307
14274.92 297
14276.05 266
14277.18 282
14278.31 306
14279.44 316
14280.56 372
14281.69 340
14282.82 324
14283.95 335
14285.08 303
14286.21 272
14287.34 275
14288.47 319
14289.60 290
14290.73 301
14291.86 308
14292.98 303
14294.11 283
14295.24 310
14296.37 309
14297.50 273
14298.63 306
14299.76 293
14300.89 304
14302.02 302
14303.15 354
14304.28 326
14305.41 280
14306.54 278
14307.67 279
14308.80 280
14309.93 282
14311.06 250
14312.19 233
14313.32 277
14314.45 288
14315.58 268
14316.71 282
14317.84 246
14318.97 249
14320.10 291
14321.23 290
14322.36 266
14323.49 228
14324.62 233
14325.76 242
14326.89 272
14328.02 275
14329.15 257
14330.28 256
14331.41 305
14332.54 324
14333.67 257
14334.80 280
14335.93 261
14337.06 243
14338.20 255
14339.33 286
14340.46 263
14341.59 249
14342.72 296
14343.85 300
14344.98 267
14346.12 233
14347.25 273
14348.38 290
14349.51 268
14350.64 255
14351.77 247
14352.90 293
14354.04 257
14355.17 278
14356.30 274
14357.43 267
14358.56 282
14359.70 255
14360.83 251
14361.96 243
14363.09 245
14364.22 263
14365.36 247
14366.49 231
14367.62 272
14368.75 314
14369.89 317
14371.02 242
14372.15 247
14373.28 263
14374.42 290
14375.55 301
14376.68 268
14377.81 212
14378.95 274
14380.08 273
14381.21 277
14382.35 267
14383.48 251
14384.61 234
14385.74 246
14386.88 254
14388.01 256
14389.14 283
14390.28 233
14391.41 255
14392.54 270
14393.68 262
14394.81 294
14395.94 292
14397.08 271
14398.21 246
14399.34 238
14400.48 219
14401.61 250
14402.75 265
14403.88 267
14405.01 249
14406.15 263
14407.28 275
14408.41 244
14409.55 246
14410.68 255
14411.82 231
14412.95 257
14414.08 233
14415.22 246
14416.35 260
14417.49 251
14418.62 243
14419.76 237
14420.89 245
14422.02 234
14423.16 239
14424.29 220
14425.43 240
14426.56 257
14427.70 281
14428.83 209
14429.97 254
14431.10 240
14432.24 253
14433.37 260
14434.51 221
14435.64 263
14436.78 275
14437.91 269
14439.05 227
14440.18 242
14441.32 236
14442.45 270
14443.59 263
14444.72 290
14445.86 255
14446.99 243
14448.13 251
14449.27 309
14450.40 247
14451.54 279
14452.67 269
14453.81 259
14454.94 308
14456.08 257
14457.22 275
14458.35 280
14459.49 253
14460.62 228
14461.76 257
14462.90 277
14464.03 259
14465.17 247
14466.30 219
14467.44 264
14468.58 238
14469.71 227
14470.85 283
14471.99 257
14473.12 264
14474.26 255
14475.40 226
14476.53 250
14477.67 250
14478.81 277
14479.94 311
14481.08 257
14482.22 250
14483.35 263
14484.49 268
14485.63 284
14486.76 264
14487.90 257
14489.04 264
14490.17 250
14491.31 252
14492.45 304
14493.59 324
14494.72 285
14495.86 275
14497.00 276
14498.14 266
14499.27 280
14500.41 270
14501.55 294
14502.69 301
14503.82 275
14504.96 249
14506.10 251
14507.24 237
14508.37 259
14509.51 307
14510.65 297
14511.79 270
14512.93 273
14514.06 284
14515.20 292
14516.34 281
14517.48 273
14518.62 289
14519.76 342
14520.89 341
14522.03 308
14523.17 269
14524.31 255
14525.45 315
14526.59 310
14527.73 293
14528.86 325
14530.00 304
14531.14 284
14532.28 286
14533.42 317
14534.56 302
14535.70 311
14536.84 332
14537.98 272
14539.11 304
14540.25 307
14541.39 304
14542.53 310
14543.67 333
14544.81 269
14545.95 284
14547.09 267
14548.23 307
14549.37 325
14550.51 312
14551.65 295
14552.79 263
14553.93 298
14555.07 297
14556.21 311
14557.35 301
14558.49 285
14559.63 296
14560.77 311
14561.91 294
14563.05 286
14564.19 303
14565.33 320
14566.47 315
14567.61 310
14568.75 329
14569.89 287
14571.03 314
14572.17 349
14573.31 300
14574.45 295
14575.59 260
14576.73 281
14577.87 278
14579.01 333
14580.15 323
14581.29 353
14582.43 320
14583.57 296
14584.71 318
14585.85 330
14587.00 329
14588.14 326
14589.28 342
14590.42 335
14591.56 337
14592.70 362
14593.84 410
14594.98 377
14596.12 376
14597.27 392
14598.41 368
14599.55 368
14600.69 374
14601.83 352
14602.97 341
14604.12 385
14605.26 354
14606.40 402
14607.54 392
14608.68 387
14609.82 391
14610.97 395
14612.11 390
14613.25 425
14614.39 424
14615.53 428
14616.68 410
14617.82 423
14618.96 465
14620.10 408
14621.25 451
14622.39 491
14623.53 459
14624.67 415
14625.81 430
14626.96 478
14628.10 454
14629.24 472
14630.39 459
14631.53 493
14632.67 555
14633.81 530
14634.96 546
14636.10 505
14637.24 537
14638.38 561
14639.53 575
14640.67 543
14641.81 563
14642.96 471
14644.10 494
14645.24 471
14646.39 488
14647.53 479
14648.67 461
14649.82 422
14650.96 435
14652.10 414
14653.25 397
14654.39 415
14655.53 402
14656.68 390
14657.82 404
14658.97 379
14660.11 373
14661.25 377
14662.40 358
14663.54 324
14664.69 309
14665.83 362
14666.97 325
14668.12 330
14669.26 319
14670.41 347
14671.55 320
14672.69 327
14673.84 320
14674.98 345
14676.13 361
14677.27 351
14678.42 338
14679.56 286
14680.71 297
14681.85 329
14683.00 312
14684.14 275
14685.29 307
14686.43 313
14687.57 307
14688.72 285
14689.86 266
14691.01 249
14692.15 275
14693.30 304
14694.45 278
14695.59 284
14696.74 302
14697.88 258
14699.03 268
14700.17 247
14701.32 286
14702.46 266
14703.61 276
14704.75 271
14705.90 291
14707.04 246
14708.19 262
14709.34 269
14710.48 272
14711.63 270
14712.77 245
14713.92 270
14715.07 286
14716.21 259
14717.36 248
14718.50 228
14719.65 249
14720.80 255
14721.94 252
14723.09 264
14724.24 228
14725.38 330
14726.53 249
14727.67 238
14728.82 282
14729.97 274
14731.11 280
14732.26 284
14733.41 242
14734.55 242
14735.70 252
14736.85 257
14737.99 259
14739.14 259
14740.29 223
14741.44 270
14742.58 270
14743.73 307
14744.88 246
14746.02 248
14747.17 266
14748.32 292
14749.47 234
14750.61 239
14751.76 297
14752.91 255
14754.06 227
14755.20 217
14756.35 263
14757.50 261
14758.65 264
14759.79 258
14760.94 239
14762.09 227
14763.24 247
14764.38 215
14765.53 222
14766.68 266
14767.83 285
14768.98 281
14770.13 237
14771.27 222
14772.42 256
14773.57 276
14774.72 238
14775.87 234
14777.01 245
14778.16 215
14779.31 213
14780.46 246
14781.61 211
14782.76 240
14783.91 253
14785.05 257
14786.20 255
14787.35 242
14788.50 218
14789.65 258
14790.80 272
14791.95 238
14793.10 241
14794.25 232
14795.39 268
14796.54 203
14797.69 204
14798.84 196
14799.99 240
14801.14 248
14802.29 220
14803.44 214
14804.59 230
14805.74 260
14806.89 229
14808.04 189
14809.19 214
14810.34 200
14811.49 268
14812.64 252
14813.79 199
14814.94 190
14816.09 218
14817.24 242
14818.39 202
14819.54 199
14820.69 209
14821.84 202
14822.99 193
14824.14 178
14825.29 172
14826.44 199
14827.59 220
14828.74 220
14829.89 150
14831.04 182
14832.19 207
14833.34 221
14834.49 234
14835.64 240
14836.79 217
14837.94 195
14839.09 205
14840.24 230
14841.40 217
14842.55 233
14843.70 203
14844.85 183
14846.00 178
14847.15 184
14848.30 216
14849.45 206
14850.60 217
14851.76 183
14852.91 177
14854.06 191
14855.21 253
14856.36 244
14857.51 180
14858.66 223
14859.82 195
14860.97 200
14862.12 203
14863.27 187
14864.42 213
14865.57 227
14866.73 248
14867.88 231
14869.03 224
14870.18 194
14871.33 204
14872.49 226
14873.64 192
14874.79 201
14875.94 167
14877.10 222
14878.25 228
14879.40 216
14880.55 221
14881.71 218
14882.86 240
14884.01 201
14885.16 239
14886.32 236
14887.47 229
14888.62 234
14889.77 203
14890.93 257
14892.08 247
14893.23 206
14894.39 234
14895.54 182
14896.69 207
14897.84 270
14899.00 218
14900.15 206
14901.30 207
14902.46 234
14903.61 239
14904.76 212
14905.92 207
14907.07 221
14908.22 202
14909.38 182
14910.53 204
14911.69 205
14912.84 272
14913.99 226
14915.15 219
14916.30 179
14917.45 202
14918.61 226
14919.76 205
14920.92 220
14922.07 186
14923.22 188
14924.38 186
14925.53 206
14926.69 207
14927.84 214
14928.99 227
14930.15 198
14931.30 218
14932.46 205
14933.61 217
14934.77 179
14935.92 192
14937.08 241
14938.23 248
14939.39 202
14940.54 220
14941.70 199
14942.85 203
14944.00 216
14945.16 239
14946.31 215
14947.47 207
14948.62 231
14949.78 248
14950.94 262
14952.09 235
14953.25 206
14954.40 215
14955.56 224
14956.71 212
14957.87 210
14959.02 247
14960.18 271
14961.33 259
14962.49 272
14963.64 226
14964.80 199
14965.96 231
14967.11 215
14968.27 239
14969.42 250
14970.58 226
14971.74 227
14972.89 234
14974.05 235
14975.20 244
14976.36 252
14977.52 258
14978.67 220
14979.83 263
14980.98 265
14982.14 249
14983.30 217
14984.45 227
14985.61 248
14986.77 207
14987.92 212
14989.08 208
14990.24 194
14991.39 179
14992.55 187
14993.71 179
14994.86 218
14996.02 199
14997.18 205
14998.33 201
14999.49 217
15000.65 214
15001.81 201
15002.96 195
15004.12 195
15005.28 215
15006.43 190
15007.59 182
15008.75 227
15009.91 177
15011.06 197
15012.22 191
15013.38 181
15014.54 157
15015.69 190
15016.85 173
15018.01 197
15019.17 222
15020.33 204
15021.48 217
15022.64 192
15023.80 195
15024.96 230
15026.12 189
15027.27 188
15028.43 226
15029.59 221
15030.75 220
15031.91 212
15033.07 201
15034.22 175
15035.38 165
15036.54 186
15037.70 225
15038.86 229
15040.02 218
15041.17 198
15042.33 181
15043.49 218
15044.65 202
15045.81 170
15046.97 181
15048.13 193
15049.29 188
15050.45 233
15051.60 228
15052.76 165
15053.92 184
15055.08 180
15056.24 193
15057.40 197
15058.56 182
15059.72 176
15060.88 186
15062.04 197
15063.20 190
15064.36 215
15065.52 204
15066.68 183
15067.84 170
15069.00 196
15070.16 185
15071.32 159
15072.48 203
15073.63 183
15074.79 197
15075.95 189
15077.11 152
15078.27 168
15079.44 196
15080.60 158
15081.76 174
15082.92 210
15084.08 167
15085.24 187
15086.40 175
15087.56 187
15088.72 175
15089.88 162
15091.04 178
15092.20 194
15093.36 159
15094.52 220
15095.68 205
15096.84 178
15098.00 142
15099.16 190
15100.32 174
15101.49 160
15102.65 184
15103.81 165
15104.97 139
15106.13 178
15107.29 184
15108.45 198
15109.61 201
15110.78 197
15111.94 163
15113.10 181
15114.26 173
15115.42 175
15116.58 196
15117.74 178
15118.91 189
15120.07 215
15121.23 189
15122.39 194
15123.55 169
15124.71 165
15125.88 181
15127.04 201
15128.20 154
15129.36 171
15130.52 188
15131.69 175
15132.85 172
15134.01 167
15135.17 157
15136.34 163
15137.50 224
15138.66 166
15139.82 168
15140.99 171
15142.15 233
15143.31 216
15144.47 175
15145.64 178
15146.80 187
15147.96 188
15149.12 196
15150.29 198
15151.45 205
15152.61 200
15153.78 182
15154.94 185
15156.10 212
15157.27 190
15158.43 213
15159.59 228
15160.75 184
15161.92 180
15163.08 189
15164.24 190
15165.41 185
15166.57 201
15167.74 198
15168.90 205
15170.06 189
15171.23 200
15172.39 214
15173.55 216
15174.72 162
15175.88 189
15177.05 213
15178.21 230
15179.37 201
15180.54 190
15181.70 182
15182.87 203
15184.03 213
15185.19 187
15186.36 199
15187.52 183
15188.69 199
15189.85 212
15191.02 214
15192.18 203
15193.34 192
15194.51 213
15195.67 215
15196.84 215
15198.00 195
15199.17 218
15200.33 191
15201.50 199
15202.66 168
15203.83 212
15204.99 179
15206.16 204
15207.32 184
15208.49 183
15209.65 205
15210.82 203
15211.98 191
15213.15 202
15214.31 210
15215.48 221
15216.64 204
15217.81 223
15218.97 226
15220.14 191
15221.31 220
15222.47 231
15223.64 244
15224.80 249
15225.97 210
15227.13 243
15228.30 216
15229.47 200
15230.63 190
15231.80 244
15232.96 239
15234.13 223
15235.30 246
15236.46 207
15237.63 231
15238.79 219
15239.96 197
15241.13 183
15242.29 214
15243.46 234
15244.63 257
15245.79 258
15246.96 209
15248.13 194
15249.29 211
15250.46 229
15251.63 179
15252.79 219
15253.96 222
15255.13 195
15256.29 198
15257.46 177
15258.63 223
15259.80 189
15260.96 199
15262.13 167
15263.30 201
15264.46 189
15265.63 205
15266.80 199
15267.97 197
15269.13 203
15270.30 190
15271.47 184
15272.64 188
15273.80 182
15274.97 182
15276.14 182
15277.31 196
15278.47 178
15279.64 198
15280.81 208
15281.98 169
15283.15 167
15284.31 172
15285.48 200
15286.65 174
15287.82 188
15288.99 203
15290.15 183
15291.32 219
15292.49 185
15293.66 185
15294.83 200
15296.00 191
15297.16 179
15298.33 177
15299.50 210
15300.67 199
15301.84 197
15303.01 168
15304.18 166
15305.35 155
15306.51 196
15307.68 193
15308.85 189
15310.02 210
15311.19 196
15312.36 189
15313.53 232
15314.70 213
15315.87 226
15317.04 212
15318.21 184
15319.37 180
15320.54 198
15321.71 172
15322.88 197
15324.05 210
15325.22 195
15326.39 214
15327.56 177
15328.73 180
15329.90 168
15331.07 170
15332.24 189
15333.41 158
15334.58 160
15335.75 178
15336.92 176
15338.09 215
15339.26 172
15340.43 180
15341.60 215
15342.77 186
15343.94 179
15345.11 170
15346.28 202
15347.45 207
15348.62 186
15349.79 175
15350.96 186
15352.13 178
15353.31 141
15354.48 206
15355.65 188
15356.82 199
15357.99 172
15359.16 167
15360.33 191
15361.50 173
15362.67 180
15363.84 191
15365.01 167
15366.19 182
15367.36 189
15368.53 195
15369.70 195
15370.87 196
15372.04 209
15373.21 218
15374.38 193
15375.56 193
15376.73 214
15377.90 179
15379.07 202
15380.24 169
15381.41 182
15382.59 165
15383.76 172
15384.93 187
15386.10 201
15387.27 150
15388.45 172
15389.62 153
15390.79 161
15391.96 188
15393.13 176
15394.31 162
15395.48 174
15396.65 172
15397.82 175
15399.00 170
15400.17 175
15401.34 182
15402.51 183
15403.69 204
15404.86 191
15406.03 198
15407.20 177
15408.38 205
15409.55 203
15410.72 204
15411.89 183
15413.07 175
15414.24 203
15415.41 223
15416.59 221
15417.76 169
15418.93 184
15420.11 162
15421.28 176
15422.45 195
15423.63 184
15424.80 167
15425.97 187
15427.15 189
15428.32 159
15429.49 150
15430.67 147
15431.84 159
15433.01 159
15434.19 161
15435.36 200
15436.54 191
15437.71 199
15438.88 178
15440.06 177
15441.23 161
15442.41 186
15443.58 205
15444.75 184
15445.93 190
15447.10 188
15448.28 207
15449.45 160
15450.63 151
15451.80 187
15452.97 176
15454.15 200
15455.32 190
15456.50 161
15457.67 178
15458.85 158
15460.02 175
15461.20 185
15462.37 191
15463.55 192
15464.72 173
15465.90 210
15467.07 189
15468.25 174
15469.42 142
15470.60 156
15471.77 190
15472.95 151
15474.12 179
15475.30 186
15476.47 167
15477.65 151
15478.82 191
15480.00 191
15481.17 199
15482.35 202
15483.53 209
15484.70 179
15485.88 192
15487.05 212
15488.23 162
15489.40 187
15490.58 170
15491.76 149
15492.93 170
15494.11 167
15495.28 178
15496.46 172
15497.64 182
15498.81 197
15499.99 178
15501.17 181
15502.34 177
15503.52 171
15504.69 143
15505.87 188
15507.05 190
15508.22 179
15509.40 182
15510.58 174
15511.75 163
15512.93 199
15514.11 183
15515.28 178
15516.46 152
15517.64 194
15518.81 198
15519.99 172
15521.17 181
15522.35 195
15523.52 210
15524.70 195
15525.88 172
15527.05 171
15528.23 148
15529.41 183
15530.59 170
15531.76 160
15532.94 176
15534.12 183
15535.30 169
15536.47 176
15537.65 162
15538.83 183
15540.01 186
15541.19 191
15542.36 182
15543.54 181
15544.72 182
15545.90 221
15547.08 201
15548.25 195
15549.43 186
15550.61 182
15551.79 179
15552.97 209
15554.14 215
15555.32 220
15556.50 194
15557.68 183
15558.86 197
15560.04 189
15561.22 181
15562.39 204
15563.57 193
15564.75 206
15565.93 190
15567.11 150
15568.29 192
15569.47 218
15570.65 178
15571.82 202
15573.00 200
15574.18 182
15575.36 151
15576.54 179
15577.72 200
15578.90 206
15580.08 182
15581.26 196
15582.44 201
15583.62 192
15584.80 212
15585.98 230
15587.16 188
15588.34 196
15589.51 191
15590.69 240
15591.87 180
15593.05 178
15594.23 209
15595.41 209
15596.59 197
15597.77 219
15598.95 224
15600.13 233
15601.31 197
15602.49 209
15603.67 222
15604.85 236
15606.03 242
15607.21 246
15608.40 234
15609.58 245
15610.76 247
15611.94 244
15613.12 209
15614.30 226
15615.48 208
15616.66 246
15617.84 243
15619.02 257
15620.20 257
15621.38 254
15622.56 231
15623.74 298
15624.93 258
15626.11 273
15627.29 247
15628.47 244
15629.65 263
15630.83 272
15632.01 301
15633.19 245
15634.37 276
15635.56 261
15636.74 281
15637.92 252
15639.10 280
15640.28 287
15641.46 251
15642.65 278
15643.83 276
15645.01 256
15646.19 293
15647.37 253
15648.55 267
15649.74 325
15650.92 368
15652.10 313
15653.28 301
15654.46 292
15655.65 312
15656.83 278
15658.01 286
15659.19 287
15660.38 253
15661.56 303
15662.74 298
15663.92 287
15665.11 257
15666.29 288
15667.47 309
15668.65 297
15669.84 310
15671.02 267
15672.20 305
15673.38 306
15674.57 293
15675.75 310
15676.93 276
15678.12 276
15679.30 279
15680.48 302
15681.67 279
15682.85 280
15684.03 290
15685.22 285
15686.40 308
15687.58 264
15688.77 285
15689.95 273
15691.13 277
15692.32 287
15693.50 262
15694.68 274
15695.87 291
15697.05 303
15698.23 283
15699.42 294
15700.60 261
15701.79 276
15702.97 280
15704.15 272
15705.34 278
15706.52 267
15707.71 296
15708.89 312
15710.07 308
15711.26 284
15712.44 288
15713.63 299
15714.81 333
15716.00 344
15717.18 293
15718.37 309
15719.55 311
15720.73 275
15721.92 300
15723.10 308
15724.29 333
15725.47 302
15726.66 291
15727.84 309
15729.03 317
15730.21 323
15731.40 343
15732.58 350
15733.77 321
15734.95 331
15736.14 320
15737.32 313
15738.51 312
15739.69 303
15740.88 302
15742.07 320
15743.25 329
15744.44 335
15745.62 302
15746.81 329
15747.99 330
15749.18 297
15750.36 312
15751.55 283
15752.74 341
15753.92 350
15755.11 333
15756.29 301
15757.48 355
15758.67 350
15759.85 320
15761.04 301
15762.22 302
15763.41 302
15764.60 336
15765.78 305
15766.97 292
15768.16 289
15769.34 286
15770.53 316
15771.72 343
15772.90 305
15774.09 321
15775.28 285
15776.46 278
15777.65 267
15778.84 282
15780.02 302
15781.21 279
15782.40 259
15783.58 265
15784.77 249
15785.96 247
15787.14 226
15788.33 269
15789.52 268
15790.71 264
15791.89 239
15793.08 270
15794.27 287
15795.46 264
15796.64 281
15797.83 245
15799.02 259
15800.21 281
15801.39 269
15802.58 245
15803.77 259
15804.96 270
15806.14 256
15807.33 239
15808.52 214
15809.71 242
15810.90 238
15812.08 262
15813.27 257
15814.46 268
15815.65 254
15816.84 243
15818.03 263
15819.21 202
15820.40 223
15821.59 240
15822.78 273
15823.97 239
15825.16 224
15826.35 207
15827.53 234
15828.72 221
15829.91 224
15831.10 208
15832.29 220
15833.48 240
15834.67 236
15835.86 236
15837.04 227
15838.23 205
15839.42 235
15840.61 219
15841.80 233
15842.99 232
15844.18 253
15845.37 230
15846.56 236
15847.75 215
15848.94 232
15850.13 233
15851.32 252
15852.51 239
15853.70 211
15854.89 224
15856.07 240
15857.26 250
15858.45 262
15859.64 229
15860.83 231
15862.02 251
15863.21 226
15864.40 222
15865.59 242
15866.78 256
15867.97 196
15869.16 267
15870.36 224
15871.55 243
15872.74 228
15873.93 220
15875.12 238
15876.31 239
15877.50 242
15878.69 211
15879.88 205
15881.07 264
15882.26 254
15883.45 245
15884.64 244
15885.83 252
15887.02 218
15888.21 255
15889.41 244
15890.60 216
15891.79 255
15892.98 229
15894.17 261
15895.36 266
15896.55 229
15897.74 244
15898.93 231
15900.13 259
15901.32 221
15902.51 234
15903.70 250
15904.89 246
15906.08 259
15907.28 263
15908.47 250
15909.66 262
15910.85 248
15912.04 280
15913.23 242
15914.43 250
15915.62 241
15916.81 266
15918.00 253
15919.19 265
15920.39 239
15921.58 264
15922.77 243
15923.96 249
15925.16 239
15926.35 272
15927.54 284
15928.73 271
15929.93 277
15931.12 248
15932.31 261
15933.50 289
15934.70 276
15935.89 247
15937.08 260
15938.27 261
15939.47 268
15940.66 231
15941.85 275
15943.05 222
15944.24 244
15945.43 233
15946.63 244
15947.82 250
15949.01 225
15950.21 223
15951.40 238
15952.59 220
15953.79 228
15954.98 255
15956.17 238
15957.37 192
15958.56 201
15959.75 217
15960.95 185
15962.14 184
15963.33 209
15964.53 212
15965.72 196
15966.92 211
15968.11 189
15969.30 220
15970.50 223
15971.69 193
15972.89 211
15974.08 194
15975.27 201
15976.47 228
15977.66 194
15978.86 174
15980.05 231
15981.25 209
15982.44 215
15983.63 188
15984.83 189
15986.02 200
15987.22 221
15988.41 253
15989.61 227
15990.80 181
15992.00 176
15993.19 191
15994.39 174
15995.58 188
15996.78 187
15997.97 178
15999.17 216
16000.36 198
16001.56 195
16002.75 181
16003.95 178
16005.14 193
16006.34 199
16007.53 183
16008.73 186
16009.93 195
16011.12 201
16012.32 202
16013.51 165
16014.71 188
16015.90 181
16017.10 146
16018.30 173
16019.49 175
16020.69 242
16021.88 198
16023.08 183
16024.28 182
16025.47 168
16026.67 188
16027.86 186
16029.06 161
16030.26 157
16031.45 176
16032.65 176
16033.85 171
16035.04 201
16036.24 172
16037.43 159
16038.63 196
16039.83 185
16041.02 173
16042.22 205
16043.42 192
16044.61 171
16045.81 167
16047.01 171
16048.21 161
16049.40 186
16050.60 176
16051.80 168
16052.99 183
16054.19 187
16055.39 186
16056.59 180
16057.78 174
16058.98 183
16060.18 143
16061.37 173
16062.57 171
16063.77 144
16064.97 143
16066.16 144
16067.36 179
16068.56 180
16069.76 176
16070.96 159
16072.15 146
16073.35 170
16074.55 147
16075.75 183
16076.95 177
16078.14 173
16079.34 171
16080.54 187
16081.74 171
16082.94 199
16084.13 194
16085.33 199
16086.53 173
16087.73 158
16088.93 158
16090.13 157
16091.33 186
16092.52 189
16093.72 182
16094.92 171
16096.12 137
16097.32 189
16098.52 188
16099.72 182
16100.92 166
16102.11 214
16103.31 197
16104.51 183
16105.71 168
16106.91 163
16108.11 159
16109.31 156
16110.51 167
16111.71 153
16112.91 176
16114.11 178
16115.31 178
16116.51 184
16117.70 200
16118.90 180
16120.10 170
16121.30 215
16122.50 184
16123.70 174
16124.90 165
16126.10 148
16127.30 175
16128.50 162
16129.70 153
16130.90 175
16132.10 155
16133.30 166
16134.50 154
16135.70 166
16136.90 158
16138.10 167
16139.30 173
16140.50 167
16141.71 189
16142.91 152
16144.11 161
16145.31 169
16146.51 181
16147.71 164
16148.91 183
16150.11 169
16151.31 163
16152.51 163
16153.71 218
16154.91 176
16156.11 186
16157.31 160
16158.52 173
16159.72 180
16160.92 162
16162.12 142
16163.32 162
16164.52 211
16165.72 163
16166.92 146
16168.13 160
16169.33 179
16170.53 190
16171.73 183
16172.93 168
16174.13 170
16175.34 184
16176.54 151
16177.74 166
16178.94 148
16180.14 159
16181.34 183
16182.55 156
16183.75 174
16184.95 193
16186.15 157
16187.35 173
16188.56 195
16189.76 182
16190.96 192
16192.16 211
16193.37 186
16194.57 159
16195.77 197
16196.97 183
16198.18 169
16199.38 174
16200.58 169
16201.78 164
16202.99 207
16204.19 187
16205.39 168
16206.60 213
16207.80 203
16209.00 183
16210.20 185
16211.41 165
16212.61 181
16213.81 208
16215.02 201
16216.22 155
16217.42 190
16218.63 169
16219.83 209
16221.03 178
16222.24 200
16223.44 184
16224.64 191
16225.85 193
16227.05 219
16228.25 185
16229.46 225
16230.66 178
16231.87 213
16233.07 215
16234.27 211
16235.48 196
16236.68 207
16237.89 179
16239.09 214
16240.29 213
16241.50 219
16242.70 227
16243.91 223
16245.11 214
16246.31 173
16247.52 215
16248.72 227
16249.93 183
16251.13 197
16252.34 184
16253.54 199
16254.75 205
16255.95 224
16257.16 208
16258.36 190
16259.57 198
16260.77 219
16261.97 169
16263.18 198
16264.38 212
16265.59 196
16266.80 210
16268.00 232
16269.21 234
16270.41 210
16271.62 192
16272.82 203
16274.03 216
16275.23 229
16276.44 209
16277.64 218
16278.85 213
16280.05 215
16281.26 198
16282.47 216
16283.67 229
16284.88 237
16286.08 230
16287.29 231
16288.49 231
16289.70 210
16290.91 222
16292.11 232
16293.32 239
16294.52 263
16295.73 214
16296.94 224
16298.14 225
16299.35 241
16300.56 211
16301.76 232
16302.97 273
16304.18 252
16305.38 267
16306.59 231
16307.79 263
16309.00 255
16310.21 264
16311.42 281
16312.62 261
16313.83 251
16315.04 234
16316.24 221
16317.45 224
16318.66 246
16319.86 232
16321.07 264
16322.28 219
16323.49 224
16324.69 233
16325.90 214
16327.11 204
16328.31 208
16329.52 206
16330.73 241
16331.94 236
16333.14 213
16334.35 230
16335.56 221
16336.77 200
16337.98 216
16339.18 185
16340.39 185
16341.60 207
16342.81 193
16344.01 208
16345.22 174
16346.43 181
16347.64 179
16348.85 152
16350.05 171
16351.26 173
16352.47 159
16353.68 223
16354.89 188
16356.10 162
16357.30 182
16358.51 165
16359.72 173
16360.93 179
16362.14 159
16363.35 179
16364.56 176
16365.77 176
16366.97 163
16368.18 164
16369.39 181
16370.60 158
16371.81 167
16373.02 169
16374.23 169
16375.44 152
16376.65 167
16377.86 178
16379.06 168
16380.27 170
16381.48 193
16382.69 163
16383.90 159
16385.11 175
16386.32 183
16387.53 183
16388.74 193
16389.95 170
16391.16 167
16392.37 188
16393.58 164
16394.79 163
16396.00 177
16397.21 177
16398.42 181
16399.63 187
16400.84 178
16402.05 176
16403.26 154
16404.47 173
16405.68 202
16406.89 192
16408.10 179
16409.31 175
16410.52 208
16411.73 163
16412.94 172
16414.15 179
16415.36 206
16416.57 146
16417.78 162
16419.00 166
16420.21 173
16421.42 190
16422.63 177
16423.84 170
16425.05 177
16426.26 172
16427.47 180
16428.68 156
16429.89 167
16431.11 187
16432.32 179
16433.53 187
16434.74 179
16435.95 150
16437.16 165
16438.37 196
16439.59 176
16440.80 184
16442.01 201
16443.22 179
16444.43 181
16445.64 173
16446.86 184
16448.07 173
16449.28 166
16450.49 156
16451.70 182
16452.91 162
16454.13 163
16455.34 200
16456.55 171
16457.76 177
16458.98 155
16460.19 144
16461.40 156
16462.61 176
16463.82 165
16465.04 157
16466.25 168
16467.46 174
16468.67 171
16469.89 141
16471.10 155
16472.31 177
16473.53 164
16474.74 149
16475.95 167
16477.16 151
16478.38 158
16479.59 153
16480.80 157
16482.02 153
16483.23 167
16484.44 160
16485.66 173
16486.87 156
16488.08 160
16489.30 153
16490.51 160
16491.72 164
16492.94 142
16494.15 143
16495.36 132
16496.58 135
16497.79 172
16499.00 182
16500.22 156
16501.43 180
16502.65 153
16503.86 143
16505.07 180
16506.29 179
16507.50 148
16508.71 154
16509.93 125
16511.14 153
16512.36 146
16513.57 175
16514.79 190
16516.00 163
16517.21 166
16518.43 157
16519.64 168
16520.86 142
16522.07 157
16523.29 161
16524.50 147
16525.72 142
16526.93 129
16528.15 170
16529.36 152
16530.58 152
16531.79 138
16533.01 167
16534.22 181
16535.44 167
16536.65 160
16537.87 153
16539.08 160
16540.30 163
16541.51 154
16542.73 169
16543.94 150
16545.16 155
16546.37 176
16547.59 150
16548.80 170
16550.02 176
16551.24 179
16552.45 168
16553.67 167
16554.88 139
16556.10 170
16557.31 207
16558.53 187
16559.75 176
16560.96 167
16562.18 161
16563.39 164
16564.61 142
16565.83 169
16567.04 202
16568.26 170
16569.47 182
16570.69 182
16571.91 166
16573.12 147
16574.34 171
16575.56 183
16576.77 156
16577.99 166
16579.21 170
16580.42 192
16581.64 176
16582.86 153
16584.07 166
16585.29 141
16586.51 173
16587.72 180
16588.94 167
16590.16 165
16591.38 196
16592.59 174
16593.81 149
16595.03 174
16596.24 177
16597.46 156
16598.68 159
16599.90 164
16601.11 167
16602.33 187
16603.55 192
16604.77 203
16605.98 162
16607.20 190
16608.42 176
16609.64 171
16610.86 147
16612.07 167
16613.29 175
16614.51 150
16615.73 167
16616.95 204
16618.16 164
16619.38 181
16620.60 163
16621.82 185
16623.04 164
16624.25 170
16625.47 181
16626.69 154
16627.91 177
16629.13 179
16630.35 154
16631.57 169
16632.78 134
16634.00 155
16635.22 155
16636.44 137
16637.66 142
16638.88 125
16640.10 145
16641.32 145
16642.53 143
16643.75 156
16644.97 163
16646.19 138
16647.41 145
16648.63 162
16649.85 153
16651.07 159
16652.29 155
16653.51 164
16654.73 153
16655.95 152
16657.17 148
16658.39 171
16659.61 187
16660.83 149
16662.04 169
16663.26 183
16664.48 156
16665.70 166
16666.92 116
16668.14 137
16669.36 133
16670.58 129
16671.80 155
16673.02 152
16674.24 152
16675.46 173
16676.68 169
16677.91 151
16679.13 151
16680.35 145
16681.57 152
16682.79 189
16684.01 146
16685.23 129
16686.45 131
16687.67 135
16688.89 143
16690.11 139
16691.33 133
16692.55 151
16693.77 177
16694.99 191
16696.21 167
16697.44 129
16698.66 146
16699.88 165
16701.10 158
16702.32 147
16703.54 145
16704.76 166
16705.98 138
16707.21 161
16708.43 146
16709.65 149
16710.87 157
16712.09 163
16713.31 135
16714.53 159
16715.76 165
16716.98 182
16718.20 155
16719.42 156
16720.64 167
16721.87 162
16723.09 178
16724.31 157
16725.53 140
16726.75 154
16727.98 174
16729.20 179
16730.42 154
16731.64 149
16732.86 151
16734.09 171
16735.31 166
16736.53 149
16737.75 141
16738.98 142
16740.20 173
16741.42 148
16742.64 126
16743.87 161
16745.09 170
16746.31 142
16747.54 168
16748.76 159
16749.98 140
16751.20 133
16752.43 143
16753.65 173
16754.87 126
16756.10 135
16757.32 147
16758.54 136
16759.77 131
16760.99 129
16762.21 126
16763.44 154
16764.66 164
16765.88 169
16767.11 150
16768.33 149
16769.55 149
16770.78 137
16772.00 177
16773.23 153
16774.45 164
16775.67 145
16776.90 145
16778.12 147
16779.35 150
16780.57 160
16781.79 161
16783.02 146
16784.24 134
16785.47 114
16786.69 125
16787.91 123
16789.14 150
16790.36 174
16791.59 169
16792.81 147
16794.04 158
16795.26 169
16796.49 163
16797.71 143
16798.94 163
16800.16 130
16801.38 169
16802.61 167
16803.83 147
16805.06 121
16806.28 137
16807.51 149
16808.73 156
16809.96 143
16811.18 149
16812.41 165
16813.64 190
16814.86 147
16816.09 153
16817.31 171
16818.54 155
16819.76 136
16820.99 166
16822.21 151
16823.44 153
16824.66 155
16825.89 168
16827.12 167
16828.34 157
16829.57 144
16830.79 151
16832.02 168
16833.25 177
16834.47 160
16835.70 143
16836.92 171
16838.15 158
16839.38 150
16840.60 158
16841.83 129
16843.06 137
16844.28 145
16845.51 161
16846.73 142
16847.96 168
16849.19 141
16850.41 138
16851.64 172
16852.87 184
16854.09 202
16855.32 183
16856.55 128
16857.77 146
16859.00 178
16860.23 179
16861.46 146
16862.68 193
16863.91 180
16865.14 152
16866.36 175
16867.59 165
16868.82 195
16870.05 201
16871.27 166
16872.50 175
16873.73 132
16874.96 188
16876.18 202
16877.41 201
16878.64 184
16879.87 176
16881.09 166
16882.32 197
16883.55 182
16884.78 185
16886.01 200
16887.23 180
16888.46 207
16889.69 230
16890.92 191
16892.15 167
16893.37 182
16894.60 208
16895.83 245
16897.06 207
16898.29 239
16899.51 201
16900.74 228
16901.97 186
16903.20 175
16904.43 222
16905.66 183
16906.89 191
16908.12 184
16909.34 190
16910.57 179
16911.80 183
16913.03 185
16914.26 184
16915.49 156
16916.72 171
16917.95 166
16919.18 147
16920.40 164
16921.63 169
16922.86 176
16924.09 149
16925.32 143
16926.55 151
16927.78 166
16929.01 173
16930.24 155
16931.47 147
16932.70 170
16933.93 187
16935.16 200
16936.39 163
16937.62 151
16938.85 136
16940.08 142
16941.31 184
16942.54 152
16943.77 152
16945.00 153
16946.23 158
16947.46 149
16948.69 179
16949.92 141
16951.15 158
16952.38 154
16953.61 173
16954.84 168
16956.07 164
16957.30 142
16958.53 138
16959.76 143
16960.99 146
16962.22 166
16963.45 176
16964.68 142
16965.92 179
16967.15 167
16968.38 163
16969.61 147
16970.84 141
16972.07 133
16973.30 156
16974.53 147
16975.76 149
16976.99 162
16978.23 182
16979.46 183
16980.69 172
16981.92 164
16983.15 158
16984.38 154
16985.61 173
16986.85 150
16988.08 163
16989.31 170
16990.54 150
16991.77 156
16993.00 164
16994.24 147
16995.47 175
16996.70 206
16997.93 146
16999.16 146
17000.40 139
17001.63 167
17002.86 166
17004.09 141
17005.32 132
17006.56 153
17007.79 167
17009.02 143
17010.25 159
17011.49 174
17012.72 170
17013.95 185
17015.18 156
17016.42 150
17017.65 158
17018.88 175
17020.12 181
17021.35 211
17022.58 156
17023.81 142
17025.05 125
17026.28 178
17027.51 169
17028.75 147
17029.98 147
17031.21 176
17032.45 129
17033.68 148
17034.91 127
17036.15 132
17037.38 143
17038.61 139
17039.85 148
17041.08 138
17042.31 160
17043.55 136
17044.78 144
17046.01 136
17047.25 145
17048.48 142
17049.72 152
17050.95 177
17052.18 135
17053.42 156
17054.65 127
17055.89 145
17057.12 131
17058.35 134
17059.59 144
17060.82 126
17062.06 114
17063.29 127
17064.53 130
17065.76 139
17066.99 162
17068.23 148
17069.46 171
17070.70 157
17071.93 161
17073.17 147
17074.40 141
17075.64 120
17076.87 122
17078.11 148
17079.34 149
17080.58 134
17081.81 126
17083.05 156
17084.28 125
17085.52 154
17086.75 135
17087.99 105
17089.22 129
17090.46 124
17091.69 153
17092.93 147
17094.16 130
17095.40 157
17096.64 152
17097.87 153
17099.11 124
17100.34 131
17101.58 159
17102.81 138
17104.05 137
17105.29 137
17106.52 127
17107.76 167
17108.99 146
17110.23 149
17111.47 130
17112.70 159
17113.94 128
17115.17 158
17116.41 142
17117.65 149
17118.88 147
17120.12 145
17121.36 143
17122.59 154
17123.83 156
17125.07 156
17126.30 162
17127.54 151
17128.78 119
17130.01 125
17131.25 118
17132.49 125
17133.72 149
17134.96 161
17136.20 143
17137.43 159
17138.67 185
17139.91 158
17141.15 146
17142.38 126
17143.62 140
17144.86 130
17146.10 144
17147.33 144
17148.57 132
17149.81 138
17151.05 126
17152.28 122
17153.52 146
17154.76 157
17156.00 139
17157.23 152
17158.47 168
17159.71 146
17160.95 144
17162.19 140
17163.42 127
17164.66 168
17165.90 132
17167.14 131
17168.38 114
17169.61 145
17170.85 146
17172.09 123
17173.33 140
17174.57 139
17175.81 147
17177.04 126
17178.28 136
17179.52 134
17180.76 133
17182.00 139
17183.24 123
17184.48 118
17185.71 158
17186.95 141
17188.19 135
17189.43 160
17190.67 124
17191.91 131
17193.15 132
17194.39 107
17195.63 152
17196.87 154
17198.11 154
17199.34 150
17200.58 141
17201.82 136
17203.06 139
17204.30 115
17205.54 122
17206.78 137
17208.02 146
17209.26 122
17210.50 124
17211.74 117
17212.98 130
17214.22 133
17215.46 138
17216.70 161
17217.94 133
17219.18 135
17220.42 137
17221.66 141
17222.90 129
17224.14 119
17225.38 142
17226.62 142
17227.86 131
17229.10 144
17230.34 105
17231.58 104
17232.82 111
17234.06 146
17235.30 152
17236.54 152
17237.78 120
17239.03 155
17240.27 115
17241.51 133
17242.75 139
17243.99 131
17245.23 131
17246.47 135
17247.71 126
17248.95 126
17250.19 130
17251.43 131
17252.68 117
17253.92 118
17255.16 126
17256.40 150
17257.64 199
17258.88 136
17260.12 127
17261.37 109
17262.61 113
17263.85 135
17265.09 133
17266.33 122
17267.57 110
17268.82 115
17270.06 106
17271.30 135
17272.54 144
17273.78 152
17275.03 137
17276.27 138
17277.51 127
17278.75 143
17279.99 132
17281.24 135
17282.48 144
17283.72 123
17284.96 133
17286.21 125
17287.45 128
17288.69 125
17289.93 117
17291.18 98
17292.42 106
17293.66 138
17294.90 125
17296.15 125
17297.39 132
17298.63 147
17299.88 126
17301.12 139
17302.36 162
17303.60 123
17304.85 142
17306.09 139
17307.33 114
17308.58 127
17309.82 126
17311.06 145
17312.31 121
17313.55 131
17314.79 140
17316.04 127
17317.28 135
17318.52 146
17319.77 125
17321.01 105
17322.26 116
17323.50 139
17324.74 126
17325.99 139
17327.23 131
17328.48 157
17329.72 136
17330.96 160
17332.21 112
17333.45 151
17334.70 141
17335.94 148
17337.18 121
17338.43 123
17339.67 114
17340.92 137
17342.16 146
17343.41 156
17344.65 151
17345.90 141
17347.14 136
17348.38 122
17349.63 132
17350.87 126
17352.12 128
17353.36 141
17354.61 148
17355.85 132
17357.10 151
17358.34 125
17359.59 114
17360.83 137
17362.08 125
17363.32 145
17364.57 148
17365.81 146
17367.06 127
17368.31 142
17369.55 145
17370.80 114
17372.04 109
17373.29 115
17374.53 109
17375.78 156
17377.02 159
17378.27 141
17379.52 144
17380.76 126
17382.01 109
17383.25 100
17384.50 123
17385.75 132
17386.99 115
17388.24 111
17389.48 115
17390.73 175
17391.98 148
17393.22 146
17394.47 121
17395.71 126
17396.96 127
17398.21 141
17399.45 128
17400.70 118
17401.95 138
17403.19 143
17404.44 125
17405.69 128
17406.93 105
17408.18 126
17409.43 127
17410.67 113
17411.92 107
17413.17 135
17414.42 125
17415.66 145
17416.91 128
17418.16 130
17419.40 133
17420.65 130
17421.90 126
17423.15 145
17424.39 145
17425.64 138
17426.89 142
17428.14 136
17429.38 145
17430.63 156
17431.88 144
17433.13 128
17434.37 123
17435.62 125
17436.87 135
17438.12 138
17439.37 122
17440.61 128
17441.86 158
17443.11 168
17444.36 162
17445.61 149
17446.85 153
17448.10 137
17449.35 142
17450.60 151
17451.85 129
17453.10 146
17454.34 132
17455.59 143
17456.84 139
17458.09 140
17459.34 154
17460.59 116
17461.84 105
17463.09 155
17464.33 163
17465.58 190
17466.83 148
17468.08 154
17469.33 165
17470.58 164
17471.83 143
17473.08 169
17474.33 161
17475.58 133
17476.83 131
17478.07 149
17479.32 145
17480.57 139
17481.82 142
17483.07 142
17484.32 150
17485.57 153
17486.82 134
17488.07 135
17489.32 158
17490.57 173
17491.82 155
17493.07 164
17494.32 156
17495.57 182
17496.82 163
17498.07 149
17499.32 156
17500.57 167
17501.82 138
17503.07 149
17504.32 166
17505.57 174
17506.82 168
17508.07 162
17509.32 160
17510.57 147
17511.82 155
17513.07 136
17514.32 142
17515.58 155
17516.83 174
17518.08 160
17519.33 153
17520.58 181
17521.83 161
17523.08 162
17524.33 154
17525.58 167
17526.83 166
17528.08 176
17529.34 203
17530.59 163
17531.84 145
17533.09 161
17534.34 178
17535.59 166
17536.84 171
17538.09 169
17539.35 187
17540.60 149
17541.85 190
17543.10 170
17544.35 182
17545.60 187
17546.86 157
17548.11 154
17549.36 173
17550.61 169
17551.86 171
17553.12 178
17554.37 167
17555.62 165
17556.87 181
17558.12 159
17559.38 160
17560.63 165
17561.88 163
17563.13 161
17564.39 160
17565.64 185
17566.89 164
17568.14 171
17569.40 162
17570.65 163
17571.90 176
17573.15 181
17574.41 157
17575.66 155
17576.91 163
17578.17 140
17579.42 174
17580.67 175
17581.92 132
17583.18 130
17584.43 159
17585.68 150
17586.94 145
17588.19 166
17589.44 176
17590.70 160
17591.95 170
17593.20 168
17594.46 146
17595.71 194
17596.97 175
17598.22 178
17599.47 181
17600.73 164
17601.98 133
17603.23 141
17604.49 127
17605.74 149
17607.00 154
17608.25 154
17609.50 158
17610.76 167
17612.01 168
17613.27 164
17614.52 168
17615.77 137
17617.03 133
17618.28 141
17619.54 180
17620.79 166
17622.05 210
17623.30 144
17624.56 132
17625.81 143
17627.06 172
17628.32 155
17629.57 162
17630.83 159
17632.08 162
17633.34 159
17634.59 172
17635.85 170
17637.10 206
17638.36 146
17639.61 140
17640.87 130
17642.12 125
17643.38 155
17644.63 139
17645.89 166
17647.15 170
17648.40 143
17649.66 135
17650.91 128
17652.17 114
17653.42 129
17654.68 142
17655.93 154
17657.19 147
17658.45 149
17659.70 140
17660.96 139
17662.21 118
17663.47 146
17664.73 149
17665.98 164
17667.24 158
17668.49 124
17669.75 126
17671.01 100
17672.26 124
17673.52 112
17674.77 115
17676.03 119
17677.29 159
17678.54 147
17679.80 135
17681.06 146
17682.31 123
17683.57 133
17684.83 135
17686.08 140
17687.34 129
17688.60 134
17689.85 123
17691.11 158
17692.37 128
17693.63 138
17694.88 148
17696.14 143
17697.40 141
17698.65 116
17699.91 112
17701.17 125
17702.43 122
17703.68 123
17704.94 125
17706.20 97
17707.46 98
17708.71 136
17709.97 129
17711.23 115
17712.49 135
17713.74 132
17715.00 125
17716.26 134
17717.52 141
17718.78 144
17720.03 115
17721.29 141
17722.55 144
17723.81 154
17725.07 126
17726.32 129
17727.58 117
17728.84 131
17730.10 108
17731.36 128
17732.62 135
17733.87 125
17735.13 142
17736.39 133
17737.65 126
17738.91 119
17740.17 119
17741.43 125
17742.69 142
17743.94 125
17745.20 120
17746.46 112
17747.72 147
17748.98 161
17750.24 107
17751.50 108
17752.76 132
17754.02 105
17755.28 127
17756.53 117
17757.79 117
17759.05 140
17760.31 168
17761.57 143
17762.83 133
17764.09 137
17765.35 135
17766.61 108
17767.87 113
17769.13 122
17770.39 122
17771.65 141
17772.91 137
17774.17 120
17775.43 126
17776.69 134
17777.95 121
17779.21 136
17780.47 108
17781.73 122
17782.99 118
17784.25 137
17785.51 108
17786.77 118
17788.03 127
17789.29 118
17790.55 111
17791.81 102
17793.07 126
17794.33 111
17795.59 112
17796.86 114
17798.12 107
17799.38 121
17800.64 128
17801.90 127
17803.16 100
17804.42 122
17805.68 135
17806.94 133
17808.20 90
17809.47 94
17810.73 96
17811.99 127
17813.25 116
17814.51 133
17815.77 142
17817.03 124
17818.29 123
17819.56 122
17820.82 99
17822.08 106
17823.34 115
17824.60 113
17825.86 136
17827.13 124
17828.39 125
17829.65 100
17830.91 110
17832.17 104
17833.44 119
17834.70 115
17835.96 141
17837.22 156
17838.48 108
17839.75 127
17841.01 117
17842.27 121
17843.53 112
17844.80 126
17846.06 133
17847.32 132
17848.58 124
17849.85 127
17851.11 130
17852.37 147
17853.63 133
17854.90 115
17856.16 110
17857.42 106
17858.69 125
17859.95 130
17861.21 101
17862.47 119
17863.74 118
17865.00 126
17866.26 146
17867.53 107
17868.79 109
17870.05 115
17871.32 117
17872.58 97
17873.84 121
17875.11 109
17876.37 123
17877.63 107
17878.90 129
17880.16 143
17881.43 124
17882.69 101
17883.95 120
17885.22 131
17886.48 133
17887.74 118
17889.01 116
17890.27 144
17891.54 138
17892.80 112
17894.07 112
17895.33 100
17896.59 125
17897.86 123
17899.12 136
17900.39 119
17901.65 129
17902.92 127
17904.18 125
17905.44 132
17906.71 105
17907.97 136
17909.24 112
17910.50 101
17911.77 93
17913.03 127
17914.30 105
17915.56 127
17916.83 110
17918.09 149
17919.36 147
17920.62 135
17921.89 130
17923.15 137
17924.42 137
17925.68 131
17926.95 118
17928.21 111
17929.48 102
17930.75 108
17932.01 148
17933.28 126
17934.54 130
17935.81 125
17937.07 110
17938.34 127
17939.61 113
17940.87 116
17942.14 126
17943.40 138
17944.67 124
17945.93 129
17947.20 122
17948.47 100
17949.73 118
17951.00 145
17952.27 139
17953.53 122
17954.80 131
17956.06 109
17957.33 125
17958.60 111
17959.86 101
17961.13 146
17962.40 133
17963.66 148
17964.93 132
17966.20 129
17967.46 133
17968.73 115
17970.00 131
17971.26 153
17972.53 148
17973.80 143
17975.07 120
17976.33 124
17977.60 121
17978.87 149
17980.13 120
17981.40 111
17982.67 133
17983.94 126
17985.20 109
17986.47 118
17987.74 133
17989.01 136
17990.27 129
17991.54 117
17992.81 114
17994.08 130
17995.34 115
17996.61 129
17997.88 136
17999.15 133
18000.42 105
18001.68 115
18002.95 129
18004.22 118
18005.49 114
18006.76 114
18008.02 134
18009.29 133
18010.56 109
18011.83 118
18013.10 119
18014.37 115
18015.63 127
18016.90 93
18018.17 126
18019.44 118
18020.71 147
18021.98 134
18023.25 122
18024.51 111
18025.78 123
18027.05 129
18028.32 123
18029.59 131
18030.86 133
18032.13 142
18033.40 157
18034.67 123
18035.94 108
18037.20 112
18038.47 134
18039.74 107
18041.01 102
18042.28 132
18043.55 125
18044.82 123
18046.09 131
18047.36 136
18048.63 118
18049.90 139
18051.17 129
18052.44 121
18053.71 125
18054.98 111
18056.25 129
18057.52 143
18058.79 111
18060.06 164
18061.33 142
18062.60 140
18063.87 102
18065.14 136
18066.41 132
18067.68 142
18068.95 129
18070.22 131
18071.49 125
18072.76 126
18074.03 120
18075.30 106
18076.57 137
18077.84 118
18079.11 124
18080.39 124
18081.66 99
18082.93 108
18084.20 129
18085.47 138
18086.74 128
18088.01 122
18089.28 116
18090.55 149
18091.82 134
18093.10 129
18094.37 131
18095.64 150
18096.91 124
18098.18 117
18099.45 113
18100.72 111
18102.00 114
18103.27 142
18104.54 134
18105.81 133
18107.08 147
18108.35 129
18109.63 140
18110.90 144
18112.17 118
18113.44 150
18114.71 137
18115.98 142
18117.26 132
18118.53 138
18119.80 104
18121.07 125
18122.35 125
18123.62 121
18124.89 145
18126.16 137
18127.43 130
18128.71 127
18129.98 137
18131.25 145
18132.52 125
18133.80 139
18135.07 131
18136.34 156
18137.62 137
18138.89 135
18140.16 109
18141.43 161
18142.71 154
18143.98 163
18145.25 133
18146.53 111
18147.80 131
18149.07 132
18150.35 128
18151.62 116
18152.89 121
18154.17 101
18155.44 109
18156.71 109
18157.99 98
18159.26 122
18160.53 153
18161.81 143
18163.08 127
18164.35 113
18165.63 122
18166.90 137
18168.18 148
18169.45 112
18170.72 129
18172.00 125
18173.27 122
18174.55 88
18175.82 113
18177.09 149
18178.37 118
18179.64 131
18180.92 103
18182.19 139
18183.47 132
18184.74 116
18186.01 122
18187.29 122
18188.56 126
18189.84 121
18191.11 118
18192.39 104
18193.66 109
18194.94 129
18196.21 141
18197.49 129
18198.76 130
18200.04 110
18201.31 132
18202.59 108
18203.86 125
18205.14 122
18206.41 123
18207.69 120
18208.96 135
18210.24 125
18211.51 106
18212.79 128
18214.06 119
18215.34 151
18216.62 130
18217.89 118
18219.17 144
18220.44 129
18221.72 123
18222.99 115
18224.27 116
18225.55 139
18226.82 142
18228.10 126
18229.37 144
18230.65 142
18231.93 122
18233.20 133
18234.48 134
18235.75 104
18237.03 108
18238.31 114
18239.58 134
18240.86 136
18242.14 101
18243.41 118
18244.69 111
18245.97 120
18247.24 139
18248.52 121
18249.80 115
18251.07 129
18252.35 103
18253.63 117
18254.90 117
18256.18 115
18257.46 122
18258.73 132
18260.01 118
18261.29 107
18262.57 102
18263.84 110
18265.12 114
18266.40 101
18267.67 121
18268.95 117
18270.23 123
18271.51 128
18272.78 121
18274.06 125
18275.34 125
18276.62 134
18277.89 144
18279.17 135
18280.45 116
18281.73 121
18283.01 137
18284.28 126
18285.56 112
18286.84 136
18288.12 152
18289.40 139
18290.67 129
18291.95 123
18293.23 110
18294.51 121
18295.79 141
18297.07 137
18298.34 134
18299.62 123
18300.90 120
18302.18 117
18303.46 112
18304.74 128
18306.02 129
18307.29 138
18308.57 139
18309.85 130
18311.13 147
18312.41 127
18313.69 125
18314.97 148
18316.25 108
18317.53 113
18318.80 114
18320.08 118
18321.36 116
18322.64 127
18323.92 129
18325.20 133
18326.48 120
18327.76 118
18329.04 132
18330.32 127
18331.60 104
18332.88 92
18334.16 120
18335.44 149
18336.72 134
18338.00 121
18339.28 110
18340.56 130
18341.84 123
18343.12 124
18344.40 88
18345.68 107
18346.96 124
18348.24 129
18349.52 114
18350.80 106
18352.08 124
18353.36 102
18354.64 128
18355.92 122
18357.20 127
18358.48 136
18359.76 121
18361.04 122
18362.32 133
18363.60 150
18364.88 160
18366.16 96
18367.45 118
18368.73 120
18370.01 88
18371.29 145
18372.57 138
18373.85 116
18375.13 108
18376.41 129
18377.69 126
18378.98 119
18380.26 138
18381.54 100
18382.82 111
18384.10 135
18385.38 107
18386.66 109
18387.95 129
18389.23 142
18390.51 96
18391.79 99
18393.07 105
18394.35 101
18395.64 124
18396.92 114
18398.20 165
18399.48 115
18400.76 123
18402.05 134
18403.33 124
18404.61 144
18405.89 136
18407.17 137
18408.46 150
18409.74 110
18411.02 117
18412.30 132
18413.59 143
18414.87 121
18416.15 115
18417.43 116
18418.72 123
18420.00 102
18421.28 134
18422.56 109
18423.85 100
18425.13 111
18426.41 110
18427.70 104
18428.98 132
18430.26 105
18431.54 102
18432.83 101
18434.11 122
18435.39 145
18436.68 117
18437.96 123
18439.24 125
18440.53 113
18441.81 117
18443.09 123
18444.38 120
18445.66 114
18446.95 117
18448.23 134
18449.51 127
18450.80 143
18452.08 143
18453.36 138
18454.65 128
18455.93 125
18457.22 125
18458.50 117
18459.78 115
18461.07 98
18462.35 105
18463.64 114
18464.92 120
18466.21 116
18467.49 126
18468.77 119
18470.06 138
18471.34 129
18472.63 124
18473.91 125
18475.20 142
18476.48 130
18477.77 115
18479.05 110
18480.34 129
18481.62 112
18482.91 124
18484.19 133
18485.47 127
18486.76 141
18488.04 118
18489.33 130
18490.62 100
18491.90 106
18493.19 126
18494.47 133
18495.76 129
18497.04 118
18498.33 110
18499.61 130
18500.90 111
18502.18 101
18503.47 120
18504.75 125
18506.04 113
18507.33 130
18508.61 135
18509.90 120
18511.18 107
18512.47 116
18513.76 137
18515.04 103
18516.33 120
18517.61 108
18518.90 96
18520.19 103
18521.47 88
18522.76 119
18524.04 126
18525.33 134
18526.62 132
18527.90 104
18529.19 91
18530.48 123
18531.76 138
18533.05 117
18534.34 121
18535.62 138
18536.91 135
18538.20 107
18539.48 106
18540.77 130
18542.06 127
18543.34 107
18544.63 108
18545.92 138
18547.21 131
18548.49 111
18549.78 97
18551.07 98
18552.36 116
18553.64 128
18554.93 138
18556.22 109
18557.50 96
18558.79 115
18560.08 112
18561.37 134
18562.66 115
18563.94 126
18565.23 148
18566.52 127
18567.81 113
18569.09 123
18570.38 125
18571.67 138
18572.96 125
18574.25 95
18575.53 109
18576.82 106
18578.11 119
18579.40 121
18580.69 141
18581.98 133
18583.26 125
18584.55 107
18585.84 129
18587.13 139
18588.42 140
18589.71 133
18590.99 121
18592.28 130
18593.57 122
18594.86 142
18596.15 118
18597.44 148
18598.73 113
18600.02 129
18601.31 157
18602.59 121
18603.88 127
18605.17 131
18606.46 132
18607.75 134
18609.04 122
18610.33 140
18611.62 138
18612.91 145
18614.20 125
18615.49 126
18616.78 107
18618.07 118
18619.36 134
18620.65 125
18621.94 120
18623.23 122
18624.52 113
18625.81 113
18627.10 98
18628.39 143
18629.68 155
18630.97 116
18632.26 123
18633.55 127
18634.84 120
18636.13 129
18637.42 100
18638.71 131
18640.00 126
18641.29 112
18642.58 136
18643.87 130
18645.16 114
18646.45 103
18647.74 105
18649.03 129
18650.32 142
18651.61 115
18652.90 121
18654.19 125
18655.48 122
18656.78 117
18658.07 117
18659.36 126
18660.65 130
18661.94 114
18663.23 107
18664.52 120
18665.81 111
18667.10 120
18668.40 142
18669.69 163
18670.98 113
18672.27 140
18673.56 142
18674.85 115
18676.14 116
18677.44 110
18678.73 117
18680.02 126
18681.31 100
18682.60 102
18683.90 100
18685.19 105
18686.48 116
18687.77 125
18689.06 120
18690.36 121
18691.65 128
18692.94 107
18694.23 109
18695.52 139
18696.82 128
18698.11 122
18699.40 115
18700.69 113
18701.99 121
18703.28 104
18704.57 118
18705.86 114
18707.16 90
18708.45 124
18709.74 123
18711.04 86
18712.33 98
18713.62 104
18714.91 145
18716.21 106
18717.50 117
18718.79 132
18720.09 131
18721.38 103
18722.67 79
18723.97 115
18725.26 100
18726.55 118
18727.85 114
18729.14 112
18730.43 100
18731.73 112
18733.02 105
18734.31 106
18735.61 120
18736.90 117
18738.19 122
18739.49 109
18740.78 109
18742.08 112
18743.37 126
18744.66 126
18745.96 120
18747.25 113
18748.55 102
18749.84 93
18751.13 101
18752.43 108
18753.72 108
18755.02 125
18756.31 109
18757.61 109
18758.90 122
18760.20 96
18761.49 97
18762.78 115
18764.08 104
18765.37 109
18766.67 106
18767.96 89
18769.26 106
18770.55 115
18771.85 80
18773.14 116
18774.44 106
18775.73 121
18777.03 124
18778.32 117
18779.62 108
18780.91 110
18782.21 88
18783.50 116
18784.80 103
18786.10 113
18787.39 118
18788.69 87
18789.98 113
18791.28 112
18792.57 81
18793.87 108
18795.16 105
18796.46 133
18797.76 95
18799.05 97
18800.35 97
18801.64 110
18802.94 100
18804.24 114
18805.53 135
18806.83 110
18808.12 90
18809.42 106
18810.72 97
18812.01 106
18813.31 94
18814.61 105
18815.90 105
18817.20 113
18818.50 118
18819.79 104
18821.09 102
18822.39 106
18823.68 104
18824.98 126
18826.28 98
18827.57 93
18828.87 112
18830.17 139
18831.46 96
18832.76 117
18834.06 125
18835.35 116
18836.65 112
18837.95 122
18839.25 111
18840.54 107
18841.84 114
18843.14 114
18844.44 110
18845.73 94
18847.03 119
18848.33 132
18849.63 128
18850.92 93
18852.22 97
18853.52 94
18854.82 107
18856.11 112
18857.41 113
18858.71 152
18860.01 110
18861.31 133
18862.60 117
18863.90 121
18865.20 128
18866.50 114
18867.80 113
18869.10 112
18870.39 96
18871.69 120
18872.99 107
18874.29 109
18875.59 101
18876.89 101
18878.18 143
18879.48 110
18880.78 134
18882.08 104
18883.38 102
18884.68 108
18885.98 95
18887.28 89
18888.57 105
18889.87 93
18891.17 113
18892.47 97
18893.77 107
18895.07 102
18896.37 99
18897.67 96
18898.97 89
18900.27 107
18901.57 107
18902.87 109
18904.17 102
18905.47 148
18906.76 120
18908.06 97
18909.36 108
18910.66 103
18911.96 88
18913.26 100
18914.56 107
18915.86 105
18917.16 106
18918.46 114
18919.76 127
18921.06 114
18922.36 114
18923.66 95
18924.96 99
18926.26 118
18927.56 104
18928.86 100
18930.17 99
18931.47 99
18932.77 92
18934.07 134
18935.37 101
18936.67 83
18937.97 109
18939.27 108
18940.57 100
18941.87 121
18943.17 114
18944.47 104
18945.77 97
18947.07 120
18948.38 108
18949.68 99
18950.98 89
18952.28 101
18953.58 96
18954.88 119
18956.18 97
18957.48 122
18958.79 112
18960.09 120
18961.39 123
18962.69 96
18963.99 96
18965.29 90
18966.59 76
18967.90 109
18969.20 113
18970.50 126
18971.80 117
18973.10 96
18974.41 87
18975.71 106
18977.01 102
18978.31 87
18979.61 113
18980.92 94
18982.22 132
18983.52 105
18984.82 94
18986.12 117
18987.43 98
18988.73 104
18990.03 116
18991.33 117
18992.64 106
18993.94 113
18995.24 104
18996.54 76
18997.85 118
18999.15 108
19000.45 96
19001.76 87
19003.06 87
19004.36 101
19005.66 108
19006.97 127
19008.27 114
19009.57 117
19010.88 102
19012.18 102
19013.48 126
19014.79 121
19016.09 104
19017.39 122
19018.70 108
19020.00 98
19021.30 101
19022.61 116
19023.91 141
19025.22 127
19026.52 123
19027.82 111
19029.13 96
19030.43 111
19031.73 101
19033.04 108
19034.34 132
19035.65 112
19036.95 125
19038.25 126
19039.56 104
19040.86 119
19042.17 119
19043.47 130
19044.78 108
19046.08 103
19047.38 102
19048.69 103
19049.99 132
19051.30 87
19052.60 94
19053.91 105
19055.21 133
19056.52 119
19057.82 96
19059.13 106
19060.43 100
19061.74 131
19063.04 121
19064.35 101
19065.65 90
19066.96 82
19068.26 125
19069.57 105
19070.87 103
19072.18 117
19073.48 121
19074.79 112
19076.09 96
19077.40 97
19078.70 108
19080.01 99
19081.32 117
19082.62 103
19083.93 94
19085.23 96
19086.54 95
19087.84 95
19089.15 79
19090.46 93
19091.76 116
19093.07 107
19094.37 116
19095.68 118
19096.99 114
19098.29 101
19099.60 126
19100.90 109
19102.21 108
19103.52 108
19104.82 115
19106.13 127
19107.44 91
19108.74 107
19110.05 106
19111.36 117
19112.66 84
19113.97 105
19115.28 110
19116.58 120
19117.89 107
19119.20 86
19120.50 95
19121.81 111
19123.12 114
19124.43 93
19125.73 93
19127.04 102
19128.35 112
19129.65 97
19130.96 116
19132.27 109
19133.58 118
19134.88 100
19136.19 101
19137.50 121
19138.81 86
19140.11 89
19141.42 115
19142.73 99
19144.04 87
19145.34 109
19146.65 110
19147.96 130
19149.27 114
19150.58 111
19151.88 108
19153.19 128
19154.50 121
19155.81 115
19157.12 89
19158.42 95
19159.73 121
19161.04 111
19162.35 112
19163.66 139
19164.97 131
19166.28 123
19167.58 124
19168.89 113
19170.20 107
19171.51 125
19172.82 112
19174.13 123
19175.44 97
19176.75 112
19178.05 132
19179.36 119
19180.67 157
19181.98 116
19183.29 125
19184.60 99
19185.91 115
19187.22 88
19188.53 89
19189.84 95
19191.15 112
19192.46 95
19193.76 116
19195.07 138
19196.38 108
19197.69 116
19199.00 123
19200.31 84
19201.62 110
19202.93 117
19204.24 94
19205.55 97
19206.86 114
19208.17 119
19209.48 123
19210.79 128
19212.10 107
19213.41 115
19214.72 99
19216.03 122
19217.34 102
19218.65 123
19219.96 120
19221.27 112
19222.58 90
19223.89 112
19225.20 144
19226.52 126
19227.83 106
19229.14 95
19230.45 101
19231.76 103
19233.07 115
19234.38 101
19235.69 107
19237.00 131
19238.31 115
19239.62 113
19240.93 91
19242.25 104
19243.56 113
19244.87 95
19246.18 107
19247.49 113
19248.80 112
19250.11 116
19251.42 79
19252.74 121
19254.05 98
19255.36 92
19256.67 125
19257.98 108
19259.29 101
19260.61 97
19261.92 113
19263.23 118
19264.54 112
19265.85 117
19267.17 127
19268.48 111
19269.79 109
19271.10 96
19272.41 109
19273.73 113
19275.04 121
19276.35 131
19277.66 111
19278.98 117
19280.29 109
19281.60 106
19282.91 96
19284.23 100
19285.54 126
19286.85 123
19288.16 116
19289.48 113
19290.79 95
19292.10 79
19293.41 82
19294.73 118
19296.04 119
19297.35 122
19298.67 118
19299.98 107
19301.29 111
19302.61 112
19303.92 116
19305.23 112
19306.55 122
19307.86 117
19309.17 128
19310.49 112
19311.80 112
19313.11 97
19314.43 89
19315.74 111
19317.05 110
19318.37 140
19319.68 126
19320.99 117
19322.31 108
19323.62 131
19324.94 101
19326.25 101
19327.56 108
19328.88 135
19330.19 125
19331.51 115
19332.82 100
19334.14 87
19335.45 97
19336.76 114
19338.08 126
19339.39 134
19340.71 131
19342.02 139
19343.34 115
19344.65 102
19345.97 106
19347.28 116
19348.59 100
19349.91 106
19351.22 90
19352.54 110
19353.85 124
19355.17 91
19356.48 97
19357.80 82
19359.11 114
19360.43 109
19361.74 120
19363.06 114
19364.38 94
19365.69 106
19367.01 103
19368.32 128
19369.64 122
19370.95 104
19372.27 114
19373.58 120
19374.90 120
19376.21 109
19377.53 85
19378.85 109
19380.16 105
19381.48 108
19382.79 99
19384.11 111
19385.43 113
19386.74 149
19388.06 107
19389.37 107
19390.69 119
19392.01 111
19393.32 128
19394.64 104
19395.96 105
19397.27 128
19398.59 112
19399.91 99
19401.22 96
19402.54 111
19403.85 108
19405.17 119
19406.49 105
19407.80 105
19409.12 103
19410.44 120
19411.76 133
19413.07 116
19414.39 107
19415.71 121
19417.02 115
19418.34 80
19419.66 91
19420.98 112
19422.29 111
19423.61 101
19424.93 108
19426.24 105
19427.56 122
19428.88 146
19430.20 114
19431.51 116
19432.83 92
19434.15 100
19435.47 93
19436.79 95
19438.10 114
19439.42 93
19440.74 113
19442.06 92
19443.37 97
19444.69 141
19446.01 124
19447.33 118
19448.65 134
19449.97 103
19451.28 131
19452.60 120
19453.92 95
19455.24 128
19456.56 127
19457.88 124
19459.19 125
19460.51 110
19461.83 128
19463.15 97
19464.47 114
19465.79 129
19467.11 136
19468.42 120
19469.74 130
19471.06 116
19472.38 80
19473.70 127
19475.02 128
19476.34 97
19477.66 116
19478.98 134
19480.30 97
19481.62 110
19482.93 110
19484.25 96
19485.57 117
19486.89 88
19488.21 110
19489.53 133
19490.85 101
19492.17 107
19493.49 99
19494.81 118
19496.13 122
19497.45 125
19498.77 130
19500.09 94
19501.41 93
19502.73 100
19504.05 95
19505.37 124
19506.69 118
19508.01 122
19509.33 98
19510.65 110
19511.97 89
19513.29 98
19514.61 111
19515.93 131
19517.25 96
19518.57 111
19519.89 106
19521.21 115
19522.54 112
19523.86 133
19525.18 104
19526.50 102
19527.82 115
19529.14 131
19530.46 109
19531.78 101
19533.10 106
19534.42 117
19535.74 110
19537.07 131
19538.39 122
19539.71 112
19541.03 128
19542.35 138
19543.67 135
19544.99 127
19546.31 102
19547.64 103
19548.96 109
19550.28 116
19551.60 118
19552.92 124
19554.24 102
19555.57 110
19556.89 129
19558.21 131
19559.53 119
19560.85 112
19562.18 98
19563.50 116
19564.82 118
19566.14 110
19567.46 91
19568.79 120
19570.11 122
19571.43 108
19572.75 119
19574.08 124
19575.40 127
19576.72 108
19578.04 93
19579.37 103
19580.69 114
19582.01 118
19583.33 119
19584.66 115
19585.98 125
19587.30 118
19588.63 107
19589.95 114
19591.27 101
19592.59 126
19593.92 108
19595.24 113
19596.56 109
19597.89 112
19599.21 100
19600.53 116
19601.86 128
19603.18 134
19604.50 127
19605.83 143
19607.15 111
19608.47 119
19609.80 108
19611.12 104
19612.45 122
19613.77 90
19615.09 125
19616.42 101
19617.74 120
19619.06 97
19620.39 97
19621.71 111
19623.04 103
19624.36 103
19625.69 87
19627.01 79
19628.33 110
19629.66 113
19630.98 95
19632.31 108
19633.63 116
19634.96 108
19636.28 101
19637.60 86
19638.93 110
19640.25 116
19641.58 110
19642.90 137
19644.23 135
19645.55 123
19646.88 115
19648.20 106
19649.53 127
19650.85 132
19652.18 124
19653.50 108
19654.83 122
19656.15 128
19657.48 129
19658.80 125
19660.13 111
19661.45 114
19662.78 113
19664.11 136
19665.43 111
19666.76 107
19668.08 105
19669.41 127
19670.73 125
19672.06 130
19673.39 127
19674.71 114
19676.04 114
19677.36 133
19678.69 131
19680.01 128
19681.34 137
19682.67 166
19683.99 109
19685.32 108
19686.65 99
19687.97 115
19689.30 109
19690.62 105
19691.95 131
19693.28 114
19694.60 151
19695.93 118
19697.26 138
19698.58 122
19699.91 89
19701.24 126
19702.56 118
19703.89 99
19705.22 113
19706.54 113
19707.87 115
19709.20 113
19710.53 122
19711.85 122
19713.18 132
19714.51 121
19715.83 123
19717.16 137
19718.49 104
19719.82 117
19721.14 104
19722.47 108
19723.80 132
19725.13 149
19726.45 109
19727.78 135
19729.11 104
19730.44 117
19731.76 96
19733.09 97
19734.42 117
19735.75 113
19737.08 97
19738.40 94
19739.73 92
19741.06 126
19742.39 143
19743.72 113
19745.04 110
19746.37 116
19747.70 105
19749.03 108
19750.36 122
19751.69 122
19753.01 116
19754.34 113
19755.67 95
19757.00 94
19758.33 120
19759.66 115
19760.99 88
19762.31 96
19763.64 103
19764.97 142
19766.30 99
19767.63 89
19768.96 90
19770.29 89
19771.62 122
19772.95 124
19774.28 119
19775.60 87
19776.93 89
19778.26 92
19779.59 91
19780.92 115
19782.25 100
19783.58 119
19784.91 93
19786.24 108
19787.57 96
19788.90 110
19790.23 119
19791.56 126
19792.89 117
19794.22 98
19795.55 121
19796.88 122
19798.21 129
19799.54 99
19800.87 116
19802.20 136
19803.53 107
19804.86 123
19806.19 132
19807.52 81
19808.85 108
19810.18 107
19811.51 108
19812.84 108
19814.17 122
19815.50 157
19816.83 129
19818.16 118
19819.49 117
19820.83 125
19822.16 106
19823.49 104
19824.82 71
19826.15 101
19827.48 101
19828.81 123
19830.14 122
19831.47 104
19832.80 102
19834.14 119
19835.47 110
19836.80 134
19838.13 100
19839.46 116
19840.79 117
19842.12 124
19843.46 112
19844.79 109
19846.12 126
19847.45 132
19848.78 108
19850.11 88
19851.45 93
19852.78 118
19854.11 116
19855.44 95
19856.77 103
19858.11 130
19859.44 135
19860.77 122
19862.10 120
19863.43 108
19864.77 128
19866.10 93
19867.43 98
19868.76 111
19870.10 100
19871.43 107
19872.76 100
19874.09 108
19875.43 119
19876.76 110
19878.09 120
19879.42 101
19880.76 112
19882.09 119
19883.42 104
19884.75 120
19886.09 121
19887.42 126
19888.75 122
19890.09 104
19891.42 124
19892.75 106
19894.09 117
19895.42 114
19896.75 112
19898.09 116
19899.42 111
19900.75 106
19902.09 109
19903.42 133
19904.75 126
19906.09 95
19907.42 118
19908.75 119
19910.09 129
19911.42 137
19912.76 101
19914.09 127
19915.42 105
19916.76 117
19918.09 120
19919.43 111
19920.76 103
19922.09 119
19923.43 106
19924.76 114
19926.10 121
19927.43 127
19928.77 117
19930.10 125
19931.43 117
19932.77 116
19934.10 121
19935.44 129
19936.77 110
19938.11 133
19939.44 112
19940.78 123
19942.11 150
19943.45 120
19944.78 110
19946.12 131
19947.45 116
19948.79 123
19950.12 130
19951.46 148
19952.79 148
19954.13 124
19955.46 117
19956.80 112
19958.13 110
19959.47 114
19960.80 130
19962.14 107
19963.48 104
19964.81 110
19966.15 125
19967.48 135
19968.82 127
19970.15 108
19971.49 102
19972.83 113
19974.16 137
19975.50 119
19976.83 110
19978.17 112
19979.51 129
19980.84 142
19982.18 122
19983.51 133
19984.85 128
19986.19 150
19987.52 115
19988.86 111
19990.20 118
19991.53 112
19992.87 138
19994.21 113
19995.54 116
19996.88 112
19998.22 115
19999.55 124
20000.89 130
20002.23 103
20003.56 131
20004.90 120
20006.24 119
20007.57 121
20008.91 100
20010.25 107
20011.59 119
20012.92 127
20014.26 122
20015.60 114
20016.94 129
20018.27 138
20019.61 101
20020.95 124
20022.28 124
20023.62 137
20024.96 137
20026.30 140
20027.64 132
20028.97 107
20030.31 125
20031.65 125
20032.99 122
20034.32 115
20035.66 114
20037.00 116
20038.34 108
20039.68 94
20041.02 112
20042.35 95
20043.69 112
20045.03 160
20046.37 122
20047.71 109
20049.05 116
20050.38 109
20051.72 99
20053.06 125
20054.40 137
20055.74 140
20057.08 97
20058.42 106
20059.75 92
20061.09 110
20062.43 120
20063.77 123
20065.11 96
20066.45 120
20067.79 112
20069.13 103
20070.47 94
20071.81 112
20073.14 107
20074.48 92
20075.82 137
20077.16 128
20078.50 121
20079.84 139
20081.18 136
20082.52 123
20083.86 124
20085.20 132
20086.54 102
20087.88 101
20089.22 121
20090.56 132
20091.90 92
20093.24 104
20094.58 107
20095.92 84
20097.26 114
20098.60 144
20099.94 122
20101.28 110
20102.62 107
20103.96 106
20105.30 112
20106.64 132
20107.98 120
20109.32 110
20110.66 121
20112.00 116
20113.34 128
20114.68 137
20116.02 101
20117.36 128
20118.71 113
20120.05 121
20121.39 99
20122.73 117
20124.07 111
20125.41 123
20126.75 124
20128.09 97
20129.43 124
20130.77 126
20132.12 100
20133.46 95
20134.80 121
20136.14 139
20137.48 111
20138.82 105
20140.16 88
20141.51 135
20142.85 91
20144.19 92
20145.53 101
