# Supplementary material for: MALDI-TOF MS typing enables the classification of brewing yeasts of the genus Saccharomyces to major beer styles
Source: PLoS One. 2017 Aug 9;12(8):e0181694. doi: 10.1371/journal.pone.0181694 (PMC5549903; doi:10.1371/journal.pone.0181694)
Supplement: S2 File — The directory includes 90 raw files and was zipped to “.zip”; the folder has three strains with 30 spectra per strain; S1 Text explains the raw files with an example and Table 1 represents the yeast strains used within the experiment. (ZIP) [file pone.0181694.s005.zip › 4-6/30255-175-OG-WB-WB-YPG-18h-E-E_2015-07-13_3_0_A12_1.dat]

2000.66 1095
2001.08 1136
2001.50 1018
2001.92 1076
2002.34 1048
2002.77 1045
2003.19 943
2003.61 1005
2004.03 964
2004.45 956
2004.88 814
2005.30 925
2005.72 940
2006.14 850
2006.56 1009
2006.99 797
2007.41 856
2007.83 898
2008.25 913
2008.67 836
2009.10 862
2009.52 967
2009.94 925
2010.36 924
2010.79 966
2011.21 1029
2011.63 926
2012.06 839
2012.48 806
2012.90 831
2013.32 821
2013.75 872
2014.17 861
2014.59 786
2015.02 836
2015.44 921
2015.86 792
2016.28 734
2016.71 896
2017.13 902
2017.55 872
2017.98 848
2018.40 888
2018.82 942
2019.25 908
2019.67 880
2020.09 925
2020.52 860
2020.94 877
2021.37 883
2021.79 971
2022.21 919
2022.64 912
2023.06 919
2023.48 973
2023.91 928
2024.33 905
2024.76 975
2025.18 846
2025.60 878
2026.03 922
2026.45 854
2026.88 739
2027.30 758
2027.73 840
2028.15 948
2028.57 919
2029.00 897
2029.42 829
2029.85 903
2030.27 860
2030.70 830
2031.12 927
2031.55 979
2031.97 821
2032.40 702
2032.82 859
2033.25 930
2033.67 909
2034.10 935
2034.52 913
2034.95 870
2035.37 783
2035.80 783
2036.22 855
2036.65 883
2037.07 893
2037.50 797
2037.92 829
2038.35 814
2038.77 829
2039.20 784
2039.63 842
2040.05 784
2040.48 799
2040.90 867
2041.33 885
2041.75 813
2042.18 806
2042.61 878
2043.03 831
2043.46 800
2043.88 890
2044.31 853
2044.74 832
2045.16 864
2045.59 681
2046.01 881
2046.44 928
2046.87 905
2047.29 885
2047.72 818
2048.15 837
2048.57 904
2049.00 903
2049.43 872
2049.85 819
2050.28 977
2050.71 967
2051.13 953
2051.56 759
2051.99 781
2052.41 869
2052.84 762
2053.27 792
2053.69 805
2054.12 868
2054.55 830
2054.98 858
2055.40 722
2055.83 800
2056.26 831
2056.68 824
2057.11 795
2057.54 875
2057.97 812
2058.39 769
2058.82 888
2059.25 780
2059.68 791
2060.11 773
2060.53 773
2060.96 972
2061.39 932
2061.82 933
2062.24 1022
2062.67 1087
2063.10 1056
2063.53 1194
2063.96 1293
2064.39 1097
2064.81 1063
2065.24 1313
2065.67 1350
2066.10 1286
2066.53 1180
2066.95 1179
2067.38 1104
2067.81 1087
2068.24 959
2068.67 979
2069.10 951
2069.53 1000
2069.96 891
2070.38 881
2070.81 971
2071.24 971
2071.67 886
2072.10 942
2072.53 1119
2072.96 843
2073.39 1007
2073.82 1120
2074.24 940
2074.67 972
2075.10 1064
2075.53 854
2075.96 882
2076.39 1107
2076.82 1026
2077.25 879
2077.68 909
2078.11 969
2078.54 888
2078.97 888
2079.40 908
2079.83 882
2080.26 902
2080.69 963
2081.12 968
2081.55 952
2081.98 905
2082.41 932
2082.84 920
2083.27 946
2083.70 885
2084.13 862
2084.56 772
2084.99 823
2085.42 880
2085.85 921
2086.28 841
2086.71 793
2087.14 874
2087.57 986
2088.00 974
2088.43 779
2088.86 841
2089.29 896
2089.73 795
2090.16 750
2090.59 788
2091.02 873
2091.45 732
2091.88 802
2092.31 905
2092.74 935
2093.17 747
2093.60 808
2094.04 833
2094.47 984
2094.90 845
2095.33 864
2095.76 854
2096.19 932
2096.62 748
2097.06 915
2097.49 908
2097.92 913
2098.35 855
2098.78 821
2099.21 721
2099.65 671
2100.08 762
2100.51 847
2100.94 865
2101.37 855
2101.81 803
2102.24 758
2102.67 807
2103.10 790
2103.53 826
2103.97 727
2104.40 797
2104.83 863
2105.26 842
2105.70 772
2106.13 952
2106.56 952
2106.99 1049
2107.43 957
2107.86 834
2108.29 852
2108.72 923
2109.16 890
2109.59 767
2110.02 866
2110.46 935
2110.89 884
2111.32 809
2111.75 838
2112.19 744
2112.62 813
2113.05 778
2113.49 728
2113.92 684
2114.35 771
2114.79 809
2115.22 739
2115.65 781
2116.09 742
2116.52 773
2116.95 772
2117.39 870
2117.82 771
2118.26 814
2118.69 664
2119.12 702
2119.56 723
2119.99 861
2120.42 642
2120.86 665
2121.29 803
2121.73 791
2122.16 793
2122.59 694
2123.03 743
2123.46 713
2123.90 784
2124.33 729
2124.77 727
2125.20 798
2125.64 884
2126.07 859
2126.50 791
2126.94 771
2127.37 871
2127.81 837
2128.24 785
2128.68 925
2129.11 938
2129.55 861
2129.98 930
2130.42 893
2130.85 864
2131.29 953
2131.72 992
2132.16 1018
2132.59 926
2133.03 879
2133.46 985
2133.90 917
2134.33 766
2134.77 817
2135.20 803
2135.64 814
2136.08 751
2136.51 643
2136.95 757
2137.38 768
2137.82 755
2138.25 869
2138.69 794
2139.13 865
2139.56 831
2140.00 864
2140.43 896
2140.87 812
2141.31 888
2141.74 889
2142.18 766
2142.61 744
2143.05 787
2143.49 754
2143.92 802
2144.36 695
2144.80 907
2145.23 878
2145.67 829
2146.11 998
2146.54 794
2146.98 789
2147.42 820
2147.85 886
2148.29 1014
2148.73 971
2149.16 1027
2149.60 909
2150.04 955
2150.47 1150
2150.91 1001
2151.35 885
2151.79 888
2152.22 989
2152.66 984
2153.10 844
2153.53 790
2153.97 883
2154.41 863
2154.85 918
2155.28 871
2155.72 807
2156.16 962
2156.60 1037
2157.03 867
2157.47 860
2157.91 862
2158.35 901
2158.79 799
2159.22 834
2159.66 779
2160.10 861
2160.54 903
2160.98 820
2161.41 806
2161.85 853
2162.29 876
2162.73 759
2163.17 773
2163.60 908
2164.04 904
2164.48 898
2164.92 893
2165.36 792
2165.80 908
2166.24 738
2166.67 874
2167.11 906
2167.55 870
2167.99 888
2168.43 984
2168.87 913
2169.31 1024
2169.75 1073
2170.19 967
2170.62 1117
2171.06 1025
2171.50 1121
2171.94 1021
2172.38 1142
2172.82 1247
2173.26 1232
2173.70 1191
2174.14 1284
2174.58 1188
2175.02 1237
2175.46 1411
2175.90 1426
2176.34 1378
2176.78 1141
2177.22 1266
2177.66 1139
2178.10 1045
2178.54 1105
2178.97 1010
2179.41 949
2179.85 878
2180.29 908
2180.74 945
2181.18 998
2181.62 990
2182.06 834
2182.50 867
2182.94 895
2183.38 804
2183.82 818
2184.26 891
2184.70 890
2185.14 822
2185.58 831
2186.02 878
2186.46 854
2186.90 925
2187.34 972
2187.78 936
2188.22 801
2188.66 879
2189.11 771
2189.55 833
2189.99 733
2190.43 823
2190.87 844
2191.31 896
2191.75 990
2192.19 956
2192.63 1010
2193.08 932
2193.52 1073
2193.96 1012
2194.40 965
2194.84 967
2195.28 955
2195.72 921
2196.17 943
2196.61 962
2197.05 1075
2197.49 981
2197.93 1078
2198.37 1060
2198.82 936
2199.26 1001
2199.70 1039
2200.14 1056
2200.58 953
2201.03 884
2201.47 917
2201.91 1025
2202.35 901
2202.80 875
2203.24 804
2203.68 809
2204.12 896
2204.57 924
2205.01 878
2205.45 999
2205.89 966
2206.34 1035
2206.78 1126
2207.22 944
2207.66 838
2208.11 1065
2208.55 981
2208.99 965
2209.44 939
2209.88 923
2210.32 903
2210.76 917
2211.21 945
2211.65 989
2212.09 1002
2212.54 910
2212.98 898
2213.42 906
2213.87 935
2214.31 867
2214.75 963
2215.20 936
2215.64 913
2216.09 863
2216.53 953
2216.97 945
2217.42 906
2217.86 919
2218.30 831
2218.75 971
2219.19 1040
2219.64 849
2220.08 787
2220.52 743
2220.97 792
2221.41 884
2221.86 841
2222.30 1028
2222.75 1128
2223.19 975
2223.63 1043
2224.08 1027
2224.52 874
2224.97 944
2225.41 929
2225.86 883
2226.30 937
2226.75 963
2227.19 983
2227.64 843
2228.08 969
2228.53 1144
2228.97 1028
2229.42 930
2229.86 978
2230.31 1003
2230.75 917
2231.20 895
2231.64 810
2232.09 949
2232.53 1021
2232.98 959
2233.42 980
2233.87 933
2234.31 929
2234.76 904
2235.20 950
2235.65 1067
2236.10 883
2236.54 802
2236.99 879
2237.43 782
2237.88 735
2238.32 841
2238.77 982
2239.22 856
2239.66 830
2240.11 834
2240.55 842
2241.00 850
2241.45 752
2241.89 763
2242.34 941
2242.79 800
2243.23 818
2243.68 835
2244.12 818
2244.57 776
2245.02 830
2245.46 804
2245.91 951
2246.36 918
2246.80 847
2247.25 820
2247.70 772
2248.14 833
2248.59 795
2249.04 766
2249.49 863
2249.93 900
2250.38 772
2250.83 806
2251.27 725
2251.72 894
2252.17 917
2252.62 836
2253.06 995
2253.51 869
2253.96 760
2254.40 799
2254.85 883
2255.30 666
2255.75 794
2256.20 818
2256.64 781
2257.09 751
2257.54 749
2257.99 659
2258.43 747
2258.88 776
2259.33 803
2259.78 755
2260.23 840
2260.67 821
2261.12 837
2261.57 738
2262.02 904
2262.47 843
2262.92 952
2263.36 861
2263.81 684
2264.26 813
2264.71 815
2265.16 955
2265.61 931
2266.05 1013
2266.50 888
2266.95 896
2267.40 931
2267.85 773
2268.30 943
2268.75 939
2269.20 994
2269.65 1053
2270.09 1084
2270.54 1052
2270.99 1008
2271.44 1003
2271.89 1005
2272.34 958
2272.79 1004
2273.24 1067
2273.69 987
2274.14 886
2274.59 938
2275.04 815
2275.49 721
2275.94 702
2276.38 762
2276.83 766
2277.28 792
2277.73 707
2278.18 729
2278.63 839
2279.08 751
2279.53 825
2279.98 777
2280.43 759
2280.88 816
2281.33 767
2281.78 749
2282.23 794
2282.68 926
2283.13 830
2283.59 814
2284.04 755
2284.49 800
2284.94 780
2285.39 813
2285.84 912
2286.29 874
2286.74 925
2287.19 948
2287.64 994
2288.09 1152
2288.54 1206
2288.99 1368
2289.44 1514
2289.89 1466
2290.35 1647
2290.80 1639
2291.25 1469
2291.70 1578
2292.15 1407
2292.60 1527
2293.05 1476
2293.50 1384
2293.96 1243
2294.41 1042
2294.86 1029
2295.31 947
2295.76 947
2296.21 1035
2296.66 1008
2297.12 1056
2297.57 794
2298.02 768
2298.47 761
2298.92 821
2299.38 860
2299.83 773
2300.28 804
2300.73 828
2301.18 842
2301.64 890
2302.09 744
2302.54 723
2302.99 769
2303.44 758
2303.90 783
2304.35 847
2304.80 857
2305.25 840
2305.71 809
2306.16 916
2306.61 867
2307.07 867
2307.52 854
2307.97 913
2308.42 1064
2308.88 1088
2309.33 1021
2309.78 968
2310.23 971
2310.69 963
2311.14 897
2311.59 979
2312.05 1032
2312.50 1018
2312.95 958
2313.41 882
2313.86 1008
2314.31 1010
2314.77 1023
2315.22 897
2315.67 807
2316.13 808
2316.58 896
2317.04 1058
2317.49 1094
2317.94 959
2318.40 952
2318.85 925
2319.30 929
2319.76 1027
2320.21 1041
2320.67 997
2321.12 1004
2321.57 1047
2322.03 958
2322.48 1008
2322.94 1061
2323.39 1203
2323.85 1279
2324.30 1379
2324.75 1630
2325.21 1557
2325.66 1527
2326.12 1482
2326.57 1463
2327.03 1242
2327.48 1167
2327.94 1281
2328.39 1091
2328.85 1094
2329.30 1129
2329.76 989
2330.21 887
2330.67 939
2331.12 929
2331.58 951
2332.03 962
2332.49 903
2332.94 979
2333.40 887
2333.85 978
2334.31 955
2334.76 976
2335.22 861
2335.67 811
2336.13 845
2336.58 897
2337.04 805
2337.50 894
2337.95 889
2338.41 908
2338.86 835
2339.32 927
2339.77 775
2340.23 830
2340.69 938
2341.14 816
2341.60 829
2342.05 790
2342.51 755
2342.97 832
2343.42 782
2343.88 800
2344.34 869
2344.79 840
2345.25 790
2345.70 756
2346.16 760
2346.62 838
2347.07 892
2347.53 793
2347.99 737
2348.44 739
2348.90 871
2349.36 926
2349.81 891
2350.27 845
2350.73 869
2351.19 819
2351.64 855
2352.10 853
2352.56 875
2353.01 812
2353.47 826
2353.93 946
2354.39 1040
2354.84 980
2355.30 903
2355.76 810
2356.22 732
2356.67 859
2357.13 824
2357.59 852
2358.05 908
2358.50 859
2358.96 926
2359.42 953
2359.88 874
2360.33 785
2360.79 846
2361.25 812
2361.71 851
2362.17 820
2362.62 785
2363.08 990
2363.54 938
2364.00 956
2364.46 890
2364.92 812
2365.37 784
2365.83 851
2366.29 770
2366.75 855
2367.21 929
2367.67 791
2368.12 879
2368.58 925
2369.04 862
2369.50 795
2369.96 818
2370.42 792
2370.88 858
2371.34 929
2371.80 888
2372.25 1007
2372.71 982
2373.17 861
2373.63 898
2374.09 848
2374.55 883
2375.01 1010
2375.47 911
2375.93 1044
2376.39 937
2376.85 865
2377.31 919
2377.77 930
2378.23 913
2378.69 873
2379.15 908
2379.61 1003
2380.06 861
2380.52 857
2380.98 1015
2381.44 995
2381.90 802
2382.36 784
2382.82 816
2383.28 849
2383.74 759
2384.20 783
2384.67 772
2385.13 774
2385.59 811
2386.05 810
2386.51 860
2386.97 902
2387.43 942
2387.89 927
2388.35 934
2388.81 856
2389.27 868
2389.73 893
2390.19 912
2390.65 924
2391.11 889
2391.57 870
2392.03 787
2392.50 876
2392.96 958
2393.42 769
2393.88 874
2394.34 933
2394.80 884
2395.26 970
2395.72 916
2396.19 792
2396.65 772
2397.11 750
2397.57 781
2398.03 820
2398.49 762
2398.95 859
2399.42 805
2399.88 734
2400.34 739
2400.80 818
2401.26 796
2401.73 874
2402.19 744
2402.65 768
2403.11 806
2403.57 830
2404.04 755
2404.50 707
2404.96 836
2405.42 796
2405.88 744
2406.35 780
2406.81 821
2407.27 869
2407.73 792
2408.20 830
2408.66 856
2409.12 763
2409.58 738
2410.05 834
2410.51 762
2410.97 779
2411.43 871
2411.90 942
2412.36 715
2412.82 785
2413.29 846
2413.75 956
2414.21 797
2414.68 949
2415.14 916
2415.60 860
2416.07 843
2416.53 857
2416.99 788
2417.46 890
2417.92 898
2418.38 757
2418.85 813
2419.31 890
2419.77 868
2420.24 934
2420.70 850
2421.16 769
2421.63 761
2422.09 853
2422.56 918
2423.02 897
2423.48 790
2423.95 858
2424.41 909
2424.88 837
2425.34 776
2425.80 841
2426.27 945
2426.73 845
2427.20 708
2427.66 819
2428.13 859
2428.59 789
2429.05 868
2429.52 708
2429.98 728
2430.45 767
2430.91 840
2431.38 899
2431.84 777
2432.31 822
2432.77 796
2433.24 862
2433.70 822
2434.17 755
2434.63 704
2435.10 722
2435.56 704
2436.03 701
2436.49 739
2436.96 744
2437.42 722
2437.89 799
2438.35 659
2438.82 810
2439.28 822
2439.75 810
2440.22 743
2440.68 801
2441.15 854
2441.61 878
2442.08 1009
2442.54 943
2443.01 1061
2443.48 972
2443.94 837
2444.41 943
2444.87 872
2445.34 758
2445.81 738
2446.27 706
2446.74 819
2447.20 805
2447.67 778
2448.14 914
2448.60 925
2449.07 842
2449.54 926
2450.00 835
2450.47 919
2450.94 896
2451.40 768
2451.87 781
2452.34 696
2452.80 740
2453.27 788
2453.74 882
2454.20 844
2454.67 730
2455.14 657
2455.60 748
2456.07 802
2456.54 809
2457.01 798
2457.47 755
2457.94 865
2458.41 788
2458.88 752
2459.34 736
2459.81 673
2460.28 709
2460.74 795
2461.21 824
2461.68 758
2462.15 754
2462.62 652
2463.08 686
2463.55 789
2464.02 731
2464.49 759
2464.95 697
2465.42 711
2465.89 702
2466.36 722
2466.83 803
2467.30 752
2467.76 687
2468.23 864
2468.70 832
2469.17 804
2469.64 755
2470.10 724
2470.57 779
2471.04 684
2471.51 754
2471.98 814
2472.45 796
2472.92 858
2473.39 786
2473.85 744
2474.32 668
2474.79 807
2475.26 769
2475.73 782
2476.20 740
2476.67 792
2477.14 789
2477.61 721
2478.07 732
2478.54 641
2479.01 731
2479.48 754
2479.95 653
2480.42 663
2480.89 885
2481.36 908
2481.83 828
2482.30 807
2482.77 696
2483.24 709
2483.71 808
2484.18 691
2484.65 779
2485.12 818
2485.59 946
2486.06 898
2486.53 980
2487.00 924
2487.47 895
2487.94 916
2488.41 932
2488.88 864
2489.35 948
2489.82 901
2490.29 865
2490.76 803
2491.23 869
2491.70 862
2492.17 945
2492.64 953
2493.11 958
2493.58 893
2494.05 774
2494.52 802
2494.99 731
2495.47 625
2495.94 713
2496.41 734
2496.88 861
2497.35 799
2497.82 785
2498.29 786
2498.76 761
2499.23 815
2499.70 827
2500.18 849
2500.65 833
2501.12 863
2501.59 892
2502.06 841
2502.53 744
2503.00 716
2503.48 768
2503.95 904
2504.42 890
2504.89 763
2505.36 821
2505.83 896
2506.31 844
2506.78 807
2507.25 848
2507.72 933
2508.19 917
2508.67 881
2509.14 778
2509.61 885
2510.08 910
2510.56 993
2511.03 941
2511.50 1015
2511.97 945
2512.44 973
2512.92 874
2513.39 958
2513.86 1040
2514.33 1017
2514.81 885
2515.28 856
2515.75 928
2516.23 862
2516.70 832
2517.17 794
2517.64 760
2518.12 737
2518.59 740
2519.06 805
2519.54 895
2520.01 836
2520.48 917
2520.96 822
2521.43 954
2521.90 845
2522.38 780
2522.85 762
2523.32 729
2523.80 776
2524.27 820
2524.74 770
2525.22 818
2525.69 711
2526.16 799
2526.64 942
2527.11 847
2527.59 946
2528.06 926
2528.53 913
2529.01 842
2529.48 901
2529.96 876
2530.43 864
2530.90 851
2531.38 898
2531.85 967
2532.33 806
2532.80 915
2533.28 857
2533.75 754
2534.22 840
2534.70 930
2535.17 805
2535.65 849
2536.12 855
2536.60 829
2537.07 783
2537.55 796
2538.02 922
2538.50 900
2538.97 829
2539.45 832
2539.92 796
2540.40 823
2540.87 852
2541.35 810
2541.82 795
2542.30 846
2542.77 936
2543.25 892
2543.72 826
2544.20 828
2544.67 915
2545.15 799
2545.62 882
2546.10 952
2546.58 901
2547.05 985
2547.53 1004
2548.00 938
2548.48 1005
2548.95 980
2549.43 1137
2549.91 1031
2550.38 907
2550.86 1030
2551.33 1074
2551.81 1090
2552.29 1102
2552.76 947
2553.24 952
2553.72 1067
2554.19 884
2554.67 858
2555.14 838
2555.62 903
2556.10 944
2556.57 958
2557.05 838
2557.53 894
2558.00 809
2558.48 824
2558.96 817
2559.43 777
2559.91 739
2560.39 751
2560.87 861
2561.34 833
2561.82 785
2562.30 765
2562.77 809
2563.25 744
2563.73 730
2564.21 769
2564.68 693
2565.16 774
2565.64 817
2566.11 791
2566.59 739
2567.07 762
2567.55 793
2568.03 762
2568.50 800
2568.98 706
2569.46 823
2569.94 804
2570.41 758
2570.89 838
2571.37 814
2571.85 722
2572.33 771
2572.80 771
2573.28 816
2573.76 928
2574.24 997
2574.72 921
2575.19 811
2575.67 782
2576.15 874
2576.63 866
2577.11 827
2577.59 844
2578.07 777
2578.54 842
2579.02 788
2579.50 795
2579.98 791
2580.46 794
2580.94 772
2581.42 833
2581.90 821
2582.37 869
2582.85 891
2583.33 879
2583.81 727
2584.29 747
2584.77 840
2585.25 667
2585.73 716
2586.21 758
2586.69 800
2587.17 793
2587.65 733
2588.13 836
2588.61 871
2589.08 752
2589.56 830
2590.04 884
2590.52 899
2591.00 765
2591.48 778
2591.96 825
2592.44 846
2592.92 845
2593.40 923
2593.88 846
2594.36 800
2594.84 818
2595.32 687
2595.80 771
2596.28 801
2596.76 797
2597.24 785
2597.72 736
2598.21 703
2598.69 709
2599.17 761
2599.65 690
2600.13 760
2600.61 676
2601.09 698
2601.57 736
2602.05 845
2602.53 829
2603.01 745
2603.49 709
2603.97 775
2604.45 839
2604.94 721
2605.42 717
2605.90 936
2606.38 797
2606.86 784
2607.34 833
2607.82 908
2608.30 867
2608.79 848
2609.27 807
2609.75 778
2610.23 838
2610.71 796
2611.19 762
2611.68 766
2612.16 752
2612.64 755
2613.12 755
2613.60 828
2614.08 840
2614.57 779
2615.05 908
2615.53 752
2616.01 749
2616.49 914
2616.98 857
2617.46 783
2617.94 913
2618.42 816
2618.91 762
2619.39 850
2619.87 885
2620.35 838
2620.84 805
2621.32 751
2621.80 787
2622.28 780
2622.77 728
2623.25 772
2623.73 767
2624.21 927
2624.70 905
2625.18 861
2625.66 843
2626.15 920
2626.63 833
2627.11 841
2627.60 895
2628.08 964
2628.56 883
2629.05 857
2629.53 851
2630.01 883
2630.50 930
2630.98 967
2631.46 975
2631.95 930
2632.43 857
2632.91 863
2633.40 832
2633.88 968
2634.36 930
2634.85 932
2635.33 895
2635.82 813
2636.30 745
2636.78 833
2637.27 877
2637.75 860
2638.24 816
2638.72 859
2639.20 776
2639.69 865
2640.17 857
2640.66 675
2641.14 759
2641.63 804
2642.11 723
2642.60 678
2643.08 721
2643.56 792
2644.05 751
2644.53 771
2645.02 796
2645.50 875
2645.99 961
2646.47 923
2646.96 902
2647.44 882
2647.93 951
2648.41 956
2648.90 854
2649.38 839
2649.87 804
2650.35 859
2650.84 900
2651.32 931
2651.81 902
2652.30 797
2652.78 806
2653.27 840
2653.75 840
2654.24 749
2654.72 810
2655.21 748
2655.69 837
2656.18 814
2656.67 865
2657.15 818
2657.64 787
2658.12 775
2658.61 782
2659.10 830
2659.58 814
2660.07 838
2660.55 829
2661.04 837
2661.53 691
2662.01 771
2662.50 838
2662.99 915
2663.47 799
2663.96 742
2664.44 842
2664.93 862
2665.42 924
2665.90 883
2666.39 847
2666.88 714
2667.36 790
2667.85 814
2668.34 834
2668.83 872
2669.31 709
2669.80 831
2670.29 789
2670.77 868
2671.26 810
2671.75 857
2672.24 926
2672.72 871
2673.21 949
2673.70 968
2674.18 918
2674.67 960
2675.16 1084
2675.65 1050
2676.13 1028
2676.62 1030
2677.11 1021
2677.60 976
2678.09 968
2678.57 811
2679.06 821
2679.55 886
2680.04 802
2680.53 877
2681.01 839
2681.50 725
2681.99 733
2682.48 802
2682.97 768
2683.45 711
2683.94 696
2684.43 731
2684.92 710
2685.41 808
2685.90 898
2686.38 765
2686.87 782
2687.36 783
2687.85 766
2688.34 814
2688.83 806
2689.32 803
2689.81 809
2690.29 754
2690.78 769
2691.27 738
2691.76 749
2692.25 764
2692.74 799
2693.23 863
2693.72 793
2694.21 813
2694.70 856
2695.19 859
2695.68 765
2696.16 803
2696.65 735
2697.14 783
2697.63 775
2698.12 850
2698.61 856
2699.10 723
2699.59 732
2700.08 752
2700.57 851
2701.06 976
2701.55 1004
2702.04 966
2702.53 943
2703.02 874
2703.51 863
2704.00 889
2704.49 908
2704.98 848
2705.47 848
2705.96 885
2706.45 893
2706.94 876
2707.43 807
2707.92 816
2708.41 766
2708.91 781
2709.40 734
2709.89 683
2710.38 765
2710.87 858
2711.36 802
2711.85 760
2712.34 740
2712.83 785
2713.32 790
2713.81 783
2714.30 793
2714.80 947
2715.29 942
2715.78 817
2716.27 820
2716.76 906
2717.25 851
2717.74 869
2718.23 914
2718.73 940
2719.22 806
2719.71 911
2720.20 848
2720.69 813
2721.18 988
2721.68 917
2722.17 922
2722.66 890
2723.15 915
2723.64 1055
2724.14 1019
2724.63 882
2725.12 777
2725.61 752
2726.10 729
2726.60 742
2727.09 767
2727.58 861
2728.07 817
2728.56 771
2729.06 873
2729.55 824
2730.04 752
2730.53 863
2731.03 922
2731.52 934
2732.01 873
2732.51 919
2733.00 780
2733.49 783
2733.98 812
2734.48 866
2734.97 836
2735.46 906
2735.96 798
2736.45 881
2736.94 932
2737.43 966
2737.93 729
2738.42 870
2738.91 1015
2739.41 993
2739.90 808
2740.39 755
2740.89 888
2741.38 883
2741.88 878
2742.37 778
2742.86 776
2743.36 827
2743.85 858
2744.34 783
2744.84 722
2745.33 703
2745.83 831
2746.32 865
2746.81 943
2747.31 777
2747.80 785
2748.30 779
2748.79 953
2749.28 839
2749.78 756
2750.27 798
2750.77 791
2751.26 879
2751.76 882
2752.25 784
2752.74 834
2753.24 891
2753.73 868
2754.23 756
2754.72 666
2755.22 798
2755.71 783
2756.21 803
2756.70 794
2757.20 740
2757.69 841
2758.19 892
2758.68 897
2759.18 820
2759.67 825
2760.17 720
2760.66 739
2761.16 830
2761.65 871
2762.15 1049
2762.64 795
2763.14 708
2763.64 788
2764.13 860
2764.63 869
2765.12 836
2765.62 915
2766.11 855
2766.61 879
2767.11 810
2767.60 771
2768.10 890
2768.59 938
2769.09 822
2769.59 879
2770.08 805
2770.58 867
2771.07 872
2771.57 939
2772.07 918
2772.56 891
2773.06 859
2773.56 970
2774.05 924
2774.55 1039
2775.04 1053
2775.54 1137
2776.04 1219
2776.53 1164
2777.03 1087
2777.53 914
2778.03 1102
2778.52 894
2779.02 933
2779.52 905
2780.01 897
2780.51 817
2781.01 805
2781.50 916
2782.00 901
2782.50 825
2783.00 857
2783.49 792
2783.99 744
2784.49 783
2784.99 802
2785.48 843
2785.98 830
2786.48 845
2786.98 794
2787.47 844
2787.97 817
2788.47 824
2788.97 876
2789.46 741
2789.96 719
2790.46 681
2790.96 710
2791.46 800
2791.95 784
2792.45 745
2792.95 791
2793.45 802
2793.95 804
2794.44 886
2794.94 792
2795.44 865
2795.94 766
2796.44 821
2796.94 841
2797.44 850
2797.93 675
2798.43 918
2798.93 814
2799.43 834
2799.93 821
2800.43 783
2800.93 813
2801.43 826
2801.92 834
2802.42 683
2802.92 727
2803.42 767
2803.92 817
2804.42 812
2804.92 851
2805.42 866
2805.92 932
2806.42 935
2806.92 999
2807.42 889
2807.91 1077
2808.41 1020
2808.91 1050
2809.41 1028
2809.91 976
2810.41 986
2810.91 896
2811.41 963
2811.91 743
2812.41 781
2812.91 841
2813.41 1008
2813.91 762
2814.41 891
2814.91 854
2815.41 732
2815.91 804
2816.41 851
2816.91 784
2817.41 775
2817.91 856
2818.41 792
2818.91 831
2819.42 931
2819.92 749
2820.42 957
2820.92 926
2821.42 938
2821.92 933
2822.42 899
2822.92 812
2823.42 809
2823.92 707
2824.42 772
2824.92 799
2825.42 784
2825.93 804
2826.43 836
2826.93 724
2827.43 733
2827.93 702
2828.43 655
2828.93 741
2829.43 644
2829.94 674
2830.44 833
2830.94 732
2831.44 662
2831.94 692
2832.44 747
2832.95 685
2833.45 755
2833.95 826
2834.45 765
2834.95 861
2835.45 818
2835.96 777
2836.46 823
2836.96 741
2837.46 791
2837.97 831
2838.47 804
2838.97 790
2839.47 771
2839.97 750
2840.48 773
2840.98 984
2841.48 917
2841.98 800
2842.49 830
2842.99 852
2843.49 849
2843.99 769
2844.50 866
2845.00 777
2845.50 860
2846.01 822
2846.51 935
2847.01 887
2847.51 829
2848.02 815
2848.52 826
2849.02 848
2849.53 827
2850.03 905
2850.53 938
2851.04 812
2851.54 863
2852.04 820
2852.55 870
2853.05 828
2853.55 867
2854.06 897
2854.56 833
2855.06 966
2855.57 882
2856.07 829
2856.58 880
2857.08 907
2857.58 836
2858.09 934
2858.59 933
2859.10 830
2859.60 741
2860.10 703
2860.61 813
2861.11 873
2861.62 827
2862.12 721
2862.62 727
2863.13 780
2863.63 797
2864.14 713
2864.64 647
2865.15 642
2865.65 662
2866.16 821
2866.66 768
2867.17 756
2867.67 781
2868.18 898
2868.68 840
2869.19 815
2869.69 784
2870.20 911
2870.70 839
2871.21 831
2871.71 901
2872.22 914
2872.72 939
2873.23 1017
2873.73 892
2874.24 965
2874.74 1010
2875.25 917
2875.75 984
2876.26 919
2876.76 923
2877.27 925
2877.78 875
2878.28 809
2878.79 766
2879.29 783
2879.80 953
2880.30 805
2880.81 826
2881.32 861
2881.82 865
2882.33 922
2882.83 978
2883.34 952
2883.85 862
2884.35 1026
2884.86 941
2885.37 987
2885.87 992
2886.38 1071
2886.88 1015
2887.39 1012
2887.90 1163
2888.40 1124
2888.91 1012
2889.42 924
2889.92 1014
2890.43 1075
2890.94 1028
2891.45 973
2891.95 1044
2892.46 1110
2892.97 1055
2893.47 1066
2893.98 1217
2894.49 1232
2894.99 1281
2895.50 1297
2896.01 1271
2896.52 1128
2897.02 1138
2897.53 1188
2898.04 1198
2898.55 1154
2899.05 1035
2899.56 901
2900.07 1023
2900.58 996
2901.08 1010
2901.59 1076
2902.10 1049
2902.61 1039
2903.12 895
2903.62 865
2904.13 891
2904.64 910
2905.15 1037
2905.66 965
2906.16 1098
2906.67 1062
2907.18 967
2907.69 961
2908.20 941
2908.71 905
2909.21 848
2909.72 944
2910.23 876
2910.74 937
2911.25 859
2911.76 884
2912.26 987
2912.77 769
2913.28 782
2913.79 928
2914.30 943
2914.81 882
2915.32 782
2915.83 799
2916.34 928
2916.85 881
2917.35 879
2917.86 821
2918.37 838
2918.88 808
2919.39 874
2919.90 827
2920.41 862
2920.92 930
2921.43 880
2921.94 930
2922.45 869
2922.96 1036
2923.47 966
2923.98 851
2924.49 865
2925.00 870
2925.51 800
2926.02 786
2926.53 691
2927.04 750
2927.55 812
2928.06 750
2928.57 744
2929.08 792
2929.59 950
2930.10 863
2930.61 798
2931.12 798
2931.63 824
2932.14 857
2932.65 786
2933.16 822
2933.67 899
2934.18 921
2934.69 867
2935.20 862
2935.71 851
2936.22 944
2936.73 949
2937.25 887
2937.76 956
2938.27 925
2938.78 766
2939.29 849
2939.80 879
2940.31 925
2940.82 860
2941.33 1011
2941.85 1046
2942.36 970
2942.87 833
2943.38 917
2943.89 948
2944.40 968
2944.91 932
2945.43 975
2945.94 929
2946.45 796
2946.96 848
2947.47 910
2947.98 781
2948.50 804
2949.01 864
2949.52 802
2950.03 647
2950.54 670
2951.06 833
2951.57 791
2952.08 811
2952.59 756
2953.10 807
2953.62 852
2954.13 875
2954.64 833
2955.15 832
2955.67 878
2956.18 980
2956.69 910
2957.20 801
2957.72 870
2958.23 918
2958.74 797
2959.25 791
2959.77 734
2960.28 905
2960.79 875
2961.31 991
2961.82 972
2962.33 1016
2962.85 966
2963.36 951
2963.87 948
2964.39 935
2964.90 1011
2965.41 911
2965.93 846
2966.44 862
2966.95 951
2967.47 869
2967.98 893
2968.49 922
2969.01 950
2969.52 831
2970.03 903
2970.55 843
2971.06 845
2971.58 940
2972.09 999
2972.60 1105
2973.12 935
2973.63 747
2974.15 849
2974.66 970
2975.17 968
2975.69 1007
2976.20 952
2976.72 1149
2977.23 1036
2977.74 957
2978.26 990
2978.77 972
2979.29 1007
2979.80 1045
2980.32 954
2980.83 953
2981.35 1227
2981.86 1056
2982.38 1085
2982.89 1011
2983.41 1064
2983.92 1138
2984.44 1155
2984.95 1323
2985.47 1302
2985.98 1413
2986.50 1537
2987.01 1588
2987.53 1550
2988.04 1494
2988.56 1267
2989.07 1476
2989.59 1458
2990.10 1482
2990.62 1371
2991.13 1362
2991.65 1338
2992.17 1335
2992.68 1262
2993.20 1419
2993.71 1505
2994.23 1523
2994.74 1463
2995.26 1549
2995.78 1573
2996.29 1624
2996.81 1622
2997.32 1686
2997.84 1698
2998.36 1620
2998.87 1739
2999.39 1919
2999.91 1939
3000.42 2087
3000.94 2497
3001.45 2507
3001.97 2748
3002.49 3273
3003.00 3786
3003.52 3827
3004.04 4214
3004.55 4366
3005.07 4820
3005.59 4720
3006.10 4232
3006.62 3764
3007.14 3680
3007.66 3672
3008.17 2997
3008.69 2530
3009.21 2016
3009.72 1902
3010.24 1857
3010.76 1836
3011.28 1730
3011.79 1514
3012.31 1352
3012.83 1164
3013.35 1371
3013.86 1382
3014.38 1258
3014.90 1388
3015.42 1353
3015.93 1419
3016.45 1355
3016.97 1315
3017.49 1281
3018.00 1347
3018.52 1401
3019.04 1182
3019.56 1399
3020.08 1419
3020.59 1432
3021.11 1304
3021.63 1387
3022.15 1383
3022.67 1283
3023.19 1228
3023.70 1219
3024.22 1251
3024.74 1256
3025.26 1148
3025.78 1266
3026.30 1379
3026.81 1142
3027.33 1240
3027.85 1194
3028.37 1134
3028.89 1157
3029.41 1181
3029.93 1114
3030.45 1066
3030.97 982
3031.48 1109
3032.00 1085
3032.52 983
3033.04 1008
3033.56 1108
3034.08 1132
3034.60 1167
3035.12 1011
3035.64 1092
3036.16 1103
3036.68 1043
3037.20 1149
3037.72 1160
3038.24 998
3038.76 1033
3039.27 1009
3039.79 944
3040.31 1011
3040.83 1097
3041.35 1009
3041.87 864
3042.39 902
3042.91 1062
3043.43 1095
3043.95 1081
3044.47 1108
3044.99 1074
3045.51 1097
3046.03 1053
3046.56 997
3047.08 1108
3047.60 1171
3048.12 1030
3048.64 1160
3049.16 997
3049.68 969
3050.20 922
3050.72 953
3051.24 972
3051.76 937
3052.28 993
3052.80 920
3053.32 1015
3053.84 1057
3054.37 983
3054.89 936
3055.41 976
3055.93 1041
3056.45 988
3056.97 1027
3057.49 946
3058.01 912
3058.53 918
3059.06 939
3059.58 905
3060.10 940
3060.62 1048
3061.14 1032
3061.66 1111
3062.19 1075
3062.71 1053
3063.23 1006
3063.75 1046
3064.27 1007
3064.79 1237
3065.32 1219
3065.84 1099
3066.36 1108
3066.88 1051
3067.40 1192
3067.93 1135
3068.45 978
3068.97 1008
3069.49 1037
3070.02 1001
3070.54 1030
3071.06 1104
3071.58 1046
3072.10 1033
3072.63 1149
3073.15 1125
3073.67 1220
3074.20 1128
3074.72 1263
3075.24 1415
3075.76 1415
3076.29 1328
3076.81 1293
3077.33 1389
3077.86 1298
3078.38 1387
3078.90 1549
3079.42 1639
3079.95 1516
3080.47 1372
3080.99 1766
3081.52 1705
3082.04 1825
3082.56 1691
3083.09 1649
3083.61 1664
3084.13 1583
3084.66 1486
3085.18 1482
3085.71 1425
3086.23 1398
3086.75 1360
3087.28 1344
3087.80 1305
3088.32 1308
3088.85 1285
3089.37 1380
3089.90 1431
3090.42 1391
3090.94 1304
3091.47 1363
3091.99 1661
3092.52 1566
3093.04 1458
3093.57 1336
3094.09 1527
3094.61 1623
3095.14 1786
3095.66 1704
3096.19 1853
3096.71 1711
3097.24 1894
3097.76 1926
3098.29 2440
3098.81 2742
3099.34 2994
3099.86 3471
3100.39 4442
3100.91 4678
3101.44 5308
3101.96 6047
3102.49 6242
3103.01 6874
3103.54 6901
3104.06 6637
3104.59 6329
3105.11 5793
3105.64 4920
3106.16 4558
3106.69 3570
3107.21 3154
3107.74 2957
3108.26 2651
3108.79 2340
3109.32 2323
3109.84 2274
3110.37 2251
3110.89 2162
3111.42 2152
3111.94 2109
3112.47 2034
3113.00 2018
3113.52 2089
3114.05 1819
3114.57 1708
3115.10 1893
3115.63 1708
3116.15 1489
3116.68 1532
3117.21 1542
3117.73 1446
3118.26 1446
3118.78 1270
3119.31 1457
3119.84 1594
3120.36 1507
3120.89 1548
3121.42 1540
3121.94 1491
3122.47 1541
3123.00 1621
3123.52 1545
3124.05 1461
3124.58 1368
3125.11 1314
3125.63 1294
3126.16 1259
3126.69 1266
3127.21 1173
3127.74 1149
3128.27 1296
3128.80 1342
3129.32 1382
3129.85 1205
3130.38 1100
3130.91 1231
3131.43 1187
3131.96 1244
3132.49 1100
3133.02 1085
3133.54 1183
3134.07 1114
3134.60 1116
3135.13 1097
3135.65 1088
3136.18 1042
3136.71 1091
3137.24 1235
3137.77 1100
3138.29 985
3138.82 1122
3139.35 1207
3139.88 1166
3140.41 1051
3140.94 995
3141.46 972
3141.99 1111
3142.52 1065
3143.05 1104
3143.58 1121
3144.11 1026
3144.64 1097
3145.16 1080
3145.69 1100
3146.22 1195
3146.75 1138
3147.28 1042
3147.81 1043
3148.34 1292
3148.87 1186
3149.40 1292
3149.92 1178
3150.45 1314
3150.98 1245
3151.51 1215
3152.04 1123
3152.57 1201
3153.10 1211
3153.63 1148
3154.16 1100
3154.69 1232
3155.22 1293
3155.75 1259
3156.28 1188
3156.81 1136
3157.34 1222
3157.87 1280
3158.40 1184
3158.93 1305
3159.46 1086
3159.99 1044
3160.52 1092
3161.05 1259
3161.58 1165
3162.11 1135
3162.64 1147
3163.17 973
3163.70 1003
3164.23 997
3164.76 911
3165.29 1032
3165.82 911
3166.35 940
3166.88 963
3167.41 1046
3167.94 1091
3168.47 984
3169.00 978
3169.53 1103
3170.06 1012
3170.59 966
3171.12 1088
3171.65 1043
3172.19 1112
3172.72 1139
3173.25 1144
3173.78 1141
3174.31 1125
3174.84 1195
3175.37 1171
3175.90 1248
3176.44 1217
3176.97 1186
3177.50 1001
3178.03 1092
3178.56 1097
3179.09 1075
3179.62 1072
3180.16 1003
3180.69 948
3181.22 980
3181.75 983
3182.28 1055
3182.81 965
3183.35 857
3183.88 953
3184.41 994
3184.94 999
3185.47 880
3186.01 1019
3186.54 1143
3187.07 980
3187.60 959
3188.14 1043
3188.67 1060
3189.20 1102
3189.73 997
3190.26 972
3190.80 981
3191.33 1135
3191.86 1030
3192.39 1057
3192.93 1105
3193.46 1008
3193.99 1081
3194.53 1057
3195.06 997
3195.59 1025
3196.12 1007
3196.66 1063
3197.19 1018
3197.72 1148
3198.26 1114
3198.79 1046
3199.32 1018
3199.86 967
3200.39 1107
3200.92 1132
3201.46 1282
3201.99 1254
3202.52 1233
3203.06 1149
3203.59 1157
3204.12 1204
3204.66 1136
3205.19 1209
3205.73 1076
3206.26 1128
3206.79 1249
3207.33 1297
3207.86 1324
3208.39 1168
3208.93 1182
3209.46 1224
3210.00 1262
3210.53 1324
3211.07 1414
3211.60 1255
3212.13 1195
3212.67 1215
3213.20 1269
3213.74 1266
3214.27 1239
3214.81 1247
3215.34 1132
3215.88 1183
3216.41 1074
3216.94 942
3217.48 1101
3218.01 1081
3218.55 1044
3219.08 1100
3219.62 1177
3220.15 1155
3220.69 1037
3221.22 1170
3221.76 1355
3222.29 1320
3222.83 1299
3223.36 1445
3223.90 1409
3224.43 1572
3224.97 1479
3225.51 1312
3226.04 1355
3226.58 1303
3227.11 1203
3227.65 1304
3228.18 1448
3228.72 1358
3229.25 1399
3229.79 1604
3230.33 1517
3230.86 1433
3231.40 1434
3231.93 1344
3232.47 1405
3233.01 1624
3233.54 1695
3234.08 1550
3234.61 1521
3235.15 1676
3235.69 1477
3236.22 1414
3236.76 1457
3237.30 1557
3237.83 1592
3238.37 1673
3238.91 1780
3239.44 1654
3239.98 1665
3240.51 1696
3241.05 1616
3241.59 1672
3242.13 1602
3242.66 1740
3243.20 1857
3243.74 1605
3244.27 1673
3244.81 1572
3245.35 1708
3245.88 1660
3246.42 1618
3246.96 1752
3247.50 1852
3248.03 1867
3248.57 1716
3249.11 1795
3249.64 1710
3250.18 1668
3250.72 1692
3251.26 1623
3251.79 1865
3252.33 1880
3252.87 1831
3253.41 1981
3253.95 1820
3254.48 1853
3255.02 2026
3255.56 2089
3256.10 2142
3256.64 2140
3257.17 2246
3257.71 2362
3258.25 2513
3258.79 2813
3259.33 3039
3259.86 3025
3260.40 3449
3260.94 3685
3261.48 4055
3262.02 4722
3262.56 4763
3263.09 5296
3263.63 5471
3264.17 5648
3264.71 6109
3265.25 6188
3265.79 6465
3266.33 6642
3266.87 6581
3267.40 6497
3267.94 6602
3268.48 6365
3269.02 5590
3269.56 4918
3270.10 4199
3270.64 3788
3271.18 3233
3271.72 3056
3272.26 2654
3272.80 2488
3273.33 2340
3273.87 2192
3274.41 2173
3274.95 2302
3275.49 2242
3276.03 2216
3276.57 2281
3277.11 2277
3277.65 2074
3278.19 2280
3278.73 2209
3279.27 1973
3279.81 2136
3280.35 2074
3280.89 2238
3281.43 2175
3281.97 2117
3282.51 1946
3283.05 1877
3283.59 1859
3284.13 2020
3284.67 2097
3285.21 2021
3285.75 2219
3286.29 2292
3286.83 2422
3287.37 2375
3287.91 2246
3288.45 2172
3289.00 2295
3289.54 2238
3290.08 2326
3290.62 2402
3291.16 2441
3291.70 2573
3292.24 2675
3292.78 2939
3293.32 3042
3293.86 3046
3294.40 3264
3294.95 3482
3295.49 3296
3296.03 3267
3296.57 3358
3297.11 3409
3297.65 3350
3298.19 3354
3298.74 3065
3299.28 2929
3299.82 2706
3300.36 2623
3300.90 2700
3301.44 2735
3301.98 2762
3302.53 2907
3303.07 2774
3303.61 2601
3304.15 2455
3304.69 2611
3305.24 2547
3305.78 2644
3306.32 2608
3306.86 2255
3307.40 2111
3307.95 2163
3308.49 2002
3309.03 2072
3309.57 2055
3310.12 2113
3310.66 2142
3311.20 2058
3311.74 1911
3312.29 1901
3312.83 2127
3313.37 2298
3313.91 2206
3314.46 2420
3315.00 2417
3315.54 2539
3316.09 2507
3316.63 2712
3317.17 2838
3317.71 2977
3318.26 2922
3318.80 2981
3319.34 3045
3319.89 3036
3320.43 2915
3320.97 2950
3321.52 3137
3322.06 3233
3322.60 3051
3323.15 2751
3323.69 2778
3324.23 2612
3324.78 2639
3325.32 2609
3325.86 2644
3326.41 2678
3326.95 2692
3327.50 2831
3328.04 2597
3328.58 2848
3329.13 3042
3329.67 3334
3330.22 4385
3330.76 5251
3331.30 6306
3331.85 7470
3332.39 9194
3332.94 11291
3333.48 13006
3334.03 14842
3334.57 16334
3335.11 18089
3335.66 19188
3336.20 19057
3336.75 18913
3337.29 17501
3337.84 16285
3338.38 14490
3338.93 12265
3339.47 10682
3340.02 9415
3340.56 7561
3341.11 5992
3341.65 5220
3342.20 4166
3342.74 3404
3343.29 3118
3343.83 2815
3344.38 2688
3344.92 2584
3345.47 2552
3346.01 2476
3346.56 2469
3347.10 2446
3347.65 2510
3348.19 2571
3348.74 2720
3349.29 2793
3349.83 2907
3350.38 3019
3350.92 2865
3351.47 2803
3352.01 2888
3352.56 2884
3353.11 2767
3353.65 2614
3354.20 2479
3354.74 2447
3355.29 2370
3355.84 2178
3356.38 2178
3356.93 2158
3357.47 2095
3358.02 2121
3358.57 2106
3359.11 1980
3359.66 1905
3360.21 1962
3360.75 1997
3361.30 1883
3361.85 2042
3362.39 2017
3362.94 2018
3363.49 2035
3364.03 2125
3364.58 2135
3365.13 1907
3365.67 2049
3366.22 1928
3366.77 2094
3367.31 1897
3367.86 1688
3368.41 1868
3368.96 2022
3369.50 2182
3370.05 2136
3370.60 2341
3371.15 2500
3371.69 2638
3372.24 2644
3372.79 2824
3373.34 2847
3373.88 3041
3374.43 2907
3374.98 2821
3375.53 3055
3376.07 2694
3376.62 2647
3377.17 2330
3377.72 2257
3378.27 2182
3378.81 1934
3379.36 1763
3379.91 1784
3380.46 1652
3381.01 1565
3381.55 1543
3382.10 1615
3382.65 1541
3383.20 1575
3383.75 1737
3384.30 1528
3384.84 1670
3385.39 1635
3385.94 1420
3386.49 1358
3387.04 1453
3387.59 1376
3388.14 1395
3388.69 1523
3389.23 1325
3389.78 1391
3390.33 1442
3390.88 1391
3391.43 1424
3391.98 1519
3392.53 1372
3393.08 1354
3393.63 1433
3394.18 1288
3394.72 1365
3395.27 1487
3395.82 1398
3396.37 1375
3396.92 1402
3397.47 1254
3398.02 1207
3398.57 1238
3399.12 1260
3399.67 1256
3400.22 1302
3400.77 1234
3401.32 1245
3401.87 1138
3402.42 1241
3402.97 1275
3403.52 1210
3404.07 1211
3404.62 1253
3405.17 1229
3405.72 1109
3406.27 1261
3406.82 1314
3407.37 1426
3407.92 1353
3408.47 1379
3409.02 1440
3409.57 1507
3410.12 1557
3410.67 1490
3411.22 1495
3411.78 1519
3412.33 1612
3412.88 1645
3413.43 1519
3413.98 1600
3414.53 1499
3415.08 1444
3415.63 1350
3416.18 1335
3416.73 1236
3417.28 1211
3417.84 1103
3418.39 1243
3418.94 1230
3419.49 1167
3420.04 1340
3420.59 1207
3421.14 1375
3421.69 1428
3422.25 1401
3422.80 1361
3423.35 1332
3423.90 1393
3424.45 1418
3425.00 1401
3425.56 1308
3426.11 1349
3426.66 1391
3427.21 1208
3427.76 1385
3428.32 1329
3428.87 1235
3429.42 1095
3429.97 1125
3430.52 1094
3431.08 1235
3431.63 1214
3432.18 1099
3432.73 1092
3433.29 1154
3433.84 1127
3434.39 1214
3434.94 1106
3435.50 1107
3436.05 1093
3436.60 1060
3437.15 1174
3437.71 1024
3438.26 980
3438.81 1205
3439.37 1164
3439.92 1413
3440.47 1213
3441.02 1145
3441.58 1341
3442.13 1273
3442.68 1213
3443.24 1235
3443.79 1247
3444.34 1220
3444.90 1196
3445.45 1164
3446.00 1190
3446.56 1202
3447.11 1188
3447.66 1123
3448.22 1136
3448.77 1098
3449.33 1096
3449.88 1218
3450.43 1076
3450.99 1155
3451.54 1249
3452.09 1303
3452.65 1184
3453.20 1151
3453.76 1150
3454.31 1091
3454.86 1053
3455.42 1157
3455.97 1116
3456.53 1136
3457.08 1190
3457.64 1203
3458.19 1126
3458.75 1170
3459.30 1221
3459.85 1138
3460.41 1154
3460.96 1282
3461.52 1212
3462.07 1137
3462.63 1214
3463.18 1238
3463.74 1365
3464.29 1389
3464.85 1434
3465.40 1423
3465.96 1393
3466.51 1276
3467.07 1389
3467.62 1410
3468.18 1355
3468.73 1491
3469.29 1443
3469.84 1613
3470.40 1572
3470.95 1418
3471.51 1487
3472.07 1606
3472.62 1714
3473.18 1593
3473.73 1572
3474.29 1568
3474.84 1528
3475.40 1491
3475.96 1512
3476.51 1495
3477.07 1623
3477.62 1627
3478.18 1673
3478.74 1559
3479.29 1727
3479.85 1795
3480.40 1893
3480.96 2040
3481.52 1862
3482.07 1937
3482.63 1754
3483.19 1860
3483.74 2026
3484.30 2135
3484.86 2144
3485.41 2113
3485.97 2240
3486.53 2472
3487.08 2870
3487.64 3439
3488.20 4082
3488.75 4617
3489.31 5313
3489.87 6069
3490.42 6887
3490.98 7551
3491.54 7923
3492.09 7918
3492.65 7674
3493.21 7362
3493.77 7221
3494.32 5963
3494.88 5426
3495.44 5166
3496.00 4250
3496.55 3608
3497.11 3059
3497.67 2740
3498.23 2848
3498.78 2671
3499.34 2640
3499.90 2831
3500.46 2654
3501.01 2529
3501.57 2632
3502.13 2712
3502.69 2757
3503.25 2852
3503.80 2881
3504.36 2795
3504.92 2766
3505.48 2411
3506.04 2503
3506.60 2276
3507.15 2297
3507.71 2300
3508.27 2218
3508.83 2123
3509.39 1915
3509.95 1898
3510.50 1895
3511.06 1859
3511.62 1828
3512.18 1732
3512.74 1680
3513.30 1544
3513.86 1515
3514.42 1484
3514.98 1552
3515.53 1444
3516.09 1419
3516.65 1210
3517.21 1233
3517.77 1327
3518.33 1374
3518.89 1270
3519.45 1276
3520.01 1305
3520.57 1350
3521.13 1370
3521.69 1394
3522.25 1522
3522.81 1530
3523.36 1412
3523.92 1306
3524.48 1261
3525.04 1383
3525.60 1196
3526.16 1293
3526.72 1191
3527.28 1313
3527.84 1255
3528.40 1048
3528.96 1189
3529.52 1137
3530.08 1282
3530.64 1267
3531.20 1090
3531.76 1170
3532.32 1155
3532.89 1199
3533.45 1331
3534.01 1363
3534.57 1095
3535.13 1144
3535.69 1347
3536.25 1299
3536.81 1339
3537.37 1202
3537.93 1203
3538.49 1210
3539.05 1138
3539.61 1177
3540.17 1206
3540.74 1073
3541.30 1112
3541.86 1131
3542.42 1120
3542.98 1175
3543.54 1189
3544.10 1060
3544.66 1015
3545.22 1124
3545.79 1097
3546.35 1170
3546.91 1098
3547.47 1119
3548.03 1133
3548.59 1020
3549.16 1092
3549.72 947
3550.28 994
3550.84 970
3551.40 957
3551.96 1062
3552.53 1098
3553.09 882
3553.65 910
3554.21 1017
3554.77 928
3555.34 951
3555.90 983
3556.46 958
3557.02 1075
3557.59 1031
3558.15 1029
3558.71 1053
3559.27 1068
3559.84 1079
3560.40 1100
3560.96 981
3561.52 1081
3562.09 1212
3562.65 1187
3563.21 1077
3563.77 1090
3564.34 1053
3564.90 1033
3565.46 1013
3566.03 985
3566.59 1080
3567.15 1184
3567.72 1136
3568.28 1019
3568.84 1128
3569.41 1031
3569.97 1031
3570.53 1028
3571.10 950
3571.66 978
3572.22 1003
3572.79 1149
3573.35 1142
3573.91 1101
3574.48 1061
3575.04 1198
3575.60 1132
3576.17 1115
3576.73 1175
3577.30 1256
3577.86 1141
3578.42 1108
3578.99 1285
3579.55 1203
3580.12 1139
3580.68 1029
3581.24 1005
3581.81 1073
3582.37 1105
3582.94 1106
3583.50 1043
3584.07 1089
3584.63 1031
3585.20 1050
3585.76 1015
3586.32 1047
3586.89 993
3587.45 1020
3588.02 1001
3588.58 960
3589.15 989
3589.71 896
3590.28 962
3590.84 1015
3591.41 1108
3591.97 965
3592.54 971
3593.10 962
3593.67 992
3594.23 913
3594.80 800
3595.36 815
3595.93 865
3596.50 884
3597.06 924
3597.63 912
3598.19 957
3598.76 843
3599.32 842
3599.89 909
3600.45 907
3601.02 860
3601.59 871
3602.15 971
3602.72 900
3603.28 828
3603.85 885
3604.42 899
3604.98 883
3605.55 828
3606.11 749
3606.68 808
3607.25 791
3607.81 821
3608.38 839
3608.95 1046
3609.51 963
3610.08 870
3610.65 776
3611.21 765
3611.78 837
3612.35 824
3612.91 847
3613.48 829
3614.05 825
3614.61 991
3615.18 916
3615.75 852
3616.31 877
3616.88 1053
3617.45 1071
3618.01 1026
3618.58 1037
3619.15 1077
3619.72 1047
3620.28 973
3620.85 956
3621.42 905
3621.99 781
3622.55 943
3623.12 943
3623.69 873
3624.26 897
3624.82 918
3625.39 951
3625.96 946
3626.53 832
3627.09 988
3627.66 945
3628.23 846
3628.80 830
3629.37 722
3629.93 862
3630.50 811
3631.07 829
3631.64 804
3632.21 834
3632.77 826
3633.34 896
3633.91 872
3634.48 919
3635.05 880
3635.62 870
3636.19 921
3636.75 988
3637.32 1005
3637.89 1067
3638.46 985
3639.03 930
3639.60 990
3640.17 928
3640.73 953
3641.30 1013
3641.87 1077
3642.44 1092
3643.01 1061
3643.58 1080
3644.15 1108
3644.72 1081
3645.29 999
3645.86 997
3646.43 1080
3647.00 989
3647.57 1041
3648.13 861
3648.70 918
3649.27 1063
3649.84 1315
3650.41 1246
3650.98 1261
3651.55 1179
3652.12 1270
3652.69 1265
3653.26 1262
3653.83 1098
3654.40 1048
3654.97 1034
3655.54 1074
3656.11 1037
3656.68 1104
3657.25 939
3657.82 1061
3658.39 1031
3658.96 1057
3659.53 966
3660.10 1152
3660.67 1230
3661.24 1070
3661.82 1097
3662.39 1106
3662.96 1261
3663.53 1347
3664.10 1365
3664.67 1301
3665.24 1382
3665.81 1336
3666.38 1384
3666.95 1244
3667.52 1280
3668.09 1106
3668.67 1114
3669.24 1048
3669.81 1223
3670.38 1126
3670.95 909
3671.52 1005
3672.09 1065
3672.66 999
3673.24 1012
3673.81 1071
3674.38 989
3674.95 928
3675.52 982
3676.09 1009
3676.66 968
3677.24 1023
3677.81 1019
3678.38 957
3678.95 927
3679.52 963
3680.10 834
3680.67 804
3681.24 935
3681.81 872
3682.38 886
3682.96 859
3683.53 870
3684.10 886
3684.67 896
3685.25 933
3685.82 819
3686.39 966
3686.96 960
3687.54 934
3688.11 925
3688.68 917
3689.25 874
3689.83 899
3690.40 742
3690.97 823
3691.54 963
3692.12 848
3692.69 861
3693.26 813
3693.84 912
3694.41 965
3694.98 861
3695.56 834
3696.13 836
3696.70 857
3697.28 858
3697.85 889
3698.42 937
3699.00 884
3699.57 840
3700.14 984
3700.72 980
3701.29 915
3701.86 861
3702.44 966
3703.01 889
3703.58 873
3704.16 924
3704.73 973
3705.31 819
3705.88 885
3706.45 954
3707.03 970
3707.60 882
3708.18 892
3708.75 912
3709.33 911
3709.90 805
3710.47 816
3711.05 877
3711.62 903
3712.20 944
3712.77 899
3713.35 791
3713.92 824
3714.50 758
3715.07 752
3715.64 884
3716.22 927
3716.79 879
3717.37 926
3717.94 788
3718.52 868
3719.09 867
3719.67 950
3720.24 846
3720.82 729
3721.39 792
3721.97 954
3722.54 831
3723.12 626
3723.70 747
3724.27 844
3724.85 777
3725.42 692
3726.00 651
3726.57 728
3727.15 830
3727.72 850
3728.30 879
3728.88 898
3729.45 859
3730.03 889
3730.60 859
3731.18 847
3731.75 901
3732.33 970
3732.91 906
3733.48 977
3734.06 922
3734.64 975
3735.21 949
3735.79 886
3736.36 827
3736.94 836
3737.52 815
3738.09 705
3738.67 773
3739.25 754
3739.82 877
3740.40 768
3740.98 807
3741.55 805
3742.13 788
3742.71 819
3743.28 872
3743.86 806
3744.44 800
3745.01 728
3745.59 708
3746.17 770
3746.75 815
3747.32 872
3747.90 914
3748.48 726
3749.05 871
3749.63 824
3750.21 802
3750.79 862
3751.36 849
3751.94 831
3752.52 820
3753.10 740
3753.67 854
3754.25 810
3754.83 766
3755.41 752
3755.99 837
3756.56 823
3757.14 801
3757.72 740
3758.30 804
3758.88 776
3759.45 824
3760.03 829
3760.61 877
3761.19 861
3761.77 841
3762.35 910
3762.92 850
3763.50 758
3764.08 773
3764.66 812
3765.24 757
3765.82 743
3766.39 845
3766.97 814
3767.55 827
3768.13 794
3768.71 825
3769.29 833
3769.87 1010
3770.45 934
3771.03 902
3771.60 958
3772.18 951
3772.76 978
3773.34 893
3773.92 852
3774.50 822
3775.08 732
3775.66 781
3776.24 843
3776.82 859
3777.40 882
3777.98 838
3778.56 795
3779.14 728
3779.72 762
3780.30 810
3780.88 751
3781.46 714
3782.04 713
3782.61 759
3783.19 750
3783.77 757
3784.35 842
3784.93 848
3785.52 828
3786.10 792
3786.68 753
3787.26 768
3787.84 749
3788.42 805
3789.00 795
3789.58 852
3790.16 777
3790.74 860
3791.32 852
3791.90 749
3792.48 732
3793.06 868
3793.64 796
3794.22 897
3794.80 858
3795.38 835
3795.96 819
3796.55 804
3797.13 787
3797.71 783
3798.29 886
3798.87 956
3799.45 929
3800.03 906
3800.61 980
3801.19 1082
3801.78 933
3802.36 939
3802.94 946
3803.52 998
3804.10 968
3804.68 945
3805.27 906
3805.85 945
3806.43 1005
3807.01 975
3807.59 1054
3808.17 1049
3808.76 1144
3809.34 1049
3809.92 1185
3810.50 1277
3811.08 1238
3811.67 1104
3812.25 1047
3812.83 1066
3813.41 1140
3814.00 1189
3814.58 1152
3815.16 1008
3815.74 977
3816.32 883
3816.91 799
3817.49 885
3818.07 959
3818.66 988
3819.24 959
3819.82 828
3820.40 762
3820.99 756
3821.57 794
3822.15 829
3822.73 790
3823.32 846
3823.90 855
3824.48 817
3825.07 809
3825.65 806
3826.23 809
3826.82 796
3827.40 753
3827.98 837
3828.57 766
3829.15 697
3829.73 772
3830.32 774
3830.90 772
3831.48 874
3832.07 846
3832.65 828
3833.24 911
3833.82 907
3834.40 810
3834.99 658
3835.57 754
3836.16 782
3836.74 736
3837.32 708
3837.91 731
3838.49 811
3839.08 749
3839.66 831
3840.24 769
3840.83 774
3841.41 809
3842.00 835
3842.58 669
3843.17 733
3843.75 811
3844.34 704
3844.92 705
3845.51 808
3846.09 779
3846.67 725
3847.26 854
3847.84 835
3848.43 741
3849.01 745
3849.60 786
3850.18 744
3850.77 713
3851.35 743
3851.94 736
3852.53 744
3853.11 618
3853.70 722
3854.28 813
3854.87 844
3855.45 816
3856.04 814
3856.62 849
3857.21 970
3857.79 867
3858.38 796
3858.97 814
3859.55 830
3860.14 775
3860.72 852
3861.31 834
3861.90 1066
3862.48 1067
3863.07 872
3863.65 960
3864.24 899
3864.83 983
3865.41 933
3866.00 966
3866.58 915
3867.17 939
3867.76 832
3868.34 938
3868.93 879
3869.52 803
3870.10 751
3870.69 757
3871.28 825
3871.86 867
3872.45 944
3873.04 926
3873.62 875
3874.21 770
3874.80 962
3875.38 1070
3875.97 872
3876.56 877
3877.15 892
3877.73 888
3878.32 904
3878.91 814
3879.49 758
3880.08 777
3880.67 680
3881.26 745
3881.84 664
3882.43 711
3883.02 784
3883.61 893
3884.19 874
3884.78 767
3885.37 907
3885.96 787
3886.55 735
3887.13 886
3887.72 1007
3888.31 992
3888.90 972
3889.49 859
3890.07 880
3890.66 932
3891.25 889
3891.84 868
3892.43 899
3893.01 969
3893.60 857
3894.19 836
3894.78 860
3895.37 878
3895.96 787
3896.55 878
3897.13 974
3897.72 922
3898.31 819
3898.90 791
3899.49 813
3900.08 877
3900.67 794
3901.26 898
3901.84 815
3902.43 835
3903.02 884
3903.61 908
3904.20 893
3904.79 857
3905.38 776
3905.97 808
3906.56 876
3907.15 913
3907.74 931
3908.33 970
3908.92 884
3909.50 840
3910.09 811
3910.68 847
3911.27 729
3911.86 669
3912.45 793
3913.04 769
3913.63 762
3914.22 755
3914.81 834
3915.40 883
3915.99 802
3916.58 804
3917.17 764
3917.76 761
3918.35 806
3918.94 818
3919.53 728
3920.12 764
3920.72 702
3921.31 722
3921.90 745
3922.49 836
3923.08 837
3923.67 773
3924.26 786
3924.85 749
3925.44 817
3926.03 818
3926.62 755
3927.21 812
3927.80 746
3928.39 738
3928.99 744
3929.58 825
3930.17 745
3930.76 739
3931.35 757
3931.94 736
3932.53 683
3933.12 775
3933.72 739
3934.31 765
3934.90 740
3935.49 732
3936.08 714
3936.67 694
3937.26 724
3937.86 867
3938.45 871
3939.04 865
3939.63 837
3940.22 837
3940.82 846
3941.41 892
3942.00 863
3942.59 907
3943.18 874
3943.78 841
3944.37 893
3944.96 784
3945.55 699
3946.14 699
3946.74 771
3947.33 810
3947.92 726
3948.51 789
3949.11 785
3949.70 800
3950.29 777
3950.88 795
3951.48 877
3952.07 781
3952.66 783
3953.26 857
3953.85 881
3954.44 890
3955.03 987
3955.63 965
3956.22 1081
3956.81 919
3957.41 841
3958.00 857
3958.59 785
3959.19 840
3959.78 870
3960.37 993
3960.97 935
3961.56 886
3962.15 959
3962.75 835
3963.34 888
3963.93 939
3964.53 993
3965.12 1084
3965.72 1029
3966.31 988
3966.90 984
3967.50 1029
3968.09 1014
3968.69 1006
3969.28 1000
3969.87 901
3970.47 911
3971.06 939
3971.66 948
3972.25 1123
3972.85 1070
3973.44 1002
3974.03 1150
3974.63 1238
3975.22 1251
3975.82 1173
3976.41 1110
3977.01 1100
3977.60 1206
3978.20 1090
3978.79 1057
3979.39 1178
3979.98 1114
3980.58 1174
3981.17 960
3981.77 933
3982.36 974
3982.96 971
3983.55 1058
3984.15 923
3984.74 1069
3985.34 1098
3985.93 986
3986.53 1009
3987.12 976
3987.72 883
3988.31 830
3988.91 990
3989.50 1006
3990.10 879
3990.70 918
3991.29 1031
3991.89 1035
3992.48 1126
3993.08 1060
3993.67 1128
3994.27 1223
3994.87 1120
3995.46 1143
3996.06 1078
3996.65 1053
3997.25 1131
3997.85 1009
3998.44 1118
3999.04 1160
3999.64 1017
4000.23 980
4000.83 878
4001.43 783
4002.02 930
4002.62 974
4003.21 863
4003.81 883
4004.41 951
4005.00 989
4005.60 940
4006.20 873
4006.80 948
4007.39 942
4007.99 827
4008.59 954
4009.18 941
4009.78 880
4010.38 865
4010.97 892
4011.57 900
4012.17 933
4012.77 855
4013.36 761
4013.96 876
4014.56 933
4015.16 923
4015.75 927
4016.35 949
4016.95 1029
4017.55 974
4018.14 914
4018.74 964
4019.34 842
4019.94 875
4020.54 866
4021.13 816
4021.73 1006
4022.33 958
4022.93 950
4023.53 906
4024.12 960
4024.72 970
4025.32 1220
4025.92 1283
4026.52 1238
4027.12 1176
4027.71 1124
4028.31 1140
4028.91 1218
4029.51 1287
4030.11 1240
4030.71 1138
4031.31 1297
4031.90 1353
4032.50 1451
4033.10 1267
4033.70 1141
4034.30 1132
4034.90 1250
4035.50 1159
4036.10 1065
4036.70 954
4037.29 936
4037.89 913
4038.49 893
4039.09 809
4039.69 816
4040.29 787
4040.89 823
4041.49 806
4042.09 800
4042.69 749
4043.29 826
4043.89 742
4044.49 826
4045.09 894
4045.69 805
4046.29 864
4046.89 899
4047.49 770
4048.09 859
4048.69 826
4049.29 829
4049.89 842
4050.49 795
4051.09 763
4051.69 850
4052.29 778
4052.89 806
4053.49 875
4054.09 830
4054.69 884
4055.29 848
4055.89 788
4056.49 773
4057.09 820
4057.69 813
4058.29 824
4058.89 819
4059.49 893
4060.09 785
4060.70 776
4061.30 802
4061.90 774
4062.50 803
4063.10 779
4063.70 872
4064.30 837
4064.90 784
4065.50 825
4066.11 757
4066.71 742
4067.31 836
4067.91 728
4068.51 753
4069.11 805
4069.71 784
4070.32 750
4070.92 751
4071.52 728
4072.12 697
4072.72 645
4073.32 754
4073.93 736
4074.53 742
4075.13 738
4075.73 746
4076.33 752
4076.94 781
4077.54 742
4078.14 822
4078.74 771
4079.34 704
4079.95 762
4080.55 819
4081.15 684
4081.75 705
4082.36 731
4082.96 729
4083.56 724
4084.16 721
4084.77 789
4085.37 867
4085.97 845
4086.58 816
4087.18 849
4087.78 854
4088.38 777
4088.99 740
4089.59 777
4090.19 842
4090.80 828
4091.40 692
4092.00 795
4092.61 891
4093.21 879
4093.81 759
4094.42 737
4095.02 710
4095.62 673
4096.23 645
4096.83 796
4097.43 775
4098.04 735
4098.64 755
4099.24 743
4099.85 684
4100.45 738
4101.06 750
4101.66 749
4102.26 706
4102.87 700
4103.47 799
4104.08 788
4104.68 755
4105.28 772
4105.89 666
4106.49 871
4107.10 827
4107.70 649
4108.31 653
4108.91 770
4109.51 828
4110.12 662
4110.72 685
4111.33 730
4111.93 642
4112.54 725
4113.14 722
4113.75 670
4114.35 634
4114.96 738
4115.56 763
4116.17 728
4116.77 681
4117.38 741
4117.98 713
4118.59 705
4119.19 689
4119.80 746
4120.40 672
4121.01 640
4121.61 760
4122.22 815
4122.82 686
4123.43 807
4124.04 774
4124.64 658
4125.25 636
4125.85 720
4126.46 714
4127.06 775
4127.67 785
4128.28 843
4128.88 795
4129.49 793
4130.09 722
4130.70 656
4131.31 741
4131.91 720
4132.52 713
4133.12 756
4133.73 799
4134.34 763
4134.94 801
4135.55 816
4136.16 799
4136.76 844
4137.37 803
4137.98 753
4138.58 788
4139.19 768
4139.80 739
4140.40 761
4141.01 833
4141.62 849
4142.22 814
4142.83 753
4143.44 825
4144.04 891
4144.65 809
4145.26 809
4145.86 813
4146.47 687
4147.08 757
4147.69 653
4148.29 742
4148.90 763
4149.51 647
4150.12 692
4150.72 848
4151.33 761
4151.94 700
4152.55 766
4153.15 733
4153.76 733
4154.37 820
4154.98 790
4155.59 698
4156.19 897
4156.80 852
4157.41 877
4158.02 860
4158.63 950
4159.23 963
4159.84 687
4160.45 754
4161.06 797
4161.67 850
4162.28 832
4162.88 848
4163.49 748
4164.10 840
4164.71 840
4165.32 800
4165.93 826
4166.53 781
4167.14 774
4167.75 835
4168.36 770
4168.97 734
4169.58 684
4170.19 717
4170.80 725
4171.41 801
4172.01 821
4172.62 828
4173.23 755
4173.84 701
4174.45 782
4175.06 834
4175.67 790
4176.28 804
4176.89 852
4177.50 804
4178.11 830
4178.72 919
4179.33 795
4179.94 798
4180.55 777
4181.16 781
4181.77 761
4182.38 741
4182.99 728
4183.60 671
4184.21 662
4184.82 804
4185.43 771
4186.04 764
4186.65 719
4187.26 774
4187.87 778
4188.48 722
4189.09 781
4189.70 662
4190.31 750
4190.92 821
4191.53 698
4192.14 778
4192.75 874
4193.36 965
4193.97 912
4194.58 884
4195.19 812
4195.80 845
4196.41 839
4197.03 916
4197.64 852
4198.25 813
4198.86 762
4199.47 740
4200.08 859
4200.69 886
4201.30 793
4201.91 854
4202.53 771
4203.14 806
4203.75 747
4204.36 748
4204.97 753
4205.58 764
4206.19 759
4206.81 816
4207.42 678
4208.03 738
4208.64 733
4209.25 710
4209.86 740
4210.48 714
4211.09 736
4211.70 723
4212.31 692
4212.92 755
4213.54 795
4214.15 820
4214.76 775
4215.37 704
4215.99 737
4216.60 865
4217.21 821
4217.82 890
4218.43 903
4219.05 798
4219.66 861
4220.27 894
4220.89 848
4221.50 787
4222.11 836
4222.72 880
4223.34 919
4223.95 976
4224.56 939
4225.17 969
4225.79 910
4226.40 870
4227.01 885
4227.63 884
4228.24 996
4228.85 1078
4229.47 981
4230.08 1128
4230.69 1202
4231.31 1151
4231.92 1507
4232.53 1586
4233.15 1287
4233.76 1277
4234.37 1541
4234.99 1574
4235.60 1532
4236.22 1386
4236.83 1420
4237.44 1362
4238.06 1150
4238.67 1057
4239.28 957
4239.90 859
4240.51 859
4241.13 955
4241.74 799
4242.36 883
4242.97 835
4243.58 911
4244.20 951
4244.81 889
4245.43 911
4246.04 908
4246.66 889
4247.27 847
4247.89 918
4248.50 884
4249.11 871
4249.73 876
4250.34 951
4250.96 856
4251.57 784
4252.19 802
4252.80 861
4253.42 801
4254.03 735
4254.65 840
4255.26 843
4255.88 862
4256.49 861
4257.11 935
4257.72 934
4258.34 899
4258.96 819
4259.57 895
4260.19 791
4260.80 808
4261.42 764
4262.03 791
4262.65 857
4263.26 852
4263.88 843
4264.50 955
4265.11 898
4265.73 765
4266.34 790
4266.96 793
4267.58 763
4268.19 869
4268.81 914
4269.42 916
4270.04 941
4270.66 895
4271.27 911
4271.89 894
4272.51 946
4273.12 847
4273.74 969
4274.36 892
4274.97 836
4275.59 852
4276.20 937
4276.82 842
4277.44 962
4278.06 1005
4278.67 964
4279.29 829
4279.91 961
4280.52 928
4281.14 848
4281.76 873
4282.37 849
4282.99 898
4283.61 841
4284.23 858
4284.84 900
4285.46 936
4286.08 798
4286.69 806
4287.31 883
4287.93 883
4288.55 907
4289.16 917
4289.78 819
4290.40 893
4291.02 964
4291.64 913
4292.25 797
4292.87 809
4293.49 854
4294.11 857
4294.73 879
4295.34 821
4295.96 921
4296.58 882
4297.20 884
4297.82 847
4298.43 821
4299.05 946
4299.67 882
4300.29 887
4300.91 1009
4301.53 915
4302.14 821
4302.76 856
4303.38 872
4304.00 841
4304.62 919
4305.24 958
4305.86 929
4306.48 902
4307.09 766
4307.71 953
4308.33 982
4308.95 989
4309.57 946
4310.19 917
4310.81 938
4311.43 1032
4312.05 967
4312.67 882
4313.29 961
4313.90 852
4314.52 972
4315.14 997
4315.76 1000
4316.38 1007
4317.00 993
4317.62 979
4318.24 966
4318.86 1024
4319.48 958
4320.10 1051
4320.72 1118
4321.34 1091
4321.96 1188
4322.58 1226
4323.20 1109
4323.82 1142
4324.44 1298
4325.06 1228
4325.68 1175
4326.30 1286
4326.92 1414
4327.54 1268
4328.16 1331
4328.78 1261
4329.40 1398
4330.02 1454
4330.64 1445
4331.27 1392
4331.89 1429
4332.51 1724
4333.13 1872
4333.75 2255
4334.37 2476
4334.99 2579
4335.61 2618
4336.23 2659
4336.85 2598
4337.47 2720
4338.09 2838
4338.72 2868
4339.34 2696
4339.96 2643
4340.58 2684
4341.20 2629
4341.82 2673
4342.44 2798
4343.07 3135
4343.69 3301
4344.31 3866
4344.93 4078
4345.55 4113
4346.17 4211
4346.79 4032
4347.42 4106
4348.04 3934
4348.66 3648
4349.28 3082
4349.90 2861
4350.53 2353
4351.15 2106
4351.77 1987
4352.39 1788
4353.01 1729
4353.64 1669
4354.26 1736
4354.88 1730
4355.50 1610
4356.13 1618
4356.75 1371
4357.37 1608
4357.99 1482
4358.62 1400
4359.24 1554
4359.86 1505
4360.48 1474
4361.11 1548
4361.73 1309
4362.35 1277
4362.98 1321
4363.60 1331
4364.22 1338
4364.84 1406
4365.47 1354
4366.09 1172
4366.71 1301
4367.34 1143
4367.96 1135
4368.58 1114
4369.21 1041
4369.83 985
4370.45 1040
4371.08 1168
4371.70 987
4372.32 975
4372.95 1062
4373.57 922
4374.20 998
4374.82 964
4375.44 913
4376.07 1043
4376.69 1061
4377.31 964
4377.94 932
4378.56 987
4379.19 1027
4379.81 1012
4380.43 981
4381.06 1067
4381.68 1041
4382.31 1038
4382.93 1126
4383.56 1000
4384.18 932
4384.80 958
4385.43 901
4386.05 961
4386.68 1003
4387.30 1069
4387.93 1056
4388.55 1009
4389.18 961
4389.80 969
4390.43 904
4391.05 969
4391.68 953
4392.30 872
4392.93 853
4393.55 825
4394.18 850
4394.80 962
4395.43 959
4396.05 962
4396.68 904
4397.30 927
4397.93 816
4398.55 866
4399.18 976
4399.80 860
4400.43 784
4401.06 859
4401.68 889
4402.31 882
4402.93 871
4403.56 838
4404.18 892
4404.81 974
4405.44 838
4406.06 831
4406.69 891
4407.31 906
4407.94 977
4408.57 873
4409.19 970
4409.82 1011
4410.45 893
4411.07 828
4411.70 914
4412.32 937
4412.95 856
4413.58 862
4414.20 793
4414.83 820
4415.46 898
4416.08 898
4416.71 829
4417.34 798
4417.96 832
4418.59 870
4419.22 813
4419.84 897
4420.47 939
4421.10 976
4421.73 924
4422.35 767
4422.98 827
4423.61 852
4424.23 820
4424.86 797
4425.49 821
4426.12 800
4426.74 794
4427.37 860
4428.00 829
4428.63 898
4429.25 838
4429.88 846
4430.51 893
4431.14 904
4431.77 818
4432.39 918
4433.02 960
4433.65 962
4434.28 1048
4434.90 1052
4435.53 954
4436.16 1052
4436.79 1020
4437.42 912
4438.05 895
4438.67 908
4439.30 931
4439.93 926
4440.56 898
4441.19 900
4441.82 817
4442.44 911
4443.07 922
4443.70 910
4444.33 839
4444.96 888
4445.59 907
4446.22 933
4446.85 967
4447.47 899
4448.10 890
4448.73 953
4449.36 933
4449.99 888
4450.62 881
4451.25 925
4451.88 902
4452.51 1067
4453.14 1167
4453.77 1159
4454.40 1203
4455.02 1201
4455.65 1129
4456.28 1028
4456.91 1002
4457.54 1077
4458.17 1041
4458.80 1007
4459.43 985
4460.06 914
4460.69 969
4461.32 978
4461.95 862
4462.58 895
4463.21 920
4463.84 891
4464.47 846
4465.10 888
4465.73 880
4466.36 888
4466.99 888
4467.62 867
4468.25 807
4468.88 838
4469.51 838
4470.14 771
4470.78 757
4471.41 776
4472.04 833
4472.67 853
4473.30 807
4473.93 792
4474.56 874
4475.19 828
4475.82 898
4476.45 849
4477.08 860
4477.71 822
4478.35 781
4478.98 784
4479.61 749
4480.24 858
4480.87 888
4481.50 900
4482.13 878
4482.76 876
4483.40 852
4484.03 853
4484.66 827
4485.29 986
4485.92 986
4486.55 891
4487.19 906
4487.82 890
4488.45 866
4489.08 1007
4489.71 1002
4490.34 992
4490.98 990
4491.61 1005
4492.24 1133
4492.87 931
4493.50 1049
4494.14 1106
4494.77 975
4495.40 901
4496.03 932
4496.67 1117
4497.30 1134
4497.93 1150
4498.56 1425
4499.20 1484
4499.83 1456
4500.46 1315
4501.09 1333
4501.73 1414
4502.36 1479
4502.99 1405
4503.63 1448
4504.26 1272
4504.89 1048
4505.52 1083
4506.16 1119
4506.79 1082
4507.42 983
4508.06 1037
4508.69 1056
4509.32 985
4509.96 908
4510.59 1059
4511.22 1017
4511.86 928
4512.49 874
4513.12 875
4513.76 911
4514.39 838
4515.02 878
4515.66 893
4516.29 807
4516.93 748
4517.56 879
4518.19 834
4518.83 754
4519.46 766
4520.10 698
4520.73 818
4521.36 800
4522.00 791
4522.63 832
4523.27 852
4523.90 824
4524.54 763
4525.17 784
4525.80 774
4526.44 802
4527.07 987
4527.71 916
4528.34 920
4528.98 1017
4529.61 1008
4530.25 964
4530.88 1067
4531.52 1031
4532.15 918
4532.79 957
4533.42 1001
4534.06 947
4534.69 790
4535.33 878
4535.96 882
4536.60 836
4537.23 861
4537.87 913
4538.50 828
4539.14 829
4539.77 883
4540.41 823
4541.04 760
4541.68 826
4542.31 834
4542.95 742
4543.59 708
4544.22 682
4544.86 696
4545.49 710
4546.13 800
4546.77 775
4547.40 774
4548.04 760
4548.67 761
4549.31 720
4549.95 748
4550.58 778
4551.22 845
4551.85 751
4552.49 833
4553.13 840
4553.76 795
4554.40 806
4555.04 771
4555.67 825
4556.31 771
4556.95 815
4557.58 750
4558.22 731
4558.86 672
4559.49 733
4560.13 673
4560.77 805
4561.40 877
4562.04 835
4562.68 765
4563.31 758
4563.95 871
4564.59 853
4565.23 763
4565.86 744
4566.50 845
4567.14 837
4567.77 831
4568.41 894
4569.05 876
4569.69 840
4570.32 703
4570.96 765
4571.60 796
4572.24 875
4572.88 886
4573.51 878
4574.15 742
4574.79 735
4575.43 770
4576.06 824
4576.70 763
4577.34 900
4577.98 851
4578.62 781
4579.26 715
4579.89 732
4580.53 799
4581.17 815
4581.81 846
4582.45 885
4583.09 863
4583.72 884
4584.36 893
4585.00 953
4585.64 915
4586.28 941
4586.92 1040
4587.56 1186
4588.19 1255
4588.83 1244
4589.47 1223
4590.11 1400
4590.75 1577
4591.39 1466
4592.03 1344
4592.67 1285
4593.31 1229
4593.95 1184
4594.58 1005
4595.22 994
4595.86 922
4596.50 858
4597.14 761
4597.78 733
4598.42 875
4599.06 844
4599.70 810
4600.34 903
4600.98 942
4601.62 927
4602.26 933
4602.90 887
4603.54 927
4604.18 924
4604.82 837
4605.46 840
4606.10 882
4606.74 774
4607.38 799
4608.02 789
4608.66 772
4609.30 887
4609.94 830
4610.58 810
4611.22 734
4611.86 784
4612.50 757
4613.14 852
4613.78 911
4614.42 901
4615.06 805
4615.70 717
4616.35 824
4616.99 887
4617.63 848
4618.27 826
4618.91 730
4619.55 820
4620.19 927
4620.83 803
4621.47 723
4622.11 664
4622.76 775
4623.40 649
4624.04 816
4624.68 783
4625.32 810
4625.96 879
4626.60 805
4627.25 853
4627.89 785
4628.53 781
4629.17 836
4629.81 854
4630.45 835
4631.10 862
4631.74 824
4632.38 872
4633.02 843
4633.66 854
4634.30 902
4634.95 854
4635.59 806
4636.23 832
4636.87 758
4637.52 819
4638.16 802
4638.80 808
4639.44 880
4640.08 955
4640.73 897
4641.37 857
4642.01 846
4642.66 936
4643.30 989
4643.94 903
4644.58 948
4645.23 884
4645.87 803
4646.51 772
4647.15 781
4647.80 772
4648.44 789
4649.08 857
4649.73 782
4650.37 779
4651.01 760
4651.66 723
4652.30 809
4652.94 808
4653.59 807
4654.23 864
4654.87 848
4655.52 753
4656.16 778
4656.80 791
4657.45 809
4658.09 729
4658.73 780
4659.38 834
4660.02 805
4660.67 776
4661.31 721
4661.95 749
4662.60 743
4663.24 695
4663.89 671
4664.53 691
4665.17 716
4665.82 694
4666.46 649
4667.11 652
4667.75 785
4668.40 740
4669.04 776
4669.68 801
4670.33 797
4670.97 749
4671.62 730
4672.26 762
4672.91 796
4673.55 733
4674.20 829
4674.84 830
4675.49 844
4676.13 806
4676.78 777
4677.42 679
4678.07 670
4678.71 722
4679.36 659
4680.00 753
4680.65 827
4681.29 695
4681.94 701
4682.58 763
4683.23 815
4683.87 839
4684.52 837
4685.16 866
4685.81 803
4686.46 702
4687.10 897
4687.75 836
4688.39 853
4689.04 822
4689.68 678
4690.33 812
4690.98 841
4691.62 781
4692.27 739
4692.91 870
4693.56 901
4694.21 903
4694.85 1008
4695.50 1046
4696.15 1193
4696.79 1327
4697.44 1391
4698.08 1325
4698.73 1454
4699.38 1479
4700.02 1320
4700.67 1244
4701.32 1051
4701.96 1197
4702.61 1238
4703.26 995
4703.90 1002
4704.55 806
4705.20 877
4705.84 1012
4706.49 933
4707.14 833
4707.79 944
4708.43 918
4709.08 948
4709.73 869
4710.37 843
4711.02 827
4711.67 806
4712.32 903
4712.96 932
4713.61 919
4714.26 913
4714.91 909
4715.55 812
4716.20 854
4716.85 855
4717.50 863
4718.15 834
4718.79 832
4719.44 804
4720.09 790
4720.74 753
4721.39 902
4722.03 886
4722.68 973
4723.33 946
4723.98 950
4724.63 851
4725.27 846
4725.92 901
4726.57 1042
4727.22 949
4727.87 809
4728.52 921
4729.16 919
4729.81 798
4730.46 891
4731.11 915
4731.76 880
4732.41 889
4733.06 854
4733.71 828
4734.36 829
4735.00 825
4735.65 925
4736.30 973
4736.95 817
4737.60 806
4738.25 821
4738.90 862
4739.55 891
4740.20 928
4740.85 864
4741.50 916
4742.15 877
4742.80 863
4743.44 881
4744.09 878
4744.74 908
4745.39 877
4746.04 881
4746.69 993
4747.34 974
4747.99 986
4748.64 1043
4749.29 1032
4749.94 964
4750.59 910
4751.24 983
4751.89 1086
4752.54 1035
4753.19 1044
4753.84 1038
4754.49 854
4755.14 967
4755.79 964
4756.44 894
4757.10 1097
4757.75 867
4758.40 837
4759.05 930
4759.70 917
4760.35 867
4761.00 838
4761.65 842
4762.30 871
4762.95 760
4763.60 826
4764.25 1005
4764.90 915
4765.56 736
4766.21 839
4766.86 862
4767.51 858
4768.16 834
4768.81 801
4769.46 798
4770.11 835
4770.77 834
4771.42 766
4772.07 810
4772.72 861
4773.37 833
4774.02 768
4774.67 780
4775.33 767
4775.98 772
4776.63 878
4777.28 1021
4777.93 927
4778.59 959
4779.24 966
4779.89 981
4780.54 885
4781.19 880
4781.85 962
4782.50 823
4783.15 832
4783.80 917
4784.46 918
4785.11 965
4785.76 923
4786.41 916
4787.07 905
4787.72 839
4788.37 893
4789.02 841
4789.68 860
4790.33 899
4790.98 886
4791.63 890
4792.29 1002
4792.94 838
4793.59 872
4794.25 861
4794.90 875
4795.55 878
4796.21 892
4796.86 863
4797.51 890
4798.17 940
4798.82 953
4799.47 957
4800.13 877
4800.78 851
4801.43 905
4802.09 985
4802.74 893
4803.39 898
4804.05 948
4804.70 939
4805.35 888
4806.01 970
4806.66 995
4807.32 1009
4807.97 972
4808.62 945
4809.28 900
4809.93 953
4810.59 1031
4811.24 910
4811.89 990
4812.55 1036
4813.20 1081
4813.86 1009
4814.51 989
4815.17 994
4815.82 1048
4816.48 1078
4817.13 1115
4817.78 953
4818.44 979
4819.09 1169
4819.75 1192
4820.40 1166
4821.06 1123
4821.71 1090
4822.37 1337
4823.02 1157
4823.68 1183
4824.33 1110
4824.99 1257
4825.64 1243
4826.30 1187
4826.95 1210
4827.61 1235
4828.26 1385
4828.92 1390
4829.58 1265
4830.23 1353
4830.89 1450
4831.54 1498
4832.20 1330
4832.85 1440
4833.51 1550
4834.16 1601
4834.82 1605
4835.48 1670
4836.13 1640
4836.79 1549
4837.44 1660
4838.10 1782
4838.76 1866
4839.41 1733
4840.07 1757
4840.72 1916
4841.38 1874
4842.04 1937
4842.69 1790
4843.35 1959
4844.01 2046
4844.66 2301
4845.32 2288
4845.98 2386
4846.63 2583
4847.29 2677
4847.95 2876
4848.60 3025
4849.26 3106
4849.92 3230
4850.57 3261
4851.23 2923
4851.89 3044
4852.54 2919
4853.20 2649
4853.86 2571
4854.51 2731
4855.17 2812
4855.83 2789
4856.49 3152
4857.14 2929
4857.80 2932
4858.46 2771
4859.12 2917
4859.77 2846
4860.43 2587
4861.09 2650
4861.75 2678
4862.40 2508
4863.06 2454
4863.72 2351
4864.38 2339
4865.03 2582
4865.69 2676
4866.35 2679
4867.01 2479
4867.67 2316
4868.32 2258
4868.98 2271
4869.64 2225
4870.30 2094
4870.96 1884
4871.62 2015
4872.27 1871
4872.93 1857
4873.59 1774
4874.25 1818
4874.91 1832
4875.57 1805
4876.22 1668
4876.88 1718
4877.54 1860
4878.20 1918
4878.86 1899
4879.52 1659
4880.18 1807
4880.84 1655
4881.49 1589
4882.15 1610
4882.81 1436
4883.47 1549
4884.13 1581
4884.79 1673
4885.45 1669
4886.11 1693
4886.77 1532
4887.43 1481
4888.09 1544
4888.75 1757
4889.41 1708
4890.07 1689
4890.72 1642
4891.38 1541
4892.04 1518
4892.70 1561
4893.36 1511
4894.02 1396
4894.68 1410
4895.34 1300
4896.00 1353
4896.66 1333
4897.32 1169
4897.98 1345
4898.64 1230
4899.30 1251
4899.96 1361
4900.62 1273
4901.28 1305
4901.94 1161
4902.60 1098
4903.27 1249
4903.93 1109
4904.59 1061
4905.25 1076
4905.91 1089
4906.57 1146
4907.23 1093
4907.89 1142
4908.55 1219
4909.21 1067
4909.87 1042
4910.53 1057
4911.19 1110
4911.85 1030
4912.52 968
4913.18 1089
4913.84 1091
4914.50 954
4915.16 1080
4915.82 1038
4916.48 987
4917.14 981
4917.81 990
4918.47 885
4919.13 983
4919.79 947
4920.45 967
4921.11 916
4921.77 945
4922.44 1020
4923.10 1079
4923.76 1026
4924.42 834
4925.08 841
4925.75 920
4926.41 892
4927.07 890
4927.73 951
4928.39 891
4929.06 1035
4929.72 1010
4930.38 965
4931.04 970
4931.71 969
4932.37 903
4933.03 882
4933.69 971
4934.36 936
4935.02 968
4935.68 883
4936.34 982
4937.01 981
4937.67 809
4938.33 953
4938.99 877
4939.66 928
4940.32 922
4940.98 970
4941.65 877
4942.31 794
4942.97 853
4943.63 844
4944.30 889
4944.96 872
4945.62 839
4946.29 828
4946.95 836
4947.61 832
4948.28 784
4948.94 743
4949.61 858
4950.27 838
4950.93 812
4951.60 799
4952.26 747
4952.92 799
4953.59 787
4954.25 669
4954.92 753
4955.58 816
4956.24 832
4956.91 897
4957.57 820
4958.24 919
4958.90 897
4959.56 964
4960.23 1036
4960.89 902
4961.56 996
4962.22 1054
4962.89 913
4963.55 939
4964.21 895
4964.88 943
4965.54 938
4966.21 895
4966.87 941
4967.54 973
4968.20 905
4968.87 895
4969.53 875
4970.20 837
4970.86 847
4971.53 809
4972.19 805
4972.86 931
4973.52 901
4974.19 861
4974.85 904
4975.52 899
4976.18 936
4976.85 904
4977.51 880
4978.18 959
4978.85 794
4979.51 799
4980.18 842
4980.84 883
4981.51 834
4982.17 737
4982.84 772
4983.50 783
4984.17 828
4984.84 902
4985.50 866
4986.17 897
4986.83 833
4987.50 891
4988.17 835
4988.83 799
4989.50 894
4990.17 934
4990.83 924
4991.50 876
4992.16 923
4992.83 882
4993.50 883
4994.16 746
4994.83 769
4995.50 782
4996.16 775
4996.83 710
4997.50 758
4998.16 754
4998.83 695
4999.50 712
5000.16 733
5000.83 748
5001.50 763
5002.17 697
5002.83 669
5003.50 646
5004.17 683
5004.83 671
5005.50 709
5006.17 784
5006.84 801
5007.50 711
5008.17 694
5008.84 780
5009.51 793
5010.17 764
5010.84 793
5011.51 791
5012.18 778
5012.84 743
5013.51 687
5014.18 733
5014.85 794
5015.52 682
5016.18 657
5016.85 650
5017.52 740
5018.19 697
5018.86 744
5019.52 664
5020.19 750
5020.86 814
5021.53 732
5022.20 683
5022.87 691
5023.54 758
5024.20 751
5024.87 755
5025.54 741
5026.21 801
5026.88 820
5027.55 754
5028.22 753
5028.88 802
5029.55 704
5030.22 712
5030.89 731
5031.56 716
5032.23 683
5032.90 774
5033.57 778
5034.24 762
5034.91 688
5035.58 632
5036.25 754
5036.91 687
5037.58 666
5038.25 769
5038.92 733
5039.59 746
5040.26 680
5040.93 673
5041.60 743
5042.27 720
5042.94 656
5043.61 623
5044.28 714
5044.95 640
5045.62 689
5046.29 663
5046.96 661
5047.63 658
5048.30 576
5048.97 697
5049.64 802
5050.31 783
5050.98 733
5051.65 748
5052.32 701
5052.99 677
5053.66 727
5054.33 760
5055.00 691
5055.68 666
5056.35 642
5057.02 661
5057.69 742
5058.36 688
5059.03 716
5059.70 686
5060.37 703
5061.04 755
5061.71 709
5062.38 667
5063.06 693
5063.73 697
5064.40 665
5065.07 696
5065.74 744
5066.41 776
5067.08 676
5067.75 651
5068.43 755
5069.10 606
5069.77 643
5070.44 823
5071.11 715
5071.78 717
5072.46 747
5073.13 683
5073.80 763
5074.47 794
5075.14 819
5075.81 841
5076.49 824
5077.16 861
5077.83 841
5078.50 759
5079.18 814
5079.85 788
5080.52 715
5081.19 718
5081.86 740
5082.54 811
5083.21 797
5083.88 728
5084.55 761
5085.23 704
5085.90 783
5086.57 732
5087.25 839
5087.92 790
5088.59 778
5089.26 819
5089.94 840
5090.61 844
5091.28 842
5091.96 885
5092.63 864
5093.30 880
5093.97 881
5094.65 739
5095.32 736
5095.99 712
5096.67 761
5097.34 663
5098.01 619
5098.69 745
5099.36 728
5100.04 750
5100.71 744
5101.38 774
5102.06 780
5102.73 755
5103.40 721
5104.08 751
5104.75 770
5105.43 835
5106.10 820
5106.77 805
5107.45 787
5108.12 776
5108.80 752
5109.47 760
5110.14 688
5110.82 585
5111.49 633
5112.17 663
5112.84 678
5113.52 713
5114.19 671
5114.87 730
5115.54 797
5116.21 709
5116.89 652
5117.56 761
5118.24 859
5118.91 904
5119.59 784
5120.26 747
5120.94 749
5121.61 825
5122.29 723
5122.96 786
5123.64 797
5124.31 864
5124.99 730
5125.66 746
5126.34 649
5127.01 809
5127.69 747
5128.37 769
5129.04 795
5129.72 732
5130.39 718
5131.07 739
5131.74 681
5132.42 710
5133.09 698
5133.77 710
5134.45 778
5135.12 763
5135.80 738
5136.47 690
5137.15 745
5137.83 701
5138.50 697
5139.18 636
5139.85 577
5140.53 688
5141.21 633
5141.88 652
5142.56 769
5143.24 740
5143.91 709
5144.59 696
5145.27 682
5145.94 737
5146.62 675
5147.30 619
5147.97 637
5148.65 708
5149.33 662
5150.00 727
5150.68 704
5151.36 691
5152.03 618
5152.71 728
5153.39 715
5154.07 680
5154.74 700
5155.42 718
5156.10 671
5156.77 652
5157.45 691
5158.13 613
5158.81 663
5159.48 624
5160.16 595
5160.84 598
5161.52 667
5162.19 653
5162.87 620
5163.55 605
5164.23 639
5164.91 655
5165.58 637
5166.26 687
5166.94 642
5167.62 658
5168.30 570
5168.97 645
5169.65 631
5170.33 662
5171.01 688
5171.69 696
5172.37 671
5173.04 717
5173.72 844
5174.40 733
5175.08 645
5175.76 783
5176.44 743
5177.11 675
5177.79 697
5178.47 744
5179.15 751
5179.83 749
5180.51 772
5181.19 703
5181.87 702
5182.55 733
5183.22 681
5183.90 693
5184.58 735
5185.26 674
5185.94 721
5186.62 644
5187.30 640
5187.98 656
5188.66 605
5189.34 595
5190.02 537
5190.70 653
5191.38 700
5192.06 652
5192.74 626
5193.42 613
5194.10 654
5194.78 696
5195.46 661
5196.14 678
5196.82 572
5197.50 681
5198.18 695
5198.86 732
5199.54 677
5200.22 650
5200.90 583
5201.58 617
5202.26 692
5202.94 707
5203.62 719
5204.30 680
5204.98 695
5205.66 634
5206.34 678
5207.02 699
5207.70 744
5208.38 698
5209.06 709
5209.74 686
5210.42 634
5211.10 706
5211.79 649
5212.47 742
5213.15 662
5213.83 705
5214.51 815
5215.19 844
5215.87 822
5216.55 773
5217.23 788
5217.92 834
5218.60 770
5219.28 800
5219.96 751
5220.64 763
5221.32 736
5222.00 745
5222.69 853
5223.37 821
5224.05 781
5224.73 701
5225.41 653
5226.10 692
5226.78 736
5227.46 804
5228.14 732
5228.82 727
5229.51 637
5230.19 642
5230.87 697
5231.55 674
5232.23 712
5232.92 747
5233.60 734
5234.28 753
5234.96 690
5235.65 671
5236.33 759
5237.01 930
5237.69 819
5238.38 769
5239.06 753
5239.74 740
5240.42 760
5241.11 764
5241.79 700
5242.47 736
5243.16 787
5243.84 715
5244.52 714
5245.21 682
5245.89 702
5246.57 758
5247.26 778
5247.94 787
5248.62 779
5249.31 789
5249.99 775
5250.67 773
5251.36 816
5252.04 775
5252.72 776
5253.41 779
5254.09 718
5254.77 733
5255.46 683
5256.14 808
5256.83 829
5257.51 719
5258.19 772
5258.88 760
5259.56 710
5260.25 741
5260.93 837
5261.61 812
5262.30 699
5262.98 731
5263.67 758
5264.35 807
5265.04 772
5265.72 763
5266.40 800
5267.09 777
5267.77 664
5268.46 724
5269.14 774
5269.83 788
5270.51 711
5271.20 775
5271.88 683
5272.57 732
5273.25 765
5273.94 722
5274.62 717
5275.31 704
5275.99 698
5276.68 689
5277.36 751
5278.05 615
5278.73 691
5279.42 751
5280.10 771
5280.79 698
5281.47 718
5282.16 769
5282.85 664
5283.53 742
5284.22 714
5284.90 708
5285.59 698
5286.27 648
5286.96 694
5287.65 719
5288.33 640
5289.02 644
5289.70 669
5290.39 703
5291.08 746
5291.76 736
5292.45 776
5293.13 698
5293.82 757
5294.51 668
5295.19 724
5295.88 722
5296.57 788
5297.25 790
5297.94 841
5298.63 853
5299.31 837
5300.00 799
5300.69 778
5301.37 927
5302.06 860
5302.75 902
5303.43 764
5304.12 822
5304.81 808
5305.49 718
5306.18 695
5306.87 868
5307.56 832
5308.24 782
5308.93 887
5309.62 826
5310.30 900
5310.99 947
5311.68 908
5312.37 808
5313.05 809
5313.74 712
5314.43 818
5315.12 986
5315.81 861
5316.49 851
5317.18 906
5317.87 869
5318.56 836
5319.24 869
5319.93 969
5320.62 994
5321.31 900
5322.00 828
5322.68 781
5323.37 767
5324.06 890
5324.75 725
5325.44 723
5326.13 694
5326.81 829
5327.50 649
5328.19 682
5328.88 685
5329.57 698
5330.26 676
5330.95 699
5331.63 609
5332.32 749
5333.01 751
5333.70 649
5334.39 670
5335.08 697
5335.77 616
5336.46 735
5337.15 793
5337.84 729
5338.52 766
5339.21 698
5339.90 726
5340.59 771
5341.28 707
5341.97 742
5342.66 749
5343.35 742
5344.04 706
5344.73 755
5345.42 707
5346.11 704
5346.80 750
5347.49 761
5348.18 804
5348.87 840
5349.56 758
5350.25 892
5350.94 793
5351.63 735
5352.32 712
5353.01 773
5353.70 753
5354.39 697
5355.08 654
5355.77 694
5356.46 617
5357.15 646
5357.84 699
5358.53 728
5359.22 875
5359.91 728
5360.60 681
5361.29 667
5361.98 720
5362.67 750
5363.36 764
5364.06 682
5364.75 674
5365.44 684
5366.13 724
5366.82 711
5367.51 757
5368.20 694
5368.89 631
5369.58 667
5370.27 650
5370.97 695
5371.66 684
5372.35 686
5373.04 593
5373.73 634
5374.42 613
5375.11 620
5375.81 601
5376.50 668
5377.19 612
5377.88 622
5378.57 679
5379.26 710
5379.96 664
5380.65 642
5381.34 693
5382.03 682
5382.72 706
5383.42 655
5384.11 611
5384.80 691
5385.49 697
5386.19 706
5386.88 680
5387.57 638
5388.26 718
5388.96 807
5389.65 630
5390.34 637
5391.03 721
5391.73 624
5392.42 657
5393.11 711
5393.80 666
5394.50 703
5395.19 640
5395.88 601
5396.57 655
5397.27 660
5397.96 725
5398.65 701
5399.35 702
5400.04 691
5400.73 685
5401.43 700
5402.12 668
5402.81 669
5403.51 669
5404.20 598
5404.89 739
5405.59 683
5406.28 607
5406.97 658
5407.67 759
5408.36 716
5409.06 671
5409.75 714
5410.44 657
5411.14 695
5411.83 692
5412.52 729
5413.22 792
5413.91 773
5414.61 791
5415.30 846
5415.99 763
5416.69 718
5417.38 646
5418.08 655
5418.77 714
5419.47 697
5420.16 667
5420.86 711
5421.55 703
5422.24 829
5422.94 780
5423.63 727
5424.33 723
5425.02 744
5425.72 787
5426.41 748
5427.11 835
5427.80 774
5428.50 790
5429.19 764
5429.89 831
5430.58 774
5431.28 768
5431.97 738
5432.67 805
5433.36 841
5434.06 863
5434.75 865
5435.45 778
5436.15 916
5436.84 815
5437.54 902
5438.23 959
5438.93 1034
5439.62 927
5440.32 943
5441.01 896
5441.71 972
5442.41 991
5443.10 956
5443.80 944
5444.49 959
5445.19 913
5445.89 1029
5446.58 959
5447.28 983
5447.98 987
5448.67 923
5449.37 1018
5450.06 1050
5450.76 1058
5451.46 990
5452.15 966
5452.85 1019
5453.55 915
5454.24 889
5454.94 944
5455.64 1104
5456.33 1008
5457.03 1038
5457.73 1003
5458.42 963
5459.12 1026
5459.82 1061
5460.51 916
5461.21 1020
5461.91 955
5462.61 931
5463.30 1051
5464.00 1127
5464.70 988
5465.40 1071
5466.09 1016
5466.79 1099
5467.49 1083
5468.18 1103
5468.88 1067
5469.58 1145
5470.28 1283
5470.98 1250
5471.67 1214
5472.37 1188
5473.07 1196
5473.77 1184
5474.46 1282
5475.16 1447
5475.86 1712
5476.56 1853
5477.26 1999
5477.95 2111
5478.65 2288
5479.35 2226
5480.05 2100
5480.75 2294
5481.45 2180
5482.14 1792
5482.84 1630
5483.54 1557
5484.24 1537
5484.94 1630
5485.64 1542
5486.34 1394
5487.03 1415
5487.73 1496
5488.43 1415
5489.13 1456
5489.83 1640
5490.53 1580
5491.23 1515
5491.93 1554
5492.63 1587
5493.33 1510
5494.02 1654
5494.72 1562
5495.42 1868
5496.12 2065
5496.82 2134
5497.52 2427
5498.22 2789
5498.92 3094
5499.62 3397
5500.32 3405
5501.02 3160
5501.72 2902
5502.42 2707
5503.12 2233
5503.82 2028
5504.52 1821
5505.22 1625
5505.92 1563
5506.62 1522
5507.32 1519
5508.02 1373
5508.72 1409
5509.42 1347
5510.12 1393
5510.82 1331
5511.52 1194
5512.22 1221
5512.92 1231
5513.62 1283
5514.32 1211
5515.02 1341
5515.72 1452
5516.42 1236
5517.12 1205
5517.82 1148
5518.52 1136
5519.22 1105
5519.93 1155
5520.63 993
5521.33 1054
5522.03 1049
5522.73 989
5523.43 1063
5524.13 959
5524.83 1073
5525.53 1067
5526.23 942
5526.94 960
5527.64 1001
5528.34 947
5529.04 976
5529.74 1002
5530.44 944
5531.14 917
5531.85 908
5532.55 916
5533.25 924
5533.95 893
5534.65 851
5535.35 812
5536.06 899
5536.76 943
5537.46 894
5538.16 881
5538.86 942
5539.57 790
5540.27 820
5540.97 836
5541.67 796
5542.37 793
5543.08 840
5543.78 956
5544.48 845
5545.18 755
5545.89 848
5546.59 841
5547.29 806
5547.99 723
5548.70 797
5549.40 905
5550.10 834
5550.81 816
5551.51 873
5552.21 746
5552.91 858
5553.62 870
5554.32 866
5555.02 829
5555.73 810
5556.43 788
5557.13 814
5557.84 904
5558.54 805
5559.24 829
5559.95 849
5560.65 838
5561.35 835
5562.06 828
5562.76 784
5563.46 857
5564.17 821
5564.87 902
5565.57 847
5566.28 774
5566.98 807
5567.69 764
5568.39 801
5569.09 776
5569.80 651
5570.50 742
5571.21 862
5571.91 836
5572.61 836
5573.32 795
5574.02 803
5574.73 792
5575.43 743
5576.14 779
5576.84 866
5577.54 800
5578.25 838
5578.95 814
5579.66 733
5580.36 721
5581.07 702
5581.77 630
5582.48 712
5583.18 760
5583.89 684
5584.59 773
5585.30 704
5586.00 738
5586.71 685
5587.41 718
5588.12 677
5588.82 633
5589.53 673
5590.23 774
5590.94 791
5591.64 705
5592.35 652
5593.05 789
5593.76 764
5594.47 708
5595.17 629
5595.88 700
5596.58 752
5597.29 719
5597.99 733
5598.70 660
5599.41 721
5600.11 734
5600.82 762
5601.52 689
5602.23 672
5602.94 685
5603.64 740
5604.35 701
5605.05 735
5605.76 740
5606.47 744
5607.17 784
5607.88 751
5608.59 845
5609.29 779
5610.00 741
5610.70 791
5611.41 746
5612.12 765
5612.82 734
5613.53 732
5614.24 765
5614.95 726
5615.65 709
5616.36 703
5617.07 672
5617.77 685
5618.48 746
5619.19 703
5619.89 717
5620.60 725
5621.31 645
5622.02 592
5622.72 677
5623.43 738
5624.14 726
5624.85 776
5625.55 760
5626.26 810
5626.97 751
5627.68 734
5628.38 712
5629.09 769
5629.80 716
5630.51 706
5631.21 742
5631.92 705
5632.63 659
5633.34 670
5634.05 703
5634.75 795
5635.46 800
5636.17 855
5636.88 787
5637.59 718
5638.30 838
5639.00 732
5639.71 686
5640.42 767
5641.13 830
5641.84 691
5642.55 752
5643.26 797
5643.96 798
5644.67 750
5645.38 736
5646.09 674
5646.80 747
5647.51 806
5648.22 816
5648.93 847
5649.64 800
5650.34 877
5651.05 786
5651.76 837
5652.47 784
5653.18 799
5653.89 945
5654.60 1000
5655.31 965
5656.02 1075
5656.73 1030
5657.44 1023
5658.15 1007
5658.86 902
5659.57 961
5660.28 915
5660.99 806
5661.70 847
5662.41 842
5663.12 872
5663.83 870
5664.54 728
5665.25 701
5665.96 797
5666.67 797
5667.38 810
5668.09 828
5668.80 815
5669.51 673
5670.22 794
5670.93 820
5671.64 659
5672.35 684
5673.06 670
5673.77 689
5674.48 752
5675.19 728
5675.90 664
5676.61 721
5677.32 729
5678.03 722
5678.74 709
5679.45 654
5680.17 738
5680.88 780
5681.59 723
5682.30 705
5683.01 775
5683.72 811
5684.43 684
5685.14 668
5685.85 655
5686.57 750
5687.28 677
5687.99 703
5688.70 671
5689.41 744
5690.12 771
5690.84 680
5691.55 692
5692.26 700
5692.97 674
5693.68 676
5694.39 716
5695.11 675
5695.82 613
5696.53 763
5697.24 675
5697.95 589
5698.67 722
5699.38 657
5700.09 697
5700.80 707
5701.51 609
5702.23 655
5702.94 613
5703.65 667
5704.36 794
5705.08 607
5705.79 623
5706.50 662
5707.21 673
5707.93 678
5708.64 650
5709.35 651
5710.07 648
5710.78 649
5711.49 671
5712.20 643
5712.92 553
5713.63 596
5714.34 653
5715.06 636
5715.77 655
5716.48 713
5717.20 653
5717.91 662
5718.62 636
5719.34 601
5720.05 691
5720.76 601
5721.48 612
5722.19 713
5722.90 643
5723.62 641
5724.33 703
5725.05 691
5725.76 683
5726.47 699
5727.19 636
5727.90 708
5728.61 652
5729.33 642
5730.04 703
5730.76 679
5731.47 685
5732.19 605
5732.90 645
5733.61 686
5734.33 647
5735.04 595
5735.76 717
5736.47 618
5737.19 592
5737.90 663
5738.61 685
5739.33 609
5740.04 619
5740.76 648
5741.47 623
5742.19 692
5742.90 637
5743.62 644
5744.33 639
5745.05 599
5745.76 653
5746.48 579
5747.19 651
5747.91 667
5748.62 645
5749.34 640
5750.05 703
5750.77 723
5751.49 691
5752.20 565
5752.92 574
5753.63 691
5754.35 618
5755.06 599
5755.78 616
5756.49 581
5757.21 587
5757.93 621
5758.64 614
5759.36 658
5760.07 558
5760.79 608
5761.51 685
5762.22 674
5762.94 666
5763.65 603
5764.37 658
5765.09 693
5765.80 623
5766.52 648
5767.24 706
5767.95 688
5768.67 647
5769.39 658
5770.10 675
5770.82 725
5771.53 736
5772.25 776
5772.97 743
5773.69 691
5774.40 751
5775.12 782
5775.84 712
5776.55 676
5777.27 718
5777.99 626
5778.70 628
5779.42 655
5780.14 731
5780.86 774
5781.57 750
5782.29 702
5783.01 671
5783.72 646
5784.44 725
5785.16 743
5785.88 673
5786.59 727
5787.31 720
5788.03 760
5788.75 730
5789.47 696
5790.18 801
5790.90 739
5791.62 751
5792.34 775
5793.06 741
5793.77 678
5794.49 840
5795.21 791
5795.93 843
5796.65 830
5797.36 1021
5798.08 974
5798.80 1052
5799.52 1149
5800.24 1114
5800.96 1143
5801.67 1226
5802.39 1216
5803.11 1204
5803.83 1107
5804.55 1057
5805.27 993
5805.99 886
5806.71 908
5807.42 851
5808.14 817
5808.86 828
5809.58 784
5810.30 731
5811.02 812
5811.74 733
5812.46 852
5813.18 753
5813.90 721
5814.62 723
5815.34 763
5816.05 818
5816.77 796
5817.49 756
5818.21 803
5818.93 895
5819.65 914
5820.37 855
5821.09 838
5821.81 853
5822.53 717
5823.25 731
5823.97 759
5824.69 756
5825.41 732
5826.13 761
5826.85 765
5827.57 770
5828.29 728
5829.01 743
5829.73 741
5830.45 758
5831.17 725
5831.89 798
5832.61 770
5833.33 767
5834.05 759
5834.78 694
5835.50 714
5836.22 752
5836.94 740
5837.66 661
5838.38 767
5839.10 763
5839.82 792
5840.54 771
5841.26 732
5841.98 752
5842.70 790
5843.43 729
5844.15 810
5844.87 728
5845.59 742
5846.31 736
5847.03 743
5847.75 723
5848.47 716
5849.20 703
5849.92 752
5850.64 785
5851.36 808
5852.08 793
5852.80 827
5853.53 764
5854.25 784
5854.97 850
5855.69 826
5856.41 849
5857.14 860
5857.86 771
5858.58 746
5859.30 804
5860.02 752
5860.75 757
5861.47 726
5862.19 720
5862.91 762
5863.64 787
5864.36 809
5865.08 670
5865.80 730
5866.52 857
5867.25 821
5867.97 819
5868.69 861
5869.42 848
5870.14 798
5870.86 814
5871.58 821
5872.31 769
5873.03 733
5873.75 786
5874.48 820
5875.20 773
5875.92 787
5876.65 776
5877.37 822
5878.09 813
5878.81 883
5879.54 779
5880.26 842
5880.99 826
5881.71 913
5882.43 827
5883.16 849
5883.88 862
5884.60 948
5885.33 895
5886.05 857
5886.77 842
5887.50 850
5888.22 803
5888.95 928
5889.67 910
5890.39 806
5891.12 826
5891.84 948
5892.57 1007
5893.29 993
5894.01 1011
5894.74 863
5895.46 866
5896.19 769
5896.91 778
5897.64 812
5898.36 894
5899.09 1001
5899.81 953
5900.53 940
5901.26 931
5901.98 874
5902.71 920
5903.43 1050
5904.16 969
5904.88 884
5905.61 960
5906.33 949
5907.06 965
5907.78 936
5908.51 967
5909.23 988
5909.96 991
5910.68 1126
5911.41 1023
5912.14 1052
5912.86 1072
5913.59 1078
5914.31 1007
5915.04 1073
5915.76 1100
5916.49 1013
5917.21 1102
5917.94 1185
5918.67 1175
5919.39 1114
5920.12 1037
5920.84 1105
5921.57 1173
5922.29 1189
5923.02 1216
5923.75 1158
5924.47 1232
5925.20 1239
5925.93 1174
5926.65 1193
5927.38 1288
5928.10 1321
5928.83 1176
5929.56 1303
5930.28 1414
5931.01 1431
5931.74 1492
5932.46 1489
5933.19 1482
5933.92 1436
5934.64 1445
5935.37 1565
5936.10 1513
5936.82 1612
5937.55 1521
5938.28 1502
5939.00 1604
5939.73 1648
5940.46 1690
5941.19 1592
5941.91 1718
5942.64 1738
5943.37 1754
5944.09 1781
5944.82 1899
5945.55 2005
5946.28 2208
5947.00 2145
5947.73 2234
5948.46 2331
5949.19 2690
5949.92 2606
5950.64 2588
5951.37 2543
5952.10 2571
5952.83 2766
5953.55 2813
5954.28 2664
5955.01 2424
5955.74 2557
5956.47 2488
5957.19 2654
5957.92 2532
5958.65 2384
5959.38 2607
5960.11 2798
5960.84 2762
5961.56 2898
5962.29 3070
5963.02 3370
5963.75 3486
5964.48 3684
5965.21 3937
5965.94 4027
5966.66 4031
5967.39 3956
5968.12 3819
5968.85 3727
5969.58 3579
5970.31 3319
5971.04 3136
5971.77 3250
5972.50 3285
5973.22 3125
5973.95 3123
5974.68 3149
5975.41 3137
5976.14 3143
5976.87 3266
5977.60 3221
5978.33 3373
5979.06 3436
5979.79 3598
5980.52 3682
5981.25 3614
5981.98 3569
5982.71 3598
5983.44 3614
5984.17 3545
5984.90 3651
5985.63 3418
5986.36 3570
5987.09 3636
5987.82 3584
5988.55 3741
5989.28 3548
5990.01 3621
5990.74 3641
5991.47 3636
5992.20 3818
5992.93 3892
5993.66 3817
5994.39 3836
5995.12 3865
5995.85 3794
5996.58 3912
5997.31 3814
5998.04 3732
5998.77 3894
5999.50 3865
6000.23 3819
6000.96 4001
6001.69 3683
6002.42 3648
6003.16 3838
6003.89 3826
6004.62 3865
6005.35 4008
6006.08 4245
6006.81 4605
6007.54 5279
6008.27 6158
6009.00 7099
6009.74 7855
6010.47 9139
6011.20 10003
6011.93 10551
6012.66 10917
6013.39 11404
6014.13 11209
6014.86 10379
6015.59 9614
6016.32 8302
6017.05 7345
6017.78 6557
6018.52 5717
6019.25 4807
6019.98 4131
6020.71 3578
6021.44 3474
6022.18 3093
6022.91 2984
6023.64 2798
6024.37 2718
6025.10 2755
6025.84 2873
6026.57 2680
6027.30 2647
6028.03 2696
6028.77 2639
6029.50 2540
6030.23 2497
6030.96 2407
6031.70 2362
6032.43 2369
6033.16 2300
6033.90 2394
6034.63 2327
6035.36 2253
6036.09 2485
6036.83 2628
6037.56 2523
6038.29 2539
6039.03 2483
6039.76 2549
6040.49 2650
6041.23 2781
6041.96 2896
6042.69 2946
6043.43 3043
6044.16 2877
6044.89 2985
6045.63 2986
6046.36 3069
6047.09 3214
6047.83 3440
6048.56 3515
6049.29 3749
6050.03 4189
6050.76 4447
6051.50 4224
6052.23 4447
6052.96 4366
6053.70 4032
6054.43 3884
6055.17 3682
6055.90 3352
6056.63 3088
6057.37 3105
6058.10 2971
6058.84 2967
6059.57 2823
6060.31 2693
6061.04 2726
6061.77 2630
6062.51 2695
6063.24 2530
6063.98 2499
6064.71 2602
6065.45 2532
6066.18 2474
6066.92 2403
6067.65 2393
6068.39 2402
6069.12 2311
6069.86 2353
6070.59 2234
6071.33 2241
6072.06 2229
6072.80 2288
6073.53 2174
6074.27 2033
6075.00 2090
6075.74 2123
6076.47 1960
6077.21 2019
6077.95 2036
6078.68 1986
6079.42 1889
6080.15 1880
6080.89 1949
6081.62 1967
6082.36 1893
6083.09 1838
6083.83 1843
6084.57 1738
6085.30 1838
6086.04 1840
6086.77 1848
6087.51 1846
6088.25 1941
6088.98 1805
6089.72 1862
6090.46 1760
6091.19 1830
6091.93 1945
6092.66 1855
6093.40 1863
6094.14 1766
6094.87 1730
6095.61 1687
6096.35 1546
6097.08 1529
6097.82 1495
6098.56 1560
6099.29 1494
6100.03 1506
6100.77 1457
6101.50 1608
6102.24 1588
6102.98 1598
6103.72 1643
6104.45 1682
6105.19 1729
6105.93 1700
6106.66 1579
6107.40 1485
6108.14 1546
6108.88 1555
6109.61 1573
6110.35 1592
6111.09 1563
6111.83 1574
6112.56 1536
6113.30 1540
6114.04 1550
6114.78 1628
6115.51 1598
6116.25 1647
6116.99 1625
6117.73 1624
6118.47 1662
6119.20 1731
6119.94 1507
6120.68 1486
6121.42 1605
6122.16 1606
6122.89 1675
6123.63 1724
6124.37 1691
6125.11 1789
6125.85 1803
6126.59 1770
6127.32 1643
6128.06 1672
6128.80 1703
6129.54 1789
6130.28 1846
6131.02 1751
6131.76 1847
6132.49 1889
6133.23 1753
6133.97 1654
6134.71 1711
6135.45 1790
6136.19 1756
6136.93 1846
6137.67 1831
6138.41 1796
6139.15 1799
6139.88 1835
6140.62 1767
6141.36 1809
6142.10 1734
6142.84 1809
6143.58 1851
6144.32 1740
6145.06 1763
6145.80 2006
6146.54 1849
6147.28 1930
6148.02 2066
6148.76 2001
6149.50 1953
6150.24 1940
6150.98 1942
6151.72 2124
6152.46 2149
6153.20 2127
6153.94 2086
6154.68 2068
6155.42 2087
6156.16 2114
6156.90 2266
6157.64 2294
6158.38 2351
6159.12 2396
6159.86 2233
6160.60 2413
6161.34 2614
6162.08 2889
6162.82 2921
6163.56 3016
6164.30 2987
6165.05 3169
6165.79 3291
6166.53 3293
6167.27 3287
6168.01 3270
6168.75 3290
6169.49 3221
6170.23 3132
6170.97 3262
6171.71 3202
6172.46 2874
6173.20 2867
6173.94 2933
6174.68 2754
6175.42 2709
6176.16 2860
6176.90 2877
6177.64 2913
6178.39 2977
6179.13 2883
6179.87 3036
6180.61 3087
6181.35 3066
6182.09 3042
6182.84 3110
6183.58 3089
6184.32 3215
6185.06 3360
6185.80 3250
6186.55 3329
6187.29 3441
6188.03 3360
6188.77 3460
6189.52 3549
6190.26 3739
6191.00 3817
6191.74 4118
6192.48 4223
6193.23 4018
6193.97 4218
6194.71 4057
6195.45 4019
6196.20 4044
6196.94 3916
6197.68 4077
6198.43 3858
6199.17 3993
6199.91 4047
6200.65 4286
6201.40 4813
6202.14 5233
6202.88 6146
6203.63 6984
6204.37 8421
6205.11 10382
6205.86 12247
6206.60 14016
6207.34 15573
6208.09 16981
6208.83 17503
6209.57 16798
6210.32 16030
6211.06 14562
6211.80 12893
6212.55 11074
6213.29 9353
6214.03 7851
6214.78 6577
6215.52 5374
6216.26 4749
6217.01 4136
6217.75 3716
6218.50 3538
6219.24 3488
6219.98 3455
6220.73 3316
6221.47 3481
6222.22 3505
6222.96 3489
6223.71 3584
6224.45 3420
6225.19 3378
6225.94 3280
6226.68 3069
6227.43 2892
6228.17 2753
6228.92 2505
6229.66 2369
6230.41 2249
6231.15 2243
6231.90 2127
6232.64 2058
6233.39 2132
6234.13 2225
6234.87 2324
6235.62 2434
6236.36 2565
6237.11 2728
6237.86 2936
6238.60 2907
6239.35 2926
6240.09 2854
6240.84 2840
6241.58 2782
6242.33 2846
6243.07 2848
6243.82 2657
6244.56 2696
6245.31 2786
6246.05 2870
6246.80 2863
6247.55 2795
6248.29 2655
6249.04 2670
6249.78 2571
6250.53 2476
6251.27 2463
6252.02 2400
6252.77 2478
6253.51 2486
6254.26 2563
6255.01 2576
6255.75 2521
6256.50 2356
6257.24 2294
6257.99 2209
6258.74 2155
6259.48 2390
6260.23 2267
6260.98 2194
6261.72 2103
6262.47 2220
6263.22 2200
6263.96 2116
6264.71 2098
6265.46 2098
6266.20 1929
6266.95 1855
6267.70 2018
6268.44 2013
6269.19 1914
6269.94 1965
6270.68 1898
6271.43 1956
6272.18 1897
6272.93 1916
6273.67 1951
6274.42 1812
6275.17 1911
6275.92 2064
6276.66 1924
6277.41 2000
6278.16 1843
6278.91 1946
6279.65 1917
6280.40 1997
6281.15 1946
6281.90 1840
6282.64 1895
6283.39 1904
6284.14 1617
6284.89 1667
6285.64 1738
6286.38 1548
6287.13 1696
6287.88 1549
6288.63 1503
6289.38 1478
6290.12 1473
6290.87 1485
6291.62 1424
6292.37 1461
6293.12 1448
6293.87 1490
6294.61 1428
6295.36 1442
6296.11 1479
6296.86 1394
6297.61 1296
6298.36 1335
6299.11 1366
6299.86 1407
6300.60 1290
6301.35 1333
6302.10 1320
6302.85 1259
6303.60 1332
6304.35 1443
6305.10 1406
6305.85 1335
6306.60 1313
6307.35 1404
6308.10 1454
6308.85 1407
6309.59 1354
6310.34 1403
6311.09 1406
6311.84 1475
6312.59 1478
6313.34 1463
6314.09 1366
6314.84 1327
6315.59 1300
6316.34 1417
6317.09 1255
6317.84 1313
6318.59 1308
6319.34 1185
6320.09 1152
6320.84 1157
6321.59 1177
6322.34 1189
6323.09 1106
6323.84 1194
6324.59 1141
6325.34 1055
6326.09 1079
6326.84 1157
6327.59 1125
6328.34 1165
6329.09 1212
6329.85 1091
6330.60 1029
6331.35 1125
6332.10 1094
6332.85 1118
6333.60 1201
6334.35 1170
6335.10 1221
6335.85 1198
6336.60 1124
6337.35 1090
6338.10 1167
6338.86 1175
6339.61 1159
6340.36 1141
6341.11 1112
6341.86 1182
6342.61 1184
6343.36 1182
6344.12 1107
6344.87 1115
6345.62 1265
6346.37 1242
6347.12 1200
6347.87 1258
6348.62 1357
6349.38 1200
6350.13 1234
6350.88 1316
6351.63 1465
6352.38 1388
6353.14 1317
6353.89 1424
6354.64 1433
6355.39 1337
6356.14 1286
6356.90 1319
6357.65 1369
6358.40 1238
6359.15 1238
6359.91 1257
6360.66 1134
6361.41 1081
6362.16 1041
6362.92 1003
6363.67 1156
6364.42 1171
6365.17 1028
6365.93 1179
6366.68 1130
6367.43 1158
6368.19 1187
6368.94 1089
6369.69 1134
6370.44 1150
6371.20 1169
6371.95 1223
6372.70 1192
6373.46 1226
6374.21 1211
6374.96 1235
6375.72 1239
6376.47 1146
6377.22 995
6377.98 1103
6378.73 1229
6379.48 1168
6380.24 1175
6380.99 1172
6381.75 1203
6382.50 1084
6383.25 1125
6384.01 1101
6384.76 1044
6385.51 1088
6386.27 1025
6387.02 990
6387.78 1018
6388.53 979
6389.28 986
6390.04 1029
6390.79 1085
6391.55 1085
6392.30 1001
6393.06 1064
6393.81 1102
6394.56 1085
6395.32 1086
6396.07 1137
6396.83 1141
6397.58 1058
6398.34 1122
6399.09 1063
6399.85 1106
6400.60 991
6401.36 1039
6402.11 1079
6402.87 1048
6403.62 1092
6404.38 1127
6405.13 1118
6405.89 1173
6406.64 1158
6407.40 1060
6408.15 1111
6408.91 1157
6409.66 1144
6410.42 1281
6411.17 1214
6411.93 1156
6412.68 1167
6413.44 1073
6414.20 1145
6414.95 1032
6415.71 1094
6416.46 1056
6417.22 1047
6417.97 982
6418.73 986
6419.49 1042
6420.24 1050
6421.00 1071
6421.75 1219
6422.51 1140
6423.27 1125
6424.02 1175
6424.78 1188
6425.54 1138
6426.29 1086
6427.05 1205
6427.80 1147
6428.56 1090
6429.32 976
6430.07 1172
6430.83 1106
6431.59 1095
6432.34 1091
6433.10 1094
6433.86 1086
6434.61 1114
6435.37 1092
6436.13 1151
6436.88 1112
6437.64 1245
6438.40 1219
6439.16 1230
6439.91 1194
6440.67 1194
6441.43 1188
6442.18 1186
6442.94 1215
6443.70 1133
6444.46 1128
6445.21 1219
6445.97 1260
6446.73 1337
6447.49 1242
6448.24 1249
6449.00 1306
6449.76 1285
6450.52 1355
6451.28 1368
6452.03 1339
6452.79 1339
6453.55 1332
6454.31 1357
6455.06 1414
6455.82 1427
6456.58 1448
6457.34 1388
6458.10 1401
6458.86 1373
6459.61 1387
6460.37 1560
6461.13 1620
6461.89 1525
6462.65 1502
6463.41 1578
6464.16 1583
6464.92 1508
6465.68 1494
6466.44 1548
6467.20 1644
6467.96 1668
6468.72 1696
6469.48 1744
6470.23 1714
6470.99 1758
6471.75 1761
6472.51 1677
6473.27 1706
6474.03 1863
6474.79 1962
6475.55 1852
6476.31 1878
6477.07 1827
6477.83 1843
6478.59 2049
6479.35 1933
6480.10 1937
6480.86 1870
6481.62 1980
6482.38 2104
6483.14 2168
6483.90 2104
6484.66 2110
6485.42 2173
6486.18 2212
6486.94 2293
6487.70 2260
6488.46 2468
6489.22 2571
6489.98 2464
6490.74 2619
6491.50 2799
6492.26 2758
6493.02 2898
6493.78 2936
6494.54 2838
6495.30 2902
6496.06 3018
6496.82 2918
6497.59 2896
6498.35 2975
6499.11 3084
6499.87 3078
6500.63 3063
6501.39 2883
6502.15 2939
6502.91 2862
6503.67 3113
6504.43 3210
6505.19 3363
6505.95 3415
6506.71 3464
6507.48 3424
6508.24 3512
6509.00 3526
6509.76 3521
6510.52 3661
6511.28 3664
6512.04 3710
6512.80 3553
6513.57 3588
6514.33 3764
6515.09 3662
6515.85 3886
6516.61 3725
6517.37 3866
6518.14 4099
6518.90 4048
6519.66 4201
6520.42 4522
6521.18 4791
6521.95 5100
6522.71 5479
6523.47 5730
6524.23 6093
6524.99 6583
6525.76 6611
6526.52 6899
6527.28 6915
6528.04 7046
6528.80 7260
6529.57 7499
6530.33 7734
6531.09 8160
6531.85 9134
6532.62 10323
6533.38 11793
6534.14 13454
6534.91 14721
6535.67 15298
6536.43 15479
6537.19 15126
6537.96 13393
6538.72 11968
6539.48 10257
6540.25 8762
6541.01 7100
6541.77 5869
6542.53 4882
6543.30 4265
6544.06 3811
6544.82 3547
6545.59 3293
6546.35 3079
6547.11 3029
6547.88 2904
6548.64 2966
6549.41 2852
6550.17 2738
6550.93 2743
6551.70 2831
6552.46 2626
6553.22 2704
6553.99 2422
6554.75 2423
6555.52 2512
6556.28 2433
6557.04 2361
6557.81 2313
6558.57 2568
6559.34 2621
6560.10 2665
6560.86 2768
6561.63 2785
6562.39 2990
6563.16 3037
6563.92 3040
6564.69 2924
6565.45 2977
6566.21 2926
6566.98 3035
6567.74 2988
6568.51 3205
6569.27 3307
6570.04 3356
6570.80 3409
6571.57 3387
6572.33 3587
6573.10 3712
6573.86 3759
6574.63 3687
6575.39 3820
6576.16 3585
6576.92 3520
6577.69 3520
6578.45 3443
6579.22 3561
6579.98 3376
6580.75 3169
6581.51 3254
6582.28 3325
6583.05 3166
6583.81 3281
6584.58 3381
6585.34 3461
6586.11 3418
6586.87 3374
6587.64 3473
6588.41 3661
6589.17 3755
6589.94 3823
6590.70 3986
6591.47 4405
6592.24 4373
6593.00 4560
6593.77 4405
6594.53 4414
6595.30 4296
6596.07 4292
6596.83 3932
6597.60 3766
6598.37 3682
6599.13 3436
6599.90 3409
6600.66 3272
6601.43 3425
6602.20 3365
6602.96 3360
6603.73 3264
6604.50 3194
6605.26 3421
6606.03 3648
6606.80 3918
6607.57 4125
6608.33 4123
6609.10 3974
6609.87 3881
6610.63 3821
6611.40 3523
6612.17 3119
6612.94 3097
6613.70 2862
6614.47 2711
6615.24 2444
6616.00 2471
6616.77 2539
6617.54 2463
6618.31 2162
6619.08 2301
6619.84 2166
6620.61 2085
6621.38 2069
6622.15 2165
6622.91 2141
6623.68 2168
6624.45 2117
6625.22 2133
6625.99 2049
6626.75 2136
6627.52 2160
6628.29 2108
6629.06 2238
6629.83 2354
6630.59 2561
6631.36 2480
6632.13 2708
6632.90 2843
6633.67 2633
6634.44 2824
6635.21 2907
6635.97 2807
6636.74 2568
6637.51 2495
6638.28 2392
6639.05 2221
6639.82 2244
6640.59 2227
6641.36 2129
6642.12 2138
6642.89 2190
6643.66 2177
6644.43 2090
6645.20 2158
6645.97 2136
6646.74 2105
6647.51 2136
6648.28 2119
6649.05 2092
6649.82 2208
6650.59 2236
6651.36 2184
6652.12 2125
6652.89 2219
6653.66 2131
6654.43 2231
6655.20 2413
6655.97 2222
6656.74 2141
6657.51 2097
6658.28 2256
6659.05 2076
6659.82 2016
6660.59 1917
6661.36 2112
6662.13 2071
6662.90 1975
6663.67 1945
6664.44 1908
6665.21 1991
6665.98 1902
6666.75 2064
6667.52 2192
6668.30 1943
6669.07 2059
6669.84 2055
6670.61 1975
6671.38 2070
6672.15 2011
6672.92 2016
6673.69 2027
6674.46 2030
6675.23 1986
6676.00 2041
6676.77 2090
6677.54 2088
6678.32 2188
6679.09 2099
6679.86 2227
6680.63 2553
6681.40 2608
6682.17 2724
6682.94 2908
6683.71 2641
6684.49 2573
6685.26 2567
6686.03 2595
6686.80 2503
6687.57 2205
6688.34 2010
6689.11 1969
6689.89 1955
6690.66 1884
6691.43 1958
6692.20 1834
6692.97 1810
6693.75 1812
6694.52 1809
6695.29 1899
6696.06 1792
6696.83 1829
6697.61 1722
6698.38 1681
6699.15 1734
6699.92 1783
6700.70 1713
6701.47 1732
6702.24 1683
6703.01 1798
6703.79 1802
6704.56 1736
6705.33 1870
6706.10 1866
6706.88 1772
6707.65 1778
6708.42 1674
6709.19 1792
6709.97 1724
6710.74 1614
6711.51 1674
6712.29 1739
6713.06 1665
6713.83 1609
6714.61 1555
6715.38 1547
6716.15 1496
6716.92 1556
6717.70 1559
6718.47 1599
6719.24 1491
6720.02 1371
6720.79 1503
6721.57 1592
6722.34 1572
6723.11 1584
6723.89 1697
6724.66 1648
6725.43 1593
6726.21 1674
6726.98 1703
6727.76 1714
6728.53 1769
6729.30 1741
6730.08 1673
6730.85 1625
6731.63 1627
6732.40 1719
6733.17 1696
6733.95 1700
6734.72 1815
6735.50 1731
6736.27 1817
6737.05 1790
6737.82 1788
6738.59 1825
6739.37 1745
6740.14 1695
6740.92 1849
6741.69 1847
6742.47 1816
6743.24 1955
6744.02 1878
6744.79 1903
6745.57 2089
6746.34 2211
6747.12 2263
6747.89 2494
6748.67 2639
6749.44 2658
6750.22 2847
6750.99 3129
6751.77 3188
6752.54 3053
6753.32 2900
6754.09 2810
6754.87 2689
6755.65 2336
6756.42 2152
6757.20 1971
6757.97 1926
6758.75 1788
6759.52 1743
6760.30 1720
6761.08 1764
6761.85 1804
6762.63 1826
6763.40 1671
6764.18 1661
6764.96 1592
6765.73 1608
6766.51 1729
6767.28 1637
6768.06 1633
6768.84 1611
6769.61 1600
6770.39 1573
6771.17 1482
6771.94 1510
6772.72 1549
6773.50 1431
6774.27 1389
6775.05 1440
6775.82 1561
6776.60 1464
6777.38 1440
6778.16 1449
6778.93 1405
6779.71 1363
6780.49 1331
6781.26 1398
6782.04 1425
6782.82 1421
6783.59 1328
6784.37 1428
6785.15 1377
6785.93 1352
6786.70 1417
6787.48 1375
6788.26 1359
6789.04 1338
6789.81 1402
6790.59 1359
6791.37 1310
6792.15 1258
6792.92 1326
6793.70 1395
6794.48 1234
6795.26 1277
6796.03 1260
6796.81 1372
6797.59 1338
6798.37 1278
6799.15 1298
6799.92 1336
6800.70 1288
6801.48 1375
6802.26 1456
6803.04 1507
6803.81 1483
6804.59 1492
6805.37 1377
6806.15 1375
6806.93 1362
6807.71 1392
6808.49 1421
6809.26 1353
6810.04 1380
6810.82 1478
6811.60 1434
6812.38 1323
6813.16 1335
6813.94 1365
6814.72 1496
6815.49 1415
6816.27 1365
6817.05 1295
6817.83 1369
6818.61 1328
6819.39 1408
6820.17 1401
6820.95 1443
6821.73 1310
6822.51 1273
6823.29 1291
6824.07 1336
6824.85 1385
6825.62 1385
6826.40 1432
6827.18 1387
6827.96 1359
6828.74 1378
6829.52 1339
6830.30 1320
6831.08 1334
6831.86 1292
6832.64 1352
6833.42 1289
6834.20 1260
6834.98 1338
6835.76 1328
6836.54 1387
6837.32 1276
6838.10 1294
6838.88 1430
6839.66 1407
6840.44 1237
6841.22 1322
6842.01 1290
6842.79 1287
6843.57 1331
6844.35 1244
6845.13 1490
6845.91 1670
6846.69 1701
6847.47 1877
6848.25 2074
6849.03 2269
6849.81 2389
6850.59 2403
6851.37 2214
6852.16 2250
6852.94 2027
6853.72 1844
6854.50 1758
6855.28 1593
6856.06 1646
6856.84 1512
6857.62 1550
6858.41 1461
6859.19 1500
6859.97 1496
6860.75 1490
6861.53 1430
6862.31 1473
6863.09 1568
6863.88 1673
6864.66 1709
6865.44 1617
6866.22 1657
6867.00 1593
6867.79 1656
6868.57 1700
6869.35 1628
6870.13 1647
6870.91 1574
6871.70 1632
6872.48 1637
6873.26 1487
6874.04 1573
6874.83 1575
6875.61 1764
6876.39 1782
6877.17 1895
6877.96 1966
6878.74 1859
6879.52 1831
6880.30 2057
6881.09 2089
6881.87 2196
6882.65 2363
6883.43 2521
6884.22 2954
6885.00 3164
6885.78 3371
6886.57 3539
6887.35 3670
6888.13 3763
6888.92 3450
6889.70 3047
6890.48 2758
6891.26 2501
6892.05 2316
6892.83 2152
6893.62 2097
6894.40 1970
6895.18 2054
6895.97 1953
6896.75 1866
6897.53 1970
6898.32 1933
6899.10 1805
6899.88 1971
6900.67 2055
6901.45 2049
6902.24 2061
6903.02 2079
6903.80 2147
6904.59 2064
6905.37 2000
6906.16 2040
6906.94 1961
6907.72 1960
6908.51 1931
6909.29 1899
6910.08 1879
6910.86 1902
6911.65 1753
6912.43 1717
6913.21 1780
6914.00 1685
6914.78 1862
6915.57 1802
6916.35 1838
6917.14 1812
6917.92 1782
6918.71 1800
6919.49 1771
6920.28 1796
6921.06 1769
6921.85 1813
6922.63 1985
6923.42 1916
6924.20 1965
6924.99 2012
6925.77 2091
6926.56 2097
6927.34 2187
6928.13 2055
6928.91 1984
6929.70 2022
6930.49 2099
6931.27 2010
6932.06 2138
6932.84 2082
6933.63 2020
6934.41 2025
6935.20 2117
6935.99 2200
6936.77 2311
6937.56 2398
6938.34 2472
6939.13 2619
6939.92 2887
6940.70 2879
6941.49 2969
6942.27 3090
6943.06 3158
6943.85 3143
6944.63 3214
6945.42 3339
6946.21 3153
6946.99 3177
6947.78 2979
6948.57 2999
6949.35 2834
6950.14 2891
6950.92 2902
6951.71 2812
6952.50 2825
6953.29 2748
6954.07 2724
6954.86 2864
6955.65 2818
6956.43 2802
6957.22 2779
6958.01 2777
6958.79 2968
6959.58 2953
6960.37 2882
6961.16 3041
6961.94 3092
6962.73 2903
6963.52 3046
6964.31 3283
6965.09 3386
6965.88 3628
6966.67 3711
6967.46 3885
6968.24 3978
6969.03 4165
6969.82 4326
6970.61 4188
6971.39 4151
6972.18 4158
6972.97 4140
6973.76 4215
6974.55 4133
6975.33 4279
6976.12 4357
6976.91 4376
6977.70 4864
6978.49 5387
6979.27 6106
6980.06 7418
6980.85 8861
6981.64 10974
6982.43 12880
6983.22 14753
6984.01 16851
6984.79 18025
6985.58 18107
6986.37 17256
6987.16 15594
6987.95 13767
6988.74 11724
6989.53 9934
6990.32 8167
6991.10 6531
6991.89 5492
6992.68 4634
6993.47 4142
6994.26 3733
6995.05 3488
6995.84 3274
6996.63 2996
6997.42 3207
6998.21 3095
6999.00 3145
6999.79 3167
7000.58 3112
7001.36 3042
7002.15 2926
7002.94 2772
7003.73 2614
7004.52 2309
7005.31 2219
7006.10 2121
7006.89 2096
7007.68 2074
7008.47 2081
7009.26 2210
7010.05 2088
7010.84 2257
7011.63 2336
7012.42 2328
7013.21 2352
7014.00 2408
7014.79 2329
7015.58 2280
7016.37 2351
7017.16 2412
7017.96 2338
7018.75 2407
7019.54 2459
7020.33 2491
7021.12 2541
7021.91 2626
7022.70 2739
7023.49 2673
7024.28 2682
7025.07 2484
7025.86 2443
7026.65 2384
7027.44 2268
7028.24 2037
7029.03 2063
7029.82 2010
7030.61 2229
7031.40 2232
7032.19 2089
7032.98 2055
7033.77 2132
7034.57 2168
7035.36 2142
7036.15 2238
7036.94 2340
7037.73 2397
7038.52 2210
7039.32 2254
7040.11 2387
7040.90 2276
7041.69 2329
7042.48 2388
7043.27 2519
7044.07 2575
7044.86 2639
7045.65 2841
7046.44 3072
7047.23 3369
7048.03 3661
7048.82 3601
7049.61 3468
7050.40 3259
7051.20 3197
7051.99 3027
7052.78 2676
7053.57 2405
7054.37 2271
7055.16 2313
7055.95 2337
7056.74 2216
7057.54 2189
7058.33 2239
7059.12 2223
7059.91 2243
7060.71 2049
7061.50 2144
7062.29 2173
7063.09 2160
7063.88 2142
7064.67 2081
7065.47 1903
7066.26 1820
7067.05 1771
7067.85 1714
7068.64 1680
7069.43 1708
7070.23 1677
7071.02 1684
7071.81 1747
7072.61 1701
7073.40 1605
7074.19 1550
7074.99 1500
7075.78 1510
7076.57 1461
7077.37 1522
7078.16 1442
7078.96 1497
7079.75 1554
7080.54 1510
7081.34 1447
7082.13 1364
7082.93 1426
7083.72 1426
7084.51 1423
7085.31 1334
7086.10 1357
7086.90 1354
7087.69 1329
7088.49 1427
7089.28 1251
7090.08 1262
7090.87 1344
7091.66 1334
7092.46 1388
7093.25 1312
7094.05 1235
7094.84 1225
7095.64 1252
7096.43 1167
7097.23 1261
7098.02 1213
7098.82 1163
7099.61 1202
7100.41 1231
7101.20 1279
7102.00 1204
7102.79 1252
7103.59 1156
7104.38 1076
7105.18 1061
7105.98 1034
7106.77 1036
7107.57 1069
7108.36 1140
7109.16 1064
7109.95 1161
7110.75 1055
7111.54 1107
7112.34 1131
7113.14 1150
7113.93 1168
7114.73 1184
7115.52 1166
7116.32 1127
7117.12 1070
7117.91 1095
7118.71 1099
7119.50 1162
7120.30 1222
7121.10 1004
7121.89 1079
7122.69 1086
7123.49 959
7124.28 1019
7125.08 1059
7125.88 1057
7126.67 1091
7127.47 1137
7128.27 1069
7129.06 1106
7129.86 1148
7130.66 1133
7131.45 1150
7132.25 1213
7133.05 1164
7133.84 1032
7134.64 1026
7135.44 1068
7136.23 940
7137.03 988
7137.83 964
7138.63 943
7139.42 885
7140.22 941
7141.02 905
7141.82 880
7142.61 905
7143.41 892
7144.21 887
7145.01 866
7145.80 853
7146.60 853
7147.40 836
7148.20 827
7148.99 898
7149.79 886
7150.59 904
7151.39 836
7152.19 839
7152.98 941
7153.78 920
7154.58 886
7155.38 917
7156.18 1031
7156.98 1023
7157.77 968
7158.57 935
7159.37 924
7160.17 935
7160.97 954
7161.77 838
7162.56 799
7163.36 845
7164.16 822
7164.96 832
7165.76 813
7166.56 774
7167.36 808
7168.16 784
7168.95 748
7169.75 870
7170.55 857
7171.35 805
7172.15 792
7172.95 785
7173.75 707
7174.55 713
7175.35 657
7176.15 625
7176.95 716
7177.75 732
7178.55 751
7179.35 761
7180.14 793
7180.94 829
7181.74 695
7182.54 799
7183.34 820
7184.14 790
7184.94 810
7185.74 753
7186.54 694
7187.34 723
7188.14 795
7188.94 802
7189.74 741
7190.54 761
7191.34 722
7192.14 670
7192.94 665
7193.74 698
7194.54 705
7195.35 748
7196.15 717
7196.95 735
7197.75 729
7198.55 709
7199.35 796
7200.15 761
7200.95 691
7201.75 692
7202.55 743
7203.35 666
7204.15 720
7204.95 704
7205.75 729
7206.56 694
7207.36 712
7208.16 699
7208.96 765
7209.76 788
7210.56 799
7211.36 710
7212.16 735
7212.97 682
7213.77 723
7214.57 789
7215.37 704
7216.17 720
7216.97 653
7217.78 675
7218.58 695
7219.38 688
7220.18 678
7220.98 741
7221.78 755
7222.59 743
7223.39 660
7224.19 655
7224.99 720
7225.79 720
7226.60 693
7227.40 745
7228.20 782
7229.00 755
7229.81 736
7230.61 706
7231.41 694
7232.21 650
7233.02 678
7233.82 738
7234.62 688
7235.42 774
7236.23 714
7237.03 686
7237.83 695
7238.63 766
7239.44 707
7240.24 681
7241.04 679
7241.85 702
7242.65 674
7243.45 700
7244.26 697
7245.06 721
7245.86 663
7246.67 733
7247.47 687
7248.27 718
7249.08 739
7249.88 653
7250.68 709
7251.49 726
7252.29 745
7253.09 844
7253.90 834
7254.70 821
7255.50 818
7256.31 794
7257.11 891
7257.92 896
7258.72 899
7259.52 839
7260.33 920
7261.13 883
7261.94 840
7262.74 834
7263.54 802
7264.35 761
7265.15 875
7265.96 877
7266.76 802
7267.57 808
7268.37 852
7269.18 779
7269.98 753
7270.78 853
7271.59 836
7272.39 845
7273.20 818
7274.00 796
7274.81 813
7275.61 862
7276.42 844
7277.22 879
7278.03 985
7278.83 987
7279.64 1097
7280.44 1107
7281.25 1184
7282.05 1255
7282.86 1280
7283.66 1373
7284.47 1416
7285.28 1296
7286.08 1201
7286.89 1197
7287.69 1166
7288.50 1053
7289.30 1067
7290.11 910
7290.91 869
7291.72 859
7292.53 809
7293.33 833
7294.14 854
7294.94 835
7295.75 843
7296.56 879
7297.36 843
7298.17 866
7298.97 897
7299.78 848
7300.59 807
7301.39 841
7302.20 782
7303.01 756
7303.81 850
7304.62 846
7305.43 909
7306.23 939
7307.04 885
7307.85 903
7308.65 904
7309.46 903
7310.27 969
7311.07 1033
7311.88 1038
7312.69 1070
7313.49 1212
7314.30 1349
7315.11 1403
7315.91 1730
7316.72 1757
7317.53 1672
7318.34 1726
7319.14 1756
7319.95 1634
7320.76 1356
7321.57 1214
7322.37 1181
7323.18 1107
7323.99 997
7324.80 1033
7325.60 1050
7326.41 1044
7327.22 1061
7328.03 1029
7328.83 948
7329.64 950
7330.45 953
7331.26 966
7332.07 903
7332.87 945
7333.68 871
7334.49 1014
7335.30 992
7336.11 988
7336.92 907
7337.72 935
7338.53 933
7339.34 855
7340.15 856
7340.96 901
7341.77 900
7342.57 851
7343.38 831
7344.19 787
7345.00 811
7345.81 839
7346.62 832
7347.43 907
7348.24 898
7349.05 826
7349.85 931
7350.66 857
7351.47 815
7352.28 779
7353.09 830
7353.90 877
7354.71 775
7355.52 703
7356.33 775
7357.14 794
7357.95 762
7358.76 800
7359.57 821
7360.38 852
7361.18 721
7361.99 712
7362.80 724
7363.61 766
7364.42 745
7365.23 724
7366.04 701
7366.85 748
7367.66 746
7368.47 706
7369.28 702
7370.09 718
7370.90 705
7371.71 723
7372.52 749
7373.33 703
7374.14 684
7374.96 783
7375.77 781
7376.58 724
7377.39 751
7378.20 769
7379.01 732
7379.82 787
7380.63 841
7381.44 842
7382.25 756
7383.06 755
7383.87 703
7384.68 720
7385.49 752
7386.31 732
7387.12 736
7387.93 804
7388.74 721
7389.55 686
7390.36 646
7391.17 671
7391.98 621
7392.79 651
7393.61 686
7394.42 647
7395.23 673
7396.04 680
7396.85 700
7397.66 671
7398.48 667
7399.29 672
7400.10 751
7400.91 717
7401.72 638
7402.53 664
7403.35 705
7404.16 712
7404.97 676
7405.78 628
7406.59 649
7407.41 671
7408.22 669
7409.03 626
7409.84 599
7410.66 689
7411.47 703
7412.28 741
7413.09 631
7413.91 645
7414.72 671
7415.53 648
7416.34 643
7417.16 601
7417.97 616
7418.78 633
7419.60 644
7420.41 593
7421.22 613
7422.03 617
7422.85 686
7423.66 559
7424.47 599
7425.29 607
7426.10 680
7426.91 676
7427.73 695
7428.54 694
7429.35 662
7430.17 607
7430.98 648
7431.79 681
7432.61 678
7433.42 687
7434.23 734
7435.05 645
7435.86 700
7436.67 657
7437.49 690
7438.30 632
7439.12 630
7439.93 612
7440.74 600
7441.56 634
7442.37 625
7443.19 604
7444.00 676
7444.82 621
7445.63 652
7446.44 587
7447.26 591
7448.07 656
7448.89 607
7449.70 615
7450.52 585
7451.33 630
7452.15 682
7452.96 603
7453.77 589
7454.59 572
7455.40 608
7456.22 674
7457.03 636
7457.85 657
7458.66 638
7459.48 512
7460.29 592
7461.11 692
7461.92 702
7462.74 660
7463.55 655
7464.37 623
7465.19 616
7466.00 629
7466.82 631
7467.63 634
7468.45 588
7469.26 612
7470.08 632
7470.89 637
7471.71 599
7472.53 665
7473.34 622
7474.16 622
7474.97 647
7475.79 642
7476.60 680
7477.42 628
7478.24 631
7479.05 612
7479.87 657
7480.69 657
7481.50 634
7482.32 658
7483.13 646
7483.95 607
7484.77 626
7485.58 603
7486.40 583
7487.22 633
7488.03 660
7488.85 635
7489.67 645
7490.48 572
7491.30 575
7492.12 556
7492.93 635
7493.75 616
7494.57 607
7495.38 561
7496.20 573
7497.02 600
7497.84 649
7498.65 563
7499.47 562
7500.29 547
7501.10 617
7501.92 499
7502.74 517
7503.56 619
7504.37 587
7505.19 600
7506.01 612
7506.83 583
7507.64 556
7508.46 577
7509.28 560
7510.10 551
7510.92 586
7511.73 741
7512.55 627
7513.37 516
7514.19 522
7515.01 550
7515.82 568
7516.64 557
7517.46 535
7518.28 569
7519.10 603
7519.91 581
7520.73 607
7521.55 649
7522.37 585
7523.19 574
7524.01 590
7524.83 602
7525.64 547
7526.46 611
7527.28 564
7528.10 508
7528.92 569
7529.74 593
7530.56 521
7531.38 515
7532.20 569
7533.01 587
7533.83 637
7534.65 609
7535.47 540
7536.29 569
7537.11 620
7537.93 660
7538.75 586
7539.57 631
7540.39 517
7541.21 581
7542.03 620
7542.85 559
7543.67 635
7544.49 565
7545.31 552
7546.12 566
7546.94 563
7547.76 600
7548.58 575
7549.40 545
7550.22 565
7551.04 554
7551.86 586
7552.68 563
7553.50 493
7554.33 575
7555.15 628
7555.97 571
7556.79 602
7557.61 589
7558.43 641
7559.25 611
7560.07 675
7560.89 595
7561.71 603
7562.53 672
7563.35 697
7564.17 653
7564.99 595
7565.81 602
7566.63 635
7567.45 612
7568.28 671
7569.10 570
7569.92 597
7570.74 570
7571.56 600
7572.38 576
7573.20 619
7574.02 650
7574.84 598
7575.67 591
7576.49 601
7577.31 616
7578.13 662
7578.95 690
7579.77 644
7580.60 554
7581.42 628
7582.24 624
7583.06 620
7583.88 611
7584.70 606
7585.53 711
7586.35 710
7587.17 792
7587.99 671
7588.81 660
7589.64 731
7590.46 716
7591.28 664
7592.10 695
7592.93 654
7593.75 707
7594.57 727
7595.39 681
7596.21 779
7597.04 678
7597.86 694
7598.68 820
7599.51 875
7600.33 911
7601.15 854
7601.97 901
7602.80 926
7603.62 890
7604.44 881
7605.27 944
7606.09 837
7606.91 795
7607.73 879
7608.56 913
7609.38 786
7610.20 759
7611.03 810
7611.85 847
7612.67 850
7613.50 894
7614.32 894
7615.14 896
7615.97 949
7616.79 1002
7617.62 905
7618.44 901
7619.26 885
7620.09 968
7620.91 849
7621.73 750
7622.56 786
7623.38 775
7624.21 791
7625.03 798
7625.85 783
7626.68 781
7627.50 870
7628.33 834
7629.15 892
7629.98 869
7630.80 950
7631.62 861
7632.45 927
7633.27 789
7634.10 843
7634.92 800
7635.75 771
7636.57 745
7637.40 711
7638.22 694
7639.05 666
7639.87 662
7640.70 668
7641.52 750
7642.35 650
7643.17 568
7644.00 625
7644.82 624
7645.65 687
7646.47 621
7647.30 589
7648.12 579
7648.95 648
7649.77 617
7650.60 599
7651.42 670
7652.25 674
7653.07 689
7653.90 641
7654.73 588
7655.55 600
7656.38 625
7657.20 535
7658.03 548
7658.85 504
7659.68 615
7660.51 631
7661.33 610
7662.16 526
7662.98 562
7663.81 581
7664.64 571
7665.46 587
7666.29 547
7667.12 565
7667.94 581
7668.77 553
7669.59 595
7670.42 538
7671.25 594
7672.07 615
7672.90 596
7673.73 542
7674.55 546
7675.38 581
7676.21 536
7677.03 549
7677.86 549
7678.69 523
7679.52 507
7680.34 539
7681.17 511
7682.00 584
7682.82 631
7683.65 536
7684.48 608
7685.31 606
7686.13 578
7686.96 576
7687.79 540
7688.62 539
7689.44 593
7690.27 541
7691.10 552
7691.93 525
7692.75 490
7693.58 559
7694.41 546
7695.24 517
7696.07 590
7696.89 553
7697.72 532
7698.55 583
7699.38 554
7700.21 550
7701.03 537
7701.86 572
7702.69 576
7703.52 547
7704.35 565
7705.17 504
7706.00 501
7706.83 456
7707.66 562
7708.49 565
7709.32 530
7710.15 523
7710.97 490
7711.80 528
7712.63 530
7713.46 526
7714.29 530
7715.12 547
7715.95 499
7716.78 498
7717.61 538
7718.44 548
7719.26 472
7720.09 447
7720.92 526
7721.75 490
7722.58 482
7723.41 503
7724.24 473
7725.07 506
7725.90 533
7726.73 501
7727.56 503
7728.39 559
7729.22 544
7730.05 497
7730.88 456
7731.71 526
7732.54 488
7733.37 466
7734.20 497
7735.03 542
7735.86 481
7736.69 465
7737.52 504
7738.35 531
7739.18 508
7740.01 516
7740.84 511
7741.67 477
7742.50 516
7743.33 548
7744.16 570
7744.99 520
7745.82 566
7746.65 557
7747.48 590
7748.31 569
7749.14 514
7749.97 529
7750.80 571
7751.64 575
7752.47 529
7753.30 481
7754.13 495
7754.96 485
7755.79 502
7756.62 497
7757.45 536
7758.28 513
7759.12 519
7759.95 542
7760.78 534
7761.61 499
7762.44 555
7763.27 510
7764.10 547
7764.94 554
7765.77 558
7766.60 511
7767.43 553
7768.26 587
7769.09 565
7769.93 600
7770.76 581
7771.59 603
7772.42 549
7773.25 524
7774.09 639
7774.92 552
7775.75 527
7776.58 510
7777.41 532
7778.25 620
7779.08 581
7779.91 572
7780.74 536
7781.58 621
7782.41 596
7783.24 550
7784.07 512
7784.91 586
7785.74 604
7786.57 575
7787.41 549
7788.24 530
7789.07 555
7789.90 533
7790.74 563
7791.57 539
7792.40 501
7793.24 514
7794.07 640
7794.90 598
7795.74 591
7796.57 565
7797.40 544
7798.24 600
7799.07 646
7799.90 587
7800.74 602
7801.57 598
7802.40 634
7803.24 552
7804.07 581
7804.90 561
7805.74 672
7806.57 706
7807.41 706
7808.24 683
7809.07 651
7809.91 679
7810.74 712
7811.58 717
7812.41 759
7813.24 767
7814.08 807
7814.91 805
7815.75 806
7816.58 841
7817.42 838
7818.25 776
7819.09 750
7819.92 764
7820.75 793
7821.59 833
7822.42 865
7823.26 880
7824.09 908
7824.93 950
7825.76 964
7826.60 865
7827.43 881
7828.27 880
7829.10 860
7829.94 950
7830.77 942
7831.61 931
7832.44 973
7833.28 896
7834.11 892
7834.95 877
7835.78 796
7836.62 785
7837.46 739
7838.29 749
7839.13 778
7839.96 755
7840.80 773
7841.63 762
7842.47 815
7843.31 777
7844.14 726
7844.98 686
7845.81 714
7846.65 691
7847.48 720
7848.32 697
7849.16 709
7849.99 689
7850.83 736
7851.67 728
7852.50 750
7853.34 740
7854.17 743
7855.01 846
7855.85 862
7856.68 817
7857.52 779
7858.36 834
7859.19 782
7860.03 781
7860.87 704
7861.70 775
7862.54 789
7863.38 774
7864.21 755
7865.05 753
7865.89 749
7866.73 789
7867.56 910
7868.40 880
7869.24 848
7870.07 857
7870.91 737
7871.75 790
7872.59 943
7873.42 980
7874.26 1027
7875.10 1051
7875.94 1055
7876.77 1088
7877.61 1041
7878.45 1050
7879.29 1077
7880.12 942
7880.96 826
7881.80 878
7882.64 911
7883.48 879
7884.31 863
7885.15 847
7885.99 879
7886.83 852
7887.67 840
7888.50 915
7889.34 822
7890.18 833
7891.02 821
7891.86 745
7892.70 763
7893.53 713
7894.37 747
7895.21 784
7896.05 806
7896.89 762
7897.73 705
7898.57 684
7899.41 661
7900.24 737
7901.08 665
7901.92 673
7902.76 688
7903.60 620
7904.44 637
7905.28 645
7906.12 616
7906.96 623
7907.80 676
7908.63 673
7909.47 715
7910.31 623
7911.15 625
7911.99 676
7912.83 688
7913.67 735
7914.51 757
7915.35 745
7916.19 786
7917.03 772
7917.87 827
7918.71 816
7919.55 754
7920.39 762
7921.23 726
7922.07 680
7922.91 597
7923.75 667
7924.59 645
7925.43 592
7926.27 612
7927.11 589
7927.95 563
7928.79 573
7929.63 626
7930.47 593
7931.31 616
7932.15 626
7932.99 616
7933.83 665
7934.67 564
7935.52 604
7936.36 692
7937.20 591
7938.04 527
7938.88 515
7939.72 585
7940.56 634
7941.40 674
7942.24 666
7943.08 591
7943.92 615
7944.77 629
7945.61 634
7946.45 682
7947.29 644
7948.13 646
7948.97 655
7949.81 641
7950.66 586
7951.50 679
7952.34 712
7953.18 670
7954.02 650
7954.86 653
7955.71 677
7956.55 675
7957.39 706
7958.23 690
7959.07 651
7959.92 716
7960.76 742
7961.60 717
7962.44 735
7963.28 824
7964.13 781
7964.97 881
7965.81 846
7966.65 873
7967.50 1013
7968.34 869
7969.18 760
7970.02 717
7970.87 753
7971.71 690
7972.55 621
7973.39 545
7974.24 576
7975.08 597
7975.92 672
7976.76 610
7977.61 599
7978.45 619
7979.29 633
7980.14 610
7980.98 541
7981.82 581
7982.67 630
7983.51 555
7984.35 611
7985.20 551
7986.04 509
7986.88 516
7987.73 537
7988.57 526
7989.41 505
7990.26 528
7991.10 550
7991.94 530
7992.79 491
7993.63 463
7994.48 507
7995.32 489
7996.16 526
7997.01 594
7997.85 562
7998.70 530
7999.54 460
8000.38 514
8001.23 548
8002.07 527
8002.92 484
8003.76 431
8004.61 497
8005.45 506
8006.29 510
8007.14 511
8007.98 510
8008.83 536
8009.67 536
8010.52 485
8011.36 486
8012.21 447
8013.05 499
8013.90 443
8014.74 459
8015.59 573
8016.43 589
8017.28 568
8018.12 518
8018.97 512
8019.81 531
8020.66 571
8021.50 540
8022.35 531
8023.19 452
8024.04 477
8024.88 466
8025.73 467
8026.57 479
8027.42 462
8028.27 476
8029.11 473
8029.96 486
8030.80 474
8031.65 489
8032.49 488
8033.34 512
8034.19 477
8035.03 490
8035.88 457
8036.72 464
8037.57 504
8038.42 508
8039.26 467
8040.11 489
8040.96 472
8041.80 487
8042.65 501
8043.49 434
8044.34 455
8045.19 448
8046.03 466
8046.88 463
8047.73 447
8048.57 472
8049.42 472
8050.27 471
8051.11 425
8051.96 512
8052.81 506
8053.66 527
8054.50 426
8055.35 425
8056.20 475
8057.04 483
8057.89 491
8058.74 469
8059.59 457
8060.43 458
8061.28 484
8062.13 493
8062.97 439
8063.82 472
8064.67 423
8065.52 451
8066.37 404
8067.21 422
8068.06 456
8068.91 456
8069.76 451
8070.60 488
8071.45 506
8072.30 479
8073.15 429
8074.00 495
8074.84 492
8075.69 504
8076.54 441
8077.39 442
8078.24 441
8079.08 479
8079.93 454
8080.78 444
8081.63 443
8082.48 438
8083.33 456
8084.18 468
8085.02 432
8085.87 416
8086.72 449
8087.57 404
8088.42 401
8089.27 397
8090.12 426
8090.97 471
8091.81 480
8092.66 478
8093.51 467
8094.36 492
8095.21 478
8096.06 453
8096.91 477
8097.76 466
8098.61 437
8099.46 488
8100.31 448
8101.16 455
8102.01 459
8102.86 426
8103.71 425
8104.55 533
8105.40 497
8106.25 442
8107.10 404
8107.95 458
8108.80 438
8109.65 461
8110.50 420
8111.35 470
8112.20 508
8113.05 487
8113.90 535
8114.75 497
8115.60 486
8116.45 467
8117.30 430
8118.16 480
8119.01 466
8119.86 479
8120.71 500
8121.56 499
8122.41 503
8123.26 476
8124.11 429
8124.96 494
8125.81 518
8126.66 482
8127.51 520
8128.36 525
8129.21 473
8130.06 492
8130.92 487
8131.77 488
8132.62 463
8133.47 573
8134.32 525
8135.17 451
8136.02 494
8136.87 541
8137.73 520
8138.58 509
8139.43 554
8140.28 508
8141.13 557
8141.98 600
8142.83 510
8143.69 573
8144.54 548
8145.39 528
8146.24 550
8147.09 562
8147.95 559
8148.80 661
8149.65 686
8150.50 705
8151.35 635
8152.21 706
8153.06 732
8153.91 775
8154.76 742
8155.61 682
8156.47 670
8157.32 634
8158.17 611
8159.02 547
8159.88 557
8160.73 524
8161.58 526
8162.44 500
8163.29 514
8164.14 500
8164.99 528
8165.85 566
8166.70 549
8167.55 551
8168.41 476
8169.26 443
8170.11 462
8170.96 476
8171.82 456
8172.67 474
8173.52 442
8174.38 476
8175.23 457
8176.08 450
8176.94 433
8177.79 447
8178.64 479
8179.50 453
8180.35 525
8181.21 481
8182.06 458
8182.91 472
8183.77 438
8184.62 466
8185.47 487
8186.33 483
8187.18 438
8188.04 454
8188.89 421
8189.74 415
8190.60 438
8191.45 434
8192.31 434
8193.16 446
8194.02 431
8194.87 405
8195.72 451
8196.58 452
8197.43 495
8198.29 485
8199.14 422
8200.00 430
8200.85 423
8201.71 444
8202.56 495
8203.42 472
8204.27 414
8205.13 420
8205.98 468
8206.84 419
8207.69 407
8208.55 407
8209.40 419
8210.26 418
8211.11 440
8211.97 385
8212.82 438
8213.68 416
8214.53 444
8215.39 504
8216.24 471
8217.10 489
8217.96 445
8218.81 450
8219.67 426
8220.52 434
8221.38 510
8222.23 447
8223.09 448
8223.95 422
8224.80 402
8225.66 414
8226.51 456
8227.37 465
8228.23 485
8229.08 453
8229.94 465
8230.79 447
8231.65 475
8232.51 507
8233.36 400
8234.22 420
8235.08 429
8235.93 423
8236.79 410
8237.65 418
8238.50 380
8239.36 426
8240.22 433
8241.07 459
8241.93 449
8242.79 428
8243.64 437
8244.50 453
8245.36 446
8246.21 378
8247.07 358
8247.93 376
8248.79 430
8249.64 414
8250.50 407
8251.36 412
8252.22 425
8253.07 482
8253.93 397
8254.79 395
8255.65 434
8256.50 384
8257.36 397
8258.22 427
8259.08 404
8259.93 453
8260.79 456
8261.65 417
8262.51 439
8263.37 441
8264.22 499
8265.08 472
8265.94 459
8266.80 468
8267.66 426
8268.51 439
8269.37 408
8270.23 426
8271.09 446
8271.95 459
8272.81 471
8273.66 475
8274.52 461
8275.38 411
8276.24 455
8277.10 472
8277.96 444
8278.82 488
8279.67 498
8280.53 504
8281.39 498
8282.25 494
8283.11 426
8283.97 395
8284.83 398
8285.69 428
8286.55 508
8287.41 467
8288.27 464
8289.12 507
8289.98 532
8290.84 568
8291.70 553
8292.56 528
8293.42 522
8294.28 554
8295.14 504
8296.00 497
8296.86 476
8297.72 498
8298.58 476
8299.44 477
8300.30 512
8301.16 526
8302.02 476
8302.88 487
8303.74 502
8304.60 475
8305.46 443
8306.32 502
8307.18 495
8308.04 511
8308.90 509
8309.76 456
8310.62 414
8311.48 484
8312.34 505
8313.20 536
8314.06 520
8314.92 544
8315.78 567
8316.65 527
8317.51 530
8318.37 507
8319.23 482
8320.09 461
8320.95 494
8321.81 453
8322.67 446
8323.53 450
8324.39 442
8325.26 455
8326.12 442
8326.98 444
8327.84 448
8328.70 397
8329.56 441
8330.42 433
8331.28 447
8332.15 505
8333.01 461
8333.87 392
8334.73 455
8335.59 543
8336.45 490
8337.32 436
8338.18 477
8339.04 461
8339.90 453
8340.76 451
8341.63 547
8342.49 482
8343.35 422
8344.21 521
8345.07 457
8345.94 483
8346.80 500
8347.66 518
8348.52 513
8349.39 508
8350.25 444
8351.11 518
8351.97 451
8352.84 427
8353.70 434
8354.56 450
8355.42 428
8356.29 454
8357.15 434
8358.01 481
8358.88 488
8359.74 496
8360.60 494
8361.46 514
8362.33 513
8363.19 458
8364.05 418
8364.92 505
8365.78 451
8366.64 523
8367.51 559
8368.37 496
8369.23 460
8370.10 478
8370.96 414
8371.82 482
8372.69 472
8373.55 454
8374.42 446
8375.28 509
8376.14 482
8377.01 483
8377.87 460
8378.73 537
8379.60 488
8380.46 479
8381.33 483
8382.19 473
8383.06 524
8383.92 504
8384.78 444
8385.65 481
8386.51 473
8387.38 520
8388.24 499
8389.11 458
8389.97 493
8390.83 459
8391.70 454
8392.56 510
8393.43 481
8394.29 505
8395.16 522
8396.02 462
8396.89 535
8397.75 466
8398.62 414
8399.48 491
8400.35 510
8401.21 501
8402.08 532
8402.94 481
8403.81 452
8404.67 500
8405.54 473
8406.40 517
8407.27 470
8408.14 516
8409.00 593
8409.87 520
8410.73 570
8411.60 540
8412.46 532
8413.33 560
8414.19 580
8415.06 578
8415.93 521
8416.79 503
8417.66 522
8418.52 636
8419.39 578
8420.26 614
8421.12 584
8421.99 576
8422.85 625
8423.72 581
8424.59 593
8425.45 619
8426.32 632
8427.19 595
8428.05 624
8428.92 645
8429.79 615
8430.65 586
8431.52 723
8432.39 718
8433.25 621
8434.12 603
8434.99 709
8435.85 769
8436.72 803
8437.59 748
8438.45 790
8439.32 800
8440.19 813
8441.06 833
8441.92 748
8442.79 845
8443.66 823
8444.52 846
8445.39 855
8446.26 783
8447.13 774
8447.99 780
8448.86 768
8449.73 735
8450.60 752
8451.47 842
8452.33 860
8453.20 878
8454.07 865
8454.94 908
8455.80 844
8456.67 817
8457.54 790
8458.41 815
8459.28 843
8460.14 892
8461.01 906
8461.88 913
8462.75 894
8463.62 991
8464.49 1016
8465.35 1158
8466.22 1471
8467.09 1695
8467.96 1929
8468.83 1999
8469.70 2067
8470.57 1858
8471.43 1683
8472.30 1593
8473.17 1357
8474.04 1240
8474.91 966
8475.78 885
8476.65 756
8477.52 685
8478.39 717
8479.25 674
8480.12 618
8480.99 669
8481.86 656
8482.73 700
8483.60 732
8484.47 682
8485.34 665
8486.21 612
8487.08 567
8487.95 664
8488.82 602
8489.69 600
8490.56 639
8491.43 569
8492.30 564
8493.17 599
8494.04 619
8494.91 596
8495.78 599
8496.65 623
8497.52 621
8498.39 548
8499.26 560
8500.13 635
8501.00 675
8501.87 688
8502.74 699
8503.61 683
8504.48 671
8505.35 718
8506.22 678
8507.09 686
8507.96 711
8508.83 736
8509.70 714
8510.57 746
8511.44 697
8512.31 697
8513.19 643
8514.06 625
8514.93 615
8515.80 667
8516.67 649
8517.54 669
8518.41 702
8519.28 724
8520.15 679
8521.03 582
8521.90 659
8522.77 653
8523.64 668
8524.51 661
8525.38 638
8526.25 701
8527.13 736
8528.00 719
8528.87 751
8529.74 752
8530.61 709
8531.48 705
8532.36 678
8533.23 716
8534.10 732
8534.97 693
8535.84 701
8536.72 713
8537.59 716
8538.46 774
8539.33 733
8540.20 723
8541.08 704
8541.95 671
8542.82 661
8543.69 751
8544.57 816
8545.44 784
8546.31 805
8547.18 789
8548.06 798
8548.93 829
8549.80 869
8550.67 942
8551.55 898
8552.42 870
8553.29 878
8554.17 798
8555.04 771
8555.91 839
8556.79 764
8557.66 734
8558.53 697
8559.41 691
8560.28 614
8561.15 613
8562.03 689
8562.90 696
8563.77 685
8564.65 595
8565.52 655
8566.39 725
8567.27 695
8568.14 732
8569.01 638
8569.89 668
8570.76 669
8571.64 652
8572.51 595
8573.38 602
8574.26 690
8575.13 666
8576.01 635
8576.88 577
8577.75 643
8578.63 653
8579.50 711
8580.38 656
8581.25 669
8582.12 721
8583.00 689
8583.87 664
8584.75 669
8585.62 696
8586.50 719
8587.37 716
8588.25 726
8589.12 713
8590.00 752
8590.87 708
8591.75 764
8592.62 731
8593.50 732
8594.37 693
8595.25 677
8596.12 728
8597.00 763
8597.87 733
8598.75 785
8599.62 777
8600.50 717
8601.37 811
8602.25 821
8603.12 841
8604.00 698
8604.87 745
8605.75 747
8606.63 814
8607.50 747
8608.38 865
8609.25 808
8610.13 810
8611.01 881
8611.88 839
8612.76 780
8613.63 853
8614.51 830
8615.39 878
8616.26 869
8617.14 898
8618.01 949
8618.89 967
8619.77 920
8620.64 912
8621.52 973
8622.40 957
8623.27 1026
8624.15 1004
8625.03 942
8625.90 1065
8626.78 1076
8627.66 966
8628.53 1066
8629.41 1089
8630.29 1118
8631.16 1144
8632.04 1122
8632.92 1181
8633.79 1186
8634.67 1218
8635.55 1232
8636.42 1207
8637.30 1244
8638.18 1362
8639.06 1273
8639.93 1201
8640.81 1288
8641.69 1325
8642.57 1350
8643.44 1391
8644.32 1393
8645.20 1397
8646.08 1403
8646.95 1425
8647.83 1501
8648.71 1485
8649.59 1555
8650.47 1541
8651.34 1651
8652.22 1607
8653.10 1610
8653.98 1583
8654.86 1605
8655.73 1678
8656.61 1589
8657.49 1549
8658.37 1738
8659.25 1672
8660.13 1687
8661.00 1570
8661.88 1621
8662.76 1611
8663.64 1653
8664.52 1665
8665.40 1838
8666.27 1809
8667.15 1891
8668.03 2127
8668.91 2301
8669.79 2662
8670.67 3005
8671.55 3401
8672.43 3729
8673.31 3635
8674.19 3840
8675.06 3718
8675.94 3390
8676.82 3146
8677.70 2702
8678.58 2491
8679.46 2382
8680.34 2210
8681.22 2042
8682.10 1997
8682.98 1984
8683.86 2048
8684.74 2052
8685.62 2206
8686.50 2561
8687.38 2994
8688.26 3689
8689.14 4382
8690.02 4714
8690.90 5120
8691.78 5196
8692.66 5026
8693.54 4710
8694.42 4235
8695.30 3438
8696.18 3010
8697.06 2560
8697.94 2049
8698.82 1898
8699.70 1686
8700.58 1490
8701.46 1527
8702.34 1340
8703.22 1247
8704.10 1281
8704.98 1195
8705.86 1160
8706.74 1250
8707.62 1151
8708.50 1135
8709.39 1206
8710.27 1089
8711.15 1067
8712.03 1110
8712.91 1091
8713.79 1077
8714.67 1026
8715.55 1025
8716.43 1037
8717.32 1026
8718.20 1047
8719.08 1027
8719.96 1070
8720.84 1089
8721.72 1106
8722.60 1026
8723.49 971
8724.37 1009
8725.25 1056
8726.13 1048
8727.01 1026
8727.89 1135
8728.78 1148
8729.66 1119
8730.54 1095
8731.42 1089
8732.30 1057
8733.19 1053
8734.07 1036
8734.95 1093
8735.83 1036
8736.71 1000
8737.60 983
8738.48 956
8739.36 946
8740.24 929
8741.13 945
8742.01 1003
8742.89 931
8743.77 999
8744.66 957
8745.54 1006
8746.42 998
8747.31 1028
8748.19 988
8749.07 1024
8749.95 1067
8750.84 1099
8751.72 1045
8752.60 1115
8753.49 1073
8754.37 995
8755.25 1055
8756.14 1114
8757.02 1031
8757.90 935
8758.79 998
8759.67 1078
8760.55 1024
8761.44 1089
8762.32 1072
8763.20 1008
8764.09 1110
8764.97 1092
8765.85 1087
8766.74 1049
8767.62 1071
8768.51 1140
8769.39 1073
8770.27 992
8771.16 1005
8772.04 989
8772.93 936
8773.81 859
8774.69 846
8775.58 907
8776.46 884
8777.35 863
8778.23 892
8779.12 797
8780.00 872
8780.88 837
8781.77 857
8782.65 853
8783.54 739
8784.42 780
8785.31 759
8786.19 793
8787.08 775
8787.96 744
8788.85 714
8789.73 727
8790.62 724
8791.50 729
8792.39 764
8793.27 835
8794.16 780
8795.04 727
8795.93 758
8796.81 802
8797.70 813
8798.58 771
8799.47 787
8800.35 790
8801.24 805
8802.13 741
8803.01 716
8803.90 765
8804.78 761
8805.67 797
8806.55 741
8807.44 736
8808.33 690
8809.21 712
8810.10 651
8810.98 687
8811.87 677
8812.76 633
8813.64 660
8814.53 614
8815.41 634
8816.30 672
8817.19 659
8818.07 639
8818.96 732
8819.85 746
8820.73 665
8821.62 705
8822.51 706
8823.39 631
8824.28 575
8825.17 624
8826.05 636
8826.94 626
8827.83 622
8828.71 572
8829.60 591
8830.49 582
8831.37 584
8832.26 593
8833.15 605
8834.04 588
8834.92 537
8835.81 574
8836.70 580
8837.58 561
8838.47 565
8839.36 530
8840.25 590
8841.13 603
8842.02 602
8842.91 617
8843.80 587
8844.69 511
8845.57 579
8846.46 541
8847.35 572
8848.24 587
8849.12 530
8850.01 516
8850.90 568
8851.79 514
8852.68 502
8853.56 458
8854.45 463
8855.34 500
8856.23 547
8857.12 530
8858.01 496
8858.89 532
8859.78 526
8860.67 540
8861.56 496
8862.45 511
8863.34 541
8864.23 529
8865.12 559
8866.00 515
8866.89 468
8867.78 513
8868.67 525
8869.56 515
8870.45 489
8871.34 491
8872.23 469
8873.12 450
8874.00 479
8874.89 441
8875.78 453
8876.67 421
8877.56 434
8878.45 450
8879.34 477
8880.23 500
8881.12 451
8882.01 462
8882.90 497
8883.79 475
8884.68 476
8885.57 419
8886.46 432
8887.35 441
8888.24 432
8889.13 476
8890.02 459
8890.91 477
8891.80 452
8892.69 394
8893.58 444
8894.47 444
8895.36 452
8896.25 422
8897.14 374
8898.03 389
8898.92 478
8899.81 414
8900.70 415
8901.59 432
8902.48 435
8903.37 522
8904.26 409
8905.15 446
8906.05 427
8906.94 417
8907.83 409
8908.72 462
8909.61 402
8910.50 479
8911.39 423
8912.28 388
8913.17 422
8914.06 433
8914.96 394
8915.85 401
8916.74 421
8917.63 429
8918.52 354
8919.41 399
8920.30 467
8921.20 442
8922.09 400
8922.98 397
8923.87 433
8924.76 434
8925.65 465
8926.55 433
8927.44 430
8928.33 390
8929.22 423
8930.11 419
8931.01 417
8931.90 355
8932.79 404
8933.68 386
8934.57 414
8935.47 375
8936.36 403
8937.25 381
8938.14 350
8939.04 417
8939.93 382
8940.82 348
8941.71 401
8942.61 413
8943.50 409
8944.39 337
8945.28 349
8946.18 419
8947.07 371
8947.96 391
8948.86 401
8949.75 376
8950.64 354
8951.54 390
8952.43 401
8953.32 416
8954.21 408
8955.11 369
8956.00 423
8956.89 388
8957.79 376
8958.68 367
8959.57 455
8960.47 380
8961.36 419
8962.26 430
8963.15 420
8964.04 402
8964.94 407
8965.83 501
8966.72 434
8967.62 418
8968.51 413
8969.41 424
8970.30 395
8971.19 426
8972.09 392
8972.98 392
8973.88 418
8974.77 423
8975.67 382
8976.56 394
8977.45 401
8978.35 472
8979.24 422
8980.14 387
8981.03 368
8981.93 393
8982.82 415
8983.72 370
8984.61 377
8985.51 357
8986.40 384
8987.29 370
8988.19 404
8989.08 391
8989.98 332
8990.87 388
8991.77 390
8992.66 404
8993.56 357
8994.46 385
8995.35 382
8996.25 409
8997.14 374
8998.04 427
8998.93 417
8999.83 423
9000.72 399
9001.62 404
9002.51 379
9003.41 333
9004.31 313
9005.20 362
9006.10 384
9006.99 452
9007.89 388
9008.78 323
9009.68 341
9010.58 373
9011.47 420
9012.37 387
9013.27 358
9014.16 371
9015.06 372
9015.95 352
9016.85 311
9017.75 301
9018.64 335
9019.54 362
9020.44 366
9021.33 398
9022.23 384
9023.13 337
9024.02 357
9024.92 381
9025.82 388
9026.71 364
9027.61 353
9028.51 350
9029.40 324
9030.30 298
9031.20 317
9032.09 395
9032.99 313
9033.89 328
9034.79 399
9035.68 377
9036.58 384
9037.48 353
9038.38 381
9039.27 426
9040.17 391
9041.07 391
9041.97 341
9042.86 341
9043.76 374
9044.66 462
9045.56 419
9046.45 427
9047.35 402
9048.25 397
9049.15 368
9050.05 410
9050.94 427
9051.84 397
9052.74 369
9053.64 407
9054.54 392
9055.44 411
9056.33 383
9057.23 404
9058.13 379
9059.03 409
9059.93 377
9060.83 384
9061.72 393
9062.62 377
9063.52 397
9064.42 437
9065.32 367
9066.22 431
9067.12 449
9068.02 385
9068.91 395
9069.81 331
9070.71 369
9071.61 410
9072.51 436
9073.41 410
9074.31 376
9075.21 361
9076.11 382
9077.01 407
9077.91 395
9078.81 415
9079.71 396
9080.60 310
9081.50 362
9082.40 392
9083.30 399
9084.20 405
9085.10 400
9086.00 381
9086.90 385
9087.80 420
9088.70 432
9089.60 425
9090.50 365
9091.40 375
9092.30 458
9093.20 428
9094.10 355
9095.00 375
9095.90 455
9096.80 415
9097.70 369
9098.60 387
9099.50 356
9100.41 364
9101.31 401
9102.21 389
9103.11 362
9104.01 415
9104.91 425
9105.81 353
9106.71 340
9107.61 318
9108.51 402
9109.41 440
9110.31 349
9111.21 398
9112.12 388
9113.02 377
9113.92 383
9114.82 370
9115.72 341
9116.62 356
9117.52 401
9118.42 366
9119.33 396
9120.23 355
9121.13 368
9122.03 332
9122.93 342
9123.83 331
9124.74 358
9125.64 362
9126.54 360
9127.44 339
9128.34 456
9129.24 415
9130.15 371
9131.05 424
9131.95 417
9132.85 371
9133.75 376
9134.66 359
9135.56 396
9136.46 340
9137.36 311
9138.27 365
9139.17 356
9140.07 355
9140.97 381
9141.88 385
9142.78 373
9143.68 316
9144.58 343
9145.49 365
9146.39 359
9147.29 379
9148.20 377
9149.10 308
9150.00 306
9150.90 338
9151.81 394
9152.71 373
9153.61 355
9154.52 328
9155.42 354
9156.32 392
9157.23 389
9158.13 398
9159.03 367
9159.94 368
9160.84 323
9161.74 308
9162.65 368
9163.55 341
9164.45 380
9165.36 368
9166.26 337
9167.17 393
9168.07 374
9168.97 356
9169.88 378
9170.78 345
9171.69 362
9172.59 324
9173.49 338
9174.40 347
9175.30 382
9176.21 366
9177.11 351
9178.01 362
9178.92 371
9179.82 379
9180.73 349
9181.63 363
9182.54 337
9183.44 350
9184.35 383
9185.25 294
9186.16 326
9187.06 371
9187.97 364
9188.87 359
9189.78 338
9190.68 358
9191.59 359
9192.49 324
9193.40 365
9194.30 367
9195.21 394
9196.11 407
9197.02 426
9197.92 364
9198.83 348
9199.73 367
9200.64 334
9201.54 338
9202.45 368
9203.35 386
9204.26 353
9205.17 409
9206.07 392
9206.98 343
9207.88 351
9208.79 376
9209.69 311
9210.60 316
9211.51 330
9212.41 327
9213.32 378
9214.22 351
9215.13 396
9216.04 369
9216.94 392
9217.85 359
9218.76 350
9219.66 305
9220.57 320
9221.48 367
9222.38 385
9223.29 364
9224.20 376
9225.10 366
9226.01 360
9226.92 358
9227.82 394
9228.73 397
9229.64 317
9230.54 354
9231.45 316
9232.36 377
9233.26 370
9234.17 392
9235.08 339
9235.99 361
9236.89 368
9237.80 361
9238.71 414
9239.61 371
9240.52 336
9241.43 356
9242.34 337
9243.24 326
9244.15 307
9245.06 333
9245.97 349
9246.88 328
9247.78 316
9248.69 372
9249.60 347
9250.51 337
9251.41 283
9252.32 325
9253.23 350
9254.14 348
9255.05 362
9255.96 350
9256.86 328
9257.77 315
9258.68 384
9259.59 307
9260.50 372
9261.41 386
9262.31 362
9263.22 368
9264.13 360
9265.04 331
9265.95 309
9266.86 340
9267.77 345
9268.67 389
9269.58 324
9270.49 353
9271.40 343
9272.31 372
9273.22 304
9274.13 369
9275.04 372
9275.95 383
9276.86 352
9277.76 326
9278.67 369
9279.58 360
9280.49 361
9281.40 364
9282.31 389
9283.22 388
9284.13 374
9285.04 381
9285.95 338
9286.86 322
9287.77 321
9288.68 387
9289.59 433
9290.50 360
9291.41 344
9292.32 356
9293.23 371
9294.14 377
9295.05 355
9295.96 338
9296.87 351
9297.78 372
9298.69 376
9299.60 362
9300.51 387
9301.42 334
9302.33 345
9303.24 374
9304.15 421
9305.06 417
9305.97 451
9306.88 407
9307.80 451
9308.71 457
9309.62 389
9310.53 448
9311.44 438
9312.35 391
9313.26 341
9314.17 386
9315.08 383
9315.99 411
9316.91 428
9317.82 305
9318.73 304
9319.64 330
9320.55 414
9321.46 336
9322.37 410
9323.28 429
9324.20 339
9325.11 322
9326.02 339
9326.93 377
9327.84 373
9328.75 333
9329.67 327
9330.58 340
9331.49 375
9332.40 381
9333.31 350
9334.23 305
9335.14 365
9336.05 371
9336.96 373
9337.87 364
9338.79 359
9339.70 310
9340.61 340
9341.52 337
9342.44 322
9343.35 335
9344.26 387
9345.17 367
9346.09 356
9347.00 341
9347.91 371
9348.82 385
9349.74 354
9350.65 365
9351.56 353
9352.48 340
9353.39 316
9354.30 334
9355.21 336
9356.13 301
9357.04 347
9357.95 354
9358.87 362
9359.78 313
9360.69 298
9361.61 343
9362.52 377
9363.43 359
9364.35 351
9365.26 320
9366.18 334
9367.09 355
9368.00 350
9368.92 382
9369.83 386
9370.74 348
9371.66 368
9372.57 354
9373.49 364
9374.40 361
9375.31 351
9376.23 355
9377.14 398
9378.06 400
9378.97 382
9379.88 352
9380.80 407
9381.71 401
9382.63 360
9383.54 380
9384.46 359
9385.37 330
9386.29 357
9387.20 385
9388.11 389
9389.03 359
9389.94 338
9390.86 330
9391.77 360
9392.69 380
9393.60 404
9394.52 387
9395.43 395
9396.35 404
9397.26 399
9398.18 370
9399.09 388
9400.01 361
9400.92 363
9401.84 374
9402.76 405
9403.67 408
9404.59 364
9405.50 397
9406.42 373
9407.33 371
9408.25 382
9409.16 359
9410.08 363
9411.00 398
9411.91 386
9412.83 366
9413.74 415
9414.66 392
9415.58 382
9416.49 393
9417.41 400
9418.32 385
9419.24 384
9420.16 376
9421.07 371
9421.99 368
9422.91 422
9423.82 387
9424.74 410
9425.65 413
9426.57 381
9427.49 394
9428.40 410
9429.32 407
9430.24 419
9431.15 429
9432.07 385
9432.99 382
9433.90 421
9434.82 406
9435.74 439
9436.66 428
9437.57 463
9438.49 490
9439.41 395
9440.32 418
9441.24 414
9442.16 419
9443.08 428
9443.99 436
9444.91 418
9445.83 476
9446.75 466
9447.66 473
9448.58 502
9449.50 508
9450.42 518
9451.33 529
9452.25 583
9453.17 531
9454.09 571
9455.01 538
9455.92 468
9456.84 482
9457.76 459
9458.68 455
9459.60 437
9460.51 480
9461.43 443
9462.35 466
9463.27 435
9464.19 429
9465.11 426
9466.02 394
9466.94 449
9467.86 449
9468.78 424
9469.70 411
9470.62 477
9471.54 460
9472.46 418
9473.37 408
9474.29 394
9475.21 491
9476.13 496
9477.05 468
9477.97 450
9478.89 430
9479.81 445
9480.73 455
9481.65 486
9482.56 434
9483.48 448
9484.40 440
9485.32 475
9486.24 464
9487.16 419
9488.08 413
9489.00 391
9489.92 396
9490.84 432
9491.76 457
9492.68 425
9493.60 431
9494.52 479
9495.44 464
9496.36 428
9497.28 437
9498.20 482
9499.12 465
9500.04 444
9500.96 422
9501.88 402
9502.80 468
9503.72 498
9504.64 470
9505.56 421
9506.48 455
9507.40 486
9508.32 476
9509.24 454
9510.16 453
9511.08 495
9512.00 543
9512.93 504
9513.85 486
9514.77 493
9515.69 505
9516.61 485
9517.53 482
9518.45 473
9519.37 482
9520.29 500
9521.21 458
9522.14 517
9523.06 583
9523.98 458
9524.90 487
9525.82 508
9526.74 530
9527.66 590
9528.59 578
9529.51 709
9530.43 672
9531.35 616
9532.27 660
9533.19 674
9534.11 692
9535.04 590
9535.96 586
9536.88 595
9537.80 543
9538.72 543
9539.65 547
9540.57 593
9541.49 546
9542.41 537
9543.34 568
9544.26 578
9545.18 608
9546.10 595
9547.02 571
9547.95 605
9548.87 591
9549.79 568
9550.71 561
9551.64 526
9552.56 523
9553.48 573
9554.41 601
9555.33 595
9556.25 555
9557.17 602
9558.10 627
9559.02 616
9559.94 582
9560.87 582
9561.79 588
9562.71 663
9563.64 583
9564.56 572
9565.48 594
9566.41 599
9567.33 614
9568.25 569
9569.18 588
9570.10 565
9571.02 632
9571.95 578
9572.87 510
9573.79 538
9574.72 583
9575.64 589
9576.56 609
9577.49 607
9578.41 588
9579.34 635
9580.26 619
9581.18 603
9582.11 531
9583.03 605
9583.96 622
9584.88 615
9585.81 618
9586.73 616
9587.65 614
9588.58 630
9589.50 666
9590.43 653
9591.35 692
9592.28 627
9593.20 607
9594.13 647
9595.05 665
9595.98 642
9596.90 683
9597.83 709
9598.75 678
9599.68 718
9600.60 763
9601.53 730
9602.45 710
9603.38 697
9604.30 772
9605.23 781
9606.15 762
9607.08 713
9608.00 769
9608.93 807
9609.85 794
9610.78 764
9611.70 784
9612.63 791
9613.55 829
9614.48 818
9615.41 771
9616.33 781
9617.26 829
9618.18 888
9619.11 928
9620.04 853
9620.96 775
9621.89 820
9622.81 777
9623.74 822
9624.67 875
9625.59 927
9626.52 1036
9627.44 924
9628.37 859
9629.30 912
9630.22 924
9631.15 904
9632.08 962
9633.00 964
9633.93 1010
9634.86 951
9635.78 944
9636.71 987
9637.64 993
9638.56 1038
9639.49 1057
9640.42 1004
9641.34 1017
9642.27 1126
9643.20 1086
9644.13 1060
9645.05 1083
9645.98 1130
9646.91 1084
9647.83 1165
9648.76 1188
9649.69 1157
9650.62 1197
9651.54 1163
9652.47 1219
9653.40 1247
9654.33 1214
9655.25 1199
9656.18 1281
9657.11 1226
9658.04 1263
9658.96 1273
9659.89 1257
9660.82 1215
9661.75 1277
9662.68 1285
9663.60 1220
9664.53 1372
9665.46 1456
9666.39 1424
9667.32 1403
9668.25 1433
9669.17 1488
9670.10 1526
9671.03 1519
9671.96 1459
9672.89 1512
9673.82 1485
9674.74 1443
9675.67 1525
9676.60 1520
9677.53 1517
9678.46 1581
9679.39 1593
9680.32 1683
9681.25 1689
9682.17 1606
9683.10 1641
9684.03 1708
9684.96 1669
9685.89 1632
9686.82 1702
9687.75 1634
9688.68 1732
9689.61 1745
9690.54 1735
9691.47 1822
9692.40 1874
9693.33 2033
9694.25 2288
9695.18 2443
9696.11 2633
9697.04 2742
9697.97 2880
9698.90 2872
9699.83 2656
9700.76 2437
9701.69 2238
9702.62 1996
9703.55 1930
9704.48 1800
9705.41 1671
9706.34 1591
9707.27 1735
9708.20 1808
9709.13 1887
9710.06 1853
9710.99 1924
9711.92 1949
9712.85 2040
9713.78 2023
9714.71 2092
9715.65 1942
9716.58 1874
9717.51 1836
9718.44 1737
9719.37 1551
9720.30 1483
9721.23 1473
9722.16 1508
9723.09 1354
9724.02 1320
9724.95 1358
9725.88 1400
9726.82 1430
9727.75 1395
9728.68 1446
9729.61 1541
9730.54 1495
9731.47 1428
9732.40 1425
9733.33 1461
9734.27 1478
9735.20 1387
9736.13 1319
9737.06 1238
9737.99 1225
9738.92 1231
9739.86 1177
9740.79 1201
9741.72 1139
9742.65 1174
9743.58 1152
9744.51 1137
9745.45 1179
9746.38 1122
9747.31 1043
9748.24 1063
9749.17 1022
9750.11 1080
9751.04 1046
9751.97 1061
9752.90 1062
9753.84 1041
9754.77 977
9755.70 1007
9756.63 1046
9757.57 1030
9758.50 1074
9759.43 983
9760.36 1005
9761.30 1036
9762.23 1046
9763.16 1002
9764.09 1079
9765.03 999
9765.96 1030
9766.89 1071
9767.83 1062
9768.76 1012
9769.69 980
9770.63 1038
9771.56 1084
9772.49 1085
9773.43 1106
9774.36 1156
9775.29 1122
9776.23 1182
9777.16 1185
9778.09 1155
9779.03 1177
9779.96 1207
9780.89 1176
9781.83 1190
9782.76 1007
9783.70 1004
9784.63 1041
9785.56 960
9786.50 966
9787.43 975
9788.37 869
9789.30 828
9790.23 909
9791.17 913
9792.10 969
9793.04 957
9793.97 1016
9794.90 1018
9795.84 922
9796.77 927
9797.71 942
9798.64 961
9799.58 947
9800.51 928
9801.45 863
9802.38 840
9803.32 840
9804.25 720
9805.19 818
9806.12 795
9807.05 753
9807.99 750
9808.92 738
9809.86 775
9810.80 765
9811.73 748
9812.67 730
9813.60 739
9814.54 783
9815.47 780
9816.41 745
9817.34 724
9818.28 748
9819.21 768
9820.15 741
9821.08 668
9822.02 715
9822.96 713
9823.89 665
9824.83 710
9825.76 745
9826.70 705
9827.63 706
9828.57 708
9829.51 713
9830.44 730
9831.38 678
9832.31 698
9833.25 657
9834.19 729
9835.12 663
9836.06 619
9837.00 713
9837.93 713
9838.87 671
9839.81 658
9840.74 696
9841.68 731
9842.61 680
9843.55 673
9844.49 668
9845.43 642
9846.36 659
9847.30 704
9848.24 626
9849.17 661
9850.11 704
9851.05 718
9851.98 632
9852.92 667
9853.86 625
9854.79 672
9855.73 687
9856.67 668
9857.61 643
9858.54 588
9859.48 647
9860.42 607
9861.36 675
9862.29 637
9863.23 599
9864.17 597
9865.11 634
9866.04 611
9866.98 635
9867.92 632
9868.86 603
9869.80 609
9870.73 635
9871.67 644
9872.61 640
9873.55 619
9874.49 638
9875.42 626
9876.36 615
9877.30 640
9878.24 636
9879.18 575
9880.12 553
9881.05 625
9881.99 596
9882.93 640
9883.87 544
9884.81 597
9885.75 577
9886.69 614
9887.63 635
9888.56 592
9889.50 539
9890.44 556
9891.38 605
9892.32 587
9893.26 632
9894.20 559
9895.14 544
9896.08 530
9897.02 511
9897.95 592
9898.89 629
9899.83 609
9900.77 536
9901.71 539
9902.65 586
9903.59 596
9904.53 594
9905.47 579
9906.41 601
9907.35 565
9908.29 593
9909.23 583
9910.17 549
9911.11 545
9912.05 568
9912.99 591
9913.93 553
9914.87 548
9915.81 561
9916.75 571
9917.69 537
9918.63 539
9919.57 621
9920.51 644
9921.45 662
9922.39 708
9923.33 787
9924.27 843
9925.21 908
9926.15 845
9927.09 836
9928.03 887
9928.97 882
9929.92 798
9930.86 725
9931.80 678
9932.74 620
9933.68 617
9934.62 567
9935.56 577
9936.50 518
9937.44 502
9938.38 579
9939.33 534
9940.27 542
9941.21 516
9942.15 533
9943.09 533
9944.03 531
9944.97 521
9945.92 527
9946.86 539
9947.80 505
9948.74 574
9949.68 523
9950.62 554
9951.57 608
9952.51 535
9953.45 575
9954.39 561
9955.33 534
9956.28 539
9957.22 586
9958.16 564
9959.10 523
9960.04 550
9960.99 537
9961.93 552
9962.87 560
9963.81 517
9964.76 513
9965.70 558
9966.64 537
9967.58 551
9968.53 499
9969.47 494
9970.41 516
9971.35 571
9972.30 578
9973.24 518
9974.18 521
9975.13 557
9976.07 552
9977.01 514
9977.95 562
9978.90 514
9979.84 475
9980.78 501
9981.73 514
9982.67 499
9983.61 493
9984.56 517
9985.50 523
9986.44 488
9987.39 497
9988.33 476
9989.27 507
9990.22 490
9991.16 460
9992.11 462
9993.05 476
9993.99 443
9994.94 464
9995.88 497
9996.82 472
9997.77 551
9998.71 550
9999.66 445
10000.60 487
10001.55 484
10002.49 455
10003.43 489
10004.38 450
10005.32 473
10006.27 507
10007.21 497
10008.16 431
10009.10 448
10010.04 468
10010.99 466
10011.93 453
10012.88 503
10013.82 462
10014.77 438
10015.71 468
10016.66 481
10017.60 463
10018.55 463
10019.49 467
10020.44 507
10021.38 480
10022.33 493
10023.27 450
10024.22 471
10025.16 470
10026.11 449
10027.05 432
10028.00 460
10028.95 479
10029.89 499
10030.84 445
10031.78 424
10032.73 400
10033.67 395
10034.62 425
10035.57 436
10036.51 442
10037.46 433
10038.40 395
10039.35 394
10040.30 437
10041.24 419
10042.19 403
10043.13 367
10044.08 359
10045.03 414
10045.97 401
10046.92 409
10047.86 426
10048.81 434
10049.76 396
10050.70 477
10051.65 481
10052.60 427
10053.54 471
10054.49 431
10055.44 478
10056.38 504
10057.33 468
10058.28 457
10059.22 419
10060.17 440
10061.12 398
10062.07 446
10063.01 430
10063.96 422
10064.91 388
10065.85 442
10066.80 389
10067.75 445
10068.70 440
10069.64 385
10070.59 435
10071.54 403
10072.49 409
10073.43 414
10074.38 356
10075.33 382
10076.28 373
10077.22 395
10078.17 405
10079.12 391
10080.07 416
10081.02 378
10081.96 372
10082.91 444
10083.86 387
10084.81 388
10085.76 392
10086.70 383
10087.65 347
10088.60 361
10089.55 385
10090.50 377
10091.45 402
10092.39 410
10093.34 385
10094.29 415
10095.24 480
10096.19 404
10097.14 396
10098.09 386
10099.03 381
10099.98 418
10100.93 377
10101.88 394
10102.83 414
10103.78 351
10104.73 367
10105.68 369
10106.63 369
10107.58 382
10108.53 341
10109.47 361
10110.42 386
10111.37 409
10112.32 409
10113.27 425
10114.22 397
10115.17 356
10116.12 362
10117.07 395
10118.02 372
10118.97 382
10119.92 407
10120.87 342
10121.82 338
10122.77 375
10123.72 414
10124.67 412
10125.62 401
10126.57 416
10127.52 386
10128.47 408
10129.42 381
10130.37 343
10131.32 372
10132.27 401
10133.22 396
10134.17 389
10135.12 379
10136.07 415
10137.02 423
10137.97 405
10138.92 386
10139.87 370
10140.83 405
10141.78 398
10142.73 361
10143.68 413
10144.63 396
10145.58 383
10146.53 402
10147.48 407
10148.43 426
10149.38 404
10150.34 377
10151.29 401
10152.24 420
10153.19 457
10154.14 372
10155.09 406
10156.04 411
10156.99 452
10157.95 461
10158.90 468
10159.85 471
10160.80 410
10161.75 419
10162.70 410
10163.66 444
10164.61 424
10165.56 439
10166.51 416
10167.46 431
10168.42 407
10169.37 370
10170.32 422
10171.27 457
10172.23 438
10173.18 438
10174.13 450
10175.08 443
10176.03 430
10176.99 432
10177.94 383
10178.89 425
10179.84 476
10180.80 434
10181.75 462
10182.70 541
10183.66 486
10184.61 482
10185.56 490
10186.51 424
10187.47 439
10188.42 434
10189.37 442
10190.33 464
10191.28 529
10192.23 465
10193.19 521
10194.14 482
10195.09 482
10196.05 500
10197.00 459
10197.95 501
10198.91 525
10199.86 519
10200.81 525
10201.77 539
10202.72 581
10203.67 586
10204.63 659
10205.58 662
10206.53 630
10207.49 522
10208.44 533
10209.40 521
10210.35 506
10211.30 544
10212.26 482
10213.21 489
10214.17 507
10215.12 457
10216.08 444
10217.03 486
10217.98 455
10218.94 367
10219.89 427
10220.85 450
10221.80 432
10222.76 464
10223.71 454
10224.67 436
10225.62 417
10226.58 434
10227.53 360
10228.49 423
10229.44 443
10230.40 455
10231.35 437
10232.31 470
10233.26 500
10234.22 460
10235.17 501
10236.13 445
10237.08 377
10238.04 434
10238.99 380
10239.95 407
10240.90 442
10241.86 370
10242.81 394
10243.77 433
10244.72 399
10245.68 372
10246.64 351
10247.59 385
10248.55 368
10249.50 354
10250.46 371
10251.42 393
10252.37 381
10253.33 345
10254.28 357
10255.24 332
10256.20 349
10257.15 366
10258.11 411
10259.06 392
10260.02 386
10260.98 370
10261.93 373
10262.89 386
10263.85 330
10264.80 331
10265.76 301
10266.72 337
10267.67 339
10268.63 363
10269.59 342
10270.54 345
10271.50 363
10272.46 375
10273.41 362
10274.37 338
10275.33 328
10276.29 306
10277.24 379
10278.20 356
10279.16 362
10280.11 380
10281.07 347
10282.03 362
10282.99 342
10283.94 372
10284.90 322
10285.86 343
10286.82 352
10287.77 377
10288.73 344
10289.69 355
10290.65 361
10291.61 359
10292.56 344
10293.52 367
10294.48 382
10295.44 340
10296.39 321
10297.35 345
10298.31 336
10299.27 308
10300.23 313
10301.19 306
10302.14 389
10303.10 351
10304.06 351
10305.02 308
10305.98 368
10306.94 371
10307.89 341
10308.85 357
10309.81 341
10310.77 318
10311.73 318
10312.69 354
10313.65 364
10314.61 329
10315.57 349
10316.52 383
10317.48 361
10318.44 336
10319.40 368
10320.36 355
10321.32 350
10322.28 355
10323.24 353
10324.20 378
10325.16 371
10326.12 367
10327.08 426
10328.04 378
10328.99 348
10329.95 337
10330.91 357
10331.87 343
10332.83 315
10333.79 292
10334.75 324
10335.71 381
10336.67 321
10337.63 287
10338.59 317
10339.55 345
10340.51 374
10341.47 331
10342.43 290
10343.39 305
10344.35 312
10345.31 321
10346.27 276
10347.23 322
10348.20 341
10349.16 376
10350.12 355
10351.08 337
10352.04 306
10353.00 335
10353.96 364
10354.92 333
10355.88 354
10356.84 417
10357.80 366
10358.76 324
10359.72 336
10360.69 375
10361.65 367
10362.61 376
10363.57 342
10364.53 292
10365.49 282
10366.45 272
10367.41 311
10368.38 318
10369.34 293
10370.30 266
10371.26 292
10372.22 312
10373.18 322
10374.14 272
10375.11 298
10376.07 292
10377.03 309
10377.99 316
10378.95 352
10379.92 325
10380.88 292
10381.84 314
10382.80 310
10383.76 325
10384.73 321
10385.69 329
10386.65 316
10387.61 292
10388.57 313
10389.54 298
10390.50 300
10391.46 264
10392.42 342
10393.39 295
10394.35 263
10395.31 278
10396.27 276
10397.24 299
10398.20 304
10399.16 333
10400.13 275
10401.09 298
10402.05 306
10403.02 270
10403.98 258
10404.94 304
10405.90 305
10406.87 272
10407.83 307
10408.79 322
10409.76 256
10410.72 269
10411.68 311
10412.65 263
10413.61 306
10414.57 323
10415.54 335
10416.50 313
10417.47 291
10418.43 298
10419.39 332
10420.36 324
10421.32 326
10422.28 332
10423.25 305
10424.21 269
10425.18 282
10426.14 310
10427.10 257
10428.07 290
10429.03 277
10430.00 276
10430.96 303
10431.93 284
10432.89 320
10433.85 246
10434.82 237
10435.78 253
10436.75 284
10437.71 327
10438.68 309
10439.64 266
10440.61 250
10441.57 278
10442.54 264
10443.50 270
10444.47 299
10445.43 285
10446.40 286
10447.36 327
10448.33 292
10449.29 266
10450.26 269
10451.22 301
10452.19 252
10453.15 257
10454.12 296
10455.08 332
10456.05 288
10457.01 258
10457.98 271
10458.95 275
10459.91 283
10460.88 264
10461.84 266
10462.81 260
10463.77 247
10464.74 265
10465.71 267
10466.67 238
10467.64 255
10468.60 262
10469.57 328
10470.54 307
10471.50 298
10472.47 251
10473.44 267
10474.40 259
10475.37 276
10476.33 293
10477.30 260
10478.27 286
10479.23 278
10480.20 236
10481.17 270
10482.13 263
10483.10 261
10484.07 267
10485.03 230
10486.00 290
10486.97 290
10487.93 294
10488.90 289
10489.87 258
10490.84 271
10491.80 228
10492.77 237
10493.74 225
10494.70 246
10495.67 279
10496.64 264
10497.61 275
10498.57 259
10499.54 298
10500.51 316
10501.48 288
10502.44 253
10503.41 289
10504.38 318
10505.35 292
10506.31 301
10507.28 311
10508.25 292
10509.22 315
10510.19 280
10511.15 258
10512.12 248
10513.09 280
10514.06 285
10515.03 254
10516.00 246
10516.96 251
10517.93 280
10518.90 304
10519.87 310
10520.84 268
10521.81 248
10522.77 309
10523.74 318
10524.71 318
10525.68 304
10526.65 270
10527.62 316
10528.59 313
10529.56 263
10530.52 244
10531.49 217
10532.46 258
10533.43 261
10534.40 224
10535.37 261
10536.34 303
10537.31 265
10538.28 249
10539.25 311
10540.22 319
10541.18 301
10542.15 264
10543.12 274
10544.09 273
10545.06 265
10546.03 300
10547.00 289
10547.97 294
10548.94 299
10549.91 286
10550.88 293
10551.85 246
10552.82 333
10553.79 275
10554.76 239
10555.73 290
10556.70 312
10557.67 315
10558.64 307
10559.61 305
10560.58 279
10561.55 279
10562.52 296
10563.49 314
10564.46 302
10565.43 292
10566.40 288
10567.38 292
10568.35 278
10569.32 301
10570.29 321
10571.26 262
10572.23 287
10573.20 323
10574.17 296
10575.14 262
10576.11 299
10577.08 291
10578.06 273
10579.03 289
10580.00 296
10580.97 298
10581.94 308
10582.91 269
10583.88 284
10584.85 285
10585.83 334
10586.80 297
10587.77 264
10588.74 295
10589.71 327
10590.68 297
10591.66 273
10592.63 270
10593.60 303
10594.57 293
10595.54 316
10596.51 271
10597.49 314
10598.46 253
10599.43 294
10600.40 324
10601.37 273
10602.35 301
10603.32 300
10604.29 325
10605.26 331
10606.24 328
10607.21 318
10608.18 304
10609.15 272
10610.13 284
10611.10 291
10612.07 251
10613.04 282
10614.02 288
10614.99 260
10615.96 303
10616.94 326
10617.91 271
10618.88 295
10619.85 313
10620.83 288
10621.80 320
10622.77 334
10623.75 296
10624.72 328
10625.69 295
10626.67 300
10627.64 325
10628.61 333
10629.59 321
10630.56 351
10631.53 359
10632.51 372
10633.48 393
10634.46 402
10635.43 457
10636.40 446
10637.38 487
10638.35 451
10639.32 451
10640.30 433
10641.27 397
10642.25 355
10643.22 372
10644.19 345
10645.17 311
10646.14 307
10647.12 283
10648.09 309
10649.07 278
10650.04 307
10651.01 298
10651.99 291
10652.96 277
10653.94 322
10654.91 314
10655.89 298
10656.86 309
10657.84 295
10658.81 282
10659.79 283
10660.76 332
10661.74 300
10662.71 320
10663.69 280
10664.66 304
10665.64 292
10666.61 262
10667.59 300
10668.56 334
10669.54 306
10670.51 289
10671.49 291
10672.46 313
10673.44 284
10674.42 225
10675.39 258
10676.37 280
10677.34 301
10678.32 279
10679.29 268
10680.27 270
10681.25 233
10682.22 238
10683.20 265
10684.17 280
10685.15 262
10686.12 257
10687.10 277
10688.08 315
10689.05 296
10690.03 306
10691.01 286
10691.98 302
10692.96 287
10693.94 303
10694.91 282
10695.89 285
10696.86 267
10697.84 265
10698.82 240
10699.79 275
10700.77 257
10701.75 256
10702.72 277
10703.70 258
10704.68 234
10705.66 266
10706.63 315
10707.61 285
10708.59 245
10709.56 266
10710.54 294
10711.52 267
10712.50 298
10713.47 263
10714.45 275
10715.43 258
10716.41 307
10717.38 266
10718.36 281
10719.34 296
10720.32 292
10721.29 305
10722.27 316
10723.25 276
10724.23 252
10725.20 278
10726.18 266
10727.16 307
10728.14 274
10729.12 282
10730.09 311
10731.07 285
10732.05 250
10733.03 251
10734.01 297
10734.99 305
10735.96 290
10736.94 272
10737.92 266
10738.90 291
10739.88 286
10740.86 251
10741.83 256
10742.81 234
10743.79 277
10744.77 272
10745.75 263
10746.73 301
10747.71 320
10748.69 318
10749.67 285
10750.64 275
10751.62 287
10752.60 290
10753.58 304
10754.56 320
10755.54 288
10756.52 272
10757.50 263
10758.48 331
10759.46 278
10760.44 280
10761.42 297
10762.40 274
10763.38 296
10764.35 277
10765.33 305
10766.31 251
10767.29 252
10768.27 290
10769.25 281
10770.23 306
10771.21 311
10772.19 312
10773.17 336
10774.15 332
10775.13 334
10776.11 291
10777.09 282
10778.07 320
10779.05 309
10780.04 323
10781.02 307
10782.00 305
10782.98 316
10783.96 326
10784.94 312
10785.92 319
10786.90 294
10787.88 312
10788.86 354
10789.84 308
10790.82 264
10791.80 313
10792.78 290
10793.77 299
10794.75 275
10795.73 288
10796.71 312
10797.69 316
10798.67 322
10799.65 314
10800.63 344
10801.61 311
10802.60 301
10803.58 354
10804.56 293
10805.54 335
10806.52 365
10807.50 355
10808.49 350
10809.47 373
10810.45 288
10811.43 288
10812.41 363
10813.39 333
10814.38 299
10815.36 310
10816.34 361
10817.32 370
10818.30 314
10819.29 271
10820.27 347
10821.25 320
10822.23 308
10823.22 335
10824.20 317
10825.18 347
10826.16 372
10827.15 360
10828.13 324
10829.11 367
10830.09 401
10831.08 378
10832.06 370
10833.04 353
10834.02 326
10835.01 324
10835.99 342
10836.97 342
10837.96 332
10838.94 322
10839.92 368
10840.90 394
10841.89 383
10842.87 412
10843.85 445
10844.84 440
10845.82 417
10846.80 411
10847.79 388
10848.77 376
10849.76 421
10850.74 331
10851.72 335
10852.71 397
10853.69 461
10854.67 384
10855.66 393
10856.64 364
10857.62 353
10858.61 400
10859.59 398
10860.58 372
10861.56 405
10862.55 381
10863.53 373
10864.51 367
10865.50 391
10866.48 399
10867.47 423
10868.45 424
10869.44 431
10870.42 420
10871.40 432
10872.39 429
10873.37 446
10874.36 439
10875.34 452
10876.33 409
10877.31 459
10878.30 454
10879.28 498
10880.27 456
10881.25 447
10882.24 470
10883.22 481
10884.21 495
10885.19 529
10886.18 478
10887.16 509
10888.15 463
10889.13 506
10890.12 502
10891.10 482
10892.09 529
10893.07 502
10894.06 515
10895.05 565
10896.03 517
10897.02 500
10898.00 529
10898.99 546
10899.97 500
10900.96 498
10901.95 597
10902.93 524
10903.92 561
10904.90 526
10905.89 532
10906.88 517
10907.86 548
10908.85 531
10909.84 594
10910.82 594
10911.81 541
10912.79 566
10913.78 542
10914.77 536
10915.75 604
10916.74 620
10917.73 626
10918.71 605
10919.70 608
10920.69 592
10921.67 639
10922.66 695
10923.65 673
10924.63 614
10925.62 672
10926.61 646
10927.60 666
10928.58 675
10929.57 695
10930.56 662
10931.54 695
10932.53 660
10933.52 701
10934.51 711
10935.49 786
10936.48 763
10937.47 736
10938.46 737
10939.44 786
10940.43 717
10941.42 712
10942.41 739
10943.39 685
10944.38 731
10945.37 738
10946.36 734
10947.35 757
10948.33 775
10949.32 867
10950.31 876
10951.30 875
10952.29 912
10953.28 1019
10954.26 1146
10955.25 1203
10956.24 1180
10957.23 1220
10958.22 1253
10959.21 1203
10960.19 1136
10961.18 1068
10962.17 1014
10963.16 924
10964.15 856
10965.14 808
10966.13 791
10967.11 856
10968.10 870
10969.09 858
10970.08 774
10971.07 799
10972.06 794
10973.05 821
10974.04 797
10975.03 822
10976.02 835
10977.01 773
10978.00 818
10978.98 866
10979.97 870
10980.96 869
10981.95 852
10982.94 776
10983.93 833
10984.92 820
10985.91 869
10986.90 845
10987.89 854
10988.88 839
10989.87 855
10990.86 927
10991.85 1064
10992.84 1123
10993.83 1353
10994.82 1419
10995.81 1487
10996.80 1609
10997.79 1641
10998.78 1698
10999.77 1550
11000.76 1540
11001.75 1343
11002.74 1178
11003.73 1022
11004.72 941
11005.72 917
11006.71 815
11007.70 765
11008.69 779
11009.68 729
11010.67 707
11011.66 691
11012.65 726
11013.64 745
11014.63 670
11015.62 696
11016.61 681
11017.61 662
11018.60 618
11019.59 645
11020.58 635
11021.57 594
11022.56 563
11023.55 564
11024.55 600
11025.54 598
11026.53 602
11027.52 585
11028.51 553
11029.50 518
11030.49 564
11031.49 575
11032.48 566
11033.47 543
11034.46 617
11035.45 564
11036.45 586
11037.44 566
11038.43 547
11039.42 535
11040.41 539
11041.41 547
11042.40 510
11043.39 485
11044.38 494
11045.38 504
11046.37 457
11047.36 514
11048.35 504
11049.35 501
11050.34 509
11051.33 504
11052.32 475
11053.32 529
11054.31 515
11055.30 540
11056.30 478
11057.29 483
11058.28 485
11059.27 449
11060.27 518
11061.26 502
11062.25 502
11063.25 526
11064.24 453
11065.23 459
11066.23 472
11067.22 500
11068.21 468
11069.21 491
11070.20 499
11071.19 504
11072.19 509
11073.18 543
11074.17 478
11075.17 487
11076.16 472
11077.16 512
11078.15 497
11079.14 528
11080.14 493
11081.13 477
11082.13 479
11083.12 441
11084.11 464
11085.11 435
11086.10 488
11087.10 499
11088.09 497
11089.09 510
11090.08 456
11091.07 453
11092.07 444
11093.06 403
11094.06 462
11095.05 491
11096.05 468
11097.04 442
11098.04 408
11099.03 469
11100.03 508
11101.02 498
11102.02 466
11103.01 385
11104.01 454
11105.00 450
11106.00 471
11106.99 457
11107.99 423
11108.98 429
11109.98 409
11110.97 438
11111.97 434
11112.96 386
11113.96 367
11114.95 393
11115.95 394
11116.95 384
11117.94 423
11118.94 412
11119.93 466
11120.93 424
11121.92 419
11122.92 468
11123.92 401
11124.91 444
11125.91 422
11126.90 425
11127.90 369
11128.90 416
11129.89 393
11130.89 363
11131.89 417
11132.88 389
11133.88 375
11134.87 360
11135.87 359
11136.87 338
11137.86 380
11138.86 361
11139.86 361
11140.85 365
11141.85 359
11142.85 372
11143.84 403
11144.84 343
11145.84 366
11146.84 425
11147.83 368
11148.83 384
11149.83 381
11150.82 364
11151.82 340
11152.82 351
11153.82 371
11154.81 369
11155.81 315
11156.81 317
11157.80 321
11158.80 386
11159.80 342
11160.80 344
11161.79 303
11162.79 347
11163.79 359
11164.79 329
11165.79 331
11166.78 360
11167.78 354
11168.78 326
11169.78 357
11170.78 337
11171.77 321
11172.77 349
11173.77 345
11174.77 352
11175.77 346
11176.76 353
11177.76 364
11178.76 375
11179.76 360
11180.76 376
11181.76 335
11182.76 344
11183.75 363
11184.75 343
11185.75 407
11186.75 428
11187.75 397
11188.75 365
11189.75 330
11190.75 364
11191.74 404
11192.74 347
11193.74 380
11194.74 355
11195.74 371
11196.74 296
11197.74 327
11198.74 352
11199.74 355
11200.74 356
11201.74 324
11202.74 327
11203.74 323
11204.74 324
11205.73 332
11206.73 303
11207.73 310
11208.73 304
11209.73 353
11210.73 356
11211.73 309
11212.73 391
11213.73 373
11214.73 323
11215.73 315
11216.73 308
11217.73 324
11218.73 353
11219.73 346
11220.73 303
11221.73 335
11222.73 328
11223.74 332
11224.74 300
11225.74 309
11226.74 311
11227.74 282
11228.74 331
11229.74 306
11230.74 304
11231.74 320
11232.74 309
11233.74 284
11234.74 331
11235.74 316
11236.74 334
11237.75 313
11238.75 346
11239.75 335
11240.75 291
11241.75 322
11242.75 301
11243.75 297
11244.75 277
11245.76 327
11246.76 308
11247.76 331
11248.76 282
11249.76 297
11250.76 270
11251.76 289
11252.77 267
11253.77 318
11254.77 318
11255.77 322
11256.77 324
11257.78 293
11258.78 291
11259.78 297
11260.78 304
11261.78 336
11262.79 324
11263.79 344
11264.79 298
11265.79 273
11266.79 286
11267.80 289
11268.80 305
11269.80 286
11270.80 340
11271.81 324
11272.81 319
11273.81 329
11274.81 322
11275.82 315
11276.82 350
11277.82 341
11278.83 300
11279.83 310
11280.83 394
11281.83 361
11282.84 377
11283.84 346
11284.84 342
11285.85 307
11286.85 300
11287.85 354
11288.86 347
11289.86 323
11290.86 295
11291.87 329
11292.87 335
11293.87 383
11294.88 347
11295.88 330
11296.89 307
11297.89 299
11298.89 329
11299.90 383
11300.90 317
11301.90 308
11302.91 296
11303.91 348
11304.92 344
11305.92 413
11306.92 411
11307.93 396
11308.93 453
11309.94 503
11310.94 463
11311.95 420
11312.95 400
11313.95 412
11314.96 400
11315.96 444
11316.97 401
11317.97 360
11318.98 326
11319.98 335
11320.99 303
11321.99 323
11323.00 274
11324.00 291
11325.01 281
11326.01 277
11327.02 273
11328.02 299
11329.03 295
11330.03 285
11331.04 275
11332.04 267
11333.05 314
11334.05 251
11335.06 257
11336.06 221
11337.07 266
11338.07 279
11339.08 314
11340.09 280
11341.09 243
11342.10 272
11343.10 247
11344.11 252
11345.11 281
11346.12 258
11347.13 280
11348.13 290
11349.14 272
11350.14 282
11351.15 272
11352.16 283
11353.16 292
11354.17 281
11355.17 277
11356.18 294
11357.19 274
11358.19 278
11359.20 283
11360.21 312
11361.21 310
11362.22 307
11363.23 302
11364.23 264
11365.24 263
11366.25 280
11367.25 296
11368.26 286
11369.27 257
11370.27 282
11371.28 271
11372.29 236
11373.29 247
11374.30 240
11375.31 252
11376.32 276
11377.32 276
11378.33 238
11379.34 257
11380.35 269
11381.35 283
11382.36 281
11383.37 282
11384.38 270
11385.38 271
11386.39 286
11387.40 258
11388.41 257
11389.41 257
11390.42 281
11391.43 270
11392.44 240
11393.45 271
11394.45 290
11395.46 270
11396.47 281
11397.48 273
11398.49 255
11399.49 281
11400.50 266
11401.51 255
11402.52 277
11403.53 273
11404.54 259
11405.54 266
11406.55 291
11407.56 265
11408.57 297
11409.58 305
11410.59 294
11411.60 310
11412.61 279
11413.61 261
11414.62 292
11415.63 306
11416.64 291
11417.65 284
11418.66 264
11419.67 317
11420.68 267
11421.69 282
11422.70 270
11423.71 285
11424.71 303
11425.72 263
11426.73 272
11427.74 269
11428.75 303
11429.76 264
11430.77 271
11431.78 266
11432.79 275
11433.80 265
11434.81 268
11435.82 245
11436.83 263
11437.84 223
11438.85 251
11439.86 252
11440.87 264
11441.88 269
11442.89 253
11443.90 255
11444.91 243
11445.92 279
11446.93 303
11447.94 255
11448.95 240
11449.96 269
11450.97 257
11451.98 282
11452.99 323
11454.01 304
11455.02 300
11456.03 258
11457.04 271
11458.05 296
11459.06 322
11460.07 252
11461.08 268
11462.09 245
11463.10 230
11464.11 246
11465.13 248
11466.14 273
11467.15 273
11468.16 241
11469.17 235
11470.18 283
11471.19 273
11472.20 268
11473.22 288
11474.23 264
11475.24 288
11476.25 274
11477.26 298
11478.27 290
11479.29 275
11480.30 315
11481.31 281
11482.32 253
11483.33 262
11484.35 264
11485.36 219
11486.37 247
11487.38 245
11488.39 268
11489.41 248
11490.42 289
11491.43 267
11492.44 270
11493.46 269
11494.47 243
11495.48 263
11496.49 269
11497.51 252
11498.52 221
11499.53 248
11500.54 219
11501.56 284
11502.57 285
11503.58 270
11504.59 253
11505.61 237
11506.62 213
11507.63 252
11508.65 285
11509.66 267
11510.67 249
11511.69 280
11512.70 299
11513.71 318
11514.73 244
11515.74 238
11516.75 240
11517.77 279
11518.78 246
11519.79 276
11520.81 240
11521.82 254
11522.83 285
11523.85 269
11524.86 283
11525.88 230
11526.89 284
11527.90 270
11528.92 259
11529.93 290
11530.95 294
11531.96 310
11532.97 307
11533.99 296
11535.00 276
11536.02 249
11537.03 278
11538.05 302
11539.06 290
11540.07 307
11541.09 272
11542.10 284
11543.12 268
11544.13 269
11545.15 276
11546.16 270
11547.18 255
11548.19 253
11549.21 241
11550.22 243
11551.24 247
11552.25 276
11553.27 284
11554.28 270
11555.30 289
11556.31 311
11557.33 323
11558.34 315
11559.36 283
11560.37 255
11561.39 296
11562.40 310
11563.42 292
11564.43 281
11565.45 245
11566.47 305
11567.48 304
11568.50 290
11569.51 269
11570.53 266
11571.54 296
11572.56 325
11573.58 322
11574.59 283
11575.61 313
11576.62 304
11577.64 302
11578.66 330
11579.67 344
11580.69 334
11581.70 318
11582.72 339
11583.74 315
11584.75 315
11585.77 340
11586.79 345
11587.80 288
11588.82 333
11589.84 328
11590.85 348
11591.87 386
11592.89 372
11593.90 381
11594.92 403
11595.94 416
11596.95 529
11597.97 480
11598.99 513
11600.01 603
11601.02 587
11602.04 553
11603.06 583
11604.07 559
11605.09 442
11606.11 435
11607.13 381
11608.14 349
11609.16 378
11610.18 324
11611.20 296
11612.21 344
11613.23 380
11614.25 330
11615.27 301
11616.29 312
11617.30 317
11618.32 353
11619.34 300
11620.36 330
11621.38 314
11622.39 300
11623.41 281
11624.43 285
11625.45 295
11626.47 329
11627.48 280
11628.50 297
11629.52 308
11630.54 296
11631.56 282
11632.58 317
11633.59 295
11634.61 268
11635.63 307
11636.65 291
11637.67 311
11638.69 256
11639.71 289
11640.73 294
11641.75 270
11642.76 286
11643.78 273
11644.80 304
11645.82 305
11646.84 286
11647.86 266
11648.88 256
11649.90 267
11650.92 291
11651.94 276
11652.96 254
11653.98 296
11655.00 254
11656.01 256
11657.03 230
11658.05 232
11659.07 271
11660.09 285
11661.11 263
11662.13 274
11663.15 287
11664.17 275
11665.19 279
11666.21 268
11667.23 249
11668.25 260
11669.27 274
11670.29 321
11671.31 316
11672.33 282
11673.35 284
11674.37 262
11675.39 251
11676.42 301
11677.44 298
11678.46 255
11679.48 284
11680.50 280
11681.52 284
11682.54 300
11683.56 260
11684.58 291
11685.60 279
11686.62 309
11687.64 285
11688.66 273
11689.69 265
11690.71 295
11691.73 299
11692.75 276
11693.77 307
11694.79 257
11695.81 273
11696.83 267
11697.85 274
11698.88 272
11699.90 275
11700.92 269
11701.94 311
11702.96 305
11703.98 290
11705.01 279
11706.03 304
11707.05 290
11708.07 275
11709.09 287
11710.12 305
11711.14 290
11712.16 311
11713.18 312
11714.20 267
11715.23 285
11716.25 291
11717.27 293
11718.29 289
11719.31 296
11720.34 331
11721.36 292
11722.38 271
11723.40 286
11724.43 323
11725.45 305
11726.47 256
11727.49 286
11728.52 301
11729.54 319
11730.56 271
11731.59 299
11732.61 305
11733.63 276
11734.65 244
11735.68 247
11736.70 268
11737.72 281
11738.75 248
11739.77 255
11740.79 290
11741.82 317
11742.84 289
11743.86 307
11744.89 306
11745.91 290
11746.93 256
11747.96 248
11748.98 260
11750.01 288
11751.03 275
11752.05 294
11753.08 287
11754.10 307
11755.12 277
11756.15 297
11757.17 294
11758.20 305
11759.22 296
11760.24 257
11761.27 294
11762.29 289
11763.32 322
11764.34 330
11765.37 318
11766.39 272
11767.41 286
11768.44 294
11769.46 253
11770.49 336
11771.51 320
11772.54 302
11773.56 314
11774.59 307
11775.61 329
11776.64 350
11777.66 314
11778.69 314
11779.71 313
11780.74 322
11781.76 324
11782.79 276
11783.81 318
11784.84 307
11785.86 310
11786.89 321
11787.91 322
11788.94 333
11789.96 328
11790.99 300
11792.01 332
11793.04 320
11794.07 311
11795.09 315
11796.12 373
11797.14 335
11798.17 319
11799.19 328
11800.22 363
11801.25 344
11802.27 298
11803.30 348
11804.32 342
11805.35 330
11806.38 335
11807.40 332
11808.43 364
11809.45 376
11810.48 340
11811.51 353
11812.53 356
11813.56 365
11814.59 329
11815.61 306
11816.64 309
11817.67 360
11818.69 359
11819.72 312
11820.75 379
11821.77 379
11822.80 364
11823.83 362
11824.85 333
11825.88 345
11826.91 318
11827.94 353
11828.96 347
11829.99 374
11831.02 346
11832.04 391
11833.07 422
11834.10 399
11835.13 339
11836.15 305
11837.18 365
11838.21 417
11839.24 406
11840.26 408
11841.29 388
11842.32 432
11843.35 404
11844.37 411
11845.40 407
11846.43 410
11847.46 401
11848.49 409
11849.51 388
11850.54 401
11851.57 432
11852.60 425
11853.63 416
11854.65 413
11855.68 416
11856.71 462
11857.74 404
11858.77 388
11859.80 441
11860.83 421
11861.85 400
11862.88 448
11863.91 480
11864.94 483
11865.97 463
11867.00 503
11868.03 511
11869.05 473
11870.08 443
11871.11 461
11872.14 485
11873.17 504
11874.20 500
11875.23 486
11876.26 526
11877.29 494
11878.32 476
11879.35 474
11880.38 500
11881.40 575
11882.43 580
11883.46 530
11884.49 564
11885.52 562
11886.55 541
11887.58 614
11888.61 546
11889.64 559
11890.67 575
11891.70 658
11892.73 631
11893.76 697
11894.79 736
11895.82 739
11896.85 799
11897.88 793
11898.91 782
11899.94 838
11900.97 846
11902.00 841
11903.03 789
11904.06 734
11905.09 716
11906.12 664
11907.15 697
11908.18 707
11909.22 680
11910.25 648
11911.28 561
11912.31 622
11913.34 632
11914.37 710
11915.40 624
11916.43 605
11917.46 662
11918.49 655
11919.52 704
11920.55 693
11921.59 735
11922.62 781
11923.65 803
11924.68 876
11925.71 938
11926.74 1083
11927.77 1068
11928.81 1196
11929.84 1244
11930.87 1128
11931.90 1075
11932.93 941
11933.96 952
11935.00 878
11936.03 822
11937.06 786
11938.09 722
11939.12 715
11940.15 637
11941.19 653
11942.22 607
11943.25 566
11944.28 559
11945.31 561
11946.35 566
11947.38 520
11948.41 530
11949.44 543
11950.48 538
11951.51 521
11952.54 534
11953.57 530
11954.61 553
11955.64 541
11956.67 595
11957.70 555
11958.74 537
11959.77 493
11960.80 523
11961.84 512
11962.87 505
11963.90 574
11964.93 543
11965.97 549
11967.00 552
11968.03 554
11969.07 541
11970.10 541
11971.13 508
11972.17 512
11973.20 463
11974.23 527
11975.27 530
11976.30 498
11977.33 560
11978.37 538
11979.40 479
11980.44 519
11981.47 498
11982.50 529
11983.54 538
11984.57 501
11985.60 561
11986.64 507
11987.67 503
11988.71 541
11989.74 560
11990.77 542
11991.81 523
11992.84 497
11993.88 490
11994.91 480
11995.95 493
11996.98 552
11998.02 555
11999.05 554
12000.08 507
12001.12 545
12002.15 582
12003.19 544
12004.22 555
12005.26 558
12006.29 589
12007.33 613
12008.36 595
12009.40 619
12010.43 598
12011.47 589
12012.50 634
12013.54 588
12014.57 616
12015.61 631
12016.64 619
12017.68 617
12018.71 588
12019.75 564
12020.78 601
12021.82 576
12022.86 565
12023.89 576
12024.93 572
12025.96 641
12027.00 657
12028.03 664
12029.07 669
12030.11 639
12031.14 641
12032.18 596
12033.21 560
12034.25 565
12035.29 532
12036.32 578
12037.36 613
12038.39 579
12039.43 561
12040.47 551
12041.50 608
12042.54 558
12043.58 531
12044.61 618
12045.65 639
12046.69 685
12047.72 628
12048.76 600
12049.80 620
12050.83 645
12051.87 638
12052.91 606
12053.94 627
12054.98 608
12056.02 717
12057.05 636
12058.09 643
12059.13 628
12060.16 642
12061.20 664
12062.24 702
12063.28 627
12064.31 654
12065.35 655
12066.39 609
12067.43 641
12068.46 644
12069.50 688
12070.54 648
12071.58 686
12072.61 656
12073.65 630
12074.69 670
12075.73 617
12076.76 667
12077.80 670
12078.84 695
12079.88 630
12080.92 707
12081.95 717
12082.99 712
12084.03 678
12085.07 747
12086.11 752
12087.15 696
12088.18 760
12089.22 715
12090.26 744
12091.30 761
12092.34 702
12093.38 765
12094.42 806
12095.45 845
12096.49 931
12097.53 1007
12098.57 1091
12099.61 1092
12100.65 1081
12101.69 1117
12102.73 1083
12103.76 1040
12104.80 941
12105.84 875
12106.88 852
12107.92 849
12108.96 810
12110.00 671
12111.04 636
12112.08 563
12113.12 568
12114.16 532
12115.20 551
12116.24 524
12117.28 496
12118.32 523
12119.36 567
12120.40 535
12121.44 486
12122.47 447
12123.51 477
12124.55 447
12125.59 467
12126.63 430
12127.67 462
12128.71 483
12129.76 417
12130.80 425
12131.84 446
12132.88 437
12133.92 414
12134.96 443
12136.00 448
12137.04 476
12138.08 461
12139.12 433
12140.16 419
12141.20 442
12142.24 445
12143.28 418
12144.32 394
12145.36 405
12146.40 447
12147.44 425
12148.49 444
12149.53 425
12150.57 397
12151.61 389
12152.65 420
12153.69 405
12154.73 433
12155.77 420
12156.81 451
12157.86 462
12158.90 433
12159.94 420
12160.98 462
12162.02 402
12163.06 440
12164.10 424
12165.15 400
12166.19 394
12167.23 429
12168.27 431
12169.31 394
12170.36 368
12171.40 378
12172.44 396
12173.48 408
12174.52 431
12175.57 403
12176.61 393
12177.65 413
12178.69 430
12179.73 426
12180.78 464
12181.82 439
12182.86 443
12183.90 419
12184.95 416
12185.99 408
12187.03 447
12188.07 427
12189.12 460
12190.16 437
12191.20 388
12192.25 389
12193.29 387
12194.33 425
12195.37 398
12196.42 393
12197.46 408
12198.50 402
12199.55 372
12200.59 381
12201.63 410
12202.68 393
12203.72 379
12204.76 382
12205.81 405
12206.85 395
12207.89 439
12208.94 427
12209.98 434
12211.02 379
12212.07 357
12213.11 391
12214.16 362
12215.20 348
12216.24 365
12217.29 364
12218.33 395
12219.37 385
12220.42 371
12221.46 370
12222.51 363
12223.55 372
12224.60 365
12225.64 380
12226.68 359
12227.73 356
12228.77 378
12229.82 362
12230.86 354
12231.91 335
12232.95 357
12234.00 372
12235.04 367
12236.08 355
12237.13 343
12238.17 334
12239.22 357
12240.26 329
12241.31 352
12242.35 328
12243.40 305
12244.44 330
12245.49 390
12246.53 346
12247.58 323
12248.62 282
12249.67 345
12250.72 320
12251.76 332
12252.81 343
12253.85 336
12254.90 329
12255.94 300
12256.99 315
12258.03 347
12259.08 304
12260.13 344
12261.17 350
12262.22 372
12263.26 333
12264.31 316
12265.35 323
12266.40 284
12267.45 297
12268.49 290
12269.54 286
12270.59 315
12271.63 293
12272.68 309
12273.72 299
12274.77 310
12275.82 334
12276.86 312
12277.91 310
12278.96 354
12280.00 303
12281.05 310
12282.10 326
12283.14 338
12284.19 328
12285.24 342
12286.28 298
12287.33 264
12288.38 288
12289.42 354
12290.47 328
12291.52 316
12292.57 301
12293.61 306
12294.66 312
12295.71 267
12296.75 253
12297.80 300
12298.85 296
12299.90 300
12300.94 280
12301.99 314
12303.04 276
12304.09 305
12305.13 306
12306.18 342
12307.23 288
12308.28 309
12309.33 263
12310.37 302
12311.42 282
12312.47 270
12313.52 269
12314.57 298
12315.61 299
12316.66 298
12317.71 316
12318.76 270
12319.81 295
12320.85 314
12321.90 276
12322.95 250
12324.00 297
12325.05 267
12326.10 287
12327.15 311
12328.19 257
12329.24 268
12330.29 245
12331.34 305
12332.39 273
12333.44 284
12334.49 326
12335.54 286
12336.59 252
12337.63 257
12338.68 267
12339.73 270
12340.78 289
12341.83 278
12342.88 297
12343.93 303
12344.98 248
12346.03 294
12347.08 266
12348.13 278
12349.18 255
12350.23 284
12351.28 266
12352.33 317
12353.38 296
12354.43 296
12355.48 307
12356.52 312
12357.57 281
12358.62 269
12359.67 308
12360.72 275
12361.77 267
12362.82 284
12363.88 278
12364.93 319
12365.98 285
12367.03 322
12368.08 319
12369.13 346
12370.18 316
12371.23 321
12372.28 310
12373.33 335
12374.38 323
12375.43 302
12376.48 337
12377.53 330
12378.58 330
12379.63 294
12380.68 285
12381.73 359
12382.79 299
12383.84 306
12384.89 282
12385.94 298
12386.99 328
12388.04 293
12389.09 294
12390.14 326
12391.20 311
12392.25 292
12393.30 308
12394.35 304
12395.40 293
12396.45 315
12397.50 318
12398.56 278
12399.61 290
12400.66 281
12401.71 363
12402.76 344
12403.81 294
12404.87 307
12405.92 315
12406.97 291
12408.02 294
12409.07 314
12410.13 333
12411.18 342
12412.23 307
12413.28 245
12414.34 307
12415.39 330
12416.44 326
12417.49 308
12418.55 325
12419.60 384
12420.65 325
12421.70 348
12422.76 339
12423.81 329
12424.86 337
12425.91 298
12426.97 334
12428.02 339
12429.07 331
12430.13 352
12431.18 388
12432.23 348
12433.29 354
12434.34 342
12435.39 349
12436.44 299
12437.50 333
12438.55 307
12439.61 323
12440.66 318
12441.71 342
12442.77 328
12443.82 326
12444.87 324
12445.93 346
12446.98 354
12448.03 349
12449.09 346
12450.14 353
12451.20 339
12452.25 388
12453.30 384
12454.36 366
12455.41 344
12456.47 378
12457.52 429
12458.57 448
12459.63 379
12460.68 375
12461.74 399
12462.79 400
12463.85 409
12464.90 400
12465.95 425
12467.01 443
12468.06 529
12469.12 507
12470.17 586
12471.23 611
12472.28 667
12473.34 841
12474.39 900
12475.45 859
12476.50 799
12477.56 744
12478.61 691
12479.67 653
12480.72 541
12481.78 526
12482.83 521
12483.89 460
12484.94 459
12486.00 432
12487.05 412
12488.11 388
12489.17 410
12490.22 385
12491.28 398
12492.33 380
12493.39 359
12494.44 367
12495.50 364
12496.55 413
12497.61 384
12498.67 347
12499.72 369
12500.78 329
12501.83 361
12502.89 320
12503.95 377
12505.00 368
12506.06 332
12507.12 346
12508.17 303
12509.23 333
12510.28 349
12511.34 324
12512.40 306
12513.45 340
12514.51 406
12515.57 372
12516.62 351
12517.68 291
12518.74 335
12519.79 323
12520.85 310
12521.91 306
12522.96 331
12524.02 354
12525.08 303
12526.14 319
12527.19 304
12528.25 347
12529.31 345
12530.36 344
12531.42 354
12532.48 359
12533.54 388
12534.59 381
12535.65 357
12536.71 360
12537.77 330
12538.82 372
12539.88 373
12540.94 427
12542.00 327
12543.05 349
12544.11 374
12545.17 397
12546.23 398
12547.29 380
12548.34 421
12549.40 433
12550.46 469
12551.52 448
12552.58 488
12553.64 489
12554.69 485
12555.75 489
12556.81 527
12557.87 514
12558.93 516
12559.99 460
12561.04 448
12562.10 419
12563.16 428
12564.22 424
12565.28 429
12566.34 387
12567.40 364
12568.45 343
12569.51 360
12570.57 355
12571.63 330
12572.69 332
12573.75 339
12574.81 352
12575.87 359
12576.93 348
12577.99 316
12579.05 374
12580.11 355
12581.16 338
12582.22 306
12583.28 339
12584.34 308
12585.40 327
12586.46 327
12587.52 335
12588.58 305
12589.64 330
12590.70 328
12591.76 371
12592.82 387
12593.88 306
12594.94 282
12596.00 311
12597.06 315
12598.12 326
12599.18 353
12600.24 317
12601.30 339
12602.36 346
12603.42 301
12604.48 316
12605.54 294
12606.60 278
12607.66 281
12608.72 340
12609.79 273
12610.85 297
12611.91 316
12612.97 351
12614.03 370
12615.09 322
12616.15 342
12617.21 324
12618.27 293
12619.33 316
12620.39 299
12621.45 293
12622.52 330
12623.58 293
12624.64 292
12625.70 325
12626.76 285
12627.82 284
12628.88 268
12629.95 277
12631.01 284
12632.07 316
12633.13 310
12634.19 285
12635.25 307
12636.31 300
12637.38 293
12638.44 282
12639.50 296
12640.56 290
12641.62 274
12642.69 275
12643.75 318
12644.81 302
12645.87 315
12646.93 284
12648.00 311
12649.06 298
12650.12 292
12651.18 283
12652.25 278
12653.31 267
12654.37 260
12655.43 294
12656.50 285
12657.56 306
12658.62 292
12659.68 269
12660.75 248
12661.81 285
12662.87 289
12663.94 233
12665.00 270
12666.06 292
12667.12 271
12668.19 255
12669.25 231
12670.31 266
12671.38 267
12672.44 286
12673.50 261
12674.57 242
12675.63 281
12676.69 290
12677.76 284
12678.82 286
12679.88 276
12680.95 266
12682.01 255
12683.07 280
12684.14 260
12685.20 252
12686.27 250
12687.33 283
12688.39 293
12689.46 269
12690.52 260
12691.59 291
12692.65 273
12693.71 247
12694.78 270
12695.84 313
12696.91 309
12697.97 282
12699.04 292
12700.10 272
12701.16 275
12702.23 307
12703.29 267
12704.36 265
12705.42 293
12706.49 279
12707.55 238
12708.62 298
12709.68 278
12710.75 283
12711.81 309
12712.88 292
12713.94 312
12715.01 316
12716.07 284
12717.14 305
12718.20 323
12719.27 289
12720.33 292
12721.40 291
12722.46 275
12723.53 296
12724.59 275
12725.66 303
12726.72 297
12727.79 291
12728.86 272
12729.92 292
12730.99 263
12732.05 246
12733.12 264
12734.18 322
12735.25 308
12736.32 268
12737.38 272
12738.45 268
12739.51 291
12740.58 269
12741.65 262
12742.71 265
12743.78 302
12744.85 262
12745.91 247
12746.98 276
12748.04 266
12749.11 254
12750.18 263
12751.24 259
12752.31 243
12753.38 257
12754.44 254
12755.51 230
12756.58 249
12757.64 245
12758.71 237
12759.78 231
12760.85 260
12761.91 262
12762.98 285
12764.05 255
12765.11 233
12766.18 230
12767.25 257
12768.32 235
12769.38 237
12770.45 253
12771.52 238
12772.58 230
12773.65 229
12774.72 266
12775.79 284
12776.86 251
12777.92 267
12778.99 258
12780.06 215
12781.13 224
12782.19 250
12783.26 247
12784.33 237
12785.40 220
12786.47 263
12787.53 226
12788.60 207
12789.67 244
12790.74 243
12791.81 233
12792.87 254
12793.94 231
12795.01 236
12796.08 247
12797.15 230
12798.22 273
12799.29 250
12800.35 248
12801.42 257
12802.49 261
12803.56 262
12804.63 235
12805.70 247
12806.77 218
12807.84 243
12808.90 291
12809.97 262
12811.04 279
12812.11 288
12813.18 256
12814.25 237
12815.32 245
12816.39 226
12817.46 243
12818.53 279
12819.60 281
12820.67 217
12821.74 213
12822.81 239
12823.88 258
12824.94 249
12826.01 274
12827.08 269
12828.15 257
12829.22 240
12830.29 227
12831.36 234
12832.43 243
12833.50 254
12834.57 233
12835.64 285
12836.71 233
12837.78 245
12838.85 253
12839.92 280
12840.99 246
12842.07 219
12843.14 230
12844.21 224
12845.28 239
12846.35 225
12847.42 221
12848.49 242
12849.56 257
12850.63 231
12851.70 221
12852.77 245
12853.84 217
12854.91 197
12855.98 257
12857.06 218
12858.13 238
12859.20 251
12860.27 237
12861.34 260
12862.41 228
12863.48 242
12864.55 206
12865.62 199
12866.70 200
12867.77 192
12868.84 189
12869.91 203
12870.98 200
12872.05 223
12873.13 217
12874.20 256
12875.27 246
12876.34 205
12877.41 181
12878.48 244
12879.56 208
12880.63 211
12881.70 221
12882.77 250
12883.84 266
12884.92 194
12885.99 196
12887.06 218
12888.13 218
12889.21 202
12890.28 241
12891.35 208
12892.42 190
12893.50 231
12894.57 211
12895.64 208
12896.71 247
12897.79 238
12898.86 187
12899.93 176
12901.00 205
12902.08 207
12903.15 219
12904.22 211
12905.30 178
12906.37 241
12907.44 243
12908.52 237
12909.59 198
12910.66 218
12911.73 235
12912.81 227
12913.88 232
12914.96 202
12916.03 245
12917.10 222
12918.18 206
12919.25 259
12920.32 209
12921.40 189
12922.47 249
12923.54 215
12924.62 206
12925.69 242
12926.77 224
12927.84 214
12928.91 188
12929.99 213
12931.06 226
12932.14 216
12933.21 207
12934.28 248
12935.36 217
12936.43 215
12937.51 213
12938.58 191
12939.66 210
12940.73 215
12941.80 248
12942.88 236
12943.95 211
12945.03 237
12946.10 237
12947.18 201
12948.25 190
12949.33 221
12950.40 195
12951.48 221
12952.55 220
12953.63 237
12954.70 225
12955.78 211
12956.85 215
12957.93 202
12959.00 208
12960.08 167
12961.15 200
12962.23 213
12963.30 217
12964.38 209
12965.46 197
12966.53 185
12967.61 202
12968.68 212
12969.76 233
12970.83 236
12971.91 226
12972.99 224
12974.06 273
12975.14 231
12976.21 227
12977.29 231
12978.37 226
12979.44 254
12980.52 213
12981.59 241
12982.67 252
12983.75 253
12984.82 224
12985.90 207
12986.98 204
12988.05 222
12989.13 251
12990.20 226
12991.28 235
12992.36 210
12993.43 210
12994.51 227
12995.59 232
12996.67 209
12997.74 218
12998.82 233
12999.90 234
13000.97 220
13002.05 216
13003.13 209
13004.20 217
13005.28 235
13006.36 251
13007.44 235
13008.51 213
13009.59 228
13010.67 208
13011.75 221
13012.82 266
13013.90 248
13014.98 233
13016.06 220
13017.13 227
13018.21 232
13019.29 233
13020.37 229
13021.44 251
13022.52 230
13023.60 226
13024.68 254
13025.76 243
13026.83 231
13027.91 264
13028.99 197
13030.07 217
13031.15 225
13032.23 231
13033.30 264
13034.38 241
13035.46 237
13036.54 224
13037.62 201
13038.70 232
13039.77 224
13040.85 256
13041.93 254
13043.01 228
13044.09 225
13045.17 223
13046.25 211
13047.33 211
13048.40 265
13049.48 244
13050.56 244
13051.64 280
13052.72 233
13053.80 259
13054.88 240
13055.96 250
13057.04 257
13058.12 237
13059.20 281
13060.28 256
13061.36 233
13062.44 218
13063.51 229
13064.59 239
13065.67 246
13066.75 213
13067.83 222
13068.91 247
13069.99 262
13071.07 224
13072.15 219
13073.23 223
13074.31 214
13075.39 258
13076.47 250
13077.55 242
13078.63 255
13079.71 232
13080.79 203
13081.87 219
13082.96 240
13084.04 232
13085.12 273
13086.20 216
13087.28 218
13088.36 247
13089.44 269
13090.52 244
13091.60 229
13092.68 235
13093.76 213
13094.84 245
13095.92 251
13097.00 219
13098.09 228
13099.17 219
13100.25 221
13101.33 239
13102.41 221
13103.49 235
13104.57 245
13105.65 233
13106.74 232
13107.82 244
13108.90 216
13109.98 230
13111.06 246
13112.14 210
13113.22 254
13114.31 241
13115.39 205
13116.47 239
13117.55 234
13118.63 242
13119.72 243
13120.80 228
13121.88 242
13122.96 237
13124.04 248
13125.13 252
13126.21 224
13127.29 238
13128.37 218
13129.45 256
13130.54 226
13131.62 243
13132.70 270
13133.78 265
13134.87 235
13135.95 221
13137.03 224
13138.11 230
13139.20 232
13140.28 264
13141.36 254
13142.45 244
13143.53 257
13144.61 296
13145.69 301
13146.78 243
13147.86 228
13148.94 277
13150.03 248
13151.11 245
13152.19 270
13153.28 258
13154.36 268
13155.44 269
13156.53 301
13157.61 258
13158.69 264
13159.78 270
13160.86 277
13161.94 285
13163.03 266
13164.11 243
13165.20 268
13166.28 248
13167.36 248
13168.45 252
13169.53 269
13170.62 293
13171.70 279
13172.78 260
13173.87 265
13174.95 256
13176.04 248
13177.12 283
13178.21 243
13179.29 296
13180.37 254
13181.46 286
13182.54 325
13183.63 281
13184.71 280
13185.80 281
13186.88 281
13187.97 268
13189.05 259
13190.14 259
13191.22 257
13192.31 283
13193.39 309
13194.48 293
13195.56 273
13196.65 271
13197.73 285
13198.82 268
13199.90 270
13200.99 267
13202.07 260
13203.16 278
13204.24 262
13205.33 262
13206.41 292
13207.50 264
13208.58 324
13209.67 288
13210.76 245
13211.84 264
13212.93 281
13214.01 299
13215.10 268
13216.19 289
13217.27 264
13218.36 313
13219.44 337
13220.53 294
13221.62 302
13222.70 296
13223.79 280
13224.87 264
13225.96 268
13227.05 299
13228.13 313
13229.22 297
13230.31 289
13231.39 295
13232.48 279
13233.57 314
13234.65 348
13235.74 349
13236.83 305
13237.91 341
13239.00 340
13240.09 339
13241.17 324
13242.26 359
13243.35 312
13244.43 384
13245.52 336
13246.61 320
13247.70 273
13248.78 336
13249.87 359
13250.96 372
13252.05 337
13253.13 313
13254.22 324
13255.31 356
13256.39 356
13257.48 336
13258.57 325
13259.66 346
13260.75 376
13261.83 397
13262.92 374
13264.01 397
13265.10 402
13266.19 346
13267.27 366
13268.36 415
13269.45 404
13270.54 372
13271.63 352
13272.71 350
13273.80 369
13274.89 374
13275.98 369
13277.07 366
13278.16 329
13279.24 391
13280.33 392
13281.42 444
13282.51 414
13283.60 381
13284.69 382
13285.78 401
13286.86 401
13287.95 379
13289.04 339
13290.13 373
13291.22 410
13292.31 410
13293.40 389
13294.49 430
13295.58 466
13296.67 445
13297.76 409
13298.84 451
13299.93 465
13301.02 436
13302.11 450
13303.20 436
13304.29 482
13305.38 431
13306.47 505
13307.56 502
13308.65 473
13309.74 486
13310.83 515
13311.92 499
13313.01 455
13314.10 519
13315.19 488
13316.28 483
13317.37 460
13318.46 451
13319.55 446
13320.64 436
13321.73 506
13322.82 525
13323.91 486
13325.00 506
13326.09 491
13327.18 522
13328.27 501
13329.36 481
13330.45 502
13331.54 510
13332.64 489
13333.73 531
13334.82 468
13335.91 509
13337.00 511
13338.09 500
13339.18 489
13340.27 480
13341.36 502
13342.45 491
13343.54 490
13344.64 506
13345.73 541
13346.82 538
13347.91 529
13349.00 536
13350.09 547
13351.18 548
13352.28 515
13353.37 539
13354.46 547
13355.55 521
13356.64 526
13357.73 554
13358.83 627
13359.92 611
13361.01 608
13362.10 636
13363.19 627
13364.29 665
13365.38 623
13366.47 652
13367.56 600
13368.65 570
13369.75 573
13370.84 610
13371.93 546
13373.02 517
13374.12 566
13375.21 558
13376.30 545
13377.39 489
13378.49 477
13379.58 502
13380.67 514
13381.76 514
13382.86 474
13383.95 446
13385.04 443
13386.13 454
13387.23 482
13388.32 446
13389.41 446
13390.51 421
13391.60 429
13392.69 440
13393.79 439
13394.88 452
13395.97 441
13397.07 470
13398.16 491
13399.25 481
13400.35 439
13401.44 420
13402.53 474
13403.63 443
13404.72 438
13405.81 430
13406.91 493
13408.00 491
13409.10 483
13410.19 408
13411.28 377
13412.38 458
13413.47 523
13414.57 510
13415.66 434
13416.75 446
13417.85 456
13418.94 471
13420.04 512
13421.13 484
13422.22 458
13423.32 469
13424.41 467
13425.51 482
13426.60 466
13427.70 490
13428.79 499
13429.89 421
13430.98 404
13432.08 455
13433.17 463
13434.27 524
13435.36 532
13436.46 517
13437.55 509
13438.65 534
13439.74 518
13440.84 496
13441.93 503
13443.03 571
13444.12 483
13445.22 532
13446.31 530
13447.41 540
13448.50 524
13449.60 509
13450.69 549
13451.79 555
13452.89 536
13453.98 609
13455.08 532
13456.17 572
13457.27 588
13458.36 614
13459.46 610
13460.56 637
13461.65 572
13462.75 601
13463.84 587
13464.94 575
13466.04 577
13467.13 615
13468.23 633
13469.32 579
13470.42 572
13471.52 567
13472.61 606
13473.71 573
13474.81 599
13475.90 598
13477.00 581
13478.10 601
13479.19 618
13480.29 582
13481.39 570
13482.48 599
13483.58 605
13484.68 598
13485.77 605
13486.87 631
13487.97 630
13489.07 663
13490.16 638
13491.26 669
13492.36 715
13493.45 721
13494.55 764
13495.65 734
13496.75 795
13497.84 800
13498.94 836
13500.04 835
13501.14 829
13502.23 800
13503.33 754
13504.43 713
13505.53 749
13506.63 700
13507.72 752
13508.82 671
13509.92 651
13511.02 603
13512.12 544
13513.21 566
13514.31 563
13515.41 553
13516.51 580
13517.61 571
13518.70 539
13519.80 547
13520.90 537
13522.00 537
13523.10 521
13524.20 461
13525.30 501
13526.39 461
13527.49 462
13528.59 483
13529.69 420
13530.79 419
13531.89 405
13532.99 483
13534.09 463
13535.18 422
13536.28 462
13537.38 442
13538.48 458
13539.58 446
13540.68 478
13541.78 475
13542.88 469
13543.98 459
13545.08 413
13546.18 469
13547.28 470
13548.38 435
13549.48 387
13550.57 441
13551.67 408
13552.77 405
13553.87 435
13554.97 377
13556.07 410
13557.17 398
13558.27 390
13559.37 406
13560.47 374
13561.57 423
13562.67 408
13563.77 393
13564.87 366
13565.97 398
13567.07 419
13568.17 422
13569.28 455
13570.38 416
13571.48 384
13572.58 411
13573.68 404
13574.78 445
13575.88 452
13576.98 428
13578.08 434
13579.18 445
13580.28 466
13581.38 416
13582.48 377
13583.58 423
13584.69 419
13585.79 397
13586.89 454
13587.99 444
13589.09 442
13590.19 432
13591.29 426
13592.39 431
13593.49 419
13594.60 399
13595.70 381
13596.80 404
13597.90 413
13599.00 403
13600.10 404
13601.21 465
13602.31 474
13603.41 431
13604.51 447
13605.61 472
13606.71 413
13607.82 450
13608.92 420
13610.02 391
13611.12 397
13612.22 398
13613.33 421
13614.43 384
13615.53 397
13616.63 414
13617.74 433
13618.84 422
13619.94 362
13621.04 373
13622.15 426
13623.25 452
13624.35 413
13625.45 437
13626.56 428
13627.66 388
13628.76 367
13629.86 456
13630.97 378
13632.07 386
13633.17 377
13634.28 402
13635.38 381
13636.48 393
13637.59 400
13638.69 401
13639.79 385
13640.90 394
13642.00 425
13643.10 413
13644.21 386
13645.31 373
13646.41 373
13647.52 349
13648.62 390
13649.72 410
13650.83 359
13651.93 373
13653.03 377
13654.14 397
13655.24 385
13656.35 395
13657.45 352
13658.55 407
13659.66 381
13660.76 368
13661.87 402
13662.97 385
13664.07 385
13665.18 388
13666.28 358
13667.39 406
13668.49 387
13669.60 424
13670.70 375
13671.81 380
13672.91 369
13674.01 414
13675.12 379
13676.22 395
13677.33 375
13678.43 420
13679.54 419
13680.64 425
13681.75 403
13682.85 378
13683.96 444
13685.06 427
13686.17 357
13687.27 388
13688.38 398
13689.48 426
13690.59 427
13691.69 386
13692.80 439
13693.91 442
13695.01 394
13696.12 418
13697.22 416
13698.33 418
13699.43 444
13700.54 437
13701.64 435
13702.75 419
13703.86 411
13704.96 418
13706.07 462
13707.17 429
13708.28 442
13709.39 432
13710.49 389
13711.60 442
13712.70 433
13713.81 436
13714.92 464
13716.02 440
13717.13 431
13718.24 431
13719.34 504
13720.45 503
13721.56 488
13722.66 537
13723.77 465
13724.88 507
13725.98 547
13727.09 507
13728.20 535
13729.30 506
13730.41 544
13731.52 554
13732.62 523
13733.73 525
13734.84 546
13735.94 544
13737.05 506
13738.16 488
13739.27 506
13740.37 547
13741.48 562
13742.59 568
13743.70 511
13744.80 516
13745.91 513
13747.02 497
13748.13 548
13749.23 586
13750.34 612
13751.45 617
13752.56 598
13753.67 608
13754.77 597
13755.88 616
13756.99 613
13758.10 649
13759.21 690
13760.31 700
13761.42 684
13762.53 700
13763.64 706
13764.75 770
13765.85 864
13766.96 923
13768.07 912
13769.18 980
13770.29 1063
13771.40 1009
13772.51 1014
13773.61 1005
13774.72 924
13775.83 898
13776.94 822
13778.05 752
13779.16 665
13780.27 660
13781.38 653
13782.48 640
13783.59 608
13784.70 580
13785.81 554
13786.92 562
13788.03 580
13789.14 517
13790.25 565
13791.36 550
13792.47 508
13793.58 473
13794.69 451
13795.80 484
13796.91 462
13798.02 513
13799.13 468
13800.24 481
13801.35 449
13802.45 432
13803.56 454
13804.67 418
13805.78 488
13806.89 488
13808.00 495
13809.11 432
13810.22 404
13811.34 419
13812.45 433
13813.56 448
13814.67 407
13815.78 410
13816.89 405
13818.00 423
13819.11 405
13820.22 385
13821.33 384
13822.44 390
13823.55 408
13824.66 389
13825.77 389
13826.88 400
13827.99 383
13829.10 414
13830.22 398
13831.33 361
13832.44 399
13833.55 382
13834.66 383
13835.77 393
13836.88 376
13837.99 446
13839.10 415
13840.22 402
13841.33 413
13842.44 433
13843.55 417
13844.66 390
13845.77 397
13846.88 389
13848.00 415
13849.11 445
13850.22 425
13851.33 399
13852.44 424
13853.56 383
13854.67 469
13855.78 432
13856.89 437
13858.00 415
13859.12 419
13860.23 375
13861.34 413
13862.45 431
13863.56 448
13864.68 454
13865.79 465
13866.90 422
13868.01 445
13869.13 462
13870.24 405
13871.35 421
13872.46 385
13873.58 408
13874.69 438
13875.80 458
13876.91 465
13878.03 444
13879.14 403
13880.25 443
13881.37 470
13882.48 483
13883.59 432
13884.71 402
13885.82 402
13886.93 458
13888.05 478
13889.16 497
13890.27 484
13891.39 439
13892.50 425
13893.61 456
13894.73 472
13895.84 451
13896.95 455
13898.07 446
13899.18 500
13900.29 401
13901.41 419
13902.52 393
13903.64 404
13904.75 349
13905.86 397
13906.98 419
13908.09 437
13909.21 423
13910.32 400
13911.43 413
13912.55 406
13913.66 405
13914.78 373
13915.89 420
13917.01 426
13918.12 413
13919.24 390
13920.35 399
13921.46 354
13922.58 355
13923.69 366
13924.81 370
13925.92 371
13927.04 358
13928.15 364
13929.27 339
13930.38 362
13931.50 390
13932.61 373
13933.73 389
13934.84 382
13935.96 310
13937.07 307
13938.19 328
13939.30 337
13940.42 361
13941.54 369
13942.65 371
13943.77 408
13944.88 344
13946.00 365
13947.11 334
13948.23 329
13949.34 324
13950.46 376
13951.58 389
13952.69 356
13953.81 312
13954.92 345
13956.04 382
13957.16 379
13958.27 386
13959.39 355
13960.50 348
13961.62 364
13962.74 382
13963.85 342
13964.97 367
13966.09 353
13967.20 343
13968.32 350
13969.44 327
13970.55 343
13971.67 352
13972.79 382
13973.90 381
13975.02 350
13976.14 347
13977.25 348
13978.37 353
13979.49 336
13980.60 346
13981.72 317
13982.84 331
13983.95 347
13985.07 341
13986.19 326
13987.31 341
13988.42 329
13989.54 339
13990.66 342
13991.78 317
13992.89 344
13994.01 347
13995.13 325
13996.25 353
13997.36 340
13998.48 357
13999.60 413
14000.72 355
14001.83 339
14002.95 340
14004.07 363
14005.19 331
14006.31 370
14007.42 363
14008.54 383
14009.66 369
14010.78 336
14011.90 320
14013.02 322
14014.13 368
14015.25 364
14016.37 382
14017.49 354
14018.61 360
14019.73 359
14020.84 404
14021.96 347
14023.08 353
14024.20 347
14025.32 366
14026.44 350
14027.56 345
14028.68 370
14029.80 356
14030.91 380
14032.03 298
14033.15 317
14034.27 349
14035.39 354
14036.51 365
14037.63 366
14038.75 365
14039.87 368
14040.99 418
14042.11 428
14043.23 408
14044.35 363
14045.47 368
14046.58 391
14047.70 385
14048.82 409
14049.94 389
14051.06 390
14052.18 392
14053.30 438
14054.42 425
14055.54 382
14056.66 413
14057.78 423
14058.90 413
14060.02 395
14061.14 445
14062.26 488
14063.38 471
14064.51 434
14065.63 422
14066.75 466
14067.87 487
14068.99 452
14070.11 490
14071.23 494
14072.35 512
14073.47 458
14074.59 481
14075.71 510
14076.83 505
14077.95 476
14079.07 536
14080.19 533
14081.32 547
14082.44 567
14083.56 570
14084.68 541
14085.80 544
14086.92 549
14088.04 612
14089.16 607
14090.29 619
14091.41 630
14092.53 615
14093.65 670
14094.77 727
14095.89 671
14097.01 706
14098.14 700
14099.26 627
14100.38 650
14101.50 652
14102.62 585
14103.75 524
14104.87 498
14105.99 509
14107.11 445
14108.23 482
14109.36 463
14110.48 432
14111.60 443
14112.72 405
14113.84 437
14114.97 451
14116.09 455
14117.21 447
14118.33 381
14119.46 410
14120.58 418
14121.70 406
14122.82 393
14123.95 411
14125.07 392
14126.19 383
14127.32 396
14128.44 433
14129.56 378
14130.68 362
14131.81 391
14132.93 396
14134.05 410
14135.18 386
14136.30 381
14137.42 374
14138.55 365
14139.67 337
14140.79 330
14141.92 349
14143.04 391
14144.16 330
14145.29 339
14146.41 344
14147.54 370
14148.66 405
14149.78 357
14150.91 353
14152.03 344
14153.15 369
14154.28 361
14155.40 374
14156.53 343
14157.65 342
14158.77 325
14159.90 339
14161.02 330
14162.15 362
14163.27 359
14164.40 353
14165.52 357
14166.64 359
14167.77 345
14168.89 343
14170.02 334
14171.14 317
14172.27 323
14173.39 347
14174.52 329
14175.64 328
14176.77 373
14177.89 370
14179.02 353
14180.14 357
14181.27 364
14182.39 330
14183.52 311
14184.64 329
14185.77 349
14186.89 333
14188.02 344
14189.14 306
14190.27 339
14191.39 358
14192.52 373
14193.64 335
14194.77 321
14195.90 332
14197.02 371
14198.15 331
14199.27 281
14200.40 328
14201.52 314
14202.65 326
14203.78 361
14204.90 298
14206.03 322
14207.15 341
14208.28 314
14209.41 290
14210.53 301
14211.66 322
14212.78 353
14213.91 316
14215.04 281
14216.16 273
14217.29 284
14218.42 299
14219.54 298
14220.67 313
14221.80 288
14222.92 294
14224.05 324
14225.18 290
14226.30 266
14227.43 329
14228.56 312
14229.68 298
14230.81 291
14231.94 282
14233.06 311
14234.19 319
14235.32 312
14236.45 289
14237.57 293
14238.70 293
14239.83 261
14240.96 294
14242.08 269
14243.21 271
14244.34 278
14245.47 305
14246.59 302
14247.72 272
14248.85 256
14249.98 274
14251.10 268
14252.23 268
14253.36 256
14254.49 251
14255.62 247
14256.74 252
14257.87 271
14259.00 261
14260.13 248
14261.26 269
14262.38 245
14263.51 255
14264.64 274
14265.77 256
14266.90 281
14268.03 279
14269.15 251
14270.28 236
14271.41 225
14272.54 275
14273.67 249
14274.80 252
14275.93 247
14277.06 292
14278.18 270
14279.31 277
14280.44 251
14281.57 228
14282.70 256
14283.83 276
14284.96 279
14286.09 251
14287.22 232
14288.35 201
14289.48 253
14290.60 271
14291.73 237
14292.86 244
14293.99 252
14295.12 254
14296.25 211
14297.38 215
14298.51 261
14299.64 237
14300.77 247
14301.90 235
14303.03 224
14304.16 226
14305.29 234
14306.42 211
14307.55 208
14308.68 262
14309.81 233
14310.94 226
14312.07 257
14313.20 236
14314.33 253
14315.46 267
14316.59 239
14317.72 227
14318.85 234
14319.98 234
14321.11 228
14322.24 244
14323.38 245
14324.51 243
14325.64 218
14326.77 232
14327.90 205
14329.03 214
14330.16 212
14331.29 203
14332.42 206
14333.55 210
14334.68 216
14335.82 200
14336.95 216
14338.08 226
14339.21 206
14340.34 204
14341.47 229
14342.60 204
14343.73 196
14344.87 210
14346.00 201
14347.13 221
14348.26 231
14349.39 247
14350.52 244
14351.66 242
14352.79 231
14353.92 221
14355.05 207
14356.18 215
14357.32 198
14358.45 193
14359.58 235
14360.71 200
14361.84 212
14362.98 194
14364.11 196
14365.24 235
14366.37 211
14367.51 218
14368.64 181
14369.77 195
14370.90 225
14372.04 219
14373.17 226
14374.30 224
14375.43 210
14376.57 192
14377.70 210
14378.83 212
14379.97 221
14381.10 209
14382.23 190
14383.36 238
14384.50 237
14385.63 238
14386.76 228
14387.90 260
14389.03 235
14390.16 211
14391.30 217
14392.43 195
14393.56 190
14394.70 210
14395.83 218
14396.96 214
14398.10 189
14399.23 208
14400.37 219
14401.50 213
14402.63 204
14403.77 237
14404.90 225
14406.03 219
14407.17 229
14408.30 246
14409.44 215
14410.57 197
14411.70 241
14412.84 231
14413.97 228
14415.11 190
14416.24 235
14417.38 187
14418.51 221
14419.64 210
14420.78 227
14421.91 208
14423.05 185
14424.18 187
14425.32 205
14426.45 240
14427.59 237
14428.72 214
14429.86 206
14430.99 199
14432.13 206
14433.26 181
14434.40 217
14435.53 207
14436.67 198
14437.80 223
14438.94 230
14440.07 221
14441.21 199
14442.34 193
14443.48 199
14444.61 222
14445.75 222
14446.89 241
14448.02 259
14449.16 237
14450.29 195
14451.43 229
14452.56 228
14453.70 219
14454.84 232
14455.97 243
14457.11 199
14458.24 216
14459.38 207
14460.52 219
14461.65 239
14462.79 244
14463.92 231
14465.06 196
14466.20 213
14467.33 230
14468.47 217
14469.61 222
14470.74 193
14471.88 229
14473.02 200
14474.15 176
14475.29 199
14476.43 192
14477.56 247
14478.70 239
14479.84 210
14480.97 219
14482.11 225
14483.25 207
14484.38 234
14485.52 214
14486.66 199
14487.79 223
14488.93 213
14490.07 246
14491.21 280
14492.34 222
14493.48 227
14494.62 239
14495.76 232
14496.89 256
14498.03 217
14499.17 274
14500.31 258
14501.44 239
14502.58 292
14503.72 248
14504.86 265
14506.00 230
14507.13 243
14508.27 255
14509.41 283
14510.55 252
14511.69 256
14512.82 267
14513.96 269
14515.10 232
14516.24 277
14517.38 293
14518.51 284
14519.65 268
14520.79 273
14521.93 295
14523.07 295
14524.21 261
14525.35 250
14526.48 261
14527.62 240
14528.76 271
14529.90 246
14531.04 231
14532.18 233
14533.32 235
14534.46 246
14535.60 221
14536.73 252
14537.87 237
14539.01 246
14540.15 256
14541.29 232
14542.43 248
14543.57 229
14544.71 226
14545.85 249
14546.99 286
14548.13 231
14549.27 239
14550.41 274
14551.55 238
14552.69 252
14553.83 222
14554.97 259
14556.11 240
14557.25 270
14558.39 255
14559.53 260
14560.67 259
14561.81 276
14562.95 282
14564.09 252
14565.23 241
14566.37 213
14567.51 251
14568.65 273
14569.79 279
14570.93 265
14572.07 304
14573.21 305
14574.35 265
14575.49 270
14576.63 223
14577.77 278
14578.91 319
14580.05 276
14581.19 273
14582.33 277
14583.48 246
14584.62 292
14585.76 287
14586.90 254
14588.04 258
14589.18 294
14590.32 289
14591.46 349
14592.60 316
14593.75 314
14594.89 323
14596.03 283
14597.17 299
14598.31 310
14599.45 297
14600.59 325
14601.74 328
14602.88 367
14604.02 329
14605.16 265
14606.30 273
14607.44 271
14608.59 296
14609.73 301
14610.87 291
14612.01 341
14613.15 316
14614.30 315
14615.44 286
14616.58 305
14617.72 332
14618.87 335
14620.01 396
14621.15 362
14622.29 383
14623.44 412
14624.58 399
14625.72 404
14626.86 395
14628.01 442
14629.15 424
14630.29 453
14631.43 453
14632.58 430
14633.72 432
14634.86 477
14636.01 473
14637.15 431
14638.29 423
14639.44 393
14640.58 396
14641.72 369
14642.86 401
14644.01 344
14645.15 347
14646.29 307
14647.44 294
14648.58 280
14649.73 283
14650.87 286
14652.01 280
14653.16 265
14654.30 287
14655.44 283
14656.59 255
14657.73 270
14658.87 278
14660.02 293
14661.16 236
14662.31 241
14663.45 216
14664.59 247
14665.74 260
14666.88 242
14668.03 226
14669.17 229
14670.32 242
14671.46 210
14672.60 237
14673.75 278
14674.89 258
14676.04 223
14677.18 226
14678.33 224
14679.47 223
14680.62 240
14681.76 220
14682.91 222
14684.05 208
14685.20 208
14686.34 218
14687.49 218
14688.63 211
14689.78 228
14690.92 209
14692.07 202
14693.21 217
14694.36 198
14695.50 198
14696.65 216
14697.79 223
14698.94 210
14700.08 218
14701.23 197
14702.38 209
14703.52 220
14704.67 204
14705.81 220
14706.96 225
14708.10 196
14709.25 235
14710.40 231
14711.54 243
14712.69 213
14713.83 189
14714.98 173
14716.13 216
14717.27 225
14718.42 198
14719.56 211
14720.71 198
14721.86 226
14723.00 172
14724.15 191
14725.30 194
14726.44 182
14727.59 207
14728.74 204
14729.88 195
14731.03 217
14732.18 225
14733.32 213
14734.47 202
14735.62 179
14736.76 196
14737.91 204
14739.06 219
14740.20 195
14741.35 203
14742.50 217
14743.65 211
14744.79 206
14745.94 211
14747.09 198
14748.23 210
14749.38 183
14750.53 205
14751.68 191
14752.82 205
14753.97 209
14755.12 206
14756.27 207
14757.42 171
14758.56 180
14759.71 196
14760.86 182
14762.01 182
14763.15 184
14764.30 186
14765.45 168
14766.60 203
14767.75 200
14768.90 221
14770.04 212
14771.19 193
14772.34 178
14773.49 185
14774.64 168
14775.79 182
14776.93 197
14778.08 183
14779.23 176
14780.38 170
14781.53 212
14782.68 184
14783.83 154
14784.97 194
14786.12 210
14787.27 173
14788.42 156
14789.57 161
14790.72 179
14791.87 168
14793.02 185
14794.17 170
14795.32 174
14796.46 184
14797.61 200
14798.76 178
14799.91 182
14801.06 184
14802.21 161
14803.36 188
14804.51 157
14805.66 154
14806.81 155
14807.96 167
14809.11 182
14810.26 161
14811.41 149
14812.56 166
14813.71 152
14814.86 170
14816.01 162
14817.16 143
14818.31 162
14819.46 152
14820.61 163
14821.76 177
14822.91 178
14824.06 146
14825.21 145
14826.36 165
14827.51 153
14828.66 161
14829.81 184
14830.96 143
14832.11 141
14833.26 181
14834.42 197
14835.57 187
14836.72 171
14837.87 133
14839.02 151
14840.17 158
14841.32 166
14842.47 144
14843.62 175
14844.77 175
14845.92 164
14847.08 173
14848.23 166
14849.38 187
14850.53 163
14851.68 154
14852.83 163
14853.98 161
14855.14 170
14856.29 184
14857.44 163
14858.59 154
14859.74 131
14860.89 146
14862.05 154
14863.20 171
14864.35 137
14865.50 147
14866.65 155
14867.81 189
14868.96 163
14870.11 157
14871.26 172
14872.41 175
14873.57 153
14874.72 141
14875.87 162
14877.02 161
14878.18 162
14879.33 161
14880.48 168
14881.63 178
14882.79 187
14883.94 182
14885.09 173
14886.24 165
14887.40 168
14888.55 182
14889.70 162
14890.86 146
14892.01 127
14893.16 143
14894.31 175
14895.47 152
14896.62 159
14897.77 187
14898.93 169
14900.08 160
14901.23 150
14902.39 152
14903.54 183
14904.69 160
14905.85 170
14907.00 147
14908.16 166
14909.31 210
14910.46 176
14911.62 150
14912.77 176
14913.92 197
14915.08 165
14916.23 177
14917.39 167
14918.54 153
14919.69 141
14920.85 171
14922.00 177
14923.16 187
14924.31 179
14925.46 198
14926.62 171
14927.77 169
14928.93 187
14930.08 148
14931.24 177
14932.39 199
14933.55 174
14934.70 158
14935.85 168
14937.01 181
14938.16 189
14939.32 162
14940.47 235
14941.63 192
14942.78 237
14943.94 234
14945.09 220
14946.25 183
14947.40 181
14948.56 200
14949.71 183
14950.87 191
14952.03 200
14953.18 205
14954.34 191
14955.49 204
14956.65 199
14957.80 201
14958.96 224
14960.11 209
14961.27 186
14962.42 187
14963.58 199
14964.74 177
14965.89 208
14967.05 168
14968.20 169
14969.36 172
14970.52 194
14971.67 182
14972.83 170
14973.98 175
14975.14 172
14976.30 180
14977.45 164
14978.61 171
14979.77 147
14980.92 177
14982.08 161
14983.24 147
14984.39 145
14985.55 168
14986.70 154
14987.86 146
14989.02 165
14990.18 156
14991.33 160
14992.49 170
14993.65 180
14994.80 185
14995.96 166
14997.12 153
14998.27 176
14999.43 168
15000.59 153
15001.75 131
15002.90 174
15004.06 137
15005.22 126
15006.37 135
15007.53 154
15008.69 185
15009.85 137
15011.00 139
15012.16 154
15013.32 136
15014.48 152
15015.64 180
15016.79 149
15017.95 135
15019.11 130
15020.27 118
15021.43 112
15022.58 151
15023.74 118
15024.90 149
15026.06 145
15027.22 164
15028.37 151
15029.53 145
15030.69 141
15031.85 139
15033.01 129
15034.17 144
15035.32 187
15036.48 167
15037.64 154
15038.80 186
15039.96 130
15041.12 113
15042.28 160
15043.44 146
15044.59 130
15045.75 150
15046.91 187
15048.07 165
15049.23 146
15050.39 142
15051.55 153
15052.71 123
15053.87 126
15055.03 122
15056.19 129
15057.35 129
15058.50 136
15059.66 139
15060.82 147
15061.98 146
15063.14 134
15064.30 170
15065.46 148
15066.62 153
15067.78 134
15068.94 128
15070.10 148
15071.26 133
15072.42 140
15073.58 128
15074.74 134
15075.90 137
15077.06 119
15078.22 137
15079.38 132
15080.54 177
15081.70 148
15082.86 149
15084.02 130
15085.18 149
15086.34 123
15087.50 110
15088.67 139
15089.83 148
15090.99 139
15092.15 157
15093.31 125
15094.47 143
15095.63 144
15096.79 134
15097.95 119
15099.11 138
15100.27 154
15101.43 159
15102.60 147
15103.76 154
15104.92 152
15106.08 142
15107.24 122
15108.40 127
15109.56 148
15110.72 132
15111.89 135
15113.05 151
15114.21 135
15115.37 125
15116.53 115
15117.69 115
15118.86 133
15120.02 153
15121.18 125
15122.34 134
15123.50 128
15124.67 129
15125.83 154
15126.99 135
15128.15 117
15129.31 129
15130.48 123
15131.64 131
15132.80 147
15133.96 127
15135.13 161
15136.29 154
15137.45 158
15138.61 118
15139.78 158
15140.94 164
15142.10 146
15143.26 129
15144.43 121
15145.59 137
15146.75 135
15147.91 145
15149.08 126
15150.24 157
15151.40 148
15152.57 153
15153.73 131
15154.89 160
15156.06 128
15157.22 126
15158.38 127
15159.55 158
15160.71 131
15161.87 174
15163.04 128
15164.20 139
15165.36 164
15166.53 173
15167.69 154
15168.85 156
15170.02 131
15171.18 140
15172.35 160
15173.51 178
15174.67 168
15175.84 184
15177.00 154
15178.17 164
15179.33 167
15180.49 157
15181.66 163
15182.82 156
15183.99 145
15185.15 152
15186.31 178
15187.48 163
15188.64 157
15189.81 172
15190.97 161
15192.14 166
15193.30 146
15194.47 151
15195.63 158
15196.80 153
15197.96 167
15199.13 150
15200.29 152
15201.46 149
15202.62 165
15203.79 168
15204.95 170
15206.12 155
15207.28 165
15208.45 188
15209.61 191
15210.78 162
15211.94 159
15213.11 182
15214.27 178
15215.44 206
15216.60 211
15217.77 170
15218.93 178
15220.10 183
15221.27 204
15222.43 177
15223.60 185
15224.76 208
15225.93 188
15227.10 171
15228.26 184
15229.43 232
15230.59 195
15231.76 207
15232.93 202
15234.09 189
15235.26 178
15236.42 224
15237.59 188
15238.76 196
15239.92 185
15241.09 160
15242.26 165
15243.42 174
15244.59 182
15245.76 165
15246.92 145
15248.09 142
15249.26 161
15250.42 163
15251.59 156
15252.76 154
15253.92 154
15255.09 138
15256.26 150
15257.43 146
15258.59 150
15259.76 150
15260.93 121
15262.09 142
15263.26 135
15264.43 137
15265.60 147
15266.76 152
15267.93 147
15269.10 151
15270.27 139
15271.43 152
15272.60 150
15273.77 124
15274.94 155
15276.10 152
15277.27 153
15278.44 155
15279.61 153
15280.78 131
15281.94 136
15283.11 138
15284.28 167
15285.45 161
15286.62 188
15287.79 164
15288.95 146
15290.12 127
15291.29 141
15292.46 138
15293.63 143
15294.80 120
15295.96 147
15297.13 150
15298.30 116
15299.47 117
15300.64 142
15301.81 159
15302.98 136
15304.15 137
15305.31 119
15306.48 138
15307.65 145
15308.82 149
15309.99 152
15311.16 160
15312.33 145
15313.50 139
15314.67 131
15315.84 132
15317.01 131
15318.18 134
15319.34 143
15320.51 126
15321.68 161
15322.85 137
15324.02 132
15325.19 161
15326.36 116
15327.53 123
15328.70 143
15329.87 159
15331.04 127
15332.21 143
15333.38 143
15334.55 130
15335.72 134
15336.89 137
15338.06 130
15339.23 153
15340.40 142
15341.57 151
15342.74 146
15343.91 133
15345.08 159
15346.26 156
15347.43 151
15348.60 162
15349.77 159
15350.94 169
15352.11 157
15353.28 145
15354.45 158
15355.62 148
15356.79 116
15357.96 141
15359.13 138
15360.30 164
15361.48 148
15362.65 156
15363.82 140
15364.99 185
15366.16 159
15367.33 133
15368.50 145
15369.67 138
15370.85 143
15372.02 139
15373.19 123
15374.36 152
15375.53 152
15376.70 173
15377.88 147
15379.05 151
15380.22 142
15381.39 153
15382.56 143
15383.73 138
15384.91 124
15386.08 156
15387.25 142
15388.42 134
15389.59 115
15390.77 116
15391.94 139
15393.11 146
15394.28 149
15395.46 157
15396.63 142
15397.80 158
15398.97 168
15400.15 145
15401.32 134
15402.49 127
15403.66 125
15404.84 147
15406.01 158
15407.18 133
15408.36 144
15409.53 118
15410.70 123
15411.87 143
15413.05 130
15414.22 123
15415.39 134
15416.57 143
15417.74 140
15418.91 153
15420.09 171
15421.26 149
15422.43 134
15423.61 134
15424.78 138
15425.95 108
15427.13 138
15428.30 145
15429.47 156
15430.65 140
15431.82 144
15433.00 136
15434.17 137
15435.34 122
15436.52 115
15437.69 136
15438.87 153
15440.04 164
15441.21 148
15442.39 128
15443.56 156
15444.74 144
15445.91 137
15447.09 130
15448.26 150
15449.43 130
15450.61 120
15451.78 133
15452.96 158
15454.13 151
15455.31 175
15456.48 149
15457.66 115
15458.83 130
15460.01 133
15461.18 142
15462.36 140
15463.53 161
15464.71 139
15465.88 126
15467.06 154
15468.23 145
15469.41 151
15470.58 147
15471.76 158
15472.93 168
15474.11 145
15475.28 119
15476.46 106
15477.63 140
15478.81 171
15479.99 133
15481.16 167
15482.34 154
15483.51 152
15484.69 151
15485.86 151
15487.04 147
15488.22 156
15489.39 152
15490.57 154
15491.74 135
15492.92 119
15494.10 153
15495.27 138
15496.45 122
15497.62 141
15498.80 154
15499.98 156
15501.15 162
15502.33 129
15503.51 139
15504.68 134
15505.86 134
15507.04 157
15508.21 162
15509.39 134
15510.57 126
15511.74 128
15512.92 127
15514.10 134
15515.27 143
15516.45 159
15517.63 146
15518.81 142
15519.98 144
15521.16 139
15522.34 148
15523.51 144
15524.69 151
15525.87 166
15527.05 171
15528.22 166
15529.40 149
15530.58 154
15531.76 130
15532.93 145
15534.11 148
15535.29 164
15536.47 177
15537.64 170
15538.82 171
15540.00 154
15541.18 142
15542.36 138
15543.53 135
15544.71 158
15545.89 190
15547.07 153
15548.25 172
15549.43 191
15550.60 176
15551.78 146
15552.96 152
15554.14 201
15555.32 172
15556.50 172
15557.67 177
15558.85 153
15560.03 152
15561.21 126
15562.39 178
15563.57 131
15564.75 144
15565.93 162
15567.10 142
15568.28 159
15569.46 162
15570.64 174
15571.82 164
15573.00 173
15574.18 197
15575.36 175
15576.54 189
15577.72 164
15578.90 224
15580.08 191
15581.26 163
15582.43 168
15583.61 163
15584.79 163
15585.97 171
15587.15 159
15588.33 183
15589.51 186
15590.69 196
15591.87 189
15593.05 194
15594.23 184
15595.41 180
15596.59 173
15597.77 170
15598.95 205
15600.13 196
15601.31 214
15602.49 193
15603.67 193
15604.85 210
15606.03 222
15607.21 190
15608.40 194
15609.58 231
15610.76 214
15611.94 197
15613.12 229
15614.30 182
15615.48 175
15616.66 165
15617.84 201
15619.02 201
15620.20 203
15621.38 187
15622.56 188
15623.75 178
15624.93 195
15626.11 213
15627.29 243
15628.47 254
15629.65 206
15630.83 212
15632.01 234
15633.20 203
15634.38 190
15635.56 220
15636.74 221
15637.92 248
15639.10 228
15640.29 209
15641.47 235
15642.65 244
15643.83 219
15645.01 224
15646.19 235
15647.38 244
15648.56 241
15649.74 219
15650.92 247
15652.10 281
15653.29 280
15654.47 282
15655.65 251
15656.83 232
15658.02 235
15659.20 242
15660.38 258
15661.56 263
15662.75 284
15663.93 223
15665.11 245
15666.29 215
15667.48 201
15668.66 193
15669.84 206
15671.03 227
15672.21 200
15673.39 214
15674.57 251
15675.76 237
15676.94 201
15678.12 226
15679.31 286
15680.49 236
15681.67 214
15682.86 227
15684.04 231
15685.22 216
15686.41 213
15687.59 221
15688.77 202
15689.96 205
15691.14 219
15692.32 202
15693.51 234
15694.69 202
15695.88 227
15697.06 236
15698.24 223
15699.43 222
15700.61 211
15701.80 221
15702.98 250
15704.16 270
15705.35 267
15706.53 242
15707.72 276
15708.90 248
15710.09 264
15711.27 274
15712.45 249
15713.64 220
15714.82 237
15716.01 264
15717.19 267
15718.38 280
15719.56 287
15720.75 253
15721.93 261
15723.12 283
15724.30 241
15725.49 261
15726.67 245
15727.86 252
15729.04 270
15730.23 273
15731.41 276
15732.60 254
15733.78 284
15734.97 287
15736.15 243
15737.34 235
15738.52 241
15739.71 239
15740.89 244
15742.08 250
15743.27 282
15744.45 253
15745.64 301
15746.82 298
15748.01 266
15749.19 291
15750.38 300
15751.57 345
15752.75 289
15753.94 302
15755.12 302
15756.31 263
15757.50 265
15758.68 262
15759.87 251
15761.05 297
15762.24 275
15763.43 258
15764.61 301
15765.80 246
15766.99 220
15768.17 216
15769.36 245
15770.55 265
15771.73 254
15772.92 251
15774.11 239
15775.29 225
15776.48 230
15777.67 216
15778.85 228
15780.04 271
15781.23 236
15782.42 241
15783.60 269
15784.79 264
15785.98 230
15787.16 225
15788.35 201
15789.54 226
15790.73 208
15791.91 221
15793.10 240
15794.29 201
15795.48 161
15796.66 200
15797.85 194
15799.04 212
15800.23 195
15801.41 206
15802.60 221
15803.79 210
15804.98 195
15806.17 201
15807.35 232
15808.54 214
15809.73 182
15810.92 155
15812.11 176
15813.30 177
15814.48 185
15815.67 182
15816.86 206
15818.05 185
15819.24 167
15820.43 181
15821.61 170
15822.80 192
15823.99 193
15825.18 201
15826.37 193
15827.56 183
15828.75 216
15829.94 165
15831.12 181
15832.31 171
15833.50 194
15834.69 212
15835.88 195
15837.07 215
15838.26 172
15839.45 198
15840.64 185
15841.83 174
15843.02 207
15844.21 167
15845.39 192
15846.58 171
15847.77 202
15848.96 164
15850.15 195
15851.34 199
15852.53 181
15853.72 214
15854.91 196
15856.10 163
15857.29 167
15858.48 181
15859.67 185
15860.86 176
15862.05 172
15863.24 221
15864.43 220
15865.62 206
15866.81 196
15868.00 196
15869.19 178
15870.38 173
15871.57 182
15872.76 163
15873.96 165
15875.15 183
15876.34 189
15877.53 189
15878.72 211
15879.91 214
15881.10 203
15882.29 199
15883.48 212
15884.67 199
15885.86 189
15887.05 199
15888.25 176
15889.44 177
15890.63 176
15891.82 199
15893.01 227
15894.20 211
15895.39 229
15896.58 211
15897.78 182
15898.97 199
15900.16 224
15901.35 209
15902.54 192
15903.73 190
15904.92 204
15906.12 245
15907.31 180
15908.50 200
15909.69 204
15910.88 199
15912.08 193
15913.27 229
15914.46 210
15915.65 203
15916.84 207
15918.04 179
15919.23 213
15920.42 195
15921.61 217
15922.81 207
15924.00 218
15925.19 210
15926.38 211
15927.58 206
15928.77 221
15929.96 189
15931.15 217
15932.35 221
15933.54 175
15934.73 210
15935.92 225
15937.12 201
15938.31 196
15939.50 199
15940.70 194
15941.89 157
15943.08 168
15944.28 158
15945.47 186
15946.66 152
15947.86 152
15949.05 165
15950.24 178
15951.44 151
15952.63 133
15953.82 142
15955.02 126
15956.21 142
15957.40 177
15958.60 159
15959.79 175
15960.99 148
15962.18 157
15963.37 166
15964.57 147
15965.76 152
15966.96 144
15968.15 142
15969.34 138
15970.54 142
15971.73 138
15972.93 142
15974.12 144
15975.31 135
15976.51 135
15977.70 133
15978.90 143
15980.09 152
15981.29 144
15982.48 157
15983.68 174
15984.87 131
15986.07 149
15987.26 144
15988.46 143
15989.65 123
15990.85 139
15992.04 144
15993.24 132
15994.43 113
15995.63 115
15996.82 143
15998.02 151
15999.21 107
16000.41 123
16001.60 128
16002.80 137
16003.99 118
16005.19 124
16006.38 128
16007.58 134
16008.77 132
16009.97 112
16011.17 129
16012.36 141
16013.56 150
16014.75 143
16015.95 144
16017.14 133
16018.34 133
16019.54 155
16020.73 166
16021.93 119
16023.13 124
16024.32 129
16025.52 133
16026.71 124
16027.91 136
16029.11 162
16030.30 144
16031.50 142
16032.70 137
16033.89 150
16035.09 135
16036.29 123
16037.48 127
16038.68 156
16039.88 153
16041.07 130
16042.27 135
16043.47 111
16044.66 104
16045.86 142
16047.06 127
16048.25 108
16049.45 121
16050.65 134
16051.85 144
16053.04 136
16054.24 149
16055.44 135
16056.64 112
16057.83 147
16059.03 135
16060.23 143
16061.43 143
16062.62 116
16063.82 135
16065.02 128
16066.22 115
16067.41 107
16068.61 118
16069.81 134
16071.01 135
16072.21 142
16073.40 137
16074.60 133
16075.80 93
16077.00 120
16078.20 103
16079.39 100
16080.59 113
16081.79 125
16082.99 131
16084.19 125
16085.39 120
16086.58 104
16087.78 122
16088.98 115
16090.18 128
16091.38 128
16092.58 133
16093.78 111
16094.98 134
16096.17 151
16097.37 128
16098.57 109
16099.77 115
16100.97 135
16102.17 126
16103.37 133
16104.57 143
16105.77 122
16106.97 114
16108.17 161
16109.36 118
16110.56 103
16111.76 127
16112.96 153
16114.16 124
16115.36 119
16116.56 133
16117.76 128
16118.96 145
16120.16 135
16121.36 129
16122.56 121
16123.76 134
16124.96 116
16126.16 132
16127.36 114
16128.56 116
16129.76 131
16130.96 131
16132.16 133
16133.36 108
16134.56 128
16135.76 105
16136.96 145
16138.16 135
16139.36 113
16140.56 137
16141.76 116
16142.97 111
16144.17 119
16145.37 146
16146.57 122
16147.77 140
16148.97 156
16150.17 143
16151.37 117
16152.57 112
16153.77 111
16154.97 119
16156.18 115
16157.38 106
16158.58 101
16159.78 122
16160.98 128
16162.18 136
16163.38 102
16164.58 114
16165.79 136
16166.99 137
16168.19 117
16169.39 121
16170.59 117
16171.79 131
16173.00 120
16174.20 111
16175.40 131
16176.60 99
16177.80 125
16179.01 119
16180.21 110
16181.41 151
16182.61 120
16183.81 129
16185.02 128
16186.22 117
16187.42 127
16188.62 145
16189.82 139
16191.03 124
16192.23 114
16193.43 124
16194.63 113
16195.84 110
16197.04 117
16198.24 133
16199.45 130
16200.65 103
16201.85 152
16203.05 154
16204.26 121
16205.46 141
16206.66 114
16207.87 115
16209.07 100
16210.27 118
16211.48 120
16212.68 131
16213.88 115
16215.08 111
16216.29 132
16217.49 145
16218.70 150
16219.90 137
16221.10 145
16222.31 147
16223.51 144
16224.71 141
16225.92 119
16227.12 115
16228.32 130
16229.53 164
16230.73 103
16231.94 118
16233.14 138
16234.34 136
16235.55 133
16236.75 134
16237.96 128
16239.16 159
16240.36 154
16241.57 151
16242.77 139
16243.98 136
16245.18 125
16246.39 154
16247.59 184
16248.80 145
16250.00 154
16251.21 144
16252.41 163
16253.61 158
16254.82 130
16256.02 180
16257.23 184
16258.43 153
16259.64 164
16260.84 165
16262.05 152
16263.25 130
16264.46 158
16265.66 144
16266.87 174
16268.08 148
16269.28 144
16270.49 164
16271.69 156
16272.90 159
16274.10 184
16275.31 165
16276.51 149
16277.72 153
16278.92 167
16280.13 153
16281.34 150
16282.54 157
16283.75 180
16284.95 167
16286.16 144
16287.37 155
16288.57 161
16289.78 141
16290.98 141
16292.19 167
16293.40 172
16294.60 205
16295.81 187
16297.02 183
16298.22 163
16299.43 140
16300.63 129
16301.84 142
16303.05 154
16304.25 164
16305.46 186
16306.67 169
16307.87 175
16309.08 148
16310.29 159
16311.50 153
16312.70 175
16313.91 155
16315.12 146
16316.32 136
16317.53 141
16318.74 146
16319.94 140
16321.15 140
16322.36 124
16323.57 137
16324.77 164
16325.98 147
16327.19 133
16328.40 133
16329.60 140
16330.81 127
16332.02 127
16333.23 167
16334.43 139
16335.64 130
16336.85 140
16338.06 137
16339.27 131
16340.47 128
16341.68 140
16342.89 139
16344.10 131
16345.31 115
16346.51 142
16347.72 132
16348.93 151
16350.14 134
16351.35 137
16352.56 98
16353.77 124
16354.97 137
16356.18 143
16357.39 145
16358.60 122
16359.81 126
16361.02 132
16362.23 131
16363.43 135
16364.64 129
16365.85 125
16367.06 117
16368.27 138
16369.48 111
16370.69 122
16371.90 119
16373.11 123
16374.32 129
16375.53 108
16376.73 130
16377.94 109
16379.15 113
16380.36 135
16381.57 121
16382.78 143
16383.99 114
16385.20 98
16386.41 125
16387.62 132
16388.83 122
16390.04 135
16391.25 108
16392.46 112
16393.67 107
16394.88 121
16396.09 126
16397.30 138
16398.51 115
16399.72 126
16400.93 111
16402.14 94
16403.35 97
16404.56 133
16405.77 161
16406.98 107
16408.19 118
16409.40 136
16410.61 131
16411.82 125
16413.04 112
16414.25 94
16415.46 112
16416.67 115
16417.88 112
16419.09 106
16420.30 108
16421.51 121
16422.72 134
16423.93 115
16425.14 122
16426.36 135
16427.57 132
16428.78 94
16429.99 123
16431.20 124
16432.41 124
16433.62 136
16434.83 104
16436.05 105
16437.26 115
16438.47 112
16439.68 87
16440.89 124
16442.10 158
16443.32 129
16444.53 125
16445.74 99
16446.95 111
16448.16 106
16449.38 118
16450.59 116
16451.80 103
16453.01 107
16454.22 98
16455.44 114
16456.65 109
16457.86 120
16459.07 101
16460.29 94
16461.50 124
16462.71 135
16463.92 130
16465.14 102
16466.35 108
16467.56 124
16468.77 126
16469.99 94
16471.20 101
16472.41 95
16473.63 100
16474.84 104
16476.05 106
16477.26 111
16478.48 98
16479.69 104
16480.90 118
16482.12 118
16483.33 93
16484.54 116
16485.76 103
16486.97 115
16488.18 125
16489.40 123
16490.61 121
16491.82 116
16493.04 128
16494.25 112
16495.47 118
16496.68 116
16497.89 117
16499.11 120
16500.32 116
16501.53 113
16502.75 93
16503.96 146
16505.18 96
16506.39 102
16507.61 111
16508.82 119
16510.03 128
16511.25 115
16512.46 128
16513.68 115
16514.89 98
16516.11 114
16517.32 103
16518.53 115
16519.75 111
16520.96 113
16522.18 117
16523.39 108
16524.61 106
16525.82 135
16527.04 120
16528.25 95
16529.47 94
16530.68 113
16531.90 144
16533.11 105
16534.33 124
16535.54 116
16536.76 95
16537.97 122
16539.19 109
16540.40 106
16541.62 115
16542.84 104
16544.05 100
16545.27 75
16546.48 98
16547.70 112
16548.91 111
16550.13 120
16551.35 115
16552.56 110
16553.78 114
16554.99 128
16556.21 123
16557.42 134
16558.64 138
16559.86 131
16561.07 121
16562.29 124
16563.51 141
16564.72 97
16565.94 112
16567.15 118
16568.37 121
16569.59 121
16570.80 122
16572.02 100
16573.24 122
16574.45 121
16575.67 137
16576.89 132
16578.10 127
16579.32 132
16580.54 151
16581.75 115
16582.97 134
16584.19 127
16585.41 156
16586.62 127
16587.84 110
16589.06 129
16590.27 108
16591.49 140
16592.71 126
16593.93 124
16595.14 121
16596.36 119
16597.58 146
16598.80 115
16600.01 102
16601.23 110
16602.45 150
16603.67 124
16604.88 113
16606.10 120
16607.32 116
16608.54 121
16609.76 117
16610.97 123
16612.19 135
16613.41 129
16614.63 141
16615.85 117
16617.06 92
16618.28 116
16619.50 114
16620.72 113
16621.94 111
16623.16 137
16624.37 114
16625.59 96
16626.81 90
16628.03 109
16629.25 99
16630.47 101
16631.69 93
16632.90 98
16634.12 106
16635.34 98
16636.56 121
16637.78 87
16639.00 89
16640.22 117
16641.44 123
16642.66 109
16643.88 115
16645.09 120
16646.31 119
16647.53 97
16648.75 114
16649.97 107
16651.19 117
16652.41 112
16653.63 111
16654.85 96
16656.07 94
16657.29 116
16658.51 105
16659.73 115
16660.95 113
16662.17 122
16663.39 114
16664.61 113
16665.83 106
16667.05 108
16668.27 115
16669.49 80
16670.71 107
16671.93 94
16673.15 88
16674.37 92
16675.59 104
16676.81 97
16678.03 99
16679.25 123
16680.47 129
16681.69 107
16682.91 107
16684.13 118
16685.35 115
16686.58 114
16687.80 116
16689.02 100
16690.24 89
16691.46 101
16692.68 96
16693.90 95
16695.12 118
16696.34 101
16697.56 79
16698.79 140
16700.01 99
16701.23 93
16702.45 117
16703.67 106
16704.89 113
16706.11 100
16707.34 114
16708.56 92
16709.78 116
16711.00 117
16712.22 118
16713.44 95
16714.67 96
16715.89 102
16717.11 141
16718.33 106
16719.55 105
16720.78 105
16722.00 122
16723.22 134
16724.44 119
16725.66 106
16726.89 103
16728.11 107
16729.33 92
16730.55 105
16731.78 90
16733.00 75
16734.22 93
16735.44 92
16736.67 122
16737.89 91
16739.11 95
16740.33 104
16741.56 101
16742.78 102
16744.00 115
16745.22 133
16746.45 100
16747.67 124
16748.89 108
16750.12 106
16751.34 108
16752.56 87
16753.79 90
16755.01 103
16756.23 93
16757.46 89
16758.68 102
16759.90 99
16761.13 103
16762.35 102
16763.57 101
16764.80 102
16766.02 90
16767.24 73
16768.47 106
16769.69 92
16770.92 98
16772.14 90
16773.36 90
16774.59 95
16775.81 82
16777.04 92
16778.26 116
16779.48 97
16780.71 95
16781.93 95
16783.16 94
16784.38 129
16785.61 105
16786.83 112
16788.05 94
16789.28 104
16790.50 128
16791.73 118
16792.95 92
16794.18 102
16795.40 106
16796.63 86
16797.85 79
16799.08 68
16800.30 79
16801.53 83
16802.75 92
16803.98 101
16805.20 102
16806.43 99
16807.65 88
16808.88 106
16810.10 92
16811.33 83
16812.55 99
16813.78 107
16815.00 97
16816.23 92
16817.46 100
16818.68 112
16819.91 75
16821.13 105
16822.36 124
16823.58 113
16824.81 100
16826.04 115
16827.26 124
16828.49 109
16829.71 104
16830.94 120
16832.17 113
16833.39 130
16834.62 110
16835.84 118
16837.07 134
16838.30 136
16839.52 96
16840.75 137
16841.98 108
16843.20 101
16844.43 103
16845.66 137
16846.88 126
16848.11 126
16849.34 113
16850.56 114
16851.79 147
16853.02 118
16854.24 121
16855.47 95
16856.70 104
16857.92 108
16859.15 117
16860.38 131
16861.61 129
16862.83 139
16864.06 126
16865.29 127
16866.52 131
16867.74 145
16868.97 153
16870.20 119
16871.42 145
16872.65 130
16873.88 148
16875.11 145
16876.34 166
16877.56 168
16878.79 143
16880.02 170
16881.25 167
16882.47 146
16883.70 168
16884.93 162
16886.16 142
16887.39 136
16888.62 131
16889.84 154
16891.07 166
16892.30 133
16893.53 149
16894.76 144
16895.98 127
16897.21 126
16898.44 122
16899.67 122
16900.90 115
16902.13 115
16903.36 117
16904.59 129
16905.81 130
16907.04 115
16908.27 137
16909.50 156
16910.73 112
16911.96 153
16913.19 135
16914.42 117
16915.65 100
16916.88 120
16918.10 120
16919.33 110
16920.56 118
16921.79 105
16923.02 105
16924.25 113
16925.48 117
16926.71 115
16927.94 96
16929.17 105
16930.40 99
16931.63 103
16932.86 116
16934.09 105
16935.32 120
16936.55 98
16937.78 101
16939.01 104
16940.24 119
16941.47 95
16942.70 105
16943.93 104
16945.16 114
16946.39 88
16947.62 114
16948.85 103
16950.08 100
16951.31 130
16952.54 128
16953.77 111
16955.00 115
16956.23 128
16957.46 93
16958.69 113
16959.93 118
16961.16 117
16962.39 125
16963.62 122
16964.85 110
16966.08 100
16967.31 97
16968.54 125
16969.77 118
16971.00 111
16972.24 119
16973.47 108
16974.70 99
16975.93 143
16977.16 123
16978.39 132
16979.62 96
16980.85 97
16982.09 123
16983.32 108
16984.55 107
16985.78 107
16987.01 121
16988.24 104
16989.48 110
16990.71 137
16991.94 141
16993.17 129
16994.40 121
16995.64 119
16996.87 126
16998.10 113
16999.33 131
17000.57 119
17001.80 138
17003.03 121
17004.26 126
17005.49 106
17006.73 100
17007.96 95
17009.19 86
17010.42 97
17011.66 90
17012.89 110
17014.12 93
17015.36 98
17016.59 89
17017.82 91
17019.05 109
17020.29 106
17021.52 109
17022.75 105
17023.99 85
17025.22 85
17026.45 106
17027.69 111
17028.92 91
17030.15 111
17031.39 113
17032.62 91
17033.85 101
17035.09 123
17036.32 113
17037.55 106
17038.79 85
17040.02 88
17041.25 110
17042.49 106
17043.72 88
17044.96 103
17046.19 93
17047.42 114
17048.66 85
17049.89 86
17051.13 96
17052.36 88
17053.59 99
17054.83 120
17056.06 99
17057.30 89
17058.53 136
17059.77 126
17061.00 83
17062.23 95
17063.47 98
17064.70 94
17065.94 103
17067.17 118
17068.41 78
17069.64 118
17070.88 91
17072.11 81
17073.35 115
17074.58 89
17075.82 114
17077.05 106
17078.29 130
17079.52 92
17080.76 105
17081.99 92
17083.23 86
17084.46 87
17085.70 97
17086.93 101
17088.17 109
17089.40 75
17090.64 98
17091.88 100
17093.11 119
17094.35 101
17095.58 111
17096.82 91
17098.05 87
17099.29 86
17100.53 76
17101.76 60
17103.00 88
17104.23 89
17105.47 105
17106.71 94
17107.94 107
17109.18 88
17110.41 97
17111.65 83
17112.89 83
17114.12 99
17115.36 106
17116.60 95
17117.83 83
17119.07 90
17120.31 95
17121.54 93
17122.78 92
17124.02 97
17125.25 74
17126.49 97
17127.73 95
17128.96 98
17130.20 98
17131.44 88
17132.67 73
17133.91 70
17135.15 101
17136.39 92
17137.62 95
17138.86 104
17140.10 75
17141.33 68
17142.57 98
17143.81 95
17145.05 84
17146.28 76
17147.52 81
17148.76 82
17150.00 84
17151.24 81
17152.47 85
17153.71 72
17154.95 91
17156.19 101
17157.42 77
17158.66 78
17159.90 87
17161.14 103
17162.38 84
17163.61 94
17164.85 78
17166.09 87
17167.33 85
17168.57 83
17169.81 78
17171.04 101
17172.28 82
17173.52 107
17174.76 108
17176.00 88
17177.24 90
17178.48 101
17179.72 90
17180.95 89
17182.19 87
17183.43 98
17184.67 102
17185.91 112
17187.15 100
17188.39 76
17189.63 111
17190.87 94
17192.10 85
17193.34 92
17194.58 82
17195.82 114
17197.06 91
17198.30 84
17199.54 72
17200.78 73
17202.02 81
17203.26 103
17204.50 89
17205.74 91
17206.98 96
17208.22 105
17209.46 68
17210.70 87
17211.94 88
17213.18 86
17214.42 89
17215.66 81
17216.90 92
17218.14 78
17219.38 90
17220.62 73
17221.86 105
17223.10 90
17224.34 84
17225.58 97
17226.82 72
17228.06 82
17229.30 73
17230.54 91
17231.78 75
17233.02 91
17234.26 93
17235.50 98
17236.75 77
17237.99 91
17239.23 102
17240.47 115
17241.71 94
17242.95 83
17244.19 97
17245.43 81
17246.67 69
17247.92 95
17249.16 63
17250.40 85
17251.64 90
17252.88 97
17254.12 83
17255.36 80
17256.60 76
17257.85 85
17259.09 82
17260.33 76
17261.57 94
17262.81 108
17264.05 88
17265.30 94
17266.54 73
17267.78 77
17269.02 72
17270.26 79
17271.51 84
17272.75 86
17273.99 87
17275.23 85
17276.48 87
17277.72 93
17278.96 101
17280.20 117
17281.44 94
17282.69 85
17283.93 72
17285.17 94
17286.41 89
17287.66 89
17288.90 72
17290.14 65
17291.39 94
17292.63 73
17293.87 63
17295.11 73
17296.36 57
17297.60 70
17298.84 104
17300.09 93
17301.33 82
17302.57 87
17303.82 82
17305.06 86
17306.30 72
17307.55 83
17308.79 66
17310.03 73
17311.28 80
17312.52 75
17313.76 68
17315.01 82
17316.25 73
17317.49 67
17318.74 70
17319.98 92
17321.23 73
17322.47 87
17323.71 72
17324.96 93
17326.20 89
17327.45 88
17328.69 88
17329.93 83
17331.18 91
17332.42 64
17333.67 71
17334.91 105
17336.16 85
17337.40 82
17338.64 87
17339.89 88
17341.13 81
17342.38 71
17343.62 91
17344.87 93
17346.11 117
17347.36 98
17348.60 98
17349.85 92
17351.09 85
17352.34 71
17353.58 88
17354.83 93
17356.07 70
17357.32 78
17358.56 85
17359.81 97
17361.05 84
17362.30 84
17363.54 88
17364.79 90
17366.03 89
17367.28 73
17368.53 86
17369.77 69
17371.02 94
17372.26 85
17373.51 69
17374.75 78
17376.00 103
17377.25 99
17378.49 74
17379.74 79
17380.98 89
17382.23 88
17383.48 84
17384.72 80
17385.97 84
17387.21 77
17388.46 92
17389.71 86
17390.95 74
17392.20 91
17393.45 110
17394.69 84
17395.94 75
17397.19 98
17398.43 80
17399.68 84
17400.93 68
17402.17 86
17403.42 84
17404.67 90
17405.91 71
17407.16 77
17408.41 87
17409.65 83
17410.90 86
17412.15 91
17413.40 67
17414.64 78
17415.89 113
17417.14 98
17418.39 98
17419.63 93
17420.88 80
17422.13 71
17423.38 80
17424.62 97
17425.87 95
17427.12 95
17428.37 82
17429.61 88
17430.86 91
17432.11 84
17433.36 86
17434.60 95
17435.85 93
17437.10 91
17438.35 78
17439.60 77
17440.85 90
17442.09 101
17443.34 79
17444.59 75
17445.84 65
17447.09 61
17448.34 86
17449.58 100
17450.83 96
17452.08 119
17453.33 103
17454.58 81
17455.83 92
17457.08 90
17458.32 79
17459.57 95
17460.82 99
17462.07 79
17463.32 88
17464.57 84
17465.82 87
17467.07 95
17468.32 79
17469.57 73
17470.81 89
17472.06 86
17473.31 99
17474.56 84
17475.81 104
17477.06 92
17478.31 92
17479.56 102
17480.81 95
17482.06 127
17483.31 93
17484.56 107
17485.81 112
17487.06 78
17488.31 98
17489.56 84
17490.81 100
17492.06 97
17493.31 99
17494.56 96
17495.81 82
17497.06 105
17498.31 94
17499.56 89
17500.81 106
17502.06 79
17503.31 89
17504.56 79
17505.81 96
17507.06 113
17508.31 73
17509.56 105
17510.81 112
17512.06 114
17513.32 96
17514.57 79
17515.82 87
17517.07 83
17518.32 119
17519.57 121
17520.82 81
17522.07 71
17523.32 109
17524.57 98
17525.83 61
17527.08 70
17528.33 105
17529.58 98
17530.83 109
17532.08 90
17533.33 91
17534.59 118
17535.84 110
17537.09 91
17538.34 97
17539.59 101
17540.84 110
17542.10 96
17543.35 77
17544.60 88
17545.85 91
17547.10 113
17548.36 123
17549.61 88
17550.86 93
17552.11 91
17553.36 88
17554.62 71
17555.87 88
17557.12 81
17558.37 91
17559.63 94
17560.88 87
17562.13 87
17563.38 84
17564.64 97
17565.89 103
17567.14 130
17568.39 102
17569.65 110
17570.90 117
17572.15 88
17573.41 80
17574.66 69
17575.91 94
17577.16 84
17578.42 70
17579.67 92
17580.92 86
17582.18 98
17583.43 113
17584.68 104
17585.94 94
17587.19 90
17588.44 112
17589.70 103
17590.95 93
17592.20 96
17593.46 87
17594.71 112
17595.97 97
17597.22 108
17598.47 98
17599.73 122
17600.98 110
17602.23 89
17603.49 100
17604.74 102
17606.00 96
17607.25 92
17608.51 107
17609.76 90
17611.01 96
17612.27 101
17613.52 113
17614.78 96
17616.03 112
17617.29 94
17618.54 81
17619.79 98
17621.05 85
17622.30 93
17623.56 99
17624.81 117
17626.07 111
17627.32 104
17628.58 84
17629.83 87
17631.09 78
17632.34 74
17633.60 89
17634.85 110
17636.11 85
17637.36 78
17638.62 96
17639.87 97
17641.13 88
17642.39 63
17643.64 79
17644.90 78
17646.15 102
17647.41 83
17648.66 79
17649.92 54
17651.17 65
17652.43 97
17653.69 90
17654.94 93
17656.20 79
17657.45 82
17658.71 83
17659.97 88
17661.22 94
17662.48 104
17663.73 96
17664.99 84
17666.25 71
17667.50 63
17668.76 66
17670.02 85
17671.27 80
17672.53 74
17673.78 76
17675.04 68
17676.30 95
17677.55 94
17678.81 80
17680.07 94
17681.32 84
17682.58 82
17683.84 83
17685.10 92
17686.35 94
17687.61 97
17688.87 93
17690.12 91
17691.38 76
17692.64 76
17693.89 60
17695.15 83
17696.41 65
17697.67 74
17698.92 69
17700.18 84
17701.44 87
17702.70 63
17703.95 79
17705.21 89
17706.47 81
17707.73 75
17708.98 82
17710.24 107
17711.50 69
17712.76 64
17714.02 74
17715.27 78
17716.53 80
17717.79 100
17719.05 77
17720.31 71
17721.57 65
17722.82 71
17724.08 70
17725.34 68
17726.60 63
17727.86 68
17729.12 72
17730.37 91
17731.63 85
17732.89 75
17734.15 101
17735.41 83
17736.67 87
17737.93 102
17739.18 89
17740.44 97
17741.70 97
17742.96 92
17744.22 82
17745.48 69
17746.74 86
17748.00 84
17749.26 70
17750.52 77
17751.78 72
17753.04 76
17754.29 66
17755.55 78
17756.81 100
17758.07 101
17759.33 88
17760.59 69
17761.85 66
17763.11 79
17764.37 85
17765.63 88
17766.89 84
17768.15 99
17769.41 85
17770.67 79
17771.93 69
17773.19 86
17774.45 71
17775.71 61
17776.97 83
17778.23 94
17779.49 79
17780.75 97
17782.01 87
17783.27 88
17784.53 90
17785.79 74
17787.05 89
17788.31 87
17789.58 83
17790.84 67
17792.10 71
17793.36 68
17794.62 70
17795.88 96
17797.14 88
17798.40 81
17799.66 97
17800.92 90
17802.18 65
17803.45 91
17804.71 72
17805.97 86
17807.23 97
17808.49 79
17809.75 93
17811.01 115
17812.27 94
17813.54 90
17814.80 80
17816.06 70
17817.32 86
17818.58 80
17819.84 83
17821.11 73
17822.37 87
17823.63 79
17824.89 69
17826.15 91
17827.42 91
17828.68 94
17829.94 73
17831.20 63
17832.46 83
17833.73 96
17834.99 73
17836.25 80
17837.51 70
17838.78 71
17840.04 77
17841.30 67
17842.56 55
17843.83 64
17845.09 63
17846.35 56
17847.61 59
17848.88 83
17850.14 78
17851.40 87
17852.66 100
17853.93 69
17855.19 80
17856.45 75
17857.72 77
17858.98 84
17860.24 63
17861.51 57
17862.77 62
17864.03 73
17865.30 82
17866.56 108
17867.82 87
17869.09 79
17870.35 64
17871.61 81
17872.88 70
17874.14 87
17875.40 78
17876.67 62
17877.93 89
17879.20 100
17880.46 82
17881.72 88
17882.99 90
17884.25 95
17885.52 69
17886.78 66
17888.04 72
17889.31 84
17890.57 84
17891.84 68
17893.10 78
17894.36 88
17895.63 90
17896.89 73
17898.16 71
17899.42 51
17900.69 75
17901.95 78
17903.22 80
17904.48 83
17905.75 81
17907.01 89
17908.28 83
17909.54 85
17910.81 75
17912.07 80
17913.34 91
17914.60 65
17915.87 68
17917.13 77
17918.40 89
17919.66 76
17920.93 90
17922.19 79
17923.46 96
17924.72 71
17925.99 75
17927.25 74
17928.52 73
17929.79 79
17931.05 73
17932.32 93
17933.58 85
17934.85 97
17936.11 100
17937.38 85
17938.65 75
17939.91 82
17941.18 88
17942.44 91
17943.71 86
17944.98 100
17946.24 67
17947.51 95
17948.77 93
17950.04 88
17951.31 99
17952.57 60
17953.84 77
17955.11 68
17956.37 86
17957.64 77
17958.91 76
17960.17 91
17961.44 82
17962.71 76
17963.97 75
17965.24 71
17966.51 84
17967.77 81
17969.04 67
17970.31 78
17971.58 96
17972.84 99
17974.11 87
17975.38 82
17976.64 86
17977.91 82
17979.18 73
17980.45 68
17981.71 63
17982.98 77
17984.25 89
17985.52 85
17986.78 98
17988.05 72
17989.32 126
17990.59 80
17991.86 86
17993.12 63
17994.39 63
17995.66 65
17996.93 79
17998.20 87
17999.46 64
18000.73 89
18002.00 69
18003.27 68
18004.54 70
18005.80 73
18007.07 92
18008.34 96
18009.61 60
18010.88 75
18012.15 97
18013.42 82
18014.68 72
18015.95 79
18017.22 58
18018.49 65
18019.76 90
18021.03 68
18022.30 82
18023.57 76
18024.83 62
18026.10 86
18027.37 73
18028.64 60
18029.91 77
18031.18 91
18032.45 72
18033.72 79
18034.99 77
18036.26 62
18037.53 55
18038.80 75
18040.07 82
18041.34 66
18042.60 89
18043.87 59
18045.14 82
18046.41 81
18047.68 56
18048.95 58
18050.22 70
18051.49 57
18052.76 51
18054.03 76
18055.30 82
18056.57 81
18057.84 61
18059.11 86
18060.38 79
18061.65 58
18062.92 93
18064.20 82
18065.47 74
18066.74 76
18068.01 77
18069.28 88
18070.55 80
18071.82 80
18073.09 94
18074.36 101
18075.63 96
18076.90 73
18078.17 73
18079.44 67
18080.71 81
18081.99 87
18083.26 80
18084.53 74
18085.80 73
18087.07 83
18088.34 67
18089.61 73
18090.88 71
18092.15 74
18093.43 74
18094.70 91
18095.97 97
18097.24 75
18098.51 66
18099.78 80
18101.06 84
18102.33 78
18103.60 79
18104.87 70
18106.14 81
18107.41 70
18108.69 69
18109.96 87
18111.23 74
18112.50 73
18113.77 67
18115.05 84
18116.32 55
18117.59 64
18118.86 60
18120.14 71
18121.41 64
18122.68 75
18123.95 91
18125.23 74
18126.50 76
18127.77 101
18129.04 88
18130.32 82
18131.59 92
18132.86 88
18134.13 89
18135.41 78
18136.68 74
18137.95 74
18139.23 87
18140.50 91
18141.77 86
18143.05 74
18144.32 91
18145.59 86
18146.87 63
18148.14 76
18149.41 70
18150.69 70
18151.96 65
18153.23 61
18154.51 73
18155.78 64
18157.05 76
18158.33 59
18159.60 68
18160.88 88
18162.15 70
18163.42 95
18164.70 100
18165.97 99
18167.24 79
18168.52 72
18169.79 76
18171.07 76
18172.34 77
18173.62 72
18174.89 66
18176.16 61
18177.44 65
18178.71 78
18179.99 74
18181.26 82
18182.54 94
18183.81 73
18185.09 86
18186.36 78
18187.63 85
18188.91 69
18190.18 74
18191.46 82
18192.73 83
18194.01 79
18195.28 58
18196.56 77
18197.83 71
18199.11 68
18200.38 71
18201.66 93
18202.94 84
18204.21 85
18205.49 82
18206.76 67
18208.04 75
18209.31 72
18210.59 85
18211.86 85
18213.14 86
18214.41 95
18215.69 84
18216.97 78
18218.24 63
18219.52 47
18220.79 77
18222.07 89
18223.35 93
18224.62 64
18225.90 92
18227.17 96
18228.45 98
18229.73 78
18231.00 75
18232.28 82
18233.56 74
18234.83 83
18236.11 90
18237.38 68
18238.66 79
18239.94 49
18241.21 70
18242.49 79
18243.77 64
18245.04 71
18246.32 65
18247.60 73
18248.87 79
18250.15 81
18251.43 70
18252.71 57
18253.98 66
18255.26 64
18256.54 83
18257.81 60
18259.09 79
18260.37 67
18261.65 62
18262.92 72
18264.20 93
18265.48 79
18266.76 81
18268.03 89
18269.31 73
18270.59 61
18271.87 73
18273.14 82
18274.42 68
18275.70 75
18276.98 80
18278.26 77
18279.53 78
18280.81 86
18282.09 64
18283.37 84
18284.65 68
18285.92 68
18287.20 71
18288.48 62
18289.76 68
18291.04 66
18292.32 78
18293.59 72
18294.87 85
18296.15 78
18297.43 67
18298.71 68
18299.99 75
18301.27 72
18302.54 75
18303.82 75
18305.10 69
18306.38 71
18307.66 76
18308.94 81
18310.22 81
18311.50 98
18312.78 77
18314.06 61
18315.33 75
18316.61 72
18317.89 78
18319.17 82
18320.45 67
18321.73 60
18323.01 84
18324.29 80
18325.57 82
18326.85 83
18328.13 76
18329.41 69
18330.69 64
18331.97 61
18333.25 60
18334.53 68
18335.81 61
18337.09 83
18338.37 70
18339.65 77
18340.93 80
18342.21 72
18343.49 83
18344.77 55
18346.05 71
18347.33 92
18348.61 86
18349.89 53
18351.17 65
18352.45 63
18353.73 74
18355.01 79
18356.29 79
18357.57 72
18358.85 71
18360.14 52
18361.42 78
18362.70 76
18363.98 73
18365.26 90
18366.54 64
18367.82 78
18369.10 73
18370.38 87
18371.66 73
18372.95 85
18374.23 65
18375.51 73
18376.79 81
18378.07 90
18379.35 70
18380.63 74
18381.92 59
18383.20 68
18384.48 78
18385.76 79
18387.04 74
18388.32 75
18389.61 80
18390.89 77
18392.17 89
18393.45 87
18394.73 77
18396.02 60
18397.30 69
18398.58 88
18399.86 60
18401.14 82
18402.43 96
18403.71 92
18404.99 66
18406.27 84
18407.56 69
18408.84 76
18410.12 67
18411.40 73
18412.69 61
18413.97 80
18415.25 73
18416.53 84
18417.82 100
18419.10 88
18420.38 87
18421.67 63
18422.95 83
18424.23 85
18425.51 81
18426.80 64
18428.08 76
18429.36 72
18430.65 65
18431.93 60
18433.21 58
18434.50 86
18435.78 78
18437.06 74
18438.35 69
18439.63 79
18440.92 74
18442.20 70
18443.48 93
18444.77 81
18446.05 86
18447.33 81
18448.62 70
18449.90 83
18451.19 80
18452.47 89
18453.75 72
18455.04 82
18456.32 74
18457.61 71
18458.89 53
18460.17 64
18461.46 70
18462.74 76
18464.03 72
18465.31 67
18466.60 87
18467.88 96
18469.17 87
18470.45 78
18471.74 79
18473.02 83
18474.30 84
18475.59 81
18476.87 82
18478.16 61
18479.44 57
18480.73 93
18482.01 87
18483.30 90
18484.58 61
18485.87 66
18487.16 54
18488.44 72
18489.73 89
18491.01 77
18492.30 64
18493.58 70
18494.87 70
18496.15 64
18497.44 69
18498.72 76
18500.01 83
18501.30 81
18502.58 79
18503.87 66
18505.15 67
18506.44 82
18507.73 75
18509.01 103
18510.30 77
18511.58 57
18512.87 65
18514.16 81
18515.44 78
18516.73 77
18518.01 89
18519.30 98
18520.59 87
18521.87 71
18523.16 72
18524.45 74
18525.73 88
18527.02 80
18528.31 69
18529.59 57
18530.88 78
18532.17 74
18533.45 77
18534.74 73
18536.03 73
18537.31 85
18538.60 80
18539.89 74
18541.18 71
18542.46 71
18543.75 85
18545.04 74
18546.32 75
18547.61 83
18548.90 69
18550.19 72
18551.47 79
18552.76 74
18554.05 57
18555.34 77
18556.62 79
18557.91 93
18559.20 77
18560.49 71
18561.78 75
18563.06 85
18564.35 79
18565.64 72
18566.93 52
18568.22 68
18569.50 71
18570.79 79
18572.08 74
18573.37 73
18574.66 70
18575.94 75
18577.23 76
18578.52 87
18579.81 98
18581.10 69
18582.39 59
18583.68 82
18584.96 64
18586.25 95
18587.54 81
18588.83 77
18590.12 92
18591.41 73
18592.70 81
18593.99 59
18595.27 53
18596.56 45
18597.85 59
18599.14 73
18600.43 81
18601.72 75
18603.01 82
18604.30 71
18605.59 90
18606.88 70
18608.17 74
18609.46 81
18610.75 105
18612.04 77
18613.33 87
18614.62 88
18615.90 91
18617.19 88
18618.48 79
18619.77 78
18621.06 77
18622.35 69
18623.64 63
18624.93 81
18626.22 92
18627.51 84
18628.80 73
18630.09 58
18631.39 79
18632.68 83
18633.97 89
18635.26 85
18636.55 56
18637.84 62
18639.13 73
18640.42 71
18641.71 69
18643.00 52
18644.29 76
18645.58 83
18646.87 67
18648.16 63
18649.45 62
18650.74 85
18652.04 75
18653.33 102
18654.62 73
18655.91 84
18657.20 96
18658.49 66
18659.78 73
18661.07 62
18662.36 77
18663.66 101
18664.95 102
18666.24 58
18667.53 86
18668.82 67
18670.11 60
18671.41 56
18672.70 83
18673.99 90
18675.28 102
18676.57 61
18677.86 70
18679.16 66
18680.45 73
18681.74 59
18683.03 69
18684.32 73
18685.62 61
18686.91 60
18688.20 65
18689.49 75
18690.79 72
18692.08 64
18693.37 76
18694.66 89
18695.96 70
18697.25 62
18698.54 69
18699.83 51
18701.13 67
18702.42 60
18703.71 59
18705.00 60
18706.30 82
18707.59 61
18708.88 90
18710.18 53
18711.47 70
18712.76 66
18714.05 61
18715.35 76
18716.64 62
18717.93 76
18719.23 64
18720.52 67
18721.81 66
18723.11 69
18724.40 74
18725.69 77
18726.99 65
18728.28 78
18729.58 85
18730.87 68
18732.16 63
18733.46 60
18734.75 60
18736.04 66
18737.34 66
18738.63 58
18739.93 73
18741.22 54
18742.51 82
18743.81 62
18745.10 52
18746.40 65
18747.69 63
18748.99 87
18750.28 61
18751.58 75
18752.87 63
18754.16 58
18755.46 61
18756.75 54
18758.05 46
18759.34 58
18760.64 86
18761.93 65
18763.23 58
18764.52 63
18765.82 56
18767.11 69
18768.41 65
18769.70 61
18771.00 62
18772.29 64
18773.59 71
18774.88 66
18776.18 61
18777.47 74
18778.77 57
18780.06 53
18781.36 59
18782.65 65
18783.95 72
18785.25 80
18786.54 65
18787.84 68
18789.13 79
18790.43 76
18791.72 70
18793.02 69
18794.32 83
18795.61 83
18796.91 72
18798.20 68
18799.50 60
18800.80 63
18802.09 62
18803.39 67
18804.69 49
18805.98 65
18807.28 84
18808.57 74
18809.87 60
18811.17 62
18812.46 60
18813.76 67
18815.06 61
18816.35 67
18817.65 52
18818.95 53
18820.24 71
18821.54 80
18822.84 61
18824.13 64
18825.43 61
18826.73 65
18828.03 61
18829.32 72
18830.62 41
18831.92 65
18833.21 66
18834.51 62
18835.81 71
18837.11 66
18838.40 56
18839.70 79
18841.00 68
18842.30 70
18843.59 63
18844.89 70
18846.19 61
18847.49 75
18848.79 92
18850.08 83
18851.38 65
18852.68 67
18853.98 62
18855.27 59
18856.57 54
18857.87 57
18859.17 73
18860.47 69
18861.77 92
18863.06 76
18864.36 61
18865.66 57
18866.96 62
18868.26 69
18869.56 59
18870.85 81
18872.15 64
18873.45 49
18874.75 80
18876.05 84
18877.35 64
18878.65 70
18879.95 65
18881.24 67
18882.54 59
18883.84 71
18885.14 61
18886.44 62
18887.74 83
18889.04 61
18890.34 87
18891.64 85
18892.94 63
18894.24 56
18895.54 60
18896.84 44
18898.13 64
18899.43 77
18900.73 84
18902.03 54
18903.33 70
18904.63 66
18905.93 67
18907.23 69
18908.53 57
18909.83 58
18911.13 71
18912.43 76
18913.73 52
18915.03 49
18916.33 61
18917.63 65
18918.93 69
18920.23 65
18921.53 84
18922.83 74
18924.13 44
18925.43 71
18926.74 61
18928.04 60
18929.34 72
18930.64 64
18931.94 54
18933.24 44
18934.54 62
18935.84 88
18937.14 73
18938.44 65
18939.74 56
18941.04 49
18942.34 62
18943.65 52
18944.95 45
18946.25 69
18947.55 89
18948.85 69
18950.15 71
18951.45 71
18952.75 66
18954.06 67
18955.36 77
18956.66 73
18957.96 68
18959.26 67
18960.56 48
18961.87 57
18963.17 69
18964.47 58
18965.77 77
18967.07 66
18968.37 78
18969.68 58
18970.98 74
18972.28 93
18973.58 79
18974.88 62
18976.19 58
18977.49 53
18978.79 60
18980.09 41
18981.40 57
18982.70 52
18984.00 57
18985.30 52
18986.61 51
18987.91 65
18989.21 69
18990.51 69
18991.82 57
18993.12 68
18994.42 60
18995.73 67
18997.03 64
18998.33 77
18999.63 61
19000.94 67
19002.24 92
19003.54 65
19004.85 71
19006.15 73
19007.45 91
19008.76 68
19010.06 74
19011.36 61
19012.67 65
19013.97 53
19015.27 61
19016.58 47
19017.88 54
19019.18 68
19020.49 67
19021.79 56
19023.10 58
19024.40 56
19025.70 68
19027.01 70
19028.31 72
19029.62 73
19030.92 89
19032.22 64
19033.53 62
19034.83 71
19036.14 61
19037.44 57
19038.75 65
19040.05 55
19041.35 83
19042.66 71
19043.96 83
19045.27 78
19046.57 60
19047.88 60
19049.18 73
19050.49 73
19051.79 56
19053.10 64
19054.40 78
19055.71 89
19057.01 71
19058.32 67
19059.62 53
19060.93 69
19062.23 71
19063.54 53
19064.84 61
19066.15 76
19067.45 68
19068.76 72
19070.06 65
19071.37 64
19072.67 66
19073.98 72
19075.29 62
19076.59 64
19077.90 66
19079.20 57
19080.51 55
19081.81 58
19083.12 66
19084.43 70
19085.73 46
19087.04 50
19088.34 75
19089.65 54
19090.96 60
19092.26 75
19093.57 53
19094.87 43
19096.18 55
19097.49 74
19098.79 65
19100.10 50
19101.41 59
19102.71 70
19104.02 53
19105.33 57
19106.63 63
19107.94 44
19109.25 56
19110.55 64
19111.86 65
19113.17 57
19114.47 47
19115.78 45
19117.09 68
19118.40 58
19119.70 47
19121.01 69
19122.32 61
19123.62 63
19124.93 77
19126.24 66
19127.55 62
19128.85 59
19130.16 65
19131.47 41
19132.78 49
19134.08 58
19135.39 76
19136.70 72
19138.01 84
19139.32 68
19140.62 86
19141.93 64
19143.24 59
19144.55 46
19145.85 71
19147.16 65
19148.47 70
19149.78 65
19151.09 71
19152.40 64
19153.70 79
19155.01 75
19156.32 84
19157.63 69
19158.94 76
19160.25 46
19161.55 72
19162.86 59
19164.17 72
19165.48 72
19166.79 61
19168.10 72
19169.41 64
19170.72 81
19172.02 82
19173.33 69
19174.64 69
19175.95 76
19177.26 79
19178.57 78
19179.88 81
19181.19 74
19182.50 66
19183.81 77
19185.12 81
19186.43 77
19187.74 62
19189.05 61
19190.35 84
19191.66 60
19192.97 63
19194.28 74
19195.59 64
19196.90 63
19198.21 63
19199.52 66
19200.83 61
19202.14 58
19203.45 66
19204.76 64
19206.07 54
19207.38 59
19208.69 76
19210.00 64
19211.31 51
19212.62 57
19213.93 64
19215.24 65
19216.56 76
19217.87 53
19219.18 69
19220.49 72
19221.80 75
19223.11 70
19224.42 51
19225.73 80
19227.04 78
19228.35 77
19229.66 70
19230.97 68
19232.28 71
19233.60 62
19234.91 76
19236.22 59
19237.53 48
19238.84 53
19240.15 49
19241.46 71
19242.77 54
19244.09 57
19245.40 61
19246.71 80
19248.02 69
19249.33 69
19250.64 53
19251.95 46
19253.27 67
19254.58 67
19255.89 70
19257.20 58
19258.51 73
19259.83 65
19261.14 64
19262.45 49
19263.76 60
19265.07 77
19266.39 73
19267.70 62
19269.01 75
19270.32 69
19271.63 58
19272.95 64
19274.26 79
19275.57 115
19276.88 69
19278.20 72
19279.51 74
19280.82 92
19282.14 82
19283.45 65
19284.76 68
19286.07 71
19287.39 56
19288.70 59
19290.01 61
19291.33 71
19292.64 81
19293.95 86
19295.26 74
19296.58 59
19297.89 62
19299.20 58
19300.52 62
19301.83 54
19303.14 53
19304.46 65
19305.77 64
19307.09 75
19308.40 79
19309.71 51
19311.03 63
19312.34 49
19313.65 71
19314.97 56
19316.28 64
19317.60 70
19318.91 65
19320.22 98
19321.54 86
19322.85 71
19324.17 90
19325.48 79
19326.79 59
19328.11 70
19329.42 68
19330.74 61
19332.05 53
19333.37 46
19334.68 61
19335.99 61
19337.31 85
19338.62 65
19339.94 54
19341.25 70
19342.57 69
19343.88 56
19345.20 83
19346.51 77
19347.83 62
19349.14 70
19350.46 62
19351.77 61
19353.09 66
19354.40 58
19355.72 43
19357.03 51
19358.35 91
19359.66 80
19360.98 56
19362.29 43
19363.61 62
19364.93 74
19366.24 69
19367.56 52
19368.87 63
19370.19 49
19371.50 50
19372.82 83
19374.14 71
19375.45 62
19376.77 45
19378.08 66
19379.40 76
19380.72 63
19382.03 45
19383.35 53
19384.66 61
19385.98 80
19387.30 52
19388.61 57
19389.93 63
19391.25 79
19392.56 74
19393.88 73
19395.20 70
19396.51 73
19397.83 83
19399.15 44
19400.46 64
19401.78 38
19403.10 57
19404.41 67
19405.73 70
19407.05 61
19408.36 72
19409.68 85
19411.00 76
19412.31 55
19413.63 46
19414.95 79
19416.27 59
19417.58 65
19418.90 58
19420.22 60
19421.54 69
19422.85 73
19424.17 80
19425.49 65
19426.81 66
19428.12 63
19429.44 50
19430.76 64
19432.08 59
19433.40 78
19434.71 62
19436.03 76
19437.35 61
19438.67 62
19439.99 76
19441.30 62
19442.62 71
19443.94 68
19445.26 60
19446.58 70
19447.89 62
19449.21 77
19450.53 73
19451.85 69
19453.17 63
19454.49 58
19455.81 57
19457.12 65
19458.44 55
19459.76 61
19461.08 59
19462.40 67
19463.72 53
19465.04 60
19466.36 64
19467.68 73
19468.99 71
19470.31 59
19471.63 68
19472.95 59
19474.27 62
19475.59 64
19476.91 66
19478.23 89
19479.55 56
19480.87 63
19482.19 62
19483.51 59
19484.83 76
19486.15 62
19487.47 73
19488.79 59
19490.11 65
19491.43 57
19492.75 60
19494.07 63
19495.39 72
19496.71 82
19498.03 65
19499.35 48
19500.67 71
19501.99 77
19503.31 102
19504.63 59
19505.95 72
19507.27 87
19508.59 84
19509.91 76
19511.23 61
19512.55 51
19513.87 49
19515.19 59
19516.51 72
19517.83 73
19519.15 76
19520.47 50
19521.79 77
19523.12 57
19524.44 75
19525.76 69
19527.08 65
19528.40 46
19529.72 44
19531.04 65
19532.36 68
19533.68 57
19535.01 78
19536.33 94
19537.65 59
19538.97 73
19540.29 78
19541.61 69
19542.93 66
19544.26 88
19545.58 58
19546.90 49
19548.22 68
19549.54 76
19550.87 66
19552.19 51
19553.51 66
19554.83 59
19556.15 72
19557.47 74
19558.80 58
19560.12 71
19561.44 62
19562.76 54
19564.09 65
19565.41 66
19566.73 83
19568.05 79
19569.38 68
19570.70 62
19572.02 72
19573.34 70
19574.67 64
19575.99 80
19577.31 77
19578.63 71
19579.96 65
19581.28 84
19582.60 76
19583.93 63
19585.25 72
19586.57 79
19587.90 70
19589.22 57
19590.54 58
19591.86 62
19593.19 81
19594.51 80
19595.83 52
19597.16 63
19598.48 78
19599.81 82
19601.13 83
19602.45 69
19603.78 58
19605.10 81
19606.42 76
19607.75 87
19609.07 84
19610.40 68
19611.72 53
19613.04 74
19614.37 65
19615.69 76
19617.02 64
19618.34 72
19619.66 65
19620.99 69
19622.31 60
19623.64 74
19624.96 74
19626.29 57
19627.61 65
19628.93 61
19630.26 74
19631.58 79
19632.91 71
19634.23 46
19635.56 54
19636.88 54
19638.21 69
19639.53 92
19640.86 84
19642.18 53
19643.51 83
19644.83 82
19646.16 68
19647.48 56
19648.81 56
19650.13 71
19651.46 64
19652.78 85
19654.11 60
19655.43 59
19656.76 73
19658.08 71
19659.41 74
19660.74 69
19662.06 84
19663.39 75
19664.71 84
19666.04 87
19667.36 59
19668.69 66
19670.02 60
19671.34 80
19672.67 73
19673.99 86
19675.32 77
19676.65 59
19677.97 82
19679.30 88
19680.63 66
19681.95 61
19683.28 76
19684.60 79
19685.93 75
19687.26 55
19688.58 76
19689.91 80
19691.24 57
19692.56 62
19693.89 62
19695.22 71
19696.54 64
19697.87 69
19699.20 66
19700.52 84
19701.85 65
19703.18 90
19704.51 82
19705.83 61
19707.16 62
19708.49 76
19709.81 67
19711.14 55
19712.47 60
19713.80 61
19715.12 54
19716.45 57
19717.78 57
19719.11 54
19720.43 64
19721.76 76
19723.09 65
19724.42 64
19725.74 85
19727.07 68
19728.40 74
19729.73 71
19731.06 61
19732.38 66
19733.71 55
19735.04 60
19736.37 63
19737.70 81
19739.02 71
19740.35 63
19741.68 69
19743.01 70
19744.34 68
19745.67 69
19747.00 53
19748.32 55
19749.65 52
19750.98 62
19752.31 55
19753.64 59
19754.97 67
19756.30 60
19757.62 77
19758.95 69
19760.28 56
19761.61 72
19762.94 69
19764.27 60
19765.60 54
19766.93 59
19768.26 77
19769.59 58
19770.92 70
19772.25 71
19773.57 65
19774.90 70
19776.23 66
19777.56 68
19778.89 65
19780.22 74
19781.55 52
19782.88 78
19784.21 62
19785.54 66
19786.87 64
19788.20 67
19789.53 71
19790.86 71
19792.19 65
19793.52 62
19794.85 56
19796.18 61
19797.51 74
19798.84 63
19800.17 68
19801.50 62
19802.83 62
19804.16 43
19805.49 72
19806.82 66
19808.16 45
19809.49 52
19810.82 43
19812.15 72
19813.48 56
19814.81 45
19816.14 54
19817.47 70
19818.80 66
19820.13 88
19821.46 71
19822.79 68
19824.13 73
19825.46 65
19826.79 51
19828.12 62
19829.45 59
19830.78 55
19832.11 59
19833.44 65
19834.78 64
19836.11 59
19837.44 47
19838.77 52
19840.10 66
19841.43 54
19842.77 53
19844.10 41
19845.43 58
19846.76 69
19848.09 71
19849.42 68
19850.76 62
19852.09 57
19853.42 78
19854.75 77
19856.09 63
19857.42 47
19858.75 66
19860.08 70
19861.41 74
19862.75 87
19864.08 62
19865.41 61
19866.74 57
19868.08 47
19869.41 77
19870.74 80
19872.08 83
19873.41 58
19874.74 57
19876.07 50
19877.41 69
19878.74 59
19880.07 72
19881.41 74
19882.74 60
19884.07 91
19885.40 57
19886.74 77
19888.07 81
19889.40 59
19890.74 69
19892.07 69
19893.40 74
19894.74 59
19896.07 71
19897.41 71
19898.74 77
19900.07 77
19901.41 64
19902.74 67
19904.07 73
19905.41 93
19906.74 78
19908.08 68
19909.41 64
19910.74 67
19912.08 53
19913.41 47
19914.75 50
19916.08 67
19917.41 72
19918.75 79
19920.08 69
19921.42 74
19922.75 71
19924.09 69
19925.42 61
19926.76 57
19928.09 70
19929.42 67
19930.76 72
19932.09 69
19933.43 63
19934.76 73
19936.10 84
19937.43 73
19938.77 58
19940.10 71
19941.44 70
19942.77 74
19944.11 61
19945.44 70
19946.78 62
19948.11 73
19949.45 62
19950.79 72
19952.12 53
19953.46 74
19954.79 75
19956.13 85
19957.46 59
19958.80 60
19960.13 63
19961.47 68
19962.81 63
19964.14 65
19965.48 87
19966.81 94
19968.15 79
19969.49 70
19970.82 74
19972.16 84
19973.49 59
19974.83 60
19976.17 79
19977.50 87
19978.84 90
19980.18 64
19981.51 59
19982.85 60
19984.18 85
19985.52 81
19986.86 80
19988.19 65
19989.53 70
19990.87 76
19992.20 71
19993.54 64
19994.88 70
19996.21 67
19997.55 72
19998.89 71
20000.23 60
20001.56 63
20002.90 73
20004.24 68
20005.57 61
20006.91 48
20008.25 59
20009.59 59
20010.92 72
20012.26 91
20013.60 89
20014.94 89
20016.27 94
20017.61 74
20018.95 74
20020.29 66
20021.62 68
20022.96 85
20024.30 67
20025.64 63
20026.98 64
20028.31 59
20029.65 84
20030.99 57
20032.33 51
20033.67 67
20035.00 66
20036.34 62
20037.68 61
20039.02 61
20040.36 95
20041.70 78
20043.03 60
20044.37 65
20045.71 85
20047.05 68
20048.39 69
20049.73 68
20051.07 62
20052.41 86
20053.74 89
20055.08 80
20056.42 73
20057.76 79
20059.10 77
20060.44 87
20061.78 70
20063.12 66
20064.46 90
20065.80 74
20067.13 65
20068.47 66
20069.81 65
20071.15 82
20072.49 75
20073.83 71
20075.17 62
20076.51 66
20077.85 70
20079.19 76
20080.53 55
20081.87 53
20083.21 97
20084.55 90
20085.89 61
20087.23 61
20088.57 69
20089.91 72
20091.25 68
20092.59 62
20093.93 67
20095.27 61
20096.61 72
20097.95 69
20099.29 39
20100.63 63
20101.97 80
20103.31 62
20104.65 50
20105.99 66
20107.33 95
20108.67 75
20110.02 64
20111.36 68
20112.70 53
20114.04 78
20115.38 72
20116.72 80
20118.06 93
20119.40 67
20120.74 73
20122.08 65
20123.43 76
20124.77 63
20126.11 66
20127.45 57
20128.79 72
20130.13 85
20131.47 72
20132.81 71
20134.16 57
20135.50 44
20136.84 63
20138.18 79
20139.52 73
20140.86 69
20142.21 84
20143.55 78
20144.89 74
