# Supplementary material for: MALDI-TOF MS typing enables the classification of brewing yeasts of the genus Saccharomyces to major beer styles
Source: PLoS One. 2017 Aug 9;12(8):e0181694. doi: 10.1371/journal.pone.0181694 (PMC5549903; doi:10.1371/journal.pone.0181694)
Supplement: S2 File — The directory includes 90 raw files and was zipped to “.zip”; the folder has three strains with 30 spectra per strain; S1 Text explains the raw files with an example and Table 1 represents the yeast strains used within the experiment. (ZIP) [file pone.0181694.s005.zip › 4-6/30253-149-OG-WB-WB-YPG-18h-E-E_2015-07-08_3_0_A6_1.dat]

2000.66 2380
2001.08 2194
2001.50 2123
2001.92 2097
2002.34 2187
2002.77 2194
2003.19 2105
2003.61 2014
2004.03 1771
2004.45 2012
2004.88 1908
2005.30 1801
2005.72 1809
2006.14 2079
2006.56 2034
2006.99 2063
2007.41 2031
2007.83 2197
2008.25 2289
2008.67 2078
2009.10 2132
2009.52 2078
2009.94 2292
2010.36 2443
2010.79 2379
2011.21 2170
2011.63 2114
2012.06 2213
2012.48 1945
2012.90 1807
2013.32 1768
2013.75 1937
2014.17 1948
2014.59 1966
2015.02 1860
2015.44 1864
2015.86 1979
2016.28 1986
2016.71 1979
2017.13 2064
2017.55 1802
2017.98 1999
2018.40 2143
2018.82 2046
2019.25 2149
2019.67 2001
2020.09 2035
2020.52 2050
2020.94 1947
2021.37 1984
2021.79 1900
2022.21 1824
2022.64 1841
2023.06 1878
2023.48 1983
2023.91 1909
2024.33 1985
2024.76 2112
2025.18 1938
2025.60 1855
2026.03 1861
2026.45 2194
2026.88 2048
2027.30 1991
2027.73 1893
2028.15 1751
2028.57 1789
2029.00 1885
2029.42 1691
2029.85 1819
2030.27 1864
2030.70 1715
2031.12 1737
2031.55 1751
2031.97 1789
2032.40 1855
2032.82 2073
2033.25 2072
2033.67 2031
2034.10 2272
2034.52 2190
2034.95 2036
2035.37 1959
2035.80 1914
2036.22 2250
2036.65 2129
2037.07 2020
2037.50 1956
2037.92 1894
2038.35 1835
2038.77 1887
2039.20 1853
2039.63 1813
2040.05 2046
2040.48 1985
2040.90 1987
2041.33 1810
2041.75 1643
2042.18 1848
2042.61 1934
2043.03 2068
2043.46 1971
2043.88 2037
2044.31 1948
2044.74 1891
2045.16 1747
2045.59 1757
2046.01 1740
2046.44 1957
2046.87 2189
2047.29 2073
2047.72 1923
2048.15 1968
2048.57 2138
2049.00 2054
2049.43 1886
2049.85 1918
2050.28 1976
2050.71 2188
2051.13 2092
2051.56 1985
2051.99 2054
2052.41 1965
2052.84 1943
2053.27 2055
2053.69 2025
2054.12 1997
2054.55 2012
2054.98 2187
2055.40 1933
2055.83 2008
2056.26 1985
2056.68 1964
2057.11 2104
2057.54 2151
2057.97 2005
2058.39 2072
2058.82 2052
2059.25 1921
2059.68 2071
2060.11 1904
2060.53 2049
2060.96 2032
2061.39 1977
2061.82 2132
2062.24 2049
2062.67 2244
2063.10 2378
2063.53 2400
2063.96 2381
2064.39 2391
2064.81 2524
2065.24 2766
2065.67 2831
2066.10 2794
2066.53 2860
2066.95 2869
2067.38 2966
2067.81 3133
2068.24 3060
2068.67 2795
2069.10 2289
2069.53 2265
2069.96 2385
2070.38 2161
2070.81 1969
2071.24 2018
2071.67 2145
2072.10 2132
2072.53 2061
2072.96 1957
2073.39 2126
2073.82 2200
2074.24 2324
2074.67 2128
2075.10 2215
2075.53 2288
2075.96 2273
2076.39 2474
2076.82 2492
2077.25 2512
2077.68 2362
2078.11 2433
2078.54 1946
2078.97 2004
2079.40 2142
2079.83 1948
2080.26 1947
2080.69 1929
2081.12 1931
2081.55 1962
2081.98 2353
2082.41 2143
2082.84 2086
2083.27 1990
2083.70 1995
2084.13 2021
2084.56 2117
2084.99 2009
2085.42 2087
2085.85 2139
2086.28 2014
2086.71 2002
2087.14 2072
2087.57 1879
2088.00 2218
2088.43 2057
2088.86 1895
2089.29 1917
2089.73 1787
2090.16 2029
2090.59 2137
2091.02 1964
2091.45 1959
2091.88 2055
2092.31 1856
2092.74 1905
2093.17 1895
2093.60 1919
2094.04 1904
2094.47 1847
2094.90 1732
2095.33 1743
2095.76 1860
2096.19 2066
2096.62 1997
2097.06 2008
2097.49 1938
2097.92 1920
2098.35 1858
2098.78 1995
2099.21 1895
2099.65 1813
2100.08 1705
2100.51 1791
2100.94 1768
2101.37 2039
2101.81 2058
2102.24 1903
2102.67 1888
2103.10 1857
2103.53 1812
2103.97 1705
2104.40 1747
2104.83 1884
2105.26 2026
2105.70 2037
2106.13 1950
2106.56 2095
2106.99 2118
2107.43 1975
2107.86 1963
2108.29 2111
2108.72 2213
2109.16 2137
2109.59 1903
2110.02 1956
2110.46 1909
2110.89 1952
2111.32 2026
2111.75 1908
2112.19 1863
2112.62 1976
2113.05 1998
2113.49 2105
2113.92 1839
2114.35 1940
2114.79 1906
2115.22 1787
2115.65 1875
2116.09 1931
2116.52 1842
2116.95 1942
2117.39 1665
2117.82 1680
2118.26 1780
2118.69 1727
2119.12 1757
2119.56 1711
2119.99 1691
2120.42 1938
2120.86 1989
2121.29 1819
2121.73 1943
2122.16 2076
2122.59 1997
2123.03 1982
2123.46 1712
2123.90 1770
2124.33 1948
2124.77 1784
2125.20 1969
2125.64 1965
2126.07 2124
2126.50 1902
2126.94 1784
2127.37 1911
2127.81 2032
2128.24 2137
2128.68 2123
2129.11 2156
2129.55 2127
2129.98 2216
2130.42 2193
2130.85 2331
2131.29 2468
2131.72 2266
2132.16 2385
2132.59 2372
2133.03 2256
2133.46 2084
2133.90 2118
2134.33 1975
2134.77 1902
2135.20 2139
2135.64 1950
2136.08 1840
2136.51 1933
2136.95 1937
2137.38 2014
2137.82 1960
2138.25 1920
2138.69 1999
2139.13 1777
2139.56 1835
2140.00 1985
2140.43 1973
2140.87 2137
2141.31 1962
2141.74 1986
2142.18 1915
2142.61 1853
2143.05 1913
2143.49 1881
2143.92 1685
2144.36 1880
2144.80 1800
2145.23 1783
2145.67 1948
2146.11 1884
2146.54 1770
2146.98 2012
2147.42 2017
2147.85 1946
2148.29 2123
2148.73 2174
2149.16 2213
2149.60 2144
2150.04 2259
2150.47 2256
2150.91 2421
2151.35 2360
2151.79 2193
2152.22 2544
2152.66 2422
2153.10 2288
2153.53 2243
2153.97 1987
2154.41 2123
2154.85 1941
2155.28 2198
2155.72 2016
2156.16 2155
2156.60 2161
2157.03 2302
2157.47 2358
2157.91 2369
2158.35 2184
2158.79 2388
2159.22 2399
2159.66 2380
2160.10 2286
2160.54 2107
2160.98 2311
2161.41 2239
2161.85 2249
2162.29 2145
2162.73 1973
2163.17 1925
2163.60 1945
2164.04 1922
2164.48 1756
2164.92 1866
2165.36 2129
2165.80 2072
2166.24 1980
2166.67 2100
2167.11 1940
2167.55 2065
2167.99 2007
2168.43 1867
2168.87 1917
2169.31 1913
2169.75 2240
2170.19 2264
2170.62 2221
2171.06 2191
2171.50 2227
2171.94 2407
2172.38 2631
2172.82 2493
2173.26 2660
2173.70 2938
2174.14 2850
2174.58 2831
2175.02 3100
2175.46 3274
2175.90 3450
2176.34 3672
2176.78 3436
2177.22 3374
2177.66 3245
2178.10 2732
2178.54 2640
2178.97 2488
2179.41 2321
2179.85 2367
2180.29 2278
2180.74 2217
2181.18 1995
2181.62 2109
2182.06 2078
2182.50 2044
2182.94 2084
2183.38 1985
2183.82 1864
2184.26 1881
2184.70 2097
2185.14 1927
2185.58 1896
2186.02 1951
2186.46 2041
2186.90 2129
2187.34 2104
2187.78 2407
2188.22 2259
2188.66 2290
2189.11 1937
2189.55 2169
2189.99 2338
2190.43 2284
2190.87 2164
2191.31 2243
2191.75 2120
2192.19 2204
2192.63 2355
2193.08 2537
2193.52 2269
2193.96 2080
2194.40 2221
2194.84 2416
2195.28 2418
2195.72 2813
2196.17 2694
2196.61 2409
2197.05 2451
2197.49 2398
2197.93 2443
2198.37 2292
2198.82 2334
2199.26 2443
2199.70 2123
2200.14 2008
2200.58 1928
2201.03 2226
2201.47 2292
2201.91 2040
2202.35 2106
2202.80 2181
2203.24 2350
2203.68 2289
2204.12 2281
2204.57 2157
2205.01 1982
2205.45 1911
2205.89 2032
2206.34 2268
2206.78 2453
2207.22 2302
2207.66 2256
2208.11 2110
2208.55 2134
2208.99 2343
2209.44 2294
2209.88 2353
2210.32 2361
2210.76 2023
2211.21 2082
2211.65 2019
2212.09 2062
2212.54 1884
2212.98 2056
2213.42 2059
2213.87 2117
2214.31 1962
2214.75 1906
2215.20 2079
2215.64 2148
2216.09 2030
2216.53 2054
2216.97 2079
2217.42 2183
2217.86 2161
2218.30 2110
2218.75 2154
2219.19 1889
2219.64 1931
2220.08 2113
2220.52 2175
2220.97 2265
2221.41 2256
2221.86 2181
2222.30 2302
2222.75 2213
2223.19 2172
2223.63 2387
2224.08 2456
2224.52 2445
2224.97 2481
2225.41 2745
2225.86 2516
2226.30 2683
2226.75 2810
2227.19 2610
2227.64 2583
2228.08 2544
2228.53 2707
2228.97 2775
2229.42 2400
2229.86 2344
2230.31 2509
2230.75 2560
2231.20 2367
2231.64 2436
2232.09 2527
2232.53 2543
2232.98 2418
2233.42 2455
2233.87 2374
2234.31 2240
2234.76 2113
2235.20 2379
2235.65 2325
2236.10 2191
2236.54 2183
2236.99 2065
2237.43 2014
2237.88 2046
2238.32 1955
2238.77 2057
2239.22 1965
2239.66 1838
2240.11 1910
2240.55 1816
2241.00 1913
2241.45 1812
2241.89 1880
2242.34 1820
2242.79 1948
2243.23 1935
2243.68 1656
2244.12 1770
2244.57 1739
2245.02 1738
2245.46 1718
2245.91 1770
2246.36 1804
2246.80 1865
2247.25 1960
2247.70 1876
2248.14 1696
2248.59 1852
2249.04 2092
2249.49 2053
2249.93 1930
2250.38 2011
2250.83 1907
2251.27 1991
2251.72 1801
2252.17 1843
2252.62 1953
2253.06 1997
2253.51 1755
2253.96 1880
2254.40 1958
2254.85 1923
2255.30 1736
2255.75 2081
2256.20 1967
2256.64 1796
2257.09 1942
2257.54 1823
2257.99 1756
2258.43 1732
2258.88 1920
2259.33 1935
2259.78 1860
2260.23 1905
2260.67 1867
2261.12 2002
2261.57 1911
2262.02 2002
2262.47 2356
2262.92 2253
2263.36 2187
2263.81 2302
2264.26 2279
2264.71 2218
2265.16 2324
2265.61 2308
2266.05 2252
2266.50 2421
2266.95 2149
2267.40 2179
2267.85 2225
2268.30 2026
2268.75 2225
2269.20 2114
2269.65 2241
2270.09 2137
2270.54 2277
2270.99 2230
2271.44 2223
2271.89 2552
2272.34 2444
2272.79 2517
2273.24 2430
2273.69 2591
2274.14 2426
2274.59 2525
2275.04 2447
2275.49 2193
2275.94 2081
2276.38 1979
2276.83 2155
2277.28 2027
2277.73 2069
2278.18 1919
2278.63 1970
2279.08 2222
2279.53 2079
2279.98 1978
2280.43 1969
2280.88 2041
2281.33 2040
2281.78 2026
2282.23 2037
2282.68 1931
2283.13 1879
2283.59 1921
2284.04 1802
2284.49 1840
2284.94 1881
2285.39 1938
2285.84 2168
2286.29 2010
2286.74 2026
2287.19 2065
2287.64 2157
2288.09 2339
2288.54 2592
2288.99 2980
2289.44 3122
2289.89 3397
2290.35 3871
2290.80 4237
2291.25 4195
2291.70 4355
2292.15 4712
2292.60 4779
2293.05 4498
2293.50 4104
2293.96 3772
2294.41 3555
2294.86 3034
2295.31 2655
2295.76 2417
2296.21 2405
2296.66 2353
2297.12 2236
2297.57 2114
2298.02 2017
2298.47 1892
2298.92 1789
2299.38 1865
2299.83 1762
2300.28 1751
2300.73 1926
2301.18 1901
2301.64 1951
2302.09 1985
2302.54 2040
2302.99 1817
2303.44 1885
2303.90 2023
2304.35 1920
2304.80 1843
2305.25 1969
2305.71 1920
2306.16 1986
2306.61 2090
2307.07 2081
2307.52 2044
2307.97 2125
2308.42 2133
2308.88 2345
2309.33 2193
2309.78 2372
2310.23 2401
2310.69 2225
2311.14 2364
2311.59 2410
2312.05 2400
2312.50 2396
2312.95 2295
2313.41 2071
2313.86 2165
2314.31 2198
2314.77 2266
2315.22 2304
2315.67 2216
2316.13 2098
2316.58 2202
2317.04 2192
2317.49 2195
2317.94 2280
2318.40 2061
2318.85 2149
2319.30 2279
2319.76 2476
2320.21 2543
2320.67 2343
2321.12 2273
2321.57 2156
2322.03 2049
2322.48 2250
2322.94 2160
2323.39 2357
2323.85 2503
2324.30 2626
2324.75 2872
2325.21 2961
2325.66 3595
2326.12 3662
2326.57 3501
2327.03 3168
2327.48 2894
2327.94 2949
2328.39 2785
2328.85 2577
2329.30 2413
2329.76 2413
2330.21 2394
2330.67 2412
2331.12 2535
2331.58 2281
2332.03 2243
2332.49 2372
2332.94 2351
2333.40 2191
2333.85 2119
2334.31 2093
2334.76 2132
2335.22 2156
2335.67 1974
2336.13 2242
2336.58 2303
2337.04 2255
2337.50 2108
2337.95 2288
2338.41 2223
2338.86 2042
2339.32 2253
2339.77 2146
2340.23 2166
2340.69 2318
2341.14 2089
2341.60 1944
2342.05 1979
2342.51 2003
2342.97 2006
2343.42 1883
2343.88 1975
2344.34 1846
2344.79 1829
2345.25 1794
2345.70 1732
2346.16 1818
2346.62 1819
2347.07 1931
2347.53 1955
2347.99 1839
2348.44 2048
2348.90 1969
2349.36 1785
2349.81 1978
2350.27 2062
2350.73 1888
2351.19 2116
2351.64 2069
2352.10 1842
2352.56 1892
2353.01 1715
2353.47 1948
2353.93 2158
2354.39 1712
2354.84 1904
2355.30 1822
2355.76 1864
2356.22 1873
2356.67 1895
2357.13 1959
2357.59 1912
2358.05 1940
2358.50 1712
2358.96 1864
2359.42 2052
2359.88 1861
2360.33 1990
2360.79 1958
2361.25 2126
2361.71 2065
2362.17 1920
2362.62 1958
2363.08 1966
2363.54 2228
2364.00 1998
2364.46 1886
2364.92 1921
2365.37 2052
2365.83 2215
2366.29 2086
2366.75 1987
2367.21 2083
2367.67 1984
2368.12 1929
2368.58 2046
2369.04 2048
2369.50 2102
2369.96 2368
2370.42 2375
2370.88 2396
2371.34 2261
2371.80 2464
2372.25 2302
2372.71 2348
2373.17 2406
2373.63 2628
2374.09 2744
2374.55 2709
2375.01 2685
2375.47 2770
2375.93 2830
2376.39 2964
2376.85 2973
2377.31 2857
2377.77 2681
2378.23 2619
2378.69 2525
2379.15 2361
2379.61 2243
2380.06 2246
2380.52 1971
2380.98 2029
2381.44 1991
2381.90 2035
2382.36 1870
2382.82 2005
2383.28 2101
2383.74 2096
2384.20 1989
2384.67 2024
2385.13 2037
2385.59 1888
2386.05 1715
2386.51 1864
2386.97 1944
2387.43 1852
2387.89 1627
2388.35 1811
2388.81 1850
2389.27 1907
2389.73 1995
2390.19 1976
2390.65 1972
2391.11 2166
2391.57 2371
2392.03 2274
2392.50 2232
2392.96 2308
2393.42 2186
2393.88 2290
2394.34 2271
2394.80 2204
2395.26 1844
2395.72 2198
2396.19 2296
2396.65 2305
2397.11 2124
2397.57 2193
2398.03 2045
2398.49 2098
2398.95 2187
2399.42 2086
2399.88 2177
2400.34 1994
2400.80 2072
2401.26 2026
2401.73 1886
2402.19 1855
2402.65 1889
2403.11 1811
2403.57 2128
2404.04 2227
2404.50 1908
2404.96 1849
2405.42 1976
2405.88 2028
2406.35 2268
2406.81 2255
2407.27 2139
2407.73 2107
2408.20 1968
2408.66 1998
2409.12 1906
2409.58 2163
2410.05 2063
2410.51 1822
2410.97 1720
2411.43 1833
2411.90 2116
2412.36 2124
2412.82 1959
2413.29 1975
2413.75 1851
2414.21 1874
2414.68 1958
2415.14 1852
2415.60 1936
2416.07 1947
2416.53 2019
2416.99 2131
2417.46 2278
2417.92 2351
2418.38 2274
2418.85 2198
2419.31 2055
2419.77 2177
2420.24 2271
2420.70 2124
2421.16 2163
2421.63 2121
2422.09 2139
2422.56 2080
2423.02 2017
2423.48 2071
2423.95 1916
2424.41 2077
2424.88 2093
2425.34 2009
2425.80 1935
2426.27 2081
2426.73 2051
2427.20 2055
2427.66 2033
2428.13 1830
2428.59 2025
2429.05 1894
2429.52 1900
2429.98 1745
2430.45 1872
2430.91 1737
2431.38 1895
2431.84 1899
2432.31 1897
2432.77 1992
2433.24 1943
2433.70 1819
2434.17 1975
2434.63 2010
2435.10 2021
2435.56 2088
2436.03 2042
2436.49 1930
2436.96 1893
2437.42 1982
2437.89 1713
2438.35 1889
2438.82 2064
2439.28 2044
2439.75 2143
2440.22 2268
2440.68 2273
2441.15 2068
2441.61 2032
2442.08 2083
2442.54 2186
2443.01 2167
2443.48 2160
2443.94 2333
2444.41 2424
2444.87 2274
2445.34 2196
2445.81 2182
2446.27 2075
2446.74 2120
2447.20 2100
2447.67 2046
2448.14 2219
2448.60 2083
2449.07 2073
2449.54 2093
2450.00 2064
2450.47 1898
2450.94 1884
2451.40 1993
2451.87 1837
2452.34 1957
2452.80 1953
2453.27 1985
2453.74 2005
2454.20 1955
2454.67 1928
2455.14 1829
2455.60 2035
2456.07 1708
2456.54 1998
2457.01 2064
2457.47 1878
2457.94 1833
2458.41 1765
2458.88 1717
2459.34 1941
2459.81 1950
2460.28 1842
2460.74 1792
2461.21 1805
2461.68 1752
2462.15 1667
2462.62 1782
2463.08 1654
2463.55 1858
2464.02 2069
2464.49 1937
2464.95 1990
2465.42 1847
2465.89 1784
2466.36 1807
2466.83 1822
2467.30 1881
2467.76 1785
2468.23 1848
2468.70 1958
2469.17 1818
2469.64 1894
2470.10 1908
2470.57 1790
2471.04 1937
2471.51 1925
2471.98 1853
2472.45 1872
2472.92 1754
2473.39 2178
2473.85 1983
2474.32 1847
2474.79 1811
2475.26 1717
2475.73 1787
2476.20 1717
2476.67 1813
2477.14 1928
2477.61 1725
2478.07 1689
2478.54 1827
2479.01 1828
2479.48 1972
2479.95 1837
2480.42 1861
2480.89 1871
2481.36 1724
2481.83 1711
2482.30 1777
2482.77 1900
2483.24 1824
2483.71 1878
2484.18 1864
2484.65 1791
2485.12 1799
2485.59 1836
2486.06 2120
2486.53 1997
2487.00 1921
2487.47 1994
2487.94 1890
2488.41 2189
2488.88 2140
2489.35 2025
2489.82 2048
2490.29 1988
2490.76 2011
2491.23 2172
2491.70 2091
2492.17 2174
2492.64 2031
2493.11 2019
2493.58 1977
2494.05 1941
2494.52 1978
2494.99 2062
2495.47 1894
2495.94 1912
2496.41 1737
2496.88 1658
2497.35 1699
2497.82 1873
2498.29 1915
2498.76 1828
2499.23 2058
2499.70 1867
2500.18 1896
2500.65 1832
2501.12 1816
2501.59 1842
2502.06 2043
2502.53 2093
2503.00 1962
2503.48 2054
2503.95 1926
2504.42 1991
2504.89 1911
2505.36 1992
2505.83 1786
2506.31 1894
2506.78 1756
2507.25 2147
2507.72 2053
2508.19 1956
2508.67 1969
2509.14 2061
2509.61 2233
2510.08 2040
2510.56 2217
2511.03 2304
2511.50 2539
2511.97 2166
2512.44 2326
2512.92 2380
2513.39 2426
2513.86 2441
2514.33 2436
2514.81 2202
2515.28 2255
2515.75 2108
2516.23 1930
2516.70 2015
2517.17 2082
2517.64 1871
2518.12 1829
2518.59 1998
2519.06 1868
2519.54 1930
2520.01 1788
2520.48 1728
2520.96 1836
2521.43 1863
2521.90 1879
2522.38 2036
2522.85 1869
2523.32 1831
2523.80 1896
2524.27 1841
2524.74 1775
2525.22 1912
2525.69 1885
2526.16 1726
2526.64 1910
2527.11 2012
2527.59 2066
2528.06 2050
2528.53 2020
2529.01 2009
2529.48 1969
2529.96 1903
2530.43 1772
2530.90 1938
2531.38 2005
2531.85 1967
2532.33 1993
2532.80 2029
2533.28 1938
2533.75 1885
2534.22 1866
2534.70 1961
2535.17 1870
2535.65 2028
2536.12 1880
2536.60 1811
2537.07 1826
2537.55 1887
2538.02 1764
2538.50 1877
2538.97 1904
2539.45 2047
2539.92 2116
2540.40 2097
2540.87 2197
2541.35 2109
2541.82 2211
2542.30 2076
2542.77 2182
2543.25 2109
2543.72 2035
2544.20 2058
2544.67 2269
2545.15 2079
2545.62 2278
2546.10 2291
2546.58 2276
2547.05 2181
2547.53 2494
2548.00 2644
2548.48 2514
2548.95 2479
2549.43 2569
2549.91 2718
2550.38 2565
2550.86 2476
2551.33 2508
2551.81 2496
2552.29 2543
2552.76 2356
2553.24 2150
2553.72 2260
2554.19 2470
2554.67 2364
2555.14 2191
2555.62 2228
2556.10 2217
2556.57 2154
2557.05 2177
2557.53 1989
2558.00 1988
2558.48 2085
2558.96 1891
2559.43 1964
2559.91 1840
2560.39 1787
2560.87 1965
2561.34 1997
2561.82 1740
2562.30 1724
2562.77 1962
2563.25 1860
2563.73 1768
2564.21 1921
2564.68 1833
2565.16 1856
2565.64 1761
2566.11 1786
2566.59 1812
2567.07 1781
2567.55 1624
2568.03 1813
2568.50 1822
2568.98 1699
2569.46 1734
2569.94 1770
2570.41 1684
2570.89 1645
2571.37 1867
2571.85 1739
2572.33 1668
2572.80 1797
2573.28 1859
2573.76 1768
2574.24 1716
2574.72 1825
2575.19 1759
2575.67 1833
2576.15 1700
2576.63 1714
2577.11 1825
2577.59 1698
2578.07 1799
2578.54 1812
2579.02 1822
2579.50 1863
2579.98 1911
2580.46 1991
2580.94 1913
2581.42 1965
2581.90 1895
2582.37 1658
2582.85 1686
2583.33 1687
2583.81 1713
2584.29 1581
2584.77 1861
2585.25 1707
2585.73 1589
2586.21 1896
2586.69 1843
2587.17 1823
2587.65 1729
2588.13 1618
2588.61 1831
2589.08 1742
2589.56 1834
2590.04 1838
2590.52 1986
2591.00 1918
2591.48 1809
2591.96 1846
2592.44 2052
2592.92 1972
2593.40 1850
2593.88 1858
2594.36 1649
2594.84 1755
2595.32 1852
2595.80 1772
2596.28 1810
2596.76 1974
2597.24 1914
2597.72 1836
2598.21 1641
2598.69 1627
2599.17 1609
2599.65 1593
2600.13 1704
2600.61 1718
2601.09 1701
2601.57 1982
2602.05 1899
2602.53 1774
2603.01 1653
2603.49 1828
2603.97 2050
2604.45 1956
2604.94 2016
2605.42 2041
2605.90 1987
2606.38 1833
2606.86 1807
2607.34 1766
2607.82 1926
2608.30 1850
2608.79 2010
2609.27 2062
2609.75 1791
2610.23 1814
2610.71 1891
2611.19 2070
2611.68 1870
2612.16 1804
2612.64 1894
2613.12 1908
2613.60 1899
2614.08 1751
2614.57 1704
2615.05 1943
2615.53 1914
2616.01 1800
2616.49 2017
2616.98 2021
2617.46 1795
2617.94 1744
2618.42 1818
2618.91 1914
2619.39 2078
2619.87 2213
2620.35 2021
2620.84 1903
2621.32 2045
2621.80 2093
2622.28 1965
2622.77 1869
2623.25 1890
2623.73 2014
2624.21 1879
2624.70 1826
2625.18 1899
2625.66 1985
2626.15 1937
2626.63 1808
2627.11 1864
2627.60 2134
2628.08 2002
2628.56 1942
2629.05 1920
2629.53 2084
2630.01 1997
2630.50 2152
2630.98 2185
2631.46 2159
2631.95 2032
2632.43 2180
2632.91 2208
2633.40 2611
2633.88 2317
2634.36 2146
2634.85 2288
2635.33 2322
2635.82 2385
2636.30 2208
2636.78 2172
2637.27 2090
2637.75 2071
2638.24 2022
2638.72 1871
2639.20 1997
2639.69 1882
2640.17 1821
2640.66 1860
2641.14 1814
2641.63 1788
2642.11 1988
2642.60 1748
2643.08 1550
2643.56 1551
2644.05 1827
2644.53 1762
2645.02 1729
2645.50 1777
2645.99 1592
2646.47 1699
2646.96 1864
2647.44 1795
2647.93 1878
2648.41 1554
2648.90 1804
2649.38 1934
2649.87 1766
2650.35 1952
2650.84 1875
2651.32 1796
2651.81 1979
2652.30 2053
2652.78 1861
2653.27 1910
2653.75 1772
2654.24 1795
2654.72 1798
2655.21 1736
2655.69 1870
2656.18 1781
2656.67 1697
2657.15 1748
2657.64 1859
2658.12 1831
2658.61 1978
2659.10 1961
2659.58 1770
2660.07 1754
2660.55 2014
2661.04 1828
2661.53 1637
2662.01 1714
2662.50 1859
2662.99 1814
2663.47 1746
2663.96 1830
2664.44 1776
2664.93 1817
2665.42 1747
2665.90 1758
2666.39 1728
2666.88 1868
2667.36 1981
2667.85 1834
2668.34 1632
2668.83 1609
2669.31 1772
2669.80 1757
2670.29 2011
2670.77 1899
2671.26 1966
2671.75 1995
2672.24 1669
2672.72 2054
2673.21 2238
2673.70 2348
2674.18 2284
2674.67 2146
2675.16 2324
2675.65 2569
2676.13 2462
2676.62 2640
2677.11 2599
2677.60 2614
2678.09 2497
2678.57 2232
2679.06 2174
2679.55 1968
2680.04 2095
2680.53 1941
2681.01 1897
2681.50 1890
2681.99 1814
2682.48 1608
2682.97 1795
2683.45 1941
2683.94 1872
2684.43 1740
2684.92 1729
2685.41 1754
2685.90 1673
2686.38 1690
2686.87 1724
2687.36 1860
2687.85 1862
2688.34 1870
2688.83 1770
2689.32 1812
2689.81 1684
2690.29 1580
2690.78 1750
2691.27 1658
2691.76 1614
2692.25 1971
2692.74 1979
2693.23 1964
2693.72 1801
2694.21 1969
2694.70 1962
2695.19 1830
2695.68 1667
2696.16 1707
2696.65 1735
2697.14 1656
2697.63 1824
2698.12 1717
2698.61 1636
2699.10 1569
2699.59 1702
2700.08 1660
2700.57 1730
2701.06 2053
2701.55 2012
2702.04 1981
2702.53 2025
2703.02 2000
2703.51 1927
2704.00 1910
2704.49 1850
2704.98 1929
2705.47 1899
2705.96 1856
2706.45 1876
2706.94 1822
2707.43 1741
2707.92 1964
2708.41 1682
2708.91 1702
2709.40 1791
2709.89 1665
2710.38 1704
2710.87 1750
2711.36 1869
2711.85 1824
2712.34 1963
2712.83 1815
2713.32 1799
2713.81 1788
2714.30 1973
2714.80 1851
2715.29 1993
2715.78 1955
2716.27 1929
2716.76 1888
2717.25 1800
2717.74 1946
2718.23 1964
2718.73 1853
2719.22 1872
2719.71 1906
2720.20 1812
2720.69 1854
2721.18 2006
2721.68 2109
2722.17 2079
2722.66 2104
2723.15 2317
2723.64 2266
2724.14 2069
2724.63 2286
2725.12 2354
2725.61 2273
2726.10 2185
2726.60 2152
2727.09 2004
2727.58 1990
2728.07 1920
2728.56 2039
2729.06 2013
2729.55 2088
2730.04 2086
2730.53 2062
2731.03 2181
2731.52 2529
2732.01 2344
2732.51 2218
2733.00 2432
2733.49 2448
2733.98 2517
2734.48 2259
2734.97 2252
2735.46 2275
2735.96 2220
2736.45 2303
2736.94 2239
2737.43 2310
2737.93 2355
2738.42 2397
2738.91 2320
2739.41 2489
2739.90 2233
2740.39 2196
2740.89 2185
2741.38 2082
2741.88 2131
2742.37 2146
2742.86 2150
2743.36 2055
2743.85 2019
2744.34 1978
2744.84 1889
2745.33 1917
2745.83 2017
2746.32 1977
2746.81 1917
2747.31 1954
2747.80 1978
2748.30 2018
2748.79 2207
2749.28 2199
2749.78 1952
2750.27 2075
2750.77 1897
2751.26 1926
2751.76 2076
2752.25 2167
2752.74 1986
2753.24 2056
2753.73 1948
2754.23 2084
2754.72 1990
2755.22 1883
2755.71 1954
2756.21 1929
2756.70 1852
2757.20 1842
2757.69 1862
2758.19 2132
2758.68 2107
2759.18 1911
2759.67 1907
2760.17 1985
2760.66 2088
2761.16 1931
2761.65 1826
2762.15 2001
2762.64 2071
2763.14 2048
2763.64 2020
2764.13 1896
2764.63 2054
2765.12 2189
2765.62 2043
2766.11 2117
2766.61 2246
2767.11 2228
2767.60 2258
2768.10 2241
2768.59 2262
2769.09 2249
2769.59 2209
2770.08 2103
2770.58 2071
2771.07 2002
2771.57 2230
2772.07 2033
2772.56 2181
2773.06 2019
2773.56 2070
2774.05 2229
2774.55 2381
2775.04 2364
2775.54 2457
2776.04 2704
2776.53 2490
2777.03 2667
2777.53 2697
2778.03 2852
2778.52 2605
2779.02 2482
2779.52 2586
2780.01 2561
2780.51 2424
2781.01 2388
2781.50 2336
2782.00 1943
2782.50 2006
2783.00 2010
2783.49 1938
2783.99 1902
2784.49 1784
2784.99 1899
2785.48 1933
2785.98 2013
2786.48 2162
2786.98 1856
2787.47 1868
2787.97 1831
2788.47 1747
2788.97 1825
2789.46 2043
2789.96 1815
2790.46 1898
2790.96 1777
2791.46 1942
2791.95 1990
2792.45 1709
2792.95 2008
2793.45 1917
2793.95 1876
2794.44 1923
2794.94 1960
2795.44 2139
2795.94 2043
2796.44 1926
2796.94 1887
2797.44 2078
2797.93 2208
2798.43 2344
2798.93 2206
2799.43 2113
2799.93 2187
2800.43 2071
2800.93 2114
2801.43 2022
2801.92 2065
2802.42 1869
2802.92 1932
2803.42 1920
2803.92 2071
2804.42 1950
2804.92 2132
2805.42 2194
2805.92 2238
2806.42 2359
2806.92 2462
2807.42 2440
2807.91 2190
2808.41 2293
2808.91 2208
2809.41 2262
2809.91 2207
2810.41 2029
2810.91 2058
2811.41 2142
2811.91 2263
2812.41 2009
2812.91 1937
2813.41 2057
2813.91 2002
2814.41 1895
2814.91 1774
2815.41 1880
2815.91 1891
2816.41 1874
2816.91 1976
2817.41 1823
2817.91 1878
2818.41 1676
2818.91 1768
2819.42 1950
2819.92 1814
2820.42 1986
2820.92 1887
2821.42 1846
2821.92 1986
2822.42 2199
2822.92 1952
2823.42 2063
2823.92 1974
2824.42 1789
2824.92 1734
2825.42 1931
2825.93 1939
2826.43 1872
2826.93 1976
2827.43 1964
2827.93 1797
2828.43 1702
2828.93 1706
2829.43 1820
2829.94 1721
2830.44 1676
2830.94 1775
2831.44 1883
2831.94 1789
2832.44 1796
2832.95 1850
2833.45 1848
2833.95 1838
2834.45 1795
2834.95 1786
2835.45 1820
2835.96 1949
2836.46 1816
2836.96 1909
2837.46 2046
2837.97 1972
2838.47 1958
2838.97 1970
2839.47 2026
2839.97 2015
2840.48 1883
2840.98 1845
2841.48 1996
2841.98 1888
2842.49 2030
2842.99 1965
2843.49 1836
2843.99 1950
2844.50 1893
2845.00 1969
2845.50 2101
2846.01 2027
2846.51 2122
2847.01 2019
2847.51 1840
2848.02 1885
2848.52 1856
2849.02 2142
2849.53 2252
2850.03 2195
2850.53 1959
2851.04 2007
2851.54 2087
2852.04 1934
2852.55 1889
2853.05 1924
2853.55 2015
2854.06 2224
2854.56 2511
2855.06 2305
2855.57 2333
2856.07 2238
2856.58 2255
2857.08 2391
2857.58 2285
2858.09 2440
2858.59 2233
2859.10 2339
2859.60 2165
2860.10 1902
2860.61 1785
2861.11 1810
2861.62 1771
2862.12 1776
2862.62 1781
2863.13 1844
2863.63 1679
2864.14 1702
2864.64 1853
2865.15 1632
2865.65 1705
2866.16 1737
2866.66 1628
2867.17 1665
2867.67 1770
2868.18 1898
2868.68 1694
2869.19 1834
2869.69 1789
2870.20 1973
2870.70 1905
2871.21 1615
2871.71 1768
2872.22 1775
2872.72 1970
2873.23 1960
2873.73 1969
2874.24 1949
2874.74 2123
2875.25 2105
2875.75 2097
2876.26 2137
2876.76 2021
2877.27 2044
2877.78 2028
2878.28 2191
2878.79 1955
2879.29 1836
2879.80 1980
2880.30 2060
2880.81 1803
2881.32 1883
2881.82 1939
2882.33 1941
2882.83 2017
2883.34 1876
2883.85 1854
2884.35 1930
2884.86 1951
2885.37 2024
2885.87 1851
2886.38 2034
2886.88 2097
2887.39 2236
2887.90 2130
2888.40 2303
2888.91 2147
2889.42 2346
2889.92 2297
2890.43 2148
2890.94 2255
2891.45 2323
2891.95 2079
2892.46 2238
2892.97 2317
2893.47 2423
2893.98 2315
2894.49 2536
2894.99 2799
2895.50 2857
2896.01 2771
2896.52 3190
2897.02 3137
2897.53 2628
2898.04 2813
2898.55 2586
2899.05 2458
2899.56 2460
2900.07 2445
2900.58 2170
2901.08 2249
2901.59 2112
2902.10 2017
2902.61 1983
2903.12 1880
2903.62 1888
2904.13 1862
2904.64 2150
2905.15 2134
2905.66 2331
2906.16 2327
2906.67 2075
2907.18 2265
2907.69 2319
2908.20 2224
2908.71 2249
2909.21 2148
2909.72 2141
2910.23 2009
2910.74 1961
2911.25 2170
2911.76 2142
2912.26 1998
2912.77 2129
2913.28 2047
2913.79 1835
2914.30 2035
2914.81 1921
2915.32 2245
2915.83 2158
2916.34 1915
2916.85 1895
2917.35 2099
2917.86 2043
2918.37 1881
2918.88 2057
2919.39 1970
2919.90 2011
2920.41 2049
2920.92 2041
2921.43 2089
2921.94 2255
2922.45 2233
2922.96 2021
2923.47 2044
2923.98 2160
2924.49 2161
2925.00 2151
2925.51 2039
2926.02 2152
2926.53 2090
2927.04 2086
2927.55 2083
2928.06 2056
2928.57 2018
2929.08 1897
2929.59 1924
2930.10 1804
2930.61 1725
2931.12 1810
2931.63 1750
2932.14 1831
2932.65 1984
2933.16 2076
2933.67 1918
2934.18 1726
2934.69 1768
2935.20 1937
2935.71 2200
2936.22 2052
2936.73 2124
2937.25 2211
2937.76 2118
2938.27 2154
2938.78 2150
2939.29 2251
2939.80 2202
2940.31 2169
2940.82 2111
2941.33 2091
2941.85 2082
2942.36 2247
2942.87 2318
2943.38 2414
2943.89 2232
2944.40 2234
2944.91 2068
2945.43 2042
2945.94 1992
2946.45 1936
2946.96 1973
2947.47 1909
2947.98 1994
2948.50 2009
2949.01 1712
2949.52 1755
2950.03 1914
2950.54 1707
2951.06 1689
2951.57 1724
2952.08 1855
2952.59 1854
2953.10 1652
2953.62 1754
2954.13 1891
2954.64 1888
2955.15 1957
2955.67 1998
2956.18 1953
2956.69 1952
2957.20 2010
2957.72 1792
2958.23 1796
2958.74 1976
2959.25 1928
2959.77 1881
2960.28 1910
2960.79 1872
2961.31 1835
2961.82 1982
2962.33 2040
2962.85 1958
2963.36 1884
2963.87 1985
2964.39 2101
2964.90 2004
2965.41 2096
2965.93 2086
2966.44 2109
2966.95 2055
2967.47 1832
2967.98 1836
2968.49 1784
2969.01 1880
2969.52 1647
2970.03 1693
2970.55 1945
2971.06 1804
2971.58 1762
2972.09 1822
2972.60 1686
2973.12 1852
2973.63 2024
2974.15 2066
2974.66 2010
2975.17 1984
2975.69 2067
2976.20 2195
2976.72 2043
2977.23 2042
2977.74 2036
2978.26 2356
2978.77 2139
2979.29 2029
2979.80 1900
2980.32 2045
2980.83 2164
2981.35 2121
2981.86 1976
2982.38 2215
2982.89 2054
2983.41 2236
2983.92 2082
2984.44 2322
2984.95 2381
2985.47 2435
2985.98 2538
2986.50 2365
2987.01 2230
2987.53 2131
2988.04 2520
2988.56 2646
2989.07 2638
2989.59 2398
2990.10 2353
2990.62 2445
2991.13 2547
2991.65 2651
2992.17 2728
2992.68 2758
2993.20 2789
2993.71 2763
2994.23 2781
2994.74 2790
2995.26 2780
2995.78 2900
2996.29 2814
2996.81 2653
2997.32 2649
2997.84 2947
2998.36 3120
2998.87 2908
2999.39 3050
2999.91 3171
3000.42 3033
3000.94 3203
3001.45 3523
3001.97 3522
3002.49 3976
3003.00 4590
3003.52 4994
3004.04 5623
3004.55 6262
3005.07 6513
3005.59 6672
3006.10 6784
3006.62 6993
3007.14 6273
3007.66 6002
3008.17 5194
3008.69 4754
3009.21 4218
3009.72 3587
3010.24 3407
3010.76 3035
3011.28 2830
3011.79 2679
3012.31 2662
3012.83 2588
3013.35 2583
3013.86 2729
3014.38 2671
3014.90 2562
3015.42 2338
3015.93 2286
3016.45 2458
3016.97 2540
3017.49 2480
3018.00 2340
3018.52 2421
3019.04 2702
3019.56 2444
3020.08 2404
3020.59 2470
3021.11 2426
3021.63 2488
3022.15 2569
3022.67 2535
3023.19 2564
3023.70 2633
3024.22 2585
3024.74 2606
3025.26 2377
3025.78 2571
3026.30 2604
3026.81 2502
3027.33 2239
3027.85 2331
3028.37 2260
3028.89 2221
3029.41 2281
3029.93 2071
3030.45 2035
3030.97 1995
3031.48 2257
3032.00 2272
3032.52 2139
3033.04 2106
3033.56 2263
3034.08 2458
3034.60 2233
3035.12 2056
3035.64 2126
3036.16 2146
3036.68 2352
3037.20 2160
3037.72 2273
3038.24 2405
3038.76 2012
3039.27 2204
3039.79 2074
3040.31 2028
3040.83 1931
3041.35 2071
3041.87 1898
3042.39 1955
3042.91 1930
3043.43 2053
3043.95 2307
3044.47 2346
3044.99 2241
3045.51 2210
3046.03 2125
3046.56 2234
3047.08 2275
3047.60 2047
3048.12 2167
3048.64 2134
3049.16 2287
3049.68 2412
3050.20 2284
3050.72 2010
3051.24 2072
3051.76 1952
3052.28 2072
3052.80 2008
3053.32 2244
3053.84 2305
3054.37 2210
3054.89 1979
3055.41 2122
3055.93 2028
3056.45 2037
3056.97 1991
3057.49 1840
3058.01 1818
3058.53 2042
3059.06 1944
3059.58 1945
3060.10 2137
3060.62 2072
3061.14 2148
3061.66 2057
3062.19 2220
3062.71 2247
3063.23 2073
3063.75 2245
3064.27 2156
3064.79 2332
3065.32 2459
3065.84 2399
3066.36 2248
3066.88 2328
3067.40 2456
3067.93 2249
3068.45 2236
3068.97 2213
3069.49 2296
3070.02 2116
3070.54 2013
3071.06 2156
3071.58 2089
3072.10 2116
3072.63 2193
3073.15 2046
3073.67 2156
3074.20 2141
3074.72 2050
3075.24 2263
3075.76 2262
3076.29 2400
3076.81 2334
3077.33 2481
3077.86 2838
3078.38 2679
3078.90 2799
3079.42 2772
3079.95 2875
3080.47 2774
3080.99 2958
3081.52 3082
3082.04 3295
3082.56 3138
3083.09 3242
3083.61 3493
3084.13 3383
3084.66 3233
3085.18 3098
3085.71 3294
3086.23 3314
3086.75 3099
3087.28 2554
3087.80 2777
3088.32 2798
3088.85 2646
3089.37 2683
3089.90 2494
3090.42 2336
3090.94 2685
3091.47 2557
3091.99 2726
3092.52 2654
3093.04 2750
3093.57 3014
3094.09 2967
3094.61 2878
3095.14 3026
3095.66 3364
3096.19 3399
3096.71 3358
3097.24 3359
3097.76 3374
3098.29 3415
3098.81 3436
3099.34 3778
3099.86 4110
3100.39 4988
3100.91 6060
3101.44 7212
3101.96 8779
3102.49 10566
3103.01 11793
3103.54 13352
3104.06 14097
3104.59 14372
3105.11 14579
3105.64 13081
3106.16 12770
3106.69 10896
3107.21 8722
3107.74 7411
3108.26 6611
3108.79 5361
3109.32 4804
3109.84 4567
3110.37 4453
3110.89 4627
3111.42 4564
3111.94 4658
3112.47 4669
3113.00 4316
3113.52 4267
3114.05 4292
3114.57 3863
3115.10 3575
3115.63 3506
3116.15 3382
3116.68 3208
3117.21 2993
3117.73 2918
3118.26 3013
3118.78 2954
3119.31 2978
3119.84 3134
3120.36 3409
3120.89 3116
3121.42 3136
3121.94 3464
3122.47 3364
3123.00 3446
3123.52 3586
3124.05 3281
3124.58 3216
3125.11 2859
3125.63 2587
3126.16 2613
3126.69 2747
3127.21 2710
3127.74 2620
3128.27 2628
3128.80 2519
3129.32 2422
3129.85 2488
3130.38 2565
3130.91 2433
3131.43 2321
3131.96 2568
3132.49 2527
3133.02 2421
3133.54 2337
3134.07 2124
3134.60 2144
3135.13 2143
3135.65 2164
3136.18 2305
3136.71 2247
3137.24 2042
3137.77 2467
3138.29 2486
3138.82 2375
3139.35 2174
3139.88 2200
3140.41 2228
3140.94 2285
3141.46 2198
3141.99 2189
3142.52 2314
3143.05 2411
3143.58 2346
3144.11 2246
3144.64 2228
3145.16 2324
3145.69 2351
3146.22 2531
3146.75 2619
3147.28 2389
3147.81 2375
3148.34 2687
3148.87 2797
3149.40 2468
3149.92 2489
3150.45 2484
3150.98 2709
3151.51 2611
3152.04 2665
3152.57 2752
3153.10 2756
3153.63 2596
3154.16 2468
3154.69 2813
3155.22 2693
3155.75 2678
3156.28 2780
3156.81 2695
3157.34 2694
3157.87 2696
3158.40 2816
3158.93 2930
3159.46 2817
3159.99 3092
3160.52 2944
3161.05 3040
3161.58 2728
3162.11 2831
3162.64 2864
3163.17 2580
3163.70 2659
3164.23 2390
3164.76 2597
3165.29 2481
3165.82 2422
3166.35 2214
3166.88 2145
3167.41 2229
3167.94 2348
3168.47 2223
3169.00 2140
3169.53 2395
3170.06 2382
3170.59 2107
3171.12 2332
3171.65 2303
3172.19 2397
3172.72 2408
3173.25 2784
3173.78 2732
3174.31 2988
3174.84 2939
3175.37 3059
3175.90 3081
3176.44 2727
3176.97 2782
3177.50 2482
3178.03 2531
3178.56 2669
3179.09 2564
3179.62 2519
3180.16 2347
3180.69 2247
3181.22 2284
3181.75 2168
3182.28 1966
3182.81 2072
3183.35 2189
3183.88 2102
3184.41 2316
3184.94 2319
3185.47 2188
3186.01 2315
3186.54 2188
3187.07 2098
3187.60 1925
3188.14 2050
3188.67 2164
3189.20 2101
3189.73 2186
3190.26 2293
3190.80 2308
3191.33 2204
3191.86 2133
3192.39 2200
3192.93 2208
3193.46 2255
3193.99 2216
3194.53 2319
3195.06 2164
3195.59 2121
3196.12 2090
3196.66 2204
3197.19 2275
3197.72 2285
3198.26 2303
3198.79 2405
3199.32 2527
3199.86 2521
3200.39 2329
3200.92 2487
3201.46 2412
3201.99 2568
3202.52 2174
3203.06 2275
3203.59 2475
3204.12 2399
3204.66 2645
3205.19 2566
3205.73 2440
3206.26 2338
3206.79 2245
3207.33 2310
3207.86 2325
3208.39 2396
3208.93 2693
3209.46 2674
3210.00 2636
3210.53 2674
3211.07 2970
3211.60 3010
3212.13 3091
3212.67 3232
3213.20 3257
3213.74 3073
3214.27 2737
3214.81 2729
3215.34 2702
3215.88 2580
3216.41 2591
3216.94 2531
3217.48 2331
3218.01 2414
3218.55 2343
3219.08 2375
3219.62 2287
3220.15 2195
3220.69 2426
3221.22 2480
3221.76 2422
3222.29 2650
3222.83 2704
3223.36 2976
3223.90 3039
3224.43 3305
3224.97 3252
3225.51 3244
3226.04 3357
3226.58 3321
3227.11 3365
3227.65 3178
3228.18 3099
3228.72 3330
3229.25 3102
3229.79 2852
3230.33 2722
3230.86 2849
3231.40 3115
3231.93 3367
3232.47 3215
3233.01 3149
3233.54 3282
3234.08 3211
3234.61 2999
3235.15 2932
3235.69 3306
3236.22 3219
3236.76 3180
3237.30 3047
3237.83 3148
3238.37 3227
3238.91 3273
3239.44 3042
3239.98 2958
3240.51 3241
3241.05 3284
3241.59 2898
3242.13 2962
3242.66 3315
3243.20 3388
3243.74 3335
3244.27 3257
3244.81 3083
3245.35 3179
3245.88 2980
3246.42 3085
3246.96 3048
3247.50 3509
3248.03 3527
3248.57 3405
3249.11 3107
3249.64 3149
3250.18 3178
3250.72 3004
3251.26 3322
3251.79 3028
3252.33 3193
3252.87 3106
3253.41 3045
3253.95 3312
3254.48 3120
3255.02 3317
3255.56 3487
3256.10 3252
3256.64 3357
3257.17 3520
3257.71 3755
3258.25 3631
3258.79 4250
3259.33 4186
3259.86 4335
3260.40 4672
3260.94 5680
3261.48 6296
3262.02 6994
3262.56 6824
3263.09 8184
3263.63 8326
3264.17 9395
3264.71 10246
3265.25 10453
3265.79 11587
3266.33 13055
3266.87 13489
3267.40 14498
3267.94 14714
3268.48 14028
3269.02 13808
3269.56 13295
3270.10 12335
3270.64 10425
3271.18 8556
3271.72 6914
3272.26 6339
3272.80 5496
3273.33 4654
3273.87 4598
3274.41 4346
3274.95 4373
3275.49 4126
3276.03 4094
3276.57 4124
3277.11 4035
3277.65 4256
3278.19 4074
3278.73 3949
3279.27 3827
3279.81 3903
3280.35 3862
3280.89 3948
3281.43 3917
3281.97 3917
3282.51 3921
3283.05 3663
3283.59 3650
3284.13 3710
3284.67 3727
3285.21 3976
3285.75 4304
3286.29 4063
3286.83 3989
3287.37 3992
3287.91 4128
3288.45 4217
3289.00 4214
3289.54 3840
3290.08 3685
3290.62 3832
3291.16 4014
3291.70 4043
3292.24 3750
3292.78 3914
3293.32 4045
3293.86 4160
3294.40 4323
3294.95 4827
3295.49 5044
3296.03 5402
3296.57 5833
3297.11 5589
3297.65 5482
3298.19 5184
3298.74 5218
3299.28 4956
3299.82 4687
3300.36 4231
3300.90 4340
3301.44 4171
3301.98 3715
3302.53 3904
3303.07 4042
3303.61 4112
3304.15 4222
3304.69 3987
3305.24 4058
3305.78 4255
3306.32 4025
3306.86 3875
3307.40 3576
3307.95 3352
3308.49 3292
3309.03 3051
3309.57 3184
3310.12 3212
3310.66 3274
3311.20 3209
3311.74 3044
3312.29 3265
3312.83 3144
3313.37 3304
3313.91 3552
3314.46 3628
3315.00 3748
3315.54 3974
3316.09 4297
3316.63 4260
3317.17 4187
3317.71 4145
3318.26 4022
3318.80 4136
3319.34 4201
3319.89 4094
3320.43 4008
3320.97 4023
3321.52 3645
3322.06 3584
3322.60 3573
3323.15 3672
3323.69 3648
3324.23 3914
3324.78 3529
3325.32 3582
3325.86 3367
3326.41 3375
3326.95 3511
3327.50 3337
3328.04 3307
3328.58 3358
3329.13 3225
3329.67 3357
3330.22 3394
3330.76 3640
3331.30 4054
3331.85 4575
3332.39 5709
3332.94 7658
3333.48 8876
3334.03 10278
3334.57 12381
3335.11 15387
3335.66 16745
3336.20 18551
3336.75 19521
3337.29 20153
3337.84 19810
3338.38 18947
3338.93 16617
3339.47 15284
3340.02 13599
3340.56 10926
3341.11 9008
3341.65 7555
3342.20 6144
3342.74 5646
3343.29 4680
3343.83 4224
3344.38 4230
3344.92 3875
3345.47 3750
3346.01 3655
3346.56 3450
3347.10 3376
3347.65 3452
3348.19 3613
3348.74 3449
3349.29 3694
3349.83 3872
3350.38 4161
3350.92 4437
3351.47 4456
3352.01 4467
3352.56 4339
3353.11 4142
3353.65 4219
3354.20 4229
3354.74 4132
3355.29 3989
3355.84 3783
3356.38 3640
3356.93 3518
3357.47 3185
3358.02 3249
3358.57 3515
3359.11 3141
3359.66 2946
3360.21 3092
3360.75 3171
3361.30 3102
3361.85 3117
3362.39 3049
3362.94 3133
3363.49 3168
3364.03 2973
3364.58 3193
3365.13 3267
3365.67 3050
3366.22 2847
3366.77 3131
3367.31 2927
3367.86 2995
3368.41 3271
3368.96 3208
3369.50 2977
3370.05 3013
3370.60 3053
3371.15 3142
3371.69 3250
3372.24 3297
3372.79 3258
3373.34 3601
3373.88 3800
3374.43 4031
3374.98 4278
3375.53 3842
3376.07 3793
3376.62 3900
3377.17 3675
3377.72 3443
3378.27 3250
3378.81 2961
3379.36 2868
3379.91 2932
3380.46 2973
3381.01 2816
3381.55 2772
3382.10 2755
3382.65 2991
3383.20 2616
3383.75 2727
3384.30 2858
3384.84 2792
3385.39 2717
3385.94 2639
3386.49 2678
3387.04 2520
3387.59 2541
3388.14 2415
3388.69 2504
3389.23 2657
3389.78 2604
3390.33 2586
3390.88 2560
3391.43 2363
3391.98 2466
3392.53 2448
3393.08 2541
3393.63 2591
3394.18 2382
3394.72 2421
3395.27 2458
3395.82 2355
3396.37 2365
3396.92 2251
3397.47 2222
3398.02 2374
3398.57 2414
3399.12 2242
3399.67 2620
3400.22 2277
3400.77 2257
3401.32 2111
3401.87 2204
3402.42 2244
3402.97 2167
3403.52 2086
3404.07 2327
3404.62 2333
3405.17 2162
3405.72 2079
3406.27 1966
3406.82 1997
3407.37 2020
3407.92 2115
3408.47 2300
3409.02 2184
3409.57 2418
3410.12 2410
3410.67 2254
3411.22 2345
3411.78 2425
3412.33 2554
3412.88 2597
3413.43 2718
3413.98 2413
3414.53 2380
3415.08 2440
3415.63 2235
3416.18 2183
3416.73 2374
3417.28 2586
3417.84 2365
3418.39 2174
3418.94 2159
3419.49 2213
3420.04 2294
3420.59 2208
3421.14 2350
3421.69 2316
3422.25 2436
3422.80 2587
3423.35 2582
3423.90 2610
3424.45 2724
3425.00 2758
3425.56 2819
3426.11 3080
3426.66 3089
3427.21 2928
3427.76 2883
3428.32 2634
3428.87 2511
3429.42 2518
3429.97 2665
3430.52 2566
3431.08 2458
3431.63 2348
3432.18 2286
3432.73 2385
3433.29 2306
3433.84 2280
3434.39 2456
3434.94 2278
3435.50 2327
3436.05 2106
3436.60 2236
3437.15 2398
3437.71 2360
3438.26 2315
3438.81 2414
3439.37 2419
3439.92 2430
3440.47 2398
3441.02 2439
3441.58 2505
3442.13 2648
3442.68 2636
3443.24 2566
3443.79 2718
3444.34 2521
3444.90 2421
3445.45 2319
3446.00 2346
3446.56 2344
3447.11 2145
3447.66 2130
3448.22 2149
3448.77 2250
3449.33 2376
3449.88 2198
3450.43 2346
3450.99 2337
3451.54 2225
3452.09 2354
3452.65 2353
3453.20 2186
3453.76 2314
3454.31 2229
3454.86 2423
3455.42 2502
3455.97 2707
3456.53 2386
3457.08 2146
3457.64 2241
3458.19 2392
3458.75 2499
3459.30 2426
3459.85 2348
3460.41 2423
3460.96 2333
3461.52 2391
3462.07 2461
3462.63 2450
3463.18 2217
3463.74 2456
3464.29 2138
3464.85 2381
3465.40 2358
3465.96 2229
3466.51 2224
3467.07 2567
3467.62 2436
3468.18 2639
3468.73 2559
3469.29 2474
3469.84 2779
3470.40 2840
3470.95 2899
3471.51 3218
3472.07 3374
3472.62 3200
3473.18 3097
3473.73 3130
3474.29 3039
3474.84 2880
3475.40 2955
3475.96 2696
3476.51 2687
3477.07 2919
3477.62 3098
3478.18 3463
3478.74 3459
3479.29 3195
3479.85 3345
3480.40 3450
3480.96 3432
3481.52 3550
3482.07 3307
3482.63 3622
3483.19 3302
3483.74 3520
3484.30 3870
3484.86 3619
3485.41 3573
3485.97 3586
3486.53 3900
3487.08 4008
3487.64 4335
3488.20 4565
3488.75 5416
3489.31 6380
3489.87 8218
3490.42 9519
3490.98 11326
3491.54 13319
3492.09 14793
3492.65 16077
3493.21 16463
3493.77 17234
3494.32 16187
3494.88 15060
3495.44 13263
3496.00 11239
3496.55 9319
3497.11 7939
3497.67 7127
3498.23 6162
3498.78 5771
3499.34 5486
3499.90 5516
3500.46 5496
3501.01 5273
3501.57 5779
3502.13 5617
3502.69 5786
3503.25 5644
3503.80 5672
3504.36 5305
3504.92 5541
3505.48 5467
3506.04 5424
3506.60 5638
3507.15 5326
3507.71 5239
3508.27 4636
3508.83 4436
3509.39 4197
3509.95 4159
3510.50 3753
3511.06 3733
3511.62 3685
3512.18 3539
3512.74 3338
3513.30 3209
3513.86 3244
3514.42 3125
3514.98 2986
3515.53 2860
3516.09 2805
3516.65 2563
3517.21 2591
3517.77 2662
3518.33 2457
3518.89 2782
3519.45 2662
3520.01 2798
3520.57 3029
3521.13 2932
3521.69 2857
3522.25 2653
3522.81 2687
3523.36 2709
3523.92 2910
3524.48 2870
3525.04 2814
3525.60 2739
3526.16 2630
3526.72 2620
3527.28 2563
3527.84 2484
3528.40 2476
3528.96 2627
3529.52 2578
3530.08 2548
3530.64 2363
3531.20 2467
3531.76 2542
3532.32 2328
3532.89 2380
3533.45 2336
3534.01 2475
3534.57 2607
3535.13 2371
3535.69 2473
3536.25 2485
3536.81 2731
3537.37 2619
3537.93 2401
3538.49 2667
3539.05 2650
3539.61 2713
3540.17 2785
3540.74 2510
3541.30 2519
3541.86 2494
3542.42 2573
3542.98 2320
3543.54 2283
3544.10 2270
3544.66 2472
3545.22 2409
3545.79 2445
3546.35 2550
3546.91 2404
3547.47 2555
3548.03 2326
3548.59 2323
3549.16 2235
3549.72 2167
3550.28 2289
3550.84 2090
3551.40 2225
3551.96 2189
3552.53 2049
3553.09 2142
3553.65 2090
3554.21 1961
3554.77 1932
3555.34 2112
3555.90 1942
3556.46 2012
3557.02 2002
3557.59 2021
3558.15 1957
3558.71 2057
3559.27 2075
3559.84 2054
3560.40 2270
3560.96 2285
3561.52 2194
3562.09 2269
3562.65 2280
3563.21 2353
3563.77 2255
3564.34 2263
3564.90 2264
3565.46 2201
3566.03 2242
3566.59 2227
3567.15 2210
3567.72 2240
3568.28 2226
3568.84 2005
3569.41 2093
3569.97 1984
3570.53 1831
3571.10 1876
3571.66 1840
3572.22 2061
3572.79 2196
3573.35 2205
3573.91 2083
3574.48 2098
3575.04 2133
3575.60 2143
3576.17 2238
3576.73 2247
3577.30 2382
3577.86 2504
3578.42 2629
3578.99 2500
3579.55 2617
3580.12 2366
3580.68 2505
3581.24 2387
3581.81 2236
3582.37 2319
3582.94 2329
3583.50 2382
3584.07 2263
3584.63 2217
3585.20 2220
3585.76 2277
3586.32 2139
3586.89 1909
3587.45 2103
3588.02 2284
3588.58 2234
3589.15 2080
3589.71 1823
3590.28 1793
3590.84 1972
3591.41 1952
3591.97 2000
3592.54 2027
3593.10 1977
3593.67 2095
3594.23 2022
3594.80 1917
3595.36 1983
3595.93 2006
3596.50 2113
3597.06 1951
3597.63 2052
3598.19 1951
3598.76 1907
3599.32 1906
3599.89 1967
3600.45 1911
3601.02 1965
3601.59 2019
3602.15 1909
3602.72 1872
3603.28 1707
3603.85 1769
3604.42 1966
3604.98 1858
3605.55 1718
3606.11 1854
3606.68 1805
3607.25 1956
3607.81 1989
3608.38 1674
3608.95 1680
3609.51 1802
3610.08 1755
3610.65 1785
3611.21 1827
3611.78 1837
3612.35 1762
3612.91 1905
3613.48 1962
3614.05 1829
3614.61 1868
3615.18 1937
3615.75 1998
3616.31 2103
3616.88 2196
3617.45 2133
3618.01 2174
3618.58 2534
3619.15 2294
3619.72 2319
3620.28 2366
3620.85 2288
3621.42 2365
3621.99 2328
3622.55 2214
3623.12 2275
3623.69 1976
3624.26 1958
3624.82 1873
3625.39 1839
3625.96 1905
3626.53 1946
3627.09 1980
3627.66 1853
3628.23 2116
3628.80 1927
3629.37 1886
3629.93 1844
3630.50 1699
3631.07 1728
3631.64 1753
3632.21 1797
3632.77 1747
3633.34 1842
3633.91 1801
3634.48 1922
3635.05 1966
3635.62 1945
3636.19 1807
3636.75 1842
3637.32 1875
3637.89 1841
3638.46 1996
3639.03 2104
3639.60 2253
3640.17 2171
3640.73 2165
3641.30 2108
3641.87 2340
3642.44 2451
3643.01 2429
3643.58 2437
3644.15 2539
3644.72 2421
3645.29 2157
3645.86 2082
3646.43 2271
3647.00 2359
3647.57 2216
3648.13 2204
3648.70 2028
3649.27 2173
3649.84 2233
3650.41 2213
3650.98 2340
3651.55 2374
3652.12 2438
3652.69 2649
3653.26 2910
3653.83 3031
3654.40 2751
3654.97 2835
3655.54 2598
3656.11 2485
3656.68 2530
3657.25 2452
3657.82 2773
3658.39 2430
3658.96 2404
3659.53 2675
3660.10 2317
3660.67 2423
3661.24 2476
3661.82 2322
3662.39 2285
3662.96 2401
3663.53 2576
3664.10 2519
3664.67 2481
3665.24 2880
3665.81 3397
3666.38 3621
3666.95 3352
3667.52 3326
3668.09 3348
3668.67 3157
3669.24 2728
3669.81 2716
3670.38 2617
3670.95 2505
3671.52 2476
3672.09 2218
3672.66 2182
3673.24 2245
3673.81 2325
3674.38 2370
3674.95 2241
3675.52 2356
3676.09 2244
3676.66 2399
3677.24 2342
3677.81 2215
3678.38 2064
3678.95 2124
3679.52 2057
3680.10 2188
3680.67 2174
3681.24 2037
3681.81 1871
3682.38 1965
3682.96 2120
3683.53 2206
3684.10 2069
3684.67 1884
3685.25 1807
3685.82 1921
3686.39 1791
3686.96 1897
3687.54 1947
3688.11 1888
3688.68 1937
3689.25 2068
3689.83 2159
3690.40 2052
3690.97 1841
3691.54 1873
3692.12 1886
3692.69 1806
3693.26 1975
3693.84 1989
3694.41 1975
3694.98 1928
3695.56 1862
3696.13 1686
3696.70 1699
3697.28 1749
3697.85 1729
3698.42 1884
3699.00 1815
3699.57 1831
3700.14 1880
3700.72 1702
3701.29 1726
3701.86 1994
3702.44 1875
3703.01 1772
3703.58 1991
3704.16 1905
3704.73 1915
3705.31 1903
3705.88 1865
3706.45 1943
3707.03 1929
3707.60 2075
3708.18 1983
3708.75 2033
3709.33 1960
3709.90 1973
3710.47 1960
3711.05 1844
3711.62 1853
3712.20 1983
3712.77 1929
3713.35 1931
3713.92 1836
3714.50 1828
3715.07 1964
3715.64 1778
3716.22 1786
3716.79 1884
3717.37 2006
3717.94 1877
3718.52 2027
3719.09 1786
3719.67 1814
3720.24 1825
3720.82 1698
3721.39 1958
3721.97 1716
3722.54 1674
3723.12 1589
3723.70 1764
3724.27 1724
3724.85 1768
3725.42 1593
3726.00 1556
3726.57 1777
3727.15 1771
3727.72 1861
3728.30 1779
3728.88 1785
3729.45 1863
3730.03 1880
3730.60 1829
3731.18 1874
3731.75 1869
3732.33 1798
3732.91 1869
3733.48 2076
3734.06 2159
3734.64 1999
3735.21 1938
3735.79 2113
3736.36 1925
3736.94 1874
3737.52 1830
3738.09 1791
3738.67 1753
3739.25 1728
3739.82 1778
3740.40 1829
3740.98 1667
3741.55 1561
3742.13 1581
3742.71 1459
3743.28 1681
3743.86 1668
3744.44 1709
3745.01 1667
3745.59 1560
3746.17 1747
3746.75 1671
3747.32 1653
3747.90 1568
3748.48 1582
3749.05 1645
3749.63 1671
3750.21 1716
3750.79 1645
3751.36 1654
3751.94 1761
3752.52 1736
3753.10 1938
3753.67 1961
3754.25 1885
3754.83 1639
3755.41 1605
3755.99 1738
3756.56 1680
3757.14 1647
3757.72 1799
3758.30 1808
3758.88 1735
3759.45 1690
3760.03 1625
3760.61 1721
3761.19 1660
3761.77 1704
3762.35 2007
3762.92 1803
3763.50 1789
3764.08 1666
3764.66 1863
3765.24 1832
3765.82 1825
3766.39 1720
3766.97 1770
3767.55 1761
3768.13 1731
3768.71 1811
3769.29 1685
3769.87 1798
3770.45 1928
3771.03 2003
3771.60 1775
3772.18 1777
3772.76 1950
3773.34 1878
3773.92 1817
3774.50 1739
3775.08 1715
3775.66 1738
3776.24 1626
3776.82 1740
3777.40 1731
3777.98 1790
3778.56 1766
3779.14 1636
3779.72 1716
3780.30 1753
3780.88 1754
3781.46 1901
3782.04 1667
3782.61 1565
3783.19 1627
3783.77 1636
3784.35 1676
3784.93 1458
3785.52 1481
3786.10 1653
3786.68 1794
3787.26 1715
3787.84 1611
3788.42 1697
3789.00 1745
3789.58 1970
3790.16 1939
3790.74 1674
3791.32 1701
3791.90 1822
3792.48 1721
3793.06 1818
3793.64 1868
3794.22 1711
3794.80 1894
3795.38 1765
3795.96 1751
3796.55 1783
3797.13 1904
3797.71 1916
3798.29 1690
3798.87 1787
3799.45 1917
3800.03 2015
3800.61 1934
3801.19 2106
3801.78 2086
3802.36 2044
3802.94 2003
3803.52 2078
3804.10 2305
3804.68 2230
3805.27 2085
3805.85 1977
3806.43 1939
3807.01 2186
3807.59 2250
3808.17 2468
3808.76 2479
3809.34 2484
3809.92 2542
3810.50 2365
3811.08 2430
3811.67 2615
3812.25 2449
3812.83 2421
3813.41 2322
3814.00 2266
3814.58 2240
3815.16 2323
3815.74 2450
3816.32 2466
3816.91 2318
3817.49 2309
3818.07 2323
3818.66 2147
3819.24 2221
3819.82 2102
3820.40 1941
3820.99 2008
3821.57 1871
3822.15 1865
3822.73 1897
3823.32 1936
3823.90 1776
3824.48 1767
3825.07 1727
3825.65 1654
3826.23 1886
3826.82 1873
3827.40 1777
3827.98 1774
3828.57 1774
3829.15 1752
3829.73 1673
3830.32 1663
3830.90 1808
3831.48 1775
3832.07 1587
3832.65 1773
3833.24 1836
3833.82 1857
3834.40 1811
3834.99 1767
3835.57 1838
3836.16 1819
3836.74 1595
3837.32 1446
3837.91 1599
3838.49 1610
3839.08 1658
3839.66 1796
3840.24 1774
3840.83 1778
3841.41 1661
3842.00 1670
3842.58 1570
3843.17 1525
3843.75 1690
3844.34 1717
3844.92 1634
3845.51 1646
3846.09 1555
3846.67 1707
3847.26 1756
3847.84 1606
3848.43 1538
3849.01 1620
3849.60 1526
3850.18 1582
3850.77 1557
3851.35 1547
3851.94 1609
3852.53 1678
3853.11 1608
3853.70 1532
3854.28 1634
3854.87 1789
3855.45 1819
3856.04 1517
3856.62 1574
3857.21 1522
3857.79 1538
3858.38 1537
3858.97 1629
3859.55 1787
3860.14 1963
3860.72 1948
3861.31 2002
3861.90 2089
3862.48 2128
3863.07 2143
3863.65 2033
3864.24 1943
3864.83 2021
3865.41 1997
3866.00 2098
3866.58 2035
3867.17 2022
3867.76 2076
3868.34 2020
3868.93 1908
3869.52 1860
3870.10 1609
3870.69 1911
3871.28 2073
3871.86 1788
3872.45 1607
3873.04 1785
3873.62 1913
3874.21 1941
3874.80 1889
3875.38 1814
3875.97 1846
3876.56 1711
3877.15 1853
3877.73 1864
3878.32 1818
3878.91 1946
3879.49 1849
3880.08 1676
3880.67 1606
3881.26 1673
3881.84 1579
3882.43 1588
3883.02 1529
3883.61 1634
3884.19 1612
3884.78 1574
3885.37 1636
3885.96 1617
3886.55 1543
3887.13 1686
3887.72 1712
3888.31 1726
3888.90 1909
3889.49 1635
3890.07 1919
3890.66 1899
3891.25 1941
3891.84 1987
3892.43 1893
3893.01 1946
3893.60 1781
3894.19 1801
3894.78 1796
3895.37 1936
3895.96 1898
3896.55 1877
3897.13 1736
3897.72 1683
3898.31 1790
3898.90 1695
3899.49 1701
3900.08 1849
3900.67 1938
3901.26 1906
3901.84 2070
3902.43 1855
3903.02 1981
3903.61 2094
3904.20 1864
3904.79 1875
3905.38 1934
3905.97 1997
3906.56 2010
3907.15 2018
3907.74 1889
3908.33 2030
3908.92 2015
3909.50 2099
3910.09 2010
3910.68 1890
3911.27 1962
3911.86 1832
3912.45 1853
3913.04 1705
3913.63 1609
3914.22 1658
3914.81 1703
3915.40 1623
3915.99 1618
3916.58 1724
3917.17 1775
3917.76 1721
3918.35 1882
3918.94 1885
3919.53 1911
3920.12 1627
3920.72 1576
3921.31 1813
3921.90 1810
3922.49 1675
3923.08 1702
3923.67 1682
3924.26 1642
3924.85 1871
3925.44 1775
3926.03 1592
3926.62 1732
3927.21 1614
3927.80 1536
3928.39 1655
3928.99 1682
3929.58 1790
3930.17 1746
3930.76 1596
3931.35 1671
3931.94 1673
3932.53 1480
3933.12 1574
3933.72 1532
3934.31 1572
3934.90 1603
3935.49 1606
3936.08 1657
3936.67 1423
3937.26 1665
3937.86 1807
3938.45 1835
3939.04 1799
3939.63 1708
3940.22 1982
3940.82 2150
3941.41 2081
3942.00 2085
3942.59 2074
3943.18 2336
3943.78 2361
3944.37 2176
3944.96 1968
3945.55 1948
3946.14 1981
3946.74 1960
3947.33 1865
3947.92 1878
3948.51 1803
3949.11 1960
3949.70 1779
3950.29 1762
3950.88 1702
3951.48 1696
3952.07 1824
3952.66 1778
3953.26 1777
3953.85 1878
3954.44 1900
3955.03 1739
3955.63 1815
3956.22 1898
3956.81 2006
3957.41 1851
3958.00 1852
3958.59 1930
3959.19 1757
3959.78 1719
3960.37 1865
3960.97 1816
3961.56 1951
3962.15 1945
3962.75 1898
3963.34 1968
3963.93 1951
3964.53 1889
3965.12 2071
3965.72 2215
3966.31 2124
3966.90 2094
3967.50 2365
3968.09 2444
3968.69 2245
3969.28 2489
3969.87 2349
3970.47 2094
3971.06 2247
3971.66 1970
3972.25 1978
3972.85 2146
3973.44 2231
3974.03 2168
3974.63 2533
3975.22 2578
3975.82 2665
3976.41 3010
3977.01 2864
3977.60 2675
3978.20 2562
3978.79 2844
3979.39 3077
3979.98 2659
3980.58 2395
3981.17 2462
3981.77 2462
3982.36 2248
3982.96 2293
3983.55 2275
3984.15 2506
3984.74 2592
3985.34 2551
3985.93 2577
3986.53 2446
3987.12 2494
3987.72 2430
3988.31 2326
3988.91 2264
3989.50 2177
3990.10 2379
3990.70 2257
3991.29 2226
3991.89 2071
3992.48 2133
3993.08 2317
3993.67 2372
3994.27 2332
3994.87 2246
3995.46 2257
3996.06 2438
3996.65 2363
3997.25 2227
3997.85 2087
3998.44 1999
3999.04 2199
3999.64 2167
4000.23 2183
4000.83 2096
4001.43 2054
4002.02 2186
4002.62 2180
4003.21 1974
4003.81 2077
4004.41 2090
4005.00 2066
4005.60 2050
4006.20 2104
4006.80 2234
4007.39 2142
4007.99 2083
4008.59 2039
4009.18 2192
4009.78 2079
4010.38 1955
4010.97 1856
4011.57 2087
4012.17 1958
4012.77 2071
4013.36 2012
4013.96 2086
4014.56 2132
4015.16 2201
4015.75 2087
4016.35 2229
4016.95 2007
4017.55 2000
4018.14 2053
4018.74 2235
4019.34 2135
4019.94 2205
4020.54 2089
4021.13 2131
4021.73 2026
4022.33 2083
4022.93 2222
4023.53 2068
4024.12 2245
4024.72 2125
4025.32 2419
4025.92 2470
4026.52 2688
4027.12 3043
4027.71 3346
4028.31 3509
4028.91 3554
4029.51 3567
4030.11 3581
4030.71 3727
4031.31 3798
4031.90 3266
4032.50 3326
4033.10 3448
4033.70 3224
4034.30 2942
4034.90 3122
4035.50 3149
4036.10 2740
4036.70 2545
4037.29 2314
4037.89 2381
4038.49 2163
4039.09 2006
4039.69 2028
4040.29 1983
4040.89 1857
4041.49 1815
4042.09 1838
4042.69 1952
4043.29 1884
4043.89 1635
4044.49 1773
4045.09 1828
4045.69 1845
4046.29 1740
4046.89 1669
4047.49 1789
4048.09 1743
4048.69 1946
4049.29 1846
4049.89 1804
4050.49 1798
4051.09 1710
4051.69 1626
4052.29 1741
4052.89 1729
4053.49 1821
4054.09 1786
4054.69 1901
4055.29 1799
4055.89 1719
4056.49 1917
4057.09 1817
4057.69 1689
4058.29 1770
4058.89 1748
4059.49 1885
4060.09 2040
4060.70 2138
4061.30 2022
4061.90 1798
4062.50 1858
4063.10 1994
4063.70 2143
4064.30 2062
4064.90 1992
4065.50 1930
4066.11 1789
4066.71 1982
4067.31 1982
4067.91 1992
4068.51 2043
4069.11 1937
4069.71 1881
4070.32 1757
4070.92 1792
4071.52 1863
4072.12 1740
4072.72 1761
4073.32 1903
4073.93 1770
4074.53 1574
4075.13 1605
4075.73 1697
4076.33 1828
4076.94 1867
4077.54 1853
4078.14 1636
4078.74 1729
4079.34 1580
4079.95 1624
4080.55 1796
4081.15 1731
4081.75 1609
4082.36 1599
4082.96 1703
4083.56 1636
4084.16 1811
4084.77 1575
4085.37 1705
4085.97 1732
4086.58 1732
4087.18 1755
4087.78 1535
4088.38 1575
4088.99 1617
4089.59 1768
4090.19 1802
4090.80 1702
4091.40 1814
4092.00 1698
4092.61 1692
4093.21 1769
4093.81 1636
4094.42 1572
4095.02 1650
4095.62 1722
4096.23 1632
4096.83 1641
4097.43 1695
4098.04 1629
4098.64 1692
4099.24 1748
4099.85 1640
4100.45 1608
4101.06 1625
4101.66 1603
4102.26 1640
4102.87 1576
4103.47 1580
4104.08 1667
4104.68 1656
4105.28 1687
4105.89 1689
4106.49 1787
4107.10 1703
4107.70 1655
4108.31 1589
4108.91 1558
4109.51 1708
4110.12 1767
4110.72 1735
4111.33 1609
4111.93 1570
4112.54 1518
4113.14 1530
4113.75 1407
4114.35 1486
4114.96 1597
4115.56 1539
4116.17 1539
4116.77 1473
4117.38 1453
4117.98 1546
4118.59 1574
4119.19 1526
4119.80 1416
4120.40 1477
4121.01 1513
4121.61 1600
4122.22 1639
4122.82 1493
4123.43 1544
4124.04 1644
4124.64 1466
4125.25 1354
4125.85 1305
4126.46 1547
4127.06 1621
4127.67 1429
4128.28 1460
4128.88 1630
4129.49 1601
4130.09 1585
4130.70 1572
4131.31 1873
4131.91 1814
4132.52 1602
4133.12 1694
4133.73 1872
4134.34 1807
4134.94 1793
4135.55 1731
4136.16 1962
4136.76 1913
4137.37 1935
4137.98 1945
4138.58 1811
4139.19 1979
4139.80 1996
4140.40 1961
4141.01 2120
4141.62 2165
4142.22 2177
4142.83 2149
4143.44 2150
4144.04 2218
4144.65 2301
4145.26 2262
4145.86 2172
4146.47 2022
4147.08 1875
4147.69 1836
4148.29 1819
4148.90 1852
4149.51 1799
4150.12 1678
4150.72 1641
4151.33 1716
4151.94 1551
4152.55 1463
4153.15 1495
4153.76 1490
4154.37 1372
4154.98 1481
4155.59 1550
4156.19 1582
4156.80 1637
4157.41 1659
4158.02 1752
4158.63 1792
4159.23 2006
4159.84 1788
4160.45 1841
4161.06 1774
4161.67 1562
4162.28 1487
4162.88 1688
4163.49 1846
4164.10 1657
4164.71 1613
4165.32 1682
4165.93 1783
4166.53 1778
4167.14 1802
4167.75 1791
4168.36 1691
4168.97 1567
4169.58 1659
4170.19 1611
4170.80 1680
4171.41 1757
4172.01 1608
4172.62 1658
4173.23 1643
4173.84 1792
4174.45 1802
4175.06 1856
4175.67 1741
4176.28 1733
4176.89 1616
4177.50 1614
4178.11 1646
4178.72 1524
4179.33 1636
4179.94 1614
4180.55 1501
4181.16 1744
4181.77 1691
4182.38 1513
4182.99 1536
4183.60 1655
4184.21 1733
4184.82 1738
4185.43 1802
4186.04 1794
4186.65 1726
4187.26 1709
4187.87 1682
4188.48 1780
4189.09 1751
4189.70 1748
4190.31 1602
4190.92 1644
4191.53 1710
4192.14 1747
4192.75 1700
4193.36 1852
4193.97 1714
4194.58 1741
4195.19 1703
4195.80 1739
4196.41 1841
4197.03 1705
4197.64 1727
4198.25 1649
4198.86 1654
4199.47 1749
4200.08 1614
4200.69 1653
4201.30 1627
4201.91 1502
4202.53 1456
4203.14 1685
4203.75 1654
4204.36 1555
4204.97 1653
4205.58 1524
4206.19 1630
4206.81 1626
4207.42 1701
4208.03 1895
4208.64 1666
4209.25 1477
4209.86 1557
4210.48 1659
4211.09 1528
4211.70 1489
4212.31 1515
4212.92 1524
4213.54 1586
4214.15 1698
4214.76 1831
4215.37 1583
4215.99 1722
4216.60 1838
4217.21 1865
4217.82 1963
4218.43 1899
4219.05 1779
4219.66 1721
4220.27 1782
4220.89 2061
4221.50 2046
4222.11 1799
4222.72 1895
4223.34 1890
4223.95 2054
4224.56 2087
4225.17 1992
4225.79 1859
4226.40 1799
4227.01 1888
4227.63 2037
4228.24 2066
4228.85 2170
4229.47 2220
4230.08 2235
4230.69 2384
4231.31 2442
4231.92 2462
4232.53 2553
4233.15 2992
4233.76 3390
4234.37 3304
4234.99 3368
4235.60 3487
4236.22 3431
4236.83 3613
4237.44 3576
4238.06 3240
4238.67 2758
4239.28 2522
4239.90 2318
4240.51 2207
4241.13 1998
4241.74 1971
4242.36 1997
4242.97 1736
4243.58 1768
4244.20 1844
4244.81 1901
4245.43 1876
4246.04 1802
4246.66 2133
4247.27 2046
4247.89 2171
4248.50 2038
4249.11 1839
4249.73 1809
4250.34 1823
4250.96 1961
4251.57 1885
4252.19 1851
4252.80 1658
4253.42 1592
4254.03 1622
4254.65 1692
4255.26 1826
4255.88 1922
4256.49 1727
4257.11 1684
4257.72 1675
4258.34 1644
4258.96 1843
4259.57 1940
4260.19 1834
4260.80 1790
4261.42 1675
4262.03 1569
4262.65 1619
4263.26 1746
4263.88 1865
4264.50 1918
4265.11 2014
4265.73 2176
4266.34 2129
4266.96 2058
4267.58 2133
4268.19 2093
4268.81 2040
4269.42 2118
4270.04 2076
4270.66 1836
4271.27 1956
4271.89 1719
4272.51 1898
4273.12 1954
4273.74 1962
4274.36 1978
4274.97 2062
4275.59 1980
4276.20 2012
4276.82 2078
4277.44 2148
4278.06 2186
4278.67 2151
4279.29 2001
4279.91 2030
4280.52 1981
4281.14 1937
4281.76 1800
4282.37 1782
4282.99 1690
4283.61 1691
4284.23 1813
4284.84 1941
4285.46 1763
4286.08 1797
4286.69 1798
4287.31 1910
4287.93 1925
4288.55 2188
4289.16 2233
4289.78 1976
4290.40 2097
4291.02 2155
4291.64 2038
4292.25 2179
4292.87 1946
4293.49 2004
4294.11 2054
4294.73 1807
4295.34 1829
4295.96 1715
4296.58 1752
4297.20 1700
4297.82 1683
4298.43 1779
4299.05 1817
4299.67 1754
4300.29 1748
4300.91 1813
4301.53 1691
4302.14 1770
4302.76 2013
4303.38 1875
4304.00 1812
4304.62 1712
4305.24 1759
4305.86 1836
4306.48 1748
4307.09 1787
4307.71 1671
4308.33 1763
4308.95 1745
4309.57 1843
4310.19 1860
4310.81 1975
4311.43 1745
4312.05 1897
4312.67 1815
4313.29 1741
4313.90 1821
4314.52 1682
4315.14 1754
4315.76 1872
4316.38 1808
4317.00 1977
4317.62 1940
4318.24 1992
4318.86 2017
4319.48 1783
4320.10 1814
4320.72 1839
4321.34 1712
4321.96 1960
4322.58 2208
4323.20 2115
4323.82 2150
4324.44 2168
4325.06 2227
4325.68 2174
4326.30 2247
4326.92 2182
4327.54 2275
4328.16 2364
4328.78 2315
4329.40 2345
4330.02 2268
4330.64 2201
4331.27 2390
4331.89 2361
4332.51 2457
4333.13 2392
4333.75 2417
4334.37 2645
4334.99 2925
4335.61 3265
4336.23 3677
4336.85 4119
4337.47 4409
4338.09 4414
4338.72 4687
4339.34 4701
4339.96 4328
4340.58 4369
4341.20 4007
4341.82 3689
4342.44 3781
4343.07 3785
4343.69 4350
4344.31 4871
4344.93 5812
4345.55 6484
4346.17 7678
4346.79 8833
4347.42 9248
4348.04 8914
4348.66 8914
4349.28 8608
4349.90 7288
4350.53 6143
4351.15 4925
4351.77 4539
4352.39 3929
4353.01 3716
4353.64 3429
4354.26 2899
4354.88 2814
4355.50 2833
4356.13 2767
4356.75 2768
4357.37 2935
4357.99 2820
4358.62 2844
4359.24 3028
4359.86 2751
4360.48 2718
4361.11 2587
4361.73 2824
4362.35 2668
4362.98 2694
4363.60 2613
4364.22 2565
4364.84 2307
4365.47 2449
4366.09 2480
4366.71 2432
4367.34 2413
4367.96 2449
4368.58 2217
4369.21 2273
4369.83 2249
4370.45 2115
4371.08 1945
4371.70 1907
4372.32 2001
4372.95 1872
4373.57 1834
4374.20 1898
4374.82 1950
4375.44 2071
4376.07 1967
4376.69 1988
4377.31 2001
4377.94 2093
4378.56 2217
4379.19 2057
4379.81 2058
4380.43 2285
4381.06 2102
4381.68 2060
4382.31 2149
4382.93 2333
4383.56 2292
4384.18 2139
4384.80 2104
4385.43 2127
4386.05 1988
4386.68 2018
4387.30 1954
4387.93 1900
4388.55 1893
4389.18 1925
4389.80 1714
4390.43 1683
4391.05 1580
4391.68 1634
4392.30 1833
4392.93 1855
4393.55 1679
4394.18 1641
4394.80 1789
4395.43 1947
4396.05 1800
4396.68 1913
4397.30 1783
4397.93 1757
4398.55 1619
4399.18 1799
4399.80 1856
4400.43 1735
4401.06 1940
4401.68 1782
4402.31 1865
4402.93 1811
4403.56 1827
4404.18 1823
4404.81 1809
4405.44 1693
4406.06 1734
4406.69 1863
4407.31 1803
4407.94 1800
4408.57 1828
4409.19 2023
4409.82 1976
4410.45 1855
4411.07 2020
4411.70 2033
4412.32 1939
4412.95 1852
4413.58 1820
4414.20 1819
4414.83 1917
4415.46 1819
4416.08 1748
4416.71 1791
4417.34 1760
4417.96 1769
4418.59 1783
4419.22 1762
4419.84 1752
4420.47 1599
4421.10 1500
4421.73 1645
4422.35 1574
4422.98 1592
4423.61 1626
4424.23 1591
4424.86 1489
4425.49 1531
4426.12 1427
4426.74 1507
4427.37 1674
4428.00 1767
4428.63 1543
4429.25 1552
4429.88 1683
4430.51 1686
4431.14 1762
4431.77 1876
4432.39 1706
4433.02 1786
4433.65 1628
4434.28 1780
4434.90 1917
4435.53 1875
4436.16 1944
4436.79 1984
4437.42 1940
4438.05 2055
4438.67 1846
4439.30 1666
4439.93 1881
4440.56 1860
4441.19 1737
4441.82 1636
4442.44 1746
4443.07 1939
4443.70 2001
4444.33 2010
4444.96 1888
4445.59 1825
4446.22 2048
4446.85 1920
4447.47 1827
4448.10 1869
4448.73 1908
4449.36 1999
4449.99 2041
4450.62 1970
4451.25 1874
4451.88 1946
4452.51 2016
4453.14 1870
4453.77 2007
4454.40 2305
4455.02 2362
4455.65 2619
4456.28 2583
4456.91 2619
4457.54 2543
4458.17 2544
4458.80 2538
4459.43 2243
4460.06 2264
4460.69 2388
4461.32 2099
4461.95 1853
4462.58 1905
4463.21 1915
4463.84 1864
4464.47 2044
4465.10 1892
4465.73 1684
4466.36 1864
4466.99 1677
4467.62 1793
4468.25 1709
4468.88 1675
4469.51 1643
4470.14 1718
4470.78 1664
4471.41 1790
4472.04 1847
4472.67 1713
4473.30 1613
4473.93 1702
4474.56 1712
4475.19 1654
4475.82 1539
4476.45 1547
4477.08 1751
4477.71 1815
4478.35 1620
4478.98 1749
4479.61 1844
4480.24 1822
4480.87 1887
4481.50 1936
4482.13 1987
4482.76 1818
4483.40 1632
4484.03 1723
4484.66 1666
4485.29 1784
4485.92 1753
4486.55 1885
4487.19 1786
4487.82 1900
4488.45 1928
4489.08 1946
4489.71 1882
4490.34 1921
4490.98 1930
4491.61 1852
4492.24 1976
4492.87 2176
4493.50 2022
4494.14 1782
4494.77 1850
4495.40 1962
4496.03 1957
4496.67 1914
4497.30 1946
4497.93 1916
4498.56 2359
4499.20 2439
4499.83 2472
4500.46 3046
4501.09 3277
4501.73 3260
4502.36 3300
4502.99 3224
4503.63 3298
4504.26 2882
4504.89 3017
4505.52 3002
4506.16 2672
4506.79 2508
4507.42 2438
4508.06 2240
4508.69 2206
4509.32 2212
4509.96 2138
4510.59 1971
4511.22 1984
4511.86 1948
4512.49 1959
4513.12 2000
4513.76 1917
4514.39 1981
4515.02 1958
4515.66 2004
4516.29 1801
4516.93 2039
4517.56 1937
4518.19 1706
4518.83 1707
4519.46 1689
4520.10 1869
4520.73 1821
4521.36 1864
4522.00 1883
4522.63 1793
4523.27 1654
4523.90 1788
4524.54 1670
4525.17 1728
4525.80 1760
4526.44 1722
4527.07 1946
4527.71 1737
4528.34 1818
4528.98 2162
4529.61 2169
4530.25 2160
4530.88 2284
4531.52 2445
4532.15 2479
4532.79 2472
4533.42 2372
4534.06 2382
4534.69 2273
4535.33 2221
4535.96 2273
4536.60 2160
4537.23 2117
4537.87 2143
4538.50 2012
4539.14 1972
4539.77 2131
4540.41 2080
4541.04 1958
4541.68 1887
4542.31 1686
4542.95 1699
4543.59 1778
4544.22 1873
4544.86 1728
4545.49 1773
4546.13 1711
4546.77 1636
4547.40 1534
4548.04 1634
4548.67 1672
4549.31 1675
4549.95 1666
4550.58 1561
4551.22 1681
4551.85 1565
4552.49 1777
4553.13 1652
4553.76 1600
4554.40 1747
4555.04 1779
4555.67 1567
4556.31 1626
4556.95 1574
4557.58 1586
4558.22 1634
4558.86 1717
4559.49 1601
4560.13 1512
4560.77 1730
4561.40 1622
4562.04 1520
4562.68 1597
4563.31 1698
4563.95 1593
4564.59 1528
4565.23 1532
4565.86 1591
4566.50 1639
4567.14 1701
4567.77 1600
4568.41 1580
4569.05 1923
4569.69 1785
4570.32 1734
4570.96 1584
4571.60 1501
4572.24 1518
4572.88 1705
4573.51 1671
4574.15 1617
4574.79 1690
4575.43 1628
4576.06 1777
4576.70 1906
4577.34 1819
4577.98 1826
4578.62 1793
4579.26 1871
4579.89 1696
4580.53 1695
4581.17 1894
4581.81 1752
4582.45 1789
4583.09 1760
4583.72 1775
4584.36 1836
4585.00 1672
4585.64 1858
4586.28 1899
4586.92 1886
4587.56 2203
4588.19 2236
4588.83 2032
4589.47 2244
4590.11 2546
4590.75 2976
4591.39 3844
4592.03 4173
4592.67 3991
4593.31 4090
4593.95 3528
4594.58 3204
4595.22 3046
4595.86 2746
4596.50 2573
4597.14 2209
4597.78 2186
4598.42 2133
4599.06 2126
4599.70 1930
4600.34 2239
4600.98 2108
4601.62 2123
4602.26 1978
4602.90 1924
4603.54 2152
4604.18 2348
4604.82 2324
4605.46 2127
4606.10 2042
4606.74 2011
4607.38 1875
4608.02 1645
4608.66 1861
4609.30 1836
4609.94 1801
4610.58 1748
4611.22 1819
4611.86 1761
4612.50 1929
4613.14 1893
4613.78 2023
4614.42 1952
4615.06 1795
4615.70 1905
4616.35 2123
4616.99 1953
4617.63 1823
4618.27 1789
4618.91 1965
4619.55 1786
4620.19 1638
4620.83 1787
4621.47 1859
4622.11 1694
4622.76 1642
4623.40 1734
4624.04 1819
4624.68 1823
4625.32 1605
4625.96 1618
4626.60 1742
4627.25 1569
4627.89 1536
4628.53 1835
4629.17 1657
4629.81 1676
4630.45 1801
4631.10 1490
4631.74 1761
4632.38 1800
4633.02 1934
4633.66 1786
4634.30 1900
4634.95 2095
4635.59 1988
4636.23 1876
4636.87 1851
4637.52 1663
4638.16 1714
4638.80 1906
4639.44 1837
4640.08 1639
4640.73 1774
4641.37 1802
4642.01 1834
4642.66 1640
4643.30 1739
4643.94 1680
4644.58 1856
4645.23 1778
4645.87 1758
4646.51 1663
4647.15 1589
4647.80 1756
4648.44 1829
4649.08 1740
4649.73 1755
4650.37 1862
4651.01 1828
4651.66 1595
4652.30 1615
4652.94 1724
4653.59 1751
4654.23 1680
4654.87 1679
4655.52 1814
4656.16 1792
4656.80 1636
4657.45 1619
4658.09 1647
4658.73 1531
4659.38 1583
4660.02 1547
4660.67 1553
4661.31 1564
4661.95 1645
4662.60 1543
4663.24 1589
4663.89 1594
4664.53 1546
4665.17 1659
4665.82 1486
4666.46 1461
4667.11 1561
4667.75 1536
4668.40 1383
4669.04 1483
4669.68 1439
4670.33 1513
4670.97 1453
4671.62 1479
4672.26 1529
4672.91 1463
4673.55 1580
4674.20 1566
4674.84 1623
4675.49 1585
4676.13 1611
4676.78 1639
4677.42 1640
4678.07 1674
4678.71 1601
4679.36 1659
4680.00 1779
4680.65 1835
4681.29 1661
4681.94 1674
4682.58 1719
4683.23 1526
4683.87 1638
4684.52 1754
4685.16 1697
4685.81 1679
4686.46 1558
4687.10 1670
4687.75 1478
4688.39 1562
4689.04 1548
4689.68 1621
4690.33 1587
4690.98 1676
4691.62 1692
4692.27 1591
4692.91 1688
4693.56 1714
4694.21 1953
4694.85 1801
4695.50 1876
4696.15 2049
4696.79 2263
4697.44 2267
4698.08 2509
4698.73 2727
4699.38 3248
4700.02 3545
4700.67 3200
4701.32 3338
4701.96 2846
4702.61 2722
4703.26 2742
4703.90 2264
4704.55 2216
4705.20 2178
4705.84 1983
4706.49 1958
4707.14 1986
4707.79 2015
4708.43 2041
4709.08 2105
4709.73 1995
4710.37 2054
4711.02 2082
4711.67 2106
4712.32 1996
4712.96 1946
4713.61 1815
4714.26 1903
4714.91 1869
4715.55 2051
4716.20 1929
4716.85 1707
4717.50 1792
4718.15 1676
4718.79 1757
4719.44 1763
4720.09 1841
4720.74 1888
4721.39 1856
4722.03 1838
4722.68 1875
4723.33 1708
4723.98 1751
4724.63 1954
4725.27 1839
4725.92 1698
4726.57 1751
4727.22 1988
4727.87 1808
4728.52 1826
4729.16 1757
4729.81 1809
4730.46 1915
4731.11 1820
4731.76 1664
4732.41 1750
4733.06 1850
4733.71 1620
4734.36 1489
4735.00 1590
4735.65 1633
4736.30 1700
4736.95 1653
4737.60 1677
4738.25 1565
4738.90 1773
4739.55 1524
4740.20 1748
4740.85 1830
4741.50 1733
4742.15 1991
4742.80 1964
4743.44 1645
4744.09 1682
4744.74 1555
4745.39 1632
4746.04 1893
4746.69 1861
4747.34 1793
4747.99 1917
4748.64 1969
4749.29 2107
4749.94 2227
4750.59 2395
4751.24 2405
4751.89 2665
4752.54 2699
4753.19 2837
4753.84 2613
4754.49 2614
4755.14 2577
4755.79 2357
4756.44 2143
4757.10 2234
4757.75 2063
4758.40 1872
4759.05 1999
4759.70 1641
4760.35 1525
4761.00 1607
4761.65 1621
4762.30 1561
4762.95 1612
4763.60 1624
4764.25 1620
4764.90 1761
4765.56 1866
4766.21 1734
4766.86 1857
4767.51 1841
4768.16 1820
4768.81 1851
4769.46 1717
4770.11 1700
4770.77 1694
4771.42 1645
4772.07 1584
4772.72 1666
4773.37 1693
4774.02 1675
4774.67 1595
4775.33 1479
4775.98 1644
4776.63 1719
4777.28 1847
4777.93 1838
4778.59 1763
4779.24 1789
4779.89 1851
4780.54 1776
4781.19 1689
4781.85 1763
4782.50 1780
4783.15 1716
4783.80 1853
4784.46 1681
4785.11 1639
4785.76 1676
4786.41 1669
4787.07 1665
4787.72 1665
4788.37 1867
4789.02 2019
4789.68 1813
4790.33 1759
4790.98 1841
4791.63 1845
4792.29 1879
4792.94 1995
4793.59 2087
4794.25 1930
4794.90 1877
4795.55 1852
4796.21 1860
4796.86 1797
4797.51 1597
4798.17 1652
4798.82 1823
4799.47 1692
4800.13 1588
4800.78 1759
4801.43 1869
4802.09 1901
4802.74 1844
4803.39 1756
4804.05 1828
4804.70 1835
4805.35 1842
4806.01 1908
4806.66 1731
4807.32 1871
4807.97 1841
4808.62 1796
4809.28 1760
4809.93 1753
4810.59 1755
4811.24 1683
4811.89 1744
4812.55 1786
4813.20 1876
4813.86 1929
4814.51 1970
4815.17 1906
4815.82 1916
4816.48 1834
4817.13 1881
4817.78 2051
4818.44 1903
4819.09 2004
4819.75 1991
4820.40 2111
4821.06 1987
4821.71 2011
4822.37 2047
4823.02 2056
4823.68 2282
4824.33 2183
4824.99 2107
4825.64 2159
4826.30 2154
4826.95 2196
4827.61 2335
4828.26 2367
4828.92 2559
4829.58 2370
4830.23 2308
4830.89 2469
4831.54 2395
4832.20 2498
4832.85 2638
4833.51 2411
4834.16 2452
4834.82 2647
4835.48 2858
4836.13 2723
4836.79 2757
4837.44 2695
4838.10 2913
4838.76 2854
4839.41 3101
4840.07 2933
4840.72 3115
4841.38 3077
4842.04 3060
4842.69 3211
4843.35 3170
4844.01 3280
4844.66 3105
4845.32 3107
4845.98 3433
4846.63 3779
4847.29 3888
4847.95 4129
4848.60 4457
4849.26 4752
4849.92 5471
4850.57 5634
4851.23 5898
4851.89 6274
4852.54 6336
4853.20 6004
4853.86 5706
4854.51 5297
4855.17 5058
4855.83 5418
4856.49 5315
4857.14 4996
4857.80 5489
4858.46 5624
4859.12 5902
4859.77 5733
4860.43 5641
4861.09 5807
4861.75 5298
4862.40 4977
4863.06 4704
4863.72 4533
4864.38 4678
4865.03 4632
4865.69 4653
4866.35 4664
4867.01 4964
4867.67 4972
4868.32 4832
4868.98 4791
4869.64 4768
4870.30 4651
4870.96 3968
4871.62 3857
4872.27 3949
4872.93 4015
4873.59 4115
4874.25 4007
4874.91 3760
4875.57 3976
4876.22 4033
4876.88 4106
4877.54 4326
4878.20 4120
4878.86 4413
4879.52 4499
4880.18 4577
4880.84 4122
4881.49 4122
4882.15 3881
4882.81 3346
4883.47 3309
4884.13 3298
4884.79 3235
4885.45 3063
4886.11 3025
4886.77 3018
4887.43 3058
4888.09 3278
4888.75 3075
4889.41 3294
4890.07 3324
4890.72 3321
4891.38 3635
4892.04 3460
4892.70 3142
4893.36 3036
4894.02 3130
4894.68 3085
4895.34 2889
4896.00 2849
4896.66 2756
4897.32 2715
4897.98 2553
4898.64 2645
4899.30 2747
4899.96 2989
4900.62 2934
4901.28 2829
4901.94 2636
4902.60 2654
4903.27 2513
4903.93 2315
4904.59 2226
4905.25 2362
4905.91 2490
4906.57 2319
4907.23 2357
4907.89 2305
4908.55 2335
4909.21 2259
4909.87 2129
4910.53 2205
4911.19 2391
4911.85 2478
4912.52 2152
4913.18 2274
4913.84 2097
4914.50 2138
4915.16 2346
4915.82 2389
4916.48 2178
4917.14 2308
4917.81 2101
4918.47 2007
4919.13 1984
4919.79 2000
4920.45 2114
4921.11 2084
4921.77 2254
4922.44 1908
4923.10 2078
4923.76 2094
4924.42 1910
4925.08 1925
4925.75 2034
4926.41 1885
4927.07 1965
4927.73 2140
4928.39 1980
4929.06 1907
4929.72 1703
4930.38 1899
4931.04 2097
4931.71 2037
4932.37 1838
4933.03 2058
4933.69 2046
4934.36 2133
4935.02 2032
4935.68 1818
4936.34 1840
4937.01 1826
4937.67 1886
4938.33 1824
4938.99 1737
4939.66 1830
4940.32 1913
4940.98 1731
4941.65 1889
4942.31 1717
4942.97 1690
4943.63 1869
4944.30 1997
4944.96 1741
4945.62 1716
4946.29 1710
4946.95 1730
4947.61 1659
4948.28 1840
4948.94 1673
4949.61 1773
4950.27 1797
4950.93 1656
4951.60 1606
4952.26 1589
4952.92 1629
4953.59 1567
4954.25 1517
4954.92 1571
4955.58 1612
4956.24 1595
4956.91 1735
4957.57 1704
4958.24 1604
4958.90 1565
4959.56 1574
4960.23 1706
4960.89 1695
4961.56 1845
4962.22 1790
4962.89 1718
4963.55 2060
4964.21 2126
4964.88 2019
4965.54 2313
4966.21 2156
4966.87 2160
4967.54 1936
4968.20 2048
4968.87 1972
4969.53 1702
4970.20 1749
4970.86 1709
4971.53 1744
4972.19 1824
4972.86 1726
4973.52 1703
4974.19 1515
4974.85 1583
4975.52 1879
4976.18 2153
4976.85 1901
4977.51 1843
4978.18 1946
4978.85 1777
4979.51 1899
4980.18 1879
4980.84 1778
4981.51 1590
4982.17 1589
4982.84 1636
4983.50 1650
4984.17 1723
4984.84 1668
4985.50 1875
4986.17 1888
4986.83 2030
4987.50 2102
4988.17 1992
4988.83 2040
4989.50 2469
4990.17 2371
4990.83 2214
4991.50 2267
4992.16 2178
4992.83 2109
4993.50 2126
4994.16 2128
4994.83 1947
4995.50 1902
4996.16 1640
4996.83 1646
4997.50 1594
4998.16 1660
4998.83 1683
4999.50 1562
5000.16 1503
5000.83 1579
5001.50 1507
5002.17 1462
5002.83 1506
5003.50 1593
5004.17 1436
5004.83 1421
5005.50 1447
5006.17 1502
5006.84 1616
5007.50 1435
5008.17 1554
5008.84 1521
5009.51 1510
5010.17 1494
5010.84 1503
5011.51 1502
5012.18 1488
5012.84 1503
5013.51 1526
5014.18 1562
5014.85 1483
5015.52 1494
5016.18 1494
5016.85 1607
5017.52 1450
5018.19 1456
5018.86 1463
5019.52 1516
5020.19 1547
5020.86 1448
5021.53 1533
5022.20 1661
5022.87 1643
5023.54 1633
5024.20 1553
5024.87 1586
5025.54 1692
5026.21 1623
5026.88 1683
5027.55 1621
5028.22 1567
5028.88 1547
5029.55 1738
5030.22 1681
5030.89 1601
5031.56 1549
5032.23 1627
5032.90 1808
5033.57 1572
5034.24 1496
5034.91 1558
5035.58 1449
5036.25 1429
5036.91 1631
5037.58 1443
5038.25 1462
5038.92 1388
5039.59 1416
5040.26 1478
5040.93 1576
5041.60 1436
5042.27 1521
5042.94 1525
5043.61 1697
5044.28 1570
5044.95 1465
5045.62 1472
5046.29 1353
5046.96 1526
5047.63 1472
5048.30 1450
5048.97 1547
5049.64 1575
5050.31 1627
5050.98 1619
5051.65 1560
5052.32 1484
5052.99 1500
5053.66 1648
5054.33 1574
5055.00 1500
5055.68 1570
5056.35 1436
5057.02 1402
5057.69 1425
5058.36 1540
5059.03 1524
5059.70 1563
5060.37 1627
5061.04 1655
5061.71 1574
5062.38 1495
5063.06 1627
5063.73 1675
5064.40 1633
5065.07 1672
5065.74 1637
5066.41 1624
5067.08 1498
5067.75 1610
5068.43 1564
5069.10 1459
5069.77 1400
5070.44 1412
5071.11 1468
5071.78 1367
5072.46 1432
5073.13 1467
5073.80 1518
5074.47 1646
5075.14 1731
5075.81 1739
5076.49 1717
5077.16 1858
5077.83 1980
5078.50 2108
5079.18 2064
5079.85 2078
5080.52 2003
5081.19 1974
5081.86 2072
5082.54 1985
5083.21 1877
5083.88 1898
5084.55 1885
5085.23 1681
5085.90 1618
5086.57 1743
5087.25 1749
5087.92 1750
5088.59 1748
5089.26 1871
5089.94 2236
5090.61 2200
5091.28 2188
5091.96 2461
5092.63 2438
5093.30 2367
5093.97 2124
5094.65 2115
5095.32 2079
5095.99 2145
5096.67 2127
5097.34 2081
5098.01 1986
5098.69 1877
5099.36 1783
5100.04 1699
5100.71 1749
5101.38 1711
5102.06 1853
5102.73 1824
5103.40 1961
5104.08 1729
5104.75 1715
5105.43 1835
5106.10 1864
5106.77 1842
5107.45 1876
5108.12 1738
5108.80 1669
5109.47 1601
5110.14 1514
5110.82 1685
5111.49 1585
5112.17 1556
5112.84 1704
5113.52 1624
5114.19 1561
5114.87 1725
5115.54 1741
5116.21 1640
5116.89 1657
5117.56 1524
5118.24 1701
5118.91 1762
5119.59 1650
5120.26 1906
5120.94 1917
5121.61 1748
5122.29 1722
5122.96 1661
5123.64 1627
5124.31 1651
5124.99 1693
5125.66 1573
5126.34 1728
5127.01 1834
5127.69 1392
5128.37 1587
5129.04 1530
5129.72 1639
5130.39 1785
5131.07 1623
5131.74 1721
5132.42 1801
5133.09 1735
5133.77 1827
5134.45 1628
5135.12 1614
5135.80 1585
5136.47 1543
5137.15 1510
5137.83 1435
5138.50 1672
5139.18 1685
5139.85 1437
5140.53 1533
5141.21 1545
5141.88 1604
5142.56 1478
5143.24 1497
5143.91 1472
5144.59 1468
5145.27 1468
5145.94 1440
5146.62 1488
5147.30 1499
5147.97 1504
5148.65 1531
5149.33 1463
5150.00 1444
5150.68 1272
5151.36 1190
5152.03 1421
5152.71 1353
5153.39 1317
5154.07 1373
5154.74 1368
5155.42 1318
5156.10 1299
5156.77 1430
5157.45 1466
5158.13 1506
5158.81 1381
5159.48 1327
5160.16 1368
5160.84 1408
5161.52 1434
5162.19 1371
5162.87 1405
5163.55 1552
5164.23 1424
5164.91 1493
5165.58 1514
5166.26 1414
5166.94 1484
5167.62 1455
5168.30 1388
5168.97 1437
5169.65 1458
5170.33 1525
5171.01 1524
5171.69 1536
5172.37 1325
5173.04 1388
5173.72 1334
5174.40 1244
5175.08 1362
5175.76 1466
5176.44 1572
5177.11 1601
5177.79 1646
5178.47 1619
5179.15 1529
5179.83 1524
5180.51 1582
5181.19 1559
5181.87 1764
5182.55 1548
5183.22 1538
5183.90 1591
5184.58 1491
5185.26 1415
5185.94 1586
5186.62 1428
5187.30 1562
5187.98 1427
5188.66 1255
5189.34 1222
5190.02 1256
5190.70 1299
5191.38 1348
5192.06 1278
5192.74 1393
5193.42 1379
5194.10 1327
5194.78 1338
5195.46 1387
5196.14 1370
5196.82 1400
5197.50 1369
5198.18 1366
5198.86 1354
5199.54 1378
5200.22 1462
5200.90 1370
5201.58 1468
5202.26 1483
5202.94 1481
5203.62 1430
5204.30 1374
5204.98 1432
5205.66 1524
5206.34 1481
5207.02 1547
5207.70 1651
5208.38 1616
5209.06 1545
5209.74 1707
5210.42 1566
5211.10 1426
5211.79 1668
5212.47 1677
5213.15 1703
5213.83 1691
5214.51 1611
5215.19 1553
5215.87 1636
5216.55 1717
5217.23 1885
5217.92 1788
5218.60 1893
5219.28 1899
5219.96 1855
5220.64 1818
5221.32 1820
5222.00 1875
5222.69 1725
5223.37 1745
5224.05 1872
5224.73 1986
5225.41 1776
5226.10 1823
5226.78 1698
5227.46 1577
5228.14 1626
5228.82 1602
5229.51 1708
5230.19 1720
5230.87 1731
5231.55 1748
5232.23 1707
5232.92 1604
5233.60 1464
5234.28 1444
5234.96 1667
5235.65 1579
5236.33 1684
5237.01 1655
5237.69 1700
5238.38 1807
5239.06 1781
5239.74 1902
5240.42 1763
5241.11 1865
5241.79 1688
5242.47 1704
5243.16 1584
5243.84 1647
5244.52 1639
5245.21 1521
5245.89 1560
5246.57 1564
5247.26 1701
5247.94 1656
5248.62 1588
5249.31 1608
5249.99 1719
5250.67 1926
5251.36 2079
5252.04 2330
5252.72 2229
5253.41 2056
5254.09 1945
5254.77 1599
5255.46 1671
5256.14 1719
5256.83 1624
5257.51 1442
5258.19 1535
5258.88 1628
5259.56 1628
5260.25 1641
5260.93 1802
5261.61 1833
5262.30 1689
5262.98 1633
5263.67 1593
5264.35 1699
5265.04 1716
5265.72 1843
5266.40 1699
5267.09 1585
5267.77 1695
5268.46 1804
5269.14 1894
5269.83 1617
5270.51 1571
5271.20 1686
5271.88 1630
5272.57 1536
5273.25 1672
5273.94 1680
5274.62 1636
5275.31 1460
5275.99 1465
5276.68 1322
5277.36 1362
5278.05 1544
5278.73 1522
5279.42 1589
5280.10 1619
5280.79 1811
5281.47 1581
5282.16 1565
5282.85 1661
5283.53 1597
5284.22 1601
5284.90 1604
5285.59 1461
5286.27 1523
5286.96 1638
5287.65 1625
5288.33 1506
5289.02 1411
5289.70 1485
5290.39 1584
5291.08 1429
5291.76 1422
5292.45 1577
5293.13 1458
5293.82 1396
5294.51 1518
5295.19 1530
5295.88 1545
5296.57 1629
5297.25 1746
5297.94 1491
5298.63 1481
5299.31 1629
5300.00 1720
5300.69 1624
5301.37 1826
5302.06 1873
5302.75 1873
5303.43 1843
5304.12 1949
5304.81 1831
5305.49 1746
5306.18 1678
5306.87 1664
5307.56 1711
5308.24 1622
5308.93 1659
5309.62 1673
5310.30 1750
5310.99 1909
5311.68 1845
5312.37 1786
5313.05 1868
5313.74 1766
5314.43 1816
5315.12 1764
5315.81 1604
5316.49 1719
5317.18 1674
5317.87 1740
5318.56 1769
5319.24 1794
5319.93 1879
5320.62 1921
5321.31 2003
5322.00 1994
5322.68 2104
5323.37 1965
5324.06 1654
5324.75 1629
5325.44 1836
5326.13 1559
5326.81 1555
5327.50 1529
5328.19 1544
5328.88 1542
5329.57 1636
5330.26 1693
5330.95 1767
5331.63 1667
5332.32 1574
5333.01 1518
5333.70 1562
5334.39 1481
5335.08 1460
5335.77 1543
5336.46 1509
5337.15 1507
5337.84 1486
5338.52 1452
5339.21 1535
5339.90 1592
5340.59 1555
5341.28 1593
5341.97 1580
5342.66 1577
5343.35 1651
5344.04 1550
5344.73 1518
5345.42 1534
5346.11 1513
5346.80 1576
5347.49 1680
5348.18 1523
5348.87 1705
5349.56 1809
5350.25 1792
5350.94 1925
5351.63 1887
5352.32 1686
5353.01 1766
5353.70 1704
5354.39 1606
5355.08 1618
5355.77 1628
5356.46 1509
5357.15 1400
5357.84 1362
5358.53 1458
5359.22 1379
5359.91 1319
5360.60 1337
5361.29 1457
5361.98 1492
5362.67 1566
5363.36 1709
5364.06 1571
5364.75 1502
5365.44 1419
5366.13 1458
5366.82 1527
5367.51 1553
5368.20 1500
5368.89 1470
5369.58 1450
5370.27 1530
5370.97 1356
5371.66 1497
5372.35 1320
5373.04 1307
5373.73 1409
5374.42 1269
5375.11 1233
5375.81 1311
5376.50 1405
5377.19 1384
5377.88 1244
5378.57 1291
5379.26 1207
5379.96 1337
5380.65 1238
5381.34 1181
5382.03 1233
5382.72 1230
5383.42 1319
5384.11 1393
5384.80 1322
5385.49 1297
5386.19 1432
5386.88 1410
5387.57 1470
5388.26 1387
5388.96 1538
5389.65 1693
5390.34 1440
5391.03 1655
5391.73 1733
5392.42 1773
5393.11 1613
5393.80 1550
5394.50 1580
5395.19 1336
5395.88 1418
5396.57 1427
5397.27 1432
5397.96 1528
5398.65 1230
5399.35 1312
5400.04 1303
5400.73 1356
5401.43 1384
5402.12 1308
5402.81 1316
5403.51 1318
5404.20 1270
5404.89 1351
5405.59 1544
5406.28 1427
5406.97 1453
5407.67 1396
5408.36 1539
5409.06 1494
5409.75 1542
5410.44 1474
5411.14 1555
5411.83 1419
5412.52 1341
5413.22 1211
5413.91 1424
5414.61 1443
5415.30 1405
5415.99 1403
5416.69 1418
5417.38 1458
5418.08 1442
5418.77 1361
5419.47 1367
5420.16 1396
5420.86 1494
5421.55 1464
5422.24 1472
5422.94 1484
5423.63 1381
5424.33 1512
5425.02 1504
5425.72 1378
5426.41 1416
5427.11 1420
5427.80 1498
5428.50 1430
5429.19 1512
5429.89 1415
5430.58 1475
5431.28 1618
5431.97 1512
5432.67 1426
5433.36 1477
5434.06 1526
5434.75 1684
5435.45 1683
5436.15 1645
5436.84 1717
5437.54 1760
5438.23 1781
5438.93 1741
5439.62 1845
5440.32 1767
5441.01 1653
5441.71 1479
5442.41 1632
5443.10 1607
5443.80 1720
5444.49 1680
5445.19 1881
5445.89 1917
5446.58 1831
5447.28 1767
5447.98 1912
5448.67 2090
5449.37 2157
5450.06 2092
5450.76 2010
5451.46 1807
5452.15 1808
5452.85 1966
5453.55 1801
5454.24 1719
5454.94 1827
5455.64 1936
5456.33 1893
5457.03 1803
5457.73 1887
5458.42 2013
5459.12 1990
5459.82 1920
5460.51 2071
5461.21 2220
5461.91 2143
5462.61 2224
5463.30 2115
5464.00 2075
5464.70 2249
5465.40 2274
5466.09 2289
5466.79 2263
5467.49 2293
5468.18 2191
5468.88 2236
5469.58 2236
5470.28 2251
5470.98 2338
5471.67 2353
5472.37 2341
5473.07 2305
5473.77 2423
5474.46 2359
5475.16 2521
5475.86 2498
5476.56 2761
5477.26 2913
5477.95 3328
5478.65 3635
5479.35 3933
5480.05 4244
5480.75 4544
5481.45 4867
5482.14 5227
5482.84 4998
5483.54 4764
5484.24 4400
5484.94 4031
5485.64 3525
5486.34 3132
5487.03 3244
5487.73 3190
5488.43 2934
5489.13 3101
5489.83 3032
5490.53 3327
5491.23 3313
5491.93 3308
5492.63 3197
5493.33 3420
5494.02 3568
5494.72 3869
5495.42 3609
5496.12 3798
5496.82 3890
5497.52 4246
5498.22 4863
5498.92 5101
5499.62 5993
5500.32 7636
5501.02 8681
5501.72 9258
5502.42 9201
5503.12 8803
5503.82 7708
5504.52 6797
5505.22 5885
5505.92 5179
5506.62 4504
5507.32 3870
5508.02 3508
5508.72 3405
5509.42 3466
5510.12 3426
5510.82 3374
5511.52 3364
5512.22 3212
5512.92 3076
5513.62 3098
5514.32 3028
5515.02 3032
5515.72 2932
5516.42 2795
5517.12 2758
5517.82 2810
5518.52 2893
5519.22 2744
5519.93 2729
5520.63 2591
5521.33 2589
5522.03 2417
5522.73 2398
5523.43 2242
5524.13 2068
5524.83 2163
5525.53 2207
5526.23 2209
5526.94 2087
5527.64 2032
5528.34 2142
5529.04 2228
5529.74 2243
5530.44 2202
5531.14 2057
5531.85 2126
5532.55 1961
5533.25 1889
5533.95 1981
5534.65 2025
5535.35 2025
5536.06 1791
5536.76 1861
5537.46 1857
5538.16 1788
5538.86 1891
5539.57 1881
5540.27 1759
5540.97 1760
5541.67 1760
5542.37 1716
5543.08 1652
5543.78 1656
5544.48 1773
5545.18 1773
5545.89 1617
5546.59 1751
5547.29 1648
5547.99 1607
5548.70 1671
5549.40 1638
5550.10 1601
5550.81 1514
5551.51 1509
5552.21 1690
5552.91 1813
5553.62 1623
5554.32 1600
5555.02 1619
5555.73 1660
5556.43 1604
5557.13 1560
5557.84 1640
5558.54 1573
5559.24 1655
5559.95 1598
5560.65 1669
5561.35 1725
5562.06 1711
5562.76 1603
5563.46 1632
5564.17 1733
5564.87 1643
5565.57 1682
5566.28 1758
5566.98 1680
5567.69 1668
5568.39 1664
5569.09 1602
5569.80 1655
5570.50 1681
5571.21 1464
5571.91 1579
5572.61 1802
5573.32 1653
5574.02 1568
5574.73 1596
5575.43 1766
5576.14 1685
5576.84 1855
5577.54 1633
5578.25 1706
5578.95 1570
5579.66 1605
5580.36 1463
5581.07 1408
5581.77 1505
5582.48 1417
5583.18 1482
5583.89 1535
5584.59 1520
5585.30 1511
5586.00 1476
5586.71 1554
5587.41 1542
5588.12 1468
5588.82 1458
5589.53 1486
5590.23 1516
5590.94 1457
5591.64 1417
5592.35 1573
5593.05 1534
5593.76 1486
5594.47 1525
5595.17 1456
5595.88 1475
5596.58 1532
5597.29 1502
5597.99 1566
5598.70 1527
5599.41 1512
5600.11 1462
5600.82 1522
5601.52 1540
5602.23 1485
5602.94 1497
5603.64 1484
5604.35 1396
5605.05 1353
5605.76 1217
5606.47 1437
5607.17 1439
5607.88 1476
5608.59 1314
5609.29 1253
5610.00 1325
5610.70 1467
5611.41 1444
5612.12 1488
5612.82 1409
5613.53 1449
5614.24 1491
5614.95 1428
5615.65 1400
5616.36 1434
5617.07 1511
5617.77 1410
5618.48 1265
5619.19 1418
5619.89 1253
5620.60 1426
5621.31 1447
5622.02 1406
5622.72 1157
5623.43 1313
5624.14 1390
5624.85 1489
5625.55 1633
5626.26 1437
5626.97 1518
5627.68 1373
5628.38 1424
5629.09 1706
5629.80 1708
5630.51 1578
5631.21 1650
5631.92 1590
5632.63 1562
5633.34 1542
5634.05 1511
5634.75 1607
5635.46 1423
5636.17 1427
5636.88 1603
5637.59 1547
5638.30 1555
5639.00 1510
5639.71 1509
5640.42 1590
5641.13 1664
5641.84 1400
5642.55 1558
5643.26 1410
5643.96 1480
5644.67 1399
5645.38 1410
5646.09 1437
5646.80 1312
5647.51 1384
5648.22 1439
5648.93 1459
5649.64 1520
5650.34 1434
5651.05 1453
5651.76 1568
5652.47 1667
5653.18 1480
5653.89 1362
5654.60 1536
5655.31 1709
5656.02 1883
5656.73 1887
5657.44 2084
5658.15 2130
5658.86 2183
5659.57 2082
5660.28 2015
5660.99 1887
5661.70 1797
5662.41 1876
5663.12 1889
5663.83 1735
5664.54 1630
5665.25 1575
5665.96 1675
5666.67 1543
5667.38 1435
5668.09 1512
5668.80 1505
5669.51 1547
5670.22 1393
5670.93 1426
5671.64 1420
5672.35 1555
5673.06 1369
5673.77 1388
5674.48 1340
5675.19 1428
5675.90 1423
5676.61 1490
5677.32 1315
5678.03 1296
5678.74 1322
5679.45 1376
5680.17 1431
5680.88 1405
5681.59 1419
5682.30 1492
5683.01 1512
5683.72 1459
5684.43 1472
5685.14 1372
5685.85 1404
5686.57 1373
5687.28 1404
5687.99 1348
5688.70 1538
5689.41 1356
5690.12 1413
5690.84 1455
5691.55 1219
5692.26 1323
5692.97 1286
5693.68 1260
5694.39 1332
5695.11 1336
5695.82 1293
5696.53 1268
5697.24 1258
5697.95 1226
5698.67 1193
5699.38 1231
5700.09 1313
5700.80 1357
5701.51 1270
5702.23 1153
5702.94 1254
5703.65 1205
5704.36 1252
5705.08 1282
5705.79 1267
5706.50 1186
5707.21 1235
5707.93 1213
5708.64 1197
5709.35 1186
5710.07 1277
5710.78 1251
5711.49 1223
5712.20 1250
5712.92 1202
5713.63 1168
5714.34 1166
5715.06 1169
5715.77 1102
5716.48 1136
5717.20 1214
5717.91 1254
5718.62 1150
5719.34 1216
5720.05 1254
5720.76 1140
5721.48 1118
5722.19 1187
5722.90 1102
5723.62 1224
5724.33 1284
5725.05 1233
5725.76 1246
5726.47 1315
5727.19 1293
5727.90 1338
5728.61 1285
5729.33 1296
5730.04 1278
5730.76 1200
5731.47 1246
5732.19 1265
5732.90 1372
5733.61 1320
5734.33 1266
5735.04 1211
5735.76 1264
5736.47 1288
5737.19 1348
5737.90 1344
5738.61 1415
5739.33 1275
5740.04 1417
5740.76 1287
5741.47 1262
5742.19 1069
5742.90 1117
5743.62 1063
5744.33 1113
5745.05 1173
5745.76 1233
5746.48 1185
5747.19 1066
5747.91 1187
5748.62 1149
5749.34 1197
5750.05 1280
5750.77 1309
5751.49 1182
5752.20 1180
5752.92 1199
5753.63 1252
5754.35 1226
5755.06 1322
5755.78 1322
5756.49 1353
5757.21 1304
5757.93 1213
5758.64 1204
5759.36 1251
5760.07 1240
5760.79 1215
5761.51 1274
5762.22 1297
5762.94 1213
5763.65 1190
5764.37 1159
5765.09 1195
5765.80 1133
5766.52 1206
5767.24 1302
5767.95 1230
5768.67 1126
5769.39 1168
5770.10 1162
5770.82 1267
5771.53 1296
5772.25 1161
5772.97 1262
5773.69 1249
5774.40 1225
5775.12 1209
5775.84 1241
5776.55 1121
5777.27 1259
5777.99 1290
5778.70 1283
5779.42 1348
5780.14 1448
5780.86 1324
5781.57 1194
5782.29 1108
5783.01 1209
5783.72 1170
5784.44 1172
5785.16 1281
5785.88 1230
5786.59 1241
5787.31 1199
5788.03 1280
5788.75 1293
5789.47 1351
5790.18 1339
5790.90 1381
5791.62 1307
5792.34 1262
5793.06 1227
5793.77 1166
5794.49 1335
5795.21 1428
5795.93 1361
5796.65 1408
5797.36 1397
5798.08 1438
5798.80 1640
5799.52 1652
5800.24 1740
5800.96 1927
5801.67 1872
5802.39 2101
5803.11 2344
5803.83 2332
5804.55 2498
5805.27 2120
5805.99 1897
5806.71 1804
5807.42 1736
5808.14 1526
5808.86 1547
5809.58 1600
5810.30 1486
5811.02 1523
5811.74 1523
5812.46 1456
5813.18 1470
5813.90 1521
5814.62 1492
5815.34 1593
5816.05 1427
5816.77 1400
5817.49 1598
5818.21 1599
5818.93 1467
5819.65 1534
5820.37 1515
5821.09 1652
5821.81 1586
5822.53 1448
5823.25 1658
5823.97 1547
5824.69 1540
5825.41 1504
5826.13 1363
5826.85 1627
5827.57 1438
5828.29 1410
5829.01 1435
5829.73 1415
5830.45 1444
5831.17 1338
5831.89 1334
5832.61 1452
5833.33 1354
5834.05 1403
5834.78 1466
5835.50 1316
5836.22 1362
5836.94 1301
5837.66 1419
5838.38 1337
5839.10 1329
5839.82 1355
5840.54 1351
5841.26 1424
5841.98 1460
5842.70 1389
5843.43 1427
5844.15 1363
5844.87 1417
5845.59 1530
5846.31 1548
5847.03 1516
5847.75 1581
5848.47 1556
5849.20 1511
5849.92 1580
5850.64 1695
5851.36 1655
5852.08 1656
5852.80 1607
5853.53 1475
5854.25 1587
5854.97 1434
5855.69 1482
5856.41 1315
5857.14 1465
5857.86 1520
5858.58 1379
5859.30 1339
5860.02 1451
5860.75 1588
5861.47 1677
5862.19 1665
5862.91 1517
5863.64 1482
5864.36 1499
5865.08 1522
5865.80 1464
5866.52 1576
5867.25 1455
5867.97 1546
5868.69 1574
5869.42 1684
5870.14 1669
5870.86 1539
5871.58 1570
5872.31 1708
5873.03 1715
5873.75 1449
5874.48 1492
5875.20 1456
5875.92 1411
5876.65 1419
5877.37 1441
5878.09 1338
5878.81 1353
5879.54 1368
5880.26 1409
5880.99 1464
5881.71 1539
5882.43 1591
5883.16 1547
5883.88 1819
5884.60 1656
5885.33 1842
5886.05 1740
5886.77 1652
5887.50 1708
5888.22 1648
5888.95 1531
5889.67 1530
5890.39 1511
5891.12 1447
5891.84 1499
5892.57 1395
5893.29 1450
5894.01 1466
5894.74 1451
5895.46 1430
5896.19 1335
5896.91 1460
5897.64 1338
5898.36 1529
5899.09 1513
5899.81 1475
5900.53 1439
5901.26 1431
5901.98 1375
5902.71 1419
5903.43 1433
5904.16 1441
5904.88 1470
5905.61 1403
5906.33 1455
5907.06 1572
5907.78 1547
5908.51 1533
5909.23 1604
5909.96 1563
5910.68 1539
5911.41 1575
5912.14 1476
5912.86 1460
5913.59 1436
5914.31 1564
5915.04 1491
5915.76 1455
5916.49 1475
5917.21 1549
5917.94 1634
5918.67 1629
5919.39 1517
5920.12 1530
5920.84 1664
5921.57 1628
5922.29 1606
5923.02 1718
5923.75 1609
5924.47 1711
5925.20 1701
5925.93 1720
5926.65 1877
5927.38 1637
5928.10 1628
5928.83 1740
5929.56 1768
5930.28 1749
5931.01 1864
5931.74 1926
5932.46 1875
5933.19 1793
5933.92 1916
5934.64 2025
5935.37 2174
5936.10 2252
5936.82 2269
5937.55 2066
5938.28 2231
5939.00 2313
5939.73 2239
5940.46 2188
5941.19 2343
5941.91 2481
5942.64 2540
5943.37 2461
5944.09 2387
5944.82 2712
5945.55 2586
5946.28 2519
5947.00 2594
5947.73 2906
5948.46 2965
5949.19 3161
5949.92 3475
5950.64 3504
5951.37 3836
5952.10 4249
5952.83 4460
5953.55 4623
5954.28 4482
5955.01 4437
5955.74 3905
5956.47 3929
5957.19 3806
5957.92 3632
5958.65 3537
5959.38 3781
5960.11 3916
5960.84 3704
5961.56 3836
5962.29 3650
5963.02 3820
5963.75 4097
5964.48 4377
5965.21 4859
5965.94 5674
5966.66 6500
5967.39 7346
5968.12 7553
5968.85 7382
5969.58 7035
5970.31 6569
5971.04 5884
5971.77 5252
5972.50 4890
5973.22 4597
5973.95 4545
5974.68 4408
5975.41 4512
5976.14 4411
5976.87 4497
5977.60 4356
5978.33 4285
5979.06 4217
5979.79 4276
5980.52 4481
5981.25 4625
5981.98 4655
5982.71 4692
5983.44 4812
5984.17 4773
5984.90 4643
5985.63 4760
5986.36 4763
5987.09 4741
5987.82 4682
5988.55 4514
5989.28 4621
5990.01 4571
5990.74 4362
5991.47 4478
5992.20 4612
5992.93 4259
5993.66 4525
5994.39 4605
5995.12 4649
5995.85 4776
5996.58 4690
5997.31 4862
5998.04 4814
5998.77 4591
5999.50 4563
6000.23 4780
6000.96 4707
6001.69 4610
6002.42 4453
6003.16 4509
6003.89 4386
6004.62 4152
6005.35 4096
6006.08 4380
6006.81 4446
6007.54 4909
6008.27 5347
6009.00 6095
6009.74 6965
6010.47 8103
6011.20 9664
6011.93 10714
6012.66 11611
6013.39 12103
6014.13 12961
6014.86 12805
6015.59 12436
6016.32 12028
6017.05 10957
6017.78 9604
6018.52 8594
6019.25 7705
6019.98 6572
6020.71 5772
6021.44 5197
6022.18 4689
6022.91 4185
6023.64 3916
6024.37 3903
6025.10 3822
6025.84 3734
6026.57 3693
6027.30 3491
6028.03 3270
6028.77 3438
6029.50 3443
6030.23 3290
6030.96 3371
6031.70 3499
6032.43 3297
6033.16 3269
6033.90 3191
6034.63 3174
6035.36 3069
6036.09 3072
6036.83 3160
6037.56 3236
6038.29 3336
6039.03 3456
6039.76 3703
6040.49 3730
6041.23 3658
6041.96 3773
6042.69 3799
6043.43 3743
6044.16 3672
6044.89 3996
6045.63 4247
6046.36 4262
6047.09 4260
6047.83 4389
6048.56 4306
6049.29 4457
6050.03 4724
6050.76 5028
6051.50 5503
6052.23 6055
6052.96 6343
6053.70 6632
6054.43 6661
6055.17 6484
6055.90 6031
6056.63 5611
6057.37 4894
6058.10 4544
6058.84 4256
6059.57 3803
6060.31 3863
6061.04 4092
6061.77 3703
6062.51 3578
6063.24 3514
6063.98 3583
6064.71 3470
6065.45 3509
6066.18 3499
6066.92 3513
6067.65 3408
6068.39 3261
6069.12 3293
6069.86 3225
6070.59 3365
6071.33 3241
6072.06 3136
6072.80 3001
6073.53 3023
6074.27 2887
6075.00 2994
6075.74 2730
6076.47 2534
6077.21 2681
6077.95 2676
6078.68 2762
6079.42 2562
6080.15 2606
6080.89 2711
6081.62 2660
6082.36 2760
6083.09 2664
6083.83 2724
6084.57 2668
6085.30 2550
6086.04 2425
6086.77 2434
6087.51 2658
6088.25 2662
6088.98 2543
6089.72 2744
6090.46 2715
6091.19 2958
6091.93 2934
6092.66 2928
6093.40 2956
6094.14 3022
6094.87 2920
6095.61 3009
6096.35 2777
6097.08 2766
6097.82 2632
6098.56 2557
6099.29 2602
6100.03 2541
6100.77 2492
6101.50 2471
6102.24 2345
6102.98 2248
6103.72 2231
6104.45 2268
6105.19 2303
6105.93 2323
6106.66 2260
6107.40 2279
6108.14 2372
6108.88 2388
6109.61 2288
6110.35 2207
6111.09 2339
6111.83 2278
6112.56 2386
6113.30 2330
6114.04 2420
6114.78 2401
6115.51 2219
6116.25 2408
6116.99 2600
6117.73 2550
6118.47 2396
6119.20 2355
6119.94 2314
6120.68 2456
6121.42 2371
6122.16 2360
6122.89 2540
6123.63 2421
6124.37 2429
6125.11 2634
6125.85 2662
6126.59 2617
6127.32 2651
6128.06 2385
6128.80 2497
6129.54 2612
6130.28 2719
6131.02 2696
6131.76 2555
6132.49 2651
6133.23 2869
6133.97 2753
6134.71 2801
6135.45 2750
6136.19 2779
6136.93 2750
6137.67 2505
6138.41 2566
6139.15 2441
6139.88 2473
6140.62 2655
6141.36 2843
6142.10 2657
6142.84 2522
6143.58 2706
6144.32 2478
6145.06 2654
6145.80 2571
6146.54 2468
6147.28 2613
6148.02 2769
6148.76 2667
6149.50 2676
6150.24 2785
6150.98 2645
6151.72 2735
6152.46 2857
6153.20 2708
6153.94 2887
6154.68 2869
6155.42 2967
6156.16 3131
6156.90 2914
6157.64 3023
6158.38 3141
6159.12 3051
6159.86 2946
6160.60 3122
6161.34 3105
6162.08 3191
6162.82 3165
6163.56 3304
6164.30 3562
6165.05 3856
6165.79 4044
6166.53 4297
6167.27 4583
6168.01 4601
6168.75 4701
6169.49 4676
6170.23 4603
6170.97 4518
6171.71 4253
6172.46 4330
6173.20 4232
6173.94 3986
6174.68 4042
6175.42 3929
6176.16 3882
6176.90 3857
6177.64 3771
6178.39 3771
6179.13 3796
6179.87 3998
6180.61 4207
6181.35 4107
6182.09 4135
6182.84 4213
6183.58 4185
6184.32 4357
6185.06 4371
6185.80 4276
6186.55 4127
6187.29 4278
6188.03 4503
6188.77 4558
6189.52 4723
6190.26 4786
6191.00 4958
6191.74 5165
6192.48 5241
6193.23 5282
6193.97 5520
6194.71 5802
6195.45 5522
6196.20 5662
6196.94 5643
6197.68 5434
6198.43 5523
6199.17 5599
6199.91 5428
6200.65 5549
6201.40 5488
6202.14 5705
6202.88 5819
6203.63 6246
6204.37 6802
6205.11 7830
6205.86 9968
6206.60 12682
6207.34 15932
6208.09 19994
6208.83 24089
6209.57 26983
6210.32 28935
6211.06 29835
6211.80 29029
6212.55 26977
6213.29 24687
6214.03 21055
6214.78 17517
6215.52 14288
6216.26 11741
6217.01 9606
6217.75 8141
6218.50 7017
6219.24 6171
6219.98 5766
6220.73 5724
6221.47 5474
6222.22 5637
6222.96 5651
6223.71 5943
6224.45 6400
6225.19 6499
6225.94 6607
6226.68 6594
6227.43 6421
6228.17 6023
6228.92 5514
6229.66 4994
6230.41 4489
6231.15 4050
6231.90 3739
6232.64 3548
6233.39 3435
6234.13 3347
6234.87 3291
6235.62 3373
6236.36 3632
6237.11 3673
6237.86 3777
6238.60 4217
6239.35 4575
6240.09 4846
6240.84 4778
6241.58 4887
6242.33 4598
6243.07 4699
6243.82 4448
6244.56 4169
6245.31 4087
6246.05 4117
6246.80 4279
6247.55 4335
6248.29 4499
6249.04 4627
6249.78 4465
6250.53 4328
6251.27 4138
6252.02 3954
6252.77 3824
6253.51 3674
6254.26 3536
6255.01 3597
6255.75 3480
6256.50 3321
6257.24 3590
6257.99 3689
6258.74 3677
6259.48 3635
6260.23 3495
6260.98 3382
6261.72 3585
6262.47 3619
6263.22 3481
6263.96 3373
6264.71 3325
6265.46 3322
6266.20 3304
6266.95 3157
6267.70 3173
6268.44 3123
6269.19 3114
6269.94 3034
6270.68 3106
6271.43 3185
6272.18 3029
6272.93 2930
6273.67 2985
6274.42 3170
6275.17 3101
6275.92 2981
6276.66 3071
6277.41 3063
6278.16 3045
6278.91 3073
6279.65 3330
6280.40 3304
6281.15 3218
6281.90 3103
6282.64 3163
6283.39 2942
6284.14 2985
6284.89 2879
6285.64 2724
6286.38 2764
6287.13 2852
6287.88 2646
6288.63 2679
6289.38 2666
6290.12 2539
6290.87 2483
6291.62 2389
6292.37 2352
6293.12 2267
6293.87 2320
6294.61 2543
6295.36 2462
6296.11 2469
6296.86 2357
6297.61 2221
6298.36 2296
6299.11 2189
6299.86 2254
6300.60 2303
6301.35 2467
6302.10 2464
6302.85 2202
6303.60 2344
6304.35 2271
6305.10 2208
6305.85 2257
6306.60 2246
6307.35 2218
6308.10 2214
6308.85 2272
6309.59 2347
6310.34 2433
6311.09 2308
6311.84 2574
6312.59 2603
6313.34 2614
6314.09 2488
6314.84 2618
6315.59 2617
6316.34 2588
6317.09 2730
6317.84 2681
6318.59 2521
6319.34 2505
6320.09 2493
6320.84 2433
6321.59 2387
6322.34 2308
6323.09 2199
6323.84 2147
6324.59 2100
6325.34 2070
6326.09 2075
6326.84 2063
6327.59 2009
6328.34 1889
6329.09 1909
6329.85 2120
6330.60 2032
6331.35 1806
6332.10 2066
6332.85 2040
6333.60 1977
6334.35 1921
6335.10 1978
6335.85 1971
6336.60 1991
6337.35 1900
6338.10 1927
6338.86 1962
6339.61 1993
6340.36 1896
6341.11 1793
6341.86 1959
6342.61 1983
6343.36 2080
6344.12 2028
6344.87 1988
6345.62 1966
6346.37 1924
6347.12 2024
6347.87 2164
6348.62 2120
6349.38 2175
6350.13 2396
6350.88 2347
6351.63 2326
6352.38 2308
6353.14 2472
6353.89 2439
6354.64 2427
6355.39 2471
6356.14 2340
6356.90 2430
6357.65 2406
6358.40 2412
6359.15 2181
6359.91 1973
6360.66 2027
6361.41 2021
6362.16 2121
6362.92 2102
6363.67 2119
6364.42 2017
6365.17 1908
6365.93 2034
6366.68 1993
6367.43 2084
6368.19 2057
6368.94 2024
6369.69 2109
6370.44 1984
6371.20 2029
6371.95 2013
6372.70 2142
6373.46 2013
6374.21 2061
6374.96 1820
6375.72 1866
6376.47 2027
6377.22 1882
6377.98 1807
6378.73 2003
6379.48 1993
6380.24 2058
6380.99 2106
6381.75 2017
6382.50 2026
6383.25 1928
6384.01 2041
6384.76 2069
6385.51 2026
6386.27 2007
6387.02 1845
6387.78 1801
6388.53 1918
6389.28 1919
6390.04 1847
6390.79 1750
6391.55 1855
6392.30 1880
6393.06 1758
6393.81 1885
6394.56 1892
6395.32 1833
6396.07 1891
6396.83 1952
6397.58 1946
6398.34 2025
6399.09 1940
6399.85 1866
6400.60 1828
6401.36 1855
6402.11 1928
6402.87 1791
6403.62 1731
6404.38 1901
6405.13 1922
6405.89 1955
6406.64 2115
6407.40 2140
6408.15 2325
6408.91 2479
6409.66 2503
6410.42 2449
6411.17 2477
6411.93 2435
6412.68 2345
6413.44 2226
6414.20 2183
6414.95 2073
6415.71 2009
6416.46 1893
6417.22 1950
6417.97 2039
6418.73 1837
6419.49 1883
6420.24 2132
6421.00 1921
6421.75 1746
6422.51 1855
6423.27 1829
6424.02 1907
6424.78 1835
6425.54 1848
6426.29 1883
6427.05 1801
6427.80 1773
6428.56 1880
6429.32 1924
6430.07 1868
6430.83 1871
6431.59 1861
6432.34 1732
6433.10 1833
6433.86 1870
6434.61 1832
6435.37 1893
6436.13 1985
6436.88 2029
6437.64 1867
6438.40 1901
6439.16 1941
6439.91 1924
6440.67 1886
6441.43 1855
6442.18 1938
6442.94 1849
6443.70 1868
6444.46 1827
6445.21 1867
6445.97 1858
6446.73 1908
6447.49 1801
6448.24 1860
6449.00 1969
6449.76 2022
6450.52 1954
6451.28 1903
6452.03 1941
6452.79 2052
6453.55 2034
6454.31 2095
6455.06 1990
6455.82 2032
6456.58 2092
6457.34 2158
6458.10 2207
6458.86 2099
6459.61 1932
6460.37 2128
6461.13 2110
6461.89 2164
6462.65 2125
6463.41 2284
6464.16 2338
6464.92 2279
6465.68 2131
6466.44 2214
6467.20 2237
6467.96 2201
6468.72 2101
6469.48 2317
6470.23 2435
6470.99 2412
6471.75 2484
6472.51 2493
6473.27 2680
6474.03 2507
6474.79 2533
6475.55 2509
6476.31 2578
6477.07 2594
6477.83 2518
6478.59 2590
6479.35 2708
6480.10 2686
6480.86 2610
6481.62 2734
6482.38 2856
6483.14 2842
6483.90 2885
6484.66 2940
6485.42 3160
6486.18 3120
6486.94 3116
6487.70 3179
6488.46 3322
6489.22 3238
6489.98 3372
6490.74 3338
6491.50 3418
6492.26 3514
6493.02 3783
6493.78 4047
6494.54 4159
6495.30 4075
6496.06 4272
6496.82 4464
6497.59 4383
6498.35 4469
6499.11 4362
6499.87 4228
6500.63 4375
6501.39 4285
6502.15 4232
6502.91 4236
6503.67 4266
6504.43 4336
6505.19 4416
6505.95 4472
6506.71 4490
6507.48 4533
6508.24 4685
6509.00 4779
6509.76 5064
6510.52 5051
6511.28 4983
6512.04 5244
6512.80 5342
6513.57 5293
6514.33 5196
6515.09 4920
6515.85 4934
6516.61 5141
6517.37 5273
6518.14 5367
6518.90 5535
6519.66 5574
6520.42 5941
6521.18 6244
6521.95 6525
6522.71 6637
6523.47 6801
6524.23 7461
6524.99 8186
6525.76 8935
6526.52 9735
6527.28 10738
6528.04 11211
6528.80 11223
6529.57 11240
6530.33 11148
6531.09 10939
6531.85 11077
6532.62 11592
6533.38 12587
6534.14 14641
6534.91 18209
6535.67 21819
6536.43 25159
6537.19 27386
6537.96 29003
6538.72 28712
6539.48 27407
6540.25 24978
6541.01 21317
6541.77 17656
6542.53 14299
6543.30 11333
6544.06 9291
6544.82 7926
6545.59 6676
6546.35 5879
6547.11 5240
6547.88 4853
6548.64 4520
6549.41 4425
6550.17 4392
6550.93 4491
6551.70 4357
6552.46 4255
6553.22 4220
6553.99 4148
6554.75 3973
6555.52 4072
6556.28 3849
6557.04 3409
6557.81 3429
6558.57 3332
6559.34 3401
6560.10 3426
6560.86 3649
6561.63 3859
6562.39 3731
6563.16 4067
6563.92 4554
6564.69 4781
6565.45 4897
6566.21 4957
6566.98 5019
6567.74 4869
6568.51 4661
6569.27 4673
6570.04 4575
6570.80 4560
6571.57 4548
6572.33 4761
6573.10 5031
6573.86 5157
6574.63 5242
6575.39 5599
6576.16 5537
6576.92 5720
6577.69 5457
6578.45 5430
6579.22 5364
6579.98 5483
6580.75 5029
6581.51 5097
6582.28 5029
6583.05 4837
6583.81 4817
6584.58 4860
6585.34 4698
6586.11 4645
6586.87 4904
6587.64 4802
6588.41 4777
6589.17 5122
6589.94 5249
6590.70 5250
6591.47 5448
6592.24 5880
6593.00 6308
6593.77 7009
6594.53 7472
6595.30 7837
6596.07 7981
6596.83 8040
6597.60 7700
6598.37 7621
6599.13 6986
6599.90 6065
6600.66 5773
6601.43 5492
6602.20 5070
6602.96 4983
6603.73 4652
6604.50 4487
6605.26 4445
6606.03 4602
6606.80 4637
6607.57 4701
6608.33 4976
6609.10 5215
6609.87 5253
6610.63 5275
6611.40 5317
6612.17 5146
6612.94 4926
6613.70 4966
6614.47 4691
6615.24 4290
6616.00 4115
6616.77 3757
6617.54 3748
6618.31 3713
6619.08 3612
6619.84 3518
6620.61 3639
6621.38 3614
6622.15 3629
6622.91 3454
6623.68 3508
6624.45 3427
6625.22 3466
6625.99 3464
6626.75 3256
6627.52 3308
6628.29 3311
6629.06 3317
6629.83 3487
6630.59 3531
6631.36 3575
6632.13 3798
6632.90 4195
6633.67 4553
6634.44 4848
6635.21 5144
6635.97 5344
6636.74 5276
6637.51 5275
6638.28 5153
6639.05 4756
6639.82 4449
6640.59 4175
6641.36 3768
6642.12 3758
6642.89 3577
6643.66 3219
6644.43 3289
6645.20 3322
6645.97 3152
6646.74 3380
6647.51 3443
6648.28 3478
6649.05 3427
6649.82 3463
6650.59 3634
6651.36 3640
6652.12 3585
6652.89 3491
6653.66 3640
6654.43 3651
6655.20 3688
6655.97 3851
6656.74 3748
6657.51 3712
6658.28 3681
6659.05 3529
6659.82 3370
6660.59 3392
6661.36 3229
6662.13 3159
6662.90 3222
6663.67 3235
6664.44 3203
6665.21 3351
6665.98 3231
6666.75 3261
6667.52 3414
6668.30 3400
6669.07 3334
6669.84 3570
6670.61 3421
6671.38 3536
6672.15 3518
6672.92 3382
6673.69 3316
6674.46 3329
6675.23 3289
6676.00 3473
6676.77 3469
6677.54 3488
6678.32 3579
6679.09 3548
6679.86 3937
6680.63 3863
6681.40 3837
6682.17 4123
6682.94 4383
6683.71 4878
6684.49 5359
6685.26 5618
6686.03 5798
6686.80 5239
6687.57 4970
6688.34 4864
6689.11 4377
6689.89 3981
6690.66 3797
6691.43 3556
6692.20 3538
6692.97 3275
6693.75 3424
6694.52 3221
6695.29 3211
6696.06 3203
6696.83 3067
6697.61 3162
6698.38 3249
6699.15 3057
6699.92 3016
6700.70 3209
6701.47 3204
6702.24 3055
6703.01 3094
6703.79 3084
6704.56 3069
6705.33 2892
6706.10 2917
6706.88 3124
6707.65 3006
6708.42 3095
6709.19 3223
6709.97 3118
6710.74 3033
6711.51 3020
6712.29 3023
6713.06 2886
6713.83 2748
6714.61 2862
6715.38 2873
6716.15 2804
6716.92 2645
6717.70 2616
6718.47 2550
6719.24 2783
6720.02 2743
6720.79 2650
6721.57 2800
6722.34 2762
6723.11 2650
6723.89 2834
6724.66 2743
6725.43 2890
6726.21 2737
6726.98 2736
6727.76 2741
6728.53 2693
6729.30 2796
6730.08 2730
6730.85 2977
6731.63 2850
6732.40 2680
6733.17 2891
6733.95 3017
6734.72 2969
6735.50 2887
6736.27 3059
6737.05 3164
6737.82 3107
6738.59 3130
6739.37 3032
6740.14 3027
6740.92 2855
6741.69 2919
6742.47 3010
6743.24 3156
6744.02 3290
6744.79 3185
6745.57 3357
6746.34 3370
6747.12 3366
6747.89 3359
6748.67 3586
6749.44 3865
6750.22 4149
6750.99 4287
6751.77 4746
6752.54 5125
6753.32 5316
6754.09 5464
6754.87 5311
6755.65 4924
6756.42 4700
6757.20 4417
6757.97 3831
6758.75 3557
6759.52 3344
6760.30 3185
6761.08 3210
6761.85 3157
6762.63 3060
6763.40 2927
6764.18 3111
6764.96 2812
6765.73 3003
6766.51 2971
6767.28 2870
6768.06 2973
6768.84 2871
6769.61 2747
6770.39 2915
6771.17 2937
6771.94 2909
6772.72 2862
6773.50 2589
6774.27 2597
6775.05 2597
6775.82 2751
6776.60 2669
6777.38 2619
6778.16 2453
6778.93 2538
6779.71 2694
6780.49 2694
6781.26 2587
6782.04 2464
6782.82 2453
6783.59 2497
6784.37 2459
6785.15 2351
6785.93 2366
6786.70 2364
6787.48 2266
6788.26 2409
6789.04 2485
6789.81 2408
6790.59 2315
6791.37 2173
6792.15 2177
6792.92 2220
6793.70 2247
6794.48 2162
6795.26 2122
6796.03 2304
6796.81 2215
6797.59 2130
6798.37 2205
6799.15 2214
6799.92 2257
6800.70 2446
6801.48 2439
6802.26 2468
6803.04 2478
6803.81 2580
6804.59 2855
6805.37 2755
6806.15 2981
6806.93 2903
6807.71 2948
6808.49 2852
6809.26 2737
6810.04 2488
6810.82 2463
6811.60 2502
6812.38 2568
6813.16 2489
6813.94 2487
6814.72 2501
6815.49 2519
6816.27 2525
6817.05 2671
6817.83 2561
6818.61 2452
6819.39 2523
6820.17 2528
6820.95 2416
6821.73 2511
6822.51 2575
6823.29 2460
6824.07 2564
6824.85 2468
6825.62 2461
6826.40 2377
6827.18 2458
6827.96 2278
6828.74 2326
6829.52 2419
6830.30 2273
6831.08 2337
6831.86 2352
6832.64 2419
6833.42 2320
6834.20 2434
6834.98 2401
6835.76 2339
6836.54 2395
6837.32 2351
6838.10 2287
6838.88 2321
6839.66 2156
6840.44 2317
6841.22 2254
6842.01 2282
6842.79 2221
6843.57 2191
6844.35 2267
6845.13 2324
6845.91 2417
6846.69 2347
6847.47 2630
6848.25 2983
6849.03 3260
6849.81 3599
6850.59 3920
6851.37 4489
6852.16 4692
6852.94 4698
6853.72 4396
6854.50 4290
6855.28 3865
6856.06 3623
6856.84 3518
6857.62 3209
6858.41 2949
6859.19 2770
6859.97 2793
6860.75 2668
6861.53 2702
6862.31 2634
6863.09 2683
6863.88 2750
6864.66 2782
6865.44 2944
6866.22 3091
6867.00 3244
6867.79 3415
6868.57 3456
6869.35 3563
6870.13 3558
6870.91 3120
6871.70 3157
6872.48 3138
6873.26 3024
6874.04 2966
6874.83 3086
6875.61 3285
6876.39 3003
6877.17 3167
6877.96 3258
6878.74 3233
6879.52 3405
6880.30 3693
6881.09 3805
6881.87 3793
6882.65 3996
6883.43 4025
6884.22 4124
6885.00 4404
6885.78 4666
6886.57 5625
6887.35 7103
6888.13 8360
6888.92 9316
6889.70 9782
6890.48 9540
6891.26 9008
6892.05 8030
6892.83 6507
6893.62 5646
6894.40 4915
6895.18 4288
6895.97 4174
6896.75 3968
6897.53 3768
6898.32 3850
6899.10 3749
6899.88 3669
6900.67 3719
6901.45 3582
6902.24 3695
6903.02 3912
6903.80 3820
6904.59 3950
6905.37 3728
6906.16 4019
6906.94 3910
6907.72 3655
6908.51 3623
6909.29 3568
6910.08 3268
6910.86 3261
6911.65 3293
6912.43 3171
6913.21 3183
6914.00 3035
6914.78 2952
6915.57 2888
6916.35 3010
6917.14 2949
6917.92 2956
6918.71 2894
6919.49 2927
6920.28 2968
6921.06 2887
6921.85 3019
6922.63 3071
6923.42 3072
6924.20 2918
6924.99 2807
6925.77 2935
6926.56 2981
6927.34 2972
6928.13 2951
6928.91 3134
6929.70 3081
6930.49 3078
6931.27 3025
6932.06 2985
6932.84 3170
6933.63 3038
6934.41 3110
6935.20 3119
6935.99 3203
6936.77 3393
6937.56 3418
6938.34 3387
6939.13 3406
6939.92 3713
6940.70 3574
6941.49 3963
6942.27 4317
6943.06 4534
6943.85 4797
6944.63 4948
6945.42 4845
6946.21 5042
6946.99 5050
6947.78 5083
6948.57 5154
6949.35 5176
6950.14 5293
6950.92 5059
6951.71 4593
6952.50 4530
6953.29 4382
6954.07 4313
6954.86 4297
6955.65 4161
6956.43 4093
6957.22 4316
6958.01 4344
6958.79 4398
6959.58 4258
6960.37 4260
6961.16 4198
6961.94 4308
6962.73 4323
6963.52 4520
6964.31 4552
6965.09 4562
6965.88 4656
6966.67 4932
6967.46 5139
6968.24 5435
6969.03 5628
6969.82 6057
6970.61 6260
6971.39 6222
6972.18 6388
6972.97 6226
6973.76 6124
6974.55 6297
6975.33 6034
6976.12 6203
6976.91 6040
6977.70 5903
6978.49 5920
6979.27 6162
6980.06 6537
6980.85 7309
6981.64 8334
6982.43 9861
6983.22 12910
6984.01 16748
6984.79 20810
6985.58 25181
6986.37 28202
6987.16 30036
6987.95 30169
6988.74 28960
6989.53 26653
6990.32 23331
6991.10 19553
6991.89 15827
6992.68 12994
6993.47 10488
6994.26 8568
6995.05 7510
6995.84 6454
6996.63 5756
6997.42 5416
6998.21 5040
6999.00 5034
6999.79 5222
7000.58 5212
7001.36 5519
7002.15 5580
7002.94 5588
7003.73 5406
7004.52 5189
7005.31 4958
7006.10 4623
7006.89 4280
7007.68 3800
7008.47 3246
7009.26 3053
7010.05 3233
7010.84 3211
7011.63 3480
7012.42 3627
7013.21 3600
7014.00 3775
7014.79 3881
7015.58 4009
7016.37 4021
7017.16 3783
7017.96 3907
7018.75 3765
7019.54 3580
7020.33 3720
7021.12 3711
7021.91 3821
7022.70 3948
7023.49 4036
7024.28 4307
7025.07 4101
7025.86 4308
7026.65 4384
7027.44 4076
7028.24 4037
7029.03 3941
7029.82 3579
7030.61 3517
7031.40 3462
7032.19 3516
7032.98 3436
7033.77 3363
7034.57 3147
7035.36 3217
7036.15 3262
7036.94 3120
7037.73 3334
7038.52 3564
7039.32 3648
7040.11 3703
7040.90 4038
7041.69 4024
7042.48 4102
7043.27 4041
7044.07 4148
7044.86 4338
7045.65 4217
7046.44 4357
7047.23 4334
7048.03 4837
7048.82 5215
7049.61 5988
7050.40 6441
7051.20 6961
7051.99 7344
7052.78 6892
7053.57 6484
7054.37 5791
7055.16 5021
7055.95 4734
7056.74 4250
7057.54 4002
7058.33 4026
7059.12 3895
7059.91 3776
7060.71 3547
7061.50 3686
7062.29 3696
7063.09 3884
7063.88 3739
7064.67 3667
7065.47 3629
7066.26 3760
7067.05 3557
7067.85 3335
7068.64 3334
7069.43 3289
7070.23 3234
7071.02 3204
7071.81 3168
7072.61 2977
7073.40 3063
7074.19 2911
7074.99 2873
7075.78 2711
7076.57 2790
7077.37 2809
7078.16 2686
7078.96 2743
7079.75 2757
7080.54 2780
7081.34 2767
7082.13 2711
7082.93 2617
7083.72 2628
7084.51 2510
7085.31 2577
7086.10 2391
7086.90 2285
7087.69 2344
7088.49 2361
7089.28 2351
7090.08 2306
7090.87 2288
7091.66 2450
7092.46 2359
7093.25 2400
7094.05 2439
7094.84 2261
7095.64 2456
7096.43 2446
7097.23 2478
7098.02 2380
7098.82 2307
7099.61 2210
7100.41 2132
7101.20 2127
7102.00 2351
7102.79 2219
7103.59 2068
7104.38 2201
7105.18 1987
7105.98 1967
7106.77 2239
7107.57 2091
7108.36 1895
7109.16 2043
7109.95 1993
7110.75 1899
7111.54 1961
7112.34 2051
7113.14 2040
7113.93 2063
7114.73 1880
7115.52 1994
7116.32 2031
7117.12 2085
7117.91 2048
7118.71 1953
7119.50 2074
7120.30 2219
7121.10 2038
7121.89 1964
7122.69 2114
7123.49 2112
7124.28 2021
7125.08 1933
7125.88 1937
7126.67 1826
7127.47 1971
7128.27 1915
7129.06 2023
7129.86 2084
7130.66 2196
7131.45 2216
7132.25 2126
7133.05 2133
7133.84 2096
7134.64 2057
7135.44 1869
7136.23 1914
7137.03 1931
7137.83 1933
7138.63 1889
7139.42 1893
7140.22 1910
7141.02 1753
7141.82 1734
7142.61 1640
7143.41 1694
7144.21 1649
7145.01 1649
7145.80 1646
7146.60 1580
7147.40 1712
7148.20 1708
7148.99 1656
7149.79 1604
7150.59 1602
7151.39 1745
7152.19 1732
7152.98 1647
7153.78 1629
7154.58 1648
7155.38 1924
7156.18 1851
7156.98 1802
7157.77 1782
7158.57 1986
7159.37 1821
7160.17 1740
7160.97 1672
7161.77 1772
7162.56 1656
7163.36 1624
7164.16 1596
7164.96 1562
7165.76 1605
7166.56 1556
7167.36 1585
7168.16 1614
7168.95 1558
7169.75 1637
7170.55 1541
7171.35 1543
7172.15 1476
7172.95 1495
7173.75 1518
7174.55 1473
7175.35 1621
7176.15 1444
7176.95 1484
7177.75 1401
7178.55 1451
7179.35 1482
7180.14 1477
7180.94 1472
7181.74 1420
7182.54 1528
7183.34 1444
7184.14 1424
7184.94 1466
7185.74 1596
7186.54 1595
7187.34 1506
7188.14 1510
7188.94 1582
7189.74 1609
7190.54 1523
7191.34 1598
7192.14 1596
7192.94 1559
7193.74 1465
7194.54 1606
7195.35 1413
7196.15 1424
7196.95 1465
7197.75 1364
7198.55 1383
7199.35 1540
7200.15 1570
7200.95 1607
7201.75 1495
7202.55 1362
7203.35 1252
7204.15 1362
7204.95 1233
7205.75 1309
7206.56 1442
7207.36 1308
7208.16 1380
7208.96 1439
7209.76 1407
7210.56 1452
7211.36 1522
7212.16 1463
7212.97 1289
7213.77 1297
7214.57 1382
7215.37 1422
7216.17 1401
7216.97 1416
7217.78 1325
7218.58 1447
7219.38 1475
7220.18 1460
7220.98 1458
7221.78 1402
7222.59 1394
7223.39 1507
7224.19 1467
7224.99 1472
7225.79 1504
7226.60 1460
7227.40 1543
7228.20 1590
7229.00 1413
7229.81 1423
7230.61 1449
7231.41 1461
7232.21 1437
7233.02 1429
7233.82 1319
7234.62 1395
7235.42 1466
7236.23 1446
7237.03 1286
7237.83 1374
7238.63 1451
7239.44 1452
7240.24 1406
7241.04 1386
7241.85 1375
7242.65 1366
7243.45 1464
7244.26 1524
7245.06 1474
7245.86 1458
7246.67 1448
7247.47 1373
7248.27 1425
7249.08 1435
7249.88 1434
7250.68 1374
7251.49 1311
7252.29 1307
7253.09 1421
7253.90 1437
7254.70 1458
7255.50 1517
7256.31 1524
7257.11 1460
7257.92 1452
7258.72 1462
7259.52 1555
7260.33 1650
7261.13 1793
7261.94 1729
7262.74 1767
7263.54 1935
7264.35 1796
7265.15 1614
7265.96 1577
7266.76 1563
7267.57 1523
7268.37 1508
7269.18 1603
7269.98 1421
7270.78 1483
7271.59 1461
7272.39 1658
7273.20 1656
7274.00 1658
7274.81 1503
7275.61 1464
7276.42 1529
7277.22 1572
7278.03 1538
7278.83 1636
7279.64 1508
7280.44 1655
7281.25 1973
7282.05 2059
7282.86 2175
7283.66 2252
7284.47 2432
7285.28 2609
7286.08 2837
7286.89 2811
7287.69 2721
7288.50 2428
7289.30 2219
7290.11 2194
7290.91 2033
7291.72 1940
7292.53 1818
7293.33 1743
7294.14 1606
7294.94 1611
7295.75 1663
7296.56 1786
7297.36 1796
7298.17 1793
7298.97 1782
7299.78 1814
7300.59 1781
7301.39 1840
7302.20 1799
7303.01 1845
7303.81 1836
7304.62 1775
7305.43 1867
7306.23 1923
7307.04 1796
7307.85 1864
7308.65 2060
7309.46 1998
7310.27 2060
7311.07 2276
7311.88 2309
7312.69 2341
7313.49 2295
7314.30 2400
7315.11 2465
7315.91 2670
7316.72 2989
7317.53 3545
7318.34 4016
7319.14 4515
7319.95 5003
7320.76 5076
7321.57 4864
7322.37 4369
7323.18 3903
7323.99 3219
7324.80 2923
7325.60 2754
7326.41 2560
7327.22 2574
7328.03 2516
7328.83 2266
7329.64 2308
7330.45 2185
7331.26 2152
7332.07 2188
7332.87 2143
7333.68 2236
7334.49 2217
7335.30 2227
7336.11 2121
7336.92 2084
7337.72 2029
7338.53 2072
7339.34 2187
7340.15 2163
7340.96 2002
7341.77 2019
7342.57 1953
7343.38 1737
7344.19 1647
7345.00 1709
7345.81 1735
7346.62 1758
7347.43 1719
7348.24 1743
7349.05 1579
7349.85 1547
7350.66 1621
7351.47 1576
7352.28 1710
7353.09 1657
7353.90 1564
7354.71 1630
7355.52 1646
7356.33 1489
7357.14 1516
7357.95 1508
7358.76 1471
7359.57 1449
7360.38 1475
7361.18 1465
7361.99 1393
7362.80 1446
7363.61 1480
7364.42 1318
7365.23 1331
7366.04 1506
7366.85 1449
7367.66 1363
7368.47 1378
7369.28 1516
7370.09 1430
7370.90 1306
7371.71 1368
7372.52 1393
7373.33 1369
7374.14 1329
7374.96 1393
7375.77 1320
7376.58 1388
7377.39 1346
7378.20 1451
7379.01 1455
7379.82 1399
7380.63 1450
7381.44 1424
7382.25 1482
7383.06 1479
7383.87 1514
7384.68 1492
7385.49 1434
7386.31 1314
7387.12 1361
7387.93 1379
7388.74 1359
7389.55 1335
7390.36 1513
7391.17 1388
7391.98 1292
7392.79 1310
7393.61 1372
7394.42 1472
7395.23 1310
7396.04 1345
7396.85 1373
7397.66 1366
7398.48 1401
7399.29 1416
7400.10 1323
7400.91 1419
7401.72 1347
7402.53 1323
7403.35 1328
7404.16 1377
7404.97 1390
7405.78 1308
7406.59 1274
7407.41 1256
7408.22 1289
7409.03 1369
7409.84 1353
7410.66 1308
7411.47 1344
7412.28 1329
7413.09 1276
7413.91 1176
7414.72 1292
7415.53 1292
7416.34 1204
7417.16 1167
7417.97 1234
7418.78 1167
7419.60 1254
7420.41 1057
7421.22 1091
7422.03 1107
7422.85 1180
7423.66 1120
7424.47 1220
7425.29 1206
7426.10 1350
7426.91 1347
7427.73 1303
7428.54 1342
7429.35 1401
7430.17 1352
7430.98 1243
7431.79 1378
7432.61 1419
7433.42 1380
7434.23 1258
7435.05 1304
7435.86 1361
7436.67 1341
7437.49 1363
7438.30 1407
7439.12 1297
7439.93 1246
7440.74 1344
7441.56 1411
7442.37 1296
7443.19 1291
7444.00 1225
7444.82 1271
7445.63 1337
7446.44 1251
7447.26 1306
7448.07 1227
7448.89 1216
7449.70 1195
7450.52 1171
7451.33 1123
7452.15 1353
7452.96 1304
7453.77 1352
7454.59 1342
7455.40 1276
7456.22 1252
7457.03 1290
7457.85 1215
7458.66 1377
7459.48 1367
7460.29 1304
7461.11 1414
7461.92 1284
7462.74 1278
7463.55 1446
7464.37 1572
7465.19 1469
7466.00 1463
7466.82 1577
7467.63 1510
7468.45 1451
7469.26 1325
7470.08 1365
7470.89 1345
7471.71 1492
7472.53 1399
7473.34 1461
7474.16 1499
7474.97 1479
7475.79 1378
7476.60 1357
7477.42 1402
7478.24 1321
7479.05 1410
7479.87 1386
7480.69 1491
7481.50 1449
7482.32 1485
7483.13 1501
7483.95 1453
7484.77 1386
7485.58 1425
7486.40 1204
7487.22 1289
7488.03 1340
7488.85 1283
7489.67 1288
7490.48 1265
7491.30 1371
7492.12 1229
7492.93 1221
7493.75 1255
7494.57 1210
7495.38 1094
7496.20 1039
7497.02 1125
7497.84 1291
7498.65 1214
7499.47 1102
7500.29 1105
7501.10 1104
7501.92 1160
7502.74 1177
7503.56 1133
7504.37 1162
7505.19 1257
7506.01 1248
7506.83 1189
7507.64 1216
7508.46 1202
7509.28 1255
7510.10 1310
7510.92 1174
7511.73 1137
7512.55 1133
7513.37 1153
7514.19 1146
7515.01 1088
7515.82 1156
7516.64 1132
7517.46 1146
7518.28 1174
7519.10 1176
7519.91 1088
7520.73 1136
7521.55 1230
7522.37 1204
7523.19 1145
7524.01 1093
7524.83 1191
7525.64 1159
7526.46 1167
7527.28 1131
7528.10 1023
7528.92 1113
7529.74 1117
7530.56 1167
7531.38 1128
7532.20 1148
7533.01 1083
7533.83 1126
7534.65 1150
7535.47 1080
7536.29 1191
7537.11 1159
7537.93 1203
7538.75 1114
7539.57 1025
7540.39 1031
7541.21 1131
7542.03 1071
7542.85 1107
7543.67 1103
7544.49 1209
7545.31 1213
7546.12 1218
7546.94 1128
7547.76 1123
7548.58 1155
7549.40 1193
7550.22 1115
7551.04 1141
7551.86 1140
7552.68 1140
7553.50 1141
7554.33 1169
7555.15 1123
7555.97 1105
7556.79 1202
7557.61 1152
7558.43 1190
7559.25 1182
7560.07 1139
7560.89 1205
7561.71 1218
7562.53 1163
7563.35 1246
7564.17 1192
7564.99 1195
7565.81 1176
7566.63 1130
7567.45 1181
7568.28 1160
7569.10 1179
7569.92 1228
7570.74 1113
7571.56 1117
7572.38 1185
7573.20 1139
7574.02 1123
7574.84 1225
7575.67 1210
7576.49 1108
7577.31 1129
7578.13 1119
7578.95 1157
7579.77 1203
7580.60 1201
7581.42 1165
7582.24 1148
7583.06 1297
7583.88 1267
7584.70 1177
7585.53 1301
7586.35 1305
7587.17 1323
7587.99 1319
7588.81 1269
7589.64 1293
7590.46 1371
7591.28 1252
7592.10 1351
7592.93 1299
7593.75 1270
7594.57 1296
7595.39 1273
7596.21 1295
7597.04 1352
7597.86 1512
7598.68 1464
7599.51 1546
7600.33 1541
7601.15 1574
7601.97 1490
7602.80 1555
7603.62 1751
7604.44 1748
7605.27 1702
7606.09 1785
7606.91 1901
7607.73 1811
7608.56 1816
7609.38 1788
7610.20 1658
7611.03 1599
7611.85 1589
7612.67 1561
7613.50 1681
7614.32 1631
7615.14 1791
7615.97 1645
7616.79 1762
7617.62 2117
7618.44 2365
7619.26 2440
7620.09 2404
7620.91 2280
7621.73 2115
7622.56 2106
7623.38 1871
7624.21 1724
7625.03 1679
7625.85 1626
7626.68 1715
7627.50 1654
7628.33 1725
7629.15 1746
7629.98 1801
7630.80 1940
7631.62 1956
7632.45 2057
7633.27 2052
7634.10 2046
7634.92 1924
7635.75 1930
7636.57 1800
7637.40 1646
7638.22 1654
7639.05 1559
7639.87 1478
7640.70 1417
7641.52 1339
7642.35 1355
7643.17 1293
7644.00 1328
7644.82 1291
7645.65 1366
7646.47 1301
7647.30 1266
7648.12 1256
7648.95 1355
7649.77 1313
7650.60 1184
7651.42 1201
7652.25 1260
7653.07 1190
7653.90 1296
7654.73 1221
7655.55 1187
7656.38 1235
7657.20 1300
7658.03 1275
7658.85 1198
7659.68 1232
7660.51 1201
7661.33 1184
7662.16 1263
7662.98 1241
7663.81 1228
7664.64 1153
7665.46 1159
7666.29 1152
7667.12 1126
7667.94 1203
7668.77 1193
7669.59 1160
7670.42 1174
7671.25 1138
7672.07 1121
7672.90 1045
7673.73 1092
7674.55 1101
7675.38 1190
7676.21 1140
7677.03 1191
7677.86 1048
7678.69 1136
7679.52 1192
7680.34 1131
7681.17 1106
7682.00 1078
7682.82 1116
7683.65 1134
7684.48 1185
7685.31 1225
7686.13 1250
7686.96 1196
7687.79 1168
7688.62 1228
7689.44 1236
7690.27 1171
7691.10 1149
7691.93 1110
7692.75 1156
7693.58 1089
7694.41 1157
7695.24 1251
7696.07 1195
7696.89 1114
7697.72 1156
7698.55 1273
7699.38 1265
7700.21 1288
7701.03 1247
7701.86 1249
7702.69 1238
7703.52 1133
7704.35 1122
7705.17 1146
7706.00 1049
7706.83 1058
7707.66 1154
7708.49 1062
7709.32 1078
7710.15 1034
7710.97 1062
7711.80 1031
7712.63 1019
7713.46 1073
7714.29 1107
7715.12 1087
7715.95 1231
7716.78 1180
7717.61 1073
7718.44 1090
7719.26 1071
7720.09 1007
7720.92 1113
7721.75 1050
7722.58 1009
7723.41 1041
7724.24 1059
7725.07 1005
7725.90 1012
7726.73 1128
7727.56 1095
7728.39 1073
7729.22 1060
7730.05 1061
7730.88 1014
7731.71 1015
7732.54 1067
7733.37 1088
7734.20 1104
7735.03 1042
7735.86 1138
7736.69 1038
7737.52 1047
7738.35 975
7739.18 979
7740.01 1014
7740.84 1066
7741.67 1051
7742.50 1026
7743.33 1052
7744.16 1055
7744.99 1085
7745.82 1061
7746.65 1168
7747.48 1234
7748.31 1157
7749.14 1165
7749.97 1164
7750.80 1180
7751.64 1207
7752.47 1243
7753.30 1163
7754.13 1114
7754.96 1112
7755.79 1100
7756.62 1119
7757.45 1013
7758.28 1046
7759.12 1049
7759.95 1020
7760.78 1080
7761.61 1097
7762.44 999
7763.27 1004
7764.10 1070
7764.94 1110
7765.77 1130
7766.60 1254
7767.43 1163
7768.26 1142
7769.09 1155
7769.93 1111
7770.76 1196
7771.59 1106
7772.42 1194
7773.25 1179
7774.09 1170
7774.92 1069
7775.75 1082
7776.58 1125
7777.41 1128
7778.25 1138
7779.08 1098
7779.91 1106
7780.74 1035
7781.58 1144
7782.41 1100
7783.24 1068
7784.07 1115
7784.91 989
7785.74 979
7786.57 1074
7787.41 1084
7788.24 1043
7789.07 1061
7789.90 1014
7790.74 1089
7791.57 1066
7792.40 1028
7793.24 1057
7794.07 1208
7794.90 1101
7795.74 1048
7796.57 1121
7797.40 1163
7798.24 1162
7799.07 1212
7799.90 1239
7800.74 1278
7801.57 1304
7802.40 1351
7803.24 1299
7804.07 1281
7804.90 1262
7805.74 1179
7806.57 1273
7807.41 1418
7808.24 1328
7809.07 1383
7809.91 1471
7810.74 1405
7811.58 1514
7812.41 1438
7813.24 1496
7814.08 1633
7814.91 1759
7815.75 1830
7816.58 1854
7817.42 1847
7818.25 1828
7819.09 1793
7819.92 1854
7820.75 1731
7821.59 1665
7822.42 1681
7823.26 1796
7824.09 1792
7824.93 1908
7825.76 2163
7826.60 2134
7827.43 2232
7828.27 2313
7829.10 2388
7829.94 2165
7830.77 2096
7831.61 1991
7832.44 1963
7833.28 2073
7834.11 2102
7834.95 2179
7835.78 2174
7836.62 2165
7837.46 2188
7838.29 2100
7839.13 1846
7839.96 1798
7840.80 1804
7841.63 1811
7842.47 1738
7843.31 1796
7844.14 1658
7844.98 1557
7845.81 1672
7846.65 1660
7847.48 1683
7848.32 1664
7849.16 1656
7849.99 1663
7850.83 1577
7851.67 1609
7852.50 1739
7853.34 1700
7854.17 1667
7855.01 1662
7855.85 1657
7856.68 1750
7857.52 1803
7858.36 1991
7859.19 2086
7860.03 2201
7860.87 2311
7861.70 2240
7862.54 2137
7863.38 2107
7864.21 1871
7865.05 1703
7865.89 1706
7866.73 1746
7867.56 1683
7868.40 1773
7869.24 1972
7870.07 1801
7870.91 1885
7871.75 1883
7872.59 2037
7873.42 2012
7874.26 2029
7875.10 1973
7875.94 2268
7876.77 2341
7877.61 2536
7878.45 2768
7879.29 2773
7880.12 2902
7880.96 2888
7881.80 2724
7882.64 2628
7883.48 2521
7884.31 2354
7885.15 2307
7885.99 2301
7886.83 2211
7887.67 2185
7888.50 2040
7889.34 2168
7890.18 2078
7891.02 2114
7891.86 2275
7892.70 2169
7893.53 2082
7894.37 2067
7895.21 2069
7896.05 1921
7896.89 1790
7897.73 1914
7898.57 1784
7899.41 1747
7900.24 1677
7901.08 1642
7901.92 1750
7902.76 1492
7903.60 1426
7904.44 1552
7905.28 1403
7906.12 1532
7906.96 1418
7907.80 1444
7908.63 1436
7909.47 1423
7910.31 1410
7911.15 1443
7911.99 1429
7912.83 1297
7913.67 1367
7914.51 1429
7915.35 1417
7916.19 1505
7917.03 1623
7917.87 1651
7918.71 1693
7919.55 1614
7920.39 1479
7921.23 1556
7922.07 1563
7922.91 1509
7923.75 1396
7924.59 1312
7925.43 1356
7926.27 1342
7927.11 1295
7927.95 1308
7928.79 1279
7929.63 1442
7930.47 1271
7931.31 1222
7932.15 1240
7932.99 1191
7933.83 1281
7934.67 1379
7935.52 1327
7936.36 1331
7937.20 1342
7938.04 1282
7938.88 1254
7939.72 1190
7940.56 1171
7941.40 1178
7942.24 1301
7943.08 1273
7943.92 1376
7944.77 1260
7945.61 1271
7946.45 1347
7947.29 1206
7948.13 1313
7948.97 1409
7949.81 1432
7950.66 1467
7951.50 1511
7952.34 1475
7953.18 1475
7954.02 1435
7954.86 1602
7955.71 1736
7956.55 1728
7957.39 1617
7958.23 1550
7959.07 1505
7959.92 1481
7960.76 1618
7961.60 1576
7962.44 1595
7963.28 1594
7964.13 1599
7964.97 1650
7965.81 1710
7966.65 1856
7967.50 1908
7968.34 2088
7969.18 1999
7970.02 2013
7970.87 2030
7971.71 1863
7972.55 1749
7973.39 1676
7974.24 1413
7975.08 1399
7975.92 1430
7976.76 1352
7977.61 1376
7978.45 1353
7979.29 1458
7980.14 1416
7980.98 1395
7981.82 1420
7982.67 1282
7983.51 1370
7984.35 1387
7985.20 1397
7986.04 1213
7986.88 1329
7987.73 1321
7988.57 1210
7989.41 1217
7990.26 1219
7991.10 1279
7991.94 1265
7992.79 1191
7993.63 1185
7994.48 1161
7995.32 1118
7996.16 1192
7997.01 1198
7997.85 1035
7998.70 1023
7999.54 1083
8000.38 1089
8001.23 1091
8002.07 1034
8002.92 1150
8003.76 1066
8004.61 1066
8005.45 1154
8006.29 1124
8007.14 1032
8007.98 1073
8008.83 1055
8009.67 1103
8010.52 1002
8011.36 1048
8012.21 1058
8013.05 1059
8013.90 1133
8014.74 1044
8015.59 1077
8016.43 1036
8017.28 944
8018.12 1004
8018.97 994
8019.81 1021
8020.66 1007
8021.50 1045
8022.35 1049
8023.19 1030
8024.04 995
8024.88 999
8025.73 967
8026.57 1063
8027.42 1028
8028.27 1063
8029.11 1018
8029.96 1035
8030.80 1031
8031.65 1013
8032.49 962
8033.34 928
8034.19 889
8035.03 941
8035.88 988
8036.72 923
8037.57 1025
8038.42 991
8039.26 990
8040.11 978
8040.96 1042
8041.80 937
8042.65 999
8043.49 1060
8044.34 1046
8045.19 1026
8046.03 1018
8046.88 1107
8047.73 1103
8048.57 1064
8049.42 998
8050.27 963
8051.11 1038
8051.96 977
8052.81 960
8053.66 950
8054.50 911
8055.35 1089
8056.20 1021
8057.04 990
8057.89 924
8058.74 880
8059.59 929
8060.43 923
8061.28 863
8062.13 843
8062.97 927
8063.82 887
8064.67 931
8065.52 903
8066.37 889
8067.21 954
8068.06 885
8068.91 865
8069.76 972
8070.60 908
8071.45 936
8072.30 982
8073.15 868
8074.00 998
8074.84 855
8075.69 861
8076.54 823
8077.39 910
8078.24 938
8079.08 943
8079.93 937
8080.78 899
8081.63 864
8082.48 929
8083.33 936
8084.18 883
8085.02 918
8085.87 965
8086.72 890
8087.57 823
8088.42 855
8089.27 877
8090.12 898
8090.97 834
8091.81 917
8092.66 948
8093.51 855
8094.36 837
8095.21 838
8096.06 962
8096.91 903
8097.76 991
8098.61 860
8099.46 872
8100.31 970
8101.16 957
8102.01 956
8102.86 996
8103.71 922
8104.55 892
8105.40 925
8106.25 850
8107.10 936
8107.95 905
8108.80 974
8109.65 847
8110.50 902
8111.35 907
8112.20 863
8113.05 852
8113.90 834
8114.75 901
8115.60 913
8116.45 946
8117.30 938
8118.16 960
8119.01 954
8119.86 990
8120.71 974
8121.56 922
8122.41 966
8123.26 1098
8124.11 1030
8124.96 971
8125.81 1005
8126.66 981
8127.51 917
8128.36 987
8129.21 1015
8130.06 985
8130.92 1044
8131.77 915
8132.62 862
8133.47 945
8134.32 977
8135.17 1113
8136.02 1058
8136.87 992
8137.73 1057
8138.58 1059
8139.43 1016
8140.28 1033
8141.13 1042
8141.98 1007
8142.83 1084
8143.69 1065
8144.54 1103
8145.39 1068
8146.24 1049
8147.09 1010
8147.95 1131
8148.80 1046
8149.65 1153
8150.50 1133
8151.35 1189
8152.21 1214
8153.06 1211
8153.91 1294
8154.76 1479
8155.61 1608
8156.47 1759
8157.32 1793
8158.17 1699
8159.02 1488
8159.88 1495
8160.73 1370
8161.58 1251
8162.44 1154
8163.29 1168
8164.14 1174
8164.99 1114
8165.85 1153
8166.70 1174
8167.55 1032
8168.41 1072
8169.26 1097
8170.11 1153
8170.96 1131
8171.82 1083
8172.67 1022
8173.52 1060
8174.38 941
8175.23 976
8176.08 956
8176.94 924
8177.79 977
8178.64 1098
8179.50 985
8180.35 935
8181.21 945
8182.06 954
8182.91 940
8183.77 992
8184.62 990
8185.47 955
8186.33 903
8187.18 900
8188.04 913
8188.89 984
8189.74 1018
8190.60 919
8191.45 933
8192.31 877
8193.16 849
8194.02 897
8194.87 855
8195.72 960
8196.58 908
8197.43 928
8198.29 853
8199.14 935
8200.00 905
8200.85 870
8201.71 872
8202.56 938
8203.42 936
8204.27 884
8205.13 842
8205.98 813
8206.84 752
8207.69 711
8208.55 803
8209.40 893
8210.26 930
8211.11 860
8211.97 896
8212.82 838
8213.68 887
8214.53 912
8215.39 872
8216.24 849
8217.10 944
8217.96 920
8218.81 891
8219.67 850
8220.52 907
8221.38 871
8222.23 968
8223.09 950
8223.95 1030
8224.80 846
8225.66 859
8226.51 917
8227.37 871
8228.23 886
8229.08 908
8229.94 872
8230.79 946
8231.65 909
8232.51 850
8233.36 884
8234.22 856
8235.08 873
8235.93 822
8236.79 813
8237.65 917
8238.50 942
8239.36 902
8240.22 884
8241.07 963
8241.93 976
8242.79 893
8243.64 933
8244.50 863
8245.36 851
8246.21 860
8247.07 813
8247.93 801
8248.79 915
8249.64 860
8250.50 864
8251.36 880
8252.22 918
8253.07 895
8253.93 889
8254.79 861
8255.65 905
8256.50 880
8257.36 883
8258.22 782
8259.08 812
8259.93 906
8260.79 891
8261.65 914
8262.51 937
8263.37 938
8264.22 895
8265.08 875
8265.94 823
8266.80 849
8267.66 931
8268.51 918
8269.37 920
8270.23 953
8271.09 1021
8271.95 1006
8272.81 1060
8273.66 993
8274.52 892
8275.38 1006
8276.24 921
8277.10 976
8277.96 1017
8278.82 1000
8279.67 977
8280.53 966
8281.39 988
8282.25 937
8283.11 960
8283.97 1060
8284.83 1080
8285.69 1095
8286.55 1032
8287.41 1094
8288.27 1124
8289.12 1011
8289.98 1143
8290.84 1179
8291.70 1253
8292.56 1411
8293.42 1381
8294.28 1373
8295.14 1459
8296.00 1547
8296.86 1508
8297.72 1240
8298.58 1162
8299.44 1212
8300.30 1163
8301.16 1127
8302.02 1051
8302.88 1222
8303.74 1172
8304.60 1138
8305.46 1069
8306.32 959
8307.18 1063
8308.04 1030
8308.90 1018
8309.76 1044
8310.62 1048
8311.48 1104
8312.34 1072
8313.20 1044
8314.06 1130
8314.92 1083
8315.78 1096
8316.65 1125
8317.51 1010
8318.37 1070
8319.23 1076
8320.09 1002
8320.95 1045
8321.81 1071
8322.67 976
8323.53 956
8324.39 1015
8325.26 1004
8326.12 944
8326.98 909
8327.84 904
8328.70 976
8329.56 936
8330.42 817
8331.28 804
8332.15 956
8333.01 853
8333.87 847
8334.73 905
8335.59 823
8336.45 908
8337.32 916
8338.18 901
8339.04 891
8339.90 873
8340.76 914
8341.63 976
8342.49 1008
8343.35 907
8344.21 993
8345.07 997
8345.94 931
8346.80 973
8347.66 989
8348.52 990
8349.39 975
8350.25 876
8351.11 919
8351.97 950
8352.84 902
8353.70 820
8354.56 861
8355.42 942
8356.29 933
8357.15 957
8358.01 886
8358.88 895
8359.74 877
8360.60 953
8361.46 981
8362.33 935
8363.19 888
8364.05 959
8364.92 951
8365.78 923
8366.64 936
8367.51 908
8368.37 920
8369.23 881
8370.10 894
8370.96 938
8371.82 872
8372.69 915
8373.55 987
8374.42 912
8375.28 930
8376.14 882
8377.01 952
8377.87 912
8378.73 923
8379.60 907
8380.46 942
8381.33 944
8382.19 927
8383.06 915
8383.92 1022
8384.78 1033
8385.65 1019
8386.51 1074
8387.38 1083
8388.24 985
8389.11 988
8389.97 993
8390.83 943
8391.70 958
8392.56 895
8393.43 905
8394.29 942
8395.16 983
8396.02 925
8396.89 921
8397.75 962
8398.62 953
8399.48 1011
8400.35 950
8401.21 897
8402.08 941
8402.94 950
8403.81 937
8404.67 956
8405.54 923
8406.40 1025
8407.27 1038
8408.14 949
8409.00 942
8409.87 964
8410.73 982
8411.60 1088
8412.46 988
8413.33 901
8414.19 997
8415.06 1116
8415.93 986
8416.79 1004
8417.66 1089
8418.52 1105
8419.39 978
8420.26 1022
8421.12 1074
8421.99 1206
8422.85 1089
8423.72 1109
8424.59 1161
8425.45 1080
8426.32 1109
8427.19 1220
8428.05 1276
8428.92 1235
8429.79 1219
8430.65 1233
8431.52 1117
8432.39 1105
8433.25 1179
8434.12 1200
8434.99 1298
8435.85 1173
8436.72 1309
8437.59 1329
8438.45 1219
8439.32 1285
8440.19 1481
8441.06 1490
8441.92 1608
8442.79 1693
8443.66 1824
8444.52 1962
8445.39 1854
8446.26 1891
8447.13 1702
8447.99 1677
8448.86 1812
8449.73 1669
8450.60 1734
8451.47 1674
8452.33 1600
8453.20 1629
8454.07 1687
8454.94 1827
8455.80 1702
8456.67 1752
8457.54 1876
8458.41 1773
8459.28 1886
8460.14 1894
8461.01 1880
8461.88 1736
8462.75 1730
8463.62 1747
8464.49 1775
8465.35 1715
8466.22 1808
8467.09 2009
8467.96 2305
8468.83 2720
8469.70 3219
8470.57 3827
8471.43 3970
8472.30 4154
8473.17 3977
8474.04 3379
8474.91 3215
8475.78 2825
8476.65 2419
8477.52 2111
8478.39 1786
8479.25 1578
8480.12 1623
8480.99 1512
8481.86 1504
8482.73 1431
8483.60 1299
8484.47 1183
8485.34 1153
8486.21 1274
8487.08 1201
8487.95 1122
8488.82 1236
8489.69 1242
8490.56 1197
8491.43 1216
8492.30 1182
8493.17 1062
8494.04 1171
8494.91 1187
8495.78 1248
8496.65 1122
8497.52 1134
8498.39 1257
8499.26 1139
8500.13 1166
8501.00 1145
8501.87 1148
8502.74 1214
8503.61 1134
8504.48 1115
8505.35 1189
8506.22 1204
8507.09 1299
8507.96 1293
8508.83 1247
8509.70 1287
8510.57 1367
8511.44 1306
8512.31 1297
8513.19 1192
8514.06 1176
8514.93 1226
8515.80 1132
8516.67 1184
8517.54 1194
8518.41 1206
8519.28 1110
8520.15 1075
8521.03 1243
8521.90 1107
8522.77 1113
8523.64 1157
8524.51 1120
8525.38 1256
8526.25 1244
8527.13 1238
8528.00 1296
8528.87 1274
8529.74 1295
8530.61 1268
8531.48 1322
8532.36 1311
8533.23 1277
8534.10 1210
8534.97 1203
8535.84 1209
8536.72 1275
8537.59 1204
8538.46 1309
8539.33 1305
8540.20 1350
8541.08 1326
8541.95 1274
8542.82 1212
8543.69 1195
8544.57 1338
8545.44 1300
8546.31 1286
8547.18 1326
8548.06 1316
8548.93 1305
8549.80 1374
8550.67 1390
8551.55 1492
8552.42 1600
8553.29 1570
8554.17 1628
8555.04 1702
8555.91 1701
8556.79 1705
8557.66 1664
8558.53 1497
8559.41 1492
8560.28 1436
8561.15 1405
8562.03 1291
8562.90 1197
8563.77 1227
8564.65 1188
8565.52 1102
8566.39 1060
8567.27 1027
8568.14 1102
8569.01 1067
8569.89 1054
8570.76 1200
8571.64 1101
8572.51 1049
8573.38 1058
8574.26 1051
8575.13 1076
8576.01 1061
8576.88 1095
8577.75 1085
8578.63 1049
8579.50 1088
8580.38 1087
8581.25 1031
8582.12 1062
8583.00 1033
8583.87 1113
8584.75 1098
8585.62 1106
8586.50 1045
8587.37 995
8588.25 990
8589.12 1123
8590.00 1082
8590.87 1060
8591.75 1148
8592.62 1176
8593.50 1087
8594.37 1077
8595.25 1096
8596.12 1158
8597.00 1113
8597.87 1102
8598.75 1148
8599.62 1124
8600.50 1256
8601.37 1234
8602.25 1117
8603.12 1190
8604.00 1190
8604.87 1188
8605.75 1240
8606.63 1198
8607.50 1147
8608.38 1087
8609.25 1152
8610.13 1161
8611.01 1164
8611.88 1166
8612.76 1188
8613.63 1314
8614.51 1363
8615.39 1235
8616.26 1177
8617.14 1252
8618.01 1249
8618.89 1282
8619.77 1274
8620.64 1321
8621.52 1326
8622.40 1285
8623.27 1447
8624.15 1407
8625.03 1338
8625.90 1372
8626.78 1379
8627.66 1481
8628.53 1479
8629.41 1465
8630.29 1427
8631.16 1556
8632.04 1540
8632.92 1692
8633.79 1602
8634.67 1628
8635.55 1674
8636.42 1533
8637.30 1562
8638.18 1611
8639.06 1660
8639.93 1705
8640.81 1695
8641.69 1717
8642.57 1748
8643.44 1845
8644.32 1853
8645.20 1823
8646.08 1773
8646.95 1801
8647.83 1950
8648.71 2092
8649.59 2054
8650.47 2026
8651.34 2084
8652.22 2097
8653.10 2089
8653.98 2185
8654.86 2192
8655.73 2156
8656.61 2180
8657.49 2179
8658.37 2170
8659.25 2216
8660.13 2294
8661.00 2189
8661.88 2192
8662.76 2204
8663.64 2135
8664.52 2143
8665.40 2171
8666.27 2160
8667.15 2192
8668.03 2252
8668.91 2374
8669.79 2572
8670.67 2867
8671.55 3159
8672.43 3486
8673.31 4004
8674.19 4626
8675.06 4797
8675.94 4997
8676.82 4988
8677.70 4899
8678.58 4721
8679.46 4275
8680.34 3904
8681.22 3606
8682.10 3349
8682.98 3068
8683.86 2861
8684.74 2919
8685.62 2863
8686.50 2909
8687.38 2942
8688.26 3218
8689.14 3786
8690.02 4505
8690.90 5454
8691.78 6623
8692.66 7833
8693.54 8691
8694.42 9055
8695.30 8878
8696.18 8414
8697.06 7339
8697.94 6346
8698.82 5345
8699.70 4464
8700.58 3727
8701.46 3296
8702.34 2644
8703.22 2486
8704.10 2341
8704.98 2118
8705.86 2069
8706.74 2078
8707.62 2064
8708.50 1901
8709.39 1868
8710.27 1792
8711.15 1795
8712.03 1812
8712.91 1673
8713.79 1601
8714.67 1591
8715.55 1656
8716.43 1585
8717.32 1556
8718.20 1511
8719.08 1601
8719.96 1578
8720.84 1709
8721.72 1595
8722.60 1627
8723.49 1695
8724.37 1575
8725.25 1590
8726.13 1604
8727.01 1564
8727.89 1539
8728.78 1581
8729.66 1595
8730.54 1651
8731.42 1764
8732.30 1747
8733.19 1751
8734.07 1773
8734.95 1684
8735.83 1645
8736.71 1585
8737.60 1566
8738.48 1636
8739.36 1523
8740.24 1509
8741.13 1528
8742.01 1437
8742.89 1419
8743.77 1387
8744.66 1496
8745.54 1458
8746.42 1413
8747.31 1439
8748.19 1505
8749.07 1499
8749.95 1520
8750.84 1514
8751.72 1650
8752.60 1667
8753.49 1680
8754.37 1775
8755.25 1691
8756.14 1669
8757.02 1641
8757.90 1727
8758.79 1777
8759.67 1790
8760.55 1696
8761.44 1755
8762.32 1806
8763.20 1737
8764.09 1700
8764.97 1710
8765.85 1843
8766.74 1699
8767.62 1806
8768.51 1821
8769.39 1760
8770.27 1786
8771.16 1797
8772.04 1799
8772.93 1885
8773.81 1806
8774.69 1682
8775.58 1618
8776.46 1627
8777.35 1562
8778.23 1560
8779.12 1547
8780.00 1377
8780.88 1365
8781.77 1384
8782.65 1411
8783.54 1317
8784.42 1364
8785.31 1317
8786.19 1322
8787.08 1324
8787.96 1361
8788.85 1386
8789.73 1317
8790.62 1304
8791.50 1341
8792.39 1377
8793.27 1356
8794.16 1216
8795.04 1288
8795.93 1381
8796.81 1335
8797.70 1340
8798.58 1301
8799.47 1208
8800.35 1290
8801.24 1310
8802.13 1331
8803.01 1316
8803.90 1348
8804.78 1307
8805.67 1346
8806.55 1314
8807.44 1340
8808.33 1375
8809.21 1311
8810.10 1272
8810.98 1307
8811.87 1220
8812.76 1217
8813.64 1197
8814.53 1242
8815.41 1229
8816.30 1205
8817.19 1069
8818.07 1179
8818.96 1211
8819.85 1206
8820.73 1204
8821.62 1204
8822.51 1250
8823.39 1131
8824.28 1201
8825.17 1180
8826.05 1058
8826.94 1089
8827.83 1066
8828.71 1099
8829.60 1148
8830.49 1093
8831.37 1110
8832.26 1059
8833.15 1059
8834.04 1114
8834.92 1080
8835.81 1087
8836.70 1063
8837.58 997
8838.47 1082
8839.36 1101
8840.25 1076
8841.13 1085
8842.02 997
8842.91 1025
8843.80 1038
8844.69 1070
8845.57 1031
8846.46 1078
8847.35 1031
8848.24 1013
8849.12 1059
8850.01 1022
8850.90 1015
8851.79 954
8852.68 1013
8853.56 1014
8854.45 986
8855.34 912
8856.23 973
8857.12 1006
8858.01 941
8858.89 919
8859.78 886
8860.67 902
8861.56 998
8862.45 989
8863.34 967
8864.23 953
8865.12 981
8866.00 1001
8866.89 1006
8867.78 1021
8868.67 1070
8869.56 958
8870.45 971
8871.34 1062
8872.23 1023
8873.12 926
8874.00 912
8874.89 889
8875.78 961
8876.67 969
8877.56 905
8878.45 931
8879.34 903
8880.23 821
8881.12 876
8882.01 978
8882.90 894
8883.79 916
8884.68 881
8885.57 841
8886.46 921
8887.35 926
8888.24 979
8889.13 904
8890.02 916
8890.91 831
8891.80 870
8892.69 938
8893.58 788
8894.47 772
8895.36 783
8896.25 882
8897.14 838
8898.03 810
8898.92 828
8899.81 843
8900.70 857
8901.59 760
8902.48 800
8903.37 894
8904.26 861
8905.15 795
8906.05 839
8906.94 857
8907.83 837
8908.72 788
8909.61 809
8910.50 841
8911.39 855
8912.28 884
8913.17 792
8914.06 841
8914.96 790
8915.85 896
8916.74 962
8917.63 935
8918.52 906
8919.41 857
8920.30 893
8921.20 868
8922.09 860
8922.98 905
8923.87 934
8924.76 873
8925.65 893
8926.55 840
8927.44 829
8928.33 848
8929.22 793
8930.11 881
8931.01 796
8931.90 750
8932.79 784
8933.68 785
8934.57 764
8935.47 753
8936.36 775
8937.25 784
8938.14 766
8939.04 770
8939.93 716
8940.82 802
8941.71 749
8942.61 806
8943.50 750
8944.39 784
8945.28 721
8946.18 726
8947.07 792
8947.96 763
8948.86 730
8949.75 835
8950.64 743
8951.54 787
8952.43 839
8953.32 768
8954.21 798
8955.11 795
8956.00 833
8956.89 756
8957.79 725
8958.68 774
8959.57 900
8960.47 796
8961.36 737
8962.26 727
8963.15 727
8964.04 822
8964.94 817
8965.83 854
8966.72 836
8967.62 839
8968.51 814
8969.41 793
8970.30 770
8971.19 747
8972.09 810
8972.98 833
8973.88 827
8974.77 816
8975.67 830
8976.56 844
8977.45 802
8978.35 662
8979.24 800
8980.14 843
8981.03 751
8981.93 786
8982.82 756
8983.72 773
8984.61 790
8985.51 819
8986.40 711
8987.29 726
8988.19 693
8989.08 739
8989.98 759
8990.87 760
8991.77 731
8992.66 709
8993.56 761
8994.46 662
8995.35 816
8996.25 838
8997.14 719
8998.04 708
8998.93 736
8999.83 803
9000.72 752
9001.62 732
9002.51 729
9003.41 803
9004.31 834
9005.20 769
9006.10 846
9006.99 754
9007.89 743
9008.78 754
9009.68 746
9010.58 761
9011.47 746
9012.37 754
9013.27 765
9014.16 751
9015.06 726
9015.95 724
9016.85 693
9017.75 753
9018.64 744
9019.54 757
9020.44 689
9021.33 770
9022.23 763
9023.13 788
9024.02 787
9024.92 712
9025.82 679
9026.71 733
9027.61 824
9028.51 813
9029.40 707
9030.30 763
9031.20 737
9032.09 810
9032.99 790
9033.89 696
9034.79 711
9035.68 778
9036.58 774
9037.48 741
9038.38 804
9039.27 817
9040.17 689
9041.07 744
9041.97 782
9042.86 791
9043.76 716
9044.66 736
9045.56 746
9046.45 781
9047.35 735
9048.25 731
9049.15 798
9050.05 788
9050.94 816
9051.84 797
9052.74 801
9053.64 813
9054.54 804
9055.44 785
9056.33 762
9057.23 823
9058.13 730
9059.03 763
9059.93 738
9060.83 807
9061.72 815
9062.62 844
9063.52 766
9064.42 735
9065.32 791
9066.22 855
9067.12 781
9068.02 814
9068.91 841
9069.81 814
9070.71 827
9071.61 769
9072.51 831
9073.41 754
9074.31 773
9075.21 827
9076.11 837
9077.01 840
9077.91 853
9078.81 805
9079.71 781
9080.60 780
9081.50 819
9082.40 841
9083.30 881
9084.20 869
9085.10 848
9086.00 842
9086.90 881
9087.80 904
9088.70 886
9089.60 927
9090.50 890
9091.40 870
9092.30 858
9093.20 891
9094.10 867
9095.00 956
9095.90 990
9096.80 941
9097.70 817
9098.60 872
9099.50 780
9100.41 859
9101.31 879
9102.21 799
9103.11 878
9104.01 801
9104.91 796
9105.81 782
9106.71 811
9107.61 770
9108.51 746
9109.41 851
9110.31 822
9111.21 868
9112.12 830
9113.02 740
9113.92 706
9114.82 684
9115.72 721
9116.62 722
9117.52 765
9118.42 741
9119.33 764
9120.23 722
9121.13 726
9122.03 802
9122.93 771
9123.83 762
9124.74 773
9125.64 740
9126.54 778
9127.44 706
9128.34 737
9129.24 766
9130.15 776
9131.05 788
9131.95 772
9132.85 718
9133.75 705
9134.66 748
9135.56 724
9136.46 740
9137.36 647
9138.27 725
9139.17 788
9140.07 733
9140.97 701
9141.88 793
9142.78 775
9143.68 768
9144.58 732
9145.49 699
9146.39 802
9147.29 812
9148.20 761
9149.10 826
9150.00 701
9150.90 627
9151.81 723
9152.71 688
9153.61 678
9154.52 769
9155.42 662
9156.32 690
9157.23 694
9158.13 745
9159.03 757
9159.94 730
9160.84 707
9161.74 701
9162.65 686
9163.55 710
9164.45 812
9165.36 721
9166.26 704
9167.17 691
9168.07 725
9168.97 713
9169.88 745
9170.78 665
9171.69 654
9172.59 646
9173.49 722
9174.40 695
9175.30 702
9176.21 685
9177.11 735
9178.01 691
9178.92 702
9179.82 625
9180.73 687
9181.63 719
9182.54 727
9183.44 672
9184.35 726
9185.25 723
9186.16 701
9187.06 713
9187.97 672
9188.87 722
9189.78 719
9190.68 750
9191.59 703
9192.49 724
9193.40 768
9194.30 730
9195.21 762
9196.11 787
9197.02 758
9197.92 754
9198.83 770
9199.73 693
9200.64 768
9201.54 772
9202.45 754
9203.35 789
9204.26 761
9205.17 702
9206.07 684
9206.98 680
9207.88 756
9208.79 744
9209.69 596
9210.60 678
9211.51 653
9212.41 683
9213.32 718
9214.22 798
9215.13 779
9216.04 785
9216.94 636
9217.85 710
9218.76 713
9219.66 751
9220.57 700
9221.48 787
9222.38 770
9223.29 680
9224.20 736
9225.10 705
9226.01 742
9226.92 696
9227.82 677
9228.73 708
9229.64 686
9230.54 726
9231.45 729
9232.36 747
9233.26 789
9234.17 727
9235.08 769
9235.99 700
9236.89 711
9237.80 820
9238.71 748
9239.61 671
9240.52 721
9241.43 791
9242.34 692
9243.24 736
9244.15 664
9245.06 649
9245.97 677
9246.88 628
9247.78 644
9248.69 676
9249.60 693
9250.51 665
9251.41 695
9252.32 655
9253.23 692
9254.14 686
9255.05 687
9255.96 643
9256.86 699
9257.77 726
9258.68 630
9259.59 683
9260.50 648
9261.41 632
9262.31 658
9263.22 688
9264.13 678
9265.04 687
9265.95 688
9266.86 712
9267.77 689
9268.67 752
9269.58 718
9270.49 683
9271.40 716
9272.31 725
9273.22 698
9274.13 700
9275.04 695
9275.95 687
9276.86 683
9277.76 690
9278.67 722
9279.58 694
9280.49 720
9281.40 680
9282.31 757
9283.22 708
9284.13 679
9285.04 677
9285.95 769
9286.86 789
9287.77 768
9288.68 710
9289.59 704
9290.50 718
9291.41 666
9292.32 779
9293.23 749
9294.14 743
9295.05 652
9295.96 695
9296.87 775
9297.78 769
9298.69 765
9299.60 831
9300.51 800
9301.42 738
9302.33 784
9303.24 818
9304.15 823
9305.06 788
9305.97 801
9306.88 760
9307.80 906
9308.71 917
9309.62 887
9310.53 912
9311.44 924
9312.35 845
9313.26 796
9314.17 774
9315.08 763
9315.99 742
9316.91 702
9317.82 749
9318.73 814
9319.64 821
9320.55 745
9321.46 819
9322.37 751
9323.28 729
9324.20 816
9325.11 805
9326.02 729
9326.93 678
9327.84 707
9328.75 735
9329.67 685
9330.58 653
9331.49 760
9332.40 759
9333.31 752
9334.23 685
9335.14 771
9336.05 745
9336.96 767
9337.87 702
9338.79 808
9339.70 771
9340.61 760
9341.52 765
9342.44 774
9343.35 688
9344.26 619
9345.17 687
9346.09 732
9347.00 746
9347.91 746
9348.82 737
9349.74 712
9350.65 684
9351.56 731
9352.48 675
9353.39 678
9354.30 695
9355.21 698
9356.13 704
9357.04 707
9357.95 679
9358.87 689
9359.78 745
9360.69 677
9361.61 622
9362.52 697
9363.43 675
9364.35 720
9365.26 662
9366.18 655
9367.09 682
9368.00 686
9368.92 649
9369.83 721
9370.74 682
9371.66 692
9372.57 705
9373.49 631
9374.40 645
9375.31 662
9376.23 673
9377.14 689
9378.06 666
9378.97 615
9379.88 695
9380.80 702
9381.71 704
9382.63 703
9383.54 668
9384.46 738
9385.37 784
9386.29 675
9387.20 699
9388.11 682
9389.03 711
9389.94 749
9390.86 700
9391.77 674
9392.69 674
9393.60 718
9394.52 792
9395.43 816
9396.35 702
9397.26 773
9398.18 780
9399.09 755
9400.01 771
9400.92 724
9401.84 677
9402.76 687
9403.67 732
9404.59 707
9405.50 657
9406.42 619
9407.33 684
9408.25 741
9409.16 732
9410.08 641
9411.00 718
9411.91 686
9412.83 664
9413.74 664
9414.66 667
9415.58 727
9416.49 723
9417.41 727
9418.32 766
9419.24 750
9420.16 714
9421.07 691
9421.99 594
9422.91 713
9423.82 697
9424.74 743
9425.65 768
9426.57 760
9427.49 739
9428.40 732
9429.32 708
9430.24 742
9431.15 675
9432.07 707
9432.99 804
9433.90 755
9434.82 741
9435.74 730
9436.66 750
9437.57 741
9438.49 762
9439.41 768
9440.32 747
9441.24 775
9442.16 828
9443.08 771
9443.99 737
9444.91 770
9445.83 805
9446.75 773
9447.66 738
9448.58 834
9449.50 855
9450.42 825
9451.33 848
9452.25 924
9453.17 996
9454.09 969
9455.01 1008
9455.92 910
9456.84 958
9457.76 937
9458.68 875
9459.60 837
9460.51 864
9461.43 812
9462.35 763
9463.27 789
9464.19 811
9465.11 753
9466.02 735
9466.94 709
9467.86 702
9468.78 724
9469.70 750
9470.62 725
9471.54 724
9472.46 745
9473.37 750
9474.29 789
9475.21 735
9476.13 782
9477.05 719
9477.97 740
9478.89 793
9479.81 764
9480.73 831
9481.65 836
9482.56 834
9483.48 801
9484.40 748
9485.32 790
9486.24 829
9487.16 817
9488.08 802
9489.00 861
9489.92 804
9490.84 734
9491.76 737
9492.68 767
9493.60 859
9494.52 732
9495.44 800
9496.36 870
9497.28 817
9498.20 706
9499.12 739
9500.04 778
9500.96 767
9501.88 803
9502.80 763
9503.72 766
9504.64 747
9505.56 772
9506.48 789
9507.40 782
9508.32 731
9509.24 774
9510.16 814
9511.08 797
9512.00 867
9512.93 843
9513.85 759
9514.77 821
9515.69 816
9516.61 767
9517.53 693
9518.45 865
9519.37 856
9520.29 813
9521.21 794
9522.14 832
9523.06 808
9523.98 746
9524.90 818
9525.82 814
9526.74 870
9527.66 806
9528.59 876
9529.51 895
9530.43 888
9531.35 955
9532.27 968
9533.19 1033
9534.11 936
9535.04 1056
9535.96 1104
9536.88 1081
9537.80 966
9538.72 916
9539.65 926
9540.57 889
9541.49 901
9542.41 909
9543.34 839
9544.26 929
9545.18 851
9546.10 861
9547.02 837
9547.95 878
9548.87 843
9549.79 822
9550.71 962
9551.64 918
9552.56 825
9553.48 847
9554.41 921
9555.33 976
9556.25 896
9557.17 883
9558.10 818
9559.02 891
9559.94 930
9560.87 1033
9561.79 926
9562.71 944
9563.64 915
9564.56 894
9565.48 944
9566.41 879
9567.33 880
9568.25 891
9569.18 884
9570.10 842
9571.02 876
9571.95 889
9572.87 953
9573.79 873
9574.72 831
9575.64 859
9576.56 865
9577.49 937
9578.41 949
9579.34 946
9580.26 946
9581.18 881
9582.11 878
9583.03 901
9583.96 892
9584.88 935
9585.81 921
9586.73 1021
9587.65 983
9588.58 1009
9589.50 1014
9590.43 1059
9591.35 1014
9592.28 1009
9593.20 954
9594.13 1048
9595.05 1129
9595.98 1091
9596.90 1092
9597.83 1077
9598.75 1039
9599.68 1019
9600.60 1019
9601.53 1054
9602.45 1153
9603.38 1118
9604.30 1154
9605.23 1062
9606.15 1068
9607.08 1125
9608.00 1092
9608.93 1136
9609.85 1082
9610.78 1119
9611.70 1123
9612.63 1061
9613.55 1092
9614.48 1146
9615.41 1117
9616.33 1167
9617.26 1099
9618.18 1159
9619.11 1188
9620.04 1092
9620.96 1185
9621.89 1178
9622.81 1236
9623.74 1201
9624.67 1198
9625.59 1238
9626.52 1299
9627.44 1363
9628.37 1372
9629.30 1301
9630.22 1316
9631.15 1256
9632.08 1317
9633.00 1406
9633.93 1291
9634.86 1289
9635.78 1407
9636.71 1354
9637.64 1481
9638.56 1462
9639.49 1383
9640.42 1447
9641.34 1400
9642.27 1486
9643.20 1491
9644.13 1416
9645.05 1503
9645.98 1521
9646.91 1546
9647.83 1609
9648.76 1693
9649.69 1725
9650.62 1745
9651.54 1696
9652.47 1689
9653.40 1817
9654.33 1818
9655.25 1893
9656.18 1836
9657.11 1872
9658.04 1853
9658.96 1876
9659.89 1863
9660.82 1857
9661.75 1935
9662.68 1945
9663.60 1907
9664.53 1983
9665.46 1997
9666.39 1992
9667.32 1899
9668.25 2053
9669.17 2062
9670.10 2166
9671.03 2159
9671.96 2211
9672.89 2158
9673.82 2283
9674.74 2151
9675.67 2184
9676.60 2312
9677.53 2250
9678.46 2280
9679.39 2328
9680.32 2305
9681.25 2405
9682.17 2607
9683.10 2566
9684.03 2766
9684.96 2584
9685.89 2573
9686.82 2687
9687.75 2697
9688.68 2670
9689.61 2840
9690.54 2705
9691.47 2697
9692.40 2558
9693.33 2696
9694.25 2664
9695.18 2932
9696.11 3046
9697.04 3401
9697.97 3920
9698.90 4297
9699.83 4427
9700.76 4715
9701.69 4717
9702.62 4522
9703.55 4503
9704.48 4200
9705.41 3762
9706.34 3476
9707.27 3296
9708.20 3298
9709.13 3016
9710.06 2915
9710.99 2995
9711.92 3056
9712.85 3081
9713.78 3207
9714.71 3401
9715.65 3619
9716.58 3630
9717.51 3474
9718.44 3446
9719.37 3301
9720.30 3148
9721.23 3071
9722.16 2762
9723.09 2658
9724.02 2481
9724.95 2328
9725.88 2347
9726.82 2272
9727.75 2347
9728.68 2462
9729.61 2491
9730.54 2413
9731.47 2545
9732.40 2473
9733.33 2624
9734.27 2637
9735.20 2634
9736.13 2609
9737.06 2522
9737.99 2393
9738.92 2350
9739.86 2304
9740.79 2187
9741.72 2070
9742.65 2048
9743.58 1854
9744.51 1897
9745.45 1915
9746.38 1877
9747.31 1730
9748.24 1819
9749.17 1747
9750.11 1633
9751.04 1775
9751.97 1790
9752.90 1713
9753.84 1788
9754.77 1697
9755.70 1637
9756.63 1613
9757.57 1670
9758.50 1767
9759.43 1715
9760.36 1715
9761.30 1666
9762.23 1746
9763.16 1814
9764.09 1775
9765.03 1757
9765.96 1692
9766.89 1769
9767.83 1616
9768.76 1615
9769.69 1702
9770.63 1664
9771.56 1659
9772.49 1620
9773.43 1828
9774.36 1771
9775.29 1867
9776.23 1832
9777.16 1774
9778.09 1877
9779.03 1954
9779.96 1985
9780.89 2005
9781.83 2014
9782.76 2032
9783.70 2065
9784.63 2020
9785.56 2016
9786.50 1978
9787.43 1934
9788.37 1892
9789.30 1881
9790.23 1833
9791.17 1767
9792.10 1715
9793.04 1657
9793.97 1619
9794.90 1630
9795.84 1647
9796.77 1661
9797.71 1742
9798.64 1793
9799.58 1834
9800.51 1740
9801.45 1801
9802.38 1766
9803.32 1687
9804.25 1579
9805.19 1590
9806.12 1522
9807.05 1455
9807.99 1424
9808.92 1388
9809.86 1465
9810.80 1376
9811.73 1369
9812.67 1335
9813.60 1319
9814.54 1380
9815.47 1399
9816.41 1413
9817.34 1397
9818.28 1332
9819.21 1397
9820.15 1317
9821.08 1289
9822.02 1237
9822.96 1246
9823.89 1274
9824.83 1209
9825.76 1308
9826.70 1357
9827.63 1252
9828.57 1254
9829.51 1253
9830.44 1212
9831.38 1268
9832.31 1216
9833.25 1219
9834.19 1238
9835.12 1248
9836.06 1176
9837.00 1247
9837.93 1346
9838.87 1303
9839.81 1311
9840.74 1289
9841.68 1239
9842.61 1233
9843.55 1164
9844.49 1225
9845.43 1226
9846.36 1183
9847.30 1182
9848.24 1202
9849.17 1134
9850.11 1187
9851.05 1081
9851.98 1179
9852.92 1129
9853.86 1162
9854.79 1163
9855.73 1142
9856.67 1140
9857.61 1224
9858.54 1263
9859.48 1245
9860.42 1209
9861.36 1222
9862.29 1250
9863.23 1170
9864.17 1137
9865.11 1231
9866.04 1215
9866.98 1140
9867.92 1093
9868.86 1105
9869.80 1091
9870.73 1040
9871.67 1132
9872.61 1092
9873.55 1106
9874.49 1052
9875.42 1034
9876.36 1035
9877.30 1084
9878.24 1014
9879.18 1067
9880.12 1078
9881.05 1080
9881.99 1108
9882.93 1118
9883.87 1068
9884.81 1121
9885.75 1193
9886.69 1130
9887.63 1117
9888.56 1139
9889.50 1039
9890.44 1033
9891.38 991
9892.32 991
9893.26 1035
9894.20 978
9895.14 999
9896.08 1017
9897.02 967
9897.95 1015
9898.89 1016
9899.83 1057
9900.77 1050
9901.71 1039
9902.65 1066
9903.59 1018
9904.53 982
9905.47 992
9906.41 975
9907.35 1013
9908.29 1017
9909.23 976
9910.17 1016
9911.11 1104
9912.05 1067
9912.99 1053
9913.93 1088
9914.87 1014
9915.81 1046
9916.75 1069
9917.69 1002
9918.63 1072
9919.57 1115
9920.51 1123
9921.45 1046
9922.39 1072
9923.33 1138
9924.27 1337
9925.21 1443
9926.15 1489
9927.09 1727
9928.03 1699
9928.97 1780
9929.92 1964
9930.86 1759
9931.80 1645
9932.74 1496
9933.68 1429
9934.62 1308
9935.56 1275
9936.50 1132
9937.44 1106
9938.38 1055
9939.33 1047
9940.27 998
9941.21 1057
9942.15 1054
9943.09 1035
9944.03 1010
9944.97 1056
9945.92 1078
9946.86 1062
9947.80 995
9948.74 1004
9949.68 1089
9950.62 1186
9951.57 1114
9952.51 1036
9953.45 1085
9954.39 1023
9955.33 1052
9956.28 1016
9957.22 1032
9958.16 1151
9959.10 1044
9960.04 1022
9960.99 1007
9961.93 1005
9962.87 1058
9963.81 1121
9964.76 1083
9965.70 995
9966.64 1040
9967.58 1024
9968.53 1086
9969.47 1047
9970.41 1073
9971.35 1060
9972.30 1147
9973.24 1127
9974.18 1095
9975.13 1152
9976.07 1165
9977.01 1174
9977.95 1088
9978.90 1227
9979.84 1275
9980.78 1101
9981.73 1167
9982.67 1077
9983.61 1100
9984.56 1090
9985.50 1074
9986.44 977
9987.39 999
9988.33 932
9989.27 935
9990.22 984
9991.16 954
9992.11 971
9993.05 997
9993.99 1060
9994.94 937
9995.88 945
9996.82 941
9997.77 878
9998.71 930
9999.66 870
10000.60 855
10001.55 900
10002.49 923
10003.43 946
10004.38 921
10005.32 960
10006.27 911
10007.21 904
10008.16 925
10009.10 869
10010.04 907
10010.99 929
10011.93 923
10012.88 869
10013.82 947
10014.77 926
10015.71 844
10016.66 893
10017.60 891
10018.55 847
10019.49 861
10020.44 938
10021.38 875
10022.33 930
10023.27 894
10024.22 903
10025.16 824
10026.11 892
10027.05 856
10028.00 1028
10028.95 887
10029.89 900
10030.84 919
10031.78 809
10032.73 825
10033.67 980
10034.62 886
10035.57 841
10036.51 792
10037.46 769
10038.40 864
10039.35 919
10040.30 873
10041.24 857
10042.19 830
10043.13 909
10044.08 904
10045.03 871
10045.97 805
10046.92 727
10047.86 724
10048.81 763
10049.76 822
10050.70 788
10051.65 788
10052.60 868
10053.54 815
10054.49 848
10055.44 837
10056.38 837
10057.33 859
10058.28 894
10059.22 888
10060.17 924
10061.12 888
10062.07 862
10063.01 851
10063.96 836
10064.91 868
10065.85 795
10066.80 843
10067.75 787
10068.70 760
10069.64 780
10070.59 754
10071.54 803
10072.49 828
10073.43 820
10074.38 786
10075.33 772
10076.28 766
10077.22 821
10078.17 786
10079.12 812
10080.07 799
10081.02 806
10081.96 810
10082.91 741
10083.86 731
10084.81 741
10085.76 781
10086.70 751
10087.65 764
10088.60 762
10089.55 779
10090.50 749
10091.45 732
10092.39 748
10093.34 766
10094.29 757
10095.24 771
10096.19 757
10097.14 775
10098.09 767
10099.03 708
10099.98 791
10100.93 719
10101.88 770
10102.83 794
10103.78 805
10104.73 768
10105.68 748
10106.63 735
10107.58 798
10108.53 739
10109.47 839
10110.42 751
10111.37 760
10112.32 719
10113.27 714
10114.22 716
10115.17 763
10116.12 771
10117.07 766
10118.02 772
10118.97 744
10119.92 708
10120.87 748
10121.82 737
10122.77 768
10123.72 828
10124.67 803
10125.62 808
10126.57 848
10127.52 763
10128.47 767
10129.42 737
10130.37 727
10131.32 765
10132.27 826
10133.22 791
10134.17 717
10135.12 815
10136.07 781
10137.02 797
10137.97 727
10138.92 824
10139.87 801
10140.83 745
10141.78 698
10142.73 810
10143.68 850
10144.63 846
10145.58 813
10146.53 780
10147.48 795
10148.43 833
10149.38 871
10150.34 812
10151.29 809
10152.24 826
10153.19 812
10154.14 775
10155.09 778
10156.04 778
10156.99 761
10157.95 815
10158.90 846
10159.85 815
10160.80 780
10161.75 895
10162.70 916
10163.66 808
10164.61 865
10165.56 820
10166.51 871
10167.46 901
10168.42 756
10169.37 859
10170.32 861
10171.27 820
10172.23 871
10173.18 879
10174.13 881
10175.08 939
10176.03 987
10176.99 933
10177.94 923
10178.89 1010
10179.84 1060
10180.80 1058
10181.75 1003
10182.70 905
10183.66 935
10184.61 977
10185.56 1036
10186.51 1042
10187.47 1022
10188.42 1077
10189.37 1072
10190.33 1051
10191.28 1045
10192.23 1072
10193.19 1017
10194.14 1076
10195.09 1049
10196.05 1072
10197.00 1041
10197.95 1123
10198.91 1157
10199.86 1150
10200.81 1181
10201.77 1223
10202.72 1236
10203.67 1209
10204.63 1260
10205.58 1426
10206.53 1519
10207.49 1450
10208.44 1443
10209.40 1486
10210.35 1464
10211.30 1423
10212.26 1340
10213.21 1317
10214.17 1236
10215.12 1110
10216.08 1045
10217.03 1059
10217.98 1143
10218.94 1073
10219.89 1120
10220.85 1032
10221.80 1038
10222.76 1044
10223.71 957
10224.67 1024
10225.62 1060
10226.58 989
10227.53 1026
10228.49 967
10229.44 940
10230.40 913
10231.35 932
10232.31 951
10233.26 974
10234.22 949
10235.17 971
10236.13 1010
10237.08 999
10238.04 1010
10238.99 1035
10239.95 951
10240.90 979
10241.86 910
10242.81 1020
10243.77 900
10244.72 907
10245.68 864
10246.64 830
10247.59 762
10248.55 859
10249.50 861
10250.46 792
10251.42 833
10252.37 831
10253.33 806
10254.28 816
10255.24 796
10256.20 793
10257.15 802
10258.11 764
10259.06 788
10260.02 832
10260.98 817
10261.93 767
10262.89 804
10263.85 808
10264.80 736
10265.76 777
10266.72 841
10267.67 769
10268.63 686
10269.59 764
10270.54 723
10271.50 759
10272.46 723
10273.41 757
10274.37 743
10275.33 738
10276.29 750
10277.24 771
10278.20 787
10279.16 740
10280.11 688
10281.07 739
10282.03 741
10282.99 763
10283.94 678
10284.90 742
10285.86 739
10286.82 708
10287.77 767
10288.73 720
10289.69 716
10290.65 712
10291.61 770
10292.56 721
10293.52 694
10294.48 719
10295.44 702
10296.39 700
10297.35 770
10298.31 728
10299.27 722
10300.23 721
10301.19 695
10302.14 722
10303.10 740
10304.06 746
10305.02 697
10305.98 718
10306.94 748
10307.89 723
10308.85 681
10309.81 647
10310.77 654
10311.73 673
10312.69 694
10313.65 687
10314.61 706
10315.57 668
10316.52 724
10317.48 672
10318.44 661
10319.40 729
10320.36 714
10321.32 714
10322.28 686
10323.24 687
10324.20 762
10325.16 767
10326.12 692
10327.08 744
10328.04 698
10328.99 749
10329.95 757
10330.91 818
10331.87 728
10332.83 762
10333.79 805
10334.75 843
10335.71 717
10336.67 696
10337.63 729
10338.59 695
10339.55 625
10340.51 656
10341.47 626
10342.43 673
10343.39 700
10344.35 704
10345.31 640
10346.27 650
10347.23 676
10348.20 732
10349.16 708
10350.12 613
10351.08 686
10352.04 732
10353.00 659
10353.96 683
10354.92 664
10355.88 671
10356.84 668
10357.80 733
10358.76 740
10359.72 730
10360.69 758
10361.65 719
10362.61 742
10363.57 758
10364.53 665
10365.49 685
10366.45 707
10367.41 646
10368.38 660
10369.34 701
10370.30 636
10371.26 652
10372.22 689
10373.18 613
10374.14 647
10375.11 607
10376.07 607
10377.03 669
10377.99 635
10378.95 679
10379.92 676
10380.88 703
10381.84 656
10382.80 669
10383.76 667
10384.73 701
10385.69 624
10386.65 634
10387.61 677
10388.57 696
10389.54 625
10390.50 630
10391.46 679
10392.42 661
10393.39 572
10394.35 640
10395.31 647
10396.27 651
10397.24 604
10398.20 664
10399.16 668
10400.13 617
10401.09 651
10402.05 659
10403.02 632
10403.98 653
10404.94 702
10405.90 641
10406.87 620
10407.83 634
10408.79 633
10409.76 534
10410.72 556
10411.68 571
10412.65 604
10413.61 583
10414.57 571
10415.54 652
10416.50 660
10417.47 680
10418.43 657
10419.39 659
10420.36 700
10421.32 690
10422.28 636
10423.25 632
10424.21 659
10425.18 633
10426.14 610
10427.10 623
10428.07 637
10429.03 609
10430.00 599
10430.96 590
10431.93 575
10432.89 624
10433.85 570
10434.82 554
10435.78 553
10436.75 544
10437.71 557
10438.68 559
10439.64 566
10440.61 603
10441.57 577
10442.54 566
10443.50 584
10444.47 592
10445.43 529
10446.40 550
10447.36 549
10448.33 546
10449.29 533
10450.26 537
10451.22 579
10452.19 592
10453.15 559
10454.12 593
10455.08 563
10456.05 643
10457.01 589
10457.98 544
10458.95 621
10459.91 639
10460.88 513
10461.84 504
10462.81 521
10463.77 534
10464.74 536
10465.71 510
10466.67 522
10467.64 542
10468.60 521
10469.57 602
10470.54 554
10471.50 514
10472.47 571
10473.44 588
10474.40 528
10475.37 565
10476.33 549
10477.30 565
10478.27 596
10479.23 499
10480.20 555
10481.17 605
10482.13 561
10483.10 577
10484.07 591
10485.03 593
10486.00 555
10486.97 593
10487.93 570
10488.90 492
10489.87 527
10490.84 551
10491.80 529
10492.77 517
10493.74 597
10494.70 563
10495.67 544
10496.64 510
10497.61 495
10498.57 534
10499.54 511
10500.51 551
10501.48 569
10502.44 553
10503.41 495
10504.38 461
10505.35 518
10506.31 539
10507.28 471
10508.25 552
10509.22 545
10510.19 562
10511.15 564
10512.12 558
10513.09 527
10514.06 539
10515.03 486
10516.00 447
10516.96 531
10517.93 528
10518.90 540
10519.87 532
10520.84 466
10521.81 542
10522.77 557
10523.74 564
10524.71 553
10525.68 527
10526.65 547
10527.62 518
10528.59 541
10529.56 532
10530.52 573
10531.49 588
10532.46 582
10533.43 492
10534.40 503
10535.37 559
10536.34 524
10537.31 590
10538.28 539
10539.25 594
10540.22 563
10541.18 586
10542.15 551
10543.12 580
10544.09 536
10545.06 569
10546.03 629
10547.00 610
10547.97 548
10548.94 541
10549.91 573
10550.88 524
10551.85 525
10552.82 556
10553.79 549
10554.76 530
10555.73 552
10556.70 613
10557.67 590
10558.64 578
10559.61 563
10560.58 602
10561.55 611
10562.52 557
10563.49 591
10564.46 673
10565.43 666
10566.40 659
10567.38 592
10568.35 597
10569.32 579
10570.29 609
10571.26 651
10572.23 539
10573.20 568
10574.17 537
10575.14 554
10576.11 553
10577.08 524
10578.06 555
10579.03 597
10580.00 581
10580.97 595
10581.94 597
10582.91 592
10583.88 627
10584.85 610
10585.83 549
10586.80 572
10587.77 518
10588.74 593
10589.71 608
10590.68 572
10591.66 607
10592.63 629
10593.60 537
10594.57 548
10595.54 579
10596.51 580
10597.49 570
10598.46 562
10599.43 613
10600.40 564
10601.37 548
10602.35 629
10603.32 599
10604.29 609
10605.26 567
10606.24 594
10607.21 614
10608.18 614
10609.15 563
10610.13 539
10611.10 556
10612.07 582
10613.04 563
10614.02 610
10614.99 600
10615.96 580
10616.94 540
10617.91 527
10618.88 573
10619.85 546
10620.83 642
10621.80 587
10622.77 584
10623.75 563
10624.72 599
10625.69 622
10626.67 640
10627.64 575
10628.61 640
10629.59 565
10630.56 615
10631.53 603
10632.51 581
10633.48 591
10634.46 637
10635.43 664
10636.40 652
10637.38 718
10638.35 775
10639.32 779
10640.30 800
10641.27 785
10642.25 842
10643.22 750
10644.19 729
10645.17 755
10646.14 687
10647.12 710
10648.09 672
10649.07 643
10650.04 606
10651.01 601
10651.99 580
10652.96 605
10653.94 571
10654.91 566
10655.89 573
10656.86 562
10657.84 584
10658.81 600
10659.79 605
10660.76 553
10661.74 569
10662.71 612
10663.69 558
10664.66 594
10665.64 547
10666.61 565
10667.59 571
10668.56 520
10669.54 494
10670.51 519
10671.49 560
10672.46 526
10673.44 539
10674.42 538
10675.39 576
10676.37 535
10677.34 543
10678.32 512
10679.29 607
10680.27 619
10681.25 576
10682.22 654
10683.20 651
10684.17 600
10685.15 559
10686.12 578
10687.10 540
10688.08 534
10689.05 565
10690.03 662
10691.01 620
10691.98 542
10692.96 517
10693.94 541
10694.91 575
10695.89 548
10696.86 534
10697.84 543
10698.82 501
10699.79 548
10700.77 597
10701.75 530
10702.72 514
10703.70 492
10704.68 598
10705.66 593
10706.63 534
10707.61 526
10708.59 595
10709.56 549
10710.54 550
10711.52 574
10712.50 583
10713.47 513
10714.45 554
10715.43 541
10716.41 490
10717.38 528
10718.36 558
10719.34 551
10720.32 542
10721.29 516
10722.27 537
10723.25 607
10724.23 562
10725.20 565
10726.18 585
10727.16 555
10728.14 583
10729.12 564
10730.09 468
10731.07 536
10732.05 526
10733.03 539
10734.01 532
10734.99 579
10735.96 519
10736.94 572
10737.92 557
10738.90 502
10739.88 471
10740.86 532
10741.83 604
10742.81 590
10743.79 561
10744.77 586
10745.75 525
10746.73 576
10747.71 574
10748.69 623
10749.67 577
10750.64 627
10751.62 556
10752.60 542
10753.58 559
10754.56 539
10755.54 607
10756.52 617
10757.50 606
10758.48 553
10759.46 649
10760.44 624
10761.42 622
10762.40 565
10763.38 629
10764.35 624
10765.33 630
10766.31 627
10767.29 602
10768.27 604
10769.25 615
10770.23 658
10771.21 635
10772.19 625
10773.17 610
10774.15 602
10775.13 572
10776.11 628
10777.09 644
10778.07 560
10779.05 662
10780.04 687
10781.02 756
10782.00 673
10782.98 699
10783.96 706
10784.94 720
10785.92 689
10786.90 686
10787.88 706
10788.86 664
10789.84 732
10790.82 707
10791.80 674
10792.78 706
10793.77 607
10794.75 687
10795.73 662
10796.71 686
10797.69 646
10798.67 628
10799.65 591
10800.63 617
10801.61 665
10802.60 649
10803.58 638
10804.56 616
10805.54 608
10806.52 698
10807.50 595
10808.49 582
10809.47 581
10810.45 593
10811.43 618
10812.41 691
10813.39 681
10814.38 711
10815.36 663
10816.34 605
10817.32 595
10818.30 623
10819.29 631
10820.27 606
10821.25 615
10822.23 651
10823.22 592
10824.20 766
10825.18 606
10826.16 621
10827.15 622
10828.13 585
10829.11 591
10830.09 640
10831.08 577
10832.06 540
10833.04 577
10834.02 646
10835.01 708
10835.99 674
10836.97 681
10837.96 644
10838.94 632
10839.92 655
10840.90 613
10841.89 621
10842.87 626
10843.85 595
10844.84 628
10845.82 677
10846.80 637
10847.79 626
10848.77 654
10849.76 605
10850.74 646
10851.72 647
10852.71 670
10853.69 698
10854.67 752
10855.66 703
10856.64 703
10857.62 762
10858.61 690
10859.59 703
10860.58 735
10861.56 749
10862.55 740
10863.53 675
10864.51 693
10865.50 746
10866.48 733
10867.47 724
10868.45 705
10869.44 664
10870.42 693
10871.40 759
10872.39 744
10873.37 760
10874.36 753
10875.34 808
10876.33 807
10877.31 776
10878.30 771
10879.28 735
10880.27 778
10881.25 796
10882.24 732
10883.22 794
10884.21 857
10885.19 855
10886.18 871
10887.16 916
10888.15 880
10889.13 896
10890.12 856
10891.10 902
10892.09 884
10893.07 850
10894.06 912
10895.05 906
10896.03 930
10897.02 950
10898.00 975
10898.99 912
10899.97 950
10900.96 863
10901.95 875
10902.93 981
10903.92 961
10904.90 984
10905.89 987
10906.88 975
10907.86 1001
10908.85 1008
10909.84 1085
10910.82 1032
10911.81 1055
10912.79 1048
10913.78 1026
10914.77 1101
10915.75 1109
10916.74 1061
10917.73 1048
10918.71 1161
10919.70 1125
10920.69 1178
10921.67 1170
10922.66 1207
10923.65 1154
10924.63 1188
10925.62 1184
10926.61 1149
10927.60 1170
10928.58 1186
10929.57 1175
10930.56 1139
10931.54 1213
10932.53 1238
10933.52 1156
10934.51 1176
10935.49 1198
10936.48 1270
10937.47 1343
10938.46 1319
10939.44 1364
10940.43 1371
10941.42 1309
10942.41 1458
10943.39 1385
10944.38 1445
10945.37 1409
10946.36 1455
10947.35 1482
10948.33 1573
10949.32 1570
10950.31 1521
10951.30 1582
10952.29 1639
10953.28 1756
10954.26 1752
10955.25 1940
10956.24 2104
10957.23 2179
10958.22 2341
10959.21 2487
10960.19 2529
10961.18 2553
10962.17 2461
10963.16 2397
10964.15 2426
10965.14 2243
10966.13 2025
10967.11 2088
10968.10 1895
10969.09 1736
10970.08 1726
10971.07 1658
10972.06 1702
10973.05 1711
10974.04 1656
10975.03 1623
10976.02 1623
10977.01 1660
10978.00 1722
10978.98 1781
10979.97 1795
10980.96 1782
10981.95 1747
10982.94 1848
10983.93 1734
10984.92 1712
10985.91 1842
10986.90 1815
10987.89 1873
10988.88 1819
10989.87 1797
10990.86 1839
10991.85 1996
10992.84 1988
10993.83 2154
10994.82 2371
10995.81 2671
10996.80 2894
10997.79 3094
10998.78 3431
10999.77 3716
11000.76 3878
11001.75 4086
11002.74 3931
11003.73 3719
11004.72 3616
11005.72 3221
11006.71 2916
11007.70 2685
11008.69 2482
11009.68 2201
11010.67 2099
11011.66 1964
11012.65 1797
11013.64 1696
11014.63 1701
11015.62 1556
11016.61 1540
11017.61 1526
11018.60 1538
11019.59 1545
11020.58 1476
11021.57 1434
11022.56 1390
11023.55 1307
11024.55 1272
11025.54 1262
11026.53 1278
11027.52 1283
11028.51 1285
11029.50 1286
11030.49 1268
11031.49 1236
11032.48 1268
11033.47 1245
11034.46 1171
11035.45 1108
11036.45 1164
11037.44 1208
11038.43 1158
11039.42 1208
11040.41 1194
11041.41 1176
11042.40 1108
11043.39 1142
11044.38 1195
11045.38 1113
11046.37 1083
11047.36 1049
11048.35 1065
11049.35 1049
11050.34 1016
11051.33 1016
11052.32 1024
11053.32 1053
11054.31 1033
11055.30 1059
11056.30 989
11057.29 1001
11058.28 990
11059.27 960
11060.27 920
11061.26 984
11062.25 1005
11063.25 1003
11064.24 1030
11065.23 970
11066.23 954
11067.22 964
11068.21 955
11069.21 1002
11070.20 1023
11071.19 1004
11072.19 970
11073.18 1025
11074.17 1048
11075.17 967
11076.16 1000
11077.16 1054
11078.15 992
11079.14 1009
11080.14 1091
11081.13 1035
11082.13 1073
11083.12 1010
11084.11 964
11085.11 980
11086.10 1058
11087.10 978
11088.09 979
11089.09 1027
11090.08 1004
11091.07 960
11092.07 986
11093.06 952
11094.06 916
11095.05 957
11096.05 897
11097.04 939
11098.04 924
11099.03 934
11100.03 914
11101.02 974
11102.02 903
11103.01 927
11104.01 940
11105.00 888
11106.00 894
11106.99 806
11107.99 799
11108.98 860
11109.98 843
11110.97 870
11111.97 860
11112.96 821
11113.96 847
11114.95 792
11115.95 779
11116.95 874
11117.94 908
11118.94 794
11119.93 808
11120.93 908
11121.92 899
11122.92 823
11123.92 786
11124.91 857
11125.91 844
11126.90 830
11127.90 917
11128.90 876
11129.89 881
11130.89 945
11131.89 866
11132.88 904
11133.88 900
11134.87 868
11135.87 875
11136.87 780
11137.86 828
11138.86 840
11139.86 855
11140.85 778
11141.85 798
11142.85 810
11143.84 879
11144.84 832
11145.84 770
11146.84 794
11147.83 801
11148.83 746
11149.83 750
11150.82 860
11151.82 887
11152.82 765
11153.82 749
11154.81 763
11155.81 727
11156.81 812
11157.80 753
11158.80 711
11159.80 677
11160.80 740
11161.79 726
11162.79 755
11163.79 774
11164.79 743
11165.79 806
11166.78 769
11167.78 778
11168.78 784
11169.78 819
11170.78 779
11171.77 751
11172.77 807
11173.77 846
11174.77 811
11175.77 789
11176.76 805
11177.76 759
11178.76 769
11179.76 840
11180.76 793
11181.76 852
11182.76 829
11183.75 835
11184.75 852
11185.75 867
11186.75 842
11187.75 780
11188.75 818
11189.75 841
11190.75 827
11191.74 880
11192.74 962
11193.74 901
11194.74 853
11195.74 788
11196.74 899
11197.74 897
11198.74 880
11199.74 920
11200.74 922
11201.74 925
11202.74 920
11203.74 846
11204.74 844
11205.73 870
11206.73 835
11207.73 808
11208.73 863
11209.73 887
11210.73 797
11211.73 850
11212.73 874
11213.73 840
11214.73 821
11215.73 760
11216.73 758
11217.73 737
11218.73 772
11219.73 744
11220.73 724
11221.73 689
11222.73 794
11223.74 705
11224.74 683
11225.74 717
11226.74 653
11227.74 661
11228.74 611
11229.74 624
11230.74 625
11231.74 699
11232.74 675
11233.74 663
11234.74 621
11235.74 669
11236.74 626
11237.75 661
11238.75 648
11239.75 628
11240.75 612
11241.75 623
11242.75 642
11243.75 679
11244.75 630
11245.76 614
11246.76 631
11247.76 653
11248.76 625
11249.76 633
11250.76 618
11251.76 597
11252.77 614
11253.77 614
11254.77 626
11255.77 672
11256.77 573
11257.78 538
11258.78 612
11259.78 641
11260.78 600
11261.78 582
11262.79 563
11263.79 611
11264.79 633
11265.79 652
11266.79 649
11267.80 652
11268.80 668
11269.80 722
11270.80 678
11271.81 712
11272.81 670
11273.81 619
11274.81 638
11275.82 654
11276.82 645
11277.82 665
11278.83 650
11279.83 701
11280.83 678
11281.83 687
11282.84 671
11283.84 627
11284.84 707
11285.85 639
11286.85 656
11287.85 601
11288.86 656
11289.86 647
11290.86 626
11291.87 710
11292.87 664
11293.87 691
11294.88 686
11295.88 663
11296.89 678
11297.89 622
11298.89 636
11299.90 709
11300.90 676
11301.90 678
11302.91 669
11303.91 624
11304.92 624
11305.92 651
11306.92 685
11307.93 632
11308.93 664
11309.94 761
11310.94 719
11311.95 800
11312.95 834
11313.95 856
11314.96 825
11315.96 896
11316.97 850
11317.97 755
11318.98 743
11319.98 723
11320.99 732
11321.99 630
11323.00 675
11324.00 626
11325.01 633
11326.01 608
11327.02 648
11328.02 610
11329.03 673
11330.03 637
11331.04 615
11332.04 562
11333.05 571
11334.05 577
11335.06 598
11336.06 572
11337.07 560
11338.07 552
11339.08 566
11340.09 554
11341.09 618
11342.10 641
11343.10 597
11344.11 596
11345.11 589
11346.12 574
11347.13 546
11348.13 560
11349.14 586
11350.14 587
11351.15 569
11352.16 549
11353.16 556
11354.17 516
11355.17 593
11356.18 575
11357.19 585
11358.19 578
11359.20 524
11360.21 533
11361.21 585
11362.22 595
11363.23 542
11364.23 542
11365.24 570
11366.25 538
11367.25 564
11368.26 571
11369.27 534
11370.27 620
11371.28 581
11372.29 594
11373.29 590
11374.30 566
11375.31 546
11376.32 556
11377.32 570
11378.33 559
11379.34 530
11380.35 523
11381.35 574
11382.36 592
11383.37 572
11384.38 540
11385.38 558
11386.39 607
11387.40 543
11388.41 503
11389.41 534
11390.42 598
11391.43 597
11392.44 649
11393.45 616
11394.45 614
11395.46 592
11396.47 588
11397.48 585
11398.49 601
11399.49 562
11400.50 589
11401.51 583
11402.52 612
11403.53 522
11404.54 587
11405.54 641
11406.55 547
11407.56 572
11408.57 552
11409.58 557
11410.59 565
11411.60 573
11412.61 594
11413.61 584
11414.62 579
11415.63 533
11416.64 523
11417.65 560
11418.66 503
11419.67 489
11420.68 570
11421.69 525
11422.70 560
11423.71 599
11424.71 563
11425.72 517
11426.73 547
11427.74 601
11428.75 511
11429.76 580
11430.77 534
11431.78 560
11432.79 578
11433.80 607
11434.81 546
11435.82 556
11436.83 536
11437.84 566
11438.85 558
11439.86 561
11440.87 579
11441.88 552
11442.89 565
11443.90 588
11444.91 545
11445.92 519
11446.93 555
11447.94 566
11448.95 542
11449.96 489
11450.97 539
11451.98 559
11452.99 499
11454.01 525
11455.02 542
11456.03 529
11457.04 535
11458.05 552
11459.06 574
11460.07 630
11461.08 518
11462.09 571
11463.10 583
11464.11 533
11465.13 509
11466.14 553
11467.15 550
11468.16 553
11469.17 576
11470.18 535
11471.19 566
11472.20 589
11473.22 591
11474.23 561
11475.24 552
11476.25 571
11477.26 577
11478.27 572
11479.29 527
11480.30 513
11481.31 517
11482.32 481
11483.33 531
11484.35 568
11485.36 524
11486.37 564
11487.38 569
11488.39 575
11489.41 577
11490.42 509
11491.43 574
11492.44 536
11493.46 469
11494.47 485
11495.48 517
11496.49 488
11497.51 462
11498.52 522
11499.53 536
11500.54 487
11501.56 496
11502.57 508
11503.58 528
11504.59 571
11505.61 567
11506.62 523
11507.63 509
11508.65 514
11509.66 498
11510.67 484
11511.69 485
11512.70 549
11513.71 539
11514.73 527
11515.74 496
11516.75 499
11517.77 515
11518.78 561
11519.79 571
11520.81 533
11521.82 567
11522.83 508
11523.85 570
11524.86 523
11525.88 467
11526.89 481
11527.90 509
11528.92 532
11529.93 542
11530.95 494
11531.96 505
11532.97 554
11533.99 537
11535.00 523
11536.02 547
11537.03 527
11538.05 539
11539.06 504
11540.07 507
11541.09 523
11542.10 526
11543.12 529
11544.13 492
11545.15 536
11546.16 493
11547.18 528
11548.19 516
11549.21 509
11550.22 541
11551.24 580
11552.25 532
11553.27 537
11554.28 559
11555.30 508
11556.31 516
11557.33 528
11558.34 604
11559.36 618
11560.37 625
11561.39 569
11562.40 549
11563.42 580
11564.43 579
11565.45 583
11566.47 554
11567.48 511
11568.50 587
11569.51 581
11570.53 602
11571.54 602
11572.56 634
11573.58 629
11574.59 567
11575.61 522
11576.62 542
11577.64 550
11578.66 568
11579.67 601
11580.69 555
11581.70 575
11582.72 618
11583.74 627
11584.75 585
11585.77 680
11586.79 683
11587.80 644
11588.82 604
11589.84 659
11590.85 707
11591.87 686
11592.89 633
11593.90 664
11594.92 708
11595.94 660
11596.95 708
11597.97 763
11598.99 794
11600.01 796
11601.02 953
11602.04 997
11603.06 1079
11604.07 1089
11605.09 1084
11606.11 1093
11607.13 1077
11608.14 993
11609.16 896
11610.18 862
11611.20 909
11612.21 797
11613.23 776
11614.25 756
11615.27 740
11616.29 644
11617.30 618
11618.32 658
11619.34 619
11620.36 618
11621.38 644
11622.39 686
11623.41 630
11624.43 581
11625.45 621
11626.47 563
11627.48 556
11628.50 535
11629.52 538
11630.54 557
11631.56 550
11632.58 559
11633.59 528
11634.61 537
11635.63 524
11636.65 556
11637.67 607
11638.69 564
11639.71 537
11640.73 582
11641.75 639
11642.76 520
11643.78 519
11644.80 530
11645.82 521
11646.84 524
11647.86 540
11648.88 605
11649.90 558
11650.92 526
11651.94 536
11652.96 484
11653.98 519
11655.00 470
11656.01 547
11657.03 548
11658.05 503
11659.07 517
11660.09 493
11661.11 495
11662.13 534
11663.15 520
11664.17 469
11665.19 517
11666.21 506
11667.23 544
11668.25 499
11669.27 535
11670.29 529
11671.31 569
11672.33 524
11673.35 556
11674.37 517
11675.39 488
11676.42 537
11677.44 477
11678.46 484
11679.48 553
11680.50 568
11681.52 510
11682.54 576
11683.56 529
11684.58 576
11685.60 504
11686.62 485
11687.64 569
11688.66 582
11689.69 578
11690.71 490
11691.73 501
11692.75 555
11693.77 509
11694.79 481
11695.81 513
11696.83 546
11697.85 517
11698.88 517
11699.90 490
11700.92 517
11701.94 536
11702.96 553
11703.98 515
11705.01 525
11706.03 532
11707.05 555
11708.07 622
11709.09 516
11710.12 509
11711.14 492
11712.16 580
11713.18 519
11714.20 511
11715.23 526
11716.25 543
11717.27 497
11718.29 549
11719.31 564
11720.34 510
11721.36 604
11722.38 549
11723.40 523
11724.43 521
11725.45 521
11726.47 581
11727.49 576
11728.52 526
11729.54 525
11730.56 559
11731.59 578
11732.61 539
11733.63 572
11734.65 568
11735.68 551
11736.70 593
11737.72 590
11738.75 602
11739.77 544
11740.79 552
11741.82 574
11742.84 525
11743.86 569
11744.89 520
11745.91 569
11746.93 518
11747.96 551
11748.98 592
11750.01 565
11751.03 569
11752.05 549
11753.08 518
11754.10 519
11755.12 514
11756.15 544
11757.17 582
11758.20 531
11759.22 477
11760.24 529
11761.27 526
11762.29 508
11763.32 505
11764.34 556
11765.37 508
11766.39 471
11767.41 485
11768.44 508
11769.46 521
11770.49 518
11771.51 626
11772.54 552
11773.56 527
11774.59 562
11775.61 525
11776.64 571
11777.66 607
11778.69 520
11779.71 531
11780.74 574
11781.76 541
11782.79 528
11783.81 542
11784.84 576
11785.86 578
11786.89 559
11787.91 485
11788.94 581
11789.96 584
11790.99 546
11792.01 557
11793.04 585
11794.07 567
11795.09 571
11796.12 535
11797.14 571
11798.17 580
11799.19 590
11800.22 532
11801.25 561
11802.27 537
11803.30 562
11804.32 587
11805.35 633
11806.38 669
11807.40 627
11808.43 634
11809.45 601
11810.48 657
11811.51 694
11812.53 651
11813.56 631
11814.59 578
11815.61 663
11816.64 645
11817.67 582
11818.69 619
11819.72 636
11820.75 581
11821.77 586
11822.80 637
11823.83 625
11824.85 685
11825.88 635
11826.91 651
11827.94 683
11828.96 670
11829.99 625
11831.02 657
11832.04 640
11833.07 698
11834.10 626
11835.13 651
11836.15 670
11837.18 631
11838.21 625
11839.24 615
11840.26 629
11841.29 702
11842.32 751
11843.35 752
11844.37 743
11845.40 663
11846.43 698
11847.46 643
11848.49 741
11849.51 703
11850.54 698
11851.57 662
11852.60 695
11853.63 710
11854.65 736
11855.68 723
11856.71 705
11857.74 729
11858.77 759
11859.80 719
11860.83 832
11861.85 773
11862.88 773
11863.91 765
11864.94 746
11865.97 752
11867.00 771
11868.03 781
11869.05 761
11870.08 739
11871.11 728
11872.14 813
11873.17 860
11874.20 859
11875.23 818
11876.26 835
11877.29 896
11878.32 844
11879.35 873
11880.38 939
11881.40 896
11882.43 991
11883.46 958
11884.49 992
11885.52 988
11886.55 946
11887.58 983
11888.61 1043
11889.64 1072
11890.67 1103
11891.70 1020
11892.73 1002
11893.76 1142
11894.79 1128
11895.82 1174
11896.85 1212
11897.88 1237
11898.91 1287
11899.94 1329
11900.97 1386
11902.00 1478
11903.03 1526
11904.06 1589
11905.09 1505
11906.12 1460
11907.15 1511
11908.18 1499
11909.22 1448
11910.25 1366
11911.28 1224
11912.31 1301
11913.34 1285
11914.37 1364
11915.40 1324
11916.43 1284
11917.46 1242
11918.49 1263
11919.52 1222
11920.55 1341
11921.59 1415
11922.62 1345
11923.65 1348
11924.68 1396
11925.71 1507
11926.74 1511
11927.77 1744
11928.81 1898
11929.84 1988
11930.87 2077
11931.90 2121
11932.93 2166
11933.96 2312
11935.00 2294
11936.03 2236
11937.06 2040
11938.09 1980
11939.12 1887
11940.15 1657
11941.19 1614
11942.22 1485
11943.25 1387
11944.28 1272
11945.31 1241
11946.35 1185
11947.38 1168
11948.41 1160
11949.44 1132
11950.48 1073
11951.51 1092
11952.54 1061
11953.57 1018
11954.61 1040
11955.64 1033
11956.67 1006
11957.70 954
11958.74 982
11959.77 962
11960.80 978
11961.84 899
11962.87 961
11963.90 957
11964.93 915
11965.97 929
11967.00 992
11968.03 973
11969.07 974
11970.10 960
11971.13 987
11972.17 985
11973.20 964
11974.23 981
11975.27 940
11976.30 944
11977.33 937
11978.37 971
11979.40 949
11980.44 896
11981.47 931
11982.50 856
11983.54 844
11984.57 851
11985.60 856
11986.64 899
11987.67 866
11988.71 879
11989.74 854
11990.77 833
11991.81 880
11992.84 811
11993.88 871
11994.91 926
11995.95 961
11996.98 879
11998.02 917
11999.05 895
12000.08 866
12001.12 820
12002.15 885
12003.19 888
12004.22 861
12005.26 932
12006.29 927
12007.33 870
12008.36 879
12009.40 1006
12010.43 938
12011.47 930
12012.50 921
12013.54 982
12014.57 996
12015.61 1039
12016.64 1125
12017.68 1077
12018.71 1061
12019.75 1001
12020.78 1017
12021.82 1087
12022.86 1030
12023.89 979
12024.93 1039
12025.96 1046
12027.00 998
12028.03 1027
12029.07 1048
12030.11 998
12031.14 1000
12032.18 1055
12033.21 1107
12034.25 1026
12035.29 1010
12036.32 1009
12037.36 951
12038.39 986
12039.43 1060
12040.47 1009
12041.50 989
12042.54 953
12043.58 995
12044.61 1007
12045.65 992
12046.69 1005
12047.72 1004
12048.76 942
12049.80 907
12050.83 998
12051.87 995
12052.91 1001
12053.94 970
12054.98 1007
12056.02 1008
12057.05 968
12058.09 982
12059.13 960
12060.16 1036
12061.20 999
12062.24 1015
12063.28 1043
12064.31 1088
12065.35 1035
12066.39 1056
12067.43 1096
12068.46 1079
12069.50 1084
12070.54 1043
12071.58 1094
12072.61 1077
12073.65 1071
12074.69 1088
12075.73 1090
12076.76 1120
12077.80 1137
12078.84 1093
12079.88 1127
12080.92 1121
12081.95 1131
12082.99 1082
12084.03 1139
12085.07 1140
12086.11 1101
12087.15 1094
12088.18 1114
12089.22 1167
12090.26 1195
12091.30 1261
12092.34 1257
12093.38 1261
12094.42 1237
12095.45 1258
12096.49 1313
12097.53 1389
12098.57 1468
12099.61 1403
12100.65 1423
12101.69 1664
12102.73 1708
12103.76 1623
12104.80 1693
12105.84 1765
12106.88 1752
12107.92 1741
12108.96 1582
12110.00 1354
12111.04 1448
12112.08 1394
12113.12 1203
12114.16 1058
12115.20 1052
12116.24 1069
12117.28 1059
12118.32 968
12119.36 931
12120.40 959
12121.44 916
12122.47 915
12123.51 898
12124.55 840
12125.59 851
12126.63 802
12127.67 834
12128.71 831
12129.76 764
12130.80 828
12131.84 821
12132.88 807
12133.92 839
12134.96 771
12136.00 728
12137.04 817
12138.08 740
12139.12 788
12140.16 737
12141.20 777
12142.24 779
12143.28 743
12144.32 755
12145.36 713
12146.40 754
12147.44 689
12148.49 767
12149.53 727
12150.57 710
12151.61 719
12152.65 734
12153.69 693
12154.73 667
12155.77 663
12156.81 735
12157.86 760
12158.90 791
12159.94 734
12160.98 681
12162.02 723
12163.06 707
12164.10 646
12165.15 692
12166.19 692
12167.23 676
12168.27 706
12169.31 723
12170.36 720
12171.40 790
12172.44 750
12173.48 756
12174.52 711
12175.57 668
12176.61 718
12177.65 760
12178.69 695
12179.73 733
12180.78 698
12181.82 719
12182.86 693
12183.90 666
12184.95 683
12185.99 712
12187.03 762
12188.07 791
12189.12 763
12190.16 730
12191.20 779
12192.25 689
12193.29 696
12194.33 695
12195.37 681
12196.42 669
12197.46 669
12198.50 675
12199.55 650
12200.59 648
12201.63 722
12202.68 707
12203.72 733
12204.76 745
12205.81 660
12206.85 646
12207.89 637
12208.94 692
12209.98 684
12211.02 685
12212.07 738
12213.11 671
12214.16 677
12215.20 662
12216.24 669
12217.29 676
12218.33 690
12219.37 683
12220.42 655
12221.46 634
12222.51 729
12223.55 722
12224.60 693
12225.64 699
12226.68 680
12227.73 692
12228.77 664
12229.82 673
12230.86 705
12231.91 683
12232.95 662
12234.00 677
12235.04 636
12236.08 660
12237.13 610
12238.17 630
12239.22 652
12240.26 612
12241.31 675
12242.35 649
12243.40 572
12244.44 612
12245.49 598
12246.53 614
12247.58 655
12248.62 700
12249.67 660
12250.72 647
12251.76 624
12252.81 588
12253.85 634
12254.90 624
12255.94 638
12256.99 627
12258.03 633
12259.08 636
12260.13 566
12261.17 528
12262.22 629
12263.26 588
12264.31 565
12265.35 556
12266.40 573
12267.45 570
12268.49 559
12269.54 554
12270.59 565
12271.63 589
12272.68 608
12273.72 582
12274.77 605
12275.82 601
12276.86 556
12277.91 578
12278.96 597
12280.00 611
12281.05 582
12282.10 643
12283.14 602
12284.19 597
12285.24 638
12286.28 613
12287.33 591
12288.38 609
12289.42 612
12290.47 584
12291.52 558
12292.57 551
12293.61 596
12294.66 627
12295.71 568
12296.75 528
12297.80 557
12298.85 588
12299.90 572
12300.94 576
12301.99 581
12303.04 585
12304.09 599
12305.13 551
12306.18 581
12307.23 637
12308.28 590
12309.33 631
12310.37 564
12311.42 568
12312.47 541
12313.52 546
12314.57 532
12315.61 526
12316.66 536
12317.71 556
12318.76 556
12319.81 490
12320.85 501
12321.90 539
12322.95 538
12324.00 547
12325.05 518
12326.10 493
12327.15 596
12328.19 570
12329.24 531
12330.29 517
12331.34 488
12332.39 553
12333.44 557
12334.49 524
12335.54 559
12336.59 511
12337.63 489
12338.68 545
12339.73 507
12340.78 543
12341.83 493
12342.88 547
12343.93 552
12344.98 546
12346.03 507
12347.08 538
12348.13 594
12349.18 552
12350.23 509
12351.28 545
12352.33 530
12353.38 511
12354.43 498
12355.48 565
12356.52 565
12357.57 580
12358.62 545
12359.67 493
12360.72 566
12361.77 528
12362.82 613
12363.88 556
12364.93 521
12365.98 493
12367.03 508
12368.08 506
12369.13 515
12370.18 479
12371.23 471
12372.28 571
12373.33 542
12374.38 560
12375.43 482
12376.48 572
12377.53 531
12378.58 543
12379.63 570
12380.68 638
12381.73 599
12382.79 587
12383.84 560
12384.89 576
12385.94 603
12386.99 574
12388.04 525
12389.09 543
12390.14 562
12391.20 609
12392.25 530
12393.30 549
12394.35 594
12395.40 587
12396.45 568
12397.50 587
12398.56 616
12399.61 579
12400.66 565
12401.71 574
12402.76 587
12403.81 581
12404.87 518
12405.92 612
12406.97 591
12408.02 628
12409.07 584
12410.13 619
12411.18 584
12412.23 574
12413.28 605
12414.34 590
12415.39 596
12416.44 622
12417.49 613
12418.55 621
12419.60 634
12420.65 587
12421.70 572
12422.76 592
12423.81 624
12424.86 585
12425.91 601
12426.97 648
12428.02 666
12429.07 609
12430.13 624
12431.18 552
12432.23 572
12433.29 600
12434.34 644
12435.39 671
12436.44 664
12437.50 669
12438.55 678
12439.61 616
12440.66 598
12441.71 631
12442.77 599
12443.82 583
12444.87 587
12445.93 560
12446.98 581
12448.03 571
12449.09 614
12450.14 595
12451.20 628
12452.25 659
12453.30 650
12454.36 640
12455.41 670
12456.47 634
12457.52 657
12458.57 651
12459.63 635
12460.68 647
12461.74 636
12462.79 632
12463.85 647
12464.90 660
12465.95 723
12467.01 677
12468.06 660
12469.12 745
12470.17 790
12471.23 796
12472.28 905
12473.34 952
12474.39 988
12475.45 990
12476.50 1061
12477.56 1142
12478.61 1239
12479.67 1261
12480.72 1225
12481.78 1212
12482.83 1107
12483.89 1101
12484.94 984
12486.00 910
12487.05 865
12488.11 752
12489.17 810
12490.22 689
12491.28 684
12492.33 648
12493.39 634
12494.44 616
12495.50 621
12496.55 608
12497.61 692
12498.67 679
12499.72 623
12500.78 574
12501.83 587
12502.89 659
12503.95 627
12505.00 625
12506.06 588
12507.12 602
12508.17 617
12509.23 647
12510.28 615
12511.34 689
12512.40 670
12513.45 584
12514.51 598
12515.57 613
12516.62 582
12517.68 619
12518.74 623
12519.79 611
12520.85 589
12521.91 572
12522.96 644
12524.02 562
12525.08 580
12526.14 583
12527.19 561
12528.25 606
12529.31 634
12530.36 604
12531.42 581
12532.48 551
12533.54 527
12534.59 559
12535.65 591
12536.71 598
12537.77 611
12538.82 612
12539.88 641
12540.94 666
12542.00 614
12543.05 663
12544.11 592
12545.17 596
12546.23 601
12547.29 598
12548.34 690
12549.40 639
12550.46 642
12551.52 676
12552.58 733
12553.64 676
12554.69 677
12555.75 681
12556.81 732
12557.87 728
12558.93 764
12559.99 749
12561.04 766
12562.10 766
12563.16 643
12564.22 728
12565.28 768
12566.34 661
12567.40 624
12568.45 566
12569.51 590
12570.57 639
12571.63 644
12572.69 570
12573.75 566
12574.81 578
12575.87 563
12576.93 605
12577.99 588
12579.05 556
12580.11 563
12581.16 519
12582.22 533
12583.28 565
12584.34 570
12585.40 543
12586.46 535
12587.52 544
12588.58 547
12589.64 563
12590.70 581
12591.76 535
12592.82 528
12593.88 536
12594.94 584
12596.00 530
12597.06 541
12598.12 556
12599.18 599
12600.24 543
12601.30 525
12602.36 569
12603.42 560
12604.48 476
12605.54 482
12606.60 531
12607.66 546
12608.72 534
12609.79 523
12610.85 516
12611.91 536
12612.97 579
12614.03 537
12615.09 555
12616.15 528
12617.21 532
12618.27 474
12619.33 550
12620.39 606
12621.45 612
12622.52 621
12623.58 597
12624.64 549
12625.70 542
12626.76 552
12627.82 585
12628.88 614
12629.95 542
12631.01 553
12632.07 547
12633.13 541
12634.19 548
12635.25 531
12636.31 540
12637.38 544
12638.44 557
12639.50 494
12640.56 471
12641.62 502
12642.69 542
12643.75 546
12644.81 533
12645.87 489
12646.93 533
12648.00 503
12649.06 518
12650.12 502
12651.18 542
12652.25 533
12653.31 475
12654.37 520
12655.43 491
12656.50 578
12657.56 555
12658.62 471
12659.68 440
12660.75 481
12661.81 518
12662.87 500
12663.94 463
12665.00 470
12666.06 563
12667.12 557
12668.19 516
12669.25 511
12670.31 551
12671.38 570
12672.44 541
12673.50 497
12674.57 447
12675.63 453
12676.69 560
12677.76 560
12678.82 509
12679.88 484
12680.95 506
12682.01 507
12683.07 519
12684.14 481
12685.20 525
12686.27 497
12687.33 525
12688.39 483
12689.46 485
12690.52 490
12691.59 511
12692.65 503
12693.71 476
12694.78 515
12695.84 505
12696.91 544
12697.97 541
12699.04 555
12700.10 547
12701.16 517
12702.23 520
12703.29 552
12704.36 492
12705.42 532
12706.49 534
12707.55 499
12708.62 575
12709.68 561
12710.75 526
12711.81 498
12712.88 576
12713.94 550
12715.01 508
12716.07 536
12717.14 545
12718.20 539
12719.27 600
12720.33 544
12721.40 533
12722.46 555
12723.53 549
12724.59 542
12725.66 513
12726.72 537
12727.79 509
12728.86 578
12729.92 579
12730.99 568
12732.05 545
12733.12 539
12734.18 559
12735.25 519
12736.32 507
12737.38 499
12738.45 514
12739.51 579
12740.58 599
12741.65 536
12742.71 540
12743.78 484
12744.85 520
12745.91 479
12746.98 548
12748.04 546
12749.11 520
12750.18 528
12751.24 518
12752.31 515
12753.38 526
12754.44 517
12755.51 490
12756.58 485
12757.64 469
12758.71 514
12759.78 515
12760.85 480
12761.91 472
12762.98 532
12764.05 486
12765.11 433
12766.18 460
12767.25 470
12768.32 476
12769.38 527
12770.45 475
12771.52 488
12772.58 547
12773.65 495
12774.72 456
12775.79 484
12776.86 510
12777.92 508
12778.99 529
12780.06 564
12781.13 495
12782.19 496
12783.26 486
12784.33 496
12785.40 490
12786.47 553
12787.53 493
12788.60 512
12789.67 478
12790.74 496
12791.81 481
12792.87 512
12793.94 481
12795.01 469
12796.08 539
12797.15 498
12798.22 489
12799.29 499
12800.35 509
12801.42 498
12802.49 560
12803.56 504
12804.63 523
12805.70 461
12806.77 488
12807.84 457
12808.90 530
12809.97 516
12811.04 502
12812.11 540
12813.18 483
12814.25 504
12815.32 556
12816.39 561
12817.46 561
12818.53 550
12819.60 570
12820.67 543
12821.74 577
12822.81 567
12823.88 540
12824.94 546
12826.01 464
12827.08 534
12828.15 538
12829.22 518
12830.29 503
12831.36 484
12832.43 494
12833.50 505
12834.57 493
12835.64 514
12836.71 480
12837.78 465
12838.85 499
12839.92 487
12840.99 484
12842.07 497
12843.14 472
12844.21 515
12845.28 423
12846.35 417
12847.42 508
12848.49 413
12849.56 464
12850.63 425
12851.70 439
12852.77 444
12853.84 431
12854.91 438
12855.98 462
12857.06 468
12858.13 470
12859.20 438
12860.27 485
12861.34 441
12862.41 468
12863.48 477
12864.55 443
12865.62 442
12866.70 446
12867.77 468
12868.84 471
12869.91 453
12870.98 422
12872.05 470
12873.13 467
12874.20 467
12875.27 455
12876.34 397
12877.41 401
12878.48 392
12879.56 402
12880.63 431
12881.70 444
12882.77 426
12883.84 400
12884.92 461
12885.99 426
12887.06 387
12888.13 400
12889.21 434
12890.28 441
12891.35 402
12892.42 445
12893.50 427
12894.57 468
12895.64 392
12896.71 397
12897.79 395
12898.86 387
12899.93 405
12901.00 437
12902.08 440
12903.15 421
12904.22 419
12905.30 419
12906.37 438
12907.44 449
12908.52 465
12909.59 458
12910.66 373
12911.73 383
12912.81 358
12913.88 456
12914.96 452
12916.03 413
12917.10 453
12918.18 418
12919.25 381
12920.32 422
12921.40 441
12922.47 388
12923.54 446
12924.62 427
12925.69 374
12926.77 381
12927.84 419
12928.91 403
12929.99 442
12931.06 424
12932.14 436
12933.21 383
12934.28 368
12935.36 385
12936.43 398
12937.51 411
12938.58 396
12939.66 384
12940.73 402
12941.80 392
12942.88 471
12943.95 442
12945.03 430
12946.10 442
12947.18 418
12948.25 419
12949.33 385
12950.40 417
12951.48 411
12952.55 413
12953.63 411
12954.70 426
12955.78 402
12956.85 401
12957.93 407
12959.00 373
12960.08 413
12961.15 404
12962.23 401
12963.30 423
12964.38 440
12965.46 466
12966.53 405
12967.61 374
12968.68 412
12969.76 429
12970.83 449
12971.91 413
12972.99 390
12974.06 415
12975.14 414
12976.21 406
12977.29 400
12978.37 429
12979.44 386
12980.52 429
12981.59 396
12982.67 401
12983.75 453
12984.82 446
12985.90 409
12986.98 395
12988.05 461
12989.13 398
12990.20 410
12991.28 386
12992.36 424
12993.43 436
12994.51 419
12995.59 417
12996.67 370
12997.74 407
12998.82 458
12999.90 464
13000.97 453
13002.05 426
13003.13 396
13004.20 409
13005.28 358
13006.36 408
13007.44 388
13008.51 377
13009.59 387
13010.67 448
13011.75 451
13012.82 434
13013.90 401
13014.98 435
13016.06 408
13017.13 419
13018.21 441
13019.29 437
13020.37 406
13021.44 424
13022.52 400
13023.60 386
13024.68 418
13025.76 390
13026.83 425
13027.91 404
13028.99 421
13030.07 422
13031.15 421
13032.23 408
13033.30 457
13034.38 442
13035.46 466
13036.54 425
13037.62 418
13038.70 415
13039.77 411
13040.85 403
13041.93 380
13043.01 422
13044.09 424
13045.17 400
13046.25 448
13047.33 426
13048.40 388
13049.48 386
13050.56 429
13051.64 440
13052.72 422
13053.80 446
13054.88 449
13055.96 428
13057.04 421
13058.12 400
13059.20 376
13060.28 405
13061.36 424
13062.44 372
13063.51 400
13064.59 393
13065.67 401
13066.75 406
13067.83 390
13068.91 436
13069.99 439
13071.07 495
13072.15 481
13073.23 458
13074.31 414
13075.39 438
13076.47 444
13077.55 444
13078.63 392
13079.71 408
13080.79 378
13081.87 458
13082.96 465
13084.04 467
13085.12 429
13086.20 426
13087.28 429
13088.36 382
13089.44 418
13090.52 462
13091.60 426
13092.68 388
13093.76 416
13094.84 400
13095.92 405
13097.00 448
13098.09 443
13099.17 441
13100.25 449
13101.33 396
13102.41 447
13103.49 430
13104.57 437
13105.65 422
13106.74 453
13107.82 459
13108.90 454
13109.98 418
13111.06 409
13112.14 437
13113.22 478
13114.31 454
13115.39 431
13116.47 449
13117.55 454
13118.63 442
13119.72 423
13120.80 415
13121.88 406
13122.96 404
13124.04 403
13125.13 432
13126.21 427
13127.29 430
13128.37 472
13129.45 499
13130.54 383
13131.62 428
13132.70 432
13133.78 440
13134.87 404
13135.95 416
13137.03 436
13138.11 476
13139.20 466
13140.28 451
13141.36 464
13142.45 429
13143.53 441
13144.61 450
13145.69 416
13146.78 458
13147.86 463
13148.94 419
13150.03 476
13151.11 459
13152.19 446
13153.28 451
13154.36 447
13155.44 397
13156.53 397
13157.61 431
13158.69 487
13159.78 429
13160.86 441
13161.94 452
13163.03 408
13164.11 466
13165.20 431
13166.28 462
13167.36 456
13168.45 478
13169.53 446
13170.62 457
13171.70 502
13172.78 501
13173.87 444
13174.95 436
13176.04 456
13177.12 456
13178.21 457
13179.29 459
13180.37 523
13181.46 495
13182.54 474
13183.63 461
13184.71 451
13185.80 447
13186.88 484
13187.97 470
13189.05 526
13190.14 499
13191.22 512
13192.31 469
13193.39 530
13194.48 534
13195.56 460
13196.65 482
13197.73 500
13198.82 484
13199.90 520
13200.99 505
13202.07 462
13203.16 519
13204.24 513
13205.33 514
13206.41 488
13207.50 498
13208.58 477
13209.67 491
13210.76 510
13211.84 494
13212.93 505
13214.01 571
13215.10 575
13216.19 496
13217.27 523
13218.36 507
13219.44 533
13220.53 574
13221.62 532
13222.70 501
13223.79 528
13224.87 519
13225.96 551
13227.05 532
13228.13 508
13229.22 558
13230.31 525
13231.39 531
13232.48 473
13233.57 515
13234.65 579
13235.74 557
13236.83 527
13237.91 494
13239.00 512
13240.09 519
13241.17 517
13242.26 536
13243.35 582
13244.43 594
13245.52 629
13246.61 562
13247.70 561
13248.78 541
13249.87 591
13250.96 632
13252.05 586
13253.13 558
13254.22 557
13255.31 629
13256.39 608
13257.48 577
13258.57 554
13259.66 613
13260.75 619
13261.83 597
13262.92 577
13264.01 579
13265.10 580
13266.19 610
13267.27 562
13268.36 530
13269.45 570
13270.54 701
13271.63 668
13272.71 659
13273.80 623
13274.89 662
13275.98 683
13277.07 608
13278.16 646
13279.24 689
13280.33 617
13281.42 626
13282.51 721
13283.60 718
13284.69 728
13285.78 805
13286.86 737
13287.95 763
13289.04 765
13290.13 801
13291.22 794
13292.31 739
13293.40 701
13294.49 761
13295.58 776
13296.67 784
13297.76 811
13298.84 847
13299.93 807
13301.02 835
13302.11 784
13303.20 806
13304.29 822
13305.38 788
13306.47 848
13307.56 959
13308.65 918
13309.74 904
13310.83 870
13311.92 887
13313.01 949
13314.10 947
13315.19 906
13316.28 933
13317.37 917
13318.46 863
13319.55 822
13320.64 853
13321.73 827
13322.82 802
13323.91 869
13325.00 876
13326.09 840
13327.18 876
13328.27 871
13329.36 913
13330.45 857
13331.54 836
13332.64 827
13333.73 859
13334.82 908
13335.91 930
13337.00 868
13338.09 880
13339.18 882
13340.27 860
13341.36 867
13342.45 844
13343.54 865
13344.64 939
13345.73 947
13346.82 945
13347.91 966
13349.00 1016
13350.09 954
13351.18 940
13352.28 957
13353.37 995
13354.46 986
13355.55 1002
13356.64 967
13357.73 979
13358.83 966
13359.92 1040
13361.01 1149
13362.10 1095
13363.19 1063
13364.29 1143
13365.38 1146
13366.47 1154
13367.56 1230
13368.65 1226
13369.75 1254
13370.84 1181
13371.93 1215
13373.02 1303
13374.12 1152
13375.21 1129
13376.30 1109
13377.39 1106
13378.49 1011
13379.58 1046
13380.67 926
13381.76 938
13382.86 845
13383.95 968
13385.04 881
13386.13 824
13387.23 860
13388.32 854
13389.41 828
13390.51 857
13391.60 820
13392.69 856
13393.79 854
13394.88 878
13395.97 835
13397.07 835
13398.16 833
13399.25 815
13400.35 865
13401.44 830
13402.53 833
13403.63 834
13404.72 851
13405.81 822
13406.91 774
13408.00 781
13409.10 805
13410.19 794
13411.28 796
13412.38 809
13413.47 803
13414.57 810
13415.66 790
13416.75 763
13417.85 780
13418.94 767
13420.04 786
13421.13 791
13422.22 799
13423.32 788
13424.41 794
13425.51 789
13426.60 752
13427.70 737
13428.79 743
13429.89 798
13430.98 797
13432.08 741
13433.17 776
13434.27 825
13435.36 818
13436.46 870
13437.55 919
13438.65 889
13439.74 866
13440.84 838
13441.93 841
13443.03 832
13444.12 863
13445.22 802
13446.31 832
13447.41 937
13448.50 939
13449.60 882
13450.69 863
13451.79 878
13452.89 932
13453.98 901
13455.08 944
13456.17 973
13457.27 971
13458.36 948
13459.46 940
13460.56 965
13461.65 1011
13462.75 996
13463.84 1038
13464.94 952
13466.04 1039
13467.13 952
13468.23 928
13469.32 1001
13470.42 956
13471.52 981
13472.61 1027
13473.71 1017
13474.81 1023
13475.90 992
13477.00 1012
13478.10 956
13479.19 946
13480.29 977
13481.39 1037
13482.48 1010
13483.58 1065
13484.68 1104
13485.77 1062
13486.87 1041
13487.97 1048
13489.07 1089
13490.16 1160
13491.26 1108
13492.36 1094
13493.45 1158
13494.55 1118
13495.65 1134
13496.75 1255
13497.84 1273
13498.94 1242
13500.04 1220
13501.14 1345
13502.23 1347
13503.33 1334
13504.43 1258
13505.53 1312
13506.63 1316
13507.72 1266
13508.82 1317
13509.92 1203
13511.02 1203
13512.12 1141
13513.21 1156
13514.31 1062
13515.41 981
13516.51 1034
13517.61 1000
13518.70 895
13519.80 913
13520.90 908
13522.00 899
13523.10 940
13524.20 848
13525.30 854
13526.39 879
13527.49 825
13528.59 878
13529.69 875
13530.79 816
13531.89 837
13532.99 811
13534.09 795
13535.18 741
13536.28 779
13537.38 773
13538.48 839
13539.58 787
13540.68 828
13541.78 775
13542.88 778
13543.98 704
13545.08 697
13546.18 754
13547.28 723
13548.38 779
13549.48 765
13550.57 745
13551.67 688
13552.77 674
13553.87 713
13554.97 650
13556.07 763
13557.17 755
13558.27 752
13559.37 740
13560.47 702
13561.57 651
13562.67 662
13563.77 721
13564.87 717
13565.97 739
13567.07 712
13568.17 737
13569.28 726
13570.38 716
13571.48 689
13572.58 676
13573.68 667
13574.78 678
13575.88 670
13576.98 748
13578.08 721
13579.18 655
13580.28 676
13581.38 757
13582.48 734
13583.58 758
13584.69 675
13585.79 727
13586.89 719
13587.99 705
13589.09 719
13590.19 720
13591.29 729
13592.39 733
13593.49 704
13594.60 698
13595.70 698
13596.80 704
13597.90 674
13599.00 711
13600.10 669
13601.21 745
13602.31 772
13603.41 749
13604.51 757
13605.61 775
13606.71 750
13607.82 773
13608.92 733
13610.02 758
13611.12 793
13612.22 752
13613.33 737
13614.43 750
13615.53 790
13616.63 790
13617.74 754
13618.84 718
13619.94 724
13621.04 741
13622.15 696
13623.25 675
13624.35 728
13625.45 760
13626.56 752
13627.66 753
13628.76 772
13629.86 794
13630.97 800
13632.07 816
13633.17 798
13634.28 777
13635.38 781
13636.48 793
13637.59 752
13638.69 755
13639.79 759
13640.90 746
13642.00 770
13643.10 738
13644.21 749
13645.31 740
13646.41 762
13647.52 710
13648.62 735
13649.72 668
13650.83 664
13651.93 735
13653.03 701
13654.14 712
13655.24 730
13656.35 776
13657.45 714
13658.55 676
13659.66 652
13660.76 722
13661.87 685
13662.97 699
13664.07 725
13665.18 684
13666.28 735
13667.39 791
13668.49 716
13669.60 763
13670.70 727
13671.81 691
13672.91 672
13674.01 747
13675.12 730
13676.22 712
13677.33 728
13678.43 722
13679.54 663
13680.64 706
13681.75 719
13682.85 735
13683.96 728
13685.06 758
13686.17 747
13687.27 754
13688.38 756
13689.48 770
13690.59 727
13691.69 764
13692.80 789
13693.91 736
13695.01 707
13696.12 722
13697.22 791
13698.33 767
13699.43 687
13700.54 759
13701.64 763
13702.75 757
13703.86 812
13704.96 752
13706.07 758
13707.17 789
13708.28 781
13709.39 838
13710.49 854
13711.60 787
13712.70 819
13713.81 804
13714.92 891
13716.02 889
13717.13 868
13718.24 788
13719.34 853
13720.45 867
13721.56 828
13722.66 882
13723.77 906
13724.88 949
13725.98 895
13727.09 908
13728.20 936
13729.30 943
13730.41 1010
13731.52 1037
13732.62 1035
13733.73 1037
13734.84 1011
13735.94 1039
13737.05 1023
13738.16 1067
13739.27 1030
13740.37 1027
13741.48 1044
13742.59 1089
13743.70 1032
13744.80 1059
13745.91 1048
13747.02 1064
13748.13 1120
13749.23 1082
13750.34 1169
13751.45 1209
13752.56 1221
13753.67 1246
13754.77 1240
13755.88 1236
13756.99 1256
13758.10 1303
13759.21 1369
13760.31 1379
13761.42 1399
13762.53 1415
13763.64 1496
13764.75 1545
13765.85 1645
13766.96 1771
13768.07 1948
13769.18 2085
13770.29 2096
13771.40 2217
13772.51 2269
13773.61 2287
13774.72 2379
13775.83 2309
13776.94 2291
13778.05 2289
13779.16 2135
13780.27 2069
13781.38 2140
13782.48 1976
13783.59 1838
13784.70 1722
13785.81 1617
13786.92 1509
13788.03 1421
13789.14 1391
13790.25 1340
13791.36 1297
13792.47 1230
13793.58 1248
13794.69 1221
13795.80 1173
13796.91 1072
13798.02 1032
13799.13 1030
13800.24 1034
13801.35 1007
13802.45 1048
13803.56 1013
13804.67 957
13805.78 940
13806.89 980
13808.00 983
13809.11 919
13810.22 902
13811.34 947
13812.45 948
13813.56 921
13814.67 941
13815.78 916
13816.89 879
13818.00 881
13819.11 857
13820.22 884
13821.33 880
13822.44 879
13823.55 876
13824.66 830
13825.77 793
13826.88 808
13827.99 764
13829.10 848
13830.22 805
13831.33 802
13832.44 788
13833.55 776
13834.66 851
13835.77 842
13836.88 842
13837.99 741
13839.10 825
13840.22 770
13841.33 805
13842.44 818
13843.55 841
13844.66 758
13845.77 760
13846.88 796
13848.00 818
13849.11 837
13850.22 808
13851.33 834
13852.44 853
13853.56 880
13854.67 832
13855.78 787
13856.89 829
13858.00 816
13859.12 840
13860.23 871
13861.34 841
13862.45 855
13863.56 808
13864.68 873
13865.79 863
13866.90 971
13868.01 866
13869.13 903
13870.24 917
13871.35 811
13872.46 800
13873.58 860
13874.69 879
13875.80 903
13876.91 863
13878.03 831
13879.14 833
13880.25 844
13881.37 810
13882.48 905
13883.59 850
13884.71 750
13885.82 812
13886.93 819
13888.05 850
13889.16 803
13890.27 941
13891.39 932
13892.50 951
13893.61 1000
13894.73 980
13895.84 985
13896.95 1010
13898.07 996
13899.18 961
13900.29 879
13901.41 902
13902.52 875
13903.64 895
13904.75 845
13905.86 850
13906.98 874
13908.09 839
13909.21 849
13910.32 768
13911.43 806
13912.55 856
13913.66 803
13914.78 836
13915.89 781
13917.01 814
13918.12 811
13919.24 789
13920.35 826
13921.46 751
13922.58 762
13923.69 731
13924.81 773
13925.92 830
13927.04 751
13928.15 798
13929.27 823
13930.38 763
13931.50 769
13932.61 767
13933.73 702
13934.84 713
13935.96 767
13937.07 748
13938.19 718
13939.30 694
13940.42 709
13941.54 750
13942.65 747
13943.77 750
13944.88 788
13946.00 764
13947.11 715
13948.23 724
13949.34 743
13950.46 782
13951.58 751
13952.69 706
13953.81 745
13954.92 729
13956.04 682
13957.16 691
13958.27 685
13959.39 689
13960.50 681
13961.62 704
13962.74 721
13963.85 716
13964.97 673
13966.09 695
13967.20 694
13968.32 727
13969.44 729
13970.55 654
13971.67 671
13972.79 666
13973.90 705
13975.02 646
13976.14 683
13977.25 711
13978.37 687
13979.49 716
13980.60 677
13981.72 658
13982.84 685
13983.95 690
13985.07 682
13986.19 689
13987.31 681
13988.42 691
13989.54 710
13990.66 727
13991.78 700
13992.89 718
13994.01 685
13995.13 635
13996.25 621
13997.36 661
13998.48 688
13999.60 639
14000.72 657
14001.83 694
14002.95 694
14004.07 659
14005.19 621
14006.31 636
14007.42 668
14008.54 612
14009.66 644
14010.78 646
14011.90 649
14013.02 699
14014.13 694
14015.25 691
14016.37 696
14017.49 620
14018.61 599
14019.73 615
14020.84 633
14021.96 660
14023.08 641
14024.20 665
14025.32 623
14026.44 686
14027.56 640
14028.68 706
14029.80 669
14030.91 727
14032.03 663
14033.15 707
14034.27 692
14035.39 643
14036.51 714
14037.63 729
14038.75 666
14039.87 695
14040.99 694
14042.11 749
14043.23 737
14044.35 675
14045.47 646
14046.58 726
14047.70 715
14048.82 731
14049.94 739
14051.06 752
14052.18 794
14053.30 806
14054.42 821
14055.54 790
14056.66 779
14057.78 843
14058.90 843
14060.02 812
14061.14 764
14062.26 825
14063.38 856
14064.51 905
14065.63 890
14066.75 876
14067.87 854
14068.99 837
14070.11 854
14071.23 881
14072.35 893
14073.47 997
14074.59 913
14075.71 925
14076.83 1037
14077.95 1029
14079.07 1033
14080.19 1066
14081.32 1097
14082.44 998
14083.56 1070
14084.68 1052
14085.80 1108
14086.92 1103
14088.04 1034
14089.16 1118
14090.29 1215
14091.41 1253
14092.53 1185
14093.65 1202
14094.77 1335
14095.89 1354
14097.01 1350
14098.14 1329
14099.26 1373
14100.38 1369
14101.50 1455
14102.62 1369
14103.75 1338
14104.87 1381
14105.99 1380
14107.11 1314
14108.23 1174
14109.36 1137
14110.48 1162
14111.60 1060
14112.72 985
14113.84 913
14114.97 937
14116.09 904
14117.21 924
14118.33 887
14119.46 842
14120.58 894
14121.70 800
14122.82 796
14123.95 830
14125.07 817
14126.19 872
14127.32 797
14128.44 858
14129.56 774
14130.68 858
14131.81 857
14132.93 847
14134.05 760
14135.18 728
14136.30 749
14137.42 685
14138.55 731
14139.67 762
14140.79 741
14141.92 774
14143.04 741
14144.16 784
14145.29 776
14146.41 745
14147.54 723
14148.66 715
14149.78 717
14150.91 721
14152.03 655
14153.15 742
14154.28 671
14155.40 681
14156.53 679
14157.65 721
14158.77 740
14159.90 730
14161.02 734
14162.15 721
14163.27 783
14164.40 743
14165.52 713
14166.64 704
14167.77 692
14168.89 684
14170.02 696
14171.14 697
14172.27 679
14173.39 720
14174.52 761
14175.64 693
14176.77 729
14177.89 691
14179.02 670
14180.14 617
14181.27 690
14182.39 687
14183.52 661
14184.64 632
14185.77 682
14186.89 709
14188.02 695
14189.14 705
14190.27 704
14191.39 672
14192.52 659
14193.64 683
14194.77 664
14195.90 689
14197.02 641
14198.15 680
14199.27 679
14200.40 670
14201.52 655
14202.65 663
14203.78 641
14204.90 667
14206.03 639
14207.15 674
14208.28 644
14209.41 606
14210.53 600
14211.66 643
14212.78 679
14213.91 620
14215.04 609
14216.16 679
14217.29 652
14218.42 673
14219.54 626
14220.67 581
14221.80 583
14222.92 615
14224.05 586
14225.18 609
14226.30 678
14227.43 657
14228.56 635
14229.68 583
14230.81 604
14231.94 636
14233.06 585
14234.19 624
14235.32 651
14236.45 643
14237.57 617
14238.70 613
14239.83 608
14240.96 599
14242.08 575
14243.21 551
14244.34 619
14245.47 601
14246.59 598
14247.72 603
14248.85 615
14249.98 606
14251.10 563
14252.23 574
14253.36 580
14254.49 530
14255.62 607
14256.74 583
14257.87 566
14259.00 575
14260.13 567
14261.26 615
14262.38 563
14263.51 525
14264.64 533
14265.77 574
14266.90 546
14268.03 540
14269.15 500
14270.28 546
14271.41 558
14272.54 540
14273.67 533
14274.80 548
14275.93 533
14277.06 580
14278.18 577
14279.31 524
14280.44 518
14281.57 511
14282.70 507
14283.83 545
14284.96 525
14286.09 553
14287.22 549
14288.35 540
14289.48 541
14290.60 527
14291.73 512
14292.86 505
14293.99 465
14295.12 552
14296.25 492
14297.38 513
14298.51 501
14299.64 507
14300.77 497
14301.90 491
14303.03 495
14304.16 463
14305.29 453
14306.42 492
14307.55 480
14308.68 463
14309.81 479
14310.94 476
14312.07 526
14313.20 513
14314.33 459
14315.46 512
14316.59 479
14317.72 475
14318.85 466
14319.98 455
14321.11 464
14322.24 460
14323.38 512
14324.51 533
14325.64 486
14326.77 467
14327.90 483
14329.03 490
14330.16 440
14331.29 451
14332.42 442
14333.55 484
14334.68 432
14335.82 428
14336.95 457
14338.08 487
14339.21 466
14340.34 490
14341.47 445
14342.60 440
14343.73 419
14344.87 420
14346.00 434
14347.13 433
14348.26 423
14349.39 403
14350.52 468
14351.66 447
14352.79 437
14353.92 445
14355.05 421
14356.18 479
14357.32 443
14358.45 480
14359.58 469
14360.71 435
14361.84 442
14362.98 441
14364.11 422
14365.24 428
14366.37 455
14367.51 405
14368.64 437
14369.77 437
14370.90 459
14372.04 440
14373.17 403
14374.30 435
14375.43 457
14376.57 434
14377.70 474
14378.83 474
14379.97 429
14381.10 410
14382.23 416
14383.36 430
14384.50 398
14385.63 411
14386.76 420
14387.90 452
14389.03 464
14390.16 455
14391.30 433
14392.43 462
14393.56 441
14394.70 414
14395.83 411
14396.96 450
14398.10 412
14399.23 396
14400.37 438
14401.50 443
14402.63 427
14403.77 475
14404.90 471
14406.03 445
14407.17 448
14408.30 426
14409.44 459
14410.57 473
14411.70 426
14412.84 429
14413.97 418
14415.11 433
14416.24 483
14417.38 463
14418.51 515
14419.64 492
14420.78 463
14421.91 402
14423.05 402
14424.18 436
14425.32 416
14426.45 408
14427.59 386
14428.72 415
14429.86 452
14430.99 456
14432.13 444
14433.26 398
14434.40 420
14435.53 430
14436.67 475
14437.80 417
14438.94 462
14440.07 505
14441.21 470
14442.34 499
14443.48 465
14444.61 460
14445.75 423
14446.89 492
14448.02 455
14449.16 500
14450.29 467
14451.43 484
14452.56 484
14453.70 461
14454.84 477
14455.97 452
14457.11 467
14458.24 475
14459.38 436
14460.52 435
14461.65 458
14462.79 460
14463.92 454
14465.06 428
14466.20 452
14467.33 483
14468.47 517
14469.61 464
14470.74 469
14471.88 485
14473.02 482
14474.15 461
14475.29 451
14476.43 488
14477.56 461
14478.70 478
14479.84 462
14480.97 416
14482.11 449
14483.25 494
14484.38 466
14485.52 433
14486.66 437
14487.79 418
14488.93 432
14490.07 489
14491.21 472
14492.34 468
14493.48 444
14494.62 455
14495.76 471
14496.89 514
14498.03 474
14499.17 498
14500.31 486
14501.44 518
14502.58 473
14503.72 497
14504.86 477
14506.00 494
14507.13 517
14508.27 490
14509.41 508
14510.55 488
14511.69 506
14512.82 532
14513.96 531
14515.10 492
14516.24 554
14517.38 543
14518.51 521
14519.65 572
14520.79 571
14521.93 549
14523.07 576
14524.21 578
14525.35 492
14526.48 545
14527.62 585
14528.76 598
14529.90 547
14531.04 523
14532.18 564
14533.32 527
14534.46 545
14535.60 554
14536.73 532
14537.87 543
14539.01 509
14540.15 510
14541.29 563
14542.43 550
14543.57 543
14544.71 517
14545.85 522
14546.99 549
14548.13 526
14549.27 456
14550.41 484
14551.55 524
14552.69 542
14553.83 528
14554.97 527
14556.11 570
14557.25 567
14558.39 547
14559.53 463
14560.67 504
14561.81 534
14562.95 556
14564.09 567
14565.23 564
14566.37 508
14567.51 533
14568.65 578
14569.79 615
14570.93 538
14572.07 544
14573.21 638
14574.35 579
14575.49 611
14576.63 600
14577.77 605
14578.91 579
14580.05 650
14581.19 629
14582.33 659
14583.48 626
14584.62 625
14585.76 639
14586.90 650
14588.04 709
14589.18 658
14590.32 593
14591.46 655
14592.60 681
14593.75 632
14594.89 673
14596.03 676
14597.17 690
14598.31 718
14599.45 705
14600.59 723
14601.74 741
14602.88 774
14604.02 716
14605.16 726
14606.30 664
14607.44 660
14608.59 719
14609.73 738
14610.87 770
14612.01 779
14613.15 743
14614.30 685
14615.44 736
14616.58 822
14617.72 902
14618.87 888
14620.01 854
14621.15 886
14622.29 894
14623.44 941
14624.58 913
14625.72 922
14626.86 998
14628.01 921
14629.15 1029
14630.29 1110
14631.43 1103
14632.58 1112
14633.72 1119
14634.86 1139
14636.01 1102
14637.15 1155
14638.29 1176
14639.44 1121
14640.58 1100
14641.72 983
14642.86 1017
14644.01 1063
14645.15 987
14646.29 960
14647.44 901
14648.58 877
14649.73 859
14650.87 796
14652.01 827
14653.16 778
14654.30 764
14655.44 773
14656.59 756
14657.73 722
14658.87 722
14660.02 697
14661.16 698
14662.31 702
14663.45 708
14664.59 700
14665.74 686
14666.88 658
14668.03 593
14669.17 654
14670.32 624
14671.46 612
14672.60 592
14673.75 624
14674.89 568
14676.04 587
14677.18 603
14678.33 552
14679.47 576
14680.62 593
14681.76 527
14682.91 598
14684.05 515
14685.20 525
14686.34 518
14687.49 505
14688.63 532
14689.78 519
14690.92 509
14692.07 528
14693.21 517
14694.36 546
14695.50 478
14696.65 519
14697.79 516
14698.94 528
14700.08 466
14701.23 453
14702.38 478
14703.52 493
14704.67 535
14705.81 473
14706.96 489
14708.10 537
14709.25 478
14710.40 502
14711.54 493
14712.69 526
14713.83 495
14714.98 496
14716.13 480
14717.27 505
14718.42 472
14719.56 491
14720.71 500
14721.86 482
14723.00 476
14724.15 483
14725.30 484
14726.44 483
14727.59 496
14728.74 505
14729.88 491
14731.03 476
14732.18 489
14733.32 531
14734.47 491
14735.62 483
14736.76 506
14737.91 440
14739.06 489
14740.20 515
14741.35 464
14742.50 464
14743.65 461
14744.79 450
14745.94 482
14747.09 501
14748.23 471
14749.38 466
14750.53 471
14751.68 463
14752.82 419
14753.97 461
14755.12 500
14756.27 453
14757.42 483
14758.56 474
14759.71 452
14760.86 431
14762.01 429
14763.15 395
14764.30 458
14765.45 471
14766.60 439
14767.75 419
14768.90 448
14770.04 471
14771.19 435
14772.34 450
14773.49 458
14774.64 443
14775.79 428
14776.93 404
14778.08 409
14779.23 432
14780.38 386
14781.53 433
14782.68 443
14783.83 395
14784.97 406
14786.12 409
14787.27 422
14788.42 436
14789.57 411
14790.72 448
14791.87 420
14793.02 429
14794.17 402
14795.32 385
14796.46 380
14797.61 385
14798.76 368
14799.91 371
14801.06 371
14802.21 337
14803.36 373
14804.51 366
14805.66 419
14806.81 405
14807.96 382
14809.11 402
14810.26 428
14811.41 361
14812.56 378
14813.71 356
14814.86 389
14816.01 343
14817.16 406
14818.31 357
14819.46 347
14820.61 371
14821.76 361
14822.91 352
14824.06 329
14825.21 356
14826.36 355
14827.51 392
14828.66 385
14829.81 379
14830.96 384
14832.11 372
14833.26 406
14834.42 360
14835.57 332
14836.72 346
14837.87 355
14839.02 343
14840.17 373
14841.32 332
14842.47 352
14843.62 360
14844.77 378
14845.92 343
14847.08 324
14848.23 347
14849.38 352
14850.53 341
14851.68 382
14852.83 378
14853.98 359
14855.14 451
14856.29 336
14857.44 322
14858.59 357
14859.74 359
14860.89 331
14862.05 290
14863.20 356
14864.35 363
14865.50 358
14866.65 341
14867.81 317
14868.96 362
14870.11 387
14871.26 373
14872.41 342
14873.57 330
14874.72 354
14875.87 319
14877.02 319
14878.18 356
14879.33 351
14880.48 357
14881.63 389
14882.79 340
14883.94 369
14885.09 388
14886.24 388
14887.40 339
14888.55 345
14889.70 348
14890.86 343
14892.01 331
14893.16 372
14894.31 367
14895.47 341
14896.62 370
14897.77 332
14898.93 316
14900.08 363
14901.23 347
14902.39 334
14903.54 371
14904.69 340
14905.85 393
14907.00 366
14908.16 356
14909.31 399
14910.46 374
14911.62 359
14912.77 423
14913.92 381
14915.08 391
14916.23 372
14917.39 387
14918.54 398
14919.69 405
14920.85 404
14922.00 392
14923.16 410
14924.31 425
14925.46 374
14926.62 407
14927.77 407
14928.93 414
14930.08 418
14931.24 389
14932.39 384
14933.55 436
14934.70 416
14935.85 405
14937.01 383
14938.16 395
14939.32 382
14940.47 433
14941.63 466
14942.78 479
14943.94 445
14945.09 458
14946.25 431
14947.40 471
14948.56 469
14949.71 476
14950.87 478
14952.03 482
14953.18 532
14954.34 453
14955.49 469
14956.65 504
14957.80 489
14958.96 516
14960.11 511
14961.27 484
14962.42 493
14963.58 456
14964.74 469
14965.89 504
14967.05 477
14968.20 514
14969.36 516
14970.52 511
14971.67 462
14972.83 467
14973.98 472
14975.14 474
14976.30 472
14977.45 423
14978.61 415
14979.77 432
14980.92 427
14982.08 397
14983.24 449
14984.39 405
14985.55 363
14986.70 399
14987.86 387
14989.02 421
14990.18 389
14991.33 441
14992.49 397
14993.65 416
14994.80 429
14995.96 419
14997.12 411
14998.27 372
14999.43 396
15000.59 402
15001.75 387
15002.90 372
15004.06 341
15005.22 361
15006.37 326
15007.53 296
15008.69 332
15009.85 355
15011.00 371
15012.16 350
15013.32 325
15014.48 351
15015.64 340
15016.79 316
15017.95 349
15019.11 364
15020.27 338
15021.43 353
15022.58 304
15023.74 356
15024.90 335
15026.06 383
15027.22 375
15028.37 354
15029.53 337
15030.69 327
15031.85 322
15033.01 350
15034.17 342
15035.32 325
15036.48 327
15037.64 356
15038.80 323
15039.96 339
15041.12 328
15042.28 340
15043.44 307
15044.59 308
15045.75 375
15046.91 363
15048.07 340
15049.23 330
15050.39 323
15051.55 288
15052.71 346
15053.87 361
15055.03 320
15056.19 328
15057.35 359
15058.50 344
15059.66 342
15060.82 332
15061.98 270
15063.14 309
15064.30 350
15065.46 323
15066.62 326
15067.78 352
15068.94 351
15070.10 333
15071.26 336
15072.42 353
15073.58 335
15074.74 310
15075.90 335
15077.06 323
15078.22 325
15079.38 350
15080.54 353
15081.70 377
15082.86 315
15084.02 305
15085.18 344
15086.34 333
15087.50 336
15088.67 298
15089.83 331
15090.99 350
15092.15 348
15093.31 356
15094.47 332
15095.63 326
15096.79 335
15097.95 331
15099.11 314
15100.27 350
15101.43 326
15102.60 347
15103.76 336
15104.92 381
15106.08 322
15107.24 343
15108.40 299
15109.56 295
15110.72 309
15111.89 287
15113.05 331
15114.21 376
15115.37 348
15116.53 347
15117.69 328
15118.86 341
15120.02 351
15121.18 310
15122.34 330
15123.50 328
15124.67 347
15125.83 356
15126.99 323
15128.15 334
15129.31 357
15130.48 340
15131.64 304
15132.80 284
15133.96 297
15135.13 335
15136.29 341
15137.45 295
15138.61 314
15139.78 319
15140.94 321
15142.10 301
15143.26 331
15144.43 375
15145.59 347
15146.75 318
15147.91 287
15149.08 296
15150.24 338
15151.40 325
15152.57 336
15153.73 351
15154.89 344
15156.06 359
15157.22 374
15158.38 346
15159.55 367
15160.71 337
15161.87 321
15163.04 322
15164.20 339
15165.36 339
15166.53 349
15167.69 341
15168.85 403
15170.02 348
15171.18 341
15172.35 384
15173.51 339
15174.67 380
15175.84 414
15177.00 386
15178.17 360
15179.33 356
15180.49 390
15181.66 356
15182.82 342
15183.99 390
15185.15 379
15186.31 377
15187.48 355
15188.64 403
15189.81 373
15190.97 354
15192.14 377
15193.30 361
15194.47 371
15195.63 385
15196.80 356
15197.96 373
15199.13 406
15200.29 387
15201.46 373
15202.62 359
15203.79 389
15204.95 348
15206.12 397
15207.28 405
15208.45 442
15209.61 407
15210.78 414
15211.94 404
15213.11 413
15214.27 431
15215.44 408
15216.60 384
15217.77 437
15218.93 465
15220.10 443
15221.27 464
15222.43 427
15223.60 461
15224.76 461
15225.93 463
15227.10 476
15228.26 454
15229.43 449
15230.59 490
15231.76 457
15232.93 496
15234.09 500
15235.26 544
15236.42 467
15237.59 451
15238.76 487
15239.92 519
15241.09 536
15242.26 521
15243.42 434
15244.59 472
15245.76 451
15246.92 422
15248.09 408
15249.26 472
15250.42 416
15251.59 408
15252.76 413
15253.92 413
15255.09 412
15256.26 383
15257.43 382
15258.59 391
15259.76 343
15260.93 389
15262.09 387
15263.26 399
15264.43 388
15265.60 343
15266.76 381
15267.93 366
15269.10 366
15270.27 337
15271.43 365
15272.60 344
15273.77 364
15274.94 392
15276.10 363
15277.27 362
15278.44 344
15279.61 364
15280.78 375
15281.94 336
15283.11 339
15284.28 371
15285.45 339
15286.62 353
15287.79 363
15288.95 320
15290.12 373
15291.29 346
15292.46 360
15293.63 327
15294.80 366
15295.96 345
15297.13 360
15298.30 373
15299.47 337
15300.64 352
15301.81 342
15302.98 316
15304.15 312
15305.31 347
15306.48 312
15307.65 322
15308.82 332
15309.99 337
15311.16 337
15312.33 318
15313.50 317
15314.67 332
15315.84 338
15317.01 325
15318.18 368
15319.34 346
15320.51 352
15321.68 334
15322.85 315
15324.02 311
15325.19 332
15326.36 314
15327.53 345
15328.70 316
15329.87 345
15331.04 354
15332.21 323
15333.38 342
15334.55 356
15335.72 323
15336.89 365
15338.06 355
15339.23 294
15340.40 344
15341.57 372
15342.74 349
15343.91 303
15345.08 339
15346.26 314
15347.43 352
15348.60 392
15349.77 348
15350.94 337
15352.11 342
15353.28 335
15354.45 339
15355.62 392
15356.79 308
15357.96 356
15359.13 357
15360.30 315
15361.48 308
15362.65 318
15363.82 381
15364.99 339
15366.16 338
15367.33 304
15368.50 327
15369.67 297
15370.85 338
15372.02 322
15373.19 329
15374.36 326
15375.53 335
15376.70 347
15377.88 347
15379.05 352
15380.22 343
15381.39 311
15382.56 330
15383.73 311
15384.91 346
15386.08 307
15387.25 305
15388.42 340
15389.59 392
15390.77 341
15391.94 315
15393.11 356
15394.28 341
15395.46 332
15396.63 320
15397.80 377
15398.97 369
15400.15 368
15401.32 334
15402.49 328
15403.66 318
15404.84 335
15406.01 302
15407.18 326
15408.36 335
15409.53 320
15410.70 316
15411.87 304
15413.05 295
15414.22 308
15415.39 322
15416.57 309
15417.74 313
15418.91 339
15420.09 311
15421.26 305
15422.43 312
15423.61 313
15424.78 294
15425.95 286
15427.13 295
15428.30 313
15429.47 335
15430.65 281
15431.82 325
15433.00 296
15434.17 295
15435.34 304
15436.52 312
15437.69 302
15438.87 295
15440.04 252
15441.21 291
15442.39 324
15443.56 301
15444.74 289
15445.91 287
15447.09 346
15448.26 316
15449.43 325
15450.61 326
15451.78 318
15452.96 292
15454.13 322
15455.31 293
15456.48 287
15457.66 268
15458.83 293
15460.01 312
15461.18 290
15462.36 288
15463.53 333
15464.71 301
15465.88 301
15467.06 313
15468.23 331
15469.41 319
15470.58 319
15471.76 316
15472.93 353
15474.11 318
15475.28 326
15476.46 301
15477.63 314
15478.81 311
15479.99 288
15481.16 311
15482.34 301
15483.51 323
15484.69 341
15485.86 372
15487.04 310
15488.22 304
15489.39 343
15490.57 344
15491.74 297
15492.92 347
15494.10 318
15495.27 321
15496.45 323
15497.62 294
15498.80 331
15499.98 304
15501.15 344
15502.33 334
15503.51 343
15504.68 321
15505.86 295
15507.04 332
15508.21 337
15509.39 353
15510.57 320
15511.74 338
15512.92 364
15514.10 370
15515.27 352
15516.45 381
15517.63 358
15518.81 329
15519.98 324
15521.16 337
15522.34 342
15523.51 306
15524.69 304
15525.87 305
15527.05 307
15528.22 310
15529.40 335
15530.58 346
15531.76 358
15532.93 338
15534.11 358
15535.29 321
15536.47 303
15537.64 303
15538.82 342
15540.00 327
15541.18 315
15542.36 326
15543.53 370
15544.71 314
15545.89 315
15547.07 340
15548.25 342
15549.43 358
15550.60 365
15551.78 363
15552.96 347
15554.14 383
15555.32 337
15556.50 367
15557.67 343
15558.85 361
15560.03 332
15561.21 336
15562.39 364
15563.57 372
15564.75 372
15565.93 367
15567.10 345
15568.28 352
15569.46 373
15570.64 380
15571.82 372
15573.00 347
15574.18 381
15575.36 390
15576.54 371
15577.72 396
15578.90 441
15580.08 364
15581.26 427
15582.43 436
15583.61 417
15584.79 460
15585.97 402
15587.15 384
15588.33 385
15589.51 413
15590.69 370
15591.87 384
15593.05 373
15594.23 377
15595.41 437
15596.59 428
15597.77 423
15598.95 391
15600.13 393
15601.31 424
15602.49 415
15603.67 434
15604.85 469
15606.03 450
15607.21 461
15608.40 440
15609.58 480
15610.76 443
15611.94 453
15613.12 466
15614.30 517
15615.48 475
15616.66 472
15617.84 535
15619.02 439
15620.20 486
15621.38 506
15622.56 521
15623.75 514
15624.93 565
15626.11 529
15627.29 509
15628.47 534
15629.65 526
15630.83 520
15632.01 530
15633.20 470
15634.38 529
15635.56 548
15636.74 550
15637.92 514
15639.10 542
15640.29 571
15641.47 556
15642.65 601
15643.83 598
15645.01 617
15646.19 594
15647.38 594
15648.56 632
15649.74 633
15650.92 622
15652.10 588
15653.29 632
15654.47 664
15655.65 679
15656.83 595
15658.02 616
15659.20 630
15660.38 631
15661.56 644
15662.75 636
15663.93 656
15665.11 587
15666.29 642
15667.48 662
15668.66 648
15669.84 665
15671.03 659
15672.21 609
15673.39 583
15674.57 644
15675.76 631
15676.94 660
15678.12 615
15679.31 553
15680.49 636
15681.67 607
15682.86 559
15684.04 605
15685.22 560
15686.41 598
15687.59 572
15688.77 614
15689.96 624
15691.14 624
15692.32 569
15693.51 570
15694.69 596
15695.88 581
15697.06 631
15698.24 640
15699.43 644
15700.61 584
15701.80 629
15702.98 682
15704.16 642
15705.35 658
15706.53 689
15707.72 674
15708.90 677
15710.09 681
15711.27 652
15712.45 728
15713.64 796
15714.82 736
15716.01 742
15717.19 724
15718.38 766
15719.56 735
15720.75 691
15721.93 701
15723.12 676
15724.30 704
15725.49 725
15726.67 714
15727.86 711
15729.04 648
15730.23 718
15731.41 730
15732.60 744
15733.78 706
15734.97 658
15736.15 704
15737.34 746
15738.52 739
15739.71 699
15740.89 697
15742.08 749
15743.27 702
15744.45 724
15745.64 732
15746.82 707
15748.01 707
15749.19 659
15750.38 694
15751.57 729
15752.75 764
15753.94 705
15755.12 719
15756.31 740
15757.50 751
15758.68 754
15759.87 774
15761.05 766
15762.24 704
15763.43 739
15764.61 750
15765.80 682
15766.99 647
15768.17 673
15769.36 654
15770.55 719
15771.73 663
15772.92 650
15774.11 610
15775.29 644
15776.48 644
15777.67 596
15778.85 632
15780.04 607
15781.23 666
15782.42 600
15783.60 605
15784.79 596
15785.98 609
15787.16 584
15788.35 598
15789.54 634
15790.73 602
15791.91 615
15793.10 586
15794.29 579
15795.48 548
15796.66 601
15797.85 562
15799.04 557
15800.23 544
15801.41 585
15802.60 533
15803.79 513
15804.98 529
15806.17 528
15807.35 506
15808.54 478
15809.73 511
15810.92 514
15812.11 512
15813.30 441
15814.48 439
15815.67 485
15816.86 473
15818.05 521
15819.24 491
15820.43 450
15821.61 444
15822.80 494
15823.99 442
15825.18 436
15826.37 459
15827.56 454
15828.75 484
15829.94 442
15831.12 480
15832.31 440
15833.50 456
15834.69 465
15835.88 482
15837.07 450
15838.26 441
15839.45 445
15840.64 437
15841.83 456
15843.02 431
15844.21 465
15845.39 473
15846.58 428
15847.77 470
15848.96 474
15850.15 436
15851.34 435
15852.53 456
15853.72 433
15854.91 488
15856.10 500
15857.29 471
15858.48 425
15859.67 457
15860.86 490
15862.05 459
15863.24 418
15864.43 463
15865.62 467
15866.81 407
15868.00 450
15869.19 459
15870.38 433
15871.57 434
15872.76 478
15873.96 447
15875.15 420
15876.34 453
15877.53 462
15878.72 474
15879.91 469
15881.10 451
15882.29 399
15883.48 442
15884.67 434
15885.86 490
15887.05 478
15888.25 498
15889.44 500
15890.63 474
15891.82 508
15893.01 473
15894.20 478
15895.39 494
15896.58 446
15897.78 501
15898.97 474
15900.16 498
15901.35 519
15902.54 516
15903.73 551
15904.92 499
15906.12 504
15907.31 517
15908.50 513
15909.69 457
15910.88 429
15912.08 475
15913.27 546
15914.46 532
15915.65 472
15916.84 444
15918.04 507
15919.23 544
15920.42 523
15921.61 567
15922.81 521
15924.00 508
15925.19 512
15926.38 486
15927.58 485
15928.77 513
15929.96 573
15931.15 529
15932.35 488
15933.54 500
15934.73 507
15935.92 491
15937.12 484
15938.31 483
15939.50 463
15940.70 455
15941.89 478
15943.08 438
15944.28 451
15945.47 444
15946.66 474
15947.86 486
15949.05 438
15950.24 401
15951.44 437
15952.63 408
15953.82 427
15955.02 399
15956.21 385
15957.40 380
15958.60 359
15959.79 404
15960.99 366
15962.18 369
15963.37 406
15964.57 410
15965.76 390
15966.96 404
15968.15 377
15969.34 391
15970.54 379
15971.73 397
15972.93 365
15974.12 367
15975.31 372
15976.51 394
15977.70 324
15978.90 388
15980.09 342
15981.29 327
15982.48 339
15983.68 350
15984.87 386
15986.07 389
15987.26 348
15988.46 324
15989.65 318
15990.85 343
15992.04 362
15993.24 316
15994.43 286
15995.63 319
15996.82 325
15998.02 347
15999.21 342
16000.41 346
16001.60 334
16002.80 314
16003.99 320
16005.19 325
16006.38 357
16007.58 325
16008.77 323
16009.97 295
16011.17 346
16012.36 322
16013.56 341
16014.75 308
16015.95 292
16017.14 314
16018.34 324
16019.54 334
16020.73 352
16021.93 310
16023.13 325
16024.32 355
16025.52 320
16026.71 318
16027.91 294
16029.11 268
16030.30 291
16031.50 313
16032.70 300
16033.89 312
16035.09 326
16036.29 337
16037.48 320
16038.68 305
16039.88 345
16041.07 300
16042.27 303
16043.47 300
16044.66 308
16045.86 282
16047.06 301
16048.25 296
16049.45 301
16050.65 299
16051.85 288
16053.04 253
16054.24 289
16055.44 297
16056.64 286
16057.83 271
16059.03 296
16060.23 332
16061.43 332
16062.62 327
16063.82 321
16065.02 296
16066.22 283
16067.41 316
16068.61 319
16069.81 259
16071.01 282
16072.21 289
16073.40 319
16074.60 316
16075.80 307
16077.00 314
16078.20 346
16079.39 306
16080.59 276
16081.79 267
16082.99 313
16084.19 329
16085.39 274
16086.58 244
16087.78 283
16088.98 290
16090.18 280
16091.38 289
16092.58 268
16093.78 299
16094.98 309
16096.17 302
16097.37 298
16098.57 320
16099.77 277
16100.97 315
16102.17 295
16103.37 295
16104.57 259
16105.77 247
16106.97 276
16108.17 311
16109.36 325
16110.56 293
16111.76 306
16112.96 327
16114.16 291
16115.36 282
16116.56 295
16117.76 263
16118.96 304
16120.16 289
16121.36 306
16122.56 251
16123.76 265
16124.96 281
16126.16 293
16127.36 285
16128.56 267
16129.76 278
16130.96 257
16132.16 279
16133.36 252
16134.56 280
16135.76 313
16136.96 258
16138.16 277
16139.36 260
16140.56 336
16141.76 299
16142.97 305
16144.17 258
16145.37 289
16146.57 313
16147.77 284
16148.97 313
16150.17 300
16151.37 291
16152.57 320
16153.77 250
16154.97 273
16156.18 295
16157.38 307
16158.58 332
16159.78 293
16160.98 297
16162.18 290
16163.38 274
16164.58 272
16165.79 277
16166.99 261
16168.19 319
16169.39 318
16170.59 311
16171.79 287
16173.00 302
16174.20 275
16175.40 301
16176.60 265
16177.80 267
16179.01 279
16180.21 261
16181.41 290
16182.61 341
16183.81 326
16185.02 282
16186.22 305
16187.42 284
16188.62 292
16189.82 274
16191.03 318
16192.23 340
16193.43 316
16194.63 337
16195.84 317
16197.04 294
16198.24 277
16199.45 272
16200.65 333
16201.85 337
16203.05 306
16204.26 343
16205.46 324
16206.66 306
16207.87 273
16209.07 301
16210.27 293
16211.48 313
16212.68 294
16213.88 302
16215.08 268
16216.29 259
16217.49 267
16218.70 302
16219.90 322
16221.10 321
16222.31 335
16223.51 313
16224.71 341
16225.92 338
16227.12 315
16228.32 310
16229.53 331
16230.73 339
16231.94 329
16233.14 319
16234.34 309
16235.55 310
16236.75 284
16237.96 321
16239.16 298
16240.36 351
16241.57 333
16242.77 313
16243.98 374
16245.18 342
16246.39 355
16247.59 346
16248.80 335
16250.00 366
16251.21 376
16252.41 339
16253.61 328
16254.82 314
16256.02 340
16257.23 313
16258.43 361
16259.64 303
16260.84 363
16262.05 329
16263.25 321
16264.46 332
16265.66 339
16266.87 338
16268.08 302
16269.28 308
16270.49 337
16271.69 358
16272.90 345
16274.10 333
16275.31 351
16276.51 400
16277.72 325
16278.92 342
16280.13 349
16281.34 383
16282.54 349
16283.75 356
16284.95 325
16286.16 350
16287.37 405
16288.57 377
16289.78 389
16290.98 371
16292.19 380
16293.40 380
16294.60 403
16295.81 385
16297.02 360
16298.22 375
16299.43 397
16300.63 425
16301.84 379
16303.05 423
16304.25 410
16305.46 411
16306.67 404
16307.87 380
16309.08 376
16310.29 381
16311.50 377
16312.70 395
16313.91 429
16315.12 386
16316.32 398
16317.53 352
16318.74 344
16319.94 378
16321.15 345
16322.36 351
16323.57 393
16324.77 369
16325.98 344
16327.19 339
16328.40 388
16329.60 328
16330.81 374
16332.02 331
16333.23 300
16334.43 355
16335.64 350
16336.85 367
16338.06 352
16339.27 342
16340.47 337
16341.68 365
16342.89 301
16344.10 362
16345.31 318
16346.51 328
16347.72 356
16348.93 338
16350.14 329
16351.35 303
16352.56 302
16353.77 316
16354.97 323
16356.18 279
16357.39 275
16358.60 271
16359.81 296
16361.02 292
16362.23 308
16363.43 288
16364.64 308
16365.85 304
16367.06 318
16368.27 304
16369.48 324
16370.69 287
16371.90 277
16373.11 278
16374.32 311
16375.53 287
16376.73 267
16377.94 288
16379.15 271
16380.36 271
16381.57 249
16382.78 283
16383.99 281
16385.20 307
16386.41 290
16387.62 299
16388.83 273
16390.04 284
16391.25 283
16392.46 287
16393.67 286
16394.88 242
16396.09 309
16397.30 285
16398.51 295
16399.72 269
16400.93 274
16402.14 297
16403.35 292
16404.56 300
16405.77 299
16406.98 318
16408.19 264
16409.40 250
16410.61 297
16411.82 252
16413.04 298
16414.25 295
16415.46 274
16416.67 270
16417.88 259
16419.09 268
16420.30 266
16421.51 267
16422.72 268
16423.93 277
16425.14 258
16426.36 280
16427.57 262
16428.78 302
16429.99 317
16431.20 307
16432.41 259
16433.62 266
16434.83 278
16436.05 278
16437.26 277
16438.47 267
16439.68 277
16440.89 281
16442.10 296
16443.32 272
16444.53 262
16445.74 290
16446.95 284
16448.16 252
16449.38 254
16450.59 264
16451.80 276
16453.01 300
16454.22 274
16455.44 273
16456.65 287
16457.86 239
16459.07 248
16460.29 279
16461.50 248
16462.71 281
16463.92 267
16465.14 266
16466.35 267
16467.56 256
16468.77 261
16469.99 218
16471.20 256
16472.41 336
16473.63 268
16474.84 269
16476.05 272
16477.26 249
16478.48 272
16479.69 261
16480.90 250
16482.12 227
16483.33 271
16484.54 278
16485.76 274
16486.97 244
16488.18 247
16489.40 237
16490.61 289
16491.82 298
16493.04 294
16494.25 285
16495.47 273
16496.68 228
16497.89 238
16499.11 253
16500.32 256
16501.53 277
16502.75 255
16503.96 272
16505.18 294
16506.39 259
16507.61 288
16508.82 281
16510.03 250
16511.25 253
16512.46 245
16513.68 255
16514.89 269
16516.11 261
16517.32 245
16518.53 280
16519.75 255
16520.96 245
16522.18 246
16523.39 270
16524.61 281
16525.82 297
16527.04 250
16528.25 275
16529.47 276
16530.68 269
16531.90 276
16533.11 257
16534.33 266
16535.54 264
16536.76 269
16537.97 287
16539.19 295
16540.40 279
16541.62 310
16542.84 263
16544.05 253
16545.27 300
16546.48 310
16547.70 296
16548.91 257
16550.13 285
16551.35 307
16552.56 314
16553.78 276
16554.99 322
16556.21 339
16557.42 326
16558.64 283
16559.86 315
16561.07 305
16562.29 298
16563.51 319
16564.72 260
16565.94 309
16567.15 313
16568.37 280
16569.59 289
16570.80 294
16572.02 344
16573.24 357
16574.45 338
16575.67 349
16576.89 348
16578.10 305
16579.32 340
16580.54 356
16581.75 305
16582.97 311
16584.19 309
16585.41 322
16586.62 357
16587.84 341
16589.06 330
16590.27 344
16591.49 364
16592.71 381
16593.93 333
16595.14 350
16596.36 319
16597.58 307
16598.80 298
16600.01 312
16601.23 299
16602.45 320
16603.67 311
16604.88 300
16606.10 317
16607.32 301
16608.54 316
16609.76 300
16610.97 333
16612.19 270
16613.41 296
16614.63 304
16615.85 300
16617.06 298
16618.28 295
16619.50 275
16620.72 265
16621.94 270
16623.16 256
16624.37 263
16625.59 236
16626.81 251
16628.03 255
16629.25 274
16630.47 234
16631.69 254
16632.90 226
16634.12 220
16635.34 247
16636.56 264
16637.78 276
16639.00 274
16640.22 240
16641.44 254
16642.66 259
16643.88 302
16645.09 288
16646.31 278
16647.53 285
16648.75 257
16649.97 224
16651.19 257
16652.41 255
16653.63 260
16654.85 248
16656.07 269
16657.29 291
16658.51 241
16659.73 220
16660.95 281
16662.17 293
16663.39 265
16664.61 232
16665.83 260
16667.05 260
16668.27 250
16669.49 290
16670.71 270
16671.93 261
16673.15 285
16674.37 208
16675.59 245
16676.81 260
16678.03 250
16679.25 241
16680.47 235
16681.69 248
16682.91 248
16684.13 254
16685.35 258
16686.58 250
16687.80 246
16689.02 260
16690.24 254
16691.46 247
16692.68 231
16693.90 284
16695.12 240
16696.34 213
16697.56 203
16698.79 264
16700.01 247
16701.23 253
16702.45 246
16703.67 250
16704.89 231
16706.11 236
16707.34 239
16708.56 221
16709.78 238
16711.00 240
16712.22 233
16713.44 235
16714.67 287
16715.89 278
16717.11 277
16718.33 263
16719.55 259
16720.78 218
16722.00 250
16723.22 256
16724.44 212
16725.66 235
16726.89 263
16728.11 267
16729.33 220
16730.55 240
16731.78 241
16733.00 265
16734.22 219
16735.44 234
16736.67 225
16737.89 210
16739.11 250
16740.33 223
16741.56 228
16742.78 269
16744.00 257
16745.22 250
16746.45 251
16747.67 237
16748.89 276
16750.12 279
16751.34 242
16752.56 231
16753.79 232
16755.01 245
16756.23 222
16757.46 216
16758.68 209
16759.90 260
16761.13 281
16762.35 234
16763.57 231
16764.80 232
16766.02 266
16767.24 271
16768.47 246
16769.69 241
16770.92 226
16772.14 238
16773.36 234
16774.59 235
16775.81 243
16777.04 278
16778.26 276
16779.48 242
16780.71 242
16781.93 222
16783.16 201
16784.38 241
16785.61 266
16786.83 253
16788.05 257
16789.28 278
16790.50 245
16791.73 265
16792.95 259
16794.18 269
16795.40 245
16796.63 288
16797.85 274
16799.08 229
16800.30 212
16801.53 268
16802.75 245
16803.98 238
16805.20 263
16806.43 248
16807.65 262
16808.88 255
16810.10 220
16811.33 256
16812.55 255
16813.78 264
16815.00 268
16816.23 252
16817.46 248
16818.68 233
16819.91 231
16821.13 229
16822.36 259
16823.58 294
16824.81 243
16826.04 253
16827.26 281
16828.49 209
16829.71 220
16830.94 249
16832.17 266
16833.39 267
16834.62 278
16835.84 230
16837.07 252
16838.30 252
16839.52 296
16840.75 295
16841.98 299
16843.20 278
16844.43 293
16845.66 285
16846.88 278
16848.11 270
16849.34 269
16850.56 290
16851.79 290
16853.02 275
16854.24 275
16855.47 275
16856.70 307
16857.92 310
16859.15 302
16860.38 298
16861.61 320
16862.83 283
16864.06 296
16865.29 324
16866.52 356
16867.74 355
16868.97 394
16870.20 351
16871.42 366
16872.65 349
16873.88 355
16875.11 358
16876.34 380
16877.56 371
16878.79 338
16880.02 384
16881.25 455
16882.47 424
16883.70 414
16884.93 403
16886.16 377
16887.39 371
16888.62 400
16889.84 371
16891.07 393
16892.30 401
16893.53 407
16894.76 380
16895.98 367
16897.21 391
16898.44 367
16899.67 383
16900.90 332
16902.13 343
16903.36 341
16904.59 367
16905.81 386
16907.04 350
16908.27 324
16909.50 318
16910.73 294
16911.96 326
16913.19 283
16914.42 300
16915.65 309
16916.88 283
16918.10 262
16919.33 306
16920.56 292
16921.79 276
16923.02 279
16924.25 263
16925.48 299
16926.71 296
16927.94 295
16929.17 336
16930.40 271
16931.63 276
16932.86 272
16934.09 245
16935.32 293
16936.55 259
16937.78 274
16939.01 264
16940.24 266
16941.47 282
16942.70 252
16943.93 258
16945.16 314
16946.39 290
16947.62 296
16948.85 267
16950.08 293
16951.31 249
16952.54 257
16953.77 262
16955.00 254
16956.23 229
16957.46 268
16958.69 248
16959.93 302
16961.16 282
16962.39 255
16963.62 235
16964.85 256
16966.08 258
16967.31 229
16968.54 221
16969.77 287
16971.00 251
16972.24 236
16973.47 241
16974.70 234
16975.93 252
16977.16 243
16978.39 243
16979.62 277
16980.85 261
16982.09 267
16983.32 264
16984.55 272
16985.78 274
16987.01 263
16988.24 215
16989.48 237
16990.71 245
16991.94 214
16993.17 259
16994.40 245
16995.64 260
16996.87 281
16998.10 289
16999.33 274
17000.57 266
17001.80 249
17003.03 257
17004.26 248
17005.49 250
17006.73 260
17007.96 274
17009.19 268
17010.42 279
17011.66 263
17012.89 301
17014.12 290
17015.36 260
17016.59 260
17017.82 233
17019.05 252
17020.29 268
17021.52 220
17022.75 250
17023.99 239
17025.22 246
17026.45 273
17027.69 276
17028.92 237
17030.15 255
17031.39 244
17032.62 239
17033.85 202
17035.09 226
17036.32 246
17037.55 243
17038.79 240
17040.02 255
17041.25 195
17042.49 216
17043.72 216
17044.96 233
17046.19 238
17047.42 223
17048.66 209
17049.89 253
17051.13 244
17052.36 237
17053.59 242
17054.83 230
17056.06 219
17057.30 235
17058.53 233
17059.77 235
17061.00 242
17062.23 209
17063.47 228
17064.70 238
17065.94 263
17067.17 267
17068.41 255
17069.64 247
17070.88 234
17072.11 221
17073.35 264
17074.58 218
17075.82 217
17077.05 205
17078.29 221
17079.52 224
17080.76 197
17081.99 251
17083.23 211
17084.46 221
17085.70 238
17086.93 270
17088.17 238
17089.40 226
17090.64 216
17091.88 232
17093.11 221
17094.35 214
17095.58 224
17096.82 223
17098.05 249
17099.29 231
17100.53 242
17101.76 206
17103.00 197
17104.23 215
17105.47 211
17106.71 184
17107.94 187
17109.18 224
17110.41 248
17111.65 228
17112.89 201
17114.12 203
17115.36 221
17116.60 228
17117.83 229
17119.07 224
17120.31 237
17121.54 209
17122.78 235
17124.02 223
17125.25 226
17126.49 234
17127.73 231
17128.96 215
17130.20 226
17131.44 209
17132.67 217
17133.91 208
17135.15 236
17136.39 255
17137.62 234
17138.86 219
17140.10 193
17141.33 221
17142.57 209
17143.81 193
17145.05 219
17146.28 218
17147.52 171
17148.76 191
17150.00 219
17151.24 200
17152.47 251
17153.71 216
17154.95 214
17156.19 209
17157.42 191
17158.66 189
17159.90 255
17161.14 251
17162.38 245
17163.61 193
17164.85 235
17166.09 222
17167.33 210
17168.57 225
17169.81 187
17171.04 207
17172.28 220
17173.52 199
17174.76 237
17176.00 213
17177.24 225
17178.48 242
17179.72 247
17180.95 213
17182.19 198
17183.43 249
17184.67 223
17185.91 177
17187.15 199
17188.39 223
17189.63 213
17190.87 227
17192.10 193
17193.34 196
17194.58 185
17195.82 207
17197.06 207
17198.30 184
17199.54 201
17200.78 194
17202.02 209
17203.26 222
17204.50 218
17205.74 236
17206.98 233
17208.22 214
17209.46 212
17210.70 235
17211.94 228
17213.18 188
17214.42 197
17215.66 204
17216.90 212
17218.14 216
17219.38 220
17220.62 225
17221.86 182
17223.10 211
17224.34 220
17225.58 190
17226.82 195
17228.06 200
17229.30 229
17230.54 256
17231.78 218
17233.02 228
17234.26 210
17235.50 203
17236.75 198
17237.99 226
17239.23 185
17240.47 198
17241.71 199
17242.95 202
17244.19 222
17245.43 212
17246.67 179
17247.92 186
17249.16 214
17250.40 189
17251.64 180
17252.88 193
17254.12 214
17255.36 220
17256.60 188
17257.85 222
17259.09 218
17260.33 208
17261.57 196
17262.81 193
17264.05 200
17265.30 193
17266.54 183
17267.78 187
17269.02 194
17270.26 212
17271.51 202
17272.75 185
17273.99 196
17275.23 211
17276.48 220
17277.72 198
17278.96 221
17280.20 205
17281.44 184
17282.69 204
17283.93 202
17285.17 177
17286.41 189
17287.66 180
17288.90 181
17290.14 190
17291.39 216
17292.63 227
17293.87 227
17295.11 204
17296.36 213
17297.60 198
17298.84 232
17300.09 209
17301.33 234
17302.57 204
17303.82 217
17305.06 209
17306.30 188
17307.55 192
17308.79 204
17310.03 211
17311.28 189
17312.52 191
17313.76 209
17315.01 198
17316.25 213
17317.49 181
17318.74 220
17319.98 186
17321.23 203
17322.47 218
17323.71 239
17324.96 215
17326.20 204
17327.45 213
17328.69 226
17329.93 213
17331.18 204
17332.42 192
17333.67 178
17334.91 183
17336.16 193
17337.40 189
17338.64 166
17339.89 233
17341.13 206
17342.38 199
17343.62 182
17344.87 190
17346.11 212
17347.36 213
17348.60 191
17349.85 197
17351.09 201
17352.34 190
17353.58 237
17354.83 248
17356.07 185
17357.32 229
17358.56 200
17359.81 192
17361.05 206
17362.30 188
17363.54 231
17364.79 216
17366.03 211
17367.28 202
17368.53 192
17369.77 190
17371.02 193
17372.26 188
17373.51 213
17374.75 207
17376.00 186
17377.25 183
17378.49 189
17379.74 207
17380.98 193
17382.23 209
17383.48 174
17384.72 213
17385.97 236
17387.21 200
17388.46 176
17389.71 239
17390.95 226
17392.20 202
17393.45 192
17394.69 188
17395.94 215
17397.19 233
17398.43 211
17399.68 166
17400.93 206
17402.17 219
17403.42 212
17404.67 204
17405.91 202
17407.16 195
17408.41 194
17409.65 221
17410.90 198
17412.15 194
17413.40 203
17414.64 196
17415.89 200
17417.14 186
17418.39 207
17419.63 208
17420.88 212
17422.13 197
17423.38 194
17424.62 203
17425.87 197
17427.12 197
17428.37 179
17429.61 236
17430.86 204
17432.11 230
17433.36 215
17434.60 195
17435.85 199
17437.10 190
17438.35 225
17439.60 189
17440.85 229
17442.09 233
17443.34 200
17444.59 195
17445.84 211
17447.09 203
17448.34 225
17449.58 210
17450.83 191
17452.08 189
17453.33 214
17454.58 240
17455.83 211
17457.08 210
17458.32 224
17459.57 206
17460.82 237
17462.07 245
17463.32 208
17464.57 199
17465.82 188
17467.07 218
17468.32 214
17469.57 220
17470.81 215
17472.06 218
17473.31 205
17474.56 192
17475.81 221
17477.06 190
17478.31 208
17479.56 162
17480.81 236
17482.06 255
17483.31 248
17484.56 245
17485.81 236
17487.06 256
17488.31 251
17489.56 220
17490.81 230
17492.06 258
17493.31 232
17494.56 246
17495.81 223
17497.06 219
17498.31 225
17499.56 230
17500.81 252
17502.06 250
17503.31 242
17504.56 268
17505.81 243
17507.06 222
17508.31 237
17509.56 232
17510.81 244
17512.06 222
17513.32 208
17514.57 235
17515.82 244
17517.07 218
17518.32 260
17519.57 237
17520.82 218
17522.07 251
17523.32 243
17524.57 258
17525.83 230
17527.08 272
17528.33 272
17529.58 217
17530.83 243
17532.08 222
17533.33 220
17534.59 241
17535.84 227
17537.09 254
17538.34 230
17539.59 252
17540.84 245
17542.10 272
17543.35 277
17544.60 264
17545.85 243
17547.10 248
17548.36 288
17549.61 264
17550.86 239
17552.11 208
17553.36 226
17554.62 237
17555.87 243
17557.12 267
17558.37 249
17559.63 235
17560.88 236
17562.13 260
17563.38 274
17564.64 226
17565.89 251
17567.14 225
17568.39 248
17569.65 283
17570.90 281
17572.15 220
17573.41 247
17574.66 247
17575.91 216
17577.16 218
17578.42 226
17579.67 280
17580.92 260
17582.18 244
17583.43 252
17584.68 263
17585.94 237
17587.19 253
17588.44 249
17589.70 289
17590.95 257
17592.20 239
17593.46 265
17594.71 263
17595.97 231
17597.22 251
17598.47 288
17599.73 253
17600.98 257
17602.23 257
17603.49 259
17604.74 226
17606.00 220
17607.25 259
17608.51 271
17609.76 215
17611.01 285
17612.27 269
17613.52 248
17614.78 262
17616.03 238
17617.29 302
17618.54 280
17619.79 260
17621.05 230
17622.30 246
17623.56 224
17624.81 217
17626.07 223
17627.32 222
17628.58 216
17629.83 249
17631.09 228
17632.34 199
17633.60 255
17634.85 217
17636.11 248
17637.36 195
17638.62 238
17639.87 269
17641.13 271
17642.39 182
17643.64 212
17644.90 218
17646.15 231
17647.41 231
17648.66 210
17649.92 232
17651.17 202
17652.43 188
17653.69 231
17654.94 240
17656.20 204
17657.45 194
17658.71 228
17659.97 223
17661.22 238
17662.48 220
17663.73 193
17664.99 224
17666.25 190
17667.50 213
17668.76 220
17670.02 225
17671.27 183
17672.53 206
17673.78 241
17675.04 217
17676.30 221
17677.55 168
17678.81 224
17680.07 193
17681.32 216
17682.58 214
17683.84 194
17685.10 198
17686.35 233
17687.61 198
17688.87 202
17690.12 237
17691.38 208
17692.64 228
17693.89 204
17695.15 191
17696.41 180
17697.67 211
17698.92 211
17700.18 231
17701.44 181
17702.70 196
17703.95 188
17705.21 167
17706.47 165
17707.73 205
17708.98 192
17710.24 213
17711.50 177
17712.76 185
17714.02 197
17715.27 198
17716.53 185
17717.79 190
17719.05 206
17720.31 215
17721.57 197
17722.82 186
17724.08 213
17725.34 184
17726.60 178
17727.86 209
17729.12 179
17730.37 152
17731.63 200
17732.89 188
17734.15 182
17735.41 202
17736.67 207
17737.93 199
17739.18 180
17740.44 161
17741.70 148
17742.96 196
17744.22 172
17745.48 206
17746.74 184
17748.00 221
17749.26 170
17750.52 176
17751.78 200
17753.04 209
17754.29 192
17755.55 194
17756.81 188
17758.07 188
17759.33 224
17760.59 176
17761.85 198
17763.11 192
17764.37 190
17765.63 177
17766.89 200
17768.15 214
17769.41 206
17770.67 196
17771.93 169
17773.19 185
17774.45 158
17775.71 188
17776.97 198
17778.23 218
17779.49 212
17780.75 204
17782.01 204
17783.27 194
17784.53 168
17785.79 153
17787.05 161
17788.31 196
17789.58 190
17790.84 223
17792.10 179
17793.36 168
17794.62 172
17795.88 195
17797.14 178
17798.40 197
17799.66 245
17800.92 205
17802.18 181
17803.45 186
17804.71 167
17805.97 162
17807.23 201
17808.49 151
17809.75 184
17811.01 183
17812.27 188
17813.54 191
17814.80 140
17816.06 169
17817.32 169
17818.58 204
17819.84 176
17821.11 176
17822.37 195
17823.63 181
17824.89 158
17826.15 196
17827.42 193
17828.68 183
17829.94 197
17831.20 176
17832.46 208
17833.73 205
17834.99 192
17836.25 160
17837.51 179
17838.78 186
17840.04 181
17841.30 182
17842.56 181
17843.83 174
17845.09 206
17846.35 189
17847.61 199
17848.88 179
17850.14 155
17851.40 170
17852.66 181
17853.93 210
17855.19 175
17856.45 183
17857.72 166
17858.98 170
17860.24 156
17861.51 174
17862.77 163
17864.03 140
17865.30 146
17866.56 161
17867.82 162
17869.09 167
17870.35 155
17871.61 192
17872.88 217
17874.14 200
17875.40 151
17876.67 149
17877.93 203
17879.20 192
17880.46 153
17881.72 170
17882.99 158
17884.25 184
17885.52 195
17886.78 172
17888.04 180
17889.31 208
17890.57 225
17891.84 190
17893.10 209
17894.36 212
17895.63 196
17896.89 199
17898.16 172
17899.42 167
17900.69 154
17901.95 177
17903.22 156
17904.48 154
17905.75 153
17907.01 183
17908.28 208
17909.54 180
17910.81 183
17912.07 188
17913.34 187
17914.60 163
17915.87 176
17917.13 179
17918.40 195
17919.66 211
17920.93 184
17922.19 191
17923.46 176
17924.72 205
17925.99 160
17927.25 213
17928.52 211
17929.79 185
17931.05 188
17932.32 185
17933.58 165
17934.85 207
17936.11 213
17937.38 156
17938.65 191
17939.91 171
17941.18 194
17942.44 180
17943.71 160
17944.98 185
17946.24 166
17947.51 163
17948.77 161
17950.04 161
17951.31 185
17952.57 219
17953.84 211
17955.11 199
17956.37 159
17957.64 165
17958.91 167
17960.17 160
17961.44 171
17962.71 177
17963.97 186
17965.24 196
17966.51 182
17967.77 171
17969.04 167
17970.31 157
17971.58 151
17972.84 210
17974.11 171
17975.38 175
17976.64 217
17977.91 177
17979.18 211
17980.45 225
17981.71 178
17982.98 200
17984.25 192
17985.52 188
17986.78 180
17988.05 184
17989.32 166
17990.59 190
17991.86 170
17993.12 178
17994.39 193
17995.66 175
17996.93 203
17998.20 164
17999.46 206
18000.73 168
18002.00 180
18003.27 154
18004.54 187
18005.80 188
18007.07 172
18008.34 186
18009.61 203
18010.88 179
18012.15 171
18013.42 162
18014.68 153
18015.95 139
18017.22 174
18018.49 212
18019.76 197
18021.03 176
18022.30 206
18023.57 205
18024.83 211
18026.10 180
18027.37 159
18028.64 163
18029.91 169
18031.18 177
18032.45 205
18033.72 195
18034.99 180
18036.26 181
18037.53 191
18038.80 202
18040.07 137
18041.34 165
18042.60 170
18043.87 168
18045.14 139
18046.41 177
18047.68 205
18048.95 200
18050.22 162
18051.49 180
18052.76 147
18054.03 166
18055.30 158
18056.57 166
18057.84 157
18059.11 161
18060.38 161
18061.65 165
18062.92 165
18064.20 145
18065.47 180
18066.74 186
18068.01 193
18069.28 196
18070.55 175
18071.82 198
18073.09 200
18074.36 218
18075.63 194
18076.90 151
18078.17 182
18079.44 208
18080.71 169
18081.99 157
18083.26 208
18084.53 205
18085.80 192
18087.07 195
18088.34 187
18089.61 181
18090.88 160
18092.15 169
18093.43 179
18094.70 194
18095.97 191
18097.24 180
18098.51 195
18099.78 172
18101.06 200
18102.33 210
18103.60 188
18104.87 140
18106.14 176
18107.41 208
18108.69 196
18109.96 181
18111.23 192
18112.50 179
18113.77 189
18115.05 177
18116.32 158
18117.59 185
18118.86 162
18120.14 166
18121.41 178
18122.68 174
18123.95 150
18125.23 187
18126.50 181
18127.77 191
18129.04 167
18130.32 184
18131.59 195
18132.86 186
18134.13 195
18135.41 168
18136.68 188
18137.95 215
18139.23 183
18140.50 166
18141.77 168
18143.05 162
18144.32 157
18145.59 169
18146.87 197
18148.14 164
18149.41 209
18150.69 162
18151.96 154
18153.23 156
18154.51 174
18155.78 190
18157.05 150
18158.33 197
18159.60 196
18160.88 192
18162.15 174
18163.42 168
18164.70 165
18165.97 179
18167.24 199
18168.52 190
18169.79 173
18171.07 175
18172.34 174
18173.62 188
18174.89 145
18176.16 167
18177.44 167
18178.71 164
18179.99 165
18181.26 166
18182.54 184
18183.81 164
18185.09 146
18186.36 156
18187.63 172
18188.91 196
18190.18 173
18191.46 169
18192.73 148
18194.01 182
18195.28 168
18196.56 187
18197.83 169
18199.11 175
18200.38 196
18201.66 174
18202.94 140
18204.21 165
18205.49 186
18206.76 173
18208.04 183
18209.31 164
18210.59 171
18211.86 156
18213.14 173
18214.41 170
18215.69 148
18216.97 202
18218.24 180
18219.52 157
18220.79 171
18222.07 184
18223.35 168
18224.62 169
18225.90 154
18227.17 149
18228.45 153
18229.73 193
18231.00 192
18232.28 189
18233.56 164
18234.83 194
18236.11 187
18237.38 173
18238.66 181
18239.94 162
18241.21 146
18242.49 181
18243.77 148
18245.04 178
18246.32 198
18247.60 172
18248.87 146
18250.15 187
18251.43 187
18252.71 174
18253.98 168
18255.26 178
18256.54 181
18257.81 179
18259.09 203
18260.37 194
18261.65 175
18262.92 166
18264.20 181
18265.48 186
18266.76 175
18268.03 178
18269.31 206
18270.59 202
18271.87 185
18273.14 158
18274.42 202
18275.70 197
18276.98 195
18278.26 204
18279.53 182
18280.81 198
18282.09 203
18283.37 207
18284.65 202
18285.92 165
18287.20 195
18288.48 180
18289.76 189
18291.04 171
18292.32 158
18293.59 182
18294.87 222
18296.15 181
18297.43 169
18298.71 170
18299.99 171
18301.27 186
18302.54 193
18303.82 177
18305.10 185
18306.38 158
18307.66 174
18308.94 207
18310.22 199
18311.50 182
18312.78 156
18314.06 165
18315.33 151
18316.61 187
18317.89 150
18319.17 178
18320.45 170
18321.73 150
18323.01 172
18324.29 138
18325.57 161
18326.85 200
18328.13 189
18329.41 163
18330.69 164
18331.97 176
18333.25 186
18334.53 181
18335.81 163
18337.09 185
18338.37 164
18339.65 154
18340.93 174
18342.21 176
18343.49 195
18344.77 149
18346.05 164
18347.33 185
18348.61 160
18349.89 171
18351.17 172
18352.45 182
18353.73 158
18355.01 170
18356.29 177
18357.57 161
18358.85 159
18360.14 164
18361.42 189
18362.70 190
18363.98 146
18365.26 151
18366.54 152
18367.82 185
18369.10 176
18370.38 157
18371.66 180
18372.95 207
18374.23 194
18375.51 169
18376.79 152
18378.07 178
18379.35 197
18380.63 161
18381.92 157
18383.20 175
18384.48 191
18385.76 153
18387.04 178
18388.32 164
18389.61 175
18390.89 177
18392.17 177
18393.45 184
18394.73 191
18396.02 180
18397.30 178
18398.58 168
18399.86 166
18401.14 209
18402.43 180
18403.71 173
18404.99 179
18406.27 164
18407.56 152
18408.84 174
18410.12 163
18411.40 208
18412.69 168
18413.97 183
18415.25 165
18416.53 153
18417.82 176
18419.10 215
18420.38 200
18421.67 168
18422.95 197
18424.23 179
18425.51 160
18426.80 165
18428.08 182
18429.36 176
18430.65 178
18431.93 175
18433.21 219
18434.50 188
18435.78 175
18437.06 177
18438.35 149
18439.63 171
18440.92 185
18442.20 200
18443.48 180
18444.77 142
18446.05 164
18447.33 168
18448.62 163
18449.90 171
18451.19 159
18452.47 160
18453.75 171
18455.04 179
18456.32 168
18457.61 165
18458.89 186
18460.17 173
18461.46 177
18462.74 163
18464.03 182
18465.31 213
18466.60 182
18467.88 168
18469.17 167
18470.45 164
18471.74 195
18473.02 174
18474.30 159
18475.59 140
18476.87 180
18478.16 192
18479.44 198
18480.73 210
18482.01 168
18483.30 213
18484.58 192
18485.87 187
18487.16 173
18488.44 187
18489.73 158
18491.01 197
18492.30 184
18493.58 195
18494.87 159
18496.15 175
18497.44 160
18498.72 154
18500.01 171
18501.30 170
18502.58 175
18503.87 188
18505.15 168
18506.44 158
18507.73 188
18509.01 191
18510.30 201
18511.58 180
18512.87 183
18514.16 215
18515.44 196
18516.73 153
18518.01 164
18519.30 174
18520.59 176
18521.87 178
18523.16 180
18524.45 197
18525.73 176
18527.02 177
18528.31 158
18529.59 175
18530.88 174
18532.17 198
18533.45 185
18534.74 162
18536.03 169
18537.31 121
18538.60 190
18539.89 176
18541.18 167
18542.46 164
18543.75 177
18545.04 187
18546.32 191
18547.61 160
18548.90 209
18550.19 170
18551.47 153
18552.76 183
18554.05 181
18555.34 186
18556.62 168
18557.91 188
18559.20 223
18560.49 218
18561.78 159
18563.06 180
18564.35 162
18565.64 159
18566.93 149
18568.22 182
18569.50 174
18570.79 165
18572.08 171
18573.37 206
18574.66 190
18575.94 153
18577.23 156
18578.52 184
18579.81 175
18581.10 198
18582.39 210
18583.68 195
18584.96 173
18586.25 180
18587.54 179
18588.83 189
18590.12 195
18591.41 207
18592.70 197
18593.99 171
18595.27 175
18596.56 218
18597.85 177
18599.14 193
18600.43 171
18601.72 215
18603.01 185
18604.30 185
18605.59 188
18606.88 183
18608.17 182
18609.46 181
18610.75 201
18612.04 207
18613.33 173
18614.62 176
18615.90 188
18617.19 194
18618.48 188
18619.77 213
18621.06 192
18622.35 182
18623.64 182
18624.93 222
18626.22 216
18627.51 190
18628.80 195
18630.09 187
18631.39 196
18632.68 174
18633.97 198
18635.26 207
18636.55 190
18637.84 187
18639.13 195
18640.42 209
18641.71 186
18643.00 201
18644.29 195
18645.58 209
18646.87 189
18648.16 194
18649.45 177
18650.74 190
18652.04 192
18653.33 192
18654.62 174
18655.91 186
18657.20 147
18658.49 171
18659.78 195
18661.07 176
18662.36 189
18663.66 186
18664.95 150
18666.24 146
18667.53 197
18668.82 187
18670.11 156
18671.41 158
18672.70 156
18673.99 175
18675.28 186
18676.57 161
18677.86 161
18679.16 174
18680.45 141
18681.74 162
18683.03 151
18684.32 173
18685.62 206
18686.91 166
18688.20 135
18689.49 159
18690.79 157
18692.08 168
18693.37 172
18694.66 125
18695.96 162
18697.25 183
18698.54 174
18699.83 156
18701.13 170
18702.42 180
18703.71 179
18705.00 159
18706.30 152
18707.59 150
18708.88 165
18710.18 190
18711.47 175
18712.76 181
18714.05 189
18715.35 186
18716.64 172
18717.93 159
18719.23 177
18720.52 188
18721.81 183
18723.11 185
18724.40 150
18725.69 149
18726.99 167
18728.28 169
18729.58 160
18730.87 170
18732.16 164
18733.46 162
18734.75 185
18736.04 184
18737.34 159
18738.63 146
18739.93 154
18741.22 149
18742.51 170
18743.81 148
18745.10 158
18746.40 157
18747.69 153
18748.99 158
18750.28 149
18751.58 194
18752.87 164
18754.16 148
18755.46 147
18756.75 155
18758.05 162
18759.34 174
18760.64 148
18761.93 166
18763.23 161
18764.52 162
18765.82 191
18767.11 154
18768.41 186
18769.70 158
18771.00 157
18772.29 209
18773.59 160
18774.88 144
18776.18 137
18777.47 156
18778.77 152
18780.06 175
18781.36 190
18782.65 173
18783.95 169
18785.25 154
18786.54 166
18787.84 144
18789.13 146
18790.43 162
18791.72 193
18793.02 165
18794.32 151
18795.61 156
18796.91 178
18798.20 189
18799.50 173
18800.80 184
18802.09 139
18803.39 167
18804.69 172
18805.98 153
18807.28 164
18808.57 156
18809.87 140
18811.17 161
18812.46 149
18813.76 134
18815.06 150
18816.35 141
18817.65 182
18818.95 152
18820.24 157
18821.54 140
18822.84 168
18824.13 147
18825.43 142
18826.73 148
18828.03 135
18829.32 167
18830.62 173
18831.92 158
18833.21 169
18834.51 173
18835.81 141
18837.11 138
18838.40 148
18839.70 147
18841.00 162
18842.30 144
18843.59 155
18844.89 155
18846.19 155
18847.49 143
18848.79 137
18850.08 167
18851.38 131
18852.68 156
18853.98 187
18855.27 185
18856.57 174
18857.87 189
18859.17 179
18860.47 148
18861.77 150
18863.06 137
18864.36 178
18865.66 188
18866.96 152
18868.26 160
18869.56 155
18870.85 187
18872.15 160
18873.45 160
18874.75 169
18876.05 146
18877.35 151
18878.65 161
18879.95 165
18881.24 163
18882.54 177
18883.84 185
18885.14 178
18886.44 162
18887.74 168
18889.04 151
18890.34 154
18891.64 154
18892.94 155
18894.24 138
18895.54 174
18896.84 152
18898.13 157
18899.43 146
18900.73 139
18902.03 142
18903.33 147
18904.63 138
18905.93 130
18907.23 138
18908.53 147
18909.83 123
18911.13 144
18912.43 159
18913.73 165
18915.03 199
18916.33 165
18917.63 112
18918.93 140
18920.23 160
18921.53 169
18922.83 137
18924.13 152
18925.43 141
18926.74 172
18928.04 190
18929.34 149
18930.64 146
18931.94 164
18933.24 152
18934.54 157
18935.84 152
18937.14 187
18938.44 171
18939.74 142
18941.04 134
18942.34 185
18943.65 166
18944.95 176
18946.25 153
18947.55 145
18948.85 176
18950.15 153
18951.45 139
18952.75 146
18954.06 137
18955.36 137
18956.66 138
18957.96 163
18959.26 141
18960.56 150
18961.87 155
18963.17 132
18964.47 140
18965.77 152
18967.07 169
18968.37 165
18969.68 144
18970.98 141
18972.28 139
18973.58 185
18974.88 153
18976.19 182
18977.49 175
18978.79 188
18980.09 167
18981.40 157
18982.70 130
18984.00 162
18985.30 160
18986.61 147
18987.91 161
18989.21 133
18990.51 135
18991.82 144
18993.12 166
18994.42 154
18995.73 136
18997.03 157
18998.33 135
18999.63 129
19000.94 143
19002.24 147
19003.54 149
19004.85 142
19006.15 161
19007.45 142
19008.76 143
19010.06 151
19011.36 151
19012.67 144
19013.97 167
19015.27 149
19016.58 150
19017.88 146
19019.18 120
19020.49 149
19021.79 152
19023.10 129
19024.40 161
19025.70 157
19027.01 162
19028.31 158
19029.62 151
19030.92 184
19032.22 180
19033.53 164
19034.83 160
19036.14 152
19037.44 142
19038.75 163
19040.05 147
19041.35 123
19042.66 152
19043.96 178
19045.27 168
19046.57 152
19047.88 116
19049.18 146
19050.49 169
19051.79 183
19053.10 163
19054.40 143
19055.71 136
19057.01 168
19058.32 157
19059.62 169
19060.93 164
19062.23 169
19063.54 129
19064.84 150
19066.15 165
19067.45 148
19068.76 147
19070.06 133
19071.37 159
19072.67 136
19073.98 139
19075.29 147
19076.59 159
19077.90 165
19079.20 141
19080.51 156
19081.81 166
19083.12 147
19084.43 150
19085.73 157
19087.04 154
19088.34 141
19089.65 128
19090.96 128
19092.26 167
19093.57 176
19094.87 159
19096.18 162
19097.49 164
19098.79 197
19100.10 157
19101.41 174
19102.71 172
19104.02 132
19105.33 162
19106.63 159
19107.94 173
19109.25 146
19110.55 189
19111.86 160
19113.17 175
19114.47 170
19115.78 183
19117.09 183
19118.40 168
19119.70 156
19121.01 136
19122.32 173
19123.62 162
19124.93 161
19126.24 185
19127.55 167
19128.85 140
19130.16 152
19131.47 171
19132.78 163
19134.08 164
19135.39 151
19136.70 188
19138.01 172
19139.32 177
19140.62 164
19141.93 155
19143.24 153
19144.55 146
19145.85 166
19147.16 165
19148.47 164
19149.78 143
19151.09 170
19152.40 199
19153.70 171
19155.01 183
19156.32 155
19157.63 154
19158.94 139
19160.25 169
19161.55 166
19162.86 155
19164.17 143
19165.48 168
19166.79 179
19168.10 152
19169.41 161
19170.72 187
19172.02 168
19173.33 176
19174.64 135
19175.95 169
19177.26 182
19178.57 160
19179.88 137
19181.19 180
19182.50 159
19183.81 168
19185.12 142
19186.43 132
19187.74 143
19189.05 154
19190.35 170
19191.66 120
19192.97 136
19194.28 147
19195.59 173
19196.90 148
19198.21 127
19199.52 159
19200.83 165
19202.14 205
19203.45 158
19204.76 164
19206.07 162
19207.38 152
19208.69 164
19210.00 149
19211.31 145
19212.62 149
19213.93 149
19215.24 186
19216.56 161
19217.87 163
19219.18 166
19220.49 175
19221.80 155
19223.11 135
19224.42 154
19225.73 167
19227.04 149
19228.35 165
19229.66 168
19230.97 169
19232.28 154
19233.60 181
19234.91 181
19236.22 160
19237.53 148
19238.84 167
19240.15 164
19241.46 153
19242.77 167
19244.09 175
19245.40 168
19246.71 137
19248.02 145
19249.33 154
19250.64 135
19251.95 128
19253.27 167
19254.58 175
19255.89 158
19257.20 159
19258.51 183
19259.83 154
19261.14 128
19262.45 180
19263.76 179
19265.07 164
19266.39 141
19267.70 153
19269.01 152
19270.32 151
19271.63 108
19272.95 158
19274.26 148
19275.57 137
19276.88 125
19278.20 136
19279.51 165
19280.82 132
19282.14 145
19283.45 147
19284.76 142
19286.07 152
19287.39 163
19288.70 158
19290.01 135
19291.33 143
19292.64 167
19293.95 158
19295.26 141
19296.58 143
19297.89 161
19299.20 162
19300.52 140
19301.83 176
19303.14 153
19304.46 159
19305.77 171
19307.09 173
19308.40 150
19309.71 153
19311.03 144
19312.34 159
19313.65 174
19314.97 132
19316.28 141
19317.60 150
19318.91 115
19320.22 120
19321.54 138
19322.85 152
19324.17 162
19325.48 123
19326.79 164
19328.11 153
19329.42 172
19330.74 163
19332.05 201
19333.37 153
19334.68 134
19335.99 148
19337.31 145
19338.62 149
19339.94 129
19341.25 135
19342.57 158
19343.88 123
19345.20 143
19346.51 159
19347.83 152
19349.14 158
19350.46 134
19351.77 148
19353.09 152
19354.40 170
19355.72 174
19357.03 147
19358.35 161
19359.66 157
19360.98 173
19362.29 140
19363.61 154
19364.93 132
19366.24 173
19367.56 156
19368.87 133
19370.19 129
19371.50 113
19372.82 157
19374.14 162
19375.45 171
19376.77 166
19378.08 166
19379.40 155
19380.72 175
19382.03 152
19383.35 141
19384.66 150
19385.98 170
19387.30 143
19388.61 158
19389.93 168
19391.25 153
19392.56 144
19393.88 147
19395.20 166
19396.51 144
19397.83 139
19399.15 136
19400.46 144
19401.78 137
19403.10 131
19404.41 153
19405.73 178
19407.05 152
19408.36 146
19409.68 157
19411.00 147
19412.31 157
19413.63 143
19414.95 161
19416.27 158
19417.58 144
19418.90 142
19420.22 140
19421.54 119
19422.85 136
19424.17 140
19425.49 161
19426.81 145
19428.12 119
19429.44 136
19430.76 173
19432.08 182
19433.40 147
19434.71 131
19436.03 145
19437.35 130
19438.67 159
19439.99 168
19441.30 157
19442.62 142
19443.94 140
19445.26 134
19446.58 142
19447.89 145
19449.21 167
19450.53 183
19451.85 125
19453.17 141
19454.49 161
19455.81 162
19457.12 155
19458.44 150
19459.76 171
19461.08 159
19462.40 160
19463.72 163
19465.04 161
19466.36 123
19467.68 171
19468.99 166
19470.31 157
19471.63 146
19472.95 150
19474.27 137
19475.59 143
19476.91 171
19478.23 141
19479.55 176
19480.87 170
19482.19 177
19483.51 184
19484.83 173
19486.15 175
19487.47 157
19488.79 154
19490.11 136
19491.43 158
19492.75 190
19494.07 168
19495.39 147
19496.71 128
19498.03 172
19499.35 158
19500.67 159
19501.99 157
19503.31 157
19504.63 197
19505.95 154
19507.27 151
19508.59 165
19509.91 171
19511.23 188
19512.55 175
19513.87 128
19515.19 174
19516.51 167
19517.83 199
19519.15 183
19520.47 156
19521.79 156
19523.12 151
19524.44 189
19525.76 148
19527.08 154
19528.40 146
19529.72 167
19531.04 158
19532.36 160
19533.68 156
19535.01 131
19536.33 142
19537.65 163
19538.97 169
19540.29 148
19541.61 138
19542.93 137
19544.26 184
19545.58 170
19546.90 158
19548.22 139
19549.54 159
19550.87 141
19552.19 165
19553.51 137
19554.83 153
19556.15 155
19557.47 185
19558.80 178
19560.12 142
19561.44 173
19562.76 157
19564.09 158
19565.41 162
19566.73 142
19568.05 151
19569.38 148
19570.70 153
19572.02 156
19573.34 161
19574.67 165
19575.99 130
19577.31 125
19578.63 145
19579.96 160
19581.28 168
19582.60 135
19583.93 160
19585.25 129
19586.57 139
19587.90 155
19589.22 174
19590.54 131
19591.86 151
19593.19 170
19594.51 150
19595.83 148
19597.16 163
19598.48 159
19599.81 147
19601.13 152
19602.45 134
19603.78 123
19605.10 163
19606.42 168
19607.75 167
19609.07 147
19610.40 161
19611.72 142
19613.04 151
19614.37 178
19615.69 164
19617.02 184
19618.34 174
19619.66 175
19620.99 146
19622.31 132
19623.64 149
19624.96 159
19626.29 169
19627.61 136
19628.93 171
19630.26 159
19631.58 146
19632.91 114
19634.23 165
19635.56 190
19636.88 155
19638.21 144
19639.53 175
19640.86 163
19642.18 151
19643.51 160
19644.83 151
19646.16 153
19647.48 169
19648.81 153
19650.13 129
19651.46 159
19652.78 148
19654.11 164
19655.43 164
19656.76 155
19658.08 173
19659.41 132
19660.74 151
19662.06 143
19663.39 145
19664.71 146
19666.04 180
19667.36 185
19668.69 158
19670.02 152
19671.34 156
19672.67 148
19673.99 181
19675.32 176
19676.65 177
19677.97 164
19679.30 170
19680.63 155
19681.95 170
19683.28 173
19684.60 168
19685.93 161
19687.26 150
19688.58 143
19689.91 164
19691.24 180
19692.56 166
19693.89 172
19695.22 152
19696.54 137
19697.87 162
19699.20 164
19700.52 187
19701.85 218
19703.18 157
19704.51 161
19705.83 142
19707.16 143
19708.49 150
19709.81 159
19711.14 142
19712.47 138
19713.80 156
19715.12 139
19716.45 145
19717.78 139
19719.11 153
19720.43 140
19721.76 131
19723.09 155
19724.42 152
19725.74 175
19727.07 150
19728.40 170
19729.73 160
19731.06 132
19732.38 160
19733.71 173
19735.04 170
19736.37 192
19737.70 176
19739.02 150
19740.35 120
19741.68 132
19743.01 159
19744.34 136
19745.67 152
19747.00 165
19748.32 147
19749.65 161
19750.98 146
19752.31 155
19753.64 141
19754.97 165
19756.30 142
19757.62 144
19758.95 164
19760.28 155
19761.61 158
19762.94 148
19764.27 164
19765.60 175
19766.93 145
19768.26 159
19769.59 131
19770.92 141
19772.25 185
19773.57 158
19774.90 157
19776.23 144
19777.56 123
19778.89 150
19780.22 146
19781.55 141
19782.88 147
19784.21 168
19785.54 183
19786.87 141
19788.20 157
19789.53 135
19790.86 149
19792.19 139
19793.52 135
19794.85 149
19796.18 134
19797.51 179
19798.84 172
19800.17 147
19801.50 164
19802.83 140
19804.16 156
19805.49 150
19806.82 134
19808.16 165
19809.49 163
19810.82 148
19812.15 131
19813.48 160
19814.81 158
19816.14 167
19817.47 142
19818.80 163
19820.13 151
19821.46 130
19822.79 137
19824.13 164
19825.46 167
19826.79 172
19828.12 166
19829.45 154
19830.78 139
19832.11 149
19833.44 177
19834.78 150
19836.11 151
19837.44 166
19838.77 136
19840.10 122
19841.43 146
19842.77 154
19844.10 148
19845.43 138
19846.76 134
19848.09 166
19849.42 137
19850.76 149
19852.09 158
19853.42 143
19854.75 165
19856.09 158
19857.42 148
19858.75 159
19860.08 151
19861.41 158
19862.75 172
19864.08 147
19865.41 148
19866.74 132
19868.08 141
19869.41 159
19870.74 155
19872.08 169
19873.41 170
19874.74 138
19876.07 143
19877.41 158
19878.74 155
19880.07 168
19881.41 182
19882.74 137
19884.07 145
19885.40 148
19886.74 154
19888.07 153
19889.40 156
19890.74 166
19892.07 146
19893.40 185
19894.74 193
19896.07 187
19897.41 144
19898.74 126
19900.07 173
19901.41 172
19902.74 146
19904.07 118
19905.41 142
19906.74 159
19908.08 155
19909.41 143
19910.74 147
19912.08 169
19913.41 147
19914.75 135
19916.08 146
19917.41 183
19918.75 163
19920.08 160
19921.42 170
19922.75 190
19924.09 198
19925.42 130
19926.76 141
19928.09 140
19929.42 137
19930.76 155
19932.09 160
19933.43 158
19934.76 107
19936.10 129
19937.43 157
19938.77 147
19940.10 177
19941.44 155
19942.77 143
19944.11 155
19945.44 148
19946.78 167
19948.11 136
19949.45 147
19950.79 144
19952.12 158
19953.46 150
19954.79 151
19956.13 161
19957.46 121
19958.80 140
19960.13 144
19961.47 162
19962.81 184
19964.14 178
19965.48 170
19966.81 162
19968.15 137
19969.49 188
19970.82 177
19972.16 143
19973.49 169
19974.83 169
19976.17 154
19977.50 178
19978.84 156
19980.18 131
19981.51 137
19982.85 180
19984.18 153
19985.52 157
19986.86 146
19988.19 155
19989.53 150
19990.87 148
19992.20 154
19993.54 121
19994.88 152
19996.21 145
19997.55 137
19998.89 131
20000.23 155
20001.56 155
20002.90 146
20004.24 152
20005.57 175
20006.91 153
20008.25 153
20009.59 144
20010.92 159
20012.26 163
20013.60 178
20014.94 188
20016.27 138
20017.61 124
20018.95 160
20020.29 184
20021.62 162
20022.96 141
20024.30 179
20025.64 165
20026.98 161
20028.31 139
20029.65 147
20030.99 132
20032.33 164
20033.67 143
20035.00 157
20036.34 170
20037.68 168
20039.02 143
20040.36 163
20041.70 175
20043.03 169
20044.37 146
20045.71 164
20047.05 152
20048.39 157
20049.73 149
20051.07 150
20052.41 154
20053.74 149
20055.08 177
20056.42 145
20057.76 154
20059.10 127
20060.44 160
20061.78 142
20063.12 159
20064.46 135
20065.80 133
20067.13 141
20068.47 129
20069.81 136
20071.15 133
20072.49 148
20073.83 170
20075.17 184
20076.51 154
20077.85 122
20079.19 152
20080.53 162
20081.87 142
20083.21 166
20084.55 160
20085.89 179
20087.23 166
20088.57 157
20089.91 121
20091.25 125
20092.59 148
20093.93 143
20095.27 156
20096.61 125
20097.95 139
20099.29 127
20100.63 134
20101.97 149
20103.31 139
20104.65 176
20105.99 140
20107.33 145
20108.67 134
20110.02 138
20111.36 143
20112.70 146
20114.04 147
20115.38 178
20116.72 156
20118.06 165
20119.40 147
20120.74 160
20122.08 168
20123.43 192
20124.77 156
20126.11 155
20127.45 148
20128.79 187
20130.13 140
20131.47 134
20132.81 164
20134.16 149
20135.50 133
20136.84 173
20138.18 161
20139.52 123
20140.86 142
20142.21 139
20143.55 129
20144.89 152
