# Supplementary material for: MALDI-TOF MS typing enables the classification of brewing yeasts of the genus Saccharomyces to major beer styles
Source: PLoS One. 2017 Aug 9;12(8):e0181694. doi: 10.1371/journal.pone.0181694 (PMC5549903; doi:10.1371/journal.pone.0181694)
Supplement: S2 File — The directory includes 90 raw files and was zipped to “.zip”; the folder has three strains with 30 spectra per strain; S1 Text explains the raw files with an example and Table 1 represents the yeast strains used within the experiment. (ZIP) [file pone.0181694.s005.zip › 4-6/30253-149-OG-WB-WB-YPG-18h-E-E_2015-07-06_2_0_A5_1.dat]

2000.10 1913
2000.52 1979
2000.94 1721
2001.36 1798
2001.78 1979
2002.21 1739
2002.63 1661
2003.05 1668
2003.47 1646
2003.89 1669
2004.32 1843
2004.74 1802
2005.16 1781
2005.58 1721
2006.00 2064
2006.43 1892
2006.85 1891
2007.27 1907
2007.69 1805
2008.12 2115
2008.54 2102
2008.96 2110
2009.38 2289
2009.81 1884
2010.23 1649
2010.65 2027
2011.08 1926
2011.50 1910
2011.92 1773
2012.34 1768
2012.77 1895
2013.19 1765
2013.61 1715
2014.04 1623
2014.46 1584
2014.88 1682
2015.31 1828
2015.73 1878
2016.15 1636
2016.58 1636
2017.00 1824
2017.42 1731
2017.85 1961
2018.27 1925
2018.69 2032
2019.12 2033
2019.54 1958
2019.96 1795
2020.39 1828
2020.81 1896
2021.23 2051
2021.66 2058
2022.08 1904
2022.51 1874
2022.93 1969
2023.35 1756
2023.78 1808
2024.20 1760
2024.63 1911
2025.05 1821
2025.48 1853
2025.90 1926
2026.32 1721
2026.75 1676
2027.17 1839
2027.60 1575
2028.02 1559
2028.45 1704
2028.87 1669
2029.30 1682
2029.72 1804
2030.15 1520
2030.57 1740
2031.00 1705
2031.42 1640
2031.85 1842
2032.27 1836
2032.70 1771
2033.12 1786
2033.55 1852
2033.97 1788
2034.40 1765
2034.82 1608
2035.25 1686
2035.67 1639
2036.10 1781
2036.52 1805
2036.95 1764
2037.37 1805
2037.80 1706
2038.22 1650
2038.65 1726
2039.08 1713
2039.50 1626
2039.93 1880
2040.35 1922
2040.78 1855
2041.21 1826
2041.63 1822
2042.06 1751
2042.48 1612
2042.91 1717
2043.34 1679
2043.76 1618
2044.19 1653
2044.61 1626
2045.04 1665
2045.47 1969
2045.89 1866
2046.32 2005
2046.75 1792
2047.17 1727
2047.60 1725
2048.03 2043
2048.45 1957
2048.88 1793
2049.31 1845
2049.73 1764
2050.16 1719
2050.59 1933
2051.01 1911
2051.44 1961
2051.87 1924
2052.29 1873
2052.72 2075
2053.15 1906
2053.58 1972
2054.00 2071
2054.43 2064
2054.86 1901
2055.29 1924
2055.71 1816
2056.14 1673
2056.57 1727
2057.00 1935
2057.42 1944
2057.85 1903
2058.28 1798
2058.71 1789
2059.13 1834
2059.56 1723
2059.99 1945
2060.42 1771
2060.85 1689
2061.27 1752
2061.70 2013
2062.13 1779
2062.56 1782
2062.99 2051
2063.41 1835
2063.84 1955
2064.27 2070
2064.70 2053
2065.13 2191
2065.56 2396
2065.98 2246
2066.41 2143
2066.84 2427
2067.27 2296
2067.70 2146
2068.13 1911
2068.56 1928
2068.99 2015
2069.41 1924
2069.84 1940
2070.27 1920
2070.70 1754
2071.13 1669
2071.56 1699
2071.99 1793
2072.42 1762
2072.85 1906
2073.28 1917
2073.71 2078
2074.13 2185
2074.56 1940
2074.99 2078
2075.42 2021
2075.85 2072
2076.28 2310
2076.71 2024
2077.14 1961
2077.57 1917
2078.00 1852
2078.43 1775
2078.86 1742
2079.29 1741
2079.72 1855
2080.15 1885
2080.58 1834
2081.01 1753
2081.44 1702
2081.87 1621
2082.30 1661
2082.73 1632
2083.16 1555
2083.59 1699
2084.02 1915
2084.45 1839
2084.88 1726
2085.31 1663
2085.74 1717
2086.17 1822
2086.61 1804
2087.04 1921
2087.47 1735
2087.90 1722
2088.33 1777
2088.76 1862
2089.19 1849
2089.62 2006
2090.05 1827
2090.48 1703
2090.91 1604
2091.35 1722
2091.78 1842
2092.21 1714
2092.64 1674
2093.07 1956
2093.50 1783
2093.93 1718
2094.36 1906
2094.80 1692
2095.23 1645
2095.66 1681
2096.09 1672
2096.52 1687
2096.95 1581
2097.39 1734
2097.82 1611
2098.25 1727
2098.68 1752
2099.11 1698
2099.55 1787
2099.98 1687
2100.41 1612
2100.84 1637
2101.27 1679
2101.71 1660
2102.14 1749
2102.57 1756
2103.00 1754
2103.43 1738
2103.87 1765
2104.30 1745
2104.73 1700
2105.16 1782
2105.60 1679
2106.03 1770
2106.46 1779
2106.90 1732
2107.33 1916
2107.76 1874
2108.19 1869
2108.63 1883
2109.06 1752
2109.49 1721
2109.93 1679
2110.36 1750
2110.79 1744
2111.23 1651
2111.66 1533
2112.09 1693
2112.52 1581
2112.96 1674
2113.39 1681
2113.83 1572
2114.26 1719
2114.69 1632
2115.13 1670
2115.56 1623
2115.99 1723
2116.43 1610
2116.86 1551
2117.29 1563
2117.73 1444
2118.16 1453
2118.60 1551
2119.03 1569
2119.46 1379
2119.90 1517
2120.33 1597
2120.77 1724
2121.20 1645
2121.63 1511
2122.07 1447
2122.50 1596
2122.94 1638
2123.37 1569
2123.81 1602
2124.24 1528
2124.68 1450
2125.11 1537
2125.54 1587
2125.98 1661
2126.41 1620
2126.85 1581
2127.28 1513
2127.72 1627
2128.15 1745
2128.59 1690
2129.02 1830
2129.46 1851
2129.89 1873
2130.33 1893
2130.76 1789
2131.20 1776
2131.63 1754
2132.07 1836
2132.51 1768
2132.94 1713
2133.38 1782
2133.81 1764
2134.25 1760
2134.68 1738
2135.12 1746
2135.55 1868
2135.99 1723
2136.43 1789
2136.86 1664
2137.30 1642
2137.73 1820
2138.17 1698
2138.60 1715
2139.04 1627
2139.48 1759
2139.91 1675
2140.35 1554
2140.79 1884
2141.22 1772
2141.66 1616
2142.09 1719
2142.53 1722
2142.97 1592
2143.40 1346
2143.84 1384
2144.28 1525
2144.71 1639
2145.15 1628
2145.59 1534
2146.02 1570
2146.46 1492
2146.90 1796
2147.33 1778
2147.77 1820
2148.21 2046
2148.64 1967
2149.08 1950
2149.52 2065
2149.96 1980
2150.39 2047
2150.83 2271
2151.27 1965
2151.70 1706
2152.14 2032
2152.58 1955
2153.02 1934
2153.45 1896
2153.89 1870
2154.33 2038
2154.77 2051
2155.20 2017
2155.64 1987
2156.08 2161
2156.52 2052
2156.96 2193
2157.39 2097
2157.83 2079
2158.27 1951
2158.71 1956
2159.15 2090
2159.58 2010
2160.02 1911
2160.46 1845
2160.90 1833
2161.34 1893
2161.78 1824
2162.21 1727
2162.65 1873
2163.09 1944
2163.53 1791
2163.97 1803
2164.41 1863
2164.84 1783
2165.28 1765
2165.72 1682
2166.16 1680
2166.60 1750
2167.04 1927
2167.48 1572
2167.92 1628
2168.36 1601
2168.79 1603
2169.23 1671
2169.67 1769
2170.11 1763
2170.55 1661
2170.99 1838
2171.43 1814
2171.87 1755
2172.31 1924
2172.75 1912
2173.19 2124
2173.63 2253
2174.07 2326
2174.51 2182
2174.95 2401
2175.39 2417
2175.83 2661
2176.27 2445
2176.70 2189
2177.14 2375
2177.58 2054
2178.02 1862
2178.46 1981
2178.90 1893
2179.34 1685
2179.79 1748
2180.23 1925
2180.67 1832
2181.11 1822
2181.55 1697
2181.99 1766
2182.43 1662
2182.87 1807
2183.31 1609
2183.75 1466
2184.19 1625
2184.63 1734
2185.07 1855
2185.51 2017
2185.95 1842
2186.39 1560
2186.83 1766
2187.27 1679
2187.72 1795
2188.16 1749
2188.60 1713
2189.04 1898
2189.48 1763
2189.92 1786
2190.36 1841
2190.80 1787
2191.24 1830
2191.69 1922
2192.13 1752
2192.57 1880
2193.01 2063
2193.45 2029
2193.89 1893
2194.34 1908
2194.78 1944
2195.22 2032
2195.66 2064
2196.10 1966
2196.54 1994
2196.99 1827
2197.43 1868
2197.87 1793
2198.31 1876
2198.75 1870
2199.20 1834
2199.64 1632
2200.08 1867
2200.52 1843
2200.96 1835
2201.41 1819
2201.85 1747
2202.29 1894
2202.73 1858
2203.18 2023
2203.62 2034
2204.06 1922
2204.50 1835
2204.95 1850
2205.39 1980
2205.83 1807
2206.28 1842
2206.72 1840
2207.16 1992
2207.60 2031
2208.05 1813
2208.49 1951
2208.93 1896
2209.38 1845
2209.82 1772
2210.26 1879
2210.71 1873
2211.15 1693
2211.59 1823
2212.04 1793
2212.48 1713
2212.92 1739
2213.37 1828
2213.81 1853
2214.25 1974
2214.70 1992
2215.14 1846
2215.59 1930
2216.03 1843
2216.47 1855
2216.92 1818
2217.36 1886
2217.80 1990
2218.25 1916
2218.69 1804
2219.14 1871
2219.58 1896
2220.03 1977
2220.47 2103
2220.91 1945
2221.36 1932
2221.80 2215
2222.25 2210
2222.69 1772
2223.14 1904
2223.58 1895
2224.03 1969
2224.47 2227
2224.91 2360
2225.36 2199
2225.80 2229
2226.25 1988
2226.69 2015
2227.14 2040
2227.58 1860
2228.03 1894
2228.47 1942
2228.92 1899
2229.36 1841
2229.81 2040
2230.25 1987
2230.70 1635
2231.15 2020
2231.59 1877
2232.04 2015
2232.48 1784
2232.93 1898
2233.37 1969
2233.82 2010
2234.26 1795
2234.71 1841
2235.15 1758
2235.60 1887
2236.05 2040
2236.49 1868
2236.94 1875
2237.38 1834
2237.83 1585
2238.28 1502
2238.72 1665
2239.17 1553
2239.61 1636
2240.06 1729
2240.51 1583
2240.95 1694
2241.40 1459
2241.85 1516
2242.29 1422
2242.74 1421
2243.19 1526
2243.63 1479
2244.08 1599
2244.53 1594
2244.97 1674
2245.42 1557
2245.87 1695
2246.31 1690
2246.76 1711
2247.21 1636
2247.65 1733
2248.10 1695
2248.55 1591
2248.99 1765
2249.44 1783
2249.89 1593
2250.34 1608
2250.78 1670
2251.23 1412
2251.68 1619
2252.13 1540
2252.57 1604
2253.02 1488
2253.47 1663
2253.92 1651
2254.36 1573
2254.81 1553
2255.26 1531
2255.71 1498
2256.15 1570
2256.60 1666
2257.05 1546
2257.50 1533
2257.95 1482
2258.39 1550
2258.84 1613
2259.29 1649
2259.74 1727
2260.19 1737
2260.63 1759
2261.08 1930
2261.53 2004
2261.98 2050
2262.43 1996
2262.88 2152
2263.32 1865
2263.77 1755
2264.22 1885
2264.67 1856
2265.12 1897
2265.57 1923
2266.02 1773
2266.47 1854
2266.91 1786
2267.36 1691
2267.81 1874
2268.26 1944
2268.71 1969
2269.16 1793
2269.61 1930
2270.06 1945
2270.51 1963
2270.96 2108
2271.41 2039
2271.86 1887
2272.30 1771
2272.75 1978
2273.20 1789
2273.65 1748
2274.10 1809
2274.55 1939
2275.00 1673
2275.45 1740
2275.90 1725
2276.35 1859
2276.80 1748
2277.25 1797
2277.70 1689
2278.15 1654
2278.60 1815
2279.05 1631
2279.50 1646
2279.95 1757
2280.40 1689
2280.85 1608
2281.30 1701
2281.75 1824
2282.20 1718
2282.65 1539
2283.10 1669
2283.55 1853
2284.00 1637
2284.46 1651
2284.91 1476
2285.36 1540
2285.81 1656
2286.26 1667
2286.71 1719
2287.16 1761
2287.61 1853
2288.06 1873
2288.51 1967
2288.96 2136
2289.42 2306
2289.87 2539
2290.32 2580
2290.77 2778
2291.22 2783
2291.67 2751
2292.12 2807
2292.57 2585
2293.03 2363
2293.48 2390
2293.93 2317
2294.38 2296
2294.83 1997
2295.28 1749
2295.74 1698
2296.19 1735
2296.64 1685
2297.09 1429
2297.54 1528
2297.99 1622
2298.45 1584
2298.90 1658
2299.35 1646
2299.80 1795
2300.25 1655
2300.71 1517
2301.16 1391
2301.61 1534
2302.06 1739
2302.52 1582
2302.97 1446
2303.42 1604
2303.87 1509
2304.33 1434
2304.78 1487
2305.23 1758
2305.68 1604
2306.14 1605
2306.59 1653
2307.04 1790
2307.50 1783
2307.95 1698
2308.40 1922
2308.85 2169
2309.31 2098
2309.76 1923
2310.21 2007
2310.67 2091
2311.12 1914
2311.57 1963
2312.03 1717
2312.48 1902
2312.93 2015
2313.39 1927
2313.84 1893
2314.29 1785
2314.75 1777
2315.20 1665
2315.66 1711
2316.11 1740
2316.56 1700
2317.02 1856
2317.47 1957
2317.92 2003
2318.38 1889
2318.83 1845
2319.29 1776
2319.74 1915
2320.19 2026
2320.65 1858
2321.10 1797
2321.56 1950
2322.01 1941
2322.47 1667
2322.92 1651
2323.37 1818
2323.83 2038
2324.28 2072
2324.74 1834
2325.19 2177
2325.65 2078
2326.10 2402
2326.56 2349
2327.01 2290
2327.47 2182
2327.92 2040
2328.38 1942
2328.83 1919
2329.29 1952
2329.74 1769
2330.20 1733
2330.65 1669
2331.11 1652
2331.56 1569
2332.02 1691
2332.47 1717
2332.93 1938
2333.38 1778
2333.84 1845
2334.29 1976
2334.75 1584
2335.21 1660
2335.66 1634
2336.12 1725
2336.57 1723
2337.03 1756
2337.48 1740
2337.94 1594
2338.40 1643
2338.85 1639
2339.31 1592
2339.76 1646
2340.22 1775
2340.68 1687
2341.13 1820
2341.59 1707
2342.04 1732
2342.50 1764
2342.96 1616
2343.41 1591
2343.87 1448
2344.33 1592
2344.78 1623
2345.24 1577
2345.70 1566
2346.15 1583
2346.61 1719
2347.07 1704
2347.52 1601
2347.98 1512
2348.44 1501
2348.89 1600
2349.35 1615
2349.81 1644
2350.26 1565
2350.72 1373
2351.18 1631
2351.64 1433
2352.09 1607
2352.55 1438
2353.01 1549
2353.47 1792
2353.92 1463
2354.38 1437
2354.84 1706
2355.30 1555
2355.75 1465
2356.21 1588
2356.67 1685
2357.13 1610
2357.58 1563
2358.04 1526
2358.50 1628
2358.96 1601
2359.42 1612
2359.87 1617
2360.33 1699
2360.79 1688
2361.25 1758
2361.71 1691
2362.16 1825
2362.62 1966
2363.08 1759
2363.54 1645
2364.00 1832
2364.46 1617
2364.91 1672
2365.37 1764
2365.83 1886
2366.29 1873
2366.75 1780
2367.21 1666
2367.67 1792
2368.13 1728
2368.58 1828
2369.04 1776
2369.50 1643
2369.96 1691
2370.42 1880
2370.88 1816
2371.34 1740
2371.80 1875
2372.26 1725
2372.72 1835
2373.17 2055
2373.63 2054
2374.09 2134
2374.55 2180
2375.01 2080
2375.47 1983
2375.93 2119
2376.39 2206
2376.85 2033
2377.31 2019
2377.77 2041
2378.23 2045
2378.69 2002
2379.15 2002
2379.61 1699
2380.07 1690
2380.53 1592
2380.99 1709
2381.45 1636
2381.91 1520
2382.37 1605
2382.83 1533
2383.29 1630
2383.75 1672
2384.21 1528
2384.67 1499
2385.13 1572
2385.59 1594
2386.05 1798
2386.51 1711
2386.97 1586
2387.43 1661
2387.90 1607
2388.36 1813
2388.82 1741
2389.28 1606
2389.74 1619
2390.20 1756
2390.66 1883
2391.12 1696
2391.58 1725
2392.04 1777
2392.51 1730
2392.97 1903
2393.43 1822
2393.89 1806
2394.35 1735
2394.81 1741
2395.27 1884
2395.73 1771
2396.20 1740
2396.66 1735
2397.12 1725
2397.58 1593
2398.04 1709
2398.50 1712
2398.97 1757
2399.43 1528
2399.89 1568
2400.35 1656
2400.81 1681
2401.28 1610
2401.74 1500
2402.20 1583
2402.66 1505
2403.12 1579
2403.59 1643
2404.05 1596
2404.51 1568
2404.97 1688
2405.44 1598
2405.90 1742
2406.36 1688
2406.82 1800
2407.29 1627
2407.75 1407
2408.21 1466
2408.67 1597
2409.14 1414
2409.60 1478
2410.06 1516
2410.52 1400
2410.99 1420
2411.45 1460
2411.91 1618
2412.38 1562
2412.84 1502
2413.30 1495
2413.77 1407
2414.23 1520
2414.69 1669
2415.16 1720
2415.62 1687
2416.08 1747
2416.55 1733
2417.01 1748
2417.47 1877
2417.94 1731
2418.40 1944
2418.86 1759
2419.33 1658
2419.79 1661
2420.26 1687
2420.72 1651
2421.18 1734
2421.65 1757
2422.11 1606
2422.58 1600
2423.04 1660
2423.50 1643
2423.97 1531
2424.43 1598
2424.90 1519
2425.36 1618
2425.83 1401
2426.29 1465
2426.75 1513
2427.22 1534
2427.68 1496
2428.15 1631
2428.61 1585
2429.08 1484
2429.54 1527
2430.01 1626
2430.47 1712
2430.94 1535
2431.40 1499
2431.87 1456
2432.33 1522
2432.80 1578
2433.26 1672
2433.73 1609
2434.19 1724
2434.66 1585
2435.12 1629
2435.59 1609
2436.05 1703
2436.52 1810
2436.98 1721
2437.45 1618
2437.91 1494
2438.38 1492
2438.85 1558
2439.31 1575
2439.78 1757
2440.24 1738
2440.71 1691
2441.17 1764
2441.64 1547
2442.11 1889
2442.57 1888
2443.04 1836
2443.50 1580
2443.97 1631
2444.44 1715
2444.90 1738
2445.37 1647
2445.83 1624
2446.30 1620
2446.77 1549
2447.23 1665
2447.70 1753
2448.17 1591
2448.63 1603
2449.10 1572
2449.57 1619
2450.03 1732
2450.50 1606
2450.97 1639
2451.43 1670
2451.90 1635
2452.37 1553
2452.83 1556
2453.30 1594
2453.77 1445
2454.24 1344
2454.70 1464
2455.17 1599
2455.64 1498
2456.10 1372
2456.57 1326
2457.04 1344
2457.51 1472
2457.97 1365
2458.44 1460
2458.91 1316
2459.38 1283
2459.84 1369
2460.31 1540
2460.78 1485
2461.25 1496
2461.71 1436
2462.18 1471
2462.65 1494
2463.12 1538
2463.59 1464
2464.05 1407
2464.52 1527
2464.99 1590
2465.46 1566
2465.93 1573
2466.39 1664
2466.86 1585
2467.33 1630
2467.80 1492
2468.27 1376
2468.74 1489
2469.20 1597
2469.67 1577
2470.14 1552
2470.61 1574
2471.08 1438
2471.55 1528
2472.02 1487
2472.49 1363
2472.95 1402
2473.42 1418
2473.89 1376
2474.36 1497
2474.83 1484
2475.30 1454
2475.77 1451
2476.24 1452
2476.71 1465
2477.18 1426
2477.65 1439
2478.11 1471
2478.58 1540
2479.05 1507
2479.52 1384
2479.99 1457
2480.46 1461
2480.93 1385
2481.40 1340
2481.87 1308
2482.34 1302
2482.81 1377
2483.28 1337
2483.75 1455
2484.22 1479
2484.69 1472
2485.16 1565
2485.63 1616
2486.10 1531
2486.57 1514
2487.04 1566
2487.51 1761
2487.98 1789
2488.45 1692
2488.92 1676
2489.39 1748
2489.86 1707
2490.33 1703
2490.80 1704
2491.27 1663
2491.74 1503
2492.22 1520
2492.69 1508
2493.16 1584
2493.63 1658
2494.10 1555
2494.57 1620
2495.04 1530
2495.51 1726
2495.98 1582
2496.45 1492
2496.92 1585
2497.40 1554
2497.87 1434
2498.34 1473
2498.81 1624
2499.28 1367
2499.75 1360
2500.22 1264
2500.70 1412
2501.17 1361
2501.64 1274
2502.11 1428
2502.58 1590
2503.05 1547
2503.53 1617
2504.00 1757
2504.47 1691
2504.94 1713
2505.41 1582
2505.88 1643
2506.36 1544
2506.83 1589
2507.30 1547
2507.77 1388
2508.25 1601
2508.72 1646
2509.19 1504
2509.66 1534
2510.13 1701
2510.61 1730
2511.08 1823
2511.55 1967
2512.02 1735
2512.50 1721
2512.97 1905
2513.44 1809
2513.91 1853
2514.39 1747
2514.86 1683
2515.33 1669
2515.81 1635
2516.28 1647
2516.75 1520
2517.23 1609
2517.70 1406
2518.17 1406
2518.64 1501
2519.12 1559
2519.59 1607
2520.06 1474
2520.54 1359
2521.01 1389
2521.48 1318
2521.96 1509
2522.43 1432
2522.91 1346
2523.38 1417
2523.85 1302
2524.33 1371
2524.80 1329
2525.27 1500
2525.75 1615
2526.22 1624
2526.70 1737
2527.17 1881
2527.64 1706
2528.12 1556
2528.59 1653
2529.07 1903
2529.54 1665
2530.01 1617
2530.49 1696
2530.96 1559
2531.44 1681
2531.91 1694
2532.39 1565
2532.86 1537
2533.33 1594
2533.81 1498
2534.28 1397
2534.76 1535
2535.23 1475
2535.71 1391
2536.18 1460
2536.66 1655
2537.13 1676
2537.61 1572
2538.08 1689
2538.56 1614
2539.03 1682
2539.51 1704
2539.98 1747
2540.46 1830
2540.93 1592
2541.41 1568
2541.88 1604
2542.36 1470
2542.84 1553
2543.31 1501
2543.79 1611
2544.26 1637
2544.74 1449
2545.21 1521
2545.69 1650
2546.16 1829
2546.64 1771
2547.12 1779
2547.59 1903
2548.07 1934
2548.54 2003
2549.02 1914
2549.50 2014
2549.97 1953
2550.45 1701
2550.92 1841
2551.40 1983
2551.88 1924
2552.35 1886
2552.83 1931
2553.31 1913
2553.78 1777
2554.26 1935
2554.74 1786
2555.21 1821
2555.69 1689
2556.17 1564
2556.64 1580
2557.12 1577
2557.60 1814
2558.07 1835
2558.55 1664
2559.03 1597
2559.50 1482
2559.98 1589
2560.46 1438
2560.93 1372
2561.41 1398
2561.89 1539
2562.37 1548
2562.84 1510
2563.32 1569
2563.80 1572
2564.28 1414
2564.75 1539
2565.23 1528
2565.71 1534
2566.19 1580
2566.66 1516
2567.14 1517
2567.62 1555
2568.10 1531
2568.57 1406
2569.05 1520
2569.53 1505
2570.01 1394
2570.49 1293
2570.96 1150
2571.44 1299
2571.92 1296
2572.40 1303
2572.88 1442
2573.36 1447
2573.83 1399
2574.31 1421
2574.79 1463
2575.27 1363
2575.75 1314
2576.23 1519
2576.70 1443
2577.18 1591
2577.66 1557
2578.14 1531
2578.62 1640
2579.10 1338
2579.58 1214
2580.06 1330
2580.54 1312
2581.01 1253
2581.49 1337
2581.97 1392
2582.45 1318
2582.93 1324
2583.41 1454
2583.89 1412
2584.37 1415
2584.85 1482
2585.33 1382
2585.81 1539
2586.29 1487
2586.77 1353
2587.25 1404
2587.72 1622
2588.20 1599
2588.68 1599
2589.16 1480
2589.64 1374
2590.12 1511
2590.60 1427
2591.08 1401
2591.56 1578
2592.04 1507
2592.52 1562
2593.00 1452
2593.48 1591
2593.96 1578
2594.44 1394
2594.92 1323
2595.40 1329
2595.89 1460
2596.37 1465
2596.85 1390
2597.33 1394
2597.81 1334
2598.29 1237
2598.77 1246
2599.25 1404
2599.73 1482
2600.21 1404
2600.69 1419
2601.17 1399
2601.65 1330
2602.13 1452
2602.62 1482
2603.10 1512
2603.58 1523
2604.06 1492
2604.54 1461
2605.02 1445
2605.50 1364
2605.98 1454
2606.46 1461
2606.95 1485
2607.43 1499
2607.91 1351
2608.39 1455
2608.87 1533
2609.35 1571
2609.84 1411
2610.32 1444
2610.80 1383
2611.28 1473
2611.76 1411
2612.24 1404
2612.73 1315
2613.21 1359
2613.69 1579
2614.17 1544
2614.65 1375
2615.14 1390
2615.62 1511
2616.10 1501
2616.58 1585
2617.07 1487
2617.55 1504
2618.03 1483
2618.51 1467
2619.00 1520
2619.48 1525
2619.96 1373
2620.44 1462
2620.93 1445
2621.41 1541
2621.89 1602
2622.37 1558
2622.86 1654
2623.34 1584
2623.82 1539
2624.31 1574
2624.79 1654
2625.27 1519
2625.76 1502
2626.24 1471
2626.72 1487
2627.20 1507
2627.69 1406
2628.17 1474
2628.66 1447
2629.14 1753
2629.62 1647
2630.11 1498
2630.59 1545
2631.07 1689
2631.56 1738
2632.04 1733
2632.52 1623
2633.01 1679
2633.49 1830
2633.98 1516
2634.46 1715
2634.94 2000
2635.43 1854
2635.91 1690
2636.40 1650
2636.88 1477
2637.36 1556
2637.85 1472
2638.33 1603
2638.82 1464
2639.30 1324
2639.79 1529
2640.27 1407
2640.75 1321
2641.24 1425
2641.72 1406
2642.21 1344
2642.69 1413
2643.18 1351
2643.66 1355
2644.15 1287
2644.63 1393
2645.12 1340
2645.60 1394
2646.09 1366
2646.57 1589
2647.06 1513
2647.54 1434
2648.03 1598
2648.51 1478
2649.00 1377
2649.48 1417
2649.97 1402
2650.45 1327
2650.94 1528
2651.43 1559
2651.91 1343
2652.40 1445
2652.88 1391
2653.37 1549
2653.85 1350
2654.34 1295
2654.82 1329
2655.31 1506
2655.80 1560
2656.28 1441
2656.77 1536
2657.25 1480
2657.74 1356
2658.23 1520
2658.71 1367
2659.20 1278
2659.69 1343
2660.17 1333
2660.66 1435
2661.14 1304
2661.63 1350
2662.12 1320
2662.60 1421
2663.09 1484
2663.58 1399
2664.06 1467
2664.55 1389
2665.04 1442
2665.52 1497
2666.01 1437
2666.50 1385
2666.98 1524
2667.47 1451
2667.96 1391
2668.45 1377
2668.93 1427
2669.42 1440
2669.91 1458
2670.39 1415
2670.88 1615
2671.37 1621
2671.86 1420
2672.34 1354
2672.83 1537
2673.32 1680
2673.81 1806
2674.29 1672
2674.78 1568
2675.27 1641
2675.76 1617
2676.24 1614
2676.73 1658
2677.22 1552
2677.71 1588
2678.20 1461
2678.68 1420
2679.17 1283
2679.66 1431
2680.15 1487
2680.64 1429
2681.12 1366
2681.61 1218
2682.10 1329
2682.59 1337
2683.08 1430
2683.57 1409
2684.05 1272
2684.54 1304
2685.03 1496
2685.52 1433
2686.01 1348
2686.50 1339
2686.99 1513
2687.47 1408
2687.96 1281
2688.45 1288
2688.94 1421
2689.43 1475
2689.92 1391
2690.41 1460
2690.90 1424
2691.39 1382
2691.88 1349
2692.37 1393
2692.85 1515
2693.34 1382
2693.83 1415
2694.32 1579
2694.81 1384
2695.30 1386
2695.79 1324
2696.28 1343
2696.77 1445
2697.26 1331
2697.75 1464
2698.24 1399
2698.73 1342
2699.22 1334
2699.71 1353
2700.20 1278
2700.69 1334
2701.18 1556
2701.67 1607
2702.16 1410
2702.65 1386
2703.14 1494
2703.63 1513
2704.12 1352
2704.61 1366
2705.10 1528
2705.59 1407
2706.08 1529
2706.57 1496
2707.06 1523
2707.55 1446
2708.04 1477
2708.53 1488
2709.03 1357
2709.52 1344
2710.01 1353
2710.50 1453
2710.99 1312
2711.48 1385
2711.97 1541
2712.46 1502
2712.95 1554
2713.44 1390
2713.94 1163
2714.43 1254
2714.92 1463
2715.41 1432
2715.90 1370
2716.39 1423
2716.88 1552
2717.38 1457
2717.87 1420
2718.36 1203
2718.85 1420
2719.34 1522
2719.83 1516
2720.32 1340
2720.82 1599
2721.31 1568
2721.80 1578
2722.29 1618
2722.78 1573
2723.28 1612
2723.77 1560
2724.26 1550
2724.75 1714
2725.25 1627
2725.74 1515
2726.23 1268
2726.72 1416
2727.21 1442
2727.71 1437
2728.20 1525
2728.69 1650
2729.18 1412
2729.68 1379
2730.17 1388
2730.66 1505
2731.16 1462
2731.65 1491
2732.14 1423
2732.63 1498
2733.13 1627
2733.62 1587
2734.11 1458
2734.61 1457
2735.10 1616
2735.59 1705
2736.08 1541
2736.58 1563
2737.07 1614
2737.56 1565
2738.06 1757
2738.55 1788
2739.05 1709
2739.54 1645
2740.03 1809
2740.53 1708
2741.02 1740
2741.51 1521
2742.01 1630
2742.50 1703
2742.99 1643
2743.49 1352
2743.98 1453
2744.48 1563
2744.97 1385
2745.46 1442
2745.96 1490
2746.45 1429
2746.95 1441
2747.44 1550
2747.93 1536
2748.43 1488
2748.92 1406
2749.42 1573
2749.91 1619
2750.41 1427
2750.90 1309
2751.40 1393
2751.89 1468
2752.39 1401
2752.88 1453
2753.37 1452
2753.87 1432
2754.36 1486
2754.86 1440
2755.35 1422
2755.85 1331
2756.34 1323
2756.84 1506
2757.33 1521
2757.83 1379
2758.32 1407
2758.82 1361
2759.32 1248
2759.81 1393
2760.31 1401
2760.80 1553
2761.30 1534
2761.79 1393
2762.29 1500
2762.78 1316
2763.28 1393
2763.77 1348
2764.27 1365
2764.77 1286
2765.26 1312
2765.76 1465
2766.25 1458
2766.75 1462
2767.25 1570
2767.74 1589
2768.24 1340
2768.73 1470
2769.23 1455
2769.73 1345
2770.22 1506
2770.72 1610
2771.22 1578
2771.71 1467
2772.21 1519
2772.70 1502
2773.20 1578
2773.70 1609
2774.19 1725
2774.69 1740
2775.19 1717
2775.68 1742
2776.18 1860
2776.68 1720
2777.17 1855
2777.67 1841
2778.17 1773
2778.67 1853
2779.16 1677
2779.66 1722
2780.16 1576
2780.65 1478
2781.15 1594
2781.65 1566
2782.15 1414
2782.64 1318
2783.14 1414
2783.64 1575
2784.14 1488
2784.63 1358
2785.13 1365
2785.63 1378
2786.13 1430
2786.62 1367
2787.12 1384
2787.62 1361
2788.12 1351
2788.62 1375
2789.11 1420
2789.61 1468
2790.11 1432
2790.61 1490
2791.11 1584
2791.60 1569
2792.10 1591
2792.60 1614
2793.10 1560
2793.60 1528
2794.10 1620
2794.59 1545
2795.09 1704
2795.59 1691
2796.09 1692
2796.59 1672
2797.09 1640
2797.59 1486
2798.08 1595
2798.58 1490
2799.08 1775
2799.58 1687
2800.08 1725
2800.58 1751
2801.08 1547
2801.58 1572
2802.08 1450
2802.58 1510
2803.07 1449
2803.57 1328
2804.07 1414
2804.57 1461
2805.07 1572
2805.57 1470
2806.07 1556
2806.57 1536
2807.07 1620
2807.57 1410
2808.07 1547
2808.57 1666
2809.07 1618
2809.57 1604
2810.07 1394
2810.57 1538
2811.07 1554
2811.57 1658
2812.07 1535
2812.57 1335
2813.07 1304
2813.57 1386
2814.07 1440
2814.57 1435
2815.07 1359
2815.57 1402
2816.07 1295
2816.57 1259
2817.07 1450
2817.57 1455
2818.07 1313
2818.57 1295
2819.07 1230
2819.57 1211
2820.07 1450
2820.57 1496
2821.07 1335
2821.58 1375
2822.08 1484
2822.58 1447
2823.08 1325
2823.58 1260
2824.08 1271
2824.58 1411
2825.08 1389
2825.58 1315
2826.09 1413
2826.59 1352
2827.09 1237
2827.59 1320
2828.09 1246
2828.59 1174
2829.09 1188
2829.60 1247
2830.10 1353
2830.60 1275
2831.10 1271
2831.60 1335
2832.10 1297
2832.61 1387
2833.11 1369
2833.61 1308
2834.11 1462
2834.61 1459
2835.12 1387
2835.62 1440
2836.12 1444
2836.62 1575
2837.12 1345
2837.63 1319
2838.13 1345
2838.63 1307
2839.13 1359
2839.64 1371
2840.14 1439
2840.64 1478
2841.14 1472
2841.65 1492
2842.15 1462
2842.65 1443
2843.15 1294
2843.66 1190
2844.16 1367
2844.66 1377
2845.17 1475
2845.67 1465
2846.17 1426
2846.67 1382
2847.18 1388
2847.68 1507
2848.18 1493
2848.69 1435
2849.19 1406
2849.69 1376
2850.20 1470
2850.70 1636
2851.20 1507
2851.71 1542
2852.21 1509
2852.72 1523
2853.22 1631
2853.72 1501
2854.23 1502
2854.73 1531
2855.23 1515
2855.74 1438
2856.24 1504
2856.75 1501
2857.25 1525
2857.75 1453
2858.26 1370
2858.76 1470
2859.27 1452
2859.77 1411
2860.27 1364
2860.78 1328
2861.28 1318
2861.79 1235
2862.29 1103
2862.80 1307
2863.30 1307
2863.81 1105
2864.31 1294
2864.81 1386
2865.32 1380
2865.82 1344
2866.33 1375
2866.83 1392
2867.34 1216
2867.84 1257
2868.35 1353
2868.85 1362
2869.36 1367
2869.86 1315
2870.37 1290
2870.87 1341
2871.38 1494
2871.89 1536
2872.39 1625
2872.90 1630
2873.40 1556
2873.91 1723
2874.41 1596
2874.92 1499
2875.42 1649
2875.93 1568
2876.43 1597
2876.94 1490
2877.45 1530
2877.95 1467
2878.46 1406
2878.96 1571
2879.47 1457
2879.98 1411
2880.48 1389
2880.99 1422
2881.49 1634
2882.00 1431
2882.51 1603
2883.01 1568
2883.52 1477
2884.03 1466
2884.53 1487
2885.04 1430
2885.54 1427
2886.05 1397
2886.56 1499
2887.06 1498
2887.57 1529
2888.08 1636
2888.58 1576
2889.09 1669
2889.60 1567
2890.11 1753
2890.61 1767
2891.12 1576
2891.63 1564
2892.13 1659
2892.64 1683
2893.15 1612
2893.65 1663
2894.16 1588
2894.67 1702
2895.18 1604
2895.68 1805
2896.19 2009
2896.70 1899
2897.21 1710
2897.71 1599
2898.22 1416
2898.73 1589
2899.24 1596
2899.74 1502
2900.25 1500
2900.76 1436
2901.27 1582
2901.78 1455
2902.28 1452
2902.79 1601
2903.30 1542
2903.81 1471
2904.32 1733
2904.82 1634
2905.33 1509
2905.84 1743
2906.35 1590
2906.86 1658
2907.37 1652
2907.87 1539
2908.38 1569
2908.89 1469
2909.40 1397
2909.91 1363
2910.42 1470
2910.93 1465
2911.44 1237
2911.94 1359
2912.45 1375
2912.96 1492
2913.47 1457
2913.98 1346
2914.49 1508
2915.00 1453
2915.51 1491
2916.02 1694
2916.53 1630
2917.03 1457
2917.54 1574
2918.05 1557
2918.56 1340
2919.07 1369
2919.58 1334
2920.09 1495
2920.60 1438
2921.11 1551
2921.62 1543
2922.13 1522
2922.64 1504
2923.15 1440
2923.66 1561
2924.17 1606
2924.68 1505
2925.19 1591
2925.70 1451
2926.21 1421
2926.72 1469
2927.23 1385
2927.74 1341
2928.25 1278
2928.76 1295
2929.27 1271
2929.78 1270
2930.29 1376
2930.80 1249
2931.31 1301
2931.82 1436
2932.33 1321
2932.84 1264
2933.35 1326
2933.86 1376
2934.38 1403
2934.89 1450
2935.40 1460
2935.91 1470
2936.42 1343
2936.93 1530
2937.44 1538
2937.95 1680
2938.46 1697
2938.97 1739
2939.49 1887
2940.00 1717
2940.51 1813
2941.02 1812
2941.53 1720
2942.04 1593
2942.55 1784
2943.07 1775
2943.58 1557
2944.09 1574
2944.60 1560
2945.11 1488
2945.62 1522
2946.14 1560
2946.65 1334
2947.16 1487
2947.67 1570
2948.18 1611
2948.70 1413
2949.21 1328
2949.72 1372
2950.23 1383
2950.74 1293
2951.26 1300
2951.77 1290
2952.28 1246
2952.79 1295
2953.31 1202
2953.82 1218
2954.33 1388
2954.84 1431
2955.36 1313
2955.87 1434
2956.38 1385
2956.89 1303
2957.41 1357
2957.92 1485
2958.43 1446
2958.94 1355
2959.46 1459
2959.97 1460
2960.48 1455
2961.00 1352
2961.51 1629
2962.02 1553
2962.54 1484
2963.05 1633
2963.56 1698
2964.08 1517
2964.59 1556
2965.10 1524
2965.62 1584
2966.13 1525
2966.64 1464
2967.16 1368
2967.67 1526
2968.18 1477
2968.70 1368
2969.21 1406
2969.73 1403
2970.24 1510
2970.75 1305
2971.27 1387
2971.78 1488
2972.30 1423
2972.81 1321
2973.32 1378
2973.84 1377
2974.35 1482
2974.87 1611
2975.38 1578
2975.90 1688
2976.41 1678
2976.92 1554
2977.44 1631
2977.95 1594
2978.47 1499
2978.98 1472
2979.50 1513
2980.01 1628
2980.53 1576
2981.04 1660
2981.56 1599
2982.07 1745
2982.59 1757
2983.10 1671
2983.62 1707
2984.13 1655
2984.65 1625
2985.16 1763
2985.68 1861
2986.19 1633
2986.71 1795
2987.22 1681
2987.74 1869
2988.25 1873
2988.77 1755
2989.29 1851
2989.80 1784
2990.32 1715
2990.83 2131
2991.35 2065
2991.86 2025
2992.38 1992
2992.89 2047
2993.41 1986
2993.93 2022
2994.44 1912
2994.96 2072
2995.47 2226
2995.99 2103
2996.51 2068
2997.02 2248
2997.54 2265
2998.06 2121
2998.57 2403
2999.09 2591
2999.60 2324
3000.12 2278
3000.64 2561
3001.15 2914
3001.67 3090
3002.19 3368
3002.70 3673
3003.22 4237
3003.74 4591
3004.25 5200
3004.77 5155
3005.29 5499
3005.81 5476
3006.32 4733
3006.84 4965
3007.36 4342
3007.87 3867
3008.39 3320
3008.91 3013
3009.43 2844
3009.94 2321
3010.46 2179
3010.98 2087
3011.49 1997
3012.01 2082
3012.53 1873
3013.05 1814
3013.57 1877
3014.08 1726
3014.60 1777
3015.12 1823
3015.64 2045
3016.15 1982
3016.67 2062
3017.19 2047
3017.71 2114
3018.23 1939
3018.74 1914
3019.26 2025
3019.78 1868
3020.30 1906
3020.82 1901
3021.33 1815
3021.85 1783
3022.37 1834
3022.89 1798
3023.41 1806
3023.93 1695
3024.45 1763
3024.96 1704
3025.48 1815
3026.00 1583
3026.52 1674
3027.04 1507
3027.56 1694
3028.08 1599
3028.60 1565
3029.11 1619
3029.63 1444
3030.15 1619
3030.67 1848
3031.19 1682
3031.71 1556
3032.23 1683
3032.75 1646
3033.27 1676
3033.79 1711
3034.31 1775
3034.83 1571
3035.35 1576
3035.86 1779
3036.38 1666
3036.90 1670
3037.42 1592
3037.94 1527
3038.46 1547
3038.98 1551
3039.50 1598
3040.02 1551
3040.54 1624
3041.06 1617
3041.58 1642
3042.10 1594
3042.62 1539
3043.14 1705
3043.66 1581
3044.18 1604
3044.70 1606
3045.22 1768
3045.74 1768
3046.27 1547
3046.79 1648
3047.31 1598
3047.83 1666
3048.35 1591
3048.87 1654
3049.39 1376
3049.91 1424
3050.43 1620
3050.95 1646
3051.47 1606
3051.99 1424
3052.51 1424
3053.03 1623
3053.56 1660
3054.08 1591
3054.60 1533
3055.12 1574
3055.64 1744
3056.16 1393
3056.68 1504
3057.20 1476
3057.73 1500
3058.25 1423
3058.77 1459
3059.29 1653
3059.81 1710
3060.33 1642
3060.86 1554
3061.38 1468
3061.90 1618
3062.42 1463
3062.94 1537
3063.46 1620
3063.99 1596
3064.51 1782
3065.03 1747
3065.55 1568
3066.07 1748
3066.60 1899
3067.12 1816
3067.64 1708
3068.16 1654
3068.69 1753
3069.21 1716
3069.73 1599
3070.25 1519
3070.78 1581
3071.30 1595
3071.82 1643
3072.34 1762
3072.87 1546
3073.39 1570
3073.91 1635
3074.43 1762
3074.96 1631
3075.48 1571
3076.00 1855
3076.53 1897
3077.05 1735
3077.57 1814
3078.10 2070
3078.62 2146
3079.14 2178
3079.66 2147
3080.19 2267
3080.71 2048
3081.23 2131
3081.76 2328
3082.28 2256
3082.81 2139
3083.33 2197
3083.85 2136
3084.38 2240
3084.90 2273
3085.42 2128
3085.95 2033
3086.47 1869
3087.00 1852
3087.52 2073
3088.04 1924
3088.57 1850
3089.09 2140
3089.62 1888
3090.14 1710
3090.66 1700
3091.19 1862
3091.71 2060
3092.24 1899
3092.76 2011
3093.29 2149
3093.81 2080
3094.33 2301
3094.86 2415
3095.38 2147
3095.91 2322
3096.43 2346
3096.96 2479
3097.48 2441
3098.01 2469
3098.53 2403
3099.06 2727
3099.58 3319
3100.11 3761
3100.63 4663
3101.16 5258
3101.68 6296
3102.21 7682
3102.73 8372
3103.26 9003
3103.78 8757
3104.31 9188
3104.83 9422
3105.36 8401
3105.89 7483
3106.41 6184
3106.94 5138
3107.46 4465
3107.99 4246
3108.51 3736
3109.04 3426
3109.57 3239
3110.09 3232
3110.62 3134
3111.14 3234
3111.67 3166
3112.19 3153
3112.72 3125
3113.25 2913
3113.77 2863
3114.30 2708
3114.83 2571
3115.35 2542
3115.88 2293
3116.40 2262
3116.93 2397
3117.46 2362
3117.98 2146
3118.51 2160
3119.04 2072
3119.56 2187
3120.09 2586
3120.62 2541
3121.14 2605
3121.67 2607
3122.20 2513
3122.72 2478
3123.25 2321
3123.78 2303
3124.31 2316
3124.83 2188
3125.36 2148
3125.89 2235
3126.41 2022
3126.94 2058
3127.47 1988
3128.00 1949
3128.52 1833
3129.05 1942
3129.58 1828
3130.11 1762
3130.63 1666
3131.16 1802
3131.69 1758
3132.22 1646
3132.74 1715
3133.27 1669
3133.80 1630
3134.33 1602
3134.86 1728
3135.38 1558
3135.91 1628
3136.44 1614
3136.97 1528
3137.50 1639
3138.03 1538
3138.55 1560
3139.08 1664
3139.61 1777
3140.14 1639
3140.67 1548
3141.20 1489
3141.72 1527
3142.25 1638
3142.78 1578
3143.31 1655
3143.84 1552
3144.37 1687
3144.90 1590
3145.42 1458
3145.95 1501
3146.48 1635
3147.01 1739
3147.54 1842
3148.07 1860
3148.60 1881
3149.13 1930
3149.66 1807
3150.19 1852
3150.72 1764
3151.24 1940
3151.77 1924
3152.30 1786
3152.83 1706
3153.36 1579
3153.89 1822
3154.42 1793
3154.95 1697
3155.48 1871
3156.01 1974
3156.54 1941
3157.07 1952
3157.60 1937
3158.13 1985
3158.66 2113
3159.19 2000
3159.72 1920
3160.25 1914
3160.78 1818
3161.31 1766
3161.84 1731
3162.37 1818
3162.90 1713
3163.43 1774
3163.96 1733
3164.49 1651
3165.02 1401
3165.55 1492
3166.08 1681
3166.61 1737
3167.15 1618
3167.68 1609
3168.21 1759
3168.74 1567
3169.27 1501
3169.80 1568
3170.33 1489
3170.86 1676
3171.39 1814
3171.92 1840
3172.45 1735
3172.99 1805
3173.52 1718
3174.05 1795
3174.58 1992
3175.11 2038
3175.64 1985
3176.17 1723
3176.70 1768
3177.24 1634
3177.77 1657
3178.30 1634
3178.83 1303
3179.36 1532
3179.89 1593
3180.43 1586
3180.96 1580
3181.49 1567
3182.02 1404
3182.55 1470
3183.09 1412
3183.62 1534
3184.15 1393
3184.68 1590
3185.21 1687
3185.75 1550
3186.28 1593
3186.81 1636
3187.34 1507
3187.88 1566
3188.41 1612
3188.94 1594
3189.47 1615
3190.01 1381
3190.54 1515
3191.07 1562
3191.60 1634
3192.14 1400
3192.67 1522
3193.20 1689
3193.74 1592
3194.27 1519
3194.80 1499
3195.33 1527
3195.87 1520
3196.40 1574
3196.93 1557
3197.47 1670
3198.00 1718
3198.53 1728
3199.07 1792
3199.60 1689
3200.13 1587
3200.67 1676
3201.20 1765
3201.73 1749
3202.27 1821
3202.80 1833
3203.33 1851
3203.87 1671
3204.40 1613
3204.94 1802
3205.47 1846
3206.00 1911
3206.54 1813
3207.07 1886
3207.61 1873
3208.14 2017
3208.67 1979
3209.21 2035
3209.74 2186
3210.28 2093
3210.81 2146
3211.35 2238
3211.88 2092
3212.41 1993
3212.95 1927
3213.48 1942
3214.02 2010
3214.55 1926
3215.09 2004
3215.62 1886
3216.16 1719
3216.69 1611
3217.23 1683
3217.76 1693
3218.30 1773
3218.83 1704
3219.37 1691
3219.90 1737
3220.44 1857
3220.97 1706
3221.51 1884
3222.04 2017
3222.58 1930
3223.11 2014
3223.65 1983
3224.18 2126
3224.72 2091
3225.25 2017
3225.79 2175
3226.33 2202
3226.86 2201
3227.40 1974
3227.93 2058
3228.47 1935
3229.00 1825
3229.54 1981
3230.08 2063
3230.61 2118
3231.15 2046
3231.68 2079
3232.22 1944
3232.76 2046
3233.29 2034
3233.83 2026
3234.36 1953
3234.90 2015
3235.44 1784
3235.97 1975
3236.51 2018
3237.05 2097
3237.58 2202
3238.12 2211
3238.66 2227
3239.19 2122
3239.73 2228
3240.27 1952
3240.80 2031
3241.34 1924
3241.88 2344
3242.41 2247
3242.95 2210
3243.49 2309
3244.03 2195
3244.56 2117
3245.10 2199
3245.64 2359
3246.17 2301
3246.71 2027
3247.25 1942
3247.79 2066
3248.32 2130
3248.86 2301
3249.40 2477
3249.94 2258
3250.47 2530
3251.01 2378
3251.55 2212
3252.09 2290
3252.62 2337
3253.16 2246
3253.70 2181
3254.24 2349
3254.78 2521
3255.31 2433
3255.85 2264
3256.39 2402
3256.93 2653
3257.47 2640
3258.00 2617
3258.54 2759
3259.08 2905
3259.62 3064
3260.16 3538
3260.70 3979
3261.24 4130
3261.77 4509
3262.31 4373
3262.85 4738
3263.39 5161
3263.93 5558
3264.47 6482
3265.01 6603
3265.54 7732
3266.08 8949
3266.62 9239
3267.16 9331
3267.70 9395
3268.24 8946
3268.78 8668
3269.32 8087
3269.86 7225
3270.40 6429
3270.94 5500
3271.48 4786
3272.01 3929
3272.55 3410
3273.09 3257
3273.63 3159
3274.17 2854
3274.71 2834
3275.25 2883
3275.79 2855
3276.33 2904
3276.87 3030
3277.41 2863
3277.95 2729
3278.49 2765
3279.03 2737
3279.57 2867
3280.11 2877
3280.65 2829
3281.19 2868
3281.73 2849
3282.27 2637
3282.81 2587
3283.35 2764
3283.89 2804
3284.43 2804
3284.97 2564
3285.51 2679
3286.05 2639
3286.59 3018
3287.14 2892
3287.68 2783
3288.22 2955
3288.76 2537
3289.30 2666
3289.84 2899
3290.38 2806
3290.92 2929
3291.46 2828
3292.00 3065
3292.54 3550
3293.09 3223
3293.63 3347
3294.17 3693
3294.71 3708
3295.25 3948
3295.79 3872
3296.33 4086
3296.87 4202
3297.42 4045
3297.96 3798
3298.50 3443
3299.04 3405
3299.58 3178
3300.12 3083
3300.67 3075
3301.21 3115
3301.75 2893
3302.29 2911
3302.83 2851
3303.38 2696
3303.92 2881
3304.46 3004
3305.00 2823
3305.54 2657
3306.09 2486
3306.63 2324
3307.17 2394
3307.71 2336
3308.25 2552
3308.80 2322
3309.34 2407
3309.88 2458
3310.42 2322
3310.97 2437
3311.51 2417
3312.05 2482
3312.60 2476
3313.14 2589
3313.68 2521
3314.22 2756
3314.77 2871
3315.31 2978
3315.85 3058
3316.40 3079
3316.94 3177
3317.48 3468
3318.03 3279
3318.57 3131
3319.11 3167
3319.65 3270
3320.20 3278
3320.74 3390
3321.29 3143
3321.83 3161
3322.37 3176
3322.92 3204
3323.46 3164
3324.00 2863
3324.55 2840
3325.09 3015
3325.63 2906
3326.18 2892
3326.72 2835
3327.27 2810
3327.81 2729
3328.35 2792
3328.90 2745
3329.44 2890
3329.99 2896
3330.53 3302
3331.07 3954
3331.62 4937
3332.16 5964
3332.71 7161
3333.25 8893
3333.80 10791
3334.34 13201
3334.89 15570
3335.43 16603
3335.97 17843
3336.52 18523
3337.06 18086
3337.61 18075
3338.15 16610
3338.70 14983
3339.24 12943
3339.79 10688
3340.33 9022
3340.88 7610
3341.42 6534
3341.97 5114
3342.51 4576
3343.06 3938
3343.60 3437
3344.15 3291
3344.69 3079
3345.24 2929
3345.79 2691
3346.33 2789
3346.88 2810
3347.42 2799
3347.97 2798
3348.51 2745
3349.06 2766
3349.61 2838
3350.15 2884
3350.70 2878
3351.24 2928
3351.79 3135
3352.33 3241
3352.88 3101
3353.43 3211
3353.97 3148
3354.52 2940
3355.07 2604
3355.61 2671
3356.16 2560
3356.70 2527
3357.25 2387
3357.80 2301
3358.34 2347
3358.89 2430
3359.44 2533
3359.98 2358
3360.53 2375
3361.08 2331
3361.62 2611
3362.17 2623
3362.72 2541
3363.26 2405
3363.81 2443
3364.36 2535
3364.90 2503
3365.45 2549
3366.00 2552
3366.55 2479
3367.09 2268
3367.64 2274
3368.19 2425
3368.73 2537
3369.28 2500
3369.83 2348
3370.38 2458
3370.92 2491
3371.47 2546
3372.02 2519
3372.57 2655
3373.11 2523
3373.66 2785
3374.21 2922
3374.76 2846
3375.31 3079
3375.85 2981
3376.40 2827
3376.95 2475
3377.50 2433
3378.05 2322
3378.59 2123
3379.14 2254
3379.69 2251
3380.24 2308
3380.79 2298
3381.33 2177
3381.88 2035
3382.43 2166
3382.98 2217
3383.53 2063
3384.08 2042
3384.63 2119
3385.17 2069
3385.72 1905
3386.27 1950
3386.82 1899
3387.37 2065
3387.92 1796
3388.47 1814
3389.02 1779
3389.57 1835
3390.11 1842
3390.66 1878
3391.21 1839
3391.76 1865
3392.31 1820
3392.86 1781
3393.41 1786
3393.96 1630
3394.51 1720
3395.06 1690
3395.61 1765
3396.16 1808
3396.71 1719
3397.26 1656
3397.81 1639
3398.36 1842
3398.91 1884
3399.45 1685
3400.00 1656
3400.55 1677
3401.10 1611
3401.65 1736
3402.20 1530
3402.75 1603
3403.30 1711
3403.85 1740
3404.41 1664
3404.96 1527
3405.51 1485
3406.06 1586
3406.61 1531
3407.16 1639
3407.71 1634
3408.26 1682
3408.81 1772
3409.36 1842
3409.91 1829
3410.46 1971
3411.01 1965
3411.56 1804
3412.11 1897
3412.66 2005
3413.21 1945
3413.77 1893
3414.32 1990
3414.87 1902
3415.42 1912
3415.97 1897
3416.52 1789
3417.07 1863
3417.62 1910
3418.17 1934
3418.73 1762
3419.28 1728
3419.83 1692
3420.38 1669
3420.93 1778
3421.48 1691
3422.04 1821
3422.59 1963
3423.14 2033
3423.69 2126
3424.24 2108
3424.79 2030
3425.35 2191
3425.90 2299
3426.45 2074
3427.00 2043
3427.55 1947
3428.11 1941
3428.66 1656
3429.21 1724
3429.76 1755
3430.31 1745
3430.87 1735
3431.42 1797
3431.97 1709
3432.52 1738
3433.08 1726
3433.63 1689
3434.18 1744
3434.73 1688
3435.29 1823
3435.84 1740
3436.39 1516
3436.95 1603
3437.50 1736
3438.05 1681
3438.60 1645
3439.16 1563
3439.71 1599
3440.26 1699
3440.82 1646
3441.37 1612
3441.92 1713
3442.48 1687
3443.03 1800
3443.58 1829
3444.14 1652
3444.69 1633
3445.24 1626
3445.80 1461
3446.35 1516
3446.90 1550
3447.46 1650
3448.01 1540
3448.57 1521
3449.12 1547
3449.67 1610
3450.23 1559
3450.78 1695
3451.34 1643
3451.89 1527
3452.44 1607
3453.00 1795
3453.55 1507
3454.11 1618
3454.66 1702
3455.21 1650
3455.77 1771
3456.32 1673
3456.88 1490
3457.43 1640
3457.99 1732
3458.54 1742
3459.10 1779
3459.65 1876
3460.20 1854
3460.76 1750
3461.31 1739
3461.87 1689
3462.42 1595
3462.98 1684
3463.53 1746
3464.09 2020
3464.64 1886
3465.20 1720
3465.75 1707
3466.31 1775
3466.86 1748
3467.42 1796
3467.98 1889
3468.53 1982
3469.09 1867
3469.64 2147
3470.20 2239
3470.75 2205
3471.31 2378
3471.86 2272
3472.42 2276
3472.98 2309
3473.53 2397
3474.09 2284
3474.64 2320
3475.20 2210
3475.75 2314
3476.31 2216
3476.87 2342
3477.42 2322
3477.98 2286
3478.53 2328
3479.09 2512
3479.65 2411
3480.20 2288
3480.76 2528
3481.32 2412
3481.87 2405
3482.43 2467
3482.99 2477
3483.54 2694
3484.10 2621
3484.66 2642
3485.21 2716
3485.77 2781
3486.33 3063
3486.88 3091
3487.44 3058
3488.00 3477
3488.55 3921
3489.11 4635
3489.67 5958
3490.22 6706
3490.78 8511
3491.34 10199
3491.90 10996
3492.45 11389
3493.01 12135
3493.57 11769
3494.13 10854
3494.68 9996
3495.24 8474
3495.80 7256
3496.36 6260
3496.91 5649
3497.47 5127
3498.03 4448
3498.59 4273
3499.14 4315
3499.70 4100
3500.26 3951
3500.82 4017
3501.38 4029
3501.93 4142
3502.49 4173
3503.05 4102
3503.61 3935
3504.17 3791
3504.73 3791
3505.28 4114
3505.84 3957
3506.40 4043
3506.96 3965
3507.52 3669
3508.08 3454
3508.63 3165
3509.19 2965
3509.75 2681
3510.31 2768
3510.87 2649
3511.43 2470
3511.99 2386
3512.55 2388
3513.10 2382
3513.66 2186
3514.22 2092
3514.78 2101
3515.34 1935
3515.90 1931
3516.46 1901
3517.02 1914
3517.58 2067
3518.14 2002
3518.70 1809
3519.26 1931
3519.81 1912
3520.37 2047
3520.93 1980
3521.49 2026
3522.05 1998
3522.61 1985
3523.17 1967
3523.73 2097
3524.29 2052
3524.85 1873
3525.41 1899
3525.97 1978
3526.53 1927
3527.09 1855
3527.65 1731
3528.21 1682
3528.77 1689
3529.33 1852
3529.89 1922
3530.45 1705
3531.01 1761
3531.57 1814
3532.13 1822
3532.69 1795
3533.26 1809
3533.82 1866
3534.38 1769
3534.94 1610
3535.50 1826
3536.06 1943
3536.62 1956
3537.18 2012
3537.74 1913
3538.30 1853
3538.86 1853
3539.42 1722
3539.99 1807
3540.55 1690
3541.11 1742
3541.67 1785
3542.23 1664
3542.79 1625
3543.35 1673
3543.91 1677
3544.48 1719
3545.04 1708
3545.60 1646
3546.16 1554
3546.72 1676
3547.28 1657
3547.84 1527
3548.41 1563
3548.97 1612
3549.53 1595
3550.09 1506
3550.65 1638
3551.22 1520
3551.78 1530
3552.34 1553
3552.90 1453
3553.46 1475
3554.03 1494
3554.59 1588
3555.15 1410
3555.71 1392
3556.28 1401
3556.84 1480
3557.40 1478
3557.96 1402
3558.53 1421
3559.09 1529
3559.65 1501
3560.21 1626
3560.78 1579
3561.34 1543
3561.90 1602
3562.46 1644
3563.03 1564
3563.59 1506
3564.15 1403
3564.72 1558
3565.28 1557
3565.84 1520
3566.41 1383
3566.97 1451
3567.53 1404
3568.10 1327
3568.66 1516
3569.22 1386
3569.79 1312
3570.35 1443
3570.91 1458
3571.48 1487
3572.04 1450
3572.60 1560
3573.17 1443
3573.73 1467
3574.29 1511
3574.86 1531
3575.42 1604
3575.99 1730
3576.55 1673
3577.11 1766
3577.68 1796
3578.24 1816
3578.81 1794
3579.37 1796
3579.93 1623
3580.50 1601
3581.06 1642
3581.63 1529
3582.19 1539
3582.76 1358
3583.32 1504
3583.89 1662
3584.45 1632
3585.01 1586
3585.58 1445
3586.14 1443
3586.71 1513
3587.27 1592
3587.84 1539
3588.40 1530
3588.97 1474
3589.53 1528
3590.10 1524
3590.66 1529
3591.23 1480
3591.79 1532
3592.36 1374
3592.92 1298
3593.49 1275
3594.05 1363
3594.62 1497
3595.19 1585
3595.75 1512
3596.32 1466
3596.88 1519
3597.45 1561
3598.01 1615
3598.58 1439
3599.14 1481
3599.71 1435
3600.28 1537
3600.84 1386
3601.41 1403
3601.97 1501
3602.54 1503
3603.11 1508
3603.67 1468
3604.24 1464
3604.80 1447
3605.37 1374
3605.94 1143
3606.50 1331
3607.07 1251
3607.64 1239
3608.20 1136
3608.77 1205
3609.34 1255
3609.90 1332
3610.47 1095
3611.04 1226
3611.60 1248
3612.17 1192
3612.74 1338
3613.30 1245
3613.87 1251
3614.44 1341
3615.00 1310
3615.57 1263
3616.14 1335
3616.70 1551
3617.27 1525
3617.84 1560
3618.41 1390
3618.97 1490
3619.54 1551
3620.11 1417
3620.68 1517
3621.24 1414
3621.81 1415
3622.38 1498
3622.95 1430
3623.51 1455
3624.08 1458
3624.65 1338
3625.22 1343
3625.78 1299
3626.35 1381
3626.92 1479
3627.49 1380
3628.06 1391
3628.62 1346
3629.19 1241
3629.76 1307
3630.33 1362
3630.90 1326
3631.47 1246
3632.03 1332
3632.60 1359
3633.17 1481
3633.74 1241
3634.31 1359
3634.88 1340
3635.44 1315
3636.01 1250
3636.58 1281
3637.15 1210
3637.72 1286
3638.29 1212
3638.86 1346
3639.43 1436
3639.99 1477
3640.56 1433
3641.13 1578
3641.70 1577
3642.27 1657
3642.84 1736
3643.41 1605
3643.98 1519
3644.55 1578
3645.12 1654
3645.69 1498
3646.26 1492
3646.83 1459
3647.40 1625
3647.96 1487
3648.53 1423
3649.10 1461
3649.67 1475
3650.24 1489
3650.81 1542
3651.38 1640
3651.95 1652
3652.52 1818
3653.09 1772
3653.66 1655
3654.23 1569
3654.80 1751
3655.37 1681
3655.94 1445
3656.51 1358
3657.08 1500
3657.65 1497
3658.22 1419
3658.80 1310
3659.37 1480
3659.94 1464
3660.51 1443
3661.08 1451
3661.65 1393
3662.22 1547
3662.79 1466
3663.36 1552
3663.93 1390
3664.50 1667
3665.07 1676
3665.64 1742
3666.21 1665
3666.79 1745
3667.36 1770
3667.93 1700
3668.50 1705
3669.07 1614
3669.64 1531
3670.21 1641
3670.78 1595
3671.36 1494
3671.93 1605
3672.50 1503
3673.07 1714
3673.64 1645
3674.21 1549
3674.78 1536
3675.36 1567
3675.93 1491
3676.50 1417
3677.07 1656
3677.64 1277
3678.22 1356
3678.79 1655
3679.36 1628
3679.93 1362
3680.50 1547
3681.08 1443
3681.65 1297
3682.22 1305
3682.79 1312
3683.37 1297
3683.94 1272
3684.51 1285
3685.08 1412
3685.65 1330
3686.23 1342
3686.80 1422
3687.37 1446
3687.95 1265
3688.52 1395
3689.09 1408
3689.66 1259
3690.24 1232
3690.81 1295
3691.38 1527
3691.96 1358
3692.53 1307
3693.10 1383
3693.67 1433
3694.25 1303
3694.82 1352
3695.39 1162
3695.97 1160
3696.54 1174
3697.11 1266
3697.69 1171
3698.26 1115
3698.83 1196
3699.41 1341
3699.98 1403
3700.56 1278
3701.13 1436
3701.70 1503
3702.28 1498
3702.85 1310
3703.42 1458
3704.00 1402
3704.57 1654
3705.15 1504
3705.72 1463
3706.29 1502
3706.87 1382
3707.44 1335
3708.02 1314
3708.59 1302
3709.17 1279
3709.74 1316
3710.31 1340
3710.89 1425
3711.46 1362
3712.04 1341
3712.61 1390
3713.19 1391
3713.76 1355
3714.34 1511
3714.91 1340
3715.49 1382
3716.06 1306
3716.64 1391
3717.21 1357
3717.79 1330
3718.36 1322
3718.94 1350
3719.51 1229
3720.09 1280
3720.66 1175
3721.24 1383
3721.81 1315
3722.39 1272
3722.96 1180
3723.54 1282
3724.11 1251
3724.69 1231
3725.27 1195
3725.84 1066
3726.42 1199
3726.99 1249
3727.57 1305
3728.14 1266
3728.72 1393
3729.30 1296
3729.87 1455
3730.45 1454
3731.02 1449
3731.60 1485
3732.18 1466
3732.75 1494
3733.33 1557
3733.90 1543
3734.48 1519
3735.06 1424
3735.63 1414
3736.21 1413
3736.79 1380
3737.36 1505
3737.94 1277
3738.52 1217
3739.09 1394
3739.67 1318
3740.25 1375
3740.82 1310
3741.40 1169
3741.98 1115
3742.55 1219
3743.13 1213
3743.71 1178
3744.28 1148
3744.86 1187
3745.44 1227
3746.02 1206
3746.59 1265
3747.17 1162
3747.75 1302
3748.32 1299
3748.90 1284
3749.48 1188
3750.06 1337
3750.63 1331
3751.21 1317
3751.79 1064
3752.37 1069
3752.95 1303
3753.52 1439
3754.10 1345
3754.68 1473
3755.26 1450
3755.83 1374
3756.41 1261
3756.99 1313
3757.57 1269
3758.15 1317
3758.72 1322
3759.30 1238
3759.88 1308
3760.46 1270
3761.04 1387
3761.62 1358
3762.19 1298
3762.77 1261
3763.35 1287
3763.93 1228
3764.51 1412
3765.09 1399
3765.67 1352
3766.25 1254
3766.82 1301
3767.40 1245
3767.98 1318
3768.56 1248
3769.14 1271
3769.72 1230
3770.30 1308
3770.88 1407
3771.46 1341
3772.03 1384
3772.61 1319
3773.19 1229
3773.77 1296
3774.35 1394
3774.93 1296
3775.51 1303
3776.09 1229
3776.67 1131
3777.25 1153
3777.83 1173
3778.41 1145
3778.99 1083
3779.57 1126
3780.15 1166
3780.73 1215
3781.31 1130
3781.89 1156
3782.47 1051
3783.05 1081
3783.63 1160
3784.21 1184
3784.79 1162
3785.37 1127
3785.95 1270
3786.53 1131
3787.11 1238
3787.69 1389
3788.27 1348
3788.85 1205
3789.43 1148
3790.01 1140
3790.59 1285
3791.17 1293
3791.75 1285
3792.33 1388
3792.92 1264
3793.50 1205
3794.08 1199
3794.66 1229
3795.24 1167
3795.82 1231
3796.40 1308
3796.98 1275
3797.56 1442
3798.14 1310
3798.73 1240
3799.31 1180
3799.89 1137
3800.47 1311
3801.05 1221
3801.63 1313
3802.21 1253
3802.80 1239
3803.38 1360
3803.96 1221
3804.54 1298
3805.12 1379
3805.70 1249
3806.29 1276
3806.87 1313
3807.45 1406
3808.03 1573
3808.61 1570
3809.20 1384
3809.78 1464
3810.36 1517
3810.94 1440
3811.52 1352
3812.11 1291
3812.69 1316
3813.27 1528
3813.85 1437
3814.44 1288
3815.02 1371
3815.60 1294
3816.18 1339
3816.77 1311
3817.35 1182
3817.93 1135
3818.51 1257
3819.10 1296
3819.68 1249
3820.26 1280
3820.85 1154
3821.43 1172
3822.01 1181
3822.59 1187
3823.18 1144
3823.76 1041
3824.34 1159
3824.93 1228
3825.51 1149
3826.09 1263
3826.68 1206
3827.26 1300
3827.84 1370
3828.43 1358
3829.01 1221
3829.59 1111
3830.18 1265
3830.76 1249
3831.35 1226
3831.93 1283
3832.51 1135
3833.10 1137
3833.68 1217
3834.26 1089
3834.85 1160
3835.43 1149
3836.02 1190
3836.60 1166
3837.19 1209
3837.77 1161
3838.35 1128
3838.94 1126
3839.52 1152
3840.11 1164
3840.69 1132
3841.28 1234
3841.86 1163
3842.44 1164
3843.03 1079
3843.61 1050
3844.20 1075
3844.78 1123
3845.37 1123
3845.95 1120
3846.54 1106
3847.12 1106
3847.71 1134
3848.29 1107
3848.88 1023
3849.46 1083
3850.05 1028
3850.63 1168
3851.22 1275
3851.80 1088
3852.39 1100
3852.97 1005
3853.56 1114
3854.15 1147
3854.73 1086
3855.32 1147
3855.90 1126
3856.49 1212
3857.07 1238
3857.66 1200
3858.25 1246
3858.83 1190
3859.42 1246
3860.00 1326
3860.59 1269
3861.17 1303
3861.76 1451
3862.35 1500
3862.93 1513
3863.52 1490
3864.11 1392
3864.69 1396
3865.28 1276
3865.86 1324
3866.45 1347
3867.04 1409
3867.62 1326
3868.21 1345
3868.80 1283
3869.38 1192
3869.97 1130
3870.56 1167
3871.14 1252
3871.73 1303
3872.32 1227
3872.90 1363
3873.49 1348
3874.08 1282
3874.66 1341
3875.25 1334
3875.84 1372
3876.43 1283
3877.01 1287
3877.60 1362
3878.19 1275
3878.78 1222
3879.36 1168
3879.95 1145
3880.54 1246
3881.13 1169
3881.71 1056
3882.30 1234
3882.89 1154
3883.48 1209
3884.06 1218
3884.65 1102
3885.24 1204
3885.83 1306
3886.41 1245
3887.00 1185
3887.59 1208
3888.18 1315
3888.77 1281
3889.35 1351
3889.94 1544
3890.53 1470
3891.12 1388
3891.71 1442
3892.30 1402
3892.88 1477
3893.47 1345
3894.06 1412
3894.65 1324
3895.24 1356
3895.83 1345
3896.42 1340
3897.00 1308
3897.59 1297
3898.18 1315
3898.77 1287
3899.36 1306
3899.95 1445
3900.54 1396
3901.13 1298
3901.72 1337
3902.31 1515
3902.89 1296
3903.48 1348
3904.07 1559
3904.66 1551
3905.25 1489
3905.84 1491
3906.43 1463
3907.02 1468
3907.61 1455
3908.20 1366
3908.79 1276
3909.38 1315
3909.97 1422
3910.56 1334
3911.15 1300
3911.74 1291
3912.33 1314
3912.92 1259
3913.51 1232
3914.10 1286
3914.69 1322
3915.28 1270
3915.87 1250
3916.46 1303
3917.05 1303
3917.64 1457
3918.23 1417
3918.82 1144
3919.41 1254
3920.00 1292
3920.59 1405
3921.18 1299
3921.77 1162
3922.36 1134
3922.95 1128
3923.54 1264
3924.13 1315
3924.72 1188
3925.32 1262
3925.91 1257
3926.50 1129
3927.09 1070
3927.68 1235
3928.27 1264
3928.86 1188
3929.45 1074
3930.04 1101
3930.63 1110
3931.23 1034
3931.82 1081
3932.41 1070
3933.00 991
3933.59 1041
3934.18 1208
3934.77 1223
3935.37 1235
3935.96 1196
3936.55 1241
3937.14 1250
3937.73 1118
3938.33 1185
3938.92 1190
3939.51 1324
3940.10 1371
3940.69 1399
3941.28 1421
3941.88 1488
3942.47 1556
3943.06 1393
3943.65 1472
3944.25 1602
3944.84 1501
3945.43 1292
3946.02 1303
3946.62 1282
3947.21 1199
3947.80 1206
3948.39 1231
3948.99 1255
3949.58 1242
3950.17 1244
3950.76 1160
3951.36 1226
3951.95 1187
3952.54 1131
3953.14 1342
3953.73 1204
3954.32 1234
3954.91 1217
3955.51 1213
3956.10 1147
3956.69 1245
3957.29 1268
3957.88 1214
3958.47 1391
3959.07 1295
3959.66 1228
3960.25 1281
3960.85 1341
3961.44 1328
3962.03 1475
3962.63 1341
3963.22 1341
3963.82 1259
3964.41 1330
3965.00 1585
3965.60 1514
3966.19 1395
3966.79 1375
3967.38 1340
3967.97 1344
3968.57 1535
3969.16 1412
3969.76 1409
3970.35 1477
3970.94 1419
3971.54 1396
3972.13 1326
3972.73 1264
3973.32 1413
3973.92 1355
3974.51 1384
3975.11 1518
3975.70 1591
3976.29 1624
3976.89 1688
3977.48 1650
3978.08 1568
3978.67 1701
3979.27 1494
3979.86 1507
3980.46 1540
3981.05 1483
3981.65 1564
3982.24 1575
3982.84 1572
3983.43 1447
3984.03 1530
3984.62 1509
3985.22 1624
3985.82 1555
3986.41 1390
3987.01 1485
3987.60 1637
3988.20 1457
3988.79 1429
3989.39 1501
3989.98 1519
3990.58 1549
3991.18 1556
3991.77 1611
3992.37 1435
3992.96 1504
3993.56 1512
3994.16 1667
3994.75 1592
3995.35 1529
3995.94 1545
3996.54 1552
3997.14 1665
3997.73 1570
3998.33 1502
3998.93 1545
3999.52 1482
4000.12 1366
4000.71 1393
4001.31 1485
4001.91 1393
4002.50 1316
4003.10 1381
4003.70 1479
4004.29 1555
4004.89 1522
4005.49 1447
4006.09 1268
4006.68 1390
4007.28 1426
4007.88 1386
4008.47 1384
4009.07 1280
4009.67 1304
4010.27 1294
4010.86 1257
4011.46 1371
4012.06 1445
4012.65 1266
4013.25 1384
4013.85 1271
4014.45 1247
4015.04 1287
4015.64 1368
4016.24 1426
4016.84 1298
4017.44 1261
4018.03 1279
4018.63 1441
4019.23 1475
4019.83 1414
4020.42 1311
4021.02 1309
4021.62 1370
4022.22 1351
4022.82 1279
4023.42 1469
4024.01 1397
4024.61 1496
4025.21 1668
4025.81 1578
4026.41 1665
4027.01 1626
4027.60 1724
4028.20 1749
4028.80 1809
4029.40 1971
4030.00 1799
4030.60 1738
4031.20 1791
4031.79 1828
4032.39 1835
4032.99 1768
4033.59 1893
4034.19 1687
4034.79 1817
4035.39 1803
4035.99 1668
4036.59 1466
4037.19 1416
4037.79 1352
4038.38 1300
4038.98 1377
4039.58 1359
4040.18 1241
4040.78 1217
4041.38 1222
4041.98 1180
4042.58 1247
4043.18 1278
4043.78 1219
4044.38 1248
4044.98 1156
4045.58 1202
4046.18 1182
4046.78 1231
4047.38 1168
4047.98 1198
4048.58 1325
4049.18 1335
4049.78 1270
4050.38 1109
4050.98 1066
4051.58 1148
4052.18 1168
4052.78 1204
4053.38 1139
4053.98 1291
4054.58 1242
4055.18 1184
4055.78 1347
4056.38 1426
4056.99 1310
4057.59 1230
4058.19 1146
4058.79 1173
4059.39 1246
4059.99 1322
4060.59 1176
4061.19 1210
4061.79 1221
4062.39 1215
4062.99 1310
4063.60 1194
4064.20 1204
4064.80 1164
4065.40 1264
4066.00 1156
4066.60 1098
4067.20 1126
4067.81 1187
4068.41 1120
4069.01 1113
4069.61 1079
4070.21 1125
4070.81 1196
4071.42 1321
4072.02 1270
4072.62 1172
4073.22 1079
4073.82 1115
4074.42 1161
4075.03 1158
4075.63 1114
4076.23 1222
4076.83 1195
4077.44 1069
4078.04 1016
4078.64 1105
4079.24 1148
4079.84 1119
4080.45 1126
4081.05 1121
4081.65 983
4082.25 985
4082.86 1152
4083.46 1171
4084.06 1233
4084.67 1067
4085.27 983
4085.87 1149
4086.47 1213
4087.08 1244
4087.68 1319
4088.28 1216
4088.89 1183
4089.49 1177
4090.09 1253
4090.69 1243
4091.30 1167
4091.90 1149
4092.50 1086
4093.11 1263
4093.71 1469
4094.31 1186
4094.92 1223
4095.52 1110
4096.13 1254
4096.73 1136
4097.33 1251
4097.94 1214
4098.54 1171
4099.14 1244
4099.75 1182
4100.35 1222
4100.96 1262
4101.56 1228
4102.16 1142
4102.77 1232
4103.37 1263
4103.98 1316
4104.58 1334
4105.18 1284
4105.79 1156
4106.39 1203
4107.00 1189
4107.60 1291
4108.21 1186
4108.81 1157
4109.42 1244
4110.02 1212
4110.62 1102
4111.23 1075
4111.83 1104
4112.44 1138
4113.04 1071
4113.65 976
4114.25 1121
4114.86 1214
4115.46 1105
4116.07 1047
4116.67 1193
4117.28 1099
4117.88 1070
4118.49 1121
4119.09 1115
4119.70 1098
4120.31 1068
4120.91 1057
4121.52 1080
4122.12 1041
4122.73 1004
4123.33 1125
4123.94 1132
4124.54 1084
4125.15 1089
4125.76 1231
4126.36 1256
4126.97 1175
4127.57 1083
4128.18 1190
4128.79 1204
4129.39 1044
4130.00 1197
4130.60 1187
4131.21 1100
4131.82 1102
4132.42 1143
4133.03 1171
4133.63 1225
4134.24 1116
4134.85 1141
4135.45 1192
4136.06 1261
4136.67 1238
4137.27 1440
4137.88 1410
4138.49 1322
4139.09 1263
4139.70 1420
4140.31 1471
4140.91 1436
4141.52 1311
4142.13 1470
4142.74 1398
4143.34 1388
4143.95 1526
4144.56 1372
4145.16 1321
4145.77 1372
4146.38 1426
4146.99 1383
4147.59 1357
4148.20 1296
4148.81 1133
4149.42 1081
4150.02 1130
4150.63 1156
4151.24 1144
4151.85 1072
4152.45 1084
4153.06 1101
4153.67 1296
4154.28 1165
4154.88 1107
4155.49 1196
4156.10 1190
4156.71 1145
4157.32 1347
4157.93 1216
4158.53 1190
4159.14 1095
4159.75 1237
4160.36 1227
4160.97 1191
4161.57 1139
4162.18 1295
4162.79 1102
4163.40 1209
4164.01 1188
4164.62 1308
4165.23 1283
4165.83 1152
4166.44 1208
4167.05 1284
4167.66 1150
4168.27 1175
4168.88 1140
4169.49 1223
4170.10 1135
4170.71 1247
4171.32 1227
4171.92 1181
4172.53 1160
4173.14 1278
4173.75 1258
4174.36 1222
4174.97 1235
4175.58 1237
4176.19 1193
4176.80 1126
4177.41 1120
4178.02 1180
4178.63 1057
4179.24 1163
4179.85 1294
4180.46 1244
4181.07 1177
4181.68 1158
4182.29 1024
4182.90 990
4183.51 1116
4184.12 1177
4184.73 1178
4185.34 1308
4185.95 1330
4186.56 1150
4187.17 1074
4187.78 983
4188.39 960
4189.00 1111
4189.61 1070
4190.22 1282
4190.83 1059
4191.44 1130
4192.05 1050
4192.66 1121
4193.27 1127
4193.88 1151
4194.49 1270
4195.10 1210
4195.72 1291
4196.33 1243
4196.94 1213
4197.55 1121
4198.16 1153
4198.77 1181
4199.38 1100
4199.99 1009
4200.60 1078
4201.22 1103
4201.83 1119
4202.44 1143
4203.05 1030
4203.66 1039
4204.27 1103
4204.88 1089
4205.50 1056
4206.11 978
4206.72 930
4207.33 1133
4207.94 1187
4208.55 1106
4209.17 1103
4209.78 1171
4210.39 1137
4211.00 1054
4211.61 1072
4212.23 1129
4212.84 1119
4213.45 1236
4214.06 1144
4214.68 1077
4215.29 1199
4215.90 1248
4216.51 1156
4217.12 1234
4217.74 1232
4218.35 1332
4218.96 1286
4219.58 1309
4220.19 1355
4220.80 1299
4221.41 1334
4222.03 1178
4222.64 1141
4223.25 1149
4223.86 1292
4224.48 1155
4225.09 1160
4225.70 1218
4226.32 1267
4226.93 1339
4227.54 1269
4228.16 1400
4228.77 1380
4229.38 1383
4230.00 1451
4230.61 1436
4231.22 1435
4231.84 1339
4232.45 1518
4233.06 1605
4233.68 1678
4234.29 1711
4234.91 1714
4235.52 1864
4236.13 1724
4236.75 1907
4237.36 1676
4237.97 1552
4238.59 1522
4239.20 1451
4239.82 1415
4240.43 1394
4241.05 1342
4241.66 1194
4242.27 1203
4242.89 1213
4243.50 1097
4244.12 1084
4244.73 1077
4245.35 1269
4245.96 1313
4246.57 1229
4247.19 1249
4247.80 1135
4248.42 1161
4249.03 1328
4249.65 1229
4250.26 1162
4250.88 1275
4251.49 1253
4252.11 1282
4252.72 1174
4253.34 1120
4253.95 1079
4254.57 1154
4255.18 1180
4255.80 1159
4256.41 1218
4257.03 1262
4257.64 1182
4258.26 1084
4258.88 1192
4259.49 1127
4260.11 1166
4260.72 1088
4261.34 1206
4261.95 1078
4262.57 1085
4263.19 1141
4263.80 1185
4264.42 1216
4265.03 1200
4265.65 1228
4266.26 1277
4266.88 1417
4267.50 1352
4268.11 1320
4268.73 1234
4269.35 1227
4269.96 1372
4270.58 1383
4271.19 1279
4271.81 1262
4272.43 1260
4273.04 1258
4273.66 1230
4274.28 1325
4274.89 1206
4275.51 1204
4276.13 1169
4276.74 1189
4277.36 1250
4277.98 1200
4278.59 1235
4279.21 1155
4279.83 1073
4280.45 1048
4281.06 984
4281.68 1083
4282.30 1104
4282.91 1107
4283.53 1208
4284.15 1154
4284.77 1229
4285.38 1152
4286.00 1116
4286.62 1216
4287.24 1142
4287.85 1293
4288.47 1237
4289.09 1316
4289.71 1283
4290.32 1320
4290.94 1206
4291.56 1213
4292.18 1229
4292.80 1226
4293.41 1125
4294.03 1257
4294.65 1372
4295.27 1248
4295.89 1151
4296.50 1195
4297.12 1288
4297.74 1288
4298.36 1144
4298.98 1151
4299.60 1239
4300.21 1202
4300.83 1161
4301.45 1206
4302.07 1205
4302.69 1244
4303.31 1397
4303.93 1151
4304.54 1122
4305.16 1172
4305.78 1176
4306.40 1197
4307.02 1063
4307.64 1170
4308.26 1232
4308.88 1318
4309.50 1286
4310.12 1314
4310.73 1233
4311.35 1177
4311.97 1287
4312.59 1262
4313.21 1124
4313.83 1151
4314.45 1406
4315.07 1214
4315.69 1144
4316.31 1291
4316.93 1218
4317.55 1193
4318.17 1229
4318.79 1255
4319.41 1270
4320.03 1323
4320.65 1276
4321.27 1305
4321.89 1368
4322.51 1259
4323.13 1244
4323.75 1394
4324.37 1413
4324.99 1357
4325.61 1417
4326.23 1507
4326.85 1471
4327.47 1454
4328.09 1564
4328.71 1564
4329.33 1553
4329.95 1536
4330.57 1503
4331.19 1407
4331.81 1351
4332.44 1531
4333.06 1687
4333.68 1722
4334.30 1935
4334.92 1962
4335.54 2369
4336.16 2359
4336.78 2764
4337.40 2894
4338.02 2856
4338.65 2703
4339.27 2826
4339.89 2705
4340.51 2645
4341.13 2676
4341.75 2517
4342.37 2260
4342.99 2394
4343.62 2381
4344.24 2528
4344.86 3097
4345.48 3455
4346.10 3678
4346.73 4180
4347.35 4269
4347.97 4309
4348.59 3921
4349.21 3608
4349.83 3315
4350.46 3094
4351.08 2908
4351.70 2478
4352.32 2059
4352.95 2028
4353.57 1844
4354.19 1673
4354.81 1843
4355.43 1780
4356.06 1621
4356.68 1644
4357.30 1723
4357.93 1675
4358.55 1616
4359.17 1630
4359.79 1591
4360.42 1638
4361.04 1688
4361.66 1581
4362.28 1675
4362.91 1612
4363.53 1721
4364.15 1512
4364.78 1434
4365.40 1407
4366.02 1389
4366.65 1552
4367.27 1469
4367.89 1396
4368.52 1248
4369.14 1343
4369.76 1264
4370.39 1258
4371.01 1196
4371.63 1299
4372.26 1221
4372.88 1322
4373.50 1235
4374.13 1221
4374.75 1207
4375.38 1282
4376.00 1367
4376.62 1395
4377.25 1398
4377.87 1439
4378.50 1445
4379.12 1474
4379.74 1241
4380.37 1332
4380.99 1292
4381.62 1377
4382.24 1244
4382.87 1399
4383.49 1327
4384.11 1276
4384.74 1394
4385.36 1433
4385.99 1484
4386.61 1265
4387.24 1039
4387.86 1180
4388.49 1244
4389.11 1138
4389.74 1081
4390.36 1151
4390.99 1206
4391.61 1120
4392.24 1192
4392.86 1043
4393.49 1116
4394.11 1130
4394.74 1207
4395.36 1081
4395.99 1134
4396.61 1087
4397.24 1075
4397.86 1171
4398.49 1076
4399.12 1066
4399.74 1139
4400.37 1235
4400.99 1200
4401.62 1103
4402.24 1261
4402.87 1238
4403.50 1288
4404.12 1231
4404.75 1277
4405.37 1221
4406.00 1290
4406.62 1232
4407.25 1129
4407.88 1213
4408.50 1131
4409.13 1298
4409.76 1468
4410.38 1248
4411.01 1208
4411.64 1266
4412.26 1245
4412.89 1226
4413.51 1204
4414.14 1232
4414.77 1221
4415.39 1283
4416.02 1362
4416.65 1217
4417.28 1271
4417.90 1173
4418.53 1228
4419.16 1156
4419.78 1076
4420.41 1016
4421.04 1120
4421.66 1137
4422.29 1061
4422.92 1010
4423.55 1105
4424.17 1126
4424.80 1174
4425.43 1147
4426.06 1036
4426.68 1053
4427.31 1108
4427.94 1060
4428.57 966
4429.19 1092
4429.82 1093
4430.45 1029
4431.08 1125
4431.70 1027
4432.33 1035
4432.96 1128
4433.59 1203
4434.22 1145
4434.84 1144
4435.47 1284
4436.10 1266
4436.73 1276
4437.36 1283
4437.99 1144
4438.61 1141
4439.24 1125
4439.87 1147
4440.50 1215
4441.13 1220
4441.76 1151
4442.38 1273
4443.01 1163
4443.64 1219
4444.27 1170
4444.90 1159
4445.53 1146
4446.16 1216
4446.79 1313
4447.42 1198
4448.04 1205
4448.67 1183
4449.30 1184
4449.93 1145
4450.56 1126
4451.19 1223
4451.82 1270
4452.45 1189
4453.08 1295
4453.71 1251
4454.34 1297
4454.97 1250
4455.60 1221
4456.23 1341
4456.86 1185
4457.48 1375
4458.11 1438
4458.74 1367
4459.37 1190
4460.00 1283
4460.63 1161
4461.26 1136
4461.89 1152
4462.52 1166
4463.15 1195
4463.78 1226
4464.41 1008
4465.04 1057
4465.67 1169
4466.30 1076
4466.94 1129
4467.57 1118
4468.20 1092
4468.83 1188
4469.46 1118
4470.09 1147
4470.72 1164
4471.35 1130
4471.98 1206
4472.61 1202
4473.24 1141
4473.87 1239
4474.50 1214
4475.13 1187
4475.76 1086
4476.40 1042
4477.03 1029
4477.66 1118
4478.29 1141
4478.92 1160
4479.55 1247
4480.18 1249
4480.81 1044
4481.45 1115
4482.08 1172
4482.71 1167
4483.34 1024
4483.97 1160
4484.60 1194
4485.23 1267
4485.87 1250
4486.50 1213
4487.13 1168
4487.76 1161
4488.39 1183
4489.03 1137
4489.66 1186
4490.29 1175
4490.92 1204
4491.55 1297
4492.19 1172
4492.82 1200
4493.45 1142
4494.08 1140
4494.71 1146
4495.35 1161
4495.98 1167
4496.61 1156
4497.24 1314
4497.88 1270
4498.51 1313
4499.14 1319
4499.77 1542
4500.41 1484
4501.04 1652
4501.67 1631
4502.31 1564
4502.94 1640
4503.57 1852
4504.20 1812
4504.84 1483
4505.47 1385
4506.10 1507
4506.74 1416
4507.37 1319
4508.00 1279
4508.64 1240
4509.27 1376
4509.90 1231
4510.54 1221
4511.17 1187
4511.80 1156
4512.44 1336
4513.07 1338
4513.70 1171
4514.34 1168
4514.97 1203
4515.61 1177
4516.24 1227
4516.87 1131
4517.51 1179
4518.14 1205
4518.78 1272
4519.41 1233
4520.04 1108
4520.68 1196
4521.31 1254
4521.95 1227
4522.58 1340
4523.21 1225
4523.85 1207
4524.48 1151
4525.12 1226
4525.75 1258
4526.39 1302
4527.02 1238
4527.66 1279
4528.29 1164
4528.93 1227
4529.56 1395
4530.20 1381
4530.83 1419
4531.46 1459
4532.10 1584
4532.73 1520
4533.37 1504
4534.00 1425
4534.64 1489
4535.28 1432
4535.91 1432
4536.55 1320
4537.18 1368
4537.82 1392
4538.45 1359
4539.09 1284
4539.72 1284
4540.36 1395
4540.99 1175
4541.63 1166
4542.26 1169
4542.90 1253
4543.54 1128
4544.17 1150
4544.81 1051
4545.44 1101
4546.08 1088
4546.72 1157
4547.35 1162
4547.99 1028
4548.62 1107
4549.26 1214
4549.90 1172
4550.53 1141
4551.17 1080
4551.80 1125
4552.44 1180
4553.08 1086
4553.71 1080
4554.35 1055
4554.99 1019
4555.62 1049
4556.26 1044
4556.90 1107
4557.53 1116
4558.17 1065
4558.81 1015
4559.44 1065
4560.08 1029
4560.72 1139
4561.35 1117
4561.99 1130
4562.63 1082
4563.27 1158
4563.90 1150
4564.54 1027
4565.18 1087
4565.81 1136
4566.45 1104
4567.09 1065
4567.73 1164
4568.36 1161
4569.00 1010
4569.64 1170
4570.28 1183
4570.91 1035
4571.55 1080
4572.19 1175
4572.83 1074
4573.47 1026
4574.10 1058
4574.74 965
4575.38 1107
4576.02 1022
4576.66 1013
4577.29 1151
4577.93 1093
4578.57 1088
4579.21 1164
4579.85 1281
4580.49 1163
4581.12 1171
4581.76 1190
4582.40 1018
4583.04 1005
4583.68 1094
4584.32 1158
4584.95 1304
4585.59 1112
4586.23 1161
4586.87 1129
4587.51 1134
4588.15 1221
4588.79 1145
4589.43 1371
4590.07 1483
4590.70 1737
4591.34 1850
4591.98 1710
4592.62 1524
4593.26 1797
4593.90 1591
4594.54 1528
4595.18 1426
4595.82 1246
4596.46 1236
4597.10 1207
4597.74 1160
4598.38 1188
4599.02 1288
4599.66 1336
4600.30 1207
4600.93 1143
4601.57 1141
4602.21 1175
4602.85 1201
4603.49 1246
4604.13 1182
4604.77 1188
4605.41 1197
4606.05 1153
4606.69 1230
4607.33 1201
4607.97 1079
4608.62 1162
4609.26 1148
4609.90 1181
4610.54 1130
4611.18 1258
4611.82 1235
4612.46 1188
4613.10 1122
4613.74 1178
4614.38 1221
4615.02 1228
4615.66 1041
4616.30 1135
4616.94 1286
4617.58 1150
4618.22 1078
4618.87 1081
4619.51 1047
4620.15 1062
4620.79 1182
4621.43 998
4622.07 1011
4622.71 1012
4623.35 952
4624.00 1003
4624.64 1031
4625.28 1076
4625.92 1021
4626.56 1080
4627.20 1074
4627.84 1028
4628.49 1062
4629.13 1115
4629.77 1040
4630.41 1037
4631.05 1149
4631.69 1190
4632.34 1072
4632.98 1207
4633.62 1198
4634.26 1138
4634.91 1224
4635.55 1397
4636.19 1363
4636.83 1217
4637.47 1310
4638.12 1263
4638.76 1283
4639.40 1290
4640.04 1241
4640.69 1177
4641.33 1346
4641.97 1134
4642.61 1237
4643.26 1209
4643.90 1115
4644.54 1197
4645.18 1271
4645.83 1187
4646.47 1050
4647.11 1065
4647.76 1079
4648.40 1104
4649.04 1073
4649.69 1112
4650.33 1123
4650.97 1098
4651.62 1070
4652.26 1121
4652.90 1198
4653.55 1110
4654.19 1161
4654.83 938
4655.48 1068
4656.12 953
4656.76 992
4657.41 987
4658.05 1040
4658.69 967
4659.34 984
4659.98 1077
4660.63 1089
4661.27 1165
4661.91 1231
4662.56 1009
4663.20 992
4663.85 1105
4664.49 1197
4665.13 1095
4665.78 1121
4666.42 1074
4667.07 1068
4667.71 1137
4668.36 1118
4669.00 988
4669.64 958
4670.29 1067
4670.93 1079
4671.58 953
4672.22 1123
4672.87 987
4673.51 932
4674.16 1129
4674.80 1139
4675.45 1008
4676.09 1129
4676.74 1003
4677.38 995
4678.03 1053
4678.67 1117
4679.32 1096
4679.96 1126
4680.61 1132
4681.25 1224
4681.90 1158
4682.54 1293
4683.19 1330
4683.84 1197
4684.48 1082
4685.13 1041
4685.77 1105
4686.42 1162
4687.06 1049
4687.71 992
4688.36 1014
4689.00 951
4689.65 1084
4690.29 1088
4690.94 1069
4691.58 1124
4692.23 1101
4692.88 1102
4693.52 1060
4694.17 1188
4694.82 1099
4695.46 1062
4696.11 1228
4696.75 1202
4697.40 1352
4698.05 1262
4698.69 1434
4699.34 1566
4699.99 1562
4700.63 1490
4701.28 1490
4701.93 1394
4702.57 1391
4703.22 1259
4703.87 1186
4704.51 1242
4705.16 1099
4705.81 1049
4706.46 1110
4707.10 1085
4707.75 1268
4708.40 1204
4709.04 1302
4709.69 1238
4710.34 1256
4710.99 1185
4711.63 1227
4712.28 1206
4712.93 1212
4713.58 1132
4714.22 1214
4714.87 1192
4715.52 1180
4716.17 1115
4716.81 1181
4717.46 1202
4718.11 1075
4718.76 1031
4719.41 1092
4720.05 1065
4720.70 1077
4721.35 1232
4722.00 1193
4722.65 1027
4723.29 1087
4723.94 1177
4724.59 1174
4725.24 1206
4725.89 1181
4726.54 1172
4727.18 1278
4727.83 1170
4728.48 1288
4729.13 1137
4729.78 1189
4730.43 1253
4731.08 1232
4731.73 1176
4732.37 1228
4733.02 1104
4733.67 1233
4734.32 1131
4734.97 1173
4735.62 1244
4736.27 1101
4736.92 1125
4737.57 1217
4738.22 1256
4738.86 1153
4739.51 1105
4740.16 1033
4740.81 1238
4741.46 1054
4742.11 994
4742.76 1164
4743.41 1195
4744.06 1166
4744.71 1267
4745.36 1239
4746.01 1121
4746.66 1211
4747.31 1278
4747.96 1276
4748.61 1357
4749.26 1547
4749.91 1515
4750.56 1570
4751.21 1768
4751.86 1925
4752.51 1896
4753.16 1862
4753.81 1943
4754.46 1778
4755.11 1793
4755.76 1693
4756.41 1441
4757.06 1456
4757.71 1545
4758.36 1403
4759.01 1252
4759.67 1237
4760.32 1203
4760.97 1151
4761.62 1075
4762.27 1109
4762.92 1203
4763.57 1118
4764.22 1116
4764.87 1114
4765.52 1282
4766.17 1215
4766.83 1149
4767.48 1172
4768.13 1249
4768.78 1208
4769.43 1142
4770.08 1202
4770.73 1169
4771.39 1191
4772.04 1106
4772.69 1256
4773.34 1037
4773.99 1155
4774.64 1103
4775.30 1087
4775.95 1113
4776.60 1179
4777.25 1165
4777.90 1272
4778.56 1216
4779.21 1175
4779.86 1132
4780.51 1142
4781.16 1221
4781.82 1296
4782.47 1281
4783.12 1173
4783.77 1242
4784.43 1117
4785.08 1201
4785.73 1193
4786.38 1126
4787.04 1300
4787.69 1260
4788.34 1336
4788.99 1479
4789.65 1435
4790.30 1474
4790.95 1504
4791.60 1429
4792.26 1461
4792.91 1580
4793.56 1431
4794.22 1464
4794.87 1441
4795.52 1474
4796.18 1352
4796.83 1383
4797.48 1438
4798.14 1268
4798.79 1276
4799.44 1256
4800.10 1260
4800.75 1358
4801.40 1279
4802.06 1202
4802.71 1318
4803.36 1257
4804.02 1254
4804.67 1138
4805.33 1275
4805.98 1297
4806.63 1203
4807.29 1242
4807.94 1187
4808.59 1098
4809.25 1084
4809.90 1094
4810.56 1118
4811.21 1115
4811.87 1119
4812.52 1253
4813.17 1254
4813.83 1297
4814.48 1141
4815.14 1214
4815.79 1271
4816.45 1303
4817.10 1327
4817.76 1335
4818.41 1325
4819.07 1438
4819.72 1290
4820.38 1450
4821.03 1323
4821.69 1444
4822.34 1449
4823.00 1389
4823.65 1364
4824.31 1552
4824.96 1491
4825.62 1465
4826.27 1413
4826.93 1455
4827.58 1554
4828.24 1554
4828.89 1510
4829.55 1579
4830.20 1608
4830.86 1514
4831.51 1449
4832.17 1472
4832.83 1551
4833.48 1660
4834.14 1590
4834.79 1572
4835.45 1688
4836.10 1876
4836.76 1785
4837.42 1950
4838.07 1959
4838.73 1886
4839.39 2119
4840.04 1785
4840.70 1923
4841.35 1920
4842.01 2052
4842.67 1977
4843.32 1895
4843.98 2002
4844.64 1990
4845.29 1993
4845.95 2158
4846.61 2289
4847.26 2315
4847.92 2526
4848.58 2756
4849.23 2999
4849.89 3145
4850.55 3425
4851.20 3259
4851.86 3122
4852.52 3199
4853.17 3131
4853.83 2867
4854.49 2820
4855.15 2849
4855.80 3079
4856.46 3076
4857.12 2995
4857.78 3161
4858.43 3271
4859.09 3132
4859.75 3063
4860.41 3091
4861.06 2942
4861.72 2749
4862.38 2625
4863.04 2727
4863.69 2646
4864.35 2686
4865.01 2530
4865.67 2468
4866.33 2647
4866.98 2666
4867.64 2765
4868.30 2651
4868.96 2552
4869.62 2368
4870.27 2253
4870.93 2362
4871.59 2343
4872.25 2243
4872.91 2321
4873.57 2229
4874.22 2326
4874.88 2227
4875.54 2153
4876.20 2175
4876.86 2062
4877.52 2106
4878.18 2093
4878.83 2264
4879.49 2183
4880.15 2077
4880.81 2125
4881.47 1995
4882.13 1862
4882.79 1901
4883.45 1884
4884.11 1932
4884.77 1944
4885.43 1836
4886.08 1713
4886.74 1708
4887.40 1924
4888.06 1921
4888.72 1919
4889.38 2037
4890.04 1925
4890.70 1853
4891.36 1990
4892.02 1997
4892.68 1798
4893.34 1814
4894.00 1902
4894.66 1818
4895.32 1684
4895.98 1590
4896.64 1510
4897.30 1603
4897.96 1632
4898.62 1657
4899.28 1739
4899.94 1601
4900.60 1552
4901.26 1651
4901.92 1539
4902.58 1332
4903.24 1382
4903.90 1388
4904.56 1387
4905.22 1309
4905.88 1289
4906.55 1364
4907.21 1387
4907.87 1456
4908.53 1405
4909.19 1405
4909.85 1256
4910.51 1333
4911.17 1299
4911.83 1242
4912.49 1288
4913.15 1403
4913.82 1335
4914.48 1201
4915.14 1380
4915.80 1246
4916.46 1224
4917.12 1228
4917.78 1302
4918.44 1258
4919.11 1297
4919.77 1258
4920.43 1299
4921.09 1309
4921.75 1279
4922.41 1189
4923.08 1172
4923.74 1177
4924.40 1227
4925.06 1121
4925.72 1377
4926.39 1337
4927.05 1213
4927.71 1232
4928.37 1187
4929.03 1360
4929.70 1367
4930.36 1282
4931.02 1231
4931.68 1231
4932.35 1215
4933.01 1211
4933.67 1305
4934.33 1284
4935.00 1234
4935.66 1158
4936.32 1133
4936.98 1125
4937.65 1141
4938.31 1202
4938.97 1114
4939.64 1160
4940.30 1330
4940.96 1219
4941.62 1119
4942.29 1208
4942.95 1248
4943.61 1160
4944.28 1165
4944.94 1194
4945.60 1079
4946.27 1143
4946.93 1204
4947.59 1085
4948.26 1048
4948.92 1137
4949.58 1185
4950.25 1186
4950.91 1135
4951.58 1232
4952.24 1165
4952.90 1137
4953.57 1111
4954.23 1110
4954.90 1098
4955.56 1124
4956.22 1118
4956.89 1092
4957.55 1246
4958.22 1141
4958.88 1071
4959.54 1108
4960.21 1103
4960.87 1241
4961.54 1208
4962.20 1152
4962.87 1164
4963.53 1130
4964.19 1149
4964.86 1302
4965.52 1156
4966.19 1078
4966.85 1115
4967.52 1145
4968.18 1119
4968.85 1228
4969.51 1147
4970.18 1106
4970.84 1155
4971.51 1239
4972.17 1095
4972.84 1115
4973.50 1006
4974.17 1084
4974.83 1219
4975.50 1152
4976.16 1186
4976.83 1230
4977.50 1243
4978.16 1058
4978.83 1173
4979.49 1222
4980.16 1155
4980.82 1029
4981.49 1070
4982.15 1072
4982.82 1029
4983.49 1054
4984.15 1128
4984.82 1192
4985.48 1215
4986.15 1287
4986.82 1245
4987.48 1298
4988.15 1542
4988.81 1550
4989.48 1368
4990.15 1265
4990.81 1370
4991.48 1403
4992.15 1320
4992.81 1274
4993.48 1388
4994.15 1325
4994.81 1173
4995.48 1251
4996.15 1236
4996.81 1205
4997.48 1228
4998.15 1261
4998.81 1130
4999.48 1047
5000.15 1016
5000.81 1059
5001.48 967
5002.15 1020
5002.82 1045
5003.48 1117
5004.15 1017
5004.82 1095
5005.48 958
5006.15 977
5006.82 1027
5007.49 1142
5008.15 1210
5008.82 1047
5009.49 963
5010.16 991
5010.82 965
5011.49 996
5012.16 1201
5012.83 1104
5013.50 1109
5014.16 1079
5014.83 1092
5015.50 1021
5016.17 951
5016.84 1016
5017.50 1114
5018.17 1064
5018.84 1082
5019.51 1140
5020.18 1199
5020.84 1171
5021.51 1179
5022.18 1060
5022.85 1138
5023.52 1200
5024.19 1247
5024.86 1117
5025.52 998
5026.19 1113
5026.86 1126
5027.53 1201
5028.20 1116
5028.87 1167
5029.54 1149
5030.21 1085
5030.88 1071
5031.54 1027
5032.21 1070
5032.88 1147
5033.55 1152
5034.22 1039
5034.89 983
5035.56 1066
5036.23 1048
5036.90 1030
5037.57 1113
5038.24 1063
5038.91 1054
5039.58 1137
5040.25 1026
5040.92 972
5041.59 998
5042.26 908
5042.92 1029
5043.59 1070
5044.26 1168
5044.93 1040
5045.60 1043
5046.27 985
5046.94 961
5047.61 985
5048.29 979
5048.96 1061
5049.63 1041
5050.30 978
5050.97 1095
5051.64 992
5052.31 1065
5052.98 976
5053.65 954
5054.32 1042
5054.99 963
5055.66 951
5056.33 989
5057.00 963
5057.67 1013
5058.34 999
5059.01 1016
5059.68 994
5060.36 972
5061.03 985
5061.70 905
5062.37 965
5063.04 960
5063.71 939
5064.38 1013
5065.05 1057
5065.73 1019
5066.40 1047
5067.07 1016
5067.74 1071
5068.41 1057
5069.08 1019
5069.75 981
5070.43 1024
5071.10 1026
5071.77 1005
5072.44 1026
5073.11 1065
5073.78 1039
5074.46 987
5075.13 989
5075.80 1032
5076.47 1009
5077.14 1053
5077.82 1126
5078.49 1154
5079.16 1128
5079.83 1192
5080.51 1187
5081.18 1109
5081.85 1171
5082.52 1114
5083.20 1092
5083.87 1083
5084.54 991
5085.21 973
5085.89 1135
5086.56 1069
5087.23 1263
5087.90 1018
5088.58 1092
5089.25 1143
5089.92 1186
5090.60 1254
5091.27 1281
5091.94 1161
5092.61 1206
5093.29 1282
5093.96 1217
5094.63 1185
5095.31 1122
5095.98 1202
5096.65 1196
5097.33 1147
5098.00 1131
5098.67 1089
5099.35 1063
5100.02 967
5100.70 906
5101.37 959
5102.04 964
5102.72 962
5103.39 1091
5104.06 972
5104.74 984
5105.41 1091
5106.09 1128
5106.76 1121
5107.43 1139
5108.11 1140
5108.78 1097
5109.46 1124
5110.13 1103
5110.81 1058
5111.48 1054
5112.15 1080
5112.83 1009
5113.50 891
5114.18 949
5114.85 979
5115.53 989
5116.20 887
5116.88 968
5117.55 983
5118.23 1080
5118.90 1124
5119.58 1058
5120.25 968
5120.93 1055
5121.60 1025
5122.28 991
5122.95 972
5123.63 905
5124.30 975
5124.98 1004
5125.65 1021
5126.33 1120
5127.00 1111
5127.68 1044
5128.35 1145
5129.03 1050
5129.70 944
5130.38 968
5131.06 1018
5131.73 1063
5132.41 1030
5133.08 1107
5133.76 976
5134.43 1039
5135.11 1058
5135.79 1006
5136.46 942
5137.14 867
5137.81 948
5138.49 1018
5139.17 999
5139.84 983
5140.52 962
5141.20 994
5141.87 955
5142.55 931
5143.22 984
5143.90 853
5144.58 816
5145.25 867
5145.93 939
5146.61 844
5147.28 881
5147.96 970
5148.64 965
5149.31 962
5149.99 890
5150.67 860
5151.35 933
5152.02 979
5152.70 1019
5153.38 941
5154.05 964
5154.73 972
5155.41 994
5156.09 1011
5156.76 907
5157.44 878
5158.12 967
5158.80 897
5159.47 982
5160.15 1033
5160.83 992
5161.51 924
5162.18 975
5162.86 984
5163.54 986
5164.22 937
5164.89 981
5165.57 1028
5166.25 986
5166.93 884
5167.61 1023
5168.28 1011
5168.96 997
5169.64 1052
5170.32 1028
5171.00 1072
5171.68 1063
5172.35 957
5173.03 944
5173.71 982
5174.39 1015
5175.07 957
5175.75 893
5176.43 997
5177.10 998
5177.78 929
5178.46 865
5179.14 986
5179.82 1005
5180.50 1079
5181.18 1085
5181.86 1133
5182.53 1096
5183.21 1026
5183.89 986
5184.57 1069
5185.25 1044
5185.93 928
5186.61 898
5187.29 899
5187.97 956
5188.65 936
5189.33 975
5190.01 1027
5190.69 991
5191.37 878
5192.05 1066
5192.73 965
5193.41 932
5194.09 924
5194.77 916
5195.45 906
5196.12 936
5196.80 904
5197.48 891
5198.17 1033
5198.85 949
5199.53 857
5200.21 910
5200.89 941
5201.57 935
5202.25 975
5202.93 1023
5203.61 1064
5204.29 998
5204.97 1039
5205.65 933
5206.33 981
5207.01 990
5207.69 944
5208.37 937
5209.05 985
5209.73 1023
5210.41 989
5211.09 956
5211.78 935
5212.46 941
5213.14 1009
5213.82 1031
5214.50 987
5215.18 1026
5215.86 1068
5216.54 974
5217.22 962
5217.91 1042
5218.59 1042
5219.27 1099
5219.95 1081
5220.63 1034
5221.31 954
5222.00 949
5222.68 1062
5223.36 959
5224.04 912
5224.72 918
5225.40 924
5226.09 977
5226.77 897
5227.45 893
5228.13 923
5228.81 969
5229.50 956
5230.18 843
5230.86 808
5231.54 981
5232.22 1015
5232.91 931
5233.59 973
5234.27 964
5234.95 957
5235.64 934
5236.32 937
5237.00 916
5237.68 946
5238.37 998
5239.05 968
5239.73 867
5240.42 975
5241.10 970
5241.78 991
5242.46 1018
5243.15 976
5243.83 934
5244.51 875
5245.20 1015
5245.88 1033
5246.56 961
5247.25 959
5247.93 933
5248.61 947
5249.30 1152
5249.98 1037
5250.66 1025
5251.35 1112
5252.03 1075
5252.71 1033
5253.40 973
5254.08 1086
5254.77 1063
5255.45 1011
5256.13 1034
5256.82 968
5257.50 917
5258.18 868
5258.87 850
5259.55 1021
5260.24 1044
5260.92 1112
5261.61 1087
5262.29 971
5262.97 964
5263.66 975
5264.34 1010
5265.03 1067
5265.71 1069
5266.40 1005
5267.08 1021
5267.76 1015
5268.45 1124
5269.13 1032
5269.82 967
5270.50 943
5271.19 1057
5271.87 1054
5272.56 1004
5273.24 973
5273.93 951
5274.61 877
5275.30 932
5275.98 959
5276.67 1031
5277.35 909
5278.04 826
5278.72 915
5279.41 970
5280.10 1002
5280.78 903
5281.47 999
5282.15 990
5282.84 917
5283.52 1034
5284.21 1005
5284.89 1112
5285.58 1000
5286.27 993
5286.95 1005
5287.64 969
5288.32 925
5289.01 1006
5289.70 935
5290.38 951
5291.07 880
5291.75 857
5292.44 987
5293.13 1015
5293.81 956
5294.50 835
5295.19 944
5295.87 930
5296.56 995
5297.24 996
5297.93 949
5298.62 994
5299.30 1067
5299.99 1054
5300.68 1068
5301.36 1141
5302.05 1038
5302.74 1073
5303.43 1041
5304.11 985
5304.80 1038
5305.49 1015
5306.17 994
5306.86 982
5307.55 919
5308.24 1036
5308.92 1101
5309.61 1092
5310.30 1018
5310.98 1105
5311.67 1105
5312.36 956
5313.05 938
5313.73 1104
5314.42 1092
5315.11 988
5315.80 980
5316.49 949
5317.17 1013
5317.86 936
5318.55 1046
5319.24 1233
5319.92 1183
5320.61 1264
5321.30 1271
5321.99 1131
5322.68 1214
5323.37 1109
5324.05 1035
5324.74 973
5325.43 1053
5326.12 971
5326.81 827
5327.50 926
5328.18 915
5328.87 948
5329.56 1017
5330.25 1075
5330.94 986
5331.63 965
5332.32 938
5333.01 953
5333.69 884
5334.38 915
5335.07 986
5335.76 961
5336.45 947
5337.14 958
5337.83 1076
5338.52 1082
5339.21 933
5339.90 1030
5340.59 992
5341.27 929
5341.96 1013
5342.65 984
5343.34 938
5344.03 998
5344.72 964
5345.41 1095
5346.10 985
5346.79 919
5347.48 983
5348.17 1051
5348.86 1061
5349.55 1071
5350.24 1046
5350.93 1083
5351.62 1103
5352.31 1192
5353.00 1089
5353.69 915
5354.38 985
5355.07 987
5355.76 990
5356.45 911
5357.14 873
5357.83 1016
5358.52 955
5359.21 916
5359.90 836
5360.60 887
5361.29 997
5361.98 942
5362.67 987
5363.36 933
5364.05 927
5364.74 1011
5365.43 969
5366.12 921
5366.81 1027
5367.50 970
5368.19 895
5368.89 923
5369.58 1021
5370.27 884
5370.96 892
5371.65 951
5372.34 954
5373.03 945
5373.73 897
5374.42 1002
5375.11 881
5375.80 909
5376.49 882
5377.18 962
5377.87 890
5378.57 971
5379.26 875
5379.95 861
5380.64 881
5381.33 794
5382.03 857
5382.72 900
5383.41 892
5384.10 838
5384.79 888
5385.49 891
5386.18 926
5386.87 924
5387.56 1010
5388.26 897
5388.95 998
5389.64 1081
5390.33 934
5391.03 1088
5391.72 1144
5392.41 994
5393.10 1069
5393.80 1025
5394.49 1032
5395.18 1022
5395.88 1005
5396.57 976
5397.26 972
5397.95 820
5398.65 853
5399.34 908
5400.03 891
5400.73 872
5401.42 785
5402.11 724
5402.81 897
5403.50 1011
5404.19 944
5404.89 882
5405.58 912
5406.27 924
5406.97 989
5407.66 986
5408.36 912
5409.05 954
5409.74 1049
5410.44 981
5411.13 994
5411.82 897
5412.52 889
5413.21 980
5413.91 956
5414.60 883
5415.29 882
5415.99 943
5416.68 937
5417.38 986
5418.07 931
5418.77 1050
5419.46 1073
5420.15 901
5420.85 861
5421.54 987
5422.24 1042
5422.93 1055
5423.63 1085
5424.32 1009
5425.02 994
5425.71 922
5426.41 1001
5427.10 980
5427.80 1010
5428.49 1005
5429.19 1026
5429.88 944
5430.58 992
5431.27 959
5431.97 1072
5432.66 1077
5433.36 1052
5434.05 993
5434.75 945
5435.44 1018
5436.14 993
5436.83 1023
5437.53 1158
5438.23 1140
5438.92 1205
5439.62 1212
5440.31 1159
5441.01 1160
5441.70 1083
5442.40 1077
5443.10 1018
5443.79 1031
5444.49 1062
5445.18 1183
5445.88 1300
5446.58 1356
5447.27 1298
5447.97 1258
5448.67 1231
5449.36 1341
5450.06 1465
5450.75 1310
5451.45 1385
5452.15 1278
5452.84 1212
5453.54 1267
5454.24 1161
5454.93 1170
5455.63 1156
5456.33 1247
5457.02 1220
5457.72 1166
5458.42 1252
5459.11 1152
5459.81 1068
5460.51 1109
5461.21 1156
5461.90 1199
5462.60 1285
5463.30 1407
5463.99 1362
5464.69 1327
5465.39 1237
5466.09 1405
5466.78 1406
5467.48 1315
5468.18 1307
5468.88 1251
5469.57 1259
5470.27 1387
5470.97 1306
5471.67 1270
5472.37 1357
5473.06 1376
5473.76 1287
5474.46 1289
5475.16 1498
5475.85 1505
5476.55 1457
5477.25 1629
5477.95 1817
5478.65 1867
5479.35 1929
5480.04 2215
5480.74 2349
5481.44 2448
5482.14 2455
5482.84 2467
5483.54 2235
5484.23 2097
5484.93 2010
5485.63 2005
5486.33 1727
5487.03 1878
5487.73 1911
5488.43 1841
5489.13 1821
5489.82 1707
5490.52 1816
5491.22 1798
5491.92 1923
5492.62 1735
5493.32 1689
5494.02 1723
5494.72 2007
5495.42 2025
5496.12 1959
5496.82 1993
5497.52 2150
5498.21 2416
5498.91 2603
5499.61 2959
5500.31 3462
5501.01 3530
5501.71 3735
5502.41 4007
5503.11 3773
5503.81 3491
5504.51 3125
5505.21 2795
5505.91 2459
5506.61 2158
5507.31 1944
5508.01 1882
5508.71 1855
5509.41 1932
5510.11 1790
5510.81 1707
5511.51 1884
5512.21 1939
5512.91 1572
5513.61 1528
5514.31 1597
5515.01 1559
5515.72 1667
5516.42 1520
5517.12 1628
5517.82 1579
5518.52 1435
5519.22 1440
5519.92 1346
5520.62 1295
5521.32 1379
5522.02 1298
5522.72 1252
5523.42 1208
5524.13 1343
5524.83 1273
5525.53 1187
5526.23 1242
5526.93 1205
5527.63 1111
5528.33 1151
5529.03 1077
5529.74 1068
5530.44 1093
5531.14 1149
5531.84 1215
5532.54 1221
5533.24 1150
5533.95 1207
5534.65 1171
5535.35 1143
5536.05 1161
5536.75 1213
5537.45 1139
5538.16 1121
5538.86 1183
5539.56 1196
5540.26 1073
5540.96 1056
5541.67 1120
5542.37 1025
5543.07 1072
5543.77 1085
5544.48 1308
5545.18 1168
5545.88 1082
5546.58 1091
5547.29 967
5547.99 993
5548.69 953
5549.39 989
5550.10 906
5550.80 1011
5551.50 1008
5552.21 956
5552.91 970
5553.61 931
5554.31 1072
5555.02 1054
5555.72 989
5556.42 1147
5557.13 1089
5557.83 1003
5558.53 1046
5559.24 987
5559.94 1043
5560.64 970
5561.35 977
5562.05 951
5562.75 895
5563.46 975
5564.16 994
5564.86 914
5565.57 957
5566.27 934
5566.98 1014
5567.68 1056
5568.38 990
5569.09 956
5569.79 1027
5570.50 1149
5571.20 996
5571.90 987
5572.61 1057
5573.31 968
5574.02 1017
5574.72 941
5575.42 961
5576.13 953
5576.83 989
5577.54 1073
5578.24 1036
5578.95 988
5579.65 952
5580.36 1070
5581.06 961
5581.77 928
5582.47 953
5583.18 947
5583.88 1003
5584.59 1029
5585.29 994
5586.00 1053
5586.70 1046
5587.41 937
5588.11 1013
5588.82 1036
5589.52 1079
5590.23 987
5590.93 976
5591.64 886
5592.34 927
5593.05 963
5593.75 1016
5594.46 939
5595.16 946
5595.87 928
5596.58 834
5597.28 878
5597.99 878
5598.69 886
5599.40 980
5600.10 956
5600.81 850
5601.52 810
5602.22 910
5602.93 1058
5603.64 1046
5604.34 944
5605.05 954
5605.75 856
5606.46 849
5607.17 887
5607.87 882
5608.58 830
5609.29 880
5609.99 887
5610.70 873
5611.41 825
5612.11 853
5612.82 880
5613.53 804
5614.23 932
5614.94 954
5615.65 892
5616.35 938
5617.06 922
5617.77 891
5618.47 938
5619.18 960
5619.89 860
5620.60 815
5621.30 896
5622.01 1006
5622.72 951
5623.42 947
5624.13 838
5624.84 913
5625.55 980
5626.25 899
5626.96 833
5627.67 894
5628.38 996
5629.09 984
5629.79 974
5630.50 952
5631.21 969
5631.92 955
5632.62 882
5633.33 929
5634.04 835
5634.75 931
5635.46 1061
5636.16 993
5636.87 983
5637.58 860
5638.29 1007
5639.00 1116
5639.71 962
5640.41 1037
5641.12 1058
5641.83 1006
5642.54 1075
5643.25 904
5643.96 942
5644.67 950
5645.38 947
5646.08 974
5646.79 953
5647.50 901
5648.21 936
5648.92 869
5649.63 898
5650.34 1025
5651.05 991
5651.76 1058
5652.47 916
5653.17 923
5653.88 937
5654.59 1067
5655.30 1120
5656.01 1187
5656.72 1141
5657.43 1271
5658.14 1216
5658.85 1229
5659.56 1343
5660.27 1276
5660.98 1204
5661.69 1115
5662.40 1068
5663.11 1066
5663.82 1160
5664.53 974
5665.24 998
5665.95 955
5666.66 971
5667.37 1141
5668.08 1040
5668.79 944
5669.50 933
5670.21 922
5670.92 1033
5671.63 991
5672.34 1068
5673.05 1122
5673.76 959
5674.47 1003
5675.18 1006
5675.89 959
5676.60 1011
5677.31 927
5678.03 785
5678.74 843
5679.45 1014
5680.16 864
5680.87 915
5681.58 975
5682.29 994
5683.00 1023
5683.71 1002
5684.42 981
5685.14 1038
5685.85 1154
5686.56 1135
5687.27 1105
5687.98 1074
5688.69 819
5689.40 929
5690.12 931
5690.83 934
5691.54 903
5692.25 870
5692.96 963
5693.67 874
5694.39 879
5695.10 872
5695.81 866
5696.52 930
5697.23 841
5697.95 775
5698.66 898
5699.37 922
5700.08 943
5700.79 990
5701.51 970
5702.22 920
5702.93 853
5703.64 859
5704.36 911
5705.07 761
5705.78 863
5706.49 816
5707.21 825
5707.92 870
5708.63 825
5709.35 836
5710.06 863
5710.77 907
5711.48 919
5712.20 941
5712.91 878
5713.62 938
5714.34 875
5715.05 932
5715.76 789
5716.48 864
5717.19 836
5717.90 785
5718.61 895
5719.33 832
5720.04 791
5720.76 788
5721.47 796
5722.18 852
5722.90 867
5723.61 919
5724.32 934
5725.04 900
5725.75 929
5726.46 905
5727.18 935
5727.89 928
5728.61 905
5729.32 898
5730.03 968
5730.75 863
5731.46 941
5732.18 904
5732.89 965
5733.61 927
5734.32 898
5735.03 917
5735.75 912
5736.46 843
5737.18 879
5737.89 915
5738.61 947
5739.32 864
5740.04 882
5740.75 917
5741.47 856
5742.18 963
5742.89 895
5743.61 857
5744.32 745
5745.04 862
5745.75 872
5746.47 889
5747.19 883
5747.90 900
5748.62 814
5749.33 819
5750.05 765
5750.76 810
5751.48 789
5752.19 839
5752.91 930
5753.62 987
5754.34 848
5755.05 881
5755.77 913
5756.49 894
5757.20 849
5757.92 841
5758.63 817
5759.35 832
5760.06 915
5760.78 827
5761.50 883
5762.21 911
5762.93 894
5763.65 852
5764.36 847
5765.08 811
5765.79 836
5766.51 847
5767.23 826
5767.94 800
5768.66 815
5769.38 774
5770.09 832
5770.81 810
5771.53 834
5772.24 816
5772.96 895
5773.68 911
5774.39 933
5775.11 792
5775.83 912
5776.54 937
5777.26 927
5777.98 835
5778.69 755
5779.41 846
5780.13 798
5780.85 864
5781.56 833
5782.28 899
5783.00 884
5783.72 896
5784.43 874
5785.15 925
5785.87 834
5786.59 884
5787.30 1002
5788.02 1019
5788.74 939
5789.46 915
5790.17 878
5790.89 841
5791.61 834
5792.33 888
5793.05 959
5793.76 919
5794.48 1033
5795.20 952
5795.92 953
5796.64 952
5797.35 838
5798.07 998
5798.79 1000
5799.51 1005
5800.23 1058
5800.95 1253
5801.66 1347
5802.38 1429
5803.10 1591
5803.82 1499
5804.54 1449
5805.26 1476
5805.98 1456
5806.70 1267
5807.41 1134
5808.13 1038
5808.85 1066
5809.57 1117
5810.29 1044
5811.01 1058
5811.73 994
5812.45 967
5813.17 1005
5813.89 1107
5814.61 1078
5815.32 1114
5816.04 1139
5816.76 1029
5817.48 944
5818.20 997
5818.92 1030
5819.64 1015
5820.36 1043
5821.08 984
5821.80 1046
5822.52 1050
5823.24 980
5823.96 906
5824.68 1078
5825.40 1080
5826.12 1015
5826.84 1004
5827.56 978
5828.28 976
5829.00 975
5829.72 1055
5830.44 1043
5831.16 1109
5831.88 1081
5832.60 1015
5833.32 1045
5834.04 935
5834.76 958
5835.48 939
5836.21 1053
5836.93 1047
5837.65 1051
5838.37 1044
5839.09 902
5839.81 971
5840.53 929
5841.25 961
5841.97 970
5842.69 1064
5843.41 1013
5844.14 905
5844.86 959
5845.58 1055
5846.30 1109
5847.02 1098
5847.74 1064
5848.46 1072
5849.18 1037
5849.91 1071
5850.63 1032
5851.35 1044
5852.07 1047
5852.79 1075
5853.51 1094
5854.24 1053
5854.96 1025
5855.68 1034
5856.40 1034
5857.12 1003
5857.85 1012
5858.57 1051
5859.29 993
5860.01 1001
5860.73 1059
5861.46 1063
5862.18 1138
5862.90 1097
5863.62 1158
5864.35 1214
5865.07 1215
5865.79 1180
5866.51 1105
5867.24 1143
5867.96 1264
5868.68 1234
5869.40 1145
5870.13 1108
5870.85 1062
5871.57 1147
5872.29 1057
5873.02 1092
5873.74 1057
5874.46 1058
5875.19 1048
5875.91 1044
5876.63 987
5877.36 1061
5878.08 1131
5878.80 1180
5879.53 1214
5880.25 1147
5880.97 1111
5881.70 1135
5882.42 1148
5883.14 1117
5883.87 1244
5884.59 1338
5885.31 1295
5886.04 1257
5886.76 1270
5887.49 1240
5888.21 1260
5888.93 1288
5889.66 1113
5890.38 1114
5891.11 1111
5891.83 1105
5892.55 1119
5893.28 1203
5894.00 1026
5894.73 1056
5895.45 1037
5896.17 1088
5896.90 1044
5897.62 1134
5898.35 1076
5899.07 1135
5899.80 1085
5900.52 1161
5901.25 1119
5901.97 1077
5902.70 1023
5903.42 1146
5904.15 1173
5904.87 1071
5905.60 1240
5906.32 1140
5907.05 1224
5907.77 1181
5908.50 1139
5909.22 1146
5909.95 1109
5910.67 1279
5911.40 1212
5912.12 1196
5912.85 1177
5913.57 1255
5914.30 1251
5915.02 1287
5915.75 1353
5916.47 1376
5917.20 1317
5917.93 1320
5918.65 1446
5919.38 1317
5920.10 1234
5920.83 1344
5921.55 1308
5922.28 1350
5923.01 1262
5923.73 1357
5924.46 1400
5925.18 1304
5925.91 1415
5926.64 1460
5927.36 1405
5928.09 1307
5928.82 1263
5929.54 1395
5930.27 1529
5931.00 1523
5931.72 1515
5932.45 1637
5933.18 1628
5933.90 1521
5934.63 1563
5935.36 1675
5936.08 1621
5936.81 1709
5937.54 1689
5938.26 1776
5938.99 1741
5939.72 1840
5940.44 1892
5941.17 1921
5941.90 1918
5942.63 1936
5943.35 1856
5944.08 1895
5944.81 1994
5945.53 2010
5946.26 2278
5946.99 2200
5947.72 2076
5948.44 2236
5949.17 2188
5949.90 2293
5950.63 2475
5951.36 2642
5952.08 2756
5952.81 2815
5953.54 2846
5954.27 3032
5954.99 2913
5955.72 2917
5956.45 2832
5957.18 2749
5957.91 2654
5958.63 2663
5959.36 2563
5960.09 2779
5960.82 2783
5961.55 2581
5962.28 2585
5963.00 2758
5963.73 2912
5964.46 3008
5965.19 3288
5965.92 3393
5966.65 3741
5967.38 3980
5968.11 4077
5968.83 4297
5969.56 4173
5970.29 4103
5971.02 3872
5971.75 3574
5972.48 3437
5973.21 3479
5973.94 3270
5974.67 3446
5975.40 3414
5976.12 3157
5976.85 3327
5977.58 3418
5978.31 3457
5979.04 3390
5979.77 3482
5980.50 3773
5981.23 3752
5981.96 3820
5982.69 3895
5983.42 3932
5984.15 4115
5984.88 4126
5985.61 4103
5986.34 4097
5987.07 4029
5987.80 4025
5988.53 3994
5989.26 3961
5989.99 3945
5990.72 3828
5991.45 4114
5992.18 3989
5992.91 4055
5993.64 4054
5994.37 4268
5995.10 4275
5995.83 4329
5996.56 4304
5997.29 4278
5998.02 4253
5998.75 4321
5999.48 4201
6000.21 4296
6000.95 4457
6001.68 4356
6002.41 4341
6003.14 4150
6003.87 4056
6004.60 3949
6005.33 4036
6006.06 4074
6006.79 4244
6007.52 4423
6008.26 4790
6008.99 5588
6009.72 6242
6010.45 7237
6011.18 8488
6011.91 9990
6012.64 11066
6013.38 11561
6014.11 12303
6014.84 12568
6015.57 12161
6016.30 11455
6017.03 10540
6017.77 9618
6018.50 8440
6019.23 7269
6019.96 6334
6020.69 5463
6021.42 4807
6022.16 4174
6022.89 3806
6023.62 3627
6024.35 3264
6025.09 3222
6025.82 3080
6026.55 3006
6027.28 2864
6028.02 2972
6028.75 2882
6029.48 2904
6030.21 2857
6030.95 2777
6031.68 2789
6032.41 2686
6033.14 2594
6033.88 2423
6034.61 2618
6035.34 2529
6036.07 2645
6036.81 2620
6037.54 2599
6038.27 2679
6039.01 2808
6039.74 2710
6040.47 2705
6041.21 2707
6041.94 2875
6042.67 2814
6043.41 2826
6044.14 3021
6044.87 3063
6045.61 2992
6046.34 3007
6047.07 3134
6047.81 3049
6048.54 3267
6049.27 3354
6050.01 3430
6050.74 3472
6051.48 3655
6052.21 4240
6052.94 4453
6053.68 4304
6054.41 4455
6055.15 4286
6055.88 4038
6056.61 3816
6057.35 3588
6058.08 3570
6058.82 3348
6059.55 3230
6060.29 3155
6061.02 3258
6061.75 3179
6062.49 3111
6063.22 3090
6063.96 3079
6064.69 2897
6065.43 2985
6066.16 3054
6066.90 2979
6067.63 2918
6068.37 2801
6069.10 2774
6069.84 2852
6070.57 2793
6071.31 2663
6072.04 2799
6072.78 2603
6073.51 2512
6074.25 2470
6074.98 2582
6075.72 2529
6076.45 2413
6077.19 2380
6077.92 2386
6078.66 2474
6079.39 2457
6080.13 2398
6080.87 2421
6081.60 2460
6082.34 2374
6083.07 2314
6083.81 2301
6084.54 2026
6085.28 2047
6086.02 2164
6086.75 2051
6087.49 2148
6088.22 2099
6088.96 2069
6089.70 2242
6090.43 2193
6091.17 2363
6091.91 2372
6092.64 2333
6093.38 2420
6094.11 2311
6094.85 2401
6095.59 2292
6096.32 2220
6097.06 2253
6097.80 2132
6098.53 2111
6099.27 2080
6100.01 1983
6100.74 1975
6101.48 1920
6102.22 2018
6102.96 2131
6103.69 2117
6104.43 2004
6105.17 1810
6105.90 1889
6106.64 1951
6107.38 1941
6108.12 1848
6108.85 1779
6109.59 1871
6110.33 1846
6111.06 1910
6111.80 1880
6112.54 1888
6113.28 1955
6114.01 2003
6114.75 2038
6115.49 2029
6116.23 2001
6116.97 2044
6117.70 2035
6118.44 1977
6119.18 1993
6119.92 1918
6120.66 1836
6121.39 1982
6122.13 2102
6122.87 2085
6123.61 2091
6124.35 2082
6125.08 2016
6125.82 2047
6126.56 2176
6127.30 2196
6128.04 2159
6128.78 2066
6129.52 2059
6130.25 2214
6130.99 2296
6131.73 2275
6132.47 2281
6133.21 2230
6133.95 2196
6134.69 2175
6135.43 2393
6136.16 2224
6136.90 2185
6137.64 2219
6138.38 2306
6139.12 2482
6139.86 2373
6140.60 2399
6141.34 2242
6142.08 2314
6142.82 2296
6143.56 2296
6144.30 2353
6145.04 2219
6145.77 2196
6146.51 2222
6147.25 2306
6147.99 2316
6148.73 2245
6149.47 2453
6150.21 2453
6150.95 2347
6151.69 2565
6152.43 2614
6153.17 2377
6153.91 2570
6154.65 2578
6155.39 2628
6156.13 2638
6156.87 2803
6157.61 2873
6158.35 2854
6159.09 2805
6159.83 2844
6160.58 2726
6161.32 2670
6162.06 2995
6162.80 3144
6163.54 3302
6164.28 3448
6165.02 3593
6165.76 3798
6166.50 3929
6167.24 4164
6167.98 4158
6168.72 4344
6169.46 4391
6170.20 4333
6170.95 4290
6171.69 4201
6172.43 4116
6173.17 3919
6173.91 3717
6174.65 3475
6175.39 3518
6176.13 3572
6176.88 3531
6177.62 3493
6178.36 3526
6179.10 3466
6179.84 3583
6180.58 3655
6181.33 3666
6182.07 3728
6182.81 3861
6183.55 3900
6184.29 4087
6185.03 4238
6185.78 4207
6186.52 3935
6187.26 4224
6188.00 4230
6188.74 4349
6189.49 4226
6190.23 4316
6190.97 4541
6191.71 4659
6192.46 4804
6193.20 5077
6193.94 5378
6194.68 5222
6195.43 5518
6196.17 5262
6196.91 5270
6197.65 5396
6198.40 5232
6199.14 5218
6199.88 5294
6200.62 5364
6201.37 5153
6202.11 5132
6202.85 5419
6203.60 5814
6204.34 6282
6205.08 7229
6205.83 8675
6206.57 10648
6207.31 13758
6208.06 16816
6208.80 19630
6209.54 22227
6210.29 23919
6211.03 24104
6211.77 23667
6212.52 21998
6213.26 20086
6214.00 17352
6214.75 14953
6215.49 12530
6216.23 10141
6216.98 8393
6217.72 7157
6218.47 6401
6219.21 5600
6219.95 5326
6220.70 4869
6221.44 4664
6222.19 4693
6222.93 4900
6223.67 4921
6224.42 5148
6225.16 5501
6225.91 5691
6226.65 5566
6227.40 5355
6228.14 5050
6228.89 4652
6229.63 4362
6230.37 3832
6231.12 3624
6231.86 3353
6232.61 3236
6233.35 3077
6234.10 2849
6234.84 2856
6235.59 2943
6236.33 2961
6237.08 3084
6237.82 3251
6238.57 3335
6239.31 3636
6240.06 3607
6240.80 3533
6241.55 3540
6242.29 3651
6243.04 3616
6243.79 3474
6244.53 3382
6245.28 3423
6246.02 3337
6246.77 3421
6247.51 3530
6248.26 3398
6249.00 3311
6249.75 3322
6250.50 3398
6251.24 3419
6251.99 3471
6252.73 3231
6253.48 3213
6254.23 3124
6254.97 3163
6255.72 3200
6256.46 3258
6257.21 3368
6257.96 3294
6258.70 3367
6259.45 3228
6260.20 3200
6260.94 3177
6261.69 3008
6262.44 2989
6263.18 3018
6263.93 2842
6264.68 2840
6265.42 2823
6266.17 2813
6266.92 2915
6267.66 2776
6268.41 2872
6269.16 2687
6269.90 2662
6270.65 2760
6271.40 2697
6272.14 2655
6272.89 2719
6273.64 2676
6274.39 2739
6275.13 2682
6275.88 2658
6276.63 2463
6277.38 2707
6278.12 2650
6278.87 2726
6279.62 2768
6280.37 2745
6281.11 2724
6281.86 2701
6282.61 2732
6283.36 2436
6284.10 2434
6284.85 2438
6285.60 2423
6286.35 2390
6287.10 2291
6287.84 2263
6288.59 2389
6289.34 2274
6290.09 2083
6290.84 2237
6291.59 2222
6292.33 2107
6293.08 2148
6293.83 2168
6294.58 2195
6295.33 2091
6296.08 2154
6296.82 2138
6297.57 2061
6298.32 2012
6299.07 2027
6299.82 2051
6300.57 2043
6301.32 1923
6302.07 1967
6302.81 1973
6303.56 2011
6304.31 2017
6305.06 1905
6305.81 1803
6306.56 1824
6307.31 1806
6308.06 2035
6308.81 1886
6309.56 1878
6310.31 1909
6311.06 2002
6311.81 2133
6312.56 2204
6313.30 2128
6314.05 2346
6314.80 2300
6315.55 2200
6316.30 2299
6317.05 2253
6317.80 2243
6318.55 2190
6319.30 2305
6320.05 2141
6320.80 2110
6321.55 2148
6322.30 2049
6323.05 1992
6323.80 1821
6324.55 1825
6325.30 1795
6326.05 1720
6326.80 1687
6327.56 1548
6328.31 1517
6329.06 1609
6329.81 1589
6330.56 1567
6331.31 1556
6332.06 1563
6332.81 1480
6333.56 1364
6334.31 1532
6335.06 1549
6335.81 1518
6336.56 1532
6337.31 1559
6338.07 1551
6338.82 1652
6339.57 1637
6340.32 1638
6341.07 1629
6341.82 1486
6342.57 1472
6343.32 1556
6344.08 1541
6344.83 1605
6345.58 1488
6346.33 1505
6347.08 1603
6347.83 1605
6348.58 1588
6349.34 1704
6350.09 1737
6350.84 1803
6351.59 1734
6352.34 1691
6353.10 1951
6353.85 1977
6354.60 1816
6355.35 1838
6356.10 1941
6356.86 2100
6357.61 1992
6358.36 1820
6359.11 1662
6359.87 1819
6360.62 1646
6361.37 1557
6362.12 1589
6362.87 1620
6363.63 1681
6364.38 1717
6365.13 1655
6365.89 1629
6366.64 1627
6367.39 1586
6368.14 1554
6368.90 1680
6369.65 1638
6370.40 1584
6371.16 1616
6371.91 1626
6372.66 1533
6373.41 1593
6374.17 1607
6374.92 1493
6375.67 1523
6376.43 1489
6377.18 1574
6377.93 1545
6378.69 1569
6379.44 1588
6380.19 1635
6380.95 1712
6381.70 1636
6382.46 1577
6383.21 1589
6383.96 1453
6384.72 1459
6385.47 1500
6386.22 1459
6386.98 1526
6387.73 1490
6388.49 1436
6389.24 1472
6389.99 1407
6390.75 1443
6391.50 1421
6392.26 1412
6393.01 1410
6393.77 1510
6394.52 1418
6395.28 1477
6396.03 1546
6396.78 1340
6397.54 1516
6398.29 1606
6399.05 1625
6399.80 1638
6400.56 1429
6401.31 1443
6402.07 1519
6402.82 1435
6403.58 1372
6404.33 1475
6405.09 1374
6405.84 1518
6406.60 1633
6407.35 1821
6408.11 1748
6408.86 1760
6409.62 1854
6410.37 1901
6411.13 1826
6411.88 1675
6412.64 1752
6413.39 1702
6414.15 1568
6414.91 1611
6415.66 1582
6416.42 1501
6417.17 1415
6417.93 1457
6418.68 1527
6419.44 1421
6420.20 1452
6420.95 1574
6421.71 1432
6422.46 1376
6423.22 1500
6423.98 1517
6424.73 1513
6425.49 1427
6426.24 1512
6427.00 1431
6427.76 1425
6428.51 1566
6429.27 1360
6430.03 1453
6430.78 1527
6431.54 1520
6432.30 1515
6433.05 1517
6433.81 1455
6434.57 1457
6435.32 1480
6436.08 1566
6436.84 1535
6437.59 1483
6438.35 1533
6439.11 1572
6439.87 1512
6440.62 1464
6441.38 1586
6442.14 1556
6442.89 1517
6443.65 1506
6444.41 1553
6445.17 1515
6445.92 1512
6446.68 1524
6447.44 1587
6448.20 1647
6448.95 1576
6449.71 1641
6450.47 1635
6451.23 1686
6451.98 1625
6452.74 1705
6453.50 1691
6454.26 1691
6455.02 1690
6455.77 1771
6456.53 1729
6457.29 1753
6458.05 1744
6458.81 1765
6459.56 1868
6460.32 1895
6461.08 1962
6461.84 1924
6462.60 1882
6463.36 1983
6464.11 2092
6464.87 2048
6465.63 2033
6466.39 1949
6467.15 2010
6467.91 2090
6468.67 2121
6469.43 2035
6470.18 2041
6470.94 2075
6471.70 2092
6472.46 1956
6473.22 2004
6473.98 2141
6474.74 2349
6475.50 2202
6476.26 2332
6477.02 2331
6477.77 2251
6478.53 2148
6479.29 2290
6480.05 2342
6480.81 2385
6481.57 2398
6482.33 2601
6483.09 2527
6483.85 2616
6484.61 2562
6485.37 2551
6486.13 2580
6486.89 2698
6487.65 2712
6488.41 2615
6489.17 2718
6489.93 2785
6490.69 2963
6491.45 2946
6492.21 3225
6492.97 3483
6493.73 3493
6494.49 3681
6495.25 3877
6496.01 3809
6496.77 3939
6497.53 3730
6498.29 3632
6499.05 3840
6499.81 3805
6500.57 3752
6501.33 3841
6502.10 3638
6502.86 3732
6503.62 3760
6504.38 3746
6505.14 3933
6505.90 3885
6506.66 4026
6507.42 3928
6508.18 4129
6508.94 4419
6509.71 4334
6510.47 4413
6511.23 4403
6511.99 4660
6512.75 4596
6513.51 4497
6514.27 4362
6515.03 4391
6515.80 4548
6516.56 4559
6517.32 4659
6518.08 5000
6518.84 4960
6519.60 5000
6520.37 5275
6521.13 5388
6521.89 5700
6522.65 5773
6523.41 5896
6524.18 6267
6524.94 6712
6525.70 6891
6526.46 7211
6527.22 7767
6527.99 8136
6528.75 8781
6529.51 8733
6530.27 8682
6531.04 8356
6531.80 8199
6532.56 8891
6533.32 9942
6534.09 12083
6534.85 14802
6535.61 17756
6536.37 20847
6537.14 22820
6537.90 23955
6538.66 23818
6539.42 23224
6540.19 21397
6540.95 18677
6541.71 15712
6542.48 12846
6543.24 10618
6544.00 8492
6544.77 7193
6545.53 6132
6546.29 5411
6547.06 4776
6547.82 4459
6548.58 4273
6549.35 4142
6550.11 3959
6550.87 3817
6551.64 3679
6552.40 3742
6553.16 3711
6553.93 3648
6554.69 3522
6555.46 3464
6556.22 3395
6556.98 3152
6557.75 3287
6558.51 3161
6559.28 3028
6560.04 2912
6560.80 2999
6561.57 3219
6562.33 3397
6563.10 3406
6563.86 3552
6564.63 3762
6565.39 3808
6566.15 3951
6566.92 3916
6567.68 3916
6568.45 3956
6569.21 3651
6569.98 3652
6570.74 3621
6571.51 3641
6572.27 3723
6573.04 3885
6573.80 4083
6574.57 4047
6575.33 4343
6576.10 4523
6576.86 4606
6577.63 4530
6578.39 4250
6579.16 4199
6579.92 4263
6580.69 4216
6581.45 4220
6582.22 4273
6582.98 4087
6583.75 4036
6584.51 3972
6585.28 4068
6586.05 4110
6586.81 4072
6587.58 4192
6588.34 4152
6589.11 4312
6589.87 4570
6590.64 4694
6591.41 4889
6592.17 5010
6592.94 5398
6593.70 5679
6594.47 5710
6595.24 5837
6596.00 5756
6596.77 5846
6597.54 5671
6598.30 5587
6599.07 5238
6599.83 4882
6600.60 4800
6601.37 4588
6602.13 4382
6602.90 4087
6603.67 3919
6604.43 3888
6605.20 3655
6605.97 3706
6606.73 3736
6607.50 3834
6608.27 3947
6609.04 3897
6609.80 3818
6610.57 3960
6611.34 3971
6612.10 3854
6612.87 3752
6613.64 3779
6614.40 3589
6615.17 3355
6615.94 3200
6616.71 3140
6617.47 3247
6618.24 3054
6619.01 2816
6619.78 2887
6620.54 2853
6621.31 2799
6622.08 2821
6622.85 2860
6623.62 2722
6624.38 2702
6625.15 2646
6625.92 2688
6626.69 2771
6627.46 2545
6628.22 2494
6628.99 2535
6629.76 2666
6630.53 2702
6631.30 2712
6632.06 2946
6632.83 3220
6633.60 3396
6634.37 3781
6635.14 3741
6635.91 3739
6636.67 3761
6637.44 3764
6638.21 3599
6638.98 3404
6639.75 3319
6640.52 2892
6641.29 2672
6642.06 2758
6642.83 2601
6643.59 2649
6644.36 2686
6645.13 2384
6645.90 2409
6646.67 2310
6647.44 2343
6648.21 2336
6648.98 2462
6649.75 2549
6650.52 2447
6651.29 2523
6652.06 2506
6652.82 2414
6653.59 2431
6654.36 2330
6655.13 2427
6655.90 2482
6656.67 2545
6657.44 2384
6658.21 2435
6658.98 2387
6659.75 2322
6660.52 2293
6661.29 2258
6662.06 2102
6662.83 2217
6663.60 2415
6664.37 2236
6665.14 2167
6665.91 2250
6666.68 2283
6667.45 2285
6668.22 2309
6668.99 2347
6669.77 2316
6670.54 2269
6671.31 2236
6672.08 2323
6672.85 2146
6673.62 2025
6674.39 2291
6675.16 2259
6675.93 2211
6676.70 2185
6677.47 2145
6678.24 2365
6679.01 2332
6679.79 2404
6680.56 2537
6681.33 2432
6682.10 2668
6682.87 2655
6683.64 2684
6684.41 2967
6685.18 3038
6685.96 3119
6686.73 3125
6687.50 2903
6688.27 2723
6689.04 2605
6689.81 2435
6690.58 2337
6691.36 2417
6692.13 2315
6692.90 2278
6693.67 2149
6694.44 2059
6695.22 2109
6695.99 2197
6696.76 2168
6697.53 2170
6698.30 2191
6699.08 2019
6699.85 2089
6700.62 2112
6701.39 2026
6702.17 2092
6702.94 2117
6703.71 2149
6704.48 2257
6705.26 2020
6706.03 1993
6706.80 2049
6707.57 2033
6708.35 2185
6709.12 2165
6709.89 2045
6710.66 1911
6711.44 2000
6712.21 2010
6712.98 2052
6713.76 2028
6714.53 1933
6715.30 1880
6716.08 1844
6716.85 1818
6717.62 1821
6718.39 1762
6719.17 1850
6719.94 1808
6720.71 1809
6721.49 1896
6722.26 1825
6723.04 1817
6723.81 1725
6724.58 1855
6725.36 1907
6726.13 1878
6726.90 1920
6727.68 1803
6728.45 1782
6729.23 1712
6730.00 1708
6730.77 1845
6731.55 1896
6732.32 1859
6733.10 1748
6733.87 1859
6734.64 1876
6735.42 1818
6736.19 1879
6736.97 1875
6737.74 1935
6738.52 1883
6739.29 1948
6740.06 1884
6740.84 1853
6741.61 1911
6742.39 1820
6743.16 1883
6743.94 1941
6744.71 1959
6745.49 1946
6746.26 1957
6747.04 1852
6747.81 1990
6748.59 2055
6749.36 2053
6750.14 2354
6750.91 2555
6751.69 2514
6752.46 2689
6753.24 2754
6754.01 2774
6754.79 2813
6755.56 2840
6756.34 2736
6757.12 2567
6757.89 2462
6758.67 2287
6759.44 2178
6760.22 2050
6760.99 1982
6761.77 1987
6762.55 2073
6763.32 1823
6764.10 1875
6764.87 1983
6765.65 1994
6766.43 1991
6767.20 1844
6767.98 1891
6768.75 1849
6769.53 1910
6770.31 1938
6771.08 1883
6771.86 1863
6772.64 1838
6773.41 1773
6774.19 1703
6774.96 1799
6775.74 1841
6776.52 1655
6777.29 1721
6778.07 1669
6778.85 1617
6779.62 1707
6780.40 1611
6781.18 1616
6781.96 1663
6782.73 1685
6783.51 1595
6784.29 1556
6785.06 1584
6785.84 1543
6786.62 1553
6787.40 1475
6788.17 1525
6788.95 1575
6789.73 1566
6790.50 1618
6791.28 1621
6792.06 1557
6792.84 1588
6793.61 1506
6794.39 1420
6795.17 1445
6795.95 1459
6796.73 1501
6797.50 1671
6798.28 1510
6799.06 1583
6799.84 1532
6800.62 1463
6801.39 1516
6802.17 1592
6802.95 1550
6803.73 1541
6804.51 1620
6805.28 1727
6806.06 1646
6806.84 1642
6807.62 1661
6808.40 1693
6809.18 1593
6809.95 1578
6810.73 1659
6811.51 1671
6812.29 1554
6813.07 1694
6813.85 1640
6814.63 1538
6815.41 1533
6816.18 1547
6816.96 1599
6817.74 1657
6818.52 1631
6819.30 1622
6820.08 1584
6820.86 1681
6821.64 1666
6822.42 1679
6823.20 1661
6823.98 1621
6824.76 1725
6825.54 1568
6826.31 1608
6827.09 1648
6827.87 1616
6828.65 1661
6829.43 1599
6830.21 1603
6830.99 1592
6831.77 1607
6832.55 1647
6833.33 1742
6834.11 1771
6834.89 1586
6835.67 1670
6836.45 1640
6837.23 1749
6838.01 1632
6838.79 1651
6839.57 1621
6840.35 1615
6841.13 1653
6841.91 1657
6842.69 1647
6843.47 1636
6844.25 1615
6845.04 1704
6845.82 1816
6846.60 1798
6847.38 1919
6848.16 2158
6848.94 2435
6849.72 2794
6850.50 3184
6851.28 3441
6852.06 3759
6852.84 3818
6853.62 3757
6854.41 3448
6855.19 3182
6855.97 3163
6856.75 2808
6857.53 2475
6858.31 2306
6859.09 2149
6859.87 2024
6860.66 1899
6861.44 1967
6862.22 1925
6863.00 1927
6863.78 1799
6864.56 1924
6865.35 1978
6866.13 1929
6866.91 2083
6867.69 2243
6868.47 2280
6869.25 2166
6870.04 2142
6870.82 2072
6871.60 2044
6872.38 1986
6873.16 1960
6873.95 1965
6874.73 1912
6875.51 1954
6876.29 2042
6877.08 2013
6877.86 2020
6878.64 2160
6879.42 2111
6880.21 2156
6880.99 2227
6881.77 2303
6882.55 2249
6883.34 2162
6884.12 2410
6884.90 2403
6885.69 2475
6886.47 2741
6887.25 3116
6888.03 3566
6888.82 3752
6889.60 4193
6890.38 4141
6891.17 3583
6891.95 3511
6892.73 3289
6893.52 2995
6894.30 2774
6895.08 2461
6895.87 2465
6896.65 2560
6897.43 2467
6898.22 2471
6899.00 2443
6899.78 2369
6900.57 2489
6901.35 2337
6902.14 2403
6902.92 2552
6903.70 2449
6904.49 2491
6905.27 2544
6906.06 2453
6906.84 2373
6907.62 2465
6908.41 2403
6909.19 2389
6909.98 2272
6910.76 2248
6911.54 2364
6912.33 2444
6913.11 2488
6913.90 2394
6914.68 2318
6915.47 2265
6916.25 2289
6917.04 2337
6917.82 2297
6918.61 2267
6919.39 2298
6920.18 2347
6920.96 2319
6921.75 2207
6922.53 2206
6923.32 2239
6924.10 2189
6924.89 2207
6925.67 2311
6926.46 2355
6927.24 2524
6928.03 2421
6928.81 2341
6929.60 2304
6930.38 2512
6931.17 2642
6931.95 2638
6932.74 2581
6933.52 2331
6934.31 2463
6935.10 2573
6935.88 2615
6936.67 2703
6937.45 2832
6938.24 2821
6939.02 2942
6939.81 2939
6940.60 3106
6941.38 3347
6942.17 3724
6942.95 3732
6943.74 3847
6944.53 4013
6945.31 4045
6946.10 4192
6946.89 4153
6947.67 4130
6948.46 3994
6949.25 4034
6950.03 3913
6950.82 3903
6951.61 3645
6952.39 3635
6953.18 3681
6953.97 3603
6954.75 3504
6955.54 3626
6956.33 3584
6957.11 3732
6957.90 3762
6958.69 3599
6959.47 3584
6960.26 3590
6961.05 3639
6961.84 3531
6962.62 3672
6963.41 3728
6964.20 3910
6964.98 3898
6965.77 4128
6966.56 4273
6967.35 4445
6968.13 4633
6968.92 5158
6969.71 5186
6970.50 5373
6971.28 5558
6972.07 5786
6972.86 5662
6973.65 5320
6974.44 5598
6975.22 5553
6976.01 5589
6976.80 5435
6977.59 5477
6978.38 5546
6979.16 5761
6979.95 5921
6980.74 6506
6981.53 7548
6982.32 8827
6983.11 11162
6983.89 14219
6984.68 17867
6985.47 20970
6986.26 23491
6987.05 25078
6987.84 25485
6988.63 24653
6989.41 22862
6990.20 20583
6990.99 17530
6991.78 14897
6992.57 12067
6993.36 10131
6994.15 8264
6994.94 6790
6995.73 6049
6996.52 5237
6997.30 5017
6998.09 4830
6998.88 4600
6999.67 4514
7000.46 4630
7001.25 4715
7002.04 4770
7002.83 4684
7003.62 4451
7004.41 4425
7005.20 4111
7005.99 3671
7006.78 3311
7007.57 3195
7008.36 2904
7009.15 2731
7009.94 2585
7010.73 2721
7011.52 2735
7012.31 2891
7013.10 3039
7013.89 3186
7014.68 3197
7015.47 3294
7016.26 3471
7017.05 3291
7017.84 3024
7018.63 2866
7019.42 2967
7020.21 2948
7021.00 2916
7021.79 2887
7022.58 2889
7023.37 2945
7024.16 3111
7024.95 3193
7025.75 3208
7026.54 3042
7027.33 3047
7028.12 2926
7028.91 2834
7029.70 2808
7030.49 2664
7031.28 2643
7032.07 2722
7032.86 2604
7033.66 2485
7034.45 2509
7035.24 2477
7036.03 2481
7036.82 2550
7037.61 2584
7038.40 2595
7039.20 2775
7039.99 2844
7040.78 2795
7041.57 2788
7042.36 2726
7043.15 2890
7043.95 2976
7044.74 3006
7045.53 2990
7046.32 2915
7047.11 2915
7047.91 3128
7048.70 3369
7049.49 3455
7050.28 3625
7051.07 3557
7051.87 3612
7052.66 3494
7053.45 3504
7054.24 3356
7055.04 3215
7055.83 3046
7056.62 3082
7057.41 2818
7058.21 2617
7059.00 2558
7059.79 2571
7060.58 2636
7061.38 2528
7062.17 2698
7062.96 2472
7063.76 2488
7064.55 2512
7065.34 2460
7066.14 2530
7066.93 2518
7067.72 2322
7068.51 2222
7069.31 2095
7070.10 2105
7070.89 2292
7071.69 2027
7072.48 2088
7073.28 2002
7074.07 1967
7074.86 1959
7075.66 1900
7076.45 1772
7077.24 1919
7078.04 1863
7078.83 1807
7079.62 1819
7080.42 1859
7081.21 1964
7082.01 1799
7082.80 1836
7083.59 1728
7084.39 1744
7085.18 1752
7085.98 1747
7086.77 1745
7087.57 1849
7088.36 1725
7089.15 1763
7089.95 1661
7090.74 1656
7091.54 1776
7092.33 1650
7093.13 1586
7093.92 1594
7094.72 1585
7095.51 1516
7096.31 1566
7097.10 1579
7097.89 1583
7098.69 1582
7099.48 1530
7100.28 1573
7101.07 1645
7101.87 1548
7102.66 1424
7103.46 1543
7104.26 1486
7105.05 1504
7105.85 1399
7106.64 1374
7107.44 1406
7108.23 1384
7109.03 1478
7109.82 1364
7110.62 1399
7111.41 1378
7112.21 1276
7113.01 1314
7113.80 1371
7114.60 1376
7115.39 1403
7116.19 1373
7116.98 1412
7117.78 1282
7118.58 1399
7119.37 1423
7120.17 1352
7120.97 1308
7121.76 1322
7122.56 1322
7123.35 1323
7124.15 1207
7124.95 1360
7125.74 1227
7126.54 1269
7127.34 1313
7128.13 1295
7128.93 1442
7129.73 1410
7130.52 1464
7131.32 1502
7132.12 1581
7132.91 1488
7133.71 1365
7134.51 1399
7135.30 1334
7136.10 1381
7136.90 1322
7137.69 1249
7138.49 1275
7139.29 1288
7140.09 1231
7140.88 1257
7141.68 1194
7142.48 1286
7143.28 1232
7144.07 1248
7144.87 1226
7145.67 1176
7146.47 1130
7147.26 1223
7148.06 1193
7148.86 1122
7149.66 1170
7150.45 1148
7151.25 1115
7152.05 1156
7152.85 1143
7153.65 1149
7154.44 1263
7155.24 1270
7156.04 1227
7156.84 1157
7157.64 1281
7158.43 1343
7159.23 1354
7160.03 1364
7160.83 1368
7161.63 1234
7162.43 1158
7163.22 1174
7164.02 1157
7164.82 1103
7165.62 1076
7166.42 1019
7167.22 953
7168.02 958
7168.82 1054
7169.61 1003
7170.41 995
7171.21 1026
7172.01 1119
7172.81 1077
7173.61 1025
7174.41 1071
7175.21 1013
7176.01 1033
7176.81 1006
7177.61 1069
7178.41 979
7179.20 1045
7180.00 994
7180.80 993
7181.60 1005
7182.40 1016
7183.20 1067
7184.00 1046
7184.80 1042
7185.60 1003
7186.40 1011
7187.20 919
7188.00 997
7188.80 977
7189.60 949
7190.40 1020
7191.20 1005
7192.00 893
7192.80 907
7193.60 968
7194.40 1019
7195.20 1026
7196.00 942
7196.80 927
7197.60 876
7198.40 905
7199.20 947
7200.00 1023
7200.81 924
7201.61 922
7202.41 948
7203.21 926
7204.01 925
7204.81 922
7205.61 940
7206.41 966
7207.21 981
7208.01 945
7208.81 937
7209.61 921
7210.42 956
7211.22 937
7212.02 959
7212.82 960
7213.62 892
7214.42 911
7215.22 895
7216.03 932
7216.83 948
7217.63 982
7218.43 1022
7219.23 945
7220.03 888
7220.83 905
7221.64 917
7222.44 880
7223.24 904
7224.04 974
7224.84 885
7225.65 959
7226.45 939
7227.25 920
7228.05 906
7228.85 907
7229.66 1036
7230.46 885
7231.26 778
7232.06 752
7232.87 877
7233.67 906
7234.47 912
7235.27 955
7236.08 1073
7236.88 1025
7237.68 942
7238.48 915
7239.29 969
7240.09 920
7240.89 947
7241.70 953
7242.50 997
7243.30 1070
7244.10 904
7244.91 934
7245.71 955
7246.51 943
7247.32 948
7248.12 939
7248.92 941
7249.73 975
7250.53 888
7251.33 941
7252.14 1012
7252.94 921
7253.74 920
7254.55 929
7255.35 976
7256.15 1000
7256.96 968
7257.76 931
7258.57 958
7259.37 970
7260.17 975
7260.98 1022
7261.78 1020
7262.59 995
7263.39 937
7264.19 985
7265.00 1049
7265.80 1037
7266.61 1030
7267.41 1070
7268.22 1144
7269.02 1039
7269.82 1014
7270.63 1028
7271.43 1051
7272.24 1039
7273.04 1035
7273.85 991
7274.65 1004
7275.46 1004
7276.26 1089
7277.07 1094
7277.87 1155
7278.68 1109
7279.48 1070
7280.29 1016
7281.09 1153
7281.90 1208
7282.70 1430
7283.51 1612
7284.31 1677
7285.12 1700
7285.92 1806
7286.73 1931
7287.53 1694
7288.34 1569
7289.14 1420
7289.95 1409
7290.76 1348
7291.56 1319
7292.37 1248
7293.17 1116
7293.98 1097
7294.78 1022
7295.59 1121
7296.40 1023
7297.20 1022
7298.01 1100
7298.81 1101
7299.62 1039
7300.43 1042
7301.23 1101
7302.04 1166
7302.84 1215
7303.65 1132
7304.46 1219
7305.26 1194
7306.07 1114
7306.88 1159
7307.68 1082
7308.49 1133
7309.30 1231
7310.10 1269
7310.91 1212
7311.72 1226
7312.52 1256
7313.33 1226
7314.14 1185
7314.94 1257
7315.75 1341
7316.56 1442
7317.37 1419
7318.17 1670
7318.98 2029
7319.79 2067
7320.59 2082
7321.40 1959
7322.21 1933
7323.02 1792
7323.82 1656
7324.63 1575
7325.44 1507
7326.25 1391
7327.05 1365
7327.86 1380
7328.67 1360
7329.48 1280
7330.28 1236
7331.09 1191
7331.90 1134
7332.71 1143
7333.52 1094
7334.32 1201
7335.13 1230
7335.94 1174
7336.75 1207
7337.56 1229
7338.36 1153
7339.17 1193
7339.98 1209
7340.79 1115
7341.60 1125
7342.41 1021
7343.22 1080
7344.02 1050
7344.83 1057
7345.64 1055
7346.45 1126
7347.26 1102
7348.07 1108
7348.88 1044
7349.68 991
7350.49 1049
7351.30 1010
7352.11 983
7352.92 1039
7353.73 984
7354.54 938
7355.35 987
7356.16 981
7356.97 910
7357.78 961
7358.59 963
7359.39 966
7360.20 1099
7361.01 963
7361.82 949
7362.63 993
7363.44 1012
7364.25 919
7365.06 1000
7365.87 1036
7366.68 971
7367.49 1042
7368.30 993
7369.11 1038
7369.92 969
7370.73 907
7371.54 822
7372.35 903
7373.16 915
7373.97 864
7374.78 889
7375.59 919
7376.40 890
7377.21 829
7378.02 988
7378.83 942
7379.64 934
7380.45 905
7381.26 904
7382.08 848
7382.89 904
7383.70 941
7384.51 958
7385.32 867
7386.13 933
7386.94 942
7387.75 970
7388.56 897
7389.37 853
7390.18 878
7391.00 978
7391.81 949
7392.62 874
7393.43 836
7394.24 832
7395.05 886
7395.86 870
7396.67 843
7397.49 813
7398.30 858
7399.11 876
7399.92 928
7400.73 875
7401.54 932
7402.36 926
7403.17 880
7403.98 805
7404.79 853
7405.60 870
7406.42 913
7407.23 874
7408.04 901
7408.85 907
7409.66 846
7410.48 765
7411.29 832
7412.10 835
7412.91 785
7413.73 771
7414.54 803
7415.35 795
7416.16 815
7416.98 896
7417.79 813
7418.60 719
7419.41 843
7420.23 861
7421.04 894
7421.85 817
7422.66 798
7423.48 847
7424.29 931
7425.10 906
7425.92 844
7426.73 805
7427.54 892
7428.36 867
7429.17 880
7429.98 883
7430.80 823
7431.61 822
7432.42 938
7433.24 890
7434.05 926
7434.86 860
7435.68 848
7436.49 856
7437.30 822
7438.12 858
7438.93 900
7439.74 827
7440.56 872
7441.37 867
7442.19 875
7443.00 884
7443.81 872
7444.63 873
7445.44 881
7446.26 845
7447.07 849
7447.89 821
7448.70 830
7449.51 786
7450.33 888
7451.14 873
7451.96 847
7452.77 762
7453.59 764
7454.40 855
7455.22 897
7456.03 866
7456.85 856
7457.66 815
7458.47 756
7459.29 896
7460.10 823
7460.92 817
7461.73 859
7462.55 882
7463.36 774
7464.18 854
7464.99 837
7465.81 829
7466.63 791
7467.44 805
7468.26 872
7469.07 790
7469.89 825
7470.70 804
7471.52 839
7472.33 765
7473.15 750
7473.96 760
7474.78 773
7475.60 905
7476.41 871
7477.23 784
7478.04 755
7478.86 845
7479.68 889
7480.49 950
7481.31 824
7482.12 825
7482.94 769
7483.76 808
7484.57 850
7485.39 865
7486.21 740
7487.02 800
7487.84 865
7488.65 818
7489.47 812
7490.29 828
7491.10 894
7491.92 857
7492.74 830
7493.55 864
7494.37 756
7495.19 801
7496.01 785
7496.82 773
7497.64 764
7498.46 809
7499.27 747
7500.09 761
7500.91 854
7501.72 832
7502.54 846
7503.36 827
7504.18 797
7504.99 843
7505.81 812
7506.63 878
7507.45 767
7508.26 789
7509.08 800
7509.90 743
7510.72 802
7511.53 862
7512.35 838
7513.17 767
7513.99 745
7514.81 779
7515.62 763
7516.44 800
7517.26 738
7518.08 765
7518.90 745
7519.71 765
7520.53 775
7521.35 806
7522.17 784
7522.99 820
7523.81 792
7524.62 769
7525.44 756
7526.26 745
7527.08 779
7527.90 818
7528.72 771
7529.54 847
7530.35 759
7531.17 772
7531.99 810
7532.81 821
7533.63 757
7534.45 830
7535.27 733
7536.09 776
7536.91 809
7537.73 751
7538.54 754
7539.36 750
7540.18 755
7541.00 787
7541.82 752
7542.64 800
7543.46 790
7544.28 760
7545.10 751
7545.92 777
7546.74 755
7547.56 746
7548.38 817
7549.20 847
7550.02 811
7550.84 741
7551.66 770
7552.48 704
7553.30 676
7554.12 709
7554.94 792
7555.76 757
7556.58 748
7557.40 787
7558.22 719
7559.04 767
7559.86 732
7560.68 722
7561.50 719
7562.32 791
7563.14 786
7563.96 740
7564.78 726
7565.60 754
7566.42 701
7567.24 733
7568.07 694
7568.89 771
7569.71 711
7570.53 690
7571.35 692
7572.17 748
7572.99 815
7573.81 717
7574.63 728
7575.45 740
7576.28 774
7577.10 739
7577.92 690
7578.74 693
7579.56 742
7580.38 764
7581.20 786
7582.03 723
7582.85 719
7583.67 719
7584.49 711
7585.31 757
7586.13 734
7586.96 667
7587.78 767
7588.60 847
7589.42 809
7590.24 807
7591.07 779
7591.89 759
7592.71 776
7593.53 788
7594.35 845
7595.18 861
7596.00 828
7596.82 800
7597.64 750
7598.47 807
7599.29 847
7600.11 861
7600.93 864
7601.76 783
7602.58 927
7603.40 870
7604.22 918
7605.05 939
7605.87 961
7606.69 877
7607.52 980
7608.34 871
7609.16 825
7609.99 828
7610.81 885
7611.63 904
7612.45 867
7613.28 863
7614.10 863
7614.92 973
7615.75 1010
7616.57 926
7617.40 953
7618.22 982
7619.04 1041
7619.87 1010
7620.69 992
7621.51 984
7622.34 926
7623.16 968
7623.98 969
7624.81 956
7625.63 887
7626.46 905
7627.28 977
7628.10 965
7628.93 852
7629.75 897
7630.58 888
7631.40 870
7632.23 955
7633.05 914
7633.87 942
7634.70 925
7635.52 917
7636.35 858
7637.17 921
7638.00 885
7638.82 798
7639.65 803
7640.47 791
7641.30 786
7642.12 817
7642.95 881
7643.77 794
7644.59 745
7645.42 707
7646.24 808
7647.07 876
7647.90 823
7648.72 724
7649.55 818
7650.37 754
7651.20 793
7652.02 779
7652.85 808
7653.67 787
7654.50 827
7655.32 826
7656.15 779
7656.97 787
7657.80 735
7658.63 747
7659.45 749
7660.28 787
7661.10 707
7661.93 769
7662.76 751
7663.58 728
7664.41 754
7665.23 701
7666.06 691
7666.89 760
7667.71 745
7668.54 795
7669.36 781
7670.19 702
7671.02 694
7671.84 710
7672.67 764
7673.50 720
7674.32 686
7675.15 684
7675.98 691
7676.80 724
7677.63 804
7678.46 769
7679.28 762
7680.11 751
7680.94 697
7681.76 754
7682.59 773
7683.42 726
7684.25 677
7685.07 716
7685.90 749
7686.73 694
7687.55 713
7688.38 770
7689.21 739
7690.04 691
7690.86 730
7691.69 701
7692.52 714
7693.35 716
7694.17 638
7695.00 686
7695.83 643
7696.66 634
7697.48 774
7698.31 703
7699.14 700
7699.97 770
7700.80 660
7701.62 671
7702.45 680
7703.28 668
7704.11 718
7704.94 753
7705.77 734
7706.59 709
7707.42 717
7708.25 743
7709.08 710
7709.91 698
7710.74 828
7711.56 711
7712.39 639
7713.22 669
7714.05 683
7714.88 650
7715.71 654
7716.54 646
7717.37 753
7718.19 726
7719.02 662
7719.85 714
7720.68 753
7721.51 735
7722.34 756
7723.17 716
7724.00 688
7724.83 646
7725.66 627
7726.49 637
7727.32 710
7728.14 751
7728.97 726
7729.80 793
7730.63 729
7731.46 713
7732.29 675
7733.12 702
7733.95 766
7734.78 736
7735.61 744
7736.44 801
7737.27 810
7738.10 752
7738.93 670
7739.76 651
7740.59 666
7741.42 717
7742.25 679
7743.08 683
7743.91 760
7744.74 726
7745.57 771
7746.40 713
7747.23 786
7748.06 835
7748.90 817
7749.73 756
7750.56 808
7751.39 754
7752.22 758
7753.05 692
7753.88 682
7754.71 670
7755.54 692
7756.37 801
7757.20 700
7758.03 732
7758.87 731
7759.70 682
7760.53 783
7761.36 724
7762.19 740
7763.02 723
7763.85 727
7764.68 717
7765.52 822
7766.35 821
7767.18 823
7768.01 799
7768.84 849
7769.67 776
7770.51 710
7771.34 745
7772.17 795
7773.00 758
7773.83 745
7774.67 778
7775.50 769
7776.33 811
7777.16 765
7777.99 757
7778.83 763
7779.66 701
7780.49 705
7781.32 702
7782.15 751
7782.99 735
7783.82 799
7784.65 776
7785.48 760
7786.32 648
7787.15 655
7787.98 692
7788.82 764
7789.65 699
7790.48 831
7791.31 765
7792.15 736
7792.98 769
7793.81 780
7794.65 720
7795.48 737
7796.31 696
7797.14 674
7797.98 720
7798.81 794
7799.64 808
7800.48 750
7801.31 742
7802.14 858
7802.98 817
7803.81 763
7804.65 784
7805.48 754
7806.31 771
7807.15 810
7807.98 843
7808.81 851
7809.65 793
7810.48 845
7811.32 815
7812.15 841
7812.98 935
7813.82 990
7814.65 1014
7815.49 1012
7816.32 1077
7817.15 1144
7817.99 1099
7818.82 1097
7819.66 1123
7820.49 1047
7821.33 1088
7822.16 934
7822.99 926
7823.83 984
7824.66 961
7825.50 938
7826.33 982
7827.17 1137
7828.00 1209
7828.84 1107
7829.67 990
7830.51 1073
7831.34 1065
7832.18 985
7833.01 1054
7833.85 1068
7834.68 1045
7835.52 1100
7836.35 1066
7837.19 938
7838.02 988
7838.86 920
7839.69 941
7840.53 984
7841.37 929
7842.20 942
7843.04 949
7843.87 901
7844.71 930
7845.54 989
7846.38 924
7847.22 883
7848.05 952
7848.89 940
7849.72 930
7850.56 909
7851.40 955
7852.23 927
7853.07 808
7853.90 842
7854.74 1004
7855.58 936
7856.41 921
7857.25 964
7858.09 881
7858.92 977
7859.76 1002
7860.60 998
7861.43 1070
7862.27 1005
7863.11 937
7863.94 856
7864.78 917
7865.62 940
7866.45 959
7867.29 1034
7868.13 960
7868.96 929
7869.80 948
7870.64 931
7871.47 896
7872.31 972
7873.15 980
7873.99 1007
7874.82 1007
7875.66 1063
7876.50 1099
7877.34 1068
7878.17 1153
7879.01 1188
7879.85 1168
7880.69 1200
7881.52 1229
7882.36 1154
7883.20 1119
7884.04 1214
7884.87 1196
7885.71 1167
7886.55 1130
7887.39 1013
7888.23 1018
7889.06 1063
7889.90 1001
7890.74 1015
7891.58 992
7892.42 1104
7893.26 1083
7894.09 966
7894.93 935
7895.77 1013
7896.61 905
7897.45 891
7898.29 842
7899.12 846
7899.96 869
7900.80 844
7901.64 823
7902.48 829
7903.32 908
7904.16 857
7905.00 856
7905.83 816
7906.67 845
7907.51 792
7908.35 875
7909.19 903
7910.03 845
7910.87 853
7911.71 840
7912.55 797
7913.39 831
7914.23 850
7915.07 855
7915.91 908
7916.75 855
7917.58 919
7918.42 1048
7919.26 924
7920.10 939
7920.94 1040
7921.78 990
7922.62 814
7923.46 807
7924.30 857
7925.14 786
7925.98 719
7926.82 763
7927.66 813
7928.50 809
7929.34 726
7930.18 722
7931.02 723
7931.86 714
7932.70 780
7933.55 722
7934.39 771
7935.23 732
7936.07 751
7936.91 746
7937.75 780
7938.59 828
7939.43 673
7940.27 660
7941.11 744
7941.95 729
7942.79 768
7943.63 754
7944.47 749
7945.32 763
7946.16 838
7947.00 775
7947.84 807
7948.68 798
7949.52 743
7950.36 716
7951.20 769
7952.05 815
7952.89 832
7953.73 803
7954.57 877
7955.41 946
7956.25 899
7957.10 810
7957.94 791
7958.78 837
7959.62 784
7960.46 899
7961.30 782
7962.15 833
7962.99 834
7963.83 849
7964.67 941
7965.51 967
7966.36 957
7967.20 901
7968.04 809
7968.88 967
7969.73 940
7970.57 806
7971.41 736
7972.25 899
7973.10 776
7973.94 792
7974.78 752
7975.62 775
7976.47 855
7977.31 760
7978.15 810
7978.99 746
7979.84 749
7980.68 700
7981.52 704
7982.37 715
7983.21 726
7984.05 727
7984.90 780
7985.74 692
7986.58 691
7987.43 649
7988.27 689
7989.11 691
7989.96 715
7990.80 759
7991.64 747
7992.49 702
7993.33 746
7994.17 681
7995.02 673
7995.86 630
7996.70 665
7997.55 642
7998.39 717
7999.24 688
8000.08 689
8000.92 692
8001.77 691
8002.61 669
8003.46 674
8004.30 740
8005.14 718
8005.99 716
8006.83 753
8007.68 779
8008.52 630
8009.37 621
8010.21 646
8011.06 662
8011.90 663
8012.74 615
8013.59 605
8014.43 660
8015.28 639
8016.12 692
8016.97 639
8017.81 614
8018.66 649
8019.50 666
8020.35 667
8021.19 672
8022.04 615
8022.88 610
8023.73 646
8024.57 643
8025.42 681
8026.26 690
8027.11 676
8027.96 591
8028.80 656
8029.65 571
8030.49 623
8031.34 695
8032.18 631
8033.03 644
8033.87 697
8034.72 638
8035.57 669
8036.41 716
8037.26 698
8038.10 722
8038.95 747
8039.80 684
8040.64 657
8041.49 652
8042.33 690
8043.18 677
8044.03 711
8044.87 752
8045.72 701
8046.57 699
8047.41 716
8048.26 634
8049.11 663
8049.95 717
8050.80 696
8051.64 659
8052.49 682
8053.34 675
8054.19 680
8055.03 649
8055.88 635
8056.73 642
8057.57 641
8058.42 608
8059.27 599
8060.11 656
8060.96 647
8061.81 621
8062.66 648
8063.50 696
8064.35 632
8065.20 642
8066.05 691
8066.89 797
8067.74 741
8068.59 663
8069.44 605
8070.28 576
8071.13 619
8071.98 719
8072.83 670
8073.67 631
8074.52 640
8075.37 654
8076.22 663
8077.07 703
8077.91 669
8078.76 654
8079.61 613
8080.46 660
8081.31 647
8082.15 581
8083.00 577
8083.85 610
8084.70 689
8085.55 657
8086.40 557
8087.25 629
8088.09 653
8088.94 637
8089.79 621
8090.64 633
8091.49 587
8092.34 647
8093.19 660
8094.04 654
8094.88 619
8095.73 564
8096.58 551
8097.43 619
8098.28 573
8099.13 591
8099.98 612
8100.83 627
8101.68 674
8102.53 571
8103.38 631
8104.23 639
8105.07 677
8105.92 696
8106.77 669
8107.62 720
8108.47 656
8109.32 717
8110.17 717
8111.02 645
8111.87 626
8112.72 690
8113.57 772
8114.42 665
8115.27 700
8116.12 724
8116.97 747
8117.82 679
8118.67 666
8119.52 641
8120.37 630
8121.22 611
8122.07 689
8122.92 711
8123.77 650
8124.63 656
8125.48 696
8126.33 748
8127.18 735
8128.03 660
8128.88 702
8129.73 714
8130.58 688
8131.43 663
8132.28 661
8133.13 700
8133.98 703
8134.83 738
8135.69 670
8136.54 711
8137.39 690
8138.24 706
8139.09 722
8139.94 619
8140.79 721
8141.64 709
8142.50 660
8143.35 669
8144.20 742
8145.05 781
8145.90 780
8146.75 733
8147.61 803
8148.46 807
8149.31 831
8150.16 844
8151.01 761
8151.86 784
8152.72 828
8153.57 824
8154.42 844
8155.27 865
8156.13 873
8156.98 907
8157.83 929
8158.68 896
8159.53 842
8160.39 814
8161.24 821
8162.09 870
8162.94 777
8163.80 753
8164.65 710
8165.50 693
8166.35 708
8167.21 701
8168.06 823
8168.91 822
8169.77 799
8170.62 750
8171.47 667
8172.32 720
8173.18 688
8174.03 670
8174.88 618
8175.74 623
8176.59 620
8177.44 644
8178.30 631
8179.15 687
8180.00 686
8180.86 657
8181.71 606
8182.56 602
8183.42 598
8184.27 574
8185.12 627
8185.98 669
8186.83 578
8187.69 620
8188.54 604
8189.39 657
8190.25 673
8191.10 620
8191.96 674
8192.81 677
8193.66 638
8194.52 601
8195.37 635
8196.23 634
8197.08 592
8197.94 605
8198.79 597
8199.64 609
8200.50 596
8201.35 641
8202.21 690
8203.06 662
8203.92 638
8204.77 687
8205.63 658
8206.48 613
8207.34 629
8208.19 614
8209.05 679
8209.90 630
8210.76 617
8211.61 623
8212.47 630
8213.32 582
8214.18 638
8215.03 667
8215.89 660
8216.74 712
8217.60 701
8218.45 720
8219.31 663
8220.16 644
8221.02 700
8221.87 665
8222.73 632
8223.59 647
8224.44 676
8225.30 649
8226.15 646
8227.01 611
8227.87 598
8228.72 625
8229.58 669
8230.43 611
8231.29 610
8232.15 654
8233.00 589
8233.86 628
8234.71 618
8235.57 615
8236.43 633
8237.28 670
8238.14 630
8239.00 542
8239.85 564
8240.71 673
8241.57 695
8242.42 664
8243.28 589
8244.14 584
8244.99 565
8245.85 520
8246.71 586
8247.56 580
8248.42 542
8249.28 542
8250.13 573
8250.99 636
8251.85 630
8252.71 663
8253.56 618
8254.42 668
8255.28 641
8256.13 569
8256.99 619
8257.85 693
8258.71 673
8259.56 627
8260.42 658
8261.28 648
8262.14 628
8263.00 618
8263.85 572
8264.71 642
8265.57 624
8266.43 586
8267.28 603
8268.14 621
8269.00 657
8269.86 592
8270.72 580
8271.58 545
8272.43 657
8273.29 616
8274.15 662
8275.01 662
8275.87 672
8276.73 627
8277.58 625
8278.44 608
8279.30 524
8280.16 590
8281.02 615
8281.88 627
8282.74 587
8283.59 615
8284.45 637
8285.31 628
8286.17 635
8287.03 678
8287.89 656
8288.75 690
8289.61 605
8290.47 611
8291.33 720
8292.18 716
8293.04 736
8293.90 717
8294.76 761
8295.62 848
8296.48 749
8297.34 781
8298.20 736
8299.06 706
8299.92 685
8300.78 657
8301.64 615
8302.50 661
8303.36 651
8304.22 611
8305.08 670
8305.94 630
8306.80 612
8307.66 643
8308.52 629
8309.38 641
8310.24 669
8311.10 628
8311.96 674
8312.82 712
8313.68 691
8314.54 667
8315.40 690
8316.26 687
8317.12 706
8317.98 633
8318.84 716
8319.70 693
8320.56 662
8321.43 660
8322.29 699
8323.15 671
8324.01 626
8324.87 615
8325.73 632
8326.59 552
8327.45 608
8328.31 566
8329.17 625
8330.04 626
8330.90 581
8331.76 553
8332.62 579
8333.48 599
8334.34 608
8335.20 638
8336.07 649
8336.93 620
8337.79 617
8338.65 583
8339.51 624
8340.37 618
8341.24 565
8342.10 623
8342.96 691
8343.82 652
8344.68 619
8345.54 709
8346.41 611
8347.27 651
8348.13 629
8348.99 631
8349.86 669
8350.72 734
8351.58 625
8352.44 602
8353.31 609
8354.17 672
8355.03 611
8355.89 666
8356.76 623
8357.62 662
8358.48 655
8359.34 611
8360.21 705
8361.07 736
8361.93 637
8362.79 666
8363.66 672
8364.52 629
8365.38 664
8366.25 670
8367.11 620
8367.97 662
8368.84 639
8369.70 631
8370.56 633
8371.43 620
8372.29 632
8373.15 585
8374.02 569
8374.88 628
8375.74 634
8376.61 621
8377.47 595
8378.33 578
8379.20 645
8380.06 698
8380.93 650
8381.79 591
8382.65 612
8383.52 634
8384.38 695
8385.25 654
8386.11 585
8386.97 684
8387.84 649
8388.70 635
8389.57 634
8390.43 667
8391.30 649
8392.16 614
8393.02 645
8393.89 554
8394.75 632
8395.62 673
8396.48 643
8397.35 659
8398.21 702
8399.08 708
8399.94 663
8400.81 745
8401.67 715
8402.54 686
8403.40 723
8404.27 688
8405.13 708
8406.00 663
8406.86 678
8407.73 715
8408.59 655
8409.46 675
8410.32 665
8411.19 621
8412.05 681
8412.92 734
8413.78 690
8414.65 749
8415.52 711
8416.38 674
8417.25 638
8418.11 741
8418.98 725
8419.84 644
8420.71 689
8421.58 697
8422.44 771
8423.31 713
8424.17 722
8425.04 752
8425.91 774
8426.77 768
8427.64 717
8428.51 763
8429.37 719
8430.24 787
8431.10 794
8431.97 831
8432.84 824
8433.70 750
8434.57 801
8435.44 825
8436.30 769
8437.17 833
8438.04 783
8438.90 783
8439.77 854
8440.64 776
8441.51 900
8442.37 957
8443.24 912
8444.11 1033
8444.97 1100
8445.84 1002
8446.71 1006
8447.58 958
8448.44 1048
8449.31 906
8450.18 884
8451.04 965
8451.91 956
8452.78 946
8453.65 939
8454.51 1045
8455.38 1040
8456.25 1070
8457.12 1012
8457.99 967
8458.85 1008
8459.72 1071
8460.59 1066
8461.46 1027
8462.33 1018
8463.19 995
8464.06 994
8464.93 965
8465.80 1087
8466.67 1181
8467.53 1229
8468.40 1369
8469.27 1682
8470.14 1927
8471.01 2275
8471.88 2310
8472.75 2227
8473.61 2083
8474.48 1976
8475.35 1820
8476.22 1489
8477.09 1385
8477.96 1242
8478.83 1100
8479.70 1038
8480.56 1063
8481.43 936
8482.30 898
8483.17 894
8484.04 860
8484.91 857
8485.78 767
8486.65 813
8487.52 819
8488.39 724
8489.26 888
8490.13 817
8491.00 748
8491.87 784
8492.73 835
8493.60 719
8494.47 735
8495.34 779
8496.21 740
8497.08 707
8497.95 745
8498.82 803
8499.69 814
8500.56 755
8501.43 696
8502.30 758
8503.17 848
8504.04 797
8504.91 824
8505.78 775
8506.65 783
8507.52 792
8508.39 834
8509.27 942
8510.14 854
8511.01 844
8511.88 856
8512.75 792
8513.62 842
8514.49 782
8515.36 746
8516.23 718
8517.10 767
8517.97 759
8518.84 739
8519.71 814
8520.59 795
8521.46 750
8522.33 708
8523.20 710
8524.07 816
8524.94 706
8525.81 851
8526.68 783
8527.55 784
8528.43 760
8529.30 844
8530.17 855
8531.04 866
8531.91 810
8532.78 885
8533.66 945
8534.53 899
8535.40 822
8536.27 798
8537.14 890
8538.01 877
8538.89 884
8539.76 870
8540.63 845
8541.50 849
8542.38 841
8543.25 886
8544.12 900
8544.99 826
8545.86 810
8546.74 831
8547.61 838
8548.48 938
8549.35 872
8550.23 901
8551.10 954
8551.97 1055
8552.84 1039
8553.72 953
8554.59 936
8555.46 1014
8556.34 1013
8557.21 961
8558.08 909
8558.95 952
8559.83 885
8560.70 865
8561.57 817
8562.45 829
8563.32 794
8564.19 807
8565.07 863
8565.94 824
8566.81 796
8567.69 765
8568.56 772
8569.43 803
8570.31 777
8571.18 829
8572.05 827
8572.93 788
8573.80 725
8574.68 687
8575.55 777
8576.42 829
8577.30 741
8578.17 775
8579.05 771
8579.92 787
8580.79 814
8581.67 734
8582.54 773
8583.42 837
8584.29 814
8585.16 819
8586.04 767
8586.91 773
8587.79 822
8588.66 801
8589.54 799
8590.41 739
8591.29 795
8592.16 782
8593.04 758
8593.91 710
8594.78 776
8595.66 768
8596.53 845
8597.41 792
8598.28 777
8599.16 817
8600.03 947
8600.91 869
8601.78 873
8602.66 890
8603.54 857
8604.41 864
8605.29 889
8606.16 881
8607.04 872
8607.91 888
8608.79 875
8609.66 908
8610.54 974
8611.41 826
8612.29 916
8613.17 899
8614.04 896
8614.92 887
8615.79 941
8616.67 935
8617.55 962
8618.42 912
8619.30 863
8620.17 920
8621.05 971
8621.93 1015
8622.80 967
8623.68 878
8624.55 896
8625.43 990
8626.31 1062
8627.18 1065
8628.06 1067
8628.94 1089
8629.81 1063
8630.69 1190
8631.57 1236
8632.44 1198
8633.32 1157
8634.20 1175
8635.07 1166
8635.95 1246
8636.83 1157
8637.71 1149
8638.58 1151
8639.46 1259
8640.34 1241
8641.21 1287
8642.09 1257
8642.97 1253
8643.85 1336
8644.72 1443
8645.60 1317
8646.48 1398
8647.35 1389
8648.23 1435
8649.11 1441
8649.99 1460
8650.87 1401
8651.74 1499
8652.62 1473
8653.50 1499
8654.38 1499
8655.25 1605
8656.13 1532
8657.01 1567
8657.89 1573
8658.77 1647
8659.64 1626
8660.52 1643
8661.40 1577
8662.28 1615
8663.16 1665
8664.04 1642
8664.91 1591
8665.79 1631
8666.67 1680
8667.55 1638
8668.43 1800
8669.31 1760
8670.19 1907
8671.06 2184
8671.94 2503
8672.82 2829
8673.70 3066
8674.58 3437
8675.46 3702
8676.34 3657
8677.22 3485
8678.10 3319
8678.97 3186
8679.85 2951
8680.73 2591
8681.61 2421
8682.49 2199
8683.37 2027
8684.25 1893
8685.13 1960
8686.01 1921
8686.89 1948
8687.77 2064
8688.65 2240
8689.53 2489
8690.41 2746
8691.29 3381
8692.17 4003
8693.05 4522
8693.93 4950
8694.81 5011
8695.69 4841
8696.57 4344
8697.45 3828
8698.33 3232
8699.21 2876
8700.09 2456
8700.97 2146
8701.85 1987
8702.73 1816
8703.61 1640
8704.49 1514
8705.37 1471
8706.25 1423
8707.13 1359
8708.01 1353
8708.89 1363
8709.77 1285
8710.65 1141
8711.53 1189
8712.41 1278
8713.29 1225
8714.17 1127
8715.06 1083
8715.94 1129
8716.82 1101
8717.70 994
8718.58 1066
8719.46 1051
8720.34 1070
8721.22 1048
8722.10 1106
8722.99 1111
8723.87 1152
8724.75 1073
8725.63 1084
8726.51 1067
8727.39 1006
8728.27 1033
8729.16 1079
8730.04 1124
8730.92 1120
8731.80 1171
8732.68 1117
8733.56 1106
8734.45 1078
8735.33 1075
8736.21 1104
8737.09 1011
8737.97 1143
8738.86 1033
8739.74 1103
8740.62 1074
8741.50 1058
8742.39 1039
8743.27 1001
8744.15 1017
8745.03 1007
8745.92 1115
8746.80 1053
8747.68 1040
8748.56 1034
8749.45 1007
8750.33 1059
8751.21 1107
8752.09 1175
8752.98 1161
8753.86 1118
8754.74 1093
8755.63 1120
8756.51 1099
8757.39 1158
8758.27 1174
8759.16 1153
8760.04 1196
8760.92 1202
8761.81 1169
8762.69 1133
8763.57 1135
8764.46 1240
8765.34 1108
8766.22 1131
8767.11 1088
8767.99 1078
8768.88 1158
8769.76 1166
8770.64 1162
8771.53 1209
8772.41 1220
8773.29 1173
8774.18 1140
8775.06 1080
8775.95 1065
8776.83 1048
8777.71 934
8778.60 987
8779.48 952
8780.37 1030
8781.25 998
8782.14 941
8783.02 937
8783.90 962
8784.79 916
8785.67 859
8786.56 880
8787.44 889
8788.33 921
8789.21 884
8790.10 915
8790.98 852
8791.87 837
8792.75 928
8793.64 827
8794.52 839
8795.41 961
8796.29 892
8797.18 896
8798.06 905
8798.95 782
8799.83 878
8800.72 936
8801.60 867
8802.49 825
8803.37 766
8804.26 819
8805.14 828
8806.03 839
8806.91 836
8807.80 894
8808.69 901
8809.57 930
8810.46 908
8811.34 933
8812.23 895
8813.11 865
8814.00 779
8814.89 864
8815.77 828
8816.66 783
8817.54 869
8818.43 729
8819.32 809
8820.20 876
8821.09 833
8821.98 753
8822.86 741
8823.75 760
8824.64 814
8825.52 780
8826.41 819
8827.29 751
8828.18 778
8829.07 818
8829.95 770
8830.84 682
8831.73 699
8832.62 759
8833.50 777
8834.39 719
8835.28 741
8836.16 761
8837.05 711
8837.94 724
8838.82 716
8839.71 777
8840.60 719
8841.49 703
8842.37 676
8843.26 720
8844.15 736
8845.04 773
8845.92 794
8846.81 689
8847.70 661
8848.59 643
8849.47 669
8850.36 685
8851.25 688
8852.14 670
8853.03 761
8853.91 716
8854.80 720
8855.69 693
8856.58 664
8857.47 606
8858.35 719
8859.24 750
8860.13 667
8861.02 656
8861.91 644
8862.79 629
8863.68 682
8864.57 676
8865.46 641
8866.35 722
8867.24 670
8868.13 683
8869.01 648
8869.90 632
8870.79 597
8871.68 646
8872.57 631
8873.46 622
8874.35 619
8875.24 653
8876.13 628
8877.01 586
8877.90 583
8878.79 591
8879.68 594
8880.57 649
8881.46 609
8882.35 646
8883.24 581
8884.13 625
8885.02 619
8885.91 625
8886.80 638
8887.69 635
8888.58 592
8889.47 611
8890.36 596
8891.25 643
8892.14 601
8893.03 584
8893.92 526
8894.81 549
8895.70 560
8896.59 609
8897.48 629
8898.37 586
8899.26 522
8900.15 543
8901.04 590
8901.93 582
8902.82 616
8903.71 628
8904.60 571
8905.49 555
8906.38 534
8907.27 575
8908.16 571
8909.05 567
8909.94 613
8910.83 534
8911.72 583
8912.61 580
8913.51 604
8914.40 643
8915.29 611
8916.18 616
8917.07 585
8917.96 652
8918.85 597
8919.74 549
8920.63 583
8921.53 582
8922.42 543
8923.31 627
8924.20 569
8925.09 545
8925.98 558
8926.87 578
8927.77 566
8928.66 555
8929.55 580
8930.44 562
8931.33 533
8932.22 566
8933.12 570
8934.01 567
8934.90 610
8935.79 545
8936.68 512
8937.58 545
8938.47 585
8939.36 528
8940.25 529
8941.15 598
8942.04 547
8942.93 585
8943.82 611
8944.72 592
8945.61 556
8946.50 537
8947.39 560
8948.29 589
8949.18 583
8950.07 536
8950.96 536
8951.86 610
8952.75 602
8953.64 585
8954.54 577
8955.43 534
8956.32 534
8957.21 535
8958.11 538
8959.00 562
8959.89 619
8960.79 559
8961.68 617
8962.57 638
8963.47 645
8964.36 607
8965.25 583
8966.15 621
8967.04 580
8967.94 575
8968.83 621
8969.72 658
8970.62 609
8971.51 582
8972.40 566
8973.30 539
8974.19 535
8975.09 585
8975.98 615
8976.87 602
8977.77 591
8978.66 622
8979.56 625
8980.45 664
8981.35 630
8982.24 592
8983.13 566
8984.03 582
8984.92 648
8985.82 622
8986.71 584
8987.61 566
8988.50 483
8989.40 504
8990.29 547
8991.19 550
8992.08 577
8992.98 546
8993.87 543
8994.77 541
8995.66 641
8996.56 603
8997.45 556
8998.35 534
8999.24 545
9000.14 560
9001.03 622
9001.93 628
9002.82 567
9003.72 556
9004.61 554
9005.51 641
9006.40 599
9007.30 611
9008.19 508
9009.09 522
9009.99 518
9010.88 516
9011.78 537
9012.67 532
9013.57 509
9014.47 580
9015.36 577
9016.26 535
9017.15 620
9018.05 624
9018.95 529
9019.84 588
9020.74 563
9021.63 546
9022.53 544
9023.43 542
9024.32 548
9025.22 496
9026.12 480
9027.01 596
9027.91 519
9028.81 509
9029.70 509
9030.60 565
9031.50 550
9032.39 528
9033.29 531
9034.19 546
9035.08 560
9035.98 541
9036.88 508
9037.78 520
9038.67 497
9039.57 483
9040.47 599
9041.37 574
9042.26 534
9043.16 550
9044.06 511
9044.95 513
9045.85 595
9046.75 562
9047.65 539
9048.54 554
9049.44 514
9050.34 604
9051.24 523
9052.14 511
9053.03 511
9053.93 547
9054.83 615
9055.73 539
9056.63 531
9057.52 627
9058.42 546
9059.32 567
9060.22 589
9061.12 530
9062.02 561
9062.91 636
9063.81 585
9064.71 584
9065.61 569
9066.51 544
9067.41 522
9068.30 475
9069.20 511
9070.10 607
9071.00 565
9071.90 602
9072.80 556
9073.70 549
9074.60 567
9075.50 563
9076.39 486
9077.29 469
9078.19 492
9079.09 493
9079.99 522
9080.89 496
9081.79 539
9082.69 539
9083.59 567
9084.49 575
9085.39 561
9086.29 574
9087.19 600
9088.09 661
9088.99 543
9089.88 545
9090.78 536
9091.68 499
9092.58 513
9093.48 519
9094.38 553
9095.28 562
9096.18 547
9097.08 528
9097.98 542
9098.88 528
9099.78 558
9100.68 542
9101.59 544
9102.49 470
9103.39 528
9104.29 526
9105.19 489
9106.09 491
9106.99 566
9107.89 592
9108.79 521
9109.69 530
9110.59 568
9111.49 553
9112.39 570
9113.29 576
9114.19 538
9115.09 501
9116.00 438
9116.90 491
9117.80 509
9118.70 529
9119.60 552
9120.50 547
9121.40 521
9122.30 493
9123.21 514
9124.11 543
9125.01 574
9125.91 504
9126.81 543
9127.71 504
9128.61 494
9129.52 505
9130.42 578
9131.32 525
9132.22 591
9133.12 544
9134.02 494
9134.93 463
9135.83 475
9136.73 482
9137.63 482
9138.53 552
9139.44 583
9140.34 546
9141.24 553
9142.14 479
9143.05 572
9143.95 543
9144.85 537
9145.75 554
9146.66 450
9147.56 462
9148.46 479
9149.36 537
9150.27 556
9151.17 545
9152.07 499
9152.97 578
9153.88 546
9154.78 472
9155.68 523
9156.59 527
9157.49 519
9158.39 493
9159.30 472
9160.20 540
9161.10 501
9162.01 485
9162.91 527
9163.81 595
9164.72 570
9165.62 510
9166.52 495
9167.43 489
9168.33 539
9169.23 507
9170.14 563
9171.04 531
9171.94 512
9172.85 467
9173.75 484
9174.66 540
9175.56 537
9176.46 518
9177.37 505
9178.27 489
9179.18 521
9180.08 529
9180.98 512
9181.89 542
9182.79 531
9183.70 565
9184.60 576
9185.51 495
9186.41 521
9187.32 552
9188.22 521
9189.12 513
9190.03 546
9190.93 510
9191.84 490
9192.74 527
9193.65 461
9194.55 539
9195.46 516
9196.36 460
9197.27 491
9198.17 464
9199.08 520
9199.98 518
9200.89 526
9201.79 492
9202.70 576
9203.60 622
9204.51 600
9205.41 566
9206.32 496
9207.23 480
9208.13 506
9209.04 460
9209.94 486
9210.85 467
9211.75 455
9212.66 474
9213.57 517
9214.47 505
9215.38 471
9216.28 500
9217.19 520
9218.10 526
9219.00 522
9219.91 577
9220.81 501
9221.72 539
9222.63 518
9223.53 525
9224.44 470
9225.35 547
9226.25 557
9227.16 507
9228.06 510
9228.97 498
9229.88 506
9230.78 526
9231.69 536
9232.60 480
9233.50 472
9234.41 547
9235.32 561
9236.23 530
9237.13 563
9238.04 500
9238.95 519
9239.85 569
9240.76 506
9241.67 511
9242.57 531
9243.48 509
9244.39 479
9245.30 529
9246.20 535
9247.11 547
9248.02 506
9248.93 487
9249.83 490
9250.74 487
9251.65 507
9252.56 493
9253.47 471
9254.37 459
9255.28 497
9256.19 457
9257.10 497
9258.00 469
9258.91 420
9259.82 472
9260.73 472
9261.64 475
9262.55 478
9263.45 447
9264.36 513
9265.27 495
9266.18 456
9267.09 512
9268.00 494
9268.90 486
9269.81 526
9270.72 467
9271.63 431
9272.54 464
9273.45 466
9274.36 507
9275.27 515
9276.17 479
9277.08 481
9277.99 498
9278.90 549
9279.81 512
9280.72 479
9281.63 487
9282.54 443
9283.45 492
9284.36 538
9285.27 520
9286.17 497
9287.08 491
9287.99 514
9288.90 504
9289.81 452
9290.72 475
9291.63 483
9292.54 502
9293.45 546
9294.36 529
9295.27 448
9296.18 458
9297.09 501
9298.00 457
9298.91 485
9299.82 491
9300.73 500
9301.64 563
9302.55 504
9303.46 552
9304.37 478
9305.28 512
9306.19 557
9307.10 490
9308.01 474
9308.92 490
9309.83 557
9310.74 545
9311.66 606
9312.57 521
9313.48 533
9314.39 494
9315.30 470
9316.21 489
9317.12 461
9318.03 475
9318.94 480
9319.85 474
9320.76 494
9321.68 525
9322.59 462
9323.50 440
9324.41 488
9325.32 517
9326.23 442
9327.14 485
9328.05 489
9328.97 462
9329.88 492
9330.79 480
9331.70 510
9332.61 528
9333.52 492
9334.44 533
9335.35 492
9336.26 512
9337.17 518
9338.08 545
9339.00 590
9339.91 525
9340.82 498
9341.73 495
9342.64 423
9343.56 477
9344.47 509
9345.38 464
9346.29 449
9347.20 470
9348.12 479
9349.03 526
9349.94 531
9350.85 574
9351.77 506
9352.68 480
9353.59 499
9354.51 482
9355.42 526
9356.33 505
9357.24 509
9358.16 522
9359.07 551
9359.98 562
9360.90 452
9361.81 512
9362.72 523
9363.64 491
9364.55 487
9365.46 524
9366.37 534
9367.29 492
9368.20 521
9369.12 492
9370.03 485
9370.94 467
9371.86 449
9372.77 502
9373.68 469
9374.60 497
9375.51 493
9376.42 463
9377.34 468
9378.25 524
9379.17 506
9380.08 552
9380.99 457
9381.91 484
9382.82 489
9383.74 571
9384.65 507
9385.56 507
9386.48 444
9387.39 461
9388.31 497
9389.22 515
9390.14 515
9391.05 558
9391.97 546
9392.88 574
9393.79 499
9394.71 525
9395.62 515
9396.54 623
9397.45 606
9398.37 550
9399.28 505
9400.20 469
9401.11 475
9402.03 507
9402.94 503
9403.86 474
9404.77 523
9405.69 565
9406.60 537
9407.52 465
9408.44 468
9409.35 490
9410.27 608
9411.18 538
9412.10 518
9413.01 475
9413.93 503
9414.84 548
9415.76 523
9416.68 537
9417.59 512
9418.51 528
9419.42 529
9420.34 543
9421.25 492
9422.17 521
9423.09 571
9424.00 539
9424.92 571
9425.84 503
9426.75 519
9427.67 569
9428.58 491
9429.50 550
9430.42 504
9431.33 494
9432.25 530
9433.17 584
9434.08 594
9435.00 541
9435.92 519
9436.83 544
9437.75 556
9438.67 635
9439.58 597
9440.50 552
9441.42 543
9442.33 557
9443.25 587
9444.17 589
9445.09 575
9446.00 567
9446.92 635
9447.84 566
9448.76 634
9449.67 599
9450.59 634
9451.51 708
9452.42 764
9453.34 732
9454.26 752
9455.18 761
9456.10 798
9457.01 733
9457.93 721
9458.85 656
9459.77 560
9460.68 609
9461.60 636
9462.52 574
9463.44 570
9464.36 600
9465.27 566
9466.19 631
9467.11 546
9468.03 556
9468.95 564
9469.87 577
9470.78 598
9471.70 591
9472.62 626
9473.54 593
9474.46 615
9475.38 605
9476.30 595
9477.21 601
9478.13 661
9479.05 617
9479.97 627
9480.89 684
9481.81 669
9482.73 628
9483.65 653
9484.57 651
9485.48 590
9486.40 601
9487.32 659
9488.24 608
9489.16 588
9490.08 584
9491.00 600
9491.92 568
9492.84 554
9493.76 557
9494.68 596
9495.60 593
9496.52 580
9497.44 585
9498.36 598
9499.28 609
9500.20 644
9501.12 645
9502.04 707
9502.96 636
9503.88 550
9504.80 584
9505.72 621
9506.64 540
9507.56 634
9508.48 651
9509.40 618
9510.32 598
9511.24 589
9512.16 529
9513.08 603
9514.00 616
9514.92 638
9515.84 644
9516.76 692
9517.68 627
9518.60 607
9519.52 647
9520.44 692
9521.36 661
9522.29 719
9523.21 651
9524.13 683
9525.05 619
9525.97 597
9526.89 697
9527.81 718
9528.73 728
9529.65 623
9530.58 672
9531.50 804
9532.42 710
9533.34 781
9534.26 859
9535.18 772
9536.10 858
9537.03 813
9537.95 766
9538.87 778
9539.79 738
9540.71 690
9541.63 701
9542.56 655
9543.48 736
9544.40 693
9545.32 694
9546.24 703
9547.17 755
9548.09 655
9549.01 684
9549.93 692
9550.86 685
9551.78 708
9552.70 752
9553.62 708
9554.54 741
9555.47 689
9556.39 690
9557.31 694
9558.23 700
9559.16 713
9560.08 738
9561.00 793
9561.93 738
9562.85 802
9563.77 760
9564.69 779
9565.62 707
9566.54 678
9567.46 739
9568.39 703
9569.31 690
9570.23 655
9571.16 738
9572.08 753
9573.00 713
9573.93 693
9574.85 703
9575.77 698
9576.70 699
9577.62 741
9578.54 698
9579.47 770
9580.39 790
9581.32 742
9582.24 686
9583.16 729
9584.09 764
9585.01 735
9585.93 692
9586.86 796
9587.78 785
9588.71 741
9589.63 733
9590.56 750
9591.48 775
9592.40 733
9593.33 722
9594.25 832
9595.18 782
9596.10 749
9597.03 757
9597.95 791
9598.87 852
9599.80 806
9600.72 805
9601.65 804
9602.57 791
9603.50 853
9604.42 832
9605.35 839
9606.27 854
9607.20 816
9608.12 847
9609.05 886
9609.97 858
9610.90 864
9611.82 889
9612.75 841
9613.67 765
9614.60 807
9615.53 921
9616.45 985
9617.38 993
9618.30 912
9619.23 922
9620.15 952
9621.08 929
9622.00 866
9622.93 904
9623.86 984
9624.78 963
9625.71 939
9626.63 958
9627.56 986
9628.49 945
9629.41 986
9630.34 1020
9631.26 1089
9632.19 1071
9633.12 1038
9634.04 1032
9634.97 1096
9635.90 1087
9636.82 1015
9637.75 1102
9638.67 1165
9639.60 1122
9640.53 1114
9641.45 1179
9642.38 1096
9643.31 1138
9644.23 1172
9645.16 1173
9646.09 1170
9647.02 1252
9647.94 1254
9648.87 1240
9649.80 1261
9650.72 1313
9651.65 1406
9652.58 1323
9653.50 1306
9654.43 1479
9655.36 1385
9656.29 1325
9657.21 1444
9658.14 1311
9659.07 1431
9660.00 1505
9660.92 1436
9661.85 1371
9662.78 1379
9663.71 1389
9664.63 1338
9665.56 1359
9666.49 1463
9667.42 1479
9668.35 1481
9669.27 1591
9670.20 1538
9671.13 1482
9672.06 1515
9672.99 1551
9673.92 1615
9674.84 1649
9675.77 1676
9676.70 1565
9677.63 1608
9678.56 1628
9679.49 1667
9680.41 1678
9681.34 1691
9682.27 1807
9683.20 1812
9684.13 1733
9685.06 1796
9685.99 1858
9686.91 1942
9687.84 1818
9688.77 1728
9689.70 1760
9690.63 1789
9691.56 1833
9692.49 1799
9693.42 1898
9694.35 2049
9695.28 2092
9696.21 2203
9697.13 2427
9698.06 2636
9698.99 2802
9699.92 3027
9700.85 2993
9701.78 2951
9702.71 2824
9703.64 2822
9704.57 2671
9705.50 2505
9706.43 2353
9707.36 2282
9708.29 2055
9709.22 2059
9710.15 2026
9711.08 2059
9712.01 2159
9712.94 2277
9713.87 2308
9714.80 2312
9715.73 2385
9716.66 2293
9717.59 2303
9718.52 2263
9719.45 2258
9720.38 2015
9721.31 1868
9722.24 1897
9723.17 1722
9724.10 1648
9725.04 1631
9725.97 1662
9726.90 1531
9727.83 1595
9728.76 1599
9729.69 1555
9730.62 1652
9731.55 1700
9732.48 1667
9733.41 1681
9734.34 1589
9735.28 1700
9736.21 1617
9737.14 1641
9738.07 1593
9739.00 1576
9739.93 1461
9740.86 1325
9741.79 1303
9742.73 1317
9743.66 1295
9744.59 1413
9745.52 1350
9746.45 1243
9747.38 1234
9748.32 1189
9749.25 1210
9750.18 1200
9751.11 1196
9752.04 1124
9752.98 1179
9753.91 1214
9754.84 1130
9755.77 1208
9756.70 1224
9757.64 1223
9758.57 1176
9759.50 1221
9760.43 1187
9761.37 1208
9762.30 1154
9763.23 1168
9764.16 1096
9765.10 1112
9766.03 1157
9766.96 1156
9767.89 1180
9768.83 1144
9769.76 1160
9770.69 1140
9771.63 1158
9772.56 1178
9773.49 1177
9774.42 1229
9775.36 1169
9776.29 1233
9777.22 1316
9778.16 1217
9779.09 1286
9780.02 1284
9780.96 1308
9781.89 1315
9782.82 1287
9783.76 1365
9784.69 1284
9785.62 1219
9786.56 1215
9787.49 1255
9788.42 1189
9789.36 1221
9790.29 1130
9791.23 1093
9792.16 1085
9793.09 1010
9794.03 1090
9794.96 1059
9795.90 1083
9796.83 1133
9797.76 1047
9798.70 1077
9799.63 1075
9800.57 1125
9801.50 1076
9802.44 1051
9803.37 1056
9804.30 992
9805.24 1011
9806.17 971
9807.11 934
9808.04 1006
9808.98 1009
9809.91 945
9810.85 960
9811.78 998
9812.72 935
9813.65 950
9814.59 908
9815.52 899
9816.46 991
9817.39 910
9818.33 908
9819.26 959
9820.20 913
9821.13 897
9822.07 847
9823.00 864
9823.94 982
9824.87 895
9825.81 858
9826.74 870
9827.68 843
9828.62 810
9829.55 843
9830.49 861
9831.42 823
9832.36 803
9833.29 843
9834.23 789
9835.17 804
9836.10 758
9837.04 810
9837.97 809
9838.91 863
9839.85 788
9840.78 844
9841.72 920
9842.66 856
9843.59 844
9844.53 857
9845.46 806
9846.40 801
9847.34 797
9848.27 804
9849.21 861
9850.15 847
9851.08 820
9852.02 868
9852.96 852
9853.89 751
9854.83 739
9855.77 755
9856.71 791
9857.64 799
9858.58 785
9859.52 754
9860.45 787
9861.39 835
9862.33 861
9863.26 800
9864.20 795
9865.14 729
9866.08 746
9867.01 889
9867.95 834
9868.89 731
9869.83 751
9870.76 804
9871.70 793
9872.64 804
9873.58 757
9874.52 678
9875.45 764
9876.39 764
9877.33 796
9878.27 772
9879.21 762
9880.14 736
9881.08 766
9882.02 803
9882.96 777
9883.90 767
9884.83 757
9885.77 810
9886.71 783
9887.65 697
9888.59 776
9889.53 698
9890.46 675
9891.40 701
9892.34 726
9893.28 697
9894.22 662
9895.16 720
9896.10 728
9897.04 681
9897.98 711
9898.91 746
9899.85 715
9900.79 701
9901.73 709
9902.67 654
9903.61 666
9904.55 750
9905.49 760
9906.43 670
9907.37 738
9908.31 725
9909.25 728
9910.19 768
9911.12 830
9912.06 729
9913.00 769
9913.94 706
9914.88 726
9915.82 722
9916.76 656
9917.70 747
9918.64 738
9919.58 776
9920.52 786
9921.46 746
9922.40 730
9923.34 767
9924.28 782
9925.22 833
9926.16 933
9927.10 987
9928.04 1017
9928.98 1005
9929.92 1054
9930.87 1046
9931.81 965
9932.75 903
9933.69 821
9934.63 798
9935.57 803
9936.51 746
9937.45 761
9938.39 685
9939.33 770
9940.27 682
9941.21 706
9942.15 705
9943.10 703
9944.04 691
9944.98 737
9945.92 750
9946.86 698
9947.80 696
9948.74 731
9949.68 743
9950.63 679
9951.57 661
9952.51 751
9953.45 749
9954.39 679
9955.33 690
9956.27 720
9957.22 711
9958.16 676
9959.10 739
9960.04 758
9960.98 715
9961.93 666
9962.87 673
9963.81 682
9964.75 659
9965.69 691
9966.64 664
9967.58 675
9968.52 613
9969.46 629
9970.41 660
9971.35 665
9972.29 631
9973.23 631
9974.18 628
9975.12 672
9976.06 641
9977.00 584
9977.95 607
9978.89 673
9979.83 718
9980.77 676
9981.72 690
9982.66 658
9983.60 643
9984.55 677
9985.49 626
9986.43 583
9987.38 649
9988.32 604
9989.26 657
9990.21 688
9991.15 662
9992.09 673
9993.04 641
9993.98 611
9994.92 643
9995.87 683
9996.81 658
9997.75 631
9998.70 660
9999.64 626
10000.58 689
10001.53 659
10002.47 610
10003.42 674
10004.36 678
10005.30 614
10006.25 661
10007.19 656
10008.14 633
10009.08 648
10010.02 660
10010.97 702
10011.91 619
10012.86 614
10013.80 647
10014.75 690
10015.69 632
10016.64 624
10017.58 608
10018.52 649
10019.47 598
10020.41 622
10021.36 682
10022.30 637
10023.25 645
10024.19 589
10025.14 618
10026.08 606
10027.03 654
10027.97 669
10028.92 607
10029.86 612
10030.81 689
10031.75 603
10032.70 603
10033.64 666
10034.59 631
10035.54 598
10036.48 623
10037.43 627
10038.37 590
10039.32 597
10040.26 591
10041.21 532
10042.15 555
10043.10 580
10044.05 607
10044.99 530
10045.94 536
10046.88 634
10047.83 640
10048.78 624
10049.72 590
10050.67 606
10051.61 612
10052.56 504
10053.51 468
10054.45 543
10055.40 600
10056.35 585
10057.29 593
10058.24 562
10059.19 609
10060.13 633
10061.08 601
10062.03 613
10062.97 614
10063.92 625
10064.87 573
10065.81 567
10066.76 578
10067.71 612
10068.65 531
10069.60 584
10070.55 583
10071.49 537
10072.44 531
10073.39 539
10074.34 526
10075.28 558
10076.23 544
10077.18 617
10078.13 603
10079.07 540
10080.02 526
10080.97 552
10081.92 509
10082.86 555
10083.81 506
10084.76 510
10085.71 530
10086.66 508
10087.60 460
10088.55 475
10089.50 515
10090.45 535
10091.39 472
10092.34 525
10093.29 527
10094.24 514
10095.19 540
10096.14 545
10097.08 532
10098.03 576
10098.98 587
10099.93 595
10100.88 521
10101.83 516
10102.78 585
10103.72 557
10104.67 492
10105.62 567
10106.57 553
10107.52 568
10108.47 551
10109.42 521
10110.37 527
10111.31 559
10112.26 497
10113.21 523
10114.16 540
10115.11 522
10116.06 483
10117.01 501
10117.96 505
10118.91 514
10119.86 483
10120.81 510
10121.76 532
10122.71 561
10123.66 562
10124.61 503
10125.55 509
10126.50 487
10127.45 513
10128.40 548
10129.35 518
10130.30 551
10131.25 545
10132.20 566
10133.15 534
10134.10 481
10135.05 487
10136.00 557
10136.95 507
10137.90 520
10138.85 558
10139.81 482
10140.76 488
10141.71 542
10142.66 512
10143.61 539
10144.56 540
10145.51 457
10146.46 502
10147.41 524
10148.36 547
10149.31 579
10150.26 591
10151.21 595
10152.16 530
10153.11 541
10154.07 594
10155.02 572
10155.97 551
10156.92 531
10157.87 526
10158.82 537
10159.77 507
10160.72 572
10161.68 626
10162.63 555
10163.58 546
10164.53 554
10165.48 576
10166.43 585
10167.38 541
10168.34 528
10169.29 547
10170.24 567
10171.19 545
10172.14 583
10173.10 565
10174.05 501
10175.00 528
10175.95 513
10176.90 573
10177.86 515
10178.81 594
10179.76 606
10180.71 565
10181.66 565
10182.62 570
10183.57 588
10184.52 580
10185.47 614
10186.43 619
10187.38 620
10188.33 633
10189.28 652
10190.24 595
10191.19 599
10192.14 567
10193.10 549
10194.05 584
10195.00 575
10195.95 577
10196.91 580
10197.86 610
10198.81 592
10199.77 605
10200.72 582
10201.67 606
10202.63 568
10203.58 634
10204.53 662
10205.49 661
10206.44 698
10207.39 645
10208.35 670
10209.30 668
10210.25 707
10211.21 648
10212.16 607
10213.12 589
10214.07 597
10215.02 625
10215.98 619
10216.93 518
10217.88 603
10218.84 627
10219.79 584
10220.75 578
10221.70 492
10222.66 543
10223.61 577
10224.56 529
10225.52 542
10226.47 532
10227.43 551
10228.38 615
10229.34 587
10230.29 562
10231.25 607
10232.20 543
10233.15 536
10234.11 614
10235.06 568
10236.02 586
10236.97 609
10237.93 639
10238.88 576
10239.84 597
10240.79 561
10241.75 578
10242.70 550
10243.66 553
10244.61 553
10245.57 490
10246.53 493
10247.48 510
10248.44 522
10249.39 530
10250.35 502
10251.30 534
10252.26 540
10253.21 506
10254.17 495
10255.13 534
10256.08 526
10257.04 544
10257.99 505
10258.95 456
10259.90 514
10260.86 563
10261.82 458
10262.77 455
10263.73 508
10264.69 515
10265.64 534
10266.60 502
10267.55 520
10268.51 513
10269.47 461
10270.42 498
10271.38 496
10272.34 496
10273.29 475
10274.25 511
10275.21 481
10276.16 492
10277.12 417
10278.08 479
10279.03 487
10279.99 464
10280.95 482
10281.90 522
10282.86 548
10283.82 481
10284.78 451
10285.73 514
10286.69 545
10287.65 515
10288.60 525
10289.56 479
10290.52 458
10291.48 460
10292.43 479
10293.39 541
10294.35 444
10295.31 507
10296.26 523
10297.22 512
10298.18 492
10299.14 521
10300.10 435
10301.05 508
10302.01 484
10302.97 497
10303.93 512
10304.89 509
10305.84 498
10306.80 502
10307.76 470
10308.72 504
10309.68 488
10310.63 502
10311.59 483
10312.55 498
10313.51 515
10314.47 525
10315.43 429
10316.39 456
10317.34 555
10318.30 538
10319.26 512
10320.22 493
10321.18 506
10322.14 488
10323.10 434
10324.06 523
10325.02 463
10325.97 521
10326.93 533
10327.89 485
10328.85 556
10329.81 577
10330.77 577
10331.73 527
10332.69 531
10333.65 590
10334.61 570
10335.57 477
10336.53 559
10337.49 516
10338.45 533
10339.41 529
10340.37 534
10341.32 506
10342.28 476
10343.24 566
10344.20 480
10345.16 495
10346.12 534
10347.08 520
10348.04 493
10349.00 501
10349.96 497
10350.92 469
10351.89 481
10352.85 473
10353.81 494
10354.77 504
10355.73 435
10356.69 472
10357.65 437
10358.61 448
10359.57 474
10360.53 510
10361.49 572
10362.45 499
10363.41 498
10364.37 470
10365.33 498
10366.29 531
10367.25 485
10368.22 457
10369.18 426
10370.14 451
10371.10 434
10372.06 431
10373.02 418
10373.98 432
10374.94 419
10375.91 478
10376.87 443
10377.83 439
10378.79 469
10379.75 448
10380.71 465
10381.67 447
10382.64 416
10383.60 437
10384.56 463
10385.52 462
10386.48 439
10387.45 442
10388.41 435
10389.37 443
10390.33 432
10391.29 444
10392.26 422
10393.22 412
10394.18 469
10395.14 489
10396.10 416
10397.07 424
10398.03 401
10398.99 427
10399.95 452
10400.92 443
10401.88 478
10402.84 441
10403.80 436
10404.77 447
10405.73 397
10406.69 399
10407.66 419
10408.62 389
10409.58 379
10410.54 355
10411.51 389
10412.47 394
10413.43 386
10414.40 425
10415.36 450
10416.32 402
10417.29 452
10418.25 445
10419.21 477
10420.18 424
10421.14 414
10422.10 493
10423.07 419
10424.03 385
10424.99 411
10425.96 445
10426.92 410
10427.89 409
10428.85 390
10429.81 395
10430.78 375
10431.74 420
10432.70 424
10433.67 363
10434.63 383
10435.60 374
10436.56 417
10437.53 374
10438.49 338
10439.45 403
10440.42 417
10441.38 368
10442.35 395
10443.31 418
10444.28 397
10445.24 387
10446.21 383
10447.17 388
10448.13 430
10449.10 422
10450.06 402
10451.03 372
10451.99 416
10452.96 398
10453.92 384
10454.89 409
10455.85 364
10456.82 350
10457.78 360
10458.75 406
10459.71 447
10460.68 440
10461.65 381
10462.61 353
10463.58 390
10464.54 403
10465.51 388
10466.47 346
10467.44 367
10468.40 361
10469.37 375
10470.34 376
10471.30 396
10472.27 432
10473.23 418
10474.20 440
10475.16 420
10476.13 389
10477.10 440
10478.06 414
10479.03 399
10480.00 441
10480.96 409
10481.93 362
10482.89 375
10483.86 403
10484.83 398
10485.79 354
10486.76 386
10487.73 362
10488.69 406
10489.66 384
10490.63 394
10491.59 361
10492.56 377
10493.53 341
10494.49 420
10495.46 423
10496.43 356
10497.39 354
10498.36 359
10499.33 387
10500.30 384
10501.26 463
10502.23 421
10503.20 365
10504.16 361
10505.13 424
10506.10 402
10507.07 389
10508.03 401
10509.00 415
10509.97 382
10510.94 373
10511.90 431
10512.87 365
10513.84 410
10514.81 379
10515.78 376
10516.74 411
10517.71 362
10518.68 364
10519.65 345
10520.62 377
10521.58 366
10522.55 347
10523.52 350
10524.49 417
10525.46 377
10526.42 352
10527.39 386
10528.36 427
10529.33 422
10530.30 394
10531.27 438
10532.24 410
10533.20 404
10534.17 446
10535.14 425
10536.11 399
10537.08 434
10538.05 425
10539.02 381
10539.99 397
10540.95 420
10541.92 401
10542.89 399
10543.86 385
10544.83 399
10545.80 391
10546.77 373
10547.74 404
10548.71 410
10549.68 371
10550.65 388
10551.62 364
10552.59 378
10553.56 374
10554.53 376
10555.49 409
10556.46 393
10557.43 437
10558.40 423
10559.37 374
10560.34 402
10561.31 427
10562.28 435
10563.25 460
10564.22 471
10565.19 410
10566.16 428
10567.13 477
10568.10 367
10569.07 418
10570.05 419
10571.02 381
10571.99 335
10572.96 413
10573.93 382
10574.90 353
10575.87 385
10576.84 425
10577.81 443
10578.78 425
10579.75 411
10580.72 372
10581.69 373
10582.66 378
10583.63 405
10584.61 428
10585.58 429
10586.55 416
10587.52 431
10588.49 433
10589.46 434
10590.43 452
10591.40 390
10592.38 389
10593.35 454
10594.32 416
10595.29 409
10596.26 365
10597.23 403
10598.20 431
10599.18 388
10600.15 412
10601.12 342
10602.09 389
10603.06 408
10604.03 382
10605.01 397
10605.98 391
10606.95 425
10607.92 421
10608.89 368
10609.87 431
10610.84 473
10611.81 414
10612.78 420
10613.76 423
10614.73 428
10615.70 472
10616.67 431
10617.65 476
10618.62 416
10619.59 417
10620.56 463
10621.54 422
10622.51 426
10623.48 463
10624.45 448
10625.43 446
10626.40 434
10627.37 434
10628.35 459
10629.32 433
10630.29 460
10631.27 430
10632.24 493
10633.21 504
10634.19 449
10635.16 432
10636.13 493
10637.11 509
10638.08 507
10639.05 521
10640.03 592
10641.00 621
10641.97 604
10642.95 545
10643.92 581
10644.89 522
10645.87 487
10646.84 481
10647.82 487
10648.79 505
10649.76 457
10650.74 460
10651.71 429
10652.69 414
10653.66 414
10654.63 433
10655.61 412
10656.58 388
10657.56 389
10658.53 454
10659.51 408
10660.48 408
10661.46 404
10662.43 433
10663.40 407
10664.38 372
10665.35 379
10666.33 401
10667.30 398
10668.28 414
10669.25 367
10670.23 389
10671.20 362
10672.18 346
10673.15 409
10674.13 418
10675.10 403
10676.08 387
10677.05 391
10678.03 399
10679.00 419
10679.98 436
10680.96 436
10681.93 488
10682.91 446
10683.88 368
10684.86 402
10685.83 468
10686.81 410
10687.78 401
10688.76 402
10689.74 394
10690.71 394
10691.69 404
10692.66 407
10693.64 368
10694.62 358
10695.59 382
10696.57 389
10697.54 378
10698.52 379
10699.50 363
10700.47 353
10701.45 394
10702.43 395
10703.40 419
10704.38 410
10705.36 398
10706.33 405
10707.31 374
10708.29 341
10709.26 384
10710.24 378
10711.22 340
10712.19 327
10713.17 390
10714.15 394
10715.12 370
10716.10 372
10717.08 406
10718.05 439
10719.03 430
10720.01 411
10720.99 404
10721.96 409
10722.94 377
10723.92 415
10724.90 405
10725.87 370
10726.85 377
10727.83 415
10728.81 360
10729.78 355
10730.76 403
10731.74 365
10732.72 386
10733.69 398
10734.67 423
10735.65 427
10736.63 411
10737.61 439
10738.58 358
10739.56 351
10740.54 372
10741.52 398
10742.50 414
10743.47 432
10744.45 494
10745.43 429
10746.41 382
10747.39 420
10748.37 408
10749.35 421
10750.32 408
10751.30 407
10752.28 401
10753.26 392
10754.24 388
10755.22 382
10756.20 366
10757.18 407
10758.15 404
10759.13 378
10760.11 402
10761.09 391
10762.07 402
10763.05 356
10764.03 425
10765.01 454
10765.99 360
10766.97 413
10767.95 460
10768.93 411
10769.91 382
10770.88 384
10771.86 380
10772.84 398
10773.82 352
10774.80 365
10775.78 416
10776.76 416
10777.74 429
10778.72 370
10779.70 437
10780.68 397
10781.66 376
10782.64 439
10783.62 436
10784.60 395
10785.58 396
10786.56 503
10787.54 441
10788.52 470
10789.50 424
10790.48 417
10791.47 461
10792.45 447
10793.43 444
10794.41 401
10795.39 435
10796.37 433
10797.35 458
10798.33 474
10799.31 451
10800.29 451
10801.27 441
10802.25 434
10803.23 450
10804.22 388
10805.20 379
10806.18 438
10807.16 448
10808.14 484
10809.12 477
10810.10 450
10811.08 443
10812.07 472
10813.05 454
10814.03 440
10815.01 440
10815.99 417
10816.97 462
10817.95 427
10818.94 435
10819.92 442
10820.90 484
10821.88 462
10822.86 455
10823.85 439
10824.83 441
10825.81 476
10826.79 398
10827.77 461
10828.76 416
10829.74 439
10830.72 438
10831.70 465
10832.68 427
10833.67 419
10834.65 442
10835.63 455
10836.61 457
10837.60 491
10838.58 445
10839.56 485
10840.55 462
10841.53 442
10842.51 437
10843.49 497
10844.48 458
10845.46 474
10846.44 477
10847.43 469
10848.41 483
10849.39 494
10850.37 493
10851.36 471
10852.34 447
10853.32 516
10854.31 475
10855.29 474
10856.27 510
10857.26 491
10858.24 443
10859.22 499
10860.21 510
10861.19 461
10862.18 508
10863.16 524
10864.14 531
10865.13 470
10866.11 500
10867.09 505
10868.08 533
10869.06 519
10870.05 516
10871.03 531
10872.01 522
10873.00 545
10873.98 529
10874.97 527
10875.95 535
10876.94 507
10877.92 590
10878.90 586
10879.89 608
10880.87 567
10881.86 537
10882.84 534
10883.83 538
10884.81 579
10885.80 548
10886.78 545
10887.77 547
10888.75 589
10889.74 571
10890.72 665
10891.71 589
10892.69 635
10893.68 613
10894.66 623
10895.65 645
10896.63 621
10897.62 603
10898.60 603
10899.59 614
10900.57 552
10901.56 622
10902.54 628
10903.53 652
10904.52 634
10905.50 608
10906.49 617
10907.47 681
10908.46 671
10909.44 600
10910.43 609
10911.42 728
10912.40 664
10913.39 761
10914.37 741
10915.36 738
10916.35 673
10917.33 734
10918.32 742
10919.31 733
10920.29 744
10921.28 755
10922.26 726
10923.25 696
10924.24 722
10925.22 710
10926.21 773
10927.20 809
10928.18 766
10929.17 770
10930.16 751
10931.14 745
10932.13 794
10933.12 742
10934.10 770
10935.09 774
10936.08 742
10937.07 750
10938.05 780
10939.04 817
10940.03 829
10941.01 766
10942.00 771
10942.99 795
10943.98 814
10944.96 829
10945.95 811
10946.94 907
10947.93 882
10948.91 888
10949.90 909
10950.89 916
10951.88 975
10952.86 991
10953.85 1018
10954.84 1111
10955.83 1224
10956.82 1344
10957.80 1275
10958.79 1376
10959.78 1445
10960.77 1397
10961.76 1456
10962.75 1375
10963.73 1321
10964.72 1289
10965.71 1183
10966.70 1172
10967.69 1125
10968.68 1044
10969.66 949
10970.65 966
10971.64 983
10972.63 987
10973.62 1037
10974.61 982
10975.60 966
10976.58 1009
10977.57 1003
10978.56 1029
10979.55 1005
10980.54 992
10981.53 1035
10982.52 1059
10983.51 992
10984.50 993
10985.49 976
10986.48 977
10987.47 1043
10988.45 1015
10989.44 1094
10990.43 1031
10991.42 1037
10992.41 1134
10993.40 1188
10994.39 1208
10995.38 1307
10996.37 1453
10997.36 1596
10998.35 1604
10999.34 1838
11000.33 1959
11001.32 2092
11002.31 1932
11003.30 1870
11004.29 1821
11005.28 1695
11006.27 1590
11007.26 1407
11008.25 1289
11009.24 1174
11010.23 1110
11011.22 1032
11012.21 1084
11013.20 961
11014.19 986
11015.18 943
11016.18 943
11017.17 868
11018.16 897
11019.15 898
11020.14 855
11021.13 812
11022.12 803
11023.11 855
11024.10 751
11025.09 703
11026.08 738
11027.08 775
11028.07 685
11029.06 722
11030.05 747
11031.04 711
11032.03 675
11033.02 716
11034.01 701
11035.01 692
11036.00 739
11036.99 696
11037.98 675
11038.97 709
11039.96 664
11040.96 711
11041.95 745
11042.94 651
11043.93 687
11044.92 626
11045.92 630
11046.91 648
11047.90 634
11048.89 621
11049.88 688
11050.88 645
11051.87 618
11052.86 616
11053.85 624
11054.85 589
11055.84 608
11056.83 594
11057.82 661
11058.82 593
11059.81 601
11060.80 613
11061.79 570
11062.79 595
11063.78 623
11064.77 635
11065.76 627
11066.76 663
11067.75 672
11068.74 573
11069.74 602
11070.73 587
11071.72 594
11072.72 599
11073.71 627
11074.70 602
11075.70 622
11076.69 604
11077.68 660
11078.68 612
11079.67 606
11080.66 611
11081.66 627
11082.65 622
11083.64 632
11084.64 639
11085.63 664
11086.62 651
11087.62 583
11088.61 625
11089.61 651
11090.60 621
11091.59 595
11092.59 554
11093.58 580
11094.58 569
11095.57 598
11096.57 627
11097.56 622
11098.55 605
11099.55 577
11100.54 567
11101.54 586
11102.53 536
11103.53 540
11104.52 499
11105.52 532
11106.51 565
11107.51 556
11108.50 537
11109.49 541
11110.49 540
11111.48 551
11112.48 540
11113.47 544
11114.47 526
11115.46 510
11116.46 574
11117.46 502
11118.45 502
11119.45 545
11120.44 513
11121.44 506
11122.43 534
11123.43 509
11124.42 541
11125.42 506
11126.41 520
11127.41 537
11128.41 526
11129.40 506
11130.40 499
11131.39 506
11132.39 488
11133.38 466
11134.38 454
11135.38 456
11136.37 522
11137.37 552
11138.36 498
11139.36 494
11140.36 479
11141.35 495
11142.35 455
11143.35 507
11144.34 484
11145.34 534
11146.34 576
11147.33 524
11148.33 478
11149.32 463
11150.32 465
11151.32 388
11152.31 446
11153.31 522
11154.31 500
11155.31 438
11156.30 487
11157.30 470
11158.30 446
11159.29 424
11160.29 441
11161.29 456
11162.28 439
11163.28 432
11164.28 487
11165.28 458
11166.27 462
11167.27 458
11168.27 451
11169.27 467
11170.26 451
11171.26 416
11172.26 451
11173.26 416
11174.25 415
11175.25 470
11176.25 484
11177.25 459
11178.25 461
11179.24 442
11180.24 423
11181.24 426
11182.24 446
11183.24 488
11184.23 496
11185.23 482
11186.23 514
11187.23 468
11188.23 392
11189.23 461
11190.22 429
11191.22 449
11192.22 496
11193.22 427
11194.22 426
11195.22 428
11196.22 441
11197.21 457
11198.21 423
11199.21 500
11200.21 446
11201.21 455
11202.21 493
11203.21 436
11204.21 416
11205.21 456
11206.21 464
11207.21 415
11208.20 408
11209.20 395
11210.20 422
11211.20 435
11212.20 426
11213.20 413
11214.20 458
11215.20 421
11216.20 420
11217.20 418
11218.20 417
11219.20 424
11220.20 492
11221.20 471
11222.20 405
11223.20 403
11224.20 435
11225.20 410
11226.20 383
11227.20 445
11228.20 403
11229.20 443
11230.20 426
11231.20 423
11232.20 409
11233.20 373
11234.20 413
11235.20 399
11236.20 464
11237.20 412
11238.20 448
11239.20 470
11240.20 474
11241.20 417
11242.21 414
11243.21 407
11244.21 426
11245.21 403
11246.21 423
11247.21 435
11248.21 385
11249.21 442
11250.21 464
11251.21 400
11252.22 395
11253.22 447
11254.22 468
11255.22 458
11256.22 448
11257.22 487
11258.22 443
11259.23 460
11260.23 429
11261.23 440
11262.23 352
11263.23 397
11264.23 493
11265.24 433
11266.24 422
11267.24 434
11268.24 437
11269.24 447
11270.25 458
11271.25 439
11272.25 474
11273.25 439
11274.25 457
11275.26 430
11276.26 518
11277.26 475
11278.26 405
11279.27 440
11280.27 511
11281.27 459
11282.27 437
11283.28 408
11284.28 447
11285.28 451
11286.28 377
11287.29 373
11288.29 417
11289.29 407
11290.29 451
11291.30 426
11292.30 441
11293.30 466
11294.31 431
11295.31 433
11296.31 444
11297.32 497
11298.32 535
11299.32 468
11300.33 439
11301.33 434
11302.33 453
11303.34 445
11304.34 466
11305.34 432
11306.35 437
11307.35 497
11308.35 454
11309.36 507
11310.36 535
11311.37 534
11312.37 618
11313.37 593
11314.38 579
11315.38 585
11316.39 572
11317.39 543
11318.39 502
11319.40 522
11320.40 502
11321.41 483
11322.41 456
11323.42 471
11324.42 476
11325.42 425
11326.43 437
11327.43 441
11328.44 444
11329.44 469
11330.45 467
11331.45 464
11332.46 467
11333.46 442
11334.47 418
11335.47 430
11336.48 413
11337.48 393
11338.49 387
11339.49 370
11340.50 413
11341.50 404
11342.51 414
11343.51 423
11344.52 414
11345.52 425
11346.53 445
11347.53 415
11348.54 398
11349.55 361
11350.55 367
11351.56 429
11352.56 404
11353.57 381
11354.57 385
11355.58 375
11356.59 380
11357.59 378
11358.60 367
11359.60 346
11360.61 381
11361.62 393
11362.62 417
11363.63 411
11364.63 438
11365.64 405
11366.65 402
11367.65 407
11368.66 373
11369.67 397
11370.67 394
11371.68 421
11372.69 425
11373.69 403
11374.70 397
11375.71 404
11376.71 376
11377.72 342
11378.73 365
11379.73 397
11380.74 406
11381.75 372
11382.75 365
11383.76 392
11384.77 375
11385.78 381
11386.78 393
11387.79 396
11388.80 402
11389.80 390
11390.81 375
11391.82 373
11392.83 404
11393.83 406
11394.84 401
11395.85 394
11396.86 418
11397.86 399
11398.87 377
11399.88 398
11400.89 383
11401.90 388
11402.90 423
11403.91 451
11404.92 425
11405.93 407
11406.94 363
11407.94 355
11408.95 366
11409.96 379
11410.97 404
11411.98 395
11412.99 384
11413.99 400
11415.00 381
11416.01 406
11417.02 385
11418.03 359
11419.04 347
11420.04 379
11421.05 404
11422.06 429
11423.07 457
11424.08 481
11425.09 375
11426.10 388
11427.11 386
11428.12 414
11429.13 376
11430.13 373
11431.14 336
11432.15 341
11433.16 359
11434.17 380
11435.18 387
11436.19 404
11437.20 384
11438.21 380
11439.22 363
11440.23 356
11441.24 350
11442.25 385
11443.26 447
11444.27 405
11445.28 380
11446.29 375
11447.30 326
11448.31 384
11449.32 354
11450.33 393
11451.34 374
11452.35 357
11453.36 383
11454.37 415
11455.38 375
11456.39 440
11457.40 436
11458.41 351
11459.42 364
11460.43 357
11461.44 388
11462.45 391
11463.46 381
11464.47 372
11465.48 407
11466.49 365
11467.50 375
11468.51 376
11469.52 394
11470.54 373
11471.55 413
11472.56 376
11473.57 364
11474.58 394
11475.59 385
11476.60 415
11477.61 380
11478.62 388
11479.64 380
11480.65 383
11481.66 381
11482.67 370
11483.68 391
11484.69 404
11485.70 365
11486.72 388
11487.73 361
11488.74 349
11489.75 374
11490.76 398
11491.77 386
11492.79 397
11493.80 344
11494.81 326
11495.82 389
11496.83 351
11497.85 354
11498.86 367
11499.87 416
11500.88 375
11501.90 353
11502.91 379
11503.92 393
11504.93 383
11505.95 369
11506.96 323
11507.97 351
11508.98 371
11510.00 376
11511.01 399
11512.02 384
11513.03 380
11514.05 366
11515.06 374
11516.07 375
11517.09 335
11518.10 359
11519.11 377
11520.12 352
11521.14 347
11522.15 390
11523.16 416
11524.18 383
11525.19 357
11526.20 379
11527.22 411
11528.23 403
11529.24 377
11530.26 368
11531.27 366
11532.28 394
11533.30 416
11534.31 427
11535.33 369
11536.34 330
11537.35 347
11538.37 420
11539.38 375
11540.40 429
11541.41 399
11542.42 403
11543.44 382
11544.45 390
11545.47 404
11546.48 400
11547.49 390
11548.51 350
11549.52 358
11550.54 393
11551.55 394
11552.57 415
11553.58 466
11554.60 406
11555.61 431
11556.63 381
11557.64 406
11558.65 377
11559.67 376
11560.68 411
11561.70 398
11562.71 429
11563.73 378
11564.74 367
11565.76 393
11566.77 422
11567.79 448
11568.81 444
11569.82 379
11570.84 393
11571.85 422
11572.87 394
11573.88 398
11574.90 435
11575.91 473
11576.93 419
11577.94 367
11578.96 344
11579.98 408
11580.99 421
11582.01 407
11583.02 473
11584.04 460
11585.05 456
11586.07 475
11587.09 469
11588.10 473
11589.12 471
11590.14 452
11591.15 505
11592.17 491
11593.18 440
11594.20 509
11595.22 543
11596.23 514
11597.25 583
11598.27 598
11599.28 597
11600.30 622
11601.32 687
11602.33 755
11603.35 735
11604.37 767
11605.38 818
11606.40 751
11607.42 689
11608.43 708
11609.45 655
11610.47 606
11611.49 560
11612.50 483
11613.52 504
11614.54 463
11615.55 438
11616.57 505
11617.59 441
11618.61 476
11619.62 460
11620.64 476
11621.66 428
11622.68 424
11623.69 405
11624.71 418
11625.73 428
11626.75 390
11627.77 438
11628.78 420
11629.80 399
11630.82 372
11631.84 361
11632.85 412
11633.87 407
11634.89 421
11635.91 405
11636.93 392
11637.95 409
11638.96 411
11639.98 434
11641.00 444
11642.02 413
11643.04 450
11644.06 431
11645.07 420
11646.09 375
11647.11 370
11648.13 375
11649.15 382
11650.17 373
11651.19 354
11652.21 382
11653.23 376
11654.24 366
11655.26 372
11656.28 365
11657.30 404
11658.32 363
11659.34 407
11660.36 399
11661.38 358
11662.40 364
11663.42 384
11664.44 386
11665.46 357
11666.48 395
11667.49 364
11668.51 391
11669.53 396
11670.55 374
11671.57 410
11672.59 390
11673.61 375
11674.63 381
11675.65 413
11676.67 388
11677.69 405
11678.71 331
11679.73 383
11680.75 409
11681.77 392
11682.79 368
11683.81 333
11684.83 425
11685.85 403
11686.88 380
11687.90 420
11688.92 367
11689.94 386
11690.96 410
11691.98 391
11693.00 391
11694.02 383
11695.04 379
11696.06 410
11697.08 380
11698.10 368
11699.12 397
11700.14 417
11701.17 379
11702.19 390
11703.21 386
11704.23 371
11705.25 351
11706.27 365
11707.29 374
11708.31 400
11709.34 418
11710.36 400
11711.38 354
11712.40 398
11713.42 386
11714.44 398
11715.46 396
11716.49 388
11717.51 377
11718.53 400
11719.55 375
11720.57 361
11721.60 410
11722.62 357
11723.64 414
11724.66 370
11725.68 399
11726.71 406
11727.73 395
11728.75 410
11729.77 380
11730.80 402
11731.82 403
11732.84 336
11733.86 453
11734.88 404
11735.91 402
11736.93 370
11737.95 411
11738.98 444
11740.00 396
11741.02 375
11742.04 390
11743.07 412
11744.09 415
11745.11 349
11746.14 363
11747.16 432
11748.18 404
11749.20 380
11750.23 423
11751.25 395
11752.27 338
11753.30 337
11754.32 383
11755.34 404
11756.37 406
11757.39 392
11758.41 349
11759.44 354
11760.46 401
11761.49 402
11762.51 385
11763.53 417
11764.56 372
11765.58 398
11766.60 392
11767.63 366
11768.65 358
11769.68 371
11770.70 390
11771.72 370
11772.75 351
11773.77 397
11774.80 389
11775.82 381
11776.85 392
11777.87 458
11778.90 373
11779.92 391
11780.94 420
11781.97 367
11782.99 428
11784.02 402
11785.04 390
11786.07 378
11787.09 377
11788.12 397
11789.14 427
11790.17 422
11791.19 385
11792.22 359
11793.24 426
11794.27 445
11795.29 442
11796.32 408
11797.34 410
11798.37 421
11799.39 407
11800.42 436
11801.44 400
11802.47 433
11803.49 464
11804.52 434
11805.55 415
11806.57 401
11807.60 377
11808.62 385
11809.65 370
11810.67 442
11811.70 426
11812.73 398
11813.75 407
11814.78 411
11815.80 431
11816.83 449
11817.86 421
11818.88 421
11819.91 417
11820.94 476
11821.96 451
11822.99 407
11824.01 422
11825.04 429
11826.07 439
11827.09 428
11828.12 439
11829.15 430
11830.17 431
11831.20 435
11832.23 437
11833.25 478
11834.28 448
11835.31 402
11836.33 423
11837.36 425
11838.39 450
11839.42 497
11840.44 473
11841.47 449
11842.50 452
11843.52 456
11844.55 432
11845.58 427
11846.61 454
11847.63 439
11848.66 449
11849.69 499
11850.72 483
11851.74 406
11852.77 464
11853.80 484
11854.83 496
11855.85 500
11856.88 459
11857.91 492
11858.94 478
11859.97 481
11860.99 514
11862.02 537
11863.05 535
11864.08 551
11865.11 538
11866.13 493
11867.16 536
11868.19 544
11869.22 545
11870.25 550
11871.28 562
11872.30 605
11873.33 609
11874.36 572
11875.39 573
11876.42 603
11877.45 540
11878.48 571
11879.51 588
11880.53 614
11881.56 592
11882.59 620
11883.62 638
11884.65 659
11885.68 661
11886.71 649
11887.74 690
11888.77 665
11889.80 646
11890.83 578
11891.85 652
11892.88 652
11893.91 676
11894.94 636
11895.97 740
11897.00 773
11898.03 736
11899.06 735
11900.09 833
11901.12 859
11902.15 853
11903.18 920
11904.21 869
11905.24 841
11906.27 855
11907.30 796
11908.33 758
11909.36 770
11910.39 807
11911.42 770
11912.45 755
11913.48 717
11914.51 763
11915.54 762
11916.57 731
11917.60 759
11918.63 752
11919.66 755
11920.69 701
11921.73 752
11922.76 759
11923.79 838
11924.82 804
11925.85 796
11926.88 800
11927.91 938
11928.94 1020
11929.97 1090
11931.00 1203
11932.03 1204
11933.07 1113
11934.10 1139
11935.13 1103
11936.16 1062
11937.19 1003
11938.22 972
11939.25 924
11940.28 818
11941.32 777
11942.35 809
11943.38 798
11944.41 727
11945.44 678
11946.47 710
11947.51 660
11948.54 656
11949.57 640
11950.60 669
11951.63 704
11952.66 663
11953.70 640
11954.73 646
11955.76 657
11956.79 621
11957.83 580
11958.86 585
11959.89 615
11960.92 616
11961.95 588
11962.99 584
11964.02 565
11965.05 581
11966.08 588
11967.12 605
11968.15 602
11969.18 558
11970.22 543
11971.25 619
11972.28 575
11973.31 572
11974.35 547
11975.38 563
11976.41 530
11977.45 547
11978.48 551
11979.51 572
11980.55 562
11981.58 565
11982.61 586
11983.64 590
11984.68 560
11985.71 572
11986.75 571
11987.78 580
11988.81 566
11989.85 563
11990.88 572
11991.91 573
11992.95 563
11993.98 603
11995.01 604
11996.05 597
11997.08 603
11998.12 564
11999.15 569
12000.18 581
12001.22 539
12002.25 574
12003.29 575
12004.32 569
12005.35 532
12006.39 595
12007.42 634
12008.46 615
12009.49 595
12010.53 647
12011.56 599
12012.60 544
12013.63 573
12014.67 587
12015.70 616
12016.73 637
12017.77 654
12018.80 621
12019.84 597
12020.87 589
12021.91 615
12022.94 595
12023.98 662
12025.01 615
12026.05 665
12027.08 575
12028.12 619
12029.15 652
12030.19 585
12031.23 584
12032.26 614
12033.30 623
12034.33 620
12035.37 622
12036.40 631
12037.44 595
12038.47 580
12039.51 621
12040.55 598
12041.58 645
12042.62 640
12043.65 627
12044.69 694
12045.73 631
12046.76 655
12047.80 588
12048.83 585
12049.87 605
12050.91 567
12051.94 599
12052.98 630
12054.01 630
12055.05 646
12056.09 673
12057.12 654
12058.16 665
12059.20 674
12060.23 639
12061.27 661
12062.31 662
12063.34 651
12064.38 715
12065.42 708
12066.45 668
12067.49 624
12068.53 653
12069.57 675
12070.60 637
12071.64 620
12072.68 619
12073.71 609
12074.75 633
12075.79 683
12076.83 713
12077.86 657
12078.90 620
12079.94 658
12080.98 657
12082.01 677
12083.05 720
12084.09 738
12085.13 743
12086.16 713
12087.20 721
12088.24 765
12089.28 776
12090.32 717
12091.35 758
12092.39 758
12093.43 859
12094.47 789
12095.51 762
12096.54 831
12097.58 846
12098.62 903
12099.66 946
12100.70 963
12101.74 973
12102.77 921
12103.81 996
12104.85 1040
12105.89 1082
12106.93 986
12107.97 923
12109.01 905
12110.04 844
12111.08 828
12112.12 816
12113.16 753
12114.20 734
12115.24 677
12116.28 690
12117.32 571
12118.36 642
12119.39 657
12120.43 555
12121.47 573
12122.51 577
12123.55 542
12124.59 541
12125.63 601
12126.67 545
12127.71 488
12128.75 485
12129.79 574
12130.83 592
12131.87 550
12132.91 480
12133.95 451
12134.99 511
12136.03 516
12137.07 502
12138.11 546
12139.15 544
12140.19 517
12141.23 507
12142.27 549
12143.31 563
12144.35 496
12145.39 526
12146.43 471
12147.47 486
12148.51 506
12149.55 482
12150.59 451
12151.63 452
12152.67 485
12153.71 495
12154.75 516
12155.79 480
12156.83 507
12157.88 461
12158.92 467
12159.96 468
12161.00 471
12162.04 437
12163.08 456
12164.12 466
12165.16 453
12166.20 504
12167.24 457
12168.29 468
12169.33 454
12170.37 494
12171.41 462
12172.45 475
12173.49 479
12174.53 461
12175.58 446
12176.62 483
12177.66 489
12178.70 481
12179.74 532
12180.78 514
12181.83 467
12182.87 456
12183.91 520
12184.95 509
12185.99 465
12187.04 458
12188.08 415
12189.12 465
12190.16 451
12191.20 490
12192.25 508
12193.29 447
12194.33 429
12195.37 463
12196.42 477
12197.46 458
12198.50 445
12199.54 490
12200.59 479
12201.63 444
12202.67 485
12203.72 488
12204.76 509
12205.80 447
12206.84 452
12207.89 457
12208.93 448
12209.97 505
12211.02 500
12212.06 486
12213.10 427
12214.15 428
12215.19 494
12216.23 457
12217.28 467
12218.32 433
12219.36 465
12220.41 468
12221.45 484
12222.49 478
12223.54 490
12224.58 475
12225.62 441
12226.67 487
12227.71 491
12228.76 469
12229.80 494
12230.84 472
12231.89 470
12232.93 484
12233.98 472
12235.02 517
12236.06 456
12237.11 489
12238.15 459
12239.20 432
12240.24 477
12241.29 417
12242.33 419
12243.37 443
12244.42 453
12245.46 417
12246.51 433
12247.55 431
12248.60 439
12249.64 420
12250.69 440
12251.73 415
12252.78 415
12253.82 438
12254.87 430
12255.91 448
12256.96 432
12258.00 402
12259.05 478
12260.09 444
12261.14 436
12262.18 473
12263.23 419
12264.27 404
12265.32 417
12266.36 412
12267.41 412
12268.45 381
12269.50 389
12270.55 418
12271.59 435
12272.64 454
12273.68 428
12274.73 441
12275.77 475
12276.82 450
12277.87 436
12278.91 429
12279.96 432
12281.00 446
12282.05 443
12283.10 384
12284.14 397
12285.19 420
12286.24 437
12287.28 431
12288.33 428
12289.38 371
12290.42 462
12291.47 415
12292.51 431
12293.56 420
12294.61 387
12295.65 389
12296.70 356
12297.75 394
12298.80 376
12299.84 391
12300.89 390
12301.94 413
12302.98 382
12304.03 353
12305.08 421
12306.12 401
12307.17 403
12308.22 417
12309.27 384
12310.31 388
12311.36 378
12312.41 357
12313.46 341
12314.50 355
12315.55 360
12316.60 361
12317.65 390
12318.69 361
12319.74 351
12320.79 353
12321.84 366
12322.88 418
12323.93 406
12324.98 393
12326.03 397
12327.08 376
12328.12 383
12329.17 362
12330.22 402
12331.27 366
12332.32 405
12333.37 387
12334.41 378
12335.46 400
12336.51 428
12337.56 397
12338.61 344
12339.66 389
12340.71 394
12341.75 414
12342.80 374
12343.85 403
12344.90 354
12345.95 401
12347.00 388
12348.05 377
12349.10 351
12350.15 381
12351.19 408
12352.24 418
12353.29 401
12354.34 375
12355.39 360
12356.44 396
12357.49 409
12358.54 382
12359.59 386
12360.64 399
12361.69 434
12362.74 398
12363.79 358
12364.84 364
12365.89 391
12366.94 418
12367.99 382
12369.04 393
12370.09 332
12371.14 354
12372.18 379
12373.24 409
12374.29 389
12375.34 390
12376.39 387
12377.44 418
12378.49 361
12379.54 388
12380.59 396
12381.64 411
12382.69 403
12383.74 376
12384.79 365
12385.84 420
12386.89 391
12387.94 396
12388.99 422
12390.04 408
12391.09 394
12392.14 374
12393.19 429
12394.24 408
12395.30 392
12396.35 368
12397.40 411
12398.45 372
12399.50 387
12400.55 408
12401.60 411
12402.65 414
12403.70 414
12404.76 439
12405.81 425
12406.86 417
12407.91 443
12408.96 434
12410.01 389
12411.07 464
12412.12 413
12413.17 427
12414.22 440
12415.27 414
12416.32 397
12417.38 427
12418.43 409
12419.48 390
12420.53 425
12421.58 413
12422.64 436
12423.69 393
12424.74 424
12425.79 380
12426.84 407
12427.90 379
12428.95 383
12430.00 375
12431.05 457
12432.11 484
12433.16 439
12434.21 385
12435.26 404
12436.32 416
12437.37 445
12438.42 446
12439.48 408
12440.53 422
12441.58 398
12442.63 423
12443.69 396
12444.74 437
12445.79 444
12446.85 411
12447.90 412
12448.95 456
12450.01 417
12451.06 430
12452.11 446
12453.17 436
12454.22 451
12455.27 466
12456.33 519
12457.38 476
12458.43 483
12459.49 471
12460.54 479
12461.60 495
12462.65 473
12463.70 480
12464.76 462
12465.81 495
12466.86 517
12467.92 547
12468.97 528
12470.03 537
12471.08 572
12472.14 662
12473.19 702
12474.24 751
12475.30 747
12476.35 784
12477.41 855
12478.46 886
12479.52 898
12480.57 821
12481.63 799
12482.68 794
12483.73 687
12484.79 679
12485.84 634
12486.90 626
12487.95 546
12489.01 560
12490.06 527
12491.12 475
12492.17 538
12493.23 493
12494.28 507
12495.34 472
12496.39 535
12497.45 447
12498.51 468
12499.56 535
12500.62 468
12501.67 469
12502.73 438
12503.78 472
12504.84 473
12505.89 440
12506.95 458
12508.01 412
12509.06 368
12510.12 463
12511.17 443
12512.23 439
12513.28 435
12514.34 450
12515.40 456
12516.45 409
12517.51 426
12518.56 408
12519.62 430
12520.68 447
12521.73 426
12522.79 437
12523.85 458
12524.90 423
12525.96 424
12527.02 470
12528.07 410
12529.13 461
12530.19 432
12531.24 411
12532.30 374
12533.36 443
12534.41 404
12535.47 460
12536.53 436
12537.58 376
12538.64 442
12539.70 523
12540.75 454
12541.81 453
12542.87 529
12543.93 480
12544.98 479
12546.04 471
12547.10 462
12548.16 489
12549.21 456
12550.27 505
12551.33 481
12552.39 479
12553.44 518
12554.50 532
12555.56 524
12556.62 521
12557.67 551
12558.73 594
12559.79 576
12560.85 562
12561.91 596
12562.96 530
12564.02 555
12565.08 556
12566.14 525
12567.20 541
12568.26 538
12569.31 509
12570.37 487
12571.43 524
12572.49 436
12573.55 419
12574.61 415
12575.66 440
12576.72 437
12577.78 472
12578.84 454
12579.90 468
12580.96 456
12582.02 430
12583.08 455
12584.13 388
12585.19 402
12586.25 401
12587.31 432
12588.37 449
12589.43 409
12590.49 389
12591.55 383
12592.61 401
12593.67 448
12594.73 412
12595.79 388
12596.85 406
12597.91 418
12598.96 406
12600.02 404
12601.08 384
12602.14 332
12603.20 361
12604.26 384
12605.32 365
12606.38 373
12607.44 384
12608.50 396
12609.56 360
12610.62 387
12611.68 361
12612.74 407
12613.80 373
12614.86 403
12615.92 409
12616.98 418
12618.04 426
12619.10 454
12620.17 390
12621.23 406
12622.29 395
12623.35 459
12624.41 442
12625.47 387
12626.53 401
12627.59 458
12628.65 423
12629.71 401
12630.77 367
12631.83 353
12632.89 393
12633.96 353
12635.02 371
12636.08 400
12637.14 402
12638.20 394
12639.26 403
12640.32 349
12641.38 423
12642.45 398
12643.51 411
12644.57 420
12645.63 362
12646.69 381
12647.75 420
12648.81 401
12649.88 361
12650.94 361
12652.00 396
12653.06 350
12654.12 327
12655.19 346
12656.25 399
12657.31 386
12658.37 414
12659.43 383
12660.50 340
12661.56 365
12662.62 315
12663.68 365
12664.75 355
12665.81 400
12666.87 358
12667.93 399
12668.99 369
12670.06 336
12671.12 371
12672.18 378
12673.25 352
12674.31 374
12675.37 401
12676.43 371
12677.50 356
12678.56 357
12679.62 373
12680.69 357
12681.75 419
12682.81 363
12683.87 366
12684.94 380
12686.00 356
12687.06 359
12688.13 374
12689.19 437
12690.25 400
12691.32 390
12692.38 403
12693.45 386
12694.51 349
12695.57 340
12696.64 357
12697.70 358
12698.76 400
12699.83 364
12700.89 360
12701.95 354
12703.02 377
12704.08 335
12705.15 328
12706.21 356
12707.28 332
12708.34 368
12709.40 388
12710.47 364
12711.53 308
12712.60 367
12713.66 414
12714.73 367
12715.79 346
12716.85 348
12717.92 394
12718.98 394
12720.05 367
12721.11 360
12722.18 401
12723.24 407
12724.31 382
12725.37 371
12726.44 406
12727.50 425
12728.57 427
12729.63 356
12730.70 326
12731.76 362
12732.83 367
12733.89 388
12734.96 346
12736.02 351
12737.09 378
12738.15 404
12739.22 377
12740.29 382
12741.35 372
12742.42 399
12743.48 385
12744.55 361
12745.61 360
12746.68 333
12747.74 341
12748.81 343
12749.88 382
12750.94 375
12752.01 396
12753.07 352
12754.14 335
12755.21 417
12756.27 365
12757.34 359
12758.41 348
12759.47 340
12760.54 344
12761.60 340
12762.67 350
12763.74 358
12764.80 358
12765.87 331
12766.94 334
12768.00 309
12769.07 301
12770.14 343
12771.20 332
12772.27 373
12773.34 347
12774.40 359
12775.47 314
12776.54 318
12777.61 308
12778.67 326
12779.74 328
12780.81 300
12781.87 316
12782.94 292
12784.01 304
12785.08 304
12786.14 300
12787.21 328
12788.28 274
12789.35 298
12790.41 350
12791.48 340
12792.55 298
12793.62 335
12794.69 336
12795.75 426
12796.82 331
12797.89 312
12798.96 344
12800.02 370
12801.09 347
12802.16 342
12803.23 305
12804.30 278
12805.37 319
12806.43 341
12807.50 287
12808.57 300
12809.64 344
12810.71 354
12811.78 359
12812.84 374
12813.91 332
12814.98 313
12816.05 383
12817.12 372
12818.19 351
12819.26 305
12820.33 315
12821.39 341
12822.46 345
12823.53 319
12824.60 336
12825.67 339
12826.74 339
12827.81 338
12828.88 318
12829.95 308
12831.02 263
12832.09 331
12833.16 334
12834.22 346
12835.29 337
12836.36 337
12837.43 324
12838.50 320
12839.57 339
12840.64 305
12841.71 330
12842.78 320
12843.85 328
12844.92 322
12845.99 349
12847.06 342
12848.13 329
12849.20 295
12850.27 302
12851.34 322
12852.41 278
12853.48 308
12854.55 404
12855.62 340
12856.69 307
12857.76 318
12858.83 297
12859.90 278
12860.97 282
12862.05 310
12863.12 314
12864.19 300
12865.26 313
12866.33 297
12867.40 281
12868.47 260
12869.54 297
12870.61 286
12871.68 331
12872.75 346
12873.82 326
12874.90 325
12875.97 307
12877.04 288
12878.11 270
12879.18 266
12880.25 338
12881.32 328
12882.40 308
12883.47 331
12884.54 325
12885.61 342
12886.68 312
12887.75 319
12888.82 329
12889.90 332
12890.97 328
12892.04 329
12893.11 296
12894.18 322
12895.26 283
12896.33 298
12897.40 268
12898.47 306
12899.54 298
12900.62 290
12901.69 290
12902.76 259
12903.83 284
12904.91 287
12905.98 350
12907.05 316
12908.12 307
12909.20 307
12910.27 310
12911.34 305
12912.41 320
12913.49 283
12914.56 300
12915.63 297
12916.71 313
12917.78 274
12918.85 315
12919.92 335
12921.00 374
12922.07 330
12923.14 297
12924.22 288
12925.29 314
12926.36 347
12927.44 325
12928.51 292
12929.58 278
12930.66 302
12931.73 339
12932.80 315
12933.88 274
12934.95 266
12936.02 340
12937.10 324
12938.17 296
12939.25 307
12940.32 345
12941.39 304
12942.47 310
12943.54 312
12944.62 274
12945.69 332
12946.76 329
12947.84 316
12948.91 347
12949.99 315
12951.06 323
12952.14 326
12953.21 294
12954.28 299
12955.36 324
12956.43 301
12957.51 330
12958.58 312
12959.66 322
12960.73 316
12961.81 310
12962.88 292
12963.96 296
12965.03 285
12966.11 305
12967.18 283
12968.26 282
12969.33 337
12970.41 377
12971.48 317
12972.56 343
12973.63 283
12974.71 279
12975.78 283
12976.86 319
12977.93 315
12979.01 349
12980.08 326
12981.16 337
12982.23 401
12983.31 346
12984.39 307
12985.46 287
12986.54 319
12987.61 313
12988.69 314
12989.77 303
12990.84 308
12991.92 323
12992.99 291
12994.07 367
12995.15 378
12996.22 343
12997.30 347
12998.37 304
12999.45 352
13000.53 350
13001.60 404
13002.68 335
13003.76 326
13004.83 350
13005.91 302
13006.99 298
13008.06 318
13009.14 296
13010.22 335
13011.29 329
13012.37 304
13013.45 320
13014.52 338
13015.60 335
13016.68 325
13017.75 303
13018.83 359
13019.91 325
13020.99 343
13022.06 309
13023.14 288
13024.22 281
13025.30 307
13026.37 277
13027.45 293
13028.53 323
13029.61 322
13030.68 329
13031.76 297
13032.84 313
13033.92 318
13034.99 305
13036.07 332
13037.15 331
13038.23 364
13039.31 377
13040.38 323
13041.46 323
13042.54 333
13043.62 319
13044.70 292
13045.77 356
13046.85 333
13047.93 359
13049.01 332
13050.09 353
13051.17 345
13052.24 306
13053.32 314
13054.40 339
13055.48 322
13056.56 319
13057.64 364
13058.72 368
13059.80 331
13060.87 342
13061.95 341
13063.03 322
13064.11 341
13065.19 352
13066.27 326
13067.35 333
13068.43 324
13069.51 311
13070.59 334
13071.67 318
13072.74 330
13073.82 331
13074.90 332
13075.98 348
13077.06 329
13078.14 310
13079.22 328
13080.30 362
13081.38 337
13082.46 328
13083.54 306
13084.62 310
13085.70 323
13086.78 329
13087.86 350
13088.94 330
13090.02 346
13091.10 324
13092.18 336
13093.26 353
13094.34 363
13095.42 344
13096.50 308
13097.58 304
13098.66 334
13099.74 368
13100.82 331
13101.90 325
13102.98 317
13104.07 311
13105.15 347
13106.23 353
13107.31 332
13108.39 304
13109.47 320
13110.55 301
13111.63 353
13112.71 359
13113.79 330
13114.87 341
13115.96 354
13117.04 362
13118.12 312
13119.20 319
13120.28 322
13121.36 348
13122.44 371
13123.52 330
13124.61 322
13125.69 331
13126.77 348
13127.85 325
13128.93 359
13130.01 326
13131.10 355
13132.18 360
13133.26 328
13134.34 316
13135.42 309
13136.51 333
13137.59 369
13138.67 337
13139.75 351
13140.83 343
13141.92 384
13143.00 366
13144.08 333
13145.16 317
13146.25 329
13147.33 360
13148.41 365
13149.49 334
13150.58 301
13151.66 322
13152.74 343
13153.82 335
13154.91 365
13155.99 400
13157.07 353
13158.15 341
13159.24 353
13160.32 326
13161.40 342
13162.49 392
13163.57 377
13164.65 352
13165.74 377
13166.82 333
13167.90 352
13168.99 329
13170.07 321
13171.15 303
13172.24 348
13173.32 391
13174.40 385
13175.49 324
13176.57 302
13177.65 309
13178.74 341
13179.82 378
13180.91 352
13181.99 314
13183.07 336
13184.16 353
13185.24 312
13186.32 307
13187.41 349
13188.49 379
13189.58 364
13190.66 338
13191.75 378
13192.83 377
13193.91 422
13195.00 393
13196.08 364
13197.17 347
13198.25 370
13199.34 373
13200.42 386
13201.51 396
13202.59 346
13203.68 393
13204.76 364
13205.85 356
13206.93 383
13208.01 365
13209.10 329
13210.18 360
13211.27 344
13212.36 355
13213.44 336
13214.53 322
13215.61 354
13216.70 353
13217.78 409
13218.87 371
13219.95 343
13221.04 346
13222.12 356
13223.21 379
13224.29 386
13225.38 352
13226.47 357
13227.55 378
13228.64 338
13229.72 359
13230.81 349
13231.89 378
13232.98 373
13234.07 421
13235.15 392
13236.24 391
13237.33 386
13238.41 394
13239.50 456
13240.58 425
13241.67 408
13242.76 369
13243.84 366
13244.93 376
13246.02 405
13247.10 384
13248.19 364
13249.28 404
13250.36 408
13251.45 371
13252.54 427
13253.62 424
13254.71 371
13255.80 382
13256.88 442
13257.97 416
13259.06 401
13260.14 385
13261.23 395
13262.32 395
13263.41 447
13264.49 431
13265.58 409
13266.67 415
13267.76 451
13268.84 432
13269.93 412
13271.02 391
13272.11 453
13273.19 407
13274.28 436
13275.37 431
13276.46 449
13277.54 428
13278.63 426
13279.72 462
13280.81 444
13281.90 450
13282.98 429
13284.07 458
13285.16 443
13286.25 442
13287.34 478
13288.42 534
13289.51 493
13290.60 486
13291.69 458
13292.78 506
13293.87 480
13294.95 459
13296.04 450
13297.13 481
13298.22 464
13299.31 444
13300.40 485
13301.49 445
13302.58 499
13303.66 518
13304.75 549
13305.84 517
13306.93 488
13308.02 478
13309.11 534
13310.20 528
13311.29 496
13312.38 519
13313.47 533
13314.55 516
13315.64 518
13316.73 510
13317.82 575
13318.91 537
13320.00 471
13321.09 481
13322.18 482
13323.27 509
13324.36 523
13325.45 519
13326.54 475
13327.63 495
13328.72 515
13329.81 536
13330.90 495
13331.99 514
13333.08 586
13334.17 497
13335.26 530
13336.35 476
13337.44 546
13338.53 541
13339.62 517
13340.71 502
13341.80 486
13342.89 504
13343.98 535
13345.07 537
13346.16 496
13347.25 511
13348.35 519
13349.44 566
13350.53 549
13351.62 510
13352.71 510
13353.80 566
13354.89 570
13355.98 570
13357.07 583
13358.16 621
13359.26 572
13360.35 595
13361.44 649
13362.53 683
13363.62 631
13364.71 643
13365.80 680
13366.89 710
13367.99 656
13369.08 648
13370.17 678
13371.26 653
13372.35 659
13373.44 680
13374.54 636
13375.63 584
13376.72 591
13377.81 574
13378.90 557
13380.00 572
13381.09 532
13382.18 534
13383.27 491
13384.36 502
13385.46 499
13386.55 457
13387.64 511
13388.73 509
13389.83 526
13390.92 510
13392.01 450
13393.10 473
13394.20 474
13395.29 460
13396.38 490
13397.47 499
13398.57 492
13399.66 493
13400.75 517
13401.84 502
13402.94 489
13404.03 473
13405.12 484
13406.22 456
13407.31 488
13408.40 489
13409.50 515
13410.59 473
13411.68 482
13412.78 443
13413.87 458
13414.96 488
13416.06 460
13417.15 445
13418.24 463
13419.34 526
13420.43 526
13421.52 485
13422.62 469
13423.71 468
13424.81 464
13425.90 477
13426.99 458
13428.09 530
13429.18 553
13430.27 511
13431.37 473
13432.46 509
13433.56 462
13434.65 466
13435.75 502
13436.84 466
13437.93 509
13439.03 530
13440.12 483
13441.22 524
13442.31 553
13443.41 513
13444.50 542
13445.60 529
13446.69 510
13447.79 548
13448.88 537
13449.98 596
13451.07 498
13452.17 530
13453.26 518
13454.36 591
13455.45 582
13456.55 550
13457.64 580
13458.74 587
13459.83 563
13460.93 573
13462.02 560
13463.12 611
13464.21 617
13465.31 553
13466.40 611
13467.50 567
13468.59 602
13469.69 561
13470.79 631
13471.88 587
13472.98 586
13474.07 558
13475.17 639
13476.27 629
13477.36 512
13478.46 569
13479.55 597
13480.65 590
13481.75 578
13482.84 649
13483.94 666
13485.03 578
13486.13 590
13487.23 617
13488.32 627
13489.42 607
13490.52 597
13491.61 657
13492.71 701
13493.81 663
13494.90 683
13496.00 663
13497.10 642
13498.19 671
13499.29 723
13500.39 744
13501.48 759
13502.58 802
13503.68 806
13504.77 787
13505.87 799
13506.97 754
13508.07 719
13509.16 683
13510.26 698
13511.36 672
13512.46 658
13513.55 658
13514.65 670
13515.75 645
13516.85 594
13517.94 622
13519.04 528
13520.14 559
13521.24 560
13522.33 492
13523.43 514
13524.53 585
13525.63 577
13526.73 547
13527.82 503
13528.92 478
13530.02 556
13531.12 556
13532.22 504
13533.31 521
13534.41 491
13535.51 504
13536.61 566
13537.71 487
13538.81 474
13539.90 457
13541.00 508
13542.10 497
13543.20 434
13544.30 432
13545.40 453
13546.50 403
13547.60 475
13548.69 492
13549.79 475
13550.89 439
13551.99 426
13553.09 425
13554.19 457
13555.29 461
13556.39 390
13557.49 452
13558.59 417
13559.69 454
13560.78 488
13561.88 461
13562.98 427
13564.08 452
13565.18 449
13566.28 401
13567.38 434
13568.48 454
13569.58 480
13570.68 401
13571.78 397
13572.88 414
13573.98 443
13575.08 448
13576.18 440
13577.28 447
13578.38 442
13579.48 374
13580.58 423
13581.68 468
13582.78 451
13583.88 453
13584.98 435
13586.08 456
13587.18 467
13588.28 411
13589.38 428
13590.48 475
13591.59 446
13592.69 437
13593.79 400
13594.89 383
13595.99 480
13597.09 498
13598.19 451
13599.29 418
13600.39 372
13601.49 463
13602.59 457
13603.69 403
13604.80 481
13605.90 468
13607.00 440
13608.10 427
13609.20 449
13610.30 461
13611.40 437
13612.51 437
13613.61 428
13614.71 486
13615.81 446
13616.91 429
13618.01 435
13619.11 456
13620.22 389
13621.32 444
13622.42 468
13623.52 479
13624.62 457
13625.73 431
13626.83 415
13627.93 455
13629.03 447
13630.13 480
13631.24 460
13632.34 440
13633.44 451
13634.54 429
13635.65 434
13636.75 427
13637.85 461
13638.95 444
13640.06 474
13641.16 389
13642.26 373
13643.36 409
13644.47 446
13645.57 458
13646.67 493
13647.78 472
13648.88 447
13649.98 427
13651.08 439
13652.19 428
13653.29 395
13654.39 406
13655.50 428
13656.60 404
13657.70 427
13658.81 431
13659.91 417
13661.01 413
13662.12 385
13663.22 472
13664.32 416
13665.43 461
13666.53 437
13667.63 459
13668.74 411
13669.84 387
13670.95 414
13672.05 450
13673.15 382
13674.26 385
13675.36 415
13676.47 418
13677.57 417
13678.67 458
13679.78 462
13680.88 447
13681.99 462
13683.09 386
13684.20 415
13685.30 446
13686.40 442
13687.51 460
13688.61 422
13689.72 404
13690.82 439
13691.93 432
13693.03 435
13694.14 439
13695.24 415
13696.35 494
13697.45 440
13698.56 439
13699.66 430
13700.77 441
13701.87 453
13702.98 476
13704.08 455
13705.19 449
13706.29 428
13707.40 447
13708.50 440
13709.61 449
13710.71 431
13711.82 467
13712.92 520
13714.03 457
13715.14 482
13716.24 470
13717.35 537
13718.45 492
13719.56 474
13720.66 456
13721.77 443
13722.88 536
13723.98 538
13725.09 505
13726.19 572
13727.30 502
13728.41 528
13729.51 538
13730.62 531
13731.73 527
13732.83 533
13733.94 569
13735.04 564
13736.15 566
13737.26 561
13738.36 574
13739.47 565
13740.58 581
13741.68 544
13742.79 558
13743.90 597
13745.00 530
13746.11 550
13747.22 555
13748.32 611
13749.43 577
13750.54 558
13751.65 605
13752.75 615
13753.86 643
13754.97 604
13756.07 588
13757.18 589
13758.29 626
13759.40 671
13760.50 651
13761.61 615
13762.72 668
13763.83 741
13764.93 807
13766.04 789
13767.15 884
13768.26 922
13769.37 931
13770.47 952
13771.58 962
13772.69 959
13773.80 1028
13774.91 1047
13776.01 1010
13777.12 970
13778.23 946
13779.34 952
13780.45 923
13781.55 878
13782.66 822
13783.77 804
13784.88 780
13785.99 787
13787.10 714
13788.20 643
13789.31 673
13790.42 630
13791.53 622
13792.64 625
13793.75 587
13794.86 572
13795.97 625
13797.07 565
13798.18 552
13799.29 602
13800.40 562
13801.51 493
13802.62 562
13803.73 506
13804.84 513
13805.95 453
13807.06 540
13808.17 551
13809.28 593
13810.39 506
13811.49 441
13812.60 473
13813.71 464
13814.82 475
13815.93 466
13817.04 489
13818.15 472
13819.26 488
13820.37 437
13821.48 410
13822.59 432
13823.70 461
13824.81 456
13825.92 473
13827.03 424
13828.14 466
13829.25 452
13830.36 444
13831.47 456
13832.58 425
13833.69 433
13834.80 440
13835.92 427
13837.03 415
13838.14 414
13839.25 452
13840.36 468
13841.47 393
13842.58 427
13843.69 473
13844.80 450
13845.91 430
13847.02 472
13848.13 496
13849.24 458
13850.36 471
13851.47 439
13852.58 486
13853.69 493
13854.80 494
13855.91 500
13857.02 436
13858.13 445
13859.25 481
13860.36 450
13861.47 465
13862.58 462
13863.69 470
13864.80 476
13865.91 456
13867.03 485
13868.14 495
13869.25 477
13870.36 450
13871.47 489
13872.59 431
13873.70 469
13874.81 488
13875.92 482
13877.03 486
13878.15 415
13879.26 450
13880.37 492
13881.48 494
13882.60 446
13883.71 463
13884.82 455
13885.93 493
13887.05 499
13888.16 533
13889.27 486
13890.38 544
13891.50 507
13892.61 522
13893.72 468
13894.83 505
13895.95 543
13897.06 525
13898.17 519
13899.29 501
13900.40 556
13901.51 494
13902.63 507
13903.74 478
13904.85 465
13905.97 521
13907.08 521
13908.19 459
13909.31 452
13910.42 439
13911.53 432
13912.65 411
13913.76 463
13914.87 433
13915.99 446
13917.10 475
13918.21 434
13919.33 488
13920.44 426
13921.56 431
13922.67 453
13923.78 428
13924.90 386
13926.01 392
13927.13 451
13928.24 439
13929.35 421
13930.47 416
13931.58 409
13932.70 403
13933.81 440
13934.93 433
13936.04 485
13937.16 422
13938.27 473
13939.38 395
13940.50 448
13941.61 399
13942.73 428
13943.84 371
13944.96 412
13946.07 408
13947.19 433
13948.30 412
13949.42 392
13950.53 421
13951.65 409
13952.76 361
13953.88 375
13954.99 389
13956.11 357
13957.23 450
13958.34 420
13959.46 458
13960.57 396
13961.69 386
13962.80 382
13963.92 404
13965.03 362
13966.15 372
13967.27 391
13968.38 374
13969.50 409
13970.61 406
13971.73 385
13972.84 418
13973.96 437
13975.08 449
13976.19 406
13977.31 432
13978.43 399
13979.54 369
13980.66 444
13981.77 398
13982.89 363
13984.01 397
13985.12 375
13986.24 390
13987.36 426
13988.47 419
13989.59 363
13990.71 401
13991.82 360
13992.94 411
13994.06 421
13995.17 448
13996.29 387
13997.41 413
13998.52 406
13999.64 356
14000.76 437
14001.88 385
14002.99 387
14004.11 408
14005.23 391
14006.34 360
14007.46 415
14008.58 405
14009.70 416
14010.81 400
14011.93 409
14013.05 411
14014.17 415
14015.28 328
14016.40 330
14017.52 383
14018.64 362
14019.76 350
14020.87 383
14021.99 348
14023.11 346
14024.23 392
14025.35 404
14026.46 373
14027.58 387
14028.70 370
14029.82 377
14030.94 372
14032.06 382
14033.17 360
14034.29 429
14035.41 399
14036.53 369
14037.65 366
14038.77 374
14039.88 385
14041.00 451
14042.12 397
14043.24 412
14044.36 376
14045.48 428
14046.60 412
14047.72 430
14048.84 428
14049.95 423
14051.07 381
14052.19 393
14053.31 366
14054.43 445
14055.55 429
14056.67 370
14057.79 403
14058.91 406
14060.03 405
14061.15 419
14062.27 483
14063.39 419
14064.51 434
14065.63 445
14066.75 439
14067.87 425
14068.99 472
14070.11 465
14071.23 464
14072.35 466
14073.47 456
14074.59 563
14075.71 520
14076.83 515
14077.95 515
14079.07 509
14080.19 560
14081.31 549
14082.43 546
14083.55 522
14084.67 522
14085.79 530
14086.91 509
14088.03 522
14089.15 533
14090.27 620
14091.39 588
14092.51 628
14093.63 601
14094.75 586
14095.87 637
14097.00 701
14098.12 660
14099.24 599
14100.36 666
14101.48 692
14102.60 677
14103.72 594
14104.84 613
14105.96 566
14107.09 542
14108.21 577
14109.33 538
14110.45 517
14111.57 497
14112.69 490
14113.81 463
14114.94 513
14116.06 478
14117.18 444
14118.30 434
14119.42 474
14120.55 456
14121.67 455
14122.79 484
14123.91 470
14125.03 456
14126.16 424
14127.28 512
14128.40 472
14129.52 460
14130.64 447
14131.77 376
14132.89 407
14134.01 432
14135.13 409
14136.26 381
14137.38 429
14138.50 375
14139.62 403
14140.75 417
14141.87 429
14142.99 375
14144.11 401
14145.24 414
14146.36 384
14147.48 433
14148.61 416
14149.73 377
14150.85 414
14151.98 408
14153.10 409
14154.22 422
14155.35 422
14156.47 435
14157.59 453
14158.72 408
14159.84 412
14160.96 405
14162.09 432
14163.21 399
14164.33 353
14165.46 414
14166.58 400
14167.70 428
14168.83 428
14169.95 425
14171.08 386
14172.20 330
14173.32 423
14174.45 404
14175.57 357
14176.70 375
14177.82 412
14178.94 407
14180.07 345
14181.19 425
14182.32 385
14183.44 370
14184.57 405
14185.69 373
14186.81 376
14187.94 353
14189.06 362
14190.19 371
14191.31 372
14192.44 384
14193.56 376
14194.69 413
14195.81 383
14196.94 398
14198.06 342
14199.19 385
14200.31 352
14201.44 341
14202.56 371
14203.69 373
14204.81 396
14205.94 420
14207.06 366
14208.19 358
14209.31 354
14210.44 315
14211.57 326
14212.69 330
14213.82 342
14214.94 357
14216.07 327
14217.19 346
14218.32 347
14219.44 337
14220.57 382
14221.70 359
14222.82 350
14223.95 366
14225.07 370
14226.20 363
14227.33 364
14228.45 362
14229.58 343
14230.71 367
14231.83 341
14232.96 348
14234.08 345
14235.21 380
14236.34 344
14237.46 354
14238.59 363
14239.72 348
14240.84 365
14241.97 326
14243.10 311
14244.22 382
14245.35 326
14246.48 328
14247.60 308
14248.73 335
14249.86 355
14250.99 326
14252.11 321
14253.24 312
14254.37 293
14255.49 309
14256.62 303
14257.75 313
14258.88 312
14260.00 305
14261.13 300
14262.26 309
14263.39 334
14264.51 329
14265.64 380
14266.77 301
14267.90 288
14269.02 281
14270.15 338
14271.28 308
14272.41 305
14273.54 300
14274.66 297
14275.79 284
14276.92 291
14278.05 280
14279.18 338
14280.30 322
14281.43 347
14282.56 311
14283.69 289
14284.82 294
14285.95 326
14287.07 304
14288.20 295
14289.33 322
14290.46 316
14291.59 326
14292.72 308
14293.85 297
14294.98 322
14296.10 307
14297.23 305
14298.36 297
14299.49 295
14300.62 313
14301.75 293
14302.88 308
14304.01 302
14305.14 291
14306.27 271
14307.39 290
14308.52 300
14309.65 302
14310.78 306
14311.91 319
14313.04 306
14314.17 297
14315.30 299
14316.43 330
14317.56 308
14318.69 281
14319.82 240
14320.95 297
14322.08 258
14323.21 286
14324.34 315
14325.47 292
14326.60 324
14327.73 290
14328.86 276
14329.99 272
14331.12 259
14332.25 328
14333.38 277
14334.51 304
14335.64 291
14336.77 240
14337.90 297
14339.03 268
14340.16 275
14341.29 283
14342.42 271
14343.56 266
14344.69 284
14345.82 307
14346.95 263
14348.08 255
14349.21 270
14350.34 272
14351.47 324
14352.60 274
14353.73 267
14354.87 238
14356.00 253
14357.13 254
14358.26 271
14359.39 263
14360.52 285
14361.65 296
14362.78 285
14363.92 255
14365.05 266
14366.18 276
14367.31 286
14368.44 261
14369.57 248
14370.71 242
14371.84 247
14372.97 325
14374.10 281
14375.23 277
14376.37 278
14377.50 270
14378.63 255
14379.76 266
14380.89 260
14382.03 258
14383.16 240
14384.29 236
14385.42 262
14386.56 258
14387.69 293
14388.82 301
14389.95 264
14391.09 257
14392.22 271
14393.35 277
14394.48 285
14395.62 214
14396.75 237
14397.88 273
14399.02 297
14400.15 282
14401.28 260
14402.41 249
14403.55 277
14404.68 267
14405.81 286
14406.95 284
14408.08 265
14409.21 295
14410.35 278
14411.48 274
14412.61 276
14413.75 283
14414.88 270
14416.01 274
14417.15 275
14418.28 266
14419.42 234
14420.55 244
14421.68 243
14422.82 250
14423.95 289
14425.08 255
14426.22 290
14427.35 270
14428.49 285
14429.62 294
14430.75 297
14431.89 244
14433.02 303
14434.16 302
14435.29 246
14436.43 260
14437.56 291
14438.69 293
14439.83 257
14440.96 271
14442.10 287
14443.23 297
14444.37 289
14445.50 261
14446.64 255
14447.77 236
14448.91 290
14450.04 257
14451.18 249
14452.31 265
14453.45 297
14454.58 282
14455.72 288
14456.85 284
14457.99 272
14459.12 273
14460.26 293
14461.39 302
14462.53 277
14463.66 280
14464.80 272
14465.94 297
14467.07 287
14468.21 293
14469.34 291
14470.48 305
14471.61 264
14472.75 258
14473.89 281
14475.02 283
14476.16 293
14477.29 286
14478.43 266
14479.57 312
14480.70 263
14481.84 245
14482.97 288
14484.11 285
14485.25 282
14486.38 290
14487.52 295
14488.66 312
14489.79 309
14490.93 298
14492.07 287
14493.20 255
14494.34 285
14495.48 292
14496.61 283
14497.75 314
14498.89 317
14500.02 265
14501.16 274
14502.30 290
14503.43 296
14504.57 304
14505.71 308
14506.84 315
14507.98 295
14509.12 241
14510.26 288
14511.39 319
14512.53 310
14513.67 331
14514.81 320
14515.94 286
14517.08 309
14518.22 304
14519.36 317
14520.49 339
14521.63 333
14522.77 302
14523.91 309
14525.05 329
14526.18 339
14527.32 310
14528.46 346
14529.60 341
14530.74 325
14531.87 343
14533.01 312
14534.15 324
14535.29 289
14536.43 295
14537.56 309
14538.70 313
14539.84 288
14540.98 252
14542.12 317
14543.26 281
14544.40 285
14545.53 290
14546.67 301
14547.81 308
14548.95 301
14550.09 284
14551.23 317
14552.37 280
14553.51 240
14554.65 249
14555.78 255
14556.92 308
14558.06 314
14559.20 291
14560.34 315
14561.48 307
14562.62 316
14563.76 333
14564.90 292
14566.04 292
14567.18 336
14568.32 318
14569.46 284
14570.60 259
14571.74 306
14572.88 307
14574.02 333
14575.16 336
14576.30 357
14577.44 352
14578.58 308
14579.72 320
14580.86 322
14582.00 336
14583.14 333
14584.28 350
14585.42 334
14586.56 322
14587.70 309
14588.84 371
14589.98 388
14591.12 357
14592.26 342
14593.40 373
14594.54 390
14595.68 358
14596.82 348
14597.96 349
14599.10 380
14600.24 428
14601.38 408
14602.52 368
14603.67 369
14604.81 375
14605.95 380
14607.09 405
14608.23 349
14609.37 370
14610.51 387
14611.65 411
14612.79 427
14613.94 373
14615.08 417
14616.22 382
14617.36 401
14618.50 397
14619.64 352
14620.79 373
14621.93 398
14623.07 425
14624.21 471
14625.35 433
14626.49 437
14627.64 463
14628.78 432
14629.92 481
14631.06 487
14632.20 474
14633.35 494
14634.49 500
14635.63 507
14636.77 528
14637.91 541
14639.06 500
14640.20 490
14641.34 432
14642.48 420
14643.63 477
14644.77 408
14645.91 399
14647.05 403
14648.20 395
14649.34 404
14650.48 407
14651.63 392
14652.77 368
14653.91 400
14655.05 365
14656.20 398
14657.34 379
14658.48 370
14659.63 347
14660.77 359
14661.91 398
14663.06 280
14664.20 324
14665.34 340
14666.49 347
14667.63 351
14668.77 337
14669.92 339
14671.06 334
14672.20 277
14673.35 303
14674.49 309
14675.64 326
14676.78 306
14677.92 335
14679.07 332
14680.21 289
14681.35 292
14682.50 296
14683.64 298
14684.79 265
14685.93 296
14687.08 300
14688.22 308
14689.36 303
14690.51 285
14691.65 298
14692.80 303
14693.94 275
14695.09 322
14696.23 287
14697.38 228
14698.52 290
14699.66 311
14700.81 307
14701.95 286
14703.10 300
14704.24 245
14705.39 274
14706.53 276
14707.68 287
14708.82 279
14709.97 290
14711.11 272
14712.26 263
14713.40 280
14714.55 263
14715.69 282
14716.84 304
14717.99 284
14719.13 278
14720.28 297
14721.42 298
14722.57 310
14723.71 295
14724.86 328
14726.00 284
14727.15 290
14728.30 257
14729.44 275
14730.59 284
14731.73 277
14732.88 258
14734.03 264
14735.17 259
14736.32 223
14737.46 250
14738.61 294
14739.76 282
14740.90 265
14742.05 261
14743.20 256
14744.34 259
14745.49 255
14746.64 286
14747.78 287
14748.93 266
14750.08 261
14751.22 234
14752.37 257
14753.52 250
14754.66 238
14755.81 234
14756.96 248
14758.10 254
14759.25 257
14760.40 214
14761.54 240
14762.69 222
14763.84 293
14764.99 276
14766.13 255
14767.28 253
14768.43 250
14769.58 215
14770.72 216
14771.87 236
14773.02 285
14774.17 249
14775.31 250
14776.46 246
14777.61 258
14778.76 258
14779.90 264
14781.05 276
14782.20 236
14783.35 260
14784.50 245
14785.64 230
14786.79 267
14787.94 259
14789.09 278
14790.24 249
14791.38 230
14792.53 237
14793.68 254
14794.83 251
14795.98 257
14797.13 238
14798.28 234
14799.42 225
14800.57 261
14801.72 250
14802.87 291
14804.02 224
14805.17 216
14806.32 241
14807.47 231
14808.61 222
14809.76 227
14810.91 260
14812.06 225
14813.21 225
14814.36 233
14815.51 241
14816.66 206
14817.81 193
14818.96 217
14820.11 207
14821.26 270
14822.41 254
14823.55 248
14824.70 225
14825.85 217
14827.00 215
14828.15 248
14829.30 202
14830.45 206
14831.60 261
14832.75 241
14833.90 205
14835.05 234
14836.20 239
14837.35 233
14838.50 206
14839.65 214
14840.80 243
14841.95 222
14843.10 209
14844.25 203
14845.40 219
14846.55 253
14847.70 233
14848.86 194
14850.01 260
14851.16 241
14852.31 211
14853.46 227
14854.61 228
14855.76 208
14856.91 256
14858.06 233
14859.21 246
14860.36 247
14861.51 232
14862.66 212
14863.82 237
14864.97 216
14866.12 198
14867.27 213
14868.42 230
14869.57 250
14870.72 239
14871.87 231
14873.03 190
14874.18 241
14875.33 232
14876.48 210
14877.63 229
14878.78 234
14879.94 220
14881.09 197
14882.24 236
14883.39 272
14884.54 235
14885.70 225
14886.85 256
14888.00 264
14889.15 226
14890.30 209
14891.46 212
14892.61 216
14893.76 238
14894.91 222
14896.06 228
14897.22 211
14898.37 218
14899.52 265
14900.67 231
14901.83 211
14902.98 226
14904.13 233
14905.28 225
14906.44 242
14907.59 268
14908.74 255
14909.90 229
14911.05 217
14912.20 195
14913.36 199
14914.51 223
14915.66 217
14916.81 219
14917.97 228
14919.12 223
14920.27 205
14921.43 238
14922.58 208
14923.73 213
14924.89 230
14926.04 207
14927.19 235
14928.35 259
14929.50 228
14930.66 234
14931.81 242
14932.96 196
14934.12 233
14935.27 239
14936.42 245
14937.58 225
14938.73 243
14939.89 216
14941.04 246
14942.19 249
14943.35 217
14944.50 229
14945.66 256
14946.81 275
14947.97 222
14949.12 230
14950.27 241
14951.43 246
14952.58 253
14953.74 286
14954.89 244
14956.05 261
14957.20 250
14958.36 227
14959.51 228
14960.67 254
14961.82 235
14962.98 271
14964.13 232
14965.29 257
14966.44 211
14967.60 227
14968.75 207
14969.91 208
14971.06 238
14972.22 255
14973.37 228
14974.53 271
14975.68 251
14976.84 224
14977.99 247
14979.15 253
14980.31 232
14981.46 221
14982.62 206
14983.77 216
14984.93 243
14986.08 243
14987.24 252
14988.40 230
14989.55 211
14990.71 218
14991.86 218
14993.02 255
14994.18 229
14995.33 220
14996.49 192
14997.65 203
14998.80 238
14999.96 227
15001.11 229
15002.27 215
15003.43 221
15004.58 223
15005.74 202
15006.90 215
15008.05 210
15009.21 223
15010.37 209
15011.52 189
15012.68 196
15013.84 203
15014.99 250
15016.15 212
15017.31 214
15018.47 214
15019.62 207
15020.78 214
15021.94 212
15023.09 223
15024.25 178
15025.41 189
15026.57 191
15027.72 213
15028.88 187
15030.04 189
15031.20 207
15032.35 210
15033.51 211
15034.67 233
15035.83 214
15036.98 215
15038.14 197
15039.30 219
15040.46 212
15041.62 201
15042.77 221
15043.93 225
15045.09 238
15046.25 224
15047.41 205
15048.57 197
15049.72 243
15050.88 195
15052.04 213
15053.20 207
15054.36 238
15055.52 234
15056.67 214
15057.83 205
15058.99 184
15060.15 222
15061.31 230
15062.47 241
15063.63 209
15064.79 241
15065.94 220
15067.10 266
15068.26 227
15069.42 214
15070.58 236
15071.74 220
15072.90 184
15074.06 215
15075.22 211
15076.38 240
15077.54 266
15078.70 245
15079.85 210
15081.01 192
15082.17 235
15083.33 204
15084.49 213
15085.65 191
15086.81 203
15087.97 192
15089.13 191
15090.29 199
15091.45 227
15092.61 203
15093.77 200
15094.93 166
15096.09 232
15097.25 209
15098.41 201
15099.57 229
15100.73 247
15101.89 214
15103.05 178
15104.21 206
15105.37 185
15106.53 176
15107.69 182
15108.86 215
15110.02 188
15111.18 159
15112.34 192
15113.50 219
15114.66 198
15115.82 153
15116.98 182
15118.14 191
15119.30 213
15120.46 200
15121.62 182
15122.79 185
15123.95 225
15125.11 207
15126.27 199
15127.43 196
15128.59 221
15129.75 200
15130.91 189
15132.08 211
15133.24 175
15134.40 201
15135.56 202
15136.72 211
15137.88 194
15139.05 192
15140.21 215
15141.37 227
15142.53 192
15143.69 175
15144.85 182
15146.02 207
15147.18 209
15148.34 196
15149.50 187
15150.66 174
15151.83 198
15152.99 201
15154.15 203
15155.31 196
15156.48 226
15157.64 213
15158.80 226
15159.96 216
15161.13 196
15162.29 201
15163.45 219
15164.61 235
15165.78 194
15166.94 203
15168.10 220
15169.27 250
15170.43 216
15171.59 202
15172.75 191
15173.92 229
15175.08 238
15176.24 190
15177.41 208
15178.57 211
15179.73 200
15180.90 227
15182.06 237
15183.22 265
15184.39 241
15185.55 220
15186.71 210
15187.88 252
15189.04 228
15190.21 266
15191.37 242
15192.53 204
15193.70 201
15194.86 189
15196.02 251
15197.19 236
15198.35 226
15199.52 262
15200.68 231
15201.84 209
15203.01 203
15204.17 216
15205.34 220
15206.50 220
15207.67 250
15208.83 234
15209.99 257
15211.16 227
15212.32 205
15213.49 225
15214.65 209
15215.82 248
15216.98 280
15218.15 232
15219.31 247
15220.48 202
15221.64 226
15222.81 203
15223.97 237
15225.14 226
15226.30 217
15227.47 275
15228.63 264
15229.80 295
15230.96 279
15232.13 234
15233.29 263
15234.46 243
15235.62 257
15236.79 222
15237.95 233
15239.12 247
15240.29 245
15241.45 260
15242.62 236
15243.78 231
15244.95 254
15246.11 243
15247.28 225
15248.45 225
15249.61 239
15250.78 252
15251.94 258
15253.11 220
15254.28 216
15255.44 210
15256.61 211
15257.78 177
15258.94 202
15260.11 242
15261.27 213
15262.44 220
15263.61 195
15264.77 216
15265.94 234
15267.11 196
15268.27 204
15269.44 180
15270.61 237
15271.77 191
15272.94 216
15274.11 216
15275.27 183
15276.44 191
15277.61 195
15278.78 223
15279.94 195
15281.11 164
15282.28 187
15283.44 219
15284.61 212
15285.78 221
15286.95 238
15288.11 219
15289.28 213
15290.45 221
15291.62 218
15292.78 219
15293.95 228
15295.12 207
15296.29 192
15297.46 196
15298.62 196
15299.79 202
15300.96 235
15302.13 264
15303.30 229
15304.46 192
15305.63 218
15306.80 216
15307.97 202
15309.14 201
15310.30 214
15311.47 230
15312.64 227
15313.81 211
15314.98 206
15316.15 226
15317.31 219
15318.48 238
15319.65 186
15320.82 191
15321.99 198
15323.16 187
15324.33 207
15325.50 170
15326.66 215
15327.83 219
15329.00 219
15330.17 195
15331.34 179
15332.51 184
15333.68 200
15334.85 202
15336.02 205
15337.19 189
15338.36 213
15339.53 211
15340.70 188
15341.86 204
15343.03 200
15344.20 190
15345.37 225
15346.54 234
15347.71 224
15348.88 201
15350.05 212
15351.22 243
15352.39 229
15353.56 201
15354.73 220
15355.90 218
15357.07 215
15358.24 178
15359.41 212
15360.58 210
15361.75 184
15362.92 206
15364.09 219
15365.26 195
15366.43 208
15367.60 205
15368.78 206
15369.95 197
15371.12 177
15372.29 216
15373.46 199
15374.63 201
15375.80 188
15376.97 214
15378.14 192
15379.31 174
15380.48 182
15381.65 205
15382.83 212
15384.00 202
15385.17 184
15386.34 195
15387.51 188
15388.68 195
15389.85 199
15391.02 229
15392.20 218
15393.37 197
15394.54 182
15395.71 182
15396.88 204
15398.05 175
15399.22 177
15400.40 189
15401.57 187
15402.74 196
15403.91 215
15405.08 204
15406.26 176
15407.43 216
15408.60 218
15409.77 201
15410.94 199
15412.12 192
15413.29 214
15414.46 169
15415.63 242
15416.81 227
15417.98 205
15419.15 190
15420.32 212
15421.50 208
15422.67 194
15423.84 197
15425.01 220
15426.19 186
15427.36 190
15428.53 185
15429.70 202
15430.88 203
15432.05 220
15433.22 194
15434.40 188
15435.57 199
15436.74 216
15437.92 202
15439.09 170
15440.26 174
15441.44 183
15442.61 183
15443.78 234
15444.96 221
15446.13 191
15447.30 168
15448.48 190
15449.65 180
15450.82 187
15452.00 202
15453.17 176
15454.34 184
15455.52 213
15456.69 198
15457.87 198
15459.04 215
15460.21 212
15461.39 214
15462.56 210
15463.74 178
15464.91 200
15466.08 190
15467.26 207
15468.43 196
15469.61 191
15470.78 166
15471.96 199
15473.13 186
15474.31 186
15475.48 184
15476.65 203
15477.83 250
15479.00 180
15480.18 207
15481.35 162
15482.53 205
15483.70 201
15484.88 201
15486.05 205
15487.23 221
15488.40 205
15489.58 209
15490.75 178
15491.93 171
15493.10 192
15494.28 178
15495.45 208
15496.63 175
15497.81 198
15498.98 193
15500.16 174
15501.33 186
15502.51 202
15503.68 183
15504.86 225
15506.03 199
15507.21 208
15508.39 187
15509.56 193
15510.74 190
15511.91 220
15513.09 204
15514.27 174
15515.44 194
15516.62 218
15517.79 240
15518.97 201
15520.15 224
15521.32 189
15522.50 243
15523.68 195
15524.85 207
15526.03 204
15527.21 198
15528.38 234
15529.56 237
15530.74 230
15531.91 198
15533.09 210
15534.27 213
15535.44 204
15536.62 219
15537.80 217
15538.97 215
15540.15 214
15541.33 207
15542.51 197
15543.68 171
15544.86 227
15546.04 201
15547.21 178
15548.39 204
15549.57 213
15550.75 224
15551.92 206
15553.10 188
15554.28 230
15555.46 208
15556.63 190
15557.81 208
15558.99 215
15560.17 203
15561.35 223
15562.52 189
15563.70 208
15564.88 225
15566.06 249
15567.24 236
15568.41 215
15569.59 215
15570.77 214
15571.95 223
15573.13 242
15574.30 220
15575.48 232
15576.66 255
15577.84 262
15579.02 226
15580.20 201
15581.38 210
15582.55 253
15583.73 268
15584.91 211
15586.09 220
15587.27 209
15588.45 233
15589.63 250
15590.81 209
15591.99 207
15593.16 224
15594.34 221
15595.52 265
15596.70 275
15597.88 257
15599.06 268
15600.24 255
15601.42 246
15602.60 246
15603.78 230
15604.96 230
15606.14 264
15607.32 235
15608.50 248
15609.68 264
15610.86 241
15612.04 291
15613.22 253
15614.40 241
15615.58 264
15616.76 277
15617.94 280
15619.12 247
15620.30 260
15621.48 248
15622.66 267
15623.84 258
15625.02 274
15626.20 304
15627.38 250
15628.56 267
15629.74 263
15630.92 275
15632.10 264
15633.28 312
15634.46 236
15635.64 271
15636.82 269
15638.00 310
15639.18 251
15640.36 250
15641.54 281
15642.73 275
15643.91 281
15645.09 271
15646.27 316
15647.45 289
15648.63 320
15649.81 249
15650.99 318
15652.17 308
15653.36 290
15654.54 321
15655.72 325
15656.90 333
15658.08 324
15659.26 331
15660.44 338
15661.63 290
15662.81 289
15663.99 297
15665.17 301
15666.35 309
15667.54 285
15668.72 332
15669.90 341
15671.08 321
15672.26 291
15673.45 308
15674.63 346
15675.81 323
15676.99 311
15678.17 323
15679.36 304
15680.54 331
15681.72 281
15682.90 284
15684.09 303
15685.27 266
15686.45 288
15687.63 335
15688.82 284
15690.00 289
15691.18 296
15692.36 276
15693.55 274
15694.73 290
15695.91 285
15697.10 284
15698.28 291
15699.46 316
15700.65 293
15701.83 309
15703.01 320
15704.20 294
15705.38 296
15706.56 292
15707.75 301
15708.93 272
15710.11 305
15711.30 303
15712.48 311
15713.66 329
15714.85 297
15716.03 294
15717.21 312
15718.40 314
15719.58 301
15720.77 270
15721.95 334
15723.13 302
15724.32 324
15725.50 345
15726.69 324
15727.87 331
15729.05 279
15730.24 281
15731.42 341
15732.61 303
15733.79 343
15734.98 306
15736.16 288
15737.34 294
15738.53 293
15739.71 336
15740.90 286
15742.08 340
15743.27 319
15744.45 333
15745.64 328
15746.82 326
15748.01 321
15749.19 350
15750.38 322
15751.56 329
15752.75 352
15753.93 315
15755.12 335
15756.30 319
15757.49 334
15758.67 308
15759.86 344
15761.04 329
15762.23 318
15763.42 296
15764.60 356
15765.79 361
15766.97 339
15768.16 300
15769.34 272
15770.53 308
15771.71 299
15772.90 312
15774.09 291
15775.27 316
15776.46 287
15777.64 309
15778.83 304
15780.02 308
15781.20 258
15782.39 286
15783.58 268
15784.76 287
15785.95 287
15787.13 317
15788.32 306
15789.51 264
15790.69 284
15791.88 275
15793.07 272
15794.25 248
15795.44 300
15796.63 265
15797.81 252
15799.00 278
15800.19 243
15801.37 268
15802.56 269
15803.75 276
15804.94 271
15806.12 238
15807.31 231
15808.50 266
15809.68 276
15810.87 264
15812.06 221
15813.25 241
15814.43 237
15815.62 249
15816.81 241
15818.00 251
15819.18 272
15820.37 271
15821.56 222
15822.75 248
15823.93 262
15825.12 230
15826.31 275
15827.50 275
15828.69 243
15829.87 238
15831.06 224
15832.25 241
15833.44 249
15834.63 218
15835.81 235
15837.00 248
15838.19 244
15839.38 248
15840.57 217
15841.76 252
15842.94 253
15844.13 304
15845.32 269
15846.51 252
15847.70 228
15848.89 261
15850.08 258
15851.27 221
15852.45 231
15853.64 257
15854.83 247
15856.02 240
15857.21 250
15858.40 247
15859.59 232
15860.78 253
15861.97 276
15863.16 261
15864.35 215
15865.53 230
15866.72 232
15867.91 234
15869.10 240
15870.29 255
15871.48 222
15872.67 224
15873.86 205
15875.05 225
15876.24 246
15877.43 243
15878.62 272
15879.81 285
15881.00 235
15882.19 220
15883.38 231
15884.57 250
15885.76 245
15886.95 232
15888.14 224
15889.33 239
15890.52 215
15891.71 270
15892.90 281
15894.09 252
15895.28 248
15896.47 235
15897.66 238
15898.85 249
15900.04 256
15901.24 283
15902.43 276
15903.62 230
15904.81 262
15906.00 249
15907.19 258
15908.38 279
15909.57 238
15910.76 265
15911.95 293
15913.14 229
15914.34 228
15915.53 281
15916.72 260
15917.91 274
15919.10 240
15920.29 263
15921.48 284
15922.68 284
15923.87 239
15925.06 248
15926.25 274
15927.44 236
15928.63 239
15929.83 238
15931.02 238
15932.21 226
15933.40 248
15934.59 238
15935.78 245
15936.98 234
15938.17 269
15939.36 237
15940.55 228
15941.74 222
15942.94 234
15944.13 250
15945.32 232
15946.51 233
15947.71 238
15948.90 212
15950.09 250
15951.28 247
15952.48 209
15953.67 223
15954.86 229
15956.05 215
15957.25 194
15958.44 219
15959.63 211
15960.83 259
15962.02 230
15963.21 199
15964.41 234
15965.60 223
15966.79 204
15967.98 211
15969.18 235
15970.37 220
15971.56 176
15972.76 186
15973.95 188
15975.14 223
15976.34 190
15977.53 210
15978.73 200
15979.92 206
15981.11 191
15982.31 207
15983.50 204
15984.69 195
15985.89 223
15987.08 202
15988.28 208
15989.47 184
15990.66 236
15991.86 231
15993.05 208
15994.25 216
15995.44 211
15996.63 214
15997.83 198
15999.02 190
16000.22 203
16001.41 195
16002.61 140
16003.80 177
16005.00 211
16006.19 169
16007.38 181
16008.58 185
16009.77 189
16010.97 189
16012.16 210
16013.36 193
16014.55 221
16015.75 221
16016.94 235
16018.14 192
16019.33 179
16020.53 187
16021.72 200
16022.92 192
16024.11 202
16025.31 186
16026.51 207
16027.70 221
16028.90 171
16030.09 169
16031.29 183
16032.48 209
16033.68 198
16034.87 172
16036.07 173
16037.27 195
16038.46 197
16039.66 225
16040.85 182
16042.05 206
16043.24 189
16044.44 196
16045.64 192
16046.83 174
16048.03 174
16049.23 197
16050.42 192
16051.62 192
16052.81 186
16054.01 204
16055.21 189
16056.40 186
16057.60 197
16058.80 173
16059.99 169
16061.19 184
16062.39 178
16063.58 182
16064.78 159
16065.98 191
16067.17 197
16068.37 206
16069.57 186
16070.77 173
16071.96 189
16073.16 185
16074.36 196
16075.55 205
16076.75 179
16077.95 174
16079.15 180
16080.34 168
16081.54 182
16082.74 187
16083.94 212
16085.13 187
16086.33 198
16087.53 198
16088.73 178
16089.92 210
16091.12 203
16092.32 170
16093.52 197
16094.71 213
16095.91 192
16097.11 187
16098.31 152
16099.51 212
16100.71 225
16101.90 213
16103.10 196
16104.30 174
16105.50 172
16106.70 167
16107.89 162
16109.09 180
16110.29 186
16111.49 210
16112.69 205
16113.89 189
16115.09 208
16116.28 184
16117.48 173
16118.68 185
16119.88 178
16121.08 199
16122.28 188
16123.48 187
16124.68 156
16125.88 184
16127.08 193
16128.27 189
16129.47 179
16130.67 151
16131.87 162
16133.07 196
16134.27 210
16135.47 180
16136.67 202
16137.87 200
16139.07 192
16140.27 166
16141.47 179
16142.67 218
16143.87 167
16145.07 175
16146.27 170
16147.47 217
16148.67 170
16149.87 187
16151.07 195
16152.27 181
16153.47 189
16154.67 189
16155.87 187
16157.07 211
16158.27 179
16159.47 191
16160.67 213
16161.87 181
16163.07 167
16164.27 190
16165.47 192
16166.67 191
16167.87 195
16169.07 161
16170.27 199
16171.47 192
16172.68 188
16173.88 194
16175.08 178
16176.28 167
16177.48 202
16178.68 186
16179.88 200
16181.08 190
16182.28 190
16183.48 209
16184.69 205
16185.89 210
16187.09 207
16188.29 201
16189.49 192
16190.69 199
16191.89 186
16193.10 226
16194.30 194
16195.50 166
16196.70 152
16197.90 224
16199.10 206
16200.31 203
16201.51 199
16202.71 179
16203.91 182
16205.11 182
16206.32 198
16207.52 209
16208.72 214
16209.92 205
16211.13 230
16212.33 210
16213.53 202
16214.73 196
16215.93 181
16217.14 176
16218.34 236
16219.54 226
16220.74 200
16221.95 184
16223.15 207
16224.35 232
16225.56 180
16226.76 223
16227.96 215
16229.16 221
16230.37 170
16231.57 214
16232.77 214
16233.98 203
16235.18 212
16236.38 202
16237.59 210
16238.79 177
16239.99 203
16241.20 225
16242.40 200
16243.60 213
16244.81 207
16246.01 206
16247.21 236
16248.42 220
16249.62 219
16250.82 243
16252.03 196
16253.23 187
16254.44 216
16255.64 221
16256.84 183
16258.05 190
16259.25 200
16260.46 229
16261.66 245
16262.86 242
16264.07 205
16265.27 211
16266.48 197
16267.68 223
16268.89 217
16270.09 204
16271.29 225
16272.50 231
16273.70 239
16274.91 247
16276.11 195
16277.32 221
16278.52 222
16279.73 217
16280.93 221
16282.14 236
16283.34 193
16284.55 238
16285.75 235
16286.96 207
16288.16 232
16289.37 228
16290.57 260
16291.78 257
16292.98 226
16294.19 224
16295.39 254
16296.60 253
16297.80 206
16299.01 234
16300.22 266
16301.42 222
16302.63 261
16303.83 256
16305.04 227
16306.24 234
16307.45 216
16308.66 237
16309.86 243
16311.07 249
16312.27 251
16313.48 250
16314.69 247
16315.89 205
16317.10 253
16318.30 236
16319.51 206
16320.72 171
16321.92 222
16323.13 241
16324.34 244
16325.54 204
16326.75 207
16327.96 233
16329.16 229
16330.37 204
16331.58 196
16332.78 216
16333.99 236
16335.20 223
16336.40 209
16337.61 209
16338.82 205
16340.02 208
16341.23 208
16342.44 190
16343.65 223
16344.85 197
16346.06 179
16347.27 191
16348.47 175
16349.68 218
16350.89 195
16352.10 201
16353.30 199
16354.51 186
16355.72 184
16356.93 172
16358.13 201
16359.34 198
16360.55 183
16361.76 172
16362.97 168
16364.17 218
16365.38 167
16366.59 173
16367.80 182
16369.01 168
16370.21 178
16371.42 167
16372.63 168
16373.84 191
16375.05 166
16376.26 220
16377.46 181
16378.67 186
16379.88 184
16381.09 200
16382.30 189
16383.51 183
16384.72 168
16385.92 195
16387.13 205
16388.34 204
16389.55 165
16390.76 173
16391.97 181
16393.18 178
16394.39 191
16395.60 166
16396.80 199
16398.01 179
16399.22 192
16400.43 180
16401.64 162
16402.85 181
16404.06 212
16405.27 171
16406.48 199
16407.69 180
16408.90 153
16410.11 172
16411.32 181
16412.53 190
16413.74 172
16414.95 171
16416.16 184
16417.37 196
16418.58 179
16419.79 194
16421.00 164
16422.21 173
16423.42 169
16424.63 183
16425.84 188
16427.05 183
16428.26 187
16429.47 213
16430.68 197
16431.89 196
16433.10 206
16434.31 178
16435.52 186
16436.73 188
16437.94 222
16439.15 196
16440.36 191
16441.57 164
16442.79 185
16444.00 160
16445.21 143
16446.42 192
16447.63 183
16448.84 153
16450.05 157
16451.26 167
16452.47 187
16453.68 169
16454.90 155
16456.11 182
16457.32 192
16458.53 178
16459.74 169
16460.95 177
16462.16 157
16463.38 167
16464.59 158
16465.80 163
16467.01 162
16468.22 155
16469.43 176
16470.65 155
16471.86 170
16473.07 184
16474.28 177
16475.49 141
16476.71 167
16477.92 160
16479.13 174
16480.34 182
16481.56 171
16482.77 172
16483.98 170
16485.19 176
16486.40 199
16487.62 185
16488.83 182
16490.04 171
16491.25 187
16492.47 180
16493.68 131
16494.89 148
16496.11 155
16497.32 192
16498.53 160
16499.74 147
16500.96 140
16502.17 163
16503.38 144
16504.60 174
16505.81 171
16507.02 159
16508.24 179
16509.45 164
16510.66 173
16511.88 166
16513.09 178
16514.30 165
16515.52 170
16516.73 188
16517.94 168
16519.16 179
16520.37 176
16521.58 162
16522.80 180
16524.01 172
16525.23 167
16526.44 171
16527.65 157
16528.87 198
16530.08 167
16531.30 203
16532.51 174
16533.72 151
16534.94 163
16536.15 203
16537.37 169
16538.58 162
16539.80 155
16541.01 190
16542.23 159
16543.44 171
16544.65 177
16545.87 163
16547.08 164
16548.30 162
16549.51 163
16550.73 157
16551.94 171
16553.16 200
16554.37 210
16555.59 172
16556.80 220
16558.02 188
16559.23 171
16560.45 185
16561.66 185
16562.88 201
16564.09 221
16565.31 210
16566.52 169
16567.74 174
16568.96 172
16570.17 181
16571.39 157
16572.60 159
16573.82 164
16575.03 163
16576.25 169
16577.47 191
16578.68 185
16579.90 183
16581.11 188
16582.33 203
16583.54 199
16584.76 176
16585.98 233
16587.19 222
16588.41 207
16589.63 184
16590.84 225
16592.06 219
16593.27 191
16594.49 170
16595.71 186
16596.92 206
16598.14 200
16599.36 202
16600.57 179
16601.79 188
16603.01 203
16604.22 177
16605.44 165
16606.66 216
16607.87 183
16609.09 200
16610.31 192
16611.53 200
16612.74 183
16613.96 192
16615.18 193
16616.39 156
16617.61 165
16618.83 172
16620.05 186
16621.26 171
16622.48 156
16623.70 190
16624.92 182
16626.13 198
16627.35 166
16628.57 175
16629.79 167
16631.00 193
16632.22 191
16633.44 165
16634.66 190
16635.88 192
16637.09 198
16638.31 186
16639.53 177
16640.75 170
16641.97 167
16643.18 149
16644.40 156
16645.62 144
16646.84 164
16648.06 194
16649.28 171
16650.49 170
16651.71 160
16652.93 153
16654.15 165
16655.37 168
16656.59 180
16657.81 159
16659.03 192
16660.24 172
16661.46 160
16662.68 167
16663.90 174
16665.12 160
16666.34 154
16667.56 142
16668.78 177
16670.00 202
16671.22 185
16672.43 150
16673.65 180
16674.87 173
16676.09 151
16677.31 164
16678.53 175
16679.75 154
16680.97 176
16682.19 176
16683.41 163
16684.63 161
16685.85 170
16687.07 170
16688.29 192
16689.51 190
16690.73 175
16691.95 182
16693.17 175
16694.39 172
16695.61 155
16696.83 146
16698.05 159
16699.27 181
16700.49 185
16701.71 161
16702.93 184
16704.15 164
16705.37 189
16706.59 214
16707.81 191
16709.03 194
16710.25 146
16711.48 173
16712.70 180
16713.92 158
16715.14 140
16716.36 165
16717.58 178
16718.80 176
16720.02 177
16721.24 144
16722.46 185
16723.68 164
16724.91 129
16726.13 161
16727.35 159
16728.57 155
16729.79 161
16731.01 196
16732.23 190
16733.46 176
16734.68 163
16735.90 183
16737.12 158
16738.34 166
16739.56 161
16740.79 187
16742.01 168
16743.23 156
16744.45 162
16745.67 186
16746.90 179
16748.12 171
16749.34 167
16750.56 171
16751.78 172
16753.01 181
16754.23 158
16755.45 147
16756.67 157
16757.90 173
16759.12 138
16760.34 147
16761.56 163
16762.79 145
16764.01 170
16765.23 163
16766.45 125
16767.68 163
16768.90 158
16770.12 136
16771.34 156
16772.57 186
16773.79 170
16775.01 169
16776.24 179
16777.46 160
16778.68 176
16779.91 146
16781.13 131
16782.35 171
16783.58 179
16784.80 188
16786.02 186
16787.25 178
16788.47 197
16789.69 172
16790.92 171
16792.14 160
16793.36 135
16794.59 160
16795.81 170
16797.04 170
16798.26 152
16799.48 144
16800.71 178
16801.93 169
16803.16 166
16804.38 173
16805.60 174
16806.83 149
16808.05 161
16809.28 173
16810.50 158
16811.73 167
16812.95 181
16814.17 174
16815.40 167
16816.62 146
16817.85 187
16819.07 166
16820.30 173
16821.52 153
16822.75 152
16823.97 140
16825.20 155
16826.42 153
16827.65 153
16828.87 165
16830.10 156
16831.32 163
16832.55 135
16833.77 170
16835.00 150
16836.22 180
16837.45 158
16838.67 187
16839.90 181
16841.12 154
16842.35 198
16843.57 149
16844.80 153
16846.03 141
16847.25 150
16848.48 151
16849.70 161
16850.93 186
16852.15 162
16853.38 165
16854.61 174
16855.83 171
16857.06 177
16858.28 163
16859.51 197
16860.74 184
16861.96 193
16863.19 179
16864.42 186
16865.64 189
16866.87 158
16868.09 203
16869.32 193
16870.55 179
16871.77 200
16873.00 198
16874.23 187
16875.45 214
16876.68 200
16877.91 215
16879.13 218
16880.36 221
16881.59 220
16882.82 191
16884.04 175
16885.27 199
16886.50 206
16887.72 205
16888.95 196
16890.18 200
16891.41 206
16892.63 194
16893.86 212
16895.09 200
16896.32 218
16897.54 187
16898.77 186
16900.00 171
16901.23 203
16902.45 192
16903.68 201
16904.91 218
16906.14 191
16907.36 213
16908.59 182
16909.82 176
16911.05 212
16912.28 215
16913.50 160
16914.73 152
16915.96 186
16917.19 164
16918.42 192
16919.65 223
16920.87 195
16922.10 183
16923.33 165
16924.56 180
16925.79 180
16927.02 176
16928.24 184
16929.47 158
16930.70 138
16931.93 164
16933.16 152
16934.39 164
16935.62 166
16936.85 167
16938.08 142
16939.30 153
16940.53 148
16941.76 170
16942.99 164
16944.22 156
16945.45 168
16946.68 167
16947.91 168
16949.14 160
16950.37 163
16951.60 145
16952.83 132
16954.06 153
16955.29 166
16956.52 169
16957.74 162
16958.97 172
16960.20 179
16961.43 171
16962.66 229
16963.89 176
16965.12 196
16966.35 215
16967.58 184
16968.81 177
16970.04 182
16971.27 193
16972.50 200
16973.74 184
16974.97 178
16976.20 142
16977.43 175
16978.66 167
16979.89 169
16981.12 157
16982.35 191
16983.58 202
16984.81 205
16986.04 176
16987.27 182
16988.50 156
16989.73 163
16990.96 150
16992.19 182
16993.43 177
16994.66 198
16995.89 178
16997.12 178
16998.35 197
16999.58 182
17000.81 199
17002.04 175
17003.28 161
17004.51 158
17005.74 159
17006.97 132
17008.20 154
17009.43 171
17010.66 154
17011.90 167
17013.13 199
17014.36 159
17015.59 161
17016.82 166
17018.05 177
17019.29 160
17020.52 147
17021.75 161
17022.98 164
17024.21 151
17025.45 165
17026.68 156
17027.91 185
17029.14 171
17030.38 137
17031.61 156
17032.84 210
17034.07 151
17035.31 142
17036.54 152
17037.77 151
17039.00 182
17040.24 165
17041.47 126
17042.70 176
17043.93 151
17045.17 185
17046.40 183
17047.63 133
17048.87 133
17050.10 151
17051.33 147
17052.57 153
17053.80 150
17055.03 164
17056.27 164
17057.50 170
17058.73 146
17059.97 155
17061.20 188
17062.43 167
17063.67 170
17064.90 158
17066.13 129
17067.37 148
17068.60 134
17069.83 165
17071.07 165
17072.30 162
17073.54 177
17074.77 172
17076.00 159
17077.24 157
17078.47 175
17079.71 148
17080.94 158
17082.17 153
17083.41 129
17084.64 175
17085.88 146
17087.11 133
17088.35 135
17089.58 139
17090.81 150
17092.05 173
17093.28 145
17094.52 157
17095.75 159
17096.99 151
17098.22 165
17099.46 160
17100.69 178
17101.93 191
17103.16 184
17104.40 146
17105.63 136
17106.87 144
17108.10 150
17109.34 136
17110.57 156
17111.81 135
17113.04 157
17114.28 163
17115.51 134
17116.75 148
17117.99 158
17119.22 129
17120.46 140
17121.69 143
17122.93 148
17124.16 211
17125.40 160
17126.64 119
17127.87 163
17129.11 205
17130.34 158
17131.58 139
17132.82 132
17134.05 145
17135.29 139
17136.52 179
17137.76 165
17139.00 176
17140.23 150
17141.47 171
17142.71 177
17143.94 151
17145.18 146
17146.41 160
17147.65 148
17148.89 145
17150.12 149
17151.36 140
17152.60 144
17153.83 146
17155.07 175
17156.31 157
17157.55 171
17158.78 144
17160.02 193
17161.26 178
17162.49 147
17163.73 145
17164.97 189
17166.21 206
17167.44 145
17168.68 145
17169.92 129
17171.15 154
17172.39 171
17173.63 153
17174.87 144
17176.10 123
17177.34 146
17178.58 120
17179.82 139
17181.06 157
17182.29 130
17183.53 147
17184.77 159
17186.01 158
17187.25 164
17188.48 148
17189.72 157
17190.96 150
17192.20 176
17193.44 130
17194.67 162
17195.91 164
17197.15 184
17198.39 169
17199.63 143
17200.87 138
17202.10 160
17203.34 147
17204.58 136
17205.82 169
17207.06 143
17208.30 125
17209.54 139
17210.78 139
17212.01 153
17213.25 168
17214.49 152
17215.73 154
17216.97 156
17218.21 127
17219.45 119
17220.69 136
17221.93 160
17223.17 138
17224.41 127
17225.65 125
17226.89 151
17228.12 156
17229.36 173
17230.60 145
17231.84 174
17233.08 142
17234.32 158
17235.56 152
17236.80 149
17238.04 120
17239.28 135
17240.52 145
17241.76 127
17243.00 146
17244.24 151
17245.48 160
17246.72 148
17247.96 142
17249.20 126
17250.44 141
17251.68 152
17252.92 154
17254.16 140
17255.40 155
17256.64 144
17257.89 156
17259.13 116
17260.37 135
17261.61 148
17262.85 172
17264.09 158
17265.33 119
17266.57 142
17267.81 135
17269.05 145
17270.29 156
17271.53 148
17272.78 148
17274.02 172
17275.26 140
17276.50 117
17277.74 127
17278.98 153
17280.22 153
17281.46 141
17282.71 135
17283.95 129
17285.19 151
17286.43 133
17287.67 144
17288.91 132
17290.16 108
17291.40 123
17292.64 140
17293.88 138
17295.12 144
17296.36 145
17297.61 144
17298.85 139
17300.09 149
17301.33 129
17302.58 132
17303.82 134
17305.06 167
17306.30 127
17307.54 113
17308.79 150
17310.03 145
17311.27 127
17312.51 132
17313.76 156
17315.00 176
17316.24 155
17317.48 144
17318.73 148
17319.97 139
17321.21 167
17322.46 170
17323.70 144
17324.94 155
17326.18 147
17327.43 136
17328.67 147
17329.91 155
17331.16 124
17332.40 169
17333.64 149
17334.89 157
17336.13 121
17337.37 150
17338.62 131
17339.86 122
17341.10 143
17342.35 179
17343.59 137
17344.84 132
17346.08 130
17347.32 141
17348.57 159
17349.81 149
17351.05 145
17352.30 127
17353.54 153
17354.79 171
17356.03 167
17357.27 159
17358.52 125
17359.76 155
17361.01 162
17362.25 168
17363.50 134
17364.74 148
17365.98 123
17367.23 120
17368.47 131
17369.72 152
17370.96 116
17372.21 128
17373.45 135
17374.70 158
17375.94 124
17377.19 156
17378.43 168
17379.68 140
17380.92 163
17382.17 147
17383.41 152
17384.66 158
17385.90 165
17387.15 150
17388.39 133
17389.64 145
17390.88 138
17392.13 143
17393.37 132
17394.62 134
17395.86 134
17397.11 186
17398.36 135
17399.60 153
17400.85 180
17402.09 162
17403.34 154
17404.58 158
17405.83 144
17407.08 141
17408.32 110
17409.57 122
17410.81 143
17412.06 145
17413.31 133
17414.55 155
17415.80 177
17417.05 139
17418.29 154
17419.54 148
17420.78 200
17422.03 151
17423.28 127
17424.52 160
17425.77 136
17427.02 155
17428.26 143
17429.51 141
17430.76 148
17432.00 157
17433.25 170
17434.50 138
17435.75 162
17436.99 161
17438.24 154
17439.49 147
17440.73 136
17441.98 162
17443.23 143
17444.48 140
17445.72 170
17446.97 165
17448.22 139
17449.46 156
17450.71 156
17451.96 145
17453.21 151
17454.45 147
17455.70 139
17456.95 155
17458.20 134
17459.45 149
17460.69 120
17461.94 149
17463.19 167
17464.44 168
17465.69 124
17466.93 123
17468.18 161
17469.43 141
17470.68 180
17471.93 150
17473.17 147
17474.42 141
17475.67 161
17476.92 163
17478.17 131
17479.42 140
17480.67 125
17481.91 164
17483.16 147
17484.41 138
17485.66 163
17486.91 161
17488.16 172
17489.41 160
17490.66 167
17491.90 159
17493.15 165
17494.40 174
17495.65 170
17496.90 175
17498.15 190
17499.40 179
17500.65 141
17501.90 165
17503.15 152
17504.40 165
17505.65 183
17506.90 174
17508.14 161
17509.39 159
17510.64 167
17511.89 188
17513.14 175
17514.39 177
17515.64 173
17516.89 184
17518.14 171
17519.39 183
17520.64 159
17521.89 164
17523.14 154
17524.39 191
17525.64 164
17526.89 151
17528.14 160
17529.39 196
17530.64 167
17531.89 172
17533.14 166
17534.40 162
17535.65 167
17536.90 161
17538.15 179
17539.40 183
17540.65 167
17541.90 170
17543.15 149
17544.40 169
17545.65 179
17546.90 193
17548.15 189
17549.40 158
17550.66 170
17551.91 186
17553.16 173
17554.41 162
17555.66 159
17556.91 165
17558.16 193
17559.41 193
17560.67 168
17561.92 197
17563.17 173
17564.42 193
17565.67 146
17566.92 155
17568.18 148
17569.43 164
17570.68 189
17571.93 190
17573.18 157
17574.43 164
17575.69 162
17576.94 161
17578.19 173
17579.44 181
17580.69 155
17581.95 153
17583.20 173
17584.45 205
17585.70 188
17586.96 164
17588.21 186
17589.46 166
17590.71 160
17591.97 173
17593.22 163
17594.47 151
17595.72 194
17596.98 160
17598.23 134
17599.48 139
17600.73 141
17601.99 132
17603.24 160
17604.49 151
17605.75 175
17607.00 191
17608.25 168
17609.51 151
17610.76 149
17612.01 177
17613.27 154
17614.52 156
17615.77 134
17617.03 150
17618.28 163
17619.53 144
17620.79 147
17622.04 147
17623.29 168
17624.55 146
17625.80 151
17627.05 174
17628.31 164
17629.56 168
17630.82 149
17632.07 142
17633.32 133
17634.58 156
17635.83 146
17637.09 148
17638.34 156
17639.60 138
17640.85 152
17642.10 157
17643.36 156
17644.61 144
17645.87 137
17647.12 141
17648.38 157
17649.63 142
17650.89 136
17652.14 178
17653.39 168
17654.65 135
17655.90 157
17657.16 139
17658.41 137
17659.67 165
17660.92 163
17662.18 129
17663.43 133
17664.69 129
17665.94 135
17667.20 121
17668.45 129
17669.71 168
17670.97 158
17672.22 133
17673.48 161
17674.73 135
17675.99 120
17677.24 145
17678.50 162
17679.75 143
17681.01 127
17682.27 131
17683.52 151
17684.78 137
17686.03 159
17687.29 142
17688.55 140
17689.80 152
17691.06 142
17692.31 117
17693.57 129
17694.83 160
17696.08 118
17697.34 162
17698.59 141
17699.85 139
17701.11 129
17702.36 149
17703.62 166
17704.88 144
17706.13 145
17707.39 118
17708.65 154
17709.90 140
17711.16 163
17712.42 149
17713.67 146
17714.93 131
17716.19 112
17717.44 144
17718.70 115
17719.96 129
17721.22 136
17722.47 153
17723.73 123
17724.99 133
17726.25 126
17727.50 137
17728.76 102
17730.02 138
17731.27 146
17732.53 141
17733.79 150
17735.05 135
17736.31 143
17737.56 132
17738.82 134
17740.08 147
17741.34 159
17742.59 131
17743.85 136
17745.11 154
17746.37 161
17747.63 142
17748.88 150
17750.14 131
17751.40 139
17752.66 120
17753.92 153
17755.18 130
17756.43 145
17757.69 135
17758.95 147
17760.21 158
17761.47 138
17762.73 140
17763.99 133
17765.24 145
17766.50 115
17767.76 137
17769.02 136
17770.28 156
17771.54 145
17772.80 112
17774.06 117
17775.32 147
17776.57 141
17777.83 134
17779.09 152
17780.35 121
17781.61 137
17782.87 153
17784.13 109
17785.39 112
17786.65 126
17787.91 135
17789.17 129
17790.43 113
17791.69 144
17792.95 145
17794.21 141
17795.47 149
17796.73 126
17797.99 123
17799.25 160
17800.51 135
17801.77 130
17803.03 132
17804.29 127
17805.55 164
17806.81 155
17808.07 140
17809.33 122
17810.59 127
17811.85 118
17813.11 128
17814.37 155
17815.63 136
17816.89 126
17818.15 152
17819.41 141
17820.67 107
17821.93 129
17823.19 132
17824.45 152
17825.71 134
17826.98 112
17828.24 112
17829.50 129
17830.76 120
17832.02 115
17833.28 123
17834.54 136
17835.80 106
17837.06 108
17838.33 138
17839.59 149
17840.85 154
17842.11 159
17843.37 119
17844.63 108
17845.89 118
17847.16 140
17848.42 155
17849.68 103
17850.94 125
17852.20 154
17853.46 153
17854.73 152
17855.99 118
17857.25 103
17858.51 125
17859.77 128
17861.04 98
17862.30 101
17863.56 154
17864.82 164
17866.09 149
17867.35 146
17868.61 144
17869.87 149
17871.14 147
17872.40 106
17873.66 139
17874.92 149
17876.19 129
17877.45 122
17878.71 106
17879.97 118
17881.24 140
17882.50 149
17883.76 122
17885.03 116
17886.29 136
17887.55 125
17888.81 120
17890.08 137
17891.34 138
17892.60 115
17893.87 140
17895.13 147
17896.39 162
17897.66 145
17898.92 177
17900.18 164
17901.45 126
17902.71 128
17903.97 125
17905.24 151
17906.50 134
17907.77 138
17909.03 156
17910.29 162
17911.56 138
17912.82 144
17914.09 109
17915.35 142
17916.61 141
17917.88 155
17919.14 128
17920.41 165
17921.67 158
17922.93 148
17924.20 159
17925.46 144
17926.73 160
17927.99 137
17929.26 139
17930.52 130
17931.79 126
17933.05 121
17934.32 110
17935.58 136
17936.84 145
17938.11 148
17939.37 148
17940.64 175
17941.90 135
17943.17 153
17944.43 139
17945.70 155
17946.96 119
17948.23 134
17949.50 133
17950.76 122
17952.03 138
17953.29 150
17954.56 151
17955.82 155
17957.09 138
17958.35 140
17959.62 129
17960.88 155
17962.15 157
17963.42 145
17964.68 140
17965.95 138
17967.21 135
17968.48 138
17969.74 167
17971.01 131
17972.28 153
17973.54 115
17974.81 144
17976.08 177
17977.34 139
17978.61 148
17979.87 149
17981.14 160
17982.41 133
17983.67 151
17984.94 132
17986.21 142
17987.47 124
17988.74 137
17990.01 119
17991.27 156
17992.54 142
17993.81 150
17995.07 127
17996.34 113
17997.61 138
17998.87 126
18000.14 146
18001.41 147
18002.68 147
18003.94 144
18005.21 158
18006.48 141
18007.74 138
18009.01 159
18010.28 164
18011.55 146
18012.81 132
18014.08 147
18015.35 144
18016.62 128
18017.88 120
18019.15 117
18020.42 103
18021.69 114
18022.96 140
18024.22 137
18025.49 131
18026.76 141
18028.03 126
18029.29 147
18030.56 140
18031.83 156
18033.10 119
18034.37 138
18035.64 136
18036.90 115
18038.17 130
18039.44 134
18040.71 135
18041.98 184
18043.25 159
18044.51 120
18045.78 135
18047.05 122
18048.32 114
18049.59 113
18050.86 140
18052.13 132
18053.40 157
18054.67 120
18055.93 118
18057.20 126
18058.47 130
18059.74 141
18061.01 133
18062.28 145
18063.55 115
18064.82 128
18066.09 126
18067.36 137
18068.63 142
18069.90 119
18071.17 140
18072.44 120
18073.70 125
18074.97 116
18076.24 133
18077.51 136
18078.78 183
18080.05 132
18081.32 132
18082.59 130
18083.86 167
18085.13 154
18086.40 166
18087.67 139
18088.94 133
18090.21 129
18091.48 142
18092.75 135
18094.02 158
18095.29 129
18096.57 142
18097.84 145
18099.11 128
18100.38 148
18101.65 123
18102.92 139
18104.19 124
18105.46 120
18106.73 102
18108.00 125
18109.27 163
18110.54 123
18111.81 131
18113.08 139
18114.36 151
18115.63 146
18116.90 152
18118.17 148
18119.44 139
18120.71 129
18121.98 139
18123.25 147
18124.53 154
18125.80 122
18127.07 170
18128.34 135
18129.61 116
18130.88 107
18132.16 139
18133.43 132
18134.70 152
18135.97 129
18137.24 135
18138.51 122
18139.79 133
18141.06 157
18142.33 134
18143.60 124
18144.87 122
18146.15 160
18147.42 145
18148.69 157
18149.96 178
18151.24 142
18152.51 137
18153.78 132
18155.05 147
18156.33 138
18157.60 122
18158.87 137
18160.14 132
18161.42 147
18162.69 128
18163.96 120
18165.23 133
18166.51 131
18167.78 141
18169.05 121
18170.33 153
18171.60 151
18172.87 127
18174.15 125
18175.42 120
18176.69 181
18177.97 145
18179.24 133
18180.51 138
18181.79 141
18183.06 114
18184.33 140
18185.61 132
18186.88 128
18188.15 148
18189.43 158
18190.70 165
18191.97 117
18193.25 123
18194.52 126
18195.80 135
18197.07 127
18198.34 160
18199.62 144
18200.89 120
18202.17 140
18203.44 150
18204.71 150
18205.99 156
18207.26 119
18208.54 136
18209.81 127
18211.09 139
18212.36 159
18213.64 141
18214.91 139
18216.18 131
18217.46 146
18218.73 120
18220.01 135
18221.28 128
18222.56 119
18223.83 120
18225.11 149
18226.38 137
18227.66 116
18228.93 114
18230.21 120
18231.48 156
18232.76 168
18234.03 151
18235.31 141
18236.58 133
18237.86 149
18239.14 138
18240.41 123
18241.69 118
18242.96 109
18244.24 127
18245.51 124
18246.79 112
18248.06 131
18249.34 139
18250.62 118
18251.89 142
18253.17 128
18254.44 114
18255.72 137
18257.00 145
18258.27 149
18259.55 121
18260.82 142
18262.10 109
18263.38 115
18264.65 137
18265.93 151
18267.21 110
18268.48 132
18269.76 142
18271.04 147
18272.31 142
18273.59 160
18274.87 139
18276.14 144
18277.42 158
18278.70 148
18279.97 145
18281.25 167
18282.53 138
18283.80 133
18285.08 126
18286.36 120
18287.63 120
18288.91 141
18290.19 136
18291.47 130
18292.74 131
18294.02 133
18295.30 142
18296.58 119
18297.85 129
18299.13 114
18300.41 124
18301.69 138
18302.96 125
18304.24 127
18305.52 124
18306.80 152
18308.07 140
18309.35 126
18310.63 130
18311.91 116
18313.19 131
18314.46 124
18315.74 133
18317.02 126
18318.30 165
18319.58 154
18320.86 143
18322.13 135
18323.41 113
18324.69 136
18325.97 123
18327.25 131
18328.53 137
18329.80 116
18331.08 134
18332.36 170
18333.64 98
18334.92 127
18336.20 167
18337.48 150
18338.76 156
18340.04 134
18341.31 144
18342.59 150
18343.87 144
18345.15 130
18346.43 141
18347.71 120
18348.99 149
18350.27 109
18351.55 118
18352.83 107
18354.11 134
18355.39 119
18356.67 120
18357.95 124
18359.22 142
18360.50 162
18361.78 136
18363.06 129
18364.34 124
18365.62 149
18366.90 120
18368.18 125
18369.46 151
18370.74 139
18372.02 143
18373.30 149
18374.58 118
18375.86 102
18377.14 138
18378.42 150
18379.71 126
18380.99 142
18382.27 144
18383.55 137
18384.83 125
18386.11 142
18387.39 137
18388.67 116
18389.95 127
18391.23 117
18392.51 144
18393.79 127
18395.07 123
18396.35 135
18397.63 142
18398.92 141
18400.20 138
18401.48 138
18402.76 150
18404.04 131
18405.32 124
18406.60 123
18407.88 132
18409.17 130
18410.45 149
18411.73 145
18413.01 109
18414.29 113
18415.57 131
18416.85 136
18418.14 117
18419.42 122
18420.70 125
18421.98 146
18423.26 106
18424.55 137
18425.83 117
18427.11 129
18428.39 132
18429.67 116
18430.96 124
18432.24 136
18433.52 139
18434.80 141
18436.08 128
18437.37 129
18438.65 160
18439.93 123
18441.21 112
18442.50 140
18443.78 113
18445.06 147
18446.34 120
18447.63 122
18448.91 109
18450.19 128
18451.48 120
18452.76 148
18454.04 131
18455.32 128
18456.61 102
18457.89 128
18459.17 144
18460.46 145
18461.74 123
18463.02 122
18464.31 124
18465.59 126
18466.87 115
18468.16 123
18469.44 135
18470.72 113
18472.01 138
18473.29 126
18474.57 134
18475.86 141
18477.14 138
18478.43 151
18479.71 124
18480.99 122
18482.28 132
18483.56 117
18484.85 125
18486.13 138
18487.41 119
18488.70 130
18489.98 127
18491.27 138
18492.55 135
18493.83 121
18495.12 111
18496.40 113
18497.69 127
18498.97 150
18500.26 134
18501.54 120
18502.83 138
18504.11 145
18505.40 119
18506.68 141
18507.97 149
18509.25 119
18510.54 134
18511.82 115
18513.11 116
18514.39 133
18515.68 142
18516.96 127
18518.25 114
18519.53 128
18520.82 144
18522.10 132
18523.39 115
18524.67 154
18525.96 138
18527.24 142
18528.53 138
18529.81 131
18531.10 120
18532.39 103
18533.67 124
18534.96 132
18536.24 131
18537.53 110
18538.81 99
18540.10 134
18541.39 134
18542.67 116
18543.96 110
18545.24 100
18546.53 106
18547.82 116
18549.10 133
18550.39 131
18551.68 144
18552.96 149
18554.25 139
18555.53 115
18556.82 137
18558.11 125
18559.39 120
18560.68 143
18561.97 125
18563.25 105
18564.54 132
18565.83 135
18567.12 145
18568.40 145
18569.69 133
18570.98 142
18572.26 152
18573.55 120
18574.84 116
18576.12 130
18577.41 118
18578.70 127
18579.99 127
18581.27 140
18582.56 128
18583.85 104
18585.14 105
18586.42 130
18587.71 119
18589.00 116
18590.29 115
18591.57 114
18592.86 99
18594.15 119
18595.44 137
18596.73 144
18598.01 143
18599.30 134
18600.59 111
18601.88 136
18603.17 158
18604.45 116
18605.74 138
18607.03 135
18608.32 173
18609.61 146
18610.90 134
18612.18 134
18613.47 150
18614.76 121
18616.05 133
18617.34 155
18618.63 149
18619.92 141
18621.20 129
18622.49 142
18623.78 127
18625.07 132
18626.36 135
18627.65 149
18628.94 143
18630.23 136
18631.52 140
18632.81 130
18634.09 116
18635.38 128
18636.67 124
18637.96 116
18639.25 104
18640.54 94
18641.83 135
18643.12 125
18644.41 149
18645.70 127
18646.99 136
18648.28 159
18649.57 146
18650.86 132
18652.15 121
18653.44 126
18654.73 130
18656.02 131
18657.31 133
18658.60 128
18659.89 131
18661.18 142
18662.47 108
18663.76 120
18665.05 142
18666.34 135
18667.63 141
18668.92 140
18670.21 127
18671.50 145
18672.79 120
18674.08 121
18675.37 123
18676.66 160
18677.95 139
18679.24 128
18680.54 117
18681.83 103
18683.12 117
18684.41 123
18685.70 142
18686.99 127
18688.28 136
18689.57 100
18690.86 127
18692.15 119
18693.45 124
18694.74 146
18696.03 131
18697.32 120
18698.61 122
18699.90 131
18701.19 95
18702.49 156
18703.78 120
18705.07 127
18706.36 120
18707.65 152
18708.94 126
18710.24 132
18711.53 106
18712.82 130
18714.11 124
18715.40 129
18716.70 152
18717.99 120
18719.28 117
18720.57 134
18721.86 117
18723.16 100
18724.45 140
18725.74 164
18727.03 139
18728.33 120
18729.62 123
18730.91 105
18732.20 146
18733.50 110
18734.79 104
18736.08 128
18737.37 120
18738.67 106
18739.96 109
18741.25 134
18742.55 122
18743.84 100
18745.13 124
18746.43 119
18747.72 122
18749.01 108
18750.31 98
18751.60 112
18752.89 118
18754.19 137
18755.48 121
18756.77 108
18758.07 119
18759.36 123
18760.65 143
18761.95 119
18763.24 116
18764.53 113
18765.83 128
18767.12 85
18768.42 120
18769.71 120
18771.00 129
18772.30 119
18773.59 127
18774.88 126
18776.18 129
18777.47 129
18778.77 109
18780.06 96
18781.36 131
18782.65 101
18783.94 115
18785.24 139
18786.53 121
18787.83 111
18789.12 109
18790.42 119
18791.71 119
18793.01 126
18794.30 97
18795.60 106
18796.89 120
18798.19 119
18799.48 118
18800.78 97
18802.07 112
18803.37 138
18804.66 137
18805.96 115
18807.25 121
18808.55 109
18809.84 128
18811.14 135
18812.43 122
18813.73 101
18815.02 129
18816.32 125
18817.61 118
18818.91 159
18820.21 128
18821.50 122
18822.80 123
18824.09 132
18825.39 102
18826.68 106
18827.98 91
18829.28 118
18830.57 135
18831.87 142
18833.16 113
18834.46 128
18835.76 112
18837.05 102
18838.35 120
18839.65 119
18840.94 138
18842.24 156
18843.53 118
18844.83 116
18846.13 103
18847.42 86
18848.72 112
18850.02 112
18851.31 122
18852.61 110
18853.91 125
18855.20 104
18856.50 120
18857.80 114
18859.10 112
18860.39 104
18861.69 123
18862.99 124
18864.28 142
18865.58 140
18866.88 150
18868.18 118
18869.47 122
18870.77 129
18872.07 125
18873.37 128
18874.66 148
18875.96 110
18877.26 107
18878.56 135
18879.85 115
18881.15 121
18882.45 132
18883.75 124
18885.04 133
18886.34 127
18887.64 115
18888.94 123
18890.24 130
18891.53 120
18892.83 135
18894.13 120
18895.43 137
18896.73 107
18898.03 122
18899.32 127
18900.62 113
18901.92 112
18903.22 96
18904.52 118
18905.82 144
18907.12 141
18908.41 129
18909.71 142
18911.01 116
18912.31 151
18913.61 142
18914.91 124
18916.21 130
18917.51 123
18918.80 127
18920.10 144
18921.40 120
18922.70 136
18924.00 118
18925.30 112
18926.60 129
18927.90 139
18929.20 156
18930.50 126
18931.80 126
18933.10 119
18934.40 119
18935.70 108
18937.00 132
18938.30 125
18939.60 128
18940.90 123
18942.20 141
18943.50 126
18944.79 114
18946.09 146
18947.39 105
18948.70 140
18950.00 119
18951.30 122
18952.60 131
18953.90 129
18955.20 114
18956.50 120
18957.80 126
18959.10 121
18960.40 156
18961.70 120
18963.00 114
18964.30 113
18965.60 92
18966.90 78
18968.20 122
18969.50 107
18970.80 126
18972.10 119
18973.40 124
18974.71 112
18976.01 101
18977.31 123
18978.61 128
18979.91 110
18981.21 111
18982.51 112
18983.81 125
18985.12 130
18986.42 116
18987.72 103
18989.02 102
18990.32 103
18991.62 101
18992.92 103
18994.23 96
18995.53 116
18996.83 98
18998.13 114
18999.43 133
19000.73 128
19002.04 96
19003.34 111
19004.64 135
19005.94 113
19007.24 128
19008.55 119
19009.85 157
19011.15 126
19012.45 133
19013.76 107
19015.06 118
19016.36 107
19017.66 96
19018.96 139
19020.27 134
19021.57 114
19022.87 128
19024.18 139
19025.48 117
19026.78 123
19028.08 109
19029.39 108
19030.69 116
19031.99 120
19033.30 126
19034.60 115
19035.90 105
19037.20 129
19038.51 127
19039.81 106
19041.11 114
19042.42 107
19043.72 123
19045.02 105
19046.33 104
19047.63 129
19048.93 126
19050.24 124
19051.54 105
19052.85 101
19054.15 120
19055.45 123
19056.76 114
19058.06 105
19059.36 121
19060.67 137
19061.97 147
19063.28 144
19064.58 104
19065.88 112
19067.19 101
19068.49 143
19069.80 113
19071.10 129
19072.41 120
19073.71 123
19075.01 129
19076.32 136
19077.62 120
19078.93 130
19080.23 145
19081.54 122
19082.84 126
19084.15 107
19085.45 129
19086.76 117
19088.06 117
19089.37 117
19090.67 132
19091.98 116
19093.28 117
19094.59 94
19095.89 105
19097.20 103
19098.50 122
19099.81 124
19101.11 119
19102.42 123
19103.72 97
19105.03 96
19106.33 101
19107.64 123
19108.94 122
19110.25 138
19111.56 130
19112.86 141
19114.17 113
19115.47 127
19116.78 110
19118.08 139
19119.39 128
19120.70 133
19122.00 108
19123.31 124
19124.61 124
19125.92 119
19127.23 98
19128.53 117
19129.84 123
19131.15 104
19132.45 106
19133.76 127
19135.06 118
19136.37 122
19137.68 136
19138.98 93
19140.29 116
19141.60 123
19142.90 120
19144.21 124
19145.52 125
19146.82 109
19148.13 88
19149.44 127
19150.75 119
19152.05 132
19153.36 127
19154.67 138
19155.97 131
19157.28 101
19158.59 106
19159.90 128
19161.20 130
19162.51 106
19163.82 126
19165.13 139
19166.43 110
19167.74 122
19169.05 101
19170.36 109
19171.66 130
19172.97 145
19174.28 133
19175.59 106
19176.89 127
19178.20 105
19179.51 117
19180.82 114
19182.13 107
19183.44 109
19184.74 111
19186.05 108
19187.36 115
19188.67 144
19189.98 117
19191.28 116
19192.59 101
19193.90 129
19195.21 118
19196.52 129
19197.83 111
19199.14 97
19200.44 134
19201.75 135
19203.06 99
19204.37 125
19205.68 147
19206.99 105
19208.30 133
19209.61 103
19210.92 123
19212.22 106
19213.53 135
19214.84 109
19216.15 121
19217.46 102
19218.77 141
19220.08 122
19221.39 97
19222.70 123
19224.01 113
19225.32 116
19226.63 113
19227.94 123
19229.25 112
19230.56 111
19231.87 112
19233.18 112
19234.49 120
19235.80 106
19237.11 121
19238.42 120
19239.73 120
19241.04 115
19242.35 103
19243.66 101
19244.97 118
19246.28 119
19247.59 135
19248.90 131
19250.21 121
19251.52 114
19252.83 142
19254.14 111
19255.45 83
19256.76 110
19258.07 109
19259.38 110
19260.69 102
19262.00 128
19263.31 119
19264.63 98
19265.94 105
19267.25 139
19268.56 119
19269.87 116
19271.18 101
19272.49 99
19273.80 96
19275.11 114
19276.43 94
19277.74 109
19279.05 104
19280.36 119
19281.67 132
19282.98 131
19284.29 131
19285.61 106
19286.92 141
19288.23 127
19289.54 120
19290.85 136
19292.16 114
19293.48 118
19294.79 123
19296.10 123
19297.41 128
19298.72 107
19300.04 95
19301.35 108
19302.66 104
19303.97 110
19305.29 103
19306.60 103
19307.91 102
19309.22 111
19310.53 144
19311.85 128
19313.16 112
19314.47 124
19315.78 109
19317.10 113
19318.41 131
19319.72 142
19321.04 118
19322.35 123
19323.66 97
19324.97 100
19326.29 122
19327.60 133
19328.91 131
19330.23 108
19331.54 118
19332.85 126
19334.17 93
19335.48 112
19336.79 104
19338.11 114
19339.42 123
19340.73 134
19342.05 101
19343.36 83
19344.67 101
19345.99 124
19347.30 128
19348.62 101
19349.93 105
19351.24 111
19352.56 130
19353.87 123
19355.18 102
19356.50 124
19357.81 133
19359.13 127
19360.44 120
19361.76 101
19363.07 103
19364.38 138
19365.70 137
19367.01 110
19368.33 107
19369.64 105
19370.96 115
19372.27 118
19373.58 123
19374.90 111
19376.21 119
19377.53 118
19378.84 112
19380.16 93
19381.47 101
19382.79 128
19384.10 135
19385.42 112
19386.73 111
19388.05 121
19389.36 103
19390.68 106
19391.99 107
19393.31 115
19394.62 103
19395.94 121
19397.26 114
19398.57 106
19399.89 107
19401.20 108
19402.52 135
19403.83 130
19405.15 135
19406.46 126
19407.78 129
19409.10 137
19410.41 115
19411.73 119
19413.04 108
19414.36 113
19415.68 121
19416.99 109
19418.31 91
19419.62 135
19420.94 149
19422.26 126
19423.57 112
19424.89 146
19426.21 116
19427.52 138
19428.84 118
19430.15 107
19431.47 111
19432.79 111
19434.10 104
19435.42 111
19436.74 116
19438.06 137
19439.37 104
19440.69 96
19442.01 121
19443.32 115
19444.64 106
19445.96 120
19447.27 125
19448.59 116
19449.91 115
19451.23 88
19452.54 91
19453.86 119
19455.18 106
19456.49 107
19457.81 126
19459.13 113
19460.45 103
19461.76 106
19463.08 118
19464.40 113
19465.72 98
19467.04 121
19468.35 112
19469.67 123
19470.99 114
19472.31 124
19473.63 134
19474.94 140
19476.26 137
19477.58 117
19478.90 103
19480.22 101
19481.53 109
19482.85 127
19484.17 118
19485.49 105
19486.81 115
19488.13 104
19489.44 106
19490.76 107
19492.08 115
19493.40 134
19494.72 108
19496.04 96
19497.36 124
19498.68 109
19499.99 100
19501.31 95
19502.63 130
19503.95 109
19505.27 138
19506.59 131
19507.91 119
19509.23 125
19510.55 122
19511.87 129
19513.19 121
19514.51 100
19515.82 120
19517.14 114
19518.46 109
19519.78 128
19521.10 131
19522.42 130
19523.74 94
19525.06 116
19526.38 121
19527.70 118
19529.02 110
19530.34 99
19531.66 121
19532.98 112
19534.30 101
19535.62 98
19536.94 121
19538.26 118
19539.58 99
19540.90 123
19542.22 114
19543.54 97
19544.86 91
19546.18 108
19547.50 84
19548.83 119
19550.15 92
19551.47 94
19552.79 125
19554.11 130
19555.43 130
19556.75 93
19558.07 99
19559.39 91
19560.71 98
19562.03 148
19563.35 139
19564.68 131
19566.00 104
19567.32 113
19568.64 87
19569.96 121
19571.28 120
19572.60 91
19573.92 110
19575.25 137
19576.57 133
19577.89 118
19579.21 123
19580.53 121
19581.85 107
19583.17 110
19584.50 101
19585.82 109
19587.14 105
19588.46 104
19589.78 104
19591.11 126
19592.43 141
19593.75 118
19595.07 117
19596.39 109
19597.72 98
19599.04 107
19600.36 118
19601.68 109
19603.01 100
19604.33 126
19605.65 117
19606.97 134
19608.30 90
19609.62 107
19610.94 135
19612.26 115
19613.59 107
19614.91 110
19616.23 109
19617.56 130
19618.88 116
19620.20 115
19621.52 121
19622.85 123
19624.17 131
19625.49 130
19626.82 122
19628.14 136
19629.46 123
19630.79 142
19632.11 107
19633.43 110
19634.76 132
19636.08 110
19637.40 122
19638.73 118
19640.05 104
19641.37 99
19642.70 89
19644.02 117
19645.35 115
19646.67 105
19647.99 119
19649.32 110
19650.64 121
19651.97 121
19653.29 116
19654.61 126
19655.94 128
19657.26 104
19658.59 131
19659.91 124
19661.23 98
19662.56 111
19663.88 164
19665.21 126
19666.53 123
19667.86 101
19669.18 103
19670.51 106
19671.83 113
19673.16 113
19674.48 134
19675.81 144
19677.13 126
19678.46 93
19679.78 98
19681.11 138
19682.43 104
19683.76 120
19685.08 129
19686.41 110
19687.73 125
19689.06 104
19690.38 120
19691.71 113
19693.03 123
19694.36 127
19695.68 143
19697.01 125
19698.33 115
19699.66 128
19700.99 125
19702.31 125
19703.64 122
19704.96 113
19706.29 90
19707.62 116
19708.94 120
19710.27 107
19711.59 106
19712.92 130
19714.25 128
19715.57 133
19716.90 89
19718.22 125
19719.55 131
19720.88 115
19722.20 123
19723.53 126
19724.86 117
19726.18 116
19727.51 125
19728.84 133
19730.16 112
19731.49 118
19732.82 112
19734.14 123
19735.47 115
19736.80 98
19738.12 112
19739.45 121
19740.78 125
19742.10 106
19743.43 110
19744.76 108
19746.09 117
19747.41 115
19748.74 123
19750.07 116
19751.40 110
19752.72 105
19754.05 102
19755.38 107
19756.71 115
19758.03 100
19759.36 128
19760.69 108
19762.02 126
19763.34 119
19764.67 102
19766.00 130
19767.33 107
19768.66 113
19769.98 109
19771.31 119
19772.64 106
19773.97 125
19775.30 133
19776.62 139
19777.95 98
19779.28 120
19780.61 112
19781.94 109
19783.27 118
19784.59 104
19785.92 103
19787.25 111
19788.58 125
19789.91 112
19791.24 95
19792.57 116
19793.90 90
19795.22 119
19796.55 104
19797.88 111
19799.21 108
19800.54 125
19801.87 110
19803.20 114
19804.53 106
19805.86 87
19807.19 100
19808.52 131
19809.84 127
19811.17 111
19812.50 103
19813.83 104
19815.16 124
19816.49 114
19817.82 114
19819.15 119
19820.48 104
19821.81 114
19823.14 131
19824.47 117
19825.80 96
19827.13 102
19828.46 102
19829.79 105
19831.12 86
19832.45 106
19833.78 115
19835.11 104
19836.44 106
19837.77 109
19839.10 124
19840.43 118
19841.76 125
19843.09 105
19844.42 104
19845.75 116
19847.09 131
19848.42 120
19849.75 117
19851.08 114
19852.41 102
19853.74 114
19855.07 123
19856.40 94
19857.73 117
19859.06 100
19860.39 101
19861.72 125
19863.06 114
19864.39 90
19865.72 143
19867.05 150
19868.38 107
19869.71 101
19871.04 100
19872.38 128
19873.71 98
19875.04 101
19876.37 103
19877.70 105
19879.03 108
19880.36 96
19881.70 105
19883.03 96
19884.36 115
19885.69 131
19887.02 106
19888.36 127
19889.69 116
19891.02 108
19892.35 102
19893.68 104
19895.02 118
19896.35 105
19897.68 95
19899.01 122
19900.35 113
19901.68 139
19903.01 110
19904.34 120
19905.68 116
19907.01 107
19908.34 143
19909.67 135
19911.01 144
19912.34 107
19913.67 115
19915.01 117
19916.34 121
19917.67 103
19919.00 103
19920.34 129
19921.67 142
19923.00 128
19924.34 133
19925.67 106
19927.00 121
19928.34 109
19929.67 121
19931.00 122
19932.34 128
19933.67 95
19935.00 103
19936.34 104
19937.67 124
19939.01 104
19940.34 119
19941.67 108
19943.01 107
19944.34 130
19945.67 112
19947.01 118
19948.34 90
19949.68 100
19951.01 121
19952.34 88
19953.68 94
19955.01 119
19956.35 116
19957.68 131
19959.02 89
19960.35 113
19961.68 104
19963.02 120
19964.35 115
19965.69 168
19967.02 110
19968.36 124
19969.69 109
19971.03 109
19972.36 141
19973.70 116
19975.03 116
19976.37 117
19977.70 100
19979.04 98
19980.37 105
19981.71 129
19983.04 118
19984.38 126
19985.71 137
19987.05 104
19988.38 116
19989.72 114
19991.05 121
19992.39 110
19993.73 106
19995.06 113
19996.40 101
19997.73 127
19999.07 111
20000.40 116
20001.74 113
20003.08 98
20004.41 120
20005.75 113
20007.08 116
20008.42 116
20009.76 121
20011.09 107
20012.43 135
20013.76 108
20015.10 112
20016.44 149
20017.77 151
20019.11 97
20020.45 111
20021.78 117
20023.12 103
20024.45 109
20025.79 105
20027.13 134
20028.46 151
20029.80 146
20031.14 129
20032.48 129
20033.81 125
20035.15 151
20036.49 118
20037.82 104
20039.16 147
20040.50 113
20041.83 120
20043.17 121
20044.51 120
20045.85 119
20047.18 113
20048.52 122
20049.86 116
20051.20 97
20052.53 80
20053.87 121
20055.21 105
20056.55 99
20057.88 96
20059.22 108
20060.56 131
20061.90 105
20063.23 98
20064.57 94
20065.91 112
20067.25 103
20068.59 124
20069.92 113
20071.26 123
20072.60 109
20073.94 95
20075.28 123
20076.62 124
20077.95 116
20079.29 115
20080.63 132
20081.97 106
20083.31 138
20084.65 120
20085.98 152
20087.32 118
20088.66 124
20090.00 125
20091.34 124
20092.68 115
20094.02 106
20095.36 117
20096.70 124
20098.03 103
20099.37 133
20100.71 102
20102.05 89
20103.39 124
20104.73 95
20106.07 109
20107.41 115
20108.75 112
20110.09 105
20111.43 126
20112.77 109
20114.11 119
20115.45 136
20116.79 137
20118.13 96
20119.46 95
20120.80 130
20122.14 114
20123.48 88
20124.82 111
20126.16 118
20127.50 124
20128.84 120
20130.18 94
20131.52 117
20132.86 138
20134.20 116
20135.55 113
