# Supplementary material for: MALDI-TOF MS typing enables the classification of brewing yeasts of the genus Saccharomyces to major beer styles
Source: PLoS One. 2017 Aug 9;12(8):e0181694. doi: 10.1371/journal.pone.0181694 (PMC5549903; doi:10.1371/journal.pone.0181694)
Supplement: S2 File — The directory includes 90 raw files and was zipped to “.zip”; the folder has three strains with 30 spectra per strain; S1 Text explains the raw files with an example and Table 1 represents the yeast strains used within the experiment. (ZIP) [file pone.0181694.s005.zip › 4-6/30255-175-OG-WB-WB-YPG-18h-E-E_2015-07-16_3_0_A12_1.dat]

2000.53 1510
2000.95 1378
2001.37 1184
2001.79 1252
2002.21 1369
2002.64 1093
2003.06 1176
2003.48 1181
2003.90 1141
2004.32 1164
2004.75 1030
2005.17 1055
2005.59 990
2006.01 1031
2006.43 1074
2006.86 1189
2007.28 1151
2007.70 1116
2008.12 1166
2008.55 1111
2008.97 1093
2009.39 1247
2009.81 1138
2010.24 1208
2010.66 1273
2011.08 1179
2011.50 1085
2011.93 1069
2012.35 1134
2012.77 1127
2013.20 1033
2013.62 950
2014.04 1156
2014.46 1151
2014.89 1115
2015.31 1013
2015.73 1014
2016.16 1165
2016.58 1156
2017.00 1193
2017.43 1068
2017.85 1092
2018.27 1169
2018.70 1145
2019.12 1095
2019.54 1174
2019.97 1113
2020.39 1079
2020.82 1141
2021.24 1079
2021.66 1015
2022.09 982
2022.51 1051
2022.94 1053
2023.36 1051
2023.78 1043
2024.21 1081
2024.63 1118
2025.06 1100
2025.48 958
2025.90 1053
2026.33 1040
2026.75 1004
2027.18 1051
2027.60 1011
2028.03 944
2028.45 985
2028.88 945
2029.30 926
2029.72 1112
2030.15 1090
2030.57 1060
2031.00 990
2031.42 992
2031.85 1135
2032.27 1044
2032.70 1042
2033.12 1136
2033.55 1115
2033.97 936
2034.40 1040
2034.82 1156
2035.25 1094
2035.67 1104
2036.10 1003
2036.52 1134
2036.95 1025
2037.38 974
2037.80 932
2038.23 957
2038.65 964
2039.08 1131
2039.50 1079
2039.93 1104
2040.36 1185
2040.78 1089
2041.21 1113
2041.63 1061
2042.06 1229
2042.48 1163
2042.91 1123
2043.34 1166
2043.76 1039
2044.19 1204
2044.62 1142
2045.04 1092
2045.47 1112
2045.89 1146
2046.32 1085
2046.75 1176
2047.17 1065
2047.60 1105
2048.03 1147
2048.45 1117
2048.88 1175
2049.31 1161
2049.73 945
2050.16 1017
2050.59 1064
2051.01 1095
2051.44 1054
2051.87 944
2052.29 1004
2052.72 1129
2053.15 1003
2053.58 989
2054.00 1051
2054.43 1124
2054.86 1106
2055.28 1010
2055.71 1082
2056.14 1109
2056.57 1102
2056.99 1018
2057.42 1145
2057.85 1224
2058.28 1264
2058.71 1343
2059.13 1120
2059.56 1158
2059.99 1238
2060.42 1242
2060.84 1131
2061.27 1121
2061.70 1177
2062.13 1217
2062.56 1206
2062.98 1323
2063.41 1423
2063.84 1399
2064.27 1648
2064.70 1723
2065.13 1597
2065.55 1448
2065.98 1595
2066.41 1771
2066.84 1477
2067.27 1569
2067.70 1463
2068.13 1446
2068.55 1268
2068.98 1397
2069.41 1221
2069.84 1124
2070.27 1147
2070.70 1158
2071.13 1193
2071.56 1134
2071.99 1148
2072.41 1067
2072.84 1209
2073.27 1186
2073.70 1015
2074.13 977
2074.56 1135
2074.99 1222
2075.42 1152
2075.85 1155
2076.28 1440
2076.71 1307
2077.14 1148
2077.57 1369
2078.00 1165
2078.43 1070
2078.86 1178
2079.29 1037
2079.72 1049
2080.15 1001
2080.58 1086
2081.01 1101
2081.44 1030
2081.87 985
2082.30 1015
2082.73 1101
2083.16 1176
2083.59 1213
2084.02 1122
2084.45 1054
2084.88 1088
2085.31 1139
2085.74 1006
2086.17 1110
2086.60 1103
2087.03 1121
2087.46 1050
2087.89 1005
2088.32 948
2088.75 927
2089.18 1022
2089.62 995
2090.05 1079
2090.48 1147
2090.91 1113
2091.34 1023
2091.77 983
2092.20 913
2092.63 859
2093.06 995
2093.49 1026
2093.93 970
2094.36 897
2094.79 862
2095.22 963
2095.65 965
2096.08 1099
2096.52 1101
2096.95 1069
2097.38 940
2097.81 970
2098.24 1058
2098.67 983
2099.11 941
2099.54 1033
2099.97 907
2100.40 1010
2100.83 981
2101.27 870
2101.70 985
2102.13 1090
2102.56 974
2102.99 933
2103.43 994
2103.86 989
2104.29 1050
2104.72 1023
2105.16 1095
2105.59 1026
2106.02 1054
2106.45 1103
2106.89 998
2107.32 1138
2107.75 1063
2108.19 878
2108.62 979
2109.05 1043
2109.48 1096
2109.92 1096
2110.35 932
2110.78 1087
2111.22 1123
2111.65 1137
2112.08 1171
2112.52 1254
2112.95 1050
2113.38 1074
2113.82 1047
2114.25 1073
2114.68 1076
2115.12 919
2115.55 959
2115.98 946
2116.42 874
2116.85 924
2117.28 983
2117.72 951
2118.15 943
2118.59 914
2119.02 917
2119.45 859
2119.89 847
2120.32 938
2120.76 983
2121.19 1050
2121.62 1012
2122.06 1086
2122.49 976
2122.93 1028
2123.36 938
2123.80 1008
2124.23 1113
2124.66 1002
2125.10 990
2125.53 1082
2125.97 1031
2126.40 910
2126.84 1033
2127.27 1072
2127.71 1026
2128.14 1009
2128.58 951
2129.01 899
2129.45 1030
2129.88 1184
2130.32 1149
2130.75 1207
2131.19 1176
2131.62 1185
2132.06 1068
2132.49 996
2132.93 1005
2133.36 975
2133.80 1030
2134.23 981
2134.67 921
2135.11 949
2135.54 959
2135.98 1022
2136.41 933
2136.85 886
2137.28 985
2137.72 908
2138.16 910
2138.59 985
2139.03 994
2139.46 1032
2139.90 1005
2140.34 1067
2140.77 1156
2141.21 1084
2141.64 1020
2142.08 1051
2142.52 1120
2142.95 1134
2143.39 1038
2143.83 895
2144.26 913
2144.70 921
2145.14 844
2145.57 857
2146.01 949
2146.45 990
2146.88 966
2147.32 933
2147.76 1041
2148.19 1046
2148.63 988
2149.07 1074
2149.50 1068
2149.94 1103
2150.38 1051
2150.81 1096
2151.25 1122
2151.69 1071
2152.13 1086
2152.56 1048
2153.00 1037
2153.44 1108
2153.88 1050
2154.31 1165
2154.75 980
2155.19 1065
2155.63 1010
2156.06 1073
2156.50 1073
2156.94 1049
2157.38 1128
2157.82 1078
2158.25 1084
2158.69 994
2159.13 1082
2159.57 1130
2160.01 1146
2160.44 1000
2160.88 959
2161.32 1021
2161.76 1199
2162.20 1042
2162.63 1050
2163.07 1094
2163.51 1067
2163.95 996
2164.39 1034
2164.83 871
2165.27 1033
2165.70 983
2166.14 961
2166.58 1110
2167.02 1010
2167.46 1127
2167.90 1214
2168.34 1132
2168.78 1108
2169.22 1145
2169.65 1239
2170.09 1178
2170.53 1196
2170.97 1196
2171.41 1425
2171.85 1568
2172.29 1416
2172.73 1448
2173.17 1566
2173.61 1533
2174.05 1637
2174.49 1648
2174.93 1668
2175.37 1742
2175.81 1528
2176.25 1554
2176.69 1388
2177.13 1519
2177.57 1278
2178.01 1118
2178.45 1403
2178.89 1198
2179.33 1149
2179.77 1091
2180.21 1024
2180.65 1128
2181.09 1075
2181.53 950
2181.97 984
2182.41 1062
2182.85 1109
2183.29 953
2183.73 966
2184.17 1113
2184.61 1098
2185.05 982
2185.49 1107
2185.93 1084
2186.37 1107
2186.81 1173
2187.25 1172
2187.69 1157
2188.14 927
2188.58 946
2189.02 952
2189.46 1002
2189.90 1061
2190.34 946
2190.78 1019
2191.22 1106
2191.66 1059
2192.11 1067
2192.55 1021
2192.99 1030
2193.43 1206
2193.87 1109
2194.31 1128
2194.76 1222
2195.20 1229
2195.64 1081
2196.08 1231
2196.52 1219
2196.96 1178
2197.41 1160
2197.85 1253
2198.29 1122
2198.73 1200
2199.17 1323
2199.62 1150
2200.06 1062
2200.50 1113
2200.94 1279
2201.38 1111
2201.83 1126
2202.27 1123
2202.71 1041
2203.15 946
2203.60 1023
2204.04 1027
2204.48 930
2204.92 953
2205.37 1079
2205.81 1035
2206.25 1007
2206.70 1096
2207.14 1072
2207.58 898
2208.02 1106
2208.47 1094
2208.91 1132
2209.35 1033
2209.80 1156
2210.24 1029
2210.68 1067
2211.13 1021
2211.57 1062
2212.01 1000
2212.46 1111
2212.90 1067
2213.34 1133
2213.79 930
2214.23 902
2214.67 985
2215.12 1071
2215.56 1064
2216.00 1022
2216.45 1032
2216.89 937
2217.34 1059
2217.78 1078
2218.22 1089
2218.67 1043
2219.11 1095
2219.56 1257
2220.00 1147
2220.44 1167
2220.89 1159
2221.33 1157
2221.78 1149
2222.22 1119
2222.67 1172
2223.11 1112
2223.55 1154
2224.00 1259
2224.44 1229
2224.89 1293
2225.33 1278
2225.78 1125
2226.22 1102
2226.67 1194
2227.11 1042
2227.56 1154
2228.00 1146
2228.45 1109
2228.89 1112
2229.34 1183
2229.78 1075
2230.23 1180
2230.67 1123
2231.12 1041
2231.56 1085
2232.01 1135
2232.45 1254
2232.90 1147
2233.35 1230
2233.79 1207
2234.24 1069
2234.68 1168
2235.13 1037
2235.57 1060
2236.02 1137
2236.46 1105
2236.91 989
2237.36 992
2237.80 876
2238.25 1015
2238.69 975
2239.14 922
2239.59 951
2240.03 810
2240.48 942
2240.92 873
2241.37 942
2241.82 1061
2242.26 1015
2242.71 845
2243.16 875
2243.60 1075
2244.05 1019
2244.50 934
2244.94 964
2245.39 1120
2245.84 1060
2246.28 963
2246.73 976
2247.18 800
2247.62 920
2248.07 1028
2248.52 1010
2248.96 1018
2249.41 973
2249.86 824
2250.31 996
2250.75 1034
2251.20 1025
2251.65 1025
2252.10 1066
2252.54 981
2252.99 926
2253.44 963
2253.89 957
2254.33 904
2254.78 1093
2255.23 1001
2255.68 981
2256.12 955
2256.57 976
2257.02 858
2257.47 879
2257.91 998
2258.36 935
2258.81 996
2259.26 963
2259.71 820
2260.16 924
2260.60 960
2261.05 1035
2261.50 1138
2261.95 1124
2262.40 1016
2262.84 1029
2263.29 1028
2263.74 1057
2264.19 965
2264.64 1068
2265.09 1039
2265.54 1068
2265.98 954
2266.43 881
2266.88 1112
2267.33 1122
2267.78 1110
2268.23 959
2268.68 1013
2269.13 949
2269.58 909
2270.03 1105
2270.47 1077
2270.92 1116
2271.37 1162
2271.82 1050
2272.27 1084
2272.72 1140
2273.17 954
2273.62 981
2274.07 1036
2274.52 1079
2274.97 1007
2275.42 910
2275.87 873
2276.32 915
2276.77 976
2277.22 976
2277.67 962
2278.12 1020
2278.57 981
2279.02 846
2279.47 981
2279.92 1059
2280.37 896
2280.82 856
2281.27 1025
2281.72 1084
2282.17 959
2282.62 1012
2283.07 927
2283.52 947
2283.97 836
2284.42 843
2284.87 851
2285.32 944
2285.77 990
2286.22 1071
2286.67 1201
2287.13 1158
2287.58 1155
2288.03 1215
2288.48 1241
2288.93 1257
2289.38 1441
2289.83 1559
2290.28 1807
2290.73 1588
2291.18 1801
2291.64 1648
2292.09 1581
2292.54 1478
2292.99 1580
2293.44 1464
2293.89 1245
2294.34 1292
2294.80 1211
2295.25 1148
2295.70 1024
2296.15 1043
2296.60 971
2297.05 921
2297.51 942
2297.96 1037
2298.41 984
2298.86 1055
2299.31 984
2299.77 938
2300.22 932
2300.67 990
2301.12 995
2301.57 896
2302.03 840
2302.48 903
2302.93 815
2303.38 944
2303.84 934
2304.29 994
2304.74 935
2305.19 872
2305.65 807
2306.10 896
2306.55 1054
2307.01 986
2307.46 1065
2307.91 1122
2308.36 1043
2308.82 1064
2309.27 1064
2309.72 1195
2310.18 1118
2310.63 1211
2311.08 1186
2311.54 1146
2311.99 1139
2312.44 1074
2312.90 944
2313.35 987
2313.80 1046
2314.26 1105
2314.71 1124
2315.16 995
2315.62 927
2316.07 1108
2316.52 1018
2316.98 1057
2317.43 1242
2317.88 1076
2318.34 1167
2318.79 1272
2319.25 987
2319.70 916
2320.15 990
2320.61 1083
2321.06 1060
2321.52 999
2321.97 1121
2322.43 1220
2322.88 1306
2323.33 1413
2323.79 1648
2324.24 1636
2324.70 1475
2325.15 1495
2325.61 1920
2326.06 1782
2326.52 1777
2326.97 1822
2327.43 1424
2327.88 1276
2328.34 1342
2328.79 1509
2329.25 1186
2329.70 1233
2330.16 1127
2330.61 1142
2331.07 1059
2331.52 1204
2331.98 1124
2332.43 1097
2332.89 945
2333.34 1097
2333.80 1128
2334.25 1097
2334.71 1046
2335.16 922
2335.62 1004
2336.08 1033
2336.53 1056
2336.99 1024
2337.44 977
2337.90 962
2338.35 1091
2338.81 1129
2339.27 1046
2339.72 991
2340.18 1077
2340.63 1082
2341.09 907
2341.55 974
2342.00 1113
2342.46 984
2342.91 968
2343.37 902
2343.83 829
2344.28 901
2344.74 872
2345.20 1015
2345.65 1100
2346.11 1022
2346.57 948
2347.02 963
2347.48 1051
2347.94 998
2348.39 975
2348.85 957
2349.31 1065
2349.76 969
2350.22 940
2350.68 918
2351.14 1013
2351.59 970
2352.05 875
2352.51 953
2352.96 1034
2353.42 973
2353.88 960
2354.34 897
2354.79 877
2355.25 1011
2355.71 945
2356.17 892
2356.62 918
2357.08 803
2357.54 853
2358.00 1066
2358.46 1139
2358.91 950
2359.37 835
2359.83 945
2360.29 941
2360.74 914
2361.20 904
2361.66 879
2362.12 972
2362.58 991
2363.04 1027
2363.49 1066
2363.95 983
2364.41 1075
2364.87 970
2365.33 870
2365.79 980
2366.24 997
2366.70 1074
2367.16 1054
2367.62 972
2368.08 972
2368.54 938
2369.00 939
2369.46 1020
2369.91 1021
2370.37 1074
2370.83 1086
2371.29 1029
2371.75 1010
2372.21 917
2372.67 1034
2373.13 948
2373.59 889
2374.05 1168
2374.51 1115
2374.97 1106
2375.42 1015
2375.88 1067
2376.34 1141
2376.80 1032
2377.26 1046
2377.72 1058
2378.18 1008
2378.64 989
2379.10 932
2379.56 933
2380.02 960
2380.48 932
2380.94 873
2381.40 964
2381.86 952
2382.32 973
2382.78 948
2383.24 876
2383.70 941
2384.16 1127
2384.62 1055
2385.08 954
2385.54 931
2386.00 952
2386.47 914
2386.93 971
2387.39 912
2387.85 841
2388.31 866
2388.77 997
2389.23 1019
2389.69 915
2390.15 882
2390.61 925
2391.07 937
2391.53 1008
2391.99 1136
2392.46 980
2392.92 937
2393.38 994
2393.84 1067
2394.30 932
2394.76 843
2395.22 823
2395.68 872
2396.15 860
2396.61 830
2397.07 900
2397.53 911
2397.99 859
2398.45 858
2398.92 919
2399.38 939
2399.84 966
2400.30 1029
2400.76 895
2401.23 681
2401.69 805
2402.15 975
2402.61 830
2403.07 919
2403.54 962
2404.00 976
2404.46 932
2404.92 958
2405.38 896
2405.85 884
2406.31 927
2406.77 1063
2407.23 935
2407.70 748
2408.16 845
2408.62 889
2409.08 777
2409.55 872
2410.01 1018
2410.47 920
2410.94 887
2411.40 826
2411.86 882
2412.32 883
2412.79 797
2413.25 908
2413.71 978
2414.18 941
2414.64 921
2415.10 907
2415.57 1030
2416.03 969
2416.49 816
2416.96 789
2417.42 932
2417.88 994
2418.35 948
2418.81 981
2419.28 990
2419.74 1108
2420.20 1025
2420.67 1074
2421.13 1023
2421.59 906
2422.06 826
2422.52 975
2422.99 1063
2423.45 930
2423.91 967
2424.38 968
2424.84 867
2425.31 900
2425.77 926
2426.24 1015
2426.70 1179
2427.16 999
2427.63 829
2428.09 1015
2428.56 877
2429.02 952
2429.49 1030
2429.95 869
2430.42 872
2430.88 977
2431.35 949
2431.81 1012
2432.28 897
2432.74 827
2433.21 1003
2433.67 1019
2434.14 912
2434.60 855
2435.07 837
2435.53 929
2436.00 1027
2436.46 887
2436.93 1002
2437.39 867
2437.86 855
2438.32 1089
2438.79 1113
2439.26 1150
2439.72 1023
2440.19 1045
2440.65 1014
2441.12 979
2441.58 914
2442.05 1086
2442.52 1129
2442.98 1041
2443.45 924
2443.91 1057
2444.38 1014
2444.85 879
2445.31 882
2445.78 954
2446.24 942
2446.71 916
2447.18 789
2447.64 930
2448.11 1064
2448.58 1023
2449.04 932
2449.51 843
2449.98 793
2450.44 821
2450.91 851
2451.38 973
2451.84 871
2452.31 794
2452.78 789
2453.24 934
2453.71 916
2454.18 844
2454.64 879
2455.11 863
2455.58 809
2456.05 862
2456.51 847
2456.98 849
2457.45 896
2457.92 961
2458.38 842
2458.85 895
2459.32 823
2459.79 857
2460.25 841
2460.72 891
2461.19 964
2461.66 887
2462.12 923
2462.59 818
2463.06 843
2463.53 757
2464.00 851
2464.46 877
2464.93 919
2465.40 903
2465.87 790
2466.34 838
2466.80 924
2467.27 937
2467.74 894
2468.21 904
2468.68 857
2469.15 827
2469.61 823
2470.08 844
2470.55 801
2471.02 869
2471.49 734
2471.96 823
2472.43 786
2472.89 829
2473.36 839
2473.83 837
2474.30 871
2474.77 852
2475.24 808
2475.71 731
2476.18 739
2476.65 830
2477.12 913
2477.59 819
2478.05 745
2478.52 771
2478.99 752
2479.46 777
2479.93 970
2480.40 798
2480.87 805
2481.34 756
2481.81 700
2482.28 813
2482.75 763
2483.22 738
2483.69 888
2484.16 977
2484.63 845
2485.10 865
2485.57 980
2486.04 919
2486.51 977
2486.98 1079
2487.45 1159
2487.92 1186
2488.39 986
2488.86 914
2489.33 984
2489.80 985
2490.27 916
2490.74 1013
2491.21 927
2491.68 820
2492.15 797
2492.62 975
2493.10 987
2493.57 911
2494.04 914
2494.51 985
2494.98 881
2495.45 841
2495.92 901
2496.39 997
2496.86 901
2497.33 787
2497.80 780
2498.28 940
2498.75 806
2499.22 805
2499.69 714
2500.16 813
2500.63 779
2501.10 859
2501.58 895
2502.05 891
2502.52 829
2502.99 736
2503.46 847
2503.93 874
2504.41 855
2504.88 866
2505.35 924
2505.82 840
2506.29 814
2506.76 814
2507.24 836
2507.71 912
2508.18 848
2508.65 866
2509.13 914
2509.60 922
2510.07 978
2510.54 897
2511.01 1129
2511.49 1081
2511.96 1000
2512.43 994
2512.90 1118
2513.38 1107
2513.85 938
2514.32 1006
2514.80 1011
2515.27 954
2515.74 832
2516.21 802
2516.69 886
2517.16 860
2517.63 908
2518.11 858
2518.58 949
2519.05 1018
2519.53 939
2520.00 864
2520.47 877
2520.95 975
2521.42 1001
2521.89 896
2522.37 851
2522.84 829
2523.31 850
2523.79 781
2524.26 827
2524.73 927
2525.21 882
2525.68 833
2526.16 886
2526.63 899
2527.10 1027
2527.58 987
2528.05 946
2528.52 955
2529.00 920
2529.47 938
2529.95 973
2530.42 1039
2530.90 923
2531.37 813
2531.84 790
2532.32 968
2532.79 1014
2533.27 878
2533.74 970
2534.22 977
2534.69 927
2535.17 889
2535.64 855
2536.12 922
2536.59 816
2537.07 757
2537.54 875
2538.02 897
2538.49 1038
2538.97 942
2539.44 924
2539.92 936
2540.39 971
2540.87 992
2541.34 969
2541.82 1099
2542.29 1034
2542.77 936
2543.24 1039
2543.72 918
2544.19 850
2544.67 886
2545.14 963
2545.62 901
2546.10 1108
2546.57 1000
2547.05 1002
2547.52 854
2548.00 1052
2548.47 1052
2548.95 961
2549.43 956
2549.90 1001
2550.38 975
2550.86 1000
2551.33 1032
2551.81 998
2552.28 983
2552.76 996
2553.24 1012
2553.71 953
2554.19 888
2554.67 854
2555.14 1006
2555.62 1002
2556.10 928
2556.57 842
2557.05 850
2557.53 955
2558.00 896
2558.48 799
2558.96 863
2559.43 780
2559.91 907
2560.39 956
2560.86 769
2561.34 897
2561.82 937
2562.30 812
2562.77 762
2563.25 788
2563.73 867
2564.21 713
2564.68 903
2565.16 811
2565.64 721
2566.12 812
2566.59 843
2567.07 721
2567.55 820
2568.03 816
2568.50 889
2568.98 933
2569.46 894
2569.94 859
2570.42 793
2570.89 870
2571.37 771
2571.85 777
2572.33 811
2572.81 862
2573.28 838
2573.76 740
2574.24 781
2574.72 889
2575.20 896
2575.68 884
2576.15 919
2576.63 925
2577.11 836
2577.59 890
2578.07 859
2578.55 848
2579.03 805
2579.50 892
2579.98 837
2580.46 953
2580.94 919
2581.42 834
2581.90 806
2582.38 756
2582.86 875
2583.34 860
2583.82 943
2584.30 816
2584.77 761
2585.25 770
2585.73 849
2586.21 845
2586.69 862
2587.17 893
2587.65 961
2588.13 909
2588.61 855
2589.09 935
2589.57 828
2590.05 957
2590.53 896
2591.01 921
2591.49 941
2591.97 792
2592.45 751
2592.93 740
2593.41 752
2593.89 789
2594.37 922
2594.85 845
2595.33 771
2595.81 781
2596.29 900
2596.77 833
2597.25 844
2597.73 791
2598.21 855
2598.69 743
2599.17 813
2599.65 841
2600.14 825
2600.62 813
2601.10 846
2601.58 824
2602.06 774
2602.54 755
2603.02 809
2603.50 764
2603.98 763
2604.46 786
2604.95 873
2605.43 874
2605.91 874
2606.39 837
2606.87 954
2607.35 908
2607.83 738
2608.31 863
2608.80 742
2609.28 761
2609.76 862
2610.24 826
2610.72 822
2611.20 843
2611.69 882
2612.17 837
2612.65 749
2613.13 688
2613.61 849
2614.10 817
2614.58 768
2615.06 879
2615.54 811
2616.02 868
2616.51 949
2616.99 984
2617.47 838
2617.95 891
2618.44 822
2618.92 882
2619.40 961
2619.88 888
2620.37 872
2620.85 887
2621.33 781
2621.81 790
2622.30 768
2622.78 786
2623.26 847
2623.75 816
2624.23 855
2624.71 833
2625.19 861
2625.68 925
2626.16 833
2626.64 860
2627.13 772
2627.61 828
2628.09 860
2628.58 820
2629.06 855
2629.54 858
2630.03 887
2630.51 922
2630.99 1013
2631.48 1004
2631.96 844
2632.45 915
2632.93 960
2633.41 929
2633.90 881
2634.38 944
2634.86 848
2635.35 915
2635.83 967
2636.32 953
2636.80 894
2637.28 817
2637.77 778
2638.25 781
2638.74 823
2639.22 822
2639.71 843
2640.19 999
2640.68 942
2641.16 778
2641.64 822
2642.13 828
2642.61 778
2643.10 844
2643.58 772
2644.07 666
2644.55 753
2645.04 817
2645.52 924
2646.01 1020
2646.49 870
2646.98 977
2647.46 840
2647.95 902
2648.43 937
2648.92 834
2649.40 894
2649.89 832
2650.37 864
2650.86 833
2651.34 833
2651.83 924
2652.32 953
2652.80 907
2653.29 889
2653.77 873
2654.26 785
2654.74 936
2655.23 849
2655.72 819
2656.20 788
2656.69 713
2657.17 730
2657.66 831
2658.15 844
2658.63 817
2659.12 859
2659.60 818
2660.09 806
2660.58 761
2661.06 812
2661.55 850
2662.04 907
2662.52 878
2663.01 756
2663.49 843
2663.98 806
2664.47 917
2664.95 1001
2665.44 850
2665.93 896
2666.42 828
2666.90 762
2667.39 903
2667.88 871
2668.36 744
2668.85 863
2669.34 794
2669.82 922
2670.31 870
2670.80 769
2671.29 843
2671.77 897
2672.26 892
2672.75 818
2673.24 848
2673.72 1033
2674.21 973
2674.70 1031
2675.19 1029
2675.67 952
2676.16 916
2676.65 1015
2677.14 888
2677.62 930
2678.11 893
2678.60 958
2679.09 839
2679.58 798
2680.06 816
2680.55 828
2681.04 790
2681.53 825
2682.02 789
2682.51 856
2682.99 848
2683.48 905
2683.97 841
2684.46 886
2684.95 930
2685.44 818
2685.92 776
2686.41 855
2686.90 822
2687.39 768
2687.88 798
2688.37 855
2688.86 825
2689.35 832
2689.83 902
2690.32 792
2690.81 828
2691.30 795
2691.79 877
2692.28 878
2692.77 849
2693.26 906
2693.75 852
2694.24 854
2694.73 900
2695.22 929
2695.71 768
2696.20 855
2696.68 836
2697.17 884
2697.66 961
2698.15 844
2698.64 796
2699.13 734
2699.62 889
2700.11 837
2700.60 941
2701.09 787
2701.58 875
2702.07 886
2702.56 859
2703.05 876
2703.54 996
2704.03 884
2704.52 795
2705.01 868
2705.50 899
2706.00 858
2706.49 831
2706.98 907
2707.47 816
2707.96 864
2708.45 839
2708.94 799
2709.43 904
2709.92 813
2710.41 802
2710.90 705
2711.39 772
2711.88 776
2712.37 755
2712.87 851
2713.36 803
2713.85 861
2714.34 862
2714.83 854
2715.32 855
2715.81 937
2716.30 790
2716.80 902
2717.29 937
2717.78 850
2718.27 914
2718.76 833
2719.25 913
2719.75 930
2720.24 940
2720.73 994
2721.22 944
2721.71 880
2722.20 981
2722.70 885
2723.19 820
2723.68 832
2724.17 793
2724.66 753
2725.16 819
2725.65 765
2726.14 679
2726.63 825
2727.13 885
2727.62 805
2728.11 849
2728.60 791
2729.10 849
2729.59 867
2730.08 876
2730.57 855
2731.07 737
2731.56 814
2732.05 805
2732.54 841
2733.04 1009
2733.53 983
2734.02 847
2734.52 964
2735.01 883
2735.50 835
2736.00 874
2736.49 928
2736.98 982
2737.47 1005
2737.97 1001
2738.46 870
2738.95 789
2739.45 865
2739.94 903
2740.44 969
2740.93 906
2741.42 915
2741.92 894
2742.41 838
2742.90 749
2743.40 720
2743.89 796
2744.39 1026
2744.88 883
2745.37 931
2745.87 960
2746.36 858
2746.86 847
2747.35 842
2747.84 812
2748.34 895
2748.83 904
2749.33 970
2749.82 1002
2750.32 837
2750.81 792
2751.30 750
2751.80 785
2752.29 943
2752.79 899
2753.28 978
2753.78 919
2754.27 916
2754.77 815
2755.26 858
2755.76 881
2756.25 839
2756.75 809
2757.24 854
2757.74 868
2758.23 892
2758.73 907
2759.22 893
2759.72 836
2760.21 807
2760.71 852
2761.20 848
2761.70 975
2762.20 894
2762.69 862
2763.19 859
2763.68 977
2764.18 863
2764.67 849
2765.17 881
2765.67 935
2766.16 907
2766.66 897
2767.15 806
2767.65 986
2768.14 891
2768.64 798
2769.14 929
2769.63 811
2770.13 829
2770.63 958
2771.12 957
2771.62 770
2772.11 887
2772.61 823
2773.11 922
2773.60 980
2774.10 951
2774.60 970
2775.09 976
2775.59 1076
2776.09 1051
2776.58 953
2777.08 1144
2777.58 1080
2778.07 918
2778.57 903
2779.07 935
2779.57 912
2780.06 948
2780.56 955
2781.06 922
2781.55 890
2782.05 862
2782.55 758
2783.05 821
2783.54 868
2784.04 780
2784.54 739
2785.04 798
2785.53 808
2786.03 719
2786.53 712
2787.03 746
2787.52 839
2788.02 866
2788.52 805
2789.02 807
2789.52 800
2790.01 801
2790.51 746
2791.01 876
2791.51 828
2792.01 753
2792.50 699
2793.00 780
2793.50 751
2794.00 753
2794.50 899
2795.00 946
2795.50 801
2795.99 922
2796.49 909
2796.99 767
2797.49 844
2797.99 790
2798.49 775
2798.99 731
2799.48 775
2799.98 863
2800.48 740
2800.98 742
2801.48 806
2801.98 813
2802.48 756
2802.98 836
2803.48 758
2803.98 722
2804.48 891
2804.97 794
2805.47 847
2805.97 826
2806.47 864
2806.97 878
2807.47 859
2807.97 746
2808.47 869
2808.97 935
2809.47 880
2809.97 800
2810.47 918
2810.97 869
2811.47 842
2811.97 878
2812.47 861
2812.97 753
2813.47 763
2813.97 809
2814.47 793
2814.97 787
2815.47 886
2815.97 761
2816.47 948
2816.97 876
2817.47 850
2817.97 785
2818.47 802
2818.97 908
2819.47 920
2819.98 939
2820.48 984
2820.98 805
2821.48 963
2821.98 912
2822.48 854
2822.98 820
2823.48 806
2823.98 794
2824.48 815
2824.98 755
2825.49 782
2825.99 777
2826.49 810
2826.99 717
2827.49 753
2827.99 796
2828.49 770
2828.99 742
2829.50 726
2830.00 773
2830.50 736
2831.00 744
2831.50 690
2832.00 770
2832.51 768
2833.01 760
2833.51 817
2834.01 813
2834.51 698
2835.02 777
2835.52 803
2836.02 803
2836.52 792
2837.02 884
2837.53 754
2838.03 759
2838.53 710
2839.03 824
2839.54 866
2840.04 748
2840.54 875
2841.04 721
2841.55 783
2842.05 814
2842.55 828
2843.05 818
2843.56 771
2844.06 871
2844.56 813
2845.07 902
2845.57 858
2846.07 802
2846.57 878
2847.08 957
2847.58 1019
2848.08 1018
2848.59 911
2849.09 884
2849.59 893
2850.10 933
2850.60 873
2851.10 904
2851.61 921
2852.11 910
2852.61 882
2853.12 869
2853.62 888
2854.12 821
2854.63 844
2855.13 1016
2855.64 918
2856.14 783
2856.64 863
2857.15 897
2857.65 959
2858.16 970
2858.66 866
2859.16 953
2859.67 908
2860.17 806
2860.68 844
2861.18 880
2861.69 745
2862.19 752
2862.69 903
2863.20 817
2863.70 765
2864.21 862
2864.71 829
2865.22 795
2865.72 827
2866.23 841
2866.73 867
2867.24 871
2867.74 772
2868.25 853
2868.75 907
2869.26 832
2869.76 877
2870.27 916
2870.77 854
2871.28 940
2871.78 1039
2872.29 1090
2872.79 997
2873.30 1014
2873.80 878
2874.31 954
2874.81 1013
2875.32 899
2875.83 890
2876.33 884
2876.84 1014
2877.34 929
2877.85 807
2878.35 825
2878.86 886
2879.37 791
2879.87 867
2880.38 789
2880.88 871
2881.39 833
2881.90 792
2882.40 941
2882.91 997
2883.41 905
2883.92 893
2884.43 982
2884.93 844
2885.44 771
2885.95 1040
2886.45 1133
2886.96 1057
2887.47 1018
2887.97 1091
2888.48 1192
2888.99 1219
2889.49 1141
2890.00 1176
2890.51 962
2891.01 1047
2891.52 1129
2892.03 964
2892.54 1052
2893.04 1323
2893.55 1210
2894.06 1249
2894.56 1296
2895.07 1275
2895.58 1411
2896.09 1379
2896.59 1324
2897.10 1446
2897.61 1440
2898.12 1468
2898.62 1259
2899.13 1179
2899.64 1144
2900.15 1128
2900.65 1058
2901.16 1083
2901.67 1115
2902.18 1014
2902.69 964
2903.19 900
2903.70 972
2904.21 1102
2904.72 1130
2905.23 1070
2905.73 942
2906.24 897
2906.75 953
2907.26 965
2907.77 901
2908.28 889
2908.79 1075
2909.29 991
2909.80 906
2910.31 986
2910.82 968
2911.33 1071
2911.84 893
2912.35 821
2912.85 800
2913.36 788
2913.87 869
2914.38 931
2914.89 798
2915.40 896
2915.91 847
2916.42 873
2916.93 874
2917.44 830
2917.95 784
2918.45 980
2918.96 770
2919.47 765
2919.98 850
2920.49 728
2921.00 743
2921.51 846
2922.02 783
2922.53 864
2923.04 1006
2923.55 851
2924.06 861
2924.57 867
2925.08 876
2925.59 819
2926.10 905
2926.61 880
2927.12 862
2927.63 886
2928.14 834
2928.65 845
2929.16 895
2929.67 921
2930.18 878
2930.69 814
2931.20 789
2931.71 866
2932.22 772
2932.73 918
2933.25 893
2933.76 814
2934.27 982
2934.78 889
2935.29 747
2935.80 837
2936.31 801
2936.82 835
2937.33 854
2937.84 971
2938.35 878
2938.87 877
2939.38 935
2939.89 904
2940.40 891
2940.91 865
2941.42 943
2941.93 861
2942.44 767
2942.96 800
2943.47 928
2943.98 922
2944.49 871
2945.00 879
2945.51 870
2946.03 916
2946.54 925
2947.05 835
2947.56 894
2948.07 765
2948.59 851
2949.10 808
2949.61 813
2950.12 763
2950.63 815
2951.15 915
2951.66 734
2952.17 729
2952.68 775
2953.19 918
2953.71 900
2954.22 811
2954.73 903
2955.24 832
2955.76 838
2956.27 807
2956.78 827
2957.30 884
2957.81 881
2958.32 845
2958.83 869
2959.35 931
2959.86 940
2960.37 837
2960.89 867
2961.40 951
2961.91 884
2962.43 916
2962.94 989
2963.45 874
2963.96 984
2964.48 1011
2964.99 911
2965.51 909
2966.02 946
2966.53 796
2967.05 716
2967.56 873
2968.07 818
2968.59 822
2969.10 833
2969.61 843
2970.13 864
2970.64 849
2971.16 942
2971.67 1030
2972.18 933
2972.70 837
2973.21 756
2973.73 769
2974.24 842
2974.75 994
2975.27 852
2975.78 890
2976.30 971
2976.81 894
2977.33 994
2977.84 931
2978.36 804
2978.87 1023
2979.38 1175
2979.90 1023
2980.41 1005
2980.93 1039
2981.44 983
2981.96 847
2982.47 876
2982.99 1149
2983.50 1065
2984.02 1064
2984.53 1227
2985.05 1051
2985.56 1103
2986.08 1100
2986.59 1185
2987.11 1116
2987.63 1127
2988.14 1072
2988.66 1229
2989.17 1129
2989.69 1047
2990.20 1135
2990.72 1237
2991.23 1258
2991.75 1247
2992.27 1130
2992.78 1141
2993.30 1270
2993.81 1212
2994.33 1209
2994.84 1244
2995.36 1243
2995.88 1415
2996.39 1336
2996.91 1323
2997.43 1525
2997.94 1457
2998.46 1558
2998.97 1594
2999.49 1653
3000.01 1555
3000.52 1753
3001.04 2108
3001.56 2222
3002.07 2454
3002.59 2942
3003.11 3300
3003.62 3636
3004.14 4108
3004.66 4303
3005.17 4573
3005.69 4261
3006.21 4271
3006.72 4202
3007.24 4186
3007.76 3420
3008.28 2654
3008.79 2447
3009.31 2304
3009.83 2105
3010.34 1641
3010.86 1454
3011.38 1361
3011.90 1430
3012.41 1394
3012.93 1399
3013.45 1389
3013.97 1224
3014.48 1228
3015.00 1251
3015.52 1191
3016.04 1308
3016.56 1380
3017.07 1252
3017.59 1221
3018.11 1265
3018.63 1300
3019.15 1280
3019.66 1293
3020.18 1411
3020.70 1413
3021.22 1367
3021.74 1207
3022.26 1387
3022.77 1265
3023.29 1208
3023.81 1309
3024.33 1179
3024.85 1319
3025.37 1401
3025.88 1408
3026.40 1351
3026.92 1235
3027.44 1256
3027.96 1274
3028.48 1203
3029.00 1161
3029.52 922
3030.04 1033
3030.55 1155
3031.07 1036
3031.59 975
3032.11 1010
3032.63 1021
3033.15 966
3033.67 1150
3034.19 1122
3034.71 1146
3035.23 1074
3035.75 1198
3036.27 1107
3036.79 1024
3037.31 1021
3037.83 1104
3038.35 1205
3038.87 962
3039.39 1054
3039.91 1071
3040.42 1016
3040.94 1039
3041.46 1111
3041.98 1191
3042.50 973
3043.03 1098
3043.55 1053
3044.07 1063
3044.59 1060
3045.11 1105
3045.63 1136
3046.15 936
3046.67 985
3047.19 1062
3047.71 1060
3048.23 990
3048.75 918
3049.27 907
3049.79 870
3050.31 1019
3050.83 1001
3051.35 960
3051.87 828
3052.39 909
3052.92 846
3053.44 982
3053.96 1026
3054.48 893
3055.00 960
3055.52 804
3056.04 933
3056.56 1018
3057.09 883
3057.61 903
3058.13 1011
3058.65 1002
3059.17 1077
3059.69 1074
3060.21 1060
3060.74 936
3061.26 1041
3061.78 954
3062.30 931
3062.82 850
3063.34 964
3063.87 996
3064.39 975
3064.91 1014
3065.43 1016
3065.95 1183
3066.48 1097
3067.00 1051
3067.52 1145
3068.04 1167
3068.57 1063
3069.09 1039
3069.61 970
3070.13 1012
3070.66 1015
3071.18 1043
3071.70 960
3072.22 930
3072.75 1013
3073.27 936
3073.79 911
3074.31 1000
3074.84 1065
3075.36 1031
3075.88 980
3076.41 1100
3076.93 1163
3077.45 1141
3077.97 1257
3078.50 1097
3079.02 1282
3079.54 1387
3080.07 1280
3080.59 1297
3081.11 1239
3081.64 1431
3082.16 1353
3082.68 1357
3083.21 1337
3083.73 1349
3084.26 1357
3084.78 1343
3085.30 1360
3085.83 1332
3086.35 1130
3086.87 1077
3087.40 1167
3087.92 1258
3088.45 1305
3088.97 1170
3089.49 1212
3090.02 1165
3090.54 1031
3091.07 1066
3091.59 1166
3092.11 1189
3092.64 1275
3093.16 1192
3093.69 1211
3094.21 1325
3094.74 1408
3095.26 1425
3095.79 1377
3096.31 1373
3096.84 1416
3097.36 1541
3097.89 1669
3098.41 1998
3098.93 2232
3099.46 2519
3099.98 2837
3100.51 3421
3101.03 3954
3101.56 4830
3102.09 5301
3102.61 5857
3103.14 6247
3103.66 6304
3104.19 6729
3104.71 6691
3105.24 6099
3105.76 5478
3106.29 4439
3106.81 3875
3107.34 3273
3107.86 2817
3108.39 2302
3108.92 2123
3109.44 2179
3109.97 2177
3110.49 2093
3111.02 2145
3111.55 1974
3112.07 1973
3112.60 2041
3113.12 2082
3113.65 2034
3114.18 1929
3114.70 1838
3115.23 1582
3115.75 1497
3116.28 1413
3116.81 1482
3117.33 1633
3117.86 1683
3118.39 1544
3118.91 1651
3119.44 1747
3119.97 1639
3120.49 1573
3121.02 1662
3121.55 1784
3122.07 1811
3122.60 1793
3123.13 1585
3123.65 1641
3124.18 1687
3124.71 1772
3125.24 1559
3125.76 1478
3126.29 1486
3126.82 1620
3127.34 1463
3127.87 1296
3128.40 1312
3128.93 1145
3129.45 1209
3129.98 1317
3130.51 1250
3131.04 1279
3131.56 1229
3132.09 1055
3132.62 1154
3133.15 1303
3133.68 1173
3134.20 1095
3134.73 1052
3135.26 1073
3135.79 1105
3136.32 1210
3136.84 1107
3137.37 1140
3137.90 1144
3138.43 1244
3138.96 1130
3139.48 1035
3140.01 1192
3140.54 1063
3141.07 1149
3141.60 1203
3142.13 1139
3142.66 1218
3143.18 1049
3143.71 1115
3144.24 1113
3144.77 1124
3145.30 1017
3145.83 1090
3146.36 1278
3146.89 1133
3147.41 1040
3147.94 1013
3148.47 1079
3149.00 1188
3149.53 1263
3150.06 1257
3150.59 1138
3151.12 1195
3151.65 1171
3152.18 1170
3152.71 1222
3153.24 1258
3153.77 1255
3154.30 1195
3154.82 1193
3155.35 1257
3155.88 1330
3156.41 1183
3156.94 1149
3157.47 1211
3158.00 1223
3158.53 1281
3159.06 1413
3159.59 1519
3160.12 1277
3160.65 1319
3161.18 1269
3161.71 1235
3162.24 1253
3162.77 1161
3163.30 1110
3163.83 1132
3164.37 1061
3164.90 940
3165.43 961
3165.96 1010
3166.49 1024
3167.02 1002
3167.55 1003
3168.08 1028
3168.61 992
3169.14 988
3169.67 1010
3170.20 1055
3170.73 1098
3171.26 1039
3171.80 1171
3172.33 1231
3172.86 1245
3173.39 1124
3173.92 1092
3174.45 1122
3174.98 1209
3175.51 1252
3176.05 1245
3176.58 1211
3177.11 1244
3177.64 1091
3178.17 1077
3178.70 1094
3179.23 1041
3179.77 1055
3180.30 1104
3180.83 1060
3181.36 1179
3181.89 1005
3182.43 844
3182.96 953
3183.49 940
3184.02 1036
3184.55 1086
3185.09 899
3185.62 1004
3186.15 824
3186.68 827
3187.21 916
3187.75 974
3188.28 1026
3188.81 982
3189.34 954
3189.88 1065
3190.41 1025
3190.94 860
3191.47 950
3192.01 874
3192.54 912
3193.07 934
3193.61 917
3194.14 1017
3194.67 966
3195.20 935
3195.74 908
3196.27 976
3196.80 925
3197.34 1035
3197.87 887
3198.40 921
3198.94 944
3199.47 996
3200.00 1033
3200.54 1113
3201.07 1106
3201.60 1015
3202.14 1055
3202.67 1123
3203.21 1049
3203.74 1105
3204.27 1174
3204.81 1087
3205.34 1090
3205.87 992
3206.41 1194
3206.94 1242
3207.48 1267
3208.01 1422
3208.54 1366
3209.08 1310
3209.61 1450
3210.15 1308
3210.68 1270
3211.22 1261
3211.75 1487
3212.28 1282
3212.82 1157
3213.35 1162
3213.89 1171
3214.42 1273
3214.96 1158
3215.49 1117
3216.03 1008
3216.56 1023
3217.10 990
3217.63 1083
3218.17 1002
3218.70 959
3219.24 1056
3219.77 1138
3220.31 1239
3220.84 1228
3221.38 1177
3221.91 1220
3222.45 1202
3222.98 1458
3223.52 1296
3224.05 1346
3224.59 1470
3225.12 1346
3225.66 1321
3226.19 1287
3226.73 1269
3227.27 1283
3227.80 1262
3228.34 1263
3228.87 1237
3229.41 1362
3229.94 1416
3230.48 1514
3231.02 1591
3231.55 1525
3232.09 1392
3232.62 1416
3233.16 1501
3233.70 1540
3234.23 1531
3234.77 1660
3235.31 1557
3235.84 1726
3236.38 1503
3236.91 1471
3237.45 1455
3237.99 1463
3238.52 1749
3239.06 1559
3239.60 1400
3240.13 1549
3240.67 1478
3241.21 1698
3241.75 1659
3242.28 1471
3242.82 1600
3243.36 1676
3243.89 1710
3244.43 1627
3244.97 1753
3245.50 1795
3246.04 1750
3246.58 1708
3247.12 1722
3247.65 1714
3248.19 1760
3248.73 1614
3249.27 1633
3249.80 1936
3250.34 1819
3250.88 1698
3251.42 1624
3251.95 1703
3252.49 1630
3253.03 1680
3253.57 1655
3254.11 1728
3254.64 1784
3255.18 1792
3255.72 1826
3256.26 1980
3256.80 1935
3257.33 2037
3257.87 2174
3258.41 2324
3258.95 2460
3259.49 2544
3260.02 2834
3260.56 3094
3261.10 3183
3261.64 3651
3262.18 4161
3262.72 4581
3263.26 5180
3263.79 5438
3264.33 6019
3264.87 6574
3265.41 7151
3265.95 7719
3266.49 8010
3267.03 8391
3267.57 8124
3268.11 7805
3268.64 7437
3269.18 7036
3269.72 6140
3270.26 5074
3270.80 4342
3271.34 3672
3271.88 3185
3272.42 3231
3272.96 2647
3273.50 2380
3274.04 2134
3274.58 2169
3275.12 2242
3275.66 2244
3276.20 2157
3276.74 2021
3277.28 2118
3277.82 2178
3278.36 2103
3278.90 2089
3279.44 2194
3279.98 2191
3280.52 2160
3281.06 2299
3281.60 2140
3282.14 2170
3282.68 2135
3283.22 2142
3283.76 2198
3284.30 2291
3284.84 2245
3285.38 2248
3285.92 2281
3286.46 2383
3287.00 2226
3287.54 2376
3288.08 2520
3288.62 2385
3289.16 2369
3289.70 2145
3290.24 2207
3290.79 2186
3291.33 2278
3291.87 2214
3292.41 2231
3292.95 2554
3293.49 2731
3294.03 2595
3294.57 2825
3295.11 2931
3295.66 3280
3296.20 3269
3296.74 2983
3297.28 3111
3297.82 2977
3298.36 2866
3298.90 2923
3299.45 2731
3299.99 2629
3300.53 2538
3301.07 2513
3301.61 2656
3302.16 2760
3302.70 2675
3303.24 2661
3303.78 2708
3304.32 2602
3304.87 2901
3305.41 2939
3305.95 2543
3306.49 2378
3307.03 2356
3307.58 2360
3308.12 2175
3308.66 2012
3309.20 2086
3309.75 2106
3310.29 2074
3310.83 2084
3311.37 2026
3311.92 2021
3312.46 2037
3313.00 2062
3313.54 2037
3314.09 2232
3314.63 2290
3315.17 2307
3315.72 2549
3316.26 2840
3316.80 2684
3317.35 2603
3317.89 2755
3318.43 2887
3318.97 2870
3319.52 2984
3320.06 2911
3320.60 3022
3321.15 3012
3321.69 2762
3322.23 3002
3322.78 3003
3323.32 2826
3323.87 2833
3324.41 2680
3324.95 2611
3325.50 2561
3326.04 2508
3326.58 2487
3327.13 2522
3327.67 2490
3328.22 2535
3328.76 2635
3329.30 2810
3329.85 3198
3330.39 4100
3330.94 5089
3331.48 6331
3332.03 7938
3332.57 10085
3333.11 12428
3333.66 14980
3334.20 16649
3334.75 18474
3335.29 20208
3335.84 21643
3336.38 22685
3336.93 22895
3337.47 22019
3338.02 21245
3338.56 19930
3339.11 17757
3339.65 15316
3340.20 12733
3340.74 10617
3341.29 8452
3341.83 6668
3342.38 5443
3342.92 4391
3343.47 3974
3344.01 3415
3344.56 3084
3345.10 3060
3345.65 2873
3346.19 2851
3346.74 2745
3347.28 2959
3347.83 3160
3348.38 3426
3348.92 3507
3349.47 3923
3350.01 4348
3350.56 4522
3351.10 4629
3351.65 4627
3352.20 4923
3352.74 4720
3353.29 4614
3353.83 4174
3354.38 4071
3354.93 3885
3355.47 3431
3356.02 3061
3356.56 2841
3357.11 2645
3357.66 2401
3358.20 2460
3358.75 2373
3359.30 2149
3359.84 2144
3360.39 2280
3360.94 2159
3361.48 2308
3362.03 2154
3362.58 2288
3363.12 2243
3363.67 2235
3364.22 2285
3364.76 2479
3365.31 2419
3365.86 2359
3366.41 2373
3366.95 2295
3367.50 2423
3368.05 2299
3368.59 2237
3369.14 2315
3369.69 2584
3370.24 2665
3370.78 2755
3371.33 3072
3371.88 3028
3372.43 3567
3372.97 4104
3373.52 3770
3374.07 4088
3374.62 4207
3375.17 3960
3375.71 3932
3376.26 3881
3376.81 3572
3377.36 3526
3377.91 3060
3378.45 2608
3379.00 2518
3379.55 2296
3380.10 2121
3380.65 2132
3381.19 2194
3381.74 2037
3382.29 2072
3382.84 2047
3383.39 2086
3383.94 2185
3384.49 1966
3385.03 2018
3385.58 2042
3386.13 1940
3386.68 1775
3387.23 1741
3387.78 1659
3388.33 1755
3388.88 1752
3389.42 1699
3389.97 1674
3390.52 1813
3391.07 1696
3391.62 1735
3392.17 1649
3392.72 1619
3393.27 1506
3393.82 1616
3394.37 1623
3394.92 1650
3395.47 1446
3396.02 1500
3396.57 1558
3397.11 1485
3397.66 1508
3398.21 1431
3398.76 1475
3399.31 1371
3399.86 1281
3400.41 1338
3400.96 1314
3401.51 1297
3402.06 1365
3402.61 1459
3403.16 1465
3403.71 1514
3404.26 1378
3404.81 1316
3405.36 1213
3405.91 1353
3406.46 1533
3407.02 1413
3407.57 1438
3408.12 1501
3408.67 1580
3409.22 1740
3409.77 1757
3410.32 1786
3410.87 1872
3411.42 2170
3411.97 2157
3412.52 2190
3413.07 2175
3413.62 2015
3414.17 1836
3414.73 1689
3415.28 1761
3415.83 1557
3416.38 1691
3416.93 1739
3417.48 1648
3418.03 1316
3418.58 1428
3419.14 1298
3419.69 1225
3420.24 1335
3420.79 1402
3421.34 1374
3421.89 1355
3422.44 1470
3423.00 1493
3423.55 1444
3424.10 1563
3424.65 1519
3425.20 1572
3425.76 1515
3426.31 1428
3426.86 1398
3427.41 1407
3427.96 1436
3428.52 1365
3429.07 1286
3429.62 1244
3430.17 1240
3430.72 1374
3431.28 1191
3431.83 1239
3432.38 1274
3432.93 1286
3433.49 1225
3434.04 1380
3434.59 1210
3435.14 1167
3435.70 1191
3436.25 1133
3436.80 1097
3437.36 1113
3437.91 1318
3438.46 1267
3439.01 1214
3439.57 1309
3440.12 1218
3440.67 1245
3441.23 1237
3441.78 1249
3442.33 1262
3442.89 1433
3443.44 1437
3443.99 1256
3444.55 1260
3445.10 1219
3445.65 1183
3446.21 1263
3446.76 1155
3447.31 1123
3447.87 1214
3448.42 1238
3448.98 1280
3449.53 1282
3450.08 981
3450.64 1159
3451.19 1226
3451.75 1223
3452.30 1182
3452.85 1114
3453.41 1162
3453.96 1182
3454.52 1043
3455.07 1043
3455.62 1053
3456.18 1145
3456.73 1272
3457.29 1237
3457.84 1152
3458.40 1260
3458.95 1178
3459.51 1088
3460.06 1107
3460.62 1035
3461.17 1119
3461.72 1177
3462.28 1171
3462.83 1204
3463.39 1214
3463.94 1275
3464.50 1401
3465.05 1234
3465.61 1323
3466.17 1273
3466.72 1260
3467.28 1351
3467.83 1260
3468.39 1347
3468.94 1424
3469.50 1505
3470.05 1550
3470.61 1470
3471.16 1557
3471.72 1571
3472.27 1585
3472.83 1562
3473.39 1631
3473.94 1624
3474.50 1602
3475.05 1599
3475.61 1557
3476.17 1578
3476.72 1550
3477.28 1634
3477.83 1637
3478.39 1631
3478.95 1665
3479.50 1541
3480.06 1654
3480.61 1920
3481.17 1837
3481.73 1745
3482.28 1874
3482.84 1994
3483.40 2053
3483.95 1832
3484.51 1851
3485.07 2124
3485.62 1900
3486.18 1903
3486.74 2307
3487.29 2504
3487.85 3124
3488.41 3664
3488.97 4277
3489.52 4859
3490.08 5667
3490.64 6523
3491.19 7265
3491.75 8290
3492.31 8802
3492.87 8860
3493.42 8915
3493.98 8622
3494.54 7830
3495.09 6253
3495.65 5808
3496.21 4978
3496.77 3866
3497.33 3504
3497.88 3082
3498.44 3010
3499.00 2998
3499.56 3033
3500.11 2807
3500.67 3049
3501.23 3043
3501.79 3095
3502.35 2973
3502.90 2946
3503.46 3086
3504.02 3118
3504.58 3103
3505.14 3140
3505.70 3030
3506.25 3098
3506.81 3343
3507.37 3122
3507.93 2776
3508.49 2614
3509.05 2633
3509.61 2520
3510.16 2485
3510.72 2300
3511.28 2043
3511.84 2179
3512.40 2282
3512.96 2048
3513.52 2040
3514.08 1909
3514.63 1864
3515.19 1660
3515.75 1403
3516.31 1600
3516.87 1462
3517.43 1537
3517.99 1676
3518.55 1489
3519.11 1401
3519.67 1529
3520.23 1512
3520.79 1655
3521.35 1555
3521.91 1402
3522.47 1381
3523.03 1352
3523.59 1369
3524.15 1556
3524.71 1550
3525.26 1353
3525.82 1503
3526.38 1416
3526.94 1313
3527.50 1251
3528.07 1267
3528.63 1509
3529.19 1530
3529.75 1293
3530.31 1240
3530.87 1291
3531.43 1287
3531.99 1299
3532.55 1263
3533.11 1301
3533.67 1302
3534.23 1440
3534.79 1341
3535.35 1280
3535.91 1394
3536.47 1319
3537.03 1236
3537.59 1367
3538.15 1355
3538.72 1343
3539.28 1325
3539.84 1216
3540.40 1226
3540.96 1301
3541.52 1346
3542.08 1228
3542.64 1390
3543.20 1395
3543.77 1215
3544.33 1248
3544.89 1178
3545.45 1300
3546.01 1292
3546.57 1213
3547.14 1199
3547.70 1141
3548.26 1209
3548.82 1188
3549.38 1175
3549.94 1075
3550.51 1169
3551.07 1083
3551.63 1113
3552.19 1037
3552.75 1024
3553.32 938
3553.88 949
3554.44 1030
3555.00 1011
3555.56 1134
3556.13 1059
3556.69 1028
3557.25 984
3557.81 1160
3558.38 1133
3558.94 1053
3559.50 1048
3560.06 1103
3560.63 1047
3561.19 987
3561.75 1059
3562.32 1198
3562.88 1087
3563.44 980
3564.00 1027
3564.57 1015
3565.13 1030
3565.69 1029
3566.26 952
3566.82 937
3567.38 1046
3567.95 1000
3568.51 959
3569.07 1093
3569.64 932
3570.20 944
3570.76 1037
3571.33 985
3571.89 1068
3572.45 894
3573.02 955
3573.58 1099
3574.15 1131
3574.71 1248
3575.27 1252
3575.84 1446
3576.40 1261
3576.96 1223
3577.53 1288
3578.09 1427
3578.66 1350
3579.22 1351
3579.79 1347
3580.35 1298
3580.91 1207
3581.48 1204
3582.04 1227
3582.61 1146
3583.17 1171
3583.74 1194
3584.30 1183
3584.87 1160
3585.43 1167
3585.99 959
3586.56 963
3587.12 1019
3587.69 992
3588.25 1014
3588.82 989
3589.38 1028
3589.95 938
3590.51 875
3591.08 945
3591.64 931
3592.21 960
3592.77 862
3593.34 750
3593.91 1046
3594.47 1145
3595.04 1024
3595.60 901
3596.17 841
3596.73 850
3597.30 971
3597.86 875
3598.43 992
3599.00 927
3599.56 961
3600.13 1056
3600.69 1055
3601.26 932
3601.82 916
3602.39 878
3602.96 1009
3603.52 927
3604.09 855
3604.65 908
3605.22 831
3605.79 831
3606.35 880
3606.92 821
3607.49 887
3608.05 797
3608.62 942
3609.19 880
3609.75 869
3610.32 888
3610.89 940
3611.45 887
3612.02 867
3612.59 870
3613.15 827
3613.72 809
3614.29 905
3614.85 893
3615.42 958
3615.99 929
3616.55 854
3617.12 840
3617.69 978
3618.26 1057
3618.82 910
3619.39 985
3619.96 1063
3620.53 1024
3621.09 982
3621.66 1054
3622.23 1010
3622.80 996
3623.36 913
3623.93 921
3624.50 908
3625.07 905
3625.63 869
3626.20 825
3626.77 868
3627.34 855
3627.91 870
3628.47 769
3629.04 765
3629.61 728
3630.18 855
3630.75 877
3631.31 888
3631.88 934
3632.45 837
3633.02 688
3633.59 812
3634.16 868
3634.73 953
3635.29 887
3635.86 864
3636.43 970
3637.00 843
3637.57 936
3638.14 888
3638.71 959
3639.28 1038
3639.84 931
3640.41 961
3640.98 1137
3641.55 1062
3642.12 1149
3642.69 1198
3643.26 1128
3643.83 924
3644.40 930
3644.97 917
3645.54 924
3646.11 973
3646.67 916
3647.24 899
3647.81 1033
3648.38 990
3648.95 932
3649.52 1054
3650.09 1241
3650.66 1298
3651.23 1450
3651.80 1317
3652.37 1310
3652.94 1230
3653.51 1422
3654.08 1264
3654.65 1275
3655.22 1327
3655.79 1356
3656.36 1286
3656.93 1195
3657.50 1131
3658.07 1132
3658.64 1055
3659.21 1079
3659.78 1072
3660.35 1188
3660.93 1217
3661.50 1182
3662.07 1218
3662.64 1191
3663.21 1091
3663.78 1337
3664.35 1544
3664.92 1551
3665.49 1654
3666.06 1519
3666.63 1459
3667.20 1571
3667.78 1552
3668.35 1445
3668.92 1443
3669.49 1299
3670.06 1182
3670.63 1249
3671.20 1080
3671.77 1041
3672.35 1172
3672.92 1242
3673.49 1067
3674.06 1073
3674.63 1115
3675.20 1063
3675.78 1052
3676.35 1031
3676.92 1042
3677.49 1125
3678.06 1072
3678.64 1083
3679.21 1131
3679.78 971
3680.35 1053
3680.92 1061
3681.50 964
3682.07 901
3682.64 906
3683.21 927
3683.79 886
3684.36 911
3684.93 813
3685.50 933
3686.07 882
3686.65 973
3687.22 965
3687.79 973
3688.37 1019
3688.94 970
3689.51 879
3690.08 859
3690.66 917
3691.23 955
3691.80 1041
3692.38 837
3692.95 916
3693.52 1060
3694.10 973
3694.67 857
3695.24 849
3695.81 825
3696.39 781
3696.96 851
3697.54 864
3698.11 863
3698.68 873
3699.26 820
3699.83 857
3700.40 950
3700.98 892
3701.55 769
3702.12 813
3702.70 822
3703.27 763
3703.85 795
3704.42 820
3704.99 865
3705.57 816
3706.14 883
3706.72 912
3707.29 857
3707.86 896
3708.44 889
3709.01 778
3709.59 962
3710.16 1098
3710.74 1068
3711.31 989
3711.89 1025
3712.46 1066
3713.03 999
3713.61 841
3714.18 813
3714.76 887
3715.33 906
3715.91 920
3716.48 884
3717.06 860
3717.63 902
3718.21 958
3718.78 880
3719.36 837
3719.93 880
3720.51 865
3721.08 900
3721.66 905
3722.23 895
3722.81 750
3723.39 858
3723.96 847
3724.54 986
3725.11 876
3725.69 865
3726.26 715
3726.84 870
3727.41 864
3727.99 820
3728.57 901
3729.14 716
3729.72 834
3730.29 859
3730.87 930
3731.45 852
3732.02 908
3732.60 991
3733.17 941
3733.75 836
3734.33 798
3734.90 861
3735.48 936
3736.06 932
3736.63 843
3737.21 840
3737.79 965
3738.36 984
3738.94 930
3739.52 825
3740.09 802
3740.67 798
3741.25 645
3741.82 850
3742.40 842
3742.98 749
3743.55 718
3744.13 777
3744.71 771
3745.28 849
3745.86 940
3746.44 981
3747.02 920
3747.59 868
3748.17 894
3748.75 891
3749.33 856
3749.90 835
3750.48 885
3751.06 832
3751.64 866
3752.21 865
3752.79 805
3753.37 755
3753.95 697
3754.52 853
3755.10 867
3755.68 860
3756.26 811
3756.84 798
3757.41 723
3757.99 726
3758.57 861
3759.15 855
3759.73 855
3760.31 934
3760.88 819
3761.46 836
3762.04 832
3762.62 826
3763.20 771
3763.78 841
3764.35 765
3764.93 736
3765.51 747
3766.09 759
3766.67 832
3767.25 943
3767.83 852
3768.41 876
3768.99 883
3769.56 893
3770.14 879
3770.72 937
3771.30 946
3771.88 1114
3772.46 1003
3773.04 986
3773.62 1008
3774.20 879
3774.78 888
3775.36 834
3775.94 885
3776.52 947
3777.10 925
3777.67 904
3778.25 808
3778.83 767
3779.41 866
3779.99 869
3780.57 864
3781.15 831
3781.73 918
3782.31 977
3782.89 869
3783.47 718
3784.05 810
3784.63 855
3785.21 887
3785.79 810
3786.37 903
3786.95 926
3787.54 887
3788.12 789
3788.70 927
3789.28 887
3789.86 878
3790.44 1059
3791.02 894
3791.60 861
3792.18 980
3792.76 939
3793.34 873
3793.92 837
3794.50 945
3795.08 991
3795.66 936
3796.25 983
3796.83 973
3797.41 883
3797.99 806
3798.57 858
3799.15 1111
3799.73 1107
3800.31 1013
3800.90 1168
3801.48 1344
3802.06 1234
3802.64 1076
3803.22 1095
3803.80 1082
3804.39 1261
3804.97 1166
3805.55 1118
3806.13 1047
3806.71 1149
3807.29 1204
3807.88 1366
3808.46 1170
3809.04 1213
3809.62 1252
3810.20 1415
3810.79 1343
3811.37 1346
3811.95 1301
3812.53 1284
3813.12 1202
3813.70 1237
3814.28 1286
3814.86 1304
3815.45 1265
3816.03 1241
3816.61 1175
3817.19 1270
3817.78 1162
3818.36 1188
3818.94 1112
3819.52 1007
3820.11 941
3820.69 1005
3821.27 987
3821.86 995
3822.44 867
3823.02 876
3823.61 1078
3824.19 990
3824.77 1004
3825.36 1011
3825.94 1024
3826.52 972
3827.11 918
3827.69 790
3828.27 882
3828.86 924
3829.44 930
3830.02 993
3830.61 1021
3831.19 1003
3831.77 843
3832.36 827
3832.94 849
3833.53 834
3834.11 843
3834.69 845
3835.28 849
3835.86 861
3836.45 869
3837.03 801
3837.61 829
3838.20 940
3838.78 1044
3839.37 851
3839.95 686
3840.54 747
3841.12 786
3841.70 747
3842.29 724
3842.87 713
3843.46 770
3844.04 857
3844.63 884
3845.21 812
3845.80 858
3846.38 811
3846.97 815
3847.55 822
3848.14 833
3848.72 797
3849.31 819
3849.89 785
3850.48 859
3851.06 848
3851.65 787
3852.23 806
3852.82 844
3853.40 821
3853.99 722
3854.58 731
3855.16 744
3855.75 704
3856.33 715
3856.92 827
3857.50 989
3858.09 927
3858.68 805
3859.26 739
3859.85 841
3860.43 898
3861.02 880
3861.60 813
3862.19 889
3862.78 889
3863.36 916
3863.95 803
3864.54 875
3865.12 869
3865.71 853
3866.29 886
3866.88 881
3867.47 977
3868.05 897
3868.64 842
3869.23 842
3869.81 864
3870.40 852
3870.99 825
3871.57 897
3872.16 730
3872.75 938
3873.33 951
3873.92 849
3874.51 773
3875.10 752
3875.68 848
3876.27 756
3876.86 865
3877.44 852
3878.03 786
3878.62 871
3879.21 900
3879.79 796
3880.38 750
3880.97 773
3881.56 877
3882.14 951
3882.73 866
3883.32 757
3883.91 670
3884.49 661
3885.08 782
3885.67 878
3886.26 773
3886.85 806
3887.43 825
3888.02 943
3888.61 945
3889.20 1007
3889.79 892
3890.38 879
3890.96 887
3891.55 1014
3892.14 1047
3892.73 919
3893.32 826
3893.91 903
3894.49 918
3895.08 805
3895.67 763
3896.26 834
3896.85 856
3897.44 789
3898.03 748
3898.61 747
3899.20 812
3899.79 801
3900.38 837
3900.97 899
3901.56 836
3902.15 899
3902.74 1021
3903.33 796
3903.92 725
3904.51 872
3905.09 939
3905.68 845
3906.27 1015
3906.86 889
3907.45 789
3908.04 809
3908.63 817
3909.22 719
3909.81 791
3910.40 791
3910.99 783
3911.58 915
3912.17 944
3912.76 925
3913.35 876
3913.94 870
3914.53 762
3915.12 803
3915.71 761
3916.30 716
3916.89 726
3917.48 788
3918.07 778
3918.66 893
3919.25 773
3919.84 759
3920.43 792
3921.02 838
3921.61 867
3922.20 827
3922.80 787
3923.39 707
3923.98 852
3924.57 816
3925.16 779
3925.75 793
3926.34 870
3926.93 832
3927.52 757
3928.11 767
3928.70 762
3929.30 775
3929.89 707
3930.48 804
3931.07 772
3931.66 774
3932.25 720
3932.84 800
3933.44 835
3934.03 744
3934.62 703
3935.21 668
3935.80 813
3936.39 803
3936.98 846
3937.58 853
3938.17 796
3938.76 913
3939.35 814
3939.94 811
3940.54 839
3941.13 858
3941.72 766
3942.31 842
3942.90 875
3943.50 926
3944.09 886
3944.68 880
3945.27 768
3945.87 743
3946.46 781
3947.05 711
3947.64 729
3948.24 735
3948.83 852
3949.42 806
3950.01 795
3950.61 749
3951.20 789
3951.79 738
3952.39 724
3952.98 741
3953.57 707
3954.16 787
3954.76 788
3955.35 798
3955.94 834
3956.54 844
3957.13 802
3957.72 786
3958.32 780
3958.91 764
3959.50 752
3960.10 914
3960.69 873
3961.28 807
3961.88 781
3962.47 812
3963.07 822
3963.66 829
3964.25 936
3964.85 1249
3965.44 1016
3966.03 1085
3966.63 1005
3967.22 924
3967.82 1073
3968.41 1068
3969.00 1328
3969.60 993
3970.19 925
3970.79 936
3971.38 885
3971.98 918
3972.57 1001
3973.17 996
3973.76 1057
3974.35 1133
3974.95 1289
3975.54 1256
3976.14 1354
3976.73 1509
3977.33 1592
3977.92 1341
3978.52 1265
3979.11 1172
3979.71 1138
3980.30 1236
3980.90 1144
3981.49 980
3982.09 1188
3982.68 1093
3983.28 1063
3983.87 1136
3984.47 1116
3985.06 1133
3985.66 942
3986.25 1032
3986.85 980
3987.45 1147
3988.04 988
3988.64 1116
3989.23 1170
3989.83 1113
3990.42 1056
3991.02 909
3991.62 1025
3992.21 931
3992.81 984
3993.40 999
3994.00 1082
3994.60 1137
3995.19 999
3995.79 1089
3996.38 1005
3996.98 866
3997.58 859
3998.17 946
3998.77 948
3999.37 999
3999.96 960
4000.56 1042
4001.15 973
4001.75 955
4002.35 991
4002.94 922
4003.54 1068
4004.14 1014
4004.73 893
4005.33 977
4005.93 1063
4006.53 1067
4007.12 950
4007.72 925
4008.32 844
4008.91 916
4009.51 957
4010.11 900
4010.71 955
4011.30 882
4011.90 845
4012.50 812
4013.10 811
4013.69 860
4014.29 940
4014.89 921
4015.49 835
4016.08 820
4016.68 830
4017.28 870
4017.88 869
4018.47 801
4019.07 997
4019.67 850
4020.27 888
4020.87 844
4021.46 821
4022.06 902
4022.66 852
4023.26 971
4023.86 996
4024.45 856
4025.05 935
4025.65 1084
4026.25 1062
4026.85 979
4027.45 1043
4028.05 1078
4028.64 1140
4029.24 1256
4029.84 1241
4030.44 1157
4031.04 1123
4031.64 1012
4032.24 1067
4032.84 1202
4033.43 1410
4034.03 1281
4034.63 1214
4035.23 1173
4035.83 1262
4036.43 1100
4037.03 1098
4037.63 1053
4038.23 1063
4038.83 941
4039.43 919
4040.03 863
4040.63 769
4041.22 769
4041.82 890
4042.42 790
4043.02 751
4043.62 833
4044.22 752
4044.82 691
4045.42 929
4046.02 854
4046.62 845
4047.22 861
4047.82 744
4048.42 708
4049.02 786
4049.62 881
4050.22 729
4050.82 671
4051.42 669
4052.02 762
4052.62 837
4053.22 719
4053.83 746
4054.43 739
4055.03 691
4055.63 701
4056.23 740
4056.83 766
4057.43 769
4058.03 694
4058.63 763
4059.23 769
4059.83 724
4060.43 721
4061.03 721
4061.64 725
4062.24 762
4062.84 699
4063.44 604
4064.04 738
4064.64 719
4065.24 735
4065.84 844
4066.45 717
4067.05 648
4067.65 769
4068.25 720
4068.85 723
4069.45 716
4070.05 595
4070.66 642
4071.26 692
4071.86 642
4072.46 677
4073.06 747
4073.67 743
4074.27 734
4074.87 674
4075.47 734
4076.07 728
4076.68 731
4077.28 728
4077.88 727
4078.48 864
4079.09 843
4079.69 900
4080.29 800
4080.89 721
4081.50 763
4082.10 703
4082.70 747
4083.30 948
4083.91 804
4084.51 711
4085.11 786
4085.71 897
4086.32 830
4086.92 887
4087.52 784
4088.13 746
4088.73 822
4089.33 839
4089.94 792
4090.54 807
4091.14 728
4091.74 716
4092.35 822
4092.95 787
4093.55 700
4094.16 827
4094.76 805
4095.37 804
4095.97 685
4096.57 756
4097.18 700
4097.78 687
4098.38 714
4098.99 836
4099.59 720
4100.20 664
4100.80 776
4101.40 772
4102.01 747
4102.61 688
4103.22 717
4103.82 667
4104.42 704
4105.03 704
4105.63 712
4106.24 757
4106.84 719
4107.45 783
4108.05 762
4108.65 665
4109.26 607
4109.86 733
4110.47 697
4111.07 624
4111.68 691
4112.28 722
4112.89 669
4113.49 699
4114.10 707
4114.70 741
4115.31 737
4115.91 795
4116.52 721
4117.12 712
4117.73 655
4118.33 611
4118.94 659
4119.54 668
4120.15 635
4120.75 662
4121.36 716
4121.97 711
4122.57 666
4123.18 627
4123.78 653
4124.39 674
4124.99 657
4125.60 636
4126.21 672
4126.81 734
4127.42 637
4128.02 631
4128.63 710
4129.24 689
4129.84 673
4130.45 636
4131.05 631
4131.66 682
4132.27 712
4132.87 714
4133.48 712
4134.08 692
4134.69 677
4135.30 662
4135.90 726
4136.51 744
4137.12 733
4137.72 687
4138.33 830
4138.94 734
4139.54 795
4140.15 867
4140.76 819
4141.37 857
4141.97 916
4142.58 824
4143.19 851
4143.79 782
4144.40 745
4145.01 855
4145.61 790
4146.22 705
4146.83 630
4147.44 643
4148.04 728
4148.65 793
4149.26 741
4149.87 678
4150.47 695
4151.08 640
4151.69 722
4152.30 715
4152.91 700
4153.51 741
4154.12 654
4154.73 676
4155.34 784
4155.94 775
4156.55 730
4157.16 748
4157.77 833
4158.38 778
4158.99 955
4159.59 989
4160.20 797
4160.81 727
4161.42 873
4162.03 798
4162.64 763
4163.24 818
4163.85 747
4164.46 736
4165.07 790
4165.68 844
4166.29 744
4166.90 759
4167.51 798
4168.11 772
4168.72 704
4169.33 738
4169.94 750
4170.55 775
4171.16 792
4171.77 759
4172.38 742
4172.99 711
4173.60 660
4174.21 658
4174.81 631
4175.42 764
4176.03 785
4176.64 772
4177.25 872
4177.86 862
4178.47 756
4179.08 703
4179.69 716
4180.30 687
4180.91 751
4181.52 825
4182.13 852
4182.74 753
4183.35 838
4183.96 763
4184.57 750
4185.18 842
4185.79 752
4186.40 755
4187.01 686
4187.62 704
4188.23 782
4188.84 675
4189.45 743
4190.06 820
4190.67 764
4191.29 751
4191.90 796
4192.51 786
4193.12 835
4193.73 752
4194.34 862
4194.95 768
4195.56 760
4196.17 783
4196.78 809
4197.39 775
4198.00 745
4198.62 733
4199.23 823
4199.84 777
4200.45 699
4201.06 721
4201.67 684
4202.28 736
4202.89 691
4203.51 670
4204.12 694
4204.73 649
4205.34 836
4205.95 859
4206.56 754
4207.18 799
4207.79 750
4208.40 730
4209.01 802
4209.62 760
4210.24 679
4210.85 564
4211.46 681
4212.07 815
4212.68 683
4213.30 724
4213.91 704
4214.52 730
4215.13 713
4215.74 807
4216.36 814
4216.97 781
4217.58 839
4218.19 850
4218.81 905
4219.42 811
4220.03 817
4220.65 875
4221.26 810
4221.87 818
4222.48 856
4223.10 827
4223.71 749
4224.32 795
4224.94 762
4225.55 872
4226.16 892
4226.78 853
4227.39 912
4228.00 903
4228.61 915
4229.23 874
4229.84 877
4230.46 919
4231.07 982
4231.68 1132
4232.30 1141
4232.91 1143
4233.52 1236
4234.14 1434
4234.75 1421
4235.36 1455
4235.98 1350
4236.59 1370
4237.21 1381
4237.82 1255
4238.43 1082
4239.05 909
4239.66 992
4240.28 970
4240.89 816
4241.50 865
4242.12 865
4242.73 906
4243.35 858
4243.96 816
4244.58 949
4245.19 876
4245.81 843
4246.42 877
4247.03 885
4247.65 947
4248.26 881
4248.88 880
4249.49 831
4250.11 821
4250.72 881
4251.34 887
4251.95 828
4252.57 831
4253.18 767
4253.80 766
4254.41 798
4255.03 803
4255.64 778
4256.26 855
4256.88 874
4257.49 820
4258.11 822
4258.72 854
4259.34 810
4259.95 748
4260.57 742
4261.18 848
4261.80 851
4262.42 802
4263.03 734
4263.65 774
4264.26 904
4264.88 837
4265.49 837
4266.11 797
4266.73 841
4267.34 790
4267.96 876
4268.58 964
4269.19 903
4269.81 810
4270.42 811
4271.04 926
4271.66 986
4272.27 931
4272.89 981
4273.51 1116
4274.12 1086
4274.74 1012
4275.36 1124
4275.97 1161
4276.59 1085
4277.21 907
4277.82 1023
4278.44 1080
4279.06 1051
4279.67 999
4280.29 949
4280.91 963
4281.53 912
4282.14 810
4282.76 783
4283.38 837
4283.99 882
4284.61 894
4285.23 783
4285.85 789
4286.46 761
4287.08 771
4287.70 1010
4288.32 902
4288.93 845
4289.55 817
4290.17 728
4290.79 822
4291.41 822
4292.02 769
4292.64 788
4293.26 823
4293.88 880
4294.50 905
4295.11 761
4295.73 831
4296.35 843
4296.97 852
4297.59 717
4298.21 796
4298.82 860
4299.44 775
4300.06 756
4300.68 787
4301.30 765
4301.92 791
4302.53 797
4303.15 830
4303.77 872
4304.39 788
4305.01 710
4305.63 824
4306.25 820
4306.87 846
4307.49 781
4308.10 807
4308.72 760
4309.34 685
4309.96 785
4310.58 764
4311.20 741
4311.82 784
4312.44 807
4313.06 940
4313.68 975
4314.30 814
4314.92 849
4315.54 826
4316.16 844
4316.78 848
4317.40 758
4318.02 831
4318.64 871
4319.26 919
4319.88 891
4320.50 925
4321.11 1016
4321.74 913
4322.36 964
4322.98 1094
4323.60 1105
4324.22 1132
4324.84 1053
4325.46 945
4326.08 1042
4326.70 1071
4327.32 1116
4327.94 1105
4328.56 1218
4329.18 1226
4329.80 1202
4330.42 1081
4331.04 1004
4331.66 1148
4332.28 1280
4332.90 1429
4333.52 1663
4334.15 1619
4334.77 1670
4335.39 1976
4336.01 2176
4336.63 2198
4337.25 2581
4337.87 2509
4338.49 2451
4339.11 2523
4339.74 2499
4340.36 2335
4340.98 2131
4341.60 2067
4342.22 2277
4342.84 2759
4343.46 2828
4344.09 3226
4344.71 3593
4345.33 3678
4345.95 4143
4346.57 4844
4347.19 4751
4347.82 4629
4348.44 4134
4349.06 3940
4349.68 3453
4350.30 3109
4350.93 2556
4351.55 1917
4352.17 1742
4352.79 1719
4353.42 1552
4354.04 1443
4354.66 1583
4355.28 1527
4355.91 1406
4356.53 1268
4357.15 1425
4357.77 1521
4358.40 1570
4359.02 1469
4359.64 1479
4360.26 1449
4360.89 1303
4361.51 1400
4362.13 1448
4362.76 1437
4363.38 1320
4364.00 1234
4364.62 1231
4365.25 1270
4365.87 1335
4366.49 1095
4367.12 1156
4367.74 1127
4368.36 1084
4368.99 1091
4369.61 1100
4370.23 1054
4370.86 1081
4371.48 996
4372.11 902
4372.73 885
4373.35 945
4373.98 944
4374.60 908
4375.22 916
4375.85 832
4376.47 807
4377.10 966
4377.72 1010
4378.34 1018
4378.97 880
4379.59 973
4380.22 955
4380.84 1008
4381.47 957
4382.09 987
4382.71 1035
4383.34 1028
4383.96 978
4384.59 1184
4385.21 1072
4385.84 1049
4386.46 1056
4387.09 911
4387.71 805
4388.34 931
4388.96 828
4389.59 787
4390.21 998
4390.84 949
4391.46 958
4392.09 805
4392.71 811
4393.34 855
4393.96 932
4394.59 775
4395.21 924
4395.84 988
4396.46 832
4397.09 854
4397.71 852
4398.34 879
4398.96 713
4399.59 761
4400.22 907
4400.84 889
4401.47 798
4402.09 905
4402.72 837
4403.34 770
4403.97 857
4404.60 893
4405.22 829
4405.85 876
4406.47 779
4407.10 757
4407.73 776
4408.35 841
4408.98 815
4409.61 784
4410.23 826
4410.86 883
4411.48 856
4412.11 922
4412.74 924
4413.36 793
4413.99 806
4414.62 758
4415.24 777
4415.87 721
4416.50 816
4417.12 963
4417.75 856
4418.38 838
4419.01 883
4419.63 785
4420.26 795
4420.89 896
4421.51 759
4422.14 764
4422.77 876
4423.40 908
4424.02 798
4424.65 830
4425.28 875
4425.91 758
4426.53 771
4427.16 708
4427.79 760
4428.42 791
4429.04 727
4429.67 848
4430.30 764
4430.93 742
4431.55 871
4432.18 882
4432.81 873
4433.44 999
4434.07 975
4434.69 906
4435.32 1050
4435.95 906
4436.58 898
4437.21 1050
4437.84 1024
4438.46 874
4439.09 871
4439.72 1023
4440.35 963
4440.98 851
4441.61 866
4442.24 782
4442.86 865
4443.49 858
4444.12 860
4444.75 874
4445.38 921
4446.01 860
4446.64 842
4447.27 890
4447.90 868
4448.52 783
4449.15 863
4449.78 914
4450.41 948
4451.04 802
4451.67 880
4452.30 1015
4452.93 1033
4453.56 1085
4454.19 1136
4454.82 1187
4455.45 1117
4456.08 1122
4456.71 1130
4457.34 1116
4457.97 1001
4458.60 1078
4459.23 1135
4459.86 1069
4460.49 993
4461.12 866
4461.75 824
4462.38 845
4463.01 873
4463.64 1034
4464.27 868
4464.90 802
4465.53 887
4466.16 863
4466.79 811
4467.42 803
4468.05 969
4468.68 993
4469.31 832
4469.94 891
4470.57 715
4471.20 722
4471.83 761
4472.46 857
4473.09 687
4473.72 801
4474.35 809
4474.99 817
4475.62 758
4476.25 712
4476.88 821
4477.51 768
4478.14 756
4478.77 826
4479.40 834
4480.03 850
4480.67 805
4481.30 735
4481.93 748
4482.56 862
4483.19 787
4483.82 836
4484.46 869
4485.09 829
4485.72 818
4486.35 789
4486.98 813
4487.61 887
4488.25 915
4488.88 941
4489.51 937
4490.14 920
4490.77 1057
4491.41 1008
4492.04 855
4492.67 876
4493.30 837
4493.94 879
4494.57 951
4495.20 927
4495.83 959
4496.46 1132
4497.10 1296
4497.73 1376
4498.36 1272
4498.99 1107
4499.63 1441
4500.26 1528
4500.89 1381
4501.53 1391
4502.16 1560
4502.79 1439
4503.42 1387
4504.06 1382
4504.69 1250
4505.32 1116
4505.96 1210
4506.59 994
4507.22 1111
4507.86 1133
4508.49 1033
4509.12 969
4509.76 947
4510.39 900
4511.02 894
4511.66 913
4512.29 907
4512.92 914
4513.56 974
4514.19 996
4514.83 885
4515.46 850
4516.09 945
4516.73 887
4517.36 841
4517.99 782
4518.63 834
4519.26 834
4519.90 773
4520.53 753
4521.17 715
4521.80 638
4522.43 702
4523.07 814
4523.70 795
4524.34 731
4524.97 816
4525.61 897
4526.24 896
4526.88 777
4527.51 807
4528.14 829
4528.78 797
4529.41 838
4530.05 872
4530.68 918
4531.32 836
4531.95 804
4532.59 842
4533.22 847
4533.86 868
4534.49 949
4535.13 806
4535.76 761
4536.40 798
4537.04 808
4537.67 777
4538.31 828
4538.94 835
4539.58 796
4540.21 758
4540.85 724
4541.48 812
4542.12 747
4542.76 682
4543.39 711
4544.03 730
4544.66 619
4545.30 793
4545.93 819
4546.57 779
4547.21 829
4547.84 731
4548.48 723
4549.11 773
4549.75 781
4550.39 692
4551.02 805
4551.66 833
4552.30 768
4552.93 778
4553.57 820
4554.21 775
4554.84 735
4555.48 760
4556.12 807
4556.75 886
4557.39 798
4558.03 801
4558.66 782
4559.30 827
4559.94 737
4560.57 770
4561.21 777
4561.85 825
4562.48 777
4563.12 749
4563.76 760
4564.40 824
4565.03 869
4565.67 762
4566.31 731
4566.95 725
4567.58 751
4568.22 777
4568.86 787
4569.50 783
4570.13 781
4570.77 844
4571.41 850
4572.05 753
4572.68 769
4573.32 742
4573.96 728
4574.60 795
4575.24 765
4575.87 784
4576.51 743
4577.15 779
4577.79 860
4578.43 803
4579.06 799
4579.70 917
4580.34 805
4580.98 806
4581.62 807
4582.26 773
4582.90 842
4583.53 826
4584.17 818
4584.81 903
4585.45 903
4586.09 1019
4586.73 1062
4587.37 1038
4588.01 1204
4588.64 1286
4589.28 1289
4589.92 1662
4590.56 1545
4591.20 1629
4591.84 1940
4592.48 1891
4593.12 1810
4593.76 1704
4594.40 1647
4595.04 1475
4595.68 1156
4596.31 1116
4596.95 1085
4597.59 1075
4598.23 1017
4598.87 953
4599.51 972
4600.15 1067
4600.79 1076
4601.43 928
4602.07 1009
4602.71 1100
4603.35 1011
4603.99 1025
4604.63 933
4605.27 865
4605.91 998
4606.55 1021
4607.19 833
4607.83 812
4608.47 789
4609.11 912
4609.75 816
4610.39 774
4611.03 851
4611.68 811
4612.32 799
4612.96 746
4613.60 823
4614.24 756
4614.88 757
4615.52 753
4616.16 733
4616.80 608
4617.44 827
4618.08 823
4618.72 825
4619.36 820
4620.01 768
4620.65 748
4621.29 732
4621.93 794
4622.57 832
4623.21 812
4623.85 817
4624.50 682
4625.14 735
4625.78 734
4626.42 762
4627.06 774
4627.70 770
4628.34 800
4628.99 817
4629.63 826
4630.27 763
4630.91 834
4631.55 806
4632.20 889
4632.84 883
4633.48 872
4634.12 856
4634.76 853
4635.41 864
4636.05 898
4636.69 820
4637.33 852
4637.98 889
4638.62 756
4639.26 824
4639.90 783
4640.55 926
4641.19 969
4641.83 914
4642.47 869
4643.12 830
4643.76 770
4644.40 797
4645.04 853
4645.69 770
4646.33 807
4646.97 762
4647.62 749
4648.26 745
4648.90 796
4649.55 946
4650.19 804
4650.83 722
4651.48 710
4652.12 603
4652.76 656
4653.41 764
4654.05 721
4654.69 674
4655.34 692
4655.98 744
4656.62 664
4657.27 759
4657.91 790
4658.55 798
4659.20 744
4659.84 705
4660.49 741
4661.13 728
4661.77 668
4662.42 729
4663.06 648
4663.71 744
4664.35 747
4664.99 753
4665.64 631
4666.28 693
4666.93 648
4667.57 585
4668.22 590
4668.86 630
4669.51 680
4670.15 620
4670.79 627
4671.44 720
4672.08 616
4672.73 681
4673.37 652
4674.02 578
4674.66 689
4675.31 648
4675.95 719
4676.60 688
4677.24 709
4677.89 755
4678.53 763
4679.18 804
4679.82 712
4680.47 746
4681.12 741
4681.76 772
4682.41 712
4683.05 700
4683.70 669
4684.34 771
4684.99 732
4685.63 723
4686.28 706
4686.93 707
4687.57 708
4688.22 771
4688.86 774
4689.51 741
4690.15 776
4690.80 773
4691.45 669
4692.09 754
4692.74 769
4693.39 843
4694.03 850
4694.68 924
4695.32 1055
4695.97 1087
4696.62 1066
4697.26 1219
4697.91 1427
4698.56 1402
4699.20 1579
4699.85 1642
4700.50 1377
4701.14 1424
4701.79 1467
4702.44 1240
4703.08 1124
4703.73 1045
4704.38 978
4705.02 1060
4705.67 990
4706.32 918
4706.97 931
4707.61 963
4708.26 969
4708.91 954
4709.55 899
4710.20 1023
4710.85 946
4711.50 941
4712.14 937
4712.79 934
4713.44 905
4714.09 845
4714.73 885
4715.38 824
4716.03 822
4716.68 865
4717.33 807
4717.97 828
4718.62 789
4719.27 795
4719.92 834
4720.57 737
4721.21 750
4721.86 840
4722.51 833
4723.16 803
4723.81 896
4724.45 826
4725.10 800
4725.75 1005
4726.40 904
4727.05 799
4727.70 826
4728.35 859
4728.99 788
4729.64 771
4730.29 835
4730.94 863
4731.59 752
4732.24 772
4732.89 887
4733.54 830
4734.19 863
4734.83 877
4735.48 802
4736.13 699
4736.78 727
4737.43 851
4738.08 848
4738.73 737
4739.38 765
4740.03 781
4740.68 734
4741.33 714
4741.98 731
4742.63 854
4743.28 878
4743.93 839
4744.58 918
4745.23 777
4745.87 870
4746.52 909
4747.17 913
4747.82 824
4748.47 790
4749.12 830
4749.77 933
4750.42 958
4751.08 1081
4751.73 1132
4752.38 979
4753.03 989
4753.68 1089
4754.33 1064
4754.98 1012
4755.63 978
4756.28 908
4756.93 801
4757.58 825
4758.23 812
4758.88 836
4759.53 721
4760.18 734
4760.83 690
4761.48 819
4762.13 816
4762.79 735
4763.44 748
4764.09 777
4764.74 792
4765.39 924
4766.04 844
4766.69 883
4767.34 845
4767.99 830
4768.65 800
4769.30 809
4769.95 732
4770.60 700
4771.25 750
4771.90 837
4772.56 798
4773.21 698
4773.86 794
4774.51 687
4775.16 746
4775.81 799
4776.47 809
4777.12 806
4777.77 757
4778.42 761
4779.07 857
4779.73 929
4780.38 894
4781.03 870
4781.68 752
4782.34 749
4782.99 771
4783.64 784
4784.29 715
4784.94 708
4785.60 856
4786.25 886
4786.90 769
4787.56 759
4788.21 780
4788.86 813
4789.51 807
4790.17 848
4790.82 711
4791.47 827
4792.13 855
4792.78 710
4793.43 672
4794.08 789
4794.74 674
4795.39 766
4796.04 729
4796.70 719
4797.35 810
4798.00 857
4798.66 789
4799.31 744
4799.96 796
4800.62 867
4801.27 816
4801.93 807
4802.58 732
4803.23 774
4803.89 901
4804.54 826
4805.19 710
4805.85 877
4806.50 821
4807.16 848
4807.81 786
4808.46 783
4809.12 941
4809.77 903
4810.43 765
4811.08 754
4811.73 865
4812.39 835
4813.04 749
4813.70 859
4814.35 920
4815.01 866
4815.66 869
4816.32 872
4816.97 791
4817.63 826
4818.28 957
4818.94 1003
4819.59 919
4820.24 807
4820.90 834
4821.55 871
4822.21 888
4822.86 923
4823.52 851
4824.18 871
4824.83 1138
4825.49 1021
4826.14 832
4826.80 974
4827.45 1108
4828.11 1109
4828.76 1130
4829.42 1083
4830.07 1046
4830.73 1089
4831.38 1033
4832.04 1183
4832.70 1200
4833.35 1374
4834.01 1156
4834.66 1282
4835.32 1269
4835.98 1217
4836.63 1354
4837.29 1263
4837.94 1266
4838.60 1348
4839.26 1503
4839.91 1422
4840.57 1405
4841.22 1377
4841.88 1472
4842.54 1486
4843.19 1534
4843.85 1462
4844.51 1422
4845.16 1558
4845.82 1605
4846.48 1928
4847.13 1892
4847.79 2049
4848.45 2081
4849.10 2344
4849.76 2538
4850.42 2585
4851.07 2523
4851.73 2651
4852.39 2539
4853.05 2281
4853.70 2297
4854.36 2194
4855.02 2237
4855.68 2306
4856.33 2427
4856.99 2434
4857.65 2823
4858.30 2779
4858.96 2490
4859.62 2626
4860.28 2502
4860.94 2465
4861.59 2482
4862.25 2282
4862.91 2094
4863.57 2091
4864.22 2190
4864.88 2252
4865.54 2237
4866.20 2447
4866.86 2615
4867.51 2478
4868.17 2174
4868.83 2172
4869.49 2189
4870.15 2137
4870.81 2147
4871.46 1880
4872.12 1929
4872.78 1787
4873.44 1740
4874.10 1907
4874.76 2054
4875.41 2098
4876.07 1947
4876.73 1894
4877.39 2050
4878.05 2134
4878.71 2048
4879.37 2056
4880.03 1957
4880.69 1862
4881.34 1784
4882.00 1608
4882.66 1663
4883.32 1590
4883.98 1492
4884.64 1492
4885.30 1718
4885.96 1706
4886.62 1669
4887.28 1658
4887.94 1698
4888.60 1668
4889.26 1803
4889.92 1799
4890.58 1897
4891.24 1926
4891.89 1784
4892.55 1718
4893.21 1573
4893.87 1514
4894.53 1535
4895.19 1550
4895.85 1607
4896.51 1589
4897.17 1579
4897.83 1642
4898.49 1724
4899.16 1611
4899.82 1546
4900.48 1587
4901.14 1636
4901.80 1573
4902.46 1459
4903.12 1385
4903.78 1404
4904.44 1340
4905.10 1432
4905.76 1256
4906.42 1237
4907.08 1297
4907.74 1222
4908.40 1224
4909.06 1312
4909.72 1299
4910.39 1191
4911.05 1184
4911.71 1221
4912.37 1156
4913.03 1153
4913.69 1141
4914.35 1210
4915.01 1122
4915.68 1120
4916.34 1135
4917.00 1102
4917.66 1013
4918.32 1057
4918.98 1072
4919.64 1077
4920.31 1047
4920.97 1002
4921.63 1148
4922.29 1157
4922.95 943
4923.62 1112
4924.28 1115
4924.94 991
4925.60 961
4926.26 1013
4926.93 1021
4927.59 1068
4928.25 1063
4928.91 1016
4929.57 990
4930.24 1064
4930.90 985
4931.56 1007
4932.22 946
4932.89 934
4933.55 948
4934.21 985
4934.87 890
4935.54 972
4936.20 941
4936.86 1001
4937.53 1044
4938.19 987
4938.85 871
4939.51 877
4940.18 979
4940.84 1001
4941.50 891
4942.17 900
4942.83 884
4943.49 947
4944.16 1025
4944.82 937
4945.48 937
4946.15 914
4946.81 826
4947.47 807
4948.14 828
4948.80 860
4949.46 835
4950.13 871
4950.79 971
4951.45 899
4952.12 858
4952.78 909
4953.45 909
4954.11 874
4954.77 873
4955.44 930
4956.10 844
4956.77 923
4957.43 765
4958.09 770
4958.76 814
4959.42 812
4960.09 871
4960.75 975
4961.42 1011
4962.08 957
4962.75 1045
4963.41 1106
4964.07 1117
4964.74 1092
4965.40 1044
4966.07 1011
4966.73 1032
4967.40 928
4968.06 857
4968.73 932
4969.39 861
4970.06 826
4970.72 888
4971.39 949
4972.05 873
4972.72 816
4973.38 889
4974.05 946
4974.71 886
4975.38 912
4976.05 981
4976.71 1009
4977.38 997
4978.04 865
4978.71 869
4979.37 832
4980.04 855
4980.70 849
4981.37 873
4982.04 839
4982.70 920
4983.37 861
4984.03 782
4984.70 904
4985.37 837
4986.03 777
4986.70 980
4987.36 952
4988.03 878
4988.70 881
4989.36 861
4990.03 854
4990.70 879
4991.36 837
4992.03 939
4992.69 835
4993.36 794
4994.03 804
4994.69 761
4995.36 662
4996.03 594
4996.69 690
4997.36 706
4998.03 652
4998.70 698
4999.36 695
5000.03 707
5000.70 664
5001.36 769
5002.03 763
5002.70 725
5003.37 678
5004.03 754
5004.70 769
5005.37 802
5006.03 636
5006.70 630
5007.37 712
5008.04 628
5008.70 749
5009.37 824
5010.04 715
5010.71 699
5011.38 816
5012.04 717
5012.71 674
5013.38 755
5014.05 811
5014.72 857
5015.38 794
5016.05 765
5016.72 703
5017.39 728
5018.06 767
5018.72 701
5019.39 661
5020.06 627
5020.73 612
5021.40 684
5022.07 657
5022.73 705
5023.40 758
5024.07 729
5024.74 689
5025.41 723
5026.08 709
5026.75 812
5027.42 753
5028.08 719
5028.75 696
5029.42 694
5030.09 653
5030.76 708
5031.43 685
5032.10 686
5032.77 723
5033.44 843
5034.11 799
5034.78 771
5035.45 784
5036.11 646
5036.78 803
5037.45 817
5038.12 673
5038.79 663
5039.46 646
5040.13 650
5040.80 669
5041.47 727
5042.14 736
5042.81 691
5043.48 694
5044.15 765
5044.82 722
5045.49 764
5046.16 731
5046.83 739
5047.50 734
5048.17 696
5048.84 710
5049.51 702
5050.18 659
5050.85 780
5051.52 684
5052.19 740
5052.86 663
5053.54 597
5054.21 634
5054.88 789
5055.55 730
5056.22 633
5056.89 657
5057.56 714
5058.23 658
5058.90 651
5059.57 682
5060.24 751
5060.91 666
5061.59 731
5062.26 713
5062.93 715
5063.60 697
5064.27 702
5064.94 735
5065.61 695
5066.28 645
5066.96 670
5067.63 691
5068.30 649
5068.97 727
5069.64 660
5070.31 699
5070.99 642
5071.66 689
5072.33 693
5073.00 741
5073.67 816
5074.35 791
5075.02 720
5075.69 993
5076.36 909
5077.03 821
5077.71 965
5078.38 925
5079.05 1050
5079.72 968
5080.39 966
5081.07 995
5081.74 856
5082.41 827
5083.08 883
5083.76 779
5084.43 791
5085.10 704
5085.78 726
5086.45 745
5087.12 665
5087.79 786
5088.47 934
5089.14 815
5089.81 863
5090.49 983
5091.16 935
5091.83 973
5092.51 886
5093.18 835
5093.85 843
5094.52 873
5095.20 839
5095.87 806
5096.54 688
5097.22 722
5097.89 656
5098.57 696
5099.24 827
5099.91 866
5100.59 847
5101.26 918
5101.93 916
5102.61 856
5103.28 841
5103.96 898
5104.63 987
5105.30 902
5105.98 866
5106.65 864
5107.33 892
5108.00 877
5108.67 756
5109.35 858
5110.02 735
5110.70 826
5111.37 815
5112.05 740
5112.72 642
5113.40 715
5114.07 739
5114.74 748
5115.42 733
5116.09 827
5116.77 721
5117.44 741
5118.12 719
5118.79 751
5119.47 822
5120.14 750
5120.82 717
5121.49 797
5122.17 806
5122.84 934
5123.52 915
5124.19 829
5124.87 653
5125.54 728
5126.22 671
5126.90 680
5127.57 743
5128.25 740
5128.92 742
5129.60 647
5130.27 665
5130.95 737
5131.62 902
5132.30 889
5132.98 800
5133.65 760
5134.33 663
5135.00 681
5135.68 778
5136.36 725
5137.03 906
5137.71 838
5138.38 772
5139.06 805
5139.74 703
5140.41 885
5141.09 826
5141.77 641
5142.44 679
5143.12 745
5143.80 743
5144.47 785
5145.15 695
5145.83 590
5146.50 697
5147.18 668
5147.86 734
5148.53 686
5149.21 631
5149.89 664
5150.56 697
5151.24 688
5151.92 693
5152.60 597
5153.27 682
5153.95 627
5154.63 639
5155.30 692
5155.98 598
5156.66 604
5157.34 647
5158.01 699
5158.69 638
5159.37 677
5160.05 641
5160.72 662
5161.40 726
5162.08 671
5162.76 763
5163.44 716
5164.11 708
5164.79 654
5165.47 589
5166.15 702
5166.83 663
5167.50 707
5168.18 718
5168.86 664
5169.54 692
5170.22 673
5170.89 544
5171.57 673
5172.25 749
5172.93 654
5173.61 624
5174.29 639
5174.97 684
5175.64 634
5176.32 684
5177.00 712
5177.68 729
5178.36 735
5179.04 641
5179.72 691
5180.40 738
5181.08 718
5181.75 807
5182.43 666
5183.11 700
5183.79 696
5184.47 644
5185.15 623
5185.83 603
5186.51 719
5187.19 724
5187.87 599
5188.55 642
5189.23 618
5189.91 668
5190.59 648
5191.27 692
5191.95 673
5192.63 587
5193.31 651
5193.98 748
5194.66 648
5195.34 583
5196.02 642
5196.70 680
5197.38 641
5198.07 631
5198.75 647
5199.43 680
5200.11 703
5200.79 591
5201.47 672
5202.15 626
5202.83 645
5203.51 766
5204.19 808
5204.87 770
5205.55 689
5206.23 664
5206.91 719
5207.59 744
5208.27 775
5208.95 776
5209.63 804
5210.31 736
5211.00 788
5211.68 769
5212.36 760
5213.04 828
5213.72 732
5214.40 816
5215.08 857
5215.76 902
5216.45 829
5217.13 984
5217.81 934
5218.49 931
5219.17 978
5219.85 1001
5220.53 1033
5221.22 882
5221.90 892
5222.58 924
5223.26 945
5223.94 1002
5224.62 827
5225.31 887
5225.99 886
5226.67 770
5227.35 855
5228.03 813
5228.72 862
5229.40 796
5230.08 786
5230.76 810
5231.45 703
5232.13 727
5232.81 735
5233.49 741
5234.18 832
5234.86 930
5235.54 860
5236.22 825
5236.91 805
5237.59 816
5238.27 766
5238.95 858
5239.64 895
5240.32 810
5241.00 786
5241.69 698
5242.37 844
5243.05 630
5243.73 728
5244.42 809
5245.10 696
5245.78 745
5246.47 804
5247.15 839
5247.83 843
5248.52 895
5249.20 941
5249.88 1016
5250.57 1019
5251.25 926
5251.94 1009
5252.62 951
5253.30 1010
5253.99 988
5254.67 1069
5255.35 918
5256.04 856
5256.72 924
5257.41 940
5258.09 1054
5258.77 926
5259.46 889
5260.14 931
5260.83 919
5261.51 902
5262.20 880
5262.88 915
5263.56 948
5264.25 978
5264.93 964
5265.62 869
5266.30 885
5266.99 848
5267.67 829
5268.36 714
5269.04 744
5269.73 773
5270.41 729
5271.10 679
5271.78 716
5272.47 761
5273.15 760
5273.84 706
5274.52 670
5275.21 717
5275.89 720
5276.58 757
5277.26 790
5277.95 721
5278.63 734
5279.32 861
5280.00 883
5280.69 703
5281.37 679
5282.06 709
5282.75 825
5283.43 698
5284.12 760
5284.80 739
5285.49 760
5286.17 727
5286.86 745
5287.55 702
5288.23 685
5288.92 735
5289.60 613
5290.29 740
5290.98 749
5291.66 628
5292.35 674
5293.04 664
5293.72 710
5294.41 696
5295.10 718
5295.78 777
5296.47 760
5297.15 805
5297.84 778
5298.53 762
5299.21 783
5299.90 770
5300.59 894
5301.28 846
5301.96 894
5302.65 852
5303.34 790
5304.02 761
5304.71 799
5305.40 782
5306.08 920
5306.77 793
5307.46 788
5308.15 773
5308.83 806
5309.52 861
5310.21 846
5310.90 994
5311.58 953
5312.27 884
5312.96 916
5313.65 888
5314.33 882
5315.02 897
5315.71 906
5316.40 871
5317.09 790
5317.77 763
5318.46 845
5319.15 978
5319.84 954
5320.53 876
5321.21 940
5321.90 865
5322.59 792
5323.28 938
5323.97 914
5324.65 844
5325.34 801
5326.03 844
5326.72 727
5327.41 759
5328.10 740
5328.79 731
5329.47 718
5330.16 669
5330.85 688
5331.54 628
5332.23 651
5332.92 676
5333.61 620
5334.30 620
5334.99 592
5335.67 649
5336.36 702
5337.05 700
5337.74 696
5338.43 685
5339.12 701
5339.81 657
5340.50 662
5341.19 682
5341.88 680
5342.57 637
5343.26 639
5343.95 689
5344.64 697
5345.33 711
5346.02 757
5346.71 732
5347.40 644
5348.09 660
5348.78 683
5349.47 712
5350.16 730
5350.85 823
5351.54 743
5352.23 675
5352.92 682
5353.61 717
5354.30 634
5354.99 581
5355.68 592
5356.37 565
5357.06 600
5357.75 525
5358.44 690
5359.13 720
5359.82 590
5360.51 713
5361.20 687
5361.89 592
5362.58 641
5363.27 696
5363.97 796
5364.66 636
5365.35 658
5366.04 655
5366.73 629
5367.42 641
5368.11 646
5368.80 576
5369.49 561
5370.19 537
5370.88 566
5371.57 521
5372.26 535
5372.95 631
5373.64 617
5374.33 624
5375.03 708
5375.72 607
5376.41 614
5377.10 611
5377.79 539
5378.49 543
5379.18 591
5379.87 590
5380.56 629
5381.25 653
5381.95 586
5382.64 589
5383.33 591
5384.02 643
5384.71 656
5385.41 636
5386.10 638
5386.79 664
5387.48 570
5388.18 591
5388.87 784
5389.56 741
5390.25 682
5390.95 681
5391.64 616
5392.33 669
5393.02 621
5393.72 651
5394.41 630
5395.10 575
5395.80 579
5396.49 637
5397.18 645
5397.88 585
5398.57 625
5399.26 696
5399.95 550
5400.65 530
5401.34 516
5402.03 613
5402.73 537
5403.42 683
5404.12 647
5404.81 559
5405.50 527
5406.20 606
5406.89 629
5407.58 688
5408.28 607
5408.97 644
5409.66 632
5410.36 641
5411.05 707
5411.75 739
5412.44 666
5413.13 648
5413.83 628
5414.52 626
5415.22 681
5415.91 667
5416.61 606
5417.30 658
5417.99 684
5418.69 620
5419.38 652
5420.08 765
5420.77 699
5421.47 720
5422.16 680
5422.86 598
5423.55 603
5424.25 580
5424.94 671
5425.64 688
5426.33 625
5427.03 723
5427.72 595
5428.42 616
5429.11 748
5429.81 701
5430.50 708
5431.20 655
5431.89 644
5432.59 656
5433.28 733
5433.98 721
5434.67 773
5435.37 838
5436.06 910
5436.76 896
5437.46 832
5438.15 741
5438.85 751
5439.54 747
5440.24 720
5440.93 818
5441.63 748
5442.33 802
5443.02 914
5443.72 952
5444.41 849
5445.11 893
5445.81 805
5446.50 833
5447.20 960
5447.90 962
5448.59 1046
5449.29 966
5449.98 886
5450.68 872
5451.38 942
5452.07 917
5452.77 834
5453.47 905
5454.16 856
5454.86 823
5455.56 689
5456.25 772
5456.95 913
5457.65 834
5458.35 919
5459.04 907
5459.74 1072
5460.44 948
5461.13 1039
5461.83 899
5462.53 924
5463.23 952
5463.92 936
5464.62 877
5465.32 923
5466.02 986
5466.71 1018
5467.41 947
5468.11 980
5468.81 852
5469.50 860
5470.20 1016
5470.90 1039
5471.60 1022
5472.29 1036
5472.99 1040
5473.69 1243
5474.39 1215
5475.09 1290
5475.78 1307
5476.48 1446
5477.18 1639
5477.88 1635
5478.58 2080
5479.28 2194
5479.97 2197
5480.67 2134
5481.37 2208
5482.07 2279
5482.77 2046
5483.47 1973
5484.17 1785
5484.86 1614
5485.56 1587
5486.26 1498
5486.96 1439
5487.66 1352
5488.36 1533
5489.06 1346
5489.76 1329
5490.45 1479
5491.15 1529
5491.85 1472
5492.55 1563
5493.25 1716
5493.95 1739
5494.65 1763
5495.35 1870
5496.05 1847
5496.75 1922
5497.45 2250
5498.15 2558
5498.85 2757
5499.55 3170
5500.25 3471
5500.95 3653
5501.65 3704
5502.35 3663
5503.04 3234
5503.74 2692
5504.44 2293
5505.14 2264
5505.84 1934
5506.54 1702
5507.24 1630
5507.94 1533
5508.65 1497
5509.35 1507
5510.05 1656
5510.75 1448
5511.45 1442
5512.15 1434
5512.85 1382
5513.55 1502
5514.25 1348
5514.95 1200
5515.65 1301
5516.35 1284
5517.05 1219
5517.75 1215
5518.45 1151
5519.15 1268
5519.85 1315
5520.56 1248
5521.26 1284
5521.96 1169
5522.66 1133
5523.36 1065
5524.06 1074
5524.76 1012
5525.46 946
5526.16 1004
5526.87 970
5527.57 995
5528.27 1063
5528.97 1040
5529.67 915
5530.37 1019
5531.07 934
5531.78 1003
5532.48 941
5533.18 882
5533.88 877
5534.58 888
5535.29 831
5535.99 799
5536.69 924
5537.39 854
5538.09 889
5538.80 894
5539.50 888
5540.20 893
5540.90 875
5541.60 846
5542.31 842
5543.01 928
5543.71 920
5544.41 822
5545.12 677
5545.82 781
5546.52 890
5547.22 874
5547.93 767
5548.63 713
5549.33 793
5550.04 811
5550.74 748
5551.44 723
5552.14 804
5552.85 704
5553.55 708
5554.25 771
5554.96 776
5555.66 791
5556.36 735
5557.07 821
5557.77 812
5558.47 721
5559.18 738
5559.88 824
5560.58 795
5561.29 850
5561.99 840
5562.69 768
5563.40 852
5564.10 918
5564.80 841
5565.51 823
5566.21 787
5566.92 704
5567.62 777
5568.32 776
5569.03 754
5569.73 780
5570.44 730
5571.14 668
5571.84 808
5572.55 858
5573.25 759
5573.96 890
5574.66 879
5575.37 830
5576.07 823
5576.78 755
5577.48 766
5578.18 780
5578.89 610
5579.59 699
5580.30 657
5581.00 611
5581.71 703
5582.41 728
5583.12 641
5583.82 672
5584.53 707
5585.23 712
5585.94 698
5586.64 708
5587.35 708
5588.05 699
5588.76 618
5589.46 670
5590.17 640
5590.88 707
5591.58 726
5592.29 770
5592.99 658
5593.70 662
5594.40 649
5595.11 702
5595.81 761
5596.52 737
5597.23 640
5597.93 684
5598.64 675
5599.34 667
5600.05 699
5600.76 683
5601.46 685
5602.17 691
5602.87 677
5603.58 615
5604.29 643
5604.99 665
5605.70 669
5606.41 645
5607.11 636
5607.82 681
5608.52 632
5609.23 657
5609.94 663
5610.64 715
5611.35 659
5612.06 718
5612.76 668
5613.47 654
5614.18 679
5614.89 613
5615.59 755
5616.30 687
5617.01 574
5617.71 619
5618.42 602
5619.13 676
5619.84 673
5620.54 536
5621.25 624
5621.96 541
5622.66 622
5623.37 784
5624.08 737
5624.79 706
5625.49 765
5626.20 717
5626.91 761
5627.62 778
5628.33 748
5629.03 740
5629.74 857
5630.45 790
5631.16 819
5631.87 721
5632.57 741
5633.28 800
5633.99 767
5634.70 690
5635.41 665
5636.11 662
5636.82 759
5637.53 823
5638.24 771
5638.95 671
5639.66 824
5640.36 779
5641.07 833
5641.78 821
5642.49 778
5643.20 750
5643.91 773
5644.62 726
5645.33 668
5646.03 693
5646.74 785
5647.45 748
5648.16 733
5648.87 735
5649.58 739
5650.29 714
5651.00 693
5651.71 714
5652.42 771
5653.13 743
5653.84 834
5654.54 849
5655.25 848
5655.96 957
5656.67 923
5657.38 984
5658.09 1061
5658.80 965
5659.51 970
5660.22 908
5660.93 955
5661.64 779
5662.35 701
5663.06 697
5663.77 690
5664.48 714
5665.19 761
5665.90 669
5666.61 715
5667.32 750
5668.03 655
5668.74 651
5669.45 746
5670.16 699
5670.87 631
5671.58 700
5672.29 762
5673.01 755
5673.72 597
5674.43 660
5675.14 692
5675.85 677
5676.56 663
5677.27 627
5677.98 617
5678.69 665
5679.40 677
5680.11 664
5680.82 647
5681.54 671
5682.25 753
5682.96 680
5683.67 729
5684.38 646
5685.09 607
5685.80 716
5686.51 826
5687.23 704
5687.94 663
5688.65 640
5689.36 603
5690.07 626
5690.78 657
5691.50 665
5692.21 659
5692.92 633
5693.63 758
5694.34 626
5695.06 600
5695.77 611
5696.48 581
5697.19 594
5697.90 686
5698.62 619
5699.33 629
5700.04 679
5700.75 531
5701.46 554
5702.18 609
5702.89 558
5703.60 593
5704.31 577
5705.03 646
5705.74 600
5706.45 574
5707.17 562
5707.88 528
5708.59 610
5709.30 643
5710.02 523
5710.73 575
5711.44 583
5712.16 595
5712.87 631
5713.58 582
5714.30 595
5715.01 599
5715.72 554
5716.43 497
5717.15 520
5717.86 526
5718.58 565
5719.29 564
5720.00 654
5720.72 573
5721.43 607
5722.14 625
5722.86 595
5723.57 608
5724.28 585
5725.00 634
5725.71 761
5726.43 665
5727.14 625
5727.85 638
5728.57 676
5729.28 697
5730.00 669
5730.71 653
5731.42 564
5732.14 613
5732.85 625
5733.57 607
5734.28 569
5735.00 537
5735.71 564
5736.43 502
5737.14 560
5737.85 634
5738.57 556
5739.28 595
5740.00 634
5740.71 563
5741.43 540
5742.14 551
5742.86 568
5743.57 517
5744.29 508
5745.00 612
5745.72 547
5746.43 541
5747.15 535
5747.86 529
5748.58 554
5749.30 604
5750.01 612
5750.73 569
5751.44 562
5752.16 549
5752.87 600
5753.59 567
5754.30 570
5755.02 553
5755.74 524
5756.45 513
5757.17 526
5757.88 566
5758.60 580
5759.31 533
5760.03 481
5760.75 527
5761.46 550
5762.18 571
5762.90 564
5763.61 597
5764.33 488
5765.04 588
5765.76 562
5766.48 463
5767.19 471
5767.91 498
5768.63 554
5769.34 583
5770.06 616
5770.78 581
5771.49 650
5772.21 550
5772.93 594
5773.64 613
5774.36 595
5775.08 488
5775.79 588
5776.51 593
5777.23 586
5777.95 529
5778.66 581
5779.38 560
5780.10 621
5780.81 537
5781.53 541
5782.25 586
5782.97 546
5783.68 541
5784.40 549
5785.12 492
5785.84 506
5786.55 570
5787.27 563
5787.99 554
5788.71 532
5789.43 616
5790.14 605
5790.86 579
5791.58 659
5792.30 626
5793.02 630
5793.73 614
5794.45 559
5795.17 539
5795.89 638
5796.61 596
5797.33 689
5798.04 669
5798.76 735
5799.48 812
5800.20 842
5800.92 827
5801.64 916
5802.36 915
5803.07 819
5803.79 915
5804.51 878
5805.23 949
5805.95 882
5806.67 760
5807.39 758
5808.11 654
5808.82 665
5809.54 715
5810.26 770
5810.98 624
5811.70 646
5812.42 618
5813.14 703
5813.86 737
5814.58 645
5815.30 664
5816.02 678
5816.74 662
5817.46 700
5818.18 738
5818.90 681
5819.62 711
5820.34 591
5821.06 550
5821.78 616
5822.50 672
5823.22 627
5823.94 590
5824.66 518
5825.38 599
5826.10 579
5826.82 592
5827.54 636
5828.26 642
5828.98 611
5829.70 678
5830.42 646
5831.14 602
5831.86 617
5832.58 638
5833.30 616
5834.02 614
5834.74 620
5835.46 573
5836.18 580
5836.90 562
5837.62 575
5838.34 638
5839.07 654
5839.79 577
5840.51 545
5841.23 536
5841.95 581
5842.67 589
5843.39 625
5844.11 555
5844.83 584
5845.56 653
5846.28 747
5847.00 742
5847.72 697
5848.44 706
5849.16 611
5849.88 606
5850.61 568
5851.33 615
5852.05 606
5852.77 614
5853.49 632
5854.22 601
5854.94 616
5855.66 583
5856.38 676
5857.10 584
5857.83 581
5858.55 571
5859.27 647
5859.99 682
5860.71 555
5861.44 617
5862.16 648
5862.88 627
5863.60 620
5864.33 607
5865.05 648
5865.77 680
5866.49 604
5867.22 633
5867.94 652
5868.66 652
5869.38 675
5870.11 713
5870.83 612
5871.55 607
5872.28 572
5873.00 592
5873.72 511
5874.45 509
5875.17 570
5875.89 567
5876.62 623
5877.34 572
5878.06 584
5878.79 706
5879.51 687
5880.23 652
5880.96 659
5881.68 751
5882.40 698
5883.13 673
5883.85 721
5884.57 757
5885.30 749
5886.02 724
5886.75 725
5887.47 667
5888.19 689
5888.92 673
5889.64 691
5890.37 610
5891.09 654
5891.81 612
5892.54 727
5893.26 652
5893.99 702
5894.71 684
5895.44 656
5896.16 631
5896.88 630
5897.61 562
5898.33 676
5899.06 752
5899.78 743
5900.51 653
5901.23 700
5901.96 665
5902.68 625
5903.41 643
5904.13 703
5904.86 792
5905.58 748
5906.31 757
5907.03 723
5907.76 701
5908.48 826
5909.21 749
5909.93 667
5910.66 675
5911.38 594
5912.11 718
5912.83 740
5913.56 824
5914.29 817
5915.01 756
5915.74 773
5916.46 792
5917.19 740
5917.91 748
5918.64 738
5919.37 681
5920.09 780
5920.82 840
5921.54 840
5922.27 711
5923.00 702
5923.72 762
5924.45 840
5925.17 920
5925.90 907
5926.63 900
5927.35 788
5928.08 830
5928.81 931
5929.53 872
5930.26 898
5930.99 884
5931.71 842
5932.44 868
5933.17 957
5933.89 942
5934.62 976
5935.35 1024
5936.07 1050
5936.80 1055
5937.53 1056
5938.25 1121
5938.98 1076
5939.71 1063
5940.44 1100
5941.16 1143
5941.89 1041
5942.62 1118
5943.35 1164
5944.07 1134
5944.80 1191
5945.53 1147
5946.26 1173
5946.98 1267
5947.71 1411
5948.44 1512
5949.17 1500
5949.89 1888
5950.62 2065
5951.35 2008
5952.08 1994
5952.80 1968
5953.53 2004
5954.26 2097
5954.99 1972
5955.72 1805
5956.45 1735
5957.17 1763
5957.90 1801
5958.63 1753
5959.36 1786
5960.09 1936
5960.82 2022
5961.54 2052
5962.27 2140
5963.00 2325
5963.73 2371
5964.46 2665
5965.19 3207
5965.92 3413
5966.64 3186
5967.37 3471
5968.10 3618
5968.83 3342
5969.56 3213
5970.29 3013
5971.02 2646
5971.75 2320
5972.48 2328
5973.21 2165
5973.93 2255
5974.66 2244
5975.39 2081
5976.12 2038
5976.85 2110
5977.58 2285
5978.31 2333
5979.04 2393
5979.77 2414
5980.50 2312
5981.23 2628
5981.96 2373
5982.69 2347
5983.42 2420
5984.15 2317
5984.88 2487
5985.61 2558
5986.34 2561
5987.07 2571
5987.80 2443
5988.53 2572
5989.26 2506
5989.99 2520
5990.72 2532
5991.45 2589
5992.18 2676
5992.91 2534
5993.64 2432
5994.37 2413
5995.10 2457
5995.83 2599
5996.56 2618
5997.29 2649
5998.02 2676
5998.75 2664
5999.49 2638
6000.22 2600
6000.95 2525
6001.68 2515
6002.41 2440
6003.14 2419
6003.87 2542
6004.60 2494
6005.33 2602
6006.06 2631
6006.80 3139
6007.53 3288
6008.26 3697
6008.99 4106
6009.72 4744
6010.45 5620
6011.18 6361
6011.92 7147
6012.65 7969
6013.38 8037
6014.11 8258
6014.84 8282
6015.57 7634
6016.31 7068
6017.04 6487
6017.77 5693
6018.50 4993
6019.23 4132
6019.97 3616
6020.70 3303
6021.43 2804
6022.16 2713
6022.89 2385
6023.63 2184
6024.36 2102
6025.09 2014
6025.82 1984
6026.56 2013
6027.29 2060
6028.02 1995
6028.75 1923
6029.49 1856
6030.22 1836
6030.95 1732
6031.68 1797
6032.42 1706
6033.15 1680
6033.88 1726
6034.62 1861
6035.35 1724
6036.08 1747
6036.81 1875
6037.55 1829
6038.28 1845
6039.01 1849
6039.75 1980
6040.48 1878
6041.21 1932
6041.95 1933
6042.68 1823
6043.41 2000
6044.15 1967
6044.88 2117
6045.61 2181
6046.35 2244
6047.08 2317
6047.82 2356
6048.55 2573
6049.28 2571
6050.02 2695
6050.75 2852
6051.49 3124
6052.22 3354
6052.95 3331
6053.69 3241
6054.42 3107
6055.16 3050
6055.89 2882
6056.62 2573
6057.36 2293
6058.09 2197
6058.83 1918
6059.56 1887
6060.30 1871
6061.03 1897
6061.77 1960
6062.50 1909
6063.23 1868
6063.97 1751
6064.70 1623
6065.44 1732
6066.17 1829
6066.91 1862
6067.64 1819
6068.38 1785
6069.11 1689
6069.85 1688
6070.58 1678
6071.32 1630
6072.05 1520
6072.79 1675
6073.52 1605
6074.26 1495
6075.00 1519
6075.73 1536
6076.47 1625
6077.20 1639
6077.94 1598
6078.67 1608
6079.41 1479
6080.14 1506
6080.88 1307
6081.62 1269
6082.35 1434
6083.09 1262
6083.82 1410
6084.56 1433
6085.30 1392
6086.03 1372
6086.77 1388
6087.50 1417
6088.24 1392
6088.98 1388
6089.71 1320
6090.45 1391
6091.19 1460
6091.92 1479
6092.66 1468
6093.39 1517
6094.13 1380
6094.87 1322
6095.60 1319
6096.34 1280
6097.08 1274
6097.81 1316
6098.55 1202
6099.29 1313
6100.03 1290
6100.76 1191
6101.50 1252
6102.24 1255
6102.97 1246
6103.71 1267
6104.45 1186
6105.18 1080
6105.92 1099
6106.66 1080
6107.40 1194
6108.13 1231
6108.87 1241
6109.61 1125
6110.35 1172
6111.08 1151
6111.82 1273
6112.56 1280
6113.30 1178
6114.03 1261
6114.77 1191
6115.51 1301
6116.25 1275
6116.99 1230
6117.72 1258
6118.46 1241
6119.20 1173
6119.94 1251
6120.68 1131
6121.41 1085
6122.15 1160
6122.89 1193
6123.63 1321
6124.37 1286
6125.11 1264
6125.84 1293
6126.58 1238
6127.32 1242
6128.06 1364
6128.80 1237
6129.54 1334
6130.28 1320
6131.02 1220
6131.75 1225
6132.49 1144
6133.23 1252
6133.97 1355
6134.71 1412
6135.45 1395
6136.19 1329
6136.93 1336
6137.67 1342
6138.41 1203
6139.14 1303
6139.88 1169
6140.62 1165
6141.36 1217
6142.10 1250
6142.84 1109
6143.58 1123
6144.32 1236
6145.06 1300
6145.80 1266
6146.54 1312
6147.28 1355
6148.02 1302
6148.76 1274
6149.50 1211
6150.24 1260
6150.98 1265
6151.72 1152
6152.46 1223
6153.20 1281
6153.94 1314
6154.68 1311
6155.42 1321
6156.16 1320
6156.90 1350
6157.64 1265
6158.38 1437
6159.12 1376
6159.86 1371
6160.60 1419
6161.34 1454
6162.08 1510
6162.82 1551
6163.57 1510
6164.31 1675
6165.05 1674
6165.79 1850
6166.53 2005
6167.27 2019
6168.01 2010
6168.75 1986
6169.49 2030
6170.23 2077
6170.98 1941
6171.72 1917
6172.46 1963
6173.20 1868
6173.94 1806
6174.68 1766
6175.42 1720
6176.16 1637
6176.91 1722
6177.65 1763
6178.39 1760
6179.13 1774
6179.87 1737
6180.61 1747
6181.36 1720
6182.10 1954
6182.84 1927
6183.58 1881
6184.32 1927
6185.07 1939
6185.81 1885
6186.55 1776
6187.29 1956
6188.03 2150
6188.78 2144
6189.52 2144
6190.26 2194
6191.00 2191
6191.75 2184
6192.49 2339
6193.23 2442
6193.97 2503
6194.72 2264
6195.46 2309
6196.20 2473
6196.94 2486
6197.69 2463
6198.43 2327
6199.17 2255
6199.92 2440
6200.66 2493
6201.40 2615
6202.15 2669
6202.89 2810
6203.63 3235
6204.37 3984
6205.12 4826
6205.86 6039
6206.60 7567
6207.35 9362
6208.09 10863
6208.83 11866
6209.58 12875
6210.32 12669
6211.07 12698
6211.81 11512
6212.55 10478
6213.30 8907
6214.04 7701
6214.78 6172
6215.53 5136
6216.27 4420
6217.02 3670
6217.76 3178
6218.50 2731
6219.25 2601
6219.99 2482
6220.74 2345
6221.48 2460
6222.22 2525
6222.97 2612
6223.71 2810
6224.46 2872
6225.20 2874
6225.95 2854
6226.69 2871
6227.44 2648
6228.18 2638
6228.92 2390
6229.67 2171
6230.41 1961
6231.16 1852
6231.90 1648
6232.65 1600
6233.39 1649
6234.14 1802
6234.88 1766
6235.63 1791
6236.37 1905
6237.12 1996
6237.86 2243
6238.61 2205
6239.35 2402
6240.10 2422
6240.85 2282
6241.59 2511
6242.34 2375
6243.08 2168
6243.83 2206
6244.57 2338
6245.32 2344
6246.06 2390
6246.81 2529
6247.56 2562
6248.30 2420
6249.05 2370
6249.79 2265
6250.54 2213
6251.29 2229
6252.03 2094
6252.78 2057
6253.52 1850
6254.27 1742
6255.02 1714
6255.76 1812
6256.51 1819
6257.26 1830
6258.00 1793
6258.75 1775
6259.49 1782
6260.24 1740
6260.99 1691
6261.73 1681
6262.48 1560
6263.23 1621
6263.97 1671
6264.72 1532
6265.47 1657
6266.21 1515
6266.96 1517
6267.71 1604
6268.46 1372
6269.20 1479
6269.95 1549
6270.70 1581
6271.44 1528
6272.19 1491
6272.94 1581
6273.69 1521
6274.43 1487
6275.18 1511
6275.93 1534
6276.68 1657
6277.42 1568
6278.17 1622
6278.92 1815
6279.67 1715
6280.41 1673
6281.16 1504
6281.91 1625
6282.66 1580
6283.41 1581
6284.15 1479
6284.90 1498
6285.65 1449
6286.40 1312
6287.15 1278
6287.89 1390
6288.64 1402
6289.39 1448
6290.14 1275
6290.89 1075
6291.64 1201
6292.38 1181
6293.13 1190
6293.88 1329
6294.63 1160
6295.38 1087
6296.13 1193
6296.88 1273
6297.62 1300
6298.37 1177
6299.12 1097
6299.87 1053
6300.62 1057
6301.37 1066
6302.12 1070
6302.87 1088
6303.62 1071
6304.37 1091
6305.11 1041
6305.86 1121
6306.61 1019
6307.36 1045
6308.11 1140
6308.86 1124
6309.61 1201
6310.36 1287
6311.11 1299
6311.86 1261
6312.61 1154
6313.36 1193
6314.11 1378
6314.86 1377
6315.61 1209
6316.36 1207
6317.11 1313
6317.86 1241
6318.61 1265
6319.36 1154
6320.11 1177
6320.86 1273
6321.61 1165
6322.36 1090
6323.11 1095
6323.86 1161
6324.61 969
6325.36 929
6326.11 987
6326.86 968
6327.61 969
6328.36 1040
6329.11 1006
6329.86 998
6330.61 905
6331.37 893
6332.12 985
6332.87 962
6333.62 857
6334.37 901
6335.12 899
6335.87 895
6336.62 878
6337.37 946
6338.12 1024
6338.88 930
6339.63 959
6340.38 877
6341.13 916
6341.88 956
6342.63 855
6343.38 864
6344.14 860
6344.89 833
6345.64 779
6346.39 892
6347.14 926
6347.89 945
6348.65 990
6349.40 961
6350.15 1057
6350.90 1052
6351.65 1145
6352.41 1193
6353.16 1066
6353.91 1216
6354.66 1198
6355.41 1094
6356.17 1109
6356.92 1089
6357.67 1031
6358.42 1101
6359.18 967
6359.93 969
6360.68 997
6361.43 985
6362.19 950
6362.94 924
6363.69 863
6364.44 829
6365.20 923
6365.95 930
6366.70 976
6367.46 949
6368.21 991
6368.96 966
6369.71 940
6370.47 988
6371.22 947
6371.97 910
6372.73 979
6373.48 876
6374.23 932
6374.99 992
6375.74 999
6376.49 935
6377.25 904
6378.00 1009
6378.75 1076
6379.51 937
6380.26 886
6381.02 986
6381.77 960
6382.52 892
6383.28 902
6384.03 783
6384.78 847
6385.54 869
6386.29 847
6387.05 844
6387.80 962
6388.56 866
6389.31 860
6390.06 838
6390.82 888
6391.57 859
6392.33 946
6393.08 923
6393.84 881
6394.59 953
6395.34 938
6396.10 854
6396.85 861
6397.61 867
6398.36 914
6399.12 928
6399.87 912
6400.63 831
6401.38 897
6402.14 863
6402.89 891
6403.65 799
6404.40 864
6405.16 920
6405.91 896
6406.67 896
6407.42 944
6408.18 1035
6408.93 1050
6409.69 1199
6410.45 1132
6411.20 986
6411.96 1030
6412.71 1038
6413.47 1014
6414.22 904
6414.98 995
6415.73 896
6416.49 856
6417.25 884
6418.00 901
6418.76 908
6419.51 975
6420.27 996
6421.03 920
6421.78 809
6422.54 804
6423.29 900
6424.05 857
6424.81 908
6425.56 904
6426.32 898
6427.08 904
6427.83 887
6428.59 904
6429.35 881
6430.10 853
6430.86 884
6431.62 874
6432.37 939
6433.13 860
6433.89 898
6434.64 895
6435.40 907
6436.16 914
6436.91 897
6437.67 892
6438.43 833
6439.19 821
6439.94 837
6440.70 820
6441.46 864
6442.21 764
6442.97 823
6443.73 918
6444.49 919
6445.24 850
6446.00 900
6446.76 937
6447.52 950
6448.28 882
6449.03 873
6449.79 862
6450.55 897
6451.31 868
6452.06 892
6452.82 997
6453.58 931
6454.34 910
6455.10 892
6455.85 877
6456.61 924
6457.37 913
6458.13 939
6458.89 980
6459.65 972
6460.40 955
6461.16 982
6461.92 962
6462.68 983
6463.44 1057
6464.20 1047
6464.96 1060
6465.71 1054
6466.47 1023
6467.23 1074
6467.99 1039
6468.75 1060
6469.51 1084
6470.27 1050
6471.03 1216
6471.79 1179
6472.54 1154
6473.30 1209
6474.06 1133
6474.82 1163
6475.58 1150
6476.34 1194
6477.10 1145
6477.86 1142
6478.62 1230
6479.38 1230
6480.14 1224
6480.90 1238
6481.66 1338
6482.42 1269
6483.18 1268
6483.94 1322
6484.70 1501
6485.46 1519
6486.22 1384
6486.98 1480
6487.74 1478
6488.50 1393
6489.26 1505
6490.02 1431
6490.78 1533
6491.54 1624
6492.30 1688
6493.06 1889
6493.82 1899
6494.58 1902
6495.34 1858
6496.10 2052
6496.86 2040
6497.62 1985
6498.38 1933
6499.14 1968
6499.90 2071
6500.66 2023
6501.42 2049
6502.19 2010
6502.95 2077
6503.71 2094
6504.47 2006
6505.23 2046
6505.99 2186
6506.75 2182
6507.51 2172
6508.27 2325
6509.04 2317
6509.80 2330
6510.56 2306
6511.32 2305
6512.08 2400
6512.84 2429
6513.60 2476
6514.37 2436
6515.13 2560
6515.89 2533
6516.65 2563
6517.41 2642
6518.17 2663
6518.94 2770
6519.70 2930
6520.46 2894
6521.22 2981
6521.98 3174
6522.75 3426
6523.51 3623
6524.27 3840
6525.03 4127
6525.79 4562
6526.56 5025
6527.32 5229
6528.08 5584
6528.84 5535
6529.61 5497
6530.37 5766
6531.13 6025
6531.89 6703
6532.66 7179
6533.42 8517
6534.18 10185
6534.94 12126
6535.71 13412
6536.47 14772
6537.23 15162
6538.00 15057
6538.76 14037
6539.52 12347
6540.29 10587
6541.05 8769
6541.81 7023
6542.57 5763
6543.34 4639
6544.10 3842
6544.86 3251
6545.63 2799
6546.39 2609
6547.16 2425
6547.92 2362
6548.68 2336
6549.45 2297
6550.21 2229
6550.97 2204
6551.74 2162
6552.50 2181
6553.26 2013
6554.03 2074
6554.79 1970
6555.56 1908
6556.32 1968
6557.08 1771
6557.85 1817
6558.61 1778
6559.38 1823
6560.14 1952
6560.91 1948
6561.67 2089
6562.43 2111
6563.20 2124
6563.96 2269
6564.73 2398
6565.49 2359
6566.26 2420
6567.02 2331
6567.79 2328
6568.55 2222
6569.32 2350
6570.08 2419
6570.85 2622
6571.61 2663
6572.38 2907
6573.14 3041
6573.91 3024
6574.67 3206
6575.44 3207
6576.20 3389
6576.97 3277
6577.73 3055
6578.50 2800
6579.26 2736
6580.03 2682
6580.79 2583
6581.56 2557
6582.32 2593
6583.09 2419
6583.86 2332
6584.62 2362
6585.39 2297
6586.15 2174
6586.92 2305
6587.68 2377
6588.45 2284
6589.22 2360
6589.98 2527
6590.75 2673
6591.51 2856
6592.28 3002
6593.05 3146
6593.81 3428
6594.58 3288
6595.35 3368
6596.11 3445
6596.88 3329
6597.64 3153
6598.41 3062
6599.18 2910
6599.94 2823
6600.71 2586
6601.48 2437
6602.24 2437
6603.01 2356
6603.78 2559
6604.54 2653
6605.31 2596
6606.08 2904
6606.85 3076
6607.61 3112
6608.38 3330
6609.15 3229
6609.91 3220
6610.68 3200
6611.45 3073
6612.22 3043
6612.98 2802
6613.75 2679
6614.52 2575
6615.28 2417
6616.05 2153
6616.82 2054
6617.59 1905
6618.36 1942
6619.12 1979
6619.89 1724
6620.66 1721
6621.43 1802
6622.19 1755
6622.96 1806
6623.73 1793
6624.50 1744
6625.27 1819
6626.03 1745
6626.80 1630
6627.57 1590
6628.34 1639
6629.11 1680
6629.88 1755
6630.64 1868
6631.41 1764
6632.18 1918
6632.95 2220
6633.72 2314
6634.49 2374
6635.25 2361
6636.02 2420
6636.79 2329
6637.56 2155
6638.33 2172
6639.10 2040
6639.87 1758
6640.64 1702
6641.41 1787
6642.17 1792
6642.94 1755
6643.71 1760
6644.48 1691
6645.25 1741
6646.02 1822
6646.79 1830
6647.56 1824
6648.33 1879
6649.10 1848
6649.87 1821
6650.64 1957
6651.41 1842
6652.18 1776
6652.95 1831
6653.71 1849
6654.48 2013
6655.25 2030
6656.02 2038
6656.79 2036
6657.56 1908
6658.33 1809
6659.10 1755
6659.87 1704
6660.64 1655
6661.41 1634
6662.18 1655
6662.95 1678
6663.72 1618
6664.50 1567
6665.27 1710
6666.04 1666
6666.81 1714
6667.58 1653
6668.35 1637
6669.12 1689
6669.89 1680
6670.66 1641
6671.43 1624
6672.20 1562
6672.97 1667
6673.74 1718
6674.51 1866
6675.28 1694
6676.06 1825
6676.83 1854
6677.60 1771
6678.37 1767
6679.14 1900
6679.91 1875
6680.68 2097
6681.45 2217
6682.22 2252
6683.00 2340
6683.77 2316
6684.54 2650
6685.31 2673
6686.08 2439
6686.85 2286
6687.63 2265
6688.40 2163
6689.17 2046
6689.94 1952
6690.71 1962
6691.48 1852
6692.26 1654
6693.03 1723
6693.80 1625
6694.57 1654
6695.34 1654
6696.12 1573
6696.89 1536
6697.66 1586
6698.43 1589
6699.21 1585
6699.98 1584
6700.75 1567
6701.52 1547
6702.30 1626
6703.07 1556
6703.84 1606
6704.61 1555
6705.39 1627
6706.16 1646
6706.93 1571
6707.70 1576
6708.48 1574
6709.25 1576
6710.02 1560
6710.80 1522
6711.57 1517
6712.34 1464
6713.12 1540
6713.89 1397
6714.66 1349
6715.44 1303
6716.21 1343
6716.98 1322
6717.76 1319
6718.53 1248
6719.30 1323
6720.08 1455
6720.85 1412
6721.62 1346
6722.40 1397
6723.17 1420
6723.94 1541
6724.72 1485
6725.49 1394
6726.27 1400
6727.04 1421
6727.81 1435
6728.59 1401
6729.36 1481
6730.14 1477
6730.91 1538
6731.68 1494
6732.46 1570
6733.23 1617
6734.01 1541
6734.78 1549
6735.56 1558
6736.33 1591
6737.10 1501
6737.88 1587
6738.65 1465
6739.43 1421
6740.20 1394
6740.98 1571
6741.75 1584
6742.53 1543
6743.30 1529
6744.08 1627
6744.85 1728
6745.63 1613
6746.40 1665
6747.18 1819
6747.95 1955
6748.73 2037
6749.50 2020
6750.28 2331
6751.05 2580
6751.83 2574
6752.60 2615
6753.38 2714
6754.16 2697
6754.93 2358
6755.71 2295
6756.48 2161
6757.26 2018
6758.03 1896
6758.81 1760
6759.59 1625
6760.36 1529
6761.14 1490
6761.91 1579
6762.69 1670
6763.46 1635
6764.24 1544
6765.02 1549
6765.79 1615
6766.57 1617
6767.35 1555
6768.12 1490
6768.90 1424
6769.67 1508
6770.45 1555
6771.23 1591
6772.00 1599
6772.78 1519
6773.56 1614
6774.33 1443
6775.11 1407
6775.89 1455
6776.66 1469
6777.44 1392
6778.22 1367
6778.99 1334
6779.77 1362
6780.55 1398
6781.33 1350
6782.10 1330
6782.88 1311
6783.66 1157
6784.43 1187
6785.21 1301
6785.99 1230
6786.77 1234
6787.54 1299
6788.32 1270
6789.10 1182
6789.88 1235
6790.65 1231
6791.43 1260
6792.21 1217
6792.99 1314
6793.76 1182
6794.54 1117
6795.32 1120
6796.10 1336
6796.88 1223
6797.65 1251
6798.43 1260
6799.21 1375
6799.99 1260
6800.77 1253
6801.55 1370
6802.32 1357
6803.10 1428
6803.88 1352
6804.66 1459
6805.44 1602
6806.22 1553
6806.99 1380
6807.77 1281
6808.55 1383
6809.33 1353
6810.11 1365
6810.89 1402
6811.67 1422
6812.44 1386
6813.22 1363
6814.00 1249
6814.78 1393
6815.56 1313
6816.34 1381
6817.12 1397
6817.90 1466
6818.68 1484
6819.46 1435
6820.24 1404
6821.02 1320
6821.79 1361
6822.57 1404
6823.35 1331
6824.13 1301
6824.91 1306
6825.69 1298
6826.47 1234
6827.25 1248
6828.03 1278
6828.81 1155
6829.59 1296
6830.37 1236
6831.15 1248
6831.93 1195
6832.71 1209
6833.49 1277
6834.27 1167
6835.05 1166
6835.83 1257
6836.61 1109
6837.39 1157
6838.17 1170
6838.95 1187
6839.73 1201
6840.51 1159
6841.29 1126
6842.07 1060
6842.85 1042
6843.64 1104
6844.42 1168
6845.20 1200
6845.98 1320
6846.76 1376
6847.54 1478
6848.32 1643
6849.10 1738
6849.88 1824
6850.66 2132
6851.44 2026
6852.23 2059
6853.01 2071
6853.79 1856
6854.57 1769
6855.35 1736
6856.13 1548
6856.91 1475
6857.69 1320
6858.48 1269
6859.26 1208
6860.04 1160
6860.82 1282
6861.60 1336
6862.38 1348
6863.17 1259
6863.95 1295
6864.73 1303
6865.51 1493
6866.29 1592
6867.07 1666
6867.86 1607
6868.64 1533
6869.42 1545
6870.20 1481
6870.99 1441
6871.77 1403
6872.55 1415
6873.33 1298
6874.11 1421
6874.90 1504
6875.68 1479
6876.46 1501
6877.24 1629
6878.03 1585
6878.81 1546
6879.59 1696
6880.38 1713
6881.16 1727
6881.94 1902
6882.72 1778
6883.51 2103
6884.29 2394
6885.07 2675
6885.86 3219
6886.64 3616
6887.42 3967
6888.20 4018
6888.99 4036
6889.77 3871
6890.55 3306
6891.34 3036
6892.12 2480
6892.90 2383
6893.69 2291
6894.47 2177
6895.26 1854
6896.04 1834
6896.82 1679
6897.61 1840
6898.39 1789
6899.17 1744
6899.96 1728
6900.74 1759
6901.53 1836
6902.31 1848
6903.09 1799
6903.88 1846
6904.66 1812
6905.45 1798
6906.23 1660
6907.01 1774
6907.80 1641
6908.58 1688
6909.37 1638
6910.15 1617
6910.94 1521
6911.72 1626
6912.51 1525
6913.29 1446
6914.07 1475
6914.86 1423
6915.64 1414
6916.43 1426
6917.21 1451
6918.00 1366
6918.78 1456
6919.57 1501
6920.35 1392
6921.14 1352
6921.92 1347
6922.71 1402
6923.49 1427
6924.28 1463
6925.06 1597
6925.85 1762
6926.64 1650
6927.42 1557
6928.21 1529
6928.99 1587
6929.78 1596
6930.56 1569
6931.35 1619
6932.13 1539
6932.92 1530
6933.71 1509
6934.49 1620
6935.28 1576
6936.06 1598
6936.85 1717
6937.63 1698
6938.42 1688
6939.21 1700
6939.99 1864
6940.78 2076
6941.57 2111
6942.35 2347
6943.14 2276
6943.92 2244
6944.71 2210
6945.50 2319
6946.28 2402
6947.07 2333
6947.86 2308
6948.64 2319
6949.43 2515
6950.22 2333
6951.00 2294
6951.79 2130
6952.58 2008
6953.36 2063
6954.15 2058
6954.94 2085
6955.72 2025
6956.51 1977
6957.30 1994
6958.09 2107
6958.87 2157
6959.66 2133
6960.45 2091
6961.24 2225
6962.02 2130
6962.81 1997
6963.60 2106
6964.38 2156
6965.17 2178
6965.96 2407
6966.75 2460
6967.54 2606
6968.32 2652
6969.11 2897
6969.90 3012
6970.69 3042
6971.47 3134
6972.26 3004
6973.05 2968
6973.84 2992
6974.63 2945
6975.41 3032
6976.20 2786
6976.99 2911
6977.78 3036
6978.57 3134
6979.36 3399
6980.14 3915
6980.93 4936
6981.72 6014
6982.51 7681
6983.30 9403
6984.09 11108
6984.88 13777
6985.66 15027
6986.45 15627
6987.24 15395
6988.03 14298
6988.82 12905
6989.61 11154
6990.40 9253
6991.19 7764
6991.98 6173
6992.76 5033
6993.55 4240
6994.34 3610
6995.13 3165
6995.92 2862
6996.71 2871
6997.50 2731
6998.29 2621
6999.08 2650
6999.87 2701
7000.66 2798
7001.45 2835
7002.24 2883
7003.03 2933
7003.82 2806
7004.61 2532
7005.40 2453
7006.19 2299
7006.98 1898
7007.77 1936
7008.56 1800
7009.35 1712
7010.14 1814
7010.93 1956
7011.72 1847
7012.51 1925
7013.30 2071
7014.09 2035
7014.88 2015
7015.67 1977
7016.46 2088
7017.25 2085
7018.04 2034
7018.83 2113
7019.62 2003
7020.41 2004
7021.20 2230
7021.99 2370
7022.78 2614
7023.57 2709
7024.37 2698
7025.16 2859
7025.95 2705
7026.74 2543
7027.53 2444
7028.32 2444
7029.11 2346
7029.90 2050
7030.69 1964
7031.49 1880
7032.28 1914
7033.07 1880
7033.86 1754
7034.65 1807
7035.44 1759
7036.23 1913
7037.03 1972
7037.82 1930
7038.61 1970
7039.40 2057
7040.19 2107
7040.98 2156
7041.78 2210
7042.57 2097
7043.36 2132
7044.15 2326
7044.94 2326
7045.74 2582
7046.53 2577
7047.32 2777
7048.11 3011
7048.91 3271
7049.70 3669
7050.49 3743
7051.28 3660
7052.08 3396
7052.87 3170
7053.66 2662
7054.45 2596
7055.25 2316
7056.04 2214
7056.83 2246
7057.62 2140
7058.42 2084
7059.21 1990
7060.00 2066
7060.80 2102
7061.59 2060
7062.38 2135
7063.17 2079
7063.97 2153
7064.76 2080
7065.55 2035
7066.35 1987
7067.14 1868
7067.93 1907
7068.73 1797
7069.52 1741
7070.31 1828
7071.11 1672
7071.90 1641
7072.69 1563
7073.49 1523
7074.28 1514
7075.08 1486
7075.87 1416
7076.66 1429
7077.46 1451
7078.25 1332
7079.05 1345
7079.84 1454
7080.63 1466
7081.43 1453
7082.22 1413
7083.02 1364
7083.81 1324
7084.60 1354
7085.40 1317
7086.19 1335
7086.99 1273
7087.78 1335
7088.58 1300
7089.37 1338
7090.17 1302
7090.96 1268
7091.76 1322
7092.55 1254
7093.34 1347
7094.14 1190
7094.93 1203
7095.73 1279
7096.52 1204
7097.32 1144
7098.11 1177
7098.91 1203
7099.70 1179
7100.50 1113
7101.29 1040
7102.09 1191
7102.89 1149
7103.68 1196
7104.48 1099
7105.27 1076
7106.07 1061
7106.86 1051
7107.66 1147
7108.45 1056
7109.25 1005
7110.05 968
7110.84 997
7111.64 1071
7112.43 1041
7113.23 995
7114.02 1029
7114.82 1055
7115.62 1060
7116.41 1061
7117.21 1065
7118.00 1126
7118.80 1125
7119.60 997
7120.39 1050
7121.19 1035
7121.99 976
7122.78 1000
7123.58 1031
7124.38 1012
7125.17 1009
7125.97 1023
7126.77 1079
7127.56 1068
7128.36 1183
7129.16 1212
7129.95 1065
7130.75 1081
7131.55 1071
7132.34 1089
7133.14 1089
7133.94 1065
7134.73 1058
7135.53 1031
7136.33 1059
7137.13 1059
7137.92 1029
7138.72 980
7139.52 1041
7140.32 1015
7141.11 941
7141.91 750
7142.71 924
7143.51 909
7144.30 913
7145.10 955
7145.90 885
7146.70 881
7147.49 812
7148.29 761
7149.09 849
7149.89 814
7150.69 851
7151.48 862
7152.28 854
7153.08 818
7153.88 892
7154.68 954
7155.47 880
7156.27 959
7157.07 950
7157.87 946
7158.67 905
7159.47 971
7160.27 939
7161.06 858
7161.86 861
7162.66 819
7163.46 852
7164.26 759
7165.06 828
7165.86 730
7166.66 725
7167.45 776
7168.25 753
7169.05 869
7169.85 830
7170.65 726
7171.45 816
7172.25 797
7173.05 707
7173.85 751
7174.65 794
7175.45 816
7176.25 831
7177.04 741
7177.84 701
7178.64 709
7179.44 690
7180.24 684
7181.04 761
7181.84 786
7182.64 698
7183.44 743
7184.24 724
7185.04 688
7185.84 704
7186.64 686
7187.44 713
7188.24 685
7189.04 705
7189.84 783
7190.64 744
7191.44 686
7192.24 770
7193.04 693
7193.84 719
7194.64 749
7195.44 727
7196.25 621
7197.05 714
7197.85 642
7198.65 697
7199.45 717
7200.25 717
7201.05 674
7201.85 662
7202.65 679
7203.45 688
7204.25 699
7205.05 762
7205.86 702
7206.66 707
7207.46 686
7208.26 621
7209.06 672
7209.86 665
7210.66 751
7211.46 656
7212.27 699
7213.07 663
7213.87 645
7214.67 707
7215.47 724
7216.27 781
7217.07 812
7217.88 756
7218.68 778
7219.48 830
7220.28 758
7221.08 749
7221.89 696
7222.69 689
7223.49 690
7224.29 661
7225.09 710
7225.90 752
7226.70 726
7227.50 755
7228.30 757
7229.11 705
7229.91 673
7230.71 703
7231.51 681
7232.32 676
7233.12 740
7233.92 744
7234.72 660
7235.53 682
7236.33 683
7237.13 690
7237.93 698
7238.74 677
7239.54 706
7240.34 727
7241.15 702
7241.95 688
7242.75 703
7243.56 694
7244.36 681
7245.16 777
7245.97 772
7246.77 670
7247.57 667
7248.38 596
7249.18 675
7249.98 698
7250.79 810
7251.59 837
7252.39 729
7253.20 714
7254.00 713
7254.81 677
7255.61 738
7256.41 703
7257.22 764
7258.02 863
7258.82 755
7259.63 828
7260.43 899
7261.24 860
7262.04 898
7262.85 851
7263.65 842
7264.45 824
7265.26 735
7266.06 785
7266.87 749
7267.67 708
7268.48 734
7269.28 817
7270.09 791
7270.89 780
7271.70 792
7272.50 781
7273.30 747
7274.11 825
7274.91 796
7275.72 840
7276.52 711
7277.33 775
7278.13 816
7278.94 778
7279.74 803
7280.55 881
7281.36 892
7282.16 980
7282.97 1102
7283.77 1194
7284.58 1186
7285.38 1104
7286.19 1130
7286.99 1147
7287.80 1001
7288.60 1013
7289.41 931
7290.22 931
7291.02 996
7291.83 852
7292.63 872
7293.44 849
7294.25 801
7295.05 820
7295.86 772
7296.66 781
7297.47 751
7298.28 808
7299.08 889
7299.89 763
7300.70 783
7301.50 870
7302.31 867
7303.11 822
7303.92 819
7304.73 822
7305.53 834
7306.34 911
7307.15 854
7307.95 893
7308.76 968
7309.57 964
7310.37 1011
7311.18 1032
7311.99 948
7312.80 918
7313.60 1050
7314.41 1080
7315.22 1287
7316.02 1384
7316.83 1757
7317.64 1847
7318.45 1875
7319.25 1985
7320.06 2011
7320.87 1782
7321.68 1634
7322.48 1403
7323.29 1415
7324.10 1273
7324.91 1166
7325.71 1116
7326.52 1039
7327.33 977
7328.14 1061
7328.95 989
7329.75 938
7330.56 1053
7331.37 992
7332.18 996
7332.99 985
7333.79 1015
7334.60 953
7335.41 908
7336.22 1076
7337.03 1094
7337.84 996
7338.64 970
7339.45 970
7340.26 898
7341.07 884
7341.88 881
7342.69 898
7343.50 801
7344.30 773
7345.11 798
7345.92 757
7346.73 827
7347.54 769
7348.35 789
7349.16 780
7349.97 777
7350.78 773
7351.58 789
7352.39 753
7353.20 661
7354.01 792
7354.82 835
7355.63 779
7356.44 860
7357.25 796
7358.06 692
7358.87 714
7359.68 669
7360.49 670
7361.30 643
7362.11 655
7362.92 712
7363.73 733
7364.54 722
7365.35 734
7366.16 701
7366.97 720
7367.78 766
7368.59 724
7369.40 728
7370.21 670
7371.02 751
7371.83 692
7372.64 713
7373.45 701
7374.26 612
7375.07 666
7375.88 677
7376.69 675
7377.50 698
7378.31 687
7379.12 718
7379.93 676
7380.74 765
7381.55 754
7382.37 684
7383.18 805
7383.99 700
7384.80 702
7385.61 757
7386.42 752
7387.23 717
7388.04 667
7388.85 660
7389.67 685
7390.48 701
7391.29 680
7392.10 596
7392.91 606
7393.72 649
7394.53 625
7395.35 608
7396.16 646
7396.97 642
7397.78 633
7398.59 600
7399.40 657
7400.22 662
7401.03 630
7401.84 621
7402.65 606
7403.46 632
7404.28 614
7405.09 551
7405.90 618
7406.71 716
7407.52 646
7408.34 611
7409.15 626
7409.96 618
7410.77 540
7411.59 589
7412.40 630
7413.21 615
7414.02 611
7414.84 536
7415.65 551
7416.46 508
7417.27 550
7418.09 570
7418.90 556
7419.71 637
7420.53 601
7421.34 654
7422.15 651
7422.97 601
7423.78 569
7424.59 559
7425.40 531
7426.22 578
7427.03 546
7427.84 597
7428.66 610
7429.47 629
7430.28 595
7431.10 670
7431.91 703
7432.73 599
7433.54 620
7434.35 702
7435.17 682
7435.98 632
7436.79 579
7437.61 576
7438.42 619
7439.24 682
7440.05 677
7440.86 708
7441.68 577
7442.49 619
7443.31 562
7444.12 560
7444.94 633
7445.75 618
7446.56 685
7447.38 556
7448.19 588
7449.01 587
7449.82 621
7450.64 658
7451.45 705
7452.27 646
7453.08 606
7453.90 694
7454.71 666
7455.52 646
7456.34 655
7457.15 637
7457.97 670
7458.78 628
7459.60 685
7460.42 648
7461.23 733
7462.05 684
7462.86 689
7463.68 647
7464.49 647
7465.31 715
7466.12 681
7466.94 696
7467.75 620
7468.57 628
7469.38 669
7470.20 702
7471.02 658
7471.83 672
7472.65 737
7473.46 724
7474.28 777
7475.10 728
7475.91 651
7476.73 750
7477.54 735
7478.36 739
7479.18 783
7479.99 702
7480.81 720
7481.62 770
7482.44 823
7483.26 774
7484.07 726
7484.89 745
7485.71 686
7486.52 687
7487.34 666
7488.16 557
7488.97 595
7489.79 685
7490.61 648
7491.42 714
7492.24 699
7493.06 672
7493.87 741
7494.69 646
7495.51 600
7496.33 606
7497.14 593
7497.96 592
7498.78 551
7499.59 573
7500.41 665
7501.23 628
7502.05 614
7502.86 612
7503.68 619
7504.50 598
7505.32 600
7506.13 567
7506.95 587
7507.77 599
7508.59 627
7509.40 598
7510.22 567
7511.04 558
7511.86 581
7512.68 579
7513.49 539
7514.31 527
7515.13 585
7515.95 522
7516.77 525
7517.59 468
7518.40 575
7519.22 555
7520.04 564
7520.86 593
7521.68 529
7522.50 575
7523.31 587
7524.13 524
7524.95 484
7525.77 540
7526.59 579
7527.41 602
7528.23 606
7529.05 635
7529.86 493
7530.68 516
7531.50 581
7532.32 591
7533.14 608
7533.96 574
7534.78 569
7535.60 614
7536.42 587
7537.24 619
7538.06 560
7538.88 480
7539.70 556
7540.51 530
7541.33 528
7542.15 616
7542.97 606
7543.79 626
7544.61 640
7545.43 647
7546.25 630
7547.07 612
7547.89 632
7548.71 694
7549.53 607
7550.35 610
7551.17 596
7551.99 577
7552.81 527
7553.63 529
7554.45 526
7555.27 605
7556.09 562
7556.91 619
7557.73 609
7558.56 635
7559.38 584
7560.20 573
7561.02 626
7561.84 673
7562.66 626
7563.48 616
7564.30 682
7565.12 601
7565.94 598
7566.76 601
7567.58 653
7568.40 564
7569.23 614
7570.05 571
7570.87 586
7571.69 664
7572.51 592
7573.33 563
7574.15 562
7574.97 623
7575.80 668
7576.62 641
7577.44 666
7578.26 612
7579.08 642
7579.90 658
7580.73 705
7581.55 815
7582.37 672
7583.19 690
7584.01 645
7584.83 704
7585.66 702
7586.48 713
7587.30 681
7588.12 693
7588.95 735
7589.77 754
7590.59 767
7591.41 770
7592.23 823
7593.06 722
7593.88 765
7594.70 827
7595.52 777
7596.35 818
7597.17 950
7597.99 839
7598.81 904
7599.64 976
7600.46 858
7601.28 1008
7602.11 1089
7602.93 1053
7603.75 1130
7604.57 1028
7605.40 1097
7606.22 1102
7607.04 1148
7607.87 1105
7608.69 967
7609.51 985
7610.34 1025
7611.16 966
7611.98 997
7612.81 972
7613.63 983
7614.45 1118
7615.28 1031
7616.10 1194
7616.92 1412
7617.75 1395
7618.57 1394
7619.40 1384
7620.22 1325
7621.04 1212
7621.87 1118
7622.69 1043
7623.52 1029
7624.34 987
7625.16 947
7625.99 965
7626.81 998
7627.64 955
7628.46 1151
7629.28 1181
7630.11 1221
7630.93 1205
7631.76 1328
7632.58 1337
7633.41 1205
7634.23 1194
7635.06 1041
7635.88 1021
7636.71 1039
7637.53 1018
7638.36 955
7639.18 885
7640.01 774
7640.83 747
7641.66 701
7642.48 743
7643.31 722
7644.13 800
7644.96 717
7645.78 756
7646.61 723
7647.43 753
7648.26 679
7649.08 726
7649.91 745
7650.73 704
7651.56 712
7652.38 661
7653.21 734
7654.04 696
7654.86 703
7655.69 645
7656.51 678
7657.34 721
7658.16 684
7658.99 705
7659.82 623
7660.64 590
7661.47 593
7662.29 637
7663.12 675
7663.95 678
7664.77 668
7665.60 601
7666.43 671
7667.25 585
7668.08 624
7668.91 664
7669.73 712
7670.56 664
7671.38 652
7672.21 678
7673.04 642
7673.87 745
7674.69 672
7675.52 650
7676.35 613
7677.17 565
7678.00 657
7678.83 666
7679.65 692
7680.48 653
7681.31 608
7682.13 592
7682.96 671
7683.79 686
7684.62 629
7685.44 602
7686.27 755
7687.10 658
7687.93 599
7688.75 715
7689.58 614
7690.41 615
7691.24 644
7692.06 629
7692.89 575
7693.72 553
7694.55 615
7695.38 690
7696.20 678
7697.03 674
7697.86 729
7698.69 734
7699.52 701
7700.34 727
7701.17 717
7702.00 716
7702.83 684
7703.66 583
7704.49 693
7705.31 576
7706.14 609
7706.97 631
7707.80 561
7708.63 562
7709.46 604
7710.29 593
7711.11 589
7711.94 576
7712.77 589
7713.60 589
7714.43 556
7715.26 527
7716.09 585
7716.92 597
7717.75 588
7718.58 608
7719.40 590
7720.23 587
7721.06 576
7721.89 558
7722.72 461
7723.55 473
7724.38 427
7725.21 443
7726.04 514
7726.87 591
7727.70 558
7728.53 491
7729.36 587
7730.19 567
7731.02 518
7731.85 519
7732.68 527
7733.51 559
7734.34 528
7735.17 473
7736.00 460
7736.83 503
7737.66 531
7738.49 590
7739.32 566
7740.15 556
7740.98 497
7741.81 570
7742.64 466
7743.47 450
7744.30 491
7745.13 530
7745.96 595
7746.79 602
7747.62 541
7748.45 542
7749.29 514
7750.12 593
7750.95 545
7751.78 561
7752.61 551
7753.44 592
7754.27 529
7755.10 492
7755.93 594
7756.76 536
7757.60 561
7758.43 533
7759.26 528
7760.09 488
7760.92 523
7761.75 510
7762.58 491
7763.42 501
7764.25 548
7765.08 526
7765.91 501
7766.74 543
7767.57 600
7768.41 551
7769.24 526
7770.07 504
7770.90 515
7771.73 527
7772.57 563
7773.40 561
7774.23 642
7775.06 650
7775.90 619
7776.73 547
7777.56 514
7778.39 552
7779.22 584
7780.06 608
7780.89 599
7781.72 542
7782.55 570
7783.39 541
7784.22 633
7785.05 611
7785.89 618
7786.72 561
7787.55 616
7788.38 529
7789.22 543
7790.05 538
7790.88 516
7791.72 519
7792.55 570
7793.38 605
7794.22 566
7795.05 603
7795.88 657
7796.72 714
7797.55 566
7798.38 582
7799.22 606
7800.05 599
7800.88 620
7801.72 674
7802.55 590
7803.38 738
7804.22 693
7805.05 651
7805.89 720
7806.72 661
7807.55 767
7808.39 765
7809.22 745
7810.06 855
7810.89 836
7811.72 848
7812.56 896
7813.39 874
7814.23 878
7815.06 878
7815.89 905
7816.73 995
7817.56 974
7818.40 991
7819.23 852
7820.07 844
7820.90 881
7821.74 835
7822.57 954
7823.41 1007
7824.24 1079
7825.08 1189
7825.91 1214
7826.75 1120
7827.58 1209
7828.42 1240
7829.25 1174
7830.09 1159
7830.92 1051
7831.76 1116
7832.59 1163
7833.43 1106
7834.26 1000
7835.10 1049
7835.93 1071
7836.77 1101
7837.60 962
7838.44 971
7839.28 933
7840.11 981
7840.95 936
7841.78 945
7842.62 923
7843.45 930
7844.29 928
7845.13 862
7845.96 971
7846.80 936
7847.63 842
7848.47 830
7849.31 1011
7850.14 848
7850.98 817
7851.82 878
7852.65 939
7853.49 915
7854.32 1010
7855.16 993
7856.00 962
7856.83 1131
7857.67 1055
7858.51 1080
7859.34 1015
7860.18 1157
7861.02 1044
7861.85 905
7862.69 873
7863.53 870
7864.37 972
7865.20 996
7866.04 982
7866.88 1077
7867.71 998
7868.55 963
7869.39 949
7870.23 1078
7871.06 982
7871.90 1021
7872.74 1151
7873.57 1215
7874.41 1230
7875.25 1360
7876.09 1310
7876.93 1439
7877.76 1545
7878.60 1413
7879.44 1462
7880.28 1417
7881.11 1229
7881.95 1313
7882.79 1144
7883.63 1145
7884.47 1034
7885.30 984
7886.14 980
7886.98 1047
7887.82 1024
7888.66 1064
7889.50 1168
7890.33 1227
7891.17 1150
7892.01 1146
7892.85 1013
7893.69 1038
7894.53 1000
7895.36 915
7896.20 992
7897.04 1057
7897.88 1044
7898.72 974
7899.56 862
7900.40 844
7901.24 869
7902.08 863
7902.91 799
7903.75 788
7904.59 871
7905.43 802
7906.27 749
7907.11 792
7907.95 694
7908.79 800
7909.63 864
7910.47 841
7911.31 828
7912.15 733
7912.99 714
7913.83 759
7914.67 838
7915.50 819
7916.34 908
7917.18 847
7918.02 895
7918.86 783
7919.70 829
7920.54 765
7921.38 761
7922.22 846
7923.06 798
7923.90 692
7924.74 724
7925.58 748
7926.42 717
7927.27 700
7928.11 723
7928.95 752
7929.79 732
7930.63 630
7931.47 633
7932.31 711
7933.15 731
7933.99 690
7934.83 706
7935.67 650
7936.51 664
7937.35 630
7938.19 643
7939.03 605
7939.88 602
7940.72 602
7941.56 694
7942.40 704
7943.24 635
7944.08 724
7944.92 725
7945.76 738
7946.60 792
7947.45 788
7948.29 753
7949.13 719
7949.97 761
7950.81 757
7951.65 789
7952.50 949
7953.34 1004
7954.18 975
7955.02 847
7955.86 855
7956.70 869
7957.55 901
7958.39 919
7959.23 846
7960.07 905
7960.91 897
7961.76 860
7962.60 930
7963.44 944
7964.28 959
7965.13 1033
7965.97 1027
7966.81 1042
7967.65 1124
7968.50 1035
7969.34 907
7970.18 936
7971.02 835
7971.87 815
7972.71 746
7973.55 811
7974.39 784
7975.24 738
7976.08 788
7976.92 799
7977.77 678
7978.61 674
7979.45 672
7980.30 697
7981.14 668
7981.98 751
7982.83 713
7983.67 704
7984.51 711
7985.36 701
7986.20 685
7987.04 683
7987.89 627
7988.73 644
7989.57 684
7990.42 669
7991.26 664
7992.10 712
7992.95 592
7993.79 594
7994.64 594
7995.48 558
7996.32 621
7997.17 491
7998.01 480
7998.86 517
7999.70 544
8000.54 591
8001.39 578
8002.23 501
8003.08 588
8003.92 612
8004.77 588
8005.61 521
8006.45 524
8007.30 613
8008.14 596
8008.99 543
8009.83 565
8010.68 558
8011.52 562
8012.37 546
8013.21 515
8014.06 519
8014.90 530
8015.75 555
8016.59 543
8017.44 561
8018.28 520
8019.13 526
8019.97 525
8020.82 571
8021.66 537
8022.51 456
8023.35 503
8024.20 545
8025.05 496
8025.89 501
8026.74 519
8027.58 520
8028.43 450
8029.27 558
8030.12 555
8030.96 494
8031.81 570
8032.66 555
8033.50 493
8034.35 510
8035.19 448
8036.04 501
8036.89 470
8037.73 472
8038.58 576
8039.43 596
8040.27 555
8041.12 562
8041.96 561
8042.81 498
8043.66 496
8044.50 444
8045.35 495
8046.20 509
8047.04 501
8047.89 512
8048.74 480
8049.58 453
8050.43 431
8051.28 459
8052.12 491
8052.97 480
8053.82 491
8054.67 506
8055.51 455
8056.36 441
8057.21 511
8058.05 466
8058.90 418
8059.75 474
8060.60 436
8061.44 443
8062.29 531
8063.14 470
8063.99 410
8064.83 439
8065.68 463
8066.53 467
8067.38 493
8068.22 472
8069.07 520
8069.92 411
8070.77 417
8071.62 461
8072.46 473
8073.31 454
8074.16 432
8075.01 459
8075.86 499
8076.71 475
8077.55 468
8078.40 446
8079.25 467
8080.10 531
8080.95 443
8081.80 389
8082.64 441
8083.49 467
8084.34 481
8085.19 461
8086.04 469
8086.89 455
8087.74 476
8088.58 466
8089.43 456
8090.28 394
8091.13 463
8091.98 530
8092.83 516
8093.68 484
8094.53 444
8095.38 473
8096.23 413
8097.08 409
8097.93 413
8098.77 389
8099.62 424
8100.47 438
8101.32 442
8102.17 424
8103.02 484
8103.87 464
8104.72 470
8105.57 431
8106.42 416
8107.27 456
8108.12 535
8108.97 407
8109.82 424
8110.67 440
8111.52 451
8112.37 432
8113.22 451
8114.07 492
8114.92 435
8115.77 450
8116.62 481
8117.47 437
8118.32 449
8119.17 507
8120.02 493
8120.87 416
8121.72 532
8122.58 489
8123.43 504
8124.28 494
8125.13 474
8125.98 456
8126.83 499
8127.68 464
8128.53 533
8129.38 487
8130.23 538
8131.08 439
8131.94 444
8132.79 523
8133.64 571
8134.49 506
8135.34 504
8136.19 501
8137.04 473
8137.89 463
8138.75 529
8139.60 500
8140.45 483
8141.30 518
8142.15 587
8143.00 576
8143.86 550
8144.71 509
8145.56 550
8146.41 578
8147.26 552
8148.12 586
8148.97 598
8149.82 578
8150.67 653
8151.52 681
8152.38 585
8153.23 723
8154.08 718
8154.93 797
8155.78 774
8156.64 715
8157.49 718
8158.34 673
8159.19 614
8160.05 581
8160.90 518
8161.75 587
8162.61 584
8163.46 516
8164.31 529
8165.16 567
8166.02 614
8166.87 563
8167.72 534
8168.58 571
8169.43 516
8170.28 530
8171.14 518
8171.99 540
8172.84 515
8173.70 510
8174.55 534
8175.40 497
8176.26 542
8177.11 499
8177.96 511
8178.82 509
8179.67 548
8180.52 562
8181.38 497
8182.23 492
8183.08 489
8183.94 543
8184.79 513
8185.65 457
8186.50 439
8187.35 492
8188.21 439
8189.06 495
8189.92 460
8190.77 465
8191.63 450
8192.48 468
8193.33 479
8194.19 530
8195.04 460
8195.90 452
8196.75 464
8197.61 409
8198.46 434
8199.32 427
8200.17 491
8201.02 461
8201.88 348
8202.73 449
8203.59 449
8204.44 488
8205.30 432
8206.15 433
8207.01 502
8207.86 448
8208.72 400
8209.57 456
8210.43 442
8211.29 430
8212.14 413
8213.00 437
8213.85 458
8214.71 374
8215.56 418
8216.42 441
8217.27 422
8218.13 434
8218.98 407
8219.84 410
8220.70 404
8221.55 416
8222.41 423
8223.26 381
8224.12 411
8224.98 381
8225.83 381
8226.69 379
8227.54 386
8228.40 474
8229.26 452
8230.11 436
8230.97 423
8231.83 424
8232.68 395
8233.54 390
8234.39 417
8235.25 348
8236.11 406
8236.96 415
8237.82 359
8238.68 376
8239.53 441
8240.39 399
8241.25 353
8242.11 406
8242.96 413
8243.82 403
8244.68 458
8245.53 431
8246.39 423
8247.25 423
8248.10 410
8248.96 461
8249.82 381
8250.68 363
8251.53 425
8252.39 381
8253.25 359
8254.11 402
8254.96 468
8255.82 469
8256.68 448
8257.54 438
8258.39 443
8259.25 443
8260.11 418
8260.97 430
8261.83 462
8262.68 431
8263.54 395
8264.40 397
8265.26 398
8266.12 408
8266.97 443
8267.83 397
8268.69 490
8269.55 477
8270.41 431
8271.27 448
8272.12 493
8272.98 436
8273.84 415
8274.70 464
8275.56 441
8276.42 469
8277.28 467
8278.13 478
8278.99 455
8279.85 446
8280.71 484
8281.57 452
8282.43 419
8283.29 393
8284.15 454
8285.01 464
8285.87 456
8286.72 442
8287.58 437
8288.44 468
8289.30 523
8290.16 496
8291.02 527
8291.88 575
8292.74 569
8293.60 588
8294.46 503
8295.32 485
8296.18 454
8297.04 502
8297.90 536
8298.76 508
8299.62 466
8300.48 492
8301.34 492
8302.20 480
8303.06 508
8303.92 446
8304.78 471
8305.64 402
8306.50 481
8307.36 432
8308.22 469
8309.08 484
8309.94 481
8310.80 473
8311.66 498
8312.52 573
8313.38 562
8314.24 463
8315.10 455
8315.96 481
8316.83 516
8317.69 549
8318.55 554
8319.41 479
8320.27 461
8321.13 485
8321.99 465
8322.85 440
8323.71 433
8324.57 456
8325.44 472
8326.30 501
8327.16 467
8328.02 448
8328.88 411
8329.74 390
8330.60 401
8331.47 439
8332.33 396
8333.19 500
8334.05 436
8334.91 398
8335.77 410
8336.64 453
8337.50 449
8338.36 485
8339.22 450
8340.08 442
8340.94 399
8341.81 410
8342.67 480
8343.53 505
8344.39 487
8345.26 532
8346.12 461
8346.98 417
8347.84 389
8348.71 439
8349.57 442
8350.43 428
8351.29 416
8352.16 431
8353.02 388
8353.88 439
8354.74 452
8355.61 444
8356.47 444
8357.33 458
8358.19 413
8359.06 415
8359.92 429
8360.78 402
8361.65 377
8362.51 393
8363.37 381
8364.24 402
8365.10 397
8365.96 436
8366.83 440
8367.69 460
8368.55 443
8369.42 459
8370.28 493
8371.14 392
8372.01 463
8372.87 484
8373.73 414
8374.60 392
8375.46 435
8376.33 416
8377.19 414
8378.05 376
8378.92 398
8379.78 422
8380.65 425
8381.51 390
8382.37 402
8383.24 409
8384.10 480
8384.97 434
8385.83 457
8386.70 474
8387.56 464
8388.42 486
8389.29 476
8390.15 458
8391.02 449
8391.88 414
8392.75 397
8393.61 412
8394.48 420
8395.34 451
8396.21 407
8397.07 368
8397.94 394
8398.80 454
8399.67 435
8400.53 420
8401.40 474
8402.26 467
8403.13 504
8403.99 481
8404.86 402
8405.72 386
8406.59 438
8407.45 410
8408.32 408
8409.19 429
8410.05 423
8410.92 426
8411.78 407
8412.65 443
8413.51 448
8414.38 441
8415.25 473
8416.11 474
8416.98 369
8417.84 471
8418.71 456
8419.58 462
8420.44 520
8421.31 541
8422.17 514
8423.04 505
8423.91 498
8424.77 505
8425.64 509
8426.51 534
8427.37 561
8428.24 530
8429.11 509
8429.97 585
8430.84 540
8431.71 492
8432.57 554
8433.44 575
8434.31 588
8435.17 618
8436.04 597
8436.91 559
8437.77 618
8438.64 633
8439.51 731
8440.38 691
8441.24 812
8442.11 824
8442.98 855
8443.84 833
8444.71 849
8445.58 820
8446.45 817
8447.31 835
8448.18 732
8449.05 770
8449.92 727
8450.78 690
8451.65 712
8452.52 715
8453.39 766
8454.26 808
8455.12 774
8455.99 705
8456.86 754
8457.73 763
8458.60 797
8459.46 685
8460.33 789
8461.20 795
8462.07 739
8462.94 711
8463.81 731
8464.67 832
8465.54 863
8466.41 992
8467.28 1138
8468.15 1327
8469.02 1556
8469.89 1771
8470.75 1779
8471.62 1872
8472.49 1602
8473.36 1407
8474.23 1254
8475.10 1131
8475.97 994
8476.84 833
8477.71 760
8478.57 652
8479.44 585
8480.31 590
8481.18 555
8482.05 611
8482.92 581
8483.79 639
8484.66 562
8485.53 475
8486.40 485
8487.27 516
8488.14 539
8489.01 572
8489.88 530
8490.75 564
8491.62 542
8492.49 560
8493.36 560
8494.23 548
8495.10 501
8495.97 521
8496.84 477
8497.71 521
8498.58 533
8499.45 572
8500.32 528
8501.19 580
8502.06 557
8502.93 570
8503.80 531
8504.67 577
8505.54 566
8506.41 548
8507.28 581
8508.15 694
8509.02 726
8509.89 640
8510.76 662
8511.63 634
8512.51 563
8513.38 574
8514.25 599
8515.12 558
8515.99 558
8516.86 543
8517.73 593
8518.60 552
8519.47 537
8520.35 582
8521.22 598
8522.09 593
8522.96 561
8523.83 585
8524.70 522
8525.57 574
8526.45 628
8527.32 636
8528.19 639
8529.06 614
8529.93 611
8530.80 610
8531.68 605
8532.55 589
8533.42 631
8534.29 600
8535.16 539
8536.04 648
8536.91 600
8537.78 562
8538.65 601
8539.52 589
8540.40 642
8541.27 609
8542.14 581
8543.01 683
8543.89 624
8544.76 676
8545.63 673
8546.50 704
8547.38 773
8548.25 784
8549.12 683
8549.99 734
8550.87 816
8551.74 844
8552.61 831
8553.49 878
8554.36 953
8555.23 905
8556.11 828
8556.98 817
8557.85 741
8558.73 717
8559.60 641
8560.47 674
8561.35 580
8562.22 613
8563.09 582
8563.97 504
8564.84 503
8565.71 480
8566.59 553
8567.46 504
8568.33 512
8569.21 538
8570.08 504
8570.96 561
8571.83 518
8572.70 557
8573.58 506
8574.45 521
8575.33 512
8576.20 531
8577.07 529
8577.95 484
8578.82 548
8579.70 627
8580.57 574
8581.45 526
8582.32 554
8583.19 533
8584.07 499
8584.94 542
8585.82 594
8586.69 593
8587.57 527
8588.44 625
8589.32 609
8590.19 533
8591.07 560
8591.94 517
8592.82 543
8593.69 504
8594.57 526
8595.44 541
8596.32 567
8597.19 565
8598.07 540
8598.94 512
8599.82 573
8600.69 550
8601.57 531
8602.44 498
8603.32 522
8604.20 542
8605.07 535
8605.95 559
8606.82 518
8607.70 560
8608.57 530
8609.45 561
8610.33 568
8611.20 606
8612.08 582
8612.95 544
8613.83 602
8614.71 603
8615.58 599
8616.46 560
8617.33 624
8618.21 626
8619.09 687
8619.96 678
8620.84 631
8621.72 667
8622.59 658
8623.47 615
8624.35 651
8625.22 621
8626.10 631
8626.98 693
8627.85 712
8628.73 781
8629.61 767
8630.48 738
8631.36 845
8632.24 809
8633.11 798
8633.99 809
8634.87 776
8635.74 810
8636.62 752
8637.50 758
8638.38 770
8639.25 861
8640.13 822
8641.01 892
8641.89 797
8642.76 743
8643.64 846
8644.52 878
8645.40 916
8646.27 900
8647.15 906
8648.03 934
8648.91 1051
8649.79 1059
8650.66 991
8651.54 1051
8652.42 981
8653.30 1022
8654.18 1024
8655.05 992
8655.93 956
8656.81 998
8657.69 1109
8658.57 1103
8659.45 1116
8660.32 1181
8661.20 1080
8662.08 1117
8662.96 1111
8663.84 1116
8664.72 1094
8665.60 1090
8666.47 1109
8667.35 1281
8668.23 1312
8669.11 1413
8669.99 1505
8670.87 1782
8671.75 2020
8672.63 2259
8673.51 2389
8674.38 2496
8675.26 2636
8676.14 2588
8677.02 2395
8677.90 2144
8678.78 2042
8679.66 1755
8680.54 1570
8681.42 1457
8682.30 1440
8683.18 1392
8684.06 1410
8684.94 1400
8685.82 1441
8686.70 1560
8687.58 1749
8688.46 2117
8689.34 2568
8690.22 3170
8691.10 3911
8691.98 4241
8692.86 4574
8693.74 4384
8694.62 4219
8695.50 3704
8696.38 3124
8697.26 2615
8698.14 2174
8699.02 1874
8699.90 1547
8700.78 1397
8701.66 1325
8702.54 1227
8703.42 1152
8704.30 1093
8705.18 1052
8706.06 1053
8706.94 986
8707.82 984
8708.71 961
8709.59 924
8710.47 899
8711.35 925
8712.23 967
8713.11 972
8713.99 932
8714.87 932
8715.75 807
8716.64 735
8717.52 757
8718.40 844
8719.28 872
8720.16 840
8721.04 938
8721.92 829
8722.81 824
8723.69 779
8724.57 855
8725.45 933
8726.33 853
8727.21 885
8728.10 918
8728.98 957
8729.86 1028
8730.74 1019
8731.62 1019
8732.51 959
8733.39 991
8734.27 925
8735.15 841
8736.03 810
8736.92 756
8737.80 774
8738.68 700
8739.56 758
8740.45 708
8741.33 689
8742.21 676
8743.09 683
8743.98 716
8744.86 732
8745.74 814
8746.63 806
8747.51 796
8748.39 738
8749.27 740
8750.16 824
8751.04 780
8751.92 745
8752.81 768
8753.69 888
8754.57 845
8755.46 782
8756.34 851
8757.22 882
8758.11 865
8758.99 794
8759.87 843
8760.76 842
8761.64 806
8762.52 816
8763.41 818
8764.29 809
8765.17 797
8766.06 918
8766.94 915
8767.83 964
8768.71 947
8769.59 818
8770.48 820
8771.36 878
8772.25 820
8773.13 802
8774.01 780
8774.90 801
8775.78 710
8776.67 695
8777.55 681
8778.44 654
8779.32 633
8780.20 588
8781.09 595
8781.97 714
8782.86 637
8783.74 615
8784.63 630
8785.51 646
8786.40 652
8787.28 599
8788.17 646
8789.05 602
8789.94 582
8790.82 549
8791.71 627
8792.59 683
8793.48 659
8794.36 626
8795.25 652
8796.13 671
8797.02 570
8797.90 600
8798.79 657
8799.67 630
8800.56 648
8801.45 612
8802.33 637
8803.22 610
8804.10 651
8804.99 634
8805.87 655
8806.76 597
8807.65 588
8808.53 667
8809.42 613
8810.30 635
8811.19 592
8812.08 575
8812.96 571
8813.85 600
8814.73 562
8815.62 532
8816.51 522
8817.39 552
8818.28 585
8819.17 570
8820.05 545
8820.94 574
8821.83 581
8822.71 598
8823.60 513
8824.49 555
8825.37 622
8826.26 631
8827.15 590
8828.03 603
8828.92 570
8829.81 569
8830.69 571
8831.58 590
8832.47 600
8833.36 533
8834.24 529
8835.13 489
8836.02 491
8836.90 496
8837.79 503
8838.68 525
8839.57 541
8840.45 602
8841.34 512
8842.23 527
8843.12 561
8844.01 541
8844.89 548
8845.78 535
8846.67 550
8847.56 477
8848.44 420
8849.33 412
8850.22 442
8851.11 508
8852.00 508
8852.88 456
8853.77 443
8854.66 472
8855.55 424
8856.44 407
8857.33 467
8858.21 472
8859.10 482
8859.99 480
8860.88 477
8861.77 465
8862.66 477
8863.55 483
8864.43 511
8865.32 502
8866.21 483
8867.10 496
8867.99 481
8868.88 489
8869.77 482
8870.66 454
8871.55 452
8872.44 450
8873.32 429
8874.21 453
8875.10 466
8875.99 448
8876.88 391
8877.77 435
8878.66 467
8879.55 445
8880.44 419
8881.33 459
8882.22 431
8883.11 415
8884.00 423
8884.89 468
8885.78 452
8886.67 443
8887.56 480
8888.45 522
8889.34 467
8890.23 443
8891.12 438
8892.01 498
8892.90 433
8893.79 437
8894.68 411
8895.57 342
8896.46 355
8897.35 403
8898.24 384
8899.13 358
8900.02 385
8900.91 405
8901.80 389
8902.69 462
8903.58 448
8904.47 465
8905.36 393
8906.26 413
8907.15 408
8908.04 388
8908.93 393
8909.82 392
8910.71 442
8911.60 401
8912.49 383
8913.38 407
8914.28 428
8915.17 405
8916.06 389
8916.95 456
8917.84 384
8918.73 336
8919.62 354
8920.52 373
8921.41 385
8922.30 348
8923.19 372
8924.08 400
8924.97 381
8925.87 350
8926.76 312
8927.65 335
8928.54 376
8929.43 396
8930.33 333
8931.22 341
8932.11 357
8933.00 373
8933.89 388
8934.79 339
8935.68 349
8936.57 361
8937.46 373
8938.36 417
8939.25 372
8940.14 379
8941.03 372
8941.93 349
8942.82 325
8943.71 321
8944.60 338
8945.50 304
8946.39 383
8947.28 404
8948.18 363
8949.07 336
8949.96 346
8950.85 342
8951.75 314
8952.64 358
8953.53 400
8954.43 372
8955.32 419
8956.21 368
8957.11 354
8958.00 389
8958.89 368
8959.79 366
8960.68 364
8961.57 351
8962.47 364
8963.36 357
8964.26 378
8965.15 411
8966.04 407
8966.94 354
8967.83 323
8968.73 379
8969.62 346
8970.51 352
8971.41 374
8972.30 387
8973.20 347
8974.09 378
8974.98 421
8975.88 404
8976.77 421
8977.67 421
8978.56 429
8979.46 429
8980.35 378
8981.25 375
8982.14 344
8983.03 386
8983.93 340
8984.82 344
8985.72 331
8986.61 358
8987.51 362
8988.40 358
8989.30 369
8990.19 387
8991.09 384
8991.98 391
8992.88 340
8993.77 343
8994.67 359
8995.56 347
8996.46 334
8997.36 314
8998.25 382
8999.15 419
9000.04 370
9000.94 337
9001.83 367
9002.73 380
9003.62 335
9004.52 314
9005.42 314
9006.31 284
9007.21 348
9008.10 383
9009.00 356
9009.90 359
9010.79 334
9011.69 351
9012.58 340
9013.48 356
9014.38 337
9015.27 304
9016.17 345
9017.07 359
9017.96 314
9018.86 320
9019.76 309
9020.65 348
9021.55 366
9022.44 321
9023.34 314
9024.24 310
9025.14 285
9026.03 296
9026.93 296
9027.83 334
9028.72 344
9029.62 353
9030.52 348
9031.41 297
9032.31 310
9033.21 353
9034.11 355
9035.00 370
9035.90 380
9036.80 351
9037.69 322
9038.59 369
9039.49 391
9040.39 305
9041.28 312
9042.18 338
9043.08 297
9043.98 292
9044.88 328
9045.77 290
9046.67 323
9047.57 383
9048.47 372
9049.36 383
9050.26 339
9051.16 330
9052.06 346
9052.96 424
9053.86 367
9054.75 304
9055.65 404
9056.55 350
9057.45 372
9058.35 327
9059.25 402
9060.14 362
9061.04 339
9061.94 350
9062.84 344
9063.74 392
9064.64 401
9065.54 419
9066.44 416
9067.33 351
9068.23 348
9069.13 354
9070.03 362
9070.93 382
9071.83 334
9072.73 390
9073.63 378
9074.53 389
9075.43 412
9076.33 419
9077.22 388
9078.12 410
9079.02 395
9079.92 403
9080.82 411
9081.72 420
9082.62 411
9083.52 449
9084.42 438
9085.32 391
9086.22 400
9087.12 455
9088.02 524
9088.92 477
9089.82 476
9090.72 516
9091.62 459
9092.52 443
9093.42 436
9094.32 421
9095.22 492
9096.12 392
9097.02 367
9097.92 410
9098.82 407
9099.72 409
9100.62 362
9101.52 365
9102.43 393
9103.33 410
9104.23 403
9105.13 393
9106.03 393
9106.93 382
9107.83 364
9108.73 412
9109.63 413
9110.53 444
9111.43 365
9112.33 408
9113.24 383
9114.14 347
9115.04 343
9115.94 356
9116.84 345
9117.74 358
9118.64 335
9119.55 355
9120.45 393
9121.35 352
9122.25 370
9123.15 349
9124.05 357
9124.96 412
9125.86 339
9126.76 354
9127.66 330
9128.56 374
9129.46 349
9130.37 322
9131.27 351
9132.17 377
9133.07 361
9133.97 377
9134.88 355
9135.78 361
9136.68 338
9137.58 358
9138.49 344
9139.39 327
9140.29 348
9141.19 361
9142.10 340
9143.00 329
9143.90 375
9144.80 322
9145.71 315
9146.61 324
9147.51 325
9148.42 292
9149.32 319
9150.22 337
9151.12 296
9152.03 326
9152.93 341
9153.83 387
9154.74 381
9155.64 324
9156.54 322
9157.45 329
9158.35 291
9159.25 296
9160.16 294
9161.06 346
9161.96 378
9162.87 347
9163.77 352
9164.68 340
9165.58 324
9166.48 371
9167.39 315
9168.29 298
9169.19 365
9170.10 318
9171.00 338
9171.91 291
9172.81 309
9173.72 325
9174.62 332
9175.52 322
9176.43 321
9177.33 307
9178.24 282
9179.14 302
9180.05 321
9180.95 336
9181.85 361
9182.76 346
9183.66 342
9184.57 335
9185.47 313
9186.38 367
9187.28 354
9188.19 312
9189.09 313
9190.00 269
9190.90 272
9191.81 316
9192.71 327
9193.62 272
9194.52 318
9195.43 348
9196.33 300
9197.24 323
9198.14 375
9199.05 374
9199.96 343
9200.86 292
9201.77 329
9202.67 328
9203.58 313
9204.48 333
9205.39 385
9206.29 326
9207.20 322
9208.11 341
9209.01 344
9209.92 321
9210.82 285
9211.73 346
9212.64 340
9213.54 320
9214.45 340
9215.35 344
9216.26 367
9217.17 341
9218.07 371
9218.98 322
9219.89 293
9220.79 346
9221.70 321
9222.61 335
9223.51 304
9224.42 344
9225.33 367
9226.23 347
9227.14 352
9228.05 336
9228.95 331
9229.86 348
9230.77 321
9231.67 301
9232.58 348
9233.49 306
9234.40 281
9235.30 266
9236.21 285
9237.12 329
9238.02 342
9238.93 310
9239.84 304
9240.75 334
9241.65 278
9242.56 268
9243.47 309
9244.38 311
9245.28 296
9246.19 280
9247.10 284
9248.01 334
9248.92 301
9249.82 297
9250.73 310
9251.64 306
9252.55 291
9253.46 297
9254.36 375
9255.27 367
9256.18 298
9257.09 293
9258.00 352
9258.90 378
9259.81 303
9260.72 315
9261.63 316
9262.54 327
9263.45 354
9264.36 339
9265.26 308
9266.17 318
9267.08 323
9267.99 337
9268.90 331
9269.81 304
9270.72 292
9271.63 311
9272.54 371
9273.44 364
9274.35 274
9275.26 278
9276.17 348
9277.08 310
9277.99 317
9278.90 345
9279.81 350
9280.72 337
9281.63 291
9282.54 315
9283.45 347
9284.36 300
9285.27 290
9286.18 312
9287.09 334
9288.00 302
9288.91 293
9289.82 302
9290.73 313
9291.64 304
9292.55 371
9293.46 360
9294.37 318
9295.28 325
9296.19 343
9297.10 347
9298.01 366
9298.92 313
9299.83 335
9300.74 347
9301.65 344
9302.56 358
9303.47 354
9304.38 353
9305.29 414
9306.20 399
9307.11 412
9308.02 407
9308.93 413
9309.84 436
9310.75 354
9311.67 327
9312.58 418
9313.49 396
9314.40 358
9315.31 387
9316.22 360
9317.13 347
9318.04 411
9318.95 315
9319.87 310
9320.78 334
9321.69 339
9322.60 285
9323.51 374
9324.42 359
9325.34 363
9326.25 375
9327.16 371
9328.07 356
9328.98 353
9329.89 332
9330.81 321
9331.72 329
9332.63 376
9333.54 333
9334.45 319
9335.37 334
9336.28 346
9337.19 372
9338.10 336
9339.01 340
9339.93 301
9340.84 277
9341.75 284
9342.66 358
9343.58 381
9344.49 374
9345.40 324
9346.31 306
9347.23 348
9348.14 334
9349.05 306
9349.97 286
9350.88 277
9351.79 363
9352.70 363
9353.62 346
9354.53 317
9355.44 281
9356.36 364
9357.27 360
9358.18 382
9359.10 298
9360.01 313
9360.92 331
9361.84 312
9362.75 352
9363.66 343
9364.58 284
9365.49 272
9366.40 275
9367.32 327
9368.23 297
9369.15 283
9370.06 341
9370.97 347
9371.89 358
9372.80 375
9373.71 360
9374.63 337
9375.54 349
9376.46 296
9377.37 309
9378.29 319
9379.20 295
9380.11 320
9381.03 306
9381.94 303
9382.86 307
9383.77 320
9384.69 324
9385.60 321
9386.51 367
9387.43 340
9388.34 396
9389.26 358
9390.17 273
9391.09 292
9392.00 319
9392.92 329
9393.83 307
9394.75 323
9395.66 355
9396.58 302
9397.49 329
9398.41 313
9399.32 324
9400.24 334
9401.15 351
9402.07 325
9402.99 287
9403.90 314
9404.82 321
9405.73 362
9406.65 288
9407.56 307
9408.48 328
9409.39 329
9410.31 325
9411.23 361
9412.14 364
9413.06 410
9413.97 372
9414.89 336
9415.81 286
9416.72 301
9417.64 354
9418.55 301
9419.47 310
9420.39 315
9421.30 337
9422.22 315
9423.14 305
9424.05 365
9424.97 288
9425.89 318
9426.80 314
9427.72 318
9428.64 334
9429.55 365
9430.47 329
9431.39 302
9432.30 325
9433.22 354
9434.14 353
9435.05 384
9435.97 323
9436.89 301
9437.80 372
9438.72 342
9439.64 318
9440.56 340
9441.47 312
9442.39 368
9443.31 319
9444.23 333
9445.14 331
9446.06 324
9446.98 302
9447.90 368
9448.81 372
9449.73 414
9450.65 460
9451.57 431
9452.48 490
9453.40 451
9454.32 496
9455.24 509
9456.16 488
9457.07 444
9457.99 368
9458.91 412
9459.83 391
9460.75 361
9461.66 384
9462.58 390
9463.50 401
9464.42 371
9465.34 373
9466.26 360
9467.18 350
9468.09 371
9469.01 391
9469.93 375
9470.85 388
9471.77 371
9472.69 376
9473.61 369
9474.53 388
9475.44 370
9476.36 367
9477.28 346
9478.20 369
9479.12 403
9480.04 403
9480.96 405
9481.88 396
9482.80 350
9483.72 409
9484.64 383
9485.56 341
9486.47 382
9487.39 372
9488.31 362
9489.23 393
9490.15 366
9491.07 385
9491.99 360
9492.91 344
9493.83 373
9494.75 372
9495.67 381
9496.59 384
9497.51 342
9498.43 330
9499.35 334
9500.27 340
9501.19 350
9502.11 349
9503.03 371
9503.95 409
9504.87 404
9505.79 356
9506.71 374
9507.64 359
9508.56 366
9509.48 399
9510.40 359
9511.32 376
9512.24 417
9513.16 447
9514.08 423
9515.00 403
9515.92 402
9516.84 400
9517.76 429
9518.68 422
9519.61 379
9520.53 360
9521.45 387
9522.37 355
9523.29 424
9524.21 406
9525.13 418
9526.05 380
9526.98 406
9527.90 401
9528.82 375
9529.74 486
9530.66 520
9531.58 481
9532.51 510
9533.43 413
9534.35 452
9535.27 469
9536.19 433
9537.11 400
9538.04 405
9538.96 413
9539.88 421
9540.80 382
9541.73 434
9542.65 422
9543.57 401
9544.49 413
9545.41 383
9546.34 388
9547.26 433
9548.18 448
9549.10 355
9550.03 360
9550.95 361
9551.87 383
9552.79 431
9553.72 364
9554.64 316
9555.56 349
9556.49 418
9557.41 408
9558.33 405
9559.25 447
9560.18 465
9561.10 442
9562.02 443
9562.95 446
9563.87 474
9564.79 461
9565.72 445
9566.64 428
9567.56 471
9568.49 456
9569.41 453
9570.33 431
9571.26 469
9572.18 426
9573.11 396
9574.03 431
9574.95 436
9575.88 424
9576.80 366
9577.72 406
9578.65 468
9579.57 398
9580.50 361
9581.42 377
9582.34 377
9583.27 449
9584.19 377
9585.12 422
9586.04 413
9586.97 432
9587.89 432
9588.81 410
9589.74 416
9590.66 384
9591.59 431
9592.51 400
9593.44 423
9594.36 435
9595.29 457
9596.21 526
9597.14 483
9598.06 443
9598.99 481
9599.91 460
9600.84 458
9601.76 451
9602.69 512
9603.61 470
9604.54 504
9605.46 545
9606.39 499
9607.31 492
9608.24 499
9609.16 474
9610.09 478
9611.01 488
9611.94 545
9612.87 510
9613.79 504
9614.72 508
9615.64 533
9616.57 502
9617.49 576
9618.42 521
9619.35 505
9620.27 486
9621.20 492
9622.12 523
9623.05 482
9623.98 541
9624.90 571
9625.83 515
9626.76 595
9627.68 583
9628.61 582
9629.53 571
9630.46 590
9631.39 562
9632.31 588
9633.24 573
9634.17 631
9635.09 616
9636.02 583
9636.95 589
9637.87 658
9638.80 635
9639.73 652
9640.65 658
9641.58 664
9642.51 709
9643.44 668
9644.36 673
9645.29 647
9646.22 643
9647.14 701
9648.07 745
9649.00 742
9649.93 756
9650.85 807
9651.78 796
9652.71 745
9653.64 795
9654.56 798
9655.49 803
9656.42 868
9657.35 811
9658.27 762
9659.20 757
9660.13 765
9661.06 823
9661.99 798
9662.91 808
9663.84 870
9664.77 789
9665.70 860
9666.63 872
9667.56 901
9668.48 951
9669.41 953
9670.34 982
9671.27 986
9672.20 964
9673.13 984
9674.05 979
9674.98 922
9675.91 945
9676.84 953
9677.77 979
9678.70 922
9679.63 972
9680.56 1040
9681.48 1141
9682.41 1153
9683.34 1102
9684.27 1216
9685.20 1171
9686.13 1121
9687.06 1178
9687.99 1123
9688.92 1214
9689.85 1225
9690.78 1223
9691.71 1224
9692.63 1230
9693.56 1379
9694.49 1445
9695.42 1566
9696.35 1716
9697.28 1766
9698.21 1943
9699.14 2119
9700.07 2088
9701.00 1981
9701.93 1779
9702.86 1696
9703.79 1550
9704.72 1528
9705.65 1354
9706.58 1227
9707.51 1306
9708.44 1203
9709.37 1346
9710.30 1287
9711.23 1365
9712.16 1447
9713.09 1572
9714.02 1633
9714.95 1607
9715.89 1629
9716.82 1527
9717.75 1500
9718.68 1470
9719.61 1348
9720.54 1284
9721.47 1264
9722.40 1171
9723.33 1071
9724.26 1109
9725.19 1036
9726.12 1086
9727.06 1171
9727.99 1203
9728.92 1206
9729.85 1161
9730.78 1155
9731.71 1214
9732.64 1259
9733.57 1285
9734.51 1249
9735.44 1277
9736.37 1247
9737.30 1157
9738.23 1070
9739.16 987
9740.10 1093
9741.03 983
9741.96 883
9742.89 889
9743.82 920
9744.75 908
9745.69 887
9746.62 876
9747.55 922
9748.48 890
9749.41 862
9750.35 878
9751.28 860
9752.21 919
9753.14 917
9754.08 885
9755.01 873
9755.94 842
9756.87 884
9757.81 823
9758.74 877
9759.67 893
9760.60 876
9761.54 920
9762.47 896
9763.40 879
9764.34 892
9765.27 976
9766.20 926
9767.13 899
9768.07 877
9769.00 894
9769.93 846
9770.87 895
9771.80 854
9772.73 906
9773.67 952
9774.60 896
9775.53 917
9776.47 1005
9777.40 980
9778.33 965
9779.27 1073
9780.20 1089
9781.14 1040
9782.07 1091
9783.00 1148
9783.94 1026
9784.87 962
9785.80 1008
9786.74 965
9787.67 863
9788.61 894
9789.54 837
9790.47 853
9791.41 893
9792.34 855
9793.28 860
9794.21 806
9795.15 963
9796.08 943
9797.01 934
9797.95 938
9798.88 967
9799.82 918
9800.75 971
9801.69 919
9802.62 895
9803.56 884
9804.49 776
9805.43 778
9806.36 758
9807.30 771
9808.23 747
9809.17 714
9810.10 696
9811.04 689
9811.97 735
9812.91 723
9813.84 702
9814.78 700
9815.71 690
9816.65 671
9817.58 597
9818.52 652
9819.46 727
9820.39 619
9821.33 599
9822.26 597
9823.20 638
9824.13 596
9825.07 610
9826.00 585
9826.94 618
9827.88 564
9828.81 557
9829.75 619
9830.68 576
9831.62 631
9832.56 639
9833.49 661
9834.43 637
9835.37 632
9836.30 562
9837.24 601
9838.17 625
9839.11 599
9840.05 643
9840.98 594
9841.92 593
9842.86 645
9843.79 595
9844.73 608
9845.67 565
9846.60 576
9847.54 578
9848.48 585
9849.42 594
9850.35 666
9851.29 667
9852.23 620
9853.16 552
9854.10 556
9855.04 593
9855.98 638
9856.91 570
9857.85 645
9858.79 648
9859.72 597
9860.66 534
9861.60 583
9862.54 589
9863.47 579
9864.41 554
9865.35 551
9866.29 556
9867.23 546
9868.16 543
9869.10 594
9870.04 535
9870.98 562
9871.92 590
9872.85 572
9873.79 636
9874.73 573
9875.67 510
9876.61 532
9877.54 543
9878.48 561
9879.42 544
9880.36 583
9881.30 588
9882.24 549
9883.18 538
9884.11 522
9885.05 568
9885.99 610
9886.93 510
9887.87 508
9888.81 540
9889.75 538
9890.69 504
9891.62 539
9892.56 502
9893.50 475
9894.44 501
9895.38 529
9896.32 528
9897.26 588
9898.20 530
9899.14 508
9900.08 479
9901.02 449
9901.96 481
9902.90 537
9903.83 514
9904.77 515
9905.71 551
9906.65 537
9907.59 494
9908.53 522
9909.47 516
9910.41 513
9911.35 528
9912.29 531
9913.23 538
9914.17 503
9915.11 498
9916.05 539
9916.99 581
9917.93 558
9918.87 565
9919.81 563
9920.75 536
9921.69 518
9922.64 576
9923.58 782
9924.52 776
9925.46 909
9926.40 872
9927.34 810
9928.28 864
9929.22 859
9930.16 779
9931.10 756
9932.04 700
9932.98 702
9933.92 607
9934.87 540
9935.81 565
9936.75 574
9937.69 549
9938.63 567
9939.57 467
9940.51 514
9941.45 544
9942.39 579
9943.34 526
9944.28 491
9945.22 460
9946.16 500
9947.10 512
9948.04 535
9948.99 571
9949.93 507
9950.87 448
9951.81 454
9952.75 477
9953.69 558
9954.64 581
9955.58 513
9956.52 471
9957.46 539
9958.41 513
9959.35 445
9960.29 514
9961.23 501
9962.17 539
9963.12 533
9964.06 564
9965.00 585
9965.94 531
9966.89 576
9967.83 554
9968.77 603
9969.71 538
9970.66 541
9971.60 575
9972.54 559
9973.49 561
9974.43 563
9975.37 620
9976.31 610
9977.26 661
9978.20 623
9979.14 543
9980.09 486
9981.03 538
9981.97 507
9982.92 550
9983.86 574
9984.80 477
9985.75 507
9986.69 499
9987.63 513
9988.58 470
9989.52 479
9990.46 476
9991.41 482
9992.35 471
9993.30 473
9994.24 489
9995.18 485
9996.13 488
9997.07 472
9998.02 524
9998.96 510
9999.90 477
10000.85 443
10001.79 495
10002.74 515
10003.68 472
10004.62 420
10005.57 428
10006.51 454
10007.46 461
10008.40 431
10009.35 446
10010.29 458
10011.24 405
10012.18 429
10013.13 425
10014.07 407
10015.01 442
10015.96 439
10016.90 397
10017.85 428
10018.79 431
10019.74 432
10020.68 435
10021.63 428
10022.58 438
10023.52 448
10024.47 447
10025.41 471
10026.36 464
10027.30 430
10028.25 414
10029.19 402
10030.14 378
10031.08 377
10032.03 409
10032.98 399
10033.92 371
10034.87 362
10035.81 342
10036.76 393
10037.70 439
10038.65 407
10039.60 456
10040.54 377
10041.49 395
10042.43 383
10043.38 404
10044.33 413
10045.27 341
10046.22 351
10047.17 352
10048.11 402
10049.06 410
10050.00 385
10050.95 374
10051.90 377
10052.84 364
10053.79 368
10054.74 432
10055.68 495
10056.63 457
10057.58 421
10058.52 435
10059.47 465
10060.42 419
10061.37 391
10062.31 380
10063.26 394
10064.21 384
10065.15 365
10066.10 371
10067.05 328
10068.00 382
10068.94 364
10069.89 352
10070.84 387
10071.79 357
10072.73 370
10073.68 395
10074.63 370
10075.58 384
10076.52 395
10077.47 391
10078.42 367
10079.37 363
10080.32 362
10081.26 404
10082.21 411
10083.16 404
10084.11 351
10085.06 369
10086.00 342
10086.95 395
10087.90 395
10088.85 392
10089.80 374
10090.75 380
10091.69 374
10092.64 365
10093.59 370
10094.54 402
10095.49 368
10096.44 403
10097.39 392
10098.33 405
10099.28 365
10100.23 369
10101.18 343
10102.13 380
10103.08 373
10104.03 361
10104.98 350
10105.93 317
10106.87 341
10107.82 369
10108.77 404
10109.72 383
10110.67 355
10111.62 360
10112.57 344
10113.52 366
10114.47 325
10115.42 331
10116.37 319
10117.32 328
10118.27 365
10119.22 356
10120.17 319
10121.12 361
10122.07 325
10123.02 329
10123.97 362
10124.92 372
10125.87 335
10126.82 381
10127.77 348
10128.72 356
10129.67 407
10130.62 353
10131.57 319
10132.52 328
10133.47 359
10134.42 357
10135.37 356
10136.32 332
10137.27 341
10138.22 380
10139.17 380
10140.12 353
10141.07 376
10142.02 386
10142.98 382
10143.93 359
10144.88 371
10145.83 412
10146.78 398
10147.73 369
10148.68 338
10149.63 388
10150.58 356
10151.54 352
10152.49 377
10153.44 379
10154.39 352
10155.34 341
10156.29 384
10157.24 392
10158.20 332
10159.15 381
10160.10 400
10161.05 473
10162.00 415
10162.95 430
10163.91 451
10164.86 444
10165.81 407
10166.76 436
10167.71 445
10168.67 416
10169.62 433
10170.57 403
10171.52 424
10172.47 424
10173.43 455
10174.38 479
10175.33 451
10176.28 439
10177.24 434
10178.19 474
10179.14 439
10180.09 501
10181.05 457
10182.00 459
10182.95 468
10183.90 439
10184.86 521
10185.81 523
10186.76 520
10187.72 479
10188.67 459
10189.62 442
10190.58 503
10191.53 546
10192.48 513
10193.43 535
10194.39 583
10195.34 592
10196.29 551
10197.25 501
10198.20 537
10199.16 545
10200.11 541
10201.06 591
10202.02 555
10202.97 668
10203.92 762
10204.88 711
10205.83 772
10206.78 763
10207.74 790
10208.69 775
10209.65 633
10210.60 728
10211.55 625
10212.51 620
10213.46 565
10214.42 502
10215.37 533
10216.33 561
10217.28 537
10218.23 559
10219.19 556
10220.14 499
10221.10 504
10222.05 506
10223.01 561
10223.96 585
10224.92 489
10225.87 451
10226.83 443
10227.78 439
10228.74 500
10229.69 469
10230.65 508
10231.60 545
10232.56 522
10233.51 414
10234.47 403
10235.42 517
10236.38 504
10237.33 466
10238.29 436
10239.24 445
10240.20 430
10241.15 368
10242.11 348
10243.06 343
10244.02 421
10244.98 379
10245.93 411
10246.89 431
10247.84 385
10248.80 389
10249.75 409
10250.71 362
10251.67 404
10252.62 381
10253.58 407
10254.53 344
10255.49 380
10256.45 426
10257.40 390
10258.36 364
10259.32 386
10260.27 392
10261.23 369
10262.18 372
10263.14 380
10264.10 375
10265.05 345
10266.01 370
10266.97 399
10267.92 362
10268.88 372
10269.84 381
10270.79 334
10271.75 354
10272.71 353
10273.67 354
10274.62 371
10275.58 378
10276.54 383
10277.49 376
10278.45 309
10279.41 348
10280.37 358
10281.32 349
10282.28 367
10283.24 314
10284.19 396
10285.15 320
10286.11 345
10287.07 354
10288.03 319
10288.98 340
10289.94 373
10290.90 334
10291.86 380
10292.81 337
10293.77 347
10294.73 394
10295.69 371
10296.65 337
10297.60 370
10298.56 374
10299.52 346
10300.48 319
10301.44 293
10302.40 358
10303.35 336
10304.31 351
10305.27 368
10306.23 317
10307.19 378
10308.15 379
10309.10 357
10310.06 331
10311.02 324
10311.98 373
10312.94 379
10313.90 345
10314.86 335
10315.82 310
10316.78 349
10317.73 341
10318.69 350
10319.65 359
10320.61 396
10321.57 396
10322.53 332
10323.49 329
10324.45 314
10325.41 333
10326.37 342
10327.33 303
10328.29 343
10329.25 343
10330.21 329
10331.17 293
10332.13 378
10333.09 369
10334.04 346
10335.00 306
10335.96 298
10336.92 296
10337.88 255
10338.84 320
10339.80 348
10340.76 314
10341.72 326
10342.68 306
10343.65 365
10344.61 287
10345.57 310
10346.53 337
10347.49 348
10348.45 317
10349.41 345
10350.37 345
10351.33 358
10352.29 359
10353.25 285
10354.21 281
10355.17 276
10356.13 300
10357.09 318
10358.05 363
10359.02 346
10359.98 327
10360.94 409
10361.90 361
10362.86 373
10363.82 337
10364.78 356
10365.74 302
10366.70 295
10367.67 303
10368.63 297
10369.59 281
10370.55 346
10371.51 299
10372.47 297
10373.43 338
10374.40 318
10375.36 331
10376.32 335
10377.28 328
10378.24 291
10379.21 288
10380.17 323
10381.13 306
10382.09 289
10383.05 347
10384.02 322
10384.98 264
10385.94 271
10386.90 279
10387.86 260
10388.83 279
10389.79 301
10390.75 311
10391.71 253
10392.68 306
10393.64 311
10394.60 313
10395.56 281
10396.53 330
10397.49 284
10398.45 274
10399.42 291
10400.38 256
10401.34 307
10402.30 272
10403.27 317
10404.23 295
10405.19 286
10406.16 276
10407.12 277
10408.08 254
10409.05 253
10410.01 264
10410.97 287
10411.94 300
10412.90 303
10413.86 284
10414.83 267
10415.79 264
10416.75 306
10417.72 304
10418.68 262
10419.65 308
10420.61 303
10421.57 288
10422.54 286
10423.50 304
10424.46 308
10425.43 238
10426.39 268
10427.36 283
10428.32 260
10429.29 239
10430.25 231
10431.21 272
10432.18 263
10433.14 266
10434.11 277
10435.07 246
10436.04 243
10437.00 236
10437.97 257
10438.93 220
10439.90 285
10440.86 278
10441.82 248
10442.79 255
10443.75 226
10444.72 203
10445.68 240
10446.65 281
10447.61 279
10448.58 260
10449.54 250
10450.51 276
10451.48 305
10452.44 272
10453.41 257
10454.37 257
10455.34 234
10456.30 208
10457.27 224
10458.23 266
10459.20 245
10460.16 252
10461.13 226
10462.10 220
10463.06 244
10464.03 277
10464.99 307
10465.96 256
10466.93 255
10467.89 277
10468.86 232
10469.82 258
10470.79 283
10471.76 269
10472.72 249
10473.69 227
10474.65 267
10475.62 244
10476.59 233
10477.55 260
10478.52 318
10479.49 272
10480.45 255
10481.42 232
10482.39 224
10483.35 226
10484.32 230
10485.29 226
10486.25 215
10487.22 231
10488.19 247
10489.15 218
10490.12 217
10491.09 231
10492.06 247
10493.02 252
10493.99 244
10494.96 237
10495.92 209
10496.89 237
10497.86 205
10498.83 225
10499.79 263
10500.76 242
10501.73 250
10502.70 225
10503.66 224
10504.63 214
10505.60 203
10506.57 210
10507.54 236
10508.50 233
10509.47 256
10510.44 282
10511.41 260
10512.38 241
10513.34 222
10514.31 242
10515.28 263
10516.25 232
10517.22 241
10518.19 234
10519.15 251
10520.12 196
10521.09 251
10522.06 230
10523.03 237
10524.00 255
10524.96 257
10525.93 245
10526.90 217
10527.87 255
10528.84 239
10529.81 297
10530.78 250
10531.75 228
10532.72 229
10533.68 236
10534.65 263
10535.62 228
10536.59 254
10537.56 260
10538.53 272
10539.50 253
10540.47 258
10541.44 273
10542.41 243
10543.38 230
10544.35 238
10545.32 206
10546.29 245
10547.26 225
10548.23 224
10549.20 216
10550.17 217
10551.13 231
10552.10 228
10553.07 218
10554.04 231
10555.01 228
10555.98 255
10556.96 215
10557.93 254
10558.90 228
10559.87 282
10560.84 289
10561.81 291
10562.78 251
10563.75 246
10564.72 265
10565.69 251
10566.66 234
10567.63 234
10568.60 229
10569.57 231
10570.54 243
10571.51 228
10572.48 255
10573.45 247
10574.42 247
10575.40 248
10576.37 232
10577.34 227
10578.31 228
10579.28 212
10580.25 240
10581.22 233
10582.19 233
10583.17 233
10584.14 250
10585.11 215
10586.08 218
10587.05 269
10588.02 240
10588.99 254
10589.97 246
10590.94 252
10591.91 239
10592.88 260
10593.85 218
10594.82 231
10595.80 296
10596.77 251
10597.74 267
10598.71 260
10599.68 247
10600.66 255
10601.63 278
10602.60 269
10603.57 218
10604.55 228
10605.52 225
10606.49 238
10607.46 221
10608.44 251
10609.41 287
10610.38 267
10611.35 258
10612.33 240
10613.30 262
10614.27 244
10615.24 215
10616.22 207
10617.19 220
10618.16 253
10619.14 275
10620.11 224
10621.08 196
10622.05 275
10623.03 288
10624.00 244
10624.97 260
10625.95 285
10626.92 274
10627.89 288
10628.87 329
10629.84 292
10630.81 271
10631.79 268
10632.76 262
10633.74 318
10634.71 340
10635.68 330
10636.66 391
10637.63 375
10638.60 399
10639.58 353
10640.55 351
10641.53 327
10642.50 348
10643.47 291
10644.45 273
10645.42 271
10646.40 273
10647.37 246
10648.35 235
10649.32 305
10650.29 286
10651.27 269
10652.24 254
10653.22 257
10654.19 242
10655.17 285
10656.14 243
10657.12 272
10658.09 271
10659.07 267
10660.04 273
10661.02 275
10661.99 246
10662.97 213
10663.94 226
10664.92 247
10665.89 233
10666.87 230
10667.84 212
10668.82 214
10669.79 243
10670.77 243
10671.74 256
10672.72 243
10673.69 224
10674.67 257
10675.65 252
10676.62 233
10677.60 233
10678.57 257
10679.55 247
10680.52 212
10681.50 246
10682.48 236
10683.45 283
10684.43 279
10685.40 260
10686.38 245
10687.36 206
10688.33 215
10689.31 247
10690.28 245
10691.26 219
10692.24 229
10693.21 266
10694.19 248
10695.17 225
10696.14 208
10697.12 232
10698.10 248
10699.07 244
10700.05 208
10701.03 235
10702.00 215
10702.98 238
10703.96 226
10704.93 274
10705.91 213
10706.89 217
10707.86 214
10708.84 230
10709.82 222
10710.80 232
10711.77 229
10712.75 290
10713.73 221
10714.70 238
10715.68 304
10716.66 257
10717.64 251
10718.61 260
10719.59 214
10720.57 276
10721.55 292
10722.53 245
10723.50 218
10724.48 213
10725.46 196
10726.44 208
10727.41 221
10728.39 275
10729.37 257
10730.35 203
10731.33 236
10732.31 238
10733.28 236
10734.26 242
10735.24 261
10736.22 247
10737.20 226
10738.17 247
10739.15 273
10740.13 225
10741.11 223
10742.09 226
10743.07 246
10744.05 245
10745.03 223
10746.00 245
10746.98 239
10747.96 257
10748.94 231
10749.92 226
10750.90 268
10751.88 226
10752.86 271
10753.84 286
10754.82 242
10755.79 260
10756.77 243
10757.75 228
10758.73 234
10759.71 227
10760.69 243
10761.67 272
10762.65 251
10763.63 234
10764.61 235
10765.59 260
10766.57 252
10767.55 226
10768.53 226
10769.51 266
10770.49 241
10771.47 239
10772.45 273
10773.43 256
10774.41 205
10775.39 201
10776.37 268
10777.35 222
10778.33 221
10779.31 257
10780.29 240
10781.27 250
10782.25 245
10783.23 254
10784.21 269
10785.19 251
10786.17 229
10787.15 234
10788.13 226
10789.12 240
10790.10 250
10791.08 251
10792.06 217
10793.04 251
10794.02 237
10795.00 273
10795.98 250
10796.96 216
10797.94 213
10798.93 243
10799.91 237
10800.89 205
10801.87 245
10802.85 240
10803.83 280
10804.81 256
10805.80 190
10806.78 214
10807.76 210
10808.74 231
10809.72 274
10810.70 286
10811.69 302
10812.67 272
10813.65 267
10814.63 303
10815.61 284
10816.59 299
10817.58 256
10818.56 283
10819.54 274
10820.52 234
10821.51 218
10822.49 251
10823.47 261
10824.45 280
10825.43 292
10826.42 247
10827.40 242
10828.38 236
10829.37 222
10830.35 253
10831.33 275
10832.31 275
10833.30 252
10834.28 225
10835.26 215
10836.24 277
10837.23 271
10838.21 259
10839.19 258
10840.18 249
10841.16 270
10842.14 292
10843.13 273
10844.11 289
10845.09 245
10846.08 245
10847.06 274
10848.04 299
10849.03 264
10850.01 281
10850.99 285
10851.98 258
10852.96 255
10853.94 276
10854.93 296
10855.91 325
10856.90 259
10857.88 279
10858.86 269
10859.85 319
10860.83 282
10861.82 271
10862.80 252
10863.78 260
10864.77 286
10865.75 263
10866.74 322
10867.72 334
10868.71 309
10869.69 296
10870.67 318
10871.66 322
10872.64 258
10873.63 294
10874.61 243
10875.60 280
10876.58 263
10877.57 347
10878.55 343
10879.54 322
10880.52 281
10881.51 325
10882.49 309
10883.48 302
10884.46 299
10885.45 333
10886.43 387
10887.42 371
10888.40 348
10889.39 377
10890.37 387
10891.36 331
10892.34 321
10893.33 340
10894.32 344
10895.30 361
10896.29 336
10897.27 353
10898.26 382
10899.24 351
10900.23 344
10901.22 360
10902.20 351
10903.19 339
10904.17 361
10905.16 362
10906.15 371
10907.13 365
10908.12 369
10909.10 340
10910.09 385
10911.08 405
10912.06 394
10913.05 458
10914.04 461
10915.02 429
10916.01 463
10917.00 469
10917.98 403
10918.97 438
10919.96 404
10920.94 397
10921.93 437
10922.92 420
10923.90 415
10924.89 426
10925.88 444
10926.86 454
10927.85 465
10928.84 423
10929.82 469
10930.81 468
10931.80 477
10932.79 478
10933.77 486
10934.76 459
10935.75 498
10936.74 493
10937.72 478
10938.71 502
10939.70 552
10940.69 502
10941.67 524
10942.66 521
10943.65 582
10944.64 569
10945.63 545
10946.61 561
10947.60 565
10948.59 614
10949.58 643
10950.57 640
10951.55 700
10952.54 684
10953.53 811
10954.52 940
10955.51 931
10956.49 1010
10957.48 1072
10958.47 1028
10959.46 1089
10960.45 1044
10961.44 1004
10962.43 935
10963.41 876
10964.40 849
10965.39 781
10966.38 761
10967.37 723
10968.36 686
10969.35 646
10970.34 667
10971.33 663
10972.31 622
10973.30 604
10974.29 589
10975.28 657
10976.27 675
10977.26 661
10978.25 767
10979.24 735
10980.23 636
10981.22 715
10982.21 757
10983.20 782
10984.19 767
10985.18 748
10986.17 773
10987.16 738
10988.15 705
10989.14 705
10990.13 752
10991.12 789
10992.11 852
10993.10 1005
10994.09 1000
10995.08 1142
10996.07 1265
10997.06 1400
10998.05 1533
10999.04 1784
11000.03 1595
11001.02 1530
11002.01 1496
11003.00 1393
11003.99 1249
11004.98 1097
11005.97 994
11006.96 877
11007.95 827
11008.94 790
11009.93 816
11010.92 718
11011.91 693
11012.91 611
11013.90 648
11014.89 685
11015.88 648
11016.87 548
11017.86 603
11018.85 598
11019.84 571
11020.83 612
11021.83 572
11022.82 520
11023.81 575
11024.80 524
11025.79 551
11026.78 571
11027.77 574
11028.77 568
11029.76 564
11030.75 554
11031.74 535
11032.73 550
11033.72 583
11034.72 558
11035.71 544
11036.70 535
11037.69 540
11038.68 553
11039.68 573
11040.67 536
11041.66 542
11042.65 484
11043.65 505
11044.64 470
11045.63 483
11046.62 463
11047.62 476
11048.61 456
11049.60 420
11050.59 408
11051.59 437
11052.58 454
11053.57 424
11054.56 392
11055.56 407
11056.55 397
11057.54 423
11058.54 370
11059.53 409
11060.52 423
11061.51 409
11062.51 399
11063.50 455
11064.49 435
11065.49 431
11066.48 444
11067.47 421
11068.47 424
11069.46 402
11070.45 406
11071.45 452
11072.44 471
11073.44 486
11074.43 448
11075.42 462
11076.42 465
11077.41 458
11078.40 434
11079.40 399
11080.39 414
11081.39 401
11082.38 404
11083.37 434
11084.37 443
11085.36 413
11086.36 472
11087.35 453
11088.35 413
11089.34 369
11090.33 393
11091.33 352
11092.32 371
11093.32 476
11094.31 434
11095.31 401
11096.30 366
11097.30 385
11098.29 445
11099.29 400
11100.28 334
11101.28 361
11102.27 364
11103.27 384
11104.26 379
11105.26 431
11106.25 393
11107.25 372
11108.24 328
11109.24 370
11110.23 373
11111.23 424
11112.22 415
11113.22 362
11114.21 382
11115.21 387
11116.20 369
11117.20 391
11118.20 375
11119.19 353
11120.19 391
11121.18 412
11122.18 423
11123.17 393
11124.17 465
11125.17 442
11126.16 389
11127.16 375
11128.15 376
11129.15 394
11130.15 409
11131.14 352
11132.14 339
11133.14 341
11134.13 304
11135.13 355
11136.13 326
11137.12 364
11138.12 325
11139.11 313
11140.11 342
11141.11 367
11142.10 375
11143.10 378
11144.10 374
11145.10 360
11146.09 374
11147.09 352
11148.09 347
11149.08 366
11150.08 356
11151.08 354
11152.07 338
11153.07 368
11154.07 367
11155.07 356
11156.06 337
11157.06 320
11158.06 296
11159.06 327
11160.05 313
11161.05 310
11162.05 337
11163.05 352
11164.04 372
11165.04 334
11166.04 356
11167.04 368
11168.04 394
11169.03 363
11170.03 367
11171.03 366
11172.03 375
11173.03 364
11174.02 311
11175.02 374
11176.02 354
11177.02 362
11178.02 348
11179.02 339
11180.01 401
11181.01 406
11182.01 389
11183.01 382
11184.01 389
11185.01 341
11186.00 342
11187.00 349
11188.00 385
11189.00 348
11190.00 358
11191.00 428
11192.00 399
11193.00 428
11194.00 432
11195.00 410
11195.99 378
11196.99 352
11197.99 342
11198.99 366
11199.99 402
11200.99 352
11201.99 338
11202.99 334
11203.99 352
11204.99 382
11205.99 384
11206.99 386
11207.99 397
11208.99 357
11209.99 362
11210.99 379
11211.99 383
11212.99 387
11213.99 436
11214.99 370
11215.99 346
11216.99 346
11217.99 323
11218.99 349
11219.99 362
11220.99 347
11221.99 358
11222.99 324
11223.99 320
11224.99 318
11225.99 328
11226.99 325
11227.99 337
11228.99 301
11229.99 321
11230.99 341
11231.99 325
11232.99 266
11233.99 295
11235.00 294
11236.00 322
11237.00 291
11238.00 285
11239.00 280
11240.00 268
11241.00 284
11242.00 260
11243.00 267
11244.01 309
11245.01 266
11246.01 274
11247.01 298
11248.01 271
11249.01 299
11250.01 270
11251.02 260
11252.02 303
11253.02 314
11254.02 291
11255.02 302
11256.02 354
11257.03 293
11258.03 290
11259.03 283
11260.03 280
11261.03 298
11262.04 292
11263.04 291
11264.04 352
11265.04 338
11266.05 293
11267.05 312
11268.05 272
11269.05 308
11270.05 299
11271.06 286
11272.06 310
11273.06 322
11274.07 281
11275.07 312
11276.07 318
11277.07 322
11278.08 303
11279.08 321
11280.08 327
11281.08 319
11282.09 276
11283.09 285
11284.09 321
11285.10 291
11286.10 289
11287.10 303
11288.11 274
11289.11 275
11290.11 286
11291.12 257
11292.12 285
11293.12 294
11294.13 309
11295.13 332
11296.13 347
11297.14 307
11298.14 303
11299.15 315
11300.15 292
11301.15 285
11302.16 276
11303.16 317
11304.16 294
11305.17 274
11306.17 328
11307.18 329
11308.18 361
11309.19 387
11310.19 413
11311.19 387
11312.20 433
11313.20 424
11314.21 384
11315.21 354
11316.22 345
11317.22 371
11318.23 333
11319.23 301
11320.23 267
11321.24 255
11322.24 267
11323.25 294
11324.25 313
11325.26 298
11326.26 255
11327.27 278
11328.27 262
11329.28 263
11330.28 245
11331.29 243
11332.29 293
11333.30 328
11334.30 289
11335.31 269
11336.32 238
11337.32 249
11338.33 241
11339.33 248
11340.34 264
11341.34 311
11342.35 275
11343.35 279
11344.36 291
11345.37 278
11346.37 242
11347.38 250
11348.38 247
11349.39 239
11350.40 243
11351.40 238
11352.41 230
11353.41 256
11354.42 254
11355.43 278
11356.43 231
11357.44 250
11358.45 293
11359.45 284
11360.46 254
11361.46 260
11362.47 256
11363.48 244
11364.48 256
11365.49 257
11366.50 289
11367.51 250
11368.51 285
11369.52 225
11370.53 255
11371.53 250
11372.54 245
11373.55 257
11374.55 264
11375.56 226
11376.57 247
11377.58 284
11378.58 231
11379.59 232
11380.60 301
11381.60 279
11382.61 230
11383.62 244
11384.63 270
11385.63 275
11386.64 292
11387.65 288
11388.66 275
11389.67 260
11390.67 258
11391.68 255
11392.69 239
11393.70 221
11394.71 234
11395.71 229
11396.72 279
11397.73 245
11398.74 221
11399.75 269
11400.75 287
11401.76 274
11402.77 253
11403.78 229
11404.79 240
11405.80 239
11406.80 235
11407.81 240
11408.82 245
11409.83 255
11410.84 248
11411.85 248
11412.86 242
11413.87 223
11414.87 235
11415.88 231
11416.89 220
11417.90 237
11418.91 281
11419.92 246
11420.93 211
11421.94 238
11422.95 246
11423.96 239
11424.97 229
11425.98 239
11426.98 226
11427.99 212
11429.00 188
11430.01 227
11431.02 235
11432.03 237
11433.04 245
11434.05 221
11435.06 216
11436.07 248
11437.08 249
11438.09 245
11439.10 258
11440.11 251
11441.12 242
11442.13 249
11443.14 238
11444.15 239
11445.16 199
11446.17 211
11447.18 234
11448.19 280
11449.20 194
11450.21 212
11451.22 218
11452.23 231
11453.25 246
11454.26 232
11455.27 216
11456.28 232
11457.29 256
11458.30 295
11459.31 254
11460.32 237
11461.33 237
11462.34 223
11463.35 200
11464.36 220
11465.38 224
11466.39 227
11467.40 245
11468.41 216
11469.42 223
11470.43 221
11471.44 223
11472.46 259
11473.47 222
11474.48 241
11475.49 236
11476.50 234
11477.51 216
11478.52 236
11479.54 213
11480.55 226
11481.56 244
11482.57 207
11483.58 216
11484.60 209
11485.61 211
11486.62 224
11487.63 239
11488.64 204
11489.66 189
11490.67 214
11491.68 201
11492.69 183
11493.71 195
11494.72 230
11495.73 252
11496.74 254
11497.76 229
11498.77 250
11499.78 228
11500.79 219
11501.81 198
11502.82 191
11503.83 213
11504.84 274
11505.86 217
11506.87 242
11507.88 227
11508.90 232
11509.91 189
11510.92 194
11511.94 216
11512.95 196
11513.96 226
11514.98 235
11515.99 229
11517.00 213
11518.02 241
11519.03 239
11520.04 221
11521.06 225
11522.07 202
11523.08 226
11524.10 194
11525.11 215
11526.13 221
11527.14 278
11528.15 241
11529.17 223
11530.18 213
11531.20 217
11532.21 231
11533.22 218
11534.24 226
11535.25 207
11536.27 210
11537.28 224
11538.29 225
11539.31 231
11540.32 232
11541.34 247
11542.35 239
11543.37 203
11544.38 221
11545.40 247
11546.41 226
11547.43 241
11548.44 239
11549.46 210
11550.47 231
11551.49 190
11552.50 186
11553.52 242
11554.53 220
11555.55 229
11556.56 233
11557.58 229
11558.59 197
11559.61 208
11560.62 235
11561.64 232
11562.65 223
11563.67 253
11564.68 247
11565.70 236
11566.71 216
11567.73 211
11568.75 209
11569.76 197
11570.78 209
11571.79 189
11572.81 220
11573.83 209
11574.84 227
11575.86 229
11576.87 236
11577.89 248
11578.91 252
11579.92 227
11580.94 207
11581.95 229
11582.97 269
11583.99 269
11585.00 255
11586.02 279
11587.04 250
11588.05 313
11589.07 319
11590.09 229
11591.10 291
11592.12 306
11593.14 294
11594.15 316
11595.17 254
11596.19 301
11597.20 350
11598.22 385
11599.24 393
11600.25 372
11601.27 444
11602.29 516
11603.31 481
11604.32 443
11605.34 458
11606.36 376
11607.38 368
11608.39 318
11609.41 323
11610.43 308
11611.45 291
11612.46 288
11613.48 245
11614.50 264
11615.52 265
11616.53 251
11617.55 292
11618.57 272
11619.59 232
11620.61 280
11621.62 243
11622.64 231
11623.66 204
11624.68 229
11625.70 211
11626.71 232
11627.73 251
11628.75 239
11629.77 224
11630.79 239
11631.81 256
11632.82 212
11633.84 194
11634.86 251
11635.88 242
11636.90 248
11637.92 211
11638.94 282
11639.96 270
11640.97 237
11641.99 231
11643.01 211
11644.03 247
11645.05 219
11646.07 257
11647.09 259
11648.11 208
11649.13 217
11650.15 229
11651.17 208
11652.18 219
11653.20 224
11654.22 208
11655.24 198
11656.26 200
11657.28 205
11658.30 234
11659.32 206
11660.34 214
11661.36 199
11662.38 191
11663.40 200
11664.42 229
11665.44 211
11666.46 203
11667.48 215
11668.50 181
11669.52 199
11670.54 248
11671.56 238
11672.58 240
11673.60 201
11674.62 220
11675.64 199
11676.66 232
11677.68 235
11678.70 230
11679.72 207
11680.74 227
11681.77 229
11682.79 204
11683.81 225
11684.83 222
11685.85 249
11686.87 241
11687.89 237
11688.91 210
11689.93 241
11690.95 239
11691.97 193
11693.00 219
11694.02 208
11695.04 225
11696.06 200
11697.08 207
11698.10 182
11699.12 212
11700.14 217
11701.17 180
11702.19 183
11703.21 219
11704.23 214
11705.25 219
11706.27 235
11707.30 244
11708.32 215
11709.34 214
11710.36 208
11711.38 210
11712.41 218
11713.43 194
11714.45 229
11715.47 240
11716.49 213
11717.52 204
11718.54 191
11719.56 203
11720.58 216
11721.61 193
11722.63 231
11723.65 216
11724.67 245
11725.70 245
11726.72 231
11727.74 233
11728.76 236
11729.79 255
11730.81 224
11731.83 241
11732.86 242
11733.88 242
11734.90 231
11735.92 250
11736.95 283
11737.97 200
11738.99 241
11740.02 253
11741.04 223
11742.06 247
11743.09 264
11744.11 209
11745.13 196
11746.16 232
11747.18 258
11748.20 214
11749.23 197
11750.25 200
11751.27 252
11752.30 244
11753.32 216
11754.35 231
11755.37 233
11756.39 252
11757.42 206
11758.44 217
11759.47 214
11760.49 198
11761.51 216
11762.54 248
11763.56 250
11764.59 216
11765.61 204
11766.64 216
11767.66 229
11768.68 210
11769.71 210
11770.73 224
11771.76 201
11772.78 221
11773.81 222
11774.83 238
11775.86 225
11776.88 216
11777.91 236
11778.93 223
11779.96 260
11780.98 261
11782.01 269
11783.03 256
11784.06 235
11785.08 225
11786.11 252
11787.13 270
11788.16 257
11789.18 241
11790.21 228
11791.23 213
11792.26 270
11793.28 268
11794.31 257
11795.34 284
11796.36 300
11797.39 256
11798.41 263
11799.44 271
11800.46 300
11801.49 259
11802.52 222
11803.54 261
11804.57 278
11805.59 268
11806.62 253
11807.65 282
11808.67 270
11809.70 253
11810.73 260
11811.75 252
11812.78 289
11813.80 300
11814.83 253
11815.86 255
11816.88 275
11817.91 251
11818.94 249
11819.96 256
11820.99 272
11822.02 248
11823.04 282
11824.07 279
11825.10 259
11826.13 265
11827.15 278
11828.18 286
11829.21 252
11830.23 270
11831.26 296
11832.29 264
11833.32 255
11834.34 255
11835.37 238
11836.40 269
11837.42 266
11838.45 281
11839.48 303
11840.51 237
11841.54 270
11842.56 284
11843.59 271
11844.62 274
11845.65 248
11846.67 264
11847.70 290
11848.73 306
11849.76 303
11850.79 286
11851.81 310
11852.84 300
11853.87 311
11854.90 297
11855.93 290
11856.95 298
11857.98 335
11859.01 328
11860.04 329
11861.07 349
11862.10 389
11863.13 292
11864.15 285
11865.18 278
11866.21 324
11867.24 306
11868.27 321
11869.30 324
11870.33 320
11871.36 354
11872.38 381
11873.41 348
11874.44 367
11875.47 381
11876.50 362
11877.53 404
11878.56 407
11879.59 357
11880.62 369
11881.65 386
11882.68 414
11883.71 382
11884.74 400
11885.77 410
11886.80 397
11887.82 413
11888.85 452
11889.88 446
11890.91 442
11891.94 435
11892.97 448
11894.00 486
11895.03 502
11896.06 515
11897.09 543
11898.12 615
11899.15 637
11900.18 597
11901.21 582
11902.24 628
11903.27 681
11904.31 636
11905.34 637
11906.37 526
11907.40 636
11908.43 579
11909.46 535
11910.49 555
11911.52 598
11912.55 624
11913.58 601
11914.61 537
11915.64 527
11916.67 549
11917.70 538
11918.73 621
11919.77 581
11920.80 545
11921.83 575
11922.86 631
11923.89 693
11924.92 725
11925.95 793
11926.98 930
11928.02 957
11929.05 1011
11930.08 1015
11931.11 1066
11932.14 1073
11933.17 994
11934.21 992
11935.24 914
11936.27 803
11937.30 766
11938.33 736
11939.36 640
11940.40 588
11941.43 591
11942.46 490
11943.49 473
11944.52 536
11945.56 487
11946.59 487
11947.62 495
11948.65 490
11949.69 501
11950.72 475
11951.75 442
11952.78 474
11953.82 434
11954.85 423
11955.88 437
11956.91 508
11957.95 433
11958.98 436
11960.01 399
11961.04 454
11962.08 422
11963.11 448
11964.14 442
11965.18 406
11966.21 410
11967.24 415
11968.27 377
11969.31 419
11970.34 475
11971.37 434
11972.41 435
11973.44 426
11974.47 415
11975.51 418
11976.54 410
11977.58 420
11978.61 441
11979.64 414
11980.68 386
11981.71 409
11982.74 420
11983.78 401
11984.81 439
11985.85 425
11986.88 438
11987.91 435
11988.95 431
11989.98 397
11991.02 443
11992.05 428
11993.08 446
11994.12 361
11995.15 375
11996.19 472
11997.22 409
11998.26 411
11999.29 435
12000.32 461
12001.36 406
12002.39 385
12003.43 409
12004.46 427
12005.50 449
12006.53 472
12007.57 444
12008.60 429
12009.64 460
12010.67 453
12011.71 491
12012.74 529
12013.78 507
12014.81 528
12015.85 565
12016.88 540
12017.92 557
12018.95 533
12019.99 534
12021.02 564
12022.06 521
12023.10 542
12024.13 455
12025.17 442
12026.20 455
12027.24 448
12028.27 485
12029.31 528
12030.34 501
12031.38 460
12032.42 453
12033.45 485
12034.49 467
12035.52 464
12036.56 469
12037.60 454
12038.63 459
12039.67 453
12040.71 459
12041.74 396
12042.78 431
12043.81 439
12044.85 409
12045.89 393
12046.92 424
12047.96 435
12049.00 422
12050.03 391
12051.07 415
12052.11 420
12053.14 414
12054.18 438
12055.22 441
12056.25 444
12057.29 439
12058.33 519
12059.37 467
12060.40 472
12061.44 468
12062.48 442
12063.51 396
12064.55 410
12065.59 399
12066.63 425
12067.66 394
12068.70 434
12069.74 492
12070.78 445
12071.81 509
12072.85 458
12073.89 485
12074.93 426
12075.97 445
12077.00 450
12078.04 482
12079.08 447
12080.12 421
12081.15 446
12082.19 485
12083.23 469
12084.27 486
12085.31 462
12086.35 496
12087.38 513
12088.42 503
12089.46 466
12090.50 482
12091.54 502
12092.58 509
12093.61 524
12094.65 531
12095.69 530
12096.73 582
12097.77 613
12098.81 626
12099.85 632
12100.89 720
12101.92 711
12102.96 731
12104.00 739
12105.04 713
12106.08 651
12107.12 578
12108.16 559
12109.20 545
12110.24 515
12111.28 493
12112.32 435
12113.36 473
12114.39 478
12115.43 422
12116.47 356
12117.51 342
12118.55 324
12119.59 342
12120.63 359
12121.67 370
12122.71 369
12123.75 336
12124.79 352
12125.83 356
12126.87 367
12127.91 357
12128.95 380
12129.99 353
12131.03 346
12132.07 346
12133.11 349
12134.15 374
12135.19 348
12136.23 302
12137.27 306
12138.31 346
12139.35 352
12140.40 336
12141.44 357
12142.48 305
12143.52 314
12144.56 310
12145.60 273
12146.64 320
12147.68 303
12148.72 329
12149.76 343
12150.80 289
12151.84 280
12152.89 309
12153.93 284
12154.97 285
12156.01 284
12157.05 315
12158.09 311
12159.13 276
12160.17 293
12161.22 324
12162.26 299
12163.30 310
12164.34 319
12165.38 298
12166.42 309
12167.47 267
12168.51 256
12169.55 278
12170.59 329
12171.63 279
12172.67 274
12173.72 294
12174.76 294
12175.80 315
12176.84 281
12177.89 288
12178.93 290
12179.97 292
12181.01 303
12182.05 242
12183.10 256
12184.14 280
12185.18 288
12186.22 298
12187.27 304
12188.31 279
12189.35 292
12190.39 283
12191.44 313
12192.48 291
12193.52 319
12194.57 292
12195.61 309
12196.65 325
12197.69 340
12198.74 274
12199.78 298
12200.82 299
12201.87 247
12202.91 270
12203.95 260
12205.00 288
12206.04 302
12207.08 285
12208.13 268
12209.17 272
12210.21 306
12211.26 318
12212.30 299
12213.35 282
12214.39 299
12215.43 333
12216.48 265
12217.52 257
12218.56 286
12219.61 292
12220.65 289
12221.70 319
12222.74 334
12223.78 266
12224.83 260
12225.87 269
12226.92 262
12227.96 271
12229.01 297
12230.05 312
12231.10 318
12232.14 320
12233.18 275
12234.23 247
12235.27 275
12236.32 244
12237.36 243
12238.41 234
12239.45 259
12240.50 246
12241.54 272
12242.59 242
12243.63 247
12244.68 277
12245.72 274
12246.77 258
12247.81 252
12248.86 279
12249.90 272
12250.95 271
12251.99 236
12253.04 200
12254.08 244
12255.13 272
12256.18 262
12257.22 258
12258.27 247
12259.31 252
12260.36 258
12261.40 214
12262.45 224
12263.50 241
12264.54 268
12265.59 286
12266.63 256
12267.68 249
12268.73 236
12269.77 239
12270.82 219
12271.86 237
12272.91 265
12273.96 241
12275.00 251
12276.05 239
12277.10 214
12278.14 231
12279.19 258
12280.23 279
12281.28 270
12282.33 242
12283.37 267
12284.42 236
12285.47 212
12286.52 222
12287.56 255
12288.61 246
12289.66 246
12290.70 246
12291.75 220
12292.80 248
12293.84 232
12294.89 209
12295.94 257
12296.99 271
12298.03 255
12299.08 240
12300.13 230
12301.18 225
12302.22 216
12303.27 212
12304.32 216
12305.37 222
12306.41 212
12307.46 208
12308.51 200
12309.56 262
12310.60 225
12311.65 210
12312.70 239
12313.75 231
12314.80 217
12315.84 222
12316.89 223
12317.94 259
12318.99 258
12320.04 219
12321.09 231
12322.13 268
12323.18 215
12324.23 218
12325.28 216
12326.33 228
12327.38 211
12328.42 202
12329.47 231
12330.52 248
12331.57 235
12332.62 203
12333.67 218
12334.72 215
12335.77 220
12336.82 237
12337.86 221
12338.91 228
12339.96 210
12341.01 249
12342.06 202
12343.11 193
12344.16 220
12345.21 210
12346.26 219
12347.31 243
12348.36 227
12349.41 227
12350.46 281
12351.51 277
12352.56 208
12353.60 203
12354.65 222
12355.70 208
12356.75 229
12357.80 264
12358.85 202
12359.90 220
12360.95 230
12362.00 216
12363.05 233
12364.10 225
12365.15 220
12366.20 253
12367.25 274
12368.31 234
12369.36 229
12370.41 234
12371.46 228
12372.51 234
12373.56 241
12374.61 222
12375.66 235
12376.71 238
12377.76 208
12378.81 206
12379.86 228
12380.91 217
12381.96 221
12383.01 217
12384.07 217
12385.12 222
12386.17 269
12387.22 227
12388.27 222
12389.32 261
12390.37 283
12391.42 227
12392.47 261
12393.53 264
12394.58 258
12395.63 244
12396.68 242
12397.73 259
12398.78 240
12399.84 263
12400.89 238
12401.94 231
12402.99 261
12404.04 243
12405.09 252
12406.15 235
12407.20 230
12408.25 230
12409.30 211
12410.35 238
12411.41 264
12412.46 229
12413.51 274
12414.56 282
12415.62 254
12416.67 246
12417.72 241
12418.77 270
12419.83 280
12420.88 229
12421.93 244
12422.98 237
12424.04 241
12425.09 233
12426.14 256
12427.19 289
12428.25 263
12429.30 272
12430.35 314
12431.41 290
12432.46 260
12433.51 273
12434.57 294
12435.62 302
12436.67 262
12437.72 254
12438.78 291
12439.83 286
12440.88 286
12441.94 259
12442.99 245
12444.05 261
12445.10 291
12446.15 270
12447.21 298
12448.26 285
12449.31 281
12450.37 246
12451.42 285
12452.48 276
12453.53 261
12454.58 278
12455.64 296
12456.69 277
12457.75 281
12458.80 258
12459.85 309
12460.91 309
12461.96 294
12463.02 276
12464.07 272
12465.13 254
12466.18 293
12467.23 353
12468.29 366
12469.34 364
12470.40 359
12471.45 438
12472.51 505
12473.56 572
12474.62 594
12475.67 559
12476.73 632
12477.78 610
12478.84 594
12479.89 571
12480.95 499
12482.00 458
12483.06 450
12484.11 380
12485.17 372
12486.22 334
12487.28 324
12488.33 356
12489.39 302
12490.45 333
12491.50 341
12492.56 311
12493.61 305
12494.67 275
12495.72 289
12496.78 304
12497.84 306
12498.89 264
12499.95 259
12501.00 306
12502.06 246
12503.11 249
12504.17 223
12505.23 258
12506.28 309
12507.34 285
12508.40 266
12509.45 282
12510.51 291
12511.56 307
12512.62 308
12513.68 254
12514.73 246
12515.79 277
12516.85 266
12517.90 279
12518.96 257
12520.02 262
12521.07 266
12522.13 265
12523.19 289
12524.24 242
12525.30 235
12526.36 233
12527.42 268
12528.47 250
12529.53 259
12530.59 263
12531.64 246
12532.70 249
12533.76 266
12534.82 282
12535.87 266
12536.93 253
12537.99 256
12539.05 300
12540.10 276
12541.16 273
12542.22 310
12543.28 324
12544.34 292
12545.39 268
12546.45 295
12547.51 322
12548.57 320
12549.62 323
12550.68 354
12551.74 367
12552.80 383
12553.86 329
12554.92 409
12555.97 396
12557.03 422
12558.09 367
12559.15 420
12560.21 365
12561.27 311
12562.32 321
12563.38 326
12564.44 284
12565.50 287
12566.56 261
12567.62 263
12568.68 313
12569.74 334
12570.79 282
12571.85 260
12572.91 278
12573.97 284
12575.03 243
12576.09 238
12577.15 280
12578.21 274
12579.27 268
12580.33 267
12581.39 245
12582.45 249
12583.50 242
12584.56 219
12585.62 244
12586.68 248
12587.74 249
12588.80 285
12589.86 288
12590.92 240
12591.98 229
12593.04 227
12594.10 202
12595.16 225
12596.22 272
12597.28 233
12598.34 283
12599.40 259
12600.46 239
12601.52 199
12602.58 221
12603.64 259
12604.70 225
12605.76 249
12606.82 261
12607.88 223
12608.94 253
12610.01 248
12611.07 260
12612.13 276
12613.19 268
12614.25 257
12615.31 262
12616.37 315
12617.43 266
12618.49 265
12619.55 256
12620.61 276
12621.67 264
12622.74 253
12623.80 249
12624.86 243
12625.92 256
12626.98 244
12628.04 251
12629.10 213
12630.16 242
12631.23 258
12632.29 269
12633.35 260
12634.41 234
12635.47 219
12636.53 231
12637.60 186
12638.66 191
12639.72 203
12640.78 225
12641.84 250
12642.90 264
12643.97 250
12645.03 219
12646.09 266
12647.15 217
12648.22 234
12649.28 193
12650.34 217
12651.40 215
12652.46 209
12653.53 232
12654.59 212
12655.65 217
12656.71 226
12657.78 222
12658.84 216
12659.90 209
12660.96 230
12662.03 249
12663.09 233
12664.15 203
12665.22 237
12666.28 211
12667.34 195
12668.41 219
12669.47 231
12670.53 222
12671.59 218
12672.66 199
12673.72 236
12674.78 246
12675.85 241
12676.91 249
12677.97 234
12679.04 215
12680.10 217
12681.16 243
12682.23 244
12683.29 219
12684.36 206
12685.42 214
12686.48 206
12687.55 199
12688.61 234
12689.67 229
12690.74 236
12691.80 243
12692.87 216
12693.93 206
12695.00 221
12696.06 237
12697.12 233
12698.19 247
12699.25 216
12700.32 225
12701.38 235
12702.45 226
12703.51 211
12704.57 237
12705.64 233
12706.70 218
12707.77 227
12708.83 232
12709.90 226
12710.96 210
12712.03 202
12713.09 210
12714.16 200
12715.22 221
12716.29 217
12717.35 222
12718.42 198
12719.48 206
12720.55 203
12721.61 227
12722.68 265
12723.74 272
12724.81 275
12725.87 224
12726.94 213
12728.01 227
12729.07 208
12730.14 237
12731.20 231
12732.27 238
12733.33 268
12734.40 222
12735.47 210
12736.53 199
12737.60 254
12738.66 292
12739.73 277
12740.80 245
12741.86 241
12742.93 244
12743.99 241
12745.06 227
12746.13 227
12747.19 216
12748.26 228
12749.33 233
12750.39 240
12751.46 229
12752.53 219
12753.59 186
12754.66 202
12755.73 244
12756.79 246
12757.86 203
12758.93 177
12759.99 187
12761.06 245
12762.13 183
12763.19 190
12764.26 229
12765.33 204
12766.39 211
12767.46 212
12768.53 220
12769.60 240
12770.66 222
12771.73 211
12772.80 232
12773.87 222
12774.93 220
12776.00 200
12777.07 219
12778.14 201
12779.20 223
12780.27 207
12781.34 209
12782.41 193
12783.47 226
12784.54 217
12785.61 186
12786.68 199
12787.75 229
12788.81 248
12789.88 204
12790.95 204
12792.02 202
12793.09 199
12794.16 200
12795.22 215
12796.29 201
12797.36 193
12798.43 209
12799.50 189
12800.57 198
12801.64 197
12802.70 210
12803.77 195
12804.84 204
12805.91 229
12806.98 249
12808.05 235
12809.12 243
12810.19 263
12811.25 235
12812.32 274
12813.39 263
12814.46 248
12815.53 280
12816.60 272
12817.67 277
12818.74 287
12819.81 258
12820.88 270
12821.95 247
12823.02 265
12824.09 258
12825.16 263
12826.23 277
12827.30 256
12828.36 236
12829.43 208
12830.50 226
12831.57 214
12832.64 248
12833.71 213
12834.78 193
12835.85 217
12836.92 226
12837.99 214
12839.06 258
12840.13 220
12841.21 207
12842.28 231
12843.35 203
12844.42 191
12845.49 169
12846.56 213
12847.63 212
12848.70 217
12849.77 201
12850.84 214
12851.91 200
12852.98 172
12854.05 234
12855.12 218
12856.19 200
12857.26 185
12858.34 181
12859.41 206
12860.48 235
12861.55 235
12862.62 215
12863.69 195
12864.76 196
12865.83 225
12866.91 221
12867.98 184
12869.05 178
12870.12 172
12871.19 159
12872.26 186
12873.33 185
12874.41 190
12875.48 181
12876.55 192
12877.62 174
12878.69 196
12879.76 184
12880.84 215
12881.91 161
12882.98 164
12884.05 171
12885.12 172
12886.20 190
12887.27 207
12888.34 200
12889.41 212
12890.49 186
12891.56 196
12892.63 168
12893.70 161
12894.78 181
12895.85 158
12896.92 188
12897.99 215
12899.07 179
12900.14 173
12901.21 192
12902.28 156
12903.36 195
12904.43 195
12905.50 176
12906.58 189
12907.65 180
12908.72 183
12909.80 188
12910.87 167
12911.94 144
12913.02 180
12914.09 191
12915.16 192
12916.24 192
12917.31 162
12918.38 165
12919.46 181
12920.53 211
12921.60 202
12922.68 180
12923.75 204
12924.82 182
12925.90 189
12926.97 198
12928.05 190
12929.12 173
12930.19 183
12931.27 190
12932.34 185
12933.42 180
12934.49 189
12935.56 174
12936.64 170
12937.71 165
12938.79 189
12939.86 179
12940.94 177
12942.01 183
12943.08 164
12944.16 180
12945.23 177
12946.31 196
12947.38 201
12948.46 163
12949.53 174
12950.61 168
12951.68 201
12952.76 190
12953.83 167
12954.91 220
12955.98 186
12957.06 157
12958.13 166
12959.21 170
12960.28 152
12961.36 179
12962.43 180
12963.51 165
12964.58 149
12965.66 182
12966.74 168
12967.81 179
12968.89 196
12969.96 188
12971.04 178
12972.11 173
12973.19 192
12974.27 172
12975.34 187
12976.42 178
12977.49 183
12978.57 194
12979.65 182
12980.72 172
12981.80 172
12982.87 190
12983.95 163
12985.03 169
12986.10 163
12987.18 186
12988.26 173
12989.33 178
12990.41 174
12991.48 153
12992.56 181
12993.64 171
12994.71 174
12995.79 208
12996.87 193
12997.94 199
12999.02 189
13000.10 171
13001.18 192
13002.25 155
13003.33 186
13004.41 183
13005.48 175
13006.56 182
13007.64 165
13008.72 187
13009.79 177
13010.87 163
13011.95 177
13013.02 158
13014.10 153
13015.18 169
13016.26 173
13017.33 181
13018.41 181
13019.49 215
13020.57 208
13021.65 192
13022.72 202
13023.80 201
13024.88 206
13025.96 193
13027.04 238
13028.11 217
13029.19 187
13030.27 158
13031.35 199
13032.43 193
13033.50 188
13034.58 165
13035.66 155
13036.74 179
13037.82 195
13038.90 172
13039.98 175
13041.05 138
13042.13 194
13043.21 171
13044.29 199
13045.37 173
13046.45 185
13047.53 201
13048.61 174
13049.68 175
13050.76 179
13051.84 204
13052.92 177
13054.00 144
13055.08 143
13056.16 155
13057.24 160
13058.32 176
13059.40 173
13060.48 198
13061.56 167
13062.64 209
13063.71 187
13064.79 179
13065.87 197
13066.95 203
13068.03 194
13069.11 208
13070.19 204
13071.27 179
13072.35 213
13073.43 182
13074.51 152
13075.59 168
13076.67 146
13077.75 187
13078.83 186
13079.91 198
13080.99 211
13082.07 163
13083.15 175
13084.23 186
13085.31 165
13086.40 172
13087.48 169
13088.56 186
13089.64 182
13090.72 183
13091.80 163
13092.88 196
13093.96 196
13095.04 170
13096.12 189
13097.20 148
13098.28 161
13099.36 186
13100.45 188
13101.53 195
13102.61 175
13103.69 171
13104.77 189
13105.85 150
13106.93 163
13108.01 170
13109.10 179
13110.18 175
13111.26 169
13112.34 164
13113.42 162
13114.50 179
13115.58 161
13116.67 167
13117.75 170
13118.83 172
13119.91 194
13120.99 192
13122.08 188
13123.16 181
13124.24 187
13125.32 218
13126.40 174
13127.49 172
13128.57 190
13129.65 179
13130.73 166
13131.82 165
13132.90 200
13133.98 210
13135.06 190
13136.15 205
13137.23 195
13138.31 181
13139.39 200
13140.48 202
13141.56 178
13142.64 206
13143.72 202
13144.81 162
13145.89 183
13146.97 180
13148.06 180
13149.14 182
13150.22 185
13151.31 166
13152.39 172
13153.47 172
13154.56 205
13155.64 220
13156.72 199
13157.81 172
13158.89 206
13159.97 227
13161.06 199
13162.14 192
13163.22 209
13164.31 164
13165.39 178
13166.47 169
13167.56 191
13168.64 198
13169.73 173
13170.81 183
13171.89 190
13172.98 199
13174.06 179
13175.15 204
13176.23 188
13177.31 161
13178.40 184
13179.48 180
13180.57 191
13181.65 197
13182.74 192
13183.82 172
13184.91 186
13185.99 216
13187.07 194
13188.16 190
13189.24 170
13190.33 215
13191.41 200
13192.50 216
13193.58 229
13194.67 232
13195.75 180
13196.84 179
13197.92 200
13199.01 182
13200.09 214
13201.18 234
13202.26 216
13203.35 218
13204.44 207
13205.52 226
13206.61 189
13207.69 201
13208.78 208
13209.86 209
13210.95 199
13212.03 213
13213.12 218
13214.21 199
13215.29 252
13216.38 252
13217.46 189
13218.55 201
13219.63 209
13220.72 188
13221.81 216
13222.89 211
13223.98 245
13225.07 179
13226.15 198
13227.24 203
13228.32 237
13229.41 218
13230.50 190
13231.58 212
13232.67 209
13233.76 223
13234.84 220
13235.93 180
13237.02 193
13238.10 229
13239.19 210
13240.28 233
13241.36 217
13242.45 223
13243.54 221
13244.62 201
13245.71 203
13246.80 201
13247.89 232
13248.97 260
13250.06 220
13251.15 214
13252.23 235
13253.32 230
13254.41 236
13255.50 250
13256.58 229
13257.67 228
13258.76 252
13259.85 273
13260.94 275
13262.02 241
13263.11 228
13264.20 242
13265.29 241
13266.37 268
13267.46 283
13268.55 269
13269.64 266
13270.73 302
13271.81 254
13272.90 308
13273.99 294
13275.08 300
13276.17 274
13277.26 274
13278.34 276
13279.43 282
13280.52 277
13281.61 291
13282.70 273
13283.79 274
13284.88 254
13285.96 278
13287.05 304
13288.14 280
13289.23 286
13290.32 288
13291.41 289
13292.50 293
13293.59 360
13294.68 322
13295.76 365
13296.85 354
13297.94 386
13299.03 343
13300.12 309
13301.21 388
13302.30 364
13303.39 325
13304.48 359
13305.57 382
13306.66 353
13307.75 378
13308.84 418
13309.93 409
13311.02 413
13312.11 373
13313.20 363
13314.29 358
13315.38 350
13316.47 369
13317.56 401
13318.65 333
13319.74 352
13320.83 375
13321.92 322
13323.01 363
13324.10 362
13325.19 391
13326.28 358
13327.37 321
13328.46 340
13329.55 368
13330.64 346
13331.73 362
13332.82 373
13333.91 378
13335.00 346
13336.09 363
13337.18 365
13338.27 354
13339.37 384
13340.46 373
13341.55 364
13342.64 356
13343.73 388
13344.82 398
13345.91 402
13347.00 461
13348.09 467
13349.19 460
13350.28 401
13351.37 437
13352.46 397
13353.55 442
13354.64 440
13355.73 437
13356.83 449
13357.92 428
13359.01 453
13360.10 476
13361.19 503
13362.28 477
13363.38 495
13364.47 494
13365.56 507
13366.65 514
13367.74 503
13368.84 495
13369.93 493
13371.02 495
13372.11 462
13373.21 470
13374.30 435
13375.39 472
13376.48 423
13377.58 376
13378.67 346
13379.76 360
13380.85 366
13381.95 374
13383.04 387
13384.13 337
13385.22 395
13386.32 400
13387.41 373
13388.50 322
13389.60 351
13390.69 358
13391.78 367
13392.87 382
13393.97 335
13395.06 327
13396.15 370
13397.25 366
13398.34 343
13399.43 325
13400.53 378
13401.62 353
13402.71 360
13403.81 340
13404.90 368
13406.00 380
13407.09 336
13408.18 341
13409.28 363
13410.37 394
13411.46 383
13412.56 350
13413.65 345
13414.75 338
13415.84 339
13416.93 338
13418.03 331
13419.12 328
13420.22 330
13421.31 360
13422.41 353
13423.50 334
13424.59 320
13425.69 367
13426.78 362
13427.88 382
13428.97 304
13430.07 337
13431.16 320
13432.26 336
13433.35 355
13434.45 369
13435.54 354
13436.64 362
13437.73 359
13438.82 356
13439.92 384
13441.02 423
13442.11 354
13443.21 347
13444.30 361
13445.40 347
13446.49 349
13447.59 353
13448.68 364
13449.78 382
13450.87 376
13451.97 396
13453.06 374
13454.16 360
13455.25 388
13456.35 406
13457.45 414
13458.54 434
13459.64 430
13460.73 425
13461.83 440
13462.93 460
13464.02 433
13465.12 383
13466.21 448
13467.31 396
13468.41 412
13469.50 433
13470.60 443
13471.70 462
13472.79 425
13473.89 417
13474.98 452
13476.08 450
13477.18 466
13478.27 436
13479.37 425
13480.47 441
13481.56 442
13482.66 467
13483.76 493
13484.85 487
13485.95 482
13487.05 446
13488.15 489
13489.24 483
13490.34 508
13491.44 537
13492.53 494
13493.63 560
13494.73 556
13495.83 598
13496.92 630
13498.02 621
13499.12 619
13500.22 641
13501.31 657
13502.41 667
13503.51 655
13504.61 636
13505.70 630
13506.80 643
13507.90 599
13509.00 552
13510.09 481
13511.19 443
13512.29 459
13513.39 433
13514.49 465
13515.58 432
13516.68 434
13517.78 456
13518.88 457
13519.98 414
13521.08 387
13522.17 418
13523.27 434
13524.37 417
13525.47 398
13526.57 363
13527.67 396
13528.77 383
13529.86 363
13530.96 409
13532.06 401
13533.16 395
13534.26 366
13535.36 375
13536.46 353
13537.56 364
13538.66 369
13539.75 343
13540.85 313
13541.95 355
13543.05 382
13544.15 347
13545.25 333
13546.35 370
13547.45 356
13548.55 336
13549.65 328
13550.75 345
13551.85 304
13552.95 306
13554.05 314
13555.15 314
13556.25 308
13557.35 320
13558.45 298
13559.55 338
13560.65 279
13561.75 366
13562.85 363
13563.95 373
13565.05 350
13566.15 313
13567.25 309
13568.35 324
13569.45 326
13570.55 353
13571.65 315
13572.75 306
13573.85 322
13574.95 334
13576.05 320
13577.15 327
13578.25 312
13579.35 330
13580.45 334
13581.55 297
13582.65 304
13583.75 321
13584.86 309
13585.96 331
13587.06 313
13588.16 316
13589.26 321
13590.36 343
13591.46 312
13592.56 341
13593.66 311
13594.77 302
13595.87 312
13596.97 317
13598.07 297
13599.17 316
13600.27 340
13601.37 340
13602.48 350
13603.58 375
13604.68 309
13605.78 316
13606.88 358
13607.99 374
13609.09 367
13610.19 326
13611.29 351
13612.39 337
13613.50 326
13614.60 352
13615.70 354
13616.80 331
13617.90 388
13619.01 339
13620.11 314
13621.21 360
13622.31 388
13623.42 370
13624.52 377
13625.62 396
13626.72 382
13627.83 364
13628.93 373
13630.03 353
13631.13 388
13632.24 382
13633.34 379
13634.44 384
13635.55 370
13636.65 340
13637.75 397
13638.86 354
13639.96 356
13641.06 338
13642.17 341
13643.27 339
13644.37 342
13645.48 360
13646.58 344
13647.68 355
13648.79 410
13649.89 398
13650.99 346
13652.10 314
13653.20 327
13654.30 326
13655.41 340
13656.51 305
13657.62 337
13658.72 323
13659.82 303
13660.93 286
13662.03 315
13663.14 282
13664.24 307
13665.34 332
13666.45 338
13667.55 328
13668.66 331
13669.76 309
13670.87 352
13671.97 334
13673.07 293
13674.18 333
13675.28 313
13676.39 300
13677.49 292
13678.60 317
13679.70 309
13680.81 288
13681.91 348
13683.02 347
13684.12 309
13685.23 297
13686.33 309
13687.44 355
13688.54 319
13689.65 290
13690.75 285
13691.86 323
13692.96 330
13694.07 325
13695.17 319
13696.28 312
13697.39 319
13698.49 286
13699.60 318
13700.70 311
13701.81 311
13702.91 322
13704.02 345
13705.13 342
13706.23 339
13707.34 340
13708.44 348
13709.55 327
13710.65 311
13711.76 300
13712.87 309
13713.97 331
13715.08 317
13716.19 366
13717.29 363
13718.40 368
13719.50 327
13720.61 341
13721.72 352
13722.82 360
13723.93 388
13725.04 400
13726.14 420
13727.25 399
13728.36 392
13729.46 412
13730.57 387
13731.68 374
13732.78 371
13733.89 392
13735.00 428
13736.11 384
13737.21 358
13738.32 410
13739.43 455
13740.53 478
13741.64 437
13742.75 415
13743.86 448
13744.96 429
13746.07 450
13747.18 444
13748.29 472
13749.39 464
13750.50 458
13751.61 503
13752.72 494
13753.82 453
13754.93 483
13756.04 547
13757.15 546
13758.26 555
13759.36 556
13760.47 553
13761.58 599
13762.69 632
13763.80 676
13764.91 717
13766.01 796
13767.12 820
13768.23 882
13769.34 870
13770.45 968
13771.56 1030
13772.66 948
13773.77 972
13774.88 870
13775.99 874
13777.10 849
13778.21 829
13779.32 798
13780.42 751
13781.53 678
13782.64 684
13783.75 558
13784.86 564
13785.97 551
13787.08 520
13788.19 487
13789.30 496
13790.41 468
13791.52 451
13792.63 477
13793.73 436
13794.84 378
13795.95 476
13797.06 437
13798.17 407
13799.28 394
13800.39 386
13801.50 416
13802.61 435
13803.72 427
13804.83 418
13805.94 394
13807.05 456
13808.16 436
13809.27 434
13810.38 428
13811.49 458
13812.60 433
13813.71 422
13814.82 441
13815.93 381
13817.04 375
13818.15 363
13819.26 377
13820.37 342
13821.48 373
13822.59 356
13823.71 369
13824.82 337
13825.93 352
13827.04 365
13828.15 331
13829.26 391
13830.37 357
13831.48 364
13832.59 320
13833.70 342
13834.81 333
13835.92 325
13837.04 346
13838.15 347
13839.26 378
13840.37 354
13841.48 314
13842.59 305
13843.70 351
13844.81 317
13845.93 316
13847.04 319
13848.15 336
13849.26 355
13850.37 333
13851.48 331
13852.60 351
13853.71 311
13854.82 366
13855.93 349
13857.04 340
13858.16 350
13859.27 371
13860.38 339
13861.49 352
13862.60 347
13863.72 374
13864.83 396
13865.94 375
13867.05 363
13868.17 369
13869.28 371
13870.39 408
13871.50 370
13872.62 366
13873.73 331
13874.84 318
13875.95 334
13877.07 355
13878.18 311
13879.29 373
13880.40 356
13881.52 369
13882.63 386
13883.74 371
13884.86 351
13885.97 375
13887.08 397
13888.20 396
13889.31 381
13890.42 320
13891.54 364
13892.65 375
13893.76 394
13894.88 430
13895.99 379
13897.10 358
13898.22 385
13899.33 373
13900.44 388
13901.56 387
13902.67 402
13903.79 385
13904.90 351
13906.01 349
13907.13 378
13908.24 343
13909.36 300
13910.47 319
13911.58 321
13912.70 339
13913.81 306
13914.93 342
13916.04 335
13917.16 322
13918.27 329
13919.38 317
13920.50 329
13921.61 322
13922.73 335
13923.84 355
13924.96 315
13926.07 312
13927.19 362
13928.30 355
13929.42 338
13930.53 357
13931.65 317
13932.76 325
13933.88 346
13934.99 323
13936.11 297
13937.22 363
13938.34 363
13939.45 345
13940.57 370
13941.68 343
13942.80 312
13943.91 326
13945.03 294
13946.14 303
13947.26 297
13948.38 300
13949.49 346
13950.61 313
13951.72 293
13952.84 283
13953.95 299
13955.07 297
13956.19 269
13957.30 311
13958.42 297
13959.53 287
13960.65 299
13961.77 261
13962.88 322
13964.00 311
13965.11 318
13966.23 292
13967.35 296
13968.46 317
13969.58 264
13970.70 260
13971.81 282
13972.93 312
13974.05 292
13975.16 310
13976.28 305
13977.40 319
13978.51 289
13979.63 283
13980.75 306
13981.86 291
13982.98 288
13984.10 319
13985.22 315
13986.33 272
13987.45 314
13988.57 282
13989.68 266
13990.80 256
13991.92 276
13993.04 264
13994.15 275
13995.27 302
13996.39 293
13997.51 305
13998.62 306
13999.74 270
14000.86 267
14001.98 294
14003.10 285
14004.21 299
14005.33 290
14006.45 317
14007.57 308
14008.68 265
14009.80 270
14010.92 308
14012.04 280
14013.16 325
14014.28 315
14015.39 313
14016.51 292
14017.63 303
14018.75 300
14019.87 308
14020.99 316
14022.10 300
14023.22 308
14024.34 287
14025.46 299
14026.58 276
14027.70 268
14028.82 301
14029.94 296
14031.05 300
14032.17 342
14033.29 340
14034.41 286
14035.53 285
14036.65 279
14037.77 300
14038.89 321
14040.01 327
14041.13 321
14042.25 303
14043.37 296
14044.49 326
14045.60 324
14046.72 324
14047.84 318
14048.96 334
14050.08 326
14051.20 347
14052.32 339
14053.44 349
14054.56 360
14055.68 349
14056.80 332
14057.92 329
14059.04 353
14060.16 344
14061.28 351
14062.40 393
14063.52 360
14064.64 354
14065.76 367
14066.88 401
14068.00 406
14069.12 426
14070.25 426
14071.37 411
14072.49 416
14073.61 416
14074.73 426
14075.85 483
14076.97 507
14078.09 428
14079.21 419
14080.33 436
14081.45 464
14082.57 495
14083.69 490
14084.82 534
14085.94 479
14087.06 514
14088.18 539
14089.30 531
14090.42 552
14091.54 631
14092.66 621
14093.79 641
14094.91 611
14096.03 648
14097.15 666
14098.27 651
14099.39 658
14100.52 642
14101.64 625
14102.76 564
14103.88 519
14105.00 530
14106.12 506
14107.25 460
14108.37 449
14109.49 441
14110.61 472
14111.74 448
14112.86 405
14113.98 399
14115.10 470
14116.22 410
14117.35 353
14118.47 376
14119.59 369
14120.71 365
14121.84 359
14122.96 343
14124.08 343
14125.20 362
14126.33 362
14127.45 407
14128.57 363
14129.70 392
14130.82 331
14131.94 370
14133.06 405
14134.19 389
14135.31 339
14136.43 314
14137.56 366
14138.68 369
14139.80 345
14140.93 308
14142.05 357
14143.17 327
14144.30 332
14145.42 322
14146.54 330
14147.67 314
14148.79 339
14149.91 357
14151.04 307
14152.16 333
14153.29 319
14154.41 301
14155.53 352
14156.66 284
14157.78 295
14158.91 329
14160.03 312
14161.15 314
14162.28 363
14163.40 340
14164.53 319
14165.65 270
14166.78 288
14167.90 328
14169.02 328
14170.15 300
14171.27 301
14172.40 307
14173.52 284
14174.65 281
14175.77 338
14176.90 322
14178.02 310
14179.15 288
14180.27 286
14181.40 276
14182.52 315
14183.65 322
14184.77 290
14185.90 310
14187.02 277
14188.15 311
14189.27 310
14190.40 319
14191.52 313
14192.65 283
14193.77 317
14194.90 291
14196.02 294
14197.15 283
14198.27 272
14199.40 306
14200.53 306
14201.65 264
14202.78 302
14203.90 302
14205.03 269
14206.16 287
14207.28 260
14208.41 280
14209.53 271
14210.66 285
14211.79 313
14212.91 284
14214.04 275
14215.16 291
14216.29 268
14217.42 275
14218.54 276
14219.67 286
14220.80 285
14221.92 256
14223.05 242
14224.18 263
14225.30 306
14226.43 280
14227.56 286
14228.68 278
14229.81 250
14230.94 259
14232.06 242
14233.19 283
14234.32 273
14235.44 275
14236.57 258
14237.70 257
14238.83 269
14239.95 260
14241.08 258
14242.21 254
14243.34 263
14244.46 241
14245.59 227
14246.72 226
14247.85 258
14248.97 269
14250.10 272
14251.23 262
14252.36 258
14253.48 247
14254.61 246
14255.74 253
14256.87 241
14258.00 250
14259.12 255
14260.25 241
14261.38 228
14262.51 251
14263.64 262
14264.76 277
14265.89 221
14267.02 266
14268.15 259
14269.28 235
14270.41 227
14271.53 249
14272.66 234
14273.79 229
14274.92 260
14276.05 236
14277.18 228
14278.31 246
14279.44 247
14280.56 239
14281.69 248
14282.82 225
14283.95 220
14285.08 239
14286.21 208
14287.34 242
14288.47 226
14289.60 221
14290.73 248
14291.86 211
14292.98 212
14294.11 199
14295.24 193
14296.37 199
14297.50 205
14298.63 184
14299.76 195
14300.89 207
14302.02 205
14303.15 199
14304.28 196
14305.41 208
14306.54 243
14307.67 211
14308.80 206
14309.93 198
14311.06 238
14312.19 244
14313.32 221
14314.45 217
14315.58 193
14316.71 199
14317.84 253
14318.97 209
14320.10 204
14321.23 230
14322.36 212
14323.49 204
14324.62 201
14325.76 196
14326.89 223
14328.02 242
14329.15 222
14330.28 186
14331.41 196
14332.54 206
14333.67 229
14334.80 211
14335.93 207
14337.06 200
14338.20 190
14339.33 212
14340.46 205
14341.59 190
14342.72 211
14343.85 213
14344.98 211
14346.12 186
14347.25 179
14348.38 203
14349.51 218
14350.64 211
14351.77 230
14352.90 231
14354.04 177
14355.17 199
14356.30 183
14357.43 197
14358.56 155
14359.70 215
14360.83 210
14361.96 186
14363.09 179
14364.22 194
14365.36 190
14366.49 176
14367.62 225
14368.75 193
14369.89 181
14371.02 200
14372.15 180
14373.28 185
14374.42 189
14375.55 220
14376.68 180
14377.81 203
14378.95 200
14380.08 181
14381.21 186
14382.35 221
14383.48 208
14384.61 179
14385.74 225
14386.88 196
14388.01 229
14389.14 199
14390.28 218
14391.41 219
14392.54 209
14393.68 249
14394.81 179
14395.94 239
14397.08 197
14398.21 197
14399.34 196
14400.48 168
14401.61 191
14402.75 201
14403.88 215
14405.01 210
14406.15 191
14407.28 199
14408.41 201
14409.55 166
14410.68 180
14411.82 188
14412.95 171
14414.08 175
14415.22 172
14416.35 179
14417.49 182
14418.62 188
14419.76 190
14420.89 218
14422.02 202
14423.16 216
14424.29 189
14425.43 232
14426.56 224
14427.70 196
14428.83 196
14429.97 222
14431.10 182
14432.24 186
14433.37 201
14434.51 216
14435.64 200
14436.78 222
14437.91 215
14439.05 252
14440.18 227
14441.32 217
14442.45 193
14443.59 207
14444.72 186
14445.86 208
14446.99 227
14448.13 223
14449.27 231
14450.40 213
14451.54 272
14452.67 207
14453.81 201
14454.94 222
14456.08 204
14457.22 203
14458.35 201
14459.49 208
14460.62 216
14461.76 166
14462.90 194
14464.03 201
14465.17 205
14466.30 186
14467.44 165
14468.58 206
14469.71 227
14470.85 205
14471.99 214
14473.12 222
14474.26 188
14475.40 188
14476.53 227
14477.67 208
14478.81 182
14479.94 171
14481.08 217
14482.22 203
14483.35 185
14484.49 184
14485.63 210
14486.76 227
14487.90 219
14489.04 215
14490.17 235
14491.31 202
14492.45 205
14493.59 192
14494.72 231
14495.86 212
14497.00 197
14498.14 197
14499.27 211
14500.41 217
14501.55 213
14502.69 233
14503.82 245
14504.96 225
14506.10 209
14507.24 247
14508.37 233
14509.51 260
14510.65 239
14511.79 214
14512.93 220
14514.06 240
14515.20 215
14516.34 236
14517.48 212
14518.62 240
14519.76 264
14520.89 237
14522.03 242
14523.17 269
14524.31 225
14525.45 208
14526.59 199
14527.73 224
14528.86 260
14530.00 254
14531.14 252
14532.28 225
14533.42 222
14534.56 236
14535.70 230
14536.84 217
14537.98 204
14539.11 211
14540.25 206
14541.39 222
14542.53 230
14543.67 215
14544.81 227
14545.95 227
14547.09 222
14548.23 207
14549.37 198
14550.51 194
14551.65 236
14552.79 222
14553.93 215
14555.07 217
14556.21 223
14557.35 237
14558.49 210
14559.63 209
14560.77 215
14561.91 248
14563.05 247
14564.19 190
14565.33 228
14566.47 247
14567.61 246
14568.75 218
14569.89 272
14571.03 254
14572.17 231
14573.31 230
14574.45 231
14575.59 250
14576.73 222
14577.87 247
14579.01 208
14580.15 242
14581.29 214
14582.43 231
14583.57 225
14584.71 234
14585.85 228
14587.00 266
14588.14 289
14589.28 278
14590.42 269
14591.56 252
14592.70 260
14593.84 255
14594.98 273
14596.12 292
14597.27 289
14598.41 276
14599.55 268
14600.69 249
14601.83 273
14602.97 273
14604.12 294
14605.26 290
14606.40 282
14607.54 287
14608.68 288
14609.82 305
14610.97 319
14612.11 309
14613.25 294
14614.39 301
14615.53 305
14616.68 342
14617.82 324
14618.96 313
14620.10 355
14621.25 358
14622.39 327
14623.53 296
14624.67 321
14625.81 389
14626.96 401
14628.10 361
14629.24 405
14630.39 423
14631.53 453
14632.67 464
14633.81 484
14634.96 477
14636.10 503
14637.24 486
14638.38 418
14639.53 405
14640.67 411
14641.81 360
14642.96 323
14644.10 303
14645.24 307
14646.39 261
14647.53 279
14648.67 282
14649.82 308
14650.96 305
14652.10 284
14653.25 268
14654.39 271
14655.53 248
14656.68 246
14657.82 235
14658.97 259
14660.11 269
14661.25 325
14662.40 259
14663.54 265
14664.69 264
14665.83 243
14666.97 250
14668.12 243
14669.26 255
14670.41 216
14671.55 229
14672.69 250
14673.84 260
14674.98 236
14676.13 217
14677.27 247
14678.42 224
14679.56 241
14680.71 250
14681.85 256
14683.00 229
14684.14 169
14685.29 227
14686.43 214
14687.57 223
14688.72 170
14689.86 200
14691.01 209
14692.15 188
14693.30 203
14694.45 198
14695.59 217
14696.74 198
14697.88 207
14699.03 201
14700.17 249
14701.32 235
14702.46 201
14703.61 199
14704.75 205
14705.90 190
14707.04 217
14708.19 205
14709.34 212
14710.48 219
14711.63 205
14712.77 209
14713.92 198
14715.07 223
14716.21 191
14717.36 201
14718.50 162
14719.65 201
14720.80 201
14721.94 181
14723.09 187
14724.24 184
14725.38 195
14726.53 205
14727.67 199
14728.82 206
14729.97 195
14731.11 192
14732.26 189
14733.41 171
14734.55 153
14735.70 174
14736.85 155
14737.99 181
14739.14 211
14740.29 197
14741.44 221
14742.58 193
14743.73 174
14744.88 180
14746.02 174
14747.17 199
14748.32 170
14749.47 213
14750.61 196
14751.76 203
14752.91 190
14754.06 202
14755.20 155
14756.35 189
14757.50 174
14758.65 180
14759.79 206
14760.94 178
14762.09 155
14763.24 172
14764.38 197
14765.53 179
14766.68 173
14767.83 145
14768.98 167
14770.13 167
14771.27 175
14772.42 165
14773.57 177
14774.72 198
14775.87 204
14777.01 169
14778.16 181
14779.31 184
14780.46 169
14781.61 180
14782.76 171
14783.91 155
14785.05 158
14786.20 172
14787.35 179
14788.50 190
14789.65 147
14790.80 180
14791.95 149
14793.10 167
14794.25 144
14795.39 162
14796.54 164
14797.69 159
14798.84 163
14799.99 171
14801.14 174
14802.29 165
14803.44 162
14804.59 156
14805.74 183
14806.89 156
14808.04 154
14809.19 172
14810.34 195
14811.49 161
14812.64 167
14813.79 195
14814.94 146
14816.09 171
14817.24 172
14818.39 163
14819.54 144
14820.69 115
14821.84 154
14822.99 159
14824.14 126
14825.29 142
14826.44 138
14827.59 177
14828.74 153
14829.89 162
14831.04 163
14832.19 159
14833.34 186
14834.49 172
14835.64 153
14836.79 166
14837.94 155
14839.09 132
14840.24 141
14841.40 167
14842.55 178
14843.70 142
14844.85 168
14846.00 171
14847.15 154
14848.30 152
14849.45 159
14850.60 151
14851.76 134
14852.91 147
14854.06 152
14855.21 165
14856.36 159
14857.51 139
14858.66 135
14859.82 145
14860.97 161
14862.12 148
14863.27 135
14864.42 143
14865.57 174
14866.73 165
14867.88 149
14869.03 138
14870.18 151
14871.33 145
14872.49 169
14873.64 151
14874.79 168
14875.94 157
14877.10 166
14878.25 143
14879.40 165
14880.55 153
14881.71 174
14882.86 167
14884.01 181
14885.16 191
14886.32 161
14887.47 136
14888.62 146
14889.77 146
14890.93 176
14892.08 169
14893.23 153
14894.39 146
14895.54 195
14896.69 168
14897.84 176
14899.00 160
14900.15 176
14901.30 146
14902.46 149
14903.61 169
14904.76 179
14905.92 200
14907.07 151
14908.22 167
14909.38 158
14910.53 157
14911.69 155
14912.84 143
14913.99 163
14915.15 155
14916.30 151
14917.45 194
14918.61 174
14919.76 168
14920.92 145
14922.07 169
14923.22 157
14924.38 177
14925.53 166
14926.69 178
14927.84 170
14928.99 172
14930.15 150
14931.30 183
14932.46 179
14933.61 189
14934.77 197
14935.92 209
14937.08 187
14938.23 211
14939.39 210
14940.54 192
14941.70 192
14942.85 195
14944.00 204
14945.16 211
14946.31 176
14947.47 205
14948.62 199
14949.78 209
14950.94 212
14952.09 207
14953.25 226
14954.40 229
14955.56 200
14956.71 238
14957.87 217
14959.02 238
14960.18 219
14961.33 224
14962.49 232
14963.64 234
14964.80 225
14965.96 230
14967.11 195
14968.27 239
14969.42 217
14970.58 186
14971.74 205
14972.89 189
14974.05 198
14975.20 193
14976.36 196
14977.52 183
14978.67 192
14979.83 178
14980.98 186
14982.14 181
14983.30 176
14984.45 158
14985.61 151
14986.77 178
14987.92 173
14989.08 180
14990.24 167
14991.39 168
14992.55 192
14993.71 167
14994.86 179
14996.02 164
14997.18 141
14998.33 147
14999.49 165
15000.65 157
15001.81 183
15002.96 184
15004.12 165
15005.28 162
15006.43 144
15007.59 151
15008.75 165
15009.91 194
15011.06 154
15012.22 144
15013.38 141
15014.54 137
15015.69 161
15016.85 137
15018.01 153
15019.17 143
15020.33 151
15021.48 155
15022.64 144
15023.80 165
15024.96 134
15026.12 141
15027.27 165
15028.43 143
15029.59 167
15030.75 156
15031.91 148
15033.07 166
15034.22 153
15035.38 156
15036.54 149
15037.70 122
15038.86 130
15040.02 118
15041.17 138
15042.33 149
15043.49 113
15044.65 127
15045.81 122
15046.97 140
15048.13 120
15049.29 152
15050.45 142
15051.60 140
15052.76 156
15053.92 130
15055.08 130
15056.24 139
15057.40 133
15058.56 119
15059.72 127
15060.88 138
15062.04 155
15063.20 158
15064.36 158
15065.52 153
15066.68 110
15067.84 131
15069.00 141
15070.16 126
15071.32 137
15072.48 149
15073.63 139
15074.79 139
15075.95 143
15077.11 141
15078.27 134
15079.44 129
15080.60 141
15081.76 146
15082.92 168
15084.08 154
15085.24 145
15086.40 154
15087.56 124
15088.72 114
15089.88 144
15091.04 156
15092.20 162
15093.36 178
15094.52 153
15095.68 127
15096.84 132
15098.00 144
15099.16 149
15100.32 158
15101.49 125
15102.65 144
15103.81 152
15104.97 133
15106.13 138
15107.29 136
15108.45 152
15109.61 143
15110.78 161
15111.94 135
15113.10 163
15114.26 179
15115.42 165
15116.58 142
15117.74 126
15118.91 124
15120.07 129
15121.23 130
15122.39 149
15123.55 127
15124.71 146
15125.88 164
15127.04 152
15128.20 141
15129.36 176
15130.52 159
15131.69 163
15132.85 144
15134.01 148
15135.17 144
15136.34 147
15137.50 140
15138.66 140
15139.82 159
15140.99 138
15142.15 154
15143.31 119
15144.47 144
15145.64 166
15146.80 144
15147.96 122
15149.12 134
15150.29 167
15151.45 161
15152.61 136
15153.78 124
15154.94 136
15156.10 159
15157.27 138
15158.43 155
15159.59 150
15160.75 165
15161.92 146
15163.08 119
15164.24 156
15165.41 166
15166.57 173
15167.74 127
15168.90 147
15170.06 166
15171.23 159
15172.39 178
15173.55 136
15174.72 142
15175.88 138
15177.05 159
15178.21 156
15179.37 183
15180.54 167
15181.70 168
15182.87 176
15184.03 122
15185.19 140
15186.36 160
15187.52 175
15188.69 166
15189.85 163
15191.02 156
15192.18 190
15193.34 174
15194.51 180
15195.67 160
15196.84 167
15198.00 189
15199.17 172
15200.33 170
15201.50 151
15202.66 168
15203.83 195
15204.99 192
15206.16 164
15207.32 182
15208.49 164
15209.65 161
15210.82 171
15211.98 172
15213.15 173
15214.31 164
15215.48 180
15216.64 219
15217.81 184
15218.97 175
15220.14 199
15221.31 215
15222.47 205
15223.64 199
15224.80 201
15225.97 251
15227.13 264
15228.30 248
15229.47 237
15230.63 212
15231.80 231
15232.96 246
15234.13 241
15235.30 225
15236.46 222
15237.63 231
15238.79 238
15239.96 216
15241.13 181
15242.29 213
15243.46 238
15244.63 229
15245.79 187
15246.96 146
15248.13 160
15249.29 179
15250.46 190
15251.63 177
15252.79 175
15253.96 177
15255.13 201
15256.29 202
15257.46 177
15258.63 172
15259.80 194
15260.96 188
15262.13 192
15263.30 159
15264.46 205
15265.63 168
15266.80 170
15267.97 154
15269.13 170
15270.30 167
15271.47 174
15272.64 178
15273.80 165
15274.97 160
15276.14 183
15277.31 170
15278.47 169
15279.64 169
15280.81 172
15281.98 180
15283.15 151
15284.31 157
15285.48 159
15286.65 166
15287.82 196
15288.99 188
15290.15 146
15291.32 154
15292.49 154
15293.66 165
15294.83 152
15296.00 151
15297.16 166
15298.33 129
15299.50 141
15300.67 141
15301.84 153
15303.01 159
15304.18 156
15305.35 172
15306.51 149
15307.68 154
15308.85 167
15310.02 171
15311.19 167
15312.36 148
15313.53 167
15314.70 153
15315.87 132
15317.04 153
15318.21 135
15319.37 155
15320.54 179
15321.71 147
15322.88 124
15324.05 113
15325.22 138
15326.39 146
15327.56 147
15328.73 170
15329.90 169
15331.07 168
15332.24 153
15333.41 125
15334.58 158
15335.75 139
15336.92 138
15338.09 132
15339.26 114
15340.43 155
15341.60 144
15342.77 156
15343.94 138
15345.11 156
15346.28 155
15347.45 131
15348.62 147
15349.79 156
15350.96 124
15352.13 148
15353.31 155
15354.48 159
15355.65 157
15356.82 145
15357.99 149
15359.16 164
15360.33 179
15361.50 128
15362.67 154
15363.84 172
15365.01 141
15366.19 158
15367.36 178
15368.53 166
15369.70 144
15370.87 141
15372.04 157
15373.21 155
15374.38 154
15375.56 139
15376.73 137
15377.90 149
15379.07 153
15380.24 164
15381.41 137
15382.59 141
15383.76 151
15384.93 151
15386.10 151
15387.27 147
15388.45 157
15389.62 157
15390.79 159
15391.96 157
15393.13 178
15394.31 169
15395.48 172
15396.65 192
15397.82 160
15399.00 154
15400.17 172
15401.34 153
15402.51 148
15403.69 152
15404.86 157
15406.03 168
15407.20 173
15408.38 138
15409.55 122
15410.72 132
15411.89 140
15413.07 150
15414.24 148
15415.41 158
15416.59 164
15417.76 138
15418.93 177
15420.11 152
15421.28 154
15422.45 154
15423.63 153
15424.80 145
15425.97 142
15427.15 142
15428.32 125
15429.49 159
15430.67 165
15431.84 129
15433.01 124
15434.19 142
15435.36 161
15436.54 143
15437.71 132
15438.88 143
15440.06 151
15441.23 163
15442.41 156
15443.58 153
15444.75 145
15445.93 162
15447.10 130
15448.28 119
15449.45 145
15450.63 164
15451.80 134
15452.97 133
15454.15 143
15455.32 151
15456.50 137
15457.67 133
15458.85 133
15460.02 141
15461.20 131
15462.37 120
15463.55 138
15464.72 130
15465.90 133
15467.07 143
15468.25 143
15469.42 140
15470.60 134
15471.77 147
15472.95 122
15474.12 139
15475.30 137
15476.47 129
15477.65 126
15478.82 168
15480.00 139
15481.17 148
15482.35 134
15483.53 143
15484.70 116
15485.88 145
15487.05 140
15488.23 164
15489.40 153
15490.58 155
15491.76 158
15492.93 155
15494.11 123
15495.28 141
15496.46 141
15497.64 128
15498.81 143
15499.99 138
15501.17 150
15502.34 154
15503.52 150
15504.69 132
15505.87 158
15507.05 125
15508.22 135
15509.40 108
15510.58 130
15511.75 137
15512.93 125
15514.11 129
15515.28 146
15516.46 144
15517.64 165
15518.81 158
15519.99 142
15521.17 159
15522.35 170
15523.52 166
15524.70 150
15525.88 134
15527.05 160
15528.23 161
15529.41 138
15530.59 134
15531.76 138
15532.94 153
15534.12 126
15535.30 141
15536.47 144
15537.65 171
15538.83 191
15540.01 163
15541.19 170
15542.36 186
15543.54 189
15544.72 148
15545.90 144
15547.08 145
15548.25 141
15549.43 126
15550.61 147
15551.79 145
15552.97 160
15554.14 151
15555.32 163
15556.50 186
15557.68 133
15558.86 127
15560.04 166
15561.22 160
15562.39 156
15563.57 165
15564.75 155
15565.93 172
15567.11 133
15568.29 147
15569.47 133
15570.65 180
15571.82 165
15573.00 150
15574.18 185
15575.36 165
15576.54 167
15577.72 161
15578.90 166
15580.08 171
15581.26 177
15582.44 175
15583.62 187
15584.80 195
15585.98 180
15587.16 184
15588.34 178
15589.51 177
15590.69 182
15591.87 159
15593.05 160
15594.23 178
15595.41 190
15596.59 193
15597.77 180
15598.95 204
15600.13 204
15601.31 217
15602.49 238
15603.67 225
15604.85 212
15606.03 200
15607.21 189
15608.40 206
15609.58 216
15610.76 215
15611.94 224
15613.12 187
15614.30 214
15615.48 207
15616.66 227
15617.84 219
15619.02 260
15620.20 229
15621.38 266
15622.56 218
15623.74 262
15624.93 227
15626.11 229
15627.29 224
15628.47 254
15629.65 241
15630.83 243
15632.01 257
15633.19 269
15634.37 242
15635.56 244
15636.74 272
15637.92 241
15639.10 254
15640.28 238
15641.46 235
15642.65 245
15643.83 285
15645.01 303
15646.19 290
15647.37 309
15648.55 293
15649.74 293
15650.92 325
15652.10 302
15653.28 276
15654.46 314
15655.65 303
15656.83 322
15658.01 310
15659.19 304
15660.38 269
15661.56 307
15662.74 270
15663.92 277
15665.11 285
15666.29 273
15667.47 262
15668.65 301
15669.84 279
15671.02 276
15672.20 243
15673.38 258
15674.57 296
15675.75 306
15676.93 276
15678.12 215
15679.30 228
15680.48 251
15681.67 281
15682.85 284
15684.03 298
15685.22 313
15686.40 260
15687.58 236
15688.77 237
15689.95 275
15691.13 253
15692.32 301
15693.50 234
15694.68 255
15695.87 275
15697.05 326
15698.23 271
15699.42 287
15700.60 294
15701.79 284
15702.97 283
15704.15 303
15705.34 286
15706.52 296
15707.71 310
15708.89 351
15710.07 331
15711.26 295
15712.44 305
15713.63 330
15714.81 322
15716.00 318
15717.18 307
15718.37 290
15719.55 302
15720.73 313
15721.92 292
15723.10 345
15724.29 306
15725.47 338
15726.66 312
15727.84 321
15729.03 301
15730.21 331
15731.40 330
15732.58 293
15733.77 287
15734.95 335
15736.14 302
15737.32 277
15738.51 300
15739.69 340
15740.88 343
15742.07 381
15743.25 331
15744.44 331
15745.62 380
15746.81 392
15747.99 349
15749.18 352
15750.36 392
15751.55 391
15752.74 375
15753.92 362
15755.11 367
15756.29 359
15757.48 389
15758.67 375
15759.85 392
15761.04 393
15762.22 358
15763.41 346
15764.60 312
15765.78 284
15766.97 331
15768.16 332
15769.34 334
15770.53 297
15771.72 324
15772.90 332
15774.09 285
15775.28 337
15776.46 285
15777.65 315
15778.84 348
15780.02 335
15781.21 361
15782.40 330
15783.58 305
15784.77 297
15785.96 311
15787.14 306
15788.33 313
15789.52 282
15790.71 297
15791.89 305
15793.08 279
15794.27 282
15795.46 276
15796.64 258
15797.83 245
15799.02 237
15800.21 220
15801.39 231
15802.58 232
15803.77 284
15804.96 272
15806.14 246
15807.33 230
15808.52 234
15809.71 233
15810.90 239
15812.08 244
15813.27 240
15814.46 220
15815.65 208
15816.84 240
15818.03 248
15819.21 234
15820.40 252
15821.59 243
15822.78 215
15823.97 226
15825.16 223
15826.35 234
15827.53 237
15828.72 237
15829.91 217
15831.10 217
15832.29 224
15833.48 224
15834.67 208
15835.86 239
15837.04 232
15838.23 212
15839.42 226
15840.61 203
15841.80 222
15842.99 213
15844.18 199
15845.37 221
15846.56 190
15847.75 234
15848.94 239
15850.13 236
15851.32 212
15852.51 200
15853.70 191
15854.89 197
15856.07 217
15857.26 205
15858.45 213
15859.64 230
15860.83 235
15862.02 258
15863.21 227
15864.40 220
15865.59 236
15866.78 216
15867.97 217
15869.16 218
15870.36 234
15871.55 215
15872.74 199
15873.93 222
15875.12 235
15876.31 236
15877.50 253
15878.69 251
15879.88 231
15881.07 227
15882.26 231
15883.45 257
15884.64 255
15885.83 240
15887.02 237
15888.21 241
15889.41 199
15890.60 208
15891.79 222
15892.98 255
15894.17 255
15895.36 229
15896.55 270
15897.74 222
15898.93 245
15900.13 252
15901.32 258
15902.51 284
15903.70 264
15904.89 236
15906.08 251
15907.28 258
15908.47 265
15909.66 251
15910.85 266
15912.04 237
15913.23 251
15914.43 242
15915.62 272
15916.81 260
15918.00 275
15919.19 258
15920.39 260
15921.58 285
15922.77 291
15923.96 265
15925.16 269
15926.35 250
15927.54 242
15928.73 265
15929.93 271
15931.12 284
15932.31 238
15933.50 257
15934.70 269
15935.89 258
15937.08 223
15938.27 245
15939.47 251
15940.66 196
15941.85 256
15943.05 229
15944.24 229
15945.43 218
15946.63 227
15947.82 222
15949.01 197
15950.21 210
15951.40 217
15952.59 215
15953.79 220
15954.98 209
15956.17 201
15957.37 205
15958.56 211
15959.75 210
15960.95 174
15962.14 204
15963.33 183
15964.53 186
15965.72 167
15966.92 174
15968.11 180
15969.30 185
15970.50 190
15971.69 186
15972.89 159
15974.08 167
15975.27 156
15976.47 175
15977.66 174
15978.86 181
15980.05 172
15981.25 168
15982.44 158
15983.63 152
15984.83 149
15986.02 155
15987.22 156
15988.41 162
15989.61 175
15990.80 146
15992.00 134
15993.19 163
15994.39 141
15995.58 162
15996.78 143
15997.97 163
15999.17 178
16000.36 146
16001.56 153
16002.75 146
16003.95 179
16005.14 161
16006.34 158
16007.53 171
16008.73 159
16009.93 147
16011.12 152
16012.32 163
16013.51 187
16014.71 163
16015.90 167
16017.10 166
16018.30 152
16019.49 156
16020.69 175
16021.88 177
16023.08 154
16024.28 118
16025.47 151
16026.67 162
16027.86 154
16029.06 173
16030.26 150
16031.45 145
16032.65 148
16033.85 132
16035.04 160
16036.24 191
16037.43 165
16038.63 158
16039.83 140
16041.02 148
16042.22 147
16043.42 134
16044.61 161
16045.81 157
16047.01 127
16048.21 153
16049.40 154
16050.60 141
16051.80 125
16052.99 134
16054.19 146
16055.39 141
16056.59 120
16057.78 138
16058.98 144
16060.18 140
16061.37 142
16062.57 155
16063.77 117
16064.97 128
16066.16 134
16067.36 142
16068.56 134
16069.76 144
16070.96 143
16072.15 134
16073.35 171
16074.55 157
16075.75 129
16076.95 151
16078.14 142
16079.34 133
16080.54 152
16081.74 140
16082.94 129
16084.13 145
16085.33 126
16086.53 114
16087.73 110
16088.93 146
16090.13 127
16091.33 131
16092.52 130
16093.72 142
16094.92 147
16096.12 117
16097.32 122
16098.52 127
16099.72 110
16100.92 109
16102.11 149
16103.31 146
16104.51 128
16105.71 137
16106.91 145
16108.11 127
16109.31 121
16110.51 121
16111.71 96
16112.91 104
16114.11 122
16115.31 151
16116.51 162
16117.70 132
16118.90 110
16120.10 128
16121.30 134
16122.50 134
16123.70 121
16124.90 127
16126.10 105
16127.30 142
16128.50 166
16129.70 146
16130.90 133
16132.10 141
16133.30 119
16134.50 168
16135.70 131
16136.90 129
16138.10 128
16139.30 123
16140.50 133
16141.71 107
16142.91 117
16144.11 133
16145.31 144
16146.51 151
16147.71 146
16148.91 108
16150.11 124
16151.31 132
16152.51 134
16153.71 138
16154.91 143
16156.11 134
16157.31 128
16158.52 130
16159.72 125
16160.92 111
16162.12 111
16163.32 115
16164.52 137
16165.72 125
16166.92 128
16168.13 105
16169.33 130
16170.53 133
16171.73 150
16172.93 124
16174.13 108
16175.34 99
16176.54 116
16177.74 123
16178.94 106
16180.14 127
16181.34 123
16182.55 133
16183.75 139
16184.95 120
16186.15 122
16187.35 131
16188.56 133
16189.76 112
16190.96 95
16192.16 127
16193.37 176
16194.57 156
16195.77 131
16196.97 113
16198.18 104
16199.38 143
16200.58 124
16201.78 124
16202.99 136
16204.19 120
16205.39 129
16206.60 118
16207.80 128
16209.00 134
16210.20 126
16211.41 140
16212.61 120
16213.81 126
16215.02 127
16216.22 156
16217.42 139
16218.63 124
16219.83 154
16221.03 124
16222.24 143
16223.44 143
16224.64 159
16225.85 143
16227.05 136
16228.25 142
16229.46 112
16230.66 130
16231.87 130
16233.07 140
16234.27 141
16235.48 135
16236.68 132
16237.89 132
16239.09 154
16240.29 152
16241.50 134
16242.70 133
16243.91 132
16245.11 141
16246.31 149
16247.52 138
16248.72 149
16249.93 129
16251.13 128
16252.34 117
16253.54 124
16254.75 178
16255.95 135
16257.16 140
16258.36 144
16259.57 128
16260.77 149
16261.97 126
16263.18 146
16264.38 174
16265.59 174
16266.80 149
16268.00 156
16269.21 167
16270.41 146
16271.62 158
16272.82 157
16274.03 145
16275.23 180
16276.44 164
16277.64 138
16278.85 144
16280.05 164
16281.26 174
16282.47 152
16283.67 161
16284.88 159
16286.08 147
16287.29 153
16288.49 177
16289.70 178
16290.91 186
16292.11 166
16293.32 157
16294.52 162
16295.73 170
16296.94 156
16298.14 159
16299.35 191
16300.56 191
16301.76 173
16302.97 175
16304.18 190
16305.38 203
16306.59 184
16307.79 216
16309.00 211
16310.21 176
16311.42 164
16312.62 134
16313.83 182
16315.04 176
16316.24 193
16317.45 161
16318.66 156
16319.86 155
16321.07 165
16322.28 202
16323.49 167
16324.69 157
16325.90 175
16327.11 155
16328.31 172
16329.52 161
16330.73 162
16331.94 151
16333.14 165
16334.35 158
16335.56 145
16336.77 125
16337.98 134
16339.18 147
16340.39 149
16341.60 152
16342.81 131
16344.01 142
16345.22 169
16346.43 163
16347.64 164
16348.85 130
16350.05 129
16351.26 143
16352.47 131
16353.68 149
16354.89 133
16356.10 147
16357.30 103
16358.51 125
16359.72 120
16360.93 155
16362.14 124
16363.35 154
16364.56 107
16365.77 116
16366.97 121
16368.18 148
16369.39 132
16370.60 125
16371.81 114
16373.02 114
16374.23 136
16375.44 140
16376.65 137
16377.86 127
16379.06 126
16380.27 108
16381.48 123
16382.69 129
16383.90 132
16385.11 128
16386.32 116
16387.53 124
16388.74 113
16389.95 140
16391.16 133
16392.37 147
16393.58 110
16394.79 132
16396.00 122
16397.21 128
16398.42 132
16399.63 115
16400.84 101
16402.05 117
16403.26 130
16404.47 121
16405.68 135
16406.89 142
16408.10 129
16409.31 123
16410.52 105
16411.73 123
16412.94 127
16414.15 137
16415.36 122
16416.57 123
16417.78 119
16419.00 105
16420.21 125
16421.42 133
16422.63 103
16423.84 115
16425.05 106
16426.26 123
16427.47 124
16428.68 125
16429.89 116
16431.11 119
16432.32 119
16433.53 106
16434.74 99
16435.95 117
16437.16 92
16438.37 97
16439.59 119
16440.80 120
16442.01 108
16443.22 123
16444.43 123
16445.64 109
16446.86 144
16448.07 135
16449.28 128
16450.49 121
16451.70 134
16452.91 114
16454.13 118
16455.34 112
16456.55 112
16457.76 118
16458.98 111
16460.19 108
16461.40 102
16462.61 119
16463.82 95
16465.04 102
16466.25 100
16467.46 115
16468.67 104
16469.89 124
16471.10 114
16472.31 131
16473.53 143
16474.74 114
16475.95 98
16477.16 85
16478.38 120
16479.59 119
16480.80 157
16482.02 130
16483.23 115
16484.44 133
16485.66 114
16486.87 102
16488.08 115
16489.30 111
16490.51 106
16491.72 91
16492.94 108
16494.15 106
16495.36 122
16496.58 123
16497.79 102
16499.00 116
16500.22 121
16501.43 110
16502.65 103
16503.86 108
16505.07 110
16506.29 103
16507.50 107
16508.71 104
16509.93 76
16511.14 91
16512.36 95
16513.57 122
16514.79 115
16516.00 115
16517.21 140
16518.43 109
16519.64 129
16520.86 101
16522.07 104
16523.29 101
16524.50 96
16525.72 105
16526.93 102
16528.15 93
16529.36 99
16530.58 116
16531.79 112
16533.01 122
16534.22 98
16535.44 92
16536.65 113
16537.87 110
16539.08 96
16540.30 97
16541.51 98
16542.73 124
16543.94 108
16545.16 121
16546.37 123
16547.59 104
16548.80 116
16550.02 97
16551.24 109
16552.45 105
16553.67 111
16554.88 99
16556.10 101
16557.31 91
16558.53 107
16559.75 110
16560.96 110
16562.18 104
16563.39 111
16564.61 100
16565.83 109
16567.04 142
16568.26 104
16569.47 124
16570.69 97
16571.91 133
16573.12 102
16574.34 114
16575.56 123
16576.77 120
16577.99 102
16579.21 141
16580.42 92
16581.64 131
16582.86 126
16584.07 99
16585.29 155
16586.51 126
16587.72 115
16588.94 100
16590.16 125
16591.38 125
16592.59 128
16593.81 99
16595.03 103
16596.24 121
16597.46 103
16598.68 127
16599.90 106
16601.11 118
16602.33 116
16603.55 111
16604.77 103
16605.98 108
16607.20 97
16608.42 128
16609.64 124
16610.86 93
16612.07 114
16613.29 125
16614.51 117
16615.73 109
16616.95 76
16618.16 116
16619.38 107
16620.60 108
16621.82 89
16623.04 94
16624.25 127
16625.47 114
16626.69 116
16627.91 107
16629.13 119
16630.35 118
16631.57 94
16632.78 108
16634.00 104
16635.22 84
16636.44 118
16637.66 109
16638.88 75
16640.10 93
16641.32 100
16642.53 89
16643.75 108
16644.97 106
16646.19 65
16647.41 107
16648.63 116
16649.85 100
16651.07 100
16652.29 85
16653.51 93
16654.73 79
16655.95 82
16657.17 84
16658.39 94
16659.61 82
16660.83 105
16662.04 93
16663.26 108
16664.48 118
16665.70 112
16666.92 122
16668.14 121
16669.36 92
16670.58 94
16671.80 105
16673.02 100
16674.24 104
16675.46 113
16676.68 101
16677.91 91
16679.13 105
16680.35 93
16681.57 79
16682.79 86
16684.01 79
16685.23 85
16686.45 101
16687.67 99
16688.89 101
16690.11 122
16691.33 110
16692.55 115
16693.77 95
16694.99 82
16696.21 74
16697.44 78
16698.66 89
16699.88 89
16701.10 90
16702.32 120
16703.54 119
16704.76 96
16705.98 87
16707.21 94
16708.43 87
16709.65 124
16710.87 98
16712.09 93
16713.31 100
16714.53 105
16715.76 98
16716.98 89
16718.20 89
16719.42 91
16720.64 93
16721.87 94
16723.09 76
16724.31 102
16725.53 100
16726.75 116
16727.98 102
16729.20 97
16730.42 100
16731.64 92
16732.86 117
16734.09 91
16735.31 87
16736.53 93
16737.75 71
16738.98 91
16740.20 89
16741.42 110
16742.64 97
16743.87 109
16745.09 78
16746.31 108
16747.54 108
16748.76 95
16749.98 99
16751.20 72
16752.43 89
16753.65 90
16754.87 102
16756.10 94
16757.32 103
16758.54 108
16759.77 97
16760.99 91
16762.21 86
16763.44 87
16764.66 93
16765.88 91
16767.11 97
16768.33 113
16769.55 99
16770.78 88
16772.00 91
16773.23 104
16774.45 111
16775.67 100
16776.90 84
16778.12 98
16779.35 82
16780.57 98
16781.79 117
16783.02 129
16784.24 98
16785.47 116
16786.69 105
16787.91 121
16789.14 117
16790.36 109
16791.59 104
16792.81 84
16794.04 101
16795.26 106
16796.49 91
16797.71 82
16798.94 82
16800.16 72
16801.38 77
16802.61 83
16803.83 100
16805.06 97
16806.28 112
16807.51 99
16808.73 110
16809.96 118
16811.18 107
16812.41 134
16813.64 128
16814.86 111
16816.09 131
16817.31 105
16818.54 118
16819.76 99
16820.99 83
16822.21 108
16823.44 102
16824.66 110
16825.89 117
16827.12 110
16828.34 121
16829.57 126
16830.79 113
16832.02 98
16833.25 98
16834.47 98
16835.70 118
16836.92 125
16838.15 131
16839.38 130
16840.60 96
16841.83 90
16843.06 93
16844.28 100
16845.51 124
16846.73 114
16847.96 122
16849.19 132
16850.41 131
16851.64 98
16852.87 129
16854.09 125
16855.32 109
16856.55 138
16857.77 150
16859.00 126
16860.23 118
16861.46 135
16862.68 138
16863.91 163
16865.14 150
16866.36 144
16867.59 143
16868.82 136
16870.05 159
16871.27 125
16872.50 158
16873.73 158
16874.96 154
16876.18 151
16877.41 172
16878.64 191
16879.87 160
16881.09 159
16882.32 195
16883.55 192
16884.78 156
16886.01 173
16887.23 175
16888.46 195
16889.69 180
16890.92 171
16892.15 168
16893.37 164
16894.60 149
16895.83 171
16897.06 153
16898.29 180
16899.51 168
16900.74 171
16901.97 157
16903.20 152
16904.43 121
16905.66 125
16906.89 147
16908.12 135
16909.34 141
16910.57 123
16911.80 143
16913.03 132
16914.26 121
16915.49 99
16916.72 122
16917.95 152
16919.18 134
16920.40 127
16921.63 147
16922.86 142
16924.09 156
16925.32 133
16926.55 123
16927.78 131
16929.01 96
16930.24 101
16931.47 105
16932.70 120
16933.93 135
16935.16 135
16936.39 96
16937.62 114
16938.85 118
16940.08 101
16941.31 102
16942.54 112
16943.77 100
16945.00 128
16946.23 141
16947.46 152
16948.69 113
16949.92 109
16951.15 123
16952.38 125
16953.61 120
16954.84 88
16956.07 109
16957.30 119
16958.53 109
16959.76 102
16960.99 94
16962.22 89
16963.45 101
16964.68 117
16965.92 103
16967.15 118
16968.38 125
16969.61 114
16970.84 101
16972.07 92
16973.30 93
16974.53 99
16975.76 101
16976.99 103
16978.23 115
16979.46 109
16980.69 113
16981.92 114
16983.15 114
16984.38 113
16985.61 137
16986.85 122
16988.08 104
16989.31 115
16990.54 95
16991.77 110
16993.00 129
16994.24 109
16995.47 112
16996.70 111
16997.93 124
16999.16 114
17000.40 99
17001.63 107
17002.86 111
17004.09 128
17005.32 105
17006.56 101
17007.79 105
17009.02 138
17010.25 124
17011.49 112
17012.72 110
17013.95 100
17015.18 89
17016.42 102
17017.65 107
17018.88 88
17020.12 90
17021.35 104
17022.58 92
17023.81 98
17025.05 102
17026.28 95
17027.51 109
17028.75 104
17029.98 92
17031.21 101
17032.45 101
17033.68 94
17034.91 88
17036.15 121
17037.38 105
17038.61 83
17039.85 89
17041.08 110
17042.31 103
17043.55 96
17044.78 82
17046.01 90
17047.25 93
17048.48 80
17049.72 87
17050.95 89
17052.18 104
17053.42 90
17054.65 89
17055.89 109
17057.12 98
17058.35 96
17059.59 87
17060.82 87
17062.06 113
17063.29 135
17064.53 97
17065.76 95
17066.99 97
17068.23 100
17069.46 121
17070.70 98
17071.93 111
17073.17 104
17074.40 91
17075.64 84
17076.87 88
17078.11 91
17079.34 92
17080.58 105
17081.81 103
17083.05 107
17084.28 89
17085.52 100
17086.75 83
17087.99 89
17089.22 88
17090.46 97
17091.69 108
17092.93 109
17094.16 93
17095.40 82
17096.64 117
17097.87 82
17099.11 88
17100.34 86
17101.58 85
17102.81 108
17104.05 84
17105.29 77
17106.52 80
17107.76 71
17108.99 78
17110.23 98
17111.47 88
17112.70 94
17113.94 75
17115.17 77
17116.41 79
17117.65 83
17118.88 67
17120.12 95
17121.36 92
17122.59 74
17123.83 89
17125.07 91
17126.30 107
17127.54 94
17128.78 86
17130.01 78
17131.25 85
17132.49 84
17133.72 99
17134.96 90
17136.20 96
17137.43 102
17138.67 92
17139.91 75
17141.15 82
17142.38 72
17143.62 65
17144.86 81
17146.10 79
17147.33 72
17148.57 76
17149.81 72
17151.05 96
17152.28 78
17153.52 76
17154.76 95
17156.00 82
17157.23 67
17158.47 68
17159.71 90
17160.95 108
17162.19 83
17163.42 77
17164.66 73
17165.90 81
17167.14 66
17168.38 87
17169.61 112
17170.85 85
17172.09 82
17173.33 75
17174.57 84
17175.81 90
17177.04 79
17178.28 95
17179.52 79
17180.76 99
17182.00 85
17183.24 90
17184.48 89
17185.71 98
17186.95 67
17188.19 85
17189.43 100
17190.67 86
17191.91 98
17193.15 93
17194.39 78
17195.63 101
17196.87 83
17198.11 94
17199.34 100
17200.58 69
17201.82 81
17203.06 93
17204.30 89
17205.54 76
17206.78 89
17208.02 102
17209.26 78
17210.50 61
17211.74 72
17212.98 79
17214.22 93
17215.46 86
17216.70 66
17217.94 84
17219.18 107
17220.42 82
17221.66 83
17222.90 79
17224.14 67
17225.38 69
17226.62 71
17227.86 76
17229.10 84
17230.34 67
17231.58 75
17232.82 67
17234.06 103
17235.30 79
17236.54 68
17237.78 71
17239.03 86
17240.27 71
17241.51 91
17242.75 88
17243.99 89
17245.23 98
17246.47 63
17247.71 84
17248.95 78
17250.19 65
17251.43 73
17252.68 81
17253.92 88
17255.16 90
17256.40 74
17257.64 85
17258.88 100
17260.12 95
17261.37 92
17262.61 82
17263.85 98
17265.09 90
17266.33 74
17267.57 76
17268.82 79
17270.06 75
17271.30 75
17272.54 89
17273.78 89
17275.03 77
17276.27 82
17277.51 81
17278.75 78
17279.99 66
17281.24 83
17282.48 67
17283.72 80
17284.96 81
17286.21 78
17287.45 63
17288.69 74
17289.93 64
17291.18 58
17292.42 63
17293.66 87
17294.90 102
17296.15 84
17297.39 81
17298.63 71
17299.88 72
17301.12 74
17302.36 94
17303.60 88
17304.85 58
17306.09 66
17307.33 76
17308.58 69
17309.82 68
17311.06 77
17312.31 75
17313.55 84
17314.79 72
17316.04 74
17317.28 74
17318.52 78
17319.77 90
17321.01 68
17322.26 74
17323.50 67
17324.74 77
17325.99 72
17327.23 90
17328.48 95
17329.72 82
17330.96 93
17332.21 83
17333.45 88
17334.70 73
17335.94 85
17337.18 73
17338.43 94
17339.67 67
17340.92 64
17342.16 76
17343.41 78
17344.65 57
17345.90 77
17347.14 75
17348.38 80
17349.63 80
17350.87 96
17352.12 72
17353.36 82
17354.61 84
17355.85 68
17357.10 92
17358.34 59
17359.59 74
17360.83 78
17362.08 75
17363.32 72
17364.57 97
17365.81 75
17367.06 88
17368.31 82
17369.55 85
17370.80 79
17372.04 72
17373.29 92
17374.53 82
17375.78 80
17377.02 85
17378.27 88
17379.52 92
17380.76 83
17382.01 83
17383.25 77
17384.50 60
17385.75 75
17386.99 85
17388.24 85
17389.48 66
17390.73 94
17391.98 74
17393.22 74
17394.47 77
17395.71 92
17396.96 96
17398.21 77
17399.45 79
17400.70 84
17401.95 81
17403.19 79
17404.44 80
17405.69 80
17406.93 80
17408.18 95
17409.43 72
17410.67 69
17411.92 89
17413.17 82
17414.42 68
17415.66 75
17416.91 90
17418.16 89
17419.40 81
17420.65 86
17421.90 81
17423.15 91
17424.39 93
17425.64 75
17426.89 80
17428.14 72
17429.38 99
17430.63 83
17431.88 84
17433.13 97
17434.37 77
17435.62 72
17436.87 71
17438.12 76
17439.37 87
17440.61 65
17441.86 87
17443.11 83
17444.36 73
17445.61 83
17446.85 90
17448.10 65
17449.35 71
17450.60 91
17451.85 81
17453.10 58
17454.34 83
17455.59 86
17456.84 74
17458.09 80
17459.34 98
17460.59 89
17461.84 85
17463.09 92
17464.33 61
17465.58 69
17466.83 65
17468.08 75
17469.33 79
17470.58 69
17471.83 67
17473.08 67
17474.33 76
17475.58 78
17476.83 79
17478.07 85
17479.32 82
17480.57 79
17481.82 99
17483.07 74
17484.32 75
17485.57 74
17486.82 74
17488.07 85
17489.32 73
17490.57 97
17491.82 68
17493.07 92
17494.32 88
17495.57 80
17496.82 91
17498.07 76
17499.32 57
17500.57 79
17501.82 79
17503.07 101
17504.32 66
17505.57 84
17506.82 105
17508.07 92
17509.32 80
17510.57 99
17511.82 70
17513.07 67
17514.32 77
17515.58 88
17516.83 87
17518.08 78
17519.33 82
17520.58 81
17521.83 69
17523.08 75
17524.33 83
17525.58 81
17526.83 77
17528.08 86
17529.34 81
17530.59 87
17531.84 90
17533.09 110
17534.34 85
17535.59 85
17536.84 86
17538.09 92
17539.35 108
17540.60 66
17541.85 83
17543.10 100
17544.35 104
17545.60 105
17546.86 88
17548.11 83
17549.36 99
17550.61 87
17551.86 80
17553.12 84
17554.37 87
17555.62 103
17556.87 97
17558.12 77
17559.38 89
17560.63 74
17561.88 93
17563.13 99
17564.39 79
17565.64 93
17566.89 82
17568.14 76
17569.40 83
17570.65 88
17571.90 71
17573.15 80
17574.41 80
17575.66 90
17576.91 101
17578.17 77
17579.42 87
17580.67 122
17581.92 125
17583.18 71
17584.43 79
17585.68 83
17586.94 79
17588.19 77
17589.44 97
17590.70 96
17591.95 99
17593.20 80
17594.46 105
17595.71 92
17596.97 72
17598.22 70
17599.47 68
17600.73 83
17601.98 88
17603.23 93
17604.49 88
17605.74 82
17607.00 89
17608.25 84
17609.50 95
17610.76 108
17612.01 80
17613.27 97
17614.52 73
17615.77 87
17617.03 104
17618.28 114
17619.54 89
17620.79 91
17622.05 79
17623.30 85
17624.56 102
17625.81 103
17627.06 81
17628.32 86
17629.57 95
17630.83 129
17632.08 111
17633.34 97
17634.59 94
17635.85 102
17637.10 101
17638.36 77
17639.61 82
17640.87 89
17642.12 110
17643.38 95
17644.63 84
17645.89 91
17647.15 67
17648.40 81
17649.66 89
17650.91 107
17652.17 82
17653.42 100
17654.68 99
17655.93 98
17657.19 84
17658.45 86
17659.70 103
17660.96 87
17662.21 80
17663.47 81
17664.73 79
17665.98 88
17667.24 71
17668.49 86
17669.75 89
17671.01 96
17672.26 82
17673.52 76
17674.77 85
17676.03 70
17677.29 108
17678.54 109
17679.80 81
17681.06 91
17682.31 93
17683.57 83
17684.83 81
17686.08 79
17687.34 63
17688.60 87
17689.85 84
17691.11 68
17692.37 67
17693.63 95
17694.88 88
17696.14 77
17697.40 77
17698.65 68
17699.91 89
17701.17 75
17702.43 72
17703.68 68
17704.94 73
17706.20 76
17707.46 71
17708.71 77
17709.97 75
17711.23 70
17712.49 79
17713.74 72
17715.00 67
17716.26 80
17717.52 73
17718.78 67
17720.03 88
17721.29 80
17722.55 90
17723.81 76
17725.07 74
17726.32 86
17727.58 68
17728.84 76
17730.10 86
17731.36 58
17732.62 70
17733.87 83
17735.13 75
17736.39 74
17737.65 67
17738.91 88
17740.17 69
17741.43 68
17742.69 82
17743.94 68
17745.20 79
17746.46 80
17747.72 78
17748.98 79
17750.24 66
17751.50 76
17752.76 83
17754.02 81
17755.28 68
17756.53 63
17757.79 80
17759.05 73
17760.31 97
17761.57 75
17762.83 59
17764.09 68
17765.35 62
17766.61 72
17767.87 107
17769.13 85
17770.39 77
17771.65 87
17772.91 71
17774.17 75
17775.43 91
17776.69 68
17777.95 64
17779.21 71
17780.47 78
17781.73 70
17782.99 81
17784.25 74
17785.51 90
17786.77 72
17788.03 66
17789.29 69
17790.55 63
17791.81 70
17793.07 75
17794.33 71
17795.59 82
17796.86 71
17798.12 85
17799.38 80
17800.64 73
17801.90 69
17803.16 64
17804.42 67
17805.68 61
17806.94 86
17808.20 70
17809.47 75
17810.73 68
17811.99 65
17813.25 57
17814.51 74
17815.77 72
17817.03 67
17818.29 85
17819.56 64
17820.82 79
17822.08 52
17823.34 75
17824.60 75
17825.86 85
17827.13 68
17828.39 72
17829.65 57
17830.91 61
17832.17 80
17833.44 69
17834.70 72
17835.96 71
17837.22 68
17838.48 76
17839.75 54
17841.01 81
17842.27 57
17843.53 64
17844.80 69
17846.06 61
17847.32 84
17848.58 84
17849.85 67
17851.11 59
17852.37 50
17853.63 72
17854.90 92
17856.16 77
17857.42 65
17858.69 69
17859.95 69
17861.21 61
17862.47 63
17863.74 65
17865.00 62
17866.26 75
17867.53 84
17868.79 61
17870.05 60
17871.32 70
17872.58 88
17873.84 63
17875.11 59
17876.37 60
17877.63 53
17878.90 56
17880.16 52
17881.43 65
17882.69 74
17883.95 77
17885.22 76
17886.48 53
17887.74 75
17889.01 80
17890.27 104
17891.54 46
17892.80 55
17894.07 73
17895.33 60
17896.59 42
17897.86 55
17899.12 73
17900.39 87
17901.65 72
17902.92 61
17904.18 55
17905.44 66
17906.71 82
17907.97 73
17909.24 72
17910.50 78
17911.77 57
17913.03 81
17914.30 66
17915.56 61
17916.83 68
17918.09 62
17919.36 79
17920.62 60
17921.89 84
17923.15 77
17924.42 70
17925.68 51
17926.95 72
17928.21 68
17929.48 84
17930.75 63
17932.01 69
17933.28 83
17934.54 57
17935.81 78
17937.07 69
17938.34 77
17939.61 73
17940.87 97
17942.14 82
17943.40 70
17944.67 63
17945.93 74
17947.20 75
17948.47 85
17949.73 71
17951.00 51
17952.27 62
17953.53 55
17954.80 60
17956.06 47
17957.33 77
17958.60 61
17959.86 63
17961.13 76
17962.40 80
17963.66 67
17964.93 70
17966.20 81
17967.46 78
17968.73 71
17970.00 68
17971.26 66
17972.53 71
17973.80 87
17975.07 78
17976.33 68
17977.60 67
17978.87 95
17980.13 75
17981.40 71
17982.67 70
17983.94 60
17985.20 60
17986.47 73
17987.74 80
17989.01 69
17990.27 48
17991.54 71
17992.81 78
17994.08 79
17995.34 60
17996.61 52
17997.88 99
17999.15 58
18000.42 53
18001.68 67
18002.95 74
18004.22 63
18005.49 63
18006.76 71
18008.02 58
18009.29 75
18010.56 84
18011.83 77
18013.10 70
18014.37 64
18015.63 67
18016.90 75
18018.17 73
18019.44 60
18020.71 70
18021.98 78
18023.25 75
18024.51 65
18025.78 59
18027.05 61
18028.32 67
18029.59 59
18030.86 57
18032.13 54
18033.40 50
18034.67 70
18035.94 62
18037.20 55
18038.47 67
18039.74 67
18041.01 100
18042.28 62
18043.55 67
18044.82 64
18046.09 72
18047.36 69
18048.63 59
18049.90 74
18051.17 75
18052.44 71
18053.71 59
18054.98 64
18056.25 70
18057.52 89
18058.79 87
18060.06 73
18061.33 76
18062.60 81
18063.87 68
18065.14 67
18066.41 76
18067.68 73
18068.95 66
18070.22 61
18071.49 71
18072.76 49
18074.03 63
18075.30 61
18076.57 76
18077.84 62
18079.11 61
18080.39 38
18081.66 84
18082.93 89
18084.20 64
18085.47 75
18086.74 78
18088.01 79
18089.28 84
18090.55 42
18091.82 55
18093.10 62
18094.37 87
18095.64 81
18096.91 65
18098.18 72
18099.45 83
18100.72 58
18102.00 55
18103.27 71
18104.54 92
18105.81 94
18107.08 77
18108.35 69
18109.63 68
18110.90 79
18112.17 80
18113.44 59
18114.71 54
18115.98 69
18117.26 71
18118.53 77
18119.80 80
18121.07 76
18122.35 64
18123.62 80
18124.89 94
18126.16 85
18127.43 70
18128.71 77
18129.98 52
18131.25 63
18132.52 48
18133.80 64
18135.07 68
18136.34 66
18137.62 73
18138.89 65
18140.16 61
18141.43 84
18142.71 83
18143.98 56
18145.25 62
18146.53 77
18147.80 66
18149.07 65
18150.35 77
18151.62 64
18152.89 74
18154.17 71
18155.44 77
18156.71 72
18157.99 64
18159.26 76
18160.53 82
18161.81 65
18163.08 63
18164.35 62
18165.63 57
18166.90 70
18168.18 64
18169.45 69
18170.72 78
18172.00 67
18173.27 55
18174.55 56
18175.82 72
18177.09 60
18178.37 68
18179.64 60
18180.92 71
18182.19 55
18183.47 78
18184.74 61
18186.01 68
18187.29 66
18188.56 63
18189.84 71
18191.11 61
18192.39 58
18193.66 59
18194.94 48
18196.21 67
18197.49 73
18198.76 71
18200.04 65
18201.31 76
18202.59 64
18203.86 62
18205.14 73
18206.41 70
18207.69 61
18208.96 63
18210.24 63
18211.51 53
18212.79 70
18214.06 61
18215.34 68
18216.62 59
18217.89 63
18219.17 61
18220.44 62
18221.72 73
18222.99 81
18224.27 48
18225.55 60
18226.82 95
18228.10 70
18229.37 70
18230.65 75
18231.93 76
18233.20 70
18234.48 65
18235.75 61
18237.03 46
18238.31 79
18239.58 90
18240.86 78
18242.14 59
18243.41 68
18244.69 74
18245.97 52
18247.24 77
18248.52 72
18249.80 74
18251.07 80
18252.35 75
18253.63 69
18254.90 67
18256.18 71
18257.46 58
18258.73 65
18260.01 58
18261.29 61
18262.57 73
18263.84 64
18265.12 71
18266.40 72
18267.67 76
18268.95 70
18270.23 59
18271.51 56
18272.78 66
18274.06 42
18275.34 54
18276.62 55
18277.89 66
18279.17 66
18280.45 75
18281.73 60
18283.01 81
18284.28 67
18285.56 53
18286.84 73
18288.12 49
18289.40 78
18290.67 53
18291.95 59
18293.23 65
18294.51 62
18295.79 91
18297.07 78
18298.34 75
18299.62 70
18300.90 68
18302.18 52
18303.46 48
18304.74 53
18306.02 65
18307.29 50
18308.57 54
18309.85 63
18311.13 62
18312.41 60
18313.69 89
18314.97 65
18316.25 37
18317.53 57
18318.80 62
18320.08 71
18321.36 72
18322.64 85
18323.92 68
18325.20 68
18326.48 87
18327.76 59
18329.04 50
18330.32 60
18331.60 68
18332.88 72
18334.16 76
18335.44 78
18336.72 51
18338.00 70
18339.28 55
18340.56 56
18341.84 80
18343.12 71
18344.40 67
18345.68 68
18346.96 50
18348.24 72
18349.52 69
18350.80 74
18352.08 56
18353.36 75
18354.64 87
18355.92 75
18357.20 71
18358.48 75
18359.76 77
18361.04 93
18362.32 64
18363.60 75
18364.88 60
18366.16 67
18367.45 75
18368.73 79
18370.01 77
18371.29 83
18372.57 50
18373.85 72
18375.13 72
18376.41 65
18377.69 80
18378.98 57
18380.26 64
18381.54 74
18382.82 58
18384.10 75
18385.38 66
18386.66 57
18387.95 55
18389.23 60
18390.51 69
18391.79 77
18393.07 71
18394.35 59
18395.64 76
18396.92 75
18398.20 81
18399.48 58
18400.76 61
18402.05 39
18403.33 77
18404.61 76
18405.89 66
18407.17 66
18408.46 83
18409.74 59
18411.02 68
18412.30 58
18413.59 59
18414.87 72
18416.15 71
18417.43 55
18418.72 59
18420.00 58
18421.28 75
18422.56 72
18423.85 68
18425.13 65
18426.41 95
18427.70 81
18428.98 66
18430.26 59
18431.54 67
18432.83 58
18434.11 68
18435.39 52
18436.68 59
18437.96 86
18439.24 92
18440.53 67
18441.81 73
18443.09 72
18444.38 85
18445.66 76
18446.95 63
18448.23 54
18449.51 63
18450.80 57
18452.08 57
18453.36 76
18454.65 44
18455.93 76
18457.22 86
18458.50 85
18459.78 85
18461.07 91
18462.35 57
18463.64 57
18464.92 66
18466.21 68
18467.49 61
18468.77 72
18470.06 80
18471.34 60
18472.63 64
18473.91 60
18475.20 66
18476.48 77
18477.77 62
18479.05 67
18480.34 75
18481.62 62
18482.91 83
18484.19 68
18485.47 83
18486.76 80
18488.04 61
18489.33 52
18490.62 52
18491.90 56
18493.19 60
18494.47 81
18495.76 70
18497.04 68
18498.33 77
18499.61 83
18500.90 78
18502.18 70
18503.47 66
18504.75 54
18506.04 71
18507.33 70
18508.61 56
18509.90 64
18511.18 74
18512.47 76
18513.76 54
18515.04 77
18516.33 60
18517.61 59
18518.90 58
18520.19 71
18521.47 69
18522.76 65
18524.04 53
18525.33 77
18526.62 81
18527.90 73
18529.19 64
18530.48 57
18531.76 55
18533.05 61
18534.34 71
18535.62 69
18536.91 78
18538.20 75
18539.48 67
18540.77 71
18542.06 54
18543.34 78
18544.63 88
18545.92 85
18547.21 72
18548.49 95
18549.78 67
18551.07 64
18552.36 86
18553.64 70
18554.93 66
18556.22 70
18557.50 60
18558.79 73
18560.08 47
18561.37 75
18562.66 82
18563.94 56
18565.23 67
18566.52 81
18567.81 90
18569.09 61
18570.38 73
18571.67 71
18572.96 88
18574.25 75
18575.53 74
18576.82 86
18578.11 92
18579.40 73
18580.69 70
18581.98 75
18583.26 83
18584.55 59
18585.84 68
18587.13 83
18588.42 74
18589.71 79
18590.99 90
18592.28 79
18593.57 73
18594.86 75
18596.15 69
18597.44 91
18598.73 70
18600.02 80
18601.31 76
18602.59 77
18603.88 79
18605.17 81
18606.46 88
18607.75 72
18609.04 77
18610.33 78
18611.62 74
18612.91 69
18614.20 89
18615.49 64
18616.78 104
18618.07 92
18619.36 72
18620.65 90
18621.94 79
18623.23 93
18624.52 89
18625.81 98
18627.10 86
18628.39 59
18629.68 56
18630.97 80
18632.26 72
18633.55 69
18634.84 79
18636.13 52
18637.42 86
18638.71 74
18640.00 80
18641.29 58
18642.58 80
18643.87 59
18645.16 75
18646.45 88
18647.74 73
18649.03 88
18650.32 71
18651.61 56
18652.90 61
18654.19 62
18655.48 82
18656.78 63
18658.07 66
18659.36 68
18660.65 59
18661.94 83
18663.23 66
18664.52 85
18665.81 78
18667.10 59
18668.40 72
18669.69 102
18670.98 86
18672.27 87
18673.56 80
18674.85 78
18676.14 63
18677.44 69
18678.73 68
18680.02 49
18681.31 79
18682.60 73
18683.90 74
18685.19 67
18686.48 81
18687.77 80
18689.06 90
18690.36 50
18691.65 51
18692.94 60
18694.23 61
18695.52 55
18696.82 75
18698.11 61
18699.40 47
18700.69 52
18701.99 81
18703.28 50
18704.57 60
18705.86 68
18707.16 42
18708.45 59
18709.74 54
18711.04 45
18712.33 52
18713.62 54
18714.91 70
18716.21 58
18717.50 69
18718.79 66
18720.09 52
18721.38 68
18722.67 68
18723.97 48
18725.26 62
18726.55 46
18727.85 62
18729.14 60
18730.43 80
18731.73 59
18733.02 55
18734.31 79
18735.61 50
18736.90 35
18738.19 56
18739.49 53
18740.78 65
18742.08 65
18743.37 54
18744.66 85
18745.96 66
18747.25 70
18748.55 75
18749.84 82
18751.13 64
18752.43 65
18753.72 62
18755.02 58
18756.31 68
18757.61 72
18758.90 56
18760.20 70
18761.49 56
18762.78 58
18764.08 52
18765.37 66
18766.67 69
18767.96 64
18769.26 66
18770.55 42
18771.85 62
18773.14 76
18774.44 52
18775.73 60
18777.03 64
18778.32 65
18779.62 66
18780.91 55
18782.21 68
18783.50 62
18784.80 48
18786.10 57
18787.39 65
18788.69 62
18789.98 61
18791.28 83
18792.57 76
18793.87 50
18795.16 42
18796.46 63
18797.76 79
18799.05 62
18800.35 66
18801.64 70
18802.94 64
18804.24 45
18805.53 54
18806.83 73
18808.12 62
18809.42 81
18810.72 71
18812.01 63
18813.31 70
18814.61 67
18815.90 54
18817.20 49
18818.50 55
18819.79 62
18821.09 76
18822.39 72
18823.68 62
18824.98 57
18826.28 62
18827.57 84
18828.87 48
18830.17 44
18831.46 42
18832.76 72
18834.06 75
18835.35 53
18836.65 74
18837.95 68
18839.25 75
18840.54 72
18841.84 60
18843.14 53
18844.44 73
18845.73 46
18847.03 59
18848.33 57
18849.63 65
18850.92 64
18852.22 62
18853.52 55
18854.82 65
18856.11 65
18857.41 61
18858.71 68
18860.01 61
18861.31 61
18862.60 67
18863.90 66
18865.20 40
18866.50 57
18867.80 55
18869.10 65
18870.39 56
18871.69 46
18872.99 67
18874.29 60
18875.59 66
18876.89 56
18878.18 59
18879.48 64
18880.78 59
18882.08 54
18883.38 57
18884.68 59
18885.98 70
18887.28 70
18888.57 63
18889.87 53
18891.17 76
18892.47 71
18893.77 57
18895.07 70
18896.37 64
18897.67 66
18898.97 48
18900.27 63
18901.57 48
18902.87 60
18904.17 67
18905.47 45
18906.76 42
18908.06 56
18909.36 68
18910.66 48
18911.96 62
18913.26 77
18914.56 72
18915.86 51
18917.16 67
18918.46 74
18919.76 74
18921.06 58
18922.36 69
18923.66 56
18924.96 45
18926.26 61
18927.56 53
18928.86 58
18930.17 36
18931.47 58
18932.77 54
18934.07 42
18935.37 54
18936.67 57
18937.97 55
18939.27 41
18940.57 53
18941.87 44
18943.17 62
18944.47 55
18945.77 74
18947.07 70
18948.38 47
18949.68 51
18950.98 65
18952.28 60
18953.58 66
18954.88 69
18956.18 68
18957.48 66
18958.79 59
18960.09 53
18961.39 62
18962.69 67
18963.99 47
18965.29 57
18966.59 69
18967.90 50
18969.20 57
18970.50 70
18971.80 76
18973.10 61
18974.41 72
18975.71 64
18977.01 58
18978.31 58
18979.61 59
18980.92 69
18982.22 63
18983.52 70
18984.82 61
18986.12 66
18987.43 57
18988.73 69
18990.03 77
18991.33 45
18992.64 50
18993.94 66
18995.24 56
18996.54 63
18997.85 69
18999.15 59
19000.45 58
19001.76 50
19003.06 56
19004.36 63
19005.66 55
19006.97 44
19008.27 42
19009.57 47
19010.88 62
19012.18 48
19013.48 60
19014.79 61
19016.09 72
19017.39 45
19018.70 49
19020.00 78
19021.30 63
19022.61 58
19023.91 54
19025.22 63
19026.52 57
19027.82 76
19029.13 53
19030.43 65
19031.73 74
19033.04 57
19034.34 42
19035.65 41
19036.95 42
19038.25 58
19039.56 51
19040.86 48
19042.17 53
19043.47 73
19044.78 49
19046.08 54
19047.38 55
19048.69 63
19049.99 49
19051.30 62
19052.60 56
19053.91 57
19055.21 60
19056.52 57
19057.82 55
19059.13 53
19060.43 55
19061.74 63
19063.04 60
19064.35 53
19065.65 66
19066.96 68
19068.26 53
19069.57 57
19070.87 57
19072.18 63
19073.48 55
19074.79 58
19076.09 58
19077.40 72
19078.70 68
19080.01 72
19081.32 63
19082.62 56
19083.93 64
19085.23 56
19086.54 65
19087.84 70
19089.15 57
19090.46 46
19091.76 47
19093.07 59
19094.37 84
19095.68 66
19096.99 69
19098.29 83
19099.60 75
19100.90 58
19102.21 79
19103.52 70
19104.82 59
19106.13 62
19107.44 56
19108.74 67
19110.05 45
19111.36 57
19112.66 60
19113.97 62
19115.28 53
19116.58 53
19117.89 65
19119.20 75
19120.50 79
19121.81 58
19123.12 61
19124.43 64
19125.73 68
19127.04 45
19128.35 61
19129.65 61
19130.96 60
19132.27 58
19133.58 70
19134.88 61
19136.19 60
19137.50 68
19138.81 58
19140.11 56
19141.42 59
19142.73 60
19144.04 64
19145.34 62
19146.65 66
19147.96 59
19149.27 58
19150.58 70
19151.88 60
19153.19 63
19154.50 65
19155.81 61
19157.12 53
19158.42 46
19159.73 38
19161.04 51
19162.35 64
19163.66 59
19164.97 74
19166.28 42
19167.58 71
19168.89 62
19170.20 60
19171.51 50
19172.82 54
19174.13 91
19175.44 77
19176.75 40
19178.05 36
19179.36 58
19180.67 56
19181.98 54
19183.29 58
19184.60 55
19185.91 59
19187.22 80
19188.53 61
19189.84 44
19191.15 46
19192.46 63
19193.76 55
19195.07 44
19196.38 56
19197.69 56
19199.00 56
19200.31 46
19201.62 43
19202.93 55
19204.24 77
19205.55 68
19206.86 64
19208.17 67
19209.48 59
19210.79 42
19212.10 70
19213.41 61
19214.72 63
19216.03 49
19217.34 66
19218.65 49
19219.96 50
19221.27 72
19222.58 66
19223.89 72
19225.20 53
19226.52 45
19227.83 57
19229.14 46
19230.45 48
19231.76 53
19233.07 42
19234.38 60
19235.69 48
19237.00 47
19238.31 62
19239.62 65
19240.93 47
19242.25 42
19243.56 52
19244.87 51
19246.18 66
19247.49 66
19248.80 56
19250.11 63
19251.42 68
19252.74 53
19254.05 54
19255.36 81
19256.67 67
19257.98 58
19259.29 76
19260.61 73
19261.92 74
19263.23 58
19264.54 41
19265.85 48
19267.17 51
19268.48 61
19269.79 58
19271.10 64
19272.41 65
19273.73 51
19275.04 55
19276.35 41
19277.66 63
19278.98 59
19280.29 49
19281.60 56
19282.91 54
19284.23 44
19285.54 73
19286.85 56
19288.16 58
19289.48 64
19290.79 75
19292.10 60
19293.41 67
19294.73 69
19296.04 63
19297.35 58
19298.67 66
19299.98 64
19301.29 85
19302.61 66
19303.92 47
19305.23 45
19306.55 59
19307.86 57
19309.17 68
19310.49 64
19311.80 56
19313.11 44
19314.43 61
19315.74 73
19317.05 59
19318.37 63
19319.68 55
19320.99 77
19322.31 54
19323.62 57
19324.94 52
19326.25 64
19327.56 63
19328.88 65
19330.19 65
19331.51 54
19332.82 54
19334.14 59
19335.45 61
19336.76 65
19338.08 58
19339.39 62
19340.71 76
19342.02 48
19343.34 50
19344.65 54
19345.97 50
19347.28 62
19348.59 51
19349.91 69
19351.22 59
19352.54 69
19353.85 71
19355.17 82
19356.48 65
19357.80 54
19359.11 61
19360.43 62
19361.74 71
19363.06 54
19364.38 64
19365.69 50
19367.01 72
19368.32 77
19369.64 52
19370.95 68
19372.27 54
19373.58 56
19374.90 54
19376.21 68
19377.53 67
19378.85 82
19380.16 72
19381.48 41
19382.79 47
19384.11 59
19385.43 59
19386.74 57
19388.06 52
19389.37 77
19390.69 60
19392.01 68
19393.32 39
19394.64 42
19395.96 62
19397.27 50
19398.59 60
19399.91 69
19401.22 63
19402.54 48
19403.85 54
19405.17 56
19406.49 65
19407.80 58
19409.12 70
19410.44 69
19411.76 69
19413.07 53
19414.39 66
19415.71 57
19417.02 65
19418.34 61
19419.66 63
19420.98 50
19422.29 52
19423.61 64
19424.93 70
19426.24 48
19427.56 61
19428.88 64
19430.20 83
19431.51 80
19432.83 59
19434.15 58
19435.47 62
19436.79 81
19438.10 65
19439.42 75
19440.74 61
19442.06 59
19443.37 59
19444.69 54
19446.01 70
19447.33 67
19448.65 81
19449.97 67
19451.28 42
19452.60 45
19453.92 44
19455.24 45
19456.56 67
19457.88 58
19459.19 55
19460.51 50
19461.83 62
19463.15 57
19464.47 51
19465.79 54
19467.11 63
19468.42 60
19469.74 60
19471.06 56
19472.38 54
19473.70 64
19475.02 54
19476.34 69
19477.66 62
19478.98 65
19480.30 67
19481.62 68
19482.93 60
19484.25 72
19485.57 51
19486.89 65
19488.21 58
19489.53 60
19490.85 75
19492.17 59
19493.49 59
19494.81 42
19496.13 50
19497.45 53
19498.77 61
19500.09 61
19501.41 65
19502.73 63
19504.05 54
19505.37 54
19506.69 55
19508.01 60
19509.33 53
19510.65 57
19511.97 55
19513.29 55
19514.61 50
19515.93 62
19517.25 57
19518.57 51
19519.89 65
19521.21 55
19522.54 62
19523.86 71
19525.18 62
19526.50 54
19527.82 52
19529.14 61
19530.46 64
19531.78 52
19533.10 65
19534.42 47
19535.74 51
19537.07 47
19538.39 49
19539.71 66
19541.03 67
19542.35 44
19543.67 52
19544.99 53
19546.31 60
19547.64 63
19548.96 45
19550.28 64
19551.60 69
19552.92 62
19554.24 64
19555.57 64
19556.89 61
19558.21 45
19559.53 53
19560.85 51
19562.18 55
19563.50 56
19564.82 65
19566.14 65
19567.46 62
19568.79 74
19570.11 75
19571.43 68
19572.75 80
19574.08 67
19575.40 74
19576.72 51
19578.04 56
19579.37 68
19580.69 80
19582.01 60
19583.33 68
19584.66 74
19585.98 66
19587.30 60
19588.63 57
19589.95 55
19591.27 48
19592.59 48
19593.92 71
19595.24 64
19596.56 67
19597.89 64
19599.21 49
19600.53 61
19601.86 50
19603.18 54
19604.50 65
19605.83 61
19607.15 68
19608.47 47
19609.80 60
19611.12 54
19612.45 51
19613.77 50
19615.09 76
19616.42 75
19617.74 58
19619.06 53
19620.39 45
19621.71 52
19623.04 50
19624.36 53
19625.69 61
19627.01 68
19628.33 78
19629.66 74
19630.98 69
19632.31 58
19633.63 60
19634.96 54
19636.28 59
19637.60 72
19638.93 66
19640.25 75
19641.58 60
19642.90 43
19644.23 60
19645.55 64
19646.88 50
19648.20 58
19649.53 52
19650.85 64
19652.18 48
19653.50 63
19654.83 66
19656.15 61
19657.48 57
19658.80 48
19660.13 53
19661.45 66
19662.78 55
19664.11 48
19665.43 57
19666.76 50
19668.08 55
19669.41 42
19670.73 49
19672.06 59
19673.39 60
19674.71 66
19676.04 47
19677.36 57
19678.69 56
19680.01 58
19681.34 63
19682.67 58
19683.99 65
19685.32 80
19686.65 61
19687.97 64
19689.30 52
19690.62 71
19691.95 66
19693.28 67
19694.60 58
19695.93 56
19697.26 58
19698.58 55
19699.91 69
19701.24 64
19702.56 59
19703.89 45
19705.22 49
19706.54 49
19707.87 56
19709.20 49
19710.53 63
19711.85 48
19713.18 73
19714.51 66
19715.83 52
19717.16 52
19718.49 70
19719.82 61
19721.14 61
19722.47 77
19723.80 53
19725.13 52
19726.45 62
19727.78 73
19729.11 60
19730.44 49
19731.76 49
19733.09 59
19734.42 43
19735.75 51
19737.08 75
19738.40 56
19739.73 52
19741.06 58
19742.39 53
19743.72 47
19745.04 47
19746.37 73
19747.70 72
19749.03 53
19750.36 79
19751.69 60
19753.01 49
19754.34 66
19755.67 57
19757.00 78
19758.33 68
19759.66 62
19760.99 58
19762.31 57
19763.64 79
19764.97 61
19766.30 60
19767.63 44
19768.96 69
19770.29 75
19771.62 62
19772.95 75
19774.28 71
19775.60 57
19776.93 42
19778.26 48
19779.59 47
19780.92 52
19782.25 63
19783.58 62
19784.91 61
19786.24 64
19787.57 58
19788.90 61
19790.23 50
19791.56 39
19792.89 74
19794.22 54
19795.55 59
19796.88 63
19798.21 41
19799.54 55
19800.87 53
19802.20 56
19803.53 49
19804.86 58
19806.19 74
19807.52 76
19808.85 44
19810.18 42
19811.51 52
19812.84 51
19814.17 41
19815.50 75
19816.83 56
19818.16 48
19819.49 74
19820.83 74
19822.16 37
19823.49 63
19824.82 66
19826.15 68
19827.48 51
19828.81 54
19830.14 60
19831.47 68
19832.80 73
19834.14 52
19835.47 71
19836.80 69
19838.13 63
19839.46 58
19840.79 60
19842.12 41
19843.46 48
19844.79 67
19846.12 75
19847.45 51
19848.78 61
19850.11 49
19851.45 45
19852.78 56
19854.11 57
19855.44 70
19856.77 72
19858.11 61
19859.44 53
19860.77 60
19862.10 60
19863.43 50
19864.77 44
19866.10 61
19867.43 55
19868.76 60
19870.10 61
19871.43 58
19872.76 69
19874.09 50
19875.43 50
19876.76 64
19878.09 63
19879.42 59
19880.76 54
19882.09 69
19883.42 54
19884.75 50
19886.09 56
19887.42 57
19888.75 71
19890.09 51
19891.42 46
19892.75 55
19894.09 46
19895.42 45
19896.75 56
19898.09 56
19899.42 49
19900.75 65
19902.09 52
19903.42 42
19904.75 45
19906.09 47
19907.42 50
19908.75 57
19910.09 51
19911.42 68
19912.76 68
19914.09 51
19915.42 64
19916.76 47
19918.09 34
19919.43 40
19920.76 65
19922.09 54
19923.43 41
19924.76 40
19926.10 70
19927.43 62
19928.77 56
19930.10 54
19931.43 50
19932.77 68
19934.10 47
19935.44 57
19936.77 60
19938.11 54
19939.44 54
19940.78 50
19942.11 51
19943.45 63
19944.78 69
19946.12 60
19947.45 51
19948.79 66
19950.12 59
19951.46 72
19952.79 64
19954.13 57
19955.46 70
19956.80 65
19958.13 61
19959.47 47
19960.80 47
19962.14 40
19963.48 59
19964.81 47
19966.15 57
19967.48 53
19968.82 51
19970.15 69
19971.49 49
19972.83 61
19974.16 55
19975.50 59
19976.83 65
19978.17 77
19979.51 79
19980.84 68
19982.18 72
19983.51 61
19984.85 60
19986.19 68
19987.52 82
19988.86 71
19990.20 59
19991.53 55
19992.87 52
19994.21 69
19995.54 61
19996.88 73
19998.22 70
19999.55 60
20000.89 62
20002.23 69
20003.56 62
20004.90 58
20006.24 93
20007.57 62
20008.91 55
20010.25 66
20011.59 58
20012.92 78
20014.26 56
20015.60 73
20016.94 49
20018.27 50
20019.61 48
20020.95 64
20022.28 60
20023.62 44
20024.96 72
20026.30 79
20027.64 51
20028.97 77
20030.31 79
20031.65 69
20032.99 57
20034.32 54
20035.66 65
20037.00 60
20038.34 63
20039.68 58
20041.02 65
20042.35 57
20043.69 67
20045.03 59
20046.37 65
20047.71 60
20049.05 65
20050.38 75
20051.72 57
20053.06 51
20054.40 59
20055.74 79
20057.08 58
20058.42 67
20059.75 54
20061.09 48
20062.43 72
20063.77 64
20065.11 65
20066.45 64
20067.79 62
20069.13 57
20070.47 65
20071.81 63
20073.14 76
20074.48 62
20075.82 47
20077.16 60
20078.50 72
20079.84 59
20081.18 46
20082.52 48
20083.86 67
20085.20 61
20086.54 81
20087.88 59
20089.22 59
20090.56 67
20091.90 51
20093.24 54
20094.58 49
20095.92 51
20097.26 50
20098.60 64
20099.94 51
20101.28 51
20102.62 61
20103.96 60
20105.30 73
20106.64 52
20107.98 37
20109.32 48
20110.66 69
20112.00 35
20113.34 58
20114.68 57
20116.02 63
20117.36 55
20118.71 56
20120.05 66
20121.39 59
20122.73 49
20124.07 53
20125.41 54
20126.75 46
20128.09 54
20129.43 38
20130.77 54
20132.12 50
20133.46 61
20134.80 65
20136.14 59
20137.48 44
20138.82 48
20140.16 69
20141.51 59
20142.85 46
20144.19 53
20145.53 52
