# Supplementary material for: MALDI-TOF MS typing enables the classification of brewing yeasts of the genus Saccharomyces to major beer styles
Source: PLoS One. 2017 Aug 9;12(8):e0181694. doi: 10.1371/journal.pone.0181694 (PMC5549903; doi:10.1371/journal.pone.0181694)
Supplement: S2 File — The directory includes 90 raw files and was zipped to “.zip”; the folder has three strains with 30 spectra per strain; S1 Text explains the raw files with an example and Table 1 represents the yeast strains used within the experiment. (ZIP) [file pone.0181694.s005.zip › 4-6/30254-165-OG-Koe-Ale-YPG-18h-E-E_2015-10-07__0_B5_1.dat]

2001.30 2667
2001.72 2711
2002.14 2584
2002.57 2608
2002.99 2779
2003.41 2641
2003.83 2491
2004.25 2617
2004.67 2548
2005.10 2569
2005.52 2613
2005.94 2589
2006.36 2817
2006.78 2819
2007.21 2755
2007.63 2734
2008.05 2742
2008.47 2889
2008.89 2944
2009.32 3065
2009.74 3174
2010.16 3168
2010.58 3106
2011.01 3050
2011.43 2946
2011.85 3089
2012.27 2872
2012.70 2640
2013.12 2797
2013.54 2795
2013.96 2711
2014.39 2657
2014.81 2449
2015.23 2241
2015.66 2348
2016.08 2309
2016.50 2359
2016.93 2595
2017.35 2571
2017.77 2592
2018.19 2834
2018.62 2891
2019.04 2933
2019.46 2890
2019.89 2906
2020.31 2867
2020.73 2722
2021.16 2830
2021.58 2811
2022.01 2884
2022.43 2820
2022.85 2763
2023.28 2824
2023.70 2859
2024.12 2612
2024.55 2538
2024.97 2758
2025.40 2760
2025.82 2782
2026.24 2586
2026.67 2537
2027.09 2563
2027.52 2482
2027.94 2630
2028.37 2440
2028.79 2580
2029.21 2696
2029.64 2511
2030.06 2519
2030.49 2520
2030.91 2598
2031.34 2623
2031.76 2609
2032.19 2670
2032.61 2803
2033.04 2652
2033.46 2939
2033.88 2960
2034.31 2994
2034.73 3145
2035.16 2837
2035.58 2912
2036.01 2939
2036.43 2999
2036.86 2693
2037.29 2805
2037.71 2615
2038.14 2827
2038.56 2928
2038.99 2907
2039.41 2719
2039.84 2776
2040.26 2763
2040.69 2708
2041.11 2807
2041.54 2708
2041.97 2767
2042.39 2688
2042.82 2582
2043.24 2602
2043.67 2552
2044.09 2495
2044.52 2475
2044.95 2493
2045.37 2582
2045.80 2654
2046.22 2742
2046.65 2816
2047.08 2779
2047.50 2594
2047.93 2700
2048.36 2418
2048.78 2708
2049.21 2617
2049.64 2742
2050.06 2737
2050.49 2726
2050.92 2640
2051.34 2442
2051.77 2570
2052.20 2557
2052.62 2698
2053.05 2400
2053.48 2581
2053.90 2599
2054.33 2491
2054.76 2642
2055.18 2486
2055.61 2548
2056.04 2456
2056.47 2508
2056.89 2557
2057.32 2509
2057.75 2443
2058.17 2519
2058.60 2683
2059.03 2510
2059.46 2575
2059.88 2485
2060.31 2602
2060.74 2537
2061.17 2597
2061.60 2554
2062.02 2553
2062.45 2572
2062.88 2437
2063.31 2584
2063.74 2760
2064.16 2909
2064.59 2828
2065.02 2832
2065.45 2924
2065.88 3044
2066.30 2878
2066.73 3077
2067.16 3136
2067.59 2583
2068.02 2807
2068.45 2933
2068.87 3196
2069.30 2900
2069.73 2822
2070.16 2813
2070.59 2761
2071.02 2581
2071.45 2442
2071.87 2402
2072.30 2437
2072.73 2436
2073.16 2374
2073.59 2620
2074.02 2680
2074.45 2512
2074.88 2502
2075.31 2604
2075.74 2552
2076.17 2632
2076.59 2641
2077.02 2652
2077.45 2665
2077.88 2704
2078.31 2717
2078.74 2822
2079.17 2677
2079.60 2707
2080.03 2818
2080.46 2747
2080.89 2717
2081.32 2722
2081.75 2922
2082.18 2847
2082.61 2770
2083.04 2803
2083.47 2657
2083.90 2638
2084.33 2533
2084.76 2496
2085.19 2459
2085.62 2574
2086.05 2611
2086.48 2692
2086.91 2731
2087.34 2959
2087.77 2778
2088.20 2755
2088.63 2677
2089.06 2684
2089.49 2636
2089.93 2612
2090.36 2904
2090.79 2660
2091.22 2460
2091.65 2491
2092.08 2611
2092.51 2598
2092.94 2551
2093.37 2513
2093.80 2612
2094.23 2530
2094.67 2668
2095.10 2783
2095.53 2711
2095.96 2788
2096.39 2613
2096.82 2439
2097.25 2360
2097.68 2612
2098.12 2505
2098.55 2525
2098.98 2493
2099.41 2457
2099.84 2607
2100.27 2526
2100.71 2372
2101.14 2463
2101.57 2494
2102.00 2440
2102.43 2564
2102.87 2558
2103.30 2380
2103.73 2547
2104.16 2676
2104.59 2643
2105.03 2626
2105.46 2547
2105.89 2421
2106.32 2672
2106.76 2761
2107.19 2699
2107.62 2715
2108.05 2698
2108.49 2673
2108.92 2704
2109.35 2610
2109.78 2773
2110.22 2652
2110.65 2828
2111.08 2835
2111.52 2621
2111.95 2590
2112.38 2489
2112.81 2611
2113.25 2539
2113.68 2499
2114.11 2393
2114.55 2347
2114.98 2354
2115.41 2518
2115.85 2476
2116.28 2465
2116.71 2438
2117.15 2505
2117.58 2357
2118.01 2285
2118.45 2316
2118.88 2342
2119.32 2313
2119.75 2533
2120.18 2670
2120.62 2439
2121.05 2492
2121.48 2550
2121.92 2551
2122.35 2761
2122.79 2445
2123.22 2552
2123.65 2790
2124.09 2600
2124.52 2577
2124.96 2588
2125.39 2639
2125.83 2693
2126.26 2575
2126.70 2710
2127.13 2623
2127.56 2620
2128.00 2579
2128.43 2705
2128.87 2653
2129.30 2860
2129.74 2640
2130.17 2767
2130.61 2751
2131.04 2835
2131.48 2871
2131.91 2736
2132.35 2858
2132.78 2951
2133.22 2994
2133.65 2689
2134.09 2839
2134.52 2915
2134.96 3153
2135.39 2984
2135.83 2898
2136.26 3008
2136.70 3103
2137.14 3323
2137.57 3289
2138.01 3180
2138.44 3047
2138.88 3158
2139.31 3046
2139.75 2972
2140.19 2715
2140.62 2505
2141.06 2738
2141.49 2759
2141.93 2596
2142.37 2465
2142.80 2529
2143.24 2677
2143.67 2610
2144.11 2639
2144.55 2455
2144.98 2378
2145.42 2413
2145.86 2549
2146.29 2537
2146.73 2512
2147.16 2454
2147.60 2688
2148.04 2540
2148.47 2501
2148.91 2713
2149.35 3076
2149.79 2957
2150.22 2756
2150.66 2832
2151.10 3132
2151.53 3404
2151.97 3239
2152.41 2917
2152.84 2803
2153.28 3010
2153.72 2752
2154.16 2774
2154.59 2646
2155.03 2766
2155.47 2715
2155.91 2633
2156.34 2601
2156.78 2534
2157.22 2478
2157.66 2592
2158.09 2678
2158.53 2496
2158.97 2387
2159.41 2568
2159.84 2662
2160.28 2811
2160.72 2576
2161.16 2700
2161.60 3017
2162.03 2746
2162.47 2663
2162.91 2612
2163.35 2687
2163.79 2809
2164.22 2741
2164.66 2853
2165.10 2747
2165.54 2644
2165.98 2641
2166.42 2797
2166.86 2735
2167.29 2573
2167.73 2777
2168.17 2641
2168.61 2787
2169.05 2937
2169.49 2646
2169.93 2757
2170.37 2659
2170.80 2657
2171.24 2703
2171.68 2873
2172.12 2898
2172.56 2628
2173.00 2786
2173.44 2816
2173.88 2910
2174.32 2834
2174.76 2903
2175.20 2857
2175.64 2686
2176.08 2988
2176.51 3015
2176.95 2855
2177.39 2996
2177.83 3037
2178.27 2993
2178.71 2855
2179.15 2729
2179.59 3060
2180.03 3056
2180.47 2862
2180.91 3007
2181.35 2878
2181.79 2959
2182.23 3014
2182.67 2784
2183.11 2639
2183.55 2619
2183.99 2676
2184.43 2621
2184.87 2835
2185.31 2564
2185.76 2553
2186.20 2506
2186.64 2618
2187.08 2615
2187.52 2565
2187.96 2797
2188.40 2787
2188.84 2903
2189.28 2778
2189.72 2874
2190.16 3021
2190.60 2855
2191.04 2870
2191.49 2906
2191.93 2721
2192.37 2865
2192.81 2882
2193.25 2896
2193.69 2708
2194.13 2700
2194.57 2903
2195.02 2735
2195.46 2817
2195.90 3020
2196.34 2971
2196.78 2902
2197.22 2701
2197.66 2713
2198.11 2912
2198.55 2851
2198.99 2712
2199.43 2664
2199.87 2600
2200.32 2796
2200.76 2756
2201.20 2417
2201.64 2525
2202.08 2719
2202.53 2507
2202.97 2592
2203.41 2442
2203.85 2618
2204.29 2795
2204.74 2872
2205.18 2943
2205.62 2813
2206.06 2925
2206.51 2819
2206.95 2680
2207.39 2747
2207.83 2845
2208.28 2893
2208.72 3177
2209.16 3246
2209.61 2856
2210.05 2945
2210.49 3083
2210.93 3015
2211.38 2845
2211.82 3026
2212.26 3130
2212.71 2866
2213.15 2831
2213.59 2776
2214.04 2625
2214.48 2818
2214.92 2857
2215.37 2797
2215.81 2751
2216.25 2747
2216.70 2804
2217.14 2565
2217.59 2492
2218.03 2567
2218.47 2383
2218.92 2301
2219.36 2426
2219.80 2601
2220.25 2475
2220.69 2534
2221.14 2472
2221.58 2593
2222.02 2481
2222.47 2570
2222.91 2658
2223.36 2572
2223.80 2696
2224.25 2721
2224.69 2706
2225.13 2733
2225.58 2822
2226.02 2750
2226.47 2929
2226.91 2960
2227.36 3004
2227.80 3109
2228.25 3101
2228.69 2983
2229.14 3015
2229.58 3225
2230.03 3195
2230.47 2993
2230.92 3053
2231.36 3402
2231.81 3418
2232.25 3491
2232.70 3389
2233.14 3125
2233.59 3163
2234.03 3439
2234.48 3446
2234.92 3510
2235.37 3384
2235.81 3160
2236.26 3199
2236.70 3243
2237.15 2980
2237.60 2915
2238.04 2994
2238.49 2940
2238.93 2764
2239.38 2749
2239.83 2634
2240.27 2685
2240.72 2468
2241.16 2521
2241.61 2594
2242.06 2495
2242.50 2346
2242.95 2347
2243.39 2577
2243.84 2314
2244.29 2245
2244.73 2358
2245.18 2334
2245.63 2301
2246.07 2519
2246.52 2430
2246.97 2484
2247.41 2580
2247.86 2543
2248.31 2394
2248.75 2661
2249.20 2693
2249.65 2594
2250.09 2514
2250.54 2709
2250.99 2522
2251.43 2335
2251.88 2482
2252.33 2651
2252.78 2626
2253.22 2600
2253.67 2660
2254.12 2601
2254.56 2374
2255.01 2569
2255.46 2522
2255.91 2613
2256.35 2656
2256.80 2648
2257.25 2552
2257.70 2596
2258.14 2544
2258.59 2314
2259.04 2406
2259.49 2363
2259.94 2310
2260.38 2531
2260.83 2637
2261.28 2618
2261.73 2627
2262.18 2739
2262.62 2787
2263.07 2590
2263.52 2733
2263.97 2699
2264.42 2847
2264.87 2702
2265.31 2657
2265.76 2563
2266.21 2644
2266.66 2711
2267.11 2623
2267.56 2884
2268.01 3020
2268.45 2715
2268.90 2773
2269.35 2900
2269.80 2870
2270.25 2817
2270.70 2906
2271.15 3098
2271.60 3172
2272.05 3453
2272.49 3289
2272.94 3369
2273.39 3173
2273.84 3113
2274.29 2900
2274.74 2795
2275.19 2946
2275.64 2716
2276.09 2778
2276.54 2745
2276.99 2655
2277.44 2984
2277.89 2658
2278.34 2543
2278.79 2716
2279.24 2635
2279.69 2871
2280.14 2791
2280.59 2641
2281.04 2638
2281.49 2667
2281.94 2608
2282.39 2630
2282.84 2620
2283.29 2502
2283.74 2469
2284.19 2571
2284.64 2650
2285.09 2628
2285.54 2620
2285.99 2705
2286.44 2692
2286.89 2681
2287.34 2614
2287.79 2904
2288.24 3061
2288.69 3162
2289.14 3369
2289.59 3441
2290.05 3854
2290.50 4123
2290.95 4378
2291.40 4516
2291.85 4747
2292.30 4734
2292.75 4536
2293.20 4999
2293.65 4887
2294.11 4570
2294.56 4302
2295.01 4141
2295.46 3983
2295.91 3782
2296.36 3377
2296.81 3534
2297.27 3336
2297.72 3292
2298.17 3363
2298.62 3251
2299.07 3110
2299.52 2984
2299.98 2814
2300.43 2754
2300.88 2728
2301.33 2603
2301.78 2616
2302.24 2571
2302.69 2515
2303.14 2543
2303.59 2597
2304.04 2434
2304.50 2631
2304.95 2550
2305.40 2514
2305.85 2595
2306.31 2644
2306.76 2665
2307.21 2913
2307.66 3065
2308.12 2951
2308.57 2996
2309.02 3048
2309.48 3195
2309.93 3234
2310.38 3626
2310.83 3742
2311.29 3640
2311.74 3827
2312.19 3860
2312.65 3686
2313.10 3671
2313.55 3710
2314.01 3399
2314.46 3248
2314.91 3192
2315.37 3200
2315.82 3169
2316.27 2791
2316.73 2851
2317.18 2738
2317.63 2780
2318.09 2884
2318.54 2886
2318.99 2774
2319.45 3172
2319.90 3149
2320.36 3240
2320.81 3048
2321.26 3104
2321.72 3185
2322.17 3109
2322.63 3063
2323.08 3020
2323.53 3046
2323.99 2732
2324.44 2852
2324.90 2854
2325.35 2936
2325.80 2742
2326.26 2922
2326.71 2692
2327.17 2875
2327.62 2699
2328.08 3106
2328.53 3212
2328.99 3313
2329.44 3226
2329.90 3041
2330.35 3236
2330.81 3424
2331.26 3437
2331.72 3174
2332.17 3034
2332.63 3254
2333.08 3174
2333.54 3288
2333.99 3098
2334.45 2970
2334.90 2641
2335.36 2712
2335.81 2626
2336.27 2731
2336.72 2757
2337.18 2660
2337.63 2746
2338.09 2698
2338.55 2736
2339.00 2753
2339.46 2642
2339.91 2700
2340.37 2553
2340.82 2649
2341.28 2535
2341.74 2679
2342.19 2595
2342.65 2516
2343.10 2595
2343.56 2618
2344.02 2803
2344.47 2632
2344.93 2722
2345.39 2684
2345.84 2557
2346.30 2832
2346.75 2958
2347.21 2844
2347.67 3081
2348.12 3133
2348.58 2878
2349.04 2996
2349.49 2882
2349.95 3041
2350.41 2960
2350.86 2995
2351.32 3012
2351.78 2781
2352.23 2772
2352.69 3091
2353.15 3043
2353.61 3017
2354.06 2895
2354.52 2926
2354.98 3039
2355.43 3050
2355.89 2822
2356.35 2756
2356.81 2871
2357.26 2906
2357.72 2971
2358.18 2730
2358.64 2974
2359.09 2933
2359.55 2894
2360.01 2825
2360.47 2767
2360.93 2725
2361.38 2881
2361.84 2724
2362.30 3009
2362.76 3020
2363.22 2768
2363.67 2730
2364.13 2810
2364.59 2911
2365.05 2752
2365.51 2849
2365.96 2807
2366.42 2850
2366.88 2697
2367.34 2561
2367.80 2772
2368.26 2985
2368.72 3124
2369.17 2985
2369.63 2948
2370.09 2867
2370.55 2981
2371.01 2977
2371.47 2711
2371.93 2593
2372.39 2615
2372.84 2711
2373.30 2652
2373.76 2893
2374.22 2868
2374.68 2998
2375.14 2868
2375.60 3019
2376.06 3044
2376.52 3189
2376.98 3259
2377.44 2968
2377.90 2996
2378.36 2986
2378.81 3071
2379.27 2880
2379.73 2824
2380.19 2814
2380.65 2743
2381.11 2712
2381.57 2666
2382.03 2674
2382.49 2879
2382.95 2873
2383.41 2796
2383.87 2999
2384.33 2775
2384.79 2736
2385.25 2673
2385.71 2686
2386.17 2704
2386.63 2603
2387.09 2691
2387.55 2817
2388.01 2932
2388.48 2770
2388.94 2799
2389.40 2974
2389.86 2855
2390.32 3018
2390.78 2898
2391.24 2745
2391.70 2946
2392.16 2876
2392.62 2770
2393.08 3047
2393.54 2991
2394.00 2857
2394.47 2980
2394.93 2957
2395.39 2786
2395.85 2817
2396.31 2632
2396.77 2651
2397.23 2637
2397.69 2558
2398.16 2698
2398.62 2673
2399.08 2371
2399.54 2652
2400.00 2789
2400.46 2749
2400.92 2725
2401.39 2728
2401.85 2783
2402.31 2589
2402.77 2560
2403.23 2554
2403.70 2622
2404.16 2807
2404.62 2706
2405.08 2776
2405.54 2660
2406.01 2606
2406.47 2697
2406.93 2765
2407.39 2649
2407.86 2704
2408.32 2746
2408.78 2822
2409.24 2692
2409.71 2487
2410.17 2542
2410.63 2703
2411.09 2671
2411.56 2586
2412.02 2383
2412.48 2424
2412.94 2630
2413.41 2529
2413.87 2526
2414.33 2588
2414.80 2792
2415.26 2902
2415.72 2761
2416.19 2784
2416.65 2904
2417.11 2806
2417.57 2935
2418.04 2969
2418.50 2829
2418.96 2714
2419.43 2768
2419.89 2989
2420.36 2679
2420.82 2851
2421.28 2756
2421.75 2972
2422.21 2859
2422.67 2639
2423.14 2617
2423.60 2629
2424.07 2395
2424.53 2583
2424.99 2792
2425.46 2597
2425.92 2639
2426.39 2532
2426.85 2559
2427.31 2550
2427.78 2605
2428.24 2733
2428.71 2506
2429.17 2359
2429.64 2483
2430.10 2474
2430.56 2637
2431.03 2603
2431.49 2444
2431.96 2432
2432.42 2625
2432.89 2696
2433.35 2591
2433.82 2507
2434.28 2515
2434.75 2578
2435.21 2721
2435.68 2677
2436.14 2576
2436.61 2839
2437.07 2711
2437.54 2520
2438.00 2611
2438.47 2636
2438.93 2709
2439.40 2819
2439.86 2760
2440.33 2767
2440.80 2823
2441.26 2956
2441.73 2953
2442.19 3101
2442.66 2953
2443.12 2668
2443.59 2828
2444.06 3004
2444.52 2827
2444.99 2736
2445.45 2808
2445.92 2843
2446.38 2854
2446.85 2774
2447.32 2685
2447.78 2645
2448.25 2594
2448.72 2632
2449.18 2537
2449.65 2425
2450.11 2496
2450.58 2456
2451.05 2538
2451.51 2401
2451.98 2676
2452.45 2729
2452.91 2760
2453.38 2739
2453.85 2621
2454.31 2581
2454.78 2671
2455.25 2767
2455.71 2605
2456.18 2639
2456.65 2761
2457.12 2574
2457.58 2788
2458.05 2636
2458.52 2626
2458.98 2500
2459.45 2325
2459.92 2593
2460.39 2555
2460.85 2458
2461.32 2609
2461.79 2565
2462.26 2411
2462.72 2597
2463.19 2319
2463.66 2707
2464.13 2671
2464.59 2496
2465.06 2478
2465.53 2520
2466.00 2468
2466.47 2585
2466.93 2594
2467.40 2662
2467.87 2649
2468.34 2508
2468.81 2513
2469.27 2578
2469.74 2485
2470.21 2688
2470.68 2531
2471.15 2519
2471.62 2604
2472.09 2480
2472.55 2436
2473.02 2418
2473.49 2451
2473.96 2296
2474.43 2344
2474.90 2263
2475.37 2494
2475.83 2580
2476.30 2301
2476.77 2462
2477.24 2468
2477.71 2508
2478.18 2459
2478.65 2505
2479.12 2441
2479.59 2622
2480.06 2470
2480.53 2521
2480.99 2549
2481.46 2332
2481.93 2428
2482.40 2429
2482.87 2580
2483.34 2410
2483.81 2257
2484.28 2370
2484.75 2780
2485.22 2691
2485.69 2582
2486.16 2585
2486.63 2748
2487.10 2677
2487.57 2639
2488.04 2478
2488.51 2735
2488.98 2665
2489.45 2564
2489.92 2895
2490.39 2698
2490.86 2651
2491.33 2751
2491.80 2676
2492.27 2717
2492.74 2904
2493.21 2934
2493.68 2968
2494.15 2903
2494.62 3109
2495.10 3160
2495.57 3047
2496.04 3054
2496.51 3043
2496.98 2785
2497.45 2769
2497.92 3075
2498.39 2760
2498.86 2850
2499.33 2678
2499.80 2462
2500.28 2441
2500.75 2603
2501.22 2706
2501.69 2695
2502.16 2528
2502.63 2562
2503.10 2413
2503.57 2406
2504.05 2401
2504.52 2303
2504.99 2544
2505.46 2400
2505.93 2424
2506.40 2687
2506.88 2683
2507.35 2633
2507.82 2553
2508.29 2473
2508.76 2524
2509.24 2665
2509.71 2358
2510.18 2675
2510.65 2651
2511.12 2656
2511.60 2708
2512.07 2806
2512.54 2733
2513.01 2932
2513.49 2819
2513.96 2618
2514.43 2648
2514.90 2992
2515.38 2803
2515.85 2718
2516.32 2888
2516.79 2585
2517.27 2750
2517.74 2711
2518.21 2712
2518.68 2652
2519.16 2680
2519.63 2880
2520.10 2752
2520.58 2711
2521.05 2769
2521.52 2677
2522.00 2598
2522.47 2688
2522.94 2576
2523.42 2619
2523.89 2630
2524.36 2694
2524.84 2712
2525.31 2714
2525.78 2571
2526.26 2695
2526.73 2827
2527.20 2816
2527.68 2785
2528.15 2943
2528.63 2835
2529.10 2872
2529.57 2842
2530.05 2902
2530.52 2862
2531.00 2898
2531.47 2877
2531.94 2806
2532.42 2649
2532.89 2669
2533.37 2736
2533.84 2719
2534.32 2831
2534.79 2804
2535.26 2712
2535.74 2714
2536.21 2802
2536.69 2669
2537.16 2718
2537.64 2566
2538.11 2571
2538.59 2683
2539.06 2728
2539.54 2551
2540.01 2549
2540.49 2769
2540.96 2582
2541.44 2766
2541.91 2825
2542.39 2577
2542.86 2668
2543.34 2773
2543.81 2734
2544.29 2723
2544.76 2669
2545.24 2490
2545.71 2608
2546.19 2734
2546.66 2581
2547.14 2670
2547.61 2660
2548.09 2620
2548.57 2588
2549.04 2792
2549.52 2705
2549.99 2793
2550.47 2644
2550.95 2775
2551.42 2857
2551.90 2870
2552.37 2881
2552.85 2631
2553.33 2780
2553.80 2863
2554.28 2834
2554.75 2807
2555.23 2930
2555.71 3035
2556.18 2962
2556.66 2836
2557.14 2743
2557.61 2862
2558.09 2686
2558.57 2651
2559.04 2776
2559.52 2733
2560.00 2576
2560.47 2701
2560.95 2763
2561.43 2846
2561.90 2980
2562.38 2905
2562.86 2538
2563.33 2592
2563.81 2675
2564.29 2686
2564.77 2476
2565.24 2544
2565.72 2637
2566.20 2599
2566.68 2600
2567.15 2527
2567.63 2760
2568.11 2572
2568.59 2522
2569.06 2823
2569.54 2483
2570.02 2544
2570.50 2469
2570.97 2474
2571.45 2389
2571.93 2457
2572.41 2565
2572.89 2575
2573.36 2506
2573.84 2553
2574.32 2549
2574.80 2515
2575.28 2378
2575.75 2447
2576.23 2310
2576.71 2379
2577.19 2512
2577.67 2499
2578.15 2324
2578.62 2428
2579.10 2457
2579.58 2334
2580.06 2443
2580.54 2476
2581.02 2554
2581.50 2540
2581.97 2379
2582.45 2356
2582.93 2561
2583.41 2485
2583.89 2519
2584.37 2478
2584.85 2348
2585.33 2314
2585.81 2476
2586.29 2477
2586.77 2627
2587.24 2648
2587.72 2524
2588.20 2560
2588.68 2570
2589.16 2515
2589.64 2531
2590.12 2616
2590.60 2640
2591.08 2667
2591.56 2718
2592.04 2609
2592.52 2672
2593.00 2606
2593.48 2573
2593.96 2706
2594.44 2575
2594.92 2622
2595.40 2554
2595.88 2631
2596.36 2550
2596.84 2787
2597.32 2428
2597.80 2464
2598.28 2485
2598.76 2348
2599.24 2460
2599.72 2589
2600.20 2543
2600.68 2393
2601.16 2406
2601.64 2361
2602.12 2350
2602.61 2227
2603.09 2308
2603.57 2407
2604.05 2328
2604.53 2259
2605.01 2265
2605.49 2320
2605.97 2329
2606.45 2348
2606.93 2445
2607.42 2512
2607.90 2465
2608.38 2345
2608.86 2374
2609.34 2526
2609.82 2687
2610.30 2519
2610.78 2480
2611.27 2391
2611.75 2314
2612.23 2299
2612.71 2434
2613.19 2581
2613.67 2562
2614.16 2526
2614.64 2589
2615.12 2633
2615.60 2595
2616.08 2707
2616.57 2564
2617.05 2539
2617.53 2622
2618.01 2535
2618.49 2588
2618.98 2491
2619.46 2635
2619.94 2590
2620.42 2789
2620.91 2781
2621.39 2737
2621.87 2521
2622.35 2460
2622.84 2495
2623.32 2546
2623.80 2469
2624.28 2574
2624.77 2664
2625.25 2559
2625.73 2473
2626.21 2410
2626.70 2502
2627.18 2660
2627.66 2536
2628.15 2512
2628.63 2564
2629.11 2613
2629.60 2630
2630.08 2644
2630.56 2809
2631.05 2883
2631.53 2901
2632.01 2797
2632.50 2881
2632.98 3064
2633.46 2878
2633.95 2798
2634.43 2848
2634.91 2890
2635.40 2635
2635.88 2838
2636.37 2739
2636.85 2854
2637.33 2587
2637.82 2417
2638.30 2371
2638.79 2474
2639.27 2678
2639.75 2523
2640.24 2612
2640.72 2690
2641.21 2525
2641.69 2557
2642.18 2419
2642.66 2477
2643.14 2576
2643.63 2635
2644.11 2341
2644.60 2427
2645.08 2578
2645.57 2594
2646.05 2573
2646.54 2480
2647.02 2473
2647.51 2550
2647.99 2585
2648.48 2658
2648.96 2576
2649.45 2471
2649.93 2772
2650.42 2827
2650.90 2530
2651.39 2400
2651.87 2533
2652.36 2617
2652.84 2701
2653.33 2656
2653.81 2698
2654.30 2569
2654.78 2526
2655.27 2738
2655.76 2703
2656.24 2403
2656.73 2898
2657.21 2862
2657.70 2732
2658.18 2564
2658.67 2609
2659.16 2601
2659.64 2428
2660.13 2451
2660.61 2533
2661.10 2657
2661.59 2706
2662.07 2526
2662.56 2610
2663.05 2463
2663.53 2555
2664.02 2566
2664.50 2489
2664.99 2382
2665.48 2485
2665.96 2574
2666.45 2614
2666.94 2472
2667.42 2537
2667.91 2533
2668.40 2454
2668.88 2472
2669.37 2424
2669.86 2445
2670.34 2390
2670.83 2513
2671.32 2534
2671.81 2670
2672.29 2679
2672.78 2836
2673.27 2757
2673.75 2820
2674.24 2904
2674.73 3110
2675.22 3377
2675.70 3666
2676.19 3549
2676.68 3464
2677.17 3363
2677.65 3423
2678.14 3241
2678.63 3213
2679.12 3166
2679.61 3114
2680.09 2798
2680.58 2731
2681.07 2711
2681.56 2499
2682.04 2540
2682.53 2665
2683.02 2514
2683.51 2545
2684.00 2729
2684.49 2663
2684.97 2543
2685.46 2598
2685.95 2703
2686.44 2799
2686.93 2639
2687.42 2514
2687.90 2430
2688.39 2601
2688.88 2654
2689.37 2473
2689.86 2652
2690.35 2598
2690.84 2496
2691.33 2539
2691.81 2504
2692.30 2414
2692.79 2485
2693.28 2674
2693.77 2438
2694.26 2346
2694.75 2384
2695.24 2342
2695.73 2519
2696.22 2337
2696.71 2315
2697.20 2267
2697.68 2239
2698.17 2277
2698.66 2388
2699.15 2419
2699.64 2461
2700.13 2289
2700.62 2524
2701.11 2421
2701.60 2532
2702.09 2459
2702.58 2607
2703.07 2502
2703.56 2685
2704.05 2743
2704.54 2796
2705.03 2840
2705.52 2775
2706.01 2692
2706.50 2599
2706.99 2484
2707.48 2370
2707.97 2586
2708.46 2539
2708.95 2605
2709.44 2522
2709.93 2330
2710.43 2533
2710.92 2420
2711.41 2561
2711.90 2564
2712.39 2515
2712.88 2760
2713.37 2773
2713.86 2616
2714.35 2583
2714.84 2614
2715.33 2339
2715.82 2622
2716.32 2778
2716.81 2633
2717.30 2567
2717.79 2498
2718.28 2551
2718.77 2583
2719.26 2464
2719.76 2494
2720.25 2374
2720.74 2444
2721.23 2509
2721.72 2339
2722.21 2483
2722.70 2630
2723.20 2444
2723.69 2564
2724.18 2606
2724.67 2398
2725.16 2364
2725.66 2439
2726.15 2498
2726.64 2422
2727.13 2352
2727.62 2460
2728.12 2391
2728.61 2407
2729.10 2514
2729.59 2400
2730.09 2547
2730.58 2523
2731.07 2487
2731.56 2594
2732.06 2646
2732.55 2725
2733.04 2710
2733.53 2523
2734.03 2748
2734.52 2691
2735.01 2803
2735.50 2936
2736.00 2907
2736.49 2943
2736.98 2861
2737.48 2839
2737.97 2558
2738.46 2650
2738.96 2627
2739.45 2722
2739.94 2676
2740.44 2556
2740.93 2512
2741.42 2412
2741.92 2520
2742.41 2637
2742.90 2324
2743.40 2320
2743.89 2203
2744.38 2367
2744.88 2495
2745.37 2239
2745.86 2154
2746.36 2466
2746.85 2569
2747.35 2452
2747.84 2393
2748.33 2340
2748.83 2468
2749.32 2293
2749.82 2375
2750.31 2405
2750.81 2378
2751.30 2461
2751.79 2275
2752.29 2259
2752.78 2475
2753.28 2528
2753.77 2427
2754.27 2544
2754.76 2505
2755.26 2505
2755.75 2733
2756.24 2496
2756.74 2439
2757.23 2296
2757.73 2657
2758.22 2764
2758.72 2651
2759.21 2541
2759.71 2571
2760.20 2573
2760.70 2662
2761.19 2527
2761.69 2541
2762.19 2546
2762.68 2538
2763.18 2550
2763.67 2512
2764.17 2711
2764.66 2772
2765.16 2599
2765.65 2571
2766.15 2667
2766.64 2404
2767.14 2479
2767.64 2469
2768.13 2794
2768.63 2448
2769.12 2562
2769.62 2394
2770.12 2433
2770.61 2485
2771.11 2474
2771.60 2451
2772.10 2454
2772.60 2517
2773.09 2644
2773.59 2791
2774.08 3035
2774.58 2972
2775.08 2977
2775.57 3168
2776.07 3534
2776.57 3624
2777.06 3711
2777.56 3932
2778.06 3879
2778.55 3794
2779.05 3636
2779.55 3675
2780.04 3760
2780.54 3610
2781.04 3396
2781.54 3273
2782.03 3207
2782.53 2925
2783.03 2923
2783.52 2914
2784.02 2838
2784.52 2815
2785.02 2717
2785.51 2642
2786.01 2560
2786.51 2566
2787.01 2434
2787.50 2542
2788.00 2421
2788.50 2272
2789.00 2299
2789.49 2282
2789.99 2334
2790.49 2479
2790.99 2370
2791.48 2285
2791.98 2372
2792.48 2388
2792.98 2445
2793.48 2437
2793.97 2475
2794.47 2405
2794.97 2299
2795.47 2494
2795.97 2516
2796.47 2645
2796.96 2663
2797.46 2537
2797.96 2538
2798.46 2544
2798.96 2718
2799.46 2551
2799.96 2417
2800.45 2318
2800.95 2450
2801.45 2604
2801.95 2516
2802.45 2681
2802.95 2497
2803.45 2467
2803.95 2645
2804.45 2672
2804.94 2450
2805.44 2433
2805.94 2582
2806.44 2602
2806.94 2590
2807.44 2565
2807.94 2703
2808.44 2937
2808.94 2705
2809.44 2741
2809.94 2772
2810.44 2702
2810.94 2772
2811.44 2821
2811.94 2928
2812.44 2636
2812.94 2711
2813.44 2882
2813.94 2805
2814.44 2858
2814.94 2760
2815.44 2701
2815.94 2683
2816.44 2740
2816.94 2624
2817.44 2512
2817.94 2450
2818.44 2409
2818.94 2393
2819.44 2555
2819.94 2520
2820.44 2520
2820.94 2476
2821.44 2488
2821.94 2555
2822.44 2659
2822.94 2612
2823.44 2275
2823.94 2459
2824.44 2228
2824.94 2277
2825.45 2243
2825.95 2217
2826.45 2167
2826.95 2201
2827.45 2420
2827.95 2562
2828.45 2334
2828.95 2354
2829.45 2318
2829.96 2307
2830.46 2368
2830.96 2233
2831.46 2380
2831.96 2404
2832.46 2346
2832.96 2399
2833.47 2323
2833.97 2254
2834.47 2341
2834.97 2546
2835.47 2425
2835.97 2526
2836.48 2606
2836.98 2647
2837.48 2598
2837.98 2617
2838.48 2621
2838.99 2541
2839.49 2490
2839.99 2598
2840.49 2559
2841.00 2515
2841.50 2425
2842.00 2511
2842.50 2558
2843.01 2652
2843.51 2556
2844.01 2643
2844.51 2502
2845.02 2391
2845.52 2429
2846.02 2608
2846.52 2547
2847.03 2647
2847.53 2606
2848.03 2665
2848.54 2935
2849.04 2877
2849.54 2876
2850.04 2874
2850.55 2839
2851.05 2757
2851.55 2797
2852.06 2762
2852.56 2721
2853.06 2860
2853.57 2732
2854.07 2493
2854.57 2572
2855.08 2634
2855.58 2532
2856.09 2670
2856.59 2601
2857.09 2511
2857.60 2504
2858.10 2635
2858.60 2657
2859.11 2468
2859.61 2387
2860.12 2365
2860.62 2506
2861.12 2506
2861.63 2393
2862.13 2555
2862.64 2427
2863.14 2528
2863.65 2617
2864.15 2330
2864.65 2397
2865.16 2554
2865.66 2546
2866.17 2428
2866.67 2332
2867.18 2273
2867.68 2207
2868.19 2285
2868.69 2344
2869.20 2441
2869.70 2568
2870.21 2526
2870.71 2430
2871.21 2447
2871.72 2545
2872.23 2561
2872.73 2684
2873.24 2666
2873.74 2703
2874.25 2804
2874.75 2800
2875.26 3063
2875.76 2900
2876.27 2880
2876.77 3082
2877.28 2964
2877.78 2969
2878.29 2919
2878.79 2826
2879.30 2893
2879.81 2804
2880.31 2837
2880.82 2701
2881.32 2792
2881.83 2770
2882.34 2686
2882.84 2919
2883.35 2800
2883.85 2744
2884.36 2685
2884.87 2489
2885.37 2497
2885.88 2621
2886.38 2760
2886.89 2788
2887.40 2844
2887.90 2826
2888.41 2740
2888.92 2889
2889.42 2825
2889.93 2619
2890.44 2596
2890.94 2651
2891.45 2598
2891.96 2657
2892.46 2544
2892.97 2767
2893.48 2709
2893.98 2603
2894.49 2672
2895.00 2718
2895.51 2658
2896.01 2832
2896.52 2604
2897.03 2725
2897.53 2730
2898.04 2860
2898.55 3084
2899.06 2896
2899.56 2768
2900.07 3057
2900.58 3003
2901.09 3099
2901.59 2898
2902.10 2742
2902.61 2860
2903.12 3107
2903.63 3288
2904.13 3112
2904.64 3171
2905.15 3148
2905.66 3176
2906.17 3050
2906.67 3054
2907.18 3325
2907.69 3196
2908.20 3197
2908.71 3036
2909.21 2686
2909.72 2702
2910.23 2813
2910.74 2713
2911.25 2735
2911.76 2687
2912.26 2692
2912.77 2518
2913.28 2693
2913.79 2815
2914.30 2722
2914.81 2806
2915.32 2862
2915.83 2819
2916.34 2696
2916.84 2622
2917.35 2576
2917.86 2774
2918.37 2731
2918.88 2624
2919.39 2472
2919.90 2449
2920.41 2474
2920.92 2629
2921.43 2762
2921.94 2608
2922.45 2429
2922.96 2493
2923.46 2425
2923.97 2372
2924.48 2434
2924.99 2445
2925.50 2486
2926.01 2497
2926.52 2599
2927.03 2539
2927.54 2556
2928.05 2660
2928.56 2486
2929.07 2374
2929.58 2502
2930.09 2490
2930.60 2339
2931.11 2469
2931.62 2403
2932.13 2338
2932.64 2235
2933.15 2228
2933.67 2397
2934.18 2378
2934.69 2462
2935.20 2573
2935.71 2453
2936.22 2483
2936.73 2598
2937.24 2700
2937.75 2804
2938.26 2638
2938.77 2849
2939.28 2842
2939.79 2780
2940.30 2816
2940.82 2700
2941.33 2698
2941.84 2728
2942.35 2719
2942.86 2664
2943.37 2816
2943.88 2774
2944.39 2781
2944.91 2834
2945.42 2933
2945.93 2880
2946.44 3034
2946.95 2995
2947.46 2929
2947.98 3012
2948.49 2855
2949.00 2810
2949.51 2903
2950.02 2780
2950.53 2886
2951.05 2777
2951.56 2702
2952.07 2612
2952.58 2528
2953.09 2508
2953.61 2509
2954.12 2453
2954.63 2573
2955.14 2526
2955.66 2601
2956.17 2493
2956.68 2526
2957.19 2574
2957.71 2525
2958.22 2544
2958.73 2433
2959.24 2565
2959.76 2633
2960.27 2582
2960.78 2714
2961.29 2804
2961.81 2750
2962.32 2706
2962.83 2978
2963.35 3031
2963.86 2895
2964.37 2915
2964.89 2882
2965.40 2704
2965.91 2575
2966.43 2659
2966.94 2619
2967.45 2640
2967.97 2381
2968.48 2308
2968.99 2506
2969.51 2417
2970.02 2478
2970.53 2435
2971.05 2391
2971.56 2314
2972.07 2356
2972.59 2439
2973.10 2455
2973.62 2335
2974.13 2335
2974.64 2516
2975.16 2502
2975.67 2472
2976.19 2325
2976.70 2301
2977.22 2312
2977.73 2488
2978.24 2392
2978.76 2240
2979.27 2472
2979.79 2556
2980.30 2569
2980.82 2576
2981.33 2551
2981.85 2444
2982.36 2500
2982.87 2549
2983.39 2426
2983.90 2639
2984.42 2663
2984.93 2750
2985.45 2765
2985.96 2904
2986.48 2858
2986.99 3010
2987.51 2740
2988.02 2812
2988.54 2913
2989.05 2774
2989.57 2792
2990.09 2456
2990.60 2569
2991.12 2627
2991.63 2653
2992.15 2585
2992.66 2578
2993.18 2659
2993.69 2635
2994.21 2482
2994.73 2767
2995.24 2792
2995.76 2833
2996.27 2880
2996.79 3016
2997.30 2928
2997.82 3073
2998.34 3212
2998.85 3143
2999.37 3351
2999.89 3334
3000.40 3102
3000.92 3230
3001.43 3072
3001.95 3210
3002.47 3122
3002.98 3190
3003.50 3389
3004.02 3394
3004.53 3377
3005.05 3046
3005.57 3137
3006.08 3133
3006.60 3238
3007.12 3104
3007.63 2948
3008.15 2939
3008.67 2802
3009.18 2543
3009.70 2606
3010.22 2594
3010.74 2580
3011.25 2557
3011.77 2650
3012.29 2544
3012.80 2275
3013.32 2320
3013.84 2605
3014.36 2477
3014.87 2320
3015.39 2611
3015.91 2739
3016.43 2659
3016.94 2653
3017.46 2810
3017.98 2738
3018.50 2896
3019.02 2871
3019.53 2840
3020.05 3029
3020.57 3017
3021.09 3134
3021.60 3101
3022.12 3114
3022.64 3004
3023.16 2911
3023.68 3061
3024.20 2838
3024.71 2874
3025.23 2935
3025.75 2808
3026.27 2859
3026.79 2747
3027.31 2722
3027.82 2822
3028.34 2837
3028.86 2696
3029.38 2594
3029.90 2446
3030.42 2569
3030.94 2656
3031.46 2690
3031.98 2722
3032.49 2681
3033.01 2634
3033.53 2617
3034.05 2697
3034.57 2703
3035.09 2685
3035.61 2653
3036.13 2490
3036.65 2589
3037.17 2519
3037.69 2577
3038.21 2766
3038.73 2769
3039.25 2686
3039.76 2517
3040.28 2777
3040.80 2685
3041.32 2456
3041.84 2661
3042.36 2574
3042.88 2437
3043.40 2480
3043.92 2438
3044.44 2481
3044.96 2593
3045.48 2622
3046.00 2417
3046.52 2761
3047.04 2797
3047.56 2663
3048.08 2503
3048.60 2562
3049.13 2578
3049.65 2594
3050.17 2424
3050.69 2458
3051.21 2470
3051.73 2764
3052.25 2448
3052.77 2522
3053.29 2611
3053.81 2470
3054.33 2545
3054.85 2375
3055.37 2359
3055.89 2395
3056.42 2278
3056.94 2202
3057.46 2302
3057.98 2489
3058.50 2590
3059.02 2484
3059.54 2525
3060.06 2452
3060.59 2569
3061.11 2364
3061.63 2488
3062.15 2425
3062.67 2548
3063.19 2361
3063.71 2478
3064.24 2564
3064.76 2650
3065.28 2850
3065.80 2889
3066.32 2606
3066.85 2665
3067.37 2552
3067.89 2469
3068.41 2504
3068.93 2437
3069.46 2408
3069.98 2554
3070.50 2596
3071.02 2647
3071.54 2445
3072.07 2454
3072.59 2627
3073.11 2430
3073.63 2561
3074.16 2489
3074.68 2488
3075.20 2604
3075.73 2715
3076.25 2680
3076.77 2785
3077.29 2856
3077.82 2615
3078.34 2839
3078.86 2637
3079.39 2814
3079.91 2960
3080.43 2921
3080.95 3058
3081.48 3084
3082.00 2910
3082.52 2892
3083.05 2964
3083.57 3176
3084.09 2790
3084.62 2730
3085.14 2878
3085.66 2785
3086.19 2598
3086.71 2773
3087.24 2826
3087.76 2596
3088.28 2480
3088.81 2650
3089.33 2608
3089.85 2726
3090.38 2739
3090.90 2664
3091.43 2591
3091.95 2592
3092.47 2536
3093.00 2498
3093.52 2423
3094.05 2358
3094.57 2606
3095.10 2656
3095.62 2615
3096.14 2574
3096.67 2444
3097.19 2343
3097.72 2512
3098.24 2626
3098.77 2578
3099.29 2651
3099.82 2721
3100.34 2633
3100.87 2662
3101.39 2817
3101.92 2690
3102.44 2848
3102.97 2788
3103.49 2866
3104.02 3036
3104.54 3025
3105.07 3212
3105.59 3335
3106.12 3163
3106.64 3018
3107.17 2770
3107.69 2810
3108.22 2857
3108.74 2637
3109.27 2509
3109.79 2644
3110.32 2391
3110.85 2316
3111.37 2475
3111.90 2502
3112.42 2512
3112.95 2408
3113.48 2443
3114.00 2596
3114.53 2526
3115.05 2488
3115.58 2547
3116.11 2391
3116.63 2253
3117.16 2445
3117.68 2455
3118.21 2467
3118.74 2650
3119.26 2472
3119.79 2233
3120.32 2336
3120.84 2357
3121.37 2436
3121.90 2455
3122.42 2419
3122.95 2487
3123.48 2537
3124.00 2657
3124.53 2481
3125.06 2437
3125.58 2476
3126.11 2284
3126.64 2380
3127.16 2425
3127.69 2179
3128.22 2337
3128.75 2433
3129.27 2320
3129.80 2445
3130.33 2462
3130.85 2588
3131.38 2634
3131.91 2477
3132.44 2350
3132.96 2563
3133.49 2529
3134.02 2341
3134.55 2307
3135.07 2442
3135.60 2389
3136.13 2313
3136.66 2276
3137.19 2127
3137.71 2294
3138.24 2331
3138.77 2252
3139.30 2350
3139.83 2503
3140.35 2325
3140.88 2292
3141.41 2286
3141.94 2360
3142.47 2245
3143.00 2145
3143.52 2505
3144.05 2532
3144.58 2443
3145.11 2337
3145.64 2479
3146.17 2394
3146.70 2452
3147.22 2529
3147.75 2697
3148.28 2760
3148.81 2874
3149.34 2908
3149.87 2972
3150.40 3019
3150.93 2929
3151.46 3001
3151.98 2764
3152.51 3102
3153.04 2975
3153.57 2857
3154.10 2754
3154.63 2692
3155.16 2799
3155.69 2702
3156.22 2603
3156.75 2578
3157.28 2886
3157.81 2962
3158.34 2750
3158.87 2809
3159.40 2628
3159.93 2845
3160.46 2735
3160.99 2624
3161.52 2736
3162.05 2721
3162.58 2493
3163.11 2438
3163.64 2468
3164.17 2400
3164.70 2239
3165.23 2322
3165.76 2538
3166.29 2271
3166.82 2378
3167.35 2345
3167.88 2238
3168.41 2377
3168.94 2186
3169.47 2213
3170.00 2292
3170.53 2193
3171.06 2265
3171.59 2344
3172.13 2417
3172.66 2523
3173.19 2614
3173.72 2741
3174.25 2552
3174.78 2767
3175.31 2691
3175.84 2666
3176.37 2752
3176.90 2829
3177.44 2640
3177.97 2493
3178.50 2821
3179.03 2737
3179.56 2673
3180.09 2689
3180.62 2682
3181.16 2538
3181.69 2477
3182.22 2397
3182.75 2451
3183.28 2538
3183.81 2467
3184.35 2419
3184.88 2455
3185.41 2205
3185.94 2363
3186.47 2388
3187.01 2357
3187.54 2543
3188.07 2552
3188.60 2552
3189.14 2517
3189.67 2448
3190.20 2314
3190.73 2406
3191.26 2433
3191.80 2348
3192.33 2300
3192.86 2304
3193.39 2316
3193.93 2381
3194.46 2353
3194.99 2495
3195.53 2397
3196.06 2321
3196.59 2330
3197.12 2268
3197.66 2369
3198.19 2430
3198.72 2390
3199.26 2487
3199.79 2498
3200.32 2657
3200.86 2618
3201.39 2592
3201.92 2595
3202.46 2603
3202.99 2671
3203.52 2638
3204.06 2831
3204.59 2821
3205.12 2580
3205.66 2508
3206.19 2547
3206.72 2558
3207.26 2590
3207.79 2620
3208.33 2609
3208.86 2537
3209.39 2578
3209.93 2745
3210.46 2687
3211.00 2685
3211.53 2987
3212.06 2882
3212.60 2977
3213.13 3113
3213.67 3029
3214.20 3027
3214.74 3058
3215.27 2953
3215.80 2847
3216.34 2979
3216.87 2813
3217.41 2596
3217.94 2865
3218.48 2820
3219.01 2798
3219.55 2756
3220.08 2728
3220.62 2698
3221.15 2874
3221.69 2892
3222.22 2876
3222.76 2988
3223.29 3174
3223.83 3122
3224.36 3298
3224.90 3211
3225.43 3233
3225.97 3488
3226.50 3174
3227.04 3112
3227.57 3119
3228.11 2965
3228.65 2762
3229.18 2749
3229.72 2528
3230.25 2584
3230.79 2523
3231.32 2521
3231.86 2632
3232.40 2442
3232.93 2465
3233.47 2618
3234.00 2450
3234.54 2607
3235.08 2632
3235.61 2754
3236.15 2812
3236.68 2859
3237.22 2638
3237.76 2732
3238.29 2846
3238.83 2769
3239.37 2819
3239.90 3002
3240.44 3058
3240.97 3037
3241.51 3206
3242.05 2976
3242.58 2769
3243.12 2615
3243.66 2750
3244.20 2711
3244.73 2679
3245.27 2504
3245.81 2453
3246.34 2435
3246.88 2535
3247.42 2425
3247.95 2454
3248.49 2387
3249.03 2363
3249.57 2531
3250.10 2660
3250.64 2718
3251.18 2764
3251.72 2717
3252.25 2893
3252.79 2943
3253.33 2788
3253.87 2914
3254.40 2893
3254.94 2939
3255.48 2738
3256.02 2797
3256.55 2683
3257.09 2663
3257.63 2610
3258.17 2768
3258.71 2758
3259.24 2798
3259.78 2999
3260.32 2964
3260.86 3311
3261.40 3278
3261.94 3125
3262.47 3245
3263.01 3187
3263.55 3192
3264.09 3122
3264.63 3179
3265.17 3123
3265.71 3088
3266.24 3136
3266.78 3046
3267.32 2938
3267.86 2881
3268.40 2966
3268.94 2715
3269.48 2635
3270.02 2780
3270.55 2848
3271.09 2818
3271.63 2663
3272.17 2583
3272.71 2531
3273.25 2446
3273.79 2594
3274.33 2673
3274.87 2832
3275.41 2773
3275.95 2598
3276.49 2817
3277.03 2672
3277.57 2828
3278.11 2803
3278.65 2791
3279.19 2770
3279.73 2835
3280.26 2866
3280.80 2756
3281.34 2897
3281.88 2803
3282.42 2807
3282.96 2688
3283.50 2840
3284.04 3047
3284.59 2837
3285.13 3014
3285.67 3297
3286.21 3286
3286.75 3171
3287.29 3391
3287.83 3492
3288.37 3307
3288.91 3137
3289.45 3029
3289.99 2963
3290.53 3030
3291.07 3140
3291.61 2868
3292.15 2712
3292.69 2793
3293.23 2885
3293.77 2889
3294.32 2941
3294.86 3003
3295.40 2792
3295.94 2962
3296.48 2879
3297.02 2860
3297.56 2981
3298.10 2960
3298.65 2887
3299.19 2682
3299.73 2862
3300.27 2827
3300.81 2837
3301.35 2733
3301.89 2706
3302.44 2868
3302.98 2805
3303.52 2872
3304.06 2730
3304.60 2636
3305.14 2731
3305.69 2763
3306.23 2625
3306.77 2536
3307.31 2889
3307.85 2673
3308.40 2595
3308.94 2738
3309.48 2465
3310.02 2550
3310.57 2460
3311.11 2446
3311.65 2530
3312.19 2539
3312.74 2634
3313.28 2675
3313.82 2672
3314.36 2848
3314.91 2730
3315.45 2675
3315.99 2782
3316.53 2637
3317.08 2706
3317.62 2780
3318.16 2723
3318.71 2711
3319.25 2618
3319.79 2844
3320.34 2684
3320.88 2702
3321.42 2635
3321.96 2712
3322.51 2663
3323.05 2559
3323.59 2537
3324.14 2601
3324.68 2827
3325.23 2741
3325.77 2721
3326.31 2967
3326.86 2901
3327.40 2845
3327.94 2660
3328.49 2709
3329.03 2672
3329.57 2673
3330.12 2519
3330.66 2416
3331.21 2398
3331.75 2321
3332.29 2489
3332.84 2337
3333.38 2441
3333.93 2246
3334.47 2311
3335.02 2530
3335.56 2438
3336.10 2302
3336.65 2410
3337.19 2474
3337.74 2346
3338.28 2247
3338.83 2355
3339.37 2447
3339.92 2445
3340.46 2627
3341.01 2454
3341.55 2541
3342.10 2473
3342.64 2456
3343.19 2401
3343.73 2624
3344.28 2614
3344.82 2522
3345.37 2630
3345.91 2449
3346.46 2349
3347.00 2420
3347.55 2442
3348.09 2346
3348.64 2443
3349.18 2517
3349.73 2586
3350.27 2679
3350.82 2579
3351.37 2653
3351.91 2588
3352.46 2738
3353.00 2758
3353.55 2416
3354.10 2564
3354.64 2539
3355.19 2537
3355.73 2435
3356.28 2354
3356.83 2469
3357.37 2223
3357.92 2307
3358.46 2256
3359.01 2235
3359.56 2385
3360.10 2220
3360.65 2308
3361.20 2418
3361.74 2464
3362.29 2320
3362.84 2414
3363.38 2325
3363.93 2264
3364.48 2330
3365.02 2353
3365.57 2137
3366.12 2267
3366.66 2400
3367.21 2161
3367.76 2249
3368.30 2368
3368.85 2310
3369.40 2374
3369.94 2366
3370.49 2369
3371.04 2428
3371.59 2311
3372.13 2493
3372.68 2602
3373.23 2481
3373.78 2455
3374.32 2358
3374.87 2404
3375.42 2329
3375.97 2291
3376.51 2358
3377.06 2169
3377.61 2207
3378.16 2324
3378.71 2111
3379.25 2044
3379.80 2008
3380.35 2243
3380.90 2223
3381.45 2049
3381.99 2018
3382.54 2200
3383.09 2158
3383.64 2304
3384.19 2130
3384.74 2206
3385.28 2160
3385.83 2181
3386.38 2195
3386.93 2199
3387.48 2372
3388.03 2194
3388.58 2361
3389.12 2236
3389.67 2331
3390.22 2349
3390.77 2423
3391.32 2454
3391.87 2254
3392.42 2200
3392.97 2344
3393.52 2469
3394.06 2243
3394.61 2201
3395.16 2063
3395.71 2240
3396.26 2291
3396.81 2238
3397.36 2363
3397.91 2135
3398.46 2172
3399.01 2281
3399.56 2206
3400.11 2199
3400.66 2275
3401.21 2369
3401.76 2309
3402.31 2275
3402.86 2218
3403.41 2334
3403.96 2260
3404.51 2233
3405.06 2473
3405.61 2242
3406.16 2198
3406.71 2163
3407.26 2149
3407.81 2320
3408.36 2345
3408.91 2306
3409.46 2306
3410.01 2214
3410.56 2209
3411.11 2049
3411.66 2094
3412.21 2244
3412.76 2322
3413.31 2256
3413.86 2214
3414.41 2295
3414.96 2184
3415.51 2226
3416.07 2303
3416.62 2232
3417.17 2230
3417.72 2215
3418.27 2233
3418.82 2261
3419.37 2175
3419.92 2189
3420.47 2121
3421.03 2124
3421.58 2192
3422.13 2231
3422.68 2209
3423.23 2263
3423.78 2203
3424.33 2134
3424.89 2348
3425.44 2221
3425.99 2330
3426.54 2407
3427.09 2189
3427.65 2195
3428.20 2283
3428.75 2280
3429.30 2241
3429.85 2302
3430.41 2243
3430.96 2209
3431.51 2341
3432.06 2415
3432.61 2358
3433.17 2372
3433.72 2341
3434.27 2185
3434.82 2157
3435.38 2310
3435.93 2228
3436.48 2248
3437.03 2228
3437.59 2476
3438.14 2349
3438.69 2261
3439.24 2443
3439.80 2361
3440.35 2273
3440.90 2264
3441.46 2472
3442.01 2352
3442.56 2268
3443.11 2103
3443.67 2300
3444.22 2162
3444.77 2122
3445.33 2176
3445.88 2295
3446.43 2119
3446.99 2292
3447.54 2095
3448.09 2196
3448.65 2244
3449.20 2167
3449.76 2204
3450.31 2234
3450.86 2337
3451.42 2091
3451.97 2096
3452.52 2126
3453.08 2109
3453.63 2137
3454.19 2199
3454.74 2123
3455.29 2197
3455.85 2321
3456.40 2226
3456.96 2224
3457.51 2384
3458.07 2438
3458.62 2246
3459.17 2231
3459.73 2400
3460.28 2439
3460.84 2281
3461.39 2593
3461.95 2427
3462.50 2417
3463.06 2499
3463.61 2766
3464.17 2644
3464.72 2332
3465.27 2407
3465.83 2702
3466.38 2483
3466.94 2373
3467.49 2478
3468.05 2376
3468.61 2324
3469.16 2372
3469.72 2493
3470.27 2527
3470.83 2567
3471.38 2655
3471.94 2612
3472.49 2691
3473.05 2632
3473.60 2721
3474.16 2710
3474.71 2585
3475.27 2402
3475.83 2480
3476.38 2586
3476.94 2551
3477.49 2419
3478.05 2513
3478.61 2460
3479.16 2596
3479.72 2479
3480.27 2574
3480.83 2665
3481.39 2698
3481.94 2633
3482.50 2612
3483.05 2525
3483.61 2701
3484.17 2749
3484.72 2563
3485.28 2561
3485.84 2586
3486.39 2676
3486.95 2825
3487.51 3060
3488.06 3061
3488.62 3061
3489.18 3320
3489.73 3532
3490.29 3636
3490.85 3687
3491.40 3684
3491.96 3682
3492.52 3862
3493.08 3926
3493.63 3862
3494.19 3870
3494.75 4021
3495.30 3757
3495.86 3828
3496.42 3729
3496.98 3896
3497.53 3878
3498.09 3766
3498.65 3782
3499.21 4186
3499.76 4457
3500.32 4741
3500.88 5130
3501.44 6107
3501.99 6650
3502.55 7638
3503.11 8853
3503.67 9871
3504.23 11069
3504.78 12397
3505.34 13186
3505.90 14424
3506.46 14972
3507.02 15435
3507.58 14570
3508.13 13902
3508.69 12992
3509.25 11942
3509.81 10428
3510.37 8946
3510.93 7474
3511.48 6774
3512.04 5875
3512.60 4954
3513.16 4318
3513.72 3898
3514.28 3600
3514.84 3490
3515.40 3288
3515.95 3228
3516.51 3069
3517.07 3059
3517.63 2862
3518.19 2719
3518.75 2841
3519.31 2760
3519.87 2582
3520.43 2590
3520.99 2678
3521.55 2699
3522.11 2672
3522.67 2658
3523.22 2624
3523.78 2649
3524.34 2623
3524.90 2714
3525.46 2592
3526.02 2529
3526.58 2795
3527.14 2781
3527.70 2732
3528.26 2863
3528.82 2722
3529.38 2755
3529.94 2703
3530.50 2832
3531.06 2783
3531.62 2774
3532.18 2939
3532.74 2922
3533.30 2911
3533.86 2957
3534.42 2969
3534.98 3040
3535.54 2966
3536.11 2895
3536.67 2979
3537.23 3028
3537.79 2974
3538.35 2887
3538.91 2893
3539.47 3058
3540.03 3122
3540.59 3057
3541.15 3295
3541.71 3397
3542.27 3351
3542.84 3522
3543.40 3490
3543.96 3452
3544.52 3402
3545.08 3466
3545.64 3672
3546.20 3673
3546.76 3480
3547.33 3335
3547.89 3150
3548.45 3089
3549.01 2934
3549.57 2971
3550.13 2928
3550.69 2749
3551.26 2638
3551.82 2577
3552.38 2446
3552.94 2384
3553.50 2504
3554.07 2333
3554.63 2259
3555.19 2513
3555.75 2433
3556.31 2419
3556.88 2450
3557.44 2526
3558.00 2392
3558.56 2419
3559.13 2440
3559.69 2528
3560.25 2564
3560.81 2539
3561.38 2366
3561.94 2465
3562.50 2504
3563.06 2514
3563.63 2571
3564.19 2580
3564.75 2580
3565.31 2653
3565.88 2536
3566.44 2618
3567.00 2630
3567.57 2793
3568.13 2767
3568.69 2748
3569.26 2737
3569.82 2720
3570.38 2560
3570.95 2527
3571.51 2513
3572.07 2670
3572.64 2632
3573.20 2565
3573.76 2542
3574.33 2632
3574.89 2665
3575.45 2598
3576.02 2568
3576.58 2657
3577.14 2644
3577.71 2685
3578.27 2788
3578.84 2681
3579.40 2775
3579.96 2722
3580.53 2667
3581.09 2611
3581.66 2639
3582.22 2736
3582.78 2644
3583.35 2683
3583.91 2647
3584.48 2696
3585.04 2764
3585.61 2672
3586.17 2447
3586.74 2379
3587.30 2404
3587.86 2614
3588.43 2504
3588.99 2480
3589.56 2357
3590.12 2362
3590.69 2278
3591.25 2294
3591.82 2170
3592.38 2248
3592.95 2186
3593.51 2232
3594.08 2264
3594.64 2351
3595.21 2395
3595.77 2370
3596.34 2427
3596.90 2383
3597.47 2466
3598.04 2533
3598.60 2610
3599.17 2285
3599.73 2381
3600.30 2430
3600.86 2572
3601.43 2489
3601.99 2563
3602.56 2417
3603.13 2246
3603.69 2374
3604.26 2321
3604.82 2299
3605.39 2318
3605.96 2427
3606.52 2298
3607.09 2180
3607.65 2137
3608.22 2220
3608.79 2134
3609.35 2112
3609.92 2132
3610.49 2111
3611.05 2170
3611.62 2049
3612.19 2021
3612.75 2146
3613.32 2175
3613.89 2008
3614.45 2253
3615.02 2407
3615.59 2397
3616.15 2396
3616.72 2631
3617.29 2671
3617.85 2631
3618.42 2780
3618.99 2793
3619.55 2801
3620.12 2921
3620.69 2978
3621.26 2791
3621.82 2751
3622.39 2815
3622.96 2495
3623.53 2512
3624.09 2454
3624.66 2390
3625.23 2356
3625.80 2252
3626.36 2408
3626.93 2480
3627.50 2179
3628.07 2236
3628.63 2206
3629.20 2175
3629.77 2191
3630.34 2190
3630.91 2258
3631.47 2101
3632.04 2360
3632.61 2485
3633.18 2401
3633.75 2379
3634.32 2319
3634.88 2493
3635.45 2616
3636.02 2640
3636.59 2392
3637.16 2391
3637.73 2317
3638.29 2437
3638.86 2360
3639.43 2308
3640.00 2543
3640.57 2273
3641.14 2342
3641.71 2428
3642.28 2379
3642.84 2322
3643.41 2165
3643.98 2333
3644.55 2379
3645.12 2328
3645.69 2375
3646.26 2429
3646.83 2391
3647.40 2468
3647.97 2225
3648.54 2180
3649.11 2212
3649.68 2269
3650.25 2187
3650.81 2238
3651.38 2250
3651.95 2388
3652.52 2360
3653.09 2425
3653.66 2320
3654.23 2247
3654.80 2256
3655.37 2371
3655.94 2271
3656.51 2334
3657.08 2158
3657.65 2141
3658.22 2244
3658.79 2328
3659.36 2306
3659.93 2359
3660.50 2369
3661.07 2093
3661.64 2297
3662.22 2178
3662.79 2136
3663.36 2161
3663.93 2316
3664.50 2262
3665.07 2299
3665.64 2166
3666.21 2312
3666.78 2288
3667.35 2227
3667.92 2075
3668.49 2265
3669.06 2201
3669.64 2130
3670.21 2197
3670.78 2149
3671.35 2139
3671.92 2014
3672.49 2202
3673.06 2289
3673.63 2091
3674.21 2289
3674.78 2205
3675.35 2252
3675.92 2311
3676.49 2398
3677.06 2372
3677.63 2241
3678.21 2362
3678.78 2310
3679.35 2379
3679.92 2127
3680.49 2119
3681.07 2138
3681.64 2180
3682.21 2268
3682.78 2261
3683.35 2061
3683.93 2082
3684.50 1957
3685.07 1953
3685.64 2030
3686.21 2073
3686.79 2013
3687.36 1961
3687.93 1977
3688.50 2001
3689.08 2023
3689.65 2011
3690.22 1951
3690.80 2040
3691.37 2121
3691.94 1937
3692.51 2005
3693.09 2091
3693.66 2199
3694.23 2096
3694.81 1865
3695.38 2186
3695.95 2137
3696.52 2020
3697.10 1919
3697.67 1958
3698.24 1935
3698.82 2102
3699.39 2090
3699.96 1997
3700.54 1980
3701.11 2038
3701.68 1975
3702.26 2029
3702.83 2054
3703.41 2019
3703.98 2162
3704.55 2216
3705.13 2212
3705.70 2106
3706.27 1932
3706.85 2083
3707.42 2090
3708.00 2005
3708.57 2059
3709.14 2073
3709.72 2174
3710.29 2169
3710.87 2062
3711.44 1979
3712.02 2055
3712.59 2142
3713.16 2053
3713.74 2048
3714.31 2056
3714.89 1923
3715.46 1961
3716.04 1949
3716.61 2141
3717.19 2028
3717.76 1922
3718.34 1919
3718.91 1948
3719.49 1865
3720.06 1870
3720.64 1937
3721.21 1926
3721.79 1904
3722.36 1778
3722.94 1769
3723.51 1952
3724.09 1944
3724.66 1854
3725.24 1910
3725.81 1983
3726.39 1896
3726.96 1794
3727.54 2089
3728.12 2034
3728.69 2220
3729.27 2138
3729.84 2116
3730.42 2018
3730.99 1960
3731.57 2147
3732.15 2334
3732.72 2148
3733.30 2010
3733.87 2036
3734.45 2179
3735.03 1972
3735.60 1860
3736.18 1978
3736.75 1980
3737.33 1989
3737.91 2162
3738.48 1880
3739.06 1835
3739.64 1945
3740.21 1883
3740.79 1897
3741.37 1813
3741.94 1895
3742.52 1994
3743.10 2064
3743.67 1792
3744.25 1856
3744.83 1764
3745.40 1796
3745.98 1924
3746.56 1842
3747.13 1843
3747.71 1955
3748.29 1989
3748.87 1916
3749.44 1829
3750.02 1888
3750.60 1877
3751.17 1787
3751.75 1901
3752.33 1821
3752.91 1987
3753.48 1868
3754.06 1735
3754.64 1835
3755.22 1781
3755.80 1867
3756.37 1940
3756.95 1951
3757.53 1774
3758.11 1863
3758.68 1881
3759.26 1910
3759.84 1840
3760.42 1786
3761.00 1963
3761.58 1939
3762.15 1889
3762.73 1906
3763.31 1909
3763.89 1909
3764.47 1904
3765.04 1906
3765.62 1908
3766.20 1989
3766.78 1935
3767.36 1927
3767.94 1844
3768.52 1898
3769.10 1882
3769.67 1960
3770.25 2045
3770.83 1942
3771.41 1913
3771.99 2004
3772.57 2010
3773.15 1944
3773.73 1878
3774.31 2123
3774.89 2101
3775.46 2164
3776.04 2021
3776.62 1884
3777.20 1848
3777.78 1864
3778.36 1886
3778.94 2069
3779.52 1816
3780.10 1776
3780.68 1819
3781.26 1992
3781.84 1982
3782.42 1967
3783.00 1831
3783.58 1949
3784.16 1895
3784.74 1898
3785.32 1938
3785.90 1932
3786.48 1961
3787.06 1900
3787.64 1806
3788.22 1960
3788.80 1954
3789.38 1907
3789.96 1848
3790.54 1988
3791.12 1938
3791.70 1955
3792.28 2069
3792.86 2156
3793.44 2297
3794.02 2112
3794.60 2164
3795.18 2261
3795.77 2168
3796.35 2211
3796.93 2321
3797.51 2294
3798.09 2289
3798.67 2193
3799.25 2245
3799.83 2396
3800.41 2494
3800.99 2305
3801.58 2315
3802.16 2419
3802.74 2456
3803.32 2513
3803.90 2575
3804.48 2626
3805.06 2554
3805.65 2368
3806.23 2432
3806.81 2404
3807.39 2326
3807.97 2433
3808.55 2420
3809.14 2376
3809.72 2429
3810.30 2548
3810.88 2567
3811.46 2486
3812.05 2295
3812.63 2473
3813.21 2583
3813.79 2572
3814.37 2610
3814.96 2502
3815.54 2472
3816.12 2512
3816.70 2553
3817.29 2472
3817.87 2677
3818.45 2501
3819.03 2414
3819.62 2358
3820.20 2151
3820.78 2156
3821.36 2121
3821.95 1964
3822.53 1962
3823.11 2064
3823.70 1986
3824.28 1912
3824.86 2156
3825.45 2132
3826.03 2125
3826.61 2084
3827.19 1981
3827.78 2069
3828.36 2076
3828.94 1884
3829.53 1801
3830.11 1824
3830.69 1885
3831.28 1839
3831.86 1768
3832.45 1755
3833.03 1880
3833.61 1742
3834.20 1866
3834.78 2039
3835.36 1928
3835.95 1923
3836.53 1941
3837.12 1856
3837.70 1958
3838.28 2005
3838.87 1934
3839.45 1854
3840.04 1801
3840.62 1799
3841.20 1857
3841.79 1788
3842.37 1879
3842.96 1890
3843.54 1801
3844.13 1871
3844.71 1809
3845.30 1739
3845.88 1725
3846.47 1709
3847.05 1871
3847.63 1879
3848.22 1797
3848.80 1829
3849.39 1886
3849.97 1895
3850.56 1867
3851.14 2029
3851.73 1777
3852.31 1862
3852.90 1804
3853.48 1969
3854.07 1993
3854.66 1910
3855.24 1994
3855.83 1944
3856.41 1834
3857.00 1891
3857.58 1941
3858.17 1948
3858.75 1859
3859.34 1743
3859.92 1879
3860.51 1871
3861.10 1962
3861.68 1881
3862.27 1989
3862.85 1921
3863.44 1907
3864.03 1864
3864.61 1930
3865.20 1834
3865.78 1938
3866.37 1720
3866.96 1691
3867.54 1778
3868.13 1940
3868.72 1964
3869.30 1865
3869.89 1841
3870.47 1837
3871.06 1827
3871.65 1831
3872.23 1866
3872.82 1919
3873.41 1915
3873.99 1875
3874.58 1997
3875.17 1882
3875.76 2099
3876.34 1986
3876.93 1978
3877.52 1999
3878.10 1896
3878.69 1918
3879.28 1991
3879.86 1995
3880.45 1970
3881.04 1868
3881.63 1795
3882.21 1851
3882.80 1883
3883.39 1696
3883.98 1796
3884.56 1772
3885.15 1725
3885.74 1801
3886.33 1726
3886.91 1778
3887.50 1817
3888.09 1755
3888.68 1860
3889.27 1783
3889.85 1603
3890.44 1725
3891.03 1670
3891.62 1747
3892.21 1797
3892.79 1852
3893.38 1881
3893.97 1969
3894.56 1963
3895.15 1943
3895.74 1973
3896.32 1951
3896.91 1973
3897.50 2026
3898.09 2021
3898.68 1991
3899.27 2006
3899.86 1878
3900.45 1878
3901.03 1944
3901.62 1943
3902.21 1948
3902.80 1999
3903.39 2007
3903.98 2046
3904.57 2050
3905.16 1890
3905.75 1890
3906.34 2000
3906.92 1849
3907.51 1799
3908.10 1753
3908.69 1767
3909.28 1782
3909.87 1684
3910.46 1688
3911.05 1764
3911.64 1747
3912.23 1844
3912.82 1678
3913.41 1661
3914.00 1654
3914.59 1745
3915.18 1622
3915.77 1632
3916.36 1734
3916.95 1764
3917.54 1684
3918.13 1655
3918.72 1609
3919.31 1711
3919.90 1817
3920.49 1714
3921.08 1734
3921.67 1804
3922.26 1809
3922.85 1777
3923.44 1781
3924.03 1716
3924.62 1671
3925.21 1709
3925.80 1706
3926.40 1791
3926.99 1771
3927.58 1749
3928.17 1740
3928.76 1761
3929.35 1747
3929.94 1766
3930.53 1699
3931.12 1738
3931.71 1828
3932.30 1775
3932.90 1667
3933.49 1675
3934.08 1688
3934.67 1789
3935.26 1617
3935.85 1702
3936.44 1731
3937.04 1736
3937.63 1719
3938.22 1759
3938.81 1750
3939.40 1788
3939.99 1823
3940.59 1772
3941.18 1870
3941.77 1909
3942.36 1919
3942.95 1860
3943.55 1881
3944.14 1815
3944.73 1887
3945.32 1891
3945.91 1959
3946.51 1840
3947.10 1774
3947.69 1761
3948.28 1729
3948.88 1741
3949.47 1822
3950.06 1957
3950.65 1801
3951.25 1798
3951.84 1801
3952.43 1868
3953.02 1750
3953.62 1735
3954.21 1762
3954.80 1677
3955.40 1710
3955.99 1710
3956.58 1737
3957.17 1705
3957.77 1723
3958.36 1780
3958.95 1898
3959.55 1891
3960.14 1842
3960.73 1821
3961.33 1813
3961.92 1856
3962.51 1764
3963.11 1841
3963.70 1897
3964.29 1783
3964.89 1834
3965.48 1757
3966.08 1804
3966.67 1808
3967.26 1725
3967.86 1721
3968.45 1655
3969.04 1705
3969.64 1692
3970.23 1719
3970.83 1783
3971.42 1718
3972.01 1677
3972.61 1636
3973.20 1628
3973.80 1694
3974.39 1562
3974.99 1592
3975.58 1633
3976.18 1570
3976.77 1713
3977.36 1860
3977.96 1831
3978.55 1821
3979.15 1907
3979.74 1775
3980.34 1646
3980.93 1717
3981.53 1876
3982.12 1926
3982.72 2013
3983.31 1978
3983.91 1832
3984.50 1912
3985.10 1947
3985.69 1922
3986.29 1750
3986.88 1757
3987.48 1882
3988.07 1848
3988.67 1822
3989.26 1905
3989.86 1889
3990.46 1842
3991.05 1769
3991.65 1756
3992.24 1889
3992.84 1832
3993.43 1882
3994.03 1981
3994.63 1919
3995.22 1973
3995.82 2193
3996.41 2182
3997.01 2284
3997.61 2063
3998.20 2045
3998.80 2070
3999.39 2023
3999.99 2170
4000.59 2045
4001.18 1992
4001.78 2008
4002.38 1987
4002.97 2044
4003.57 1759
4004.17 1916
4004.76 1896
4005.36 1924
4005.96 1858
4006.55 1702
4007.15 1962
4007.75 2029
4008.34 2006
4008.94 1950
4009.54 1979
4010.13 2000
4010.73 1953
4011.33 2005
4011.93 1989
4012.52 2039
4013.12 1901
4013.72 2013
4014.31 1962
4014.91 1996
4015.51 1917
4016.11 1853
4016.70 1841
4017.30 1818
4017.90 1903
4018.50 2061
4019.09 2007
4019.69 1912
4020.29 1869
4020.89 1928
4021.49 1843
4022.08 1868
4022.68 2026
4023.28 1980
4023.88 2041
4024.48 2092
4025.07 2086
4025.67 2257
4026.27 2455
4026.87 2694
4027.47 2697
4028.06 2741
4028.66 2993
4029.26 3073
4029.86 3234
4030.46 3070
4031.06 3223
4031.66 3126
4032.25 3074
4032.85 2827
4033.45 2829
4034.05 2582
4034.65 2314
4035.25 2125
4035.85 1967
4036.45 2107
4037.05 2000
4037.64 2045
4038.24 1894
4038.84 1765
4039.44 1716
4040.04 1643
4040.64 1699
4041.24 1700
4041.84 1711
4042.44 1651
4043.04 1788
4043.64 1669
4044.24 1577
4044.84 1719
4045.44 1774
4046.04 1776
4046.64 1850
4047.24 1880
4047.84 1901
4048.44 1850
4049.03 1846
4049.63 1864
4050.23 1927
4050.83 1802
4051.43 1882
4052.04 1926
4052.64 2077
4053.24 2044
4053.84 1926
4054.44 1933
4055.04 1960
4055.64 1974
4056.24 1884
4056.84 1859
4057.44 1947
4058.04 1815
4058.64 1785
4059.24 1850
4059.84 1950
4060.44 1788
4061.04 1794
4061.64 1781
4062.24 1768
4062.85 1702
4063.45 1791
4064.05 1822
4064.65 1811
4065.25 1882
4065.85 1903
4066.45 1796
4067.05 1814
4067.65 1895
4068.26 1937
4068.86 1859
4069.46 1955
4070.06 2044
4070.66 1912
4071.26 1930
4071.86 1749
4072.47 1775
4073.07 1863
4073.67 1783
4074.27 1986
4074.87 1750
4075.47 1551
4076.08 1722
4076.68 1782
4077.28 1760
4077.88 1814
4078.48 1731
4079.09 1781
4079.69 1769
4080.29 1669
4080.89 1853
4081.50 1746
4082.10 1702
4082.70 1709
4083.30 1773
4083.91 1721
4084.51 1849
4085.11 1980
4085.71 1839
4086.32 1733
4086.92 1755
4087.52 1902
4088.12 1810
4088.73 1860
4089.33 1835
4089.93 1753
4090.54 1737
4091.14 1872
4091.74 1890
4092.35 1668
4092.95 1728
4093.55 1696
4094.15 1666
4094.76 1565
4095.36 1551
4095.96 1660
4096.57 1838
4097.17 1806
4097.78 1765
4098.38 1704
4098.98 1676
4099.59 1751
4100.19 1708
4100.79 1779
4101.40 1668
4102.00 1708
4102.61 1660
4103.21 1711
4103.81 1747
4104.42 1818
4105.02 1774
4105.63 1678
4106.23 1577
4106.83 1653
4107.44 1696
4108.04 1812
4108.65 1936
4109.25 1728
4109.85 1672
4110.46 1779
4111.06 1876
4111.67 1695
4112.27 1711
4112.88 1730
4113.48 1738
4114.09 1591
4114.69 1688
4115.30 1830
4115.90 1855
4116.51 1796
4117.11 1702
4117.72 1696
4118.32 1805
4118.93 1748
4119.53 1767
4120.14 1720
4120.74 1741
4121.35 1756
4121.95 1761
4122.56 1764
4123.16 1750
4123.77 1739
4124.37 1867
4124.98 1780
4125.59 1756
4126.19 1887
4126.80 1865
4127.40 1771
4128.01 1796
4128.61 1770
4129.22 1803
4129.83 1723
4130.43 1817
4131.04 1888
4131.64 2010
4132.25 1886
4132.86 1994
4133.46 1996
4134.07 2207
4134.67 2180
4135.28 2128
4135.89 2101
4136.49 2151
4137.10 2026
4137.71 2156
4138.31 2262
4138.92 2273
4139.53 2287
4140.13 2178
4140.74 2416
4141.35 2532
4141.95 2712
4142.56 2887
4143.17 3008
4143.77 2842
4144.38 2816
4144.99 2811
4145.59 2827
4146.20 2684
4146.81 2458
4147.42 2378
4148.02 2338
4148.63 2255
4149.24 2013
4149.84 2040
4150.45 2151
4151.06 1933
4151.67 1854
4152.27 1962
4152.88 1816
4153.49 1782
4154.10 1807
4154.70 1760
4155.31 1812
4155.92 1791
4156.53 1870
4157.14 1695
4157.74 1745
4158.35 1767
4158.96 1698
4159.57 1668
4160.18 1645
4160.78 1800
4161.39 1942
4162.00 1807
4162.61 1858
4163.22 1919
4163.83 1827
4164.43 1933
4165.04 1991
4165.65 2175
4166.26 2077
4166.87 1903
4167.48 1872
4168.09 1951
4168.69 2128
4169.30 1996
4169.91 1790
4170.52 2064
4171.13 2239
4171.74 2098
4172.35 2176
4172.96 1929
4173.57 1990
4174.17 1964
4174.78 1929
4175.39 2171
4176.00 2299
4176.61 2139
4177.22 2086
4177.83 2146
4178.44 2144
4179.05 2209
4179.66 2151
4180.27 1937
4180.88 2160
4181.49 2169
4182.10 2161
4182.71 1995
4183.32 2118
4183.93 2236
4184.54 2005
4185.15 1982
4185.76 1867
4186.37 1817
4186.98 1933
4187.59 1855
4188.20 1856
4188.81 1869
4189.42 1970
4190.03 1917
4190.64 2033
4191.25 2020
4191.86 1973
4192.47 2089
4193.08 2106
4193.69 2013
4194.30 2085
4194.91 2130
4195.52 2224
4196.13 2149
4196.74 2206
4197.35 2270
4197.97 2269
4198.58 2176
4199.19 1993
4199.80 2165
4200.41 2217
4201.02 2094
4201.63 2110
4202.24 2126
4202.85 2006
4203.47 2041
4204.08 2123
4204.69 1931
4205.30 1810
4205.91 1861
4206.52 1772
4207.13 1839
4207.75 1757
4208.36 1944
4208.97 1798
4209.58 1805
4210.19 1772
4210.80 1836
4211.42 1710
4212.03 1751
4212.64 1771
4213.25 1794
4213.86 1745
4214.48 1794
4215.09 1936
4215.70 1856
4216.31 1785
4216.92 1928
4217.54 2129
4218.15 2124
4218.76 2103
4219.37 2290
4219.99 2306
4220.60 2233
4221.21 2277
4221.82 2309
4222.44 2159
4223.05 2128
4223.66 2169
4224.28 2140
4224.89 2059
4225.50 2009
4226.11 2055
4226.73 1907
4227.34 1833
4227.95 1885
4228.57 2017
4229.18 2044
4229.79 1970
4230.41 2039
4231.02 2088
4231.63 2174
4232.25 2201
4232.86 2231
4233.47 2228
4234.09 2366
4234.70 2398
4235.31 2268
4235.93 2327
4236.54 2232
4237.15 2196
4237.77 2316
4238.38 2171
4239.00 2116
4239.61 2155
4240.22 1814
4240.84 1992
4241.45 1889
4242.07 1937
4242.68 1866
4243.29 1810
4243.91 1935
4244.52 1952
4245.14 2014
4245.75 2042
4246.37 2018
4246.98 2066
4247.59 1974
4248.21 2039
4248.82 2033
4249.44 2128
4250.05 2108
4250.67 1962
4251.28 2125
4251.90 2045
4252.51 2156
4253.13 2029
4253.74 1978
4254.36 2037
4254.97 1859
4255.59 1976
4256.20 2029
4256.82 1979
4257.43 1923
4258.05 1931
4258.66 1796
4259.28 1884
4259.89 1789
4260.51 1765
4261.12 1820
4261.74 1907
4262.35 1864
4262.97 1986
4263.59 1928
4264.20 1799
4264.82 1804
4265.43 1611
4266.05 1687
4266.66 1929
4267.28 1837
4267.90 1807
4268.51 1848
4269.13 1968
4269.74 1795
4270.36 1835
4270.98 1887
4271.59 1769
4272.21 1690
4272.83 1848
4273.44 1825
4274.06 1839
4274.68 2034
4275.29 1915
4275.91 1959
4276.52 1909
4277.14 1948
4277.76 1993
4278.37 2059
4278.99 2172
4279.61 2125
4280.23 2100
4280.84 1917
4281.46 2017
4282.08 1947
4282.69 1719
4283.31 1915
4283.93 1830
4284.54 1698
4285.16 1771
4285.78 1831
4286.40 1743
4287.01 1669
4287.63 1690
4288.25 1548
4288.87 1451
4289.48 1606
4290.10 1678
4290.72 1622
4291.34 1652
4291.95 1725
4292.57 1808
4293.19 1668
4293.81 1662
4294.42 1646
4295.04 1733
4295.66 1906
4296.28 1812
4296.90 1695
4297.51 1839
4298.13 1825
4298.75 1710
4299.37 1716
4299.99 1682
4300.61 1689
4301.22 1630
4301.84 1617
4302.46 1608
4303.08 1739
4303.70 1604
4304.32 1802
4304.94 1925
4305.55 1794
4306.17 1662
4306.79 1679
4307.41 1721
4308.03 1725
4308.65 1605
4309.27 1611
4309.89 1653
4310.50 1750
4311.12 1733
4311.74 1566
4312.36 1494
4312.98 1481
4313.60 1548
4314.22 1597
4314.84 1665
4315.46 1650
4316.08 1624
4316.70 1565
4317.32 1628
4317.94 1636
4318.56 1558
4319.18 1578
4319.80 1612
4320.42 1543
4321.04 1471
4321.65 1504
4322.27 1400
4322.89 1479
4323.51 1465
4324.13 1455
4324.75 1550
4325.37 1595
4325.99 1609
4326.62 1477
4327.24 1495
4327.86 1610
4328.48 1636
4329.10 1576
4329.72 1406
4330.34 1476
4330.96 1562
4331.58 1587
4332.20 1705
4332.82 1604
4333.44 1461
4334.06 1494
4334.68 1454
4335.30 1403
4335.92 1425
4336.54 1496
4337.16 1464
4337.79 1430
4338.41 1511
4339.03 1389
4339.65 1461
4340.27 1360
4340.89 1447
4341.51 1390
4342.13 1573
4342.76 1538
4343.38 1501
4344.00 1512
4344.62 1598
4345.24 1774
4345.86 1698
4346.48 1684
4347.11 1990
4347.73 2007
4348.35 1823
4348.97 1786
4349.59 1718
4350.22 1657
4350.84 1721
4351.46 1732
4352.08 1670
4352.70 1637
4353.33 1583
4353.95 1567
4354.57 1499
4355.19 1605
4355.81 1584
4356.44 1527
4357.06 1612
4357.68 1649
4358.30 1759
4358.93 1630
4359.55 1564
4360.17 1555
4360.79 1545
4361.42 1453
4362.04 1489
4362.66 1502
4363.28 1627
4363.91 1576
4364.53 1493
4365.15 1540
4365.78 1520
4366.40 1609
4367.02 1486
4367.65 1506
4368.27 1423
4368.89 1439
4369.52 1516
4370.14 1566
4370.76 1540
4371.39 1529
4372.01 1481
4372.63 1434
4373.26 1514
4373.88 1447
4374.50 1492
4375.13 1433
4375.75 1400
4376.37 1510
4377.00 1647
4377.62 1549
4378.25 1569
4378.87 1583
4379.49 1596
4380.12 1619
4380.74 1445
4381.37 1629
4381.99 1659
4382.61 1498
4383.24 1643
4383.86 1624
4384.49 1547
4385.11 1658
4385.74 1556
4386.36 1440
4386.98 1592
4387.61 1571
4388.23 1545
4388.86 1589
4389.48 1609
4390.11 1556
4390.73 1504
4391.36 1620
4391.98 1644
4392.61 1618
4393.23 1418
4393.86 1547
4394.48 1555
4395.11 1473
4395.73 1438
4396.36 1402
4396.98 1310
4397.61 1408
4398.23 1437
4398.86 1546
4399.48 1477
4400.11 1399
4400.74 1358
4401.36 1445
4401.99 1435
4402.61 1503
4403.24 1483
4403.86 1508
4404.49 1561
4405.11 1442
4405.74 1337
4406.37 1423
4406.99 1454
4407.62 1287
4408.24 1465
4408.87 1583
4409.50 1345
4410.12 1324
4410.75 1374
4411.38 1471
4412.00 1383
4412.63 1412
4413.25 1445
4413.88 1339
4414.51 1310
4415.13 1397
4415.76 1338
4416.39 1373
4417.01 1395
4417.64 1491
4418.27 1305
4418.89 1350
4419.52 1464
4420.15 1404
4420.77 1379
4421.40 1367
4422.03 1308
4422.66 1341
4423.28 1333
4423.91 1368
4424.54 1312
4425.16 1349
4425.79 1278
4426.42 1379
4427.05 1301
4427.67 1372
4428.30 1296
4428.93 1340
4429.56 1391
4430.18 1311
4430.81 1354
4431.44 1420
4432.07 1380
4432.69 1417
4433.32 1424
4433.95 1422
4434.58 1485
4435.21 1479
4435.83 1446
4436.46 1327
4437.09 1503
4437.72 1459
4438.35 1533
4438.97 1421
4439.60 1295
4440.23 1395
4440.86 1410
4441.49 1414
4442.12 1358
4442.74 1349
4443.37 1329
4444.00 1340
4444.63 1393
4445.26 1435
4445.89 1574
4446.52 1455
4447.14 1488
4447.77 1439
4448.40 1355
4449.03 1441
4449.66 1457
4450.29 1429
4450.92 1417
4451.55 1456
4452.18 1334
4452.81 1333
4453.44 1354
4454.06 1387
4454.69 1324
4455.32 1312
4455.95 1329
4456.58 1213
4457.21 1324
4457.84 1333
4458.47 1370
4459.10 1352
4459.73 1307
4460.36 1276
4460.99 1271
4461.62 1321
4462.25 1361
4462.88 1202
4463.51 1232
4464.14 1266
4464.77 1267
4465.40 1332
4466.03 1286
4466.66 1316
4467.29 1279
4467.92 1423
4468.55 1221
4469.18 1242
4469.81 1337
4470.44 1254
4471.07 1483
4471.70 1417
4472.33 1390
4472.96 1473
4473.59 1419
4474.22 1322
4474.86 1220
4475.49 1274
4476.12 1393
4476.75 1344
4477.38 1429
4478.01 1276
4478.64 1374
4479.27 1351
4479.90 1361
4480.53 1301
4481.17 1328
4481.80 1400
4482.43 1381
4483.06 1410
4483.69 1352
4484.32 1353
4484.95 1368
4485.58 1323
4486.22 1269
4486.85 1342
4487.48 1322
4488.11 1311
4488.74 1283
4489.37 1316
4490.01 1362
4490.64 1439
4491.27 1365
4491.90 1282
4492.53 1255
4493.17 1368
4493.80 1345
4494.43 1388
4495.06 1538
4495.70 1490
4496.33 1298
4496.96 1288
4497.59 1404
4498.22 1458
4498.86 1369
4499.49 1357
4500.12 1356
4500.75 1419
4501.39 1381
4502.02 1397
4502.65 1399
4503.29 1409
4503.92 1442
4504.55 1464
4505.18 1390
4505.82 1331
4506.45 1304
4507.08 1383
4507.72 1358
4508.35 1325
4508.98 1412
4509.62 1370
4510.25 1372
4510.88 1345
4511.52 1300
4512.15 1341
4512.78 1555
4513.42 1475
4514.05 1428
4514.68 1379
4515.32 1432
4515.95 1409
4516.58 1412
4517.22 1299
4517.85 1195
4518.48 1304
4519.12 1454
4519.75 1350
4520.39 1255
4521.02 1325
4521.65 1347
4522.29 1397
4522.92 1361
4523.56 1343
4524.19 1351
4524.83 1378
4525.46 1419
4526.09 1316
4526.73 1359
4527.36 1454
4528.00 1465
4528.63 1354
4529.27 1437
4529.90 1476
4530.54 1393
4531.17 1474
4531.81 1509
4532.44 1559
4533.07 1456
4533.71 1378
4534.34 1380
4534.98 1530
4535.61 1451
4536.25 1417
4536.88 1435
4537.52 1341
4538.16 1444
4538.79 1403
4539.43 1233
4540.06 1277
4540.70 1304
4541.33 1264
4541.97 1355
4542.60 1342
4543.24 1212
4543.87 1214
4544.51 1309
4545.15 1525
4545.78 1479
4546.42 1275
4547.05 1323
4547.69 1350
4548.32 1353
4548.96 1419
4549.60 1426
4550.23 1428
4550.87 1297
4551.50 1341
4552.14 1339
4552.78 1291
4553.41 1228
4554.05 1290
4554.69 1324
4555.32 1273
4555.96 1310
4556.60 1277
4557.23 1388
4557.87 1355
4558.51 1258
4559.14 1248
4559.78 1250
4560.42 1294
4561.05 1287
4561.69 1290
4562.33 1373
4562.96 1353
4563.60 1344
4564.24 1376
4564.87 1328
4565.51 1415
4566.15 1294
4566.79 1397
4567.42 1396
4568.06 1354
4568.70 1382
4569.33 1590
4569.97 1409
4570.61 1383
4571.25 1281
4571.88 1246
4572.52 1306
4573.16 1293
4573.80 1358
4574.44 1404
4575.07 1342
4575.71 1286
4576.35 1287
4576.99 1290
4577.62 1389
4578.26 1404
4578.90 1419
4579.54 1372
4580.18 1317
4580.82 1433
4581.45 1356
4582.09 1266
4582.73 1381
4583.37 1365
4584.01 1278
4584.65 1312
4585.28 1379
4585.92 1450
4586.56 1347
4587.20 1338
4587.84 1406
4588.48 1359
4589.12 1357
4589.75 1307
4590.39 1449
4591.03 1409
4591.67 1330
4592.31 1373
4592.95 1324
4593.59 1270
4594.23 1357
4594.87 1364
4595.51 1505
4596.15 1496
4596.78 1417
4597.42 1457
4598.06 1328
4598.70 1281
4599.34 1263
4599.98 1320
4600.62 1443
4601.26 1488
4601.90 1491
4602.54 1631
4603.18 1597
4603.82 1676
4604.46 1793
4605.10 1668
4605.74 1688
4606.38 1683
4607.02 1763
4607.66 1808
4608.30 1668
4608.94 1697
4609.58 1687
4610.22 1495
4610.86 1439
4611.50 1456
4612.14 1420
4612.78 1346
4613.42 1410
4614.06 1556
4614.70 1570
4615.34 1653
4615.98 1459
4616.63 1520
4617.27 1516
4617.91 1550
4618.55 1610
4619.19 1408
4619.83 1420
4620.47 1494
4621.11 1535
4621.75 1458
4622.39 1325
4623.03 1349
4623.68 1332
4624.32 1380
4624.96 1221
4625.60 1244
4626.24 1333
4626.88 1283
4627.52 1264
4628.17 1279
4628.81 1289
4629.45 1309
4630.09 1344
4630.73 1326
4631.37 1377
4632.02 1336
4632.66 1321
4633.30 1283
4633.94 1382
4634.58 1303
4635.22 1312
4635.87 1349
4636.51 1349
4637.15 1356
4637.79 1391
4638.44 1423
4639.08 1355
4639.72 1439
4640.36 1419
4641.00 1308
4641.65 1369
4642.29 1254
4642.93 1312
4643.57 1310
4644.22 1399
4644.86 1440
4645.50 1465
4646.15 1371
4646.79 1390
4647.43 1418
4648.07 1338
4648.72 1317
4649.36 1306
4650.00 1374
4650.65 1402
4651.29 1392
4651.93 1397
4652.57 1342
4653.22 1256
4653.86 1204
4654.50 1269
4655.15 1256
4655.79 1308
4656.44 1311
4657.08 1287
4657.72 1355
4658.37 1370
4659.01 1418
4659.65 1417
4660.30 1467
4660.94 1397
4661.58 1353
4662.23 1429
4662.87 1431
4663.52 1445
4664.16 1411
4664.80 1350
4665.45 1364
4666.09 1381
4666.74 1436
4667.38 1426
4668.02 1330
4668.67 1209
4669.31 1195
4669.96 1264
4670.60 1154
4671.25 1189
4671.89 1283
4672.54 1234
4673.18 1310
4673.83 1156
4674.47 1210
4675.11 1280
4675.76 1280
4676.40 1299
4677.05 1311
4677.69 1272
4678.34 1307
4678.98 1262
4679.63 1381
4680.27 1292
4680.92 1217
4681.56 1344
4682.21 1417
4682.85 1325
4683.50 1255
4684.15 1400
4684.79 1326
4685.44 1233
4686.08 1282
4686.73 1207
4687.37 1196
4688.02 1183
4688.66 1210
4689.31 1240
4689.96 1277
4690.60 1294
4691.25 1248
4691.89 1213
4692.54 1162
4693.19 1221
4693.83 1255
4694.48 1322
4695.12 1303
4695.77 1205
4696.42 1284
4697.06 1279
4697.71 1339
4698.36 1257
4699.00 1307
4699.65 1305
4700.29 1263
4700.94 1184
4701.59 1253
4702.23 1455
4702.88 1466
4703.53 1259
4704.17 1221
4704.82 1240
4705.47 1251
4706.11 1355
4706.76 1380
4707.41 1392
4708.06 1382
4708.70 1435
4709.35 1478
4710.00 1580
4710.64 1572
4711.29 1489
4711.94 1384
4712.59 1440
4713.23 1479
4713.88 1324
4714.53 1428
4715.18 1414
4715.82 1316
4716.47 1283
4717.12 1343
4717.77 1191
4718.41 1182
4719.06 1280
4719.71 1281
4720.36 1222
4721.01 1281
4721.65 1228
4722.30 1223
4722.95 1351
4723.60 1372
4724.25 1340
4724.89 1345
4725.54 1264
4726.19 1289
4726.84 1276
4727.49 1248
4728.14 1235
4728.78 1192
4729.43 1181
4730.08 1199
4730.73 1269
4731.38 1240
4732.03 1187
4732.68 1207
4733.32 1281
4733.97 1377
4734.62 1276
4735.27 1219
4735.92 1238
4736.57 1237
4737.22 1219
4737.87 1271
4738.52 1231
4739.16 1403
4739.81 1416
4740.46 1333
4741.11 1252
4741.76 1386
4742.41 1353
4743.06 1381
4743.71 1345
4744.36 1329
4745.01 1226
4745.66 1197
4746.31 1311
4746.96 1362
4747.61 1354
4748.26 1576
4748.91 1544
4749.56 1447
4750.21 1572
4750.86 1578
4751.51 1573
4752.16 1571
4752.81 1602
4753.46 1667
4754.11 1626
4754.76 1604
4755.41 1491
4756.06 1535
4756.71 1514
4757.36 1375
4758.01 1343
4758.66 1303
4759.31 1190
4759.96 1289
4760.61 1275
4761.26 1301
4761.91 1284
4762.56 1235
4763.22 1359
4763.87 1239
4764.52 1216
4765.17 1290
4765.82 1263
4766.47 1296
4767.12 1224
4767.77 1261
4768.42 1202
4769.07 1295
4769.73 1289
4770.38 1194
4771.03 1108
4771.68 1127
4772.33 1204
4772.98 996
4773.63 1090
4774.29 1108
4774.94 1079
4775.59 1167
4776.24 1062
4776.89 1193
4777.54 1213
4778.20 1325
4778.85 1321
4779.50 1292
4780.15 1213
4780.80 1143
4781.46 1216
4782.11 1159
4782.76 1198
4783.41 1263
4784.06 1302
4784.72 1209
4785.37 1249
4786.02 1147
4786.67 1067
4787.33 1163
4787.98 1207
4788.63 1208
4789.28 1186
4789.94 1234
4790.59 1276
4791.24 1195
4791.89 1233
4792.55 1290
4793.20 1310
4793.85 1196
4794.51 1080
4795.16 1239
4795.81 1157
4796.47 1264
4797.12 1290
4797.77 1310
4798.42 1263
4799.08 1116
4799.73 1158
4800.38 1197
4801.04 1068
4801.69 1103
4802.35 1205
4803.00 1179
4803.65 1220
4804.31 1181
4804.96 1149
4805.61 1119
4806.27 1096
4806.92 1160
4807.57 1146
4808.23 1145
4808.88 1209
4809.54 1209
4810.19 1181
4810.84 1205
4811.50 1352
4812.15 1201
4812.81 1242
4813.46 1343
4814.12 1277
4814.77 1251
4815.42 1207
4816.08 1257
4816.73 1259
4817.39 1192
4818.04 1404
4818.70 1382
4819.35 1347
4820.01 1276
4820.66 1384
4821.32 1416
4821.97 1391
4822.63 1360
4823.28 1321
4823.94 1378
4824.59 1267
4825.25 1432
4825.90 1429
4826.56 1339
4827.21 1392
4827.87 1457
4828.52 1367
4829.18 1340
4829.83 1505
4830.49 1358
4831.14 1429
4831.80 1358
4832.45 1357
4833.11 1268
4833.76 1297
4834.42 1421
4835.08 1451
4835.73 1309
4836.39 1397
4837.04 1423
4837.70 1295
4838.36 1297
4839.01 1363
4839.67 1370
4840.32 1351
4840.98 1380
4841.64 1498
4842.29 1322
4842.95 1283
4843.60 1275
4844.26 1274
4844.92 1393
4845.57 1220
4846.23 1272
4846.89 1337
4847.54 1301
4848.20 1269
4848.86 1408
4849.51 1398
4850.17 1339
4850.83 1378
4851.48 1351
4852.14 1359
4852.80 1322
4853.45 1316
4854.11 1376
4854.77 1351
4855.43 1309
4856.08 1332
4856.74 1263
4857.40 1308
4858.05 1301
4858.71 1309
4859.37 1332
4860.03 1286
4860.68 1275
4861.34 1467
4862.00 1417
4862.66 1445
4863.31 1505
4863.97 1481
4864.63 1485
4865.29 1439
4865.95 1375
4866.60 1403
4867.26 1392
4867.92 1432
4868.58 1374
4869.23 1296
4869.89 1250
4870.55 1272
4871.21 1277
4871.87 1277
4872.53 1274
4873.18 1336
4873.84 1441
4874.50 1356
4875.16 1362
4875.82 1360
4876.48 1373
4877.13 1417
4877.79 1370
4878.45 1378
4879.11 1320
4879.77 1332
4880.43 1194
4881.09 1310
4881.75 1379
4882.40 1366
4883.06 1284
4883.72 1346
4884.38 1300
4885.04 1215
4885.70 1316
4886.36 1382
4887.02 1402
4887.68 1313
4888.34 1270
4889.00 1250
4889.66 1263
4890.32 1381
4890.97 1536
4891.63 1494
4892.29 1530
4892.95 1596
4893.61 1579
4894.27 1621
4894.93 1552
4895.59 1636
4896.25 1633
4896.91 1588
4897.57 1686
4898.23 1631
4898.89 1742
4899.55 1670
4900.21 1714
4900.87 1432
4901.53 1497
4902.19 1674
4902.85 1770
4903.51 1538
4904.17 1601
4904.83 1686
4905.50 1571
4906.16 1500
4906.82 1445
4907.48 1431
4908.14 1376
4908.80 1342
4909.46 1447
4910.12 1458
4910.78 1330
4911.44 1443
4912.10 1430
4912.76 1472
4913.42 1474
4914.09 1463
4914.75 1440
4915.41 1432
4916.07 1249
4916.73 1266
4917.39 1249
4918.05 1248
4918.71 1242
4919.38 1144
4920.04 1302
4920.70 1301
4921.36 1244
4922.02 1314
4922.68 1331
4923.35 1174
4924.01 1268
4924.67 1326
4925.33 1198
4925.99 1229
4926.65 1237
4927.32 1283
4927.98 1240
4928.64 1269
4929.30 1234
4929.96 1094
4930.63 1211
4931.29 1217
4931.95 1191
4932.61 1179
4933.28 1212
4933.94 1164
4934.60 1159
4935.26 1265
4935.93 1171
4936.59 1137
4937.25 1182
4937.91 1165
4938.58 1186
4939.24 1239
4939.90 1279
4940.56 1135
4941.23 1125
4941.89 1181
4942.55 1115
4943.22 1139
4943.88 1139
4944.54 1113
4945.21 1058
4945.87 1196
4946.53 1146
4947.20 1110
4947.86 1108
4948.52 1143
4949.19 1098
4949.85 1228
4950.51 1137
4951.18 1081
4951.84 1096
4952.50 1223
4953.17 1304
4953.83 1227
4954.49 1169
4955.16 1277
4955.82 1253
4956.49 1155
4957.15 1166
4957.81 1299
4958.48 1236
4959.14 1238
4959.81 1278
4960.47 1404
4961.14 1413
4961.80 1421
4962.46 1446
4963.13 1436
4963.79 1408
4964.46 1458
4965.12 1581
4965.79 1654
4966.45 1538
4967.12 1544
4967.78 1515
4968.44 1462
4969.11 1413
4969.77 1326
4970.44 1416
4971.10 1411
4971.77 1450
4972.43 1425
4973.10 1273
4973.76 1373
4974.43 1330
4975.09 1295
4975.76 1361
4976.42 1493
4977.09 1465
4977.76 1326
4978.42 1272
4979.09 1294
4979.75 1320
4980.42 1264
4981.08 1204
4981.75 1332
4982.41 1258
4983.08 1230
4983.75 1267
4984.41 1191
4985.08 1304
4985.74 1378
4986.41 1217
4987.07 1317
4987.74 1224
4988.41 1255
4989.07 1319
4989.74 1386
4990.41 1344
4991.07 1299
4991.74 1256
4992.40 1411
4993.07 1354
4993.74 1210
4994.40 1174
4995.07 1203
4995.74 1216
4996.40 1317
4997.07 1273
4997.74 1244
4998.40 1271
4999.07 1359
4999.74 1401
5000.40 1235
5001.07 1255
5001.74 1208
5002.40 1277
5003.07 1310
5003.74 1196
5004.41 1264
5005.07 1184
5005.74 1111
5006.41 1080
5007.07 1100
5007.74 1222
5008.41 1225
5009.08 1167
5009.74 1236
5010.41 1182
5011.08 1160
5011.75 1149
5012.41 1226
5013.08 1217
5013.75 1155
5014.42 1208
5015.09 1164
5015.75 1128
5016.42 1208
5017.09 1220
5017.76 1128
5018.43 1161
5019.09 1084
5019.76 1151
5020.43 1151
5021.10 1151
5021.77 1182
5022.44 1167
5023.10 1061
5023.77 1045
5024.44 1220
5025.11 1160
5025.78 1164
5026.45 1190
5027.11 1138
5027.78 1271
5028.45 1133
5029.12 1084
5029.79 1091
5030.46 1123
5031.13 1142
5031.80 1063
5032.47 1119
5033.13 1160
5033.80 1197
5034.47 1091
5035.14 1217
5035.81 1265
5036.48 1215
5037.15 1126
5037.82 1016
5038.49 1063
5039.16 1168
5039.83 1033
5040.50 1025
5041.17 1149
5041.84 1158
5042.51 1071
5043.18 1109
5043.85 1140
5044.52 1150
5045.18 1217
5045.85 1191
5046.52 1148
5047.19 1221
5047.86 1211
5048.53 1119
5049.20 1245
5049.88 1263
5050.55 1186
5051.22 1127
5051.89 1091
5052.56 1089
5053.23 1106
5053.90 1045
5054.57 1060
5055.24 1080
5055.91 1138
5056.58 1134
5057.25 1062
5057.92 1030
5058.59 1208
5059.26 1251
5059.93 1124
5060.60 1126
5061.27 1147
5061.95 1167
5062.62 1090
5063.29 1092
5063.96 1126
5064.63 1156
5065.30 1207
5065.97 1143
5066.64 1156
5067.31 1141
5067.99 1048
5068.66 1032
5069.33 1128
5070.00 1118
5070.67 1086
5071.34 1076
5072.02 1140
5072.69 1133
5073.36 1115
5074.03 1050
5074.70 1108
5075.37 1065
5076.05 1006
5076.72 1047
5077.39 1087
5078.06 1162
5078.73 1103
5079.41 1059
5080.08 1009
5080.75 1061
5081.42 1150
5082.10 1074
5082.77 1097
5083.44 1094
5084.11 1080
5084.78 1079
5085.46 1082
5086.13 1049
5086.80 1115
5087.48 1142
5088.15 1129
5088.82 1147
5089.49 1154
5090.17 1101
5090.84 1166
5091.51 1259
5092.19 1208
5092.86 1213
5093.53 1244
5094.20 1164
5094.88 1159
5095.55 1060
5096.22 1072
5096.90 1013
5097.57 1025
5098.24 998
5098.92 1192
5099.59 1169
5100.26 1025
5100.94 1088
5101.61 1123
5102.29 1041
5102.96 1094
5103.63 1051
5104.31 1052
5104.98 1065
5105.65 1038
5106.33 966
5107.00 1079
5107.68 1177
5108.35 1128
5109.02 1145
5109.70 1128
5110.37 1138
5111.05 1129
5111.72 1144
5112.40 1039
5113.07 1131
5113.74 1109
5114.42 1052
5115.09 1037
5115.77 1065
5116.44 1079
5117.12 1029
5117.79 1119
5118.47 1161
5119.14 1074
5119.82 1127
5120.49 1168
5121.17 1069
5121.84 1096
5122.52 1158
5123.19 1108
5123.87 1080
5124.54 1167
5125.22 1087
5125.89 1136
5126.57 1209
5127.24 1182
5127.92 1092
5128.59 1107
5129.27 1022
5129.94 1068
5130.62 1034
5131.29 975
5131.97 1020
5132.65 1057
5133.32 1046
5134.00 1007
5134.67 1055
5135.35 1115
5136.02 978
5136.70 985
5137.38 982
5138.05 1116
5138.73 1113
5139.40 1143
5140.08 1091
5140.76 1060
5141.43 1095
5142.11 1099
5142.79 1099
5143.46 1099
5144.14 1125
5144.81 1040
5145.49 1125
5146.17 1090
5146.84 1037
5147.52 978
5148.20 950
5148.87 1130
5149.55 1081
5150.23 1068
5150.90 1043
5151.58 961
5152.26 1026
5152.94 1012
5153.61 1125
5154.29 1116
5154.97 1082
5155.64 1036
5156.32 1066
5157.00 1100
5157.68 1055
5158.35 1077
5159.03 1067
5159.71 1017
5160.39 1029
5161.06 1042
5161.74 1068
5162.42 1058
5163.10 1091
5163.77 1068
5164.45 968
5165.13 1023
5165.81 978
5166.48 963
5167.16 911
5167.84 969
5168.52 916
5169.20 968
5169.87 1029
5170.55 961
5171.23 964
5171.91 974
5172.59 988
5173.27 1034
5173.94 1039
5174.62 1036
5175.30 1041
5175.98 1033
5176.66 1008
5177.34 981
5178.02 1117
5178.69 1027
5179.37 1067
5180.05 1075
5180.73 1043
5181.41 1023
5182.09 1111
5182.77 1061
5183.45 949
5184.12 990
5184.80 1027
5185.48 1030
5186.16 1067
5186.84 1082
5187.52 1096
5188.20 1061
5188.88 1133
5189.56 1093
5190.24 944
5190.92 1004
5191.60 1017
5192.28 942
5192.96 1079
5193.64 1010
5194.32 987
5195.00 965
5195.68 946
5196.36 958
5197.03 1014
5197.71 987
5198.39 1029
5199.07 1003
5199.75 1097
5200.44 1089
5201.12 1100
5201.80 1110
5202.48 1037
5203.16 990
5203.84 902
5204.52 1049
5205.20 1096
5205.88 1101
5206.56 1134
5207.24 1225
5207.92 1219
5208.60 1144
5209.28 1100
5209.96 1245
5210.64 1134
5211.32 1049
5212.00 1113
5212.68 1179
5213.37 1310
5214.05 1324
5214.73 1270
5215.41 1153
5216.09 1143
5216.77 1039
5217.45 1001
5218.13 1066
5218.81 1156
5219.50 976
5220.18 936
5220.86 1001
5221.54 1084
5222.22 1137
5222.90 1114
5223.59 1132
5224.27 1056
5224.95 1075
5225.63 1091
5226.31 975
5226.99 944
5227.68 934
5228.36 989
5229.04 1114
5229.72 1081
5230.40 945
5231.09 1002
5231.77 1059
5232.45 1045
5233.13 1091
5233.81 1032
5234.50 1014
5235.18 1077
5235.86 1138
5236.54 1178
5237.23 1188
5237.91 1202
5238.59 1091
5239.27 1108
5239.96 1150
5240.64 1187
5241.32 1185
5242.01 1139
5242.69 1139
5243.37 1108
5244.05 1035
5244.74 1057
5245.42 1054
5246.10 986
5246.79 1100
5247.47 1192
5248.15 1081
5248.84 1003
5249.52 1043
5250.20 1073
5250.89 1067
5251.57 1003
5252.25 988
5252.94 998
5253.62 1025
5254.30 1064
5254.99 1019
5255.67 1019
5256.36 1050
5257.04 1024
5257.72 1054
5258.41 1008
5259.09 1075
5259.78 966
5260.46 994
5261.14 1090
5261.83 1064
5262.51 979
5263.20 966
5263.88 987
5264.56 1067
5265.25 969
5265.93 1009
5266.62 1007
5267.30 1001
5267.99 1058
5268.67 1154
5269.36 1048
5270.04 986
5270.73 1052
5271.41 1177
5272.09 1096
5272.78 957
5273.46 1097
5274.15 1132
5274.83 977
5275.52 1002
5276.20 1064
5276.89 1057
5277.57 1025
5278.26 1015
5278.94 1048
5279.63 1073
5280.32 1028
5281.00 988
5281.69 1043
5282.37 1023
5283.06 1054
5283.74 1161
5284.43 1192
5285.11 1136
5285.80 1106
5286.49 1084
5287.17 1098
5287.86 1036
5288.54 982
5289.23 970
5289.91 916
5290.60 1007
5291.29 947
5291.97 923
5292.66 952
5293.35 1030
5294.03 977
5294.72 1031
5295.40 1095
5296.09 1084
5296.78 1008
5297.46 998
5298.15 952
5298.84 970
5299.52 1050
5300.21 995
5300.90 1003
5301.58 1091
5302.27 1112
5302.96 1034
5303.64 1035
5304.33 955
5305.02 1058
5305.70 977
5306.39 1018
5307.08 1053
5307.77 1011
5308.45 1088
5309.14 981
5309.83 971
5310.51 949
5311.20 989
5311.89 932
5312.58 983
5313.26 901
5313.95 996
5314.64 939
5315.33 1067
5316.01 1060
5316.70 1059
5317.39 953
5318.08 982
5318.77 980
5319.45 985
5320.14 1005
5320.83 980
5321.52 980
5322.20 1051
5322.89 975
5323.58 954
5324.27 985
5324.96 943
5325.65 966
5326.33 932
5327.02 947
5327.71 949
5328.40 897
5329.09 932
5329.78 935
5330.46 976
5331.15 983
5331.84 980
5332.53 988
5333.22 1071
5333.91 1003
5334.60 980
5335.29 1010
5335.98 938
5336.66 969
5337.35 1039
5338.04 1081
5338.73 1008
5339.42 1003
5340.11 1102
5340.80 1092
5341.49 1076
5342.18 1039
5342.87 965
5343.56 995
5344.25 978
5344.94 1042
5345.62 945
5346.31 1040
5347.00 1098
5347.69 1156
5348.38 1062
5349.07 1130
5349.76 1077
5350.45 1116
5351.14 1186
5351.83 1127
5352.52 1134
5353.21 1086
5353.90 980
5354.59 1003
5355.28 978
5355.97 967
5356.66 1064
5357.35 898
5358.04 899
5358.74 981
5359.43 851
5360.12 972
5360.81 947
5361.50 967
5362.19 1003
5362.88 980
5363.57 978
5364.26 900
5364.95 928
5365.64 1024
5366.33 1092
5367.02 967
5367.71 991
5368.41 959
5369.10 1079
5369.79 962
5370.48 1053
5371.17 1072
5371.86 1061
5372.55 1050
5373.24 1022
5373.94 1025
5374.63 1012
5375.32 1048
5376.01 1049
5376.70 1025
5377.39 1047
5378.08 1112
5378.78 1045
5379.47 1129
5380.16 953
5380.85 981
5381.54 1068
5382.24 1000
5382.93 968
5383.62 958
5384.31 1011
5385.00 986
5385.70 949
5386.39 1098
5387.08 1077
5387.77 973
5388.47 981
5389.16 1021
5389.85 969
5390.54 955
5391.23 1055
5391.93 1008
5392.62 1019
5393.31 971
5394.01 965
5394.70 960
5395.39 977
5396.08 971
5396.78 972
5397.47 1016
5398.16 965
5398.86 902
5399.55 909
5400.24 957
5400.93 927
5401.63 893
5402.32 905
5403.01 891
5403.71 915
5404.40 898
5405.09 1074
5405.79 1008
5406.48 1014
5407.17 1011
5407.87 1013
5408.56 1020
5409.26 1095
5409.95 1012
5410.64 1027
5411.34 1058
5412.03 1133
5412.72 1016
5413.42 1135
5414.11 1003
5414.81 994
5415.50 1004
5416.19 839
5416.89 970
5417.58 977
5418.28 956
5418.97 1002
5419.67 941
5420.36 907
5421.05 1007
5421.75 1027
5422.44 1034
5423.14 978
5423.83 998
5424.53 999
5425.22 941
5425.92 922
5426.61 906
5427.31 962
5428.00 1074
5428.70 1037
5429.39 876
5430.09 964
5430.78 991
5431.48 1023
5432.17 1027
5432.87 984
5433.56 930
5434.26 1014
5434.95 1131
5435.65 1106
5436.34 1073
5437.04 1106
5437.73 1134
5438.43 1083
5439.13 1176
5439.82 1141
5440.52 1131
5441.21 1083
5441.91 1042
5442.60 1060
5443.30 1086
5444.00 1062
5444.69 1075
5445.39 1062
5446.08 1223
5446.78 1012
5447.48 862
5448.17 1010
5448.87 977
5449.56 1066
5450.26 1020
5450.96 965
5451.65 971
5452.35 1018
5453.05 895
5453.74 871
5454.44 972
5455.14 1035
5455.83 970
5456.53 1020
5457.23 967
5457.92 918
5458.62 935
5459.32 906
5460.01 904
5460.71 924
5461.41 897
5462.11 995
5462.80 920
5463.50 905
5464.20 943
5464.89 887
5465.59 878
5466.29 974
5466.99 939
5467.68 1082
5468.38 997
5469.08 962
5469.78 976
5470.47 1023
5471.17 1012
5471.87 893
5472.57 899
5473.26 916
5473.96 938
5474.66 874
5475.36 880
5476.06 862
5476.75 912
5477.45 980
5478.15 944
5478.85 1027
5479.55 1021
5480.24 959
5480.94 1025
5481.64 1007
5482.34 1078
5483.04 1135
5483.74 1055
5484.43 1089
5485.13 1024
5485.83 986
5486.53 1092
5487.23 957
5487.93 1076
5488.63 1068
5489.33 1028
5490.02 1028
5490.72 997
5491.42 1066
5492.12 1066
5492.82 1059
5493.52 959
5494.22 896
5494.92 1009
5495.62 1053
5496.32 1070
5497.01 960
5497.71 1017
5498.41 1043
5499.11 1091
5499.81 1115
5500.51 1153
5501.21 1251
5501.91 1156
5502.61 1117
5503.31 1218
5504.01 1034
5504.71 1060
5505.41 1025
5506.11 1037
5506.81 1021
5507.51 1058
5508.21 1008
5508.91 1113
5509.61 1138
5510.31 980
5511.01 1022
5511.71 1042
5512.41 970
5513.11 918
5513.81 963
5514.51 994
5515.21 1092
5515.91 1057
5516.61 867
5517.31 910
5518.01 906
5518.72 996
5519.42 980
5520.12 961
5520.82 1004
5521.52 1050
5522.22 1000
5522.92 946
5523.62 932
5524.32 1036
5525.02 1022
5525.72 1033
5526.43 1049
5527.13 1066
5527.83 1024
5528.53 981
5529.23 1052
5529.93 1005
5530.63 931
5531.33 955
5532.04 1000
5532.74 971
5533.44 893
5534.14 816
5534.84 887
5535.54 929
5536.25 908
5536.95 908
5537.65 919
5538.35 915
5539.05 919
5539.76 956
5540.46 982
5541.16 971
5541.86 946
5542.56 917
5543.27 865
5543.97 878
5544.67 834
5545.37 877
5546.08 913
5546.78 913
5547.48 918
5548.18 916
5548.89 857
5549.59 895
5550.29 843
5550.99 959
5551.70 934
5552.40 1010
5553.10 1061
5553.81 1023
5554.51 1027
5555.21 939
5555.91 956
5556.62 950
5557.32 826
5558.02 822
5558.73 894
5559.43 900
5560.13 948
5560.84 945
5561.54 990
5562.24 1028
5562.95 993
5563.65 979
5564.35 987
5565.06 1000
5565.76 971
5566.47 951
5567.17 1007
5567.87 966
5568.58 932
5569.28 1011
5569.98 997
5570.69 1075
5571.39 1011
5572.10 944
5572.80 891
5573.50 1034
5574.21 998
5574.91 947
5575.62 889
5576.32 955
5577.03 884
5577.73 931
5578.44 918
5579.14 944
5579.84 921
5580.55 954
5581.25 992
5581.96 931
5582.66 951
5583.37 919
5584.07 934
5584.78 1033
5585.48 977
5586.19 941
5586.89 966
5587.60 932
5588.30 888
5589.01 836
5589.71 910
5590.42 826
5591.12 940
5591.83 1000
5592.53 941
5593.24 909
5593.94 921
5594.65 897
5595.36 929
5596.06 909
5596.77 935
5597.47 930
5598.18 900
5598.88 1019
5599.59 936
5600.30 858
5601.00 860
5601.71 944
5602.41 942
5603.12 964
5603.83 1000
5604.53 927
5605.24 876
5605.94 906
5606.65 991
5607.36 871
5608.06 861
5608.77 811
5609.48 894
5610.18 904
5610.89 887
5611.60 907
5612.30 812
5613.01 927
5613.72 884
5614.42 943
5615.13 915
5615.84 878
5616.54 888
5617.25 988
5617.96 897
5618.66 810
5619.37 838
5620.08 810
5620.78 852
5621.49 838
5622.20 891
5622.91 874
5623.61 835
5624.32 850
5625.03 886
5625.74 865
5626.44 911
5627.15 869
5627.86 934
5628.57 873
5629.27 895
5629.98 841
5630.69 852
5631.40 856
5632.11 910
5632.81 866
5633.52 901
5634.23 887
5634.94 867
5635.65 742
5636.35 801
5637.06 958
5637.77 868
5638.48 912
5639.19 965
5639.89 974
5640.60 940
5641.31 895
5642.02 945
5642.73 878
5643.44 862
5644.15 950
5644.85 980
5645.56 944
5646.27 877
5646.98 835
5647.69 913
5648.40 902
5649.11 819
5649.82 792
5650.53 853
5651.23 868
5651.94 935
5652.65 859
5653.36 895
5654.07 912
5654.78 877
5655.49 878
5656.20 937
5656.91 970
5657.62 941
5658.33 944
5659.04 898
5659.75 923
5660.46 835
5661.17 938
5661.88 931
5662.59 974
5663.30 926
5664.00 897
5664.71 926
5665.42 777
5666.13 825
5666.84 931
5667.55 977
5668.27 861
5668.98 829
5669.69 831
5670.40 843
5671.11 825
5671.82 835
5672.53 774
5673.24 786
5673.95 935
5674.66 838
5675.37 738
5676.08 783
5676.79 772
5677.50 822
5678.21 840
5678.92 716
5679.63 812
5680.34 842
5681.06 854
5681.77 839
5682.48 805
5683.19 789
5683.90 824
5684.61 822
5685.32 880
5686.03 810
5686.74 813
5687.46 843
5688.17 851
5688.88 813
5689.59 787
5690.30 898
5691.01 814
5691.72 810
5692.44 859
5693.15 840
5693.86 921
5694.57 926
5695.28 916
5696.00 894
5696.71 784
5697.42 824
5698.13 857
5698.84 782
5699.56 800
5700.27 825
5700.98 851
5701.69 879
5702.40 897
5703.12 856
5703.83 840
5704.54 828
5705.25 817
5705.97 814
5706.68 796
5707.39 810
5708.10 717
5708.82 729
5709.53 782
5710.24 817
5710.95 814
5711.67 733
5712.38 869
5713.09 813
5713.81 803
5714.52 846
5715.23 764
5715.95 886
5716.66 796
5717.37 783
5718.09 744
5718.80 769
5719.51 849
5720.23 824
5720.94 788
5721.65 791
5722.37 781
5723.08 794
5723.79 777
5724.51 788
5725.22 813
5725.93 792
5726.65 843
5727.36 786
5728.08 730
5728.79 794
5729.50 786
5730.22 829
5730.93 823
5731.65 829
5732.36 776
5733.07 811
5733.79 862
5734.50 917
5735.22 780
5735.93 786
5736.65 933
5737.36 855
5738.07 683
5738.79 787
5739.50 803
5740.22 750
5740.93 770
5741.65 760
5742.36 782
5743.08 751
5743.79 798
5744.51 729
5745.22 823
5745.94 760
5746.65 781
5747.37 824
5748.08 909
5748.80 774
5749.51 782
5750.23 791
5750.94 822
5751.66 806
5752.37 795
5753.09 814
5753.80 705
5754.52 769
5755.24 786
5755.95 769
5756.67 728
5757.38 845
5758.10 803
5758.81 774
5759.53 853
5760.25 815
5760.96 741
5761.68 798
5762.39 856
5763.11 832
5763.83 895
5764.54 877
5765.26 813
5765.97 720
5766.69 766
5767.41 742
5768.12 838
5768.84 858
5769.56 764
5770.27 742
5770.99 803
5771.71 823
5772.42 815
5773.14 774
5773.86 811
5774.57 762
5775.29 823
5776.01 772
5776.72 809
5777.44 854
5778.16 865
5778.88 937
5779.59 890
5780.31 915
5781.03 813
5781.74 810
5782.46 851
5783.18 865
5783.90 841
5784.61 879
5785.33 829
5786.05 883
5786.77 833
5787.48 868
5788.20 880
5788.92 824
5789.64 860
5790.35 838
5791.07 888
5791.79 819
5792.51 865
5793.23 877
5793.94 852
5794.66 858
5795.38 850
5796.10 842
5796.82 778
5797.53 846
5798.25 846
5798.97 889
5799.69 970
5800.41 930
5801.13 916
5801.84 985
5802.56 888
5803.28 921
5804.00 1027
5804.72 934
5805.44 815
5806.16 906
5806.87 827
5807.59 786
5808.31 937
5809.03 856
5809.75 941
5810.47 873
5811.19 862
5811.91 821
5812.63 867
5813.35 853
5814.07 895
5814.78 987
5815.50 884
5816.22 939
5816.94 955
5817.66 885
5818.38 883
5819.10 967
5819.82 1068
5820.54 903
5821.26 954
5821.98 1062
5822.70 1126
5823.42 996
5824.14 948
5824.86 974
5825.58 916
5826.30 901
5827.02 864
5827.74 929
5828.46 840
5829.18 890
5829.90 946
5830.62 912
5831.34 853
5832.06 827
5832.78 898
5833.50 825
5834.22 903
5834.94 890
5835.66 859
5836.38 864
5837.10 806
5837.82 940
5838.55 818
5839.27 836
5839.99 808
5840.71 881
5841.43 844
5842.15 844
5842.87 952
5843.59 840
5844.31 827
5845.03 778
5845.76 771
5846.48 776
5847.20 774
5847.92 757
5848.64 827
5849.36 817
5850.08 785
5850.81 874
5851.53 952
5852.25 887
5852.97 864
5853.69 808
5854.41 853
5855.14 750
5855.86 747
5856.58 856
5857.30 885
5858.02 905
5858.74 920
5859.47 824
5860.19 857
5860.91 839
5861.63 845
5862.36 836
5863.08 864
5863.80 745
5864.52 822
5865.24 832
5865.97 822
5866.69 846
5867.41 755
5868.13 805
5868.86 821
5869.58 818
5870.30 861
5871.03 864
5871.75 813
5872.47 781
5873.19 808
5873.92 843
5874.64 841
5875.36 813
5876.09 823
5876.81 824
5877.53 755
5878.26 811
5878.98 805
5879.70 789
5880.43 776
5881.15 906
5881.87 839
5882.60 851
5883.32 876
5884.04 869
5884.77 891
5885.49 924
5886.21 888
5886.94 847
5887.66 876
5888.39 956
5889.11 848
5889.83 948
5890.56 884
5891.28 791
5892.01 891
5892.73 947
5893.45 893
5894.18 868
5894.90 846
5895.63 805
5896.35 866
5897.07 780
5897.80 797
5898.52 867
5899.25 960
5899.97 976
5900.70 916
5901.42 966
5902.15 979
5902.87 962
5903.60 992
5904.32 1030
5905.05 1034
5905.77 1061
5906.50 1036
5907.22 910
5907.95 878
5908.67 945
5909.40 770
5910.12 829
5910.85 924
5911.57 855
5912.30 825
5913.02 897
5913.75 865
5914.47 851
5915.20 820
5915.92 877
5916.65 824
5917.38 834
5918.10 816
5918.83 756
5919.55 775
5920.28 755
5921.00 717
5921.73 775
5922.46 786
5923.18 790
5923.91 851
5924.63 820
5925.36 827
5926.09 806
5926.81 865
5927.54 807
5928.26 753
5928.99 794
5929.72 847
5930.44 894
5931.17 859
5931.90 961
5932.62 900
5933.35 852
5934.08 911
5934.80 793
5935.53 770
5936.26 776
5936.98 729
5937.71 843
5938.44 927
5939.16 885
5939.89 900
5940.62 874
5941.35 820
5942.07 832
5942.80 849
5943.53 900
5944.25 847
5944.98 918
5945.71 889
5946.44 909
5947.16 928
5947.89 947
5948.62 970
5949.35 917
5950.07 849
5950.80 936
5951.53 1035
5952.26 949
5952.99 875
5953.71 887
5954.44 1017
5955.17 1034
5955.90 937
5956.62 970
5957.35 939
5958.08 947
5958.81 1055
5959.54 997
5960.27 1012
5960.99 985
5961.72 1031
5962.45 1060
5963.18 1077
5963.91 969
5964.64 1000
5965.36 1055
5966.09 1048
5966.82 943
5967.55 991
5968.28 1053
5969.01 1056
5969.74 1113
5970.47 1051
5971.19 993
5971.92 974
5972.65 1045
5973.38 1044
5974.11 1033
5974.84 910
5975.57 1028
5976.30 1031
5977.03 1006
5977.76 1112
5978.49 1041
5979.22 978
5979.95 998
5980.67 1086
5981.40 1060
5982.13 1093
5982.86 1179
5983.59 1119
5984.32 1092
5985.05 1158
5985.78 1109
5986.51 1235
5987.24 1125
5987.97 1180
5988.70 1237
5989.43 1229
5990.16 1244
5990.89 1208
5991.62 1192
5992.35 1183
5993.08 1312
5993.81 1337
5994.54 1249
5995.27 1174
5996.00 1144
5996.73 1203
5997.47 1289
5998.20 1202
5998.93 1130
5999.66 1173
6000.39 1189
6001.12 1222
6001.85 1078
6002.58 1055
6003.31 1209
6004.04 1136
6004.77 1100
6005.50 1075
6006.24 1040
6006.97 1142
6007.70 1178
6008.43 1281
6009.16 1324
6009.89 1401
6010.62 1550
6011.35 1668
6012.09 1762
6012.82 1795
6013.55 1857
6014.28 1919
6015.01 2035
6015.74 1800
6016.47 1661
6017.21 1548
6017.94 1631
6018.67 1476
6019.40 1295
6020.13 1251
6020.87 1159
6021.60 1114
6022.33 1123
6023.06 1056
6023.79 994
6024.53 973
6025.26 1023
6025.99 986
6026.72 1051
6027.46 1065
6028.19 1071
6028.92 1042
6029.65 1018
6030.39 981
6031.12 941
6031.85 1039
6032.58 1026
6033.32 921
6034.05 962
6034.78 937
6035.51 1020
6036.25 1020
6036.98 986
6037.71 944
6038.45 1032
6039.18 1063
6039.91 1060
6040.65 1017
6041.38 1092
6042.11 1038
6042.85 1038
6043.58 1032
6044.31 1082
6045.05 1193
6045.78 1203
6046.51 1244
6047.25 1174
6047.98 1091
6048.71 1130
6049.45 1134
6050.18 1216
6050.91 1164
6051.65 1091
6052.38 1090
6053.12 1025
6053.85 1011
6054.58 986
6055.32 1044
6056.05 1006
6056.79 1000
6057.52 1009
6058.25 1012
6058.99 1009
6059.72 944
6060.46 956
6061.19 1002
6061.93 954
6062.66 971
6063.40 1029
6064.13 929
6064.86 866
6065.60 909
6066.33 966
6067.07 1022
6067.80 933
6068.54 1081
6069.27 939
6070.01 878
6070.74 925
6071.48 924
6072.21 863
6072.95 845
6073.68 872
6074.42 912
6075.15 926
6075.89 887
6076.63 953
6077.36 947
6078.10 973
6078.83 973
6079.57 875
6080.30 935
6081.04 984
6081.77 957
6082.51 938
6083.25 964
6083.98 930
6084.72 1033
6085.45 1015
6086.19 890
6086.92 855
6087.66 1002
6088.40 1028
6089.13 959
6089.87 920
6090.61 885
6091.34 938
6092.08 923
6092.81 857
6093.55 921
6094.29 944
6095.02 883
6095.76 792
6096.50 846
6097.23 838
6097.97 846
6098.71 831
6099.44 881
6100.18 809
6100.92 871
6101.65 854
6102.39 859
6103.13 898
6103.86 921
6104.60 885
6105.34 843
6106.08 891
6106.81 918
6107.55 906
6108.29 909
6109.02 866
6109.76 885
6110.50 840
6111.24 820
6111.97 784
6112.71 806
6113.45 938
6114.19 876
6114.92 879
6115.66 915
6116.40 831
6117.14 824
6117.88 773
6118.61 846
6119.35 912
6120.09 911
6120.83 911
6121.57 873
6122.30 876
6123.04 932
6123.78 965
6124.52 910
6125.26 909
6126.00 871
6126.73 921
6127.47 912
6128.21 907
6128.95 954
6129.69 894
6130.43 829
6131.16 876
6131.90 868
6132.64 876
6133.38 872
6134.12 891
6134.86 914
6135.60 935
6136.34 899
6137.08 862
6137.81 943
6138.55 836
6139.29 849
6140.03 774
6140.77 782
6141.51 834
6142.25 903
6142.99 892
6143.73 903
6144.47 846
6145.21 811
6145.95 865
6146.69 893
6147.43 901
6148.17 959
6148.91 964
6149.65 882
6150.39 940
6151.13 904
6151.86 867
6152.60 909
6153.34 914
6154.08 892
6154.83 875
6155.57 852
6156.31 874
6157.05 832
6157.79 813
6158.53 841
6159.27 793
6160.01 882
6160.75 806
6161.49 831
6162.23 835
6162.97 854
6163.71 925
6164.45 883
6165.19 815
6165.93 891
6166.67 966
6167.41 1035
6168.15 942
6168.89 940
6169.64 1018
6170.38 913
6171.12 943
6171.86 994
6172.60 1045
6173.34 987
6174.08 925
6174.82 974
6175.57 881
6176.31 923
6177.05 881
6177.79 938
6178.53 1006
6179.27 960
6180.01 946
6180.76 955
6181.50 965
6182.24 967
6182.98 914
6183.72 911
6184.46 855
6185.21 898
6185.95 868
6186.69 898
6187.43 924
6188.17 910
6188.92 930
6189.66 958
6190.40 1037
6191.14 974
6191.89 877
6192.63 932
6193.37 997
6194.11 1035
6194.86 970
6195.60 937
6196.34 1014
6197.08 1021
6197.83 975
6198.57 999
6199.31 994
6200.05 1089
6200.80 1086
6201.54 1072
6202.28 1023
6203.03 1090
6203.77 1149
6204.51 1079
6205.26 1182
6206.00 1245
6206.74 1495
6207.48 1626
6208.23 1762
6208.97 1862
6209.71 2084
6210.46 2323
6211.20 2355
6211.95 2168
6212.69 2049
6213.43 2146
6214.18 1856
6214.92 1697
6215.66 1641
6216.41 1405
6217.15 1370
6217.89 1117
6218.64 1034
6219.38 1125
6220.13 1046
6220.87 1017
6221.61 974
6222.36 911
6223.10 969
6223.85 1000
6224.59 977
6225.34 857
6226.08 1003
6226.82 1069
6227.57 1010
6228.31 899
6229.06 1004
6229.80 1006
6230.55 1067
6231.29 1100
6232.04 909
6232.78 953
6233.53 968
6234.27 920
6235.02 925
6235.76 964
6236.51 999
6237.25 972
6238.00 965
6238.74 879
6239.49 952
6240.23 927
6240.98 967
6241.72 1003
6242.47 999
6243.21 973
6243.96 1030
6244.70 1099
6245.45 1027
6246.20 1078
6246.94 1170
6247.69 1263
6248.43 1204
6249.18 1242
6249.92 1300
6250.67 1345
6251.42 1263
6252.16 1321
6252.91 1350
6253.65 1189
6254.40 1095
6255.15 1117
6255.89 997
6256.64 983
6257.38 983
6258.13 1018
6258.88 950
6259.62 968
6260.37 981
6261.12 1051
6261.86 1006
6262.61 997
6263.36 1040
6264.10 1035
6264.85 1101
6265.60 1027
6266.34 1016
6267.09 990
6267.84 880
6268.58 925
6269.33 1013
6270.08 934
6270.82 998
6271.57 980
6272.32 894
6273.07 922
6273.81 906
6274.56 920
6275.31 862
6276.05 932
6276.80 992
6277.55 943
6278.30 969
6279.04 987
6279.79 971
6280.54 1036
6281.29 1021
6282.03 923
6282.78 933
6283.53 1016
6284.28 953
6285.03 854
6285.77 886
6286.52 938
6287.27 977
6288.02 978
6288.77 977
6289.51 1017
6290.26 996
6291.01 1013
6291.76 915
6292.51 1013
6293.26 962
6294.00 951
6294.75 934
6295.50 888
6296.25 859
6297.00 818
6297.75 873
6298.50 829
6299.24 860
6299.99 916
6300.74 872
6301.49 834
6302.24 861
6302.99 861
6303.74 883
6304.49 852
6305.24 964
6305.99 942
6306.73 864
6307.48 868
6308.23 956
6308.98 926
6309.73 885
6310.48 908
6311.23 893
6311.98 874
6312.73 926
6313.48 793
6314.23 862
6314.98 867
6315.73 902
6316.48 913
6317.23 913
6317.98 899
6318.73 895
6319.48 947
6320.23 955
6320.98 994
6321.73 895
6322.48 920
6323.23 930
6323.98 932
6324.73 864
6325.48 832
6326.23 797
6326.98 860
6327.73 839
6328.48 965
6329.23 847
6329.98 833
6330.73 888
6331.48 916
6332.23 816
6332.98 796
6333.73 803
6334.49 775
6335.24 848
6335.99 772
6336.74 821
6337.49 843
6338.24 837
6338.99 803
6339.74 827
6340.49 849
6341.25 849
6342.00 830
6342.75 818
6343.50 805
6344.25 872
6345.00 830
6345.75 815
6346.51 847
6347.26 882
6348.01 909
6348.76 910
6349.51 921
6350.26 907
6351.02 855
6351.77 917
6352.52 988
6353.27 1040
6354.02 1042
6354.78 1012
6355.53 910
6356.28 986
6357.03 998
6357.78 953
6358.54 878
6359.29 847
6360.04 885
6360.79 778
6361.55 836
6362.30 831
6363.05 819
6363.80 872
6364.56 867
6365.31 865
6366.06 835
6366.81 849
6367.57 875
6368.32 821
6369.07 930
6369.83 939
6370.58 863
6371.33 893
6372.08 801
6372.84 839
6373.59 864
6374.34 817
6375.10 907
6375.85 855
6376.60 812
6377.36 841
6378.11 853
6378.86 764
6379.62 840
6380.37 839
6381.12 804
6381.88 863
6382.63 786
6383.39 859
6384.14 839
6384.89 802
6385.65 759
6386.40 852
6387.16 831
6387.91 856
6388.66 769
6389.42 682
6390.17 792
6390.93 825
6391.68 896
6392.43 785
6393.19 695
6393.94 766
6394.70 750
6395.45 708
6396.21 787
6396.96 752
6397.72 774
6398.47 794
6399.22 796
6399.98 770
6400.73 760
6401.49 773
6402.24 804
6403.00 837
6403.75 833
6404.51 751
6405.26 830
6406.02 767
6406.77 696
6407.53 672
6408.28 688
6409.04 788
6409.79 793
6410.55 822
6411.31 796
6412.06 774
6412.82 767
6413.57 817
6414.33 763
6415.08 819
6415.84 824
6416.59 836
6417.35 690
6418.11 711
6418.86 753
6419.62 760
6420.37 742
6421.13 762
6421.89 754
6422.64 682
6423.40 859
6424.15 760
6424.91 800
6425.67 849
6426.42 791
6427.18 764
6427.94 772
6428.69 799
6429.45 728
6430.20 659
6430.96 752
6431.72 767
6432.47 695
6433.23 695
6433.99 646
6434.74 646
6435.50 737
6436.26 771
6437.02 755
6437.77 760
6438.53 797
6439.29 706
6440.04 717
6440.80 725
6441.56 766
6442.32 802
6443.07 857
6443.83 723
6444.59 808
6445.34 814
6446.10 752
6446.86 749
6447.62 750
6448.37 772
6449.13 770
6449.89 765
6450.65 798
6451.41 768
6452.16 788
6452.92 746
6453.68 697
6454.44 764
6455.19 723
6455.95 780
6456.71 765
6457.47 780
6458.23 833
6458.99 880
6459.74 827
6460.50 798
6461.26 713
6462.02 740
6462.78 758
6463.54 807
6464.29 765
6465.05 827
6465.81 792
6466.57 917
6467.33 866
6468.09 845
6468.85 777
6469.60 778
6470.36 858
6471.12 877
6471.88 848
6472.64 827
6473.40 837
6474.16 805
6474.92 904
6475.68 812
6476.44 799
6477.20 835
6477.95 758
6478.71 898
6479.47 868
6480.23 800
6480.99 861
6481.75 859
6482.51 837
6483.27 875
6484.03 900
6484.79 895
6485.55 836
6486.31 899
6487.07 907
6487.83 894
6488.59 960
6489.35 869
6490.11 843
6490.87 943
6491.63 884
6492.39 916
6493.15 881
6493.91 867
6494.67 888
6495.43 1000
6496.19 902
6496.95 910
6497.71 967
6498.47 897
6499.23 892
6499.99 922
6500.76 918
6501.52 909
6502.28 985
6503.04 970
6503.80 919
6504.56 929
6505.32 949
6506.08 1000
6506.84 1003
6507.60 1113
6508.36 1039
6509.13 1057
6509.89 1094
6510.65 1007
6511.41 1046
6512.17 1024
6512.93 1048
6513.69 1023
6514.45 999
6515.22 1008
6515.98 1073
6516.74 1040
6517.50 966
6518.26 999
6519.02 1022
6519.79 1063
6520.55 1048
6521.31 1178
6522.07 1175
6522.83 1225
6523.60 1361
6524.36 1518
6525.12 1538
6525.88 1545
6526.64 1552
6527.41 1622
6528.17 1603
6528.93 1639
6529.69 1731
6530.46 1604
6531.22 1537
6531.98 1468
6532.74 1331
6533.51 1227
6534.27 1205
6535.03 1124
6535.79 1126
6536.56 1115
6537.32 1129
6538.08 1155
6538.85 1115
6539.61 1077
6540.37 1111
6541.13 1036
6541.90 1000
6542.66 980
6543.42 923
6544.19 964
6544.95 878
6545.71 860
6546.48 929
6547.24 912
6548.00 885
6548.77 942
6549.53 939
6550.29 1003
6551.06 1090
6551.82 1048
6552.58 930
6553.35 1022
6554.11 993
6554.88 956
6555.64 983
6556.40 1004
6557.17 1011
6557.93 987
6558.70 1039
6559.46 1077
6560.22 1074
6560.99 1114
6561.75 1105
6562.52 1124
6563.28 1106
6564.05 1101
6564.81 1166
6565.57 1143
6566.34 1107
6567.10 1185
6567.87 1069
6568.63 1136
6569.40 1132
6570.16 1171
6570.93 1128
6571.69 1166
6572.46 1129
6573.22 1054
6573.99 1027
6574.75 1069
6575.52 1097
6576.28 1146
6577.05 1035
6577.81 1016
6578.58 1130
6579.34 1100
6580.11 1144
6580.87 1129
6581.64 1078
6582.40 1078
6583.17 1072
6583.93 1182
6584.70 1158
6585.47 1162
6586.23 1140
6587.00 1182
6587.76 1123
6588.53 1081
6589.29 1275
6590.06 1204
6590.83 1315
6591.59 1350
6592.36 1253
6593.12 1401
6593.89 1421
6594.66 1449
6595.42 1475
6596.19 1405
6596.96 1365
6597.72 1368
6598.49 1298
6599.25 1200
6600.02 1090
6600.79 1046
6601.55 1041
6602.32 1045
6603.09 965
6603.85 1036
6604.62 991
6605.39 1043
6606.15 989
6606.92 957
6607.69 976
6608.46 981
6609.22 999
6609.99 1099
6610.76 1126
6611.52 988
6612.29 1160
6613.06 1130
6613.83 1078
6614.59 1082
6615.36 1179
6616.13 1120
6616.89 1046
6617.66 1015
6618.43 996
6619.20 1029
6619.96 1063
6620.73 1042
6621.50 989
6622.27 1057
6623.04 956
6623.80 996
6624.57 1118
6625.34 1121
6626.11 1156
6626.88 1056
6627.64 1029
6628.41 1026
6629.18 1034
6629.95 1091
6630.72 1181
6631.48 1153
6632.25 1104
6633.02 1125
6633.79 1126
6634.56 1177
6635.33 1225
6636.10 1179
6636.86 1154
6637.63 1181
6638.40 1226
6639.17 1153
6639.94 1157
6640.71 1058
6641.48 1108
6642.25 1062
6643.01 963
6643.78 949
6644.55 969
6645.32 881
6646.09 868
6646.86 936
6647.63 1023
6648.40 952
6649.17 987
6649.94 1004
6650.71 948
6651.48 991
6652.25 991
6653.01 1144
6653.78 1166
6654.55 1036
6655.32 974
6656.09 970
6656.86 1016
6657.63 960
6658.40 961
6659.17 911
6659.94 909
6660.71 915
6661.48 939
6662.25 895
6663.02 893
6663.79 818
6664.56 910
6665.33 870
6666.10 843
6666.87 940
6667.64 944
6668.42 917
6669.19 865
6669.96 880
6670.73 870
6671.50 911
6672.27 887
6673.04 974
6673.81 878
6674.58 927
6675.35 873
6676.12 873
6676.89 810
6677.66 824
6678.44 853
6679.21 846
6679.98 839
6680.75 867
6681.52 887
6682.29 858
6683.06 826
6683.83 836
6684.60 941
6685.38 909
6686.15 959
6686.92 801
6687.69 933
6688.46 856
6689.23 896
6690.01 951
6690.78 912
6691.55 947
6692.32 889
6693.09 883
6693.86 836
6694.64 706
6695.41 728
6696.18 764
6696.95 841
6697.73 855
6698.50 820
6699.27 873
6700.04 821
6700.81 786
6701.59 824
6702.36 774
6703.13 744
6703.90 772
6704.68 721
6705.45 783
6706.22 732
6706.99 682
6707.77 843
6708.54 770
6709.31 804
6710.09 726
6710.86 753
6711.63 802
6712.40 757
6713.18 792
6713.95 819
6714.72 805
6715.50 821
6716.27 778
6717.04 754
6717.82 863
6718.59 779
6719.36 773
6720.14 758
6720.91 790
6721.68 810
6722.46 790
6723.23 760
6724.00 767
6724.78 720
6725.55 787
6726.33 771
6727.10 774
6727.87 758
6728.65 794
6729.42 768
6730.20 735
6730.97 716
6731.74 712
6732.52 782
6733.29 824
6734.07 830
6734.84 677
6735.61 775
6736.39 774
6737.16 731
6737.94 694
6738.71 686
6739.49 763
6740.26 787
6741.04 716
6741.81 671
6742.59 708
6743.36 683
6744.13 720
6744.91 728
6745.68 638
6746.46 680
6747.23 746
6748.01 710
6748.78 781
6749.56 783
6750.33 763
6751.11 698
6751.89 708
6752.66 758
6753.44 724
6754.21 702
6754.99 688
6755.76 649
6756.54 670
6757.31 726
6758.09 700
6758.86 666
6759.64 706
6760.42 724
6761.19 656
6761.97 672
6762.74 729
6763.52 732
6764.30 701
6765.07 713
6765.85 738
6766.62 778
6767.40 815
6768.18 692
6768.95 743
6769.73 725
6770.51 726
6771.28 718
6772.06 791
6772.83 690
6773.61 726
6774.39 742
6775.16 738
6775.94 700
6776.72 732
6777.49 720
6778.27 775
6779.05 822
6779.82 855
6780.60 847
6781.38 791
6782.16 730
6782.93 791
6783.71 883
6784.49 750
6785.26 755
6786.04 809
6786.82 707
6787.60 690
6788.37 639
6789.15 657
6789.93 700
6790.71 729
6791.48 660
6792.26 676
6793.04 730
6793.82 728
6794.59 645
6795.37 687
6796.15 675
6796.93 661
6797.70 663
6798.48 703
6799.26 684
6800.04 686
6800.82 714
6801.60 734
6802.37 733
6803.15 676
6803.93 722
6804.71 678
6805.49 812
6806.26 712
6807.04 719
6807.82 688
6808.60 641
6809.38 754
6810.16 721
6810.94 700
6811.71 775
6812.49 736
6813.27 693
6814.05 683
6814.83 620
6815.61 699
6816.39 730
6817.17 748
6817.95 760
6818.73 733
6819.50 689
6820.28 677
6821.06 625
6821.84 654
6822.62 666
6823.40 736
6824.18 645
6824.96 684
6825.74 698
6826.52 689
6827.30 715
6828.08 753
6828.86 747
6829.64 662
6830.42 687
6831.20 701
6831.98 730
6832.76 742
6833.54 648
6834.32 654
6835.10 668
6835.88 709
6836.66 689
6837.44 679
6838.22 745
6839.00 690
6839.78 732
6840.56 800
6841.34 741
6842.12 743
6842.90 761
6843.68 718
6844.46 653
6845.24 720
6846.02 723
6846.80 668
6847.58 726
6848.36 777
6849.14 807
6849.93 846
6850.71 879
6851.49 991
6852.27 1105
6853.05 1054
6853.83 1000
6854.61 1030
6855.39 965
6856.17 936
6856.96 929
6857.74 886
6858.52 803
6859.30 869
6860.08 789
6860.86 753
6861.64 741
6862.43 708
6863.21 653
6863.99 677
6864.77 701
6865.55 703
6866.33 620
6867.12 667
6867.90 653
6868.68 625
6869.46 635
6870.24 684
6871.03 673
6871.81 678
6872.59 654
6873.37 744
6874.16 742
6874.94 732
6875.72 660
6876.50 704
6877.28 565
6878.07 644
6878.85 712
6879.63 677
6880.42 650
6881.20 716
6881.98 669
6882.76 636
6883.55 639
6884.33 695
6885.11 767
6885.89 739
6886.68 768
6887.46 779
6888.24 739
6889.03 743
6889.81 685
6890.59 757
6891.38 748
6892.16 723
6892.94 686
6893.73 706
6894.51 757
6895.29 749
6896.08 743
6896.86 737
6897.64 718
6898.43 708
6899.21 749
6900.00 651
6900.78 708
6901.56 722
6902.35 750
6903.13 775
6903.91 815
6904.70 648
6905.48 683
6906.27 679
6907.05 726
6907.84 686
6908.62 801
6909.40 838
6910.19 830
6910.97 790
6911.76 701
6912.54 738
6913.33 648
6914.11 706
6914.90 653
6915.68 705
6916.46 746
6917.25 745
6918.03 732
6918.82 702
6919.60 735
6920.39 734
6921.17 686
6921.96 747
6922.74 756
6923.53 751
6924.31 846
6925.10 715
6925.88 746
6926.67 789
6927.45 770
6928.24 751
6929.03 705
6929.81 699
6930.60 712
6931.38 727
6932.17 683
6932.95 715
6933.74 722
6934.52 719
6935.31 688
6936.10 757
6936.88 753
6937.67 775
6938.45 738
6939.24 696
6940.03 709
6940.81 730
6941.60 681
6942.38 711
6943.17 736
6943.96 778
6944.74 695
6945.53 781
6946.32 813
6947.10 815
6947.89 839
6948.68 826
6949.46 884
6950.25 826
6951.03 832
6951.82 871
6952.61 800
6953.40 803
6954.18 755
6954.97 814
6955.76 872
6956.54 849
6957.33 834
6958.12 827
6958.90 888
6959.69 861
6960.48 846
6961.27 908
6962.05 889
6962.84 877
6963.63 816
6964.41 903
6965.20 884
6965.99 924
6966.78 890
6967.56 907
6968.35 1030
6969.14 984
6969.93 1059
6970.72 1008
6971.50 1035
6972.29 1020
6973.08 996
6973.87 1065
6974.66 1028
6975.44 1073
6976.23 1097
6977.02 970
6977.81 1037
6978.60 1115
6979.38 1091
6980.17 1115
6980.96 1243
6981.75 1265
6982.54 1344
6983.33 1375
6984.11 1561
6984.90 1779
6985.69 1779
6986.48 1886
6987.27 1926
6988.06 2040
6988.85 1964
6989.64 1971
6990.42 1878
6991.21 1620
6992.00 1440
6992.79 1380
6993.58 1369
6994.37 1306
6995.16 1216
6995.95 1185
6996.74 1277
6997.53 1464
6998.32 1543
6999.10 1717
6999.89 1922
7000.68 1852
7001.47 1901
7002.26 1914
7003.05 1859
7003.84 1785
7004.63 1679
7005.42 1554
7006.21 1413
7007.00 1341
7007.79 1212
7008.58 1135
7009.37 994
7010.16 1033
7010.95 989
7011.74 984
7012.53 941
7013.32 1062
7014.11 962
7014.90 984
7015.69 989
7016.48 1024
7017.27 987
7018.06 912
7018.85 877
7019.64 923
7020.43 844
7021.23 839
7022.02 811
7022.81 868
7023.60 924
7024.39 916
7025.18 958
7025.97 982
7026.76 982
7027.55 986
7028.34 1013
7029.13 964
7029.93 923
7030.72 875
7031.51 947
7032.30 859
7033.09 820
7033.88 814
7034.67 884
7035.46 871
7036.26 858
7037.05 890
7037.84 913
7038.63 848
7039.42 828
7040.21 923
7041.01 922
7041.80 862
7042.59 915
7043.38 827
7044.17 864
7044.97 871
7045.76 900
7046.55 866
7047.34 884
7048.13 808
7048.93 828
7049.72 828
7050.51 828
7051.30 828
7052.09 887
7052.89 913
7053.68 885
7054.47 855
7055.26 799
7056.06 761
7056.85 794
7057.64 835
7058.44 843
7059.23 859
7060.02 800
7060.81 842
7061.61 874
7062.40 808
7063.19 752
7063.99 726
7064.78 785
7065.57 811
7066.37 820
7067.16 779
7067.95 742
7068.74 755
7069.54 718
7070.33 681
7071.13 713
7071.92 656
7072.71 729
7073.51 725
7074.30 780
7075.09 698
7075.89 726
7076.68 726
7077.47 714
7078.27 728
7079.06 736
7079.86 771
7080.65 743
7081.44 772
7082.24 741
7083.03 699
7083.83 718
7084.62 771
7085.41 728
7086.21 820
7087.00 709
7087.80 712
7088.59 713
7089.39 709
7090.18 722
7090.98 721
7091.77 687
7092.56 652
7093.36 664
7094.15 622
7094.95 705
7095.74 671
7096.54 673
7097.33 582
7098.13 562
7098.92 646
7099.72 630
7100.51 657
7101.31 645
7102.10 623
7102.90 644
7103.69 656
7104.49 632
7105.29 657
7106.08 629
7106.88 663
7107.67 708
7108.47 640
7109.26 626
7110.06 606
7110.85 567
7111.65 605
7112.45 602
7113.24 633
7114.04 617
7114.83 619
7115.63 641
7116.42 687
7117.22 666
7118.02 598
7118.81 655
7119.61 598
7120.41 654
7121.20 648
7122.00 642
7122.79 638
7123.59 565
7124.39 535
7125.18 568
7125.98 607
7126.78 602
7127.57 566
7128.37 551
7129.17 581
7129.96 551
7130.76 652
7131.56 645
7132.35 606
7133.15 610
7133.95 586
7134.74 554
7135.54 645
7136.34 638
7137.14 618
7137.93 701
7138.73 640
7139.53 609
7140.33 625
7141.12 605
7141.92 585
7142.72 671
7143.51 641
7144.31 670
7145.11 695
7145.91 630
7146.71 544
7147.50 646
7148.30 587
7149.10 580
7149.90 543
7150.69 527
7151.49 547
7152.29 576
7153.09 594
7153.89 571
7154.68 553
7155.48 499
7156.28 587
7157.08 563
7157.88 639
7158.68 657
7159.47 674
7160.27 588
7161.07 652
7161.87 622
7162.67 642
7163.47 601
7164.27 633
7165.06 657
7165.86 602
7166.66 554
7167.46 597
7168.26 521
7169.06 528
7169.86 559
7170.66 632
7171.46 610
7172.25 611
7173.05 659
7173.85 591
7174.65 569
7175.45 572
7176.25 545
7177.05 543
7177.85 577
7178.65 581
7179.45 580
7180.25 599
7181.05 617
7181.85 541
7182.65 587
7183.45 613
7184.25 578
7185.05 573
7185.85 612
7186.65 576
7187.45 587
7188.25 614
7189.05 515
7189.85 558
7190.65 568
7191.45 550
7192.25 522
7193.05 477
7193.85 492
7194.65 506
7195.45 562
7196.25 522
7197.05 565
7197.85 542
7198.65 586
7199.45 563
7200.25 561
7201.05 541
7201.85 500
7202.65 515
7203.46 594
7204.26 534
7205.06 508
7205.86 633
7206.66 538
7207.46 558
7208.26 529
7209.06 518
7209.86 546
7210.66 591
7211.47 508
7212.27 552
7213.07 496
7213.87 534
7214.67 597
7215.47 560
7216.27 582
7217.08 542
7217.88 528
7218.68 563
7219.48 612
7220.28 574
7221.09 511
7221.89 537
7222.69 595
7223.49 561
7224.29 642
7225.10 575
7225.90 568
7226.70 673
7227.50 561
7228.30 514
7229.11 523
7229.91 579
7230.71 533
7231.51 538
7232.32 517
7233.12 508
7233.92 465
7234.72 583
7235.53 494
7236.33 549
7237.13 516
7237.93 537
7238.74 553
7239.54 585
7240.34 599
7241.15 588
7241.95 544
7242.75 532
7243.55 601
7244.36 618
7245.16 515
7245.96 483
7246.77 594
7247.57 585
7248.37 554
7249.18 522
7249.98 560
7250.78 513
7251.59 467
7252.39 548
7253.20 513
7254.00 509
7254.80 524
7255.61 513
7256.41 520
7257.21 539
7258.02 500
7258.82 492
7259.63 453
7260.43 529
7261.23 540
7262.04 539
7262.84 549
7263.65 576
7264.45 586
7265.26 556
7266.06 536
7266.86 551
7267.67 544
7268.47 504
7269.28 518
7270.08 498
7270.89 545
7271.69 528
7272.50 525
7273.30 542
7274.11 524
7274.91 473
7275.71 499
7276.52 589
7277.32 570
7278.13 533
7278.93 514
7279.74 565
7280.55 583
7281.35 548
7282.16 504
7282.96 543
7283.77 558
7284.57 596
7285.38 685
7286.18 671
7286.99 653
7287.79 635
7288.60 662
7289.40 674
7290.21 559
7291.02 579
7291.82 609
7292.63 572
7293.43 572
7294.24 546
7295.05 554
7295.85 536
7296.66 516
7297.46 502
7298.27 501
7299.08 555
7299.88 513
7300.69 528
7301.49 564
7302.30 556
7303.11 531
7303.91 552
7304.72 486
7305.53 542
7306.33 516
7307.14 588
7307.95 561
7308.75 522
7309.56 520
7310.37 534
7311.17 558
7311.98 615
7312.79 562
7313.59 540
7314.40 555
7315.21 587
7316.02 620
7316.82 593
7317.63 554
7318.44 544
7319.24 553
7320.05 506
7320.86 517
7321.67 572
7322.47 568
7323.28 533
7324.09 582
7324.90 533
7325.70 552
7326.51 547
7327.32 582
7328.13 567
7328.94 537
7329.74 532
7330.55 520
7331.36 563
7332.17 561
7332.98 522
7333.78 517
7334.59 538
7335.40 582
7336.21 546
7337.02 532
7337.82 549
7338.63 499
7339.44 541
7340.25 512
7341.06 521
7341.87 571
7342.68 544
7343.48 533
7344.29 560
7345.10 539
7345.91 510
7346.72 494
7347.53 486
7348.34 487
7349.15 531
7349.95 536
7350.76 599
7351.57 593
7352.38 599
7353.19 507
7354.00 503
7354.81 506
7355.62 528
7356.43 478
7357.24 498
7358.05 553
7358.86 447
7359.67 477
7360.48 499
7361.29 496
7362.09 537
7362.90 541
7363.71 496
7364.52 493
7365.33 465
7366.14 455
7366.95 515
7367.76 572
7368.57 511
7369.38 491
7370.19 551
7371.00 505
7371.81 556
7372.62 525
7373.43 489
7374.25 552
7375.06 506
7375.87 497
7376.68 521
7377.49 522
7378.30 544
7379.11 540
7379.92 528
7380.73 489
7381.54 484
7382.35 524
7383.16 494
7383.97 537
7384.78 516
7385.59 520
7386.41 545
7387.22 538
7388.03 550
7388.84 513
7389.65 452
7390.46 485
7391.27 534
7392.08 497
7392.89 555
7393.71 526
7394.52 520
7395.33 500
7396.14 493
7396.95 502
7397.76 540
7398.58 546
7399.39 551
7400.20 580
7401.01 523
7401.82 587
7402.63 592
7403.45 638
7404.26 645
7405.07 583
7405.88 504
7406.69 577
7407.51 543
7408.32 453
7409.13 497
7409.94 484
7410.76 506
7411.57 427
7412.38 442
7413.19 477
7414.01 513
7414.82 516
7415.63 498
7416.44 526
7417.26 467
7418.07 496
7418.88 472
7419.69 532
7420.51 556
7421.32 449
7422.13 462
7422.95 536
7423.76 534
7424.57 509
7425.39 506
7426.20 504
7427.01 537
7427.83 497
7428.64 523
7429.45 528
7430.27 543
7431.08 493
7431.89 545
7432.71 514
7433.52 539
7434.33 482
7435.15 508
7435.96 481
7436.77 556
7437.59 522
7438.40 503
7439.22 491
7440.03 494
7440.84 425
7441.66 506
7442.47 469
7443.29 513
7444.10 477
7444.91 558
7445.73 547
7446.54 529
7447.36 502
7448.17 442
7448.99 531
7449.80 471
7450.62 467
7451.43 495
7452.24 526
7453.06 517
7453.87 462
7454.69 496
7455.50 485
7456.32 485
7457.13 461
7457.95 439
7458.76 473
7459.58 474
7460.39 460
7461.21 464
7462.02 476
7462.84 481
7463.65 480
7464.47 507
7465.28 441
7466.10 494
7466.92 512
7467.73 512
7468.55 507
7469.36 424
7470.18 441
7470.99 490
7471.81 479
7472.62 483
7473.44 513
7474.26 524
7475.07 506
7475.89 498
7476.70 491
7477.52 488
7478.34 515
7479.15 446
7479.97 523
7480.78 512
7481.60 409
7482.42 461
7483.23 443
7484.05 538
7484.87 477
7485.68 495
7486.50 493
7487.32 538
7488.13 555
7488.95 577
7489.76 508
7490.58 544
7491.40 504
7492.22 481
7493.03 497
7493.85 494
7494.67 501
7495.48 473
7496.30 531
7497.12 504
7497.93 498
7498.75 567
7499.57 538
7500.39 574
7501.20 515
7502.02 508
7502.84 465
7503.66 478
7504.47 538
7505.29 484
7506.11 495
7506.93 495
7507.74 524
7508.56 534
7509.38 547
7510.20 484
7511.01 495
7511.83 541
7512.65 535
7513.47 524
7514.29 489
7515.10 472
7515.92 429
7516.74 486
7517.56 393
7518.38 424
7519.19 484
7520.01 458
7520.83 465
7521.65 463
7522.47 516
7523.29 475
7524.11 445
7524.92 483
7525.74 469
7526.56 477
7527.38 468
7528.20 540
7529.02 497
7529.84 501
7530.66 493
7531.47 519
7532.29 543
7533.11 522
7533.93 544
7534.75 579
7535.57 489
7536.39 483
7537.21 522
7538.03 565
7538.85 533
7539.67 588
7540.49 526
7541.31 565
7542.12 551
7542.94 539
7543.76 596
7544.58 539
7545.40 485
7546.22 562
7547.04 558
7547.86 521
7548.68 533
7549.50 586
7550.32 627
7551.14 594
7551.96 523
7552.78 573
7553.60 606
7554.42 546
7555.24 492
7556.06 579
7556.88 614
7557.70 602
7558.52 555
7559.35 594
7560.17 600
7560.99 650
7561.81 606
7562.63 545
7563.45 621
7564.27 631
7565.09 639
7565.91 590
7566.73 561
7567.55 546
7568.37 600
7569.19 589
7570.02 563
7570.84 548
7571.66 637
7572.48 582
7573.30 536
7574.12 540
7574.94 584
7575.76 589
7576.59 567
7577.41 622
7578.23 626
7579.05 614
7579.87 531
7580.69 579
7581.51 616
7582.34 640
7583.16 580
7583.98 620
7584.80 674
7585.62 616
7586.45 569
7587.27 643
7588.09 719
7588.91 631
7589.73 634
7590.56 683
7591.38 729
7592.20 749
7593.02 669
7593.85 668
7594.67 754
7595.49 743
7596.31 636
7597.14 672
7597.96 667
7598.78 661
7599.60 675
7600.43 728
7601.25 719
7602.07 723
7602.89 810
7603.72 864
7604.54 917
7605.36 991
7606.19 999
7607.01 947
7607.83 963
7608.66 924
7609.48 934
7610.30 890
7611.12 817
7611.95 752
7612.77 736
7613.59 716
7614.42 694
7615.24 674
7616.07 704
7616.89 689
7617.71 713
7618.54 726
7619.36 704
7620.18 707
7621.01 696
7621.83 746
7622.66 711
7623.48 696
7624.30 754
7625.13 761
7625.95 756
7626.78 762
7627.60 717
7628.42 794
7629.25 821
7630.07 836
7630.90 930
7631.72 1098
7632.55 996
7633.37 1113
7634.19 1091
7635.02 990
7635.84 989
7636.67 949
7637.49 885
7638.32 773
7639.14 776
7639.97 693
7640.79 639
7641.62 641
7642.44 605
7643.27 562
7644.09 632
7644.92 696
7645.74 640
7646.57 685
7647.39 686
7648.22 667
7649.04 598
7649.87 591
7650.70 682
7651.52 651
7652.35 610
7653.17 573
7654.00 563
7654.82 551
7655.65 560
7656.47 584
7657.30 599
7658.13 517
7658.95 511
7659.78 607
7660.60 584
7661.43 656
7662.26 601
7663.08 584
7663.91 554
7664.73 552
7665.56 507
7666.39 548
7667.21 571
7668.04 595
7668.87 590
7669.69 568
7670.52 535
7671.35 535
7672.17 560
7673.00 560
7673.83 611
7674.65 585
7675.48 507
7676.31 539
7677.13 469
7677.96 505
7678.79 519
7679.61 556
7680.44 488
7681.27 552
7682.09 544
7682.92 521
7683.75 517
7684.58 559
7685.40 526
7686.23 636
7687.06 555
7687.89 561
7688.71 557
7689.54 555
7690.37 567
7691.20 486
7692.02 516
7692.85 576
7693.68 550
7694.51 521
7695.33 542
7696.16 565
7696.99 599
7697.82 565
7698.65 527
7699.47 522
7700.30 521
7701.13 529
7701.96 602
7702.79 531
7703.62 557
7704.44 553
7705.27 525
7706.10 519
7706.93 516
7707.76 564
7708.59 553
7709.41 581
7710.24 461
7711.07 469
7711.90 464
7712.73 578
7713.56 530
7714.39 465
7715.22 483
7716.05 503
7716.87 440
7717.70 462
7718.53 487
7719.36 455
7720.19 458
7721.02 458
7721.85 433
7722.68 465
7723.51 433
7724.34 461
7725.17 453
7726.00 500
7726.83 471
7727.66 447
7728.48 472
7729.31 452
7730.14 458
7730.97 532
7731.80 448
7732.63 488
7733.46 552
7734.29 481
7735.12 438
7735.95 474
7736.78 461
7737.61 427
7738.44 444
7739.27 501
7740.10 548
7740.93 531
7741.77 431
7742.60 473
7743.43 520
7744.26 475
7745.09 502
7745.92 481
7746.75 571
7747.58 498
7748.41 442
7749.24 491
7750.07 512
7750.90 540
7751.73 494
7752.56 469
7753.39 453
7754.23 507
7755.06 522
7755.89 507
7756.72 494
7757.55 464
7758.38 460
7759.21 508
7760.04 451
7760.88 433
7761.71 455
7762.54 434
7763.37 455
7764.20 436
7765.03 470
7765.86 495
7766.70 441
7767.53 458
7768.36 387
7769.19 471
7770.02 454
7770.86 461
7771.69 445
7772.52 443
7773.35 521
7774.18 481
7775.02 420
7775.85 509
7776.68 508
7777.51 528
7778.34 505
7779.18 454
7780.01 436
7780.84 456
7781.67 435
7782.51 430
7783.34 440
7784.17 493
7785.00 460
7785.84 467
7786.67 495
7787.50 438
7788.34 426
7789.17 485
7790.00 502
7790.83 489
7791.67 431
7792.50 460
7793.33 439
7794.17 455
7795.00 439
7795.83 503
7796.67 429
7797.50 408
7798.33 476
7799.17 496
7800.00 465
7800.83 439
7801.67 408
7802.50 422
7803.33 433
7804.17 460
7805.00 432
7805.84 452
7806.67 452
7807.50 432
7808.34 462
7809.17 394
7810.01 472
7810.84 421
7811.67 453
7812.51 477
7813.34 537
7814.18 474
7815.01 446
7815.84 503
7816.68 424
7817.51 456
7818.35 463
7819.18 524
7820.02 471
7820.85 462
7821.69 444
7822.52 507
7823.36 465
7824.19 481
7825.03 501
7825.86 442
7826.69 428
7827.53 430
7828.36 409
7829.20 473
7830.03 443
7830.87 443
7831.71 471
7832.54 400
7833.38 401
7834.21 457
7835.05 437
7835.88 539
7836.72 427
7837.55 419
7838.39 457
7839.22 424
7840.06 403
7840.90 486
7841.73 490
7842.57 485
7843.40 458
7844.24 479
7845.07 514
7845.91 449
7846.75 449
7847.58 553
7848.42 532
7849.25 545
7850.09 487
7850.93 497
7851.76 517
7852.60 571
7853.44 469
7854.27 450
7855.11 512
7855.94 468
7856.78 514
7857.62 544
7858.45 549
7859.29 620
7860.13 674
7860.96 683
7861.80 597
7862.64 637
7863.47 629
7864.31 591
7865.15 584
7865.99 604
7866.82 537
7867.66 562
7868.50 533
7869.33 522
7870.17 504
7871.01 519
7871.85 542
7872.68 570
7873.52 517
7874.36 559
7875.20 566
7876.03 602
7876.87 601
7877.71 590
7878.55 534
7879.38 566
7880.22 564
7881.06 556
7881.90 496
7882.74 569
7883.57 549
7884.41 483
7885.25 528
7886.09 533
7886.93 504
7887.76 496
7888.60 489
7889.44 509
7890.28 497
7891.12 531
7891.96 571
7892.79 560
7893.63 549
7894.47 514
7895.31 556
7896.15 530
7896.99 467
7897.83 493
7898.66 558
7899.50 524
7900.34 558
7901.18 515
7902.02 546
7902.86 538
7903.70 570
7904.54 583
7905.38 560
7906.21 487
7907.05 469
7907.89 448
7908.73 460
7909.57 495
7910.41 480
7911.25 527
7912.09 522
7912.93 482
7913.77 492
7914.61 492
7915.45 497
7916.29 507
7917.13 606
7917.97 459
7918.81 471
7919.65 490
7920.49 522
7921.33 543
7922.17 543
7923.01 461
7923.85 485
7924.69 418
7925.53 500
7926.37 535
7927.21 477
7928.05 422
7928.89 452
7929.73 479
7930.57 469
7931.41 428
7932.25 479
7933.09 401
7933.93 486
7934.77 493
7935.61 417
7936.45 440
7937.29 390
7938.14 406
7938.98 432
7939.82 486
7940.66 446
7941.50 434
7942.34 450
7943.18 443
7944.02 470
7944.86 513
7945.70 459
7946.55 475
7947.39 464
7948.23 435
7949.07 439
7949.91 487
7950.75 470
7951.59 454
7952.44 429
7953.28 440
7954.12 485
7954.96 437
7955.80 427
7956.65 459
7957.49 437
7958.33 417
7959.17 479
7960.01 430
7960.86 455
7961.70 419
7962.54 387
7963.38 463
7964.22 485
7965.07 514
7965.91 478
7966.75 407
7967.59 455
7968.44 442
7969.28 449
7970.12 422
7970.96 429
7971.81 434
7972.65 408
7973.49 417
7974.33 412
7975.18 438
7976.02 433
7976.86 433
7977.71 448
7978.55 466
7979.39 461
7980.23 455
7981.08 429
7981.92 432
7982.76 417
7983.61 453
7984.45 464
7985.29 455
7986.14 384
7986.98 368
7987.82 399
7988.67 416
7989.51 396
7990.36 423
7991.20 388
7992.04 435
7992.89 396
7993.73 433
7994.57 402
7995.42 411
7996.26 435
7997.11 415
7997.95 379
7998.79 410
7999.64 425
8000.48 404
8001.33 456
8002.17 441
8003.01 396
8003.86 427
8004.70 395
8005.55 426
8006.39 452
8007.24 421
8008.08 390
8008.93 339
8009.77 393
8010.62 394
8011.46 376
8012.30 346
8013.15 379
8013.99 381
8014.84 381
8015.68 382
8016.53 383
8017.37 414
8018.22 412
8019.06 389
8019.91 392
8020.76 408
8021.60 417
8022.45 397
8023.29 324
8024.14 402
8024.98 410
8025.83 419
8026.67 329
8027.52 354
8028.36 374
8029.21 381
8030.06 493
8030.90 447
8031.75 418
8032.59 350
8033.44 362
8034.28 399
8035.13 364
8035.98 344
8036.82 381
8037.67 458
8038.52 372
8039.36 426
8040.21 410
8041.05 400
8041.90 371
8042.75 359
8043.59 387
8044.44 401
8045.29 439
8046.13 366
8046.98 372
8047.83 383
8048.67 403
8049.52 367
8050.37 370
8051.21 362
8052.06 330
8052.91 365
8053.75 395
8054.60 372
8055.45 375
8056.30 335
8057.14 402
8057.99 391
8058.84 384
8059.68 386
8060.53 372
8061.38 374
8062.23 438
8063.07 418
8063.92 406
8064.77 426
8065.62 386
8066.46 386
8067.31 377
8068.16 366
8069.01 428
8069.85 430
8070.70 373
8071.55 400
8072.40 349
8073.25 382
8074.09 435
8074.94 348
8075.79 363
8076.64 354
8077.49 339
8078.34 420
8079.18 381
8080.03 403
8080.88 331
8081.73 377
8082.58 371
8083.43 406
8084.27 404
8085.12 423
8085.97 372
8086.82 379
8087.67 400
8088.52 372
8089.37 402
8090.22 418
8091.06 407
8091.91 429
8092.76 360
8093.61 388
8094.46 400
8095.31 397
8096.16 390
8097.01 356
8097.86 416
8098.71 432
8099.56 387
8100.41 390
8101.26 371
8102.11 365
8102.95 388
8103.80 492
8104.65 404
8105.50 413
8106.35 387
8107.20 384
8108.05 363
8108.90 397
8109.75 382
8110.60 359
8111.45 388
8112.30 434
8113.15 469
8114.00 420
8114.85 395
8115.70 400
8116.55 457
8117.40 390
8118.25 361
8119.10 432
8119.96 395
8120.81 371
8121.66 430
8122.51 388
8123.36 436
8124.21 461
8125.06 488
8125.91 420
8126.76 427
8127.61 426
8128.46 437
8129.31 500
8130.16 483
8131.02 522
8131.87 462
8132.72 464
8133.57 422
8134.42 458
8135.27 447
8136.12 449
8136.97 452
8137.83 491
8138.68 499
8139.53 500
8140.38 495
8141.23 514
8142.08 521
8142.93 522
8143.79 523
8144.64 542
8145.49 555
8146.34 542
8147.19 498
8148.05 558
8148.90 540
8149.75 477
8150.60 525
8151.45 568
8152.31 590
8153.16 625
8154.01 605
8154.86 605
8155.71 596
8156.57 652
8157.42 591
8158.27 678
8159.12 596
8159.98 566
8160.83 541
8161.68 470
8162.54 508
8163.39 482
8164.24 482
8165.09 443
8165.95 423
8166.80 463
8167.65 521
8168.51 486
8169.36 470
8170.21 510
8171.06 568
8171.92 474
8172.77 463
8173.62 503
8174.48 466
8175.33 430
8176.18 469
8177.04 503
8177.89 443
8178.74 488
8179.60 403
8180.45 460
8181.31 413
8182.16 403
8183.01 417
8183.87 390
8184.72 376
8185.57 427
8186.43 437
8187.28 415
8188.14 429
8188.99 389
8189.84 423
8190.70 416
8191.55 457
8192.41 379
8193.26 458
8194.12 420
8194.97 416
8195.83 439
8196.68 451
8197.53 372
8198.39 429
8199.24 412
8200.10 457
8200.95 397
8201.81 419
8202.66 432
8203.52 431
8204.37 403
8205.23 400
8206.08 406
8206.94 430
8207.79 378
8208.65 388
8209.50 384
8210.36 392
8211.21 410
8212.07 445
8212.92 422
8213.78 401
8214.63 447
8215.49 382
8216.34 406
8217.20 454
8218.06 424
8218.91 423
8219.77 427
8220.62 450
8221.48 430
8222.33 460
8223.19 385
8224.05 397
8224.90 382
8225.76 368
8226.61 355
8227.47 391
8228.33 427
8229.18 431
8230.04 411
8230.90 444
8231.75 427
8232.61 405
8233.46 447
8234.32 443
8235.18 427
8236.03 385
8236.89 400
8237.75 375
8238.60 417
8239.46 317
8240.32 370
8241.17 348
8242.03 419
8242.89 346
8243.74 352
8244.60 435
8245.46 395
8246.32 433
8247.17 378
8248.03 393
8248.89 393
8249.74 397
8250.60 398
8251.46 428
8252.32 343
8253.17 389
8254.03 404
8254.89 407
8255.75 407
8256.60 360
8257.46 413
8258.32 373
8259.18 385
8260.04 366
8260.89 399
8261.75 463
8262.61 410
8263.47 413
8264.32 392
8265.18 382
8266.04 404
8266.90 335
8267.76 373
8268.62 386
8269.47 366
8270.33 374
8271.19 411
8272.05 397
8272.91 370
8273.77 394
8274.62 368
8275.48 376
8276.34 320
8277.20 383
8278.06 382
8278.92 387
8279.78 379
8280.64 421
8281.49 402
8282.35 403
8283.21 364
8284.07 401
8284.93 378
8285.79 400
8286.65 440
8287.51 436
8288.37 365
8289.23 387
8290.09 394
8290.95 394
8291.80 446
8292.66 348
8293.52 389
8294.38 366
8295.24 337
8296.10 361
8296.96 400
8297.82 356
8298.68 419
8299.54 433
8300.40 365
8301.26 358
8302.12 361
8302.98 393
8303.84 377
8304.70 406
8305.56 409
8306.42 399
8307.28 398
8308.14 393
8309.00 401
8309.86 418
8310.72 364
8311.58 398
8312.44 409
8313.31 369
8314.17 369
8315.03 400
8315.89 381
8316.75 392
8317.61 434
8318.47 415
8319.33 394
8320.19 435
8321.05 383
8321.91 371
8322.77 377
8323.64 381
8324.50 437
8325.36 420
8326.22 347
8327.08 307
8327.94 330
8328.80 373
8329.66 404
8330.53 424
8331.39 389
8332.25 411
8333.11 439
8333.97 401
8334.83 380
8335.70 397
8336.56 458
8337.42 440
8338.28 462
8339.14 408
8340.00 356
8340.87 412
8341.73 356
8342.59 367
8343.45 359
8344.32 387
8345.18 377
8346.04 386
8346.90 364
8347.76 382
8348.63 404
8349.49 376
8350.35 399
8351.21 412
8352.08 382
8352.94 369
8353.80 348
8354.66 380
8355.53 355
8356.39 366
8357.25 389
8358.12 332
8358.98 392
8359.84 340
8360.71 380
8361.57 411
8362.43 430
8363.29 424
8364.16 390
8365.02 373
8365.88 433
8366.75 369
8367.61 347
8368.47 418
8369.34 418
8370.20 415
8371.06 442
8371.93 436
8372.79 413
8373.66 409
8374.52 364
8375.38 367
8376.25 359
8377.11 358
8377.97 435
8378.84 372
8379.70 372
8380.57 401
8381.43 439
8382.30 436
8383.16 375
8384.02 401
8384.89 440
8385.75 415
8386.62 375
8387.48 442
8388.35 342
8389.21 381
8390.07 392
8390.94 399
8391.80 392
8392.67 371
8393.53 340
8394.40 387
8395.26 416
8396.13 414
8396.99 363
8397.86 406
8398.72 350
8399.59 341
8400.45 355
8401.32 391
8402.18 370
8403.05 373
8403.91 379
8404.78 444
8405.64 419
8406.51 404
8407.37 440
8408.24 377
8409.11 404
8409.97 400
8410.84 438
8411.70 355
8412.57 370
8413.43 386
8414.30 376
8415.17 442
8416.03 384
8416.90 413
8417.76 397
8418.63 405
8419.50 379
8420.36 374
8421.23 385
8422.09 448
8422.96 438
8423.83 418
8424.69 445
8425.56 426
8426.43 495
8427.29 479
8428.16 392
8429.02 405
8429.89 405
8430.76 459
8431.62 448
8432.49 412
8433.36 461
8434.23 444
8435.09 523
8435.96 433
8436.83 432
8437.69 432
8438.56 495
8439.43 508
8440.29 525
8441.16 512
8442.03 513
8442.90 450
8443.76 504
8444.63 509
8445.50 506
8446.37 484
8447.23 489
8448.10 558
8448.97 448
8449.84 508
8450.70 580
8451.57 480
8452.44 469
8453.31 513
8454.17 559
8455.04 599
8455.91 559
8456.78 578
8457.65 576
8458.51 596
8459.38 707
8460.25 680
8461.12 675
8461.99 653
8462.86 621
8463.72 582
8464.59 581
8465.46 609
8466.33 609
8467.20 646
8468.07 586
8468.93 736
8469.80 781
8470.67 821
8471.54 870
8472.41 872
8473.28 878
8474.15 879
8475.02 840
8475.89 778
8476.75 696
8477.62 670
8478.49 558
8479.36 591
8480.23 585
8481.10 515
8481.97 522
8482.84 527
8483.71 526
8484.58 495
8485.45 524
8486.32 515
8487.19 543
8488.06 481
8488.92 517
8489.79 473
8490.66 491
8491.53 550
8492.40 491
8493.27 551
8494.14 523
8495.01 500
8495.88 492
8496.75 462
8497.62 470
8498.49 490
8499.36 456
8500.23 471
8501.10 486
8501.97 525
8502.85 533
8503.72 457
8504.59 448
8505.46 476
8506.33 519
8507.20 541
8508.07 473
8508.94 531
8509.81 559
8510.68 571
8511.55 591
8512.42 566
8513.29 612
8514.16 516
8515.03 570
8515.91 549
8516.78 541
8517.65 533
8518.52 636
8519.39 567
8520.26 507
8521.13 538
8522.00 559
8522.88 558
8523.75 502
8524.62 478
8525.49 480
8526.36 534
8527.23 505
8528.10 507
8528.98 462
8529.85 490
8530.72 555
8531.59 595
8532.46 545
8533.34 628
8534.21 544
8535.08 633
8535.95 648
8536.82 612
8537.70 564
8538.57 660
8539.44 638
8540.31 584
8541.18 580
8542.06 568
8542.93 593
8543.80 579
8544.67 551
8545.55 590
8546.42 579
8547.29 610
8548.17 626
8549.04 577
8549.91 612
8550.78 722
8551.66 735
8552.53 705
8553.40 812
8554.28 937
8555.15 999
8556.02 1009
8556.89 1072
8557.77 999
8558.64 916
8559.51 891
8560.39 832
8561.26 648
8562.13 590
8563.01 516
8563.88 519
8564.75 525
8565.63 493
8566.50 498
8567.38 496
8568.25 448
8569.12 499
8570.00 442
8570.87 500
8571.74 466
8572.62 473
8573.49 470
8574.37 516
8575.24 467
8576.11 453
8576.99 409
8577.86 484
8578.74 409
8579.61 453
8580.49 479
8581.36 534
8582.23 483
8583.11 419
8583.98 430
8584.86 400
8585.73 432
8586.61 415
8587.48 445
8588.36 441
8589.23 416
8590.11 376
8590.98 469
8591.86 507
8592.73 482
8593.61 488
8594.48 471
8595.36 480
8596.23 518
8597.11 508
8597.98 474
8598.86 495
8599.73 484
8600.61 464
8601.48 435
8602.36 410
8603.23 421
8604.11 453
8604.99 383
8605.86 407
8606.74 420
8607.61 390
8608.49 453
8609.36 435
8610.24 366
8611.12 414
8611.99 457
8612.87 454
8613.74 383
8614.62 398
8615.50 398
8616.37 422
8617.25 479
8618.12 441
8619.00 390
8619.88 459
8620.75 456
8621.63 447
8622.51 444
8623.38 431
8624.26 402
8625.14 406
8626.01 383
8626.89 455
8627.77 476
8628.64 447
8629.52 425
8630.40 487
8631.27 408
8632.15 436
8633.03 402
8633.90 393
8634.78 451
8635.66 470
8636.54 461
8637.41 451
8638.29 448
8639.17 462
8640.05 395
8640.92 412
8641.80 415
8642.68 441
8643.55 413
8644.43 437
8645.31 448
8646.19 410
8647.07 388
8647.94 383
8648.82 414
8649.70 431
8650.58 368
8651.45 404
8652.33 439
8653.21 468
8654.09 440
8654.97 454
8655.85 381
8656.72 452
8657.60 410
8658.48 399
8659.36 385
8660.24 386
8661.12 330
8661.99 407
8662.87 450
8663.75 376
8664.63 444
8665.51 427
8666.39 408
8667.27 436
8668.14 419
8669.02 431
8669.90 428
8670.78 424
8671.66 397
8672.54 378
8673.42 421
8674.30 418
8675.18 388
8676.06 405
8676.94 396
8677.81 395
8678.69 419
8679.57 481
8680.45 454
8681.33 425
8682.21 445
8683.09 470
8683.97 386
8684.85 436
8685.73 400
8686.61 394
8687.49 409
8688.37 375
8689.25 414
8690.13 492
8691.01 499
8691.89 508
8692.77 585
8693.65 596
8694.53 601
8695.41 617
8696.29 577
8697.17 491
8698.05 528
8698.93 518
8699.81 451
8700.69 434
8701.57 486
8702.45 466
8703.33 402
8704.21 378
8705.09 393
8705.98 394
8706.86 376
8707.74 349
8708.62 365
8709.50 408
8710.38 395
8711.26 388
8712.14 360
8713.02 354
8713.90 340
8714.79 399
8715.67 352
8716.55 353
8717.43 375
8718.31 378
8719.19 352
8720.07 388
8720.95 362
8721.84 394
8722.72 450
8723.60 404
8724.48 385
8725.36 365
8726.24 356
8727.13 385
8728.01 364
8728.89 396
8729.77 377
8730.65 413
8731.54 441
8732.42 433
8733.30 409
8734.18 382
8735.06 410
8735.95 394
8736.83 399
8737.71 414
8738.59 377
8739.48 407
8740.36 393
8741.24 361
8742.12 384
8743.01 377
8743.89 384
8744.77 423
8745.65 353
8746.54 379
8747.42 378
8748.30 391
8749.19 379
8750.07 353
8750.95 397
8751.83 429
8752.72 378
8753.60 410
8754.48 380
8755.37 413
8756.25 404
8757.13 516
8758.02 526
8758.90 521
8759.78 497
8760.67 470
8761.55 503
8762.43 525
8763.32 467
8764.20 475
8765.09 417
8765.97 433
8766.85 425
8767.74 473
8768.62 426
8769.51 401
8770.39 406
8771.27 429
8772.16 427
8773.04 402
8773.93 390
8774.81 360
8775.69 389
8776.58 333
8777.46 338
8778.35 333
8779.23 397
8780.12 395
8781.00 366
8781.89 327
8782.77 332
8783.65 343
8784.54 318
8785.42 310
8786.31 333
8787.19 330
8788.08 370
8788.96 333
8789.85 352
8790.73 360
8791.62 390
8792.50 370
8793.39 329
8794.27 327
8795.16 322
8796.04 331
8796.93 341
8797.82 304
8798.70 321
8799.59 323
8800.47 369
8801.36 325
8802.24 335
8803.13 347
8804.01 344
8804.90 358
8805.79 330
8806.67 321
8807.56 326
8808.44 314
8809.33 333
8810.22 314
8811.10 320
8811.99 341
8812.87 297
8813.76 268
8814.65 307
8815.53 321
8816.42 326
8817.30 280
8818.19 326
8819.08 293
8819.96 326
8820.85 300
8821.74 289
8822.62 333
8823.51 357
8824.40 306
8825.28 341
8826.17 294
8827.06 335
8827.94 333
8828.83 306
8829.72 304
8830.61 323
8831.49 293
8832.38 279
8833.27 333
8834.15 303
8835.04 370
8835.93 298
8836.82 314
8837.70 285
8838.59 271
8839.48 313
8840.37 301
8841.25 331
8842.14 315
8843.03 363
8843.92 352
8844.80 301
8845.69 277
8846.58 327
8847.47 335
8848.36 323
8849.24 285
8850.13 318
8851.02 320
8851.91 310
8852.80 313
8853.68 278
8854.57 261
8855.46 345
8856.35 311
8857.24 311
8858.13 274
8859.01 350
8859.90 295
8860.79 287
8861.68 307
8862.57 290
8863.46 343
8864.35 280
8865.23 290
8866.12 303
8867.01 262
8867.90 246
8868.79 270
8869.68 254
8870.57 270
8871.46 287
8872.35 310
8873.24 270
8874.12 264
8875.01 275
8875.90 317
8876.79 348
8877.68 264
8878.57 285
8879.46 292
8880.35 352
8881.24 298
8882.13 308
8883.02 316
8883.91 288
8884.80 314
8885.69 297
8886.58 320
8887.47 272
8888.36 282
8889.25 280
8890.14 293
8891.03 271
8891.92 264
8892.81 299
8893.70 351
8894.59 304
8895.48 306
8896.37 331
8897.26 306
8898.15 273
8899.04 290
8899.93 271
8900.82 276
8901.71 310
8902.60 258
8903.49 256
8904.38 265
8905.28 302
8906.17 304
8907.06 299
8907.95 312
8908.84 325
8909.73 313
8910.62 315
8911.51 265
8912.40 274
8913.29 314
8914.19 306
8915.08 266
8915.97 291
8916.86 308
8917.75 326
8918.64 290
8919.53 308
8920.43 280
8921.32 256
8922.21 266
8923.10 328
8923.99 333
8924.88 301
8925.78 317
8926.67 331
8927.56 291
8928.45 314
8929.34 297
8930.24 294
8931.13 291
8932.02 269
8932.91 274
8933.80 282
8934.70 260
8935.59 286
8936.48 287
8937.37 281
8938.27 324
8939.16 273
8940.05 295
8940.94 254
8941.84 264
8942.73 277
8943.62 298
8944.51 315
8945.41 280
8946.30 268
8947.19 286
8948.09 297
8948.98 298
8949.87 327
8950.77 267
8951.66 263
8952.55 263
8953.44 313
8954.34 296
8955.23 277
8956.12 247
8957.02 297
8957.91 263
8958.80 273
8959.70 270
8960.59 249
8961.49 246
8962.38 227
8963.27 241
8964.17 228
8965.06 235
8965.95 282
8966.85 259
8967.74 247
8968.64 274
8969.53 281
8970.42 281
8971.32 223
8972.21 265
8973.11 256
8974.00 248
8974.90 278
8975.79 264
8976.68 263
8977.58 270
8978.47 257
8979.37 244
8980.26 258
8981.16 289
8982.05 270
8982.95 279
8983.84 280
8984.74 312
8985.63 261
8986.52 270
8987.42 258
8988.31 267
8989.21 302
8990.10 266
8991.00 250
8991.89 233
8992.79 284
8993.69 242
8994.58 244
8995.48 230
8996.37 250
8997.27 291
8998.16 241
8999.06 251
8999.95 257
9000.85 291
9001.74 276
9002.64 242
9003.54 277
9004.43 294
9005.33 249
9006.22 285
9007.12 275
9008.01 244
9008.91 262
9009.81 293
9010.70 242
9011.60 233
9012.50 216
9013.39 237
9014.29 265
9015.18 251
9016.08 312
9016.98 289
9017.87 275
9018.77 244
9019.67 242
9020.56 240
9021.46 280
9022.36 238
9023.25 252
9024.15 278
9025.05 269
9025.94 267
9026.84 256
9027.74 247
9028.63 240
9029.53 258
9030.43 225
9031.32 223
9032.22 235
9033.12 274
9034.02 253
9034.91 254
9035.81 246
9036.71 280
9037.61 246
9038.50 267
9039.40 249
9040.30 248
9041.20 265
9042.09 274
9042.99 248
9043.89 266
9044.79 320
9045.68 277
9046.58 289
9047.48 281
9048.38 258
9049.28 276
9050.17 258
9051.07 261
9051.97 267
9052.87 269
9053.77 233
9054.66 278
9055.56 272
9056.46 280
9057.36 232
9058.26 215
9059.16 269
9060.06 231
9060.95 242
9061.85 298
9062.75 281
9063.65 270
9064.55 270
9065.45 284
9066.35 292
9067.25 281
9068.14 295
9069.04 264
9069.94 250
9070.84 281
9071.74 279
9072.64 241
9073.54 272
9074.44 288
9075.34 250
9076.24 226
9077.14 258
9078.04 282
9078.93 233
9079.83 281
9080.73 269
9081.63 250
9082.53 294
9083.43 273
9084.33 274
9085.23 261
9086.13 241
9087.03 268
9087.93 294
9088.83 292
9089.73 240
9090.63 252
9091.53 268
9092.43 292
9093.33 244
9094.23 281
9095.13 284
9096.03 279
9096.93 254
9097.83 239
9098.73 266
9099.63 244
9100.54 205
9101.44 245
9102.34 247
9103.24 301
9104.14 261
9105.04 256
9105.94 271
9106.84 233
9107.74 254
9108.64 274
9109.54 251
9110.44 275
9111.35 292
9112.25 284
9113.15 245
9114.05 193
9114.95 206
9115.85 255
9116.75 218
9117.65 238
9118.56 191
9119.46 258
9120.36 266
9121.26 264
9122.16 243
9123.06 225
9123.97 245
9124.87 236
9125.77 242
9126.67 272
9127.57 266
9128.47 291
9129.38 242
9130.28 269
9131.18 249
9132.08 285
9132.98 274
9133.89 290
9134.79 276
9135.69 209
9136.59 222
9137.50 248
9138.40 251
9139.30 248
9140.20 228
9141.11 249
9142.01 263
9142.91 296
9143.81 291
9144.72 289
9145.62 268
9146.52 255
9147.42 241
9148.33 248
9149.23 261
9150.13 256
9151.04 245
9151.94 263
9152.84 244
9153.75 255
9154.65 254
9155.55 230
9156.46 201
9157.36 227
9158.26 258
9159.17 244
9160.07 219
9160.97 258
9161.88 243
9162.78 243
9163.68 255
9164.59 215
9165.49 258
9166.40 274
9167.30 255
9168.20 255
9169.11 278
9170.01 241
9170.92 224
9171.82 260
9172.72 229
9173.63 266
9174.53 229
9175.44 220
9176.34 272
9177.24 267
9178.15 273
9179.05 241
9179.96 226
9180.86 233
9181.77 236
9182.67 274
9183.58 269
9184.48 266
9185.39 269
9186.29 241
9187.20 235
9188.10 251
9189.01 260
9189.91 262
9190.82 230
9191.72 219
9192.63 303
9193.53 281
9194.44 252
9195.34 274
9196.25 245
9197.15 260
9198.06 231
9198.96 259
9199.87 256
9200.77 281
9201.68 288
9202.58 286
9203.49 242
9204.40 265
9205.30 296
9206.21 252
9207.11 247
9208.02 257
9208.92 230
9209.83 276
9210.74 224
9211.64 224
9212.55 222
9213.45 238
9214.36 281
9215.27 281
9216.17 245
9217.08 262
9217.99 240
9218.89 226
9219.80 270
9220.71 192
9221.61 215
9222.52 215
9223.43 236
9224.33 232
9225.24 205
9226.15 199
9227.05 235
9227.96 238
9228.87 224
9229.77 237
9230.68 243
9231.59 243
9232.49 265
9233.40 233
9234.31 253
9235.22 259
9236.12 254
9237.03 276
9237.94 226
9238.84 278
9239.75 261
9240.66 207
9241.57 222
9242.47 168
9243.38 220
9244.29 229
9245.20 223
9246.11 227
9247.01 210
9247.92 220
9248.83 248
9249.74 275
9250.64 259
9251.55 229
9252.46 198
9253.37 236
9254.28 271
9255.19 245
9256.09 220
9257.00 240
9257.91 209
9258.82 226
9259.73 225
9260.64 265
9261.54 264
9262.45 223
9263.36 245
9264.27 214
9265.18 197
9266.09 212
9267.00 245
9267.90 226
9268.81 249
9269.72 232
9270.63 218
9271.54 214
9272.45 207
9273.36 237
9274.27 210
9275.18 211
9276.09 266
9277.00 246
9277.90 240
9278.81 260
9279.72 229
9280.63 232
9281.54 226
9282.45 238
9283.36 243
9284.27 258
9285.18 242
9286.09 259
9287.00 224
9287.91 232
9288.82 264
9289.73 215
9290.64 240
9291.55 283
9292.46 224
9293.37 245
9294.28 203
9295.19 232
9296.10 249
9297.01 254
9297.92 261
9298.83 241
9299.74 210
9300.65 233
9301.56 267
9302.47 252
9303.38 237
9304.29 234
9305.20 245
9306.12 259
9307.03 281
9307.94 260
9308.85 241
9309.76 222
9310.67 241
9311.58 236
9312.49 269
9313.40 281
9314.31 281
9315.22 301
9316.14 322
9317.05 300
9317.96 261
9318.87 276
9319.78 238
9320.69 235
9321.60 258
9322.52 247
9323.43 210
9324.34 257
9325.25 229
9326.16 249
9327.07 309
9327.99 301
9328.90 225
9329.81 257
9330.72 242
9331.63 279
9332.54 252
9333.46 243
9334.37 211
9335.28 260
9336.19 242
9337.11 254
9338.02 251
9338.93 234
9339.84 236
9340.75 263
9341.67 275
9342.58 265
9343.49 215
9344.40 220
9345.32 235
9346.23 260
9347.14 252
9348.06 259
9348.97 231
9349.88 243
9350.79 231
9351.71 234
9352.62 223
9353.53 210
9354.45 222
9355.36 256
9356.27 283
9357.19 205
9358.10 217
9359.01 220
9359.93 206
9360.84 241
9361.75 237
9362.67 258
9363.58 238
9364.49 221
9365.41 295
9366.32 246
9367.23 222
9368.15 245
9369.06 266
9369.97 253
9370.89 243
9371.80 201
9372.72 258
9373.63 233
9374.54 217
9375.46 214
9376.37 219
9377.29 235
9378.20 254
9379.12 259
9380.03 234
9380.94 188
9381.86 216
9382.77 241
9383.69 241
9384.60 256
9385.52 230
9386.43 202
9387.35 258
9388.26 263
9389.18 239
9390.09 264
9391.01 252
9391.92 248
9392.84 281
9393.75 270
9394.67 289
9395.58 286
9396.50 252
9397.41 263
9398.33 248
9399.24 245
9400.16 252
9401.07 252
9401.99 228
9402.90 243
9403.82 266
9404.73 279
9405.65 225
9406.56 243
9407.48 240
9408.40 257
9409.31 235
9410.23 268
9411.14 215
9412.06 237
9412.98 255
9413.89 241
9414.81 231
9415.72 265
9416.64 257
9417.56 235
9418.47 248
9419.39 237
9420.30 241
9421.22 217
9422.14 231
9423.05 296
9423.97 276
9424.89 271
9425.80 243
9426.72 203
9427.64 234
9428.55 192
9429.47 260
9430.39 261
9431.30 221
9432.22 231
9433.14 231
9434.05 208
9434.97 220
9435.89 269
9436.80 265
9437.72 234
9438.64 214
9439.56 264
9440.47 236
9441.39 189
9442.31 208
9443.23 255
9444.14 230
9445.06 271
9445.98 242
9446.90 232
9447.81 235
9448.73 213
9449.65 250
9450.57 268
9451.48 252
9452.40 297
9453.32 267
9454.24 232
9455.16 274
9456.07 298
9456.99 269
9457.91 259
9458.83 268
9459.75 255
9460.66 244
9461.58 264
9462.50 229
9463.42 253
9464.34 241
9465.26 259
9466.18 275
9467.09 243
9468.01 205
9468.93 220
9469.85 247
9470.77 240
9471.69 217
9472.61 229
9473.53 248
9474.44 247
9475.36 256
9476.28 254
9477.20 253
9478.12 263
9479.04 254
9479.96 231
9480.88 274
9481.80 249
9482.72 244
9483.64 257
9484.56 252
9485.47 231
9486.39 225
9487.31 217
9488.23 227
9489.15 253
9490.07 208
9490.99 243
9491.91 219
9492.83 236
9493.75 233
9494.67 226
9495.59 244
9496.51 240
9497.43 235
9498.35 221
9499.27 239
9500.19 222
9501.11 218
9502.03 258
9502.95 245
9503.87 246
9504.79 263
9505.71 256
9506.63 244
9507.56 273
9508.48 272
9509.40 242
9510.32 212
9511.24 235
9512.16 251
9513.08 247
9514.00 234
9514.92 226
9515.84 254
9516.76 252
9517.68 236
9518.61 285
9519.53 232
9520.45 242
9521.37 242
9522.29 266
9523.21 255
9524.13 237
9525.05 277
9525.98 246
9526.90 238
9527.82 223
9528.74 242
9529.66 259
9530.58 256
9531.50 236
9532.43 233
9533.35 256
9534.27 253
9535.19 218
9536.11 262
9537.04 270
9537.96 234
9538.88 210
9539.80 264
9540.72 253
9541.65 257
9542.57 241
9543.49 240
9544.41 221
9545.34 225
9546.26 236
9547.18 217
9548.10 228
9549.03 226
9549.95 245
9550.87 204
9551.79 256
9552.72 224
9553.64 227
9554.56 244
9555.48 222
9556.41 236
9557.33 205
9558.25 277
9559.18 262
9560.10 224
9561.02 226
9561.95 283
9562.87 244
9563.79 182
9564.72 229
9565.64 232
9566.56 225
9567.49 231
9568.41 280
9569.33 261
9570.26 252
9571.18 286
9572.10 253
9573.03 242
9573.95 244
9574.88 221
9575.80 227
9576.72 236
9577.65 216
9578.57 242
9579.49 289
9580.42 237
9581.34 252
9582.27 266
9583.19 235
9584.12 259
9585.04 261
9585.96 281
9586.89 268
9587.81 263
9588.74 234
9589.66 288
9590.59 285
9591.51 239
9592.44 291
9593.36 264
9594.29 227
9595.21 234
9596.14 256
9597.06 224
9597.98 230
9598.91 262
9599.83 248
9600.76 261
9601.68 291
9602.61 292
9603.54 251
9604.46 284
9605.39 286
9606.31 277
9607.24 273
9608.16 232
9609.09 301
9610.01 318
9610.94 274
9611.86 240
9612.79 260
9613.72 245
9614.64 257
9615.57 277
9616.49 238
9617.42 244
9618.34 243
9619.27 299
9620.20 315
9621.12 284
9622.05 293
9622.97 299
9623.90 312
9624.83 281
9625.75 283
9626.68 299
9627.61 304
9628.53 268
9629.46 261
9630.39 276
9631.31 313
9632.24 267
9633.16 347
9634.09 295
9635.02 300
9635.95 314
9636.87 378
9637.80 398
9638.73 361
9639.65 388
9640.58 373
9641.51 399
9642.43 411
9643.36 408
9644.29 336
9645.22 380
9646.14 344
9647.07 328
9648.00 330
9648.92 408
9649.85 376
9650.78 430
9651.71 390
9652.63 392
9653.56 410
9654.49 374
9655.42 344
9656.34 329
9657.27 350
9658.20 348
9659.13 354
9660.06 353
9660.98 323
9661.91 320
9662.84 320
9663.77 325
9664.70 341
9665.62 328
9666.55 333
9667.48 368
9668.41 359
9669.34 396
9670.27 378
9671.19 336
9672.12 355
9673.05 378
9673.98 353
9674.91 372
9675.84 334
9676.77 360
9677.70 334
9678.62 348
9679.55 336
9680.48 325
9681.41 381
9682.34 355
9683.27 346
9684.20 328
9685.13 332
9686.06 321
9686.99 301
9687.91 338
9688.84 355
9689.77 298
9690.70 326
9691.63 339
9692.56 362
9693.49 387
9694.42 403
9695.35 341
9696.28 310
9697.21 313
9698.14 315
9699.07 370
9700.00 388
9700.93 383
9701.86 349
9702.79 328
9703.72 335
9704.65 327
9705.58 346
9706.51 342
9707.44 336
9708.37 318
9709.30 325
9710.23 307
9711.16 328
9712.09 352
9713.02 332
9713.95 312
9714.88 384
9715.81 341
9716.74 312
9717.67 310
9718.61 320
9719.54 338
9720.47 327
9721.40 296
9722.33 273
9723.26 279
9724.19 308
9725.12 281
9726.05 356
9726.98 336
9727.92 320
9728.85 336
9729.78 344
9730.71 321
9731.64 316
9732.57 312
9733.50 312
9734.43 380
9735.37 341
9736.30 363
9737.23 326
9738.16 318
9739.09 286
9740.02 344
9740.96 312
9741.89 313
9742.82 312
9743.75 295
9744.68 315
9745.62 331
9746.55 342
9747.48 308
9748.41 349
9749.34 368
9750.28 359
9751.21 330
9752.14 357
9753.07 328
9754.01 353
9754.94 355
9755.87 340
9756.80 319
9757.74 352
9758.67 356
9759.60 343
9760.53 372
9761.47 387
9762.40 395
9763.33 416
9764.27 385
9765.20 400
9766.13 412
9767.07 395
9768.00 383
9768.93 379
9769.86 383
9770.80 330
9771.73 388
9772.66 391
9773.60 404
9774.53 425
9775.47 407
9776.40 394
9777.33 401
9778.27 411
9779.20 449
9780.13 372
9781.07 440
9782.00 433
9782.93 460
9783.87 473
9784.80 484
9785.74 514
9786.67 499
9787.60 518
9788.54 473
9789.47 450
9790.41 435
9791.34 446
9792.28 392
9793.21 376
9794.14 400
9795.08 395
9796.01 394
9796.95 425
9797.88 411
9798.82 457
9799.75 487
9800.69 448
9801.62 475
9802.56 424
9803.49 417
9804.42 454
9805.36 427
9806.29 396
9807.23 385
9808.16 354
9809.10 349
9810.03 294
9810.97 328
9811.91 365
9812.84 348
9813.78 344
9814.71 365
9815.65 349
9816.58 331
9817.52 348
9818.45 328
9819.39 303
9820.32 316
9821.26 322
9822.20 314
9823.13 327
9824.07 310
9825.00 287
9825.94 325
9826.87 327
9827.81 315
9828.75 350
9829.68 296
9830.62 286
9831.55 286
9832.49 320
9833.43 314
9834.36 308
9835.30 298
9836.24 305
9837.17 316
9838.11 327
9839.05 319
9839.98 323
9840.92 350
9841.86 350
9842.79 271
9843.73 339
9844.67 299
9845.60 309
9846.54 324
9847.48 309
9848.41 321
9849.35 346
9850.29 301
9851.22 296
9852.16 359
9853.10 307
9854.04 332
9854.97 329
9855.91 303
9856.85 333
9857.79 313
9858.72 346
9859.66 305
9860.60 321
9861.54 351
9862.47 346
9863.41 376
9864.35 346
9865.29 319
9866.22 335
9867.16 334
9868.10 329
9869.04 326
9869.98 346
9870.91 296
9871.85 314
9872.79 311
9873.73 348
9874.67 372
9875.60 369
9876.54 318
9877.48 341
9878.42 371
9879.36 383
9880.30 363
9881.24 329
9882.17 300
9883.11 328
9884.05 356
9884.99 327
9885.93 333
9886.87 293
9887.81 318
9888.74 275
9889.68 284
9890.62 357
9891.56 331
9892.50 355
9893.44 361
9894.38 328
9895.32 304
9896.26 332
9897.20 318
9898.14 319
9899.08 316
9900.01 307
9900.95 315
9901.89 335
9902.83 327
9903.77 347
9904.71 333
9905.65 379
9906.59 365
9907.53 374
9908.47 338
9909.41 386
9910.35 362
9911.29 359
9912.23 421
9913.17 373
9914.11 424
9915.05 389
9915.99 367
9916.93 337
9917.87 401
9918.81 383
9919.75 370
9920.69 403
9921.63 353
9922.57 342
9923.51 389
9924.46 456
9925.40 517
9926.34 635
9927.28 782
9928.22 823
9929.16 836
9930.10 832
9931.04 737
9931.98 790
9932.92 742
9933.86 641
9934.80 610
9935.75 508
9936.69 421
9937.63 414
9938.57 406
9939.51 316
9940.45 326
9941.39 328
9942.34 321
9943.28 341
9944.22 342
9945.16 333
9946.10 294
9947.04 348
9947.98 334
9948.93 376
9949.87 369
9950.81 345
9951.75 325
9952.69 315
9953.64 364
9954.58 313
9955.52 321
9956.46 359
9957.40 361
9958.35 333
9959.29 359
9960.23 328
9961.17 310
9962.12 287
9963.06 327
9964.00 337
9964.94 339
9965.89 358
9966.83 367
9967.77 354
9968.71 371
9969.66 404
9970.60 363
9971.54 351
9972.48 415
9973.43 379
9974.37 393
9975.31 364
9976.26 382
9977.20 344
9978.14 344
9979.09 364
9980.03 292
9980.97 329
9981.92 315
9982.86 282
9983.80 315
9984.75 275
9985.69 290
9986.63 301
9987.58 281
9988.52 281
9989.46 318
9990.41 298
9991.35 286
9992.30 300
9993.24 272
9994.18 307
9995.13 319
9996.07 308
9997.01 323
9997.96 320
9998.90 334
9999.85 309
10000.79 295
10001.74 299
10002.68 289
10003.62 311
10004.57 342
10005.51 337
10006.46 311
10007.40 318
10008.35 354
10009.29 281
10010.24 270
10011.18 292
10012.13 322
10013.07 280
10014.01 304
10014.96 306
10015.90 336
10016.85 313
10017.79 295
10018.74 293
10019.68 319
10020.63 295
10021.58 280
10022.52 325
10023.47 307
10024.41 289
10025.36 294
10026.30 312
10027.25 291
10028.19 250
10029.14 276
10030.08 288
10031.03 269
10031.98 324
10032.92 280
10033.87 266
10034.81 246
10035.76 263
10036.70 296
10037.65 260
10038.60 262
10039.54 291
10040.49 279
10041.43 275
10042.38 251
10043.33 264
10044.27 288
10045.22 282
10046.17 281
10047.11 254
10048.06 236
10049.01 223
10049.95 251
10050.90 257
10051.84 247
10052.79 245
10053.74 246
10054.69 277
10055.63 255
10056.58 268
10057.53 238
10058.47 272
10059.42 236
10060.37 244
10061.31 247
10062.26 273
10063.21 272
10064.16 286
10065.10 259
10066.05 244
10067.00 291
10067.94 261
10068.89 262
10069.84 255
10070.79 240
10071.73 244
10072.68 247
10073.63 239
10074.58 270
10075.53 210
10076.47 246
10077.42 217
10078.37 266
10079.32 247
10080.26 248
10081.21 257
10082.16 226
10083.11 271
10084.06 268
10085.01 286
10085.95 242
10086.90 227
10087.85 225
10088.80 271
10089.75 227
10090.70 219
10091.64 230
10092.59 242
10093.54 249
10094.49 244
10095.44 248
10096.39 227
10097.34 228
10098.28 253
10099.23 262
10100.18 251
10101.13 238
10102.08 256
10103.03 242
10103.98 266
10104.93 231
10105.88 238
10106.83 227
10107.78 274
10108.72 198
10109.67 227
10110.62 279
10111.57 260
10112.52 245
10113.47 275
10114.42 228
10115.37 254
10116.32 259
10117.27 258
10118.22 220
10119.17 211
10120.12 221
10121.07 247
10122.02 199
10122.97 245
10123.92 251
10124.87 193
10125.82 244
10126.77 273
10127.72 215
10128.67 213
10129.62 189
10130.57 215
10131.52 229
10132.47 217
10133.42 220
10134.37 232
10135.32 220
10136.27 264
10137.22 211
10138.18 179
10139.13 188
10140.08 189
10141.03 196
10141.98 210
10142.93 201
10143.88 243
10144.83 214
10145.78 224
10146.73 204
10147.68 225
10148.64 241
10149.59 257
10150.54 228
10151.49 227
10152.44 277
10153.39 214
10154.34 219
10155.30 206
10156.25 240
10157.20 238
10158.15 227
10159.10 229
10160.05 231
10161.01 238
10161.96 255
10162.91 262
10163.86 226
10164.81 238
10165.76 212
10166.72 242
10167.67 244
10168.62 203
10169.57 230
10170.53 268
10171.48 224
10172.43 232
10173.38 237
10174.33 241
10175.29 223
10176.24 243
10177.19 253
10178.14 214
10179.10 216
10180.05 191
10181.00 221
10181.96 230
10182.91 223
10183.86 261
10184.81 261
10185.77 262
10186.72 205
10187.67 207
10188.63 219
10189.58 233
10190.53 239
10191.49 231
10192.44 218
10193.39 233
10194.35 229
10195.30 244
10196.25 217
10197.21 213
10198.16 236
10199.11 190
10200.07 214
10201.02 246
10201.97 220
10202.93 217
10203.88 220
10204.84 276
10205.79 258
10206.74 236
10207.70 275
10208.65 295
10209.60 279
10210.56 313
10211.51 339
10212.47 319
10213.42 314
10214.38 302
10215.33 236
10216.28 246
10217.24 261
10218.19 245
10219.15 255
10220.10 254
10221.06 258
10222.01 248
10222.97 223
10223.92 208
10224.88 233
10225.83 241
10226.79 267
10227.74 199
10228.70 252
10229.65 264
10230.61 254
10231.56 240
10232.52 253
10233.47 221
10234.43 228
10235.38 230
10236.34 246
10237.29 295
10238.25 231
10239.20 268
10240.16 261
10241.11 249
10242.07 223
10243.03 258
10243.98 249
10244.94 247
10245.89 254
10246.85 202
10247.80 235
10248.76 249
10249.72 233
10250.67 222
10251.63 181
10252.58 225
10253.54 280
10254.50 231
10255.45 211
10256.41 220
10257.36 230
10258.32 249
10259.28 254
10260.23 218
10261.19 241
10262.15 244
10263.10 222
10264.06 201
10265.02 250
10265.97 197
10266.93 207
10267.89 226
10268.84 202
10269.80 263
10270.76 237
10271.71 230
10272.67 203
10273.63 188
10274.59 192
10275.54 205
10276.50 228
10277.46 244
10278.41 231
10279.37 247
10280.33 238
10281.29 223
10282.24 225
10283.20 215
10284.16 248
10285.12 211
10286.07 232
10287.03 236
10287.99 194
10288.95 241
10289.91 220
10290.86 186
10291.82 174
10292.78 227
10293.74 203
10294.70 232
10295.65 201
10296.61 203
10297.57 192
10298.53 239
10299.49 226
10300.44 196
10301.40 195
10302.36 180
10303.32 228
10304.28 200
10305.24 148
10306.20 186
10307.15 183
10308.11 193
10309.07 184
10310.03 201
10310.99 225
10311.95 206
10312.91 187
10313.87 206
10314.82 226
10315.78 208
10316.74 178
10317.70 225
10318.66 192
10319.62 179
10320.58 162
10321.54 180
10322.50 208
10323.46 202
10324.42 169
10325.38 182
10326.34 166
10327.29 205
10328.25 174
10329.21 211
10330.17 222
10331.13 217
10332.09 200
10333.05 195
10334.01 190
10334.97 225
10335.93 221
10336.89 218
10337.85 188
10338.81 160
10339.77 171
10340.73 162
10341.69 178
10342.65 176
10343.61 207
10344.57 208
10345.54 184
10346.50 187
10347.46 217
10348.42 192
10349.38 199
10350.34 184
10351.30 177
10352.26 202
10353.22 188
10354.18 211
10355.14 227
10356.10 204
10357.06 188
10358.02 187
10358.99 169
10359.95 200
10360.91 194
10361.87 193
10362.83 189
10363.79 198
10364.75 213
10365.71 210
10366.68 222
10367.64 191
10368.60 235
10369.56 190
10370.52 208
10371.48 185
10372.44 175
10373.41 221
10374.37 180
10375.33 218
10376.29 189
10377.25 202
10378.22 192
10379.18 185
10380.14 215
10381.10 188
10382.06 166
10383.03 205
10383.99 217
10384.95 185
10385.91 172
10386.88 197
10387.84 231
10388.80 184
10389.76 188
10390.72 184
10391.69 171
10392.65 234
10393.61 237
10394.58 203
10395.54 211
10396.50 218
10397.46 222
10398.43 207
10399.39 222
10400.35 225
10401.32 218
10402.28 190
10403.24 170
10404.20 196
10405.17 210
10406.13 231
10407.09 237
10408.06 231
10409.02 212
10409.98 209
10410.95 208
10411.91 213
10412.88 236
10413.84 186
10414.80 222
10415.77 231
10416.73 277
10417.69 275
10418.66 295
10419.62 336
10420.59 281
10421.55 245
10422.51 310
10423.48 361
10424.44 308
10425.41 312
10426.37 291
10427.33 257
10428.30 215
10429.26 219
10430.23 212
10431.19 218
10432.16 206
10433.12 207
10434.08 232
10435.05 239
10436.01 204
10436.98 212
10437.94 188
10438.91 202
10439.87 181
10440.84 195
10441.80 194
10442.77 222
10443.73 207
10444.70 205
10445.66 191
10446.63 200
10447.59 204
10448.56 186
10449.52 188
10450.49 166
10451.45 194
10452.42 192
10453.38 178
10454.35 184
10455.32 234
10456.28 233
10457.25 190
10458.21 202
10459.18 217
10460.14 223
10461.11 179
10462.08 208
10463.04 207
10464.01 186
10464.97 184
10465.94 183
10466.90 173
10467.87 203
10468.84 173
10469.80 169
10470.77 163
10471.74 180
10472.70 183
10473.67 173
10474.63 153
10475.60 197
10476.57 181
10477.53 163
10478.50 200
10479.47 171
10480.43 178
10481.40 200
10482.37 165
10483.33 193
10484.30 182
10485.27 199
10486.24 199
10487.20 219
10488.17 201
10489.14 202
10490.10 174
10491.07 199
10492.04 185
10493.01 175
10493.97 198
10494.94 197
10495.91 169
10496.87 164
10497.84 159
10498.81 188
10499.78 174
10500.74 210
10501.71 175
10502.68 157
10503.65 155
10504.62 176
10505.58 173
10506.55 151
10507.52 170
10508.49 181
10509.46 220
10510.42 220
10511.39 186
10512.36 207
10513.33 178
10514.30 186
10515.26 203
10516.23 208
10517.20 185
10518.17 176
10519.14 185
10520.11 160
10521.08 170
10522.04 170
10523.01 203
10523.98 199
10524.95 207
10525.92 173
10526.89 202
10527.86 192
10528.83 164
10529.79 182
10530.76 175
10531.73 167
10532.70 162
10533.67 187
10534.64 193
10535.61 183
10536.58 158
10537.55 155
10538.52 183
10539.49 185
10540.46 170
10541.43 199
10542.39 193
10543.36 177
10544.33 153
10545.30 206
10546.27 204
10547.24 174
10548.21 171
10549.18 204
10550.15 178
10551.12 202
10552.09 182
10553.06 198
10554.03 174
10555.00 174
10555.97 141
10556.94 196
10557.91 167
10558.88 200
10559.85 215
10560.82 198
10561.80 215
10562.77 218
10563.74 225
10564.71 195
10565.68 188
10566.65 174
10567.62 204
10568.59 196
10569.56 174
10570.53 152
10571.50 158
10572.47 205
10573.44 185
10574.41 166
10575.39 188
10576.36 197
10577.33 155
10578.30 145
10579.27 153
10580.24 150
10581.21 194
10582.18 183
10583.16 190
10584.13 169
10585.10 170
10586.07 150
10587.04 181
10588.01 222
10588.99 190
10589.96 171
10590.93 169
10591.90 198
10592.87 211
10593.84 191
10594.82 177
10595.79 204
10596.76 217
10597.73 172
10598.70 160
10599.68 185
10600.65 211
10601.62 162
10602.59 173
10603.57 173
10604.54 175
10605.51 180
10606.48 171
10607.46 174
10608.43 153
10609.40 182
10610.37 152
10611.35 174
10612.32 184
10613.29 206
10614.27 155
10615.24 160
10616.21 179
10617.18 203
10618.16 173
10619.13 197
10620.10 170
10621.08 218
10622.05 193
10623.02 185
10624.00 172
10624.97 164
10625.94 188
10626.92 206
10627.89 194
10628.86 194
10629.84 166
10630.81 213
10631.78 172
10632.76 187
10633.73 163
10634.71 163
10635.68 190
10636.65 202
10637.63 198
10638.60 194
10639.58 151
10640.55 190
10641.52 172
10642.50 223
10643.47 195
10644.45 162
10645.42 162
10646.39 200
10647.37 200
10648.34 148
10649.32 167
10650.29 148
10651.27 162
10652.24 164
10653.22 155
10654.19 138
10655.17 188
10656.14 144
10657.12 151
10658.09 162
10659.07 167
10660.04 164
10661.01 186
10661.99 154
10662.97 177
10663.94 166
10664.92 158
10665.89 185
10666.87 147
10667.84 172
10668.82 163
10669.79 160
10670.77 168
10671.74 180
10672.72 125
10673.69 147
10674.67 143
10675.65 183
10676.62 178
10677.60 137
10678.57 161
10679.55 195
10680.52 173
10681.50 176
10682.48 151
10683.45 177
10684.43 210
10685.40 176
10686.38 190
10687.36 217
10688.33 165
10689.31 180
10690.29 190
10691.26 167
10692.24 172
10693.22 167
10694.19 162
10695.17 134
10696.14 147
10697.12 158
10698.10 134
10699.08 165
10700.05 141
10701.03 163
10702.01 173
10702.98 156
10703.96 147
10704.94 140
10705.91 156
10706.89 153
10707.87 161
10708.85 170
10709.82 177
10710.80 173
10711.78 165
10712.75 162
10713.73 145
10714.71 177
10715.69 158
10716.66 130
10717.64 158
10718.62 175
10719.60 167
10720.57 165
10721.55 156
10722.53 132
10723.51 174
10724.49 167
10725.46 165
10726.44 161
10727.42 141
10728.40 170
10729.38 178
10730.35 157
10731.33 147
10732.31 162
10733.29 157
10734.27 193
10735.25 145
10736.22 138
10737.20 145
10738.18 153
10739.16 167
10740.14 165
10741.12 166
10742.10 125
10743.08 146
10744.05 162
10745.03 174
10746.01 189
10746.99 179
10747.97 187
10748.95 150
10749.93 136
10750.91 125
10751.89 132
10752.87 170
10753.84 169
10754.82 142
10755.80 150
10756.78 154
10757.76 157
10758.74 175
10759.72 152
10760.70 125
10761.68 171
10762.66 166
10763.64 157
10764.62 159
10765.60 173
10766.58 137
10767.56 163
10768.54 146
10769.52 141
10770.50 151
10771.48 155
10772.46 146
10773.44 167
10774.42 161
10775.40 167
10776.38 160
10777.36 131
10778.34 157
10779.32 150
10780.30 166
10781.28 162
10782.26 164
10783.24 144
10784.22 152
10785.20 125
10786.19 149
10787.17 168
10788.15 170
10789.13 170
10790.11 149
10791.09 159
10792.07 152
10793.05 163
10794.03 191
10795.01 203
10796.00 200
10796.98 196
10797.96 179
10798.94 143
10799.92 135
10800.90 157
10801.88 168
10802.86 154
10803.85 143
10804.83 163
10805.81 158
10806.79 153
10807.77 171
10808.75 180
10809.74 157
10810.72 153
10811.70 176
10812.68 167
10813.66 132
10814.65 150
10815.63 139
10816.61 137
10817.59 169
10818.57 166
10819.56 181
10820.54 164
10821.52 141
10822.50 164
10823.49 171
10824.47 154
10825.45 149
10826.43 137
10827.42 187
10828.40 179
10829.38 195
10830.36 182
10831.35 157
10832.33 171
10833.31 166
10834.30 178
10835.28 170
10836.26 169
10837.25 162
10838.23 173
10839.21 184
10840.19 146
10841.18 138
10842.16 142
10843.14 141
10844.13 177
10845.11 162
10846.09 152
10847.08 123
10848.06 163
10849.05 153
10850.03 166
10851.01 169
10852.00 173
10852.98 174
10853.96 145
10854.95 137
10855.93 153
10856.92 165
10857.90 154
10858.88 137
10859.87 149
10860.85 178
10861.84 155
10862.82 153
10863.80 159
10864.79 163
10865.77 166
10866.76 155
10867.74 148
10868.73 174
10869.71 160
10870.70 152
10871.68 151
10872.67 153
10873.65 146
10874.63 162
10875.62 178
10876.60 156
10877.59 170
10878.57 155
10879.56 174
10880.54 153
10881.53 177
10882.51 149
10883.50 172
10884.48 164
10885.47 172
10886.46 187
10887.44 166
10888.43 154
10889.41 181
10890.40 182
10891.38 168
10892.37 172
10893.35 168
10894.34 162
10895.33 173
10896.31 140
10897.30 165
10898.28 168
10899.27 175
10900.25 163
10901.24 171
10902.23 188
10903.21 180
10904.20 187
10905.18 175
10906.17 134
10907.16 195
10908.14 172
10909.13 191
10910.12 167
10911.10 162
10912.09 176
10913.08 204
10914.06 189
10915.05 176
10916.04 154
10917.02 156
10918.01 213
10919.00 201
10919.98 196
10920.97 187
10921.96 174
10922.94 172
10923.93 171
10924.92 175
10925.90 179
10926.89 195
10927.88 180
10928.87 167
10929.85 194
10930.84 172
10931.83 173
10932.82 186
10933.80 181
10934.79 173
10935.78 191
10936.77 218
10937.75 175
10938.74 171
10939.73 188
10940.72 218
10941.70 193
10942.69 191
10943.68 177
10944.67 203
10945.66 207
10946.64 215
10947.63 223
10948.62 172
10949.61 176
10950.60 182
10951.58 214
10952.57 200
10953.56 192
10954.55 186
10955.54 202
10956.53 222
10957.52 227
10958.50 205
10959.49 216
10960.48 195
10961.47 204
10962.46 176
10963.45 205
10964.44 181
10965.42 213
10966.41 229
10967.40 181
10968.39 195
10969.38 228
10970.37 221
10971.36 214
10972.35 159
10973.34 170
10974.33 214
10975.32 186
10976.31 198
10977.29 193
10978.28 231
10979.27 215
10980.26 183
10981.25 190
10982.24 171
10983.23 195
10984.22 197
10985.21 188
10986.20 192
10987.19 244
10988.18 206
10989.17 196
10990.16 202
10991.15 180
10992.14 215
10993.13 220
10994.12 186
10995.11 200
10996.10 194
10997.09 194
10998.08 216
10999.07 222
11000.06 213
11001.05 215
11002.05 252
11003.04 267
11004.03 259
11005.02 263
11006.01 233
11007.00 217
11007.99 201
11008.98 217
11009.97 217
11010.96 201
11011.95 191
11012.94 209
11013.94 201
11014.93 173
11015.92 188
11016.91 206
11017.90 170
11018.89 156
11019.88 183
11020.87 214
11021.87 233
11022.86 208
11023.85 176
11024.84 207
11025.83 211
11026.82 213
11027.81 223
11028.81 209
11029.80 205
11030.79 224
11031.78 221
11032.77 210
11033.77 197
11034.76 181
11035.75 222
11036.74 222
11037.73 201
11038.73 185
11039.72 198
11040.71 225
11041.70 177
11042.70 189
11043.69 189
11044.68 188
11045.67 202
11046.67 209
11047.66 168
11048.65 205
11049.64 173
11050.64 197
11051.63 163
11052.62 158
11053.61 189
11054.61 165
11055.60 192
11056.59 167
11057.59 182
11058.58 199
11059.57 199
11060.57 169
11061.56 187
11062.55 212
11063.55 221
11064.54 207
11065.53 237
11066.53 208
11067.52 210
11068.51 209
11069.51 172
11070.50 215
11071.49 208
11072.49 171
11073.48 164
11074.48 180
11075.47 189
11076.46 204
11077.46 180
11078.45 199
11079.45 204
11080.44 184
11081.43 198
11082.43 193
11083.42 218
11084.42 191
11085.41 165
11086.40 200
11087.40 183
11088.39 161
11089.39 185
11090.38 173
11091.38 205
11092.37 196
11093.37 179
11094.36 178
11095.36 187
11096.35 185
11097.35 164
11098.34 193
11099.34 156
11100.33 195
11101.33 198
11102.32 182
11103.32 169
11104.31 207
11105.31 206
11106.30 207
11107.30 203
11108.29 192
11109.29 196
11110.28 184
11111.28 185
11112.27 195
11113.27 199
11114.26 197
11115.26 162
11116.26 216
11117.25 235
11118.25 185
11119.24 210
11120.24 179
11121.24 195
11122.23 200
11123.23 225
11124.22 232
11125.22 190
11126.22 219
11127.21 273
11128.21 273
11129.20 251
11130.20 234
11131.20 243
11132.19 230
11133.19 217
11134.19 200
11135.18 217
11136.18 188
11137.18 190
11138.17 175
11139.17 174
11140.17 196
11141.16 201
11142.16 187
11143.16 177
11144.15 168
11145.15 199
11146.15 192
11147.14 205
11148.14 208
11149.14 219
11150.14 226
11151.13 205
11152.13 169
11153.13 185
11154.13 201
11155.12 178
11156.12 190
11157.12 153
11158.12 159
11159.11 163
11160.11 158
11161.11 191
11162.11 176
11163.10 191
11164.10 208
11165.10 164
11166.10 202
11167.10 169
11168.09 201
11169.09 201
11170.09 173
11171.09 129
11172.09 189
11173.08 172
11174.08 163
11175.08 156
11176.08 185
11177.08 152
11178.08 133
11179.08 182
11180.07 206
11181.07 176
11182.07 161
11183.07 191
11184.07 186
11185.07 187
11186.07 162
11187.06 177
11188.06 158
11189.06 166
11190.06 161
11191.06 186
11192.06 156
11193.06 175
11194.06 187
11195.06 180
11196.06 128
11197.06 159
11198.06 171
11199.05 168
11200.05 181
11201.05 184
11202.05 169
11203.05 136
11204.05 151
11205.05 176
11206.05 195
11207.05 189
11208.05 165
11209.05 163
11210.05 171
11211.05 199
11212.05 189
11213.05 155
11214.05 150
11215.05 193
11216.05 139
11217.05 154
11218.05 179
11219.05 163
11220.05 186
11221.05 187
11222.05 161
11223.05 132
11224.05 163
11225.06 190
11226.06 164
11227.06 158
11228.06 127
11229.06 151
11230.06 182
11231.06 191
11232.06 183
11233.06 171
11234.06 182
11235.06 206
11236.06 189
11237.07 156
11238.07 176
11239.07 198
11240.07 146
11241.07 168
11242.07 151
11243.07 175
11244.07 187
11245.08 177
11246.08 153
11247.08 168
11248.08 155
11249.08 168
11250.08 163
11251.09 140
11252.09 159
11253.09 150
11254.09 159
11255.09 142
11256.10 139
11257.10 168
11258.10 179
11259.10 159
11260.10 152
11261.11 158
11262.11 195
11263.11 203
11264.11 137
11265.11 151
11266.12 163
11267.12 159
11268.12 156
11269.12 176
11270.13 165
11271.13 189
11272.13 167
11273.14 161
11274.14 170
11275.14 164
11276.14 170
11277.15 189
11278.15 170
11279.15 152
11280.16 206
11281.16 170
11282.16 162
11283.17 173
11284.17 195
11285.17 187
11286.17 177
11287.18 174
11288.18 158
11289.18 196
11290.19 166
11291.19 156
11292.20 151
11293.20 139
11294.20 145
11295.21 148
11296.21 177
11297.21 169
11298.22 142
11299.22 142
11300.23 180
11301.23 193
11302.23 174
11303.24 125
11304.24 175
11305.25 148
11306.25 173
11307.25 166
11308.26 160
11309.26 155
11310.27 152
11311.27 156
11312.28 133
11313.28 165
11314.29 139
11315.29 173
11316.29 151
11317.30 168
11318.30 137
11319.31 189
11320.31 163
11321.32 157
11322.32 163
11323.33 147
11324.33 117
11325.34 122
11326.34 132
11327.35 132
11328.35 117
11329.36 129
11330.36 149
11331.37 164
11332.38 146
11333.38 126
11334.39 124
11335.39 134
11336.40 178
11337.40 157
11338.41 119
11339.41 123
11340.42 117
11341.43 142
11342.43 167
11343.44 118
11344.44 142
11345.45 173
11346.46 149
11347.46 136
11348.47 139
11349.47 170
11350.48 128
11351.49 160
11352.49 141
11353.50 147
11354.50 131
11355.51 153
11356.52 144
11357.52 141
11358.53 142
11359.54 160
11360.54 161
11361.55 116
11362.56 132
11363.56 103
11364.57 139
11365.58 162
11366.58 114
11367.59 118
11368.60 165
11369.61 175
11370.61 139
11371.62 129
11372.63 127
11373.63 155
11374.64 134
11375.65 142
11376.66 142
11377.66 156
11378.67 192
11379.68 174
11380.69 149
11381.69 149
11382.70 129
11383.71 156
11384.72 157
11385.72 142
11386.73 159
11387.74 157
11388.75 136
11389.76 138
11390.76 139
11391.77 135
11392.78 157
11393.79 159
11394.80 132
11395.80 139
11396.81 127
11397.82 150
11398.83 176
11399.84 114
11400.85 143
11401.85 132
11402.86 145
11403.87 162
11404.88 132
11405.89 145
11406.90 139
11407.91 164
11408.91 142
11409.92 128
11410.93 135
11411.94 161
11412.95 166
11413.96 134
11414.97 130
11415.98 117
11416.99 111
11418.00 124
11419.00 120
11420.01 131
11421.02 160
11422.03 154
11423.04 162
11424.05 157
11425.06 166
11426.07 164
11427.08 150
11428.09 126
11429.10 146
11430.11 144
11431.12 157
11432.13 143
11433.14 153
11434.15 134
11435.16 125
11436.17 139
11437.18 139
11438.19 149
11439.20 144
11440.21 151
11441.22 129
11442.23 162
11443.24 147
11444.25 147
11445.26 107
11446.27 114
11447.28 124
11448.29 132
11449.30 141
11450.31 155
11451.32 115
11452.33 123
11453.34 152
11454.36 143
11455.37 142
11456.38 135
11457.39 144
11458.40 179
11459.41 117
11460.42 135
11461.43 166
11462.44 153
11463.45 138
11464.47 125
11465.48 140
11466.49 142
11467.50 125
11468.51 158
11469.52 126
11470.53 149
11471.55 135
11472.56 145
11473.57 127
11474.58 145
11475.59 110
11476.60 119
11477.62 156
11478.63 146
11479.64 128
11480.65 142
11481.66 139
11482.68 137
11483.69 142
11484.70 130
11485.71 138
11486.72 160
11487.74 152
11488.75 124
11489.76 126
11490.77 179
11491.79 167
11492.80 117
11493.81 141
11494.82 149
11495.84 168
11496.85 155
11497.86 116
11498.87 144
11499.89 144
11500.90 166
11501.91 152
11502.93 138
11503.94 136
11504.95 129
11505.96 121
11506.98 114
11507.99 116
11509.00 122
11510.02 121
11511.03 160
11512.04 139
11513.06 135
11514.07 114
11515.08 144
11516.10 142
11517.11 139
11518.13 133
11519.14 178
11520.15 165
11521.17 153
11522.18 125
11523.19 114
11524.21 114
11525.22 152
11526.24 137
11527.25 136
11528.26 124
11529.28 149
11530.29 154
11531.31 164
11532.32 149
11533.33 139
11534.35 127
11535.36 164
11536.38 149
11537.39 133
11538.41 108
11539.42 149
11540.44 133
11541.45 133
11542.47 134
11543.48 127
11544.49 135
11545.51 122
11546.52 126
11547.54 122
11548.55 113
11549.57 150
11550.58 122
11551.60 142
11552.61 133
11553.63 122
11554.64 127
11555.66 113
11556.68 97
11557.69 142
11558.71 120
11559.72 137
11560.74 147
11561.75 137
11562.77 133
11563.78 114
11564.80 141
11565.82 133
11566.83 141
11567.85 138
11568.86 158
11569.88 138
11570.89 129
11571.91 126
11572.93 139
11573.94 159
11574.96 126
11575.97 122
11576.99 108
11578.01 135
11579.02 144
11580.04 133
11581.06 122
11582.07 141
11583.09 134
11584.11 149
11585.12 109
11586.14 136
11587.16 138
11588.17 125
11589.19 147
11590.21 147
11591.22 155
11592.24 127
11593.26 156
11594.27 167
11595.29 121
11596.31 141
11597.32 151
11598.34 128
11599.36 138
11600.38 154
11601.39 133
11602.41 144
11603.43 166
11604.45 156
11605.46 130
11606.48 168
11607.50 166
11608.52 148
11609.53 153
11610.55 183
11611.57 143
11612.59 160
11613.60 171
11614.62 123
11615.64 124
11616.66 137
11617.68 175
11618.69 141
11619.71 150
11620.73 139
11621.75 144
11622.77 125
11623.78 132
11624.80 136
11625.82 118
11626.84 141
11627.86 145
11628.88 147
11629.90 129
11630.91 131
11631.93 120
11632.95 141
11633.97 154
11634.99 137
11636.01 145
11637.03 166
11638.05 157
11639.06 172
11640.08 155
11641.10 168
11642.12 153
11643.14 167
11644.16 162
11645.18 112
11646.20 128
11647.22 162
11648.24 165
11649.26 159
11650.28 114
11651.30 107
11652.31 152
11653.33 135
11654.35 137
11655.37 143
11656.39 126
11657.41 122
11658.43 156
11659.45 157
11660.47 132
11661.49 136
11662.51 137
11663.53 143
11664.55 134
11665.57 133
11666.59 109
11667.61 143
11668.63 146
11669.65 139
11670.67 125
11671.69 110
11672.71 144
11673.73 118
11674.76 124
11675.78 111
11676.80 120
11677.82 113
11678.84 142
11679.86 145
11680.88 162
11681.90 150
11682.92 131
11683.94 144
11684.96 104
11685.98 112
11687.00 126
11688.03 132
11689.05 122
11690.07 113
11691.09 133
11692.11 139
11693.13 135
11694.15 126
11695.17 127
11696.20 119
11697.22 132
11698.24 131
11699.26 134
11700.28 154
11701.30 95
11702.33 143
11703.35 134
11704.37 125
11705.39 138
11706.41 117
11707.44 128
11708.46 134
11709.48 128
11710.50 161
11711.52 168
11712.55 116
11713.57 124
11714.59 142
11715.61 146
11716.63 134
11717.66 124
11718.68 171
11719.70 149
11720.72 121
11721.75 127
11722.77 127
11723.79 140
11724.82 120
11725.84 110
11726.86 143
11727.88 109
11728.91 126
11729.93 124
11730.95 132
11731.98 119
11733.00 149
11734.02 140
11735.04 124
11736.07 131
11737.09 116
11738.11 119
11739.14 127
11740.16 131
11741.18 103
11742.21 127
11743.23 141
11744.25 158
11745.28 166
11746.30 113
11747.33 99
11748.35 112
11749.37 151
11750.40 148
11751.42 156
11752.44 111
11753.47 143
11754.49 130
11755.52 164
11756.54 136
11757.57 149
11758.59 150
11759.61 145
11760.64 129
11761.66 112
11762.69 115
11763.71 146
11764.74 156
11765.76 101
11766.78 129
11767.81 142
11768.83 109
11769.86 117
11770.88 131
11771.91 149
11772.93 152
11773.96 134
11774.98 120
11776.01 145
11777.03 123
11778.06 136
11779.08 140
11780.11 107
11781.13 106
11782.16 141
11783.18 138
11784.21 120
11785.23 120
11786.26 174
11787.28 142
11788.31 139
11789.34 104
11790.36 151
11791.39 166
11792.41 159
11793.44 118
11794.46 132
11795.49 138
11796.52 139
11797.54 107
11798.57 126
11799.59 134
11800.62 148
11801.65 153
11802.67 122
11803.70 110
11804.72 107
11805.75 136
11806.78 146
11807.80 121
11808.83 117
11809.86 116
11810.88 141
11811.91 147
11812.93 124
11813.96 88
11814.99 106
11816.01 117
11817.04 110
11818.07 140
11819.10 151
11820.12 137
11821.15 143
11822.18 116
11823.20 114
11824.23 111
11825.26 141
11826.28 118
11827.31 106
11828.34 101
11829.37 112
11830.39 114
11831.42 108
11832.45 122
11833.48 91
11834.50 107
11835.53 136
11836.56 145
11837.59 111
11838.61 111
11839.64 134
11840.67 145
11841.70 140
11842.72 93
11843.75 135
11844.78 136
11845.81 128
11846.84 124
11847.86 126
11848.89 125
11849.92 102
11850.95 114
11851.98 115
11853.01 133
11854.03 131
11855.06 132
11856.09 144
11857.12 125
11858.15 146
11859.18 133
11860.20 133
11861.23 127
11862.26 114
11863.29 136
11864.32 126
11865.35 104
11866.38 111
11867.41 117
11868.44 114
11869.46 105
11870.49 126
11871.52 140
11872.55 129
11873.58 123
11874.61 143
11875.64 123
11876.67 111
11877.70 117
11878.73 119
11879.76 126
11880.79 144
11881.82 141
11882.85 139
11883.88 102
11884.91 135
11885.93 129
11886.96 141
11887.99 111
11889.02 115
11890.05 116
11891.08 130
11892.11 150
11893.14 130
11894.17 112
11895.20 123
11896.23 145
11897.26 133
11898.30 130
11899.33 127
11900.36 144
11901.39 114
11902.42 126
11903.45 112
11904.48 111
11905.51 88
11906.54 120
11907.57 108
11908.60 119
11909.63 132
11910.66 126
11911.69 158
11912.72 126
11913.75 164
11914.79 147
11915.82 134
11916.85 136
11917.88 146
11918.91 119
11919.94 143
11920.97 144
11922.00 140
11923.04 135
11924.07 108
11925.10 129
11926.13 125
11927.16 132
11928.19 130
11929.22 123
11930.26 124
11931.29 117
11932.32 107
11933.35 129
11934.38 120
11935.41 121
11936.45 153
11937.48 145
11938.51 128
11939.54 115
11940.58 122
11941.61 124
11942.64 130
11943.67 104
11944.70 119
11945.74 126
11946.77 133
11947.80 112
11948.83 138
11949.87 125
11950.90 147
11951.93 110
11952.96 117
11954.00 140
11955.03 121
11956.06 143
11957.09 138
11958.13 134
11959.16 106
11960.19 130
11961.23 126
11962.26 129
11963.29 131
11964.33 122
11965.36 138
11966.39 135
11967.43 116
11968.46 118
11969.49 138
11970.53 113
11971.56 133
11972.59 140
11973.63 101
11974.66 115
11975.69 129
11976.73 129
11977.76 154
11978.79 125
11979.83 145
11980.86 121
11981.90 113
11982.93 108
11983.96 114
11985.00 117
11986.03 149
11987.07 149
11988.10 134
11989.13 122
11990.17 127
11991.20 129
11992.24 94
11993.27 102
11994.31 126
11995.34 100
11996.38 109
11997.41 125
11998.44 119
11999.48 117
12000.51 99
12001.55 120
12002.58 144
12003.62 126
12004.65 131
12005.69 143
12006.72 112
12007.76 118
12008.79 126
12009.83 103
12010.86 107
12011.90 96
12012.93 121
12013.97 129
12015.00 116
12016.04 116
12017.08 119
12018.11 113
12019.15 118
12020.18 106
12021.22 117
12022.25 100
12023.29 121
12024.32 130
12025.36 126
12026.40 122
12027.43 124
12028.47 112
12029.50 120
12030.54 119
12031.58 129
12032.61 106
12033.65 115
12034.68 113
12035.72 104
12036.76 117
12037.79 128
12038.83 103
12039.87 123
12040.90 123
12041.94 127
12042.98 113
12044.01 132
12045.05 116
12046.09 115
12047.12 131
12048.16 122
12049.20 150
12050.23 119
12051.27 92
12052.31 119
12053.34 108
12054.38 107
12055.42 116
12056.45 91
12057.49 130
12058.53 105
12059.57 98
12060.60 118
12061.64 115
12062.68 92
12063.72 119
12064.75 118
12065.79 126
12066.83 110
12067.87 111
12068.90 112
12069.94 104
12070.98 130
12072.02 130
12073.06 130
12074.09 120
12075.13 102
12076.17 87
12077.21 113
12078.24 88
12079.28 124
12080.32 125
12081.36 114
12082.40 146
12083.44 124
12084.47 103
12085.51 91
12086.55 129
12087.59 118
12088.63 112
12089.67 114
12090.71 124
12091.74 98
12092.78 129
12093.82 122
12094.86 141
12095.90 115
12096.94 108
12097.98 112
12099.02 94
12100.05 112
12101.09 122
12102.13 127
12103.17 146
12104.21 147
12105.25 145
12106.29 106
12107.33 122
12108.37 130
12109.41 104
12110.45 116
12111.49 103
12112.53 133
12113.57 100
12114.61 99
12115.65 96
12116.69 119
12117.72 109
12118.76 104
12119.80 130
12120.84 96
12121.88 110
12122.92 106
12123.96 107
12125.00 110
12126.04 131
12127.08 122
12128.12 116
12129.17 113
12130.21 124
12131.25 109
12132.29 111
12133.33 109
12134.37 116
12135.41 138
12136.45 121
12137.49 108
12138.53 94
12139.57 112
12140.61 104
12141.65 138
12142.69 100
12143.73 124
12144.77 127
12145.82 121
12146.86 134
12147.90 106
12148.94 113
12149.98 105
12151.02 105
12152.06 123
12153.10 114
12154.15 98
12155.19 104
12156.23 113
12157.27 97
12158.31 113
12159.35 122
12160.39 89
12161.44 104
12162.48 121
12163.52 131
12164.56 111
12165.60 106
12166.64 103
12167.69 102
12168.73 110
12169.77 96
12170.81 103
12171.85 109
12172.90 104
12173.94 130
12174.98 123
12176.02 94
12177.07 110
12178.11 116
12179.15 126
12180.19 113
12181.24 104
12182.28 118
12183.32 103
12184.36 118
12185.41 114
12186.45 163
12187.49 132
12188.53 108
12189.58 84
12190.62 114
12191.66 119
12192.71 110
12193.75 129
12194.79 155
12195.84 129
12196.88 100
12197.92 113
12198.97 105
12200.01 106
12201.05 99
12202.10 115
12203.14 106
12204.18 126
12205.23 118
12206.27 128
12207.31 112
12208.36 107
12209.40 92
12210.44 102
12211.49 98
12212.53 114
12213.58 108
12214.62 115
12215.66 107
12216.71 113
12217.75 124
12218.80 132
12219.84 110
12220.88 109
12221.93 121
12222.97 140
12224.02 102
12225.06 106
12226.11 74
12227.15 115
12228.19 120
12229.24 112
12230.28 117
12231.33 96
12232.37 119
12233.42 111
12234.46 90
12235.51 108
12236.55 113
12237.60 126
12238.64 131
12239.69 120
12240.73 111
12241.78 146
12242.82 121
12243.87 126
12244.91 147
12245.96 109
12247.00 125
12248.05 121
12249.09 107
12250.14 112
12251.19 137
12252.23 120
12253.28 114
12254.32 116
12255.37 98
12256.41 129
12257.46 102
12258.51 86
12259.55 102
12260.60 109
12261.64 107
12262.69 99
12263.74 104
12264.78 106
12265.83 109
12266.87 93
12267.92 117
12268.97 139
12270.01 120
12271.06 124
12272.11 123
12273.15 145
12274.20 95
12275.24 99
12276.29 88
12277.34 100
12278.38 127
12279.43 123
12280.48 128
12281.52 104
12282.57 99
12283.62 105
12284.67 139
12285.71 115
12286.76 112
12287.81 116
12288.85 149
12289.90 114
12290.95 89
12292.00 134
12293.04 115
12294.09 117
12295.14 110
12296.18 107
12297.23 93
12298.28 91
12299.33 97
12300.38 102
12301.42 124
12302.47 124
12303.52 120
12304.57 134
12305.61 94
12306.66 102
12307.71 114
12308.76 102
12309.81 92
12310.85 86
12311.90 101
12312.95 95
12314.00 115
12315.05 130
12316.09 121
12317.14 98
12318.19 107
12319.24 108
12320.29 131
12321.34 103
12322.39 107
12323.43 112
12324.48 114
12325.53 117
12326.58 100
12327.63 98
12328.68 103
12329.73 84
12330.78 98
12331.82 100
12332.87 111
12333.92 98
12334.97 92
12336.02 109
12337.07 92
12338.12 112
12339.17 98
12340.22 88
12341.27 89
12342.32 88
12343.37 98
12344.42 119
12345.46 108
12346.51 105
12347.56 113
12348.61 119
12349.66 109
12350.71 106
12351.76 113
12352.81 104
12353.86 111
12354.91 112
12355.96 105
12357.01 85
12358.06 108
12359.11 100
12360.16 101
12361.21 120
12362.26 96
12363.31 129
12364.36 125
12365.41 118
12366.47 108
12367.52 114
12368.57 102
12369.62 127
12370.67 111
12371.72 107
12372.77 117
12373.82 111
12374.87 128
12375.92 124
12376.97 92
12378.02 107
12379.07 113
12380.12 106
12381.18 112
12382.23 119
12383.28 115
12384.33 83
12385.38 99
12386.43 105
12387.48 117
12388.53 125
12389.59 117
12390.64 122
12391.69 112
12392.74 107
12393.79 101
12394.84 102
12395.90 101
12396.95 118
12398.00 110
12399.05 103
12400.10 104
12401.15 108
12402.21 120
12403.26 119
12404.31 107
12405.36 122
12406.41 112
12407.47 161
12408.52 135
12409.57 108
12410.62 88
12411.68 104
12412.73 122
12413.78 113
12414.83 89
12415.89 123
12416.94 114
12417.99 152
12419.04 109
12420.10 98
12421.15 91
12422.20 134
12423.26 134
12424.31 94
12425.36 101
12426.41 106
12427.47 124
12428.52 136
12429.57 95
12430.63 115
12431.68 116
12432.73 145
12433.79 126
12434.84 119
12435.89 94
12436.95 119
12438.00 154
12439.05 110
12440.11 117
12441.16 141
12442.21 104
12443.27 121
12444.32 104
12445.38 104
12446.43 120
12447.48 136
12448.54 117
12449.59 112
12450.65 106
12451.70 142
12452.75 160
12453.81 139
12454.86 107
12455.92 118
12456.97 151
12458.02 151
12459.08 125
12460.13 128
12461.19 125
12462.24 135
12463.30 99
12464.35 138
12465.41 125
12466.46 94
12467.52 129
12468.57 140
12469.63 103
12470.68 129
12471.74 115
12472.79 118
12473.85 122
12474.90 115
12475.96 118
12477.01 179
12478.07 152
12479.12 162
12480.18 154
12481.23 170
12482.29 152
12483.34 192
12484.40 145
12485.45 135
12486.51 168
12487.56 150
12488.62 164
12489.68 146
12490.73 160
12491.79 173
12492.84 183
12493.90 220
12494.95 223
12496.01 262
12497.07 278
12498.12 280
12499.18 273
12500.23 248
12501.29 273
12502.35 224
12503.40 196
12504.46 226
12505.52 186
12506.57 138
12507.63 179
12508.69 154
12509.74 123
12510.80 147
12511.86 132
12512.91 135
12513.97 121
12515.03 125
12516.08 135
12517.14 113
12518.20 161
12519.25 130
12520.31 128
12521.37 155
12522.42 157
12523.48 170
12524.54 131
12525.60 119
12526.65 145
12527.71 189
12528.77 144
12529.82 139
12530.88 142
12531.94 140
12533.00 136
12534.05 129
12535.11 94
12536.17 139
12537.23 162
12538.29 162
12539.34 138
12540.40 113
12541.46 131
12542.52 125
12543.57 117
12544.63 129
12545.69 118
12546.75 120
12547.81 149
12548.87 121
12549.92 108
12550.98 128
12552.04 140
12553.10 117
12554.16 130
12555.22 139
12556.27 139
12557.33 118
12558.39 112
12559.45 126
12560.51 144
12561.57 157
12562.63 135
12563.68 133
12564.74 136
12565.80 119
12566.86 130
12567.92 143
12568.98 122
12570.04 132
12571.10 147
12572.16 152
12573.22 137
12574.28 173
12575.33 153
12576.39 175
12577.45 158
12578.51 214
12579.57 178
12580.63 137
12581.69 160
12582.75 156
12583.81 143
12584.87 147
12585.93 137
12586.99 159
12588.05 172
12589.11 122
12590.17 139
12591.23 134
12592.29 139
12593.35 118
12594.41 145
12595.47 140
12596.53 154
12597.59 157
12598.65 133
12599.71 145
12600.77 136
12601.83 126
12602.89 143
12603.95 127
12605.01 109
12606.07 128
12607.13 124
12608.20 138
12609.26 135
12610.32 174
12611.38 158
12612.44 127
12613.50 144
12614.56 146
12615.62 110
12616.68 125
12617.74 168
12618.81 144
12619.87 131
12620.93 117
12621.99 157
12623.05 135
12624.11 127
12625.17 109
12626.23 133
12627.30 120
12628.36 122
12629.42 126
12630.48 139
12631.54 152
12632.60 106
12633.67 144
12634.73 142
12635.79 128
12636.85 142
12637.91 139
12638.98 107
12640.04 127
12641.10 128
12642.16 128
12643.22 115
12644.29 127
12645.35 115
12646.41 127
12647.47 137
12648.54 97
12649.60 113
12650.66 133
12651.72 146
12652.79 145
12653.85 155
12654.91 140
12655.97 130
12657.04 133
12658.10 147
12659.16 137
12660.22 149
12661.29 126
12662.35 130
12663.41 125
12664.48 138
12665.54 138
12666.60 142
12667.67 138
12668.73 168
12669.79 173
12670.86 138
12671.92 150
12672.98 119
12674.05 145
12675.11 116
12676.17 151
12677.24 142
12678.30 126
12679.36 130
12680.43 117
12681.49 131
12682.56 139
12683.62 134
12684.68 143
12685.75 153
12686.81 147
12687.88 153
12688.94 123
12690.00 128
12691.07 139
12692.13 153
12693.20 152
12694.26 162
12695.33 141
12696.39 139
12697.45 150
12698.52 155
12699.58 144
12700.65 134
12701.71 166
12702.78 139
12703.84 132
12704.91 145
12705.97 140
12707.04 127
12708.10 133
12709.17 130
12710.23 185
12711.30 146
12712.36 149
12713.43 137
12714.49 141
12715.56 137
12716.62 141
12717.69 112
12718.75 110
12719.82 136
12720.88 143
12721.95 124
12723.02 123
12724.08 126
12725.15 145
12726.21 125
12727.28 118
12728.34 132
12729.41 131
12730.48 139
12731.54 154
12732.61 136
12733.67 132
12734.74 136
12735.81 137
12736.87 131
12737.94 150
12739.00 140
12740.07 139
12741.14 137
12742.20 141
12743.27 121
12744.34 116
12745.40 109
12746.47 136
12747.54 126
12748.60 114
12749.67 103
12750.74 117
12751.80 120
12752.87 113
12753.94 99
12755.00 91
12756.07 110
12757.14 115
12758.20 106
12759.27 107
12760.34 121
12761.40 134
12762.47 134
12763.54 119
12764.61 103
12765.67 119
12766.74 125
12767.81 133
12768.88 111
12769.94 94
12771.01 109
12772.08 143
12773.15 113
12774.21 122
12775.28 128
12776.35 142
12777.42 97
12778.49 123
12779.55 148
12780.62 125
12781.69 146
12782.76 124
12783.83 96
12784.89 105
12785.96 110
12787.03 113
12788.10 120
12789.17 110
12790.23 118
12791.30 128
12792.37 120
12793.44 107
12794.51 105
12795.58 132
12796.65 151
12797.71 110
12798.78 92
12799.85 122
12800.92 116
12801.99 128
12803.06 122
12804.13 123
12805.20 89
12806.27 100
12807.33 108
12808.40 138
12809.47 98
12810.54 113
12811.61 99
12812.68 100
12813.75 102
12814.82 101
12815.89 104
12816.96 101
12818.03 103
12819.10 119
12820.17 103
12821.24 103
12822.31 86
12823.38 122
12824.45 125
12825.52 118
12826.59 134
12827.66 121
12828.73 97
12829.80 104
12830.87 97
12831.94 101
12833.01 106
12834.08 118
12835.15 98
12836.22 111
12837.29 122
12838.36 123
12839.43 101
12840.50 131
12841.57 83
12842.64 113
12843.71 99
12844.78 109
12845.85 98
12846.92 95
12847.99 138
12849.06 125
12850.13 110
12851.21 104
12852.28 101
12853.35 105
12854.42 96
12855.49 83
12856.56 97
12857.63 102
12858.70 117
12859.77 110
12860.85 80
12861.92 93
12862.99 122
12864.06 100
12865.13 99
12866.20 111
12867.27 98
12868.35 113
12869.42 87
12870.49 131
12871.56 89
12872.63 85
12873.71 101
12874.78 95
12875.85 89
12876.92 86
12877.99 104
12879.07 97
12880.14 103
12881.21 120
12882.28 122
12883.35 126
12884.43 127
12885.50 88
12886.57 80
12887.64 94
12888.72 113
12889.79 95
12890.86 101
12891.93 86
12893.01 118
12894.08 104
12895.15 96
12896.22 114
12897.30 104
12898.37 109
12899.44 108
12900.52 119
12901.59 112
12902.66 110
12903.74 115
12904.81 112
12905.88 122
12906.96 104
12908.03 82
12909.10 111
12910.18 100
12911.25 92
12912.32 83
12913.40 116
12914.47 112
12915.54 110
12916.62 95
12917.69 92
12918.76 106
12919.84 101
12920.91 100
12921.99 95
12923.06 88
12924.13 109
12925.21 95
12926.28 95
12927.36 119
12928.43 105
12929.50 101
12930.58 78
12931.65 104
12932.73 77
12933.80 101
12934.88 117
12935.95 72
12937.02 85
12938.10 101
12939.17 111
12940.25 111
12941.32 97
12942.40 95
12943.47 98
12944.55 103
12945.62 111
12946.70 87
12947.77 91
12948.85 108
12949.92 92
12951.00 90
12952.07 87
12953.15 89
12954.22 102
12955.30 99
12956.37 83
12957.45 100
12958.52 92
12959.60 78
12960.68 81
12961.75 130
12962.83 116
12963.90 93
12964.98 100
12966.05 90
12967.13 99
12968.20 77
12969.28 107
12970.36 113
12971.43 115
12972.51 86
12973.58 88
12974.66 78
12975.74 91
12976.81 89
12977.89 84
12978.97 100
12980.04 85
12981.12 90
12982.19 93
12983.27 76
12984.35 101
12985.42 86
12986.50 103
12987.58 106
12988.65 84
12989.73 99
12990.81 88
12991.88 95
12992.96 126
12994.04 110
12995.11 96
12996.19 100
12997.27 109
12998.35 107
12999.42 84
13000.50 96
13001.58 94
13002.65 101
13003.73 99
13004.81 94
13005.89 93
13006.96 91
13008.04 100
13009.12 90
13010.20 79
13011.27 105
13012.35 88
13013.43 100
13014.51 88
13015.58 105
13016.66 112
13017.74 109
13018.82 92
13019.90 98
13020.97 71
13022.05 69
13023.13 102
13024.21 74
13025.29 106
13026.37 90
13027.44 89
13028.52 95
13029.60 105
13030.68 89
13031.76 113
13032.84 102
13033.91 107
13034.99 88
13036.07 101
13037.15 90
13038.23 82
13039.31 103
13040.39 97
13041.46 116
13042.54 133
13043.62 99
13044.70 92
13045.78 83
13046.86 98
13047.94 106
13049.02 113
13050.10 87
13051.18 77
13052.26 88
13053.34 89
13054.41 113
13055.49 119
13056.57 92
13057.65 93
13058.73 135
13059.81 91
13060.89 73
13061.97 105
13063.05 100
13064.13 105
13065.21 97
13066.29 95
13067.37 99
13068.45 87
13069.53 89
13070.61 92
13071.69 100
13072.77 101
13073.85 113
13074.93 109
13076.01 77
13077.09 88
13078.17 107
13079.25 103
13080.33 97
13081.41 78
13082.49 77
13083.58 88
13084.66 88
13085.74 98
13086.82 102
13087.90 101
13088.98 102
13090.06 111
13091.14 90
13092.22 90
13093.30 102
13094.38 106
13095.46 77
13096.55 84
13097.63 99
13098.71 85
13099.79 101
13100.87 83
13101.95 101
13103.03 109
13104.12 105
13105.20 111
13106.28 81
13107.36 100
13108.44 75
13109.52 101
13110.60 103
13111.69 87
13112.77 114
13113.85 83
13114.93 102
13116.01 92
13117.10 84
13118.18 100
13119.26 95
13120.34 70
13121.42 87
13122.51 87
13123.59 74
13124.67 109
13125.75 105
13126.84 96
13127.92 75
13129.00 107
13130.08 89
13131.17 78
13132.25 92
13133.33 85
13134.41 111
13135.50 119
13136.58 113
13137.66 91
13138.75 90
13139.83 110
13140.91 119
13141.99 79
13143.08 75
13144.16 81
13145.24 92
13146.33 85
13147.41 71
13148.49 66
13149.58 93
13150.66 104
13151.74 82
13152.83 82
13153.91 111
13154.99 123
13156.08 96
13157.16 107
13158.25 92
13159.33 90
13160.41 100
13161.50 93
13162.58 95
13163.66 77
13164.75 82
13165.83 85
13166.92 93
13168.00 98
13169.08 118
13170.17 99
13171.25 83
13172.34 84
13173.42 86
13174.51 89
13175.59 89
13176.67 101
13177.76 77
13178.84 68
13179.93 66
13181.01 89
13182.10 83
13183.18 82
13184.27 99
13185.35 115
13186.44 97
13187.52 85
13188.61 77
13189.69 75
13190.78 88
13191.86 90
13192.95 87
13194.03 59
13195.12 84
13196.20 76
13197.29 91
13198.37 97
13199.46 75
13200.54 83
13201.63 108
13202.72 90
13203.80 90
13204.89 80
13205.97 89
13207.06 98
13208.14 99
13209.23 96
13210.32 72
13211.40 100
13212.49 85
13213.57 85
13214.66 85
13215.75 100
13216.83 89
13217.92 90
13219.00 84
13220.09 91
13221.18 63
13222.26 100
13223.35 83
13224.44 102
13225.52 94
13226.61 96
13227.70 90
13228.78 68
13229.87 75
13230.96 84
13232.04 85
13233.13 87
13234.22 96
13235.30 97
13236.39 95
13237.48 89
13238.56 84
13239.65 81
13240.74 70
13241.82 86
13242.91 88
13244.00 89
13245.09 67
13246.17 91
13247.26 93
13248.35 94
13249.44 74
13250.52 83
13251.61 94
13252.70 94
13253.79 72
13254.87 94
13255.96 72
13257.05 83
13258.14 123
13259.23 81
13260.31 96
13261.40 101
13262.49 90
13263.58 93
13264.67 73
13265.75 80
13266.84 103
13267.93 85
13269.02 77
13270.11 80
13271.19 95
13272.28 91
13273.37 96
13274.46 73
13275.55 67
13276.64 83
13277.73 97
13278.81 76
13279.90 57
13280.99 71
13282.08 91
13283.17 106
13284.26 76
13285.35 79
13286.44 66
13287.53 100
13288.61 88
13289.70 83
13290.79 83
13291.88 97
13292.97 89
13294.06 105
13295.15 98
13296.24 106
13297.33 75
13298.42 101
13299.51 102
13300.60 83
13301.69 85
13302.78 80
13303.87 79
13304.96 65
13306.05 100
13307.14 83
13308.23 83
13309.32 98
13310.41 91
13311.50 103
13312.59 85
13313.68 89
13314.77 67
13315.86 72
13316.95 93
13318.04 95
13319.13 73
13320.22 78
13321.31 81
13322.40 83
13323.49 87
13324.58 102
13325.67 90
13326.76 81
13327.85 76
13328.94 94
13330.03 81
13331.12 89
13332.21 99
13333.31 87
13334.40 71
13335.49 83
13336.58 97
13337.67 80
13338.76 78
13339.85 105
13340.94 79
13342.03 58
13343.13 75
13344.22 61
13345.31 67
13346.40 78
13347.49 77
13348.58 74
13349.67 76
13350.77 75
13351.86 67
13352.95 83
13354.04 71
13355.13 76
13356.22 74
13357.32 93
13358.41 93
13359.50 90
13360.59 86
13361.68 82
13362.78 86
13363.87 81
13364.96 67
13366.05 66
13367.15 67
13368.24 78
13369.33 64
13370.42 75
13371.52 74
13372.61 90
13373.70 95
13374.79 58
13375.89 103
13376.98 105
13378.07 79
13379.16 69
13380.26 92
13381.35 93
13382.44 89
13383.54 76
13384.63 76
13385.72 82
13386.82 78
13387.91 93
13389.00 69
13390.09 61
13391.19 58
13392.28 60
13393.37 77
13394.47 85
13395.56 94
13396.66 70
13397.75 69
13398.84 83
13399.94 75
13401.03 93
13402.12 91
13403.22 92
13404.31 82
13405.40 70
13406.50 80
13407.59 74
13408.69 84
13409.78 71
13410.88 70
13411.97 84
13413.06 88
13414.16 77
13415.25 74
13416.35 93
13417.44 82
13418.53 70
13419.63 80
13420.72 81
13421.82 74
13422.91 79
13424.01 71
13425.10 82
13426.20 81
13427.29 70
13428.39 73
13429.48 66
13430.58 69
13431.67 76
13432.77 74
13433.86 64
13434.96 72
13436.05 81
13437.15 84
13438.24 75
13439.34 84
13440.43 56
13441.53 83
13442.62 73
13443.72 81
13444.81 74
13445.91 92
13447.01 70
13448.10 68
13449.20 81
13450.29 96
13451.39 89
13452.48 63
13453.58 67
13454.68 57
13455.77 68
13456.87 88
13457.96 88
13459.06 69
13460.16 82
13461.25 63
13462.35 77
13463.44 88
13464.54 91
13465.64 83
13466.73 80
13467.83 86
13468.93 80
13470.02 90
13471.12 60
13472.22 89
13473.31 77
13474.41 79
13475.51 76
13476.60 87
13477.70 90
13478.80 82
13479.89 73
13480.99 97
13482.09 93
13483.18 64
13484.28 75
13485.38 83
13486.48 85
13487.57 80
13488.67 103
13489.77 70
13490.87 84
13491.96 70
13493.06 91
13494.16 80
13495.26 74
13496.35 64
13497.45 91
13498.55 83
13499.65 58
13500.74 91
13501.84 76
13502.94 70
13504.04 60
13505.14 85
13506.23 79
13507.33 68
13508.43 87
13509.53 66
13510.63 71
13511.72 87
13512.82 69
13513.92 81
13515.02 73
13516.12 74
13517.22 78
13518.31 71
13519.41 62
13520.51 65
13521.61 80
13522.71 61
13523.81 76
13524.91 49
13526.01 57
13527.10 67
13528.20 91
13529.30 65
13530.40 82
13531.50 67
13532.60 79
13533.70 76
13534.80 87
13535.90 81
13537.00 82
13538.09 85
13539.19 63
13540.29 68
13541.39 90
13542.49 95
13543.59 66
13544.69 88
13545.79 71
13546.89 67
13547.99 65
13549.09 83
13550.19 94
13551.29 79
13552.39 81
13553.49 90
13554.59 72
13555.69 54
13556.79 69
13557.89 63
13558.99 74
13560.09 73
13561.19 74
13562.29 60
13563.39 78
13564.49 88
13565.59 96
13566.69 96
13567.79 82
13568.89 74
13569.99 81
13571.09 66
13572.20 56
13573.30 64
13574.40 73
13575.50 66
13576.60 66
13577.70 66
13578.80 77
13579.90 91
13581.00 77
13582.10 63
13583.20 63
13584.31 86
13585.41 80
13586.51 80
13587.61 61
13588.71 63
13589.81 70
13590.91 72
13592.02 91
13593.12 61
13594.22 72
13595.32 81
13596.42 94
13597.52 62
13598.63 88
13599.73 74
13600.83 93
13601.93 53
13603.03 65
13604.14 87
13605.24 88
13606.34 89
13607.44 86
13608.54 95
13609.65 72
13610.75 88
13611.85 76
13612.95 78
13614.06 51
13615.16 78
13616.26 86
13617.36 63
13618.47 66
13619.57 81
13620.67 70
13621.77 73
13622.88 76
13623.98 53
13625.08 69
13626.18 68
13627.29 80
13628.39 80
13629.49 98
13630.60 65
13631.70 72
13632.80 73
13633.91 86
13635.01 83
13636.11 78
13637.22 71
13638.32 57
13639.42 79
13640.53 77
13641.63 78
13642.73 69
13643.84 97
13644.94 68
13646.04 75
13647.15 59
13648.25 66
13649.36 83
13650.46 86
13651.56 55
13652.67 52
13653.77 73
13654.88 52
13655.98 63
13657.08 72
13658.19 65
13659.29 66
13660.40 92
13661.50 76
13662.60 69
13663.71 57
13664.81 91
13665.92 67
13667.02 99
13668.13 75
13669.23 70
13670.34 70
13671.44 79
13672.55 72
13673.65 67
13674.76 66
13675.86 52
13676.97 74
13678.07 70
13679.18 73
13680.28 67
13681.39 90
13682.49 60
13683.60 69
13684.70 57
13685.81 71
13686.91 60
13688.02 56
13689.12 71
13690.23 72
13691.33 72
13692.44 52
13693.55 54
13694.65 73
13695.76 64
13696.86 67
13697.97 83
13699.07 75
13700.18 66
13701.29 98
13702.39 86
13703.50 64
13704.60 64
13705.71 74
13706.82 88
13707.92 59
13709.03 54
13710.14 71
13711.24 85
13712.35 93
13713.45 89
13714.56 77
13715.67 71
13716.77 95
13717.88 69
13718.99 85
13720.09 85
13721.20 79
13722.31 68
13723.41 87
13724.52 68
13725.63 57
13726.74 78
13727.84 78
13728.95 91
13730.06 84
13731.16 87
13732.27 77
13733.38 86
13734.49 94
13735.59 94
13736.70 61
13737.81 72
13738.91 70
13740.02 76
13741.13 86
13742.24 83
13743.35 85
13744.45 83
13745.56 82
13746.67 63
13747.78 78
13748.88 65
13749.99 65
13751.10 74
13752.21 87
13753.32 100
13754.42 58
13755.53 86
13756.64 94
13757.75 85
13758.86 68
13759.97 74
13761.07 85
13762.18 86
13763.29 85
13764.40 87
13765.51 61
13766.62 69
13767.72 72
13768.83 97
13769.94 83
13771.05 87
13772.16 71
13773.27 70
13774.38 61
13775.49 56
13776.60 90
13777.70 75
13778.81 73
13779.92 58
13781.03 78
13782.14 66
13783.25 90
13784.36 58
13785.47 58
13786.58 71
13787.69 65
13788.80 76
13789.91 74
13791.02 86
13792.13 70
13793.24 101
13794.35 70
13795.45 75
13796.56 75
13797.67 91
13798.78 69
13799.89 90
13801.00 81
13802.11 88
13803.22 64
13804.33 69
13805.44 76
13806.55 91
13807.67 76
13808.78 70
13809.89 71
13811.00 55
13812.11 103
13813.22 72
13814.33 94
13815.44 74
13816.55 86
13817.66 73
13818.77 93
13819.88 82
13820.99 92
13822.10 69
13823.21 65
13824.32 81
13825.44 102
13826.55 100
13827.66 75
13828.77 91
13829.88 81
13830.99 87
13832.10 73
13833.21 88
13834.32 65
13835.44 98
13836.55 99
13837.66 92
13838.77 85
13839.88 76
13840.99 75
13842.10 91
13843.22 80
13844.33 99
13845.44 66
13846.55 73
13847.66 78
13848.78 61
13849.89 85
13851.00 82
13852.11 88
13853.22 65
13854.34 63
13855.45 75
13856.56 65
13857.67 80
13858.78 93
13859.90 91
13861.01 85
13862.12 84
13863.23 65
13864.35 73
13865.46 68
13866.57 99
13867.68 83
13868.80 70
13869.91 67
13871.02 82
13872.14 89
13873.25 74
13874.36 68
13875.47 74
13876.59 90
13877.70 103
13878.81 106
13879.93 70
13881.04 88
13882.15 78
13883.27 106
13884.38 95
13885.49 62
13886.61 72
13887.72 88
13888.83 95
13889.95 80
13891.06 74
13892.17 95
13893.29 91
13894.40 97
13895.52 78
13896.63 81
13897.74 107
13898.86 93
13899.97 89
13901.09 59
13902.20 103
13903.31 96
13904.43 91
13905.54 83
13906.66 81
13907.77 66
13908.89 72
13910.00 77
13911.11 73
13912.23 87
13913.34 67
13914.46 80
13915.57 83
13916.69 80
13917.80 89
13918.92 88
13920.03 78
13921.15 74
13922.26 73
13923.38 71
13924.49 67
13925.61 72
13926.72 71
13927.84 77
13928.95 90
13930.07 99
13931.18 95
13932.30 59
13933.41 90
13934.53 79
13935.64 80
13936.76 70
13937.87 73
13938.99 69
13940.10 85
13941.22 80
13942.34 64
13943.45 70
13944.57 57
13945.68 69
13946.80 57
13947.91 79
13949.03 65
13950.15 93
13951.26 68
13952.38 66
13953.49 73
13954.61 77
13955.73 108
13956.84 84
13957.96 81
13959.08 78
13960.19 79
13961.31 78
13962.43 70
13963.54 88
13964.66 73
13965.78 68
13966.89 69
13968.01 53
13969.13 62
13970.24 74
13971.36 86
13972.48 77
13973.59 62
13974.71 73
13975.83 68
13976.94 88
13978.06 99
13979.18 70
13980.30 80
13981.41 84
13982.53 79
13983.65 95
13984.76 46
13985.88 74
13987.00 60
13988.12 83
13989.23 73
13990.35 72
13991.47 58
13992.59 89
13993.71 89
13994.82 67
13995.94 61
13997.06 65
13998.18 94
13999.29 64
14000.41 75
14001.53 61
14002.65 74
14003.77 69
14004.88 56
14006.00 66
14007.12 82
14008.24 87
14009.36 73
14010.48 65
14011.59 48
14012.71 84
14013.83 77
14014.95 77
14016.07 64
14017.19 90
14018.31 73
14019.43 74
14020.54 75
14021.66 86
14022.78 70
14023.90 81
14025.02 70
14026.14 78
14027.26 83
14028.38 82
14029.50 89
14030.62 89
14031.73 86
14032.85 71
14033.97 84
14035.09 58
14036.21 73
14037.33 67
14038.45 70
14039.57 70
14040.69 69
14041.81 64
14042.93 70
14044.05 77
14045.17 56
14046.29 62
14047.41 77
14048.53 67
14049.65 64
14050.77 75
14051.89 81
14053.01 74
14054.13 70
14055.25 68
14056.37 76
14057.49 52
14058.61 75
14059.73 64
14060.85 66
14061.97 69
14063.09 71
14064.21 70
14065.33 69
14066.45 61
14067.57 73
14068.70 76
14069.82 91
14070.94 86
14072.06 70
14073.18 72
14074.30 94
14075.42 79
14076.54 92
14077.66 70
14078.78 71
14079.91 71
14081.03 77
14082.15 78
14083.27 53
14084.39 77
14085.51 83
14086.63 63
14087.75 64
14088.88 75
14090.00 88
14091.12 75
14092.24 77
14093.36 90
14094.48 57
14095.61 61
14096.73 95
14097.85 69
14098.97 98
14100.09 76
14101.22 87
14102.34 91
14103.46 74
14104.58 76
14105.71 67
14106.83 70
14107.95 90
14109.07 75
14110.19 79
14111.32 89
14112.44 79
14113.56 88
14114.68 108
14115.81 77
14116.93 80
14118.05 91
14119.18 77
14120.30 58
14121.42 73
14122.54 90
14123.67 81
14124.79 71
14125.91 56
14127.04 69
14128.16 56
14129.28 59
14130.41 87
14131.53 64
14132.65 58
14133.78 75
14134.90 97
14136.02 84
14137.15 64
14138.27 50
14139.39 61
14140.52 67
14141.64 90
14142.76 69
14143.89 65
14145.01 78
14146.13 56
14147.26 53
14148.38 62
14149.51 72
14150.63 81
14151.75 83
14152.88 75
14154.00 60
14155.13 69
14156.25 75
14157.38 76
14158.50 67
14159.62 55
14160.75 68
14161.87 64
14163.00 76
14164.12 66
14165.25 80
14166.37 81
14167.50 87
14168.62 78
14169.75 73
14170.87 74
14172.00 62
14173.12 75
14174.25 83
14175.37 78
14176.50 70
14177.62 67
14178.75 70
14179.87 71
14181.00 76
14182.12 91
14183.25 92
14184.37 81
14185.50 73
14186.62 76
14187.75 82
14188.87 77
14190.00 87
14191.13 64
14192.25 87
14193.38 77
14194.50 65
14195.63 57
14196.75 84
14197.88 97
14199.01 69
14200.13 56
14201.26 71
14202.38 82
14203.51 84
14204.64 73
14205.76 70
14206.89 84
14208.01 79
14209.14 75
14210.27 54
14211.39 72
14212.52 78
14213.65 64
14214.77 72
14215.90 64
14217.03 76
14218.15 59
14219.28 78
14220.41 55
14221.53 55
14222.66 75
14223.79 66
14224.91 78
14226.04 77
14227.17 88
14228.30 77
14229.42 77
14230.55 73
14231.68 69
14232.80 72
14233.93 66
14235.06 66
14236.19 69
14237.31 49
14238.44 55
14239.57 60
14240.70 59
14241.82 54
14242.95 82
14244.08 73
14245.21 76
14246.34 75
14247.46 66
14248.59 66
14249.72 72
14250.85 53
14251.98 86
14253.10 62
14254.23 67
14255.36 46
14256.49 65
14257.62 65
14258.74 69
14259.87 64
14261.00 62
14262.13 61
14263.26 82
14264.39 76
14265.52 72
14266.64 81
14267.77 73
14268.90 69
14270.03 68
14271.16 61
14272.29 64
14273.42 76
14274.55 74
14275.68 79
14276.80 70
14277.93 62
14279.06 70
14280.19 83
14281.32 70
14282.45 87
14283.58 67
14284.71 61
14285.84 77
14286.97 59
14288.10 72
14289.23 74
14290.36 64
14291.49 72
14292.62 92
14293.75 66
14294.87 50
14296.00 56
14297.13 61
14298.26 64
14299.39 76
14300.52 72
14301.65 95
14302.78 62
14303.91 59
14305.04 77
14306.17 81
14307.31 61
14308.44 84
14309.57 79
14310.70 77
14311.83 55
14312.96 78
14314.09 89
14315.22 86
14316.35 85
14317.48 62
14318.61 84
14319.74 71
14320.87 68
14322.00 68
14323.13 73
14324.26 96
14325.40 79
14326.53 74
14327.66 75
14328.79 79
14329.92 80
14331.05 79
14332.18 43
14333.31 68
14334.44 63
14335.58 59
14336.71 83
14337.84 59
14338.97 68
14340.10 71
14341.23 73
14342.37 70
14343.50 71
14344.63 76
14345.76 77
14346.89 57
14348.02 74
14349.16 65
14350.29 62
14351.42 73
14352.55 78
14353.68 59
14354.82 65
14355.95 70
14357.08 63
14358.21 73
14359.35 65
14360.48 63
14361.61 69
14362.74 86
14363.87 66
14365.01 63
14366.14 64
14367.27 75
14368.41 65
14369.54 62
14370.67 70
14371.80 79
14372.94 72
14374.07 59
14375.20 61
14376.34 80
14377.47 80
14378.60 68
14379.73 49
14380.87 65
14382.00 75
14383.13 84
14384.27 75
14385.40 63
14386.53 69
14387.67 71
14388.80 58
14389.93 65
14391.07 88
14392.20 72
14393.34 85
14394.47 72
14395.60 67
14396.74 70
14397.87 76
14399.00 85
14400.14 72
14401.27 76
14402.41 90
14403.54 80
14404.67 66
14405.81 89
14406.94 79
14408.08 62
14409.21 76
14410.35 88
14411.48 70
14412.61 80
14413.75 80
14414.88 80
14416.02 69
14417.15 64
14418.29 94
14419.42 90
14420.56 68
14421.69 58
14422.83 65
14423.96 81
14425.10 61
14426.23 67
14427.37 75
14428.50 72
14429.64 60
14430.77 54
14431.91 59
14433.04 85
14434.18 70
14435.31 74
14436.45 76
14437.58 80
14438.72 68
14439.85 89
14440.99 92
14442.13 78
14443.26 76
14444.40 83
14445.53 52
14446.67 69
14447.80 55
14448.94 84
14450.08 60
14451.21 69
14452.35 64
14453.48 77
14454.62 90
14455.76 67
14456.89 64
14458.03 57
14459.16 78
14460.30 60
14461.44 69
14462.57 88
14463.71 89
14464.85 71
14465.98 83
14467.12 53
14468.26 72
14469.39 66
14470.53 80
14471.67 100
14472.80 76
14473.94 80
14475.08 65
14476.21 66
14477.35 76
14478.49 94
14479.62 65
14480.76 69
14481.90 70
14483.04 73
14484.17 57
14485.31 65
14486.45 52
14487.59 52
14488.72 64
14489.86 76
14491.00 60
14492.14 89
14493.27 81
14494.41 69
14495.55 51
14496.69 64
14497.82 75
14498.96 73
14500.10 72
14501.24 73
14502.38 69
14503.51 82
14504.65 86
14505.79 67
14506.93 57
14508.07 63
14509.20 64
14510.34 73
14511.48 70
14512.62 80
14513.76 57
14514.90 70
14516.03 67
14517.17 83
14518.31 73
14519.45 66
14520.59 75
14521.73 73
14522.87 52
14524.01 65
14525.14 84
14526.28 71
14527.42 89
14528.56 71
14529.70 82
14530.84 60
14531.98 73
14533.12 66
14534.26 51
14535.40 65
14536.54 59
14537.67 63
14538.81 69
14539.95 70
14541.09 66
14542.23 52
14543.37 67
14544.51 71
14545.65 70
14546.79 76
14547.93 55
14549.07 57
14550.21 49
14551.35 102
14552.49 80
14553.63 54
14554.77 59
14555.91 68
14557.05 71
14558.19 66
14559.33 79
14560.47 82
14561.61 74
14562.75 85
14563.89 70
14565.03 39
14566.17 71
14567.31 72
14568.45 77
14569.60 65
14570.74 58
14571.88 63
14573.02 76
14574.16 83
14575.30 58
14576.44 48
14577.58 56
14578.72 74
14579.86 56
14581.00 57
14582.14 51
14583.29 63
14584.43 75
14585.57 69
14586.71 65
14587.85 56
14588.99 76
14590.13 72
14591.28 57
14592.42 60
14593.56 68
14594.70 70
14595.84 53
14596.98 58
14598.13 67
14599.27 70
14600.41 67
14601.55 67
14602.69 58
14603.83 60
14604.98 79
14606.12 66
14607.26 53
14608.40 68
14609.54 65
14610.69 65
14611.83 59
14612.97 60
14614.11 62
14615.26 77
14616.40 62
14617.54 60
14618.68 70
14619.83 79
14620.97 69
14622.11 66
14623.25 72
14624.40 67
14625.54 66
14626.68 75
14627.83 55
14628.97 67
14630.11 63
14631.25 78
14632.40 82
14633.54 54
14634.68 71
14635.83 57
14636.97 64
14638.11 70
14639.26 72
14640.40 56
14641.54 73
14642.69 90
14643.83 65
14644.97 73
14646.12 84
14647.26 72
14648.41 84
14649.55 77
14650.69 66
14651.84 63
14652.98 83
14654.13 83
14655.27 71
14656.41 67
14657.56 65
14658.70 73
14659.85 75
14660.99 69
14662.13 74
14663.28 65
14664.42 75
14665.57 69
14666.71 61
14667.86 58
14669.00 62
14670.14 59
14671.29 41
14672.43 56
14673.58 48
14674.72 65
14675.87 86
14677.01 60
14678.16 70
14679.30 67
14680.45 52
14681.59 64
14682.74 72
14683.88 70
14685.03 76
14686.17 66
14687.32 58
14688.46 58
14689.61 57
14690.75 58
14691.90 62
14693.05 71
14694.19 62
14695.34 62
14696.48 51
14697.63 66
14698.77 59
14699.92 76
14701.06 75
14702.21 66
14703.36 57
14704.50 60
14705.65 67
14706.79 58
14707.94 59
14709.09 70
14710.23 70
14711.38 74
14712.53 69
14713.67 74
14714.82 57
14715.96 45
14717.11 46
14718.26 68
14719.40 64
14720.55 47
14721.70 61
14722.84 76
14723.99 61
14725.14 57
14726.28 67
14727.43 52
14728.58 61
14729.72 79
14730.87 67
14732.02 64
14733.16 80
14734.31 75
14735.46 58
14736.61 61
14737.75 65
14738.90 58
14740.05 53
14741.20 58
14742.34 60
14743.49 61
14744.64 66
14745.79 53
14746.93 60
14748.08 63
14749.23 71
14750.38 78
14751.52 56
14752.67 61
14753.82 75
14754.97 88
14756.11 66
14757.26 75
14758.41 46
14759.56 51
14760.71 70
14761.86 62
14763.00 45
14764.15 56
14765.30 63
14766.45 74
14767.60 52
14768.74 53
14769.89 53
14771.04 75
14772.19 67
14773.34 81
14774.49 42
14775.64 47
14776.79 65
14777.93 55
14779.08 51
14780.23 66
14781.38 71
14782.53 55
14783.68 73
14784.83 62
14785.98 68
14787.13 77
14788.28 74
14789.42 74
14790.57 62
14791.72 76
14792.87 75
14794.02 70
14795.17 63
14796.32 59
14797.47 68
14798.62 75
14799.77 41
14800.92 60
14802.07 71
14803.22 78
14804.37 53
14805.52 57
14806.67 56
14807.82 59
14808.97 58
14810.12 52
14811.27 52
14812.42 81
14813.57 74
14814.72 70
14815.87 86
14817.02 47
14818.17 55
14819.32 63
14820.47 63
14821.62 44
14822.77 62
14823.92 76
14825.07 69
14826.22 53
14827.37 70
14828.52 63
14829.68 73
14830.83 82
14831.98 64
14833.13 58
14834.28 59
14835.43 83
14836.58 68
14837.73 71
14838.88 44
14840.03 84
14841.19 69
14842.34 68
14843.49 53
14844.64 55
14845.79 73
14846.94 82
14848.09 58
14849.25 56
14850.40 59
14851.55 68
14852.70 61
14853.85 53
14855.00 83
14856.16 65
14857.31 47
14858.46 44
14859.61 48
14860.76 58
14861.92 68
14863.07 59
14864.22 81
14865.37 52
14866.52 69
14867.68 75
14868.83 53
14869.98 53
14871.13 48
14872.29 75
14873.44 69
14874.59 38
14875.74 39
14876.90 59
14878.05 61
14879.20 68
14880.36 64
14881.51 61
14882.66 70
14883.81 81
14884.97 69
14886.12 53
14887.27 50
14888.43 74
14889.58 64
14890.73 48
14891.89 47
14893.04 41
14894.19 55
14895.35 59
14896.50 56
14897.65 39
14898.81 56
14899.96 65
14901.11 62
14902.27 67
14903.42 50
14904.57 39
14905.73 60
14906.88 53
14908.04 41
14909.19 57
14910.34 67
14911.50 71
14912.65 59
14913.81 55
14914.96 52
14916.11 60
14917.27 49
14918.42 61
14919.58 64
14920.73 77
14921.88 63
14923.04 65
14924.19 60
14925.35 64
14926.50 62
14927.66 68
14928.81 53
14929.97 49
14931.12 57
14932.28 68
14933.43 70
14934.59 55
14935.74 52
14936.90 58
14938.05 61
14939.21 49
14940.36 48
14941.52 70
14942.67 84
14943.83 40
14944.98 48
14946.14 55
14947.29 65
14948.45 66
14949.60 62
14950.76 46
14951.91 38
14953.07 57
14954.23 71
14955.38 53
14956.54 73
14957.69 41
14958.85 64
14960.00 79
14961.16 71
14962.32 57
14963.47 78
14964.63 66
14965.78 51
14966.94 58
14968.10 67
14969.25 66
14970.41 78
14971.57 96
14972.72 92
14973.88 65
14975.04 70
14976.19 68
14977.35 69
14978.50 50
14979.66 62
14980.82 50
14981.97 67
14983.13 44
14984.29 57
14985.45 78
14986.60 66
14987.76 79
14988.92 63
14990.07 69
14991.23 64
14992.39 83
14993.54 62
14994.70 69
14995.86 59
14997.02 67
14998.17 54
14999.33 71
15000.49 60
15001.65 69
15002.80 77
15003.96 64
15005.12 70
15006.28 55
15007.43 37
15008.59 63
15009.75 67
15010.91 74
15012.07 63
15013.22 59
15014.38 66
15015.54 63
15016.70 77
15017.86 68
15019.01 62
15020.17 61
15021.33 59
15022.49 66
15023.65 61
15024.81 50
15025.96 56
15027.12 67
15028.28 66
15029.44 56
15030.60 52
15031.76 54
15032.92 44
15034.07 47
15035.23 43
15036.39 65
15037.55 50
15038.71 60
15039.87 75
15041.03 51
15042.19 51
15043.35 67
15044.50 40
15045.66 44
15046.82 69
15047.98 58
15049.14 57
15050.30 53
15051.46 58
15052.62 47
15053.78 78
15054.94 64
15056.10 40
15057.26 52
15058.42 64
15059.58 65
15060.74 55
15061.90 51
15063.06 46
15064.22 48
15065.38 54
15066.54 56
15067.70 45
15068.86 64
15070.02 49
15071.18 59
15072.34 46
15073.50 53
15074.66 60
15075.82 58
15076.98 62
15078.14 68
15079.30 81
15080.46 56
15081.62 66
15082.78 48
15083.94 45
15085.10 54
15086.26 63
15087.42 58
15088.59 60
15089.75 31
15090.91 55
15092.07 47
15093.23 50
15094.39 52
15095.55 59
15096.71 56
15097.87 61
15099.04 68
15100.20 64
15101.36 65
15102.52 57
15103.68 74
15104.84 48
15106.00 59
15107.17 63
15108.33 56
15109.49 56
15110.65 56
15111.81 51
15112.97 58
15114.14 47
15115.30 40
15116.46 56
15117.62 53
15118.78 54
15119.95 63
15121.11 53
15122.27 49
15123.43 64
15124.59 39
15125.76 57
15126.92 51
15128.08 73
15129.24 51
15130.41 71
15131.57 79
15132.73 64
15133.89 50
15135.06 71
15136.22 50
15137.38 43
15138.54 60
15139.71 54
15140.87 74
15142.03 52
15143.20 55
15144.36 39
15145.52 63
15146.69 47
15147.85 51
15149.01 53
15150.17 42
15151.34 55
15152.50 63
15153.66 49
15154.83 62
15155.99 61
15157.16 57
15158.32 48
15159.48 46
15160.65 52
15161.81 60
15162.97 62
15164.14 43
15165.30 57
15166.46 53
15167.63 52
15168.79 68
15169.96 62
15171.12 57
15172.28 50
15173.45 53
15174.61 46
15175.78 58
15176.94 46
15178.11 60
15179.27 50
15180.43 54
15181.60 55
15182.76 53
15183.93 48
15185.09 46
15186.26 42
15187.42 41
15188.59 64
15189.75 58
15190.92 43
15192.08 36
15193.25 49
15194.41 49
15195.58 57
15196.74 43
15197.91 60
15199.07 40
15200.24 52
15201.40 51
15202.57 36
15203.73 41
15204.90 66
15206.06 59
15207.23 57
15208.39 48
15209.56 54
15210.72 76
15211.89 50
15213.06 68
15214.22 62
15215.39 55
15216.55 37
15217.72 38
15218.88 41
15220.05 54
15221.22 71
15222.38 59
15223.55 54
15224.71 46
15225.88 48
15227.05 51
15228.21 37
15229.38 58
15230.55 47
15231.71 50
15232.88 43
15234.05 57
15235.21 54
15236.38 52
15237.54 52
15238.71 50
15239.88 61
15241.04 49
15242.21 60
15243.38 63
15244.55 55
15245.71 56
15246.88 45
15248.05 54
15249.21 47
15250.38 40
15251.55 45
15252.71 45
15253.88 59
15255.05 51
15256.22 43
15257.38 52
15258.55 57
15259.72 44
15260.89 52
15262.05 54
15263.22 56
15264.39 47
15265.56 48
15266.72 36
15267.89 47
15269.06 40
15270.23 50
15271.40 40
15272.56 44
15273.73 42
15274.90 61
15276.07 47
15277.24 40
15278.40 38
15279.57 63
15280.74 43
15281.91 62
15283.08 45
15284.25 53
15285.41 51
15286.58 59
15287.75 60
15288.92 48
15290.09 59
15291.26 62
15292.43 61
15293.59 47
15294.76 49
15295.93 42
15297.10 54
15298.27 54
15299.44 72
15300.61 60
15301.78 58
15302.95 64
15304.12 56
15305.28 48
15306.45 56
15307.62 76
15308.79 56
15309.96 62
15311.13 46
15312.30 48
15313.47 45
15314.64 67
15315.81 61
15316.98 49
15318.15 59
15319.32 56
15320.49 49
15321.66 45
15322.83 47
15324.00 44
15325.17 49
15326.34 40
15327.51 51
15328.68 49
15329.85 33
15331.02 48
15332.19 48
15333.36 82
15334.53 63
15335.70 61
15336.87 54
15338.04 54
15339.21 61
15340.38 68
15341.55 63
15342.72 54
15343.89 44
15345.06 49
15346.23 33
15347.41 60
15348.58 56
15349.75 54
15350.92 55
15352.09 72
15353.26 59
15354.43 56
15355.60 58
15356.77 44
15357.94 57
15359.12 65
15360.29 67
15361.46 57
15362.63 56
15363.80 46
15364.97 46
15366.14 39
15367.32 50
15368.49 56
15369.66 65
15370.83 70
15372.00 49
15373.17 65
15374.35 64
15375.52 80
15376.69 62
15377.86 48
15379.03 59
15380.21 66
15381.38 43
15382.55 51
15383.72 38
15384.90 46
15386.07 53
15387.24 71
15388.41 55
15389.58 57
15390.76 52
15391.93 63
15393.10 54
15394.27 48
15395.45 48
15396.62 65
15397.79 53
15398.97 57
15400.14 42
15401.31 44
15402.48 51
15403.66 49
15404.83 65
15406.00 53
15407.18 57
15408.35 38
15409.52 51
15410.70 52
15411.87 50
15413.04 59
15414.22 73
15415.39 60
15416.56 52
15417.74 64
15418.91 52
15420.08 36
15421.26 46
15422.43 61
15423.60 54
15424.78 53
15425.95 52
15427.13 58
15428.30 61
15429.47 56
15430.65 65
15431.82 46
15433.00 52
15434.17 48
15435.34 63
15436.52 46
15437.69 46
15438.87 51
15440.04 48
15441.22 47
15442.39 39
15443.56 71
15444.74 44
15445.91 41
15447.09 57
15448.26 65
15449.44 54
15450.61 48
15451.79 58
15452.96 84
15454.14 52
15455.31 69
15456.49 52
15457.66 55
15458.84 58
15460.01 67
15461.19 69
15462.36 53
15463.54 58
15464.71 63
15465.89 75
15467.06 73
15468.24 58
15469.42 58
15470.59 71
15471.77 61
15472.94 53
15474.12 41
15475.29 63
15476.47 63
15477.64 60
15478.82 46
15480.00 77
15481.17 74
15482.35 55
15483.52 55
15484.70 64
15485.88 55
15487.05 62
15488.23 54
15489.41 52
15490.58 54
15491.76 52
15492.93 63
15494.11 45
15495.29 48
15496.46 65
15497.64 72
15498.82 58
15499.99 63
15501.17 37
15502.35 55
15503.52 63
15504.70 56
15505.88 59
15507.05 43
15508.23 69
15509.41 52
15510.59 49
15511.76 55
15512.94 48
15514.12 61
15515.29 65
15516.47 66
15517.65 42
15518.83 52
15520.00 57
15521.18 56
15522.36 76
15523.54 61
15524.71 48
15525.89 61
15527.07 61
15528.25 59
15529.42 48
15530.60 44
15531.78 51
15532.96 52
15534.14 49
15535.31 42
15536.49 62
15537.67 56
15538.85 55
15540.03 58
15541.20 50
15542.38 64
15543.56 60
15544.74 52
15545.92 66
15547.10 53
15548.27 65
15549.45 51
15550.63 61
15551.81 58
15552.99 65
15554.17 64
15555.35 63
15556.53 53
15557.70 49
15558.88 64
15560.06 64
15561.24 58
15562.42 47
15563.60 71
15564.78 72
15565.96 63
15567.14 41
15568.32 56
15569.50 47
15570.67 63
15571.85 64
15573.03 54
15574.21 40
15575.39 47
15576.57 61
15577.75 51
15578.93 72
15580.11 47
15581.29 65
15582.47 48
15583.65 50
15584.83 51
15586.01 64
15587.19 53
15588.37 65
15589.55 84
15590.73 59
15591.91 63
15593.09 65
15594.27 50
15595.45 85
15596.63 47
15597.81 56
15598.99 63
15600.17 51
15601.35 66
15602.53 59
15603.71 62
15604.90 48
15606.08 50
15607.26 57
15608.44 71
15609.62 60
15610.80 72
15611.98 66
15613.16 48
15614.34 71
15615.52 57
15616.70 60
15617.89 60
15619.07 62
15620.25 64
15621.43 68
15622.61 54
15623.79 43
15624.97 65
15626.15 68
15627.34 53
15628.52 60
15629.70 66
15630.88 67
15632.06 62
15633.24 60
15634.43 52
15635.61 68
15636.79 54
15637.97 84
15639.15 76
15640.34 62
15641.52 47
15642.70 64
15643.88 65
15645.06 66
15646.25 56
15647.43 55
15648.61 71
15649.79 70
15650.98 70
15652.16 73
15653.34 57
15654.52 55
15655.71 84
15656.89 73
15658.07 54
15659.25 57
15660.44 61
15661.62 78
15662.80 66
15663.98 67
15665.17 66
15666.35 65
15667.53 100
15668.72 83
15669.90 50
15671.08 54
15672.27 70
15673.45 76
15674.63 67
15675.82 68
15677.00 61
15678.18 80
15679.37 79
15680.55 81
15681.73 68
15682.92 96
15684.10 87
15685.28 82
15686.47 76
15687.65 78
15688.84 83
15690.02 89
15691.20 82
15692.39 102
15693.57 78
15694.76 85
15695.94 93
15697.12 82
15698.31 93
15699.49 96
15700.68 79
15701.86 85
15703.05 81
15704.23 74
15705.41 73
15706.60 70
15707.78 70
15708.97 81
15710.15 88
15711.34 84
15712.52 76
15713.71 107
15714.89 92
15716.08 87
15717.26 98
15718.45 115
15719.63 85
15720.82 116
15722.00 88
15723.19 95
15724.37 76
15725.56 77
15726.74 95
15727.93 70
15729.11 85
15730.30 95
15731.48 77
15732.67 83
15733.85 76
15735.04 89
15736.23 85
15737.41 101
15738.60 83
15739.78 101
15740.97 97
15742.15 80
15743.34 69
15744.53 88
15745.71 61
15746.90 73
15748.08 80
15749.27 91
15750.46 89
15751.64 86
15752.83 82
15754.02 78
15755.20 63
15756.39 79
15757.57 103
15758.76 91
15759.95 83
15761.13 95
15762.32 90
15763.51 83
15764.69 97
15765.88 68
15767.07 74
15768.25 88
15769.44 74
15770.63 69
15771.82 71
15773.00 64
15774.19 63
15775.38 80
15776.56 68
15777.75 64
15778.94 64
15780.13 78
15781.31 71
15782.50 75
15783.69 68
15784.88 67
15786.06 77
15787.25 83
15788.44 74
15789.63 62
15790.81 77
15792.00 69
15793.19 67
15794.38 64
15795.56 67
15796.75 74
15797.94 58
15799.13 58
15800.32 64
15801.50 99
15802.69 72
15803.88 65
15805.07 70
15806.26 74
15807.45 87
15808.63 64
15809.82 71
15811.01 69
15812.20 51
15813.39 63
15814.58 66
15815.77 50
15816.95 56
15818.14 63
15819.33 73
15820.52 45
15821.71 76
15822.90 59
15824.09 66
15825.28 62
15826.46 82
15827.65 75
15828.84 80
15830.03 64
15831.22 73
15832.41 46
15833.60 64
15834.79 63
15835.98 79
15837.17 64
15838.36 70
15839.55 58
15840.74 64
15841.93 56
15843.12 54
15844.31 56
15845.50 79
15846.69 89
15847.88 63
15849.07 63
15850.26 71
15851.45 75
15852.64 72
15853.83 65
15855.02 67
15856.21 76
15857.40 72
15858.59 70
15859.78 79
15860.97 72
15862.16 67
15863.35 77
15864.54 67
15865.73 67
15866.92 61
15868.11 67
15869.30 79
15870.49 72
15871.68 79
15872.87 83
15874.06 55
15875.25 74
15876.45 58
15877.64 58
15878.83 69
15880.02 59
15881.21 64
15882.40 62
15883.59 69
15884.78 61
15885.97 72
15887.17 73
15888.36 59
15889.55 67
15890.74 70
15891.93 74
15893.12 65
15894.31 72
15895.51 73
15896.70 74
15897.89 62
15899.08 68
15900.27 55
15901.46 56
15902.66 65
15903.85 61
15905.04 53
15906.23 76
15907.43 59
15908.62 66
15909.81 70
15911.00 74
15912.19 53
15913.39 48
15914.58 43
15915.77 50
15916.96 56
15918.16 49
15919.35 57
15920.54 58
15921.73 49
15922.93 75
15924.12 63
15925.31 55
15926.50 55
15927.70 69
15928.89 74
15930.08 48
15931.28 51
15932.47 56
15933.66 46
15934.86 66
15936.05 47
15937.24 55
15938.44 60
15939.63 54
15940.82 58
15942.02 54
15943.21 67
15944.40 48
15945.60 59
15946.79 81
15947.98 43
15949.18 43
15950.37 64
15951.56 56
15952.76 60
15953.95 59
15955.15 47
15956.34 62
15957.53 70
15958.73 75
15959.92 62
15961.12 53
15962.31 70
15963.50 68
15964.70 56
15965.89 57
15967.09 55
15968.28 72
15969.48 41
15970.67 56
15971.86 49
15973.06 61
15974.25 75
15975.45 65
15976.64 52
15977.84 54
15979.03 53
15980.23 57
15981.42 57
15982.62 63
15983.81 49
15985.01 63
15986.20 71
15987.40 65
15988.59 63
15989.79 52
15990.98 78
15992.18 52
15993.37 53
15994.57 63
15995.76 56
15996.96 65
15998.16 51
15999.35 49
16000.55 46
16001.74 52
16002.94 62
16004.13 56
16005.33 53
16006.53 68
16007.72 76
16008.92 68
16010.11 65
16011.31 59
16012.51 54
16013.70 82
16014.90 60
16016.09 57
16017.29 52
16018.49 57
16019.68 62
16020.88 67
16022.07 59
16023.27 64
16024.47 52
16025.66 68
16026.86 66
16028.06 53
16029.25 52
16030.45 70
16031.65 69
16032.84 52
16034.04 50
16035.24 46
16036.44 61
16037.63 66
16038.83 69
16040.03 44
16041.22 60
16042.42 59
16043.62 78
16044.82 68
16046.01 45
16047.21 48
16048.41 73
16049.60 63
16050.80 49
16052.00 49
16053.20 51
16054.39 59
16055.59 49
16056.79 58
16057.99 51
16059.19 52
16060.38 66
16061.58 56
16062.78 51
16063.98 54
16065.18 52
16066.37 59
16067.57 55
16068.77 61
16069.97 46
16071.17 49
16072.36 55
16073.56 56
16074.76 48
16075.96 48
16077.16 56
16078.36 60
16079.56 54
16080.75 58
16081.95 52
16083.15 53
16084.35 51
16085.55 56
16086.75 65
16087.95 62
16089.15 61
16090.34 65
16091.54 64
16092.74 62
16093.94 60
16095.14 55
16096.34 53
16097.54 48
16098.74 47
16099.94 38
16101.14 43
16102.34 67
16103.54 77
16104.74 51
16105.93 54
16107.13 58
16108.33 59
16109.53 47
16110.73 66
16111.93 58
16113.13 56
16114.33 48
16115.53 47
16116.73 47
16117.93 52
16119.13 58
16120.33 47
16121.53 57
16122.73 59
16123.93 52
16125.13 61
16126.33 61
16127.53 48
16128.73 59
16129.94 45
16131.14 52
16132.34 62
16133.54 67
16134.74 58
16135.94 49
16137.14 66
16138.34 51
16139.54 48
16140.74 66
16141.94 64
16143.14 51
16144.34 54
16145.55 53
16146.75 63
16147.95 46
16149.15 68
16150.35 54
16151.55 36
16152.75 63
16153.95 62
16155.15 62
16156.36 44
16157.56 62
16158.76 53
16159.96 54
16161.16 55
16162.36 52
16163.57 67
16164.77 63
16165.97 52
16167.17 50
16168.37 48
16169.58 54
16170.78 67
16171.98 72
16173.18 61
16174.38 63
16175.59 59
16176.79 45
16177.99 57
16179.19 55
16180.39 58
16181.60 61
16182.80 64
16184.00 58
16185.20 71
16186.41 74
16187.61 58
16188.81 56
16190.01 53
16191.22 58
16192.42 48
16193.62 56
16194.83 49
16196.03 62
16197.23 67
16198.43 67
16199.64 82
16200.84 54
16202.04 50
16203.25 51
16204.45 59
16205.65 56
16206.86 66
16208.06 69
16209.26 68
16210.47 56
16211.67 56
16212.87 49
16214.08 47
16215.28 65
16216.49 65
16217.69 75
16218.89 65
16220.10 69
16221.30 55
16222.50 41
16223.71 75
16224.91 69
16226.12 48
16227.32 53
16228.52 63
16229.73 48
16230.93 51
16232.14 54
16233.34 61
16234.55 63
16235.75 60
16236.95 48
16238.16 58
16239.36 59
16240.57 72
16241.77 50
16242.98 56
16244.18 80
16245.39 66
16246.59 58
16247.80 67
16249.00 71
16250.21 62
16251.41 61
16252.62 61
16253.82 60
16255.03 69
16256.23 57
16257.44 83
16258.64 64
16259.85 61
16261.05 58
16262.26 67
16263.46 49
16264.67 54
16265.87 54
16267.08 65
16268.29 60
16269.49 84
16270.70 89
16271.90 60
16273.11 64
16274.31 71
16275.52 57
16276.73 67
16277.93 76
16279.14 88
16280.34 86
16281.55 55
16282.76 80
16283.96 103
16285.17 90
16286.38 77
16287.58 60
16288.79 79
16289.99 99
16291.20 78
16292.41 108
16293.61 89
16294.82 60
16296.03 76
16297.23 75
16298.44 86
16299.65 89
16300.85 74
16302.06 76
16303.27 94
16304.47 75
16305.68 67
16306.89 75
16308.10 81
16309.30 71
16310.51 69
16311.72 73
16312.92 64
16314.13 78
16315.34 67
16316.55 84
16317.75 64
16318.96 74
16320.17 76
16321.38 75
16322.58 73
16323.79 78
16325.00 77
16326.21 85
16327.42 67
16328.62 67
16329.83 64
16331.04 62
16332.25 58
16333.46 63
16334.66 54
16335.87 53
16337.08 65
16338.29 68
16339.50 61
16340.70 42
16341.91 60
16343.12 66
16344.33 75
16345.54 56
16346.75 62
16347.96 62
16349.16 70
16350.37 64
16351.58 69
16352.79 55
16354.00 58
16355.21 64
16356.42 75
16357.63 53
16358.83 55
16360.04 50
16361.25 52
16362.46 81
16363.67 64
16364.88 65
16366.09 57
16367.30 60
16368.51 61
16369.72 59
16370.93 53
16372.14 63
16373.35 64
16374.56 50
16375.76 55
16376.97 74
16378.18 55
16379.39 79
16380.60 77
16381.81 57
16383.02 45
16384.23 48
16385.44 57
16386.65 60
16387.86 62
16389.07 48
16390.28 65
16391.49 63
16392.70 63
16393.91 39
16395.12 46
16396.33 54
16397.55 61
16398.76 49
16399.97 47
16401.18 52
16402.39 56
16403.60 57
16404.81 42
16406.02 50
16407.23 60
16408.44 61
16409.65 57
16410.86 59
16412.07 45
16413.28 57
16414.50 56
16415.71 46
16416.92 44
16418.13 47
16419.34 65
16420.55 61
16421.76 65
16422.97 46
16424.19 63
16425.40 54
16426.61 55
16427.82 54
16429.03 49
16430.24 73
16431.46 68
16432.67 62
16433.88 45
16435.09 59
16436.30 54
16437.51 54
16438.73 49
16439.94 55
16441.15 56
16442.36 72
16443.57 70
16444.79 47
16446.00 57
16447.21 62
16448.42 64
16449.64 56
16450.85 57
16452.06 59
16453.27 70
16454.49 54
16455.70 65
16456.91 49
16458.12 51
16459.34 52
16460.55 64
16461.76 52
16462.97 65
16464.19 56
16465.40 55
16466.61 50
16467.83 48
16469.04 85
16470.25 79
16471.47 61
16472.68 61
16473.89 46
16475.11 72
16476.32 66
16477.53 38
16478.75 47
16479.96 47
16481.17 50
16482.39 51
16483.60 54
16484.81 52
16486.03 47
16487.24 61
16488.45 39
16489.67 58
16490.88 62
16492.10 66
16493.31 40
16494.52 41
16495.74 53
16496.95 54
16498.17 54
16499.38 60
16500.59 53
16501.81 48
16503.02 49
16504.24 48
16505.45 58
16506.67 51
16507.88 68
16509.10 53
16510.31 49
16511.52 45
16512.74 58
16513.95 54
16515.17 59
16516.38 48
16517.60 42
16518.81 39
16520.03 52
16521.24 48
16522.46 44
16523.67 52
16524.89 64
16526.10 72
16527.32 34
16528.53 57
16529.75 39
16530.96 61
16532.18 68
16533.40 61
16534.61 35
16535.83 50
16537.04 70
16538.26 48
16539.47 60
16540.69 60
16541.91 77
16543.12 68
16544.34 54
16545.55 51
16546.77 50
16547.98 52
16549.20 42
16550.42 57
16551.63 66
16552.85 59
16554.07 67
16555.28 48
16556.50 61
16557.71 57
16558.93 65
16560.15 55
16561.36 51
16562.58 47
16563.80 43
16565.01 64
16566.23 51
16567.45 58
16568.66 56
16569.88 69
16571.10 58
16572.31 55
16573.53 54
16574.75 70
16575.96 54
16577.18 43
16578.40 49
16579.62 59
16580.83 51
16582.05 53
16583.27 54
16584.48 55
16585.70 52
16586.92 59
16588.14 79
16589.35 54
16590.57 51
16591.79 56
16593.01 68
16594.23 39
16595.44 54
16596.66 40
16597.88 38
16599.10 53
16600.31 47
16601.53 53
16602.75 56
16603.97 54
16605.19 54
16606.40 54
16607.62 57
16608.84 46
16610.06 64
16611.28 53
16612.50 41
16613.71 50
16614.93 51
16616.15 62
16617.37 44
16618.59 31
16619.81 41
16621.03 64
16622.24 57
16623.46 63
16624.68 69
16625.90 42
16627.12 35
16628.34 43
16629.56 51
16630.78 54
16632.00 55
16633.21 50
16634.43 51
16635.65 51
16636.87 39
16638.09 37
16639.31 58
16640.53 40
16641.75 45
16642.97 57
16644.19 46
16645.41 45
16646.63 35
16647.85 47
16649.07 43
16650.29 55
16651.51 40
16652.73 44
16653.95 50
16655.17 51
16656.39 49
16657.61 54
16658.83 55
16660.05 50
16661.27 50
16662.49 42
16663.71 41
16664.93 26
16666.15 44
16667.37 46
16668.59 50
16669.81 34
16671.03 46
16672.25 57
16673.47 51
16674.69 59
16675.91 37
16677.13 57
16678.35 52
16679.57 51
16680.80 73
16682.02 37
16683.24 33
16684.46 51
16685.68 53
16686.90 50
16688.12 41
16689.34 46
16690.56 47
16691.79 63
16693.01 39
16694.23 45
16695.45 46
16696.67 58
16697.89 55
16699.11 46
16700.34 47
16701.56 41
16702.78 50
16704.00 38
16705.22 45
16706.44 43
16707.67 55
16708.89 55
16710.11 54
16711.33 42
16712.55 42
16713.78 48
16715.00 49
16716.22 54
16717.44 37
16718.67 53
16719.89 32
16721.11 37
16722.33 37
16723.55 53
16724.78 50
16726.00 56
16727.22 47
16728.45 40
16729.67 48
16730.89 34
16732.11 63
16733.34 43
16734.56 62
16735.78 42
16737.00 46
16738.23 49
16739.45 63
16740.67 64
16741.90 51
16743.12 38
16744.34 54
16745.57 41
16746.79 51
16748.01 48
16749.24 35
16750.46 63
16751.68 46
16752.91 52
16754.13 35
16755.35 51
16756.58 53
16757.80 57
16759.03 58
16760.25 41
16761.47 44
16762.70 50
16763.92 49
16765.14 55
16766.37 43
16767.59 38
16768.82 69
16770.04 47
16771.27 49
16772.49 40
16773.71 50
16774.94 51
16776.16 54
16777.39 68
16778.61 62
16779.84 49
16781.06 48
16782.29 48
16783.51 50
16784.73 48
16785.96 39
16787.18 49
16788.41 52
16789.63 50
16790.86 60
16792.08 45
16793.31 52
16794.53 58
16795.76 43
16796.98 49
16798.21 46
16799.43 42
16800.66 52
16801.89 41
16803.11 45
16804.34 63
16805.56 55
16806.79 49
16808.01 49
16809.24 53
16810.46 57
16811.69 54
16812.91 61
16814.14 52
16815.37 43
16816.59 32
16817.82 59
16819.04 55
16820.27 54
16821.50 41
16822.72 46
16823.95 53
16825.17 42
16826.40 49
16827.63 44
16828.85 41
16830.08 42
16831.31 64
16832.53 37
16833.76 49
16834.99 51
16836.21 57
16837.44 56
16838.67 50
16839.89 35
16841.12 43
16842.35 35
16843.57 51
16844.80 71
16846.03 38
16847.25 43
16848.48 46
16849.71 45
16850.93 39
16852.16 41
16853.39 46
16854.62 58
16855.84 44
16857.07 58
16858.30 47
16859.53 52
16860.75 57
16861.98 73
16863.21 46
16864.44 56
16865.66 52
16866.89 40
16868.12 56
16869.35 50
16870.57 42
16871.80 57
16873.03 56
16874.26 53
16875.49 64
16876.71 41
16877.94 46
16879.17 45
16880.40 32
16881.63 43
16882.86 41
16884.08 46
16885.31 49
16886.54 56
16887.77 41
16889.00 33
16890.23 34
16891.45 49
16892.68 31
16893.91 44
16895.14 42
16896.37 63
16897.60 59
16898.83 34
16900.06 45
16901.29 50
16902.51 52
16903.74 42
16904.97 57
16906.20 51
16907.43 73
16908.66 55
16909.89 41
16911.12 45
16912.35 48
16913.58 33
16914.81 58
16916.04 57
16917.27 40
16918.50 47
16919.73 49
16920.95 72
16922.18 37
16923.41 59
16924.64 48
16925.87 64
16927.10 31
16928.33 58
16929.56 49
16930.79 57
16932.02 35
16933.25 41
16934.48 52
16935.71 57
16936.94 58
16938.18 51
16939.41 52
16940.64 54
16941.87 51
16943.10 66
16944.33 41
16945.56 48
16946.79 57
16948.02 52
16949.25 55
16950.48 46
16951.71 52
16952.94 35
16954.17 47
16955.40 38
16956.64 36
16957.87 39
16959.10 43
16960.33 63
16961.56 45
16962.79 41
16964.02 46
16965.25 41
16966.48 46
16967.72 72
16968.95 66
16970.18 46
16971.41 32
16972.64 58
16973.87 40
16975.11 54
16976.34 68
16977.57 51
16978.80 66
16980.03 43
16981.26 51
16982.50 45
16983.73 56
16984.96 44
16986.19 42
16987.42 27
16988.66 43
16989.89 45
16991.12 43
16992.35 37
16993.59 42
16994.82 53
16996.05 66
16997.28 36
16998.52 47
16999.75 51
17000.98 58
17002.21 51
17003.45 32
17004.68 52
17005.91 50
17007.14 63
17008.38 48
17009.61 57
17010.84 49
17012.08 53
17013.31 61
17014.54 50
17015.78 45
17017.01 55
17018.24 54
17019.47 61
17020.71 54
17021.94 46
17023.17 65
17024.41 41
17025.64 60
17026.88 42
17028.11 38
17029.34 46
17030.58 56
17031.81 60
17033.04 39
17034.28 53
17035.51 42
17036.75 57
17037.98 49
17039.21 54
17040.45 42
17041.68 67
17042.92 51
17044.15 55
17045.38 44
17046.62 32
17047.85 42
17049.09 50
17050.32 57
17051.56 55
17052.79 49
17054.02 47
17055.26 59
17056.49 46
17057.73 61
17058.96 48
17060.20 48
17061.43 36
17062.67 41
17063.90 58
17065.14 51
17066.37 46
17067.61 61
17068.84 44
17070.08 47
17071.31 44
17072.55 60
17073.78 44
17075.02 47
17076.25 69
17077.49 36
17078.72 69
17079.96 39
17081.20 39
17082.43 34
17083.67 42
17084.90 42
17086.14 46
17087.37 49
17088.61 41
17089.85 43
17091.08 50
17092.32 45
17093.55 49
17094.79 47
17096.03 50
17097.26 47
17098.50 43
17099.73 43
17100.97 48
17102.21 51
17103.44 36
17104.68 41
17105.92 36
17107.15 55
17108.39 39
17109.63 39
17110.86 37
17112.10 43
17113.34 49
17114.57 47
17115.81 51
17117.05 49
17118.28 60
17119.52 57
17120.76 48
17121.99 56
17123.23 58
17124.47 46
17125.70 44
17126.94 44
17128.18 52
17129.42 55
17130.65 38
17131.89 62
17133.13 45
17134.37 41
17135.60 36
17136.84 64
17138.08 47
17139.32 46
17140.55 41
17141.79 44
17143.03 38
17144.27 26
17145.50 40
17146.74 38
17147.98 43
17149.22 45
17150.46 32
17151.69 29
17152.93 40
17154.17 41
17155.41 54
17156.65 42
17157.89 44
17159.12 45
17160.36 43
17161.60 44
17162.84 53
17164.08 50
17165.32 51
17166.56 36
17167.79 38
17169.03 42
17170.27 53
17171.51 60
17172.75 40
17173.99 52
17175.23 43
17176.47 52
17177.70 40
17178.94 50
17180.18 41
17181.42 55
17182.66 35
17183.90 53
17185.14 46
17186.38 58
17187.62 38
17188.86 39
17190.10 33
17191.34 60
17192.58 63
17193.82 52
17195.06 41
17196.30 52
17197.54 43
17198.78 41
17200.01 42
17201.25 54
17202.49 44
17203.73 38
17204.97 42
17206.21 46
17207.45 32
17208.70 53
17209.94 43
17211.18 41
17212.42 46
17213.66 52
17214.90 47
17216.14 57
17217.38 36
17218.62 31
17219.86 40
17221.10 46
17222.34 40
17223.58 46
17224.82 36
17226.06 44
17227.30 48
17228.54 34
17229.78 43
17231.03 40
17232.27 36
17233.51 38
17234.75 36
17235.99 40
17237.23 45
17238.47 34
17239.71 43
17240.95 32
17242.20 41
17243.44 64
17244.68 63
17245.92 46
17247.16 39
17248.40 37
17249.65 47
17250.89 44
17252.13 29
17253.37 40
17254.61 50
17255.85 38
17257.10 36
17258.34 51
17259.58 35
17260.82 49
17262.06 40
17263.31 34
17264.55 48
17265.79 50
17267.03 61
17268.27 50
17269.52 42
17270.76 42
17272.00 35
17273.24 46
17274.49 37
17275.73 28
17276.97 44
17278.22 44
17279.46 35
17280.70 36
17281.94 45
17283.19 56
17284.43 41
17285.67 50
17286.91 35
17288.16 41
17289.40 47
17290.64 33
17291.89 36
17293.13 47
17294.37 42
17295.62 53
17296.86 38
17298.10 33
17299.35 34
17300.59 37
17301.83 37
17303.08 52
17304.32 60
17305.56 30
17306.81 29
17308.05 49
17309.30 54
17310.54 48
17311.78 57
17313.03 40
17314.27 40
17315.52 48
17316.76 41
17318.00 40
17319.25 44
17320.49 36
17321.74 39
17322.98 36
17324.23 50
17325.47 35
17326.71 33
17327.96 37
17329.20 41
17330.45 45
17331.69 29
17332.94 47
17334.18 33
17335.43 41
17336.67 51
17337.92 34
17339.16 39
17340.41 41
17341.65 47
17342.90 44
17344.14 51
17345.39 54
17346.63 43
17347.88 49
17349.12 51
17350.37 39
17351.61 46
17352.86 46
17354.10 46
17355.35 43
17356.59 35
17357.84 44
17359.08 48
17360.33 40
17361.58 44
17362.82 43
17364.07 53
17365.31 40
17366.56 46
17367.80 33
17369.05 30
17370.30 39
17371.54 44
17372.79 52
17374.03 41
17375.28 33
17376.53 39
17377.77 43
17379.02 46
17380.27 36
17381.51 34
17382.76 38
17384.01 40
17385.25 46
17386.50 48
17387.75 38
17388.99 36
17390.24 46
17391.49 57
17392.73 40
17393.98 43
17395.23 54
17396.47 48
17397.72 26
17398.97 40
17400.21 43
17401.46 54
17402.71 66
17403.96 49
17405.20 43
17406.45 52
17407.70 39
17408.94 40
17410.19 53
17411.44 46
17412.69 51
17413.93 37
17415.18 44
17416.43 40
17417.68 49
17418.93 40
17420.17 50
17421.42 40
17422.67 36
17423.92 41
17425.16 35
17426.41 40
17427.66 35
17428.91 37
17430.16 48
17431.41 39
17432.65 44
17433.90 44
17435.15 34
17436.40 40
17437.65 46
17438.90 47
17440.14 41
17441.39 40
17442.64 48
17443.89 40
17445.14 34
17446.39 37
17447.64 40
17448.88 43
17450.13 28
17451.38 56
17452.63 46
17453.88 36
17455.13 37
17456.38 33
17457.63 48
17458.88 39
17460.13 38
17461.38 58
17462.62 42
17463.87 28
17465.12 46
17466.37 62
17467.62 41
17468.87 28
17470.12 45
17471.37 46
17472.62 43
17473.87 56
17475.12 33
17476.37 41
17477.62 35
17478.87 44
17480.12 40
17481.37 53
17482.62 33
17483.87 40
17485.12 27
17486.37 30
17487.62 33
17488.87 32
17490.12 41
17491.37 34
17492.62 44
17493.87 41
17495.12 31
17496.37 45
17497.62 37
17498.87 53
17500.12 40
17501.38 36
17502.63 45
17503.88 36
17505.13 59
17506.38 50
17507.63 48
17508.88 45
17510.13 25
17511.38 40
17512.63 39
17513.89 49
17515.14 42
17516.39 42
17517.64 47
17518.89 34
17520.14 43
17521.39 43
17522.64 48
17523.90 44
17525.15 47
17526.40 43
17527.65 42
17528.90 31
17530.15 50
17531.41 44
17532.66 48
17533.91 50
17535.16 37
17536.41 37
17537.67 43
17538.92 41
17540.17 54
17541.42 51
17542.67 38
17543.93 32
17545.18 43
17546.43 49
17547.68 45
17548.94 41
17550.19 54
17551.44 35
17552.69 41
17553.95 34
17555.20 37
17556.45 42
17557.70 42
17558.96 44
17560.21 40
17561.46 47
17562.72 40
17563.97 52
17565.22 44
17566.47 58
17567.73 36
17568.98 46
17570.23 34
17571.49 43
17572.74 43
17573.99 34
17575.25 47
17576.50 40
17577.75 57
17579.01 45
17580.26 35
17581.51 32
17582.77 37
17584.02 47
17585.28 42
17586.53 33
17587.78 50
17589.04 47
17590.29 62
17591.54 43
17592.80 33
17594.05 49
17595.31 41
17596.56 63
17597.81 32
17599.07 33
17600.32 31
17601.58 27
17602.83 40
17604.09 45
17605.34 24
17606.60 44
17607.85 43
17609.10 49
17610.36 34
17611.61 43
17612.87 40
17614.12 43
17615.38 49
17616.63 40
17617.89 36
17619.14 31
17620.40 47
17621.65 54
17622.91 43
17624.16 36
17625.42 51
17626.67 48
17627.93 34
17629.18 37
17630.44 40
17631.69 42
17632.95 61
17634.21 37
17635.46 31
17636.72 37
17637.97 31
17639.23 38
17640.48 29
17641.74 40
17642.99 45
17644.25 53
17645.51 46
17646.76 43
17648.02 33
17649.27 40
17650.53 48
17651.79 37
17653.04 35
17654.30 32
17655.55 41
17656.81 38
17658.07 48
17659.32 42
17660.58 33
17661.84 27
17663.09 51
17664.35 31
17665.61 34
17666.86 33
17668.12 36
17669.38 36
17670.63 40
17671.89 39
17673.15 49
17674.40 36
17675.66 43
17676.92 42
17678.17 36
17679.43 41
17680.69 45
17681.95 65
17683.20 36
17684.46 44
17685.72 44
17686.98 38
17688.23 43
17689.49 36
17690.75 38
17692.01 41
17693.26 61
17694.52 45
17695.78 42
17697.04 50
17698.29 44
17699.55 49
17700.81 39
17702.07 41
17703.32 41
17704.58 35
17705.84 52
17707.10 34
17708.36 34
17709.62 41
17710.87 40
17712.13 35
17713.39 44
17714.65 49
17715.91 47
17717.17 50
17718.42 40
17719.68 36
17720.94 46
17722.20 37
17723.46 40
17724.72 36
17725.98 41
17727.23 51
17728.49 41
17729.75 45
17731.01 49
17732.27 41
17733.53 44
17734.79 43
17736.05 35
17737.31 35
17738.57 42
17739.82 38
17741.08 36
17742.34 29
17743.60 52
17744.86 54
17746.12 45
17747.38 45
17748.64 42
17749.90 58
17751.16 37
17752.42 36
17753.68 38
17754.94 43
17756.20 37
17757.46 43
17758.72 45
17759.98 52
17761.24 48
17762.50 56
17763.76 35
17765.02 45
17766.28 44
17767.54 46
17768.80 43
17770.06 30
17771.32 36
17772.58 47
17773.84 36
17775.10 34
17776.36 33
17777.62 37
17778.88 51
17780.14 36
17781.40 51
17782.67 33
17783.93 42
17785.19 40
17786.45 48
17787.71 50
17788.97 40
17790.23 37
17791.49 40
17792.75 45
17794.01 41
17795.28 48
17796.54 37
17797.80 32
17799.06 43
17800.32 38
17801.58 38
17802.84 58
17804.11 38
17805.37 50
17806.63 38
17807.89 31
17809.15 45
17810.41 59
17811.68 34
17812.94 32
17814.20 36
17815.46 31
17816.72 55
17817.99 30
17819.25 43
17820.51 32
17821.77 34
17823.03 46
17824.30 30
17825.56 22
17826.82 43
17828.08 41
17829.35 34
17830.61 45
17831.87 42
17833.13 54
17834.40 55
17835.66 41
17836.92 57
17838.18 38
17839.45 45
17840.71 36
17841.97 27
17843.24 38
17844.50 33
17845.76 42
17847.02 49
17848.29 42
17849.55 28
17850.81 43
17852.08 38
17853.34 44
17854.60 33
17855.87 38
17857.13 30
17858.39 34
17859.66 44
17860.92 37
17862.18 46
17863.45 29
17864.71 36
17865.98 32
17867.24 39
17868.50 22
17869.77 31
17871.03 33
17872.30 35
17873.56 37
17874.82 38
17876.09 48
17877.35 45
17878.62 39
17879.88 44
17881.14 36
17882.41 33
17883.67 50
17884.94 28
17886.20 32
17887.47 37
17888.73 43
17890.00 43
17891.26 31
17892.52 34
17893.79 38
17895.05 44
17896.32 36
17897.58 43
17898.85 50
17900.11 49
17901.38 40
17902.64 53
17903.91 31
17905.17 45
17906.44 48
17907.70 47
17908.97 29
17910.23 24
17911.50 36
17912.77 39
17914.03 40
17915.30 43
17916.56 38
17917.83 41
17919.09 45
17920.36 30
17921.62 39
17922.89 35
17924.16 32
17925.42 37
17926.69 44
17927.95 35
17929.22 31
17930.49 25
17931.75 47
17933.02 33
17934.28 35
17935.55 23
17936.82 42
17938.08 38
17939.35 26
17940.62 31
17941.88 31
17943.15 37
17944.42 40
17945.68 44
17946.95 31
17948.22 31
17949.48 38
17950.75 39
17952.02 28
17953.28 35
17954.55 29
17955.82 35
17957.08 53
17958.35 31
17959.62 26
17960.88 28
17962.15 50
17963.42 30
17964.69 34
17965.95 32
17967.22 38
17968.49 58
17969.76 43
17971.02 38
17972.29 23
17973.56 36
17974.83 36
17976.09 43
17977.36 40
17978.63 32
17979.90 42
17981.16 35
17982.43 35
17983.70 36
17984.97 52
17986.24 49
17987.50 46
17988.77 42
17990.04 37
17991.31 43
17992.58 39
17993.84 39
17995.11 38
17996.38 45
17997.65 45
17998.92 41
18000.19 39
18001.46 44
18002.72 38
18003.99 44
18005.26 38
18006.53 30
18007.80 34
18009.07 41
18010.34 51
18011.61 41
18012.87 39
18014.14 36
18015.41 35
18016.68 51
18017.95 34
18019.22 33
18020.49 27
18021.76 45
18023.03 51
18024.30 56
18025.57 41
18026.84 29
18028.11 37
18029.37 44
18030.64 32
18031.91 23
18033.18 27
18034.45 53
18035.72 44
18036.99 35
18038.26 43
18039.53 45
18040.80 52
18042.07 41
18043.34 38
18044.61 32
18045.88 44
18047.15 40
18048.42 45
18049.69 31
18050.96 43
18052.23 52
18053.50 40
18054.77 37
18056.05 34
18057.32 36
18058.59 46
18059.86 43
18061.13 30
18062.40 41
18063.67 22
18064.94 48
18066.21 44
18067.48 43
18068.75 38
18070.02 51
18071.29 57
18072.57 51
18073.84 32
18075.11 39
18076.38 44
18077.65 42
18078.92 43
18080.19 39
18081.46 50
18082.74 52
18084.01 29
18085.28 29
18086.55 49
18087.82 44
18089.09 42
18090.37 34
18091.64 42
18092.91 30
18094.18 42
18095.45 45
18096.72 36
18098.00 48
18099.27 51
18100.54 48
18101.81 43
18103.08 30
18104.36 42
18105.63 46
18106.90 44
18108.17 36
18109.45 40
18110.72 40
18111.99 39
18113.26 42
18114.54 38
18115.81 44
18117.08 44
18118.35 24
18119.63 36
18120.90 33
18122.17 37
18123.44 36
18124.72 52
18125.99 35
18127.26 45
18128.54 43
18129.81 30
18131.08 45
18132.36 31
18133.63 43
18134.90 42
18136.18 45
18137.45 41
18138.72 50
18140.00 38
18141.27 28
18142.54 45
18143.82 30
18145.09 34
18146.36 39
18147.64 37
18148.91 42
18150.19 28
18151.46 40
18152.73 41
18154.01 37
18155.28 33
18156.55 41
18157.83 38
18159.10 37
18160.38 39
18161.65 43
18162.93 42
18164.20 38
18165.47 31
18166.75 33
18168.02 31
18169.30 25
18170.57 23
18171.85 41
18173.12 50
18174.40 35
18175.67 36
18176.95 34
18178.22 38
18179.50 34
18180.77 38
18182.04 49
18183.32 50
18184.59 48
18185.87 28
18187.15 39
18188.42 34
18189.70 41
18190.97 40
18192.25 43
18193.52 30
18194.80 34
18196.07 37
18197.35 36
18198.62 37
18199.90 42
18201.17 40
18202.45 14
18203.73 55
18205.00 46
18206.28 37
18207.55 31
18208.83 50
18210.10 58
18211.38 51
18212.66 44
18213.93 28
18215.21 38
18216.48 43
18217.76 34
18219.04 35
18220.31 41
18221.59 37
18222.87 34
18224.14 45
18225.42 22
18226.70 25
18227.97 30
18229.25 38
18230.53 39
18231.80 36
18233.08 24
18234.36 40
18235.63 20
18236.91 43
18238.19 31
18239.46 34
18240.74 39
18242.02 49
18243.29 37
18244.57 35
18245.85 33
18247.13 36
18248.40 43
18249.68 29
18250.96 41
18252.24 49
18253.51 47
18254.79 38
18256.07 36
18257.35 38
18258.62 40
18259.90 39
18261.18 33
18262.46 40
18263.73 30
18265.01 41
18266.29 32
18267.57 24
18268.85 38
18270.12 42
18271.40 34
18272.68 46
18273.96 28
18275.24 34
18276.51 42
18277.79 49
18279.07 46
18280.35 39
18281.63 33
18282.91 26
18284.18 49
18285.46 55
18286.74 46
18288.02 44
18289.30 37
18290.58 45
18291.86 44
18293.14 28
18294.41 41
18295.69 40
18296.97 34
18298.25 52
18299.53 38
18300.81 46
18302.09 36
18303.37 37
18304.65 37
18305.93 38
18307.21 32
18308.49 31
18309.76 39
18311.04 28
18312.32 37
18313.60 50
18314.88 35
18316.16 35
18317.44 41
18318.72 33
18320.00 50
18321.28 33
18322.56 54
18323.84 46
18325.12 34
18326.40 39
18327.68 40
18328.96 45
18330.24 35
18331.52 29
18332.80 48
18334.08 45
18335.36 35
18336.64 37
18337.92 28
18339.20 40
18340.48 36
18341.76 40
18343.05 23
18344.33 30
18345.61 53
18346.89 49
18348.17 44
18349.45 34
18350.73 37
18352.01 52
18353.29 45
18354.57 31
18355.85 28
18357.13 34
18358.42 49
18359.70 40
18360.98 42
18362.26 37
18363.54 39
18364.82 45
18366.10 43
18367.38 39
18368.67 38
18369.95 40
18371.23 43
18372.51 48
18373.79 31
18375.07 42
18376.36 37
18377.64 46
18378.92 21
18380.20 31
18381.48 27
18382.77 37
18384.05 47
18385.33 32
18386.61 31
18387.89 45
18389.18 43
18390.46 41
18391.74 39
18393.02 38
18394.31 29
18395.59 45
18396.87 44
18398.15 31
18399.44 32
18400.72 30
18402.00 29
18403.28 34
18404.57 48
18405.85 35
18407.13 43
18408.41 36
18409.70 28
18410.98 43
18412.26 36
18413.55 29
18414.83 29
18416.11 38
18417.40 25
18418.68 45
18419.96 27
18421.25 40
18422.53 28
18423.81 56
18425.10 40
18426.38 25
18427.66 33
18428.95 32
18430.23 40
18431.51 23
18432.80 28
18434.08 33
18435.37 27
18436.65 34
18437.93 31
18439.22 26
18440.50 35
18441.79 26
18443.07 37
18444.35 41
18445.64 33
18446.92 34
18448.21 38
18449.49 25
18450.78 22
18452.06 38
18453.34 25
18454.63 37
18455.91 24
18457.20 39
18458.48 29
18459.77 45
18461.05 42
18462.34 27
18463.62 28
18464.91 32
18466.19 45
18467.48 39
18468.76 31
18470.05 42
18471.33 26
18472.62 38
18473.90 38
18475.19 23
18476.47 39
18477.76 43
18479.04 34
18480.33 32
18481.61 30
18482.90 53
18484.18 40
18485.47 35
18486.76 44
18488.04 38
18489.33 38
18490.61 27
18491.90 30
18493.18 25
18494.47 23
18495.76 36
18497.04 41
18498.33 32
18499.61 30
18500.90 50
18502.19 32
18503.47 52
18504.76 32
18506.05 33
18507.33 34
18508.62 43
18509.90 39
18511.19 42
18512.48 23
18513.76 52
18515.05 45
18516.34 28
18517.62 28
18518.91 32
18520.20 37
18521.48 32
18522.77 27
18524.06 29
18525.35 38
18526.63 43
18527.92 35
18529.21 40
18530.49 40
18531.78 39
18533.07 36
18534.36 36
18535.64 32
18536.93 34
18538.22 30
18539.50 36
18540.79 32
18542.08 45
18543.37 27
18544.66 41
18545.94 43
18547.23 48
18548.52 30
18549.81 42
18551.09 19
18552.38 33
18553.67 24
18554.96 39
18556.25 39
18557.53 37
18558.82 38
18560.11 30
18561.40 52
18562.69 25
18563.98 37
18565.26 30
18566.55 34
18567.84 44
18569.13 56
18570.42 39
18571.71 38
18572.99 43
18574.28 29
18575.57 40
18576.86 42
18578.15 46
18579.44 37
18580.73 42
18582.02 36
18583.31 52
18584.59 39
18585.88 28
18587.17 36
18588.46 32
18589.75 25
18591.04 27
18592.33 28
18593.62 50
18594.91 42
18596.20 48
18597.49 35
18598.78 35
18600.07 36
18601.36 32
18602.65 43
18603.94 48
18605.23 38
18606.52 42
18607.81 38
18609.09 27
18610.38 33
18611.67 22
18612.96 31
18614.25 27
18615.55 38
18616.84 40
18618.13 38
18619.42 38
18620.71 48
18622.00 48
18623.29 32
18624.58 25
18625.87 36
18627.16 41
18628.45 31
18629.74 36
18631.03 32
18632.32 47
18633.61 35
18634.90 67
18636.19 38
18637.48 45
18638.77 38
18640.07 30
18641.36 36
18642.65 41
18643.94 46
18645.23 23
18646.52 27
18647.81 41
18649.10 47
18650.40 33
18651.69 37
18652.98 31
18654.27 38
18655.56 39
18656.85 24
18658.14 23
18659.44 34
18660.73 38
18662.02 39
18663.31 33
18664.60 34
18665.89 49
18667.19 31
18668.48 54
18669.77 28
18671.06 44
18672.35 49
18673.65 50
18674.94 33
18676.23 20
18677.52 37
18678.82 43
18680.11 58
18681.40 33
18682.69 37
18683.99 27
18685.28 45
18686.57 24
18687.86 37
18689.16 32
18690.45 50
18691.74 43
18693.03 43
18694.33 40
18695.62 31
18696.91 37
18698.21 39
18699.50 46
18700.79 37
18702.09 35
18703.38 41
18704.67 53
18705.97 25
18707.26 45
18708.55 34
18709.85 46
18711.14 37
18712.43 38
18713.73 37
18715.02 30
18716.31 38
18717.61 35
18718.90 47
18720.19 41
18721.49 42
18722.78 33
18724.08 27
18725.37 34
18726.66 44
18727.96 43
18729.25 38
18730.55 35
18731.84 42
18733.13 48
18734.43 45
18735.72 40
18737.02 33
18738.31 35
18739.61 29
18740.90 48
18742.19 43
18743.49 39
18744.78 34
18746.08 42
18747.37 42
18748.67 39
18749.96 31
18751.26 43
18752.55 29
18753.85 49
18755.14 32
18756.44 51
18757.73 27
18759.03 41
18760.32 40
18761.62 33
18762.91 36
18764.21 36
18765.50 43
18766.80 29
18768.09 49
18769.39 33
18770.69 34
18771.98 51
18773.28 38
18774.57 40
18775.87 41
18777.16 36
18778.46 28
18779.76 38
18781.05 39
18782.35 29
18783.64 33
18784.94 48
18786.24 38
18787.53 52
18788.83 52
18790.12 40
18791.42 39
18792.72 34
18794.01 40
18795.31 36
18796.61 42
18797.90 38
18799.20 28
18800.49 29
18801.79 48
18803.09 37
18804.38 35
18805.68 26
18806.98 39
18808.28 42
18809.57 44
18810.87 45
18812.17 38
18813.46 35
18814.76 38
18816.06 30
18817.35 24
18818.65 27
18819.95 40
18821.25 43
18822.54 31
18823.84 38
18825.14 21
18826.44 30
18827.73 36
18829.03 41
18830.33 27
18831.63 36
18832.92 32
18834.22 48
18835.52 55
18836.82 43
18838.11 35
18839.41 46
18840.71 33
18842.01 35
18843.31 39
18844.60 31
18845.90 48
18847.20 36
18848.50 40
18849.80 26
18851.10 32
18852.39 32
18853.69 44
18854.99 37
18856.29 33
18857.59 33
18858.89 38
18860.18 37
18861.48 32
18862.78 35
18864.08 33
18865.38 44
18866.68 43
18867.98 57
18869.28 49
18870.58 34
18871.87 29
18873.17 40
18874.47 37
18875.77 36
18877.07 25
18878.37 39
18879.67 33
18880.97 36
18882.27 41
18883.57 33
18884.87 36
18886.17 35
18887.47 43
18888.77 32
18890.07 37
18891.36 39
18892.66 48
18893.96 38
18895.26 37
18896.56 40
18897.86 31
18899.16 46
18900.46 45
18901.76 37
18903.06 26
18904.36 39
18905.66 37
18906.96 36
18908.27 23
18909.57 38
18910.87 31
18912.17 33
18913.47 27
18914.77 45
18916.07 40
18917.37 59
18918.67 27
18919.97 36
18921.27 34
18922.57 35
18923.87 38
18925.17 37
18926.47 32
18927.77 42
18929.08 44
18930.38 29
18931.68 51
18932.98 33
18934.28 34
18935.58 46
18936.88 38
18938.18 25
18939.49 34
18940.79 44
18942.09 51
18943.39 32
18944.69 35
18945.99 45
18947.29 34
18948.60 53
18949.90 37
18951.20 36
18952.50 35
18953.80 43
18955.11 35
18956.41 36
18957.71 37
18959.01 52
18960.31 45
18961.62 38
18962.92 22
18964.22 35
18965.52 28
18966.82 41
18968.13 42
18969.43 25
18970.73 36
18972.03 30
18973.34 39
18974.64 30
18975.94 35
18977.24 30
18978.55 32
18979.85 34
18981.15 38
18982.46 38
18983.76 35
18985.06 33
18986.36 43
18987.67 33
18988.97 29
18990.27 30
18991.58 38
18992.88 43
18994.18 28
18995.49 31
18996.79 31
18998.09 40
18999.40 30
19000.70 25
19002.00 32
19003.31 31
19004.61 36
19005.91 61
19007.22 33
19008.52 24
19009.83 44
19011.13 54
19012.43 39
19013.74 26
19015.04 25
19016.34 32
19017.65 38
19018.95 26
19020.26 26
19021.56 36
19022.87 44
19024.17 28
19025.47 22
19026.78 27
19028.08 23
19029.39 43
19030.69 31
19032.00 33
19033.30 21
19034.61 42
19035.91 29
19037.22 29
19038.52 20
19039.82 27
19041.13 38
19042.43 28
19043.74 24
19045.04 25
19046.35 30
19047.65 35
19048.96 39
19050.26 29
19051.57 31
19052.88 37
19054.18 59
19055.49 36
19056.79 26
19058.10 34
19059.40 47
19060.71 35
19062.01 28
19063.32 22
19064.62 36
19065.93 32
19067.24 19
19068.54 23
19069.85 41
19071.15 39
19072.46 34
19073.77 26
19075.07 32
19076.38 40
19077.68 37
19078.99 38
19080.30 26
19081.60 34
19082.91 40
19084.22 39
19085.52 30
19086.83 21
19088.13 23
19089.44 40
19090.75 48
19092.05 29
19093.36 22
19094.67 30
19095.97 38
19097.28 25
19098.59 28
19099.90 34
19101.20 42
19102.51 33
19103.82 36
19105.12 31
19106.43 32
19107.74 48
19109.04 45
19110.35 34
19111.66 33
19112.97 39
19114.27 44
19115.58 32
19116.89 36
19118.20 35
19119.50 31
19120.81 27
19122.12 25
19123.43 28
19124.73 50
19126.04 30
19127.35 51
19128.66 40
19129.97 29
19131.27 30
19132.58 33
19133.89 35
19135.20 33
19136.51 35
19137.81 48
19139.12 35
19140.43 31
19141.74 25
19143.05 31
19144.36 34
19145.66 28
19146.97 22
19148.28 25
19149.59 41
19150.90 31
19152.21 40
19153.52 21
19154.83 28
19156.13 45
19157.44 27
19158.75 31
19160.06 29
19161.37 29
19162.68 34
19163.99 31
19165.30 37
19166.61 32
19167.92 42
19169.22 36
19170.53 28
19171.84 31
19173.15 28
19174.46 38
19175.77 27
19177.08 32
19178.39 30
19179.70 35
19181.01 37
19182.32 40
19183.63 35
19184.94 23
19186.25 44
19187.56 46
19188.87 26
19190.18 34
19191.49 33
19192.80 37
19194.11 54
19195.42 26
19196.73 37
19198.04 45
19199.35 43
19200.66 30
19201.97 26
19203.28 39
19204.59 33
19205.90 33
19207.21 19
19208.52 25
19209.83 40
19211.14 39
19212.46 32
19213.77 40
19215.08 41
19216.39 37
19217.70 31
19219.01 29
19220.32 23
19221.63 33
19222.94 35
19224.25 40
19225.57 40
19226.88 34
19228.19 29
19229.50 31
19230.81 42
19232.12 37
19233.43 39
19234.75 35
19236.06 38
19237.37 22
19238.68 50
19239.99 32
19241.30 25
19242.62 22
19243.93 23
19245.24 25
19246.55 31
19247.86 28
19249.18 36
19250.49 40
19251.80 35
19253.11 34
19254.42 31
19255.74 37
19257.05 31
19258.36 54
19259.67 30
19260.99 41
19262.30 39
19263.61 31
19264.92 36
19266.24 30
19267.55 35
19268.86 23
19270.17 26
19271.49 37
19272.80 52
19274.11 39
19275.42 31
19276.74 47
19278.05 54
19279.36 29
19280.68 48
19281.99 42
19283.30 35
19284.62 49
19285.93 32
19287.24 34
19288.56 35
19289.87 30
19291.18 30
19292.50 32
19293.81 29
19295.12 36
19296.44 37
19297.75 27
19299.06 29
19300.38 46
19301.69 28
19303.01 25
19304.32 27
19305.63 38
19306.95 34
19308.26 28
19309.58 49
19310.89 36
19312.20 28
19313.52 26
19314.83 36
19316.15 20
19317.46 34
19318.78 29
19320.09 31
19321.41 31
19322.72 41
19324.03 43
19325.35 34
19326.66 40
19327.98 31
19329.29 33
19330.61 26
19331.92 33
19333.24 37
19334.55 42
19335.87 33
19337.18 32
19338.50 32
19339.81 36
19341.13 31
19342.44 31
19343.76 31
19345.07 43
19346.39 29
19347.70 28
19349.02 32
19350.34 34
19351.65 29
19352.97 38
19354.28 34
19355.60 29
19356.91 31
19358.23 29
19359.54 38
19360.86 33
19362.18 22
19363.49 39
19364.81 39
19366.12 32
19367.44 38
19368.76 30
19370.07 26
19371.39 39
19372.71 25
19374.02 32
19375.34 25
19376.65 21
19377.97 22
19379.29 39
19380.60 32
19381.92 20
19383.24 28
19384.55 33
19385.87 37
19387.19 25
19388.50 29
19389.82 29
19391.14 36
19392.45 36
19393.77 31
19395.09 22
19396.41 31
19397.72 46
19399.04 34
19400.36 29
19401.67 33
19402.99 34
19404.31 38
19405.63 28
19406.94 26
19408.26 34
19409.58 35
19410.90 41
19412.21 33
19413.53 22
19414.85 34
19416.17 34
19417.48 38
19418.80 40
19420.12 42
19421.44 39
19422.76 42
19424.07 27
19425.39 33
19426.71 32
19428.03 39
19429.35 31
19430.66 25
19431.98 25
19433.30 46
19434.62 42
19435.94 37
19437.26 30
19438.57 46
19439.89 38
19441.21 41
19442.53 35
19443.85 34
19445.17 41
19446.49 33
19447.81 36
19449.12 48
19450.44 29
19451.76 34
19453.08 36
19454.40 27
19455.72 31
19457.04 38
19458.36 35
19459.68 38
19461.00 26
19462.32 34
19463.63 39
19464.95 49
19466.27 40
19467.59 30
19468.91 36
19470.23 38
19471.55 25
19472.87 40
19474.19 39
19475.51 36
19476.83 30
19478.15 29
19479.47 22
19480.79 29
19482.11 39
19483.43 31
19484.75 37
19486.07 28
19487.39 45
19488.71 32
19490.03 28
19491.35 40
19492.67 38
19493.99 35
19495.31 35
19496.63 13
19497.95 20
19499.27 31
19500.59 26
19501.91 30
19503.24 31
19504.56 30
19505.88 33
19507.20 32
19508.52 34
19509.84 35
19511.16 38
19512.48 24
19513.80 31
19515.12 25
19516.44 28
19517.77 27
19519.09 28
19520.41 40
19521.73 33
19523.05 30
19524.37 27
19525.69 31
19527.02 26
19528.34 29
19529.66 32
19530.98 31
19532.30 42
19533.62 41
19534.95 30
19536.27 40
19537.59 25
19538.91 36
19540.23 24
19541.56 27
19542.88 45
19544.20 38
19545.52 39
19546.84 40
19548.17 23
19549.49 35
19550.81 45
19552.13 27
19553.46 40
19554.78 29
19556.10 35
19557.42 60
19558.75 18
19560.07 29
19561.39 30
19562.71 41
19564.04 37
19565.36 30
19566.68 21
19568.00 24
19569.33 32
19570.65 26
19571.97 32
19573.30 21
19574.62 42
19575.94 28
19577.27 30
19578.59 30
19579.91 42
19581.24 30
19582.56 27
19583.88 37
19585.21 29
19586.53 30
19587.85 37
19589.18 31
19590.50 23
19591.82 38
19593.15 31
19594.47 33
19595.80 32
19597.12 45
19598.44 42
19599.77 45
19601.09 33
19602.42 39
19603.74 38
19605.06 34
19606.39 37
19607.71 27
19609.04 22
19610.36 31
19611.69 53
19613.01 44
19614.33 26
19615.66 29
19616.98 28
19618.31 44
19619.63 29
19620.96 20
19622.28 40
19623.61 30
19624.93 32
19626.26 25
19627.58 24
19628.91 26
19630.23 39
19631.56 39
19632.88 32
19634.21 20
19635.53 33
19636.86 36
19638.18 31
19639.51 30
19640.83 39
19642.16 27
19643.48 47
19644.81 28
19646.14 32
19647.46 24
19648.79 19
19650.11 26
19651.44 25
19652.76 37
19654.09 36
19655.42 31
19656.74 32
19658.07 37
19659.39 36
19660.72 40
19662.05 33
19663.37 24
19664.70 27
19666.02 28
19667.35 36
19668.68 46
19670.00 26
19671.33 29
19672.66 41
19673.98 28
19675.31 22
19676.64 25
19677.96 32
19679.29 19
19680.62 34
19681.94 26
19683.27 30
19684.60 26
19685.92 30
19687.25 23
19688.58 24
19689.90 20
19691.23 40
19692.56 37
19693.88 31
19695.21 26
19696.54 32
19697.87 44
19699.19 39
19700.52 21
19701.85 21
19703.18 46
19704.50 34
19705.83 26
19707.16 23
19708.49 22
19709.81 19
19711.14 35
19712.47 27
19713.80 33
19715.13 44
19716.45 34
19717.78 41
19719.11 33
19720.44 28
19721.77 34
19723.09 47
19724.42 36
19725.75 24
19727.08 26
19728.41 38
19729.74 27
19731.06 32
19732.39 44
19733.72 42
19735.05 28
19736.38 33
19737.71 29
19739.04 23
19740.36 32
19741.69 36
19743.02 39
19744.35 29
19745.68 50
19747.01 25
19748.34 33
19749.67 32
19751.00 37
19752.32 28
19753.65 28
19754.98 29
19756.31 41
19757.64 31
19758.97 44
19760.30 29
19761.63 30
19762.96 31
19764.29 34
19765.62 42
19766.95 28
19768.28 32
19769.61 34
19770.94 45
19772.27 27
19773.60 29
19774.93 46
19776.26 47
19777.59 39
19778.92 35
19780.25 33
19781.58 30
19782.91 27
19784.24 23
19785.57 32
19786.90 38
19788.23 36
19789.56 35
19790.89 31
19792.22 32
19793.55 41
19794.88 35
19796.21 34
19797.54 42
19798.87 28
19800.20 25
19801.53 29
19802.87 33
19804.20 45
19805.53 31
19806.86 28
19808.19 31
19809.52 32
19810.85 27
19812.18 19
19813.51 35
19814.85 41
19816.18 42
19817.51 41
19818.84 26
19820.17 28
19821.50 35
19822.83 21
19824.17 27
19825.50 46
19826.83 35
19828.16 38
19829.49 27
19830.82 37
19832.16 28
19833.49 35
19834.82 39
19836.15 39
19837.48 29
19838.82 39
19840.15 53
19841.48 39
19842.81 30
19844.14 42
19845.48 48
19846.81 39
19848.14 43
19849.47 28
19850.81 35
19852.14 26
19853.47 34
19854.80 39
19856.14 36
19857.47 33
19858.80 35
19860.14 32
19861.47 41
19862.80 32
19864.13 37
19865.47 29
19866.80 29
19868.13 24
19869.47 19
19870.80 43
19872.13 32
19873.47 25
19874.80 36
19876.13 24
19877.47 38
19878.80 32
19880.13 41
19881.47 13
19882.80 37
19884.13 42
19885.47 26
19886.80 37
19888.13 38
19889.47 26
19890.80 38
19892.14 25
19893.47 30
19894.80 32
19896.14 30
19897.47 34
19898.81 35
19900.14 33
19901.47 36
19902.81 29
19904.14 26
19905.48 23
19906.81 38
19908.15 40
19909.48 35
19910.81 33
19912.15 29
19913.48 35
19914.82 52
19916.15 30
19917.49 22
19918.82 23
19920.16 24
19921.49 42
19922.83 25
19924.16 32
19925.50 38
19926.83 32
19928.17 35
19929.50 28
19930.84 33
19932.17 27
19933.51 19
19934.84 32
19936.18 28
19937.51 22
19938.85 38
19940.18 32
19941.52 29
19942.86 25
19944.19 20
19945.53 20
19946.86 27
19948.20 29
19949.53 23
19950.87 41
19952.21 31
19953.54 39
19954.88 35
19956.21 34
19957.55 30
19958.89 31
19960.22 28
19961.56 41
19962.90 34
19964.23 39
19965.57 31
19966.90 28
19968.24 49
19969.58 34
19970.91 29
19972.25 22
19973.59 34
19974.92 45
19976.26 22
19977.60 25
19978.93 32
19980.27 43
19981.61 35
19982.94 30
19984.28 31
19985.62 36
19986.96 40
19988.29 40
19989.63 29
19990.97 28
19992.30 43
19993.64 44
19994.98 26
19996.32 29
19997.65 33
19998.99 30
20000.33 37
20001.67 27
20003.00 11
20004.34 36
20005.68 39
20007.02 41
20008.35 34
20009.69 32
20011.03 31
20012.37 31
20013.71 41
20015.04 32
20016.38 23
20017.72 32
20019.06 39
20020.40 36
20021.73 31
20023.07 25
20024.41 36
20025.75 37
20027.09 32
20028.43 39
20029.77 49
20031.10 32
20032.44 36
20033.78 27
20035.12 22
20036.46 22
20037.80 30
20039.14 48
20040.47 38
20041.81 50
20043.15 28
20044.49 42
20045.83 30
20047.17 27
20048.51 33
20049.85 31
20051.19 38
20052.53 37
20053.87 21
20055.21 49
20056.54 27
20057.88 44
20059.22 41
20060.56 36
20061.90 44
20063.24 48
20064.58 37
20065.92 34
20067.26 35
20068.60 31
20069.94 39
20071.28 42
20072.62 36
20073.96 32
20075.30 35
20076.64 39
20077.98 32
20079.32 41
20080.66 30
20082.00 25
20083.34 46
20084.68 30
20086.02 32
20087.36 37
20088.70 29
20090.04 32
20091.38 44
20092.73 43
20094.07 26
20095.41 26
20096.75 31
20098.09 47
20099.43 35
20100.77 20
20102.11 40
20103.45 34
20104.79 41
20106.13 38
20107.48 34
20108.82 40
20110.16 34
20111.50 38
20112.84 30
20114.18 29
20115.52 31
20116.86 22
20118.21 42
20119.55 38
20120.89 27
20122.23 44
20123.57 32
20124.91 34
20126.26 34
20127.60 32
20128.94 35
20130.28 26
20131.62 19
20132.96 27
20134.31 31
20135.65 37
