# Supplementary material for: MALDI-TOF MS typing enables the classification of brewing yeasts of the genus Saccharomyces to major beer styles
Source: PLoS One. 2017 Aug 9;12(8):e0181694. doi: 10.1371/journal.pone.0181694 (PMC5549903; doi:10.1371/journal.pone.0181694)
Supplement: S2 File — The directory includes 90 raw files and was zipped to “.zip”; the folder has three strains with 30 spectra per strain; S1 Text explains the raw files with an example and Table 1 represents the yeast strains used within the experiment. (ZIP) [file pone.0181694.s005.zip › 4-6/30255-175-OG-WB-WB-YPG-18h-E-E_2015-07-21__0_B6_1.dat]

2000.14 1205
2000.56 1173
2000.98 1193
2001.40 1388
2001.83 1195
2002.25 1272
2002.67 1220
2003.09 1088
2003.51 1134
2003.93 1187
2004.36 1139
2004.78 1287
2005.20 1154
2005.62 1173
2006.05 1257
2006.47 1201
2006.89 1209
2007.31 1152
2007.73 1171
2008.16 1090
2008.58 1114
2009.00 1056
2009.42 1225
2009.85 1331
2010.27 1362
2010.69 1183
2011.12 1291
2011.54 1214
2011.96 1323
2012.38 1183
2012.81 1175
2013.23 1182
2013.65 1104
2014.08 1176
2014.50 1038
2014.92 1094
2015.35 1158
2015.77 1100
2016.19 1095
2016.62 1192
2017.04 1232
2017.46 1226
2017.89 1054
2018.31 1167
2018.73 1225
2019.16 1159
2019.58 1126
2020.00 1230
2020.43 1129
2020.85 1325
2021.27 1280
2021.70 1359
2022.12 1237
2022.55 1159
2022.97 1128
2023.39 1165
2023.82 1063
2024.24 1038
2024.67 1082
2025.09 1221
2025.52 1060
2025.94 1121
2026.36 1129
2026.79 1016
2027.21 1146
2027.64 1056
2028.06 1003
2028.49 1123
2028.91 1190
2029.34 1082
2029.76 1042
2030.19 1035
2030.61 936
2031.03 1080
2031.46 1076
2031.88 1034
2032.31 997
2032.73 1081
2033.16 1019
2033.58 1002
2034.01 1052
2034.44 1147
2034.86 1253
2035.29 1251
2035.71 990
2036.14 1012
2036.56 1013
2036.99 944
2037.41 1085
2037.84 1295
2038.26 1165
2038.69 1231
2039.12 1107
2039.54 1031
2039.97 1019
2040.39 1098
2040.82 1076
2041.24 1084
2041.67 1188
2042.10 1193
2042.52 1123
2042.95 998
2043.37 969
2043.80 964
2044.23 1138
2044.65 1173
2045.08 1230
2045.51 1245
2045.93 1219
2046.36 1167
2046.79 1266
2047.21 1374
2047.64 1192
2048.07 1199
2048.49 1433
2048.92 1245
2049.35 1081
2049.77 1149
2050.20 1087
2050.63 1231
2051.05 1267
2051.48 1116
2051.91 1192
2052.33 958
2052.76 1076
2053.19 1109
2053.62 1099
2054.04 1078
2054.47 1060
2054.90 1134
2055.32 1143
2055.75 973
2056.18 1106
2056.61 1070
2057.03 1042
2057.46 1197
2057.89 1213
2058.32 1176
2058.75 1287
2059.17 1322
2059.60 1169
2060.03 1245
2060.46 1382
2060.88 1289
2061.31 1101
2061.74 1170
2062.17 1133
2062.60 1055
2063.02 1255
2063.45 1284
2063.88 1334
2064.31 1462
2064.74 1557
2065.17 1560
2065.59 1339
2066.02 1340
2066.45 1395
2066.88 1351
2067.31 1434
2067.74 1405
2068.17 1248
2068.60 1321
2069.02 1151
2069.45 1152
2069.88 1228
2070.31 1305
2070.74 1115
2071.17 1089
2071.60 1108
2072.03 1102
2072.46 1001
2072.89 995
2073.31 1113
2073.74 1159
2074.17 1155
2074.60 1207
2075.03 1120
2075.46 1081
2075.89 1221
2076.32 1237
2076.75 1131
2077.18 1222
2077.61 1102
2078.04 1071
2078.47 1230
2078.90 1339
2079.33 1190
2079.76 1250
2080.19 1207
2080.62 1272
2081.05 1230
2081.48 1142
2081.91 1028
2082.34 1040
2082.77 1079
2083.20 1296
2083.63 1258
2084.06 1146
2084.49 1096
2084.92 1120
2085.35 1034
2085.78 916
2086.21 1066
2086.64 1091
2087.07 1074
2087.50 1156
2087.94 1009
2088.37 1021
2088.80 1204
2089.23 1105
2089.66 1035
2090.09 1031
2090.52 995
2090.95 1092
2091.38 1046
2091.81 1174
2092.25 1164
2092.68 1065
2093.11 958
2093.54 1280
2093.97 1342
2094.40 1081
2094.83 1114
2095.27 1103
2095.70 1163
2096.13 1102
2096.56 1066
2096.99 1102
2097.42 1103
2097.86 1079
2098.29 1029
2098.72 1048
2099.15 1123
2099.58 901
2100.01 999
2100.45 1033
2100.88 972
2101.31 989
2101.74 983
2102.18 1017
2102.61 1047
2103.04 1033
2103.47 1005
2103.90 1046
2104.34 1138
2104.77 1055
2105.20 1100
2105.63 1124
2106.07 1061
2106.50 1102
2106.93 1198
2107.37 1123
2107.80 1167
2108.23 1096
2108.66 934
2109.10 1124
2109.53 1134
2109.96 1071
2110.40 1001
2110.83 953
2111.26 1059
2111.70 1023
2112.13 996
2112.56 959
2113.00 1075
2113.43 976
2113.86 1216
2114.30 1239
2114.73 1164
2115.16 855
2115.60 844
2116.03 1034
2116.46 1120
2116.90 999
2117.33 978
2117.77 1019
2118.20 872
2118.63 926
2119.07 965
2119.50 961
2119.94 986
2120.37 1068
2120.80 932
2121.24 1007
2121.67 865
2122.11 1014
2122.54 1047
2122.97 1112
2123.41 1026
2123.84 1034
2124.28 974
2124.71 971
2125.15 1061
2125.58 1111
2126.02 971
2126.45 901
2126.89 967
2127.32 1015
2127.76 1034
2128.19 1203
2128.63 1127
2129.06 1094
2129.50 1156
2129.93 1139
2130.37 1201
2130.80 1238
2131.24 1129
2131.67 1200
2132.11 1160
2132.54 1244
2132.98 1203
2133.41 1144
2133.85 1137
2134.28 1149
2134.72 1098
2135.16 971
2135.59 1225
2136.03 1164
2136.46 1050
2136.90 1031
2137.33 1055
2137.77 1045
2138.21 960
2138.64 935
2139.08 1071
2139.51 1151
2139.95 1167
2140.39 1052
2140.82 1143
2141.26 991
2141.69 819
2142.13 936
2142.57 990
2143.00 1113
2143.44 981
2143.88 1053
2144.31 1006
2144.75 1155
2145.19 1033
2145.62 1007
2146.06 972
2146.50 979
2146.93 1100
2147.37 1190
2147.81 1164
2148.24 1227
2148.68 1324
2149.12 1231
2149.56 1202
2149.99 1161
2150.43 1228
2150.87 1143
2151.30 1222
2151.74 1262
2152.18 1289
2152.62 1286
2153.05 1239
2153.49 1174
2153.93 1155
2154.37 1070
2154.80 1080
2155.24 1145
2155.68 1101
2156.12 1026
2156.55 1152
2156.99 1198
2157.43 1251
2157.87 1094
2158.31 1223
2158.74 1114
2159.18 1082
2159.62 1083
2160.06 1107
2160.50 1126
2160.93 1195
2161.37 1128
2161.81 1029
2162.25 1009
2162.69 1129
2163.13 1156
2163.57 1115
2164.00 1075
2164.44 1091
2164.88 1112
2165.32 1250
2165.76 1115
2166.20 1074
2166.64 1030
2167.07 1166
2167.51 1285
2167.95 1218
2168.39 1224
2168.83 1009
2169.27 1107
2169.71 1150
2170.15 1153
2170.59 1250
2171.03 1207
2171.47 1153
2171.91 1226
2172.34 1159
2172.78 1355
2173.22 1451
2173.66 1349
2174.10 1415
2174.54 1538
2174.98 1404
2175.42 1491
2175.86 1560
2176.30 1533
2176.74 1575
2177.18 1426
2177.62 1377
2178.06 1411
2178.50 1258
2178.94 1110
2179.38 1306
2179.82 1283
2180.26 1257
2180.70 1156
2181.14 1105
2181.58 1105
2182.02 1134
2182.46 1124
2182.90 1210
2183.34 1065
2183.78 1092
2184.22 1068
2184.67 945
2185.11 1060
2185.55 1069
2185.99 1171
2186.43 1175
2186.87 1140
2187.31 1141
2187.75 1088
2188.19 993
2188.63 1123
2189.07 1184
2189.52 1260
2189.96 1128
2190.40 951
2190.84 1011
2191.28 1179
2191.72 1145
2192.16 1251
2192.60 1318
2193.05 1232
2193.49 1361
2193.93 1323
2194.37 1290
2194.81 1220
2195.25 1217
2195.70 1413
2196.14 1299
2196.58 1350
2197.02 1370
2197.46 1333
2197.91 1272
2198.35 1234
2198.79 1307
2199.23 1116
2199.67 1034
2200.12 1245
2200.56 1216
2201.00 1182
2201.44 1276
2201.89 1215
2202.33 1136
2202.77 1163
2203.21 1156
2203.66 1240
2204.10 1280
2204.54 1243
2204.98 1190
2205.43 1248
2205.87 1168
2206.31 1272
2206.75 1399
2207.20 1348
2207.64 1324
2208.08 1241
2208.53 1159
2208.97 1258
2209.41 1142
2209.86 1128
2210.30 1186
2210.74 1212
2211.19 1217
2211.63 1216
2212.07 1138
2212.52 1336
2212.96 1138
2213.40 1207
2213.85 1224
2214.29 1256
2214.73 1225
2215.18 1236
2215.62 1109
2216.06 1268
2216.51 1136
2216.95 1097
2217.40 1151
2217.84 1032
2218.28 1102
2218.73 1082
2219.17 1175
2219.62 1206
2220.06 1001
2220.51 994
2220.95 1115
2221.39 1315
2221.84 1416
2222.28 1287
2222.73 1193
2223.17 1199
2223.62 1212
2224.06 1242
2224.51 1206
2224.95 1346
2225.39 1245
2225.84 1261
2226.28 1401
2226.73 1228
2227.17 1140
2227.62 1361
2228.06 1369
2228.51 1425
2228.95 1324
2229.40 1395
2229.84 1251
2230.29 1328
2230.73 1165
2231.18 1117
2231.63 1292
2232.07 1338
2232.52 1430
2232.96 1402
2233.41 1249
2233.85 1281
2234.30 1351
2234.74 1267
2235.19 1237
2235.64 1335
2236.08 1307
2236.53 1228
2236.97 1145
2237.42 1041
2237.87 1000
2238.31 1093
2238.76 1199
2239.20 1140
2239.65 1101
2240.10 1130
2240.54 1186
2240.99 1183
2241.43 973
2241.88 755
2242.33 882
2242.77 946
2243.22 956
2243.67 931
2244.11 866
2244.56 1095
2245.01 1079
2245.45 1134
2245.90 1067
2246.35 996
2246.79 1152
2247.24 967
2247.69 1009
2248.13 1113
2248.58 992
2249.03 1139
2249.48 1143
2249.92 979
2250.37 932
2250.82 953
2251.27 1034
2251.71 960
2252.16 1074
2252.61 1040
2253.05 1086
2253.50 1004
2253.95 1042
2254.40 1050
2254.85 997
2255.29 1087
2255.74 1100
2256.19 1007
2256.64 1083
2257.08 1000
2257.53 995
2257.98 1097
2258.43 1005
2258.88 988
2259.32 1170
2259.77 1110
2260.22 1005
2260.67 1120
2261.12 1193
2261.57 1095
2262.01 1105
2262.46 1134
2262.91 1049
2263.36 1170
2263.81 1051
2264.26 1043
2264.71 1106
2265.15 1074
2265.60 1074
2266.05 1103
2266.50 1084
2266.95 1174
2267.40 1132
2267.85 1057
2268.30 1154
2268.75 1051
2269.19 1009
2269.64 1108
2270.09 1238
2270.54 1251
2270.99 1209
2271.44 1253
2271.89 1392
2272.34 1419
2272.79 1302
2273.24 1333
2273.69 1397
2274.14 1197
2274.59 1189
2275.04 1192
2275.49 1121
2275.94 1111
2276.39 1106
2276.84 1067
2277.29 1090
2277.74 1090
2278.19 1116
2278.64 1193
2279.09 1033
2279.54 967
2279.99 1024
2280.44 1026
2280.89 955
2281.34 966
2281.79 1077
2282.24 1127
2282.69 1109
2283.14 1134
2283.59 1002
2284.04 1053
2284.49 1084
2284.94 1189
2285.39 994
2285.84 1101
2286.29 1159
2286.74 1150
2287.19 1271
2287.65 1316
2288.10 1324
2288.55 1312
2289.00 1365
2289.45 1460
2289.90 1768
2290.35 1608
2290.80 1863
2291.25 1790
2291.71 1857
2292.16 1935
2292.61 1688
2293.06 1606
2293.51 1606
2293.96 1518
2294.41 1398
2294.87 1523
2295.32 1288
2295.77 1154
2296.22 1216
2296.67 1195
2297.12 1255
2297.58 1002
2298.03 1022
2298.48 1157
2298.93 1164
2299.38 1043
2299.84 1123
2300.29 1081
2300.74 1055
2301.19 1065
2301.65 1168
2302.10 1122
2302.55 940
2303.00 1058
2303.46 1027
2303.91 906
2304.36 1048
2304.81 1042
2305.27 1210
2305.72 969
2306.17 1028
2306.62 1065
2307.08 1237
2307.53 1209
2307.98 1216
2308.44 1279
2308.89 1266
2309.34 1426
2309.79 1412
2310.25 1284
2310.70 1439
2311.15 1461
2311.61 1550
2312.06 1282
2312.51 1282
2312.97 1347
2313.42 1310
2313.87 1203
2314.33 1179
2314.78 1226
2315.24 1188
2315.69 1087
2316.14 1064
2316.60 1039
2317.05 1145
2317.50 1346
2317.96 1249
2318.41 1113
2318.87 1147
2319.32 1147
2319.77 1193
2320.23 1200
2320.68 1282
2321.14 1153
2321.59 1190
2322.05 1222
2322.50 1265
2322.95 1376
2323.41 1294
2323.86 1455
2324.32 1502
2324.77 1615
2325.23 1761
2325.68 1707
2326.14 1638
2326.59 1585
2327.05 1676
2327.50 1467
2327.96 1432
2328.41 1460
2328.86 1253
2329.32 1214
2329.78 1268
2330.23 1192
2330.69 1196
2331.14 1250
2331.60 1160
2332.05 1130
2332.51 1421
2332.96 1235
2333.42 1040
2333.87 1027
2334.33 1170
2334.78 1168
2335.24 1187
2335.69 1211
2336.15 1058
2336.61 1093
2337.06 1070
2337.52 1242
2337.97 1204
2338.43 1088
2338.89 1155
2339.34 1152
2339.80 1305
2340.25 1113
2340.71 1216
2341.17 1207
2341.62 1206
2342.08 1164
2342.53 1039
2342.99 1043
2343.45 955
2343.90 1075
2344.36 1179
2344.82 1103
2345.27 1171
2345.73 1137
2346.19 1179
2346.64 1174
2347.10 1160
2347.56 1209
2348.01 1176
2348.47 1209
2348.93 1146
2349.38 1110
2349.84 1123
2350.30 1159
2350.76 1229
2351.21 997
2351.67 1081
2352.13 1098
2352.58 1063
2353.04 982
2353.50 988
2353.96 961
2354.41 955
2354.87 1086
2355.33 1112
2355.79 1021
2356.24 1022
2356.70 940
2357.16 1183
2357.62 1169
2358.08 1019
2358.53 1057
2358.99 1102
2359.45 1210
2359.91 1022
2360.37 1155
2360.82 1218
2361.28 1158
2361.74 1135
2362.20 1251
2362.66 1238
2363.11 1178
2363.57 1093
2364.03 1221
2364.49 1196
2364.95 1141
2365.41 1095
2365.86 1110
2366.32 1137
2366.78 1056
2367.24 1030
2367.70 1057
2368.16 1239
2368.62 1157
2369.08 1078
2369.54 895
2369.99 1084
2370.45 1095
2370.91 1113
2371.37 1229
2371.83 1292
2372.29 1203
2372.75 1190
2373.21 1220
2373.67 1240
2374.13 1150
2374.59 1231
2375.05 1173
2375.51 1366
2375.96 1270
2376.42 1189
2376.88 1142
2377.34 1088
2377.80 1174
2378.26 1233
2378.72 1204
2379.18 1161
2379.64 1152
2380.10 1067
2380.56 1071
2381.02 1195
2381.48 1051
2381.94 1022
2382.40 1074
2382.86 1112
2383.32 1043
2383.78 1000
2384.24 1018
2384.70 1118
2385.17 1155
2385.63 1111
2386.09 1120
2386.55 1057
2387.01 1051
2387.47 1022
2387.93 1075
2388.39 1167
2388.85 1031
2389.31 1152
2389.77 1137
2390.23 1216
2390.69 1121
2391.15 1111
2391.62 1216
2392.08 1122
2392.54 1125
2393.00 1122
2393.46 1267
2393.92 1215
2394.38 1160
2394.84 1190
2395.31 1134
2395.77 1065
2396.23 1192
2396.69 1119
2397.15 1113
2397.61 1012
2398.08 1078
2398.54 1213
2399.00 1003
2399.46 1107
2399.92 1143
2400.38 1179
2400.85 1127
2401.31 1134
2401.77 1170
2402.23 1083
2402.69 1048
2403.16 1083
2403.62 1126
2404.08 1080
2404.54 1136
2405.01 1171
2405.47 1053
2405.93 1097
2406.39 1119
2406.86 982
2407.32 974
2407.78 1177
2408.24 1052
2408.71 1066
2409.17 914
2409.63 1015
2410.09 927
2410.56 943
2411.02 962
2411.48 1016
2411.95 945
2412.41 1016
2412.87 1091
2413.34 1077
2413.80 908
2414.26 1003
2414.73 1028
2415.19 1088
2415.65 991
2416.12 1077
2416.58 1119
2417.04 1149
2417.51 1227
2417.97 1189
2418.43 1160
2418.90 1117
2419.36 1006
2419.82 1056
2420.29 995
2420.75 1068
2421.22 1156
2421.68 1070
2422.14 1123
2422.61 1131
2423.07 1221
2423.54 1249
2424.00 1116
2424.47 1017
2424.93 912
2425.39 970
2425.86 1137
2426.32 1194
2426.79 1085
2427.25 1063
2427.72 1057
2428.18 996
2428.65 953
2429.11 1021
2429.57 1039
2430.04 949
2430.50 1063
2430.97 1105
2431.43 1108
2431.90 1005
2432.36 1108
2432.83 1016
2433.29 996
2433.76 1154
2434.22 1142
2434.69 1104
2435.15 1003
2435.62 1077
2436.09 1078
2436.55 1016
2437.02 1050
2437.48 1010
2437.95 1029
2438.41 1157
2438.88 1064
2439.34 1101
2439.81 1210
2440.28 1181
2440.74 1143
2441.21 1198
2441.67 1255
2442.14 1190
2442.60 1129
2443.07 1200
2443.54 1141
2444.00 1059
2444.47 1114
2444.94 1050
2445.40 1054
2445.87 1041
2446.33 1008
2446.80 1019
2447.27 957
2447.73 1033
2448.20 981
2448.67 1075
2449.13 1037
2449.60 1016
2450.07 1065
2450.53 985
2451.00 1009
2451.47 1009
2451.93 972
2452.40 936
2452.87 1053
2453.33 1206
2453.80 1138
2454.27 939
2454.74 1001
2455.20 1117
2455.67 1125
2456.14 1008
2456.60 982
2457.07 956
2457.54 878
2458.01 1037
2458.47 1164
2458.94 1071
2459.41 1063
2459.88 1077
2460.34 1003
2460.81 1119
2461.28 1028
2461.75 1009
2462.21 1000
2462.68 963
2463.15 1044
2463.62 871
2464.09 995
2464.55 1053
2465.02 1098
2465.49 915
2465.96 947
2466.43 1049
2466.90 1077
2467.36 1084
2467.83 1032
2468.30 999
2468.77 1011
2469.24 1116
2469.71 1138
2470.17 1050
2470.64 1053
2471.11 1035
2471.58 890
2472.05 935
2472.52 930
2472.99 893
2473.46 765
2473.93 943
2474.39 968
2474.86 949
2475.33 1020
2475.80 977
2476.27 996
2476.74 1031
2477.21 970
2477.68 920
2478.15 979
2478.62 920
2479.09 931
2479.56 986
2480.03 1134
2480.49 1057
2480.96 1042
2481.43 1037
2481.90 950
2482.37 923
2482.84 829
2483.31 923
2483.78 1203
2484.25 1104
2484.72 950
2485.19 1165
2485.66 1055
2486.13 1044
2486.60 1011
2487.07 1158
2487.54 1105
2488.01 1184
2488.48 1087
2488.95 1112
2489.43 1175
2489.90 1059
2490.37 1066
2490.84 1174
2491.31 1234
2491.78 1091
2492.25 1046
2492.72 1060
2493.19 898
2493.66 1179
2494.13 1396
2494.60 1115
2495.07 1047
2495.54 973
2496.02 947
2496.49 973
2496.96 994
2497.43 854
2497.90 860
2498.37 1014
2498.84 949
2499.31 1157
2499.79 995
2500.26 923
2500.73 1051
2501.20 1079
2501.67 1031
2502.14 906
2502.61 926
2503.09 949
2503.56 889
2504.03 1142
2504.50 1035
2504.97 993
2505.45 1102
2505.92 1194
2506.39 988
2506.86 954
2507.33 1063
2507.81 1038
2508.28 1076
2508.75 1026
2509.22 1297
2509.69 1242
2510.17 1216
2510.64 1160
2511.11 1191
2511.58 1305
2512.06 1269
2512.53 1287
2513.00 1308
2513.47 1324
2513.95 1384
2514.42 1180
2514.89 1134
2515.37 1168
2515.84 1118
2516.31 1135
2516.78 1186
2517.26 1148
2517.73 1065
2518.20 1029
2518.68 1139
2519.15 1216
2519.62 1011
2520.10 877
2520.57 946
2521.04 1085
2521.52 1064
2521.99 1130
2522.46 1009
2522.94 1043
2523.41 1126
2523.89 928
2524.36 1000
2524.83 1125
2525.31 1068
2525.78 892
2526.25 967
2526.73 1176
2527.20 1272
2527.68 1245
2528.15 1085
2528.62 1224
2529.10 1176
2529.57 1273
2530.05 1261
2530.52 1198
2531.00 1136
2531.47 1025
2531.94 1110
2532.42 1225
2532.89 1180
2533.37 1116
2533.84 1139
2534.32 1198
2534.79 1052
2535.27 1065
2535.74 982
2536.22 997
2536.69 931
2537.17 826
2537.64 1006
2538.12 974
2538.59 1136
2539.07 1153
2539.54 1141
2540.02 987
2540.49 1202
2540.97 1187
2541.44 1172
2541.92 1062
2542.39 1131
2542.87 1177
2543.34 1157
2543.82 1090
2544.29 1154
2544.77 1229
2545.25 1266
2545.72 1208
2546.20 1108
2546.67 1025
2547.15 1299
2547.62 1266
2548.10 1200
2548.58 1230
2549.05 1248
2549.53 1316
2550.00 1395
2550.48 1293
2550.96 1242
2551.43 1422
2551.91 1203
2552.39 1199
2552.86 1208
2553.34 1296
2553.82 1181
2554.29 1116
2554.77 1206
2555.24 1242
2555.72 1127
2556.20 1152
2556.67 1106
2557.15 1127
2557.63 1210
2558.11 1023
2558.58 972
2559.06 1020
2559.54 1062
2560.01 1054
2560.49 1188
2560.97 1054
2561.44 1160
2561.92 1211
2562.40 1103
2562.88 1038
2563.35 1108
2563.83 1144
2564.31 1127
2564.79 934
2565.26 1085
2565.74 957
2566.22 1144
2566.70 1146
2567.17 1063
2567.65 1128
2568.13 916
2568.61 892
2569.09 1031
2569.56 913
2570.04 938
2570.52 930
2571.00 1044
2571.48 1066
2571.95 1153
2572.43 1051
2572.91 1054
2573.39 965
2573.87 978
2574.35 910
2574.82 1042
2575.30 925
2575.78 908
2576.26 872
2576.74 839
2577.22 914
2577.70 999
2578.17 916
2578.65 1100
2579.13 1066
2579.61 950
2580.09 1000
2580.57 936
2581.05 1044
2581.53 1007
2582.01 1019
2582.48 955
2582.96 955
2583.44 976
2583.92 980
2584.40 977
2584.88 1029
2585.36 1194
2585.84 1090
2586.32 1079
2586.80 1101
2587.28 1093
2587.76 960
2588.24 1083
2588.72 1042
2589.20 1020
2589.68 1102
2590.16 1054
2590.64 958
2591.12 970
2591.60 1051
2592.08 977
2592.56 1092
2593.04 1094
2593.52 999
2594.00 953
2594.48 959
2594.96 1070
2595.44 1018
2595.92 946
2596.40 1055
2596.88 1131
2597.36 1061
2597.84 907
2598.32 1099
2598.80 1016
2599.28 973
2599.76 832
2600.24 803
2600.72 968
2601.21 962
2601.69 958
2602.17 944
2602.65 902
2603.13 1030
2603.61 1080
2604.09 1111
2604.57 1049
2605.05 1065
2605.54 1021
2606.02 913
2606.50 1015
2606.98 1013
2607.46 1096
2607.94 1082
2608.42 975
2608.91 906
2609.39 873
2609.87 1040
2610.35 977
2610.83 846
2611.31 873
2611.80 936
2612.28 851
2612.76 844
2613.24 865
2613.72 954
2614.21 931
2614.69 889
2615.17 824
2615.65 957
2616.13 859
2616.62 978
2617.10 1005
2617.58 956
2618.06 1036
2618.55 1023
2619.03 1024
2619.51 1083
2619.99 988
2620.48 926
2620.96 1012
2621.44 1036
2621.92 943
2622.41 1031
2622.89 1019
2623.37 1052
2623.86 1182
2624.34 1170
2624.82 894
2625.31 1000
2625.79 952
2626.27 1023
2626.75 1083
2627.24 1224
2627.72 1067
2628.20 981
2628.69 1060
2629.17 1052
2629.66 1039
2630.14 1053
2630.62 1068
2631.11 1110
2631.59 1265
2632.07 1233
2632.56 1116
2633.04 1056
2633.52 1205
2634.01 1092
2634.49 1038
2634.98 953
2635.46 1095
2635.94 1017
2636.43 1040
2636.91 997
2637.40 1047
2637.88 1076
2638.37 1071
2638.85 1005
2639.33 1001
2639.82 960
2640.30 1041
2640.79 1018
2641.27 924
2641.76 1147
2642.24 1004
2642.73 1005
2643.21 1045
2643.70 1009
2644.18 951
2644.67 915
2645.15 1055
2645.64 990
2646.12 1112
2646.61 1055
2647.09 1000
2647.58 828
2648.06 1089
2648.55 1003
2649.03 966
2649.52 981
2650.00 1127
2650.49 926
2650.97 879
2651.46 1009
2651.94 1051
2652.43 1029
2652.92 901
2653.40 1023
2653.89 974
2654.37 853
2654.86 1008
2655.34 998
2655.83 994
2656.32 1036
2656.80 930
2657.29 920
2657.77 836
2658.26 928
2658.75 975
2659.23 982
2659.72 1055
2660.21 1075
2660.69 1058
2661.18 959
2661.66 893
2662.15 970
2662.64 925
2663.12 1027
2663.61 1001
2664.10 1009
2664.58 1041
2665.07 1152
2665.56 1037
2666.04 996
2666.53 997
2667.02 972
2667.50 993
2667.99 933
2668.48 1043
2668.97 1122
2669.45 1021
2669.94 1082
2670.43 991
2670.91 1131
2671.40 1101
2671.89 996
2672.38 1080
2672.86 1263
2673.35 1200
2673.84 1218
2674.33 1304
2674.81 1244
2675.30 1426
2675.79 1456
2676.28 1362
2676.77 1375
2677.25 1258
2677.74 1179
2678.23 1228
2678.72 1169
2679.21 1085
2679.69 973
2680.18 931
2680.67 890
2681.16 893
2681.65 930
2682.13 1035
2682.62 975
2683.11 949
2683.60 849
2684.09 874
2684.58 1036
2685.07 1011
2685.55 1011
2686.04 990
2686.53 967
2687.02 938
2687.51 972
2688.00 1032
2688.49 1084
2688.98 1043
2689.46 1002
2689.95 1021
2690.44 1140
2690.93 1087
2691.42 1057
2691.91 942
2692.40 911
2692.89 1008
2693.38 1046
2693.87 974
2694.36 896
2694.85 902
2695.34 845
2695.83 941
2696.31 944
2696.80 934
2697.29 1035
2697.78 936
2698.27 988
2698.76 1055
2699.25 1037
2699.74 1014
2700.23 939
2700.72 969
2701.21 1007
2701.70 986
2702.19 1059
2702.68 1056
2703.17 984
2703.66 984
2704.15 1032
2704.64 1059
2705.13 1078
2705.63 1068
2706.12 1072
2706.61 1145
2707.10 1260
2707.59 1277
2708.08 1046
2708.57 1035
2709.06 1056
2709.55 908
2710.04 1019
2710.53 1057
2711.02 1067
2711.51 948
2712.01 973
2712.50 959
2712.99 878
2713.48 982
2713.97 1011
2714.46 1081
2714.95 1078
2715.44 991
2715.93 1001
2716.43 1122
2716.92 971
2717.41 1147
2717.90 1022
2718.39 922
2718.88 1054
2719.38 1056
2719.87 1092
2720.36 1244
2720.85 1146
2721.34 1197
2721.83 1201
2722.33 1144
2722.82 1218
2723.31 1138
2723.80 1116
2724.30 1167
2724.79 1061
2725.28 1114
2725.77 1174
2726.26 1012
2726.76 999
2727.25 969
2727.74 1017
2728.23 1026
2728.73 1059
2729.22 1057
2729.71 1149
2730.20 1032
2730.70 902
2731.19 942
2731.68 1104
2732.18 1127
2732.67 983
2733.16 1090
2733.65 1125
2734.15 1153
2734.64 1065
2735.13 1068
2735.63 1060
2736.12 1163
2736.61 1208
2737.11 1091
2737.60 1050
2738.09 1170
2738.59 1239
2739.08 1095
2739.57 1251
2740.07 1121
2740.56 1123
2741.05 939
2741.55 972
2742.04 1030
2742.54 1007
2743.03 911
2743.52 831
2744.02 967
2744.51 969
2745.00 979
2745.50 984
2745.99 1019
2746.49 1074
2746.98 1055
2747.48 1004
2747.97 993
2748.46 973
2748.96 985
2749.45 963
2749.95 1082
2750.44 1016
2750.94 1042
2751.43 976
2751.93 1011
2752.42 1058
2752.91 969
2753.41 1035
2753.90 1200
2754.40 1056
2754.89 931
2755.39 982
2755.88 1033
2756.38 1075
2756.87 1127
2757.37 1044
2757.86 1160
2758.36 1100
2758.85 1042
2759.35 1055
2759.85 1005
2760.34 908
2760.84 1006
2761.33 1147
2761.83 955
2762.32 935
2762.82 1039
2763.31 1116
2763.81 1040
2764.31 1049
2764.80 1010
2765.30 972
2765.79 960
2766.29 948
2766.78 996
2767.28 995
2767.78 1086
2768.27 1028
2768.77 1098
2769.27 975
2769.76 1173
2770.26 954
2770.75 1116
2771.25 1122
2771.75 1022
2772.24 977
2772.74 935
2773.24 950
2773.73 1056
2774.23 1198
2774.73 1300
2775.22 1262
2775.72 1323
2776.22 1452
2776.71 1407
2777.21 1281
2777.71 1269
2778.20 1292
2778.70 1253
2779.20 1277
2779.70 1213
2780.19 1276
2780.69 1149
2781.19 1104
2781.68 1055
2782.18 1093
2782.68 1039
2783.18 1043
2783.67 1040
2784.17 1046
2784.67 1009
2785.17 880
2785.66 851
2786.16 903
2786.66 809
2787.16 899
2787.66 979
2788.15 785
2788.65 872
2789.15 980
2789.65 920
2790.14 1032
2790.64 1035
2791.14 1061
2791.64 1007
2792.14 982
2792.64 962
2793.13 1032
2793.63 969
2794.13 992
2794.63 880
2795.13 1008
2795.63 1072
2796.12 1039
2796.62 960
2797.12 1106
2797.62 1193
2798.12 1151
2798.62 1113
2799.12 995
2799.62 1028
2800.12 925
2800.61 1008
2801.11 1084
2801.61 960
2802.11 1027
2802.61 1065
2803.11 1041
2803.61 961
2804.11 940
2804.61 982
2805.11 1041
2805.61 1026
2806.11 1112
2806.61 1102
2807.11 1097
2807.60 1235
2808.10 1132
2808.60 997
2809.10 1031
2809.60 1201
2810.10 987
2810.60 1044
2811.10 1177
2811.60 1163
2812.10 1075
2812.60 1139
2813.10 1117
2813.60 1011
2814.10 997
2814.60 1129
2815.10 1074
2815.60 897
2816.10 950
2816.61 893
2817.11 899
2817.61 924
2818.11 931
2818.61 1057
2819.11 977
2819.61 887
2820.11 962
2820.61 1047
2821.11 1026
2821.61 1030
2822.11 1062
2822.61 1130
2823.11 1058
2823.62 1039
2824.12 959
2824.62 977
2825.12 892
2825.62 964
2826.12 878
2826.62 1008
2827.12 1000
2827.63 984
2828.13 1092
2828.63 1097
2829.13 949
2829.63 1002
2830.13 1053
2830.63 994
2831.14 1025
2831.64 1063
2832.14 1000
2832.64 985
2833.14 1059
2833.65 993
2834.15 954
2834.65 910
2835.15 848
2835.65 1008
2836.16 1034
2836.66 1051
2837.16 986
2837.66 939
2838.16 1003
2838.67 972
2839.17 1029
2839.67 947
2840.17 960
2840.68 987
2841.18 1041
2841.68 989
2842.19 1060
2842.69 1101
2843.19 902
2843.69 1029
2844.20 1089
2844.70 891
2845.20 1048
2845.71 963
2846.21 1007
2846.71 976
2847.21 1155
2847.72 1078
2848.22 1190
2848.72 1253
2849.23 1034
2849.73 1112
2850.23 1161
2850.74 1140
2851.24 1100
2851.74 1116
2852.25 1143
2852.75 1021
2853.26 945
2853.76 1054
2854.26 990
2854.77 915
2855.27 911
2855.77 1024
2856.28 1080
2856.78 1011
2857.29 1022
2857.79 1108
2858.29 1005
2858.80 910
2859.30 954
2859.81 1082
2860.31 969
2860.82 890
2861.32 1058
2861.82 1052
2862.33 1056
2862.83 947
2863.34 957
2863.84 1113
2864.35 1073
2864.85 761
2865.36 815
2865.86 888
2866.37 899
2866.87 1001
2867.38 1044
2867.88 919
2868.39 1061
2868.89 1049
2869.40 1090
2869.90 1169
2870.41 1219
2870.91 1148
2871.42 1062
2871.92 1074
2872.43 962
2872.93 940
2873.44 1101
2873.94 1219
2874.45 1177
2874.95 1149
2875.46 1104
2875.97 1189
2876.47 1202
2876.98 1111
2877.48 1115
2877.99 1130
2878.49 1159
2879.00 1009
2879.51 973
2880.01 1058
2880.52 939
2881.03 924
2881.53 855
2882.04 1002
2882.54 1127
2883.05 1047
2883.56 924
2884.06 1133
2884.57 981
2885.08 1107
2885.58 1117
2886.09 1133
2886.60 1138
2887.10 1125
2887.61 1137
2888.12 1117
2888.62 1335
2889.13 1228
2889.64 1375
2890.14 1267
2890.65 1122
2891.16 1164
2891.66 1297
2892.17 1321
2892.68 1120
2893.18 1122
2893.69 1207
2894.20 1382
2894.71 1319
2895.21 1506
2895.72 1575
2896.23 1486
2896.74 1326
2897.24 1531
2897.75 1398
2898.26 1412
2898.77 1394
2899.27 1394
2899.78 1460
2900.29 1230
2900.80 1086
2901.31 1190
2901.81 1166
2902.32 1210
2902.83 1181
2903.34 1247
2903.85 1326
2904.35 1381
2904.86 1237
2905.37 1247
2905.88 1213
2906.39 1304
2906.90 1320
2907.40 1300
2907.91 1373
2908.42 1177
2908.93 1152
2909.44 1259
2909.95 1120
2910.46 1201
2910.96 1211
2911.47 1139
2911.98 1214
2912.49 1309
2913.00 1077
2913.51 1057
2914.02 1028
2914.53 1297
2915.04 1182
2915.54 1065
2916.05 1130
2916.56 1060
2917.07 1148
2917.58 1121
2918.09 1034
2918.60 1045
2919.11 1109
2919.62 1151
2920.13 1026
2920.64 1096
2921.15 1162
2921.66 1159
2922.17 1018
2922.68 1088
2923.19 1136
2923.70 1255
2924.21 1067
2924.72 1112
2925.23 1120
2925.74 1145
2926.25 1265
2926.76 1201
2927.27 1185
2927.78 996
2928.29 1089
2928.80 1134
2929.31 1048
2929.82 1005
2930.33 1031
2930.84 1090
2931.35 995
2931.86 1070
2932.37 1125
2932.88 964
2933.39 970
2933.90 1056
2934.41 927
2934.92 940
2935.44 945
2935.95 1156
2936.46 1142
2936.97 1099
2937.48 1117
2937.99 937
2938.50 1022
2939.01 1168
2939.52 1249
2940.04 1079
2940.55 1001
2941.06 1018
2941.57 1108
2942.08 979
2942.59 1060
2943.10 1072
2943.62 1295
2944.13 1137
2944.64 1079
2945.15 1135
2945.66 1002
2946.17 925
2946.69 988
2947.20 1005
2947.71 972
2948.22 1042
2948.73 925
2949.25 960
2949.76 904
2950.27 1024
2950.78 1029
2951.29 955
2951.81 961
2952.32 1068
2952.83 898
2953.34 1052
2953.86 1183
2954.37 948
2954.88 1062
2955.39 1126
2955.91 1085
2956.42 1000
2956.93 900
2957.45 1029
2957.96 891
2958.47 1054
2958.98 1113
2959.50 937
2960.01 914
2960.52 998
2961.04 1052
2961.55 1110
2962.06 1176
2962.58 1202
2963.09 1050
2963.60 1069
2964.12 1184
2964.63 1242
2965.14 1097
2965.66 1089
2966.17 1007
2966.68 997
2967.20 1040
2967.71 938
2968.22 1017
2968.74 1036
2969.25 959
2969.77 934
2970.28 911
2970.79 1056
2971.31 1144
2971.82 989
2972.34 1105
2972.85 1121
2973.36 1093
2973.88 1141
2974.39 1108
2974.91 1061
2975.42 1119
2975.94 919
2976.45 914
2976.96 970
2977.48 1072
2977.99 990
2978.51 1012
2979.02 1087
2979.54 1195
2980.05 1255
2980.57 1142
2981.08 1145
2981.60 1156
2982.11 1086
2982.63 1067
2983.14 1155
2983.66 1205
2984.17 1233
2984.69 1178
2985.20 1378
2985.72 1415
2986.23 1242
2986.75 1454
2987.26 1496
2987.78 1437
2988.29 1266
2988.81 1186
2989.32 1157
2989.84 1340
2990.36 1406
2990.87 1212
2991.39 1314
2991.90 1255
2992.42 1378
2992.94 1328
2993.45 1300
2993.97 1385
2994.48 1473
2995.00 1462
2995.51 1427
2996.03 1435
2996.55 1606
2997.06 1404
2997.58 1603
2998.10 1672
2998.61 1462
2999.13 1674
2999.65 1821
3000.16 1605
3000.68 1741
3001.19 1957
3001.71 2344
3002.23 2526
3002.74 2469
3003.26 2535
3003.78 2854
3004.30 3087
3004.81 3264
3005.33 3363
3005.85 3025
3006.36 3255
3006.88 3277
3007.40 2718
3007.91 2420
3008.43 2287
3008.95 2216
3009.47 1974
3009.98 1782
3010.50 1585
3011.02 1454
3011.54 1400
3012.05 1350
3012.57 1368
3013.09 1261
3013.61 1390
3014.12 1199
3014.64 1189
3015.16 1317
3015.68 1256
3016.19 1326
3016.71 1325
3017.23 1332
3017.75 1326
3018.27 1306
3018.78 1357
3019.30 1371
3019.82 1369
3020.34 1431
3020.86 1330
3021.38 1405
3021.89 1299
3022.41 1323
3022.93 1310
3023.45 1279
3023.97 1514
3024.49 1535
3025.01 1399
3025.52 1240
3026.04 1263
3026.56 1259
3027.08 1209
3027.60 1363
3028.12 1257
3028.64 1373
3029.16 1128
3029.67 1138
3030.19 1252
3030.71 1171
3031.23 1186
3031.75 1232
3032.27 1206
3032.79 1270
3033.31 1109
3033.83 1187
3034.35 1206
3034.87 1160
3035.39 1196
3035.91 1407
3036.43 1262
3036.95 1251
3037.47 1189
3037.99 1179
3038.50 1164
3039.02 1280
3039.54 1332
3040.06 1186
3040.58 1137
3041.10 1164
3041.62 1090
3042.14 1270
3042.66 1165
3043.18 1199
3043.70 1319
3044.23 1305
3044.75 1182
3045.27 1137
3045.79 1254
3046.31 1210
3046.83 1085
3047.35 1131
3047.87 1048
3048.39 953
3048.91 1017
3049.43 1189
3049.95 1259
3050.47 1215
3050.99 1163
3051.51 1093
3052.03 1116
3052.56 1149
3053.08 1180
3053.60 1055
3054.12 1181
3054.64 1063
3055.16 1160
3055.68 1078
3056.20 1093
3056.72 1096
3057.25 1029
3057.77 1130
3058.29 1266
3058.81 1162
3059.33 1228
3059.85 1190
3060.38 1232
3060.90 1222
3061.42 1236
3061.94 1150
3062.46 1253
3062.98 1292
3063.51 1286
3064.03 1125
3064.55 1270
3065.07 1364
3065.59 1378
3066.12 1336
3066.64 1238
3067.16 1259
3067.68 1242
3068.21 1232
3068.73 1238
3069.25 1260
3069.77 1109
3070.30 1175
3070.82 1132
3071.34 1224
3071.86 1225
3072.39 1285
3072.91 1086
3073.43 1244
3073.95 1345
3074.48 1390
3075.00 1339
3075.52 1332
3076.05 1377
3076.57 1381
3077.09 1442
3077.61 1410
3078.14 1531
3078.66 1520
3079.18 1440
3079.71 1528
3080.23 1706
3080.75 1752
3081.28 1827
3081.80 1804
3082.32 1927
3082.85 1765
3083.37 1666
3083.90 1849
3084.42 1754
3084.94 1737
3085.47 1799
3085.99 1560
3086.51 1581
3087.04 1550
3087.56 1489
3088.09 1488
3088.61 1536
3089.13 1367
3089.66 1458
3090.18 1487
3090.71 1418
3091.23 1441
3091.76 1576
3092.28 1688
3092.80 1595
3093.33 1661
3093.85 1717
3094.38 1634
3094.90 1714
3095.43 1739
3095.95 1761
3096.48 1953
3097.00 1915
3097.53 1954
3098.05 2146
3098.58 2064
3099.10 2475
3099.63 2785
3100.15 2916
3100.68 3694
3101.20 4386
3101.73 4670
3102.25 5723
3102.78 5683
3103.30 6121
3103.83 6859
3104.35 7219
3104.88 6740
3105.40 5826
3105.93 5753
3106.45 5008
3106.98 4453
3107.51 3912
3108.03 3555
3108.56 2788
3109.08 2794
3109.61 2521
3110.13 2602
3110.66 2392
3111.19 2425
3111.71 2448
3112.24 2507
3112.76 2457
3113.29 2474
3113.82 2149
3114.34 2275
3114.87 2128
3115.40 2030
3115.92 1911
3116.45 1937
3116.98 1769
3117.50 1676
3118.03 1596
3118.55 1667
3119.08 1858
3119.61 1759
3120.13 1530
3120.66 1756
3121.19 1880
3121.72 1639
3122.24 1754
3122.77 1681
3123.30 1715
3123.82 1710
3124.35 1819
3124.88 2001
3125.40 1838
3125.93 1647
3126.46 1625
3126.99 1460
3127.51 1548
3128.04 1401
3128.57 1409
3129.10 1392
3129.62 1403
3130.15 1496
3130.68 1352
3131.21 1295
3131.73 1435
3132.26 1478
3132.79 1376
3133.32 1462
3133.85 1594
3134.37 1414
3134.90 1358
3135.43 1235
3135.96 1399
3136.49 1218
3137.01 1248
3137.54 1140
3138.07 1297
3138.60 1402
3139.13 1458
3139.65 1402
3140.18 1285
3140.71 1386
3141.24 1358
3141.77 1262
3142.30 1100
3142.83 1276
3143.35 1181
3143.88 1203
3144.41 1299
3144.94 1278
3145.47 1392
3146.00 1421
3146.53 1306
3147.06 1304
3147.59 1343
3148.11 1295
3148.64 1523
3149.17 1408
3149.70 1451
3150.23 1523
3150.76 1616
3151.29 1613
3151.82 1486
3152.35 1513
3152.88 1538
3153.41 1460
3153.94 1502
3154.47 1585
3155.00 1379
3155.53 1476
3156.06 1432
3156.59 1537
3157.12 1494
3157.65 1556
3158.18 1564
3158.71 1537
3159.24 1614
3159.77 1492
3160.30 1468
3160.83 1496
3161.36 1380
3161.89 1320
3162.42 1396
3162.95 1341
3163.48 1235
3164.01 1273
3164.54 1182
3165.07 1211
3165.60 1235
3166.13 1198
3166.66 1200
3167.19 1321
3167.72 1231
3168.25 1082
3168.78 1152
3169.31 1169
3169.85 1163
3170.38 1139
3170.91 1177
3171.44 1191
3171.97 1267
3172.50 1429
3173.03 1359
3173.56 1499
3174.09 1442
3174.63 1373
3175.16 1414
3175.69 1444
3176.22 1524
3176.75 1479
3177.28 1469
3177.81 1397
3178.35 1383
3178.88 1420
3179.41 1256
3179.94 1334
3180.47 1345
3181.00 1215
3181.54 1141
3182.07 1065
3182.60 1233
3183.13 1089
3183.66 1086
3184.20 1167
3184.73 1164
3185.26 1240
3185.79 1252
3186.33 1221
3186.86 1183
3187.39 1165
3187.92 1253
3188.46 1232
3188.99 1195
3189.52 1227
3190.05 1165
3190.59 1122
3191.12 1228
3191.65 1241
3192.18 1159
3192.72 1194
3193.25 1187
3193.78 1267
3194.32 1223
3194.85 1227
3195.38 1133
3195.91 1102
3196.45 1221
3196.98 1313
3197.51 1340
3198.05 1191
3198.58 1209
3199.11 1319
3199.65 1274
3200.18 1198
3200.71 1246
3201.25 1360
3201.78 1521
3202.32 1295
3202.85 1337
3203.38 1427
3203.92 1551
3204.45 1271
3204.98 1423
3205.52 1420
3206.05 1288
3206.59 1417
3207.12 1475
3207.65 1434
3208.19 1466
3208.72 1501
3209.26 1553
3209.79 1580
3210.32 1518
3210.86 1638
3211.39 1647
3211.93 1537
3212.46 1404
3213.00 1449
3213.53 1441
3214.07 1459
3214.60 1466
3215.14 1480
3215.67 1399
3216.20 1317
3216.74 1335
3217.27 1305
3217.81 1375
3218.34 1347
3218.88 1264
3219.41 1300
3219.95 1246
3220.48 1323
3221.02 1224
3221.56 1542
3222.09 1513
3222.63 1385
3223.16 1405
3223.70 1562
3224.23 1638
3224.77 1632
3225.30 1589
3225.84 1593
3226.37 1594
3226.91 1702
3227.45 1560
3227.98 1585
3228.52 1590
3229.05 1676
3229.59 1519
3230.12 1419
3230.66 1549
3231.20 1520
3231.73 1544
3232.27 1473
3232.81 1622
3233.34 1753
3233.88 1792
3234.41 1697
3234.95 1771
3235.49 1762
3236.02 1548
3236.56 1587
3237.10 1509
3237.63 1723
3238.17 1768
3238.71 1844
3239.24 1667
3239.78 1633
3240.32 1613
3240.85 1708
3241.39 1741
3241.93 1707
3242.46 1622
3243.00 1933
3243.54 1659
3244.07 1845
3244.61 1809
3245.15 1771
3245.69 1961
3246.22 1826
3246.76 1789
3247.30 1807
3247.84 1791
3248.37 1769
3248.91 1807
3249.45 1985
3249.99 2058
3250.52 1767
3251.06 1870
3251.60 1975
3252.14 1934
3252.67 1850
3253.21 2006
3253.75 1950
3254.29 1991
3254.83 2179
3255.36 2114
3255.90 2034
3256.44 2054
3256.98 2210
3257.52 2157
3258.05 2464
3258.59 2454
3259.13 2491
3259.67 2727
3260.21 3027
3260.75 3280
3261.29 3322
3261.82 3730
3262.36 3914
3262.90 4033
3263.44 4219
3263.98 4398
3264.52 5524
3265.06 5240
3265.60 5859
3266.13 6166
3266.67 6957
3267.21 6758
3267.75 6722
3268.29 6858
3268.83 6483
3269.37 6166
3269.91 5213
3270.45 4990
3270.99 4660
3271.53 3575
3272.07 3507
3272.60 3068
3273.14 2850
3273.68 2711
3274.22 2761
3274.76 2636
3275.30 2595
3275.84 2480
3276.38 2426
3276.92 2512
3277.46 2453
3278.00 2461
3278.54 2425
3279.08 2302
3279.62 2333
3280.16 2340
3280.70 2457
3281.24 2294
3281.78 1973
3282.32 2117
3282.86 2196
3283.40 2308
3283.94 2267
3284.48 2284
3285.02 2233
3285.56 2192
3286.11 2277
3286.65 2223
3287.19 2234
3287.73 2494
3288.27 2357
3288.81 2583
3289.35 2486
3289.89 2464
3290.43 2600
3290.97 2556
3291.51 2540
3292.05 2712
3292.60 2904
3293.14 2860
3293.68 3211
3294.22 3351
3294.76 3238
3295.30 3516
3295.84 3373
3296.38 3742
3296.93 3667
3297.47 3175
3298.01 3102
3298.55 3361
3299.09 3046
3299.63 3041
3300.18 2810
3300.72 2910
3301.26 3153
3301.80 3059
3302.34 2989
3302.89 3012
3303.43 3012
3303.97 2977
3304.51 2998
3305.05 2949
3305.60 2709
3306.14 2677
3306.68 2753
3307.22 2725
3307.76 2526
3308.31 2501
3308.85 2394
3309.39 2363
3309.93 2445
3310.48 2345
3311.02 2344
3311.56 2261
3312.11 2553
3312.65 2715
3313.19 2487
3313.73 2361
3314.28 2646
3314.82 2759
3315.36 2844
3315.91 2965
3316.45 3181
3316.99 3182
3317.53 3232
3318.08 3226
3318.62 3293
3319.16 3424
3319.71 3499
3320.25 3539
3320.79 3425
3321.34 3478
3321.88 3808
3322.43 3494
3322.97 3406
3323.51 3450
3324.06 3462
3324.60 3491
3325.14 3648
3325.69 3397
3326.23 3235
3326.78 3108
3327.32 3101
3327.86 3213
3328.41 3290
3328.95 3390
3329.50 3522
3330.04 3745
3330.58 4464
3331.13 5566
3331.67 6555
3332.22 7884
3332.76 9495
3333.31 12349
3333.85 14453
3334.39 16352
3334.94 18433
3335.48 19538
3336.03 20006
3336.57 20965
3337.12 20929
3337.66 20047
3338.21 19791
3338.75 18366
3339.30 16415
3339.84 14506
3340.39 13257
3340.93 11713
3341.48 9645
3342.02 7952
3342.57 6722
3343.11 5570
3343.66 4662
3344.20 4031
3344.75 3725
3345.29 3268
3345.84 3278
3346.39 3127
3346.93 2854
3347.48 3178
3348.02 3228
3348.57 2992
3349.11 3066
3349.66 3379
3350.21 3321
3350.75 3277
3351.30 3154
3351.84 3108
3352.39 3235
3352.94 3436
3353.48 3448
3354.03 3080
3354.57 3197
3355.12 3006
3355.67 3005
3356.21 2882
3356.76 2866
3357.31 2751
3357.85 2662
3358.40 2692
3358.94 2411
3359.49 2558
3360.04 2612
3360.58 2557
3361.13 2553
3361.68 2444
3362.22 2443
3362.77 2648
3363.32 2726
3363.87 2610
3364.41 2562
3364.96 2523
3365.51 2381
3366.05 2474
3366.60 2459
3367.15 2531
3367.70 2571
3368.24 2727
3368.79 2696
3369.34 2579
3369.88 2670
3370.43 2595
3370.98 2797
3371.53 2860
3372.07 2854
3372.62 3122
3373.17 3149
3373.72 2959
3374.27 3322
3374.81 3515
3375.36 3622
3375.91 3472
3376.46 3161
3377.01 3148
3377.55 2984
3378.10 2831
3378.65 2740
3379.20 2642
3379.75 2571
3380.29 2236
3380.84 2222
3381.39 2104
3381.94 2215
3382.49 2342
3383.04 2410
3383.58 2366
3384.13 2315
3384.68 2500
3385.23 2359
3385.78 2395
3386.33 2235
3386.88 2193
3387.43 2250
3387.97 2115
3388.52 1932
3389.07 1828
3389.62 1911
3390.17 1953
3390.72 1879
3391.27 1931
3391.82 1796
3392.37 1752
3392.92 1732
3393.47 1778
3394.02 1769
3394.56 1539
3395.11 1599
3395.66 1610
3396.21 1567
3396.76 1609
3397.31 1466
3397.86 1564
3398.41 1590
3398.96 1594
3399.51 1651
3400.06 1651
3400.61 1606
3401.16 1646
3401.71 1474
3402.26 1418
3402.81 1529
3403.36 1513
3403.91 1456
3404.46 1492
3405.01 1568
3405.56 1488
3406.11 1436
3406.66 1540
3407.21 1411
3407.76 1508
3408.32 1424
3408.87 1578
3409.42 1657
3409.97 1746
3410.52 1791
3411.07 1808
3411.62 1781
3412.17 1910
3412.72 1900
3413.27 1771
3413.82 1861
3414.37 1895
3414.93 1917
3415.48 1802
3416.03 1570
3416.58 1533
3417.13 1552
3417.68 1572
3418.23 1636
3418.78 1486
3419.34 1458
3419.89 1484
3420.44 1533
3420.99 1455
3421.54 1405
3422.09 1502
3422.65 1605
3423.20 1576
3423.75 1768
3424.30 1625
3424.85 1533
3425.40 1666
3425.96 1468
3426.51 1367
3427.06 1394
3427.61 1482
3428.16 1556
3428.72 1480
3429.27 1350
3429.82 1394
3430.37 1367
3430.93 1492
3431.48 1353
3432.03 1344
3432.58 1352
3433.14 1330
3433.69 1288
3434.24 1405
3434.79 1199
3435.35 1282
3435.90 1424
3436.45 1376
3437.00 1420
3437.56 1416
3438.11 1491
3438.66 1416
3439.22 1409
3439.77 1517
3440.32 1455
3440.88 1449
3441.43 1426
3441.98 1532
3442.54 1346
3443.09 1426
3443.64 1524
3444.20 1425
3444.75 1533
3445.30 1380
3445.86 1301
3446.41 1441
3446.96 1312
3447.52 1356
3448.07 1384
3448.63 1388
3449.18 1320
3449.73 1333
3450.29 1390
3450.84 1343
3451.39 1240
3451.95 1366
3452.50 1424
3453.06 1269
3453.61 1320
3454.17 1365
3454.72 1242
3455.27 1443
3455.83 1299
3456.38 1339
3456.94 1426
3457.49 1213
3458.05 1328
3458.60 1416
3459.16 1306
3459.71 1217
3460.27 1324
3460.82 1447
3461.37 1226
3461.93 1275
3462.48 1524
3463.04 1259
3463.59 1363
3464.15 1398
3464.70 1421
3465.26 1443
3465.82 1467
3466.37 1494
3466.93 1641
3467.48 1684
3468.04 1823
3468.59 1543
3469.15 1553
3469.70 1714
3470.26 1708
3470.81 1672
3471.37 1713
3471.92 1616
3472.48 1756
3473.04 1744
3473.59 1547
3474.15 1675
3474.70 1810
3475.26 1766
3475.82 1712
3476.37 1793
3476.93 1863
3477.48 1755
3478.04 1744
3478.60 1909
3479.15 1973
3479.71 1914
3480.27 2018
3480.82 1958
3481.38 2052
3481.93 2215
3482.49 2075
3483.05 2043
3483.60 2214
3484.16 2286
3484.72 2296
3485.27 2392
3485.83 2274
3486.39 2390
3486.94 2277
3487.50 2554
3488.06 2731
3488.62 3119
3489.17 3776
3489.73 4467
3490.29 5107
3490.84 5159
3491.40 6124
3491.96 6857
3492.52 7418
3493.07 7839
3493.63 7967
3494.19 7478
3494.75 6990
3495.30 5929
3495.86 5444
3496.42 5287
3496.98 4514
3497.53 3970
3498.09 3439
3498.65 3183
3499.21 3151
3499.76 3132
3500.32 3088
3500.88 3169
3501.44 3467
3502.00 3686
3502.56 3641
3503.11 3759
3503.67 3926
3504.23 3868
3504.79 4294
3505.35 4353
3505.90 4552
3506.46 4261
3507.02 4218
3507.58 4016
3508.14 3991
3508.70 3574
3509.26 3504
3509.81 3083
3510.37 2716
3510.93 2438
3511.49 2206
3512.05 2150
3512.61 2067
3513.17 2134
3513.73 1936
3514.29 1848
3514.84 1788
3515.40 1800
3515.96 1686
3516.52 1634
3517.08 1676
3517.64 1630
3518.20 1735
3518.76 1804
3519.32 1682
3519.88 1445
3520.44 1413
3521.00 1640
3521.56 1572
3522.12 1672
3522.68 1784
3523.24 1608
3523.80 1438
3524.36 1544
3524.92 1701
3525.48 1621
3526.04 1469
3526.60 1550
3527.16 1540
3527.72 1534
3528.28 1491
3528.84 1432
3529.40 1451
3529.96 1440
3530.52 1366
3531.08 1469
3531.64 1351
3532.20 1515
3532.76 1604
3533.32 1627
3533.88 1535
3534.44 1539
3535.00 1624
3535.56 1544
3536.12 1410
3536.68 1465
3537.25 1396
3537.81 1441
3538.37 1495
3538.93 1315
3539.49 1446
3540.05 1520
3540.61 1548
3541.17 1487
3541.73 1315
3542.30 1408
3542.86 1307
3543.42 1368
3543.98 1339
3544.54 1384
3545.10 1340
3545.66 1435
3546.23 1281
3546.79 1246
3547.35 1284
3547.91 1270
3548.47 1377
3549.03 1366
3549.60 1377
3550.16 1266
3550.72 1289
3551.28 1179
3551.84 1181
3552.41 1188
3552.97 1098
3553.53 1147
3554.09 1125
3554.65 1114
3555.22 1164
3555.78 1152
3556.34 1188
3556.90 1121
3557.47 1289
3558.03 1224
3558.59 1143
3559.15 1351
3559.72 1303
3560.28 1335
3560.84 1196
3561.41 1216
3561.97 1159
3562.53 1167
3563.09 1299
3563.66 1250
3564.22 1263
3564.78 1324
3565.35 1314
3565.91 1250
3566.47 1173
3567.04 1333
3567.60 1237
3568.16 1189
3568.73 1185
3569.29 1073
3569.85 1189
3570.42 1234
3570.98 1045
3571.54 1186
3572.11 1020
3572.67 1138
3573.23 1259
3573.80 1206
3574.36 1363
3574.93 1401
3575.49 1360
3576.05 1340
3576.62 1461
3577.18 1598
3577.75 1507
3578.31 1651
3578.87 1532
3579.44 1378
3580.00 1570
3580.57 1617
3581.13 1498
3581.70 1393
3582.26 1300
3582.82 1195
3583.39 1245
3583.95 1248
3584.52 1300
3585.08 1329
3585.65 1273
3586.21 1170
3586.78 1071
3587.34 1295
3587.91 1062
3588.47 1106
3589.04 1070
3589.60 989
3590.17 1134
3590.73 1144
3591.30 1083
3591.86 1166
3592.43 1220
3592.99 1121
3593.56 1077
3594.12 1139
3594.69 1089
3595.25 1115
3595.82 1193
3596.39 1046
3596.95 983
3597.52 945
3598.08 1035
3598.65 1020
3599.21 1198
3599.78 1176
3600.35 1032
3600.91 1070
3601.48 1003
3602.04 1078
3602.61 1174
3603.18 1085
3603.74 1043
3604.31 1072
3604.87 1075
3605.44 1135
3606.01 1086
3606.57 994
3607.14 998
3607.71 996
3608.27 908
3608.84 897
3609.41 975
3609.97 1008
3610.54 1039
3611.11 1007
3611.67 997
3612.24 980
3612.81 988
3613.37 1079
3613.94 1078
3614.51 1048
3615.07 1073
3615.64 1195
3616.21 1240
3616.77 1386
3617.34 1369
3617.91 1451
3618.48 1485
3619.04 1398
3619.61 1307
3620.18 1351
3620.75 1528
3621.31 1639
3621.88 1406
3622.45 1294
3623.02 1226
3623.58 1081
3624.15 1133
3624.72 1122
3625.29 1115
3625.86 1039
3626.42 1017
3626.99 1082
3627.56 953
3628.13 906
3628.70 1029
3629.26 995
3629.83 1242
3630.40 1077
3630.97 1072
3631.54 1005
3632.10 962
3632.67 1008
3633.24 1043
3633.81 1044
3634.38 1046
3634.95 1095
3635.52 1025
3636.08 1006
3636.65 1097
3637.22 963
3637.79 1094
3638.36 1170
3638.93 1127
3639.50 1118
3640.07 1130
3640.64 1255
3641.20 1246
3641.77 1207
3642.34 1307
3642.91 1311
3643.48 1315
3644.05 1337
3644.62 1271
3645.19 1257
3645.76 1226
3646.33 1192
3646.90 1253
3647.47 1160
3648.04 1152
3648.61 1123
3649.18 1198
3649.75 1296
3650.32 1418
3650.89 1449
3651.46 1239
3652.03 1230
3652.60 1396
3653.17 1400
3653.74 1495
3654.31 1562
3654.88 1426
3655.45 1284
3656.02 1447
3656.59 1400
3657.16 1390
3657.73 1310
3658.30 1414
3658.87 1345
3659.44 1265
3660.01 1278
3660.58 1161
3661.15 1225
3661.72 1072
3662.29 1244
3662.86 1358
3663.43 1371
3664.00 1357
3664.58 1210
3665.15 1434
3665.72 1484
3666.29 1471
3666.86 1531
3667.43 1392
3668.00 1374
3668.57 1383
3669.14 1256
3669.72 1359
3670.29 1436
3670.86 1413
3671.43 1166
3672.00 1176
3672.57 1174
3673.14 1135
3673.72 1260
3674.29 1177
3674.86 1279
3675.43 1336
3676.00 1235
3676.57 1191
3677.15 1254
3677.72 1248
3678.29 1258
3678.86 1168
3679.43 1153
3680.01 1289
3680.58 1209
3681.15 1227
3681.72 1072
3682.29 871
3682.87 944
3683.44 1075
3684.01 1082
3684.58 1075
3685.16 1024
3685.73 1037
3686.30 993
3686.87 985
3687.45 969
3688.02 857
3688.59 1057
3689.17 1062
3689.74 1085
3690.31 1134
3690.88 1068
3691.46 1113
3692.03 1162
3692.60 1111
3693.18 1047
3693.75 1055
3694.32 962
3694.90 966
3695.47 967
3696.04 895
3696.62 896
3697.19 971
3697.76 1033
3698.34 1095
3698.91 911
3699.48 966
3700.06 891
3700.63 968
3701.21 987
3701.78 1098
3702.35 1015
3702.93 1107
3703.50 1041
3704.07 911
3704.65 947
3705.22 973
3705.80 1066
3706.37 1013
3706.95 914
3707.52 1035
3708.09 995
3708.67 984
3709.24 1014
3709.82 998
3710.39 1156
3710.97 1122
3711.54 1029
3712.11 1070
3712.69 1006
3713.26 1080
3713.84 1123
3714.41 1176
3714.99 1149
3715.56 1012
3716.14 1035
3716.71 1030
3717.29 1056
3717.86 1105
3718.44 971
3719.01 943
3719.59 1031
3720.16 869
3720.74 964
3721.31 1025
3721.89 997
3722.47 907
3723.04 908
3723.62 1000
3724.19 1043
3724.77 856
3725.34 904
3725.92 920
3726.49 994
3727.07 1045
3727.65 1156
3728.22 1066
3728.80 1059
3729.37 1069
3729.95 1052
3730.53 1024
3731.10 1033
3731.68 1064
3732.25 1115
3732.83 1028
3733.41 1054
3733.98 1023
3734.56 1021
3735.14 1013
3735.71 1083
3736.29 993
3736.86 1014
3737.44 1063
3738.02 1086
3738.59 1136
3739.17 1051
3739.75 1000
3740.32 874
3740.90 1065
3741.48 1055
3742.06 996
3742.63 934
3743.21 941
3743.79 984
3744.36 974
3744.94 941
3745.52 942
3746.09 1085
3746.67 993
3747.25 851
3747.83 891
3748.40 980
3748.98 1027
3749.56 965
3750.14 972
3750.71 1060
3751.29 971
3751.87 919
3752.45 946
3753.03 1024
3753.60 995
3754.18 906
3754.76 867
3755.34 835
3755.91 928
3756.49 869
3757.07 851
3757.65 959
3758.23 949
3758.81 820
3759.38 887
3759.96 1052
3760.54 1009
3761.12 982
3761.70 992
3762.28 968
3762.85 851
3763.43 894
3764.01 971
3764.59 1007
3765.17 1092
3765.75 954
3766.33 990
3766.90 933
3767.48 973
3768.06 985
3768.64 998
3769.22 936
3769.80 998
3770.38 971
3770.96 1011
3771.54 1031
3772.12 1075
3772.70 1006
3773.27 1006
3773.85 990
3774.43 976
3775.01 948
3775.59 827
3776.17 909
3776.75 973
3777.33 1041
3777.91 927
3778.49 939
3779.07 861
3779.65 890
3780.23 887
3780.81 911
3781.39 833
3781.97 907
3782.55 989
3783.13 927
3783.71 950
3784.29 1044
3784.87 893
3785.45 898
3786.03 857
3786.61 892
3787.19 912
3787.77 850
3788.35 828
3788.93 844
3789.51 1014
3790.09 1075
3790.67 963
3791.26 845
3791.84 978
3792.42 884
3793.00 918
3793.58 992
3794.16 1017
3794.74 994
3795.32 1005
3795.90 1010
3796.48 968
3797.07 1086
3797.65 998
3798.23 1029
3798.81 983
3799.39 1047
3799.97 988
3800.55 1025
3801.13 1056
3801.72 1146
3802.30 1249
3802.88 1009
3803.46 1036
3804.04 1045
3804.62 1178
3805.21 1084
3805.79 1117
3806.37 1234
3806.95 1175
3807.53 1261
3808.12 1296
3808.70 1276
3809.28 1202
3809.86 1139
3810.44 1205
3811.03 1193
3811.61 1422
3812.19 1322
3812.77 1290
3813.36 1228
3813.94 1169
3814.52 1260
3815.10 1326
3815.69 1325
3816.27 1221
3816.85 1234
3817.43 1132
3818.02 1116
3818.60 1042
3819.18 1176
3819.76 1106
3820.35 1078
3820.93 1098
3821.51 1154
3822.10 975
3822.68 1025
3823.26 960
3823.85 975
3824.43 892
3825.01 1044
3825.60 1073
3826.18 1015
3826.76 977
3827.35 886
3827.93 1086
3828.51 1096
3829.10 884
3829.68 1001
3830.26 958
3830.85 991
3831.43 894
3832.02 1024
3832.60 972
3833.18 882
3833.77 936
3834.35 872
3834.93 851
3835.52 977
3836.10 1038
3836.69 964
3837.27 949
3837.86 923
3838.44 860
3839.02 872
3839.61 995
3840.19 896
3840.78 832
3841.36 982
3841.95 1002
3842.53 938
3843.12 893
3843.70 877
3844.29 905
3844.87 902
3845.46 915
3846.04 897
3846.63 889
3847.21 834
3847.80 870
3848.38 882
3848.97 928
3849.55 953
3850.14 845
3850.72 920
3851.31 881
3851.89 889
3852.48 906
3853.06 817
3853.65 952
3854.23 936
3854.82 907
3855.40 927
3855.99 876
3856.58 905
3857.16 1000
3857.75 1024
3858.33 1056
3858.92 1103
3859.50 953
3860.09 1090
3860.68 1153
3861.26 1181
3861.85 1224
3862.43 1238
3863.02 1250
3863.61 1265
3864.19 1219
3864.78 1160
3865.37 1203
3865.95 1114
3866.54 1129
3867.13 1140
3867.71 1195
3868.30 1257
3868.89 1210
3869.47 1006
3870.06 1053
3870.65 1011
3871.23 1016
3871.82 1067
3872.41 858
3872.99 861
3873.58 903
3874.17 952
3874.75 1016
3875.34 985
3875.93 1105
3876.52 1162
3877.10 1037
3877.69 915
3878.28 983
3878.86 968
3879.45 1062
3880.04 964
3880.63 945
3881.21 956
3881.80 901
3882.39 852
3882.98 799
3883.57 797
3884.15 839
3884.74 974
3885.33 908
3885.92 853
3886.50 946
3887.09 1016
3887.68 943
3888.27 948
3888.86 1049
3889.45 1037
3890.03 1027
3890.62 1023
3891.21 1021
3891.80 1030
3892.39 1029
3892.98 1158
3893.56 1036
3894.15 941
3894.74 906
3895.33 993
3895.92 1078
3896.51 1103
3897.10 963
3897.68 935
3898.27 929
3898.86 969
3899.45 1153
3900.04 1045
3900.63 935
3901.22 1012
3901.81 960
3902.40 1049
3902.99 980
3903.57 980
3904.16 947
3904.75 919
3905.34 897
3905.93 883
3906.52 876
3907.11 962
3907.70 952
3908.29 947
3908.88 903
3909.47 1061
3910.06 973
3910.65 944
3911.24 934
3911.83 940
3912.42 1040
3913.01 953
3913.60 880
3914.19 859
3914.78 935
3915.37 882
3915.96 860
3916.55 934
3917.14 986
3917.73 799
3918.32 944
3918.91 980
3919.50 939
3920.09 916
3920.68 853
3921.27 858
3921.86 922
3922.45 990
3923.05 937
3923.64 855
3924.23 950
3924.82 846
3925.41 853
3926.00 885
3926.59 935
3927.18 920
3927.77 1045
3928.36 930
3928.95 901
3929.55 803
3930.14 718
3930.73 920
3931.32 862
3931.91 805
3932.50 845
3933.09 777
3933.69 851
3934.28 893
3934.87 917
3935.46 842
3936.05 811
3936.64 900
3937.24 941
3937.83 1034
3938.42 885
3939.01 809
3939.60 808
3940.20 931
3940.79 957
3941.38 857
3941.97 926
3942.56 1009
3943.16 1005
3943.75 1026
3944.34 1015
3944.93 990
3945.53 1071
3946.12 962
3946.71 866
3947.30 857
3947.90 920
3948.49 910
3949.08 875
3949.67 824
3950.27 911
3950.86 934
3951.45 806
3952.05 808
3952.64 868
3953.23 903
3953.82 975
3954.42 921
3955.01 1105
3955.60 968
3956.20 933
3956.79 1058
3957.38 1057
3957.98 1094
3958.57 940
3959.16 1070
3959.76 884
3960.35 839
3960.94 964
3961.54 1013
3962.13 942
3962.73 1081
3963.32 1037
3963.91 922
3964.51 1036
3965.10 1098
3965.69 1202
3966.29 1055
3966.88 1068
3967.48 1106
3968.07 1179
3968.66 1314
3969.26 1262
3969.85 1108
3970.45 1049
3971.04 1049
3971.64 1022
3972.23 1089
3972.82 977
3973.42 1084
3974.01 1067
3974.61 1171
3975.20 1214
3975.80 1277
3976.39 1330
3976.99 1264
3977.58 1302
3978.18 1312
3978.77 1318
3979.37 1273
3979.96 1307
3980.56 1186
3981.15 1125
3981.75 1244
3982.34 1316
3982.94 1058
3983.53 1030
3984.13 1185
3984.72 1084
3985.32 1065
3985.91 1067
3986.51 1227
3987.11 1253
3987.70 1209
3988.30 1234
3988.89 1107
3989.49 1347
3990.08 1236
3990.68 1072
3991.28 1101
3991.87 1143
3992.47 1131
3993.06 1061
3993.66 1090
3994.26 1141
3994.85 1236
3995.45 1256
3996.04 1266
3996.64 1265
3997.24 1270
3997.83 1095
3998.43 1182
3999.03 1241
3999.62 1215
4000.22 1018
4000.81 1051
4001.41 1034
4002.01 1061
4002.60 1125
4003.20 1156
4003.80 1102
4004.40 1112
4004.99 1004
4005.59 1004
4006.19 1060
4006.78 1035
4007.38 952
4007.98 1007
4008.57 1033
4009.17 1012
4009.77 1072
4010.37 1016
4010.96 993
4011.56 1052
4012.16 1033
4012.76 1140
4013.35 1085
4013.95 1074
4014.55 986
4015.15 1010
4015.74 1073
4016.34 1023
4016.94 1047
4017.54 1140
4018.13 1045
4018.73 989
4019.33 950
4019.93 1146
4020.53 1177
4021.12 1059
4021.72 1048
4022.32 1080
4022.92 1135
4023.52 1094
4024.12 1088
4024.71 1102
4025.31 1089
4025.91 1062
4026.51 1103
4027.11 1101
4027.71 1233
4028.30 1259
4028.90 1354
4029.50 1287
4030.10 1167
4030.70 1240
4031.30 1399
4031.90 1265
4032.50 1249
4033.10 1162
4033.69 1177
4034.29 1253
4034.89 1127
4035.49 1154
4036.09 1168
4036.69 1121
4037.29 1123
4037.89 1172
4038.49 1084
4039.09 1011
4039.69 897
4040.29 968
4040.89 974
4041.49 990
4042.08 993
4042.68 986
4043.28 800
4043.88 797
4044.48 837
4045.08 815
4045.68 903
4046.28 939
4046.88 911
4047.48 879
4048.08 889
4048.68 926
4049.28 911
4049.88 1072
4050.48 1016
4051.08 863
4051.69 823
4052.29 982
4052.89 894
4053.49 823
4054.09 844
4054.69 843
4055.29 890
4055.89 944
4056.49 867
4057.09 977
4057.69 893
4058.29 942
4058.89 860
4059.49 930
4060.09 927
4060.70 806
4061.30 845
4061.90 849
4062.50 926
4063.10 956
4063.70 808
4064.30 823
4064.90 902
4065.51 928
4066.11 866
4066.71 783
4067.31 782
4067.91 904
4068.51 905
4069.11 998
4069.72 963
4070.32 902
4070.92 964
4071.52 891
4072.12 907
4072.73 909
4073.33 891
4073.93 890
4074.53 888
4075.13 852
4075.74 963
4076.34 1033
4076.94 979
4077.54 898
4078.14 754
4078.75 884
4079.35 833
4079.95 792
4080.55 783
4081.16 855
4081.76 783
4082.36 749
4082.96 851
4083.57 832
4084.17 865
4084.77 844
4085.38 834
4085.98 847
4086.58 744
4087.18 836
4087.79 856
4088.39 829
4088.99 795
4089.60 906
4090.20 832
4090.80 871
4091.41 981
4092.01 930
4092.61 807
4093.22 883
4093.82 821
4094.42 894
4095.03 897
4095.63 857
4096.23 797
4096.84 842
4097.44 831
4098.05 820
4098.65 977
4099.25 759
4099.86 861
4100.46 862
4101.06 867
4101.67 798
4102.27 742
4102.88 859
4103.48 857
4104.09 853
4104.69 848
4105.29 815
4105.90 739
4106.50 793
4107.11 799
4107.71 885
4108.32 842
4108.92 822
4109.53 915
4110.13 749
4110.74 780
4111.34 898
4111.94 801
4112.55 771
4113.15 772
4113.76 737
4114.36 812
4114.97 827
4115.57 829
4116.18 804
4116.78 705
4117.39 753
4118.00 759
4118.60 711
4119.21 633
4119.81 732
4120.42 656
4121.02 715
4121.63 865
4122.23 831
4122.84 879
4123.44 878
4124.05 917
4124.66 842
4125.26 803
4125.87 857
4126.47 808
4127.08 697
4127.68 773
4128.29 759
4128.90 726
4129.50 751
4130.11 722
4130.72 797
4131.32 826
4131.93 791
4132.53 937
4133.14 856
4133.75 797
4134.35 845
4134.96 891
4135.57 952
4136.17 933
4136.78 1021
4137.39 831
4137.99 864
4138.60 942
4139.21 966
4139.81 1089
4140.42 990
4141.03 1039
4141.63 930
4142.24 1047
4142.85 1046
4143.46 1109
4144.06 941
4144.67 1055
4145.28 1055
4145.88 880
4146.49 837
4147.10 816
4147.71 929
4148.31 996
4148.92 881
4149.53 805
4150.14 679
4150.74 813
4151.35 940
4151.96 1019
4152.57 808
4153.18 805
4153.78 780
4154.39 790
4155.00 875
4155.61 885
4156.22 977
4156.82 820
4157.43 1002
4158.04 989
4158.65 924
4159.26 1073
4159.86 949
4160.47 969
4161.08 1054
4161.69 977
4162.30 935
4162.91 944
4163.52 966
4164.12 937
4164.73 875
4165.34 882
4165.95 890
4166.56 936
4167.17 854
4167.78 1007
4168.39 956
4168.99 930
4169.60 970
4170.21 961
4170.82 900
4171.43 810
4172.04 920
4172.65 930
4173.26 926
4173.87 831
4174.48 891
4175.09 799
4175.70 754
4176.31 925
4176.92 910
4177.53 884
4178.13 990
4178.74 1067
4179.35 1014
4179.96 928
4180.57 886
4181.18 978
4181.79 991
4182.40 928
4183.01 842
4183.62 885
4184.23 879
4184.84 863
4185.45 922
4186.06 879
4186.67 915
4187.29 887
4187.90 915
4188.51 950
4189.12 866
4189.73 770
4190.34 863
4190.95 961
4191.56 870
4192.17 919
4192.78 941
4193.39 978
4194.00 950
4194.61 854
4195.22 884
4195.83 1042
4196.45 1091
4197.06 1085
4197.67 1118
4198.28 938
4198.89 899
4199.50 892
4200.11 923
4200.72 904
4201.33 819
4201.95 763
4202.56 761
4203.17 831
4203.78 885
4204.39 834
4205.00 783
4205.62 755
4206.23 755
4206.84 976
4207.45 976
4208.06 1061
4208.67 968
4209.29 920
4209.90 902
4210.51 759
4211.12 844
4211.73 948
4212.35 912
4212.96 816
4213.57 760
4214.18 900
4214.80 865
4215.41 818
4216.02 908
4216.63 942
4217.25 938
4217.86 903
4218.47 990
4219.08 1003
4219.70 972
4220.31 997
4220.92 1069
4221.53 1070
4222.15 1150
4222.76 1138
4223.37 1041
4223.99 999
4224.60 1076
4225.21 1064
4225.83 1023
4226.44 1046
4227.05 1001
4227.66 1054
4228.28 1132
4228.89 1250
4229.51 1317
4230.12 1238
4230.73 1252
4231.35 1154
4231.96 1180
4232.57 1218
4233.19 1345
4233.80 1600
4234.41 1668
4235.03 1657
4235.64 1789
4236.26 1788
4236.87 1692
4237.48 1542
4238.10 1589
4238.71 1822
4239.33 1424
4239.94 1304
4240.55 1140
4241.17 1096
4241.78 1026
4242.40 1006
4243.01 1023
4243.63 1035
4244.24 961
4244.85 983
4245.47 938
4246.08 920
4246.70 1014
4247.31 962
4247.93 880
4248.54 992
4249.16 1017
4249.77 975
4250.39 1007
4251.00 1027
4251.62 1052
4252.23 949
4252.85 1075
4253.46 913
4254.08 944
4254.69 963
4255.31 971
4255.92 883
4256.54 802
4257.15 878
4257.77 841
4258.39 943
4259.00 960
4259.62 1001
4260.23 1002
4260.85 924
4261.46 892
4262.08 863
4262.69 869
4263.31 917
4263.93 942
4264.54 979
4265.16 1009
4265.77 924
4266.39 986
4267.01 1025
4267.62 1225
4268.24 1142
4268.86 881
4269.47 1030
4270.09 995
4270.70 927
4271.32 935
4271.94 1037
4272.55 1094
4273.17 1110
4273.79 1015
4274.40 1139
4275.02 1269
4275.64 1016
4276.25 947
4276.87 1149
4277.49 1103
4278.10 1129
4278.72 1021
4279.34 1115
4279.96 1015
4280.57 978
4281.19 960
4281.81 960
4282.42 1021
4283.04 876
4283.66 851
4284.28 917
4284.89 987
4285.51 937
4286.13 996
4286.75 943
4287.36 913
4287.98 1010
4288.60 976
4289.22 1029
4289.83 920
4290.45 986
4291.07 954
4291.69 983
4292.31 918
4292.92 832
4293.54 985
4294.16 908
4294.78 922
4295.40 899
4296.01 936
4296.63 988
4297.25 920
4297.87 913
4298.49 1020
4299.11 900
4299.72 866
4300.34 835
4300.96 852
4301.58 928
4302.20 912
4302.82 947
4303.44 961
4304.06 985
4304.67 916
4305.29 1042
4305.91 1062
4306.53 965
4307.15 1017
4307.77 999
4308.39 994
4309.01 1047
4309.63 1099
4310.25 1106
4310.86 1033
4311.48 1043
4312.10 1048
4312.72 1005
4313.34 1035
4313.96 995
4314.58 983
4315.20 1014
4315.82 1123
4316.44 1155
4317.06 1111
4317.68 1003
4318.30 1127
4318.92 1063
4319.54 1039
4320.16 1146
4320.78 1236
4321.40 1054
4322.02 1036
4322.64 1013
4323.26 1122
4323.88 1185
4324.50 1076
4325.12 1166
4325.74 1301
4326.36 1279
4326.98 1336
4327.60 1375
4328.22 1274
4328.84 1253
4329.46 1284
4330.08 1186
4330.71 1253
4331.33 1408
4331.95 1426
4332.57 1338
4333.19 1344
4333.81 1426
4334.43 1520
4335.05 1807
4335.67 1842
4336.29 1833
4336.91 2078
4337.54 2055
4338.16 2349
4338.78 2391
4339.40 2170
4340.02 2043
4340.64 2332
4341.26 2478
4341.89 2329
4342.51 2317
4343.13 2531
4343.75 2471
4344.37 2753
4344.99 2885
4345.62 3147
4346.24 3743
4346.86 4093
4347.48 4187
4348.10 4275
4348.73 4256
4349.35 3922
4349.97 3893
4350.59 3469
4351.21 2979
4351.84 2649
4352.46 2305
4353.08 1951
4353.70 1961
4354.33 1714
4354.95 1413
4355.57 1524
4356.19 1615
4356.82 1618
4357.44 1618
4358.06 1510
4358.68 1444
4359.31 1425
4359.93 1452
4360.55 1475
4361.17 1376
4361.80 1302
4362.42 1420
4363.04 1560
4363.67 1446
4364.29 1432
4364.91 1299
4365.54 1263
4366.16 1329
4366.78 1233
4367.41 1226
4368.03 1189
4368.65 1237
4369.28 1137
4369.90 1123
4370.52 1094
4371.15 1091
4371.77 1084
4372.39 1077
4373.02 1064
4373.64 1001
4374.27 1028
4374.89 1213
4375.51 1200
4376.14 1018
4376.76 893
4377.39 1019
4378.01 1105
4378.63 943
4379.26 1041
4379.88 1093
4380.51 1144
4381.13 1184
4381.75 1299
4382.38 1187
4383.00 1087
4383.63 1197
4384.25 1092
4384.88 1056
4385.50 1106
4386.13 1055
4386.75 1089
4387.38 1099
4388.00 1239
4388.63 1214
4389.25 1004
4389.88 886
4390.50 926
4391.13 1038
4391.75 993
4392.38 964
4393.00 983
4393.63 1048
4394.25 1000
4394.88 945
4395.50 977
4396.13 940
4396.75 1023
4397.38 1026
4398.00 1041
4398.63 1016
4399.26 1039
4399.88 982
4400.51 1036
4401.13 1163
4401.76 1089
4402.38 963
4403.01 942
4403.64 956
4404.26 1049
4404.89 946
4405.51 968
4406.14 979
4406.77 968
4407.39 957
4408.02 923
4408.64 984
4409.27 1000
4409.90 1005
4410.52 1052
4411.15 866
4411.78 877
4412.40 890
4413.03 955
4413.66 1019
4414.28 1021
4414.91 977
4415.54 950
4416.16 906
4416.79 996
4417.42 909
4418.04 780
4418.67 955
4419.30 1008
4419.93 866
4420.55 974
4421.18 940
4421.81 875
4422.43 829
4423.06 928
4423.69 1022
4424.32 984
4424.94 898
4425.57 934
4426.20 930
4426.83 920
4427.45 934
4428.08 947
4428.71 973
4429.34 864
4429.96 895
4430.59 849
4431.22 872
4431.85 876
4432.48 935
4433.10 973
4433.73 957
4434.36 907
4434.99 910
4435.62 983
4436.24 954
4436.87 891
4437.50 908
4438.13 1025
4438.76 960
4439.39 980
4440.02 1003
4440.64 913
4441.27 883
4441.90 898
4442.53 956
4443.16 927
4443.79 949
4444.42 972
4445.04 1033
4445.67 1016
4446.30 1072
4446.93 1054
4447.56 986
4448.19 874
4448.82 1009
4449.45 943
4450.08 919
4450.71 965
4451.34 872
4451.97 897
4452.59 896
4453.22 1012
4453.85 1073
4454.48 918
4455.11 1128
4455.74 1084
4456.37 1038
4457.00 1120
4457.63 986
4458.26 1065
4458.89 1187
4459.52 1032
4460.15 949
4460.78 990
4461.41 980
4462.04 1061
4462.67 1032
4463.30 1048
4463.93 915
4464.56 794
4465.19 817
4465.82 874
4466.45 889
4467.08 851
4467.71 819
4468.34 945
4468.97 1009
4469.61 1009
4470.24 984
4470.87 871
4471.50 890
4472.13 912
4472.76 891
4473.39 879
4474.02 931
4474.65 931
4475.28 866
4475.91 888
4476.54 889
4477.18 828
4477.81 875
4478.44 891
4479.07 840
4479.70 901
4480.33 891
4480.96 887
4481.59 887
4482.23 865
4482.86 889
4483.49 923
4484.12 947
4484.75 891
4485.38 896
4486.02 788
4486.65 939
4487.28 920
4487.91 1017
4488.54 943
4489.18 933
4489.81 977
4490.44 1002
4491.07 900
4491.70 937
4492.34 940
4492.97 979
4493.60 1050
4494.23 994
4494.87 1007
4495.50 1083
4496.13 1010
4496.76 1082
4497.40 1246
4498.03 1096
4498.66 1161
4499.29 1103
4499.93 1274
4500.56 1465
4501.19 1350
4501.82 1409
4502.46 1409
4503.09 1175
4503.72 1371
4504.36 1313
4504.99 1115
4505.62 1273
4506.26 1264
4506.89 1298
4507.52 1096
4508.16 1139
4508.79 1036
4509.42 1018
4510.06 1026
4510.69 1099
4511.32 1049
4511.96 1126
4512.59 990
4513.22 946
4513.86 981
4514.49 931
4515.13 904
4515.76 942
4516.39 988
4517.03 971
4517.66 1035
4518.30 926
4518.93 848
4519.56 978
4520.20 891
4520.83 817
4521.47 888
4522.10 929
4522.73 796
4523.37 900
4524.00 813
4524.64 832
4525.27 936
4525.91 952
4526.54 1004
4527.18 923
4527.81 957
4528.45 1058
4529.08 1023
4529.72 1138
4530.35 1041
4530.99 996
4531.62 1236
4532.26 1351
4532.89 1234
4533.53 1279
4534.16 1166
4534.80 1199
4535.43 1123
4536.07 1099
4536.70 1117
4537.34 1055
4537.97 1067
4538.61 1042
4539.24 987
4539.88 926
4540.51 959
4541.15 811
4541.79 822
4542.42 837
4543.06 872
4543.69 884
4544.33 905
4544.96 890
4545.60 860
4546.24 803
4546.87 772
4547.51 855
4548.14 908
4548.78 871
4549.42 877
4550.05 868
4550.69 888
4551.33 842
4551.96 919
4552.60 956
4553.24 849
4553.87 914
4554.51 887
4555.15 836
4555.78 775
4556.42 890
4557.06 892
4557.69 935
4558.33 947
4558.97 969
4559.60 1026
4560.24 957
4560.88 854
4561.51 843
4562.15 830
4562.79 818
4563.43 901
4564.06 863
4564.70 867
4565.34 833
4565.97 905
4566.61 885
4567.25 835
4567.89 808
4568.52 772
4569.16 893
4569.80 998
4570.44 863
4571.07 965
4571.71 915
4572.35 871
4572.99 973
4573.63 984
4574.26 832
4574.90 758
4575.54 901
4576.18 841
4576.82 852
4577.45 825
4578.09 927
4578.73 931
4579.37 795
4580.01 905
4580.65 885
4581.28 896
4581.92 920
4582.56 1012
4583.20 1021
4583.84 1048
4584.48 944
4585.12 829
4585.76 916
4586.39 1036
4587.03 1012
4587.67 1051
4588.31 1064
4588.95 1117
4589.59 1331
4590.23 1376
4590.87 1484
4591.51 1535
4592.15 1635
4592.78 1644
4593.42 1502
4594.06 1508
4594.70 1507
4595.34 1605
4595.98 1360
4596.62 1293
4597.26 1266
4597.90 1033
4598.54 1096
4599.18 1061
4599.82 1058
4600.46 1011
4601.10 970
4601.74 926
4602.38 971
4603.02 1094
4603.66 1055
4604.30 1119
4604.94 981
4605.58 1005
4606.22 949
4606.86 989
4607.50 853
4608.14 911
4608.78 912
4609.42 901
4610.06 938
4610.70 1001
4611.34 928
4611.98 920
4612.62 930
4613.26 925
4613.90 966
4614.55 890
4615.19 961
4615.83 866
4616.47 845
4617.11 930
4617.75 862
4618.39 851
4619.03 772
4619.67 848
4620.31 783
4620.96 765
4621.60 705
4622.24 760
4622.88 819
4623.52 745
4624.16 834
4624.80 862
4625.44 744
4626.09 803
4626.73 765
4627.37 790
4628.01 810
4628.65 811
4629.29 840
4629.94 881
4630.58 910
4631.22 1004
4631.86 1014
4632.50 880
4633.15 950
4633.79 894
4634.43 863
4635.07 878
4635.72 1062
4636.36 1049
4637.00 947
4637.64 996
4638.28 1027
4638.93 1030
4639.57 976
4640.21 996
4640.85 970
4641.50 974
4642.14 983
4642.78 895
4643.43 942
4644.07 1021
4644.71 1064
4645.35 807
4646.00 870
4646.64 985
4647.28 999
4647.93 963
4648.57 885
4649.21 847
4649.86 874
4650.50 967
4651.14 882
4651.79 882
4652.43 869
4653.07 939
4653.72 998
4654.36 922
4655.00 848
4655.65 836
4656.29 787
4656.93 838
4657.58 876
4658.22 913
4658.87 806
4659.51 818
4660.15 728
4660.80 685
4661.44 713
4662.09 798
4662.73 789
4663.37 832
4664.02 728
4664.66 810
4665.31 791
4665.95 769
4666.59 817
4667.24 754
4667.88 726
4668.53 838
4669.17 730
4669.82 754
4670.46 798
4671.11 849
4671.75 850
4672.40 747
4673.04 796
4673.69 793
4674.33 746
4674.98 756
4675.62 765
4676.27 841
4676.91 784
4677.56 712
4678.20 765
4678.85 699
4679.49 760
4680.14 884
4680.78 937
4681.43 980
4682.07 886
4682.72 908
4683.36 927
4684.01 829
4684.66 801
4685.30 1000
4685.95 1056
4686.59 1085
4687.24 895
4687.88 864
4688.53 895
4689.18 958
4689.82 935
4690.47 916
4691.11 848
4691.76 893
4692.41 1011
4693.05 1034
4693.70 982
4694.34 1001
4694.99 1096
4695.64 1305
4696.28 1259
4696.93 1136
4697.58 1261
4698.22 1413
4698.87 1347
4699.52 1393
4700.16 1489
4700.81 1520
4701.46 1595
4702.10 1415
4702.75 1237
4703.40 1146
4704.04 1095
4704.69 1162
4705.34 1117
4705.99 948
4706.63 996
4707.28 1016
4707.93 977
4708.57 945
4709.22 965
4709.87 1035
4710.52 1011
4711.16 904
4711.81 935
4712.46 862
4713.11 1011
4713.75 1044
4714.40 926
4715.05 1076
4715.70 941
4716.35 916
4716.99 974
4717.64 1014
4718.29 914
4718.94 843
4719.58 931
4720.23 1049
4720.88 917
4721.53 749
4722.18 1016
4722.83 942
4723.47 957
4724.12 882
4724.77 919
4725.42 919
4726.07 902
4726.72 891
4727.36 971
4728.01 881
4728.66 1002
4729.31 924
4729.96 1000
4730.61 900
4731.26 1041
4731.91 972
4732.55 952
4733.20 853
4733.85 884
4734.50 823
4735.15 984
4735.80 907
4736.45 897
4737.10 918
4737.75 901
4738.40 946
4739.05 817
4739.70 789
4740.35 826
4740.99 929
4741.64 1061
4742.29 792
4742.94 971
4743.59 1077
4744.24 972
4744.89 934
4745.54 881
4746.19 918
4746.84 959
4747.49 940
4748.14 915
4748.79 1001
4749.44 953
4750.09 1015
4750.74 1099
4751.39 1054
4752.04 1011
4752.69 1050
4753.34 1127
4753.99 1198
4754.64 1192
4755.29 1102
4755.95 1077
4756.60 962
4757.25 1016
4757.90 882
4758.55 957
4759.20 883
4759.85 818
4760.50 987
4761.15 911
4761.80 836
4762.45 892
4763.10 961
4763.75 890
4764.41 816
4765.06 876
4765.71 917
4766.36 804
4767.01 872
4767.66 979
4768.31 922
4768.97 850
4769.62 881
4770.27 851
4770.92 899
4771.57 958
4772.22 873
4772.87 767
4773.53 858
4774.18 755
4774.83 907
4775.48 770
4776.13 876
4776.79 984
4777.44 871
4778.09 880
4778.74 927
4779.39 906
4780.05 913
4780.70 1037
4781.35 1125
4782.00 1048
4782.65 890
4783.31 978
4783.96 978
4784.61 903
4785.26 864
4785.92 901
4786.57 846
4787.22 980
4787.88 866
4788.53 923
4789.18 900
4789.83 845
4790.49 873
4791.14 826
4791.79 789
4792.45 865
4793.10 873
4793.75 899
4794.40 759
4795.06 829
4795.71 863
4796.36 851
4797.02 916
4797.67 853
4798.32 940
4798.98 881
4799.63 875
4800.29 911
4800.94 886
4801.59 980
4802.25 984
4802.90 1102
4803.55 907
4804.21 1033
4804.86 1173
4805.52 1075
4806.17 952
4806.82 788
4807.48 968
4808.13 943
4808.79 1025
4809.44 960
4810.09 947
4810.75 938
4811.40 1039
4812.06 1048
4812.71 931
4813.37 951
4814.02 1033
4814.67 1064
4815.33 1046
4815.98 969
4816.64 1153
4817.29 1080
4817.95 1037
4818.60 1147
4819.26 1051
4819.91 1070
4820.57 1097
4821.22 1174
4821.88 1054
4822.53 1109
4823.19 1021
4823.84 1083
4824.50 1219
4825.15 1157
4825.81 1186
4826.46 1202
4827.12 1343
4827.77 1313
4828.43 1278
4829.09 1285
4829.74 1214
4830.40 1235
4831.05 1251
4831.71 1198
4832.36 1299
4833.02 1392
4833.68 1445
4834.33 1468
4834.99 1359
4835.64 1353
4836.30 1401
4836.96 1444
4837.61 1465
4838.27 1575
4838.92 1636
4839.58 1593
4840.24 1680
4840.89 1724
4841.55 1781
4842.21 1732
4842.86 1623
4843.52 1596
4844.17 1653
4844.83 1687
4845.49 1727
4846.14 1764
4846.80 1900
4847.46 1978
4848.11 2069
4848.77 2333
4849.43 2469
4850.09 2617
4850.74 2661
4851.40 2424
4852.06 2814
4852.71 2824
4853.37 2622
4854.03 2633
4854.69 2561
4855.34 2383
4856.00 2389
4856.66 2504
4857.31 2585
4857.97 2560
4858.63 2616
4859.29 2703
4859.94 2460
4860.60 2514
4861.26 2601
4861.92 2378
4862.58 2198
4863.23 2307
4863.89 2214
4864.55 2178
4865.21 2211
4865.87 2143
4866.52 2353
4867.18 2278
4867.84 2289
4868.50 2038
4869.16 1791
4869.81 1815
4870.47 1973
4871.13 1962
4871.79 2010
4872.45 1972
4873.11 1814
4873.77 1685
4874.42 1630
4875.08 1800
4875.74 1779
4876.40 1766
4877.06 1763
4877.72 1738
4878.38 1901
4879.03 1926
4879.69 1867
4880.35 1873
4881.01 1842
4881.67 2059
4882.33 1974
4882.99 1815
4883.65 1621
4884.31 1456
4884.97 1493
4885.63 1644
4886.29 1550
4886.95 1371
4887.60 1467
4888.26 1481
4888.92 1534
4889.58 1546
4890.24 1635
4890.90 1446
4891.56 1671
4892.22 1637
4892.88 1581
4893.54 1570
4894.20 1574
4894.86 1530
4895.52 1600
4896.18 1416
4896.84 1389
4897.50 1406
4898.16 1303
4898.82 1277
4899.48 1218
4900.14 1294
4900.80 1299
4901.46 1430
4902.12 1400
4902.79 1339
4903.45 1256
4904.11 1193
4904.77 1299
4905.43 1261
4906.09 1137
4906.75 1119
4907.41 1145
4908.07 1169
4908.73 1142
4909.39 1088
4910.05 1138
4910.71 1239
4911.38 1144
4912.04 1183
4912.70 1218
4913.36 1099
4914.02 1051
4914.68 1075
4915.34 1080
4916.00 1148
4916.67 1207
4917.33 1168
4917.99 962
4918.65 970
4919.31 995
4919.97 938
4920.64 1035
4921.30 1051
4921.96 1047
4922.62 948
4923.28 1014
4923.94 1076
4924.61 951
4925.27 1013
4925.93 1084
4926.59 1006
4927.26 970
4927.92 1135
4928.58 959
4929.24 1068
4929.90 1067
4930.57 1024
4931.23 1053
4931.89 1014
4932.55 926
4933.22 991
4933.88 1014
4934.54 961
4935.20 1007
4935.87 1001
4936.53 1006
4937.19 977
4937.86 969
4938.52 974
4939.18 1030
4939.84 976
4940.51 978
4941.17 943
4941.83 938
4942.50 935
4943.16 915
4943.82 948
4944.49 1003
4945.15 883
4945.81 803
4946.48 865
4947.14 845
4947.80 931
4948.47 888
4949.13 831
4949.79 1022
4950.46 1021
4951.12 1015
4951.79 995
4952.45 888
4953.11 960
4953.78 968
4954.44 966
4955.11 927
4955.77 891
4956.43 980
4957.10 1064
4957.76 964
4958.43 918
4959.09 929
4959.76 929
4960.42 1006
4961.08 898
4961.75 1017
4962.41 1053
4963.08 1035
4963.74 1054
4964.41 1155
4965.07 1200
4965.74 1202
4966.40 1093
4967.07 1074
4967.73 1224
4968.40 1068
4969.06 967
4969.73 913
4970.39 892
4971.06 957
4971.72 983
4972.39 898
4973.05 907
4973.72 874
4974.38 951
4975.05 989
4975.71 997
4976.38 902
4977.04 898
4977.71 958
4978.37 887
4979.04 920
4979.71 948
4980.37 959
4981.04 1011
4981.70 896
4982.37 888
4983.04 832
4983.70 801
4984.37 842
4985.03 884
4985.70 1004
4986.37 974
4987.03 904
4987.70 968
4988.36 1011
4989.03 1032
4989.70 996
4990.36 1161
4991.03 1192
4991.70 1197
4992.36 1066
4993.03 1124
4993.70 1063
4994.36 1045
4995.03 1030
4995.70 1038
4996.36 1010
4997.03 1030
4997.70 894
4998.36 781
4999.03 874
4999.70 803
5000.36 857
5001.03 910
5001.70 820
5002.37 800
5003.03 741
5003.70 805
5004.37 742
5005.03 698
5005.70 813
5006.37 889
5007.04 833
5007.70 893
5008.37 875
5009.04 776
5009.71 847
5010.38 925
5011.04 836
5011.71 942
5012.38 952
5013.05 891
5013.71 893
5014.38 887
5015.05 864
5015.72 828
5016.39 817
5017.06 889
5017.72 932
5018.39 827
5019.06 844
5019.73 919
5020.40 979
5021.07 1038
5021.73 832
5022.40 959
5023.07 984
5023.74 926
5024.41 929
5025.08 811
5025.75 831
5026.41 802
5027.08 814
5027.75 886
5028.42 920
5029.09 929
5029.76 957
5030.43 984
5031.10 992
5031.77 825
5032.44 749
5033.10 789
5033.77 743
5034.44 879
5035.11 857
5035.78 898
5036.45 865
5037.12 783
5037.79 852
5038.46 827
5039.13 813
5039.80 821
5040.47 825
5041.14 686
5041.81 819
5042.48 763
5043.15 791
5043.82 745
5044.49 874
5045.16 839
5045.83 764
5046.50 765
5047.17 791
5047.84 837
5048.51 813
5049.18 758
5049.85 826
5050.52 773
5051.19 728
5051.86 824
5052.53 685
5053.20 702
5053.87 644
5054.54 725
5055.21 761
5055.89 755
5056.56 718
5057.23 697
5057.90 668
5058.57 769
5059.24 724
5059.91 702
5060.58 678
5061.25 787
5061.92 764
5062.60 796
5063.27 739
5063.94 679
5064.61 685
5065.28 765
5065.95 733
5066.62 672
5067.30 724
5067.97 718
5068.64 789
5069.31 761
5069.98 735
5070.65 863
5071.33 759
5072.00 716
5072.67 730
5073.34 759
5074.01 797
5074.68 826
5075.36 860
5076.03 889
5076.70 880
5077.37 789
5078.05 847
5078.72 909
5079.39 818
5080.06 903
5080.73 836
5081.41 911
5082.08 944
5082.75 809
5083.42 773
5084.10 810
5084.77 804
5085.44 835
5086.12 866
5086.79 989
5087.46 905
5088.13 828
5088.81 752
5089.48 791
5090.15 887
5090.83 931
5091.50 945
5092.17 989
5092.85 987
5093.52 1045
5094.19 986
5094.87 887
5095.54 968
5096.21 907
5096.89 834
5097.56 845
5098.23 739
5098.91 805
5099.58 772
5100.25 859
5100.93 911
5101.60 861
5102.28 871
5102.95 886
5103.62 934
5104.30 912
5104.97 855
5105.65 888
5106.32 814
5106.99 842
5107.67 815
5108.34 890
5109.02 921
5109.69 948
5110.36 861
5111.04 891
5111.71 954
5112.39 827
5113.06 779
5113.74 783
5114.41 817
5115.09 862
5115.76 796
5116.44 713
5117.11 836
5117.79 964
5118.46 906
5119.14 797
5119.81 878
5120.49 981
5121.16 891
5121.84 870
5122.51 735
5123.19 839
5123.86 888
5124.54 850
5125.21 843
5125.89 824
5126.56 873
5127.24 872
5127.91 804
5128.59 794
5129.27 798
5129.94 915
5130.62 850
5131.29 836
5131.97 828
5132.64 954
5133.32 871
5134.00 789
5134.67 784
5135.35 740
5136.02 874
5136.70 1007
5137.38 860
5138.05 859
5138.73 833
5139.40 774
5140.08 877
5140.76 799
5141.43 748
5142.11 794
5142.79 817
5143.46 833
5144.14 770
5144.82 767
5145.49 820
5146.17 789
5146.85 741
5147.52 613
5148.20 654
5148.88 679
5149.55 743
5150.23 702
5150.91 685
5151.59 730
5152.26 726
5152.94 665
5153.62 704
5154.29 716
5154.97 679
5155.65 766
5156.33 687
5157.00 653
5157.68 674
5158.36 695
5159.04 719
5159.71 654
5160.39 740
5161.07 673
5161.75 630
5162.42 658
5163.10 708
5163.78 669
5164.46 752
5165.14 629
5165.81 722
5166.49 707
5167.17 743
5167.85 810
5168.53 724
5169.21 781
5169.88 678
5170.56 670
5171.24 692
5171.92 755
5172.60 648
5173.28 555
5173.95 639
5174.63 727
5175.31 813
5175.99 839
5176.67 773
5177.35 817
5178.03 734
5178.71 745
5179.38 743
5180.06 692
5180.74 704
5181.42 885
5182.10 875
5182.78 832
5183.46 830
5184.14 846
5184.82 799
5185.50 757
5186.18 819
5186.86 813
5187.53 811
5188.21 792
5188.89 726
5189.57 704
5190.25 689
5190.93 733
5191.61 739
5192.29 624
5192.97 741
5193.65 715
5194.33 657
5195.01 603
5195.69 659
5196.37 664
5197.05 668
5197.73 768
5198.41 755
5199.09 718
5199.77 716
5200.45 795
5201.13 772
5201.81 789
5202.49 806
5203.17 661
5203.86 654
5204.54 743
5205.22 676
5205.90 752
5206.58 734
5207.26 709
5207.94 766
5208.62 805
5209.30 802
5209.98 767
5210.66 875
5211.34 822
5212.02 857
5212.71 748
5213.39 837
5214.07 806
5214.75 778
5215.43 827
5216.11 830
5216.79 896
5217.47 825
5218.16 761
5218.84 767
5219.52 907
5220.20 966
5220.88 958
5221.56 889
5222.25 965
5222.93 871
5223.61 968
5224.29 830
5224.97 843
5225.66 882
5226.34 932
5227.02 858
5227.70 882
5228.38 833
5229.07 819
5229.75 818
5230.43 778
5231.11 722
5231.79 771
5232.48 779
5233.16 772
5233.84 837
5234.52 787
5235.21 764
5235.89 823
5236.57 891
5237.26 947
5237.94 891
5238.62 800
5239.30 817
5239.99 901
5240.67 903
5241.35 935
5242.04 958
5242.72 810
5243.40 719
5244.08 747
5244.77 802
5245.45 910
5246.13 795
5246.82 748
5247.50 875
5248.18 781
5248.87 796
5249.55 800
5250.24 886
5250.92 850
5251.60 867
5252.29 892
5252.97 765
5253.65 857
5254.34 841
5255.02 903
5255.71 903
5256.39 848
5257.07 895
5257.76 889
5258.44 895
5259.13 860
5259.81 894
5260.49 848
5261.18 810
5261.86 914
5262.55 826
5263.23 800
5263.92 768
5264.60 797
5265.28 845
5265.97 875
5266.65 917
5267.34 891
5268.02 891
5268.71 898
5269.39 892
5270.08 841
5270.76 848
5271.45 759
5272.13 839
5272.82 803
5273.50 762
5274.19 816
5274.87 885
5275.56 905
5276.24 776
5276.93 747
5277.61 742
5278.30 734
5278.98 772
5279.67 813
5280.36 844
5281.04 787
5281.73 800
5282.41 936
5283.10 836
5283.78 780
5284.47 831
5285.16 836
5285.84 772
5286.53 783
5287.21 733
5287.90 670
5288.59 725
5289.27 789
5289.96 850
5290.64 904
5291.33 798
5292.02 788
5292.70 826
5293.39 782
5294.08 696
5294.76 749
5295.45 724
5296.13 740
5296.82 905
5297.51 897
5298.19 824
5298.88 837
5299.57 827
5300.25 862
5300.94 941
5301.63 840
5302.32 916
5303.00 1005
5303.69 977
5304.38 923
5305.06 978
5305.75 987
5306.44 932
5307.13 908
5307.81 902
5308.50 875
5309.19 904
5309.87 923
5310.56 1040
5311.25 911
5311.94 862
5312.62 1021
5313.31 1055
5314.00 946
5314.69 826
5315.38 969
5316.06 923
5316.75 840
5317.44 793
5318.13 826
5318.82 962
5319.50 961
5320.19 875
5320.88 900
5321.57 838
5322.26 886
5322.94 839
5323.63 941
5324.32 991
5325.01 921
5325.70 890
5326.39 818
5327.07 873
5327.76 824
5328.45 834
5329.14 859
5329.83 824
5330.52 885
5331.21 849
5331.90 807
5332.58 790
5333.27 789
5333.96 751
5334.65 718
5335.34 757
5336.03 767
5336.72 884
5337.41 983
5338.10 855
5338.79 813
5339.48 833
5340.17 833
5340.86 769
5341.54 796
5342.23 809
5342.92 723
5343.61 769
5344.30 799
5344.99 886
5345.68 825
5346.37 841
5347.06 836
5347.75 913
5348.44 870
5349.13 917
5349.82 927
5350.51 903
5351.20 931
5351.89 951
5352.58 916
5353.27 893
5353.96 922
5354.65 1002
5355.34 910
5356.03 878
5356.72 867
5357.42 789
5358.11 894
5358.80 926
5359.49 820
5360.18 712
5360.87 781
5361.56 781
5362.25 802
5362.94 742
5363.63 703
5364.32 759
5365.01 802
5365.70 823
5366.40 783
5367.09 707
5367.78 819
5368.47 733
5369.16 739
5369.85 671
5370.54 745
5371.23 699
5371.93 756
5372.62 788
5373.31 709
5374.00 715
5374.69 757
5375.38 683
5376.08 702
5376.77 736
5377.46 733
5378.15 732
5378.84 724
5379.53 703
5380.23 684
5380.92 760
5381.61 730
5382.30 791
5383.00 825
5383.69 809
5384.38 782
5385.07 700
5385.76 688
5386.46 655
5387.15 737
5387.84 737
5388.53 703
5389.23 692
5389.92 694
5390.61 742
5391.30 754
5392.00 766
5392.69 757
5393.38 797
5394.08 752
5394.77 707
5395.46 805
5396.15 716
5396.85 716
5397.54 794
5398.23 749
5398.93 738
5399.62 702
5400.31 791
5401.01 722
5401.70 663
5402.39 720
5403.09 819
5403.78 819
5404.47 826
5405.17 755
5405.86 674
5406.56 739
5407.25 810
5407.94 792
5408.64 682
5409.33 731
5410.02 796
5410.72 875
5411.41 724
5412.11 735
5412.80 663
5413.49 716
5414.19 783
5414.88 694
5415.58 689
5416.27 850
5416.97 773
5417.66 805
5418.35 734
5419.05 858
5419.74 759
5420.44 792
5421.13 730
5421.83 706
5422.52 788
5423.22 812
5423.91 731
5424.61 766
5425.30 813
5426.00 871
5426.69 819
5427.39 758
5428.08 749
5428.78 837
5429.47 849
5430.17 839
5430.86 776
5431.56 829
5432.25 830
5432.95 818
5433.64 863
5434.34 947
5435.03 823
5435.73 954
5436.43 854
5437.12 932
5437.82 1032
5438.51 957
5439.21 927
5439.90 945
5440.60 955
5441.30 904
5441.99 1021
5442.69 948
5443.38 979
5444.08 1092
5444.78 943
5445.47 1027
5446.17 1015
5446.86 985
5447.56 1073
5448.26 1035
5448.95 1082
5449.65 1125
5450.35 1206
5451.04 1198
5451.74 1141
5452.44 1104
5453.13 1078
5453.83 1196
5454.53 1086
5455.22 1000
5455.92 1003
5456.62 1014
5457.31 988
5458.01 1083
5458.71 1016
5459.40 1050
5460.10 1039
5460.80 1068
5461.50 1105
5462.19 995
5462.89 1096
5463.59 1192
5464.29 1124
5464.98 1066
5465.68 1079
5466.38 1141
5467.08 1165
5467.77 1189
5468.47 1134
5469.17 1086
5469.87 1167
5470.56 1075
5471.26 1081
5471.96 1339
5472.66 1347
5473.36 1374
5474.05 1270
5474.75 1458
5475.45 1448
5476.15 1317
5476.85 1336
5477.54 1618
5478.24 1824
5478.94 1963
5479.64 1964
5480.34 2114
5481.04 2445
5481.73 2523
5482.43 2352
5483.13 2395
5483.83 2219
5484.53 2304
5485.23 2188
5485.93 2103
5486.62 1967
5487.32 1721
5488.02 1725
5488.72 1690
5489.42 1801
5490.12 1768
5490.82 1820
5491.52 1724
5492.22 1682
5492.92 1794
5493.62 1805
5494.31 1851
5495.01 1881
5495.71 1867
5496.41 1801
5497.11 2105
5497.81 1987
5498.51 2313
5499.21 2632
5499.91 2750
5500.61 3153
5501.31 3416
5502.01 3469
5502.71 3520
5503.41 3615
5504.11 3447
5504.81 3346
5505.51 2744
5506.21 2435
5506.91 2217
5507.61 1948
5508.31 1803
5509.01 1788
5509.71 1771
5510.41 1737
5511.11 1636
5511.81 1654
5512.51 1687
5513.21 1643
5513.91 1512
5514.61 1562
5515.31 1555
5516.01 1609
5516.72 1555
5517.42 1351
5518.12 1404
5518.82 1358
5519.52 1174
5520.22 1276
5520.92 1185
5521.62 1346
5522.32 1352
5523.02 1295
5523.73 1254
5524.43 1153
5525.13 1212
5525.83 1112
5526.53 1108
5527.23 1112
5527.93 995
5528.63 954
5529.34 1004
5530.04 915
5530.74 967
5531.44 1109
5532.14 1083
5532.84 1113
5533.55 1083
5534.25 1062
5534.95 1020
5535.65 962
5536.35 950
5537.06 930
5537.76 950
5538.46 973
5539.16 999
5539.86 970
5540.57 911
5541.27 987
5541.97 913
5542.67 924
5543.38 890
5544.08 914
5544.78 943
5545.48 1038
5546.19 924
5546.89 850
5547.59 910
5548.29 922
5549.00 868
5549.70 909
5550.40 856
5551.11 919
5551.81 1043
5552.51 1038
5553.21 798
5553.92 870
5554.62 968
5555.32 932
5556.03 988
5556.73 978
5557.43 792
5558.14 823
5558.84 770
5559.54 841
5560.25 952
5560.95 887
5561.65 899
5562.36 941
5563.06 928
5563.77 893
5564.47 858
5565.17 962
5565.88 984
5566.58 925
5567.28 950
5567.99 961
5568.69 872
5569.40 966
5570.10 916
5570.80 840
5571.51 810
5572.21 787
5572.92 723
5573.62 872
5574.33 852
5575.03 918
5575.73 969
5576.44 960
5577.14 889
5577.85 836
5578.55 916
5579.26 804
5579.96 812
5580.67 828
5581.37 854
5582.08 793
5582.78 832
5583.49 836
5584.19 879
5584.90 813
5585.60 806
5586.31 752
5587.01 748
5587.72 775
5588.42 765
5589.13 786
5589.83 806
5590.54 727
5591.24 789
5591.95 829
5592.66 876
5593.36 877
5594.07 751
5594.77 723
5595.48 828
5596.18 867
5596.89 906
5597.60 812
5598.30 838
5599.01 837
5599.71 691
5600.42 695
5601.13 796
5601.83 664
5602.54 734
5603.24 721
5603.95 771
5604.66 736
5605.36 795
5606.07 780
5606.78 830
5607.48 797
5608.19 817
5608.89 829
5609.60 742
5610.31 786
5611.01 750
5611.72 815
5612.43 793
5613.14 823
5613.84 866
5614.55 834
5615.26 798
5615.96 760
5616.67 797
5617.38 823
5618.08 861
5618.79 771
5619.50 720
5620.21 746
5620.91 738
5621.62 739
5622.33 753
5623.04 730
5623.74 775
5624.45 764
5625.16 669
5625.87 748
5626.57 830
5627.28 726
5627.99 821
5628.70 865
5629.40 803
5630.11 811
5630.82 817
5631.53 819
5632.24 887
5632.94 822
5633.65 811
5634.36 832
5635.07 807
5635.78 911
5636.49 804
5637.19 791
5637.90 868
5638.61 857
5639.32 869
5640.03 826
5640.74 808
5641.44 824
5642.15 760
5642.86 792
5643.57 855
5644.28 733
5644.99 784
5645.70 817
5646.41 896
5647.12 827
5647.82 849
5648.53 880
5649.24 908
5649.95 782
5650.66 766
5651.37 823
5652.08 797
5652.79 738
5653.50 854
5654.21 920
5654.92 903
5655.63 914
5656.34 857
5657.05 1024
5657.76 1101
5658.46 1144
5659.17 1210
5659.88 1192
5660.59 1169
5661.30 1079
5662.01 966
5662.72 967
5663.43 826
5664.14 810
5664.85 887
5665.56 862
5666.27 770
5666.98 754
5667.69 745
5668.40 771
5669.12 843
5669.83 796
5670.54 774
5671.25 728
5671.96 822
5672.67 882
5673.38 864
5674.09 828
5674.80 819
5675.51 745
5676.22 796
5676.93 809
5677.64 750
5678.35 684
5679.06 723
5679.78 836
5680.49 749
5681.20 829
5681.91 828
5682.62 720
5683.33 735
5684.04 835
5684.75 740
5685.47 739
5686.18 719
5686.89 753
5687.60 619
5688.31 709
5689.02 699
5689.73 763
5690.45 724
5691.16 724
5691.87 725
5692.58 791
5693.29 798
5694.01 747
5694.72 647
5695.43 715
5696.14 689
5696.85 692
5697.57 691
5698.28 718
5698.99 689
5699.70 723
5700.41 608
5701.13 716
5701.84 676
5702.55 601
5703.26 643
5703.98 625
5704.69 686
5705.40 736
5706.11 635
5706.83 607
5707.54 678
5708.25 757
5708.97 720
5709.68 783
5710.39 865
5711.10 746
5711.82 721
5712.53 721
5713.24 670
5713.96 702
5714.67 706
5715.38 662
5716.10 643
5716.81 673
5717.52 684
5718.24 705
5718.95 763
5719.66 681
5720.38 659
5721.09 708
5721.80 702
5722.52 686
5723.23 707
5723.95 725
5724.66 651
5725.37 737
5726.09 666
5726.80 685
5727.52 721
5728.23 763
5728.94 766
5729.66 766
5730.37 757
5731.09 680
5731.80 753
5732.51 791
5733.23 818
5733.94 709
5734.66 678
5735.37 710
5736.09 755
5736.80 738
5737.52 779
5738.23 636
5738.95 618
5739.66 656
5740.38 656
5741.09 734
5741.81 744
5742.52 733
5743.24 694
5743.95 732
5744.67 677
5745.38 601
5746.10 672
5746.81 695
5747.53 620
5748.24 610
5748.96 697
5749.67 617
5750.39 609
5751.10 708
5751.82 735
5752.53 683
5753.25 718
5753.97 744
5754.68 739
5755.40 723
5756.11 713
5756.83 720
5757.54 640
5758.26 694
5758.98 729
5759.69 684
5760.41 662
5761.12 604
5761.84 643
5762.56 747
5763.27 704
5763.99 693
5764.71 726
5765.42 630
5766.14 690
5766.85 716
5767.57 705
5768.29 719
5769.00 733
5769.72 655
5770.44 676
5771.15 747
5771.87 661
5772.59 732
5773.30 722
5774.02 708
5774.74 662
5775.46 738
5776.17 758
5776.89 774
5777.61 698
5778.32 684
5779.04 755
5779.76 718
5780.48 715
5781.19 733
5781.91 716
5782.63 774
5783.35 755
5784.06 754
5784.78 741
5785.50 691
5786.22 702
5786.93 734
5787.65 752
5788.37 790
5789.09 812
5789.80 808
5790.52 758
5791.24 791
5791.96 778
5792.68 812
5793.39 769
5794.11 875
5794.83 856
5795.55 871
5796.27 880
5796.99 853
5797.70 864
5798.42 878
5799.14 884
5799.86 974
5800.58 871
5801.30 1068
5802.02 1169
5802.73 1355
5803.45 1423
5804.17 1270
5804.89 1337
5805.61 1371
5806.33 1324
5807.05 1246
5807.77 1153
5808.49 1091
5809.20 1091
5809.92 1027
5810.64 942
5811.36 954
5812.08 958
5812.80 870
5813.52 875
5814.24 868
5814.96 1001
5815.68 1043
5816.40 834
5817.12 922
5817.84 962
5818.56 987
5819.28 963
5820.00 877
5820.72 893
5821.44 888
5822.16 818
5822.88 837
5823.60 925
5824.32 897
5825.04 833
5825.76 779
5826.48 819
5827.20 887
5827.92 935
5828.64 864
5829.36 824
5830.08 790
5830.80 774
5831.52 737
5832.24 815
5832.96 825
5833.68 835
5834.40 865
5835.12 923
5835.84 825
5836.56 899
5837.28 862
5838.00 787
5838.73 683
5839.45 741
5840.17 794
5840.89 848
5841.61 814
5842.33 924
5843.05 969
5843.77 826
5844.49 866
5845.22 835
5845.94 870
5846.66 833
5847.38 828
5848.10 833
5848.82 820
5849.54 798
5850.27 774
5850.99 794
5851.71 800
5852.43 825
5853.15 874
5853.88 872
5854.60 929
5855.32 801
5856.04 721
5856.76 780
5857.49 776
5858.21 801
5858.93 746
5859.65 788
5860.37 850
5861.10 847
5861.82 851
5862.54 878
5863.26 832
5863.99 811
5864.71 851
5865.43 757
5866.15 799
5866.88 834
5867.60 835
5868.32 817
5869.04 869
5869.77 846
5870.49 784
5871.21 867
5871.94 871
5872.66 903
5873.38 829
5874.11 899
5874.83 868
5875.55 859
5876.27 884
5877.00 851
5877.72 894
5878.44 802
5879.17 830
5879.89 886
5880.62 859
5881.34 825
5882.06 772
5882.79 891
5883.51 909
5884.23 880
5884.96 902
5885.68 889
5886.40 921
5887.13 930
5887.85 920
5888.58 891
5889.30 925
5890.02 921
5890.75 930
5891.47 812
5892.20 808
5892.92 853
5893.65 958
5894.37 959
5895.09 998
5895.82 894
5896.54 950
5897.27 928
5897.99 894
5898.72 902
5899.44 765
5900.17 891
5900.89 877
5901.62 917
5902.34 960
5903.07 943
5903.79 932
5904.52 888
5905.24 930
5905.97 963
5906.69 987
5907.42 943
5908.14 1027
5908.87 1000
5909.59 1106
5910.32 1053
5911.04 931
5911.77 955
5912.49 1025
5913.22 1059
5913.94 1024
5914.67 975
5915.40 923
5916.12 963
5916.85 906
5917.57 908
5918.30 1040
5919.02 1062
5919.75 1048
5920.48 979
5921.20 1014
5921.93 1030
5922.65 1102
5923.38 1194
5924.11 1122
5924.83 1127
5925.56 1129
5926.29 1086
5927.01 1029
5927.74 1057
5928.47 1028
5929.19 1121
5929.92 1125
5930.64 1146
5931.37 1196
5932.10 1285
5932.82 1222
5933.55 1192
5934.28 1154
5935.01 1327
5935.73 1229
5936.46 1274
5937.19 1271
5937.91 1380
5938.64 1352
5939.37 1338
5940.09 1320
5940.82 1354
5941.55 1440
5942.28 1371
5943.00 1444
5943.73 1513
5944.46 1582
5945.19 1606
5945.91 1633
5946.64 1739
5947.37 1600
5948.10 1704
5948.82 1956
5949.55 2092
5950.28 2068
5951.01 2091
5951.73 2269
5952.46 2307
5953.19 2460
5953.92 2484
5954.65 2568
5955.38 2427
5956.10 2281
5956.83 2432
5957.56 2408
5958.29 2378
5959.02 2239
5959.74 2196
5960.47 2389
5961.20 2408
5961.93 2460
5962.66 2552
5963.39 2505
5964.12 2570
5964.84 2578
5965.57 2919
5966.30 3445
5967.03 3562
5967.76 3720
5968.49 3717
5969.22 3717
5969.95 3901
5970.68 3543
5971.40 3366
5972.13 3250
5972.86 3094
5973.59 2988
5974.32 2793
5975.05 2710
5975.78 2717
5976.51 2819
5977.24 2567
5977.97 2689
5978.70 2684
5979.43 2691
5980.16 2796
5980.89 2841
5981.62 2665
5982.35 2774
5983.08 2841
5983.81 2950
5984.54 2981
5985.27 3085
5986.00 3176
5986.73 3035
5987.46 2879
5988.19 2981
5988.92 2800
5989.65 2957
5990.38 2951
5991.11 2863
5991.84 2911
5992.57 2952
5993.30 3002
5994.03 2959
5994.76 3022
5995.49 3045
5996.22 3138
5996.95 3137
5997.68 3196
5998.41 3216
5999.14 3104
5999.87 3295
6000.60 3248
6001.34 3073
6002.07 3031
6002.80 2956
6003.53 2993
6004.26 2825
6004.99 2813
6005.72 2847
6006.45 2930
6007.18 3028
6007.92 3193
6008.65 3396
6009.38 3741
6010.11 4418
6010.84 4766
6011.57 5261
6012.30 5430
6013.04 6108
6013.77 6815
6014.50 6850
6015.23 7219
6015.96 7157
6016.69 6852
6017.43 6132
6018.16 5726
6018.89 5280
6019.62 4875
6020.35 4127
6021.09 3608
6021.82 3193
6022.55 3012
6023.28 2709
6024.02 2541
6024.75 2512
6025.48 2353
6026.21 2296
6026.94 2195
6027.68 2289
6028.41 2254
6029.14 2188
6029.88 2232
6030.61 2179
6031.34 2088
6032.07 2110
6032.81 2214
6033.54 2026
6034.27 1978
6035.01 1976
6035.74 1966
6036.47 2076
6037.20 2053
6037.94 2013
6038.67 2136
6039.40 2073
6040.14 2116
6040.87 2230
6041.60 2390
6042.34 2142
6043.07 2231
6043.80 2314
6044.54 2374
6045.27 2279
6046.00 2393
6046.74 2484
6047.47 2424
6048.21 2437
6048.94 2578
6049.67 2913
6050.41 2691
6051.14 2834
6051.88 3032
6052.61 3441
6053.34 3417
6054.08 3589
6054.81 3567
6055.55 3555
6056.28 3301
6057.01 3101
6057.75 3043
6058.48 2866
6059.22 2681
6059.95 2582
6060.69 2498
6061.42 2298
6062.16 2418
6062.89 2337
6063.63 2194
6064.36 2238
6065.09 2309
6065.83 2278
6066.56 2257
6067.30 2107
6068.03 2140
6068.77 2082
6069.50 2029
6070.24 2089
6070.97 2168
6071.71 1982
6072.45 1853
6073.18 2083
6073.92 1999
6074.65 1857
6075.39 1827
6076.12 1941
6076.86 1774
6077.59 1763
6078.33 1859
6079.06 1876
6079.80 1783
6080.54 1790
6081.27 1922
6082.01 1850
6082.74 1836
6083.48 1780
6084.21 1741
6084.95 1544
6085.69 1659
6086.42 1696
6087.16 1620
6087.90 1604
6088.63 1644
6089.37 1652
6090.10 1779
6090.84 1698
6091.58 1681
6092.31 1641
6093.05 1583
6093.79 1649
6094.52 1804
6095.26 1871
6096.00 1723
6096.73 1720
6097.47 1728
6098.21 1692
6098.94 1542
6099.68 1515
6100.42 1573
6101.15 1679
6101.89 1626
6102.63 1576
6103.37 1641
6104.10 1640
6104.84 1547
6105.58 1680
6106.31 1498
6107.05 1534
6107.79 1590
6108.53 1525
6109.26 1556
6110.00 1630
6110.74 1688
6111.48 1531
6112.21 1520
6112.95 1502
6113.69 1619
6114.43 1705
6115.17 1736
6115.90 1721
6116.64 1692
6117.38 1580
6118.12 1604
6118.85 1727
6119.59 1756
6120.33 1632
6121.07 1673
6121.81 1595
6122.55 1713
6123.28 1768
6124.02 1772
6124.76 1727
6125.50 1723
6126.24 1692
6126.98 1668
6127.71 1685
6128.45 1764
6129.19 1827
6129.93 1837
6130.67 1871
6131.41 1741
6132.15 1827
6132.89 1689
6133.63 1865
6134.36 1825
6135.10 1952
6135.84 1892
6136.58 1868
6137.32 1879
6138.06 1811
6138.80 1907
6139.54 1884
6140.28 1893
6141.02 1905
6141.76 1883
6142.50 1894
6143.24 1856
6143.97 1900
6144.71 1823
6145.45 1895
6146.19 1873
6146.93 1882
6147.67 1890
6148.41 1804
6149.15 1869
6149.89 1896
6150.63 1979
6151.37 2033
6152.11 2015
6152.85 1897
6153.59 2069
6154.33 2057
6155.07 2024
6155.81 2118
6156.55 2275
6157.29 2109
6158.03 2122
6158.78 2189
6159.52 2247
6160.26 2325
6161.00 2265
6161.74 2249
6162.48 2416
6163.22 2493
6163.96 2608
6164.70 2656
6165.44 2806
6166.18 2796
6166.92 3098
6167.66 3217
6168.41 3249
6169.15 3256
6169.89 3410
6170.63 3404
6171.37 3267
6172.11 3060
6172.85 3170
6173.59 2980
6174.34 3100
6175.08 3055
6175.82 2999
6176.56 2861
6177.30 2888
6178.04 2783
6178.78 2798
6179.53 2829
6180.27 2887
6181.01 2884
6181.75 3107
6182.49 3053
6183.24 2984
6183.98 3107
6184.72 3164
6185.46 3098
6186.20 3133
6186.95 3180
6187.69 3240
6188.43 3460
6189.17 3452
6189.91 3500
6190.66 3430
6191.40 3681
6192.14 3739
6192.88 3816
6193.63 3779
6194.37 4118
6195.11 4258
6195.85 4233
6196.60 4001
6197.34 4254
6198.08 4279
6198.83 4277
6199.57 4102
6200.31 3990
6201.05 4197
6201.80 4295
6202.54 4354
6203.28 4634
6204.03 4794
6204.77 5225
6205.51 6109
6206.26 7212
6207.00 8488
6207.74 9866
6208.49 11968
6209.23 13873
6209.97 15391
6210.72 16186
6211.46 16600
6212.21 16565
6212.95 15878
6213.69 14609
6214.44 13689
6215.18 11515
6215.92 9642
6216.67 8058
6217.41 6799
6218.16 5688
6218.90 5005
6219.64 4428
6220.39 4114
6221.13 3933
6221.88 3981
6222.62 3772
6223.37 3780
6224.11 3760
6224.85 3947
6225.60 4264
6226.34 4185
6227.09 4124
6227.83 3974
6228.58 3800
6229.32 3561
6230.07 3350
6230.81 3163
6231.56 3007
6232.30 2871
6233.05 2670
6233.79 2684
6234.54 2471
6235.28 2501
6236.03 2538
6236.77 2379
6237.52 2573
6238.26 2563
6239.01 2803
6239.75 3151
6240.50 3171
6241.24 3098
6241.99 3275
6242.73 3273
6243.48 3021
6244.22 3033
6244.97 3207
6245.72 2923
6246.46 2779
6247.21 2922
6247.95 2941
6248.70 3000
6249.45 3224
6250.19 2999
6250.94 2964
6251.68 2809
6252.43 2740
6253.18 2870
6253.92 2779
6254.67 2691
6255.41 2611
6256.16 2597
6256.91 2881
6257.65 2697
6258.40 2741
6259.15 2689
6259.89 2765
6260.64 2666
6261.39 2576
6262.13 2456
6262.88 2556
6263.63 2573
6264.37 2456
6265.12 2377
6265.87 2338
6266.61 2316
6267.36 2285
6268.11 2242
6268.85 2201
6269.60 2292
6270.35 2274
6271.10 2353
6271.84 2237
6272.59 2201
6273.34 2311
6274.08 2166
6274.83 2247
6275.58 2255
6276.33 2225
6277.07 2186
6277.82 2262
6278.57 2180
6279.32 2002
6280.07 2192
6280.81 2252
6281.56 2138
6282.31 2162
6283.06 2038
6283.80 2077
6284.55 1894
6285.30 1846
6286.05 1845
6286.80 1912
6287.54 1982
6288.29 1809
6289.04 1845
6289.79 1856
6290.54 1888
6291.29 1782
6292.03 1760
6292.78 1798
6293.53 1718
6294.28 1687
6295.03 1658
6295.78 1707
6296.53 1648
6297.28 1779
6298.02 1656
6298.77 1636
6299.52 1606
6300.27 1554
6301.02 1596
6301.77 1576
6302.52 1430
6303.27 1574
6304.02 1702
6304.77 1571
6305.51 1611
6306.26 1581
6307.01 1588
6307.76 1595
6308.51 1533
6309.26 1603
6310.01 1584
6310.76 1661
6311.51 1694
6312.26 1711
6313.01 1615
6313.76 1758
6314.51 1898
6315.26 1880
6316.01 1722
6316.76 1685
6317.51 1759
6318.26 1859
6319.01 1699
6319.76 1735
6320.51 1829
6321.26 1698
6322.01 1663
6322.76 1643
6323.51 1493
6324.26 1465
6325.01 1502
6325.76 1387
6326.51 1396
6327.26 1356
6328.01 1354
6328.76 1367
6329.51 1275
6330.26 1231
6331.02 1340
6331.77 1284
6332.52 1377
6333.27 1318
6334.02 1343
6334.77 1260
6335.52 1213
6336.27 1343
6337.02 1242
6337.77 1316
6338.53 1365
6339.28 1273
6340.03 1334
6340.78 1160
6341.53 1234
6342.28 1310
6343.03 1233
6343.78 1206
6344.54 1217
6345.29 1233
6346.04 1241
6346.79 1192
6347.54 1284
6348.29 1324
6349.05 1296
6349.80 1399
6350.55 1257
6351.30 1395
6352.05 1411
6352.81 1538
6353.56 1469
6354.31 1452
6355.06 1466
6355.82 1488
6356.57 1514
6357.32 1538
6358.07 1513
6358.82 1409
6359.58 1299
6360.33 1298
6361.08 1345
6361.83 1455
6362.59 1285
6363.34 1229
6364.09 1241
6364.85 1288
6365.60 1268
6366.35 1288
6367.10 1325
6367.86 1292
6368.61 1158
6369.36 1233
6370.12 1307
6370.87 1230
6371.62 1282
6372.38 1300
6373.13 1212
6373.88 1283
6374.64 1339
6375.39 1291
6376.14 1161
6376.90 1139
6377.65 1268
6378.40 1264
6379.16 1281
6379.91 1343
6380.66 1247
6381.42 1229
6382.17 1204
6382.92 1239
6383.68 1290
6384.43 1329
6385.19 1258
6385.94 1240
6386.69 1185
6387.45 1256
6388.20 1319
6388.96 1234
6389.71 1092
6390.47 1227
6391.22 1286
6391.97 1257
6392.73 1202
6393.48 1183
6394.24 1308
6394.99 1261
6395.75 1137
6396.50 1155
6397.26 1158
6398.01 1174
6398.77 1227
6399.52 1164
6400.28 1199
6401.03 1161
6401.79 1166
6402.54 1192
6403.30 1176
6404.05 1161
6404.81 1236
6405.56 1175
6406.32 1124
6407.07 1200
6407.83 1175
6408.58 1205
6409.34 1216
6410.09 1335
6410.85 1254
6411.60 1411
6412.36 1343
6413.11 1325
6413.87 1337
6414.63 1220
6415.38 1100
6416.14 1201
6416.89 1213
6417.65 1169
6418.41 1230
6419.16 1176
6419.92 1236
6420.67 1222
6421.43 1179
6422.19 1059
6422.94 1143
6423.70 1130
6424.45 1150
6425.21 1213
6425.97 1088
6426.72 1193
6427.48 1301
6428.24 1277
6428.99 1125
6429.75 1070
6430.51 1164
6431.26 1209
6432.02 1241
6432.78 1284
6433.53 1267
6434.29 1232
6435.05 1201
6435.80 1299
6436.56 1311
6437.32 1294
6438.08 1304
6438.83 1259
6439.59 1266
6440.35 1278
6441.10 1272
6441.86 1276
6442.62 1266
6443.38 1322
6444.13 1356
6444.89 1247
6445.65 1172
6446.41 1233
6447.16 1254
6447.92 1188
6448.68 1347
6449.44 1319
6450.19 1264
6450.95 1254
6451.71 1282
6452.47 1306
6453.23 1292
6453.98 1406
6454.74 1316
6455.50 1443
6456.26 1407
6457.02 1341
6457.78 1459
6458.53 1342
6459.29 1338
6460.05 1423
6460.81 1473
6461.57 1591
6462.33 1495
6463.08 1514
6463.84 1412
6464.60 1517
6465.36 1574
6466.12 1555
6466.88 1573
6467.64 1524
6468.40 1631
6469.15 1684
6469.91 1709
6470.67 1713
6471.43 1677
6472.19 1672
6472.95 1710
6473.71 1795
6474.47 1779
6475.23 1940
6475.99 1936
6476.75 1930
6477.51 1786
6478.26 1896
6479.02 2071
6479.78 1919
6480.54 1982
6481.30 2019
6482.06 1941
6482.82 2036
6483.58 2103
6484.34 2015
6485.10 2121
6485.86 2209
6486.62 2160
6487.38 2036
6488.14 2176
6488.90 2214
6489.66 2249
6490.42 2328
6491.18 2350
6491.94 2468
6492.70 2536
6493.46 2712
6494.22 2718
6494.98 2975
6495.74 2977
6496.51 2977
6497.27 3144
6498.03 2927
6498.79 2854
6499.55 3114
6500.31 3011
6501.07 2903
6501.83 2929
6502.59 3083
6503.35 2975
6504.11 3039
6504.87 3104
6505.64 3127
6506.40 3166
6507.16 3097
6507.92 3246
6508.68 3337
6509.44 3112
6510.20 3304
6510.96 3496
6511.73 3607
6512.49 3677
6513.25 3613
6514.01 3423
6514.77 3433
6515.53 3833
6516.29 3919
6517.06 3735
6517.82 3608
6518.58 3828
6519.34 3747
6520.10 3779
6520.87 3860
6521.63 4106
6522.39 4387
6523.15 4638
6523.91 4664
6524.68 4752
6525.44 5121
6526.20 5357
6526.96 5789
6527.73 5988
6528.49 6173
6529.25 6351
6530.01 6329
6530.78 6185
6531.54 6544
6532.30 6917
6533.06 7366
6533.83 7881
6534.59 8587
6535.35 9974
6536.11 11614
6536.88 13187
6537.64 14179
6538.40 15073
6539.17 15247
6539.93 14740
6540.69 13699
6541.46 11939
6542.22 10443
6542.98 8957
6543.74 7351
6544.51 6239
6545.27 5304
6546.04 4551
6546.80 4031
6547.56 3650
6548.33 3339
6549.09 3204
6549.85 3253
6550.62 2997
6551.38 2828
6552.14 2781
6552.91 2788
6553.67 2877
6554.44 2875
6555.20 2734
6555.96 2680
6556.73 2583
6557.49 2455
6558.26 2417
6559.02 2613
6559.78 2591
6560.55 2495
6561.31 2588
6562.08 2687
6562.84 2721
6563.61 2898
6564.37 2771
6565.14 2797
6565.90 3022
6566.66 3041
6567.43 2952
6568.19 3128
6568.96 3120
6569.72 3021
6570.49 3050
6571.25 3058
6572.02 3162
6572.78 3101
6573.55 3142
6574.31 3325
6575.08 3409
6575.84 3435
6576.61 3437
6577.37 3540
6578.14 3475
6578.90 3628
6579.67 3693
6580.44 3592
6581.20 3687
6581.97 3406
6582.73 3404
6583.50 3281
6584.26 3225
6585.03 3252
6585.79 3235
6586.56 3251
6587.33 3367
6588.09 3316
6588.86 3265
6589.62 3410
6590.39 3496
6591.16 3643
6591.92 3736
6592.69 3778
6593.45 3888
6594.22 3927
6594.99 4069
6595.75 4355
6596.52 4242
6597.29 4182
6598.05 4050
6598.82 3953
6599.59 3847
6600.35 3598
6601.12 3593
6601.89 3330
6602.65 3167
6603.42 3145
6604.19 3133
6604.95 3142
6605.72 3241
6606.49 3362
6607.25 3289
6608.02 3473
6608.79 3536
6609.55 3622
6610.32 3661
6611.09 3662
6611.86 3665
6612.62 3764
6613.39 3652
6614.16 3419
6614.93 3207
6615.69 2716
6616.46 2818
6617.23 2764
6618.00 2564
6618.76 2490
6619.53 2585
6620.30 2441
6621.07 2337
6621.83 2326
6622.60 2360
6623.37 2363
6624.14 2350
6624.91 2352
6625.67 2255
6626.44 2247
6627.21 2254
6627.98 2174
6628.75 2310
6629.52 2198
6630.28 2246
6631.05 2289
6631.82 2302
6632.59 2477
6633.36 2541
6634.13 2582
6634.90 2765
6635.66 2979
6636.43 2871
6637.20 2933
6637.97 3173
6638.74 3004
6639.51 2755
6640.28 2666
6641.05 2677
6641.81 2397
6642.58 2419
6643.35 2219
6644.12 2116
6644.89 2091
6645.66 2142
6646.43 2084
6647.20 2104
6647.97 2057
6648.74 2166
6649.51 2242
6650.28 2297
6651.05 2134
6651.82 2260
6652.59 2322
6653.35 2254
6654.12 2157
6654.89 2244
6655.66 2206
6656.43 2134
6657.20 2244
6657.97 2284
6658.74 2179
6659.51 2154
6660.28 2094
6661.05 2067
6661.82 2018
6662.59 2155
6663.36 2050
6664.13 2101
6664.91 2034
6665.68 2150
6666.45 2139
6667.22 2072
6667.99 2117
6668.76 2135
6669.53 2170
6670.30 2224
6671.07 2119
6671.84 2120
6672.61 2168
6673.38 2305
6674.15 2154
6674.92 2066
6675.69 2203
6676.47 2246
6677.24 2212
6678.01 2143
6678.78 2191
6679.55 2237
6680.32 2107
6681.09 2226
6681.86 2416
6682.64 2286
6683.41 2240
6684.18 2330
6684.95 2497
6685.72 2578
6686.49 2762
6687.26 2720
6688.04 2705
6688.81 2658
6689.58 2539
6690.35 2408
6691.12 2294
6691.90 2128
6692.67 2058
6693.44 2051
6694.21 2052
6694.98 1968
6695.76 1907
6696.53 1892
6697.30 1821
6698.07 1831
6698.84 1834
6699.62 1885
6700.39 1863
6701.16 1897
6701.93 1822
6702.71 1820
6703.48 1984
6704.25 1965
6705.02 1868
6705.80 1738
6706.57 1814
6707.34 1818
6708.12 1868
6708.89 1891
6709.66 1894
6710.43 1795
6711.21 1732
6711.98 1827
6712.75 1845
6713.53 1816
6714.30 1800
6715.07 1730
6715.85 1749
6716.62 1717
6717.39 1646
6718.17 1779
6718.94 1773
6719.71 1694
6720.49 1760
6721.26 1576
6722.03 1613
6722.81 1803
6723.58 1676
6724.36 1668
6725.13 1656
6725.90 1631
6726.68 1744
6727.45 1679
6728.23 1619
6729.00 1729
6729.77 1686
6730.55 1780
6731.32 1771
6732.10 1586
6732.87 1628
6733.64 1792
6734.42 1772
6735.19 1812
6735.97 1776
6736.74 1840
6737.52 1922
6738.29 1958
6739.07 1888
6739.84 1931
6740.62 1804
6741.39 1840
6742.16 1914
6742.94 1819
6743.71 1884
6744.49 1936
6745.26 1823
6746.04 1758
6746.81 1775
6747.59 1862
6748.36 1910
6749.14 1910
6749.92 2085
6750.69 2070
6751.47 2266
6752.24 2590
6753.02 2648
6753.79 2533
6754.57 2572
6755.34 2515
6756.12 2425
6756.89 2466
6757.67 2370
6758.45 2200
6759.22 2067
6760.00 1939
6760.77 1968
6761.55 1764
6762.33 1759
6763.10 1754
6763.88 1627
6764.65 1692
6765.43 1666
6766.21 1759
6766.98 1700
6767.76 1852
6768.53 1787
6769.31 1716
6770.09 1752
6770.86 1739
6771.64 1643
6772.42 1547
6773.19 1508
6773.97 1632
6774.75 1542
6775.52 1520
6776.30 1473
6777.08 1501
6777.85 1614
6778.63 1594
6779.41 1504
6780.18 1529
6780.96 1449
6781.74 1497
6782.52 1503
6783.29 1556
6784.07 1501
6784.85 1493
6785.62 1550
6786.40 1518
6787.18 1441
6787.96 1441
6788.73 1462
6789.51 1425
6790.29 1463
6791.07 1486
6791.84 1600
6792.62 1429
6793.40 1464
6794.18 1513
6794.96 1375
6795.73 1492
6796.51 1442
6797.29 1413
6798.07 1490
6798.85 1414
6799.62 1473
6800.40 1386
6801.18 1406
6801.96 1417
6802.74 1421
6803.51 1395
6804.29 1520
6805.07 1352
6805.85 1565
6806.63 1604
6807.41 1539
6808.19 1718
6808.96 1647
6809.74 1590
6810.52 1483
6811.30 1561
6812.08 1520
6812.86 1507
6813.64 1423
6814.42 1502
6815.20 1564
6815.97 1483
6816.75 1556
6817.53 1520
6818.31 1379
6819.09 1340
6819.87 1553
6820.65 1668
6821.43 1578
6822.21 1483
6822.99 1523
6823.77 1525
6824.55 1523
6825.33 1469
6826.11 1484
6826.89 1439
6827.67 1468
6828.44 1499
6829.22 1504
6830.00 1544
6830.78 1508
6831.56 1419
6832.34 1446
6833.12 1457
6833.90 1418
6834.68 1429
6835.46 1514
6836.24 1550
6837.03 1513
6837.81 1466
6838.59 1555
6839.37 1533
6840.15 1410
6840.93 1350
6841.71 1294
6842.49 1402
6843.27 1538
6844.05 1422
6844.83 1462
6845.61 1431
6846.39 1411
6847.17 1621
6847.95 1526
6848.73 1503
6849.52 1803
6850.30 1985
6851.08 2197
6851.86 2379
6852.64 2453
6853.42 2586
6854.20 2619
6854.98 2658
6855.76 2329
6856.55 2181
6857.33 2023
6858.11 1862
6858.89 1800
6859.67 1758
6860.45 1798
6861.23 1734
6862.02 1643
6862.80 1661
6863.58 1623
6864.36 1604
6865.14 1637
6865.93 1730
6866.71 1721
6867.49 1814
6868.27 1865
6869.05 1938
6869.84 1973
6870.62 1866
6871.40 1891
6872.18 1760
6872.96 1768
6873.75 1826
6874.53 1841
6875.31 1792
6876.09 1773
6876.88 1840
6877.66 1751
6878.44 1797
6879.22 2009
6880.01 1965
6880.79 1916
6881.57 2012
6882.36 2230
6883.14 2236
6883.92 2349
6884.70 2415
6885.49 2636
6886.27 2833
6887.05 3056
6887.84 3489
6888.62 3746
6889.40 4095
6890.19 4170
6890.97 4312
6891.75 4313
6892.54 3852
6893.32 3484
6894.10 3144
6894.89 2709
6895.67 2562
6896.45 2400
6897.24 2158
6898.02 2165
6898.81 2260
6899.59 2209
6900.37 2217
6901.16 2279
6901.94 2239
6902.73 2212
6903.51 2254
6904.29 2266
6905.08 2108
6905.86 2210
6906.65 2151
6907.43 2148
6908.21 2314
6909.00 2220
6909.78 2262
6910.57 2131
6911.35 2013
6912.14 2012
6912.92 2056
6913.71 2015
6914.49 2006
6915.27 2010
6916.06 2022
6916.84 1969
6917.63 1932
6918.41 1988
6919.20 1970
6919.98 1777
6920.77 1993
6921.55 1969
6922.34 1939
6923.12 1940
6923.91 2058
6924.69 1990
6925.48 2082
6926.27 1952
6927.05 1939
6927.84 1957
6928.62 2183
6929.41 2093
6930.19 2120
6930.98 2091
6931.76 2058
6932.55 2124
6933.34 2174
6934.12 2097
6934.91 2225
6935.69 2167
6936.48 2234
6937.26 2215
6938.05 2262
6938.84 2408
6939.62 2522
6940.41 2615
6941.20 2763
6941.98 2761
6942.77 2915
6943.55 2898
6944.34 3103
6945.13 3175
6945.91 3272
6946.70 3067
6947.49 3050
6948.27 3128
6949.06 3281
6949.85 3437
6950.63 3381
6951.42 3267
6952.21 3241
6952.99 3261
6953.78 3065
6954.57 2945
6955.35 2905
6956.14 2800
6956.93 2932
6957.72 2777
6958.50 2750
6959.29 2736
6960.08 2797
6960.86 2937
6961.65 2977
6962.44 2900
6963.23 2899
6964.01 3076
6964.80 3277
6965.59 3133
6966.38 3219
6967.16 3319
6967.95 3332
6968.74 3480
6969.53 3838
6970.32 3864
6971.10 3937
6971.89 4240
6972.68 4064
6973.47 4074
6974.26 4158
6975.04 4211
6975.83 4318
6976.62 4398
6977.41 4320
6978.20 4159
6978.98 4068
6979.77 4333
6980.56 4618
6981.35 5287
6982.14 5764
6982.93 6814
6983.72 7903
6984.50 9378
6985.29 11398
6986.08 13342
6986.87 14577
6987.66 15707
6988.45 15924
6989.24 15650
6990.03 14729
6990.81 13595
6991.60 11933
6992.39 9917
6993.18 8540
6993.97 7078
6994.76 5689
6995.55 4873
6996.34 4211
6997.13 3803
6997.92 3411
6998.71 3495
6999.50 3275
7000.29 3308
7001.08 3359
7001.87 3307
7002.65 3387
7003.44 3206
7004.23 3121
7005.02 2902
7005.81 2826
7006.60 2857
7007.39 2587
7008.18 2510
7008.97 2397
7009.76 2238
7010.55 2241
7011.34 2187
7012.13 2237
7012.92 2191
7013.71 2283
7014.50 2504
7015.30 2534
7016.09 2413
7016.88 2495
7017.67 2481
7018.46 2472
7019.25 2319
7020.04 2257
7020.83 2192
7021.62 2216
7022.41 2345
7023.20 2531
7023.99 2474
7024.78 2583
7025.57 2740
7026.37 2661
7027.16 2658
7027.95 2642
7028.74 2575
7029.53 2528
7030.32 2486
7031.11 2458
7031.90 2418
7032.69 2338
7033.49 2358
7034.28 2314
7035.07 2248
7035.86 2285
7036.65 2289
7037.44 2257
7038.24 2327
7039.03 2264
7039.82 2303
7040.61 2249
7041.40 2310
7042.19 2538
7042.99 2515
7043.78 2478
7044.57 2628
7045.36 2635
7046.15 2588
7046.95 2604
7047.74 2685
7048.53 2953
7049.32 3108
7050.12 3305
7050.91 3486
7051.70 3856
7052.49 4040
7053.29 4140
7054.08 3823
7054.87 3436
7055.66 3135
7056.46 2814
7057.25 2641
7058.04 2527
7058.83 2443
7059.63 2406
7060.42 2322
7061.21 2463
7062.01 2401
7062.80 2424
7063.59 2390
7064.39 2260
7065.18 2207
7065.97 2193
7066.77 2194
7067.56 2144
7068.35 2109
7069.15 2085
7069.94 2063
7070.73 2051
7071.53 2039
7072.32 1957
7073.11 1985
7073.91 1824
7074.70 1838
7075.49 1719
7076.29 1654
7077.08 1564
7077.88 1630
7078.67 1569
7079.46 1629
7080.26 1640
7081.05 1454
7081.85 1524
7082.64 1525
7083.43 1507
7084.23 1483
7085.02 1420
7085.82 1517
7086.61 1506
7087.41 1453
7088.20 1391
7089.00 1346
7089.79 1511
7090.58 1590
7091.38 1482
7092.17 1433
7092.97 1463
7093.76 1440
7094.56 1325
7095.35 1504
7096.15 1450
7096.94 1370
7097.74 1348
7098.53 1322
7099.33 1391
7100.12 1406
7100.92 1233
7101.71 1233
7102.51 1194
7103.30 1177
7104.10 1278
7104.89 1278
7105.69 1216
7106.49 1295
7107.28 1251
7108.08 1247
7108.87 1194
7109.67 1249
7110.46 1215
7111.26 1189
7112.06 1185
7112.85 1173
7113.65 1106
7114.44 1173
7115.24 1186
7116.04 1194
7116.83 1288
7117.63 1308
7118.42 1205
7119.22 1294
7120.02 1247
7120.81 1090
7121.61 1206
7122.41 1222
7123.20 1256
7124.00 1179
7124.79 1203
7125.59 1133
7126.39 1091
7127.18 1164
7127.98 1241
7128.78 1174
7129.57 1120
7130.37 1169
7131.17 1129
7131.97 1289
7132.76 1222
7133.56 1243
7134.36 1222
7135.15 1175
7135.95 1310
7136.75 1204
7137.55 1130
7138.34 1139
7139.14 1065
7139.94 1135
7140.73 1101
7141.53 1092
7142.33 1020
7143.13 998
7143.92 993
7144.72 932
7145.52 964
7146.32 933
7147.12 1082
7147.91 1053
7148.71 980
7149.51 1026
7150.31 977
7151.11 908
7151.90 908
7152.70 976
7153.50 931
7154.30 934
7155.10 1020
7155.89 995
7156.69 1048
7157.49 990
7158.29 1080
7159.09 1043
7159.89 1045
7160.68 1020
7161.48 1034
7162.28 1038
7163.08 1026
7163.88 980
7164.68 1013
7165.48 999
7166.28 782
7167.07 889
7167.87 909
7168.67 946
7169.47 848
7170.27 839
7171.07 844
7171.87 817
7172.67 782
7173.47 814
7174.27 844
7175.07 898
7175.87 870
7176.67 838
7177.46 804
7178.26 797
7179.06 833
7179.86 778
7180.66 786
7181.46 849
7182.26 777
7183.06 816
7183.86 810
7184.66 798
7185.46 958
7186.26 845
7187.06 874
7187.86 896
7188.66 862
7189.46 826
7190.26 818
7191.06 732
7191.86 809
7192.66 809
7193.46 742
7194.26 746
7195.06 767
7195.86 808
7196.67 814
7197.47 762
7198.27 807
7199.07 779
7199.87 767
7200.67 759
7201.47 801
7202.27 759
7203.07 813
7203.87 787
7204.67 797
7205.47 893
7206.28 799
7207.08 823
7207.88 817
7208.68 803
7209.48 864
7210.28 743
7211.08 772
7211.88 746
7212.69 791
7213.49 807
7214.29 793
7215.09 725
7215.89 799
7216.69 838
7217.50 785
7218.30 786
7219.10 839
7219.90 804
7220.70 799
7221.50 804
7222.31 790
7223.11 813
7223.91 771
7224.71 671
7225.51 782
7226.32 741
7227.12 782
7227.92 837
7228.72 841
7229.53 913
7230.33 782
7231.13 748
7231.93 760
7232.74 795
7233.54 705
7234.34 690
7235.14 691
7235.95 789
7236.75 828
7237.55 783
7238.36 790
7239.16 847
7239.96 796
7240.76 827
7241.57 863
7242.37 755
7243.17 743
7243.98 775
7244.78 795
7245.58 812
7246.39 720
7247.19 817
7247.99 808
7248.80 776
7249.60 816
7250.40 820
7251.21 755
7252.01 846
7252.81 898
7253.62 859
7254.42 916
7255.23 853
7256.03 820
7256.83 902
7257.64 893
7258.44 903
7259.25 906
7260.05 935
7260.85 935
7261.66 940
7262.46 1024
7263.27 1020
7264.07 1008
7264.87 1057
7265.68 936
7266.48 1042
7267.29 935
7268.09 991
7268.90 1023
7269.70 989
7270.51 1052
7271.31 980
7272.12 954
7272.92 874
7273.73 852
7274.53 810
7275.34 936
7276.14 963
7276.95 978
7277.75 1011
7278.56 958
7279.36 964
7280.17 984
7280.97 1055
7281.78 1142
7282.58 1262
7283.39 1341
7284.19 1304
7285.00 1520
7285.80 1695
7286.61 1845
7287.41 1718
7288.22 1641
7289.03 1653
7289.83 1643
7290.64 1476
7291.44 1296
7292.25 1170
7293.06 1188
7293.86 1202
7294.67 1090
7295.47 1048
7296.28 1025
7297.09 1000
7297.89 995
7298.70 1018
7299.50 1021
7300.31 1062
7301.12 1071
7301.92 1007
7302.73 1062
7303.54 993
7304.34 904
7305.15 947
7305.96 1008
7306.76 1015
7307.57 983
7308.38 1155
7309.18 1100
7309.99 1009
7310.80 1124
7311.60 1110
7312.41 1159
7313.22 1196
7314.02 1168
7314.83 1244
7315.64 1347
7316.45 1366
7317.25 1472
7318.06 1687
7318.87 1844
7319.67 1927
7320.48 2119
7321.29 2140
7322.10 1985
7322.90 2024
7323.71 1851
7324.52 1637
7325.33 1470
7326.14 1451
7326.94 1385
7327.75 1391
7328.56 1344
7329.37 1281
7330.17 1299
7330.98 1187
7331.79 1257
7332.60 1093
7333.41 1083
7334.22 1162
7335.02 1194
7335.83 1172
7336.64 1087
7337.45 1123
7338.26 1147
7339.07 1184
7339.87 1086
7340.68 1030
7341.49 1032
7342.30 1029
7343.11 1058
7343.92 1059
7344.73 987
7345.53 985
7346.34 1042
7347.15 1036
7347.96 958
7348.77 866
7349.58 898
7350.39 983
7351.20 924
7352.01 890
7352.82 906
7353.62 886
7354.43 986
7355.24 942
7356.05 999
7356.86 908
7357.67 879
7358.48 877
7359.29 883
7360.10 865
7360.91 873
7361.72 867
7362.53 876
7363.34 851
7364.15 883
7364.96 960
7365.77 866
7366.58 868
7367.39 811
7368.20 829
7369.01 803
7369.82 805
7370.63 890
7371.44 870
7372.25 880
7373.06 859
7373.87 925
7374.68 834
7375.49 799
7376.30 752
7377.11 799
7377.92 844
7378.73 851
7379.54 892
7380.36 894
7381.17 909
7381.98 980
7382.79 956
7383.60 873
7384.41 848
7385.22 838
7386.03 1024
7386.84 984
7387.65 903
7388.46 888
7389.28 906
7390.09 853
7390.90 824
7391.71 810
7392.52 824
7393.33 869
7394.14 864
7394.96 767
7395.77 827
7396.58 712
7397.39 710
7398.20 720
7399.01 749
7399.83 784
7400.64 800
7401.45 746
7402.26 751
7403.07 719
7403.89 810
7404.70 823
7405.51 829
7406.32 801
7407.13 711
7407.95 790
7408.76 726
7409.57 767
7410.38 853
7411.20 756
7412.01 751
7412.82 673
7413.63 694
7414.45 666
7415.26 727
7416.07 672
7416.88 747
7417.70 731
7418.51 678
7419.32 699
7420.14 705
7420.95 702
7421.76 719
7422.57 709
7423.39 791
7424.20 746
7425.01 689
7425.83 664
7426.64 706
7427.45 752
7428.27 709
7429.08 708
7429.89 704
7430.71 789
7431.52 785
7432.33 736
7433.15 753
7433.96 864
7434.78 853
7435.59 767
7436.40 785
7437.22 800
7438.03 846
7438.84 739
7439.66 648
7440.47 643
7441.29 762
7442.10 721
7442.91 704
7443.73 745
7444.54 730
7445.36 744
7446.17 724
7446.99 764
7447.80 745
7448.62 761
7449.43 666
7450.24 636
7451.06 688
7451.87 650
7452.69 663
7453.50 759
7454.32 726
7455.13 627
7455.95 768
7456.76 745
7457.58 725
7458.39 788
7459.21 762
7460.02 711
7460.84 783
7461.65 763
7462.47 798
7463.28 718
7464.10 777
7464.91 871
7465.73 835
7466.54 802
7467.36 799
7468.18 802
7468.99 779
7469.81 744
7470.62 768
7471.44 814
7472.25 781
7473.07 703
7473.89 782
7474.70 768
7475.52 781
7476.33 760
7477.15 713
7477.97 692
7478.78 774
7479.60 711
7480.41 790
7481.23 733
7482.05 819
7482.86 882
7483.68 825
7484.50 827
7485.31 819
7486.13 816
7486.95 796
7487.76 753
7488.58 704
7489.40 709
7490.21 582
7491.03 612
7491.85 734
7492.66 623
7493.48 703
7494.30 723
7495.11 733
7495.93 686
7496.75 675
7497.57 725
7498.38 680
7499.20 598
7500.02 617
7500.83 691
7501.65 678
7502.47 656
7503.29 642
7504.10 640
7504.92 617
7505.74 662
7506.56 755
7507.37 734
7508.19 679
7509.01 703
7509.83 636
7510.65 601
7511.46 626
7512.28 661
7513.10 674
7513.92 620
7514.74 674
7515.55 612
7516.37 634
7517.19 622
7518.01 564
7518.83 537
7519.64 651
7520.46 702
7521.28 568
7522.10 583
7522.92 600
7523.74 675
7524.56 697
7525.37 713
7526.19 650
7527.01 564
7527.83 632
7528.65 694
7529.47 674
7530.29 656
7531.11 564
7531.93 628
7532.74 680
7533.56 664
7534.38 633
7535.20 620
7536.02 664
7536.84 678
7537.66 761
7538.48 665
7539.30 646
7540.12 665
7540.94 596
7541.76 598
7542.58 664
7543.40 715
7544.22 670
7545.04 665
7545.86 716
7546.68 710
7547.50 750
7548.32 695
7549.14 697
7549.96 641
7550.78 647
7551.60 620
7552.42 661
7553.24 620
7554.06 668
7554.88 635
7555.70 706
7556.52 679
7557.34 650
7558.16 648
7558.98 687
7559.80 804
7560.62 711
7561.44 651
7562.26 757
7563.08 720
7563.90 715
7564.72 744
7565.54 694
7566.36 713
7567.19 731
7568.01 630
7568.83 731
7569.65 652
7570.47 719
7571.29 626
7572.11 671
7572.93 657
7573.76 702
7574.58 739
7575.40 671
7576.22 666
7577.04 686
7577.86 670
7578.68 716
7579.51 690
7580.33 673
7581.15 748
7581.97 739
7582.79 676
7583.61 680
7584.44 690
7585.26 758
7586.08 757
7586.90 672
7587.72 718
7588.55 727
7589.37 737
7590.19 754
7591.01 811
7591.83 768
7592.66 747
7593.48 755
7594.30 804
7595.12 829
7595.95 865
7596.77 829
7597.59 761
7598.41 713
7599.24 929
7600.06 874
7600.88 869
7601.71 877
7602.53 798
7603.35 925
7604.17 1048
7605.00 1022
7605.82 1076
7606.64 1022
7607.47 1005
7608.29 1015
7609.11 1020
7609.94 979
7610.76 1066
7611.58 1039
7612.41 993
7613.23 977
7614.05 865
7614.88 888
7615.70 937
7616.52 865
7617.35 925
7618.17 1065
7619.00 1133
7619.82 1106
7620.64 1086
7621.47 1052
7622.29 1094
7623.11 1007
7623.94 986
7624.76 986
7625.59 919
7626.41 857
7627.24 865
7628.06 924
7628.88 865
7629.71 908
7630.53 1075
7631.36 992
7632.18 1028
7633.01 1116
7633.83 1151
7634.66 1108
7635.48 1051
7636.30 939
7637.13 882
7637.95 970
7638.78 960
7639.60 918
7640.43 841
7641.25 775
7642.08 757
7642.90 694
7643.73 659
7644.55 745
7645.38 688
7646.20 749
7647.03 774
7647.85 722
7648.68 724
7649.51 702
7650.33 732
7651.16 699
7651.98 661
7652.81 744
7653.63 703
7654.46 703
7655.28 686
7656.11 673
7656.94 654
7657.76 656
7658.59 628
7659.41 703
7660.24 699
7661.07 664
7661.89 717
7662.72 628
7663.54 663
7664.37 648
7665.20 586
7666.02 618
7666.85 632
7667.68 675
7668.50 607
7669.33 690
7670.16 660
7670.98 684
7671.81 653
7672.64 726
7673.46 650
7674.29 700
7675.12 615
7675.94 635
7676.77 652
7677.60 609
7678.42 611
7679.25 664
7680.08 684
7680.90 554
7681.73 560
7682.56 534
7683.39 619
7684.21 617
7685.04 594
7685.87 657
7686.69 660
7687.52 594
7688.35 612
7689.18 640
7690.01 635
7690.83 611
7691.66 603
7692.49 665
7693.32 669
7694.14 649
7694.97 624
7695.80 649
7696.63 569
7697.46 593
7698.28 755
7699.11 626
7699.94 642
7700.77 574
7701.60 658
7702.42 670
7703.25 683
7704.08 716
7704.91 672
7705.74 677
7706.57 678
7707.39 688
7708.22 674
7709.05 607
7709.88 642
7710.71 597
7711.54 678
7712.37 618
7713.20 648
7714.02 617
7714.85 642
7715.68 644
7716.51 625
7717.34 637
7718.17 597
7719.00 550
7719.83 573
7720.66 652
7721.49 647
7722.32 620
7723.15 534
7723.97 566
7724.80 498
7725.63 531
7726.46 565
7727.29 502
7728.12 507
7728.95 600
7729.78 609
7730.61 537
7731.44 541
7732.27 537
7733.10 554
7733.93 579
7734.76 564
7735.59 590
7736.42 583
7737.25 585
7738.08 534
7738.91 545
7739.74 558
7740.57 605
7741.40 551
7742.23 550
7743.06 576
7743.89 633
7744.72 651
7745.56 604
7746.39 618
7747.22 688
7748.05 724
7748.88 631
7749.71 723
7750.54 685
7751.37 782
7752.20 737
7753.03 788
7753.86 721
7754.69 650
7755.53 618
7756.36 552
7757.19 540
7758.02 625
7758.85 600
7759.68 566
7760.51 541
7761.35 568
7762.18 648
7763.01 628
7763.84 530
7764.67 580
7765.50 535
7766.33 597
7767.17 647
7768.00 653
7768.83 642
7769.66 576
7770.49 669
7771.33 645
7772.16 604
7772.99 658
7773.82 594
7774.65 604
7775.49 618
7776.32 603
7777.15 612
7777.98 655
7778.82 644
7779.65 629
7780.48 650
7781.31 544
7782.15 637
7782.98 618
7783.81 599
7784.64 715
7785.48 664
7786.31 603
7787.14 621
7787.97 624
7788.81 681
7789.64 697
7790.47 631
7791.31 637
7792.14 618
7792.97 661
7793.81 653
7794.64 670
7795.47 692
7796.31 707
7797.14 634
7797.97 690
7798.81 721
7799.64 772
7800.47 682
7801.31 690
7802.14 770
7802.97 611
7803.81 727
7804.64 774
7805.47 694
7806.31 727
7807.14 791
7807.98 849
7808.81 771
7809.64 707
7810.48 813
7811.31 686
7812.15 697
7812.98 736
7813.82 790
7814.65 881
7815.48 881
7816.32 943
7817.15 919
7817.99 905
7818.82 876
7819.66 966
7820.49 989
7821.33 911
7822.16 866
7822.99 844
7823.83 805
7824.66 849
7825.50 935
7826.33 952
7827.17 1057
7828.00 997
7828.84 1057
7829.67 1161
7830.51 1118
7831.34 1021
7832.18 1030
7833.02 1063
7833.85 971
7834.69 1069
7835.52 1027
7836.36 1067
7837.19 1077
7838.03 1000
7838.86 1024
7839.70 1002
7840.53 954
7841.37 954
7842.21 938
7843.04 877
7843.88 898
7844.71 899
7845.55 892
7846.39 887
7847.22 901
7848.06 854
7848.89 899
7849.73 889
7850.57 837
7851.40 807
7852.24 822
7853.08 806
7853.91 859
7854.75 883
7855.58 918
7856.42 888
7857.26 854
7858.09 915
7858.93 937
7859.77 940
7860.60 1025
7861.44 999
7862.28 1053
7863.11 1000
7863.95 978
7864.79 999
7865.63 955
7866.46 921
7867.30 898
7868.14 905
7868.97 841
7869.81 899
7870.65 959
7871.49 866
7872.32 915
7873.16 954
7874.00 929
7874.84 940
7875.67 1034
7876.51 999
7877.35 973
7878.19 1101
7879.02 1209
7879.86 1353
7880.70 1335
7881.54 1190
7882.38 1163
7883.21 1116
7884.05 1150
7884.89 1243
7885.73 1209
7886.57 1069
7887.40 1040
7888.24 1015
7889.08 1007
7889.92 983
7890.76 972
7891.59 950
7892.43 1032
7893.27 936
7894.11 966
7894.95 959
7895.79 998
7896.63 922
7897.47 989
7898.30 991
7899.14 923
7899.98 864
7900.82 850
7901.66 818
7902.50 871
7903.34 833
7904.18 833
7905.02 802
7905.85 851
7906.69 807
7907.53 728
7908.37 796
7909.21 785
7910.05 800
7910.89 842
7911.73 744
7912.57 748
7913.41 805
7914.25 808
7915.09 938
7915.93 880
7916.77 923
7917.61 884
7918.45 895
7919.29 929
7920.13 924
7920.97 918
7921.81 999
7922.65 886
7923.49 916
7924.33 799
7925.17 736
7926.01 782
7926.85 738
7927.69 724
7928.53 762
7929.37 684
7930.21 730
7931.05 694
7931.89 642
7932.73 720
7933.57 711
7934.41 671
7935.25 677
7936.09 741
7936.93 777
7937.78 736
7938.62 714
7939.46 717
7940.30 705
7941.14 663
7941.98 686
7942.82 687
7943.66 638
7944.50 642
7945.35 695
7946.19 707
7947.03 749
7947.87 801
7948.71 769
7949.55 716
7950.39 787
7951.24 774
7952.08 725
7952.92 744
7953.76 834
7954.60 883
7955.44 837
7956.29 899
7957.13 896
7957.97 938
7958.81 885
7959.65 874
7960.50 806
7961.34 801
7962.18 909
7963.02 922
7963.86 925
7964.71 922
7965.55 930
7966.39 999
7967.23 968
7968.08 972
7968.92 1081
7969.76 1081
7970.60 993
7971.45 1126
7972.29 1036
7973.13 1008
7973.97 900
7974.82 764
7975.66 834
7976.50 809
7977.35 852
7978.19 849
7979.03 832
7979.87 796
7980.72 742
7981.56 729
7982.40 754
7983.25 653
7984.09 625
7984.93 744
7985.78 662
7986.62 751
7987.46 726
7988.31 685
7989.15 649
7990.00 672
7990.84 743
7991.68 628
7992.53 584
7993.37 608
7994.21 647
7995.06 647
7995.90 534
7996.75 633
7997.59 690
7998.43 642
7999.28 655
8000.12 632
8000.97 676
8001.81 614
8002.65 615
8003.50 678
8004.34 644
8005.19 562
8006.03 534
8006.88 607
8007.72 562
8008.57 646
8009.41 558
8010.26 628
8011.10 544
8011.95 508
8012.79 648
8013.63 553
8014.48 623
8015.32 546
8016.17 527
8017.01 541
8017.86 541
8018.70 544
8019.55 535
8020.40 537
8021.24 577
8022.09 542
8022.93 529
8023.78 579
8024.62 567
8025.47 584
8026.31 541
8027.16 611
8028.00 667
8028.85 573
8029.70 592
8030.54 542
8031.39 566
8032.23 589
8033.08 591
8033.92 555
8034.77 543
8035.62 557
8036.46 515
8037.31 458
8038.16 538
8039.00 516
8039.85 568
8040.69 561
8041.54 533
8042.39 513
8043.23 528
8044.08 560
8044.93 545
8045.77 506
8046.62 553
8047.47 589
8048.31 575
8049.16 531
8050.01 500
8050.85 489
8051.70 514
8052.55 527
8053.39 606
8054.24 499
8055.09 545
8055.94 604
8056.78 573
8057.63 558
8058.48 501
8059.32 496
8060.17 489
8061.02 524
8061.87 495
8062.71 564
8063.56 548
8064.41 497
8065.26 565
8066.10 605
8066.95 564
8067.80 571
8068.65 512
8069.49 490
8070.34 562
8071.19 529
8072.04 442
8072.89 510
8073.73 463
8074.58 533
8075.43 525
8076.28 484
8077.13 476
8077.98 536
8078.82 518
8079.67 478
8080.52 487
8081.37 429
8082.22 461
8083.07 539
8083.91 509
8084.76 508
8085.61 469
8086.46 523
8087.31 511
8088.16 497
8089.01 553
8089.86 499
8090.70 481
8091.55 451
8092.40 416
8093.25 491
8094.10 455
8094.95 453
8095.80 479
8096.65 536
8097.50 529
8098.35 487
8099.20 511
8100.05 493
8100.90 462
8101.74 501
8102.59 500
8103.44 477
8104.29 483
8105.14 493
8105.99 508
8106.84 498
8107.69 575
8108.54 537
8109.39 454
8110.24 536
8111.09 523
8111.94 543
8112.79 534
8113.64 553
8114.49 558
8115.34 472
8116.19 500
8117.04 508
8117.89 483
8118.74 474
8119.59 530
8120.45 564
8121.30 540
8122.15 559
8123.00 593
8123.85 585
8124.70 562
8125.55 594
8126.40 636
8127.25 576
8128.10 629
8128.95 535
8129.80 511
8130.65 565
8131.51 530
8132.36 554
8133.21 572
8134.06 512
8134.91 562
8135.76 535
8136.61 535
8137.46 575
8138.32 625
8139.17 553
8140.02 525
8140.87 567
8141.72 557
8142.57 611
8143.43 633
8144.28 584
8145.13 685
8145.98 657
8146.83 618
8147.68 631
8148.54 616
8149.39 591
8150.24 601
8151.09 627
8151.94 644
8152.80 651
8153.65 689
8154.50 727
8155.35 696
8156.21 726
8157.06 851
8157.91 804
8158.76 740
8159.62 806
8160.47 892
8161.32 763
8162.17 755
8163.03 727
8163.88 645
8164.73 592
8165.59 571
8166.44 587
8167.29 559
8168.14 604
8169.00 601
8169.85 565
8170.70 615
8171.56 585
8172.41 578
8173.26 538
8174.12 563
8174.97 564
8175.82 549
8176.68 545
8177.53 519
8178.38 564
8179.24 558
8180.09 521
8180.94 500
8181.80 524
8182.65 496
8183.51 556
8184.36 491
8185.21 487
8186.07 487
8186.92 529
8187.78 526
8188.63 536
8189.48 532
8190.34 483
8191.19 551
8192.05 524
8192.90 496
8193.75 531
8194.61 506
8195.46 484
8196.32 597
8197.17 509
8198.03 506
8198.88 530
8199.74 560
8200.59 540
8201.45 485
8202.30 491
8203.16 438
8204.01 469
8204.87 539
8205.72 510
8206.57 538
8207.43 499
8208.29 482
8209.14 564
8210.00 492
8210.85 516
8211.71 504
8212.56 534
8213.42 551
8214.27 482
8215.13 543
8215.98 531
8216.84 551
8217.69 531
8218.55 469
8219.41 465
8220.26 530
8221.12 507
8221.97 541
8222.83 464
8223.68 489
8224.54 486
8225.40 626
8226.25 541
8227.11 535
8227.96 541
8228.82 507
8229.68 535
8230.53 466
8231.39 556
8232.25 457
8233.10 486
8233.96 499
8234.82 501
8235.67 528
8236.53 469
8237.38 492
8238.24 526
8239.10 476
8239.95 483
8240.81 506
8241.67 498
8242.53 480
8243.38 495
8244.24 512
8245.10 454
8245.95 454
8246.81 491
8247.67 535
8248.52 510
8249.38 491
8250.24 500
8251.10 523
8251.95 451
8252.81 450
8253.67 510
8254.53 537
8255.38 437
8256.24 484
8257.10 477
8257.96 486
8258.81 559
8259.67 502
8260.53 533
8261.39 493
8262.25 592
8263.10 526
8263.96 545
8264.82 478
8265.68 458
8266.54 435
8267.39 432
8268.25 440
8269.11 485
8269.97 483
8270.83 487
8271.69 486
8272.54 486
8273.40 522
8274.26 511
8275.12 514
8275.98 496
8276.84 556
8277.70 516
8278.55 544
8279.41 491
8280.27 492
8281.13 521
8281.99 545
8282.85 534
8283.71 501
8284.57 508
8285.43 519
8286.29 483
8287.14 514
8288.00 522
8288.86 554
8289.72 509
8290.58 499
8291.44 612
8292.30 534
8293.16 530
8294.02 609
8294.88 617
8295.74 699
8296.60 639
8297.46 601
8298.32 628
8299.18 560
8300.04 600
8300.90 647
8301.76 664
8302.62 581
8303.48 548
8304.34 539
8305.20 591
8306.06 592
8306.92 569
8307.78 562
8308.64 542
8309.50 506
8310.36 541
8311.22 612
8312.08 574
8312.94 527
8313.80 616
8314.66 577
8315.52 554
8316.38 540
8317.24 560
8318.11 628
8318.97 549
8319.83 585
8320.69 553
8321.55 573
8322.41 606
8323.27 626
8324.13 500
8324.99 453
8325.85 502
8326.72 510
8327.58 515
8328.44 533
8329.30 474
8330.16 454
8331.02 416
8331.88 525
8332.75 485
8333.61 540
8334.47 497
8335.33 516
8336.19 511
8337.05 476
8337.92 489
8338.78 435
8339.64 525
8340.50 523
8341.36 502
8342.23 467
8343.09 492
8343.95 512
8344.81 516
8345.67 479
8346.54 482
8347.40 517
8348.26 533
8349.12 521
8349.99 473
8350.85 478
8351.71 570
8352.57 570
8353.44 540
8354.30 534
8355.16 519
8356.03 519
8356.89 515
8357.75 561
8358.61 533
8359.48 545
8360.34 523
8361.20 537
8362.07 514
8362.93 504
8363.79 534
8364.66 522
8365.52 566
8366.38 534
8367.25 499
8368.11 505
8368.97 466
8369.84 451
8370.70 516
8371.56 543
8372.43 571
8373.29 543
8374.15 509
8375.02 490
8375.88 553
8376.74 567
8377.61 552
8378.47 580
8379.34 484
8380.20 528
8381.06 600
8381.93 505
8382.79 531
8383.66 602
8384.52 595
8385.39 575
8386.25 542
8387.11 549
8387.98 530
8388.84 602
8389.71 587
8390.57 559
8391.44 535
8392.30 511
8393.17 580
8394.03 571
8394.90 538
8395.76 571
8396.63 567
8397.49 572
8398.36 636
8399.22 613
8400.09 587
8400.95 653
8401.82 616
8402.68 580
8403.55 601
8404.41 614
8405.28 577
8406.14 550
8407.01 536
8407.87 576
8408.74 533
8409.60 540
8410.47 534
8411.34 591
8412.20 613
8413.07 621
8413.93 592
8414.80 587
8415.66 648
8416.53 656
8417.40 645
8418.26 604
8419.13 577
8419.99 608
8420.86 584
8421.73 571
8422.59 622
8423.46 637
8424.32 719
8425.19 624
8426.06 640
8426.92 673
8427.79 636
8428.66 718
8429.52 769
8430.39 805
8431.26 781
8432.12 775
8432.99 754
8433.86 745
8434.72 729
8435.59 784
8436.46 823
8437.32 767
8438.19 710
8439.06 811
8439.93 856
8440.79 837
8441.66 851
8442.53 823
8443.39 914
8444.26 1038
8445.13 993
8446.00 981
8446.86 965
8447.73 1000
8448.60 950
8449.47 1050
8450.33 1055
8451.20 950
8452.07 924
8452.94 1039
8453.81 1081
8454.67 992
8455.54 992
8456.41 1098
8457.28 1132
8458.15 1074
8459.01 1059
8459.88 1212
8460.75 1147
8461.62 1020
8462.49 1031
8463.35 1035
8464.22 1082
8465.09 1035
8465.96 1031
8466.83 1152
8467.70 1183
8468.57 1342
8469.43 1512
8470.30 1630
8471.17 1889
8472.04 2243
8472.91 2357
8473.78 2333
8474.65 2172
8475.52 2039
8476.38 1835
8477.25 1601
8478.12 1452
8478.99 1233
8479.86 1078
8480.73 1006
8481.60 922
8482.47 832
8483.34 775
8484.21 723
8485.08 761
8485.95 733
8486.82 732
8487.69 740
8488.55 755
8489.42 762
8490.29 835
8491.16 727
8492.03 736
8492.90 769
8493.77 767
8494.64 695
8495.51 736
8496.38 711
8497.25 729
8498.12 688
8498.99 697
8499.86 708
8500.73 706
8501.60 682
8502.47 677
8503.34 683
8504.22 732
8505.09 688
8505.96 709
8506.83 700
8507.70 809
8508.57 760
8509.44 796
8510.31 863
8511.18 872
8512.05 736
8512.92 777
8513.79 829
8514.66 860
8515.53 859
8516.41 849
8517.28 809
8518.15 847
8519.02 890
8519.89 823
8520.76 742
8521.63 727
8522.50 765
8523.38 787
8524.25 825
8525.12 774
8525.99 753
8526.86 740
8527.73 777
8528.60 798
8529.48 816
8530.35 836
8531.22 820
8532.09 779
8532.96 777
8533.84 774
8534.71 808
8535.58 845
8536.45 940
8537.32 908
8538.20 832
8539.07 857
8539.94 840
8540.81 849
8541.68 882
8542.56 880
8543.43 942
8544.30 915
8545.17 859
8546.05 828
8546.92 831
8547.79 827
8548.67 1001
8549.54 967
8550.41 919
8551.28 884
8552.16 946
8553.03 987
8553.90 1026
8554.78 1085
8555.65 1164
8556.52 1125
8557.39 1164
8558.27 1191
8559.14 1212
8560.01 1100
8560.89 993
8561.76 1001
8562.63 934
8563.51 948
8564.38 793
8565.25 823
8566.13 771
8567.00 743
8567.88 738
8568.75 802
8569.62 791
8570.50 762
8571.37 777
8572.24 788
8573.12 721
8573.99 763
8574.87 780
8575.74 819
8576.61 758
8577.49 727
8578.36 828
8579.24 729
8580.11 731
8580.99 710
8581.86 722
8582.73 703
8583.61 701
8584.48 715
8585.36 751
8586.23 753
8587.11 747
8587.98 739
8588.86 734
8589.73 739
8590.61 713
8591.48 765
8592.36 758
8593.23 713
8594.11 756
8594.98 822
8595.86 774
8596.73 764
8597.61 754
8598.48 836
8599.36 801
8600.23 770
8601.11 768
8601.98 762
8602.86 832
8603.73 814
8604.61 822
8605.49 935
8606.36 876
8607.24 840
8608.11 764
8608.99 815
8609.86 887
8610.74 834
8611.62 861
8612.49 839
8613.37 836
8614.24 917
8615.12 940
8616.00 930
8616.87 849
8617.75 905
8618.62 884
8619.50 920
8620.38 939
8621.25 908
8622.13 936
8623.01 914
8623.88 967
8624.76 1026
8625.64 1017
8626.51 1008
8627.39 1014
8628.27 994
8629.14 1015
8630.02 1072
8630.90 992
8631.77 1050
8632.65 1177
8633.53 1169
8634.40 1180
8635.28 1162
8636.16 1141
8637.04 1145
8637.91 1106
8638.79 1184
8639.67 1246
8640.55 1258
8641.42 1268
8642.30 1159
8643.18 1240
8644.06 1364
8644.93 1387
8645.81 1270
8646.69 1305
8647.57 1403
8648.44 1367
8649.32 1370
8650.20 1442
8651.08 1506
8651.96 1514
8652.83 1539
8653.71 1427
8654.59 1498
8655.47 1550
8656.35 1536
8657.22 1509
8658.10 1593
8658.98 1589
8659.86 1554
8660.74 1555
8661.62 1532
8662.49 1609
8663.37 1710
8664.25 1612
8665.13 1622
8666.01 1523
8666.89 1577
8667.77 1654
8668.64 1679
8669.52 1768
8670.40 1754
8671.28 1753
8672.16 2141
8673.04 2333
8673.92 2549
8674.80 2722
8675.68 3002
8676.56 3086
8677.44 3126
8678.31 3037
8679.19 2905
8680.07 2791
8680.95 2641
8681.83 2444
8682.71 2203
8683.59 2176
8684.47 2203
8685.35 1995
8686.23 1975
8687.11 1953
8687.99 2013
8688.87 2167
8689.75 2233
8690.63 2620
8691.51 2932
8692.39 3617
8693.27 4194
8694.15 4541
8695.03 4924
8695.91 5004
8696.79 4948
8697.67 4669
8698.55 4149
8699.43 3811
8700.31 3168
8701.19 2826
8702.07 2335
8702.95 2054
8703.83 1797
8704.71 1576
8705.59 1512
8706.48 1497
8707.36 1381
8708.24 1396
8709.12 1354
8710.00 1331
8710.88 1268
8711.76 1230
8712.64 1150
8713.52 1184
8714.40 1193
8715.28 1180
8716.17 1142
8717.05 1076
8717.93 1035
8718.81 1018
8719.69 946
8720.57 986
8721.45 1096
8722.34 1097
8723.22 1137
8724.10 1139
8724.98 1065
8725.86 1003
8726.74 1115
8727.63 1038
8728.51 1012
8729.39 1020
8730.27 1082
8731.15 1083
8732.04 1119
8732.92 1099
8733.80 1111
8734.68 1171
8735.56 1143
8736.45 1025
8737.33 1042
8738.21 973
8739.09 993
8739.98 1023
8740.86 961
8741.74 1044
8742.62 1028
8743.51 991
8744.39 1063
8745.27 977
8746.15 1054
8747.04 900
8747.92 949
8748.80 1014
8749.69 960
8750.57 1065
8751.45 1014
8752.33 1067
8753.22 1066
8754.10 1082
8754.98 1047
8755.87 1077
8756.75 1009
8757.63 1119
8758.52 1109
8759.40 1087
8760.28 1159
8761.17 1192
8762.05 1147
8762.93 1134
8763.82 1192
8764.70 1087
8765.59 1025
8766.47 1119
8767.35 1065
8768.24 1136
8769.12 1152
8770.00 1148
8770.89 1113
8771.77 1208
8772.66 1234
8773.54 1244
8774.42 1247
8775.31 1157
8776.19 1139
8777.08 1108
8777.96 1029
8778.85 1002
8779.73 1057
8780.62 989
8781.50 1007
8782.38 958
8783.27 938
8784.15 864
8785.04 964
8785.92 950
8786.81 902
8787.69 979
8788.58 893
8789.46 942
8790.35 959
8791.23 952
8792.12 855
8793.00 909
8793.89 904
8794.77 869
8795.66 874
8796.54 929
8797.43 886
8798.31 871
8799.20 844
8800.08 863
8800.97 803
8801.86 876
8802.74 884
8803.63 821
8804.51 877
8805.40 799
8806.28 837
8807.17 871
8808.06 879
8808.94 827
8809.83 895
8810.71 787
8811.60 721
8812.49 704
8813.37 772
8814.26 776
8815.14 691
8816.03 694
8816.92 727
8817.80 720
8818.69 743
8819.58 730
8820.46 699
8821.35 730
8822.24 715
8823.12 711
8824.01 771
8824.90 682
8825.78 661
8826.67 716
8827.56 698
8828.44 666
8829.33 655
8830.22 681
8831.10 665
8831.99 631
8832.88 633
8833.77 686
8834.65 699
8835.54 595
8836.43 580
8837.31 709
8838.20 703
8839.09 620
8839.98 650
8840.86 666
8841.75 663
8842.64 639
8843.53 629
8844.41 670
8845.30 627
8846.19 592
8847.08 672
8847.97 670
8848.85 619
8849.74 660
8850.63 628
8851.52 598
8852.41 565
8853.29 578
8854.18 662
8855.07 588
8855.96 602
8856.85 603
8857.74 544
8858.62 667
8859.51 568
8860.40 587
8861.29 598
8862.18 573
8863.07 560
8863.95 601
8864.84 610
8865.73 539
8866.62 584
8867.51 515
8868.40 572
8869.29 553
8870.18 539
8871.07 521
8871.95 552
8872.84 481
8873.73 558
8874.62 515
8875.51 486
8876.40 536
8877.29 537
8878.18 480
8879.07 456
8879.96 518
8880.85 568
8881.74 528
8882.63 506
8883.52 539
8884.41 568
8885.30 564
8886.19 526
8887.08 515
8887.97 553
8888.86 607
8889.75 568
8890.64 572
8891.53 597
8892.42 561
8893.31 537
8894.20 544
8895.09 451
8895.98 505
8896.87 476
8897.76 478
8898.65 495
8899.54 490
8900.43 480
8901.32 459
8902.21 460
8903.10 463
8903.99 415
8904.88 434
8905.77 449
8906.66 473
8907.55 491
8908.45 489
8909.34 478
8910.23 443
8911.12 374
8912.01 455
8912.90 425
8913.79 437
8914.68 435
8915.57 472
8916.47 450
8917.36 458
8918.25 467
8919.14 459
8920.03 514
8920.92 467
8921.81 374
8922.71 391
8923.60 435
8924.49 414
8925.38 414
8926.27 428
8927.16 430
8928.06 453
8928.95 433
8929.84 433
8930.73 446
8931.62 452
8932.52 501
8933.41 498
8934.30 481
8935.19 433
8936.09 404
8936.98 415
8937.87 398
8938.76 481
8939.65 500
8940.55 506
8941.44 516
8942.33 522
8943.23 463
8944.12 457
8945.01 464
8945.90 480
8946.80 471
8947.69 506
8948.58 534
8949.47 517
8950.37 483
8951.26 451
8952.15 479
8953.05 460
8953.94 427
8954.83 470
8955.73 412
8956.62 423
8957.51 445
8958.41 430
8959.30 383
8960.19 456
8961.09 398
8961.98 430
8962.87 470
8963.77 434
8964.66 422
8965.56 415
8966.45 412
8967.34 430
8968.24 405
8969.13 395
8970.03 451
8970.92 447
8971.81 443
8972.71 418
8973.60 461
8974.50 437
8975.39 391
8976.28 465
8977.18 491
8978.07 535
8978.97 535
8979.86 457
8980.76 451
8981.65 484
8982.55 494
8983.44 475
8984.33 546
8985.23 492
8986.12 446
8987.02 421
8987.91 383
8988.81 410
8989.70 416
8990.60 389
8991.49 399
8992.39 465
8993.28 511
8994.18 434
8995.07 429
8995.97 374
8996.87 427
8997.76 468
8998.66 445
8999.55 450
9000.45 432
9001.34 458
9002.24 463
9003.13 508
9004.03 462
9004.93 410
9005.82 366
9006.72 419
9007.61 418
9008.51 394
9009.40 415
9010.30 411
9011.20 420
9012.09 396
9012.99 425
9013.88 394
9014.78 413
9015.68 400
9016.57 422
9017.47 389
9018.37 381
9019.26 421
9020.16 375
9021.06 411
9021.95 387
9022.85 428
9023.75 382
9024.64 411
9025.54 404
9026.44 397
9027.33 450
9028.23 434
9029.13 417
9030.02 455
9030.92 448
9031.82 422
9032.71 396
9033.61 455
9034.51 424
9035.41 421
9036.30 422
9037.20 459
9038.10 358
9039.00 392
9039.89 374
9040.79 441
9041.69 479
9042.59 465
9043.48 445
9044.38 392
9045.28 394
9046.18 344
9047.07 405
9047.97 414
9048.87 423
9049.77 479
9050.67 436
9051.56 501
9052.46 413
9053.36 417
9054.26 365
9055.16 475
9056.06 454
9056.95 384
9057.85 415
9058.75 437
9059.65 438
9060.55 430
9061.45 417
9062.34 377
9063.24 460
9064.14 511
9065.04 433
9065.94 453
9066.84 482
9067.74 481
9068.64 421
9069.53 450
9070.43 425
9071.33 413
9072.23 435
9073.13 463
9074.03 451
9074.93 475
9075.83 444
9076.73 469
9077.63 492
9078.53 462
9079.43 433
9080.33 480
9081.23 458
9082.12 488
9083.02 445
9083.92 417
9084.82 453
9085.72 489
9086.62 504
9087.52 451
9088.42 418
9089.32 404
9090.22 474
9091.12 492
9092.02 526
9092.92 466
9093.82 402
9094.72 407
9095.62 462
9096.52 459
9097.42 422
9098.32 478
9099.22 424
9100.13 453
9101.03 414
9101.93 414
9102.83 419
9103.73 401
9104.63 435
9105.53 415
9106.43 416
9107.33 476
9108.23 431
9109.13 392
9110.03 445
9110.93 409
9111.84 438
9112.74 454
9113.64 391
9114.54 400
9115.44 428
9116.34 383
9117.24 413
9118.14 404
9119.05 386
9119.95 395
9120.85 401
9121.75 393
9122.65 370
9123.55 412
9124.45 446
9125.36 335
9126.26 380
9127.16 386
9128.06 427
9128.96 401
9129.87 408
9130.77 398
9131.67 426
9132.57 421
9133.47 375
9134.38 384
9135.28 376
9136.18 359
9137.08 395
9137.98 412
9138.89 401
9139.79 442
9140.69 452
9141.59 357
9142.50 388
9143.40 385
9144.30 391
9145.21 473
9146.11 458
9147.01 418
9147.91 405
9148.82 364
9149.72 410
9150.62 360
9151.53 398
9152.43 425
9153.33 404
9154.23 379
9155.14 356
9156.04 385
9156.94 394
9157.85 431
9158.75 369
9159.65 348
9160.56 371
9161.46 376
9162.36 399
9163.27 385
9164.17 362
9165.08 422
9165.98 421
9166.88 392
9167.79 381
9168.69 365
9169.59 399
9170.50 382
9171.40 366
9172.31 422
9173.21 497
9174.11 425
9175.02 368
9175.92 377
9176.83 387
9177.73 406
9178.64 385
9179.54 442
9180.44 428
9181.35 404
9182.25 425
9183.16 426
9184.06 435
9184.97 397
9185.87 425
9186.78 442
9187.68 417
9188.59 388
9189.49 382
9190.40 400
9191.30 381
9192.21 438
9193.11 412
9194.02 358
9194.92 368
9195.83 365
9196.73 383
9197.64 379
9198.54 395
9199.45 457
9200.35 409
9201.26 458
9202.16 450
9203.07 427
9203.98 421
9204.88 407
9205.79 392
9206.69 358
9207.60 378
9208.50 376
9209.41 385
9210.32 347
9211.22 384
9212.13 433
9213.03 415
9213.94 374
9214.85 385
9215.75 384
9216.66 414
9217.57 404
9218.47 392
9219.38 401
9220.28 446
9221.19 462
9222.10 417
9223.00 399
9223.91 395
9224.82 387
9225.72 407
9226.63 403
9227.54 409
9228.44 395
9229.35 406
9230.26 405
9231.16 410
9232.07 397
9232.98 401
9233.89 391
9234.79 382
9235.70 418
9236.61 387
9237.51 404
9238.42 419
9239.33 396
9240.24 399
9241.14 421
9242.05 409
9242.96 428
9243.87 356
9244.77 344
9245.68 415
9246.59 387
9247.50 377
9248.40 367
9249.31 395
9250.22 377
9251.13 380
9252.04 401
9252.94 337
9253.85 322
9254.76 292
9255.67 333
9256.58 354
9257.48 398
9258.39 417
9259.30 380
9260.21 462
9261.12 370
9262.03 371
9262.94 341
9263.84 357
9264.75 372
9265.66 320
9266.57 435
9267.48 372
9268.39 381
9269.30 316
9270.20 334
9271.11 350
9272.02 371
9272.93 423
9273.84 333
9274.75 351
9275.66 377
9276.57 407
9277.48 369
9278.39 349
9279.30 400
9280.21 422
9281.11 445
9282.02 393
9282.93 336
9283.84 373
9284.75 410
9285.66 389
9286.57 413
9287.48 414
9288.39 383
9289.30 378
9290.21 431
9291.12 363
9292.03 386
9292.94 357
9293.85 420
9294.76 424
9295.67 403
9296.58 369
9297.49 388
9298.40 408
9299.31 353
9300.22 422
9301.13 463
9302.04 375
9302.95 379
9303.86 425
9304.77 401
9305.69 413
9306.60 471
9307.51 421
9308.42 424
9309.33 425
9310.24 418
9311.15 461
9312.06 439
9312.97 447
9313.88 466
9314.79 414
9315.70 419
9316.62 439
9317.53 424
9318.44 405
9319.35 444
9320.26 454
9321.17 460
9322.08 471
9322.99 355
9323.91 378
9324.82 350
9325.73 332
9326.64 416
9327.55 374
9328.46 360
9329.38 406
9330.29 424
9331.20 434
9332.11 416
9333.02 438
9333.94 457
9334.85 434
9335.76 437
9336.67 427
9337.58 369
9338.50 354
9339.41 390
9340.32 419
9341.23 365
9342.15 362
9343.06 357
9343.97 364
9344.88 371
9345.80 407
9346.71 361
9347.62 439
9348.53 401
9349.45 374
9350.36 369
9351.27 385
9352.18 380
9353.10 393
9354.01 407
9354.92 408
9355.84 388
9356.75 379
9357.66 368
9358.58 370
9359.49 392
9360.40 432
9361.32 385
9362.23 369
9363.14 400
9364.06 424
9364.97 436
9365.88 379
9366.80 357
9367.71 406
9368.62 368
9369.54 408
9370.45 457
9371.37 422
9372.28 413
9373.19 345
9374.11 429
9375.02 384
9375.94 370
9376.85 349
9377.76 374
9378.68 402
9379.59 378
9380.51 369
9381.42 416
9382.33 384
9383.25 401
9384.16 338
9385.08 395
9385.99 382
9386.91 385
9387.82 338
9388.74 374
9389.65 371
9390.57 359
9391.48 392
9392.40 411
9393.31 386
9394.23 377
9395.14 354
9396.06 404
9396.97 441
9397.89 436
9398.80 396
9399.72 388
9400.63 388
9401.55 368
9402.46 439
9403.38 398
9404.29 401
9405.21 393
9406.12 382
9407.04 405
9407.95 393
9408.87 397
9409.79 477
9410.70 421
9411.62 365
9412.53 337
9413.45 333
9414.36 400
9415.28 452
9416.20 471
9417.11 370
9418.03 365
9418.95 385
9419.86 350
9420.78 406
9421.69 400
9422.61 414
9423.53 408
9424.44 388
9425.36 415
9426.28 399
9427.19 435
9428.11 412
9429.03 390
9429.94 397
9430.86 440
9431.78 431
9432.69 402
9433.61 373
9434.53 431
9435.44 433
9436.36 408
9437.28 456
9438.19 456
9439.11 422
9440.03 446
9440.95 457
9441.86 430
9442.78 434
9443.70 471
9444.62 488
9445.53 496
9446.45 445
9447.37 412
9448.29 382
9449.20 400
9450.12 439
9451.04 459
9451.96 439
9452.87 447
9453.79 478
9454.71 538
9455.63 602
9456.55 518
9457.46 551
9458.38 532
9459.30 538
9460.22 531
9461.14 486
9462.05 515
9462.97 437
9463.89 500
9464.81 439
9465.73 439
9466.65 436
9467.56 473
9468.48 430
9469.40 434
9470.32 439
9471.24 437
9472.16 448
9473.08 433
9473.99 441
9474.91 460
9475.83 444
9476.75 434
9477.67 454
9478.59 419
9479.51 449
9480.43 429
9481.35 479
9482.27 547
9483.19 493
9484.10 442
9485.02 463
9485.94 515
9486.86 481
9487.78 472
9488.70 449
9489.62 467
9490.54 495
9491.46 409
9492.38 428
9493.30 434
9494.22 461
9495.14 463
9496.06 446
9496.98 439
9497.90 438
9498.82 446
9499.74 441
9500.66 432
9501.58 417
9502.50 438
9503.42 416
9504.34 479
9505.26 477
9506.18 467
9507.10 536
9508.02 492
9508.94 438
9509.86 439
9510.78 485
9511.70 457
9512.63 453
9513.55 513
9514.47 452
9515.39 451
9516.31 439
9517.23 512
9518.15 474
9519.07 488
9519.99 504
9520.91 541
9521.83 529
9522.76 520
9523.68 474
9524.60 483
9525.52 540
9526.44 456
9527.36 476
9528.28 482
9529.21 508
9530.13 525
9531.05 514
9531.97 556
9532.89 570
9533.81 620
9534.74 619
9535.66 627
9536.58 665
9537.50 660
9538.42 608
9539.35 568
9540.27 529
9541.19 558
9542.11 554
9543.03 509
9543.96 598
9544.88 616
9545.80 530
9546.72 555
9547.64 505
9548.57 509
9549.49 559
9550.41 597
9551.33 556
9552.26 590
9553.18 556
9554.10 547
9555.03 494
9555.95 551
9556.87 519
9557.79 506
9558.72 532
9559.64 511
9560.56 539
9561.49 548
9562.41 625
9563.33 586
9564.26 575
9565.18 570
9566.10 542
9567.03 593
9567.95 570
9568.87 534
9569.80 539
9570.72 551
9571.64 572
9572.57 510
9573.49 582
9574.41 578
9575.34 570
9576.26 564
9577.18 588
9578.11 619
9579.03 636
9579.96 570
9580.88 576
9581.80 642
9582.73 618
9583.65 613
9584.58 568
9585.50 625
9586.43 587
9587.35 578
9588.27 608
9589.20 586
9590.12 604
9591.05 661
9591.97 656
9592.90 658
9593.82 650
9594.75 659
9595.67 574
9596.60 696
9597.52 666
9598.45 636
9599.37 648
9600.29 623
9601.22 679
9602.14 698
9603.07 671
9604.00 705
9604.92 748
9605.85 701
9606.77 656
9607.70 671
9608.62 662
9609.55 668
9610.47 742
9611.40 705
9612.32 726
9613.25 735
9614.17 736
9615.10 731
9616.03 709
9616.95 746
9617.88 674
9618.80 799
9619.73 702
9620.65 754
9621.58 745
9622.51 745
9623.43 764
9624.36 806
9625.29 827
9626.21 772
9627.14 799
9628.06 856
9628.99 895
9629.92 825
9630.84 848
9631.77 821
9632.70 854
9633.62 856
9634.55 826
9635.48 871
9636.40 891
9637.33 891
9638.26 979
9639.18 949
9640.11 946
9641.04 898
9641.96 903
9642.89 926
9643.82 977
9644.74 1089
9645.67 1082
9646.60 987
9647.53 1000
9648.45 983
9649.38 1072
9650.31 1096
9651.24 1095
9652.16 1151
9653.09 1149
9654.02 1177
9654.95 1177
9655.87 1222
9656.80 1199
9657.73 1207
9658.66 1318
9659.58 1217
9660.51 1297
9661.44 1172
9662.37 1199
9663.30 1256
9664.22 1192
9665.15 1098
9666.08 1200
9667.01 1290
9667.94 1283
9668.86 1306
9669.79 1254
9670.72 1341
9671.65 1311
9672.58 1358
9673.51 1467
9674.43 1400
9675.36 1347
9676.29 1375
9677.22 1351
9678.15 1362
9679.08 1346
9680.01 1311
9680.94 1431
9681.86 1392
9682.79 1438
9683.72 1446
9684.65 1442
9685.58 1535
9686.51 1536
9687.44 1480
9688.37 1538
9689.30 1468
9690.23 1560
9691.16 1563
9692.08 1554
9693.01 1588
9693.94 1530
9694.87 1626
9695.80 1710
9696.73 1824
9697.66 1948
9698.59 2147
9699.52 2266
9700.45 2460
9701.38 2604
9702.31 2662
9703.24 2519
9704.17 2472
9705.10 2420
9706.03 2217
9706.96 2104
9707.89 1961
9708.82 1799
9709.75 1739
9710.68 1664
9711.61 1582
9712.54 1625
9713.47 1753
9714.40 1673
9715.33 1755
9716.26 1738
9717.19 1746
9718.12 1721
9719.06 1594
9719.99 1613
9720.92 1726
9721.85 1600
9722.78 1422
9723.71 1319
9724.64 1333
9725.57 1369
9726.50 1331
9727.43 1213
9728.36 1213
9729.30 1357
9730.23 1374
9731.16 1342
9732.09 1328
9733.02 1318
9733.95 1367
9734.88 1292
9735.81 1346
9736.75 1265
9737.68 1363
9738.61 1324
9739.54 1267
9740.47 1315
9741.40 1226
9742.34 1181
9743.27 1201
9744.20 1106
9745.13 1040
9746.06 1162
9747.00 1050
9747.93 1080
9748.86 1026
9749.79 959
9750.72 1024
9751.66 1124
9752.59 1052
9753.52 1006
9754.45 1003
9755.39 1021
9756.32 1077
9757.25 1050
9758.18 1078
9759.12 1073
9760.05 1066
9760.98 967
9761.91 1064
9762.85 1055
9763.78 1103
9764.71 1138
9765.64 1118
9766.58 1059
9767.51 1045
9768.44 1067
9769.38 1147
9770.31 1072
9771.24 1036
9772.18 1090
9773.11 1045
9774.04 1077
9774.98 1194
9775.91 1059
9776.84 1116
9777.78 1166
9778.71 1083
9779.64 1135
9780.58 1187
9781.51 1219
9782.44 1213
9783.38 1207
9784.31 1287
9785.25 1244
9786.18 1120
9787.11 1018
9788.05 1077
9788.98 1144
9789.92 954
9790.85 975
9791.78 1007
9792.72 926
9793.65 957
9794.59 914
9795.52 949
9796.46 998
9797.39 1005
9798.32 921
9799.26 954
9800.19 936
9801.13 990
9802.06 981
9803.00 890
9803.93 920
9804.87 955
9805.80 957
9806.74 925
9807.67 935
9808.61 947
9809.54 859
9810.48 823
9811.41 786
9812.35 785
9813.28 843
9814.22 952
9815.15 842
9816.09 837
9817.02 755
9817.96 813
9818.89 864
9819.83 760
9820.76 804
9821.70 871
9822.64 866
9823.57 812
9824.51 736
9825.44 724
9826.38 710
9827.31 764
9828.25 794
9829.19 776
9830.12 809
9831.06 785
9831.99 719
9832.93 742
9833.87 717
9834.80 751
9835.74 733
9836.68 762
9837.61 768
9838.55 741
9839.48 713
9840.42 698
9841.36 766
9842.29 713
9843.23 675
9844.17 694
9845.10 718
9846.04 814
9846.98 734
9847.91 634
9848.85 708
9849.79 676
9850.72 642
9851.66 730
9852.60 707
9853.54 749
9854.47 768
9855.41 737
9856.35 751
9857.28 707
9858.22 723
9859.16 704
9860.10 786
9861.03 782
9861.97 777
9862.91 731
9863.85 728
9864.78 784
9865.72 716
9866.66 700
9867.60 669
9868.54 668
9869.47 690
9870.41 684
9871.35 659
9872.29 672
9873.22 707
9874.16 650
9875.10 668
9876.04 678
9876.98 723
9877.92 697
9878.85 743
9879.79 663
9880.73 680
9881.67 736
9882.61 623
9883.55 648
9884.48 612
9885.42 695
9886.36 705
9887.30 653
9888.24 650
9889.18 627
9890.12 652
9891.06 702
9891.99 662
9892.93 672
9893.87 655
9894.81 623
9895.75 685
9896.69 678
9897.63 656
9898.57 605
9899.51 603
9900.45 639
9901.39 607
9902.33 678
9903.27 718
9904.20 640
9905.14 598
9906.08 667
9907.02 621
9907.96 650
9908.90 644
9909.84 625
9910.78 634
9911.72 714
9912.66 755
9913.60 675
9914.54 635
9915.48 660
9916.42 681
9917.36 696
9918.30 686
9919.24 706
9920.18 680
9921.12 671
9922.06 693
9923.00 677
9923.94 695
9924.88 752
9925.83 827
9926.77 842
9927.71 954
9928.65 973
9929.59 1021
9930.53 1112
9931.47 1166
9932.41 1098
9933.35 1021
9934.29 967
9935.23 964
9936.17 804
9937.12 738
9938.06 735
9939.00 750
9939.94 719
9940.88 694
9941.82 691
9942.76 615
9943.70 587
9944.65 651
9945.59 603
9946.53 684
9947.47 669
9948.41 607
9949.35 579
9950.29 595
9951.24 625
9952.18 618
9953.12 614
9954.06 670
9955.00 623
9955.95 598
9956.89 652
9957.83 692
9958.77 627
9959.71 630
9960.66 617
9961.60 587
9962.54 652
9963.48 625
9964.43 648
9965.37 633
9966.31 603
9967.25 611
9968.20 581
9969.14 587
9970.08 626
9971.02 624
9971.97 579
9972.91 596
9973.85 564
9974.79 630
9975.74 545
9976.68 591
9977.62 607
9978.57 572
9979.51 646
9980.45 688
9981.40 624
9982.34 676
9983.28 705
9984.23 636
9985.17 629
9986.11 561
9987.06 596
9988.00 583
9988.94 590
9989.89 604
9990.83 541
9991.77 528
9992.72 514
9993.66 532
9994.60 543
9995.55 591
9996.49 616
9997.44 583
9998.38 639
9999.32 599
10000.27 583
10001.21 611
10002.16 576
10003.10 573
10004.04 620
10004.99 555
10005.93 563
10006.88 572
10007.82 548
10008.77 511
10009.71 493
10010.66 603
10011.60 566
10012.54 532
10013.49 530
10014.43 517
10015.38 578
10016.32 595
10017.27 602
10018.21 600
10019.16 583
10020.10 574
10021.05 532
10021.99 539
10022.94 521
10023.88 497
10024.83 539
10025.77 616
10026.72 498
10027.67 464
10028.61 466
10029.56 545
10030.50 489
10031.45 533
10032.39 595
10033.34 590
10034.28 555
10035.23 497
10036.18 497
10037.12 496
10038.07 566
10039.01 520
10039.96 525
10040.90 558
10041.85 503
10042.80 468
10043.74 477
10044.69 514
10045.64 487
10046.58 478
10047.53 493
10048.47 475
10049.42 440
10050.37 480
10051.31 527
10052.26 466
10053.21 512
10054.15 470
10055.10 469
10056.05 484
10056.99 510
10057.94 512
10058.89 491
10059.83 525
10060.78 559
10061.73 542
10062.67 510
10063.62 452
10064.57 435
10065.52 490
10066.46 494
10067.41 515
10068.36 500
10069.30 450
10070.25 447
10071.20 475
10072.15 449
10073.09 422
10074.04 482
10074.99 519
10075.94 509
10076.88 451
10077.83 464
10078.78 456
10079.73 491
10080.68 490
10081.62 490
10082.57 447
10083.52 456
10084.47 445
10085.42 458
10086.36 455
10087.31 465
10088.26 498
10089.21 408
10090.16 404
10091.11 451
10092.05 468
10093.00 389
10093.95 431
10094.90 432
10095.85 430
10096.80 420
10097.75 457
10098.69 454
10099.64 405
10100.59 418
10101.54 440
10102.49 439
10103.44 443
10104.39 457
10105.34 491
10106.28 434
10107.23 446
10108.18 447
10109.13 459
10110.08 414
10111.03 417
10111.98 457
10112.93 450
10113.88 447
10114.83 365
10115.78 432
10116.73 481
10117.68 414
10118.63 382
10119.58 401
10120.53 398
10121.48 378
10122.43 404
10123.38 458
10124.33 466
10125.28 432
10126.23 465
10127.18 417
10128.13 431
10129.08 396
10130.03 432
10130.98 386
10131.93 357
10132.88 396
10133.83 460
10134.78 468
10135.73 429
10136.68 429
10137.63 438
10138.58 431
10139.53 419
10140.48 418
10141.43 411
10142.38 456
10143.33 454
10144.28 460
10145.23 413
10146.19 449
10147.14 425
10148.09 427
10149.04 450
10149.99 443
10150.94 446
10151.89 427
10152.84 470
10153.79 476
10154.75 429
10155.70 487
10156.65 460
10157.60 415
10158.55 441
10159.50 467
10160.46 512
10161.41 443
10162.36 463
10163.31 413
10164.26 457
10165.21 475
10166.17 532
10167.12 476
10168.07 479
10169.02 454
10169.97 490
10170.93 479
10171.88 474
10172.83 490
10173.78 473
10174.73 466
10175.69 513
10176.64 573
10177.59 473
10178.54 463
10179.50 496
10180.45 452
10181.40 491
10182.35 543
10183.31 496
10184.26 505
10185.21 466
10186.17 506
10187.12 575
10188.07 557
10189.02 575
10189.98 593
10190.93 603
10191.88 603
10192.84 595
10193.79 589
10194.74 615
10195.70 591
10196.65 581
10197.60 565
10198.56 561
10199.51 558
10200.46 581
10201.42 571
10202.37 572
10203.32 580
10204.28 638
10205.23 625
10206.18 675
10207.14 657
10208.09 672
10209.05 737
10210.00 730
10210.95 658
10211.91 704
10212.86 653
10213.82 667
10214.77 665
10215.72 572
10216.68 556
10217.63 558
10218.59 631
10219.54 600
10220.50 573
10221.45 551
10222.41 525
10223.36 603
10224.31 537
10225.27 545
10226.22 502
10227.18 538
10228.13 534
10229.09 472
10230.04 513
10231.00 543
10231.95 493
10232.91 475
10233.86 439
10234.82 477
10235.77 492
10236.73 515
10237.68 475
10238.64 516
10239.59 508
10240.55 513
10241.50 516
10242.46 488
10243.42 484
10244.37 506
10245.33 431
10246.28 504
10247.24 417
10248.19 371
10249.15 458
10250.11 437
10251.06 446
10252.02 450
10252.97 506
10253.93 447
10254.89 447
10255.84 432
10256.80 436
10257.75 384
10258.71 354
10259.67 375
10260.62 389
10261.58 411
10262.54 382
10263.49 358
10264.45 404
10265.40 401
10266.36 424
10267.32 382
10268.27 396
10269.23 403
10270.19 426
10271.14 460
10272.10 386
10273.06 371
10274.02 387
10274.97 447
10275.93 395
10276.89 420
10277.84 416
10278.80 385
10279.76 400
10280.71 377
10281.67 388
10282.63 439
10283.59 420
10284.54 383
10285.50 339
10286.46 406
10287.42 393
10288.37 410
10289.33 424
10290.29 441
10291.25 389
10292.21 370
10293.16 361
10294.12 368
10295.08 400
10296.04 415
10296.99 418
10297.95 423
10298.91 406
10299.87 382
10300.83 374
10301.79 380
10302.74 346
10303.70 389
10304.66 411
10305.62 361
10306.58 345
10307.54 382
10308.49 428
10309.45 413
10310.41 372
10311.37 368
10312.33 397
10313.29 431
10314.25 392
10315.21 347
10316.16 377
10317.12 401
10318.08 399
10319.04 394
10320.00 363
10320.96 370
10321.92 387
10322.88 384
10323.84 384
10324.80 399
10325.76 425
10326.71 408
10327.67 400
10328.63 369
10329.59 376
10330.55 355
10331.51 402
10332.47 347
10333.43 383
10334.39 369
10335.35 385
10336.31 369
10337.27 383
10338.23 407
10339.19 406
10340.15 374
10341.11 392
10342.07 471
10343.03 393
10343.99 413
10344.95 356
10345.91 393
10346.87 384
10347.83 394
10348.79 390
10349.75 371
10350.71 388
10351.67 425
10352.63 367
10353.60 355
10354.56 341
10355.52 342
10356.48 372
10357.44 396
10358.40 365
10359.36 348
10360.32 330
10361.28 341
10362.24 429
10363.20 368
10364.17 381
10365.13 401
10366.09 400
10367.05 392
10368.01 410
10368.97 372
10369.93 400
10370.89 372
10371.86 356
10372.82 315
10373.78 377
10374.74 387
10375.70 385
10376.66 354
10377.63 321
10378.59 371
10379.55 386
10380.51 444
10381.47 395
10382.44 385
10383.40 356
10384.36 369
10385.32 316
10386.28 349
10387.25 348
10388.21 350
10389.17 317
10390.13 364
10391.10 363
10392.06 328
10393.02 311
10393.98 353
10394.94 332
10395.91 381
10396.87 345
10397.83 327
10398.80 321
10399.76 351
10400.72 336
10401.68 364
10402.65 390
10403.61 306
10404.57 344
10405.54 351
10406.50 306
10407.46 342
10408.43 339
10409.39 350
10410.35 328
10411.32 329
10412.28 315
10413.24 334
10414.21 336
10415.17 367
10416.13 376
10417.10 365
10418.06 358
10419.02 358
10419.99 388
10420.95 348
10421.91 381
10422.88 399
10423.84 399
10424.81 315
10425.77 339
10426.73 330
10427.70 355
10428.66 344
10429.63 283
10430.59 338
10431.56 366
10432.52 341
10433.48 309
10434.45 282
10435.41 324
10436.38 301
10437.34 309
10438.31 339
10439.27 298
10440.24 379
10441.20 333
10442.16 295
10443.13 279
10444.09 258
10445.06 316
10446.02 263
10446.99 277
10447.95 264
10448.92 262
10449.88 290
10450.85 329
10451.81 331
10452.78 287
10453.75 308
10454.71 304
10455.68 299
10456.64 294
10457.61 314
10458.57 317
10459.54 339
10460.50 286
10461.47 293
10462.43 279
10463.40 355
10464.37 325
10465.33 342
10466.30 286
10467.26 280
10468.23 290
10469.20 323
10470.16 326
10471.13 295
10472.09 320
10473.06 284
10474.03 339
10474.99 342
10475.96 299
10476.93 331
10477.89 331
10478.86 287
10479.82 289
10480.79 263
10481.76 323
10482.72 294
10483.69 322
10484.66 325
10485.62 312
10486.59 330
10487.56 296
10488.52 329
10489.49 277
10490.46 336
10491.43 333
10492.39 308
10493.36 309
10494.33 329
10495.29 305
10496.26 287
10497.23 272
10498.20 336
10499.16 300
10500.13 328
10501.10 297
10502.07 265
10503.03 323
10504.00 313
10504.97 317
10505.94 276
10506.90 246
10507.87 263
10508.84 334
10509.81 312
10510.78 339
10511.74 323
10512.71 283
10513.68 307
10514.65 263
10515.62 293
10516.58 330
10517.55 308
10518.52 306
10519.49 316
10520.46 341
10521.43 312
10522.39 260
10523.36 278
10524.33 313
10525.30 357
10526.27 340
10527.24 296
10528.21 292
10529.17 292
10530.14 331
10531.11 359
10532.08 296
10533.05 300
10534.02 277
10534.99 301
10535.96 303
10536.93 306
10537.90 302
10538.86 288
10539.83 301
10540.80 322
10541.77 335
10542.74 321
10543.71 326
10544.68 316
10545.65 351
10546.62 332
10547.59 309
10548.56 321
10549.53 320
10550.50 315
10551.47 310
10552.44 336
10553.41 317
10554.38 299
10555.35 320
10556.32 331
10557.29 319
10558.26 296
10559.23 334
10560.20 348
10561.17 329
10562.14 325
10563.11 341
10564.08 333
10565.05 342
10566.02 316
10566.99 365
10567.96 342
10568.93 292
10569.90 308
10570.87 332
10571.84 294
10572.82 307
10573.79 306
10574.76 311
10575.73 315
10576.70 303
10577.67 272
10578.64 294
10579.61 332
10580.58 329
10581.55 334
10582.53 331
10583.50 319
10584.47 307
10585.44 359
10586.41 327
10587.38 339
10588.35 302
10589.33 300
10590.30 294
10591.27 320
10592.24 315
10593.21 297
10594.18 310
10595.16 410
10596.13 353
10597.10 281
10598.07 317
10599.04 301
10600.01 346
10600.99 337
10601.96 321
10602.93 308
10603.90 296
10604.88 301
10605.85 310
10606.82 322
10607.79 311
10608.77 341
10609.74 316
10610.71 345
10611.68 354
10612.66 300
10613.63 281
10614.60 283
10615.57 278
10616.55 364
10617.52 345
10618.49 349
10619.46 350
10620.44 367
10621.41 345
10622.38 333
10623.36 351
10624.33 388
10625.30 357
10626.28 351
10627.25 354
10628.22 343
10629.20 304
10630.17 302
10631.14 349
10632.12 393
10633.09 352
10634.06 341
10635.04 368
10636.01 341
10636.99 359
10637.96 411
10638.93 398
10639.91 423
10640.88 411
10641.85 471
10642.83 509
10643.80 445
10644.78 387
10645.75 429
10646.72 430
10647.70 422
10648.67 358
10649.65 388
10650.62 373
10651.60 378
10652.57 364
10653.55 335
10654.52 370
10655.49 355
10656.47 340
10657.44 351
10658.42 317
10659.39 300
10660.37 369
10661.34 312
10662.32 331
10663.29 329
10664.27 333
10665.24 334
10666.22 280
10667.19 299
10668.17 342
10669.14 386
10670.12 309
10671.09 333
10672.07 272
10673.04 269
10674.02 308
10675.00 348
10675.97 352
10676.95 346
10677.92 320
10678.90 311
10679.87 328
10680.85 322
10681.82 334
10682.80 312
10683.78 301
10684.75 330
10685.73 356
10686.70 344
10687.68 323
10688.66 277
10689.63 321
10690.61 334
10691.58 326
10692.56 280
10693.54 327
10694.51 371
10695.49 347
10696.47 324
10697.44 298
10698.42 281
10699.40 288
10700.37 293
10701.35 278
10702.33 310
10703.30 316
10704.28 287
10705.26 345
10706.23 308
10707.21 320
10708.19 296
10709.16 326
10710.14 323
10711.12 330
10712.10 343
10713.07 318
10714.05 376
10715.03 313
10716.01 316
10716.98 325
10717.96 348
10718.94 354
10719.91 301
10720.89 327
10721.87 307
10722.85 336
10723.83 300
10724.80 310
10725.78 338
10726.76 289
10727.74 322
10728.71 303
10729.69 296
10730.67 321
10731.65 339
10732.63 311
10733.60 319
10734.58 313
10735.56 310
10736.54 342
10737.52 348
10738.50 298
10739.47 296
10740.45 331
10741.43 295
10742.41 331
10743.39 332
10744.37 316
10745.35 278
10746.32 300
10747.30 342
10748.28 377
10749.26 368
10750.24 326
10751.22 321
10752.20 324
10753.18 299
10754.16 320
10755.14 334
10756.11 336
10757.09 362
10758.07 397
10759.05 308
10760.03 326
10761.01 328
10761.99 342
10762.97 337
10763.95 313
10764.93 323
10765.91 317
10766.89 352
10767.87 323
10768.85 355
10769.83 348
10770.81 354
10771.79 309
10772.77 336
10773.75 345
10774.73 364
10775.71 340
10776.69 329
10777.67 320
10778.65 357
10779.63 314
10780.61 335
10781.59 415
10782.57 361
10783.55 354
10784.53 299
10785.51 411
10786.49 392
10787.47 392
10788.45 329
10789.43 344
10790.41 343
10791.39 339
10792.38 345
10793.36 350
10794.34 327
10795.32 323
10796.30 323
10797.28 351
10798.26 418
10799.24 409
10800.22 335
10801.21 366
10802.19 313
10803.17 331
10804.15 323
10805.13 354
10806.11 368
10807.09 406
10808.07 442
10809.06 383
10810.04 341
10811.02 386
10812.00 365
10812.98 354
10813.97 397
10814.95 374
10815.93 339
10816.91 339
10817.89 354
10818.87 412
10819.86 346
10820.84 324
10821.82 391
10822.80 393
10823.79 386
10824.77 363
10825.75 329
10826.73 353
10827.72 410
10828.70 390
10829.68 389
10830.66 388
10831.65 392
10832.63 368
10833.61 362
10834.59 355
10835.58 395
10836.56 410
10837.54 394
10838.52 441
10839.51 395
10840.49 461
10841.47 424
10842.46 422
10843.44 397
10844.42 428
10845.41 417
10846.39 409
10847.37 425
10848.36 459
10849.34 452
10850.32 505
10851.31 478
10852.29 418
10853.27 417
10854.26 499
10855.24 402
10856.23 407
10857.21 451
10858.19 428
10859.18 467
10860.16 451
10861.14 441
10862.13 448
10863.11 473
10864.10 513
10865.08 538
10866.07 447
10867.05 469
10868.03 479
10869.02 463
10870.00 470
10870.99 486
10871.97 418
10872.96 496
10873.94 502
10874.92 477
10875.91 516
10876.89 497
10877.88 432
10878.86 421
10879.85 498
10880.83 538
10881.82 530
10882.80 482
10883.79 514
10884.77 509
10885.76 566
10886.74 567
10887.73 533
10888.71 515
10889.70 531
10890.68 664
10891.67 567
10892.65 570
10893.64 570
10894.63 584
10895.61 562
10896.60 628
10897.58 611
10898.57 614
10899.55 638
10900.54 581
10901.53 638
10902.51 576
10903.50 628
10904.48 603
10905.47 564
10906.46 577
10907.44 650
10908.43 677
10909.41 696
10910.40 707
10911.39 600
10912.37 588
10913.36 602
10914.34 652
10915.33 714
10916.32 694
10917.30 732
10918.29 750
10919.28 717
10920.26 714
10921.25 763
10922.24 772
10923.22 741
10924.21 718
10925.20 710
10926.18 724
10927.17 735
10928.16 743
10929.15 754
10930.13 775
10931.12 763
10932.11 787
10933.09 729
10934.08 751
10935.07 819
10936.06 784
10937.04 826
10938.03 763
10939.02 828
10940.01 867
10940.99 876
10941.98 785
10942.97 795
10943.96 886
10944.94 831
10945.93 892
10946.92 943
10947.91 884
10948.90 948
10949.88 879
10950.87 872
10951.86 922
10952.85 1016
10953.84 1006
10954.82 1027
10955.81 1110
10956.80 1183
10957.79 1184
10958.78 1295
10959.77 1348
10960.75 1445
10961.74 1452
10962.73 1443
10963.72 1442
10964.71 1366
10965.70 1319
10966.69 1230
10967.68 1222
10968.66 1249
10969.65 1165
10970.64 1041
10971.63 1102
10972.62 1084
10973.61 1058
10974.60 1001
10975.59 981
10976.58 980
10977.57 1009
10978.55 993
10979.54 971
10980.53 1130
10981.52 1092
10982.51 966
10983.50 1013
10984.49 1097
10985.48 1011
10986.47 982
10987.46 1043
10988.45 1072
10989.44 1096
10990.43 1050
10991.42 1084
10992.41 1107
10993.40 1132
10994.39 1082
10995.38 1114
10996.37 1307
10997.36 1342
10998.35 1427
10999.34 1661
11000.33 1682
11001.32 1776
11002.31 1789
11003.30 1839
11004.29 1882
11005.28 1931
11006.27 1784
11007.26 1630
11008.25 1557
11009.24 1390
11010.24 1262
11011.23 1235
11012.22 1092
11013.21 989
11014.20 962
11015.19 971
11016.18 922
11017.17 867
11018.16 849
11019.15 888
11020.14 853
11021.14 913
11022.13 871
11023.12 839
11024.11 769
11025.10 709
11026.09 769
11027.08 674
11028.08 710
11029.07 776
11030.06 706
11031.05 663
11032.04 688
11033.03 731
11034.03 736
11035.02 710
11036.01 726
11037.00 736
11037.99 714
11038.99 699
11039.98 718
11040.97 792
11041.96 770
11042.95 684
11043.95 729
11044.94 645
11045.93 718
11046.92 728
11047.92 642
11048.91 614
11049.90 676
11050.89 566
11051.89 635
11052.88 671
11053.87 681
11054.86 614
11055.86 565
11056.85 609
11057.84 614
11058.83 657
11059.83 672
11060.82 619
11061.81 596
11062.81 594
11063.80 586
11064.79 617
11065.79 677
11066.78 558
11067.77 594
11068.77 666
11069.76 617
11070.75 611
11071.75 624
11072.74 635
11073.73 630
11074.73 623
11075.72 581
11076.71 598
11077.71 603
11078.70 594
11079.70 574
11080.69 599
11081.68 672
11082.68 645
11083.67 585
11084.67 643
11085.66 596
11086.65 608
11087.65 600
11088.64 522
11089.64 521
11090.63 587
11091.63 572
11092.62 570
11093.61 601
11094.61 582
11095.60 589
11096.60 600
11097.59 574
11098.59 537
11099.58 559
11100.58 569
11101.57 545
11102.57 478
11103.56 548
11104.56 550
11105.55 551
11106.55 559
11107.54 537
11108.54 577
11109.53 553
11110.53 547
11111.52 533
11112.52 510
11113.51 497
11114.51 497
11115.50 524
11116.50 470
11117.49 515
11118.49 525
11119.49 517
11120.48 487
11121.48 495
11122.47 500
11123.47 517
11124.46 479
11125.46 516
11126.46 514
11127.45 501
11128.45 479
11129.44 474
11130.44 437
11131.44 494
11132.43 554
11133.43 524
11134.43 575
11135.42 516
11136.42 475
11137.41 490
11138.41 458
11139.41 482
11140.40 456
11141.40 448
11142.40 415
11143.39 458
11144.39 490
11145.39 449
11146.38 429
11147.38 463
11148.38 482
11149.38 448
11150.37 465
11151.37 442
11152.37 429
11153.36 435
11154.36 401
11155.36 396
11156.36 417
11157.35 399
11158.35 411
11159.35 422
11160.34 416
11161.34 417
11162.34 439
11163.34 438
11164.33 418
11165.33 427
11166.33 462
11167.33 448
11168.33 420
11169.32 464
11170.32 500
11171.32 481
11172.32 419
11173.32 437
11174.31 434
11175.31 456
11176.31 450
11177.31 453
11178.31 466
11179.30 442
11180.30 412
11181.30 422
11182.30 470
11183.30 452
11184.30 437
11185.30 415
11186.29 443
11187.29 487
11188.29 471
11189.29 488
11190.29 436
11191.29 446
11192.29 472
11193.29 465
11194.28 461
11195.28 421
11196.28 458
11197.28 503
11198.28 538
11199.28 445
11200.28 421
11201.28 473
11202.28 450
11203.28 472
11204.28 465
11205.28 470
11206.28 467
11207.28 443
11208.28 454
11209.27 454
11210.27 457
11211.27 466
11212.27 457
11213.27 428
11214.27 409
11215.27 434
11216.27 404
11217.27 425
11218.27 395
11219.27 396
11220.27 420
11221.27 420
11222.27 434
11223.27 396
11224.27 386
11225.28 348
11226.28 410
11227.28 411
11228.28 423
11229.28 442
11230.28 411
11231.28 399
11232.28 358
11233.28 435
11234.28 374
11235.28 384
11236.28 369
11237.28 339
11238.28 344
11239.28 364
11240.29 395
11241.29 429
11242.29 372
11243.29 368
11244.29 398
11245.29 431
11246.29 380
11247.29 354
11248.30 391
11249.30 372
11250.30 406
11251.30 379
11252.30 391
11253.30 389
11254.31 398
11255.31 363
11256.31 353
11257.31 363
11258.31 371
11259.31 380
11260.32 353
11261.32 368
11262.32 401
11263.32 367
11264.32 321
11265.33 336
11266.33 371
11267.33 390
11268.33 354
11269.34 348
11270.34 341
11271.34 353
11272.34 399
11273.35 378
11274.35 320
11275.35 363
11276.35 402
11277.36 413
11278.36 403
11279.36 399
11280.36 422
11281.37 463
11282.37 393
11283.37 356
11284.38 394
11285.38 442
11286.38 426
11287.38 410
11288.39 401
11289.39 372
11290.39 372
11291.40 337
11292.40 360
11293.40 345
11294.41 373
11295.41 377
11296.41 402
11297.42 341
11298.42 391
11299.43 395
11300.43 438
11301.43 395
11302.44 408
11303.44 389
11304.44 383
11305.45 327
11306.45 375
11307.46 437
11308.46 371
11309.47 380
11310.47 407
11311.47 448
11312.48 410
11313.48 457
11314.49 483
11315.49 541
11316.50 512
11317.50 470
11318.50 463
11319.51 507
11320.51 447
11321.52 443
11322.52 404
11323.53 380
11324.53 444
11325.54 410
11326.54 438
11327.55 405
11328.55 358
11329.56 390
11330.56 394
11331.57 372
11332.57 319
11333.58 353
11334.58 379
11335.59 379
11336.59 359
11337.60 341
11338.60 334
11339.61 356
11340.61 333
11341.62 299
11342.63 293
11343.63 321
11344.64 334
11345.64 348
11346.65 346
11347.65 343
11348.66 338
11349.67 315
11350.67 330
11351.68 337
11352.68 338
11353.69 297
11354.70 273
11355.70 327
11356.71 331
11357.72 373
11358.72 351
11359.73 292
11360.73 306
11361.74 312
11362.75 319
11363.75 323
11364.76 320
11365.77 313
11366.77 380
11367.78 350
11368.79 327
11369.79 341
11370.80 326
11371.81 309
11372.81 304
11373.82 293
11374.83 309
11375.84 300
11376.84 349
11377.85 334
11378.86 325
11379.86 322
11380.87 292
11381.88 301
11382.89 305
11383.89 317
11384.90 314
11385.91 315
11386.92 309
11387.92 313
11388.93 301
11389.94 316
11390.95 316
11391.95 363
11392.96 334
11393.97 286
11394.98 344
11395.99 328
11396.99 327
11398.00 331
11399.01 323
11400.02 319
11401.03 361
11402.03 350
11403.04 329
11404.05 352
11405.06 306
11406.07 333
11407.08 296
11408.09 335
11409.09 350
11410.10 320
11411.11 347
11412.12 316
11413.13 306
11414.14 335
11415.15 330
11416.15 313
11417.16 311
11418.17 348
11419.18 348
11420.19 310
11421.20 325
11422.21 331
11423.22 317
11424.23 336
11425.24 358
11426.25 301
11427.26 336
11428.26 322
11429.27 346
11430.28 353
11431.29 332
11432.30 342
11433.31 354
11434.32 381
11435.33 332
11436.34 305
11437.35 312
11438.36 309
11439.37 329
11440.38 331
11441.39 355
11442.40 373
11443.41 385
11444.42 352
11445.43 302
11446.44 291
11447.45 319
11448.46 356
11449.47 307
11450.48 319
11451.49 333
11452.50 299
11453.51 369
11454.52 376
11455.53 343
11456.55 308
11457.56 332
11458.57 339
11459.58 355
11460.59 337
11461.60 309
11462.61 344
11463.62 372
11464.63 381
11465.64 337
11466.65 336
11467.67 333
11468.68 314
11469.69 308
11470.70 306
11471.71 288
11472.72 367
11473.73 314
11474.74 328
11475.76 363
11476.77 348
11477.78 329
11478.79 335
11479.80 358
11480.81 326
11481.83 344
11482.84 341
11483.85 358
11484.86 323
11485.87 338
11486.89 314
11487.90 301
11488.91 303
11489.92 308
11490.93 311
11491.95 285
11492.96 342
11493.97 348
11494.98 373
11496.00 360
11497.01 283
11498.02 290
11499.03 335
11500.05 342
11501.06 392
11502.07 342
11503.08 331
11504.10 301
11505.11 296
11506.12 300
11507.13 316
11508.15 344
11509.16 317
11510.17 277
11511.19 311
11512.20 316
11513.21 276
11514.23 297
11515.24 335
11516.25 365
11517.27 349
11518.28 288
11519.29 324
11520.31 311
11521.32 294
11522.33 291
11523.35 284
11524.36 309
11525.37 300
11526.39 311
11527.40 330
11528.42 317
11529.43 354
11530.44 320
11531.46 319
11532.47 303
11533.48 344
11534.50 344
11535.51 345
11536.53 369
11537.54 380
11538.56 309
11539.57 323
11540.58 322
11541.60 309
11542.61 354
11543.63 302
11544.64 311
11545.66 334
11546.67 356
11547.69 359
11548.70 318
11549.72 287
11550.73 317
11551.75 357
11552.76 330
11553.78 353
11554.79 372
11555.81 339
11556.82 363
11557.84 359
11558.85 389
11559.87 360
11560.88 304
11561.90 327
11562.91 322
11563.93 374
11564.94 375
11565.96 390
11566.97 378
11567.99 370
11569.00 355
11570.02 345
11571.04 379
11572.05 357
11573.07 369
11574.08 384
11575.10 386
11576.11 379
11577.13 364
11578.15 386
11579.16 400
11580.18 417
11581.20 392
11582.21 402
11583.23 395
11584.24 428
11585.26 391
11586.28 425
11587.29 435
11588.31 439
11589.33 483
11590.34 475
11591.36 417
11592.38 452
11593.39 479
11594.41 485
11595.43 489
11596.44 490
11597.46 472
11598.48 501
11599.49 572
11600.51 607
11601.53 576
11602.54 686
11603.56 766
11604.58 770
11605.60 806
11606.61 816
11607.63 829
11608.65 825
11609.67 721
11610.68 681
11611.70 652
11612.72 633
11613.74 555
11614.75 467
11615.77 491
11616.79 486
11617.81 449
11618.82 473
11619.84 506
11620.86 409
11621.88 409
11622.90 364
11623.91 366
11624.93 430
11625.95 405
11626.97 395
11627.99 345
11629.00 358
11630.02 316
11631.04 329
11632.06 370
11633.08 368
11634.10 347
11635.11 361
11636.13 332
11637.15 348
11638.17 378
11639.19 355
11640.21 351
11641.23 381
11642.25 386
11643.26 396
11644.28 375
11645.30 334
11646.32 313
11647.34 384
11648.36 361
11649.38 336
11650.40 359
11651.42 327
11652.44 366
11653.46 352
11654.47 288
11655.49 335
11656.51 356
11657.53 333
11658.55 380
11659.57 324
11660.59 316
11661.61 303
11662.63 314
11663.65 339
11664.67 307
11665.69 310
11666.71 271
11667.73 298
11668.75 340
11669.77 366
11670.79 305
11671.81 296
11672.83 303
11673.85 351
11674.87 395
11675.89 344
11676.91 341
11677.93 350
11678.95 382
11679.97 351
11680.99 362
11682.01 302
11683.03 330
11684.06 358
11685.08 399
11686.10 331
11687.12 405
11688.14 389
11689.16 334
11690.18 358
11691.20 328
11692.22 335
11693.24 325
11694.26 338
11695.29 335
11696.31 315
11697.33 320
11698.35 348
11699.37 323
11700.39 334
11701.41 301
11702.43 337
11703.46 335
11704.48 335
11705.50 317
11706.52 338
11707.54 334
11708.56 361
11709.59 331
11710.61 330
11711.63 398
11712.65 371
11713.67 342
11714.70 287
11715.72 378
11716.74 352
11717.76 308
11718.78 288
11719.81 324
11720.83 323
11721.85 289
11722.87 324
11723.90 341
11724.92 329
11725.94 324
11726.96 306
11727.99 313
11729.01 274
11730.03 299
11731.05 335
11732.08 327
11733.10 358
11734.12 328
11735.15 331
11736.17 371
11737.19 363
11738.21 360
11739.24 365
11740.26 314
11741.28 322
11742.31 343
11743.33 320
11744.35 280
11745.38 292
11746.40 329
11747.42 336
11748.45 338
11749.47 338
11750.49 369
11751.52 374
11752.54 344
11753.56 302
11754.59 328
11755.61 338
11756.64 363
11757.66 393
11758.68 342
11759.71 355
11760.73 356
11761.76 334
11762.78 313
11763.80 291
11764.83 331
11765.85 318
11766.88 330
11767.90 297
11768.93 307
11769.95 351
11770.97 363
11772.00 378
11773.02 389
11774.05 334
11775.07 360
11776.10 374
11777.12 371
11778.15 380
11779.17 341
11780.20 318
11781.22 363
11782.25 336
11783.27 337
11784.30 335
11785.32 368
11786.35 375
11787.37 369
11788.40 405
11789.42 383
11790.45 385
11791.47 373
11792.50 386
11793.52 379
11794.55 384
11795.57 353
11796.60 378
11797.63 367
11798.65 379
11799.68 403
11800.70 388
11801.73 411
11802.75 394
11803.78 394
11804.81 382
11805.83 363
11806.86 395
11807.88 454
11808.91 392
11809.94 408
11810.96 366
11811.99 348
11813.02 382
11814.04 380
11815.07 350
11816.09 352
11817.12 368
11818.15 430
11819.17 410
11820.20 362
11821.23 365
11822.25 424
11823.28 397
11824.31 360
11825.33 431
11826.36 407
11827.39 381
11828.42 371
11829.44 404
11830.47 409
11831.50 458
11832.52 441
11833.55 405
11834.58 425
11835.61 421
11836.63 454
11837.66 385
11838.69 412
11839.71 373
11840.74 405
11841.77 449
11842.80 466
11843.83 461
11844.85 460
11845.88 477
11846.91 488
11847.94 479
11848.96 423
11849.99 445
11851.02 426
11852.05 453
11853.08 449
11854.10 433
11855.13 426
11856.16 485
11857.19 520
11858.22 474
11859.24 475
11860.27 517
11861.30 484
11862.33 441
11863.36 503
11864.39 502
11865.42 521
11866.44 486
11867.47 536
11868.50 567
11869.53 472
11870.56 537
11871.59 539
11872.62 560
11873.65 528
11874.67 550
11875.70 561
11876.73 515
11877.76 552
11878.79 599
11879.82 536
11880.85 544
11881.88 584
11882.91 587
11883.94 603
11884.97 615
11886.00 612
11887.03 628
11888.06 635
11889.09 592
11890.11 656
11891.14 678
11892.17 714
11893.20 720
11894.23 724
11895.26 689
11896.29 665
11897.32 685
11898.35 757
11899.38 750
11900.41 729
11901.44 721
11902.47 843
11903.50 801
11904.53 812
11905.56 801
11906.59 888
11907.63 879
11908.66 870
11909.69 832
11910.72 814
11911.75 817
11912.78 810
11913.81 764
11914.84 797
11915.87 793
11916.90 763
11917.93 748
11918.96 741
11919.99 717
11921.02 707
11922.06 708
11923.09 700
11924.12 732
11925.15 775
11926.18 790
11927.21 800
11928.24 918
11929.27 973
11930.31 1078
11931.34 1042
11932.37 1165
11933.40 1175
11934.43 1267
11935.46 1264
11936.49 1226
11937.53 1285
11938.56 1116
11939.59 1088
11940.62 1003
11941.65 945
11942.69 909
11943.72 899
11944.75 822
11945.78 808
11946.81 755
11947.85 730
11948.88 743
11949.91 701
11950.94 693
11951.97 681
11953.01 673
11954.04 722
11955.07 694
11956.10 719
11957.14 665
11958.17 610
11959.20 650
11960.24 638
11961.27 609
11962.30 612
11963.33 596
11964.37 551
11965.40 568
11966.43 590
11967.47 572
11968.50 599
11969.53 556
11970.56 560
11971.60 609
11972.63 580
11973.66 598
11974.70 603
11975.73 591
11976.76 590
11977.80 559
11978.83 573
11979.86 520
11980.90 548
11981.93 593
11982.97 529
11984.00 532
11985.03 580
11986.07 582
11987.10 573
11988.13 522
11989.17 555
11990.20 602
11991.24 602
11992.27 600
11993.30 605
11994.34 604
11995.37 593
11996.41 524
11997.44 569
11998.48 572
11999.51 601
12000.54 612
12001.58 631
12002.61 599
12003.65 611
12004.68 549
12005.72 641
12006.75 622
12007.79 610
12008.82 635
12009.86 639
12010.89 622
12011.93 605
12012.96 634
12014.00 674
12015.03 598
12016.07 581
12017.10 586
12018.14 655
12019.17 697
12020.21 612
12021.24 614
12022.28 610
12023.31 648
12024.35 634
12025.38 625
12026.42 635
12027.46 628
12028.49 667
12029.53 589
12030.56 639
12031.60 672
12032.63 680
12033.67 729
12034.71 754
12035.74 615
12036.78 606
12037.81 613
12038.85 657
12039.89 643
12040.92 589
12041.96 632
12042.99 650
12044.03 589
12045.07 604
12046.10 637
12047.14 683
12048.18 690
12049.21 665
12050.25 646
12051.29 624
12052.32 632
12053.36 660
12054.40 719
12055.43 676
12056.47 650
12057.51 702
12058.54 676
12059.58 654
12060.62 637
12061.65 679
12062.69 691
12063.73 647
12064.77 609
12065.80 650
12066.84 675
12067.88 648
12068.92 652
12069.95 609
12070.99 701
12072.03 670
12073.07 711
12074.10 669
12075.14 680
12076.18 620
12077.22 703
12078.25 723
12079.29 678
12080.33 653
12081.37 671
12082.41 688
12083.44 699
12084.48 690
12085.52 718
12086.56 721
12087.60 684
12088.63 651
12089.67 694
12090.71 668
12091.75 693
12092.79 713
12093.83 744
12094.86 740
12095.90 718
12096.94 746
12097.98 715
12099.02 767
12100.06 777
12101.10 763
12102.13 759
12103.17 890
12104.21 882
12105.25 948
12106.29 908
12107.33 887
12108.37 853
12109.41 885
12110.45 897
12111.49 859
12112.53 836
12113.56 785
12114.60 767
12115.64 691
12116.68 657
12117.72 602
12118.76 615
12119.80 580
12120.84 589
12121.88 585
12122.92 501
12123.96 508
12125.00 488
12126.04 536
12127.08 517
12128.12 523
12129.16 520
12130.20 491
12131.24 503
12132.28 419
12133.32 481
12134.36 460
12135.40 488
12136.44 501
12137.48 499
12138.52 488
12139.56 487
12140.60 491
12141.64 536
12142.68 486
12143.72 501
12144.76 475
12145.81 510
12146.85 428
12147.89 423
12148.93 438
12149.97 460
12151.01 438
12152.05 434
12153.09 438
12154.13 447
12155.17 445
12156.21 417
12157.26 434
12158.30 447
12159.34 465
12160.38 505
12161.42 427
12162.46 397
12163.50 429
12164.55 419
12165.59 450
12166.63 415
12167.67 389
12168.71 438
12169.75 469
12170.80 440
12171.84 445
12172.88 422
12173.92 442
12174.96 431
12176.00 454
12177.05 430
12178.09 445
12179.13 427
12180.17 443
12181.22 412
12182.26 428
12183.30 441
12184.34 432
12185.38 432
12186.43 457
12187.47 491
12188.51 453
12189.55 443
12190.60 450
12191.64 461
12192.68 420
12193.72 404
12194.77 428
12195.81 460
12196.85 443
12197.90 461
12198.94 407
12199.98 457
12201.03 488
12202.07 469
12203.11 400
12204.15 407
12205.20 444
12206.24 459
12207.28 390
12208.33 416
12209.37 396
12210.41 402
12211.46 451
12212.50 452
12213.55 437
12214.59 387
12215.63 435
12216.68 438
12217.72 426
12218.76 454
12219.81 473
12220.85 480
12221.90 434
12222.94 400
12223.98 472
12225.03 481
12226.07 406
12227.12 373
12228.16 439
12229.20 430
12230.25 415
12231.29 398
12232.34 411
12233.38 414
12234.43 419
12235.47 362
12236.52 393
12237.56 412
12238.61 424
12239.65 398
12240.69 426
12241.74 388
12242.78 358
12243.83 371
12244.87 382
12245.92 406
12246.96 412
12248.01 402
12249.05 429
12250.10 420
12251.14 366
12252.19 348
12253.24 366
12254.28 411
12255.33 406
12256.37 381
12257.42 405
12258.46 409
12259.51 382
12260.55 359
12261.60 363
12262.64 388
12263.69 387
12264.74 360
12265.78 385
12266.83 353
12267.87 369
12268.92 379
12269.97 373
12271.01 385
12272.06 396
12273.10 348
12274.15 331
12275.20 363
12276.24 364
12277.29 362
12278.34 307
12279.38 346
12280.43 394
12281.47 380
12282.52 352
12283.57 349
12284.61 334
12285.66 372
12286.71 349
12287.75 332
12288.80 332
12289.85 357
12290.90 373
12291.94 377
12292.99 335
12294.04 363
12295.08 323
12296.13 349
12297.18 387
12298.22 336
12299.27 323
12300.32 341
12301.37 367
12302.41 308
12303.46 355
12304.51 359
12305.56 386
12306.60 326
12307.65 316
12308.70 383
12309.75 333
12310.79 391
12311.84 338
12312.89 352
12313.94 338
12314.99 366
12316.03 346
12317.08 335
12318.13 280
12319.18 356
12320.23 324
12321.27 313
12322.32 352
12323.37 314
12324.42 350
12325.47 351
12326.52 321
12327.56 319
12328.61 341
12329.66 353
12330.71 350
12331.76 366
12332.81 319
12333.86 315
12334.91 334
12335.95 356
12337.00 317
12338.05 328
12339.10 329
12340.15 290
12341.20 320
12342.25 339
12343.30 330
12344.35 318
12345.40 306
12346.44 330
12347.49 319
12348.54 354
12349.59 346
12350.64 385
12351.69 403
12352.74 369
12353.79 367
12354.84 368
12355.89 334
12356.94 330
12357.99 337
12359.04 320
12360.09 360
12361.14 365
12362.19 346
12363.24 373
12364.29 395
12365.34 355
12366.39 370
12367.44 364
12368.49 386
12369.54 373
12370.59 367
12371.64 371
12372.69 350
12373.74 351
12374.79 341
12375.84 339
12376.89 312
12377.94 352
12378.99 378
12380.05 363
12381.10 373
12382.15 343
12383.20 342
12384.25 342
12385.30 347
12386.35 331
12387.40 331
12388.45 365
12389.50 373
12390.55 403
12391.61 349
12392.66 373
12393.71 358
12394.76 342
12395.81 384
12396.86 353
12397.91 351
12398.97 352
12400.02 349
12401.07 394
12402.12 365
12403.17 342
12404.22 408
12405.28 428
12406.33 392
12407.38 380
12408.43 365
12409.48 380
12410.53 358
12411.59 401
12412.64 343
12413.69 345
12414.74 393
12415.80 376
12416.85 381
12417.90 354
12418.95 388
12420.00 410
12421.06 365
12422.11 391
12423.16 432
12424.21 394
12425.27 353
12426.32 360
12427.37 389
12428.43 403
12429.48 436
12430.53 398
12431.58 375
12432.64 409
12433.69 399
12434.74 424
12435.80 427
12436.85 379
12437.90 380
12438.96 429
12440.01 471
12441.06 426
12442.12 412
12443.17 392
12444.22 390
12445.28 444
12446.33 427
12447.38 413
12448.44 390
12449.49 398
12450.54 357
12451.60 412
12452.65 415
12453.71 434
12454.76 406
12455.81 371
12456.87 448
12457.92 443
12458.98 437
12460.03 448
12461.08 438
12462.14 453
12463.19 436
12464.25 454
12465.30 512
12466.35 481
12467.41 500
12468.46 478
12469.52 507
12470.57 536
12471.63 539
12472.68 552
12473.74 538
12474.79 573
12475.85 685
12476.90 790
12477.96 834
12479.01 789
12480.07 922
12481.12 925
12482.18 918
12483.23 920
12484.29 818
12485.34 791
12486.40 781
12487.45 677
12488.51 619
12489.56 625
12490.62 623
12491.67 531
12492.73 514
12493.78 474
12494.84 485
12495.90 474
12496.95 468
12498.01 485
12499.06 429
12500.12 442
12501.17 413
12502.23 443
12503.29 433
12504.34 496
12505.40 465
12506.45 397
12507.51 456
12508.57 404
12509.62 410
12510.68 474
12511.73 418
12512.79 393
12513.85 429
12514.90 430
12515.96 399
12517.02 422
12518.07 429
12519.13 408
12520.19 407
12521.24 420
12522.30 418
12523.36 404
12524.41 436
12525.47 426
12526.53 403
12527.58 356
12528.64 383
12529.70 408
12530.76 360
12531.81 349
12532.87 406
12533.93 371
12534.98 368
12536.04 379
12537.10 356
12538.16 405
12539.21 412
12540.27 395
12541.33 389
12542.39 416
12543.44 405
12544.50 378
12545.56 411
12546.62 431
12547.68 449
12548.73 419
12549.79 427
12550.85 439
12551.91 448
12552.96 421
12554.02 479
12555.08 514
12556.14 503
12557.20 528
12558.26 542
12559.31 505
12560.37 486
12561.43 562
12562.49 575
12563.55 552
12564.61 501
12565.66 477
12566.72 485
12567.78 525
12568.84 534
12569.90 409
12570.96 412
12572.02 430
12573.08 425
12574.13 439
12575.19 457
12576.25 450
12577.31 491
12578.37 453
12579.43 426
12580.49 421
12581.55 420
12582.61 405
12583.67 389
12584.73 387
12585.79 394
12586.85 388
12587.91 371
12588.96 380
12590.02 386
12591.08 380
12592.14 397
12593.20 389
12594.26 442
12595.32 379
12596.38 409
12597.44 406
12598.50 358
12599.56 420
12600.62 442
12601.68 403
12602.74 398
12603.80 370
12604.86 373
12605.92 415
12606.98 366
12608.04 367
12609.10 390
12610.17 386
12611.23 374
12612.29 366
12613.35 331
12614.41 336
12615.47 380
12616.53 358
12617.59 383
12618.65 385
12619.71 384
12620.77 434
12621.83 396
12622.89 428
12623.95 385
12625.02 362
12626.08 436
12627.14 399
12628.20 335
12629.26 373
12630.32 356
12631.38 371
12632.44 348
12633.51 356
12634.57 340
12635.63 337
12636.69 360
12637.75 340
12638.81 393
12639.88 419
12640.94 334
12642.00 348
12643.06 390
12644.12 347
12645.18 332
12646.25 370
12647.31 347
12648.37 325
12649.43 304
12650.50 372
12651.56 392
12652.62 312
12653.68 297
12654.74 309
12655.81 301
12656.87 314
12657.93 357
12658.99 327
12660.06 313
12661.12 323
12662.18 322
12663.24 345
12664.31 326
12665.37 297
12666.43 333
12667.50 346
12668.56 312
12669.62 316
12670.68 300
12671.75 299
12672.81 364
12673.87 359
12674.94 337
12676.00 331
12677.06 310
12678.13 325
12679.19 352
12680.25 309
12681.32 302
12682.38 340
12683.44 315
12684.51 339
12685.57 306
12686.63 321
12687.70 312
12688.76 311
12689.83 321
12690.89 287
12691.95 274
12693.02 326
12694.08 329
12695.15 311
12696.21 331
12697.27 335
12698.34 343
12699.40 336
12700.47 332
12701.53 318
12702.60 325
12703.66 361
12704.72 374
12705.79 343
12706.85 333
12707.92 348
12708.98 334
12710.05 281
12711.11 302
12712.18 341
12713.24 353
12714.31 363
12715.37 360
12716.44 329
12717.50 342
12718.57 327
12719.63 326
12720.70 322
12721.76 336
12722.83 346
12723.89 307
12724.96 362
12726.02 356
12727.09 366
12728.15 302
12729.22 293
12730.28 326
12731.35 343
12732.41 331
12733.48 364
12734.55 320
12735.61 302
12736.68 363
12737.74 354
12738.81 353
12739.88 332
12740.94 328
12742.01 303
12743.07 335
12744.14 314
12745.21 281
12746.27 325
12747.34 295
12748.40 310
12749.47 360
12750.54 324
12751.60 309
12752.67 308
12753.74 314
12754.80 309
12755.87 289
12756.94 317
12758.00 288
12759.07 285
12760.14 288
12761.20 274
12762.27 304
12763.34 337
12764.40 337
12765.47 328
12766.54 289
12767.60 321
12768.67 291
12769.74 286
12770.81 286
12771.87 273
12772.94 287
12774.01 287
12775.08 322
12776.14 308
12777.21 296
12778.28 308
12779.35 315
12780.41 303
12781.48 288
12782.55 277
12783.62 260
12784.68 274
12785.75 289
12786.82 262
12787.89 286
12788.96 299
12790.02 264
12791.09 259
12792.16 336
12793.23 322
12794.30 335
12795.36 313
12796.43 280
12797.50 327
12798.57 334
12799.64 282
12800.71 319
12801.77 305
12802.84 303
12803.91 347
12804.98 288
12806.05 280
12807.12 261
12808.19 298
12809.25 279
12810.32 297
12811.39 306
12812.46 287
12813.53 300
12814.60 322
12815.67 295
12816.74 349
12817.81 361
12818.88 351
12819.95 292
12821.01 310
12822.08 316
12823.15 285
12824.22 348
12825.29 322
12826.36 302
12827.43 328
12828.50 307
12829.57 280
12830.64 279
12831.71 307
12832.78 279
12833.85 266
12834.92 274
12835.99 281
12837.06 302
12838.13 313
12839.20 327
12840.27 298
12841.34 295
12842.41 265
12843.48 264
12844.55 309
12845.62 288
12846.69 289
12847.76 309
12848.83 299
12849.90 280
12850.97 242
12852.04 272
12853.11 286
12854.19 300
12855.26 302
12856.33 285
12857.40 262
12858.47 253
12859.54 263
12860.61 272
12861.68 295
12862.75 275
12863.82 248
12864.89 271
12865.97 283
12867.04 286
12868.11 273
12869.18 255
12870.25 261
12871.32 262
12872.39 274
12873.47 271
12874.54 234
12875.61 305
12876.68 266
12877.75 229
12878.82 250
12879.90 247
12880.97 237
12882.04 229
12883.11 231
12884.18 259
12885.25 269
12886.33 267
12887.40 270
12888.47 276
12889.54 276
12890.62 232
12891.69 235
12892.76 295
12893.83 276
12894.90 228
12895.98 254
12897.05 258
12898.12 247
12899.19 239
12900.27 277
12901.34 240
12902.41 277
12903.49 228
12904.56 250
12905.63 277
12906.70 228
12907.78 271
12908.85 296
12909.92 249
12911.00 271
12912.07 237
12913.14 301
12914.22 269
12915.29 223
12916.36 244
12917.44 268
12918.51 271
12919.58 253
12920.66 237
12921.73 246
12922.80 224
12923.88 259
12924.95 276
12926.02 243
12927.10 227
12928.17 234
12929.24 254
12930.32 258
12931.39 233
12932.47 269
12933.54 296
12934.61 240
12935.69 234
12936.76 250
12937.84 276
12938.91 258
12939.99 284
12941.06 230
12942.13 263
12943.21 260
12944.28 236
12945.36 227
12946.43 257
12947.51 272
12948.58 287
12949.66 270
12950.73 256
12951.81 254
12952.88 243
12953.95 275
12955.03 275
12956.10 228
12957.18 241
12958.25 259
12959.33 295
12960.40 288
12961.48 266
12962.56 262
12963.63 274
12964.71 270
12965.78 263
12966.86 218
12967.93 256
12969.01 237
12970.08 249
12971.16 258
12972.23 252
12973.31 254
12974.39 249
12975.46 277
12976.54 274
12977.61 248
12978.69 274
12979.76 268
12980.84 247
12981.92 289
12982.99 276
12984.07 250
12985.14 242
12986.22 258
12987.30 271
12988.37 264
12989.45 286
12990.53 255
12991.60 238
12992.68 258
12993.76 235
12994.83 250
12995.91 233
12996.99 264
12998.06 262
12999.14 228
13000.22 234
13001.29 225
13002.37 266
13003.45 262
13004.52 263
13005.60 276
13006.68 257
13007.75 247
13008.83 236
13009.91 237
13010.99 273
13012.06 219
13013.14 273
13014.22 284
13015.30 267
13016.37 267
13017.45 244
13018.53 302
13019.61 272
13020.68 254
13021.76 258
13022.84 290
13023.92 236
13024.99 292
13026.07 301
13027.15 286
13028.23 291
13029.31 262
13030.38 215
13031.46 250
13032.54 268
13033.62 270
13034.70 266
13035.77 322
13036.85 289
13037.93 317
13039.01 296
13040.09 294
13041.17 275
13042.24 245
13043.32 301
13044.40 252
13045.48 255
13046.56 231
13047.64 283
13048.72 270
13049.80 249
13050.87 245
13051.95 285
13053.03 272
13054.11 255
13055.19 241
13056.27 234
13057.35 275
13058.43 288
13059.51 269
13060.59 286
13061.67 259
13062.74 256
13063.82 251
13064.90 279
13065.98 300
13067.06 266
13068.14 260
13069.22 311
13070.30 311
13071.38 266
13072.46 267
13073.54 249
13074.62 233
13075.70 266
13076.78 280
13077.86 294
13078.94 267
13080.02 296
13081.10 272
13082.18 254
13083.26 255
13084.34 292
13085.42 288
13086.50 311
13087.58 275
13088.66 282
13089.74 275
13090.82 280
13091.90 254
13092.99 289
13094.07 276
13095.15 282
13096.23 255
13097.31 265
13098.39 288
13099.47 233
13100.55 226
13101.63 297
13102.71 270
13103.79 315
13104.88 269
13105.96 261
13107.04 271
13108.12 284
13109.20 267
13110.28 272
13111.36 282
13112.44 270
13113.53 240
13114.61 267
13115.69 244
13116.77 300
13117.85 276
13118.93 305
13120.02 251
13121.10 251
13122.18 289
13123.26 292
13124.34 271
13125.42 274
13126.51 255
13127.59 308
13128.67 276
13129.75 243
13130.84 246
13131.92 236
13133.00 248
13134.08 278
13135.16 269
13136.25 245
13137.33 288
13138.41 296
13139.49 283
13140.58 277
13141.66 305
13142.74 305
13143.82 271
13144.91 261
13145.99 230
13147.07 264
13148.16 270
13149.24 256
13150.32 261
13151.41 305
13152.49 271
13153.57 238
13154.65 300
13155.74 275
13156.82 257
13157.90 268
13158.99 268
13160.07 291
13161.15 280
13162.24 291
13163.32 308
13164.40 279
13165.49 273
13166.57 271
13167.66 299
13168.74 313
13169.82 302
13170.91 331
13171.99 277
13173.08 320
13174.16 314
13175.24 317
13176.33 308
13177.41 295
13178.50 304
13179.58 300
13180.66 301
13181.75 298
13182.83 288
13183.92 322
13185.00 290
13186.09 286
13187.17 276
13188.25 272
13189.34 313
13190.42 315
13191.51 282
13192.59 285
13193.68 310
13194.76 343
13195.85 305
13196.93 289
13198.02 254
13199.10 304
13200.19 313
13201.27 318
13202.36 300
13203.44 291
13204.53 348
13205.61 312
13206.70 275
13207.78 267
13208.87 289
13209.96 363
13211.04 355
13212.13 335
13213.21 350
13214.30 320
13215.38 297
13216.47 307
13217.55 274
13218.64 368
13219.73 328
13220.81 311
13221.90 329
13222.98 334
13224.07 320
13225.16 347
13226.24 331
13227.33 299
13228.41 308
13229.50 324
13230.59 320
13231.67 341
13232.76 342
13233.85 343
13234.93 331
13236.02 348
13237.11 326
13238.19 323
13239.28 345
13240.37 320
13241.45 333
13242.54 334
13243.63 338
13244.71 348
13245.80 348
13246.89 338
13247.97 322
13249.06 374
13250.15 338
13251.24 364
13252.32 338
13253.41 372
13254.50 398
13255.58 360
13256.67 339
13257.76 351
13258.85 334
13259.93 349
13261.02 343
13262.11 334
13263.20 394
13264.28 361
13265.37 367
13266.46 360
13267.55 394
13268.64 401
13269.72 397
13270.81 390
13271.90 425
13272.99 381
13274.08 354
13275.16 419
13276.25 396
13277.34 384
13278.43 436
13279.52 388
13280.61 424
13281.69 444
13282.78 438
13283.87 417
13284.96 425
13286.05 426
13287.14 485
13288.23 491
13289.31 410
13290.40 430
13291.49 430
13292.58 431
13293.67 417
13294.76 443
13295.85 430
13296.94 436
13298.03 475
13299.11 439
13300.20 490
13301.29 444
13302.38 441
13303.47 421
13304.56 495
13305.65 503
13306.74 482
13307.83 466
13308.92 457
13310.01 518
13311.10 484
13312.19 517
13313.28 522
13314.37 481
13315.46 486
13316.55 467
13317.64 493
13318.73 500
13319.82 563
13320.91 576
13322.00 530
13323.09 485
13324.18 486
13325.27 477
13326.36 498
13327.45 460
13328.54 436
13329.63 442
13330.72 504
13331.81 510
13332.90 573
13333.99 566
13335.08 586
13336.17 538
13337.26 557
13338.35 560
13339.44 480
13340.53 511
13341.62 558
13342.72 508
13343.81 469
13344.90 558
13345.99 511
13347.08 523
13348.17 546
13349.26 557
13350.35 562
13351.44 524
13352.54 539
13353.63 563
13354.72 527
13355.81 571
13356.90 546
13357.99 577
13359.08 528
13360.18 501
13361.27 548
13362.36 566
13363.45 535
13364.54 564
13365.63 634
13366.73 623
13367.82 632
13368.91 611
13370.00 643
13371.09 633
13372.19 676
13373.28 622
13374.37 710
13375.46 736
13376.56 630
13377.65 555
13378.74 537
13379.83 525
13380.93 548
13382.02 552
13383.11 527
13384.20 497
13385.30 490
13386.39 505
13387.48 477
13388.57 500
13389.67 545
13390.76 482
13391.85 486
13392.95 521
13394.04 560
13395.13 488
13396.22 468
13397.32 516
13398.41 462
13399.50 467
13400.60 499
13401.69 485
13402.78 511
13403.88 478
13404.97 504
13406.06 487
13407.16 464
13408.25 461
13409.35 469
13410.44 466
13411.53 430
13412.63 502
13413.72 481
13414.81 455
13415.91 494
13417.00 488
13418.10 479
13419.19 438
13420.28 514
13421.38 465
13422.47 522
13423.57 507
13424.66 503
13425.76 510
13426.85 484
13427.94 511
13429.04 505
13430.13 502
13431.23 541
13432.32 498
13433.42 490
13434.51 494
13435.61 461
13436.70 430
13437.80 487
13438.89 514
13439.99 505
13441.08 501
13442.18 492
13443.27 510
13444.37 584
13445.46 507
13446.56 492
13447.65 535
13448.75 555
13449.84 578
13450.94 591
13452.03 586
13453.13 535
13454.22 567
13455.32 594
13456.41 611
13457.51 577
13458.61 581
13459.70 572
13460.80 607
13461.89 579
13462.99 590
13464.08 574
13465.18 566
13466.28 616
13467.37 612
13468.47 581
13469.56 599
13470.66 577
13471.76 640
13472.85 631
13473.95 624
13475.05 619
13476.14 624
13477.24 604
13478.33 645
13479.43 626
13480.53 599
13481.62 603
13482.72 640
13483.82 640
13484.91 590
13486.01 581
13487.11 527
13488.20 621
13489.30 702
13490.40 627
13491.50 583
13492.59 574
13493.69 637
13494.79 657
13495.88 667
13496.98 637
13498.08 664
13499.18 694
13500.27 674
13501.37 725
13502.47 761
13503.57 783
13504.66 716
13505.76 715
13506.86 815
13507.96 737
13509.05 697
13510.15 674
13511.25 665
13512.35 617
13513.44 660
13514.54 657
13515.64 615
13516.74 618
13517.84 608
13518.93 528
13520.03 510
13521.13 535
13522.23 532
13523.33 545
13524.43 516
13525.52 563
13526.62 517
13527.72 496
13528.82 485
13529.92 538
13531.02 511
13532.12 501
13533.21 492
13534.31 476
13535.41 506
13536.51 519
13537.61 513
13538.71 526
13539.81 490
13540.91 478
13542.01 436
13543.10 451
13544.20 453
13545.30 464
13546.40 494
13547.50 487
13548.60 463
13549.70 452
13550.80 489
13551.90 448
13553.00 449
13554.10 477
13555.20 407
13556.30 433
13557.40 434
13558.50 466
13559.60 453
13560.70 452
13561.80 425
13562.90 442
13564.00 444
13565.10 394
13566.20 454
13567.30 431
13568.40 421
13569.50 440
13570.60 430
13571.70 443
13572.80 431
13573.90 480
13575.00 464
13576.10 442
13577.20 445
13578.30 441
13579.40 419
13580.50 466
13581.60 461
13582.70 478
13583.80 499
13584.90 517
13586.00 452
13587.10 433
13588.21 499
13589.31 434
13590.41 432
13591.51 456
13592.61 453
13593.71 459
13594.81 445
13595.91 480
13597.01 463
13598.12 450
13599.22 427
13600.32 416
13601.42 446
13602.52 487
13603.62 481
13604.72 532
13605.83 479
13606.93 446
13608.03 442
13609.13 489
13610.23 459
13611.34 459
13612.44 448
13613.54 471
13614.64 500
13615.74 477
13616.85 488
13617.95 503
13619.05 473
13620.15 495
13621.25 533
13622.36 460
13623.46 413
13624.56 409
13625.66 472
13626.77 453
13627.87 472
13628.97 447
13630.07 438
13631.18 469
13632.28 470
13633.38 484
13634.48 502
13635.59 439
13636.69 463
13637.79 510
13638.90 553
13640.00 507
13641.10 496
13642.21 485
13643.31 475
13644.41 488
13645.52 507
13646.62 491
13647.72 476
13648.83 420
13649.93 414
13651.03 468
13652.14 438
13653.24 457
13654.34 459
13655.45 466
13656.55 445
13657.65 429
13658.76 431
13659.86 456
13660.97 506
13662.07 505
13663.17 494
13664.28 446
13665.38 470
13666.49 412
13667.59 442
13668.69 431
13669.80 416
13670.90 461
13672.01 421
13673.11 446
13674.22 447
13675.32 440
13676.42 438
13677.53 434
13678.63 441
13679.74 470
13680.84 449
13681.95 470
13683.05 469
13684.16 461
13685.26 496
13686.37 473
13687.47 448
13688.58 498
13689.68 487
13690.79 479
13691.89 450
13693.00 487
13694.10 468
13695.21 491
13696.31 458
13697.42 422
13698.52 465
13699.63 444
13700.73 511
13701.84 472
13702.95 480
13704.05 521
13705.16 503
13706.26 509
13707.37 498
13708.47 522
13709.58 506
13710.69 518
13711.79 504
13712.90 552
13714.00 532
13715.11 553
13716.22 537
13717.32 520
13718.43 548
13719.53 521
13720.64 530
13721.75 559
13722.85 551
13723.96 533
13725.07 592
13726.17 601
13727.28 592
13728.39 569
13729.49 589
13730.60 595
13731.71 612
13732.81 663
13733.92 638
13735.03 594
13736.13 624
13737.24 633
13738.35 592
13739.46 630
13740.56 614
13741.67 586
13742.78 666
13743.88 669
13744.99 641
13746.10 615
13747.21 637
13748.31 618
13749.42 644
13750.53 664
13751.64 733
13752.74 717
13753.85 668
13754.96 703
13756.07 764
13757.17 749
13758.28 809
13759.39 748
13760.50 750
13761.61 728
13762.71 709
13763.82 802
13764.93 853
13766.04 865
13767.15 932
13768.25 953
13769.36 953
13770.47 1031
13771.58 1054
13772.69 1057
13773.80 1071
13774.90 1174
13776.01 1182
13777.12 1212
13778.23 1193
13779.34 1153
13780.45 1184
13781.56 1101
13782.67 1056
13783.77 997
13784.88 997
13785.99 950
13787.10 920
13788.21 865
13789.32 827
13790.43 789
13791.54 757
13792.65 716
13793.76 719
13794.86 670
13795.97 653
13797.08 654
13798.19 634
13799.30 611
13800.41 611
13801.52 628
13802.63 664
13803.74 565
13804.85 538
13805.96 561
13807.07 606
13808.18 569
13809.29 543
13810.40 550
13811.51 571
13812.62 567
13813.73 616
13814.84 580
13815.95 561
13817.06 569
13818.17 564
13819.28 526
13820.39 550
13821.50 558
13822.61 536
13823.72 500
13824.83 522
13825.94 538
13827.05 504
13828.16 488
13829.27 500
13830.39 512
13831.50 491
13832.61 503
13833.72 512
13834.83 515
13835.94 499
13837.05 523
13838.16 489
13839.27 491
13840.38 531
13841.50 534
13842.61 492
13843.72 591
13844.83 556
13845.94 472
13847.05 463
13848.16 445
13849.27 474
13850.39 502
13851.50 510
13852.61 571
13853.72 516
13854.83 503
13855.94 567
13857.06 515
13858.17 513
13859.28 481
13860.39 486
13861.50 500
13862.62 495
13863.73 500
13864.84 510
13865.95 531
13867.06 510
13868.18 502
13869.29 540
13870.40 532
13871.51 535
13872.63 543
13873.74 516
13874.85 525
13875.96 519
13877.08 504
13878.19 560
13879.30 561
13880.41 541
13881.53 532
13882.64 559
13883.75 505
13884.87 544
13885.98 559
13887.09 514
13888.20 507
13889.32 527
13890.43 583
13891.54 551
13892.66 540
13893.77 559
13894.88 574
13896.00 563
13897.11 556
13898.22 542
13899.34 585
13900.45 589
13901.56 556
13902.68 626
13903.79 580
13904.91 528
13906.02 526
13907.13 556
13908.25 549
13909.36 513
13910.48 497
13911.59 505
13912.70 477
13913.82 505
13914.93 524
13916.05 459
13917.16 495
13918.27 449
13919.39 495
13920.50 488
13921.62 520
13922.73 508
13923.85 494
13924.96 476
13926.08 450
13927.19 497
13928.30 463
13929.42 507
13930.53 547
13931.65 468
13932.76 440
13933.88 426
13934.99 446
13936.11 445
13937.22 401
13938.34 465
13939.45 439
13940.57 430
13941.68 443
13942.80 465
13943.91 440
13945.03 449
13946.15 451
13947.26 432
13948.38 475
13949.49 496
13950.61 447
13951.72 465
13952.84 443
13953.95 423
13955.07 418
13956.19 408
13957.30 450
13958.42 411
13959.53 435
13960.65 446
13961.77 431
13962.88 426
13964.00 460
13965.11 426
13966.23 454
13967.35 452
13968.46 434
13969.58 437
13970.69 422
13971.81 404
13972.93 383
13974.04 444
13975.16 433
13976.28 431
13977.39 450
13978.51 423
13979.63 477
13980.74 415
13981.86 439
13982.98 446
13984.09 393
13985.21 425
13986.33 399
13987.45 394
13988.56 435
13989.68 449
13990.80 397
13991.91 400
13993.03 424
13994.15 465
13995.27 429
13996.38 425
13997.50 383
13998.62 423
13999.74 451
14000.85 442
14001.97 466
14003.09 474
14004.21 443
14005.32 453
14006.44 480
14007.56 450
14008.68 425
14009.80 456
14010.91 450
14012.03 402
14013.15 440
14014.27 436
14015.39 454
14016.50 441
14017.62 421
14018.74 423
14019.86 402
14020.98 412
14022.10 458
14023.21 448
14024.33 449
14025.45 416
14026.57 432
14027.69 448
14028.81 481
14029.93 402
14031.04 392
14032.16 429
14033.28 394
14034.40 435
14035.52 467
14036.64 485
14037.76 437
14038.88 470
14040.00 507
14041.12 425
14042.23 453
14043.35 444
14044.47 460
14045.59 467
14046.71 494
14047.83 475
14048.95 496
14050.07 438
14051.19 436
14052.31 439
14053.43 472
14054.55 508
14055.67 477
14056.79 490
14057.91 490
14059.03 498
14060.15 555
14061.27 539
14062.39 510
14063.51 483
14064.63 505
14065.75 524
14066.87 533
14067.99 556
14069.11 544
14070.23 562
14071.35 562
14072.47 551
14073.59 578
14074.71 576
14075.83 619
14076.95 641
14078.07 583
14079.19 565
14080.31 559
14081.44 606
14082.56 594
14083.68 650
14084.80 666
14085.92 668
14087.04 693
14088.16 619
14089.28 659
14090.40 663
14091.52 672
14092.65 752
14093.77 778
14094.89 775
14096.01 845
14097.13 790
14098.25 769
14099.37 803
14100.50 840
14101.62 855
14102.74 812
14103.86 811
14104.98 770
14106.10 833
14107.23 746
14108.35 750
14109.47 794
14110.59 719
14111.71 714
14112.84 628
14113.96 627
14115.08 593
14116.20 563
14117.32 604
14118.45 539
14119.57 522
14120.69 515
14121.81 510
14122.94 520
14124.06 536
14125.18 466
14126.30 474
14127.43 436
14128.55 409
14129.67 475
14130.79 470
14131.92 460
14133.04 487
14134.16 446
14135.29 467
14136.41 416
14137.53 491
14138.66 444
14139.78 470
14140.90 473
14142.02 500
14143.15 432
14144.27 435
14145.39 397
14146.52 425
14147.64 471
14148.76 437
14149.89 454
14151.01 447
14152.14 392
14153.26 423
14154.38 427
14155.51 395
14156.63 435
14157.75 384
14158.88 461
14160.00 414
14161.13 442
14162.25 443
14163.37 392
14164.50 463
14165.62 447
14166.75 412
14167.87 405
14168.99 383
14170.12 392
14171.24 378
14172.37 414
14173.49 406
14174.62 434
14175.74 439
14176.87 452
14177.99 421
14179.12 376
14180.24 428
14181.36 420
14182.49 450
14183.61 415
14184.74 419
14185.86 380
14186.99 404
14188.11 421
14189.24 446
14190.36 400
14191.49 426
14192.62 485
14193.74 377
14194.87 382
14195.99 395
14197.12 418
14198.24 449
14199.37 447
14200.49 400
14201.62 412
14202.74 385
14203.87 364
14205.00 331
14206.12 383
14207.25 418
14208.37 384
14209.50 393
14210.62 410
14211.75 387
14212.88 409
14214.00 417
14215.13 372
14216.26 366
14217.38 388
14218.51 398
14219.63 382
14220.76 332
14221.89 370
14223.01 387
14224.14 396
14225.27 339
14226.39 371
14227.52 387
14228.65 328
14229.77 321
14230.90 334
14232.03 376
14233.15 369
14234.28 443
14235.41 356
14236.53 359
14237.66 336
14238.79 336
14239.91 353
14241.04 386
14242.17 325
14243.30 364
14244.42 375
14245.55 356
14246.68 356
14247.81 348
14248.93 367
14250.06 360
14251.19 336
14252.32 366
14253.44 353
14254.57 341
14255.70 308
14256.83 334
14257.95 333
14259.08 339
14260.21 315
14261.34 305
14262.47 332
14263.59 370
14264.72 312
14265.85 348
14266.98 339
14268.11 297
14269.23 342
14270.36 339
14271.49 326
14272.62 328
14273.75 350
14274.88 343
14276.01 296
14277.13 335
14278.26 316
14279.39 331
14280.52 296
14281.65 307
14282.78 294
14283.91 298
14285.04 311
14286.16 298
14287.29 306
14288.42 292
14289.55 292
14290.68 305
14291.81 283
14292.94 284
14294.07 280
14295.20 318
14296.33 328
14297.46 291
14298.59 281
14299.71 308
14300.84 304
14301.97 272
14303.10 296
14304.23 289
14305.36 303
14306.49 291
14307.62 252
14308.75 249
14309.88 261
14311.01 277
14312.14 271
14313.27 273
14314.40 278
14315.53 272
14316.66 289
14317.79 257
14318.92 262
14320.05 261
14321.18 260
14322.31 253
14323.44 268
14324.57 242
14325.70 249
14326.84 261
14327.97 293
14329.10 283
14330.23 241
14331.36 275
14332.49 278
14333.62 233
14334.75 229
14335.88 271
14337.01 274
14338.14 256
14339.27 247
14340.41 233
14341.54 272
14342.67 255
14343.80 263
14344.93 272
14346.06 277
14347.19 293
14348.32 281
14349.46 270
14350.59 259
14351.72 293
14352.85 262
14353.98 236
14355.11 263
14356.25 237
14357.38 257
14358.51 242
14359.64 256
14360.77 254
14361.90 264
14363.04 238
14364.17 303
14365.30 269
14366.43 271
14367.56 261
14368.70 266
14369.83 252
14370.96 223
14372.09 259
14373.23 225
14374.36 239
14375.49 229
14376.62 246
14377.76 268
14378.89 279
14380.02 265
14381.15 236
14382.29 255
14383.42 259
14384.55 269
14385.69 259
14386.82 280
14387.95 291
14389.08 252
14390.22 254
14391.35 256
14392.48 287
14393.62 267
14394.75 248
14395.88 246
14397.02 219
14398.15 253
14399.28 266
14400.42 245
14401.55 232
14402.68 262
14403.82 246
14404.95 246
14406.08 289
14407.22 285
14408.35 275
14409.49 284
14410.62 259
14411.75 253
14412.89 262
14414.02 266
14415.16 253
14416.29 259
14417.42 229
14418.56 239
14419.69 232
14420.83 257
14421.96 256
14423.10 222
14424.23 235
14425.36 270
14426.50 325
14427.63 300
14428.77 271
14429.90 262
14431.04 245
14432.17 279
14433.31 253
14434.44 262
14435.58 266
14436.71 250
14437.85 319
14438.98 277
14440.12 248
14441.25 264
14442.39 245
14443.52 282
14444.66 302
14445.79 306
14446.93 290
14448.06 260
14449.20 239
14450.33 243
14451.47 283
14452.60 272
14453.74 262
14454.87 288
14456.01 264
14457.15 237
14458.28 274
14459.42 277
14460.55 257
14461.69 260
14462.83 260
14463.96 288
14465.10 267
14466.23 233
14467.37 260
14468.51 257
14469.64 269
14470.78 273
14471.91 267
14473.05 275
14474.19 288
14475.32 260
14476.46 291
14477.60 254
14478.73 232
14479.87 264
14481.01 284
14482.14 259
14483.28 263
14484.42 298
14485.55 262
14486.69 247
14487.83 256
14488.96 260
14490.10 301
14491.24 308
14492.37 275
14493.51 301
14494.65 266
14495.79 272
14496.92 281
14498.06 305
14499.20 302
14500.34 277
14501.47 282
14502.61 318
14503.75 289
14504.89 288
14506.02 309
14507.16 300
14508.30 278
14509.44 304
14510.57 294
14511.71 311
14512.85 340
14513.99 328
14515.13 291
14516.26 282
14517.40 326
14518.54 345
14519.68 287
14520.82 343
14521.95 338
14523.09 325
14524.23 346
14525.37 385
14526.51 368
14527.65 336
14528.78 346
14529.92 340
14531.06 355
14532.20 320
14533.34 344
14534.48 308
14535.62 316
14536.76 325
14537.89 326
14539.03 328
14540.17 315
14541.31 287
14542.45 293
14543.59 323
14544.73 354
14545.87 344
14547.01 327
14548.15 298
14549.29 334
14550.42 296
14551.56 308
14552.70 292
14553.84 339
14554.98 273
14556.12 266
14557.26 301
14558.40 304
14559.54 336
14560.68 321
14561.82 305
14562.96 329
14564.10 325
14565.24 314
14566.38 295
14567.52 342
14568.66 333
14569.80 318
14570.94 335
14572.08 269
14573.22 285
14574.36 305
14575.50 307
14576.64 319
14577.78 298
14578.92 330
14580.06 323
14581.20 340
14582.35 315
14583.49 337
14584.63 368
14585.77 344
14586.91 357
14588.05 325
14589.19 343
14590.33 384
14591.47 382
14592.61 400
14593.75 351
14594.89 339
14596.04 362
14597.18 363
14598.32 345
14599.46 409
14600.60 350
14601.74 373
14602.88 390
14604.03 378
14605.17 374
14606.31 412
14607.45 369
14608.59 373
14609.73 383
14610.87 390
14612.02 379
14613.16 378
14614.30 395
14615.44 409
14616.58 402
14617.73 404
14618.87 454
14620.01 392
14621.15 474
14622.29 456
14623.44 398
14624.58 430
14625.72 451
14626.86 431
14628.01 480
14629.15 427
14630.29 428
14631.43 484
14632.58 492
14633.72 523
14634.86 509
14636.00 561
14637.15 558
14638.29 599
14639.43 577
14640.58 529
14641.72 515
14642.86 537
14644.00 530
14645.15 497
14646.29 455
14647.43 456
14648.58 502
14649.72 461
14650.86 447
14652.01 400
14653.15 416
14654.29 394
14655.44 431
14656.58 405
14657.72 381
14658.87 406
14660.01 387
14661.16 354
14662.30 323
14663.44 332
14664.59 322
14665.73 329
14666.87 366
14668.02 309
14669.16 333
14670.31 347
14671.45 369
14672.59 343
14673.74 317
14674.88 329
14676.03 291
14677.17 316
14678.32 334
14679.46 295
14680.60 306
14681.75 306
14682.89 262
14684.04 294
14685.18 287
14686.33 302
14687.47 240
14688.62 274
14689.76 338
14690.91 316
14692.05 262
14693.20 283
14694.34 282
14695.49 270
14696.63 262
14697.78 255
14698.92 252
14700.07 269
14701.21 293
14702.36 254
14703.50 259
14704.65 233
14705.79 253
14706.94 260
14708.09 277
14709.23 258
14710.38 289
14711.52 254
14712.67 223
14713.81 250
14714.96 249
14716.11 287
14717.25 283
14718.40 305
14719.54 271
14720.69 265
14721.84 263
14722.98 264
14724.13 264
14725.27 267
14726.42 243
14727.57 264
14728.71 276
14729.86 279
14731.01 253
14732.15 255
14733.30 280
14734.45 263
14735.59 290
14736.74 263
14737.88 264
14739.03 234
14740.18 264
14741.33 282
14742.47 303
14743.62 251
14744.77 253
14745.91 225
14747.06 275
14748.21 276
14749.35 253
14750.50 243
14751.65 255
14752.80 239
14753.94 229
14755.09 216
14756.24 227
14757.39 250
14758.53 249
14759.68 253
14760.83 246
14761.98 229
14763.12 262
14764.27 227
14765.42 254
14766.57 218
14767.71 231
14768.86 236
14770.01 259
14771.16 238
14772.31 202
14773.45 222
14774.60 224
14775.75 220
14776.90 234
14778.05 248
14779.20 226
14780.34 214
14781.49 213
14782.64 198
14783.79 224
14784.94 214
14786.09 222
14787.24 239
14788.38 251
14789.53 243
14790.68 236
14791.83 257
14792.98 231
14794.13 223
14795.28 208
14796.43 211
14797.57 248
14798.72 240
14799.87 231
14801.02 195
14802.17 210
14803.32 198
14804.47 193
14805.62 208
14806.77 184
14807.92 194
14809.07 211
14810.22 182
14811.37 210
14812.52 210
14813.67 215
14814.82 253
14815.97 224
14817.12 213
14818.26 189
14819.41 185
14820.56 188
14821.71 201
14822.86 181
14824.01 155
14825.16 208
14826.31 218
14827.47 217
14828.62 164
14829.77 181
14830.92 173
14832.07 176
14833.22 195
14834.37 196
14835.52 216
14836.67 185
14837.82 178
14838.97 196
14840.12 184
14841.27 187
14842.42 166
14843.57 179
14844.72 188
14845.87 224
14847.03 233
14848.18 193
14849.33 178
14850.48 199
14851.63 189
14852.78 208
14853.93 182
14855.08 164
14856.23 174
14857.39 157
14858.54 210
14859.69 193
14860.84 167
14861.99 186
14863.14 172
14864.29 156
14865.45 210
14866.60 216
14867.75 172
14868.90 183
14870.05 205
14871.21 186
14872.36 178
14873.51 187
14874.66 191
14875.81 170
14876.97 199
14878.12 228
14879.27 176
14880.42 187
14881.57 204
14882.73 176
14883.88 161
14885.03 199
14886.18 207
14887.34 222
14888.49 199
14889.64 214
14890.79 204
14891.95 167
14893.10 159
14894.25 176
14895.41 213
14896.56 188
14897.71 192
14898.86 169
14900.02 196
14901.17 224
14902.32 209
14903.48 182
14904.63 207
14905.78 202
14906.94 174
14908.09 180
14909.24 203
14910.40 181
14911.55 201
14912.70 184
14913.86 182
14915.01 183
14916.16 183
14917.32 162
14918.47 169
14919.63 201
14920.78 155
14921.93 190
14923.09 187
14924.24 200
14925.39 205
14926.55 198
14927.70 233
14928.86 209
14930.01 198
14931.17 193
14932.32 197
14933.47 228
14934.63 210
14935.78 177
14936.94 208
14938.09 248
14939.25 237
14940.40 210
14941.56 196
14942.71 247
14943.86 207
14945.02 216
14946.17 175
14947.33 191
14948.48 196
14949.64 220
14950.79 224
14951.95 220
14953.10 195
14954.26 233
14955.41 216
14956.57 246
14957.72 228
14958.88 231
14960.04 244
14961.19 239
14962.35 254
14963.50 237
14964.66 241
14965.81 289
14966.97 227
14968.12 221
14969.28 222
14970.44 227
14971.59 233
14972.75 255
14973.90 218
14975.06 221
14976.21 225
14977.37 234
14978.53 221
14979.68 221
14980.84 236
14981.99 225
14983.15 201
14984.31 239
14985.46 202
14986.62 221
14987.78 224
14988.93 224
14990.09 212
14991.25 211
14992.40 216
14993.56 200
14994.72 198
14995.87 171
14997.03 222
14998.19 199
14999.34 208
15000.50 200
15001.66 204
15002.81 212
15003.97 164
15005.13 166
15006.29 179
15007.44 198
15008.60 166
15009.76 202
15010.91 221
15012.07 211
15013.23 149
15014.39 156
15015.54 220
15016.70 217
15017.86 199
15019.02 217
15020.17 164
15021.33 159
15022.49 177
15023.65 189
15024.81 156
15025.96 164
15027.12 148
15028.28 184
15029.44 178
15030.59 160
15031.75 174
15032.91 164
15034.07 185
15035.23 149
15036.39 188
15037.54 181
15038.70 212
15039.86 173
15041.02 179
15042.18 179
15043.34 168
15044.50 192
15045.65 173
15046.81 179
15047.97 197
15049.13 187
15050.29 181
15051.45 190
15052.61 177
15053.77 193
15054.92 227
15056.08 213
15057.24 205
15058.40 191
15059.56 166
15060.72 159
15061.88 206
15063.04 168
15064.20 147
15065.36 186
15066.52 184
15067.68 131
15068.84 164
15070.00 157
15071.16 158
15072.32 163
15073.47 166
15074.63 182
15075.79 171
15076.95 143
15078.11 162
15079.27 140
15080.43 163
15081.59 154
15082.75 168
15083.91 180
15085.07 152
15086.23 166
15087.39 185
15088.56 156
15089.72 134
15090.88 160
15092.04 161
15093.20 177
15094.36 156
15095.52 165
15096.68 197
15097.84 168
15099.00 180
15100.16 141
15101.32 153
15102.48 164
15103.64 166
15104.80 166
15105.97 174
15107.13 135
15108.29 165
15109.45 172
15110.61 192
15111.77 178
15112.93 179
15114.09 179
15115.25 182
15116.42 179
15117.58 171
15118.74 166
15119.90 154
15121.06 189
15122.22 172
15123.39 147
15124.55 187
15125.71 147
15126.87 145
15128.03 178
15129.19 171
15130.36 205
15131.52 204
15132.68 166
15133.84 161
15135.00 177
15136.17 185
15137.33 178
15138.49 177
15139.65 141
15140.82 160
15141.98 197
15143.14 165
15144.30 177
15145.46 185
15146.63 163
15147.79 158
15148.95 175
15150.12 176
15151.28 166
15152.44 183
15153.60 158
15154.77 176
15155.93 201
15157.09 175
15158.26 196
15159.42 167
15160.58 170
15161.74 177
15162.91 172
15164.07 182
15165.23 179
15166.40 166
15167.56 181
15168.72 202
15169.89 216
15171.05 170
15172.21 204
15173.38 171
15174.54 175
15175.71 189
15176.87 201
15178.03 189
15179.20 194
15180.36 201
15181.52 198
15182.69 188
15183.85 193
15185.02 193
15186.18 191
15187.34 156
15188.51 165
15189.67 203
15190.84 188
15192.00 183
15193.17 186
15194.33 179
15195.49 168
15196.66 202
15197.82 214
15198.99 202
15200.15 216
15201.32 197
15202.48 194
15203.65 226
15204.81 178
15205.98 192
15207.14 205
15208.31 217
15209.47 196
15210.64 172
15211.80 167
15212.97 170
15214.13 208
15215.30 216
15216.46 208
15217.63 211
15218.79 203
15219.96 197
15221.12 194
15222.29 199
15223.45 207
15224.62 191
15225.78 237
15226.95 206
15228.12 234
15229.28 231
15230.45 216
15231.61 221
15232.78 251
15233.95 242
15235.11 266
15236.28 203
15237.44 195
15238.61 249
15239.78 262
15240.94 233
15242.11 200
15243.27 244
15244.44 206
15245.61 233
15246.77 230
15247.94 212
15249.11 207
15250.27 220
15251.44 231
15252.61 173
15253.77 212
15254.94 200
15256.11 239
15257.27 204
15258.44 185
15259.61 200
15260.77 177
15261.94 179
15263.11 193
15264.27 196
15265.44 187
15266.61 167
15267.78 167
15268.94 173
15270.11 191
15271.28 207
15272.44 163
15273.61 167
15274.78 183
15275.95 167
15277.11 153
15278.28 165
15279.45 165
15280.62 178
15281.79 191
15282.95 167
15284.12 186
15285.29 161
15286.46 155
15287.62 147
15288.79 160
15289.96 183
15291.13 163
15292.30 183
15293.47 217
15294.63 169
15295.80 191
15296.97 213
15298.14 195
15299.31 204
15300.48 175
15301.64 157
15302.81 169
15303.98 181
15305.15 192
15306.32 193
15307.49 166
15308.66 220
15309.82 202
15310.99 221
15312.16 207
15313.33 207
15314.50 201
15315.67 163
15316.84 155
15318.01 153
15319.18 182
15320.35 171
15321.51 169
15322.68 159
15323.85 151
15325.02 183
15326.19 195
15327.36 161
15328.53 176
15329.70 198
15330.87 185
15332.04 181
15333.21 192
15334.38 216
15335.55 193
15336.72 197
15337.89 210
15339.06 179
15340.23 185
15341.40 180
15342.57 195
15343.74 152
15344.91 190
15346.08 210
15347.25 190
15348.42 196
15349.59 183
15350.76 188
15351.93 152
15353.10 165
15354.27 169
15355.44 170
15356.61 175
15357.78 179
15358.95 177
15360.13 180
15361.30 178
15362.47 179
15363.64 194
15364.81 172
15365.98 170
15367.15 168
15368.32 147
15369.49 174
15370.66 176
15371.84 193
15373.01 170
15374.18 168
15375.35 160
15376.52 198
15377.69 175
15378.86 171
15380.03 220
15381.21 194
15382.38 193
15383.55 198
15384.72 173
15385.89 186
15387.06 143
15388.24 166
15389.41 164
15390.58 145
15391.75 148
15392.92 173
15394.10 159
15395.27 172
15396.44 167
15397.61 174
15398.78 166
15399.96 138
15401.13 157
15402.30 184
15403.47 197
15404.65 181
15405.82 160
15406.99 195
15408.16 195
15409.34 167
15410.51 160
15411.68 192
15412.85 180
15414.03 166
15415.20 171
15416.37 153
15417.55 164
15418.72 178
15419.89 167
15421.06 156
15422.24 190
15423.41 173
15424.58 161
15425.76 163
15426.93 172
15428.10 209
15429.28 179
15430.45 203
15431.62 149
15432.80 172
15433.97 175
15435.15 156
15436.32 158
15437.49 157
15438.67 183
15439.84 189
15441.01 177
15442.19 178
15443.36 176
15444.54 162
15445.71 164
15446.88 169
15448.06 185
15449.23 173
15450.41 190
15451.58 184
15452.75 167
15453.93 170
15455.10 184
15456.28 191
15457.45 153
15458.63 167
15459.80 163
15460.98 170
15462.15 162
15463.32 165
15464.50 138
15465.67 135
15466.85 164
15468.02 179
15469.20 147
15470.37 161
15471.55 194
15472.72 182
15473.90 145
15475.07 152
15476.25 150
15477.42 174
15478.60 181
15479.77 165
15480.95 162
15482.13 161
15483.30 152
15484.48 173
15485.65 189
15486.83 202
15488.00 144
15489.18 191
15490.35 176
15491.53 147
15492.71 137
15493.88 154
15495.06 166
15496.23 199
15497.41 163
15498.59 184
15499.76 178
15500.94 148
15502.11 211
15503.29 194
15504.47 193
15505.64 197
15506.82 222
15508.00 202
15509.17 196
15510.35 170
15511.52 150
15512.70 176
15513.88 188
15515.05 166
15516.23 196
15517.41 185
15518.58 179
15519.76 180
15520.94 194
15522.12 214
15523.29 204
15524.47 217
15525.65 221
15526.82 182
15528.00 192
15529.18 186
15530.35 198
15531.53 204
15532.71 204
15533.89 183
15535.06 232
15536.24 205
15537.42 186
15538.60 229
15539.77 182
15540.95 175
15542.13 204
15543.31 196
15544.48 200
15545.66 178
15546.84 157
15548.02 185
15549.20 181
15550.37 178
15551.55 188
15552.73 187
15553.91 193
15555.09 171
15556.26 211
15557.44 194
15558.62 218
15559.80 211
15560.98 184
15562.16 207
15563.34 224
15564.51 202
15565.69 203
15566.87 231
15568.05 211
15569.23 235
15570.41 201
15571.59 215
15572.76 199
15573.94 187
15575.12 186
15576.30 188
15577.48 249
15578.66 215
15579.84 216
15581.02 182
15582.20 194
15583.38 227
15584.56 193
15585.73 226
15586.91 239
15588.09 187
15589.27 234
15590.45 260
15591.63 220
15592.81 233
15593.99 241
15595.17 244
15596.35 282
15597.53 303
15598.71 235
15599.89 248
15601.07 233
15602.25 223
15603.43 205
15604.61 229
15605.79 214
15606.97 247
15608.15 273
15609.33 237
15610.51 260
15611.69 287
15612.87 267
15614.05 284
15615.23 315
15616.41 269
15617.59 253
15618.77 258
15619.95 264
15621.14 278
15622.32 269
15623.50 257
15624.68 314
15625.86 269
15627.04 265
15628.22 269
15629.40 276
15630.58 273
15631.76 263
15632.94 267
15634.13 293
15635.31 269
15636.49 281
15637.67 305
15638.85 337
15640.03 307
15641.21 314
15642.39 259
15643.58 271
15644.76 292
15645.94 323
15647.12 323
15648.30 289
15649.48 288
15650.67 312
15651.85 302
15653.03 310
15654.21 284
15655.39 289
15656.58 296
15657.76 306
15658.94 327
15660.12 333
15661.30 303
15662.49 318
15663.67 330
15664.85 347
15666.03 343
15667.22 338
15668.40 327
15669.58 341
15670.76 314
15671.95 315
15673.13 334
15674.31 309
15675.49 338
15676.68 314
15677.86 317
15679.04 341
15680.23 355
15681.41 367
15682.59 303
15683.77 309
15684.96 310
15686.14 288
15687.32 274
15688.51 277
15689.69 296
15690.87 361
15692.06 337
15693.24 318
15694.42 304
15695.61 304
15696.79 302
15697.97 311
15699.16 300
15700.34 309
15701.53 302
15702.71 323
15703.89 346
15705.08 325
15706.26 361
15707.44 337
15708.63 323
15709.81 328
15711.00 309
15712.18 334
15713.36 315
15714.55 336
15715.73 354
15716.92 358
15718.10 300
15719.29 307
15720.47 329
15721.66 364
15722.84 342
15724.02 383
15725.21 411
15726.39 377
15727.58 395
15728.76 354
15729.95 341
15731.13 338
15732.32 356
15733.50 365
15734.69 366
15735.87 342
15737.06 335
15738.24 362
15739.43 312
15740.61 327
15741.80 332
15742.98 340
15744.17 321
15745.35 314
15746.54 401
15747.72 382
15748.91 334
15750.10 376
15751.28 375
15752.47 346
15753.65 377
15754.84 383
15756.02 350
15757.21 353
15758.40 352
15759.58 385
15760.77 382
15761.95 375
15763.14 352
15764.33 323
15765.51 384
15766.70 297
15767.88 331
15769.07 300
15770.26 343
15771.44 377
15772.63 355
15773.82 304
15775.00 302
15776.19 300
15777.38 280
15778.56 276
15779.75 292
15780.94 329
15782.12 306
15783.31 293
15784.50 337
15785.68 347
15786.87 307
15788.06 292
15789.24 345
15790.43 296
15791.62 274
15792.81 299
15793.99 268
15795.18 277
15796.37 286
15797.55 336
15798.74 302
15799.93 272
15801.12 297
15802.30 303
15803.49 270
15804.68 292
15805.87 289
15807.05 288
15808.24 294
15809.43 276
15810.62 260
15811.81 254
15812.99 233
15814.18 254
15815.37 285
15816.56 305
15817.75 255
15818.93 260
15820.12 293
15821.31 272
15822.50 234
15823.69 279
15824.88 237
15826.06 261
15827.25 276
15828.44 245
15829.63 246
15830.82 302
15832.01 285
15833.20 251
15834.38 270
15835.57 257
15836.76 295
15837.95 257
15839.14 243
15840.33 269
15841.52 243
15842.71 243
15843.90 265
15845.08 210
15846.27 253
15847.46 288
15848.65 255
15849.84 270
15851.03 279
15852.22 254
15853.41 268
15854.60 265
15855.79 271
15856.98 234
15858.17 216
15859.36 270
15860.55 280
15861.74 252
15862.93 244
15864.12 295
15865.31 247
15866.50 273
15867.69 289
15868.88 259
15870.07 240
15871.26 270
15872.45 296
15873.64 259
15874.83 226
15876.02 249
15877.21 239
15878.40 272
15879.59 227
15880.78 255
15881.97 309
15883.16 266
15884.35 258
15885.54 268
15886.73 263
15887.92 246
15889.11 251
15890.30 260
15891.50 255
15892.69 231
15893.88 285
15895.07 267
15896.26 267
15897.45 244
15898.64 264
15899.83 298
15901.02 270
15902.22 256
15903.41 257
15904.60 277
15905.79 248
15906.98 271
15908.17 286
15909.36 288
15910.56 277
15911.75 258
15912.94 252
15914.13 275
15915.32 290
15916.51 286
15917.71 314
15918.90 294
15920.09 344
15921.28 328
15922.47 292
15923.67 284
15924.86 288
15926.05 310
15927.24 334
15928.43 296
15929.63 302
15930.82 297
15932.01 267
15933.20 274
15934.40 282
15935.59 289
15936.78 280
15937.97 283
15939.17 335
15940.36 305
15941.55 287
15942.75 273
15943.94 252
15945.13 267
15946.32 271
15947.52 250
15948.71 239
15949.90 242
15951.10 223
15952.29 247
15953.48 238
15954.68 220
15955.87 259
15957.06 274
15958.26 227
15959.45 227
15960.64 223
15961.84 257
15963.03 234
15964.22 259
15965.42 205
15966.61 213
15967.80 209
15969.00 193
15970.19 182
15971.39 198
15972.58 194
15973.77 193
15974.97 185
15976.16 205
15977.36 206
15978.55 209
15979.74 255
15980.94 216
15982.13 193
15983.33 195
15984.52 190
15985.72 195
15986.91 169
15988.10 215
15989.30 173
15990.49 175
15991.69 194
15992.88 192
15994.08 201
15995.27 186
15996.47 174
15997.66 180
15998.86 179
16000.05 165
16001.25 191
16002.44 176
16003.64 154
16004.83 186
16006.03 193
16007.22 179
16008.42 181
16009.61 169
16010.81 162
16012.00 174
16013.20 136
16014.40 169
16015.59 175
16016.79 178
16017.98 142
16019.18 173
16020.37 163
16021.57 175
16022.76 168
16023.96 156
16025.16 160
16026.35 179
16027.55 161
16028.74 152
16029.94 163
16031.14 173
16032.33 172
16033.53 190
16034.73 197
16035.92 163
16037.12 152
16038.31 165
16039.51 160
16040.71 167
16041.90 171
16043.10 170
16044.30 174
16045.49 154
16046.69 159
16047.89 142
16049.08 158
16050.28 184
16051.48 177
16052.67 192
16053.87 148
16055.07 184
16056.27 211
16057.46 143
16058.66 174
16059.86 187
16061.05 141
16062.25 175
16063.45 145
16064.65 145
16065.84 171
16067.04 158
16068.24 173
16069.44 197
16070.63 173
16071.83 182
16073.03 193
16074.23 168
16075.42 167
16076.62 171
16077.82 174
16079.02 175
16080.22 165
16081.41 155
16082.61 161
16083.81 179
16085.01 172
16086.21 159
16087.40 148
16088.60 150
16089.80 177
16091.00 177
16092.20 206
16093.40 172
16094.59 150
16095.79 165
16096.99 150
16098.19 169
16099.39 159
16100.59 160
16101.79 195
16102.99 175
16104.18 161
16105.38 161
16106.58 156
16107.78 170
16108.98 147
16110.18 163
16111.38 162
16112.58 163
16113.78 146
16114.98 137
16116.17 158
16117.37 162
16118.57 145
16119.77 134
16120.97 154
16122.17 162
16123.37 133
16124.57 156
16125.77 157
16126.97 142
16128.17 141
16129.37 151
16130.57 123
16131.77 153
16132.97 148
16134.17 121
16135.37 138
16136.57 153
16137.77 164
16138.97 169
16140.17 140
16141.37 137
16142.57 141
16143.77 153
16144.97 154
16146.17 175
16147.37 201
16148.57 162
16149.77 161
16150.97 144
16152.17 144
16153.37 152
16154.58 153
16155.78 160
16156.98 165
16158.18 144
16159.38 143
16160.58 136
16161.78 163
16162.98 168
16164.18 145
16165.38 155
16166.59 143
16167.79 150
16168.99 130
16170.19 151
16171.39 149
16172.59 146
16173.79 132
16174.99 139
16176.20 154
16177.40 161
16178.60 164
16179.80 176
16181.00 165
16182.20 186
16183.41 181
16184.61 174
16185.81 193
16187.01 200
16188.21 174
16189.42 154
16190.62 167
16191.82 146
16193.02 151
16194.22 152
16195.43 145
16196.63 151
16197.83 127
16199.03 132
16200.24 147
16201.44 167
16202.64 174
16203.84 142
16205.05 116
16206.25 167
16207.45 163
16208.65 160
16209.86 157
16211.06 145
16212.26 160
16213.47 163
16214.67 169
16215.87 155
16217.07 141
16218.28 165
16219.48 158
16220.68 160
16221.89 158
16223.09 145
16224.29 142
16225.50 149
16226.70 131
16227.90 153
16229.11 182
16230.31 191
16231.51 171
16232.72 141
16233.92 170
16235.13 191
16236.33 150
16237.53 151
16238.74 178
16239.94 162
16241.15 165
16242.35 184
16243.55 159
16244.76 156
16245.96 184
16247.17 198
16248.37 187
16249.57 187
16250.78 174
16251.98 221
16253.19 198
16254.39 191
16255.60 172
16256.80 140
16258.01 192
16259.21 196
16260.41 172
16261.62 174
16262.82 167
16264.03 181
16265.23 201
16266.44 195
16267.64 212
16268.85 183
16270.05 218
16271.26 161
16272.46 182
16273.67 183
16274.87 180
16276.08 179
16277.28 191
16278.49 183
16279.70 166
16280.90 178
16282.11 193
16283.31 178
16284.52 206
16285.72 196
16286.93 192
16288.13 188
16289.34 197
16290.55 224
16291.75 192
16292.96 209
16294.16 221
16295.37 189
16296.58 223
16297.78 204
16298.99 204
16300.19 190
16301.40 187
16302.61 189
16303.81 195
16305.02 195
16306.22 204
16307.43 169
16308.64 181
16309.84 184
16311.05 227
16312.26 213
16313.46 220
16314.67 197
16315.88 170
16317.08 175
16318.29 181
16319.50 202
16320.70 191
16321.91 187
16323.12 188
16324.33 195
16325.53 221
16326.74 211
16327.95 184
16329.15 162
16330.36 149
16331.57 197
16332.78 182
16333.98 175
16335.19 174
16336.40 181
16337.61 196
16338.81 162
16340.02 155
16341.23 165
16342.44 153
16343.64 154
16344.85 146
16346.06 158
16347.27 170
16348.48 173
16349.68 149
16350.89 143
16352.10 158
16353.31 162
16354.52 149
16355.72 157
16356.93 157
16358.14 139
16359.35 159
16360.56 175
16361.77 153
16362.97 156
16364.18 152
16365.39 134
16366.60 148
16367.81 166
16369.02 150
16370.23 149
16371.43 148
16372.64 157
16373.85 147
16375.06 158
16376.27 144
16377.48 155
16378.69 145
16379.90 175
16381.11 140
16382.32 137
16383.52 128
16384.73 120
16385.94 149
16387.15 160
16388.36 157
16389.57 163
16390.78 139
16391.99 149
16393.20 141
16394.41 130
16395.62 118
16396.83 177
16398.04 177
16399.25 155
16400.46 118
16401.67 129
16402.88 130
16404.09 143
16405.30 158
16406.51 168
16407.72 150
16408.93 178
16410.14 155
16411.35 145
16412.56 137
16413.77 122
16414.98 138
16416.19 167
16417.40 140
16418.61 128
16419.82 138
16421.03 162
16422.24 119
16423.45 115
16424.67 124
16425.88 199
16427.09 150
16428.30 120
16429.51 135
16430.72 131
16431.93 121
16433.14 113
16434.35 125
16435.56 114
16436.78 144
16437.99 159
16439.20 128
16440.41 164
16441.62 178
16442.83 171
16444.04 139
16445.25 133
16446.47 134
16447.68 140
16448.89 156
16450.10 167
16451.31 115
16452.52 126
16453.74 164
16454.95 128
16456.16 123
16457.37 137
16458.58 144
16459.80 150
16461.01 127
16462.22 116
16463.43 135
16464.65 141
16465.86 149
16467.07 142
16468.28 148
16469.49 159
16470.71 160
16471.92 124
16473.13 124
16474.34 81
16475.56 123
16476.77 137
16477.98 137
16479.20 121
16480.41 131
16481.62 134
16482.83 142
16484.05 150
16485.26 166
16486.47 112
16487.69 122
16488.90 155
16490.11 124
16491.33 125
16492.54 141
16493.75 141
16494.97 134
16496.18 117
16497.39 138
16498.61 141
16499.82 117
16501.03 125
16502.25 110
16503.46 126
16504.67 145
16505.89 139
16507.10 130
16508.32 106
16509.53 133
16510.74 129
16511.96 127
16513.17 137
16514.39 151
16515.60 120
16516.81 141
16518.03 132
16519.24 113
16520.46 139
16521.67 140
16522.88 143
16524.10 144
16525.31 131
16526.53 124
16527.74 117
16528.96 106
16530.17 130
16531.39 125
16532.60 135
16533.82 114
16535.03 132
16536.25 110
16537.46 104
16538.68 133
16539.89 158
16541.11 137
16542.32 139
16543.54 141
16544.75 135
16545.97 137
16547.18 98
16548.40 103
16549.61 124
16550.83 137
16552.04 169
16553.26 129
16554.47 144
16555.69 161
16556.91 131
16558.12 134
16559.34 136
16560.55 124
16561.77 144
16562.98 133
16564.20 150
16565.42 148
16566.63 124
16567.85 175
16569.06 148
16570.28 140
16571.50 161
16572.71 137
16573.93 144
16575.15 155
16576.36 133
16577.58 151
16578.79 156
16580.01 183
16581.23 185
16582.44 185
16583.66 177
16584.88 156
16586.09 172
16587.31 148
16588.53 142
16589.74 144
16590.96 148
16592.18 169
16593.40 176
16594.61 138
16595.83 178
16597.05 192
16598.26 170
16599.48 148
16600.70 161
16601.92 157
16603.13 154
16604.35 127
16605.57 118
16606.78 144
16608.00 162
16609.22 144
16610.44 148
16611.66 145
16612.87 145
16614.09 152
16615.31 144
16616.53 128
16617.74 109
16618.96 130
16620.18 154
16621.40 134
16622.62 132
16623.83 129
16625.05 129
16626.27 109
16627.49 126
16628.71 126
16629.93 125
16631.14 114
16632.36 130
16633.58 125
16634.80 139
16636.02 119
16637.24 133
16638.45 123
16639.67 139
16640.89 145
16642.11 109
16643.33 144
16644.55 140
16645.77 134
16646.99 103
16648.21 133
16649.42 139
16650.64 124
16651.86 133
16653.08 149
16654.30 151
16655.52 157
16656.74 132
16657.96 129
16659.18 110
16660.40 128
16661.62 112
16662.84 131
16664.06 141
16665.28 134
16666.50 108
16667.72 126
16668.93 146
16670.15 110
16671.37 115
16672.59 104
16673.81 128
16675.03 127
16676.25 104
16677.47 116
16678.69 130
16679.91 141
16681.13 143
16682.36 114
16683.58 118
16684.80 134
16686.02 123
16687.24 132
16688.46 139
16689.68 112
16690.90 123
16692.12 139
16693.34 120
16694.56 132
16695.78 127
16697.00 135
16698.22 124
16699.44 137
16700.66 125
16701.89 116
16703.11 146
16704.33 83
16705.55 99
16706.77 135
16707.99 167
16709.21 183
16710.43 134
16711.65 153
16712.88 141
16714.10 117
16715.32 128
16716.54 103
16717.76 144
16718.98 111
16720.20 143
16721.43 143
16722.65 124
16723.87 141
16725.09 124
16726.31 111
16727.54 104
16728.76 123
16729.98 133
16731.20 123
16732.42 101
16733.65 124
16734.87 117
16736.09 129
16737.31 119
16738.53 120
16739.76 99
16740.98 125
16742.20 140
16743.42 144
16744.65 177
16745.87 202
16747.09 141
16748.31 135
16749.54 143
16750.76 112
16751.98 102
16753.21 120
16754.43 104
16755.65 111
16756.87 141
16758.10 155
16759.32 135
16760.54 121
16761.77 125
16762.99 133
16764.21 129
16765.44 104
16766.66 142
16767.88 115
16769.11 118
16770.33 138
16771.55 107
16772.78 130
16774.00 143
16775.22 141
16776.45 109
16777.67 103
16778.90 106
16780.12 116
16781.34 110
16782.57 103
16783.79 93
16785.02 119
16786.24 133
16787.46 143
16788.69 129
16789.91 112
16791.14 121
16792.36 131
16793.58 157
16794.81 105
16796.03 102
16797.26 119
16798.48 136
16799.71 129
16800.93 101
16802.16 114
16803.38 129
16804.61 149
16805.83 118
16807.06 111
16808.28 127
16809.50 161
16810.73 152
16811.95 122
16813.18 126
16814.40 120
16815.63 121
16816.86 153
16818.08 141
16819.31 108
16820.53 97
16821.76 113
16822.98 125
16824.21 122
16825.43 118
16826.66 136
16827.88 138
16829.11 145
16830.33 115
16831.56 109
16832.79 122
16834.01 119
16835.24 154
16836.46 131
16837.69 105
16838.92 144
16840.14 130
16841.37 147
16842.59 147
16843.82 134
16845.05 167
16846.27 136
16847.50 145
16848.73 113
16849.95 129
16851.18 130
16852.40 155
16853.63 140
16854.86 166
16856.08 167
16857.31 148
16858.54 140
16859.76 145
16860.99 158
16862.22 192
16863.44 176
16864.67 126
16865.90 150
16867.13 149
16868.35 163
16869.58 163
16870.81 156
16872.03 155
16873.26 159
16874.49 186
16875.72 186
16876.94 193
16878.17 177
16879.40 147
16880.63 190
16881.85 207
16883.08 183
16884.31 173
16885.54 173
16886.76 193
16887.99 221
16889.22 184
16890.45 190
16891.68 166
16892.90 170
16894.13 172
16895.36 200
16896.59 173
16897.82 164
16899.04 148
16900.27 221
16901.50 181
16902.73 168
16903.96 192
16905.18 171
16906.41 160
16907.64 155
16908.87 164
16910.10 168
16911.33 167
16912.56 154
16913.78 122
16915.01 175
16916.24 126
16917.47 143
16918.70 157
16919.93 139
16921.16 167
16922.39 184
16923.62 170
16924.85 160
16926.07 145
16927.30 149
16928.53 123
16929.76 147
16930.99 113
16932.22 149
16933.45 133
16934.68 146
16935.91 129
16937.14 124
16938.37 142
16939.60 137
16940.83 145
16942.06 146
16943.29 118
16944.52 148
16945.75 164
16946.98 135
16948.21 132
16949.44 132
16950.67 115
16951.90 133
16953.13 111
16954.36 155
16955.59 144
16956.82 131
16958.05 130
16959.28 101
16960.51 112
16961.74 118
16962.97 119
16964.20 150
16965.43 118
16966.66 127
16967.89 138
16969.12 123
16970.35 155
16971.58 135
16972.82 135
16974.05 118
16975.28 112
16976.51 128
16977.74 141
16978.97 144
16980.20 124
16981.43 136
16982.66 140
16983.90 147
16985.13 117
16986.36 131
16987.59 152
16988.82 134
16990.05 125
16991.28 130
16992.52 117
16993.75 111
16994.98 129
16996.21 131
16997.44 117
16998.67 117
16999.91 128
17001.14 133
17002.37 129
17003.60 128
17004.83 129
17006.07 125
17007.30 147
17008.53 132
17009.76 130
17010.99 129
17012.23 148
17013.46 134
17014.69 135
17015.92 127
17017.16 135
17018.39 125
17019.62 117
17020.85 113
17022.09 96
17023.32 122
17024.55 128
17025.78 113
17027.02 134
17028.25 140
17029.48 126
17030.72 132
17031.95 119
17033.18 119
17034.42 111
17035.65 119
17036.88 133
17038.11 130
17039.35 130
17040.58 122
17041.81 121
17043.05 102
17044.28 128
17045.52 131
17046.75 122
17047.98 113
17049.22 133
17050.45 116
17051.68 122
17052.92 96
17054.15 118
17055.38 125
17056.62 99
17057.85 115
17059.09 93
17060.32 116
17061.55 92
17062.79 111
17064.02 106
17065.26 105
17066.49 141
17067.73 106
17068.96 100
17070.19 116
17071.43 115
17072.66 91
17073.90 127
17075.13 126
17076.37 104
17077.60 103
17078.84 114
17080.07 99
17081.31 102
17082.54 98
17083.78 140
17085.01 86
17086.25 113
17087.48 134
17088.72 118
17089.95 106
17091.19 120
17092.42 114
17093.66 104
17094.89 139
17096.13 139
17097.36 112
17098.60 93
17099.83 96
17101.07 120
17102.30 99
17103.54 120
17104.78 112
17106.01 126
17107.25 124
17108.48 123
17109.72 120
17110.95 143
17112.19 128
17113.43 130
17114.66 106
17115.90 97
17117.13 124
17118.37 112
17119.61 127
17120.84 125
17122.08 102
17123.32 129
17124.55 115
17125.79 121
17127.02 126
17128.26 88
17129.50 86
17130.73 105
17131.97 119
17133.21 79
17134.44 117
17135.68 82
17136.92 101
17138.15 140
17139.39 113
17140.63 115
17141.87 94
17143.10 93
17144.34 90
17145.58 98
17146.81 108
17148.05 93
17149.29 105
17150.53 128
17151.76 109
17153.00 113
17154.24 120
17155.48 104
17156.71 115
17157.95 110
17159.19 89
17160.43 101
17161.66 101
17162.90 110
17164.14 102
17165.38 104
17166.62 130
17167.85 116
17169.09 115
17170.33 113
17171.57 66
17172.81 105
17174.04 117
17175.28 112
17176.52 103
17177.76 89
17179.00 94
17180.23 99
17181.47 98
17182.71 100
17183.95 96
17185.19 99
17186.43 130
17187.67 108
17188.90 102
17190.14 122
17191.38 109
17192.62 109
17193.86 124
17195.10 121
17196.34 101
17197.58 119
17198.82 126
17200.05 108
17201.29 102
17202.53 120
17203.77 108
17205.01 110
17206.25 125
17207.49 117
17208.73 98
17209.97 102
17211.21 99
17212.45 89
17213.69 111
17214.93 94
17216.17 101
17217.41 100
17218.65 77
17219.89 99
17221.13 83
17222.37 91
17223.61 100
17224.85 86
17226.09 78
17227.33 96
17228.57 102
17229.81 100
17231.05 90
17232.29 99
17233.53 109
17234.77 124
17236.01 111
17237.25 113
17238.49 106
17239.73 105
17240.97 123
17242.21 106
17243.45 106
17244.69 96
17245.93 88
17247.17 99
17248.41 101
17249.66 111
17250.90 102
17252.14 110
17253.38 122
17254.62 101
17255.86 113
17257.10 114
17258.34 109
17259.58 90
17260.83 74
17262.07 119
17263.31 114
17264.55 97
17265.79 108
17267.03 112
17268.27 96
17269.52 97
17270.76 89
17272.00 107
17273.24 89
17274.48 104
17275.72 80
17276.97 90
17278.21 89
17279.45 104
17280.69 101
17281.93 130
17283.18 90
17284.42 85
17285.66 112
17286.90 89
17288.15 85
17289.39 81
17290.63 84
17291.87 106
17293.11 106
17294.36 81
17295.60 99
17296.84 112
17298.08 103
17299.33 78
17300.57 104
17301.81 96
17303.06 113
17304.30 83
17305.54 79
17306.78 94
17308.03 121
17309.27 107
17310.51 112
17311.76 93
17313.00 105
17314.24 114
17315.49 101
17316.73 110
17317.97 104
17319.22 99
17320.46 101
17321.70 101
17322.95 107
17324.19 88
17325.43 84
17326.68 95
17327.92 80
17329.17 99
17330.41 107
17331.65 118
17332.90 115
17334.14 99
17335.38 96
17336.63 85
17337.87 87
17339.12 77
17340.36 109
17341.61 106
17342.85 79
17344.09 96
17345.34 90
17346.58 83
17347.83 89
17349.07 78
17350.32 81
17351.56 90
17352.80 101
17354.05 99
17355.29 110
17356.54 96
17357.78 84
17359.03 92
17360.27 114
17361.52 98
17362.76 110
17364.01 114
17365.25 90
17366.50 120
17367.74 134
17368.99 142
17370.23 118
17371.48 94
17372.72 92
17373.97 98
17375.22 82
17376.46 86
17377.71 92
17378.95 71
17380.20 84
17381.44 93
17382.69 104
17383.93 88
17385.18 98
17386.43 98
17387.67 91
17388.92 95
17390.16 98
17391.41 123
17392.66 110
17393.90 124
17395.15 94
17396.39 121
17397.64 81
17398.89 100
17400.13 85
17401.38 95
17402.63 90
17403.87 83
17405.12 95
17406.37 110
17407.61 89
17408.86 107
17410.11 111
17411.35 112
17412.60 114
17413.85 101
17415.09 93
17416.34 90
17417.59 102
17418.83 95
17420.08 93
17421.33 123
17422.57 124
17423.82 114
17425.07 99
17426.32 75
17427.56 98
17428.81 110
17430.06 97
17431.31 95
17432.55 101
17433.80 109
17435.05 108
17436.30 106
17437.54 101
17438.79 107
17440.04 106
17441.29 131
17442.53 105
17443.78 132
17445.03 106
17446.28 97
17447.53 119
17448.77 108
17450.02 103
17451.27 106
17452.52 92
17453.77 92
17455.01 88
17456.26 115
17457.51 108
17458.76 105
17460.01 123
17461.26 109
17462.51 117
17463.75 89
17465.00 91
17466.25 134
17467.50 118
17468.75 110
17470.00 105
17471.25 132
17472.50 110
17473.74 116
17474.99 113
17476.24 100
17477.49 124
17478.74 93
17479.99 121
17481.24 135
17482.49 106
17483.74 128
17484.99 138
17486.24 130
17487.49 120
17488.74 106
17489.98 116
17491.23 123
17492.48 123
17493.73 125
17494.98 106
17496.23 103
17497.48 98
17498.73 109
17499.98 98
17501.23 131
17502.48 139
17503.73 130
17504.98 112
17506.23 89
17507.48 125
17508.73 124
17509.98 153
17511.23 121
17512.48 139
17513.73 144
17514.98 155
17516.24 137
17517.49 141
17518.74 100
17519.99 113
17521.24 118
17522.49 109
17523.74 126
17524.99 131
17526.24 122
17527.49 150
17528.74 127
17529.99 141
17531.24 166
17532.50 135
17533.75 132
17535.00 111
17536.25 139
17537.50 148
17538.75 150
17540.00 108
17541.25 140
17542.51 153
17543.76 148
17545.01 156
17546.26 161
17547.51 125
17548.76 122
17550.01 149
17551.27 135
17552.52 123
17553.77 138
17555.02 123
17556.27 108
17557.53 116
17558.78 137
17560.03 131
17561.28 118
17562.53 131
17563.79 126
17565.04 133
17566.29 115
17567.54 123
17568.80 159
17570.05 132
17571.30 115
17572.55 132
17573.81 174
17575.06 128
17576.31 134
17577.56 137
17578.82 135
17580.07 129
17581.32 137
17582.57 106
17583.83 140
17585.08 134
17586.33 113
17587.59 132
17588.84 130
17590.09 117
17591.35 132
17592.60 115
17593.85 130
17595.11 137
17596.36 136
17597.61 114
17598.87 110
17600.12 117
17601.37 135
17602.63 146
17603.88 146
17605.13 143
17606.39 149
17607.64 122
17608.89 122
17610.15 128
17611.40 136
17612.66 114
17613.91 142
17615.16 108
17616.42 105
17617.67 127
17618.93 118
17620.18 134
17621.43 128
17622.69 128
17623.94 134
17625.20 141
17626.45 156
17627.71 122
17628.96 99
17630.22 95
17631.47 110
17632.72 107
17633.98 138
17635.23 124
17636.49 150
17637.74 125
17639.00 131
17640.25 136
17641.51 123
17642.76 145
17644.02 129
17645.27 128
17646.53 133
17647.78 118
17649.04 113
17650.29 90
17651.55 122
17652.80 131
17654.06 108
17655.32 109
17656.57 104
17657.83 119
17659.08 92
17660.34 97
17661.59 98
17662.85 112
17664.11 109
17665.36 127
17666.62 108
17667.87 121
17669.13 123
17670.38 114
17671.64 97
17672.90 122
17674.15 94
17675.41 104
17676.67 111
17677.92 107
17679.18 111
17680.43 87
17681.69 107
17682.95 107
17684.20 103
17685.46 83
17686.72 108
17687.97 143
17689.23 123
17690.49 114
17691.74 103
17693.00 90
17694.26 102
17695.51 93
17696.77 116
17698.03 110
17699.28 79
17700.54 102
17701.80 92
17703.06 89
17704.31 83
17705.57 76
17706.83 89
17708.08 110
17709.34 97
17710.60 87
17711.86 107
17713.11 113
17714.37 100
17715.63 97
17716.89 95
17718.14 109
17719.40 129
17720.66 87
17721.92 110
17723.18 90
17724.43 95
17725.69 86
17726.95 99
17728.21 98
17729.47 93
17730.72 95
17731.98 112
17733.24 96
17734.50 99
17735.76 115
17737.02 98
17738.27 109
17739.53 106
17740.79 98
17742.05 117
17743.31 112
17744.57 84
17745.83 96
17747.08 92
17748.34 101
17749.60 111
17750.86 114
17752.12 102
17753.38 94
17754.64 108
17755.90 112
17757.16 111
17758.41 96
17759.67 95
17760.93 89
17762.19 95
17763.45 94
17764.71 105
17765.97 124
17767.23 140
17768.49 114
17769.75 103
17771.01 103
17772.27 86
17773.53 98
17774.79 89
17776.05 95
17777.31 89
17778.57 83
17779.83 114
17781.09 104
17782.35 81
17783.61 99
17784.87 125
17786.13 91
17787.39 114
17788.65 124
17789.91 129
17791.17 118
17792.43 71
17793.69 93
17794.95 73
17796.21 98
17797.47 94
17798.73 122
17799.99 103
17801.25 100
17802.51 108
17803.77 97
17805.03 107
17806.29 99
17807.55 116
17808.82 89
17810.08 94
17811.34 84
17812.60 96
17813.86 107
17815.12 94
17816.38 72
17817.64 84
17818.90 102
17820.17 104
17821.43 86
17822.69 105
17823.95 87
17825.21 101
17826.47 106
17827.73 80
17829.00 84
17830.26 84
17831.52 101
17832.78 80
17834.04 89
17835.31 87
17836.57 104
17837.83 81
17839.09 93
17840.35 101
17841.61 103
17842.88 97
17844.14 95
17845.40 105
17846.66 97
17847.93 103
17849.19 119
17850.45 104
17851.71 76
17852.98 79
17854.24 115
17855.50 117
17856.76 112
17858.03 81
17859.29 107
17860.55 79
17861.81 97
17863.08 82
17864.34 104
17865.60 105
17866.87 83
17868.13 77
17869.39 90
17870.65 97
17871.92 77
17873.18 88
17874.44 78
17875.71 109
17876.97 106
17878.23 107
17879.50 94
17880.76 87
17882.02 86
17883.29 93
17884.55 75
17885.82 87
17887.08 100
17888.34 87
17889.61 74
17890.87 97
17892.13 88
17893.40 83
17894.66 90
17895.93 71
17897.19 74
17898.45 83
17899.72 110
17900.98 100
17902.25 81
17903.51 82
17904.78 84
17906.04 76
17907.30 82
17908.57 87
17909.83 82
17911.10 95
17912.36 108
17913.63 90
17914.89 107
17916.16 109
17917.42 90
17918.69 100
17919.95 99
17921.22 99
17922.48 84
17923.75 83
17925.01 76
17926.28 100
17927.54 87
17928.81 91
17930.07 83
17931.34 78
17932.60 77
17933.87 67
17935.13 75
17936.40 81
17937.66 73
17938.93 77
17940.19 95
17941.46 91
17942.73 89
17943.99 83
17945.26 83
17946.52 78
17947.79 85
17949.05 85
17950.32 87
17951.59 89
17952.85 91
17954.12 77
17955.38 85
17956.65 86
17957.92 89
17959.18 81
17960.45 97
17961.72 103
17962.98 109
17964.25 111
17965.52 76
17966.78 72
17968.05 82
17969.31 105
17970.58 100
17971.85 102
17973.11 93
17974.38 110
17975.65 105
17976.92 107
17978.18 100
17979.45 100
17980.72 107
17981.98 97
17983.25 81
17984.52 80
17985.78 86
17987.05 74
17988.32 100
17989.59 91
17990.85 84
17992.12 87
17993.39 102
17994.66 111
17995.92 104
17997.19 110
17998.46 108
17999.73 77
18000.99 52
18002.26 105
18003.53 113
18004.80 105
18006.07 105
18007.33 90
18008.60 92
18009.87 90
18011.14 86
18012.41 82
18013.67 88
18014.94 75
18016.21 90
18017.48 93
18018.75 93
18020.02 80
18021.28 113
18022.55 81
18023.82 85
18025.09 71
18026.36 82
18027.63 80
18028.90 80
18030.16 74
18031.43 92
18032.70 98
18033.97 112
18035.24 95
18036.51 83
18037.78 103
18039.05 88
18040.32 84
18041.58 91
18042.85 93
18044.12 92
18045.39 82
18046.66 102
18047.93 109
18049.20 70
18050.47 71
18051.74 75
18053.01 104
18054.28 87
18055.55 58
18056.82 79
18058.09 86
18059.36 91
18060.63 87
18061.90 100
18063.17 77
18064.44 81
18065.71 78
18066.98 85
18068.25 101
18069.52 92
18070.79 79
18072.06 92
18073.33 80
18074.60 97
18075.87 92
18077.14 69
18078.41 83
18079.68 99
18080.95 91
18082.22 94
18083.49 91
18084.76 77
18086.03 78
18087.30 92
18088.57 104
18089.85 94
18091.12 80
18092.39 110
18093.66 110
18094.93 91
18096.20 89
18097.47 92
18098.74 79
18100.01 69
18101.29 64
18102.56 111
18103.83 90
18105.10 95
18106.37 83
18107.64 91
18108.91 97
18110.19 73
18111.46 74
18112.73 101
18114.00 82
18115.27 91
18116.54 99
18117.82 116
18119.09 119
18120.36 93
18121.63 103
18122.90 96
18124.18 103
18125.45 93
18126.72 76
18127.99 94
18129.26 86
18130.54 108
18131.81 108
18133.08 107
18134.35 73
18135.63 87
18136.90 105
18138.17 105
18139.44 78
18140.72 78
18141.99 77
18143.26 91
18144.53 72
18145.81 106
18147.08 99
18148.35 90
18149.63 92
18150.90 105
18152.17 88
18153.45 85
18154.72 82
18155.99 97
18157.26 91
18158.54 84
18159.81 85
18161.08 62
18162.36 81
18163.63 111
18164.91 98
18166.18 79
18167.45 104
18168.73 72
18170.00 69
18171.27 99
18172.55 88
18173.82 105
18175.09 105
18176.37 85
18177.64 91
18178.92 83
18180.19 74
18181.46 84
18182.74 93
18184.01 85
18185.29 80
18186.56 95
18187.84 90
18189.11 104
18190.38 75
18191.66 111
18192.93 94
18194.21 90
18195.48 80
18196.76 70
18198.03 79
18199.31 69
18200.58 84
18201.86 84
18203.13 86
18204.41 101
18205.68 72
18206.96 97
18208.23 124
18209.51 89
18210.78 69
18212.06 101
18213.33 83
18214.61 96
18215.88 64
18217.16 83
18218.43 75
18219.71 87
18220.98 101
18222.26 90
18223.53 88
18224.81 79
18226.09 100
18227.36 83
18228.64 106
18229.91 102
18231.19 82
18232.46 86
18233.74 89
18235.02 71
18236.29 96
18237.57 88
18238.84 74
18240.12 75
18241.40 91
18242.67 84
18243.95 78
18245.23 86
18246.50 94
18247.78 94
18249.05 87
18250.33 69
18251.61 94
18252.88 108
18254.16 91
18255.44 99
18256.71 93
18257.99 79
18259.27 110
18260.54 89
18261.82 94
18263.10 89
18264.38 82
18265.65 93
18266.93 84
18268.21 90
18269.48 78
18270.76 104
18272.04 88
18273.32 65
18274.59 84
18275.87 91
18277.15 113
18278.43 112
18279.70 95
18280.98 92
18282.26 89
18283.54 94
18284.81 102
18286.09 88
18287.37 92
18288.65 80
18289.92 70
18291.20 83
18292.48 78
18293.76 82
18295.04 71
18296.31 72
18297.59 73
18298.87 76
18300.15 61
18301.43 88
18302.71 107
18303.98 99
18305.26 96
18306.54 105
18307.82 97
18309.10 100
18310.38 99
18311.66 92
18312.93 77
18314.21 72
18315.49 78
18316.77 83
18318.05 88
18319.33 91
18320.61 74
18321.89 74
18323.17 97
18324.44 128
18325.72 89
18327.00 92
18328.28 85
18329.56 87
18330.84 79
18332.12 60
18333.40 80
18334.68 77
18335.96 82
18337.24 79
18338.52 103
18339.80 117
18341.08 86
18342.36 104
18343.64 80
18344.92 106
18346.20 87
18347.48 99
18348.76 91
18350.04 74
18351.32 54
18352.60 89
18353.88 104
18355.16 94
18356.44 98
18357.72 73
18359.00 74
18360.28 101
18361.56 92
18362.84 71
18364.12 96
18365.40 90
18366.68 81
18367.96 89
18369.24 104
18370.52 99
18371.80 79
18373.08 84
18374.36 96
18375.64 94
18376.93 88
18378.21 92
18379.49 103
18380.77 102
18382.05 90
18383.33 90
18384.61 87
18385.89 88
18387.17 73
18388.46 70
18389.74 93
18391.02 89
18392.30 84
18393.58 74
18394.86 83
18396.15 83
18397.43 90
18398.71 84
18399.99 91
18401.27 121
18402.55 120
18403.84 86
18405.12 90
18406.40 95
18407.68 94
18408.96 70
18410.25 88
18411.53 118
18412.81 92
18414.09 94
18415.37 86
18416.66 83
18417.94 88
18419.22 87
18420.50 90
18421.79 91
18423.07 82
18424.35 90
18425.63 83
18426.92 99
18428.20 76
18429.48 96
18430.77 91
18432.05 69
18433.33 75
18434.61 61
18435.90 83
18437.18 94
18438.46 82
18439.75 95
18441.03 88
18442.31 88
18443.60 85
18444.88 80
18446.16 83
18447.45 79
18448.73 90
18450.01 75
18451.30 103
18452.58 115
18453.86 101
18455.15 82
18456.43 93
18457.71 96
18459.00 90
18460.28 101
18461.57 91
18462.85 84
18464.13 72
18465.42 74
18466.70 93
18467.99 74
18469.27 69
18470.55 94
18471.84 84
18473.12 70
18474.41 83
18475.69 83
18476.98 76
18478.26 77
18479.55 79
18480.83 94
18482.11 103
18483.40 96
18484.68 69
18485.97 82
18487.25 80
18488.54 71
18489.82 90
18491.11 93
18492.39 96
18493.68 78
18494.96 76
18496.25 87
18497.53 95
18498.82 74
18500.10 58
18501.39 86
18502.67 99
18503.96 100
18505.24 78
18506.53 85
18507.82 95
18509.10 66
18510.39 73
18511.67 79
18512.96 91
18514.24 97
18515.53 104
18516.82 88
18518.10 112
18519.39 74
18520.67 102
18521.96 88
18523.25 102
18524.53 92
18525.82 106
18527.10 93
18528.39 100
18529.68 83
18530.96 73
18532.25 84
18533.54 85
18534.82 91
18536.11 69
18537.39 77
18538.68 74
18539.97 76
18541.25 93
18542.54 56
18543.83 86
18545.11 86
18546.40 101
18547.69 116
18548.98 92
18550.26 71
18551.55 97
18552.84 88
18554.12 80
18555.41 83
18556.70 96
18557.99 86
18559.27 85
18560.56 86
18561.85 83
18563.13 94
18564.42 83
18565.71 73
18567.00 65
18568.28 76
18569.57 117
18570.86 106
18572.15 76
18573.44 64
18574.72 100
18576.01 123
18577.30 112
18578.59 103
18579.88 104
18581.16 107
18582.45 113
18583.74 110
18585.03 78
18586.32 96
18587.60 119
18588.89 90
18590.18 78
18591.47 95
18592.76 128
18594.05 75
18595.33 84
18596.62 99
18597.91 87
18599.20 113
18600.49 92
18601.78 70
18603.07 71
18604.36 86
18605.64 86
18606.93 89
18608.22 82
18609.51 92
18610.80 90
18612.09 113
18613.38 94
18614.67 100
18615.96 107
18617.25 83
18618.54 101
18619.83 105
18621.12 94
18622.40 72
18623.69 93
18624.98 107
18626.27 119
18627.56 99
18628.85 93
18630.14 84
18631.43 90
18632.72 79
18634.01 91
18635.30 92
18636.59 85
18637.88 80
18639.17 77
18640.46 93
18641.75 95
18643.04 107
18644.33 110
18645.62 80
18646.91 99
18648.20 77
18649.49 93
18650.78 84
18652.08 74
18653.37 105
18654.66 108
18655.95 90
18657.24 98
18658.53 100
18659.82 95
18661.11 104
18662.40 89
18663.69 76
18664.98 73
18666.27 98
18667.56 62
18668.86 83
18670.15 99
18671.44 81
18672.73 88
18674.02 84
18675.31 68
18676.60 76
18677.90 84
18679.19 76
18680.48 81
18681.77 82
18683.06 85
18684.35 54
18685.64 72
18686.94 80
18688.23 88
18689.52 134
18690.81 90
18692.10 72
18693.40 75
18694.69 92
18695.98 78
18697.27 65
18698.56 97
18699.86 78
18701.15 87
18702.44 87
18703.73 71
18705.03 91
18706.32 95
18707.61 114
18708.90 89
18710.19 100
18711.49 85
18712.78 62
18714.07 68
18715.37 84
18716.66 64
18717.95 63
18719.24 73
18720.54 73
18721.83 86
18723.12 78
18724.42 94
18725.71 76
18727.00 87
18728.30 82
18729.59 87
18730.88 81
18732.17 88
18733.47 78
18734.76 82
18736.05 89
18737.35 110
18738.64 93
18739.94 71
18741.23 84
18742.52 106
18743.82 89
18745.11 94
18746.40 94
18747.70 90
18748.99 92
18750.29 68
18751.58 88
18752.87 80
18754.17 91
18755.46 86
18756.76 67
18758.05 90
18759.34 89
18760.64 90
18761.93 92
18763.23 101
18764.52 76
18765.82 88
18767.11 79
18768.41 85
18769.70 76
18770.99 73
18772.29 86
18773.58 89
18774.88 73
18776.17 77
18777.47 80
18778.76 63
18780.06 100
18781.35 89
18782.65 72
18783.94 71
18785.24 83
18786.53 93
18787.83 91
18789.12 80
18790.42 74
18791.71 63
18793.01 73
18794.31 68
18795.60 78
18796.90 69
18798.19 60
18799.49 69
18800.78 79
18802.08 80
18803.37 78
18804.67 82
18805.97 69
18807.26 47
18808.56 61
18809.85 70
18811.15 88
18812.45 79
18813.74 79
18815.04 56
18816.34 75
18817.63 73
18818.93 63
18820.22 60
18821.52 74
18822.82 89
18824.11 82
18825.41 88
18826.71 47
18828.00 49
18829.30 65
18830.60 78
18831.89 70
18833.19 72
18834.49 79
18835.78 77
18837.08 74
18838.38 90
18839.67 77
18840.97 82
18842.27 75
18843.57 72
18844.86 72
18846.16 78
18847.46 71
18848.75 87
18850.05 76
18851.35 85
18852.65 103
18853.94 82
18855.24 81
18856.54 79
18857.84 72
18859.13 81
18860.43 78
18861.73 76
18863.03 90
18864.33 84
18865.62 78
18866.92 83
18868.22 73
18869.52 73
18870.82 73
18872.11 76
18873.41 97
18874.71 69
18876.01 76
18877.31 97
18878.61 75
18879.90 72
18881.20 68
18882.50 81
18883.80 79
18885.10 82
18886.40 81
18887.70 71
18888.99 89
18890.29 68
18891.59 83
18892.89 66
18894.19 82
18895.49 81
18896.79 76
18898.09 90
18899.39 78
18900.68 80
18901.98 75
18903.28 90
18904.58 95
18905.88 105
18907.18 90
18908.48 87
18909.78 89
18911.08 85
18912.38 81
18913.68 95
18914.98 83
18916.28 82
18917.58 71
18918.88 69
18920.18 71
18921.48 93
18922.78 94
18924.08 76
18925.38 74
18926.68 91
18927.98 86
18929.28 88
18930.58 81
18931.88 74
18933.18 81
18934.48 64
18935.78 80
18937.08 61
18938.38 69
18939.68 72
18940.98 73
18942.28 77
18943.58 89
18944.88 68
18946.18 73
18947.48 88
18948.78 78
18950.08 77
18951.39 73
18952.69 69
18953.99 74
18955.29 56
18956.59 54
18957.89 106
18959.19 71
18960.49 70
18961.79 73
18963.09 75
18964.40 68
18965.70 81
18967.00 65
18968.30 76
18969.60 71
18970.90 79
18972.21 57
18973.51 83
18974.81 58
18976.11 74
18977.41 72
18978.71 65
18980.02 68
18981.32 80
18982.62 76
18983.92 68
18985.22 82
18986.53 70
18987.83 80
18989.13 60
18990.43 67
18991.73 82
18993.04 74
18994.34 69
18995.64 70
18996.94 74
18998.25 84
18999.55 76
19000.85 89
19002.15 64
19003.46 72
19004.76 69
19006.06 73
19007.36 81
19008.67 74
19009.97 87
19011.27 65
19012.58 69
19013.88 59
19015.18 81
19016.49 86
19017.79 72
19019.09 73
19020.40 83
19021.70 82
19023.00 94
19024.31 79
19025.61 90
19026.91 81
19028.22 52
19029.52 76
19030.82 70
19032.13 59
19033.43 85
19034.73 72
19036.04 70
19037.34 71
19038.65 88
19039.95 99
19041.25 83
19042.56 68
19043.86 84
19045.17 83
19046.47 68
19047.77 63
19049.08 72
19050.38 72
19051.69 88
19052.99 85
19054.30 75
19055.60 54
19056.90 69
19058.21 68
19059.51 94
19060.82 80
19062.12 74
19063.43 89
19064.73 93
19066.04 74
19067.34 61
19068.65 89
19069.95 70
19071.26 81
19072.56 68
19073.87 89
19075.17 76
19076.48 90
19077.78 70
19079.09 84
19080.39 87
19081.70 110
19083.00 90
19084.31 77
19085.61 62
19086.92 50
19088.23 73
19089.53 71
19090.84 68
19092.14 63
19093.45 96
19094.75 83
19096.06 61
19097.37 59
19098.67 71
19099.98 65
19101.28 66
19102.59 60
19103.90 57
19105.20 64
19106.51 83
19107.81 72
19109.12 78
19110.43 86
19111.73 80
19113.04 78
19114.35 83
19115.65 71
19116.96 102
19118.27 96
19119.57 101
19120.88 80
19122.19 81
19123.49 70
19124.80 82
19126.11 90
19127.41 78
19128.72 94
19130.03 69
19131.33 59
19132.64 76
19133.95 87
19135.26 86
19136.56 73
19137.87 78
19139.18 77
19140.49 88
19141.79 83
19143.10 76
19144.41 70
19145.71 66
19147.02 89
19148.33 102
19149.64 92
19150.95 71
19152.25 70
19153.56 77
19154.87 88
19156.18 83
19157.48 85
19158.79 70
19160.10 91
19161.41 73
19162.72 69
19164.03 81
19165.33 75
19166.64 74
19167.95 70
19169.26 80
19170.57 84
19171.88 90
19173.18 78
19174.49 93
19175.80 80
19177.11 80
19178.42 107
19179.73 94
19181.04 84
19182.34 92
19183.65 85
19184.96 74
19186.27 83
19187.58 69
19188.89 72
19190.20 73
19191.51 88
19192.82 72
19194.13 63
19195.43 57
19196.74 91
19198.05 63
19199.36 66
19200.67 71
19201.98 56
19203.29 82
19204.60 89
19205.91 84
19207.22 84
19208.53 91
19209.84 77
19211.15 64
19212.46 61
19213.77 68
19215.08 60
19216.39 51
19217.70 64
19219.01 75
19220.32 62
19221.63 59
19222.94 78
19224.25 66
19225.56 61
19226.87 78
19228.18 78
19229.49 72
19230.80 75
19232.11 103
19233.42 83
19234.73 63
19236.04 58
19237.35 77
19238.67 100
19239.98 76
19241.29 71
19242.60 92
19243.91 80
19245.22 83
19246.53 102
19247.84 97
19249.15 88
19250.46 73
19251.77 70
19253.09 60
19254.40 60
19255.71 58
19257.02 65
19258.33 97
19259.64 84
19260.95 76
19262.27 82
19263.58 84
19264.89 75
19266.20 86
19267.51 88
19268.82 85
19270.14 93
19271.45 76
19272.76 92
19274.07 88
19275.38 79
19276.70 63
19278.01 75
19279.32 63
19280.63 92
19281.94 80
19283.26 103
19284.57 110
19285.88 68
19287.19 64
19288.51 80
19289.82 67
19291.13 74
19292.44 84
19293.76 69
19295.07 84
19296.38 91
19297.69 56
19299.01 59
19300.32 90
19301.63 64
19302.95 66
19304.26 76
19305.57 72
19306.88 71
19308.20 77
19309.51 76
19310.82 92
19312.14 72
19313.45 81
19314.76 76
19316.08 63
19317.39 69
19318.70 77
19320.02 77
19321.33 77
19322.64 73
19323.96 75
19325.27 79
19326.59 86
19327.90 79
19329.21 89
19330.53 72
19331.84 77
19333.15 66
19334.47 62
19335.78 66
19337.10 69
19338.41 80
19339.73 92
19341.04 70
19342.35 72
19343.67 77
19344.98 89
19346.30 80
19347.61 69
19348.93 71
19350.24 74
19351.55 73
19352.87 76
19354.18 82
19355.50 96
19356.81 95
19358.13 76
19359.44 72
19360.76 75
19362.07 74
19363.39 66
19364.70 93
19366.02 85
19367.33 70
19368.65 85
19369.96 67
19371.28 75
19372.59 69
19373.91 83
19375.22 70
19376.54 77
19377.86 56
19379.17 72
19380.49 65
19381.80 68
19383.12 87
19384.43 86
19385.75 55
19387.07 85
19388.38 111
19389.70 72
19391.01 70
19392.33 76
19393.65 79
19394.96 70
19396.28 74
19397.59 82
19398.91 76
19400.23 85
19401.54 79
19402.86 61
19404.17 73
19405.49 99
19406.81 77
19408.12 78
19409.44 78
19410.76 74
19412.07 66
19413.39 93
19414.71 87
19416.02 69
19417.34 76
19418.66 72
19419.97 69
19421.29 72
19422.61 59
19423.93 77
19425.24 69
19426.56 75
19427.88 82
19429.19 92
19430.51 81
19431.83 77
19433.15 70
19434.46 72
19435.78 71
19437.10 61
19438.42 79
19439.73 67
19441.05 85
19442.37 91
19443.69 88
19445.00 64
19446.32 72
19447.64 73
19448.96 93
19450.28 77
19451.59 78
19452.91 61
19454.23 58
19455.55 66
19456.87 56
19458.18 78
19459.50 72
19460.82 80
19462.14 61
19463.46 67
19464.78 96
19466.09 109
19467.41 85
19468.73 62
19470.05 79
19471.37 78
19472.69 71
19474.01 75
19475.33 73
19476.64 89
19477.96 78
19479.28 71
19480.60 70
19481.92 87
19483.24 84
19484.56 81
19485.88 72
19487.20 80
19488.52 72
19489.83 86
19491.15 89
19492.47 79
19493.79 75
19495.11 95
19496.43 83
19497.75 74
19499.07 87
19500.39 102
19501.71 77
19503.03 79
19504.35 58
19505.67 76
19506.99 66
19508.31 67
19509.63 96
19510.95 80
19512.27 70
19513.59 75
19514.91 80
19516.23 65
19517.55 74
19518.87 54
19520.19 75
19521.51 74
19522.83 74
19524.15 80
19525.47 83
19526.79 92
19528.11 89
19529.43 75
19530.75 82
19532.08 79
19533.40 78
19534.72 73
19536.04 71
19537.36 71
19538.68 60
19540.00 77
19541.32 84
19542.64 86
19543.96 103
19545.29 56
19546.61 87
19547.93 71
19549.25 75
19550.57 63
19551.89 81
19553.21 78
19554.53 81
19555.86 71
19557.18 73
19558.50 69
19559.82 52
19561.14 68
19562.46 68
19563.79 80
19565.11 65
19566.43 78
19567.75 84
19569.07 68
19570.40 69
19571.72 80
19573.04 75
19574.36 81
19575.68 51
19577.01 63
19578.33 105
19579.65 87
19580.97 83
19582.30 68
19583.62 66
19584.94 62
19586.26 97
19587.59 69
19588.91 64
19590.23 73
19591.55 66
19592.88 71
19594.20 92
19595.52 76
19596.85 58
19598.17 58
19599.49 81
19600.81 67
19602.14 78
19603.46 84
19604.78 93
19606.11 75
19607.43 65
19608.75 83
19610.08 81
19611.40 85
19612.72 66
19614.05 69
19615.37 73
19616.69 66
19618.02 82
19619.34 97
19620.67 75
19621.99 67
19623.31 71
19624.64 76
19625.96 74
19627.29 80
19628.61 82
19629.93 69
19631.26 101
19632.58 104
19633.91 109
19635.23 65
19636.55 80
19637.88 92
19639.20 70
19640.53 71
19641.85 85
19643.18 71
19644.50 95
19645.82 108
19647.15 68
19648.47 72
19649.80 63
19651.12 77
19652.45 98
19653.77 79
19655.10 79
19656.42 72
19657.75 65
19659.07 84
19660.40 87
19661.72 80
19663.05 101
19664.37 71
19665.70 73
19667.02 87
19668.35 85
19669.67 70
19671.00 84
19672.33 91
19673.65 64
19674.98 70
19676.30 90
19677.63 67
19678.95 50
19680.28 62
19681.61 79
19682.93 81
19684.26 58
19685.58 74
19686.91 93
19688.23 87
19689.56 82
19690.89 61
19692.21 81
19693.54 93
19694.87 70
19696.19 68
19697.52 96
19698.84 90
19700.17 74
19701.50 89
19702.82 85
19704.15 82
19705.48 79
19706.80 95
19708.13 123
19709.46 91
19710.78 61
19712.11 89
19713.44 95
19714.76 88
19716.09 84
19717.42 86
19718.75 82
19720.07 76
19721.40 75
19722.73 70
19724.05 74
19725.38 99
19726.71 83
19728.04 81
19729.36 90
19730.69 86
19732.02 69
19733.35 74
19734.67 79
19736.00 73
19737.33 72
19738.66 75
19739.98 83
19741.31 63
19742.64 76
19743.97 71
19745.30 59
19746.62 84
19747.95 76
19749.28 70
19750.61 67
19751.94 86
19753.26 89
19754.59 96
19755.92 92
19757.25 97
19758.58 99
19759.91 82
19761.23 81
19762.56 91
19763.89 85
19765.22 104
19766.55 87
19767.88 81
19769.21 58
19770.53 84
19771.86 67
19773.19 59
19774.52 71
19775.85 81
19777.18 95
19778.51 66
19779.84 82
19781.17 67
19782.50 84
19783.83 66
19785.15 63
19786.48 69
19787.81 73
19789.14 84
19790.47 75
19791.80 63
19793.13 60
19794.46 76
19795.79 81
19797.12 73
19798.45 63
19799.78 63
19801.11 81
19802.44 57
19803.77 60
19805.10 65
19806.43 74
19807.76 92
19809.09 84
19810.42 71
19811.75 73
19813.08 62
19814.41 83
19815.74 81
19817.07 78
19818.40 93
19819.73 76
19821.06 78
19822.39 78
19823.72 53
19825.05 75
19826.38 75
19827.71 74
19829.05 65
19830.38 76
19831.71 90
19833.04 64
19834.37 69
19835.70 81
19837.03 68
19838.36 87
19839.69 91
19841.02 62
19842.36 77
19843.69 64
19845.02 61
19846.35 44
19847.68 68
19849.01 96
19850.34 81
19851.68 71
19853.01 94
19854.34 84
19855.67 82
19857.00 66
19858.33 76
19859.67 64
19861.00 72
19862.33 65
19863.66 81
19864.99 81
19866.32 70
19867.66 60
19868.99 80
19870.32 80
19871.65 75
19872.99 88
19874.32 69
19875.65 70
19876.98 84
19878.32 88
19879.65 82
19880.98 79
19882.31 72
19883.65 81
19884.98 69
19886.31 76
19887.64 70
19888.98 75
19890.31 63
19891.64 71
19892.97 83
19894.31 94
19895.64 91
19896.97 86
19898.31 65
19899.64 89
19900.97 92
19902.31 76
19903.64 93
19904.97 87
19906.31 70
19907.64 66
19908.97 74
19910.31 80
19911.64 78
19912.97 72
19914.31 69
19915.64 77
19916.97 68
19918.31 53
19919.64 73
19920.98 78
19922.31 77
19923.64 70
19924.98 86
19926.31 69
19927.65 64
19928.98 63
19930.31 80
19931.65 83
19932.98 70
19934.32 74
19935.65 60
19936.99 74
19938.32 69
19939.65 84
19940.99 78
19942.32 82
19943.66 69
19944.99 64
19946.33 57
19947.66 75
19949.00 87
19950.33 76
19951.67 85
19953.00 88
19954.34 90
19955.67 88
19957.01 58
19958.34 70
19959.68 65
19961.01 51
19962.35 62
19963.68 87
19965.02 96
19966.35 77
19967.69 85
19969.02 76
19970.36 56
19971.70 63
19973.03 64
19974.37 70
19975.70 66
19977.04 87
19978.37 65
19979.71 72
19981.05 75
19982.38 73
19983.72 102
19985.05 78
19986.39 73
19987.73 71
19989.06 67
19990.40 91
19991.73 86
19993.07 97
19994.41 122
19995.74 97
19997.08 104
19998.42 69
19999.75 89
20001.09 76
20002.43 82
20003.76 81
20005.10 95
20006.44 80
20007.77 77
20009.11 88
20010.45 60
20011.78 82
20013.12 69
20014.46 105
20015.79 62
20017.13 76
20018.47 88
20019.81 88
20021.14 72
20022.48 63
20023.82 67
20025.15 78
20026.49 70
20027.83 64
20029.17 79
20030.50 70
20031.84 103
20033.18 95
20034.52 98
20035.85 85
20037.19 93
20038.53 98
20039.87 64
20041.21 79
20042.54 61
20043.88 84
20045.22 74
20046.56 71
20047.90 93
20049.23 89
20050.57 83
20051.91 79
20053.25 76
20054.59 117
20055.93 93
20057.26 77
20058.60 77
20059.94 89
20061.28 80
20062.62 73
20063.96 76
20065.30 82
20066.63 56
20067.97 53
20069.31 79
20070.65 82
20071.99 89
20073.33 83
20074.67 93
20076.01 113
20077.35 82
20078.68 96
20080.02 88
20081.36 71
20082.70 75
20084.04 69
20085.38 73
20086.72 52
20088.06 78
20089.40 79
20090.74 59
20092.08 62
20093.42 67
20094.76 67
20096.10 77
20097.44 86
20098.78 88
20100.12 65
20101.46 71
20102.80 79
20104.14 73
20105.48 66
20106.82 81
20108.16 74
20109.50 82
20110.84 84
20112.18 76
20113.52 69
20114.86 89
20116.20 54
20117.54 68
20118.88 66
20120.22 68
20121.56 63
20122.90 85
20124.24 85
20125.58 82
20126.92 96
20128.26 71
20129.61 64
20130.95 88
20132.29 71
20133.63 63
20134.97 89
20136.31 80
20137.65 82
20138.99 66
20140.33 87
20141.67 92
20143.02 91
