# Supplementary material for: MALDI-TOF MS typing enables the classification of brewing yeasts of the genus Saccharomyces to major beer styles
Source: PLoS One. 2017 Aug 9;12(8):e0181694. doi: 10.1371/journal.pone.0181694 (PMC5549903; doi:10.1371/journal.pone.0181694)
Supplement: S2 File — The directory includes 90 raw files and was zipped to “.zip”; the folder has three strains with 30 spectra per strain; S1 Text explains the raw files with an example and Table 1 represents the yeast strains used within the experiment. (ZIP) [file pone.0181694.s005.zip › 4-6/30255-175-OG-WB-WB-YPG-18h-E-E_2015-07-14_2_0_D5_1.dat]

2000.53 1072
2000.95 1015
2001.37 1009
2001.79 987
2002.21 873
2002.64 885
2003.06 1039
2003.48 1018
2003.90 935
2004.32 1037
2004.75 941
2005.17 983
2005.59 1064
2006.01 1005
2006.43 1170
2006.86 1016
2007.28 950
2007.70 1126
2008.12 921
2008.55 983
2008.97 1067
2009.39 1089
2009.81 1059
2010.24 1127
2010.66 1081
2011.08 1134
2011.50 1120
2011.93 1038
2012.35 1005
2012.77 1063
2013.20 935
2013.62 951
2014.04 1026
2014.46 1035
2014.89 880
2015.31 939
2015.73 870
2016.16 788
2016.58 894
2017.00 1074
2017.43 1091
2017.85 1049
2018.27 971
2018.70 1069
2019.12 1120
2019.54 1133
2019.97 1152
2020.39 904
2020.82 1007
2021.24 1023
2021.66 892
2022.09 973
2022.51 1033
2022.94 933
2023.36 903
2023.78 884
2024.21 921
2024.63 961
2025.06 893
2025.48 971
2025.90 797
2026.33 1024
2026.75 857
2027.18 885
2027.60 792
2028.03 900
2028.45 918
2028.88 807
2029.30 973
2029.72 936
2030.15 970
2030.57 810
2031.00 917
2031.42 808
2031.85 947
2032.27 893
2032.70 904
2033.12 963
2033.55 953
2033.97 1040
2034.40 1104
2034.82 968
2035.25 1038
2035.67 1005
2036.10 1028
2036.52 1025
2036.95 974
2037.38 994
2037.80 948
2038.23 992
2038.65 1000
2039.08 1097
2039.50 989
2039.93 965
2040.36 919
2040.78 887
2041.21 1019
2041.63 906
2042.06 948
2042.48 1054
2042.91 897
2043.34 894
2043.76 843
2044.19 921
2044.62 944
2045.04 1006
2045.47 915
2045.89 818
2046.32 922
2046.75 949
2047.17 968
2047.60 953
2048.03 874
2048.45 909
2048.88 948
2049.31 924
2049.73 939
2050.16 964
2050.59 1034
2051.01 916
2051.44 935
2051.87 1005
2052.29 782
2052.72 784
2053.15 839
2053.58 963
2054.00 1007
2054.43 882
2054.86 953
2055.28 1020
2055.71 1109
2056.14 1025
2056.57 1013
2056.99 858
2057.42 885
2057.85 847
2058.28 921
2058.71 957
2059.13 872
2059.56 975
2059.99 929
2060.42 1031
2060.84 1090
2061.27 1049
2061.70 1075
2062.13 1006
2062.56 993
2062.98 1143
2063.41 1178
2063.84 1093
2064.27 1116
2064.70 1193
2065.13 1031
2065.55 1204
2065.98 1026
2066.41 1165
2066.84 1202
2067.27 1042
2067.70 1189
2068.13 1040
2068.55 989
2068.98 1228
2069.41 1263
2069.84 1136
2070.27 1084
2070.70 981
2071.13 1054
2071.56 958
2071.99 1002
2072.41 920
2072.84 971
2073.27 1001
2073.70 984
2074.13 989
2074.56 1003
2074.99 996
2075.42 1155
2075.85 1091
2076.28 1008
2076.71 1075
2077.14 973
2077.57 1120
2078.00 940
2078.43 888
2078.86 1017
2079.29 1108
2079.72 909
2080.15 890
2080.58 907
2081.01 936
2081.44 900
2081.87 848
2082.30 937
2082.73 951
2083.16 1028
2083.59 932
2084.02 977
2084.45 1125
2084.88 1011
2085.31 1001
2085.74 935
2086.17 1003
2086.60 895
2087.03 907
2087.46 1044
2087.89 1041
2088.32 991
2088.75 921
2089.18 917
2089.62 909
2090.05 915
2090.48 978
2090.91 914
2091.34 914
2091.77 972
2092.20 970
2092.63 895
2093.06 903
2093.49 923
2093.93 950
2094.36 1086
2094.79 1051
2095.22 783
2095.65 886
2096.08 845
2096.52 891
2096.95 1010
2097.38 1077
2097.81 1030
2098.24 1019
2098.67 1014
2099.11 986
2099.54 943
2099.97 825
2100.40 879
2100.83 968
2101.27 1061
2101.70 953
2102.13 989
2102.56 886
2102.99 789
2103.43 812
2103.86 804
2104.29 757
2104.72 793
2105.16 845
2105.59 865
2106.02 978
2106.45 1050
2106.89 944
2107.32 925
2107.75 1117
2108.19 1091
2108.62 1105
2109.05 1120
2109.48 1044
2109.92 1003
2110.35 957
2110.78 939
2111.22 882
2111.65 1050
2112.08 881
2112.52 907
2112.95 858
2113.38 827
2113.82 906
2114.25 930
2114.68 929
2115.12 986
2115.55 974
2115.98 929
2116.42 941
2116.85 1031
2117.28 1000
2117.72 934
2118.15 895
2118.59 868
2119.02 784
2119.45 740
2119.89 869
2120.32 892
2120.76 900
2121.19 927
2121.62 956
2122.06 1022
2122.49 1010
2122.93 1051
2123.36 986
2123.80 835
2124.23 979
2124.66 949
2125.10 912
2125.53 933
2125.97 957
2126.40 962
2126.84 1064
2127.27 1024
2127.71 1154
2128.14 1234
2128.58 1097
2129.01 1002
2129.45 1106
2129.88 1158
2130.32 1026
2130.75 1108
2131.19 1275
2131.62 1260
2132.06 1137
2132.49 1276
2132.93 1022
2133.36 1004
2133.80 1091
2134.23 1058
2134.67 913
2135.11 979
2135.54 1072
2135.98 1020
2136.41 995
2136.85 1011
2137.28 919
2137.72 949
2138.16 924
2138.59 935
2139.03 990
2139.46 963
2139.90 944
2140.34 984
2140.77 863
2141.21 826
2141.64 822
2142.08 926
2142.52 878
2142.95 822
2143.39 866
2143.83 915
2144.26 835
2144.70 836
2145.14 813
2145.57 869
2146.01 948
2146.45 878
2146.88 1014
2147.32 930
2147.76 996
2148.19 1075
2148.63 1087
2149.07 1162
2149.50 1182
2149.94 1205
2150.38 1232
2150.81 1185
2151.25 1177
2151.69 1283
2152.13 1270
2152.56 1067
2153.00 982
2153.44 1026
2153.88 875
2154.31 975
2154.75 1041
2155.19 1101
2155.63 1067
2156.06 905
2156.50 920
2156.94 1020
2157.38 1053
2157.82 958
2158.25 1087
2158.69 1037
2159.13 1010
2159.57 1092
2160.01 1014
2160.44 918
2160.88 899
2161.32 928
2161.76 1043
2162.20 942
2162.63 828
2163.07 773
2163.51 806
2163.95 849
2164.39 888
2164.83 839
2165.27 889
2165.70 943
2166.14 1030
2166.58 851
2167.02 1058
2167.46 1051
2167.90 1067
2168.34 998
2168.78 1082
2169.22 1028
2169.65 1073
2170.09 1059
2170.53 1090
2170.97 1122
2171.41 1140
2171.85 1152
2172.29 1053
2172.73 1075
2173.17 1267
2173.61 1106
2174.05 1146
2174.49 1140
2174.93 1270
2175.37 1248
2175.81 1247
2176.25 1245
2176.69 1257
2177.13 1189
2177.57 1205
2178.01 1306
2178.45 1335
2178.89 1232
2179.33 1041
2179.77 1181
2180.21 986
2180.65 1035
2181.09 964
2181.53 998
2181.97 913
2182.41 867
2182.85 924
2183.29 986
2183.73 1098
2184.17 1087
2184.61 909
2185.05 1046
2185.49 1032
2185.93 1162
2186.37 983
2186.81 855
2187.25 885
2187.69 981
2188.14 937
2188.58 1028
2189.02 1089
2189.46 1097
2189.90 1078
2190.34 1136
2190.78 1028
2191.22 1054
2191.66 1037
2192.11 950
2192.55 1002
2192.99 1002
2193.43 1073
2193.87 1008
2194.31 1069
2194.76 1129
2195.20 1226
2195.64 1255
2196.08 1110
2196.52 1131
2196.96 1038
2197.41 1212
2197.85 1165
2198.29 1072
2198.73 1001
2199.17 973
2199.62 1042
2200.06 1001
2200.50 1073
2200.94 1073
2201.38 1172
2201.83 1042
2202.27 1081
2202.71 1116
2203.15 1052
2203.60 1089
2204.04 1134
2204.48 982
2204.92 1249
2205.37 1309
2205.81 1138
2206.25 1042
2206.70 1205
2207.14 1195
2207.58 1281
2208.02 1110
2208.47 1250
2208.91 1043
2209.35 1079
2209.80 1150
2210.24 1077
2210.68 1173
2211.13 1183
2211.57 1031
2212.01 1150
2212.46 1098
2212.90 1042
2213.34 992
2213.79 1051
2214.23 1188
2214.67 1075
2215.12 1079
2215.56 1066
2216.00 1009
2216.45 1092
2216.89 1116
2217.34 1039
2217.78 1146
2218.22 1097
2218.67 1131
2219.11 1090
2219.56 1068
2220.00 1129
2220.44 950
2220.89 898
2221.33 1232
2221.78 1269
2222.22 1098
2222.67 1068
2223.11 1142
2223.55 1207
2224.00 1249
2224.44 1187
2224.89 1204
2225.33 1125
2225.78 1093
2226.22 1059
2226.67 1163
2227.11 1200
2227.56 1142
2228.00 1020
2228.45 1008
2228.89 1118
2229.34 1184
2229.78 1124
2230.23 1187
2230.67 1196
2231.12 1198
2231.56 1107
2232.01 1168
2232.45 1216
2232.90 1204
2233.35 1226
2233.79 1136
2234.24 1199
2234.68 1218
2235.13 1181
2235.57 1074
2236.02 1030
2236.46 1145
2236.91 1127
2237.36 1126
2237.80 1042
2238.25 935
2238.69 1030
2239.14 1069
2239.59 1063
2240.03 965
2240.48 881
2240.92 941
2241.37 914
2241.82 942
2242.26 998
2242.71 889
2243.16 920
2243.60 919
2244.05 926
2244.50 852
2244.94 820
2245.39 927
2245.84 1028
2246.28 942
2246.73 802
2247.18 906
2247.62 897
2248.07 945
2248.52 1045
2248.96 1072
2249.41 1074
2249.86 949
2250.31 952
2250.75 1128
2251.20 1078
2251.65 1091
2252.10 948
2252.54 889
2252.99 954
2253.44 975
2253.89 866
2254.33 919
2254.78 965
2255.23 991
2255.68 960
2256.12 928
2256.57 911
2257.02 911
2257.47 1020
2257.91 812
2258.36 898
2258.81 954
2259.26 924
2259.71 954
2260.16 1001
2260.60 929
2261.05 948
2261.50 1036
2261.95 917
2262.40 899
2262.84 941
2263.29 966
2263.74 1044
2264.19 954
2264.64 1097
2265.09 1197
2265.54 1143
2265.98 1086
2266.43 906
2266.88 933
2267.33 1016
2267.78 1083
2268.23 1067
2268.68 1197
2269.13 1099
2269.58 1108
2270.03 1170
2270.47 1311
2270.92 1171
2271.37 1280
2271.82 1368
2272.27 1449
2272.72 1359
2273.17 1221
2273.62 1366
2274.07 1173
2274.52 1229
2274.97 1118
2275.42 1072
2275.87 1169
2276.32 1043
2276.77 958
2277.22 909
2277.67 1068
2278.12 1122
2278.57 1049
2279.02 935
2279.47 863
2279.92 943
2280.37 914
2280.82 913
2281.27 1175
2281.72 1035
2282.17 895
2282.62 914
2283.07 830
2283.52 897
2283.97 945
2284.42 902
2284.87 874
2285.32 945
2285.77 1012
2286.22 1040
2286.67 1192
2287.13 1192
2287.58 1226
2288.03 1344
2288.48 1408
2288.93 1652
2289.38 1719
2289.83 1704
2290.28 1933
2290.73 1975
2291.18 2153
2291.64 2189
2292.09 2173
2292.54 1993
2292.99 2083
2293.44 2061
2293.89 1957
2294.34 1715
2294.80 1535
2295.25 1500
2295.70 1389
2296.15 1234
2296.60 1176
2297.05 1169
2297.51 1017
2297.96 970
2298.41 972
2298.86 998
2299.31 1096
2299.77 1020
2300.22 1051
2300.67 1046
2301.12 1091
2301.57 950
2302.03 1054
2302.48 1015
2302.93 911
2303.38 965
2303.84 870
2304.29 985
2304.74 979
2305.19 987
2305.65 965
2306.10 1136
2306.55 1019
2307.01 1008
2307.46 1096
2307.91 1221
2308.36 1179
2308.82 1073
2309.27 1169
2309.72 1210
2310.18 1308
2310.63 1343
2311.08 1330
2311.54 1320
2311.99 1197
2312.44 1200
2312.90 1248
2313.35 1265
2313.80 1224
2314.26 1189
2314.71 1206
2315.16 1121
2315.62 1174
2316.07 1165
2316.52 1146
2316.98 1352
2317.43 1332
2317.88 1127
2318.34 1126
2318.79 1249
2319.25 1190
2319.70 1152
2320.15 1206
2320.61 1285
2321.06 1162
2321.52 1128
2321.97 1148
2322.43 1222
2322.88 1253
2323.33 1180
2323.79 1209
2324.24 1563
2324.70 1460
2325.15 1437
2325.61 1226
2326.06 1224
2326.52 1274
2326.97 1315
2327.43 1125
2327.88 1222
2328.34 1127
2328.79 1040
2329.25 1026
2329.70 1303
2330.16 1093
2330.61 999
2331.07 1069
2331.52 1207
2331.98 1292
2332.43 1194
2332.89 1098
2333.34 1071
2333.80 1160
2334.25 1038
2334.71 1055
2335.16 1029
2335.62 957
2336.08 988
2336.53 1001
2336.99 1169
2337.44 1042
2337.90 1053
2338.35 1009
2338.81 1117
2339.27 1095
2339.72 1008
2340.18 990
2340.63 1005
2341.09 1033
2341.55 1028
2342.00 984
2342.46 1025
2342.91 1033
2343.37 1056
2343.83 1003
2344.28 979
2344.74 953
2345.20 950
2345.65 954
2346.11 1017
2346.57 1004
2347.02 1088
2347.48 1233
2347.94 1216
2348.39 1262
2348.85 1095
2349.31 1085
2349.76 1101
2350.22 1026
2350.68 895
2351.14 1011
2351.59 973
2352.05 1054
2352.51 1080
2352.96 1096
2353.42 1013
2353.88 1021
2354.34 1080
2354.79 1007
2355.25 1060
2355.71 1036
2356.17 1130
2356.62 985
2357.08 903
2357.54 956
2358.00 883
2358.46 900
2358.91 891
2359.37 1013
2359.83 1084
2360.29 1034
2360.74 1044
2361.20 1043
2361.66 982
2362.12 917
2362.58 998
2363.04 1060
2363.49 1138
2363.95 1130
2364.41 996
2364.87 1004
2365.33 1129
2365.79 1118
2366.24 1039
2366.70 1096
2367.16 1138
2367.62 1215
2368.08 944
2368.54 1170
2369.00 1257
2369.46 1121
2369.91 994
2370.37 918
2370.83 1017
2371.29 978
2371.75 1036
2372.21 1076
2372.67 1123
2373.13 1077
2373.59 1044
2374.05 1051
2374.51 1181
2374.97 1266
2375.42 1321
2375.88 1158
2376.34 1140
2376.80 1228
2377.26 1166
2377.72 1133
2378.18 1277
2378.64 1301
2379.10 1221
2379.56 1049
2380.02 1070
2380.48 1106
2380.94 1040
2381.40 979
2381.86 925
2382.32 977
2382.78 994
2383.24 954
2383.70 886
2384.16 988
2384.62 1026
2385.08 1000
2385.54 949
2386.00 960
2386.47 881
2386.93 867
2387.39 847
2387.85 1113
2388.31 1087
2388.77 1081
2389.23 1063
2389.69 1098
2390.15 1107
2390.61 973
2391.07 1075
2391.53 1083
2391.99 1102
2392.46 1093
2392.92 1236
2393.38 1364
2393.84 1227
2394.30 1039
2394.76 1008
2395.22 1021
2395.68 1132
2396.15 1113
2396.61 996
2397.07 1136
2397.53 1048
2397.99 1072
2398.45 1063
2398.92 1019
2399.38 943
2399.84 1037
2400.30 1138
2400.76 961
2401.23 990
2401.69 1164
2402.15 912
2402.61 872
2403.07 1027
2403.54 1132
2404.00 1261
2404.46 1228
2404.92 1063
2405.38 1042
2405.85 954
2406.31 1139
2406.77 1005
2407.23 1042
2407.70 969
2408.16 1041
2408.62 1103
2409.08 1152
2409.55 983
2410.01 884
2410.47 933
2410.94 1011
2411.40 1007
2411.86 940
2412.32 873
2412.79 981
2413.25 986
2413.71 977
2414.18 1134
2414.64 1121
2415.10 1076
2415.57 1026
2416.03 1047
2416.49 1177
2416.96 1077
2417.42 1059
2417.88 990
2418.35 1092
2418.81 1083
2419.28 1113
2419.74 1111
2420.20 976
2420.67 1137
2421.13 1105
2421.59 1112
2422.06 1125
2422.52 1094
2422.99 1166
2423.45 1161
2423.91 1108
2424.38 986
2424.84 992
2425.31 898
2425.77 969
2426.24 1067
2426.70 1001
2427.16 1061
2427.63 1090
2428.09 990
2428.56 985
2429.02 995
2429.49 1004
2429.95 942
2430.42 961
2430.88 991
2431.35 948
2431.81 923
2432.28 1080
2432.74 1113
2433.21 994
2433.67 996
2434.14 991
2434.60 959
2435.07 1204
2435.53 1126
2436.00 1042
2436.46 1068
2436.93 996
2437.39 1105
2437.86 1049
2438.32 1108
2438.79 1008
2439.26 1103
2439.72 1164
2440.19 1172
2440.65 1161
2441.12 1145
2441.58 1179
2442.05 1087
2442.52 1048
2442.98 1210
2443.45 1141
2443.91 1115
2444.38 1037
2444.85 1131
2445.31 1088
2445.78 1035
2446.24 1051
2446.71 1081
2447.18 1029
2447.64 1056
2448.11 1050
2448.58 938
2449.04 944
2449.51 944
2449.98 901
2450.44 985
2450.91 990
2451.38 1077
2451.84 1049
2452.31 1046
2452.78 1027
2453.24 1033
2453.71 1033
2454.18 948
2454.64 977
2455.11 1078
2455.58 980
2456.05 962
2456.51 967
2456.98 938
2457.45 943
2457.92 890
2458.38 883
2458.85 868
2459.32 916
2459.79 787
2460.25 765
2460.72 990
2461.19 995
2461.66 900
2462.12 918
2462.59 962
2463.06 933
2463.53 944
2464.00 948
2464.46 940
2464.93 967
2465.40 860
2465.87 847
2466.34 881
2466.80 915
2467.27 937
2467.74 961
2468.21 1015
2468.68 1053
2469.15 1059
2469.61 1012
2470.08 933
2470.55 908
2471.02 919
2471.49 1013
2471.96 879
2472.43 813
2472.89 951
2473.36 949
2473.83 881
2474.30 901
2474.77 995
2475.24 1076
2475.71 984
2476.18 917
2476.65 988
2477.12 934
2477.59 942
2478.05 1026
2478.52 1014
2478.99 1028
2479.46 980
2479.93 937
2480.40 1036
2480.87 1030
2481.34 849
2481.81 868
2482.28 868
2482.75 979
2483.22 944
2483.69 973
2484.16 874
2484.63 1066
2485.10 959
2485.57 1152
2486.04 1150
2486.51 1139
2486.98 1097
2487.45 1158
2487.92 1122
2488.39 1139
2488.86 1197
2489.33 1167
2489.80 1192
2490.27 1247
2490.74 1326
2491.21 1175
2491.68 1170
2492.15 1166
2492.62 1036
2493.10 983
2493.57 1069
2494.04 1047
2494.51 1100
2494.98 1072
2495.45 1175
2495.92 1161
2496.39 1029
2496.86 1055
2497.33 1053
2497.80 1032
2498.28 1069
2498.75 1161
2499.22 1038
2499.69 951
2500.16 1079
2500.63 963
2501.10 1049
2501.58 1051
2502.05 1105
2502.52 1019
2502.99 986
2503.46 997
2503.93 1104
2504.41 1192
2504.88 1131
2505.35 1135
2505.82 1071
2506.29 1132
2506.76 1125
2507.24 1044
2507.71 1169
2508.18 1218
2508.65 1128
2509.13 1263
2509.60 1271
2510.07 1275
2510.54 1242
2511.01 1277
2511.49 1442
2511.96 1474
2512.43 1353
2512.90 1403
2513.38 1375
2513.85 1432
2514.32 1455
2514.80 1255
2515.27 1257
2515.74 1283
2516.21 1098
2516.69 1139
2517.16 1034
2517.63 1076
2518.11 1030
2518.58 1062
2519.05 1120
2519.53 1056
2520.00 978
2520.47 966
2520.95 1043
2521.42 1167
2521.89 1097
2522.37 1050
2522.84 1087
2523.31 1062
2523.79 1039
2524.26 1060
2524.73 1061
2525.21 925
2525.68 983
2526.16 1182
2526.63 1174
2527.10 1032
2527.58 1108
2528.05 1207
2528.52 1167
2529.00 1116
2529.47 1286
2529.95 1247
2530.42 1330
2530.90 1199
2531.37 1066
2531.84 1224
2532.32 1159
2532.79 1128
2533.27 938
2533.74 1159
2534.22 1175
2534.69 1055
2535.17 1213
2535.64 1093
2536.12 1040
2536.59 1195
2537.07 1099
2537.54 1146
2538.02 1029
2538.49 956
2538.97 1019
2539.44 1050
2539.92 1036
2540.39 1046
2540.87 1174
2541.34 1191
2541.82 1146
2542.29 1054
2542.77 1152
2543.24 1220
2543.72 1043
2544.19 1135
2544.67 1212
2545.14 1273
2545.62 1229
2546.10 1345
2546.57 1243
2547.05 1207
2547.52 1280
2548.00 1386
2548.47 1334
2548.95 1354
2549.43 1486
2549.90 1326
2550.38 1503
2550.86 1302
2551.33 1377
2551.81 1414
2552.28 1412
2552.76 1396
2553.24 1332
2553.71 1365
2554.19 1346
2554.67 1127
2555.14 1249
2555.62 1337
2556.10 1249
2556.57 1203
2557.05 1239
2557.53 1149
2558.00 1287
2558.48 1196
2558.96 1124
2559.43 1181
2559.91 1020
2560.39 1093
2560.86 1163
2561.34 1161
2561.82 1080
2562.30 950
2562.77 900
2563.25 1053
2563.73 972
2564.21 988
2564.68 1050
2565.16 1214
2565.64 1096
2566.12 1024
2566.59 1051
2567.07 1139
2567.55 1091
2568.03 1124
2568.50 1004
2568.98 895
2569.46 1043
2569.94 990
2570.42 1094
2570.89 1114
2571.37 1114
2571.85 1088
2572.33 961
2572.81 909
2573.28 919
2573.76 991
2574.24 886
2574.72 1007
2575.20 1048
2575.68 1009
2576.15 1022
2576.63 1049
2577.11 1022
2577.59 1034
2578.07 1029
2578.55 1013
2579.03 1050
2579.50 983
2579.98 1074
2580.46 1050
2580.94 1178
2581.42 1188
2581.90 1128
2582.38 1111
2582.86 1038
2583.34 1123
2583.82 958
2584.30 1016
2584.77 1075
2585.25 1074
2585.73 1085
2586.21 1130
2586.69 1037
2587.17 1121
2587.65 1136
2588.13 1065
2588.61 1049
2589.09 935
2589.57 905
2590.05 1041
2590.53 973
2591.01 1035
2591.49 1002
2591.97 1138
2592.45 1101
2592.93 1074
2593.41 1027
2593.89 1026
2594.37 1107
2594.85 1159
2595.33 1063
2595.81 1135
2596.29 1093
2596.77 926
2597.25 1003
2597.73 1000
2598.21 903
2598.69 902
2599.17 937
2599.65 936
2600.14 1010
2600.62 997
2601.10 879
2601.58 985
2602.06 969
2602.54 945
2603.02 904
2603.50 979
2603.98 1043
2604.46 1127
2604.95 1074
2605.43 969
2605.91 1036
2606.39 1100
2606.87 940
2607.35 1177
2607.83 1151
2608.31 1155
2608.80 1174
2609.28 993
2609.76 1011
2610.24 1010
2610.72 1026
2611.20 911
2611.69 995
2612.17 997
2612.65 1021
2613.13 856
2613.61 923
2614.10 875
2614.58 878
2615.06 1009
2615.54 969
2616.02 979
2616.51 1025
2616.99 1114
2617.47 1016
2617.95 1145
2618.44 1063
2618.92 1026
2619.40 1136
2619.88 1096
2620.37 1033
2620.85 1010
2621.33 1064
2621.81 913
2622.30 1068
2622.78 1090
2623.26 1091
2623.75 1176
2624.23 1093
2624.71 1036
2625.19 1071
2625.68 986
2626.16 1121
2626.64 1157
2627.13 1101
2627.61 1185
2628.09 1079
2628.58 1057
2629.06 1153
2629.54 1132
2630.03 989
2630.51 1115
2630.99 1185
2631.48 1094
2631.96 1191
2632.45 1138
2632.93 1345
2633.41 1387
2633.90 1212
2634.38 1041
2634.86 1070
2635.35 1169
2635.83 994
2636.32 991
2636.80 1066
2637.28 1140
2637.77 1121
2638.25 978
2638.74 1027
2639.22 1046
2639.71 1103
2640.19 1069
2640.68 991
2641.16 1021
2641.64 924
2642.13 1014
2642.61 977
2643.10 893
2643.58 996
2644.07 1072
2644.55 968
2645.04 983
2645.52 943
2646.01 1044
2646.49 944
2646.98 935
2647.46 1003
2647.95 1054
2648.43 1102
2648.92 1137
2649.40 1102
2649.89 1016
2650.37 990
2650.86 1092
2651.34 1086
2651.83 1033
2652.32 1133
2652.80 1029
2653.29 1047
2653.77 1172
2654.26 1176
2654.74 974
2655.23 912
2655.72 1001
2656.20 1067
2656.69 1006
2657.17 1102
2657.66 1107
2658.15 1196
2658.63 1009
2659.12 995
2659.60 1025
2660.09 987
2660.58 1090
2661.06 988
2661.55 988
2662.04 1060
2662.52 1091
2663.01 1068
2663.49 1041
2663.98 887
2664.47 909
2664.95 1059
2665.44 1160
2665.93 1040
2666.42 1160
2666.90 1140
2667.39 1096
2667.88 1085
2668.36 1042
2668.85 1042
2669.34 1039
2669.82 1148
2670.31 1133
2670.80 1060
2671.29 1100
2671.77 1118
2672.26 1175
2672.75 1161
2673.24 1129
2673.72 1300
2674.21 1410
2674.70 1418
2675.19 1363
2675.67 1401
2676.16 1608
2676.65 1447
2677.14 1407
2677.62 1325
2678.11 1285
2678.60 1342
2679.09 1353
2679.58 1203
2680.06 1204
2680.55 1159
2681.04 1163
2681.53 1048
2682.02 1039
2682.51 978
2682.99 987
2683.48 1008
2683.97 1170
2684.46 1106
2684.95 1070
2685.44 1070
2685.92 1099
2686.41 1064
2686.90 983
2687.39 802
2687.88 990
2688.37 978
2688.86 1109
2689.35 871
2689.83 960
2690.32 1191
2690.81 1189
2691.30 1207
2691.79 1139
2692.28 1042
2692.77 1107
2693.26 1011
2693.75 1224
2694.24 1080
2694.73 1017
2695.22 1127
2695.71 1033
2696.20 1185
2696.68 1112
2697.17 1003
2697.66 1075
2698.15 1120
2698.64 1056
2699.13 1011
2699.62 1016
2700.11 1043
2700.60 1247
2701.09 1102
2701.58 1129
2702.07 1105
2702.56 1261
2703.05 1222
2703.54 1234
2704.03 1198
2704.52 1145
2705.01 1020
2705.50 1070
2706.00 1037
2706.49 1069
2706.98 1093
2707.47 1012
2707.96 1078
2708.45 1083
2708.94 1045
2709.43 1235
2709.92 1069
2710.41 991
2710.90 998
2711.39 909
2711.88 1130
2712.37 1061
2712.87 1065
2713.36 1065
2713.85 1063
2714.34 1020
2714.83 1086
2715.32 1107
2715.81 997
2716.30 1083
2716.80 1214
2717.29 1116
2717.78 1096
2718.27 1015
2718.76 1049
2719.25 1153
2719.75 1061
2720.24 1035
2720.73 1119
2721.22 1142
2721.71 1148
2722.20 1286
2722.70 1182
2723.19 1295
2723.68 1209
2724.17 1179
2724.66 1340
2725.16 1236
2725.65 1178
2726.14 1069
2726.63 1110
2727.13 1048
2727.62 1006
2728.11 1050
2728.60 1048
2729.10 1136
2729.59 1189
2730.08 1098
2730.57 1083
2731.07 1056
2731.56 1110
2732.05 1124
2732.54 1209
2733.04 1183
2733.53 1248
2734.02 1160
2734.52 1231
2735.01 1223
2735.50 1282
2736.00 1201
2736.49 1317
2736.98 1215
2737.47 1143
2737.97 1188
2738.46 1190
2738.95 1081
2739.45 1091
2739.94 1186
2740.44 1118
2740.93 1015
2741.42 901
2741.92 1091
2742.41 1175
2742.90 1152
2743.40 1006
2743.89 1149
2744.39 1098
2744.88 1126
2745.37 1115
2745.87 1050
2746.36 1082
2746.86 1075
2747.35 975
2747.84 931
2748.34 1057
2748.83 1097
2749.33 1136
2749.82 1090
2750.32 1143
2750.81 1072
2751.30 972
2751.80 1004
2752.29 1017
2752.79 1010
2753.28 1054
2753.78 1047
2754.27 1066
2754.77 1118
2755.26 957
2755.76 1015
2756.25 1076
2756.75 1208
2757.24 1068
2757.74 1045
2758.23 1017
2758.73 1102
2759.22 1178
2759.72 1278
2760.21 1112
2760.71 1133
2761.20 1030
2761.70 1100
2762.20 1074
2762.69 1232
2763.19 1113
2763.68 1194
2764.18 1275
2764.67 1095
2765.17 1098
2765.67 1206
2766.16 1168
2766.66 1032
2767.15 1168
2767.65 1069
2768.14 1173
2768.64 1090
2769.14 1071
2769.63 1086
2770.13 1046
2770.63 1000
2771.12 1016
2771.62 1126
2772.11 1080
2772.61 1148
2773.11 1085
2773.60 1117
2774.10 1202
2774.60 1202
2775.09 1170
2775.59 1298
2776.09 1414
2776.58 1458
2777.08 1493
2777.58 1427
2778.07 1410
2778.57 1440
2779.07 1477
2779.57 1464
2780.06 1259
2780.56 1344
2781.06 1342
2781.55 1145
2782.05 978
2782.55 1000
2783.05 1091
2783.54 1086
2784.04 1054
2784.54 946
2785.04 1046
2785.53 1178
2786.03 1112
2786.53 1062
2787.03 991
2787.52 955
2788.02 1115
2788.52 1075
2789.02 967
2789.52 924
2790.01 990
2790.51 1137
2791.01 1187
2791.51 1180
2792.01 1145
2792.50 1103
2793.00 1036
2793.50 967
2794.00 1119
2794.50 1120
2795.00 1080
2795.50 1145
2795.99 1074
2796.49 1148
2796.99 1128
2797.49 1235
2797.99 1266
2798.49 1224
2798.99 1127
2799.48 1094
2799.98 1048
2800.48 1180
2800.98 1151
2801.48 1057
2801.98 1072
2802.48 1183
2802.98 1168
2803.48 1070
2803.98 1094
2804.48 1183
2804.97 1114
2805.47 1193
2805.97 1167
2806.47 1257
2806.97 1216
2807.47 1235
2807.97 1209
2808.47 1208
2808.97 1305
2809.47 1193
2809.97 1102
2810.47 1238
2810.97 1295
2811.47 1122
2811.97 1076
2812.47 1129
2812.97 1001
2813.47 980
2813.97 1111
2814.47 1044
2814.97 991
2815.47 1004
2815.97 989
2816.47 1020
2816.97 969
2817.47 910
2817.97 993
2818.47 1103
2818.97 996
2819.47 988
2819.98 1232
2820.48 1160
2820.98 1031
2821.48 1001
2821.98 1078
2822.48 1146
2822.98 1124
2823.48 1052
2823.98 1083
2824.48 1078
2824.98 1038
2825.49 1006
2825.99 982
2826.49 1052
2826.99 1071
2827.49 961
2827.99 928
2828.49 996
2828.99 1094
2829.50 1011
2830.00 994
2830.50 1041
2831.00 1028
2831.50 1104
2832.00 1080
2832.51 1110
2833.01 1173
2833.51 1088
2834.01 1073
2834.51 1026
2835.02 1075
2835.52 1125
2836.02 1113
2836.52 1157
2837.02 1031
2837.53 945
2838.03 1033
2838.53 1167
2839.03 1212
2839.54 1030
2840.04 1021
2840.54 987
2841.04 936
2841.55 1026
2842.05 995
2842.55 932
2843.05 1019
2843.56 1103
2844.06 1088
2844.56 1063
2845.07 1034
2845.57 968
2846.07 1045
2846.57 1079
2847.08 1014
2847.58 1064
2848.08 1148
2848.59 1199
2849.09 1083
2849.59 1204
2850.10 1195
2850.60 1290
2851.10 1177
2851.61 1193
2852.11 1190
2852.61 1168
2853.12 1242
2853.62 1207
2854.12 1051
2854.63 1035
2855.13 1098
2855.64 1087
2856.14 1102
2856.64 1008
2857.15 1033
2857.65 1170
2858.16 1068
2858.66 1111
2859.16 1244
2859.67 1020
2860.17 1042
2860.68 1052
2861.18 1035
2861.69 962
2862.19 928
2862.69 960
2863.20 977
2863.70 933
2864.21 1076
2864.71 1132
2865.22 856
2865.72 859
2866.23 918
2866.73 913
2867.24 905
2867.74 954
2868.25 1002
2868.75 978
2869.26 886
2869.76 1078
2870.27 1008
2870.77 899
2871.28 947
2871.78 1180
2872.29 1166
2872.79 1154
2873.30 1094
2873.80 1132
2874.31 1094
2874.81 1125
2875.32 1227
2875.83 1196
2876.33 1195
2876.84 1222
2877.34 1139
2877.85 1169
2878.35 1215
2878.86 1094
2879.37 1140
2879.87 1149
2880.38 1053
2880.88 1163
2881.39 1036
2881.90 978
2882.40 1172
2882.91 1109
2883.41 1111
2883.92 1085
2884.43 1179
2884.93 1212
2885.44 1206
2885.95 1273
2886.45 1076
2886.96 1186
2887.47 1236
2887.97 1148
2888.48 1267
2888.99 1162
2889.49 1399
2890.00 1260
2890.51 1107
2891.01 1102
2891.52 1083
2892.03 1117
2892.54 1145
2893.04 1336
2893.55 1223
2894.06 1209
2894.56 1412
2895.07 1297
2895.58 1313
2896.09 1274
2896.59 1286
2897.10 1461
2897.61 1279
2898.12 1341
2898.62 1364
2899.13 1443
2899.64 1367
2900.15 1211
2900.65 1231
2901.16 1222
2901.67 1266
2902.18 1306
2902.69 1357
2903.19 1329
2903.70 1247
2904.21 1387
2904.72 1379
2905.23 1466
2905.73 1462
2906.24 1372
2906.75 1170
2907.26 1317
2907.77 1398
2908.28 1231
2908.79 1336
2909.29 1178
2909.80 1127
2910.31 1202
2910.82 1191
2911.33 1148
2911.84 1203
2912.35 1007
2912.85 1280
2913.36 1195
2913.87 1179
2914.38 1185
2914.89 1266
2915.40 1277
2915.91 1196
2916.42 1143
2916.93 1121
2917.44 1063
2917.95 1200
2918.45 1167
2918.96 1163
2919.47 1289
2919.98 1375
2920.49 1231
2921.00 1214
2921.51 1253
2922.02 1071
2922.53 1040
2923.04 1032
2923.55 1157
2924.06 1172
2924.57 1160
2925.08 1147
2925.59 1190
2926.10 1189
2926.61 1068
2927.12 1139
2927.63 1122
2928.14 1239
2928.65 1019
2929.16 1070
2929.67 1063
2930.18 982
2930.69 992
2931.20 1015
2931.71 1073
2932.22 1241
2932.73 1172
2933.25 1035
2933.76 1087
2934.27 1008
2934.78 1144
2935.29 1128
2935.80 1094
2936.31 1204
2936.82 1345
2937.33 1277
2937.84 1280
2938.35 1205
2938.87 1105
2939.38 1144
2939.89 1194
2940.40 1372
2940.91 1332
2941.42 1177
2941.93 1051
2942.44 1090
2942.96 1151
2943.47 1132
2943.98 1248
2944.49 1227
2945.00 1141
2945.51 1273
2946.03 1240
2946.54 1173
2947.05 1001
2947.56 1083
2948.07 1159
2948.59 1016
2949.10 1094
2949.61 1066
2950.12 1104
2950.63 1129
2951.15 1066
2951.66 1181
2952.17 1214
2952.68 1080
2953.19 1013
2953.71 1121
2954.22 999
2954.73 1139
2955.24 1131
2955.76 1112
2956.27 1151
2956.78 1163
2957.30 1159
2957.81 1130
2958.32 1076
2958.83 1140
2959.35 1191
2959.86 1183
2960.37 1169
2960.89 1160
2961.40 1255
2961.91 1352
2962.43 1159
2962.94 1223
2963.45 1165
2963.96 1144
2964.48 1305
2964.99 1175
2965.51 1164
2966.02 1265
2966.53 1187
2967.05 1200
2967.56 1188
2968.07 1250
2968.59 1261
2969.10 1141
2969.61 1129
2970.13 1149
2970.64 1206
2971.16 1283
2971.67 1146
2972.18 1147
2972.70 1112
2973.21 1150
2973.73 1080
2974.24 993
2974.75 1194
2975.27 1224
2975.78 1166
2976.30 1213
2976.81 1113
2977.33 1313
2977.84 1258
2978.36 1243
2978.87 1264
2979.38 1118
2979.90 1276
2980.41 1276
2980.93 1283
2981.44 1359
2981.96 1262
2982.47 1339
2982.99 1462
2983.50 1399
2984.02 1391
2984.53 1411
2985.05 1504
2985.56 1576
2986.08 1586
2986.59 1564
2987.11 1635
2987.63 1655
2988.14 1475
2988.66 1662
2989.17 1615
2989.69 1735
2990.20 1693
2990.72 1516
2991.23 1400
2991.75 1551
2992.27 1687
2992.78 1850
2993.30 1695
2993.81 1650
2994.33 1622
2994.84 1710
2995.36 1665
2995.88 1560
2996.39 1568
2996.91 1669
2997.43 1829
2997.94 1794
2998.46 1788
2998.97 1835
2999.49 1798
3000.01 2081
3000.52 2131
3001.04 2047
3001.56 2138
3002.07 2221
3002.59 2493
3003.11 2978
3003.62 3172
3004.14 3649
3004.66 3926
3005.17 3845
3005.69 3945
3006.21 4389
3006.72 3778
3007.24 4037
3007.76 4187
3008.28 3603
3008.79 3127
3009.31 2762
3009.83 2391
3010.34 2249
3010.86 1925
3011.38 1785
3011.90 1520
3012.41 1487
3012.93 1524
3013.45 1547
3013.97 1593
3014.48 1562
3015.00 1605
3015.52 1537
3016.04 1360
3016.56 1453
3017.07 1457
3017.59 1424
3018.11 1559
3018.63 1385
3019.15 1391
3019.66 1228
3020.18 1420
3020.70 1491
3021.22 1500
3021.74 1567
3022.26 1492
3022.77 1553
3023.29 1506
3023.81 1546
3024.33 1570
3024.85 1518
3025.37 1501
3025.88 1509
3026.40 1287
3026.92 1320
3027.44 1328
3027.96 1299
3028.48 1238
3029.00 1269
3029.52 1311
3030.04 1200
3030.55 1346
3031.07 1416
3031.59 1450
3032.11 1305
3032.63 1096
3033.15 1339
3033.67 1330
3034.19 1291
3034.71 1220
3035.23 1286
3035.75 1310
3036.27 1419
3036.79 1289
3037.31 1405
3037.83 1348
3038.35 1162
3038.87 1256
3039.39 1376
3039.91 1301
3040.42 1164
3040.94 1407
3041.46 1357
3041.98 1237
3042.50 1155
3043.03 1149
3043.55 1144
3044.07 1272
3044.59 1334
3045.11 1333
3045.63 1336
3046.15 1148
3046.67 1114
3047.19 1182
3047.71 1279
3048.23 1252
3048.75 1264
3049.27 1349
3049.79 1283
3050.31 1099
3050.83 1148
3051.35 1286
3051.87 1243
3052.39 1177
3052.92 1228
3053.44 1162
3053.96 1254
3054.48 1235
3055.00 1205
3055.52 1321
3056.04 1332
3056.56 1314
3057.09 1202
3057.61 1229
3058.13 1274
3058.65 1192
3059.17 1095
3059.69 1182
3060.21 1158
3060.74 1165
3061.26 1156
3061.78 1145
3062.30 1228
3062.82 1197
3063.34 1150
3063.87 1251
3064.39 1325
3064.91 1315
3065.43 1502
3065.95 1324
3066.48 1348
3067.00 1367
3067.52 1372
3068.04 1351
3068.57 1429
3069.09 1327
3069.61 1356
3070.13 1136
3070.66 1260
3071.18 1313
3071.70 1327
3072.22 1219
3072.75 1223
3073.27 1205
3073.79 1393
3074.31 1510
3074.84 1438
3075.36 1284
3075.88 1406
3076.41 1559
3076.93 1507
3077.45 1497
3077.97 1535
3078.50 1523
3079.02 1507
3079.54 1696
3080.07 1871
3080.59 1897
3081.11 1732
3081.64 1933
3082.16 2142
3082.68 1942
3083.21 1846
3083.73 1682
3084.26 1896
3084.78 1799
3085.30 1724
3085.83 1696
3086.35 1728
3086.87 1790
3087.40 1545
3087.92 1663
3088.45 1670
3088.97 1735
3089.49 1684
3090.02 1541
3090.54 1497
3091.07 1621
3091.59 1500
3092.11 1448
3092.64 1673
3093.16 1657
3093.69 1550
3094.21 1718
3094.74 1808
3095.26 1844
3095.79 1792
3096.31 2021
3096.84 1928
3097.36 1991
3097.89 2060
3098.41 2095
3098.93 2154
3099.46 2449
3099.98 2845
3100.51 3204
3101.03 3912
3101.56 4523
3102.09 5048
3102.61 5746
3103.14 6104
3103.66 6770
3104.19 7026
3104.71 7380
3105.24 6893
3105.76 6392
3106.29 5759
3106.81 5416
3107.34 4205
3107.86 3675
3108.39 3083
3108.92 2825
3109.44 2412
3109.97 2240
3110.49 2206
3111.02 2166
3111.55 2221
3112.07 2224
3112.60 2234
3113.12 1930
3113.65 1813
3114.18 1655
3114.70 1825
3115.23 1829
3115.75 1793
3116.28 1554
3116.81 1481
3117.33 1497
3117.86 1473
3118.39 1538
3118.91 1554
3119.44 1579
3119.97 1473
3120.49 1576
3121.02 1615
3121.55 1682
3122.07 1748
3122.60 1694
3123.13 1603
3123.65 1634
3124.18 1687
3124.71 1557
3125.24 1624
3125.76 1504
3126.29 1572
3126.82 1442
3127.34 1269
3127.87 1371
3128.40 1452
3128.93 1311
3129.45 1323
3129.98 1426
3130.51 1332
3131.04 1298
3131.56 1431
3132.09 1364
3132.62 1337
3133.15 1251
3133.68 1333
3134.20 1426
3134.73 1329
3135.26 1336
3135.79 1365
3136.32 1284
3136.84 1209
3137.37 1194
3137.90 1191
3138.43 1289
3138.96 1364
3139.48 1381
3140.01 1220
3140.54 1332
3141.07 1324
3141.60 1374
3142.13 1272
3142.66 1126
3143.18 1158
3143.71 1322
3144.24 1269
3144.77 1279
3145.30 1265
3145.83 1306
3146.36 1314
3146.89 1293
3147.41 1547
3147.94 1538
3148.47 1533
3149.00 1550
3149.53 1616
3150.06 1691
3150.59 1703
3151.12 1663
3151.65 1498
3152.18 1501
3152.71 1530
3153.24 1505
3153.77 1471
3154.30 1429
3154.82 1302
3155.35 1373
3155.88 1421
3156.41 1415
3156.94 1396
3157.47 1480
3158.00 1514
3158.53 1487
3159.06 1420
3159.59 1464
3160.12 1554
3160.65 1491
3161.18 1454
3161.71 1360
3162.24 1488
3162.77 1551
3163.30 1445
3163.83 1350
3164.37 1377
3164.90 1481
3165.43 1494
3165.96 1247
3166.49 1154
3167.02 1213
3167.55 1215
3168.08 1110
3168.61 1223
3169.14 1200
3169.67 1271
3170.20 1172
3170.73 1385
3171.26 1288
3171.80 1213
3172.33 1268
3172.86 1256
3173.39 1220
3173.92 1365
3174.45 1425
3174.98 1351
3175.51 1368
3176.05 1414
3176.58 1462
3177.11 1532
3177.64 1379
3178.17 1427
3178.70 1328
3179.23 1191
3179.77 1178
3180.30 1268
3180.83 1208
3181.36 1137
3181.89 1226
3182.43 1166
3182.96 1186
3183.49 1200
3184.02 1223
3184.55 1331
3185.09 1339
3185.62 1134
3186.15 1162
3186.68 1185
3187.21 1178
3187.75 1262
3188.28 1256
3188.81 1267
3189.34 1138
3189.88 1194
3190.41 1303
3190.94 1407
3191.47 1247
3192.01 1260
3192.54 1308
3193.07 1369
3193.61 1170
3194.14 1219
3194.67 1389
3195.20 1322
3195.74 1227
3196.27 1225
3196.80 1215
3197.34 1184
3197.87 1290
3198.40 1287
3198.94 1194
3199.47 1201
3200.00 1347
3200.54 1451
3201.07 1433
3201.60 1544
3202.14 1479
3202.67 1393
3203.21 1530
3203.74 1502
3204.27 1310
3204.81 1389
3205.34 1642
3205.87 1532
3206.41 1389
3206.94 1530
3207.48 1474
3208.01 1724
3208.54 1538
3209.08 1676
3209.61 1715
3210.15 1653
3210.68 1740
3211.22 1758
3211.75 1868
3212.28 1948
3212.82 1859
3213.35 1796
3213.89 1849
3214.42 1797
3214.96 1593
3215.49 1548
3216.03 1670
3216.56 1468
3217.10 1446
3217.63 1328
3218.17 1377
3218.70 1326
3219.24 1387
3219.77 1297
3220.31 1288
3220.84 1283
3221.38 1384
3221.91 1508
3222.45 1483
3222.98 1580
3223.52 1708
3224.05 1678
3224.59 1637
3225.12 1665
3225.66 1972
3226.19 1795
3226.73 1817
3227.27 1922
3227.80 1766
3228.34 1858
3228.87 1714
3229.41 1622
3229.94 1616
3230.48 1439
3231.02 1659
3231.55 1673
3232.09 1678
3232.62 1560
3233.16 1667
3233.70 1683
3234.23 1544
3234.77 1580
3235.31 1486
3235.84 1512
3236.38 1651
3236.91 1685
3237.45 1648
3237.99 1803
3238.52 1982
3239.06 1816
3239.60 1568
3240.13 1607
3240.67 1818
3241.21 1897
3241.75 1848
3242.28 1830
3242.82 1734
3243.36 1789
3243.89 1736
3244.43 1908
3244.97 1854
3245.50 1684
3246.04 1880
3246.58 1868
3247.12 1727
3247.65 1979
3248.19 1983
3248.73 2065
3249.27 2006
3249.80 1961
3250.34 2014
3250.88 2000
3251.42 1970
3251.95 2207
3252.49 2015
3253.03 2086
3253.57 2120
3254.11 2178
3254.64 1995
3255.18 2185
3255.72 2045
3256.26 2070
3256.80 2132
3257.33 2371
3257.87 2306
3258.41 2456
3258.95 2467
3259.49 2477
3260.02 2571
3260.56 3058
3261.10 3182
3261.64 3370
3262.18 3618
3262.72 3773
3263.26 3894
3263.79 4407
3264.33 4488
3264.87 4955
3265.41 5154
3265.95 6200
3266.49 5781
3267.03 5981
3267.57 6320
3268.11 6329
3268.64 6049
3269.18 5976
3269.72 5688
3270.26 5064
3270.80 4510
3271.34 3992
3271.88 3668
3272.42 2979
3272.96 2862
3273.50 2801
3274.04 2781
3274.58 2593
3275.12 2554
3275.66 2442
3276.20 2470
3276.74 2517
3277.28 2347
3277.82 2496
3278.36 2517
3278.90 2570
3279.44 2619
3279.98 2422
3280.52 2615
3281.06 2450
3281.60 2370
3282.14 2143
3282.68 2258
3283.22 2500
3283.76 2481
3284.30 2334
3284.84 2395
3285.38 2404
3285.92 2557
3286.46 2444
3287.00 2493
3287.54 2658
3288.08 2532
3288.62 2561
3289.16 2689
3289.70 2546
3290.24 2529
3290.79 2611
3291.33 2660
3291.87 2773
3292.41 2779
3292.95 2872
3293.49 3077
3294.03 3372
3294.57 3536
3295.11 3774
3295.66 3695
3296.20 3610
3296.74 3909
3297.28 4026
3297.82 3943
3298.36 3575
3298.90 3439
3299.45 3438
3299.99 3401
3300.53 3193
3301.07 2843
3301.61 2918
3302.16 3137
3302.70 3187
3303.24 3133
3303.78 3182
3304.32 3108
3304.87 3233
3305.41 3192
3305.95 3001
3306.49 2810
3307.03 2633
3307.58 2866
3308.12 2622
3308.66 2487
3309.20 2214
3309.75 2437
3310.29 2355
3310.83 2267
3311.37 2500
3311.92 2559
3312.46 2585
3313.00 2510
3313.54 2370
3314.09 2440
3314.63 2545
3315.17 2678
3315.72 2703
3316.26 3030
3316.80 3187
3317.35 3230
3317.89 3241
3318.43 3439
3318.97 3278
3319.52 3564
3320.06 3621
3320.60 3941
3321.15 3944
3321.69 3947
3322.23 4042
3322.78 4222
3323.32 3927
3323.87 3683
3324.41 3609
3324.95 3488
3325.50 3658
3326.04 3637
3326.58 3573
3327.13 3190
3327.67 3401
3328.22 3322
3328.76 3205
3329.30 3520
3329.85 3639
3330.39 3863
3330.94 4503
3331.48 5672
3332.03 7031
3332.57 8627
3333.11 10294
3333.66 11661
3334.20 13866
3334.75 16159
3335.29 17825
3335.84 18929
3336.38 20043
3336.93 20426
3337.47 20968
3338.02 20396
3338.56 19619
3339.11 17957
3339.65 16066
3340.20 14618
3340.74 12656
3341.29 11116
3341.83 8837
3342.38 7362
3342.92 5917
3343.47 4923
3344.01 4115
3344.56 3866
3345.10 3418
3345.65 3184
3346.19 2924
3346.74 2988
3347.28 3067
3347.83 2850
3348.38 2654
3348.92 2641
3349.47 2536
3350.01 2403
3350.56 2594
3351.10 2427
3351.65 2334
3352.20 2445
3352.74 2426
3353.29 2538
3353.83 2356
3354.38 2379
3354.93 2368
3355.47 2365
3356.02 2504
3356.56 2267
3357.11 2408
3357.66 2325
3358.20 2335
3358.75 2429
3359.30 2603
3359.84 2440
3360.39 2309
3360.94 2264
3361.48 2427
3362.03 2511
3362.58 2586
3363.12 2565
3363.67 2522
3364.22 2537
3364.76 2345
3365.31 2357
3365.86 2425
3366.41 2576
3366.95 2397
3367.50 2511
3368.05 2451
3368.59 2272
3369.14 2144
3369.69 2345
3370.24 2572
3370.78 2568
3371.33 2642
3371.88 2712
3372.43 2929
3372.97 3008
3373.52 3390
3374.07 3272
3374.62 3327
3375.17 3470
3375.71 3088
3376.26 3110
3376.81 3004
3377.36 2862
3377.91 2657
3378.45 2501
3379.00 2290
3379.55 2090
3380.10 2026
3380.65 1884
3381.19 1779
3381.74 1819
3382.29 1851
3382.84 1809
3383.39 1649
3383.94 1646
3384.49 1552
3385.03 1530
3385.58 1642
3386.13 1694
3386.68 1682
3387.23 1583
3387.78 1550
3388.33 1560
3388.88 1521
3389.42 1657
3389.97 1648
3390.52 1557
3391.07 1443
3391.62 1626
3392.17 1673
3392.72 1628
3393.27 1656
3393.82 1780
3394.37 1687
3394.92 1644
3395.47 1619
3396.02 1694
3396.57 1506
3397.11 1529
3397.66 1747
3398.21 1721
3398.76 1689
3399.31 1787
3399.86 1593
3400.41 1602
3400.96 1664
3401.51 1675
3402.06 1661
3402.61 1556
3403.16 1641
3403.71 1504
3404.26 1480
3404.81 1493
3405.36 1353
3405.91 1361
3406.46 1393
3407.02 1463
3407.57 1355
3408.12 1461
3408.67 1648
3409.22 1576
3409.77 1631
3410.32 1604
3410.87 1684
3411.42 1660
3411.97 1786
3412.52 1698
3413.07 1678
3413.62 1585
3414.17 1759
3414.73 1760
3415.28 1713
3415.83 1621
3416.38 1605
3416.93 1394
3417.48 1636
3418.03 1608
3418.58 1424
3419.14 1519
3419.69 1427
3420.24 1351
3420.79 1474
3421.34 1455
3421.89 1656
3422.44 1512
3423.00 1504
3423.55 1563
3424.10 1617
3424.65 1471
3425.20 1475
3425.76 1584
3426.31 1604
3426.86 1445
3427.41 1526
3427.96 1435
3428.52 1279
3429.07 1534
3429.62 1419
3430.17 1402
3430.72 1368
3431.28 1407
3431.83 1364
3432.38 1431
3432.93 1191
3433.49 1370
3434.04 1391
3434.59 1414
3435.14 1536
3435.70 1429
3436.25 1394
3436.80 1245
3437.36 1367
3437.91 1405
3438.46 1353
3439.01 1430
3439.57 1558
3440.12 1512
3440.67 1480
3441.23 1387
3441.78 1347
3442.33 1292
3442.89 1394
3443.44 1442
3443.99 1282
3444.55 1459
3445.10 1436
3445.65 1304
3446.21 1323
3446.76 1322
3447.31 1214
3447.87 1224
3448.42 1152
3448.98 1263
3449.53 1229
3450.08 1264
3450.64 1345
3451.19 1341
3451.75 1338
3452.30 1360
3452.85 1454
3453.41 1415
3453.96 1515
3454.52 1540
3455.07 1504
3455.62 1457
3456.18 1340
3456.73 1357
3457.29 1389
3457.84 1318
3458.40 1477
3458.95 1502
3459.51 1433
3460.06 1474
3460.62 1470
3461.17 1383
3461.72 1332
3462.28 1405
3462.83 1310
3463.39 1497
3463.94 1554
3464.50 1631
3465.05 1603
3465.61 1507
3466.17 1581
3466.72 1589
3467.28 1564
3467.83 1606
3468.39 1713
3468.94 1627
3469.50 1718
3470.05 1725
3470.61 1737
3471.16 1651
3471.72 1788
3472.27 1841
3472.83 1881
3473.39 1948
3473.94 1941
3474.50 1935
3475.05 1890
3475.61 1736
3476.17 1694
3476.72 1771
3477.28 1745
3477.83 1853
3478.39 1887
3478.95 1873
3479.50 1872
3480.06 1941
3480.61 2025
3481.17 2078
3481.73 2033
3482.28 2071
3482.84 2028
3483.40 2000
3483.95 2165
3484.51 2264
3485.07 2334
3485.62 2148
3486.18 2151
3486.74 2084
3487.29 2354
3487.85 2473
3488.41 2665
3488.97 3271
3489.52 3812
3490.08 4294
3490.64 5004
3491.19 5682
3491.75 6259
3492.31 7004
3492.87 7052
3493.42 7056
3493.98 6976
3494.54 6788
3495.09 6448
3495.65 5913
3496.21 4960
3496.77 4366
3497.33 3797
3497.88 3315
3498.44 2990
3499.00 2868
3499.56 2848
3500.11 2883
3500.67 2787
3501.23 2638
3501.79 2765
3502.35 2908
3502.90 3016
3503.46 3010
3504.02 2821
3504.58 2991
3505.14 3040
3505.70 3371
3506.25 2992
3506.81 3069
3507.37 2951
3507.93 2947
3508.49 2897
3509.05 2573
3509.61 2558
3510.16 2365
3510.72 2232
3511.28 2135
3511.84 2126
3512.40 1900
3512.96 1979
3513.52 1899
3514.08 1701
3514.63 1659
3515.19 1640
3515.75 1548
3516.31 1452
3516.87 1411
3517.43 1385
3517.99 1431
3518.55 1449
3519.11 1602
3519.67 1659
3520.23 1617
3520.79 1651
3521.35 1585
3521.91 1476
3522.47 1604
3523.03 1465
3523.59 1420
3524.15 1498
3524.71 1535
3525.26 1588
3525.82 1331
3526.38 1353
3526.94 1420
3527.50 1437
3528.07 1479
3528.63 1384
3529.19 1371
3529.75 1421
3530.31 1352
3530.87 1403
3531.43 1456
3531.99 1382
3532.55 1386
3533.11 1486
3533.67 1415
3534.23 1492
3534.79 1525
3535.35 1527
3535.91 1553
3536.47 1405
3537.03 1489
3537.59 1360
3538.15 1617
3538.72 1636
3539.28 1471
3539.84 1476
3540.40 1379
3540.96 1318
3541.52 1322
3542.08 1374
3542.64 1345
3543.20 1256
3543.77 1380
3544.33 1351
3544.89 1437
3545.45 1334
3546.01 1312
3546.57 1327
3547.14 1316
3547.70 1417
3548.26 1349
3548.82 1316
3549.38 1373
3549.94 1324
3550.51 1316
3551.07 1426
3551.63 1343
3552.19 1303
3552.75 1218
3553.32 1212
3553.88 1116
3554.44 1184
3555.00 1197
3555.56 1225
3556.13 1192
3556.69 1163
3557.25 1162
3557.81 1200
3558.38 1238
3558.94 1315
3559.50 1347
3560.06 1307
3560.63 1165
3561.19 1251
3561.75 1425
3562.32 1460
3562.88 1439
3563.44 1402
3564.00 1354
3564.57 1339
3565.13 1371
3565.69 1353
3566.26 1312
3566.82 1320
3567.38 1281
3567.95 1262
3568.51 1282
3569.07 1081
3569.64 1139
3570.20 1257
3570.76 1177
3571.33 1102
3571.89 1125
3572.45 999
3573.02 1128
3573.58 1182
3574.15 1178
3574.71 1263
3575.27 1404
3575.84 1436
3576.40 1481
3576.96 1370
3577.53 1317
3578.09 1440
3578.66 1491
3579.22 1447
3579.79 1372
3580.35 1454
3580.91 1375
3581.48 1463
3582.04 1327
3582.61 1374
3583.17 1213
3583.74 1219
3584.30 1233
3584.87 1375
3585.43 1252
3585.99 1183
3586.56 1356
3587.12 1284
3587.69 1225
3588.25 1103
3588.82 1036
3589.38 1096
3589.95 1073
3590.51 1193
3591.08 1329
3591.64 1217
3592.21 1158
3592.77 1140
3593.34 1190
3593.91 1236
3594.47 1292
3595.04 1218
3595.60 1275
3596.17 1174
3596.73 1158
3597.30 1211
3597.86 1207
3598.43 1248
3599.00 1205
3599.56 1302
3600.13 1093
3600.69 1213
3601.26 1191
3601.82 1125
3602.39 1024
3602.96 1133
3603.52 1108
3604.09 1108
3604.65 1190
3605.22 1155
3605.79 1130
3606.35 1106
3606.92 1053
3607.49 995
3608.05 981
3608.62 975
3609.19 1010
3609.75 957
3610.32 1018
3610.89 1076
3611.45 1056
3612.02 1042
3612.59 1100
3613.15 987
3613.72 1099
3614.29 1095
3614.85 1212
3615.42 1120
3615.99 1173
3616.55 1221
3617.12 1259
3617.69 1240
3618.26 1410
3618.82 1460
3619.39 1401
3619.96 1394
3620.53 1309
3621.09 1436
3621.66 1373
3622.23 1357
3622.80 1361
3623.36 1308
3623.93 1135
3624.50 1174
3625.07 1257
3625.63 1197
3626.20 1260
3626.77 1085
3627.34 1154
3627.91 1144
3628.47 1090
3629.04 1108
3629.61 1011
3630.18 1087
3630.75 1085
3631.31 1112
3631.88 1085
3632.45 1111
3633.02 1112
3633.59 1054
3634.16 1077
3634.73 1029
3635.29 1005
3635.86 999
3636.43 1084
3637.00 1127
3637.57 1215
3638.14 1197
3638.71 1091
3639.28 1139
3639.84 1119
3640.41 1188
3640.98 1107
3641.55 1224
3642.12 1347
3642.69 1310
3643.26 1296
3643.83 1296
3644.40 1378
3644.97 1317
3645.54 1228
3646.11 1138
3646.67 1052
3647.24 1106
3647.81 1201
3648.38 1274
3648.95 1229
3649.52 1426
3650.09 1304
3650.66 1389
3651.23 1474
3651.80 1316
3652.37 1352
3652.94 1400
3653.51 1361
3654.08 1305
3654.65 1312
3655.22 1267
3655.79 1185
3656.36 1247
3656.93 1236
3657.50 1206
3658.07 1217
3658.64 1313
3659.21 1232
3659.78 1210
3660.35 1243
3660.93 1230
3661.50 1191
3662.07 1244
3662.64 1225
3663.21 1267
3663.78 1459
3664.35 1381
3664.92 1295
3665.49 1287
3666.06 1222
3666.63 1278
3667.20 1228
3667.78 1445
3668.35 1277
3668.92 1243
3669.49 1322
3670.06 1317
3670.63 1107
3671.20 1189
3671.77 1222
3672.35 1132
3672.92 1089
3673.49 1099
3674.06 1081
3674.63 1191
3675.20 1109
3675.78 1153
3676.35 1274
3676.92 1283
3677.49 1264
3678.06 1271
3678.64 1210
3679.21 1206
3679.78 1197
3680.35 1188
3680.92 1093
3681.50 1148
3682.07 1235
3682.64 1063
3683.21 998
3683.79 1104
3684.36 1054
3684.93 1062
3685.50 1028
3686.07 1114
3686.65 1102
3687.22 1033
3687.79 1010
3688.37 1101
3688.94 1006
3689.51 1044
3690.08 1163
3690.66 1217
3691.23 1144
3691.80 1152
3692.38 1211
3692.95 1173
3693.52 1127
3694.10 1223
3694.67 1041
3695.24 1078
3695.81 1074
3696.39 1061
3696.96 1047
3697.54 1009
3698.11 908
3698.68 1059
3699.26 1132
3699.83 1185
3700.40 1132
3700.98 1020
3701.55 1115
3702.12 1109
3702.70 1097
3703.27 1093
3703.85 1187
3704.42 1068
3704.99 1045
3705.57 1209
3706.14 1150
3706.72 1047
3707.29 1048
3707.86 1181
3708.44 1106
3709.01 948
3709.59 1057
3710.16 1223
3710.74 1215
3711.31 1259
3711.89 1168
3712.46 1152
3713.03 1221
3713.61 1210
3714.18 1251
3714.76 1204
3715.33 1128
3715.91 1231
3716.48 1119
3717.06 1018
3717.63 1121
3718.21 1138
3718.78 1044
3719.36 993
3719.93 1055
3720.51 1114
3721.08 1027
3721.66 986
3722.23 1013
3722.81 1046
3723.39 1141
3723.96 1008
3724.54 892
3725.11 943
3725.69 1007
3726.26 1007
3726.84 1021
3727.41 1047
3727.99 1096
3728.57 1172
3729.14 1222
3729.72 1202
3730.29 1140
3730.87 1086
3731.45 1157
3732.02 1224
3732.60 1186
3733.17 1161
3733.75 1204
3734.33 1207
3734.90 1153
3735.48 1136
3736.06 1245
3736.63 1302
3737.21 1213
3737.79 1144
3738.36 1146
3738.94 1161
3739.52 1138
3740.09 1030
3740.67 1116
3741.25 1036
3741.82 1046
3742.40 1039
3742.98 1073
3743.55 1105
3744.13 968
3744.71 928
3745.28 997
3745.86 1009
3746.44 1102
3747.02 1098
3747.59 1093
3748.17 961
3748.75 998
3749.33 1113
3749.90 1177
3750.48 1072
3751.06 1122
3751.64 1041
3752.21 1166
3752.79 1021
3753.37 1070
3753.95 1118
3754.52 1107
3755.10 1038
3755.68 1010
3756.26 1090
3756.84 1061
3757.41 1066
3757.99 1047
3758.57 1148
3759.15 1140
3759.73 984
3760.31 1153
3760.88 1106
3761.46 1018
3762.04 1037
3762.62 1117
3763.20 1156
3763.78 972
3764.35 1049
3764.93 1102
3765.51 1073
3766.09 1142
3766.67 1045
3767.25 938
3767.83 1115
3768.41 1044
3768.99 1021
3769.56 1056
3770.14 956
3770.72 1047
3771.30 1137
3771.88 1156
3772.46 1021
3773.04 1086
3773.62 1080
3774.20 1044
3774.78 924
3775.36 917
3775.94 1023
3776.52 1032
3777.10 984
3777.67 895
3778.25 937
3778.83 977
3779.41 968
3779.99 1018
3780.57 1067
3781.15 1019
3781.73 999
3782.31 1005
3782.89 949
3783.47 1021
3784.05 1073
3784.63 1017
3785.21 1037
3785.79 1040
3786.37 1043
3786.95 1025
3787.54 1040
3788.12 916
3788.70 975
3789.28 992
3789.86 1010
3790.44 1027
3791.02 1007
3791.60 1043
3792.18 1039
3792.76 1054
3793.34 1189
3793.92 1189
3794.50 1053
3795.08 1078
3795.66 1146
3796.25 1085
3796.83 1057
3797.41 1089
3797.99 1096
3798.57 1054
3799.15 1123
3799.73 1088
3800.31 1239
3800.90 1026
3801.48 931
3802.06 1044
3802.64 1018
3803.22 1100
3803.80 1164
3804.39 1243
3804.97 1112
3805.55 1116
3806.13 1187
3806.71 1137
3807.29 1174
3807.88 1236
3808.46 1204
3809.04 1189
3809.62 1187
3810.20 1199
3810.79 1221
3811.37 1146
3811.95 1115
3812.53 1362
3813.12 1194
3813.70 1296
3814.28 1234
3814.86 1243
3815.45 1156
3816.03 1123
3816.61 1190
3817.19 1024
3817.78 1104
3818.36 1157
3818.94 1120
3819.52 1079
3820.11 1063
3820.69 1042
3821.27 1087
3821.86 1061
3822.44 1013
3823.02 1036
3823.61 1011
3824.19 907
3824.77 955
3825.36 964
3825.94 1028
3826.52 945
3827.11 972
3827.69 1001
3828.27 999
3828.86 1050
3829.44 988
3830.02 1080
3830.61 1176
3831.19 1067
3831.77 960
3832.36 1075
3832.94 1122
3833.53 1045
3834.11 1003
3834.69 1007
3835.28 1030
3835.86 1141
3836.45 1053
3837.03 1124
3837.61 1042
3838.20 900
3838.78 933
3839.37 1027
3839.95 1031
3840.54 1131
3841.12 1085
3841.70 975
3842.29 1059
3842.87 1072
3843.46 990
3844.04 1055
3844.63 939
3845.21 929
3845.80 959
3846.38 994
3846.97 916
3847.55 948
3848.14 1073
3848.72 1179
3849.31 1027
3849.89 881
3850.48 1012
3851.06 1002
3851.65 985
3852.23 965
3852.82 1022
3853.40 1100
3853.99 971
3854.58 970
3855.16 973
3855.75 1061
3856.33 1095
3856.92 1007
3857.50 1073
3858.09 1022
3858.68 1052
3859.26 1119
3859.85 1132
3860.43 1200
3861.02 1205
3861.60 1332
3862.19 1271
3862.78 1155
3863.36 1219
3863.95 1262
3864.54 1244
3865.12 1405
3865.71 1195
3866.29 1176
3866.88 1296
3867.47 1287
3868.05 1194
3868.64 1133
3869.23 1187
3869.81 1163
3870.40 1251
3870.99 1240
3871.57 1160
3872.16 1061
3872.75 1038
3873.33 1003
3873.92 1214
3874.51 1097
3875.10 1103
3875.68 1067
3876.27 1152
3876.86 1080
3877.44 1047
3878.03 1174
3878.62 1221
3879.21 1112
3879.79 1146
3880.38 1063
3880.97 1011
3881.56 1027
3882.14 973
3882.73 994
3883.32 1118
3883.91 1027
3884.49 1069
3885.08 1041
3885.67 1086
3886.26 968
3886.85 1126
3887.43 1083
3888.02 1001
3888.61 1061
3889.20 1168
3889.79 1116
3890.38 1256
3890.96 1252
3891.55 1231
3892.14 1174
3892.73 1141
3893.32 1183
3893.91 1213
3894.49 1199
3895.08 1191
3895.67 1091
3896.26 1097
3896.85 1055
3897.44 1117
3898.03 1075
3898.61 1077
3899.20 1049
3899.79 1080
3900.38 1108
3900.97 1133
3901.56 1103
3902.15 1127
3902.74 1073
3903.33 1188
3903.92 1124
3904.51 928
3905.09 1107
3905.68 1172
3906.27 1067
3906.86 1052
3907.45 1061
3908.04 1019
3908.63 1008
3909.22 1176
3909.81 1232
3910.40 1072
3910.99 979
3911.58 1056
3912.17 1112
3912.76 992
3913.35 1107
3913.94 1046
3914.53 988
3915.12 1030
3915.71 1074
3916.30 1078
3916.89 1037
3917.48 1013
3918.07 986
3918.66 892
3919.25 890
3919.84 1067
3920.43 1149
3921.02 1070
3921.61 1092
3922.20 1033
3922.80 1077
3923.39 1053
3923.98 1026
3924.57 1051
3925.16 1118
3925.75 1032
3926.34 1029
3926.93 1141
3927.52 1062
3928.11 954
3928.70 998
3929.30 962
3929.89 939
3930.48 1013
3931.07 1052
3931.66 1022
3932.25 970
3932.84 902
3933.44 806
3934.03 946
3934.62 926
3935.21 1020
3935.80 1010
3936.39 956
3936.98 1063
3937.58 985
3938.17 966
3938.76 1008
3939.35 1153
3939.94 1068
3940.54 1014
3941.13 1128
3941.72 1108
3942.31 1209
3942.90 1129
3943.50 1096
3944.09 1128
3944.68 1169
3945.27 1239
3945.87 1128
3946.46 1159
3947.05 1171
3947.64 1169
3948.24 1157
3948.83 1066
3949.42 1019
3950.01 1007
3950.61 1013
3951.20 1105
3951.79 1109
3952.39 1013
3952.98 1113
3953.57 1041
3954.16 1067
3954.76 969
3955.35 1071
3955.94 1146
3956.54 1265
3957.13 1115
3957.72 1093
3958.32 1145
3958.91 1177
3959.50 1187
3960.10 1132
3960.69 1132
3961.28 1258
3961.88 1104
3962.47 1131
3963.07 1212
3963.66 1224
3964.25 1296
3964.85 1137
3965.44 1034
3966.03 1073
3966.63 1155
3967.22 1229
3967.82 1228
3968.41 1217
3969.00 1175
3969.60 1252
3970.19 1227
3970.79 1286
3971.38 1161
3971.98 1132
3972.57 1246
3973.17 1136
3973.76 1050
3974.35 1158
3974.95 1109
3975.54 1202
3976.14 1247
3976.73 1090
3977.33 1272
3977.92 1282
3978.52 1289
3979.11 1131
3979.71 1165
3980.30 1229
3980.90 1279
3981.49 1271
3982.09 1281
3982.68 1105
3983.28 1132
3983.87 1256
3984.47 1228
3985.06 1274
3985.66 1190
3986.25 1270
3986.85 1332
3987.45 1363
3988.04 1239
3988.64 1410
3989.23 1330
3989.83 1313
3990.42 1241
3991.02 1318
3991.62 1481
3992.21 1334
3992.81 1378
3993.40 1225
3994.00 1270
3994.60 1423
3995.19 1349
3995.79 1367
3996.38 1353
3996.98 1434
3997.58 1514
3998.17 1584
3998.77 1371
3999.37 1339
3999.96 1412
4000.56 1386
4001.15 1205
4001.75 1310
4002.35 1243
4002.94 1252
4003.54 1228
4004.14 1281
4004.73 1294
4005.33 1283
4005.93 1159
4006.53 1211
4007.12 1065
4007.72 1137
4008.32 1243
4008.91 1296
4009.51 1330
4010.11 1285
4010.71 1139
4011.30 1125
4011.90 1302
4012.50 1166
4013.10 1196
4013.69 1025
4014.29 1154
4014.89 1186
4015.49 1170
4016.08 1258
4016.68 1189
4017.28 1056
4017.88 1111
4018.47 1173
4019.07 1069
4019.67 1105
4020.27 1161
4020.87 1157
4021.46 1206
4022.06 1288
4022.66 1328
4023.26 1233
4023.86 1139
4024.45 1071
4025.05 1215
4025.65 1286
4026.25 1333
4026.85 1398
4027.45 1459
4028.05 1393
4028.64 1552
4029.24 1585
4029.84 1586
4030.44 1531
4031.04 1405
4031.64 1450
4032.24 1561
4032.84 1525
4033.43 1442
4034.03 1461
4034.63 1470
4035.23 1335
4035.83 1318
4036.43 1268
4037.03 1220
4037.63 1082
4038.23 1140
4038.83 1148
4039.43 977
4040.03 1026
4040.63 1040
4041.22 974
4041.82 1073
4042.42 1036
4043.02 1101
4043.62 1091
4044.22 992
4044.82 1019
4045.42 919
4046.02 979
4046.62 1100
4047.22 972
4047.82 998
4048.42 1118
4049.02 1049
4049.62 970
4050.22 1065
4050.82 1122
4051.42 1065
4052.02 1095
4052.62 1138
4053.22 1143
4053.83 1113
4054.43 1024
4055.03 1122
4055.63 1185
4056.23 1058
4056.83 967
4057.43 995
4058.03 1069
4058.63 1050
4059.23 1013
4059.83 1002
4060.43 1021
4061.03 1147
4061.64 991
4062.24 1013
4062.84 1179
4063.44 1156
4064.04 888
4064.64 998
4065.24 994
4065.84 972
4066.45 979
4067.05 1038
4067.65 1110
4068.25 1106
4068.85 1165
4069.45 1076
4070.05 973
4070.66 976
4071.26 1044
4071.86 986
4072.46 1035
4073.06 928
4073.67 984
4074.27 848
4074.87 955
4075.47 902
4076.07 906
4076.68 967
4077.28 879
4077.88 884
4078.48 819
4079.09 971
4079.69 900
4080.29 966
4080.89 1022
4081.50 1050
4082.10 985
4082.70 842
4083.30 858
4083.91 975
4084.51 902
4085.11 963
4085.71 882
4086.32 878
4086.92 868
4087.52 934
4088.13 953
4088.73 1090
4089.33 951
4089.94 956
4090.54 1049
4091.14 950
4091.74 1068
4092.35 1028
4092.95 964
4093.55 930
4094.16 916
4094.76 979
4095.37 1058
4095.97 1023
4096.57 1005
4097.18 1011
4097.78 1081
4098.38 1081
4098.99 1081
4099.59 997
4100.20 991
4100.80 971
4101.40 918
4102.01 923
4102.61 913
4103.22 961
4103.82 1003
4104.42 1068
4105.03 976
4105.63 1042
4106.24 1062
4106.84 1024
4107.45 1027
4108.05 1020
4108.65 984
4109.26 976
4109.86 1012
4110.47 854
4111.07 855
4111.68 1067
4112.28 969
4112.89 900
4113.49 875
4114.10 864
4114.70 945
4115.31 905
4115.91 911
4116.52 939
4117.12 872
4117.73 884
4118.33 889
4118.94 853
4119.54 933
4120.15 1001
4120.75 1006
4121.36 946
4121.97 930
4122.57 957
4123.18 993
4123.78 1077
4124.39 884
4124.99 941
4125.60 991
4126.21 1028
4126.81 1003
4127.42 989
4128.02 983
4128.63 937
4129.24 962
4129.84 995
4130.45 1028
4131.05 1086
4131.66 1000
4132.27 966
4132.87 984
4133.48 978
4134.08 978
4134.69 871
4135.30 921
4135.90 1050
4136.51 1024
4137.12 1098
4137.72 1087
4138.33 1159
4138.94 1094
4139.54 1130
4140.15 1126
4140.76 1209
4141.37 1237
4141.97 1205
4142.58 1064
4143.19 1151
4143.79 1041
4144.40 1119
4145.01 1098
4145.61 1100
4146.22 1155
4146.83 1081
4147.44 1052
4148.04 910
4148.65 1031
4149.26 1034
4149.87 914
4150.47 953
4151.08 942
4151.69 967
4152.30 957
4152.91 902
4153.51 911
4154.12 934
4154.73 966
4155.34 899
4155.94 888
4156.55 1022
4157.16 1033
4157.77 958
4158.38 832
4158.99 938
4159.59 1036
4160.20 932
4160.81 915
4161.42 952
4162.03 947
4162.64 1036
4163.24 1118
4163.85 1062
4164.46 937
4165.07 1036
4165.68 1024
4166.29 1089
4166.90 987
4167.51 995
4168.11 957
4168.72 983
4169.33 1042
4169.94 1073
4170.55 1100
4171.16 1028
4171.77 1080
4172.38 1039
4172.99 962
4173.60 970
4174.21 908
4174.81 1003
4175.42 1087
4176.03 942
4176.64 1060
4177.25 1066
4177.86 1022
4178.47 962
4179.08 998
4179.69 1101
4180.30 1026
4180.91 956
4181.52 1054
4182.13 1026
4182.74 1035
4183.35 985
4183.96 930
4184.57 932
4185.18 944
4185.79 1026
4186.40 1083
4187.01 1008
4187.62 965
4188.23 958
4188.84 925
4189.45 958
4190.06 1006
4190.67 1101
4191.29 1024
4191.90 1033
4192.51 1035
4193.12 1028
4193.73 1139
4194.34 1159
4194.95 1170
4195.56 1098
4196.17 1111
4196.78 1106
4197.39 1050
4198.00 1055
4198.62 984
4199.23 1099
4199.84 1008
4200.45 1037
4201.06 1077
4201.67 1079
4202.28 1119
4202.89 945
4203.51 1031
4204.12 1072
4204.73 1036
4205.34 1021
4205.95 961
4206.56 1027
4207.18 1027
4207.79 1063
4208.40 1031
4209.01 831
4209.62 936
4210.24 977
4210.85 868
4211.46 1040
4212.07 1107
4212.68 1138
4213.30 1099
4213.91 1038
4214.52 1102
4215.13 1032
4215.74 1110
4216.36 1101
4216.97 1071
4217.58 1170
4218.19 1117
4218.81 1123
4219.42 1177
4220.03 1211
4220.65 1113
4221.26 1127
4221.87 1094
4222.48 1141
4223.10 1125
4223.71 1192
4224.32 1155
4224.94 1098
4225.55 1118
4226.16 1223
4226.78 1272
4227.39 1270
4228.00 1084
4228.61 1158
4229.23 1177
4229.84 1218
4230.46 1269
4231.07 1294
4231.68 1355
4232.30 1286
4232.91 1343
4233.52 1449
4234.14 1608
4234.75 1459
4235.36 1542
4235.98 1677
4236.59 1609
4237.21 1480
4237.82 1557
4238.43 1344
4239.05 1435
4239.66 1350
4240.28 1305
4240.89 1140
4241.50 1135
4242.12 1139
4242.73 1102
4243.35 1057
4243.96 949
4244.58 1046
4245.19 1083
4245.81 1128
4246.42 1041
4247.03 1066
4247.65 1176
4248.26 1113
4248.88 1071
4249.49 1142
4250.11 1077
4250.72 1174
4251.34 1138
4251.95 1180
4252.57 1116
4253.18 996
4253.80 1044
4254.41 1067
4255.03 1077
4255.64 1090
4256.26 1004
4256.88 1108
4257.49 1158
4258.11 1127
4258.72 1157
4259.34 1073
4259.95 996
4260.57 1032
4261.18 994
4261.80 1019
4262.42 963
4263.03 919
4263.65 1062
4264.26 1130
4264.88 1255
4265.49 1147
4266.11 1172
4266.73 1065
4267.34 1212
4267.96 1237
4268.58 1321
4269.19 1198
4269.81 1082
4270.42 1006
4271.04 998
4271.66 985
4272.27 1149
4272.89 1096
4273.51 1000
4274.12 1114
4274.74 1039
4275.36 998
4275.97 1053
4276.59 1123
4277.21 1114
4277.82 1048
4278.44 1067
4279.06 980
4279.67 1112
4280.29 1094
4280.91 986
4281.53 964
4282.14 978
4282.76 1018
4283.38 967
4283.99 979
4284.61 903
4285.23 1034
4285.85 1012
4286.46 1006
4287.08 961
4287.70 959
4288.32 1081
4288.93 1089
4289.55 1119
4290.17 1010
4290.79 1044
4291.41 1055
4292.02 1080
4292.64 1053
4293.26 1038
4293.88 1013
4294.50 1086
4295.11 1078
4295.73 1046
4296.35 1067
4296.97 1007
4297.59 947
4298.21 951
4298.82 1025
4299.44 1102
4300.06 1083
4300.68 1017
4301.30 1004
4301.92 1070
4302.53 1039
4303.15 1017
4303.77 1070
4304.39 1054
4305.01 1056
4305.63 1082
4306.25 1096
4306.87 1226
4307.49 1106
4308.10 1134
4308.72 1095
4309.34 1109
4309.96 1137
4310.58 1115
4311.20 1215
4311.82 1081
4312.44 1102
4313.06 1068
4313.68 1142
4314.30 1092
4314.92 1129
4315.54 1151
4316.16 1198
4316.78 1093
4317.40 1069
4318.02 1080
4318.64 1190
4319.26 1198
4319.88 1257
4320.50 1208
4321.11 1154
4321.74 1264
4322.36 1233
4322.98 1223
4323.60 1250
4324.22 1218
4324.84 1359
4325.46 1416
4326.08 1262
4326.70 1213
4327.32 1377
4327.94 1412
4328.56 1421
4329.18 1355
4329.80 1302
4330.42 1279
4331.04 1463
4331.66 1255
4332.28 1391
4332.90 1401
4333.52 1454
4334.15 1550
4334.77 1707
4335.39 1941
4336.01 2037
4336.63 2079
4337.25 2278
4337.87 2344
4338.49 2651
4339.11 2716
4339.74 2383
4340.36 2237
4340.98 2383
4341.60 2373
4342.22 2195
4342.84 2241
4343.46 2300
4344.09 2579
4344.71 2595
4345.33 2750
4345.95 2973
4346.57 3270
4347.19 3597
4347.82 3395
4348.44 3201
4349.06 3568
4349.68 3069
4350.30 3030
4350.93 2872
4351.55 2423
4352.17 2065
4352.79 1939
4353.42 1851
4354.04 1792
4354.66 1588
4355.28 1603
4355.91 1565
4356.53 1560
4357.15 1536
4357.77 1387
4358.40 1421
4359.02 1432
4359.64 1414
4360.26 1366
4360.89 1514
4361.51 1506
4362.13 1523
4362.76 1266
4363.38 1301
4364.00 1387
4364.62 1365
4365.25 1423
4365.87 1358
4366.49 1227
4367.12 1315
4367.74 1463
4368.36 1269
4368.99 1195
4369.61 1199
4370.23 1133
4370.86 1182
4371.48 1183
4372.11 1207
4372.73 1171
4373.35 1129
4373.98 1249
4374.60 1139
4375.22 1145
4375.85 1179
4376.47 1189
4377.10 1234
4377.72 1307
4378.34 1184
4378.97 1189
4379.59 1248
4380.22 1219
4380.84 1165
4381.47 1152
4382.09 1149
4382.71 1228
4383.34 1203
4383.96 1116
4384.59 1169
4385.21 1111
4385.84 1130
4386.46 1221
4387.09 1184
4387.71 1050
4388.34 1019
4388.96 1112
4389.59 1137
4390.21 1092
4390.84 1002
4391.46 981
4392.09 1063
4392.71 1136
4393.34 1030
4393.96 1123
4394.59 1106
4395.21 1013
4395.84 1156
4396.46 1113
4397.09 1037
4397.71 1076
4398.34 1010
4398.96 932
4399.59 1016
4400.22 1035
4400.84 1058
4401.47 1192
4402.09 1087
4402.72 1020
4403.34 1035
4403.97 1070
4404.60 1019
4405.22 1042
4405.85 1116
4406.47 1170
4407.10 1109
4407.73 1051
4408.35 954
4408.98 1053
4409.61 1035
4410.23 1071
4410.86 1043
4411.48 1077
4412.11 1222
4412.74 1130
4413.36 1212
4413.99 1171
4414.62 1294
4415.24 1199
4415.87 1129
4416.50 1126
4417.12 1064
4417.75 1053
4418.38 962
4419.01 1119
4419.63 1024
4420.26 1017
4420.89 1086
4421.51 1207
4422.14 1049
4422.77 1020
4423.40 934
4424.02 1001
4424.65 987
4425.28 953
4425.91 1048
4426.53 902
4427.16 1004
4427.79 1029
4428.42 954
4429.04 947
4429.67 870
4430.30 915
4430.93 952
4431.55 986
4432.18 869
4432.81 890
4433.44 1003
4434.07 1064
4434.69 1016
4435.32 1032
4435.95 1131
4436.58 1133
4437.21 1023
4437.84 1114
4438.46 1114
4439.09 1017
4439.72 1122
4440.35 983
4440.98 981
4441.61 1059
4442.24 1082
4442.86 1077
4443.49 1168
4444.12 951
4444.75 924
4445.38 1072
4446.01 1032
4446.64 1014
4447.27 1039
4447.90 1095
4448.52 1122
4449.15 1071
4449.78 1104
4450.41 1141
4451.04 1098
4451.67 1085
4452.30 1064
4452.93 984
4453.56 1045
4454.19 1048
4454.82 1157
4455.45 1086
4456.08 1091
4456.71 1184
4457.34 1205
4457.97 1084
4458.60 1250
4459.23 1114
4459.86 1113
4460.49 1107
4461.12 1051
4461.75 1014
4462.38 1012
4463.01 804
4463.64 877
4464.27 1004
4464.90 941
4465.53 920
4466.16 914
4466.79 885
4467.42 875
4468.05 988
4468.68 999
4469.31 961
4469.94 1025
4470.57 857
4471.20 775
4471.83 796
4472.46 954
4473.09 1004
4473.72 981
4474.35 1140
4474.99 994
4475.62 926
4476.25 983
4476.88 943
4477.51 866
4478.14 931
4478.77 912
4479.40 1019
4480.03 988
4480.67 998
4481.30 936
4481.93 980
4482.56 918
4483.19 930
4483.82 832
4484.46 884
4485.09 980
4485.72 927
4486.35 1103
4486.98 1133
4487.61 1013
4488.25 1114
4488.88 1043
4489.51 1173
4490.14 1123
4490.77 1197
4491.41 1046
4492.04 1046
4492.67 1044
4493.30 1012
4493.94 894
4494.57 953
4495.20 944
4495.83 955
4496.46 1041
4497.10 1026
4497.73 1033
4498.36 1072
4498.99 1140
4499.63 1248
4500.26 1332
4500.89 1332
4501.53 1330
4502.16 1419
4502.79 1386
4503.42 1496
4504.06 1424
4504.69 1382
4505.32 1367
4505.96 1416
4506.59 1276
4507.22 1290
4507.86 1277
4508.49 1240
4509.12 1149
4509.76 1209
4510.39 1152
4511.02 1123
4511.66 963
4512.29 1006
4512.92 1199
4513.56 1038
4514.19 1066
4514.83 1106
4515.46 1078
4516.09 1113
4516.73 1006
4517.36 958
4517.99 1032
4518.63 884
4519.26 933
4519.90 984
4520.53 952
4521.17 1041
4521.80 907
4522.43 974
4523.07 920
4523.70 806
4524.34 850
4524.97 870
4525.61 872
4526.24 982
4526.88 1075
4527.51 919
4528.14 1027
4528.78 1090
4529.41 1198
4530.05 1135
4530.68 1174
4531.32 1291
4531.95 1193
4532.59 1274
4533.22 1303
4533.86 1254
4534.49 1287
4535.13 1268
4535.76 1177
4536.40 1180
4537.04 1109
4537.67 1104
4538.31 936
4538.94 939
4539.58 946
4540.21 962
4540.85 900
4541.48 1011
4542.12 986
4542.76 1021
4543.39 960
4544.03 1030
4544.66 949
4545.30 952
4545.93 987
4546.57 903
4547.21 947
4547.84 865
4548.48 863
4549.11 897
4549.75 1014
4550.39 962
4551.02 976
4551.66 961
4552.30 973
4552.93 1078
4553.57 1020
4554.21 1049
4554.84 1014
4555.48 985
4556.12 941
4556.75 926
4557.39 919
4558.03 975
4558.66 1013
4559.30 957
4559.94 953
4560.57 885
4561.21 888
4561.85 891
4562.48 941
4563.12 948
4563.76 971
4564.40 1008
4565.03 1058
4565.67 1012
4566.31 946
4566.95 1037
4567.58 1019
4568.22 1010
4568.86 1023
4569.50 1195
4570.13 1058
4570.77 918
4571.41 913
4572.05 980
4572.68 952
4573.32 956
4573.96 999
4574.60 1080
4575.24 943
4575.87 918
4576.51 1029
4577.15 1006
4577.79 933
4578.43 1014
4579.06 1061
4579.70 1029
4580.34 892
4580.98 970
4581.62 976
4582.26 968
4582.90 928
4583.53 1029
4584.17 965
4584.81 1161
4585.45 1113
4586.09 1039
4586.73 928
4587.37 1054
4588.01 1104
4588.64 1215
4589.28 1230
4589.92 1107
4590.56 1109
4591.20 1341
4591.84 1369
4592.48 1324
4593.12 1303
4593.76 1295
4594.40 1239
4595.04 1210
4595.68 1355
4596.31 1279
4596.95 1166
4597.59 1058
4598.23 1112
4598.87 1016
4599.51 958
4600.15 1031
4600.79 1023
4601.43 1085
4602.07 969
4602.71 996
4603.35 1067
4603.99 1044
4604.63 1061
4605.27 980
4605.91 1152
4606.55 1063
4607.19 1038
4607.83 994
4608.47 962
4609.11 993
4609.75 1045
4610.39 1038
4611.03 949
4611.68 960
4612.32 983
4612.96 1014
4613.60 949
4614.24 955
4614.88 1089
4615.52 1082
4616.16 1057
4616.80 1084
4617.44 1120
4618.08 1108
4618.72 1028
4619.36 883
4620.01 910
4620.65 1045
4621.29 1089
4621.93 1153
4622.57 1030
4623.21 937
4623.85 889
4624.50 909
4625.14 912
4625.78 955
4626.42 942
4627.06 750
4627.70 884
4628.34 986
4628.99 876
4629.63 867
4630.27 900
4630.91 915
4631.55 853
4632.20 917
4632.84 878
4633.48 814
4634.12 888
4634.76 932
4635.41 928
4636.05 1117
4636.69 1130
4637.33 1139
4637.98 1015
4638.62 938
4639.26 1071
4639.90 1083
4640.55 1082
4641.19 1147
4641.83 997
4642.47 1015
4643.12 1135
4643.76 1051
4644.40 962
4645.04 952
4645.69 998
4646.33 1003
4646.97 980
4647.62 904
4648.26 921
4648.90 911
4649.55 988
4650.19 983
4650.83 890
4651.48 940
4652.12 928
4652.76 898
4653.41 899
4654.05 936
4654.69 991
4655.34 953
4655.98 947
4656.62 1010
4657.27 927
4657.91 908
4658.55 982
4659.20 821
4659.84 910
4660.49 943
4661.13 988
4661.77 898
4662.42 806
4663.06 875
4663.71 800
4664.35 941
4664.99 913
4665.64 792
4666.28 735
4666.93 867
4667.57 964
4668.22 888
4668.86 883
4669.51 866
4670.15 891
4670.79 903
4671.44 879
4672.08 893
4672.73 882
4673.37 878
4674.02 983
4674.66 955
4675.31 903
4675.95 957
4676.60 932
4677.24 906
4677.89 906
4678.53 968
4679.18 1017
4679.82 1039
4680.47 952
4681.12 1072
4681.76 950
4682.41 979
4683.05 998
4683.70 916
4684.34 922
4684.99 953
4685.63 1016
4686.28 1046
4686.93 1015
4687.57 989
4688.22 997
4688.86 928
4689.51 912
4690.15 915
4690.80 1009
4691.45 934
4692.09 928
4692.74 917
4693.39 1021
4694.03 996
4694.68 1029
4695.32 999
4695.97 934
4696.62 1117
4697.26 1063
4697.91 1108
4698.56 1074
4699.20 1133
4699.85 1183
4700.50 1159
4701.14 1233
4701.79 1132
4702.44 1118
4703.08 1101
4703.73 1003
4704.38 1012
4705.02 1046
4705.67 982
4706.32 988
4706.97 957
4707.61 991
4708.26 1016
4708.91 984
4709.55 1001
4710.20 982
4710.85 1053
4711.50 960
4712.14 1031
4712.79 1032
4713.44 1050
4714.09 987
4714.73 981
4715.38 1011
4716.03 974
4716.68 1089
4717.33 1039
4717.97 1028
4718.62 1042
4719.27 942
4719.92 975
4720.57 936
4721.21 1024
4721.86 1063
4722.51 1074
4723.16 963
4723.81 975
4724.45 886
4725.10 1087
4725.75 1160
4726.40 1048
4727.05 1030
4727.70 1056
4728.35 954
4728.99 881
4729.64 960
4730.29 1001
4730.94 941
4731.59 1020
4732.24 1048
4732.89 960
4733.54 978
4734.19 913
4734.83 972
4735.48 1005
4736.13 933
4736.78 918
4737.43 925
4738.08 985
4738.73 970
4739.38 972
4740.03 960
4740.68 950
4741.33 1035
4741.98 913
4742.63 965
4743.28 899
4743.93 951
4744.58 996
4745.23 1030
4745.87 940
4746.52 941
4747.17 1083
4747.82 1163
4748.47 1212
4749.12 1078
4749.77 1145
4750.42 1234
4751.08 1250
4751.73 1255
4752.38 1312
4753.03 1312
4753.68 1254
4754.33 1392
4754.98 1435
4755.63 1280
4756.28 1124
4756.93 1132
4757.58 1155
4758.23 1123
4758.88 1063
4759.53 1111
4760.18 1008
4760.83 969
4761.48 938
4762.13 1013
4762.79 1032
4763.44 985
4764.09 982
4764.74 933
4765.39 911
4766.04 966
4766.69 1006
4767.34 988
4767.99 1040
4768.65 1040
4769.30 1171
4769.95 1024
4770.60 919
4771.25 892
4771.90 925
4772.56 978
4773.21 982
4773.86 906
4774.51 875
4775.16 1020
4775.81 959
4776.47 1001
4777.12 984
4777.77 907
4778.42 911
4779.07 920
4779.73 991
4780.38 946
4781.03 978
4781.68 928
4782.34 928
4782.99 1016
4783.64 1032
4784.29 1048
4784.94 1096
4785.60 978
4786.25 964
4786.90 1000
4787.56 968
4788.21 1072
4788.86 996
4789.51 959
4790.17 1067
4790.82 1107
4791.47 1018
4792.13 912
4792.78 901
4793.43 932
4794.08 1020
4794.74 1067
4795.39 1092
4796.04 927
4796.70 998
4797.35 1149
4798.00 999
4798.66 1028
4799.31 1073
4799.96 1133
4800.62 1155
4801.27 1166
4801.93 1168
4802.58 1195
4803.23 1136
4803.89 1163
4804.54 1157
4805.19 1163
4805.85 1111
4806.50 1174
4807.16 1068
4807.81 985
4808.46 977
4809.12 1115
4809.77 1108
4810.43 1068
4811.08 965
4811.73 1022
4812.39 1143
4813.04 1174
4813.70 1185
4814.35 1191
4815.01 1207
4815.66 1181
4816.32 1128
4816.97 1160
4817.63 1160
4818.28 1065
4818.94 1146
4819.59 1152
4820.24 1320
4820.90 1250
4821.55 1116
4822.21 1243
4822.86 1273
4823.52 1119
4824.18 1232
4824.83 1278
4825.49 1366
4826.14 1437
4826.80 1395
4827.45 1362
4828.11 1304
4828.76 1402
4829.42 1315
4830.07 1371
4830.73 1372
4831.38 1357
4832.04 1426
4832.70 1480
4833.35 1400
4834.01 1599
4834.66 1499
4835.32 1399
4835.98 1505
4836.63 1697
4837.29 1574
4837.94 1642
4838.60 1833
4839.26 1761
4839.91 1703
4840.57 1629
4841.22 1752
4841.88 1778
4842.54 1821
4843.19 1571
4843.85 1772
4844.51 1972
4845.16 1760
4845.82 1887
4846.48 2123
4847.13 2137
4847.79 2234
4848.45 2404
4849.10 2596
4849.76 2674
4850.42 2720
4851.07 2915
4851.73 2987
4852.39 2943
4853.05 2813
4853.70 2764
4854.36 2648
4855.02 2604
4855.68 2549
4856.33 2604
4856.99 2430
4857.65 2429
4858.30 2847
4858.96 3046
4859.62 3036
4860.28 2794
4860.94 2895
4861.59 2741
4862.25 2607
4862.91 2367
4863.57 2249
4864.22 2422
4864.88 2391
4865.54 2214
4866.20 2182
4866.86 2229
4867.51 2289
4868.17 2205
4868.83 2255
4869.49 2324
4870.15 2389
4870.81 2278
4871.46 2079
4872.12 1948
4872.78 1873
4873.44 1973
4874.10 1895
4874.76 1861
4875.41 1965
4876.07 1992
4876.73 1907
4877.39 1796
4878.05 1828
4878.71 1819
4879.37 1777
4880.03 1815
4880.69 1740
4881.34 1727
4882.00 1754
4882.66 1592
4883.32 1613
4883.98 1615
4884.64 1399
4885.30 1410
4885.96 1399
4886.62 1401
4887.28 1455
4887.94 1476
4888.60 1412
4889.26 1594
4889.92 1640
4890.58 1624
4891.24 1471
4891.89 1524
4892.55 1672
4893.21 1515
4893.87 1388
4894.53 1434
4895.19 1502
4895.85 1240
4896.51 1389
4897.17 1322
4897.83 1422
4898.49 1228
4899.16 1210
4899.82 1281
4900.48 1299
4901.14 1244
4901.80 1277
4902.46 1261
4903.12 1347
4903.78 1325
4904.44 1180
4905.10 1178
4905.76 1236
4906.42 1205
4907.08 1156
4907.74 1224
4908.40 1170
4909.06 1163
4909.72 1127
4910.39 1042
4911.05 1196
4911.71 1197
4912.37 1139
4913.03 1124
4913.69 1180
4914.35 1156
4915.01 1094
4915.68 1141
4916.34 1029
4917.00 984
4917.66 1065
4918.32 1046
4918.98 968
4919.64 1032
4920.31 1165
4920.97 1113
4921.63 1148
4922.29 1092
4922.95 1054
4923.62 1125
4924.28 1058
4924.94 1106
4925.60 1033
4926.26 1041
4926.93 1022
4927.59 1074
4928.25 1040
4928.91 1056
4929.57 979
4930.24 1014
4930.90 1108
4931.56 1049
4932.22 993
4932.89 1051
4933.55 1057
4934.21 1050
4934.87 958
4935.54 1043
4936.20 965
4936.86 986
4937.53 950
4938.19 913
4938.85 989
4939.51 1026
4940.18 950
4940.84 854
4941.50 1042
4942.17 970
4942.83 994
4943.49 981
4944.16 959
4944.82 1097
4945.48 1126
4946.15 1036
4946.81 1051
4947.47 990
4948.14 959
4948.80 1039
4949.46 995
4950.13 866
4950.79 889
4951.45 868
4952.12 1028
4952.78 980
4953.45 968
4954.11 944
4954.77 1030
4955.44 967
4956.10 995
4956.77 1035
4957.43 992
4958.09 991
4958.76 1011
4959.42 966
4960.09 899
4960.75 986
4961.42 1056
4962.08 1008
4962.75 1052
4963.41 1013
4964.07 1175
4964.74 1205
4965.40 1138
4966.07 1050
4966.73 1003
4967.40 1044
4968.06 1069
4968.73 1034
4969.39 1050
4970.06 1121
4970.72 854
4971.39 927
4972.05 1035
4972.72 928
4973.38 957
4974.05 1047
4974.71 1009
4975.38 1026
4976.05 968
4976.71 1037
4977.38 1069
4978.04 1019
4978.71 961
4979.37 973
4980.04 1013
4980.70 1039
4981.37 1087
4982.04 952
4982.70 960
4983.37 904
4984.03 925
4984.70 862
4985.37 919
4986.03 894
4986.70 1008
4987.36 1023
4988.03 1049
4988.70 1054
4989.36 942
4990.03 1027
4990.70 1110
4991.36 1137
4992.03 1197
4992.69 1154
4993.36 1144
4994.03 1052
4994.69 1038
4995.36 1101
4996.03 1078
4996.69 941
4997.36 999
4998.03 843
4998.70 815
4999.36 910
5000.03 863
5000.70 859
5001.36 876
5002.03 884
5002.70 880
5003.37 830
5004.03 813
5004.70 927
5005.37 907
5006.03 920
5006.70 907
5007.37 909
5008.04 1014
5008.70 887
5009.37 956
5010.04 1040
5010.71 894
5011.38 892
5012.04 901
5012.71 898
5013.38 962
5014.05 921
5014.72 956
5015.38 924
5016.05 891
5016.72 949
5017.39 937
5018.06 986
5018.72 943
5019.39 974
5020.06 1045
5020.73 940
5021.40 944
5022.07 909
5022.73 852
5023.40 886
5024.07 867
5024.74 859
5025.41 1006
5026.08 989
5026.75 1007
5027.42 1023
5028.08 1001
5028.75 892
5029.42 960
5030.09 874
5030.76 897
5031.43 939
5032.10 1013
5032.77 1038
5033.44 907
5034.11 974
5034.78 915
5035.45 932
5036.11 879
5036.78 835
5037.45 785
5038.12 821
5038.79 853
5039.46 876
5040.13 884
5040.80 952
5041.47 1004
5042.14 905
5042.81 923
5043.48 904
5044.15 871
5044.82 906
5045.49 801
5046.16 840
5046.83 825
5047.50 899
5048.17 900
5048.84 931
5049.51 765
5050.18 796
5050.85 932
5051.52 872
5052.19 903
5052.86 863
5053.54 878
5054.21 814
5054.88 842
5055.55 934
5056.22 940
5056.89 816
5057.56 848
5058.23 847
5058.90 793
5059.57 905
5060.24 917
5060.91 892
5061.59 952
5062.26 924
5062.93 913
5063.60 900
5064.27 880
5064.94 961
5065.61 904
5066.28 877
5066.96 839
5067.63 888
5068.30 860
5068.97 888
5069.64 851
5070.31 859
5070.99 852
5071.66 852
5072.33 887
5073.00 882
5073.67 887
5074.35 879
5075.02 1084
5075.69 901
5076.36 878
5077.03 983
5077.71 918
5078.38 970
5079.05 973
5079.72 995
5080.39 903
5081.07 947
5081.74 1101
5082.41 1102
5083.08 1047
5083.76 1030
5084.43 978
5085.10 872
5085.78 1021
5086.45 924
5087.12 910
5087.79 933
5088.47 940
5089.14 1126
5089.81 1064
5090.49 1056
5091.16 1118
5091.83 1133
5092.51 1129
5093.18 1078
5093.85 1053
5094.52 1122
5095.20 1081
5095.87 1075
5096.54 1160
5097.22 1060
5097.89 1028
5098.57 1096
5099.24 993
5099.91 1027
5100.59 931
5101.26 869
5101.93 960
5102.61 1038
5103.28 958
5103.96 947
5104.63 992
5105.30 978
5105.98 942
5106.65 917
5107.33 939
5108.00 964
5108.67 928
5109.35 942
5110.02 995
5110.70 950
5111.37 928
5112.05 920
5112.72 881
5113.40 904
5114.07 837
5114.74 782
5115.42 818
5116.09 817
5116.77 801
5117.44 832
5118.12 909
5118.79 884
5119.47 829
5120.14 888
5120.82 862
5121.49 971
5122.17 909
5122.84 835
5123.52 810
5124.19 1060
5124.87 949
5125.54 938
5126.22 961
5126.90 879
5127.57 966
5128.25 1052
5128.92 1010
5129.60 943
5130.27 924
5130.95 847
5131.62 863
5132.30 918
5132.98 890
5133.65 968
5134.33 954
5135.00 848
5135.68 790
5136.36 955
5137.03 951
5137.71 859
5138.38 888
5139.06 857
5139.74 927
5140.41 768
5141.09 833
5141.77 857
5142.44 801
5143.12 825
5143.80 929
5144.47 831
5145.15 906
5145.83 918
5146.50 844
5147.18 793
5147.86 702
5148.53 722
5149.21 812
5149.89 764
5150.56 847
5151.24 879
5151.92 897
5152.60 846
5153.27 797
5153.95 811
5154.63 817
5155.30 883
5155.98 920
5156.66 854
5157.34 870
5158.01 847
5158.69 798
5159.37 810
5160.05 880
5160.72 939
5161.40 861
5162.08 802
5162.76 902
5163.44 921
5164.11 957
5164.79 931
5165.47 801
5166.15 816
5166.83 852
5167.50 863
5168.18 811
5168.86 815
5169.54 800
5170.22 786
5170.89 782
5171.57 776
5172.25 811
5172.93 881
5173.61 848
5174.29 860
5174.97 733
5175.64 701
5176.32 817
5177.00 747
5177.68 840
5178.36 897
5179.04 892
5179.72 938
5180.40 902
5181.08 950
5181.75 859
5182.43 824
5183.11 894
5183.79 1038
5184.47 938
5185.15 836
5185.83 918
5186.51 840
5187.19 780
5187.87 772
5188.55 810
5189.23 851
5189.91 770
5190.59 727
5191.27 774
5191.95 825
5192.63 800
5193.31 954
5193.98 808
5194.66 848
5195.34 760
5196.02 875
5196.70 869
5197.38 856
5198.07 770
5198.75 724
5199.43 775
5200.11 766
5200.79 793
5201.47 778
5202.15 756
5202.83 766
5203.51 829
5204.19 843
5204.87 759
5205.55 772
5206.23 693
5206.91 930
5207.59 932
5208.27 781
5208.95 854
5209.63 864
5210.31 801
5211.00 848
5211.68 791
5212.36 833
5213.04 792
5213.72 912
5214.40 952
5215.08 898
5215.76 1013
5216.45 925
5217.13 932
5217.81 891
5218.49 860
5219.17 879
5219.85 967
5220.53 885
5221.22 859
5221.90 885
5222.58 824
5223.26 855
5223.94 893
5224.62 969
5225.31 954
5225.99 886
5226.67 866
5227.35 793
5228.03 933
5228.72 853
5229.40 840
5230.08 917
5230.76 903
5231.45 862
5232.13 816
5232.81 752
5233.49 783
5234.18 849
5234.86 835
5235.54 769
5236.22 830
5236.91 820
5237.59 777
5238.27 832
5238.95 897
5239.64 912
5240.32 957
5241.00 851
5241.69 960
5242.37 934
5243.05 886
5243.73 887
5244.42 914
5245.10 832
5245.78 804
5246.47 865
5247.15 851
5247.83 924
5248.52 919
5249.20 830
5249.88 874
5250.57 844
5251.25 898
5251.94 876
5252.62 809
5253.30 857
5253.99 933
5254.67 912
5255.35 820
5256.04 880
5256.72 852
5257.41 778
5258.09 798
5258.77 828
5259.46 704
5260.14 861
5260.83 845
5261.51 773
5262.20 891
5262.88 902
5263.56 891
5264.25 859
5264.93 803
5265.62 943
5266.30 951
5266.99 829
5267.67 865
5268.36 940
5269.04 1000
5269.73 856
5270.41 879
5271.10 870
5271.78 905
5272.47 816
5273.15 956
5273.84 901
5274.52 872
5275.21 822
5275.89 826
5276.58 852
5277.26 833
5277.95 792
5278.63 782
5279.32 788
5280.00 842
5280.69 907
5281.37 826
5282.06 871
5282.75 851
5283.43 811
5284.12 868
5284.80 800
5285.49 954
5286.17 887
5286.86 794
5287.55 735
5288.23 744
5288.92 815
5289.60 830
5290.29 831
5290.98 821
5291.66 798
5292.35 770
5293.04 804
5293.72 836
5294.41 874
5295.10 879
5295.78 871
5296.47 807
5297.15 882
5297.84 928
5298.53 912
5299.21 857
5299.90 986
5300.59 982
5301.28 926
5301.96 1025
5302.65 998
5303.34 946
5304.02 1039
5304.71 1053
5305.40 950
5306.08 1051
5306.77 997
5307.46 933
5308.15 926
5308.83 1014
5309.52 913
5310.21 978
5310.90 933
5311.58 1046
5312.27 924
5312.96 953
5313.65 995
5314.33 958
5315.02 882
5315.71 907
5316.40 942
5317.09 998
5317.77 1023
5318.46 931
5319.15 1031
5319.84 1007
5320.53 1056
5321.21 1085
5321.90 1161
5322.59 1044
5323.28 1054
5323.97 904
5324.65 866
5325.34 920
5326.03 840
5326.72 767
5327.41 788
5328.10 772
5328.79 786
5329.47 836
5330.16 893
5330.85 851
5331.54 784
5332.23 873
5332.92 880
5333.61 919
5334.30 939
5334.99 808
5335.67 775
5336.36 781
5337.05 822
5337.74 858
5338.43 913
5339.12 892
5339.81 895
5340.50 923
5341.19 919
5341.88 918
5342.57 886
5343.26 918
5343.95 903
5344.64 963
5345.33 963
5346.02 1053
5346.71 892
5347.40 927
5348.09 989
5348.78 1049
5349.47 1079
5350.16 1100
5350.85 1094
5351.54 987
5352.23 1012
5352.92 1143
5353.61 1033
5354.30 929
5354.99 973
5355.68 942
5356.37 909
5357.06 954
5357.75 958
5358.44 962
5359.13 854
5359.82 829
5360.51 853
5361.20 902
5361.89 920
5362.58 897
5363.27 924
5363.97 909
5364.66 857
5365.35 805
5366.04 814
5366.73 847
5367.42 900
5368.11 803
5368.80 823
5369.49 854
5370.19 959
5370.88 960
5371.57 928
5372.26 782
5372.95 814
5373.64 832
5374.33 944
5375.03 765
5375.72 773
5376.41 816
5377.10 827
5377.79 887
5378.49 916
5379.18 866
5379.87 848
5380.56 839
5381.25 840
5381.95 797
5382.64 835
5383.33 805
5384.02 773
5384.71 793
5385.41 799
5386.10 818
5386.79 892
5387.48 776
5388.18 868
5388.87 901
5389.56 889
5390.25 899
5390.95 863
5391.64 994
5392.33 985
5393.02 968
5393.72 835
5394.41 854
5395.10 930
5395.80 832
5396.49 830
5397.18 872
5397.88 819
5398.57 828
5399.26 866
5399.95 795
5400.65 838
5401.34 846
5402.03 890
5402.73 902
5403.42 855
5404.12 853
5404.81 778
5405.50 833
5406.20 886
5406.89 903
5407.58 909
5408.28 911
5408.97 833
5409.66 930
5410.36 951
5411.05 915
5411.75 869
5412.44 803
5413.13 806
5413.83 888
5414.52 914
5415.22 890
5415.91 890
5416.61 1015
5417.30 980
5417.99 939
5418.69 1001
5419.38 966
5420.08 915
5420.77 928
5421.47 941
5422.16 894
5422.86 911
5423.55 936
5424.25 990
5424.94 925
5425.64 978
5426.33 939
5427.03 986
5427.72 940
5428.42 896
5429.11 919
5429.81 895
5430.50 903
5431.20 987
5431.89 953
5432.59 966
5433.28 993
5433.98 985
5434.67 939
5435.37 962
5436.06 1064
5436.76 1055
5437.46 1050
5438.15 997
5438.85 1053
5439.54 1070
5440.24 952
5440.93 1001
5441.63 1163
5442.33 1131
5443.02 1136
5443.72 1159
5444.41 1211
5445.11 1250
5445.81 1292
5446.50 1273
5447.20 1350
5447.90 1379
5448.59 1350
5449.29 1398
5449.98 1340
5450.68 1313
5451.38 1186
5452.07 1184
5452.77 1242
5453.47 1196
5454.16 1032
5454.86 1181
5455.56 1218
5456.25 1136
5456.95 1167
5457.65 1089
5458.35 1052
5459.04 1129
5459.74 1299
5460.44 1136
5461.13 1163
5461.83 1232
5462.53 1281
5463.23 1326
5463.92 1239
5464.62 1248
5465.32 1343
5466.02 1310
5466.71 1184
5467.41 1308
5468.11 1247
5468.81 1332
5469.50 1277
5470.20 1263
5470.90 1363
5471.60 1376
5472.29 1404
5472.99 1456
5473.69 1380
5474.39 1305
5475.09 1388
5475.78 1462
5476.48 1569
5477.18 1506
5477.88 1668
5478.58 1852
5479.28 2068
5479.97 2074
5480.67 2173
5481.37 2275
5482.07 2312
5482.77 2289
5483.47 2238
5484.17 2047
5484.86 2124
5485.56 2053
5486.26 1730
5486.96 1790
5487.66 1691
5488.36 1718
5489.06 1765
5489.76 1734
5490.45 1768
5491.15 1670
5491.85 1700
5492.55 1773
5493.25 1678
5493.95 1827
5494.65 1831
5495.35 1872
5496.05 1784
5496.75 1822
5497.45 2035
5498.15 2277
5498.85 2507
5499.55 2893
5500.25 2893
5500.95 2925
5501.65 3196
5502.35 3306
5503.04 3317
5503.74 3329
5504.44 2984
5505.14 2855
5505.84 2453
5506.54 2226
5507.24 1955
5507.94 1826
5508.65 1761
5509.35 1751
5510.05 1694
5510.75 1668
5511.45 1494
5512.15 1573
5512.85 1431
5513.55 1475
5514.25 1456
5514.95 1317
5515.65 1330
5516.35 1407
5517.05 1401
5517.75 1482
5518.45 1444
5519.15 1350
5519.85 1310
5520.56 1320
5521.26 1301
5521.96 1233
5522.66 1347
5523.36 1244
5524.06 1323
5524.76 1292
5525.46 1278
5526.16 1252
5526.87 1173
5527.57 1177
5528.27 1096
5528.97 1228
5529.67 1137
5530.37 1190
5531.07 1231
5531.78 1121
5532.48 1210
5533.18 1126
5533.88 1125
5534.58 1106
5535.29 1181
5535.99 1161
5536.69 1101
5537.39 1078
5538.09 1090
5538.80 967
5539.50 984
5540.20 1026
5540.90 1063
5541.60 963
5542.31 1008
5543.01 999
5543.71 982
5544.41 902
5545.12 1074
5545.82 1007
5546.52 977
5547.22 952
5547.93 952
5548.63 1035
5549.33 1001
5550.04 1081
5550.74 1089
5551.44 997
5552.14 1077
5552.85 1087
5553.55 1042
5554.25 968
5554.96 962
5555.66 894
5556.36 1005
5557.07 929
5557.77 967
5558.47 890
5559.18 939
5559.88 1032
5560.58 972
5561.29 967
5561.99 915
5562.69 989
5563.40 978
5564.10 965
5564.80 956
5565.51 973
5566.21 1132
5566.92 1009
5567.62 991
5568.32 1048
5569.03 1024
5569.73 954
5570.44 903
5571.14 986
5571.84 925
5572.55 930
5573.25 879
5573.96 1040
5574.66 947
5575.37 935
5576.07 905
5576.78 980
5577.48 917
5578.18 943
5578.89 914
5579.59 929
5580.30 953
5581.00 893
5581.71 917
5582.41 991
5583.12 1013
5583.82 909
5584.53 933
5585.23 854
5585.94 884
5586.64 888
5587.35 921
5588.05 968
5588.76 889
5589.46 812
5590.17 886
5590.88 846
5591.58 905
5592.29 917
5592.99 837
5593.70 814
5594.40 922
5595.11 894
5595.81 852
5596.52 907
5597.23 878
5597.93 875
5598.64 838
5599.34 860
5600.05 828
5600.76 913
5601.46 938
5602.17 805
5602.87 852
5603.58 872
5604.29 861
5604.99 779
5605.70 831
5606.41 824
5607.11 856
5607.82 976
5608.52 915
5609.23 873
5609.94 873
5610.64 825
5611.35 964
5612.06 956
5612.76 856
5613.47 896
5614.18 824
5614.89 818
5615.59 867
5616.30 818
5617.01 929
5617.71 959
5618.42 813
5619.13 765
5619.84 863
5620.54 944
5621.25 854
5621.96 922
5622.66 834
5623.37 886
5624.08 942
5624.79 912
5625.49 824
5626.20 819
5626.91 886
5627.62 969
5628.33 925
5629.03 963
5629.74 938
5630.45 915
5631.16 931
5631.87 903
5632.57 850
5633.28 819
5633.99 915
5634.70 887
5635.41 872
5636.11 838
5636.82 895
5637.53 869
5638.24 910
5638.95 909
5639.66 874
5640.36 854
5641.07 924
5641.78 942
5642.49 869
5643.20 967
5643.91 971
5644.62 815
5645.33 856
5646.03 951
5646.74 966
5647.45 912
5648.16 868
5648.87 910
5649.58 871
5650.29 782
5651.00 946
5651.71 934
5652.42 907
5653.13 912
5653.84 960
5654.54 1050
5655.25 1156
5655.96 1113
5656.67 1120
5657.38 1220
5658.09 1287
5658.80 1170
5659.51 1179
5660.22 1178
5660.93 1118
5661.64 1044
5662.35 937
5663.06 997
5663.77 923
5664.48 840
5665.19 946
5665.90 965
5666.61 906
5667.32 890
5668.03 852
5668.74 970
5669.45 1012
5670.16 1084
5670.87 987
5671.58 909
5672.29 904
5673.01 876
5673.72 833
5674.43 867
5675.14 971
5675.85 931
5676.56 940
5677.27 944
5677.98 840
5678.69 828
5679.40 830
5680.11 879
5680.82 857
5681.54 831
5682.25 841
5682.96 864
5683.67 901
5684.38 883
5685.09 906
5685.80 916
5686.51 906
5687.23 970
5687.94 899
5688.65 856
5689.36 876
5690.07 803
5690.78 837
5691.50 823
5692.21 818
5692.92 839
5693.63 831
5694.34 898
5695.06 907
5695.77 895
5696.48 785
5697.19 795
5697.90 782
5698.62 866
5699.33 806
5700.04 765
5700.75 825
5701.46 904
5702.18 854
5702.89 815
5703.60 791
5704.31 917
5705.03 930
5705.74 868
5706.45 828
5707.17 861
5707.88 863
5708.59 897
5709.30 852
5710.02 800
5710.73 805
5711.44 848
5712.16 770
5712.87 738
5713.58 841
5714.30 843
5715.01 862
5715.72 855
5716.43 837
5717.15 775
5717.86 823
5718.58 739
5719.29 732
5720.00 821
5720.72 890
5721.43 916
5722.14 804
5722.86 905
5723.57 860
5724.28 812
5725.00 827
5725.71 795
5726.43 854
5727.14 982
5727.85 942
5728.57 856
5729.28 842
5730.00 972
5730.71 909
5731.42 886
5732.14 929
5732.85 939
5733.57 858
5734.28 804
5735.00 896
5735.71 928
5736.43 891
5737.14 987
5737.85 888
5738.57 874
5739.28 856
5740.00 869
5740.71 831
5741.43 829
5742.14 820
5742.86 978
5743.57 910
5744.29 936
5745.00 883
5745.72 742
5746.43 746
5747.15 813
5747.86 947
5748.58 959
5749.30 899
5750.01 868
5750.73 785
5751.44 767
5752.16 752
5752.87 804
5753.59 816
5754.30 862
5755.02 834
5755.74 807
5756.45 819
5757.17 873
5757.88 822
5758.60 887
5759.31 804
5760.03 816
5760.75 809
5761.46 880
5762.18 716
5762.90 837
5763.61 874
5764.33 792
5765.04 772
5765.76 690
5766.48 829
5767.19 834
5767.91 840
5768.63 835
5769.34 896
5770.06 871
5770.78 920
5771.49 874
5772.21 937
5772.93 984
5773.64 870
5774.36 839
5775.08 898
5775.79 882
5776.51 868
5777.23 778
5777.95 749
5778.66 839
5779.38 928
5780.10 903
5780.81 901
5781.53 964
5782.25 957
5782.97 967
5783.68 972
5784.40 890
5785.12 809
5785.84 801
5786.55 812
5787.27 827
5787.99 862
5788.71 836
5789.43 842
5790.14 866
5790.86 877
5791.58 890
5792.30 926
5793.02 899
5793.73 830
5794.45 778
5795.17 856
5795.89 1005
5796.61 976
5797.33 904
5798.04 1028
5798.76 1020
5799.48 1016
5800.20 1084
5800.92 1134
5801.64 1129
5802.36 1194
5803.07 1220
5803.79 1182
5804.51 1268
5805.23 1260
5805.95 1199
5806.67 1192
5807.39 1021
5808.11 1058
5808.82 1017
5809.54 996
5810.26 1009
5810.98 872
5811.70 900
5812.42 978
5813.14 945
5813.86 977
5814.58 1024
5815.30 1038
5816.02 888
5816.74 900
5817.46 995
5818.18 1010
5818.90 979
5819.62 1026
5820.34 1033
5821.06 1049
5821.78 1028
5822.50 1044
5823.22 1135
5823.94 1056
5824.66 968
5825.38 1000
5826.10 1063
5826.82 1042
5827.54 1021
5828.26 980
5828.98 958
5829.70 1012
5830.42 1005
5831.14 929
5831.86 986
5832.58 954
5833.30 970
5834.02 932
5834.74 989
5835.46 1033
5836.18 951
5836.90 916
5837.62 908
5838.34 1032
5839.07 959
5839.79 995
5840.51 985
5841.23 1020
5841.95 1039
5842.67 933
5843.39 949
5844.11 1062
5844.83 1064
5845.56 955
5846.28 952
5847.00 978
5847.72 987
5848.44 1010
5849.16 1034
5849.88 1093
5850.61 1085
5851.33 1113
5852.05 873
5852.77 964
5853.49 980
5854.22 1074
5854.94 1094
5855.66 1102
5856.38 1118
5857.10 1039
5857.83 1042
5858.55 1001
5859.27 965
5859.99 1015
5860.71 999
5861.44 955
5862.16 1058
5862.88 970
5863.60 1010
5864.33 943
5865.05 917
5865.77 953
5866.49 989
5867.22 1074
5867.94 1060
5868.66 986
5869.38 1077
5870.11 1090
5870.83 1030
5871.55 1111
5872.28 1131
5873.00 1074
5873.72 958
5874.45 954
5875.17 1057
5875.89 1064
5876.62 1069
5877.34 1176
5878.06 1196
5878.79 1052
5879.51 972
5880.23 984
5880.96 1012
5881.68 1052
5882.40 1089
5883.13 1090
5883.85 1037
5884.57 1057
5885.30 1129
5886.02 1294
5886.75 1340
5887.47 1174
5888.19 1248
5888.92 1294
5889.64 1253
5890.37 1254
5891.09 1204
5891.81 1139
5892.54 1207
5893.26 1163
5893.99 1199
5894.71 1160
5895.44 1130
5896.16 1158
5896.88 1086
5897.61 1086
5898.33 1182
5899.06 1243
5899.78 1272
5900.51 1214
5901.23 1284
5901.96 1239
5902.68 1224
5903.41 1324
5904.13 1300
5904.86 1272
5905.58 1359
5906.31 1342
5907.03 1354
5907.76 1315
5908.48 1313
5909.21 1311
5909.93 1390
5910.66 1451
5911.38 1451
5912.11 1461
5912.83 1479
5913.56 1481
5914.29 1449
5915.01 1443
5915.74 1494
5916.46 1579
5917.19 1549
5917.91 1463
5918.64 1558
5919.37 1547
5920.09 1537
5920.82 1532
5921.54 1593
5922.27 1542
5923.00 1521
5923.72 1554
5924.45 1620
5925.17 1660
5925.90 1650
5926.63 1731
5927.35 1752
5928.08 1701
5928.81 1768
5929.53 1838
5930.26 1834
5930.99 1762
5931.71 1865
5932.44 1872
5933.17 1843
5933.89 1904
5934.62 1954
5935.35 2084
5936.07 2142
5936.80 2065
5937.53 2154
5938.25 2118
5938.98 2110
5939.71 2146
5940.44 2212
5941.16 2236
5941.89 2267
5942.62 2257
5943.35 2269
5944.07 2292
5944.80 2384
5945.53 2570
5946.26 2663
5946.98 2588
5947.71 2548
5948.44 2538
5949.17 2679
5949.89 2738
5950.62 2754
5951.35 2832
5952.08 3014
5952.80 3254
5953.53 3154
5954.26 3205
5954.99 3164
5955.72 3231
5956.45 3240
5957.17 3205
5957.90 3226
5958.63 3186
5959.36 3303
5960.09 3263
5960.82 3296
5961.54 3309
5962.27 3298
5963.00 3375
5963.73 3375
5964.46 3532
5965.19 3661
5965.92 4012
5966.64 4281
5967.37 4579
5968.10 4524
5968.83 4779
5969.56 4571
5970.29 4757
5971.02 4766
5971.75 4646
5972.48 4385
5973.21 4146
5973.93 4384
5974.66 4327
5975.39 4228
5976.12 4305
5976.85 4016
5977.58 3965
5978.31 4354
5979.04 4394
5979.77 4287
5980.50 4409
5981.23 4880
5981.96 4877
5982.69 4878
5983.42 4869
5984.15 4926
5984.88 4983
5985.61 4743
5986.34 5034
5987.07 4845
5987.80 4908
5988.53 5095
5989.26 4930
5989.99 4799
5990.72 4870
5991.45 5044
5992.18 5133
5992.91 5190
5993.64 5481
5994.37 5173
5995.10 5203
5995.83 5609
5996.56 5484
5997.29 5535
5998.02 5529
5998.75 5626
5999.49 5926
6000.22 5844
6000.95 5754
6001.68 5774
6002.41 5569
6003.14 5453
6003.87 5253
6004.60 5271
6005.33 5095
6006.06 5286
6006.80 5171
6007.53 5278
6008.26 5623
6008.99 5945
6009.72 6580
6010.45 7262
6011.18 8326
6011.92 9952
6012.65 11490
6013.38 12703
6014.11 13958
6014.84 14790
6015.57 15162
6016.31 15177
6017.04 14544
6017.77 14336
6018.50 12960
6019.23 11717
6019.97 10295
6020.70 8884
6021.43 7606
6022.16 6626
6022.89 5696
6023.63 4937
6024.36 4559
6025.09 4354
6025.82 3969
6026.56 3733
6027.29 3672
6028.02 3470
6028.75 3565
6029.49 3613
6030.22 3513
6030.95 3289
6031.68 3030
6032.42 3167
6033.15 3220
6033.88 3030
6034.62 3034
6035.35 2990
6036.08 2976
6036.81 3086
6037.55 3094
6038.28 3077
6039.01 3082
6039.75 3113
6040.48 3277
6041.21 3277
6041.95 3322
6042.68 3423
6043.41 3518
6044.15 3547
6044.88 3492
6045.61 3501
6046.35 3625
6047.08 3675
6047.82 3697
6048.55 3669
6049.28 3901
6050.02 4044
6050.75 4143
6051.49 4568
6052.22 4724
6052.95 4735
6053.69 5088
6054.42 5163
6055.16 5045
6055.89 5069
6056.62 4806
6057.36 4700
6058.09 4326
6058.83 4214
6059.56 4070
6060.30 3871
6061.03 3749
6061.77 3836
6062.50 3793
6063.23 3652
6063.97 3690
6064.70 3574
6065.44 3447
6066.17 3508
6066.91 3438
6067.64 3394
6068.38 3396
6069.11 3309
6069.85 3344
6070.58 3215
6071.32 3116
6072.05 3018
6072.79 3021
6073.52 3055
6074.26 2967
6075.00 2979
6075.73 2948
6076.47 2788
6077.20 2680
6077.94 2799
6078.67 2846
6079.41 2909
6080.14 2877
6080.88 2825
6081.62 2681
6082.35 2776
6083.09 2719
6083.82 2790
6084.56 2603
6085.30 2583
6086.03 2644
6086.77 2411
6087.50 2458
6088.24 2532
6088.98 2404
6089.71 2614
6090.45 2613
6091.19 2432
6091.92 2379
6092.66 2455
6093.39 2469
6094.13 2593
6094.87 2604
6095.60 2601
6096.34 2476
6097.08 2436
6097.81 2548
6098.55 2439
6099.29 2323
6100.03 2276
6100.76 2387
6101.50 2246
6102.24 2269
6102.97 2138
6103.71 2261
6104.45 2208
6105.18 2131
6105.92 2118
6106.66 2216
6107.40 2179
6108.13 2153
6108.87 2103
6109.61 2159
6110.35 2248
6111.08 2299
6111.82 2193
6112.56 2187
6113.30 2187
6114.03 2225
6114.77 2178
6115.51 2112
6116.25 2163
6116.99 2100
6117.72 2148
6118.46 2106
6119.20 2358
6119.94 2389
6120.68 2239
6121.41 2174
6122.15 2173
6122.89 2292
6123.63 2246
6124.37 2336
6125.11 2514
6125.84 2373
6126.58 2479
6127.32 2493
6128.06 2309
6128.80 2432
6129.54 2378
6130.28 2440
6131.02 2538
6131.75 2492
6132.49 2539
6133.23 2558
6133.97 2545
6134.71 2620
6135.45 2596
6136.19 2469
6136.93 2603
6137.67 2514
6138.41 2691
6139.14 2699
6139.88 2675
6140.62 2521
6141.36 2598
6142.10 2764
6142.84 2756
6143.58 2674
6144.32 2783
6145.06 2751
6145.80 2703
6146.54 2921
6147.28 2881
6148.02 3010
6148.76 2985
6149.50 2895
6150.24 2940
6150.98 3126
6151.72 3060
6152.46 2822
6153.20 2823
6153.94 2957
6154.68 3031
6155.42 3279
6156.16 3050
6156.90 3108
6157.64 3179
6158.38 3233
6159.12 3288
6159.86 3314
6160.60 3510
6161.34 3563
6162.08 3661
6162.82 3559
6163.57 3826
6164.31 3823
6165.05 4117
6165.79 4381
6166.53 4621
6167.27 4951
6168.01 5066
6168.75 5184
6169.49 5118
6170.23 5088
6170.98 5054
6171.72 5020
6172.46 4891
6173.20 4806
6173.94 4746
6174.68 4693
6175.42 4510
6176.16 4317
6176.91 4443
6177.65 4504
6178.39 4432
6179.13 4400
6179.87 4415
6180.61 4278
6181.36 4377
6182.10 4655
6182.84 4566
6183.58 4858
6184.32 4642
6185.07 4697
6185.81 4910
6186.55 4968
6187.29 4958
6188.03 4903
6188.78 5068
6189.52 5061
6190.26 5385
6191.00 5457
6191.75 5391
6192.49 5652
6193.23 5917
6193.97 6164
6194.72 6139
6195.46 6142
6196.20 6289
6196.94 6336
6197.69 6342
6198.43 6360
6199.17 6263
6199.92 6035
6200.66 6068
6201.40 5811
6202.15 6143
6202.89 6320
6203.63 6843
6204.37 7442
6205.12 8455
6205.86 9669
6206.60 11372
6207.35 14102
6208.09 16448
6208.83 19140
6209.58 20851
6210.32 22100
6211.07 23067
6211.81 23146
6212.55 22585
6213.30 21300
6214.04 19374
6214.78 17030
6215.53 15107
6216.27 13114
6217.02 10952
6217.76 8964
6218.50 7722
6219.25 6513
6219.99 5868
6220.74 5187
6221.48 5017
6222.22 4622
6222.97 4488
6223.71 4492
6224.46 4405
6225.20 4411
6225.95 4344
6226.69 4068
6227.44 4106
6228.18 3953
6228.92 3709
6229.67 3375
6230.41 3247
6231.16 3160
6231.90 3010
6232.65 2887
6233.39 2853
6234.14 2869
6234.88 2795
6235.63 2915
6236.37 2912
6237.12 2944
6237.86 3014
6238.61 3023
6239.35 3147
6240.10 3265
6240.85 3326
6241.59 3384
6242.34 3562
6243.08 3443
6243.83 3329
6244.57 3240
6245.32 3367
6246.06 3621
6246.81 3578
6247.56 3641
6248.30 3755
6249.05 3682
6249.79 3720
6250.54 3588
6251.29 3443
6252.03 3352
6252.78 3379
6253.52 3294
6254.27 3373
6255.02 3219
6255.76 3423
6256.51 3277
6257.26 3143
6258.00 3156
6258.75 3179
6259.49 2991
6260.24 3059
6260.99 3240
6261.73 3167
6262.48 3118
6263.23 2985
6263.97 2927
6264.72 2860
6265.47 2898
6266.21 2952
6266.96 2901
6267.71 3019
6268.46 2997
6269.20 2993
6269.95 2814
6270.70 2930
6271.44 2888
6272.19 2792
6272.94 2689
6273.69 2745
6274.43 2773
6275.18 2638
6275.93 2782
6276.68 2802
6277.42 2612
6278.17 2705
6278.92 2443
6279.67 2588
6280.41 2560
6281.16 2544
6281.91 2485
6282.66 2428
6283.41 2477
6284.15 2448
6284.90 2349
6285.65 2323
6286.40 2354
6287.15 2314
6287.89 2187
6288.64 2124
6289.39 2218
6290.14 2222
6290.89 2159
6291.64 2063
6292.38 2071
6293.13 1945
6293.88 1907
6294.63 1888
6295.38 1878
6296.13 1945
6296.88 1980
6297.62 1901
6298.37 1856
6299.12 1832
6299.87 1906
6300.62 1871
6301.37 1898
6302.12 1877
6302.87 1866
6303.62 1799
6304.37 1747
6305.11 1805
6305.86 1650
6306.61 1691
6307.36 1823
6308.11 1911
6308.86 1745
6309.61 1699
6310.36 1792
6311.11 1695
6311.86 1703
6312.61 1642
6313.36 1664
6314.11 1778
6314.86 1749
6315.61 1825
6316.36 1699
6317.11 1749
6317.86 1818
6318.61 1877
6319.36 1895
6320.11 1771
6320.86 1827
6321.61 1701
6322.36 1734
6323.11 1715
6323.86 1634
6324.61 1669
6325.36 1676
6326.11 1596
6326.86 1654
6327.61 1480
6328.36 1447
6329.11 1560
6329.86 1611
6330.61 1545
6331.37 1539
6332.12 1508
6332.87 1429
6333.62 1526
6334.37 1531
6335.12 1495
6335.87 1479
6336.62 1575
6337.37 1616
6338.12 1585
6338.88 1583
6339.63 1711
6340.38 1661
6341.13 1565
6341.88 1501
6342.63 1510
6343.38 1515
6344.14 1534
6344.89 1555
6345.64 1453
6346.39 1534
6347.14 1594
6347.89 1550
6348.65 1679
6349.40 1619
6350.15 1620
6350.90 1824
6351.65 1767
6352.41 1796
6353.16 1788
6353.91 1890
6354.66 1832
6355.41 1818
6356.17 1815
6356.92 1796
6357.67 1760
6358.42 1792
6359.18 1876
6359.93 1928
6360.68 1765
6361.43 1774
6362.19 1591
6362.94 1608
6363.69 1614
6364.44 1436
6365.20 1423
6365.95 1519
6366.70 1515
6367.46 1504
6368.21 1453
6368.96 1471
6369.71 1482
6370.47 1526
6371.22 1560
6371.97 1587
6372.73 1514
6373.48 1575
6374.23 1551
6374.99 1532
6375.74 1494
6376.49 1441
6377.25 1459
6378.00 1529
6378.75 1605
6379.51 1603
6380.26 1514
6381.02 1446
6381.77 1499
6382.52 1430
6383.28 1614
6384.03 1597
6384.78 1577
6385.54 1570
6386.29 1469
6387.05 1469
6387.80 1489
6388.56 1433
6389.31 1489
6390.06 1473
6390.82 1471
6391.57 1401
6392.33 1508
6393.08 1403
6393.84 1430
6394.59 1501
6395.34 1390
6396.10 1447
6396.85 1433
6397.61 1427
6398.36 1472
6399.12 1421
6399.87 1382
6400.63 1436
6401.38 1438
6402.14 1444
6402.89 1365
6403.65 1334
6404.40 1418
6405.16 1452
6405.91 1356
6406.67 1474
6407.42 1421
6408.18 1432
6408.93 1481
6409.69 1510
6410.45 1490
6411.20 1446
6411.96 1540
6412.71 1480
6413.47 1552
6414.22 1592
6414.98 1567
6415.73 1536
6416.49 1443
6417.25 1467
6418.00 1476
6418.76 1553
6419.51 1614
6420.27 1642
6421.03 1410
6421.78 1393
6422.54 1502
6423.29 1550
6424.05 1572
6424.81 1686
6425.56 1667
6426.32 1577
6427.08 1528
6427.83 1581
6428.59 1642
6429.35 1578
6430.10 1633
6430.86 1515
6431.62 1595
6432.37 1634
6433.13 1662
6433.89 1580
6434.64 1583
6435.40 1737
6436.16 1785
6436.91 1673
6437.67 1658
6438.43 1732
6439.19 1691
6439.94 1611
6440.70 1691
6441.46 1830
6442.21 1715
6442.97 1876
6443.73 1818
6444.49 1684
6445.24 1791
6446.00 1919
6446.76 1841
6447.52 1899
6448.28 1981
6449.03 1882
6449.79 1867
6450.55 1800
6451.31 1860
6452.06 1934
6452.82 1971
6453.58 1989
6454.34 1964
6455.10 1937
6455.85 2003
6456.61 2030
6457.37 2037
6458.13 1878
6458.89 2031
6459.65 2076
6460.40 2096
6461.16 2047
6461.92 2157
6462.68 2309
6463.44 2355
6464.20 2404
6464.96 2263
6465.71 2315
6466.47 2323
6467.23 2337
6467.99 2434
6468.75 2450
6469.51 2477
6470.27 2535
6471.03 2440
6471.79 2558
6472.54 2576
6473.30 2721
6474.06 2769
6474.82 2659
6475.58 2729
6476.34 2753
6477.10 2826
6477.86 2802
6478.62 2839
6479.38 3001
6480.14 2864
6480.90 2895
6481.66 2848
6482.42 2834
6483.18 2866
6483.94 2984
6484.70 3100
6485.46 3164
6486.22 3276
6486.98 3344
6487.74 3315
6488.50 3396
6489.26 3557
6490.02 3617
6490.78 3708
6491.54 3626
6492.30 3719
6493.06 3934
6493.82 4132
6494.58 4267
6495.34 4325
6496.10 4412
6496.86 4541
6497.62 4509
6498.38 4387
6499.14 4426
6499.90 4448
6500.66 4403
6501.42 4443
6502.19 4390
6502.95 4471
6503.71 4442
6504.47 4370
6505.23 4432
6505.99 4573
6506.75 4758
6507.51 4747
6508.27 4927
6509.04 4980
6509.80 5104
6510.56 5034
6511.32 5241
6512.08 5407
6512.84 5332
6513.60 5269
6514.37 5272
6515.13 5581
6515.89 5573
6516.65 5557
6517.41 5628
6518.17 5822
6518.94 5751
6519.70 5616
6520.46 5820
6521.22 6285
6521.98 6411
6522.75 6355
6523.51 6633
6524.27 7030
6525.03 7174
6525.79 7722
6526.56 8149
6527.32 8836
6528.08 9276
6528.84 9725
6529.61 9955
6530.37 10194
6531.13 10164
6531.89 10196
6532.66 10694
6533.42 11369
6534.18 12154
6534.94 13627
6535.71 15374
6536.47 17077
6537.23 18641
6538.00 19539
6538.76 20215
6539.52 19541
6540.29 18556
6541.05 17228
6541.81 15384
6542.57 13268
6543.34 11712
6544.10 9989
6544.86 8428
6545.63 7122
6546.39 6038
6547.16 5357
6547.92 5003
6548.68 4713
6549.45 4462
6550.21 4512
6550.97 4444
6551.74 4145
6552.50 4125
6553.26 4222
6554.03 4027
6554.79 3786
6555.56 3884
6556.32 3711
6557.08 3627
6557.85 3771
6558.61 3689
6559.38 3582
6560.14 3416
6560.91 3593
6561.67 3721
6562.43 3824
6563.20 4039
6563.96 3939
6564.73 4212
6565.49 4375
6566.26 4481
6567.02 4449
6567.79 4493
6568.55 4465
6569.32 4448
6570.08 4571
6570.85 4484
6571.61 4456
6572.38 4371
6573.14 4549
6573.91 4748
6574.67 4910
6575.44 5137
6576.20 5040
6576.97 5184
6577.73 5377
6578.50 5260
6579.26 5118
6580.03 5174
6580.79 5214
6581.56 5084
6582.32 4957
6583.09 4946
6583.86 4989
6584.62 4931
6585.39 4697
6586.15 4940
6586.92 4826
6587.68 4780
6588.45 4914
6589.22 4817
6589.98 4891
6590.75 5064
6591.51 5213
6592.28 5180
6593.05 5525
6593.81 5642
6594.58 5928
6595.35 6219
6596.11 6018
6596.88 6073
6597.64 6184
6598.41 6169
6599.18 6000
6599.94 5907
6600.71 5468
6601.48 5162
6602.24 4990
6603.01 4945
6603.78 4626
6604.54 4447
6605.31 4573
6606.08 4634
6606.85 4847
6607.61 4934
6608.38 4927
6609.15 4950
6609.91 5481
6610.68 5668
6611.45 5752
6612.22 5652
6612.98 5343
6613.75 4945
6614.52 4809
6615.28 4487
6616.05 4326
6616.82 3949
6617.59 3694
6618.36 3701
6619.12 3336
6619.89 3232
6620.66 3173
6621.43 3034
6622.19 3162
6622.96 3156
6623.73 2964
6624.50 2932
6625.27 3076
6626.03 2954
6626.80 2842
6627.57 2875
6628.34 2728
6629.11 2596
6629.88 2861
6630.64 2780
6631.41 2965
6632.18 2873
6632.95 3037
6633.72 3301
6634.49 3513
6635.25 3609
6636.02 3695
6636.79 3884
6637.56 3898
6638.33 3747
6639.10 3614
6639.87 3565
6640.64 3379
6641.41 3128
6642.17 3048
6642.94 2809
6643.71 2655
6644.48 2730
6645.25 2790
6646.02 2693
6646.79 2638
6647.56 2662
6648.33 2685
6649.10 2640
6649.87 2686
6650.64 2574
6651.41 2536
6652.18 2521
6652.95 2557
6653.71 2480
6654.48 2472
6655.25 2522
6656.02 2671
6656.79 2624
6657.56 2739
6658.33 2622
6659.10 2632
6659.87 2585
6660.64 2634
6661.41 2639
6662.18 2432
6662.95 2549
6663.72 2481
6664.50 2440
6665.27 2451
6666.04 2548
6666.81 2512
6667.58 2407
6668.35 2462
6669.12 2582
6669.89 2389
6670.66 2479
6671.43 2575
6672.20 2445
6672.97 2425
6673.74 2472
6674.51 2472
6675.28 2399
6676.06 2370
6676.83 2439
6677.60 2369
6678.37 2401
6679.14 2489
6679.91 2670
6680.68 2487
6681.45 2291
6682.22 2436
6683.00 2488
6683.77 2799
6684.54 2881
6685.31 2904
6686.08 2959
6686.85 3217
6687.63 3057
6688.40 3013
6689.17 2801
6689.94 2704
6690.71 2452
6691.48 2235
6692.26 2165
6693.03 2251
6693.80 2182
6694.57 2046
6695.34 2025
6696.12 2053
6696.89 2187
6697.66 2118
6698.43 1989
6699.21 1997
6699.98 1966
6700.75 2061
6701.52 2156
6702.30 2066
6703.07 1978
6703.84 2101
6704.61 1998
6705.39 1959
6706.16 1988
6706.93 2081
6707.70 2068
6708.48 2081
6709.25 1997
6710.02 2017
6710.80 2099
6711.57 1999
6712.34 2108
6713.12 2091
6713.89 1902
6714.66 1894
6715.44 1968
6716.21 1925
6716.98 1857
6717.76 1785
6718.53 1810
6719.30 1739
6720.08 1819
6720.85 1831
6721.62 1731
6722.40 1818
6723.17 1695
6723.94 1772
6724.72 1775
6725.49 1888
6726.27 1836
6727.04 1813
6727.81 1837
6728.59 1653
6729.36 1702
6730.14 1865
6730.91 1820
6731.68 1826
6732.46 1879
6733.23 2016
6734.01 1959
6734.78 1911
6735.56 2035
6736.33 1915
6737.10 1926
6737.88 1971
6738.65 2082
6739.43 2021
6740.20 1905
6740.98 1820
6741.75 1815
6742.53 1850
6743.30 1874
6744.08 1975
6744.85 2009
6745.63 1958
6746.40 1969
6747.18 1991
6747.95 2052
6748.73 2118
6749.50 2296
6750.28 2238
6751.05 2313
6751.83 2388
6752.60 2468
6753.38 2488
6754.16 2727
6754.93 3024
6755.71 3045
6756.48 2921
6757.26 2955
6758.03 2607
6758.81 2403
6759.59 2332
6760.36 2080
6761.14 2046
6761.91 1956
6762.69 1864
6763.46 1830
6764.24 1827
6765.02 1800
6765.79 1867
6766.57 1854
6767.35 1807
6768.12 1747
6768.90 1727
6769.67 1752
6770.45 1791
6771.23 1707
6772.00 1661
6772.78 1746
6773.56 1677
6774.33 1777
6775.11 1616
6775.89 1640
6776.66 1714
6777.44 1696
6778.22 1644
6778.99 1661
6779.77 1633
6780.55 1663
6781.33 1623
6782.10 1641
6782.88 1665
6783.66 1585
6784.43 1531
6785.21 1619
6785.99 1629
6786.77 1432
6787.54 1427
6788.32 1477
6789.10 1621
6789.88 1602
6790.65 1515
6791.43 1534
6792.21 1577
6792.99 1566
6793.76 1455
6794.54 1371
6795.32 1456
6796.10 1520
6796.88 1467
6797.65 1425
6798.43 1361
6799.21 1307
6799.99 1448
6800.77 1423
6801.55 1486
6802.32 1526
6803.10 1545
6803.88 1432
6804.66 1489
6805.44 1454
6806.22 1365
6806.99 1587
6807.77 1571
6808.55 1475
6809.33 1525
6810.11 1470
6810.89 1479
6811.67 1517
6812.44 1530
6813.22 1522
6814.00 1545
6814.78 1405
6815.56 1438
6816.34 1507
6817.12 1482
6817.90 1526
6818.68 1459
6819.46 1543
6820.24 1498
6821.02 1511
6821.79 1553
6822.57 1545
6823.35 1596
6824.13 1480
6824.91 1473
6825.69 1543
6826.47 1550
6827.25 1476
6828.03 1400
6828.81 1438
6829.59 1619
6830.37 1544
6831.15 1438
6831.93 1473
6832.71 1442
6833.49 1482
6834.27 1493
6835.05 1461
6835.83 1507
6836.61 1530
6837.39 1528
6838.17 1447
6838.95 1437
6839.73 1441
6840.51 1503
6841.29 1447
6842.07 1454
6842.85 1561
6843.64 1463
6844.42 1494
6845.20 1507
6845.98 1500
6846.76 1563
6847.54 1670
6848.32 1752
6849.10 1956
6849.88 2182
6850.66 2461
6851.44 2772
6852.23 2983
6853.01 3062
6853.79 3092
6854.57 3025
6855.35 2990
6856.13 2703
6856.91 2488
6857.69 2365
6858.48 2182
6859.26 2114
6860.04 1960
6860.82 1937
6861.60 1812
6862.38 1814
6863.17 1731
6863.95 1761
6864.73 1791
6865.51 1779
6866.29 1844
6867.07 1919
6867.86 1940
6868.64 1814
6869.42 1925
6870.20 1958
6870.99 1812
6871.77 1871
6872.55 1958
6873.33 1936
6874.11 1867
6874.90 1871
6875.68 1952
6876.46 1964
6877.24 1858
6878.03 1783
6878.81 2021
6879.59 2073
6880.38 2057
6881.16 2061
6881.94 2153
6882.72 2168
6883.51 2231
6884.29 2298
6885.07 2397
6885.86 2532
6886.64 2636
6887.42 3112
6888.20 3496
6888.99 3732
6889.77 3827
6890.55 3878
6891.34 4020
6892.12 3563
6892.90 3177
6893.69 3153
6894.47 2757
6895.26 2559
6896.04 2425
6896.82 2464
6897.61 2486
6898.39 2208
6899.17 2306
6899.96 2268
6900.74 2388
6901.53 2373
6902.31 2289
6903.09 2371
6903.88 2390
6904.66 2355
6905.45 2445
6906.23 2501
6907.01 2480
6907.80 2447
6908.58 2449
6909.37 2314
6910.15 2460
6910.94 2377
6911.72 2373
6912.51 2328
6913.29 2231
6914.07 2322
6914.86 2215
6915.64 2135
6916.43 2172
6917.21 2286
6918.00 2298
6918.78 2391
6919.57 2389
6920.35 2320
6921.14 2372
6921.92 2420
6922.71 2340
6923.49 2420
6924.28 2339
6925.06 2253
6925.85 2379
6926.64 2518
6927.42 2502
6928.21 2429
6928.99 2380
6929.78 2476
6930.56 2565
6931.35 2563
6932.13 2660
6932.92 2547
6933.71 2579
6934.49 2691
6935.28 2882
6936.06 2847
6936.85 2722
6937.63 2768
6938.42 2988
6939.21 3037
6939.99 2999
6940.78 3146
6941.57 3410
6942.35 3771
6943.14 3806
6943.92 3951
6944.71 4085
6945.50 4079
6946.28 4370
6947.07 4228
6947.86 4018
6948.64 4160
6949.43 4109
6950.22 4176
6951.00 4114
6951.79 3851
6952.58 3829
6953.36 3801
6954.15 3736
6954.94 3652
6955.72 3606
6956.51 3650
6957.30 3676
6958.09 3628
6958.87 3665
6959.66 3763
6960.45 3819
6961.24 3716
6962.02 3898
6962.81 3940
6963.60 4057
6964.38 4040
6965.17 4064
6965.96 4009
6966.75 4270
6967.54 4617
6968.32 4650
6969.11 4743
6969.90 5112
6970.69 5435
6971.47 5634
6972.26 5923
6973.05 5713
6973.84 5736
6974.63 5597
6975.41 5825
6976.20 5842
6976.99 5794
6977.78 5574
6978.57 5489
6979.36 5663
6980.14 6058
6980.93 6494
6981.72 7247
6982.51 8164
6983.30 9695
6984.09 11466
6984.88 13847
6985.66 15924
6986.45 18070
6987.24 19767
6988.03 20638
6988.82 20495
6989.61 19169
6990.40 18226
6991.19 16764
6991.98 14519
6992.76 12284
6993.55 10398
6994.34 8574
6995.13 7299
6995.92 6223
6996.71 5277
6997.50 4775
6998.29 4428
6999.08 4125
6999.87 3886
7000.66 3821
7001.45 3800
7002.24 3637
7003.03 3767
7003.82 3494
7004.61 3312
7005.40 3173
7006.19 3030
7006.98 2948
7007.77 2770
7008.56 2750
7009.35 2611
7010.14 2590
7010.93 2545
7011.72 2637
7012.51 2630
7013.30 2732
7014.09 2911
7014.88 2914
7015.67 3078
7016.46 3100
7017.25 2951
7018.04 3064
7018.83 3011
7019.62 2875
7020.41 2730
7021.20 2749
7021.99 2828
7022.78 2882
7023.57 2917
7024.37 3009
7025.16 3142
7025.95 3019
7026.74 3091
7027.53 2941
7028.32 3002
7029.11 3030
7029.90 2741
7030.69 2657
7031.49 2588
7032.28 2460
7033.07 2518
7033.86 2533
7034.65 2467
7035.44 2417
7036.23 2433
7037.03 2435
7037.82 2543
7038.61 2565
7039.40 2539
7040.19 2632
7040.98 2620
7041.78 2510
7042.57 2781
7043.36 2701
7044.15 2767
7044.94 2849
7045.74 2832
7046.53 2775
7047.32 2723
7048.11 2899
7048.91 3074
7049.70 3261
7050.49 3258
7051.28 3422
7052.08 3711
7052.87 3641
7053.66 3534
7054.45 3391
7055.25 3190
7056.04 3096
7056.83 2834
7057.62 2601
7058.42 2483
7059.21 2449
7060.00 2375
7060.80 2363
7061.59 2417
7062.38 2467
7063.17 2457
7063.97 2270
7064.76 2310
7065.55 2312
7066.35 2323
7067.14 2335
7067.93 2285
7068.73 2242
7069.52 2046
7070.31 2142
7071.11 2166
7071.90 2001
7072.69 1910
7073.49 1835
7074.28 1954
7075.08 1839
7075.87 1786
7076.66 1767
7077.46 1744
7078.25 1707
7079.05 1657
7079.84 1627
7080.63 1704
7081.43 1733
7082.22 1691
7083.02 1676
7083.81 1476
7084.60 1552
7085.40 1544
7086.19 1585
7086.99 1566
7087.78 1487
7088.58 1529
7089.37 1362
7090.17 1469
7090.96 1505
7091.76 1436
7092.55 1496
7093.34 1543
7094.14 1493
7094.93 1415
7095.73 1468
7096.52 1327
7097.32 1342
7098.11 1343
7098.91 1351
7099.70 1439
7100.50 1415
7101.29 1423
7102.09 1374
7102.89 1417
7103.68 1358
7104.48 1314
7105.27 1309
7106.07 1258
7106.86 1239
7107.66 1267
7108.45 1163
7109.25 1189
7110.05 1399
7110.84 1303
7111.64 1227
7112.43 1253
7113.23 1270
7114.02 1269
7114.82 1268
7115.62 1224
7116.41 1295
7117.21 1313
7118.00 1234
7118.80 1273
7119.60 1317
7120.39 1266
7121.19 1217
7121.99 1235
7122.78 1277
7123.58 1262
7124.38 1283
7125.17 1166
7125.97 1201
7126.77 1228
7127.56 1200
7128.36 1252
7129.16 1236
7129.95 1304
7130.75 1242
7131.55 1207
7132.34 1250
7133.14 1351
7133.94 1316
7134.73 1352
7135.53 1352
7136.33 1214
7137.13 1200
7137.92 1188
7138.72 1125
7139.52 1132
7140.32 1111
7141.11 1014
7141.91 1018
7142.71 1027
7143.51 993
7144.30 1002
7145.10 964
7145.90 915
7146.70 954
7147.49 922
7148.29 979
7149.09 1035
7149.89 1004
7150.69 995
7151.48 907
7152.28 925
7153.08 980
7153.88 1009
7154.68 993
7155.47 1022
7156.27 1009
7157.07 972
7157.87 1005
7158.67 1097
7159.47 1054
7160.27 1135
7161.06 1133
7161.86 1010
7162.66 989
7163.46 980
7164.26 933
7165.06 986
7165.86 955
7166.66 953
7167.45 968
7168.25 955
7169.05 934
7169.85 979
7170.65 941
7171.45 829
7172.25 837
7173.05 909
7173.85 894
7174.65 917
7175.45 875
7176.25 913
7177.04 939
7177.84 973
7178.64 882
7179.44 996
7180.24 889
7181.04 964
7181.84 903
7182.64 961
7183.44 926
7184.24 889
7185.04 926
7185.84 889
7186.64 929
7187.44 896
7188.24 808
7189.04 842
7189.84 901
7190.64 870
7191.44 831
7192.24 821
7193.04 886
7193.84 790
7194.64 757
7195.44 820
7196.25 835
7197.05 850
7197.85 884
7198.65 868
7199.45 898
7200.25 842
7201.05 813
7201.85 828
7202.65 824
7203.45 826
7204.25 850
7205.05 857
7205.86 842
7206.66 833
7207.46 817
7208.26 824
7209.06 876
7209.86 843
7210.66 847
7211.46 808
7212.27 941
7213.07 839
7213.87 837
7214.67 883
7215.47 859
7216.27 805
7217.07 792
7217.88 804
7218.68 779
7219.48 852
7220.28 763
7221.08 809
7221.89 832
7222.69 844
7223.49 829
7224.29 794
7225.09 802
7225.90 820
7226.70 801
7227.50 782
7228.30 784
7229.11 826
7229.91 853
7230.71 850
7231.51 759
7232.32 799
7233.12 793
7233.92 847
7234.72 861
7235.53 800
7236.33 817
7237.13 837
7237.93 851
7238.74 766
7239.54 852
7240.34 851
7241.15 860
7241.95 896
7242.75 857
7243.56 852
7244.36 800
7245.16 896
7245.97 947
7246.77 870
7247.57 873
7248.38 906
7249.18 850
7249.98 912
7250.79 877
7251.59 919
7252.39 911
7253.20 850
7254.00 885
7254.81 932
7255.61 939
7256.41 867
7257.22 923
7258.02 966
7258.82 884
7259.63 902
7260.43 907
7261.24 995
7262.04 970
7262.85 965
7263.65 999
7264.45 1075
7265.26 1087
7266.06 1000
7266.87 965
7267.67 1017
7268.48 1068
7269.28 1021
7270.09 967
7270.89 1080
7271.70 1110
7272.50 1048
7273.30 1020
7274.11 995
7274.91 1023
7275.72 1046
7276.52 989
7277.33 947
7278.13 959
7278.94 983
7279.74 1029
7280.55 1092
7281.36 1064
7282.16 1224
7282.97 1235
7283.77 1434
7284.58 1513
7285.38 1722
7286.19 1745
7286.99 1832
7287.80 1857
7288.60 1747
7289.41 1531
7290.22 1491
7291.02 1441
7291.83 1265
7292.63 1140
7293.44 1178
7294.25 1114
7295.05 1078
7295.86 1055
7296.66 955
7297.47 946
7298.28 1036
7299.08 1048
7299.89 982
7300.70 1008
7301.50 962
7302.31 1026
7303.11 986
7303.92 929
7304.73 997
7305.53 990
7306.34 1023
7307.15 1026
7307.95 1030
7308.76 1141
7309.57 1155
7310.37 1178
7311.18 1083
7311.99 1138
7312.80 1250
7313.60 1181
7314.41 1106
7315.22 1200
7316.02 1293
7316.83 1292
7317.64 1522
7318.45 1600
7319.25 1731
7320.06 1789
7320.87 1811
7321.68 1914
7322.48 1934
7323.29 1760
7324.10 1728
7324.91 1530
7325.71 1359
7326.52 1342
7327.33 1326
7328.14 1199
7328.95 1197
7329.75 1251
7330.56 1238
7331.37 1155
7332.18 1243
7332.99 1214
7333.79 1097
7334.60 1062
7335.41 1051
7336.22 1116
7337.03 1125
7337.84 1144
7338.64 1069
7339.45 1129
7340.26 1065
7341.07 1001
7341.88 1006
7342.69 997
7343.50 988
7344.30 979
7345.11 956
7345.92 939
7346.73 997
7347.54 1037
7348.35 1012
7349.16 1012
7349.97 952
7350.78 978
7351.58 979
7352.39 984
7353.20 981
7354.01 944
7354.82 924
7355.63 1016
7356.44 1010
7357.25 919
7358.06 901
7358.87 931
7359.68 963
7360.49 860
7361.30 800
7362.11 861
7362.92 934
7363.73 939
7364.54 983
7365.35 943
7366.16 971
7366.97 966
7367.78 886
7368.59 896
7369.40 1001
7370.21 887
7371.02 886
7371.83 959
7372.64 883
7373.45 897
7374.26 827
7375.07 855
7375.88 875
7376.69 936
7377.50 897
7378.31 866
7379.12 885
7379.93 939
7380.74 931
7381.55 954
7382.37 915
7383.18 910
7383.99 1005
7384.80 984
7385.61 934
7386.42 939
7387.23 896
7388.04 884
7388.85 813
7389.67 830
7390.48 895
7391.29 858
7392.10 779
7392.91 734
7393.72 786
7394.53 825
7395.35 856
7396.16 778
7396.97 788
7397.78 774
7398.59 828
7399.40 825
7400.22 837
7401.03 883
7401.84 809
7402.65 877
7403.46 812
7404.28 824
7405.09 833
7405.90 796
7406.71 785
7407.52 748
7408.34 838
7409.15 789
7409.96 798
7410.77 772
7411.59 744
7412.40 705
7413.21 812
7414.02 755
7414.84 775
7415.65 723
7416.46 735
7417.27 823
7418.09 856
7418.90 881
7419.71 779
7420.53 771
7421.34 792
7422.15 810
7422.97 810
7423.78 765
7424.59 776
7425.40 761
7426.22 766
7427.03 757
7427.84 775
7428.66 840
7429.47 819
7430.28 810
7431.10 806
7431.91 820
7432.73 840
7433.54 891
7434.35 893
7435.17 846
7435.98 811
7436.79 777
7437.61 821
7438.42 744
7439.24 739
7440.05 777
7440.86 900
7441.68 825
7442.49 775
7443.31 838
7444.12 852
7444.94 798
7445.75 733
7446.56 749
7447.38 769
7448.19 770
7449.01 699
7449.82 763
7450.64 728
7451.45 727
7452.27 722
7453.08 743
7453.90 706
7454.71 786
7455.52 725
7456.34 702
7457.15 750
7457.97 771
7458.78 784
7459.60 807
7460.42 757
7461.23 724
7462.05 617
7462.86 655
7463.68 763
7464.49 792
7465.31 720
7466.12 723
7466.94 718
7467.75 816
7468.57 786
7469.38 746
7470.20 723
7471.02 721
7471.83 689
7472.65 727
7473.46 787
7474.28 741
7475.10 753
7475.91 707
7476.73 734
7477.54 757
7478.36 754
7479.18 807
7479.99 766
7480.81 695
7481.62 715
7482.44 744
7483.26 724
7484.07 714
7484.89 663
7485.71 788
7486.52 830
7487.34 741
7488.16 728
7488.97 730
7489.79 698
7490.61 677
7491.42 766
7492.24 638
7493.06 675
7493.87 656
7494.69 631
7495.51 639
7496.33 686
7497.14 743
7497.96 719
7498.78 738
7499.59 712
7500.41 651
7501.23 644
7502.05 737
7502.86 756
7503.68 721
7504.50 693
7505.32 670
7506.13 704
7506.95 651
7507.77 647
7508.59 727
7509.40 732
7510.22 732
7511.04 714
7511.86 630
7512.68 665
7513.49 682
7514.31 708
7515.13 726
7515.95 712
7516.77 708
7517.59 717
7518.40 647
7519.22 623
7520.04 727
7520.86 766
7521.68 687
7522.50 702
7523.31 612
7524.13 716
7524.95 683
7525.77 681
7526.59 712
7527.41 623
7528.23 684
7529.05 678
7529.86 681
7530.68 707
7531.50 661
7532.32 682
7533.14 681
7533.96 632
7534.78 576
7535.60 634
7536.42 602
7537.24 667
7538.06 700
7538.88 618
7539.70 659
7540.51 705
7541.33 688
7542.15 680
7542.97 679
7543.79 689
7544.61 746
7545.43 701
7546.25 685
7547.07 751
7547.89 852
7548.71 797
7549.53 665
7550.35 712
7551.17 753
7551.99 738
7552.81 662
7553.63 645
7554.45 685
7555.27 634
7556.09 607
7556.91 662
7557.73 720
7558.56 698
7559.38 737
7560.20 714
7561.02 637
7561.84 684
7562.66 687
7563.48 693
7564.30 653
7565.12 667
7565.94 704
7566.76 637
7567.58 681
7568.40 674
7569.23 764
7570.05 733
7570.87 762
7571.69 736
7572.51 709
7573.33 656
7574.15 706
7574.97 678
7575.80 616
7576.62 656
7577.44 700
7578.26 697
7579.08 686
7579.90 721
7580.73 698
7581.55 655
7582.37 616
7583.19 632
7584.01 712
7584.83 672
7585.66 697
7586.48 798
7587.30 800
7588.12 762
7588.95 715
7589.77 751
7590.59 758
7591.41 753
7592.23 782
7593.06 752
7593.88 768
7594.70 728
7595.52 693
7596.35 737
7597.17 771
7597.99 801
7598.81 761
7599.64 805
7600.46 806
7601.28 800
7602.11 831
7602.93 820
7603.75 796
7604.57 753
7605.40 891
7606.22 935
7607.04 1024
7607.87 938
7608.69 823
7609.51 771
7610.34 833
7611.16 802
7611.98 802
7612.81 762
7613.63 794
7614.45 768
7615.28 789
7616.10 839
7616.92 928
7617.75 932
7618.57 874
7619.40 922
7620.22 993
7621.04 967
7621.87 897
7622.69 879
7623.52 833
7624.34 834
7625.16 889
7625.99 802
7626.81 761
7627.64 748
7628.46 854
7629.28 882
7630.11 899
7630.93 885
7631.76 897
7632.58 956
7633.41 921
7634.23 951
7635.06 876
7635.88 829
7636.71 852
7637.53 864
7638.36 882
7639.18 775
7640.01 762
7640.83 750
7641.66 711
7642.48 704
7643.31 740
7644.13 696
7644.96 639
7645.78 666
7646.61 653
7647.43 735
7648.26 775
7649.08 759
7649.91 708
7650.73 656
7651.56 641
7652.38 640
7653.21 703
7654.04 608
7654.86 645
7655.69 709
7656.51 697
7657.34 641
7658.16 644
7658.99 672
7659.82 643
7660.64 651
7661.47 657
7662.29 692
7663.12 673
7663.95 638
7664.77 648
7665.60 660
7666.43 648
7667.25 687
7668.08 667
7668.91 643
7669.73 630
7670.56 648
7671.38 667
7672.21 626
7673.04 663
7673.87 680
7674.69 617
7675.52 658
7676.35 673
7677.17 719
7678.00 623
7678.83 614
7679.65 651
7680.48 668
7681.31 603
7682.13 617
7682.96 661
7683.79 665
7684.62 640
7685.44 682
7686.27 683
7687.10 608
7687.93 604
7688.75 632
7689.58 616
7690.41 647
7691.24 660
7692.06 593
7692.89 608
7693.72 680
7694.55 599
7695.38 665
7696.20 646
7697.03 676
7697.86 661
7698.69 577
7699.52 642
7700.34 634
7701.17 630
7702.00 659
7702.83 730
7703.66 660
7704.49 670
7705.31 644
7706.14 638
7706.97 639
7707.80 609
7708.63 664
7709.46 600
7710.29 643
7711.11 677
7711.94 677
7712.77 681
7713.60 651
7714.43 661
7715.26 716
7716.09 631
7716.92 574
7717.75 605
7718.58 646
7719.40 630
7720.23 697
7721.06 705
7721.89 610
7722.72 629
7723.55 620
7724.38 632
7725.21 678
7726.04 656
7726.87 576
7727.70 629
7728.53 615
7729.36 633
7730.19 602
7731.02 686
7731.85 658
7732.68 656
7733.51 598
7734.34 619
7735.17 625
7736.00 588
7736.83 599
7737.66 557
7738.49 570
7739.32 528
7740.15 632
7740.98 679
7741.81 687
7742.64 616
7743.47 627
7744.30 626
7745.13 696
7745.96 598
7746.79 597
7747.62 639
7748.45 680
7749.29 782
7750.12 763
7750.95 773
7751.78 777
7752.61 711
7753.44 700
7754.27 667
7755.10 757
7755.93 649
7756.76 635
7757.60 645
7758.43 666
7759.26 664
7760.09 624
7760.92 620
7761.75 576
7762.58 597
7763.42 575
7764.25 583
7765.08 649
7765.91 639
7766.74 616
7767.57 683
7768.41 621
7769.24 641
7770.07 674
7770.90 678
7771.73 665
7772.57 656
7773.40 632
7774.23 710
7775.06 738
7775.90 699
7776.73 652
7777.56 610
7778.39 623
7779.22 657
7780.06 646
7780.89 670
7781.72 684
7782.55 650
7783.39 648
7784.22 607
7785.05 642
7785.89 593
7786.72 605
7787.55 587
7788.38 689
7789.22 693
7790.05 619
7790.88 639
7791.72 667
7792.55 681
7793.38 697
7794.22 667
7795.05 633
7795.88 639
7796.72 651
7797.55 694
7798.38 660
7799.22 644
7800.05 674
7800.88 658
7801.72 725
7802.55 656
7803.38 630
7804.22 694
7805.05 754
7805.89 676
7806.72 640
7807.55 695
7808.39 768
7809.22 780
7810.06 742
7810.89 700
7811.72 749
7812.56 772
7813.39 795
7814.23 835
7815.06 873
7815.89 814
7816.73 833
7817.56 890
7818.40 921
7819.23 941
7820.07 1035
7820.90 940
7821.74 856
7822.57 795
7823.41 937
7824.24 882
7825.08 837
7825.91 809
7826.75 847
7827.58 972
7828.42 897
7829.25 822
7830.09 935
7830.92 900
7831.76 857
7832.59 859
7833.43 813
7834.26 871
7835.10 869
7835.93 977
7836.77 926
7837.60 838
7838.44 891
7839.28 901
7840.11 789
7840.95 859
7841.78 810
7842.62 841
7843.45 773
7844.29 782
7845.13 731
7845.96 815
7846.80 858
7847.63 802
7848.47 691
7849.31 697
7850.14 747
7850.98 800
7851.82 803
7852.65 799
7853.49 719
7854.32 722
7855.16 746
7856.00 793
7856.83 846
7857.67 816
7858.51 804
7859.34 813
7860.18 834
7861.02 918
7861.85 817
7862.69 803
7863.53 815
7864.37 865
7865.20 900
7866.04 786
7866.88 818
7867.71 826
7868.55 820
7869.39 738
7870.23 764
7871.06 824
7871.90 805
7872.74 881
7873.57 813
7874.41 811
7875.25 842
7876.09 816
7876.93 849
7877.76 915
7878.60 920
7879.44 984
7880.28 960
7881.11 963
7881.95 927
7882.79 959
7883.63 911
7884.47 900
7885.30 918
7886.14 1008
7886.98 1078
7887.82 1019
7888.66 847
7889.50 849
7890.33 835
7891.17 904
7892.01 843
7892.85 836
7893.69 845
7894.53 843
7895.36 839
7896.20 915
7897.04 869
7897.88 855
7898.72 839
7899.56 813
7900.40 814
7901.24 764
7902.08 660
7902.91 743
7903.75 760
7904.59 816
7905.43 729
7906.27 698
7907.11 662
7907.95 666
7908.79 729
7909.63 744
7910.47 721
7911.31 719
7912.15 737
7912.99 717
7913.83 743
7914.67 791
7915.50 739
7916.34 779
7917.18 806
7918.02 873
7918.86 926
7919.70 850
7920.54 881
7921.38 860
7922.22 907
7923.06 922
7923.90 876
7924.74 822
7925.58 784
7926.42 719
7927.27 682
7928.11 723
7928.95 776
7929.79 727
7930.63 685
7931.47 706
7932.31 712
7933.15 656
7933.99 719
7934.83 682
7935.67 673
7936.51 688
7937.35 750
7938.19 701
7939.03 665
7939.88 682
7940.72 671
7941.56 638
7942.40 623
7943.24 656
7944.08 726
7944.92 705
7945.76 669
7946.60 678
7947.45 687
7948.29 716
7949.13 755
7949.97 775
7950.81 651
7951.65 701
7952.50 679
7953.34 727
7954.18 661
7955.02 684
7955.86 769
7956.70 774
7957.55 793
7958.39 729
7959.23 731
7960.07 760
7960.91 778
7961.76 768
7962.60 747
7963.44 789
7964.28 770
7965.13 711
7965.97 812
7966.81 758
7967.65 814
7968.50 931
7969.34 948
7970.18 923
7971.02 896
7971.87 867
7972.71 797
7973.55 694
7974.39 669
7975.24 729
7976.08 745
7976.92 699
7977.77 711
7978.61 623
7979.45 588
7980.30 627
7981.14 651
7981.98 706
7982.83 707
7983.67 657
7984.51 673
7985.36 658
7986.20 632
7987.04 695
7987.89 684
7988.73 670
7989.57 631
7990.42 585
7991.26 666
7992.10 664
7992.95 612
7993.79 618
7994.64 606
7995.48 585
7996.32 632
7997.17 567
7998.01 608
7998.86 597
7999.70 578
8000.54 596
8001.39 616
8002.23 598
8003.08 537
8003.92 568
8004.77 606
8005.61 627
8006.45 721
8007.30 631
8008.14 665
8008.99 625
8009.83 634
8010.68 594
8011.52 588
8012.37 605
8013.21 567
8014.06 551
8014.90 550
8015.75 594
8016.59 590
8017.44 625
8018.28 585
8019.13 533
8019.97 557
8020.82 563
8021.66 533
8022.51 570
8023.35 541
8024.20 484
8025.05 497
8025.89 539
8026.74 613
8027.58 595
8028.43 568
8029.27 560
8030.12 533
8030.96 599
8031.81 622
8032.66 542
8033.50 520
8034.35 522
8035.19 501
8036.04 483
8036.89 567
8037.73 591
8038.58 523
8039.43 518
8040.27 622
8041.12 667
8041.96 592
8042.81 536
8043.66 504
8044.50 575
8045.35 572
8046.20 612
8047.04 542
8047.89 535
8048.74 599
8049.58 631
8050.43 604
8051.28 606
8052.12 635
8052.97 654
8053.82 594
8054.67 560
8055.51 611
8056.36 634
8057.21 602
8058.05 591
8058.90 526
8059.75 496
8060.60 582
8061.44 528
8062.29 556
8063.14 559
8063.99 707
8064.83 573
8065.68 555
8066.53 549
8067.38 538
8068.22 549
8069.07 487
8069.92 535
8070.77 545
8071.62 604
8072.46 639
8073.31 557
8074.16 513
8075.01 468
8075.86 529
8076.71 583
8077.55 598
8078.40 581
8079.25 565
8080.10 568
8080.95 545
8081.80 541
8082.64 510
8083.49 547
8084.34 586
8085.19 592
8086.04 517
8086.89 505
8087.74 489
8088.58 519
8089.43 485
8090.28 549
8091.13 532
8091.98 519
8092.83 561
8093.68 623
8094.53 506
8095.38 520
8096.23 570
8097.08 544
8097.93 468
8098.77 549
8099.62 521
8100.47 530
8101.32 568
8102.17 541
8103.02 561
8103.87 599
8104.72 583
8105.57 555
8106.42 528
8107.27 563
8108.12 556
8108.97 556
8109.82 518
8110.67 606
8111.52 534
8112.37 554
8113.22 554
8114.07 540
8114.92 566
8115.77 547
8116.62 550
8117.47 506
8118.32 586
8119.17 613
8120.02 608
8120.87 564
8121.72 596
8122.58 634
8123.43 604
8124.28 636
8125.13 688
8125.98 641
8126.83 576
8127.68 571
8128.53 610
8129.38 613
8130.23 571
8131.08 592
8131.94 584
8132.79 598
8133.64 654
8134.49 563
8135.34 584
8136.19 632
8137.04 596
8137.89 583
8138.75 634
8139.60 625
8140.45 625
8141.30 605
8142.15 577
8143.00 586
8143.86 593
8144.71 599
8145.56 638
8146.41 642
8147.26 612
8148.12 609
8148.97 653
8149.82 681
8150.67 670
8151.52 739
8152.38 733
8153.23 628
8154.08 640
8154.93 684
8155.78 779
8156.64 736
8157.49 837
8158.34 832
8159.19 819
8160.05 797
8160.90 673
8161.75 690
8162.61 722
8163.46 701
8164.31 685
8165.16 685
8166.02 669
8166.87 643
8167.72 624
8168.58 605
8169.43 574
8170.28 620
8171.14 551
8171.99 648
8172.84 640
8173.70 604
8174.55 558
8175.40 539
8176.26 560
8177.11 554
8177.96 585
8178.82 572
8179.67 571
8180.52 659
8181.38 626
8182.23 574
8183.08 555
8183.94 606
8184.79 574
8185.65 568
8186.50 572
8187.35 542
8188.21 600
8189.06 580
8189.92 576
8190.77 572
8191.63 512
8192.48 534
8193.33 556
8194.19 509
8195.04 541
8195.90 470
8196.75 519
8197.61 540
8198.46 522
8199.32 577
8200.17 586
8201.02 580
8201.88 533
8202.73 580
8203.59 531
8204.44 577
8205.30 513
8206.15 579
8207.01 557
8207.86 510
8208.72 542
8209.57 517
8210.43 521
8211.29 561
8212.14 536
8213.00 553
8213.85 530
8214.71 493
8215.56 568
8216.42 493
8217.27 519
8218.13 596
8218.98 582
8219.84 520
8220.70 490
8221.55 539
8222.41 570
8223.26 509
8224.12 559
8224.98 514
8225.83 514
8226.69 534
8227.54 555
8228.40 511
8229.26 578
8230.11 478
8230.97 502
8231.83 478
8232.68 527
8233.54 540
8234.39 601
8235.25 577
8236.11 556
8236.96 534
8237.82 514
8238.68 502
8239.53 526
8240.39 460
8241.25 569
8242.11 558
8242.96 575
8243.82 561
8244.68 497
8245.53 483
8246.39 515
8247.25 544
8248.10 558
8248.96 516
8249.82 521
8250.68 550
8251.53 518
8252.39 552
8253.25 564
8254.11 558
8254.96 532
8255.82 574
8256.68 524
8257.54 505
8258.39 525
8259.25 588
8260.11 563
8260.97 568
8261.83 541
8262.68 545
8263.54 580
8264.40 573
8265.26 603
8266.12 564
8266.97 525
8267.83 557
8268.69 580
8269.55 591
8270.41 582
8271.27 600
8272.12 606
8272.98 591
8273.84 562
8274.70 620
8275.56 553
8276.42 559
8277.28 524
8278.13 553
8278.99 547
8279.85 513
8280.71 526
8281.57 562
8282.43 539
8283.29 596
8284.15 555
8285.01 561
8285.87 581
8286.72 526
8287.58 473
8288.44 492
8289.30 564
8290.16 607
8291.02 627
8291.88 570
8292.74 637
8293.60 635
8294.46 612
8295.32 607
8296.18 623
8297.04 688
8297.90 676
8298.76 619
8299.62 672
8300.48 589
8301.34 559
8302.20 563
8303.06 565
8303.92 618
8304.78 601
8305.64 566
8306.50 567
8307.36 590
8308.22 582
8309.08 601
8309.94 600
8310.80 584
8311.66 605
8312.52 609
8313.38 586
8314.24 585
8315.10 588
8315.96 655
8316.83 620
8317.69 661
8318.55 669
8319.41 634
8320.27 626
8321.13 598
8321.99 616
8322.85 654
8323.71 640
8324.57 619
8325.44 532
8326.30 614
8327.16 640
8328.02 570
8328.88 587
8329.74 584
8330.60 631
8331.47 581
8332.33 527
8333.19 598
8334.05 592
8334.91 612
8335.77 578
8336.64 571
8337.50 590
8338.36 572
8339.22 555
8340.08 635
8340.94 624
8341.81 643
8342.67 599
8343.53 639
8344.39 591
8345.26 570
8346.12 613
8346.98 573
8347.84 595
8348.71 671
8349.57 622
8350.43 584
8351.29 588
8352.16 550
8353.02 600
8353.88 552
8354.74 594
8355.61 637
8356.47 618
8357.33 588
8358.19 532
8359.06 538
8359.92 545
8360.78 556
8361.65 539
8362.51 578
8363.37 558
8364.24 590
8365.10 568
8365.96 532
8366.83 600
8367.69 617
8368.55 606
8369.42 574
8370.28 660
8371.14 613
8372.01 551
8372.87 608
8373.73 579
8374.60 573
8375.46 573
8376.33 566
8377.19 577
8378.05 587
8378.92 615
8379.78 633
8380.65 657
8381.51 630
8382.37 617
8383.24 635
8384.10 578
8384.97 577
8385.83 636
8386.70 617
8387.56 618
8388.42 598
8389.29 590
8390.15 564
8391.02 577
8391.88 548
8392.75 570
8393.61 565
8394.48 602
8395.34 604
8396.21 648
8397.07 647
8397.94 626
8398.80 630
8399.67 638
8400.53 672
8401.40 624
8402.26 592
8403.13 619
8403.99 622
8404.86 669
8405.72 621
8406.59 633
8407.45 642
8408.32 664
8409.19 648
8410.05 668
8410.92 650
8411.78 712
8412.65 621
8413.51 645
8414.38 687
8415.25 621
8416.11 607
8416.98 658
8417.84 641
8418.71 605
8419.58 747
8420.44 722
8421.31 761
8422.17 680
8423.04 689
8423.91 723
8424.77 762
8425.64 793
8426.51 686
8427.37 729
8428.24 742
8429.11 727
8429.97 749
8430.84 726
8431.71 682
8432.57 739
8433.44 761
8434.31 726
8435.17 722
8436.04 831
8436.91 865
8437.77 872
8438.64 812
8439.51 861
8440.38 876
8441.24 861
8442.11 865
8442.98 844
8443.84 905
8444.71 939
8445.58 905
8446.45 955
8447.31 965
8448.18 896
8449.05 888
8449.92 888
8450.78 1021
8451.65 965
8452.52 950
8453.39 947
8454.26 1009
8455.12 987
8455.99 1057
8456.86 1109
8457.73 1127
8458.60 1201
8459.46 1142
8460.33 1085
8461.20 1050
8462.07 1061
8462.94 1155
8463.81 1111
8464.67 1137
8465.54 1109
8466.41 1064
8467.28 1085
8468.15 1275
8469.02 1472
8469.89 1672
8470.75 1958
8471.62 2131
8472.49 2187
8473.36 2266
8474.23 2430
8475.10 2206
8475.97 1954
8476.84 1726
8477.71 1567
8478.57 1372
8479.44 1278
8480.31 1118
8481.18 944
8482.05 912
8482.92 902
8483.79 916
8484.66 910
8485.53 829
8486.40 754
8487.27 840
8488.14 759
8489.01 762
8489.88 814
8490.75 840
8491.62 839
8492.49 760
8493.36 748
8494.23 760
8495.10 767
8495.97 736
8496.84 758
8497.71 789
8498.58 810
8499.45 840
8500.32 867
8501.19 764
8502.06 753
8502.93 689
8503.80 755
8504.67 816
8505.54 810
8506.41 798
8507.28 805
8508.15 802
8509.02 851
8509.89 863
8510.76 851
8511.63 903
8512.51 908
8513.38 848
8514.25 793
8515.12 850
8515.99 826
8516.86 850
8517.73 784
8518.60 754
8519.47 799
8520.35 833
8521.22 811
8522.09 820
8522.96 812
8523.83 852
8524.70 828
8525.57 814
8526.45 742
8527.32 845
8528.19 898
8529.06 856
8529.93 839
8530.80 895
8531.68 918
8532.55 872
8533.42 821
8534.29 875
8535.16 897
8536.04 880
8536.91 917
8537.78 900
8538.65 905
8539.52 955
8540.40 888
8541.27 908
8542.14 911
8543.01 902
8543.89 882
8544.76 933
8545.63 993
8546.50 921
8547.38 912
8548.25 886
8549.12 932
8549.99 969
8550.87 981
8551.74 943
8552.61 948
8553.49 921
8554.36 960
8555.23 953
8556.11 947
8556.98 993
8557.85 1044
8558.73 1083
8559.60 974
8560.47 915
8561.35 921
8562.22 926
8563.09 837
8563.97 869
8564.84 858
8565.71 866
8566.59 812
8567.46 799
8568.33 859
8569.21 893
8570.08 875
8570.96 881
8571.83 788
8572.70 800
8573.58 877
8574.45 837
8575.33 830
8576.20 927
8577.07 828
8577.95 840
8578.82 785
8579.70 802
8580.57 834
8581.45 899
8582.32 885
8583.19 807
8584.07 784
8584.94 825
8585.82 882
8586.69 850
8587.57 893
8588.44 843
8589.32 919
8590.19 890
8591.07 872
8591.94 935
8592.82 971
8593.69 917
8594.57 926
8595.44 953
8596.32 935
8597.19 949
8598.07 968
8598.94 994
8599.82 920
8600.69 1030
8601.57 1014
8602.44 1030
8603.32 1002
8604.20 1003
8605.07 989
8605.95 1037
8606.82 1015
8607.70 998
8608.57 1025
8609.45 1039
8610.33 1067
8611.20 1013
8612.08 1065
8612.95 1018
8613.83 1042
8614.71 1115
8615.58 1163
8616.46 1162
8617.33 1191
8618.21 1194
8619.09 1181
8619.96 1198
8620.84 1204
8621.72 1190
8622.59 1262
8623.47 1191
8624.35 1212
8625.22 1235
8626.10 1252
8626.98 1268
8627.85 1339
8628.73 1283
8629.61 1366
8630.48 1462
8631.36 1353
8632.24 1403
8633.11 1435
8633.99 1498
8634.87 1486
8635.74 1382
8636.62 1427
8637.50 1408
8638.38 1506
8639.25 1463
8640.13 1522
8641.01 1524
8641.89 1486
8642.76 1539
8643.64 1667
8644.52 1548
8645.40 1626
8646.27 1701
8647.15 1754
8648.03 1655
8648.91 1749
8649.79 1741
8650.66 1703
8651.54 1923
8652.42 1890
8653.30 1919
8654.18 1940
8655.05 1915
8655.93 1852
8656.81 2007
8657.69 1961
8658.57 1887
8659.45 1951
8660.32 2061
8661.20 2141
8662.08 2016
8662.96 2116
8663.84 2007
8664.72 2054
8665.60 2039
8666.47 2102
8667.35 2167
8668.23 2187
8669.11 2270
8669.99 2283
8670.87 2499
8671.75 2715
8672.63 2802
8673.51 3239
8674.38 3523
8675.26 3784
8676.14 4084
8677.02 4445
8677.90 4637
8678.78 4447
8679.66 4265
8680.54 4037
8681.42 3784
8682.30 3445
8683.18 3055
8684.06 2866
8684.94 2736
8685.82 2512
8686.70 2500
8687.58 2364
8688.46 2500
8689.34 2578
8690.22 2866
8691.10 3370
8691.98 3701
8692.86 4318
8693.74 4902
8694.62 5246
8695.50 5422
8696.38 5607
8697.26 5287
8698.14 4737
8699.02 4309
8699.90 3677
8700.78 3094
8701.66 2791
8702.54 2495
8703.42 2072
8704.30 2013
8705.18 1907
8706.06 1776
8706.94 1675
8707.82 1683
8708.71 1548
8709.59 1503
8710.47 1406
8711.35 1437
8712.23 1452
8713.11 1439
8713.99 1455
8714.87 1381
8715.75 1438
8716.64 1341
8717.52 1255
8718.40 1241
8719.28 1220
8720.16 1318
8721.04 1363
8721.92 1305
8722.81 1345
8723.69 1356
8724.57 1287
8725.45 1209
8726.33 1287
8727.21 1275
8728.10 1152
8728.98 1216
8729.86 1264
8730.74 1318
8731.62 1303
8732.51 1381
8733.39 1393
8734.27 1338
8735.15 1327
8736.03 1259
8736.92 1291
8737.80 1365
8738.68 1376
8739.56 1340
8740.45 1306
8741.33 1179
8742.21 1096
8743.09 1257
8743.98 1224
8744.86 1220
8745.74 1213
8746.63 1248
8747.51 1207
8748.39 1210
8749.27 1217
8750.16 1295
8751.04 1383
8751.92 1353
8752.81 1416
8753.69 1326
8754.57 1344
8755.46 1386
8756.34 1391
8757.22 1387
8758.11 1419
8758.99 1446
8759.87 1353
8760.76 1276
8761.64 1235
8762.52 1246
8763.41 1315
8764.29 1255
8765.17 1286
8766.06 1346
8766.94 1287
8767.83 1325
8768.71 1276
8769.59 1237
8770.48 1306
8771.36 1297
8772.25 1283
8773.13 1279
8774.01 1257
8774.90 1262
8775.78 1282
8776.67 1223
8777.55 1147
8778.44 1119
8779.32 1081
8780.20 1120
8781.09 1068
8781.97 1036
8782.86 1048
8783.74 972
8784.63 1026
8785.51 1072
8786.40 1151
8787.28 1015
8788.17 1001
8789.05 1020
8789.94 1078
8790.82 1078
8791.71 969
8792.59 978
8793.48 954
8794.36 944
8795.25 941
8796.13 981
8797.02 883
8797.90 867
8798.79 923
8799.67 976
8800.56 946
8801.45 953
8802.33 856
8803.22 939
8804.10 983
8804.99 836
8805.87 898
8806.76 955
8807.65 992
8808.53 984
8809.42 958
8810.30 861
8811.19 918
8812.08 889
8812.96 868
8813.85 795
8814.73 778
8815.62 748
8816.51 792
8817.39 779
8818.28 812
8819.17 833
8820.05 803
8820.94 880
8821.83 810
8822.71 767
8823.60 819
8824.49 715
8825.37 770
8826.26 774
8827.15 798
8828.03 759
8828.92 762
8829.81 777
8830.69 747
8831.58 719
8832.47 696
8833.36 720
8834.24 724
8835.13 685
8836.02 665
8836.90 650
8837.79 648
8838.68 634
8839.57 671
8840.45 746
8841.34 727
8842.23 654
8843.12 672
8844.01 633
8844.89 650
8845.78 650
8846.67 681
8847.56 659
8848.44 700
8849.33 654
8850.22 644
8851.11 658
8852.00 719
8852.88 720
8853.77 616
8854.66 654
8855.55 625
8856.44 628
8857.33 656
8858.21 618
8859.10 590
8859.99 601
8860.88 617
8861.77 656
8862.66 658
8863.55 615
8864.43 658
8865.32 638
8866.21 563
8867.10 624
8867.99 651
8868.88 628
8869.77 559
8870.66 616
8871.55 617
8872.44 603
8873.32 590
8874.21 559
8875.10 539
8875.99 571
8876.88 560
8877.77 635
8878.66 580
8879.55 566
8880.44 525
8881.33 574
8882.22 573
8883.11 544
8884.00 647
8884.89 646
8885.78 574
8886.67 556
8887.56 565
8888.45 569
8889.34 566
8890.23 592
8891.12 577
8892.01 525
8892.90 522
8893.79 485
8894.68 537
8895.57 564
8896.46 494
8897.35 525
8898.24 560
8899.13 594
8900.02 543
8900.91 551
8901.80 496
8902.69 493
8903.58 488
8904.47 544
8905.36 576
8906.26 563
8907.15 563
8908.04 556
8908.93 574
8909.82 562
8910.71 534
8911.60 493
8912.49 541
8913.38 508
8914.28 515
8915.17 540
8916.06 555
8916.95 606
8917.84 527
8918.73 531
8919.62 576
8920.52 516
8921.41 508
8922.30 549
8923.19 545
8924.08 572
8924.97 516
8925.87 450
8926.76 463
8927.65 460
8928.54 453
8929.43 508
8930.33 590
8931.22 561
8932.11 558
8933.00 539
8933.89 500
8934.79 485
8935.68 481
8936.57 562
8937.46 487
8938.36 482
8939.25 499
8940.14 541
8941.03 565
8941.93 511
8942.82 495
8943.71 481
8944.60 468
8945.50 502
8946.39 556
8947.28 523
8948.18 599
8949.07 576
8949.96 572
8950.85 555
8951.75 507
8952.64 518
8953.53 511
8954.43 520
8955.32 521
8956.21 528
8957.11 508
8958.00 487
8958.89 495
8959.79 512
8960.68 555
8961.57 466
8962.47 534
8963.36 523
8964.26 454
8965.15 515
8966.04 510
8966.94 595
8967.83 560
8968.73 522
8969.62 581
8970.51 531
8971.41 532
8972.30 534
8973.20 542
8974.09 533
8974.98 547
8975.88 599
8976.77 559
8977.67 562
8978.56 553
8979.46 561
8980.35 547
8981.25 518
8982.14 507
8983.03 555
8983.93 564
8984.82 570
8985.72 503
8986.61 506
8987.51 528
8988.40 513
8989.30 561
8990.19 492
8991.09 486
8991.98 493
8992.88 486
8993.77 471
8994.67 481
8995.56 490
8996.46 522
8997.36 467
8998.25 499
8999.15 510
9000.04 441
9000.94 495
9001.83 489
9002.73 503
9003.62 509
9004.52 544
9005.42 488
9006.31 473
9007.21 463
9008.10 489
9009.00 512
9009.90 551
9010.79 439
9011.69 437
9012.58 498
9013.48 437
9014.38 476
9015.27 527
9016.17 507
9017.07 482
9017.96 520
9018.86 472
9019.76 467
9020.65 516
9021.55 431
9022.44 434
9023.34 516
9024.24 494
9025.14 484
9026.03 461
9026.93 492
9027.83 488
9028.72 478
9029.62 472
9030.52 479
9031.41 426
9032.31 369
9033.21 415
9034.11 475
9035.00 464
9035.90 460
9036.80 477
9037.69 490
9038.59 472
9039.49 466
9040.39 464
9041.28 479
9042.18 487
9043.08 445
9043.98 460
9044.88 505
9045.77 465
9046.67 514
9047.57 496
9048.47 479
9049.36 542
9050.26 487
9051.16 547
9052.06 532
9052.96 456
9053.86 442
9054.75 483
9055.65 506
9056.55 475
9057.45 514
9058.35 541
9059.25 535
9060.14 536
9061.04 491
9061.94 486
9062.84 500
9063.74 504
9064.64 469
9065.54 495
9066.44 573
9067.33 536
9068.23 528
9069.13 534
9070.03 512
9070.93 469
9071.83 482
9072.73 490
9073.63 516
9074.53 456
9075.43 465
9076.33 472
9077.22 520
9078.12 504
9079.02 489
9079.92 553
9080.82 488
9081.72 499
9082.62 459
9083.52 516
9084.42 566
9085.32 495
9086.22 501
9087.12 524
9088.02 497
9088.92 518
9089.82 466
9090.72 516
9091.62 522
9092.52 534
9093.42 491
9094.32 472
9095.22 543
9096.12 485
9097.02 539
9097.92 493
9098.82 456
9099.72 475
9100.62 477
9101.52 483
9102.43 467
9103.33 482
9104.23 477
9105.13 444
9106.03 480
9106.93 455
9107.83 496
9108.73 519
9109.63 504
9110.53 487
9111.43 518
9112.33 481
9113.24 487
9114.14 526
9115.04 574
9115.94 473
9116.84 426
9117.74 464
9118.64 475
9119.55 455
9120.45 479
9121.35 456
9122.25 444
9123.15 483
9124.05 447
9124.96 414
9125.86 461
9126.76 472
9127.66 483
9128.56 541
9129.46 505
9130.37 451
9131.27 444
9132.17 460
9133.07 491
9133.97 474
9134.88 456
9135.78 483
9136.68 506
9137.58 584
9138.49 468
9139.39 416
9140.29 514
9141.19 543
9142.10 506
9143.00 502
9143.90 481
9144.80 431
9145.71 447
9146.61 469
9147.51 500
9148.42 502
9149.32 486
9150.22 479
9151.12 448
9152.03 434
9152.93 447
9153.83 438
9154.74 478
9155.64 471
9156.54 568
9157.45 508
9158.35 469
9159.25 510
9160.16 497
9161.06 453
9161.96 449
9162.87 479
9163.77 506
9164.68 495
9165.58 473
9166.48 485
9167.39 498
9168.29 481
9169.19 514
9170.10 540
9171.00 451
9171.91 440
9172.81 452
9173.72 434
9174.62 436
9175.52 453
9176.43 464
9177.33 520
9178.24 432
9179.14 387
9180.05 509
9180.95 525
9181.85 513
9182.76 486
9183.66 443
9184.57 471
9185.47 528
9186.38 482
9187.28 497
9188.19 489
9189.09 507
9190.00 475
9190.90 471
9191.81 449
9192.71 520
9193.62 532
9194.52 453
9195.43 487
9196.33 496
9197.24 504
9198.14 530
9199.05 551
9199.96 527
9200.86 516
9201.77 497
9202.67 505
9203.58 495
9204.48 463
9205.39 504
9206.29 440
9207.20 525
9208.11 505
9209.01 531
9209.92 493
9210.82 492
9211.73 447
9212.64 470
9213.54 479
9214.45 496
9215.35 465
9216.26 473
9217.17 513
9218.07 463
9218.98 534
9219.89 541
9220.79 480
9221.70 431
9222.61 460
9223.51 467
9224.42 484
9225.33 480
9226.23 523
9227.14 491
9228.05 474
9228.95 450
9229.86 388
9230.77 397
9231.67 489
9232.58 459
9233.49 464
9234.40 468
9235.30 444
9236.21 463
9237.12 501
9238.02 457
9238.93 463
9239.84 468
9240.75 469
9241.65 456
9242.56 444
9243.47 533
9244.38 514
9245.28 449
9246.19 474
9247.10 484
9248.01 484
9248.92 484
9249.82 453
9250.73 470
9251.64 493
9252.55 463
9253.46 425
9254.36 492
9255.27 500
9256.18 465
9257.09 451
9258.00 445
9258.90 462
9259.81 490
9260.72 424
9261.63 483
9262.54 455
9263.45 480
9264.36 478
9265.26 428
9266.17 450
9267.08 442
9267.99 461
9268.90 478
9269.81 492
9270.72 474
9271.63 449
9272.54 474
9273.44 437
9274.35 422
9275.26 407
9276.17 509
9277.08 459
9277.99 445
9278.90 455
9279.81 500
9280.72 505
9281.63 516
9282.54 470
9283.45 462
9284.36 477
9285.27 464
9286.18 422
9287.09 472
9288.00 469
9288.91 446
9289.82 454
9290.73 470
9291.64 419
9292.55 439
9293.46 493
9294.37 464
9295.28 434
9296.19 483
9297.10 471
9298.01 473
9298.92 432
9299.83 470
9300.74 453
9301.65 447
9302.56 460
9303.47 442
9304.38 516
9305.29 471
9306.20 496
9307.11 449
9308.02 427
9308.93 489
9309.84 463
9310.75 467
9311.67 462
9312.58 503
9313.49 495
9314.40 519
9315.31 480
9316.22 457
9317.13 475
9318.04 439
9318.95 441
9319.87 490
9320.78 472
9321.69 476
9322.60 489
9323.51 504
9324.42 460
9325.34 503
9326.25 515
9327.16 530
9328.07 492
9328.98 504
9329.89 480
9330.81 500
9331.72 430
9332.63 442
9333.54 479
9334.45 466
9335.37 438
9336.28 469
9337.19 441
9338.10 433
9339.01 448
9339.93 467
9340.84 493
9341.75 464
9342.66 465
9343.58 497
9344.49 517
9345.40 486
9346.31 499
9347.23 536
9348.14 500
9349.05 487
9349.97 483
9350.88 494
9351.79 499
9352.70 434
9353.62 448
9354.53 409
9355.44 449
9356.36 483
9357.27 510
9358.18 479
9359.10 441
9360.01 457
9360.92 530
9361.84 498
9362.75 439
9363.66 468
9364.58 445
9365.49 451
9366.40 461
9367.32 488
9368.23 512
9369.15 425
9370.06 514
9370.97 495
9371.89 449
9372.80 465
9373.71 506
9374.63 532
9375.54 543
9376.46 513
9377.37 482
9378.29 488
9379.20 457
9380.11 472
9381.03 422
9381.94 447
9382.86 492
9383.77 474
9384.69 533
9385.60 493
9386.51 482
9387.43 524
9388.34 493
9389.26 479
9390.17 500
9391.09 522
9392.00 489
9392.92 523
9393.83 498
9394.75 506
9395.66 512
9396.58 558
9397.49 525
9398.41 480
9399.32 507
9400.24 539
9401.15 450
9402.07 452
9402.99 482
9403.90 457
9404.82 485
9405.73 468
9406.65 585
9407.56 531
9408.48 508
9409.39 535
9410.31 529
9411.23 546
9412.14 526
9413.06 506
9413.97 541
9414.89 528
9415.81 500
9416.72 553
9417.64 550
9418.55 518
9419.47 530
9420.39 520
9421.30 452
9422.22 465
9423.14 462
9424.05 562
9424.97 625
9425.89 562
9426.80 537
9427.72 534
9428.64 563
9429.55 573
9430.47 536
9431.39 522
9432.30 540
9433.22 524
9434.14 542
9435.05 550
9435.97 549
9436.89 586
9437.80 532
9438.72 545
9439.64 622
9440.56 607
9441.47 566
9442.39 654
9443.31 611
9444.23 635
9445.14 677
9446.06 697
9446.98 657
9447.90 610
9448.81 631
9449.73 583
9450.65 572
9451.57 651
9452.48 649
9453.40 642
9454.32 625
9455.24 678
9456.16 743
9457.07 725
9457.99 722
9458.91 717
9459.83 677
9460.75 693
9461.66 666
9462.58 694
9463.50 675
9464.42 643
9465.34 651
9466.26 556
9467.18 571
9468.09 631
9469.01 588
9469.93 561
9470.85 606
9471.77 597
9472.69 617
9473.61 557
9474.53 602
9475.44 602
9476.36 572
9477.28 598
9478.20 618
9479.12 601
9480.04 649
9480.96 613
9481.88 701
9482.80 716
9483.72 676
9484.64 606
9485.56 611
9486.47 622
9487.39 649
9488.31 704
9489.23 605
9490.15 633
9491.07 605
9491.99 637
9492.91 631
9493.83 570
9494.75 620
9495.67 620
9496.59 601
9497.51 612
9498.43 583
9499.35 636
9500.27 709
9501.19 629
9502.11 612
9503.03 552
9503.95 621
9504.87 666
9505.79 614
9506.71 635
9507.64 640
9508.56 567
9509.48 576
9510.40 625
9511.32 699
9512.24 707
9513.16 703
9514.08 681
9515.00 687
9515.92 691
9516.84 684
9517.76 625
9518.68 650
9519.61 744
9520.53 698
9521.45 693
9522.37 631
9523.29 679
9524.21 728
9525.13 627
9526.05 662
9526.98 697
9527.90 746
9528.82 657
9529.74 719
9530.66 758
9531.58 805
9532.51 748
9533.43 775
9534.35 907
9535.27 879
9536.19 835
9537.11 810
9538.04 807
9538.96 890
9539.88 857
9540.80 793
9541.73 759
9542.65 767
9543.57 832
9544.49 726
9545.41 719
9546.34 831
9547.26 773
9548.18 783
9549.10 757
9550.03 783
9550.95 798
9551.87 778
9552.79 775
9553.72 734
9554.64 731
9555.56 816
9556.49 805
9557.41 749
9558.33 811
9559.25 819
9560.18 807
9561.10 868
9562.02 848
9562.95 760
9563.87 795
9564.79 800
9565.72 762
9566.64 802
9567.56 756
9568.49 859
9569.41 857
9570.33 820
9571.26 788
9572.18 788
9573.11 758
9574.03 829
9574.95 811
9575.88 770
9576.80 848
9577.72 887
9578.65 847
9579.57 842
9580.50 872
9581.42 896
9582.34 839
9583.27 817
9584.19 865
9585.12 870
9586.04 861
9586.97 882
9587.89 848
9588.81 909
9589.74 914
9590.66 943
9591.59 976
9592.51 986
9593.44 961
9594.36 842
9595.29 858
9596.21 917
9597.14 994
9598.06 968
9598.99 1009
9599.91 984
9600.84 954
9601.76 937
9602.69 1051
9603.61 982
9604.54 951
9605.46 944
9606.39 1016
9607.31 1075
9608.24 1098
9609.16 1006
9610.09 973
9611.01 1050
9611.94 1082
9612.87 1077
9613.79 1047
9614.72 1079
9615.64 1136
9616.57 1062
9617.49 1084
9618.42 1086
9619.35 1119
9620.27 1221
9621.20 1089
9622.12 1127
9623.05 1167
9623.98 1181
9624.90 1196
9625.83 1053
9626.76 1192
9627.68 1265
9628.61 1224
9629.53 1284
9630.46 1382
9631.39 1235
9632.31 1278
9633.24 1209
9634.17 1215
9635.09 1273
9636.02 1244
9636.95 1310
9637.87 1325
9638.80 1372
9639.73 1371
9640.65 1463
9641.58 1455
9642.51 1496
9643.44 1358
9644.36 1449
9645.29 1453
9646.22 1504
9647.14 1496
9648.07 1483
9649.00 1533
9649.93 1521
9650.85 1616
9651.78 1584
9652.71 1608
9653.64 1644
9654.56 1675
9655.49 1746
9656.42 1721
9657.35 1724
9658.27 1801
9659.20 1707
9660.13 1726
9661.06 1767
9661.99 1692
9662.91 1710
9663.84 1713
9664.77 1705
9665.70 1823
9666.63 1799
9667.56 1834
9668.48 1842
9669.41 1849
9670.34 1851
9671.27 1926
9672.20 1896
9673.13 1966
9674.05 1831
9674.98 1990
9675.91 2059
9676.84 1998
9677.77 1939
9678.70 1997
9679.63 2068
9680.56 1934
9681.48 2046
9682.41 2049
9683.34 2118
9684.27 2056
9685.20 2119
9686.13 2152
9687.06 2188
9687.99 2214
9688.92 2290
9689.85 2252
9690.78 2309
9691.71 2225
9692.63 2285
9693.56 2276
9694.49 2336
9695.42 2351
9696.35 2423
9697.28 2522
9698.21 2764
9699.14 2882
9700.07 3150
9701.00 3438
9701.93 3444
9702.86 3597
9703.79 3478
9704.72 3351
9705.65 3315
9706.58 2888
9707.51 2831
9708.44 2636
9709.37 2538
9710.30 2556
9711.23 2488
9712.16 2381
9713.09 2261
9714.02 2402
9714.95 2483
9715.89 2647
9716.82 2677
9717.75 2779
9718.68 2797
9719.61 2756
9720.54 2743
9721.47 2645
9722.40 2469
9723.33 2324
9724.26 2222
9725.19 2113
9726.12 2008
9727.06 1869
9727.99 1854
9728.92 1869
9729.85 1848
9730.78 1805
9731.71 1890
9732.64 1963
9733.57 1921
9734.51 1990
9735.44 1895
9736.37 1923
9737.30 1981
9738.23 1954
9739.16 1831
9740.10 1876
9741.03 1875
9741.96 1793
9742.89 1795
9743.82 1524
9744.75 1592
9745.69 1627
9746.62 1595
9747.55 1504
9748.48 1495
9749.41 1483
9750.35 1467
9751.28 1386
9752.21 1466
9753.14 1450
9754.08 1379
9755.01 1391
9755.94 1335
9756.87 1369
9757.81 1381
9758.74 1302
9759.67 1406
9760.60 1395
9761.54 1432
9762.47 1357
9763.40 1453
9764.34 1455
9765.27 1398
9766.20 1340
9767.13 1374
9768.07 1327
9769.00 1321
9769.93 1324
9770.87 1197
9771.80 1230
9772.73 1342
9773.67 1362
9774.60 1308
9775.53 1329
9776.47 1329
9777.40 1385
9778.33 1330
9779.27 1393
9780.20 1453
9781.14 1436
9782.07 1441
9783.00 1475
9783.94 1449
9784.87 1453
9785.80 1419
9786.74 1461
9787.67 1433
9788.61 1469
9789.54 1308
9790.47 1259
9791.41 1324
9792.34 1382
9793.28 1327
9794.21 1238
9795.15 1214
9796.08 1213
9797.01 1163
9797.95 1249
9798.88 1297
9799.82 1254
9800.75 1228
9801.69 1170
9802.62 1191
9803.56 1230
9804.49 1149
9805.43 1155
9806.36 1122
9807.30 1068
9808.23 1084
9809.17 1112
9810.10 1061
9811.04 1052
9811.97 997
9812.91 991
9813.84 979
9814.78 945
9815.71 936
9816.65 1022
9817.58 923
9818.52 918
9819.46 1002
9820.39 1007
9821.33 964
9822.26 930
9823.20 934
9824.13 1009
9825.07 928
9826.00 970
9826.94 1012
9827.88 985
9828.81 917
9829.75 917
9830.68 866
9831.62 888
9832.56 873
9833.49 972
9834.43 899
9835.37 848
9836.30 849
9837.24 857
9838.17 903
9839.11 950
9840.05 927
9840.98 799
9841.92 834
9842.86 908
9843.79 900
9844.73 976
9845.67 1008
9846.60 992
9847.54 905
9848.48 803
9849.42 881
9850.35 862
9851.29 821
9852.23 889
9853.16 929
9854.10 901
9855.04 837
9855.98 798
9856.91 877
9857.85 840
9858.79 828
9859.72 903
9860.66 873
9861.60 846
9862.54 818
9863.47 868
9864.41 831
9865.35 801
9866.29 835
9867.23 850
9868.16 787
9869.10 810
9870.04 827
9870.98 787
9871.92 815
9872.85 818
9873.79 851
9874.73 773
9875.67 758
9876.61 834
9877.54 870
9878.48 793
9879.42 720
9880.36 801
9881.30 745
9882.24 781
9883.18 749
9884.11 825
9885.05 735
9885.99 743
9886.93 725
9887.87 752
9888.81 740
9889.75 728
9890.69 842
9891.62 799
9892.56 777
9893.50 750
9894.44 782
9895.38 794
9896.32 728
9897.26 737
9898.20 697
9899.14 715
9900.08 763
9901.02 745
9901.96 773
9902.90 774
9903.83 740
9904.77 780
9905.71 804
9906.65 750
9907.59 716
9908.53 734
9909.47 721
9910.41 740
9911.35 742
9912.29 719
9913.23 717
9914.17 778
9915.11 763
9916.05 706
9916.99 773
9917.93 809
9918.87 848
9919.81 750
9920.75 728
9921.69 767
9922.64 752
9923.58 792
9924.52 764
9925.46 807
9926.40 930
9927.34 1037
9928.28 1160
9929.22 1157
9930.16 1221
9931.10 1186
9932.04 1109
9932.98 1102
9933.92 1138
9934.87 979
9935.81 932
9936.75 877
9937.69 860
9938.63 813
9939.57 705
9940.51 769
9941.45 755
9942.39 760
9943.34 711
9944.28 683
9945.22 706
9946.16 686
9947.10 691
9948.04 746
9948.99 640
9949.93 709
9950.87 699
9951.81 623
9952.75 670
9953.69 687
9954.64 748
9955.58 810
9956.52 693
9957.46 691
9958.41 676
9959.35 730
9960.29 714
9961.23 744
9962.17 697
9963.12 676
9964.06 622
9965.00 619
9965.94 661
9966.89 684
9967.83 692
9968.77 687
9969.71 671
9970.66 611
9971.60 630
9972.54 633
9973.49 650
9974.43 631
9975.37 603
9976.31 610
9977.26 623
9978.20 637
9979.14 594
9980.09 589
9981.03 646
9981.97 596
9982.92 648
9983.86 615
9984.80 649
9985.75 648
9986.69 672
9987.63 713
9988.58 628
9989.52 630
9990.46 671
9991.41 611
9992.35 560
9993.30 626
9994.24 678
9995.18 624
9996.13 627
9997.07 668
9998.02 691
9998.96 654
9999.90 616
10000.85 597
10001.79 626
10002.74 610
10003.68 588
10004.62 596
10005.57 546
10006.51 556
10007.46 624
10008.40 634
10009.35 586
10010.29 596
10011.24 589
10012.18 586
10013.13 568
10014.07 598
10015.01 604
10015.96 603
10016.90 546
10017.85 581
10018.79 647
10019.74 603
10020.68 580
10021.63 577
10022.58 580
10023.52 568
10024.47 640
10025.41 643
10026.36 571
10027.30 616
10028.25 564
10029.19 562
10030.14 570
10031.08 559
10032.03 557
10032.98 578
10033.92 557
10034.87 609
10035.81 531
10036.76 518
10037.70 587
10038.65 552
10039.60 529
10040.54 519
10041.49 544
10042.43 554
10043.38 545
10044.33 566
10045.27 556
10046.22 561
10047.17 612
10048.11 593
10049.06 569
10050.00 622
10050.95 586
10051.90 550
10052.84 628
10053.79 533
10054.74 540
10055.68 543
10056.63 563
10057.58 552
10058.52 566
10059.47 655
10060.42 603
10061.37 557
10062.31 484
10063.26 523
10064.21 567
10065.15 562
10066.10 518
10067.05 531
10068.00 561
10068.94 524
10069.89 530
10070.84 443
10071.79 456
10072.73 529
10073.68 509
10074.63 502
10075.58 515
10076.52 440
10077.47 492
10078.42 548
10079.37 567
10080.32 500
10081.26 498
10082.21 557
10083.16 519
10084.11 499
10085.06 525
10086.00 537
10086.95 533
10087.90 481
10088.85 487
10089.80 485
10090.75 523
10091.69 465
10092.64 534
10093.59 581
10094.54 506
10095.49 487
10096.44 541
10097.39 537
10098.33 541
10099.28 497
10100.23 485
10101.18 578
10102.13 550
10103.08 530
10104.03 498
10104.98 525
10105.93 498
10106.87 507
10107.82 500
10108.77 528
10109.72 478
10110.67 518
10111.62 538
10112.57 508
10113.52 551
10114.47 493
10115.42 537
10116.37 525
10117.32 546
10118.27 538
10119.22 515
10120.17 495
10121.12 499
10122.07 488
10123.02 492
10123.97 540
10124.92 520
10125.87 565
10126.82 527
10127.77 553
10128.72 467
10129.67 480
10130.62 517
10131.57 505
10132.52 524
10133.47 516
10134.42 514
10135.37 509
10136.32 528
10137.27 534
10138.22 505
10139.17 501
10140.12 515
10141.07 517
10142.02 558
10142.98 504
10143.93 501
10144.88 562
10145.83 513
10146.78 511
10147.73 544
10148.68 522
10149.63 527
10150.58 482
10151.54 505
10152.49 475
10153.44 490
10154.39 515
10155.34 548
10156.29 508
10157.24 502
10158.20 520
10159.15 514
10160.10 521
10161.05 529
10162.00 550
10162.95 545
10163.91 526
10164.86 537
10165.81 518
10166.76 519
10167.71 500
10168.67 491
10169.62 528
10170.57 499
10171.52 520
10172.47 576
10173.43 548
10174.38 557
10175.33 546
10176.28 543
10177.24 520
10178.19 511
10179.14 546
10180.09 531
10181.05 563
10182.00 545
10182.95 542
10183.90 489
10184.86 467
10185.81 565
10186.76 511
10187.72 546
10188.67 584
10189.62 498
10190.58 584
10191.53 521
10192.48 526
10193.43 557
10194.39 504
10195.34 536
10196.29 592
10197.25 534
10198.20 528
10199.16 511
10200.11 532
10201.06 605
10202.02 575
10202.97 588
10203.92 579
10204.88 538
10205.83 481
10206.78 526
10207.74 600
10208.69 613
10209.65 641
10210.60 631
10211.55 646
10212.51 619
10213.46 604
10214.42 608
10215.37 584
10216.33 580
10217.28 563
10218.23 523
10219.19 515
10220.14 548
10221.10 584
10222.05 602
10223.01 515
10223.96 566
10224.92 534
10225.87 497
10226.83 525
10227.78 533
10228.74 565
10229.69 567
10230.65 577
10231.60 497
10232.56 437
10233.51 471
10234.47 455
10235.42 492
10236.38 516
10237.33 560
10238.29 565
10239.24 514
10240.20 614
10241.15 590
10242.11 601
10243.06 579
10244.02 554
10244.98 549
10245.93 615
10246.89 530
10247.84 500
10248.80 526
10249.75 510
10250.71 493
10251.67 462
10252.62 473
10253.58 491
10254.53 504
10255.49 445
10256.45 428
10257.40 485
10258.36 475
10259.32 459
10260.27 448
10261.23 424
10262.18 467
10263.14 484
10264.10 417
10265.05 455
10266.01 497
10266.97 523
10267.92 513
10268.88 491
10269.84 462
10270.79 467
10271.75 467
10272.71 480
10273.67 438
10274.62 483
10275.58 484
10276.54 470
10277.49 471
10278.45 459
10279.41 490
10280.37 432
10281.32 457
10282.28 428
10283.24 420
10284.19 441
10285.15 443
10286.11 484
10287.07 470
10288.03 522
10288.98 472
10289.94 404
10290.90 457
10291.86 435
10292.81 439
10293.77 461
10294.73 473
10295.69 467
10296.65 483
10297.60 452
10298.56 430
10299.52 469
10300.48 471
10301.44 468
10302.40 477
10303.35 492
10304.31 480
10305.27 430
10306.23 473
10307.19 450
10308.15 482
10309.10 437
10310.06 441
10311.02 477
10311.98 409
10312.94 435
10313.90 502
10314.86 514
10315.82 499
10316.78 417
10317.73 482
10318.69 489
10319.65 424
10320.61 394
10321.57 453
10322.53 452
10323.49 475
10324.45 491
10325.41 478
10326.37 462
10327.33 484
10328.29 442
10329.25 488
10330.21 480
10331.17 471
10332.13 449
10333.09 506
10334.04 502
10335.00 482
10335.96 439
10336.92 425
10337.88 408
10338.84 418
10339.80 428
10340.76 449
10341.72 445
10342.68 453
10343.65 478
10344.61 448
10345.57 388
10346.53 459
10347.49 422
10348.45 455
10349.41 449
10350.37 429
10351.33 433
10352.29 446
10353.25 411
10354.21 430
10355.17 503
10356.13 452
10357.09 461
10358.05 453
10359.02 479
10359.98 460
10360.94 472
10361.90 473
10362.86 490
10363.82 492
10364.78 499
10365.74 498
10366.70 521
10367.67 484
10368.63 482
10369.59 487
10370.55 507
10371.51 450
10372.47 420
10373.43 452
10374.40 458
10375.36 421
10376.32 419
10377.28 441
10378.24 439
10379.21 401
10380.17 433
10381.13 424
10382.09 380
10383.05 410
10384.02 411
10384.98 438
10385.94 389
10386.90 415
10387.86 430
10388.83 453
10389.79 432
10390.75 449
10391.71 400
10392.68 421
10393.64 419
10394.60 390
10395.56 446
10396.53 471
10397.49 430
10398.45 365
10399.42 401
10400.38 433
10401.34 395
10402.30 366
10403.27 383
10404.23 415
10405.19 410
10406.16 427
10407.12 430
10408.08 420
10409.05 434
10410.01 390
10410.97 402
10411.94 395
10412.90 350
10413.86 408
10414.83 414
10415.79 413
10416.75 393
10417.72 388
10418.68 474
10419.65 405
10420.61 407
10421.57 461
10422.54 410
10423.50 405
10424.46 395
10425.43 382
10426.39 403
10427.36 363
10428.32 348
10429.29 353
10430.25 400
10431.21 399
10432.18 368
10433.14 416
10434.11 409
10435.07 379
10436.04 384
10437.00 398
10437.97 405
10438.93 395
10439.90 405
10440.86 406
10441.82 404
10442.79 392
10443.75 387
10444.72 409
10445.68 381
10446.65 336
10447.61 378
10448.58 351
10449.54 355
10450.51 410
10451.48 322
10452.44 368
10453.41 401
10454.37 399
10455.34 408
10456.30 361
10457.27 393
10458.23 400
10459.20 355
10460.16 377
10461.13 418
10462.10 388
10463.06 365
10464.03 403
10464.99 389
10465.96 368
10466.93 390
10467.89 389
10468.86 321
10469.82 378
10470.79 400
10471.76 385
10472.72 350
10473.69 368
10474.65 400
10475.62 380
10476.59 326
10477.55 350
10478.52 386
10479.49 370
10480.45 313
10481.42 379
10482.39 409
10483.35 370
10484.32 365
10485.29 349
10486.25 366
10487.22 322
10488.19 371
10489.15 371
10490.12 389
10491.09 387
10492.06 355
10493.02 334
10493.99 364
10494.96 332
10495.92 335
10496.89 372
10497.86 397
10498.83 363
10499.79 400
10500.76 364
10501.73 397
10502.70 372
10503.66 337
10504.63 351
10505.60 392
10506.57 344
10507.54 339
10508.50 330
10509.47 352
10510.44 372
10511.41 374
10512.38 407
10513.34 410
10514.31 387
10515.28 388
10516.25 363
10517.22 372
10518.19 423
10519.15 418
10520.12 380
10521.09 400
10522.06 367
10523.03 381
10524.00 414
10524.96 386
10525.93 385
10526.90 378
10527.87 362
10528.84 331
10529.81 337
10530.78 363
10531.75 406
10532.72 391
10533.68 354
10534.65 341
10535.62 358
10536.59 328
10537.56 371
10538.53 407
10539.50 389
10540.47 394
10541.44 388
10542.41 388
10543.38 351
10544.35 344
10545.32 368
10546.29 383
10547.26 404
10548.23 381
10549.20 404
10550.17 377
10551.13 362
10552.10 369
10553.07 371
10554.04 372
10555.01 412
10555.98 404
10556.96 372
10557.93 392
10558.90 375
10559.87 361
10560.84 426
10561.81 402
10562.78 404
10563.75 455
10564.72 392
10565.69 370
10566.66 360
10567.63 406
10568.60 396
10569.57 400
10570.54 381
10571.51 374
10572.48 418
10573.45 370
10574.42 360
10575.40 354
10576.37 350
10577.34 374
10578.31 374
10579.28 395
10580.25 372
10581.22 392
10582.19 377
10583.17 386
10584.14 380
10585.11 369
10586.08 413
10587.05 390
10588.02 416
10588.99 375
10589.97 409
10590.94 452
10591.91 405
10592.88 447
10593.85 374
10594.82 448
10595.80 405
10596.77 432
10597.74 381
10598.71 393
10599.68 447
10600.66 431
10601.63 412
10602.60 406
10603.57 414
10604.55 391
10605.52 396
10606.49 400
10607.46 407
10608.44 408
10609.41 409
10610.38 401
10611.35 393
10612.33 407
10613.30 381
10614.27 395
10615.24 417
10616.22 384
10617.19 426
10618.16 362
10619.14 410
10620.11 416
10621.08 380
10622.05 371
10623.03 406
10624.00 428
10624.97 387
10625.95 449
10626.92 455
10627.89 413
10628.87 429
10629.84 499
10630.81 483
10631.79 457
10632.76 440
10633.74 467
10634.71 425
10635.68 440
10636.66 484
10637.63 477
10638.60 458
10639.58 510
10640.55 505
10641.53 512
10642.50 568
10643.47 639
10644.45 588
10645.42 521
10646.40 516
10647.37 476
10648.35 457
10649.32 467
10650.29 435
10651.27 478
10652.24 454
10653.22 473
10654.19 418
10655.17 383
10656.14 357
10657.12 401
10658.09 420
10659.07 465
10660.04 399
10661.02 366
10661.99 410
10662.97 439
10663.94 409
10664.92 395
10665.89 388
10666.87 392
10667.84 437
10668.82 391
10669.79 421
10670.77 439
10671.74 406
10672.72 390
10673.69 398
10674.67 387
10675.65 449
10676.62 393
10677.60 410
10678.57 458
10679.55 375
10680.52 402
10681.50 439
10682.48 486
10683.45 429
10684.43 398
10685.40 423
10686.38 451
10687.36 396
10688.33 402
10689.31 395
10690.28 396
10691.26 379
10692.24 372
10693.21 392
10694.19 373
10695.17 366
10696.14 452
10697.12 414
10698.10 394
10699.07 410
10700.05 338
10701.03 364
10702.00 386
10702.98 371
10703.96 386
10704.93 371
10705.91 435
10706.89 450
10707.86 410
10708.84 370
10709.82 374
10710.80 387
10711.77 450
10712.75 415
10713.73 382
10714.70 375
10715.68 410
10716.66 442
10717.64 476
10718.61 422
10719.59 399
10720.57 483
10721.55 462
10722.53 463
10723.50 483
10724.48 451
10725.46 433
10726.44 418
10727.41 380
10728.39 439
10729.37 411
10730.35 425
10731.33 441
10732.31 442
10733.28 438
10734.26 424
10735.24 417
10736.22 408
10737.20 413
10738.17 427
10739.15 454
10740.13 430
10741.11 470
10742.09 472
10743.07 357
10744.05 408
10745.03 415
10746.00 460
10746.98 452
10747.96 407
10748.94 375
10749.92 395
10750.90 419
10751.88 423
10752.86 441
10753.84 416
10754.82 398
10755.79 416
10756.77 402
10757.75 412
10758.73 428
10759.71 486
10760.69 440
10761.67 463
10762.65 417
10763.63 376
10764.61 431
10765.59 422
10766.57 430
10767.55 464
10768.53 447
10769.51 439
10770.49 477
10771.47 467
10772.45 424
10773.43 397
10774.41 422
10775.39 450
10776.37 443
10777.35 434
10778.33 467
10779.31 459
10780.29 490
10781.27 448
10782.25 478
10783.23 466
10784.21 469
10785.19 439
10786.17 449
10787.15 434
10788.13 495
10789.12 435
10790.10 454
10791.08 513
10792.06 486
10793.04 472
10794.02 498
10795.00 458
10795.98 456
10796.96 440
10797.94 517
10798.93 527
10799.91 480
10800.89 493
10801.87 484
10802.85 445
10803.83 490
10804.81 478
10805.80 501
10806.78 541
10807.76 526
10808.74 500
10809.72 451
10810.70 527
10811.69 468
10812.67 451
10813.65 467
10814.63 460
10815.61 505
10816.59 480
10817.58 447
10818.56 522
10819.54 543
10820.52 477
10821.51 522
10822.49 513
10823.47 474
10824.45 486
10825.43 554
10826.42 488
10827.40 513
10828.38 517
10829.37 539
10830.35 531
10831.33 585
10832.31 587
10833.30 580
10834.28 592
10835.26 602
10836.24 563
10837.23 559
10838.21 500
10839.19 531
10840.18 594
10841.16 529
10842.14 500
10843.13 549
10844.11 582
10845.09 571
10846.08 564
10847.06 522
10848.04 525
10849.03 567
10850.01 533
10850.99 557
10851.98 566
10852.96 598
10853.94 555
10854.93 646
10855.91 594
10856.90 586
10857.88 540
10858.86 615
10859.85 659
10860.83 625
10861.82 690
10862.80 618
10863.78 649
10864.77 638
10865.75 548
10866.74 643
10867.72 650
10868.71 613
10869.69 639
10870.67 652
10871.66 666
10872.64 648
10873.63 663
10874.61 655
10875.60 674
10876.58 684
10877.57 690
10878.55 738
10879.54 699
10880.52 720
10881.51 690
10882.49 677
10883.48 675
10884.46 683
10885.45 742
10886.43 734
10887.42 692
10888.40 746
10889.39 777
10890.37 834
10891.36 808
10892.34 775
10893.33 796
10894.32 791
10895.30 784
10896.29 754
10897.27 795
10898.26 813
10899.24 798
10900.23 781
10901.22 793
10902.20 788
10903.19 804
10904.17 763
10905.16 792
10906.15 784
10907.13 775
10908.12 882
10909.10 831
10910.09 915
10911.08 878
10912.06 846
10913.05 883
10914.04 851
10915.02 867
10916.01 914
10917.00 961
10917.98 864
10918.97 929
10919.96 979
10920.94 987
10921.93 947
10922.92 950
10923.90 908
10924.89 940
10925.88 1001
10926.86 1006
10927.85 951
10928.84 981
10929.82 934
10930.81 956
10931.80 987
10932.79 980
10933.77 1007
10934.76 960
10935.75 990
10936.74 1017
10937.72 983
10938.71 974
10939.70 1027
10940.69 990
10941.67 1088
10942.66 1051
10943.65 1099
10944.64 1110
10945.63 1127
10946.61 1139
10947.60 1178
10948.59 1076
10949.58 1102
10950.57 1174
10951.55 1155
10952.54 1215
10953.53 1151
10954.52 1196
10955.51 1354
10956.49 1393
10957.48 1486
10958.47 1473
10959.46 1488
10960.45 1676
10961.44 1798
10962.43 1816
10963.41 1840
10964.40 1801
10965.39 1720
10966.38 1664
10967.37 1569
10968.36 1478
10969.35 1376
10970.34 1371
10971.33 1351
10972.31 1326
10973.30 1208
10974.29 1232
10975.28 1209
10976.27 1234
10977.26 1246
10978.25 1180
10979.24 1139
10980.23 1139
10981.22 1251
10982.21 1219
10983.20 1185
10984.19 1177
10985.18 1263
10986.17 1216
10987.16 1273
10988.15 1263
10989.14 1264
10990.13 1212
10991.12 1221
10992.11 1261
10993.10 1288
10994.09 1338
10995.08 1415
10996.07 1452
10997.06 1578
10998.05 1639
10999.04 1736
11000.03 1901
11001.02 2116
11002.01 2267
11003.00 2373
11003.99 2322
11004.98 2390
11005.97 2324
11006.96 2163
11007.95 1985
11008.94 1755
11009.93 1655
11010.92 1471
11011.91 1352
11012.91 1183
11013.90 1201
11014.89 1185
11015.88 1039
11016.87 995
11017.86 996
11018.85 1016
11019.84 956
11020.83 953
11021.83 999
11022.82 963
11023.81 901
11024.80 863
11025.79 903
11026.78 870
11027.77 868
11028.77 869
11029.76 931
11030.75 924
11031.74 869
11032.73 882
11033.72 862
11034.72 875
11035.71 876
11036.70 866
11037.69 778
11038.68 849
11039.68 793
11040.67 730
11041.66 827
11042.65 854
11043.65 878
11044.64 873
11045.63 826
11046.62 871
11047.62 831
11048.61 846
11049.60 752
11050.59 765
11051.59 790
11052.58 769
11053.57 676
11054.56 733
11055.56 783
11056.55 729
11057.54 753
11058.54 743
11059.53 721
11060.52 694
11061.51 743
11062.51 707
11063.50 762
11064.49 751
11065.49 701
11066.48 691
11067.47 720
11068.47 741
11069.46 725
11070.45 745
11071.45 721
11072.44 789
11073.44 787
11074.43 783
11075.42 740
11076.42 719
11077.41 709
11078.40 817
11079.40 779
11080.39 750
11081.39 740
11082.38 726
11083.37 776
11084.37 694
11085.36 705
11086.36 735
11087.35 707
11088.35 619
11089.34 691
11090.33 728
11091.33 697
11092.32 640
11093.32 643
11094.31 654
11095.31 673
11096.30 675
11097.30 660
11098.29 603
11099.29 682
11100.28 643
11101.28 698
11102.27 667
11103.27 616
11104.26 666
11105.26 722
11106.25 636
11107.25 686
11108.24 690
11109.24 643
11110.23 626
11111.23 644
11112.22 664
11113.22 621
11114.21 580
11115.21 591
11116.20 571
11117.20 546
11118.20 592
11119.19 555
11120.19 523
11121.18 534
11122.18 597
11123.17 539
11124.17 519
11125.17 539
11126.16 610
11127.16 569
11128.15 523
11129.15 579
11130.15 572
11131.14 588
11132.14 510
11133.14 499
11134.13 549
11135.13 536
11136.13 520
11137.12 503
11138.12 496
11139.11 497
11140.11 509
11141.11 503
11142.10 456
11143.10 506
11144.10 487
11145.10 504
11146.09 462
11147.09 469
11148.09 463
11149.08 501
11150.08 462
11151.08 466
11152.07 479
11153.07 487
11154.07 526
11155.07 504
11156.06 504
11157.06 480
11158.06 421
11159.06 433
11160.05 474
11161.05 471
11162.05 521
11163.05 481
11164.04 490
11165.04 489
11166.04 450
11167.04 425
11168.04 448
11169.03 424
11170.03 453
11171.03 450
11172.03 455
11173.03 491
11174.02 496
11175.02 469
11176.02 413
11177.02 451
11178.02 438
11179.02 414
11180.01 439
11181.01 458
11182.01 441
11183.01 445
11184.01 423
11185.01 464
11186.00 532
11187.00 454
11188.00 447
11189.00 488
11190.00 438
11191.00 425
11192.00 447
11193.00 423
11194.00 432
11195.00 460
11195.99 438
11196.99 466
11197.99 445
11198.99 460
11199.99 458
11200.99 421
11201.99 442
11202.99 433
11203.99 462
11204.99 478
11205.99 445
11206.99 438
11207.99 439
11208.99 456
11209.99 481
11210.99 452
11211.99 475
11212.99 425
11213.99 419
11214.99 462
11215.99 458
11216.99 435
11217.99 443
11218.99 454
11219.99 488
11220.99 439
11221.99 454
11222.99 431
11223.99 429
11224.99 489
11225.99 490
11226.99 431
11227.99 463
11228.99 422
11229.99 424
11230.99 484
11231.99 443
11232.99 433
11233.99 469
11235.00 425
11236.00 373
11237.00 375
11238.00 372
11239.00 375
11240.00 424
11241.00 431
11242.00 410
11243.00 391
11244.01 364
11245.01 425
11246.01 412
11247.01 404
11248.01 404
11249.01 478
11250.01 439
11251.02 413
11252.02 405
11253.02 402
11254.02 396
11255.02 386
11256.02 433
11257.03 438
11258.03 382
11259.03 409
11260.03 427
11261.03 393
11262.04 416
11263.04 433
11264.04 437
11265.04 417
11266.05 373
11267.05 399
11268.05 361
11269.05 415
11270.05 384
11271.06 402
11272.06 441
11273.06 443
11274.07 415
11275.07 423
11276.07 475
11277.07 483
11278.08 466
11279.08 478
11280.08 488
11281.08 467
11282.09 510
11283.09 399
11284.09 466
11285.10 404
11286.10 402
11287.10 360
11288.11 408
11289.11 439
11290.11 474
11291.12 471
11292.12 448
11293.12 426
11294.13 440
11295.13 420
11296.13 412
11297.14 432
11298.14 465
11299.15 446
11300.15 495
11301.15 442
11302.16 445
11303.16 406
11304.16 442
11305.17 424
11306.17 435
11307.18 474
11308.18 420
11309.19 454
11310.19 465
11311.19 496
11312.20 540
11313.20 531
11314.21 555
11315.21 644
11316.22 678
11317.22 600
11318.23 595
11319.23 584
11320.23 571
11321.24 494
11322.24 488
11323.25 467
11324.25 504
11325.26 471
11326.26 468
11327.27 421
11328.27 462
11329.28 457
11330.28 399
11331.29 375
11332.29 414
11333.30 401
11334.30 402
11335.31 413
11336.32 394
11337.32 396
11338.33 415
11339.33 407
11340.34 402
11341.34 323
11342.35 416
11343.35 420
11344.36 411
11345.37 391
11346.37 347
11347.38 415
11348.38 433
11349.39 432
11350.40 371
11351.40 456
11352.41 425
11353.41 404
11354.42 388
11355.43 379
11356.43 405
11357.44 398
11358.45 395
11359.45 413
11360.46 401
11361.46 365
11362.47 359
11363.48 400
11364.48 412
11365.49 360
11366.50 440
11367.51 422
11368.51 401
11369.52 417
11370.53 381
11371.53 368
11372.54 351
11373.55 389
11374.55 412
11375.56 369
11376.57 359
11377.58 371
11378.58 377
11379.59 364
11380.60 386
11381.60 386
11382.61 362
11383.62 386
11384.63 374
11385.63 414
11386.64 373
11387.65 335
11388.66 367
11389.67 408
11390.67 452
11391.68 363
11392.69 388
11393.70 394
11394.71 408
11395.71 373
11396.72 368
11397.73 425
11398.74 427
11399.75 349
11400.75 380
11401.76 427
11402.77 475
11403.78 382
11404.79 416
11405.80 423
11406.80 396
11407.81 410
11408.82 398
11409.83 382
11410.84 348
11411.85 363
11412.86 347
11413.87 356
11414.87 404
11415.88 407
11416.89 368
11417.90 388
11418.91 416
11419.92 409
11420.93 412
11421.94 368
11422.95 370
11423.96 409
11424.97 404
11425.98 406
11426.98 362
11427.99 371
11429.00 375
11430.01 394
11431.02 408
11432.03 360
11433.04 367
11434.05 440
11435.06 359
11436.07 443
11437.08 408
11438.09 382
11439.10 331
11440.11 385
11441.12 402
11442.13 369
11443.14 374
11444.15 385
11445.16 367
11446.17 377
11447.18 397
11448.19 416
11449.20 379
11450.21 383
11451.22 366
11452.23 432
11453.25 359
11454.26 356
11455.27 387
11456.28 397
11457.29 365
11458.30 340
11459.31 435
11460.32 411
11461.33 389
11462.34 407
11463.35 374
11464.36 367
11465.38 411
11466.39 417
11467.40 417
11468.41 414
11469.42 410
11470.43 453
11471.44 431
11472.46 351
11473.47 393
11474.48 408
11475.49 393
11476.50 405
11477.51 398
11478.52 447
11479.54 399
11480.55 399
11481.56 429
11482.57 398
11483.58 380
11484.60 371
11485.61 383
11486.62 383
11487.63 385
11488.64 429
11489.66 414
11490.67 402
11491.68 352
11492.69 353
11493.71 397
11494.72 428
11495.73 410
11496.74 391
11497.76 412
11498.77 370
11499.78 418
11500.79 432
11501.81 370
11502.82 365
11503.83 384
11504.84 384
11505.86 369
11506.87 391
11507.88 371
11508.90 404
11509.91 358
11510.92 402
11511.94 411
11512.95 415
11513.96 367
11514.98 412
11515.99 414
11517.00 385
11518.02 399
11519.03 368
11520.04 369
11521.06 343
11522.07 373
11523.08 369
11524.10 422
11525.11 377
11526.13 379
11527.14 431
11528.15 407
11529.17 428
11530.18 381
11531.20 380
11532.21 374
11533.22 365
11534.24 369
11535.25 388
11536.27 424
11537.28 397
11538.29 396
11539.31 388
11540.32 455
11541.34 439
11542.35 385
11543.37 383
11544.38 395
11545.40 426
11546.41 425
11547.43 410
11548.44 407
11549.46 436
11550.47 444
11551.49 449
11552.50 404
11553.52 387
11554.53 411
11555.55 394
11556.56 400
11557.58 432
11558.59 425
11559.61 392
11560.62 384
11561.64 415
11562.65 396
11563.67 403
11564.68 419
11565.70 387
11566.71 426
11567.73 380
11568.75 384
11569.76 428
11570.78 414
11571.79 392
11572.81 402
11573.83 414
11574.84 439
11575.86 438
11576.87 424
11577.89 417
11578.91 388
11579.92 390
11580.94 367
11581.95 410
11582.97 437
11583.99 420
11585.00 454
11586.02 430
11587.04 467
11588.05 421
11589.07 437
11590.09 465
11591.10 480
11592.12 467
11593.14 536
11594.15 482
11595.17 485
11596.19 486
11597.20 461
11598.22 503
11599.24 546
11600.25 548
11601.27 578
11602.29 625
11603.31 622
11604.32 619
11605.34 682
11606.36 752
11607.38 783
11608.39 743
11609.41 751
11610.43 702
11611.45 643
11612.46 610
11613.48 584
11614.50 550
11615.52 548
11616.53 516
11617.55 509
11618.57 516
11619.59 495
11620.61 445
11621.62 417
11622.64 418
11623.66 458
11624.68 443
11625.70 423
11626.71 416
11627.73 427
11628.75 396
11629.77 413
11630.79 414
11631.81 407
11632.82 387
11633.84 433
11634.86 397
11635.88 391
11636.90 375
11637.92 469
11638.94 426
11639.96 432
11640.97 387
11641.99 378
11643.01 381
11644.03 393
11645.05 410
11646.07 360
11647.09 373
11648.11 395
11649.13 456
11650.15 372
11651.17 341
11652.18 409
11653.20 384
11654.22 383
11655.24 357
11656.26 437
11657.28 405
11658.30 481
11659.32 364
11660.34 359
11661.36 400
11662.38 361
11663.40 384
11664.42 373
11665.44 412
11666.46 416
11667.48 388
11668.50 422
11669.52 416
11670.54 428
11671.56 429
11672.58 413
11673.60 428
11674.62 400
11675.64 396
11676.66 420
11677.68 412
11678.70 407
11679.72 364
11680.74 414
11681.77 400
11682.79 419
11683.81 459
11684.83 447
11685.85 489
11686.87 422
11687.89 387
11688.91 438
11689.93 417
11690.95 383
11691.97 365
11693.00 428
11694.02 414
11695.04 399
11696.06 421
11697.08 415
11698.10 411
11699.12 419
11700.14 449
11701.17 384
11702.19 381
11703.21 411
11704.23 399
11705.25 403
11706.27 403
11707.30 419
11708.32 455
11709.34 392
11710.36 399
11711.38 420
11712.41 445
11713.43 385
11714.45 438
11715.47 418
11716.49 439
11717.52 421
11718.54 384
11719.56 400
11720.58 431
11721.61 417
11722.63 412
11723.65 414
11724.67 412
11725.70 422
11726.72 411
11727.74 399
11728.76 412
11729.79 402
11730.81 394
11731.83 422
11732.86 408
11733.88 393
11734.90 371
11735.92 446
11736.95 413
11737.97 431
11738.99 418
11740.02 426
11741.04 407
11742.06 454
11743.09 477
11744.11 445
11745.13 426
11746.16 422
11747.18 429
11748.20 410
11749.23 410
11750.25 428
11751.27 430
11752.30 457
11753.32 437
11754.35 458
11755.37 413
11756.39 411
11757.42 391
11758.44 465
11759.47 431
11760.49 425
11761.51 429
11762.54 395
11763.56 441
11764.59 425
11765.61 464
11766.64 412
11767.66 393
11768.68 416
11769.71 442
11770.73 451
11771.76 504
11772.78 427
11773.81 433
11774.83 415
11775.86 491
11776.88 438
11777.91 414
11778.93 437
11779.96 444
11780.98 505
11782.01 447
11783.03 464
11784.06 468
11785.08 438
11786.11 428
11787.13 462
11788.16 465
11789.18 471
11790.21 515
11791.23 508
11792.26 483
11793.28 489
11794.31 473
11795.34 455
11796.36 402
11797.39 501
11798.41 484
11799.44 464
11800.46 452
11801.49 457
11802.52 455
11803.54 516
11804.57 490
11805.59 438
11806.62 446
11807.65 514
11808.67 505
11809.70 525
11810.73 455
11811.75 508
11812.78 497
11813.80 485
11814.83 498
11815.86 487
11816.88 477
11817.91 487
11818.94 463
11819.96 502
11820.99 474
11822.02 523
11823.04 517
11824.07 489
11825.10 498
11826.13 460
11827.15 522
11828.18 538
11829.21 505
11830.23 540
11831.26 554
11832.29 535
11833.32 530
11834.34 496
11835.37 544
11836.40 539
11837.42 549
11838.45 573
11839.48 571
11840.51 554
11841.54 554
11842.56 546
11843.59 536
11844.62 546
11845.65 547
11846.67 515
11847.70 526
11848.73 508
11849.76 559
11850.79 542
11851.81 592
11852.84 551
11853.87 561
11854.90 568
11855.93 623
11856.95 585
11857.98 539
11859.01 583
11860.04 570
11861.07 578
11862.10 584
11863.13 585
11864.15 643
11865.18 656
11866.21 580
11867.24 621
11868.27 569
11869.30 600
11870.33 642
11871.36 686
11872.38 633
11873.41 648
11874.44 687
11875.47 636
11876.50 671
11877.53 632
11878.56 717
11879.59 695
11880.62 716
11881.65 709
11882.68 722
11883.71 702
11884.74 732
11885.77 689
11886.80 705
11887.82 757
11888.85 776
11889.88 766
11890.91 748
11891.94 754
11892.97 789
11894.00 765
11895.03 778
11896.06 824
11897.09 892
11898.12 847
11899.15 896
11900.18 907
11901.21 936
11902.24 940
11903.27 972
11904.31 1054
11905.34 1075
11906.37 1041
11907.40 1040
11908.43 981
11909.46 1020
11910.49 1023
11911.52 959
11912.55 925
11913.58 918
11914.61 971
11915.64 913
11916.67 845
11917.70 861
11918.73 837
11919.77 862
11920.80 909
11921.83 907
11922.86 935
11923.89 923
11924.92 886
11925.95 890
11926.98 935
11928.02 1008
11929.05 984
11930.08 997
11931.11 1204
11932.14 1284
11933.17 1365
11934.21 1371
11935.24 1345
11936.27 1412
11937.30 1444
11938.33 1435
11939.36 1474
11940.40 1264
11941.43 1182
11942.46 1163
11943.49 1116
11944.52 995
11945.56 931
11946.59 938
11947.62 916
11948.65 861
11949.69 772
11950.72 806
11951.75 721
11952.78 684
11953.82 749
11954.85 774
11955.88 794
11956.91 783
11957.95 742
11958.98 718
11960.01 683
11961.04 716
11962.08 714
11963.11 750
11964.14 691
11965.18 725
11966.21 721
11967.24 732
11968.27 710
11969.31 731
11970.34 678
11971.37 728
11972.41 723
11973.44 641
11974.47 667
11975.51 719
11976.54 763
11977.58 752
11978.61 704
11979.64 692
11980.68 718
11981.71 720
11982.74 703
11983.78 705
11984.81 702
11985.85 665
11986.88 706
11987.91 728
11988.95 711
11989.98 732
11991.02 643
11992.05 654
11993.08 696
11994.12 699
11995.15 734
11996.19 697
11997.22 707
11998.26 774
11999.29 774
12000.32 715
12001.36 763
12002.39 748
12003.43 778
12004.46 747
12005.50 750
12006.53 735
12007.57 695
12008.60 750
12009.64 717
12010.67 751
12011.71 777
12012.74 779
12013.78 789
12014.81 783
12015.85 791
12016.88 798
12017.92 793
12018.95 788
12019.99 769
12021.02 809
12022.06 889
12023.10 853
12024.13 778
12025.17 793
12026.20 802
12027.24 838
12028.27 751
12029.31 793
12030.34 833
12031.38 782
12032.42 768
12033.45 813
12034.49 826
12035.52 801
12036.56 871
12037.60 825
12038.63 843
12039.67 877
12040.71 783
12041.74 780
12042.78 798
12043.81 778
12044.85 806
12045.89 816
12046.92 800
12047.96 785
12049.00 817
12050.03 874
12051.07 808
12052.11 823
12053.14 847
12054.18 823
12055.22 818
12056.25 820
12057.29 858
12058.33 870
12059.37 863
12060.40 827
12061.44 829
12062.48 833
12063.51 813
12064.55 895
12065.59 867
12066.63 881
12067.66 872
12068.70 906
12069.74 893
12070.78 898
12071.81 841
12072.85 836
12073.89 840
12074.93 869
12075.97 861
12077.00 849
12078.04 864
12079.08 906
12080.12 837
12081.15 815
12082.19 922
12083.23 924
12084.27 925
12085.31 883
12086.35 843
12087.38 934
12088.42 908
12089.46 953
12090.50 966
12091.54 936
12092.58 987
12093.61 1004
12094.65 922
12095.69 901
12096.73 1029
12097.77 993
12098.81 982
12099.85 1009
12100.89 1125
12101.92 1170
12102.96 1247
12104.00 1264
12105.04 1322
12106.08 1318
12107.12 1435
12108.16 1364
12109.20 1340
12110.24 1299
12111.28 1242
12112.32 1208
12113.36 1187
12114.39 1144
12115.43 981
12116.47 918
12117.51 911
12118.55 879
12119.59 854
12120.63 761
12121.67 788
12122.71 744
12123.75 737
12124.79 722
12125.83 688
12126.87 738
12127.91 707
12128.95 701
12129.99 626
12131.03 638
12132.07 636
12133.11 639
12134.15 662
12135.19 617
12136.23 654
12137.27 626
12138.31 639
12139.35 616
12140.40 628
12141.44 616
12142.48 579
12143.52 636
12144.56 649
12145.60 665
12146.64 598
12147.68 627
12148.72 598
12149.76 611
12150.80 613
12151.84 598
12152.89 605
12153.93 562
12154.97 571
12156.01 602
12157.05 601
12158.09 614
12159.13 603
12160.17 556
12161.22 554
12162.26 549
12163.30 551
12164.34 578
12165.38 553
12166.42 505
12167.47 523
12168.51 604
12169.55 608
12170.59 538
12171.63 576
12172.67 607
12173.72 607
12174.76 625
12175.80 573
12176.84 595
12177.89 577
12178.93 575
12179.97 588
12181.01 553
12182.05 592
12183.10 587
12184.14 629
12185.18 575
12186.22 571
12187.27 594
12188.31 549
12189.35 563
12190.39 541
12191.44 579
12192.48 548
12193.52 576
12194.57 569
12195.61 605
12196.65 594
12197.69 557
12198.74 535
12199.78 568
12200.82 582
12201.87 576
12202.91 591
12203.95 564
12205.00 575
12206.04 576
12207.08 585
12208.13 581
12209.17 604
12210.21 566
12211.26 569
12212.30 547
12213.35 515
12214.39 549
12215.43 515
12216.48 572
12217.52 571
12218.56 491
12219.61 528
12220.65 524
12221.70 528
12222.74 514
12223.78 543
12224.83 574
12225.87 517
12226.92 515
12227.96 529
12229.01 516
12230.05 489
12231.10 514
12232.14 546
12233.18 512
12234.23 512
12235.27 466
12236.32 475
12237.36 495
12238.41 510
12239.45 486
12240.50 468
12241.54 469
12242.59 510
12243.63 553
12244.68 481
12245.72 476
12246.77 470
12247.81 502
12248.86 496
12249.90 494
12250.95 486
12251.99 449
12253.04 469
12254.08 479
12255.13 488
12256.18 477
12257.22 444
12258.27 481
12259.31 458
12260.36 456
12261.40 500
12262.45 500
12263.50 508
12264.54 466
12265.59 466
12266.63 472
12267.68 443
12268.73 457
12269.77 458
12270.82 445
12271.86 415
12272.91 469
12273.96 434
12275.00 430
12276.05 461
12277.10 459
12278.14 496
12279.19 417
12280.23 433
12281.28 441
12282.33 403
12283.37 428
12284.42 450
12285.47 458
12286.52 417
12287.56 438
12288.61 443
12289.66 436
12290.70 416
12291.75 404
12292.80 508
12293.84 424
12294.89 454
12295.94 433
12296.99 403
12298.03 406
12299.08 422
12300.13 379
12301.18 373
12302.22 396
12303.27 442
12304.32 475
12305.37 422
12306.41 400
12307.46 388
12308.51 466
12309.56 462
12310.60 484
12311.65 440
12312.70 437
12313.75 458
12314.80 414
12315.84 406
12316.89 436
12317.94 403
12318.99 399
12320.04 448
12321.09 402
12322.13 499
12323.18 440
12324.23 405
12325.28 386
12326.33 437
12327.38 439
12328.42 418
12329.47 382
12330.52 379
12331.57 405
12332.62 430
12333.67 406
12334.72 428
12335.77 419
12336.82 409
12337.86 408
12338.91 398
12339.96 399
12341.01 442
12342.06 403
12343.11 433
12344.16 415
12345.21 412
12346.26 413
12347.31 420
12348.36 455
12349.41 424
12350.46 410
12351.51 388
12352.56 448
12353.60 413
12354.65 452
12355.70 449
12356.75 417
12357.80 452
12358.85 451
12359.90 380
12360.95 386
12362.00 411
12363.05 427
12364.10 404
12365.15 447
12366.20 504
12367.25 429
12368.31 401
12369.36 428
12370.41 412
12371.46 443
12372.51 415
12373.56 418
12374.61 445
12375.66 468
12376.71 510
12377.76 431
12378.81 403
12379.86 434
12380.91 427
12381.96 448
12383.01 417
12384.07 453
12385.12 495
12386.17 456
12387.22 458
12388.27 477
12389.32 418
12390.37 383
12391.42 444
12392.47 482
12393.53 428
12394.58 457
12395.63 432
12396.68 434
12397.73 465
12398.78 463
12399.84 494
12400.89 467
12401.94 402
12402.99 477
12404.04 472
12405.09 441
12406.15 417
12407.20 409
12408.25 440
12409.30 438
12410.35 445
12411.41 452
12412.46 440
12413.51 434
12414.56 465
12415.62 460
12416.67 459
12417.72 461
12418.77 477
12419.83 492
12420.88 449
12421.93 448
12422.98 425
12424.04 477
12425.09 493
12426.14 462
12427.19 487
12428.25 434
12429.30 476
12430.35 483
12431.41 495
12432.46 566
12433.51 490
12434.57 466
12435.62 409
12436.67 480
12437.72 479
12438.78 485
12439.83 465
12440.88 482
12441.94 447
12442.99 469
12444.05 471
12445.10 440
12446.15 421
12447.21 466
12448.26 451
12449.31 428
12450.37 489
12451.42 482
12452.48 438
12453.53 444
12454.58 497
12455.64 475
12456.69 465
12457.75 485
12458.80 539
12459.85 498
12460.91 467
12461.96 533
12463.02 457
12464.07 513
12465.13 532
12466.18 514
12467.23 523
12468.29 535
12469.34 520
12470.40 540
12471.45 555
12472.51 541
12473.56 609
12474.62 653
12475.67 687
12476.73 806
12477.78 800
12478.84 823
12479.89 878
12480.95 885
12482.00 1002
12483.06 1009
12484.11 895
12485.17 871
12486.22 880
12487.28 799
12488.33 694
12489.39 631
12490.45 616
12491.50 601
12492.56 565
12493.61 527
12494.67 557
12495.72 554
12496.78 511
12497.84 487
12498.89 546
12499.95 485
12501.00 454
12502.06 506
12503.11 491
12504.17 499
12505.23 485
12506.28 446
12507.34 486
12508.40 494
12509.45 489
12510.51 492
12511.56 462
12512.62 476
12513.68 520
12514.73 528
12515.79 539
12516.85 492
12517.90 477
12518.96 472
12520.02 488
12521.07 522
12522.13 447
12523.19 471
12524.24 453
12525.30 464
12526.36 441
12527.42 433
12528.47 508
12529.53 505
12530.59 477
12531.64 409
12532.70 461
12533.76 446
12534.82 420
12535.87 451
12536.93 431
12537.99 494
12539.05 466
12540.10 478
12541.16 509
12542.22 511
12543.28 554
12544.34 447
12545.39 521
12546.45 502
12547.51 499
12548.57 465
12549.62 512
12550.68 504
12551.74 500
12552.80 527
12553.86 572
12554.92 559
12555.97 569
12557.03 571
12558.09 582
12559.15 533
12560.21 597
12561.27 634
12562.32 640
12563.38 596
12564.44 624
12565.50 554
12566.56 549
12567.62 562
12568.68 568
12569.74 522
12570.79 518
12571.85 490
12572.91 508
12573.97 466
12575.03 511
12576.09 505
12577.15 505
12578.21 525
12579.27 513
12580.33 450
12581.39 466
12582.45 474
12583.50 475
12584.56 458
12585.62 451
12586.68 461
12587.74 444
12588.80 447
12589.86 433
12590.92 457
12591.98 467
12593.04 468
12594.10 432
12595.16 471
12596.22 469
12597.28 464
12598.34 483
12599.40 461
12600.46 424
12601.52 474
12602.58 427
12603.64 398
12604.70 445
12605.76 439
12606.82 478
12607.88 438
12608.94 409
12610.01 434
12611.07 499
12612.13 458
12613.19 472
12614.25 446
12615.31 423
12616.37 455
12617.43 455
12618.49 450
12619.55 427
12620.61 464
12621.67 458
12622.74 507
12623.80 422
12624.86 447
12625.92 456
12626.98 443
12628.04 450
12629.10 463
12630.16 464
12631.23 431
12632.29 446
12633.35 462
12634.41 456
12635.47 416
12636.53 443
12637.60 433
12638.66 421
12639.72 388
12640.78 437
12641.84 422
12642.90 409
12643.97 420
12645.03 475
12646.09 478
12647.15 425
12648.22 459
12649.28 422
12650.34 429
12651.40 464
12652.46 359
12653.53 499
12654.59 445
12655.65 421
12656.71 396
12657.78 392
12658.84 445
12659.90 436
12660.96 428
12662.03 463
12663.09 406
12664.15 417
12665.22 416
12666.28 415
12667.34 412
12668.41 433
12669.47 460
12670.53 378
12671.59 437
12672.66 423
12673.72 396
12674.78 415
12675.85 392
12676.91 405
12677.97 419
12679.04 408
12680.10 360
12681.16 352
12682.23 349
12683.29 362
12684.36 410
12685.42 436
12686.48 418
12687.55 436
12688.61 460
12689.67 440
12690.74 409
12691.80 440
12692.87 452
12693.93 420
12695.00 429
12696.06 417
12697.12 431
12698.19 448
12699.25 420
12700.32 418
12701.38 463
12702.45 448
12703.51 437
12704.57 415
12705.64 415
12706.70 438
12707.77 469
12708.83 395
12709.90 437
12710.96 465
12712.03 418
12713.09 474
12714.16 495
12715.22 430
12716.29 432
12717.35 415
12718.42 465
12719.48 429
12720.55 410
12721.61 409
12722.68 415
12723.74 419
12724.81 425
12725.87 467
12726.94 444
12728.01 420
12729.07 381
12730.14 421
12731.20 422
12732.27 463
12733.33 471
12734.40 443
12735.47 444
12736.53 425
12737.60 411
12738.66 420
12739.73 447
12740.80 393
12741.86 393
12742.93 404
12743.99 478
12745.06 495
12746.13 438
12747.19 385
12748.26 419
12749.33 433
12750.39 400
12751.46 387
12752.53 437
12753.59 448
12754.66 405
12755.73 360
12756.79 390
12757.86 385
12758.93 391
12759.99 362
12761.06 369
12762.13 372
12763.19 409
12764.26 335
12765.33 355
12766.39 363
12767.46 364
12768.53 364
12769.60 385
12770.66 355
12771.73 371
12772.80 394
12773.87 348
12774.93 347
12776.00 328
12777.07 385
12778.14 351
12779.20 373
12780.27 359
12781.34 358
12782.41 336
12783.47 398
12784.54 366
12785.61 352
12786.68 373
12787.75 376
12788.81 367
12789.88 423
12790.95 395
12792.02 385
12793.09 415
12794.16 408
12795.22 404
12796.29 387
12797.36 365
12798.43 380
12799.50 425
12800.57 339
12801.64 347
12802.70 377
12803.77 420
12804.84 364
12805.91 363
12806.98 386
12808.05 373
12809.12 372
12810.19 371
12811.25 349
12812.32 375
12813.39 384
12814.46 376
12815.53 348
12816.60 325
12817.67 370
12818.74 377
12819.81 387
12820.88 350
12821.95 393
12823.02 384
12824.09 415
12825.16 382
12826.23 412
12827.30 390
12828.36 365
12829.43 366
12830.50 364
12831.57 357
12832.64 334
12833.71 356
12834.78 397
12835.85 405
12836.92 362
12837.99 364
12839.06 369
12840.13 389
12841.21 362
12842.28 384
12843.35 387
12844.42 373
12845.49 358
12846.56 360
12847.63 355
12848.70 323
12849.77 343
12850.84 368
12851.91 327
12852.98 332
12854.05 369
12855.12 335
12856.19 343
12857.26 351
12858.34 318
12859.41 419
12860.48 383
12861.55 336
12862.62 394
12863.69 354
12864.76 350
12865.83 359
12866.91 312
12867.98 343
12869.05 352
12870.12 314
12871.19 335
12872.26 304
12873.33 322
12874.41 354
12875.48 392
12876.55 364
12877.62 350
12878.69 316
12879.76 324
12880.84 363
12881.91 308
12882.98 355
12884.05 381
12885.12 406
12886.20 369
12887.27 361
12888.34 362
12889.41 376
12890.49 362
12891.56 363
12892.63 319
12893.70 342
12894.78 341
12895.85 333
12896.92 369
12897.99 344
12899.07 333
12900.14 305
12901.21 352
12902.28 321
12903.36 321
12904.43 329
12905.50 333
12906.58 347
12907.65 300
12908.72 316
12909.80 342
12910.87 310
12911.94 315
12913.02 372
12914.09 352
12915.16 355
12916.24 396
12917.31 356
12918.38 351
12919.46 319
12920.53 348
12921.60 377
12922.68 376
12923.75 349
12924.82 310
12925.90 309
12926.97 336
12928.05 322
12929.12 339
12930.19 327
12931.27 324
12932.34 326
12933.42 366
12934.49 373
12935.56 299
12936.64 335
12937.71 356
12938.79 302
12939.86 313
12940.94 384
12942.01 381
12943.08 342
12944.16 344
12945.23 342
12946.31 352
12947.38 313
12948.46 351
12949.53 362
12950.61 336
12951.68 350
12952.76 368
12953.83 351
12954.91 321
12955.98 274
12957.06 318
12958.13 329
12959.21 338
12960.28 321
12961.36 324
12962.43 386
12963.51 341
12964.58 326
12965.66 340
12966.74 385
12967.81 355
12968.89 349
12969.96 348
12971.04 360
12972.11 346
12973.19 446
12974.27 358
12975.34 359
12976.42 368
12977.49 327
12978.57 327
12979.65 332
12980.72 324
12981.80 330
12982.87 381
12983.95 379
12985.03 380
12986.10 350
12987.18 352
12988.26 368
12989.33 385
12990.41 394
12991.48 366
12992.56 355
12993.64 372
12994.71 352
12995.79 378
12996.87 399
12997.94 358
12999.02 374
13000.10 403
13001.18 387
13002.25 328
13003.33 345
13004.41 400
13005.48 359
13006.56 338
13007.64 359
13008.72 338
13009.79 393
13010.87 394
13011.95 343
13013.02 374
13014.10 349
13015.18 367
13016.26 376
13017.33 347
13018.41 296
13019.49 362
13020.57 352
13021.65 352
13022.72 367
13023.80 354
13024.88 326
13025.96 405
13027.04 376
13028.11 351
13029.19 388
13030.27 367
13031.35 385
13032.43 343
13033.50 388
13034.58 373
13035.66 396
13036.74 353
13037.82 340
13038.90 366
13039.98 406
13041.05 387
13042.13 378
13043.21 332
13044.29 316
13045.37 409
13046.45 379
13047.53 335
13048.61 332
13049.68 349
13050.76 359
13051.84 338
13052.92 381
13054.00 341
13055.08 372
13056.16 427
13057.24 395
13058.32 342
13059.40 384
13060.48 366
13061.56 396
13062.64 436
13063.71 437
13064.79 387
13065.87 394
13066.95 380
13068.03 428
13069.11 409
13070.19 407
13071.27 391
13072.35 405
13073.43 373
13074.51 377
13075.59 401
13076.67 387
13077.75 401
13078.83 397
13079.91 379
13080.99 358
13082.07 353
13083.15 374
13084.23 355
13085.31 352
13086.40 374
13087.48 406
13088.56 374
13089.64 378
13090.72 403
13091.80 351
13092.88 363
13093.96 378
13095.04 389
13096.12 385
13097.20 416
13098.28 378
13099.36 372
13100.45 386
13101.53 396
13102.61 389
13103.69 424
13104.77 382
13105.85 362
13106.93 398
13108.01 428
13109.10 367
13110.18 343
13111.26 338
13112.34 364
13113.42 351
13114.50 370
13115.58 393
13116.67 357
13117.75 417
13118.83 410
13119.91 352
13120.99 379
13122.08 368
13123.16 457
13124.24 457
13125.32 366
13126.40 350
13127.49 416
13128.57 423
13129.65 392
13130.73 405
13131.82 458
13132.90 417
13133.98 385
13135.06 342
13136.15 380
13137.23 415
13138.31 351
13139.39 384
13140.48 388
13141.56 404
13142.64 438
13143.72 395
13144.81 379
13145.89 374
13146.97 457
13148.06 401
13149.14 395
13150.22 413
13151.31 418
13152.39 435
13153.47 449
13154.56 458
13155.64 447
13156.72 415
13157.81 404
13158.89 407
13159.97 392
13161.06 344
13162.14 405
13163.22 421
13164.31 421
13165.39 389
13166.47 420
13167.56 420
13168.64 426
13169.73 404
13170.81 423
13171.89 434
13172.98 431
13174.06 446
13175.15 428
13176.23 402
13177.31 458
13178.40 464
13179.48 461
13180.57 409
13181.65 405
13182.74 479
13183.82 461
13184.91 470
13185.99 445
13187.07 473
13188.16 436
13189.24 457
13190.33 408
13191.41 406
13192.50 425
13193.58 466
13194.67 499
13195.75 463
13196.84 462
13197.92 477
13199.01 475
13200.09 451
13201.18 476
13202.26 473
13203.35 494
13204.44 471
13205.52 426
13206.61 459
13207.69 464
13208.78 473
13209.86 511
13210.95 475
13212.03 507
13213.12 517
13214.21 472
13215.29 439
13216.38 451
13217.46 469
13218.55 475
13219.63 430
13220.72 439
13221.81 478
13222.89 501
13223.98 443
13225.07 424
13226.15 471
13227.24 511
13228.32 491
13229.41 480
13230.50 428
13231.58 423
13232.67 482
13233.76 518
13234.84 489
13235.93 463
13237.02 438
13238.10 442
13239.19 453
13240.28 503
13241.36 495
13242.45 469
13243.54 475
13244.62 494
13245.71 535
13246.80 483
13247.89 547
13248.97 585
13250.06 525
13251.15 457
13252.23 492
13253.32 511
13254.41 518
13255.50 545
13256.58 500
13257.67 500
13258.76 507
13259.85 484
13260.94 494
13262.02 509
13263.11 517
13264.20 512
13265.29 536
13266.37 560
13267.46 536
13268.55 576
13269.64 546
13270.73 583
13271.81 603
13272.90 604
13273.99 537
13275.08 562
13276.17 550
13277.26 537
13278.34 551
13279.43 557
13280.52 582
13281.61 599
13282.70 583
13283.79 633
13284.88 608
13285.96 639
13287.05 660
13288.14 622
13289.23 651
13290.32 617
13291.41 662
13292.50 617
13293.59 667
13294.68 651
13295.76 657
13296.85 654
13297.94 616
13299.03 642
13300.12 617
13301.21 644
13302.30 673
13303.39 635
13304.48 674
13305.57 693
13306.66 741
13307.75 725
13308.84 701
13309.93 699
13311.02 765
13312.11 737
13313.20 664
13314.29 653
13315.38 684
13316.47 703
13317.56 661
13318.65 693
13319.74 767
13320.83 728
13321.92 715
13323.01 672
13324.10 684
13325.19 720
13326.28 745
13327.37 741
13328.46 687
13329.55 680
13330.64 795
13331.73 749
13332.82 670
13333.91 659
13335.00 717
13336.09 727
13337.18 718
13338.27 680
13339.37 680
13340.46 695
13341.55 686
13342.64 698
13343.73 692
13344.82 702
13345.91 750
13347.00 731
13348.09 762
13349.19 717
13350.28 736
13351.37 765
13352.46 795
13353.55 748
13354.64 734
13355.73 810
13356.83 811
13357.92 732
13359.01 810
13360.10 813
13361.19 810
13362.28 832
13363.38 813
13364.47 774
13365.56 790
13366.65 819
13367.74 866
13368.84 836
13369.93 858
13371.02 888
13372.11 945
13373.21 982
13374.30 928
13375.39 870
13376.48 918
13377.58 974
13378.67 965
13379.76 940
13380.85 884
13381.95 791
13383.04 775
13384.13 777
13385.22 812
13386.32 763
13387.41 737
13388.50 677
13389.60 692
13390.69 727
13391.78 728
13392.87 711
13393.97 703
13395.06 651
13396.15 673
13397.25 641
13398.34 696
13399.43 708
13400.53 689
13401.62 641
13402.71 710
13403.81 664
13404.90 628
13406.00 657
13407.09 667
13408.18 650
13409.28 682
13410.37 667
13411.46 651
13412.56 674
13413.65 704
13414.75 625
13415.84 625
13416.93 636
13418.03 630
13419.12 611
13420.22 613
13421.31 718
13422.41 700
13423.50 595
13424.59 654
13425.69 673
13426.78 684
13427.88 701
13428.97 666
13430.07 662
13431.16 647
13432.26 661
13433.35 704
13434.45 657
13435.54 686
13436.64 677
13437.73 657
13438.82 716
13439.92 658
13441.02 661
13442.11 700
13443.21 724
13444.30 725
13445.40 757
13446.49 692
13447.59 680
13448.68 721
13449.78 739
13450.87 739
13451.97 729
13453.06 753
13454.16 698
13455.25 697
13456.35 727
13457.45 735
13458.54 764
13459.64 784
13460.73 735
13461.83 800
13462.93 807
13464.02 817
13465.12 844
13466.21 828
13467.31 817
13468.41 796
13469.50 777
13470.60 785
13471.70 841
13472.79 830
13473.89 835
13474.98 816
13476.08 855
13477.18 751
13478.27 774
13479.37 800
13480.47 776
13481.56 835
13482.66 842
13483.76 800
13484.85 846
13485.95 912
13487.05 873
13488.15 856
13489.24 834
13490.34 850
13491.44 882
13492.53 874
13493.63 833
13494.73 884
13495.83 895
13496.92 877
13498.02 913
13499.12 946
13500.22 934
13501.31 920
13502.41 1006
13503.51 991
13504.61 978
13505.70 1070
13506.80 1039
13507.90 1007
13509.00 1126
13510.09 1133
13511.19 1089
13512.29 1016
13513.39 1010
13514.49 970
13515.58 955
13516.68 891
13517.78 918
13518.88 943
13519.98 867
13521.08 809
13522.17 792
13523.27 832
13524.37 786
13525.47 724
13526.57 750
13527.67 732
13528.77 731
13529.86 701
13530.96 709
13532.06 724
13533.16 728
13534.26 743
13535.36 714
13536.46 669
13537.56 749
13538.66 688
13539.75 680
13540.85 667
13541.95 679
13543.05 652
13544.15 706
13545.25 676
13546.35 704
13547.45 657
13548.55 626
13549.65 679
13550.75 592
13551.85 621
13552.95 584
13554.05 619
13555.15 618
13556.25 578
13557.35 568
13558.45 613
13559.55 641
13560.65 647
13561.75 623
13562.85 564
13563.95 595
13565.05 620
13566.15 564
13567.25 565
13568.35 537
13569.45 575
13570.55 606
13571.65 595
13572.75 618
13573.85 623
13574.95 643
13576.05 600
13577.15 619
13578.25 573
13579.35 599
13580.45 565
13581.55 562
13582.65 575
13583.75 559
13584.86 586
13585.96 596
13587.06 592
13588.16 573
13589.26 591
13590.36 538
13591.46 579
13592.56 600
13593.66 552
13594.77 536
13595.87 559
13596.97 603
13598.07 571
13599.17 605
13600.27 619
13601.37 565
13602.48 509
13603.58 569
13604.68 576
13605.78 554
13606.88 573
13607.99 579
13609.09 616
13610.19 573
13611.29 627
13612.39 574
13613.50 540
13614.60 548
13615.70 588
13616.80 614
13617.90 563
13619.01 559
13620.11 579
13621.21 582
13622.31 560
13623.42 615
13624.52 599
13625.62 621
13626.72 592
13627.83 600
13628.93 574
13630.03 594
13631.13 618
13632.24 595
13633.34 510
13634.44 597
13635.55 587
13636.65 578
13637.75 510
13638.86 577
13639.96 578
13641.06 573
13642.17 535
13643.27 533
13644.37 554
13645.48 583
13646.58 516
13647.68 514
13648.79 561
13649.89 596
13650.99 538
13652.10 511
13653.20 542
13654.30 563
13655.41 551
13656.51 566
13657.62 503
13658.72 534
13659.82 546
13660.93 542
13662.03 523
13663.14 518
13664.24 550
13665.34 524
13666.45 545
13667.55 549
13668.66 552
13669.76 564
13670.87 601
13671.97 542
13673.07 521
13674.18 540
13675.28 548
13676.39 607
13677.49 562
13678.60 507
13679.70 539
13680.81 542
13681.91 559
13683.02 553
13684.12 535
13685.23 532
13686.33 571
13687.44 640
13688.54 595
13689.65 568
13690.75 539
13691.86 604
13692.96 599
13694.07 577
13695.17 552
13696.28 559
13697.39 546
13698.49 584
13699.60 584
13700.70 549
13701.81 531
13702.91 552
13704.02 558
13705.13 575
13706.23 616
13707.34 637
13708.44 634
13709.55 600
13710.65 620
13711.76 633
13712.87 628
13713.97 692
13715.08 608
13716.19 613
13717.29 657
13718.40 640
13719.50 653
13720.61 686
13721.72 663
13722.82 711
13723.93 665
13725.04 662
13726.14 645
13727.25 604
13728.36 666
13729.46 721
13730.57 730
13731.68 728
13732.78 722
13733.89 689
13735.00 741
13736.11 791
13737.21 743
13738.32 746
13739.43 729
13740.53 766
13741.64 725
13742.75 723
13743.86 770
13744.96 744
13746.07 743
13747.18 748
13748.29 752
13749.39 760
13750.50 742
13751.61 787
13752.72 820
13753.82 820
13754.93 794
13756.04 815
13757.15 773
13758.26 869
13759.36 860
13760.47 900
13761.58 853
13762.69 911
13763.80 858
13764.91 860
13766.01 942
13767.12 921
13768.23 946
13769.34 1037
13770.45 1043
13771.56 1022
13772.66 1131
13773.77 1244
13774.88 1289
13775.99 1317
13777.10 1352
13778.21 1367
13779.32 1379
13780.42 1328
13781.53 1309
13782.64 1309
13783.75 1176
13784.86 1096
13785.97 1068
13787.08 1089
13788.19 1044
13789.30 1040
13790.41 947
13791.52 871
13792.63 767
13793.73 756
13794.84 765
13795.95 778
13797.06 739
13798.17 767
13799.28 743
13800.39 764
13801.50 725
13802.61 660
13803.72 646
13804.83 667
13805.94 671
13807.05 628
13808.16 607
13809.27 683
13810.38 673
13811.49 620
13812.60 622
13813.71 634
13814.82 658
13815.93 649
13817.04 635
13818.15 617
13819.26 595
13820.37 535
13821.48 538
13822.59 558
13823.71 604
13824.82 585
13825.93 586
13827.04 635
13828.15 601
13829.26 600
13830.37 591
13831.48 629
13832.59 579
13833.70 549
13834.81 578
13835.92 593
13837.04 620
13838.15 565
13839.26 633
13840.37 608
13841.48 592
13842.59 534
13843.70 522
13844.81 598
13845.93 587
13847.04 566
13848.15 561
13849.26 553
13850.37 557
13851.48 527
13852.60 509
13853.71 561
13854.82 562
13855.93 544
13857.04 558
13858.16 603
13859.27 582
13860.38 550
13861.49 519
13862.60 508
13863.72 524
13864.83 579
13865.94 580
13867.05 569
13868.17 585
13869.28 593
13870.39 575
13871.50 552
13872.62 543
13873.73 597
13874.84 550
13875.95 573
13877.07 594
13878.18 546
13879.29 546
13880.40 509
13881.52 529
13882.63 568
13883.74 514
13884.86 548
13885.97 573
13887.08 578
13888.20 549
13889.31 536
13890.42 540
13891.54 580
13892.65 580
13893.76 562
13894.88 624
13895.99 625
13897.10 579
13898.22 578
13899.33 544
13900.44 589
13901.56 645
13902.67 588
13903.79 590
13904.90 537
13906.01 561
13907.13 554
13908.24 545
13909.36 600
13910.47 593
13911.58 493
13912.70 494
13913.81 552
13914.93 553
13916.04 513
13917.16 507
13918.27 546
13919.38 497
13920.50 527
13921.61 574
13922.73 534
13923.84 466
13924.96 516
13926.07 495
13927.19 500
13928.30 522
13929.42 575
13930.53 515
13931.65 477
13932.76 504
13933.88 488
13934.99 507
13936.11 492
13937.22 479
13938.34 540
13939.45 485
13940.57 505
13941.68 533
13942.80 475
13943.91 503
13945.03 519
13946.14 523
13947.26 476
13948.38 489
13949.49 563
13950.61 548
13951.72 496
13952.84 504
13953.95 464
13955.07 515
13956.19 547
13957.30 517
13958.42 507
13959.53 514
13960.65 481
13961.77 496
13962.88 527
13964.00 493
13965.11 463
13966.23 527
13967.35 475
13968.46 501
13969.58 524
13970.70 500
13971.81 470
13972.93 473
13974.05 467
13975.16 482
13976.28 518
13977.40 467
13978.51 462
13979.63 472
13980.75 479
13981.86 445
13982.98 491
13984.10 509
13985.22 490
13986.33 529
13987.45 453
13988.57 455
13989.68 496
13990.80 475
13991.92 510
13993.04 465
13994.15 507
13995.27 486
13996.39 442
13997.51 442
13998.62 476
13999.74 420
14000.86 416
14001.98 479
14003.10 478
14004.21 488
14005.33 485
14006.45 490
14007.57 484
14008.68 472
14009.80 497
14010.92 481
14012.04 470
14013.16 511
14014.28 495
14015.39 514
14016.51 545
14017.63 535
14018.75 464
14019.87 460
14020.99 440
14022.10 483
14023.22 506
14024.34 511
14025.46 506
14026.58 470
14027.70 468
14028.82 471
14029.94 396
14031.05 442
14032.17 443
14033.29 496
14034.41 502
14035.53 478
14036.65 487
14037.77 495
14038.89 517
14040.01 546
14041.13 494
14042.25 513
14043.37 495
14044.49 505
14045.60 462
14046.72 444
14047.84 488
14048.96 533
14050.08 541
14051.20 538
14052.32 538
14053.44 502
14054.56 508
14055.68 520
14056.80 519
14057.92 450
14059.04 518
14060.16 493
14061.28 540
14062.40 533
14063.52 507
14064.64 542
14065.76 569
14066.88 630
14068.00 580
14069.12 620
14070.25 560
14071.37 520
14072.49 589
14073.61 555
14074.73 579
14075.85 636
14076.97 611
14078.09 612
14079.21 594
14080.33 569
14081.45 595
14082.57 673
14083.69 718
14084.82 674
14085.94 674
14087.06 632
14088.18 664
14089.30 688
14090.42 673
14091.54 711
14092.66 719
14093.79 725
14094.91 746
14096.03 748
14097.15 769
14098.27 757
14099.39 762
14100.52 777
14101.64 748
14102.76 759
14103.88 830
14105.00 813
14106.12 842
14107.25 819
14108.37 728
14109.49 814
14110.61 730
14111.74 725
14112.86 663
14113.98 657
14115.10 637
14116.22 647
14117.35 656
14118.47 581
14119.59 567
14120.71 620
14121.84 564
14122.96 580
14124.08 577
14125.20 552
14126.33 605
14127.45 557
14128.57 554
14129.70 551
14130.82 539
14131.94 577
14133.06 511
14134.19 522
14135.31 484
14136.43 465
14137.56 449
14138.68 462
14139.80 511
14140.93 529
14142.05 515
14143.17 507
14144.30 451
14145.42 526
14146.54 480
14147.67 439
14148.79 485
14149.91 494
14151.04 488
14152.16 476
14153.29 464
14154.41 453
14155.53 469
14156.66 495
14157.78 456
14158.91 427
14160.03 417
14161.15 468
14162.28 476
14163.40 470
14164.53 451
14165.65 454
14166.78 460
14167.90 493
14169.02 443
14170.15 474
14171.27 490
14172.40 467
14173.52 439
14174.65 444
14175.77 454
14176.90 433
14178.02 374
14179.15 424
14180.27 421
14181.40 405
14182.52 419
14183.65 442
14184.77 437
14185.90 465
14187.02 471
14188.15 433
14189.27 431
14190.40 470
14191.52 451
14192.65 425
14193.77 437
14194.90 420
14196.02 480
14197.15 514
14198.27 473
14199.40 415
14200.53 403
14201.65 407
14202.78 434
14203.90 470
14205.03 480
14206.16 468
14207.28 420
14208.41 434
14209.53 384
14210.66 435
14211.79 438
14212.91 448
14214.04 442
14215.16 411
14216.29 440
14217.42 426
14218.54 430
14219.67 431
14220.80 424
14221.92 421
14223.05 391
14224.18 378
14225.30 392
14226.43 382
14227.56 368
14228.68 402
14229.81 394
14230.94 382
14232.06 416
14233.19 407
14234.32 385
14235.44 399
14236.57 404
14237.70 388
14238.83 432
14239.95 445
14241.08 430
14242.21 388
14243.34 371
14244.46 357
14245.59 426
14246.72 421
14247.85 377
14248.97 379
14250.10 358
14251.23 362
14252.36 364
14253.48 374
14254.61 340
14255.74 372
14256.87 388
14258.00 366
14259.12 364
14260.25 355
14261.38 365
14262.51 404
14263.64 375
14264.76 369
14265.89 389
14267.02 346
14268.15 377
14269.28 325
14270.41 343
14271.53 365
14272.66 378
14273.79 359
14274.92 357
14276.05 355
14277.18 365
14278.31 349
14279.44 352
14280.56 377
14281.69 353
14282.82 378
14283.95 346
14285.08 355
14286.21 349
14287.34 317
14288.47 349
14289.60 323
14290.73 294
14291.86 303
14292.98 356
14294.11 370
14295.24 362
14296.37 351
14297.50 358
14298.63 411
14299.76 384
14300.89 334
14302.02 338
14303.15 366
14304.28 311
14305.41 332
14306.54 348
14307.67 324
14308.80 348
14309.93 382
14311.06 337
14312.19 328
14313.32 350
14314.45 371
14315.58 298
14316.71 282
14317.84 279
14318.97 327
14320.10 359
14321.23 357
14322.36 338
14323.49 310
14324.62 320
14325.76 325
14326.89 299
14328.02 291
14329.15 298
14330.28 305
14331.41 298
14332.54 306
14333.67 334
14334.80 330
14335.93 334
14337.06 321
14338.20 295
14339.33 295
14340.46 311
14341.59 319
14342.72 303
14343.85 318
14344.98 310
14346.12 330
14347.25 324
14348.38 325
14349.51 334
14350.64 334
14351.77 315
14352.90 315
14354.04 320
14355.17 315
14356.30 339
14357.43 319
14358.56 329
14359.70 314
14360.83 293
14361.96 321
14363.09 337
14364.22 327
14365.36 314
14366.49 325
14367.62 295
14368.75 323
14369.89 339
14371.02 320
14372.15 343
14373.28 336
14374.42 339
14375.55 324
14376.68 287
14377.81 281
14378.95 271
14380.08 267
14381.21 275
14382.35 296
14383.48 332
14384.61 304
14385.74 302
14386.88 298
14388.01 299
14389.14 294
14390.28 302
14391.41 301
14392.54 260
14393.68 281
14394.81 283
14395.94 297
14397.08 295
14398.21 300
14399.34 290
14400.48 294
14401.61 294
14402.75 287
14403.88 316
14405.01 297
14406.15 330
14407.28 284
14408.41 281
14409.55 311
14410.68 331
14411.82 308
14412.95 339
14414.08 312
14415.22 344
14416.35 344
14417.49 303
14418.62 285
14419.76 322
14420.89 331
14422.02 296
14423.16 272
14424.29 279
14425.43 289
14426.56 321
14427.70 293
14428.83 330
14429.97 307
14431.10 310
14432.24 334
14433.37 331
14434.51 351
14435.64 325
14436.78 352
14437.91 332
14439.05 328
14440.18 316
14441.32 305
14442.45 352
14443.59 332
14444.72 357
14445.86 291
14446.99 320
14448.13 342
14449.27 326
14450.40 309
14451.54 287
14452.67 296
14453.81 299
14454.94 284
14456.08 279
14457.22 286
14458.35 325
14459.49 331
14460.62 277
14461.76 271
14462.90 314
14464.03 317
14465.17 296
14466.30 290
14467.44 319
14468.58 343
14469.71 323
14470.85 302
14471.99 326
14473.12 344
14474.26 351
14475.40 283
14476.53 269
14477.67 316
14478.81 319
14479.94 325
14481.08 330
14482.22 287
14483.35 320
14484.49 316
14485.63 335
14486.76 298
14487.90 291
14489.04 274
14490.17 325
14491.31 309
14492.45 292
14493.59 309
14494.72 330
14495.86 317
14497.00 299
14498.14 353
14499.27 365
14500.41 340
14501.55 350
14502.69 312
14503.82 368
14504.96 363
14506.10 385
14507.24 360
14508.37 305
14509.51 372
14510.65 380
14511.79 343
14512.93 349
14514.06 348
14515.20 355
14516.34 349
14517.48 343
14518.62 360
14519.76 349
14520.89 360
14522.03 360
14523.17 402
14524.31 384
14525.45 417
14526.59 378
14527.73 358
14528.86 383
14530.00 374
14531.14 387
14532.28 390
14533.42 416
14534.56 404
14535.70 359
14536.84 349
14537.98 340
14539.11 370
14540.25 364
14541.39 391
14542.53 365
14543.67 352
14544.81 382
14545.95 369
14547.09 404
14548.23 348
14549.37 315
14550.51 346
14551.65 366
14552.79 424
14553.93 410
14555.07 353
14556.21 385
14557.35 416
14558.49 412
14559.63 375
14560.77 410
14561.91 390
14563.05 345
14564.19 374
14565.33 360
14566.47 308
14567.61 375
14568.75 404
14569.89 388
14571.03 345
14572.17 357
14573.31 423
14574.45 395
14575.59 325
14576.73 342
14577.87 372
14579.01 411
14580.15 417
14581.29 436
14582.43 404
14583.57 362
14584.71 370
14585.85 400
14587.00 394
14588.14 354
14589.28 420
14590.42 383
14591.56 390
14592.70 426
14593.84 397
14594.98 394
14596.12 407
14597.27 427
14598.41 387
14599.55 428
14600.69 411
14601.83 411
14602.97 440
14604.12 451
14605.26 429
14606.40 428
14607.54 449
14608.68 447
14609.82 404
14610.97 448
14612.11 452
14613.25 439
14614.39 463
14615.53 431
14616.68 467
14617.82 487
14618.96 465
14620.10 490
14621.25 434
14622.39 448
14623.53 509
14624.67 412
14625.81 460
14626.96 501
14628.10 485
14629.24 532
14630.39 549
14631.53 546
14632.67 535
14633.81 538
14634.96 569
14636.10 604
14637.24 633
14638.38 608
14639.53 598
14640.67 601
14641.81 614
14642.96 644
14644.10 623
14645.24 610
14646.39 578
14647.53 552
14648.67 542
14649.82 496
14650.96 469
14652.10 468
14653.25 477
14654.39 432
14655.53 427
14656.68 422
14657.82 436
14658.97 435
14660.11 433
14661.25 410
14662.40 421
14663.54 430
14664.69 420
14665.83 385
14666.97 402
14668.12 389
14669.26 375
14670.41 403
14671.55 397
14672.69 399
14673.84 387
14674.98 389
14676.13 379
14677.27 351
14678.42 364
14679.56 361
14680.71 358
14681.85 380
14683.00 366
14684.14 350
14685.29 341
14686.43 363
14687.57 340
14688.72 321
14689.86 322
14691.01 310
14692.15 332
14693.30 323
14694.45 329
14695.59 331
14696.74 322
14697.88 330
14699.03 339
14700.17 335
14701.32 298
14702.46 310
14703.61 314
14704.75 295
14705.90 288
14707.04 348
14708.19 357
14709.34 346
14710.48 327
14711.63 326
14712.77 334
14713.92 324
14715.07 336
14716.21 316
14717.36 306
14718.50 348
14719.65 346
14720.80 304
14721.94 332
14723.09 338
14724.24 341
14725.38 315
14726.53 294
14727.67 294
14728.82 311
14729.97 346
14731.11 323
14732.26 345
14733.41 287
14734.55 311
14735.70 322
14736.85 343
14737.99 348
14739.14 347
14740.29 323
14741.44 309
14742.58 344
14743.73 327
14744.88 308
14746.02 332
14747.17 338
14748.32 319
14749.47 279
14750.61 313
14751.76 321
14752.91 312
14754.06 291
14755.20 278
14756.35 311
14757.50 320
14758.65 301
14759.79 275
14760.94 315
14762.09 316
14763.24 286
14764.38 292
14765.53 286
14766.68 261
14767.83 294
14768.98 309
14770.13 279
14771.27 292
14772.42 284
14773.57 276
14774.72 272
14775.87 309
14777.01 317
14778.16 324
14779.31 323
14780.46 248
14781.61 302
14782.76 273
14783.91 238
14785.05 260
14786.20 293
14787.35 267
14788.50 263
14789.65 295
14790.80 267
14791.95 313
14793.10 294
14794.25 279
14795.39 292
14796.54 263
14797.69 263
14798.84 249
14799.99 281
14801.14 248
14802.29 285
14803.44 263
14804.59 269
14805.74 289
14806.89 253
14808.04 298
14809.19 256
14810.34 246
14811.49 264
14812.64 269
14813.79 292
14814.94 305
14816.09 287
14817.24 265
14818.39 233
14819.54 251
14820.69 261
14821.84 237
14822.99 231
14824.14 277
14825.29 294
14826.44 220
14827.59 259
14828.74 257
14829.89 242
14831.04 240
14832.19 258
14833.34 256
14834.49 272
14835.64 257
14836.79 238
14837.94 216
14839.09 216
14840.24 258
14841.40 251
14842.55 266
14843.70 244
14844.85 221
14846.00 248
14847.15 269
14848.30 222
14849.45 237
14850.60 259
14851.76 262
14852.91 247
14854.06 208
14855.21 223
14856.36 226
14857.51 252
14858.66 236
14859.82 238
14860.97 221
14862.12 214
14863.27 242
14864.42 211
14865.57 241
14866.73 236
14867.88 271
14869.03 264
14870.18 266
14871.33 271
14872.49 270
14873.64 251
14874.79 281
14875.94 248
14877.10 241
14878.25 255
14879.40 262
14880.55 255
14881.71 229
14882.86 221
14884.01 240
14885.16 232
14886.32 303
14887.47 303
14888.62 252
14889.77 238
14890.93 270
14892.08 259
14893.23 215
14894.39 225
14895.54 221
14896.69 249
14897.84 266
14899.00 234
14900.15 241
14901.30 266
14902.46 254
14903.61 265
14904.76 274
14905.92 247
14907.07 259
14908.22 258
14909.38 228
14910.53 231
14911.69 229
14912.84 261
14913.99 220
14915.15 220
14916.30 215
14917.45 213
14918.61 230
14919.76 250
14920.92 255
14922.07 229
14923.22 268
14924.38 243
14925.53 217
14926.69 221
14927.84 232
14928.99 204
14930.15 228
14931.30 236
14932.46 225
14933.61 212
14934.77 233
14935.92 226
14937.08 237
14938.23 242
14939.39 257
14940.54 227
14941.70 262
14942.85 288
14944.00 210
14945.16 226
14946.31 269
14947.47 244
14948.62 224
14949.78 220
14950.94 225
14952.09 220
14953.25 217
14954.40 246
14955.56 259
14956.71 257
14957.87 274
14959.02 262
14960.18 269
14961.33 244
14962.49 288
14963.64 256
14964.80 239
14965.96 233
14967.11 254
14968.27 234
14969.42 261
14970.58 246
14971.74 260
14972.89 292
14974.05 291
14975.20 267
14976.36 250
14977.52 259
14978.67 244
14979.83 257
14980.98 266
14982.14 271
14983.30 260
14984.45 265
14985.61 234
14986.77 260
14987.92 265
14989.08 266
14990.24 241
14991.39 211
14992.55 216
14993.71 232
14994.86 211
14996.02 244
14997.18 229
14998.33 220
14999.49 235
15000.65 225
15001.81 239
15002.96 228
15004.12 249
15005.28 217
15006.43 229
15007.59 207
15008.75 220
15009.91 262
15011.06 226
15012.22 179
15013.38 224
15014.54 226
15015.69 233
15016.85 229
15018.01 237
15019.17 247
15020.33 225
15021.48 191
15022.64 209
15023.80 246
15024.96 276
15026.12 241
15027.27 208
15028.43 221
15029.59 196
15030.75 219
15031.91 191
15033.07 195
15034.22 231
15035.38 221
15036.54 214
15037.70 203
15038.86 221
15040.02 243
15041.17 209
15042.33 203
15043.49 212
15044.65 231
15045.81 209
15046.97 219
15048.13 222
15049.29 243
15050.45 239
15051.60 254
15052.76 237
15053.92 215
15055.08 218
15056.24 224
15057.40 198
15058.56 221
15059.72 223
15060.88 227
15062.04 224
15063.20 210
15064.36 240
15065.52 250
15066.68 225
15067.84 193
15069.00 219
15070.16 221
15071.32 212
15072.48 197
15073.63 202
15074.79 205
15075.95 189
15077.11 206
15078.27 222
15079.44 219
15080.60 225
15081.76 224
15082.92 250
15084.08 198
15085.24 199
15086.40 224
15087.56 215
15088.72 258
15089.88 222
15091.04 215
15092.20 209
15093.36 225
15094.52 206
15095.68 249
15096.84 209
15098.00 202
15099.16 216
15100.32 207
15101.49 198
15102.65 211
15103.81 220
15104.97 226
15106.13 220
15107.29 239
15108.45 235
15109.61 226
15110.78 252
15111.94 215
15113.10 242
15114.26 211
15115.42 259
15116.58 254
15117.74 215
15118.91 202
15120.07 184
15121.23 226
15122.39 204
15123.55 215
15124.71 226
15125.88 233
15127.04 232
15128.20 223
15129.36 211
15130.52 222
15131.69 222
15132.85 202
15134.01 213
15135.17 204
15136.34 191
15137.50 214
15138.66 214
15139.82 191
15140.99 207
15142.15 201
15143.31 224
15144.47 205
15145.64 231
15146.80 231
15147.96 240
15149.12 250
15150.29 233
15151.45 235
15152.61 252
15153.78 249
15154.94 258
15156.10 264
15157.27 221
15158.43 220
15159.59 246
15160.75 211
15161.92 201
15163.08 211
15164.24 237
15165.41 251
15166.57 242
15167.74 227
15168.90 203
15170.06 231
15171.23 199
15172.39 207
15173.55 244
15174.72 265
15175.88 245
15177.05 237
15178.21 218
15179.37 222
15180.54 211
15181.70 241
15182.87 221
15184.03 233
15185.19 257
15186.36 236
15187.52 250
15188.69 228
15189.85 219
15191.02 212
15192.18 213
15193.34 240
15194.51 225
15195.67 242
15196.84 242
15198.00 271
15199.17 243
15200.33 224
15201.50 227
15202.66 273
15203.83 270
15204.99 262
15206.16 242
15207.32 256
15208.49 227
15209.65 220
15210.82 216
15211.98 231
15213.15 263
15214.31 264
15215.48 215
15216.64 240
15217.81 255
15218.97 235
15220.14 220
15221.31 260
15222.47 269
15223.64 233
15224.80 241
15225.97 305
15227.13 286
15228.30 310
15229.47 290
15230.63 264
15231.80 254
15232.96 290
15234.13 260
15235.30 306
15236.46 241
15237.63 265
15238.79 307
15239.96 230
15241.13 250
15242.29 252
15243.46 286
15244.63 265
15245.79 260
15246.96 244
15248.13 273
15249.29 263
15250.46 253
15251.63 233
15252.79 244
15253.96 266
15255.13 241
15256.29 251
15257.46 257
15258.63 238
15259.80 241
15260.96 250
15262.13 259
15263.30 216
15264.46 213
15265.63 243
15266.80 249
15267.97 242
15269.13 225
15270.30 216
15271.47 208
15272.64 219
15273.80 235
15274.97 236
15276.14 228
15277.31 255
15278.47 252
15279.64 230
15280.81 240
15281.98 221
15283.15 215
15284.31 257
15285.48 235
15286.65 218
15287.82 231
15288.99 242
15290.15 251
15291.32 218
15292.49 224
15293.66 220
15294.83 228
15296.00 225
15297.16 243
15298.33 238
15299.50 222
15300.67 235
15301.84 229
15303.01 207
15304.18 213
15305.35 237
15306.51 259
15307.68 273
15308.85 223
15310.02 232
15311.19 267
15312.36 291
15313.53 228
15314.70 203
15315.87 222
15317.04 204
15318.21 259
15319.37 227
15320.54 232
15321.71 223
15322.88 178
15324.05 187
15325.22 232
15326.39 227
15327.56 210
15328.73 227
15329.90 233
15331.07 225
15332.24 203
15333.41 189
15334.58 216
15335.75 200
15336.92 200
15338.09 262
15339.26 246
15340.43 204
15341.60 208
15342.77 220
15343.94 230
15345.11 259
15346.28 242
15347.45 250
15348.62 216
15349.79 233
15350.96 233
15352.13 209
15353.31 232
15354.48 222
15355.65 238
15356.82 210
15357.99 220
15359.16 214
15360.33 227
15361.50 210
15362.67 206
15363.84 214
15365.01 228
15366.19 236
15367.36 269
15368.53 238
15369.70 242
15370.87 235
15372.04 220
15373.21 200
15374.38 227
15375.56 235
15376.73 241
15377.90 221
15379.07 215
15380.24 212
15381.41 201
15382.59 229
15383.76 218
15384.93 232
15386.10 226
15387.27 212
15388.45 240
15389.62 266
15390.79 271
15391.96 231
15393.13 232
15394.31 224
15395.48 239
15396.65 223
15397.82 220
15399.00 242
15400.17 269
15401.34 240
15402.51 198
15403.69 237
15404.86 215
15406.03 215
15407.20 229
15408.38 223
15409.55 237
15410.72 205
15411.89 231
15413.07 205
15414.24 217
15415.41 190
15416.59 181
15417.76 188
15418.93 194
15420.11 212
15421.28 213
15422.45 243
15423.63 194
15424.80 201
15425.97 204
15427.15 219
15428.32 243
15429.49 260
15430.67 218
15431.84 256
15433.01 245
15434.19 265
15435.36 221
15436.54 229
15437.71 218
15438.88 199
15440.06 208
15441.23 197
15442.41 239
15443.58 218
15444.75 211
15445.93 237
15447.10 199
15448.28 199
15449.45 213
15450.63 229
15451.80 205
15452.97 213
15454.15 244
15455.32 216
15456.50 223
15457.67 251
15458.85 237
15460.02 228
15461.20 248
15462.37 222
15463.55 218
15464.72 195
15465.90 226
15467.07 246
15468.25 223
15469.42 245
15470.60 204
15471.77 229
15472.95 238
15474.12 247
15475.30 215
15476.47 189
15477.65 210
15478.82 240
15480.00 223
15481.17 192
15482.35 223
15483.53 208
15484.70 190
15485.88 219
15487.05 261
15488.23 229
15489.40 246
15490.58 224
15491.76 224
15492.93 226
15494.11 218
15495.28 211
15496.46 243
15497.64 239
15498.81 249
15499.99 245
15501.17 255
15502.34 249
15503.52 219
15504.69 218
15505.87 229
15507.05 213
15508.22 206
15509.40 209
15510.58 220
15511.75 208
15512.93 228
15514.11 196
15515.28 203
15516.46 205
15517.64 227
15518.81 246
15519.99 231
15521.17 246
15522.35 246
15523.52 218
15524.70 253
15525.88 250
15527.05 249
15528.23 224
15529.41 229
15530.59 206
15531.76 218
15532.94 209
15534.12 234
15535.30 242
15536.47 232
15537.65 211
15538.83 247
15540.01 227
15541.19 246
15542.36 223
15543.54 248
15544.72 241
15545.90 239
15547.08 235
15548.25 230
15549.43 238
15550.61 274
15551.79 266
15552.97 229
15554.14 249
15555.32 281
15556.50 249
15557.68 228
15558.86 214
15560.04 208
15561.22 251
15562.39 281
15563.57 269
15564.75 263
15565.93 240
15567.11 218
15568.29 220
15569.47 228
15570.65 215
15571.82 229
15573.00 261
15574.18 252
15575.36 217
15576.54 266
15577.72 288
15578.90 246
15580.08 252
15581.26 277
15582.44 276
15583.62 267
15584.80 229
15585.98 239
15587.16 239
15588.34 249
15589.51 240
15590.69 251
15591.87 292
15593.05 284
15594.23 286
15595.41 250
15596.59 257
15597.77 301
15598.95 309
15600.13 290
15601.31 270
15602.49 248
15603.67 261
15604.85 282
15606.03 280
15607.21 271
15608.40 271
15609.58 287
15610.76 277
15611.94 263
15613.12 276
15614.30 320
15615.48 296
15616.66 278
15617.84 251
15619.02 261
15620.20 296
15621.38 314
15622.56 301
15623.74 280
15624.93 299
15626.11 319
15627.29 298
15628.47 329
15629.65 296
15630.83 282
15632.01 278
15633.19 292
15634.37 328
15635.56 301
15636.74 313
15637.92 299
15639.10 294
15640.28 315
15641.46 354
15642.65 328
15643.83 312
15645.01 342
15646.19 309
15647.37 294
15648.55 310
15649.74 302
15650.92 342
15652.10 375
15653.28 335
15654.46 336
15655.65 344
15656.83 359
15658.01 304
15659.19 324
15660.38 327
15661.56 306
15662.74 338
15663.92 336
15665.11 339
15666.29 338
15667.47 350
15668.65 307
15669.84 320
15671.02 307
15672.20 340
15673.38 358
15674.57 344
15675.75 363
15676.93 350
15678.12 317
15679.30 333
15680.48 364
15681.67 318
15682.85 339
15684.03 319
15685.22 303
15686.40 310
15687.58 339
15688.77 343
15689.95 349
15691.13 326
15692.32 351
15693.50 355
15694.68 333
15695.87 329
15697.05 338
15698.23 331
15699.42 355
15700.60 327
15701.79 331
15702.97 294
15704.15 293
15705.34 323
15706.52 349
15707.71 318
15708.89 349
15710.07 342
15711.26 342
15712.44 383
15713.63 389
15714.81 393
15716.00 366
15717.18 357
15718.37 348
15719.55 390
15720.73 372
15721.92 366
15723.10 389
15724.29 353
15725.47 355
15726.66 361
15727.84 388
15729.03 337
15730.21 378
15731.40 380
15732.58 337
15733.77 312
15734.95 346
15736.14 317
15737.32 366
15738.51 364
15739.69 366
15740.88 348
15742.07 351
15743.25 334
15744.44 348
15745.62 318
15746.81 300
15747.99 372
15749.18 357
15750.36 327
15751.55 332
15752.74 337
15753.92 363
15755.11 350
15756.29 398
15757.48 389
15758.67 365
15759.85 352
15761.04 413
15762.22 358
15763.41 317
15764.60 344
15765.78 325
15766.97 346
15768.16 361
15769.34 338
15770.53 360
15771.72 353
15772.90 369
15774.09 358
15775.28 338
15776.46 353
15777.65 312
15778.84 314
15780.02 316
15781.21 366
15782.40 379
15783.58 362
15784.77 322
15785.96 345
15787.14 332
15788.33 326
15789.52 351
15790.71 328
15791.89 307
15793.08 314
15794.27 336
15795.46 294
15796.64 292
15797.83 282
15799.02 274
15800.21 296
15801.39 307
15802.58 300
15803.77 316
15804.96 359
15806.14 330
15807.33 328
15808.52 289
15809.71 298
15810.90 291
15812.08 317
15813.27 297
15814.46 271
15815.65 319
15816.84 306
15818.03 299
15819.21 266
15820.40 296
15821.59 314
15822.78 309
15823.97 283
15825.16 246
15826.35 256
15827.53 309
15828.72 294
15829.91 284
15831.10 296
15832.29 312
15833.48 317
15834.67 300
15835.86 262
15837.04 271
15838.23 290
15839.42 292
15840.61 326
15841.80 251
15842.99 287
15844.18 286
15845.37 316
15846.56 292
15847.75 296
15848.94 350
15850.13 288
15851.32 304
15852.51 300
15853.70 260
15854.89 305
15856.07 300
15857.26 236
15858.45 240
15859.64 262
15860.83 281
15862.02 257
15863.21 261
15864.40 248
15865.59 258
15866.78 298
15867.97 293
15869.16 280
15870.36 295
15871.55 279
15872.74 280
15873.93 278
15875.12 277
15876.31 282
15877.50 272
15878.69 277
15879.88 268
15881.07 264
15882.26 275
15883.45 281
15884.64 279
15885.83 256
15887.02 273
15888.21 310
15889.41 294
15890.60 243
15891.79 248
15892.98 274
15894.17 253
15895.36 277
15896.55 298
15897.74 297
15898.93 290
15900.13 284
15901.32 272
15902.51 265
15903.70 266
15904.89 294
15906.08 314
15907.28 297
15908.47 307
15909.66 256
15910.85 302
15912.04 304
15913.23 306
15914.43 330
15915.62 311
15916.81 340
15918.00 270
15919.19 326
15920.39 348
15921.58 308
15922.77 301
15923.96 305
15925.16 286
15926.35 307
15927.54 312
15928.73 302
15929.93 298
15931.12 311
15932.31 330
15933.50 328
15934.70 309
15935.89 330
15937.08 283
15938.27 321
15939.47 283
15940.66 308
15941.85 340
15943.05 324
15944.24 335
15945.43 287
15946.63 291
15947.82 302
15949.01 295
15950.21 255
15951.40 267
15952.59 305
15953.79 305
15954.98 250
15956.17 252
15957.37 276
15958.56 292
15959.75 277
15960.95 262
15962.14 255
15963.33 249
15964.53 276
15965.72 249
15966.92 264
15968.11 259
15969.30 215
15970.50 231
15971.69 243
15972.89 231
15974.08 273
15975.27 227
15976.47 243
15977.66 231
15978.86 235
15980.05 203
15981.25 244
15982.44 265
15983.63 232
15984.83 239
15986.02 241
15987.22 245
15988.41 222
15989.61 238
15990.80 233
15992.00 236
15993.19 230
15994.39 249
15995.58 264
15996.78 248
15997.97 254
15999.17 244
16000.36 226
16001.56 198
16002.75 223
16003.95 245
16005.14 245
16006.34 233
16007.53 236
16008.73 211
16009.93 214
16011.12 216
16012.32 225
16013.51 236
16014.71 242
16015.90 239
16017.10 298
16018.30 238
16019.49 238
16020.69 218
16021.88 249
16023.08 234
16024.28 195
16025.47 181
16026.67 188
16027.86 212
16029.06 208
16030.26 184
16031.45 186
16032.65 225
16033.85 206
16035.04 205
16036.24 214
16037.43 240
16038.63 214
16039.83 211
16041.02 214
16042.22 220
16043.42 216
16044.61 236
16045.81 220
16047.01 193
16048.21 212
16049.40 239
16050.60 216
16051.80 184
16052.99 208
16054.19 230
16055.39 233
16056.59 230
16057.78 248
16058.98 246
16060.18 251
16061.37 253
16062.57 200
16063.77 200
16064.97 218
16066.16 206
16067.36 213
16068.56 236
16069.76 201
16070.96 234
16072.15 197
16073.35 217
16074.55 223
16075.75 226
16076.95 217
16078.14 209
16079.34 237
16080.54 232
16081.74 206
16082.94 249
16084.13 206
16085.33 198
16086.53 214
16087.73 208
16088.93 207
16090.13 220
16091.33 209
16092.52 220
16093.72 237
16094.92 203
16096.12 219
16097.32 199
16098.52 198
16099.72 179
16100.92 215
16102.11 233
16103.31 210
16104.51 205
16105.71 223
16106.91 229
16108.11 195
16109.31 211
16110.51 225
16111.71 215
16112.91 212
16114.11 226
16115.31 207
16116.51 215
16117.70 230
16118.90 212
16120.10 196
16121.30 185
16122.50 231
16123.70 216
16124.90 220
16126.10 210
16127.30 178
16128.50 184
16129.70 185
16130.90 172
16132.10 204
16133.30 212
16134.50 191
16135.70 207
16136.90 192
16138.10 222
16139.30 201
16140.50 207
16141.71 179
16142.91 221
16144.11 233
16145.31 202
16146.51 218
16147.71 246
16148.91 204
16150.11 196
16151.31 230
16152.51 208
16153.71 199
16154.91 194
16156.11 215
16157.31 181
16158.52 204
16159.72 227
16160.92 236
16162.12 190
16163.32 187
16164.52 236
16165.72 220
16166.92 240
16168.13 236
16169.33 205
16170.53 234
16171.73 219
16172.93 203
16174.13 233
16175.34 211
16176.54 203
16177.74 224
16178.94 207
16180.14 214
16181.34 228
16182.55 206
16183.75 212
16184.95 229
16186.15 286
16187.35 246
16188.56 211
16189.76 230
16190.96 219
16192.16 201
16193.37 211
16194.57 218
16195.77 185
16196.97 207
16198.18 229
16199.38 201
16200.58 202
16201.78 234
16202.99 241
16204.19 249
16205.39 219
16206.60 220
16207.80 232
16209.00 218
16210.20 208
16211.41 219
16212.61 224
16213.81 226
16215.02 215
16216.22 243
16217.42 234
16218.63 264
16219.83 244
16221.03 232
16222.24 189
16223.44 237
16224.64 244
16225.85 208
16227.05 231
16228.25 220
16229.46 220
16230.66 235
16231.87 229
16233.07 230
16234.27 214
16235.48 244
16236.68 252
16237.89 232
16239.09 226
16240.29 273
16241.50 255
16242.70 211
16243.91 234
16245.11 234
16246.31 225
16247.52 233
16248.72 215
16249.93 227
16251.13 236
16252.34 245
16253.54 225
16254.75 250
16255.95 239
16257.16 230
16258.36 215
16259.57 241
16260.77 261
16261.97 250
16263.18 219
16264.38 239
16265.59 247
16266.80 204
16268.00 242
16269.21 236
16270.41 268
16271.62 281
16272.82 260
16274.03 238
16275.23 262
16276.44 250
16277.64 232
16278.85 272
16280.05 259
16281.26 239
16282.47 263
16283.67 231
16284.88 239
16286.08 236
16287.29 224
16288.49 289
16289.70 229
16290.91 247
16292.11 254
16293.32 252
16294.52 286
16295.73 257
16296.94 266
16298.14 243
16299.35 237
16300.56 265
16301.76 269
16302.97 252
16304.18 268
16305.38 277
16306.59 274
16307.79 242
16309.00 279
16310.21 268
16311.42 263
16312.62 302
16313.83 255
16315.04 248
16316.24 241
16317.45 263
16318.66 271
16319.86 255
16321.07 264
16322.28 276
16323.49 284
16324.69 297
16325.90 279
16327.11 228
16328.31 244
16329.52 238
16330.73 229
16331.94 254
16333.14 256
16334.35 228
16335.56 228
16336.77 259
16337.98 228
16339.18 232
16340.39 231
16341.60 237
16342.81 220
16344.01 251
16345.22 230
16346.43 208
16347.64 251
16348.85 231
16350.05 216
16351.26 221
16352.47 228
16353.68 247
16354.89 240
16356.10 256
16357.30 224
16358.51 208
16359.72 200
16360.93 260
16362.14 216
16363.35 184
16364.56 221
16365.77 234
16366.97 207
16368.18 225
16369.39 245
16370.60 219
16371.81 203
16373.02 228
16374.23 200
16375.44 218
16376.65 217
16377.86 205
16379.06 199
16380.27 193
16381.48 202
16382.69 176
16383.90 209
16385.11 199
16386.32 181
16387.53 206
16388.74 208
16389.95 185
16391.16 187
16392.37 227
16393.58 224
16394.79 208
16396.00 195
16397.21 193
16398.42 209
16399.63 187
16400.84 196
16402.05 190
16403.26 176
16404.47 197
16405.68 209
16406.89 242
16408.10 223
16409.31 198
16410.52 195
16411.73 191
16412.94 206
16414.15 199
16415.36 169
16416.57 189
16417.78 198
16419.00 218
16420.21 196
16421.42 207
16422.63 209
16423.84 203
16425.05 216
16426.26 199
16427.47 182
16428.68 211
16429.89 198
16431.11 217
16432.32 194
16433.53 210
16434.74 186
16435.95 198
16437.16 200
16438.37 206
16439.59 202
16440.80 214
16442.01 238
16443.22 209
16444.43 195
16445.64 218
16446.86 220
16448.07 228
16449.28 228
16450.49 197
16451.70 191
16452.91 213
16454.13 208
16455.34 200
16456.55 182
16457.76 212
16458.98 217
16460.19 209
16461.40 183
16462.61 184
16463.82 192
16465.04 175
16466.25 210
16467.46 203
16468.67 216
16469.89 223
16471.10 200
16472.31 219
16473.53 194
16474.74 182
16475.95 186
16477.16 205
16478.38 189
16479.59 199
16480.80 172
16482.02 219
16483.23 209
16484.44 182
16485.66 204
16486.87 173
16488.08 169
16489.30 226
16490.51 207
16491.72 187
16492.94 212
16494.15 194
16495.36 219
16496.58 162
16497.79 176
16499.00 198
16500.22 194
16501.43 180
16502.65 174
16503.86 148
16505.07 191
16506.29 181
16507.50 195
16508.71 188
16509.93 187
16511.14 180
16512.36 192
16513.57 205
16514.79 165
16516.00 157
16517.21 201
16518.43 200
16519.64 171
16520.86 174
16522.07 176
16523.29 194
16524.50 182
16525.72 199
16526.93 211
16528.15 178
16529.36 197
16530.58 166
16531.79 155
16533.01 152
16534.22 180
16535.44 187
16536.65 160
16537.87 192
16539.08 194
16540.30 182
16541.51 186
16542.73 208
16543.94 179
16545.16 195
16546.37 180
16547.59 188
16548.80 193
16550.02 173
16551.24 204
16552.45 181
16553.67 204
16554.88 188
16556.10 204
16557.31 187
16558.53 180
16559.75 189
16560.96 187
16562.18 193
16563.39 195
16564.61 211
16565.83 203
16567.04 197
16568.26 177
16569.47 200
16570.69 221
16571.91 212
16573.12 193
16574.34 210
16575.56 204
16576.77 191
16577.99 204
16579.21 202
16580.42 198
16581.64 185
16582.86 227
16584.07 197
16585.29 181
16586.51 161
16587.72 187
16588.94 208
16590.16 239
16591.38 186
16592.59 187
16593.81 202
16595.03 225
16596.24 209
16597.46 199
16598.68 189
16599.90 193
16601.11 199
16602.33 193
16603.55 194
16604.77 240
16605.98 218
16607.20 190
16608.42 189
16609.64 185
16610.86 168
16612.07 198
16613.29 197
16614.51 205
16615.73 191
16616.95 171
16618.16 196
16619.38 168
16620.60 180
16621.82 200
16623.04 190
16624.25 206
16625.47 197
16626.69 181
16627.91 201
16629.13 179
16630.35 209
16631.57 203
16632.78 184
16634.00 174
16635.22 164
16636.44 156
16637.66 162
16638.88 169
16640.10 199
16641.32 161
16642.53 167
16643.75 171
16644.97 173
16646.19 201
16647.41 188
16648.63 181
16649.85 187
16651.07 181
16652.29 168
16653.51 186
16654.73 224
16655.95 153
16657.17 182
16658.39 183
16659.61 178
16660.83 195
16662.04 178
16663.26 176
16664.48 200
16665.70 195
16666.92 188
16668.14 172
16669.36 198
16670.58 187
16671.80 164
16673.02 167
16674.24 153
16675.46 165
16676.68 185
16677.91 195
16679.13 199
16680.35 213
16681.57 198
16682.79 202
16684.01 200
16685.23 213
16686.45 210
16687.67 221
16688.89 191
16690.11 201
16691.33 185
16692.55 198
16693.77 199
16694.99 204
16696.21 194
16697.44 170
16698.66 181
16699.88 166
16701.10 184
16702.32 208
16703.54 203
16704.76 168
16705.98 201
16707.21 186
16708.43 167
16709.65 144
16710.87 151
16712.09 162
16713.31 187
16714.53 176
16715.76 184
16716.98 178
16718.20 201
16719.42 156
16720.64 163
16721.87 195
16723.09 179
16724.31 184
16725.53 161
16726.75 164
16727.98 164
16729.20 152
16730.42 189
16731.64 190
16732.86 179
16734.09 228
16735.31 164
16736.53 171
16737.75 197
16738.98 205
16740.20 204
16741.42 196
16742.64 189
16743.87 157
16745.09 182
16746.31 158
16747.54 187
16748.76 183
16749.98 174
16751.20 160
16752.43 160
16753.65 189
16754.87 197
16756.10 202
16757.32 200
16758.54 200
16759.77 214
16760.99 241
16762.21 174
16763.44 170
16764.66 175
16765.88 155
16767.11 139
16768.33 162
16769.55 159
16770.78 172
16772.00 186
16773.23 175
16774.45 175
16775.67 193
16776.90 154
16778.12 153
16779.35 185
16780.57 163
16781.79 225
16783.02 164
16784.24 181
16785.47 170
16786.69 175
16787.91 176
16789.14 164
16790.36 173
16791.59 155
16792.81 171
16794.04 179
16795.26 174
16796.49 158
16797.71 174
16798.94 153
16800.16 161
16801.38 182
16802.61 180
16803.83 183
16805.06 186
16806.28 205
16807.51 194
16808.73 154
16809.96 175
16811.18 167
16812.41 203
16813.64 149
16814.86 159
16816.09 168
16817.31 156
16818.54 190
16819.76 156
16820.99 156
16822.21 177
16823.44 189
16824.66 185
16825.89 163
16827.12 176
16828.34 195
16829.57 190
16830.79 173
16832.02 166
16833.25 189
16834.47 157
16835.70 174
16836.92 173
16838.15 205
16839.38 189
16840.60 173
16841.83 200
16843.06 163
16844.28 184
16845.51 191
16846.73 175
16847.96 189
16849.19 198
16850.41 156
16851.64 183
16852.87 190
16854.09 177
16855.32 198
16856.55 178
16857.77 184
16859.00 191
16860.23 166
16861.46 186
16862.68 188
16863.91 195
16865.14 180
16866.36 202
16867.59 184
16868.82 178
16870.05 175
16871.27 184
16872.50 195
16873.73 185
16874.96 187
16876.18 203
16877.41 200
16878.64 187
16879.87 195
16881.09 218
16882.32 192
16883.55 177
16884.78 197
16886.01 224
16887.23 188
16888.46 207
16889.69 201
16890.92 206
16892.15 199
16893.37 225
16894.60 208
16895.83 189
16897.06 205
16898.29 236
16899.51 219
16900.74 196
16901.97 193
16903.20 204
16904.43 223
16905.66 207
16906.89 185
16908.12 203
16909.34 165
16910.57 181
16911.80 211
16913.03 162
16914.26 188
16915.49 182
16916.72 195
16917.95 199
16919.18 178
16920.40 170
16921.63 197
16922.86 198
16924.09 169
16925.32 159
16926.55 182
16927.78 185
16929.01 210
16930.24 214
16931.47 195
16932.70 171
16933.93 158
16935.16 182
16936.39 201
16937.62 202
16938.85 193
16940.08 186
16941.31 194
16942.54 171
16943.77 176
16945.00 186
16946.23 214
16947.46 205
16948.69 177
16949.92 187
16951.15 209
16952.38 168
16953.61 168
16954.84 187
16956.07 201
16957.30 206
16958.53 220
16959.76 167
16960.99 163
16962.22 190
16963.45 177
16964.68 192
16965.92 190
16967.15 193
16968.38 172
16969.61 185
16970.84 207
16972.07 172
16973.30 180
16974.53 214
16975.76 197
16976.99 180
16978.23 172
16979.46 168
16980.69 173
16981.92 169
16983.15 194
16984.38 159
16985.61 181
16986.85 186
16988.08 186
16989.31 166
16990.54 165
16991.77 202
16993.00 182
16994.24 189
16995.47 219
16996.70 207
16997.93 170
16999.16 150
17000.40 211
17001.63 194
17002.86 184
17004.09 191
17005.32 201
17006.56 204
17007.79 181
17009.02 178
17010.25 172
17011.49 192
17012.72 197
17013.95 172
17015.18 216
17016.42 191
17017.65 170
17018.88 203
17020.12 220
17021.35 190
17022.58 195
17023.81 196
17025.05 188
17026.28 188
17027.51 162
17028.75 207
17029.98 201
17031.21 176
17032.45 153
17033.68 176
17034.91 153
17036.15 162
17037.38 166
17038.61 206
17039.85 178
17041.08 165
17042.31 200
17043.55 188
17044.78 169
17046.01 169
17047.25 170
17048.48 163
17049.72 169
17050.95 151
17052.18 170
17053.42 159
17054.65 182
17055.89 170
17057.12 162
17058.35 140
17059.59 175
17060.82 167
17062.06 139
17063.29 143
17064.53 163
17065.76 193
17066.99 194
17068.23 166
17069.46 169
17070.70 164
17071.93 191
17073.17 191
17074.40 181
17075.64 165
17076.87 189
17078.11 141
17079.34 195
17080.58 159
17081.81 178
17083.05 166
17084.28 157
17085.52 167
17086.75 158
17087.99 141
17089.22 155
17090.46 120
17091.69 162
17092.93 166
17094.16 147
17095.40 163
17096.64 171
17097.87 145
17099.11 162
17100.34 184
17101.58 181
17102.81 179
17104.05 166
17105.29 193
17106.52 155
17107.76 156
17108.99 208
17110.23 207
17111.47 178
17112.70 200
17113.94 167
17115.17 190
17116.41 180
17117.65 168
17118.88 177
17120.12 165
17121.36 153
17122.59 155
17123.83 142
17125.07 191
17126.30 174
17127.54 170
17128.78 183
17130.01 180
17131.25 162
17132.49 182
17133.72 148
17134.96 166
17136.20 181
17137.43 170
17138.67 183
17139.91 168
17141.15 190
17142.38 180
17143.62 167
17144.86 191
17146.10 206
17147.33 171
17148.57 145
17149.81 179
17151.05 178
17152.28 189
17153.52 210
17154.76 169
17156.00 163
17157.23 195
17158.47 180
17159.71 161
17160.95 174
17162.19 184
17163.42 167
17164.66 156
17165.90 170
17167.14 168
17168.38 176
17169.61 187
17170.85 150
17172.09 211
17173.33 180
17174.57 159
17175.81 160
17177.04 175
17178.28 157
17179.52 141
17180.76 143
17182.00 177
17183.24 156
17184.48 166
17185.71 171
17186.95 154
17188.19 171
17189.43 164
17190.67 166
17191.91 143
17193.15 137
17194.39 177
17195.63 188
17196.87 149
17198.11 146
17199.34 140
17200.58 170
17201.82 155
17203.06 157
17204.30 170
17205.54 167
17206.78 186
17208.02 164
17209.26 161
17210.50 177
17211.74 182
17212.98 175
17214.22 161
17215.46 169
17216.70 174
17217.94 170
17219.18 179
17220.42 150
17221.66 134
17222.90 158
17224.14 156
17225.38 144
17226.62 151
17227.86 176
17229.10 164
17230.34 161
17231.58 143
17232.82 161
17234.06 168
17235.30 165
17236.54 172
17237.78 182
17239.03 164
17240.27 175
17241.51 176
17242.75 180
17243.99 173
17245.23 158
17246.47 199
17247.71 186
17248.95 152
17250.19 167
17251.43 162
17252.68 168
17253.92 187
17255.16 155
17256.40 132
17257.64 133
17258.88 162
17260.12 159
17261.37 159
17262.61 180
17263.85 173
17265.09 163
17266.33 138
17267.57 199
17268.82 170
17270.06 155
17271.30 185
17272.54 162
17273.78 169
17275.03 172
17276.27 155
17277.51 172
17278.75 177
17279.99 165
17281.24 166
17282.48 143
17283.72 144
17284.96 153
17286.21 138
17287.45 167
17288.69 164
17289.93 132
17291.18 167
17292.42 163
17293.66 155
17294.90 155
17296.15 154
17297.39 160
17298.63 146
17299.88 187
17301.12 122
17302.36 132
17303.60 151
17304.85 154
17306.09 136
17307.33 142
17308.58 141
17309.82 156
17311.06 174
17312.31 160
17313.55 155
17314.79 152
17316.04 167
17317.28 155
17318.52 160
17319.77 133
17321.01 150
17322.26 179
17323.50 168
17324.74 157
17325.99 145
17327.23 160
17328.48 196
17329.72 176
17330.96 154
17332.21 143
17333.45 172
17334.70 183
17335.94 180
17337.18 148
17338.43 143
17339.67 159
17340.92 195
17342.16 151
17343.41 162
17344.65 191
17345.90 149
17347.14 153
17348.38 158
17349.63 188
17350.87 186
17352.12 155
17353.36 168
17354.61 145
17355.85 161
17357.10 186
17358.34 190
17359.59 144
17360.83 159
17362.08 155
17363.32 175
17364.57 146
17365.81 153
17367.06 140
17368.31 191
17369.55 163
17370.80 150
17372.04 157
17373.29 137
17374.53 190
17375.78 157
17377.02 150
17378.27 177
17379.52 165
17380.76 166
17382.01 149
17383.25 141
17384.50 133
17385.75 138
17386.99 148
17388.24 142
17389.48 159
17390.73 167
17391.98 173
17393.22 130
17394.47 141
17395.71 148
17396.96 136
17398.21 165
17399.45 153
17400.70 160
17401.95 171
17403.19 169
17404.44 155
17405.69 161
17406.93 157
17408.18 181
17409.43 163
17410.67 157
17411.92 160
17413.17 174
17414.42 180
17415.66 148
17416.91 175
17418.16 132
17419.40 159
17420.65 173
17421.90 155
17423.15 164
17424.39 167
17425.64 162
17426.89 194
17428.14 134
17429.38 174
17430.63 185
17431.88 149
17433.13 161
17434.37 181
17435.62 159
17436.87 159
17438.12 152
17439.37 167
17440.61 159
17441.86 173
17443.11 173
17444.36 143
17445.61 156
17446.85 151
17448.10 169
17449.35 158
17450.60 150
17451.85 199
17453.10 166
17454.34 155
17455.59 152
17456.84 174
17458.09 199
17459.34 185
17460.59 177
17461.84 187
17463.09 175
17464.33 152
17465.58 183
17466.83 169
17468.08 166
17469.33 179
17470.58 168
17471.83 194
17473.08 188
17474.33 168
17475.58 169
17476.83 171
17478.07 152
17479.32 162
17480.57 164
17481.82 154
17483.07 153
17484.32 168
17485.57 203
17486.82 157
17488.07 182
17489.32 179
17490.57 175
17491.82 178
17493.07 195
17494.32 169
17495.57 159
17496.82 161
17498.07 186
17499.32 184
17500.57 163
17501.82 186
17503.07 187
17504.32 192
17505.57 174
17506.82 168
17508.07 185
17509.32 180
17510.57 196
17511.82 182
17513.07 185
17514.32 188
17515.58 199
17516.83 223
17518.08 180
17519.33 179
17520.58 200
17521.83 194
17523.08 190
17524.33 192
17525.58 204
17526.83 174
17528.08 174
17529.34 193
17530.59 189
17531.84 192
17533.09 184
17534.34 197
17535.59 170
17536.84 184
17538.09 217
17539.35 182
17540.60 188
17541.85 210
17543.10 187
17544.35 204
17545.60 206
17546.86 174
17548.11 176
17549.36 176
17550.61 196
17551.86 169
17553.12 167
17554.37 184
17555.62 197
17556.87 198
17558.12 197
17559.38 187
17560.63 160
17561.88 167
17563.13 154
17564.39 174
17565.64 154
17566.89 193
17568.14 179
17569.40 207
17570.65 176
17571.90 176
17573.15 173
17574.41 183
17575.66 171
17576.91 177
17578.17 170
17579.42 189
17580.67 183
17581.92 216
17583.18 161
17584.43 184
17585.68 165
17586.94 172
17588.19 204
17589.44 172
17590.70 180
17591.95 171
17593.20 176
17594.46 181
17595.71 170
17596.97 198
17598.22 180
17599.47 181
17600.73 204
17601.98 180
17603.23 181
17604.49 212
17605.74 186
17607.00 177
17608.25 174
17609.50 174
17610.76 181
17612.01 215
17613.27 172
17614.52 191
17615.77 162
17617.03 158
17618.28 181
17619.54 180
17620.79 164
17622.05 190
17623.30 220
17624.56 218
17625.81 147
17627.06 193
17628.32 155
17629.57 182
17630.83 201
17632.08 174
17633.34 180
17634.59 157
17635.85 181
17637.10 187
17638.36 147
17639.61 140
17640.87 173
17642.12 139
17643.38 169
17644.63 171
17645.89 176
17647.15 170
17648.40 158
17649.66 136
17650.91 155
17652.17 200
17653.42 181
17654.68 149
17655.93 128
17657.19 175
17658.45 152
17659.70 175
17660.96 176
17662.21 171
17663.47 171
17664.73 198
17665.98 153
17667.24 161
17668.49 184
17669.75 165
17671.01 153
17672.26 157
17673.52 154
17674.77 158
17676.03 171
17677.29 169
17678.54 169
17679.80 186
17681.06 171
17682.31 148
17683.57 149
17684.83 150
17686.08 147
17687.34 172
17688.60 160
17689.85 170
17691.11 181
17692.37 160
17693.63 146
17694.88 139
17696.14 189
17697.40 250
17698.65 146
17699.91 144
17701.17 176
17702.43 150
17703.68 152
17704.94 137
17706.20 138
17707.46 154
17708.71 148
17709.97 154
17711.23 160
17712.49 163
17713.74 184
17715.00 165
17716.26 200
17717.52 149
17718.78 141
17720.03 161
17721.29 154
17722.55 171
17723.81 172
17725.07 159
17726.32 166
17727.58 169
17728.84 149
17730.10 136
17731.36 130
17732.62 158
17733.87 175
17735.13 156
17736.39 153
17737.65 129
17738.91 172
17740.17 158
17741.43 137
17742.69 137
17743.94 165
17745.20 163
17746.46 151
17747.72 117
17748.98 138
17750.24 137
17751.50 146
17752.76 152
17754.02 148
17755.28 154
17756.53 152
17757.79 164
17759.05 189
17760.31 160
17761.57 164
17762.83 151
17764.09 183
17765.35 175
17766.61 149
17767.87 150
17769.13 150
17770.39 159
17771.65 133
17772.91 154
17774.17 151
17775.43 147
17776.69 168
17777.95 162
17779.21 170
17780.47 163
17781.73 164
17782.99 119
17784.25 142
17785.51 190
17786.77 149
17788.03 135
17789.29 176
17790.55 158
17791.81 122
17793.07 142
17794.33 134
17795.59 120
17796.86 122
17798.12 129
17799.38 156
17800.64 147
17801.90 143
17803.16 180
17804.42 178
17805.68 184
17806.94 144
17808.20 143
17809.47 144
17810.73 140
17811.99 142
17813.25 127
17814.51 133
17815.77 159
17817.03 165
17818.29 131
17819.56 133
17820.82 140
17822.08 149
17823.34 145
17824.60 140
17825.86 159
17827.13 165
17828.39 145
17829.65 136
17830.91 164
17832.17 175
17833.44 138
17834.70 166
17835.96 155
17837.22 137
17838.48 110
17839.75 149
17841.01 173
17842.27 185
17843.53 151
17844.80 155
17846.06 156
17847.32 131
17848.58 138
17849.85 115
17851.11 145
17852.37 164
17853.63 124
17854.90 151
17856.16 137
17857.42 152
17858.69 174
17859.95 155
17861.21 131
17862.47 142
17863.74 158
17865.00 140
17866.26 164
17867.53 179
17868.79 139
17870.05 164
17871.32 167
17872.58 148
17873.84 146
17875.11 126
17876.37 165
17877.63 139
17878.90 128
17880.16 155
17881.43 138
17882.69 115
17883.95 126
17885.22 182
17886.48 153
17887.74 172
17889.01 193
17890.27 149
17891.54 143
17892.80 125
17894.07 140
17895.33 157
17896.59 149
17897.86 147
17899.12 131
17900.39 136
17901.65 141
17902.92 155
17904.18 142
17905.44 168
17906.71 169
17907.97 154
17909.24 151
17910.50 132
17911.77 167
17913.03 155
17914.30 151
17915.56 153
17916.83 142
17918.09 169
17919.36 150
17920.62 175
17921.89 150
17923.15 150
17924.42 149
17925.68 145
17926.95 141
17928.21 150
17929.48 138
17930.75 158
17932.01 154
17933.28 148
17934.54 122
17935.81 141
17937.07 127
17938.34 131
17939.61 160
17940.87 159
17942.14 149
17943.40 165
17944.67 164
17945.93 154
17947.20 161
17948.47 134
17949.73 147
17951.00 175
17952.27 132
17953.53 139
17954.80 167
17956.06 146
17957.33 143
17958.60 135
17959.86 144
17961.13 163
17962.40 185
17963.66 157
17964.93 149
17966.20 159
17967.46 151
17968.73 142
17970.00 153
17971.26 147
17972.53 178
17973.80 152
17975.07 158
17976.33 142
17977.60 145
17978.87 163
17980.13 179
17981.40 158
17982.67 167
17983.94 163
17985.20 151
17986.47 167
17987.74 152
17989.01 132
17990.27 156
17991.54 134
17992.81 131
17994.08 118
17995.34 138
17996.61 175
17997.88 137
17999.15 129
18000.42 154
18001.68 165
18002.95 158
18004.22 180
18005.49 146
18006.76 143
18008.02 161
18009.29 178
18010.56 154
18011.83 136
18013.10 169
18014.37 152
18015.63 143
18016.90 144
18018.17 146
18019.44 163
18020.71 136
18021.98 122
18023.25 120
18024.51 131
18025.78 160
18027.05 169
18028.32 149
18029.59 148
18030.86 156
18032.13 152
18033.40 155
18034.67 175
18035.94 178
18037.20 151
18038.47 139
18039.74 138
18041.01 148
18042.28 142
18043.55 148
18044.82 139
18046.09 123
18047.36 113
18048.63 135
18049.90 151
18051.17 144
18052.44 143
18053.71 144
18054.98 127
18056.25 180
18057.52 143
18058.79 155
18060.06 157
18061.33 168
18062.60 144
18063.87 169
18065.14 149
18066.41 146
18067.68 154
18068.95 135
18070.22 152
18071.49 158
18072.76 138
18074.03 156
18075.30 135
18076.57 104
18077.84 129
18079.11 143
18080.39 143
18081.66 150
18082.93 149
18084.20 162
18085.47 166
18086.74 160
18088.01 140
18089.28 152
18090.55 156
18091.82 166
18093.10 139
18094.37 137
18095.64 147
18096.91 162
18098.18 149
18099.45 162
18100.72 162
18102.00 145
18103.27 132
18104.54 147
18105.81 127
18107.08 132
18108.35 158
18109.63 194
18110.90 165
18112.17 145
18113.44 147
18114.71 152
18115.98 154
18117.26 125
18118.53 153
18119.80 143
18121.07 151
18122.35 146
18123.62 160
18124.89 170
18126.16 166
18127.43 158
18128.71 154
18129.98 127
18131.25 152
18132.52 176
18133.80 158
18135.07 137
18136.34 146
18137.62 160
18138.89 179
18140.16 130
18141.43 160
18142.71 145
18143.98 152
18145.25 153
18146.53 158
18147.80 161
18149.07 174
18150.35 170
18151.62 172
18152.89 143
18154.17 160
18155.44 160
18156.71 138
18157.99 146
18159.26 150
18160.53 156
18161.81 165
18163.08 157
18164.35 182
18165.63 174
18166.90 156
18168.18 163
18169.45 153
18170.72 148
18172.00 168
18173.27 166
18174.55 169
18175.82 186
18177.09 168
18178.37 140
18179.64 145
18180.92 148
18182.19 140
18183.47 127
18184.74 174
18186.01 145
18187.29 139
18188.56 136
18189.84 149
18191.11 153
18192.39 149
18193.66 149
18194.94 142
18196.21 126
18197.49 139
18198.76 161
18200.04 154
18201.31 160
18202.59 157
18203.86 141
18205.14 147
18206.41 138
18207.69 158
18208.96 161
18210.24 146
18211.51 131
18212.79 167
18214.06 171
18215.34 172
18216.62 146
18217.89 163
18219.17 156
18220.44 168
18221.72 157
18222.99 148
18224.27 159
18225.55 181
18226.82 164
18228.10 163
18229.37 150
18230.65 156
18231.93 158
18233.20 149
18234.48 125
18235.75 140
18237.03 139
18238.31 150
18239.58 135
18240.86 158
18242.14 149
18243.41 167
18244.69 148
18245.97 156
18247.24 133
18248.52 137
18249.80 148
18251.07 124
18252.35 144
18253.63 156
18254.90 187
18256.18 131
18257.46 148
18258.73 164
18260.01 147
18261.29 150
18262.57 138
18263.84 157
18265.12 139
18266.40 129
18267.67 137
18268.95 159
18270.23 173
18271.51 190
18272.78 130
18274.06 153
18275.34 142
18276.62 156
18277.89 121
18279.17 157
18280.45 174
18281.73 157
18283.01 160
18284.28 177
18285.56 156
18286.84 121
18288.12 131
18289.40 133
18290.67 152
18291.95 130
18293.23 169
18294.51 148
18295.79 157
18297.07 142
18298.34 185
18299.62 167
18300.90 144
18302.18 151
18303.46 155
18304.74 165
18306.02 159
18307.29 155
18308.57 155
18309.85 165
18311.13 157
18312.41 149
18313.69 140
18314.97 162
18316.25 156
18317.53 136
18318.80 126
18320.08 136
18321.36 141
18322.64 142
18323.92 142
18325.20 150
18326.48 149
18327.76 152
18329.04 150
18330.32 174
18331.60 142
18332.88 143
18334.16 184
18335.44 138
18336.72 130
18338.00 137
18339.28 152
18340.56 145
18341.84 139
18343.12 152
18344.40 162
18345.68 153
18346.96 161
18348.24 126
18349.52 138
18350.80 160
18352.08 152
18353.36 132
18354.64 148
18355.92 163
18357.20 150
18358.48 124
18359.76 145
18361.04 146
18362.32 148
18363.60 144
18364.88 150
18366.16 155
18367.45 171
18368.73 175
18370.01 141
18371.29 146
18372.57 148
18373.85 164
18375.13 146
18376.41 145
18377.69 156
18378.98 144
18380.26 141
18381.54 144
18382.82 172
18384.10 168
18385.38 161
18386.66 156
18387.95 180
18389.23 167
18390.51 150
18391.79 158
18393.07 147
18394.35 152
18395.64 169
18396.92 156
18398.20 143
18399.48 138
18400.76 148
18402.05 149
18403.33 136
18404.61 163
18405.89 150
18407.17 149
18408.46 156
18409.74 135
18411.02 142
18412.30 147
18413.59 146
18414.87 141
18416.15 146
18417.43 143
18418.72 157
18420.00 145
18421.28 144
18422.56 133
18423.85 168
18425.13 144
18426.41 146
18427.70 151
18428.98 136
18430.26 136
18431.54 126
18432.83 168
18434.11 147
18435.39 149
18436.68 161
18437.96 162
18439.24 138
18440.53 133
18441.81 167
18443.09 169
18444.38 166
18445.66 140
18446.95 139
18448.23 138
18449.51 151
18450.80 154
18452.08 146
18453.36 139
18454.65 143
18455.93 170
18457.22 142
18458.50 134
18459.78 123
18461.07 131
18462.35 141
18463.64 159
18464.92 165
18466.21 134
18467.49 130
18468.77 141
18470.06 144
18471.34 143
18472.63 108
18473.91 138
18475.20 155
18476.48 142
18477.77 144
18479.05 151
18480.34 135
18481.62 136
18482.91 136
18484.19 136
18485.47 137
18486.76 154
18488.04 165
18489.33 139
18490.62 154
18491.90 147
18493.19 145
18494.47 157
18495.76 147
18497.04 139
18498.33 124
18499.61 107
18500.90 155
18502.18 154
18503.47 168
18504.75 160
18506.04 127
18507.33 137
18508.61 166
18509.90 144
18511.18 132
18512.47 140
18513.76 127
18515.04 155
18516.33 165
18517.61 162
18518.90 149
18520.19 151
18521.47 150
18522.76 128
18524.04 134
18525.33 179
18526.62 157
18527.90 134
18529.19 151
18530.48 144
18531.76 168
18533.05 148
18534.34 138
18535.62 135
18536.91 133
18538.20 160
18539.48 161
18540.77 129
18542.06 133
18543.34 134
18544.63 151
18545.92 139
18547.21 141
18548.49 168
18549.78 169
18551.07 149
18552.36 168
18553.64 150
18554.93 169
18556.22 141
18557.50 130
18558.79 142
18560.08 162
18561.37 137
18562.66 129
18563.94 152
18565.23 154
18566.52 169
18567.81 149
18569.09 179
18570.38 120
18571.67 134
18572.96 151
18574.25 164
18575.53 139
18576.82 140
18578.11 134
18579.40 157
18580.69 151
18581.98 169
18583.26 128
18584.55 161
18585.84 139
18587.13 168
18588.42 155
18589.71 139
18590.99 137
18592.28 137
18593.57 137
18594.86 137
18596.15 150
18597.44 135
18598.73 141
18600.02 133
18601.31 164
18602.59 170
18603.88 155
18605.17 162
18606.46 173
18607.75 136
18609.04 156
18610.33 141
18611.62 156
18612.91 135
18614.20 123
18615.49 116
18616.78 130
18618.07 163
18619.36 134
18620.65 150
18621.94 144
18623.23 159
18624.52 148
18625.81 188
18627.10 188
18628.39 129
18629.68 125
18630.97 141
18632.26 148
18633.55 165
18634.84 151
18636.13 168
18637.42 170
18638.71 120
18640.00 149
18641.29 155
18642.58 153
18643.87 158
18645.16 152
18646.45 139
18647.74 138
18649.03 132
18650.32 166
18651.61 148
18652.90 131
18654.19 151
18655.48 146
18656.78 162
18658.07 174
18659.36 161
18660.65 127
18661.94 137
18663.23 131
18664.52 151
18665.81 144
18667.10 160
18668.40 142
18669.69 145
18670.98 147
18672.27 130
18673.56 135
18674.85 142
18676.14 137
18677.44 139
18678.73 138
18680.02 163
18681.31 163
18682.60 155
18683.90 135
18685.19 141
18686.48 132
18687.77 148
18689.06 143
18690.36 151
18691.65 168
18692.94 161
18694.23 161
18695.52 130
18696.82 123
18698.11 161
18699.40 157
18700.69 119
18701.99 116
18703.28 137
18704.57 136
18705.86 161
18707.16 144
18708.45 135
18709.74 125
18711.04 142
18712.33 138
18713.62 131
18714.91 125
18716.21 129
18717.50 137
18718.79 138
18720.09 150
18721.38 150
18722.67 154
18723.97 153
18725.26 146
18726.55 140
18727.85 138
18729.14 160
18730.43 145
18731.73 146
18733.02 159
18734.31 117
18735.61 134
18736.90 133
18738.19 132
18739.49 155
18740.78 149
18742.08 144
18743.37 158
18744.66 144
18745.96 144
18747.25 122
18748.55 142
18749.84 136
18751.13 129
18752.43 122
18753.72 143
18755.02 163
18756.31 131
18757.61 147
18758.90 142
18760.20 141
18761.49 136
18762.78 125
18764.08 136
18765.37 140
18766.67 139
18767.96 133
18769.26 168
18770.55 155
18771.85 138
18773.14 124
18774.44 116
18775.73 110
18777.03 124
18778.32 114
18779.62 118
18780.91 129
18782.21 148
18783.50 120
18784.80 135
18786.10 142
18787.39 129
18788.69 139
18789.98 131
18791.28 120
18792.57 131
18793.87 137
18795.16 150
18796.46 137
18797.76 149
18799.05 135
18800.35 117
18801.64 117
18802.94 147
18804.24 138
18805.53 153
18806.83 156
18808.12 136
18809.42 157
18810.72 158
18812.01 138
18813.31 121
18814.61 117
18815.90 134
18817.20 120
18818.50 137
18819.79 157
18821.09 133
18822.39 134
18823.68 108
18824.98 99
18826.28 119
18827.57 126
18828.87 140
18830.17 131
18831.46 134
18832.76 177
18834.06 176
18835.35 130
18836.65 143
18837.95 135
18839.25 115
18840.54 131
18841.84 143
18843.14 131
18844.44 134
18845.73 122
18847.03 139
18848.33 143
18849.63 125
18850.92 133
18852.22 120
18853.52 115
18854.82 138
18856.11 134
18857.41 144
18858.71 136
18860.01 128
18861.31 143
18862.60 130
18863.90 158
18865.20 133
18866.50 120
18867.80 139
18869.10 131
18870.39 123
18871.69 142
18872.99 136
18874.29 116
18875.59 127
18876.89 171
18878.18 136
18879.48 125
18880.78 106
18882.08 138
18883.38 147
18884.68 139
18885.98 123
18887.28 117
18888.57 132
18889.87 125
18891.17 136
18892.47 164
18893.77 142
18895.07 133
18896.37 133
18897.67 174
18898.97 154
18900.27 133
18901.57 131
18902.87 149
18904.17 131
18905.47 136
18906.76 143
18908.06 123
18909.36 139
18910.66 162
18911.96 126
18913.26 149
18914.56 138
18915.86 157
18917.16 138
18918.46 143
18919.76 164
18921.06 149
18922.36 130
18923.66 130
18924.96 131
18926.26 141
18927.56 140
18928.86 137
18930.17 116
18931.47 126
18932.77 117
18934.07 129
18935.37 106
18936.67 131
18937.97 124
18939.27 166
18940.57 143
18941.87 116
18943.17 110
18944.47 143
18945.77 132
18947.07 129
18948.38 150
18949.68 192
18950.98 144
18952.28 131
18953.58 134
18954.88 126
18956.18 146
18957.48 136
18958.79 114
18960.09 134
18961.39 162
18962.69 146
18963.99 108
18965.29 99
18966.59 114
18967.90 136
18969.20 137
18970.50 126
18971.80 121
18973.10 126
18974.41 130
18975.71 134
18977.01 127
18978.31 102
18979.61 111
18980.92 124
18982.22 135
18983.52 141
18984.82 135
18986.12 122
18987.43 136
18988.73 143
18990.03 139
18991.33 143
18992.64 132
18993.94 138
18995.24 143
18996.54 144
18997.85 130
18999.15 138
19000.45 145
19001.76 146
19003.06 148
19004.36 131
19005.66 144
19006.97 142
19008.27 138
19009.57 136
19010.88 133
19012.18 135
19013.48 132
19014.79 137
19016.09 135
19017.39 125
19018.70 148
19020.00 155
19021.30 150
19022.61 139
19023.91 141
19025.22 159
19026.52 163
19027.82 132
19029.13 156
19030.43 136
19031.73 152
19033.04 144
19034.34 166
19035.65 160
19036.95 148
19038.25 109
19039.56 142
19040.86 125
19042.17 127
19043.47 126
19044.78 135
19046.08 153
19047.38 130
19048.69 138
19049.99 134
19051.30 154
19052.60 152
19053.91 121
19055.21 110
19056.52 139
19057.82 135
19059.13 129
19060.43 115
19061.74 123
19063.04 128
19064.35 122
19065.65 134
19066.96 134
19068.26 119
19069.57 119
19070.87 137
19072.18 131
19073.48 137
19074.79 126
19076.09 108
19077.40 118
19078.70 136
19080.01 111
19081.32 153
19082.62 123
19083.93 110
19085.23 120
19086.54 127
19087.84 131
19089.15 123
19090.46 109
19091.76 139
19093.07 154
19094.37 152
19095.68 136
19096.99 97
19098.29 115
19099.60 129
19100.90 135
19102.21 139
19103.52 152
19104.82 150
19106.13 140
19107.44 150
19108.74 126
19110.05 123
19111.36 136
19112.66 142
19113.97 132
19115.28 133
19116.58 143
19117.89 147
19119.20 135
19120.50 133
19121.81 146
19123.12 135
19124.43 151
19125.73 145
19127.04 119
19128.35 149
19129.65 123
19130.96 119
19132.27 120
19133.58 128
19134.88 165
19136.19 141
19137.50 143
19138.81 139
19140.11 154
19141.42 138
19142.73 141
19144.04 139
19145.34 146
19146.65 160
19147.96 128
19149.27 132
19150.58 85
19151.88 114
19153.19 130
19154.50 143
19155.81 123
19157.12 121
19158.42 114
19159.73 124
19161.04 128
19162.35 134
19163.66 138
19164.97 145
19166.28 145
19167.58 119
19168.89 129
19170.20 122
19171.51 146
19172.82 123
19174.13 127
19175.44 114
19176.75 148
19178.05 143
19179.36 113
19180.67 140
19181.98 143
19183.29 156
19184.60 152
19185.91 163
19187.22 125
19188.53 117
19189.84 118
19191.15 139
19192.46 126
19193.76 138
19195.07 149
19196.38 152
19197.69 141
19199.00 114
19200.31 139
19201.62 120
19202.93 155
19204.24 124
19205.55 125
19206.86 138
19208.17 158
19209.48 158
19210.79 142
19212.10 148
19213.41 117
19214.72 133
19216.03 138
19217.34 103
19218.65 144
19219.96 128
19221.27 128
19222.58 126
19223.89 154
19225.20 125
19226.52 125
19227.83 134
19229.14 169
19230.45 146
19231.76 142
19233.07 150
19234.38 130
19235.69 136
19237.00 130
19238.31 133
19239.62 122
19240.93 145
19242.25 152
19243.56 140
19244.87 159
19246.18 132
19247.49 152
19248.80 155
19250.11 144
19251.42 159
19252.74 126
19254.05 148
19255.36 149
19256.67 167
19257.98 148
19259.29 143
19260.61 144
19261.92 139
19263.23 169
19264.54 128
19265.85 139
19267.17 172
19268.48 153
19269.79 152
19271.10 140
19272.41 130
19273.73 153
19275.04 149
19276.35 144
19277.66 136
19278.98 152
19280.29 149
19281.60 139
19282.91 149
19284.23 124
19285.54 113
19286.85 123
19288.16 147
19289.48 120
19290.79 126
19292.10 111
19293.41 163
19294.73 141
19296.04 133
19297.35 136
19298.67 150
19299.98 166
19301.29 156
19302.61 117
19303.92 115
19305.23 115
19306.55 153
19307.86 169
19309.17 166
19310.49 126
19311.80 116
19313.11 138
19314.43 119
19315.74 123
19317.05 119
19318.37 124
19319.68 134
19320.99 126
19322.31 140
19323.62 137
19324.94 135
19326.25 124
19327.56 126
19328.88 168
19330.19 122
19331.51 145
19332.82 141
19334.14 153
19335.45 139
19336.76 156
19338.08 171
19339.39 122
19340.71 130
19342.02 152
19343.34 127
19344.65 130
19345.97 128
19347.28 154
19348.59 145
19349.91 119
19351.22 128
19352.54 143
19353.85 131
19355.17 160
19356.48 137
19357.80 125
19359.11 139
19360.43 141
19361.74 172
19363.06 131
19364.38 152
19365.69 155
19367.01 154
19368.32 144
19369.64 154
19370.95 158
19372.27 171
19373.58 126
19374.90 133
19376.21 140
19377.53 142
19378.85 149
19380.16 150
19381.48 111
19382.79 147
19384.11 142
19385.43 148
19386.74 154
19388.06 143
19389.37 130
19390.69 160
19392.01 132
19393.32 112
19394.64 122
19395.96 126
19397.27 166
19398.59 161
19399.91 141
19401.22 130
19402.54 145
19403.85 125
19405.17 127
19406.49 145
19407.80 150
19409.12 139
19410.44 173
19411.76 148
19413.07 165
19414.39 145
19415.71 128
19417.02 158
19418.34 136
19419.66 143
19420.98 148
19422.29 142
19423.61 140
19424.93 155
19426.24 165
19427.56 153
19428.88 144
19430.20 147
19431.51 138
19432.83 126
19434.15 156
19435.47 150
19436.79 142
19438.10 123
19439.42 123
19440.74 158
19442.06 145
19443.37 143
19444.69 136
19446.01 149
19447.33 133
19448.65 120
19449.97 134
19451.28 148
19452.60 138
19453.92 144
19455.24 144
19456.56 136
19457.88 144
19459.19 140
19460.51 163
19461.83 147
19463.15 136
19464.47 173
19465.79 128
19467.11 144
19468.42 151
19469.74 140
19471.06 134
19472.38 147
19473.70 160
19475.02 179
19476.34 173
19477.66 172
19478.98 142
19480.30 108
19481.62 115
19482.93 133
19484.25 155
19485.57 140
19486.89 177
19488.21 197
19489.53 142
19490.85 168
19492.17 144
19493.49 111
19494.81 131
19496.13 144
19497.45 143
19498.77 153
19500.09 147
19501.41 125
19502.73 144
19504.05 151
19505.37 137
19506.69 153
19508.01 129
19509.33 144
19510.65 127
19511.97 140
19513.29 157
19514.61 178
19515.93 150
19517.25 123
19518.57 121
19519.89 153
19521.21 136
19522.54 155
19523.86 157
19525.18 138
19526.50 129
19527.82 136
19529.14 147
19530.46 174
19531.78 119
19533.10 141
19534.42 144
19535.74 133
19537.07 150
19538.39 126
19539.71 142
19541.03 117
19542.35 135
19543.67 120
19544.99 132
19546.31 129
19547.64 113
19548.96 120
19550.28 142
19551.60 144
19552.92 136
19554.24 122
19555.57 133
19556.89 140
19558.21 112
19559.53 137
19560.85 152
19562.18 144
19563.50 146
19564.82 144
19566.14 120
19567.46 132
19568.79 136
19570.11 149
19571.43 127
19572.75 155
19574.08 157
19575.40 139
19576.72 156
19578.04 140
19579.37 113
19580.69 146
19582.01 129
19583.33 138
19584.66 168
19585.98 150
19587.30 149
19588.63 142
19589.95 136
19591.27 121
19592.59 144
19593.92 146
19595.24 165
19596.56 188
19597.89 128
19599.21 137
19600.53 138
19601.86 162
19603.18 134
19604.50 114
19605.83 126
19607.15 121
19608.47 126
19609.80 122
19611.12 151
19612.45 187
19613.77 161
19615.09 171
19616.42 129
19617.74 138
19619.06 137
19620.39 147
19621.71 154
19623.04 143
19624.36 168
19625.69 159
19627.01 143
19628.33 147
19629.66 134
19630.98 134
19632.31 128
19633.63 151
19634.96 135
19636.28 155
19637.60 149
19638.93 150
19640.25 132
19641.58 133
19642.90 150
19644.23 130
19645.55 163
19646.88 136
19648.20 133
19649.53 151
19650.85 154
19652.18 156
19653.50 155
19654.83 139
19656.15 115
19657.48 166
19658.80 155
19660.13 134
19661.45 124
19662.78 151
19664.11 137
19665.43 118
19666.76 128
19668.08 131
19669.41 138
19670.73 140
19672.06 156
19673.39 143
19674.71 146
19676.04 149
19677.36 186
19678.69 149
19680.01 136
19681.34 148
19682.67 149
19683.99 178
19685.32 160
19686.65 162
19687.97 140
19689.30 152
19690.62 119
19691.95 106
19693.28 126
19694.60 112
19695.93 125
19697.26 122
19698.58 147
19699.91 133
19701.24 168
19702.56 148
19703.89 159
19705.22 140
19706.54 139
19707.87 157
19709.20 146
19710.53 148
19711.85 141
19713.18 171
19714.51 151
19715.83 138
19717.16 152
19718.49 153
19719.82 139
19721.14 150
19722.47 124
19723.80 127
19725.13 154
19726.45 140
19727.78 144
19729.11 146
19730.44 137
19731.76 144
19733.09 156
19734.42 137
19735.75 130
19737.08 139
19738.40 152
19739.73 142
19741.06 117
19742.39 141
19743.72 148
19745.04 169
19746.37 119
19747.70 115
19749.03 111
19750.36 129
19751.69 135
19753.01 135
19754.34 122
19755.67 167
19757.00 157
19758.33 146
19759.66 123
19760.99 153
19762.31 151
19763.64 173
19764.97 140
19766.30 146
19767.63 118
19768.96 138
19770.29 132
19771.62 129
19772.95 158
19774.28 125
19775.60 143
19776.93 133
19778.26 151
19779.59 138
19780.92 153
19782.25 129
19783.58 134
19784.91 126
19786.24 147
19787.57 129
19788.90 135
19790.23 169
19791.56 140
19792.89 135
19794.22 105
19795.55 136
19796.88 129
19798.21 136
19799.54 144
19800.87 157
19802.20 169
19803.53 140
19804.86 143
19806.19 144
19807.52 132
19808.85 135
19810.18 139
19811.51 137
19812.84 148
19814.17 145
19815.50 171
19816.83 180
19818.16 136
19819.49 145
19820.83 139
19822.16 131
19823.49 132
19824.82 123
19826.15 121
19827.48 132
19828.81 135
19830.14 128
19831.47 114
19832.80 120
19834.14 129
19835.47 148
19836.80 144
19838.13 132
19839.46 131
19840.79 155
19842.12 135
19843.46 123
19844.79 115
19846.12 145
19847.45 151
19848.78 156
19850.11 125
19851.45 132
19852.78 154
19854.11 133
19855.44 141
19856.77 140
19858.11 130
19859.44 143
19860.77 141
19862.10 134
19863.43 123
19864.77 122
19866.10 129
19867.43 113
19868.76 114
19870.10 146
19871.43 147
19872.76 116
19874.09 120
19875.43 147
19876.76 141
19878.09 125
19879.42 148
19880.76 142
19882.09 128
19883.42 126
19884.75 119
19886.09 169
19887.42 150
19888.75 130
19890.09 133
19891.42 152
19892.75 140
19894.09 146
19895.42 156
19896.75 147
19898.09 152
19899.42 152
19900.75 159
19902.09 158
19903.42 149
19904.75 164
19906.09 156
19907.42 150
19908.75 125
19910.09 140
19911.42 145
19912.76 130
19914.09 120
19915.42 142
19916.76 129
19918.09 134
19919.43 130
19920.76 146
19922.09 147
19923.43 146
19924.76 128
19926.10 162
19927.43 146
19928.77 146
19930.10 171
19931.43 145
19932.77 131
19934.10 135
19935.44 144
19936.77 144
19938.11 149
19939.44 131
19940.78 117
19942.11 170
19943.45 155
19944.78 130
19946.12 130
19947.45 139
19948.79 140
19950.12 137
19951.46 117
19952.79 141
19954.13 134
19955.46 147
19956.80 153
19958.13 152
19959.47 146
19960.80 128
19962.14 153
19963.48 176
19964.81 141
19966.15 128
19967.48 145
19968.82 146
19970.15 125
19971.49 117
19972.83 133
19974.16 136
19975.50 156
19976.83 136
19978.17 146
19979.51 181
19980.84 125
19982.18 142
19983.51 147
19984.85 153
19986.19 146
19987.52 138
19988.86 144
19990.20 150
19991.53 128
19992.87 148
19994.21 162
19995.54 157
19996.88 155
19998.22 152
19999.55 136
20000.89 132
20002.23 146
20003.56 132
20004.90 141
20006.24 174
20007.57 145
20008.91 134
20010.25 113
20011.59 131
20012.92 141
20014.26 155
20015.60 132
20016.94 159
20018.27 165
20019.61 155
20020.95 117
20022.28 139
20023.62 130
20024.96 153
20026.30 165
20027.64 170
20028.97 143
20030.31 149
20031.65 161
20032.99 138
20034.32 147
20035.66 157
20037.00 150
20038.34 148
20039.68 107
20041.02 120
20042.35 148
20043.69 137
20045.03 129
20046.37 122
20047.71 146
20049.05 143
20050.38 139
20051.72 140
20053.06 140
20054.40 154
20055.74 147
20057.08 151
20058.42 136
20059.75 133
20061.09 139
20062.43 133
20063.77 152
20065.11 128
20066.45 143
20067.79 161
20069.13 155
20070.47 140
20071.81 129
20073.14 147
20074.48 116
20075.82 130
20077.16 155
20078.50 127
20079.84 124
20081.18 152
20082.52 160
20083.86 143
20085.20 128
20086.54 136
20087.88 157
20089.22 132
20090.56 125
20091.90 129
20093.24 144
20094.58 145
20095.92 151
20097.26 140
20098.60 132
20099.94 144
20101.28 144
20102.62 132
20103.96 140
20105.30 133
20106.64 126
20107.98 157
20109.32 126
20110.66 132
20112.00 139
20113.34 118
20114.68 124
20116.02 128
20117.36 136
20118.71 141
20120.05 135
20121.39 166
20122.73 169
20124.07 141
20125.41 121
20126.75 127
20128.09 153
20129.43 143
20130.77 148
20132.12 132
20133.46 134
20134.80 173
20136.14 145
20137.48 114
20138.82 132
20140.16 132
20141.51 134
20142.85 114
20144.19 121
20145.53 123
