# Supplementary material for: MALDI-TOF MS typing enables the classification of brewing yeasts of the genus Saccharomyces to major beer styles
Source: PLoS One. 2017 Aug 9;12(8):e0181694. doi: 10.1371/journal.pone.0181694 (PMC5549903; doi:10.1371/journal.pone.0181694)
Supplement: S2 File — The directory includes 90 raw files and was zipped to “.zip”; the folder has three strains with 30 spectra per strain; S1 Text explains the raw files with an example and Table 1 represents the yeast strains used within the experiment. (ZIP) [file pone.0181694.s005.zip › 4-6/30253-149-OG-WB-WB-YPG-18h-E-E_2015-07-06_3_0_A6_1.dat]

2000.10 1736
2000.52 1738
2000.94 1789
2001.36 1757
2001.78 1644
2002.21 1694
2002.63 1830
2003.05 1711
2003.47 1559
2003.89 1593
2004.32 1680
2004.74 1854
2005.16 1741
2005.58 1782
2006.00 1642
2006.43 1569
2006.85 1867
2007.27 1817
2007.69 1880
2008.12 1715
2008.54 1786
2008.96 2031
2009.38 1866
2009.81 1780
2010.23 1787
2010.65 1726
2011.08 1945
2011.50 1786
2011.92 1704
2012.34 1658
2012.77 1632
2013.19 1690
2013.61 1514
2014.04 1570
2014.46 1595
2014.88 1632
2015.31 1590
2015.73 1668
2016.15 1666
2016.58 1640
2017.00 1694
2017.42 1690
2017.85 1678
2018.27 1791
2018.69 1836
2019.12 1842
2019.54 2018
2019.96 2027
2020.39 1861
2020.81 1934
2021.23 1847
2021.66 1812
2022.08 1836
2022.51 1778
2022.93 1753
2023.35 1740
2023.78 1573
2024.20 1735
2024.63 1822
2025.05 1621
2025.48 1568
2025.90 1657
2026.32 1637
2026.75 1674
2027.17 1581
2027.60 1536
2028.02 1771
2028.45 1789
2028.87 1748
2029.30 1513
2029.72 1622
2030.15 1554
2030.57 1529
2031.00 1554
2031.42 1659
2031.85 1602
2032.27 1582
2032.70 1806
2033.12 1793
2033.55 1734
2033.97 1733
2034.40 1911
2034.82 1697
2035.25 1833
2035.67 1817
2036.10 1682
2036.52 1522
2036.95 1662
2037.37 1677
2037.80 1639
2038.22 1573
2038.65 1653
2039.08 1684
2039.50 1594
2039.93 1698
2040.35 1883
2040.78 1559
2041.21 1521
2041.63 1585
2042.06 1712
2042.48 1636
2042.91 1610
2043.34 1661
2043.76 1626
2044.19 1719
2044.61 1553
2045.04 1597
2045.47 1526
2045.89 1722
2046.32 1774
2046.75 1686
2047.17 1874
2047.60 1813
2048.03 1779
2048.45 1787
2048.88 1808
2049.31 1745
2049.73 1656
2050.16 1729
2050.59 1916
2051.01 1797
2051.44 1847
2051.87 2010
2052.29 2051
2052.72 1991
2053.15 1935
2053.58 2063
2054.00 2079
2054.43 1901
2054.86 1876
2055.29 1960
2055.71 1959
2056.14 1835
2056.57 1850
2057.00 1917
2057.42 1780
2057.85 1678
2058.28 1638
2058.71 1610
2059.13 1869
2059.56 1792
2059.99 1701
2060.42 1624
2060.85 1676
2061.27 1785
2061.70 1831
2062.13 1784
2062.56 1824
2062.99 1793
2063.41 1778
2063.84 2023
2064.27 1995
2064.70 1920
2065.13 1929
2065.56 2130
2065.98 2129
2066.41 1930
2066.84 1812
2067.27 1893
2067.70 2139
2068.13 1897
2068.56 1632
2068.99 1808
2069.41 1945
2069.84 1844
2070.27 1879
2070.70 1879
2071.13 1718
2071.56 1813
2071.99 1932
2072.42 1789
2072.85 1878
2073.28 2094
2073.71 1902
2074.13 1984
2074.56 1927
2074.99 1872
2075.42 2066
2075.85 2004
2076.28 2109
2076.71 2082
2077.14 2035
2077.57 1863
2078.00 1760
2078.43 1592
2078.86 1628
2079.29 1872
2079.72 1730
2080.15 1847
2080.58 1906
2081.01 1672
2081.44 1606
2081.87 1616
2082.30 1624
2082.73 1727
2083.16 1590
2083.59 1612
2084.02 1534
2084.45 1608
2084.88 1639
2085.31 1571
2085.74 1556
2086.17 1726
2086.61 1666
2087.04 1772
2087.47 1743
2087.90 1791
2088.33 1631
2088.76 1610
2089.19 1711
2089.62 1710
2090.05 1762
2090.48 1677
2090.91 1711
2091.35 1787
2091.78 1791
2092.21 1733
2092.64 1864
2093.07 1898
2093.50 1779
2093.93 1487
2094.36 1634
2094.80 1537
2095.23 1526
2095.66 1679
2096.09 1528
2096.52 1525
2096.95 1616
2097.39 1696
2097.82 1755
2098.25 1652
2098.68 1382
2099.11 1529
2099.55 1410
2099.98 1524
2100.41 1606
2100.84 1407
2101.27 1471
2101.71 1581
2102.14 1564
2102.57 1520
2103.00 1434
2103.43 1444
2103.87 1681
2104.30 1640
2104.73 1799
2105.16 1763
2105.60 1666
2106.03 1718
2106.46 1662
2106.90 1722
2107.33 1706
2107.76 1684
2108.19 1910
2108.63 1975
2109.06 1726
2109.49 1626
2109.93 1618
2110.36 1495
2110.79 1508
2111.23 1588
2111.66 1475
2112.09 1458
2112.52 1503
2112.96 1661
2113.39 1721
2113.83 1633
2114.26 1619
2114.69 1572
2115.13 1520
2115.56 1409
2115.99 1512
2116.43 1410
2116.86 1547
2117.29 1571
2117.73 1436
2118.16 1418
2118.60 1476
2119.03 1409
2119.46 1565
2119.90 1577
2120.33 1584
2120.77 1338
2121.20 1363
2121.63 1531
2122.07 1613
2122.50 1712
2122.94 1563
2123.37 1595
2123.81 1530
2124.24 1707
2124.68 1631
2125.11 1526
2125.54 1610
2125.98 1525
2126.41 1436
2126.85 1670
2127.28 1899
2127.72 1815
2128.15 1703
2128.59 1661
2129.02 1647
2129.46 1693
2129.89 1688
2130.33 1755
2130.76 1820
2131.20 1855
2131.63 1785
2132.07 1758
2132.51 1724
2132.94 1739
2133.38 1803
2133.81 1697
2134.25 1821
2134.68 1830
2135.12 1786
2135.55 1660
2135.99 1602
2136.43 1827
2136.86 1729
2137.30 1676
2137.73 1625
2138.17 1524
2138.60 1611
2139.04 1658
2139.48 1799
2139.91 1498
2140.35 1629
2140.79 1654
2141.22 1550
2141.66 1486
2142.09 1564
2142.53 1674
2142.97 1569
2143.40 1637
2143.84 1566
2144.28 1419
2144.71 1566
2145.15 1496
2145.59 1550
2146.02 1497
2146.46 1617
2146.90 1579
2147.33 1929
2147.77 1896
2148.21 1686
2148.64 1694
2149.08 2069
2149.52 1992
2149.96 1952
2150.39 2081
2150.83 1941
2151.27 2018
2151.70 2003
2152.14 1924
2152.58 1830
2153.02 1730
2153.45 1899
2153.89 1812
2154.33 1871
2154.77 1772
2155.20 1849
2155.64 2013
2156.08 1848
2156.52 1910
2156.96 1810
2157.39 1777
2157.83 1797
2158.27 1856
2158.71 1863
2159.15 1936
2159.58 1843
2160.02 1860
2160.46 1803
2160.90 2093
2161.34 1913
2161.78 1761
2162.21 1809
2162.65 1673
2163.09 1742
2163.53 1901
2163.97 1802
2164.41 1747
2164.84 1805
2165.28 1594
2165.72 1517
2166.16 1613
2166.60 1664
2167.04 1668
2167.48 1667
2167.92 1642
2168.36 1560
2168.79 1629
2169.23 1582
2169.67 1535
2170.11 1716
2170.55 1674
2170.99 1748
2171.43 1888
2171.87 1873
2172.31 1844
2172.75 1857
2173.19 1899
2173.63 1928
2174.07 2075
2174.51 1911
2174.95 2027
2175.39 2107
2175.83 2174
2176.27 2114
2176.70 2058
2177.14 1983
2177.58 2109
2178.02 2013
2178.46 2058
2178.90 2043
2179.34 1923
2179.79 1881
2180.23 1859
2180.67 1747
2181.11 1711
2181.55 1679
2181.99 1598
2182.43 1510
2182.87 1630
2183.31 1605
2183.75 1555
2184.19 1589
2184.63 1566
2185.07 1746
2185.51 1858
2185.95 1762
2186.39 1820
2186.83 1809
2187.27 1788
2187.72 1803
2188.16 1782
2188.60 1826
2189.04 1888
2189.48 1737
2189.92 1747
2190.36 1614
2190.80 1811
2191.24 1937
2191.69 1927
2192.13 1869
2192.57 1815
2193.01 1852
2193.45 1870
2193.89 1918
2194.34 1929
2194.78 1967
2195.22 1953
2195.66 1803
2196.10 1917
2196.54 1994
2196.99 1832
2197.43 1859
2197.87 1818
2198.31 1671
2198.75 1799
2199.20 1778
2199.64 1884
2200.08 1906
2200.52 1746
2200.96 1740
2201.41 1750
2201.85 1910
2202.29 1967
2202.73 1924
2203.18 1897
2203.62 1964
2204.06 1811
2204.50 2020
2204.95 2113
2205.39 2043
2205.83 1926
2206.28 1927
2206.72 1812
2207.16 1878
2207.60 1730
2208.05 1750
2208.49 1738
2208.93 1738
2209.38 1777
2209.82 1838
2210.26 1654
2210.71 1712
2211.15 1789
2211.59 1827
2212.04 1742
2212.48 1817
2212.92 1839
2213.37 1742
2213.81 1670
2214.25 1929
2214.70 1796
2215.14 1740
2215.59 1797
2216.03 1998
2216.47 1926
2216.92 1852
2217.36 1834
2217.80 1675
2218.25 1818
2218.69 1628
2219.14 1649
2219.58 1716
2220.03 1857
2220.47 1781
2220.91 1819
2221.36 1940
2221.80 1863
2222.25 1973
2222.69 1947
2223.14 2063
2223.58 2145
2224.03 2134
2224.47 1971
2224.91 1855
2225.36 1666
2225.80 2054
2226.25 2186
2226.69 1991
2227.14 1989
2227.58 2022
2228.03 2001
2228.47 1939
2228.92 1907
2229.36 1877
2229.81 2003
2230.25 2079
2230.70 2098
2231.15 2090
2231.59 2022
2232.04 2091
2232.48 2256
2232.93 1924
2233.37 2081
2233.82 2012
2234.26 1976
2234.71 1924
2235.15 1947
2235.60 2007
2236.05 1928
2236.49 1863
2236.94 1899
2237.38 1914
2237.83 1776
2238.28 1712
2238.72 1777
2239.17 1554
2239.61 1602
2240.06 1686
2240.51 1662
2240.95 1540
2241.40 1655
2241.85 1614
2242.29 1462
2242.74 1477
2243.19 1530
2243.63 1669
2244.08 1323
2244.53 1464
2244.97 1609
2245.42 1643
2245.87 1688
2246.31 1702
2246.76 1507
2247.21 1529
2247.65 1674
2248.10 1606
2248.55 1606
2248.99 1602
2249.44 1628
2249.89 1552
2250.34 1727
2250.78 1680
2251.23 1681
2251.68 1567
2252.13 1702
2252.57 1618
2253.02 1655
2253.47 1558
2253.92 1646
2254.36 1572
2254.81 1599
2255.26 1442
2255.71 1485
2256.15 1370
2256.60 1319
2257.05 1502
2257.50 1503
2257.95 1679
2258.39 1664
2258.84 1684
2259.29 1664
2259.74 1664
2260.19 1859
2260.63 1797
2261.08 1816
2261.53 1942
2261.98 1837
2262.43 1908
2262.88 1903
2263.32 2002
2263.77 1977
2264.22 1967
2264.67 1950
2265.12 1813
2265.57 1869
2266.02 1879
2266.47 1743
2266.91 1624
2267.36 1751
2267.81 1770
2268.26 1806
2268.71 1857
2269.16 1807
2269.61 1813
2270.06 1983
2270.51 2075
2270.96 1990
2271.41 1736
2271.86 1873
2272.30 1868
2272.75 1868
2273.20 1919
2273.65 2061
2274.10 2080
2274.55 1817
2275.00 1883
2275.45 1710
2275.90 1771
2276.35 1811
2276.80 1704
2277.25 1456
2277.70 1571
2278.15 1715
2278.60 1695
2279.05 1752
2279.50 1760
2279.95 1646
2280.40 1583
2280.85 1672
2281.30 1646
2281.75 1667
2282.20 1628
2282.65 1511
2283.10 1508
2283.55 1389
2284.00 1484
2284.46 1346
2284.91 1641
2285.36 1745
2285.81 1839
2286.26 1756
2286.71 1736
2287.16 1678
2287.61 1957
2288.06 2046
2288.51 2182
2288.96 2212
2289.42 2361
2289.87 2827
2290.32 2765
2290.77 2776
2291.22 2932
2291.67 2971
2292.12 3052
2292.57 2703
2293.03 2681
2293.48 2837
2293.93 2601
2294.38 2240
2294.83 2172
2295.28 2130
2295.74 2054
2296.19 2020
2296.64 1779
2297.09 1759
2297.54 1671
2297.99 1605
2298.45 1724
2298.90 1625
2299.35 1605
2299.80 1593
2300.25 1662
2300.71 1722
2301.16 1660
2301.61 1548
2302.06 1483
2302.52 1469
2302.97 1493
2303.42 1599
2303.87 1715
2304.33 1831
2304.78 1908
2305.23 1687
2305.68 1783
2306.14 1621
2306.59 1571
2307.04 1599
2307.50 1922
2307.95 1916
2308.40 1886
2308.85 1774
2309.31 2023
2309.76 1996
2310.21 1955
2310.67 1962
2311.12 1928
2311.57 1900
2312.03 1811
2312.48 1818
2312.93 1825
2313.39 1980
2313.84 2005
2314.29 1770
2314.75 1857
2315.20 1819
2315.66 1798
2316.11 1824
2316.56 1830
2317.02 1852
2317.47 2009
2317.92 2022
2318.38 1977
2318.83 1743
2319.29 1840
2319.74 1844
2320.19 1634
2320.65 1681
2321.10 1834
2321.56 1838
2322.01 1718
2322.47 1832
2322.92 1899
2323.37 1910
2323.83 1973
2324.28 2044
2324.74 2077
2325.19 2037
2325.65 2107
2326.10 2107
2326.56 2123
2327.01 2068
2327.47 1886
2327.92 2167
2328.38 1964
2328.83 1887
2329.29 1762
2329.74 1899
2330.20 2059
2330.65 1958
2331.11 1794
2331.56 1678
2332.02 1696
2332.47 1824
2332.93 1881
2333.38 1783
2333.84 1809
2334.29 1795
2334.75 1867
2335.21 1820
2335.66 1826
2336.12 1768
2336.57 1834
2337.03 1723
2337.48 1886
2337.94 1822
2338.40 1683
2338.85 1726
2339.31 1731
2339.76 1555
2340.22 1764
2340.68 1580
2341.13 1520
2341.59 1568
2342.04 1692
2342.50 1751
2342.96 1658
2343.41 1600
2343.87 1697
2344.33 1793
2344.78 1812
2345.24 1659
2345.70 1663
2346.15 1569
2346.61 1648
2347.07 1652
2347.52 1524
2347.98 1696
2348.44 1894
2348.89 1666
2349.35 1525
2349.81 1467
2350.26 1641
2350.72 1515
2351.18 1569
2351.64 1576
2352.09 1734
2352.55 1645
2353.01 1583
2353.47 1734
2353.92 1866
2354.38 1671
2354.84 1732
2355.30 1747
2355.75 1533
2356.21 1467
2356.67 1572
2357.13 1533
2357.58 1461
2358.04 1636
2358.50 1672
2358.96 1570
2359.42 1521
2359.87 1484
2360.33 1537
2360.79 1737
2361.25 1763
2361.71 1594
2362.16 1525
2362.62 1763
2363.08 1955
2363.54 1633
2364.00 1576
2364.46 1645
2364.91 1585
2365.37 1767
2365.83 1644
2366.29 1690
2366.75 1669
2367.21 1622
2367.67 1592
2368.13 1649
2368.58 1658
2369.04 1575
2369.50 1746
2369.96 1629
2370.42 1850
2370.88 1753
2371.34 1788
2371.80 1702
2372.26 1613
2372.72 1776
2373.17 1881
2373.63 1959
2374.09 1894
2374.55 1968
2375.01 2218
2375.47 2291
2375.93 2243
2376.39 2131
2376.85 1921
2377.31 2292
2377.77 2228
2378.23 2032
2378.69 2104
2379.15 1927
2379.61 1917
2380.07 1905
2380.53 1935
2380.99 1847
2381.45 1770
2381.91 1796
2382.37 1666
2382.83 1620
2383.29 1675
2383.75 1742
2384.21 1697
2384.67 1584
2385.13 1562
2385.59 1577
2386.05 1511
2386.51 1525
2386.97 1583
2387.43 1654
2387.90 1652
2388.36 1715
2388.82 1815
2389.28 1713
2389.74 1760
2390.20 1835
2390.66 1900
2391.12 1950
2391.58 1895
2392.04 1895
2392.51 1846
2392.97 1990
2393.43 1957
2393.89 1910
2394.35 1876
2394.81 1781
2395.27 1738
2395.73 1919
2396.20 1673
2396.66 1713
2397.12 1748
2397.58 1576
2398.04 1718
2398.50 1640
2398.97 1640
2399.43 1743
2399.89 1697
2400.35 1620
2400.81 1676
2401.28 1707
2401.74 1558
2402.20 1818
2402.66 1604
2403.12 1591
2403.59 1541
2404.05 1656
2404.51 1677
2404.97 1717
2405.44 1589
2405.90 1529
2406.36 1697
2406.82 1842
2407.29 1736
2407.75 1695
2408.21 1592
2408.67 1485
2409.14 1615
2409.60 1675
2410.06 1624
2410.52 1438
2410.99 1475
2411.45 1486
2411.91 1617
2412.38 1622
2412.84 1738
2413.30 1594
2413.77 1551
2414.23 1662
2414.69 1711
2415.16 1780
2415.62 1654
2416.08 1714
2416.55 1842
2417.01 1852
2417.47 1870
2417.94 1932
2418.40 1855
2418.86 1696
2419.33 1445
2419.79 1844
2420.26 1835
2420.72 1745
2421.18 1615
2421.65 1614
2422.11 1569
2422.58 1556
2423.04 1639
2423.50 1582
2423.97 1709
2424.43 1763
2424.90 1755
2425.36 1648
2425.83 1551
2426.29 1640
2426.75 1609
2427.22 1572
2427.68 1440
2428.15 1472
2428.61 1480
2429.08 1491
2429.54 1489
2430.01 1699
2430.47 1832
2430.94 1604
2431.40 1673
2431.87 1698
2432.33 1626
2432.80 1568
2433.26 1743
2433.73 1864
2434.19 1674
2434.66 1629
2435.12 1621
2435.59 1594
2436.05 1545
2436.52 1522
2436.98 1602
2437.45 1549
2437.91 1463
2438.38 1560
2438.85 1611
2439.31 1787
2439.78 1704
2440.24 1697
2440.71 1870
2441.17 1823
2441.64 1947
2442.11 1847
2442.57 1794
2443.04 1947
2443.50 1899
2443.97 1775
2444.44 1807
2444.90 1713
2445.37 1691
2445.83 1828
2446.30 1572
2446.77 1739
2447.23 1695
2447.70 1675
2448.17 1621
2448.63 1654
2449.10 1837
2449.57 1727
2450.03 1697
2450.50 1759
2450.97 1492
2451.43 1454
2451.90 1626
2452.37 1659
2452.83 1655
2453.30 1544
2453.77 1598
2454.24 1647
2454.70 1584
2455.17 1579
2455.64 1540
2456.10 1621
2456.57 1573
2457.04 1589
2457.51 1461
2457.97 1429
2458.44 1507
2458.91 1364
2459.38 1408
2459.84 1507
2460.31 1572
2460.78 1526
2461.25 1522
2461.71 1556
2462.18 1529
2462.65 1342
2463.12 1382
2463.59 1564
2464.05 1583
2464.52 1494
2464.99 1500
2465.46 1518
2465.93 1688
2466.39 1671
2466.86 1589
2467.33 1643
2467.80 1627
2468.27 1577
2468.74 1778
2469.20 1624
2469.67 1623
2470.14 1557
2470.61 1587
2471.08 1563
2471.55 1519
2472.02 1485
2472.49 1578
2472.95 1501
2473.42 1476
2473.89 1381
2474.36 1425
2474.83 1547
2475.30 1550
2475.77 1465
2476.24 1542
2476.71 1409
2477.18 1464
2477.65 1450
2478.11 1507
2478.58 1501
2479.05 1714
2479.52 1457
2479.99 1541
2480.46 1411
2480.93 1285
2481.40 1498
2481.87 1503
2482.34 1545
2482.81 1535
2483.28 1518
2483.75 1483
2484.22 1501
2484.69 1681
2485.16 1619
2485.63 1494
2486.10 1661
2486.57 1690
2487.04 1660
2487.51 1808
2487.98 1706
2488.45 1730
2488.92 1789
2489.39 1878
2489.86 1836
2490.33 1667
2490.80 1764
2491.27 1893
2491.74 1837
2492.22 1564
2492.69 1558
2493.16 1494
2493.63 1490
2494.10 1590
2494.57 1750
2495.04 1608
2495.51 1578
2495.98 1616
2496.45 1634
2496.92 1582
2497.40 1488
2497.87 1546
2498.34 1542
2498.81 1529
2499.28 1421
2499.75 1638
2500.22 1585
2500.70 1479
2501.17 1498
2501.64 1663
2502.11 1748
2502.58 1624
2503.05 1856
2503.53 1756
2504.00 1700
2504.47 1659
2504.94 1803
2505.41 1691
2505.88 1700
2506.36 1762
2506.83 1742
2507.30 1889
2507.77 1766
2508.25 1552
2508.72 1591
2509.19 1868
2509.66 1775
2510.13 1661
2510.61 1650
2511.08 1762
2511.55 1825
2512.02 1858
2512.50 1881
2512.97 2014
2513.44 1906
2513.91 2022
2514.39 2044
2514.86 2010
2515.33 1866
2515.81 1680
2516.28 1752
2516.75 1676
2517.23 1659
2517.70 1563
2518.17 1490
2518.64 1510
2519.12 1766
2519.59 1613
2520.06 1479
2520.54 1510
2521.01 1660
2521.48 1591
2521.96 1622
2522.43 1638
2522.91 1649
2523.38 1525
2523.85 1624
2524.33 1594
2524.80 1563
2525.27 1823
2525.75 1907
2526.22 1767
2526.70 1790
2527.17 1851
2527.64 1860
2528.12 1729
2528.59 1735
2529.07 1888
2529.54 1834
2530.01 1784
2530.49 1861
2530.96 2002
2531.44 1736
2531.91 1614
2532.39 1800
2532.86 1768
2533.33 1552
2533.81 1630
2534.28 1718
2534.76 1664
2535.23 1870
2535.71 1794
2536.18 1797
2536.66 1595
2537.13 1687
2537.61 1682
2538.08 1633
2538.56 1702
2539.03 1797
2539.51 1864
2539.98 1816
2540.46 1679
2540.93 1481
2541.41 1475
2541.88 1619
2542.36 1727
2542.84 1836
2543.31 1783
2543.79 1588
2544.26 1446
2544.74 1592
2545.21 1679
2545.69 1767
2546.16 1853
2546.64 1912
2547.12 1915
2547.59 1963
2548.07 2034
2548.54 1991
2549.02 2000
2549.50 2058
2549.97 1955
2550.45 2002
2550.92 1939
2551.40 1979
2551.88 1975
2552.35 1977
2552.83 1786
2553.31 1807
2553.78 1873
2554.26 1828
2554.74 1834
2555.21 1748
2555.69 1720
2556.17 1735
2556.64 1793
2557.12 1776
2557.60 1893
2558.07 1767
2558.55 1646
2559.03 1611
2559.50 1517
2559.98 1488
2560.46 1607
2560.93 1566
2561.41 1552
2561.89 1595
2562.37 1417
2562.84 1518
2563.32 1657
2563.80 1659
2564.28 1516
2564.75 1528
2565.23 1514
2565.71 1552
2566.19 1527
2566.66 1550
2567.14 1678
2567.62 1778
2568.10 1684
2568.57 1679
2569.05 1733
2569.53 1488
2570.01 1623
2570.49 1578
2570.96 1660
2571.44 1650
2571.92 1568
2572.40 1472
2572.88 1519
2573.36 1510
2573.83 1526
2574.31 1503
2574.79 1457
2575.27 1468
2575.75 1559
2576.23 1568
2576.70 1572
2577.18 1486
2577.66 1607
2578.14 1653
2578.62 1464
2579.10 1584
2579.58 1433
2580.06 1565
2580.54 1594
2581.01 1516
2581.49 1622
2581.97 1524
2582.45 1444
2582.93 1437
2583.41 1372
2583.89 1673
2584.37 1529
2584.85 1469
2585.33 1541
2585.81 1461
2586.29 1628
2586.77 1500
2587.25 1497
2587.72 1596
2588.20 1537
2588.68 1632
2589.16 1905
2589.64 1697
2590.12 1505
2590.60 1710
2591.08 1553
2591.56 1590
2592.04 1561
2592.52 1571
2593.00 1629
2593.48 1530
2593.96 1565
2594.44 1701
2594.92 1479
2595.40 1620
2595.89 1664
2596.37 1583
2596.85 1586
2597.33 1555
2597.81 1536
2598.29 1727
2598.77 1624
2599.25 1809
2599.73 1558
2600.21 1661
2600.69 1671
2601.17 1592
2601.65 1451
2602.13 1648
2602.62 1579
2603.10 1558
2603.58 1615
2604.06 1574
2604.54 1578
2605.02 1625
2605.50 1641
2605.98 1706
2606.46 1587
2606.95 1546
2607.43 1603
2607.91 1606
2608.39 1587
2608.87 1487
2609.35 1574
2609.84 1564
2610.32 1480
2610.80 1619
2611.28 1549
2611.76 1515
2612.24 1578
2612.73 1718
2613.21 1553
2613.69 1406
2614.17 1423
2614.65 1414
2615.14 1496
2615.62 1510
2616.10 1350
2616.58 1402
2617.07 1379
2617.55 1527
2618.03 1407
2618.51 1473
2619.00 1704
2619.48 1724
2619.96 1674
2620.44 1590
2620.93 1701
2621.41 1649
2621.89 1642
2622.37 1480
2622.86 1690
2623.34 1741
2623.82 1546
2624.31 1645
2624.79 1524
2625.27 1588
2625.76 1469
2626.24 1470
2626.72 1641
2627.20 1788
2627.69 1655
2628.17 1656
2628.66 1761
2629.14 1778
2629.62 1632
2630.11 1738
2630.59 1763
2631.07 1886
2631.56 2086
2632.04 2192
2632.52 2051
2633.01 1901
2633.49 1812
2633.98 1934
2634.46 1935
2634.94 1959
2635.43 1780
2635.91 1643
2636.40 1701
2636.88 1842
2637.36 1776
2637.85 1692
2638.33 1557
2638.82 1454
2639.30 1454
2639.79 1573
2640.27 1418
2640.75 1587
2641.24 1618
2641.72 1572
2642.21 1504
2642.69 1544
2643.18 1433
2643.66 1443
2644.15 1450
2644.63 1513
2645.12 1526
2645.60 1428
2646.09 1395
2646.57 1524
2647.06 1523
2647.54 1438
2648.03 1573
2648.51 1503
2649.00 1653
2649.48 1597
2649.97 1410
2650.45 1350
2650.94 1497
2651.43 1430
2651.91 1559
2652.40 1593
2652.88 1460
2653.37 1548
2653.85 1602
2654.34 1548
2654.82 1534
2655.31 1544
2655.80 1553
2656.28 1648
2656.77 1591
2657.25 1603
2657.74 1469
2658.23 1490
2658.71 1591
2659.20 1682
2659.69 1533
2660.17 1471
2660.66 1419
2661.14 1468
2661.63 1569
2662.12 1482
2662.60 1605
2663.09 1705
2663.58 1710
2664.06 1652
2664.55 1587
2665.04 1428
2665.52 1522
2666.01 1551
2666.50 1430
2666.98 1582
2667.47 1579
2667.96 1508
2668.45 1490
2668.93 1573
2669.42 1540
2669.91 1526
2670.39 1539
2670.88 1629
2671.37 1535
2671.86 1591
2672.34 1668
2672.83 1725
2673.32 1709
2673.81 1675
2674.29 1864
2674.78 1788
2675.27 1856
2675.76 2052
2676.24 1979
2676.73 1915
2677.22 1866
2677.71 1861
2678.20 1742
2678.68 1735
2679.17 1806
2679.66 1529
2680.15 1504
2680.64 1560
2681.12 1589
2681.61 1504
2682.10 1465
2682.59 1599
2683.08 1670
2683.57 1517
2684.05 1508
2684.54 1615
2685.03 1548
2685.52 1440
2686.01 1621
2686.50 1662
2686.99 1523
2687.47 1569
2687.96 1400
2688.45 1445
2688.94 1336
2689.43 1591
2689.92 1584
2690.41 1449
2690.90 1371
2691.39 1509
2691.88 1448
2692.37 1645
2692.85 1481
2693.34 1518
2693.83 1551
2694.32 1442
2694.81 1396
2695.30 1468
2695.79 1430
2696.28 1519
2696.77 1461
2697.26 1329
2697.75 1266
2698.24 1471
2698.73 1450
2699.22 1394
2699.71 1455
2700.20 1459
2700.69 1459
2701.18 1637
2701.67 1607
2702.16 1669
2702.65 1678
2703.14 1631
2703.63 1639
2704.12 1677
2704.61 1670
2705.10 1753
2705.59 1565
2706.08 1515
2706.57 1720
2707.06 1612
2707.55 1458
2708.04 1508
2708.53 1624
2709.03 1571
2709.52 1601
2710.01 1622
2710.50 1627
2710.99 1460
2711.48 1659
2711.97 1598
2712.46 1598
2712.95 1561
2713.44 1454
2713.94 1410
2714.43 1546
2714.92 1666
2715.41 1669
2715.90 1656
2716.39 1549
2716.88 1565
2717.38 1492
2717.87 1704
2718.36 1646
2718.85 1465
2719.34 1465
2719.83 1478
2720.32 1600
2720.82 1583
2721.31 1596
2721.80 1564
2722.29 1709
2722.78 1906
2723.28 1937
2723.77 1881
2724.26 1910
2724.75 1801
2725.25 1913
2725.74 1877
2726.23 1879
2726.72 1727
2727.21 1582
2727.71 1800
2728.20 1703
2728.69 1643
2729.18 1743
2729.68 1663
2730.17 1769
2730.66 1745
2731.16 1682
2731.65 1748
2732.14 1682
2732.63 1741
2733.13 1759
2733.62 1849
2734.11 1865
2734.61 1715
2735.10 1728
2735.59 1784
2736.08 1679
2736.58 1606
2737.07 1661
2737.56 1716
2738.06 1783
2738.55 1877
2739.05 1644
2739.54 1749
2740.03 1752
2740.53 1819
2741.02 1959
2741.51 1759
2742.01 1655
2742.50 1646
2742.99 1710
2743.49 1655
2743.98 1798
2744.48 1789
2744.97 1657
2745.46 1754
2745.96 1637
2746.45 1534
2746.95 1612
2747.44 1447
2747.93 1627
2748.43 1664
2748.92 1575
2749.42 1513
2749.91 1540
2750.41 1555
2750.90 1670
2751.40 1515
2751.89 1557
2752.39 1476
2752.88 1447
2753.37 1648
2753.87 1554
2754.36 1459
2754.86 1492
2755.35 1332
2755.85 1413
2756.34 1692
2756.84 1609
2757.33 1640
2757.83 1570
2758.32 1563
2758.82 1626
2759.32 1519
2759.81 1579
2760.31 1713
2760.80 1505
2761.30 1529
2761.79 1599
2762.29 1476
2762.78 1482
2763.28 1503
2763.77 1712
2764.27 1545
2764.77 1545
2765.26 1628
2765.76 1631
2766.25 1588
2766.75 1554
2767.25 1659
2767.74 1660
2768.24 1653
2768.73 1701
2769.23 1609
2769.73 1639
2770.22 1683
2770.72 1524
2771.22 1516
2771.71 1646
2772.21 1773
2772.70 1687
2773.20 1720
2773.70 1839
2774.19 1865
2774.69 2021
2775.19 2053
2775.68 2212
2776.18 2159
2776.68 2159
2777.17 1932
2777.67 1910
2778.17 2101
2778.67 2151
2779.16 1944
2779.66 1726
2780.16 1737
2780.65 1768
2781.15 1682
2781.65 1599
2782.15 1570
2782.64 1642
2783.14 1648
2783.64 1760
2784.14 1662
2784.63 1544
2785.13 1500
2785.63 1458
2786.13 1452
2786.62 1524
2787.12 1569
2787.62 1702
2788.12 1449
2788.62 1520
2789.11 1377
2789.61 1511
2790.11 1581
2790.61 1631
2791.11 1697
2791.60 1728
2792.10 1673
2792.60 1641
2793.10 1624
2793.60 1783
2794.10 1813
2794.59 1709
2795.09 1712
2795.59 1687
2796.09 1687
2796.59 1572
2797.09 1765
2797.59 1936
2798.08 1859
2798.58 1722
2799.08 1733
2799.58 1749
2800.08 1754
2800.58 1663
2801.08 1826
2801.58 1747
2802.08 1813
2802.58 1770
2803.07 1621
2803.57 1619
2804.07 1601
2804.57 1730
2805.07 1628
2805.57 1647
2806.07 1748
2806.57 1929
2807.07 1736
2807.57 1690
2808.07 1591
2808.57 1736
2809.07 1847
2809.57 1788
2810.07 1516
2810.57 1645
2811.07 1863
2811.57 1694
2812.07 1585
2812.57 1500
2813.07 1621
2813.57 1503
2814.07 1466
2814.57 1419
2815.07 1436
2815.57 1460
2816.07 1565
2816.57 1596
2817.07 1621
2817.57 1620
2818.07 1614
2818.57 1542
2819.07 1404
2819.57 1437
2820.07 1470
2820.57 1453
2821.07 1511
2821.58 1535
2822.08 1447
2822.58 1536
2823.08 1557
2823.58 1538
2824.08 1550
2824.58 1692
2825.08 1572
2825.58 1466
2826.09 1527
2826.59 1491
2827.09 1638
2827.59 1591
2828.09 1489
2828.59 1527
2829.09 1599
2829.60 1517
2830.10 1484
2830.60 1581
2831.10 1586
2831.60 1382
2832.10 1435
2832.61 1413
2833.11 1563
2833.61 1346
2834.11 1362
2834.61 1489
2835.12 1529
2835.62 1452
2836.12 1618
2836.62 1750
2837.12 1652
2837.63 1591
2838.13 1569
2838.63 1695
2839.13 1647
2839.64 1758
2840.14 1604
2840.64 1707
2841.14 1606
2841.65 1570
2842.15 1447
2842.65 1556
2843.15 1640
2843.66 1659
2844.16 1515
2844.66 1566
2845.17 1616
2845.67 1914
2846.17 1731
2846.67 1548
2847.18 1610
2847.68 1663
2848.18 1775
2848.69 1535
2849.19 1658
2849.69 1679
2850.20 1784
2850.70 1668
2851.20 1647
2851.71 1814
2852.21 1765
2852.72 1660
2853.22 1727
2853.72 1662
2854.23 1552
2854.73 1583
2855.23 1610
2855.74 1675
2856.24 1722
2856.75 1638
2857.25 1601
2857.75 1578
2858.26 1662
2858.76 1640
2859.27 1729
2859.77 1546
2860.27 1428
2860.78 1586
2861.28 1502
2861.79 1473
2862.29 1362
2862.80 1293
2863.30 1404
2863.81 1396
2864.31 1418
2864.81 1385
2865.32 1405
2865.82 1307
2866.33 1387
2866.83 1578
2867.34 1518
2867.84 1448
2868.35 1365
2868.85 1360
2869.36 1405
2869.86 1386
2870.37 1614
2870.87 1666
2871.38 1600
2871.89 1465
2872.39 1694
2872.90 1612
2873.40 1644
2873.91 1891
2874.41 1897
2874.92 1929
2875.42 1634
2875.93 1634
2876.43 1737
2876.94 1716
2877.45 1912
2877.95 1872
2878.46 1808
2878.96 1730
2879.47 1633
2879.98 1679
2880.48 1731
2880.99 1563
2881.49 1525
2882.00 1516
2882.51 1510
2883.01 1663
2883.52 1654
2884.03 1715
2884.53 1699
2885.04 1483
2885.54 1577
2886.05 1548
2886.56 1585
2887.06 1752
2887.57 1742
2888.08 1698
2888.58 1694
2889.09 1629
2889.60 1612
2890.11 1844
2890.61 1753
2891.12 1676
2891.63 1665
2892.13 1704
2892.64 1602
2893.15 1632
2893.65 1815
2894.16 1847
2894.67 1916
2895.18 1807
2895.68 1751
2896.19 1842
2896.70 1890
2897.21 1736
2897.71 1730
2898.22 1710
2898.73 1653
2899.24 1727
2899.74 1763
2900.25 1646
2900.76 1770
2901.27 1867
2901.78 1880
2902.28 1919
2902.79 1637
2903.30 1706
2903.81 1782
2904.32 1671
2904.82 1846
2905.33 1625
2905.84 1596
2906.35 1832
2906.86 1768
2907.37 1917
2907.87 1797
2908.38 1811
2908.89 1537
2909.40 1603
2909.91 1615
2910.42 1552
2910.93 1608
2911.44 1558
2911.94 1624
2912.45 1575
2912.96 1615
2913.47 1599
2913.98 1823
2914.49 1719
2915.00 1608
2915.51 1563
2916.02 1614
2916.53 1614
2917.03 1690
2917.54 1710
2918.05 1727
2918.56 1502
2919.07 1608
2919.58 1634
2920.09 1681
2920.60 1725
2921.11 1544
2921.62 1534
2922.13 1628
2922.64 1603
2923.15 1637
2923.66 1632
2924.17 1741
2924.68 1627
2925.19 1715
2925.70 1795
2926.21 1747
2926.72 1550
2927.23 1478
2927.74 1519
2928.25 1550
2928.76 1567
2929.27 1472
2929.78 1534
2930.29 1458
2930.80 1346
2931.31 1211
2931.82 1365
2932.33 1585
2932.84 1575
2933.35 1634
2933.86 1483
2934.38 1440
2934.89 1566
2935.40 1551
2935.91 1679
2936.42 1637
2936.93 1818
2937.44 1846
2937.95 1769
2938.46 1894
2938.97 1860
2939.49 1976
2940.00 2160
2940.51 2061
2941.02 1910
2941.53 2102
2942.04 1947
2942.55 1799
2943.07 1920
2943.58 1760
2944.09 1816
2944.60 1595
2945.11 1771
2945.62 1618
2946.14 1578
2946.65 1643
2947.16 1703
2947.67 1763
2948.18 1562
2948.70 1590
2949.21 1396
2949.72 1344
2950.23 1469
2950.74 1341
2951.26 1420
2951.77 1469
2952.28 1567
2952.79 1567
2953.31 1413
2953.82 1410
2954.33 1491
2954.84 1496
2955.36 1439
2955.87 1454
2956.38 1494
2956.89 1540
2957.41 1573
2957.92 1509
2958.43 1650
2958.94 1582
2959.46 1625
2959.97 1535
2960.48 1594
2961.00 1731
2961.51 1719
2962.02 1680
2962.54 1693
2963.05 1723
2963.56 1564
2964.08 1788
2964.59 1780
2965.10 1722
2965.62 1759
2966.13 1825
2966.64 1612
2967.16 1685
2967.67 1682
2968.18 1472
2968.70 1621
2969.21 1705
2969.73 1704
2970.24 1591
2970.75 1680
2971.27 1551
2971.78 1530
2972.30 1590
2972.81 1560
2973.32 1687
2973.84 1628
2974.35 1707
2974.87 1590
2975.38 1701
2975.90 1804
2976.41 1688
2976.92 1650
2977.44 1780
2977.95 1737
2978.47 1664
2978.98 1732
2979.50 1902
2980.01 1830
2980.53 1665
2981.04 1713
2981.56 1764
2982.07 1779
2982.59 1833
2983.10 1976
2983.62 1807
2984.13 1817
2984.65 1968
2985.16 2018
2985.68 1971
2986.19 1953
2986.71 2031
2987.22 1983
2987.74 1891
2988.25 2073
2988.77 2240
2989.29 2150
2989.80 2065
2990.32 1979
2990.83 2027
2991.35 2179
2991.86 2161
2992.38 2112
2992.89 2134
2993.41 2304
2993.93 2173
2994.44 2402
2994.96 2369
2995.47 2327
2995.99 2196
2996.51 2420
2997.02 2188
2997.54 2271
2998.06 2286
2998.57 2369
2999.09 2441
2999.60 2502
3000.12 2410
3000.64 2577
3001.15 2887
3001.67 3162
3002.19 3529
3002.70 3621
3003.22 3949
3003.74 4141
3004.25 4657
3004.77 4899
3005.29 4964
3005.81 5050
3006.32 5173
3006.84 4844
3007.36 4636
3007.87 4283
3008.39 3739
3008.91 3250
3009.43 3024
3009.94 2919
3010.46 2668
3010.98 2321
3011.49 2293
3012.01 2189
3012.53 2170
3013.05 2201
3013.57 2305
3014.08 2116
3014.60 2044
3015.12 2254
3015.64 2034
3016.15 2009
3016.67 2045
3017.19 2156
3017.71 2015
3018.23 2089
3018.74 2150
3019.26 2140
3019.78 2055
3020.30 2094
3020.82 2123
3021.33 2215
3021.85 2107
3022.37 2052
3022.89 1962
3023.41 2045
3023.93 2075
3024.45 2063
3024.96 1911
3025.48 1970
3026.00 1922
3026.52 2024
3027.04 1947
3027.56 2030
3028.08 1940
3028.60 1772
3029.11 1762
3029.63 2011
3030.15 1978
3030.67 1799
3031.19 1801
3031.71 1891
3032.23 1728
3032.75 1737
3033.27 1812
3033.79 1877
3034.31 1939
3034.83 1892
3035.35 1911
3035.86 1870
3036.38 1906
3036.90 1833
3037.42 1870
3037.94 1807
3038.46 1735
3038.98 1939
3039.50 1862
3040.02 1905
3040.54 1823
3041.06 1848
3041.58 1877
3042.10 1751
3042.62 1895
3043.14 1805
3043.66 1754
3044.18 1693
3044.70 1669
3045.22 1740
3045.74 1749
3046.27 1730
3046.79 1781
3047.31 1665
3047.83 1755
3048.35 1675
3048.87 1604
3049.39 1647
3049.91 1618
3050.43 1633
3050.95 1604
3051.47 1708
3051.99 1613
3052.51 1653
3053.03 1627
3053.56 1575
3054.08 1758
3054.60 1792
3055.12 1754
3055.64 1579
3056.16 1617
3056.68 1572
3057.20 1501
3057.73 1763
3058.25 1570
3058.77 1655
3059.29 1591
3059.81 1741
3060.33 1779
3060.86 1710
3061.38 1782
3061.90 1844
3062.42 1660
3062.94 1825
3063.46 1857
3063.99 1855
3064.51 2113
3065.03 2077
3065.55 2003
3066.07 1774
3066.60 1928
3067.12 1881
3067.64 1758
3068.16 1796
3068.69 1929
3069.21 1849
3069.73 1730
3070.25 1582
3070.78 1669
3071.30 1933
3071.82 1921
3072.34 1732
3072.87 1762
3073.39 1782
3073.91 1948
3074.43 1920
3074.96 1652
3075.48 1928
3076.00 2109
3076.53 2075
3077.05 2102
3077.57 2034
3078.10 2259
3078.62 2207
3079.14 2217
3079.66 2439
3080.19 2407
3080.71 2295
3081.23 2569
3081.76 2615
3082.28 2470
3082.81 2515
3083.33 2398
3083.85 2383
3084.38 2557
3084.90 2313
3085.42 2297
3085.95 2175
3086.47 2122
3087.00 2138
3087.52 2128
3088.04 2246
3088.57 2238
3089.09 2117
3089.62 2125
3090.14 2210
3090.66 2210
3091.19 2249
3091.71 2185
3092.24 2393
3092.76 2352
3093.29 2037
3093.81 2225
3094.33 2335
3094.86 2362
3095.38 2495
3095.91 2902
3096.43 2788
3096.96 2627
3097.48 2513
3098.01 2901
3098.53 2912
3099.06 3170
3099.58 3360
3100.11 3912
3100.63 4574
3101.16 5048
3101.68 6189
3102.21 7263
3102.73 7867
3103.26 9075
3103.78 9192
3104.31 9190
3104.83 9198
3105.36 8418
3105.89 8102
3106.41 7107
3106.94 5823
3107.46 5220
3107.99 4474
3108.51 3963
3109.04 3698
3109.57 3437
3110.09 3260
3110.62 3195
3111.14 2966
3111.67 3189
3112.19 3164
3112.72 3123
3113.25 2899
3113.77 3155
3114.30 2809
3114.83 2646
3115.35 2454
3115.88 2289
3116.40 2506
3116.93 2495
3117.46 2313
3117.98 2331
3118.51 2465
3119.04 2738
3119.56 2792
3120.09 2636
3120.62 2679
3121.14 2780
3121.67 2815
3122.20 2724
3122.72 2741
3123.25 2598
3123.78 2597
3124.31 2714
3124.83 2590
3125.36 2423
3125.89 2495
3126.41 2287
3126.94 2303
3127.47 2338
3128.00 2334
3128.52 2159
3129.05 2134
3129.58 2119
3130.11 1987
3130.63 1847
3131.16 1910
3131.69 2111
3132.22 1908
3132.74 1911
3133.27 1987
3133.80 1900
3134.33 1897
3134.86 1926
3135.38 1936
3135.91 1865
3136.44 1838
3136.97 1771
3137.50 2037
3138.03 2005
3138.55 1915
3139.08 1963
3139.61 2043
3140.14 1904
3140.67 1796
3141.20 1753
3141.72 1821
3142.25 1906
3142.78 1845
3143.31 1861
3143.84 1726
3144.37 1809
3144.90 1776
3145.42 1885
3145.95 1815
3146.48 1902
3147.01 2065
3147.54 2011
3148.07 2018
3148.60 2058
3149.13 1951
3149.66 2093
3150.19 1936
3150.72 1986
3151.24 2158
3151.77 2284
3152.30 2005
3152.83 1962
3153.36 2052
3153.89 2014
3154.42 2098
3154.95 2039
3155.48 1899
3156.01 1887
3156.54 2096
3157.07 2174
3157.60 2258
3158.13 2062
3158.66 2249
3159.19 2140
3159.72 2170
3160.25 2071
3160.78 2042
3161.31 1957
3161.84 1943
3162.37 2129
3162.90 1985
3163.43 1892
3163.96 1961
3164.49 1777
3165.02 1854
3165.55 1700
3166.08 1723
3166.61 1846
3167.15 1769
3167.68 1615
3168.21 1775
3168.74 1769
3169.27 1667
3169.80 1805
3170.33 1817
3170.86 1797
3171.39 1786
3171.92 1853
3172.45 1979
3172.99 1962
3173.52 1999
3174.05 1869
3174.58 1884
3175.11 1826
3175.64 1876
3176.17 2026
3176.70 1866
3177.24 1941
3177.77 1882
3178.30 1761
3178.83 1735
3179.36 1717
3179.89 1633
3180.43 1685
3180.96 1868
3181.49 1627
3182.02 1587
3182.55 1633
3183.09 1659
3183.62 1837
3184.15 1650
3184.68 1745
3185.21 1777
3185.75 1576
3186.28 1682
3186.81 1698
3187.34 1607
3187.88 1672
3188.41 1615
3188.94 1657
3189.47 1766
3190.01 1850
3190.54 1889
3191.07 1885
3191.60 1716
3192.14 1710
3192.67 1628
3193.20 1704
3193.74 1766
3194.27 1799
3194.80 1795
3195.33 1789
3195.87 1728
3196.40 1809
3196.93 1823
3197.47 1692
3198.00 1835
3198.53 1899
3199.07 1904
3199.60 1771
3200.13 1941
3200.67 1864
3201.20 1955
3201.73 1899
3202.27 1948
3202.80 2030
3203.33 1946
3203.87 1944
3204.40 2041
3204.94 2090
3205.47 1994
3206.00 1990
3206.54 1993
3207.07 2145
3207.61 2137
3208.14 2121
3208.67 2358
3209.21 2317
3209.74 2388
3210.28 2507
3210.81 2551
3211.35 2396
3211.88 2584
3212.41 2651
3212.95 2486
3213.48 2268
3214.02 2074
3214.55 2280
3215.09 2253
3215.62 2015
3216.16 2023
3216.69 1786
3217.23 1902
3217.76 1839
3218.30 1819
3218.83 1694
3219.37 1685
3219.90 1856
3220.44 1805
3220.97 1834
3221.51 1982
3222.04 2052
3222.58 2035
3223.11 2152
3223.65 2149
3224.18 2193
3224.72 2340
3225.25 2414
3225.79 2412
3226.33 2237
3226.86 2346
3227.40 2317
3227.93 2273
3228.47 2371
3229.00 2150
3229.54 2253
3230.08 2188
3230.61 2271
3231.15 2131
3231.68 2056
3232.22 2271
3232.76 2181
3233.29 2363
3233.83 2334
3234.36 2109
3234.90 2099
3235.44 2322
3235.97 2155
3236.51 2225
3237.05 2263
3237.58 2187
3238.12 2273
3238.66 2165
3239.19 2371
3239.73 2449
3240.27 2377
3240.80 2358
3241.34 2303
3241.88 2326
3242.41 2224
3242.95 2482
3243.49 2412
3244.03 2377
3244.56 2429
3245.10 2471
3245.64 2318
3246.17 2436
3246.71 2350
3247.25 2475
3247.79 2544
3248.32 2525
3248.86 2523
3249.40 2566
3249.94 2560
3250.47 2660
3251.01 2779
3251.55 2773
3252.09 2602
3252.62 2584
3253.16 2794
3253.70 2651
3254.24 2669
3254.78 2616
3255.31 2694
3255.85 2725
3256.39 2743
3256.93 2760
3257.47 2900
3258.00 2959
3258.54 3052
3259.08 3283
3259.62 3250
3260.16 3558
3260.70 3967
3261.24 4160
3261.77 4241
3262.31 4737
3262.85 5106
3263.39 5878
3263.93 6141
3264.47 6434
3265.01 6892
3265.54 7825
3266.08 7915
3266.62 8717
3267.16 8950
3267.70 9339
3268.24 9407
3268.78 8870
3269.32 8115
3269.86 7474
3270.40 6686
3270.94 5948
3271.48 4896
3272.01 4594
3272.55 4171
3273.09 3683
3273.63 3496
3274.17 3339
3274.71 3226
3275.25 2979
3275.79 3177
3276.33 3118
3276.87 3254
3277.41 3148
3277.95 2946
3278.49 3192
3279.03 3122
3279.57 3103
3280.11 3059
3280.65 2872
3281.19 2945
3281.73 2872
3282.27 2960
3282.81 3059
3283.35 2969
3283.89 2934
3284.43 2762
3284.97 2924
3285.51 2840
3286.05 3028
3286.59 3200
3287.14 3038
3287.68 2897
3288.22 3003
3288.76 3092
3289.30 3017
3289.84 3167
3290.38 3059
3290.92 3139
3291.46 3159
3292.00 3034
3292.54 3241
3293.09 3412
3293.63 3445
3294.17 3893
3294.71 4217
3295.25 4322
3295.79 4114
3296.33 4022
3296.87 4064
3297.42 4359
3297.96 4054
3298.50 4135
3299.04 3973
3299.58 3566
3300.12 3606
3300.67 3670
3301.21 3679
3301.75 3494
3302.29 3414
3302.83 3282
3303.38 3147
3303.92 3370
3304.46 3364
3305.00 3245
3305.54 3135
3306.09 3161
3306.63 2845
3307.17 3109
3307.71 3036
3308.25 2693
3308.80 3004
3309.34 2712
3309.88 2682
3310.42 2707
3310.97 2604
3311.51 2724
3312.05 2734
3312.60 2718
3313.14 2767
3313.68 2905
3314.22 2853
3314.77 2994
3315.31 3171
3315.85 3022
3316.40 3293
3316.94 3406
3317.48 3229
3318.03 3395
3318.57 3583
3319.11 3700
3319.65 3592
3320.20 3853
3320.74 3584
3321.29 3651
3321.83 3512
3322.37 3600
3322.92 3547
3323.46 3474
3324.00 3493
3324.55 3451
3325.09 3338
3325.63 3167
3326.18 3249
3326.72 3061
3327.27 2919
3327.81 2996
3328.35 3050
3328.90 3087
3329.44 3169
3329.99 3509
3330.53 3776
3331.07 4180
3331.62 4917
3332.16 6265
3332.71 7311
3333.25 8909
3333.80 10545
3334.34 12576
3334.89 14708
3335.43 16891
3335.97 18429
3336.52 19467
3337.06 19186
3337.61 19052
3338.15 17866
3338.70 16477
3339.24 14949
3339.79 12962
3340.33 11521
3340.88 9635
3341.42 7747
3341.97 6432
3342.51 5402
3343.06 4539
3343.60 4158
3344.15 3789
3344.69 3484
3345.24 3341
3345.79 3105
3346.33 3163
3346.88 3021
3347.42 3064
3347.97 3012
3348.51 3266
3349.06 3123
3349.61 3093
3350.15 3073
3350.70 3176
3351.24 3204
3351.79 3177
3352.33 3168
3352.88 3171
3353.43 3149
3353.97 2956
3354.52 2739
3355.07 2738
3355.61 2612
3356.16 2660
3356.70 2653
3357.25 2765
3357.80 2788
3358.34 2845
3358.89 2632
3359.44 2709
3359.98 2813
3360.53 2775
3361.08 2694
3361.62 2682
3362.17 2698
3362.72 2851
3363.26 2852
3363.81 2990
3364.36 2808
3364.90 2749
3365.45 2777
3366.00 2749
3366.55 2784
3367.09 2792
3367.64 2760
3368.19 2622
3368.73 2657
3369.28 2684
3369.83 2671
3370.38 2769
3370.92 2859
3371.47 2980
3372.02 2894
3372.57 3216
3373.11 3420
3373.66 3325
3374.21 3361
3374.76 3342
3375.31 3520
3375.85 3339
3376.40 3172
3376.95 3165
3377.50 2941
3378.05 2873
3378.59 2875
3379.14 2530
3379.69 2383
3380.24 2493
3380.79 2406
3381.33 2497
3381.88 2500
3382.43 2448
3382.98 2431
3383.53 2339
3384.08 2245
3384.63 2186
3385.17 2370
3385.72 2479
3386.27 2401
3386.82 2175
3387.37 2164
3387.92 2270
3388.47 2189
3389.02 1945
3389.57 2099
3390.11 1935
3390.66 2127
3391.21 1931
3391.76 2045
3392.31 2071
3392.86 1797
3393.41 2145
3393.96 2130
3394.51 1976
3395.06 2090
3395.61 2026
3396.16 2036
3396.71 2129
3397.26 2062
3397.81 2087
3398.36 2031
3398.91 2230
3399.45 2070
3400.00 2094
3400.55 1956
3401.10 1997
3401.65 1993
3402.20 1971
3402.75 2051
3403.30 1925
3403.85 1882
3404.41 1889
3404.96 1845
3405.51 1823
3406.06 1800
3406.61 1778
3407.16 1810
3407.71 2026
3408.26 1863
3408.81 1902
3409.36 1955
3409.91 2063
3410.46 2141
3411.01 2136
3411.56 2074
3412.11 2294
3412.66 2242
3413.21 2342
3413.77 2302
3414.32 2236
3414.87 2064
3415.42 2200
3415.97 2285
3416.52 2271
3417.07 2265
3417.62 2098
3418.17 2068
3418.73 2070
3419.28 2015
3419.83 1975
3420.38 1896
3420.93 2004
3421.48 2040
3422.04 1933
3422.59 2012
3423.14 2264
3423.69 2308
3424.24 2146
3424.79 2429
3425.35 2090
3425.90 2134
3426.45 2207
3427.00 2206
3427.55 2269
3428.11 2104
3428.66 2113
3429.21 2043
3429.76 1924
3430.31 1901
3430.87 2007
3431.42 2072
3431.97 2076
3432.52 1984
3433.08 1965
3433.63 1907
3434.18 1865
3434.73 1796
3435.29 1759
3435.84 1908
3436.39 1846
3436.95 1852
3437.50 1852
3438.05 1854
3438.60 1838
3439.16 1715
3439.71 2044
3440.26 1797
3440.82 1860
3441.37 1850
3441.92 1842
3442.48 2016
3443.03 1712
3443.58 1685
3444.14 1699
3444.69 1733
3445.24 1797
3445.80 1858
3446.35 1734
3446.90 1607
3447.46 1902
3448.01 1868
3448.57 1833
3449.12 1824
3449.67 1905
3450.23 1852
3450.78 1832
3451.34 1811
3451.89 1791
3452.44 1870
3453.00 1903
3453.55 1900
3454.11 1981
3454.66 2006
3455.21 2066
3455.77 1957
3456.32 1885
3456.88 1796
3457.43 2000
3457.99 1948
3458.54 1930
3459.10 1959
3459.65 1930
3460.20 1939
3460.76 2056
3461.31 2049
3461.87 2106
3462.42 2004
3462.98 1846
3463.53 1880
3464.09 1912
3464.64 1744
3465.20 1982
3465.75 2138
3466.31 2224
3466.86 2109
3467.42 2191
3467.98 2216
3468.53 2235
3469.09 2207
3469.64 2307
3470.20 2325
3470.75 2369
3471.31 2228
3471.86 2304
3472.42 2402
3472.98 2595
3473.53 2693
3474.09 2533
3474.64 2724
3475.20 2474
3475.75 2390
3476.31 2408
3476.87 2588
3477.42 2739
3477.98 2570
3478.53 2462
3479.09 2499
3479.65 2721
3480.20 2671
3480.76 2563
3481.32 2697
3481.87 2992
3482.43 2923
3482.99 2604
3483.54 2770
3484.10 2800
3484.66 2871
3485.21 2967
3485.77 3185
3486.33 3019
3486.88 3089
3487.44 3437
3488.00 3702
3488.55 4178
3489.11 5113
3489.67 6012
3490.22 6616
3490.78 7747
3491.34 8967
3491.90 9660
3492.45 10821
3493.01 11115
3493.57 11171
3494.13 10916
3494.68 9963
3495.24 8836
3495.80 7798
3496.36 7290
3496.91 6504
3497.47 5488
3498.03 4869
3498.59 4378
3499.14 4050
3499.70 4313
3500.26 4269
3500.82 4403
3501.38 4572
3501.93 4629
3502.49 4206
3503.05 4331
3503.61 4391
3504.17 4370
3504.73 4534
3505.28 4431
3505.84 4434
3506.40 4204
3506.96 4290
3507.52 4048
3508.08 3792
3508.63 3797
3509.19 3554
3509.75 3450
3510.31 3134
3510.87 3122
3511.43 2875
3511.99 2909
3512.55 2785
3513.10 2602
3513.66 2516
3514.22 2475
3514.78 2242
3515.34 2199
3515.90 2324
3516.46 2354
3517.02 2314
3517.58 2130
3518.14 2245
3518.70 2184
3519.26 2201
3519.81 2331
3520.37 2204
3520.93 2276
3521.49 2391
3522.05 2406
3522.61 2495
3523.17 2336
3523.73 2331
3524.29 2418
3524.85 2188
3525.41 2167
3525.97 2430
3526.53 2212
3527.09 2151
3527.65 2029
3528.21 2023
3528.77 2178
3529.33 2039
3529.89 1991
3530.45 2051
3531.01 1992
3531.57 1841
3532.13 1869
3532.69 2012
3533.26 2001
3533.82 2095
3534.38 1877
3534.94 2014
3535.50 2066
3536.06 2157
3536.62 2144
3537.18 2204
3537.74 2251
3538.30 2184
3538.86 2304
3539.42 2153
3539.99 1999
3540.55 1805
3541.11 1922
3541.67 1802
3542.23 1856
3542.79 2012
3543.35 1973
3543.91 1960
3544.48 2076
3545.04 2013
3545.60 1894
3546.16 1728
3546.72 1961
3547.28 1991
3547.84 1838
3548.41 1887
3548.97 1874
3549.53 1715
3550.09 1836
3550.65 1643
3551.22 1692
3551.78 1817
3552.34 1762
3552.90 1630
3553.46 1722
3554.03 1678
3554.59 1694
3555.15 1651
3555.71 1741
3556.28 1585
3556.84 1605
3557.40 1498
3557.96 1607
3558.53 1784
3559.09 1691
3559.65 1640
3560.21 1569
3560.78 1636
3561.34 1704
3561.90 1671
3562.46 1754
3563.03 1796
3563.59 1861
3564.15 1840
3564.72 1831
3565.28 1842
3565.84 1685
3566.41 1723
3566.97 1680
3567.53 1666
3568.10 1659
3568.66 1641
3569.22 1753
3569.79 1669
3570.35 1502
3570.91 1596
3571.48 1652
3572.04 1541
3572.60 1528
3573.17 1614
3573.73 1818
3574.29 1692
3574.86 1702
3575.42 1882
3575.99 1757
3576.55 1969
3577.11 1975
3577.68 1956
3578.24 1906
3578.81 1997
3579.37 1917
3579.93 1729
3580.50 1736
3581.06 1842
3581.63 2047
3582.19 1796
3582.76 1749
3583.32 1712
3583.89 1626
3584.45 1560
3585.01 1624
3585.58 1722
3586.14 1621
3586.71 1708
3587.27 1675
3587.84 1754
3588.40 1678
3588.97 1693
3589.53 1596
3590.10 1564
3590.66 1550
3591.23 1640
3591.79 1604
3592.36 1650
3592.92 1520
3593.49 1663
3594.05 1713
3594.62 1579
3595.19 1568
3595.75 1500
3596.32 1663
3596.88 1685
3597.45 1656
3598.01 1671
3598.58 1642
3599.14 1634
3599.71 1592
3600.28 1656
3600.84 1597
3601.41 1518
3601.97 1618
3602.54 1753
3603.11 1577
3603.67 1514
3604.24 1551
3604.80 1721
3605.37 1564
3605.94 1501
3606.50 1624
3607.07 1498
3607.64 1546
3608.20 1414
3608.77 1494
3609.34 1435
3609.90 1401
3610.47 1313
3611.04 1512
3611.60 1361
3612.17 1272
3612.74 1339
3613.30 1384
3613.87 1514
3614.44 1531
3615.00 1633
3615.57 1575
3616.14 1657
3616.70 1620
3617.27 1620
3617.84 1762
3618.41 1724
3618.97 1596
3619.54 1836
3620.11 1886
3620.68 1814
3621.24 1727
3621.81 1696
3622.38 1744
3622.95 1794
3623.51 1600
3624.08 1596
3624.65 1623
3625.22 1572
3625.78 1500
3626.35 1458
3626.92 1415
3627.49 1343
3628.06 1533
3628.62 1497
3629.19 1577
3629.76 1390
3630.33 1473
3630.90 1561
3631.47 1577
3632.03 1535
3632.60 1441
3633.17 1473
3633.74 1407
3634.31 1525
3634.88 1744
3635.44 1651
3636.01 1426
3636.58 1532
3637.15 1382
3637.72 1424
3638.29 1491
3638.86 1364
3639.43 1289
3639.99 1478
3640.56 1595
3641.13 1492
3641.70 1611
3642.27 1747
3642.84 1807
3643.41 1814
3643.98 1739
3644.55 1662
3645.12 1842
3645.69 1668
3646.26 1618
3646.83 1549
3647.40 1534
3647.96 1532
3648.53 1567
3649.10 1651
3649.67 1618
3650.24 1736
3650.81 1671
3651.38 1750
3651.95 1734
3652.52 1758
3653.09 1856
3653.66 1789
3654.23 1732
3654.80 1722
3655.37 1800
3655.94 1813
3656.51 1689
3657.08 1648
3657.65 1621
3658.22 1576
3658.80 1663
3659.37 1606
3659.94 1595
3660.51 1589
3661.08 1660
3661.65 1715
3662.22 1650
3662.79 1494
3663.36 1485
3663.93 1424
3664.50 1630
3665.07 1824
3665.64 1793
3666.21 1765
3666.79 1724
3667.36 1801
3667.93 1822
3668.50 1776
3669.07 1718
3669.64 1679
3670.21 1628
3670.78 1561
3671.36 1596
3671.93 1710
3672.50 1671
3673.07 1579
3673.64 1635
3674.21 1724
3674.78 1705
3675.36 1800
3675.93 1816
3676.50 1802
3677.07 1605
3677.64 1671
3678.22 1773
3678.79 1889
3679.36 1702
3679.93 1737
3680.50 1793
3681.08 1590
3681.65 1685
3682.22 1796
3682.79 1666
3683.37 1623
3683.94 1614
3684.51 1891
3685.08 1671
3685.65 1493
3686.23 1476
3686.80 1486
3687.37 1519
3687.95 1545
3688.52 1663
3689.09 1640
3689.66 1581
3690.24 1750
3690.81 1602
3691.38 1664
3691.96 1572
3692.53 1464
3693.10 1530
3693.67 1378
3694.25 1382
3694.82 1507
3695.39 1524
3695.97 1386
3696.54 1540
3697.11 1452
3697.69 1332
3698.26 1446
3698.83 1432
3699.41 1388
3699.98 1473
3700.56 1627
3701.13 1475
3701.70 1391
3702.28 1527
3702.85 1593
3703.42 1600
3704.00 1713
3704.57 1796
3705.15 1733
3705.72 1785
3706.29 1853
3706.87 1853
3707.44 1705
3708.02 1659
3708.59 1793
3709.17 1460
3709.74 1625
3710.31 1822
3710.89 1583
3711.46 1462
3712.04 1572
3712.61 1532
3713.19 1623
3713.76 1662
3714.34 1603
3714.91 1569
3715.49 1621
3716.06 1650
3716.64 1607
3717.21 1548
3717.79 1558
3718.36 1532
3718.94 1472
3719.51 1425
3720.09 1464
3720.66 1399
3721.24 1339
3721.81 1434
3722.39 1465
3722.96 1368
3723.54 1426
3724.11 1553
3724.69 1384
3725.27 1465
3725.84 1596
3726.42 1503
3726.99 1525
3727.57 1460
3728.14 1451
3728.72 1537
3729.30 1427
3729.87 1466
3730.45 1592
3731.02 1580
3731.60 1683
3732.18 1760
3732.75 1613
3733.33 1583
3733.90 1712
3734.48 1694
3735.06 1709
3735.63 1638
3736.21 1643
3736.79 1667
3737.36 1514
3737.94 1505
3738.52 1530
3739.09 1476
3739.67 1518
3740.25 1444
3740.82 1403
3741.40 1413
3741.98 1308
3742.55 1289
3743.13 1288
3743.71 1383
3744.28 1339
3744.86 1308
3745.44 1383
3746.02 1577
3746.59 1552
3747.17 1410
3747.75 1451
3748.32 1470
3748.90 1484
3749.48 1524
3750.06 1409
3750.63 1413
3751.21 1503
3751.79 1575
3752.37 1521
3752.95 1392
3753.52 1495
3754.10 1611
3754.68 1569
3755.26 1422
3755.83 1509
3756.41 1531
3756.99 1417
3757.57 1436
3758.15 1440
3758.72 1536
3759.30 1475
3759.88 1499
3760.46 1401
3761.04 1417
3761.62 1595
3762.19 1397
3762.77 1439
3763.35 1520
3763.93 1453
3764.51 1505
3765.09 1422
3765.67 1354
3766.25 1345
3766.82 1424
3767.40 1555
3767.98 1412
3768.56 1367
3769.14 1470
3769.72 1564
3770.30 1448
3770.88 1434
3771.46 1608
3772.03 1641
3772.61 1479
3773.19 1441
3773.77 1451
3774.35 1435
3774.93 1507
3775.51 1452
3776.09 1364
3776.67 1537
3777.25 1456
3777.83 1437
3778.41 1441
3778.99 1364
3779.57 1336
3780.15 1311
3780.73 1428
3781.31 1396
3781.89 1363
3782.47 1418
3783.05 1341
3783.63 1311
3784.21 1407
3784.79 1437
3785.37 1364
3785.95 1350
3786.53 1359
3787.11 1275
3787.69 1437
3788.27 1432
3788.85 1449
3789.43 1432
3790.01 1459
3790.59 1488
3791.17 1480
3791.75 1459
3792.33 1457
3792.92 1257
3793.50 1337
3794.08 1368
3794.66 1557
3795.24 1567
3795.82 1588
3796.40 1446
3796.98 1387
3797.56 1541
3798.14 1430
3798.73 1577
3799.31 1498
3799.89 1360
3800.47 1455
3801.05 1474
3801.63 1504
3802.21 1549
3802.80 1347
3803.38 1248
3803.96 1312
3804.54 1519
3805.12 1417
3805.70 1396
3806.29 1546
3806.87 1580
3807.45 1723
3808.03 1761
3808.61 1592
3809.20 1474
3809.78 1660
3810.36 1567
3810.94 1607
3811.52 1600
3812.11 1547
3812.69 1660
3813.27 1757
3813.85 1671
3814.44 1684
3815.02 1455
3815.60 1484
3816.18 1451
3816.77 1334
3817.35 1365
3817.93 1427
3818.51 1523
3819.10 1416
3819.68 1372
3820.26 1407
3820.85 1309
3821.43 1422
3822.01 1377
3822.59 1380
3823.18 1380
3823.76 1345
3824.34 1434
3824.93 1616
3825.51 1540
3826.09 1513
3826.68 1540
3827.26 1506
3827.84 1531
3828.43 1363
3829.01 1426
3829.59 1331
3830.18 1473
3830.76 1453
3831.35 1482
3831.93 1386
3832.51 1410
3833.10 1346
3833.68 1421
3834.26 1295
3834.85 1416
3835.43 1416
3836.02 1440
3836.60 1424
3837.19 1512
3837.77 1485
3838.35 1430
3838.94 1389
3839.52 1428
3840.11 1391
3840.69 1342
3841.28 1272
3841.86 1152
3842.44 1286
3843.03 1364
3843.61 1369
3844.20 1482
3844.78 1377
3845.37 1441
3845.95 1449
3846.54 1388
3847.12 1369
3847.71 1433
3848.29 1529
3848.88 1442
3849.46 1409
3850.05 1326
3850.63 1214
3851.22 1297
3851.80 1403
3852.39 1396
3852.97 1325
3853.56 1445
3854.15 1350
3854.73 1255
3855.32 1299
3855.90 1387
3856.49 1429
3857.07 1434
3857.66 1490
3858.25 1442
3858.83 1478
3859.42 1516
3860.00 1498
3860.59 1472
3861.17 1530
3861.76 1554
3862.35 1609
3862.93 1610
3863.52 1637
3864.11 1654
3864.69 1654
3865.28 1580
3865.86 1617
3866.45 1624
3867.04 1463
3867.62 1525
3868.21 1553
3868.80 1478
3869.38 1478
3869.97 1435
3870.56 1500
3871.14 1522
3871.73 1438
3872.32 1364
3872.90 1364
3873.49 1484
3874.08 1498
3874.66 1403
3875.25 1421
3875.84 1468
3876.43 1559
3877.01 1410
3877.60 1590
3878.19 1601
3878.78 1505
3879.36 1589
3879.95 1555
3880.54 1449
3881.13 1420
3881.71 1456
3882.30 1490
3882.89 1448
3883.48 1349
3884.06 1322
3884.65 1343
3885.24 1276
3885.83 1401
3886.41 1474
3887.00 1451
3887.59 1551
3888.18 1685
3888.77 1789
3889.35 1823
3889.94 1674
3890.53 1721
3891.12 1687
3891.71 1847
3892.30 1748
3892.88 1630
3893.47 1638
3894.06 1606
3894.65 1599
3895.24 1722
3895.83 1632
3896.42 1485
3897.00 1555
3897.59 1627
3898.18 1560
3898.77 1547
3899.36 1454
3899.95 1478
3900.54 1565
3901.13 1534
3901.72 1455
3902.31 1509
3902.89 1802
3903.48 1755
3904.07 1765
3904.66 1723
3905.25 1624
3905.84 1591
3906.43 1534
3907.02 1657
3907.61 1711
3908.20 1532
3908.79 1476
3909.38 1590
3909.97 1479
3910.56 1546
3911.15 1474
3911.74 1527
3912.33 1440
3912.92 1308
3913.51 1445
3914.10 1509
3914.69 1364
3915.28 1424
3915.87 1425
3916.46 1531
3917.05 1445
3917.64 1438
3918.23 1517
3918.82 1505
3919.41 1469
3920.00 1584
3920.59 1444
3921.18 1444
3921.77 1553
3922.36 1431
3922.95 1391
3923.54 1459
3924.13 1316
3924.72 1403
3925.32 1468
3925.91 1375
3926.50 1365
3927.09 1277
3927.68 1255
3928.27 1363
3928.86 1326
3929.45 1427
3930.04 1389
3930.63 1417
3931.23 1260
3931.82 1117
3932.41 1184
3933.00 1326
3933.59 1310
3934.18 1269
3934.77 1304
3935.37 1285
3935.96 1222
3936.55 1245
3937.14 1372
3937.73 1447
3938.33 1397
3938.92 1460
3939.51 1409
3940.10 1442
3940.69 1543
3941.28 1493
3941.88 1500
3942.47 1612
3943.06 1522
3943.65 1593
3944.25 1653
3944.84 1585
3945.43 1586
3946.02 1624
3946.62 1522
3947.21 1472
3947.80 1330
3948.39 1387
3948.99 1439
3949.58 1330
3950.17 1329
3950.76 1360
3951.36 1325
3951.95 1348
3952.54 1482
3953.14 1476
3953.73 1491
3954.32 1470
3954.91 1517
3955.51 1423
3956.10 1338
3956.69 1623
3957.29 1521
3957.88 1453
3958.47 1541
3959.07 1581
3959.66 1521
3960.25 1538
3960.85 1519
3961.44 1654
3962.03 1544
3962.63 1386
3963.22 1552
3963.82 1608
3964.41 1665
3965.00 1744
3965.60 1848
3966.19 1731
3966.79 1743
3967.38 1621
3967.97 1609
3968.57 1818
3969.16 1805
3969.76 1618
3970.35 1528
3970.94 1468
3971.54 1499
3972.13 1583
3972.73 1683
3973.32 1742
3973.92 1647
3974.51 1543
3975.11 1697
3975.70 1532
3976.29 1772
3976.89 1748
3977.48 1882
3978.08 1911
3978.67 1758
3979.27 1696
3979.86 1748
3980.46 1610
3981.05 1539
3981.65 1662
3982.24 1857
3982.84 1847
3983.43 1706
3984.03 1691
3984.62 1828
3985.22 1736
3985.82 1834
3986.41 1781
3987.01 1840
3987.60 1961
3988.20 1679
3988.79 1856
3989.39 1790
3989.98 1736
3990.58 1772
3991.18 1775
3991.77 1794
3992.37 1784
3992.96 1782
3993.56 1794
3994.16 1953
3994.75 1817
3995.35 1856
3995.94 1748
3996.54 1846
3997.14 1941
3997.73 1950
3998.33 1842
3998.93 1900
3999.52 1891
4000.12 1690
4000.71 1763
4001.31 1692
4001.91 1817
4002.50 1823
4003.10 1647
4003.70 1683
4004.29 1626
4004.89 1665
4005.49 1737
4006.09 1711
4006.68 1564
4007.28 1634
4007.88 1782
4008.47 1821
4009.07 1582
4009.67 1522
4010.27 1571
4010.86 1479
4011.46 1515
4012.06 1463
4012.65 1273
4013.25 1514
4013.85 1566
4014.45 1491
4015.04 1494
4015.64 1495
4016.24 1485
4016.84 1496
4017.44 1465
4018.03 1495
4018.63 1557
4019.23 1602
4019.83 1577
4020.42 1592
4021.02 1617
4021.62 1505
4022.22 1528
4022.82 1611
4023.42 1694
4024.01 1768
4024.61 1850
4025.21 1780
4025.81 1794
4026.41 1869
4027.01 1818
4027.60 2036
4028.20 2142
4028.80 2194
4029.40 2182
4030.00 2342
4030.60 2386
4031.20 2249
4031.79 2013
4032.39 2041
4032.99 2040
4033.59 1893
4034.19 1937
4034.79 1928
4035.39 1917
4035.99 1890
4036.59 1816
4037.19 1619
4037.79 1677
4038.38 1694
4038.98 1562
4039.58 1500
4040.18 1527
4040.78 1605
4041.38 1588
4041.98 1427
4042.58 1569
4043.18 1541
4043.78 1491
4044.38 1470
4044.98 1529
4045.58 1504
4046.18 1448
4046.78 1408
4047.38 1369
4047.98 1405
4048.58 1405
4049.18 1547
4049.78 1503
4050.38 1473
4050.98 1421
4051.58 1487
4052.18 1489
4052.78 1432
4053.38 1319
4053.98 1474
4054.58 1570
4055.18 1539
4055.78 1437
4056.38 1363
4056.99 1344
4057.59 1440
4058.19 1461
4058.79 1446
4059.39 1556
4059.99 1524
4060.59 1390
4061.19 1409
4061.79 1456
4062.39 1626
4062.99 1518
4063.60 1463
4064.20 1452
4064.80 1530
4065.40 1571
4066.00 1490
4066.60 1479
4067.20 1526
4067.81 1400
4068.41 1361
4069.01 1335
4069.61 1332
4070.21 1289
4070.81 1457
4071.42 1548
4072.02 1343
4072.62 1252
4073.22 1334
4073.82 1284
4074.42 1277
4075.03 1298
4075.63 1329
4076.23 1404
4076.83 1367
4077.44 1452
4078.04 1243
4078.64 1355
4079.24 1236
4079.84 1270
4080.45 1292
4081.05 1337
4081.65 1371
4082.25 1416
4082.86 1337
4083.46 1337
4084.06 1424
4084.67 1433
4085.27 1366
4085.87 1275
4086.47 1307
4087.08 1361
4087.68 1339
4088.28 1308
4088.89 1347
4089.49 1208
4090.09 1414
4090.69 1379
4091.30 1293
4091.90 1363
4092.50 1413
4093.11 1397
4093.71 1364
4094.31 1291
4094.92 1423
4095.52 1408
4096.13 1391
4096.73 1389
4097.33 1458
4097.94 1502
4098.54 1332
4099.14 1373
4099.75 1345
4100.35 1361
4100.96 1375
4101.56 1416
4102.16 1469
4102.77 1451
4103.37 1415
4103.98 1365
4104.58 1395
4105.18 1391
4105.79 1369
4106.39 1378
4107.00 1315
4107.60 1352
4108.21 1349
4108.81 1438
4109.42 1317
4110.02 1268
4110.62 1393
4111.23 1361
4111.83 1325
4112.44 1327
4113.04 1298
4113.65 1403
4114.25 1403
4114.86 1226
4115.46 1226
4116.07 1234
4116.67 1401
4117.28 1284
4117.88 1221
4118.49 1257
4119.09 1220
4119.70 1123
4120.31 1117
4120.91 1350
4121.52 1278
4122.12 1324
4122.73 1278
4123.33 1309
4123.94 1290
4124.54 1345
4125.15 1305
4125.76 1375
4126.36 1236
4126.97 1248
4127.57 1373
4128.18 1389
4128.79 1372
4129.39 1341
4130.00 1245
4130.60 1279
4131.21 1304
4131.82 1292
4132.42 1332
4133.03 1384
4133.63 1294
4134.24 1306
4134.85 1372
4135.45 1555
4136.06 1419
4136.67 1474
4137.27 1428
4137.88 1407
4138.49 1597
4139.09 1647
4139.70 1521
4140.31 1534
4140.91 1572
4141.52 1599
4142.13 1778
4142.74 1587
4143.34 1707
4143.95 1639
4144.56 1591
4145.16 1546
4145.77 1525
4146.38 1544
4146.99 1400
4147.59 1321
4148.20 1466
4148.81 1355
4149.42 1290
4150.02 1339
4150.63 1333
4151.24 1376
4151.85 1256
4152.45 1238
4153.06 1226
4153.67 1182
4154.28 1177
4154.88 1331
4155.49 1311
4156.10 1283
4156.71 1333
4157.32 1369
4157.93 1284
4158.53 1247
4159.14 1198
4159.75 1322
4160.36 1332
4160.97 1261
4161.57 1215
4162.18 1266
4162.79 1254
4163.40 1248
4164.01 1251
4164.62 1422
4165.23 1361
4165.83 1358
4166.44 1413
4167.05 1578
4167.66 1386
4168.27 1246
4168.88 1311
4169.49 1167
4170.10 1345
4170.71 1429
4171.32 1398
4171.92 1344
4172.53 1297
4173.14 1380
4173.75 1421
4174.36 1407
4174.97 1409
4175.58 1438
4176.19 1419
4176.80 1424
4177.41 1387
4178.02 1371
4178.63 1379
4179.24 1318
4179.85 1178
4180.46 1270
4181.07 1443
4181.68 1297
4182.29 1339
4182.90 1392
4183.51 1389
4184.12 1345
4184.73 1351
4185.34 1299
4185.95 1322
4186.56 1354
4187.17 1325
4187.78 1275
4188.39 1333
4189.00 1381
4189.61 1329
4190.22 1408
4190.83 1354
4191.44 1334
4192.05 1474
4192.66 1437
4193.27 1339
4193.88 1421
4194.49 1408
4195.10 1368
4195.72 1432
4196.33 1389
4196.94 1353
4197.55 1381
4198.16 1476
4198.77 1337
4199.38 1310
4199.99 1350
4200.60 1489
4201.22 1426
4201.83 1468
4202.44 1327
4203.05 1329
4203.66 1291
4204.27 1356
4204.88 1232
4205.50 1248
4206.11 1328
4206.72 1423
4207.33 1271
4207.94 1314
4208.55 1247
4209.17 1255
4209.78 1289
4210.39 1254
4211.00 1293
4211.61 1378
4212.23 1270
4212.84 1544
4213.45 1376
4214.06 1338
4214.68 1472
4215.29 1376
4215.90 1512
4216.51 1501
4217.12 1375
4217.74 1420
4218.35 1575
4218.96 1442
4219.58 1406
4220.19 1376
4220.80 1591
4221.41 1551
4222.03 1465
4222.64 1575
4223.25 1539
4223.86 1334
4224.48 1417
4225.09 1405
4225.70 1461
4226.32 1402
4226.93 1312
4227.54 1388
4228.16 1391
4228.77 1463
4229.38 1589
4230.00 1530
4230.61 1644
4231.22 1609
4231.84 1695
4232.45 1703
4233.06 1721
4233.68 1746
4234.29 1866
4234.91 1922
4235.52 1997
4236.13 1984
4236.75 2052
4237.36 2059
4237.97 1889
4238.59 1891
4239.20 1691
4239.82 1721
4240.43 1564
4241.05 1449
4241.66 1496
4242.27 1563
4242.89 1450
4243.50 1358
4244.12 1385
4244.73 1287
4245.35 1384
4245.96 1429
4246.57 1413
4247.19 1432
4247.80 1404
4248.42 1385
4249.03 1386
4249.65 1389
4250.26 1388
4250.88 1285
4251.49 1404
4252.11 1511
4252.72 1347
4253.34 1348
4253.95 1409
4254.57 1397
4255.18 1486
4255.80 1419
4256.41 1423
4257.03 1334
4257.64 1274
4258.26 1279
4258.88 1385
4259.49 1399
4260.11 1287
4260.72 1308
4261.34 1357
4261.95 1471
4262.57 1422
4263.19 1474
4263.80 1350
4264.42 1372
4265.03 1472
4265.65 1555
4266.26 1581
4266.88 1484
4267.50 1559
4268.11 1698
4268.73 1574
4269.35 1490
4269.96 1536
4270.58 1537
4271.19 1430
4271.81 1432
4272.43 1359
4273.04 1465
4273.66 1466
4274.28 1350
4274.89 1409
4275.51 1333
4276.13 1374
4276.74 1361
4277.36 1230
4277.98 1321
4278.59 1401
4279.21 1448
4279.83 1409
4280.45 1290
4281.06 1315
4281.68 1354
4282.30 1294
4282.91 1180
4283.53 1282
4284.15 1293
4284.77 1291
4285.38 1327
4286.00 1214
4286.62 1445
4287.24 1470
4287.85 1500
4288.47 1441
4289.09 1448
4289.71 1419
4290.32 1411
4290.94 1443
4291.56 1608
4292.18 1583
4292.80 1599
4293.41 1444
4294.03 1439
4294.65 1501
4295.27 1305
4295.89 1258
4296.50 1234
4297.12 1392
4297.74 1324
4298.36 1393
4298.98 1367
4299.60 1355
4300.21 1264
4300.83 1434
4301.45 1389
4302.07 1315
4302.69 1412
4303.31 1409
4303.93 1465
4304.54 1457
4305.16 1428
4305.78 1372
4306.40 1428
4307.02 1544
4307.64 1449
4308.26 1533
4308.88 1396
4309.50 1303
4310.12 1434
4310.73 1413
4311.35 1402
4311.97 1401
4312.59 1446
4313.21 1312
4313.83 1432
4314.45 1393
4315.07 1370
4315.69 1276
4316.31 1400
4316.93 1369
4317.55 1455
4318.17 1467
4318.79 1342
4319.41 1345
4320.03 1336
4320.65 1458
4321.27 1523
4321.89 1494
4322.51 1599
4323.13 1483
4323.75 1631
4324.37 1537
4324.99 1587
4325.61 1729
4326.23 1709
4326.85 1573
4327.47 1577
4328.09 1761
4328.71 1657
4329.33 1978
4329.95 1914
4330.57 1755
4331.19 1749
4331.81 1826
4332.44 1920
4333.06 1897
4333.68 1847
4334.30 2108
4334.92 2327
4335.54 2506
4336.16 2774
4336.78 2755
4337.40 2966
4338.02 3222
4338.65 3306
4339.27 3294
4339.89 3256
4340.51 3230
4341.13 3043
4341.75 2778
4342.37 2770
4342.99 2855
4343.62 3017
4344.24 3151
4344.86 3425
4345.48 3764
4346.10 4073
4346.73 4291
4347.35 4517
4347.97 4651
4348.59 4357
4349.21 3942
4349.83 3816
4350.46 3521
4351.08 3128
4351.70 2692
4352.32 2660
4352.95 2357
4353.57 2207
4354.19 2022
4354.81 2069
4355.43 2081
4356.06 2058
4356.68 2004
4357.30 1964
4357.93 1896
4358.55 2044
4359.17 1800
4359.79 1798
4360.42 1882
4361.04 1848
4361.66 1907
4362.28 1919
4362.91 1811
4363.53 1779
4364.15 1746
4364.78 1812
4365.40 1842
4366.02 1836
4366.65 1778
4367.27 1731
4367.89 1757
4368.52 1779
4369.14 1719
4369.76 1651
4370.39 1580
4371.01 1583
4371.63 1459
4372.26 1541
4372.88 1562
4373.50 1691
4374.13 1465
4374.75 1659
4375.38 1569
4376.00 1565
4376.62 1630
4377.25 1621
4377.87 1647
4378.50 1720
4379.12 1754
4379.74 1661
4380.37 1610
4380.99 1754
4381.62 1737
4382.24 1764
4382.87 1678
4383.49 1552
4384.11 1610
4384.74 1645
4385.36 1512
4385.99 1633
4386.61 1593
4387.24 1410
4387.86 1336
4388.49 1340
4389.11 1423
4389.74 1459
4390.36 1411
4390.99 1322
4391.61 1349
4392.24 1276
4392.86 1269
4393.49 1281
4394.11 1415
4394.74 1385
4395.36 1503
4395.99 1464
4396.61 1433
4397.24 1293
4397.86 1264
4398.49 1219
4399.12 1357
4399.74 1408
4400.37 1360
4400.99 1418
4401.62 1504
4402.24 1520
4402.87 1433
4403.50 1395
4404.12 1330
4404.75 1452
4405.37 1448
4406.00 1413
4406.62 1343
4407.25 1482
4407.88 1581
4408.50 1438
4409.13 1556
4409.76 1393
4410.38 1291
4411.01 1366
4411.64 1381
4412.26 1490
4412.89 1451
4413.51 1503
4414.14 1458
4414.77 1409
4415.39 1509
4416.02 1434
4416.65 1327
4417.28 1295
4417.90 1341
4418.53 1294
4419.16 1300
4419.78 1333
4420.41 1443
4421.04 1403
4421.66 1250
4422.29 1318
4422.92 1333
4423.55 1433
4424.17 1381
4424.80 1335
4425.43 1332
4426.06 1265
4426.68 1105
4427.31 1190
4427.94 1252
4428.57 1382
4429.19 1342
4429.82 1390
4430.45 1307
4431.08 1382
4431.70 1374
4432.33 1380
4432.96 1434
4433.59 1495
4434.22 1488
4434.84 1493
4435.47 1430
4436.10 1415
4436.73 1471
4437.36 1453
4437.99 1643
4438.61 1527
4439.24 1437
4439.87 1537
4440.50 1487
4441.13 1406
4441.76 1404
4442.38 1364
4443.01 1414
4443.64 1343
4444.27 1325
4444.90 1266
4445.53 1260
4446.16 1384
4446.79 1372
4447.42 1338
4448.04 1378
4448.67 1365
4449.30 1301
4449.93 1399
4450.56 1563
4451.19 1569
4451.82 1472
4452.45 1360
4453.08 1316
4453.71 1423
4454.34 1506
4454.97 1419
4455.60 1482
4456.23 1530
4456.86 1517
4457.48 1411
4458.11 1463
4458.74 1491
4459.37 1405
4460.00 1360
4460.63 1400
4461.26 1359
4461.89 1197
4462.52 1303
4463.15 1217
4463.78 1279
4464.41 1291
4465.04 1287
4465.67 1397
4466.30 1468
4466.94 1321
4467.57 1288
4468.20 1277
4468.83 1417
4469.46 1392
4470.09 1242
4470.72 1210
4471.35 1220
4471.98 1277
4472.61 1315
4473.24 1394
4473.87 1401
4474.50 1247
4475.13 1228
4475.76 1371
4476.40 1375
4477.03 1346
4477.66 1363
4478.29 1297
4478.92 1313
4479.55 1360
4480.18 1298
4480.81 1432
4481.45 1522
4482.08 1385
4482.71 1472
4483.34 1420
4483.97 1432
4484.60 1383
4485.23 1380
4485.87 1353
4486.50 1341
4487.13 1296
4487.76 1360
4488.39 1465
4489.03 1360
4489.66 1319
4490.29 1347
4490.92 1256
4491.55 1383
4492.19 1430
4492.82 1497
4493.45 1508
4494.08 1415
4494.71 1339
4495.35 1360
4495.98 1304
4496.61 1455
4497.24 1456
4497.88 1510
4498.51 1323
4499.14 1448
4499.77 1395
4500.41 1625
4501.04 1538
4501.67 1488
4502.31 1648
4502.94 1753
4503.57 1795
4504.20 1955
4504.84 1766
4505.47 1728
4506.10 1649
4506.74 1782
4507.37 1561
4508.00 1578
4508.64 1535
4509.27 1509
4509.90 1495
4510.54 1536
4511.17 1507
4511.80 1507
4512.44 1432
4513.07 1423
4513.70 1406
4514.34 1342
4514.97 1425
4515.61 1409
4516.24 1378
4516.87 1382
4517.51 1382
4518.14 1306
4518.78 1382
4519.41 1262
4520.04 1231
4520.68 1183
4521.31 1356
4521.95 1436
4522.58 1454
4523.21 1249
4523.85 1328
4524.48 1238
4525.12 1272
4525.75 1227
4526.39 1242
4527.02 1270
4527.66 1369
4528.29 1492
4528.93 1510
4529.56 1432
4530.20 1427
4530.83 1458
4531.46 1524
4532.10 1654
4532.73 1700
4533.37 1856
4534.00 1666
4534.64 1771
4535.28 1608
4535.91 1711
4536.55 1719
4537.18 1638
4537.82 1600
4538.45 1521
4539.09 1437
4539.72 1486
4540.36 1453
4540.99 1504
4541.63 1391
4542.26 1229
4542.90 1398
4543.54 1376
4544.17 1449
4544.81 1371
4545.44 1349
4546.08 1348
4546.72 1357
4547.35 1368
4547.99 1360
4548.62 1199
4549.26 1279
4549.90 1202
4550.53 1211
4551.17 1338
4551.80 1380
4552.44 1316
4553.08 1256
4553.71 1285
4554.35 1245
4554.99 1324
4555.62 1412
4556.26 1199
4556.90 1182
4557.53 1300
4558.17 1402
4558.81 1236
4559.44 1228
4560.08 1305
4560.72 1251
4561.35 1284
4561.99 1212
4562.63 1251
4563.27 1309
4563.90 1266
4564.54 1260
4565.18 1368
4565.81 1375
4566.45 1253
4567.09 1323
4567.73 1266
4568.36 1329
4569.00 1371
4569.64 1312
4570.28 1413
4570.91 1231
4571.55 1299
4572.19 1372
4572.83 1208
4573.47 1389
4574.10 1269
4574.74 1256
4575.38 1255
4576.02 1276
4576.66 1341
4577.29 1356
4577.93 1328
4578.57 1303
4579.21 1249
4579.85 1275
4580.49 1326
4581.12 1274
4581.76 1280
4582.40 1398
4583.04 1331
4583.68 1245
4584.32 1329
4584.95 1397
4585.59 1359
4586.23 1407
4586.87 1339
4587.51 1331
4588.15 1396
4588.79 1444
4589.43 1588
4590.07 1603
4590.70 1598
4591.34 1807
4591.98 1856
4592.62 1740
4593.26 1778
4593.90 1792
4594.54 1752
4595.18 1552
4595.82 1537
4596.46 1400
4597.10 1331
4597.74 1328
4598.38 1296
4599.02 1388
4599.66 1464
4600.30 1457
4600.93 1477
4601.57 1275
4602.21 1258
4602.85 1380
4603.49 1455
4604.13 1409
4604.77 1388
4605.41 1303
4606.05 1288
4606.69 1233
4607.33 1366
4607.97 1267
4608.62 1224
4609.26 1306
4609.90 1274
4610.54 1339
4611.18 1522
4611.82 1334
4612.46 1403
4613.10 1304
4613.74 1417
4614.38 1336
4615.02 1339
4615.66 1395
4616.30 1377
4616.94 1428
4617.58 1320
4618.22 1268
4618.87 1245
4619.51 1163
4620.15 1273
4620.79 1409
4621.43 1218
4622.07 1206
4622.71 1345
4623.35 1187
4624.00 1228
4624.64 1205
4625.28 1200
4625.92 1238
4626.56 1237
4627.20 1328
4627.84 1270
4628.49 1331
4629.13 1251
4629.77 1235
4630.41 1270
4631.05 1350
4631.69 1286
4632.34 1147
4632.98 1283
4633.62 1419
4634.26 1519
4634.91 1415
4635.55 1343
4636.19 1379
4636.83 1506
4637.47 1476
4638.12 1455
4638.76 1446
4639.40 1632
4640.04 1601
4640.69 1508
4641.33 1470
4641.97 1283
4642.61 1475
4643.26 1368
4643.90 1196
4644.54 1281
4645.18 1438
4645.83 1498
4646.47 1338
4647.11 1283
4647.76 1217
4648.40 1349
4649.04 1418
4649.69 1340
4650.33 1280
4650.97 1337
4651.62 1346
4652.26 1329
4652.90 1301
4653.55 1391
4654.19 1394
4654.83 1237
4655.48 1271
4656.12 1251
4656.76 1285
4657.41 1173
4658.05 1094
4658.69 1088
4659.34 1114
4659.98 1176
4660.63 1160
4661.27 1248
4661.91 1352
4662.56 1433
4663.20 1406
4663.85 1258
4664.49 1203
4665.13 1291
4665.78 1290
4666.42 1184
4667.07 1164
4667.71 1332
4668.36 1300
4669.00 1259
4669.64 1149
4670.29 1163
4670.93 1188
4671.58 1197
4672.22 1136
4672.87 1142
4673.51 1200
4674.16 1210
4674.80 1284
4675.45 1305
4676.09 1265
4676.74 1225
4677.38 1155
4678.03 1241
4678.67 1361
4679.32 1300
4679.96 1259
4680.61 1602
4681.25 1450
4681.90 1480
4682.54 1436
4683.19 1372
4683.84 1420
4684.48 1387
4685.13 1318
4685.77 1365
4686.42 1325
4687.06 1247
4687.71 1269
4688.36 1350
4689.00 1235
4689.65 1142
4690.29 1260
4690.94 1347
4691.58 1240
4692.23 1242
4692.88 1279
4693.52 1325
4694.17 1272
4694.82 1288
4695.46 1424
4696.11 1334
4696.75 1379
4697.40 1400
4698.05 1562
4698.69 1576
4699.34 1581
4699.99 1648
4700.63 1643
4701.28 1527
4701.93 1451
4702.57 1567
4703.22 1679
4703.87 1434
4704.51 1296
4705.16 1230
4705.81 1322
4706.46 1423
4707.10 1278
4707.75 1306
4708.40 1378
4709.04 1341
4709.69 1363
4710.34 1440
4710.99 1489
4711.63 1481
4712.28 1464
4712.93 1387
4713.58 1289
4714.22 1381
4714.87 1279
4715.52 1192
4716.17 1228
4716.81 1287
4717.46 1322
4718.11 1329
4718.76 1329
4719.41 1296
4720.05 1290
4720.70 1319
4721.35 1219
4722.00 1301
4722.65 1283
4723.29 1308
4723.94 1269
4724.59 1382
4725.24 1279
4725.89 1312
4726.54 1322
4727.18 1333
4727.83 1353
4728.48 1392
4729.13 1494
4729.78 1450
4730.43 1364
4731.08 1203
4731.73 1217
4732.37 1430
4733.02 1388
4733.67 1298
4734.32 1407
4734.97 1322
4735.62 1261
4736.27 1495
4736.92 1420
4737.57 1257
4738.22 1282
4738.86 1346
4739.51 1360
4740.16 1394
4740.81 1320
4741.46 1378
4742.11 1271
4742.76 1388
4743.41 1386
4744.06 1418
4744.71 1434
4745.36 1410
4746.01 1403
4746.66 1334
4747.31 1444
4747.96 1530
4748.61 1672
4749.26 1663
4749.91 1783
4750.56 1826
4751.21 2018
4751.86 2079
4752.51 2158
4753.16 2315
4753.81 2357
4754.46 2081
4755.11 2084
4755.76 2088
4756.41 1960
4757.06 1810
4757.71 1603
4758.36 1648
4759.01 1604
4759.67 1443
4760.32 1416
4760.97 1389
4761.62 1314
4762.27 1292
4762.92 1261
4763.57 1454
4764.22 1422
4764.87 1328
4765.52 1294
4766.17 1316
4766.83 1307
4767.48 1388
4768.13 1355
4768.78 1418
4769.43 1342
4770.08 1351
4770.73 1340
4771.39 1159
4772.04 1172
4772.69 1100
4773.34 1289
4773.99 1211
4774.64 1316
4775.30 1219
4775.95 1248
4776.60 1494
4777.25 1446
4777.90 1315
4778.56 1321
4779.21 1429
4779.86 1512
4780.51 1437
4781.16 1421
4781.82 1528
4782.47 1403
4783.12 1369
4783.77 1472
4784.43 1408
4785.08 1439
4785.73 1399
4786.38 1354
4787.04 1309
4787.69 1353
4788.34 1536
4788.99 1624
4789.65 1677
4790.30 1839
4790.95 1859
4791.60 1681
4792.26 1771
4792.91 1740
4793.56 1685
4794.22 1777
4794.87 1657
4795.52 1623
4796.18 1565
4796.83 1456
4797.48 1456
4798.14 1448
4798.79 1520
4799.44 1703
4800.10 1556
4800.75 1529
4801.40 1409
4802.06 1379
4802.71 1516
4803.36 1484
4804.02 1526
4804.67 1441
4805.33 1475
4805.98 1615
4806.63 1562
4807.29 1431
4807.94 1341
4808.59 1357
4809.25 1290
4809.90 1314
4810.56 1501
4811.21 1471
4811.87 1361
4812.52 1410
4813.17 1492
4813.83 1452
4814.48 1406
4815.14 1485
4815.79 1443
4816.45 1581
4817.10 1513
4817.76 1422
4818.41 1464
4819.07 1536
4819.72 1560
4820.38 1677
4821.03 1539
4821.69 1408
4822.34 1504
4823.00 1602
4823.65 1542
4824.31 1512
4824.96 1541
4825.62 1581
4826.27 1705
4826.93 1739
4827.58 1821
4828.24 1638
4828.89 1716
4829.55 1701
4830.20 1798
4830.86 1793
4831.51 1773
4832.17 1792
4832.83 1773
4833.48 1748
4834.14 1869
4834.79 1891
4835.45 1858
4836.10 1856
4836.76 1760
4837.42 1885
4838.07 1984
4838.73 2045
4839.39 1967
4840.04 2077
4840.70 2150
4841.35 2135
4842.01 2222
4842.67 2336
4843.32 2296
4843.98 2302
4844.64 2342
4845.29 2363
4845.95 2551
4846.61 2451
4847.26 2479
4847.92 2711
4848.58 2851
4849.23 3087
4849.89 3570
4850.55 3585
4851.20 3524
4851.86 3639
4852.52 3334
4853.17 3276
4853.83 3279
4854.49 3099
4855.15 3115
4855.80 3165
4856.46 3040
4857.12 3398
4857.78 3319
4858.43 3501
4859.09 3382
4859.75 3354
4860.41 3473
4861.06 3302
4861.72 3222
4862.38 3241
4863.04 3039
4863.69 2985
4864.35 2871
4865.01 2872
4865.67 3029
4866.33 3042
4866.98 3067
4867.64 3104
4868.30 3017
4868.96 2913
4869.62 2562
4870.27 2759
4870.93 2707
4871.59 2566
4872.25 2594
4872.91 2502
4873.57 2699
4874.22 2463
4874.88 2285
4875.54 2423
4876.20 2267
4876.86 2371
4877.52 2580
4878.18 2369
4878.83 2549
4879.49 2351
4880.15 2240
4880.81 2282
4881.47 2097
4882.13 2147
4882.79 2047
4883.45 2159
4884.11 2251
4884.77 1950
4885.43 2043
4886.08 2230
4886.74 2141
4887.40 2049
4888.06 2159
4888.72 2224
4889.38 2213
4890.04 2324
4890.70 2204
4891.36 2259
4892.02 2221
4892.68 2158
4893.34 2022
4894.00 1972
4894.66 1951
4895.32 1974
4895.98 1736
4896.64 1702
4897.30 1845
4897.96 1853
4898.62 1689
4899.28 1724
4899.94 1674
4900.60 1697
4901.26 1703
4901.92 1677
4902.58 1652
4903.24 1631
4903.90 1628
4904.56 1616
4905.22 1553
4905.88 1604
4906.55 1558
4907.21 1602
4907.87 1636
4908.53 1608
4909.19 1463
4909.85 1501
4910.51 1581
4911.17 1668
4911.83 1536
4912.49 1503
4913.15 1574
4913.82 1532
4914.48 1588
4915.14 1535
4915.80 1584
4916.46 1535
4917.12 1414
4917.78 1420
4918.44 1382
4919.11 1423
4919.77 1362
4920.43 1386
4921.09 1391
4921.75 1369
4922.41 1426
4923.08 1405
4923.74 1394
4924.40 1358
4925.06 1405
4925.72 1320
4926.39 1378
4927.05 1493
4927.71 1503
4928.37 1416
4929.03 1478
4929.70 1466
4930.36 1473
4931.02 1397
4931.68 1445
4932.35 1433
4933.01 1383
4933.67 1406
4934.33 1371
4935.00 1291
4935.66 1290
4936.32 1382
4936.98 1349
4937.65 1328
4938.31 1470
4938.97 1507
4939.64 1460
4940.30 1398
4940.96 1347
4941.62 1363
4942.29 1440
4942.95 1318
4943.61 1325
4944.28 1319
4944.94 1278
4945.60 1344
4946.27 1438
4946.93 1411
4947.59 1344
4948.26 1229
4948.92 1373
4949.58 1410
4950.25 1207
4950.91 1290
4951.58 1344
4952.24 1264
4952.90 1200
4953.57 1172
4954.23 1298
4954.90 1346
4955.56 1372
4956.22 1236
4956.89 1264
4957.55 1312
4958.22 1374
4958.88 1140
4959.54 1207
4960.21 1240
4960.87 1211
4961.54 1316
4962.20 1348
4962.87 1334
4963.53 1461
4964.19 1355
4964.86 1451
4965.52 1435
4966.19 1514
4966.85 1363
4967.52 1288
4968.18 1328
4968.85 1261
4969.51 1380
4970.18 1405
4970.84 1263
4971.51 1264
4972.17 1243
4972.84 1298
4973.50 1272
4974.17 1298
4974.83 1232
4975.50 1442
4976.16 1290
4976.83 1380
4977.50 1518
4978.16 1523
4978.83 1522
4979.49 1367
4980.16 1322
4980.82 1432
4981.49 1311
4982.15 1318
4982.82 1285
4983.49 1249
4984.15 1230
4984.82 1148
4985.48 1316
4986.15 1409
4986.82 1427
4987.48 1546
4988.15 1425
4988.81 1405
4989.48 1598
4990.15 1766
4990.81 1642
4991.48 1593
4992.15 1601
4992.81 1696
4993.48 1457
4994.15 1498
4994.81 1396
4995.48 1341
4996.15 1294
4996.81 1123
4997.48 1359
4998.15 1293
4998.81 1251
4999.48 1242
5000.15 1374
5000.81 1191
5001.48 1242
5002.15 1266
5002.82 1220
5003.48 1287
5004.15 1328
5004.82 1282
5005.48 1164
5006.15 1318
5006.82 1274
5007.49 1207
5008.15 1167
5008.82 1300
5009.49 1283
5010.16 1370
5010.82 1311
5011.49 1330
5012.16 1298
5012.83 1268
5013.50 1270
5014.16 1249
5014.83 1244
5015.50 1159
5016.17 1207
5016.84 1254
5017.50 1312
5018.17 1164
5018.84 1258
5019.51 1296
5020.18 1329
5020.84 1341
5021.51 1314
5022.18 1157
5022.85 1216
5023.52 1219
5024.19 1412
5024.86 1284
5025.52 1255
5026.19 1341
5026.86 1236
5027.53 1270
5028.20 1273
5028.87 1294
5029.54 1302
5030.21 1283
5030.88 1274
5031.54 1255
5032.21 1246
5032.88 1304
5033.55 1238
5034.22 1227
5034.89 1303
5035.56 1211
5036.23 1236
5036.90 1253
5037.57 1275
5038.24 1287
5038.91 1192
5039.58 1175
5040.25 1293
5040.92 1099
5041.59 1264
5042.26 1192
5042.92 1152
5043.59 1218
5044.26 1146
5044.93 1100
5045.60 1133
5046.27 1164
5046.94 1196
5047.61 1263
5048.29 1177
5048.96 1175
5049.63 1212
5050.30 1083
5050.97 1239
5051.64 1244
5052.31 1099
5052.98 1123
5053.65 1214
5054.32 1270
5054.99 1214
5055.66 1233
5056.33 1177
5057.00 1097
5057.67 1156
5058.34 1149
5059.01 1177
5059.68 1182
5060.36 1322
5061.03 1146
5061.70 1116
5062.37 1124
5063.04 1211
5063.71 1281
5064.38 1123
5065.05 1178
5065.73 1235
5066.40 1168
5067.07 1137
5067.74 1176
5068.41 1267
5069.08 1311
5069.75 1134
5070.43 1234
5071.10 1253
5071.77 1187
5072.44 1126
5073.11 1177
5073.78 1296
5074.46 1211
5075.13 1128
5075.80 1198
5076.47 1157
5077.14 1240
5077.82 1368
5078.49 1201
5079.16 1286
5079.83 1324
5080.51 1255
5081.18 1291
5081.85 1377
5082.52 1363
5083.20 1305
5083.87 1376
5084.54 1250
5085.21 1268
5085.89 1249
5086.56 1218
5087.23 1190
5087.90 1214
5088.58 1237
5089.25 1474
5089.92 1468
5090.60 1586
5091.27 1582
5091.94 1593
5092.61 1548
5093.29 1575
5093.96 1540
5094.63 1499
5095.31 1561
5095.98 1382
5096.65 1324
5097.33 1262
5098.00 1262
5098.67 1276
5099.35 1255
5100.02 1235
5100.70 1193
5101.37 1257
5102.04 1328
5102.72 1209
5103.39 1271
5104.06 1271
5104.74 1179
5105.41 1228
5106.09 1152
5106.76 1227
5107.43 1310
5108.11 1292
5108.78 1214
5109.46 1248
5110.13 1234
5110.81 1253
5111.48 1248
5112.15 1214
5112.83 1162
5113.50 1238
5114.18 1278
5114.85 1236
5115.53 1241
5116.20 1130
5116.88 1097
5117.55 1066
5118.23 1139
5118.90 1179
5119.58 1181
5120.25 1208
5120.93 1220
5121.60 1209
5122.28 1264
5122.95 1133
5123.63 1171
5124.30 1306
5124.98 1400
5125.65 1259
5126.33 1195
5127.00 1080
5127.68 1212
5128.35 1210
5129.03 1295
5129.70 1344
5130.38 1258
5131.06 1260
5131.73 1125
5132.41 1252
5133.08 1312
5133.76 1259
5134.43 1290
5135.11 1286
5135.79 1309
5136.46 1256
5137.14 1199
5137.81 1158
5138.49 1245
5139.17 1357
5139.84 1203
5140.52 1260
5141.20 1205
5141.87 1142
5142.55 1249
5143.22 1197
5143.90 1188
5144.58 1188
5145.25 1070
5145.93 1204
5146.61 1143
5147.28 1035
5147.96 1090
5148.64 1164
5149.31 1103
5149.99 1111
5150.67 1002
5151.35 1100
5152.02 1115
5152.70 1131
5153.38 1114
5154.05 1091
5154.73 1063
5155.41 1076
5156.09 1088
5156.76 1153
5157.44 1124
5158.12 1048
5158.80 1176
5159.47 1100
5160.15 1079
5160.83 1041
5161.51 1185
5162.18 1124
5162.86 1174
5163.54 1153
5164.22 1025
5164.89 1076
5165.57 1175
5166.25 1246
5166.93 1237
5167.61 1073
5168.28 1085
5168.96 1120
5169.64 1233
5170.32 1177
5171.00 1173
5171.68 1193
5172.35 992
5173.03 1084
5173.71 1069
5174.39 1144
5175.07 1108
5175.75 1065
5176.43 1068
5177.10 1105
5177.78 1177
5178.46 1254
5179.14 1121
5179.82 1173
5180.50 1250
5181.18 1153
5181.86 1204
5182.53 1180
5183.21 1178
5183.89 1187
5184.57 1274
5185.25 1222
5185.93 1205
5186.61 1188
5187.29 1028
5187.97 1039
5188.65 1094
5189.33 1158
5190.01 1086
5190.69 1023
5191.37 1041
5192.05 1178
5192.73 1101
5193.41 992
5194.09 1076
5194.77 958
5195.45 1128
5196.12 1108
5196.80 1092
5197.48 1086
5198.17 1108
5198.85 995
5199.53 1110
5200.21 1039
5200.89 1040
5201.57 1030
5202.25 1046
5202.93 1037
5203.61 1202
5204.29 1086
5204.97 1053
5205.65 1118
5206.33 1085
5207.01 1076
5207.69 1014
5208.37 1081
5209.05 1113
5209.73 1229
5210.41 1237
5211.09 1207
5211.78 1249
5212.46 1197
5213.14 1109
5213.82 1226
5214.50 1197
5215.18 1089
5215.86 995
5216.54 1036
5217.22 1178
5217.91 1179
5218.59 1184
5219.27 1107
5219.95 1225
5220.63 1163
5221.31 1295
5222.00 1129
5222.68 1136
5223.36 1166
5224.04 1172
5224.72 1100
5225.40 1113
5226.09 1087
5226.77 1019
5227.45 986
5228.13 1136
5228.81 1176
5229.50 1070
5230.18 1132
5230.86 1333
5231.54 1176
5232.22 1131
5232.91 1167
5233.59 1150
5234.27 1080
5234.95 1076
5235.64 1188
5236.32 1144
5237.00 1193
5237.68 1177
5238.37 1130
5239.05 1135
5239.73 1140
5240.42 1238
5241.10 1036
5241.78 1139
5242.46 1100
5243.15 1144
5243.83 1129
5244.51 972
5245.20 939
5245.88 976
5246.56 1081
5247.25 1088
5247.93 1040
5248.61 1121
5249.30 1146
5249.98 1078
5250.66 1057
5251.35 1036
5252.03 1073
5252.71 1114
5253.40 1091
5254.08 1035
5254.77 1099
5255.45 1211
5256.13 1128
5256.82 1065
5257.50 1055
5258.18 1100
5258.87 1061
5259.55 1064
5260.24 1137
5260.92 1160
5261.61 1156
5262.29 1207
5262.97 1194
5263.66 1238
5264.34 1148
5265.03 1198
5265.71 1208
5266.40 1232
5267.08 1204
5267.76 1156
5268.45 1220
5269.13 1212
5269.82 1164
5270.50 1176
5271.19 1157
5271.87 1197
5272.56 1155
5273.24 1229
5273.93 1280
5274.61 1129
5275.30 1108
5275.98 1068
5276.67 1093
5277.35 1147
5278.04 1128
5278.72 1104
5279.41 1156
5280.10 1110
5280.78 1072
5281.47 1273
5282.15 1151
5282.84 1266
5283.52 1195
5284.21 1190
5284.89 1225
5285.58 1169
5286.27 1082
5286.95 1159
5287.64 1051
5288.32 1058
5289.01 1176
5289.70 1102
5290.38 1058
5291.07 1025
5291.75 1132
5292.44 1154
5293.13 1018
5293.81 999
5294.50 1077
5295.19 1080
5295.87 1085
5296.56 1045
5297.24 1095
5297.93 1160
5298.62 1082
5299.30 1153
5299.99 1185
5300.68 1300
5301.36 1284
5302.05 1349
5302.74 1345
5303.43 1356
5304.11 1390
5304.80 1325
5305.49 1348
5306.17 1232
5306.86 1149
5307.55 1334
5308.24 1347
5308.92 1223
5309.61 1170
5310.30 1164
5310.98 1247
5311.67 1185
5312.36 1322
5313.05 1190
5313.73 1115
5314.42 1158
5315.11 1228
5315.80 1180
5316.49 1266
5317.17 1148
5317.86 1158
5318.55 1284
5319.24 1297
5319.92 1422
5320.61 1455
5321.30 1455
5321.99 1435
5322.68 1350
5323.37 1369
5324.05 1369
5324.74 1349
5325.43 1248
5326.12 1381
5326.81 1312
5327.50 1175
5328.18 1236
5328.87 1088
5329.56 1177
5330.25 1080
5330.94 1143
5331.63 1166
5332.32 1044
5333.01 1221
5333.69 1192
5334.38 1085
5335.07 1109
5335.76 1071
5336.45 954
5337.14 1005
5337.83 1175
5338.52 1181
5339.21 1165
5339.90 1030
5340.59 1115
5341.27 1210
5341.96 1164
5342.65 1150
5343.34 1132
5344.03 1175
5344.72 1091
5345.41 1191
5346.10 1229
5346.79 1191
5347.48 1092
5348.17 1144
5348.86 1294
5349.55 1258
5350.24 1348
5350.93 1304
5351.62 1365
5352.31 1260
5353.00 1211
5353.69 1297
5354.38 1245
5355.07 1125
5355.76 1101
5356.45 1170
5357.14 1115
5357.83 1085
5358.52 1248
5359.21 1120
5359.90 1102
5360.60 1129
5361.29 1095
5361.98 1176
5362.67 1233
5363.36 1211
5364.05 1178
5364.74 1124
5365.43 1124
5366.12 1036
5366.81 1145
5367.50 1182
5368.19 1009
5368.89 1088
5369.58 1237
5370.27 1130
5370.96 1168
5371.65 1023
5372.34 1114
5373.03 1094
5373.73 1153
5374.42 1092
5375.11 1017
5375.80 1028
5376.49 1026
5377.18 1083
5377.87 1095
5378.57 1064
5379.26 1065
5379.95 1081
5380.64 1038
5381.33 1162
5382.03 1002
5382.72 1081
5383.41 1086
5384.10 1055
5384.79 1207
5385.49 1119
5386.18 1151
5386.87 1133
5387.56 1136
5388.26 1123
5388.95 1132
5389.64 1180
5390.33 1327
5391.03 1309
5391.72 1141
5392.41 1162
5393.10 1270
5393.80 1268
5394.49 1120
5395.18 1120
5395.88 1166
5396.57 1032
5397.26 1075
5397.95 1155
5398.65 1150
5399.34 1170
5400.03 1047
5400.73 1112
5401.42 1146
5402.11 1216
5402.81 1115
5403.50 1057
5404.19 1100
5404.89 1174
5405.58 1086
5406.27 1193
5406.97 1182
5407.66 1130
5408.36 1176
5409.05 1047
5409.74 1096
5410.44 1101
5411.13 1241
5411.82 1203
5412.52 1195
5413.21 1150
5413.91 1174
5414.60 1178
5415.29 1135
5415.99 1104
5416.68 1119
5417.38 1102
5418.07 1082
5418.77 1227
5419.46 1203
5420.15 1157
5420.85 1247
5421.54 1179
5422.24 1062
5422.93 1139
5423.63 1195
5424.32 1174
5425.02 1210
5425.71 1111
5426.41 1082
5427.10 1170
5427.80 1140
5428.49 1246
5429.19 1200
5429.88 1202
5430.58 1136
5431.27 1132
5431.97 1143
5432.66 1180
5433.36 1141
5434.05 1149
5434.75 1207
5435.44 1196
5436.14 1202
5436.83 1332
5437.53 1435
5438.23 1378
5438.92 1271
5439.62 1280
5440.31 1372
5441.01 1332
5441.70 1185
5442.40 1162
5443.10 1215
5443.79 1387
5444.49 1473
5445.18 1477
5445.88 1502
5446.58 1576
5447.27 1474
5447.97 1474
5448.67 1528
5449.36 1587
5450.06 1612
5450.75 1594
5451.45 1501
5452.15 1420
5452.84 1535
5453.54 1509
5454.24 1562
5454.93 1457
5455.63 1385
5456.33 1358
5457.02 1531
5457.72 1495
5458.42 1372
5459.11 1327
5459.81 1396
5460.51 1507
5461.21 1424
5461.90 1512
5462.60 1518
5463.30 1593
5463.99 1619
5464.69 1557
5465.39 1554
5466.09 1675
5466.78 1682
5467.48 1675
5468.18 1514
5468.88 1572
5469.57 1680
5470.27 1610
5470.97 1635
5471.67 1670
5472.37 1579
5473.06 1713
5473.76 1724
5474.46 1594
5475.16 1648
5475.85 1808
5476.55 1754
5477.25 1807
5477.95 1895
5478.65 2077
5479.35 2333
5480.04 2524
5480.74 2981
5481.44 2911
5482.14 2938
5482.84 2803
5483.54 2721
5484.23 2640
5484.93 2515
5485.63 2296
5486.33 2241
5487.03 2348
5487.73 2293
5488.43 2180
5489.13 2170
5489.82 2122
5490.52 2090
5491.22 2199
5491.92 2237
5492.62 2260
5493.32 2204
5494.02 2215
5494.72 2423
5495.42 2485
5496.12 2404
5496.82 2510
5497.52 2608
5498.21 2937
5498.91 3263
5499.61 3420
5500.31 4061
5501.01 4265
5501.71 4689
5502.41 4722
5503.11 4407
5503.81 4057
5504.51 3623
5505.21 3059
5505.91 2757
5506.61 2608
5507.31 2518
5508.01 2315
5508.71 2262
5509.41 2036
5510.11 2115
5510.81 1957
5511.51 1988
5512.21 2063
5512.91 2016
5513.61 1971
5514.31 2114
5515.01 1851
5515.72 2031
5516.42 1808
5517.12 1910
5517.82 1931
5518.52 1773
5519.22 1631
5519.92 1785
5520.62 1624
5521.32 1662
5522.02 1655
5522.72 1518
5523.42 1602
5524.13 1469
5524.83 1413
5525.53 1523
5526.23 1430
5526.93 1425
5527.63 1343
5528.33 1330
5529.03 1489
5529.74 1477
5530.44 1299
5531.14 1362
5531.84 1501
5532.54 1538
5533.24 1512
5533.95 1404
5534.65 1382
5535.35 1269
5536.05 1290
5536.75 1333
5537.45 1370
5538.16 1358
5538.86 1469
5539.56 1421
5540.26 1268
5540.96 1353
5541.67 1262
5542.37 1259
5543.07 1313
5543.77 1314
5544.48 1325
5545.18 1216
5545.88 1349
5546.58 1396
5547.29 1364
5547.99 1367
5548.69 1280
5549.39 1289
5550.10 1334
5550.80 1312
5551.50 1352
5552.21 1212
5552.91 1266
5553.61 1169
5554.31 1182
5555.02 1125
5555.72 1211
5556.42 1307
5557.13 1264
5557.83 1246
5558.53 1219
5559.24 1291
5559.94 1191
5560.64 1246
5561.35 1250
5562.05 1200
5562.75 1369
5563.46 1356
5564.16 1318
5564.86 1323
5565.57 1402
5566.27 1289
5566.98 1363
5567.68 1152
5568.38 1284
5569.09 1295
5569.79 1296
5570.50 1286
5571.20 1251
5571.90 1224
5572.61 1127
5573.31 1176
5574.02 1208
5574.72 1198
5575.42 1099
5576.13 1245
5576.83 1285
5577.54 1211
5578.24 1151
5578.95 1213
5579.65 1238
5580.36 1223
5581.06 1246
5581.77 1173
5582.47 1127
5583.18 1122
5583.88 1208
5584.59 1171
5585.29 1212
5586.00 1227
5586.70 1220
5587.41 1207
5588.11 1253
5588.82 1238
5589.52 1213
5590.23 1141
5590.93 1124
5591.64 1085
5592.34 1086
5593.05 1115
5593.75 1054
5594.46 1129
5595.16 1046
5595.87 1103
5596.58 1042
5597.28 1166
5597.99 1117
5598.69 1127
5599.40 1158
5600.10 1053
5600.81 994
5601.52 1048
5602.22 1030
5602.93 1052
5603.64 982
5604.34 1025
5605.05 1081
5605.75 1026
5606.46 1102
5607.17 1009
5607.87 995
5608.58 1104
5609.29 1056
5609.99 1077
5610.70 1134
5611.41 1236
5612.11 1181
5612.82 1100
5613.53 1061
5614.23 1141
5614.94 1089
5615.65 1090
5616.35 1114
5617.06 1187
5617.77 1149
5618.47 1112
5619.18 1136
5619.89 1119
5620.60 1140
5621.30 1068
5622.01 1110
5622.72 1131
5623.42 1028
5624.13 1030
5624.84 1002
5625.55 1072
5626.25 1184
5626.96 1143
5627.67 1166
5628.38 1131
5629.09 1213
5629.79 1132
5630.50 993
5631.21 1148
5631.92 1140
5632.62 1152
5633.33 1115
5634.04 1070
5634.75 1172
5635.46 1202
5636.16 1203
5636.87 1041
5637.58 1039
5638.29 1150
5639.00 1213
5639.71 1147
5640.41 1210
5641.12 1180
5641.83 1178
5642.54 1232
5643.25 1250
5643.96 1112
5644.67 1178
5645.38 1151
5646.08 1108
5646.79 1083
5647.50 1173
5648.21 1158
5648.92 1106
5649.63 1166
5650.34 1079
5651.05 1109
5651.76 1099
5652.47 1126
5653.17 1210
5653.88 1240
5654.59 1254
5655.30 1244
5656.01 1384
5656.72 1507
5657.43 1508
5658.14 1450
5658.85 1504
5659.56 1573
5660.27 1545
5660.98 1504
5661.69 1445
5662.40 1405
5663.11 1327
5663.82 1222
5664.53 1262
5665.24 1172
5665.95 1238
5666.66 1247
5667.37 1261
5668.08 1146
5668.79 1189
5669.50 1128
5670.21 1170
5670.92 1089
5671.63 1188
5672.34 1192
5673.05 1074
5673.76 1059
5674.47 1093
5675.18 1077
5675.89 1129
5676.60 1103
5677.31 1096
5678.03 1099
5678.74 1183
5679.45 1157
5680.16 1196
5680.87 1219
5681.58 1155
5682.29 1074
5683.00 1243
5683.71 1225
5684.42 1259
5685.14 1259
5685.85 1240
5686.56 1276
5687.27 1146
5687.98 1189
5688.69 1161
5689.40 1154
5690.12 1110
5690.83 1075
5691.54 1125
5692.25 1032
5692.96 1169
5693.67 1166
5694.39 1139
5695.10 1039
5695.81 1067
5696.52 1073
5697.23 1175
5697.95 1164
5698.66 1054
5699.37 1028
5700.08 1129
5700.79 1123
5701.51 1134
5702.22 1139
5702.93 1102
5703.64 1201
5704.36 1106
5705.07 1091
5705.78 1067
5706.49 1090
5707.21 1103
5707.92 1069
5708.63 1081
5709.35 1017
5710.06 1071
5710.77 1019
5711.48 1048
5712.20 1068
5712.91 1034
5713.62 1006
5714.34 1064
5715.05 1020
5715.76 1076
5716.48 1078
5717.19 1064
5717.90 1129
5718.61 1072
5719.33 986
5720.04 1108
5720.76 1175
5721.47 1092
5722.18 993
5722.90 1004
5723.61 1058
5724.32 1136
5725.04 1068
5725.75 1130
5726.46 1133
5727.18 1197
5727.89 1190
5728.61 1188
5729.32 1158
5730.03 1149
5730.75 1183
5731.46 1128
5732.18 1034
5732.89 995
5733.61 942
5734.32 993
5735.03 1078
5735.75 1043
5736.46 1046
5737.18 963
5737.89 980
5738.61 1088
5739.32 1058
5740.04 1068
5740.75 1047
5741.47 1022
5742.18 1010
5742.89 928
5743.61 1011
5744.32 1074
5745.04 1033
5745.75 1019
5746.47 1136
5747.19 1143
5747.90 1076
5748.62 965
5749.33 1048
5750.05 1116
5750.76 1109
5751.48 1048
5752.19 1031
5752.91 1074
5753.62 1024
5754.34 1008
5755.05 1141
5755.77 1114
5756.49 1061
5757.20 984
5757.92 1080
5758.63 1054
5759.35 1088
5760.06 1004
5760.78 972
5761.50 983
5762.21 993
5762.93 980
5763.65 973
5764.36 940
5765.08 1030
5765.79 1039
5766.51 1055
5767.23 1037
5767.94 1037
5768.66 1069
5769.38 993
5770.09 1001
5770.81 993
5771.53 951
5772.24 1046
5772.96 1126
5773.68 1143
5774.39 1096
5775.11 1116
5775.83 1154
5776.54 1116
5777.26 1102
5777.98 1104
5778.69 1023
5779.41 1109
5780.13 1186
5780.85 1052
5781.56 1074
5782.28 1021
5783.00 1038
5783.72 1124
5784.43 1204
5785.15 1122
5785.87 1128
5786.59 1096
5787.30 1036
5788.02 1192
5788.74 1139
5789.46 1014
5790.17 1064
5790.89 1055
5791.61 1111
5792.33 1175
5793.05 1190
5793.76 1257
5794.48 1232
5795.20 1181
5795.92 1183
5796.64 1202
5797.35 1139
5798.07 1194
5798.79 1192
5799.51 1320
5800.23 1295
5800.95 1294
5801.66 1488
5802.38 1633
5803.10 1494
5803.82 1660
5804.54 1683
5805.26 1532
5805.98 1503
5806.70 1492
5807.41 1363
5808.13 1407
5808.85 1287
5809.57 1265
5810.29 1214
5811.01 1158
5811.73 1186
5812.45 1228
5813.17 1273
5813.89 1255
5814.61 1217
5815.32 1287
5816.04 1298
5816.76 1292
5817.48 1309
5818.20 1211
5818.92 1294
5819.64 1299
5820.36 1125
5821.08 1250
5821.80 1249
5822.52 1311
5823.24 1241
5823.96 1322
5824.68 1203
5825.40 1178
5826.12 1213
5826.84 1156
5827.56 1245
5828.28 1234
5829.00 1217
5829.72 1268
5830.44 1242
5831.16 1189
5831.88 1120
5832.60 1232
5833.32 1203
5834.04 1179
5834.76 1344
5835.48 1351
5836.21 1292
5836.93 1264
5837.65 1231
5838.37 1210
5839.09 1191
5839.81 1199
5840.53 1251
5841.25 1229
5841.97 1251
5842.69 1175
5843.41 1243
5844.14 1246
5844.86 1301
5845.58 1297
5846.30 1277
5847.02 1206
5847.74 1271
5848.46 1259
5849.18 1240
5849.91 1414
5850.63 1308
5851.35 1347
5852.07 1353
5852.79 1333
5853.51 1209
5854.24 1255
5854.96 1267
5855.68 1315
5856.40 1280
5857.12 1332
5857.85 1160
5858.57 1187
5859.29 1234
5860.01 1302
5860.73 1342
5861.46 1469
5862.18 1433
5862.90 1415
5863.62 1438
5864.35 1493
5865.07 1401
5865.79 1460
5866.51 1473
5867.24 1454
5867.96 1334
5868.68 1322
5869.40 1411
5870.13 1439
5870.85 1326
5871.57 1317
5872.29 1490
5873.02 1378
5873.74 1294
5874.46 1296
5875.19 1306
5875.91 1292
5876.63 1306
5877.36 1296
5878.08 1355
5878.80 1367
5879.53 1339
5880.25 1514
5880.97 1478
5881.70 1528
5882.42 1642
5883.14 1595
5883.87 1718
5884.59 1676
5885.31 1630
5886.04 1587
5886.76 1564
5887.49 1598
5888.21 1448
5888.93 1400
5889.66 1453
5890.38 1439
5891.11 1403
5891.83 1322
5892.55 1524
5893.28 1293
5894.00 1288
5894.73 1337
5895.45 1263
5896.17 1215
5896.90 1210
5897.62 1459
5898.35 1384
5899.07 1441
5899.80 1346
5900.52 1400
5901.25 1494
5901.97 1425
5902.70 1471
5903.42 1522
5904.15 1426
5904.87 1463
5905.60 1504
5906.32 1466
5907.05 1396
5907.77 1490
5908.50 1488
5909.22 1465
5909.95 1461
5910.67 1577
5911.40 1532
5912.12 1473
5912.85 1573
5913.57 1641
5914.30 1498
5915.02 1555
5915.75 1680
5916.47 1705
5917.20 1700
5917.93 1555
5918.65 1620
5919.38 1572
5920.10 1688
5920.83 1792
5921.55 1767
5922.28 1653
5923.01 1686
5923.73 1710
5924.46 1756
5925.18 1790
5925.91 1839
5926.64 1926
5927.36 1831
5928.09 1767
5928.82 1749
5929.54 1830
5930.27 1948
5931.00 1954
5931.72 2083
5932.45 2000
5933.18 2004
5933.90 1978
5934.63 2067
5935.36 2149
5936.08 2254
5936.81 2198
5937.54 2077
5938.26 2248
5938.99 2291
5939.72 2323
5940.44 2325
5941.17 2418
5941.90 2487
5942.63 2525
5943.35 2597
5944.08 2659
5944.81 2590
5945.53 2609
5946.26 2593
5946.99 2815
5947.72 2856
5948.44 2998
5949.17 3035
5949.90 2983
5950.63 3030
5951.36 3296
5952.08 3670
5952.81 3714
5953.54 3674
5954.27 3780
5954.99 3521
5955.72 3555
5956.45 3522
5957.18 3553
5957.91 3406
5958.63 3486
5959.36 3326
5960.09 3292
5960.82 3672
5961.55 3721
5962.28 3604
5963.00 3668
5963.73 3869
5964.46 3938
5965.19 4278
5965.92 4632
5966.65 5071
5967.38 5446
5968.11 5386
5968.83 5454
5969.56 5265
5970.29 5083
5971.02 4993
5971.75 4959
5972.48 4619
5973.21 4494
5973.94 4482
5974.67 4470
5975.40 4416
5976.12 4330
5976.85 4283
5977.58 4249
5978.31 4435
5979.04 4729
5979.77 4637
5980.50 4783
5981.23 5126
5981.96 5183
5982.69 5112
5983.42 5155
5984.15 5218
5984.88 5435
5985.61 5143
5986.34 5072
5987.07 5087
5987.80 5137
5988.53 5342
5989.26 5470
5989.99 5147
5990.72 5105
5991.45 5414
5992.18 5566
5992.91 5522
5993.64 5570
5994.37 5653
5995.10 5919
5995.83 5787
5996.56 5762
5997.29 5856
5998.02 6055
5998.75 6024
5999.48 6091
6000.21 5962
6000.95 5836
6001.68 5578
6002.41 5515
6003.14 5445
6003.87 5376
6004.60 5554
6005.33 5525
6006.06 5419
6006.79 5417
6007.52 5823
6008.26 6201
6008.99 6983
6009.72 8190
6010.45 9261
6011.18 10858
6011.91 12647
6012.64 14018
6013.38 14947
6014.11 16136
6014.84 16777
6015.57 16295
6016.30 15721
6017.03 14567
6017.77 13142
6018.50 11443
6019.23 10189
6019.96 8561
6020.69 7537
6021.42 6509
6022.16 5633
6022.89 5053
6023.62 4704
6024.35 4308
6025.09 4277
6025.82 4187
6026.55 4034
6027.28 3950
6028.02 3712
6028.75 3854
6029.48 3979
6030.21 3839
6030.95 3615
6031.68 3462
6032.41 3416
6033.14 3458
6033.88 3222
6034.61 3259
6035.34 3240
6036.07 3171
6036.81 3217
6037.54 3332
6038.27 3348
6039.01 3526
6039.74 3573
6040.47 3676
6041.21 3811
6041.94 3571
6042.67 3664
6043.41 3665
6044.14 3843
6044.87 3756
6045.61 3944
6046.34 3833
6047.07 3882
6047.81 3850
6048.54 4272
6049.27 4229
6050.01 4332
6050.74 4730
6051.48 4950
6052.21 5060
6052.94 5169
6053.68 5368
6054.41 5460
6055.15 5438
6055.88 5328
6056.61 4970
6057.35 4761
6058.08 4487
6058.82 4329
6059.55 4150
6060.29 4113
6061.02 4069
6061.75 4004
6062.49 3978
6063.22 3917
6063.96 3998
6064.69 3762
6065.43 4010
6066.16 3942
6066.90 3979
6067.63 3956
6068.37 3924
6069.10 3917
6069.84 3797
6070.57 3664
6071.31 3652
6072.04 3521
6072.78 3502
6073.51 3340
6074.25 3366
6074.98 3298
6075.72 3210
6076.45 3145
6077.19 3173
6077.92 3006
6078.66 3195
6079.39 3064
6080.13 3160
6080.87 2984
6081.60 2955
6082.34 2813
6083.07 2896
6083.81 2819
6084.54 2908
6085.28 2783
6086.02 2689
6086.75 2831
6087.49 2786
6088.22 2742
6088.96 2753
6089.70 2811
6090.43 3050
6091.17 2863
6091.91 3011
6092.64 3191
6093.38 3008
6094.11 3064
6094.85 2977
6095.59 2891
6096.32 2943
6097.06 2811
6097.80 2739
6098.53 2623
6099.27 2562
6100.01 2712
6100.74 2596
6101.48 2503
6102.22 2413
6102.96 2378
6103.69 2534
6104.43 2524
6105.17 2470
6105.90 2554
6106.64 2449
6107.38 2409
6108.12 2491
6108.85 2576
6109.59 2661
6110.33 2648
6111.06 2544
6111.80 2599
6112.54 2563
6113.28 2504
6114.01 2581
6114.75 2547
6115.49 2509
6116.23 2538
6116.97 2536
6117.70 2657
6118.44 2552
6119.18 2571
6119.92 2584
6120.66 2601
6121.39 2422
6122.13 2483
6122.87 2601
6123.61 2466
6124.35 2643
6125.08 2653
6125.82 2650
6126.56 2761
6127.30 2750
6128.04 2779
6128.78 2807
6129.52 2865
6130.25 3019
6130.99 3008
6131.73 3078
6132.47 2969
6133.21 2830
6133.95 2978
6134.69 3043
6135.43 3047
6136.16 3031
6136.90 3118
6137.64 2994
6138.38 3059
6139.12 3119
6139.86 3190
6140.60 3023
6141.34 2969
6142.08 3043
6142.82 3024
6143.56 3015
6144.30 2891
6145.04 2969
6145.77 2986
6146.51 2971
6147.25 3123
6147.99 3139
6148.73 3123
6149.47 3153
6150.21 3239
6150.95 3341
6151.69 3243
6152.43 3246
6153.17 3345
6153.91 3276
6154.65 3393
6155.39 3565
6156.13 3540
6156.87 3619
6157.61 3507
6158.35 3535
6159.09 3496
6159.83 3817
6160.58 3874
6161.32 3925
6162.06 3984
6162.80 4183
6163.54 4535
6164.28 4685
6165.02 4770
6165.76 4915
6166.50 4993
6167.24 5366
6167.98 5801
6168.72 5749
6169.46 5842
6170.20 5780
6170.95 5561
6171.69 5592
6172.43 5251
6173.17 5097
6173.91 5011
6174.65 4984
6175.39 4897
6176.13 4877
6176.88 4623
6177.62 4697
6178.36 4683
6179.10 4759
6179.84 4844
6180.58 4899
6181.33 5010
6182.07 5215
6182.81 5150
6183.55 5352
6184.29 5205
6185.03 5393
6185.78 5517
6186.52 5435
6187.26 5445
6188.00 5686
6188.74 5761
6189.49 5834
6190.23 5788
6190.97 6196
6191.71 6566
6192.46 6522
6193.20 6520
6193.94 6789
6194.68 7104
6195.43 7104
6196.17 7096
6196.91 6942
6197.65 6871
6198.40 6705
6199.14 6848
6199.88 6784
6200.62 6891
6201.37 7013
6202.11 7100
6202.85 7269
6203.60 7751
6204.34 8366
6205.08 9761
6205.83 11152
6206.57 13501
6207.31 16947
6208.06 20398
6208.80 24134
6209.54 26697
6210.29 28330
6211.03 28982
6211.77 28600
6212.52 27447
6213.26 25024
6214.00 22333
6214.75 19242
6215.49 16012
6216.23 13407
6216.98 11142
6217.72 9235
6218.47 7883
6219.21 7083
6219.95 6737
6220.70 6297
6221.44 6161
6222.19 5970
6222.93 6198
6223.67 6062
6224.42 6447
6225.16 6699
6225.91 6867
6226.65 6497
6227.40 6312
6228.14 6302
6228.89 5742
6229.63 5123
6230.37 4682
6231.12 4393
6231.86 4070
6232.61 3852
6233.35 3841
6234.10 3902
6234.84 3906
6235.59 3733
6236.33 3605
6237.08 3850
6237.82 3918
6238.57 4054
6239.31 4225
6240.06 4468
6240.80 4477
6241.55 4426
6242.29 4497
6243.04 4415
6243.79 4421
6244.53 4202
6245.28 4325
6246.02 4320
6246.77 4470
6247.51 4583
6248.26 4405
6249.00 4628
6249.75 4737
6250.50 4594
6251.24 4502
6251.99 4562
6252.73 4329
6253.48 4223
6254.23 4330
6254.97 4334
6255.72 4265
6256.46 4323
6257.21 4269
6257.96 4381
6258.70 4410
6259.45 4198
6260.20 4167
6260.94 3939
6261.69 4033
6262.44 3969
6263.18 3833
6263.93 3934
6264.68 3830
6265.42 3850
6266.17 3627
6266.92 3767
6267.66 3600
6268.41 3562
6269.16 3484
6269.90 3649
6270.65 3709
6271.40 3589
6272.14 3541
6272.89 3395
6273.64 3592
6274.39 3467
6275.13 3477
6275.88 3543
6276.63 3542
6277.38 3350
6278.12 3369
6278.87 3451
6279.62 3466
6280.37 3496
6281.11 3370
6281.86 3244
6282.61 3297
6283.36 3143
6284.10 3216
6284.85 3212
6285.60 3019
6286.35 3051
6287.10 2992
6287.84 2880
6288.59 2849
6289.34 2959
6290.09 2855
6290.84 2864
6291.59 2742
6292.33 2736
6293.08 2556
6293.83 2595
6294.58 2622
6295.33 2644
6296.08 2641
6296.82 2477
6297.57 2507
6298.32 2451
6299.07 2519
6299.82 2560
6300.57 2521
6301.32 2483
6302.07 2504
6302.81 2475
6303.56 2527
6304.31 2484
6305.06 2533
6305.81 2518
6306.56 2587
6307.31 2463
6308.06 2329
6308.81 2375
6309.56 2519
6310.31 2516
6311.06 2550
6311.81 2596
6312.56 2778
6313.30 2757
6314.05 2628
6314.80 2722
6315.55 2688
6316.30 2820
6317.05 2769
6317.80 2607
6318.55 2671
6319.30 2829
6320.05 2812
6320.80 2538
6321.55 2412
6322.30 2540
6323.05 2470
6323.80 2311
6324.55 2248
6325.30 2411
6326.05 2145
6326.80 2120
6327.56 2077
6328.31 2068
6329.06 2218
6329.81 2117
6330.56 2037
6331.31 2002
6332.06 2124
6332.81 2035
6333.56 1945
6334.31 2015
6335.06 1973
6335.81 1895
6336.56 2010
6337.31 2104
6338.07 2066
6338.82 1971
6339.57 1914
6340.32 2070
6341.07 1959
6341.82 2090
6342.57 1972
6343.32 1915
6344.08 2022
6344.83 1879
6345.58 2051
6346.33 1960
6347.08 1974
6347.83 2048
6348.58 2071
6349.34 2102
6350.09 2091
6350.84 2130
6351.59 2126
6352.34 2204
6353.10 2308
6353.85 2360
6354.60 2353
6355.35 2306
6356.10 2396
6356.86 2265
6357.61 2289
6358.36 2240
6359.11 2142
6359.87 2114
6360.62 2071
6361.37 1991
6362.12 2026
6362.87 1867
6363.63 1908
6364.38 2059
6365.13 2041
6365.89 2019
6366.64 1996
6367.39 1907
6368.14 1979
6368.90 2082
6369.65 2118
6370.40 2114
6371.16 2056
6371.91 2062
6372.66 2012
6373.41 1967
6374.17 2057
6374.92 1992
6375.67 1892
6376.43 1911
6377.18 2022
6377.93 2072
6378.69 1935
6379.44 1938
6380.19 2080
6380.95 1965
6381.70 1951
6382.46 1934
6383.21 2025
6383.96 2106
6384.72 1959
6385.47 1973
6386.22 2017
6386.98 1985
6387.73 1986
6388.49 1826
6389.24 1726
6389.99 1797
6390.75 1804
6391.50 1918
6392.26 1933
6393.01 1965
6393.77 1842
6394.52 1882
6395.28 1986
6396.03 1953
6396.78 1949
6397.54 1945
6398.29 1902
6399.05 1791
6399.80 1884
6400.56 1939
6401.31 1791
6402.07 1843
6402.82 1873
6403.58 1982
6404.33 1908
6405.09 1857
6405.84 1992
6406.60 2066
6407.35 2295
6408.11 2380
6408.86 2333
6409.62 2320
6410.37 2295
6411.13 2214
6411.88 2236
6412.64 2231
6413.39 2234
6414.15 2225
6414.91 2147
6415.66 1970
6416.42 1901
6417.17 1969
6417.93 1985
6418.68 1844
6419.44 1834
6420.20 1827
6420.95 1978
6421.71 1935
6422.46 1900
6423.22 1853
6423.98 1826
6424.73 1868
6425.49 1890
6426.24 1889
6427.00 1854
6427.76 1920
6428.51 1927
6429.27 1835
6430.03 1872
6430.78 1897
6431.54 1870
6432.30 1961
6433.05 1967
6433.81 2006
6434.57 2074
6435.32 2147
6436.08 2047
6436.84 2047
6437.59 2083
6438.35 2024
6439.11 1999
6439.87 2024
6440.62 2170
6441.38 1951
6442.14 2002
6442.89 2041
6443.65 1948
6444.41 2009
6445.17 2115
6445.92 2087
6446.68 2142
6447.44 2117
6448.20 2232
6448.95 2121
6449.71 2118
6450.47 2180
6451.23 2038
6451.98 2099
6452.74 2275
6453.50 2204
6454.26 2320
6455.02 2305
6455.77 2415
6456.53 2286
6457.29 2411
6458.05 2402
6458.81 2389
6459.56 2453
6460.32 2512
6461.08 2508
6461.84 2488
6462.60 2443
6463.36 2484
6464.11 2603
6464.87 2738
6465.63 2716
6466.39 2603
6467.15 2720
6467.91 2697
6468.67 2744
6469.43 2853
6470.18 2806
6470.94 3023
6471.70 2870
6472.46 2840
6473.22 2809
6473.98 2927
6474.74 3023
6475.50 3155
6476.26 2860
6477.02 3060
6477.77 3279
6478.53 3201
6479.29 3251
6480.05 3487
6480.81 3390
6481.57 3292
6482.33 3208
6483.09 3379
6483.85 3505
6484.61 3457
6485.37 3635
6486.13 3703
6486.89 3686
6487.65 3657
6488.41 3875
6489.17 3830
6489.93 4061
6490.69 4046
6491.45 4063
6492.21 4295
6492.97 4624
6493.73 4660
6494.49 4938
6495.25 5155
6496.01 5207
6496.77 4943
6497.53 5090
6498.29 5174
6499.05 5126
6499.81 4983
6500.57 5175
6501.33 5116
6502.10 4803
6502.86 4984
6503.62 4908
6504.38 5008
6505.14 4981
6505.90 5090
6506.66 5103
6507.42 5407
6508.18 5641
6508.94 5791
6509.71 6161
6510.47 6163
6511.23 6131
6511.99 6037
6512.75 6272
6513.51 6188
6514.27 6181
6515.03 6289
6515.80 6111
6516.56 6213
6517.32 6280
6518.08 6272
6518.84 6441
6519.60 7042
6520.37 7039
6521.13 7290
6521.89 7691
6522.65 7841
6523.41 8123
6524.18 8379
6524.94 8824
6525.70 9617
6526.46 10150
6527.22 10598
6527.99 11132
6528.75 11435
6529.51 12039
6530.27 11570
6531.04 11097
6531.80 11440
6532.56 11865
6533.32 13180
6534.09 15261
6534.85 17952
6535.61 22019
6536.37 25151
6537.14 26852
6537.90 27679
6538.66 28115
6539.42 27233
6540.19 25389
6540.95 22908
6541.71 19817
6542.48 16559
6543.24 13795
6544.00 11648
6544.77 9444
6545.53 7766
6546.29 7114
6547.06 6308
6547.82 5862
6548.58 5649
6549.35 5557
6550.11 5270
6550.87 5196
6551.64 5359
6552.40 5097
6553.16 5075
6553.93 4751
6554.69 4637
6555.46 4580
6556.22 4560
6556.98 4275
6557.75 4110
6558.51 3987
6559.28 3969
6560.04 3931
6560.80 4066
6561.57 4311
6562.33 4463
6563.10 4634
6563.86 4950
6564.63 5123
6565.39 5172
6566.15 5301
6566.92 5343
6567.68 5094
6568.45 5400
6569.21 5155
6569.98 5075
6570.74 5055
6571.51 4909
6572.27 5009
6573.04 5218
6573.80 5585
6574.57 5887
6575.33 6189
6576.10 6198
6576.86 6394
6577.63 6480
6578.39 6251
6579.16 6059
6579.92 5742
6580.69 5488
6581.45 5528
6582.22 5745
6582.98 5735
6583.75 5496
6584.51 5363
6585.28 5363
6586.05 5415
6586.81 5712
6587.58 5617
6588.34 5430
6589.11 5628
6589.87 5831
6590.64 5981
6591.41 6370
6592.17 6690
6592.94 7173
6593.70 7509
6594.47 7964
6595.24 8167
6596.00 8277
6596.77 8221
6597.54 7988
6598.30 7512
6599.07 7139
6599.83 6672
6600.60 6335
6601.37 5977
6602.13 5568
6602.90 5216
6603.67 5243
6604.43 5058
6605.20 5074
6605.97 5071
6606.73 4953
6607.50 5190
6608.27 5348
6609.04 5450
6609.80 5195
6610.57 5351
6611.34 5227
6612.10 5234
6612.87 5106
6613.64 4922
6614.40 4859
6615.17 4633
6615.94 4500
6616.71 4284
6617.47 4108
6618.24 3940
6619.01 3797
6619.78 3731
6620.54 3768
6621.31 3781
6622.08 3698
6622.85 3646
6623.62 3638
6624.38 3711
6625.15 3619
6625.92 3452
6626.69 3617
6627.46 3542
6628.22 3441
6628.99 3485
6629.76 3411
6630.53 3378
6631.30 3508
6632.06 3729
6632.83 3920
6633.60 4219
6634.37 4409
6635.14 4672
6635.91 4777
6636.67 4768
6637.44 4937
6638.21 4375
6638.98 4141
6639.75 3987
6640.52 3757
6641.29 3523
6642.06 3357
6642.83 3385
6643.59 3286
6644.36 3253
6645.13 3090
6645.90 3166
6646.67 3124
6647.44 3039
6648.21 3093
6648.98 3170
6649.75 3086
6650.52 2938
6651.29 3102
6652.06 3124
6652.82 3326
6653.59 3198
6654.36 3138
6655.13 3232
6655.90 3315
6656.67 3280
6657.44 3061
6658.21 3225
6658.98 3265
6659.75 3082
6660.52 3060
6661.29 2980
6662.06 2984
6662.83 2900
6663.60 3060
6664.37 3001
6665.14 2977
6665.91 3003
6666.68 2960
6667.45 2903
6668.22 2941
6668.99 2979
6669.77 2901
6670.54 2990
6671.31 2825
6672.08 3037
6672.85 3004
6673.62 2829
6674.39 2986
6675.16 2915
6675.93 2904
6676.70 3049
6677.47 3011
6678.24 2920
6679.01 2996
6679.79 3030
6680.56 3104
6681.33 2903
6682.10 3041
6682.87 3283
6683.64 3550
6684.41 3919
6685.18 3868
6685.96 3775
6686.73 3703
6687.50 3598
6688.27 3306
6689.04 3176
6689.81 3126
6690.58 3001
6691.36 2895
6692.13 2879
6692.90 2736
6693.67 2686
6694.44 2619
6695.22 2645
6695.99 2543
6696.76 2545
6697.53 2557
6698.30 2497
6699.08 2641
6699.85 2654
6700.62 2550
6701.39 2520
6702.17 2607
6702.94 2652
6703.71 2476
6704.48 2448
6705.26 2625
6706.03 2617
6706.80 2480
6707.57 2473
6708.35 2706
6709.12 2618
6709.89 2676
6710.66 2680
6711.44 2590
6712.21 2494
6712.98 2502
6713.76 2486
6714.53 2459
6715.30 2350
6716.08 2290
6716.85 2376
6717.62 2244
6718.39 2340
6719.17 2384
6719.94 2296
6720.71 2317
6721.49 2375
6722.26 2291
6723.04 2327
6723.81 2293
6724.58 2421
6725.36 2416
6726.13 2237
6726.90 2291
6727.68 2234
6728.45 2336
6729.23 2235
6730.00 2233
6730.77 2277
6731.55 2322
6732.32 2361
6733.10 2357
6733.87 2192
6734.64 2242
6735.42 2219
6736.19 2264
6736.97 2391
6737.74 2339
6738.52 2449
6739.29 2446
6740.06 2393
6740.84 2404
6741.61 2436
6742.39 2290
6743.16 2494
6743.94 2538
6744.71 2484
6745.49 2439
6746.26 2500
6747.04 2471
6747.81 2597
6748.59 2458
6749.36 2606
6750.14 2706
6750.91 2973
6751.69 3153
6752.46 3215
6753.24 3422
6754.01 3618
6754.79 3347
6755.56 3424
6756.34 3258
6757.12 3069
6757.89 2776
6758.67 2678
6759.44 2596
6760.22 2414
6760.99 2231
6761.77 2489
6762.55 2430
6763.32 2317
6764.10 2383
6764.87 2383
6765.65 2421
6766.43 2320
6767.20 2412
6767.98 2422
6768.75 2335
6769.53 2378
6770.31 2381
6771.08 2129
6771.86 2330
6772.64 2413
6773.41 2252
6774.19 2183
6774.96 2190
6775.74 2134
6776.52 2052
6777.29 2040
6778.07 2074
6778.85 2005
6779.62 2121
6780.40 2105
6781.18 2053
6781.96 1977
6782.73 1984
6783.51 2105
6784.29 2219
6785.06 2102
6785.84 2046
6786.62 2073
6787.40 1998
6788.17 2003
6788.95 1859
6789.73 1771
6790.50 1851
6791.28 1885
6792.06 1953
6792.84 1940
6793.61 2016
6794.39 1865
6795.17 1809
6795.95 1961
6796.73 1855
6797.50 1806
6798.28 1871
6799.06 2037
6799.84 1867
6800.62 1836
6801.39 1842
6802.17 1872
6802.95 1899
6803.73 1864
6804.51 2013
6805.28 2025
6806.06 1985
6806.84 1908
6807.62 1891
6808.40 1906
6809.18 1892
6809.95 1876
6810.73 1893
6811.51 1905
6812.29 2036
6813.07 1948
6813.85 1985
6814.63 2084
6815.41 1948
6816.18 1931
6816.96 2046
6817.74 2041
6818.52 2161
6819.30 2089
6820.08 1919
6820.86 1912
6821.64 2051
6822.42 2078
6823.20 2082
6823.98 2057
6824.76 2019
6825.54 1885
6826.31 1909
6827.09 2078
6827.87 2013
6828.65 1956
6829.43 1966
6830.21 2005
6830.99 2022
6831.77 2090
6832.55 2123
6833.33 2125
6834.11 2145
6834.89 1984
6835.67 2032
6836.45 2131
6837.23 2159
6838.01 2088
6838.79 2048
6839.57 2051
6840.35 1958
6841.13 2162
6841.91 2052
6842.69 1990
6843.47 2057
6844.25 1947
6845.04 1996
6845.82 2126
6846.60 2199
6847.38 2279
6848.16 2589
6848.94 3059
6849.72 3348
6850.50 3676
6851.28 4307
6852.06 4724
6852.84 4764
6853.62 4615
6854.41 4354
6855.19 4060
6855.97 3651
6856.75 3239
6857.53 3086
6858.31 2862
6859.09 2792
6859.87 2714
6860.66 2637
6861.44 2338
6862.22 2366
6863.00 2371
6863.78 2454
6864.56 2575
6865.35 2512
6866.13 2504
6866.91 2668
6867.69 2721
6868.47 2718
6869.25 2624
6870.04 2718
6870.82 2469
6871.60 2529
6872.38 2558
6873.16 2398
6873.95 2309
6874.73 2485
6875.51 2426
6876.29 2535
6877.08 2675
6877.86 2573
6878.64 2625
6879.42 2782
6880.21 2731
6880.99 2900
6881.77 2954
6882.55 2889
6883.34 2901
6884.12 3114
6884.90 3159
6885.69 3348
6886.47 3682
6887.25 4217
6888.03 4372
6888.82 4957
6889.60 5353
6890.38 5247
6891.17 5162
6891.95 4446
6892.73 4142
6893.52 3813
6894.30 3645
6895.08 3427
6895.87 3125
6896.65 3092
6897.43 3220
6898.22 3105
6899.00 3077
6899.78 3053
6900.57 3248
6901.35 2966
6902.14 3022
6902.92 3091
6903.70 3122
6904.49 3296
6905.27 3111
6906.06 3213
6906.84 3230
6907.62 3065
6908.41 3032
6909.19 3000
6909.98 2876
6910.76 2995
6911.54 3058
6912.33 2903
6913.11 3007
6913.90 2974
6914.68 2871
6915.47 2937
6916.25 2937
6917.04 2973
6917.82 2923
6918.61 2949
6919.39 3041
6920.18 2943
6920.96 3026
6921.75 3033
6922.53 3018
6923.32 3070
6924.10 2900
6924.89 3036
6925.67 3200
6926.46 3216
6927.24 3116
6928.03 3185
6928.81 3100
6929.60 3238
6930.38 3136
6931.17 3295
6931.95 3276
6932.74 3212
6933.52 3256
6934.31 3492
6935.10 3362
6935.88 3417
6936.67 3425
6937.45 3555
6938.24 3606
6939.02 3571
6939.81 3692
6940.60 4030
6941.38 4411
6942.17 4674
6942.95 4958
6943.74 4951
6944.53 5327
6945.31 5287
6946.10 5627
6946.89 5707
6947.67 5486
6948.46 5387
6949.25 5073
6950.03 5034
6950.82 5222
6951.61 4975
6952.39 4674
6953.18 4693
6953.97 4716
6954.75 4687
6955.54 4654
6956.33 4502
6957.11 4760
6957.90 4825
6958.69 4677
6959.47 4691
6960.26 4762
6961.05 4959
6961.84 4736
6962.62 4823
6963.41 4848
6964.20 5160
6964.98 5144
6965.77 5321
6966.56 5376
6967.35 5816
6968.13 6173
6968.92 6553
6969.71 6759
6970.50 6937
6971.28 7233
6972.07 7408
6972.86 7467
6973.65 7433
6974.44 7466
6975.22 7171
6976.01 7147
6976.80 7292
6977.59 7234
6978.38 7220
6979.16 7294
6979.95 7714
6980.74 8419
6981.53 9748
6982.32 11297
6983.11 13717
6983.89 17285
6984.68 21414
6985.47 24857
6986.26 27686
6987.05 29412
6987.84 29373
6988.63 28303
6989.41 26788
6990.20 24445
6990.99 21918
6991.78 18754
6992.57 15482
6993.36 12989
6994.15 10655
6994.94 9157
6995.73 7699
6996.52 6958
6997.30 6252
6998.09 5846
6998.88 5770
6999.67 5582
7000.46 5550
7001.25 5700
7002.04 5717
7002.83 5618
7003.62 5418
7004.41 5364
7005.20 4907
7005.99 4673
7006.78 4264
7007.57 3849
7008.36 3678
7009.15 3557
7009.94 3517
7010.73 3379
7011.52 3425
7012.31 3512
7013.10 3803
7013.89 3900
7014.68 4314
7015.47 4289
7016.26 4172
7017.05 4124
7017.84 3866
7018.63 3697
7019.42 3678
7020.21 3529
7021.00 3570
7021.79 3748
7022.58 3775
7023.37 3849
7024.16 4115
7024.95 4302
7025.75 4421
7026.54 4294
7027.33 4125
7028.12 4003
7028.91 3795
7029.70 3597
7030.49 3545
7031.28 3488
7032.07 3472
7032.86 3280
7033.66 3130
7034.45 3163
7035.24 3183
7036.03 3187
7036.82 3298
7037.61 3201
7038.40 3247
7039.20 3350
7039.99 3537
7040.78 3457
7041.57 3638
7042.36 3686
7043.15 3656
7043.95 3725
7044.74 3797
7045.53 3838
7046.32 3783
7047.11 3827
7047.91 3928
7048.70 4030
7049.49 4295
7050.28 4579
7051.07 4939
7051.87 4712
7052.66 4688
7053.45 4453
7054.24 4312
7055.04 4011
7055.83 3919
7056.62 3629
7057.41 3570
7058.21 3530
7059.00 3331
7059.79 3278
7060.58 3331
7061.38 3130
7062.17 3356
7062.96 3368
7063.76 3230
7064.55 3263
7065.34 3230
7066.14 3025
7066.93 2977
7067.72 2992
7068.51 3034
7069.31 2868
7070.10 2766
7070.89 2812
7071.69 2632
7072.48 2730
7073.28 2608
7074.07 2521
7074.86 2508
7075.66 2345
7076.45 2388
7077.24 2300
7078.04 2323
7078.83 2360
7079.62 2316
7080.42 2200
7081.21 2227
7082.01 2208
7082.80 2323
7083.59 2278
7084.39 2290
7085.18 2245
7085.98 2186
7086.77 2023
7087.57 1980
7088.36 2112
7089.15 2045
7089.95 1954
7090.74 1943
7091.54 1941
7092.33 1974
7093.13 2129
7093.92 2076
7094.72 1934
7095.51 1830
7096.31 1988
7097.10 1947
7097.89 1992
7098.69 1853
7099.48 1843
7100.28 1942
7101.07 1940
7101.87 1822
7102.66 1786
7103.46 1832
7104.26 1780
7105.05 1841
7105.85 1842
7106.64 1774
7107.44 1916
7108.23 1740
7109.03 1625
7109.82 1746
7110.62 1723
7111.41 1695
7112.21 1671
7113.01 1755
7113.80 1699
7114.60 1796
7115.39 1877
7116.19 1766
7116.98 1705
7117.78 1747
7118.58 1666
7119.37 1798
7120.17 1807
7120.97 1624
7121.76 1645
7122.56 1603
7123.35 1675
7124.15 1602
7124.95 1608
7125.74 1619
7126.54 1750
7127.34 1711
7128.13 1643
7128.93 1783
7129.73 1749
7130.52 1703
7131.32 1790
7132.12 1766
7132.91 1822
7133.71 1767
7134.51 1761
7135.30 1688
7136.10 1627
7136.90 1759
7137.69 1650
7138.49 1704
7139.29 1659
7140.09 1574
7140.88 1500
7141.68 1505
7142.48 1572
7143.28 1476
7144.07 1503
7144.87 1530
7145.67 1390
7146.47 1376
7147.26 1376
7148.06 1311
7148.86 1379
7149.66 1378
7150.45 1313
7151.25 1296
7152.05 1388
7152.85 1483
7153.65 1358
7154.44 1394
7155.24 1433
7156.04 1487
7156.84 1553
7157.64 1564
7158.43 1577
7159.23 1625
7160.03 1558
7160.83 1623
7161.63 1528
7162.43 1432
7163.22 1369
7164.02 1280
7164.82 1282
7165.62 1305
7166.42 1294
7167.22 1307
7168.02 1207
7168.82 1176
7169.61 1251
7170.41 1205
7171.21 1329
7172.01 1283
7172.81 1340
7173.61 1286
7174.41 1375
7175.21 1399
7176.01 1250
7176.81 1185
7177.61 1329
7178.41 1236
7179.20 1180
7180.00 1244
7180.80 1199
7181.60 1325
7182.40 1252
7183.20 1245
7184.00 1257
7184.80 1230
7185.60 1350
7186.40 1281
7187.20 1257
7188.00 1114
7188.80 1181
7189.60 1155
7190.40 1128
7191.20 1240
7192.00 1149
7192.80 1151
7193.60 1145
7194.40 1113
7195.20 1190
7196.00 1155
7196.80 1108
7197.60 1128
7198.40 1233
7199.20 1150
7200.00 1245
7200.81 1191
7201.61 1218
7202.41 1171
7203.21 1223
7204.01 1161
7204.81 1160
7205.61 1059
7206.41 1093
7207.21 1131
7208.01 1044
7208.81 1069
7209.61 1024
7210.42 1200
7211.22 1136
7212.02 1117
7212.82 1186
7213.62 1137
7214.42 1162
7215.22 1172
7216.03 1184
7216.83 1130
7217.63 1143
7218.43 1100
7219.23 1100
7220.03 1059
7220.83 1121
7221.64 1056
7222.44 1134
7223.24 1149
7224.04 1169
7224.84 1099
7225.65 1056
7226.45 1110
7227.25 1142
7228.05 1105
7228.85 1120
7229.66 1108
7230.46 1132
7231.26 1092
7232.06 1082
7232.87 1115
7233.67 1127
7234.47 1144
7235.27 1105
7236.08 1082
7236.88 1023
7237.68 1025
7238.48 1066
7239.29 1067
7240.09 1140
7240.89 1260
7241.70 1156
7242.50 1154
7243.30 1177
7244.10 1190
7244.91 1208
7245.71 1221
7246.51 1175
7247.32 1115
7248.12 992
7248.92 1028
7249.73 1097
7250.53 1208
7251.33 1206
7252.14 1180
7252.94 1242
7253.74 1207
7254.55 1258
7255.35 1161
7256.15 1172
7256.96 1261
7257.76 1289
7258.57 1224
7259.37 1184
7260.17 1176
7260.98 1244
7261.78 1335
7262.59 1353
7263.39 1297
7264.19 1361
7265.00 1350
7265.80 1378
7266.61 1288
7267.41 1234
7268.22 1282
7269.02 1258
7269.82 1219
7270.63 1224
7271.43 1218
7272.24 1350
7273.04 1388
7273.85 1248
7274.65 1275
7275.46 1296
7276.26 1300
7277.07 1323
7277.87 1425
7278.68 1366
7279.48 1273
7280.29 1343
7281.09 1458
7281.90 1546
7282.70 1691
7283.51 2057
7284.31 2152
7285.12 2326
7285.92 2408
7286.73 2283
7287.53 2278
7288.34 2126
7289.14 1974
7289.95 1818
7290.76 1618
7291.56 1543
7292.37 1429
7293.17 1379
7293.98 1438
7294.78 1413
7295.59 1309
7296.40 1320
7297.20 1363
7298.01 1397
7298.81 1341
7299.62 1354
7300.43 1401
7301.23 1420
7302.04 1358
7302.84 1334
7303.65 1320
7304.46 1333
7305.26 1460
7306.07 1395
7306.88 1322
7307.68 1285
7308.49 1346
7309.30 1352
7310.10 1392
7310.91 1479
7311.72 1570
7312.52 1580
7313.33 1619
7314.14 1533
7314.94 1515
7315.75 1708
7316.56 1894
7317.37 1950
7318.17 2257
7318.98 2476
7319.79 2489
7320.59 2605
7321.40 2482
7322.21 2371
7323.02 2101
7323.82 1867
7324.63 1724
7325.44 1652
7326.25 1708
7327.05 1633
7327.86 1643
7328.67 1575
7329.48 1465
7330.28 1463
7331.09 1547
7331.90 1536
7332.71 1431
7333.52 1428
7334.32 1440
7335.13 1473
7335.94 1476
7336.75 1515
7337.56 1462
7338.36 1455
7339.17 1462
7339.98 1364
7340.79 1414
7341.60 1333
7342.41 1363
7343.22 1284
7344.02 1377
7344.83 1377
7345.64 1286
7346.45 1323
7347.26 1314
7348.07 1264
7348.88 1216
7349.68 1327
7350.49 1336
7351.30 1261
7352.11 1127
7352.92 1142
7353.73 1120
7354.54 1218
7355.35 1268
7356.16 1167
7356.97 1227
7357.78 1112
7358.59 1220
7359.39 1267
7360.20 1257
7361.01 1328
7361.82 1338
7362.63 1206
7363.44 1289
7364.25 1181
7365.06 1049
7365.87 1108
7366.68 1190
7367.49 1106
7368.30 1051
7369.11 1191
7369.92 1121
7370.73 1164
7371.54 1076
7372.35 1069
7373.16 1065
7373.97 1009
7374.78 1096
7375.59 1110
7376.40 1153
7377.21 1075
7378.02 1092
7378.83 1074
7379.64 1067
7380.45 1201
7381.26 1087
7382.08 1235
7382.89 1199
7383.70 1195
7384.51 1167
7385.32 1116
7386.13 1154
7386.94 1100
7387.75 1104
7388.56 1173
7389.37 1103
7390.18 1176
7391.00 1102
7391.81 1108
7392.62 1070
7393.43 1017
7394.24 1112
7395.05 1074
7395.86 1126
7396.67 1027
7397.49 1076
7398.30 1044
7399.11 1031
7399.92 1067
7400.73 1160
7401.54 1076
7402.36 1054
7403.17 1146
7403.98 1023
7404.79 960
7405.60 998
7406.42 1017
7407.23 977
7408.04 1002
7408.85 1059
7409.66 1009
7410.48 1059
7411.29 988
7412.10 978
7412.91 996
7413.73 1004
7414.54 1040
7415.35 1088
7416.16 986
7416.98 1000
7417.79 1026
7418.60 988
7419.41 988
7420.23 1073
7421.04 951
7421.85 1016
7422.66 986
7423.48 1049
7424.29 948
7425.10 920
7425.92 983
7426.73 1029
7427.54 1027
7428.36 1145
7429.17 1097
7429.98 1111
7430.80 1089
7431.61 1095
7432.42 1115
7433.24 1155
7434.05 1077
7434.86 1075
7435.68 957
7436.49 1021
7437.30 1102
7438.12 1042
7438.93 1094
7439.74 1077
7440.56 1057
7441.37 1072
7442.19 1038
7443.00 1082
7443.81 1014
7444.63 1011
7445.44 1020
7446.26 1038
7447.07 929
7447.89 1002
7448.70 1045
7449.51 1022
7450.33 1035
7451.14 1026
7451.96 970
7452.77 999
7453.59 1006
7454.40 1002
7455.22 965
7456.03 1059
7456.85 1018
7457.66 918
7458.47 997
7459.29 916
7460.10 935
7460.92 984
7461.73 1030
7462.55 1002
7463.36 1067
7464.18 990
7464.99 1020
7465.81 994
7466.63 1027
7467.44 1126
7468.26 1021
7469.07 1071
7469.89 1001
7470.70 1113
7471.52 1026
7472.33 931
7473.15 955
7473.96 985
7474.78 920
7475.60 1045
7476.41 1006
7477.23 1011
7478.04 972
7478.86 973
7479.68 1011
7480.49 995
7481.31 1019
7482.12 972
7482.94 920
7483.76 931
7484.57 941
7485.39 977
7486.21 933
7487.02 948
7487.84 1059
7488.65 969
7489.47 936
7490.29 902
7491.10 1030
7491.92 1025
7492.74 937
7493.55 927
7494.37 936
7495.19 1005
7496.01 957
7496.82 944
7497.64 917
7498.46 973
7499.27 1005
7500.09 914
7500.91 935
7501.72 1018
7502.54 986
7503.36 884
7504.18 829
7504.99 875
7505.81 911
7506.63 935
7507.45 925
7508.26 929
7509.08 1068
7509.90 1032
7510.72 1036
7511.53 959
7512.35 875
7513.17 982
7513.99 990
7514.81 906
7515.62 888
7516.44 873
7517.26 944
7518.08 950
7518.90 847
7519.71 867
7520.53 939
7521.35 886
7522.17 877
7522.99 890
7523.81 925
7524.62 899
7525.44 865
7526.26 882
7527.08 935
7527.90 1021
7528.72 913
7529.54 920
7530.35 886
7531.17 901
7531.99 938
7532.81 911
7533.63 927
7534.45 879
7535.27 997
7536.09 1005
7536.91 965
7537.73 850
7538.54 850
7539.36 892
7540.18 880
7541.00 935
7541.82 965
7542.64 965
7543.46 930
7544.28 915
7545.10 975
7545.92 1033
7546.74 980
7547.56 912
7548.38 893
7549.20 951
7550.02 959
7550.84 995
7551.66 991
7552.48 905
7553.30 864
7554.12 872
7554.94 936
7555.76 915
7556.58 882
7557.40 920
7558.22 898
7559.04 991
7559.86 976
7560.68 924
7561.50 939
7562.32 883
7563.14 836
7563.96 877
7564.78 894
7565.60 864
7566.42 799
7567.24 907
7568.07 876
7568.89 890
7569.71 880
7570.53 887
7571.35 973
7572.17 983
7572.99 947
7573.81 919
7574.63 946
7575.45 875
7576.28 839
7577.10 885
7577.92 828
7578.74 906
7579.56 937
7580.38 925
7581.20 941
7582.03 939
7582.85 918
7583.67 862
7584.49 950
7585.31 1070
7586.13 974
7586.96 950
7587.78 976
7588.60 942
7589.42 1049
7590.24 960
7591.07 1007
7591.89 970
7592.71 922
7593.53 993
7594.35 866
7595.18 950
7596.00 953
7596.82 950
7597.64 977
7598.47 1016
7599.29 995
7600.11 1133
7600.93 1030
7601.76 996
7602.58 1079
7603.40 1095
7604.22 1174
7605.05 1156
7605.87 1062
7606.69 1170
7607.52 1225
7608.34 1118
7609.16 1101
7609.99 1039
7610.81 1105
7611.63 1060
7612.45 1085
7613.28 1112
7614.10 1099
7614.92 1177
7615.75 1138
7616.57 1116
7617.40 1161
7618.22 1282
7619.04 1398
7619.87 1150
7620.69 1214
7621.51 1178
7622.34 1094
7623.16 1106
7623.98 1091
7624.81 1154
7625.63 1181
7626.46 1133
7627.28 989
7628.10 1124
7628.93 1165
7629.75 1093
7630.58 1066
7631.40 1184
7632.23 1233
7633.05 1128
7633.87 1261
7634.70 1215
7635.52 1144
7636.35 1089
7637.17 1088
7638.00 1055
7638.82 1070
7639.65 1033
7640.47 1051
7641.30 1002
7642.12 928
7642.95 921
7643.77 964
7644.59 981
7645.42 943
7646.24 946
7647.07 893
7647.90 931
7648.72 922
7649.55 867
7650.37 982
7651.20 860
7652.02 932
7652.85 975
7653.67 864
7654.50 890
7655.32 871
7656.15 969
7656.97 926
7657.80 879
7658.63 865
7659.45 862
7660.28 856
7661.10 912
7661.93 879
7662.76 940
7663.58 1003
7664.41 827
7665.23 857
7666.06 823
7666.89 894
7667.71 872
7668.54 871
7669.36 936
7670.19 891
7671.02 890
7671.84 904
7672.67 853
7673.50 781
7674.32 770
7675.15 836
7675.98 866
7676.80 830
7677.63 865
7678.46 950
7679.28 861
7680.11 860
7680.94 896
7681.76 828
7682.59 817
7683.42 803
7684.25 809
7685.07 831
7685.90 859
7686.73 896
7687.55 886
7688.38 1003
7689.21 942
7690.04 895
7690.86 950
7691.69 927
7692.52 870
7693.35 849
7694.17 772
7695.00 849
7695.83 895
7696.66 983
7697.48 857
7698.31 827
7699.14 839
7699.97 940
7700.80 992
7701.62 893
7702.45 900
7703.28 852
7704.11 838
7704.94 812
7705.77 884
7706.59 871
7707.42 855
7708.25 768
7709.08 929
7709.91 896
7710.74 816
7711.56 816
7712.39 825
7713.22 787
7714.05 823
7714.88 830
7715.71 780
7716.54 783
7717.37 830
7718.19 869
7719.02 824
7719.85 778
7720.68 814
7721.51 856
7722.34 906
7723.17 856
7724.00 809
7724.83 822
7725.66 814
7726.49 856
7727.32 944
7728.14 895
7728.97 834
7729.80 836
7730.63 828
7731.46 740
7732.29 861
7733.12 857
7733.95 818
7734.78 837
7735.61 721
7736.44 728
7737.27 833
7738.10 818
7738.93 810
7739.76 775
7740.59 813
7741.42 849
7742.25 806
7743.08 736
7743.91 805
7744.74 858
7745.57 878
7746.40 925
7747.23 950
7748.06 941
7748.90 991
7749.73 990
7750.56 1000
7751.39 1003
7752.22 991
7753.05 910
7753.88 909
7754.71 812
7755.54 869
7756.37 810
7757.20 905
7758.03 813
7758.87 874
7759.70 867
7760.53 878
7761.36 887
7762.19 945
7763.02 906
7763.85 916
7764.68 897
7765.52 876
7766.35 937
7767.18 934
7768.01 884
7768.84 866
7769.67 906
7770.51 914
7771.34 879
7772.17 896
7773.00 916
7773.83 869
7774.67 839
7775.50 934
7776.33 932
7777.16 928
7777.99 928
7778.83 867
7779.66 821
7780.49 845
7781.32 755
7782.15 907
7782.99 953
7783.82 977
7784.65 920
7785.48 974
7786.32 1011
7787.15 978
7787.98 878
7788.82 912
7789.65 810
7790.48 835
7791.31 906
7792.15 892
7792.98 894
7793.81 910
7794.65 884
7795.48 963
7796.31 922
7797.14 948
7797.98 1031
7798.81 967
7799.64 908
7800.48 918
7801.31 971
7802.14 857
7802.98 964
7803.81 928
7804.65 938
7805.48 1118
7806.31 997
7807.15 1001
7807.98 970
7808.81 965
7809.65 1021
7810.48 962
7811.32 927
7812.15 1086
7812.98 1142
7813.82 1075
7814.65 1126
7815.49 1265
7816.32 1206
7817.15 1349
7817.99 1350
7818.82 1380
7819.66 1358
7820.49 1470
7821.33 1255
7822.16 1213
7822.99 1143
7823.83 1205
7824.66 1250
7825.50 1214
7826.33 1196
7827.17 1226
7828.00 1262
7828.84 1264
7829.67 1290
7830.51 1221
7831.34 1254
7832.18 1250
7833.01 1213
7833.85 1247
7834.68 1264
7835.52 1186
7836.35 1242
7837.19 1360
7838.02 1289
7838.86 1174
7839.69 1149
7840.53 1131
7841.37 1013
7842.20 1129
7843.04 1082
7843.87 1023
7844.71 1038
7845.54 1107
7846.38 1121
7847.22 1080
7848.05 1050
7848.89 1043
7849.72 1054
7850.56 1060
7851.40 1001
7852.23 948
7853.07 1023
7853.90 976
7854.74 1094
7855.58 1058
7856.41 1048
7857.25 1119
7858.09 1136
7858.92 1227
7859.76 1270
7860.60 1205
7861.43 1265
7862.27 1242
7863.11 1075
7863.94 1027
7864.78 1019
7865.62 1133
7866.45 1284
7867.29 1136
7868.13 1206
7868.96 1150
7869.80 1115
7870.64 1154
7871.47 1156
7872.31 1157
7873.15 1070
7873.99 1112
7874.82 1095
7875.66 1157
7876.50 1138
7877.34 1291
7878.17 1321
7879.01 1278
7879.85 1441
7880.69 1428
7881.52 1384
7882.36 1333
7883.20 1392
7884.04 1375
7884.87 1467
7885.71 1357
7886.55 1229
7887.39 1182
7888.23 1155
7889.06 1203
7889.90 1252
7890.74 1240
7891.58 1194
7892.42 1172
7893.26 1204
7894.09 1087
7894.93 1204
7895.77 1023
7896.61 1063
7897.45 1053
7898.29 1065
7899.12 1133
7899.96 1123
7900.80 1144
7901.64 1134
7902.48 1070
7903.32 1006
7904.16 995
7905.00 1125
7905.83 1017
7906.67 946
7907.51 1053
7908.35 933
7909.19 927
7910.03 933
7910.87 867
7911.71 967
7912.55 919
7913.39 979
7914.23 1103
7915.07 1086
7915.91 1080
7916.75 1180
7917.58 1213
7918.42 1105
7919.26 1096
7920.10 1060
7920.94 1055
7921.78 1098
7922.62 1087
7923.46 1084
7924.30 1009
7925.14 990
7925.98 1009
7926.82 945
7927.66 896
7928.50 974
7929.34 909
7930.18 912
7931.02 910
7931.86 957
7932.70 972
7933.55 966
7934.39 921
7935.23 980
7936.07 926
7936.91 920
7937.75 914
7938.59 976
7939.43 944
7940.27 968
7941.11 936
7941.95 842
7942.79 818
7943.63 875
7944.47 979
7945.32 969
7946.16 931
7947.00 983
7947.84 961
7948.68 887
7949.52 973
7950.36 1000
7951.20 933
7952.05 987
7952.89 1018
7953.73 995
7954.57 991
7955.41 988
7956.25 1024
7957.10 1043
7957.94 1076
7958.78 981
7959.62 992
7960.46 933
7961.30 899
7962.15 940
7962.99 969
7963.83 1011
7964.67 1050
7965.51 882
7966.36 1019
7967.20 1175
7968.04 1091
7968.88 1056
7969.73 1106
7970.57 1045
7971.41 1016
7972.25 969
7973.10 927
7973.94 906
7974.78 944
7975.62 957
7976.47 967
7977.31 932
7978.15 884
7978.99 853
7979.84 801
7980.68 854
7981.52 831
7982.37 910
7983.21 863
7984.05 801
7984.90 824
7985.74 935
7986.58 888
7987.43 910
7988.27 810
7989.11 843
7989.96 881
7990.80 877
7991.64 829
7992.49 826
7993.33 864
7994.17 842
7995.02 801
7995.86 876
7996.70 851
7997.55 855
7998.39 933
7999.24 903
8000.08 840
8000.92 799
8001.77 778
8002.61 782
8003.46 764
8004.30 773
8005.14 803
8005.99 816
8006.83 786
8007.68 777
8008.52 816
8009.37 847
8010.21 799
8011.06 847
8011.90 777
8012.74 769
8013.59 791
8014.43 792
8015.28 825
8016.12 805
8016.97 719
8017.81 771
8018.66 793
8019.50 680
8020.35 673
8021.19 715
8022.04 737
8022.88 757
8023.73 787
8024.57 797
8025.42 782
8026.26 752
8027.11 734
8027.96 745
8028.80 805
8029.65 862
8030.49 771
8031.34 817
8032.18 810
8033.03 790
8033.87 779
8034.72 813
8035.57 800
8036.41 797
8037.26 821
8038.10 789
8038.95 824
8039.80 806
8040.64 813
8041.49 892
8042.33 792
8043.18 777
8044.03 836
8044.87 898
8045.72 820
8046.57 782
8047.41 886
8048.26 845
8049.11 773
8049.95 784
8050.80 862
8051.64 839
8052.49 856
8053.34 872
8054.19 822
8055.03 778
8055.88 765
8056.73 802
8057.57 858
8058.42 860
8059.27 843
8060.11 775
8060.96 815
8061.81 777
8062.66 757
8063.50 716
8064.35 771
8065.20 748
8066.05 761
8066.89 723
8067.74 788
8068.59 796
8069.44 716
8070.28 720
8071.13 732
8071.98 696
8072.83 737
8073.67 718
8074.52 785
8075.37 812
8076.22 744
8077.07 722
8077.91 823
8078.76 776
8079.61 691
8080.46 731
8081.31 708
8082.15 711
8083.00 856
8083.85 829
8084.70 725
8085.55 699
8086.40 697
8087.25 740
8088.09 755
8088.94 759
8089.79 722
8090.64 714
8091.49 803
8092.34 826
8093.19 776
8094.04 763
8094.88 700
8095.73 814
8096.58 754
8097.43 760
8098.28 737
8099.13 734
8099.98 717
8100.83 734
8101.68 774
8102.53 827
8103.38 791
8104.23 828
8105.07 745
8105.92 697
8106.77 771
8107.62 705
8108.47 731
8109.32 749
8110.17 712
8111.02 759
8111.87 764
8112.72 838
8113.57 789
8114.42 717
8115.27 702
8116.12 729
8116.97 761
8117.82 776
8118.67 825
8119.52 830
8120.37 819
8121.22 819
8122.07 798
8122.92 844
8123.77 851
8124.63 796
8125.48 776
8126.33 812
8127.18 862
8128.03 766
8128.88 732
8129.73 837
8130.58 740
8131.43 726
8132.28 791
8133.13 811
8133.98 814
8134.83 785
8135.69 800
8136.54 834
8137.39 857
8138.24 818
8139.09 742
8139.94 782
8140.79 767
8141.64 797
8142.50 814
8143.35 826
8144.20 846
8145.05 795
8145.90 819
8146.75 893
8147.61 883
8148.46 909
8149.31 886
8150.16 893
8151.01 928
8151.86 948
8152.72 962
8153.57 934
8154.42 1020
8155.27 1070
8156.13 1107
8156.98 1125
8157.83 1110
8158.68 1043
8159.53 932
8160.39 858
8161.24 863
8162.09 899
8162.94 901
8163.80 943
8164.65 807
8165.50 802
8166.35 869
8167.21 837
8168.06 826
8168.91 804
8169.77 779
8170.62 840
8171.47 867
8172.32 813
8173.18 868
8174.03 895
8174.88 895
8175.74 779
8176.59 820
8177.44 751
8178.30 870
8179.15 835
8180.00 767
8180.86 790
8181.71 800
8182.56 873
8183.42 914
8184.27 816
8185.12 748
8185.98 829
8186.83 854
8187.69 853
8188.54 744
8189.39 721
8190.25 725
8191.10 708
8191.96 701
8192.81 769
8193.66 698
8194.52 733
8195.37 762
8196.23 750
8197.08 790
8197.94 791
8198.79 768
8199.64 789
8200.50 750
8201.35 682
8202.21 727
8203.06 775
8203.92 745
8204.77 738
8205.63 678
8206.48 708
8207.34 745
8208.19 771
8209.05 729
8209.90 715
8210.76 712
8211.61 792
8212.47 724
8213.32 762
8214.18 778
8215.03 838
8215.89 813
8216.74 818
8217.60 778
8218.45 800
8219.31 755
8220.16 738
8221.02 680
8221.87 735
8222.73 752
8223.59 748
8224.44 753
8225.30 665
8226.15 779
8227.01 744
8227.87 785
8228.72 779
8229.58 700
8230.43 775
8231.29 777
8232.15 746
8233.00 722
8233.86 802
8234.71 765
8235.57 781
8236.43 704
8237.28 749
8238.14 716
8239.00 742
8239.85 644
8240.71 676
8241.57 763
8242.42 786
8243.28 813
8244.14 786
8244.99 813
8245.85 670
8246.71 673
8247.56 687
8248.42 706
8249.28 721
8250.13 711
8250.99 758
8251.85 788
8252.71 775
8253.56 817
8254.42 756
8255.28 756
8256.13 735
8256.99 790
8257.85 737
8258.71 771
8259.56 712
8260.42 759
8261.28 774
8262.14 739
8263.00 760
8263.85 694
8264.71 723
8265.57 775
8266.43 813
8267.28 763
8268.14 765
8269.00 711
8269.86 721
8270.72 766
8271.58 776
8272.43 708
8273.29 781
8274.15 761
8275.01 856
8275.87 730
8276.73 755
8277.58 753
8278.44 710
8279.30 728
8280.16 736
8281.02 677
8281.88 725
8282.74 731
8283.59 688
8284.45 760
8285.31 811
8286.17 802
8287.03 759
8287.89 819
8288.75 886
8289.61 799
8290.47 750
8291.33 819
8292.18 806
8293.04 913
8293.90 939
8294.76 989
8295.62 916
8296.48 874
8297.34 904
8298.20 846
8299.06 831
8299.92 872
8300.78 834
8301.64 837
8302.50 896
8303.36 907
8304.22 847
8305.08 862
8305.94 823
8306.80 817
8307.66 767
8308.52 738
8309.38 813
8310.24 844
8311.10 757
8311.96 799
8312.82 801
8313.68 836
8314.54 804
8315.40 812
8316.26 825
8317.12 823
8317.98 852
8318.84 783
8319.70 782
8320.56 806
8321.43 771
8322.29 836
8323.15 776
8324.01 783
8324.87 709
8325.73 666
8326.59 798
8327.45 889
8328.31 868
8329.17 735
8330.04 767
8330.90 806
8331.76 816
8332.62 757
8333.48 724
8334.34 824
8335.20 721
8336.07 777
8336.93 785
8337.79 909
8338.65 761
8339.51 766
8340.37 755
8341.24 742
8342.10 804
8342.96 824
8343.82 870
8344.68 799
8345.54 831
8346.41 810
8347.27 849
8348.13 847
8348.99 839
8349.86 814
8350.72 862
8351.58 811
8352.44 833
8353.31 768
8354.17 809
8355.03 814
8355.89 895
8356.76 810
8357.62 723
8358.48 782
8359.34 716
8360.21 789
8361.07 752
8361.93 792
8362.79 773
8363.66 790
8364.52 720
8365.38 771
8366.25 799
8367.11 765
8367.97 734
8368.84 779
8369.70 791
8370.56 759
8371.43 829
8372.29 833
8373.15 803
8374.02 715
8374.88 778
8375.74 777
8376.61 830
8377.47 780
8378.33 813
8379.20 864
8380.06 775
8380.93 815
8381.79 795
8382.65 780
8383.52 752
8384.38 720
8385.25 734
8386.11 809
8386.97 851
8387.84 827
8388.70 829
8389.57 821
8390.43 829
8391.30 781
8392.16 821
8393.02 837
8393.89 739
8394.75 713
8395.62 737
8396.48 772
8397.35 801
8398.21 767
8399.08 767
8399.94 749
8400.81 784
8401.67 841
8402.54 802
8403.40 824
8404.27 780
8405.13 775
8406.00 816
8406.86 844
8407.73 843
8408.59 789
8409.46 810
8410.32 801
8411.19 818
8412.05 859
8412.92 833
8413.78 763
8414.65 737
8415.52 821
8416.38 835
8417.25 884
8418.11 820
8418.98 893
8419.84 935
8420.71 922
8421.58 986
8422.44 944
8423.31 898
8424.17 967
8425.04 983
8425.91 951
8426.77 917
8427.64 939
8428.51 929
8429.37 944
8430.24 924
8431.10 1022
8431.97 987
8432.84 1032
8433.70 993
8434.57 937
8435.44 968
8436.30 1014
8437.17 1019
8438.04 995
8438.90 1045
8439.77 1076
8440.64 1034
8441.51 1150
8442.37 1153
8443.24 1202
8444.11 1113
8444.97 1144
8445.84 1197
8446.71 1181
8447.58 1135
8448.44 1237
8449.31 1224
8450.18 1142
8451.04 1144
8451.91 1203
8452.78 1216
8453.65 1230
8454.51 1265
8455.38 1284
8456.25 1315
8457.12 1370
8457.99 1454
8458.85 1436
8459.72 1476
8460.59 1415
8461.46 1317
8462.33 1363
8463.19 1350
8464.06 1267
8464.93 1298
8465.80 1376
8466.67 1474
8467.53 1605
8468.40 1825
8469.27 2347
8470.14 2688
8471.01 2882
8471.88 3065
8472.75 2982
8473.61 2738
8474.48 2479
8475.35 2252
8476.22 1961
8477.09 1612
8477.96 1576
8478.83 1429
8479.70 1274
8480.56 1116
8481.43 1133
8482.30 1147
8483.17 1076
8484.04 1038
8484.91 1036
8485.78 1058
8486.65 1001
8487.52 1044
8488.39 1011
8489.26 1018
8490.13 969
8491.00 984
8491.87 937
8492.73 918
8493.60 959
8494.47 953
8495.34 980
8496.21 924
8497.08 935
8497.95 932
8498.82 961
8499.69 941
8500.56 931
8501.43 962
8502.30 1024
8503.17 1010
8504.04 975
8504.91 961
8505.78 903
8506.65 959
8507.52 973
8508.39 1024
8509.27 1016
8510.14 1093
8511.01 1064
8511.88 1022
8512.75 1057
8513.62 1024
8514.49 1007
8515.36 995
8516.23 987
8517.10 1012
8517.97 1066
8518.84 988
8519.71 976
8520.59 909
8521.46 911
8522.33 977
8523.20 998
8524.07 977
8524.94 1074
8525.81 1008
8526.68 1013
8527.55 1026
8528.43 1036
8529.30 1083
8530.17 1090
8531.04 1077
8531.91 995
8532.78 982
8533.66 1053
8534.53 1066
8535.40 1152
8536.27 1045
8537.14 1165
8538.01 1107
8538.89 1080
8539.76 1149
8540.63 1075
8541.50 1064
8542.38 1085
8543.25 1045
8544.12 1140
8544.99 1103
8545.86 1095
8546.74 1172
8547.61 1199
8548.48 1176
8549.35 1140
8550.23 1141
8551.10 1258
8551.97 1278
8552.84 1244
8553.72 1276
8554.59 1279
8555.46 1223
8556.34 1190
8557.21 1265
8558.08 1271
8558.95 1167
8559.83 1200
8560.70 1125
8561.57 1032
8562.45 999
8563.32 1041
8564.19 1011
8565.07 1084
8565.94 1092
8566.81 995
8567.69 948
8568.56 1010
8569.43 1025
8570.31 931
8571.18 987
8572.05 990
8572.93 979
8573.80 1038
8574.68 968
8575.55 1068
8576.42 934
8577.30 869
8578.17 950
8579.05 1013
8579.92 1023
8580.79 1033
8581.67 1033
8582.54 978
8583.42 1000
8584.29 1050
8585.16 1059
8586.04 1011
8586.91 1004
8587.79 1034
8588.66 1101
8589.54 1103
8590.41 1091
8591.29 1107
8592.16 1113
8593.04 1002
8593.91 1092
8594.78 1061
8595.66 1052
8596.53 1107
8597.41 1065
8598.28 1003
8599.16 1058
8600.03 1040
8600.91 1135
8601.78 1171
8602.66 1126
8603.54 1228
8604.41 1170
8605.29 1240
8606.16 1230
8607.04 1134
8607.91 1214
8608.79 1167
8609.66 1172
8610.54 1121
8611.41 1142
8612.29 1210
8613.17 1222
8614.04 1228
8614.92 1164
8615.79 1163
8616.67 1223
8617.55 1297
8618.42 1364
8619.30 1342
8620.17 1350
8621.05 1287
8621.93 1292
8622.80 1359
8623.68 1361
8624.55 1297
8625.43 1353
8626.31 1355
8627.18 1360
8628.06 1413
8628.94 1442
8629.81 1496
8630.69 1494
8631.57 1507
8632.44 1494
8633.32 1566
8634.20 1552
8635.07 1609
8635.95 1694
8636.83 1643
8637.71 1784
8638.58 1716
8639.46 1646
8640.34 1696
8641.21 1697
8642.09 1732
8642.97 1908
8643.85 1879
8644.72 1835
8645.60 1786
8646.48 1778
8647.35 1809
8648.23 1855
8649.11 1863
8649.99 1963
8650.87 2086
8651.74 1966
8652.62 2023
8653.50 2103
8654.38 2068
8655.25 2160
8656.13 2237
8657.01 2135
8657.89 2122
8658.77 2170
8659.64 2225
8660.52 2268
8661.40 2170
8662.28 2172
8663.16 2216
8664.04 2173
8664.91 2342
8665.79 2211
8666.67 2221
8667.55 2229
8668.43 2502
8669.31 2681
8670.19 2869
8671.06 3084
8671.94 3409
8672.82 3763
8673.70 4192
8674.58 4741
8675.46 5030
8676.34 5042
8677.22 4945
8678.10 4708
8678.97 4371
8679.85 3887
8680.73 3516
8681.61 3269
8682.49 3076
8683.37 2781
8684.25 2721
8685.13 2569
8686.01 2666
8686.89 2780
8687.77 2721
8688.65 3148
8689.53 3719
8690.41 4375
8691.29 4993
8692.17 5850
8693.05 6496
8693.93 6932
8694.81 6967
8695.69 6380
8696.57 5929
8697.45 5158
8698.33 4429
8699.21 3924
8700.09 3307
8700.97 2942
8701.85 2636
8702.73 2475
8703.61 2308
8704.49 2139
8705.37 1879
8706.25 1959
8707.13 1971
8708.01 1894
8708.89 1688
8709.77 1650
8710.65 1773
8711.53 1674
8712.41 1627
8713.29 1623
8714.17 1583
8715.06 1597
8715.94 1462
8716.82 1516
8717.70 1473
8718.58 1448
8719.46 1461
8720.34 1532
8721.22 1581
8722.10 1468
8722.99 1551
8723.87 1472
8724.75 1464
8725.63 1435
8726.51 1364
8727.39 1407
8728.27 1425
8729.16 1459
8730.04 1454
8730.92 1511
8731.80 1512
8732.68 1565
8733.56 1574
8734.45 1527
8735.33 1527
8736.21 1431
8737.09 1438
8737.97 1423
8738.86 1436
8739.74 1432
8740.62 1438
8741.50 1415
8742.39 1410
8743.27 1488
8744.15 1440
8745.03 1358
8745.92 1407
8746.80 1390
8747.68 1473
8748.56 1472
8749.45 1411
8750.33 1444
8751.21 1374
8752.09 1455
8752.98 1434
8753.86 1365
8754.74 1501
8755.63 1521
8756.51 1615
8757.39 1549
8758.27 1515
8759.16 1582
8760.04 1453
8760.92 1442
8761.81 1474
8762.69 1466
8763.57 1465
8764.46 1515
8765.34 1579
8766.22 1482
8767.11 1539
8767.99 1579
8768.88 1560
8769.76 1569
8770.64 1532
8771.53 1452
8772.41 1608
8773.29 1523
8774.18 1488
8775.06 1559
8775.95 1419
8776.83 1333
8777.71 1333
8778.60 1301
8779.48 1346
8780.37 1307
8781.25 1217
8782.14 1220
8783.02 1222
8783.90 1215
8784.79 1307
8785.67 1245
8786.56 1169
8787.44 1214
8788.33 1215
8789.21 1245
8790.10 1268
8790.98 1138
8791.87 1168
8792.75 1067
8793.64 1098
8794.52 1186
8795.41 1115
8796.29 1211
8797.18 1183
8798.06 1100
8798.95 1124
8799.83 1196
8800.72 1183
8801.60 1123
8802.49 1043
8803.37 1073
8804.26 1152
8805.14 1206
8806.03 1111
8806.91 1075
8807.80 1096
8808.69 1058
8809.57 1083
8810.46 1095
8811.34 1115
8812.23 1140
8813.11 1109
8814.00 1070
8814.89 1116
8815.77 1072
8816.66 1068
8817.54 1064
8818.43 1059
8819.32 1095
8820.20 1033
8821.09 1113
8821.98 1086
8822.86 1124
8823.75 1047
8824.64 990
8825.52 1011
8826.41 972
8827.29 991
8828.18 984
8829.07 884
8829.95 946
8830.84 1018
8831.73 990
8832.62 929
8833.50 906
8834.39 986
8835.28 950
8836.16 905
8837.05 963
8837.94 952
8838.82 946
8839.71 915
8840.60 926
8841.49 923
8842.37 846
8843.26 926
8844.15 950
8845.04 927
8845.92 907
8846.81 885
8847.70 952
8848.59 917
8849.47 862
8850.36 944
8851.25 928
8852.14 901
8853.03 855
8853.91 803
8854.80 861
8855.69 839
8856.58 752
8857.47 834
8858.35 804
8859.24 857
8860.13 892
8861.02 905
8861.91 853
8862.79 878
8863.68 857
8864.57 866
8865.46 904
8866.35 874
8867.24 849
8868.13 856
8869.01 818
8869.90 797
8870.79 818
8871.68 771
8872.57 793
8873.46 794
8874.35 765
8875.24 682
8876.13 719
8877.01 726
8877.90 743
8878.79 725
8879.68 783
8880.57 748
8881.46 754
8882.35 729
8883.24 706
8884.13 757
8885.02 785
8885.91 814
8886.80 756
8887.69 712
8888.58 790
8889.47 810
8890.36 690
8891.25 692
8892.14 766
8893.03 716
8893.92 710
8894.81 836
8895.70 735
8896.59 709
8897.48 772
8898.37 795
8899.26 766
8900.15 782
8901.04 719
8901.93 741
8902.82 689
8903.71 759
8904.60 740
8905.49 693
8906.38 710
8907.27 743
8908.16 790
8909.05 706
8909.94 768
8910.83 774
8911.72 677
8912.61 681
8913.51 710
8914.40 756
8915.29 737
8916.18 714
8917.07 769
8917.96 774
8918.85 701
8919.74 717
8920.63 728
8921.53 710
8922.42 714
8923.31 806
8924.20 721
8925.09 715
8925.98 752
8926.87 784
8927.77 733
8928.66 740
8929.55 691
8930.44 670
8931.33 732
8932.22 708
8933.12 685
8934.01 655
8934.90 632
8935.79 688
8936.68 714
8937.58 660
8938.47 724
8939.36 706
8940.25 631
8941.15 675
8942.04 698
8942.93 705
8943.82 712
8944.72 701
8945.61 677
8946.50 683
8947.39 797
8948.29 683
8949.18 667
8950.07 668
8950.96 711
8951.86 757
8952.75 661
8953.64 684
8954.54 691
8955.43 691
8956.32 733
8957.21 713
8958.11 745
8959.00 747
8959.89 713
8960.79 690
8961.68 767
8962.57 734
8963.47 695
8964.36 705
8965.25 711
8966.15 711
8967.04 769
8967.94 803
8968.83 788
8969.72 781
8970.62 804
8971.51 752
8972.40 734
8973.30 760
8974.19 697
8975.09 719
8975.98 737
8976.87 788
8977.77 705
8978.66 724
8979.56 773
8980.45 798
8981.35 736
8982.24 737
8983.13 761
8984.03 778
8984.92 708
8985.82 689
8986.71 741
8987.61 648
8988.50 717
8989.40 745
8990.29 761
8991.19 680
8992.08 712
8992.98 739
8993.87 687
8994.77 670
8995.66 733
8996.56 685
8997.45 651
8998.35 709
8999.24 713
9000.14 780
9001.03 656
9001.93 674
9002.82 650
9003.72 654
9004.61 717
9005.51 775
9006.40 643
9007.30 656
9008.19 680
9009.09 715
9009.99 721
9010.88 722
9011.78 660
9012.67 600
9013.57 639
9014.47 604
9015.36 670
9016.26 626
9017.15 630
9018.05 694
9018.95 657
9019.84 670
9020.74 652
9021.63 605
9022.53 659
9023.43 647
9024.32 588
9025.22 649
9026.12 594
9027.01 633
9027.91 650
9028.81 592
9029.70 651
9030.60 638
9031.50 720
9032.39 624
9033.29 645
9034.19 669
9035.08 693
9035.98 634
9036.88 664
9037.78 711
9038.67 702
9039.57 645
9040.47 642
9041.37 635
9042.26 692
9043.16 666
9044.06 660
9044.95 667
9045.85 667
9046.75 636
9047.65 656
9048.54 767
9049.44 701
9050.34 713
9051.24 681
9052.14 689
9053.03 668
9053.93 714
9054.83 675
9055.73 673
9056.63 707
9057.52 731
9058.42 743
9059.32 729
9060.22 713
9061.12 718
9062.02 699
9062.91 718
9063.81 724
9064.71 673
9065.61 685
9066.51 715
9067.41 733
9068.30 739
9069.20 721
9070.10 715
9071.00 740
9071.90 687
9072.80 676
9073.70 753
9074.60 671
9075.50 661
9076.39 711
9077.29 717
9078.19 683
9079.09 728
9079.99 723
9080.89 663
9081.79 692
9082.69 627
9083.59 642
9084.49 658
9085.39 715
9086.29 719
9087.19 708
9088.09 690
9088.99 682
9089.88 734
9090.78 695
9091.68 665
9092.58 730
9093.48 816
9094.38 789
9095.28 693
9096.18 695
9097.08 658
9097.98 668
9098.88 686
9099.78 692
9100.68 616
9101.59 649
9102.49 686
9103.39 764
9104.29 664
9105.19 689
9106.09 748
9106.99 734
9107.89 665
9108.79 655
9109.69 656
9110.59 737
9111.49 666
9112.39 709
9113.29 668
9114.19 663
9115.09 634
9116.00 655
9116.90 643
9117.80 589
9118.70 591
9119.60 654
9120.50 622
9121.40 700
9122.30 673
9123.21 557
9124.11 592
9125.01 570
9125.91 623
9126.81 659
9127.71 664
9128.61 677
9129.52 645
9130.42 626
9131.32 617
9132.22 617
9133.12 656
9134.02 717
9134.93 609
9135.83 619
9136.73 708
9137.63 659
9138.53 542
9139.44 588
9140.34 709
9141.24 706
9142.14 670
9143.05 600
9143.95 610
9144.85 652
9145.75 600
9146.66 607
9147.56 617
9148.46 616
9149.36 649
9150.27 660
9151.17 704
9152.07 623
9152.97 607
9153.88 699
9154.78 679
9155.68 653
9156.59 649
9157.49 678
9158.39 715
9159.30 644
9160.20 655
9161.10 609
9162.01 559
9162.91 653
9163.81 686
9164.72 663
9165.62 601
9166.52 609
9167.43 620
9168.33 578
9169.23 612
9170.14 637
9171.04 623
9171.94 648
9172.85 594
9173.75 590
9174.66 573
9175.56 651
9176.46 663
9177.37 632
9178.27 634
9179.18 630
9180.08 652
9180.98 606
9181.89 597
9182.79 604
9183.70 625
9184.60 580
9185.51 613
9186.41 627
9187.32 624
9188.22 618
9189.12 605
9190.03 635
9190.93 654
9191.84 645
9192.74 646
9193.65 673
9194.55 668
9195.46 687
9196.36 689
9197.27 659
9198.17 665
9199.08 721
9199.98 636
9200.89 679
9201.79 658
9202.70 632
9203.60 601
9204.51 692
9205.41 635
9206.32 650
9207.23 647
9208.13 632
9209.04 697
9209.94 587
9210.85 604
9211.75 632
9212.66 665
9213.57 654
9214.47 607
9215.38 639
9216.28 732
9217.19 720
9218.10 728
9219.00 679
9219.91 657
9220.81 677
9221.72 662
9222.63 663
9223.53 640
9224.44 627
9225.35 627
9226.25 617
9227.16 607
9228.06 589
9228.97 594
9229.88 636
9230.78 622
9231.69 641
9232.60 589
9233.50 561
9234.41 646
9235.32 690
9236.23 648
9237.13 632
9238.04 578
9238.95 611
9239.85 641
9240.76 609
9241.67 636
9242.57 590
9243.48 634
9244.39 660
9245.30 631
9246.20 579
9247.11 578
9248.02 658
9248.93 662
9249.83 634
9250.74 617
9251.65 597
9252.56 593
9253.47 631
9254.37 626
9255.28 593
9256.19 611
9257.10 662
9258.00 668
9258.91 641
9259.82 616
9260.73 648
9261.64 614
9262.55 629
9263.45 695
9264.36 586
9265.27 627
9266.18 697
9267.09 636
9268.00 589
9268.90 637
9269.81 593
9270.72 633
9271.63 597
9272.54 624
9273.45 566
9274.36 677
9275.27 587
9276.17 572
9277.08 543
9277.99 559
9278.90 547
9279.81 597
9280.72 648
9281.63 637
9282.54 587
9283.45 579
9284.36 651
9285.27 595
9286.17 581
9287.08 626
9287.99 605
9288.90 612
9289.81 678
9290.72 609
9291.63 669
9292.54 655
9293.45 626
9294.36 644
9295.27 679
9296.18 594
9297.09 545
9298.00 578
9298.91 617
9299.82 597
9300.73 624
9301.64 605
9302.55 613
9303.46 642
9304.37 614
9305.28 621
9306.19 618
9307.10 664
9308.01 732
9308.92 689
9309.83 686
9310.74 699
9311.66 646
9312.57 637
9313.48 674
9314.39 698
9315.30 644
9316.21 680
9317.12 644
9318.03 689
9318.94 646
9319.85 693
9320.76 687
9321.68 666
9322.59 687
9323.50 684
9324.41 633
9325.32 627
9326.23 593
9327.14 672
9328.05 645
9328.97 669
9329.88 664
9330.79 721
9331.70 693
9332.61 637
9333.52 657
9334.44 648
9335.35 623
9336.26 612
9337.17 703
9338.08 704
9339.00 670
9339.91 639
9340.82 648
9341.73 620
9342.64 701
9343.56 703
9344.47 695
9345.38 646
9346.29 698
9347.20 646
9348.12 709
9349.03 654
9349.94 655
9350.85 627
9351.77 618
9352.68 652
9353.59 648
9354.51 642
9355.42 642
9356.33 568
9357.24 595
9358.16 581
9359.07 609
9359.98 597
9360.90 603
9361.81 581
9362.72 597
9363.64 610
9364.55 626
9365.46 604
9366.37 629
9367.29 660
9368.20 639
9369.12 680
9370.03 647
9370.94 679
9371.86 675
9372.77 612
9373.68 629
9374.60 596
9375.51 613
9376.42 669
9377.34 663
9378.25 617
9379.17 609
9380.08 610
9380.99 617
9381.91 677
9382.82 653
9383.74 648
9384.65 647
9385.56 676
9386.48 734
9387.39 709
9388.31 625
9389.22 722
9390.14 664
9391.05 678
9391.97 695
9392.88 754
9393.79 693
9394.71 721
9395.62 708
9396.54 693
9397.45 679
9398.37 696
9399.28 667
9400.20 649
9401.11 682
9402.03 678
9402.94 724
9403.86 704
9404.77 693
9405.69 668
9406.60 611
9407.52 688
9408.44 706
9409.35 677
9410.27 658
9411.18 687
9412.10 630
9413.01 646
9413.93 633
9414.84 675
9415.76 687
9416.68 646
9417.59 646
9418.51 622
9419.42 631
9420.34 696
9421.25 696
9422.17 680
9423.09 608
9424.00 665
9424.92 689
9425.84 671
9426.75 736
9427.67 683
9428.58 671
9429.50 686
9430.42 727
9431.33 702
9432.25 736
9433.17 693
9434.08 731
9435.00 767
9435.92 810
9436.83 777
9437.75 738
9438.67 733
9439.58 766
9440.50 778
9441.42 660
9442.33 716
9443.25 690
9444.17 731
9445.09 735
9446.00 763
9446.92 742
9447.84 728
9448.76 753
9449.67 813
9450.59 798
9451.51 906
9452.42 961
9453.34 928
9454.26 940
9455.18 903
9456.10 886
9457.01 920
9457.93 893
9458.85 863
9459.77 854
9460.68 806
9461.60 828
9462.52 775
9463.44 813
9464.36 734
9465.27 751
9466.19 735
9467.11 750
9468.03 709
9468.95 753
9469.87 820
9470.78 729
9471.70 677
9472.62 745
9473.54 768
9474.46 781
9475.38 793
9476.30 837
9477.21 779
9478.13 778
9479.05 840
9479.97 853
9480.89 914
9481.81 851
9482.73 783
9483.65 784
9484.57 788
9485.48 762
9486.40 770
9487.32 747
9488.24 779
9489.16 743
9490.08 745
9491.00 755
9491.92 786
9492.84 729
9493.76 799
9494.68 738
9495.60 720
9496.52 758
9497.44 752
9498.36 748
9499.28 700
9500.20 754
9501.12 836
9502.04 823
9502.96 758
9503.88 732
9504.80 762
9505.72 790
9506.64 729
9507.56 741
9508.48 766
9509.40 828
9510.32 856
9511.24 862
9512.16 871
9513.08 790
9514.00 825
9514.92 900
9515.84 843
9516.76 745
9517.68 783
9518.60 853
9519.52 901
9520.44 842
9521.36 847
9522.29 901
9523.21 910
9524.13 875
9525.05 846
9525.97 880
9526.89 956
9527.81 924
9528.73 946
9529.65 1009
9530.58 962
9531.50 1086
9532.42 1141
9533.34 1130
9534.26 1061
9535.18 1057
9536.10 1029
9537.03 1008
9537.95 986
9538.87 943
9539.79 999
9540.71 1043
9541.63 976
9542.56 867
9543.48 823
9544.40 906
9545.32 932
9546.24 912
9547.17 916
9548.09 989
9549.01 925
9549.93 899
9550.86 865
9551.78 905
9552.70 937
9553.62 916
9554.54 909
9555.47 912
9556.39 886
9557.31 953
9558.23 965
9559.16 915
9560.08 946
9561.00 992
9561.93 976
9562.85 1063
9563.77 973
9564.69 1001
9565.62 982
9566.54 935
9567.46 911
9568.39 886
9569.31 944
9570.23 902
9571.16 993
9572.08 959
9573.00 957
9573.93 921
9574.85 948
9575.77 1000
9576.70 1022
9577.62 939
9578.54 954
9579.47 895
9580.39 1037
9581.32 1013
9582.24 1002
9583.16 934
9584.09 919
9585.01 991
9585.93 1009
9586.86 1015
9587.78 977
9588.71 1046
9589.63 1019
9590.56 919
9591.48 1044
9592.40 1023
9593.33 1016
9594.25 1094
9595.18 1082
9596.10 985
9597.03 953
9597.95 1063
9598.87 992
9599.80 1087
9600.72 1054
9601.65 1083
9602.57 1114
9603.50 1090
9604.42 1094
9605.35 1111
9606.27 1173
9607.20 1113
9608.12 1182
9609.05 1221
9609.97 1201
9610.90 1209
9611.82 1254
9612.75 1301
9613.67 1268
9614.60 1261
9615.53 1151
9616.45 1216
9617.38 1278
9618.30 1259
9619.23 1312
9620.15 1300
9621.08 1330
9622.00 1284
9622.93 1281
9623.86 1311
9624.78 1354
9625.71 1351
9626.63 1372
9627.56 1273
9628.49 1432
9629.41 1314
9630.34 1459
9631.26 1402
9632.19 1347
9633.12 1388
9634.04 1458
9634.97 1474
9635.90 1431
9636.82 1434
9637.75 1466
9638.67 1459
9639.60 1567
9640.53 1498
9641.45 1557
9642.38 1557
9643.31 1521
9644.23 1622
9645.16 1597
9646.09 1613
9647.02 1671
9647.94 1793
9648.87 1844
9649.80 1822
9650.72 1844
9651.65 1694
9652.58 1774
9653.50 1837
9654.43 1870
9655.36 1883
9656.29 1907
9657.21 1818
9658.14 1876
9659.07 1886
9660.00 2003
9660.92 1953
9661.85 1931
9662.78 1942
9663.71 2067
9664.63 1924
9665.56 2005
9666.49 1980
9667.42 1906
9668.35 2073
9669.27 2023
9670.20 2105
9671.13 2074
9672.06 2179
9672.99 2127
9673.92 2134
9674.84 2072
9675.77 2180
9676.70 2178
9677.63 2221
9678.56 2281
9679.49 2260
9680.41 2179
9681.34 2354
9682.27 2418
9683.20 2367
9684.13 2389
9685.06 2527
9685.99 2377
9686.91 2393
9687.84 2365
9688.77 2323
9689.70 2535
9690.63 2534
9691.56 2517
9692.49 2600
9693.42 2504
9694.35 2713
9695.28 2808
9696.21 3063
9697.13 3178
9698.06 3374
9698.99 3561
9699.92 3865
9700.85 3996
9701.78 3947
9702.71 3986
9703.64 3708
9704.57 3364
9705.50 3171
9706.43 3085
9707.36 2821
9708.29 2846
9709.22 2802
9710.15 2733
9711.08 2791
9712.01 2770
9712.94 2854
9713.87 2962
9714.80 3013
9715.73 3026
9716.66 3101
9717.59 3034
9718.52 2933
9719.45 2892
9720.38 2778
9721.31 2650
9722.24 2507
9723.17 2355
9724.10 2286
9725.04 2258
9725.97 2079
9726.90 2000
9727.83 2141
9728.76 2083
9729.69 2105
9730.62 2199
9731.55 2209
9732.48 2216
9733.41 2159
9734.34 2190
9735.28 2287
9736.21 2323
9737.14 2198
9738.07 2118
9739.00 1997
9739.93 1968
9740.86 1898
9741.79 1922
9742.73 1876
9743.66 1779
9744.59 1735
9745.52 1778
9746.45 1630
9747.38 1603
9748.32 1625
9749.25 1696
9750.18 1639
9751.11 1625
9752.04 1629
9752.98 1609
9753.91 1641
9754.84 1691
9755.77 1677
9756.70 1628
9757.64 1593
9758.57 1622
9759.50 1493
9760.43 1518
9761.37 1682
9762.30 1628
9763.23 1637
9764.16 1573
9765.10 1599
9766.03 1620
9766.96 1708
9767.89 1590
9768.83 1527
9769.76 1548
9770.69 1538
9771.63 1564
9772.56 1571
9773.49 1655
9774.42 1559
9775.36 1642
9776.29 1684
9777.22 1630
9778.16 1686
9779.09 1728
9780.02 1708
9780.96 1626
9781.89 1692
9782.82 1727
9783.76 1752
9784.69 1743
9785.62 1692
9786.56 1731
9787.49 1695
9788.42 1630
9789.36 1602
9790.29 1462
9791.23 1419
9792.16 1504
9793.09 1564
9794.03 1578
9794.96 1465
9795.90 1521
9796.83 1400
9797.76 1512
9798.70 1508
9799.63 1535
9800.57 1502
9801.50 1504
9802.44 1412
9803.37 1391
9804.30 1491
9805.24 1451
9806.17 1373
9807.11 1364
9808.04 1294
9808.98 1203
9809.91 1270
9810.85 1251
9811.78 1293
9812.72 1264
9813.65 1240
9814.59 1208
9815.52 1167
9816.46 1233
9817.39 1176
9818.33 1209
9819.26 1158
9820.20 1128
9821.13 1268
9822.07 1212
9823.00 1144
9823.94 1168
9824.87 1147
9825.81 1185
9826.74 1168
9827.68 1209
9828.62 1187
9829.55 1113
9830.49 1116
9831.42 1235
9832.36 1172
9833.29 1152
9834.23 1168
9835.17 1100
9836.10 1155
9837.04 1193
9837.97 1097
9838.91 1081
9839.85 1020
9840.78 1133
9841.72 1118
9842.66 1133
9843.59 1131
9844.53 1093
9845.46 1163
9846.40 1018
9847.34 1048
9848.27 1147
9849.21 1106
9850.15 1094
9851.08 1110
9852.02 1103
9852.96 1113
9853.89 1111
9854.83 1154
9855.77 1101
9856.71 1079
9857.64 1087
9858.58 1029
9859.52 1023
9860.45 1126
9861.39 1142
9862.33 1102
9863.26 1146
9864.20 1055
9865.14 1022
9866.08 1024
9867.01 1013
9867.95 966
9868.89 1025
9869.83 1064
9870.76 1110
9871.70 1014
9872.64 1046
9873.58 1067
9874.52 1035
9875.45 986
9876.39 1015
9877.33 1010
9878.27 984
9879.21 970
9880.14 1021
9881.08 1002
9882.02 937
9882.96 916
9883.90 979
9884.83 961
9885.77 935
9886.71 991
9887.65 980
9888.59 932
9889.53 933
9890.46 940
9891.40 949
9892.34 968
9893.28 1038
9894.22 1006
9895.16 905
9896.10 950
9897.04 955
9897.98 953
9898.91 981
9899.85 955
9900.79 982
9901.73 1001
9902.67 1016
9903.61 977
9904.55 953
9905.49 896
9906.43 866
9907.37 881
9908.31 923
9909.25 929
9910.19 886
9911.12 876
9912.06 950
9913.00 937
9913.94 899
9914.88 926
9915.82 960
9916.76 959
9917.70 999
9918.64 965
9919.58 962
9920.52 933
9921.46 894
9922.40 949
9923.34 1033
9924.28 1161
9925.22 1250
9926.16 1438
9927.10 1482
9928.04 1402
9928.98 1412
9929.92 1404
9930.87 1352
9931.81 1399
9932.75 1227
9933.69 1134
9934.63 1051
9935.57 1011
9936.51 1035
9937.45 949
9938.39 1026
9939.33 900
9940.27 938
9941.21 935
9942.15 902
9943.10 930
9944.04 933
9944.98 944
9945.92 908
9946.86 995
9947.80 989
9948.74 904
9949.68 879
9950.63 930
9951.57 897
9952.51 872
9953.45 893
9954.39 928
9955.33 909
9956.27 862
9957.22 894
9958.16 940
9959.10 906
9960.04 891
9960.98 868
9961.93 874
9962.87 883
9963.81 930
9964.75 942
9965.69 836
9966.64 832
9967.58 867
9968.52 854
9969.46 849
9970.41 834
9971.35 892
9972.29 890
9973.23 870
9974.18 846
9975.12 828
9976.06 859
9977.00 845
9977.95 848
9978.89 850
9979.83 870
9980.77 870
9981.72 883
9982.66 906
9983.60 831
9984.55 863
9985.49 860
9986.43 864
9987.38 861
9988.32 863
9989.26 853
9990.21 907
9991.15 817
9992.09 793
9993.04 872
9993.98 893
9994.92 810
9995.87 836
9996.81 893
9997.75 835
9998.70 789
9999.64 842
10000.58 829
10001.53 883
10002.47 844
10003.42 816
10004.36 800
10005.30 830
10006.25 797
10007.19 777
10008.14 803
10009.08 819
10010.02 768
10010.97 795
10011.91 804
10012.86 797
10013.80 770
10014.75 836
10015.69 865
10016.64 766
10017.58 757
10018.52 835
10019.47 869
10020.41 813
10021.36 754
10022.30 793
10023.25 815
10024.19 826
10025.14 827
10026.08 802
10027.03 850
10027.97 801
10028.92 802
10029.86 788
10030.81 742
10031.75 798
10032.70 763
10033.64 798
10034.59 805
10035.54 737
10036.48 762
10037.43 789
10038.37 822
10039.32 770
10040.26 737
10041.21 794
10042.15 801
10043.10 799
10044.05 746
10044.99 712
10045.94 776
10046.88 778
10047.83 782
10048.78 759
10049.72 700
10050.67 735
10051.61 771
10052.56 776
10053.51 754
10054.45 703
10055.40 725
10056.35 743
10057.29 720
10058.24 741
10059.19 810
10060.13 766
10061.08 777
10062.03 703
10062.97 767
10063.92 809
10064.87 714
10065.81 789
10066.76 817
10067.71 706
10068.65 708
10069.60 656
10070.55 717
10071.49 710
10072.44 671
10073.39 697
10074.34 699
10075.28 730
10076.23 710
10077.18 725
10078.13 675
10079.07 642
10080.02 681
10080.97 721
10081.92 749
10082.86 740
10083.81 718
10084.76 752
10085.71 747
10086.66 676
10087.60 705
10088.55 700
10089.50 694
10090.45 761
10091.39 714
10092.34 690
10093.29 611
10094.24 685
10095.19 685
10096.14 724
10097.08 729
10098.03 670
10098.98 651
10099.93 710
10100.88 708
10101.83 705
10102.78 688
10103.72 733
10104.67 722
10105.62 720
10106.57 700
10107.52 713
10108.47 715
10109.42 663
10110.37 668
10111.31 680
10112.26 752
10113.21 664
10114.16 645
10115.11 654
10116.06 689
10117.01 671
10117.96 712
10118.91 652
10119.86 714
10120.81 697
10121.76 685
10122.71 683
10123.66 644
10124.61 755
10125.55 703
10126.50 680
10127.45 680
10128.40 707
10129.35 725
10130.30 725
10131.25 646
10132.20 674
10133.15 662
10134.10 676
10135.05 681
10136.00 729
10136.95 649
10137.90 713
10138.85 682
10139.81 695
10140.76 774
10141.71 698
10142.66 707
10143.61 652
10144.56 720
10145.51 692
10146.46 722
10147.41 708
10148.36 699
10149.31 730
10150.26 720
10151.21 724
10152.16 711
10153.11 708
10154.07 737
10155.02 689
10155.97 718
10156.92 721
10157.87 657
10158.82 734
10159.77 701
10160.72 647
10161.68 640
10162.63 702
10163.58 740
10164.53 703
10165.48 740
10166.43 688
10167.38 685
10168.34 704
10169.29 762
10170.24 798
10171.19 787
10172.14 754
10173.10 727
10174.05 729
10175.00 780
10175.95 796
10176.90 815
10177.86 703
10178.81 787
10179.76 783
10180.71 709
10181.66 764
10182.62 730
10183.57 714
10184.52 667
10185.47 742
10186.43 706
10187.38 719
10188.33 755
10189.28 802
10190.24 847
10191.19 777
10192.14 784
10193.10 850
10194.05 750
10195.00 776
10195.95 820
10196.91 819
10197.86 785
10198.81 787
10199.77 803
10200.72 849
10201.67 790
10202.63 771
10203.58 793
10204.53 820
10205.49 851
10206.44 857
10207.39 919
10208.35 954
10209.30 950
10210.25 894
10211.21 862
10212.16 914
10213.12 816
10214.07 764
10215.02 772
10215.98 764
10216.93 749
10217.88 783
10218.84 770
10219.79 825
10220.75 738
10221.70 734
10222.66 770
10223.61 770
10224.56 737
10225.52 723
10226.47 738
10227.43 751
10228.38 796
10229.34 757
10230.29 703
10231.25 782
10232.20 741
10233.15 715
10234.11 795
10235.06 797
10236.02 839
10236.97 781
10237.93 840
10238.88 801
10239.84 805
10240.79 851
10241.75 753
10242.70 740
10243.66 793
10244.61 793
10245.57 765
10246.53 730
10247.48 734
10248.44 700
10249.39 692
10250.35 685
10251.30 662
10252.26 668
10253.21 736
10254.17 664
10255.13 674
10256.08 677
10257.04 640
10257.99 647
10258.95 634
10259.90 634
10260.86 596
10261.82 638
10262.77 584
10263.73 589
10264.69 653
10265.64 641
10266.60 647
10267.55 613
10268.51 626
10269.47 647
10270.42 637
10271.38 618
10272.34 673
10273.29 704
10274.25 595
10275.21 640
10276.16 617
10277.12 677
10278.08 660
10279.03 638
10279.99 622
10280.95 667
10281.90 605
10282.86 635
10283.82 628
10284.78 671
10285.73 653
10286.69 632
10287.65 622
10288.60 579
10289.56 654
10290.52 665
10291.48 623
10292.43 584
10293.39 648
10294.35 556
10295.31 625
10296.26 679
10297.22 595
10298.18 660
10299.14 629
10300.10 610
10301.05 651
10302.01 648
10302.97 606
10303.93 605
10304.89 595
10305.84 582
10306.80 598
10307.76 620
10308.72 612
10309.68 585
10310.63 550
10311.59 645
10312.55 645
10313.51 616
10314.47 581
10315.43 620
10316.39 626
10317.34 645
10318.30 597
10319.26 661
10320.22 687
10321.18 727
10322.14 707
10323.10 692
10324.06 703
10325.02 624
10325.97 673
10326.93 683
10327.89 636
10328.85 616
10329.81 720
10330.77 619
10331.73 688
10332.69 689
10333.65 676
10334.61 614
10335.57 611
10336.53 614
10337.49 636
10338.45 654
10339.41 695
10340.37 632
10341.32 619
10342.28 609
10343.24 569
10344.20 602
10345.16 625
10346.12 632
10347.08 641
10348.04 592
10349.00 579
10349.96 610
10350.92 612
10351.89 564
10352.85 577
10353.81 568
10354.77 633
10355.73 648
10356.69 599
10357.65 654
10358.61 638
10359.57 579
10360.53 692
10361.49 624
10362.45 631
10363.41 625
10364.37 624
10365.33 579
10366.29 584
10367.25 612
10368.22 582
10369.18 609
10370.14 602
10371.10 581
10372.06 565
10373.02 600
10373.98 611
10374.94 566
10375.91 569
10376.87 614
10377.83 599
10378.79 544
10379.75 567
10380.71 612
10381.67 647
10382.64 592
10383.60 655
10384.56 640
10385.52 635
10386.48 578
10387.45 573
10388.41 522
10389.37 480
10390.33 578
10391.29 590
10392.26 591
10393.22 553
10394.18 597
10395.14 582
10396.10 616
10397.07 619
10398.03 626
10398.99 552
10399.95 601
10400.92 596
10401.88 571
10402.84 545
10403.80 535
10404.77 582
10405.73 564
10406.69 557
10407.66 558
10408.62 545
10409.58 532
10410.54 559
10411.51 576
10412.47 516
10413.43 502
10414.40 594
10415.36 579
10416.32 613
10417.29 625
10418.25 523
10419.21 574
10420.18 549
10421.14 493
10422.10 531
10423.07 495
10424.03 560
10424.99 551
10425.96 554
10426.92 543
10427.89 534
10428.85 548
10429.81 527
10430.78 533
10431.74 535
10432.70 559
10433.67 524
10434.63 568
10435.60 533
10436.56 530
10437.53 553
10438.49 528
10439.45 554
10440.42 551
10441.38 591
10442.35 540
10443.31 518
10444.28 529
10445.24 535
10446.21 603
10447.17 572
10448.13 600
10449.10 564
10450.06 522
10451.03 543
10451.99 588
10452.96 541
10453.92 518
10454.89 548
10455.85 532
10456.82 521
10457.78 527
10458.75 522
10459.71 573
10460.68 556
10461.65 530
10462.61 550
10463.58 503
10464.54 503
10465.51 505
10466.47 510
10467.44 555
10468.40 503
10469.37 518
10470.34 534
10471.30 532
10472.27 527
10473.23 523
10474.20 491
10475.16 511
10476.13 514
10477.10 568
10478.06 510
10479.03 524
10480.00 521
10480.96 521
10481.93 548
10482.89 533
10483.86 540
10484.83 552
10485.79 506
10486.76 486
10487.73 485
10488.69 520
10489.66 455
10490.63 496
10491.59 509
10492.56 507
10493.53 487
10494.49 471
10495.46 517
10496.43 526
10497.39 502
10498.36 458
10499.33 481
10500.30 486
10501.26 542
10502.23 584
10503.20 518
10504.16 470
10505.13 450
10506.10 480
10507.07 439
10508.03 489
10509.00 523
10509.97 510
10510.94 564
10511.90 561
10512.87 517
10513.84 490
10514.81 523
10515.78 512
10516.74 505
10517.71 532
10518.68 554
10519.65 542
10520.62 492
10521.58 519
10522.55 503
10523.52 528
10524.49 499
10525.46 479
10526.42 486
10527.39 511
10528.36 544
10529.33 542
10530.30 495
10531.27 491
10532.24 550
10533.20 503
10534.17 469
10535.14 484
10536.11 537
10537.08 555
10538.05 502
10539.02 547
10539.99 558
10540.95 575
10541.92 526
10542.89 521
10543.86 495
10544.83 469
10545.80 498
10546.77 503
10547.74 521
10548.71 539
10549.68 474
10550.65 478
10551.62 486
10552.59 522
10553.56 524
10554.53 567
10555.49 582
10556.46 503
10557.43 556
10558.40 546
10559.37 552
10560.34 516
10561.31 484
10562.28 490
10563.25 559
10564.22 536
10565.19 648
10566.16 576
10567.13 545
10568.10 489
10569.07 591
10570.05 581
10571.02 537
10571.99 555
10572.96 560
10573.93 531
10574.90 501
10575.87 497
10576.84 539
10577.81 605
10578.78 531
10579.75 499
10580.72 517
10581.69 504
10582.66 556
10583.63 570
10584.61 535
10585.58 526
10586.55 555
10587.52 575
10588.49 582
10589.46 551
10590.43 586
10591.40 559
10592.38 532
10593.35 560
10594.32 540
10595.29 493
10596.26 542
10597.23 523
10598.20 580
10599.18 551
10600.15 541
10601.12 551
10602.09 560
10603.06 634
10604.03 582
10605.01 533
10605.98 543
10606.95 554
10607.92 534
10608.89 521
10609.87 596
10610.84 584
10611.81 607
10612.78 535
10613.76 587
10614.73 549
10615.70 534
10616.67 535
10617.65 576
10618.62 562
10619.59 576
10620.56 539
10621.54 551
10622.51 564
10623.48 538
10624.45 529
10625.43 577
10626.40 554
10627.37 560
10628.35 553
10629.32 538
10630.29 555
10631.27 562
10632.24 566
10633.21 588
10634.19 650
10635.16 610
10636.13 625
10637.11 700
10638.08 709
10639.05 771
10640.03 811
10641.00 837
10641.97 797
10642.95 720
10643.92 653
10644.89 708
10645.87 634
10646.84 661
10647.82 665
10648.79 582
10649.76 605
10650.74 560
10651.71 549
10652.69 520
10653.66 551
10654.63 542
10655.61 505
10656.58 552
10657.56 503
10658.53 530
10659.51 604
10660.48 511
10661.46 559
10662.43 551
10663.40 540
10664.38 523
10665.35 508
10666.33 513
10667.30 494
10668.28 438
10669.25 483
10670.23 495
10671.20 581
10672.18 548
10673.15 551
10674.13 525
10675.10 525
10676.08 505
10677.05 537
10678.03 569
10679.00 570
10679.98 553
10680.96 577
10681.93 525
10682.91 552
10683.88 547
10684.86 592
10685.83 517
10686.81 491
10687.78 486
10688.76 568
10689.74 566
10690.71 512
10691.69 537
10692.66 498
10693.64 507
10694.62 506
10695.59 522
10696.57 538
10697.54 570
10698.52 545
10699.50 501
10700.47 480
10701.45 508
10702.43 529
10703.40 517
10704.38 521
10705.36 503
10706.33 539
10707.31 533
10708.29 499
10709.26 496
10710.24 539
10711.22 526
10712.19 537
10713.17 554
10714.15 513
10715.12 512
10716.10 560
10717.08 496
10718.05 531
10719.03 558
10720.01 552
10720.99 544
10721.96 541
10722.94 584
10723.92 562
10724.90 544
10725.87 551
10726.85 573
10727.83 542
10728.81 552
10729.78 520
10730.76 552
10731.74 548
10732.72 524
10733.69 536
10734.67 552
10735.65 514
10736.63 528
10737.61 540
10738.58 490
10739.56 552
10740.54 534
10741.52 525
10742.50 479
10743.47 508
10744.45 552
10745.43 535
10746.41 510
10747.39 567
10748.37 521
10749.35 565
10750.32 617
10751.30 542
10752.28 530
10753.26 552
10754.24 541
10755.22 547
10756.20 569
10757.18 573
10758.15 557
10759.13 504
10760.11 527
10761.09 501
10762.07 505
10763.05 516
10764.03 566
10765.01 528
10765.99 529
10766.97 541
10767.95 481
10768.93 529
10769.91 504
10770.88 519
10771.86 532
10772.84 567
10773.82 624
10774.80 552
10775.78 611
10776.76 607
10777.74 598
10778.72 590
10779.70 588
10780.68 574
10781.66 615
10782.64 573
10783.62 612
10784.60 526
10785.58 562
10786.56 600
10787.54 545
10788.52 596
10789.50 568
10790.48 506
10791.47 572
10792.45 565
10793.43 508
10794.41 564
10795.39 619
10796.37 622
10797.35 648
10798.33 590
10799.31 606
10800.29 612
10801.27 550
10802.25 626
10803.23 586
10804.22 597
10805.20 552
10806.18 561
10807.16 646
10808.14 647
10809.12 566
10810.10 606
10811.08 588
10812.07 548
10813.05 584
10814.03 602
10815.01 612
10815.99 592
10816.97 632
10817.95 553
10818.94 592
10819.92 696
10820.90 595
10821.88 597
10822.86 582
10823.85 642
10824.83 670
10825.81 644
10826.79 636
10827.77 623
10828.76 612
10829.74 634
10830.72 623
10831.70 629
10832.68 626
10833.67 659
10834.65 671
10835.63 687
10836.61 644
10837.60 581
10838.58 682
10839.56 725
10840.55 677
10841.53 619
10842.51 634
10843.49 658
10844.48 730
10845.46 722
10846.44 662
10847.43 689
10848.41 667
10849.39 673
10850.37 665
10851.36 694
10852.34 669
10853.32 778
10854.31 690
10855.29 678
10856.27 767
10857.26 690
10858.24 750
10859.22 722
10860.21 660
10861.19 666
10862.18 692
10863.16 740
10864.14 770
10865.13 724
10866.11 726
10867.09 731
10868.08 738
10869.06 774
10870.05 843
10871.03 777
10872.01 741
10873.00 756
10873.98 773
10874.97 792
10875.95 797
10876.94 801
10877.92 786
10878.90 823
10879.89 780
10880.87 796
10881.86 791
10882.84 790
10883.83 886
10884.81 822
10885.80 790
10886.78 858
10887.77 858
10888.75 856
10889.74 848
10890.72 976
10891.71 898
10892.69 842
10893.68 833
10894.66 948
10895.65 930
10896.63 890
10897.62 875
10898.60 932
10899.59 933
10900.57 902
10901.56 958
10902.54 882
10903.53 813
10904.52 858
10905.50 937
10906.49 891
10907.47 986
10908.46 953
10909.44 996
10910.43 1002
10911.42 1063
10912.40 1084
10913.39 1028
10914.37 1047
10915.36 1118
10916.35 1104
10917.33 1040
10918.32 1085
10919.31 1021
10920.29 956
10921.28 1014
10922.26 1095
10923.25 1101
10924.24 1115
10925.22 1044
10926.21 1024
10927.20 1069
10928.18 1059
10929.17 1059
10930.16 1143
10931.14 1122
10932.13 1103
10933.12 1136
10934.10 1083
10935.09 1132
10936.08 1142
10937.07 1169
10938.05 1090
10939.04 1215
10940.03 1183
10941.01 1240
10942.00 1289
10942.99 1199
10943.98 1201
10944.96 1198
10945.95 1223
10946.94 1345
10947.93 1438
10948.91 1412
10949.90 1473
10950.89 1387
10951.88 1363
10952.86 1464
10953.85 1549
10954.84 1651
10955.83 1730
10956.82 1816
10957.80 1811
10958.79 2002
10959.78 2063
10960.77 2001
10961.76 1952
10962.75 1911
10963.73 2012
10964.72 1943
10965.71 1742
10966.70 1640
10967.69 1604
10968.68 1556
10969.66 1525
10970.65 1477
10971.64 1469
10972.63 1528
10973.62 1481
10974.61 1416
10975.60 1470
10976.58 1483
10977.57 1501
10978.56 1469
10979.55 1490
10980.54 1467
10981.53 1501
10982.52 1536
10983.51 1614
10984.50 1552
10985.49 1591
10986.48 1517
10987.47 1559
10988.45 1635
10989.44 1597
10990.43 1587
10991.42 1628
10992.41 1668
10993.40 1824
10994.39 1856
10995.38 2053
10996.37 2293
10997.36 2373
10998.35 2509
10999.34 2855
11000.33 3021
11001.32 3014
11002.31 2906
11003.30 2858
11004.29 2656
11005.28 2557
11006.27 2310
11007.26 2115
11008.25 1855
11009.24 1773
11010.23 1651
11011.22 1514
11012.21 1417
11013.20 1466
11014.19 1374
11015.18 1373
11016.18 1339
11017.17 1366
11018.16 1308
11019.15 1293
11020.14 1268
11021.13 1242
11022.12 1268
11023.11 1201
11024.10 1208
11025.09 1201
11026.08 1197
11027.08 1117
11028.07 1078
11029.06 1044
11030.05 1122
11031.04 1016
11032.03 1077
11033.02 1055
11034.01 996
11035.01 1035
11036.00 1062
11036.99 1079
11037.98 1052
11038.97 1034
11039.96 1090
11040.96 1029
11041.95 1012
11042.94 1057
11043.93 1029
11044.92 987
11045.92 954
11046.91 938
11047.90 963
11048.89 938
11049.88 939
11050.88 952
11051.87 983
11052.86 952
11053.85 940
11054.85 877
11055.84 877
11056.83 867
11057.82 896
11058.82 895
11059.81 868
11060.80 922
11061.79 898
11062.79 915
11063.78 923
11064.77 898
11065.76 899
11066.76 843
11067.75 844
11068.74 856
11069.74 871
11070.73 859
11071.72 860
11072.72 866
11073.71 864
11074.70 939
11075.70 951
11076.69 917
11077.68 911
11078.68 913
11079.67 906
11080.66 882
11081.66 980
11082.65 873
11083.64 897
11084.64 886
11085.63 939
11086.62 910
11087.62 864
11088.61 846
11089.61 936
11090.60 851
11091.59 823
11092.59 801
11093.58 825
11094.58 838
11095.57 859
11096.57 787
11097.56 828
11098.55 873
11099.55 838
11100.54 852
11101.54 807
11102.53 830
11103.53 771
11104.52 822
11105.52 742
11106.51 820
11107.51 751
11108.50 682
11109.49 766
11110.49 808
11111.48 776
11112.48 719
11113.47 715
11114.47 741
11115.46 785
11116.46 726
11117.46 728
11118.45 746
11119.45 707
11120.44 692
11121.44 761
11122.43 729
11123.43 689
11124.42 710
11125.42 711
11126.41 743
11127.41 755
11128.41 755
11129.40 712
11130.40 668
11131.39 774
11132.39 768
11133.38 686
11134.38 751
11135.38 721
11136.37 703
11137.37 701
11138.36 678
11139.36 688
11140.36 673
11141.35 687
11142.35 698
11143.35 698
11144.34 640
11145.34 621
11146.34 674
11147.33 761
11148.33 760
11149.32 688
11150.32 674
11151.32 674
11152.31 695
11153.31 702
11154.31 643
11155.31 625
11156.30 635
11157.30 615
11158.30 615
11159.29 603
11160.29 643
11161.29 626
11162.28 624
11163.28 576
11164.28 594
11165.28 629
11166.27 652
11167.27 579
11168.27 572
11169.27 559
11170.26 568
11171.26 572
11172.26 668
11173.26 676
11174.25 676
11175.25 689
11176.25 637
11177.25 674
11178.25 579
11179.24 593
11180.24 567
11181.24 672
11182.24 631
11183.24 634
11184.23 593
11185.23 603
11186.23 588
11187.23 656
11188.23 690
11189.23 605
11190.22 595
11191.22 600
11192.22 582
11193.22 557
11194.22 563
11195.22 694
11196.22 645
11197.21 609
11198.21 601
11199.21 564
11200.21 602
11201.21 604
11202.21 616
11203.21 663
11204.21 641
11205.21 579
11206.21 630
11207.21 699
11208.20 649
11209.20 651
11210.20 619
11211.20 609
11212.20 575
11213.20 577
11214.20 593
11215.20 549
11216.20 588
11217.20 560
11218.20 536
11219.20 562
11220.20 540
11221.20 580
11222.20 532
11223.20 547
11224.20 554
11225.20 567
11226.20 517
11227.20 528
11228.20 543
11229.20 523
11230.20 528
11231.20 566
11232.20 644
11233.20 557
11234.20 623
11235.20 619
11236.20 578
11237.20 585
11238.20 541
11239.20 522
11240.20 517
11241.20 538
11242.21 537
11243.21 537
11244.21 511
11245.21 569
11246.21 584
11247.21 579
11248.21 518
11249.21 536
11250.21 545
11251.21 563
11252.22 576
11253.22 624
11254.22 572
11255.22 581
11256.22 522
11257.22 537
11258.22 553
11259.23 587
11260.23 562
11261.23 571
11262.23 583
11263.23 601
11264.23 590
11265.24 567
11266.24 560
11267.24 568
11268.24 517
11269.24 536
11270.25 634
11271.25 626
11272.25 578
11273.25 600
11274.25 544
11275.26 599
11276.26 614
11277.26 661
11278.26 629
11279.27 588
11280.27 596
11281.27 616
11282.27 620
11283.28 572
11284.28 587
11285.28 673
11286.28 565
11287.29 596
11288.29 635
11289.29 599
11290.29 557
11291.30 586
11292.30 595
11293.30 563
11294.31 554
11295.31 541
11296.31 577
11297.32 536
11298.32 594
11299.32 575
11300.33 604
11301.33 663
11302.33 607
11303.34 583
11304.34 603
11305.34 587
11306.35 622
11307.35 680
11308.35 691
11309.36 707
11310.36 703
11311.37 702
11312.37 747
11313.37 754
11314.38 770
11315.38 792
11316.39 802
11317.39 801
11318.39 761
11319.40 633
11320.40 655
11321.41 679
11322.41 636
11323.42 619
11324.42 544
11325.42 634
11326.43 594
11327.43 554
11328.44 605
11329.44 522
11330.45 542
11331.45 511
11332.46 575
11333.46 547
11334.47 513
11335.47 561
11336.48 550
11337.48 578
11338.49 559
11339.49 515
11340.50 529
11341.50 534
11342.51 525
11343.51 522
11344.52 570
11345.52 554
11346.53 515
11347.53 479
11348.54 546
11349.55 542
11350.55 493
11351.56 558
11352.56 504
11353.57 493
11354.57 492
11355.58 554
11356.59 532
11357.59 513
11358.60 555
11359.60 538
11360.61 495
11361.62 530
11362.62 545
11363.63 515
11364.63 531
11365.64 522
11366.65 545
11367.65 546
11368.66 524
11369.67 474
11370.67 448
11371.68 490
11372.69 486
11373.69 484
11374.70 593
11375.71 495
11376.71 469
11377.72 519
11378.73 519
11379.73 524
11380.74 490
11381.75 537
11382.75 561
11383.76 598
11384.77 590
11385.78 597
11386.78 502
11387.79 567
11388.80 586
11389.80 521
11390.81 528
11391.82 541
11392.83 527
11393.83 509
11394.84 516
11395.85 507
11396.86 488
11397.86 554
11398.87 558
11399.88 518
11400.89 566
11401.90 516
11402.90 499
11403.91 516
11404.92 505
11405.93 507
11406.94 513
11407.94 572
11408.95 537
11409.96 487
11410.97 550
11411.98 511
11412.99 498
11413.99 489
11415.00 523
11416.01 533
11417.02 527
11418.03 544
11419.04 495
11420.04 535
11421.05 544
11422.06 522
11423.07 501
11424.08 526
11425.09 524
11426.10 532
11427.11 532
11428.12 527
11429.13 552
11430.13 559
11431.14 513
11432.15 524
11433.16 531
11434.17 507
11435.18 483
11436.19 465
11437.20 491
11438.21 569
11439.22 536
11440.23 481
11441.24 534
11442.25 498
11443.26 494
11444.27 470
11445.28 524
11446.29 528
11447.30 475
11448.31 533
11449.32 527
11450.33 532
11451.34 510
11452.35 485
11453.36 487
11454.37 509
11455.38 509
11456.39 528
11457.40 452
11458.41 496
11459.42 494
11460.43 502
11461.44 510
11462.45 524
11463.46 506
11464.47 514
11465.48 523
11466.49 491
11467.50 516
11468.51 533
11469.52 504
11470.54 505
11471.55 532
11472.56 515
11473.57 503
11474.58 572
11475.59 504
11476.60 473
11477.61 468
11478.62 555
11479.64 506
11480.65 530
11481.66 521
11482.67 510
11483.68 526
11484.69 487
11485.70 504
11486.72 507
11487.73 501
11488.74 499
11489.75 492
11490.76 510
11491.77 504
11492.79 507
11493.80 483
11494.81 473
11495.82 483
11496.83 493
11497.85 530
11498.86 476
11499.87 474
11500.88 555
11501.90 505
11502.91 517
11503.92 522
11504.93 493
11505.95 477
11506.96 475
11507.97 473
11508.98 527
11510.00 524
11511.01 467
11512.02 447
11513.03 506
11514.05 487
11515.06 453
11516.07 487
11517.09 487
11518.10 510
11519.11 459
11520.12 489
11521.14 511
11522.15 531
11523.16 490
11524.18 517
11525.19 496
11526.20 518
11527.22 515
11528.23 518
11529.24 502
11530.26 495
11531.27 526
11532.28 487
11533.30 446
11534.31 494
11535.33 524
11536.34 547
11537.35 500
11538.37 460
11539.38 520
11540.40 516
11541.41 531
11542.42 573
11543.44 519
11544.45 518
11545.47 515
11546.48 523
11547.49 546
11548.51 564
11549.52 555
11550.54 529
11551.55 464
11552.57 500
11553.58 541
11554.60 531
11555.61 507
11556.63 517
11557.64 478
11558.65 529
11559.67 560
11560.68 521
11561.70 539
11562.71 473
11563.73 516
11564.74 503
11565.76 541
11566.77 550
11567.79 495
11568.81 565
11569.82 523
11570.84 522
11571.85 550
11572.87 559
11573.88 580
11574.90 577
11575.91 585
11576.93 589
11577.94 593
11578.96 615
11579.98 572
11580.99 566
11582.01 569
11583.02 554
11584.04 590
11585.05 605
11586.07 643
11587.09 590
11588.10 656
11589.12 621
11590.14 595
11591.15 631
11592.17 663
11593.18 670
11594.20 692
11595.22 679
11596.23 706
11597.25 726
11598.27 738
11599.28 765
11600.30 773
11601.32 887
11602.33 908
11603.35 967
11604.37 975
11605.38 933
11606.40 994
11607.42 881
11608.43 876
11609.45 837
11610.47 783
11611.49 701
11612.50 660
11613.52 631
11614.54 663
11615.55 617
11616.57 623
11617.59 593
11618.61 629
11619.62 627
11620.64 591
11621.66 617
11622.68 644
11623.69 644
11624.71 601
11625.73 562
11626.75 523
11627.77 502
11628.78 509
11629.80 596
11630.82 531
11631.84 584
11632.85 529
11633.87 541
11634.89 536
11635.91 542
11636.93 543
11637.95 583
11638.96 556
11639.98 602
11641.00 546
11642.02 481
11643.04 470
11644.06 481
11645.07 535
11646.09 454
11647.11 469
11648.13 478
11649.15 523
11650.17 476
11651.19 465
11652.21 475
11653.23 519
11654.24 520
11655.26 527
11656.28 547
11657.30 466
11658.32 503
11659.34 486
11660.36 506
11661.38 541
11662.40 512
11663.42 547
11664.44 520
11665.46 510
11666.48 470
11667.49 519
11668.51 498
11669.53 551
11670.55 524
11671.57 523
11672.59 550
11673.61 478
11674.63 490
11675.65 550
11676.67 595
11677.69 533
11678.71 557
11679.73 563
11680.75 564
11681.77 513
11682.79 536
11683.81 495
11684.83 490
11685.85 530
11686.88 528
11687.90 533
11688.92 563
11689.94 502
11690.96 536
11691.98 555
11693.00 521
11694.02 547
11695.04 506
11696.06 526
11697.08 557
11698.10 535
11699.12 527
11700.14 493
11701.17 547
11702.19 503
11703.21 539
11704.23 554
11705.25 595
11706.27 535
11707.29 493
11708.31 492
11709.34 589
11710.36 599
11711.38 512
11712.40 519
11713.42 559
11714.44 538
11715.46 508
11716.49 523
11717.51 523
11718.53 518
11719.55 497
11720.57 521
11721.60 536
11722.62 487
11723.64 542
11724.66 517
11725.68 507
11726.71 512
11727.73 540
11728.75 573
11729.77 565
11730.80 567
11731.82 463
11732.84 516
11733.86 499
11734.88 527
11735.91 541
11736.93 538
11737.95 535
11738.98 540
11740.00 491
11741.02 513
11742.04 516
11743.07 538
11744.09 564
11745.11 576
11746.14 573
11747.16 498
11748.18 533
11749.20 575
11750.23 568
11751.25 499
11752.27 544
11753.30 552
11754.32 591
11755.34 529
11756.37 560
11757.39 501
11758.41 522
11759.44 505
11760.46 496
11761.49 519
11762.51 510
11763.53 545
11764.56 528
11765.58 540
11766.60 511
11767.63 549
11768.65 540
11769.68 529
11770.70 559
11771.72 582
11772.75 581
11773.77 523
11774.80 517
11775.82 539
11776.85 544
11777.87 564
11778.90 552
11779.92 591
11780.94 563
11781.97 563
11782.99 574
11784.02 575
11785.04 575
11786.07 621
11787.09 532
11788.12 558
11789.14 613
11790.17 608
11791.19 618
11792.22 586
11793.24 573
11794.27 537
11795.29 587
11796.32 582
11797.34 509
11798.37 536
11799.39 585
11800.42 613
11801.44 621
11802.47 631
11803.49 588
11804.52 596
11805.55 657
11806.57 617
11807.60 608
11808.62 535
11809.65 643
11810.67 620
11811.70 592
11812.73 598
11813.75 656
11814.78 642
11815.80 631
11816.83 618
11817.86 609
11818.88 605
11819.91 573
11820.94 533
11821.96 561
11822.99 587
11824.01 584
11825.04 665
11826.07 584
11827.09 634
11828.12 654
11829.15 622
11830.17 619
11831.20 617
11832.23 660
11833.25 618
11834.28 661
11835.31 659
11836.33 648
11837.36 657
11838.39 675
11839.42 633
11840.44 631
11841.47 647
11842.50 674
11843.52 666
11844.55 676
11845.58 639
11846.61 649
11847.63 653
11848.66 634
11849.69 641
11850.72 664
11851.74 711
11852.77 740
11853.80 728
11854.83 755
11855.85 787
11856.88 754
11857.91 743
11858.94 720
11859.97 701
11860.99 713
11862.02 724
11863.05 745
11864.08 707
11865.11 713
11866.13 801
11867.16 815
11868.19 754
11869.22 788
11870.25 805
11871.28 824
11872.30 894
11873.33 873
11874.36 813
11875.39 791
11876.42 835
11877.45 827
11878.48 836
11879.51 772
11880.53 866
11881.56 839
11882.59 879
11883.62 942
11884.65 961
11885.68 911
11886.71 966
11887.74 1006
11888.77 1003
11889.80 1003
11890.83 923
11891.85 923
11892.88 945
11893.91 1029
11894.94 1043
11895.97 1090
11897.00 1047
11898.03 1066
11899.06 1222
11900.09 1235
11901.12 1240
11902.15 1253
11903.18 1247
11904.21 1234
11905.24 1210
11906.27 1255
11907.30 1161
11908.33 1125
11909.36 1150
11910.39 1236
11911.42 1200
11912.45 1171
11913.48 1099
11914.51 1156
11915.54 1119
11916.57 1132
11917.60 1146
11918.63 1170
11919.66 1158
11920.69 1098
11921.73 1066
11922.76 1085
11923.79 1165
11924.82 1173
11925.85 1285
11926.88 1320
11927.91 1438
11928.94 1586
11929.97 1693
11931.00 1734
11932.03 1796
11933.07 1876
11934.10 1702
11935.13 1710
11936.16 1666
11937.19 1536
11938.22 1481
11939.25 1371
11940.28 1227
11941.32 1216
11942.35 1183
11943.38 1107
11944.41 1022
11945.44 937
11946.47 970
11947.51 983
11948.54 994
11949.57 1004
11950.60 949
11951.63 870
11952.66 906
11953.70 876
11954.73 886
11955.76 855
11956.79 862
11957.83 895
11958.86 866
11959.89 939
11960.92 926
11961.95 856
11962.99 880
11964.02 854
11965.05 815
11966.08 802
11967.12 867
11968.15 803
11969.18 781
11970.22 830
11971.25 861
11972.28 784
11973.31 791
11974.35 810
11975.38 843
11976.41 830
11977.45 798
11978.48 862
11979.51 809
11980.55 816
11981.58 885
11982.61 838
11983.64 787
11984.68 770
11985.71 871
11986.75 850
11987.78 829
11988.81 768
11989.85 772
11990.88 855
11991.91 836
11992.95 803
11993.98 827
11995.01 830
11996.05 827
11997.08 875
11998.12 824
11999.15 882
12000.18 909
12001.22 833
12002.25 822
12003.29 860
12004.32 876
12005.35 845
12006.39 871
12007.42 952
12008.46 865
12009.49 875
12010.53 921
12011.56 914
12012.60 913
12013.63 889
12014.67 891
12015.70 884
12016.73 938
12017.77 936
12018.80 996
12019.84 960
12020.87 998
12021.91 914
12022.94 928
12023.98 1035
12025.01 1028
12026.05 970
12027.08 892
12028.12 948
12029.15 942
12030.19 957
12031.23 936
12032.26 880
12033.30 847
12034.33 880
12035.37 907
12036.40 876
12037.44 819
12038.47 944
12039.51 940
12040.55 853
12041.58 888
12042.62 929
12043.65 907
12044.69 861
12045.73 877
12046.76 900
12047.80 913
12048.83 936
12049.87 954
12050.91 927
12051.94 952
12052.98 907
12054.01 867
12055.05 864
12056.09 875
12057.12 895
12058.16 942
12059.20 934
12060.23 921
12061.27 938
12062.31 974
12063.34 980
12064.38 935
12065.42 970
12066.45 972
12067.49 975
12068.53 952
12069.57 930
12070.60 907
12071.64 942
12072.68 999
12073.71 915
12074.75 967
12075.79 935
12076.83 981
12077.86 981
12078.90 1002
12079.94 978
12080.98 1051
12082.01 963
12083.05 950
12084.09 993
12085.13 943
12086.16 985
12087.20 1041
12088.24 1072
12089.28 1037
12090.32 1128
12091.35 1149
12092.39 1099
12093.43 1132
12094.47 1086
12095.51 1138
12096.54 1079
12097.58 1175
12098.62 1274
12099.66 1219
12100.70 1288
12101.74 1415
12102.77 1471
12103.81 1461
12104.85 1465
12105.89 1418
12106.93 1408
12107.97 1361
12109.01 1274
12110.04 1215
12111.08 1108
12112.12 1080
12113.16 1065
12114.20 981
12115.24 981
12116.28 957
12117.32 920
12118.36 954
12119.39 861
12120.43 785
12121.47 855
12122.51 842
12123.55 871
12124.59 806
12125.63 813
12126.67 791
12127.71 827
12128.75 746
12129.79 709
12130.83 799
12131.87 753
12132.91 686
12133.95 695
12134.99 736
12136.03 729
12137.07 721
12138.11 778
12139.15 768
12140.19 697
12141.23 693
12142.27 650
12143.31 689
12144.35 643
12145.39 694
12146.43 672
12147.47 666
12148.51 723
12149.55 629
12150.59 672
12151.63 677
12152.67 624
12153.71 675
12154.75 628
12155.79 682
12156.83 630
12157.88 672
12158.92 782
12159.96 741
12161.00 687
12162.04 716
12163.08 660
12164.12 715
12165.16 672
12166.20 703
12167.24 688
12168.29 656
12169.33 649
12170.37 656
12171.41 657
12172.45 685
12173.49 708
12174.53 644
12175.58 664
12176.62 730
12177.66 646
12178.70 655
12179.74 682
12180.78 656
12181.83 735
12182.87 666
12183.91 664
12184.95 701
12185.99 726
12187.04 710
12188.08 652
12189.12 635
12190.16 695
12191.20 613
12192.25 671
12193.29 652
12194.33 675
12195.37 682
12196.42 666
12197.46 689
12198.50 632
12199.54 681
12200.59 682
12201.63 700
12202.67 668
12203.72 715
12204.76 682
12205.80 709
12206.84 669
12207.89 621
12208.93 631
12209.97 656
12211.02 642
12212.06 675
12213.10 692
12214.15 711
12215.19 653
12216.23 670
12217.28 655
12218.32 622
12219.36 685
12220.41 649
12221.45 709
12222.49 637
12223.54 662
12224.58 629
12225.62 640
12226.67 652
12227.71 606
12228.76 664
12229.80 596
12230.84 639
12231.89 700
12232.93 670
12233.98 616
12235.02 630
12236.06 626
12237.11 669
12238.15 663
12239.20 654
12240.24 632
12241.29 621
12242.33 603
12243.37 568
12244.42 582
12245.46 542
12246.51 588
12247.55 621
12248.60 618
12249.64 602
12250.69 640
12251.73 619
12252.78 594
12253.82 559
12254.87 596
12255.91 592
12256.96 601
12258.00 558
12259.05 564
12260.09 588
12261.14 604
12262.18 599
12263.23 589
12264.27 603
12265.32 591
12266.36 569
12267.41 532
12268.45 555
12269.50 560
12270.55 558
12271.59 558
12272.64 572
12273.68 532
12274.73 611
12275.77 589
12276.82 551
12277.87 625
12278.91 614
12279.96 587
12281.00 576
12282.05 585
12283.10 554
12284.14 563
12285.19 546
12286.24 602
12287.28 542
12288.33 541
12289.38 563
12290.42 542
12291.47 554
12292.51 590
12293.56 607
12294.61 570
12295.65 604
12296.70 572
12297.75 582
12298.80 519
12299.84 504
12300.89 564
12301.94 569
12302.98 495
12304.03 536
12305.08 586
12306.12 579
12307.17 575
12308.22 560
12309.27 532
12310.31 579
12311.36 578
12312.41 536
12313.46 520
12314.50 524
12315.55 551
12316.60 555
12317.65 544
12318.69 512
12319.74 539
12320.79 472
12321.84 527
12322.88 515
12323.93 504
12324.98 547
12326.03 545
12327.08 548
12328.12 548
12329.17 535
12330.22 507
12331.27 543
12332.32 535
12333.37 488
12334.41 525
12335.46 515
12336.51 487
12337.56 506
12338.61 491
12339.66 510
12340.71 509
12341.75 528
12342.80 565
12343.85 522
12344.90 537
12345.95 539
12347.00 496
12348.05 511
12349.10 562
12350.15 561
12351.19 579
12352.24 519
12353.29 522
12354.34 525
12355.39 529
12356.44 530
12357.49 592
12358.54 553
12359.59 534
12360.64 593
12361.69 551
12362.74 510
12363.79 549
12364.84 560
12365.89 595
12366.94 616
12367.99 580
12369.04 616
12370.09 548
12371.14 501
12372.18 555
12373.24 576
12374.29 609
12375.34 603
12376.39 595
12377.44 563
12378.49 540
12379.54 522
12380.59 604
12381.64 565
12382.69 521
12383.74 558
12384.79 534
12385.84 556
12386.89 574
12387.94 605
12388.99 601
12390.04 523
12391.09 557
12392.14 541
12393.19 562
12394.24 599
12395.30 592
12396.35 640
12397.40 596
12398.45 571
12399.50 616
12400.55 599
12401.60 561
12402.65 517
12403.70 573
12404.76 604
12405.81 596
12406.86 597
12407.91 575
12408.96 603
12410.01 546
12411.07 578
12412.12 561
12413.17 619
12414.22 613
12415.27 618
12416.32 623
12417.38 590
12418.43 593
12419.48 578
12420.53 663
12421.58 590
12422.64 600
12423.69 579
12424.74 570
12425.79 645
12426.84 595
12427.90 615
12428.95 647
12430.00 588
12431.05 567
12432.11 580
12433.16 626
12434.21 665
12435.26 639
12436.32 684
12437.37 599
12438.42 544
12439.48 599
12440.53 577
12441.58 615
12442.63 602
12443.69 605
12444.74 593
12445.79 614
12446.85 617
12447.90 630
12448.95 604
12450.01 678
12451.06 649
12452.11 638
12453.17 574
12454.22 624
12455.27 632
12456.33 689
12457.38 644
12458.43 617
12459.49 695
12460.54 697
12461.60 732
12462.65 699
12463.70 640
12464.76 651
12465.81 736
12466.86 768
12467.92 690
12468.97 780
12470.03 831
12471.08 852
12472.14 896
12473.19 960
12474.24 1011
12475.30 1101
12476.35 1164
12477.41 1254
12478.46 1225
12479.52 1126
12480.57 1091
12481.63 1106
12482.68 1040
12483.73 981
12484.79 945
12485.84 915
12486.90 837
12487.95 783
12489.01 757
12490.06 749
12491.12 698
12492.17 641
12493.23 692
12494.28 705
12495.34 644
12496.39 639
12497.45 648
12498.51 615
12499.56 658
12500.62 646
12501.67 679
12502.73 619
12503.78 688
12504.84 668
12505.89 576
12506.95 684
12508.01 678
12509.06 599
12510.12 538
12511.17 630
12512.23 634
12513.28 626
12514.34 612
12515.40 535
12516.45 574
12517.51 607
12518.56 633
12519.62 629
12520.68 584
12521.73 586
12522.79 641
12523.85 597
12524.90 633
12525.96 610
12527.02 606
12528.07 581
12529.13 635
12530.19 540
12531.24 640
12532.30 590
12533.36 625
12534.41 615
12535.47 581
12536.53 631
12537.58 616
12538.64 593
12539.70 594
12540.75 613
12541.81 595
12542.87 611
12543.93 634
12544.98 620
12546.04 571
12547.10 651
12548.16 660
12549.21 698
12550.27 739
12551.33 704
12552.39 692
12553.44 749
12554.50 731
12555.56 726
12556.62 813
12557.67 804
12558.73 819
12559.79 765
12560.85 789
12561.91 765
12562.96 735
12564.02 725
12565.08 745
12566.14 683
12567.20 612
12568.26 659
12569.31 634
12570.37 641
12571.43 633
12572.49 662
12573.55 600
12574.61 584
12575.66 584
12576.72 605
12577.78 595
12578.84 647
12579.90 620
12580.96 580
12582.02 573
12583.08 600
12584.13 607
12585.19 608
12586.25 592
12587.31 590
12588.37 580
12589.43 519
12590.49 612
12591.55 553
12592.61 621
12593.67 646
12594.73 583
12595.79 611
12596.85 574
12597.91 570
12598.96 574
12600.02 591
12601.08 571
12602.14 588
12603.20 526
12604.26 595
12605.32 574
12606.38 554
12607.44 523
12608.50 555
12609.56 565
12610.62 563
12611.68 607
12612.74 592
12613.80 582
12614.86 608
12615.92 605
12616.98 610
12618.04 606
12619.10 568
12620.17 620
12621.23 593
12622.29 574
12623.35 575
12624.41 575
12625.47 582
12626.53 567
12627.59 534
12628.65 545
12629.71 532
12630.77 578
12631.83 515
12632.89 501
12633.96 521
12635.02 571
12636.08 568
12637.14 525
12638.20 586
12639.26 516
12640.32 571
12641.38 574
12642.45 491
12643.51 492
12644.57 543
12645.63 562
12646.69 570
12647.75 542
12648.81 537
12649.88 527
12650.94 588
12652.00 547
12653.06 499
12654.12 522
12655.19 488
12656.25 497
12657.31 507
12658.37 517
12659.43 485
12660.50 499
12661.56 482
12662.62 487
12663.68 466
12664.75 469
12665.81 483
12666.87 538
12667.93 516
12668.99 539
12670.06 510
12671.12 514
12672.18 469
12673.25 484
12674.31 543
12675.37 507
12676.43 505
12677.50 498
12678.56 520
12679.62 515
12680.69 524
12681.75 563
12682.81 556
12683.87 528
12684.94 570
12686.00 484
12687.06 447
12688.13 506
12689.19 531
12690.25 550
12691.32 509
12692.38 559
12693.45 539
12694.51 515
12695.57 532
12696.64 510
12697.70 521
12698.76 527
12699.83 546
12700.89 538
12701.95 564
12703.02 503
12704.08 501
12705.15 531
12706.21 585
12707.28 519
12708.34 529
12709.40 573
12710.47 501
12711.53 543
12712.60 551
12713.66 556
12714.73 517
12715.79 487
12716.85 540
12717.92 479
12718.98 501
12720.05 505
12721.11 505
12722.18 498
12723.24 545
12724.31 536
12725.37 558
12726.44 584
12727.50 513
12728.57 517
12729.63 527
12730.70 524
12731.76 487
12732.83 497
12733.89 538
12734.96 531
12736.02 550
12737.09 537
12738.15 496
12739.22 548
12740.29 527
12741.35 522
12742.42 537
12743.48 541
12744.55 527
12745.61 534
12746.68 547
12747.74 507
12748.81 518
12749.88 574
12750.94 589
12752.01 525
12753.07 558
12754.14 501
12755.21 539
12756.27 488
12757.34 462
12758.41 485
12759.47 529
12760.54 461
12761.60 483
12762.67 500
12763.74 455
12764.80 478
12765.87 493
12766.94 480
12768.00 484
12769.07 519
12770.14 512
12771.20 523
12772.27 483
12773.34 483
12774.40 498
12775.47 462
12776.54 471
12777.61 474
12778.67 475
12779.74 472
12780.81 500
12781.87 448
12782.94 469
12784.01 497
12785.08 481
12786.14 475
12787.21 448
12788.28 481
12789.35 484
12790.41 487
12791.48 514
12792.55 455
12793.62 470
12794.69 492
12795.75 462
12796.82 480
12797.89 521
12798.96 475
12800.02 501
12801.09 470
12802.16 469
12803.23 437
12804.30 479
12805.37 495
12806.43 527
12807.50 470
12808.57 545
12809.64 554
12810.71 465
12811.78 496
12812.84 491
12813.91 478
12814.98 514
12816.05 494
12817.12 451
12818.19 484
12819.26 497
12820.33 499
12821.39 487
12822.46 458
12823.53 478
12824.60 493
12825.67 477
12826.74 487
12827.81 444
12828.88 441
12829.95 458
12831.02 485
12832.09 422
12833.16 475
12834.22 473
12835.29 494
12836.36 493
12837.43 471
12838.50 476
12839.57 464
12840.64 492
12841.71 462
12842.78 481
12843.85 459
12844.92 463
12845.99 454
12847.06 459
12848.13 434
12849.20 477
12850.27 468
12851.34 422
12852.41 432
12853.48 458
12854.55 511
12855.62 468
12856.69 459
12857.76 422
12858.83 440
12859.90 445
12860.97 443
12862.05 440
12863.12 455
12864.19 473
12865.26 398
12866.33 420
12867.40 442
12868.47 416
12869.54 454
12870.61 468
12871.68 454
12872.75 496
12873.82 428
12874.90 468
12875.97 490
12877.04 443
12878.11 424
12879.18 415
12880.25 395
12881.32 413
12882.40 466
12883.47 450
12884.54 468
12885.61 487
12886.68 447
12887.75 474
12888.82 459
12889.90 478
12890.97 426
12892.04 445
12893.11 418
12894.18 444
12895.26 461
12896.33 451
12897.40 453
12898.47 408
12899.54 402
12900.62 417
12901.69 408
12902.76 430
12903.83 417
12904.91 474
12905.98 457
12907.05 449
12908.12 430
12909.20 435
12910.27 459
12911.34 444
12912.41 480
12913.49 454
12914.56 475
12915.63 447
12916.71 418
12917.78 425
12918.85 476
12919.92 453
12921.00 418
12922.07 448
12923.14 417
12924.22 447
12925.29 458
12926.36 488
12927.44 395
12928.51 435
12929.58 466
12930.66 500
12931.73 482
12932.80 445
12933.88 426
12934.95 442
12936.02 401
12937.10 407
12938.17 398
12939.25 412
12940.32 445
12941.39 396
12942.47 395
12943.54 404
12944.62 503
12945.69 486
12946.76 446
12947.84 475
12948.91 408
12949.99 448
12951.06 449
12952.14 431
12953.21 413
12954.28 423
12955.36 428
12956.43 419
12957.51 397
12958.58 419
12959.66 424
12960.73 434
12961.81 421
12962.88 418
12963.96 402
12965.03 406
12966.11 454
12967.18 386
12968.26 424
12969.33 463
12970.41 475
12971.48 479
12972.56 459
12973.63 453
12974.71 428
12975.78 465
12976.86 414
12977.93 444
12979.01 422
12980.08 453
12981.16 394
12982.23 446
12983.31 454
12984.39 469
12985.46 492
12986.54 492
12987.61 439
12988.69 466
12989.77 448
12990.84 490
12991.92 503
12992.99 479
12994.07 501
12995.15 470
12996.22 488
12997.30 471
12998.37 461
12999.45 478
13000.53 494
13001.60 505
13002.68 466
13003.76 434
13004.83 446
13005.91 438
13006.99 507
13008.06 473
13009.14 466
13010.22 506
13011.29 493
13012.37 495
13013.45 411
13014.52 425
13015.60 485
13016.68 485
13017.75 459
13018.83 478
13019.91 457
13020.99 508
13022.06 467
13023.14 509
13024.22 479
13025.30 419
13026.37 477
13027.45 456
13028.53 433
13029.61 461
13030.68 482
13031.76 477
13032.84 456
13033.92 443
13034.99 491
13036.07 477
13037.15 513
13038.23 422
13039.31 450
13040.38 505
13041.46 470
13042.54 432
13043.62 423
13044.70 496
13045.77 490
13046.85 488
13047.93 462
13049.01 456
13050.09 442
13051.17 431
13052.24 456
13053.32 478
13054.40 480
13055.48 511
13056.56 458
13057.64 448
13058.72 470
13059.80 482
13060.87 464
13061.95 478
13063.03 471
13064.11 525
13065.19 511
13066.27 430
13067.35 466
13068.43 470
13069.51 525
13070.59 524
13071.67 563
13072.74 531
13073.82 475
13074.90 508
13075.98 469
13077.06 472
13078.14 496
13079.22 488
13080.30 489
13081.38 487
13082.46 459
13083.54 504
13084.62 498
13085.70 484
13086.78 449
13087.86 473
13088.94 459
13090.02 478
13091.10 524
13092.18 478
13093.26 477
13094.34 435
13095.42 465
13096.50 481
13097.58 453
13098.66 449
13099.74 453
13100.82 497
13101.90 448
13102.98 502
13104.07 485
13105.15 477
13106.23 469
13107.31 499
13108.39 460
13109.47 468
13110.55 515
13111.63 490
13112.71 489
13113.79 485
13114.87 518
13115.96 510
13117.04 490
13118.12 524
13119.20 470
13120.28 459
13121.36 480
13122.44 513
13123.52 539
13124.61 491
13125.69 502
13126.77 479
13127.85 471
13128.93 482
13130.01 511
13131.10 482
13132.18 470
13133.26 480
13134.34 462
13135.42 479
13136.51 510
13137.59 498
13138.67 550
13139.75 459
13140.83 467
13141.92 487
13143.00 531
13144.08 454
13145.16 493
13146.25 489
13147.33 507
13148.41 531
13149.49 482
13150.58 486
13151.66 490
13152.74 553
13153.82 485
13154.91 507
13155.99 504
13157.07 524
13158.15 552
13159.24 510
13160.32 544
13161.40 541
13162.49 478
13163.57 468
13164.65 499
13165.74 515
13166.82 495
13167.90 514
13168.99 539
13170.07 519
13171.15 542
13172.24 564
13173.32 550
13174.40 507
13175.49 553
13176.57 497
13177.65 544
13178.74 550
13179.82 509
13180.91 549
13181.99 547
13183.07 544
13184.16 585
13185.24 557
13186.32 497
13187.41 559
13188.49 561
13189.58 603
13190.66 556
13191.75 551
13192.83 531
13193.91 537
13195.00 590
13196.08 604
13197.17 609
13198.25 583
13199.34 518
13200.42 547
13201.51 562
13202.59 576
13203.68 586
13204.76 518
13205.85 545
13206.93 565
13208.01 573
13209.10 570
13210.18 595
13211.27 547
13212.36 543
13213.44 512
13214.53 534
13215.61 544
13216.70 536
13217.78 557
13218.87 561
13219.95 541
13221.04 550
13222.12 550
13223.21 589
13224.29 554
13225.38 575
13226.47 592
13227.55 612
13228.64 591
13229.72 620
13230.81 601
13231.89 599
13232.98 599
13234.07 548
13235.15 583
13236.24 558
13237.33 560
13238.41 628
13239.50 551
13240.58 588
13241.67 579
13242.76 622
13243.84 642
13244.93 578
13246.02 531
13247.10 577
13248.19 563
13249.28 590
13250.36 659
13251.45 601
13252.54 555
13253.62 603
13254.71 619
13255.80 574
13256.88 564
13257.97 666
13259.06 611
13260.14 646
13261.23 609
13262.32 597
13263.41 634
13264.49 634
13265.58 577
13266.67 586
13267.76 612
13268.84 597
13269.93 646
13271.02 654
13272.11 691
13273.19 625
13274.28 647
13275.37 692
13276.46 629
13277.54 693
13278.63 696
13279.72 715
13280.81 688
13281.90 702
13282.98 673
13284.07 685
13285.16 694
13286.25 676
13287.34 716
13288.42 711
13289.51 746
13290.60 720
13291.69 693
13292.78 707
13293.87 699
13294.95 731
13296.04 736
13297.13 798
13298.22 753
13299.31 767
13300.40 811
13301.49 778
13302.58 786
13303.66 753
13304.75 826
13305.84 800
13306.93 851
13308.02 824
13309.11 795
13310.20 753
13311.29 770
13312.38 820
13313.47 786
13314.55 779
13315.64 779
13316.73 771
13317.82 779
13318.91 803
13320.00 838
13321.09 816
13322.18 778
13323.27 775
13324.36 783
13325.45 780
13326.54 778
13327.63 830
13328.72 769
13329.81 782
13330.90 841
13331.99 774
13333.08 857
13334.17 841
13335.26 827
13336.35 878
13337.44 793
13338.53 813
13339.62 857
13340.71 847
13341.80 815
13342.89 807
13343.98 783
13345.07 813
13346.16 840
13347.25 799
13348.35 832
13349.44 831
13350.53 838
13351.62 841
13352.71 853
13353.80 812
13354.89 891
13355.98 876
13357.07 892
13358.16 981
13359.26 961
13360.35 997
13361.44 959
13362.53 978
13363.62 1021
13364.71 1024
13365.80 1049
13366.89 1059
13367.99 1035
13369.08 1018
13370.17 1114
13371.26 1009
13372.35 1040
13373.44 1015
13374.54 1000
13375.63 956
13376.72 936
13377.81 915
13378.90 871
13380.00 876
13381.09 821
13382.18 764
13383.27 809
13384.36 810
13385.46 801
13386.55 788
13387.64 770
13388.73 742
13389.83 804
13390.92 770
13392.01 781
13393.10 784
13394.20 805
13395.29 782
13396.38 774
13397.47 752
13398.57 714
13399.66 719
13400.75 776
13401.84 739
13402.94 790
13404.03 713
13405.12 694
13406.22 693
13407.31 766
13408.40 802
13409.50 732
13410.59 708
13411.68 739
13412.78 787
13413.87 791
13414.96 733
13416.06 754
13417.15 715
13418.24 721
13419.34 714
13420.43 737
13421.52 736
13422.62 701
13423.71 703
13424.81 743
13425.90 693
13426.99 768
13428.09 747
13429.18 767
13430.27 761
13431.37 748
13432.46 736
13433.56 770
13434.65 735
13435.75 750
13436.84 736
13437.93 813
13439.03 776
13440.12 781
13441.22 764
13442.31 781
13443.41 756
13444.50 779
13445.60 859
13446.69 880
13447.79 875
13448.88 819
13449.98 813
13451.07 766
13452.17 827
13453.26 836
13454.36 877
13455.45 916
13456.55 877
13457.64 873
13458.74 937
13459.83 845
13460.93 896
13462.02 892
13463.12 926
13464.21 939
13465.31 888
13466.40 916
13467.50 944
13468.59 907
13469.69 905
13470.79 886
13471.88 896
13472.98 923
13474.07 934
13475.17 913
13476.27 908
13477.36 946
13478.46 906
13479.55 902
13480.65 864
13481.75 889
13482.84 895
13483.94 921
13485.03 922
13486.13 960
13487.23 995
13488.32 981
13489.42 1012
13490.52 1025
13491.61 1048
13492.71 1073
13493.81 1066
13494.90 1025
13496.00 1084
13497.10 1101
13498.19 1083
13499.29 1103
13500.39 1118
13501.48 1176
13502.58 1185
13503.68 1194
13504.77 1168
13505.87 1151
13506.97 1092
13508.07 1070
13509.16 978
13510.26 1028
13511.36 998
13512.46 1010
13513.55 976
13514.65 940
13515.75 902
13516.85 917
13517.94 915
13519.04 887
13520.14 843
13521.24 842
13522.33 903
13523.43 836
13524.53 872
13525.63 803
13526.73 782
13527.82 795
13528.92 775
13530.02 774
13531.12 806
13532.22 801
13533.31 816
13534.41 797
13535.51 756
13536.61 763
13537.71 774
13538.81 747
13539.90 792
13541.00 725
13542.10 691
13543.20 679
13544.30 713
13545.40 734
13546.50 687
13547.60 702
13548.69 732
13549.79 748
13550.89 724
13551.99 703
13553.09 686
13554.19 658
13555.29 694
13556.39 641
13557.49 654
13558.59 637
13559.69 704
13560.78 621
13561.88 627
13562.98 645
13564.08 660
13565.18 709
13566.28 655
13567.38 699
13568.48 698
13569.58 680
13570.68 656
13571.78 660
13572.88 637
13573.98 717
13575.08 706
13576.18 742
13577.28 715
13578.38 628
13579.48 637
13580.58 646
13581.68 654
13582.78 699
13583.88 651
13584.98 668
13586.08 698
13587.18 716
13588.28 651
13589.38 644
13590.48 696
13591.59 674
13592.69 656
13593.79 671
13594.89 714
13595.99 723
13597.09 674
13598.19 640
13599.29 644
13600.39 650
13601.49 676
13602.59 704
13603.69 674
13604.80 698
13605.90 673
13607.00 681
13608.10 682
13609.20 645
13610.30 633
13611.40 687
13612.51 633
13613.61 664
13614.71 633
13615.81 676
13616.91 653
13618.01 669
13619.11 702
13620.22 632
13621.32 610
13622.42 692
13623.52 692
13624.62 689
13625.73 634
13626.83 666
13627.93 677
13629.03 653
13630.13 700
13631.24 603
13632.34 692
13633.44 646
13634.54 712
13635.65 633
13636.75 687
13637.85 672
13638.95 639
13640.06 675
13641.16 676
13642.26 689
13643.36 617
13644.47 671
13645.57 708
13646.67 710
13647.78 697
13648.88 707
13649.98 688
13651.08 675
13652.19 680
13653.29 684
13654.39 715
13655.50 674
13656.60 674
13657.70 602
13658.81 603
13659.91 637
13661.01 642
13662.12 653
13663.22 682
13664.32 647
13665.43 708
13666.53 644
13667.63 635
13668.74 660
13669.84 683
13670.95 690
13672.05 631
13673.15 673
13674.26 684
13675.36 698
13676.47 695
13677.57 681
13678.67 659
13679.78 631
13680.88 652
13681.99 665
13683.09 707
13684.20 670
13685.30 652
13686.40 702
13687.51 708
13688.61 708
13689.72 705
13690.82 688
13691.93 669
13693.03 631
13694.14 709
13695.24 725
13696.35 737
13697.45 620
13698.56 713
13699.66 749
13700.77 698
13701.87 734
13702.98 748
13704.08 716
13705.19 699
13706.29 705
13707.40 722
13708.50 701
13709.61 762
13710.71 787
13711.82 764
13712.92 742
13714.03 752
13715.14 684
13716.24 643
13717.35 692
13718.45 758
13719.56 773
13720.66 782
13721.77 811
13722.88 821
13723.98 838
13725.09 800
13726.19 786
13727.30 822
13728.41 814
13729.51 854
13730.62 929
13731.73 941
13732.83 859
13733.94 813
13735.04 829
13736.15 873
13737.26 916
13738.36 945
13739.47 874
13740.58 865
13741.68 895
13742.79 879
13743.90 877
13745.00 862
13746.11 868
13747.22 931
13748.32 933
13749.43 930
13750.54 998
13751.65 977
13752.75 937
13753.86 988
13754.97 1018
13756.07 960
13757.18 971
13758.29 1019
13759.40 1151
13760.50 1095
13761.61 1145
13762.72 1221
13763.83 1189
13764.93 1329
13766.04 1344
13767.15 1330
13768.26 1354
13769.37 1432
13770.47 1506
13771.58 1519
13772.69 1568
13773.80 1559
13774.91 1651
13776.01 1597
13777.12 1558
13778.23 1559
13779.34 1557
13780.45 1431
13781.55 1406
13782.66 1263
13783.77 1249
13784.88 1164
13785.99 1178
13787.10 1167
13788.20 1059
13789.31 1007
13790.42 1012
13791.53 994
13792.64 993
13793.75 908
13794.86 896
13795.97 917
13797.07 927
13798.18 865
13799.29 874
13800.40 848
13801.51 819
13802.62 764
13803.73 869
13804.84 873
13805.95 867
13807.06 825
13808.17 840
13809.28 772
13810.39 747
13811.49 767
13812.60 711
13813.71 774
13814.82 756
13815.93 731
13817.04 764
13818.15 720
13819.26 744
13820.37 682
13821.48 733
13822.59 694
13823.70 730
13824.81 729
13825.92 710
13827.03 672
13828.14 672
13829.25 712
13830.36 714
13831.47 692
13832.58 694
13833.69 699
13834.80 672
13835.92 699
13837.03 626
13838.14 630
13839.25 661
13840.36 625
13841.47 690
13842.58 745
13843.69 676
13844.80 700
13845.91 704
13847.02 729
13848.13 700
13849.24 694
13850.36 657
13851.47 680
13852.58 664
13853.69 717
13854.80 668
13855.91 670
13857.02 681
13858.13 663
13859.25 713
13860.36 755
13861.47 725
13862.58 707
13863.69 766
13864.80 733
13865.91 745
13867.03 690
13868.14 764
13869.25 688
13870.36 786
13871.47 756
13872.59 731
13873.70 751
13874.81 763
13875.92 702
13877.03 705
13878.15 724
13879.26 793
13880.37 718
13881.48 712
13882.60 733
13883.71 691
13884.82 768
13885.93 756
13887.05 713
13888.16 686
13889.27 731
13890.38 745
13891.50 775
13892.61 778
13893.72 789
13894.83 793
13895.95 760
13897.06 786
13898.17 735
13899.29 737
13900.40 747
13901.51 789
13902.63 763
13903.74 744
13904.85 746
13905.97 772
13907.08 723
13908.19 698
13909.31 660
13910.42 684
13911.53 687
13912.65 727
13913.76 700
13914.87 668
13915.99 675
13917.10 675
13918.21 649
13919.33 658
13920.44 692
13921.56 635
13922.67 628
13923.78 666
13924.90 667
13926.01 644
13927.13 641
13928.24 665
13929.35 651
13930.47 653
13931.58 613
13932.70 659
13933.81 629
13934.93 651
13936.04 669
13937.16 659
13938.27 659
13939.38 644
13940.50 633
13941.61 599
13942.73 614
13943.84 622
13944.96 625
13946.07 588
13947.19 619
13948.30 596
13949.42 591
13950.53 627
13951.65 614
13952.76 632
13953.88 580
13954.99 620
13956.11 598
13957.23 588
13958.34 601
13959.46 624
13960.57 641
13961.69 570
13962.80 620
13963.92 589
13965.03 571
13966.15 579
13967.27 577
13968.38 612
13969.50 613
13970.61 599
13971.73 647
13972.84 661
13973.96 599
13975.08 604
13976.19 638
13977.31 641
13978.43 614
13979.54 642
13980.66 629
13981.77 633
13982.89 672
13984.01 580
13985.12 610
13986.24 605
13987.36 588
13988.47 556
13989.59 555
13990.71 585
13991.82 617
13992.94 657
13994.06 618
13995.17 651
13996.29 623
13997.41 642
13998.52 582
13999.64 589
14000.76 586
14001.88 622
14002.99 570
14004.11 629
14005.23 585
14006.34 596
14007.46 612
14008.58 619
14009.70 565
14010.81 584
14011.93 569
14013.05 597
14014.17 546
14015.28 548
14016.40 520
14017.52 553
14018.64 551
14019.76 575
14020.87 543
14021.99 561
14023.11 588
14024.23 606
14025.35 553
14026.46 624
14027.58 625
14028.70 564
14029.82 629
14030.94 664
14032.06 655
14033.17 574
14034.29 590
14035.41 608
14036.53 598
14037.65 619
14038.77 627
14039.88 611
14041.00 611
14042.12 663
14043.24 606
14044.36 586
14045.48 596
14046.60 623
14047.72 611
14048.84 623
14049.95 652
14051.07 662
14052.19 656
14053.31 677
14054.43 665
14055.55 674
14056.67 659
14057.79 683
14058.91 711
14060.03 678
14061.15 678
14062.27 698
14063.39 701
14064.51 661
14065.63 728
14066.75 711
14067.87 699
14068.99 800
14070.11 740
14071.23 699
14072.35 755
14073.47 767
14074.59 780
14075.71 746
14076.83 708
14077.95 805
14079.07 789
14080.19 801
14081.31 768
14082.43 819
14083.55 857
14084.67 895
14085.79 844
14086.91 836
14088.03 870
14089.15 864
14090.27 878
14091.39 900
14092.51 959
14093.63 889
14094.75 941
14095.87 981
14097.00 1000
14098.12 1029
14099.24 1046
14100.36 1009
14101.48 1076
14102.60 1016
14103.72 925
14104.84 899
14105.96 934
14107.09 862
14108.21 868
14109.33 759
14110.45 751
14111.57 785
14112.69 785
14113.81 722
14114.94 703
14116.06 757
14117.18 753
14118.30 711
14119.42 716
14120.55 645
14121.67 706
14122.79 685
14123.91 688
14125.03 643
14126.16 645
14127.28 667
14128.40 706
14129.52 645
14130.64 640
14131.77 661
14132.89 688
14134.01 621
14135.13 638
14136.26 644
14137.38 634
14138.50 672
14139.62 665
14140.75 631
14141.87 577
14142.99 605
14144.11 580
14145.24 605
14146.36 578
14147.48 599
14148.61 598
14149.73 597
14150.85 564
14151.98 564
14153.10 562
14154.22 624
14155.35 573
14156.47 556
14157.59 630
14158.72 608
14159.84 632
14160.96 562
14162.09 563
14163.21 581
14164.33 635
14165.46 576
14166.58 598
14167.70 577
14168.83 580
14169.95 564
14171.08 569
14172.20 559
14173.32 562
14174.45 599
14175.57 604
14176.70 602
14177.82 556
14178.94 581
14180.07 623
14181.19 602
14182.32 622
14183.44 597
14184.57 589
14185.69 595
14186.81 557
14187.94 583
14189.06 546
14190.19 594
14191.31 555
14192.44 612
14193.56 631
14194.69 569
14195.81 587
14196.94 541
14198.06 562
14199.19 521
14200.31 547
14201.44 565
14202.56 552
14203.69 536
14204.81 553
14205.94 546
14207.06 553
14208.19 569
14209.31 521
14210.44 509
14211.57 560
14212.69 552
14213.82 531
14214.94 567
14216.07 578
14217.19 537
14218.32 550
14219.44 514
14220.57 555
14221.70 538
14222.82 547
14223.95 556
14225.07 539
14226.20 545
14227.33 523
14228.45 512
14229.58 513
14230.71 505
14231.83 516
14232.96 552
14234.08 487
14235.21 495
14236.34 548
14237.46 513
14238.59 527
14239.72 526
14240.84 533
14241.97 554
14243.10 506
14244.22 501
14245.35 549
14246.48 509
14247.60 499
14248.73 547
14249.86 535
14250.99 492
14252.11 460
14253.24 482
14254.37 481
14255.49 447
14256.62 475
14257.75 504
14258.88 470
14260.00 474
14261.13 447
14262.26 476
14263.39 508
14264.51 440
14265.64 481
14266.77 500
14267.90 472
14269.02 455
14270.15 470
14271.28 480
14272.41 527
14273.54 455
14274.66 490
14275.79 444
14276.92 483
14278.05 446
14279.18 513
14280.30 457
14281.43 461
14282.56 473
14283.69 494
14284.82 498
14285.95 459
14287.07 474
14288.20 451
14289.33 462
14290.46 461
14291.59 466
14292.72 473
14293.85 455
14294.98 473
14296.10 462
14297.23 417
14298.36 432
14299.49 463
14300.62 433
14301.75 426
14302.88 432
14304.01 407
14305.14 402
14306.27 401
14307.39 404
14308.52 422
14309.65 410
14310.78 428
14311.91 433
14313.04 426
14314.17 407
14315.30 409
14316.43 442
14317.56 414
14318.69 398
14319.82 417
14320.95 443
14322.08 458
14323.21 425
14324.34 443
14325.47 446
14326.60 438
14327.73 430
14328.86 440
14329.99 403
14331.12 395
14332.25 421
14333.38 370
14334.51 386
14335.64 425
14336.77 436
14337.90 438
14339.03 443
14340.16 432
14341.29 439
14342.42 396
14343.56 360
14344.69 400
14345.82 385
14346.95 411
14348.08 365
14349.21 395
14350.34 410
14351.47 381
14352.60 374
14353.73 404
14354.87 415
14356.00 406
14357.13 427
14358.26 395
14359.39 406
14360.52 407
14361.65 392
14362.78 395
14363.92 411
14365.05 390
14366.18 378
14367.31 354
14368.44 380
14369.57 410
14370.71 403
14371.84 407
14372.97 399
14374.10 413
14375.23 443
14376.37 374
14377.50 371
14378.63 392
14379.76 393
14380.89 399
14382.03 386
14383.16 409
14384.29 413
14385.42 386
14386.56 412
14387.69 395
14388.82 408
14389.95 425
14391.09 441
14392.22 455
14393.35 374
14394.48 338
14395.62 406
14396.75 388
14397.88 399
14399.02 455
14400.15 385
14401.28 346
14402.41 407
14403.55 418
14404.68 392
14405.81 389
14406.95 408
14408.08 439
14409.21 432
14410.35 390
14411.48 389
14412.61 413
14413.75 421
14414.88 435
14416.01 434
14417.15 451
14418.28 385
14419.42 357
14420.55 422
14421.68 433
14422.82 434
14423.95 406
14425.08 414
14426.22 430
14427.35 456
14428.49 419
14429.62 437
14430.75 414
14431.89 418
14433.02 423
14434.16 425
14435.29 403
14436.43 391
14437.56 378
14438.69 395
14439.83 381
14440.96 405
14442.10 376
14443.23 410
14444.37 388
14445.50 404
14446.64 407
14447.77 379
14448.91 403
14450.04 391
14451.18 432
14452.31 384
14453.45 375
14454.58 397
14455.72 417
14456.85 437
14457.99 394
14459.12 406
14460.26 378
14461.39 370
14462.53 390
14463.66 419
14464.80 438
14465.94 403
14467.07 403
14468.21 411
14469.34 401
14470.48 388
14471.61 427
14472.75 419
14473.89 421
14475.02 422
14476.16 457
14477.29 457
14478.43 405
14479.57 446
14480.70 419
14481.84 458
14482.97 407
14484.11 414
14485.25 439
14486.38 415
14487.52 429
14488.66 428
14489.79 408
14490.93 410
14492.07 443
14493.20 493
14494.34 440
14495.48 443
14496.61 437
14497.75 454
14498.89 407
14500.02 399
14501.16 475
14502.30 422
14503.43 436
14504.57 477
14505.71 456
14506.84 460
14507.98 423
14509.12 473
14510.26 472
14511.39 440
14512.53 456
14513.67 460
14514.81 463
14515.94 446
14517.08 457
14518.22 449
14519.36 459
14520.49 506
14521.63 478
14522.77 445
14523.91 459
14525.05 425
14526.18 506
14527.32 454
14528.46 476
14529.60 477
14530.74 492
14531.87 487
14533.01 481
14534.15 437
14535.29 456
14536.43 469
14537.56 439
14538.70 463
14539.84 467
14540.98 480
14542.12 471
14543.26 483
14544.40 512
14545.53 484
14546.67 478
14547.81 504
14548.95 488
14550.09 451
14551.23 476
14552.37 489
14553.51 433
14554.65 410
14555.78 466
14556.92 449
14558.06 485
14559.20 524
14560.34 515
14561.48 453
14562.62 461
14563.76 470
14564.90 506
14566.04 459
14567.18 512
14568.32 551
14569.46 523
14570.60 453
14571.74 443
14572.88 488
14574.02 492
14575.16 490
14576.30 474
14577.44 464
14578.58 511
14579.72 507
14580.86 499
14582.00 464
14583.14 520
14584.28 574
14585.42 564
14586.56 473
14587.70 517
14588.84 536
14589.98 537
14591.12 506
14592.26 517
14593.40 529
14594.54 536
14595.68 512
14596.82 534
14597.96 510
14599.10 479
14600.24 515
14601.38 568
14602.52 553
14603.67 558
14604.81 537
14605.95 580
14607.09 529
14608.23 540
14609.37 604
14610.51 548
14611.65 570
14612.79 551
14613.94 610
14615.08 673
14616.22 676
14617.36 635
14618.50 656
14619.64 663
14620.79 593
14621.93 649
14623.07 691
14624.21 685
14625.35 673
14626.49 701
14627.64 741
14628.78 772
14629.92 758
14631.06 736
14632.20 805
14633.35 775
14634.49 812
14635.63 800
14636.77 779
14637.91 783
14639.06 778
14640.20 742
14641.34 740
14642.48 800
14643.63 715
14644.77 685
14645.91 680
14647.05 644
14648.20 629
14649.34 621
14650.48 557
14651.63 568
14652.77 536
14653.91 544
14655.05 598
14656.20 516
14657.34 531
14658.48 582
14659.63 554
14660.77 517
14661.91 530
14663.06 536
14664.20 537
14665.34 542
14666.49 497
14667.63 451
14668.77 487
14669.92 508
14671.06 530
14672.20 460
14673.35 435
14674.49 473
14675.64 470
14676.78 443
14677.92 515
14679.07 483
14680.21 460
14681.35 424
14682.50 413
14683.64 426
14684.79 455
14685.93 430
14687.08 456
14688.22 470
14689.36 456
14690.51 478
14691.65 516
14692.80 463
14693.94 380
14695.09 413
14696.23 485
14697.38 429
14698.52 393
14699.66 420
14700.81 413
14701.95 440
14703.10 465
14704.24 431
14705.39 433
14706.53 415
14707.68 421
14708.82 438
14709.97 414
14711.11 380
14712.26 410
14713.40 382
14714.55 379
14715.69 395
14716.84 430
14717.99 465
14719.13 438
14720.28 406
14721.42 416
14722.57 430
14723.71 395
14724.86 395
14726.00 365
14727.15 397
14728.30 402
14729.44 431
14730.59 397
14731.73 389
14732.88 378
14734.03 410
14735.17 413
14736.32 389
14737.46 368
14738.61 386
14739.76 391
14740.90 386
14742.05 409
14743.20 372
14744.34 387
14745.49 418
14746.64 417
14747.78 396
14748.93 364
14750.08 416
14751.22 430
14752.37 399
14753.52 401
14754.66 360
14755.81 423
14756.96 422
14758.10 371
14759.25 398
14760.40 400
14761.54 377
14762.69 393
14763.84 392
14764.99 414
14766.13 369
14767.28 358
14768.43 412
14769.58 373
14770.72 356
14771.87 414
14773.02 365
14774.17 360
14775.31 367
14776.46 361
14777.61 357
14778.76 347
14779.90 360
14781.05 340
14782.20 364
14783.35 364
14784.50 428
14785.64 342
14786.79 382
14787.94 307
14789.09 367
14790.24 382
14791.38 349
14792.53 329
14793.68 366
14794.83 387
14795.98 370
14797.13 343
14798.28 378
14799.42 372
14800.57 351
14801.72 364
14802.87 351
14804.02 369
14805.17 357
14806.32 354
14807.47 354
14808.61 362
14809.76 328
14810.91 373
14812.06 331
14813.21 328
14814.36 323
14815.51 357
14816.66 298
14817.81 333
14818.96 302
14820.11 320
14821.26 328
14822.41 345
14823.55 367
14824.70 347
14825.85 337
14827.00 323
14828.15 308
14829.30 319
14830.45 323
14831.60 379
14832.75 365
14833.90 335
14835.05 341
14836.20 333
14837.35 338
14838.50 365
14839.65 346
14840.80 321
14841.95 343
14843.10 344
14844.25 349
14845.40 305
14846.55 319
14847.70 280
14848.86 308
14850.01 321
14851.16 317
14852.31 353
14853.46 340
14854.61 337
14855.76 330
14856.91 322
14858.06 328
14859.21 385
14860.36 370
14861.51 354
14862.66 333
14863.82 314
14864.97 324
14866.12 321
14867.27 346
14868.42 308
14869.57 292
14870.72 311
14871.87 311
14873.03 335
14874.18 319
14875.33 337
14876.48 308
14877.63 335
14878.78 362
14879.94 331
14881.09 313
14882.24 333
14883.39 315
14884.54 314
14885.70 335
14886.85 340
14888.00 317
14889.15 332
14890.30 333
14891.46 310
14892.61 323
14893.76 320
14894.91 311
14896.06 310
14897.22 306
14898.37 347
14899.52 352
14900.67 335
14901.83 355
14902.98 347
14904.13 351
14905.28 320
14906.44 346
14907.59 341
14908.74 357
14909.90 328
14911.05 333
14912.20 344
14913.36 349
14914.51 338
14915.66 292
14916.81 326
14917.97 338
14919.12 356
14920.27 346
14921.43 333
14922.58 320
14923.73 370
14924.89 345
14926.04 303
14927.19 327
14928.35 335
14929.50 340
14930.66 363
14931.81 352
14932.96 318
14934.12 295
14935.27 337
14936.42 317
14937.58 321
14938.73 331
14939.89 333
14941.04 362
14942.19 328
14943.35 321
14944.50 323
14945.66 337
14946.81 356
14947.97 327
14949.12 320
14950.27 358
14951.43 313
14952.58 348
14953.74 361
14954.89 360
14956.05 373
14957.20 346
14958.36 346
14959.51 286
14960.67 330
14961.82 360
14962.98 365
14964.13 377
14965.29 380
14966.44 374
14967.60 340
14968.75 337
14969.91 352
14971.06 395
14972.22 370
14973.37 319
14974.53 343
14975.68 355
14976.84 338
14977.99 381
14979.15 360
14980.31 351
14981.46 335
14982.62 327
14983.77 361
14984.93 361
14986.08 331
14987.24 289
14988.40 333
14989.55 412
14990.71 337
14991.86 326
14993.02 287
14994.18 310
14995.33 334
14996.49 326
14997.65 371
14998.80 319
14999.96 298
15001.11 310
15002.27 307
15003.43 311
15004.58 285
15005.74 315
15006.90 298
15008.05 328
15009.21 352
15010.37 331
15011.52 310
15012.68 296
15013.84 321
15014.99 328
15016.15 309
15017.31 326
15018.47 320
15019.62 307
15020.78 296
15021.94 339
15023.09 320
15024.25 273
15025.41 292
15026.57 282
15027.72 307
15028.88 307
15030.04 338
15031.20 282
15032.35 275
15033.51 266
15034.67 322
15035.83 295
15036.98 256
15038.14 272
15039.30 283
15040.46 305
15041.62 298
15042.77 314
15043.93 309
15045.09 337
15046.25 328
15047.41 331
15048.57 283
15049.72 302
15050.88 301
15052.04 346
15053.20 289
15054.36 307
15055.52 299
15056.67 272
15057.83 294
15058.99 305
15060.15 318
15061.31 316
15062.47 306
15063.63 288
15064.79 292
15065.94 288
15067.10 320
15068.26 300
15069.42 290
15070.58 344
15071.74 313
15072.90 316
15074.06 276
15075.22 286
15076.38 256
15077.54 330
15078.70 297
15079.85 322
15081.01 318
15082.17 302
15083.33 309
15084.49 305
15085.65 286
15086.81 276
15087.97 311
15089.13 321
15090.29 271
15091.45 282
15092.61 313
15093.77 311
15094.93 296
15096.09 312
15097.25 334
15098.41 303
15099.57 310
15100.73 289
15101.89 313
15103.05 275
15104.21 298
15105.37 297
15106.53 307
15107.69 325
15108.86 282
15110.02 298
15111.18 288
15112.34 320
15113.50 349
15114.66 302
15115.82 292
15116.98 323
15118.14 321
15119.30 270
15120.46 328
15121.62 310
15122.79 319
15123.95 279
15125.11 280
15126.27 315
15127.43 305
15128.59 308
15129.75 298
15130.91 283
15132.08 320
15133.24 294
15134.40 312
15135.56 318
15136.72 296
15137.88 258
15139.05 311
15140.21 298
15141.37 298
15142.53 307
15143.69 316
15144.85 281
15146.02 297
15147.18 286
15148.34 310
15149.50 315
15150.66 291
15151.83 307
15152.99 293
15154.15 320
15155.31 320
15156.48 317
15157.64 302
15158.80 337
15159.96 340
15161.13 327
15162.29 319
15163.45 312
15164.61 319
15165.78 309
15166.94 330
15168.10 340
15169.27 283
15170.43 309
15171.59 299
15172.75 307
15173.92 295
15175.08 364
15176.24 304
15177.41 264
15178.57 281
15179.73 290
15180.90 297
15182.06 318
15183.22 333
15184.39 333
15185.55 311
15186.71 318
15187.88 323
15189.04 327
15190.21 288
15191.37 324
15192.53 319
15193.70 358
15194.86 362
15196.02 282
15197.19 333
15198.35 325
15199.52 329
15200.68 306
15201.84 316
15203.01 313
15204.17 344
15205.34 347
15206.50 305
15207.67 337
15208.83 335
15209.99 370
15211.16 341
15212.32 329
15213.49 345
15214.65 373
15215.82 392
15216.98 361
15218.15 360
15219.31 385
15220.48 360
15221.64 366
15222.81 338
15223.97 356
15225.14 353
15226.30 378
15227.47 397
15228.63 421
15229.80 388
15230.96 387
15232.13 431
15233.29 377
15234.46 379
15235.62 354
15236.79 376
15237.95 395
15239.12 390
15240.29 373
15241.45 343
15242.62 386
15243.78 335
15244.95 356
15246.11 341
15247.28 379
15248.45 366
15249.61 335
15250.78 363
15251.94 333
15253.11 354
15254.28 334
15255.44 342
15256.61 300
15257.78 308
15258.94 336
15260.11 315
15261.27 285
15262.44 294
15263.61 318
15264.77 313
15265.94 337
15267.11 324
15268.27 326
15269.44 340
15270.61 323
15271.77 361
15272.94 343
15274.11 294
15275.27 302
15276.44 316
15277.61 330
15278.78 314
15279.94 323
15281.11 330
15282.28 298
15283.44 269
15284.61 305
15285.78 360
15286.95 305
15288.11 309
15289.28 339
15290.45 338
15291.62 376
15292.78 340
15293.95 329
15295.12 305
15296.29 283
15297.46 315
15298.62 333
15299.79 303
15300.96 269
15302.13 300
15303.30 317
15304.46 294
15305.63 297
15306.80 314
15307.97 323
15309.14 284
15310.30 281
15311.47 294
15312.64 324
15313.81 330
15314.98 315
15316.15 271
15317.31 293
15318.48 307
15319.65 352
15320.82 308
15321.99 272
15323.16 303
15324.33 301
15325.50 334
15326.66 270
15327.83 326
15329.00 322
15330.17 315
15331.34 313
15332.51 339
15333.68 345
15334.85 298
15336.02 321
15337.19 326
15338.36 293
15339.53 272
15340.70 318
15341.86 326
15343.03 291
15344.20 303
15345.37 275
15346.54 261
15347.71 270
15348.88 281
15350.05 299
15351.22 309
15352.39 287
15353.56 308
15354.73 271
15355.90 302
15357.07 322
15358.24 330
15359.41 301
15360.58 287
15361.75 273
15362.92 309
15364.09 282
15365.26 291
15366.43 294
15367.60 333
15368.78 275
15369.95 286
15371.12 287
15372.29 283
15373.46 277
15374.63 270
15375.80 297
15376.97 315
15378.14 303
15379.31 334
15380.48 278
15381.65 317
15382.83 298
15384.00 323
15385.17 300
15386.34 297
15387.51 298
15388.68 331
15389.85 291
15391.02 273
15392.20 300
15393.37 287
15394.54 311
15395.71 275
15396.88 280
15398.05 319
15399.22 339
15400.40 310
15401.57 316
15402.74 277
15403.91 271
15405.08 304
15406.26 293
15407.43 255
15408.60 290
15409.77 296
15410.94 265
15412.12 301
15413.29 291
15414.46 273
15415.63 281
15416.81 298
15417.98 297
15419.15 274
15420.32 279
15421.50 262
15422.67 308
15423.84 268
15425.01 275
15426.19 308
15427.36 266
15428.53 267
15429.70 270
15430.88 287
15432.05 333
15433.22 321
15434.40 300
15435.57 297
15436.74 294
15437.92 302
15439.09 279
15440.26 275
15441.44 272
15442.61 318
15443.78 298
15444.96 339
15446.13 312
15447.30 306
15448.48 303
15449.65 313
15450.82 342
15452.00 290
15453.17 285
15454.34 310
15455.52 296
15456.69 290
15457.87 273
15459.04 291
15460.21 305
15461.39 263
15462.56 290
15463.74 277
15464.91 274
15466.08 283
15467.26 293
15468.43 287
15469.61 296
15470.78 263
15471.96 296
15473.13 283
15474.31 269
15475.48 257
15476.65 244
15477.83 263
15479.00 338
15480.18 305
15481.35 308
15482.53 293
15483.70 336
15484.88 291
15486.05 256
15487.23 301
15488.40 316
15489.58 323
15490.75 307
15491.93 271
15493.10 254
15494.28 274
15495.45 269
15496.63 304
15497.81 329
15498.98 259
15500.16 287
15501.33 308
15502.51 314
15503.68 310
15504.86 306
15506.03 345
15507.21 325
15508.39 309
15509.56 270
15510.74 272
15511.91 320
15513.09 293
15514.27 276
15515.44 294
15516.62 287
15517.79 305
15518.97 322
15520.15 284
15521.32 293
15522.50 282
15523.68 322
15524.85 297
15526.03 288
15527.21 340
15528.38 300
15529.56 328
15530.74 332
15531.91 304
15533.09 327
15534.27 344
15535.44 299
15536.62 303
15537.80 295
15538.97 280
15540.15 331
15541.33 317
15542.51 275
15543.68 285
15544.86 282
15546.04 303
15547.21 341
15548.39 317
15549.57 325
15550.75 339
15551.92 310
15553.10 325
15554.28 343
15555.46 333
15556.63 309
15557.81 318
15558.99 348
15560.17 331
15561.35 304
15562.52 326
15563.70 358
15564.88 356
15566.06 324
15567.24 327
15568.41 351
15569.59 317
15570.77 316
15571.95 336
15573.13 354
15574.30 310
15575.48 338
15576.66 339
15577.84 374
15579.02 316
15580.20 314
15581.38 370
15582.55 374
15583.73 346
15584.91 318
15586.09 342
15587.27 358
15588.45 362
15589.63 352
15590.81 354
15591.99 330
15593.16 318
15594.34 361
15595.52 350
15596.70 315
15597.88 310
15599.06 378
15600.24 411
15601.42 357
15602.60 346
15603.78 343
15604.96 335
15606.14 360
15607.32 359
15608.50 340
15609.68 429
15610.86 397
15612.04 392
15613.22 359
15614.40 358
15615.58 395
15616.76 402
15617.94 387
15619.12 404
15620.30 459
15621.48 437
15622.66 383
15623.84 368
15625.02 418
15626.20 444
15627.38 405
15628.56 446
15629.74 440
15630.92 426
15632.10 441
15633.28 444
15634.46 440
15635.64 432
15636.82 406
15638.00 448
15639.18 447
15640.36 458
15641.54 441
15642.73 457
15643.91 433
15645.09 423
15646.27 447
15647.45 451
15648.63 470
15649.81 460
15650.99 463
15652.17 446
15653.36 484
15654.54 492
15655.72 475
15656.90 487
15658.08 486
15659.26 455
15660.44 476
15661.63 490
15662.81 456
15663.99 483
15665.17 511
15666.35 500
15667.54 498
15668.72 547
15669.90 521
15671.08 522
15672.26 513
15673.45 468
15674.63 490
15675.81 465
15676.99 504
15678.17 453
15679.36 423
15680.54 464
15681.72 465
15682.90 465
15684.09 478
15685.27 453
15686.45 465
15687.63 438
15688.82 472
15690.00 487
15691.18 460
15692.36 404
15693.55 427
15694.73 454
15695.91 444
15697.10 426
15698.28 451
15699.46 474
15700.65 480
15701.83 376
15703.01 459
15704.20 494
15705.38 490
15706.56 499
15707.75 471
15708.93 520
15710.11 489
15711.30 485
15712.48 518
15713.66 520
15714.85 489
15716.03 478
15717.21 534
15718.40 469
15719.58 462
15720.77 479
15721.95 507
15723.13 478
15724.32 473
15725.50 484
15726.69 445
15727.87 501
15729.05 523
15730.24 456
15731.42 501
15732.61 469
15733.79 510
15734.98 534
15736.16 515
15737.34 469
15738.53 536
15739.71 524
15740.90 523
15742.08 486
15743.27 500
15744.45 502
15745.64 484
15746.82 483
15748.01 494
15749.19 495
15750.38 462
15751.56 451
15752.75 500
15753.93 493
15755.12 537
15756.30 544
15757.49 526
15758.67 502
15759.86 460
15761.04 517
15762.23 474
15763.42 452
15764.60 466
15765.79 469
15766.97 464
15768.16 485
15769.34 480
15770.53 443
15771.71 444
15772.90 472
15774.09 465
15775.27 482
15776.46 476
15777.64 435
15778.83 458
15780.02 457
15781.20 431
15782.39 486
15783.58 481
15784.76 450
15785.95 458
15787.13 420
15788.32 461
15789.51 410
15790.69 460
15791.88 442
15793.07 446
15794.25 449
15795.44 413
15796.63 414
15797.81 415
15799.00 406
15800.19 396
15801.37 398
15802.56 432
15803.75 419
15804.94 367
15806.12 377
15807.31 393
15808.50 402
15809.68 409
15810.87 390
15812.06 340
15813.25 406
15814.43 396
15815.62 361
15816.81 384
15818.00 425
15819.18 381
15820.37 391
15821.56 393
15822.75 370
15823.93 375
15825.12 380
15826.31 376
15827.50 364
15828.69 347
15829.87 344
15831.06 338
15832.25 389
15833.44 371
15834.63 369
15835.81 353
15837.00 409
15838.19 343
15839.38 359
15840.57 338
15841.76 346
15842.94 339
15844.13 354
15845.32 386
15846.51 380
15847.70 340
15848.89 341
15850.08 367
15851.27 388
15852.45 354
15853.64 369
15854.83 394
15856.02 403
15857.21 360
15858.40 398
15859.59 357
15860.78 333
15861.97 395
15863.16 360
15864.35 357
15865.53 343
15866.72 346
15867.91 391
15869.10 349
15870.29 357
15871.48 344
15872.67 317
15873.86 396
15875.05 352
15876.24 342
15877.43 351
15878.62 383
15879.81 383
15881.00 350
15882.19 330
15883.38 396
15884.57 396
15885.76 385
15886.95 350
15888.14 349
15889.33 404
15890.52 388
15891.71 393
15892.90 365
15894.09 375
15895.28 377
15896.47 390
15897.66 360
15898.85 394
15900.04 388
15901.24 380
15902.43 418
15903.62 472
15904.81 379
15906.00 376
15907.19 419
15908.38 414
15909.57 401
15910.76 363
15911.95 380
15913.14 379
15914.34 418
15915.53 394
15916.72 387
15917.91 360
15919.10 382
15920.29 386
15921.48 420
15922.68 396
15923.87 393
15925.06 406
15926.25 388
15927.44 365
15928.63 400
15929.83 386
15931.02 356
15932.21 394
15933.40 404
15934.59 378
15935.78 340
15936.98 368
15938.17 325
15939.36 346
15940.55 368
15941.74 345
15942.94 346
15944.13 380
15945.32 356
15946.51 349
15947.71 354
15948.90 383
15950.09 341
15951.28 308
15952.48 323
15953.67 384
15954.86 345
15956.05 302
15957.25 309
15958.44 349
15959.63 373
15960.83 365
15962.02 356
15963.21 335
15964.41 333
15965.60 307
15966.79 283
15967.98 291
15969.18 319
15970.37 300
15971.56 321
15972.76 335
15973.95 288
15975.14 301
15976.34 286
15977.53 277
15978.73 307
15979.92 283
15981.11 288
15982.31 312
15983.50 293
15984.69 316
15985.89 312
15987.08 295
15988.28 312
15989.47 322
15990.66 312
15991.86 312
15993.05 271
15994.25 299
15995.44 275
15996.63 292
15997.83 281
15999.02 327
16000.22 316
16001.41 292
16002.61 295
16003.80 279
16005.00 286
16006.19 316
16007.38 340
16008.58 271
16009.77 271
16010.97 300
16012.16 297
16013.36 291
16014.55 287
16015.75 267
16016.94 277
16018.14 297
16019.33 316
16020.53 282
16021.72 283
16022.92 306
16024.11 281
16025.31 312
16026.51 301
16027.70 313
16028.90 278
16030.09 282
16031.29 302
16032.48 300
16033.68 320
16034.87 295
16036.07 318
16037.27 298
16038.46 285
16039.66 297
16040.85 306
16042.05 300
16043.24 263
16044.44 281
16045.64 313
16046.83 289
16048.03 288
16049.23 308
16050.42 288
16051.62 301
16052.81 239
16054.01 253
16055.21 317
16056.40 306
16057.60 284
16058.80 288
16059.99 322
16061.19 297
16062.39 272
16063.58 264
16064.78 293
16065.98 292
16067.17 261
16068.37 272
16069.57 289
16070.77 277
16071.96 262
16073.16 272
16074.36 269
16075.55 308
16076.75 275
16077.95 315
16079.15 286
16080.34 289
16081.54 293
16082.74 294
16083.94 290
16085.13 290
16086.33 283
16087.53 284
16088.73 267
16089.92 256
16091.12 280
16092.32 279
16093.52 268
16094.71 248
16095.91 277
16097.11 279
16098.31 303
16099.51 277
16100.71 281
16101.90 271
16103.10 283
16104.30 269
16105.50 292
16106.70 268
16107.89 287
16109.09 278
16110.29 244
16111.49 262
16112.69 255
16113.89 255
16115.09 297
16116.28 257
16117.48 259
16118.68 284
16119.88 237
16121.08 259
16122.28 279
16123.48 252
16124.68 259
16125.88 258
16127.08 275
16128.27 267
16129.47 226
16130.67 255
16131.87 290
16133.07 263
16134.27 297
16135.47 247
16136.67 254
16137.87 247
16139.07 281
16140.27 301
16141.47 290
16142.67 288
16143.87 294
16145.07 289
16146.27 261
16147.47 274
16148.67 281
16149.87 287
16151.07 262
16152.27 278
16153.47 269
16154.67 260
16155.87 300
16157.07 311
16158.27 280
16159.47 274
16160.67 295
16161.87 277
16163.07 284
16164.27 278
16165.47 268
16166.67 281
16167.87 264
16169.07 295
16170.27 288
16171.47 255
16172.68 251
16173.88 274
16175.08 298
16176.28 266
16177.48 280
16178.68 290
16179.88 278
16181.08 268
16182.28 277
16183.48 264
16184.69 294
16185.89 310
16187.09 298
16188.29 290
16189.49 303
16190.69 299
16191.89 271
16193.10 278
16194.30 301
16195.50 326
16196.70 318
16197.90 289
16199.10 266
16200.31 294
16201.51 317
16202.71 296
16203.91 316
16205.11 291
16206.32 289
16207.52 261
16208.72 253
16209.92 290
16211.13 288
16212.33 311
16213.53 304
16214.73 255
16215.93 283
16217.14 294
16218.34 287
16219.54 294
16220.74 285
16221.95 305
16223.15 335
16224.35 325
16225.56 309
16226.76 266
16227.96 298
16229.16 308
16230.37 353
16231.57 300
16232.77 298
16233.98 308
16235.18 335
16236.38 327
16237.59 304
16238.79 323
16239.99 326
16241.20 286
16242.40 304
16243.60 288
16244.81 319
16246.01 350
16247.21 327
16248.42 322
16249.62 315
16250.82 297
16252.03 342
16253.23 319
16254.44 304
16255.64 286
16256.84 335
16258.05 338
16259.25 290
16260.46 304
16261.66 324
16262.86 347
16264.07 345
16265.27 322
16266.48 304
16267.68 348
16268.89 323
16270.09 295
16271.29 330
16272.50 332
16273.70 346
16274.91 362
16276.11 326
16277.32 331
16278.52 345
16279.73 356
16280.93 355
16282.14 384
16283.34 360
16284.55 380
16285.75 353
16286.96 330
16288.16 377
16289.37 405
16290.57 345
16291.78 344
16292.98 319
16294.19 342
16295.39 377
16296.60 339
16297.80 343
16299.01 321
16300.22 345
16301.42 325
16302.63 334
16303.83 361
16305.04 355
16306.24 350
16307.45 377
16308.66 347
16309.86 352
16311.07 328
16312.27 345
16313.48 353
16314.69 328
16315.89 326
16317.10 346
16318.30 364
16319.51 323
16320.72 323
16321.92 330
16323.13 303
16324.34 335
16325.54 315
16326.75 341
16327.96 351
16329.16 310
16330.37 297
16331.58 325
16332.78 320
16333.99 373
16335.20 320
16336.40 287
16337.61 283
16338.82 305
16340.02 321
16341.23 328
16342.44 301
16343.65 299
16344.85 303
16346.06 299
16347.27 295
16348.47 275
16349.68 280
16350.89 288
16352.10 292
16353.30 278
16354.51 306
16355.72 274
16356.93 247
16358.13 266
16359.34 268
16360.55 282
16361.76 251
16362.97 280
16364.17 277
16365.38 265
16366.59 270
16367.80 253
16369.01 276
16370.21 255
16371.42 265
16372.63 273
16373.84 233
16375.05 227
16376.26 265
16377.46 286
16378.67 315
16379.88 307
16381.09 284
16382.30 296
16383.51 312
16384.72 304
16385.92 255
16387.13 255
16388.34 297
16389.55 299
16390.76 288
16391.97 287
16393.18 273
16394.39 295
16395.60 294
16396.80 275
16398.01 281
16399.22 283
16400.43 282
16401.64 262
16402.85 258
16404.06 271
16405.27 257
16406.48 263
16407.69 260
16408.90 276
16410.11 266
16411.32 265
16412.53 248
16413.74 238
16414.95 254
16416.16 237
16417.37 289
16418.58 271
16419.79 306
16421.00 232
16422.21 228
16423.42 265
16424.63 263
16425.84 265
16427.05 270
16428.26 252
16429.47 277
16430.68 254
16431.89 282
16433.10 259
16434.31 250
16435.52 259
16436.73 259
16437.94 240
16439.15 270
16440.36 283
16441.57 254
16442.79 299
16444.00 277
16445.21 259
16446.42 277
16447.63 276
16448.84 299
16450.05 259
16451.26 262
16452.47 265
16453.68 283
16454.90 266
16456.11 334
16457.32 288
16458.53 262
16459.74 262
16460.95 278
16462.16 277
16463.38 266
16464.59 262
16465.80 274
16467.01 246
16468.22 252
16469.43 252
16470.65 309
16471.86 292
16473.07 234
16474.28 287
16475.49 279
16476.71 248
16477.92 250
16479.13 277
16480.34 267
16481.56 298
16482.77 274
16483.98 273
16485.19 296
16486.40 303
16487.62 242
16488.83 224
16490.04 224
16491.25 246
16492.47 265
16493.68 267
16494.89 283
16496.11 240
16497.32 252
16498.53 253
16499.74 261
16500.96 263
16502.17 266
16503.38 275
16504.60 216
16505.81 245
16507.02 261
16508.24 286
16509.45 253
16510.66 264
16511.88 223
16513.09 229
16514.30 234
16515.52 258
16516.73 271
16517.94 261
16519.16 275
16520.37 275
16521.58 238
16522.80 239
16524.01 246
16525.23 245
16526.44 237
16527.65 249
16528.87 286
16530.08 287
16531.30 284
16532.51 252
16533.72 246
16534.94 266
16536.15 261
16537.37 271
16538.58 274
16539.80 237
16541.01 237
16542.23 235
16543.44 272
16544.65 255
16545.87 275
16547.08 256
16548.30 253
16549.51 266
16550.73 265
16551.94 278
16553.16 278
16554.37 275
16555.59 297
16556.80 281
16558.02 304
16559.23 298
16560.45 279
16561.66 267
16562.88 231
16564.09 270
16565.31 256
16566.52 232
16567.74 301
16568.96 291
16570.17 269
16571.39 266
16572.60 274
16573.82 297
16575.03 287
16576.25 277
16577.47 264
16578.68 326
16579.90 330
16581.11 304
16582.33 281
16583.54 306
16584.76 345
16585.98 306
16587.19 277
16588.41 293
16589.63 327
16590.84 315
16592.06 316
16593.27 313
16594.49 267
16595.71 302
16596.92 307
16598.14 310
16599.36 266
16600.57 280
16601.79 304
16603.01 321
16604.22 290
16605.44 288
16606.66 288
16607.87 267
16609.09 282
16610.31 285
16611.53 275
16612.74 265
16613.96 299
16615.18 329
16616.39 254
16617.61 239
16618.83 288
16620.05 253
16621.26 229
16622.48 242
16623.70 234
16624.92 236
16626.13 247
16627.35 254
16628.57 249
16629.79 262
16631.00 223
16632.22 247
16633.44 226
16634.66 260
16635.88 281
16637.09 277
16638.31 281
16639.53 240
16640.75 250
16641.97 251
16643.18 251
16644.40 280
16645.62 258
16646.84 260
16648.06 260
16649.28 281
16650.49 284
16651.71 318
16652.93 316
16654.15 282
16655.37 284
16656.59 264
16657.81 272
16659.03 229
16660.24 238
16661.46 261
16662.68 243
16663.90 236
16665.12 257
16666.34 231
16667.56 230
16668.78 289
16670.00 257
16671.22 284
16672.43 288
16673.65 226
16674.87 218
16676.09 223
16677.31 241
16678.53 271
16679.75 278
16680.97 228
16682.19 289
16683.41 255
16684.63 234
16685.85 246
16687.07 246
16688.29 259
16689.51 234
16690.73 263
16691.95 277
16693.17 261
16694.39 239
16695.61 229
16696.83 259
16698.05 276
16699.27 230
16700.49 206
16701.71 254
16702.93 273
16704.15 296
16705.37 274
16706.59 269
16707.81 299
16709.03 249
16710.25 256
16711.48 243
16712.70 243
16713.92 273
16715.14 284
16716.36 275
16717.58 256
16718.80 247
16720.02 222
16721.24 210
16722.46 243
16723.68 252
16724.91 251
16726.13 247
16727.35 302
16728.57 245
16729.79 226
16731.01 268
16732.23 284
16733.46 259
16734.68 263
16735.90 217
16737.12 251
16738.34 227
16739.56 252
16740.79 237
16742.01 238
16743.23 229
16744.45 253
16745.67 246
16746.90 263
16748.12 240
16749.34 245
16750.56 228
16751.78 223
16753.01 257
16754.23 251
16755.45 226
16756.67 226
16757.90 266
16759.12 250
16760.34 231
16761.56 230
16762.79 241
16764.01 228
16765.23 205
16766.45 216
16767.68 207
16768.90 236
16770.12 235
16771.34 246
16772.57 234
16773.79 238
16775.01 245
16776.24 227
16777.46 254
16778.68 254
16779.91 242
16781.13 237
16782.35 232
16783.58 233
16784.80 253
16786.02 279
16787.25 271
16788.47 267
16789.69 254
16790.92 240
16792.14 253
16793.36 217
16794.59 263
16795.81 278
16797.04 260
16798.26 260
16799.48 240
16800.71 241
16801.93 232
16803.16 230
16804.38 255
16805.60 240
16806.83 258
16808.05 261
16809.28 214
16810.50 248
16811.73 215
16812.95 238
16814.17 246
16815.40 240
16816.62 232
16817.85 267
16819.07 254
16820.30 242
16821.52 226
16822.75 228
16823.97 243
16825.20 234
16826.42 228
16827.65 228
16828.87 236
16830.10 261
16831.32 234
16832.55 258
16833.77 262
16835.00 284
16836.22 261
16837.45 252
16838.67 258
16839.90 262
16841.12 255
16842.35 249
16843.57 260
16844.80 247
16846.03 264
16847.25 254
16848.48 279
16849.70 244
16850.93 231
16852.15 258
16853.38 267
16854.61 279
16855.83 283
16857.06 268
16858.28 283
16859.51 250
16860.74 283
16861.96 268
16863.19 267
16864.42 279
16865.64 256
16866.87 294
16868.09 285
16869.32 299
16870.55 293
16871.77 301
16873.00 303
16874.23 264
16875.45 306
16876.68 315
16877.91 307
16879.13 283
16880.36 295
16881.59 292
16882.82 279
16884.04 337
16885.27 292
16886.50 324
16887.72 320
16888.95 324
16890.18 310
16891.41 300
16892.63 297
16893.86 297
16895.09 282
16896.32 275
16897.54 288
16898.77 298
16900.00 319
16901.23 286
16902.45 313
16903.68 275
16904.91 296
16906.14 324
16907.36 285
16908.59 297
16909.82 285
16911.05 345
16912.28 297
16913.50 271
16914.73 296
16915.96 282
16917.19 288
16918.42 258
16919.65 261
16920.87 255
16922.10 276
16923.33 251
16924.56 251
16925.79 266
16927.02 317
16928.24 304
16929.47 252
16930.70 221
16931.93 312
16933.16 268
16934.39 254
16935.62 277
16936.85 288
16938.08 269
16939.30 288
16940.53 290
16941.76 262
16942.99 259
16944.22 282
16945.45 290
16946.68 241
16947.91 276
16949.14 261
16950.37 261
16951.60 257
16952.83 254
16954.06 251
16955.29 245
16956.52 243
16957.74 247
16958.97 240
16960.20 229
16961.43 265
16962.66 264
16963.89 223
16965.12 233
16966.35 254
16967.58 264
16968.81 274
16970.04 239
16971.27 230
16972.50 246
16973.74 261
16974.97 266
16976.20 267
16977.43 272
16978.66 311
16979.89 275
16981.12 286
16982.35 291
16983.58 249
16984.81 236
16986.04 234
16987.27 232
16988.50 235
16989.73 266
16990.96 257
16992.19 295
16993.43 254
16994.66 204
16995.89 243
16997.12 260
16998.35 227
16999.58 234
17000.81 237
17002.04 238
17003.28 242
17004.51 234
17005.74 229
17006.97 226
17008.20 258
17009.43 248
17010.66 254
17011.90 273
17013.13 255
17014.36 271
17015.59 278
17016.82 261
17018.05 257
17019.29 252
17020.52 270
17021.75 222
17022.98 211
17024.21 247
17025.45 237
17026.68 254
17027.91 236
17029.14 242
17030.38 249
17031.61 232
17032.84 255
17034.07 241
17035.31 212
17036.54 257
17037.77 261
17039.00 258
17040.24 245
17041.47 222
17042.70 250
17043.93 259
17045.17 272
17046.40 242
17047.63 240
17048.87 224
17050.10 225
17051.33 224
17052.57 198
17053.80 245
17055.03 258
17056.27 223
17057.50 276
17058.73 221
17059.97 206
17061.20 225
17062.43 243
17063.67 221
17064.90 242
17066.13 242
17067.37 255
17068.60 231
17069.83 219
17071.07 218
17072.30 227
17073.54 240
17074.77 228
17076.00 248
17077.24 263
17078.47 253
17079.71 230
17080.94 223
17082.17 248
17083.41 245
17084.64 227
17085.88 237
17087.11 236
17088.35 236
17089.58 198
17090.81 210
17092.05 229
17093.28 240
17094.52 257
17095.75 259
17096.99 240
17098.22 213
17099.46 224
17100.69 216
17101.93 248
17103.16 198
17104.40 229
17105.63 274
17106.87 222
17108.10 238
17109.34 213
17110.57 224
17111.81 220
17113.04 219
17114.28 249
17115.51 210
17116.75 249
17117.99 279
17119.22 254
17120.46 239
17121.69 215
17122.93 231
17124.16 266
17125.40 228
17126.64 243
17127.87 235
17129.11 225
17130.34 250
17131.58 249
17132.82 207
17134.05 242
17135.29 252
17136.52 232
17137.76 238
17139.00 237
17140.23 268
17141.47 316
17142.71 260
17143.94 222
17145.18 259
17146.41 240
17147.65 255
17148.89 201
17150.12 218
17151.36 217
17152.60 224
17153.83 222
17155.07 240
17156.31 240
17157.55 232
17158.78 225
17160.02 266
17161.26 237
17162.49 220
17163.73 247
17164.97 242
17166.21 242
17167.44 220
17168.68 239
17169.92 221
17171.15 221
17172.39 229
17173.63 235
17174.87 214
17176.10 206
17177.34 199
17178.58 219
17179.82 254
17181.06 231
17182.29 244
17183.53 255
17184.77 245
17186.01 228
17187.25 247
17188.48 241
17189.72 222
17190.96 231
17192.20 235
17193.44 224
17194.67 233
17195.91 232
17197.15 260
17198.39 225
17199.63 210
17200.87 231
17202.10 238
17203.34 212
17204.58 205
17205.82 219
17207.06 236
17208.30 227
17209.54 210
17210.78 198
17212.01 222
17213.25 229
17214.49 222
17215.73 226
17216.97 221
17218.21 189
17219.45 229
17220.69 232
17221.93 225
17223.17 195
17224.41 221
17225.65 205
17226.89 185
17228.12 198
17229.36 224
17230.60 236
17231.84 206
17233.08 242
17234.32 221
17235.56 216
17236.80 195
17238.04 189
17239.28 216
17240.52 226
17241.76 209
17243.00 202
17244.24 221
17245.48 190
17246.72 189
17247.96 224
17249.20 189
17250.44 198
17251.68 256
17252.92 220
17254.16 219
17255.40 201
17256.64 189
17257.89 186
17259.13 174
17260.37 212
17261.61 238
17262.85 198
17264.09 214
17265.33 210
17266.57 203
17267.81 203
17269.05 209
17270.29 216
17271.53 207
17272.78 218
17274.02 185
17275.26 219
17276.50 193
17277.74 201
17278.98 212
17280.22 206
17281.46 236
17282.71 211
17283.95 220
17285.19 205
17286.43 190
17287.67 208
17288.91 193
17290.16 236
17291.40 202
17292.64 202
17293.88 219
17295.12 255
17296.36 190
17297.61 226
17298.85 221
17300.09 191
17301.33 224
17302.58 203
17303.82 198
17305.06 203
17306.30 192
17307.54 214
17308.79 211
17310.03 206
17311.27 213
17312.51 231
17313.76 249
17315.00 182
17316.24 213
17317.48 256
17318.73 207
17319.97 195
17321.21 200
17322.46 200
17323.70 203
17324.94 224
17326.18 216
17327.43 214
17328.67 220
17329.91 220
17331.16 229
17332.40 212
17333.64 204
17334.89 215
17336.13 251
17337.37 225
17338.62 221
17339.86 203
17341.10 224
17342.35 214
17343.59 170
17344.84 194
17346.08 223
17347.32 206
17348.57 208
17349.81 211
17351.05 208
17352.30 241
17353.54 243
17354.79 241
17356.03 200
17357.27 217
17358.52 245
17359.76 214
17361.01 196
17362.25 230
17363.50 220
17364.74 267
17365.98 245
17367.23 218
17368.47 206
17369.72 217
17370.96 222
17372.21 222
17373.45 217
17374.70 208
17375.94 235
17377.19 215
17378.43 227
17379.68 212
17380.92 197
17382.17 202
17383.41 227
17384.66 221
17385.90 244
17387.15 231
17388.39 209
17389.64 235
17390.88 226
17392.13 212
17393.37 210
17394.62 222
17395.86 248
17397.11 225
17398.36 203
17399.60 240
17400.85 242
17402.09 240
17403.34 207
17404.58 191
17405.83 226
17407.08 215
17408.32 207
17409.57 211
17410.81 223
17412.06 218
17413.31 216
17414.55 215
17415.80 222
17417.05 211
17418.29 221
17419.54 222
17420.78 209
17422.03 197
17423.28 223
17424.52 247
17425.77 225
17427.02 245
17428.26 214
17429.51 191
17430.76 218
17432.00 200
17433.25 220
17434.50 238
17435.75 228
17436.99 235
17438.24 207
17439.49 204
17440.73 205
17441.98 229
17443.23 214
17444.48 228
17445.72 230
17446.97 215
17448.22 255
17449.46 245
17450.71 216
17451.96 207
17453.21 229
17454.45 204
17455.70 235
17456.95 225
17458.20 270
17459.45 254
17460.69 215
17461.94 246
17463.19 207
17464.44 205
17465.69 225
17466.93 233
17468.18 235
17469.43 237
17470.68 219
17471.93 194
17473.17 230
17474.42 221
17475.67 208
17476.92 227
17478.17 213
17479.42 249
17480.67 216
17481.91 245
17483.16 232
17484.41 260
17485.66 234
17486.91 227
17488.16 239
17489.41 285
17490.66 258
17491.90 259
17493.15 255
17494.40 247
17495.65 243
17496.90 233
17498.15 237
17499.40 250
17500.65 237
17501.90 231
17503.15 273
17504.40 273
17505.65 218
17506.90 247
17508.14 265
17509.39 250
17510.64 230
17511.89 269
17513.14 282
17514.39 265
17515.64 233
17516.89 265
17518.14 283
17519.39 280
17520.64 257
17521.89 246
17523.14 234
17524.39 245
17525.64 244
17526.89 259
17528.14 272
17529.39 251
17530.64 235
17531.89 271
17533.14 262
17534.40 252
17535.65 248
17536.90 239
17538.15 257
17539.40 262
17540.65 291
17541.90 256
17543.15 245
17544.40 269
17545.65 260
17546.90 257
17548.15 270
17549.40 269
17550.66 262
17551.91 264
17553.16 239
17554.41 267
17555.66 284
17556.91 285
17558.16 254
17559.41 253
17560.67 256
17561.92 232
17563.17 242
17564.42 256
17565.67 274
17566.92 233
17568.18 240
17569.43 220
17570.68 226
17571.93 263
17573.18 289
17574.43 236
17575.69 223
17576.94 256
17578.19 266
17579.44 257
17580.69 260
17581.95 243
17583.20 232
17584.45 225
17585.70 196
17586.96 231
17588.21 224
17589.46 229
17590.71 223
17591.97 227
17593.22 256
17594.47 239
17595.72 244
17596.98 274
17598.23 235
17599.48 241
17600.73 251
17601.99 263
17603.24 246
17604.49 215
17605.75 256
17607.00 229
17608.25 232
17609.51 246
17610.76 247
17612.01 242
17613.27 264
17614.52 229
17615.77 253
17617.03 254
17618.28 259
17619.53 258
17620.79 222
17622.04 210
17623.29 194
17624.55 216
17625.80 238
17627.05 195
17628.31 240
17629.56 239
17630.82 243
17632.07 224
17633.32 227
17634.58 247
17635.83 250
17637.09 231
17638.34 236
17639.60 245
17640.85 237
17642.10 236
17643.36 229
17644.61 230
17645.87 244
17647.12 223
17648.38 233
17649.63 265
17650.89 206
17652.14 227
17653.39 235
17654.65 236
17655.90 194
17657.16 212
17658.41 206
17659.67 212
17660.92 230
17662.18 215
17663.43 201
17664.69 216
17665.94 216
17667.20 196
17668.45 235
17669.71 231
17670.97 248
17672.22 245
17673.48 228
17674.73 228
17675.99 248
17677.24 196
17678.50 196
17679.75 200
17681.01 231
17682.27 216
17683.52 181
17684.78 221
17686.03 255
17687.29 215
17688.55 216
17689.80 214
17691.06 194
17692.31 226
17693.57 233
17694.83 227
17696.08 194
17697.34 217
17698.59 179
17699.85 239
17701.11 206
17702.36 203
17703.62 173
17704.88 204
17706.13 204
17707.39 174
17708.65 200
17709.90 205
17711.16 202
17712.42 211
17713.67 202
17714.93 209
17716.19 235
17717.44 217
17718.70 208
17719.96 205
17721.22 214
17722.47 239
17723.73 215
17724.99 197
17726.25 181
17727.50 207
17728.76 225
17730.02 211
17731.27 205
17732.53 216
17733.79 210
17735.05 186
17736.31 210
17737.56 210
17738.82 181
17740.08 202
17741.34 211
17742.59 201
17743.85 196
17745.11 215
17746.37 205
17747.63 210
17748.88 171
17750.14 210
17751.40 214
17752.66 225
17753.92 194
17755.18 204
17756.43 227
17757.69 213
17758.95 230
17760.21 222
17761.47 237
17762.73 183
17763.99 185
17765.24 174
17766.50 208
17767.76 179
17769.02 197
17770.28 192
17771.54 238
17772.80 216
17774.06 189
17775.32 213
17776.57 204
17777.83 202
17779.09 197
17780.35 196
17781.61 209
17782.87 203
17784.13 195
17785.39 183
17786.65 207
17787.91 203
17789.17 226
17790.43 200
17791.69 243
17792.95 196
17794.21 174
17795.47 191
17796.73 207
17797.99 228
17799.25 233
17800.51 218
17801.77 182
17803.03 184
17804.29 226
17805.55 224
17806.81 241
17808.07 215
17809.33 195
17810.59 239
17811.85 221
17813.11 241
17814.37 201
17815.63 197
17816.89 203
17818.15 191
17819.41 196
17820.67 211
17821.93 210
17823.19 210
17824.45 178
17825.71 209
17826.98 203
17828.24 171
17829.50 187
17830.76 199
17832.02 206
17833.28 196
17834.54 198
17835.80 197
17837.06 248
17838.33 215
17839.59 188
17840.85 196
17842.11 195
17843.37 189
17844.63 189
17845.89 237
17847.16 210
17848.42 178
17849.68 208
17850.94 191
17852.20 199
17853.46 191
17854.73 207
17855.99 199
17857.25 179
17858.51 213
17859.77 216
17861.04 188
17862.30 199
17863.56 212
17864.82 211
17866.09 178
17867.35 201
17868.61 174
17869.87 193
17871.14 187
17872.40 190
17873.66 228
17874.92 237
17876.19 196
17877.45 175
17878.71 208
17879.97 211
17881.24 199
17882.50 176
17883.76 174
17885.03 199
17886.29 195
17887.55 190
17888.81 230
17890.08 209
17891.34 176
17892.60 211
17893.87 207
17895.13 208
17896.39 201
17897.66 211
17898.92 179
17900.18 195
17901.45 192
17902.71 205
17903.97 202
17905.24 190
17906.50 198
17907.77 225
17909.03 183
17910.29 192
17911.56 215
17912.82 216
17914.09 165
17915.35 181
17916.61 219
17917.88 201
17919.14 224
17920.41 221
17921.67 211
17922.93 235
17924.20 206
17925.46 195
17926.73 187
17927.99 221
17929.26 219
17930.52 210
17931.79 187
17933.05 187
17934.32 170
17935.58 197
17936.84 192
17938.11 191
17939.37 204
17940.64 217
17941.90 199
17943.17 204
17944.43 206
17945.70 197
17946.96 215
17948.23 210
17949.50 209
17950.76 194
17952.03 182
17953.29 195
17954.56 202
17955.82 177
17957.09 189
17958.35 230
17959.62 207
17960.88 229
17962.15 194
17963.42 222
17964.68 197
17965.95 218
17967.21 243
17968.48 239
17969.74 195
17971.01 199
17972.28 231
17973.54 234
17974.81 226
17976.08 212
17977.34 194
17978.61 252
17979.87 195
17981.14 216
17982.41 221
17983.67 211
17984.94 215
17986.21 191
17987.47 201
17988.74 201
17990.01 204
17991.27 211
17992.54 221
17993.81 213
17995.07 222
17996.34 199
17997.61 218
17998.87 207
18000.14 186
18001.41 188
18002.68 230
18003.94 201
18005.21 200
18006.48 194
18007.74 200
18009.01 225
18010.28 200
18011.55 191
18012.81 194
18014.08 210
18015.35 210
18016.62 236
18017.88 236
18019.15 197
18020.42 198
18021.69 194
18022.96 198
18024.22 191
18025.49 197
18026.76 206
18028.03 192
18029.29 174
18030.56 202
18031.83 182
18033.10 226
18034.37 229
18035.64 212
18036.90 230
18038.17 190
18039.44 188
18040.71 202
18041.98 217
18043.25 187
18044.51 211
18045.78 200
18047.05 203
18048.32 197
18049.59 219
18050.86 220
18052.13 201
18053.40 180
18054.67 201
18055.93 198
18057.20 221
18058.47 192
18059.74 203
18061.01 252
18062.28 191
18063.55 183
18064.82 214
18066.09 198
18067.36 193
18068.63 172
18069.90 191
18071.17 231
18072.44 196
18073.70 202
18074.97 207
18076.24 228
18077.51 222
18078.78 215
18080.05 225
18081.32 216
18082.59 187
18083.86 224
18085.13 249
18086.40 231
18087.67 192
18088.94 234
18090.21 207
18091.48 202
18092.75 222
18094.02 220
18095.29 221
18096.57 199
18097.84 210
18099.11 214
18100.38 229
18101.65 234
18102.92 231
18104.19 203
18105.46 214
18106.73 194
18108.00 226
18109.27 202
18110.54 201
18111.81 221
18113.08 204
18114.36 169
18115.63 206
18116.90 205
18118.17 194
18119.44 219
18120.71 214
18121.98 205
18123.25 229
18124.53 238
18125.80 193
18127.07 176
18128.34 220
18129.61 196
18130.88 235
18132.16 224
18133.43 221
18134.70 234
18135.97 235
18137.24 257
18138.51 245
18139.79 214
18141.06 191
18142.33 177
18143.60 194
18144.87 195
18146.15 209
18147.42 223
18148.69 219
18149.96 220
18151.24 192
18152.51 211
18153.78 209
18155.05 233
18156.33 222
18157.60 200
18158.87 208
18160.14 235
18161.42 204
18162.69 194
18163.96 197
18165.23 204
18166.51 183
18167.78 187
18169.05 177
18170.33 171
18171.60 195
18172.87 205
18174.15 194
18175.42 203
18176.69 217
18177.97 234
18179.24 196
18180.51 183
18181.79 220
18183.06 229
18184.33 197
18185.61 225
18186.88 186
18188.15 201
18189.43 221
18190.70 189
18191.97 191
18193.25 183
18194.52 184
18195.80 210
18197.07 234
18198.34 192
18199.62 244
18200.89 232
18202.17 254
18203.44 196
18204.71 175
18205.99 230
18207.26 204
18208.54 219
18209.81 186
18211.09 212
18212.36 210
18213.64 192
18214.91 216
18216.18 206
18217.46 200
18218.73 191
18220.01 200
18221.28 215
18222.56 207
18223.83 206
18225.11 193
18226.38 201
18227.66 191
18228.93 167
18230.21 196
18231.48 218
18232.76 189
18234.03 188
18235.31 168
18236.58 200
18237.86 211
18239.14 229
18240.41 232
18241.69 190
18242.96 192
18244.24 182
18245.51 202
18246.79 192
18248.06 200
18249.34 197
18250.62 199
18251.89 171
18253.17 202
18254.44 233
18255.72 261
18257.00 207
18258.27 214
18259.55 220
18260.82 189
18262.10 195
18263.38 209
18264.65 231
18265.93 229
18267.21 217
18268.48 220
18269.76 222
18271.04 223
18272.31 178
18273.59 219
18274.87 204
18276.14 185
18277.42 176
18278.70 196
18279.97 179
18281.25 220
18282.53 208
18283.80 217
18285.08 206
18286.36 211
18287.63 198
18288.91 191
18290.19 177
18291.47 190
18292.74 192
18294.02 202
18295.30 203
18296.58 165
18297.85 179
18299.13 176
18300.41 177
18301.69 174
18302.96 196
18304.24 196
18305.52 188
18306.80 196
18308.07 201
18309.35 201
18310.63 211
18311.91 208
18313.19 170
18314.46 203
18315.74 210
18317.02 229
18318.30 211
18319.58 188
18320.86 213
18322.13 219
18323.41 176
18324.69 174
18325.97 213
18327.25 227
18328.53 202
18329.80 215
18331.08 196
18332.36 213
18333.64 206
18334.92 212
18336.20 223
18337.48 186
18338.76 196
18340.04 199
18341.31 193
18342.59 210
18343.87 241
18345.15 208
18346.43 213
18347.71 213
18348.99 196
18350.27 179
18351.55 217
18352.83 236
18354.11 203
18355.39 188
18356.67 208
18357.95 215
18359.22 179
18360.50 196
18361.78 185
18363.06 206
18364.34 214
18365.62 185
18366.90 180
18368.18 202
18369.46 204
18370.74 209
18372.02 175
18373.30 186
18374.58 203
18375.86 225
18377.14 194
18378.42 190
18379.71 197
18380.99 194
18382.27 205
18383.55 192
18384.83 194
18386.11 188
18387.39 184
18388.67 196
18389.95 203
18391.23 202
18392.51 203
18393.79 238
18395.07 187
18396.35 162
18397.63 210
18398.92 243
18400.20 196
18401.48 208
18402.76 211
18404.04 221
18405.32 211
18406.60 186
18407.88 205
18409.17 206
18410.45 226
18411.73 225
18413.01 196
18414.29 228
18415.57 225
18416.85 185
18418.14 175
18419.42 216
18420.70 246
18421.98 215
18423.26 207
18424.55 206
18425.83 174
18427.11 192
18428.39 211
18429.67 194
18430.96 183
18432.24 198
18433.52 217
18434.80 217
18436.08 194
18437.37 191
18438.65 204
18439.93 208
18441.21 208
18442.50 216
18443.78 195
18445.06 226
18446.34 215
18447.63 202
18448.91 215
18450.19 187
18451.48 242
18452.76 235
18454.04 209
18455.32 188
18456.61 208
18457.89 227
18459.17 211
18460.46 197
18461.74 181
18463.02 199
18464.31 198
18465.59 179
18466.87 198
18468.16 219
18469.44 189
18470.72 210
18472.01 197
18473.29 198
18474.57 191
18475.86 208
18477.14 214
18478.43 221
18479.71 232
18480.99 201
18482.28 187
18483.56 183
18484.85 182
18486.13 181
18487.41 216
18488.70 197
18489.98 193
18491.27 193
18492.55 219
18493.83 199
18495.12 183
18496.40 215
18497.69 189
18498.97 190
18500.26 197
18501.54 194
18502.83 194
18504.11 225
18505.40 192
18506.68 203
18507.97 199
18509.25 200
18510.54 186
18511.82 195
18513.11 194
18514.39 201
18515.68 203
18516.96 192
18518.25 192
18519.53 191
18520.82 212
18522.10 175
18523.39 212
18524.67 198
18525.96 199
18527.24 193
18528.53 196
18529.81 218
18531.10 203
18532.39 169
18533.67 212
18534.96 217
18536.24 189
18537.53 199
18538.81 220
18540.10 220
18541.39 189
18542.67 196
18543.96 181
18545.24 199
18546.53 199
18547.82 179
18549.10 157
18550.39 182
18551.68 206
18552.96 205
18554.25 183
18555.53 189
18556.82 216
18558.11 226
18559.39 176
18560.68 177
18561.97 196
18563.25 202
18564.54 214
18565.83 201
18567.12 189
18568.40 199
18569.69 194
18570.98 196
18572.26 212
18573.55 207
18574.84 238
18576.12 201
18577.41 196
18578.70 191
18579.99 190
18581.27 200
18582.56 194
18583.85 196
18585.14 173
18586.42 190
18587.71 206
18589.00 206
18590.29 202
18591.57 199
18592.86 221
18594.15 218
18595.44 209
18596.73 193
18598.01 210
18599.30 227
18600.59 225
18601.88 204
18603.17 194
18604.45 225
18605.74 223
18607.03 229
18608.32 243
18609.61 217
18610.90 190
18612.18 217
18613.47 215
18614.76 226
18616.05 224
18617.34 212
18618.63 207
18619.92 217
18621.20 196
18622.49 228
18623.78 213
18625.07 203
18626.36 205
18627.65 177
18628.94 183
18630.23 200
18631.52 205
18632.81 175
18634.09 203
18635.38 194
18636.67 244
18637.96 206
18639.25 167
18640.54 199
18641.83 223
18643.12 214
18644.41 204
18645.70 198
18646.99 205
18648.28 192
18649.57 194
18650.86 169
18652.15 191
18653.44 196
18654.73 177
18656.02 231
18657.31 257
18658.60 207
18659.89 178
18661.18 242
18662.47 210
18663.76 194
18665.05 222
18666.34 202
18667.63 202
18668.92 207
18670.21 186
18671.50 186
18672.79 206
18674.08 192
18675.37 186
18676.66 179
18677.95 179
18679.24 176
18680.54 207
18681.83 232
18683.12 211
18684.41 209
18685.70 167
18686.99 177
18688.28 198
18689.57 206
18690.86 180
18692.15 190
18693.45 224
18694.74 162
18696.03 184
18697.32 197
18698.61 242
18699.90 175
18701.19 177
18702.49 182
18703.78 209
18705.07 191
18706.36 169
18707.65 173
18708.94 193
18710.24 201
18711.53 201
18712.82 197
18714.11 188
18715.40 194
18716.70 209
18717.99 213
18719.28 178
18720.57 192
18721.86 183
18723.16 172
18724.45 191
18725.74 219
18727.03 212
18728.33 172
18729.62 198
18730.91 183
18732.20 183
18733.50 184
18734.79 234
18736.08 183
18737.37 211
18738.67 181
18739.96 189
18741.25 184
18742.55 173
18743.84 187
18745.13 192
18746.43 174
18747.72 188
18749.01 195
18750.31 167
18751.60 192
18752.89 191
18754.19 177
18755.48 166
18756.77 195
18758.07 200
18759.36 184
18760.65 186
18761.95 187
18763.24 183
18764.53 173
18765.83 167
18767.12 154
18768.42 186
18769.71 189
18771.00 179
18772.30 143
18773.59 189
18774.88 204
18776.18 213
18777.47 206
18778.77 183
18780.06 211
18781.36 203
18782.65 157
18783.94 186
18785.24 196
18786.53 167
18787.83 166
18789.12 192
18790.42 191
18791.71 204
18793.01 195
18794.30 174
18795.60 169
18796.89 168
18798.19 181
18799.48 176
18800.78 197
18802.07 154
18803.37 169
18804.66 189
18805.96 169
18807.25 201
18808.55 162
18809.84 182
18811.14 166
18812.43 180
18813.73 156
18815.02 169
18816.32 165
18817.61 177
18818.91 174
18820.21 194
18821.50 170
18822.80 183
18824.09 169
18825.39 188
18826.68 210
18827.98 208
18829.28 180
18830.57 160
18831.87 190
18833.16 183
18834.46 178
18835.76 137
18837.05 185
18838.35 200
18839.65 184
18840.94 159
18842.24 208
18843.53 209
18844.83 182
18846.13 171
18847.42 204
18848.72 187
18850.02 176
18851.31 150
18852.61 170
18853.91 192
18855.20 192
18856.50 175
18857.80 195
18859.10 179
18860.39 161
18861.69 178
18862.99 179
18864.28 194
18865.58 179
18866.88 168
18868.18 171
18869.47 182
18870.77 183
18872.07 195
18873.37 169
18874.66 180
18875.96 189
18877.26 174
18878.56 190
18879.85 203
18881.15 187
18882.45 161
18883.75 189
18885.04 216
18886.34 202
18887.64 238
18888.94 171
18890.24 161
18891.53 185
18892.83 187
18894.13 204
18895.43 188
18896.73 175
18898.03 200
18899.32 174
18900.62 161
18901.92 146
18903.22 148
18904.52 162
18905.82 190
18907.12 211
18908.41 211
18909.71 215
18911.01 197
18912.31 197
18913.61 181
18914.91 166
18916.21 187
18917.51 214
18918.80 196
18920.10 186
18921.40 154
18922.70 165
18924.00 185
18925.30 181
18926.60 199
18927.90 190
18929.20 174
18930.50 187
18931.80 167
18933.10 194
18934.40 194
18935.70 189
18937.00 205
18938.30 185
18939.60 165
18940.90 166
18942.20 164
18943.50 181
18944.79 183
18946.09 199
18947.39 168
18948.70 174
18950.00 204
18951.30 169
18952.60 177
18953.90 186
18955.20 188
18956.50 186
18957.80 177
18959.10 180
18960.40 176
18961.70 197
18963.00 186
18964.30 181
18965.60 194
18966.90 165
18968.20 178
18969.50 193
18970.80 192
18972.10 214
18973.40 185
18974.71 148
18976.01 160
18977.31 180
18978.61 187
18979.91 179
18981.21 162
18982.51 173
18983.81 187
18985.12 193
18986.42 153
18987.72 173
18989.02 190
18990.32 167
18991.62 186
18992.92 151
18994.23 160
18995.53 166
18996.83 184
18998.13 191
18999.43 184
19000.73 223
19002.04 187
19003.34 179
19004.64 185
19005.94 177
19007.24 167
19008.55 167
19009.85 173
19011.15 177
19012.45 177
19013.76 163
19015.06 179
19016.36 167
19017.66 162
19018.96 171
19020.27 193
19021.57 181
19022.87 179
19024.18 170
19025.48 167
19026.78 211
19028.08 193
19029.39 198
19030.69 151
19031.99 185
19033.30 186
19034.60 186
19035.90 194
19037.20 172
19038.51 169
19039.81 190
19041.11 180
19042.42 185
19043.72 183
19045.02 198
19046.33 166
19047.63 184
19048.93 185
19050.24 170
19051.54 203
19052.85 178
19054.15 169
19055.45 235
19056.76 189
19058.06 219
19059.36 205
19060.67 187
19061.97 158
19063.28 171
19064.58 179
19065.88 205
19067.19 192
19068.49 163
19069.80 204
19071.10 195
19072.41 180
19073.71 201
19075.01 203
19076.32 192
19077.62 197
19078.93 211
19080.23 197
19081.54 202
19082.84 203
19084.15 199
19085.45 198
19086.76 185
19088.06 189
19089.37 173
19090.67 200
19091.98 190
19093.28 202
19094.59 192
19095.89 144
19097.20 154
19098.50 172
19099.81 185
19101.11 157
19102.42 163
19103.72 143
19105.03 180
19106.33 208
19107.64 181
19108.94 184
19110.25 172
19111.56 167
19112.86 181
19114.17 183
19115.47 155
19116.78 177
19118.08 162
19119.39 156
19120.70 173
19122.00 179
19123.31 164
19124.61 187
19125.92 180
19127.23 189
19128.53 182
19129.84 172
19131.15 159
19132.45 203
19133.76 180
19135.06 176
19136.37 196
19137.68 175
19138.98 173
19140.29 177
19141.60 204
19142.90 176
19144.21 180
19145.52 161
19146.82 160
19148.13 178
19149.44 169
19150.75 194
19152.05 192
19153.36 193
19154.67 154
19155.97 183
19157.28 166
19158.59 182
19159.90 182
19161.20 150
19162.51 184
19163.82 172
19165.13 170
19166.43 181
19167.74 176
19169.05 200
19170.36 199
19171.66 171
19172.97 194
19174.28 187
19175.59 187
19176.89 176
19178.20 183
19179.51 159
19180.82 185
19182.13 189
19183.44 181
19184.74 165
19186.05 174
19187.36 195
19188.67 195
19189.98 216
19191.28 191
19192.59 181
19193.90 168
19195.21 202
19196.52 204
19197.83 201
19199.14 182
19200.44 176
19201.75 174
19203.06 191
19204.37 176
19205.68 165
19206.99 171
19208.30 181
19209.61 195
19210.92 171
19212.22 165
19213.53 168
19214.84 175
19216.15 169
19217.46 129
19218.77 183
19220.08 190
19221.39 181
19222.70 214
19224.01 179
19225.32 188
19226.63 185
19227.94 179
19229.25 176
19230.56 169
19231.87 172
19233.18 168
19234.49 193
19235.80 184
19237.11 174
19238.42 169
19239.73 195
19241.04 189
19242.35 195
19243.66 206
19244.97 183
19246.28 169
19247.59 185
19248.90 180
19250.21 168
19251.52 184
19252.83 185
19254.14 183
19255.45 169
19256.76 197
19258.07 167
19259.38 175
19260.69 195
19262.00 165
19263.31 187
19264.63 199
19265.94 169
19267.25 212
19268.56 196
19269.87 199
19271.18 165
19272.49 152
19273.80 165
19275.11 151
19276.43 163
19277.74 181
19279.05 177
19280.36 199
19281.67 189
19282.98 177
19284.29 190
19285.61 162
19286.92 192
19288.23 188
19289.54 174
19290.85 173
19292.16 171
19293.48 184
19294.79 175
19296.10 218
19297.41 214
19298.72 188
19300.04 187
19301.35 210
19302.66 187
19303.97 195
19305.29 168
19306.60 166
19307.91 182
19309.22 196
19310.53 189
19311.85 170
19313.16 186
19314.47 176
19315.78 169
19317.10 180
19318.41 171
19319.72 173
19321.04 177
19322.35 185
19323.66 204
19324.97 210
19326.29 178
19327.60 179
19328.91 181
19330.23 176
19331.54 197
19332.85 181
19334.17 159
19335.48 137
19336.79 190
19338.11 195
19339.42 196
19340.73 176
19342.05 179
19343.36 194
19344.67 217
19345.99 179
19347.30 161
19348.62 155
19349.93 161
19351.24 161
19352.56 183
19353.87 192
19355.18 187
19356.50 162
19357.81 180
19359.13 185
19360.44 184
19361.76 159
19363.07 200
19364.38 201
19365.70 206
19367.01 176
19368.33 181
19369.64 176
19370.96 181
19372.27 186
19373.58 167
19374.90 191
19376.21 181
19377.53 172
19378.84 175
19380.16 179
19381.47 150
19382.79 174
19384.10 183
19385.42 203
19386.73 155
19388.05 146
19389.36 198
19390.68 176
19391.99 201
19393.31 199
19394.62 186
19395.94 183
19397.26 190
19398.57 192
19399.89 196
19401.20 183
19402.52 199
19403.83 162
19405.15 193
19406.46 187
19407.78 193
19409.10 171
19410.41 158
19411.73 138
19413.04 172
19414.36 177
19415.68 184
19416.99 162
19418.31 173
19419.62 192
19420.94 175
19422.26 166
19423.57 187
19424.89 192
19426.21 187
19427.52 207
19428.84 190
19430.15 181
19431.47 161
19432.79 178
19434.10 178
19435.42 172
19436.74 182
19438.06 178
19439.37 169
19440.69 173
19442.01 159
19443.32 163
19444.64 204
19445.96 203
19447.27 188
19448.59 206
19449.91 187
19451.23 186
19452.54 211
19453.86 193
19455.18 175
19456.49 187
19457.81 176
19459.13 213
19460.45 172
19461.76 183
19463.08 192
19464.40 166
19465.72 203
19467.04 215
19468.35 189
19469.67 186
19470.99 184
19472.31 180
19473.63 170
19474.94 206
19476.26 196
19477.58 217
19478.90 191
19480.22 197
19481.53 206
19482.85 159
19484.17 191
19485.49 170
19486.81 194
19488.13 211
19489.44 176
19490.76 165
19492.08 178
19493.40 207
19494.72 198
19496.04 223
19497.36 179
19498.68 181
19499.99 161
19501.31 159
19502.63 190
19503.95 204
19505.27 189
19506.59 170
19507.91 180
19509.23 157
19510.55 154
19511.87 203
19513.19 180
19514.51 169
19515.82 157
19517.14 142
19518.46 149
19519.78 132
19521.10 144
19522.42 192
19523.74 176
19525.06 173
19526.38 185
19527.70 188
19529.02 188
19530.34 188
19531.66 177
19532.98 177
19534.30 190
19535.62 177
19536.94 193
19538.26 174
19539.58 172
19540.90 193
19542.22 157
19543.54 180
19544.86 195
19546.18 197
19547.50 191
19548.83 178
19550.15 192
19551.47 213
19552.79 181
19554.11 163
19555.43 204
19556.75 192
19558.07 193
19559.39 178
19560.71 196
19562.03 207
19563.35 184
19564.68 193
19566.00 210
19567.32 201
19568.64 210
19569.96 213
19571.28 239
19572.60 193
19573.92 180
19575.25 184
19576.57 190
19577.89 193
19579.21 182
19580.53 178
19581.85 198
19583.17 173
19584.50 172
19585.82 190
19587.14 197
19588.46 179
19589.78 140
19591.11 198
19592.43 176
19593.75 185
19595.07 174
19596.39 190
19597.72 176
19599.04 151
19600.36 163
19601.68 163
19603.01 169
19604.33 194
19605.65 187
19606.97 189
19608.30 178
19609.62 166
19610.94 215
19612.26 184
19613.59 217
19614.91 217
19616.23 211
19617.56 186
19618.88 189
19620.20 177
19621.52 181
19622.85 186
19624.17 182
19625.49 185
19626.82 172
19628.14 184
19629.46 194
19630.79 185
19632.11 178
19633.43 183
19634.76 201
19636.08 176
19637.40 201
19638.73 196
19640.05 201
19641.37 233
19642.70 182
19644.02 164
19645.35 188
19646.67 176
19647.99 189
19649.32 199
19650.64 186
19651.97 164
19653.29 156
19654.61 167
19655.94 163
19657.26 176
19658.59 170
19659.91 188
19661.23 184
19662.56 178
19663.88 180
19665.21 181
19666.53 181
19667.86 179
19669.18 185
19670.51 200
19671.83 148
19673.16 173
19674.48 170
19675.81 168
19677.13 188
19678.46 176
19679.78 183
19681.11 168
19682.43 181
19683.76 187
19685.08 166
19686.41 169
19687.73 199
19689.06 192
19690.38 179
19691.71 189
19693.03 183
19694.36 171
19695.68 182
19697.01 191
19698.33 188
19699.66 176
19700.99 181
19702.31 169
19703.64 175
19704.96 184
19706.29 194
19707.62 181
19708.94 168
19710.27 138
19711.59 184
19712.92 189
19714.25 187
19715.57 190
19716.90 212
19718.22 204
19719.55 217
19720.88 189
19722.20 188
19723.53 209
19724.86 164
19726.18 155
19727.51 177
19728.84 193
19730.16 178
19731.49 174
19732.82 195
19734.14 165
19735.47 189
19736.80 182
19738.12 162
19739.45 170
19740.78 183
19742.10 189
19743.43 178
19744.76 210
19746.09 187
19747.41 192
19748.74 182
19750.07 165
19751.40 162
19752.72 159
19754.05 161
19755.38 180
19756.71 170
19758.03 151
19759.36 175
19760.69 184
19762.02 201
19763.34 204
19764.67 193
19766.00 162
19767.33 167
19768.66 164
19769.98 173
19771.31 172
19772.64 182
19773.97 197
19775.30 186
19776.62 194
19777.95 180
19779.28 195
19780.61 186
19781.94 190
19783.27 180
19784.59 172
19785.92 177
19787.25 190
19788.58 196
19789.91 173
19791.24 195
19792.57 174
19793.90 164
19795.22 189
19796.55 171
19797.88 187
19799.21 178
19800.54 194
19801.87 169
19803.20 160
19804.53 184
19805.86 199
19807.19 182
19808.52 206
19809.84 194
19811.17 171
19812.50 191
19813.83 174
19815.16 203
19816.49 179
19817.82 164
19819.15 185
19820.48 188
19821.81 177
19823.14 208
19824.47 197
19825.80 211
19827.13 206
19828.46 193
19829.79 184
19831.12 177
19832.45 173
19833.78 172
19835.11 163
19836.44 180
19837.77 191
19839.10 190
19840.43 157
19841.76 156
19843.09 192
19844.42 170
19845.75 194
19847.09 198
19848.42 212
19849.75 204
19851.08 180
19852.41 182
19853.74 201
19855.07 183
19856.40 189
19857.73 168
19859.06 149
19860.39 173
19861.72 177
19863.06 186
19864.39 195
19865.72 183
19867.05 186
19868.38 198
19869.71 160
19871.04 174
19872.38 175
19873.71 188
19875.04 178
19876.37 135
19877.70 160
19879.03 172
19880.36 168
19881.70 160
19883.03 148
19884.36 171
19885.69 171
19887.02 157
19888.36 144
19889.69 152
19891.02 169
19892.35 188
19893.68 150
19895.02 146
19896.35 167
19897.68 225
19899.01 191
19900.35 188
19901.68 184
19903.01 192
19904.34 168
19905.68 177
19907.01 142
19908.34 173
19909.67 172
19911.01 184
19912.34 201
19913.67 206
19915.01 162
19916.34 152
19917.67 173
19919.00 178
19920.34 210
19921.67 186
19923.00 192
19924.34 191
19925.67 177
19927.00 159
19928.34 201
19929.67 202
19931.00 171
19932.34 172
19933.67 183
19935.00 196
19936.34 178
19937.67 161
19939.01 138
19940.34 172
19941.67 178
19943.01 206
19944.34 151
19945.67 174
19947.01 188
19948.34 170
19949.68 211
19951.01 188
19952.34 160
19953.68 194
19955.01 181
19956.35 172
19957.68 209
19959.02 193
19960.35 219
19961.68 175
19963.02 194
19964.35 186
19965.69 202
19967.02 196
19968.36 195
19969.69 163
19971.03 186
19972.36 181
19973.70 187
19975.03 194
19976.37 187
19977.70 209
19979.04 197
19980.37 202
19981.71 189
19983.04 194
19984.38 184
19985.71 198
19987.05 144
19988.38 153
19989.72 161
19991.05 187
19992.39 207
19993.73 168
19995.06 170
19996.40 170
19997.73 176
19999.07 198
20000.40 187
20001.74 163
20003.08 176
20004.41 180
20005.75 199
20007.08 176
20008.42 176
20009.76 207
20011.09 200
20012.43 185
20013.76 158
20015.10 169
20016.44 189
20017.77 184
20019.11 197
20020.45 180
20021.78 149
20023.12 177
20024.45 180
20025.79 164
20027.13 166
20028.46 194
20029.80 200
20031.14 171
20032.48 171
20033.81 168
20035.15 179
20036.49 201
20037.82 192
20039.16 208
20040.50 177
20041.83 163
20043.17 209
20044.51 176
20045.85 166
20047.18 175
20048.52 162
20049.86 169
20051.20 177
20052.53 164
20053.87 215
20055.21 178
20056.55 162
20057.88 162
20059.22 164
20060.56 161
20061.90 144
20063.23 183
20064.57 163
20065.91 189
20067.25 185
20068.59 203
20069.92 198
20071.26 203
20072.60 199
20073.94 178
20075.28 143
20076.62 171
20077.95 181
20079.29 176
20080.63 182
20081.97 196
20083.31 183
20084.65 198
20085.98 208
20087.32 180
20088.66 190
20090.00 224
20091.34 185
20092.68 174
20094.02 180
20095.36 169
20096.70 170
20098.03 182
20099.37 196
20100.71 187
20102.05 168
20103.39 188
20104.73 161
20106.07 153
20107.41 178
20108.75 201
20110.09 184
20111.43 164
20112.77 144
20114.11 183
20115.45 203
20116.79 175
20118.13 185
20119.46 187
20120.80 200
20122.14 195
20123.48 176
20124.82 181
20126.16 168
20127.50 189
20128.84 194
20130.18 164
20131.52 173
20132.86 157
20134.20 178
20135.55 152
