# Supplementary material for: MALDI-TOF MS typing enables the classification of brewing yeasts of the genus Saccharomyces to major beer styles
Source: PLoS One. 2017 Aug 9;12(8):e0181694. doi: 10.1371/journal.pone.0181694 (PMC5549903; doi:10.1371/journal.pone.0181694)
Supplement: S2 File — The directory includes 90 raw files and was zipped to “.zip”; the folder has three strains with 30 spectra per strain; S1 Text explains the raw files with an example and Table 1 represents the yeast strains used within the experiment. (ZIP) [file pone.0181694.s005.zip › 4-6/30254-165-OG-Koe-Ale-YPG-18h-E-E_2015-10-11__0_E4_1.dat]

2000.04 3525
2000.46 3580
2000.88 3856
2001.30 3887
2001.72 3939
2002.14 3735
2002.57 3615
2002.99 3605
2003.41 3686
2003.83 3800
2004.25 3653
2004.67 3613
2005.10 3673
2005.52 3847
2005.94 3692
2006.36 3823
2006.78 3747
2007.21 3866
2007.63 3875
2008.05 3776
2008.47 3755
2008.89 4154
2009.32 4087
2009.74 4209
2010.16 4041
2010.58 4242
2011.01 4131
2011.43 4020
2011.85 4076
2012.27 4018
2012.70 4089
2013.12 4035
2013.54 3874
2013.96 3661
2014.39 3700
2014.81 3904
2015.23 4010
2015.66 3632
2016.08 3712
2016.50 3767
2016.93 3681
2017.35 3794
2017.77 3776
2018.19 3646
2018.62 3959
2019.04 3775
2019.46 3831
2019.89 3807
2020.31 3918
2020.73 3908
2021.16 4139
2021.58 4159
2022.01 4048
2022.43 4088
2022.85 3995
2023.28 3986
2023.70 3982
2024.12 3803
2024.55 3821
2024.97 3811
2025.40 3996
2025.82 3973
2026.24 3684
2026.67 3579
2027.09 3855
2027.52 3992
2027.94 3929
2028.37 3839
2028.79 3802
2029.21 3608
2029.64 3659
2030.06 3735
2030.49 3700
2030.91 3753
2031.34 3688
2031.76 3689
2032.19 3923
2032.61 3941
2033.04 4222
2033.46 4202
2033.88 4267
2034.31 4457
2034.73 4460
2035.16 4334
2035.58 4333
2036.01 4207
2036.43 4094
2036.86 4313
2037.29 4116
2037.71 3812
2038.14 3988
2038.56 4064
2038.99 4017
2039.41 4147
2039.84 4244
2040.26 4097
2040.69 3921
2041.11 4052
2041.54 4058
2041.97 3804
2042.39 3715
2042.82 3787
2043.24 3835
2043.67 3922
2044.09 4040
2044.52 3885
2044.95 3653
2045.37 3525
2045.80 3299
2046.22 3334
2046.65 3609
2047.08 3679
2047.50 3842
2047.93 3700
2048.36 3790
2048.78 3774
2049.21 3635
2049.64 4013
2050.06 4043
2050.49 3882
2050.92 3894
2051.34 3948
2051.77 3867
2052.20 3878
2052.62 3934
2053.05 3786
2053.48 3730
2053.90 3633
2054.33 3693
2054.76 3674
2055.18 3866
2055.61 3756
2056.04 3642
2056.47 3717
2056.89 3795
2057.32 3845
2057.75 3774
2058.17 3661
2058.60 3693
2059.03 3758
2059.46 3906
2059.88 3909
2060.31 3984
2060.74 4158
2061.17 3833
2061.60 3737
2062.02 3661
2062.45 3931
2062.88 4148
2063.31 3783
2063.74 3704
2064.16 4088
2064.59 4028
2065.02 3938
2065.45 4197
2065.88 4309
2066.30 4161
2066.73 4266
2067.16 4322
2067.59 4278
2068.02 4169
2068.45 4119
2068.87 4091
2069.30 4008
2069.73 4046
2070.16 3870
2070.59 3864
2071.02 4021
2071.45 3818
2071.87 3793
2072.30 4006
2072.73 3859
2073.16 3795
2073.59 3993
2074.02 4029
2074.45 3930
2074.88 3919
2075.31 3932
2075.74 3948
2076.17 3959
2076.59 3572
2077.02 3814
2077.45 3877
2077.88 3642
2078.31 3722
2078.74 3787
2079.17 3792
2079.60 3647
2080.03 3955
2080.46 4078
2080.89 3958
2081.32 4061
2081.75 4261
2082.18 4201
2082.61 3947
2083.04 4041
2083.47 4154
2083.90 4043
2084.33 3872
2084.76 3790
2085.19 3873
2085.62 3673
2086.05 3932
2086.48 3785
2086.91 3745
2087.34 3729
2087.77 3862
2088.20 4044
2088.63 3867
2089.06 3975
2089.49 3886
2089.93 4027
2090.36 4035
2090.79 3910
2091.22 3750
2091.65 3980
2092.08 4131
2092.51 4135
2092.94 3998
2093.37 3719
2093.80 3800
2094.23 3654
2094.67 3826
2095.10 3870
2095.53 3757
2095.96 3617
2096.39 3729
2096.82 3696
2097.25 3784
2097.68 3649
2098.12 3591
2098.55 3624
2098.98 3703
2099.41 3693
2099.84 3720
2100.27 3572
2100.71 3728
2101.14 3654
2101.57 3680
2102.00 3873
2102.43 3820
2102.87 3763
2103.30 3587
2103.73 3729
2104.16 3919
2104.59 3920
2105.03 3735
2105.46 4051
2105.89 3890
2106.32 4020
2106.76 4115
2107.19 4017
2107.62 4026
2108.05 4045
2108.49 4323
2108.92 4097
2109.35 4115
2109.78 3768
2110.22 3924
2110.65 3781
2111.08 3665
2111.52 3835
2111.95 3680
2112.38 3656
2112.81 3714
2113.25 3898
2113.68 3403
2114.11 3690
2114.55 3740
2114.98 3690
2115.41 3789
2115.85 3617
2116.28 3775
2116.71 3662
2117.15 3442
2117.58 3477
2118.01 3805
2118.45 3655
2118.88 3500
2119.32 3498
2119.75 3601
2120.18 3807
2120.62 3574
2121.05 3733
2121.48 3722
2121.92 3898
2122.35 3993
2122.79 3857
2123.22 3873
2123.65 3926
2124.09 3860
2124.52 3957
2124.96 4062
2125.39 4009
2125.83 3654
2126.26 3804
2126.70 3785
2127.13 3666
2127.56 3574
2128.00 3661
2128.43 3810
2128.87 3671
2129.30 3688
2129.74 3646
2130.17 3716
2130.61 3666
2131.04 3813
2131.48 3811
2131.91 3646
2132.35 3563
2132.78 3631
2133.22 3597
2133.65 3680
2134.09 3672
2134.52 3824
2134.96 4019
2135.39 4078
2135.83 4093
2136.26 4097
2136.70 3931
2137.14 4179
2137.57 4260
2138.01 4267
2138.44 4134
2138.88 4124
2139.31 4205
2139.75 4089
2140.19 3754
2140.62 3908
2141.06 3935
2141.49 3822
2141.93 3772
2142.37 3675
2142.80 3539
2143.24 3733
2143.67 3631
2144.11 3716
2144.55 3543
2144.98 3407
2145.42 3477
2145.86 3735
2146.29 3700
2146.73 3683
2147.16 3751
2147.60 3709
2148.04 3806
2148.47 3632
2148.91 3955
2149.35 3970
2149.79 3786
2150.22 4101
2150.66 3988
2151.10 4120
2151.53 4262
2151.97 4164
2152.41 4146
2152.84 4101
2153.28 3854
2153.72 3875
2154.16 4014
2154.59 3889
2155.03 3939
2155.47 3901
2155.91 3593
2156.34 3580
2156.78 3418
2157.22 3417
2157.66 3471
2158.09 3619
2158.53 3535
2158.97 3745
2159.41 3639
2159.84 3742
2160.28 3905
2160.72 4122
2161.16 4184
2161.60 3850
2162.03 3722
2162.47 3671
2162.91 3887
2163.35 3742
2163.79 3759
2164.22 3690
2164.66 3781
2165.10 3901
2165.54 3868
2165.98 3690
2166.42 3835
2166.86 3887
2167.29 3755
2167.73 3723
2168.17 3840
2168.61 3459
2169.05 3795
2169.49 3766
2169.93 3882
2170.37 3990
2170.80 3970
2171.24 3943
2171.68 4066
2172.12 3891
2172.56 4029
2173.00 3802
2173.44 3754
2173.88 3834
2174.32 4125
2174.76 3988
2175.20 4205
2175.64 4096
2176.08 4083
2176.51 3988
2176.95 4090
2177.39 4006
2177.83 4116
2178.27 4430
2178.71 4028
2179.15 3979
2179.59 4128
2180.03 4180
2180.47 3946
2180.91 3927
2181.35 3958
2181.79 3896
2182.23 3969
2182.67 3711
2183.11 3805
2183.55 3912
2183.99 3631
2184.43 3686
2184.87 3675
2185.31 3575
2185.76 3588
2186.20 3606
2186.64 3686
2187.08 3938
2187.52 3766
2187.96 3642
2188.40 3791
2188.84 3850
2189.28 3883
2189.72 3872
2190.16 3641
2190.60 3752
2191.04 3635
2191.49 3723
2191.93 3841
2192.37 4018
2192.81 3813
2193.25 3893
2193.69 3792
2194.13 3728
2194.57 3721
2195.02 3749
2195.46 3804
2195.90 3818
2196.34 4025
2196.78 3927
2197.22 3662
2197.66 4096
2198.11 4021
2198.55 3742
2198.99 3854
2199.43 3864
2199.87 3658
2200.32 3635
2200.76 3481
2201.20 3477
2201.64 3589
2202.08 3638
2202.53 3624
2202.97 3675
2203.41 3848
2203.85 3607
2204.29 3620
2204.74 3991
2205.18 3850
2205.62 3967
2206.06 3748
2206.51 4066
2206.95 4035
2207.39 4022
2207.83 3994
2208.28 3992
2208.72 4141
2209.16 4057
2209.61 4183
2210.05 3724
2210.49 3792
2210.93 4168
2211.38 4145
2211.82 4179
2212.26 4104
2212.71 4261
2213.15 4033
2213.59 3785
2214.04 3908
2214.48 3686
2214.92 3778
2215.37 3835
2215.81 3887
2216.25 3751
2216.70 3722
2217.14 3647
2217.59 3647
2218.03 3615
2218.47 3790
2218.92 3659
2219.36 3570
2219.80 3769
2220.25 3670
2220.69 3702
2221.14 3606
2221.58 3725
2222.02 3808
2222.47 3638
2222.91 3891
2223.36 3853
2223.80 3840
2224.25 3818
2224.69 3834
2225.13 3724
2225.58 3710
2226.02 3784
2226.47 3882
2226.91 4042
2227.36 4154
2227.80 4156
2228.25 4076
2228.69 4135
2229.14 4211
2229.58 4195
2230.03 4400
2230.47 4397
2230.92 4085
2231.36 4144
2231.81 4442
2232.25 4213
2232.70 4426
2233.14 4350
2233.59 4302
2234.03 4441
2234.48 4253
2234.92 4326
2235.37 4272
2235.81 4442
2236.26 4605
2236.70 4330
2237.15 4139
2237.60 3860
2238.04 3814
2238.49 3941
2238.93 3873
2239.38 3706
2239.83 3661
2240.27 3860
2240.72 3731
2241.16 3685
2241.61 3648
2242.06 3463
2242.50 3557
2242.95 3724
2243.39 3531
2243.84 3298
2244.29 3417
2244.73 3359
2245.18 3486
2245.63 3580
2246.07 3524
2246.52 3428
2246.97 3478
2247.41 3310
2247.86 3501
2248.31 3414
2248.75 3567
2249.20 3651
2249.65 3359
2250.09 3588
2250.54 3854
2250.99 3551
2251.43 3561
2251.88 3466
2252.33 3585
2252.78 3559
2253.22 3760
2253.67 3805
2254.12 3503
2254.56 3401
2255.01 3537
2255.46 3697
2255.91 3527
2256.35 3513
2256.80 3277
2257.25 3514
2257.70 3388
2258.14 3268
2258.59 3450
2259.04 3534
2259.49 3612
2259.94 3391
2260.38 3215
2260.83 3593
2261.28 3774
2261.73 3623
2262.18 3613
2262.62 3493
2263.07 3911
2263.52 4034
2263.97 3894
2264.42 3894
2264.87 3981
2265.31 3893
2265.76 3864
2266.21 3849
2266.66 3792
2267.11 3858
2267.56 3697
2268.01 3805
2268.45 3679
2268.90 3638
2269.35 3497
2269.80 3856
2270.25 4087
2270.70 3820
2271.15 3977
2271.60 4229
2272.05 4119
2272.49 4236
2272.94 4416
2273.39 4161
2273.84 4028
2274.29 3991
2274.74 4134
2275.19 3957
2275.64 3962
2276.09 3947
2276.54 3994
2276.99 3846
2277.44 3666
2277.89 3425
2278.34 3343
2278.79 3598
2279.24 3545
2279.69 3510
2280.14 3520
2280.59 3430
2281.04 3608
2281.49 3818
2281.94 3529
2282.39 3467
2282.84 3491
2283.29 3485
2283.74 3358
2284.19 3403
2284.64 3537
2285.09 3863
2285.54 3680
2285.99 3623
2286.44 3494
2286.89 3521
2287.34 3826
2287.79 3874
2288.24 3903
2288.69 4215
2289.14 4244
2289.59 4532
2290.05 4702
2290.50 4906
2290.95 5156
2291.40 5256
2291.85 5265
2292.30 5362
2292.75 5783
2293.20 5557
2293.65 5293
2294.11 5366
2294.56 5087
2295.01 4831
2295.46 4724
2295.91 4616
2296.36 4231
2296.81 4425
2297.27 4451
2297.72 4096
2298.17 3849
2298.62 3875
2299.07 3923
2299.52 3847
2299.98 3843
2300.43 3720
2300.88 3552
2301.33 3504
2301.78 3592
2302.24 3699
2302.69 3706
2303.14 3411
2303.59 3550
2304.04 3556
2304.50 3542
2304.95 3443
2305.40 3509
2305.85 3612
2306.31 3624
2306.76 3548
2307.21 3393
2307.66 3530
2308.12 3737
2308.57 3978
2309.02 3948
2309.48 4046
2309.93 4181
2310.38 4277
2310.83 4440
2311.29 4305
2311.74 4214
2312.19 4401
2312.65 4405
2313.10 4223
2313.55 4149
2314.01 3967
2314.46 3872
2314.91 4123
2315.37 4033
2315.82 3735
2316.27 3661
2316.73 3937
2317.18 3702
2317.63 3621
2318.09 3667
2318.54 3710
2318.99 3671
2319.45 3866
2319.90 3608
2320.36 3606
2320.81 3537
2321.26 3946
2321.72 3785
2322.17 3940
2322.63 3628
2323.08 3677
2323.53 3826
2323.99 3689
2324.44 3668
2324.90 3678
2325.35 3891
2325.80 3675
2326.26 3774
2326.71 3710
2327.17 4106
2327.62 4037
2328.08 3979
2328.53 3909
2328.99 3946
2329.44 4328
2329.90 4600
2330.35 4571
2330.81 4266
2331.26 4314
2331.72 4099
2332.17 4219
2332.63 4330
2333.08 4071
2333.54 4114
2333.99 4081
2334.45 4021
2334.90 3974
2335.36 3857
2335.81 3587
2336.27 3567
2336.72 3487
2337.18 3494
2337.63 3590
2338.09 3772
2338.55 3485
2339.00 3399
2339.46 3473
2339.91 3453
2340.37 3499
2340.82 3436
2341.28 3491
2341.74 3379
2342.19 3433
2342.65 3682
2343.10 3624
2343.56 3403
2344.02 3829
2344.47 3678
2344.93 3574
2345.39 3442
2345.84 3551
2346.30 3421
2346.75 3578
2347.21 3774
2347.67 3838
2348.12 3829
2348.58 3818
2349.04 3864
2349.49 4006
2349.95 3896
2350.41 3860
2350.86 3676
2351.32 3787
2351.78 3755
2352.23 3797
2352.69 3818
2353.15 3835
2353.61 3825
2354.06 3820
2354.52 3634
2354.98 3980
2355.43 3914
2355.89 3822
2356.35 3821
2356.81 3893
2357.26 3751
2357.72 3866
2358.18 4076
2358.64 3997
2359.09 3734
2359.55 3797
2360.01 3910
2360.47 3861
2360.93 3948
2361.38 3859
2361.84 3656
2362.30 3666
2362.76 4013
2363.22 4037
2363.67 3814
2364.13 3764
2364.59 3612
2365.05 3817
2365.51 3757
2365.96 3678
2366.42 3919
2366.88 3904
2367.34 3854
2367.80 3889
2368.26 3778
2368.72 3791
2369.17 4011
2369.63 3972
2370.09 3779
2370.55 3698
2371.01 3612
2371.47 3794
2371.93 3624
2372.39 3568
2372.84 3464
2373.30 3744
2373.76 3870
2374.22 4007
2374.68 3894
2375.14 3822
2375.60 3847
2376.06 4098
2376.52 4004
2376.98 3922
2377.44 3984
2377.90 3921
2378.36 3960
2378.81 3812
2379.27 3880
2379.73 3898
2380.19 3792
2380.65 3768
2381.11 3854
2381.57 3622
2382.03 3442
2382.49 3614
2382.95 3525
2383.41 3736
2383.87 3834
2384.33 3728
2384.79 3514
2385.25 3710
2385.71 3662
2386.17 3639
2386.63 3590
2387.09 3722
2387.55 3787
2388.01 3777
2388.48 3882
2388.94 3713
2389.40 3755
2389.86 3888
2390.32 3895
2390.78 4004
2391.24 4033
2391.70 4168
2392.16 3953
2392.62 3973
2393.08 3884
2393.54 3902
2394.00 4103
2394.47 3782
2394.93 3720
2395.39 3628
2395.85 3674
2396.31 3749
2396.77 3743
2397.23 3465
2397.69 3481
2398.16 3443
2398.62 3601
2399.08 3922
2399.54 3590
2400.00 3479
2400.46 3692
2400.92 3405
2401.39 3408
2401.85 3372
2402.31 3277
2402.77 3505
2403.23 3390
2403.70 3395
2404.16 3714
2404.62 3521
2405.08 3569
2405.54 3617
2406.01 3509
2406.47 3612
2406.93 3807
2407.39 3735
2407.86 3402
2408.32 3493
2408.78 3635
2409.24 3684
2409.71 3474
2410.17 3570
2410.63 3581
2411.09 3544
2411.56 3525
2412.02 3726
2412.48 3402
2412.94 3333
2413.41 3604
2413.87 3452
2414.33 3555
2414.80 3481
2415.26 3687
2415.72 3749
2416.19 3540
2416.65 3689
2417.11 3812
2417.57 4022
2418.04 3816
2418.50 3906
2418.96 3832
2419.43 3832
2419.89 3665
2420.36 3829
2420.82 3657
2421.28 3516
2421.75 3735
2422.21 3857
2422.67 3630
2423.14 3784
2423.60 3650
2424.07 3858
2424.53 3585
2424.99 3571
2425.46 3595
2425.92 3604
2426.39 3413
2426.85 3352
2427.31 3384
2427.78 3364
2428.24 3527
2428.71 3328
2429.17 3313
2429.64 3321
2430.10 3415
2430.56 3220
2431.03 3284
2431.49 3410
2431.96 3367
2432.42 3367
2432.89 3333
2433.35 3467
2433.82 3508
2434.28 3499
2434.75 3486
2435.21 3394
2435.68 3436
2436.14 3372
2436.61 3437
2437.07 3572
2437.54 3642
2438.00 3473
2438.47 3680
2438.93 3421
2439.40 3670
2439.86 3684
2440.33 3424
2440.80 3704
2441.26 3792
2441.73 3858
2442.19 3886
2442.66 3775
2443.12 3871
2443.59 3839
2444.06 3801
2444.52 3819
2444.99 3771
2445.45 3850
2445.92 3967
2446.38 3722
2446.85 3440
2447.32 3218
2447.78 3566
2448.25 3605
2448.72 3419
2449.18 3350
2449.65 3324
2450.11 3381
2450.58 3426
2451.05 3454
2451.51 3533
2451.98 3503
2452.45 3624
2452.91 3620
2453.38 3565
2453.85 3601
2454.31 3669
2454.78 3518
2455.25 3593
2455.71 3687
2456.18 3599
2456.65 3499
2457.12 3482
2457.58 3471
2458.05 3449
2458.52 3409
2458.98 3361
2459.45 3372
2459.92 3318
2460.39 3403
2460.85 3392
2461.32 3354
2461.79 3504
2462.26 3683
2462.72 3384
2463.19 3344
2463.66 3361
2464.13 3362
2464.59 3508
2465.06 3433
2465.53 3364
2466.00 3382
2466.47 3385
2466.93 3273
2467.40 3357
2467.87 3542
2468.34 3517
2468.81 3209
2469.27 3493
2469.74 3689
2470.21 3511
2470.68 3372
2471.15 3476
2471.62 3530
2472.09 3686
2472.55 3467
2473.02 3364
2473.49 3502
2473.96 3599
2474.43 3373
2474.90 3430
2475.37 3479
2475.83 3457
2476.30 3701
2476.77 3468
2477.24 3490
2477.71 3337
2478.18 3482
2478.65 3410
2479.12 3464
2479.59 3232
2480.06 3405
2480.53 3529
2480.99 3483
2481.46 3298
2481.93 3407
2482.40 3370
2482.87 3288
2483.34 3418
2483.81 3280
2484.28 3025
2484.75 3225
2485.22 3239
2485.69 3393
2486.16 3399
2486.63 3427
2487.10 3523
2487.57 3498
2488.04 3543
2488.51 3365
2488.98 3667
2489.45 3551
2489.92 3526
2490.39 3801
2490.86 3550
2491.33 3628
2491.80 3523
2492.27 3533
2492.74 3890
2493.21 3911
2493.68 3645
2494.15 3767
2494.62 3940
2495.10 3906
2495.57 4043
2496.04 3999
2496.51 3952
2496.98 3954
2497.45 3826
2497.92 3958
2498.39 3567
2498.86 3742
2499.33 3859
2499.80 3765
2500.28 3618
2500.75 3351
2501.22 3376
2501.69 3208
2502.16 3260
2502.63 3163
2503.10 3378
2503.57 3314
2504.05 3298
2504.52 3411
2504.99 3372
2505.46 3393
2505.93 3306
2506.40 3286
2506.88 3200
2507.35 3216
2507.82 3560
2508.29 3393
2508.76 3100
2509.24 3325
2509.71 3356
2510.18 3232
2510.65 3471
2511.12 3451
2511.60 3252
2512.07 3177
2512.54 3229
2513.01 3349
2513.49 3514
2513.96 3751
2514.43 3662
2514.90 3490
2515.38 3482
2515.85 3484
2516.32 3667
2516.79 3463
2517.27 3596
2517.74 3547
2518.21 3650
2518.68 3696
2519.16 3715
2519.63 3749
2520.10 3703
2520.58 3702
2521.05 3652
2521.52 3627
2522.00 3408
2522.47 3431
2522.94 3276
2523.42 3472
2523.89 3482
2524.36 3518
2524.84 3479
2525.31 3616
2525.78 3603
2526.26 3760
2526.73 3880
2527.20 3634
2527.68 3444
2528.15 3967
2528.63 3910
2529.10 3888
2529.57 3783
2530.05 3806
2530.52 3898
2531.00 3750
2531.47 3841
2531.94 3780
2532.42 3541
2532.89 3518
2533.37 3712
2533.84 3527
2534.32 3538
2534.79 3735
2535.26 3859
2535.74 3710
2536.21 3442
2536.69 3491
2537.16 3520
2537.64 3709
2538.11 3495
2538.59 3242
2539.06 3274
2539.54 3378
2540.01 3277
2540.49 3600
2540.96 3991
2541.44 3576
2541.91 3640
2542.39 3613
2542.86 3570
2543.34 3603
2543.81 3534
2544.29 3616
2544.76 3328
2545.24 3450
2545.71 3590
2546.19 3517
2546.66 3535
2547.14 3518
2547.61 3683
2548.09 3606
2548.57 3406
2549.04 3455
2549.52 3624
2549.99 3540
2550.47 3550
2550.95 3542
2551.42 3429
2551.90 3550
2552.37 3539
2552.85 3472
2553.33 3500
2553.80 3567
2554.28 3729
2554.75 3604
2555.23 3712
2555.71 3528
2556.18 3715
2556.66 3834
2557.14 3599
2557.61 3624
2558.09 3519
2558.57 3393
2559.04 3584
2559.52 3498
2560.00 3553
2560.47 3397
2560.95 3564
2561.43 3709
2561.90 3313
2562.38 3250
2562.86 3483
2563.33 3596
2563.81 3266
2564.29 3186
2564.77 3316
2565.24 3365
2565.72 3372
2566.20 3262
2566.68 3312
2567.15 3244
2567.63 3126
2568.11 3290
2568.59 3322
2569.06 3275
2569.54 3297
2570.02 3290
2570.50 3369
2570.97 3232
2571.45 3450
2571.93 3372
2572.41 3266
2572.89 3358
2573.36 3418
2573.84 3465
2574.32 3221
2574.80 3159
2575.28 3414
2575.75 3175
2576.23 3089
2576.71 3313
2577.19 3307
2577.67 3202
2578.15 3130
2578.62 3078
2579.10 3349
2579.58 3137
2580.06 3197
2580.54 3326
2581.02 3345
2581.50 3423
2581.97 3345
2582.45 3235
2582.93 3282
2583.41 3268
2583.89 3210
2584.37 3093
2584.85 3136
2585.33 3281
2585.81 3146
2586.29 3452
2586.77 3457
2587.24 3439
2587.72 3511
2588.20 3341
2588.68 3283
2589.16 3339
2589.64 3428
2590.12 3534
2590.60 3668
2591.08 3602
2591.56 3510
2592.04 3514
2592.52 3440
2593.00 3641
2593.48 3779
2593.96 3644
2594.44 3532
2594.92 3444
2595.40 3492
2595.88 3638
2596.36 3481
2596.84 3301
2597.32 3480
2597.80 3279
2598.28 3214
2598.76 3085
2599.24 3244
2599.72 3112
2600.20 3205
2600.68 3239
2601.16 3091
2601.64 3094
2602.12 3114
2602.61 3169
2603.09 3209
2603.57 3098
2604.05 3221
2604.53 3362
2605.01 3330
2605.49 3381
2605.97 3423
2606.45 3252
2606.93 3247
2607.42 3100
2607.90 3333
2608.38 3378
2608.86 3331
2609.34 3368
2609.82 3299
2610.30 3415
2610.78 3365
2611.27 3201
2611.75 3288
2612.23 3326
2612.71 3321
2613.19 3469
2613.67 3417
2614.16 3192
2614.64 3103
2615.12 3213
2615.60 3447
2616.08 3490
2616.57 3560
2617.05 3521
2617.53 3386
2618.01 3430
2618.49 3517
2618.98 3472
2619.46 3485
2619.94 3599
2620.42 3537
2620.91 3397
2621.39 3445
2621.87 3476
2622.35 3323
2622.84 3244
2623.32 3141
2623.80 3187
2624.28 3118
2624.77 3181
2625.25 3284
2625.73 3260
2626.21 3381
2626.70 3492
2627.18 3316
2627.66 3347
2628.15 3341
2628.63 3293
2629.11 3285
2629.60 3680
2630.08 3596
2630.56 3631
2631.05 3744
2631.53 3700
2632.01 3775
2632.50 3723
2632.98 3897
2633.46 3881
2633.95 3967
2634.43 4062
2634.91 3894
2635.40 3650
2635.88 3720
2636.37 3498
2636.85 3323
2637.33 3379
2637.82 3433
2638.30 3363
2638.79 3456
2639.27 3179
2639.75 3291
2640.24 3264
2640.72 3187
2641.21 3338
2641.69 3240
2642.18 3215
2642.66 3603
2643.14 3355
2643.63 3115
2644.11 3358
2644.60 3323
2645.08 3280
2645.57 3349
2646.05 3352
2646.54 3484
2647.02 3378
2647.51 3478
2647.99 3350
2648.48 3299
2648.96 3556
2649.45 3754
2649.93 3780
2650.42 3527
2650.90 3421
2651.39 3522
2651.87 3328
2652.36 3308
2652.84 3580
2653.33 3485
2653.81 3308
2654.30 3434
2654.78 3594
2655.27 3519
2655.76 3435
2656.24 3433
2656.73 3520
2657.21 3551
2657.70 3446
2658.18 3379
2658.67 3456
2659.16 3427
2659.64 3389
2660.13 3215
2660.61 3458
2661.10 3188
2661.59 3099
2662.07 3186
2662.56 3492
2663.05 3356
2663.53 3536
2664.02 3346
2664.50 3301
2664.99 3278
2665.48 3176
2665.96 3202
2666.45 3219
2666.94 3245
2667.42 3374
2667.91 3179
2668.40 3313
2668.88 3313
2669.37 3168
2669.86 3300
2670.34 3250
2670.83 3178
2671.32 3414
2671.81 3446
2672.29 3431
2672.78 3612
2673.27 3508
2673.75 3573
2674.24 3952
2674.73 4096
2675.22 4101
2675.70 4058
2676.19 4426
2676.68 4486
2677.17 4289
2677.65 4339
2678.14 4358
2678.63 4309
2679.12 3829
2679.61 3789
2680.09 3585
2680.58 3642
2681.07 3296
2681.56 3404
2682.04 3363
2682.53 3223
2683.02 3372
2683.51 3447
2684.00 3394
2684.49 3317
2684.97 3231
2685.46 3327
2685.95 3356
2686.44 3257
2686.93 3301
2687.42 3287
2687.90 3432
2688.39 3381
2688.88 3248
2689.37 3341
2689.86 3372
2690.35 3451
2690.84 3234
2691.33 3262
2691.81 3495
2692.30 3285
2692.79 3243
2693.28 3155
2693.77 3086
2694.26 3112
2694.75 3115
2695.24 3354
2695.73 3022
2696.22 2993
2696.71 3123
2697.20 3116
2697.68 3124
2698.17 3095
2698.66 3188
2699.15 3273
2699.64 3267
2700.13 3177
2700.62 3135
2701.11 3266
2701.60 3238
2702.09 3362
2702.58 3333
2703.07 3202
2703.56 3538
2704.05 3728
2704.54 3533
2705.03 3433
2705.52 3526
2706.01 3564
2706.50 3577
2706.99 3631
2707.48 3438
2707.97 3300
2708.46 3201
2708.95 3164
2709.44 3146
2709.93 3091
2710.43 2986
2710.92 2975
2711.41 3202
2711.90 3240
2712.39 3054
2712.88 3388
2713.37 3468
2713.86 3310
2714.35 3488
2714.84 3441
2715.33 3385
2715.82 3198
2716.32 3138
2716.81 3320
2717.30 3285
2717.79 3148
2718.28 3115
2718.77 3102
2719.26 3083
2719.76 2911
2720.25 2974
2720.74 3180
2721.23 3169
2721.72 3031
2722.21 3084
2722.70 3011
2723.20 3239
2723.69 3152
2724.18 3046
2724.67 3133
2725.16 3123
2725.66 2958
2726.15 2916
2726.64 3059
2727.13 2985
2727.62 3000
2728.12 3397
2728.61 3089
2729.10 3006
2729.59 3032
2730.09 2917
2730.58 3058
2731.07 3160
2731.56 3292
2732.06 3295
2732.55 3311
2733.04 3192
2733.53 3196
2734.03 3457
2734.52 3564
2735.01 3609
2735.50 3612
2736.00 3533
2736.49 3512
2736.98 3352
2737.48 3405
2737.97 3500
2738.46 3237
2738.96 3220
2739.45 3344
2739.94 3342
2740.44 3331
2740.93 3253
2741.42 3082
2741.92 3112
2742.41 3229
2742.90 3430
2743.40 3379
2743.89 3190
2744.38 3272
2744.88 3147
2745.37 3144
2745.86 3155
2746.36 2915
2746.85 2937
2747.35 3093
2747.84 3109
2748.33 3213
2748.83 3171
2749.32 3071
2749.82 3178
2750.31 3205
2750.81 3148
2751.30 3134
2751.79 3041
2752.29 3056
2752.78 3235
2753.28 3205
2753.77 3271
2754.27 3185
2754.76 3150
2755.26 3270
2755.75 3313
2756.24 3544
2756.74 3404
2757.23 3212
2757.73 3232
2758.22 3252
2758.72 3158
2759.21 3171
2759.71 3174
2760.20 3226
2760.70 3373
2761.19 3256
2761.69 3304
2762.19 3231
2762.68 3241
2763.18 3410
2763.67 3380
2764.17 3280
2764.66 3267
2765.16 3211
2765.65 2991
2766.15 3051
2766.64 3228
2767.14 3274
2767.64 3430
2768.13 3395
2768.63 3325
2769.12 3186
2769.62 3154
2770.12 2976
2770.61 3139
2771.11 3116
2771.60 3176
2772.10 3152
2772.60 3220
2773.09 3382
2773.59 3443
2774.08 3837
2774.58 3905
2775.08 4089
2775.57 4128
2776.07 4308
2776.57 4407
2777.06 4400
2777.56 4816
2778.06 4918
2778.55 4919
2779.05 4781
2779.55 4418
2780.04 4450
2780.54 4200
2781.04 4005
2781.54 3648
2782.03 3430
2782.53 3370
2783.03 3395
2783.52 3270
2784.02 3297
2784.52 3256
2785.02 3412
2785.51 3373
2786.01 3220
2786.51 3005
2787.01 3069
2787.50 3281
2788.00 3277
2788.50 3275
2789.00 3276
2789.49 3139
2789.99 2983
2790.49 3040
2790.99 3053
2791.48 3043
2791.98 3169
2792.48 2988
2792.98 3042
2793.48 3223
2793.97 3069
2794.47 3036
2794.97 3095
2795.47 3131
2795.97 3291
2796.47 3450
2796.96 3438
2797.46 3410
2797.96 3392
2798.46 3302
2798.96 3319
2799.46 3289
2799.96 3210
2800.45 3319
2800.95 3138
2801.45 3206
2801.95 3155
2802.45 3060
2802.95 3018
2803.45 3138
2803.95 3269
2804.45 3124
2804.94 3143
2805.44 3076
2805.94 2916
2806.44 2962
2806.94 3060
2807.44 3158
2807.94 3239
2808.44 3211
2808.94 3408
2809.44 3421
2809.94 3512
2810.44 3635
2810.94 3530
2811.44 3618
2811.94 3584
2812.44 3525
2812.94 3859
2813.44 3803
2813.94 3445
2814.44 3652
2814.94 3771
2815.44 3687
2815.94 3445
2816.44 3692
2816.94 3424
2817.44 3654
2817.94 3504
2818.44 3479
2818.94 3722
2819.44 3483
2819.94 3235
2820.44 3429
2820.94 3174
2821.44 3232
2821.94 3109
2822.44 2997
2822.94 2926
2823.44 3170
2823.94 3246
2824.44 3083
2824.94 2946
2825.45 3055
2825.95 3189
2826.45 3268
2826.95 3177
2827.45 3201
2827.95 3104
2828.45 3003
2828.95 3091
2829.45 2989
2829.96 3035
2830.46 3169
2830.96 3266
2831.46 3285
2831.96 3057
2832.46 3097
2832.96 3042
2833.47 2999
2833.97 3067
2834.47 3150
2834.97 3179
2835.47 3213
2835.97 3199
2836.48 3093
2836.98 3225
2837.48 3230
2837.98 3259
2838.48 3322
2838.99 3264
2839.49 3080
2839.99 3223
2840.49 3148
2841.00 3227
2841.50 3074
2842.00 3171
2842.50 3089
2843.01 3111
2843.51 3129
2844.01 3074
2844.51 3156
2845.02 3203
2845.52 3305
2846.02 3308
2846.52 3399
2847.03 3428
2847.53 3265
2848.03 3504
2848.54 3629
2849.04 3649
2849.54 3712
2850.04 3738
2850.55 3727
2851.05 3542
2851.55 3571
2852.06 3697
2852.56 3664
2853.06 3373
2853.57 3326
2854.07 3316
2854.57 3465
2855.08 3361
2855.58 3331
2856.09 3268
2856.59 3385
2857.09 3367
2857.60 3212
2858.10 3105
2858.60 3331
2859.11 3304
2859.61 3309
2860.12 3222
2860.62 3164
2861.12 3141
2861.63 3235
2862.13 3052
2862.64 3020
2863.14 3230
2863.65 3294
2864.15 3206
2864.65 3170
2865.16 3252
2865.66 3248
2866.17 3045
2866.67 3094
2867.18 3182
2867.68 3124
2868.19 3104
2868.69 3097
2869.20 3313
2869.70 3180
2870.21 3124
2870.71 3179
2871.21 3377
2871.72 3394
2872.23 3358
2872.73 3413
2873.24 3411
2873.74 3685
2874.25 3424
2874.75 3509
2875.26 3791
2875.76 3778
2876.27 3781
2876.77 3734
2877.28 3653
2877.78 3502
2878.29 3680
2878.79 3666
2879.30 3671
2879.81 3411
2880.31 3295
2880.82 3375
2881.32 3194
2881.83 3279
2882.34 3470
2882.84 3467
2883.35 3283
2883.85 3326
2884.36 3430
2884.87 3168
2885.37 3378
2885.88 3333
2886.38 3336
2886.89 3356
2887.40 3346
2887.90 3711
2888.41 3809
2888.92 3472
2889.42 3575
2889.93 3449
2890.44 3361
2890.94 3364
2891.45 3370
2891.96 3386
2892.46 3258
2892.97 3245
2893.48 3131
2893.98 3231
2894.49 3511
2895.00 3383
2895.51 3404
2896.01 3634
2896.52 3611
2897.03 3433
2897.53 3402
2898.04 3679
2898.55 3625
2899.06 3703
2899.56 3487
2900.07 3827
2900.58 3601
2901.09 3657
2901.59 3828
2902.10 3609
2902.61 3622
2903.12 3722
2903.63 3620
2904.13 3636
2904.64 3643
2905.15 3656
2905.66 3776
2906.17 3842
2906.67 3910
2907.18 3802
2907.69 3817
2908.20 3633
2908.71 3755
2909.21 4008
2909.72 3791
2910.23 3627
2910.74 3680
2911.25 3629
2911.76 3316
2912.26 3356
2912.77 3332
2913.28 3253
2913.79 3217
2914.30 3389
2914.81 3318
2915.32 3404
2915.83 3453
2916.34 3370
2916.84 3399
2917.35 3314
2917.86 3135
2918.37 3127
2918.88 3205
2919.39 3021
2919.90 3137
2920.41 3110
2920.92 3033
2921.43 3000
2921.94 3092
2922.45 3025
2922.96 2908
2923.46 3039
2923.97 3228
2924.48 3041
2924.99 3113
2925.50 3076
2926.01 2989
2926.52 3017
2927.03 3338
2927.54 3337
2928.05 3259
2928.56 3405
2929.07 3235
2929.58 3195
2930.09 3320
2930.60 3304
2931.11 3150
2931.62 3320
2932.13 2879
2932.64 2902
2933.15 2986
2933.67 3021
2934.18 2941
2934.69 3013
2935.20 3189
2935.71 3202
2936.22 3293
2936.73 3347
2937.24 3241
2937.75 3253
2938.26 3152
2938.77 3248
2939.28 3348
2939.79 3386
2940.30 3152
2940.82 3404
2941.33 3396
2941.84 3292
2942.35 3361
2942.86 3325
2943.37 3470
2943.88 3288
2944.39 3302
2944.91 3444
2945.42 3320
2945.93 3357
2946.44 3483
2946.95 3391
2947.46 3627
2947.98 3668
2948.49 3624
2949.00 3469
2949.51 3517
2950.02 3542
2950.53 3363
2951.05 3316
2951.56 3549
2952.07 3491
2952.58 3199
2953.09 3338
2953.61 3435
2954.12 3217
2954.63 3266
2955.14 3236
2955.66 3067
2956.17 3186
2956.68 3151
2957.19 3083
2957.71 3108
2958.22 3037
2958.73 3384
2959.24 3201
2959.76 3075
2960.27 3131
2960.78 3513
2961.29 3429
2961.81 3236
2962.32 3342
2962.83 3124
2963.35 3120
2963.86 3065
2964.37 3259
2964.89 3239
2965.40 3223
2965.91 3217
2966.43 3209
2966.94 3036
2967.45 3080
2967.97 2909
2968.48 2779
2968.99 2941
2969.51 3153
2970.02 3083
2970.53 2960
2971.05 2862
2971.56 2979
2972.07 2885
2972.59 2833
2973.10 2912
2973.62 2973
2974.13 2838
2974.64 2923
2975.16 3083
2975.67 3013
2976.19 3100
2976.70 2895
2977.22 3061
2977.73 3021
2978.24 3223
2978.76 3114
2979.27 3061
2979.79 3272
2980.30 3218
2980.82 3157
2981.33 3190
2981.85 3298
2982.36 3089
2982.87 3025
2983.39 3115
2983.90 3189
2984.42 3122
2984.93 3068
2985.45 3320
2985.96 3158
2986.48 3328
2986.99 3253
2987.51 3251
2988.02 3141
2988.54 3459
2989.05 3341
2989.57 3541
2990.09 3219
2990.60 3221
2991.12 3294
2991.63 3261
2992.15 3122
2992.66 3291
2993.18 3202
2993.69 3121
2994.21 3392
2994.73 3319
2995.24 3287
2995.76 3435
2996.27 3369
2996.79 3530
2997.30 3691
2997.82 3699
2998.34 3872
2998.85 4193
2999.37 4066
2999.89 3791
3000.40 3813
3000.92 3813
3001.43 3629
3001.95 3662
3002.47 3497
3002.98 3527
3003.50 3538
3004.02 3587
3004.53 3548
3005.05 3528
3005.57 3639
3006.08 3331
3006.60 3307
3007.12 3588
3007.63 3661
3008.15 3431
3008.67 3282
3009.18 3371
3009.70 3021
3010.22 2867
3010.74 3197
3011.25 3290
3011.77 3282
3012.29 3131
3012.80 2787
3013.32 2921
3013.84 3006
3014.36 3060
3014.87 3195
3015.39 3124
3015.91 3189
3016.43 3259
3016.94 3232
3017.46 3174
3017.98 3385
3018.50 3127
3019.02 3473
3019.53 3515
3020.05 3410
3020.57 3473
3021.09 3650
3021.60 3678
3022.12 3529
3022.64 3448
3023.16 3720
3023.68 3532
3024.20 3423
3024.71 3457
3025.23 3513
3025.75 3448
3026.27 3445
3026.79 3431
3027.31 3410
3027.82 3304
3028.34 3361
3028.86 3400
3029.38 3452
3029.90 3363
3030.42 3223
3030.94 3292
3031.46 3202
3031.98 3329
3032.49 3166
3033.01 2948
3033.53 3181
3034.05 3230
3034.57 3351
3035.09 3406
3035.61 3152
3036.13 3268
3036.65 3361
3037.17 3307
3037.69 3316
3038.21 3139
3038.73 3230
3039.25 3231
3039.76 3073
3040.28 3215
3040.80 3221
3041.32 3057
3041.84 3075
3042.36 3000
3042.88 2977
3043.40 3018
3043.92 2913
3044.44 2927
3044.96 2920
3045.48 3060
3046.00 3091
3046.52 3196
3047.04 3096
3047.56 3061
3048.08 3080
3048.60 3143
3049.13 3123
3049.65 3154
3050.17 3185
3050.69 3186
3051.21 3189
3051.73 2899
3052.25 2927
3052.77 3005
3053.29 3162
3053.81 3072
3054.33 3006
3054.85 3002
3055.37 3104
3055.89 3011
3056.42 2958
3056.94 2923
3057.46 2968
3057.98 3155
3058.50 3040
3059.02 2960
3059.54 2858
3060.06 3005
3060.59 3140
3061.11 2981
3061.63 2978
3062.15 2969
3062.67 3068
3063.19 3093
3063.71 3132
3064.24 2981
3064.76 3292
3065.28 3161
3065.80 3235
3066.32 3106
3066.85 3238
3067.37 3378
3067.89 3466
3068.41 3318
3068.93 3149
3069.46 3160
3069.98 3289
3070.50 3365
3071.02 3290
3071.54 3319
3072.07 3214
3072.59 3204
3073.11 3094
3073.63 3116
3074.16 3274
3074.68 3086
3075.20 2897
3075.73 3049
3076.25 3103
3076.77 3133
3077.29 3180
3077.82 3141
3078.34 3395
3078.86 3228
3079.39 3439
3079.91 3442
3080.43 3561
3080.95 3597
3081.48 3443
3082.00 3540
3082.52 3501
3083.05 3375
3083.57 3431
3084.09 3673
3084.62 3363
3085.14 3356
3085.66 3415
3086.19 3218
3086.71 3364
3087.24 3239
3087.76 3208
3088.28 3194
3088.81 3210
3089.33 3249
3089.85 3280
3090.38 3259
3090.90 3175
3091.43 3278
3091.95 3068
3092.47 2915
3093.00 2977
3093.52 3314
3094.05 3185
3094.57 3109
3095.10 3226
3095.62 3221
3096.14 3059
3096.67 3175
3097.19 3146
3097.72 3219
3098.24 3299
3098.77 2962
3099.29 3268
3099.82 3171
3100.34 3012
3100.87 2952
3101.39 3200
3101.92 3437
3102.44 3485
3102.97 3575
3103.49 3535
3104.02 3593
3104.54 3599
3105.07 3936
3105.59 3806
3106.12 3671
3106.64 3713
3107.17 3462
3107.69 3165
3108.22 3260
3108.74 2989
3109.27 2824
3109.79 2752
3110.32 3000
3110.85 2865
3111.37 2871
3111.90 2941
3112.42 2837
3112.95 2843
3113.48 2929
3114.00 3051
3114.53 2941
3115.05 3112
3115.58 3016
3116.11 2966
3116.63 3052
3117.16 3102
3117.68 2977
3118.21 2896
3118.74 2844
3119.26 2953
3119.79 2913
3120.32 2966
3120.84 2934
3121.37 3009
3121.90 3032
3122.42 2920
3122.95 3134
3123.48 2965
3124.00 2984
3124.53 3002
3125.06 3049
3125.58 2865
3126.11 3031
3126.64 3057
3127.16 3110
3127.69 2972
3128.22 2960
3128.75 2913
3129.27 3054
3129.80 2999
3130.33 3027
3130.85 2892
3131.38 2917
3131.91 3205
3132.44 3126
3132.96 3059
3133.49 3076
3134.02 2932
3134.55 2808
3135.07 2806
3135.60 2880
3136.13 2928
3136.66 3016
3137.19 2907
3137.71 2873
3138.24 2925
3138.77 2799
3139.30 2937
3139.83 2984
3140.35 2873
3140.88 2878
3141.41 2920
3141.94 2886
3142.47 3041
3143.00 2913
3143.52 2957
3144.05 2927
3144.58 2913
3145.11 2903
3145.64 3241
3146.17 3192
3146.70 3198
3147.22 3044
3147.75 3134
3148.28 3357
3148.81 3487
3149.34 3366
3149.87 3388
3150.40 3363
3150.93 3391
3151.46 3461
3151.98 3517
3152.51 3445
3153.04 3475
3153.57 3595
3154.10 3475
3154.63 3335
3155.16 3178
3155.69 3098
3156.22 3258
3156.75 3299
3157.28 3182
3157.81 3105
3158.34 3210
3158.87 3241
3159.40 3108
3159.93 3191
3160.46 3175
3160.99 3134
3161.52 3307
3162.05 3248
3162.58 3143
3163.11 3188
3163.64 3037
3164.17 3196
3164.70 2996
3165.23 2932
3165.76 3033
3166.29 3047
3166.82 2953
3167.35 2982
3167.88 2891
3168.41 2735
3168.94 2713
3169.47 2797
3170.00 2895
3170.53 2848
3171.06 3044
3171.59 3208
3172.13 3052
3172.66 3082
3173.19 3105
3173.72 3243
3174.25 3260
3174.78 3286
3175.31 3602
3175.84 3299
3176.37 3147
3176.90 3308
3177.44 3507
3177.97 3390
3178.50 3126
3179.03 3305
3179.56 3223
3180.09 3101
3180.62 3100
3181.16 3038
3181.69 3178
3182.22 3229
3182.75 3038
3183.28 3006
3183.81 2964
3184.35 2848
3184.88 2879
3185.41 2926
3185.94 2848
3186.47 2884
3187.01 2878
3187.54 2973
3188.07 3071
3188.60 3196
3189.14 3030
3189.67 3104
3190.20 2987
3190.73 3142
3191.26 3106
3191.80 3057
3192.33 3089
3192.86 3047
3193.39 2847
3193.93 2797
3194.46 2721
3194.99 2840
3195.53 2799
3196.06 2881
3196.59 2977
3197.12 2934
3197.66 2933
3198.19 2762
3198.72 2914
3199.26 2886
3199.79 3012
3200.32 3020
3200.86 3156
3201.39 3070
3201.92 3045
3202.46 3140
3202.99 3323
3203.52 3190
3204.06 3394
3204.59 3466
3205.12 3235
3205.66 3422
3206.19 3369
3206.72 3083
3207.26 3070
3207.79 3068
3208.33 3056
3208.86 3110
3209.39 3270
3209.93 3118
3210.46 3238
3211.00 3261
3211.53 3313
3212.06 3519
3212.60 3668
3213.13 3450
3213.67 3425
3214.20 3612
3214.74 3612
3215.27 3349
3215.80 3314
3216.34 3383
3216.87 2966
3217.41 2962
3217.94 2960
3218.48 3054
3219.01 2990
3219.55 3181
3220.08 3029
3220.62 3129
3221.15 3112
3221.69 3068
3222.22 3357
3222.76 3431
3223.29 3611
3223.83 3675
3224.36 3581
3224.90 3777
3225.43 3812
3225.97 3982
3226.50 3744
3227.04 3510
3227.57 3568
3228.11 3548
3228.65 3295
3229.18 3336
3229.72 3210
3230.25 3222
3230.79 2977
3231.32 3131
3231.86 3164
3232.40 3219
3232.93 3083
3233.47 2995
3234.00 3047
3234.54 3237
3235.08 3348
3235.61 3083
3236.15 3074
3236.68 3372
3237.22 3312
3237.76 3299
3238.29 3389
3238.83 3528
3239.37 3608
3239.90 3565
3240.44 3641
3240.97 3641
3241.51 3514
3242.05 3256
3242.58 3194
3243.12 3342
3243.66 3164
3244.20 3227
3244.73 3101
3245.27 2986
3245.81 2871
3246.34 2849
3246.88 2983
3247.42 2974
3247.95 2947
3248.49 3002
3249.03 3207
3249.57 3328
3250.10 2929
3250.64 3052
3251.18 3113
3251.72 3256
3252.25 3096
3252.79 2993
3253.33 3156
3253.87 3312
3254.40 3140
3254.94 3341
3255.48 3203
3256.02 3139
3256.55 3314
3257.09 3465
3257.63 3367
3258.17 3307
3258.71 3247
3259.24 3367
3259.78 3525
3260.32 3662
3260.86 3618
3261.40 3996
3261.94 3822
3262.47 3956
3263.01 3920
3263.55 4089
3264.09 4058
3264.63 3911
3265.17 3842
3265.71 3863
3266.24 3698
3266.78 3525
3267.32 3567
3267.86 3530
3268.40 3349
3268.94 3407
3269.48 3357
3270.02 3182
3270.55 3176
3271.09 2937
3271.63 3125
3272.17 3201
3272.71 3091
3273.25 3245
3273.79 3282
3274.33 3131
3274.87 3203
3275.41 3185
3275.95 3304
3276.49 3449
3277.03 3388
3277.57 3205
3278.11 3146
3278.65 3206
3279.19 3349
3279.73 3158
3280.26 3121
3280.80 3454
3281.34 3387
3281.88 3458
3282.42 3220
3282.96 3242
3283.50 3300
3284.04 3244
3284.59 3601
3285.13 3658
3285.67 3765
3286.21 3742
3286.75 3922
3287.29 3972
3287.83 3887
3288.37 3965
3288.91 3780
3289.45 3585
3289.99 3593
3290.53 3519
3291.07 3307
3291.61 3386
3292.15 3281
3292.69 3322
3293.23 3099
3293.77 3078
3294.32 3246
3294.86 3266
3295.40 3350
3295.94 3316
3296.48 3280
3297.02 3347
3297.56 3302
3298.10 3436
3298.65 3149
3299.19 3351
3299.73 3429
3300.27 3130
3300.81 3175
3301.35 3193
3301.89 3239
3302.44 3133
3302.98 3064
3303.52 3079
3304.06 3071
3304.60 3050
3305.14 3187
3305.69 3096
3306.23 3041
3306.77 3169
3307.31 3178
3307.85 3012
3308.40 3206
3308.94 3164
3309.48 3117
3310.02 2976
3310.57 3119
3311.11 3183
3311.65 3286
3312.19 3149
3312.74 3049
3313.28 3161
3313.82 3279
3314.36 3352
3314.91 3298
3315.45 3351
3315.99 3374
3316.53 3290
3317.08 3310
3317.62 3154
3318.16 3327
3318.71 3323
3319.25 3073
3319.79 3076
3320.34 3189
3320.88 3056
3321.42 3105
3321.96 3109
3322.51 3242
3323.05 3192
3323.59 3358
3324.14 3144
3324.68 3307
3325.23 3332
3325.77 3225
3326.31 3238
3326.86 3347
3327.40 3182
3327.94 3331
3328.49 3263
3329.03 3350
3329.57 3265
3330.12 2975
3330.66 2945
3331.21 2756
3331.75 2840
3332.29 2755
3332.84 2730
3333.38 2765
3333.93 2955
3334.47 3066
3335.02 2927
3335.56 2981
3336.10 3118
3336.65 3095
3337.19 3200
3337.74 3082
3338.28 3081
3338.83 3287
3339.37 3271
3339.92 3271
3340.46 3300
3341.01 3104
3341.55 3129
3342.10 3113
3342.64 3104
3343.19 3104
3343.73 3138
3344.28 2866
3344.82 2891
3345.37 2876
3345.91 3018
3346.46 2878
3347.00 2978
3347.55 2987
3348.09 3126
3348.64 3052
3349.18 3070
3349.73 3372
3350.27 3310
3350.82 3339
3351.37 3398
3351.91 3204
3352.46 3218
3353.00 3063
3353.55 2867
3354.10 3154
3354.64 3017
3355.19 3086
3355.73 2892
3356.28 2864
3356.83 2899
3357.37 2922
3357.92 2923
3358.46 2845
3359.01 3028
3359.56 2848
3360.10 2924
3360.65 2924
3361.20 2928
3361.74 3122
3362.29 2955
3362.84 2802
3363.38 2899
3363.93 2723
3364.48 2712
3365.02 2604
3365.57 2803
3366.12 2746
3366.66 2845
3367.21 2725
3367.76 2975
3368.30 2972
3368.85 2973
3369.40 3024
3369.94 2885
3370.49 2896
3371.04 3039
3371.59 3145
3372.13 2975
3372.68 2897
3373.23 2886
3373.78 2893
3374.32 3012
3374.87 3033
3375.42 2733
3375.97 2936
3376.51 2867
3377.06 2907
3377.61 2645
3378.16 2741
3378.71 2720
3379.25 2701
3379.80 2694
3380.35 2714
3380.90 2615
3381.45 2653
3381.99 2656
3382.54 2544
3383.09 2519
3383.64 2543
3384.19 2684
3384.74 2676
3385.28 2775
3385.83 2440
3386.38 2604
3386.93 2728
3387.48 2585
3388.03 2630
3388.58 2692
3389.12 2755
3389.67 2888
3390.22 2871
3390.77 2842
3391.32 2687
3391.87 2708
3392.42 2763
3392.97 2725
3393.52 2711
3394.06 2708
3394.61 2778
3395.16 2747
3395.71 2862
3396.26 2847
3396.81 2682
3397.36 2848
3397.91 2788
3398.46 2707
3399.01 2749
3399.56 2732
3400.11 2874
3400.66 2947
3401.21 2861
3401.76 2729
3402.31 2750
3402.86 2837
3403.41 2892
3403.96 2865
3404.51 2768
3405.06 2761
3405.61 2698
3406.16 2646
3406.71 2731
3407.26 2683
3407.81 2648
3408.36 2659
3408.91 2726
3409.46 2790
3410.01 2694
3410.56 2734
3411.11 2676
3411.66 2735
3412.21 2726
3412.76 2633
3413.31 2647
3413.86 2841
3414.41 2705
3414.96 2722
3415.51 2546
3416.07 2663
3416.62 2766
3417.17 2689
3417.72 2566
3418.27 2806
3418.82 2721
3419.37 2616
3419.92 2911
3420.47 2649
3421.03 2535
3421.58 2657
3422.13 2793
3422.68 2746
3423.23 2620
3423.78 2530
3424.33 2757
3424.89 2846
3425.44 2902
3425.99 2796
3426.54 2812
3427.09 2983
3427.65 2852
3428.20 2710
3428.75 2799
3429.30 2783
3429.85 2715
3430.41 2692
3430.96 2760
3431.51 2766
3432.06 2795
3432.61 2831
3433.17 2696
3433.72 2652
3434.27 2571
3434.82 2724
3435.38 2631
3435.93 2822
3436.48 2625
3437.03 2762
3437.59 2813
3438.14 2808
3438.69 2766
3439.24 2704
3439.80 2877
3440.35 2812
3440.90 2586
3441.46 2754
3442.01 2741
3442.56 2796
3443.11 2724
3443.67 2816
3444.22 2728
3444.77 2738
3445.33 2630
3445.88 2683
3446.43 2747
3446.99 2757
3447.54 2578
3448.09 2649
3448.65 2609
3449.20 2674
3449.76 2597
3450.31 2572
3450.86 2626
3451.42 2682
3451.97 2634
3452.52 2523
3453.08 2480
3453.63 2506
3454.19 2588
3454.74 2541
3455.29 2683
3455.85 2568
3456.40 2393
3456.96 2541
3457.51 2662
3458.07 2585
3458.62 2833
3459.17 2888
3459.73 2833
3460.28 2646
3460.84 2619
3461.39 2845
3461.95 2893
3462.50 2819
3463.06 2847
3463.61 3073
3464.17 2884
3464.72 2812
3465.27 2742
3465.83 2734
3466.38 2821
3466.94 2925
3467.49 2910
3468.05 2840
3468.61 2754
3469.16 2850
3469.72 2898
3470.27 2794
3470.83 2787
3471.38 2969
3471.94 3017
3472.49 2923
3473.05 2954
3473.60 2935
3474.16 2766
3474.71 2941
3475.27 3014
3475.83 2916
3476.38 2937
3476.94 2756
3477.49 2703
3478.05 2781
3478.61 2960
3479.16 3273
3479.72 3205
3480.27 3175
3480.83 2967
3481.39 2963
3481.94 3023
3482.50 2978
3483.05 3182
3483.61 3168
3484.17 2895
3484.72 3097
3485.28 3072
3485.84 3053
3486.39 3143
3486.95 2946
3487.51 2931
3488.06 3249
3488.62 3368
3489.18 3507
3489.73 3636
3490.29 3748
3490.85 4050
3491.40 3962
3491.96 4088
3492.52 4422
3493.08 4439
3493.63 4555
3494.19 4647
3494.75 4492
3495.30 4520
3495.86 4358
3496.42 3987
3496.98 4230
3497.53 4180
3498.09 4156
3498.65 4316
3499.21 4253
3499.76 4758
3500.32 5054
3500.88 5083
3501.44 5499
3501.99 6005
3502.55 6529
3503.11 6945
3503.67 7771
3504.23 8187
3504.78 8850
3505.34 9824
3505.90 10107
3506.46 10728
3507.02 10830
3507.58 10786
3508.13 10842
3508.69 9882
3509.25 9440
3509.81 8089
3510.37 6795
3510.93 5933
3511.48 5405
3512.04 5013
3512.60 4349
3513.16 4146
3513.72 3881
3514.28 3748
3514.84 3616
3515.40 3301
3515.95 3205
3516.51 3284
3517.07 3381
3517.63 3248
3518.19 2954
3518.75 3063
3519.31 3181
3519.87 3142
3520.43 3101
3520.99 3021
3521.55 3044
3522.11 3115
3522.67 3030
3523.22 2929
3523.78 2956
3524.34 2921
3524.90 2954
3525.46 2914
3526.02 2895
3526.58 2934
3527.14 2961
3527.70 2993
3528.26 2953
3528.82 3008
3529.38 3121
3529.94 3033
3530.50 2921
3531.06 2956
3531.62 3176
3532.18 3074
3532.74 3105
3533.30 3210
3533.86 3145
3534.42 3277
3534.98 3347
3535.54 3241
3536.11 3375
3536.67 3217
3537.23 3208
3537.79 3318
3538.35 3532
3538.91 3420
3539.47 3287
3540.03 3197
3540.59 3383
3541.15 3369
3541.71 3435
3542.27 3574
3542.84 3425
3543.40 3768
3543.96 3556
3544.52 3814
3545.08 3814
3545.64 3801
3546.20 3570
3546.76 3579
3547.33 3639
3547.89 3534
3548.45 3199
3549.01 3156
3549.57 2894
3550.13 2646
3550.69 2670
3551.26 2886
3551.82 2844
3552.38 2932
3552.94 2745
3553.50 2687
3554.07 2795
3554.63 2883
3555.19 2756
3555.75 2714
3556.31 2869
3556.88 2746
3557.44 2778
3558.00 2679
3558.56 2746
3559.13 2803
3559.69 2842
3560.25 2735
3560.81 2985
3561.38 2866
3561.94 2770
3562.50 3005
3563.06 2898
3563.63 2937
3564.19 2929
3564.75 3027
3565.31 3092
3565.88 3068
3566.44 2950
3567.00 2782
3567.57 2849
3568.13 2954
3568.69 2813
3569.26 2734
3569.82 2954
3570.38 2881
3570.95 2716
3571.51 2872
3572.07 3004
3572.64 2920
3573.20 2802
3573.76 2916
3574.33 3019
3574.89 3046
3575.45 2980
3576.02 3046
3576.58 2900
3577.14 2889
3577.71 3212
3578.27 3141
3578.84 3250
3579.40 3301
3579.96 2956
3580.53 3100
3581.09 3037
3581.66 3053
3582.22 3190
3582.78 3290
3583.35 3020
3583.91 3105
3584.48 3051
3585.04 2912
3585.61 3010
3586.17 3025
3586.74 2902
3587.30 3094
3587.86 2902
3588.43 2848
3588.99 2688
3589.56 2718
3590.12 2760
3590.69 2712
3591.25 2879
3591.82 2678
3592.38 2590
3592.95 2602
3593.51 2638
3594.08 2623
3594.64 2481
3595.21 2621
3595.77 2758
3596.34 2650
3596.90 2600
3597.47 2704
3598.04 2771
3598.60 2672
3599.17 2669
3599.73 2687
3600.30 2645
3600.86 2777
3601.43 2790
3601.99 2713
3602.56 2769
3603.13 2647
3603.69 2759
3604.26 2758
3604.82 2730
3605.39 2714
3605.96 2637
3606.52 2552
3607.09 2608
3607.65 2478
3608.22 2536
3608.79 2571
3609.35 2804
3609.92 2549
3610.49 2560
3611.05 2634
3611.62 2512
3612.19 2629
3612.75 2705
3613.32 2674
3613.89 2702
3614.45 2626
3615.02 2657
3615.59 2819
3616.15 2834
3616.72 2844
3617.29 3058
3617.85 3177
3618.42 3100
3618.99 3264
3619.55 3360
3620.12 3563
3620.69 3438
3621.26 3318
3621.82 3282
3622.39 3172
3622.96 3139
3623.53 3013
3624.09 3055
3624.66 2889
3625.23 2842
3625.80 2727
3626.36 2709
3626.93 2812
3627.50 2554
3628.07 2673
3628.63 2586
3629.20 2725
3629.77 2733
3630.34 2725
3630.91 2750
3631.47 2721
3632.04 2852
3632.61 2980
3633.18 2987
3633.75 2921
3634.32 3129
3634.88 3125
3635.45 3190
3636.02 3053
3636.59 3111
3637.16 3057
3637.73 3025
3638.29 3057
3638.86 2864
3639.43 2820
3640.00 2984
3640.57 2974
3641.14 2849
3641.71 2795
3642.28 2770
3642.84 2786
3643.41 2808
3643.98 2728
3644.55 2780
3645.12 2700
3645.69 2644
3646.26 2575
3646.83 2529
3647.40 2638
3647.97 2680
3648.54 2549
3649.11 2709
3649.68 2574
3650.25 2761
3650.81 2943
3651.38 2743
3651.95 2593
3652.52 2903
3653.09 3053
3653.66 2847
3654.23 2906
3654.80 2797
3655.37 2677
3655.94 2875
3656.51 2862
3657.08 2791
3657.65 2814
3658.22 2897
3658.79 2878
3659.36 2699
3659.93 2764
3660.50 2772
3661.07 2768
3661.64 2775
3662.22 2755
3662.79 2649
3663.36 2610
3663.93 2562
3664.50 2655
3665.07 2611
3665.64 2613
3666.21 2574
3666.78 2671
3667.35 2561
3667.92 2626
3668.49 2777
3669.06 2678
3669.64 2644
3670.21 2780
3670.78 2692
3671.35 2460
3671.92 2655
3672.49 2566
3673.06 2574
3673.63 2681
3674.21 2597
3674.78 2686
3675.35 2706
3675.92 2570
3676.49 2549
3677.06 2672
3677.63 2786
3678.21 2546
3678.78 2501
3679.35 2542
3679.92 2683
3680.49 2648
3681.07 2553
3681.64 2712
3682.21 2610
3682.78 2728
3683.35 2677
3683.93 2550
3684.50 2561
3685.07 2629
3685.64 2750
3686.21 2497
3686.79 2440
3687.36 2397
3687.93 2519
3688.50 2471
3689.08 2303
3689.65 2432
3690.22 2322
3690.80 2287
3691.37 2460
3691.94 2516
3692.51 2606
3693.09 2467
3693.66 2484
3694.23 2541
3694.81 2344
3695.38 2268
3695.95 2384
3696.52 2477
3697.10 2422
3697.67 2473
3698.24 2426
3698.82 2311
3699.39 2282
3699.96 2241
3700.54 2446
3701.11 2368
3701.68 2434
3702.26 2378
3702.83 2390
3703.41 2471
3703.98 2560
3704.55 2431
3705.13 2580
3705.70 2608
3706.27 2587
3706.85 2517
3707.42 2476
3708.00 2359
3708.57 2478
3709.14 2505
3709.72 2531
3710.29 2543
3710.87 2467
3711.44 2541
3712.02 2545
3712.59 2536
3713.16 2585
3713.74 2443
3714.31 2385
3714.89 2473
3715.46 2506
3716.04 2399
3716.61 2275
3717.19 2408
3717.76 2283
3718.34 2313
3718.91 2306
3719.49 2312
3720.06 2454
3720.64 2347
3721.21 2376
3721.79 2343
3722.36 2281
3722.94 2378
3723.51 2388
3724.09 2422
3724.66 2466
3725.24 2274
3725.81 2408
3726.39 2389
3726.96 2195
3727.54 2223
3728.12 2357
3728.69 2587
3729.27 2420
3729.84 2445
3730.42 2388
3730.99 2297
3731.57 2488
3732.15 2431
3732.72 2368
3733.30 2442
3733.87 2445
3734.45 2535
3735.03 2282
3735.60 2204
3736.18 2329
3736.75 2381
3737.33 2366
3737.91 2404
3738.48 2364
3739.06 2379
3739.64 2256
3740.21 2348
3740.79 2426
3741.37 2330
3741.94 2229
3742.52 2358
3743.10 2384
3743.67 2375
3744.25 2419
3744.83 2408
3745.40 2413
3745.98 2346
3746.56 2340
3747.13 2259
3747.71 2384
3748.29 2341
3748.87 2277
3749.44 2342
3750.02 2430
3750.60 2284
3751.17 2354
3751.75 2338
3752.33 2249
3752.91 2152
3753.48 2237
3754.06 2341
3754.64 2377
3755.22 2338
3755.80 2291
3756.37 2350
3756.95 2350
3757.53 2361
3758.11 2346
3758.68 2310
3759.26 2347
3759.84 2414
3760.42 2392
3761.00 2322
3761.58 2203
3762.15 2243
3762.73 2281
3763.31 2541
3763.89 2471
3764.47 2488
3765.04 2336
3765.62 2237
3766.20 2287
3766.78 2211
3767.36 2526
3767.94 2445
3768.52 2293
3769.10 2208
3769.67 2375
3770.25 2430
3770.83 2328
3771.41 2466
3771.99 2525
3772.57 2499
3773.15 2417
3773.73 2354
3774.31 2461
3774.89 2477
3775.46 2328
3776.04 2286
3776.62 2371
3777.20 2344
3777.78 2391
3778.36 2418
3778.94 2223
3779.52 2413
3780.10 2400
3780.68 2327
3781.26 2318
3781.84 2462
3782.42 2384
3783.00 2363
3783.58 2426
3784.16 2429
3784.74 2343
3785.32 2355
3785.90 2230
3786.48 2372
3787.06 2305
3787.64 2257
3788.22 2470
3788.80 2293
3789.38 2462
3789.96 2330
3790.54 2525
3791.12 2458
3791.70 2414
3792.28 2455
3792.86 2430
3793.44 2531
3794.02 2618
3794.60 2728
3795.18 2781
3795.77 2749
3796.35 2914
3796.93 2880
3797.51 2757
3798.09 2794
3798.67 2738
3799.25 2767
3799.83 2954
3800.41 2954
3800.99 2915
3801.58 3286
3802.16 3339
3802.74 3144
3803.32 3196
3803.90 3355
3804.48 3459
3805.06 3322
3805.65 3253
3806.23 3164
3806.81 3249
3807.39 2906
3807.97 2822
3808.55 3006
3809.14 3022
3809.72 2788
3810.30 2933
3810.88 3044
3811.46 2803
3812.05 2843
3812.63 3082
3813.21 3062
3813.79 3024
3814.37 3165
3814.96 3228
3815.54 3359
3816.12 3585
3816.70 3519
3817.29 3486
3817.87 3283
3818.45 3336
3819.03 3193
3819.62 3100
3820.20 3015
3820.78 2745
3821.36 2890
3821.95 2885
3822.53 2888
3823.11 2870
3823.70 2780
3824.28 2575
3824.86 2518
3825.45 2482
3826.03 2626
3826.61 2628
3827.19 2639
3827.78 2520
3828.36 2455
3828.94 2348
3829.53 2406
3830.11 2402
3830.69 2428
3831.28 2425
3831.86 2453
3832.45 2361
3833.03 2383
3833.61 2372
3834.20 2388
3834.78 2371
3835.36 2294
3835.95 2241
3836.53 2348
3837.12 2370
3837.70 2412
3838.28 2390
3838.87 2479
3839.45 2402
3840.04 2164
3840.62 2226
3841.20 2332
3841.79 2163
3842.37 2171
3842.96 2203
3843.54 2270
3844.13 2261
3844.71 2130
3845.30 2288
3845.88 2368
3846.47 2471
3847.05 2376
3847.63 2290
3848.22 2281
3848.80 2272
3849.39 2275
3849.97 2286
3850.56 2169
3851.14 2143
3851.73 2144
3852.31 2312
3852.90 2438
3853.48 2383
3854.07 2424
3854.66 2329
3855.24 2310
3855.83 2354
3856.41 2390
3857.00 2368
3857.58 2272
3858.17 2217
3858.75 2213
3859.34 2209
3859.92 2173
3860.51 2228
3861.10 2115
3861.68 2243
3862.27 2161
3862.85 2097
3863.44 2139
3864.03 2150
3864.61 2140
3865.20 2283
3865.78 2357
3866.37 2314
3866.96 2311
3867.54 2347
3868.13 2242
3868.72 2221
3869.30 2200
3869.89 2126
3870.47 2173
3871.06 2229
3871.65 2208
3872.23 2202
3872.82 2098
3873.41 2126
3873.99 2167
3874.58 2353
3875.17 2283
3875.76 2322
3876.34 2381
3876.93 2369
3877.52 2330
3878.10 2271
3878.69 2343
3879.28 2237
3879.86 2365
3880.45 2315
3881.04 2332
3881.63 2153
3882.21 2164
3882.80 2016
3883.39 2013
3883.98 2060
3884.56 1993
3885.15 2121
3885.74 2302
3886.33 2218
3886.91 1976
3887.50 2057
3888.09 2124
3888.68 2138
3889.27 2178
3889.85 2195
3890.44 2196
3891.03 2163
3891.62 2435
3892.21 2226
3892.79 2144
3893.38 2243
3893.97 2233
3894.56 2332
3895.15 2345
3895.74 2256
3896.32 2136
3896.91 2080
3897.50 2203
3898.09 2275
3898.68 2271
3899.27 2057
3899.86 2120
3900.45 2325
3901.03 2378
3901.62 2344
3902.21 2267
3902.80 2262
3903.39 2240
3903.98 2250
3904.57 2168
3905.16 2218
3905.75 2183
3906.34 2100
3906.92 2097
3907.51 2078
3908.10 2091
3908.69 2002
3909.28 2095
3909.87 2087
3910.46 1956
3911.05 1944
3911.64 2096
3912.23 1958
3912.82 2034
3913.41 2103
3914.00 2090
3914.59 2006
3915.18 2083
3915.77 2130
3916.36 2168
3916.95 2063
3917.54 1964
3918.13 2060
3918.72 2072
3919.31 1997
3919.90 2070
3920.49 2204
3921.08 2061
3921.67 1910
3922.26 2113
3922.85 2040
3923.44 2048
3924.03 1948
3924.62 2055
3925.21 2077
3925.80 2004
3926.40 2110
3926.99 2032
3927.58 2033
3928.17 2178
3928.76 2132
3929.35 1949
3929.94 2013
3930.53 1988
3931.12 2131
3931.71 1996
3932.30 1926
3932.90 1918
3933.49 2093
3934.08 2084
3934.67 2099
3935.26 2002
3935.85 1928
3936.44 1935
3937.04 2082
3937.63 2074
3938.22 2130
3938.81 2167
3939.40 2081
3939.99 2157
3940.59 2170
3941.18 2160
3941.77 2165
3942.36 2149
3942.95 2248
3943.55 2242
3944.14 2129
3944.73 2037
3945.32 2086
3945.91 2127
3946.51 2141
3947.10 2069
3947.69 1980
3948.28 2052
3948.88 2195
3949.47 2067
3950.06 2113
3950.65 2026
3951.25 2055
3951.84 2214
3952.43 2164
3953.02 2044
3953.62 2227
3954.21 2228
3954.80 2017
3955.40 1987
3955.99 2092
3956.58 2150
3957.17 2315
3957.77 2237
3958.36 2180
3958.95 2222
3959.55 2260
3960.14 2205
3960.73 2104
3961.33 2168
3961.92 2247
3962.51 2163
3963.11 2124
3963.70 2303
3964.29 2139
3964.89 2085
3965.48 2232
3966.08 2134
3966.67 1920
3967.26 1908
3967.86 1995
3968.45 2122
3969.04 2041
3969.64 2073
3970.23 2103
3970.83 2108
3971.42 1934
3972.01 1978
3972.61 2081
3973.20 2049
3973.80 2001
3974.39 2035
3974.99 2117
3975.58 1936
3976.18 2034
3976.77 2088
3977.36 2046
3977.96 2082
3978.55 2200
3979.15 2270
3979.74 2343
3980.34 2334
3980.93 2158
3981.53 2291
3982.12 2241
3982.72 2282
3983.31 2194
3983.91 2196
3984.50 2336
3985.10 2331
3985.69 2268
3986.29 2018
3986.88 2062
3987.48 2099
3988.07 2066
3988.67 2016
3989.26 2047
3989.86 1956
3990.46 2015
3991.05 2044
3991.65 2209
3992.24 2195
3992.84 2284
3993.43 2363
3994.03 2344
3994.63 2185
3995.22 2238
3995.82 2447
3996.41 2304
3997.01 2352
3997.61 2402
3998.20 2516
3998.80 2489
3999.39 2388
3999.99 2378
4000.59 2289
4001.18 2207
4001.78 2072
4002.38 2100
4002.97 2208
4003.57 2150
4004.17 2146
4004.76 2042
4005.36 2130
4005.96 2286
4006.55 2383
4007.15 2272
4007.75 2176
4008.34 2239
4008.94 2313
4009.54 2280
4010.13 2108
4010.73 2268
4011.33 2279
4011.93 2083
4012.52 2117
4013.12 2244
4013.72 2346
4014.31 2284
4014.91 2049
4015.51 2126
4016.11 2269
4016.70 2125
4017.30 2234
4017.90 2363
4018.50 2215
4019.09 2309
4019.69 2145
4020.29 2282
4020.89 2312
4021.49 2350
4022.08 2292
4022.68 2208
4023.28 2363
4023.88 2358
4024.48 2256
4025.07 2338
4025.67 2235
4026.27 2358
4026.87 2541
4027.47 2438
4028.06 2503
4028.66 2633
4029.26 2731
4029.86 2905
4030.46 2804
4031.06 2884
4031.66 2809
4032.25 2770
4032.85 2716
4033.45 2545
4034.05 2497
4034.65 2335
4035.25 2263
4035.85 2294
4036.45 2222
4037.05 2268
4037.64 2249
4038.24 2096
4038.84 2149
4039.44 1959
4040.04 2044
4040.64 2039
4041.24 1981
4041.84 2040
4042.44 2039
4043.04 2104
4043.64 2057
4044.24 2086
4044.84 1965
4045.44 1979
4046.04 1948
4046.64 1961
4047.24 2041
4047.84 2124
4048.44 2204
4049.03 2073
4049.63 2135
4050.23 2090
4050.83 2134
4051.43 2206
4052.04 2109
4052.64 2242
4053.24 2011
4053.84 1920
4054.44 2072
4055.04 2237
4055.64 2137
4056.24 2100
4056.84 2191
4057.44 2179
4058.04 2101
4058.64 2066
4059.24 2123
4059.84 2155
4060.44 2138
4061.04 2018
4061.64 2031
4062.24 2140
4062.85 2055
4063.45 2178
4064.05 2114
4064.65 2149
4065.25 2084
4065.85 2037
4066.45 2108
4067.05 2108
4067.65 2281
4068.26 2337
4068.86 2226
4069.46 2083
4070.06 2130
4070.66 2219
4071.26 2275
4071.86 2189
4072.47 2250
4073.07 2243
4073.67 2033
4074.27 2089
4074.87 2216
4075.47 2116
4076.08 2130
4076.68 2320
4077.28 2213
4077.88 2131
4078.48 2076
4079.09 2074
4079.69 2169
4080.29 1960
4080.89 2063
4081.50 2096
4082.10 2156
4082.70 2123
4083.30 2117
4083.91 2024
4084.51 2052
4085.11 2056
4085.71 2029
4086.32 1961
4086.92 1915
4087.52 1926
4088.12 2024
4088.73 1923
4089.33 1893
4089.93 1858
4090.54 1957
4091.14 2029
4091.74 2114
4092.35 2170
4092.95 1947
4093.55 1916
4094.15 1882
4094.76 1952
4095.36 1859
4095.96 2004
4096.57 2058
4097.17 2064
4097.78 2109
4098.38 2034
4098.98 1975
4099.59 1951
4100.19 2150
4100.79 2130
4101.40 1899
4102.00 1949
4102.61 1988
4103.21 2050
4103.81 2090
4104.42 2174
4105.02 2017
4105.63 2084
4106.23 2092
4106.83 2088
4107.44 2024
4108.04 2080
4108.65 2158
4109.25 2005
4109.85 2162
4110.46 2093
4111.06 2064
4111.67 2005
4112.27 2052
4112.88 2135
4113.48 1964
4114.09 1954
4114.69 2009
4115.30 2094
4115.90 2132
4116.51 2169
4117.11 2286
4117.72 2121
4118.32 2054
4118.93 2210
4119.53 2155
4120.14 2161
4120.74 2123
4121.35 2096
4121.95 2147
4122.56 2146
4123.16 1945
4123.77 1969
4124.37 1915
4124.98 2057
4125.59 1966
4126.19 1970
4126.80 2100
4127.40 2160
4128.01 1857
4128.61 2057
4129.22 1987
4129.83 1996
4130.43 2133
4131.04 2171
4131.64 2164
4132.25 2130
4132.86 2137
4133.46 2218
4134.07 2268
4134.67 2287
4135.28 2305
4135.89 2336
4136.49 2149
4137.10 2261
4137.71 2391
4138.31 2514
4138.92 2507
4139.53 2509
4140.13 2649
4140.74 2773
4141.35 2730
4141.95 2742
4142.56 2946
4143.17 2978
4143.77 2936
4144.38 3082
4144.99 2918
4145.59 2888
4146.20 2882
4146.81 2766
4147.42 2708
4148.02 2509
4148.63 2516
4149.24 2414
4149.84 2321
4150.45 2298
4151.06 2235
4151.67 2256
4152.27 2225
4152.88 2209
4153.49 2174
4154.10 2120
4154.70 2079
4155.31 2114
4155.92 2136
4156.53 2025
4157.14 2126
4157.74 2015
4158.35 1970
4158.96 1882
4159.57 2049
4160.18 2062
4160.78 1929
4161.39 2065
4162.00 1952
4162.61 1843
4163.22 1963
4163.83 2161
4164.43 2307
4165.04 2146
4165.65 2143
4166.26 2352
4166.87 2226
4167.48 2268
4168.09 2200
4168.69 2275
4169.30 2341
4169.91 2081
4170.52 1965
4171.13 2053
4171.74 2116
4172.35 2088
4172.96 2180
4173.57 2202
4174.17 2269
4174.78 2220
4175.39 2121
4176.00 2301
4176.61 2362
4177.22 2449
4177.83 2303
4178.44 2244
4179.05 2425
4179.66 2489
4180.27 2451
4180.88 2227
4181.49 2271
4182.10 2315
4182.71 2337
4183.32 2247
4183.93 2234
4184.54 2095
4185.15 2145
4185.76 2129
4186.37 2115
4186.98 2097
4187.59 2001
4188.20 2163
4188.81 1983
4189.42 1986
4190.03 1973
4190.64 2024
4191.25 2060
4191.86 2196
4192.47 2183
4193.08 2191
4193.69 2317
4194.30 2265
4194.91 2381
4195.52 2368
4196.13 2476
4196.74 2354
4197.35 2338
4197.97 2303
4198.58 2381
4199.19 2478
4199.80 2323
4200.41 2102
4201.02 2309
4201.63 2255
4202.24 2149
4202.85 2140
4203.47 2177
4204.08 2176
4204.69 2149
4205.30 2213
4205.91 2145
4206.52 2091
4207.13 2259
4207.75 2115
4208.36 2091
4208.97 2115
4209.58 2110
4210.19 2109
4210.80 1949
4211.42 2118
4212.03 2083
4212.64 2049
4213.25 1994
4213.86 1915
4214.48 2143
4215.09 2092
4215.70 1995
4216.31 2078
4216.92 2207
4217.54 2296
4218.15 2364
4218.76 2352
4219.37 2527
4219.99 2505
4220.60 2590
4221.21 2723
4221.82 2601
4222.44 2663
4223.05 2648
4223.66 2496
4224.28 2520
4224.89 2393
4225.50 2188
4226.11 2267
4226.73 2104
4227.34 2100
4227.95 2161
4228.57 2044
4229.18 2115
4229.79 2377
4230.41 2148
4231.02 2197
4231.63 2244
4232.25 2346
4232.86 2354
4233.47 2213
4234.09 2312
4234.70 2466
4235.31 2382
4235.93 2452
4236.54 2362
4237.15 2343
4237.77 2336
4238.38 2341
4239.00 2262
4239.61 2186
4240.22 2158
4240.84 2129
4241.45 2137
4242.07 2151
4242.68 2163
4243.29 2199
4243.91 2300
4244.52 2193
4245.14 2095
4245.75 2207
4246.37 2349
4246.98 2317
4247.59 2249
4248.21 2334
4248.82 2430
4249.44 2275
4250.05 2290
4250.67 2401
4251.28 2586
4251.90 2351
4252.51 2268
4253.13 2184
4253.74 2212
4254.36 2116
4254.97 2073
4255.59 2253
4256.20 2173
4256.82 2070
4257.43 2173
4258.05 2185
4258.66 2052
4259.28 2156
4259.89 2275
4260.51 2248
4261.12 2244
4261.74 2085
4262.35 2163
4262.97 2098
4263.59 2104
4264.20 1991
4264.82 1955
4265.43 2072
4266.05 2157
4266.66 2175
4267.28 2072
4267.90 2002
4268.51 2264
4269.13 2172
4269.74 2169
4270.36 2054
4270.98 2138
4271.59 2127
4272.21 2156
4272.83 2089
4273.44 2066
4274.06 2227
4274.68 2165
4275.29 2103
4275.91 2175
4276.52 2473
4277.14 2601
4277.76 2495
4278.37 2661
4278.99 2684
4279.61 2837
4280.23 2626
4280.84 2541
4281.46 2464
4282.08 2381
4282.69 2291
4283.31 2034
4283.93 2075
4284.54 2003
4285.16 1991
4285.78 2023
4286.40 1977
4287.01 2126
4287.63 2060
4288.25 2010
4288.87 2069
4289.48 2128
4290.10 2093
4290.72 1971
4291.34 2043
4291.95 1989
4292.57 1879
4293.19 1949
4293.81 2070
4294.42 2285
4295.04 2127
4295.66 2024
4296.28 2047
4296.90 2097
4297.51 2019
4298.13 1997
4298.75 2013
4299.37 2069
4299.99 2016
4300.61 2056
4301.22 2036
4301.84 2050
4302.46 1908
4303.08 2014
4303.70 1964
4304.32 2040
4304.94 1932
4305.55 2013
4306.17 1922
4306.79 1933
4307.41 1941
4308.03 2092
4308.65 2198
4309.27 1828
4309.89 1831
4310.50 1829
4311.12 2033
4311.74 1998
4312.36 1921
4312.98 1992
4313.60 1870
4314.22 1836
4314.84 1962
4315.46 1893
4316.08 1827
4316.70 1823
4317.32 1703
4317.94 1698
4318.56 1885
4319.18 1842
4319.80 1790
4320.42 1890
4321.04 1789
4321.65 1800
4322.27 1900
4322.89 1844
4323.51 1876
4324.13 1911
4324.75 1777
4325.37 1913
4325.99 1809
4326.62 1792
4327.24 1847
4327.86 1852
4328.48 1886
4329.10 1940
4329.72 1941
4330.34 1948
4330.96 1966
4331.58 1894
4332.20 1825
4332.82 1989
4333.44 1941
4334.06 1860
4334.68 1911
4335.30 1800
4335.92 1702
4336.54 1713
4337.16 1718
4337.79 1692
4338.41 1905
4339.03 1884
4339.65 1820
4340.27 1751
4340.89 1746
4341.51 1968
4342.13 1909
4342.76 1776
4343.38 1943
4344.00 1978
4344.62 1771
4345.24 1919
4345.86 1945
4346.48 2068
4347.11 2078
4347.73 1987
4348.35 2020
4348.97 2051
4349.59 2101
4350.22 2136
4350.84 2072
4351.46 2008
4352.08 1931
4352.70 1958
4353.33 2032
4353.95 1948
4354.57 1873
4355.19 1792
4355.81 1747
4356.44 1874
4357.06 1802
4357.68 1656
4358.30 1753
4358.93 1885
4359.55 1860
4360.17 1849
4360.79 1873
4361.42 1986
4362.04 1980
4362.66 1964
4363.28 1827
4363.91 1874
4364.53 1777
4365.15 1792
4365.78 1766
4366.40 1947
4367.02 1926
4367.65 1837
4368.27 1899
4368.89 1944
4369.52 1846
4370.14 1761
4370.76 1733
4371.39 1788
4372.01 1583
4372.63 1731
4373.26 1682
4373.88 1758
4374.50 1739
4375.13 1777
4375.75 1741
4376.37 1764
4377.00 1763
4377.62 1801
4378.25 1912
4378.87 1900
4379.49 1839
4380.12 1696
4380.74 1844
4381.37 1843
4381.99 1901
4382.61 1919
4383.24 1974
4383.86 1849
4384.49 1917
4385.11 1900
4385.74 2007
4386.36 1833
4386.98 1715
4387.61 1784
4388.23 1741
4388.86 1692
4389.48 1730
4390.11 1832
4390.73 1704
4391.36 1800
4391.98 1834
4392.61 1663
4393.23 1782
4393.86 1865
4394.48 1781
4395.11 1668
4395.73 1672
4396.36 1777
4396.98 1779
4397.61 1656
4398.23 1731
4398.86 1736
4399.48 1683
4400.11 1712
4400.74 1720
4401.36 1791
4401.99 1883
4402.61 1825
4403.24 1691
4403.86 1814
4404.49 1876
4405.11 1819
4405.74 1701
4406.37 1840
4406.99 1849
4407.62 1831
4408.24 1782
4408.87 1728
4409.50 1861
4410.12 1761
4410.75 1699
4411.38 1618
4412.00 1701
4412.63 1753
4413.25 1613
4413.88 1716
4414.51 1654
4415.13 1736
4415.76 1662
4416.39 1829
4417.01 1772
4417.64 1713
4418.27 1634
4418.89 1789
4419.52 1766
4420.15 1654
4420.77 1657
4421.40 1685
4422.03 1747
4422.66 1733
4423.28 1823
4423.91 1689
4424.54 1711
4425.16 1777
4425.79 1662
4426.42 1659
4427.05 1686
4427.67 1601
4428.30 1575
4428.93 1729
4429.56 1667
4430.18 1686
4430.81 1721
4431.44 1790
4432.07 1749
4432.69 1751
4433.32 1756
4433.95 1779
4434.58 1787
4435.21 1754
4435.83 1797
4436.46 1782
4437.09 1683
4437.72 1593
4438.35 1605
4438.97 1752
4439.60 1685
4440.23 1716
4440.86 1645
4441.49 1598
4442.12 1701
4442.74 1696
4443.37 1738
4444.00 1745
4444.63 1691
4445.26 1659
4445.89 1847
4446.52 1763
4447.14 1823
4447.77 1738
4448.40 1756
4449.03 1723
4449.66 1810
4450.29 1690
4450.92 1728
4451.55 1771
4452.18 1682
4452.81 1807
4453.44 1729
4454.06 1709
4454.69 1644
4455.32 1518
4455.95 1591
4456.58 1699
4457.21 1755
4457.84 1711
4458.47 1692
4459.10 1661
4459.73 1686
4460.36 1570
4460.99 1708
4461.62 1766
4462.25 1704
4462.88 1631
4463.51 1609
4464.14 1539
4464.77 1785
4465.40 1646
4466.03 1664
4466.66 1589
4467.29 1700
4467.92 1689
4468.55 1720
4469.18 1727
4469.81 1762
4470.44 1619
4471.07 1528
4471.70 1628
4472.33 1727
4472.96 1722
4473.59 1703
4474.22 1686
4474.86 1544
4475.49 1624
4476.12 1678
4476.75 1497
4477.38 1584
4478.01 1666
4478.64 1571
4479.27 1611
4479.90 1529
4480.53 1574
4481.17 1744
4481.80 1619
4482.43 1693
4483.06 1638
4483.69 1594
4484.32 1679
4484.95 1656
4485.58 1693
4486.22 1705
4486.85 1700
4487.48 1660
4488.11 1696
4488.74 1689
4489.37 1644
4490.01 1648
4490.64 1642
4491.27 1706
4491.90 1669
4492.53 1652
4493.17 1805
4493.80 1544
4494.43 1697
4495.06 1660
4495.70 1652
4496.33 1613
4496.96 1659
4497.59 1658
4498.22 1589
4498.86 1698
4499.49 1604
4500.12 1631
4500.75 1595
4501.39 1681
4502.02 1603
4502.65 1633
4503.29 1759
4503.92 1617
4504.55 1624
4505.18 1645
4505.82 1604
4506.45 1607
4507.08 1714
4507.72 1609
4508.35 1622
4508.98 1700
4509.62 1656
4510.25 1563
4510.88 1639
4511.52 1585
4512.15 1532
4512.78 1678
4513.42 1705
4514.05 1563
4514.68 1691
4515.32 1523
4515.95 1584
4516.58 1648
4517.22 1555
4517.85 1562
4518.48 1587
4519.12 1751
4519.75 1631
4520.39 1701
4521.02 1574
4521.65 1692
4522.29 1655
4522.92 1573
4523.56 1667
4524.19 1602
4524.83 1547
4525.46 1745
4526.09 1749
4526.73 1644
4527.36 1659
4528.00 1664
4528.63 1778
4529.27 1682
4529.90 1695
4530.54 1808
4531.17 1813
4531.81 1701
4532.44 1776
4533.07 1703
4533.71 1723
4534.34 1688
4534.98 1731
4535.61 1886
4536.25 1882
4536.88 1680
4537.52 1666
4538.16 1714
4538.79 1589
4539.43 1574
4540.06 1630
4540.70 1625
4541.33 1642
4541.97 1516
4542.60 1685
4543.24 1650
4543.87 1743
4544.51 1667
4545.15 1653
4545.78 1580
4546.42 1690
4547.05 1600
4547.69 1667
4548.32 1678
4548.96 1783
4549.60 1756
4550.23 1646
4550.87 1753
4551.50 1587
4552.14 1566
4552.78 1550
4553.41 1723
4554.05 1764
4554.69 1634
4555.32 1630
4555.96 1705
4556.60 1625
4557.23 1628
4557.87 1565
4558.51 1612
4559.14 1520
4559.78 1560
4560.42 1511
4561.05 1674
4561.69 1691
4562.33 1590
4562.96 1669
4563.60 1547
4564.24 1634
4564.87 1649
4565.51 1631
4566.15 1637
4566.79 1565
4567.42 1607
4568.06 1666
4568.70 1588
4569.33 1682
4569.97 1665
4570.61 1748
4571.25 1725
4571.88 1707
4572.52 1548
4573.16 1523
4573.80 1707
4574.44 1557
4575.07 1510
4575.71 1615
4576.35 1584
4576.99 1653
4577.62 1712
4578.26 1570
4578.90 1561
4579.54 1672
4580.18 1736
4580.82 1596
4581.45 1627
4582.09 1598
4582.73 1631
4583.37 1662
4584.01 1576
4584.65 1587
4585.28 1697
4585.92 1645
4586.56 1752
4587.20 1686
4587.84 1660
4588.48 1691
4589.12 1708
4589.75 1617
4590.39 1624
4591.03 1606
4591.67 1631
4592.31 1746
4592.95 1640
4593.59 1623
4594.23 1568
4594.87 1678
4595.51 1725
4596.15 1585
4596.78 1679
4597.42 1807
4598.06 1702
4598.70 1617
4599.34 1715
4599.98 1657
4600.62 1724
4601.26 1776
4601.90 1752
4602.54 1762
4603.18 1871
4603.82 1963
4604.46 1829
4605.10 1882
4605.74 2039
4606.38 2026
4607.02 2020
4607.66 2243
4608.30 2132
4608.94 1849
4609.58 1807
4610.22 1953
4610.86 1874
4611.50 1554
4612.14 1667
4612.78 1617
4613.42 1709
4614.06 1703
4614.70 1550
4615.34 1553
4615.98 1694
4616.63 1648
4617.27 1673
4617.91 1624
4618.55 1726
4619.19 1635
4619.83 1683
4620.47 1607
4621.11 1536
4621.75 1552
4622.39 1494
4623.03 1623
4623.68 1599
4624.32 1589
4624.96 1482
4625.60 1613
4626.24 1625
4626.88 1505
4627.52 1615
4628.17 1601
4628.81 1507
4629.45 1543
4630.09 1566
4630.73 1569
4631.37 1512
4632.02 1582
4632.66 1596
4633.30 1589
4633.94 1465
4634.58 1604
4635.22 1655
4635.87 1574
4636.51 1443
4637.15 1541
4637.79 1656
4638.44 1588
4639.08 1543
4639.72 1589
4640.36 1652
4641.00 1698
4641.65 1588
4642.29 1585
4642.93 1659
4643.57 1675
4644.22 1680
4644.86 1628
4645.50 1508
4646.15 1679
4646.79 1544
4647.43 1555
4648.07 1688
4648.72 1651
4649.36 1530
4650.00 1621
4650.65 1655
4651.29 1605
4651.93 1531
4652.57 1545
4653.22 1537
4653.86 1604
4654.50 1503
4655.15 1448
4655.79 1537
4656.44 1614
4657.08 1667
4657.72 1562
4658.37 1604
4659.01 1564
4659.65 1697
4660.30 1664
4660.94 1666
4661.58 1720
4662.23 1771
4662.87 1785
4663.52 1812
4664.16 1624
4664.80 1637
4665.45 1738
4666.09 1641
4666.74 1621
4667.38 1632
4668.02 1631
4668.67 1609
4669.31 1498
4669.96 1493
4670.60 1445
4671.25 1510
4671.89 1548
4672.54 1598
4673.18 1411
4673.83 1392
4674.47 1578
4675.11 1566
4675.76 1396
4676.40 1452
4677.05 1538
4677.69 1524
4678.34 1487
4678.98 1490
4679.63 1545
4680.27 1581
4680.92 1429
4681.56 1480
4682.21 1533
4682.85 1523
4683.50 1561
4684.15 1513
4684.79 1594
4685.44 1632
4686.08 1528
4686.73 1434
4687.37 1509
4688.02 1458
4688.66 1497
4689.31 1593
4689.96 1516
4690.60 1477
4691.25 1445
4691.89 1476
4692.54 1483
4693.19 1625
4693.83 1486
4694.48 1520
4695.12 1570
4695.77 1574
4696.42 1521
4697.06 1584
4697.71 1587
4698.36 1559
4699.00 1592
4699.65 1585
4700.29 1698
4700.94 1613
4701.59 1585
4702.23 1564
4702.88 1542
4703.53 1667
4704.17 1583
4704.82 1549
4705.47 1577
4706.11 1515
4706.76 1641
4707.41 1726
4708.06 1641
4708.70 1781
4709.35 1903
4710.00 1939
4710.64 1886
4711.29 1743
4711.94 1854
4712.59 1921
4713.23 1722
4713.88 1831
4714.53 1765
4715.18 1600
4715.82 1600
4716.47 1494
4717.12 1487
4717.77 1478
4718.41 1532
4719.06 1535
4719.71 1516
4720.36 1512
4721.01 1494
4721.65 1447
4722.30 1516
4722.95 1511
4723.60 1647
4724.25 1496
4724.89 1542
4725.54 1460
4726.19 1620
4726.84 1635
4727.49 1562
4728.14 1473
4728.78 1483
4729.43 1578
4730.08 1529
4730.73 1552
4731.38 1664
4732.03 1655
4732.68 1407
4733.32 1444
4733.97 1463
4734.62 1523
4735.27 1555
4735.92 1527
4736.57 1677
4737.22 1555
4737.87 1528
4738.52 1559
4739.16 1523
4739.81 1557
4740.46 1502
4741.11 1408
4741.76 1561
4742.41 1499
4743.06 1506
4743.71 1551
4744.36 1564
4745.01 1617
4745.66 1589
4746.31 1515
4746.96 1524
4747.61 1486
4748.26 1508
4748.91 1581
4749.56 1576
4750.21 1648
4750.86 1842
4751.51 1853
4752.16 1893
4752.81 1839
4753.46 1800
4754.11 2019
4754.76 1871
4755.41 1756
4756.06 1775
4756.71 1679
4757.36 1595
4758.01 1630
4758.66 1646
4759.31 1568
4759.96 1515
4760.61 1451
4761.26 1498
4761.91 1497
4762.56 1479
4763.22 1464
4763.87 1552
4764.52 1527
4765.17 1571
4765.82 1576
4766.47 1535
4767.12 1487
4767.77 1410
4768.42 1482
4769.07 1454
4769.73 1366
4770.38 1365
4771.03 1365
4771.68 1433
4772.33 1471
4772.98 1409
4773.63 1436
4774.29 1500
4774.94 1483
4775.59 1446
4776.24 1460
4776.89 1473
4777.54 1463
4778.20 1393
4778.85 1439
4779.50 1505
4780.15 1481
4780.80 1465
4781.46 1405
4782.11 1469
4782.76 1406
4783.41 1481
4784.06 1547
4784.72 1487
4785.37 1473
4786.02 1498
4786.67 1473
4787.33 1558
4787.98 1511
4788.63 1420
4789.28 1514
4789.94 1463
4790.59 1453
4791.24 1421
4791.89 1393
4792.55 1401
4793.20 1418
4793.85 1411
4794.51 1303
4795.16 1474
4795.81 1445
4796.47 1361
4797.12 1477
4797.77 1486
4798.42 1453
4799.08 1529
4799.73 1551
4800.38 1404
4801.04 1251
4801.69 1406
4802.35 1417
4803.00 1428
4803.65 1408
4804.31 1311
4804.96 1413
4805.61 1362
4806.27 1383
4806.92 1418
4807.57 1476
4808.23 1362
4808.88 1438
4809.54 1461
4810.19 1361
4810.84 1428
4811.50 1358
4812.15 1500
4812.81 1434
4813.46 1356
4814.12 1406
4814.77 1539
4815.42 1522
4816.08 1389
4816.73 1321
4817.39 1466
4818.04 1552
4818.70 1512
4819.35 1580
4820.01 1633
4820.66 1579
4821.32 1556
4821.97 1696
4822.63 1678
4823.28 1570
4823.94 1654
4824.59 1704
4825.25 1675
4825.90 1629
4826.56 1612
4827.21 1740
4827.87 1798
4828.52 1600
4829.18 1519
4829.83 1635
4830.49 1772
4831.14 1651
4831.80 1639
4832.45 1677
4833.11 1712
4833.76 1668
4834.42 1858
4835.08 1831
4835.73 1787
4836.39 1683
4837.04 1657
4837.70 1728
4838.36 1808
4839.01 1642
4839.67 1612
4840.32 1692
4840.98 1551
4841.64 1516
4842.29 1559
4842.95 1573
4843.60 1524
4844.26 1473
4844.92 1512
4845.57 1452
4846.23 1538
4846.89 1530
4847.54 1506
4848.20 1524
4848.86 1494
4849.51 1681
4850.17 1518
4850.83 1638
4851.48 1624
4852.14 1534
4852.80 1546
4853.45 1548
4854.11 1550
4854.77 1614
4855.43 1580
4856.08 1691
4856.74 1565
4857.40 1482
4858.05 1486
4858.71 1483
4859.37 1459
4860.03 1609
4860.68 1602
4861.34 1589
4862.00 1692
4862.66 1667
4863.31 1649
4863.97 1678
4864.63 1689
4865.29 1748
4865.95 1927
4866.60 1773
4867.26 1685
4867.92 1640
4868.58 1681
4869.23 1688
4869.89 1644
4870.55 1601
4871.21 1684
4871.87 1639
4872.53 1490
4873.18 1595
4873.84 1673
4874.50 1677
4875.16 1650
4875.82 1632
4876.48 1678
4877.13 1606
4877.79 1582
4878.45 1561
4879.11 1505
4879.77 1514
4880.43 1649
4881.09 1539
4881.75 1571
4882.40 1671
4883.06 1607
4883.72 1480
4884.38 1502
4885.04 1476
4885.70 1690
4886.36 1667
4887.02 1611
4887.68 1555
4888.34 1516
4889.00 1671
4889.66 1703
4890.32 1742
4890.97 1583
4891.63 1757
4892.29 1786
4892.95 1826
4893.61 1771
4894.27 1960
4894.93 1795
4895.59 1887
4896.25 1812
4896.91 1859
4897.57 1752
4898.23 1804
4898.89 1954
4899.55 1914
4900.21 1937
4900.87 1944
4901.53 1857
4902.19 1854
4902.85 1771
4903.51 1886
4904.17 2073
4904.83 1852
4905.50 1771
4906.16 1808
4906.82 1808
4907.48 1739
4908.14 1900
4908.80 1881
4909.46 1699
4910.12 1705
4910.78 1631
4911.44 1721
4912.10 1613
4912.76 1794
4913.42 1831
4914.09 1636
4914.75 1710
4915.41 1698
4916.07 1536
4916.73 1682
4917.39 1566
4918.05 1530
4918.71 1593
4919.38 1508
4920.04 1468
4920.70 1434
4921.36 1537
4922.02 1525
4922.68 1563
4923.35 1408
4924.01 1425
4924.67 1477
4925.33 1344
4925.99 1414
4926.65 1426
4927.32 1508
4927.98 1592
4928.64 1619
4929.30 1651
4929.96 1542
4930.63 1483
4931.29 1502
4931.95 1497
4932.61 1469
4933.28 1442
4933.94 1544
4934.60 1497
4935.26 1534
4935.93 1661
4936.59 1601
4937.25 1453
4937.91 1518
4938.58 1539
4939.24 1622
4939.90 1577
4940.56 1376
4941.23 1433
4941.89 1565
4942.55 1433
4943.22 1491
4943.88 1483
4944.54 1539
4945.21 1442
4945.87 1456
4946.53 1283
4947.20 1339
4947.86 1447
4948.52 1368
4949.19 1405
4949.85 1536
4950.51 1379
4951.18 1538
4951.84 1484
4952.50 1547
4953.17 1498
4953.83 1483
4954.49 1386
4955.16 1514
4955.82 1540
4956.49 1491
4957.15 1588
4957.81 1460
4958.48 1426
4959.14 1515
4959.81 1565
4960.47 1595
4961.14 1653
4961.80 1589
4962.46 1691
4963.13 1678
4963.79 1708
4964.46 1825
4965.12 1596
4965.79 1663
4966.45 1766
4967.12 1832
4967.78 1769
4968.44 1626
4969.11 1527
4969.77 1491
4970.44 1575
4971.10 1534
4971.77 1689
4972.43 1644
4973.10 1706
4973.76 1606
4974.43 1515
4975.09 1616
4975.76 1620
4976.42 1558
4977.09 1504
4977.76 1431
4978.42 1430
4979.09 1482
4979.75 1509
4980.42 1387
4981.08 1472
4981.75 1414
4982.41 1446
4983.08 1523
4983.75 1512
4984.41 1449
4985.08 1621
4985.74 1444
4986.41 1477
4987.07 1521
4987.74 1507
4988.41 1640
4989.07 1664
4989.74 1535
4990.41 1488
4991.07 1462
4991.74 1465
4992.40 1493
4993.07 1369
4993.74 1394
4994.40 1449
4995.07 1371
4995.74 1419
4996.40 1442
4997.07 1458
4997.74 1459
4998.40 1552
4999.07 1572
4999.74 1598
5000.40 1419
5001.07 1385
5001.74 1457
5002.40 1420
5003.07 1351
5003.74 1353
5004.41 1378
5005.07 1357
5005.74 1418
5006.41 1352
5007.07 1436
5007.74 1353
5008.41 1332
5009.08 1409
5009.74 1467
5010.41 1409
5011.08 1390
5011.75 1419
5012.41 1344
5013.08 1464
5013.75 1473
5014.42 1481
5015.09 1522
5015.75 1390
5016.42 1450
5017.09 1465
5017.76 1452
5018.43 1486
5019.09 1499
5019.76 1472
5020.43 1517
5021.10 1456
5021.77 1408
5022.44 1373
5023.10 1489
5023.77 1395
5024.44 1332
5025.11 1249
5025.78 1373
5026.45 1432
5027.11 1295
5027.78 1385
5028.45 1462
5029.12 1435
5029.79 1396
5030.46 1460
5031.13 1438
5031.80 1465
5032.47 1355
5033.13 1443
5033.80 1454
5034.47 1339
5035.14 1361
5035.81 1351
5036.48 1453
5037.15 1573
5037.82 1384
5038.49 1407
5039.16 1434
5039.83 1400
5040.50 1401
5041.17 1308
5041.84 1301
5042.51 1242
5043.18 1308
5043.85 1381
5044.52 1453
5045.18 1411
5045.85 1421
5046.52 1415
5047.19 1399
5047.86 1380
5048.53 1393
5049.20 1420
5049.88 1414
5050.55 1288
5051.22 1451
5051.89 1350
5052.56 1326
5053.23 1308
5053.90 1335
5054.57 1294
5055.24 1349
5055.91 1357
5056.58 1367
5057.25 1373
5057.92 1307
5058.59 1328
5059.26 1315
5059.93 1472
5060.60 1396
5061.27 1241
5061.95 1222
5062.62 1300
5063.29 1354
5063.96 1329
5064.63 1188
5065.30 1352
5065.97 1262
5066.64 1270
5067.31 1362
5067.99 1309
5068.66 1225
5069.33 1411
5070.00 1355
5070.67 1304
5071.34 1225
5072.02 1281
5072.69 1403
5073.36 1297
5074.03 1309
5074.70 1227
5075.37 1294
5076.05 1366
5076.72 1263
5077.39 1196
5078.06 1171
5078.73 1214
5079.41 1414
5080.08 1403
5080.75 1431
5081.42 1420
5082.10 1357
5082.77 1263
5083.44 1286
5084.11 1414
5084.78 1360
5085.46 1384
5086.13 1385
5086.80 1375
5087.48 1401
5088.15 1414
5088.82 1375
5089.49 1468
5090.17 1398
5090.84 1380
5091.51 1437
5092.19 1332
5092.86 1317
5093.53 1305
5094.20 1360
5094.88 1285
5095.55 1340
5096.22 1319
5096.90 1423
5097.57 1438
5098.24 1414
5098.92 1353
5099.59 1385
5100.26 1313
5100.94 1376
5101.61 1288
5102.29 1358
5102.96 1240
5103.63 1238
5104.31 1407
5104.98 1495
5105.65 1437
5106.33 1325
5107.00 1404
5107.68 1335
5108.35 1469
5109.02 1460
5109.70 1247
5110.37 1282
5111.05 1368
5111.72 1364
5112.40 1335
5113.07 1339
5113.74 1262
5114.42 1195
5115.09 1305
5115.77 1382
5116.44 1306
5117.12 1326
5117.79 1351
5118.47 1423
5119.14 1205
5119.82 1251
5120.49 1413
5121.17 1387
5121.84 1246
5122.52 1302
5123.19 1277
5123.87 1366
5124.54 1248
5125.22 1251
5125.89 1361
5126.57 1271
5127.24 1245
5127.92 1423
5128.59 1339
5129.27 1310
5129.94 1310
5130.62 1292
5131.29 1348
5131.97 1281
5132.65 1316
5133.32 1322
5134.00 1236
5134.67 1255
5135.35 1208
5136.02 1271
5136.70 1331
5137.38 1419
5138.05 1271
5138.73 1287
5139.40 1405
5140.08 1324
5140.76 1318
5141.43 1358
5142.11 1369
5142.79 1311
5143.46 1393
5144.14 1404
5144.81 1315
5145.49 1321
5146.17 1235
5146.84 1181
5147.52 1157
5148.20 1199
5148.87 1278
5149.55 1367
5150.23 1282
5150.90 1277
5151.58 1290
5152.26 1261
5152.94 1252
5153.61 1217
5154.29 1242
5154.97 1315
5155.64 1271
5156.32 1266
5157.00 1257
5157.68 1326
5158.35 1256
5159.03 1204
5159.71 1203
5160.39 1157
5161.06 1256
5161.74 1246
5162.42 1212
5163.10 1304
5163.77 1293
5164.45 1369
5165.13 1220
5165.81 1208
5166.48 1331
5167.16 1387
5167.84 1321
5168.52 1180
5169.20 1255
5169.87 1205
5170.55 1288
5171.23 1288
5171.91 1250
5172.59 1237
5173.27 1290
5173.94 1315
5174.62 1323
5175.30 1257
5175.98 1188
5176.66 1182
5177.34 1298
5178.02 1272
5178.69 1238
5179.37 1327
5180.05 1363
5180.73 1321
5181.41 1304
5182.09 1305
5182.77 1313
5183.45 1371
5184.12 1356
5184.80 1255
5185.48 1258
5186.16 1263
5186.84 1327
5187.52 1268
5188.20 1264
5188.88 1256
5189.56 1278
5190.24 1272
5190.92 1216
5191.60 1239
5192.28 1326
5192.96 1306
5193.64 1230
5194.32 1138
5195.00 1269
5195.68 1151
5196.36 1154
5197.03 1318
5197.71 1242
5198.39 1258
5199.07 1292
5199.75 1269
5200.44 1237
5201.12 1264
5201.80 1313
5202.48 1378
5203.16 1342
5203.84 1280
5204.52 1309
5205.20 1375
5205.88 1271
5206.56 1332
5207.24 1392
5207.92 1380
5208.60 1376
5209.28 1298
5209.96 1300
5210.64 1347
5211.32 1290
5212.00 1442
5212.68 1354
5213.37 1394
5214.05 1423
5214.73 1334
5215.41 1294
5216.09 1365
5216.77 1317
5217.45 1311
5218.13 1310
5218.81 1257
5219.50 1263
5220.18 1212
5220.86 1231
5221.54 1306
5222.22 1267
5222.90 1286
5223.59 1336
5224.27 1316
5224.95 1278
5225.63 1383
5226.31 1275
5226.99 1310
5227.68 1271
5228.36 1240
5229.04 1187
5229.72 1230
5230.40 1321
5231.09 1304
5231.77 1265
5232.45 1352
5233.13 1370
5233.81 1394
5234.50 1363
5235.18 1363
5235.86 1319
5236.54 1283
5237.23 1378
5237.91 1417
5238.59 1333
5239.27 1422
5239.96 1374
5240.64 1392
5241.32 1326
5242.01 1391
5242.69 1437
5243.37 1407
5244.05 1267
5244.74 1264
5245.42 1251
5246.10 1217
5246.79 1326
5247.47 1362
5248.15 1264
5248.84 1267
5249.52 1203
5250.20 1245
5250.89 1275
5251.57 1218
5252.25 1185
5252.94 1304
5253.62 1421
5254.30 1375
5254.99 1477
5255.67 1312
5256.36 1262
5257.04 1329
5257.72 1267
5258.41 1222
5259.09 1181
5259.78 1285
5260.46 1200
5261.14 1203
5261.83 1270
5262.51 1236
5263.20 1252
5263.88 1240
5264.56 1231
5265.25 1291
5265.93 1221
5266.62 1222
5267.30 1275
5267.99 1283
5268.67 1142
5269.36 1239
5270.04 1296
5270.73 1340
5271.41 1400
5272.09 1321
5272.78 1355
5273.46 1287
5274.15 1255
5274.83 1370
5275.52 1255
5276.20 1287
5276.89 1267
5277.57 1261
5278.26 1283
5278.94 1233
5279.63 1393
5280.32 1418
5281.00 1332
5281.69 1298
5282.37 1410
5283.06 1319
5283.74 1443
5284.43 1467
5285.11 1477
5285.80 1383
5286.49 1461
5287.17 1365
5287.86 1310
5288.54 1434
5289.23 1309
5289.91 1106
5290.60 1138
5291.29 1234
5291.97 1210
5292.66 1168
5293.35 1256
5294.03 1199
5294.72 1206
5295.40 1235
5296.09 1220
5296.78 1275
5297.46 1297
5298.15 1272
5298.84 1231
5299.52 1185
5300.21 1299
5300.90 1403
5301.58 1370
5302.27 1400
5302.96 1265
5303.64 1299
5304.33 1314
5305.02 1348
5305.70 1401
5306.39 1330
5307.08 1319
5307.77 1296
5308.45 1256
5309.14 1294
5309.83 1181
5310.51 1245
5311.20 1272
5311.89 1200
5312.58 1195
5313.26 1193
5313.95 1206
5314.64 1195
5315.33 1241
5316.01 1175
5316.70 1158
5317.39 1154
5318.08 1315
5318.77 1258
5319.45 1213
5320.14 1217
5320.83 1080
5321.52 1191
5322.20 1136
5322.89 1226
5323.58 1175
5324.27 1233
5324.96 1223
5325.65 1266
5326.33 1217
5327.02 1279
5327.71 1186
5328.40 1173
5329.09 1205
5329.78 1211
5330.46 1262
5331.15 1241
5331.84 1271
5332.53 1221
5333.22 1218
5333.91 1208
5334.60 1235
5335.29 1362
5335.98 1296
5336.66 1227
5337.35 1270
5338.04 1222
5338.73 1184
5339.42 1246
5340.11 1212
5340.80 1186
5341.49 1253
5342.18 1183
5342.87 1217
5343.56 1247
5344.25 1300
5344.94 1394
5345.62 1285
5346.31 1249
5347.00 1281
5347.69 1190
5348.38 1182
5349.07 1265
5349.76 1357
5350.45 1283
5351.14 1253
5351.83 1322
5352.52 1371
5353.21 1370
5353.90 1290
5354.59 1292
5355.28 1356
5355.97 1321
5356.66 1258
5357.35 1286
5358.04 1372
5358.74 1267
5359.43 1283
5360.12 1197
5360.81 1139
5361.50 1210
5362.19 1335
5362.88 1349
5363.57 1280
5364.26 1318
5364.95 1291
5365.64 1196
5366.33 1208
5367.02 1240
5367.71 1305
5368.41 1275
5369.10 1183
5369.79 1137
5370.48 1309
5371.17 1388
5371.86 1287
5372.55 1340
5373.24 1278
5373.94 1156
5374.63 1216
5375.32 1247
5376.01 1202
5376.70 1193
5377.39 1198
5378.08 1253
5378.78 1258
5379.47 1172
5380.16 1189
5380.85 1231
5381.54 1199
5382.24 1277
5382.93 1215
5383.62 1238
5384.31 1317
5385.00 1302
5385.70 1252
5386.39 1275
5387.08 1186
5387.77 1280
5388.47 1163
5389.16 1224
5389.85 1269
5390.54 1192
5391.23 1259
5391.93 1170
5392.62 1193
5393.31 1266
5394.01 1160
5394.70 1224
5395.39 1251
5396.08 1152
5396.78 1178
5397.47 1145
5398.16 1165
5398.86 1206
5399.55 1214
5400.24 1142
5400.93 1112
5401.63 1188
5402.32 1152
5403.01 1188
5403.71 1169
5404.40 1170
5405.09 1103
5405.79 1164
5406.48 1269
5407.17 1258
5407.87 1156
5408.56 1168
5409.26 1287
5409.95 1213
5410.64 1246
5411.34 1318
5412.03 1210
5412.72 1204
5413.42 1172
5414.11 1267
5414.81 1284
5415.50 1235
5416.19 1189
5416.89 1128
5417.58 1195
5418.28 1201
5418.97 1182
5419.67 1217
5420.36 1188
5421.05 1134
5421.75 1102
5422.44 1181
5423.14 1237
5423.83 1146
5424.53 1094
5425.22 1138
5425.92 1309
5426.61 1394
5427.31 1244
5428.00 1327
5428.70 1274
5429.39 1200
5430.09 1179
5430.78 1142
5431.48 1143
5432.17 1207
5432.87 1262
5433.56 1254
5434.26 1250
5434.95 1315
5435.65 1365
5436.34 1384
5437.04 1429
5437.73 1404
5438.43 1547
5439.13 1563
5439.82 1515
5440.52 1401
5441.21 1422
5441.91 1324
5442.60 1387
5443.30 1370
5444.00 1338
5444.69 1352
5445.39 1282
5446.08 1286
5446.78 1252
5447.48 1228
5448.17 1328
5448.87 1387
5449.56 1262
5450.26 1222
5450.96 1325
5451.65 1313
5452.35 1292
5453.05 1285
5453.74 1292
5454.44 1217
5455.14 1217
5455.83 1153
5456.53 1274
5457.23 1246
5457.92 1158
5458.62 1200
5459.32 1136
5460.01 1170
5460.71 1259
5461.41 1222
5462.11 1200
5462.80 1115
5463.50 1198
5464.20 1130
5464.89 1120
5465.59 1124
5466.29 1104
5466.99 1191
5467.68 1226
5468.38 1227
5469.08 1170
5469.78 1221
5470.47 1238
5471.17 1314
5471.87 1308
5472.57 1305
5473.26 1219
5473.96 1250
5474.66 1237
5475.36 1290
5476.06 1241
5476.75 1266
5477.45 1254
5478.15 1193
5478.85 1243
5479.55 1325
5480.24 1238
5480.94 1357
5481.64 1434
5482.34 1310
5483.04 1177
5483.74 1317
5484.43 1276
5485.13 1260
5485.83 1242
5486.53 1283
5487.23 1306
5487.93 1257
5488.63 1258
5489.33 1250
5490.02 1163
5490.72 1228
5491.42 1300
5492.12 1298
5492.82 1263
5493.52 1225
5494.22 1211
5494.92 1197
5495.62 1290
5496.32 1330
5497.01 1322
5497.71 1274
5498.41 1347
5499.11 1379
5499.81 1443
5500.51 1408
5501.21 1478
5501.91 1570
5502.61 1539
5503.31 1543
5504.01 1572
5504.71 1415
5505.41 1434
5506.11 1433
5506.81 1460
5507.51 1281
5508.21 1279
5508.91 1265
5509.61 1349
5510.31 1393
5511.01 1255
5511.71 1269
5512.41 1182
5513.11 1261
5513.81 1299
5514.51 1217
5515.21 1295
5515.91 1282
5516.61 1205
5517.31 1260
5518.01 1364
5518.72 1266
5519.42 1259
5520.12 1239
5520.82 1203
5521.52 1213
5522.22 1435
5522.92 1480
5523.62 1325
5524.32 1266
5525.02 1345
5525.72 1244
5526.43 1153
5527.13 1203
5527.83 1258
5528.53 1258
5529.23 1215
5529.93 1178
5530.63 1144
5531.33 1143
5532.04 1155
5532.74 1238
5533.44 1234
5534.14 1192
5534.84 1056
5535.54 1158
5536.25 1237
5536.95 1170
5537.65 1086
5538.35 1172
5539.05 1227
5539.76 1050
5540.46 1007
5541.16 1152
5541.86 1250
5542.56 1227
5543.27 1113
5543.97 1169
5544.67 1094
5545.37 1143
5546.08 1258
5546.78 1108
5547.48 1152
5548.18 1134
5548.89 1181
5549.59 1259
5550.29 1170
5550.99 1178
5551.70 1195
5552.40 1261
5553.10 1207
5553.81 1232
5554.51 1191
5555.21 1195
5555.91 1200
5556.62 1190
5557.32 1181
5558.02 1260
5558.73 1147
5559.43 1040
5560.13 1117
5560.84 1222
5561.54 1247
5562.24 1138
5562.95 1246
5563.65 1269
5564.35 1217
5565.06 1295
5565.76 1214
5566.47 1259
5567.17 1227
5567.87 1268
5568.58 1201
5569.28 1184
5569.98 1107
5570.69 1159
5571.39 1173
5572.10 1188
5572.80 1169
5573.50 1109
5574.21 1144
5574.91 1070
5575.62 1054
5576.32 1248
5577.03 1099
5577.73 1171
5578.44 1232
5579.14 1278
5579.84 1264
5580.55 1163
5581.25 1150
5581.96 1123
5582.66 1116
5583.37 1120
5584.07 1180
5584.78 1088
5585.48 1159
5586.19 1109
5586.89 1058
5587.60 1010
5588.30 1136
5589.01 1173
5589.71 1122
5590.42 1155
5591.12 1098
5591.83 1108
5592.53 1145
5593.24 1312
5593.94 1151
5594.65 1094
5595.36 1166
5596.06 1158
5596.77 1162
5597.47 1109
5598.18 1043
5598.88 1044
5599.59 1114
5600.30 1083
5601.00 963
5601.71 1038
5602.41 1107
5603.12 1057
5603.83 1036
5604.53 1142
5605.24 1125
5605.94 1106
5606.65 1122
5607.36 1111
5608.06 1031
5608.77 1073
5609.48 1125
5610.18 1012
5610.89 1108
5611.60 1082
5612.30 1055
5613.01 1214
5613.72 1090
5614.42 1161
5615.13 1025
5615.84 1058
5616.54 1161
5617.25 1184
5617.96 1159
5618.66 1125
5619.37 1025
5620.08 1101
5620.78 1179
5621.49 1069
5622.20 1081
5622.91 1119
5623.61 1117
5624.32 1144
5625.03 1123
5625.74 1204
5626.44 1077
5627.15 1077
5627.86 1127
5628.57 1211
5629.27 1107
5629.98 1172
5630.69 1187
5631.40 1093
5632.11 1096
5632.81 1130
5633.52 1137
5634.23 1208
5634.94 1111
5635.65 1158
5636.35 1074
5637.06 1139
5637.77 1152
5638.48 1041
5639.19 994
5639.89 1057
5640.60 1119
5641.31 1212
5642.02 1087
5642.73 1144
5643.44 1118
5644.15 1124
5644.85 1079
5645.56 1086
5646.27 1087
5646.98 1158
5647.69 1020
5648.40 1042
5649.11 1133
5649.82 1089
5650.53 1060
5651.23 1088
5651.94 1063
5652.65 1068
5653.36 1130
5654.07 1065
5654.78 1054
5655.49 1044
5656.20 1064
5656.91 1124
5657.62 1101
5658.33 1219
5659.04 1254
5659.75 1128
5660.46 1101
5661.17 1106
5661.88 1056
5662.59 1126
5663.30 1193
5664.00 1139
5664.71 1149
5665.42 1166
5666.13 1163
5666.84 1188
5667.55 1024
5668.27 1008
5668.98 1102
5669.69 1046
5670.40 1067
5671.11 979
5671.82 1113
5672.53 1128
5673.24 1146
5673.95 1129
5674.66 961
5675.37 924
5676.08 998
5676.79 1024
5677.50 1020
5678.21 1003
5678.92 1102
5679.63 1022
5680.34 1018
5681.06 1010
5681.77 1002
5682.48 1060
5683.19 1074
5683.90 1088
5684.61 1028
5685.32 993
5686.03 989
5686.74 1047
5687.46 962
5688.17 958
5688.88 1009
5689.59 961
5690.30 962
5691.01 1025
5691.72 1067
5692.44 999
5693.15 1090
5693.86 1032
5694.57 1046
5695.28 1118
5696.00 1095
5696.71 1081
5697.42 1050
5698.13 1063
5698.84 1014
5699.56 1086
5700.27 1100
5700.98 1114
5701.69 1099
5702.40 1055
5703.12 1087
5703.83 1087
5704.54 1110
5705.25 1126
5705.97 1064
5706.68 959
5707.39 1093
5708.10 1086
5708.82 1079
5709.53 1011
5710.24 1031
5710.95 1027
5711.67 1137
5712.38 1078
5713.09 967
5713.81 977
5714.52 1062
5715.23 959
5715.95 1020
5716.66 1070
5717.37 1034
5718.09 1038
5718.80 1114
5719.51 1077
5720.23 1045
5720.94 1040
5721.65 1041
5722.37 1095
5723.08 1051
5723.79 1064
5724.51 1090
5725.22 1029
5725.93 978
5726.65 1000
5727.36 1031
5728.08 1019
5728.79 987
5729.50 1067
5730.22 1041
5730.93 1061
5731.65 1061
5732.36 976
5733.07 1014
5733.79 944
5734.50 1003
5735.22 1124
5735.93 1104
5736.65 1091
5737.36 1069
5738.07 999
5738.79 967
5739.50 960
5740.22 986
5740.93 993
5741.65 1080
5742.36 1060
5743.08 961
5743.79 997
5744.51 1024
5745.22 942
5745.94 965
5746.65 1054
5747.37 1131
5748.08 1077
5748.80 1133
5749.51 1150
5750.23 1132
5750.94 1116
5751.66 1096
5752.37 1005
5753.09 1033
5753.80 979
5754.52 1027
5755.24 1038
5755.95 984
5756.67 1000
5757.38 1069
5758.10 1077
5758.81 1109
5759.53 1067
5760.25 1089
5760.96 1025
5761.68 1015
5762.39 977
5763.11 1024
5763.83 978
5764.54 1051
5765.26 984
5765.97 1038
5766.69 1075
5767.41 959
5768.12 1029
5768.84 1011
5769.56 968
5770.27 930
5770.99 1059
5771.71 1103
5772.42 1007
5773.14 987
5773.86 1106
5774.57 1113
5775.29 1134
5776.01 1020
5776.72 1012
5777.44 1043
5778.16 1068
5778.88 1101
5779.59 1117
5780.31 1024
5781.03 1049
5781.74 1072
5782.46 1171
5783.18 1085
5783.90 1044
5784.61 1020
5785.33 1004
5786.05 1039
5786.77 1055
5787.48 1036
5788.20 935
5788.92 1040
5789.64 1088
5790.35 959
5791.07 979
5791.79 1037
5792.51 1075
5793.23 1039
5793.94 1004
5794.66 1003
5795.38 985
5796.10 1011
5796.82 1097
5797.53 1123
5798.25 1135
5798.97 1196
5799.69 1128
5800.41 1199
5801.13 1099
5801.84 1186
5802.56 1132
5803.28 1215
5804.00 1233
5804.72 1282
5805.44 1204
5806.16 1150
5806.87 1141
5807.59 1162
5808.31 1068
5809.03 1087
5809.75 1121
5810.47 1043
5811.19 1057
5811.91 1113
5812.63 985
5813.35 1027
5814.07 1057
5814.78 1231
5815.50 1150
5816.22 1211
5816.94 1245
5817.66 1298
5818.38 1258
5819.10 1276
5819.82 1249
5820.54 1223
5821.26 1189
5821.98 1209
5822.70 1185
5823.42 1293
5824.14 1182
5824.86 1256
5825.58 1189
5826.30 1178
5827.02 1156
5827.74 1103
5828.46 1171
5829.18 1229
5829.90 1076
5830.62 1139
5831.34 1156
5832.06 1137
5832.78 1100
5833.50 1149
5834.22 1105
5834.94 1017
5835.66 1042
5836.38 1066
5837.10 1057
5837.82 1052
5838.55 1042
5839.27 1077
5839.99 1104
5840.71 998
5841.43 1016
5842.15 1023
5842.87 1075
5843.59 1117
5844.31 1150
5845.03 1121
5845.76 1041
5846.48 1075
5847.20 1119
5847.92 1007
5848.64 1038
5849.36 1048
5850.08 1031
5850.81 1103
5851.53 1098
5852.25 1061
5852.97 961
5853.69 970
5854.41 1021
5855.14 1034
5855.86 1077
5856.58 1131
5857.30 1088
5858.02 981
5858.74 987
5859.47 1042
5860.19 928
5860.91 1055
5861.63 1031
5862.36 1041
5863.08 1055
5863.80 1061
5864.52 1015
5865.24 1091
5865.97 1091
5866.69 1057
5867.41 1076
5868.13 1074
5868.86 1044
5869.58 1063
5870.30 1049
5871.03 1035
5871.75 1070
5872.47 1027
5873.19 1065
5873.92 981
5874.64 1005
5875.36 1079
5876.09 1073
5876.81 1004
5877.53 1019
5878.26 1047
5878.98 1045
5879.70 1102
5880.43 1057
5881.15 970
5881.87 1089
5882.60 1164
5883.32 1081
5884.04 1131
5884.77 1109
5885.49 1084
5886.21 1044
5886.94 1240
5887.66 1123
5888.39 1153
5889.11 1137
5889.83 1184
5890.56 1103
5891.28 1052
5892.01 1054
5892.73 1108
5893.45 1173
5894.18 1098
5894.90 1068
5895.63 1115
5896.35 1137
5897.07 1055
5897.80 1126
5898.52 1184
5899.25 1087
5899.97 1152
5900.70 1184
5901.42 1300
5902.15 1245
5902.87 1269
5903.60 1398
5904.32 1402
5905.05 1399
5905.77 1398
5906.50 1297
5907.22 1245
5907.95 1144
5908.67 1116
5909.40 1106
5910.12 1077
5910.85 1076
5911.57 1135
5912.30 1109
5913.02 1113
5913.75 1069
5914.47 1065
5915.20 1064
5915.92 971
5916.65 978
5917.38 946
5918.10 1016
5918.83 1036
5919.55 1067
5920.28 1021
5921.00 1063
5921.73 1123
5922.46 1040
5923.18 1013
5923.91 999
5924.63 1025
5925.36 1035
5926.09 1029
5926.81 1059
5927.54 1055
5928.26 1068
5928.99 1153
5929.72 1142
5930.44 1187
5931.17 1076
5931.90 1042
5932.62 1095
5933.35 1189
5934.08 996
5934.80 975
5935.53 1047
5936.26 1197
5936.98 1083
5937.71 1220
5938.44 1057
5939.16 1065
5939.89 1058
5940.62 1063
5941.35 1218
5942.07 1137
5942.80 1116
5943.53 1031
5944.25 1115
5944.98 995
5945.71 1130
5946.44 1063
5947.16 1129
5947.89 1157
5948.62 1162
5949.35 1099
5950.07 1098
5950.80 1075
5951.53 1046
5952.26 1125
5952.99 1178
5953.71 1123
5954.44 1109
5955.17 1042
5955.90 1138
5956.62 1130
5957.35 1101
5958.08 1132
5958.81 1157
5959.54 1155
5960.27 1244
5960.99 1276
5961.72 1274
5962.45 1246
5963.18 1231
5963.91 1237
5964.64 1154
5965.36 1156
5966.09 1205
5966.82 1295
5967.55 1279
5968.28 1230
5969.01 1260
5969.74 1235
5970.47 1237
5971.19 1096
5971.92 1188
5972.65 1172
5973.38 1189
5974.11 1182
5974.84 1224
5975.57 1193
5976.30 1120
5977.03 1239
5977.76 1325
5978.49 1227
5979.22 1219
5979.95 1180
5980.67 1205
5981.40 1201
5982.13 1219
5982.86 1270
5983.59 1348
5984.32 1330
5985.05 1317
5985.78 1276
5986.51 1316
5987.24 1266
5987.97 1218
5988.70 1270
5989.43 1311
5990.16 1273
5990.89 1252
5991.62 1257
5992.35 1277
5993.08 1244
5993.81 1333
5994.54 1363
5995.27 1321
5996.00 1303
5996.73 1275
5997.47 1352
5998.20 1283
5998.93 1214
5999.66 1172
6000.39 1273
6001.12 1296
6001.85 1133
6002.58 1111
6003.31 1091
6004.04 1218
6004.77 1176
6005.50 1209
6006.24 1208
6006.97 1238
6007.70 1218
6008.43 1224
6009.16 1351
6009.89 1440
6010.62 1352
6011.35 1411
6012.09 1602
6012.82 1580
6013.55 1627
6014.28 1703
6015.01 1644
6015.74 1669
6016.47 1518
6017.21 1539
6017.94 1467
6018.67 1460
6019.40 1426
6020.13 1279
6020.87 1284
6021.60 1355
6022.33 1247
6023.06 1184
6023.79 1186
6024.53 1200
6025.26 1189
6025.99 1117
6026.72 1118
6027.46 1193
6028.19 1208
6028.92 1157
6029.65 1211
6030.39 1175
6031.12 1073
6031.85 1147
6032.58 1214
6033.32 1216
6034.05 1246
6034.78 1151
6035.51 1195
6036.25 1244
6036.98 1237
6037.71 1156
6038.45 1171
6039.18 1263
6039.91 1197
6040.65 1248
6041.38 1252
6042.11 1263
6042.85 1160
6043.58 1249
6044.31 1359
6045.05 1392
6045.78 1353
6046.51 1494
6047.25 1526
6047.98 1418
6048.71 1416
6049.45 1436
6050.18 1380
6050.91 1296
6051.65 1319
6052.38 1358
6053.12 1346
6053.85 1346
6054.58 1295
6055.32 1147
6056.05 1153
6056.79 1198
6057.52 1165
6058.25 1236
6058.99 1138
6059.72 1220
6060.46 1206
6061.19 1141
6061.93 1150
6062.66 1166
6063.40 1043
6064.13 1086
6064.86 1066
6065.60 1091
6066.33 988
6067.07 1086
6067.80 1054
6068.54 1065
6069.27 1044
6070.01 1103
6070.74 1110
6071.48 1209
6072.21 1174
6072.95 1132
6073.68 1084
6074.42 1159
6075.15 1055
6075.89 1119
6076.63 1084
6077.36 1114
6078.10 1050
6078.83 1034
6079.57 1078
6080.30 1109
6081.04 1138
6081.77 1158
6082.51 1128
6083.25 1144
6083.98 1097
6084.72 1049
6085.45 1095
6086.19 1081
6086.92 1057
6087.66 1098
6088.40 1071
6089.13 1151
6089.87 1130
6090.61 1098
6091.34 1063
6092.08 1084
6092.81 1108
6093.55 1088
6094.29 1050
6095.02 1047
6095.76 1029
6096.50 1059
6097.23 1072
6097.97 1030
6098.71 1022
6099.44 1059
6100.18 1030
6100.92 980
6101.65 983
6102.39 1031
6103.13 1105
6103.86 1088
6104.60 1033
6105.34 1023
6106.08 1074
6106.81 1017
6107.55 1069
6108.29 1060
6109.02 1058
6109.76 1047
6110.50 1007
6111.24 1054
6111.97 984
6112.71 1016
6113.45 1127
6114.19 1091
6114.92 1068
6115.66 1020
6116.40 1091
6117.14 1095
6117.88 1150
6118.61 1069
6119.35 1034
6120.09 1092
6120.83 1150
6121.57 1046
6122.30 1053
6123.04 1033
6123.78 1129
6124.52 1166
6125.26 1100
6126.00 1079
6126.73 1084
6127.47 1097
6128.21 1081
6128.95 1146
6129.69 1058
6130.43 1109
6131.16 1172
6131.90 1125
6132.64 1081
6133.38 1095
6134.12 1152
6134.86 1144
6135.60 1281
6136.34 1139
6137.08 1230
6137.81 1313
6138.55 1291
6139.29 1077
6140.03 1069
6140.77 1224
6141.51 1198
6142.25 1126
6142.99 1233
6143.73 1194
6144.47 1105
6145.21 1157
6145.95 1113
6146.69 1182
6147.43 1199
6148.17 1234
6148.91 1120
6149.65 1094
6150.39 1069
6151.13 1135
6151.86 1115
6152.60 1061
6153.34 1114
6154.08 1116
6154.83 1072
6155.57 1022
6156.31 1140
6157.05 1196
6157.79 1053
6158.53 1104
6159.27 1096
6160.01 1048
6160.75 1079
6161.49 1030
6162.23 1105
6162.97 1062
6163.71 1035
6164.45 1202
6165.19 1087
6165.93 1028
6166.67 1039
6167.41 1093
6168.15 1136
6168.89 1280
6169.64 1111
6170.38 1089
6171.12 1052
6171.86 1035
6172.60 1211
6173.34 1142
6174.08 1175
6174.82 1113
6175.57 1167
6176.31 1177
6177.05 1225
6177.79 1170
6178.53 1098
6179.27 1060
6180.01 1078
6180.76 1092
6181.50 1127
6182.24 1109
6182.98 1054
6183.72 1065
6184.46 1084
6185.21 1035
6185.95 1081
6186.69 1035
6187.43 1102
6188.17 1124
6188.92 1106
6189.66 1002
6190.40 1091
6191.14 1053
6191.89 1026
6192.63 1046
6193.37 1061
6194.11 1128
6194.86 1152
6195.60 1117
6196.34 1157
6197.08 1216
6197.83 1129
6198.57 1088
6199.31 1138
6200.05 1119
6200.80 1080
6201.54 1081
6202.28 1032
6203.03 1132
6203.77 1141
6204.51 1175
6205.26 1283
6206.00 1324
6206.74 1444
6207.48 1475
6208.23 1610
6208.97 1772
6209.71 1908
6210.46 1988
6211.20 2120
6211.95 2190
6212.69 2126
6213.43 1915
6214.18 1845
6214.92 1722
6215.66 1662
6216.41 1506
6217.15 1391
6217.89 1244
6218.64 1163
6219.38 1169
6220.13 1141
6220.87 1024
6221.61 1119
6222.36 1081
6223.10 1017
6223.85 1125
6224.59 1111
6225.34 1086
6226.08 1103
6226.82 1050
6227.57 1146
6228.31 1151
6229.06 1039
6229.80 1104
6230.55 1150
6231.29 1224
6232.04 1164
6232.78 1113
6233.53 1151
6234.27 1245
6235.02 1148
6235.76 1111
6236.51 1125
6237.25 1129
6238.00 1100
6238.74 1098
6239.49 1043
6240.23 1023
6240.98 1164
6241.72 1083
6242.47 1059
6243.21 1070
6243.96 1198
6244.70 1309
6245.45 1244
6246.20 1240
6246.94 1167
6247.69 1202
6248.43 1298
6249.18 1472
6249.92 1498
6250.67 1509
6251.42 1425
6252.16 1428
6252.91 1365
6253.65 1251
6254.40 1207
6255.15 1167
6255.89 1236
6256.64 1195
6257.38 1094
6258.13 1157
6258.88 1179
6259.62 1200
6260.37 1130
6261.12 1111
6261.86 1154
6262.61 1293
6263.36 1228
6264.10 1230
6264.85 1231
6265.60 1176
6266.34 1133
6267.09 1066
6267.84 1126
6268.58 1211
6269.33 1214
6270.08 1200
6270.82 1167
6271.57 1101
6272.32 1123
6273.07 1141
6273.81 1160
6274.56 1093
6275.31 1060
6276.05 1077
6276.80 1055
6277.55 1054
6278.30 1078
6279.04 1035
6279.79 1060
6280.54 1069
6281.29 1039
6282.03 1003
6282.78 972
6283.53 992
6284.28 1013
6285.03 975
6285.77 1091
6286.52 1103
6287.27 1121
6288.02 1082
6288.77 1083
6289.51 1119
6290.26 1084
6291.01 1135
6291.76 1117
6292.51 1074
6293.26 1129
6294.00 1151
6294.75 1078
6295.50 1046
6296.25 1093
6297.00 1023
6297.75 1019
6298.50 1069
6299.24 1017
6299.99 1068
6300.74 1027
6301.49 1030
6302.24 1028
6302.99 1082
6303.74 993
6304.49 987
6305.24 980
6305.99 975
6306.73 1007
6307.48 1057
6308.23 969
6308.98 990
6309.73 1002
6310.48 969
6311.23 1058
6311.98 1019
6312.73 1026
6313.48 1070
6314.23 1069
6314.98 975
6315.73 1032
6316.48 1018
6317.23 1078
6317.98 1077
6318.73 1107
6319.48 1025
6320.23 999
6320.98 1003
6321.73 1136
6322.48 1024
6323.23 1057
6323.98 997
6324.73 938
6325.48 929
6326.23 964
6326.98 1064
6327.73 1041
6328.48 1028
6329.23 1044
6329.98 978
6330.73 1025
6331.48 987
6332.23 994
6332.98 986
6333.73 1029
6334.49 995
6335.24 1026
6335.99 1030
6336.74 1004
6337.49 1038
6338.24 1022
6338.99 1037
6339.74 946
6340.49 1011
6341.25 1052
6342.00 1041
6342.75 983
6343.50 985
6344.25 1012
6345.00 1014
6345.75 986
6346.51 997
6347.26 1002
6348.01 1031
6348.76 1087
6349.51 978
6350.26 985
6351.02 1063
6351.77 934
6352.52 988
6353.27 1006
6354.02 1211
6354.78 1128
6355.53 1066
6356.28 1136
6357.03 1172
6357.78 979
6358.54 994
6359.29 1012
6360.04 1037
6360.79 1051
6361.55 1053
6362.30 1020
6363.05 1055
6363.80 1065
6364.56 1068
6365.31 1037
6366.06 1070
6366.81 1064
6367.57 1072
6368.32 1042
6369.07 994
6369.83 1052
6370.58 1099
6371.33 1096
6372.08 1094
6372.84 1021
6373.59 975
6374.34 1034
6375.10 1041
6375.85 1011
6376.60 1014
6377.36 1029
6378.11 1098
6378.86 962
6379.62 946
6380.37 927
6381.12 995
6381.88 974
6382.63 1007
6383.39 930
6384.14 966
6384.89 902
6385.65 1012
6386.40 982
6387.16 894
6387.91 924
6388.66 986
6389.42 904
6390.17 920
6390.93 998
6391.68 986
6392.43 958
6393.19 1018
6393.94 959
6394.70 924
6395.45 931
6396.21 979
6396.96 947
6397.72 977
6398.47 935
6399.22 940
6399.98 916
6400.73 882
6401.49 938
6402.24 975
6403.00 966
6403.75 973
6404.51 955
6405.26 915
6406.02 988
6406.77 928
6407.53 1020
6408.28 954
6409.04 866
6409.79 944
6410.55 941
6411.31 1018
6412.06 982
6412.82 969
6413.57 901
6414.33 886
6415.08 953
6415.84 964
6416.59 957
6417.35 923
6418.11 972
6418.86 891
6419.62 880
6420.37 875
6421.13 966
6421.89 926
6422.64 1001
6423.40 972
6424.15 916
6424.91 1000
6425.67 927
6426.42 955
6427.18 871
6427.94 863
6428.69 907
6429.45 956
6430.20 949
6430.96 994
6431.72 968
6432.47 974
6433.23 880
6433.99 945
6434.74 937
6435.50 897
6436.26 912
6437.02 976
6437.77 942
6438.53 888
6439.29 894
6440.04 1030
6440.80 945
6441.56 954
6442.32 1019
6443.07 994
6443.83 918
6444.59 884
6445.34 876
6446.10 912
6446.86 926
6447.62 891
6448.37 831
6449.13 922
6449.89 915
6450.65 905
6451.41 932
6452.16 951
6452.92 972
6453.68 908
6454.44 840
6455.19 889
6455.95 941
6456.71 872
6457.47 909
6458.23 986
6458.99 1029
6459.74 988
6460.50 893
6461.26 1017
6462.02 1005
6462.78 1024
6463.54 928
6464.29 929
6465.05 1001
6465.81 863
6466.57 930
6467.33 851
6468.09 957
6468.85 1003
6469.60 989
6470.36 993
6471.12 978
6471.88 883
6472.64 938
6473.40 1015
6474.16 1029
6474.92 962
6475.68 994
6476.44 1000
6477.20 945
6477.95 1031
6478.71 1069
6479.47 982
6480.23 994
6480.99 1200
6481.75 959
6482.51 923
6483.27 1046
6484.03 1007
6484.79 941
6485.55 1024
6486.31 998
6487.07 1102
6487.83 1035
6488.59 1063
6489.35 1127
6490.11 1098
6490.87 1025
6491.63 1106
6492.39 1172
6493.15 1094
6493.91 1144
6494.67 1114
6495.43 1087
6496.19 1112
6496.95 1122
6497.71 1098
6498.47 1145
6499.23 1149
6499.99 1171
6500.76 1055
6501.52 1087
6502.28 1060
6503.04 1087
6503.80 1078
6504.56 1115
6505.32 1142
6506.08 1194
6506.84 1121
6507.60 1139
6508.36 1179
6509.13 1213
6509.89 1221
6510.65 1231
6511.41 1233
6512.17 1290
6512.93 1163
6513.69 1125
6514.45 1265
6515.22 1189
6515.98 1211
6516.74 1277
6517.50 1204
6518.26 1221
6519.02 1305
6519.79 1287
6520.55 1231
6521.31 1229
6522.07 1350
6522.83 1528
6523.60 1526
6524.36 1593
6525.12 1767
6525.88 1773
6526.64 1918
6527.41 1960
6528.17 1991
6528.93 1843
6529.69 1966
6530.46 1829
6531.22 1654
6531.98 1648
6532.74 1542
6533.51 1478
6534.27 1367
6535.03 1412
6535.79 1443
6536.56 1385
6537.32 1404
6538.08 1453
6538.85 1356
6539.61 1389
6540.37 1348
6541.13 1308
6541.90 1270
6542.66 1268
6543.42 1205
6544.19 1209
6544.95 1197
6545.71 1109
6546.48 1177
6547.24 1152
6548.00 1168
6548.77 1118
6549.53 1186
6550.29 1191
6551.06 1202
6551.82 1210
6552.58 1175
6553.35 1162
6554.11 1113
6554.88 1118
6555.64 1170
6556.40 1165
6557.17 1188
6557.93 1153
6558.70 1185
6559.46 1149
6560.22 1156
6560.99 1285
6561.75 1288
6562.52 1269
6563.28 1263
6564.05 1223
6564.81 1267
6565.57 1289
6566.34 1238
6567.10 1230
6567.87 1243
6568.63 1264
6569.40 1316
6570.16 1303
6570.93 1234
6571.69 1154
6572.46 1274
6573.22 1230
6573.99 1179
6574.75 1198
6575.52 1248
6576.28 1212
6577.05 1221
6577.81 1235
6578.58 1184
6579.34 1253
6580.11 1167
6580.87 1186
6581.64 1162
6582.40 1210
6583.17 1251
6583.93 1295
6584.70 1197
6585.47 1298
6586.23 1258
6587.00 1340
6587.76 1286
6588.53 1376
6589.29 1337
6590.06 1309
6590.83 1367
6591.59 1373
6592.36 1404
6593.12 1461
6593.89 1503
6594.66 1486
6595.42 1509
6596.19 1519
6596.96 1467
6597.72 1435
6598.49 1363
6599.25 1312
6600.02 1310
6600.79 1306
6601.55 1233
6602.32 1268
6603.09 1228
6603.85 1220
6604.62 1185
6605.39 1155
6606.15 1128
6606.92 1141
6607.69 1139
6608.46 1218
6609.22 1155
6609.99 1209
6610.76 1231
6611.52 1278
6612.29 1299
6613.06 1298
6613.83 1309
6614.59 1253
6615.36 1356
6616.13 1251
6616.89 1261
6617.66 1197
6618.43 1180
6619.20 1194
6619.96 1261
6620.73 1161
6621.50 1294
6622.27 1134
6623.04 1158
6623.80 1109
6624.57 1188
6625.34 1124
6626.11 1270
6626.88 1230
6627.64 1284
6628.41 1281
6629.18 1196
6629.95 1160
6630.72 1302
6631.48 1253
6632.25 1219
6633.02 1282
6633.79 1400
6634.56 1450
6635.33 1347
6636.10 1430
6636.86 1570
6637.63 1471
6638.40 1433
6639.17 1399
6639.94 1420
6640.71 1343
6641.48 1319
6642.25 1300
6643.01 1170
6643.78 1105
6644.55 1098
6645.32 1083
6646.09 1150
6646.86 1088
6647.63 1063
6648.40 1094
6649.17 1266
6649.94 1306
6650.71 1358
6651.48 1226
6652.25 1336
6653.01 1337
6653.78 1329
6654.55 1398
6655.32 1294
6656.09 1275
6656.86 1283
6657.63 1301
6658.40 1275
6659.17 1159
6659.94 1141
6660.71 1121
6661.48 1046
6662.25 1090
6663.02 1139
6663.79 1123
6664.56 1218
6665.33 1135
6666.10 1153
6666.87 1060
6667.64 1125
6668.42 1041
6669.19 1049
6669.96 1045
6670.73 1055
6671.50 1056
6672.27 1066
6673.04 1067
6673.81 1130
6674.58 1070
6675.35 1127
6676.12 1131
6676.89 1071
6677.66 1103
6678.44 1067
6679.21 1091
6679.98 1095
6680.75 1090
6681.52 1100
6682.29 1085
6683.06 1018
6683.83 1142
6684.60 1073
6685.38 1169
6686.15 1048
6686.92 1121
6687.69 1116
6688.46 1098
6689.23 1083
6690.01 1081
6690.78 1131
6691.55 1131
6692.32 1116
6693.09 1169
6693.86 1064
6694.64 1026
6695.41 990
6696.18 1073
6696.95 1012
6697.73 1008
6698.50 1004
6699.27 970
6700.04 969
6700.81 1027
6701.59 1040
6702.36 1025
6703.13 1132
6703.90 1023
6704.68 1019
6705.45 1062
6706.22 1013
6706.99 1068
6707.77 921
6708.54 986
6709.31 997
6710.09 967
6710.86 1026
6711.63 1112
6712.40 975
6713.18 975
6713.95 943
6714.72 1033
6715.50 997
6716.27 1010
6717.04 989
6717.82 999
6718.59 1006
6719.36 1040
6720.14 1052
6720.91 1084
6721.68 1100
6722.46 979
6723.23 1027
6724.00 1104
6724.78 1038
6725.55 1044
6726.33 1064
6727.10 1008
6727.87 1044
6728.65 1010
6729.42 936
6730.20 982
6730.97 985
6731.74 1087
6732.52 1045
6733.29 1036
6734.07 982
6734.84 894
6735.61 959
6736.39 973
6737.16 923
6737.94 956
6738.71 1040
6739.49 901
6740.26 949
6741.04 930
6741.81 918
6742.59 920
6743.36 939
6744.13 929
6744.91 947
6745.68 967
6746.46 928
6747.23 987
6748.01 888
6748.78 877
6749.56 903
6750.33 987
6751.11 920
6751.89 908
6752.66 989
6753.44 947
6754.21 896
6754.99 940
6755.76 848
6756.54 896
6757.31 852
6758.09 877
6758.86 832
6759.64 874
6760.42 954
6761.19 966
6761.97 932
6762.74 856
6763.52 872
6764.30 906
6765.07 888
6765.85 881
6766.62 889
6767.40 934
6768.18 958
6768.95 963
6769.73 955
6770.51 897
6771.28 954
6772.06 941
6772.83 923
6773.61 918
6774.39 952
6775.16 931
6775.94 903
6776.72 828
6777.49 935
6778.27 933
6779.05 989
6779.82 1054
6780.60 1061
6781.38 1119
6782.16 1060
6782.93 962
6783.71 933
6784.49 958
6785.26 935
6786.04 956
6786.82 930
6787.60 919
6788.37 942
6789.15 915
6789.93 866
6790.71 921
6791.48 932
6792.26 858
6793.04 839
6793.82 821
6794.59 864
6795.37 850
6796.15 850
6796.93 840
6797.70 903
6798.48 938
6799.26 790
6800.04 826
6800.82 875
6801.60 820
6802.37 811
6803.15 909
6803.93 1036
6804.71 944
6805.49 896
6806.26 867
6807.04 813
6807.82 881
6808.60 883
6809.38 931
6810.16 925
6810.94 850
6811.71 896
6812.49 911
6813.27 928
6814.05 845
6814.83 865
6815.61 856
6816.39 940
6817.17 956
6817.95 844
6818.73 855
6819.50 926
6820.28 1004
6821.06 957
6821.84 969
6822.62 931
6823.40 890
6824.18 863
6824.96 924
6825.74 888
6826.52 828
6827.30 851
6828.08 954
6828.86 919
6829.64 863
6830.42 859
6831.20 894
6831.98 872
6832.76 894
6833.54 865
6834.32 936
6835.10 909
6835.88 902
6836.66 834
6837.44 846
6838.22 836
6839.00 855
6839.78 960
6840.56 811
6841.34 825
6842.12 752
6842.90 879
6843.68 872
6844.46 886
6845.24 892
6846.02 864
6846.80 909
6847.58 900
6848.36 950
6849.14 925
6849.93 1001
6850.71 970
6851.49 1055
6852.27 1103
6853.05 1190
6853.83 1217
6854.61 1184
6855.39 1161
6856.17 1072
6856.96 1010
6857.74 898
6858.52 837
6859.30 928
6860.08 901
6860.86 837
6861.64 877
6862.43 866
6863.21 857
6863.99 933
6864.77 978
6865.55 972
6866.33 871
6867.12 880
6867.90 887
6868.68 878
6869.46 812
6870.24 856
6871.03 867
6871.81 864
6872.59 944
6873.37 854
6874.16 861
6874.94 896
6875.72 876
6876.50 868
6877.28 865
6878.07 902
6878.85 900
6879.63 924
6880.42 918
6881.20 815
6881.98 894
6882.76 887
6883.55 907
6884.33 821
6885.11 850
6885.89 836
6886.68 920
6887.46 958
6888.24 962
6889.03 914
6889.81 954
6890.59 957
6891.38 901
6892.16 891
6892.94 957
6893.73 960
6894.51 874
6895.29 847
6896.08 843
6896.86 829
6897.64 889
6898.43 847
6899.21 909
6900.00 836
6900.78 844
6901.56 844
6902.35 871
6903.13 863
6903.91 784
6904.70 804
6905.48 856
6906.27 938
6907.05 830
6907.84 882
6908.62 850
6909.40 960
6910.19 893
6910.97 838
6911.76 844
6912.54 875
6913.33 924
6914.11 877
6914.90 804
6915.68 815
6916.46 802
6917.25 824
6918.03 821
6918.82 881
6919.60 813
6920.39 895
6921.17 928
6921.96 876
6922.74 889
6923.53 898
6924.31 1022
6925.10 989
6925.88 906
6926.67 839
6927.45 989
6928.24 948
6929.03 842
6929.81 857
6930.60 863
6931.38 953
6932.17 881
6932.95 916
6933.74 858
6934.52 818
6935.31 941
6936.10 949
6936.88 944
6937.67 866
6938.45 871
6939.24 818
6940.03 852
6940.81 853
6941.60 896
6942.38 995
6943.17 1027
6943.96 1004
6944.74 947
6945.53 1049
6946.32 971
6947.10 955
6947.89 975
6948.68 966
6949.46 1015
6950.25 992
6951.03 1019
6951.82 1044
6952.61 1055
6953.40 1024
6954.18 986
6954.97 988
6955.76 1002
6956.54 1002
6957.33 977
6958.12 1020
6958.90 1014
6959.69 1024
6960.48 1052
6961.27 1084
6962.05 1060
6962.84 1024
6963.63 1018
6964.41 1031
6965.20 1099
6965.99 1088
6966.78 1105
6967.56 1086
6968.35 1033
6969.14 1025
6969.93 1107
6970.72 1190
6971.50 1183
6972.29 1189
6973.08 1160
6973.87 1118
6974.66 1181
6975.44 1054
6976.23 1090
6977.02 1162
6977.81 1286
6978.60 1166
6979.38 1287
6980.17 1392
6980.96 1262
6981.75 1322
6982.54 1483
6983.33 1532
6984.11 1622
6984.90 1848
6985.69 2149
6986.48 2259
6987.27 2287
6988.06 2491
6988.85 2461
6989.64 2390
6990.42 2294
6991.21 2007
6992.00 1798
6992.79 1727
6993.58 1636
6994.37 1482
6995.16 1372
6995.95 1433
6996.74 1559
6997.53 1618
6998.32 1806
6999.10 2128
6999.89 2224
7000.68 2297
7001.47 2524
7002.26 2554
7003.05 2537
7003.84 2419
7004.63 2321
7005.42 2166
7006.21 1816
7007.00 1648
7007.79 1501
7008.58 1446
7009.37 1365
7010.16 1257
7010.95 1235
7011.74 1205
7012.53 1221
7013.32 1244
7014.11 1283
7014.90 1253
7015.69 1266
7016.48 1326
7017.27 1286
7018.06 1227
7018.85 1126
7019.64 1103
7020.43 1121
7021.23 1124
7022.02 1111
7022.81 1198
7023.60 1179
7024.39 1115
7025.18 1175
7025.97 1224
7026.76 1264
7027.55 1230
7028.34 1248
7029.13 1104
7029.93 1199
7030.72 1162
7031.51 1180
7032.30 1043
7033.09 1085
7033.88 1103
7034.67 1095
7035.46 1124
7036.26 991
7037.05 1083
7037.84 1110
7038.63 1165
7039.42 1132
7040.21 1164
7041.01 1179
7041.80 1180
7042.59 1169
7043.38 1190
7044.17 1128
7044.97 1144
7045.76 1047
7046.55 1171
7047.34 1098
7048.13 1060
7048.93 1024
7049.72 1116
7050.51 1153
7051.30 1051
7052.09 1125
7052.89 1048
7053.68 1116
7054.47 1082
7055.26 1015
7056.06 1115
7056.85 1064
7057.64 1146
7058.44 1014
7059.23 1064
7060.02 1047
7060.81 1062
7061.61 1116
7062.40 951
7063.19 908
7063.99 1011
7064.78 1105
7065.57 1116
7066.37 1032
7067.16 1034
7067.95 1041
7068.74 1043
7069.54 1059
7070.33 996
7071.13 976
7071.92 1080
7072.71 1046
7073.51 979
7074.30 974
7075.09 960
7075.89 1001
7076.68 1023
7077.47 1008
7078.27 957
7079.06 917
7079.86 943
7080.65 1029
7081.44 1046
7082.24 978
7083.03 947
7083.83 900
7084.62 994
7085.41 989
7086.21 997
7087.00 971
7087.80 967
7088.59 937
7089.39 900
7090.18 973
7090.98 949
7091.77 968
7092.56 959
7093.36 916
7094.15 942
7094.95 944
7095.74 949
7096.54 880
7097.33 850
7098.13 964
7098.92 944
7099.72 847
7100.51 754
7101.31 800
7102.10 815
7102.90 858
7103.69 845
7104.49 859
7105.29 873
7106.08 815
7106.88 812
7107.67 836
7108.47 795
7109.26 777
7110.06 866
7110.85 854
7111.65 929
7112.45 862
7113.24 812
7114.04 820
7114.83 834
7115.63 923
7116.42 927
7117.22 829
7118.02 860
7118.81 840
7119.61 864
7120.41 770
7121.20 857
7122.00 837
7122.79 834
7123.59 817
7124.39 800
7125.18 798
7125.98 787
7126.78 846
7127.57 801
7128.37 797
7129.17 749
7129.96 822
7130.76 857
7131.56 802
7132.35 845
7133.15 892
7133.95 926
7134.74 879
7135.54 798
7136.34 810
7137.14 785
7137.93 881
7138.73 905
7139.53 896
7140.33 837
7141.12 843
7141.92 887
7142.72 845
7143.51 862
7144.31 847
7145.11 893
7145.91 918
7146.71 859
7147.50 822
7148.30 813
7149.10 792
7149.90 781
7150.69 763
7151.49 788
7152.29 805
7153.09 793
7153.89 796
7154.68 829
7155.48 738
7156.28 740
7157.08 825
7157.88 815
7158.68 807
7159.47 737
7160.27 807
7161.07 817
7161.87 789
7162.67 763
7163.47 773
7164.27 809
7165.06 824
7165.86 784
7166.66 746
7167.46 817
7168.26 791
7169.06 807
7169.86 800
7170.66 768
7171.46 812
7172.25 791
7173.05 759
7173.85 745
7174.65 798
7175.45 850
7176.25 846
7177.05 737
7177.85 719
7178.65 696
7179.45 824
7180.25 732
7181.05 725
7181.85 793
7182.65 745
7183.45 746
7184.25 755
7185.05 685
7185.85 798
7186.65 825
7187.45 821
7188.25 776
7189.05 813
7189.85 773
7190.65 737
7191.45 843
7192.25 783
7193.05 785
7193.85 784
7194.65 715
7195.45 692
7196.25 692
7197.05 706
7197.85 729
7198.65 814
7199.45 776
7200.25 746
7201.05 766
7201.85 770
7202.65 729
7203.46 743
7204.26 795
7205.06 847
7205.86 866
7206.66 805
7207.46 728
7208.26 773
7209.06 761
7209.86 752
7210.66 738
7211.47 773
7212.27 817
7213.07 713
7213.87 728
7214.67 679
7215.47 729
7216.27 768
7217.08 798
7217.88 728
7218.68 690
7219.48 804
7220.28 782
7221.09 729
7221.89 746
7222.69 726
7223.49 732
7224.29 723
7225.10 743
7225.90 781
7226.70 824
7227.50 753
7228.30 663
7229.11 664
7229.91 702
7230.71 757
7231.51 747
7232.32 770
7233.12 689
7233.92 758
7234.72 733
7235.53 803
7236.33 725
7237.13 713
7237.93 727
7238.74 753
7239.54 748
7240.34 793
7241.15 858
7241.95 797
7242.75 817
7243.55 785
7244.36 753
7245.16 717
7245.96 763
7246.77 744
7247.57 714
7248.37 714
7249.18 722
7249.98 707
7250.78 647
7251.59 671
7252.39 661
7253.20 764
7254.00 741
7254.80 745
7255.61 734
7256.41 727
7257.21 807
7258.02 714
7258.82 689
7259.63 710
7260.43 713
7261.23 805
7262.04 731
7262.84 743
7263.65 725
7264.45 707
7265.26 707
7266.06 710
7266.86 713
7267.67 698
7268.47 696
7269.28 752
7270.08 716
7270.89 748
7271.69 754
7272.50 789
7273.30 693
7274.11 715
7274.91 746
7275.71 778
7276.52 794
7277.32 701
7278.13 715
7278.93 737
7279.74 703
7280.55 720
7281.35 719
7282.16 739
7282.96 790
7283.77 785
7284.57 770
7285.38 773
7286.18 744
7286.99 774
7287.79 805
7288.60 787
7289.40 855
7290.21 816
7291.02 832
7291.82 758
7292.63 730
7293.43 774
7294.24 781
7295.05 712
7295.85 745
7296.66 679
7297.46 650
7298.27 697
7299.08 657
7299.88 653
7300.69 734
7301.49 704
7302.30 685
7303.11 690
7303.91 653
7304.72 743
7305.53 749
7306.33 702
7307.14 739
7307.95 747
7308.75 748
7309.56 768
7310.37 697
7311.17 674
7311.98 763
7312.79 764
7313.59 697
7314.40 809
7315.21 799
7316.02 796
7316.82 787
7317.63 735
7318.44 817
7319.24 785
7320.05 761
7320.86 780
7321.67 714
7322.47 751
7323.28 877
7324.09 858
7324.90 783
7325.70 774
7326.51 770
7327.32 793
7328.13 793
7328.94 732
7329.74 713
7330.55 797
7331.36 775
7332.17 774
7332.98 717
7333.78 750
7334.59 686
7335.40 723
7336.21 725
7337.02 741
7337.82 699
7338.63 781
7339.44 745
7340.25 678
7341.06 696
7341.87 687
7342.68 742
7343.48 661
7344.29 685
7345.10 722
7345.91 796
7346.72 732
7347.53 769
7348.34 731
7349.15 715
7349.95 613
7350.76 659
7351.57 630
7352.38 656
7353.19 681
7354.00 702
7354.81 683
7355.62 722
7356.43 699
7357.24 649
7358.05 699
7358.86 716
7359.67 694
7360.48 655
7361.29 666
7362.09 669
7362.90 679
7363.71 687
7364.52 695
7365.33 657
7366.14 712
7366.95 755
7367.76 692
7368.57 738
7369.38 705
7370.19 718
7371.00 642
7371.81 690
7372.62 811
7373.43 733
7374.25 645
7375.06 720
7375.87 648
7376.68 659
7377.49 660
7378.30 703
7379.11 737
7379.92 679
7380.73 678
7381.54 693
7382.35 744
7383.16 792
7383.97 725
7384.78 661
7385.59 699
7386.41 690
7387.22 729
7388.03 708
7388.84 703
7389.65 738
7390.46 741
7391.27 735
7392.08 713
7392.89 692
7393.71 653
7394.52 658
7395.33 632
7396.14 729
7396.95 675
7397.76 692
7398.58 684
7399.39 696
7400.20 661
7401.01 733
7401.82 746
7402.63 709
7403.45 730
7404.26 724
7405.07 760
7405.88 755
7406.69 748
7407.51 711
7408.32 694
7409.13 695
7409.94 731
7410.76 681
7411.57 675
7412.38 697
7413.19 723
7414.01 688
7414.82 685
7415.63 663
7416.44 647
7417.26 649
7418.07 680
7418.88 673
7419.69 622
7420.51 685
7421.32 666
7422.13 680
7422.95 635
7423.76 696
7424.57 673
7425.39 710
7426.20 697
7427.01 679
7427.83 659
7428.64 624
7429.45 552
7430.27 633
7431.08 739
7431.89 641
7432.71 705
7433.52 653
7434.33 716
7435.15 644
7435.96 641
7436.77 612
7437.59 662
7438.40 707
7439.22 663
7440.03 676
7440.84 656
7441.66 619
7442.47 673
7443.29 684
7444.10 635
7444.91 683
7445.73 630
7446.54 713
7447.36 658
7448.17 652
7448.99 577
7449.80 645
7450.62 753
7451.43 629
7452.24 624
7453.06 644
7453.87 684
7454.69 666
7455.50 671
7456.32 657
7457.13 631
7457.95 667
7458.76 669
7459.58 675
7460.39 728
7461.21 702
7462.02 704
7462.84 665
7463.65 707
7464.47 731
7465.28 666
7466.10 732
7466.92 693
7467.73 643
7468.55 669
7469.36 695
7470.18 667
7470.99 658
7471.81 653
7472.62 729
7473.44 702
7474.26 690
7475.07 657
7475.89 671
7476.70 624
7477.52 651
7478.34 746
7479.15 647
7479.97 627
7480.78 651
7481.60 687
7482.42 683
7483.23 671
7484.05 649
7484.87 656
7485.68 682
7486.50 729
7487.32 657
7488.13 622
7488.95 635
7489.76 641
7490.58 652
7491.40 677
7492.22 692
7493.03 691
7493.85 705
7494.67 667
7495.48 701
7496.30 603
7497.12 742
7497.93 685
7498.75 641
7499.57 658
7500.39 720
7501.20 716
7502.02 694
7502.84 664
7503.66 648
7504.47 810
7505.29 735
7506.11 739
7506.93 713
7507.74 715
7508.56 710
7509.38 710
7510.20 721
7511.01 780
7511.83 766
7512.65 803
7513.47 641
7514.29 632
7515.10 645
7515.92 678
7516.74 640
7517.56 698
7518.38 636
7519.19 634
7520.01 687
7520.83 721
7521.65 712
7522.47 699
7523.29 670
7524.11 698
7524.92 681
7525.74 647
7526.56 642
7527.38 663
7528.20 623
7529.02 626
7529.84 685
7530.66 647
7531.47 696
7532.29 711
7533.11 686
7533.93 748
7534.75 695
7535.57 712
7536.39 724
7537.21 699
7538.03 686
7538.85 729
7539.67 666
7540.49 714
7541.31 694
7542.12 708
7542.94 730
7543.76 713
7544.58 756
7545.40 742
7546.22 755
7547.04 726
7547.86 689
7548.68 695
7549.50 770
7550.32 783
7551.14 758
7551.96 769
7552.78 771
7553.60 761
7554.42 763
7555.24 771
7556.06 706
7556.88 734
7557.70 772
7558.52 743
7559.35 666
7560.17 780
7560.99 783
7561.81 800
7562.63 789
7563.45 777
7564.27 862
7565.09 890
7565.91 864
7566.73 824
7567.55 823
7568.37 843
7569.19 870
7570.02 815
7570.84 808
7571.66 785
7572.48 742
7573.30 830
7574.12 795
7574.94 730
7575.76 777
7576.59 729
7577.41 779
7578.23 800
7579.05 832
7579.87 791
7580.69 903
7581.51 833
7582.34 807
7583.16 782
7583.98 863
7584.80 885
7585.62 803
7586.45 865
7587.27 880
7588.09 944
7588.91 967
7589.73 946
7590.56 1003
7591.38 964
7592.20 957
7593.02 1003
7593.85 948
7594.67 949
7595.49 968
7596.31 956
7597.14 926
7597.96 857
7598.78 1030
7599.60 957
7600.43 972
7601.25 978
7602.07 1029
7602.89 1119
7603.72 1205
7604.54 1323
7605.36 1417
7606.19 1465
7607.01 1469
7607.83 1371
7608.66 1430
7609.48 1373
7610.30 1330
7611.12 1206
7611.95 1135
7612.77 1080
7613.59 1094
7614.42 1072
7615.24 975
7616.07 937
7616.89 993
7617.71 1027
7618.54 964
7619.36 964
7620.18 1042
7621.01 1032
7621.83 972
7622.66 979
7623.48 1032
7624.30 1036
7625.13 1053
7625.95 962
7626.78 1018
7627.60 1062
7628.42 1123
7629.25 1209
7630.07 1215
7630.90 1377
7631.72 1460
7632.55 1600
7633.37 1595
7634.19 1807
7635.02 1630
7635.84 1573
7636.67 1435
7637.49 1346
7638.32 1271
7639.14 1209
7639.97 1039
7640.79 1034
7641.62 950
7642.44 965
7643.27 999
7644.09 915
7644.92 922
7645.74 936
7646.57 924
7647.39 939
7648.22 871
7649.04 846
7649.87 901
7650.70 915
7651.52 825
7652.35 882
7653.17 831
7654.00 841
7654.82 921
7655.65 898
7656.47 847
7657.30 859
7658.13 786
7658.95 823
7659.78 831
7660.60 810
7661.43 897
7662.26 873
7663.08 817
7663.91 821
7664.73 763
7665.56 733
7666.39 789
7667.21 750
7668.04 840
7668.87 851
7669.69 879
7670.52 909
7671.35 916
7672.17 961
7673.00 967
7673.83 908
7674.65 909
7675.48 848
7676.31 774
7677.13 803
7677.96 747
7678.79 828
7679.61 830
7680.44 750
7681.27 784
7682.09 766
7682.92 803
7683.75 785
7684.58 820
7685.40 749
7686.23 793
7687.06 742
7687.89 748
7688.71 741
7689.54 715
7690.37 709
7691.20 804
7692.02 788
7692.85 735
7693.68 755
7694.51 714
7695.33 740
7696.16 768
7696.99 743
7697.82 728
7698.65 765
7699.47 786
7700.30 745
7701.13 735
7701.96 744
7702.79 718
7703.62 682
7704.44 722
7705.27 764
7706.10 791
7706.93 730
7707.76 770
7708.59 768
7709.41 790
7710.24 803
7711.07 822
7711.90 780
7712.73 745
7713.56 715
7714.39 670
7715.22 679
7716.05 692
7716.87 718
7717.70 656
7718.53 665
7719.36 681
7720.19 662
7721.02 725
7721.85 764
7722.68 736
7723.51 675
7724.34 650
7725.17 669
7726.00 686
7726.83 673
7727.66 633
7728.48 659
7729.31 679
7730.14 650
7730.97 702
7731.80 682
7732.63 614
7733.46 637
7734.29 648
7735.12 649
7735.95 627
7736.78 652
7737.61 653
7738.44 734
7739.27 697
7740.10 765
7740.93 705
7741.77 754
7742.60 661
7743.43 676
7744.26 710
7745.09 720
7745.92 769
7746.75 723
7747.58 685
7748.41 647
7749.24 713
7750.07 641
7750.90 625
7751.73 638
7752.56 753
7753.39 737
7754.23 689
7755.06 660
7755.89 663
7756.72 678
7757.55 631
7758.38 660
7759.21 685
7760.04 681
7760.88 629
7761.71 642
7762.54 672
7763.37 623
7764.20 628
7765.03 682
7765.86 650
7766.70 602
7767.53 618
7768.36 668
7769.19 639
7770.02 629
7770.86 657
7771.69 591
7772.52 638
7773.35 629
7774.18 606
7775.02 689
7775.85 653
7776.68 678
7777.51 624
7778.34 668
7779.18 673
7780.01 597
7780.84 552
7781.67 638
7782.51 661
7783.34 659
7784.17 601
7785.00 639
7785.84 648
7786.67 620
7787.50 646
7788.34 625
7789.17 587
7790.00 584
7790.83 630
7791.67 682
7792.50 639
7793.33 602
7794.17 640
7795.00 640
7795.83 624
7796.67 671
7797.50 656
7798.33 613
7799.17 630
7800.00 659
7800.83 628
7801.67 577
7802.50 601
7803.33 585
7804.17 564
7805.00 564
7805.84 621
7806.67 631
7807.50 634
7808.34 620
7809.17 588
7810.01 643
7810.84 654
7811.67 646
7812.51 649
7813.34 607
7814.18 598
7815.01 705
7815.84 638
7816.68 622
7817.51 622
7818.35 622
7819.18 648
7820.02 618
7820.85 632
7821.69 616
7822.52 656
7823.36 678
7824.19 642
7825.03 635
7825.86 610
7826.69 652
7827.53 680
7828.36 619
7829.20 596
7830.03 668
7830.87 679
7831.71 686
7832.54 597
7833.38 663
7834.21 675
7835.05 634
7835.88 575
7836.72 696
7837.55 624
7838.39 683
7839.22 646
7840.06 669
7840.90 577
7841.73 588
7842.57 720
7843.40 685
7844.24 637
7845.07 648
7845.91 691
7846.75 662
7847.58 633
7848.42 686
7849.25 670
7850.09 664
7850.93 768
7851.76 633
7852.60 640
7853.44 648
7854.27 711
7855.11 703
7855.94 657
7856.78 696
7857.62 679
7858.45 649
7859.29 704
7860.13 795
7860.96 787
7861.80 802
7862.64 812
7863.47 791
7864.31 682
7865.15 700
7865.99 687
7866.82 654
7867.66 678
7868.50 632
7869.33 659
7870.17 635
7871.01 727
7871.85 644
7872.68 682
7873.52 663
7874.36 680
7875.20 696
7876.03 714
7876.87 703
7877.71 747
7878.55 755
7879.38 715
7880.22 707
7881.06 711
7881.90 767
7882.74 759
7883.57 749
7884.41 658
7885.25 696
7886.09 670
7886.93 688
7887.76 679
7888.60 708
7889.44 667
7890.28 689
7891.12 665
7891.96 614
7892.79 647
7893.63 642
7894.47 627
7895.31 651
7896.15 588
7896.99 661
7897.83 698
7898.66 702
7899.50 695
7900.34 641
7901.18 631
7902.02 641
7902.86 622
7903.70 577
7904.54 639
7905.38 700
7906.21 622
7907.05 617
7907.89 583
7908.73 618
7909.57 618
7910.41 589
7911.25 690
7912.09 687
7912.93 612
7913.77 641
7914.61 524
7915.45 605
7916.29 605
7917.13 585
7917.97 550
7918.81 559
7919.65 601
7920.49 637
7921.33 580
7922.17 645
7923.01 607
7923.85 522
7924.69 551
7925.53 579
7926.37 558
7927.21 587
7928.05 665
7928.89 612
7929.73 595
7930.57 588
7931.41 658
7932.25 649
7933.09 601
7933.93 560
7934.77 579
7935.61 525
7936.45 562
7937.29 536
7938.14 530
7938.98 539
7939.82 572
7940.66 656
7941.50 585
7942.34 571
7943.18 547
7944.02 590
7944.86 611
7945.70 586
7946.55 566
7947.39 615
7948.23 551
7949.07 557
7949.91 560
7950.75 494
7951.59 578
7952.44 566
7953.28 568
7954.12 580
7954.96 582
7955.80 608
7956.65 561
7957.49 502
7958.33 589
7959.17 607
7960.01 564
7960.86 619
7961.70 591
7962.54 624
7963.38 592
7964.22 603
7965.07 599
7965.91 546
7966.75 563
7967.59 544
7968.44 532
7969.28 537
7970.12 522
7970.96 552
7971.81 600
7972.65 564
7973.49 549
7974.33 507
7975.18 567
7976.02 546
7976.86 545
7977.71 557
7978.55 557
7979.39 535
7980.23 561
7981.08 525
7981.92 542
7982.76 610
7983.61 564
7984.45 545
7985.29 546
7986.14 537
7986.98 538
7987.82 513
7988.67 522
7989.51 557
7990.36 516
7991.20 560
7992.04 535
7992.89 572
7993.73 573
7994.57 530
7995.42 526
7996.26 572
7997.11 509
7997.95 528
7998.79 532
7999.64 501
8000.48 565
8001.33 554
8002.17 516
8003.01 527
8003.86 521
8004.70 554
8005.55 559
8006.39 509
8007.24 547
8008.08 541
8008.93 476
8009.77 521
8010.62 550
8011.46 546
8012.30 532
8013.15 548
8013.99 550
8014.84 558
8015.68 521
8016.53 516
8017.37 582
8018.22 566
8019.06 592
8019.91 544
8020.76 554
8021.60 532
8022.45 531
8023.29 541
8024.14 566
8024.98 554
8025.83 539
8026.67 583
8027.52 540
8028.36 520
8029.21 494
8030.06 574
8030.90 567
8031.75 525
8032.59 545
8033.44 541
8034.28 591
8035.13 536
8035.98 507
8036.82 515
8037.67 456
8038.52 495
8039.36 498
8040.21 474
8041.05 439
8041.90 471
8042.75 503
8043.59 568
8044.44 561
8045.29 502
8046.13 458
8046.98 537
8047.83 500
8048.67 558
8049.52 512
8050.37 525
8051.21 530
8052.06 553
8052.91 516
8053.75 553
8054.60 531
8055.45 493
8056.30 496
8057.14 466
8057.99 477
8058.84 472
8059.68 536
8060.53 490
8061.38 506
8062.23 527
8063.07 497
8063.92 532
8064.77 523
8065.62 577
8066.46 552
8067.31 539
8068.16 471
8069.01 474
8069.85 521
8070.70 494
8071.55 506
8072.40 534
8073.25 513
8074.09 501
8074.94 510
8075.79 504
8076.64 505
8077.49 520
8078.34 558
8079.18 525
8080.03 486
8080.88 527
8081.73 571
8082.58 571
8083.43 533
8084.27 529
8085.12 580
8085.97 532
8086.82 486
8087.67 551
8088.52 554
8089.37 507
8090.22 512
8091.06 496
8091.91 482
8092.76 511
8093.61 479
8094.46 478
8095.31 479
8096.16 451
8097.01 464
8097.86 493
8098.71 505
8099.56 516
8100.41 484
8101.26 539
8102.11 520
8102.95 494
8103.80 525
8104.65 503
8105.50 479
8106.35 545
8107.20 579
8108.05 571
8108.90 584
8109.75 522
8110.60 510
8111.45 499
8112.30 556
8113.15 583
8114.00 583
8114.85 551
8115.70 557
8116.55 624
8117.40 565
8118.25 541
8119.10 529
8119.96 523
8120.81 493
8121.66 554
8122.51 584
8123.36 562
8124.21 590
8125.06 552
8125.91 527
8126.76 516
8127.61 541
8128.46 591
8129.31 571
8130.16 578
8131.02 611
8131.87 636
8132.72 604
8133.57 582
8134.42 557
8135.27 572
8136.12 545
8136.97 613
8137.83 568
8138.68 603
8139.53 629
8140.38 654
8141.23 612
8142.08 602
8142.93 606
8143.79 633
8144.64 633
8145.49 681
8146.34 672
8147.19 642
8148.05 600
8148.90 672
8149.75 661
8150.60 646
8151.45 696
8152.31 797
8153.16 729
8154.01 762
8154.86 763
8155.71 868
8156.57 800
8157.42 827
8158.27 791
8159.12 817
8159.98 804
8160.83 719
8161.68 628
8162.54 677
8163.39 694
8164.24 624
8165.09 609
8165.95 584
8166.80 579
8167.65 590
8168.51 634
8169.36 612
8170.21 621
8171.06 631
8171.92 623
8172.77 651
8173.62 648
8174.48 658
8175.33 692
8176.18 623
8177.04 653
8177.89 604
8178.74 592
8179.60 617
8180.45 594
8181.31 608
8182.16 594
8183.01 570
8183.87 547
8184.72 560
8185.57 562
8186.43 554
8187.28 522
8188.14 565
8188.99 508
8189.84 529
8190.70 539
8191.55 526
8192.41 561
8193.26 531
8194.12 551
8194.97 539
8195.83 601
8196.68 624
8197.53 620
8198.39 549
8199.24 515
8200.10 519
8200.95 566
8201.81 533
8202.66 514
8203.52 537
8204.37 510
8205.23 532
8206.08 550
8206.94 532
8207.79 521
8208.65 606
8209.50 544
8210.36 585
8211.21 525
8212.07 573
8212.92 561
8213.78 535
8214.63 556
8215.49 552
8216.34 539
8217.20 563
8218.06 560
8218.91 575
8219.77 533
8220.62 518
8221.48 544
8222.33 537
8223.19 566
8224.05 591
8224.90 509
8225.76 515
8226.61 552
8227.47 516
8228.33 516
8229.18 544
8230.04 525
8230.90 568
8231.75 543
8232.61 526
8233.46 498
8234.32 537
8235.18 569
8236.03 553
8236.89 529
8237.75 484
8238.60 450
8239.46 485
8240.32 474
8241.17 493
8242.03 502
8242.89 536
8243.74 507
8244.60 474
8245.46 485
8246.32 453
8247.17 506
8248.03 537
8248.89 517
8249.74 533
8250.60 549
8251.46 503
8252.32 490
8253.17 491
8254.03 506
8254.89 497
8255.75 573
8256.60 548
8257.46 530
8258.32 505
8259.18 486
8260.04 459
8260.89 519
8261.75 493
8262.61 524
8263.47 465
8264.32 504
8265.18 484
8266.04 457
8266.90 558
8267.76 544
8268.62 525
8269.47 507
8270.33 486
8271.19 483
8272.05 495
8272.91 507
8273.77 486
8274.62 545
8275.48 540
8276.34 512
8277.20 509
8278.06 504
8278.92 518
8279.78 470
8280.64 436
8281.49 464
8282.35 487
8283.21 503
8284.07 495
8284.93 473
8285.79 465
8286.65 452
8287.51 439
8288.37 479
8289.23 491
8290.09 446
8290.95 481
8291.80 503
8292.66 470
8293.52 463
8294.38 546
8295.24 555
8296.10 499
8296.96 476
8297.82 501
8298.68 498
8299.54 529
8300.40 507
8301.26 492
8302.12 545
8302.98 523
8303.84 466
8304.70 471
8305.56 481
8306.42 496
8307.28 512
8308.14 557
8309.00 487
8309.86 502
8310.72 454
8311.58 491
8312.44 491
8313.31 436
8314.17 474
8315.03 522
8315.89 554
8316.75 504
8317.61 535
8318.47 532
8319.33 485
8320.19 540
8321.05 568
8321.91 609
8322.77 542
8323.64 530
8324.50 460
8325.36 505
8326.22 513
8327.08 484
8327.94 471
8328.80 531
8329.66 511
8330.53 468
8331.39 493
8332.25 513
8333.11 546
8333.97 500
8334.83 434
8335.70 489
8336.56 506
8337.42 530
8338.28 496
8339.14 494
8340.00 487
8340.87 533
8341.73 478
8342.59 499
8343.45 501
8344.32 513
8345.18 558
8346.04 522
8346.90 495
8347.76 471
8348.63 484
8349.49 502
8350.35 478
8351.21 526
8352.08 511
8352.94 512
8353.80 518
8354.66 492
8355.53 508
8356.39 467
8357.25 485
8358.12 489
8358.98 575
8359.84 495
8360.71 557
8361.57 482
8362.43 438
8363.29 456
8364.16 465
8365.02 480
8365.88 464
8366.75 472
8367.61 482
8368.47 464
8369.34 454
8370.20 510
8371.06 474
8371.93 530
8372.79 492
8373.66 483
8374.52 486
8375.38 504
8376.25 486
8377.11 491
8377.97 485
8378.84 497
8379.70 502
8380.57 488
8381.43 497
8382.30 543
8383.16 527
8384.02 520
8384.89 520
8385.75 554
8386.62 578
8387.48 515
8388.35 517
8389.21 496
8390.07 498
8390.94 506
8391.80 506
8392.67 497
8393.53 501
8394.40 498
8395.26 514
8396.13 505
8396.99 472
8397.86 491
8398.72 485
8399.59 494
8400.45 549
8401.32 480
8402.18 479
8403.05 464
8403.91 536
8404.78 539
8405.64 497
8406.51 488
8407.37 478
8408.24 511
8409.11 505
8409.97 462
8410.84 513
8411.70 484
8412.57 537
8413.43 558
8414.30 537
8415.17 488
8416.03 509
8416.90 522
8417.76 483
8418.63 513
8419.50 509
8420.36 482
8421.23 557
8422.09 484
8422.96 530
8423.83 509
8424.69 489
8425.56 547
8426.43 465
8427.29 497
8428.16 463
8429.02 475
8429.89 487
8430.76 557
8431.62 537
8432.49 478
8433.36 544
8434.23 562
8435.09 542
8435.96 548
8436.83 521
8437.69 578
8438.56 559
8439.43 523
8440.29 547
8441.16 581
8442.03 589
8442.90 541
8443.76 564
8444.63 636
8445.50 576
8446.37 636
8447.23 576
8448.10 558
8448.97 611
8449.84 618
8450.70 585
8451.57 584
8452.44 573
8453.31 570
8454.17 609
8455.04 647
8455.91 647
8456.78 711
8457.65 668
8458.51 689
8459.38 706
8460.25 684
8461.12 676
8461.99 735
8462.86 689
8463.72 626
8464.59 598
8465.46 652
8466.33 682
8467.20 686
8468.07 655
8468.93 692
8469.80 774
8470.67 794
8471.54 749
8472.41 842
8473.28 828
8474.15 904
8475.02 908
8475.89 842
8476.75 762
8477.62 743
8478.49 665
8479.36 591
8480.23 653
8481.10 662
8481.97 672
8482.84 647
8483.71 618
8484.58 578
8485.45 518
8486.32 535
8487.19 546
8488.06 570
8488.92 601
8489.79 587
8490.66 619
8491.53 594
8492.40 560
8493.27 533
8494.14 586
8495.01 623
8495.88 619
8496.75 630
8497.62 594
8498.49 619
8499.36 579
8500.23 631
8501.10 657
8501.97 608
8502.85 588
8503.72 617
8504.59 535
8505.46 532
8506.33 620
8507.20 592
8508.07 640
8508.94 610
8509.81 636
8510.68 652
8511.55 646
8512.42 658
8513.29 682
8514.16 609
8515.03 591
8515.91 643
8516.78 634
8517.65 634
8518.52 585
8519.39 601
8520.26 585
8521.13 670
8522.00 649
8522.88 615
8523.75 602
8524.62 653
8525.49 656
8526.36 594
8527.23 646
8528.10 668
8528.98 605
8529.85 572
8530.72 634
8531.59 636
8532.46 620
8533.34 607
8534.21 669
8535.08 683
8535.95 710
8536.82 678
8537.70 741
8538.57 697
8539.44 722
8540.31 685
8541.18 719
8542.06 696
8542.93 744
8543.80 692
8544.67 709
8545.55 672
8546.42 592
8547.29 683
8548.17 697
8549.04 771
8549.91 755
8550.78 744
8551.66 737
8552.53 820
8553.40 974
8554.28 996
8555.15 1213
8556.02 1372
8556.89 1366
8557.77 1305
8558.64 1223
8559.51 1165
8560.39 1055
8561.26 878
8562.13 844
8563.01 740
8563.88 735
8564.75 672
8565.63 664
8566.50 596
8567.38 629
8568.25 660
8569.12 617
8570.00 589
8570.87 579
8571.74 564
8572.62 599
8573.49 637
8574.37 513
8575.24 609
8576.11 599
8576.99 672
8577.86 656
8578.74 580
8579.61 575
8580.49 531
8581.36 513
8582.23 524
8583.11 588
8583.98 646
8584.86 591
8585.73 593
8586.61 607
8587.48 654
8588.36 632
8589.23 581
8590.11 596
8590.98 629
8591.86 625
8592.73 623
8593.61 631
8594.48 629
8595.36 665
8596.23 606
8597.11 595
8597.98 641
8598.86 586
8599.73 577
8600.61 637
8601.48 681
8602.36 597
8603.23 528
8604.11 623
8604.99 600
8605.86 564
8606.74 580
8607.61 548
8608.49 559
8609.36 535
8610.24 538
8611.12 494
8611.99 537
8612.87 515
8613.74 579
8614.62 560
8615.50 570
8616.37 589
8617.25 550
8618.12 598
8619.00 560
8619.88 570
8620.75 507
8621.63 563
8622.51 561
8623.38 558
8624.26 514
8625.14 534
8626.01 598
8626.89 623
8627.77 588
8628.64 628
8629.52 633
8630.40 618
8631.27 652
8632.15 585
8633.03 596
8633.90 610
8634.78 618
8635.66 581
8636.54 576
8637.41 601
8638.29 553
8639.17 585
8640.05 564
8640.92 603
8641.80 554
8642.68 571
8643.55 585
8644.43 584
8645.31 536
8646.19 523
8647.07 529
8647.94 519
8648.82 531
8649.70 586
8650.58 501
8651.45 488
8652.33 538
8653.21 514
8654.09 514
8654.97 492
8655.85 540
8656.72 543
8657.60 481
8658.48 473
8659.36 517
8660.24 520
8661.12 480
8661.99 530
8662.87 524
8663.75 529
8664.63 514
8665.51 535
8666.39 535
8667.27 503
8668.14 488
8669.02 521
8669.90 502
8670.78 589
8671.66 531
8672.54 501
8673.42 508
8674.30 532
8675.18 517
8676.06 507
8676.94 520
8677.81 519
8678.69 526
8679.57 517
8680.45 533
8681.33 521
8682.21 495
8683.09 509
8683.97 509
8684.85 535
8685.73 581
8686.61 511
8687.49 534
8688.37 570
8689.25 593
8690.13 528
8691.01 526
8691.89 586
8692.77 625
8693.65 686
8694.53 718
8695.41 733
8696.29 718
8697.17 702
8698.05 675
8698.93 657
8699.81 604
8700.69 593
8701.57 563
8702.45 568
8703.33 552
8704.21 508
8705.09 483
8705.98 512
8706.86 551
8707.74 527
8708.62 487
8709.50 508
8710.38 498
8711.26 465
8712.14 489
8713.02 502
8713.90 506
8714.79 541
8715.67 506
8716.55 540
8717.43 549
8718.31 559
8719.19 508
8720.07 533
8720.95 474
8721.84 474
8722.72 567
8723.60 522
8724.48 523
8725.36 522
8726.24 510
8727.13 567
8728.01 504
8728.89 570
8729.77 553
8730.65 563
8731.54 544
8732.42 553
8733.30 528
8734.18 512
8735.06 550
8735.95 499
8736.83 504
8737.71 521
8738.59 527
8739.48 487
8740.36 539
8741.24 477
8742.12 515
8743.01 479
8743.89 488
8744.77 458
8745.65 493
8746.54 522
8747.42 523
8748.30 488
8749.19 447
8750.07 478
8750.95 522
8751.83 527
8752.72 498
8753.60 526
8754.48 510
8755.37 497
8756.25 503
8757.13 546
8758.02 571
8758.90 654
8759.78 628
8760.67 582
8761.55 573
8762.43 599
8763.32 575
8764.20 554
8765.09 635
8765.97 596
8766.85 559
8767.74 552
8768.62 484
8769.51 537
8770.39 520
8771.27 515
8772.16 525
8773.04 506
8773.93 500
8774.81 509
8775.69 520
8776.58 521
8777.46 466
8778.35 501
8779.23 554
8780.12 453
8781.00 431
8781.89 456
8782.77 462
8783.65 476
8784.54 490
8785.42 495
8786.31 461
8787.19 489
8788.08 482
8788.96 485
8789.85 473
8790.73 484
8791.62 498
8792.50 454
8793.39 429
8794.27 440
8795.16 481
8796.04 456
8796.93 463
8797.82 435
8798.70 480
8799.59 480
8800.47 489
8801.36 461
8802.24 433
8803.13 387
8804.01 404
8804.90 472
8805.79 481
8806.67 486
8807.56 440
8808.44 428
8809.33 450
8810.22 478
8811.10 443
8811.99 478
8812.87 432
8813.76 450
8814.65 421
8815.53 460
8816.42 441
8817.30 441
8818.19 468
8819.08 486
8819.96 474
8820.85 457
8821.74 485
8822.62 411
8823.51 415
8824.40 428
8825.28 470
8826.17 464
8827.06 483
8827.94 456
8828.83 410
8829.72 395
8830.61 476
8831.49 436
8832.38 420
8833.27 418
8834.15 416
8835.04 454
8835.93 443
8836.82 436
8837.70 417
8838.59 513
8839.48 475
8840.37 420
8841.25 493
8842.14 450
8843.03 400
8843.92 444
8844.80 494
8845.69 434
8846.58 442
8847.47 420
8848.36 481
8849.24 453
8850.13 436
8851.02 429
8851.91 404
8852.80 407
8853.68 440
8854.57 455
8855.46 429
8856.35 401
8857.24 421
8858.13 436
8859.01 448
8859.90 471
8860.79 406
8861.68 432
8862.57 452
8863.46 433
8864.35 437
8865.23 493
8866.12 442
8867.01 438
8867.90 427
8868.79 446
8869.68 462
8870.57 470
8871.46 397
8872.35 401
8873.24 455
8874.12 466
8875.01 466
8875.90 396
8876.79 403
8877.68 463
8878.57 420
8879.46 412
8880.35 449
8881.24 403
8882.13 400
8883.02 441
8883.91 422
8884.80 396
8885.69 449
8886.58 462
8887.47 390
8888.36 418
8889.25 392
8890.14 438
8891.03 463
8891.92 425
8892.81 396
8893.70 443
8894.59 378
8895.48 414
8896.37 425
8897.26 374
8898.15 393
8899.04 411
8899.93 422
8900.82 370
8901.71 377
8902.60 419
8903.49 408
8904.38 390
8905.28 378
8906.17 407
8907.06 451
8907.95 417
8908.84 410
8909.73 378
8910.62 392
8911.51 448
8912.40 414
8913.29 399
8914.19 384
8915.08 423
8915.97 408
8916.86 391
8917.75 368
8918.64 417
8919.53 438
8920.43 398
8921.32 398
8922.21 399
8923.10 414
8923.99 423
8924.88 447
8925.78 388
8926.67 456
8927.56 414
8928.45 409
8929.34 386
8930.24 399
8931.13 395
8932.02 414
8932.91 424
8933.80 409
8934.70 375
8935.59 391
8936.48 376
8937.37 408
8938.27 372
8939.16 407
8940.05 418
8940.94 419
8941.84 396
8942.73 404
8943.62 417
8944.51 414
8945.41 415
8946.30 410
8947.19 407
8948.09 380
8948.98 379
8949.87 421
8950.77 396
8951.66 419
8952.55 383
8953.44 412
8954.34 360
8955.23 414
8956.12 379
8957.02 365
8957.91 395
8958.80 427
8959.70 363
8960.59 345
8961.49 350
8962.38 371
8963.27 373
8964.17 374
8965.06 432
8965.95 409
8966.85 376
8967.74 394
8968.64 411
8969.53 417
8970.42 390
8971.32 411
8972.21 408
8973.11 416
8974.00 404
8974.90 357
8975.79 405
8976.68 443
8977.58 387
8978.47 364
8979.37 379
8980.26 368
8981.16 374
8982.05 376
8982.95 376
8983.84 428
8984.74 406
8985.63 439
8986.52 432
8987.42 365
8988.31 380
8989.21 400
8990.10 375
8991.00 428
8991.89 408
8992.79 408
8993.69 352
8994.58 369
8995.48 370
8996.37 389
8997.27 366
8998.16 364
8999.06 375
8999.95 457
9000.85 380
9001.74 373
9002.64 406
9003.54 363
9004.43 362
9005.33 379
9006.22 406
9007.12 429
9008.01 394
9008.91 381
9009.81 368
9010.70 364
9011.60 358
9012.50 389
9013.39 362
9014.29 338
9015.18 345
9016.08 396
9016.98 409
9017.87 359
9018.77 328
9019.67 326
9020.56 382
9021.46 431
9022.36 425
9023.25 418
9024.15 382
9025.05 366
9025.94 439
9026.84 442
9027.74 391
9028.63 370
9029.53 384
9030.43 349
9031.32 370
9032.22 339
9033.12 362
9034.02 387
9034.91 392
9035.81 352
9036.71 411
9037.61 398
9038.50 389
9039.40 411
9040.30 402
9041.20 344
9042.09 344
9042.99 336
9043.89 344
9044.79 391
9045.68 382
9046.58 360
9047.48 371
9048.38 391
9049.28 331
9050.17 413
9051.07 413
9051.97 390
9052.87 334
9053.77 363
9054.66 421
9055.56 368
9056.46 409
9057.36 382
9058.26 383
9059.16 373
9060.06 417
9060.95 357
9061.85 369
9062.75 364
9063.65 416
9064.55 377
9065.45 352
9066.35 369
9067.25 400
9068.14 374
9069.04 378
9069.94 379
9070.84 375
9071.74 367
9072.64 393
9073.54 367
9074.44 355
9075.34 372
9076.24 373
9077.14 412
9078.04 405
9078.93 388
9079.83 361
9080.73 361
9081.63 401
9082.53 366
9083.43 376
9084.33 346
9085.23 372
9086.13 359
9087.03 345
9087.93 372
9088.83 416
9089.73 402
9090.63 407
9091.53 389
9092.43 365
9093.33 371
9094.23 411
9095.13 419
9096.03 392
9096.93 357
9097.83 369
9098.73 394
9099.63 382
9100.54 347
9101.44 358
9102.34 369
9103.24 361
9104.14 429
9105.04 329
9105.94 375
9106.84 351
9107.74 379
9108.64 314
9109.54 410
9110.44 366
9111.35 374
9112.25 392
9113.15 379
9114.05 418
9114.95 395
9115.85 373
9116.75 356
9117.65 391
9118.56 326
9119.46 407
9120.36 381
9121.26 390
9122.16 329
9123.06 340
9123.97 341
9124.87 320
9125.77 344
9126.67 395
9127.57 410
9128.47 377
9129.38 383
9130.28 354
9131.18 356
9132.08 369
9132.98 366
9133.89 364
9134.79 384
9135.69 317
9136.59 339
9137.50 388
9138.40 381
9139.30 361
9140.20 388
9141.11 394
9142.01 311
9142.91 338
9143.81 350
9144.72 356
9145.62 308
9146.52 372
9147.42 393
9148.33 356
9149.23 314
9150.13 359
9151.04 373
9151.94 365
9152.84 360
9153.75 369
9154.65 366
9155.55 338
9156.46 344
9157.36 369
9158.26 339
9159.17 356
9160.07 338
9160.97 352
9161.88 349
9162.78 372
9163.68 377
9164.59 349
9165.49 312
9166.40 294
9167.30 373
9168.20 351
9169.11 332
9170.01 365
9170.92 332
9171.82 366
9172.72 369
9173.63 357
9174.53 315
9175.44 367
9176.34 369
9177.24 356
9178.15 317
9179.05 390
9179.96 336
9180.86 344
9181.77 384
9182.67 413
9183.58 335
9184.48 360
9185.39 379
9186.29 385
9187.20 339
9188.10 380
9189.01 359
9189.91 367
9190.82 406
9191.72 387
9192.63 370
9193.53 344
9194.44 389
9195.34 343
9196.25 332
9197.15 388
9198.06 389
9198.96 397
9199.87 318
9200.77 342
9201.68 398
9202.58 355
9203.49 370
9204.40 398
9205.30 399
9206.21 398
9207.11 358
9208.02 351
9208.92 349
9209.83 326
9210.74 339
9211.64 346
9212.55 342
9213.45 408
9214.36 381
9215.27 373
9216.17 396
9217.08 387
9217.99 353
9218.89 364
9219.80 359
9220.71 364
9221.61 356
9222.52 371
9223.43 327
9224.33 306
9225.24 367
9226.15 361
9227.05 369
9227.96 337
9228.87 334
9229.77 338
9230.68 357
9231.59 358
9232.49 312
9233.40 328
9234.31 356
9235.22 333
9236.12 357
9237.03 316
9237.94 307
9238.84 320
9239.75 328
9240.66 365
9241.57 357
9242.47 360
9243.38 357
9244.29 328
9245.20 338
9246.11 323
9247.01 390
9247.92 336
9248.83 358
9249.74 308
9250.64 365
9251.55 377
9252.46 393
9253.37 348
9254.28 315
9255.19 310
9256.09 342
9257.00 359
9257.91 357
9258.82 366
9259.73 373
9260.64 363
9261.54 337
9262.45 348
9263.36 371
9264.27 410
9265.18 364
9266.09 366
9267.00 372
9267.90 376
9268.81 338
9269.72 343
9270.63 339
9271.54 315
9272.45 350
9273.36 358
9274.27 372
9275.18 339
9276.09 367
9277.00 302
9277.90 331
9278.81 354
9279.72 337
9280.63 389
9281.54 390
9282.45 340
9283.36 376
9284.27 344
9285.18 357
9286.09 341
9287.00 370
9287.91 310
9288.82 317
9289.73 380
9290.64 356
9291.55 324
9292.46 363
9293.37 339
9294.28 319
9295.19 331
9296.10 295
9297.01 355
9297.92 371
9298.83 358
9299.74 395
9300.65 362
9301.56 406
9302.47 330
9303.38 345
9304.29 379
9305.20 364
9306.12 347
9307.03 367
9307.94 350
9308.85 321
9309.76 388
9310.67 379
9311.58 365
9312.49 357
9313.40 393
9314.31 377
9315.22 343
9316.14 313
9317.05 364
9317.96 391
9318.87 365
9319.78 355
9320.69 380
9321.60 384
9322.52 392
9323.43 341
9324.34 341
9325.25 361
9326.16 358
9327.07 328
9327.99 316
9328.90 372
9329.81 325
9330.72 320
9331.63 376
9332.54 338
9333.46 355
9334.37 414
9335.28 380
9336.19 366
9337.11 332
9338.02 340
9338.93 329
9339.84 364
9340.75 355
9341.67 336
9342.58 335
9343.49 329
9344.40 328
9345.32 325
9346.23 334
9347.14 357
9348.06 385
9348.97 310
9349.88 341
9350.79 363
9351.71 321
9352.62 326
9353.53 348
9354.45 324
9355.36 332
9356.27 339
9357.19 351
9358.10 356
9359.01 345
9359.93 363
9360.84 363
9361.75 386
9362.67 366
9363.58 361
9364.49 391
9365.41 321
9366.32 372
9367.23 401
9368.15 330
9369.06 342
9369.97 360
9370.89 329
9371.80 334
9372.72 315
9373.63 305
9374.54 357
9375.46 350
9376.37 338
9377.29 368
9378.20 370
9379.12 375
9380.03 383
9380.94 337
9381.86 315
9382.77 325
9383.69 345
9384.60 345
9385.52 350
9386.43 336
9387.35 335
9388.26 358
9389.18 394
9390.09 353
9391.01 365
9391.92 358
9392.84 348
9393.75 371
9394.67 347
9395.58 320
9396.50 311
9397.41 339
9398.33 342
9399.24 321
9400.16 311
9401.07 332
9401.99 319
9402.90 335
9403.82 322
9404.73 350
9405.65 347
9406.56 342
9407.48 375
9408.40 359
9409.31 386
9410.23 371
9411.14 349
9412.06 389
9412.98 325
9413.89 362
9414.81 370
9415.72 314
9416.64 326
9417.56 338
9418.47 322
9419.39 325
9420.30 343
9421.22 318
9422.14 371
9423.05 364
9423.97 359
9424.89 350
9425.80 304
9426.72 337
9427.64 371
9428.55 312
9429.47 314
9430.39 384
9431.30 403
9432.22 355
9433.14 295
9434.05 345
9434.97 349
9435.89 334
9436.80 328
9437.72 386
9438.64 347
9439.56 381
9440.47 387
9441.39 366
9442.31 362
9443.23 350
9444.14 364
9445.06 340
9445.98 375
9446.90 350
9447.81 335
9448.73 382
9449.65 348
9450.57 348
9451.48 390
9452.40 386
9453.32 375
9454.24 351
9455.16 380
9456.07 397
9456.99 370
9457.91 347
9458.83 330
9459.75 346
9460.66 373
9461.58 357
9462.50 315
9463.42 315
9464.34 345
9465.26 341
9466.18 323
9467.09 282
9468.01 322
9468.93 352
9469.85 330
9470.77 324
9471.69 358
9472.61 347
9473.53 372
9474.44 364
9475.36 370
9476.28 344
9477.20 380
9478.12 327
9479.04 335
9479.96 309
9480.88 344
9481.80 334
9482.72 354
9483.64 330
9484.56 340
9485.47 350
9486.39 326
9487.31 341
9488.23 319
9489.15 376
9490.07 404
9490.99 342
9491.91 326
9492.83 365
9493.75 338
9494.67 360
9495.59 326
9496.51 331
9497.43 341
9498.35 333
9499.27 391
9500.19 327
9501.11 328
9502.03 311
9502.95 307
9503.87 372
9504.79 354
9505.71 308
9506.63 354
9507.56 341
9508.48 390
9509.40 306
9510.32 346
9511.24 369
9512.16 349
9513.08 347
9514.00 336
9514.92 325
9515.84 355
9516.76 307
9517.68 352
9518.61 323
9519.53 322
9520.45 351
9521.37 365
9522.29 330
9523.21 371
9524.13 396
9525.05 340
9525.98 347
9526.90 331
9527.82 342
9528.74 310
9529.66 350
9530.58 374
9531.50 378
9532.43 364
9533.35 374
9534.27 353
9535.19 354
9536.11 348
9537.04 375
9537.96 366
9538.88 328
9539.80 315
9540.72 364
9541.65 335
9542.57 349
9543.49 337
9544.41 309
9545.34 323
9546.26 367
9547.18 360
9548.10 372
9549.03 381
9549.95 330
9550.87 327
9551.79 323
9552.72 305
9553.64 330
9554.56 348
9555.48 348
9556.41 334
9557.33 334
9558.25 357
9559.18 376
9560.10 338
9561.02 356
9561.95 321
9562.87 309
9563.79 337
9564.72 359
9565.64 319
9566.56 332
9567.49 342
9568.41 332
9569.33 341
9570.26 382
9571.18 363
9572.10 396
9573.03 366
9573.95 321
9574.88 410
9575.80 337
9576.72 336
9577.65 362
9578.57 371
9579.49 392
9580.42 392
9581.34 359
9582.27 299
9583.19 322
9584.12 350
9585.04 384
9585.96 362
9586.89 319
9587.81 374
9588.74 374
9589.66 367
9590.59 335
9591.51 362
9592.44 389
9593.36 399
9594.29 369
9595.21 293
9596.14 363
9597.06 383
9597.98 358
9598.91 403
9599.83 328
9600.76 327
9601.68 349
9602.61 352
9603.54 409
9604.46 334
9605.39 326
9606.31 348
9607.24 370
9608.16 326
9609.09 355
9610.01 373
9610.94 378
9611.86 363
9612.79 297
9613.72 321
9614.64 379
9615.57 334
9616.49 395
9617.42 386
9618.34 366
9619.27 367
9620.20 381
9621.12 370
9622.05 363
9622.97 366
9623.90 358
9624.83 358
9625.75 358
9626.68 400
9627.61 376
9628.53 430
9629.46 387
9630.39 373
9631.31 440
9632.24 424
9633.16 423
9634.09 450
9635.02 437
9635.95 393
9636.87 406
9637.80 417
9638.73 403
9639.65 453
9640.58 483
9641.51 467
9642.43 453
9643.36 439
9644.29 427
9645.22 423
9646.14 434
9647.07 436
9648.00 466
9648.92 471
9649.85 473
9650.78 469
9651.71 463
9652.63 478
9653.56 462
9654.49 411
9655.42 448
9656.34 439
9657.27 391
9658.20 443
9659.13 467
9660.06 391
9660.98 367
9661.91 400
9662.84 388
9663.77 371
9664.70 364
9665.62 401
9666.55 424
9667.48 440
9668.41 410
9669.34 429
9670.27 411
9671.19 382
9672.12 452
9673.05 482
9673.98 445
9674.91 463
9675.84 394
9676.77 391
9677.70 378
9678.62 411
9679.55 411
9680.48 427
9681.41 446
9682.34 418
9683.27 406
9684.20 450
9685.13 447
9686.06 435
9686.99 456
9687.91 413
9688.84 432
9689.77 460
9690.70 449
9691.63 430
9692.56 447
9693.49 447
9694.42 479
9695.35 484
9696.28 429
9697.21 434
9698.14 458
9699.07 483
9700.00 424
9700.93 446
9701.86 457
9702.79 482
9703.72 497
9704.65 504
9705.58 472
9706.51 405
9707.44 422
9708.37 395
9709.30 426
9710.23 407
9711.16 433
9712.09 399
9713.02 402
9713.95 403
9714.88 426
9715.81 418
9716.74 438
9717.67 452
9718.61 404
9719.54 374
9720.47 373
9721.40 389
9722.33 396
9723.26 424
9724.19 408
9725.12 400
9726.05 394
9726.98 424
9727.92 395
9728.85 448
9729.78 439
9730.71 458
9731.64 429
9732.57 410
9733.50 412
9734.43 434
9735.37 426
9736.30 397
9737.23 416
9738.16 371
9739.09 412
9740.02 420
9740.96 416
9741.89 451
9742.82 461
9743.75 405
9744.68 432
9745.62 452
9746.55 435
9747.48 431
9748.41 451
9749.34 459
9750.28 421
9751.21 420
9752.14 451
9753.07 440
9754.01 416
9754.94 460
9755.87 434
9756.80 443
9757.74 483
9758.67 484
9759.60 428
9760.53 426
9761.47 525
9762.40 535
9763.33 522
9764.27 501
9765.20 441
9766.13 451
9767.07 502
9768.00 488
9768.93 487
9769.86 478
9770.80 519
9771.73 484
9772.66 479
9773.60 482
9774.53 476
9775.47 440
9776.40 435
9777.33 482
9778.27 453
9779.20 479
9780.13 550
9781.07 486
9782.00 504
9782.93 510
9783.87 497
9784.80 595
9785.74 587
9786.67 594
9787.60 597
9788.54 621
9789.47 642
9790.41 543
9791.34 476
9792.28 551
9793.21 487
9794.14 524
9795.08 440
9796.01 515
9796.95 544
9797.88 527
9798.82 559
9799.75 549
9800.69 564
9801.62 534
9802.56 559
9803.49 581
9804.42 529
9805.36 486
9806.29 484
9807.23 492
9808.16 444
9809.10 448
9810.03 430
9810.97 460
9811.91 441
9812.84 437
9813.78 400
9814.71 418
9815.65 457
9816.58 449
9817.52 445
9818.45 454
9819.39 447
9820.32 448
9821.26 455
9822.20 432
9823.13 420
9824.07 451
9825.00 402
9825.94 422
9826.87 478
9827.81 426
9828.75 403
9829.68 437
9830.62 428
9831.55 395
9832.49 403
9833.43 444
9834.36 459
9835.30 410
9836.24 426
9837.17 417
9838.11 444
9839.05 422
9839.98 430
9840.92 455
9841.86 434
9842.79 408
9843.73 428
9844.67 413
9845.60 429
9846.54 394
9847.48 410
9848.41 433
9849.35 478
9850.29 477
9851.22 415
9852.16 389
9853.10 420
9854.04 443
9854.97 394
9855.91 370
9856.85 367
9857.79 407
9858.72 397
9859.66 363
9860.60 434
9861.54 466
9862.47 406
9863.41 406
9864.35 439
9865.29 429
9866.22 408
9867.16 458
9868.10 457
9869.04 418
9869.98 435
9870.91 433
9871.85 421
9872.79 465
9873.73 434
9874.67 396
9875.60 434
9876.54 416
9877.48 450
9878.42 417
9879.36 422
9880.30 402
9881.24 444
9882.17 411
9883.11 419
9884.05 430
9884.99 447
9885.93 431
9886.87 389
9887.81 462
9888.74 456
9889.68 446
9890.62 392
9891.56 423
9892.50 425
9893.44 452
9894.38 420
9895.32 409
9896.26 422
9897.20 423
9898.14 475
9899.08 447
9900.01 439
9900.95 395
9901.89 388
9902.83 418
9903.77 439
9904.71 452
9905.65 444
9906.59 431
9907.53 446
9908.47 417
9909.41 450
9910.35 479
9911.29 459
9912.23 513
9913.17 452
9914.11 455
9915.05 413
9915.99 461
9916.93 442
9917.87 469
9918.81 448
9919.75 457
9920.69 480
9921.63 476
9922.57 446
9923.51 476
9924.46 508
9925.40 556
9926.34 616
9927.28 685
9928.22 834
9929.16 845
9930.10 782
9931.04 782
9931.98 735
9932.92 629
9933.86 589
9934.80 626
9935.75 544
9936.69 520
9937.63 501
9938.57 487
9939.51 489
9940.45 433
9941.39 433
9942.34 455
9943.28 414
9944.22 398
9945.16 428
9946.10 445
9947.04 469
9947.98 479
9948.93 426
9949.87 446
9950.81 418
9951.75 459
9952.69 444
9953.64 422
9954.58 441
9955.52 418
9956.46 478
9957.40 412
9958.35 421
9959.29 398
9960.23 392
9961.17 387
9962.12 384
9963.06 372
9964.00 498
9964.94 449
9965.89 440
9966.83 409
9967.77 442
9968.71 479
9969.66 481
9970.60 443
9971.54 480
9972.48 487
9973.43 477
9974.37 478
9975.31 463
9976.26 505
9977.20 474
9978.14 430
9979.09 399
9980.03 396
9980.97 389
9981.92 408
9982.86 422
9983.80 379
9984.75 383
9985.69 399
9986.63 377
9987.58 371
9988.52 374
9989.46 341
9990.41 382
9991.35 424
9992.30 412
9993.24 441
9994.18 428
9995.13 394
9996.07 360
9997.01 374
9997.96 384
9998.90 376
9999.85 433
10000.79 390
10001.74 368
10002.68 341
10003.62 384
10004.57 477
10005.51 430
10006.46 384
10007.40 367
10008.35 472
10009.29 408
10010.24 380
10011.18 386
10012.13 383
10013.07 409
10014.01 389
10014.96 405
10015.90 384
10016.85 363
10017.79 402
10018.74 397
10019.68 342
10020.63 347
10021.58 365
10022.52 427
10023.47 375
10024.41 331
10025.36 407
10026.30 396
10027.25 342
10028.19 342
10029.14 370
10030.08 372
10031.03 358
10031.98 373
10032.92 359
10033.87 377
10034.81 378
10035.76 382
10036.70 388
10037.65 397
10038.60 361
10039.54 375
10040.49 362
10041.43 337
10042.38 385
10043.33 423
10044.27 384
10045.22 324
10046.17 351
10047.11 345
10048.06 332
10049.01 351
10049.95 336
10050.90 370
10051.84 323
10052.79 319
10053.74 376
10054.69 373
10055.63 353
10056.58 402
10057.53 396
10058.47 363
10059.42 377
10060.37 410
10061.31 364
10062.26 356
10063.21 313
10064.16 320
10065.10 340
10066.05 369
10067.00 400
10067.94 401
10068.89 359
10069.84 335
10070.79 351
10071.73 330
10072.68 352
10073.63 356
10074.58 324
10075.53 309
10076.47 346
10077.42 324
10078.37 335
10079.32 337
10080.26 348
10081.21 303
10082.16 368
10083.11 313
10084.06 311
10085.01 351
10085.95 364
10086.90 299
10087.85 348
10088.80 349
10089.75 304
10090.70 345
10091.64 363
10092.59 385
10093.54 363
10094.49 365
10095.44 380
10096.39 320
10097.34 340
10098.28 355
10099.23 324
10100.18 358
10101.13 318
10102.08 324
10103.03 333
10103.98 344
10104.93 331
10105.88 346
10106.83 323
10107.78 374
10108.72 358
10109.67 363
10110.62 372
10111.57 344
10112.52 366
10113.47 355
10114.42 346
10115.37 336
10116.32 332
10117.27 286
10118.22 336
10119.17 355
10120.12 310
10121.07 322
10122.02 320
10122.97 323
10123.92 361
10124.87 337
10125.82 358
10126.77 339
10127.72 265
10128.67 324
10129.62 338
10130.57 329
10131.52 348
10132.47 337
10133.42 336
10134.37 348
10135.32 304
10136.27 309
10137.22 302
10138.18 329
10139.13 347
10140.08 298
10141.03 338
10141.98 326
10142.93 365
10143.88 360
10144.83 356
10145.78 328
10146.73 364
10147.68 315
10148.64 360
10149.59 331
10150.54 332
10151.49 372
10152.44 308
10153.39 344
10154.34 345
10155.30 323
10156.25 353
10157.20 296
10158.15 285
10159.10 310
10160.05 338
10161.01 294
10161.96 287
10162.91 348
10163.86 314
10164.81 330
10165.76 351
10166.72 367
10167.67 329
10168.62 321
10169.57 347
10170.53 314
10171.48 297
10172.43 330
10173.38 299
10174.33 296
10175.29 329
10176.24 357
10177.19 357
10178.14 329
10179.10 351
10180.05 341
10181.00 344
10181.96 345
10182.91 321
10183.86 344
10184.81 364
10185.77 312
10186.72 349
10187.67 351
10188.63 344
10189.58 342
10190.53 353
10191.49 330
10192.44 363
10193.39 298
10194.35 308
10195.30 336
10196.25 336
10197.21 347
10198.16 369
10199.11 329
10200.07 302
10201.02 307
10201.97 326
10202.93 347
10203.88 332
10204.84 347
10205.79 374
10206.74 338
10207.70 425
10208.65 377
10209.60 406
10210.56 382
10211.51 414
10212.47 400
10213.42 391
10214.38 357
10215.33 371
10216.28 357
10217.24 321
10218.19 356
10219.15 357
10220.10 332
10221.06 333
10222.01 378
10222.97 325
10223.92 354
10224.88 340
10225.83 352
10226.79 342
10227.74 342
10228.70 297
10229.65 306
10230.61 308
10231.56 350
10232.52 344
10233.47 334
10234.43 321
10235.38 346
10236.34 382
10237.29 328
10238.25 347
10239.20 358
10240.16 322
10241.11 348
10242.07 361
10243.03 353
10243.98 356
10244.94 344
10245.89 331
10246.85 283
10247.80 306
10248.76 328
10249.72 318
10250.67 320
10251.63 335
10252.58 318
10253.54 325
10254.50 332
10255.45 317
10256.41 294
10257.36 284
10258.32 323
10259.28 308
10260.23 290
10261.19 310
10262.15 322
10263.10 314
10264.06 291
10265.02 321
10265.97 310
10266.93 321
10267.89 310
10268.84 338
10269.80 315
10270.76 303
10271.71 291
10272.67 329
10273.63 346
10274.59 318
10275.54 286
10276.50 317
10277.46 317
10278.41 321
10279.37 303
10280.33 297
10281.29 322
10282.24 353
10283.20 312
10284.16 319
10285.12 298
10286.07 307
10287.03 300
10287.99 296
10288.95 322
10289.91 319
10290.86 307
10291.82 325
10292.78 336
10293.74 327
10294.70 358
10295.65 313
10296.61 332
10297.57 359
10298.53 304
10299.49 315
10300.44 324
10301.40 268
10302.36 283
10303.32 304
10304.28 298
10305.24 297
10306.20 306
10307.15 275
10308.11 259
10309.07 272
10310.03 307
10310.99 304
10311.95 332
10312.91 282
10313.87 297
10314.82 296
10315.78 294
10316.74 305
10317.70 323
10318.66 356
10319.62 373
10320.58 333
10321.54 299
10322.50 317
10323.46 326
10324.42 293
10325.38 288
10326.34 293
10327.29 289
10328.25 305
10329.21 312
10330.17 323
10331.13 296
10332.09 291
10333.05 336
10334.01 325
10334.97 305
10335.93 323
10336.89 315
10337.85 324
10338.81 308
10339.77 285
10340.73 291
10341.69 318
10342.65 307
10343.61 305
10344.57 284
10345.54 260
10346.50 236
10347.46 333
10348.42 307
10349.38 304
10350.34 298
10351.30 298
10352.26 311
10353.22 250
10354.18 265
10355.14 317
10356.10 272
10357.06 294
10358.02 309
10358.99 280
10359.95 249
10360.91 281
10361.87 305
10362.83 285
10363.79 328
10364.75 333
10365.71 296
10366.68 323
10367.64 273
10368.60 276
10369.56 289
10370.52 281
10371.48 287
10372.44 301
10373.41 331
10374.37 331
10375.33 303
10376.29 284
10377.25 287
10378.22 330
10379.18 325
10380.14 325
10381.10 310
10382.06 304
10383.03 290
10383.99 327
10384.95 326
10385.91 286
10386.88 272
10387.84 332
10388.80 344
10389.76 281
10390.72 282
10391.69 260
10392.65 287
10393.61 311
10394.58 299
10395.54 265
10396.50 283
10397.46 254
10398.43 310
10399.39 303
10400.35 319
10401.32 331
10402.28 302
10403.24 341
10404.20 297
10405.17 290
10406.13 301
10407.09 340
10408.06 305
10409.02 280
10409.98 318
10410.95 317
10411.91 341
10412.88 315
10413.84 277
10414.80 296
10415.77 289
10416.73 316
10417.69 358
10418.66 340
10419.62 366
10420.59 332
10421.55 354
10422.51 344
10423.48 388
10424.44 388
10425.41 332
10426.37 365
10427.33 331
10428.30 328
10429.26 290
10430.23 297
10431.19 282
10432.16 297
10433.12 273
10434.08 282
10435.05 273
10436.01 277
10436.98 260
10437.94 279
10438.91 278
10439.87 280
10440.84 262
10441.80 261
10442.77 306
10443.73 281
10444.70 308
10445.66 297
10446.63 325
10447.59 283
10448.56 297
10449.52 272
10450.49 298
10451.45 279
10452.42 296
10453.38 303
10454.35 310
10455.32 271
10456.28 280
10457.25 279
10458.21 267
10459.18 315
10460.14 319
10461.11 328
10462.08 270
10463.04 274
10464.01 315
10464.97 306
10465.94 314
10466.90 269
10467.87 291
10468.84 295
10469.80 267
10470.77 252
10471.74 264
10472.70 272
10473.67 307
10474.63 286
10475.60 277
10476.57 269
10477.53 263
10478.50 244
10479.47 271
10480.43 250
10481.40 309
10482.37 266
10483.33 275
10484.30 282
10485.27 256
10486.24 314
10487.20 291
10488.17 280
10489.14 249
10490.10 283
10491.07 276
10492.04 283
10493.01 290
10493.97 316
10494.94 307
10495.91 288
10496.87 296
10497.84 310
10498.81 274
10499.78 264
10500.74 244
10501.71 296
10502.68 321
10503.65 277
10504.62 295
10505.58 269
10506.55 279
10507.52 281
10508.49 286
10509.46 325
10510.42 311
10511.39 271
10512.36 291
10513.33 277
10514.30 249
10515.26 245
10516.23 287
10517.20 279
10518.17 295
10519.14 262
10520.11 292
10521.08 272
10522.04 266
10523.01 297
10523.98 243
10524.95 241
10525.92 256
10526.89 252
10527.86 237
10528.83 247
10529.79 264
10530.76 280
10531.73 259
10532.70 267
10533.67 280
10534.64 290
10535.61 286
10536.58 236
10537.55 308
10538.52 297
10539.49 312
10540.46 296
10541.43 274
10542.39 248
10543.36 260
10544.33 266
10545.30 274
10546.27 292
10547.24 278
10548.21 274
10549.18 261
10550.15 275
10551.12 258
10552.09 276
10553.06 259
10554.03 249
10555.00 261
10555.97 296
10556.94 270
10557.91 297
10558.88 264
10559.85 299
10560.82 318
10561.80 280
10562.77 263
10563.74 287
10564.71 296
10565.68 319
10566.65 289
10567.62 288
10568.59 293
10569.56 282
10570.53 264
10571.50 271
10572.47 265
10573.44 300
10574.41 262
10575.39 280
10576.36 303
10577.33 279
10578.30 248
10579.27 274
10580.24 286
10581.21 300
10582.18 252
10583.16 241
10584.13 267
10585.10 282
10586.07 262
10587.04 246
10588.01 271
10588.99 272
10589.96 263
10590.93 285
10591.90 243
10592.87 275
10593.84 289
10594.82 290
10595.79 311
10596.76 296
10597.73 236
10598.70 260
10599.68 260
10600.65 239
10601.62 213
10602.59 256
10603.57 248
10604.54 260
10605.51 265
10606.48 282
10607.46 268
10608.43 257
10609.40 255
10610.37 268
10611.35 237
10612.32 288
10613.29 289
10614.27 278
10615.24 241
10616.21 248
10617.18 260
10618.16 263
10619.13 236
10620.10 252
10621.08 274
10622.05 266
10623.02 263
10624.00 301
10624.97 260
10625.94 240
10626.92 242
10627.89 266
10628.86 253
10629.84 267
10630.81 281
10631.78 264
10632.76 270
10633.73 278
10634.71 279
10635.68 269
10636.65 278
10637.63 289
10638.60 287
10639.58 295
10640.55 251
10641.52 266
10642.50 252
10643.47 240
10644.45 308
10645.42 280
10646.39 279
10647.37 270
10648.34 243
10649.32 253
10650.29 259
10651.27 252
10652.24 268
10653.22 266
10654.19 239
10655.17 257
10656.14 305
10657.12 240
10658.09 234
10659.07 278
10660.04 281
10661.01 279
10661.99 250
10662.97 259
10663.94 264
10664.92 306
10665.89 256
10666.87 268
10667.84 245
10668.82 250
10669.79 243
10670.77 248
10671.74 292
10672.72 295
10673.69 296
10674.67 281
10675.65 246
10676.62 233
10677.60 255
10678.57 287
10679.55 275
10680.52 273
10681.50 261
10682.48 230
10683.45 249
10684.43 305
10685.40 235
10686.38 261
10687.36 292
10688.33 287
10689.31 263
10690.29 225
10691.26 239
10692.24 231
10693.22 279
10694.19 276
10695.17 233
10696.14 291
10697.12 286
10698.10 269
10699.08 279
10700.05 278
10701.03 274
10702.01 237
10702.98 246
10703.96 281
10704.94 266
10705.91 237
10706.89 250
10707.87 239
10708.85 236
10709.82 243
10710.80 233
10711.78 261
10712.75 220
10713.73 236
10714.71 273
10715.69 292
10716.66 239
10717.64 267
10718.62 281
10719.60 306
10720.57 267
10721.55 222
10722.53 238
10723.51 245
10724.49 248
10725.46 253
10726.44 243
10727.42 295
10728.40 260
10729.38 258
10730.35 265
10731.33 235
10732.31 239
10733.29 277
10734.27 251
10735.25 287
10736.22 269
10737.20 272
10738.18 255
10739.16 259
10740.14 255
10741.12 281
10742.10 245
10743.08 253
10744.05 263
10745.03 292
10746.01 276
10746.99 252
10747.97 245
10748.95 246
10749.93 248
10750.91 244
10751.89 260
10752.87 255
10753.84 233
10754.82 252
10755.80 265
10756.78 238
10757.76 273
10758.74 259
10759.72 284
10760.70 264
10761.68 202
10762.66 250
10763.64 245
10764.62 254
10765.60 236
10766.58 244
10767.56 254
10768.54 272
10769.52 266
10770.50 229
10771.48 226
10772.46 246
10773.44 285
10774.42 236
10775.40 234
10776.38 259
10777.36 281
10778.34 282
10779.32 265
10780.30 243
10781.28 242
10782.26 273
10783.24 255
10784.22 281
10785.20 252
10786.19 233
10787.17 283
10788.15 291
10789.13 257
10790.11 255
10791.09 253
10792.07 304
10793.05 276
10794.03 260
10795.01 243
10796.00 262
10796.98 228
10797.96 240
10798.94 283
10799.92 249
10800.90 261
10801.88 266
10802.86 244
10803.85 263
10804.83 260
10805.81 241
10806.79 279
10807.77 239
10808.75 231
10809.74 255
10810.72 269
10811.70 270
10812.68 245
10813.66 273
10814.65 259
10815.63 223
10816.61 228
10817.59 274
10818.57 264
10819.56 247
10820.54 243
10821.52 262
10822.50 204
10823.49 248
10824.47 262
10825.45 269
10826.43 273
10827.42 248
10828.40 252
10829.38 268
10830.36 281
10831.35 235
10832.33 246
10833.31 253
10834.30 259
10835.28 282
10836.26 246
10837.25 225
10838.23 258
10839.21 244
10840.19 283
10841.18 225
10842.16 260
10843.14 267
10844.13 234
10845.11 233
10846.09 224
10847.08 251
10848.06 236
10849.05 268
10850.03 274
10851.01 260
10852.00 228
10852.98 296
10853.96 253
10854.95 230
10855.93 254
10856.92 285
10857.90 292
10858.88 288
10859.87 272
10860.85 286
10861.84 266
10862.82 232
10863.80 262
10864.79 284
10865.77 269
10866.76 246
10867.74 260
10868.73 238
10869.71 258
10870.70 263
10871.68 271
10872.67 249
10873.65 222
10874.63 238
10875.62 307
10876.60 275
10877.59 226
10878.57 267
10879.56 266
10880.54 290
10881.53 274
10882.51 227
10883.50 229
10884.48 241
10885.47 267
10886.46 270
10887.44 236
10888.43 241
10889.41 297
10890.40 260
10891.38 238
10892.37 258
10893.35 252
10894.34 248
10895.33 278
10896.31 273
10897.30 284
10898.28 248
10899.27 272
10900.25 288
10901.24 298
10902.23 269
10903.21 267
10904.20 279
10905.18 277
10906.17 303
10907.16 231
10908.14 259
10909.13 267
10910.12 280
10911.10 283
10912.09 280
10913.08 275
10914.06 297
10915.05 260
10916.04 277
10917.02 281
10918.01 303
10919.00 288
10919.98 262
10920.97 271
10921.96 268
10922.94 270
10923.93 276
10924.92 275
10925.90 315
10926.89 293
10927.88 307
10928.87 297
10929.85 249
10930.84 252
10931.83 266
10932.82 256
10933.80 259
10934.79 255
10935.78 274
10936.77 239
10937.75 256
10938.74 245
10939.73 284
10940.72 253
10941.70 293
10942.69 270
10943.68 264
10944.67 255
10945.66 275
10946.64 266
10947.63 295
10948.62 295
10949.61 251
10950.60 274
10951.58 311
10952.57 337
10953.56 263
10954.55 265
10955.54 300
10956.53 318
10957.52 279
10958.50 294
10959.49 339
10960.48 342
10961.47 334
10962.46 284
10963.45 349
10964.44 327
10965.42 323
10966.41 271
10967.40 283
10968.39 302
10969.38 318
10970.37 273
10971.36 312
10972.35 282
10973.34 284
10974.33 289
10975.32 274
10976.31 302
10977.29 263
10978.28 317
10979.27 296
10980.26 289
10981.25 263
10982.24 295
10983.23 319
10984.22 323
10985.21 290
10986.20 277
10987.19 248
10988.18 268
10989.17 320
10990.16 300
10991.15 282
10992.14 306
10993.13 319
10994.12 335
10995.11 310
10996.10 357
10997.09 344
10998.08 330
10999.07 357
11000.06 349
11001.05 395
11002.05 387
11003.04 383
11004.03 428
11005.02 402
11006.01 398
11007.00 335
11007.99 296
11008.98 282
11009.97 281
11010.96 300
11011.95 285
11012.94 277
11013.94 246
11014.93 288
11015.92 292
11016.91 288
11017.90 300
11018.89 296
11019.88 277
11020.87 291
11021.87 290
11022.86 328
11023.85 303
11024.84 287
11025.83 315
11026.82 292
11027.81 301
11028.81 253
11029.80 283
11030.79 321
11031.78 336
11032.77 275
11033.77 274
11034.76 285
11035.75 254
11036.74 258
11037.73 277
11038.73 256
11039.72 257
11040.71 302
11041.70 288
11042.70 250
11043.69 238
11044.68 228
11045.67 268
11046.67 269
11047.66 246
11048.65 270
11049.64 278
11050.64 280
11051.63 301
11052.62 292
11053.61 292
11054.61 251
11055.60 269
11056.59 286
11057.59 279
11058.58 313
11059.57 308
11060.57 285
11061.56 281
11062.55 288
11063.55 288
11064.54 288
11065.53 267
11066.53 283
11067.52 271
11068.51 284
11069.51 287
11070.50 265
11071.49 249
11072.49 308
11073.48 262
11074.48 257
11075.47 268
11076.46 284
11077.46 263
11078.45 259
11079.45 234
11080.44 260
11081.43 278
11082.43 278
11083.42 287
11084.42 278
11085.41 229
11086.40 282
11087.40 279
11088.39 302
11089.39 264
11090.38 271
11091.38 284
11092.37 238
11093.37 238
11094.36 261
11095.36 285
11096.35 303
11097.35 264
11098.34 280
11099.34 278
11100.33 272
11101.33 273
11102.32 292
11103.32 278
11104.31 292
11105.31 262
11106.30 264
11107.30 284
11108.29 258
11109.29 225
11110.28 236
11111.28 248
11112.27 273
11113.27 302
11114.26 271
11115.26 268
11116.26 240
11117.25 241
11118.25 257
11119.24 239
11120.24 247
11121.24 270
11122.23 291
11123.23 264
11124.22 293
11125.22 297
11126.22 277
11127.21 301
11128.21 301
11129.20 292
11130.20 329
11131.20 280
11132.19 300
11133.19 282
11134.19 259
11135.18 254
11136.18 288
11137.18 300
11138.17 264
11139.17 270
11140.17 310
11141.16 283
11142.16 277
11143.16 268
11144.15 302
11145.15 315
11146.15 293
11147.14 246
11148.14 249
11149.14 256
11150.14 274
11151.13 285
11152.13 286
11153.13 245
11154.13 253
11155.12 259
11156.12 289
11157.12 263
11158.12 246
11159.11 265
11160.11 274
11161.11 221
11162.11 255
11163.10 249
11164.10 282
11165.10 298
11166.10 232
11167.10 245
11168.09 272
11169.09 274
11170.09 247
11171.09 253
11172.09 262
11173.08 268
11174.08 252
11175.08 252
11176.08 254
11177.08 278
11178.08 269
11179.08 264
11180.07 280
11181.07 254
11182.07 269
11183.07 250
11184.07 247
11185.07 236
11186.07 252
11187.06 246
11188.06 253
11189.06 256
11190.06 244
11191.06 236
11192.06 247
11193.06 256
11194.06 263
11195.06 238
11196.06 247
11197.06 245
11198.06 239
11199.05 240
11200.05 236
11201.05 242
11202.05 292
11203.05 320
11204.05 256
11205.05 260
11206.05 237
11207.05 256
11208.05 289
11209.05 261
11210.05 257
11211.05 236
11212.05 258
11213.05 248
11214.05 221
11215.05 259
11216.05 267
11217.05 242
11218.05 215
11219.05 220
11220.05 259
11221.05 264
11222.05 250
11223.05 215
11224.05 226
11225.06 243
11226.06 250
11227.06 271
11228.06 255
11229.06 250
11230.06 223
11231.06 230
11232.06 257
11233.06 237
11234.06 248
11235.06 267
11236.06 266
11237.07 274
11238.07 236
11239.07 267
11240.07 234
11241.07 258
11242.07 261
11243.07 232
11244.07 271
11245.08 266
11246.08 225
11247.08 240
11248.08 244
11249.08 233
11250.08 255
11251.09 262
11252.09 250
11253.09 240
11254.09 230
11255.09 221
11256.10 228
11257.10 223
11258.10 234
11259.10 249
11260.10 238
11261.11 232
11262.11 236
11263.11 222
11264.11 248
11265.11 230
11266.12 222
11267.12 249
11268.12 275
11269.12 238
11270.13 244
11271.13 270
11272.13 252
11273.14 237
11274.14 277
11275.14 270
11276.14 244
11277.15 242
11278.15 260
11279.15 272
11280.16 265
11281.16 244
11282.16 243
11283.17 242
11284.17 269
11285.17 229
11286.17 224
11287.18 255
11288.18 238
11289.18 261
11290.19 227
11291.19 266
11292.20 281
11293.20 240
11294.20 214
11295.21 218
11296.21 266
11297.21 260
11298.22 240
11299.22 245
11300.23 243
11301.23 244
11302.23 255
11303.24 230
11304.24 231
11305.25 221
11306.25 258
11307.25 271
11308.26 251
11309.26 245
11310.27 230
11311.27 253
11312.28 251
11313.28 306
11314.29 269
11315.29 286
11316.29 277
11317.30 225
11318.30 242
11319.31 241
11320.31 258
11321.32 248
11322.32 248
11323.33 214
11324.33 237
11325.34 263
11326.34 234
11327.35 228
11328.35 234
11329.36 212
11330.36 237
11331.37 246
11332.38 238
11333.38 211
11334.39 216
11335.39 240
11336.40 237
11337.40 230
11338.41 244
11339.41 223
11340.42 227
11341.43 259
11342.43 225
11343.44 237
11344.44 214
11345.45 229
11346.46 219
11347.46 194
11348.47 207
11349.47 231
11350.48 218
11351.49 240
11352.49 264
11353.50 216
11354.50 253
11355.51 227
11356.52 249
11357.52 263
11358.53 214
11359.54 205
11360.54 228
11361.55 227
11362.56 212
11363.56 237
11364.57 235
11365.58 251
11366.58 209
11367.59 232
11368.60 228
11369.61 235
11370.61 224
11371.62 190
11372.63 206
11373.63 232
11374.64 218
11375.65 213
11376.66 195
11377.66 196
11378.67 229
11379.68 229
11380.69 283
11381.69 262
11382.70 237
11383.71 193
11384.72 219
11385.72 212
11386.73 214
11387.74 192
11388.75 234
11389.76 208
11390.76 216
11391.77 194
11392.78 214
11393.79 231
11394.80 245
11395.80 205
11396.81 215
11397.82 192
11398.83 212
11399.84 228
11400.85 241
11401.85 227
11402.86 224
11403.87 218
11404.88 244
11405.89 236
11406.90 210
11407.91 210
11408.91 217
11409.92 209
11410.93 231
11411.94 193
11412.95 205
11413.96 184
11414.97 188
11415.98 200
11416.99 219
11418.00 240
11419.00 235
11420.01 205
11421.02 203
11422.03 190
11423.04 186
11424.05 208
11425.06 256
11426.07 236
11427.08 217
11428.09 203
11429.10 244
11430.11 247
11431.12 237
11432.13 213
11433.14 220
11434.15 214
11435.16 226
11436.17 252
11437.18 206
11438.19 238
11439.20 218
11440.21 241
11441.22 208
11442.23 201
11443.24 223
11444.25 227
11445.26 236
11446.27 213
11447.28 217
11448.29 241
11449.30 217
11450.31 213
11451.32 210
11452.33 217
11453.34 211
11454.36 216
11455.37 212
11456.38 203
11457.39 207
11458.40 210
11459.41 213
11460.42 265
11461.43 252
11462.44 215
11463.45 180
11464.47 201
11465.48 209
11466.49 214
11467.50 269
11468.51 224
11469.52 223
11470.53 233
11471.55 222
11472.56 192
11473.57 202
11474.58 210
11475.59 254
11476.60 244
11477.62 230
11478.63 219
11479.64 221
11480.65 216
11481.66 226
11482.68 203
11483.69 189
11484.70 228
11485.71 222
11486.72 214
11487.74 222
11488.75 218
11489.76 227
11490.77 231
11491.79 225
11492.80 199
11493.81 198
11494.82 198
11495.84 200
11496.85 228
11497.86 228
11498.87 235
11499.89 247
11500.90 202
11501.91 186
11502.93 244
11503.94 221
11504.95 221
11505.96 189
11506.98 194
11507.99 223
11509.00 213
11510.02 231
11511.03 208
11512.04 206
11513.06 177
11514.07 228
11515.08 236
11516.10 214
11517.11 179
11518.13 183
11519.14 210
11520.15 227
11521.17 203
11522.18 194
11523.19 218
11524.21 195
11525.22 207
11526.24 201
11527.25 210
11528.26 211
11529.28 218
11530.29 219
11531.31 209
11532.32 199
11533.33 199
11534.35 178
11535.36 207
11536.38 209
11537.39 236
11538.41 240
11539.42 234
11540.44 239
11541.45 186
11542.47 228
11543.48 244
11544.49 221
11545.51 211
11546.52 232
11547.54 196
11548.55 213
11549.57 196
11550.58 194
11551.60 210
11552.61 201
11553.63 204
11554.64 173
11555.66 222
11556.68 203
11557.69 236
11558.71 210
11559.72 215
11560.74 177
11561.75 208
11562.77 210
11563.78 196
11564.80 231
11565.82 236
11566.83 204
11567.85 224
11568.86 200
11569.88 202
11570.89 212
11571.91 233
11572.93 217
11573.94 204
11574.96 251
11575.97 215
11576.99 192
11578.01 178
11579.02 246
11580.04 232
11581.06 248
11582.07 238
11583.09 198
11584.11 206
11585.12 201
11586.14 246
11587.16 210
11588.17 214
11589.19 226
11590.21 237
11591.22 231
11592.24 214
11593.26 210
11594.27 229
11595.29 249
11596.31 228
11597.32 212
11598.34 229
11599.36 261
11600.38 247
11601.39 266
11602.41 298
11603.43 256
11604.45 264
11605.46 274
11606.48 241
11607.50 236
11608.52 237
11609.53 263
11610.55 234
11611.57 235
11612.59 222
11613.60 226
11614.62 225
11615.64 226
11616.66 197
11617.68 234
11618.69 254
11619.71 212
11620.73 210
11621.75 211
11622.77 219
11623.78 240
11624.80 254
11625.82 237
11626.84 239
11627.86 223
11628.88 206
11629.90 195
11630.91 189
11631.93 227
11632.95 243
11633.97 236
11634.99 228
11636.01 206
11637.03 208
11638.05 233
11639.06 243
11640.08 241
11641.10 223
11642.12 230
11643.14 211
11644.16 201
11645.18 210
11646.20 205
11647.22 224
11648.24 203
11649.26 238
11650.28 212
11651.30 180
11652.31 191
11653.33 233
11654.35 206
11655.37 246
11656.39 178
11657.41 205
11658.43 223
11659.45 223
11660.47 192
11661.49 188
11662.51 208
11663.53 204
11664.55 224
11665.57 219
11666.59 236
11667.61 202
11668.63 181
11669.65 228
11670.67 185
11671.69 232
11672.71 203
11673.73 200
11674.76 210
11675.78 169
11676.80 197
11677.82 219
11678.84 223
11679.86 214
11680.88 232
11681.90 207
11682.92 206
11683.94 216
11684.96 221
11685.98 214
11687.00 234
11688.03 199
11689.05 183
11690.07 207
11691.09 205
11692.11 205
11693.13 210
11694.15 194
11695.17 247
11696.20 201
11697.22 208
11698.24 205
11699.26 218
11700.28 224
11701.30 213
11702.33 175
11703.35 184
11704.37 195
11705.39 178
11706.41 234
11707.44 202
11708.46 191
11709.48 206
11710.50 183
11711.52 195
11712.55 205
11713.57 177
11714.59 212
11715.61 208
11716.63 191
11717.66 208
11718.68 214
11719.70 224
11720.72 191
11721.75 179
11722.77 205
11723.79 201
11724.82 197
11725.84 207
11726.86 213
11727.88 231
11728.91 214
11729.93 194
11730.95 201
11731.98 189
11733.00 190
11734.02 188
11735.04 196
11736.07 182
11737.09 178
11738.11 170
11739.14 171
11740.16 216
11741.18 188
11742.21 202
11743.23 196
11744.25 188
11745.28 212
11746.30 199
11747.33 207
11748.35 201
11749.37 204
11750.40 217
11751.42 240
11752.44 184
11753.47 206
11754.49 205
11755.52 209
11756.54 208
11757.57 181
11758.59 195
11759.61 196
11760.64 207
11761.66 208
11762.69 217
11763.71 200
11764.74 193
11765.76 209
11766.78 195
11767.81 216
11768.83 187
11769.86 186
11770.88 196
11771.91 184
11772.93 205
11773.96 214
11774.98 212
11776.01 197
11777.03 177
11778.06 207
11779.08 222
11780.11 216
11781.13 226
11782.16 211
11783.18 209
11784.21 185
11785.23 192
11786.26 178
11787.28 230
11788.31 206
11789.34 198
11790.36 241
11791.39 212
11792.41 192
11793.44 216
11794.46 221
11795.49 210
11796.52 209
11797.54 226
11798.57 200
11799.59 198
11800.62 202
11801.65 185
11802.67 220
11803.70 260
11804.72 247
11805.75 222
11806.78 223
11807.80 208
11808.83 184
11809.86 184
11810.88 191
11811.91 203
11812.93 203
11813.96 181
11814.99 196
11816.01 203
11817.04 199
11818.07 210
11819.10 227
11820.12 211
11821.15 215
11822.18 216
11823.20 198
11824.23 201
11825.26 188
11826.28 207
11827.31 220
11828.34 233
11829.37 229
11830.39 208
11831.42 190
11832.45 204
11833.48 205
11834.50 227
11835.53 202
11836.56 173
11837.59 198
11838.61 195
11839.64 234
11840.67 237
11841.70 199
11842.72 213
11843.75 222
11844.78 209
11845.81 180
11846.84 220
11847.86 208
11848.89 232
11849.92 212
11850.95 197
11851.98 217
11853.01 182
11854.03 198
11855.06 207
11856.09 174
11857.12 180
11858.15 206
11859.18 251
11860.20 203
11861.23 214
11862.26 223
11863.29 196
11864.32 194
11865.35 193
11866.38 190
11867.41 187
11868.44 174
11869.46 193
11870.49 236
11871.52 211
11872.55 184
11873.58 207
11874.61 196
11875.64 217
11876.67 231
11877.70 239
11878.73 214
11879.76 217
11880.79 212
11881.82 186
11882.85 195
11883.88 205
11884.91 199
11885.93 192
11886.96 195
11887.99 180
11889.02 184
11890.05 177
11891.08 187
11892.11 196
11893.14 215
11894.17 208
11895.20 193
11896.23 175
11897.26 193
11898.30 201
11899.33 194
11900.36 203
11901.39 213
11902.42 167
11903.45 222
11904.48 208
11905.51 210
11906.54 183
11907.57 184
11908.60 165
11909.63 173
11910.66 194
11911.69 223
11912.72 208
11913.75 187
11914.79 181
11915.82 193
11916.85 198
11917.88 225
11918.91 203
11919.94 182
11920.97 209
11922.00 198
11923.04 189
11924.07 220
11925.10 200
11926.13 197
11927.16 217
11928.19 225
11929.22 215
11930.26 208
11931.29 235
11932.32 207
11933.35 214
11934.38 193
11935.41 218
11936.45 194
11937.48 193
11938.51 235
11939.54 197
11940.58 176
11941.61 190
11942.64 183
11943.67 194
11944.70 229
11945.74 163
11946.77 205
11947.80 184
11948.83 181
11949.87 212
11950.90 198
11951.93 172
11952.96 207
11954.00 209
11955.03 198
11956.06 206
11957.09 186
11958.13 228
11959.16 196
11960.19 211
11961.23 228
11962.26 203
11963.29 206
11964.33 170
11965.36 239
11966.39 203
11967.43 205
11968.46 210
11969.49 205
11970.53 195
11971.56 161
11972.59 183
11973.63 161
11974.66 189
11975.69 201
11976.73 209
11977.76 200
11978.79 212
11979.83 194
11980.86 208
11981.90 195
11982.93 197
11983.96 189
11985.00 190
11986.03 171
11987.07 214
11988.10 214
11989.13 179
11990.17 180
11991.20 210
11992.24 227
11993.27 183
11994.31 209
11995.34 153
11996.38 215
11997.41 196
11998.44 218
11999.48 173
12000.51 187
12001.55 208
12002.58 199
12003.62 217
12004.65 177
12005.69 190
12006.72 201
12007.76 190
12008.79 174
12009.83 213
12010.86 201
12011.90 197
12012.93 215
12013.97 185
12015.00 172
12016.04 179
12017.08 195
12018.11 198
12019.15 195
12020.18 201
12021.22 221
12022.25 201
12023.29 203
12024.32 190
12025.36 205
12026.40 196
12027.43 186
12028.47 185
12029.50 184
12030.54 181
12031.58 180
12032.61 172
12033.65 197
12034.68 202
12035.72 196
12036.76 203
12037.79 196
12038.83 195
12039.87 165
12040.90 170
12041.94 179
12042.98 199
12044.01 194
12045.05 187
12046.09 170
12047.12 207
12048.16 170
12049.20 174
12050.23 176
12051.27 205
12052.31 181
12053.34 190
12054.38 158
12055.42 182
12056.45 182
12057.49 207
12058.53 192
12059.57 162
12060.60 173
12061.64 166
12062.68 175
12063.72 175
12064.75 203
12065.79 182
12066.83 202
12067.87 176
12068.90 189
12069.94 213
12070.98 187
12072.02 229
12073.06 174
12074.09 172
12075.13 182
12076.17 194
12077.21 185
12078.24 199
12079.28 177
12080.32 194
12081.36 181
12082.40 204
12083.44 180
12084.47 183
12085.51 195
12086.55 169
12087.59 172
12088.63 204
12089.67 200
12090.71 187
12091.74 208
12092.78 200
12093.82 179
12094.86 211
12095.90 200
12096.94 168
12097.98 180
12099.02 148
12100.05 181
12101.09 219
12102.13 203
12103.17 200
12104.21 189
12105.25 179
12106.29 178
12107.33 207
12108.37 202
12109.41 194
12110.45 194
12111.49 170
12112.53 157
12113.57 171
12114.61 175
12115.65 190
12116.69 174
12117.72 171
12118.76 220
12119.80 192
12120.84 179
12121.88 163
12122.92 190
12123.96 156
12125.00 183
12126.04 172
12127.08 182
12128.12 202
12129.17 178
12130.21 199
12131.25 169
12132.29 156
12133.33 174
12134.37 161
12135.41 184
12136.45 175
12137.49 182
12138.53 197
12139.57 191
12140.61 195
12141.65 176
12142.69 208
12143.73 192
12144.77 171
12145.82 160
12146.86 165
12147.90 198
12148.94 179
12149.98 185
12151.02 192
12152.06 194
12153.10 209
12154.15 179
12155.19 175
12156.23 179
12157.27 203
12158.31 209
12159.35 171
12160.39 191
12161.44 178
12162.48 168
12163.52 162
12164.56 191
12165.60 167
12166.64 181
12167.69 179
12168.73 177
12169.77 160
12170.81 168
12171.85 162
12172.90 185
12173.94 211
12174.98 194
12176.02 166
12177.07 181
12178.11 216
12179.15 197
12180.19 179
12181.24 184
12182.28 183
12183.32 179
12184.36 174
12185.41 191
12186.45 172
12187.49 196
12188.53 198
12189.58 175
12190.62 190
12191.66 171
12192.71 162
12193.75 165
12194.79 184
12195.84 193
12196.88 200
12197.92 171
12198.97 186
12200.01 182
12201.05 214
12202.10 186
12203.14 165
12204.18 179
12205.23 176
12206.27 161
12207.31 190
12208.36 150
12209.40 156
12210.44 155
12211.49 192
12212.53 169
12213.58 144
12214.62 164
12215.66 171
12216.71 157
12217.75 181
12218.80 201
12219.84 179
12220.88 156
12221.93 174
12222.97 181
12224.02 205
12225.06 173
12226.11 161
12227.15 171
12228.19 197
12229.24 147
12230.28 171
12231.33 168
12232.37 203
12233.42 190
12234.46 202
12235.51 178
12236.55 160
12237.60 165
12238.64 177
12239.69 192
12240.73 207
12241.78 176
12242.82 227
12243.87 199
12244.91 214
12245.96 189
12247.00 195
12248.05 193
12249.09 169
12250.14 197
12251.19 174
12252.23 173
12253.28 221
12254.32 207
12255.37 171
12256.41 162
12257.46 184
12258.51 181
12259.55 172
12260.60 178
12261.64 174
12262.69 178
12263.74 171
12264.78 163
12265.83 181
12266.87 182
12267.92 165
12268.97 162
12270.01 177
12271.06 167
12272.11 186
12273.15 163
12274.20 178
12275.24 154
12276.29 183
12277.34 200
12278.38 160
12279.43 164
12280.48 184
12281.52 203
12282.57 173
12283.62 196
12284.67 199
12285.71 192
12286.76 185
12287.81 164
12288.85 153
12289.90 194
12290.95 185
12292.00 200
12293.04 189
12294.09 185
12295.14 173
12296.18 172
12297.23 161
12298.28 182
12299.33 177
12300.38 184
12301.42 143
12302.47 148
12303.52 169
12304.57 170
12305.61 174
12306.66 169
12307.71 177
12308.76 174
12309.81 165
12310.85 164
12311.90 171
12312.95 194
12314.00 175
12315.05 192
12316.09 170
12317.14 165
12318.19 185
12319.24 184
12320.29 145
12321.34 178
12322.39 180
12323.43 178
12324.48 162
12325.53 161
12326.58 163
12327.63 173
12328.68 182
12329.73 169
12330.78 177
12331.82 181
12332.87 171
12333.92 166
12334.97 144
12336.02 171
12337.07 173
12338.12 157
12339.17 177
12340.22 184
12341.27 192
12342.32 195
12343.37 174
12344.42 181
12345.46 180
12346.51 159
12347.56 188
12348.61 171
12349.66 147
12350.71 177
12351.76 189
12352.81 179
12353.86 165
12354.91 172
12355.96 161
12357.01 175
12358.06 165
12359.11 140
12360.16 138
12361.21 169
12362.26 173
12363.31 172
12364.36 182
12365.41 188
12366.47 202
12367.52 200
12368.57 160
12369.62 184
12370.67 154
12371.72 170
12372.77 164
12373.82 169
12374.87 196
12375.92 162
12376.97 191
12378.02 183
12379.07 187
12380.12 134
12381.18 164
12382.23 172
12383.28 208
12384.33 159
12385.38 176
12386.43 174
12387.48 159
12388.53 172
12389.59 161
12390.64 186
12391.69 164
12392.74 181
12393.79 195
12394.84 163
12395.90 180
12396.95 161
12398.00 194
12399.05 183
12400.10 165
12401.15 191
12402.21 167
12403.26 186
12404.31 157
12405.36 157
12406.41 167
12407.47 154
12408.52 184
12409.57 148
12410.62 142
12411.68 161
12412.73 172
12413.78 172
12414.83 135
12415.89 151
12416.94 150
12417.99 164
12419.04 185
12420.10 175
12421.15 172
12422.20 144
12423.26 152
12424.31 171
12425.36 164
12426.41 179
12427.47 175
12428.52 186
12429.57 169
12430.63 159
12431.68 169
12432.73 176
12433.79 156
12434.84 181
12435.89 189
12436.95 176
12438.00 175
12439.05 165
12440.11 168
12441.16 192
12442.21 181
12443.27 183
12444.32 185
12445.38 165
12446.43 184
12447.48 186
12448.54 162
12449.59 141
12450.65 159
12451.70 146
12452.75 185
12453.81 160
12454.86 160
12455.92 163
12456.97 182
12458.02 172
12459.08 154
12460.13 171
12461.19 177
12462.24 179
12463.30 174
12464.35 178
12465.41 174
12466.46 196
12467.52 181
12468.57 186
12469.63 171
12470.68 186
12471.74 168
12472.79 185
12473.85 184
12474.90 172
12475.96 211
12477.01 215
12478.07 203
12479.12 193
12480.18 187
12481.23 192
12482.29 190
12483.34 205
12484.40 202
12485.45 197
12486.51 231
12487.56 186
12488.62 199
12489.68 219
12490.73 213
12491.79 211
12492.84 271
12493.90 289
12494.95 305
12496.01 329
12497.07 299
12498.12 310
12499.18 325
12500.23 353
12501.29 327
12502.35 318
12503.40 272
12504.46 255
12505.52 233
12506.57 241
12507.63 205
12508.69 217
12509.74 203
12510.80 188
12511.86 186
12512.91 200
12513.97 203
12515.03 189
12516.08 215
12517.14 195
12518.20 183
12519.25 218
12520.31 216
12521.37 178
12522.42 206
12523.48 190
12524.54 199
12525.60 197
12526.65 211
12527.71 189
12528.77 167
12529.82 218
12530.88 182
12531.94 174
12533.00 166
12534.05 185
12535.11 203
12536.17 182
12537.23 182
12538.29 231
12539.34 189
12540.40 214
12541.46 192
12542.52 200
12543.57 187
12544.63 162
12545.69 195
12546.75 172
12547.81 193
12548.87 192
12549.92 193
12550.98 226
12552.04 190
12553.10 174
12554.16 189
12555.22 223
12556.27 223
12557.33 186
12558.39 196
12559.45 206
12560.51 186
12561.57 196
12562.63 177
12563.68 175
12564.74 172
12565.80 217
12566.86 232
12567.92 189
12568.98 172
12570.04 223
12571.10 188
12572.16 190
12573.22 204
12574.28 202
12575.33 222
12576.39 218
12577.45 227
12578.51 195
12579.57 208
12580.63 210
12581.69 221
12582.75 210
12583.81 223
12584.87 210
12585.93 213
12586.99 160
12588.05 192
12589.11 179
12590.17 206
12591.23 201
12592.29 200
12593.35 233
12594.41 222
12595.47 226
12596.53 177
12597.59 196
12598.65 195
12599.71 186
12600.77 212
12601.83 195
12602.89 196
12603.95 168
12605.01 188
12606.07 188
12607.13 162
12608.20 196
12609.26 196
12610.32 153
12611.38 158
12612.44 169
12613.50 197
12614.56 192
12615.62 195
12616.68 171
12617.74 183
12618.81 183
12619.87 193
12620.93 166
12621.99 177
12623.05 209
12624.11 205
12625.17 188
12626.23 155
12627.30 195
12628.36 181
12629.42 199
12630.48 210
12631.54 189
12632.60 174
12633.67 211
12634.73 177
12635.79 168
12636.85 158
12637.91 180
12638.98 168
12640.04 177
12641.10 180
12642.16 187
12643.22 177
12644.29 167
12645.35 210
12646.41 208
12647.47 187
12648.54 187
12649.60 213
12650.66 214
12651.72 179
12652.79 180
12653.85 194
12654.91 167
12655.97 179
12657.04 178
12658.10 194
12659.16 204
12660.22 195
12661.29 179
12662.35 166
12663.41 190
12664.48 182
12665.54 197
12666.60 190
12667.67 174
12668.73 193
12669.79 195
12670.86 181
12671.92 178
12672.98 182
12674.05 171
12675.11 187
12676.17 191
12677.24 191
12678.30 207
12679.36 192
12680.43 194
12681.49 201
12682.56 224
12683.62 221
12684.68 193
12685.75 188
12686.81 206
12687.88 194
12688.94 203
12690.00 197
12691.07 208
12692.13 192
12693.20 213
12694.26 220
12695.33 210
12696.39 186
12697.45 206
12698.52 193
12699.58 181
12700.65 188
12701.71 202
12702.78 191
12703.84 226
12704.91 190
12705.97 202
12707.04 199
12708.10 219
12709.17 210
12710.23 235
12711.30 229
12712.36 199
12713.43 200
12714.49 220
12715.56 221
12716.62 191
12717.69 196
12718.75 196
12719.82 207
12720.88 203
12721.95 187
12723.02 217
12724.08 213
12725.15 172
12726.21 197
12727.28 185
12728.34 199
12729.41 219
12730.48 186
12731.54 217
12732.61 201
12733.67 199
12734.74 210
12735.81 236
12736.87 220
12737.94 200
12739.00 214
12740.07 210
12741.14 196
12742.20 212
12743.27 197
12744.34 186
12745.40 179
12746.47 172
12747.54 205
12748.60 196
12749.67 189
12750.74 203
12751.80 172
12752.87 163
12753.94 166
12755.00 190
12756.07 168
12757.14 184
12758.20 208
12759.27 209
12760.34 167
12761.40 172
12762.47 221
12763.54 200
12764.61 166
12765.67 180
12766.74 203
12767.81 176
12768.88 193
12769.94 194
12771.01 163
12772.08 158
12773.15 182
12774.21 169
12775.28 197
12776.35 167
12777.42 220
12778.49 191
12779.55 193
12780.62 172
12781.69 191
12782.76 180
12783.83 213
12784.89 171
12785.96 189
12787.03 182
12788.10 180
12789.17 187
12790.23 161
12791.30 151
12792.37 180
12793.44 175
12794.51 158
12795.58 179
12796.65 175
12797.71 172
12798.78 171
12799.85 142
12800.92 168
12801.99 191
12803.06 210
12804.13 180
12805.20 155
12806.27 164
12807.33 177
12808.40 181
12809.47 167
12810.54 168
12811.61 181
12812.68 199
12813.75 189
12814.82 181
12815.89 162
12816.96 180
12818.03 180
12819.10 198
12820.17 180
12821.24 170
12822.31 173
12823.38 197
12824.45 159
12825.52 150
12826.59 188
12827.66 186
12828.73 210
12829.80 164
12830.87 159
12831.94 154
12833.01 187
12834.08 176
12835.15 168
12836.22 180
12837.29 153
12838.36 168
12839.43 187
12840.50 166
12841.57 159
12842.64 160
12843.71 145
12844.78 170
12845.85 164
12846.92 159
12847.99 155
12849.06 180
12850.13 184
12851.21 160
12852.28 152
12853.35 154
12854.42 152
12855.49 150
12856.56 153
12857.63 173
12858.70 162
12859.77 177
12860.85 172
12861.92 143
12862.99 171
12864.06 160
12865.13 161
12866.20 147
12867.27 135
12868.35 159
12869.42 179
12870.49 177
12871.56 155
12872.63 179
12873.71 164
12874.78 163
12875.85 176
12876.92 195
12877.99 193
12879.07 175
12880.14 172
12881.21 169
12882.28 178
12883.35 145
12884.43 167
12885.50 157
12886.57 196
12887.64 159
12888.72 173
12889.79 180
12890.86 147
12891.93 188
12893.01 172
12894.08 157
12895.15 140
12896.22 146
12897.30 161
12898.37 141
12899.44 166
12900.52 147
12901.59 167
12902.66 168
12903.74 137
12904.81 167
12905.88 146
12906.96 164
12908.03 168
12909.10 169
12910.18 144
12911.25 138
12912.32 127
12913.40 149
12914.47 142
12915.54 155
12916.62 190
12917.69 134
12918.76 171
12919.84 146
12920.91 145
12921.99 153
12923.06 128
12924.13 141
12925.21 156
12926.28 130
12927.36 164
12928.43 146
12929.50 144
12930.58 157
12931.65 162
12932.73 149
12933.80 164
12934.88 156
12935.95 144
12937.02 139
12938.10 145
12939.17 151
12940.25 168
12941.32 153
12942.40 170
12943.47 192
12944.55 146
12945.62 137
12946.70 140
12947.77 153
12948.85 156
12949.92 157
12951.00 169
12952.07 172
12953.15 152
12954.22 147
12955.30 152
12956.37 142
12957.45 171
12958.52 167
12959.60 152
12960.68 173
12961.75 194
12962.83 163
12963.90 144
12964.98 141
12966.05 143
12967.13 177
12968.20 140
12969.28 173
12970.36 156
12971.43 173
12972.51 163
12973.58 163
12974.66 127
12975.74 157
12976.81 167
12977.89 145
12978.97 121
12980.04 145
12981.12 147
12982.19 152
12983.27 158
12984.35 153
12985.42 142
12986.50 141
12987.58 154
12988.65 138
12989.73 152
12990.81 126
12991.88 169
12992.96 146
12994.04 146
12995.11 169
12996.19 179
12997.27 161
12998.35 138
12999.42 139
13000.50 109
13001.58 140
13002.65 149
13003.73 146
13004.81 131
13005.89 149
13006.96 139
13008.04 161
13009.12 158
13010.20 149
13011.27 147
13012.35 184
13013.43 180
13014.51 163
13015.58 159
13016.66 156
13017.74 141
13018.82 155
13019.90 126
13020.97 146
13022.05 147
13023.13 146
13024.21 186
13025.29 170
13026.37 170
13027.44 153
13028.52 165
13029.60 143
13030.68 136
13031.76 146
13032.84 183
13033.91 169
13034.99 169
13036.07 162
13037.15 171
13038.23 145
13039.31 166
13040.39 184
13041.46 141
13042.54 135
13043.62 130
13044.70 145
13045.78 156
13046.86 146
13047.94 136
13049.02 173
13050.10 160
13051.18 154
13052.26 166
13053.34 157
13054.41 162
13055.49 149
13056.57 136
13057.65 144
13058.73 194
13059.81 153
13060.89 143
13061.97 155
13063.05 148
13064.13 151
13065.21 133
13066.29 142
13067.37 140
13068.45 154
13069.53 170
13070.61 155
13071.69 128
13072.77 141
13073.85 145
13074.93 162
13076.01 165
13077.09 134
13078.17 144
13079.25 155
13080.33 150
13081.41 155
13082.49 155
13083.58 172
13084.66 161
13085.74 153
13086.82 176
13087.90 166
13088.98 188
13090.06 150
13091.14 168
13092.22 135
13093.30 172
13094.38 141
13095.46 156
13096.55 125
13097.63 111
13098.71 132
13099.79 124
13100.87 155
13101.95 152
13103.03 163
13104.12 120
13105.20 155
13106.28 170
13107.36 161
13108.44 156
13109.52 156
13110.60 129
13111.69 151
13112.77 132
13113.85 157
13114.93 147
13116.01 164
13117.10 131
13118.18 144
13119.26 151
13120.34 143
13121.42 171
13122.51 159
13123.59 137
13124.67 152
13125.75 179
13126.84 142
13127.92 146
13129.00 146
13130.08 167
13131.17 161
13132.25 179
13133.33 147
13134.41 147
13135.50 176
13136.58 157
13137.66 155
13138.75 126
13139.83 152
13140.91 148
13141.99 153
13143.08 155
13144.16 133
13145.24 129
13146.33 141
13147.41 143
13148.49 128
13149.58 137
13150.66 169
13151.74 143
13152.83 130
13153.91 136
13154.99 131
13156.08 156
13157.16 141
13158.25 156
13159.33 144
13160.41 160
13161.50 153
13162.58 150
13163.66 141
13164.75 163
13165.83 141
13166.92 145
13168.00 136
13169.08 132
13170.17 173
13171.25 143
13172.34 170
13173.42 140
13174.51 155
13175.59 148
13176.67 147
13177.76 150
13178.84 161
13179.93 152
13181.01 142
13182.10 164
13183.18 153
13184.27 118
13185.35 147
13186.44 155
13187.52 136
13188.61 146
13189.69 137
13190.78 145
13191.86 113
13192.95 161
13194.03 144
13195.12 168
13196.20 146
13197.29 133
13198.37 144
13199.46 166
13200.54 137
13201.63 113
13202.72 143
13203.80 134
13204.89 146
13205.97 155
13207.06 159
13208.14 126
13209.23 123
13210.32 147
13211.40 160
13212.49 167
13213.57 152
13214.66 142
13215.75 145
13216.83 146
13217.92 161
13219.00 146
13220.09 151
13221.18 132
13222.26 131
13223.35 129
13224.44 130
13225.52 166
13226.61 162
13227.70 139
13228.78 152
13229.87 140
13230.96 137
13232.04 159
13233.13 137
13234.22 142
13235.30 149
13236.39 140
13237.48 165
13238.56 165
13239.65 149
13240.74 166
13241.82 178
13242.91 150
13244.00 149
13245.09 149
13246.17 145
13247.26 159
13248.35 167
13249.44 152
13250.52 154
13251.61 140
13252.70 126
13253.79 135
13254.87 140
13255.96 170
13257.05 145
13258.14 117
13259.23 129
13260.31 172
13261.40 146
13262.49 160
13263.58 151
13264.67 156
13265.75 140
13266.84 148
13267.93 138
13269.02 141
13270.11 178
13271.19 162
13272.28 159
13273.37 135
13274.46 154
13275.55 144
13276.64 162
13277.73 133
13278.81 134
13279.90 134
13280.99 141
13282.08 155
13283.17 136
13284.26 145
13285.35 158
13286.44 150
13287.53 151
13288.61 161
13289.70 172
13290.79 179
13291.88 152
13292.97 126
13294.06 122
13295.15 118
13296.24 160
13297.33 138
13298.42 136
13299.51 132
13300.60 158
13301.69 137
13302.78 138
13303.87 145
13304.96 144
13306.05 142
13307.14 145
13308.23 141
13309.32 160
13310.41 129
13311.50 139
13312.59 135
13313.68 129
13314.77 131
13315.86 138
13316.95 137
13318.04 143
13319.13 129
13320.22 151
13321.31 125
13322.40 132
13323.49 149
13324.58 152
13325.67 152
13326.76 123
13327.85 144
13328.94 156
13330.03 158
13331.12 152
13332.21 157
13333.31 144
13334.40 153
13335.49 165
13336.58 155
13337.67 140
13338.76 152
13339.85 137
13340.94 137
13342.03 165
13343.13 100
13344.22 128
13345.31 139
13346.40 144
13347.49 170
13348.58 161
13349.67 148
13350.77 149
13351.86 160
13352.95 146
13354.04 144
13355.13 137
13356.22 135
13357.32 140
13358.41 129
13359.50 131
13360.59 120
13361.68 147
13362.78 156
13363.87 129
13364.96 147
13366.05 125
13367.15 139
13368.24 147
13369.33 170
13370.42 166
13371.52 144
13372.61 171
13373.70 161
13374.79 133
13375.89 119
13376.98 141
13378.07 140
13379.16 136
13380.26 137
13381.35 140
13382.44 137
13383.54 140
13384.63 129
13385.72 133
13386.82 133
13387.91 134
13389.00 123
13390.09 131
13391.19 124
13392.28 133
13393.37 136
13394.47 120
13395.56 119
13396.66 132
13397.75 160
13398.84 140
13399.94 145
13401.03 135
13402.12 149
13403.22 143
13404.31 136
13405.40 142
13406.50 124
13407.59 123
13408.69 131
13409.78 134
13410.88 110
13411.97 138
13413.06 122
13414.16 145
13415.25 124
13416.35 118
13417.44 132
13418.53 153
13419.63 158
13420.72 132
13421.82 144
13422.91 142
13424.01 140
13425.10 132
13426.20 144
13427.29 129
13428.39 145
13429.48 147
13430.58 120
13431.67 131
13432.77 165
13433.86 165
13434.96 147
13436.05 145
13437.15 141
13438.24 158
13439.34 152
13440.43 148
13441.53 153
13442.62 137
13443.72 120
13444.81 161
13445.91 153
13447.01 165
13448.10 136
13449.20 131
13450.29 133
13451.39 131
13452.48 135
13453.58 156
13454.68 138
13455.77 145
13456.87 129
13457.96 138
13459.06 153
13460.16 140
13461.25 144
13462.35 127
13463.44 147
13464.54 140
13465.64 143
13466.73 123
13467.83 150
13468.93 137
13470.02 142
13471.12 137
13472.22 139
13473.31 144
13474.41 129
13475.51 136
13476.60 160
13477.70 132
13478.80 121
13479.89 129
13480.99 138
13482.09 145
13483.18 141
13484.28 124
13485.38 135
13486.48 134
13487.57 136
13488.67 139
13489.77 151
13490.87 142
13491.96 153
13493.06 134
13494.16 132
13495.26 142
13496.35 143
13497.45 142
13498.55 120
13499.65 120
13500.74 149
13501.84 122
13502.94 142
13504.04 154
13505.14 145
13506.23 135
13507.33 121
13508.43 126
13509.53 135
13510.63 162
13511.72 133
13512.82 135
13513.92 114
13515.02 135
13516.12 134
13517.22 155
13518.31 136
13519.41 128
13520.51 134
13521.61 147
13522.71 132
13523.81 156
13524.91 149
13526.01 139
13527.10 147
13528.20 142
13529.30 127
13530.40 108
13531.50 140
13532.60 120
13533.70 148
13534.80 128
13535.90 131
13537.00 128
13538.09 128
13539.19 108
13540.29 129
13541.39 144
13542.49 129
13543.59 128
13544.69 122
13545.79 126
13546.89 139
13547.99 125
13549.09 118
13550.19 136
13551.29 129
13552.39 129
13553.49 114
13554.59 134
13555.69 149
13556.79 156
13557.89 170
13558.99 155
13560.09 125
13561.19 142
13562.29 153
13563.39 137
13564.49 154
13565.59 119
13566.69 142
13567.79 135
13568.89 126
13569.99 135
13571.09 154
13572.20 148
13573.30 109
13574.40 155
13575.50 152
13576.60 146
13577.70 131
13578.80 139
13579.90 129
13581.00 138
13582.10 152
13583.20 176
13584.31 128
13585.41 139
13586.51 131
13587.61 140
13588.71 137
13589.81 150
13590.91 136
13592.02 163
13593.12 149
13594.22 111
13595.32 130
13596.42 128
13597.52 146
13598.63 118
13599.73 163
13600.83 150
13601.93 129
13603.03 140
13604.14 145
13605.24 142
13606.34 133
13607.44 127
13608.54 151
13609.65 126
13610.75 137
13611.85 136
13612.95 132
13614.06 134
13615.16 114
13616.26 123
13617.36 123
13618.47 108
13619.57 133
13620.67 145
13621.77 154
13622.88 155
13623.98 158
13625.08 124
13626.18 134
13627.29 136
13628.39 152
13629.49 132
13630.60 129
13631.70 118
13632.80 136
13633.91 137
13635.01 144
13636.11 140
13637.22 130
13638.32 134
13639.42 131
13640.53 145
13641.63 163
13642.73 134
13643.84 138
13644.94 137
13646.04 131
13647.15 124
13648.25 132
13649.36 150
13650.46 135
13651.56 134
13652.67 123
13653.77 132
13654.88 157
13655.98 154
13657.08 143
13658.19 105
13659.29 136
13660.40 139
13661.50 155
13662.60 122
13663.71 130
13664.81 147
13665.92 155
13667.02 133
13668.13 108
13669.23 123
13670.34 155
13671.44 122
13672.55 117
13673.65 128
13674.76 115
13675.86 133
13676.97 103
13678.07 123
13679.18 106
13680.28 140
13681.39 151
13682.49 133
13683.60 130
13684.70 118
13685.81 121
13686.91 126
13688.02 117
13689.12 114
13690.23 133
13691.33 140
13692.44 138
13693.55 130
13694.65 124
13695.76 122
13696.86 137
13697.97 144
13699.07 132
13700.18 130
13701.29 138
13702.39 157
13703.50 136
13704.60 111
13705.71 120
13706.82 147
13707.92 140
13709.03 139
13710.14 106
13711.24 148
13712.35 125
13713.45 130
13714.56 119
13715.67 135
13716.77 142
13717.88 138
13718.99 141
13720.09 134
13721.20 142
13722.31 122
13723.41 140
13724.52 135
13725.63 130
13726.74 132
13727.84 125
13728.95 112
13730.06 124
13731.16 160
13732.27 125
13733.38 150
13734.49 134
13735.59 122
13736.70 134
13737.81 144
13738.91 135
13740.02 114
13741.13 122
13742.24 137
13743.35 138
13744.45 148
13745.56 160
13746.67 141
13747.78 141
13748.88 140
13749.99 119
13751.10 120
13752.21 123
13753.32 142
13754.42 126
13755.53 120
13756.64 140
13757.75 157
13758.86 146
13759.97 133
13761.07 148
13762.18 143
13763.29 126
13764.40 145
13765.51 114
13766.62 127
13767.72 143
13768.83 169
13769.94 133
13771.05 119
13772.16 149
13773.27 134
13774.38 152
13775.49 129
13776.60 153
13777.70 131
13778.81 133
13779.92 123
13781.03 118
13782.14 116
13783.25 116
13784.36 122
13785.47 141
13786.58 126
13787.69 134
13788.80 153
13789.91 148
13791.02 145
13792.13 143
13793.24 128
13794.35 150
13795.45 136
13796.56 141
13797.67 134
13798.78 139
13799.89 135
13801.00 132
13802.11 134
13803.22 122
13804.33 140
13805.44 134
13806.55 142
13807.67 121
13808.78 123
13809.89 133
13811.00 125
13812.11 113
13813.22 109
13814.33 114
13815.44 135
13816.55 133
13817.66 109
13818.77 127
13819.88 147
13820.99 127
13822.10 121
13823.21 124
13824.32 136
13825.44 116
13826.55 123
13827.66 120
13828.77 100
13829.88 125
13830.99 150
13832.10 134
13833.21 123
13834.32 118
13835.44 153
13836.55 127
13837.66 117
13838.77 123
13839.88 121
13840.99 122
13842.10 129
13843.22 136
13844.33 130
13845.44 140
13846.55 153
13847.66 140
13848.78 114
13849.89 112
13851.00 107
13852.11 124
13853.22 129
13854.34 119
13855.45 153
13856.56 134
13857.67 115
13858.78 126
13859.90 127
13861.01 145
13862.12 126
13863.23 140
13864.35 113
13865.46 107
13866.57 118
13867.68 126
13868.80 121
13869.91 105
13871.02 106
13872.14 124
13873.25 138
13874.36 96
13875.47 126
13876.59 119
13877.70 106
13878.81 104
13879.93 127
13881.04 129
13882.15 108
13883.27 137
13884.38 131
13885.49 111
13886.61 132
13887.72 129
13888.83 113
13889.95 105
13891.06 132
13892.17 126
13893.29 120
13894.40 129
13895.52 112
13896.63 164
13897.74 152
13898.86 114
13899.97 112
13901.09 123
13902.20 157
13903.31 144
13904.43 125
13905.54 125
13906.66 114
13907.77 115
13908.89 135
13910.00 127
13911.11 128
13912.23 137
13913.34 140
13914.46 145
13915.57 133
13916.69 126
13917.80 126
13918.92 130
13920.03 172
13921.15 101
13922.26 126
13923.38 122
13924.49 113
13925.61 139
13926.72 124
13927.84 131
13928.95 126
13930.07 113
13931.18 91
13932.30 109
13933.41 120
13934.53 127
13935.64 131
13936.76 115
13937.87 134
13938.99 134
13940.10 128
13941.22 111
13942.34 150
13943.45 132
13944.57 123
13945.68 122
13946.80 129
13947.91 128
13949.03 119
13950.15 136
13951.26 134
13952.38 122
13953.49 126
13954.61 119
13955.73 148
13956.84 117
13957.96 131
13959.08 130
13960.19 132
13961.31 116
13962.43 139
13963.54 139
13964.66 130
13965.78 151
13966.89 100
13968.01 129
13969.13 145
13970.24 130
13971.36 131
13972.48 131
13973.59 120
13974.71 120
13975.83 129
13976.94 141
13978.06 128
13979.18 140
13980.30 138
13981.41 141
13982.53 106
13983.65 127
13984.76 107
13985.88 122
13987.00 148
13988.12 130
13989.23 124
13990.35 104
13991.47 123
13992.59 118
13993.71 128
13994.82 130
13995.94 131
13997.06 156
13998.18 137
13999.29 124
14000.41 122
14001.53 136
14002.65 143
14003.77 136
14004.88 113
14006.00 124
14007.12 123
14008.24 125
14009.36 129
14010.48 119
14011.59 126
14012.71 125
14013.83 131
14014.95 107
14016.07 138
14017.19 124
14018.31 145
14019.43 132
14020.54 112
14021.66 115
14022.78 135
14023.90 133
14025.02 105
14026.14 122
14027.26 111
14028.38 154
14029.50 141
14030.62 134
14031.73 136
14032.85 149
14033.97 128
14035.09 118
14036.21 101
14037.33 121
14038.45 135
14039.57 114
14040.69 112
14041.81 120
14042.93 141
14044.05 139
14045.17 112
14046.29 118
14047.41 130
14048.53 129
14049.65 143
14050.77 135
14051.89 118
14053.01 122
14054.13 157
14055.25 117
14056.37 119
14057.49 116
14058.61 113
14059.73 118
14060.85 113
14061.97 122
14063.09 105
14064.21 143
14065.33 137
14066.45 116
14067.57 127
14068.70 151
14069.82 158
14070.94 134
14072.06 130
14073.18 131
14074.30 130
14075.42 134
14076.54 134
14077.66 136
14078.78 125
14079.91 126
14081.03 146
14082.15 151
14083.27 129
14084.39 132
14085.51 139
14086.63 125
14087.75 139
14088.88 156
14090.00 161
14091.12 123
14092.24 146
14093.36 134
14094.48 147
14095.61 170
14096.73 140
14097.85 143
14098.97 133
14100.09 125
14101.22 133
14102.34 143
14103.46 129
14104.58 141
14105.71 147
14106.83 137
14107.95 152
14109.07 124
14110.19 130
14111.32 132
14112.44 144
14113.56 143
14114.68 149
14115.81 147
14116.93 129
14118.05 135
14119.18 137
14120.30 155
14121.42 156
14122.54 134
14123.67 132
14124.79 119
14125.91 119
14127.04 120
14128.16 133
14129.28 135
14130.41 121
14131.53 130
14132.65 124
14133.78 112
14134.90 106
14136.02 158
14137.15 123
14138.27 121
14139.39 139
14140.52 146
14141.64 121
14142.76 121
14143.89 121
14145.01 131
14146.13 148
14147.26 135
14148.38 159
14149.51 177
14150.63 141
14151.75 140
14152.88 157
14154.00 132
14155.13 127
14156.25 135
14157.38 126
14158.50 102
14159.62 121
14160.75 137
14161.87 139
14163.00 137
14164.12 140
14165.25 137
14166.37 133
14167.50 125
14168.62 126
14169.75 151
14170.87 117
14172.00 125
14173.12 139
14174.25 141
14175.37 133
14176.50 124
14177.62 104
14178.75 122
14179.87 154
14181.00 141
14182.12 140
14183.25 140
14184.37 107
14185.50 123
14186.62 136
14187.75 163
14188.87 126
14190.00 137
14191.13 147
14192.25 125
14193.38 145
14194.50 146
14195.63 141
14196.75 143
14197.88 127
14199.01 117
14200.13 103
14201.26 109
14202.38 101
14203.51 121
14204.64 116
14205.76 109
14206.89 136
14208.01 147
14209.14 145
14210.27 121
14211.39 112
14212.52 155
14213.65 121
14214.77 136
14215.90 132
14217.03 141
14218.15 115
14219.28 152
14220.41 156
14221.53 114
14222.66 116
14223.79 127
14224.91 147
14226.04 131
14227.17 138
14228.30 123
14229.42 126
14230.55 141
14231.68 132
14232.80 123
14233.93 119
14235.06 129
14236.19 130
14237.31 119
14238.44 123
14239.57 125
14240.70 134
14241.82 140
14242.95 115
14244.08 125
14245.21 137
14246.34 110
14247.46 133
14248.59 150
14249.72 133
14250.85 126
14251.98 134
14253.10 128
14254.23 104
14255.36 112
14256.49 120
14257.62 134
14258.74 144
14259.87 127
14261.00 150
14262.13 139
14263.26 128
14264.39 113
14265.52 133
14266.64 141
14267.77 132
14268.90 144
14270.03 115
14271.16 144
14272.29 121
14273.42 130
14274.55 117
14275.68 118
14276.80 129
14277.93 117
14279.06 139
14280.19 122
14281.32 108
14282.45 127
14283.58 135
14284.71 123
14285.84 98
14286.97 120
14288.10 114
14289.23 112
14290.36 121
14291.49 140
14292.62 147
14293.75 122
14294.87 129
14296.00 113
14297.13 117
14298.26 134
14299.39 149
14300.52 142
14301.65 130
14302.78 128
14303.91 142
14305.04 122
14306.17 109
14307.31 122
14308.44 146
14309.57 147
14310.70 100
14311.83 116
14312.96 125
14314.09 155
14315.22 127
14316.35 128
14317.48 121
14318.61 139
14319.74 125
14320.87 110
14322.00 98
14323.13 122
14324.26 123
14325.40 130
14326.53 120
14327.66 126
14328.79 110
14329.92 142
14331.05 129
14332.18 127
14333.31 123
14334.44 132
14335.58 137
14336.71 131
14337.84 116
14338.97 109
14340.10 110
14341.23 132
14342.37 138
14343.50 135
14344.63 117
14345.76 120
14346.89 128
14348.02 130
14349.16 120
14350.29 137
14351.42 124
14352.55 132
14353.68 145
14354.82 119
14355.95 113
14357.08 103
14358.21 121
14359.35 156
14360.48 120
14361.61 117
14362.74 113
14363.87 129
14365.01 117
14366.14 118
14367.27 142
14368.41 140
14369.54 111
14370.67 96
14371.80 95
14372.94 113
14374.07 123
14375.20 123
14376.34 118
14377.47 103
14378.60 124
14379.73 134
14380.87 132
14382.00 117
14383.13 98
14384.27 113
14385.40 116
14386.53 130
14387.67 104
14388.80 127
14389.93 118
14391.07 120
14392.20 104
14393.34 98
14394.47 105
14395.60 103
14396.74 124
14397.87 99
14399.00 107
14400.14 124
14401.27 141
14402.41 121
14403.54 144
14404.67 118
14405.81 107
14406.94 122
14408.08 134
14409.21 114
14410.35 164
14411.48 142
14412.61 126
14413.75 123
14414.88 128
14416.02 129
14417.15 139
14418.29 137
14419.42 113
14420.56 145
14421.69 127
14422.83 116
14423.96 132
14425.10 143
14426.23 117
14427.37 132
14428.50 133
14429.64 125
14430.77 95
14431.91 118
14433.04 124
14434.18 142
14435.31 116
14436.45 128
14437.58 132
14438.72 119
14439.85 120
14440.99 122
14442.13 123
14443.26 120
14444.40 116
14445.53 132
14446.67 115
14447.80 105
14448.94 117
14450.08 127
14451.21 113
14452.35 115
14453.48 111
14454.62 125
14455.76 102
14456.89 116
14458.03 123
14459.16 134
14460.30 127
14461.44 127
14462.57 129
14463.71 126
14464.85 117
14465.98 125
14467.12 124
14468.26 136
14469.39 126
14470.53 124
14471.67 136
14472.80 147
14473.94 127
14475.08 118
14476.21 133
14477.35 131
14478.49 150
14479.62 118
14480.76 132
14481.90 137
14483.04 134
14484.17 125
14485.31 138
14486.45 130
14487.59 120
14488.72 140
14489.86 118
14491.00 129
14492.14 119
14493.27 157
14494.41 124
14495.55 134
14496.69 125
14497.82 109
14498.96 112
14500.10 107
14501.24 129
14502.38 130
14503.51 118
14504.65 117
14505.79 129
14506.93 119
14508.07 109
14509.20 97
14510.34 125
14511.48 113
14512.62 139
14513.76 122
14514.90 116
14516.03 100
14517.17 112
14518.31 112
14519.45 143
14520.59 132
14521.73 137
14522.87 131
14524.01 117
14525.14 131
14526.28 104
14527.42 114
14528.56 97
14529.70 133
14530.84 114
14531.98 120
14533.12 106
14534.26 113
14535.40 118
14536.54 121
14537.67 121
14538.81 92
14539.95 109
14541.09 118
14542.23 124
14543.37 131
14544.51 134
14545.65 120
14546.79 107
14547.93 116
14549.07 128
14550.21 119
14551.35 135
14552.49 108
14553.63 105
14554.77 103
14555.91 114
14557.05 148
14558.19 133
14559.33 88
14560.47 108
14561.61 144
14562.75 120
14563.89 112
14565.03 128
14566.17 114
14567.31 105
14568.45 129
14569.60 138
14570.74 121
14571.88 102
14573.02 101
14574.16 125
14575.30 120
14576.44 119
14577.58 111
14578.72 125
14579.86 121
14581.00 110
14582.14 108
14583.29 113
14584.43 109
14585.57 125
14586.71 124
14587.85 106
14588.99 104
14590.13 116
14591.28 112
14592.42 120
14593.56 89
14594.70 99
14595.84 125
14596.98 115
14598.13 104
14599.27 84
14600.41 119
14601.55 107
14602.69 125
14603.83 107
14604.98 109
14606.12 113
14607.26 109
14608.40 143
14609.54 117
14610.69 135
14611.83 127
14612.97 140
14614.11 131
14615.26 109
14616.40 101
14617.54 130
14618.68 125
14619.83 120
14620.97 96
14622.11 91
14623.25 114
14624.40 136
14625.54 102
14626.68 117
14627.83 120
14628.97 119
14630.11 114
14631.25 134
14632.40 128
14633.54 113
14634.68 126
14635.83 108
14636.97 105
14638.11 106
14639.26 121
14640.40 105
14641.54 110
14642.69 130
14643.83 114
14644.97 130
14646.12 99
14647.26 92
14648.41 104
14649.55 116
14650.69 130
14651.84 114
14652.98 104
14654.13 115
14655.27 131
14656.41 116
14657.56 115
14658.70 103
14659.85 140
14660.99 121
14662.13 120
14663.28 109
14664.42 122
14665.57 116
14666.71 117
14667.86 108
14669.00 111
14670.14 114
14671.29 138
14672.43 120
14673.58 126
14674.72 93
14675.87 118
14677.01 111
14678.16 130
14679.30 110
14680.45 88
14681.59 107
14682.74 126
14683.88 135
14685.03 119
14686.17 137
14687.32 102
14688.46 133
14689.61 122
14690.75 112
14691.90 107
14693.05 86
14694.19 118
14695.34 104
14696.48 117
14697.63 107
14698.77 122
14699.92 103
14701.06 116
14702.21 111
14703.36 127
14704.50 86
14705.65 145
14706.79 119
14707.94 145
14709.09 121
14710.23 126
14711.38 109
14712.53 124
14713.67 123
14714.82 113
14715.96 126
14717.11 111
14718.26 122
14719.40 118
14720.55 129
14721.70 122
14722.84 118
14723.99 138
14725.14 127
14726.28 102
14727.43 133
14728.58 100
14729.72 124
14730.87 104
14732.02 109
14733.16 117
14734.31 113
14735.46 140
14736.61 144
14737.75 126
14738.90 103
14740.05 139
14741.20 117
14742.34 90
14743.49 98
14744.64 106
14745.79 139
14746.93 129
14748.08 120
14749.23 129
14750.38 115
14751.52 114
14752.67 137
14753.82 127
14754.97 108
14756.11 148
14757.26 130
14758.41 106
14759.56 115
14760.71 129
14761.86 122
14763.00 105
14764.15 96
14765.30 97
14766.45 102
14767.60 130
14768.74 107
14769.89 124
14771.04 114
14772.19 105
14773.34 117
14774.49 127
14775.64 107
14776.79 107
14777.93 108
14779.08 136
14780.23 115
14781.38 119
14782.53 112
14783.68 134
14784.83 117
14785.98 109
14787.13 87
14788.28 125
14789.42 114
14790.57 112
14791.72 117
14792.87 110
14794.02 105
14795.17 133
14796.32 139
14797.47 106
14798.62 107
14799.77 97
14800.92 129
14802.07 107
14803.22 120
14804.37 98
14805.52 112
14806.67 112
14807.82 115
14808.97 137
14810.12 114
14811.27 127
14812.42 121
14813.57 107
14814.72 100
14815.87 118
14817.02 121
14818.17 135
14819.32 121
14820.47 112
14821.62 115
14822.77 143
14823.92 121
14825.07 122
14826.22 114
14827.37 94
14828.52 125
14829.68 93
14830.83 111
14831.98 92
14833.13 102
14834.28 112
14835.43 107
14836.58 98
14837.73 93
14838.88 123
14840.03 113
14841.19 107
14842.34 98
14843.49 104
14844.64 127
14845.79 119
14846.94 90
14848.09 119
14849.25 112
14850.40 137
14851.55 99
14852.70 111
14853.85 120
14855.00 127
14856.16 119
14857.31 101
14858.46 89
14859.61 106
14860.76 118
14861.92 115
14863.07 126
14864.22 103
14865.37 121
14866.52 98
14867.68 115
14868.83 101
14869.98 108
14871.13 117
14872.29 120
14873.44 114
14874.59 117
14875.74 102
14876.90 118
14878.05 122
14879.20 105
14880.36 106
14881.51 101
14882.66 110
14883.81 100
14884.97 107
14886.12 113
14887.27 116
14888.43 109
14889.58 88
14890.73 97
14891.89 120
14893.04 90
14894.19 121
14895.35 104
14896.50 99
14897.65 101
14898.81 105
14899.96 102
14901.11 102
14902.27 110
14903.42 99
14904.57 113
14905.73 109
14906.88 107
14908.04 104
14909.19 103
14910.34 113
14911.50 122
14912.65 121
14913.81 100
14914.96 109
14916.11 100
14917.27 129
14918.42 115
14919.58 108
14920.73 109
14921.88 101
14923.04 100
14924.19 103
14925.35 117
14926.50 117
14927.66 100
14928.81 103
14929.97 124
14931.12 117
14932.28 110
14933.43 109
14934.59 118
14935.74 106
14936.90 121
14938.05 113
14939.21 120
14940.36 117
14941.52 106
14942.67 106
14943.83 95
14944.98 124
14946.14 115
14947.29 85
14948.45 117
14949.60 128
14950.76 128
14951.91 108
14953.07 99
14954.23 94
14955.38 113
14956.54 93
14957.69 122
14958.85 101
14960.00 108
14961.16 114
14962.32 129
14963.47 117
14964.63 117
14965.78 108
14966.94 116
14968.10 102
14969.25 111
14970.41 115
14971.57 123
14972.72 114
14973.88 95
14975.04 96
14976.19 101
14977.35 98
14978.50 106
14979.66 100
14980.82 113
14981.97 97
14983.13 124
14984.29 109
14985.45 102
14986.60 95
14987.76 104
14988.92 117
14990.07 121
14991.23 117
14992.39 103
14993.54 99
14994.70 116
14995.86 124
14997.02 117
14998.17 120
14999.33 119
15000.49 143
15001.65 106
15002.80 102
15003.96 109
15005.12 103
15006.28 116
15007.43 106
15008.59 108
15009.75 105
15010.91 100
15012.07 90
15013.22 113
15014.38 100
15015.54 100
15016.70 95
15017.86 118
15019.01 107
15020.17 88
15021.33 115
15022.49 115
15023.65 96
15024.81 87
15025.96 108
15027.12 113
15028.28 89
15029.44 109
15030.60 112
15031.76 81
15032.92 99
15034.07 102
15035.23 99
15036.39 105
15037.55 94
15038.71 116
15039.87 123
15041.03 114
15042.19 122
15043.35 114
15044.50 102
15045.66 99
15046.82 100
15047.98 119
15049.14 127
15050.30 115
15051.46 100
15052.62 103
15053.78 116
15054.94 103
15056.10 120
15057.26 114
15058.42 103
15059.58 99
15060.74 104
15061.90 84
15063.06 84
15064.22 96
15065.38 116
15066.54 112
15067.70 109
15068.86 87
15070.02 91
15071.18 99
15072.34 91
15073.50 111
15074.66 112
15075.82 79
15076.98 86
15078.14 104
15079.30 103
15080.46 83
15081.62 92
15082.78 107
15083.94 117
15085.10 104
15086.26 123
15087.42 116
15088.59 100
15089.75 107
15090.91 112
15092.07 109
15093.23 99
15094.39 107
15095.55 101
15096.71 82
15097.87 97
15099.04 91
15100.20 134
15101.36 102
15102.52 91
15103.68 72
15104.84 101
15106.00 98
15107.17 104
15108.33 108
15109.49 93
15110.65 92
15111.81 99
15112.97 105
15114.14 101
15115.30 97
15116.46 133
15117.62 120
15118.78 91
15119.95 104
15121.11 109
15122.27 125
15123.43 110
15124.59 89
15125.76 91
15126.92 106
15128.08 78
15129.24 97
15130.41 88
15131.57 105
15132.73 109
15133.89 99
15135.06 103
15136.22 96
15137.38 104
15138.54 98
15139.71 100
15140.87 106
15142.03 89
15143.20 86
15144.36 117
15145.52 91
15146.69 100
15147.85 117
15149.01 102
15150.17 99
15151.34 114
15152.50 104
15153.66 93
15154.83 109
15155.99 112
15157.16 117
15158.32 96
15159.48 92
15160.65 111
15161.81 122
15162.97 90
15164.14 97
15165.30 90
15166.46 94
15167.63 84
15168.79 112
15169.96 97
15171.12 89
15172.28 95
15173.45 98
15174.61 101
15175.78 113
15176.94 131
15178.11 113
15179.27 116
15180.43 106
15181.60 78
15182.76 110
15183.93 87
15185.09 109
15186.26 105
15187.42 92
15188.59 102
15189.75 114
15190.92 103
15192.08 97
15193.25 100
15194.41 91
15195.58 111
15196.74 115
15197.91 114
15199.07 114
15200.24 87
15201.40 91
15202.57 90
15203.73 112
15204.90 117
15206.06 101
15207.23 104
15208.39 108
15209.56 98
15210.72 117
15211.89 103
15213.06 105
15214.22 105
15215.39 98
15216.55 105
15217.72 109
15218.88 95
15220.05 91
15221.22 116
15222.38 120
15223.55 100
15224.71 100
15225.88 97
15227.05 99
15228.21 103
15229.38 101
15230.55 79
15231.71 89
15232.88 106
15234.05 105
15235.21 91
15236.38 101
15237.54 96
15238.71 97
15239.88 88
15241.04 90
15242.21 110
15243.38 87
15244.55 113
15245.71 106
15246.88 108
15248.05 91
15249.21 102
15250.38 103
15251.55 101
15252.71 96
15253.88 91
15255.05 98
15256.22 94
15257.38 107
15258.55 117
15259.72 97
15260.89 98
15262.05 107
15263.22 107
15264.39 107
15265.56 122
15266.72 94
15267.89 106
15269.06 99
15270.23 97
15271.40 96
15272.56 92
15273.73 122
15274.90 76
15276.07 112
15277.24 94
15278.40 115
15279.57 95
15280.74 107
15281.91 104
15283.08 92
15284.25 115
15285.41 101
15286.58 114
15287.75 111
15288.92 114
15290.09 99
15291.26 116
15292.43 99
15293.59 100
15294.76 84
15295.93 104
15297.10 104
15298.27 106
15299.44 96
15300.61 90
15301.78 106
15302.95 99
15304.12 105
15305.28 86
15306.45 104
15307.62 111
15308.79 109
15309.96 80
15311.13 91
15312.30 109
15313.47 93
15314.64 95
15315.81 111
15316.98 96
15318.15 102
15319.32 100
15320.49 100
15321.66 101
15322.83 100
15324.00 112
15325.17 105
15326.34 89
15327.51 103
15328.68 132
15329.85 93
15331.02 110
15332.19 100
15333.36 96
15334.53 82
15335.70 85
15336.87 96
15338.04 109
15339.21 81
15340.38 103
15341.55 86
15342.72 128
15343.89 106
15345.06 99
15346.23 107
15347.41 97
15348.58 136
15349.75 98
15350.92 97
15352.09 75
15353.26 106
15354.43 100
15355.60 97
15356.77 110
15357.94 101
15359.12 120
15360.29 95
15361.46 92
15362.63 89
15363.80 125
15364.97 107
15366.14 102
15367.32 90
15368.49 109
15369.66 105
15370.83 106
15372.00 114
15373.17 105
15374.35 86
15375.52 89
15376.69 84
15377.86 84
15379.03 92
15380.21 103
15381.38 101
15382.55 84
15383.72 83
15384.90 97
15386.07 112
15387.24 85
15388.41 92
15389.58 93
15390.76 112
15391.93 105
15393.10 114
15394.27 105
15395.45 88
15396.62 102
15397.79 129
15398.97 105
15400.14 80
15401.31 96
15402.48 77
15403.66 107
15404.83 79
15406.00 91
15407.18 89
15408.35 88
15409.52 101
15410.70 108
15411.87 78
15413.04 104
15414.22 100
15415.39 97
15416.56 98
15417.74 90
15418.91 96
15420.08 100
15421.26 106
15422.43 92
15423.60 97
15424.78 90
15425.95 108
15427.13 89
15428.30 99
15429.47 91
15430.65 84
15431.82 92
15433.00 105
15434.17 81
15435.34 71
15436.52 116
15437.69 90
15438.87 101
15440.04 82
15441.22 81
15442.39 87
15443.56 119
15444.74 88
15445.91 100
15447.09 92
15448.26 93
15449.44 105
15450.61 95
15451.79 113
15452.96 80
15454.14 90
15455.31 75
15456.49 80
15457.66 95
15458.84 100
15460.01 95
15461.19 97
15462.36 92
15463.54 113
15464.71 107
15465.89 121
15467.06 75
15468.24 87
15469.42 103
15470.59 111
15471.77 104
15472.94 102
15474.12 105
15475.29 86
15476.47 100
15477.64 91
15478.82 100
15480.00 94
15481.17 121
15482.35 115
15483.52 83
15484.70 97
15485.88 111
15487.05 88
15488.23 84
15489.41 106
15490.58 113
15491.76 98
15492.93 77
15494.11 108
15495.29 98
15496.46 106
15497.64 90
15498.82 102
15499.99 82
15501.17 86
15502.35 112
15503.52 111
15504.70 87
15505.88 88
15507.05 114
15508.23 124
15509.41 118
15510.59 99
15511.76 104
15512.94 87
15514.12 113
15515.29 100
15516.47 105
15517.65 105
15518.83 83
15520.00 101
15521.18 92
15522.36 85
15523.54 102
15524.71 102
15525.89 94
15527.07 98
15528.25 99
15529.42 109
15530.60 107
15531.78 102
15532.96 91
15534.14 102
15535.31 88
15536.49 100
15537.67 87
15538.85 80
15540.03 87
15541.20 96
15542.38 107
15543.56 102
15544.74 98
15545.92 101
15547.10 93
15548.27 116
15549.45 112
15550.63 87
15551.81 117
15552.99 95
15554.17 108
15555.35 93
15556.53 91
15557.70 110
15558.88 88
15560.06 98
15561.24 91
15562.42 104
15563.60 96
15564.78 98
15565.96 88
15567.14 117
15568.32 119
15569.50 112
15570.67 88
15571.85 94
15573.03 108
15574.21 104
15575.39 73
15576.57 98
15577.75 102
15578.93 106
15580.11 111
15581.29 92
15582.47 101
15583.65 81
15584.83 103
15586.01 95
15587.19 122
15588.37 100
15589.55 119
15590.73 101
15591.91 86
15593.09 101
15594.27 96
15595.45 94
15596.63 99
15597.81 87
15598.99 89
15600.17 96
15601.35 112
15602.53 104
15603.71 113
15604.90 89
15606.08 97
15607.26 90
15608.44 92
15609.62 105
15610.80 93
15611.98 109
15613.16 91
15614.34 92
15615.52 106
15616.70 122
15617.89 116
15619.07 96
15620.25 106
15621.43 100
15622.61 108
15623.79 84
15624.97 119
15626.15 113
15627.34 113
15628.52 110
15629.70 97
15630.88 91
15632.06 102
15633.24 116
15634.43 127
15635.61 110
15636.79 103
15637.97 106
15639.15 105
15640.34 117
15641.52 111
15642.70 112
15643.88 125
15645.06 102
15646.25 112
15647.43 113
15648.61 114
15649.79 103
15650.98 115
15652.16 101
15653.34 100
15654.52 96
15655.71 109
15656.89 139
15658.07 118
15659.25 97
15660.44 112
15661.62 118
15662.80 116
15663.98 92
15665.17 114
15666.35 119
15667.53 117
15668.72 103
15669.90 115
15671.08 98
15672.27 115
15673.45 154
15674.63 113
15675.82 103
15677.00 108
15678.18 134
15679.37 116
15680.55 121
15681.73 125
15682.92 117
15684.10 119
15685.28 98
15686.47 118
15687.65 114
15688.84 106
15690.02 100
15691.20 110
15692.39 105
15693.57 115
15694.76 114
15695.94 141
15697.12 112
15698.31 106
15699.49 143
15700.68 143
15701.86 129
15703.05 124
15704.23 141
15705.41 139
15706.60 123
15707.78 133
15708.97 138
15710.15 139
15711.34 170
15712.52 148
15713.71 143
15714.89 157
15716.08 159
15717.26 147
15718.45 147
15719.63 146
15720.82 144
15722.00 169
15723.19 186
15724.37 141
15725.56 136
15726.74 141
15727.93 156
15729.11 141
15730.30 145
15731.48 128
15732.67 116
15733.85 124
15735.04 128
15736.23 110
15737.41 114
15738.60 135
15739.78 118
15740.97 124
15742.15 112
15743.34 141
15744.53 147
15745.71 142
15746.90 106
15748.08 116
15749.27 138
15750.46 103
15751.64 109
15752.83 132
15754.02 131
15755.20 125
15756.39 152
15757.57 120
15758.76 122
15759.95 145
15761.13 141
15762.32 116
15763.51 109
15764.69 139
15765.88 137
15767.07 129
15768.25 123
15769.44 114
15770.63 128
15771.82 130
15773.00 106
15774.19 116
15775.38 127
15776.56 112
15777.75 123
15778.94 130
15780.13 144
15781.31 122
15782.50 108
15783.69 118
15784.88 131
15786.06 108
15787.25 144
15788.44 151
15789.63 137
15790.81 124
15792.00 124
15793.19 82
15794.38 106
15795.56 120
15796.75 96
15797.94 115
15799.13 123
15800.32 133
15801.50 111
15802.69 102
15803.88 106
15805.07 107
15806.26 136
15807.45 98
15808.63 85
15809.82 113
15811.01 125
15812.20 125
15813.39 98
15814.58 83
15815.77 97
15816.95 127
15818.14 136
15819.33 96
15820.52 110
15821.71 109
15822.90 122
15824.09 129
15825.28 119
15826.46 103
15827.65 98
15828.84 123
15830.03 109
15831.22 131
15832.41 113
15833.60 139
15834.79 141
15835.98 122
15837.17 107
15838.36 108
15839.55 140
15840.74 117
15841.93 116
15843.12 94
15844.31 100
15845.50 132
15846.69 134
15847.88 108
15849.07 112
15850.26 106
15851.45 131
15852.64 141
15853.83 118
15855.02 112
15856.21 124
15857.40 121
15858.59 124
15859.78 104
15860.97 109
15862.16 114
15863.35 98
15864.54 112
15865.73 123
15866.92 119
15868.11 117
15869.30 100
15870.49 86
15871.68 83
15872.87 103
15874.06 107
15875.25 106
15876.45 116
15877.64 106
15878.83 113
15880.02 97
15881.21 101
15882.40 89
15883.59 112
15884.78 120
15885.97 108
15887.17 115
15888.36 99
15889.55 101
15890.74 111
15891.93 96
15893.12 107
15894.31 107
15895.51 116
15896.70 125
15897.89 123
15899.08 113
15900.27 103
15901.46 109
15902.66 106
15903.85 112
15905.04 136
15906.23 118
15907.43 99
15908.62 114
15909.81 136
15911.00 103
15912.19 111
15913.39 106
15914.58 118
15915.77 124
15916.96 128
15918.16 92
15919.35 112
15920.54 98
15921.73 127
15922.93 128
15924.12 113
15925.31 100
15926.50 92
15927.70 89
15928.89 107
15930.08 110
15931.28 96
15932.47 115
15933.66 103
15934.86 101
15936.05 105
15937.24 104
15938.44 74
15939.63 120
15940.82 97
15942.02 108
15943.21 98
15944.40 102
15945.60 103
15946.79 107
15947.98 138
15949.18 104
15950.37 107
15951.56 105
15952.76 104
15953.95 82
15955.15 107
15956.34 105
15957.53 102
15958.73 116
15959.92 96
15961.12 77
15962.31 105
15963.50 99
15964.70 100
15965.89 113
15967.09 103
15968.28 100
15969.48 96
15970.67 101
15971.86 96
15973.06 98
15974.25 108
15975.45 132
15976.64 105
15977.84 111
15979.03 118
15980.23 109
15981.42 96
15982.62 106
15983.81 95
15985.01 103
15986.20 112
15987.40 71
15988.59 103
15989.79 90
15990.98 118
15992.18 119
15993.37 83
15994.57 96
15995.76 99
15996.96 117
15998.16 109
15999.35 108
16000.55 112
16001.74 108
16002.94 98
16004.13 86
16005.33 90
16006.53 118
16007.72 133
16008.92 122
16010.11 114
16011.31 114
16012.51 125
16013.70 120
16014.90 107
16016.09 107
16017.29 85
16018.49 104
16019.68 126
16020.88 104
16022.07 94
16023.27 104
16024.47 111
16025.66 112
16026.86 101
16028.06 96
16029.25 94
16030.45 101
16031.65 97
16032.84 103
16034.04 112
16035.24 107
16036.44 108
16037.63 93
16038.83 102
16040.03 114
16041.22 108
16042.42 112
16043.62 101
16044.82 93
16046.01 93
16047.21 94
16048.41 98
16049.60 104
16050.80 95
16052.00 109
16053.20 96
16054.39 103
16055.59 100
16056.79 94
16057.99 112
16059.19 102
16060.38 127
16061.58 113
16062.78 96
16063.98 79
16065.18 98
16066.37 110
16067.57 106
16068.77 87
16069.97 88
16071.17 104
16072.36 84
16073.56 93
16074.76 93
16075.96 101
16077.16 111
16078.36 100
16079.56 95
16080.75 84
16081.95 90
16083.15 102
16084.35 90
16085.55 105
16086.75 97
16087.95 101
16089.15 91
16090.34 86
16091.54 84
16092.74 119
16093.94 132
16095.14 94
16096.34 101
16097.54 93
16098.74 89
16099.94 90
16101.14 81
16102.34 82
16103.54 103
16104.74 97
16105.93 89
16107.13 101
16108.33 86
16109.53 89
16110.73 85
16111.93 93
16113.13 120
16114.33 107
16115.53 88
16116.73 95
16117.93 89
16119.13 99
16120.33 109
16121.53 94
16122.73 103
16123.93 98
16125.13 97
16126.33 92
16127.53 94
16128.73 112
16129.94 88
16131.14 81
16132.34 96
16133.54 95
16134.74 83
16135.94 86
16137.14 94
16138.34 105
16139.54 84
16140.74 87
16141.94 109
16143.14 101
16144.34 87
16145.55 96
16146.75 102
16147.95 81
16149.15 91
16150.35 118
16151.55 120
16152.75 112
16153.95 96
16155.15 95
16156.36 106
16157.56 121
16158.76 94
16159.96 96
16161.16 94
16162.36 90
16163.57 104
16164.77 109
16165.97 126
16167.17 105
16168.37 119
16169.58 106
16170.78 105
16171.98 90
16173.18 131
16174.38 106
16175.59 116
16176.79 99
16177.99 96
16179.19 117
16180.39 109
16181.60 100
16182.80 94
16184.00 103
16185.20 85
16186.41 94
16187.61 104
16188.81 84
16190.01 81
16191.22 97
16192.42 103
16193.62 102
16194.83 89
16196.03 92
16197.23 110
16198.43 94
16199.64 107
16200.84 86
16202.04 107
16203.25 103
16204.45 102
16205.65 99
16206.86 88
16208.06 102
16209.26 106
16210.47 96
16211.67 107
16212.87 96
16214.08 110
16215.28 116
16216.49 116
16217.69 100
16218.89 104
16220.10 91
16221.30 107
16222.50 99
16223.71 106
16224.91 103
16226.12 98
16227.32 116
16228.52 104
16229.73 86
16230.93 92
16232.14 104
16233.34 102
16234.55 93
16235.75 110
16236.95 101
16238.16 105
16239.36 108
16240.57 125
16241.77 117
16242.98 103
16244.18 92
16245.39 109
16246.59 123
16247.80 119
16249.00 123
16250.21 117
16251.41 130
16252.62 132
16253.82 95
16255.03 94
16256.23 127
16257.44 124
16258.64 125
16259.85 116
16261.05 124
16262.26 121
16263.46 105
16264.67 115
16265.87 129
16267.08 109
16268.29 128
16269.49 115
16270.70 124
16271.90 122
16273.11 101
16274.31 128
16275.52 107
16276.73 119
16277.93 105
16279.14 116
16280.34 110
16281.55 116
16282.76 120
16283.96 103
16285.17 115
16286.38 136
16287.58 122
16288.79 144
16289.99 98
16291.20 105
16292.41 120
16293.61 116
16294.82 123
16296.03 122
16297.23 137
16298.44 108
16299.65 129
16300.85 133
16302.06 135
16303.27 125
16304.47 138
16305.68 144
16306.89 130
16308.10 134
16309.30 125
16310.51 128
16311.72 140
16312.92 164
16314.13 145
16315.34 125
16316.55 136
16317.75 122
16318.96 140
16320.17 123
16321.38 146
16322.58 134
16323.79 106
16325.00 133
16326.21 120
16327.42 135
16328.62 122
16329.83 103
16331.04 97
16332.25 107
16333.46 125
16334.66 131
16335.87 125
16337.08 131
16338.29 139
16339.50 127
16340.70 123
16341.91 109
16343.12 124
16344.33 141
16345.54 117
16346.75 121
16347.96 111
16349.16 106
16350.37 121
16351.58 114
16352.79 106
16354.00 92
16355.21 115
16356.42 109
16357.63 99
16358.83 103
16360.04 137
16361.25 123
16362.46 117
16363.67 111
16364.88 102
16366.09 129
16367.30 142
16368.51 115
16369.72 102
16370.93 102
16372.14 125
16373.35 115
16374.56 112
16375.76 99
16376.97 102
16378.18 91
16379.39 109
16380.60 116
16381.81 97
16383.02 90
16384.23 112
16385.44 126
16386.65 109
16387.86 107
16389.07 107
16390.28 131
16391.49 113
16392.70 111
16393.91 110
16395.12 94
16396.33 106
16397.55 114
16398.76 126
16399.97 93
16401.18 84
16402.39 109
16403.60 119
16404.81 107
16406.02 101
16407.23 96
16408.44 95
16409.65 118
16410.86 103
16412.07 97
16413.28 82
16414.50 104
16415.71 103
16416.92 103
16418.13 121
16419.34 103
16420.55 112
16421.76 112
16422.97 102
16424.19 103
16425.40 95
16426.61 108
16427.82 108
16429.03 87
16430.24 96
16431.46 112
16432.67 91
16433.88 115
16435.09 122
16436.30 118
16437.51 104
16438.73 100
16439.94 101
16441.15 99
16442.36 78
16443.57 103
16444.79 93
16446.00 97
16447.21 105
16448.42 121
16449.64 107
16450.85 95
16452.06 91
16453.27 93
16454.49 100
16455.70 100
16456.91 93
16458.12 109
16459.34 111
16460.55 102
16461.76 88
16462.97 99
16464.19 102
16465.40 74
16466.61 94
16467.83 90
16469.04 73
16470.25 91
16471.47 88
16472.68 104
16473.89 112
16475.11 92
16476.32 125
16477.53 106
16478.75 104
16479.96 101
16481.17 93
16482.39 105
16483.60 97
16484.81 118
16486.03 99
16487.24 100
16488.45 100
16489.67 103
16490.88 103
16492.10 100
16493.31 102
16494.52 90
16495.74 112
16496.95 83
16498.17 114
16499.38 85
16500.59 99
16501.81 94
16503.02 95
16504.24 104
16505.45 92
16506.67 84
16507.88 96
16509.10 129
16510.31 121
16511.52 102
16512.74 91
16513.95 92
16515.17 91
16516.38 84
16517.60 79
16518.81 86
16520.03 85
16521.24 96
16522.46 105
16523.67 81
16524.89 85
16526.10 92
16527.32 89
16528.53 91
16529.75 98
16530.96 90
16532.18 83
16533.40 80
16534.61 99
16535.83 100
16537.04 95
16538.26 92
16539.47 95
16540.69 90
16541.91 85
16543.12 95
16544.34 100
16545.55 89
16546.77 87
16547.98 108
16549.20 99
16550.42 82
16551.63 98
16552.85 90
16554.07 78
16555.28 88
16556.50 89
16557.71 104
16558.93 88
16560.15 68
16561.36 104
16562.58 138
16563.80 115
16565.01 89
16566.23 83
16567.45 90
16568.66 83
16569.88 73
16571.10 80
16572.31 104
16573.53 91
16574.75 92
16575.96 94
16577.18 95
16578.40 81
16579.62 111
16580.83 122
16582.05 93
16583.27 95
16584.48 103
16585.70 88
16586.92 88
16588.14 87
16589.35 108
16590.57 96
16591.79 97
16593.01 96
16594.23 96
16595.44 96
16596.66 109
16597.88 86
16599.10 101
16600.31 81
16601.53 100
16602.75 106
16603.97 88
16605.19 88
16606.40 110
16607.62 108
16608.84 97
16610.06 86
16611.28 88
16612.50 114
16613.71 102
16614.93 90
16616.15 81
16617.37 85
16618.59 94
16619.81 82
16621.03 93
16622.24 76
16623.46 73
16624.68 81
16625.90 92
16627.12 90
16628.34 96
16629.56 98
16630.78 94
16632.00 98
16633.21 82
16634.43 99
16635.65 97
16636.87 102
16638.09 74
16639.31 79
16640.53 82
16641.75 94
16642.97 81
16644.19 83
16645.41 100
16646.63 111
16647.85 82
16649.07 103
16650.29 113
16651.51 99
16652.73 92
16653.95 107
16655.17 89
16656.39 102
16657.61 86
16658.83 80
16660.05 104
16661.27 102
16662.49 107
16663.71 99
16664.93 80
16666.15 88
16667.37 91
16668.59 111
16669.81 83
16671.03 77
16672.25 93
16673.47 99
16674.69 94
16675.91 88
16677.13 83
16678.35 103
16679.57 95
16680.80 86
16682.02 95
16683.24 94
16684.46 79
16685.68 86
16686.90 94
16688.12 97
16689.34 93
16690.56 102
16691.79 76
16693.01 85
16694.23 77
16695.45 104
16696.67 89
16697.89 84
16699.11 86
16700.34 107
16701.56 117
16702.78 101
16704.00 108
16705.22 97
16706.44 90
16707.67 94
16708.89 73
16710.11 73
16711.33 83
16712.55 89
16713.78 102
16715.00 77
16716.22 98
16717.44 81
16718.67 88
16719.89 94
16721.11 89
16722.33 87
16723.55 94
16724.78 91
16726.00 96
16727.22 109
16728.45 121
16729.67 102
16730.89 106
16732.11 99
16733.34 83
16734.56 94
16735.78 107
16737.00 90
16738.23 83
16739.45 80
16740.67 97
16741.90 90
16743.12 86
16744.34 85
16745.57 108
16746.79 80
16748.01 96
16749.24 84
16750.46 94
16751.68 101
16752.91 90
16754.13 94
16755.35 100
16756.58 119
16757.80 98
16759.03 80
16760.25 84
16761.47 82
16762.70 90
16763.92 109
16765.14 96
16766.37 88
16767.59 83
16768.82 94
16770.04 108
16771.27 102
16772.49 92
16773.71 86
16774.94 93
16776.16 116
16777.39 82
16778.61 95
16779.84 88
16781.06 99
16782.29 99
16783.51 95
16784.73 105
16785.96 86
16787.18 102
16788.41 103
16789.63 94
16790.86 111
16792.08 92
16793.31 102
16794.53 103
16795.76 70
16796.98 92
16798.21 105
16799.43 86
16800.66 96
16801.89 81
16803.11 89
16804.34 83
16805.56 92
16806.79 91
16808.01 91
16809.24 94
16810.46 98
16811.69 92
16812.91 90
16814.14 96
16815.37 92
16816.59 98
16817.82 94
16819.04 98
16820.27 85
16821.50 87
16822.72 75
16823.95 94
16825.17 112
16826.40 101
16827.63 105
16828.85 101
16830.08 91
16831.31 84
16832.53 77
16833.76 110
16834.99 97
16836.21 101
16837.44 82
16838.67 96
16839.89 105
16841.12 88
16842.35 82
16843.57 92
16844.80 95
16846.03 96
16847.25 85
16848.48 84
16849.71 79
16850.93 98
16852.16 119
16853.39 103
16854.62 95
16855.84 100
16857.07 93
16858.30 97
16859.53 89
16860.75 75
16861.98 100
16863.21 96
16864.44 100
16865.66 81
16866.89 73
16868.12 111
16869.35 107
16870.57 111
16871.80 89
16873.03 97
16874.26 111
16875.49 96
16876.71 101
16877.94 94
16879.17 97
16880.40 85
16881.63 90
16882.86 92
16884.08 91
16885.31 89
16886.54 97
16887.77 88
16889.00 82
16890.23 89
16891.45 87
16892.68 95
16893.91 89
16895.14 106
16896.37 94
16897.60 89
16898.83 105
16900.06 97
16901.29 63
16902.51 75
16903.74 94
16904.97 95
16906.20 98
16907.43 94
16908.66 97
16909.89 76
16911.12 105
16912.35 95
16913.58 95
16914.81 93
16916.04 91
16917.27 98
16918.50 94
16919.73 75
16920.95 88
16922.18 87
16923.41 88
16924.64 85
16925.87 90
16927.10 101
16928.33 112
16929.56 92
16930.79 83
16932.02 77
16933.25 90
16934.48 119
16935.71 98
16936.94 99
16938.18 87
16939.41 103
16940.64 112
16941.87 96
16943.10 91
16944.33 90
16945.56 101
16946.79 90
16948.02 97
16949.25 82
16950.48 94
16951.71 104
16952.94 86
16954.17 93
16955.40 92
16956.64 110
16957.87 87
16959.10 98
16960.33 107
16961.56 71
16962.79 119
16964.02 116
16965.25 81
16966.48 86
16967.72 91
16968.95 93
16970.18 86
16971.41 102
16972.64 78
16973.87 99
16975.11 98
16976.34 100
16977.57 95
16978.80 79
16980.03 82
16981.26 92
16982.50 67
16983.73 84
16984.96 89
16986.19 94
16987.42 87
16988.66 92
16989.89 83
16991.12 91
16992.35 81
16993.59 97
16994.82 92
16996.05 98
16997.28 94
16998.52 80
16999.75 99
17000.98 109
17002.21 96
17003.45 95
17004.68 88
17005.91 84
17007.14 86
17008.38 85
17009.61 81
17010.84 82
17012.08 99
17013.31 81
17014.54 78
17015.78 100
17017.01 79
17018.24 84
17019.47 95
17020.71 92
17021.94 91
17023.17 106
17024.41 75
17025.64 99
17026.88 89
17028.11 78
17029.34 79
17030.58 78
17031.81 91
17033.04 90
17034.28 92
17035.51 91
17036.75 74
17037.98 107
17039.21 79
17040.45 87
17041.68 98
17042.92 63
17044.15 92
17045.38 70
17046.62 110
17047.85 69
17049.09 94
17050.32 92
17051.56 87
17052.79 99
17054.02 86
17055.26 84
17056.49 84
17057.73 78
17058.96 90
17060.20 88
17061.43 70
17062.67 79
17063.90 95
17065.14 92
17066.37 88
17067.61 83
17068.84 95
17070.08 100
17071.31 81
17072.55 100
17073.78 98
17075.02 107
17076.25 86
17077.49 94
17078.72 106
17079.96 81
17081.20 89
17082.43 96
17083.67 95
17084.90 96
17086.14 87
17087.37 88
17088.61 90
17089.85 85
17091.08 98
17092.32 97
17093.55 77
17094.79 88
17096.03 100
17097.26 75
17098.50 67
17099.73 90
17100.97 79
17102.21 88
17103.44 87
17104.68 105
17105.92 87
17107.15 103
17108.39 89
17109.63 70
17110.86 83
17112.10 95
17113.34 85
17114.57 76
17115.81 72
17117.05 95
17118.28 84
17119.52 73
17120.76 93
17121.99 101
17123.23 98
17124.47 98
17125.70 97
17126.94 80
17128.18 76
17129.42 87
17130.65 81
17131.89 79
17133.13 87
17134.37 84
17135.60 85
17136.84 96
17138.08 88
17139.32 93
17140.55 95
17141.79 87
17143.03 94
17144.27 82
17145.50 92
17146.74 103
17147.98 97
17149.22 90
17150.46 95
17151.69 83
17152.93 88
17154.17 86
17155.41 98
17156.65 75
17157.89 83
17159.12 81
17160.36 81
17161.60 80
17162.84 78
17164.08 78
17165.32 96
17166.56 82
17167.79 88
17169.03 65
17170.27 86
17171.51 97
17172.75 81
17173.99 82
17175.23 81
17176.47 91
17177.70 82
17178.94 78
17180.18 87
17181.42 80
17182.66 97
17183.90 102
17185.14 88
17186.38 82
17187.62 76
17188.86 88
17190.10 86
17191.34 74
17192.58 82
17193.82 86
17195.06 89
17196.30 93
17197.54 88
17198.78 65
17200.01 66
17201.25 87
17202.49 90
17203.73 71
17204.97 75
17206.21 96
17207.45 93
17208.70 82
17209.94 90
17211.18 77
17212.42 87
17213.66 102
17214.90 77
17216.14 74
17217.38 74
17218.62 74
17219.86 102
17221.10 103
17222.34 92
17223.58 102
17224.82 79
17226.06 80
17227.30 75
17228.54 81
17229.78 72
17231.03 93
17232.27 104
17233.51 83
17234.75 84
17235.99 82
17237.23 89
17238.47 95
17239.71 98
17240.95 74
17242.20 95
17243.44 92
17244.68 114
17245.92 79
17247.16 79
17248.40 96
17249.65 80
17250.89 91
17252.13 63
17253.37 97
17254.61 91
17255.85 78
17257.10 102
17258.34 102
17259.58 76
17260.82 77
17262.06 87
17263.31 98
17264.55 77
17265.79 81
17267.03 80
17268.27 97
17269.52 92
17270.76 70
17272.00 92
17273.24 97
17274.49 91
17275.73 79
17276.97 81
17278.22 73
17279.46 84
17280.70 100
17281.94 82
17283.19 100
17284.43 86
17285.67 89
17286.91 103
17288.16 72
17289.40 58
17290.64 83
17291.89 71
17293.13 84
17294.37 88
17295.62 71
17296.86 64
17298.10 99
17299.35 81
17300.59 72
17301.83 73
17303.08 82
17304.32 104
17305.56 88
17306.81 79
17308.05 69
17309.30 99
17310.54 82
17311.78 74
17313.03 78
17314.27 87
17315.52 73
17316.76 85
17318.00 92
17319.25 66
17320.49 78
17321.74 93
17322.98 94
17324.23 111
17325.47 104
17326.71 64
17327.96 72
17329.20 76
17330.45 95
17331.69 81
17332.94 90
17334.18 81
17335.43 77
17336.67 77
17337.92 75
17339.16 81
17340.41 90
17341.65 77
17342.90 104
17344.14 77
17345.39 77
17346.63 81
17347.88 78
17349.12 74
17350.37 57
17351.61 90
17352.86 82
17354.10 75
17355.35 79
17356.59 81
17357.84 71
17359.08 83
17360.33 79
17361.58 84
17362.82 98
17364.07 102
17365.31 87
17366.56 82
17367.80 100
17369.05 73
17370.30 96
17371.54 80
17372.79 79
17374.03 83
17375.28 81
17376.53 90
17377.77 73
17379.02 87
17380.27 93
17381.51 76
17382.76 65
17384.01 81
17385.25 75
17386.50 74
17387.75 72
17388.99 87
17390.24 79
17391.49 82
17392.73 99
17393.98 78
17395.23 85
17396.47 78
17397.72 88
17398.97 81
17400.21 87
17401.46 93
17402.71 92
17403.96 99
17405.20 93
17406.45 66
17407.70 79
17408.94 82
17410.19 74
17411.44 61
17412.69 62
17413.93 75
17415.18 86
17416.43 69
17417.68 71
17418.93 74
17420.17 69
17421.42 98
17422.67 82
17423.92 65
17425.16 69
17426.41 86
17427.66 70
17428.91 77
17430.16 79
17431.41 84
17432.65 88
17433.90 72
17435.15 73
17436.40 84
17437.65 90
17438.90 83
17440.14 90
17441.39 73
17442.64 77
17443.89 99
17445.14 90
17446.39 86
17447.64 73
17448.88 78
17450.13 93
17451.38 84
17452.63 85
17453.88 81
17455.13 85
17456.38 73
17457.63 72
17458.88 89
17460.13 78
17461.38 84
17462.62 90
17463.87 74
17465.12 91
17466.37 75
17467.62 67
17468.87 88
17470.12 75
17471.37 69
17472.62 91
17473.87 112
17475.12 88
17476.37 69
17477.62 87
17478.87 77
17480.12 81
17481.37 74
17482.62 88
17483.87 96
17485.12 109
17486.37 74
17487.62 94
17488.87 83
17490.12 98
17491.37 84
17492.62 82
17493.87 77
17495.12 85
17496.37 103
17497.62 90
17498.87 77
17500.12 71
17501.38 93
17502.63 87
17503.88 93
17505.13 86
17506.38 91
17507.63 78
17508.88 72
17510.13 91
17511.38 86
17512.63 82
17513.89 86
17515.14 83
17516.39 79
17517.64 79
17518.89 81
17520.14 77
17521.39 68
17522.64 92
17523.90 102
17525.15 89
17526.40 81
17527.65 87
17528.90 75
17530.15 82
17531.41 81
17532.66 87
17533.91 84
17535.16 92
17536.41 84
17537.67 76
17538.92 81
17540.17 69
17541.42 90
17542.67 68
17543.93 81
17545.18 73
17546.43 81
17547.68 68
17548.94 89
17550.19 81
17551.44 85
17552.69 79
17553.95 80
17555.20 57
17556.45 72
17557.70 78
17558.96 75
17560.21 83
17561.46 90
17562.72 102
17563.97 60
17565.22 70
17566.47 65
17567.73 88
17568.98 103
17570.23 91
17571.49 89
17572.74 86
17573.99 74
17575.25 83
17576.50 78
17577.75 75
17579.01 73
17580.26 66
17581.51 82
17582.77 52
17584.02 78
17585.28 73
17586.53 65
17587.78 64
17589.04 66
17590.29 73
17591.54 89
17592.80 79
17594.05 59
17595.31 80
17596.56 72
17597.81 87
17599.07 69
17600.32 79
17601.58 78
17602.83 78
17604.09 71
17605.34 86
17606.60 68
17607.85 77
17609.10 74
17610.36 81
17611.61 69
17612.87 73
17614.12 81
17615.38 81
17616.63 84
17617.89 84
17619.14 91
17620.40 67
17621.65 88
17622.91 78
17624.16 82
17625.42 59
17626.67 74
17627.93 66
17629.18 81
17630.44 76
17631.69 76
17632.95 90
17634.21 72
17635.46 69
17636.72 66
17637.97 73
17639.23 74
17640.48 77
17641.74 84
17642.99 58
17644.25 71
17645.51 75
17646.76 79
17648.02 73
17649.27 68
17650.53 57
17651.79 68
17653.04 93
17654.30 84
17655.55 73
17656.81 90
17658.07 86
17659.32 87
17660.58 79
17661.84 74
17663.09 80
17664.35 86
17665.61 67
17666.86 71
17668.12 83
17669.38 84
17670.63 78
17671.89 76
17673.15 74
17674.40 81
17675.66 77
17676.92 74
17678.17 58
17679.43 86
17680.69 81
17681.95 87
17683.20 59
17684.46 64
17685.72 73
17686.98 89
17688.23 71
17689.49 66
17690.75 87
17692.01 87
17693.26 87
17694.52 91
17695.78 66
17697.04 69
17698.29 67
17699.55 82
17700.81 72
17702.07 71
17703.32 78
17704.58 80
17705.84 84
17707.10 75
17708.36 91
17709.62 91
17710.87 82
17712.13 59
17713.39 84
17714.65 74
17715.91 76
17717.17 85
17718.42 73
17719.68 75
17720.94 83
17722.20 89
17723.46 80
17724.72 71
17725.98 73
17727.23 87
17728.49 82
17729.75 67
17731.01 66
17732.27 80
17733.53 74
17734.79 75
17736.05 83
17737.31 71
17738.57 91
17739.82 78
17741.08 87
17742.34 60
17743.60 73
17744.86 70
17746.12 63
17747.38 59
17748.64 83
17749.90 78
17751.16 90
17752.42 66
17753.68 70
17754.94 79
17756.20 81
17757.46 75
17758.72 80
17759.98 75
17761.24 73
17762.50 82
17763.76 62
17765.02 71
17766.28 74
17767.54 78
17768.80 82
17770.06 80
17771.32 65
17772.58 78
17773.84 56
17775.10 71
17776.36 80
17777.62 70
17778.88 69
17780.14 79
17781.40 62
17782.67 70
17783.93 78
17785.19 59
17786.45 60
17787.71 75
17788.97 91
17790.23 73
17791.49 74
17792.75 65
17794.01 72
17795.28 69
17796.54 69
17797.80 66
17799.06 74
17800.32 74
17801.58 64
17802.84 76
17804.11 83
17805.37 78
17806.63 78
17807.89 93
17809.15 75
17810.41 66
17811.68 79
17812.94 73
17814.20 101
17815.46 79
17816.72 69
17817.99 89
17819.25 86
17820.51 62
17821.77 80
17823.03 92
17824.30 74
17825.56 72
17826.82 67
17828.08 72
17829.35 83
17830.61 106
17831.87 71
17833.13 69
17834.40 74
17835.66 68
17836.92 73
17838.18 74
17839.45 75
17840.71 85
17841.97 84
17843.24 53
17844.50 73
17845.76 78
17847.02 83
17848.29 80
17849.55 65
17850.81 67
17852.08 72
17853.34 71
17854.60 77
17855.87 57
17857.13 75
17858.39 93
17859.66 104
17860.92 57
17862.18 76
17863.45 74
17864.71 98
17865.98 76
17867.24 70
17868.50 74
17869.77 81
17871.03 76
17872.30 75
17873.56 60
17874.82 84
17876.09 58
17877.35 90
17878.62 70
17879.88 52
17881.14 68
17882.41 66
17883.67 66
17884.94 67
17886.20 83
17887.47 85
17888.73 75
17890.00 83
17891.26 65
17892.52 59
17893.79 74
17895.05 96
17896.32 74
17897.58 56
17898.85 63
17900.11 72
17901.38 72
17902.64 70
17903.91 82
17905.17 73
17906.44 65
17907.70 81
17908.97 63
17910.23 76
17911.50 79
17912.77 78
17914.03 69
17915.30 67
17916.56 74
17917.83 72
17919.09 71
17920.36 72
17921.62 75
17922.89 72
17924.16 66
17925.42 65
17926.69 79
17927.95 64
17929.22 49
17930.49 63
17931.75 79
17933.02 67
17934.28 61
17935.55 69
17936.82 71
17938.08 63
17939.35 62
17940.62 75
17941.88 79
17943.15 75
17944.42 71
17945.68 70
17946.95 81
17948.22 77
17949.48 61
17950.75 73
17952.02 69
17953.28 69
17954.55 88
17955.82 85
17957.08 61
17958.35 75
17959.62 54
17960.88 67
17962.15 69
17963.42 73
17964.69 60
17965.95 69
17967.22 82
17968.49 71
17969.76 58
17971.02 64
17972.29 75
17973.56 88
17974.83 81
17976.09 82
17977.36 62
17978.63 74
17979.90 64
17981.16 76
17982.43 71
17983.70 71
17984.97 70
17986.24 63
17987.50 76
17988.77 89
17990.04 70
17991.31 58
17992.58 65
17993.84 71
17995.11 74
17996.38 84
17997.65 66
17998.92 79
18000.19 74
18001.46 76
18002.72 76
18003.99 69
18005.26 81
18006.53 70
18007.80 69
18009.07 78
18010.34 68
18011.61 76
18012.87 73
18014.14 100
18015.41 71
18016.68 76
18017.95 80
18019.22 60
18020.49 79
18021.76 60
18023.03 62
18024.30 79
18025.57 56
18026.84 68
18028.11 53
18029.37 64
18030.64 64
18031.91 93
18033.18 74
18034.45 76
18035.72 76
18036.99 68
18038.26 68
18039.53 81
18040.80 96
18042.07 70
18043.34 89
18044.61 82
18045.88 75
18047.15 78
18048.42 89
18049.69 76
18050.96 82
18052.23 80
18053.50 73
18054.77 78
18056.05 75
18057.32 84
18058.59 75
18059.86 85
18061.13 67
18062.40 75
18063.67 85
18064.94 89
18066.21 65
18067.48 74
18068.75 85
18070.02 90
18071.29 79
18072.57 73
18073.84 93
18075.11 78
18076.38 76
18077.65 70
18078.92 63
18080.19 60
18081.46 71
18082.74 72
18084.01 65
18085.28 68
18086.55 71
18087.82 80
18089.09 67
18090.37 81
18091.64 98
18092.91 90
18094.18 67
18095.45 75
18096.72 84
18098.00 73
18099.27 80
18100.54 64
18101.81 69
18103.08 89
18104.36 84
18105.63 98
18106.90 87
18108.17 80
18109.45 91
18110.72 79
18111.99 77
18113.26 70
18114.54 68
18115.81 66
18117.08 89
18118.35 74
18119.63 71
18120.90 71
18122.17 93
18123.44 57
18124.72 72
18125.99 62
18127.26 79
18128.54 74
18129.81 73
18131.08 72
18132.36 86
18133.63 91
18134.90 69
18136.18 55
18137.45 63
18138.72 67
18140.00 78
18141.27 76
18142.54 50
18143.82 86
18145.09 81
18146.36 84
18147.64 72
18148.91 79
18150.19 91
18151.46 86
18152.73 79
18154.01 71
18155.28 73
18156.55 79
18157.83 77
18159.10 82
18160.38 84
18161.65 47
18162.93 92
18164.20 70
18165.47 60
18166.75 63
18168.02 75
18169.30 72
18170.57 63
18171.85 80
18173.12 64
18174.40 82
18175.67 67
18176.95 58
18178.22 69
18179.50 74
18180.77 63
18182.04 74
18183.32 56
18184.59 75
18185.87 76
18187.15 89
18188.42 76
18189.70 70
18190.97 75
18192.25 79
18193.52 82
18194.80 77
18196.07 75
18197.35 68
18198.62 77
18199.90 67
18201.17 77
18202.45 74
18203.73 65
18205.00 68
18206.28 94
18207.55 65
18208.83 60
18210.10 75
18211.38 55
18212.66 72
18213.93 70
18215.21 74
18216.48 82
18217.76 73
18219.04 66
18220.31 80
18221.59 51
18222.87 65
18224.14 73
18225.42 75
18226.70 81
18227.97 60
18229.25 71
18230.53 68
18231.80 83
18233.08 81
18234.36 79
18235.63 65
18236.91 94
18238.19 70
18239.46 75
18240.74 70
18242.02 81
18243.29 61
18244.57 93
18245.85 82
18247.13 68
18248.40 67
18249.68 63
18250.96 93
18252.24 77
18253.51 77
18254.79 60
18256.07 78
18257.35 62
18258.62 73
18259.90 65
18261.18 70
18262.46 72
18263.73 77
18265.01 54
18266.29 60
18267.57 70
18268.85 75
18270.12 78
18271.40 79
18272.68 76
18273.96 73
18275.24 82
18276.51 77
18277.79 79
18279.07 69
18280.35 79
18281.63 72
18282.91 85
18284.18 79
18285.46 70
18286.74 71
18288.02 79
18289.30 81
18290.58 77
18291.86 70
18293.14 64
18294.41 72
18295.69 67
18296.97 75
18298.25 61
18299.53 88
18300.81 67
18302.09 76
18303.37 62
18304.65 72
18305.93 82
18307.21 83
18308.49 83
18309.76 78
18311.04 87
18312.32 72
18313.60 87
18314.88 60
18316.16 65
18317.44 69
18318.72 78
18320.00 85
18321.28 81
18322.56 62
18323.84 57
18325.12 68
18326.40 54
18327.68 69
18328.96 70
18330.24 87
18331.52 67
18332.80 65
18334.08 67
18335.36 62
18336.64 79
18337.92 81
18339.20 73
18340.48 69
18341.76 92
18343.05 79
18344.33 67
18345.61 73
18346.89 74
18348.17 91
18349.45 63
18350.73 72
18352.01 66
18353.29 67
18354.57 71
18355.85 76
18357.13 62
18358.42 67
18359.70 68
18360.98 66
18362.26 83
18363.54 60
18364.82 55
18366.10 62
18367.38 82
18368.67 70
18369.95 65
18371.23 84
18372.51 66
18373.79 79
18375.07 80
18376.36 63
18377.64 74
18378.92 79
18380.20 67
18381.48 66
18382.77 57
18384.05 72
18385.33 72
18386.61 61
18387.89 65
18389.18 76
18390.46 72
18391.74 65
18393.02 72
18394.31 69
18395.59 71
18396.87 75
18398.15 56
18399.44 90
18400.72 65
18402.00 60
18403.28 74
18404.57 87
18405.85 74
18407.13 70
18408.41 75
18409.70 89
18410.98 82
18412.26 73
18413.55 95
18414.83 63
18416.11 71
18417.40 82
18418.68 72
18419.96 83
18421.25 72
18422.53 67
18423.81 70
18425.10 54
18426.38 58
18427.66 80
18428.95 90
18430.23 59
18431.51 61
18432.80 64
18434.08 64
18435.37 54
18436.65 54
18437.93 68
18439.22 75
18440.50 77
18441.79 74
18443.07 73
18444.35 64
18445.64 64
18446.92 74
18448.21 84
18449.49 60
18450.78 70
18452.06 72
18453.34 72
18454.63 65
18455.91 68
18457.20 61
18458.48 80
18459.77 71
18461.05 86
18462.34 92
18463.62 73
18464.91 73
18466.19 65
18467.48 89
18468.76 83
18470.05 65
18471.33 69
18472.62 80
18473.90 74
18475.19 75
18476.47 82
18477.76 83
18479.04 56
18480.33 93
18481.61 82
18482.90 59
18484.18 62
18485.47 69
18486.76 62
18488.04 73
18489.33 80
18490.61 63
18491.90 73
18493.18 76
18494.47 79
18495.76 61
18497.04 63
18498.33 80
18499.61 68
18500.90 93
18502.19 69
18503.47 64
18504.76 63
18506.05 56
18507.33 74
18508.62 77
18509.90 82
18511.19 67
18512.48 72
18513.76 68
18515.05 73
18516.34 75
18517.62 66
18518.91 72
18520.20 67
18521.48 78
18522.77 65
18524.06 86
18525.35 80
18526.63 73
18527.92 83
18529.21 77
18530.49 88
18531.78 61
18533.07 79
18534.36 80
18535.64 74
18536.93 84
18538.22 91
18539.50 93
18540.79 67
18542.08 61
18543.37 71
18544.66 79
18545.94 79
18547.23 65
18548.52 71
18549.81 54
18551.09 89
18552.38 65
18553.67 81
18554.96 67
18556.25 73
18557.53 89
18558.82 84
18560.11 58
18561.40 67
18562.69 76
18563.98 87
18565.26 66
18566.55 70
18567.84 77
18569.13 82
18570.42 80
18571.71 88
18572.99 66
18574.28 60
18575.57 93
18576.86 86
18578.15 79
18579.44 62
18580.73 89
18582.02 66
18583.31 73
18584.59 57
18585.88 97
18587.17 81
18588.46 74
18589.75 68
18591.04 64
18592.33 68
18593.62 70
18594.91 80
18596.20 64
18597.49 67
18598.78 66
18600.07 72
18601.36 91
18602.65 72
18603.94 72
18605.23 94
18606.52 96
18607.81 84
18609.09 61
18610.38 86
18611.67 86
18612.96 70
18614.25 83
18615.55 66
18616.84 84
18618.13 73
18619.42 80
18620.71 79
18622.00 80
18623.29 79
18624.58 70
18625.87 84
18627.16 75
18628.45 80
18629.74 61
18631.03 74
18632.32 65
18633.61 87
18634.90 86
18636.19 80
18637.48 69
18638.77 75
18640.07 82
18641.36 77
18642.65 82
18643.94 80
18645.23 59
18646.52 75
18647.81 71
18649.10 63
18650.40 64
18651.69 52
18652.98 79
18654.27 81
18655.56 90
18656.85 80
18658.14 82
18659.44 65
18660.73 69
18662.02 75
18663.31 87
18664.60 79
18665.89 81
18667.19 74
18668.48 78
18669.77 68
18671.06 67
18672.35 77
18673.65 69
18674.94 83
18676.23 83
18677.52 89
18678.82 70
18680.11 69
18681.40 77
18682.69 70
18683.99 73
18685.28 74
18686.57 86
18687.86 84
18689.16 71
18690.45 84
18691.74 86
18693.03 75
18694.33 66
18695.62 71
18696.91 60
18698.21 78
18699.50 84
18700.79 77
18702.09 71
18703.38 68
18704.67 84
18705.97 74
18707.26 97
18708.55 63
18709.85 85
18711.14 85
18712.43 71
18713.73 89
18715.02 83
18716.31 85
18717.61 84
18718.90 76
18720.19 89
18721.49 72
18722.78 68
18724.08 83
18725.37 71
18726.66 86
18727.96 71
18729.25 76
18730.55 81
18731.84 51
18733.13 59
18734.43 72
18735.72 68
18737.02 76
18738.31 65
18739.61 67
18740.90 89
18742.19 76
18743.49 87
18744.78 69
18746.08 60
18747.37 84
18748.67 100
18749.96 66
18751.26 61
18752.55 77
18753.85 79
18755.14 82
18756.44 69
18757.73 72
18759.03 74
18760.32 81
18761.62 66
18762.91 70
18764.21 54
18765.50 80
18766.80 80
18768.09 73
18769.39 60
18770.69 52
18771.98 78
18773.28 84
18774.57 89
18775.87 78
18777.16 91
18778.46 70
18779.76 74
18781.05 51
18782.35 73
18783.64 70
18784.94 58
18786.24 81
18787.53 69
18788.83 75
18790.12 64
18791.42 81
18792.72 78
18794.01 65
18795.31 75
18796.61 70
18797.90 78
18799.20 76
18800.49 70
18801.79 81
18803.09 76
18804.38 71
18805.68 70
18806.98 69
18808.28 57
18809.57 66
18810.87 84
18812.17 72
18813.46 96
18814.76 68
18816.06 67
18817.35 92
18818.65 75
18819.95 65
18821.25 70
18822.54 86
18823.84 74
18825.14 74
18826.44 69
18827.73 71
18829.03 69
18830.33 59
18831.63 62
18832.92 58
18834.22 72
18835.52 64
18836.82 79
18838.11 69
18839.41 56
18840.71 73
18842.01 79
18843.31 69
18844.60 62
18845.90 56
18847.20 65
18848.50 73
18849.80 69
18851.10 72
18852.39 78
18853.69 64
18854.99 72
18856.29 86
18857.59 60
18858.89 64
18860.18 74
18861.48 60
18862.78 54
18864.08 59
18865.38 68
18866.68 82
18867.98 77
18869.28 53
18870.58 53
18871.87 71
18873.17 82
18874.47 82
18875.77 80
18877.07 77
18878.37 85
18879.67 78
18880.97 61
18882.27 67
18883.57 65
18884.87 69
18886.17 81
18887.47 76
18888.77 86
18890.07 79
18891.36 78
18892.66 86
18893.96 63
18895.26 61
18896.56 78
18897.86 114
18899.16 72
18900.46 51
18901.76 67
18903.06 76
18904.36 76
18905.66 62
18906.96 63
18908.27 65
18909.57 90
18910.87 65
18912.17 66
18913.47 71
18914.77 83
18916.07 73
18917.37 54
18918.67 58
18919.97 50
18921.27 82
18922.57 69
18923.87 62
18925.17 69
18926.47 75
18927.77 61
18929.08 66
18930.38 76
18931.68 65
18932.98 69
18934.28 65
18935.58 66
18936.88 63
18938.18 70
18939.49 71
18940.79 77
18942.09 65
18943.39 53
18944.69 59
18945.99 69
18947.29 49
18948.60 61
18949.90 60
18951.20 87
18952.50 78
18953.80 63
18955.11 59
18956.41 80
18957.71 77
18959.01 77
18960.31 72
18961.62 71
18962.92 50
18964.22 52
18965.52 60
18966.82 62
18968.13 64
18969.43 62
18970.73 68
18972.03 58
18973.34 59
18974.64 80
18975.94 87
18977.24 63
18978.55 67
18979.85 62
18981.15 68
18982.46 75
18983.76 70
18985.06 69
18986.36 70
18987.67 62
18988.97 66
18990.27 58
18991.58 79
18992.88 49
18994.18 68
18995.49 82
18996.79 59
18998.09 81
18999.40 77
19000.70 73
19002.00 66
19003.31 76
19004.61 64
19005.91 63
19007.22 77
19008.52 65
19009.83 70
19011.13 74
19012.43 67
19013.74 79
19015.04 69
19016.34 63
19017.65 49
19018.95 62
19020.26 65
19021.56 64
19022.87 74
19024.17 65
19025.47 60
19026.78 74
19028.08 71
19029.39 61
19030.69 55
19032.00 54
19033.30 68
19034.61 60
19035.91 59
19037.22 66
19038.52 71
19039.82 60
19041.13 72
19042.43 84
19043.74 56
19045.04 65
19046.35 64
19047.65 70
19048.96 77
19050.26 62
19051.57 47
19052.88 65
19054.18 54
19055.49 66
19056.79 50
19058.10 76
19059.40 74
19060.71 74
19062.01 65
19063.32 66
19064.62 77
19065.93 83
19067.24 55
19068.54 75
19069.85 67
19071.15 59
19072.46 63
19073.77 62
19075.07 58
19076.38 71
19077.68 83
19078.99 78
19080.30 60
19081.60 58
19082.91 73
19084.22 70
19085.52 63
19086.83 54
19088.13 72
19089.44 77
19090.75 71
19092.05 71
19093.36 70
19094.67 60
19095.97 86
19097.28 89
19098.59 65
19099.90 70
19101.20 68
19102.51 79
19103.82 61
19105.12 64
19106.43 64
19107.74 75
19109.04 80
19110.35 50
19111.66 72
19112.97 55
19114.27 73
19115.58 55
19116.89 63
19118.20 72
19119.50 66
19120.81 73
19122.12 70
19123.43 72
19124.73 59
19126.04 85
19127.35 61
19128.66 60
19129.97 52
19131.27 55
19132.58 76
19133.89 72
19135.20 86
19136.51 54
19137.81 54
19139.12 50
19140.43 71
19141.74 82
19143.05 66
19144.36 85
19145.66 76
19146.97 67
19148.28 75
19149.59 57
19150.90 88
19152.21 66
19153.52 65
19154.83 77
19156.13 77
19157.44 58
19158.75 72
19160.06 79
19161.37 65
19162.68 61
19163.99 68
19165.30 77
19166.61 84
19167.92 60
19169.22 62
19170.53 70
19171.84 94
19173.15 78
19174.46 72
19175.77 61
19177.08 55
19178.39 65
19179.70 68
19181.01 52
19182.32 61
19183.63 77
19184.94 79
19186.25 74
19187.56 70
19188.87 72
19190.18 77
19191.49 78
19192.80 63
19194.11 63
19195.42 83
19196.73 63
19198.04 65
19199.35 64
19200.66 71
19201.97 70
19203.28 62
19204.59 64
19205.90 59
19207.21 79
19208.52 78
19209.83 81
19211.14 73
19212.46 76
19213.77 57
19215.08 66
19216.39 70
19217.70 71
19219.01 54
19220.32 70
19221.63 70
19222.94 60
19224.25 74
19225.57 77
19226.88 68
19228.19 58
19229.50 67
19230.81 75
19232.12 69
19233.43 72
19234.75 97
19236.06 77
19237.37 82
19238.68 90
19239.99 90
19241.30 73
19242.62 84
19243.93 72
19245.24 65
19246.55 83
19247.86 73
19249.18 96
19250.49 60
19251.80 70
19253.11 70
19254.42 52
19255.74 74
19257.05 71
19258.36 70
19259.67 78
19260.99 64
19262.30 68
19263.61 62
19264.92 61
19266.24 57
19267.55 66
19268.86 79
19270.17 76
19271.49 68
19272.80 60
19274.11 80
19275.42 69
19276.74 71
19278.05 62
19279.36 76
19280.68 72
19281.99 58
19283.30 59
19284.62 77
19285.93 77
19287.24 69
19288.56 79
19289.87 71
19291.18 58
19292.50 79
19293.81 86
19295.12 57
19296.44 62
19297.75 79
19299.06 74
19300.38 39
19301.69 65
19303.01 62
19304.32 75
19305.63 63
19306.95 59
19308.26 56
19309.58 77
19310.89 67
19312.20 73
19313.52 71
19314.83 65
19316.15 74
19317.46 84
19318.78 78
19320.09 57
19321.41 61
19322.72 66
19324.03 75
19325.35 69
19326.66 82
19327.98 80
19329.29 52
19330.61 58
19331.92 59
19333.24 78
19334.55 60
19335.87 74
19337.18 70
19338.50 59
19339.81 53
19341.13 56
19342.44 88
19343.76 79
19345.07 60
19346.39 56
19347.70 64
19349.02 85
19350.34 71
19351.65 54
19352.97 69
19354.28 70
19355.60 78
19356.91 72
19358.23 58
19359.54 51
19360.86 64
19362.18 63
19363.49 82
19364.81 64
19366.12 70
19367.44 55
19368.76 62
19370.07 67
19371.39 64
19372.71 63
19374.02 61
19375.34 72
19376.65 64
19377.97 66
19379.29 55
19380.60 71
19381.92 72
19383.24 56
19384.55 68
19385.87 75
19387.19 64
19388.50 54
19389.82 45
19391.14 74
19392.45 65
19393.77 56
19395.09 55
19396.41 77
19397.72 84
19399.04 66
19400.36 86
19401.67 70
19402.99 78
19404.31 66
19405.63 65
19406.94 66
19408.26 62
19409.58 56
19410.90 68
19412.21 68
19413.53 62
19414.85 69
19416.17 60
19417.48 64
19418.80 57
19420.12 61
19421.44 72
19422.76 66
19424.07 77
19425.39 74
19426.71 71
19428.03 63
19429.35 50
19430.66 74
19431.98 72
19433.30 64
19434.62 58
19435.94 64
19437.26 68
19438.57 64
19439.89 60
19441.21 62
19442.53 64
19443.85 63
19445.17 82
19446.49 59
19447.81 49
19449.12 54
19450.44 87
19451.76 66
19453.08 74
19454.40 77
19455.72 81
19457.04 63
19458.36 60
19459.68 72
19461.00 69
19462.32 68
19463.63 65
19464.95 81
19466.27 77
19467.59 72
19468.91 68
19470.23 83
19471.55 57
19472.87 58
19474.19 57
19475.51 78
19476.83 68
19478.15 51
19479.47 67
19480.79 82
19482.11 71
19483.43 60
19484.75 64
19486.07 52
19487.39 70
19488.71 68
19490.03 62
19491.35 54
19492.67 57
19493.99 75
19495.31 72
19496.63 70
19497.95 53
19499.27 58
19500.59 85
19501.91 70
19503.24 59
19504.56 61
19505.88 84
19507.20 55
19508.52 49
19509.84 61
19511.16 52
19512.48 67
19513.80 70
19515.12 62
19516.44 49
19517.77 70
19519.09 60
19520.41 73
19521.73 65
19523.05 58
19524.37 62
19525.69 77
19527.02 71
19528.34 58
19529.66 69
19530.98 70
19532.30 78
19533.62 79
19534.95 64
19536.27 51
19537.59 56
19538.91 70
19540.23 69
19541.56 77
19542.88 80
19544.20 56
19545.52 70
19546.84 55
19548.17 71
19549.49 72
19550.81 64
19552.13 93
19553.46 53
19554.78 74
19556.10 57
19557.42 59
19558.75 73
19560.07 66
19561.39 55
19562.71 57
19564.04 70
19565.36 79
19566.68 58
19568.00 80
19569.33 89
19570.65 67
19571.97 66
19573.30 52
19574.62 67
19575.94 62
19577.27 54
19578.59 64
19579.91 70
19581.24 55
19582.56 63
19583.88 65
19585.21 63
19586.53 47
19587.85 70
19589.18 56
19590.50 59
19591.82 73
19593.15 89
19594.47 75
19595.80 53
19597.12 65
19598.44 67
19599.77 72
19601.09 77
19602.42 61
19603.74 67
19605.06 66
19606.39 65
19607.71 73
19609.04 63
19610.36 61
19611.69 93
19613.01 62
19614.33 74
19615.66 52
19616.98 76
19618.31 91
19619.63 70
19620.96 52
19622.28 57
19623.61 85
19624.93 68
19626.26 66
19627.58 56
19628.91 45
19630.23 69
19631.56 83
19632.88 76
19634.21 56
19635.53 50
19636.86 59
19638.18 77
19639.51 69
19640.83 54
19642.16 57
19643.48 70
19644.81 78
19646.14 47
19647.46 65
19648.79 59
19650.11 65
19651.44 62
19652.76 70
19654.09 69
19655.42 53
19656.74 69
19658.07 57
19659.39 46
19660.72 52
19662.05 77
19663.37 52
19664.70 62
19666.02 60
19667.35 59
19668.68 70
19670.00 69
19671.33 65
19672.66 64
19673.98 65
19675.31 61
19676.64 63
19677.96 48
19679.29 63
19680.62 55
19681.94 86
19683.27 63
19684.60 67
19685.92 69
19687.25 84
19688.58 57
19689.90 54
19691.23 44
19692.56 58
19693.88 61
19695.21 58
19696.54 67
19697.87 61
19699.19 60
19700.52 61
19701.85 60
19703.18 75
19704.50 65
19705.83 65
19707.16 78
19708.49 56
19709.81 74
19711.14 66
19712.47 61
19713.80 85
19715.13 60
19716.45 62
19717.78 68
19719.11 67
19720.44 55
19721.77 60
19723.09 59
19724.42 75
19725.75 64
19727.08 72
19728.41 56
19729.74 60
19731.06 47
19732.39 66
19733.72 54
19735.05 69
19736.38 81
19737.71 67
19739.04 62
19740.36 58
19741.69 76
19743.02 71
19744.35 76
19745.68 69
19747.01 81
19748.34 60
19749.67 69
19751.00 53
19752.32 62
19753.65 64
19754.98 44
19756.31 61
19757.64 55
19758.97 80
19760.30 71
19761.63 56
19762.96 54
19764.29 67
19765.62 65
19766.95 67
19768.28 66
19769.61 66
19770.94 62
19772.27 66
19773.60 53
19774.93 56
19776.26 69
19777.59 71
19778.92 53
19780.25 50
19781.58 66
19782.91 50
19784.24 66
19785.57 52
19786.90 66
19788.23 62
19789.56 57
19790.89 69
19792.22 69
19793.55 61
19794.88 64
19796.21 53
19797.54 65
19798.87 58
19800.20 53
19801.53 54
19802.87 53
19804.20 69
19805.53 70
19806.86 75
19808.19 84
19809.52 48
19810.85 51
19812.18 73
19813.51 63
19814.85 75
19816.18 55
19817.51 53
19818.84 58
19820.17 60
19821.50 75
19822.83 58
19824.17 78
19825.50 62
19826.83 73
19828.16 80
19829.49 81
19830.82 59
19832.16 63
19833.49 68
19834.82 72
19836.15 72
19837.48 47
19838.82 66
19840.15 83
19841.48 75
19842.81 51
19844.14 55
19845.48 55
19846.81 71
19848.14 64
19849.47 73
19850.81 54
19852.14 73
19853.47 68
19854.80 61
19856.14 59
19857.47 65
19858.80 60
19860.14 80
19861.47 69
19862.80 56
19864.13 61
19865.47 71
19866.80 71
19868.13 64
19869.47 64
19870.80 55
19872.13 80
19873.47 63
19874.80 66
19876.13 68
19877.47 82
19878.80 65
19880.13 59
19881.47 49
19882.80 77
19884.13 86
19885.47 58
19886.80 79
19888.13 52
19889.47 74
19890.80 80
19892.14 81
19893.47 64
19894.80 62
19896.14 56
19897.47 73
19898.81 55
19900.14 68
19901.47 69
19902.81 63
19904.14 58
19905.48 60
19906.81 58
19908.15 62
19909.48 77
19910.81 70
19912.15 67
19913.48 63
19914.82 70
19916.15 60
19917.49 75
19918.82 51
19920.16 71
19921.49 75
19922.83 71
19924.16 55
19925.50 53
19926.83 77
19928.17 62
19929.50 58
19930.84 59
19932.17 60
19933.51 63
19934.84 76
19936.18 68
19937.51 63
19938.85 61
19940.18 67
19941.52 68
19942.86 52
19944.19 54
19945.53 65
19946.86 75
19948.20 72
19949.53 68
19950.87 65
19952.21 66
19953.54 67
19954.88 61
19956.21 47
19957.55 69
19958.89 59
19960.22 72
19961.56 75
19962.90 59
19964.23 55
19965.57 78
19966.90 83
19968.24 63
19969.58 63
19970.91 70
19972.25 75
19973.59 66
19974.92 67
19976.26 53
19977.60 61
19978.93 69
19980.27 88
19981.61 55
19982.94 58
19984.28 62
19985.62 64
19986.96 66
19988.29 61
19989.63 72
19990.97 41
19992.30 66
19993.64 60
19994.98 68
19996.32 55
19997.65 59
19998.99 62
20000.33 65
20001.67 48
20003.00 63
20004.34 65
20005.68 63
20007.02 64
20008.35 39
20009.69 58
20011.03 64
20012.37 61
20013.71 50
20015.04 58
20016.38 56
20017.72 61
20019.06 58
20020.40 53
20021.73 66
20023.07 73
20024.41 47
20025.75 57
20027.09 52
20028.43 62
20029.77 63
20031.10 63
20032.44 52
20033.78 56
20035.12 47
20036.46 58
20037.80 62
20039.14 50
20040.47 67
20041.81 66
20043.15 62
20044.49 74
20045.83 71
20047.17 62
20048.51 67
20049.85 50
20051.19 61
20052.53 60
20053.87 57
20055.21 68
20056.54 55
20057.88 52
20059.22 44
20060.56 73
20061.90 68
20063.24 73
20064.58 56
20065.92 61
20067.26 62
20068.60 55
20069.94 60
20071.28 62
20072.62 53
20073.96 63
20075.30 58
20076.64 65
20077.98 70
20079.32 64
20080.66 61
20082.00 70
20083.34 84
20084.68 60
20086.02 60
20087.36 73
20088.70 55
20090.04 72
20091.38 64
20092.73 53
20094.07 60
20095.41 60
20096.75 63
20098.09 54
20099.43 44
20100.77 76
20102.11 59
20103.45 56
20104.79 51
20106.13 66
20107.48 71
20108.82 62
20110.16 63
20111.50 59
20112.84 57
20114.18 66
20115.52 76
20116.86 71
20118.21 54
20119.55 56
20120.89 69
20122.23 51
20123.57 47
20124.91 55
20126.26 82
20127.60 50
20128.94 56
20130.28 49
20131.62 71
20132.96 57
20134.31 78
20135.65 52
