# Supplementary material for: MALDI-TOF MS typing enables the classification of brewing yeasts of the genus Saccharomyces to major beer styles
Source: PLoS One. 2017 Aug 9;12(8):e0181694. doi: 10.1371/journal.pone.0181694 (PMC5549903; doi:10.1371/journal.pone.0181694)
Supplement: S2 File — The directory includes 90 raw files and was zipped to “.zip”; the folder has three strains with 30 spectra per strain; S1 Text explains the raw files with an example and Table 1 represents the yeast strains used within the experiment. (ZIP) [file pone.0181694.s005.zip › 4-6/30254-165-OG-Koe-Ale-YPG-18h-E-E_2015-10-21__0_B6_1.dat]

1999.81 5780
2000.23 5839
2000.65 5856
2001.07 5757
2001.50 5802
2001.92 5529
2002.34 5533
2002.76 5516
2003.18 5395
2003.60 5522
2004.03 5396
2004.45 5677
2004.87 5758
2005.29 5769
2005.71 5891
2006.14 5851
2006.56 5922
2006.98 5981
2007.40 6233
2007.83 5975
2008.25 6152
2008.67 6369
2009.09 6285
2009.52 6387
2009.94 6263
2010.36 6087
2010.78 6014
2011.21 6010
2011.63 6102
2012.05 6100
2012.48 6124
2012.90 6005
2013.32 5638
2013.74 5660
2014.17 5399
2014.59 5204
2015.01 5267
2015.44 5393
2015.86 5321
2016.28 5277
2016.71 5292
2017.13 5735
2017.55 5728
2017.98 5855
2018.40 6151
2018.82 6348
2019.25 6539
2019.67 6678
2020.09 6849
2020.52 6737
2020.94 6639
2021.37 6609
2021.79 6661
2022.21 6321
2022.64 6240
2023.06 6197
2023.48 5951
2023.91 5936
2024.33 5926
2024.76 5887
2025.18 5950
2025.61 5672
2026.03 5943
2026.45 5630
2026.88 5598
2027.30 5485
2027.73 5431
2028.15 5625
2028.58 5629
2029.00 5831
2029.43 5443
2029.85 5646
2030.28 5661
2030.70 5632
2031.12 5390
2031.55 5490
2031.97 5574
2032.40 5642
2032.82 5750
2033.25 5989
2033.67 5727
2034.10 6110
2034.52 5925
2034.95 5733
2035.38 6235
2035.80 6167
2036.23 5991
2036.65 5978
2037.08 5951
2037.50 6009
2037.93 5866
2038.35 5870
2038.78 6014
2039.20 5812
2039.63 5709
2040.06 5919
2040.48 6135
2040.91 5989
2041.33 5683
2041.76 5751
2042.19 5848
2042.61 5831
2043.04 5633
2043.46 5768
2043.89 5372
2044.32 5213
2044.74 5289
2045.17 5380
2045.59 5193
2046.02 5256
2046.45 5391
2046.87 5581
2047.30 5610
2047.73 5433
2048.15 5525
2048.58 5602
2049.01 5726
2049.43 5683
2049.86 5720
2050.29 5756
2050.71 5801
2051.14 5557
2051.57 5588
2051.99 5753
2052.42 5654
2052.85 5657
2053.28 5627
2053.70 5540
2054.13 5632
2054.56 5769
2054.99 5495
2055.41 5545
2055.84 5402
2056.27 5526
2056.69 5581
2057.12 5556
2057.55 5452
2057.98 5528
2058.41 5373
2058.83 5354
2059.26 5329
2059.69 5583
2060.12 5694
2060.54 5576
2060.97 5480
2061.40 5759
2061.83 5658
2062.26 5887
2062.68 5976
2063.11 5859
2063.54 5777
2063.97 5813
2064.40 5971
2064.83 5946
2065.25 6073
2065.68 5845
2066.11 5843
2066.54 6093
2066.97 6233
2067.40 6025
2067.82 6150
2068.25 5927
2068.68 5749
2069.11 5635
2069.54 5458
2069.97 5506
2070.40 5248
2070.83 5463
2071.26 5308
2071.68 5350
2072.11 5246
2072.54 5387
2072.97 5405
2073.40 5458
2073.83 5296
2074.26 5171
2074.69 5384
2075.12 5643
2075.55 5314
2075.98 5426
2076.41 5536
2076.84 5641
2077.27 5853
2077.70 5901
2078.13 5795
2078.55 5855
2078.98 5696
2079.41 5758
2079.84 5830
2080.27 6265
2080.70 6115
2081.13 5917
2081.56 5895
2081.99 6013
2082.42 5870
2082.85 5792
2083.29 5690
2083.72 5573
2084.15 5494
2084.58 5512
2085.01 5421
2085.44 5611
2085.87 5605
2086.30 5632
2086.73 5357
2087.16 5440
2087.59 5448
2088.02 5464
2088.45 5235
2088.88 5632
2089.31 5650
2089.74 5652
2090.17 5963
2090.61 5628
2091.04 5522
2091.47 5640
2091.90 5661
2092.33 5657
2092.76 5660
2093.19 5660
2093.62 5755
2094.06 5242
2094.49 5346
2094.92 5183
2095.35 5490
2095.78 5514
2096.21 5487
2096.64 5485
2097.08 5281
2097.51 5251
2097.94 5532
2098.37 5462
2098.80 5249
2099.24 5300
2099.67 5348
2100.10 5308
2100.53 5201
2100.96 5180
2101.40 5415
2101.83 5191
2102.26 5269
2102.69 5235
2103.12 5213
2103.56 5428
2103.99 5499
2104.42 5590
2104.85 5412
2105.29 5318
2105.72 5632
2106.15 5634
2106.58 5786
2107.02 5654
2107.45 5845
2107.88 5969
2108.31 6241
2108.75 5871
2109.18 5846
2109.61 5709
2110.05 5704
2110.48 5883
2110.91 5707
2111.35 5505
2111.78 5567
2112.21 5513
2112.65 5380
2113.08 5356
2113.51 5422
2113.95 5361
2114.38 5306
2114.81 5318
2115.25 5386
2115.68 5565
2116.11 5465
2116.55 5238
2116.98 5105
2117.41 5265
2117.85 5267
2118.28 5073
2118.72 4988
2119.15 5366
2119.58 4971
2120.02 4986
2120.45 5489
2120.89 5422
2121.32 5394
2121.75 5520
2122.19 5496
2122.62 5332
2123.06 5247
2123.49 5463
2123.93 5383
2124.36 5352
2124.79 5646
2125.23 5738
2125.66 5708
2126.10 5477
2126.53 5641
2126.97 5522
2127.40 5466
2127.84 5593
2128.27 5490
2128.71 5590
2129.14 5718
2129.58 5660
2130.01 5787
2130.45 5813
2130.88 5888
2131.32 6206
2131.75 6121
2132.19 6151
2132.62 6070
2133.06 6244
2133.49 6260
2133.93 6260
2134.37 6191
2134.80 6402
2135.24 6267
2135.67 6228
2136.11 6517
2136.54 6260
2136.98 6348
2137.41 6568
2137.85 6751
2138.29 6375
2138.72 5933
2139.16 5979
2139.59 5929
2140.03 5586
2140.47 5622
2140.90 5638
2141.34 5740
2141.78 5865
2142.21 5485
2142.65 5405
2143.08 5423
2143.52 5215
2143.96 5423
2144.39 5481
2144.83 5217
2145.27 5055
2145.70 5215
2146.14 5240
2146.58 5329
2147.01 5519
2147.45 5701
2147.89 5753
2148.32 5897
2148.76 5989
2149.20 6238
2149.64 6430
2150.07 6622
2150.51 6531
2150.95 6825
2151.38 6885
2151.82 6996
2152.26 7115
2152.70 6849
2153.13 6769
2153.57 6319
2154.01 6410
2154.45 6270
2154.88 5828
2155.32 5593
2155.76 5449
2156.20 5633
2156.63 5570
2157.07 5535
2157.51 5400
2157.95 5425
2158.39 5296
2158.82 5441
2159.26 5450
2159.70 5573
2160.14 5608
2160.58 5574
2161.01 5754
2161.45 5587
2161.89 5547
2162.33 5463
2162.77 5693
2163.21 5606
2163.64 5526
2164.08 5524
2164.52 5853
2164.96 5643
2165.40 5506
2165.84 5418
2166.28 5920
2166.71 5774
2167.15 5668
2167.59 5847
2168.03 5980
2168.47 5950
2168.91 5729
2169.35 5914
2169.79 5896
2170.23 5858
2170.67 6097
2171.10 6054
2171.54 6116
2171.98 6151
2172.42 6107
2172.86 6108
2173.30 5942
2173.74 5991
2174.18 6075
2174.62 6058
2175.06 6363
2175.50 6280
2175.94 6467
2176.38 6363
2176.82 6492
2177.26 6462
2177.70 6484
2178.14 6343
2178.58 6201
2179.02 6462
2179.46 6459
2179.90 6346
2180.34 6278
2180.78 6362
2181.22 6093
2181.66 5828
2182.10 5813
2182.54 5709
2182.98 5763
2183.42 5541
2183.86 5551
2184.30 5664
2184.74 5662
2185.18 5525
2185.62 5618
2186.06 5719
2186.51 5794
2186.95 5890
2187.39 5619
2187.83 5717
2188.27 6038
2188.71 5981
2189.15 6065
2189.59 6150
2190.03 6036
2190.47 6243
2190.92 5937
2191.36 6014
2191.80 5957
2192.24 6018
2192.68 5970
2193.12 5804
2193.56 5855
2194.01 5833
2194.45 5956
2194.89 5941
2195.33 6195
2195.77 6270
2196.21 6287
2196.66 6097
2197.10 6004
2197.54 6220
2197.98 6233
2198.42 6094
2198.87 5913
2199.31 5845
2199.75 5978
2200.19 5762
2200.63 5761
2201.08 5509
2201.52 5296
2201.96 5318
2202.40 5493
2202.85 5498
2203.29 5391
2203.73 5478
2204.17 5475
2204.62 5863
2205.06 5849
2205.50 6017
2205.94 6063
2206.39 6211
2206.83 6329
2207.27 6324
2207.71 6385
2208.16 6246
2208.60 6068
2209.04 6271
2209.49 6622
2209.93 6674
2210.37 6634
2210.82 6406
2211.26 6100
2211.70 6098
2212.15 6061
2212.59 5912
2213.03 5920
2213.48 5980
2213.92 6157
2214.36 6046
2214.81 5948
2215.25 5947
2215.69 5891
2216.14 5626
2216.58 5889
2217.03 5741
2217.47 5632
2217.91 5648
2218.36 5671
2218.80 5634
2219.25 5613
2219.69 5629
2220.13 5527
2220.58 5448
2221.02 5345
2221.47 5409
2221.91 5610
2222.36 5765
2222.80 5766
2223.24 5823
2223.69 6017
2224.13 5771
2224.58 5718
2225.02 6053
2225.47 6057
2225.91 6227
2226.36 6450
2226.80 6355
2227.25 6294
2227.69 6621
2228.14 6540
2228.58 6470
2229.03 6303
2229.47 6583
2229.92 6625
2230.36 6730
2230.81 6708
2231.25 6777
2231.70 6926
2232.14 7356
2232.59 7256
2233.03 7275
2233.48 7219
2233.93 7398
2234.37 7308
2234.82 7207
2235.26 7171
2235.71 6873
2236.15 6999
2236.60 6775
2237.05 6483
2237.49 6438
2237.94 5950
2238.38 6109
2238.83 6139
2239.28 5974
2239.72 5914
2240.17 5697
2240.61 5713
2241.06 5610
2241.51 5417
2241.95 5539
2242.40 5332
2242.85 5426
2243.29 5287
2243.74 5245
2244.19 5136
2244.63 5313
2245.08 5429
2245.52 5164
2245.97 5319
2246.42 5418
2246.87 5482
2247.31 5550
2247.76 5424
2248.21 5414
2248.65 5427
2249.10 5352
2249.55 5215
2249.99 5301
2250.44 5716
2250.89 5382
2251.34 5470
2251.78 5494
2252.23 5500
2252.68 5614
2253.13 5399
2253.57 5687
2254.02 5615
2254.47 5476
2254.92 5628
2255.36 5529
2255.81 5475
2256.26 5702
2256.71 5497
2257.15 5423
2257.60 5521
2258.05 5143
2258.50 5336
2258.95 5713
2259.39 5498
2259.84 5206
2260.29 5335
2260.74 5726
2261.19 5683
2261.64 5687
2262.08 5618
2262.53 5541
2262.98 5801
2263.43 5895
2263.88 5983
2264.33 5709
2264.77 5772
2265.22 5930
2265.67 5844
2266.12 5835
2266.57 5756
2267.02 5917
2267.47 6012
2267.92 6167
2268.37 5943
2268.81 6077
2269.26 6395
2269.71 6323
2270.16 6307
2270.61 6399
2271.06 6722
2271.51 6681
2271.96 6948
2272.41 6983
2272.86 6773
2273.31 6785
2273.76 6963
2274.21 6557
2274.66 6411
2275.11 6437
2275.55 6346
2276.00 6128
2276.45 5922
2276.90 5974
2277.35 5960
2277.80 5719
2278.25 5690
2278.70 5702
2279.15 5556
2279.60 5559
2280.05 5620
2280.50 5554
2280.95 5583
2281.40 5642
2281.85 5644
2282.31 5415
2282.76 5494
2283.21 5505
2283.66 5469
2284.11 5466
2284.56 5570
2285.01 5473
2285.46 5728
2285.91 5792
2286.36 5798
2286.81 5694
2287.26 6184
2287.71 6762
2288.16 6964
2288.61 7311
2289.07 7676
2289.52 7884
2289.97 8659
2290.42 8847
2290.87 9258
2291.32 9762
2291.77 10135
2292.22 9894
2292.68 9913
2293.13 9775
2293.58 9648
2294.03 9667
2294.48 9119
2294.93 8578
2295.38 8160
2295.84 8135
2296.29 7657
2296.74 7353
2297.19 7072
2297.64 6833
2298.10 6761
2298.55 6496
2299.00 6343
2299.45 6271
2299.90 6197
2300.36 5931
2300.81 6020
2301.26 5829
2301.71 6063
2302.16 5740
2302.62 5555
2303.07 5807
2303.52 5812
2303.97 5316
2304.43 5235
2304.88 5467
2305.33 5459
2305.78 5492
2306.24 5713
2306.69 5661
2307.14 5720
2307.60 6142
2308.05 6601
2308.50 6578
2308.95 6670
2309.41 6814
2309.86 7160
2310.31 7205
2310.77 7392
2311.22 7406
2311.67 7394
2312.13 7673
2312.58 7392
2313.03 7182
2313.49 7198
2313.94 7176
2314.39 6629
2314.85 6300
2315.30 6106
2315.75 6209
2316.21 5980
2316.66 5936
2317.11 5876
2317.57 5824
2318.02 5853
2318.48 6185
2318.93 6200
2319.38 6115
2319.84 6190
2320.29 6129
2320.75 6150
2321.20 6478
2321.66 6568
2322.11 6547
2322.56 6405
2323.02 6205
2323.47 5970
2323.93 6308
2324.38 6020
2324.84 6083
2325.29 6115
2325.74 6139
2326.20 6025
2326.65 5993
2327.11 6228
2327.56 6155
2328.02 6114
2328.47 6269
2328.93 6589
2329.38 6603
2329.84 6634
2330.29 6519
2330.75 6268
2331.20 6304
2331.66 6081
2332.11 6484
2332.57 6213
2333.02 6171
2333.48 6262
2333.94 5709
2334.39 6007
2334.85 5852
2335.30 5865
2335.76 5553
2336.21 5790
2336.67 5675
2337.12 5759
2337.58 5708
2338.04 5693
2338.49 5663
2338.95 5450
2339.40 5518
2339.86 5429
2340.32 5594
2340.77 5706
2341.23 5586
2341.68 5602
2342.14 5650
2342.60 5480
2343.05 5712
2343.51 5476
2343.97 5457
2344.42 5451
2344.88 5715
2345.34 5692
2345.79 5691
2346.25 5792
2346.71 5843
2347.16 5964
2347.62 6213
2348.08 6450
2348.53 6289
2348.99 6238
2349.45 6291
2349.90 6202
2350.36 6184
2350.82 6160
2351.27 6231
2351.73 6013
2352.19 6116
2352.65 6120
2353.10 6040
2353.56 5959
2354.02 5769
2354.48 5589
2354.93 5694
2355.39 5818
2355.85 5756
2356.31 5473
2356.76 5740
2357.22 5618
2357.68 5762
2358.14 5704
2358.59 5925
2359.05 5684
2359.51 5809
2359.97 6009
2360.43 6116
2360.88 6254
2361.34 6433
2361.80 6164
2362.26 6080
2362.72 6240
2363.17 6236
2363.63 6176
2364.09 6315
2364.55 5883
2365.01 6068
2365.47 6188
2365.92 6253
2366.38 6351
2366.84 6280
2367.30 6286
2367.76 6082
2368.22 6001
2368.68 6066
2369.14 6352
2369.59 6130
2370.05 5782
2370.51 6007
2370.97 6128
2371.43 5957
2371.89 5651
2372.35 5658
2372.81 5861
2373.27 5835
2373.73 5962
2374.19 5989
2374.65 6300
2375.10 6226
2375.56 6126
2376.02 6174
2376.48 6606
2376.94 6234
2377.40 6115
2377.86 6195
2378.32 6105
2378.78 6207
2379.24 6301
2379.70 6138
2380.16 6088
2380.62 5982
2381.08 5883
2381.54 5971
2382.00 6063
2382.46 5826
2382.92 6006
2383.38 6029
2383.84 5868
2384.30 5852
2384.76 5709
2385.22 5665
2385.68 5785
2386.14 5734
2386.60 5787
2387.07 5893
2387.53 5652
2387.99 5714
2388.45 5978
2388.91 5851
2389.37 6118
2389.83 6359
2390.29 6359
2390.75 6295
2391.21 6555
2391.67 6626
2392.13 6266
2392.60 6384
2393.06 6347
2393.52 6094
2393.98 6299
2394.44 6403
2394.90 6172
2395.36 6038
2395.82 5739
2396.29 5589
2396.75 5471
2397.21 5588
2397.67 5778
2398.13 5703
2398.59 5614
2399.06 5750
2399.52 5764
2399.98 5586
2400.44 5625
2400.90 5544
2401.37 5588
2401.83 5356
2402.29 5326
2402.75 5419
2403.21 5645
2403.68 5604
2404.14 5362
2404.60 5422
2405.06 5501
2405.52 5636
2405.99 5816
2406.45 5501
2406.91 5369
2407.37 5472
2407.84 5648
2408.30 5499
2408.76 5597
2409.22 5344
2409.69 5421
2410.15 5417
2410.61 5355
2411.08 5493
2411.54 5515
2412.00 5669
2412.47 5426
2412.93 5379
2413.39 5600
2413.85 5595
2414.32 5511
2414.78 5458
2415.24 5504
2415.71 5757
2416.17 5766
2416.63 5889
2417.10 5773
2417.56 5575
2418.02 5754
2418.49 5982
2418.95 5879
2419.42 5955
2419.88 5877
2420.34 6115
2420.81 5742
2421.27 5912
2421.73 5852
2422.20 5726
2422.66 5813
2423.13 5700
2423.59 5736
2424.06 5765
2424.52 5748
2424.98 5461
2425.45 5527
2425.91 5459
2426.38 5407
2426.84 5325
2427.31 5291
2427.77 5397
2428.23 5284
2428.70 5221
2429.16 5309
2429.63 5225
2430.09 5330
2430.56 5197
2431.02 5221
2431.49 5241
2431.95 5253
2432.42 5248
2432.88 5193
2433.35 5349
2433.81 5392
2434.28 5416
2434.74 5401
2435.21 5735
2435.67 5516
2436.14 5665
2436.60 5494
2437.07 5618
2437.53 5724
2438.00 5464
2438.47 5481
2438.93 5574
2439.40 5888
2439.86 5705
2440.33 6049
2440.79 5828
2441.26 5667
2441.73 6139
2442.19 5913
2442.66 6103
2443.12 6276
2443.59 6277
2444.05 5969
2444.52 6050
2444.99 6090
2445.45 5827
2445.92 5976
2446.39 5655
2446.85 5502
2447.32 5517
2447.78 5422
2448.25 5339
2448.72 5338
2449.18 5268
2449.65 5388
2450.12 5480
2450.58 5278
2451.05 5216
2451.52 5474
2451.98 5691
2452.45 5428
2452.92 5474
2453.39 5468
2453.85 5523
2454.32 5313
2454.79 5346
2455.25 5287
2455.72 5442
2456.19 5496
2456.65 5346
2457.12 5476
2457.59 5421
2458.06 5636
2458.52 5715
2458.99 5419
2459.46 5183
2459.93 5198
2460.39 5352
2460.86 5327
2461.33 5387
2461.80 5406
2462.27 5392
2462.73 5306
2463.20 5352
2463.67 5155
2464.14 5158
2464.60 5266
2465.07 5153
2465.54 5203
2466.01 5371
2466.48 5562
2466.95 5290
2467.41 5354
2467.88 5480
2468.35 5382
2468.82 5469
2469.29 5676
2469.76 5558
2470.22 5455
2470.69 5274
2471.16 5449
2471.63 5423
2472.10 5375
2472.57 5061
2473.04 5042
2473.51 5203
2473.97 5218
2474.44 5063
2474.91 5283
2475.38 4944
2475.85 5133
2476.32 5210
2476.79 5308
2477.26 5177
2477.73 5093
2478.20 5025
2478.67 5186
2479.13 5003
2479.60 5284
2480.07 5351
2480.54 5186
2481.01 5211
2481.48 5104
2481.95 5114
2482.42 5319
2482.89 5059
2483.36 5074
2483.83 5249
2484.30 5206
2484.77 4949
2485.24 5179
2485.71 5314
2486.18 5310
2486.65 5274
2487.12 5435
2487.59 5600
2488.06 5635
2488.53 5937
2489.00 5693
2489.47 5729
2489.94 6015
2490.41 5928
2490.88 5678
2491.35 6030
2491.83 6092
2492.30 6034
2492.77 6052
2493.24 6424
2493.71 6505
2494.18 6632
2494.65 6315
2495.12 6855
2495.59 7068
2496.06 6852
2496.53 6806
2497.00 6483
2497.48 6559
2497.95 6594
2498.42 6384
2498.89 6368
2499.36 5805
2499.83 5749
2500.30 5631
2500.77 5515
2501.25 5465
2501.72 5146
2502.19 5076
2502.66 5013
2503.13 5147
2503.60 5394
2504.08 5343
2504.55 5310
2505.02 5270
2505.49 5108
2505.96 5211
2506.44 5371
2506.91 5148
2507.38 5044
2507.85 5174
2508.32 5382
2508.80 5346
2509.27 5174
2509.74 5392
2510.21 5592
2510.68 5618
2511.16 5770
2511.63 5685
2512.10 5745
2512.57 5974
2513.05 5896
2513.52 5973
2513.99 5988
2514.47 6278
2514.94 6058
2515.41 5856
2515.88 5771
2516.36 6015
2516.83 5694
2517.30 5787
2517.78 5743
2518.25 5774
2518.72 6087
2519.19 6198
2519.67 5972
2520.14 5851
2520.61 5956
2521.09 5833
2521.56 6107
2522.03 6056
2522.51 5863
2522.98 5694
2523.46 5665
2523.93 5658
2524.40 5875
2524.88 5872
2525.35 5601
2525.82 5636
2526.30 5811
2526.77 5644
2527.25 5671
2527.72 6006
2528.19 5914
2528.67 6007
2529.14 6042
2529.62 6215
2530.09 6196
2530.56 6440
2531.04 5997
2531.51 5804
2531.99 5896
2532.46 5656
2532.94 5948
2533.41 5875
2533.89 5744
2534.36 5557
2534.83 5434
2535.31 5590
2535.78 5583
2536.26 5741
2536.73 5659
2537.21 5427
2537.68 5415
2538.16 5488
2538.63 5713
2539.11 5563
2539.58 5755
2540.06 5523
2540.53 5395
2541.01 5597
2541.48 5788
2541.96 5797
2542.43 5793
2542.91 5656
2543.39 5802
2543.86 5504
2544.34 5482
2544.81 5713
2545.29 5452
2545.76 5382
2546.24 5242
2546.71 5388
2547.19 5411
2547.67 5561
2548.14 5463
2548.62 5651
2549.09 5809
2549.57 5882
2550.05 5613
2550.52 5610
2551.00 5650
2551.47 5803
2551.95 5811
2552.43 5807
2552.90 5710
2553.38 5524
2553.86 5817
2554.33 5875
2554.81 5771
2555.29 5756
2555.76 5762
2556.24 5742
2556.72 6002
2557.19 5705
2557.67 5630
2558.15 5858
2558.62 5615
2559.10 5628
2559.58 5585
2560.05 5480
2560.53 5520
2561.01 5412
2561.48 5413
2561.96 5569
2562.44 5354
2562.92 5437
2563.39 5367
2563.87 5334
2564.35 5454
2564.83 5326
2565.30 5311
2565.78 5236
2566.26 5246
2566.74 5135
2567.21 5132
2567.69 5228
2568.17 5174
2568.65 4905
2569.12 5015
2569.60 4950
2570.08 5049
2570.56 5157
2571.04 5222
2571.51 5261
2571.99 5330
2572.47 5150
2572.95 5114
2573.43 5094
2573.91 5120
2574.38 5109
2574.86 5168
2575.34 5087
2575.82 4835
2576.30 4877
2576.78 5004
2577.25 5057
2577.73 4918
2578.21 4969
2578.69 5027
2579.17 5009
2579.65 5106
2580.13 5031
2580.61 5119
2581.09 5279
2581.56 5146
2582.04 5098
2582.52 5177
2583.00 5133
2583.48 5126
2583.96 5081
2584.44 5243
2584.92 4996
2585.40 5242
2585.88 5382
2586.36 5281
2586.84 5224
2587.32 5289
2587.79 5428
2588.27 5445
2588.75 5471
2589.23 5335
2589.71 5513
2590.19 5614
2590.67 5374
2591.15 5259
2591.63 5462
2592.11 5599
2592.59 5569
2593.07 5574
2593.55 5706
2594.03 5438
2594.51 5498
2594.99 5536
2595.47 5709
2595.95 5530
2596.43 5345
2596.92 5303
2597.40 5252
2597.88 5091
2598.36 5002
2598.84 4973
2599.32 5333
2599.80 5187
2600.28 4911
2600.76 5077
2601.24 5131
2601.72 5012
2602.20 5095
2602.68 5030
2603.16 4970
2603.65 4833
2604.13 4744
2604.61 4770
2605.09 4976
2605.57 5069
2606.05 5180
2606.53 5051
2607.01 5017
2607.50 5042
2607.98 5132
2608.46 5089
2608.94 5022
2609.42 5077
2609.90 5196
2610.38 5003
2610.87 5163
2611.35 5149
2611.83 4987
2612.31 4844
2612.79 5094
2613.28 5194
2613.76 5159
2614.24 5286
2614.72 5307
2615.20 5285
2615.69 5139
2616.17 5369
2616.65 5294
2617.13 5563
2617.62 5625
2618.10 5772
2618.58 5861
2619.06 5897
2619.54 5721
2620.03 5593
2620.51 5676
2620.99 5281
2621.48 5434
2621.96 5426
2622.44 5198
2622.92 5083
2623.41 5153
2623.89 4935
2624.37 4959
2624.86 5214
2625.34 5250
2625.82 5243
2626.30 5240
2626.79 5314
2627.27 5316
2627.75 5589
2628.24 5529
2628.72 5524
2629.20 5727
2629.69 5697
2630.17 5646
2630.65 5700
2631.14 5616
2631.62 6219
2632.11 6567
2632.59 5993
2633.07 6081
2633.56 6181
2634.04 6116
2634.52 6006
2635.01 5939
2635.49 5755
2635.98 5610
2636.46 5594
2636.94 5512
2637.43 5461
2637.91 5212
2638.40 5215
2638.88 5010
2639.37 5111
2639.85 5268
2640.33 5179
2640.82 5225
2641.30 5237
2641.79 5262
2642.27 5202
2642.76 5371
2643.24 5315
2643.73 5319
2644.21 5348
2644.70 5232
2645.18 5190
2645.67 5480
2646.15 5245
2646.64 5393
2647.12 5184
2647.61 5264
2648.09 5285
2648.58 5376
2649.06 5413
2649.55 5438
2650.03 5543
2650.52 5510
2651.00 5444
2651.49 5405
2651.97 5510
2652.46 5475
2652.95 5400
2653.43 5357
2653.92 5496
2654.40 5531
2654.89 5393
2655.37 5550
2655.86 5774
2656.35 5575
2656.83 5676
2657.32 5728
2657.80 5842
2658.29 5559
2658.78 5466
2659.26 5581
2659.75 5478
2660.23 5434
2660.72 5464
2661.21 5569
2661.69 5308
2662.18 5268
2662.67 5402
2663.15 5186
2663.64 5012
2664.13 5357
2664.61 5167
2665.10 5088
2665.59 5061
2666.07 5086
2666.56 5208
2667.05 5138
2667.53 5145
2668.02 5114
2668.51 4817
2668.99 4919
2669.48 5059
2669.97 4967
2670.46 4925
2670.94 4860
2671.43 4944
2671.92 5289
2672.40 5445
2672.89 5608
2673.38 5607
2673.87 5757
2674.35 6019
2674.84 6100
2675.33 6475
2675.82 6770
2676.31 6765
2676.79 6954
2677.28 6884
2677.77 6750
2678.26 6425
2678.74 6058
2679.23 5989
2679.72 5635
2680.21 5380
2680.70 5464
2681.18 5350
2681.67 5390
2682.16 5499
2682.65 5617
2683.14 5189
2683.63 5077
2684.11 4885
2684.60 5151
2685.09 5082
2685.58 4970
2686.07 5028
2686.56 5038
2687.05 5057
2687.53 5095
2688.02 5206
2688.51 5024
2689.00 4977
2689.49 5038
2689.98 5010
2690.47 4951
2690.96 4780
2691.45 4964
2691.94 4937
2692.42 4897
2692.91 4894
2693.40 5001
2693.89 4857
2694.38 4821
2694.87 4952
2695.36 4761
2695.85 4671
2696.34 4747
2696.83 4957
2697.32 4871
2697.81 4863
2698.30 4767
2698.79 4665
2699.28 4967
2699.77 4910
2700.26 4945
2700.75 4896
2701.24 5103
2701.73 5219
2702.22 5167
2702.71 5413
2703.20 5322
2703.69 5711
2704.18 5560
2704.67 5320
2705.16 5511
2705.65 5629
2706.14 5718
2706.63 5673
2707.12 5420
2707.61 5349
2708.10 5299
2708.59 5299
2709.08 5288
2709.57 5209
2710.06 5115
2710.56 4873
2711.05 4950
2711.54 5267
2712.03 5102
2712.52 5001
2713.01 4863
2713.50 4971
2713.99 5005
2714.48 5225
2714.98 5309
2715.47 5122
2715.96 5220
2716.45 5075
2716.94 5083
2717.43 4877
2717.92 4965
2718.42 4935
2718.91 4911
2719.40 4828
2719.89 5051
2720.38 5086
2720.87 4898
2721.37 4803
2721.86 4881
2722.35 4861
2722.84 4851
2723.33 4998
2723.82 4889
2724.32 5189
2724.81 5120
2725.30 5143
2725.79 4994
2726.29 4973
2726.78 4874
2727.27 4923
2727.76 4877
2728.26 4975
2728.75 4851
2729.24 5000
2729.73 5046
2730.23 4828
2730.72 5009
2731.21 5065
2731.70 5201
2732.20 5207
2732.69 5206
2733.18 5194
2733.67 5331
2734.17 5671
2734.66 5655
2735.15 5654
2735.65 5700
2736.14 5373
2736.63 5334
2737.13 5292
2737.62 5567
2738.11 5447
2738.61 5233
2739.10 5167
2739.59 5234
2740.09 5333
2740.58 5407
2741.07 5183
2741.57 5058
2742.06 5045
2742.55 5144
2743.05 4964
2743.54 5022
2744.04 4925
2744.53 4653
2745.02 4806
2745.52 4963
2746.01 4953
2746.51 4960
2747.00 5062
2747.49 5006
2747.99 4624
2748.48 4827
2748.98 4665
2749.47 4915
2749.97 4686
2750.46 4821
2750.96 4847
2751.45 4984
2751.94 5013
2752.44 4854
2752.93 4694
2753.43 4715
2753.92 4910
2754.42 4904
2754.91 5142
2755.41 4950
2755.90 5195
2756.40 5324
2756.89 5194
2757.39 5236
2757.88 5331
2758.38 5268
2758.87 5293
2759.37 5249
2759.86 5115
2760.36 5130
2760.85 5370
2761.35 5257
2761.84 5179
2762.34 5174
2762.84 5363
2763.33 5233
2763.83 5214
2764.32 5243
2764.82 5269
2765.31 5271
2765.81 5116
2766.31 5073
2766.80 5086
2767.30 5086
2767.79 5123
2768.29 5099
2768.79 4961
2769.28 5032
2769.78 4925
2770.27 4909
2770.77 4798
2771.27 4951
2771.76 5037
2772.26 5352
2772.76 5186
2773.25 5036
2773.75 5447
2774.25 5582
2774.74 5990
2775.24 6027
2775.74 6318
2776.23 6351
2776.73 6803
2777.23 6932
2777.72 6933
2778.22 7007
2778.72 6844
2779.21 6939
2779.71 6940
2780.21 6758
2780.71 6532
2781.20 6377
2781.70 5972
2782.20 5689
2782.69 5537
2783.19 5311
2783.69 5221
2784.19 5275
2784.68 5349
2785.18 5098
2785.68 5098
2786.18 4980
2786.67 4866
2787.17 4922
2787.67 4911
2788.17 4908
2788.67 5046
2789.16 4903
2789.66 4854
2790.16 4562
2790.66 4806
2791.16 4629
2791.65 4767
2792.15 4753
2792.65 4788
2793.15 4715
2793.65 4847
2794.14 4831
2794.64 4749
2795.14 4655
2795.64 4708
2796.14 4897
2796.64 5039
2797.14 5015
2797.63 5057
2798.13 5164
2798.63 5239
2799.13 5288
2799.63 5008
2800.13 4904
2800.63 4965
2801.13 4993
2801.63 4986
2802.12 4987
2802.62 5057
2803.12 4986
2803.62 4763
2804.12 4843
2804.62 4666
2805.12 4801
2805.62 4882
2806.12 4713
2806.62 4918
2807.12 5127
2807.62 4831
2808.12 5038
2808.62 5284
2809.12 5405
2809.62 5399
2810.12 5365
2810.62 5535
2811.12 5433
2811.61 5574
2812.11 5563
2812.61 5682
2813.11 5533
2813.62 5461
2814.12 5740
2814.62 5721
2815.12 5506
2815.62 5456
2816.12 5475
2816.62 5399
2817.12 5305
2817.62 5045
2818.12 4978
2818.62 5126
2819.12 5070
2819.62 5084
2820.12 4884
2820.62 4735
2821.12 4902
2821.62 4920
2822.12 4879
2822.62 4753
2823.13 4740
2823.63 4801
2824.13 4806
2824.63 4800
2825.13 4858
2825.63 4688
2826.13 4706
2826.63 4624
2827.13 4592
2827.64 4584
2828.14 4878
2828.64 4729
2829.14 4630
2829.64 4744
2830.14 4702
2830.64 4615
2831.15 4676
2831.65 4742
2832.15 4640
2832.65 4478
2833.15 4575
2833.65 4752
2834.16 4690
2834.66 4714
2835.16 4781
2835.66 4936
2836.16 4941
2836.67 5133
2837.17 5203
2837.67 5185
2838.17 5276
2838.68 5222
2839.18 5142
2839.68 5058
2840.18 5412
2840.69 4908
2841.19 5021
2841.69 4867
2842.19 5136
2842.70 5105
2843.20 4949
2843.70 4864
2844.20 5072
2844.71 4895
2845.21 4844
2845.71 5158
2846.22 5393
2846.72 5304
2847.22 5164
2847.73 5461
2848.23 5385
2848.73 5774
2849.23 5912
2849.74 5712
2850.24 6218
2850.74 6073
2851.25 5930
2851.75 5532
2852.26 5521
2852.76 5321
2853.26 5083
2853.77 5037
2854.27 5261
2854.77 5087
2855.28 5070
2855.78 5251
2856.28 5040
2856.79 5016
2857.29 5054
2857.80 5130
2858.30 5378
2858.80 5341
2859.31 5271
2859.81 5174
2860.32 4967
2860.82 4753
2861.33 4817
2861.83 4831
2862.33 4752
2862.84 4945
2863.34 4939
2863.85 4721
2864.35 4767
2864.86 4775
2865.36 4691
2865.87 4735
2866.37 4646
2866.88 4732
2867.38 5116
2867.89 4993
2868.39 4966
2868.90 5094
2869.40 5009
2869.91 4841
2870.41 4950
2870.92 5199
2871.42 5314
2871.93 5441
2872.43 5476
2872.94 5651
2873.44 5426
2873.95 5612
2874.45 5763
2874.96 5855
2875.46 5602
2875.97 5537
2876.48 5787
2876.98 5886
2877.49 5869
2877.99 5790
2878.50 5717
2879.00 5612
2879.51 5594
2880.02 5554
2880.52 5416
2881.03 5435
2881.53 5446
2882.04 5294
2882.55 5493
2883.05 5461
2883.56 5278
2884.07 5499
2884.57 5579
2885.08 5422
2885.59 5320
2886.09 5189
2886.60 5290
2887.10 5252
2887.61 5130
2888.12 5087
2888.62 5203
2889.13 5310
2889.64 5354
2890.15 5199
2890.65 5152
2891.16 5263
2891.67 5104
2892.17 5048
2892.68 5138
2893.19 5103
2893.69 5066
2894.20 5468
2894.71 5404
2895.22 5328
2895.72 5404
2896.23 5414
2896.74 5607
2897.25 5551
2897.75 5486
2898.26 5734
2898.77 5729
2899.28 5524
2899.78 5837
2900.29 5796
2900.80 5857
2901.31 5921
2901.81 5899
2902.32 5876
2902.83 6006
2903.34 6115
2903.85 6044
2904.35 5998
2904.86 6044
2905.37 6296
2905.88 6313
2906.39 6270
2906.90 6354
2907.40 6101
2907.91 5969
2908.42 6109
2908.93 6015
2909.44 6001
2909.95 5759
2910.46 5599
2910.96 5614
2911.47 5255
2911.98 5299
2912.49 5311
2913.00 5268
2913.51 5398
2914.02 5249
2914.53 5110
2915.04 5227
2915.54 5324
2916.05 5232
2916.56 5192
2917.07 5214
2917.58 5114
2918.09 4977
2918.60 4878
2919.11 4835
2919.62 5002
2920.13 4912
2920.64 4757
2921.15 4719
2921.66 4721
2922.17 4842
2922.68 4767
2923.19 4827
2923.70 4742
2924.21 4711
2924.72 4943
2925.23 4787
2925.74 4735
2926.25 4783
2926.76 5009
2927.27 4906
2927.78 4614
2928.29 4744
2928.80 4518
2929.31 4604
2929.82 4469
2930.33 4539
2930.84 4811
2931.35 4596
2931.86 4534
2932.37 4603
2932.88 4589
2933.39 4711
2933.90 4718
2934.41 4860
2934.92 5034
2935.43 4915
2935.94 5090
2936.45 5285
2936.97 5223
2937.48 5067
2937.99 5264
2938.50 5396
2939.01 5173
2939.52 5559
2940.03 5524
2940.54 5368
2941.05 5330
2941.57 5200
2942.08 5407
2942.59 5446
2943.10 5416
2943.61 5292
2944.12 5475
2944.63 5414
2945.15 5377
2945.66 5471
2946.17 5241
2946.68 5335
2947.19 5470
2947.71 5588
2948.22 5570
2948.73 5595
2949.24 5382
2949.75 5512
2950.27 5448
2950.78 5328
2951.29 5201
2951.80 5190
2952.31 5022
2952.83 4948
2953.34 5109
2953.85 5038
2954.36 4856
2954.88 4650
2955.39 4875
2955.90 4893
2956.41 4720
2956.93 4833
2957.44 4959
2957.95 4842
2958.47 4878
2958.98 4849
2959.49 5016
2960.00 4906
2960.52 4920
2961.03 4963
2961.54 4899
2962.06 5039
2962.57 5055
2963.08 5067
2963.60 5110
2964.11 5029
2964.62 5024
2965.14 4990
2965.65 5028
2966.16 4955
2966.68 5017
2967.19 4852
2967.70 4736
2968.22 4730
2968.73 4679
2969.24 4763
2969.76 4464
2970.27 4550
2970.79 4678
2971.30 4509
2971.81 4543
2972.33 4682
2972.84 4567
2973.36 4656
2973.87 4662
2974.38 4819
2974.90 4800
2975.41 4806
2975.93 4867
2976.44 4741
2976.96 4855
2977.47 4904
2977.99 5060
2978.50 4787
2979.01 4763
2979.53 4828
2980.04 4658
2980.56 4822
2981.07 4599
2981.59 4690
2982.10 4681
2982.62 4848
2983.13 4892
2983.65 4826
2984.16 4835
2984.68 5034
2985.19 5032
2985.71 5055
2986.22 5108
2986.74 5376
2987.25 5225
2987.77 5029
2988.28 5396
2988.80 5420
2989.32 5300
2989.83 5356
2990.35 5168
2990.86 5217
2991.38 5160
2991.89 5092
2992.41 4696
2992.92 4759
2993.44 4972
2993.96 4854
2994.47 4889
2994.99 5236
2995.50 5086
2996.02 5219
2996.54 5344
2997.05 5635
2997.57 5830
2998.09 5886
2998.60 6059
2999.12 5979
2999.63 6193
3000.15 6177
3000.67 6257
3001.18 5994
3001.70 5912
3002.22 5783
3002.73 6035
3003.25 6056
3003.77 6352
3004.28 6064
3004.80 6158
3005.32 6154
3005.83 6199
3006.35 6383
3006.87 6401
3007.39 6015
3007.90 5801
3008.42 5773
3008.94 5472
3009.45 5472
3009.97 5454
3010.49 5183
3011.01 5126
3011.52 4805
3012.04 4779
3012.56 4883
3013.08 4690
3013.59 4748
3014.11 4551
3014.63 4775
3015.15 4801
3015.66 5211
3016.18 5321
3016.70 5219
3017.22 5123
3017.74 5205
3018.25 5396
3018.77 5674
3019.29 5542
3019.81 5705
3020.33 5452
3020.84 5650
3021.36 5630
3021.88 5838
3022.40 5706
3022.92 5556
3023.44 5544
3023.95 5413
3024.47 5292
3024.99 5277
3025.51 5329
3026.03 5434
3026.55 5229
3027.07 5400
3027.58 5362
3028.10 5429
3028.62 5351
3029.14 5380
3029.66 5346
3030.18 5193
3030.70 5194
3031.22 5268
3031.74 5176
3032.26 5113
3032.77 5174
3033.29 5147
3033.81 4988
3034.33 5126
3034.85 5265
3035.37 5004
3035.89 5081
3036.41 5066
3036.93 5123
3037.45 4968
3037.97 5291
3038.49 5388
3039.01 4918
3039.53 4959
3040.05 5035
3040.57 4933
3041.09 4843
3041.61 4910
3042.13 4810
3042.65 4807
3043.17 4969
3043.69 4782
3044.21 4830
3044.73 5154
3045.25 4963
3045.77 4986
3046.29 4980
3046.81 4958
3047.33 4841
3047.85 4914
3048.37 4726
3048.89 4794
3049.41 4926
3049.93 5053
3050.45 4759
3050.98 4739
3051.50 4902
3052.02 5097
3052.54 4923
3053.06 4832
3053.58 4791
3054.10 4882
3054.62 4878
3055.14 4941
3055.66 4786
3056.19 4995
3056.71 4730
3057.23 4777
3057.75 4913
3058.27 4814
3058.79 4782
3059.31 4654
3059.84 4832
3060.36 4790
3060.88 4756
3061.40 4689
3061.92 4813
3062.44 4750
3062.97 4685
3063.49 5011
3064.01 4840
3064.53 5064
3065.05 5113
3065.58 4993
3066.10 5232
3066.62 4975
3067.14 5088
3067.66 5257
3068.19 5340
3068.71 5278
3069.23 5559
3069.75 5293
3070.28 5259
3070.80 5241
3071.32 5288
3071.84 5157
3072.37 5090
3072.89 4836
3073.41 4789
3073.93 4853
3074.46 4755
3074.98 4744
3075.50 4652
3076.03 4934
3076.55 4857
3077.07 5183
3077.59 5312
3078.12 5394
3078.64 5421
3079.16 5555
3079.69 5690
3080.21 5814
3080.73 6040
3081.26 6023
3081.78 5965
3082.30 6040
3082.83 6001
3083.35 5749
3083.87 5977
3084.40 5734
3084.92 5560
3085.45 5487
3085.97 5463
3086.49 5523
3087.02 5279
3087.54 5239
3088.06 5299
3088.59 5416
3089.11 5333
3089.64 5167
3090.16 5137
3090.68 4906
3091.21 5105
3091.73 5027
3092.26 4808
3092.78 5065
3093.31 4876
3093.83 4891
3094.36 4884
3094.88 5068
3095.40 5010
3095.93 5119
3096.45 5183
3096.98 5402
3097.50 5355
3098.03 5291
3098.55 5262
3099.08 5344
3099.60 5723
3100.13 5890
3100.65 5955
3101.18 6145
3101.70 6328
3102.23 6735
3102.75 7419
3103.28 7831
3103.80 8235
3104.33 8489
3104.85 8775
3105.38 8666
3105.90 8446
3106.43 8188
3106.96 7437
3107.48 7016
3108.01 6763
3108.53 6236
3109.06 6166
3109.58 5278
3110.11 5107
3110.64 5356
3111.16 5158
3111.69 4831
3112.21 4998
3112.74 5142
3113.27 5061
3113.79 4956
3114.32 4946
3114.84 5088
3115.37 4844
3115.90 4973
3116.42 5023
3116.95 4794
3117.48 4927
3118.00 4775
3118.53 4747
3119.06 4558
3119.58 4544
3120.11 4571
3120.64 4764
3121.16 4880
3121.69 4850
3122.22 4746
3122.74 4966
3123.27 4669
3123.80 4543
3124.32 4544
3124.85 4799
3125.38 4744
3125.90 4755
3126.43 4760
3126.96 4680
3127.49 4507
3128.01 4535
3128.54 4495
3129.07 4713
3129.60 4755
3130.12 4726
3130.65 4649
3131.18 4648
3131.71 4631
3132.23 4549
3132.76 4517
3133.29 4446
3133.82 4413
3134.35 4512
3134.87 4608
3135.40 4451
3135.93 4604
3136.46 4643
3136.99 4508
3137.51 4348
3138.04 4512
3138.57 4580
3139.10 4501
3139.63 4315
3140.15 4582
3140.68 4566
3141.21 4559
3141.74 4485
3142.27 4574
3142.80 4559
3143.33 4570
3143.85 4492
3144.38 4323
3144.91 4689
3145.44 4649
3145.97 4566
3146.50 4755
3147.03 5122
3147.56 5248
3148.08 5460
3148.61 5525
3149.14 5851
3149.67 5906
3150.20 5723
3150.73 5795
3151.26 5774
3151.79 5895
3152.32 5740
3152.85 5550
3153.38 5714
3153.91 5693
3154.44 5673
3154.97 5455
3155.50 5415
3156.03 5467
3156.56 5237
3157.08 5224
3157.61 5331
3158.14 5188
3158.67 5256
3159.20 5247
3159.73 4951
3160.26 5089
3160.79 5218
3161.32 5050
3161.85 4881
3162.39 4896
3162.92 5149
3163.45 4851
3163.98 4736
3164.51 4617
3165.04 4561
3165.57 4670
3166.10 4662
3166.63 4643
3167.16 4476
3167.69 4498
3168.22 4423
3168.75 4328
3169.28 4404
3169.81 4511
3170.34 4633
3170.87 4363
3171.41 4503
3171.94 4686
3172.47 4865
3173.00 4942
3173.53 5094
3174.06 5047
3174.59 5106
3175.12 5142
3175.65 5218
3176.19 5346
3176.72 5502
3177.25 5429
3177.78 5203
3178.31 5210
3178.84 5270
3179.38 5366
3179.91 5072
3180.44 5164
3180.97 4927
3181.50 4868
3182.03 4896
3182.57 4847
3183.10 4657
3183.63 4474
3184.16 4643
3184.69 4700
3185.23 4687
3185.76 4726
3186.29 4710
3186.82 4656
3187.36 4731
3187.89 5001
3188.42 4753
3188.95 4750
3189.49 4855
3190.02 4766
3190.55 4827
3191.08 4628
3191.62 4686
3192.15 4836
3192.68 4724
3193.21 4845
3193.75 4784
3194.28 4656
3194.81 4717
3195.35 4668
3195.88 4720
3196.41 4656
3196.94 4529
3197.48 4590
3198.01 4748
3198.54 4717
3199.08 4770
3199.61 4825
3200.14 4930
3200.68 4889
3201.21 5072
3201.74 4995
3202.28 5281
3202.81 5219
3203.35 5203
3203.88 5385
3204.41 5390
3204.95 5474
3205.48 5217
3206.01 5142
3206.55 5198
3207.08 5251
3207.62 5227
3208.15 5150
3208.68 5002
3209.22 5322
3209.75 5635
3210.29 5793
3210.82 5979
3211.36 6121
3211.89 6445
3212.42 6627
3212.96 6541
3213.49 6639
3214.03 6596
3214.56 6378
3215.10 6366
3215.63 6099
3216.17 5848
3216.70 5474
3217.24 5404
3217.77 5314
3218.31 5188
3218.84 5074
3219.38 5127
3219.91 5005
3220.45 5063
3220.98 5377
3221.52 5403
3222.05 5465
3222.59 5575
3223.12 5740
3223.66 5844
3224.19 6055
3224.73 6136
3225.26 6418
3225.80 6491
3226.33 6397
3226.87 6359
3227.41 6195
3227.94 6114
3228.48 6008
3229.01 5870
3229.55 5566
3230.08 5556
3230.62 5296
3231.16 5183
3231.69 4870
3232.23 4889
3232.76 4934
3233.30 4802
3233.84 4835
3234.37 4806
3234.91 5019
3235.45 4834
3235.98 5086
3236.52 4985
3237.05 5075
3237.59 5250
3238.13 5044
3238.66 5442
3239.20 5335
3239.74 5445
3240.27 5452
3240.81 5386
3241.35 5597
3241.88 5712
3242.42 5479
3242.96 5492
3243.50 5438
3244.03 5104
3244.57 5129
3245.11 4853
3245.64 5011
3246.18 4887
3246.72 4815
3247.26 4788
3247.79 4773
3248.33 4902
3248.87 5000
3249.40 4897
3249.94 5000
3250.48 5135
3251.02 5043
3251.56 5089
3252.09 5284
3252.63 5494
3253.17 5508
3253.71 5418
3254.24 5402
3254.78 5346
3255.32 5434
3255.86 5441
3256.40 5289
3256.93 5197
3257.47 5368
3258.01 5485
3258.55 5456
3259.09 5548
3259.63 5599
3260.16 5672
3260.70 5945
3261.24 5986
3261.78 6379
3262.32 6318
3262.86 6463
3263.39 6779
3263.93 7025
3264.47 7020
3265.01 7063
3265.55 6999
3266.09 6899
3266.63 6763
3267.17 6838
3267.71 6566
3268.24 6564
3268.78 6562
3269.32 6157
3269.86 5888
3270.40 6148
3270.94 5942
3271.48 5703
3272.02 5622
3272.56 5513
3273.10 5271
3273.64 5395
3274.18 5371
3274.72 5296
3275.26 5394
3275.80 5341
3276.34 5395
3276.87 5598
3277.41 5659
3277.95 5550
3278.49 5639
3279.03 5627
3279.57 5422
3280.11 5470
3280.65 5732
3281.19 5383
3281.73 5620
3282.27 5786
3282.81 5723
3283.36 5839
3283.90 5830
3284.44 6135
3284.98 6018
3285.52 6092
3286.06 6456
3286.60 6533
3287.14 6651
3287.68 6464
3288.22 6702
3288.76 6682
3289.30 6479
3289.84 6209
3290.38 5907
3290.92 5737
3291.46 5686
3292.01 5695
3292.55 5661
3293.09 5632
3293.63 5504
3294.17 5679
3294.71 5812
3295.25 5696
3295.79 5880
3296.34 6121
3296.88 6119
3297.42 6106
3297.96 5971
3298.50 5952
3299.04 5995
3299.58 5872
3300.13 5750
3300.67 5710
3301.21 5631
3301.75 5412
3302.29 5361
3302.83 5458
3303.38 5228
3303.92 5617
3304.46 5461
3305.00 5199
3305.54 5180
3306.09 5470
3306.63 5143
3307.17 4977
3307.71 4995
3308.26 4859
3308.80 4809
3309.34 4945
3309.88 5069
3310.43 4997
3310.97 4853
3311.51 5012
3312.05 4846
3312.60 5045
3313.14 5045
3313.68 5073
3314.22 5174
3314.77 5118
3315.31 5348
3315.85 5219
3316.40 5254
3316.94 5357
3317.48 5086
3318.03 5107
3318.57 5278
3319.11 5284
3319.65 5358
3320.20 5096
3320.74 5081
3321.28 5078
3321.83 4958
3322.37 5068
3322.92 4973
3323.46 5201
3324.00 5351
3324.55 5382
3325.09 5382
3325.63 5363
3326.18 5650
3326.72 5428
3327.27 5538
3327.81 5435
3328.35 5424
3328.90 4995
3329.44 5022
3329.99 4983
3330.53 4863
3331.07 4920
3331.62 4822
3332.16 4821
3332.71 4999
3333.25 4975
3333.80 4974
3334.34 4995
3334.88 5318
3335.43 5574
3335.97 5620
3336.52 5562
3337.06 5822
3337.61 5933
3338.15 5958
3338.70 5733
3339.24 5697
3339.79 5869
3340.33 5621
3340.88 5367
3341.42 5174
3341.97 5138
3342.51 5115
3343.06 5200
3343.60 5012
3344.15 5041
3344.69 5009
3345.24 4880
3345.78 5002
3346.33 5061
3346.87 4918
3347.42 4895
3347.97 4829
3348.51 4987
3349.06 5272
3349.60 5169
3350.15 5074
3350.69 5058
3351.24 5116
3351.79 5122
3352.33 5053
3352.88 4988
3353.42 5007
3353.97 4775
3354.52 4844
3355.06 4887
3355.61 5032
3356.15 4881
3356.70 4711
3357.25 4864
3357.79 4682
3358.34 4791
3358.89 4874
3359.43 4983
3359.98 4970
3360.53 4802
3361.07 4737
3361.62 4799
3362.17 4798
3362.71 4607
3363.26 4664
3363.81 4589
3364.35 4477
3364.90 4605
3365.45 4476
3365.99 4564
3366.54 4478
3367.09 4631
3367.64 4416
3368.18 4446
3368.73 4613
3369.28 4694
3369.82 4714
3370.37 4668
3370.92 4741
3371.47 4738
3372.01 5012
3372.56 4865
3373.11 4892
3373.66 4803
3374.21 4881
3374.75 4668
3375.30 4287
3375.85 4522
3376.40 4462
3376.94 4391
3377.49 4511
3378.04 4355
3378.59 4092
3379.14 4253
3379.68 4328
3380.23 4269
3380.78 3975
3381.33 4204
3381.88 4336
3382.43 4284
3382.97 4127
3383.52 4232
3384.07 4234
3384.62 4076
3385.17 4050
3385.72 3989
3386.27 4003
3386.81 4086
3387.36 4142
3387.91 4173
3388.46 4181
3389.01 4224
3389.56 4430
3390.11 4580
3390.66 4519
3391.21 4431
3391.76 4460
3392.30 4533
3392.85 4476
3393.40 4519
3393.95 4266
3394.50 4086
3395.05 4221
3395.60 4202
3396.15 4067
3396.70 4234
3397.25 4079
3397.80 4228
3398.35 4285
3398.90 4184
3399.45 4262
3400.00 4181
3400.55 4237
3401.10 4220
3401.65 4268
3402.20 4120
3402.75 4289
3403.30 4360
3403.85 4249
3404.40 4189
3404.95 4239
3405.50 4190
3406.05 4325
3406.60 4222
3407.15 4107
3407.70 4157
3408.25 4118
3408.80 4120
3409.35 3938
3409.90 4093
3410.45 4229
3411.00 4174
3411.55 4187
3412.10 4132
3412.66 4194
3413.21 4151
3413.76 4081
3414.31 4258
3414.86 4150
3415.41 4210
3415.96 4293
3416.51 4106
3417.06 4335
3417.61 4454
3418.17 4187
3418.72 4133
3419.27 4160
3419.82 4123
3420.37 4085
3420.92 4054
3421.47 4104
3422.03 4238
3422.58 4157
3423.13 4153
3423.68 4348
3424.23 4369
3424.78 4317
3425.34 4244
3425.89 4360
3426.44 4243
3426.99 4382
3427.54 4425
3428.10 4422
3428.65 4290
3429.20 4252
3429.75 4347
3430.31 4307
3430.86 4362
3431.41 4352
3431.96 4198
3432.51 4272
3433.07 4470
3433.62 4464
3434.17 4213
3434.72 4311
3435.28 4478
3435.83 4422
3436.38 4383
3436.94 4300
3437.49 4419
3438.04 4479
3438.59 4496
3439.15 4507
3439.70 4275
3440.25 4420
3440.81 4597
3441.36 4530
3441.91 4344
3442.47 4300
3443.02 4149
3443.57 4270
3444.13 4247
3444.68 4104
3445.23 4129
3445.79 4080
3446.34 4049
3446.89 3956
3447.45 3868
3448.00 4130
3448.55 4173
3449.11 4091
3449.66 4086
3450.22 4003
3450.77 3851
3451.32 3928
3451.88 4108
3452.43 4090
3452.99 3915
3453.54 3943
3454.09 4067
3454.65 4040
3455.20 4093
3455.76 4081
3456.31 4110
3456.87 4121
3457.42 4188
3457.97 4093
3458.53 4129
3459.08 4254
3459.64 4366
3460.19 4377
3460.75 4393
3461.30 4474
3461.86 4328
3462.41 4272
3462.97 4482
3463.52 4509
3464.08 4577
3464.63 4526
3465.19 4540
3465.74 4645
3466.30 4528
3466.85 4364
3467.41 4437
3467.96 4550
3468.52 4728
3469.07 4716
3469.63 4649
3470.18 4617
3470.74 4739
3471.30 4537
3471.85 4603
3472.41 4714
3472.96 4767
3473.52 4606
3474.07 4861
3474.63 4945
3475.19 4983
3475.74 4797
3476.30 4793
3476.85 4811
3477.41 4698
3477.97 4838
3478.52 5001
3479.08 5038
3479.63 4906
3480.19 4999
3480.75 5017
3481.30 4961
3481.86 4955
3482.42 5125
3482.97 4940
3483.53 4831
3484.08 4824
3484.64 5058
3485.20 5125
3485.75 4946
3486.31 5210
3486.87 5139
3487.43 5274
3487.98 5286
3488.54 5619
3489.10 6131
3489.65 6520
3490.21 6889
3490.77 6949
3491.32 7018
3491.88 7389
3492.44 7779
3493.00 7635
3493.55 7936
3494.11 8095
3494.67 8268
3495.23 7988
3495.78 7864
3496.34 7713
3496.90 7448
3497.46 7575
3498.01 7408
3498.57 7635
3499.13 7942
3499.69 7933
3500.24 8350
3500.80 9216
3501.36 10308
3501.92 11510
3502.48 12125
3503.03 13161
3503.59 14252
3504.15 15541
3504.71 17335
3505.27 18366
3505.83 20103
3506.38 21248
3506.94 22148
3507.50 22614
3508.06 21544
3508.62 20632
3509.18 19097
3509.74 17651
3510.29 16120
3510.85 14331
3511.41 12366
3511.97 10493
3512.53 9294
3513.09 8384
3513.65 7396
3514.21 6831
3514.76 6482
3515.32 6035
3515.88 5589
3516.44 5575
3517.00 5093
3517.56 5198
3518.12 5012
3518.68 4888
3519.24 4939
3519.80 4899
3520.36 4686
3520.92 4574
3521.48 4569
3522.04 4328
3522.60 4450
3523.16 4360
3523.71 4407
3524.27 4517
3524.83 4826
3525.39 4562
3525.95 4551
3526.51 4540
3527.07 4367
3527.63 4711
3528.19 4700
3528.75 4587
3529.31 4600
3529.87 4606
3530.44 4701
3531.00 4762
3531.56 4678
3532.12 4666
3532.68 4948
3533.24 4985
3533.80 4835
3534.36 4994
3534.92 5089
3535.48 5033
3536.04 4937
3536.60 4912
3537.16 5038
3537.72 5090
3538.28 5130
3538.84 5039
3539.41 5026
3539.97 4985
3540.53 5163
3541.09 5079
3541.65 4787
3542.21 5098
3542.77 5027
3543.33 5083
3543.89 5394
3544.46 5203
3545.02 5394
3545.58 5514
3546.14 5373
3546.70 5284
3547.26 5087
3547.83 5116
3548.39 5054
3548.95 4871
3549.51 4929
3550.07 4725
3550.63 4533
3551.20 4630
3551.76 4689
3552.32 4602
3552.88 4354
3553.44 4325
3554.01 4465
3554.57 4464
3555.13 4255
3555.69 4258
3556.26 4279
3556.82 4173
3557.38 4249
3557.94 4203
3558.50 4104
3559.07 4159
3559.63 4266
3560.19 4424
3560.76 4597
3561.32 4548
3561.88 4451
3562.44 4468
3563.01 4531
3563.57 4793
3564.13 4777
3564.70 4632
3565.26 4380
3565.82 4497
3566.38 4661
3566.95 4640
3567.51 4721
3568.07 4656
3568.64 4591
3569.20 4463
3569.76 4592
3570.33 4486
3570.89 4588
3571.45 4433
3572.02 4394
3572.58 4495
3573.15 4484
3573.71 4385
3574.27 4565
3574.84 4545
3575.40 4690
3575.96 4677
3576.53 4714
3577.09 4582
3577.66 4602
3578.22 4943
3578.78 4980
3579.35 4847
3579.91 4807
3580.48 4823
3581.04 4871
3581.61 4749
3582.17 4763
3582.73 4812
3583.30 4797
3583.86 4574
3584.43 4583
3584.99 4730
3585.56 4635
3586.12 4498
3586.69 4456
3587.25 4476
3587.82 4602
3588.38 4351
3588.95 4245
3589.51 4522
3590.08 4372
3590.64 4226
3591.21 4129
3591.77 4055
3592.34 4192
3592.90 4269
3593.47 4152
3594.03 4158
3594.60 4192
3595.16 4178
3595.73 4381
3596.29 4488
3596.86 4436
3597.42 4221
3597.99 4192
3598.56 4242
3599.12 4312
3599.69 4457
3600.25 4392
3600.82 4324
3601.38 4338
3601.95 4273
3602.52 4159
3603.08 4029
3603.65 4060
3604.21 3959
3604.78 3853
3605.35 3942
3605.91 3967
3606.48 3778
3607.05 3945
3607.61 3825
3608.18 3784
3608.74 3634
3609.31 3663
3609.88 3867
3610.44 3772
3611.01 3896
3611.58 3912
3612.14 4038
3612.71 4054
3613.28 3873
3613.84 3840
3614.41 3811
3614.98 4045
3615.55 3958
3616.11 4033
3616.68 4142
3617.25 4130
3617.81 4192
3618.38 4371
3618.95 4357
3619.52 4550
3620.08 4588
3620.65 4700
3621.22 4723
3621.79 4747
3622.35 4651
3622.92 4576
3623.49 4600
3624.06 4378
3624.62 4245
3625.19 4227
3625.76 4258
3626.33 4180
3626.89 4046
3627.46 3973
3628.03 3935
3628.60 4095
3629.17 3973
3629.73 3925
3630.30 3934
3630.87 4117
3631.44 4005
3632.01 3971
3632.58 4019
3633.14 4191
3633.71 4184
3634.28 4328
3634.85 4378
3635.42 4420
3635.99 4455
3636.56 4382
3637.12 4369
3637.69 4436
3638.26 4369
3638.83 4348
3639.40 4186
3639.97 4161
3640.54 4199
3641.11 4270
3641.67 4306
3642.24 4212
3642.81 4189
3643.38 4196
3643.95 4232
3644.52 4157
3645.09 4136
3645.66 4175
3646.23 3959
3646.80 3838
3647.37 3880
3647.94 3993
3648.51 3988
3649.08 3874
3649.65 3950
3650.22 3913
3650.79 4046
3651.36 4090
3651.93 4007
3652.50 4245
3653.06 4137
3653.63 4185
3654.20 4087
3654.77 4141
3655.35 4154
3655.92 4062
3656.49 3963
3657.06 3925
3657.63 3993
3658.20 3952
3658.77 3999
3659.34 3875
3659.91 3866
3660.48 3969
3661.05 3995
3661.62 4035
3662.19 3923
3662.76 3921
3663.33 4125
3663.90 4235
3664.47 4113
3665.04 4115
3665.61 4006
3666.19 4002
3666.76 4134
3667.33 4093
3667.90 3934
3668.47 3980
3669.04 3865
3669.61 3838
3670.18 3869
3670.75 3935
3671.33 3798
3671.90 3731
3672.47 3789
3673.04 3919
3673.61 3804
3674.18 3836
3674.76 4170
3675.33 4140
3675.90 4102
3676.47 4221
3677.04 4029
3677.61 3954
3678.19 4222
3678.76 4311
3679.33 4215
3679.90 4056
3680.47 4012
3681.05 3894
3681.62 3862
3682.19 3612
3682.76 3498
3683.33 3708
3683.91 3548
3684.48 3507
3685.05 3535
3685.62 3652
3686.20 3650
3686.77 3456
3687.34 3592
3687.91 3760
3688.49 3722
3689.06 3655
3689.63 3696
3690.21 3798
3690.78 3828
3691.35 3807
3691.92 3755
3692.50 3998
3693.07 3849
3693.64 3850
3694.22 3735
3694.79 3743
3695.36 3713
3695.94 3729
3696.51 3624
3697.08 3684
3697.66 3725
3698.23 3692
3698.80 3659
3699.38 3658
3699.95 3671
3700.52 3599
3701.10 3709
3701.67 3542
3702.24 3698
3702.82 3764
3703.39 3668
3703.97 3743
3704.54 3700
3705.11 3805
3705.69 3783
3706.26 3933
3706.84 3799
3707.41 3687
3707.98 3661
3708.56 3905
3709.13 3918
3709.71 3639
3710.28 3810
3710.86 3790
3711.43 3691
3712.01 3893
3712.58 3668
3713.15 3445
3713.73 3578
3714.30 3739
3714.88 3763
3715.45 3477
3716.03 3388
3716.60 3515
3717.18 3744
3717.75 3536
3718.33 3551
3718.90 3472
3719.48 3409
3720.05 3519
3720.63 3562
3721.20 3382
3721.78 3518
3722.35 3492
3722.93 3557
3723.51 3427
3724.08 3303
3724.66 3349
3725.23 3321
3725.81 3571
3726.38 3474
3726.96 3266
3727.53 3459
3728.11 3528
3728.69 3654
3729.26 3554
3729.84 3498
3730.41 3582
3730.99 3806
3731.57 3816
3732.14 3556
3732.72 3585
3733.29 3830
3733.87 3724
3734.45 3769
3735.02 3905
3735.60 3741
3736.18 3758
3736.75 3767
3737.33 3517
3737.90 3536
3738.48 3620
3739.06 3417
3739.63 3597
3740.21 3559
3740.79 3274
3741.36 3483
3741.94 3417
3742.52 3583
3743.10 3625
3743.67 3472
3744.25 3564
3744.83 3427
3745.40 3390
3745.98 3521
3746.56 3676
3747.13 3662
3747.71 3623
3748.29 3607
3748.87 3477
3749.44 3548
3750.02 3737
3750.60 3694
3751.18 3400
3751.75 3500
3752.33 3494
3752.91 3739
3753.49 3456
3754.06 3637
3754.64 3495
3755.22 3526
3755.80 3358
3756.38 3299
3756.95 3545
3757.53 3477
3758.11 3315
3758.69 3348
3759.27 3347
3759.84 3644
3760.42 3557
3761.00 3553
3761.58 3412
3762.16 3504
3762.74 3561
3763.32 3481
3763.89 3405
3764.47 3460
3765.05 3647
3765.63 3623
3766.21 3582
3766.79 3415
3767.37 3588
3767.94 3476
3768.52 3578
3769.10 3590
3769.68 3579
3770.26 3577
3770.84 3706
3771.42 3840
3772.00 3805
3772.58 3741
3773.16 3384
3773.74 3544
3774.31 3620
3774.89 3660
3775.47 3825
3776.05 3551
3776.63 3492
3777.21 3507
3777.79 3612
3778.37 3664
3778.95 3545
3779.53 3476
3780.11 3619
3780.69 3517
3781.27 3435
3781.85 3395
3782.43 3479
3783.01 3496
3783.59 3477
3784.17 3313
3784.75 3480
3785.33 3440
3785.91 3435
3786.49 3443
3787.07 3538
3787.65 3498
3788.23 3536
3788.81 3559
3789.39 3586
3789.97 3640
3790.55 3594
3791.13 3508
3791.71 3672
3792.30 3675
3792.88 3724
3793.46 3736
3794.04 3821
3794.62 3961
3795.20 4055
3795.78 4230
3796.36 4312
3796.94 4186
3797.52 4244
3798.10 4355
3798.69 4297
3799.27 4201
3799.85 4130
3800.43 4090
3801.01 4292
3801.59 4418
3802.17 4439
3802.76 4484
3803.34 4454
3803.92 4515
3804.50 4723
3805.08 4603
3805.66 4527
3806.25 4485
3806.83 4401
3807.41 4613
3807.99 4384
3808.57 4545
3809.16 4606
3809.74 4623
3810.32 4572
3810.90 4474
3811.48 4480
3812.07 4547
3812.65 4690
3813.23 4827
3813.81 4557
3814.39 4505
3814.98 4629
3815.56 4806
3816.14 5007
3816.72 4962
3817.31 4823
3817.89 4791
3818.47 4892
3819.06 4586
3819.64 4460
3820.22 4240
3820.80 4231
3821.39 4129
3821.97 4086
3822.55 4046
3823.14 3814
3823.72 3821
3824.30 3759
3824.89 3756
3825.47 3604
3826.05 3807
3826.64 3666
3827.22 3420
3827.80 3367
3828.39 3598
3828.97 3725
3829.55 3658
3830.14 3502
3830.72 3500
3831.30 3538
3831.89 3381
3832.47 3456
3833.05 3420
3833.64 3319
3834.22 3383
3834.81 3367
3835.39 3420
3835.97 3492
3836.56 3443
3837.14 3442
3837.73 3443
3838.31 3442
3838.90 3433
3839.48 3392
3840.06 3331
3840.65 3306
3841.23 3330
3841.82 3222
3842.40 3238
3842.99 3132
3843.57 3249
3844.16 3307
3844.74 3333
3845.33 3303
3845.91 3334
3846.50 3265
3847.08 3305
3847.66 3371
3848.25 3341
3848.83 3376
3849.42 3368
3850.00 3414
3850.59 3476
3851.18 3382
3851.76 3532
3852.35 3392
3852.93 3531
3853.52 3477
3854.10 3435
3854.69 3590
3855.27 3633
3855.86 3656
3856.44 3585
3857.03 3505
3857.62 3385
3858.20 3580
3858.79 3565
3859.37 3272
3859.96 3280
3860.54 3284
3861.13 3312
3861.72 3152
3862.30 3104
3862.89 3240
3863.47 3245
3864.06 3257
3864.65 3244
3865.23 3262
3865.82 3144
3866.41 3345
3866.99 3389
3867.58 3284
3868.17 3504
3868.75 3312
3869.34 3223
3869.93 3439
3870.51 3437
3871.10 3459
3871.69 3435
3872.27 3462
3872.86 3443
3873.45 3464
3874.03 3411
3874.62 3570
3875.21 3484
3875.79 3367
3876.38 3525
3876.97 3693
3877.56 3526
3878.14 3624
3878.73 3573
3879.32 3363
3879.90 3309
3880.49 3407
3881.08 3384
3881.67 3401
3882.25 3391
3882.84 3266
3883.43 3154
3884.02 3178
3884.61 3139
3885.19 3091
3885.78 2962
3886.37 2967
3886.96 3074
3887.54 3039
3888.13 3058
3888.72 3054
3889.31 3152
3889.90 3130
3890.48 3168
3891.07 3248
3891.66 3272
3892.25 3195
3892.84 3383
3893.43 3242
3894.01 3393
3894.60 3378
3895.19 3378
3895.78 3333
3896.37 3399
3896.96 3458
3897.55 3431
3898.14 3382
3898.72 3339
3899.31 3359
3899.90 3414
3900.49 3446
3901.08 3527
3901.67 3492
3902.26 3466
3902.85 3344
3903.44 3215
3904.03 3390
3904.61 3350
3905.20 3333
3905.79 3349
3906.38 3285
3906.97 3191
3907.56 3227
3908.15 3226
3908.74 3156
3909.33 3289
3909.92 3301
3910.51 3177
3911.10 3225
3911.69 3127
3912.28 3121
3912.87 3048
3913.46 3021
3914.05 3137
3914.64 3039
3915.23 2997
3915.82 3023
3916.41 3083
3917.00 2919
3917.59 2980
3918.18 3181
3918.77 3205
3919.36 3206
3919.95 3212
3920.54 3283
3921.13 3161
3921.72 3075
3922.31 3177
3922.90 3275
3923.49 3104
3924.08 3119
3924.68 3262
3925.27 3166
3925.86 3119
3926.45 3189
3927.04 3119
3927.63 3175
3928.22 3215
3928.81 3168
3929.40 3180
3929.99 3037
3930.59 3157
3931.18 2991
3931.77 2930
3932.36 3119
3932.95 2967
3933.54 2850
3934.13 2838
3934.73 2987
3935.32 3012
3935.91 2928
3936.50 3010
3937.09 2968
3937.68 2994
3938.28 3189
3938.87 3310
3939.46 3156
3940.05 3064
3940.64 3222
3941.23 3312
3941.83 3282
3942.42 3226
3943.01 3211
3943.60 3308
3944.20 3281
3944.79 3106
3945.38 3097
3945.97 3150
3946.56 3193
3947.16 3116
3947.75 3213
3948.34 3137
3948.94 3011
3949.53 3212
3950.12 3285
3950.71 3130
3951.31 2955
3951.90 2924
3952.49 3160
3953.08 3239
3953.68 2906
3954.27 3019
3954.86 3084
3955.46 3092
3956.05 3229
3956.64 3242
3957.24 3132
3957.83 3152
3958.42 3426
3959.02 3286
3959.61 3200
3960.20 3310
3960.80 3419
3961.39 3295
3961.98 3271
3962.58 3195
3963.17 3167
3963.76 3246
3964.36 3162
3964.95 3191
3965.55 3112
3966.14 3190
3966.73 3229
3967.33 3196
3967.92 3218
3968.52 3211
3969.11 3205
3969.70 3097
3970.30 3135
3970.89 3093
3971.49 3133
3972.08 3096
3972.68 2981
3973.27 2954
3973.86 3026
3974.46 3099
3975.05 2910
3975.65 3066
3976.24 3063
3976.84 3089
3977.43 3194
3978.03 3201
3978.62 3308
3979.22 3384
3979.81 3348
3980.41 3381
3981.00 3380
3981.60 3418
3982.19 3497
3982.79 3269
3983.38 3299
3983.98 3366
3984.57 3326
3985.17 3391
3985.76 3445
3986.36 3422
3986.95 3374
3987.55 3306
3988.14 3317
3988.74 3420
3989.34 3626
3989.93 3348
3990.53 3338
3991.12 3307
3991.72 3457
3992.31 3464
3992.91 3455
3993.51 3644
3994.10 3675
3994.70 3556
3995.29 3725
3995.89 3766
3996.49 3780
3997.08 3857
3997.68 3848
3998.28 3755
3998.87 3773
3999.47 3741
4000.06 3731
4000.66 3799
4001.26 3510
4001.85 3428
4002.45 3457
4003.05 3430
4003.64 3341
4004.24 3246
4004.84 3293
4005.43 3381
4006.03 3580
4006.63 3517
4007.22 3466
4007.82 3324
4008.42 3470
4009.02 3586
4009.61 3683
4010.21 3598
4010.81 3649
4011.40 3704
4012.00 3757
4012.60 3632
4013.20 3583
4013.79 3464
4014.39 3437
4014.99 3339
4015.59 3561
4016.18 3505
4016.78 3522
4017.38 3408
4017.98 3375
4018.58 3590
4019.17 3464
4019.77 3417
4020.37 3575
4020.97 3427
4021.56 3280
4022.16 3432
4022.76 3335
4023.36 3297
4023.96 3482
4024.56 3608
4025.15 3494
4025.75 3692
4026.35 3821
4026.95 4099
4027.55 4284
4028.15 4308
4028.74 4377
4029.34 4559
4029.94 4731
4030.54 4724
4031.14 4810
4031.74 4720
4032.34 4563
4032.94 4335
4033.53 4165
4034.13 4111
4034.73 3733
4035.33 3577
4035.93 3518
4036.53 3418
4037.13 3327
4037.73 3165
4038.33 3125
4038.93 3127
4039.53 3052
4040.13 3023
4040.72 3053
4041.32 2987
4041.92 2968
4042.52 3067
4043.12 2971
4043.72 3003
4044.32 2952
4044.92 3040
4045.52 2928
4046.12 2945
4046.72 3019
4047.32 3010
4047.92 2941
4048.52 3195
4049.12 3207
4049.72 3280
4050.32 3298
4050.92 3347
4051.52 3255
4052.12 3126
4052.72 3206
4053.32 3278
4053.92 3244
4054.52 3407
4055.13 3366
4055.73 3236
4056.33 3394
4056.93 3397
4057.53 3253
4058.13 3201
4058.73 3214
4059.33 3334
4059.93 3235
4060.53 3225
4061.13 3211
4061.73 3174
4062.33 3178
4062.94 3085
4063.54 3038
4064.14 3154
4064.74 3235
4065.34 3068
4065.94 3018
4066.54 3161
4067.14 3141
4067.75 3440
4068.35 3272
4068.95 3241
4069.55 3218
4070.15 3077
4070.75 3139
4071.36 3153
4071.96 3139
4072.56 3149
4073.16 3172
4073.76 3077
4074.36 3066
4074.97 3113
4075.57 3301
4076.17 3204
4076.77 3086
4077.38 3149
4077.98 3080
4078.58 3149
4079.18 3156
4079.78 3140
4080.39 3135
4080.99 3058
4081.59 3194
4082.19 3125
4082.80 3010
4083.40 3072
4084.00 2991
4084.60 3028
4085.21 3066
4085.81 3052
4086.41 2940
4087.02 2858
4087.62 2913
4088.22 3021
4088.82 2875
4089.43 2860
4090.03 3137
4090.63 3057
4091.24 3026
4091.84 3047
4092.44 2970
4093.05 2873
4093.65 2931
4094.25 3027
4094.86 2875
4095.46 2907
4096.06 2884
4096.67 2691
4097.27 2776
4097.88 2965
4098.48 2963
4099.08 2910
4099.69 2900
4100.29 2881
4100.89 2975
4101.50 2918
4102.10 2914
4102.71 3038
4103.31 2980
4103.91 2939
4104.52 3042
4105.12 3077
4105.73 2930
4106.33 2882
4106.94 3064
4107.54 3276
4108.14 2908
4108.75 2826
4109.35 3033
4109.96 3120
4110.56 3196
4111.17 3085
4111.77 3020
4112.38 3013
4112.98 3092
4113.59 3174
4114.19 3039
4114.80 3083
4115.40 3117
4116.01 3169
4116.61 3182
4117.22 3121
4117.82 2962
4118.43 3099
4119.03 3093
4119.64 3162
4120.24 3054
4120.85 3043
4121.45 3087
4122.06 3163
4122.66 3118
4123.27 3067
4123.88 3175
4124.48 3162
4125.09 3074
4125.69 3016
4126.30 3056
4126.90 3117
4127.51 3043
4128.12 3191
4128.72 3009
4129.33 3009
4129.93 3076
4130.54 2984
4131.15 3120
4131.75 3054
4132.36 3087
4132.96 3222
4133.57 3321
4134.18 3397
4134.78 3558
4135.39 3597
4136.00 3532
4136.60 3635
4137.21 3683
4137.82 3725
4138.42 3835
4139.03 3987
4139.64 3988
4140.24 4009
4140.85 3921
4141.46 3878
4142.06 3972
4142.67 4244
4143.28 4167
4143.89 4184
4144.49 4209
4145.10 4299
4145.71 4295
4146.31 4190
4146.92 3890
4147.53 3987
4148.14 3881
4148.74 3774
4149.35 3667
4149.96 3763
4150.57 3546
4151.17 3626
4151.78 3380
4152.39 3374
4153.00 3345
4153.60 3334
4154.21 3067
4154.82 2969
4155.43 2955
4156.04 2934
4156.64 2996
4157.25 2959
4157.86 2984
4158.47 3037
4159.08 3097
4159.68 3118
4160.29 3144
4160.90 3046
4161.51 3067
4162.12 3217
4162.73 3348
4163.33 3291
4163.94 3356
4164.55 3368
4165.16 3574
4165.77 3540
4166.38 3666
4166.99 3595
4167.60 3566
4168.20 3613
4168.81 3517
4169.42 3342
4170.03 3520
4170.64 3593
4171.25 3511
4171.86 3623
4172.47 3610
4173.08 3426
4173.69 3438
4174.29 3557
4174.90 3468
4175.51 3468
4176.12 3499
4176.73 3655
4177.34 3642
4177.95 3503
4178.56 3475
4179.17 3462
4179.78 3680
4180.39 3474
4181.00 3484
4181.61 3401
4182.22 3435
4182.83 3299
4183.44 3157
4184.05 3313
4184.66 3291
4185.27 3150
4185.88 3148
4186.49 3218
4187.10 3121
4187.71 3025
4188.32 3133
4188.93 3189
4189.54 3128
4190.15 3038
4190.76 3186
4191.37 3178
4191.98 3326
4192.59 3450
4193.20 3357
4193.82 3469
4194.43 3650
4195.04 3637
4195.65 3571
4196.26 3589
4196.87 3516
4197.48 3805
4198.09 3775
4198.70 3863
4199.31 3818
4199.93 3768
4200.54 3715
4201.15 3639
4201.76 3426
4202.37 3433
4202.98 3580
4203.59 3503
4204.20 3452
4204.82 3453
4205.43 3408
4206.04 3438
4206.65 3345
4207.26 3294
4207.87 3130
4208.49 3086
4209.10 3093
4209.71 3298
4210.32 3079
4210.93 3039
4211.55 3244
4212.16 3240
4212.77 3160
4213.38 2992
4213.99 2938
4214.61 3191
4215.22 3138
4215.83 3284
4216.44 3245
4217.06 3269
4217.67 3489
4218.28 3580
4218.89 3787
4219.51 3800
4220.12 3998
4220.73 3925
4221.34 4072
4221.96 4105
4222.57 4101
4223.18 3955
4223.80 3954
4224.41 3777
4225.02 3709
4225.63 3629
4226.25 3546
4226.86 3387
4227.47 3353
4228.09 3377
4228.70 3259
4229.31 3253
4229.93 3300
4230.54 3248
4231.15 3553
4231.77 3577
4232.38 3393
4232.99 3429
4233.61 3541
4234.22 3801
4234.83 3944
4235.45 3904
4236.06 3905
4236.68 3809
4237.29 3870
4237.90 3962
4238.52 3960
4239.13 3749
4239.75 3641
4240.36 3451
4240.97 3536
4241.59 3263
4242.20 3332
4242.82 3307
4243.43 3262
4244.05 3254
4244.66 3294
4245.27 3217
4245.89 3303
4246.50 3487
4247.12 3473
4247.73 3604
4248.35 3755
4248.96 3573
4249.58 3776
4250.19 3727
4250.81 3680
4251.42 3567
4252.04 3693
4252.65 3695
4253.27 3535
4253.88 3600
4254.50 3505
4255.11 3343
4255.73 3349
4256.34 3176
4256.96 3154
4257.57 3255
4258.19 3271
4258.80 3199
4259.42 3302
4260.03 3309
4260.65 3328
4261.27 3293
4261.88 3429
4262.50 3385
4263.11 3309
4263.73 3211
4264.34 3348
4264.96 3415
4265.58 3362
4266.19 3360
4266.81 3244
4267.42 3389
4268.04 3318
4268.66 3406
4269.27 3401
4269.89 3320
4270.51 3320
4271.12 3233
4271.74 3186
4272.35 3211
4272.97 3259
4273.59 3197
4274.20 3313
4274.82 3430
4275.44 3813
4276.05 3799
4276.67 3952
4277.29 3983
4277.90 4068
4278.52 4304
4279.14 4483
4279.76 4535
4280.37 4236
4280.99 4079
4281.61 4169
4282.22 3909
4282.84 3739
4283.46 3445
4284.07 3253
4284.69 3290
4285.31 3208
4285.93 3127
4286.54 3078
4287.16 3100
4287.78 3088
4288.40 3101
4289.01 3057
4289.63 3181
4290.25 3040
4290.87 3064
4291.49 3204
4292.10 2932
4292.72 3032
4293.34 3152
4293.96 3158
4294.58 2955
4295.19 2875
4295.81 3051
4296.43 3099
4297.05 2905
4297.67 3006
4298.28 2851
4298.90 3063
4299.52 3057
4300.14 2915
4300.76 2867
4301.38 2991
4301.99 2896
4302.61 2873
4303.23 2968
4303.85 2977
4304.47 2852
4305.09 2921
4305.71 2793
4306.33 2880
4306.94 2879
4307.56 3023
4308.18 2962
4308.80 2909
4309.42 2932
4310.04 2886
4310.66 2808
4311.28 2867
4311.90 2774
4312.52 2666
4313.14 2707
4313.76 2841
4314.38 2764
4314.99 2877
4315.61 2711
4316.23 2711
4316.85 2628
4317.47 2649
4318.09 2628
4318.71 2556
4319.33 2749
4319.95 2623
4320.57 2616
4321.19 2684
4321.81 2637
4322.43 2657
4323.05 2648
4323.67 2756
4324.29 2770
4324.91 2783
4325.53 2789
4326.15 2793
4326.77 2883
4327.39 2791
4328.01 2819
4328.63 2792
4329.26 2784
4329.88 2676
4330.50 2721
4331.12 2639
4331.74 2725
4332.36 2848
4332.98 2908
4333.60 2813
4334.22 2662
4334.84 2689
4335.46 2601
4336.08 2633
4336.70 2520
4337.33 2510
4337.95 2624
4338.57 2582
4339.19 2627
4339.81 2607
4340.43 2713
4341.05 2720
4341.67 2659
4342.30 2753
4342.92 2870
4343.54 2809
4344.16 2967
4344.78 3008
4345.40 3215
4346.03 3331
4346.65 3256
4347.27 3562
4347.89 3688
4348.51 3727
4349.14 3737
4349.76 3837
4350.38 3766
4351.00 3537
4351.62 3235
4352.25 3293
4352.87 3122
4353.49 2972
4354.11 2914
4354.73 2852
4355.36 2860
4355.98 2847
4356.60 2866
4357.22 2820
4357.85 2840
4358.47 2818
4359.09 2782
4359.71 2755
4360.34 2875
4360.96 2883
4361.58 2935
4362.21 2845
4362.83 2879
4363.45 2882
4364.07 2882
4364.70 2810
4365.32 2790
4365.94 2747
4366.57 2696
4367.19 2715
4367.81 2875
4368.44 2719
4369.06 2641
4369.68 2829
4370.31 2738
4370.93 2631
4371.55 2575
4372.18 2644
4372.80 2737
4373.43 2620
4374.05 2514
4374.67 2582
4375.30 2640
4375.92 2539
4376.54 2636
4377.17 2651
4377.79 2658
4378.42 2553
4379.04 2716
4379.66 2850
4380.29 2842
4380.91 2831
4381.54 2810
4382.16 2852
4382.79 2904
4383.41 2861
4384.03 2695
4384.66 2823
4385.28 2820
4385.91 2858
4386.53 2963
4387.16 2765
4387.78 2614
4388.41 2778
4389.03 2747
4389.66 2740
4390.28 2709
4390.91 2710
4391.53 2743
4392.16 2788
4392.78 2651
4393.41 2678
4394.03 2572
4394.66 2449
4395.28 2548
4395.91 2653
4396.53 2664
4397.16 2699
4397.78 2650
4398.41 2756
4399.03 2630
4399.66 2456
4400.29 2705
4400.91 2695
4401.54 2659
4402.16 2709
4402.79 2695
4403.41 2867
4404.04 2673
4404.67 2750
4405.29 2678
4405.92 2625
4406.54 2576
4407.17 2555
4407.80 2551
4408.42 2436
4409.05 2522
4409.67 2619
4410.30 2662
4410.93 2545
4411.55 2430
4412.18 2569
4412.81 2518
4413.43 2352
4414.06 2478
4414.69 2489
4415.31 2422
4415.94 2398
4416.57 2258
4417.19 2455
4417.82 2516
4418.45 2472
4419.07 2276
4419.70 2370
4420.33 2484
4420.95 2512
4421.58 2491
4422.21 2478
4422.84 2452
4423.46 2387
4424.09 2439
4424.72 2486
4425.35 2597
4425.97 2507
4426.60 2339
4427.23 2568
4427.86 2324
4428.48 2259
4429.11 2439
4429.74 2410
4430.37 2373
4430.99 2390
4431.62 2530
4432.25 2451
4432.88 2401
4433.51 2584
4434.13 2552
4434.76 2459
4435.39 2509
4436.02 2586
4436.65 2515
4437.27 2528
4437.90 2485
4438.53 2453
4439.16 2452
4439.79 2468
4440.42 2367
4441.04 2361
4441.67 2474
4442.30 2442
4442.93 2477
4443.56 2467
4444.19 2503
4444.82 2437
4445.44 2452
4446.07 2438
4446.70 2439
4447.33 2531
4447.96 2705
4448.59 2830
4449.22 2749
4449.85 2726
4450.48 2743
4451.11 2793
4451.74 2701
4452.36 2699
4452.99 2625
4453.62 2574
4454.25 2525
4454.88 2502
4455.51 2407
4456.14 2403
4456.77 2469
4457.40 2442
4458.03 2408
4458.66 2402
4459.29 2293
4459.92 2337
4460.55 2327
4461.18 2334
4461.81 2312
4462.44 2418
4463.07 2508
4463.70 2440
4464.33 2374
4464.96 2257
4465.59 2328
4466.22 2386
4466.85 2358
4467.48 2487
4468.11 2336
4468.74 2352
4469.37 2495
4470.00 2467
4470.63 2435
4471.26 2294
4471.89 2318
4472.53 2422
4473.16 2505
4473.79 2470
4474.42 2473
4475.05 2385
4475.68 2297
4476.31 2491
4476.94 2391
4477.57 2369
4478.20 2487
4478.83 2402
4479.47 2298
4480.10 2304
4480.73 2331
4481.36 2488
4481.99 2368
4482.62 2384
4483.25 2280
4483.89 2360
4484.52 2469
4485.15 2502
4485.78 2378
4486.41 2309
4487.04 2361
4487.68 2490
4488.31 2351
4488.94 2291
4489.57 2306
4490.20 2316
4490.84 2303
4491.47 2268
4492.10 2389
4492.73 2389
4493.36 2362
4494.00 2428
4494.63 2397
4495.26 2339
4495.89 2387
4496.53 2416
4497.16 2384
4497.79 2409
4498.42 2385
4499.06 2370
4499.69 2490
4500.32 2380
4500.95 2381
4501.59 2421
4502.22 2539
4502.85 2449
4503.48 2485
4504.12 2516
4504.75 2396
4505.38 2447
4506.02 2557
4506.65 2500
4507.28 2467
4507.92 2512
4508.55 2390
4509.18 2426
4509.82 2330
4510.45 2392
4511.08 2439
4511.72 2276
4512.35 2481
4512.98 2425
4513.62 2351
4514.25 2362
4514.88 2483
4515.52 2390
4516.15 2393
4516.79 2455
4517.42 2507
4518.05 2591
4518.69 2407
4519.32 2500
4519.96 2411
4520.59 2382
4521.22 2565
4521.86 2475
4522.49 2518
4523.13 2483
4523.76 2441
4524.40 2415
4525.03 2340
4525.66 2335
4526.30 2378
4526.93 2299
4527.57 2416
4528.20 2479
4528.84 2438
4529.47 2349
4530.11 2338
4530.74 2498
4531.38 2444
4532.01 2481
4532.65 2438
4533.28 2404
4533.92 2414
4534.55 2495
4535.19 2422
4535.82 2381
4536.46 2497
4537.09 2628
4537.73 2366
4538.36 2325
4539.00 2318
4539.63 2321
4540.27 2329
4540.90 2256
4541.54 2348
4542.18 2361
4542.81 2352
4543.45 2269
4544.08 2251
4544.72 2384
4545.35 2347
4545.99 2388
4546.63 2464
4547.26 2574
4547.90 2479
4548.53 2358
4549.17 2414
4549.81 2456
4550.44 2397
4551.08 2421
4551.72 2326
4552.35 2373
4552.99 2477
4553.62 2393
4554.26 2278
4554.90 2238
4555.53 2393
4556.17 2408
4556.81 2423
4557.44 2249
4558.08 2344
4558.72 2404
4559.35 2239
4559.99 2303
4560.63 2333
4561.26 2354
4561.90 2276
4562.54 2312
4563.18 2225
4563.81 2255
4564.45 2365
4565.09 2341
4565.72 2294
4566.36 2303
4567.00 2274
4567.64 2305
4568.27 2409
4568.91 2329
4569.55 2317
4570.19 2270
4570.82 2485
4571.46 2361
4572.10 2269
4572.74 2382
4573.38 2374
4574.01 2507
4574.65 2368
4575.29 2320
4575.93 2382
4576.56 2393
4577.20 2389
4577.84 2356
4578.48 2423
4579.12 2451
4579.76 2378
4580.39 2462
4581.03 2366
4581.67 2351
4582.31 2534
4582.95 2521
4583.59 2493
4584.22 2377
4584.86 2343
4585.50 2380
4586.14 2321
4586.78 2317
4587.42 2278
4588.06 2421
4588.70 2418
4589.33 2475
4589.97 2423
4590.61 2478
4591.25 2452
4591.89 2587
4592.53 2520
4593.17 2422
4593.81 2395
4594.45 2575
4595.09 2524
4595.73 2424
4596.37 2424
4597.00 2352
4597.64 2381
4598.28 2525
4598.92 2609
4599.56 2422
4600.20 2327
4600.84 2484
4601.48 2591
4602.12 2805
4602.76 2862
4603.40 2864
4604.04 2961
4604.68 3029
4605.32 3053
4605.96 3254
4606.60 3186
4607.24 3170
4607.88 3196
4608.52 3150
4609.16 3007
4609.80 3090
4610.44 2920
4611.08 2853
4611.72 2779
4612.36 2711
4613.01 2666
4613.65 2572
4614.29 2593
4614.93 2655
4615.57 2630
4616.21 2480
4616.85 2517
4617.49 2530
4618.13 2550
4618.77 2629
4619.41 2469
4620.05 2482
4620.70 2396
4621.34 2216
4621.98 2261
4622.62 2331
4623.26 2251
4623.90 2223
4624.54 2279
4625.18 2234
4625.83 2220
4626.47 2417
4627.11 2292
4627.75 2277
4628.39 2368
4629.03 2339
4629.68 2281
4630.32 2326
4630.96 2277
4631.60 2248
4632.24 2331
4632.88 2425
4633.53 2378
4634.17 2308
4634.81 2334
4635.45 2337
4636.10 2336
4636.74 2456
4637.38 2391
4638.02 2394
4638.66 2391
4639.31 2375
4639.95 2394
4640.59 2435
4641.23 2463
4641.88 2350
4642.52 2383
4643.16 2342
4643.80 2274
4644.45 2399
4645.09 2561
4645.73 2307
4646.38 2413
4647.02 2446
4647.66 2375
4648.30 2417
4648.95 2378
4649.59 2304
4650.23 2268
4650.88 2338
4651.52 2335
4652.16 2386
4652.81 2335
4653.45 2251
4654.09 2283
4654.74 2336
4655.38 2295
4656.02 2378
4656.67 2352
4657.31 2339
4657.96 2359
4658.60 2460
4659.24 2434
4659.89 2549
4660.53 2573
4661.17 2452
4661.82 2592
4662.46 2574
4663.11 2519
4663.75 2494
4664.39 2384
4665.04 2339
4665.68 2382
4666.33 2433
4666.97 2450
4667.62 2322
4668.26 2324
4668.90 2221
4669.55 2303
4670.19 2287
4670.84 2170
4671.48 2207
4672.13 2328
4672.77 2287
4673.42 2196
4674.06 2212
4674.71 2203
4675.35 2112
4676.00 2134
4676.64 2043
4677.29 2175
4677.93 2283
4678.58 2278
4679.22 2237
4679.87 2230
4680.51 2238
4681.16 2308
4681.80 2351
4682.45 2343
4683.09 2239
4683.74 2285
4684.38 2252
4685.03 2124
4685.68 2212
4686.32 2314
4686.97 2284
4687.61 2268
4688.26 2225
4688.90 2210
4689.55 2212
4690.20 2204
4690.84 2178
4691.49 2235
4692.13 2228
4692.78 2143
4693.43 2160
4694.07 2127
4694.72 2240
4695.36 2244
4696.01 2211
4696.66 2324
4697.30 2392
4697.95 2434
4698.60 2600
4699.24 2605
4699.89 2578
4700.54 2474
4701.18 2567
4701.83 2650
4702.48 2772
4703.12 2454
4703.77 2500
4704.42 2471
4705.06 2431
4705.71 2478
4706.36 2495
4707.00 2449
4707.65 2509
4708.30 2660
4708.95 2567
4709.59 2738
4710.24 2624
4710.89 2509
4711.54 2636
4712.18 2775
4712.83 2641
4713.48 2566
4714.13 2679
4714.77 2629
4715.42 2519
4716.07 2445
4716.72 2404
4717.36 2325
4718.01 2421
4718.66 2312
4719.31 2194
4719.96 2169
4720.60 2246
4721.25 2211
4721.90 2229
4722.55 2348
4723.20 2381
4723.84 2280
4724.49 2285
4725.14 2237
4725.79 2155
4726.44 2243
4727.09 2220
4727.73 2221
4728.38 2266
4729.03 2200
4729.68 2314
4730.33 2323
4730.98 2207
4731.63 2150
4732.27 2138
4732.92 2124
4733.57 2147
4734.22 2139
4734.87 2066
4735.52 2101
4736.17 2191
4736.82 2116
4737.47 2154
4738.12 2251
4738.77 2157
4739.41 2165
4740.06 2170
4740.71 2306
4741.36 2299
4742.01 2288
4742.66 2147
4743.31 2163
4743.96 2154
4744.61 2308
4745.26 2260
4745.91 2266
4746.56 2357
4747.21 2331
4747.86 2252
4748.51 2394
4749.16 2503
4749.81 2412
4750.46 2431
4751.11 2606
4751.76 2590
4752.41 2661
4753.06 2691
4753.71 2697
4754.36 2739
4755.01 2721
4755.66 2670
4756.31 2549
4756.96 2456
4757.61 2522
4758.26 2466
4758.91 2362
4759.56 2281
4760.22 2221
4760.87 2290
4761.52 2235
4762.17 2130
4762.82 2114
4763.47 2032
4764.12 2109
4764.77 2157
4765.42 2119
4766.07 2128
4766.72 2211
4767.38 2277
4768.03 2099
4768.68 2064
4769.33 2217
4769.98 2312
4770.63 2182
4771.28 2185
4771.94 2229
4772.59 2106
4773.24 2127
4773.89 2062
4774.54 2068
4775.19 2048
4775.85 2041
4776.50 2127
4777.15 2260
4777.80 2333
4778.45 2160
4779.11 2143
4779.76 2195
4780.41 2283
4781.06 2083
4781.71 2109
4782.37 2085
4783.02 2195
4783.67 2081
4784.32 2096
4784.98 2151
4785.63 2137
4786.28 2022
4786.93 2090
4787.59 2135
4788.24 2150
4788.89 2193
4789.54 2112
4790.20 1995
4790.85 2030
4791.50 2062
4792.15 2125
4792.81 2105
4793.46 2130
4794.11 2018
4794.77 2057
4795.42 2154
4796.07 2068
4796.73 2029
4797.38 1960
4798.03 2081
4798.69 2147
4799.34 2045
4799.99 2052
4800.65 2020
4801.30 1929
4801.95 2122
4802.61 2062
4803.26 2181
4803.91 2112
4804.57 2121
4805.22 2063
4805.88 2109
4806.53 2121
4807.18 2039
4807.84 2000
4808.49 2044
4809.15 2036
4809.80 1983
4810.45 2018
4811.11 1987
4811.76 2090
4812.42 2003
4813.07 2028
4813.73 2087
4814.38 2096
4815.03 2007
4815.69 1993
4816.34 2126
4817.00 2098
4817.65 2206
4818.31 2208
4818.96 2232
4819.62 2181
4820.27 2384
4820.93 2437
4821.58 2236
4822.24 2262
4822.89 2433
4823.55 2395
4824.20 2421
4824.86 2491
4825.51 2580
4826.17 2573
4826.82 2607
4827.48 2576
4828.13 2591
4828.79 2485
4829.44 2386
4830.10 2526
4830.75 2551
4831.41 2495
4832.07 2328
4832.72 2406
4833.38 2466
4834.03 2664
4834.69 2580
4835.34 2591
4836.00 2582
4836.66 2577
4837.31 2641
4837.97 2690
4838.62 2641
4839.28 2621
4839.94 2496
4840.59 2410
4841.25 2455
4841.91 2430
4842.56 2553
4843.22 2520
4843.87 2380
4844.53 2344
4845.19 2338
4845.84 2281
4846.50 2338
4847.16 2462
4847.81 2537
4848.47 2674
4849.13 2667
4849.78 2538
4850.44 2469
4851.10 2488
4851.75 2481
4852.41 2554
4853.07 2406
4853.73 2474
4854.38 2502
4855.04 2448
4855.70 2395
4856.35 2433
4857.01 2481
4857.67 2456
4858.33 2455
4858.98 2380
4859.64 2573
4860.30 2485
4860.96 2531
4861.61 2652
4862.27 2742
4862.93 2832
4863.59 2846
4864.25 2777
4864.90 2887
4865.56 2947
4866.22 2979
4866.88 2988
4867.54 2925
4868.19 2848
4868.85 2757
4869.51 2836
4870.17 2720
4870.83 2708
4871.48 2534
4872.14 2512
4872.80 2691
4873.46 2585
4874.12 2636
4874.78 2692
4875.43 2586
4876.09 2629
4876.75 2532
4877.41 2539
4878.07 2617
4878.73 2560
4879.39 2519
4880.05 2461
4880.70 2413
4881.36 2417
4882.02 2426
4882.68 2336
4883.34 2301
4884.00 2351
4884.66 2550
4885.32 2425
4885.98 2406
4886.64 2528
4887.30 2507
4887.96 2324
4888.62 2294
4889.27 2509
4889.93 2472
4890.59 2691
4891.25 2708
4891.91 2556
4892.57 2599
4893.23 2738
4893.89 2681
4894.55 2828
4895.21 2727
4895.87 2868
4896.53 2763
4897.19 2913
4897.85 2885
4898.51 2820
4899.17 2894
4899.83 2906
4900.49 2873
4901.15 2792
4901.81 2868
4902.47 2978
4903.13 2853
4903.79 2782
4904.46 2804
4905.12 2663
4905.78 2752
4906.44 2525
4907.10 2597
4907.76 2525
4908.42 2566
4909.08 2556
4909.74 2449
4910.40 2553
4911.06 2414
4911.72 2455
4912.38 2483
4913.05 2556
4913.71 2513
4914.37 2507
4915.03 2379
4915.69 2419
4916.35 2396
4917.01 2399
4917.67 2354
4918.34 2418
4919.00 2480
4919.66 2380
4920.32 2373
4920.98 2373
4921.64 2263
4922.31 2378
4922.97 2288
4923.63 2275
4924.29 2231
4924.95 2297
4925.62 2280
4926.28 2296
4926.94 2404
4927.60 2264
4928.26 2245
4928.93 2240
4929.59 2125
4930.25 2286
4930.91 2330
4931.57 2314
4932.24 2324
4932.90 2389
4933.56 2316
4934.22 2218
4934.89 2274
4935.55 2228
4936.21 2359
4936.88 2243
4937.54 2239
4938.20 2244
4938.86 2287
4939.53 2143
4940.19 2116
4940.85 2302
4941.52 2142
4942.18 2140
4942.84 2124
4943.50 2024
4944.17 2078
4944.83 2102
4945.49 2128
4946.16 2116
4946.82 2044
4947.48 2089
4948.15 2115
4948.81 2075
4949.47 2040
4950.14 2013
4950.80 2020
4951.47 1972
4952.13 1972
4952.79 2105
4953.46 2053
4954.12 2094
4954.78 2101
4955.45 2166
4956.11 2069
4956.78 2180
4957.44 2223
4958.10 2201
4958.77 2224
4959.43 2147
4960.10 2097
4960.76 2249
4961.43 2447
4962.09 2247
4962.76 2398
4963.42 2348
4964.08 2499
4964.75 2481
4965.41 2648
4966.08 2554
4966.74 2540
4967.41 2610
4968.07 2471
4968.74 2551
4969.40 2353
4970.07 2230
4970.73 2309
4971.40 2283
4972.06 2357
4972.73 2300
4973.39 2180
4974.06 2336
4974.72 2275
4975.39 2209
4976.05 2240
4976.72 2390
4977.38 2318
4978.05 2388
4978.71 2399
4979.38 2277
4980.05 2270
4980.71 2266
4981.38 2045
4982.04 2055
4982.71 2201
4983.37 2188
4984.04 2227
4984.71 2201
4985.37 2106
4986.04 2106
4986.70 2127
4987.37 2219
4988.04 2230
4988.70 2134
4989.37 2197
4990.04 2189
4990.70 2220
4991.37 2249
4992.03 2263
4992.70 2139
4993.37 2096
4994.03 2064
4994.70 2144
4995.37 2245
4996.03 2253
4996.70 2155
4997.37 2205
4998.03 2276
4998.70 2177
4999.37 2203
5000.03 2270
5000.70 2241
5001.37 2123
5002.04 2067
5002.70 2110
5003.37 2048
5004.04 2039
5004.70 1967
5005.37 2026
5006.04 1988
5006.71 1959
5007.37 1947
5008.04 2002
5008.71 1933
5009.38 1897
5010.04 1971
5010.71 2025
5011.38 2005
5012.05 1992
5012.71 1938
5013.38 1955
5014.05 2005
5014.72 2047
5015.39 2023
5016.05 1996
5016.72 1992
5017.39 2095
5018.06 2026
5018.73 2104
5019.39 1988
5020.06 2056
5020.73 2010
5021.40 1958
5022.07 1934
5022.74 1990
5023.41 1990
5024.07 2028
5024.74 2051
5025.41 2072
5026.08 2075
5026.75 2091
5027.42 2080
5028.09 2148
5028.75 2062
5029.42 2023
5030.09 2069
5030.76 2136
5031.43 2079
5032.10 2000
5032.77 2072
5033.44 2001
5034.11 2059
5034.78 1872
5035.45 1912
5036.12 1948
5036.78 1988
5037.45 2080
5038.12 1942
5038.79 1999
5039.46 1945
5040.13 1903
5040.80 1985
5041.47 1969
5042.14 1989
5042.81 2029
5043.48 1996
5044.15 1956
5044.82 1994
5045.49 2025
5046.16 1979
5046.83 2075
5047.50 2048
5048.17 2099
5048.84 2068
5049.51 1982
5050.18 2070
5050.85 2011
5051.52 1949
5052.19 1911
5052.86 1979
5053.53 1954
5054.20 1912
5054.87 1886
5055.55 2004
5056.22 1858
5056.89 1893
5057.56 1945
5058.23 1856
5058.90 1861
5059.57 1909
5060.24 1968
5060.91 2032
5061.58 1954
5062.25 2030
5062.93 2073
5063.60 1934
5064.27 2036
5064.94 2074
5065.61 2013
5066.28 2000
5066.95 1929
5067.62 1983
5068.30 2015
5068.97 1901
5069.64 1845
5070.31 1890
5070.98 1834
5071.65 1908
5072.33 1940
5073.00 1870
5073.67 1901
5074.34 1996
5075.01 1887
5075.68 1842
5076.36 1960
5077.03 2114
5077.70 2002
5078.37 2023
5079.05 2055
5079.72 1926
5080.39 2002
5081.06 2020
5081.73 2082
5082.41 2017
5083.08 2008
5083.75 1921
5084.42 2020
5085.10 2007
5085.77 2006
5086.44 1993
5087.12 2078
5087.79 1996
5088.46 2009
5089.13 2035
5089.81 2082
5090.48 2024
5091.15 2055
5091.83 2131
5092.50 2034
5093.17 2071
5093.84 2212
5094.52 2136
5095.19 2100
5095.86 2089
5096.54 2067
5097.21 1966
5097.88 1867
5098.56 1920
5099.23 1865
5099.91 1885
5100.58 1894
5101.25 1871
5101.93 1871
5102.60 1888
5103.27 1856
5103.95 1957
5104.62 1886
5105.30 1892
5105.97 1912
5106.64 1974
5107.32 1964
5107.99 2093
5108.67 1992
5109.34 1946
5110.01 2059
5110.69 1919
5111.36 1947
5112.04 1821
5112.71 1868
5113.39 1818
5114.06 1911
5114.74 1841
5115.41 1897
5116.08 1800
5116.76 1851
5117.43 1865
5118.11 1835
5118.78 1821
5119.46 1948
5120.13 1921
5120.81 1937
5121.48 1837
5122.16 1926
5122.83 2074
5123.51 2013
5124.18 1890
5124.86 1956
5125.53 1863
5126.21 1980
5126.88 1915
5127.56 1925
5128.24 1770
5128.91 1806
5129.59 1877
5130.26 1894
5130.94 1859
5131.61 1796
5132.29 1863
5132.96 1811
5133.64 1812
5134.32 1861
5134.99 1911
5135.67 1862
5136.34 1937
5137.02 1951
5137.70 1856
5138.37 1856
5139.05 1882
5139.72 1917
5140.40 1871
5141.08 1911
5141.75 1956
5142.43 2050
5143.11 1916
5143.78 1945
5144.46 1944
5145.14 1870
5145.81 1902
5146.49 1827
5147.17 1739
5147.84 1873
5148.52 1928
5149.20 1913
5149.87 1799
5150.55 1840
5151.23 1947
5151.90 1944
5152.58 1863
5153.26 1884
5153.94 1811
5154.61 1932
5155.29 1925
5155.97 1899
5156.64 1844
5157.32 1815
5158.00 1789
5158.68 1877
5159.35 1868
5160.03 1838
5160.71 1843
5161.39 1775
5162.06 1822
5162.74 1756
5163.42 1721
5164.10 1761
5164.78 1808
5165.45 1733
5166.13 1803
5166.81 1869
5167.49 1793
5168.17 1642
5168.84 1677
5169.52 1634
5170.20 1749
5170.88 1855
5171.56 1857
5172.23 1757
5172.91 1870
5173.59 1769
5174.27 1830
5174.95 1824
5175.63 1730
5176.31 1832
5176.98 1810
5177.66 1704
5178.34 1745
5179.02 1795
5179.70 1824
5180.38 1935
5181.06 1918
5181.74 1887
5182.42 1964
5183.09 1834
5183.77 1852
5184.45 1983
5185.13 1924
5185.81 1946
5186.49 1855
5187.17 1862
5187.85 1824
5188.53 1747
5189.21 1850
5189.89 1820
5190.57 1713
5191.25 1759
5191.93 1713
5192.61 1753
5193.29 1797
5193.97 1781
5194.64 1763
5195.32 1827
5196.00 1697
5196.68 1732
5197.36 1763
5198.04 1820
5198.72 1676
5199.40 1738
5200.08 1795
5200.77 1930
5201.45 1807
5202.13 1879
5202.81 1865
5203.49 1904
5204.17 1939
5204.85 2005
5205.53 1971
5206.21 1933
5206.89 1951
5207.57 1915
5208.25 2025
5208.93 2021
5209.61 2035
5210.29 2081
5210.97 2056
5211.65 2112
5212.34 1999
5213.02 1945
5213.70 1948
5214.38 2037
5215.06 1995
5215.74 2037
5216.42 1928
5217.10 1974
5217.78 2018
5218.47 1983
5219.15 1940
5219.83 1955
5220.51 1866
5221.19 1825
5221.87 1908
5222.56 1863
5223.24 1785
5223.92 1955
5224.60 1879
5225.28 1907
5225.96 1897
5226.65 1794
5227.33 1808
5228.01 1864
5228.69 1881
5229.37 1822
5230.06 1803
5230.74 1780
5231.42 1866
5232.10 1879
5232.79 1866
5233.47 1813
5234.15 1826
5234.83 1971
5235.51 1952
5236.20 1968
5236.88 2042
5237.56 1921
5238.25 2031
5238.93 2090
5239.61 2043
5240.29 2127
5240.98 2036
5241.66 2017
5242.34 1941
5243.03 1939
5243.71 1966
5244.39 1878
5245.07 1799
5245.76 1822
5246.44 1882
5247.12 1826
5247.81 1925
5248.49 1939
5249.17 1789
5249.86 1793
5250.54 1890
5251.22 1846
5251.91 1695
5252.59 1780
5253.28 1907
5253.96 1942
5254.64 1979
5255.33 1844
5256.01 1718
5256.69 1791
5257.38 1765
5258.06 1780
5258.75 1741
5259.43 1769
5260.11 1787
5260.80 1824
5261.48 1809
5262.17 1781
5262.85 1825
5263.53 1823
5264.22 1772
5264.90 1864
5265.59 1792
5266.27 1777
5266.96 1816
5267.64 1903
5268.33 1811
5269.01 1816
5269.70 1911
5270.38 1907
5271.07 1809
5271.75 1871
5272.44 1801
5273.12 1836
5273.80 1876
5274.49 1813
5275.18 1864
5275.86 1795
5276.55 1757
5277.23 1839
5277.92 1909
5278.60 1789
5279.29 1889
5279.97 1854
5280.66 1752
5281.34 1891
5282.03 1866
5282.71 2049
5283.40 1858
5284.08 1941
5284.77 1948
5285.46 1884
5286.14 1986
5286.83 2021
5287.51 1799
5288.20 1784
5288.89 1841
5289.57 1763
5290.26 1849
5290.94 1764
5291.63 1751
5292.32 1793
5293.00 1752
5293.69 1784
5294.38 1729
5295.06 1788
5295.75 1792
5296.43 1813
5297.12 1751
5297.81 1633
5298.49 1756
5299.18 1787
5299.87 1743
5300.55 1756
5301.24 1924
5301.93 1843
5302.61 1793
5303.30 1947
5303.99 1849
5304.68 1860
5305.36 1818
5306.05 1841
5306.74 1742
5307.42 1841
5308.11 1940
5308.80 1796
5309.49 1610
5310.17 1720
5310.86 1848
5311.55 1839
5312.23 1839
5312.92 1777
5313.61 1715
5314.30 1728
5314.99 1788
5315.67 1784
5316.36 1761
5317.05 1736
5317.74 1752
5318.42 1756
5319.11 1707
5319.80 1669
5320.49 1709
5321.18 1826
5321.86 1853
5322.55 1741
5323.24 1696
5323.93 1769
5324.62 1750
5325.31 1798
5325.99 1792
5326.68 1844
5327.37 1700
5328.06 1708
5328.75 1721
5329.44 1683
5330.12 1681
5330.81 1810
5331.50 1790
5332.19 1761
5332.88 1732
5333.57 1723
5334.26 1751
5334.95 1710
5335.64 1728
5336.32 1722
5337.01 1777
5337.70 1711
5338.39 1647
5339.08 1537
5339.77 1702
5340.46 1826
5341.15 1765
5341.84 1786
5342.53 1799
5343.22 1804
5343.91 1919
5344.60 1920
5345.29 1816
5345.98 1753
5346.67 1863
5347.36 1914
5348.04 2030
5348.73 2138
5349.42 2024
5350.11 2121
5350.80 2100
5351.49 2115
5352.18 2097
5352.87 1982
5353.56 1961
5354.25 2034
5354.95 1914
5355.64 1782
5356.33 1703
5357.02 1840
5357.71 1852
5358.40 1834
5359.09 1728
5359.78 1656
5360.47 1743
5361.16 1733
5361.85 1716
5362.54 1696
5363.23 1725
5363.92 1792
5364.61 1797
5365.30 1787
5365.99 1774
5366.69 1728
5367.38 1805
5368.07 1729
5368.76 1650
5369.45 1729
5370.14 1828
5370.83 1820
5371.52 1756
5372.22 1858
5372.91 1762
5373.60 1814
5374.29 1839
5374.98 1855
5375.67 1760
5376.36 1794
5377.06 1847
5377.75 1790
5378.44 1685
5379.13 1708
5379.82 1723
5380.52 1742
5381.21 1682
5381.90 1754
5382.59 1816
5383.28 1766
5383.98 1847
5384.67 1760
5385.36 1697
5386.05 1716
5386.74 1709
5387.44 1777
5388.13 1744
5388.82 1758
5389.51 1811
5390.21 1855
5390.90 1803
5391.59 1813
5392.28 1759
5392.98 1803
5393.67 1820
5394.36 1808
5395.06 1726
5395.75 1702
5396.44 1726
5397.13 1630
5397.83 1686
5398.52 1737
5399.21 1626
5399.91 1643
5400.60 1692
5401.29 1664
5401.99 1620
5402.68 1604
5403.37 1636
5404.07 1702
5404.76 1647
5405.45 1667
5406.15 1784
5406.84 1664
5407.53 1737
5408.23 1860
5408.92 1824
5409.61 1885
5410.31 1919
5411.00 1822
5411.70 1740
5412.39 1678
5413.08 1682
5413.78 1652
5414.47 1694
5415.17 1680
5415.86 1603
5416.55 1618
5417.25 1711
5417.94 1709
5418.64 1683
5419.33 1695
5420.03 1786
5420.72 1659
5421.42 1638
5422.11 1711
5422.80 1639
5423.50 1623
5424.19 1789
5424.89 1838
5425.58 1727
5426.28 1744
5426.97 1812
5427.67 1679
5428.36 1652
5429.06 1657
5429.75 1724
5430.45 1760
5431.14 1603
5431.84 1641
5432.53 1756
5433.23 1816
5433.92 1749
5434.62 1874
5435.31 1838
5436.01 1989
5436.71 1948
5437.40 1920
5438.10 1957
5438.79 2108
5439.49 2071
5440.18 2001
5440.88 1794
5441.58 1835
5442.27 1828
5442.97 1832
5443.66 1794
5444.36 1836
5445.06 1904
5445.75 1779
5446.45 1834
5447.14 1864
5447.84 1793
5448.54 1731
5449.23 1733
5449.93 1727
5450.63 1800
5451.32 1700
5452.02 1665
5452.71 1743
5453.41 1848
5454.11 1792
5454.80 1679
5455.50 1646
5456.20 1646
5456.89 1668
5457.59 1676
5458.29 1673
5458.99 1694
5459.68 1731
5460.38 1637
5461.08 1599
5461.77 1673
5462.47 1799
5463.17 1809
5463.86 1678
5464.56 1620
5465.26 1680
5465.96 1642
5466.65 1697
5467.35 1805
5468.05 1746
5468.75 1789
5469.44 1708
5470.14 1707
5470.84 1762
5471.54 1752
5472.24 1718
5472.93 1658
5473.63 1820
5474.33 1825
5475.03 1643
5475.72 1720
5476.42 1802
5477.12 1753
5477.82 1849
5478.52 1824
5479.22 1773
5479.91 1908
5480.61 1914
5481.31 2025
5482.01 2102
5482.71 2051
5483.41 2056
5484.10 2168
5484.80 2156
5485.50 2041
5486.20 2012
5486.90 2172
5487.60 1945
5488.30 1831
5488.99 1997
5489.69 2054
5490.39 1917
5491.09 1939
5491.79 1864
5492.49 1900
5493.19 1909
5493.89 1884
5494.59 1977
5495.29 1900
5495.99 2047
5496.69 2099
5497.38 1999
5498.08 2049
5498.78 2178
5499.48 2132
5500.18 2230
5500.88 2402
5501.58 2535
5502.28 2548
5502.98 2544
5503.68 2615
5504.38 2517
5505.08 2569
5505.78 2421
5506.48 2408
5507.18 2309
5507.88 2179
5508.58 2033
5509.28 2020
5509.98 2001
5510.68 1954
5511.38 1906
5512.08 1849
5512.78 1957
5513.48 1947
5514.18 1870
5514.88 1920
5515.58 1914
5516.28 1950
5516.98 1900
5517.69 1892
5518.39 1897
5519.09 1780
5519.79 1759
5520.49 1666
5521.19 1702
5521.89 1785
5522.59 1775
5523.29 1755
5523.99 1759
5524.69 1666
5525.40 1758
5526.10 1808
5526.80 1768
5527.50 1804
5528.20 1771
5528.90 1800
5529.60 1769
5530.31 1758
5531.01 1706
5531.71 1668
5532.41 1841
5533.11 1728
5533.81 1807
5534.51 1724
5535.22 1651
5535.92 1678
5536.62 1520
5537.32 1545
5538.02 1582
5538.73 1697
5539.43 1722
5540.13 1670
5540.83 1686
5541.53 1675
5542.24 1645
5542.94 1542
5543.64 1592
5544.34 1643
5545.05 1617
5545.75 1593
5546.45 1582
5547.15 1592
5547.86 1591
5548.56 1652
5549.26 1645
5549.96 1606
5550.67 1586
5551.37 1628
5552.07 1705
5552.78 1700
5553.48 1702
5554.18 1725
5554.88 1726
5555.59 1615
5556.29 1647
5556.99 1672
5557.70 1649
5558.40 1689
5559.10 1636
5559.81 1670
5560.51 1747
5561.21 1710
5561.92 1620
5562.62 1836
5563.32 1851
5564.03 1860
5564.73 1903
5565.44 1973
5566.14 1763
5566.84 1919
5567.55 1882
5568.25 1740
5568.95 1750
5569.66 1734
5570.36 1766
5571.07 1770
5571.77 1684
5572.47 1599
5573.18 1647
5573.88 1688
5574.59 1718
5575.29 1849
5576.00 1728
5576.70 1825
5577.40 1723
5578.11 1698
5578.81 1733
5579.52 1724
5580.22 1680
5580.93 1741
5581.63 1706
5582.34 1616
5583.04 1656
5583.75 1599
5584.45 1608
5585.16 1706
5585.86 1682
5586.57 1593
5587.27 1661
5587.98 1543
5588.68 1559
5589.39 1563
5590.09 1568
5590.80 1618
5591.50 1573
5592.21 1679
5592.91 1576
5593.62 1612
5594.33 1556
5595.03 1605
5595.74 1576
5596.44 1589
5597.15 1677
5597.85 1677
5598.56 1710
5599.27 1596
5599.97 1575
5600.68 1637
5601.38 1714
5602.09 1621
5602.79 1650
5603.50 1634
5604.21 1498
5604.91 1555
5605.62 1563
5606.33 1553
5607.03 1624
5607.74 1583
5608.45 1588
5609.15 1631
5609.86 1600
5610.56 1553
5611.27 1562
5611.98 1536
5612.68 1583
5613.39 1591
5614.10 1567
5614.80 1642
5615.51 1573
5616.22 1668
5616.93 1550
5617.63 1508
5618.34 1542
5619.05 1566
5619.75 1588
5620.46 1594
5621.17 1570
5621.88 1594
5622.58 1570
5623.29 1547
5624.00 1564
5624.70 1537
5625.41 1577
5626.12 1600
5626.83 1609
5627.54 1612
5628.24 1642
5628.95 1574
5629.66 1535
5630.37 1572
5631.07 1574
5631.78 1555
5632.49 1585
5633.20 1691
5633.91 1521
5634.61 1538
5635.32 1642
5636.03 1594
5636.74 1526
5637.45 1606
5638.15 1525
5638.86 1615
5639.57 1600
5640.28 1662
5640.99 1677
5641.70 1701
5642.41 1671
5643.11 1553
5643.82 1607
5644.53 1711
5645.24 1705
5645.95 1711
5646.66 1643
5647.37 1634
5648.08 1548
5648.78 1532
5649.49 1557
5650.20 1536
5650.91 1549
5651.62 1562
5652.33 1582
5653.04 1531
5653.75 1502
5654.46 1521
5655.17 1659
5655.88 1572
5656.59 1576
5657.30 1574
5658.00 1651
5658.71 1869
5659.42 1731
5660.13 1771
5660.84 1713
5661.55 1723
5662.26 1620
5662.97 1633
5663.68 1732
5664.39 1777
5665.10 1657
5665.81 1535
5666.52 1523
5667.23 1637
5667.94 1609
5668.65 1614
5669.36 1526
5670.07 1515
5670.78 1480
5671.49 1506
5672.20 1443
5672.92 1484
5673.63 1446
5674.34 1559
5675.05 1603
5675.76 1538
5676.47 1547
5677.18 1530
5677.89 1482
5678.60 1461
5679.31 1499
5680.02 1444
5680.73 1417
5681.44 1407
5682.16 1522
5682.87 1490
5683.58 1572
5684.29 1461
5685.00 1461
5685.71 1504
5686.42 1447
5687.13 1453
5687.85 1499
5688.56 1528
5689.27 1579
5689.98 1606
5690.69 1512
5691.40 1451
5692.11 1457
5692.83 1525
5693.54 1591
5694.25 1464
5694.96 1433
5695.67 1530
5696.39 1452
5697.10 1517
5697.81 1545
5698.52 1549
5699.23 1532
5699.95 1505
5700.66 1460
5701.37 1402
5702.08 1400
5702.80 1440
5703.51 1519
5704.22 1530
5704.93 1506
5705.64 1514
5706.36 1546
5707.07 1609
5707.78 1539
5708.50 1448
5709.21 1485
5709.92 1465
5710.63 1546
5711.35 1522
5712.06 1528
5712.77 1480
5713.49 1475
5714.20 1431
5714.91 1506
5715.62 1493
5716.34 1578
5717.05 1560
5717.76 1528
5718.48 1492
5719.19 1471
5719.90 1470
5720.62 1470
5721.33 1393
5722.05 1474
5722.76 1507
5723.47 1433
5724.19 1427
5724.90 1494
5725.61 1548
5726.33 1473
5727.04 1496
5727.76 1548
5728.47 1512
5729.18 1421
5729.90 1473
5730.61 1521
5731.33 1504
5732.04 1507
5732.75 1524
5733.47 1500
5734.18 1379
5734.90 1399
5735.61 1399
5736.33 1540
5737.04 1404
5737.75 1517
5738.47 1582
5739.18 1482
5739.90 1437
5740.61 1491
5741.33 1486
5742.04 1457
5742.76 1388
5743.47 1394
5744.19 1353
5744.90 1367
5745.62 1368
5746.33 1475
5747.05 1487
5747.76 1415
5748.48 1474
5749.19 1417
5749.91 1505
5750.62 1513
5751.34 1451
5752.05 1505
5752.77 1499
5753.49 1411
5754.20 1456
5754.92 1418
5755.63 1423
5756.35 1565
5757.06 1477
5757.78 1489
5758.50 1564
5759.21 1460
5759.93 1422
5760.64 1443
5761.36 1515
5762.07 1531
5762.79 1532
5763.51 1505
5764.22 1466
5764.94 1576
5765.66 1500
5766.37 1518
5767.09 1584
5767.80 1642
5768.52 1419
5769.24 1476
5769.95 1471
5770.67 1499
5771.39 1453
5772.10 1477
5772.82 1590
5773.54 1509
5774.25 1521
5774.97 1505
5775.69 1470
5776.41 1432
5777.12 1496
5777.84 1483
5778.56 1468
5779.27 1468
5779.99 1482
5780.71 1523
5781.42 1458
5782.14 1446
5782.86 1483
5783.58 1495
5784.29 1538
5785.01 1488
5785.73 1499
5786.45 1457
5787.16 1471
5787.88 1469
5788.60 1462
5789.32 1398
5790.04 1483
5790.75 1467
5791.47 1362
5792.19 1375
5792.91 1397
5793.62 1497
5794.34 1401
5795.06 1480
5795.78 1456
5796.50 1419
5797.22 1429
5797.93 1453
5798.65 1561
5799.37 1551
5800.09 1524
5800.81 1506
5801.53 1594
5802.24 1623
5802.96 1582
5803.68 1586
5804.40 1545
5805.12 1510
5805.84 1474
5806.56 1500
5807.28 1497
5807.99 1410
5808.71 1397
5809.43 1475
5810.15 1499
5810.87 1488
5811.59 1480
5812.31 1478
5813.03 1441
5813.75 1460
5814.47 1459
5815.19 1554
5815.90 1614
5816.62 1550
5817.34 1665
5818.06 1730
5818.78 1725
5819.50 1750
5820.22 1763
5820.94 1724
5821.66 1733
5822.38 1731
5823.10 1622
5823.82 1675
5824.54 1774
5825.26 1689
5825.98 1671
5826.70 1653
5827.42 1664
5828.14 1689
5828.86 1647
5829.58 1703
5830.30 1501
5831.02 1441
5831.74 1530
5832.46 1567
5833.18 1616
5833.90 1601
5834.62 1567
5835.35 1544
5836.07 1450
5836.79 1500
5837.51 1441
5838.23 1431
5838.95 1549
5839.67 1498
5840.39 1443
5841.11 1426
5841.83 1496
5842.55 1545
5843.27 1512
5844.00 1466
5844.72 1427
5845.44 1433
5846.16 1439
5846.88 1520
5847.60 1404
5848.32 1430
5849.04 1387
5849.77 1503
5850.49 1457
5851.21 1472
5851.93 1429
5852.65 1371
5853.37 1439
5854.10 1471
5854.82 1400
5855.54 1485
5856.26 1545
5856.98 1494
5857.71 1547
5858.43 1567
5859.15 1594
5859.87 1525
5860.59 1485
5861.32 1492
5862.04 1466
5862.76 1485
5863.48 1538
5864.21 1415
5864.93 1463
5865.65 1420
5866.37 1501
5867.10 1460
5867.82 1465
5868.54 1496
5869.26 1578
5869.99 1620
5870.71 1544
5871.43 1464
5872.15 1508
5872.88 1514
5873.60 1465
5874.32 1498
5875.05 1539
5875.77 1524
5876.49 1499
5877.22 1445
5877.94 1416
5878.66 1489
5879.39 1543
5880.11 1417
5880.83 1432
5881.56 1446
5882.28 1588
5883.00 1697
5883.73 1560
5884.45 1557
5885.17 1550
5885.90 1655
5886.62 1609
5887.34 1630
5888.07 1657
5888.79 1667
5889.52 1661
5890.24 1542
5890.96 1567
5891.69 1506
5892.41 1565
5893.14 1533
5893.86 1547
5894.58 1576
5895.31 1494
5896.03 1595
5896.76 1605
5897.48 1532
5898.21 1554
5898.93 1553
5899.66 1586
5900.38 1773
5901.11 1898
5901.83 1904
5902.55 1935
5903.28 1968
5904.00 2040
5904.73 2128
5905.45 2050
5906.18 1977
5906.90 1866
5907.63 1910
5908.35 1911
5909.08 1801
5909.80 1718
5910.53 1617
5911.25 1569
5911.98 1675
5912.71 1604
5913.43 1554
5914.16 1587
5914.88 1522
5915.61 1527
5916.33 1604
5917.06 1610
5917.78 1611
5918.51 1549
5919.24 1576
5919.96 1575
5920.69 1520
5921.41 1505
5922.14 1531
5922.87 1506
5923.59 1577
5924.32 1620
5925.04 1537
5925.77 1518
5926.50 1548
5927.22 1559
5927.95 1661
5928.67 1590
5929.40 1601
5930.13 1636
5930.85 1587
5931.58 1559
5932.31 1668
5933.03 1664
5933.76 1562
5934.49 1637
5935.21 1702
5935.94 1637
5936.67 1726
5937.39 1673
5938.12 1608
5938.85 1722
5939.58 1724
5940.30 1736
5941.03 1743
5941.76 1726
5942.48 1747
5943.21 1799
5943.94 1825
5944.67 1866
5945.39 1870
5946.12 1809
5946.85 1732
5947.58 1858
5948.30 1834
5949.03 1839
5949.76 1911
5950.49 1885
5951.21 2034
5951.94 1988
5952.67 1895
5953.40 2043
5954.12 2162
5954.85 2138
5955.58 2097
5956.31 2191
5957.04 2173
5957.76 2164
5958.49 2092
5959.22 2061
5959.95 2027
5960.68 2182
5961.41 2088
5962.13 2154
5962.86 2093
5963.59 2037
5964.32 2135
5965.05 2116
5965.78 2221
5966.51 2218
5967.23 2457
5967.96 2514
5968.69 2418
5969.42 2501
5970.15 2676
5970.88 2566
5971.61 2443
5972.34 2440
5973.07 2398
5973.79 2270
5974.52 2156
5975.25 2132
5975.98 2286
5976.71 2243
5977.44 2182
5978.17 2169
5978.90 2254
5979.63 2264
5980.36 2244
5981.09 2310
5981.82 2388
5982.55 2453
5983.28 2481
5984.01 2486
5984.74 2366
5985.47 2514
5986.20 2585
5986.93 2686
5987.66 2529
5988.39 2595
5989.12 2566
5989.85 2579
5990.58 2468
5991.31 2603
5992.04 2613
5992.77 2663
5993.50 2575
5994.23 2604
5994.96 2473
5995.69 2601
5996.42 2593
5997.15 2548
5997.88 2565
5998.61 2471
5999.34 2656
6000.07 2614
6000.80 2495
6001.53 2416
6002.26 2452
6003.00 2379
6003.73 2433
6004.46 2366
6005.19 2426
6005.92 2539
6006.65 2461
6007.38 2511
6008.11 2570
6008.84 2740
6009.58 2944
6010.31 3268
6011.04 3409
6011.77 3612
6012.50 3939
6013.23 4214
6013.96 4297
6014.70 4438
6015.43 4587
6016.16 4444
6016.89 4116
6017.62 3864
6018.35 3467
6019.09 3420
6019.82 3181
6020.55 2928
6021.28 2666
6022.01 2531
6022.75 2409
6023.48 2368
6024.21 2271
6024.94 2194
6025.67 2194
6026.41 2173
6027.14 2087
6027.87 2114
6028.60 2021
6029.34 2046
6030.07 2051
6030.80 2010
6031.53 1933
6032.27 1970
6033.00 2035
6033.73 2020
6034.47 1999
6035.20 2146
6035.93 2050
6036.66 2071
6037.40 2009
6038.13 1966
6038.86 1999
6039.60 2034
6040.33 2111
6041.06 2101
6041.80 2105
6042.53 2216
6043.26 2410
6044.00 2312
6044.73 2396
6045.46 2419
6046.20 2406
6046.93 2454
6047.66 2524
6048.40 2432
6049.13 2514
6049.86 2410
6050.60 2389
6051.33 2352
6052.07 2126
6052.80 2311
6053.53 2250
6054.27 2262
6055.00 2170
6055.74 2100
6056.47 2146
6057.20 2138
6057.94 2113
6058.67 2003
6059.41 2040
6060.14 2049
6060.88 2003
6061.61 1912
6062.34 1960
6063.08 2040
6063.81 2011
6064.55 1982
6065.28 1963
6066.02 1970
6066.75 1905
6067.49 1973
6068.22 1944
6068.96 1902
6069.69 1929
6070.43 1866
6071.16 1867
6071.90 1922
6072.63 1845
6073.37 1916
6074.10 1894
6074.84 1917
6075.57 1815
6076.31 1866
6077.04 2041
6077.78 1838
6078.52 1879
6079.25 1890
6079.99 1948
6080.72 1990
6081.46 1878
6082.19 1843
6082.93 1889
6083.66 1843
6084.40 1881
6085.14 1921
6085.87 1830
6086.61 1806
6087.34 1845
6088.08 1881
6088.82 1795
6089.55 1767
6090.29 1846
6091.02 1832
6091.76 1830
6092.50 1753
6093.23 1777
6093.97 1838
6094.71 1730
6095.44 1876
6096.18 1831
6096.92 1816
6097.65 1824
6098.39 1748
6099.13 1864
6099.86 1853
6100.60 1797
6101.34 1783
6102.07 1742
6102.81 1725
6103.55 1778
6104.28 1753
6105.02 1811
6105.76 1712
6106.50 1774
6107.23 1768
6107.97 1736
6108.71 1759
6109.45 1764
6110.18 1871
6110.92 1893
6111.66 1864
6112.40 1832
6113.13 1841
6113.87 1749
6114.61 1816
6115.35 1846
6116.08 1854
6116.82 1857
6117.56 1934
6118.30 1750
6119.03 1856
6119.77 1845
6120.51 1898
6121.25 1911
6121.99 1954
6122.73 2002
6123.46 1850
6124.20 1832
6124.94 1836
6125.68 1910
6126.42 1886
6127.15 1915
6127.89 1788
6128.63 1844
6129.37 1844
6130.11 1896
6130.85 1846
6131.59 1960
6132.33 2019
6133.06 2041
6133.80 2114
6134.54 2129
6135.28 2196
6136.02 2225
6136.76 2240
6137.50 2212
6138.24 2274
6138.98 2275
6139.71 2312
6140.45 2381
6141.19 2412
6141.93 2326
6142.67 2259
6143.41 2189
6144.15 2171
6144.89 2153
6145.63 2157
6146.37 2096
6147.11 1994
6147.85 2178
6148.59 2195
6149.33 2111
6150.07 2071
6150.81 2154
6151.55 2017
6152.29 2021
6153.03 2097
6153.77 2024
6154.51 2029
6155.25 2039
6155.99 2007
6156.73 2033
6157.47 1983
6158.21 2053
6158.95 2066
6159.69 2082
6160.43 2048
6161.17 1971
6161.91 1943
6162.65 1940
6163.39 2033
6164.13 2145
6164.87 2208
6165.61 2267
6166.35 2312
6167.10 2362
6167.84 2486
6168.58 2556
6169.32 2594
6170.06 2588
6170.80 2701
6171.54 2739
6172.28 2635
6173.02 2734
6173.77 2552
6174.51 2477
6175.25 2338
6175.99 2388
6176.73 2401
6177.47 2466
6178.21 2417
6178.96 2409
6179.70 2388
6180.44 2426
6181.18 2372
6181.92 2483
6182.66 2501
6183.41 2425
6184.15 2524
6184.89 2454
6185.63 2399
6186.37 2530
6187.11 2410
6187.86 2354
6188.60 2520
6189.34 2656
6190.08 2635
6190.83 2578
6191.57 2669
6192.31 2600
6193.05 2798
6193.80 2838
6194.54 2823
6195.28 2963
6196.02 2938
6196.77 2910
6197.51 3091
6198.25 3046
6198.99 3065
6199.74 3129
6200.48 3051
6201.22 2826
6201.96 2982
6202.71 2960
6203.45 3057
6204.19 3194
6204.94 3448
6205.68 3792
6206.42 4275
6207.17 5037
6207.91 5787
6208.65 6757
6209.40 7805
6210.14 8781
6210.88 9797
6211.63 10512
6212.37 10828
6213.11 10525
6213.86 9969
6214.60 8962
6215.34 7834
6216.09 6830
6216.83 5941
6217.58 5076
6218.32 4278
6219.06 3870
6219.81 3350
6220.55 3030
6221.30 2881
6222.04 2630
6222.78 2580
6223.53 2545
6224.27 2483
6225.02 2479
6225.76 2444
6226.51 2447
6227.25 2495
6228.00 2327
6228.74 2390
6229.48 2311
6230.23 2235
6230.97 2198
6231.72 2225
6232.46 2183
6233.21 2081
6233.95 2066
6234.70 2100
6235.44 2195
6236.19 2111
6236.93 2104
6237.68 2156
6238.42 2195
6239.17 2300
6239.91 2271
6240.66 2215
6241.40 2076
6242.15 2207
6242.89 2317
6243.64 2162
6244.38 2117
6245.13 2186
6245.88 2281
6246.62 2424
6247.37 2576
6248.11 2581
6248.86 2865
6249.60 2971
6250.35 2965
6251.10 3097
6251.84 3312
6252.59 3132
6253.33 2919
6254.08 2834
6254.83 2617
6255.57 2409
6256.32 2449
6257.06 2293
6257.81 2175
6258.56 2369
6259.30 2193
6260.05 2172
6260.80 2244
6261.54 2201
6262.29 2128
6263.04 2082
6263.78 2259
6264.53 2251
6265.28 2216
6266.02 2197
6266.77 2202
6267.52 2292
6268.26 2215
6269.01 2082
6269.76 2167
6270.50 2180
6271.25 2212
6272.00 2160
6272.75 2172
6273.49 2153
6274.24 2171
6274.99 2147
6275.73 2172
6276.48 2047
6277.23 2038
6277.98 1941
6278.72 2014
6279.47 1934
6280.22 1856
6280.97 1845
6281.71 1884
6282.46 1930
6283.21 1937
6283.96 1815
6284.71 1832
6285.45 1897
6286.20 1817
6286.95 1810
6287.70 1932
6288.45 1962
6289.19 1915
6289.94 1962
6290.69 1988
6291.44 2088
6292.19 2034
6292.94 1903
6293.68 1844
6294.43 1836
6295.18 1852
6295.93 1791
6296.68 1775
6297.43 1677
6298.18 1676
6298.92 1667
6299.67 1684
6300.42 1720
6301.17 1711
6301.92 1667
6302.67 1596
6303.42 1692
6304.17 1711
6304.92 1680
6305.66 1685
6306.41 1660
6307.16 1588
6307.91 1734
6308.66 1754
6309.41 1758
6310.16 1703
6310.91 1706
6311.66 1787
6312.41 1785
6313.16 1738
6313.91 1696
6314.66 1714
6315.41 1710
6316.16 1704
6316.91 1689
6317.66 1668
6318.41 1734
6319.16 1738
6319.91 1670
6320.66 1675
6321.41 1720
6322.16 1746
6322.91 1618
6323.66 1615
6324.41 1571
6325.16 1464
6325.91 1599
6326.66 1674
6327.41 1575
6328.16 1608
6328.91 1614
6329.66 1669
6330.41 1696
6331.16 1618
6331.91 1620
6332.66 1690
6333.41 1713
6334.16 1719
6334.91 1686
6335.67 1629
6336.42 1590
6337.17 1648
6337.92 1600
6338.67 1717
6339.42 1555
6340.17 1602
6340.92 1700
6341.67 1640
6342.43 1670
6343.18 1695
6343.93 1605
6344.68 1657
6345.43 1732
6346.18 1787
6346.93 1748
6347.69 1654
6348.44 1664
6349.19 1657
6349.94 1686
6350.69 1694
6351.45 1870
6352.20 1893
6352.95 1925
6353.70 1974
6354.45 2134
6355.20 2272
6355.96 2083
6356.71 2123
6357.46 2169
6358.21 2035
6358.97 2022
6359.72 1879
6360.47 1766
6361.22 1683
6361.98 1763
6362.73 1657
6363.48 1721
6364.23 1650
6364.99 1534
6365.74 1636
6366.49 1662
6367.24 1757
6368.00 1694
6368.75 1778
6369.50 1806
6370.26 1740
6371.01 1762
6371.76 1804
6372.51 1871
6373.27 1806
6374.02 1787
6374.77 1662
6375.53 1734
6376.28 1679
6377.03 1612
6377.79 1668
6378.54 1619
6379.29 1650
6380.05 1589
6380.80 1667
6381.56 1630
6382.31 1623
6383.06 1684
6383.82 1570
6384.57 1590
6385.32 1644
6386.08 1646
6386.83 1502
6387.59 1579
6388.34 1527
6389.09 1594
6389.85 1506
6390.60 1502
6391.36 1549
6392.11 1494
6392.86 1434
6393.62 1512
6394.37 1513
6395.13 1433
6395.88 1391
6396.64 1436
6397.39 1489
6398.15 1581
6398.90 1582
6399.66 1507
6400.41 1521
6401.16 1507
6401.92 1487
6402.67 1518
6403.43 1515
6404.18 1540
6404.94 1548
6405.69 1408
6406.45 1491
6407.20 1474
6407.96 1467
6408.72 1432
6409.47 1442
6410.23 1490
6410.98 1542
6411.74 1561
6412.49 1509
6413.25 1491
6414.00 1577
6414.76 1522
6415.51 1543
6416.27 1599
6417.03 1532
6417.78 1535
6418.54 1484
6419.29 1584
6420.05 1608
6420.80 1552
6421.56 1473
6422.32 1521
6423.07 1662
6423.83 1555
6424.59 1453
6425.34 1581
6426.10 1597
6426.85 1507
6427.61 1562
6428.37 1498
6429.12 1468
6429.88 1454
6430.64 1583
6431.39 1584
6432.15 1493
6432.91 1506
6433.66 1553
6434.42 1485
6435.18 1477
6435.93 1599
6436.69 1668
6437.45 1651
6438.20 1630
6438.96 1603
6439.72 1555
6440.47 1521
6441.23 1548
6441.99 1606
6442.75 1580
6443.50 1530
6444.26 1616
6445.02 1639
6445.78 1666
6446.53 1495
6447.29 1437
6448.05 1512
6448.81 1652
6449.56 1603
6450.32 1582
6451.08 1586
6451.84 1626
6452.59 1520
6453.35 1607
6454.11 1619
6454.87 1584
6455.63 1627
6456.38 1639
6457.14 1492
6457.90 1603
6458.66 1711
6459.42 1670
6460.17 1670
6460.93 1631
6461.69 1588
6462.45 1628
6463.21 1695
6463.97 1703
6464.73 1657
6465.48 1641
6466.24 1704
6467.00 1765
6467.76 1735
6468.52 1706
6469.28 1767
6470.04 1771
6470.80 1721
6471.55 1681
6472.31 1732
6473.07 1807
6473.83 1947
6474.59 1956
6475.35 1843
6476.11 1868
6476.87 1846
6477.63 1798
6478.39 1917
6479.15 1981
6479.91 1959
6480.66 1899
6481.42 1953
6482.18 1910
6482.94 1916
6483.70 1942
6484.46 1986
6485.22 1935
6485.98 1972
6486.74 2022
6487.50 2036
6488.26 2042
6489.02 2171
6489.78 2155
6490.54 2142
6491.30 1985
6492.06 2164
6492.82 2147
6493.58 2165
6494.34 2170
6495.10 2300
6495.86 2337
6496.62 2459
6497.38 2440
6498.14 2479
6498.91 2507
6499.67 2425
6500.43 2333
6501.19 2439
6501.95 2378
6502.71 2424
6503.47 2361
6504.23 2408
6504.99 2436
6505.75 2459
6506.51 2469
6507.27 2628
6508.04 2653
6508.80 2553
6509.56 2685
6510.32 2700
6511.08 2646
6511.84 2655
6512.60 2613
6513.36 2748
6514.13 2689
6514.89 2708
6515.65 2610
6516.41 2723
6517.17 2660
6517.93 2608
6518.69 2626
6519.46 2762
6520.22 2852
6520.98 2961
6521.74 3008
6522.50 3036
6523.27 3323
6524.03 3602
6524.79 3668
6525.55 4096
6526.31 4289
6527.08 4447
6527.84 4618
6528.60 4847
6529.36 4919
6530.13 4916
6530.89 4797
6531.65 4520
6532.41 4398
6533.18 4240
6533.94 3869
6534.70 3976
6535.46 4099
6536.23 4119
6536.99 4307
6537.75 4609
6538.51 4516
6539.28 4611
6540.04 4629
6540.80 4470
6541.57 4232
6542.33 3925
6543.09 3565
6543.86 3220
6544.62 2885
6545.38 2795
6546.15 2665
6546.91 2654
6547.67 2437
6548.44 2353
6549.20 2422
6549.96 2397
6550.73 2445
6551.49 2379
6552.25 2470
6553.02 2397
6553.78 2464
6554.54 2325
6555.31 2386
6556.07 2491
6556.84 2467
6557.60 2471
6558.36 2439
6559.13 2407
6559.89 2483
6560.66 2562
6561.42 2541
6562.18 2585
6562.95 2535
6563.71 2744
6564.48 2750
6565.24 2752
6566.01 2911
6566.77 2904
6567.54 2806
6568.30 2856
6569.06 2876
6569.83 2864
6570.59 2743
6571.36 2787
6572.12 2765
6572.89 2629
6573.65 2620
6574.42 2653
6575.18 2741
6575.95 2746
6576.71 2853
6577.48 2757
6578.24 2742
6579.01 2809
6579.77 2825
6580.54 2770
6581.31 2822
6582.07 2735
6582.84 2753
6583.60 2737
6584.37 2745
6585.13 2765
6585.90 2843
6586.66 2730
6587.43 2776
6588.20 2793
6588.96 2907
6589.73 2974
6590.49 3071
6591.26 3269
6592.02 3328
6592.79 3600
6593.56 3696
6594.32 3825
6595.09 4088
6595.86 3930
6596.62 3901
6597.39 3907
6598.15 3906
6598.92 3543
6599.69 3492
6600.45 3218
6601.22 3060
6601.99 2977
6602.75 2748
6603.52 2512
6604.29 2561
6605.05 2479
6605.82 2384
6606.59 2470
6607.35 2433
6608.12 2433
6608.89 2477
6609.65 2549
6610.42 2554
6611.19 2633
6611.96 2645
6612.72 2603
6613.49 2605
6614.26 2606
6615.02 2608
6615.79 2508
6616.56 2431
6617.33 2502
6618.09 2469
6618.86 2436
6619.63 2372
6620.40 2358
6621.16 2321
6621.93 2369
6622.70 2439
6623.47 2509
6624.24 2503
6625.00 2402
6625.77 2368
6626.54 2387
6627.31 2371
6628.08 2365
6628.84 2321
6629.61 2345
6630.38 2365
6631.15 2393
6631.92 2493
6632.68 2532
6633.45 2564
6634.22 2540
6634.99 2700
6635.76 2797
6636.53 2917
6637.30 2973
6638.06 2900
6638.83 2761
6639.60 2786
6640.37 2714
6641.14 2645
6641.91 2647
6642.68 2509
6643.45 2432
6644.22 2467
6644.98 2358
6645.75 2392
6646.52 2342
6647.29 2406
6648.06 2431
6648.83 2508
6649.60 2524
6650.37 2606
6651.14 2625
6651.91 2730
6652.68 2852
6653.45 2889
6654.22 2925
6654.99 2987
6655.76 2963
6656.53 2989
6657.30 2971
6658.06 2801
6658.83 2679
6659.60 2484
6660.37 2383
6661.14 2365
6661.91 2280
6662.68 2250
6663.45 2240
6664.22 2123
6665.00 2150
6665.77 2141
6666.54 2094
6667.31 1988
6668.08 1972
6668.85 2125
6669.62 2108
6670.39 1976
6671.16 1969
6671.93 1965
6672.70 1975
6673.47 2120
6674.24 2032
6675.01 2035
6675.78 2004
6676.55 2066
6677.32 2080
6678.10 2032
6678.87 1941
6679.64 1983
6680.41 2018
6681.18 2059
6681.95 2064
6682.72 2050
6683.49 2041
6684.26 2137
6685.04 2203
6685.81 2190
6686.58 2143
6687.35 2171
6688.12 2270
6688.89 2314
6689.67 2243
6690.44 2199
6691.21 2309
6691.98 2234
6692.75 2200
6693.52 2109
6694.30 2167
6695.07 2024
6695.84 1980
6696.61 1952
6697.38 1952
6698.16 2002
6698.93 1978
6699.70 1960
6700.47 1993
6701.25 1987
6702.02 1902
6702.79 1934
6703.56 1854
6704.33 1976
6705.11 1947
6705.88 1942
6706.65 1880
6707.43 1966
6708.20 1864
6708.97 1815
6709.74 1939
6710.52 1921
6711.29 1960
6712.06 1868
6712.84 1921
6713.61 1848
6714.38 1980
6715.15 2044
6715.93 2103
6716.70 2061
6717.47 2090
6718.25 2092
6719.02 2127
6719.79 2148
6720.57 2148
6721.34 2271
6722.11 2211
6722.89 2184
6723.66 2156
6724.43 2151
6725.21 2161
6725.98 2063
6726.76 2024
6727.53 1891
6728.30 1902
6729.08 1943
6729.85 1785
6730.63 1646
6731.40 1690
6732.17 1782
6732.95 1690
6733.72 1688
6734.50 1630
6735.27 1693
6736.04 1659
6736.82 1672
6737.59 1743
6738.37 1814
6739.14 1732
6739.92 1667
6740.69 1703
6741.47 1620
6742.24 1667
6743.02 1628
6743.79 1599
6744.57 1622
6745.34 1617
6746.12 1628
6746.89 1670
6747.66 1730
6748.44 1665
6749.22 1772
6749.99 1790
6750.77 1792
6751.54 1806
6752.32 1720
6753.09 1721
6753.87 1790
6754.64 1643
6755.42 1640
6756.19 1678
6756.97 1700
6757.74 1667
6758.52 1612
6759.29 1676
6760.07 1632
6760.85 1595
6761.62 1588
6762.40 1640
6763.17 1690
6763.95 1604
6764.73 1650
6765.50 1670
6766.28 1585
6767.05 1600
6767.83 1626
6768.61 1641
6769.38 1639
6770.16 1610
6770.94 1623
6771.71 1610
6772.49 1695
6773.26 1699
6774.04 1651
6774.82 1641
6775.59 1737
6776.37 1707
6777.15 1732
6777.92 1725
6778.70 1800
6779.48 1884
6780.25 1833
6781.03 1937
6781.81 1831
6782.59 1772
6783.36 1726
6784.14 1728
6784.92 1747
6785.69 1649
6786.47 1614
6787.25 1694
6788.03 1650
6788.80 1627
6789.58 1553
6790.36 1589
6791.13 1554
6791.91 1549
6792.69 1469
6793.47 1470
6794.25 1552
6795.02 1550
6795.80 1580
6796.58 1483
6797.36 1497
6798.13 1525
6798.91 1458
6799.69 1428
6800.47 1520
6801.25 1544
6802.02 1453
6802.80 1452
6803.58 1471
6804.36 1524
6805.14 1516
6805.92 1613
6806.69 1582
6807.47 1501
6808.25 1545
6809.03 1488
6809.81 1508
6810.59 1478
6811.36 1438
6812.14 1516
6812.92 1492
6813.70 1458
6814.48 1488
6815.26 1525
6816.04 1595
6816.82 1527
6817.60 1507
6818.37 1463
6819.15 1512
6819.93 1584
6820.71 1577
6821.49 1498
6822.27 1618
6823.05 1571
6823.83 1574
6824.61 1544
6825.39 1467
6826.17 1461
6826.95 1576
6827.73 1535
6828.51 1474
6829.29 1406
6830.07 1449
6830.85 1551
6831.63 1549
6832.40 1532
6833.18 1443
6833.96 1528
6834.74 1490
6835.52 1444
6836.30 1443
6837.08 1561
6837.87 1505
6838.65 1559
6839.43 1431
6840.21 1463
6840.99 1483
6841.77 1460
6842.55 1428
6843.33 1414
6844.11 1439
6844.89 1473
6845.67 1477
6846.45 1418
6847.23 1543
6848.01 1566
6848.79 1643
6849.57 1799
6850.35 1991
6851.13 1994
6851.92 2208
6852.70 2377
6853.48 2414
6854.26 2631
6855.04 2497
6855.82 2369
6856.60 2221
6857.38 2135
6858.16 1961
6858.95 1757
6859.73 1707
6860.51 1748
6861.29 1657
6862.07 1715
6862.85 1577
6863.64 1520
6864.42 1555
6865.20 1574
6865.98 1548
6866.76 1562
6867.54 1434
6868.33 1434
6869.11 1447
6869.89 1482
6870.67 1538
6871.45 1472
6872.24 1463
6873.02 1505
6873.80 1496
6874.58 1476
6875.36 1504
6876.15 1425
6876.93 1457
6877.71 1476
6878.49 1434
6879.28 1438
6880.06 1468
6880.84 1637
6881.62 1545
6882.41 1632
6883.19 1519
6883.97 1554
6884.76 1682
6885.54 1694
6886.32 1630
6887.10 1682
6887.89 1762
6888.67 1857
6889.45 1907
6890.24 1885
6891.02 1875
6891.80 1860
6892.59 1846
6893.37 1704
6894.15 1659
6894.94 1636
6895.72 1674
6896.50 1626
6897.29 1474
6898.07 1500
6898.85 1608
6899.64 1567
6900.42 1549
6901.21 1586
6901.99 1671
6902.77 1698
6903.56 1614
6904.34 1562
6905.12 1642
6905.91 1662
6906.69 1695
6907.48 1693
6908.26 1647
6909.05 1672
6909.83 1662
6910.61 1564
6911.40 1570
6912.18 1690
6912.97 1609
6913.75 1637
6914.54 1608
6915.32 1583
6916.11 1607
6916.89 1601
6917.67 1638
6918.46 1597
6919.24 1540
6920.03 1519
6920.81 1580
6921.60 1636
6922.38 1542
6923.17 1589
6923.95 1633
6924.74 1583
6925.52 1586
6926.31 1582
6927.09 1596
6927.88 1584
6928.67 1602
6929.45 1598
6930.24 1559
6931.02 1577
6931.81 1551
6932.59 1635
6933.38 1639
6934.16 1605
6934.95 1599
6935.74 1643
6936.52 1583
6937.31 1482
6938.09 1480
6938.88 1583
6939.66 1633
6940.45 1702
6941.24 1674
6942.02 1753
6942.81 1763
6943.59 1836
6944.38 1958
6945.17 1962
6945.95 1972
6946.74 1935
6947.53 1916
6948.31 1946
6949.10 1912
6949.89 1926
6950.67 1959
6951.46 1958
6952.25 1940
6953.03 1817
6953.82 1959
6954.61 1937
6955.39 1905
6956.18 1910
6956.97 1894
6957.75 2015
6958.54 2035
6959.33 2142
6960.11 2223
6960.90 2161
6961.69 2192
6962.48 2160
6963.26 2136
6964.05 2134
6964.84 2058
6965.63 2139
6966.41 2112
6967.20 2124
6967.99 2048
6968.78 2135
6969.56 2287
6970.35 2259
6971.14 2343
6971.93 2392
6972.71 2479
6973.50 2492
6974.29 2487
6975.08 2410
6975.87 2505
6976.65 2516
6977.44 2432
6978.23 2435
6979.02 2462
6979.81 2623
6980.60 2631
6981.38 2773
6982.17 2997
6982.96 3300
6983.75 3594
6984.54 4048
6985.33 4592
6986.11 5398
6986.90 5834
6987.69 6318
6988.48 6697
6989.27 6694
6990.06 6576
6990.85 5979
6991.64 5392
6992.42 4787
6993.21 4286
6994.00 3942
6994.79 3618
6995.58 3300
6996.37 3371
6997.16 3398
6997.95 3754
6998.74 4132
6999.53 4486
7000.32 4955
7001.11 5581
7001.90 5885
7002.68 6146
7003.47 6175
7004.26 5794
7005.05 5316
7005.84 4748
7006.63 4113
7007.42 3738
7008.21 3403
7009.00 2957
7009.79 2676
7010.58 2411
7011.37 2380
7012.16 2370
7012.95 2395
7013.74 2289
7014.53 2380
7015.32 2275
7016.11 2352
7016.90 2385
7017.69 2330
7018.48 2303
7019.27 2134
7020.07 2129
7020.86 1982
7021.65 2081
7022.44 2034
7023.23 1953
7024.02 1927
7024.81 2065
7025.60 2067
7026.39 2076
7027.18 2086
7027.97 2290
7028.76 2285
7029.55 2300
7030.35 2298
7031.14 2195
7031.93 2098
7032.72 2049
7033.51 2111
7034.30 1997
7035.09 1993
7035.88 1944
7036.68 1865
7037.47 1949
7038.26 1963
7039.05 2058
7039.84 2076
7040.63 1986
7041.43 2033
7042.22 2043
7043.01 2033
7043.80 2100
7044.59 2085
7045.38 2001
7046.18 1937
7046.97 2029
7047.76 2049
7048.55 2089
7049.35 2187
7050.14 2406
7050.93 2369
7051.72 2452
7052.51 2567
7053.31 2576
7054.10 2513
7054.89 2339
7055.68 2230
7056.48 2188
7057.27 2118
7058.06 2058
7058.85 1864
7059.65 1781
7060.44 1819
7061.23 1827
7062.03 1817
7062.82 1855
7063.61 1891
7064.40 1855
7065.20 1837
7065.99 1807
7066.78 1828
7067.58 1812
7068.37 1839
7069.16 1802
7069.96 1728
7070.75 1792
7071.54 1737
7072.34 1618
7073.13 1598
7073.92 1681
7074.72 1567
7075.51 1672
7076.30 1622
7077.10 1624
7077.89 1603
7078.69 1628
7079.48 1630
7080.27 1661
7081.07 1581
7081.86 1501
7082.66 1551
7083.45 1668
7084.24 1748
7085.04 1511
7085.83 1595
7086.63 1549
7087.42 1467
7088.21 1509
7089.01 1467
7089.80 1414
7090.60 1410
7091.39 1472
7092.19 1499
7092.98 1470
7093.78 1359
7094.57 1357
7095.37 1344
7096.16 1418
7096.96 1402
7097.75 1379
7098.55 1288
7099.34 1327
7100.14 1339
7100.93 1335
7101.73 1286
7102.52 1314
7103.32 1349
7104.11 1339
7104.91 1261
7105.70 1344
7106.50 1326
7107.29 1284
7108.09 1341
7108.88 1393
7109.68 1456
7110.47 1329
7111.27 1324
7112.07 1294
7112.86 1245
7113.66 1299
7114.45 1331
7115.25 1291
7116.04 1305
7116.84 1235
7117.64 1316
7118.43 1372
7119.23 1302
7120.02 1266
7120.82 1288
7121.62 1331
7122.41 1309
7123.21 1245
7124.01 1198
7124.80 1270
7125.60 1259
7126.40 1278
7127.19 1239
7127.99 1267
7128.79 1299
7129.58 1299
7130.38 1237
7131.18 1310
7131.97 1292
7132.77 1292
7133.57 1295
7134.36 1265
7135.16 1229
7135.96 1273
7136.75 1246
7137.55 1240
7138.35 1269
7139.14 1203
7139.94 1218
7140.74 1275
7141.54 1340
7142.33 1255
7143.13 1206
7143.93 1267
7144.73 1272
7145.52 1295
7146.32 1285
7147.12 1317
7147.92 1336
7148.71 1335
7149.51 1241
7150.31 1223
7151.11 1186
7151.91 1209
7152.70 1206
7153.50 1216
7154.30 1145
7155.10 1145
7155.90 1137
7156.69 1130
7157.49 1240
7158.29 1151
7159.09 1246
7159.89 1316
7160.69 1219
7161.48 1219
7162.28 1210
7163.08 1219
7163.88 1199
7164.68 1193
7165.48 1143
7166.28 1213
7167.07 1193
7167.87 1219
7168.67 1175
7169.47 1164
7170.27 1188
7171.07 1216
7171.87 1292
7172.67 1400
7173.47 1319
7174.27 1207
7175.06 1252
7175.86 1273
7176.66 1242
7177.46 1222
7178.26 1206
7179.06 1199
7179.86 1138
7180.66 1153
7181.46 1175
7182.26 1189
7183.06 1130
7183.86 1095
7184.66 1165
7185.46 1172
7186.26 1211
7187.06 1131
7187.86 1227
7188.66 1177
7189.46 1226
7190.26 1210
7191.06 1121
7191.86 1117
7192.66 1163
7193.46 1108
7194.26 1089
7195.06 1023
7195.86 1034
7196.66 1147
7197.46 1152
7198.26 1144
7199.06 1105
7199.86 1212
7200.66 1174
7201.46 1099
7202.26 1085
7203.06 1195
7203.87 1135
7204.67 1148
7205.47 1179
7206.27 1101
7207.07 1095
7207.87 1074
7208.67 1099
7209.47 1022
7210.27 1081
7211.07 1104
7211.88 1163
7212.68 1171
7213.48 1131
7214.28 1127
7215.08 1124
7215.88 1118
7216.68 1128
7217.49 1042
7218.29 1034
7219.09 1129
7219.89 1122
7220.69 1076
7221.49 1062
7222.30 1026
7223.10 1023
7223.90 1066
7224.70 1089
7225.50 1085
7226.31 1047
7227.11 1069
7227.91 1149
7228.71 1114
7229.51 1118
7230.32 1130
7231.12 1101
7231.92 1101
7232.72 1115
7233.53 1077
7234.33 1114
7235.13 1138
7235.93 1123
7236.74 1091
7237.54 1109
7238.34 1154
7239.14 1211
7239.95 1162
7240.75 1182
7241.55 1132
7242.36 1190
7243.16 1188
7243.96 1160
7244.77 1193
7245.57 1057
7246.37 1122
7247.17 1121
7247.98 1195
7248.78 1100
7249.58 1174
7250.39 1161
7251.19 1070
7251.99 995
7252.80 1077
7253.60 1118
7254.41 1183
7255.21 1065
7256.01 1028
7256.82 1078
7257.62 1056
7258.42 1093
7259.23 996
7260.03 1107
7260.84 1111
7261.64 1128
7262.44 1096
7263.25 1158
7264.05 1087
7264.86 1101
7265.66 1130
7266.46 1113
7267.27 1109
7268.07 1141
7268.88 1120
7269.68 1100
7270.49 1090
7271.29 1143
7272.10 1174
7272.90 1135
7273.71 1112
7274.51 1138
7275.31 1112
7276.12 1064
7276.92 1164
7277.73 1140
7278.53 1120
7279.34 1179
7280.14 1141
7280.95 1244
7281.75 1267
7282.56 1296
7283.37 1378
7284.17 1428
7284.98 1466
7285.78 1582
7286.59 1640
7287.39 1710
7288.20 1672
7289.00 1478
7289.81 1557
7290.61 1499
7291.42 1410
7292.23 1328
7293.03 1246
7293.84 1209
7294.64 1207
7295.45 1165
7296.25 1129
7297.06 1072
7297.87 1193
7298.67 1172
7299.48 1152
7300.28 1089
7301.09 1152
7301.90 1156
7302.70 1231
7303.51 1175
7304.32 1142
7305.12 1082
7305.93 1163
7306.74 1241
7307.54 1168
7308.35 1149
7309.16 1206
7309.96 1219
7310.77 1161
7311.58 1218
7312.38 1213
7313.19 1210
7314.00 1248
7314.80 1320
7315.61 1280
7316.42 1264
7317.22 1207
7318.03 1229
7318.84 1280
7319.65 1271
7320.45 1291
7321.26 1310
7322.07 1340
7322.88 1333
7323.68 1352
7324.49 1307
7325.30 1262
7326.11 1321
7326.91 1228
7327.72 1225
7328.53 1303
7329.34 1190
7330.14 1186
7330.95 1147
7331.76 1192
7332.57 1186
7333.38 1159
7334.18 1192
7334.99 1157
7335.80 1222
7336.61 1145
7337.42 1154
7338.22 1132
7339.03 1144
7339.84 1115
7340.65 1115
7341.46 1147
7342.27 1121
7343.07 1103
7343.88 1174
7344.69 1064
7345.50 1061
7346.31 1149
7347.12 1031
7347.93 1111
7348.74 1138
7349.54 1045
7350.35 1120
7351.16 1141
7351.97 1129
7352.78 1083
7353.59 1033
7354.40 1048
7355.21 1124
7356.02 1161
7356.83 1042
7357.64 1031
7358.45 1121
7359.25 1103
7360.06 1051
7360.87 1101
7361.68 1098
7362.49 1091
7363.30 1070
7364.11 1031
7364.92 1071
7365.73 1054
7366.54 1090
7367.35 1122
7368.16 1079
7368.97 1120
7369.78 1119
7370.59 1045
7371.40 1015
7372.21 1084
7373.02 1125
7373.83 1108
7374.64 1147
7375.45 1169
7376.26 1114
7377.07 1085
7377.88 1112
7378.69 1096
7379.50 1124
7380.31 1158
7381.13 1161
7381.94 1203
7382.75 1135
7383.56 1202
7384.37 1224
7385.18 1225
7385.99 1263
7386.80 1095
7387.61 1161
7388.42 1085
7389.23 1071
7390.05 1045
7390.86 1092
7391.67 1023
7392.48 1063
7393.29 1046
7394.10 1068
7394.91 1005
7395.72 1021
7396.54 1098
7397.35 1139
7398.16 1033
7398.97 1050
7399.78 1081
7400.59 1113
7401.41 1151
7402.22 1070
7403.03 1087
7403.84 1114
7404.65 1110
7405.46 1061
7406.28 1125
7407.09 1050
7407.90 1128
7408.71 1086
7409.52 1010
7410.34 1051
7411.15 1044
7411.96 1054
7412.77 967
7413.59 931
7414.40 989
7415.21 981
7416.02 953
7416.84 936
7417.65 1030
7418.46 942
7419.27 940
7420.09 933
7420.90 967
7421.71 960
7422.53 1016
7423.34 1019
7424.15 990
7424.96 978
7425.78 950
7426.59 973
7427.40 980
7428.22 996
7429.03 950
7429.84 959
7430.66 993
7431.47 912
7432.28 996
7433.10 956
7433.91 1029
7434.72 1046
7435.54 1010
7436.35 970
7437.17 930
7437.98 1026
7438.79 990
7439.61 1000
7440.42 1008
7441.23 1022
7442.05 1022
7442.86 960
7443.68 988
7444.49 977
7445.30 957
7446.12 976
7446.93 931
7447.75 951
7448.56 932
7449.38 970
7450.19 1043
7451.00 1007
7451.82 916
7452.63 933
7453.45 967
7454.26 959
7455.08 996
7455.89 964
7456.71 1001
7457.52 999
7458.34 934
7459.15 901
7459.97 961
7460.78 981
7461.60 978
7462.41 1028
7463.23 1008
7464.04 1042
7464.86 965
7465.67 1005
7466.49 982
7467.30 1032
7468.12 1048
7468.93 1105
7469.75 1092
7470.56 1014
7471.38 1020
7472.20 977
7473.01 976
7473.83 1013
7474.64 1030
7475.46 1009
7476.27 978
7477.09 972
7477.91 960
7478.72 965
7479.54 984
7480.35 927
7481.17 964
7481.99 972
7482.80 972
7483.62 964
7484.44 1067
7485.25 1073
7486.07 977
7486.88 967
7487.70 1054
7488.52 1052
7489.33 1006
7490.15 946
7490.97 974
7491.78 1071
7492.60 1041
7493.42 1011
7494.23 1045
7495.05 1044
7495.87 1054
7496.69 1055
7497.50 1012
7498.32 1016
7499.14 983
7499.95 957
7500.77 1040
7501.59 984
7502.40 980
7503.22 1053
7504.04 1092
7504.86 1110
7505.67 1030
7506.49 1018
7507.31 1037
7508.13 1029
7508.94 1049
7509.76 989
7510.58 1058
7511.40 1051
7512.22 996
7513.03 946
7513.85 885
7514.67 977
7515.49 949
7516.31 986
7517.12 933
7517.94 951
7518.76 991
7519.58 1021
7520.40 1043
7521.21 1028
7522.03 1015
7522.85 1004
7523.67 1014
7524.49 1027
7525.31 989
7526.12 972
7526.94 1036
7527.76 1089
7528.58 1074
7529.40 999
7530.22 987
7531.04 1051
7531.86 1031
7532.67 1025
7533.49 1076
7534.31 1051
7535.13 1069
7535.95 1063
7536.77 1136
7537.59 1141
7538.41 1029
7539.23 1020
7540.05 1075
7540.87 1079
7541.69 1072
7542.51 1089
7543.32 1132
7544.14 1112
7544.96 1080
7545.78 1098
7546.60 1150
7547.42 1100
7548.24 1058
7549.06 1171
7549.88 1247
7550.70 1174
7551.52 1160
7552.34 1137
7553.16 1088
7553.98 1159
7554.80 1128
7555.62 1172
7556.44 1171
7557.26 1206
7558.08 1265
7558.90 1217
7559.72 1176
7560.54 1267
7561.36 1242
7562.19 1249
7563.01 1168
7563.83 1264
7564.65 1221
7565.47 1220
7566.29 1256
7567.11 1228
7567.93 1308
7568.75 1254
7569.57 1231
7570.39 1220
7571.21 1244
7572.03 1284
7572.86 1183
7573.68 1195
7574.50 1297
7575.32 1260
7576.14 1283
7576.96 1198
7577.78 1270
7578.60 1248
7579.43 1212
7580.25 1287
7581.07 1281
7581.89 1248
7582.71 1241
7583.53 1262
7584.36 1301
7585.18 1331
7586.00 1398
7586.82 1365
7587.64 1395
7588.47 1468
7589.29 1425
7590.11 1492
7590.93 1530
7591.75 1542
7592.58 1494
7593.40 1590
7594.22 1499
7595.04 1487
7595.86 1478
7596.69 1490
7597.51 1418
7598.33 1494
7599.15 1456
7599.98 1511
7600.80 1606
7601.62 1601
7602.45 1671
7603.27 1736
7604.09 1868
7604.91 2117
7605.74 2133
7606.56 2269
7607.38 2257
7608.21 2291
7609.03 2256
7609.85 2221
7610.67 2093
7611.50 1995
7612.32 1867
7613.14 1713
7613.97 1691
7614.79 1708
7615.61 1670
7616.44 1620
7617.26 1614
7618.08 1586
7618.91 1596
7619.73 1631
7620.56 1701
7621.38 1656
7622.20 1609
7623.03 1705
7623.85 1682
7624.67 1583
7625.50 1526
7626.32 1625
7627.15 1565
7627.97 1700
7628.80 1803
7629.62 1872
7630.44 2013
7631.27 2133
7632.09 2376
7632.92 2451
7633.74 2570
7634.57 2551
7635.39 2615
7636.21 2381
7637.04 2245
7637.86 2132
7638.69 1964
7639.51 1879
7640.34 1689
7641.16 1511
7641.99 1482
7642.81 1324
7643.64 1335
7644.46 1285
7645.29 1345
7646.11 1260
7646.94 1287
7647.76 1297
7648.59 1282
7649.41 1288
7650.24 1190
7651.06 1208
7651.89 1302
7652.71 1269
7653.54 1161
7654.37 1239
7655.19 1193
7656.02 1218
7656.84 1249
7657.67 1269
7658.49 1218
7659.32 1136
7660.14 1214
7660.97 1224
7661.80 1201
7662.62 1157
7663.45 1195
7664.27 1197
7665.10 1222
7665.93 1193
7666.75 1061
7667.58 1126
7668.41 1148
7669.23 1157
7670.06 1145
7670.88 1206
7671.71 1237
7672.54 1193
7673.36 1192
7674.19 1216
7675.02 1181
7675.84 1109
7676.67 1172
7677.50 1120
7678.32 1070
7679.15 1033
7679.98 1119
7680.81 1124
7681.63 1091
7682.46 1092
7683.29 1067
7684.11 1057
7684.94 1077
7685.77 1086
7686.59 1051
7687.42 1091
7688.25 1080
7689.08 1060
7689.90 1081
7690.73 1100
7691.56 1076
7692.39 1085
7693.21 1030
7694.04 1055
7694.87 1073
7695.70 1063
7696.53 1115
7697.35 1116
7698.18 1055
7699.01 1143
7699.84 1158
7700.66 1136
7701.49 1017
7702.32 1024
7703.15 993
7703.98 1019
7704.81 1093
7705.63 1029
7706.46 1002
7707.29 983
7708.12 1070
7708.95 967
7709.78 1056
7710.60 1023
7711.43 948
7712.26 991
7713.09 991
7713.92 921
7714.75 911
7715.58 936
7716.41 996
7717.23 956
7718.06 971
7718.89 934
7719.72 901
7720.55 935
7721.38 939
7722.21 965
7723.04 862
7723.87 896
7724.70 938
7725.53 948
7726.36 874
7727.18 882
7728.01 942
7728.84 964
7729.67 915
7730.50 907
7731.33 960
7732.16 1001
7732.99 902
7733.82 909
7734.65 887
7735.48 938
7736.31 973
7737.14 843
7737.97 868
7738.80 910
7739.63 951
7740.46 959
7741.29 894
7742.12 886
7742.95 938
7743.78 872
7744.61 922
7745.44 908
7746.27 932
7747.10 983
7747.94 974
7748.77 944
7749.60 988
7750.43 977
7751.26 950
7752.09 951
7752.92 947
7753.75 931
7754.58 926
7755.41 915
7756.24 919
7757.07 888
7757.91 838
7758.74 953
7759.57 918
7760.40 909
7761.23 889
7762.06 877
7762.89 841
7763.72 846
7764.56 841
7765.39 825
7766.22 885
7767.05 914
7767.88 899
7768.71 867
7769.55 852
7770.38 928
7771.21 937
7772.04 870
7772.87 782
7773.70 783
7774.54 832
7775.37 898
7776.20 936
7777.03 864
7777.86 861
7778.70 822
7779.53 833
7780.36 863
7781.19 851
7782.03 873
7782.86 840
7783.69 889
7784.52 823
7785.36 805
7786.19 860
7787.02 905
7787.85 894
7788.69 898
7789.52 906
7790.35 905
7791.19 875
7792.02 872
7792.85 816
7793.68 807
7794.52 805
7795.35 837
7796.18 879
7797.02 889
7797.85 819
7798.68 780
7799.52 884
7800.35 834
7801.18 848
7802.02 913
7802.85 929
7803.68 906
7804.52 828
7805.35 883
7806.18 876
7807.02 897
7807.85 809
7808.69 950
7809.52 958
7810.35 853
7811.19 873
7812.02 949
7812.86 973
7813.69 940
7814.52 922
7815.36 901
7816.19 870
7817.03 896
7817.86 896
7818.70 953
7819.53 975
7820.36 969
7821.20 903
7822.03 980
7822.87 861
7823.70 912
7824.54 914
7825.37 1038
7826.21 1000
7827.04 980
7827.88 986
7828.71 939
7829.55 950
7830.38 969
7831.22 980
7832.05 998
7832.89 884
7833.72 922
7834.56 942
7835.39 913
7836.23 953
7837.06 927
7837.90 900
7838.73 1040
7839.57 1010
7840.40 938
7841.24 959
7842.07 928
7842.91 927
7843.75 882
7844.58 991
7845.42 918
7846.25 915
7847.09 980
7847.93 928
7848.76 980
7849.60 899
7850.43 924
7851.27 969
7852.11 966
7852.94 954
7853.78 1001
7854.61 979
7855.45 1003
7856.29 998
7857.12 1031
7857.96 1039
7858.80 1057
7859.63 1157
7860.47 1262
7861.31 1216
7862.14 1160
7862.98 1192
7863.82 1207
7864.65 1090
7865.49 1003
7866.33 957
7867.16 962
7868.00 990
7868.84 965
7869.67 935
7870.51 977
7871.35 1031
7872.19 1019
7873.02 990
7873.86 962
7874.70 1042
7875.53 1016
7876.37 1037
7877.21 1100
7878.05 1133
7878.88 1217
7879.72 1223
7880.56 1161
7881.40 1108
7882.24 1026
7883.07 1083
7883.91 1090
7884.75 995
7885.59 1001
7886.42 951
7887.26 985
7888.10 969
7888.94 958
7889.78 1022
7890.62 1014
7891.45 1024
7892.29 975
7893.13 943
7893.97 1003
7894.81 1099
7895.65 1008
7896.48 1038
7897.32 938
7898.16 870
7899.00 1000
7899.84 1024
7900.68 1046
7901.52 1049
7902.35 1057
7903.19 958
7904.03 1028
7904.87 1006
7905.71 972
7906.55 937
7907.39 898
7908.23 914
7909.07 872
7909.91 879
7910.75 890
7911.58 869
7912.42 893
7913.26 867
7914.10 909
7914.94 892
7915.78 907
7916.62 935
7917.46 918
7918.30 960
7919.14 956
7919.98 957
7920.82 918
7921.66 947
7922.50 1001
7923.34 903
7924.18 897
7925.02 837
7925.86 854
7926.70 862
7927.54 885
7928.38 863
7929.22 918
7930.06 806
7930.90 830
7931.74 795
7932.58 821
7933.42 790
7934.26 780
7935.10 767
7935.94 812
7936.78 774
7937.62 806
7938.47 863
7939.31 831
7940.15 779
7940.99 755
7941.83 845
7942.67 804
7943.51 794
7944.35 835
7945.19 841
7946.03 816
7946.88 807
7947.72 829
7948.56 879
7949.40 893
7950.24 861
7951.08 829
7951.92 849
7952.76 852
7953.61 859
7954.45 871
7955.29 849
7956.13 883
7956.97 865
7957.81 894
7958.66 831
7959.50 908
7960.34 820
7961.18 815
7962.02 804
7962.87 785
7963.71 817
7964.55 838
7965.39 843
7966.23 812
7967.08 761
7967.92 812
7968.76 848
7969.60 856
7970.45 860
7971.29 798
7972.13 801
7972.97 778
7973.82 733
7974.66 827
7975.50 806
7976.34 789
7977.19 763
7978.03 775
7978.87 800
7979.72 782
7980.56 795
7981.40 855
7982.24 762
7983.09 774
7983.93 760
7984.77 815
7985.62 823
7986.46 809
7987.30 750
7988.15 752
7988.99 704
7989.83 794
7990.68 763
7991.52 765
7992.36 755
7993.21 801
7994.05 782
7994.90 746
7995.74 712
7996.58 740
7997.43 746
7998.27 701
7999.11 778
7999.96 717
8000.80 740
8001.65 818
8002.49 735
8003.34 717
8004.18 731
8005.02 699
8005.87 747
8006.71 748
8007.56 734
8008.40 739
8009.25 717
8010.09 775
8010.93 781
8011.78 748
8012.62 766
8013.47 720
8014.31 679
8015.16 700
8016.00 774
8016.85 732
8017.69 745
8018.54 772
8019.38 784
8020.23 777
8021.07 745
8021.92 753
8022.76 752
8023.61 703
8024.45 756
8025.30 747
8026.14 740
8026.99 745
8027.83 765
8028.68 714
8029.53 732
8030.37 725
8031.22 718
8032.06 726
8032.91 750
8033.75 814
8034.60 744
8035.45 715
8036.29 720
8037.14 772
8037.98 721
8038.83 695
8039.68 649
8040.52 731
8041.37 777
8042.21 714
8043.06 716
8043.91 721
8044.75 736
8045.60 730
8046.45 736
8047.29 694
8048.14 689
8048.99 735
8049.83 728
8050.68 738
8051.53 717
8052.37 691
8053.22 727
8054.07 710
8054.91 688
8055.76 675
8056.61 664
8057.45 677
8058.30 701
8059.15 709
8060.00 684
8060.84 721
8061.69 667
8062.54 687
8063.38 688
8064.23 747
8065.08 718
8065.93 711
8066.77 716
8067.62 669
8068.47 691
8069.32 712
8070.16 753
8071.01 652
8071.86 682
8072.71 687
8073.56 705
8074.40 698
8075.25 702
8076.10 718
8076.95 731
8077.80 727
8078.64 747
8079.49 761
8080.34 719
8081.19 815
8082.04 715
8082.89 703
8083.73 723
8084.58 692
8085.43 682
8086.28 747
8087.13 741
8087.98 697
8088.82 754
8089.67 724
8090.52 684
8091.37 681
8092.22 673
8093.07 745
8093.92 769
8094.77 737
8095.62 747
8096.46 755
8097.31 752
8098.16 724
8099.01 702
8099.86 773
8100.71 706
8101.56 709
8102.41 721
8103.26 738
8104.11 742
8104.96 757
8105.81 737
8106.66 685
8107.51 753
8108.36 717
8109.21 701
8110.06 716
8110.91 753
8111.76 734
8112.61 697
8113.46 733
8114.31 770
8115.16 720
8116.01 743
8116.86 781
8117.71 770
8118.56 769
8119.41 766
8120.26 728
8121.11 744
8121.96 784
8122.81 794
8123.66 772
8124.51 772
8125.36 788
8126.21 783
8127.06 782
8127.91 782
8128.76 788
8129.61 775
8130.46 867
8131.31 873
8132.17 831
8133.02 857
8133.87 886
8134.72 858
8135.57 906
8136.42 879
8137.27 867
8138.12 866
8138.97 868
8139.83 858
8140.68 874
8141.53 816
8142.38 937
8143.23 863
8144.08 884
8144.94 943
8145.79 946
8146.64 966
8147.49 865
8148.34 929
8149.19 951
8150.05 1011
8150.90 978
8151.75 1022
8152.60 978
8153.45 1000
8154.31 1076
8155.16 1248
8156.01 1361
8156.86 1367
8157.71 1340
8158.57 1365
8159.42 1277
8160.27 1184
8161.12 1091
8161.98 1015
8162.83 971
8163.68 937
8164.53 913
8165.39 994
8166.24 863
8167.09 872
8167.95 922
8168.80 857
8169.65 908
8170.50 914
8171.36 859
8172.21 837
8173.06 841
8173.92 864
8174.77 888
8175.62 873
8176.48 882
8177.33 824
8178.18 757
8179.04 835
8179.89 794
8180.74 710
8181.60 771
8182.45 824
8183.30 753
8184.16 746
8185.01 770
8185.86 796
8186.72 797
8187.57 800
8188.43 763
8189.28 773
8190.13 743
8190.99 705
8191.84 726
8192.70 769
8193.55 720
8194.40 739
8195.26 762
8196.11 729
8196.97 743
8197.82 699
8198.68 728
8199.53 760
8200.39 773
8201.24 771
8202.09 729
8202.95 770
8203.80 746
8204.66 737
8205.51 696
8206.37 658
8207.22 684
8208.08 674
8208.93 743
8209.79 767
8210.64 701
8211.50 693
8212.35 784
8213.21 756
8214.06 799
8214.92 740
8215.77 754
8216.63 738
8217.49 768
8218.34 711
8219.20 742
8220.05 733
8220.91 752
8221.76 780
8222.62 745
8223.47 706
8224.33 738
8225.19 751
8226.04 688
8226.90 694
8227.75 697
8228.61 693
8229.47 792
8230.32 747
8231.18 775
8232.03 750
8232.89 742
8233.75 774
8234.60 727
8235.46 755
8236.32 779
8237.17 735
8238.03 760
8238.88 736
8239.74 744
8240.60 688
8241.45 686
8242.31 708
8243.17 772
8244.02 679
8244.88 733
8245.74 715
8246.60 743
8247.45 765
8248.31 724
8249.17 752
8250.02 711
8250.88 715
8251.74 762
8252.59 738
8253.45 729
8254.31 727
8255.17 745
8256.02 692
8256.88 715
8257.74 749
8258.60 732
8259.45 702
8260.31 674
8261.17 692
8262.03 717
8262.89 643
8263.74 662
8264.60 638
8265.46 648
8266.32 681
8267.17 703
8268.03 714
8268.89 658
8269.75 707
8270.61 669
8271.47 716
8272.32 667
8273.18 733
8274.04 708
8274.90 704
8275.76 703
8276.62 676
8277.47 676
8278.33 754
8279.19 729
8280.05 732
8280.91 700
8281.77 793
8282.63 808
8283.48 722
8284.34 715
8285.20 762
8286.06 704
8286.92 691
8287.78 732
8288.64 688
8289.50 722
8290.36 757
8291.22 751
8292.08 678
8292.94 706
8293.79 684
8294.65 693
8295.51 746
8296.37 734
8297.23 730
8298.09 689
8298.95 786
8299.81 747
8300.67 735
8301.53 695
8302.39 749
8303.25 744
8304.11 741
8304.97 680
8305.83 737
8306.69 688
8307.55 707
8308.41 739
8309.27 682
8310.13 720
8310.99 719
8311.85 761
8312.71 733
8313.57 715
8314.43 707
8315.29 781
8316.15 826
8317.01 768
8317.88 784
8318.74 774
8319.60 833
8320.46 808
8321.32 738
8322.18 710
8323.04 716
8323.90 724
8324.76 712
8325.62 690
8326.48 673
8327.34 698
8328.21 747
8329.07 773
8329.93 741
8330.79 700
8331.65 672
8332.51 664
8333.37 705
8334.24 697
8335.10 691
8335.96 749
8336.82 713
8337.68 725
8338.54 689
8339.41 721
8340.27 696
8341.13 713
8341.99 760
8342.85 716
8343.71 744
8344.58 829
8345.44 743
8346.30 739
8347.16 760
8348.02 816
8348.89 784
8349.75 731
8350.61 689
8351.47 704
8352.34 723
8353.20 695
8354.06 717
8354.92 721
8355.79 744
8356.65 755
8357.51 728
8358.37 692
8359.24 769
8360.10 725
8360.96 668
8361.83 731
8362.69 676
8363.55 668
8364.41 726
8365.28 750
8366.14 706
8367.00 762
8367.87 752
8368.73 721
8369.59 689
8370.46 755
8371.32 696
8372.18 719
8373.05 741
8373.91 690
8374.77 705
8375.64 708
8376.50 774
8377.37 828
8378.23 841
8379.09 712
8379.96 707
8380.82 733
8381.68 731
8382.55 733
8383.41 732
8384.28 741
8385.14 781
8386.01 732
8386.87 756
8387.73 688
8388.60 729
8389.46 746
8390.33 767
8391.19 780
8392.06 710
8392.92 769
8393.78 711
8394.65 708
8395.51 727
8396.38 817
8397.24 832
8398.11 743
8398.97 740
8399.84 777
8400.70 783
8401.57 756
8402.43 769
8403.30 723
8404.16 789
8405.03 755
8405.89 765
8406.76 794
8407.62 764
8408.49 729
8409.35 811
8410.22 786
8411.08 800
8411.95 791
8412.82 838
8413.68 805
8414.55 732
8415.41 695
8416.28 802
8417.14 830
8418.01 783
8418.88 784
8419.74 730
8420.61 850
8421.47 835
8422.34 842
8423.21 797
8424.07 897
8424.94 836
8425.80 824
8426.67 782
8427.54 776
8428.40 847
8429.27 854
8430.14 861
8431.00 838
8431.87 904
8432.74 818
8433.60 839
8434.47 898
8435.34 914
8436.20 909
8437.07 909
8437.94 921
8438.80 939
8439.67 896
8440.54 916
8441.40 975
8442.27 1024
8443.14 1036
8444.00 988
8444.87 1049
8445.74 1075
8446.61 1014
8447.47 947
8448.34 1023
8449.21 1029
8450.08 978
8450.94 973
8451.81 1056
8452.68 1051
8453.55 1072
8454.41 1055
8455.28 1092
8456.15 1117
8457.02 1224
8457.88 1289
8458.75 1243
8459.62 1327
8460.49 1346
8461.36 1282
8462.22 1250
8463.09 1172
8463.96 1141
8464.83 1171
8465.70 1162
8466.57 1137
8467.43 1117
8468.30 1180
8469.17 1291
8470.04 1532
8470.91 1555
8471.78 1663
8472.65 1751
8473.51 1882
8474.38 1836
8475.25 1813
8476.12 1601
8476.99 1510
8477.86 1359
8478.73 1248
8479.60 1184
8480.46 1116
8481.33 1110
8482.20 1118
8483.07 1053
8483.94 1030
8484.81 950
8485.68 993
8486.55 1037
8487.42 979
8488.29 1010
8489.16 1036
8490.03 1009
8490.90 1058
8491.77 1060
8492.64 1031
8493.51 1071
8494.37 985
8495.24 1062
8496.11 1035
8496.98 1022
8497.85 1024
8498.72 1048
8499.59 1089
8500.46 1087
8501.33 1061
8502.20 1058
8503.07 1043
8503.94 1055
8504.82 1151
8505.69 1120
8506.56 1047
8507.43 1085
8508.30 1089
8509.17 1130
8510.04 1134
8510.91 1237
8511.78 1251
8512.65 1289
8513.52 1317
8514.39 1209
8515.26 1177
8516.13 1202
8517.00 1153
8517.87 1186
8518.75 1204
8519.62 1105
8520.49 1115
8521.36 1115
8522.23 1122
8523.10 1085
8523.97 1191
8524.84 1211
8525.71 1274
8526.59 1259
8527.46 1186
8528.33 1235
8529.20 1215
8530.07 1273
8530.94 1228
8531.82 1260
8532.69 1271
8533.56 1353
8534.43 1387
8535.30 1355
8536.17 1407
8537.05 1445
8537.92 1478
8538.79 1481
8539.66 1440
8540.53 1431
8541.41 1487
8542.28 1400
8543.15 1382
8544.02 1259
8544.90 1268
8545.77 1331
8546.64 1289
8547.51 1265
8548.39 1288
8549.26 1282
8550.13 1424
8551.00 1448
8551.88 1587
8552.75 1836
8553.62 2227
8554.49 2625
8555.37 2910
8556.24 3225
8557.11 3229
8557.99 3083
8558.86 2924
8559.73 2750
8560.60 2416
8561.48 2074
8562.35 1892
8563.22 1704
8564.10 1479
8564.97 1366
8565.84 1267
8566.72 1260
8567.59 1140
8568.46 1035
8569.34 1038
8570.21 1115
8571.09 1098
8571.96 1037
8572.83 988
8573.71 1114
8574.58 1134
8575.45 1095
8576.33 1029
8577.20 957
8578.08 986
8578.95 945
8579.82 1016
8580.70 963
8581.57 969
8582.45 977
8583.32 1031
8584.20 963
8585.07 923
8585.94 999
8586.82 1033
8587.69 988
8588.57 931
8589.44 1009
8590.32 1006
8591.19 1044
8592.07 947
8592.94 972
8593.82 1020
8594.69 1052
8595.57 1106
8596.44 1077
8597.32 1018
8598.19 1012
8599.07 1074
8599.94 1018
8600.82 987
8601.69 912
8602.57 1031
8603.44 1047
8604.32 989
8605.19 964
8606.07 953
8606.94 922
8607.82 928
8608.69 912
8609.57 1002
8610.45 1053
8611.32 1008
8612.20 1057
8613.07 987
8613.95 947
8614.82 1019
8615.70 1131
8616.58 1036
8617.45 1052
8618.33 1028
8619.21 1159
8620.08 1112
8620.96 1079
8621.83 1117
8622.71 1073
8623.59 1087
8624.46 1067
8625.34 1089
8626.22 995
8627.09 1068
8627.97 968
8628.85 1030
8629.72 1029
8630.60 1071
8631.48 1037
8632.35 980
8633.23 912
8634.11 928
8634.98 998
8635.86 979
8636.74 924
8637.61 874
8638.49 922
8639.37 949
8640.24 951
8641.12 957
8642.00 999
8642.88 1001
8643.75 962
8644.63 978
8645.51 965
8646.39 1016
8647.26 957
8648.14 951
8649.02 888
8649.90 912
8650.77 942
8651.65 988
8652.53 941
8653.41 905
8654.29 976
8655.16 1001
8656.04 935
8656.92 898
8657.80 925
8658.68 975
8659.55 980
8660.43 950
8661.31 961
8662.19 913
8663.07 846
8663.95 863
8664.82 886
8665.70 860
8666.58 889
8667.46 878
8668.34 930
8669.22 910
8670.10 929
8670.97 964
8671.85 1030
8672.73 981
8673.61 957
8674.49 966
8675.37 923
8676.25 999
8677.13 1085
8678.01 1127
8678.88 1063
8679.76 1036
8680.64 961
8681.52 1033
8682.40 992
8683.28 975
8684.16 945
8685.04 1032
8685.92 1000
8686.80 992
8687.68 1006
8688.56 979
8689.44 1022
8690.32 1225
8691.20 1341
8692.08 1438
8692.96 1630
8693.84 1748
8694.72 1871
8695.60 1855
8696.48 1817
8697.36 1856
8698.24 1683
8699.12 1486
8700.00 1335
8700.88 1240
8701.76 1182
8702.64 1084
8703.52 991
8704.40 945
8705.28 913
8706.16 865
8707.04 793
8707.92 832
8708.80 847
8709.68 888
8710.56 826
8711.44 822
8712.33 815
8713.21 818
8714.09 803
8714.97 819
8715.85 788
8716.73 814
8717.61 820
8718.49 851
8719.37 796
8720.25 812
8721.14 832
8722.02 847
8722.90 807
8723.78 830
8724.66 812
8725.54 822
8726.42 833
8727.31 854
8728.19 892
8729.07 856
8729.95 883
8730.83 906
8731.72 849
8732.60 870
8733.48 860
8734.36 840
8735.24 842
8736.12 839
8737.01 829
8737.89 867
8738.77 874
8739.65 835
8740.54 822
8741.42 786
8742.30 844
8743.18 797
8744.07 839
8744.95 826
8745.83 771
8746.71 850
8747.60 801
8748.48 775
8749.36 798
8750.24 777
8751.13 777
8752.01 794
8752.89 826
8753.77 842
8754.66 837
8755.54 891
8756.42 922
8757.31 988
8758.19 1108
8759.07 1186
8759.96 1239
8760.84 1219
8761.72 1154
8762.61 1090
8763.49 1121
8764.37 1093
8765.26 962
8766.14 906
8767.02 906
8767.91 936
8768.79 881
8769.68 863
8770.56 882
8771.44 891
8772.33 887
8773.21 892
8774.09 897
8774.98 854
8775.86 814
8776.75 827
8777.63 877
8778.52 835
8779.40 745
8780.28 774
8781.17 740
8782.05 793
8782.94 755
8783.82 728
8784.71 765
8785.59 745
8786.47 709
8787.36 753
8788.24 750
8789.13 698
8790.01 722
8790.90 720
8791.78 671
8792.67 716
8793.55 713
8794.44 726
8795.32 742
8796.21 769
8797.09 699
8797.98 665
8798.86 721
8799.75 736
8800.63 664
8801.52 678
8802.41 732
8803.29 666
8804.18 733
8805.06 707
8805.95 666
8806.83 689
8807.72 652
8808.60 668
8809.49 632
8810.38 636
8811.26 658
8812.15 666
8813.03 638
8813.92 650
8814.81 690
8815.69 657
8816.58 661
8817.46 583
8818.35 611
8819.24 624
8820.12 620
8821.01 666
8821.89 673
8822.78 625
8823.67 667
8824.55 704
8825.44 625
8826.33 660
8827.21 710
8828.10 700
8828.99 654
8829.87 677
8830.76 684
8831.65 657
8832.53 660
8833.42 672
8834.31 672
8835.20 634
8836.08 578
8836.97 638
8837.86 641
8838.74 627
8839.63 640
8840.52 696
8841.41 671
8842.29 636
8843.18 668
8844.07 692
8844.96 665
8845.84 628
8846.73 675
8847.62 654
8848.51 633
8849.39 606
8850.28 647
8851.17 607
8852.06 542
8852.95 578
8853.83 587
8854.72 641
8855.61 580
8856.50 571
8857.39 596
8858.27 610
8859.16 608
8860.05 617
8860.94 668
8861.83 576
8862.72 620
8863.60 612
8864.49 571
8865.38 564
8866.27 593
8867.16 670
8868.05 569
8868.94 569
8869.83 607
8870.71 616
8871.60 545
8872.49 555
8873.38 578
8874.27 603
8875.16 619
8876.05 594
8876.94 550
8877.83 569
8878.72 594
8879.60 593
8880.49 552
8881.38 611
8882.27 564
8883.16 531
8884.05 602
8884.94 548
8885.83 597
8886.72 593
8887.61 588
8888.50 577
8889.39 614
8890.28 608
8891.17 597
8892.06 572
8892.95 583
8893.84 598
8894.73 541
8895.62 574
8896.51 538
8897.40 616
8898.29 579
8899.18 536
8900.07 570
8900.96 578
8901.85 554
8902.74 575
8903.63 569
8904.52 558
8905.41 553
8906.30 619
8907.19 619
8908.08 556
8908.98 598
8909.87 548
8910.76 576
8911.65 591
8912.54 544
8913.43 573
8914.32 560
8915.21 575
8916.10 573
8916.99 575
8917.89 586
8918.78 537
8919.67 552
8920.56 560
8921.45 518
8922.34 532
8923.23 536
8924.13 531
8925.02 546
8925.91 519
8926.80 544
8927.69 521
8928.58 519
8929.48 579
8930.37 638
8931.26 586
8932.15 500
8933.04 520
8933.93 536
8934.83 554
8935.72 534
8936.61 544
8937.50 541
8938.40 528
8939.29 569
8940.18 505
8941.07 520
8941.96 550
8942.86 558
8943.75 525
8944.64 526
8945.53 560
8946.43 513
8947.32 525
8948.21 515
8949.11 508
8950.00 533
8950.89 554
8951.78 556
8952.68 548
8953.57 523
8954.46 554
8955.36 549
8956.25 537
8957.14 558
8958.04 535
8958.93 515
8959.82 558
8960.72 538
8961.61 477
8962.50 507
8963.40 558
8964.29 545
8965.18 565
8966.08 530
8966.97 558
8967.86 599
8968.76 514
8969.65 547
8970.54 530
8971.44 531
8972.33 565
8973.23 537
8974.12 526
8975.01 527
8975.91 529
8976.80 527
8977.70 544
8978.59 507
8979.49 514
8980.38 460
8981.27 514
8982.17 527
8983.06 478
8983.96 524
8984.85 490
8985.75 501
8986.64 562
8987.54 554
8988.43 531
8989.33 491
8990.22 494
8991.12 497
8992.01 500
8992.90 509
8993.80 513
8994.69 505
8995.59 523
8996.49 548
8997.38 530
8998.28 514
8999.17 484
9000.07 528
9000.96 485
9001.86 507
9002.75 510
9003.65 516
9004.54 534
9005.44 468
9006.33 570
9007.23 488
9008.13 524
9009.02 481
9009.92 534
9010.81 528
9011.71 503
9012.60 499
9013.50 520
9014.40 521
9015.29 551
9016.19 540
9017.09 534
9017.98 551
9018.88 484
9019.77 520
9020.67 492
9021.57 510
9022.46 551
9023.36 546
9024.26 474
9025.15 451
9026.05 456
9026.95 520
9027.84 504
9028.74 525
9029.64 508
9030.53 486
9031.43 472
9032.33 475
9033.22 499
9034.12 535
9035.02 530
9035.91 495
9036.81 512
9037.71 485
9038.61 483
9039.50 465
9040.40 488
9041.30 496
9042.20 543
9043.09 522
9043.99 496
9044.89 538
9045.79 510
9046.68 496
9047.58 504
9048.48 524
9049.38 469
9050.27 552
9051.17 527
9052.07 490
9052.97 502
9053.87 486
9054.76 467
9055.66 470
9056.56 427
9057.46 491
9058.36 549
9059.25 535
9060.15 514
9061.05 498
9061.95 509
9062.85 517
9063.75 552
9064.64 508
9065.54 552
9066.44 511
9067.34 542
9068.24 585
9069.14 581
9070.04 485
9070.94 563
9071.83 463
9072.73 498
9073.63 497
9074.53 523
9075.43 523
9076.33 504
9077.23 516
9078.13 498
9079.03 461
9079.93 465
9080.83 496
9081.72 478
9082.62 508
9083.52 447
9084.42 449
9085.32 489
9086.22 489
9087.12 475
9088.02 462
9088.92 499
9089.82 493
9090.72 521
9091.62 559
9092.52 546
9093.42 473
9094.32 521
9095.22 458
9096.12 477
9097.02 485
9097.92 555
9098.82 525
9099.72 465
9100.62 475
9101.52 473
9102.42 487
9103.32 511
9104.22 533
9105.12 481
9106.02 466
9106.92 476
9107.83 482
9108.73 476
9109.63 476
9110.53 488
9111.43 483
9112.33 454
9113.23 476
9114.13 484
9115.03 528
9115.93 454
9116.83 492
9117.74 519
9118.64 475
9119.54 466
9120.44 467
9121.34 497
9122.24 450
9123.14 438
9124.04 424
9124.95 495
9125.85 503
9126.75 488
9127.65 470
9128.55 452
9129.45 513
9130.36 489
9131.26 504
9132.16 462
9133.06 472
9133.96 465
9134.87 548
9135.77 512
9136.67 488
9137.57 462
9138.47 511
9139.38 461
9140.28 451
9141.18 462
9142.08 479
9142.99 499
9143.89 465
9144.79 469
9145.69 464
9146.60 464
9147.50 480
9148.40 494
9149.30 466
9150.21 433
9151.11 394
9152.01 487
9152.92 504
9153.82 438
9154.72 489
9155.62 456
9156.53 436
9157.43 466
9158.33 518
9159.24 489
9160.14 431
9161.04 440
9161.95 493
9162.85 470
9163.75 440
9164.66 462
9165.56 471
9166.46 488
9167.37 447
9168.27 434
9169.17 455
9170.08 450
9170.98 482
9171.89 468
9172.79 480
9173.69 496
9174.60 449
9175.50 465
9176.41 473
9177.31 471
9178.21 445
9179.12 465
9180.02 463
9180.93 458
9181.83 455
9182.74 462
9183.64 485
9184.54 487
9185.45 441
9186.35 474
9187.26 460
9188.16 467
9189.07 509
9189.97 462
9190.88 502
9191.78 512
9192.69 448
9193.59 402
9194.50 473
9195.40 514
9196.31 507
9197.21 467
9198.12 494
9199.02 473
9199.93 465
9200.83 485
9201.74 514
9202.64 536
9203.55 496
9204.45 489
9205.36 488
9206.26 534
9207.17 531
9208.08 478
9208.98 469
9209.89 474
9210.79 450
9211.70 477
9212.60 481
9213.51 503
9214.42 461
9215.32 446
9216.23 436
9217.13 412
9218.04 452
9218.95 450
9219.85 441
9220.76 474
9221.66 489
9222.57 445
9223.48 502
9224.38 470
9225.29 468
9226.20 459
9227.10 487
9228.01 447
9228.92 446
9229.82 458
9230.73 459
9231.64 447
9232.54 465
9233.45 422
9234.36 451
9235.26 432
9236.17 433
9237.08 461
9237.99 456
9238.89 420
9239.80 466
9240.71 512
9241.61 470
9242.52 423
9243.43 423
9244.34 442
9245.24 469
9246.15 486
9247.06 463
9247.97 449
9248.87 426
9249.78 448
9250.69 447
9251.60 421
9252.50 418
9253.41 435
9254.32 415
9255.23 422
9256.14 424
9257.04 456
9257.95 484
9258.86 454
9259.77 457
9260.68 467
9261.59 460
9262.49 472
9263.40 417
9264.31 446
9265.22 467
9266.13 474
9267.04 488
9267.94 487
9268.85 449
9269.76 470
9270.67 457
9271.58 443
9272.49 390
9273.40 433
9274.31 445
9275.21 496
9276.12 483
9277.03 451
9277.94 448
9278.85 524
9279.76 455
9280.67 431
9281.58 408
9282.49 460
9283.40 464
9284.31 416
9285.22 456
9286.12 418
9287.03 466
9287.94 488
9288.85 444
9289.76 431
9290.67 445
9291.58 449
9292.49 454
9293.40 448
9294.31 463
9295.22 492
9296.13 456
9297.04 458
9297.95 509
9298.86 442
9299.77 444
9300.68 506
9301.59 467
9302.50 451
9303.41 465
9304.32 450
9305.23 464
9306.14 492
9307.05 487
9307.96 431
9308.88 508
9309.79 522
9310.70 485
9311.61 560
9312.52 503
9313.43 536
9314.34 510
9315.25 488
9316.16 574
9317.07 517
9317.98 522
9318.89 453
9319.81 464
9320.72 492
9321.63 466
9322.54 483
9323.45 448
9324.36 445
9325.27 501
9326.18 452
9327.10 491
9328.01 490
9328.92 494
9329.83 453
9330.74 466
9331.65 462
9332.57 495
9333.48 497
9334.39 447
9335.30 426
9336.21 442
9337.12 430
9338.04 455
9338.95 477
9339.86 421
9340.77 429
9341.69 491
9342.60 476
9343.51 476
9344.42 435
9345.33 479
9346.25 511
9347.16 495
9348.07 442
9348.98 474
9349.90 443
9350.81 467
9351.72 476
9352.63 449
9353.55 494
9354.46 468
9355.37 456
9356.29 435
9357.20 482
9358.11 452
9359.02 445
9359.94 438
9360.85 460
9361.76 444
9362.68 412
9363.59 473
9364.50 437
9365.42 435
9366.33 453
9367.24 432
9368.16 443
9369.07 458
9369.98 435
9370.90 437
9371.81 453
9372.73 440
9373.64 423
9374.55 429
9375.47 432
9376.38 411
9377.29 436
9378.21 511
9379.12 461
9380.04 445
9380.95 469
9381.86 452
9382.78 449
9383.69 462
9384.61 465
9385.52 442
9386.44 461
9387.35 494
9388.26 488
9389.18 462
9390.09 462
9391.01 487
9391.92 441
9392.84 437
9393.75 500
9394.67 514
9395.58 485
9396.50 515
9397.41 512
9398.33 474
9399.24 471
9400.16 506
9401.07 534
9401.99 518
9402.90 487
9403.82 506
9404.73 472
9405.65 450
9406.56 449
9407.48 475
9408.39 445
9409.31 409
9410.22 443
9411.14 466
9412.06 464
9412.97 424
9413.89 405
9414.80 421
9415.72 421
9416.63 463
9417.55 485
9418.47 446
9419.38 413
9420.30 495
9421.21 452
9422.13 454
9423.05 517
9423.96 453
9424.88 473
9425.80 482
9426.71 469
9427.63 455
9428.54 443
9429.46 485
9430.38 498
9431.29 449
9432.21 428
9433.13 465
9434.04 495
9434.96 462
9435.88 506
9436.79 482
9437.71 523
9438.63 524
9439.55 489
9440.46 451
9441.38 492
9442.30 478
9443.21 458
9444.13 449
9445.05 462
9445.96 438
9446.88 432
9447.80 458
9448.72 481
9449.63 491
9450.55 468
9451.47 489
9452.39 530
9453.30 537
9454.22 519
9455.14 536
9456.06 544
9456.98 565
9457.89 497
9458.81 532
9459.73 531
9460.65 523
9461.57 503
9462.48 523
9463.40 456
9464.32 436
9465.24 427
9466.16 451
9467.07 450
9467.99 432
9468.91 436
9469.83 482
9470.75 454
9471.67 448
9472.58 457
9473.50 448
9474.42 460
9475.34 470
9476.26 464
9477.18 417
9478.10 427
9479.02 428
9479.93 460
9480.85 480
9481.77 465
9482.69 456
9483.61 515
9484.53 513
9485.45 477
9486.37 502
9487.29 467
9488.21 443
9489.13 465
9490.05 487
9490.97 495
9491.88 523
9492.80 471
9493.72 502
9494.64 461
9495.56 429
9496.48 491
9497.40 473
9498.32 499
9499.24 429
9500.16 461
9501.08 421
9502.00 458
9502.92 473
9503.84 436
9504.76 506
9505.68 492
9506.60 449
9507.52 428
9508.44 484
9509.36 435
9510.28 493
9511.20 449
9512.12 484
9513.05 471
9513.97 493
9514.89 517
9515.81 488
9516.73 456
9517.65 509
9518.57 482
9519.49 427
9520.41 440
9521.33 487
9522.25 527
9523.17 461
9524.09 487
9525.02 507
9525.94 489
9526.86 497
9527.78 502
9528.70 453
9529.62 465
9530.54 461
9531.46 490
9532.39 525
9533.31 484
9534.23 534
9535.15 510
9536.07 547
9536.99 557
9537.92 545
9538.84 528
9539.76 507
9540.68 505
9541.60 460
9542.53 457
9543.45 489
9544.37 458
9545.29 488
9546.21 508
9547.14 502
9548.06 458
9548.98 533
9549.90 477
9550.82 460
9551.75 510
9552.67 553
9553.59 515
9554.51 501
9555.44 488
9556.36 473
9557.28 459
9558.21 520
9559.13 525
9560.05 476
9560.97 466
9561.90 476
9562.82 509
9563.74 419
9564.67 463
9565.59 491
9566.51 474
9567.43 504
9568.36 438
9569.28 451
9570.20 571
9571.13 524
9572.05 543
9572.97 518
9573.90 536
9574.82 451
9575.74 446
9576.67 485
9577.59 527
9578.52 497
9579.44 492
9580.36 498
9581.29 503
9582.21 489
9583.13 501
9584.06 510
9584.98 431
9585.91 454
9586.83 508
9587.76 565
9588.68 507
9589.60 482
9590.53 511
9591.45 551
9592.38 528
9593.30 527
9594.23 550
9595.15 564
9596.07 480
9597.00 530
9597.92 565
9598.85 567
9599.77 523
9600.70 493
9601.62 505
9602.55 552
9603.47 534
9604.40 518
9605.32 572
9606.25 550
9607.17 553
9608.10 570
9609.02 552
9609.95 526
9610.87 539
9611.80 585
9612.72 527
9613.65 593
9614.57 552
9615.50 552
9616.43 543
9617.35 577
9618.28 596
9619.20 591
9620.13 552
9621.05 579
9621.98 593
9622.91 587
9623.83 573
9624.76 595
9625.68 584
9626.61 594
9627.54 586
9628.46 587
9629.39 624
9630.31 605
9631.24 614
9632.17 633
9633.09 637
9634.02 633
9634.95 654
9635.87 663
9636.80 703
9637.72 688
9638.65 724
9639.58 766
9640.50 754
9641.43 778
9642.36 782
9643.28 730
9644.21 724
9645.14 708
9646.07 728
9646.99 711
9647.92 712
9648.85 765
9649.77 840
9650.70 785
9651.63 790
9652.56 855
9653.48 780
9654.41 778
9655.34 748
9656.26 721
9657.19 714
9658.12 707
9659.05 737
9659.98 706
9660.90 705
9661.83 732
9662.76 761
9663.69 699
9664.61 716
9665.54 746
9666.47 731
9667.40 761
9668.33 769
9669.25 763
9670.18 712
9671.11 709
9672.04 732
9672.97 767
9673.89 832
9674.82 802
9675.75 758
9676.68 692
9677.61 680
9678.54 703
9679.47 747
9680.39 770
9681.32 699
9682.25 712
9683.18 752
9684.11 737
9685.04 723
9685.97 699
9686.90 726
9687.82 789
9688.75 722
9689.68 762
9690.61 755
9691.54 734
9692.47 785
9693.40 768
9694.33 827
9695.26 786
9696.19 802
9697.12 770
9698.05 799
9698.98 805
9699.90 837
9700.83 843
9701.76 891
9702.69 842
9703.62 823
9704.55 817
9705.48 767
9706.41 801
9707.34 774
9708.27 799
9709.20 780
9710.13 774
9711.06 726
9711.99 762
9712.92 750
9713.85 713
9714.78 747
9715.71 852
9716.64 806
9717.57 808
9718.50 791
9719.44 737
9720.37 746
9721.30 733
9722.23 734
9723.16 743
9724.09 672
9725.02 735
9725.95 738
9726.88 731
9727.81 725
9728.74 706
9729.67 747
9730.60 726
9731.54 745
9732.47 695
9733.40 666
9734.33 754
9735.26 723
9736.19 702
9737.12 704
9738.05 736
9738.99 705
9739.92 768
9740.85 746
9741.78 747
9742.71 736
9743.64 711
9744.57 691
9745.51 696
9746.44 732
9747.37 722
9748.30 714
9749.23 675
9750.17 835
9751.10 750
9752.03 751
9752.96 720
9753.89 706
9754.83 653
9755.76 680
9756.69 767
9757.62 760
9758.56 696
9759.49 750
9760.42 803
9761.35 774
9762.29 749
9763.22 723
9764.15 822
9765.08 842
9766.02 758
9766.95 857
9767.88 851
9768.81 786
9769.75 904
9770.68 855
9771.61 806
9772.55 775
9773.48 788
9774.41 838
9775.35 835
9776.28 744
9777.21 817
9778.14 806
9779.08 852
9780.01 859
9780.94 883
9781.88 1017
9782.81 1011
9783.75 1037
9784.68 1067
9785.61 1068
9786.55 1020
9787.48 1051
9788.41 1082
9789.35 1004
9790.28 946
9791.22 900
9792.15 892
9793.08 869
9794.02 846
9794.95 851
9795.89 839
9796.82 895
9797.75 929
9798.69 919
9799.62 989
9800.56 1045
9801.49 1104
9802.43 1066
9803.36 1009
9804.29 951
9805.23 897
9806.16 871
9807.10 845
9808.03 811
9808.97 783
9809.90 762
9810.84 687
9811.77 665
9812.71 682
9813.64 692
9814.58 762
9815.51 671
9816.45 655
9817.38 647
9818.32 655
9819.25 699
9820.19 705
9821.12 681
9822.06 688
9822.99 698
9823.93 701
9824.87 665
9825.80 670
9826.74 649
9827.67 684
9828.61 671
9829.54 685
9830.48 703
9831.42 716
9832.35 701
9833.29 641
9834.22 707
9835.16 728
9836.10 696
9837.03 682
9837.97 690
9838.90 673
9839.84 684
9840.78 711
9841.71 685
9842.65 644
9843.59 725
9844.52 716
9845.46 663
9846.40 664
9847.33 646
9848.27 641
9849.20 695
9850.14 633
9851.08 638
9852.02 636
9852.95 672
9853.89 650
9854.83 653
9855.76 664
9856.70 677
9857.64 726
9858.57 690
9859.51 632
9860.45 620
9861.39 668
9862.32 737
9863.26 630
9864.20 603
9865.14 674
9866.07 711
9867.01 739
9867.95 683
9868.89 606
9869.82 605
9870.76 646
9871.70 703
9872.64 684
9873.57 722
9874.51 685
9875.45 709
9876.39 698
9877.33 700
9878.26 696
9879.20 693
9880.14 717
9881.08 727
9882.02 685
9882.96 744
9883.89 734
9884.83 705
9885.77 685
9886.71 696
9887.65 707
9888.59 676
9889.52 697
9890.46 684
9891.40 616
9892.34 624
9893.28 644
9894.22 671
9895.16 671
9896.10 661
9897.03 596
9897.97 628
9898.91 645
9899.85 646
9900.79 664
9901.73 708
9902.67 677
9903.61 622
9904.55 639
9905.49 624
9906.43 672
9907.37 660
9908.31 750
9909.25 689
9910.18 724
9911.12 746
9912.06 731
9913.00 739
9913.94 677
9914.88 691
9915.82 716
9916.76 671
9917.70 673
9918.64 713
9919.58 682
9920.52 661
9921.46 714
9922.40 769
9923.34 824
9924.28 939
9925.22 1017
9926.16 1149
9927.10 1272
9928.05 1398
9928.99 1433
9929.93 1476
9930.87 1396
9931.81 1372
9932.75 1196
9933.69 1125
9934.63 938
9935.57 842
9936.51 774
9937.45 789
9938.39 761
9939.33 732
9940.27 710
9941.22 678
9942.16 679
9943.10 692
9944.04 687
9944.98 693
9945.92 670
9946.86 614
9947.80 636
9948.75 651
9949.69 628
9950.63 640
9951.57 628
9952.51 613
9953.45 617
9954.40 687
9955.34 637
9956.28 690
9957.22 683
9958.16 627
9959.10 647
9960.05 661
9960.99 638
9961.93 620
9962.87 583
9963.81 594
9964.76 601
9965.70 644
9966.64 678
9967.58 677
9968.53 673
9969.47 706
9970.41 702
9971.35 819
9972.30 837
9973.24 804
9974.18 776
9975.12 808
9976.07 771
9977.01 747
9977.95 666
9978.89 639
9979.84 622
9980.78 615
9981.72 604
9982.67 560
9983.61 575
9984.55 611
9985.50 620
9986.44 594
9987.38 554
9988.33 602
9989.27 631
9990.21 562
9991.16 564
9992.10 598
9993.04 570
9993.99 573
9994.93 555
9995.87 580
9996.82 548
9997.76 564
9998.70 612
9999.65 587
10000.59 541
10001.54 571
10002.48 610
10003.42 632
10004.37 625
10005.31 570
10006.26 580
10007.20 590
10008.14 566
10009.09 594
10010.03 592
10010.98 573
10011.92 566
10012.87 563
10013.81 575
10014.76 547
10015.70 564
10016.64 544
10017.59 556
10018.53 514
10019.48 520
10020.42 523
10021.37 533
10022.31 540
10023.26 539
10024.20 506
10025.15 521
10026.09 500
10027.04 496
10027.98 457
10028.93 491
10029.87 525
10030.82 533
10031.76 466
10032.71 506
10033.66 531
10034.60 565
10035.55 541
10036.49 529
10037.44 535
10038.38 498
10039.33 509
10040.27 505
10041.22 460
10042.17 487
10043.11 485
10044.06 503
10045.00 450
10045.95 489
10046.90 462
10047.84 463
10048.79 541
10049.73 504
10050.68 504
10051.63 448
10052.57 479
10053.52 496
10054.47 501
10055.41 509
10056.36 511
10057.31 493
10058.25 522
10059.20 527
10060.15 426
10061.09 503
10062.04 505
10062.99 456
10063.93 505
10064.88 497
10065.83 487
10066.77 497
10067.72 506
10068.67 495
10069.61 531
10070.56 491
10071.51 496
10072.46 492
10073.40 462
10074.35 459
10075.30 465
10076.25 506
10077.19 501
10078.14 471
10079.09 454
10080.04 428
10080.98 496
10081.93 469
10082.88 474
10083.83 495
10084.77 464
10085.72 467
10086.67 473
10087.62 511
10088.57 483
10089.51 443
10090.46 454
10091.41 471
10092.36 512
10093.31 494
10094.26 461
10095.20 470
10096.15 444
10097.10 446
10098.05 474
10099.00 480
10099.95 481
10100.89 461
10101.84 446
10102.79 475
10103.74 435
10104.69 451
10105.64 418
10106.59 482
10107.54 468
10108.49 439
10109.43 409
10110.38 414
10111.33 457
10112.28 414
10113.23 444
10114.18 423
10115.13 452
10116.08 459
10117.03 459
10117.98 470
10118.93 439
10119.88 435
10120.83 423
10121.78 423
10122.72 412
10123.67 463
10124.62 435
10125.57 409
10126.52 409
10127.47 438
10128.42 438
10129.37 433
10130.32 432
10131.27 478
10132.22 441
10133.17 439
10134.12 432
10135.07 418
10136.02 402
10136.97 433
10137.92 400
10138.88 440
10139.83 425
10140.78 435
10141.73 433
10142.68 446
10143.63 435
10144.58 404
10145.53 437
10146.48 422
10147.43 414
10148.38 451
10149.33 495
10150.28 416
10151.23 445
10152.19 455
10153.14 444
10154.09 470
10155.04 437
10155.99 453
10156.94 443
10157.89 472
10158.84 452
10159.80 437
10160.75 436
10161.70 456
10162.65 427
10163.60 434
10164.55 449
10165.50 495
10166.46 468
10167.41 459
10168.36 477
10169.31 436
10170.26 415
10171.21 450
10172.17 429
10173.12 395
10174.07 466
10175.02 437
10175.98 449
10176.93 482
10177.88 536
10178.83 457
10179.78 446
10180.74 456
10181.69 459
10182.64 508
10183.59 530
10184.55 482
10185.50 473
10186.45 461
10187.40 504
10188.36 477
10189.31 477
10190.26 490
10191.22 453
10192.17 469
10193.12 489
10194.07 491
10195.03 471
10195.98 494
10196.93 516
10197.89 502
10198.84 495
10199.79 487
10200.75 498
10201.70 491
10202.65 540
10203.61 517
10204.56 580
10205.51 593
10206.47 651
10207.42 581
10208.37 655
10209.33 686
10210.28 684
10211.24 668
10212.19 652
10213.14 597
10214.10 595
10215.05 531
10216.00 539
10216.96 508
10217.91 457
10218.87 476
10219.82 513
10220.78 512
10221.73 490
10222.68 491
10223.64 483
10224.59 504
10225.55 466
10226.50 479
10227.46 469
10228.41 529
10229.37 463
10230.32 473
10231.27 461
10232.23 465
10233.18 441
10234.14 486
10235.09 502
10236.05 486
10237.00 504
10237.96 535
10238.91 552
10239.87 490
10240.82 464
10241.78 524
10242.73 512
10243.69 478
10244.65 470
10245.60 440
10246.56 432
10247.51 442
10248.47 444
10249.42 408
10250.38 441
10251.33 432
10252.29 501
10253.25 468
10254.20 430
10255.16 417
10256.11 409
10257.07 446
10258.02 418
10258.98 418
10259.94 414
10260.89 448
10261.85 451
10262.81 437
10263.76 447
10264.72 473
10265.67 461
10266.63 431
10267.59 413
10268.54 392
10269.50 453
10270.46 423
10271.41 416
10272.37 448
10273.33 448
10274.28 450
10275.24 459
10276.20 450
10277.15 402
10278.11 449
10279.07 463
10280.02 429
10280.98 466
10281.94 419
10282.90 407
10283.85 429
10284.81 380
10285.77 438
10286.72 429
10287.68 407
10288.64 367
10289.60 377
10290.55 425
10291.51 420
10292.47 457
10293.43 452
10294.38 417
10295.34 419
10296.30 387
10297.26 387
10298.22 453
10299.17 457
10300.13 433
10301.09 440
10302.05 484
10303.01 420
10303.96 412
10304.92 403
10305.88 431
10306.84 394
10307.80 387
10308.75 433
10309.71 395
10310.67 439
10311.63 405
10312.59 403
10313.55 425
10314.51 442
10315.46 356
10316.42 397
10317.38 420
10318.34 380
10319.30 382
10320.26 372
10321.22 388
10322.18 416
10323.14 420
10324.09 431
10325.05 403
10326.01 354
10326.97 396
10327.93 399
10328.89 377
10329.85 396
10330.81 396
10331.77 418
10332.73 424
10333.69 339
10334.65 387
10335.61 390
10336.57 412
10337.53 396
10338.49 381
10339.45 370
10340.40 389
10341.36 366
10342.32 375
10343.28 395
10344.24 365
10345.20 391
10346.16 372
10347.12 385
10348.08 333
10349.05 370
10350.01 401
10350.97 367
10351.93 373
10352.89 383
10353.85 395
10354.81 378
10355.77 400
10356.73 375
10357.69 412
10358.65 419
10359.61 415
10360.57 417
10361.53 387
10362.49 360
10363.45 425
10364.41 406
10365.38 400
10366.34 381
10367.30 399
10368.26 394
10369.22 383
10370.18 384
10371.14 349
10372.10 391
10373.06 397
10374.03 373
10374.99 389
10375.95 386
10376.91 395
10377.87 397
10378.83 370
10379.80 385
10380.76 411
10381.72 373
10382.68 368
10383.64 371
10384.60 386
10385.57 392
10386.53 396
10387.49 400
10388.45 399
10389.41 395
10390.38 467
10391.34 381
10392.30 428
10393.26 407
10394.23 371
10395.19 425
10396.15 410
10397.11 401
10398.07 422
10399.04 412
10400.00 385
10400.96 369
10401.93 418
10402.89 400
10403.85 432
10404.81 377
10405.78 371
10406.74 391
10407.70 410
10408.67 430
10409.63 412
10410.59 407
10411.55 400
10412.52 427
10413.48 377
10414.44 452
10415.41 428
10416.37 445
10417.33 499
10418.30 560
10419.26 573
10420.22 569
10421.19 629
10422.15 589
10423.12 584
10424.08 517
10425.04 509
10426.01 490
10426.97 445
10427.93 404
10428.90 428
10429.86 412
10430.83 431
10431.79 443
10432.75 421
10433.72 384
10434.68 394
10435.65 416
10436.61 397
10437.58 396
10438.54 377
10439.50 423
10440.47 385
10441.43 361
10442.40 362
10443.36 353
10444.33 364
10445.29 362
10446.26 366
10447.22 366
10448.19 404
10449.15 414
10450.12 449
10451.08 370
10452.05 369
10453.01 372
10453.98 371
10454.94 391
10455.91 360
10456.87 359
10457.84 356
10458.80 388
10459.77 356
10460.73 362
10461.70 365
10462.66 386
10463.63 411
10464.59 374
10465.56 351
10466.53 354
10467.49 369
10468.46 372
10469.42 366
10470.39 400
10471.35 388
10472.32 360
10473.29 326
10474.25 341
10475.22 327
10476.18 378
10477.15 327
10478.12 352
10479.08 349
10480.05 334
10481.02 386
10481.98 366
10482.95 370
10483.91 356
10484.88 386
10485.85 360
10486.81 343
10487.78 351
10488.75 387
10489.71 391
10490.68 360
10491.65 351
10492.61 359
10493.58 322
10494.55 360
10495.52 352
10496.48 377
10497.45 393
10498.42 391
10499.38 358
10500.35 351
10501.32 383
10502.29 345
10503.25 365
10504.22 389
10505.19 368
10506.16 370
10507.12 374
10508.09 394
10509.06 329
10510.03 366
10510.99 383
10511.96 370
10512.93 340
10513.90 363
10514.87 334
10515.83 358
10516.80 318
10517.77 332
10518.74 358
10519.71 388
10520.67 402
10521.64 345
10522.61 324
10523.58 355
10524.55 377
10525.51 348
10526.48 353
10527.45 330
10528.42 376
10529.39 360
10530.36 361
10531.33 337
10532.29 363
10533.26 391
10534.23 393
10535.20 336
10536.17 336
10537.14 383
10538.11 352
10539.08 321
10540.05 324
10541.01 340
10541.98 334
10542.95 343
10543.92 312
10544.89 324
10545.86 323
10546.83 363
10547.80 363
10548.77 311
10549.74 296
10550.71 359
10551.68 351
10552.65 329
10553.62 351
10554.59 321
10555.56 351
10556.53 340
10557.50 359
10558.47 365
10559.44 335
10560.41 380
10561.38 397
10562.35 373
10563.32 428
10564.29 375
10565.26 385
10566.23 358
10567.20 380
10568.17 380
10569.14 354
10570.11 332
10571.08 362
10572.05 378
10573.02 345
10573.99 331
10574.96 355
10575.93 387
10576.90 345
10577.87 365
10578.84 370
10579.82 338
10580.79 319
10581.76 355
10582.73 357
10583.70 366
10584.67 343
10585.64 345
10586.61 365
10587.58 373
10588.56 349
10589.53 378
10590.50 382
10591.47 346
10592.44 342
10593.41 330
10594.38 355
10595.36 326
10596.33 341
10597.30 340
10598.27 383
10599.24 322
10600.21 315
10601.19 354
10602.16 349
10603.13 401
10604.10 342
10605.07 371
10606.05 357
10607.02 315
10607.99 328
10608.96 361
10609.93 327
10610.91 320
10611.88 348
10612.85 356
10613.82 370
10614.80 299
10615.77 349
10616.74 364
10617.71 366
10618.69 381
10619.66 386
10620.63 398
10621.61 383
10622.58 340
10623.55 356
10624.52 369
10625.50 334
10626.47 313
10627.44 345
10628.42 329
10629.39 344
10630.36 366
10631.34 366
10632.31 343
10633.28 317
10634.26 378
10635.23 370
10636.20 343
10637.18 340
10638.15 362
10639.12 399
10640.10 378
10641.07 378
10642.04 372
10643.02 362
10643.99 379
10644.97 389
10645.94 363
10646.91 346
10647.89 363
10648.86 375
10649.84 330
10650.81 359
10651.78 353
10652.76 382
10653.73 322
10654.71 353
10655.68 387
10656.66 389
10657.63 326
10658.60 337
10659.58 360
10660.55 352
10661.53 383
10662.50 369
10663.48 396
10664.45 318
10665.43 346
10666.40 320
10667.38 321
10668.35 330
10669.33 362
10670.30 368
10671.28 346
10672.25 287
10673.23 320
10674.20 351
10675.18 323
10676.15 324
10677.13 369
10678.10 352
10679.08 351
10680.05 362
10681.03 358
10682.01 363
10682.98 335
10683.96 408
10684.93 349
10685.91 338
10686.88 361
10687.86 383
10688.84 363
10689.81 320
10690.79 321
10691.76 345
10692.74 369
10693.72 319
10694.69 369
10695.67 334
10696.64 336
10697.62 300
10698.60 311
10699.57 302
10700.55 328
10701.53 332
10702.50 320
10703.48 307
10704.46 315
10705.43 341
10706.41 326
10707.39 304
10708.36 287
10709.34 341
10710.32 344
10711.29 341
10712.27 285
10713.25 330
10714.22 331
10715.20 339
10716.18 313
10717.16 320
10718.13 353
10719.11 346
10720.09 324
10721.07 321
10722.04 327
10723.02 351
10724.00 333
10724.98 332
10725.95 302
10726.93 297
10727.91 356
10728.89 333
10729.86 339
10730.84 314
10731.82 312
10732.80 308
10733.78 331
10734.75 293
10735.73 296
10736.71 307
10737.69 330
10738.67 327
10739.64 371
10740.62 331
10741.60 310
10742.58 318
10743.56 326
10744.54 298
10745.51 268
10746.49 307
10747.47 295
10748.45 315
10749.43 335
10750.41 357
10751.39 294
10752.36 380
10753.34 362
10754.32 306
10755.30 340
10756.28 317
10757.26 333
10758.24 311
10759.22 346
10760.20 343
10761.18 325
10762.15 340
10763.13 368
10764.11 336
10765.09 325
10766.07 326
10767.05 292
10768.03 320
10769.01 333
10769.99 312
10770.97 307
10771.95 314
10772.93 316
10773.91 311
10774.89 318
10775.87 346
10776.85 291
10777.83 343
10778.81 340
10779.79 323
10780.77 320
10781.75 322
10782.73 345
10783.71 324
10784.69 332
10785.67 336
10786.65 338
10787.63 352
10788.61 352
10789.59 296
10790.57 312
10791.55 325
10792.53 362
10793.51 338
10794.49 320
10795.47 319
10796.46 340
10797.44 326
10798.42 312
10799.40 341
10800.38 321
10801.36 332
10802.34 323
10803.32 319
10804.30 300
10805.28 342
10806.27 345
10807.25 354
10808.23 344
10809.21 367
10810.19 355
10811.17 333
10812.15 337
10813.14 333
10814.12 336
10815.10 309
10816.08 367
10817.06 342
10818.04 338
10819.03 319
10820.01 332
10820.99 352
10821.97 370
10822.95 372
10823.94 368
10824.92 340
10825.90 367
10826.88 343
10827.86 345
10828.85 351
10829.83 329
10830.81 332
10831.79 353
10832.78 345
10833.76 305
10834.74 326
10835.72 350
10836.71 373
10837.69 342
10838.67 367
10839.65 378
10840.64 354
10841.62 380
10842.60 343
10843.59 336
10844.57 337
10845.55 358
10846.54 348
10847.52 332
10848.50 314
10849.48 347
10850.47 357
10851.45 345
10852.43 356
10853.42 387
10854.40 368
10855.39 374
10856.37 306
10857.35 329
10858.34 380
10859.32 373
10860.30 382
10861.29 305
10862.27 348
10863.25 325
10864.24 344
10865.22 329
10866.21 323
10867.19 371
10868.17 383
10869.16 376
10870.14 339
10871.13 361
10872.11 345
10873.10 350
10874.08 355
10875.06 337
10876.05 322
10877.03 345
10878.02 335
10879.00 347
10879.99 345
10880.97 342
10881.96 393
10882.94 364
10883.93 355
10884.91 343
10885.89 345
10886.88 373
10887.86 359
10888.85 371
10889.83 375
10890.82 383
10891.80 375
10892.79 338
10893.78 375
10894.76 383
10895.75 401
10896.73 429
10897.72 357
10898.70 387
10899.69 400
10900.67 397
10901.66 410
10902.64 375
10903.63 423
10904.62 422
10905.60 422
10906.59 385
10907.57 402
10908.56 383
10909.54 417
10910.53 430
10911.52 384
10912.50 416
10913.49 417
10914.48 426
10915.46 411
10916.45 431
10917.43 414
10918.42 474
10919.41 431
10920.39 436
10921.38 475
10922.37 446
10923.35 428
10924.34 430
10925.33 433
10926.31 458
10927.30 412
10928.29 417
10929.27 443
10930.26 417
10931.25 410
10932.23 392
10933.22 394
10934.21 423
10935.19 445
10936.18 408
10937.17 485
10938.16 481
10939.14 408
10940.13 415
10941.12 419
10942.11 457
10943.09 467
10944.08 480
10945.07 492
10946.06 484
10947.04 481
10948.03 498
10949.02 484
10950.01 505
10950.99 490
10951.98 446
10952.97 505
10953.96 560
10954.95 580
10955.93 630
10956.92 582
10957.91 566
10958.90 590
10959.89 630
10960.87 638
10961.86 593
10962.85 583
10963.84 600
10964.83 566
10965.82 601
10966.81 527
10967.79 503
10968.78 525
10969.77 543
10970.76 512
10971.75 495
10972.74 488
10973.73 492
10974.71 500
10975.70 496
10976.69 508
10977.68 475
10978.67 476
10979.66 523
10980.65 444
10981.64 484
10982.63 535
10983.62 527
10984.61 513
10985.60 536
10986.58 553
10987.57 514
10988.56 536
10989.55 548
10990.54 541
10991.53 536
10992.52 540
10993.51 602
10994.50 589
10995.49 603
10996.48 663
10997.47 686
10998.46 725
10999.45 767
11000.44 796
11001.43 824
11002.42 818
11003.41 818
11004.40 763
11005.39 741
11006.38 687
11007.37 674
11008.36 591
11009.35 591
11010.34 586
11011.33 551
11012.33 497
11013.32 499
11014.31 471
11015.30 501
11016.29 483
11017.28 520
11018.27 532
11019.26 480
11020.25 459
11021.24 481
11022.23 473
11023.22 478
11024.22 456
11025.21 502
11026.20 485
11027.19 515
11028.18 510
11029.17 478
11030.16 486
11031.15 506
11032.15 473
11033.14 500
11034.13 467
11035.12 452
11036.11 460
11037.10 476
11038.10 445
11039.09 483
11040.08 477
11041.07 428
11042.06 462
11043.06 479
11044.05 452
11045.04 486
11046.03 448
11047.02 458
11048.02 461
11049.01 453
11050.00 460
11050.99 398
11051.98 431
11052.98 402
11053.97 422
11054.96 415
11055.95 444
11056.95 402
11057.94 427
11058.93 422
11059.93 396
11060.92 436
11061.91 444
11062.90 435
11063.90 440
11064.89 447
11065.88 441
11066.88 425
11067.87 402
11068.86 400
11069.86 422
11070.85 438
11071.84 415
11072.83 415
11073.83 385
11074.82 464
11075.82 452
11076.81 387
11077.80 435
11078.80 428
11079.79 423
11080.78 463
11081.78 456
11082.77 408
11083.76 448
11084.76 431
11085.75 392
11086.75 393
11087.74 427
11088.73 428
11089.73 429
11090.72 423
11091.72 409
11092.71 400
11093.70 432
11094.70 460
11095.69 449
11096.69 446
11097.68 416
11098.68 395
11099.67 435
11100.67 440
11101.66 419
11102.65 449
11103.65 376
11104.64 419
11105.64 425
11106.63 414
11107.63 404
11108.62 392
11109.62 404
11110.61 432
11111.61 434
11112.60 435
11113.60 436
11114.59 435
11115.59 432
11116.58 462
11117.58 429
11118.57 467
11119.57 502
11120.57 488
11121.56 503
11122.56 503
11123.55 551
11124.55 605
11125.54 615
11126.54 632
11127.54 653
11128.53 634
11129.53 662
11130.52 654
11131.52 617
11132.51 610
11133.51 574
11134.51 532
11135.50 497
11136.50 498
11137.50 446
11138.49 417
11139.49 430
11140.48 429
11141.48 450
11142.48 443
11143.47 398
11144.47 430
11145.47 447
11146.46 405
11147.46 406
11148.46 396
11149.45 391
11150.45 412
11151.45 413
11152.44 391
11153.44 406
11154.44 410
11155.43 419
11156.43 420
11157.43 424
11158.43 336
11159.42 359
11160.42 365
11161.42 385
11162.41 416
11163.41 397
11164.41 405
11165.41 387
11166.40 381
11167.40 408
11168.40 405
11169.40 417
11170.39 431
11171.39 362
11172.39 394
11173.39 377
11174.39 411
11175.38 407
11176.38 362
11177.38 349
11178.38 371
11179.38 359
11180.37 348
11181.37 417
11182.37 396
11183.37 383
11184.37 355
11185.37 384
11186.36 368
11187.36 394
11188.36 389
11189.36 347
11190.36 368
11191.36 384
11192.35 377
11193.35 350
11194.35 361
11195.35 368
11196.35 393
11197.35 363
11198.35 294
11199.35 345
11200.35 383
11201.34 411
11202.34 396
11203.34 381
11204.34 374
11205.34 374
11206.34 391
11207.34 373
11208.34 378
11209.34 404
11210.34 381
11211.34 380
11212.34 324
11213.34 334
11214.34 352
11215.34 401
11216.34 356
11217.34 392
11218.34 348
11219.34 349
11220.34 383
11221.34 346
11222.34 355
11223.34 355
11224.34 355
11225.34 359
11226.34 346
11227.34 337
11228.34 323
11229.34 394
11230.34 361
11231.34 315
11232.34 330
11233.34 324
11234.34 364
11235.34 338
11236.34 312
11237.34 320
11238.34 330
11239.34 355
11240.34 315
11241.34 350
11242.34 356
11243.35 345
11244.35 371
11245.35 329
11246.35 347
11247.35 348
11248.35 367
11249.35 355
11250.35 356
11251.35 322
11252.36 377
11253.36 363
11254.36 373
11255.36 371
11256.36 334
11257.36 333
11258.37 372
11259.37 366
11260.37 336
11261.37 301
11262.37 363
11263.37 383
11264.38 336
11265.38 321
11266.38 367
11267.38 323
11268.38 329
11269.39 322
11270.39 331
11271.39 344
11272.39 339
11273.39 382
11274.40 358
11275.40 325
11276.40 353
11277.40 399
11278.41 433
11279.41 391
11280.41 342
11281.41 375
11282.42 378
11283.42 378
11284.42 335
11285.43 376
11286.43 367
11287.43 340
11288.43 347
11289.44 355
11290.44 355
11291.44 345
11292.45 366
11293.45 349
11294.45 365
11295.46 341
11296.46 366
11297.46 351
11298.47 360
11299.47 307
11300.47 353
11301.48 338
11302.48 342
11303.48 344
11304.49 353
11305.49 330
11306.49 336
11307.50 353
11308.50 362
11309.51 359
11310.51 391
11311.51 353
11312.52 362
11313.52 369
11314.53 395
11315.53 444
11316.53 383
11317.54 354
11318.54 355
11319.55 341
11320.55 353
11321.56 309
11322.56 308
11323.57 371
11324.57 328
11325.57 328
11326.58 310
11327.58 289
11328.59 308
11329.59 311
11330.60 332
11331.60 305
11332.61 324
11333.61 302
11334.62 300
11335.62 309
11336.63 328
11337.63 331
11338.64 340
11339.64 336
11340.65 304
11341.65 301
11342.66 324
11343.66 316
11344.67 363
11345.68 284
11346.68 279
11347.69 312
11348.69 300
11349.70 290
11350.70 282
11351.71 298
11352.72 333
11353.72 342
11354.73 328
11355.73 318
11356.74 317
11357.75 320
11358.75 317
11359.76 288
11360.76 325
11361.77 287
11362.78 308
11363.78 310
11364.79 296
11365.80 271
11366.80 295
11367.81 297
11368.81 300
11369.82 310
11370.83 323
11371.83 308
11372.84 308
11373.85 279
11374.85 297
11375.86 291
11376.87 302
11377.88 301
11378.88 298
11379.89 333
11380.90 301
11381.90 340
11382.91 315
11383.92 302
11384.92 279
11385.93 310
11386.94 330
11387.95 283
11388.95 291
11389.96 305
11390.97 317
11391.98 315
11392.98 283
11393.99 275
11395.00 280
11396.01 320
11397.02 276
11398.02 284
11399.03 257
11400.04 297
11401.05 313
11402.05 315
11403.06 318
11404.07 314
11405.08 311
11406.09 296
11407.10 297
11408.10 274
11409.11 299
11410.12 278
11411.13 293
11412.14 260
11413.15 261
11414.15 279
11415.16 288
11416.17 265
11417.18 287
11418.19 256
11419.20 290
11420.21 299
11421.22 275
11422.22 279
11423.23 280
11424.24 300
11425.25 282
11426.26 288
11427.27 297
11428.28 288
11429.29 306
11430.30 308
11431.31 268
11432.32 264
11433.32 309
11434.33 294
11435.34 302
11436.35 302
11437.36 287
11438.37 289
11439.38 307
11440.39 273
11441.40 264
11442.41 336
11443.42 297
11444.43 264
11445.44 245
11446.45 283
11447.46 284
11448.47 297
11449.48 285
11450.49 255
11451.50 294
11452.51 306
11453.52 267
11454.53 290
11455.54 302
11456.55 257
11457.56 256
11458.57 278
11459.58 321
11460.59 263
11461.61 291
11462.62 294
11463.63 279
11464.64 296
11465.65 286
11466.66 276
11467.67 276
11468.68 291
11469.69 241
11470.70 266
11471.71 258
11472.73 264
11473.74 270
11474.75 291
11475.76 279
11476.77 261
11477.78 266
11478.79 275
11479.80 240
11480.82 262
11481.83 265
11482.84 278
11483.85 262
11484.86 282
11485.87 281
11486.89 280
11487.90 263
11488.91 264
11489.92 277
11490.93 253
11491.95 249
11492.96 284
11493.97 273
11494.98 262
11495.99 264
11497.01 275
11498.02 252
11499.03 250
11500.04 267
11501.05 261
11502.07 264
11503.08 247
11504.09 265
11505.10 261
11506.12 228
11507.13 227
11508.14 263
11509.16 285
11510.17 253
11511.18 231
11512.19 265
11513.21 258
11514.22 261
11515.23 244
11516.25 241
11517.26 235
11518.27 237
11519.29 237
11520.30 262
11521.31 249
11522.33 259
11523.34 262
11524.35 283
11525.37 289
11526.38 287
11527.39 279
11528.41 272
11529.42 264
11530.43 278
11531.45 269
11532.46 209
11533.47 233
11534.49 225
11535.50 243
11536.52 268
11537.53 264
11538.54 254
11539.56 250
11540.57 252
11541.59 239
11542.60 265
11543.61 249
11544.63 275
11545.64 306
11546.66 288
11547.67 257
11548.69 230
11549.70 279
11550.72 256
11551.73 288
11552.75 271
11553.76 276
11554.77 257
11555.79 288
11556.80 262
11557.82 239
11558.83 262
11559.85 283
11560.86 258
11561.88 263
11562.89 249
11563.91 270
11564.92 276
11565.94 300
11566.95 252
11567.97 271
11568.99 261
11570.00 260
11571.02 241
11572.03 246
11573.05 266
11574.06 288
11575.08 326
11576.09 257
11577.11 250
11578.13 253
11579.14 262
11580.16 248
11581.17 245
11582.19 255
11583.21 260
11584.22 285
11585.24 239
11586.25 268
11587.27 279
11588.29 271
11589.30 293
11590.32 272
11591.33 279
11592.35 274
11593.37 282
11594.38 263
11595.40 236
11596.42 266
11597.43 297
11598.45 301
11599.47 281
11600.48 258
11601.50 296
11602.52 299
11603.53 266
11604.55 289
11605.57 332
11606.59 262
11607.60 307
11608.62 265
11609.64 290
11610.65 294
11611.67 262
11612.69 260
11613.71 265
11614.72 283
11615.74 283
11616.76 262
11617.78 250
11618.79 245
11619.81 289
11620.83 277
11621.85 259
11622.86 278
11623.88 250
11624.90 252
11625.92 249
11626.94 261
11627.95 239
11628.97 302
11629.99 280
11631.01 262
11632.03 293
11633.04 276
11634.06 285
11635.08 265
11636.10 288
11637.12 266
11638.14 279
11639.15 245
11640.17 241
11641.19 256
11642.21 275
11643.23 252
11644.25 255
11645.27 232
11646.28 229
11647.30 250
11648.32 239
11649.34 251
11650.36 239
11651.38 293
11652.40 265
11653.42 246
11654.44 252
11655.45 232
11656.47 222
11657.49 254
11658.51 273
11659.53 282
11660.55 260
11661.57 283
11662.59 236
11663.61 273
11664.63 254
11665.65 268
11666.67 245
11667.69 254
11668.71 251
11669.73 245
11670.75 264
11671.77 251
11672.79 239
11673.81 275
11674.83 248
11675.85 234
11676.87 240
11677.89 265
11678.91 283
11679.93 280
11680.95 293
11681.97 262
11682.99 268
11684.01 270
11685.03 235
11686.05 251
11687.07 231
11688.09 236
11689.11 241
11690.13 283
11691.15 258
11692.17 251
11693.20 250
11694.22 252
11695.24 232
11696.26 257
11697.28 250
11698.30 266
11699.32 246
11700.34 235
11701.36 234
11702.38 225
11703.41 272
11704.43 224
11705.45 234
11706.47 238
11707.49 247
11708.51 270
11709.53 259
11710.56 255
11711.58 247
11712.60 269
11713.62 239
11714.64 221
11715.66 249
11716.69 249
11717.71 238
11718.73 224
11719.75 243
11720.77 282
11721.80 270
11722.82 243
11723.84 265
11724.86 253
11725.88 248
11726.91 239
11727.93 235
11728.95 251
11729.97 270
11731.00 295
11732.02 276
11733.04 227
11734.06 250
11735.09 276
11736.11 269
11737.13 279
11738.16 252
11739.18 239
11740.20 290
11741.22 248
11742.25 230
11743.27 218
11744.29 284
11745.32 295
11746.34 270
11747.36 295
11748.39 260
11749.41 278
11750.43 253
11751.46 237
11752.48 264
11753.50 250
11754.53 297
11755.55 293
11756.57 279
11757.60 249
11758.62 267
11759.64 269
11760.67 241
11761.69 248
11762.72 264
11763.74 255
11764.76 239
11765.79 229
11766.81 239
11767.84 232
11768.86 288
11769.88 260
11770.91 217
11771.93 208
11772.96 273
11773.98 259
11775.01 244
11776.03 268
11777.05 280
11778.08 275
11779.10 280
11780.13 273
11781.15 274
11782.18 248
11783.20 272
11784.23 308
11785.25 274
11786.28 270
11787.30 276
11788.33 289
11789.35 277
11790.38 279
11791.40 261
11792.43 256
11793.45 260
11794.48 278
11795.50 239
11796.53 240
11797.55 239
11798.58 255
11799.60 270
11800.63 253
11801.65 264
11802.68 275
11803.71 273
11804.73 271
11805.76 259
11806.78 252
11807.81 232
11808.84 297
11809.86 288
11810.89 261
11811.91 248
11812.94 283
11813.97 277
11814.99 294
11816.02 294
11817.04 257
11818.07 280
11819.10 273
11820.12 244
11821.15 250
11822.18 271
11823.20 264
11824.23 277
11825.25 293
11826.28 304
11827.31 272
11828.33 313
11829.36 309
11830.39 288
11831.42 255
11832.44 331
11833.47 300
11834.50 272
11835.52 262
11836.55 293
11837.58 296
11838.60 287
11839.63 263
11840.66 254
11841.69 280
11842.71 267
11843.74 294
11844.77 256
11845.80 290
11846.82 302
11847.85 323
11848.88 270
11849.91 254
11850.93 300
11851.96 297
11852.99 264
11854.02 280
11855.05 280
11856.07 295
11857.10 270
11858.13 291
11859.16 266
11860.19 283
11861.21 291
11862.24 273
11863.27 279
11864.30 308
11865.33 298
11866.35 269
11867.38 299
11868.41 294
11869.44 301
11870.47 338
11871.50 267
11872.53 276
11873.55 300
11874.58 273
11875.61 279
11876.64 296
11877.67 279
11878.70 366
11879.73 325
11880.76 269
11881.79 304
11882.81 320
11883.84 305
11884.87 323
11885.90 384
11886.93 305
11887.96 350
11888.99 333
11890.02 340
11891.05 323
11892.08 314
11893.11 300
11894.14 322
11895.17 316
11896.20 328
11897.23 320
11898.26 341
11899.29 336
11900.32 340
11901.35 359
11902.38 381
11903.41 363
11904.44 368
11905.47 409
11906.50 372
11907.53 365
11908.56 333
11909.59 398
11910.62 360
11911.65 360
11912.68 321
11913.71 328
11914.74 382
11915.77 372
11916.80 354
11917.83 347
11918.86 337
11919.89 345
11920.92 328
11921.95 347
11922.98 358
11924.01 359
11925.05 395
11926.08 330
11927.11 367
11928.14 402
11929.17 462
11930.20 453
11931.23 448
11932.26 455
11933.29 450
11934.33 456
11935.36 417
11936.39 421
11937.42 418
11938.45 423
11939.48 387
11940.51 359
11941.55 340
11942.58 340
11943.61 365
11944.64 369
11945.67 341
11946.70 313
11947.74 313
11948.77 341
11949.80 304
11950.83 267
11951.86 290
11952.90 301
11953.93 355
11954.96 294
11955.99 328
11957.03 308
11958.06 320
11959.09 334
11960.12 336
11961.16 292
11962.19 307
11963.22 304
11964.25 318
11965.29 301
11966.32 331
11967.35 327
11968.38 330
11969.42 304
11970.45 300
11971.48 292
11972.52 299
11973.55 292
11974.58 294
11975.61 316
11976.65 307
11977.68 322
11978.71 298
11979.75 294
11980.78 297
11981.81 317
11982.85 324
11983.88 322
11984.91 273
11985.95 300
11986.98 282
11988.02 299
11989.05 293
11990.08 298
11991.12 306
11992.15 290
11993.18 285
11994.22 319
11995.25 294
11996.29 324
11997.32 317
11998.35 305
11999.39 301
12000.42 296
12001.46 304
12002.49 324
12003.53 296
12004.56 314
12005.59 295
12006.63 295
12007.66 278
12008.70 300
12009.73 317
12010.77 323
12011.80 325
12012.84 336
12013.87 346
12014.91 351
12015.94 333
12016.98 316
12018.01 331
12019.05 333
12020.08 309
12021.12 349
12022.15 308
12023.19 301
12024.22 319
12025.26 304
12026.29 287
12027.33 262
12028.36 300
12029.40 307
12030.43 290
12031.47 288
12032.50 310
12033.54 315
12034.58 284
12035.61 295
12036.65 296
12037.68 322
12038.72 267
12039.75 299
12040.79 300
12041.83 275
12042.86 267
12043.90 287
12044.93 270
12045.97 236
12047.01 288
12048.04 308
12049.08 287
12050.12 272
12051.15 314
12052.19 310
12053.22 291
12054.26 273
12055.30 282
12056.33 273
12057.37 254
12058.41 239
12059.44 285
12060.48 264
12061.52 261
12062.55 270
12063.59 258
12064.63 251
12065.67 275
12066.70 276
12067.74 288
12068.78 271
12069.81 275
12070.85 277
12071.89 245
12072.93 271
12073.96 284
12075.00 292
12076.04 288
12077.08 286
12078.11 290
12079.15 238
12080.19 247
12081.23 268
12082.26 291
12083.30 245
12084.34 266
12085.38 276
12086.41 256
12087.45 252
12088.49 234
12089.53 252
12090.57 261
12091.60 258
12092.64 249
12093.68 280
12094.72 256
12095.76 235
12096.80 228
12097.83 258
12098.87 295
12099.91 293
12100.95 251
12101.99 302
12103.03 260
12104.07 289
12105.10 254
12106.14 268
12107.18 264
12108.22 259
12109.26 278
12110.30 258
12111.34 245
12112.38 256
12113.42 293
12114.45 241
12115.49 288
12116.53 280
12117.57 274
12118.61 244
12119.65 256
12120.69 255
12121.73 231
12122.77 255
12123.81 283
12124.85 239
12125.89 219
12126.93 235
12127.97 251
12129.01 238
12130.05 240
12131.09 233
12132.13 217
12133.17 238
12134.21 221
12135.25 204
12136.29 250
12137.33 235
12138.37 244
12139.41 245
12140.45 242
12141.49 224
12142.53 238
12143.57 257
12144.61 266
12145.65 234
12146.69 269
12147.73 263
12148.77 287
12149.81 271
12150.85 227
12151.89 264
12152.93 241
12153.97 213
12155.01 240
12156.05 216
12157.10 214
12158.14 260
12159.18 234
12160.22 256
12161.26 234
12162.30 210
12163.34 234
12164.38 217
12165.42 249
12166.47 231
12167.51 206
12168.55 230
12169.59 232
12170.63 230
12171.67 206
12172.71 229
12173.76 209
12174.80 210
12175.84 238
12176.88 220
12177.92 230
12178.96 280
12180.01 269
12181.05 207
12182.09 234
12183.13 263
12184.17 234
12185.22 186
12186.26 229
12187.30 225
12188.34 238
12189.39 250
12190.43 218
12191.47 236
12192.51 256
12193.56 277
12194.60 250
12195.64 236
12196.68 221
12197.73 248
12198.77 250
12199.81 224
12200.85 207
12201.90 226
12202.94 244
12203.98 222
12205.03 211
12206.07 220
12207.11 266
12208.16 234
12209.20 225
12210.24 245
12211.28 279
12212.33 230
12213.37 236
12214.41 223
12215.46 235
12216.50 235
12217.55 250
12218.59 240
12219.63 203
12220.68 251
12221.72 234
12222.76 259
12223.81 272
12224.85 238
12225.89 258
12226.94 233
12227.98 225
12229.03 247
12230.07 239
12231.11 223
12232.16 225
12233.20 211
12234.25 225
12235.29 219
12236.34 235
12237.38 239
12238.42 266
12239.47 264
12240.51 236
12241.56 230
12242.60 246
12243.65 242
12244.69 250
12245.74 250
12246.78 258
12247.83 252
12248.87 230
12249.92 242
12250.96 228
12252.01 262
12253.05 267
12254.10 240
12255.14 247
12256.19 205
12257.23 229
12258.28 249
12259.32 192
12260.37 211
12261.41 214
12262.46 213
12263.50 191
12264.55 213
12265.59 222
12266.64 238
12267.69 232
12268.73 210
12269.78 245
12270.82 232
12271.87 236
12272.92 245
12273.96 236
12275.01 238
12276.05 232
12277.10 208
12278.15 253
12279.19 218
12280.24 221
12281.28 222
12282.33 231
12283.38 214
12284.42 234
12285.47 235
12286.52 226
12287.56 224
12288.61 202
12289.66 205
12290.70 227
12291.75 232
12292.80 223
12293.84 203
12294.89 211
12295.94 243
12296.98 222
12298.03 177
12299.08 234
12300.12 247
12301.17 221
12302.22 178
12303.27 219
12304.31 229
12305.36 226
12306.41 211
12307.45 220
12308.50 225
12309.55 259
12310.60 208
12311.64 198
12312.69 199
12313.74 230
12314.79 265
12315.83 235
12316.88 230
12317.93 191
12318.98 189
12320.03 253
12321.07 199
12322.12 213
12323.17 202
12324.22 212
12325.27 243
12326.31 220
12327.36 230
12328.41 246
12329.46 279
12330.51 216
12331.56 204
12332.60 232
12333.65 232
12334.70 250
12335.75 250
12336.80 225
12337.85 234
12338.90 244
12339.94 234
12340.99 222
12342.04 194
12343.09 234
12344.14 209
12345.19 227
12346.24 244
12347.29 244
12348.34 239
12349.38 240
12350.43 253
12351.48 225
12352.53 210
12353.58 242
12354.63 226
12355.68 234
12356.73 232
12357.78 214
12358.83 222
12359.88 237
12360.93 212
12361.98 202
12363.03 241
12364.08 237
12365.13 206
12366.18 209
12367.23 212
12368.28 217
12369.33 222
12370.38 233
12371.43 239
12372.48 225
12373.53 231
12374.58 289
12375.63 222
12376.68 236
12377.73 234
12378.78 261
12379.83 257
12380.88 247
12381.93 221
12382.98 239
12384.03 260
12385.08 273
12386.13 216
12387.18 223
12388.23 228
12389.29 211
12390.34 260
12391.39 226
12392.44 229
12393.49 248
12394.54 274
12395.59 265
12396.64 236
12397.69 240
12398.74 223
12399.80 245
12400.85 239
12401.90 264
12402.95 251
12404.00 227
12405.05 207
12406.10 239
12407.16 225
12408.21 248
12409.26 234
12410.31 246
12411.36 273
12412.42 266
12413.47 253
12414.52 244
12415.57 251
12416.62 224
12417.67 243
12418.73 258
12419.78 244
12420.83 216
12421.88 216
12422.94 230
12423.99 208
12425.04 280
12426.09 249
12427.15 256
12428.20 270
12429.25 261
12430.30 275
12431.36 225
12432.41 249
12433.46 267
12434.51 242
12435.57 260
12436.62 253
12437.67 251
12438.73 232
12439.78 224
12440.83 261
12441.88 241
12442.94 240
12443.99 281
12445.04 258
12446.10 260
12447.15 275
12448.20 284
12449.26 246
12450.31 282
12451.36 286
12452.42 259
12453.47 288
12454.52 257
12455.58 234
12456.63 268
12457.69 269
12458.74 252
12459.79 228
12460.85 255
12461.90 275
12462.96 268
12464.01 272
12465.06 259
12466.12 290
12467.17 273
12468.23 266
12469.28 277
12470.33 291
12471.39 313
12472.44 327
12473.50 303
12474.55 308
12475.61 312
12476.66 313
12477.72 334
12478.77 337
12479.82 310
12480.88 351
12481.93 345
12482.99 363
12484.04 341
12485.10 341
12486.15 411
12487.21 373
12488.26 415
12489.32 432
12490.37 539
12491.43 643
12492.48 655
12493.54 763
12494.59 829
12495.65 769
12496.71 726
12497.76 763
12498.82 755
12499.87 758
12500.93 667
12501.98 654
12503.04 569
12504.09 502
12505.15 488
12506.21 425
12507.26 375
12508.32 353
12509.37 390
12510.43 370
12511.49 354
12512.54 332
12513.60 324
12514.65 318
12515.71 330
12516.77 316
12517.82 282
12518.88 291
12519.94 320
12520.99 284
12522.05 287
12523.11 339
12524.16 310
12525.22 287
12526.27 306
12527.33 350
12528.39 335
12529.45 332
12530.50 312
12531.56 333
12532.62 302
12533.67 313
12534.73 295
12535.79 331
12536.84 321
12537.90 295
12538.96 286
12540.02 325
12541.07 304
12542.13 305
12543.19 300
12544.24 285
12545.30 298
12546.36 301
12547.42 283
12548.47 255
12549.53 292
12550.59 259
12551.65 262
12552.71 263
12553.76 302
12554.82 277
12555.88 312
12556.94 290
12558.00 266
12559.05 310
12560.11 315
12561.17 301
12562.23 288
12563.29 320
12564.34 262
12565.40 320
12566.46 294
12567.52 319
12568.58 340
12569.64 331
12570.69 366
12571.75 341
12572.81 365
12573.87 367
12574.93 392
12575.99 410
12577.05 407
12578.11 404
12579.16 399
12580.22 381
12581.28 382
12582.34 365
12583.40 336
12584.46 353
12585.52 346
12586.58 364
12587.64 327
12588.70 313
12589.76 307
12590.81 319
12591.87 295
12592.93 301
12593.99 290
12595.05 323
12596.11 314
12597.17 310
12598.23 262
12599.29 268
12600.35 301
12601.41 291
12602.47 272
12603.53 300
12604.59 297
12605.65 274
12606.71 319
12607.77 305
12608.83 295
12609.89 276
12610.95 287
12612.01 267
12613.07 264
12614.13 289
12615.19 317
12616.25 282
12617.31 267
12618.37 263
12619.43 259
12620.50 275
12621.56 272
12622.62 277
12623.68 239
12624.74 265
12625.80 263
12626.86 282
12627.92 302
12628.98 256
12630.04 257
12631.10 289
12632.17 259
12633.23 274
12634.29 279
12635.35 276
12636.41 291
12637.47 288
12638.53 269
12639.59 294
12640.66 287
12641.72 273
12642.78 288
12643.84 269
12644.90 274
12645.96 261
12647.03 265
12648.09 319
12649.15 301
12650.21 287
12651.27 259
12652.34 268
12653.40 306
12654.46 309
12655.52 320
12656.58 309
12657.65 280
12658.71 314
12659.77 299
12660.83 290
12661.89 301
12662.96 295
12664.02 290
12665.08 305
12666.14 279
12667.21 326
12668.27 289
12669.33 271
12670.40 279
12671.46 309
12672.52 325
12673.58 301
12674.65 295
12675.71 302
12676.77 328
12677.84 311
12678.90 306
12679.96 334
12681.02 307
12682.09 276
12683.15 313
12684.21 361
12685.28 336
12686.34 341
12687.40 331
12688.47 357
12689.53 317
12690.60 325
12691.66 364
12692.72 344
12693.79 305
12694.85 351
12695.91 314
12696.98 319
12698.04 380
12699.11 399
12700.17 396
12701.23 435
12702.30 408
12703.36 397
12704.43 425
12705.49 424
12706.55 452
12707.62 470
12708.68 426
12709.75 410
12710.81 380
12711.88 362
12712.94 353
12714.01 360
12715.07 399
12716.13 340
12717.20 321
12718.26 314
12719.33 335
12720.39 317
12721.46 307
12722.52 326
12723.59 282
12724.65 345
12725.72 288
12726.78 296
12727.85 295
12728.91 323
12729.98 334
12731.04 336
12732.11 337
12733.18 366
12734.24 320
12735.31 308
12736.37 346
12737.44 363
12738.50 364
12739.57 310
12740.63 305
12741.70 300
12742.77 297
12743.83 319
12744.90 312
12745.96 304
12747.03 290
12748.09 259
12749.16 320
12750.23 273
12751.29 288
12752.36 295
12753.43 279
12754.49 292
12755.56 269
12756.62 244
12757.69 288
12758.76 292
12759.82 299
12760.89 267
12761.96 279
12763.02 276
12764.09 239
12765.16 296
12766.22 278
12767.29 267
12768.36 262
12769.42 262
12770.49 262
12771.56 269
12772.62 296
12773.69 278
12774.76 250
12775.83 259
12776.89 255
12777.96 243
12779.03 277
12780.10 230
12781.16 235
12782.23 233
12783.30 260
12784.37 270
12785.43 243
12786.50 228
12787.57 245
12788.64 271
12789.70 256
12790.77 217
12791.84 242
12792.91 253
12793.97 255
12795.04 281
12796.11 265
12797.18 259
12798.25 237
12799.31 258
12800.38 252
12801.45 270
12802.52 217
12803.59 236
12804.66 245
12805.72 233
12806.79 241
12807.86 217
12808.93 252
12810.00 233
12811.07 239
12812.14 242
12813.20 263
12814.27 241
12815.34 271
12816.41 263
12817.48 239
12818.55 258
12819.62 270
12820.69 255
12821.76 251
12822.83 222
12823.89 221
12824.96 257
12826.03 298
12827.10 295
12828.17 240
12829.24 255
12830.31 246
12831.38 255
12832.45 225
12833.52 258
12834.59 237
12835.66 233
12836.73 232
12837.80 253
12838.87 246
12839.94 243
12841.01 235
12842.08 223
12843.15 253
12844.22 230
12845.29 241
12846.36 258
12847.43 237
12848.50 210
12849.57 239
12850.64 241
12851.71 214
12852.78 220
12853.85 248
12854.92 233
12855.99 276
12857.06 221
12858.13 209
12859.20 203
12860.27 226
12861.34 251
12862.41 234
12863.48 213
12864.56 218
12865.63 223
12866.70 225
12867.77 213
12868.84 188
12869.91 222
12870.98 234
12872.05 213
12873.12 224
12874.20 206
12875.27 223
12876.34 213
12877.41 214
12878.48 211
12879.55 192
12880.62 213
12881.70 227
12882.77 197
12883.84 203
12884.91 226
12885.98 230
12887.05 228
12888.13 215
12889.20 212
12890.27 218
12891.34 207
12892.41 205
12893.49 213
12894.56 220
12895.63 209
12896.70 185
12897.77 224
12898.85 214
12899.92 210
12900.99 208
12902.06 237
12903.14 218
12904.21 194
12905.28 202
12906.35 201
12907.43 216
12908.50 221
12909.57 218
12910.64 223
12911.72 234
12912.79 224
12913.86 204
12914.94 176
12916.01 205
12917.08 208
12918.16 198
12919.23 218
12920.30 201
12921.37 189
12922.45 235
12923.52 232
12924.59 201
12925.67 199
12926.74 205
12927.82 201
12928.89 213
12929.96 224
12931.04 199
12932.11 215
12933.18 212
12934.26 205
12935.33 223
12936.40 192
12937.48 207
12938.55 205
12939.63 234
12940.70 230
12941.77 232
12942.85 218
12943.92 198
12945.00 190
12946.07 196
12947.15 226
12948.22 201
12949.29 200
12950.37 197
12951.44 205
12952.52 212
12953.59 197
12954.67 194
12955.74 192
12956.82 241
12957.89 217
12958.97 204
12960.04 202
12961.12 207
12962.19 201
12963.27 223
12964.34 202
12965.42 212
12966.49 210
12967.57 177
12968.64 186
12969.72 204
12970.79 201
12971.87 199
12972.94 228
12974.02 235
12975.09 218
12976.17 204
12977.24 193
12978.32 218
12979.40 221
12980.47 197
12981.55 196
12982.62 225
12983.70 226
12984.77 204
12985.85 189
12986.93 218
12988.00 192
12989.08 209
12990.15 244
12991.23 222
12992.31 205
12993.38 202
12994.46 229
12995.54 240
12996.61 219
12997.69 221
12998.76 218
12999.84 220
13000.92 204
13001.99 191
13003.07 208
13004.15 223
13005.22 260
13006.30 186
13007.38 231
13008.45 229
13009.53 235
13010.61 261
13011.69 246
13012.76 282
13013.84 207
13014.92 218
13015.99 216
13017.07 200
13018.15 201
13019.23 233
13020.30 229
13021.38 227
13022.46 232
13023.54 204
13024.61 208
13025.69 204
13026.77 213
13027.85 228
13028.92 227
13030.00 219
13031.08 209
13032.16 183
13033.23 223
13034.31 232
13035.39 231
13036.47 226
13037.55 223
13038.62 217
13039.70 219
13040.78 255
13041.86 225
13042.94 221
13044.02 246
13045.09 236
13046.17 243
13047.25 213
13048.33 217
13049.41 251
13050.49 231
13051.57 263
13052.64 231
13053.72 240
13054.80 253
13055.88 262
13056.96 207
13058.04 222
13059.12 226
13060.20 244
13061.27 213
13062.35 232
13063.43 224
13064.51 236
13065.59 216
13066.67 222
13067.75 217
13068.83 215
13069.91 206
13070.99 208
13072.07 210
13073.15 206
13074.23 189
13075.31 204
13076.39 235
13077.47 191
13078.55 233
13079.63 231
13080.71 224
13081.79 203
13082.86 186
13083.94 225
13085.02 217
13086.11 225
13087.19 209
13088.27 230
13089.35 216
13090.43 187
13091.51 178
13092.59 222
13093.67 213
13094.75 218
13095.83 206
13096.91 205
13097.99 202
13099.07 199
13100.15 220
13101.23 212
13102.31 195
13103.39 217
13104.47 202
13105.55 173
13106.63 188
13107.72 170
13108.80 170
13109.88 207
13110.96 222
13112.04 208
13113.12 211
13114.20 204
13115.28 220
13116.37 209
13117.45 199
13118.53 203
13119.61 194
13120.69 205
13121.77 206
13122.85 218
13123.94 205
13125.02 207
13126.10 201
13127.18 187
13128.26 194
13129.34 191
13130.43 177
13131.51 202
13132.59 192
13133.67 221
13134.75 186
13135.84 211
13136.92 240
13138.00 191
13139.08 196
13140.17 174
13141.25 188
13142.33 214
13143.41 198
13144.49 200
13145.58 207
13146.66 199
13147.74 223
13148.83 210
13149.91 191
13150.99 182
13152.07 187
13153.16 187
13154.24 179
13155.32 211
13156.41 185
13157.49 208
13158.57 197
13159.65 197
13160.74 205
13161.82 218
13162.90 200
13163.99 189
13165.07 177
13166.15 165
13167.24 194
13168.32 219
13169.40 180
13170.49 208
13171.57 160
13172.66 211
13173.74 206
13174.82 175
13175.91 194
13176.99 188
13178.07 208
13179.16 185
13180.24 207
13181.33 198
13182.41 216
13183.49 177
13184.58 179
13185.66 205
13186.75 178
13187.83 192
13188.91 169
13190.00 202
13191.08 204
13192.17 221
13193.25 230
13194.34 185
13195.42 213
13196.51 205
13197.59 188
13198.68 164
13199.76 187
13200.85 197
13201.93 210
13203.02 203
13204.10 180
13205.19 186
13206.27 183
13207.36 154
13208.44 202
13209.53 208
13210.61 179
13211.70 164
13212.78 182
13213.87 199
13214.95 208
13216.04 182
13217.12 187
13218.21 184
13219.29 172
13220.38 192
13221.47 169
13222.55 210
13223.64 207
13224.72 197
13225.81 200
13226.89 200
13227.98 168
13229.07 206
13230.15 213
13231.24 176
13232.32 187
13233.41 182
13234.50 195
13235.58 185
13236.67 197
13237.76 199
13238.84 187
13239.93 177
13241.01 211
13242.10 206
13243.19 187
13244.27 187
13245.36 185
13246.45 182
13247.53 172
13248.62 189
13249.71 167
13250.79 197
13251.88 194
13252.97 182
13254.06 209
13255.14 204
13256.23 197
13257.32 233
13258.40 197
13259.49 176
13260.58 199
13261.67 199
13262.75 208
13263.84 181
13264.93 222
13266.02 223
13267.10 224
13268.19 192
13269.28 212
13270.37 200
13271.45 200
13272.54 200
13273.63 186
13274.72 205
13275.80 210
13276.89 212
13277.98 202
13279.07 215
13280.16 235
13281.24 200
13282.33 227
13283.42 217
13284.51 196
13285.60 217
13286.69 207
13287.77 225
13288.86 202
13289.95 219
13291.04 231
13292.13 237
13293.22 193
13294.31 231
13295.39 191
13296.48 221
13297.57 204
13298.66 202
13299.75 202
13300.84 239
13301.93 217
13303.02 216
13304.11 205
13305.19 212
13306.28 206
13307.37 227
13308.46 243
13309.55 225
13310.64 211
13311.73 236
13312.82 221
13313.91 214
13315.00 216
13316.09 204
13317.18 211
13318.27 224
13319.36 222
13320.45 235
13321.54 237
13322.63 228
13323.72 214
13324.81 184
13325.90 201
13326.99 239
13328.08 212
13329.17 235
13330.26 213
13331.35 219
13332.44 265
13333.53 228
13334.62 202
13335.71 205
13336.80 209
13337.89 253
13338.98 221
13340.07 213
13341.16 224
13342.25 240
13343.34 234
13344.43 215
13345.52 203
13346.61 223
13347.70 248
13348.79 215
13349.89 210
13350.98 221
13352.07 234
13353.16 217
13354.25 218
13355.34 234
13356.43 220
13357.52 216
13358.61 236
13359.71 223
13360.80 186
13361.89 217
13362.98 265
13364.07 230
13365.16 235
13366.26 202
13367.35 234
13368.44 237
13369.53 254
13370.62 224
13371.71 232
13372.81 235
13373.90 262
13374.99 229
13376.08 200
13377.17 207
13378.27 219
13379.36 223
13380.45 230
13381.54 202
13382.63 206
13383.73 226
13384.82 213
13385.91 199
13387.00 183
13388.10 225
13389.19 256
13390.28 225
13391.37 183
13392.47 196
13393.56 205
13394.65 221
13395.75 213
13396.84 223
13397.93 205
13399.02 212
13400.12 223
13401.21 197
13402.30 175
13403.40 215
13404.49 227
13405.58 192
13406.68 200
13407.77 212
13408.86 234
13409.96 228
13411.05 218
13412.14 220
13413.24 214
13414.33 215
13415.42 211
13416.52 214
13417.61 209
13418.70 210
13419.80 217
13420.89 240
13421.99 170
13423.08 198
13424.17 205
13425.27 202
13426.36 196
13427.46 198
13428.55 216
13429.64 201
13430.74 216
13431.83 218
13432.93 241
13434.02 218
13435.12 203
13436.21 201
13437.30 205
13438.40 203
13439.49 196
13440.59 185
13441.68 215
13442.78 238
13443.87 217
13444.97 213
13446.06 191
13447.16 258
13448.25 204
13449.35 218
13450.44 247
13451.54 200
13452.63 225
13453.73 235
13454.82 223
13455.92 200
13457.01 204
13458.11 226
13459.20 225
13460.30 204
13461.39 239
13462.49 233
13463.59 240
13464.68 229
13465.78 217
13466.87 212
13467.97 224
13469.06 227
13470.16 197
13471.26 195
13472.35 197
13473.45 214
13474.54 225
13475.64 227
13476.74 212
13477.83 236
13478.93 237
13480.03 228
13481.12 208
13482.22 231
13483.31 252
13484.41 231
13485.51 225
13486.60 257
13487.70 227
13488.80 233
13489.89 241
13490.99 243
13492.09 204
13493.18 196
13494.28 234
13495.38 236
13496.47 218
13497.57 199
13498.67 243
13499.77 258
13500.86 215
13501.96 215
13503.06 225
13504.15 266
13505.25 205
13506.35 214
13507.45 202
13508.54 229
13509.64 220
13510.74 253
13511.84 208
13512.93 192
13514.03 196
13515.13 223
13516.23 223
13517.32 191
13518.42 213
13519.52 222
13520.62 211
13521.72 217
13522.81 176
13523.91 214
13525.01 185
13526.11 213
13527.21 216
13528.30 210
13529.40 226
13530.50 236
13531.60 205
13532.70 168
13533.80 190
13534.89 223
13535.99 218
13537.09 187
13538.19 214
13539.29 200
13540.39 204
13541.49 192
13542.58 200
13543.68 198
13544.78 204
13545.88 197
13546.98 196
13548.08 211
13549.18 195
13550.28 174
13551.38 199
13552.48 183
13553.58 210
13554.67 206
13555.77 193
13556.87 182
13557.97 202
13559.07 196
13560.17 197
13561.27 193
13562.37 233
13563.47 209
13564.57 217
13565.67 181
13566.77 198
13567.87 212
13568.97 189
13570.07 152
13571.17 184
13572.27 219
13573.37 172
13574.47 155
13575.57 168
13576.67 194
13577.77 171
13578.87 188
13579.97 184
13581.07 163
13582.17 174
13583.27 205
13584.37 200
13585.47 209
13586.57 197
13587.67 221
13588.77 188
13589.88 180
13590.98 176
13592.08 150
13593.18 196
13594.28 213
13595.38 170
13596.48 178
13597.58 185
13598.68 175
13599.78 186
13600.88 183
13601.99 171
13603.09 186
13604.19 209
13605.29 213
13606.39 201
13607.49 179
13608.59 210
13609.70 211
13610.80 177
13611.90 182
13613.00 213
13614.10 179
13615.20 174
13616.31 188
13617.41 195
13618.51 178
13619.61 173
13620.71 194
13621.82 198
13622.92 180
13624.02 166
13625.12 182
13626.22 206
13627.33 188
13628.43 138
13629.53 207
13630.63 188
13631.74 171
13632.84 169
13633.94 171
13635.04 221
13636.15 177
13637.25 186
13638.35 201
13639.45 185
13640.56 186
13641.66 189
13642.76 203
13643.87 190
13644.97 192
13646.07 184
13647.17 190
13648.28 190
13649.38 186
13650.48 188
13651.59 199
13652.69 173
13653.79 186
13654.90 182
13656.00 161
13657.10 195
13658.21 204
13659.31 189
13660.41 175
13661.52 188
13662.62 198
13663.72 200
13664.83 194
13665.93 167
13667.04 186
13668.14 185
13669.24 171
13670.35 177
13671.45 185
13672.56 186
13673.66 167
13674.76 154
13675.87 167
13676.97 170
13678.08 192
13679.18 182
13680.29 207
13681.39 179
13682.49 169
13683.60 206
13684.70 172
13685.81 168
13686.91 195
13688.02 217
13689.12 167
13690.23 169
13691.33 161
13692.44 166
13693.54 177
13694.65 212
13695.75 194
13696.86 162
13697.96 197
13699.07 195
13700.17 179
13701.28 172
13702.38 191
13703.49 208
13704.59 202
13705.70 185
13706.80 174
13707.91 192
13709.02 190
13710.12 149
13711.23 198
13712.33 212
13713.44 209
13714.54 173
13715.65 190
13716.76 199
13717.86 183
13718.97 183
13720.07 207
13721.18 208
13722.29 207
13723.39 204
13724.50 207
13725.60 191
13726.71 210
13727.82 186
13728.92 198
13730.03 202
13731.14 215
13732.24 195
13733.35 194
13734.46 214
13735.56 218
13736.67 208
13737.78 207
13738.88 164
13739.99 208
13741.10 201
13742.20 217
13743.31 191
13744.42 210
13745.52 200
13746.63 168
13747.74 209
13748.84 219
13749.95 200
13751.06 206
13752.17 186
13753.27 225
13754.38 225
13755.49 193
13756.60 208
13757.70 224
13758.81 238
13759.92 204
13761.03 241
13762.13 249
13763.24 242
13764.35 233
13765.46 272
13766.57 262
13767.67 228
13768.78 256
13769.89 279
13771.00 271
13772.11 260
13773.21 264
13774.32 310
13775.43 261
13776.54 274
13777.65 278
13778.75 295
13779.86 241
13780.97 222
13782.08 211
13783.19 231
13784.30 228
13785.41 215
13786.51 231
13787.62 208
13788.73 201
13789.84 215
13790.95 199
13792.06 202
13793.17 199
13794.28 257
13795.39 216
13796.49 192
13797.60 206
13798.71 213
13799.82 215
13800.93 225
13802.04 215
13803.15 205
13804.26 207
13805.37 224
13806.48 234
13807.59 234
13808.70 228
13809.81 202
13810.92 181
13812.03 200
13813.14 211
13814.25 195
13815.36 225
13816.47 202
13817.58 193
13818.69 181
13819.80 205
13820.91 186
13822.02 198
13823.13 225
13824.24 201
13825.35 185
13826.46 186
13827.57 223
13828.68 224
13829.79 175
13830.90 185
13832.01 217
13833.12 225
13834.23 197
13835.34 217
13836.45 189
13837.56 181
13838.67 185
13839.78 200
13840.89 159
13842.01 187
13843.12 197
13844.23 230
13845.34 216
13846.45 189
13847.56 191
13848.67 214
13849.78 211
13850.89 196
13852.01 183
13853.12 179
13854.23 188
13855.34 200
13856.45 196
13857.56 219
13858.67 214
13859.79 174
13860.90 188
13862.01 192
13863.12 208
13864.23 214
13865.34 184
13866.46 209
13867.57 201
13868.68 211
13869.79 226
13870.90 203
13872.02 196
13873.13 225
13874.24 169
13875.35 206
13876.47 184
13877.58 188
13878.69 176
13879.80 163
13880.92 178
13882.03 199
13883.14 214
13884.25 217
13885.37 212
13886.48 181
13887.59 183
13888.70 191
13889.82 205
13890.93 196
13892.04 170
13893.16 186
13894.27 176
13895.38 183
13896.49 193
13897.61 175
13898.72 192
13899.83 208
13900.95 199
13902.06 169
13903.17 182
13904.29 198
13905.40 189
13906.51 211
13907.63 208
13908.74 174
13909.85 185
13910.97 203
13912.08 214
13913.20 188
13914.31 214
13915.42 226
13916.54 205
13917.65 171
13918.77 189
13919.88 163
13920.99 171
13922.11 192
13923.22 198
13924.34 195
13925.45 152
13926.56 195
13927.68 206
13928.79 183
13929.91 193
13931.02 210
13932.14 195
13933.25 161
13934.37 187
13935.48 186
13936.60 195
13937.71 179
13938.83 181
13939.94 172
13941.05 157
13942.17 174
13943.28 194
13944.40 219
13945.51 177
13946.63 192
13947.75 208
13948.86 208
13949.98 205
13951.09 158
13952.21 165
13953.32 160
13954.44 184
13955.55 175
13956.67 189
13957.78 168
13958.90 194
13960.01 167
13961.13 176
13962.25 205
13963.36 191
13964.48 196
13965.59 187
13966.71 170
13967.83 170
13968.94 180
13970.06 172
13971.17 179
13972.29 169
13973.41 171
13974.52 195
13975.64 183
13976.75 149
13977.87 166
13978.99 191
13980.10 191
13981.22 195
13982.34 196
13983.45 189
13984.57 199
13985.69 197
13986.80 193
13987.92 162
13989.04 185
13990.15 174
13991.27 160
13992.39 179
13993.50 143
13994.62 192
13995.74 188
13996.86 187
13997.97 178
13999.09 173
14000.21 195
14001.33 189
14002.44 201
14003.56 211
14004.68 175
14005.79 177
14006.91 218
14008.03 170
14009.15 190
14010.27 188
14011.38 173
14012.50 183
14013.62 166
14014.74 173
14015.85 163
14016.97 165
14018.09 199
14019.21 197
14020.33 171
14021.44 182
14022.56 197
14023.68 232
14024.80 188
14025.92 182
14027.04 188
14028.15 227
14029.27 184
14030.39 180
14031.51 212
14032.63 199
14033.75 190
14034.86 188
14035.98 184
14037.10 174
14038.22 215
14039.34 204
14040.46 202
14041.58 224
14042.70 207
14043.82 201
14044.93 236
14046.05 187
14047.17 198
14048.29 219
14049.41 229
14050.53 219
14051.65 234
14052.77 228
14053.89 226
14055.01 205
14056.13 211
14057.25 235
14058.37 217
14059.49 210
14060.61 226
14061.73 219
14062.85 205
14063.97 239
14065.09 228
14066.20 220
14067.32 210
14068.44 253
14069.56 218
14070.68 231
14071.81 246
14072.93 235
14074.05 256
14075.17 261
14076.29 242
14077.41 231
14078.53 275
14079.65 277
14080.77 269
14081.89 278
14083.01 275
14084.13 261
14085.25 292
14086.37 264
14087.49 260
14088.61 270
14089.73 302
14090.85 309
14091.97 285
14093.10 294
14094.22 319
14095.34 338
14096.46 302
14097.58 322
14098.70 313
14099.82 316
14100.94 322
14102.07 323
14103.19 326
14104.31 271
14105.43 285
14106.55 287
14107.67 262
14108.79 266
14109.92 256
14111.04 221
14112.16 238
14113.28 222
14114.40 211
14115.52 204
14116.65 229
14117.77 234
14118.89 198
14120.01 203
14121.13 251
14122.26 177
14123.38 189
14124.50 212
14125.62 222
14126.75 235
14127.87 223
14128.99 227
14130.11 198
14131.24 247
14132.36 222
14133.48 230
14134.60 194
14135.73 246
14136.85 234
14137.97 202
14139.09 213
14140.22 211
14141.34 223
14142.46 222
14143.59 221
14144.71 178
14145.83 232
14146.95 197
14148.08 209
14149.20 215
14150.32 213
14151.45 212
14152.57 219
14153.69 241
14154.82 220
14155.94 172
14157.06 208
14158.19 217
14159.31 180
14160.44 226
14161.56 213
14162.68 216
14163.81 209
14164.93 225
14166.05 185
14167.18 229
14168.30 234
14169.43 220
14170.55 206
14171.67 190
14172.80 210
14173.92 242
14175.05 224
14176.17 200
14177.30 212
14178.42 198
14179.54 230
14180.67 186
14181.79 201
14182.92 180
14184.04 202
14185.17 209
14186.29 210
14187.42 203
14188.54 204
14189.67 211
14190.79 203
14191.92 201
14193.04 195
14194.17 238
14195.29 197
14196.42 209
14197.54 201
14198.67 189
14199.79 188
14200.92 218
14202.04 203
14203.17 191
14204.29 206
14205.42 214
14206.54 218
14207.67 216
14208.79 200
14209.92 197
14211.05 218
14212.17 176
14213.30 188
14214.42 189
14215.55 225
14216.67 216
14217.80 216
14218.93 172
14220.05 167
14221.18 186
14222.30 200
14223.43 167
14224.56 176
14225.68 181
14226.81 198
14227.94 190
14229.06 169
14230.19 167
14231.32 185
14232.44 204
14233.57 162
14234.70 180
14235.82 184
14236.95 191
14238.08 177
14239.20 172
14240.33 177
14241.46 182
14242.58 173
14243.71 166
14244.84 171
14245.96 174
14247.09 178
14248.22 182
14249.34 213
14250.47 179
14251.60 186
14252.73 184
14253.85 207
14254.98 177
14256.11 162
14257.24 181
14258.36 167
14259.49 193
14260.62 193
14261.75 181
14262.87 163
14264.00 172
14265.13 206
14266.26 172
14267.39 181
14268.51 158
14269.64 186
14270.77 183
14271.90 170
14273.03 196
14274.15 174
14275.28 182
14276.41 171
14277.54 206
14278.67 197
14279.80 170
14280.92 173
14282.05 155
14283.18 165
14284.31 157
14285.44 177
14286.57 182
14287.70 181
14288.82 158
14289.95 167
14291.08 150
14292.21 165
14293.34 183
14294.47 176
14295.60 160
14296.73 146
14297.86 174
14298.99 192
14300.11 201
14301.24 149
14302.37 177
14303.50 193
14304.63 183
14305.76 168
14306.89 159
14308.02 163
14309.15 179
14310.28 160
14311.41 152
14312.54 146
14313.67 166
14314.80 207
14315.93 164
14317.06 173
14318.19 168
14319.32 205
14320.45 158
14321.58 161
14322.71 170
14323.84 173
14324.97 179
14326.10 170
14327.23 158
14328.36 164
14329.49 181
14330.62 156
14331.75 171
14332.88 170
14334.01 159
14335.14 157
14336.27 180
14337.40 147
14338.53 161
14339.66 166
14340.79 184
14341.93 190
14343.06 156
14344.19 171
14345.32 169
14346.45 162
14347.58 166
14348.71 165
14349.84 143
14350.97 148
14352.11 160
14353.24 171
14354.37 158
14355.50 164
14356.63 177
14357.76 174
14358.89 145
14360.03 152
14361.16 166
14362.29 162
14363.42 149
14364.55 153
14365.68 153
14366.82 152
14367.95 146
14369.08 174
14370.21 177
14371.34 151
14372.48 151
14373.61 162
14374.74 177
14375.87 137
14377.00 167
14378.14 152
14379.27 169
14380.40 176
14381.53 161
14382.67 178
14383.80 153
14384.93 154
14386.06 150
14387.20 155
14388.33 128
14389.46 152
14390.59 173
14391.73 208
14392.86 147
14393.99 139
14395.13 149
14396.26 146
14397.39 149
14398.53 154
14399.66 156
14400.79 154
14401.92 168
14403.06 160
14404.19 162
14405.32 174
14406.46 196
14407.59 169
14408.72 139
14409.86 152
14410.99 150
14412.13 169
14413.26 195
14414.39 155
14415.53 167
14416.66 182
14417.79 166
14418.93 156
14420.06 159
14421.20 173
14422.33 171
14423.46 163
14424.60 168
14425.73 160
14426.87 171
14428.00 162
14429.14 182
14430.27 175
14431.40 158
14432.54 173
14433.67 179
14434.81 160
14435.94 164
14437.08 178
14438.21 181
14439.35 167
14440.48 148
14441.62 171
14442.75 149
14443.88 164
14445.02 183
14446.15 156
14447.29 153
14448.42 173
14449.56 132
14450.70 159
14451.83 185
14452.97 167
14454.10 179
14455.24 157
14456.37 160
14457.51 181
14458.64 170
14459.78 194
14460.91 171
14462.05 157
14463.18 171
14464.32 180
14465.46 166
14466.59 165
14467.73 187
14468.86 182
14470.00 198
14471.14 190
14472.27 154
14473.41 172
14474.54 209
14475.68 193
14476.82 188
14477.95 166
14479.09 191
14480.22 198
14481.36 189
14482.50 168
14483.63 159
14484.77 160
14485.91 175
14487.04 151
14488.18 149
14489.32 195
14490.45 156
14491.59 171
14492.73 137
14493.86 157
14495.00 162
14496.14 191
14497.27 163
14498.41 146
14499.55 141
14500.69 145
14501.82 143
14502.96 149
14504.10 160
14505.23 166
14506.37 159
14507.51 157
14508.65 155
14509.78 177
14510.92 151
14512.06 169
14513.20 193
14514.33 149
14515.47 131
14516.61 159
14517.75 160
14518.89 174
14520.02 170
14521.16 163
14522.30 162
14523.44 151
14524.57 136
14525.71 145
14526.85 193
14527.99 164
14529.13 135
14530.27 159
14531.40 150
14532.54 150
14533.68 150
14534.82 130
14535.96 138
14537.10 133
14538.23 146
14539.37 162
14540.51 144
14541.65 133
14542.79 152
14543.93 153
14545.07 138
14546.21 142
14547.35 156
14548.48 146
14549.62 155
14550.76 155
14551.90 169
14553.04 171
14554.18 159
14555.32 174
14556.46 172
14557.60 155
14558.74 142
14559.88 149
14561.02 192
14562.16 177
14563.30 151
14564.43 166
14565.57 162
14566.71 153
14567.85 159
14568.99 158
14570.13 167
14571.27 147
14572.41 137
14573.55 156
14574.69 164
14575.83 171
14576.97 153
14578.11 150
14579.25 147
14580.39 149
14581.53 159
14582.67 135
14583.81 156
14584.96 163
14586.10 187
14587.24 154
14588.38 154
14589.52 175
14590.66 171
14591.80 166
14592.94 173
14594.08 159
14595.22 166
14596.36 172
14597.50 184
14598.64 164
14599.78 156
14600.93 175
14602.07 166
14603.21 164
14604.35 161
14605.49 179
14606.63 172
14607.77 159
14608.91 147
14610.06 164
14611.20 155
14612.34 171
14613.48 182
14614.62 136
14615.76 175
14616.91 181
14618.05 168
14619.19 165
14620.33 161
14621.47 157
14622.61 183
14623.76 166
14624.90 148
14626.04 184
14627.18 195
14628.32 163
14629.47 161
14630.61 168
14631.75 192
14632.89 212
14634.04 171
14635.18 170
14636.32 186
14637.46 165
14638.61 173
14639.75 182
14640.89 161
14642.03 191
14643.18 179
14644.32 182
14645.46 163
14646.60 159
14647.75 162
14648.89 141
14650.03 146
14651.18 162
14652.32 165
14653.46 156
14654.61 164
14655.75 163
14656.89 128
14658.03 149
14659.18 148
14660.32 168
14661.46 148
14662.61 148
14663.75 160
14664.90 184
14666.04 156
14667.18 165
14668.33 148
14669.47 162
14670.61 158
14671.76 140
14672.90 136
14674.05 177
14675.19 160
14676.33 151
14677.48 132
14678.62 153
14679.77 143
14680.91 152
14682.05 160
14683.20 132
14684.34 136
14685.49 145
14686.63 129
14687.78 145
14688.92 135
14690.06 134
14691.21 159
14692.35 174
14693.50 150
14694.64 160
14695.79 151
14696.93 128
14698.08 143
14699.22 154
14700.37 143
14701.51 170
14702.66 142
14703.80 132
14704.95 131
14706.09 148
14707.24 144
14708.38 141
14709.53 127
14710.67 150
14711.82 165
14712.96 157
14714.11 132
14715.26 147
14716.40 156
14717.55 154
14718.69 130
14719.84 154
14720.98 141
14722.13 148
14723.28 123
14724.42 139
14725.57 150
14726.71 137
14727.86 117
14729.01 120
14730.15 142
14731.30 137
14732.44 132
14733.59 141
14734.74 120
14735.88 145
14737.03 149
14738.18 146
14739.32 135
14740.47 124
14741.61 146
14742.76 160
14743.91 146
14745.05 137
14746.20 149
14747.35 137
14748.49 145
14749.64 153
14750.79 145
14751.94 136
14753.08 129
14754.23 139
14755.38 132
14756.52 135
14757.67 139
14758.82 145
14759.97 139
14761.11 137
14762.26 151
14763.41 134
14764.55 120
14765.70 127
14766.85 123
14768.00 141
14769.15 133
14770.29 162
14771.44 143
14772.59 115
14773.74 151
14774.88 121
14776.03 114
14777.18 132
14778.33 139
14779.48 116
14780.62 146
14781.77 142
14782.92 152
14784.07 127
14785.22 128
14786.36 144
14787.51 141
14788.66 147
14789.81 114
14790.96 140
14792.11 123
14793.26 144
14794.40 145
14795.55 121
14796.70 103
14797.85 131
14799.00 152
14800.15 162
14801.30 136
14802.45 125
14803.59 122
14804.74 137
14805.89 150
14807.04 129
14808.19 138
14809.34 128
14810.49 137
14811.64 116
14812.79 129
14813.94 128
14815.09 138
14816.24 121
14817.39 134
14818.53 123
14819.68 138
14820.83 138
14821.98 113
14823.13 140
14824.28 122
14825.43 134
14826.58 121
14827.73 121
14828.88 113
14830.03 144
14831.18 154
14832.33 146
14833.48 131
14834.63 119
14835.78 133
14836.93 137
14838.08 124
14839.23 120
14840.38 123
14841.53 148
14842.69 140
14843.84 136
14844.99 142
14846.14 133
14847.29 119
14848.44 134
14849.59 121
14850.74 111
14851.89 117
14853.04 118
14854.19 130
14855.34 149
14856.49 129
14857.65 138
14858.80 126
14859.95 136
14861.10 127
14862.25 131
14863.40 112
14864.55 128
14865.70 118
14866.86 123
14868.01 105
14869.16 133
14870.31 142
14871.46 139
14872.61 113
14873.77 144
14874.92 141
14876.07 136
14877.22 154
14878.37 144
14879.52 142
14880.68 132
14881.83 144
14882.98 125
14884.13 130
14885.28 120
14886.44 129
14887.59 119
14888.74 144
14889.89 149
14891.05 149
14892.20 140
14893.35 144
14894.50 147
14895.66 130
14896.81 147
14897.96 142
14899.11 137
14900.27 143
14901.42 140
14902.57 119
14903.72 134
14904.88 122
14906.03 134
14907.18 152
14908.34 141
14909.49 134
14910.64 109
14911.80 148
14912.95 137
14914.10 157
14915.26 126
14916.41 127
14917.56 162
14918.72 119
14919.87 96
14921.02 136
14922.18 144
14923.33 122
14924.48 131
14925.64 131
14926.79 151
14927.94 132
14929.10 156
14930.25 155
14931.41 119
14932.56 138
14933.71 109
14934.87 132
14936.02 136
14937.18 125
14938.33 155
14939.48 131
14940.64 139
14941.79 137
14942.95 141
14944.10 129
14945.26 125
14946.41 141
14947.57 134
14948.72 145
14949.87 161
14951.03 126
14952.18 158
14953.34 121
14954.49 120
14955.65 164
14956.80 128
14957.96 136
14959.11 134
14960.27 130
14961.42 123
14962.58 121
14963.73 118
14964.89 129
14966.04 131
14967.20 117
14968.36 120
14969.51 114
14970.67 116
14971.82 108
14972.98 134
14974.13 122
14975.29 157
14976.44 129
14977.60 126
14978.76 112
14979.91 130
14981.07 120
14982.22 116
14983.38 116
14984.53 128
14985.69 139
14986.85 144
14988.00 114
14989.16 101
14990.32 137
14991.47 143
14992.63 142
14993.78 104
14994.94 115
14996.10 134
14997.25 135
14998.41 93
14999.57 112
15000.72 118
15001.88 141
15003.04 131
15004.19 112
15005.35 98
15006.51 118
15007.66 128
15008.82 136
15009.98 122
15011.13 120
15012.29 119
15013.45 136
15014.61 123
15015.76 121
15016.92 115
15018.08 109
15019.23 138
15020.39 121
15021.55 115
15022.71 115
15023.86 95
15025.02 114
15026.18 119
15027.34 117
15028.49 132
15029.65 116
15030.81 102
15031.97 108
15033.13 136
15034.28 125
15035.44 128
15036.60 143
15037.76 124
15038.92 113
15040.07 118
15041.23 113
15042.39 122
15043.55 134
15044.71 138
15045.87 126
15047.02 128
15048.18 102
15049.34 130
15050.50 160
15051.66 130
15052.82 117
15053.98 119
15055.13 107
15056.29 100
15057.45 120
15058.61 93
15059.77 111
15060.93 122
15062.09 151
15063.25 120
15064.40 120
15065.56 118
15066.72 137
15067.88 110
15069.04 115
15070.20 99
15071.36 104
15072.52 106
15073.68 128
15074.84 113
15076.00 100
15077.16 117
15078.32 106
15079.48 117
15080.64 118
15081.80 100
15082.96 102
15084.12 124
15085.28 119
15086.44 101
15087.60 99
15088.76 120
15089.92 119
15091.08 113
15092.24 90
15093.40 101
15094.56 118
15095.72 120
15096.88 134
15098.04 111
15099.20 104
15100.36 132
15101.52 121
15102.68 99
15103.84 111
15105.00 100
15106.16 119
15107.32 108
15108.48 129
15109.64 127
15110.80 90
15111.96 104
15113.13 148
15114.29 125
15115.45 103
15116.61 129
15117.77 103
15118.93 117
15120.09 109
15121.25 120
15122.42 101
15123.58 132
15124.74 116
15125.90 101
15127.06 118
15128.22 103
15129.38 102
15130.55 110
15131.71 140
15132.87 133
15134.03 141
15135.19 114
15136.35 115
15137.52 127
15138.68 130
15139.84 89
15141.00 114
15142.16 139
15143.33 134
15144.49 119
15145.65 100
15146.81 129
15147.97 137
15149.14 114
15150.30 121
15151.46 110
15152.62 106
15153.79 94
15154.95 113
15156.11 110
15157.27 111
15158.44 127
15159.60 129
15160.76 114
15161.93 106
15163.09 126
15164.25 111
15165.41 123
15166.58 126
15167.74 98
15168.90 99
15170.07 107
15171.23 120
15172.39 120
15173.56 125
15174.72 111
15175.88 95
15177.05 118
15178.21 149
15179.37 126
15180.54 116
15181.70 129
15182.86 124
15184.03 105
15185.19 112
15186.36 129
15187.52 129
15188.68 121
15189.85 125
15191.01 147
15192.17 130
15193.34 115
15194.50 126
15195.67 134
15196.83 118
15198.00 148
15199.16 146
15200.32 146
15201.49 130
15202.65 123
15203.82 114
15204.98 111
15206.15 113
15207.31 139
15208.48 139
15209.64 130
15210.80 145
15211.97 142
15213.13 148
15214.30 149
15215.46 134
15216.63 121
15217.79 118
15218.96 124
15220.12 141
15221.29 162
15222.45 147
15223.62 144
15224.78 133
15225.95 142
15227.11 117
15228.28 136
15229.45 139
15230.61 141
15231.78 147
15232.94 145
15234.11 145
15235.27 154
15236.44 128
15237.60 154
15238.77 150
15239.94 124
15241.10 130
15242.27 153
15243.43 143
15244.60 131
15245.77 142
15246.93 119
15248.10 138
15249.26 119
15250.43 125
15251.60 118
15252.76 148
15253.93 138
15255.10 135
15256.26 149
15257.43 129
15258.60 134
15259.76 123
15260.93 122
15262.10 131
15263.26 148
15264.43 113
15265.60 133
15266.76 110
15267.93 124
15269.10 114
15270.26 142
15271.43 117
15272.60 124
15273.76 131
15274.93 116
15276.10 97
15277.27 123
15278.43 119
15279.60 123
15280.77 129
15281.94 113
15283.10 121
15284.27 125
15285.44 133
15286.61 115
15287.77 113
15288.94 113
15290.11 137
15291.28 115
15292.44 99
15293.61 118
15294.78 117
15295.95 126
15297.12 119
15298.28 111
15299.45 128
15300.62 145
15301.79 99
15302.96 125
15304.12 122
15305.29 114
15306.46 129
15307.63 129
15308.80 115
15309.97 106
15311.14 123
15312.30 128
15313.47 103
15314.64 100
15315.81 116
15316.98 116
15318.15 108
15319.32 109
15320.49 108
15321.65 125
15322.82 122
15323.99 101
15325.16 118
15326.33 116
15327.50 132
15328.67 110
15329.84 162
15331.01 115
15332.18 118
15333.35 123
15334.52 111
15335.69 112
15336.85 115
15338.02 122
15339.19 109
15340.36 114
15341.53 103
15342.70 119
15343.87 114
15345.04 114
15346.21 112
15347.38 118
15348.55 117
15349.72 127
15350.89 125
15352.06 113
15353.23 98
15354.40 112
15355.57 132
15356.74 120
15357.91 102
15359.08 114
15360.25 153
15361.43 128
15362.60 95
15363.77 129
15364.94 121
15366.11 102
15367.28 112
15368.45 124
15369.62 118
15370.79 126
15371.96 125
15373.13 109
15374.30 139
15375.47 125
15376.65 125
15377.82 122
15378.99 130
15380.16 111
15381.33 136
15382.50 160
15383.67 118
15384.84 128
15386.02 127
15387.19 119
15388.36 124
15389.53 135
15390.70 136
15391.87 135
15393.04 116
15394.22 128
15395.39 120
15396.56 131
15397.73 129
15398.90 112
15400.08 126
15401.25 117
15402.42 124
15403.59 138
15404.76 133
15405.94 108
15407.11 126
15408.28 139
15409.45 134
15410.63 115
15411.80 135
15412.97 114
15414.14 108
15415.31 125
15416.49 136
15417.66 129
15418.83 122
15420.01 120
15421.18 115
15422.35 132
15423.52 114
15424.70 114
15425.87 108
15427.04 129
15428.22 134
15429.39 133
15430.56 111
15431.73 112
15432.91 119
15434.08 121
15435.25 140
15436.43 115
15437.60 126
15438.77 146
15439.95 126
15441.12 113
15442.30 92
15443.47 110
15444.64 127
15445.82 92
15446.99 118
15448.16 112
15449.34 127
15450.51 115
15451.69 138
15452.86 132
15454.03 104
15455.21 126
15456.38 162
15457.56 116
15458.73 134
15459.90 123
15461.08 115
15462.25 126
15463.43 117
15464.60 122
15465.78 99
15466.95 114
15468.12 126
15469.30 118
15470.47 106
15471.65 103
15472.82 108
15474.00 123
15475.17 117
15476.35 126
15477.52 115
15478.70 102
15479.87 124
15481.05 117
15482.22 105
15483.40 107
15484.57 113
15485.75 138
15486.92 128
15488.10 126
15489.27 127
15490.45 106
15491.62 114
15492.80 123
15493.98 115
15495.15 130
15496.33 136
15497.50 118
15498.68 124
15499.85 108
15501.03 121
15502.21 119
15503.38 121
15504.56 125
15505.73 115
15506.91 123
15508.09 133
15509.26 121
15510.44 127
15511.61 122
15512.79 95
15513.97 129
15515.14 116
15516.32 111
15517.50 131
15518.67 122
15519.85 125
15521.02 118
15522.20 130
15523.38 148
15524.55 119
15525.73 138
15526.91 122
15528.09 132
15529.26 137
15530.44 131
15531.62 120
15532.79 120
15533.97 134
15535.15 136
15536.32 121
15537.50 124
15538.68 105
15539.86 124
15541.03 114
15542.21 126
15543.39 101
15544.57 115
15545.74 125
15546.92 117
15548.10 127
15549.28 112
15550.45 114
15551.63 115
15552.81 132
15553.99 119
15555.16 130
15556.34 136
15557.52 120
15558.70 129
15559.88 134
15561.05 139
15562.23 135
15563.41 125
15564.59 126
15565.77 123
15566.95 145
15568.12 130
15569.30 126
15570.48 135
15571.66 139
15572.84 148
15574.02 111
15575.19 118
15576.37 132
15577.55 144
15578.73 121
15579.91 120
15581.09 120
15582.27 119
15583.45 109
15584.62 113
15585.80 131
15586.98 134
15588.16 175
15589.34 134
15590.52 134
15591.70 129
15592.88 149
15594.06 127
15595.24 132
15596.42 122
15597.60 136
15598.78 152
15599.96 141
15601.14 132
15602.31 148
15603.49 173
15604.67 155
15605.85 136
15607.03 126
15608.21 155
15609.39 148
15610.57 148
15611.75 151
15612.93 131
15614.11 145
15615.29 176
15616.47 150
15617.65 144
15618.83 129
15620.01 161
15621.19 158
15622.38 131
15623.56 119
15624.74 127
15625.92 156
15627.10 143
15628.28 167
15629.46 139
15630.64 147
15631.82 158
15633.00 134
15634.18 136
15635.36 148
15636.54 179
15637.72 161
15638.91 139
15640.09 136
15641.27 151
15642.45 177
15643.63 162
15644.81 142
15645.99 141
15647.17 137
15648.36 164
15649.54 154
15650.72 173
15651.90 170
15653.08 177
15654.26 173
15655.44 169
15656.63 158
15657.81 165
15658.99 165
15660.17 164
15661.35 183
15662.54 173
15663.72 180
15664.90 170
15666.08 182
15667.26 161
15668.45 162
15669.63 154
15670.81 184
15671.99 188
15673.17 215
15674.36 186
15675.54 152
15676.72 196
15677.90 181
15679.09 156
15680.27 150
15681.45 178
15682.63 181
15683.82 175
15685.00 154
15686.18 171
15687.37 163
15688.55 178
15689.73 179
15690.91 198
15692.10 156
15693.28 176
15694.46 180
15695.65 208
15696.83 183
15698.01 201
15699.20 202
15700.38 162
15701.56 183
15702.75 177
15703.93 199
15705.11 206
15706.30 191
15707.48 225
15708.66 218
15709.85 214
15711.03 222
15712.22 233
15713.40 219
15714.58 220
15715.77 203
15716.95 222
15718.14 200
15719.32 213
15720.50 231
15721.69 254
15722.87 249
15724.06 215
15725.24 221
15726.43 263
15727.61 195
15728.79 207
15729.98 209
15731.16 214
15732.35 206
15733.53 194
15734.72 186
15735.90 212
15737.09 232
15738.27 210
15739.46 221
15740.64 184
15741.83 190
15743.01 190
15744.20 193
15745.38 192
15746.57 211
15747.75 217
15748.94 200
15750.12 236
15751.31 214
15752.49 225
15753.68 200
15754.86 198
15756.05 192
15757.23 206
15758.42 182
15759.60 212
15760.79 196
15761.98 222
15763.16 193
15764.35 179
15765.53 185
15766.72 179
15767.90 191
15769.09 174
15770.28 199
15771.46 201
15772.65 178
15773.83 175
15775.02 173
15776.21 183
15777.39 176
15778.58 162
15779.77 193
15780.95 170
15782.14 163
15783.33 190
15784.51 199
15785.70 201
15786.89 172
15788.07 200
15789.26 188
15790.45 196
15791.63 172
15792.82 178
15794.01 159
15795.19 174
15796.38 157
15797.57 167
15798.75 163
15799.94 175
15801.13 197
15802.32 192
15803.50 160
15804.69 137
15805.88 166
15807.06 137
15808.25 135
15809.44 162
15810.63 176
15811.81 182
15813.00 173
15814.19 163
15815.38 161
15816.57 146
15817.75 155
15818.94 160
15820.13 165
15821.32 139
15822.50 104
15823.69 146
15824.88 163
15826.07 168
15827.26 140
15828.44 158
15829.63 136
15830.82 156
15832.01 155
15833.20 189
15834.39 151
15835.57 127
15836.76 152
15837.95 158
15839.14 148
15840.33 145
15841.52 151
15842.71 152
15843.90 143
15845.08 140
15846.27 165
15847.46 154
15848.65 144
15849.84 130
15851.03 139
15852.22 154
15853.41 179
15854.60 188
15855.79 167
15856.97 152
15858.16 133
15859.35 164
15860.54 134
15861.73 164
15862.92 147
15864.11 163
15865.30 157
15866.49 149
15867.68 152
15868.87 124
15870.06 157
15871.25 127
15872.44 158
15873.63 170
15874.82 156
15876.01 133
15877.20 140
15878.39 138
15879.58 132
15880.77 169
15881.96 176
15883.15 152
15884.34 139
15885.53 148
15886.72 128
15887.91 160
15889.10 140
15890.29 131
15891.48 128
15892.67 141
15893.86 145
15895.05 147
15896.24 130
15897.44 159
15898.63 149
15899.82 138
15901.01 140
15902.20 144
15903.39 153
15904.58 130
15905.77 129
15906.96 136
15908.15 153
15909.35 150
15910.54 154
15911.73 164
15912.92 161
15914.11 156
15915.30 151
15916.49 160
15917.69 147
15918.88 143
15920.07 135
15921.26 165
15922.45 145
15923.64 136
15924.84 143
15926.03 142
15927.22 159
15928.41 145
15929.60 139
15930.80 127
15931.99 156
15933.18 152
15934.37 153
15935.56 160
15936.76 153
15937.95 126
15939.14 143
15940.33 144
15941.53 111
15942.72 120
15943.91 160
15945.10 123
15946.30 129
15947.49 139
15948.68 152
15949.87 137
15951.07 137
15952.26 145
15953.45 111
15954.65 113
15955.84 126
15957.03 126
15958.22 122
15959.42 114
15960.61 105
15961.80 126
15963.00 139
15964.19 129
15965.38 124
15966.58 121
15967.77 134
15968.96 105
15970.16 136
15971.35 137
15972.54 116
15973.74 134
15974.93 128
15976.13 138
15977.32 110
15978.51 138
15979.71 164
15980.90 129
15982.09 125
15983.29 101
15984.48 134
15985.68 119
15986.87 128
15988.06 143
15989.26 144
15990.45 128
15991.65 121
15992.84 136
15994.04 125
15995.23 132
15996.43 138
15997.62 100
15998.81 116
16000.01 125
16001.20 142
16002.40 141
16003.59 123
16004.79 121
16005.98 136
16007.18 118
16008.37 116
16009.57 116
16010.76 118
16011.96 134
16013.15 118
16014.35 147
16015.54 121
16016.74 115
16017.93 131
16019.13 115
16020.32 143
16021.52 111
16022.72 127
16023.91 141
16025.11 139
16026.30 128
16027.50 119
16028.69 129
16029.89 107
16031.08 113
16032.28 108
16033.48 113
16034.67 140
16035.87 146
16037.06 115
16038.26 127
16039.46 121
16040.65 114
16041.85 97
16043.05 123
16044.24 128
16045.44 94
16046.63 123
16047.83 104
16049.03 114
16050.22 144
16051.42 116
16052.62 127
16053.81 132
16055.01 105
16056.21 117
16057.40 110
16058.60 124
16059.80 121
16060.99 108
16062.19 100
16063.39 103
16064.58 115
16065.78 109
16066.98 121
16068.18 115
16069.37 116
16070.57 96
16071.77 121
16072.97 106
16074.16 118
16075.36 129
16076.56 106
16077.76 107
16078.95 90
16080.15 102
16081.35 118
16082.55 111
16083.74 103
16084.94 113
16086.14 141
16087.34 115
16088.53 106
16089.73 91
16090.93 114
16092.13 117
16093.33 95
16094.53 107
16095.72 97
16096.92 118
16098.12 121
16099.32 121
16100.52 109
16101.72 118
16102.91 134
16104.11 110
16105.31 123
16106.51 101
16107.71 111
16108.91 110
16110.11 117
16111.30 114
16112.50 105
16113.70 93
16114.90 115
16116.10 94
16117.30 126
16118.50 108
16119.70 104
16120.90 121
16122.10 119
16123.29 97
16124.49 117
16125.69 147
16126.89 131
16128.09 129
16129.29 114
16130.49 114
16131.69 110
16132.89 96
16134.09 108
16135.29 111
16136.49 106
16137.69 114
16138.89 110
16140.09 121
16141.29 116
16142.49 127
16143.69 111
16144.89 131
16146.09 130
16147.29 137
16148.49 129
16149.69 105
16150.89 116
16152.09 143
16153.29 146
16154.49 110
16155.69 110
16156.89 104
16158.09 102
16159.29 112
16160.49 119
16161.69 133
16162.89 121
16164.09 123
16165.30 143
16166.50 130
16167.70 108
16168.90 114
16170.10 140
16171.30 131
16172.50 118
16173.70 112
16174.90 107
16176.10 109
16177.31 126
16178.51 120
16179.71 118
16180.91 123
16182.11 135
16183.31 130
16184.51 149
16185.72 113
16186.92 118
16188.12 133
16189.32 159
16190.52 114
16191.72 120
16192.93 137
16194.13 134
16195.33 117
16196.53 134
16197.73 143
16198.94 159
16200.14 160
16201.34 131
16202.54 129
16203.74 137
16204.95 140
16206.15 114
16207.35 147
16208.55 142
16209.76 123
16210.96 133
16212.16 144
16213.36 140
16214.57 138
16215.77 137
16216.97 135
16218.17 161
16219.38 152
16220.58 170
16221.78 138
16222.99 145
16224.19 125
16225.39 128
16226.59 139
16227.80 164
16229.00 124
16230.20 132
16231.41 118
16232.61 145
16233.81 152
16235.02 143
16236.22 161
16237.42 194
16238.63 157
16239.83 151
16241.04 153
16242.24 117
16243.44 150
16244.65 135
16245.85 148
16247.05 143
16248.26 148
16249.46 157
16250.67 154
16251.87 148
16253.07 163
16254.28 153
16255.48 148
16256.69 147
16257.89 139
16259.09 158
16260.30 188
16261.50 175
16262.71 158
16263.91 151
16265.12 163
16266.32 161
16267.53 146
16268.73 169
16269.94 161
16271.14 156
16272.34 191
16273.55 189
16274.75 174
16275.96 189
16277.16 181
16278.37 180
16279.57 191
16280.78 180
16281.98 160
16283.19 180
16284.39 161
16285.60 196
16286.81 209
16288.01 211
16289.22 177
16290.42 178
16291.63 203
16292.83 190
16294.04 207
16295.24 228
16296.45 198
16297.66 213
16298.86 207
16300.07 207
16301.27 160
16302.48 208
16303.68 189
16304.89 216
16306.10 226
16307.30 226
16308.51 211
16309.71 192
16310.92 202
16312.13 194
16313.33 213
16314.54 212
16315.75 223
16316.95 183
16318.16 189
16319.37 173
16320.57 158
16321.78 173
16322.99 155
16324.19 152
16325.40 170
16326.61 165
16327.81 180
16329.02 159
16330.23 149
16331.43 181
16332.64 142
16333.85 151
16335.05 147
16336.26 151
16337.47 167
16338.68 153
16339.88 141
16341.09 145
16342.30 152
16343.51 159
16344.71 121
16345.92 130
16347.13 143
16348.34 138
16349.54 154
16350.75 125
16351.96 140
16353.17 139
16354.37 121
16355.58 130
16356.79 139
16358.00 112
16359.21 132
16360.41 121
16361.62 147
16362.83 122
16364.04 106
16365.25 132
16366.45 143
16367.66 141
16368.87 110
16370.08 145
16371.29 122
16372.50 144
16373.71 101
16374.91 112
16376.12 122
16377.33 132
16378.54 136
16379.75 127
16380.96 114
16382.17 126
16383.38 131
16384.58 112
16385.79 115
16387.00 119
16388.21 148
16389.42 122
16390.63 129
16391.84 126
16393.05 143
16394.26 128
16395.47 117
16396.68 130
16397.89 117
16399.09 112
16400.30 125
16401.51 138
16402.72 156
16403.93 137
16405.14 123
16406.35 122
16407.56 130
16408.77 126
16409.98 124
16411.19 129
16412.40 129
16413.61 132
16414.82 130
16416.03 122
16417.24 118
16418.45 119
16419.66 115
16420.87 105
16422.08 111
16423.29 113
16424.50 101
16425.71 114
16426.92 131
16428.14 137
16429.35 125
16430.56 120
16431.77 121
16432.98 115
16434.19 132
16435.40 114
16436.61 115
16437.82 99
16439.03 106
16440.24 105
16441.45 114
16442.67 136
16443.88 100
16445.09 122
16446.30 143
16447.51 125
16448.72 103
16449.93 97
16451.14 122
16452.36 134
16453.57 107
16454.78 93
16455.99 109
16457.20 119
16458.41 116
16459.63 104
16460.84 125
16462.05 133
16463.26 107
16464.47 126
16465.68 139
16466.90 103
16468.11 103
16469.32 119
16470.53 107
16471.74 98
16472.96 101
16474.17 121
16475.38 110
16476.59 115
16477.81 102
16479.02 122
16480.23 103
16481.44 101
16482.66 115
16483.87 112
16485.08 109
16486.29 105
16487.51 127
16488.72 108
16489.93 130
16491.15 139
16492.36 137
16493.57 102
16494.78 99
16496.00 108
16497.21 125
16498.42 89
16499.64 113
16500.85 110
16502.06 95
16503.28 114
16504.49 92
16505.70 105
16506.92 86
16508.13 92
16509.34 86
16510.56 101
16511.77 102
16512.98 108
16514.20 113
16515.41 108
16516.63 81
16517.84 109
16519.05 102
16520.27 100
16521.48 104
16522.70 101
16523.91 110
16525.12 100
16526.34 108
16527.55 105
16528.77 143
16529.98 106
16531.20 88
16532.41 114
16533.62 104
16534.84 102
16536.05 102
16537.27 117
16538.48 100
16539.70 111
16540.91 109
16542.13 100
16543.34 93
16544.56 92
16545.77 105
16546.99 124
16548.20 99
16549.42 119
16550.63 99
16551.85 116
16553.06 99
16554.28 89
16555.49 120
16556.71 114
16557.92 115
16559.14 88
16560.35 119
16561.57 109
16562.78 98
16564.00 117
16565.21 104
16566.43 112
16567.65 125
16568.86 95
16570.08 110
16571.29 113
16572.51 123
16573.73 103
16574.94 109
16576.16 100
16577.37 136
16578.59 117
16579.81 91
16581.02 95
16582.24 105
16583.45 123
16584.67 90
16585.89 105
16587.10 94
16588.32 101
16589.54 111
16590.75 102
16591.97 113
16593.19 106
16594.40 126
16595.62 107
16596.84 105
16598.05 124
16599.27 116
16600.49 123
16601.70 97
16602.92 87
16604.14 96
16605.35 107
16606.57 104
16607.79 107
16609.01 104
16610.22 113
16611.44 109
16612.66 101
16613.88 98
16615.09 108
16616.31 118
16617.53 115
16618.75 79
16619.96 97
16621.18 101
16622.40 137
16623.62 112
16624.83 96
16626.05 88
16627.27 95
16628.49 109
16629.71 102
16630.92 97
16632.14 93
16633.36 104
16634.58 110
16635.80 107
16637.01 89
16638.23 110
16639.45 105
16640.67 117
16641.89 83
16643.11 100
16644.32 106
16645.54 97
16646.76 91
16647.98 72
16649.20 109
16650.42 112
16651.64 108
16652.86 75
16654.07 106
16655.29 88
16656.51 92
16657.73 100
16658.95 106
16660.17 102
16661.39 125
16662.61 102
16663.83 117
16665.05 92
16666.27 102
16667.48 101
16668.70 106
16669.92 107
16671.14 99
16672.36 97
16673.58 94
16674.80 125
16676.02 102
16677.24 112
16678.46 117
16679.68 100
16680.90 121
16682.12 107
16683.34 109
16684.56 108
16685.78 103
16687.00 97
16688.22 95
16689.44 100
16690.66 113
16691.88 100
16693.10 98
16694.32 113
16695.54 124
16696.76 103
16697.98 120
16699.20 88
16700.42 113
16701.64 109
16702.87 108
16704.09 117
16705.31 99
16706.53 103
16707.75 111
16708.97 106
16710.19 98
16711.41 93
16712.63 96
16713.85 112
16715.07 92
16716.30 87
16717.52 91
16718.74 100
16719.96 107
16721.18 105
16722.40 114
16723.62 109
16724.85 110
16726.07 116
16727.29 92
16728.51 80
16729.73 85
16730.95 113
16732.17 110
16733.40 79
16734.62 110
16735.84 89
16737.06 101
16738.28 127
16739.51 91
16740.73 98
16741.95 94
16743.17 126
16744.39 96
16745.62 86
16746.84 104
16748.06 102
16749.28 113
16750.51 111
16751.73 86
16752.95 88
16754.17 97
16755.40 102
16756.62 94
16757.84 106
16759.06 92
16760.29 94
16761.51 110
16762.73 111
16763.96 119
16765.18 108
16766.40 84
16767.62 109
16768.85 96
16770.07 116
16771.29 123
16772.52 118
16773.74 109
16774.96 95
16776.19 112
16777.41 109
16778.63 107
16779.86 90
16781.08 105
16782.30 119
16783.53 111
16784.75 100
16785.97 100
16787.20 100
16788.42 98
16789.65 105
16790.87 97
16792.09 85
16793.32 92
16794.54 109
16795.77 109
16796.99 104
16798.21 93
16799.44 117
16800.66 88
16801.89 87
16803.11 100
16804.34 105
16805.56 116
16806.78 107
16808.01 108
16809.23 92
16810.46 113
16811.68 105
16812.91 114
16814.13 108
16815.36 129
16816.58 107
16817.81 100
16819.03 95
16820.26 106
16821.48 123
16822.71 116
16823.93 135
16825.16 95
16826.38 117
16827.61 106
16828.83 113
16830.06 128
16831.28 118
16832.51 135
16833.73 134
16834.96 100
16836.19 91
16837.41 101
16838.64 119
16839.86 109
16841.09 101
16842.31 102
16843.54 121
16844.76 144
16845.99 115
16847.22 98
16848.44 92
16849.67 95
16850.89 111
16852.12 110
16853.35 116
16854.57 100
16855.80 107
16857.03 94
16858.25 125
16859.48 113
16860.71 118
16861.93 110
16863.16 131
16864.38 116
16865.61 113
16866.84 140
16868.06 115
16869.29 105
16870.52 124
16871.74 124
16872.97 122
16874.20 111
16875.43 119
16876.65 120
16877.88 114
16879.11 115
16880.33 107
16881.56 127
16882.79 105
16884.02 122
16885.24 115
16886.47 127
16887.70 132
16888.93 158
16890.15 148
16891.38 116
16892.61 125
16893.84 138
16895.06 125
16896.29 121
16897.52 115
16898.75 134
16899.97 122
16901.20 140
16902.43 123
16903.66 111
16904.89 128
16906.11 122
16907.34 111
16908.57 129
16909.80 115
16911.03 115
16912.26 129
16913.48 129
16914.71 114
16915.94 119
16917.17 93
16918.40 113
16919.63 101
16920.85 108
16922.08 108
16923.31 104
16924.54 98
16925.77 96
16927.00 102
16928.23 106
16929.46 103
16930.69 133
16931.91 135
16933.14 141
16934.37 107
16935.60 103
16936.83 111
16938.06 111
16939.29 101
16940.52 105
16941.75 116
16942.98 121
16944.21 133
16945.44 136
16946.67 122
16947.90 108
16949.13 116
16950.35 114
16951.58 90
16952.81 106
16954.04 103
16955.27 107
16956.50 87
16957.73 133
16958.96 150
16960.19 123
16961.42 112
16962.65 106
16963.88 119
16965.11 108
16966.34 126
16967.58 96
16968.81 110
16970.04 97
16971.27 110
16972.50 97
16973.73 128
16974.96 101
16976.19 111
16977.42 128
16978.65 103
16979.88 103
16981.11 119
16982.34 128
16983.57 124
16984.80 113
16986.04 90
16987.27 123
16988.50 123
16989.73 111
16990.96 95
16992.19 110
16993.42 118
16994.65 118
16995.88 113
16997.12 122
16998.35 89
16999.58 109
17000.81 118
17002.04 113
17003.27 87
17004.51 98
17005.74 123
17006.97 109
17008.20 105
17009.43 99
17010.66 103
17011.90 105
17013.13 110
17014.36 101
17015.59 98
17016.82 84
17018.06 108
17019.29 109
17020.52 104
17021.75 104
17022.99 104
17024.22 116
17025.45 107
17026.68 112
17027.92 112
17029.15 114
17030.38 109
17031.61 119
17032.85 119
17034.08 98
17035.31 108
17036.54 91
17037.78 98
17039.01 117
17040.24 119
17041.48 111
17042.71 99
17043.94 99
17045.18 91
17046.41 94
17047.64 101
17048.88 108
17050.11 108
17051.34 82
17052.58 107
17053.81 88
17055.04 104
17056.28 114
17057.51 118
17058.74 114
17059.98 106
17061.21 117
17062.44 86
17063.68 118
17064.91 109
17066.15 121
17067.38 101
17068.61 88
17069.85 103
17071.08 96
17072.32 92
17073.55 102
17074.78 96
17076.02 104
17077.25 92
17078.49 118
17079.72 83
17080.96 98
17082.19 109
17083.42 102
17084.66 89
17085.89 84
17087.13 117
17088.36 107
17089.60 111
17090.83 101
17092.07 105
17093.30 121
17094.54 125
17095.77 105
17097.01 114
17098.24 110
17099.48 88
17100.71 108
17101.95 102
17103.18 109
17104.42 97
17105.65 127
17106.89 96
17108.12 95
17109.36 95
17110.60 115
17111.83 102
17113.07 79
17114.30 110
17115.54 116
17116.77 104
17118.01 97
17119.25 109
17120.48 106
17121.72 126
17122.95 118
17124.19 109
17125.43 104
17126.66 104
17127.90 100
17129.13 100
17130.37 92
17131.61 82
17132.84 91
17134.08 95
17135.32 94
17136.55 73
17137.79 94
17139.02 83
17140.26 115
17141.50 87
17142.73 94
17143.97 90
17145.21 92
17146.44 79
17147.68 106
17148.92 96
17150.16 91
17151.39 103
17152.63 101
17153.87 102
17155.10 77
17156.34 106
17157.58 101
17158.82 115
17160.05 85
17161.29 86
17162.53 94
17163.76 89
17165.00 96
17166.24 99
17167.48 72
17168.72 99
17169.95 72
17171.19 91
17172.43 96
17173.67 99
17174.90 106
17176.14 86
17177.38 97
17178.62 84
17179.86 101
17181.09 94
17182.33 97
17183.57 99
17184.81 104
17186.05 98
17187.28 92
17188.52 76
17189.76 90
17191.00 89
17192.24 92
17193.48 111
17194.72 99
17195.95 103
17197.19 87
17198.43 102
17199.67 90
17200.91 97
17202.15 87
17203.39 96
17204.63 87
17205.86 90
17207.10 96
17208.34 79
17209.58 72
17210.82 83
17212.06 97
17213.30 95
17214.54 68
17215.78 85
17217.02 118
17218.26 89
17219.50 102
17220.74 77
17221.97 91
17223.21 99
17224.45 94
17225.69 89
17226.93 94
17228.17 97
17229.41 82
17230.65 96
17231.89 66
17233.13 80
17234.37 84
17235.61 92
17236.85 100
17238.09 81
17239.33 72
17240.57 112
17241.81 110
17243.05 92
17244.29 72
17245.53 83
17246.77 87
17248.02 67
17249.26 74
17250.50 98
17251.74 99
17252.98 90
17254.22 95
17255.46 81
17256.70 81
17257.94 92
17259.18 104
17260.42 76
17261.66 88
17262.90 87
17264.15 79
17265.39 88
17266.63 85
17267.87 97
17269.11 89
17270.35 102
17271.59 76
17272.83 85
17274.08 94
17275.32 88
17276.56 84
17277.80 91
17279.04 113
17280.28 90
17281.52 99
17282.77 105
17284.01 88
17285.25 84
17286.49 89
17287.73 89
17288.98 97
17290.22 80
17291.46 92
17292.70 85
17293.94 74
17295.19 84
17296.43 84
17297.67 95
17298.91 98
17300.16 91
17301.40 113
17302.64 73
17303.88 97
17305.13 122
17306.37 81
17307.61 57
17308.85 55
17310.10 82
17311.34 96
17312.58 102
17313.82 84
17315.07 75
17316.31 110
17317.55 107
17318.80 89
17320.04 89
17321.28 78
17322.53 81
17323.77 102
17325.01 85
17326.26 97
17327.50 90
17328.74 90
17329.99 71
17331.23 68
17332.47 88
17333.72 95
17334.96 90
17336.20 93
17337.45 59
17338.69 77
17339.93 87
17341.18 95
17342.42 115
17343.67 97
17344.91 87
17346.15 91
17347.40 95
17348.64 86
17349.89 85
17351.13 108
17352.37 99
17353.62 71
17354.86 80
17356.11 72
17357.35 100
17358.60 76
17359.84 88
17361.09 86
17362.33 96
17363.57 90
17364.82 88
17366.06 91
17367.31 76
17368.55 73
17369.80 89
17371.04 88
17372.29 76
17373.53 73
17374.78 96
17376.02 86
17377.27 76
17378.51 85
17379.76 89
17381.00 83
17382.25 77
17383.50 63
17384.74 83
17385.99 93
17387.23 96
17388.48 85
17389.72 73
17390.97 81
17392.21 88
17393.46 82
17394.71 88
17395.95 91
17397.20 93
17398.44 98
17399.69 95
17400.93 111
17402.18 78
17403.43 91
17404.67 87
17405.92 88
17407.17 78
17408.41 101
17409.66 86
17410.90 89
17412.15 94
17413.40 100
17414.64 71
17415.89 84
17417.14 92
17418.38 97
17419.63 84
17420.88 68
17422.12 83
17423.37 67
17424.62 74
17425.86 84
17427.11 85
17428.36 75
17429.60 77
17430.85 85
17432.10 84
17433.35 64
17434.59 91
17435.84 87
17437.09 81
17438.33 92
17439.58 73
17440.83 98
17442.08 93
17443.32 88
17444.57 73
17445.82 76
17447.07 87
17448.32 86
17449.56 83
17450.81 96
17452.06 80
17453.31 92
17454.55 111
17455.80 84
17457.05 92
17458.30 82
17459.55 86
17460.79 96
17462.04 85
17463.29 82
17464.54 77
17465.79 76
17467.04 78
17468.28 77
17469.53 81
17470.78 59
17472.03 85
17473.28 93
17474.53 81
17475.78 69
17477.02 87
17478.27 86
17479.52 89
17480.77 92
17482.02 82
17483.27 92
17484.52 89
17485.77 100
17487.02 87
17488.26 62
17489.51 70
17490.76 88
17492.01 91
17493.26 79
17494.51 107
17495.76 75
17497.01 93
17498.26 80
17499.51 81
17500.76 74
17502.01 76
17503.26 92
17504.51 87
17505.76 74
17507.01 89
17508.26 83
17509.51 82
17510.76 76
17512.01 75
17513.26 82
17514.51 92
17515.76 97
17517.01 84
17518.26 89
17519.51 79
17520.76 91
17522.01 76
17523.26 70
17524.51 88
17525.76 88
17527.01 85
17528.26 70
17529.51 70
17530.76 88
17532.01 89
17533.26 103
17534.51 81
17535.76 82
17537.01 88
17538.27 73
17539.52 86
17540.77 67
17542.02 87
17543.27 95
17544.52 103
17545.77 86
17547.02 77
17548.27 85
17549.53 93
17550.78 82
17552.03 74
17553.28 76
17554.53 101
17555.78 104
17557.03 72
17558.29 102
17559.54 76
17560.79 118
17562.04 88
17563.29 102
17564.54 63
17565.80 62
17567.05 86
17568.30 87
17569.55 80
17570.80 65
17572.06 66
17573.31 72
17574.56 87
17575.81 80
17577.07 95
17578.32 84
17579.57 95
17580.82 81
17582.08 68
17583.33 87
17584.58 78
17585.83 79
17587.09 84
17588.34 71
17589.59 79
17590.84 96
17592.10 84
17593.35 72
17594.60 71
17595.86 82
17597.11 78
17598.36 77
17599.61 89
17600.87 95
17602.12 81
17603.37 83
17604.63 92
17605.88 77
17607.13 80
17608.39 90
17609.64 79
17610.89 91
17612.15 85
17613.40 72
17614.66 91
17615.91 89
17617.16 96
17618.42 84
17619.67 76
17620.92 86
17622.18 98
17623.43 74
17624.69 83
17625.94 90
17627.19 81
17628.45 95
17629.70 84
17630.96 85
17632.21 66
17633.47 99
17634.72 80
17635.97 77
17637.23 74
17638.48 98
17639.74 91
17640.99 96
17642.25 76
17643.50 75
17644.76 90
17646.01 106
17647.27 92
17648.52 74
17649.78 83
17651.03 88
17652.28 101
17653.54 80
17654.80 87
17656.05 87
17657.31 108
17658.56 83
17659.82 64
17661.07 70
17662.33 89
17663.58 93
17664.84 77
17666.09 86
17667.35 87
17668.60 84
17669.86 63
17671.11 74
17672.37 81
17673.63 91
17674.88 76
17676.14 87
17677.39 71
17678.65 93
17679.91 79
17681.16 69
17682.42 82
17683.67 86
17684.93 87
17686.19 81
17687.44 77
17688.70 65
17689.95 71
17691.21 80
17692.47 85
17693.72 97
17694.98 77
17696.24 71
17697.49 67
17698.75 78
17700.01 86
17701.26 84
17702.52 80
17703.78 87
17705.03 90
17706.29 69
17707.55 79
17708.81 111
17710.06 83
17711.32 88
17712.58 67
17713.83 92
17715.09 76
17716.35 85
17717.61 83
17718.86 71
17720.12 83
17721.38 73
17722.63 73
17723.89 88
17725.15 80
17726.41 77
17727.67 100
17728.92 68
17730.18 72
17731.44 65
17732.70 101
17733.95 62
17735.21 77
17736.47 71
17737.73 83
17738.99 71
17740.24 69
17741.50 81
17742.76 66
17744.02 83
17745.28 82
17746.54 91
17747.79 61
17749.05 81
17750.31 74
17751.57 97
17752.83 73
17754.09 72
17755.35 80
17756.60 79
17757.86 83
17759.12 101
17760.38 67
17761.64 87
17762.90 86
17764.16 77
17765.42 81
17766.67 69
17767.93 81
17769.19 68
17770.45 73
17771.71 75
17772.97 98
17774.23 90
17775.49 81
17776.75 96
17778.01 75
17779.27 68
17780.53 78
17781.79 73
17783.05 75
17784.31 78
17785.57 59
17786.83 103
17788.09 74
17789.35 88
17790.61 86
17791.87 82
17793.13 71
17794.39 100
17795.65 59
17796.91 68
17798.17 75
17799.43 57
17800.69 65
17801.95 70
17803.21 82
17804.47 61
17805.73 73
17806.99 75
17808.25 92
17809.51 83
17810.77 75
17812.03 85
17813.29 71
17814.55 80
17815.81 83
17817.07 69
17818.33 72
17819.60 69
17820.86 96
17822.12 112
17823.38 66
17824.64 84
17825.90 74
17827.16 96
17828.42 61
17829.68 69
17830.95 70
17832.21 91
17833.47 72
17834.73 84
17835.99 72
17837.25 74
17838.51 99
17839.78 80
17841.04 80
17842.30 66
17843.56 73
17844.82 77
17846.08 98
17847.35 74
17848.61 73
17849.87 92
17851.13 100
17852.39 76
17853.66 75
17854.92 76
17856.18 99
17857.44 86
17858.71 69
17859.97 77
17861.23 64
17862.49 86
17863.76 75
17865.02 76
17866.28 70
17867.54 93
17868.81 66
17870.07 103
17871.33 62
17872.59 67
17873.86 69
17875.12 87
17876.38 72
17877.65 81
17878.91 73
17880.17 74
17881.44 62
17882.70 65
17883.96 72
17885.22 67
17886.49 83
17887.75 70
17889.01 86
17890.28 73
17891.54 83
17892.81 69
17894.07 84
17895.33 69
17896.60 75
17897.86 90
17899.12 71
17900.39 85
17901.65 69
17902.92 70
17904.18 62
17905.44 74
17906.71 64
17907.97 69
17909.24 70
17910.50 88
17911.76 68
17913.03 84
17914.29 69
17915.56 68
17916.82 59
17918.09 54
17919.35 81
17920.61 64
17921.88 83
17923.14 69
17924.41 78
17925.67 64
17926.94 82
17928.20 75
17929.47 81
17930.73 63
17932.00 60
17933.26 68
17934.53 96
17935.79 61
17937.06 63
17938.32 78
17939.59 72
17940.85 69
17942.12 69
17943.38 84
17944.65 78
17945.91 74
17947.18 51
17948.44 68
17949.71 54
17950.98 74
17952.24 66
17953.51 60
17954.77 69
17956.04 82
17957.30 96
17958.57 77
17959.84 72
17961.10 77
17962.37 81
17963.63 80
17964.90 87
17966.17 59
17967.43 74
17968.70 72
17969.96 91
17971.23 72
17972.50 73
17973.76 85
17975.03 95
17976.30 73
17977.56 56
17978.83 74
17980.10 65
17981.36 91
17982.63 74
17983.90 87
17985.16 78
17986.43 68
17987.70 73
17988.96 75
17990.23 62
17991.50 71
17992.76 70
17994.03 67
17995.30 64
17996.57 71
17997.83 68
17999.10 78
18000.37 76
18001.64 64
18002.90 79
18004.17 65
18005.44 70
18006.71 78
18007.97 78
18009.24 76
18010.51 90
18011.78 79
18013.04 88
18014.31 70
18015.58 78
18016.85 67
18018.12 77
18019.38 87
18020.65 66
18021.92 83
18023.19 67
18024.46 71
18025.72 68
18026.99 83
18028.26 64
18029.53 80
18030.80 60
18032.07 63
18033.33 73
18034.60 73
18035.87 79
18037.14 78
18038.41 67
18039.68 61
18040.95 83
18042.22 73
18043.48 105
18044.75 85
18046.02 71
18047.29 65
18048.56 83
18049.83 84
18051.10 80
18052.37 71
18053.64 69
18054.91 64
18056.17 79
18057.44 60
18058.71 73
18059.98 68
18061.25 64
18062.52 72
18063.79 56
18065.06 77
18066.33 53
18067.60 81
18068.87 76
18070.14 83
18071.41 69
18072.68 79
18073.95 68
18075.22 69
18076.49 76
18077.76 61
18079.03 75
18080.30 69
18081.57 68
18082.84 77
18084.11 59
18085.38 51
18086.65 44
18087.92 74
18089.19 80
18090.46 64
18091.73 62
18093.00 64
18094.27 92
18095.55 87
18096.82 77
18098.09 62
18099.36 76
18100.63 69
18101.90 91
18103.17 70
18104.44 43
18105.71 72
18106.98 76
18108.25 76
18109.53 74
18110.80 56
18112.07 64
18113.34 89
18114.61 84
18115.88 78
18117.15 65
18118.43 78
18119.70 79
18120.97 77
18122.24 86
18123.51 61
18124.78 67
18126.05 79
18127.33 81
18128.60 72
18129.87 80
18131.14 82
18132.41 77
18133.69 70
18134.96 62
18136.23 87
18137.50 74
18138.77 67
18140.05 67
18141.32 67
18142.59 55
18143.86 63
18145.14 64
18146.41 69
18147.68 53
18148.95 52
18150.23 82
18151.50 82
18152.77 76
18154.04 84
18155.32 78
18156.59 68
18157.86 68
18159.14 72
18160.41 101
18161.68 78
18162.96 68
18164.23 71
18165.50 71
18166.77 78
18168.05 83
18169.32 69
18170.59 77
18171.87 80
18173.14 71
18174.41 50
18175.69 86
18176.96 66
18178.24 86
18179.51 72
18180.78 72
18182.06 55
18183.33 69
18184.60 90
18185.88 71
18187.15 59
18188.43 63
18189.70 68
18190.97 54
18192.25 59
18193.52 64
18194.80 70
18196.07 66
18197.34 61
18198.62 62
18199.89 71
18201.17 81
18202.44 66
18203.72 74
18204.99 67
18206.27 69
18207.54 73
18208.82 74
18210.09 92
18211.36 54
18212.64 65
18213.91 68
18215.19 53
18216.46 66
18217.74 76
18219.01 67
18220.29 65
18221.56 74
18222.84 65
18224.11 62
18225.39 68
18226.67 79
18227.94 71
18229.22 71
18230.49 71
18231.77 77
18233.04 73
18234.32 70
18235.59 78
18236.87 72
18238.14 72
18239.42 64
18240.70 67
18241.97 77
18243.25 76
18244.52 66
18245.80 78
18247.08 95
18248.35 74
18249.63 81
18250.90 76
18252.18 63
18253.46 82
18254.73 91
18256.01 74
18257.29 52
18258.56 82
18259.84 100
18261.11 76
18262.39 69
18263.67 72
18264.94 71
18266.22 72
18267.50 75
18268.77 62
18270.05 64
18271.33 69
18272.61 71
18273.88 74
18275.16 65
18276.44 56
18277.71 58
18278.99 83
18280.27 68
18281.54 73
18282.82 67
18284.10 83
18285.38 83
18286.65 58
18287.93 62
18289.21 70
18290.49 88
18291.76 72
18293.04 79
18294.32 87
18295.60 72
18296.88 94
18298.15 84
18299.43 73
18300.71 55
18301.99 69
18303.26 73
18304.54 56
18305.82 65
18307.10 70
18308.38 71
18309.66 60
18310.93 63
18312.21 60
18313.49 77
18314.77 78
18316.05 60
18317.33 78
18318.60 73
18319.88 82
18321.16 73
18322.44 67
18323.72 58
18325.00 89
18326.28 104
18327.55 88
18328.83 67
18330.11 82
18331.39 73
18332.67 78
18333.95 65
18335.23 70
18336.51 92
18337.79 84
18339.07 86
18340.35 59
18341.62 70
18342.90 71
18344.18 65
18345.46 72
18346.74 91
18348.02 77
18349.30 67
18350.58 90
18351.86 60
18353.14 54
18354.42 66
18355.70 83
18356.98 63
18358.26 64
18359.54 67
18360.82 91
18362.10 86
18363.38 70
18364.66 71
18365.94 76
18367.22 84
18368.50 68
18369.78 56
18371.06 62
18372.34 68
18373.62 73
18374.90 78
18376.18 60
18377.46 73
18378.74 61
18380.03 77
18381.31 64
18382.59 66
18383.87 78
18385.15 79
18386.43 79
18387.71 56
18388.99 68
18390.27 74
18391.55 73
18392.83 67
18394.12 66
18395.40 87
18396.68 97
18397.96 77
18399.24 75
18400.52 44
18401.80 67
18403.08 79
18404.37 79
18405.65 50
18406.93 60
18408.21 79
18409.49 67
18410.77 61
18412.06 62
18413.34 73
18414.62 78
18415.90 61
18417.18 61
18418.47 71
18419.75 55
18421.03 77
18422.31 67
18423.59 72
18424.88 60
18426.16 85
18427.44 72
18428.72 62
18430.01 63
18431.29 77
18432.57 73
18433.85 50
18435.14 67
18436.42 58
18437.70 77
18438.98 48
18440.27 64
18441.55 47
18442.83 65
18444.12 76
18445.40 82
18446.68 71
18447.96 73
18449.25 64
18450.53 76
18451.81 52
18453.10 64
18454.38 61
18455.66 75
18456.95 98
18458.23 74
18459.51 70
18460.80 74
18462.08 68
18463.36 62
18464.65 55
18465.93 57
18467.22 63
18468.50 74
18469.78 62
18471.07 75
18472.35 56
18473.63 74
18474.92 68
18476.20 68
18477.49 44
18478.77 58
18480.05 75
18481.34 73
18482.62 57
18483.91 62
18485.19 68
18486.48 67
18487.76 53
18489.04 77
18490.33 66
18491.61 66
18492.90 62
18494.18 61
18495.47 69
18496.75 52
18498.04 73
18499.32 84
18500.61 76
18501.89 55
18503.18 56
18504.46 70
18505.75 64
18507.03 64
18508.32 66
18509.60 67
18510.89 71
18512.17 79
18513.46 89
18514.74 66
18516.03 47
18517.31 56
18518.60 73
18519.89 73
18521.17 61
18522.46 88
18523.74 70
18525.03 60
18526.31 64
18527.60 78
18528.89 75
18530.17 73
18531.46 73
18532.74 68
18534.03 75
18535.32 63
18536.60 71
18537.89 76
18539.17 66
18540.46 58
18541.75 74
18543.03 65
18544.32 65
18545.61 56
18546.89 69
18548.18 73
18549.47 79
18550.75 75
18552.04 80
18553.33 62
18554.61 54
18555.90 80
18557.19 70
18558.47 73
18559.76 53
18561.05 87
18562.33 94
18563.62 60
18564.91 58
18566.19 72
18567.48 66
18568.77 56
18570.06 58
18571.34 60
18572.63 70
18573.92 72
18575.21 68
18576.49 73
18577.78 66
18579.07 74
18580.36 74
18581.64 63
18582.93 64
18584.22 59
18585.51 76
18586.80 93
18588.08 81
18589.37 70
18590.66 79
18591.95 66
18593.24 63
18594.52 62
18595.81 84
18597.10 76
18598.39 76
18599.68 68
18600.96 71
18602.25 77
18603.54 75
18604.83 78
18606.12 77
18607.41 78
18608.70 84
18609.98 76
18611.27 61
18612.56 70
18613.85 79
18615.14 70
18616.43 75
18617.72 75
18619.01 94
18620.30 74
18621.58 106
18622.87 66
18624.16 85
18625.45 80
18626.74 82
18628.03 70
18629.32 88
18630.61 71
18631.90 82
18633.19 86
18634.48 72
18635.77 82
18637.06 71
18638.35 72
18639.64 69
18640.93 78
18642.22 62
18643.51 83
18644.80 64
18646.09 65
18647.38 69
18648.67 78
18649.96 68
18651.25 76
18652.54 71
18653.83 71
18655.12 76
18656.41 92
18657.70 74
18658.99 67
18660.28 68
18661.57 76
18662.86 62
18664.15 75
18665.44 64
18666.73 83
18668.02 74
18669.31 58
18670.60 70
18671.89 67
18673.18 49
18674.48 63
18675.77 64
18677.06 74
18678.35 70
18679.64 60
18680.93 65
18682.22 76
18683.51 79
18684.80 74
18686.10 67
18687.39 68
18688.68 70
18689.97 57
18691.26 72
18692.55 68
18693.84 59
18695.14 63
18696.43 82
18697.72 74
18699.01 68
18700.30 69
18701.60 72
18702.89 64
18704.18 75
18705.47 59
18706.76 72
18708.06 80
18709.35 80
18710.64 69
18711.93 58
18713.22 59
18714.52 68
18715.81 69
18717.10 84
18718.39 63
18719.69 62
18720.98 81
18722.27 73
18723.56 68
18724.86 69
18726.15 93
18727.44 76
18728.73 69
18730.03 69
18731.32 68
18732.61 80
18733.91 71
18735.20 65
18736.49 89
18737.79 75
18739.08 68
18740.37 77
18741.66 70
18742.96 68
18744.25 70
18745.54 62
18746.84 77
18748.13 58
18749.43 71
18750.72 85
18752.01 93
18753.31 64
18754.60 75
18755.89 88
18757.19 88
18758.48 73
18759.77 76
18761.07 64
18762.36 76
18763.66 75
18764.95 78
18766.24 73
18767.54 66
18768.83 63
18770.13 75
18771.42 82
18772.72 61
18774.01 78
18775.30 87
18776.60 83
18777.89 74
18779.19 79
18780.48 66
18781.78 58
18783.07 79
18784.37 62
18785.66 78
18786.96 72
18788.25 64
18789.55 72
18790.84 58
18792.14 72
18793.43 72
18794.73 72
18796.02 63
18797.32 72
18798.61 65
18799.91 79
18801.20 72
18802.50 72
18803.79 72
18805.09 64
18806.38 66
18807.68 71
18808.97 65
18810.27 75
18811.57 65
18812.86 66
18814.16 77
18815.45 58
18816.75 68
18818.05 63
18819.34 74
18820.64 63
18821.93 78
18823.23 62
18824.53 57
18825.82 63
18827.12 78
18828.41 74
18829.71 60
18831.01 65
18832.30 61
18833.60 84
18834.90 71
18836.19 53
18837.49 55
18838.79 73
18840.08 63
18841.38 67
18842.68 72
18843.97 65
18845.27 52
18846.57 70
18847.86 53
18849.16 55
18850.46 47
18851.75 62
18853.05 65
18854.35 68
18855.65 59
18856.94 85
18858.24 73
18859.54 56
18860.83 57
18862.13 65
18863.43 68
18864.73 51
18866.02 66
18867.32 58
18868.62 68
18869.92 63
18871.21 70
18872.51 88
18873.81 106
18875.11 64
18876.41 51
18877.70 62
18879.00 46
18880.30 52
18881.60 67
18882.90 75
18884.19 67
18885.49 66
18886.79 69
18888.09 52
18889.39 54
18890.69 60
18891.98 65
18893.28 54
18894.58 56
18895.88 53
18897.18 64
18898.48 55
18899.78 66
18901.07 71
18902.37 71
18903.67 66
18904.97 62
18906.27 53
18907.57 46
18908.87 65
18910.17 71
18911.47 73
18912.77 70
18914.06 50
18915.36 54
18916.66 61
18917.96 73
18919.26 62
18920.56 65
18921.86 70
18923.16 57
18924.46 53
18925.76 58
18927.06 72
18928.36 73
18929.66 73
18930.96 66
18932.26 72
18933.56 57
18934.86 44
18936.16 57
18937.46 69
18938.76 70
18940.06 55
18941.36 70
18942.66 73
18943.96 68
18945.26 55
18946.56 63
18947.86 74
18949.16 67
18950.46 74
18951.76 54
18953.06 68
18954.36 75
18955.66 70
18956.96 69
18958.26 66
18959.56 75
18960.87 71
18962.17 70
18963.47 64
18964.77 55
18966.07 68
18967.37 72
18968.67 80
18969.97 70
18971.27 67
18972.57 76
18973.88 74
18975.18 55
18976.48 63
18977.78 61
18979.08 54
18980.38 55
18981.68 55
18982.99 66
18984.29 61
18985.59 67
18986.89 61
18988.19 74
18989.49 80
18990.80 66
18992.10 66
18993.40 65
18994.70 73
18996.00 79
18997.31 70
18998.61 67
18999.91 83
19001.21 65
19002.51 64
19003.82 61
19005.12 79
19006.42 57
19007.72 61
19009.03 67
19010.33 62
19011.63 64
19012.93 71
19014.24 70
19015.54 58
19016.84 75
19018.15 70
19019.45 64
19020.75 51
19022.05 58
19023.36 56
19024.66 72
19025.96 58
19027.27 78
19028.57 55
19029.87 57
19031.18 79
19032.48 77
19033.78 68
19035.09 55
19036.39 72
19037.69 77
19039.00 73
19040.30 72
19041.60 59
19042.91 50
19044.21 80
19045.51 64
19046.82 75
19048.12 53
19049.43 75
19050.73 68
19052.03 61
19053.34 75
19054.64 79
19055.95 86
19057.25 62
19058.55 68
19059.86 72
19061.16 56
19062.47 61
19063.77 78
19065.08 58
19066.38 69
19067.68 67
19068.99 58
19070.29 63
19071.60 69
19072.90 61
19074.21 62
19075.51 66
19076.82 63
19078.12 63
19079.43 53
19080.73 67
19082.04 89
19083.34 67
19084.65 70
19085.95 62
19087.26 64
19088.56 68
19089.87 63
19091.17 67
19092.48 64
19093.78 69
19095.09 62
19096.39 70
19097.70 53
19099.00 68
19100.31 52
19101.62 55
19102.92 75
19104.23 60
19105.53 57
19106.84 52
19108.14 59
19109.45 60
19110.76 66
19112.06 65
19113.37 78
19114.67 69
19115.98 75
19117.29 67
19118.59 64
19119.90 67
19121.21 76
19122.51 81
19123.82 61
19125.13 62
19126.43 46
19127.74 63
19129.04 71
19130.35 77
19131.66 62
19132.96 65
19134.27 69
19135.58 61
19136.89 55
19138.19 44
19139.50 67
19140.81 64
19142.11 73
19143.42 49
19144.73 54
19146.03 62
19147.34 63
19148.65 65
19149.96 76
19151.26 78
19152.57 71
19153.88 77
19155.19 81
19156.49 62
19157.80 46
19159.11 67
19160.42 56
19161.72 89
19163.03 74
19164.34 77
19165.65 72
19166.96 73
19168.26 64
19169.57 65
19170.88 67
19172.19 60
19173.50 59
19174.80 71
19176.11 73
19177.42 46
19178.73 70
19180.04 65
19181.34 66
19182.65 59
19183.96 77
19185.27 63
19186.58 86
19187.89 55
19189.20 59
19190.50 62
19191.81 59
19193.12 65
19194.43 65
19195.74 62
19197.05 57
19198.36 60
19199.67 67
19200.98 68
19202.28 50
19203.59 59
19204.90 70
19206.21 69
19207.52 70
19208.83 63
19210.14 61
19211.45 52
19212.76 58
19214.07 77
19215.38 56
19216.69 62
19218.00 56
19219.31 59
19220.62 71
19221.93 67
19223.24 75
19224.55 51
19225.86 46
19227.17 49
19228.48 75
19229.79 63
19231.10 74
19232.41 76
19233.72 73
19235.03 66
19236.34 55
19237.65 69
19238.96 84
19240.27 76
19241.58 59
19242.89 54
19244.20 61
19245.51 60
19246.82 69
19248.13 63
19249.44 55
19250.75 76
19252.06 75
19253.37 73
19254.69 53
19256.00 54
19257.31 71
19258.62 71
19259.93 57
19261.24 59
19262.55 60
19263.86 62
19265.17 66
19266.49 47
19267.80 41
19269.11 50
19270.42 58
19271.73 63
19273.04 64
19274.35 60
19275.67 73
19276.98 75
19278.29 77
19279.60 62
19280.91 67
19282.22 69
19283.54 67
19284.85 62
19286.16 57
19287.47 69
19288.78 67
19290.10 63
19291.41 55
19292.72 57
19294.03 51
19295.34 63
19296.66 60
19297.97 74
19299.28 70
19300.59 63
19301.91 70
19303.22 67
19304.53 68
19305.84 61
19307.16 63
19308.47 61
19309.78 65
19311.10 61
19312.41 67
19313.72 67
19315.03 64
19316.35 68
19317.66 67
19318.97 77
19320.29 63
19321.60 63
19322.91 59
19324.23 57
19325.54 60
19326.85 60
19328.17 60
19329.48 70
19330.79 46
19332.11 60
19333.42 56
19334.73 66
19336.05 65
19337.36 69
19338.67 71
19339.99 69
19341.30 73
19342.62 49
19343.93 58
19345.24 49
19346.56 61
19347.87 58
19349.19 47
19350.50 69
19351.81 63
19353.13 67
19354.44 66
19355.76 67
19357.07 66
19358.39 75
19359.70 58
19361.02 76
19362.33 63
19363.64 48
19364.96 55
19366.27 54
19367.59 50
19368.90 74
19370.22 50
19371.53 49
19372.85 58
19374.16 68
19375.48 67
19376.79 60
19378.11 53
19379.42 82
19380.74 68
19382.05 56
19383.37 62
19384.68 60
19386.00 74
19387.31 77
19388.63 74
19389.95 78
19391.26 60
19392.58 74
19393.89 70
19395.21 59
19396.52 62
19397.84 53
19399.16 60
19400.47 65
19401.79 63
19403.10 52
19404.42 82
19405.73 88
19407.05 53
19408.37 56
19409.68 76
19411.00 66
19412.32 54
19413.63 48
19414.95 51
19416.26 59
19417.58 67
19418.90 48
19420.21 51
19421.53 52
19422.85 65
19424.16 56
19425.48 60
19426.80 42
19428.11 56
19429.43 61
19430.75 51
19432.06 41
19433.38 55
19434.70 49
19436.02 77
19437.33 50
19438.65 60
19439.97 53
19441.28 56
19442.60 63
19443.92 51
19445.24 48
19446.55 47
19447.87 64
19449.19 66
19450.51 68
19451.82 62
19453.14 45
19454.46 49
19455.78 62
19457.09 55
19458.41 62
19459.73 86
19461.05 52
19462.37 50
19463.68 57
19465.00 50
19466.32 52
19467.64 62
19468.96 39
19470.28 51
19471.59 67
19472.91 69
19474.23 56
19475.55 67
19476.87 54
19478.19 66
19479.50 74
19480.82 51
19482.14 60
19483.46 73
19484.78 65
19486.10 53
19487.42 70
19488.73 60
19490.05 41
19491.37 51
19492.69 50
19494.01 50
19495.33 56
19496.65 52
19497.97 57
19499.29 67
19500.61 50
19501.93 62
19503.25 55
19504.56 52
19505.88 41
19507.20 77
19508.52 52
19509.84 50
19511.16 48
19512.48 59
19513.80 57
19515.12 48
19516.44 56
19517.76 62
19519.08 61
19520.40 49
19521.72 50
19523.04 54
19524.36 44
19525.68 40
19527.00 56
19528.32 51
19529.64 57
19530.96 58
19532.28 60
19533.60 50
19534.92 43
19536.24 68
19537.56 62
19538.88 44
19540.20 54
19541.53 60
19542.85 56
19544.17 48
19545.49 57
19546.81 58
19548.13 64
19549.45 69
19550.77 57
19552.09 62
19553.41 56
19554.73 52
19556.06 46
19557.38 55
19558.70 46
19560.02 49
19561.34 55
19562.66 57
19563.98 59
19565.30 58
19566.63 40
19567.95 58
19569.27 67
19570.59 53
19571.91 57
19573.23 66
19574.56 65
19575.88 55
19577.20 62
19578.52 49
19579.84 59
19581.17 84
19582.49 71
19583.81 45
19585.13 39
19586.45 54
19587.78 50
19589.10 56
19590.42 39
19591.74 56
19593.07 54
19594.39 57
19595.71 60
19597.03 67
19598.36 65
19599.68 55
19601.00 54
19602.32 46
19603.65 67
19604.97 43
19606.29 64
19607.61 52
19608.94 68
19610.26 60
19611.58 67
19612.91 43
19614.23 65
19615.55 43
19616.88 55
19618.20 61
19619.52 59
19620.85 62
19622.17 53
19623.49 61
19624.82 49
19626.14 56
19627.46 39
19628.79 54
19630.11 61
19631.43 57
19632.76 57
19634.08 66
19635.41 63
19636.73 66
19638.05 56
19639.38 67
19640.70 69
19642.03 80
19643.35 64
19644.67 68
19646.00 53
19647.32 64
19648.65 71
19649.97 56
19651.29 68
19652.62 48
19653.94 64
19655.27 51
19656.59 62
19657.92 65
19659.24 61
19660.57 74
19661.89 58
19663.22 46
19664.54 49
19665.87 66
19667.19 84
19668.52 64
19669.84 56
19671.17 57
19672.49 62
19673.82 54
19675.14 66
19676.47 73
19677.79 65
19679.12 54
19680.44 62
19681.77 56
19683.09 49
19684.42 62
19685.74 66
19687.07 61
19688.39 61
19689.72 46
19691.05 67
19692.37 60
19693.70 72
19695.02 58
19696.35 56
19697.68 58
19699.00 58
19700.33 67
19701.65 59
19702.98 48
19704.31 73
19705.63 64
19706.96 53
19708.28 51
19709.61 56
19710.94 54
19712.26 57
19713.59 52
19714.92 61
19716.24 51
19717.57 59
19718.90 71
19720.22 60
19721.55 56
19722.88 64
19724.20 55
19725.53 61
19726.86 62
19728.18 67
19729.51 46
19730.84 51
19732.16 62
19733.49 49
19734.82 56
19736.15 71
19737.47 56
19738.80 59
19740.13 59
19741.46 55
19742.78 58
19744.11 65
19745.44 64
19746.77 71
19748.09 61
19749.42 48
19750.75 49
19752.08 54
19753.40 60
19754.73 59
19756.06 67
19757.39 62
19758.72 58
19760.04 55
19761.37 60
19762.70 61
19764.03 56
19765.36 66
19766.68 64
19768.01 61
19769.34 62
19770.67 58
19772.00 58
19773.33 57
19774.66 65
19775.98 56
19777.31 60
19778.64 66
19779.97 67
19781.30 67
19782.63 52
19783.96 69
19785.29 53
19786.61 53
19787.94 67
19789.27 59
19790.60 53
19791.93 44
19793.26 58
19794.59 50
19795.92 57
19797.25 62
19798.58 68
19799.91 70
19801.24 61
19802.56 57
19803.89 51
19805.22 60
19806.55 51
19807.88 50
19809.21 56
19810.54 66
19811.87 51
19813.20 69
19814.53 58
19815.86 72
19817.19 67
19818.52 59
19819.85 56
19821.18 58
19822.51 54
19823.84 61
19825.17 68
19826.50 46
19827.83 54
19829.16 69
19830.49 69
19831.82 56
19833.15 38
19834.49 56
19835.82 60
19837.15 48
19838.48 46
19839.81 44
19841.14 52
19842.47 63
19843.80 64
19845.13 55
19846.46 58
19847.79 71
19849.12 66
19850.46 54
19851.79 53
19853.12 44
19854.45 61
19855.78 68
19857.11 48
19858.44 56
19859.77 64
19861.11 65
19862.44 44
19863.77 52
19865.10 53
19866.43 48
19867.76 61
19869.09 60
19870.43 47
19871.76 52
19873.09 66
19874.42 60
19875.75 55
19877.09 43
19878.42 72
19879.75 70
19881.08 53
19882.41 55
19883.75 63
19885.08 63
19886.41 62
19887.74 54
19889.08 62
19890.41 61
19891.74 66
19893.07 63
19894.41 41
19895.74 51
19897.07 51
19898.40 47
19899.74 44
19901.07 53
19902.40 55
19903.73 69
19905.07 50
19906.40 48
19907.73 55
19909.07 56
19910.40 49
19911.73 50
19913.07 60
19914.40 60
19915.73 63
19917.07 70
19918.40 68
19919.73 65
19921.07 78
19922.40 62
19923.73 64
19925.07 53
19926.40 58
19927.73 55
19929.07 70
19930.40 52
19931.74 55
19933.07 69
19934.40 61
19935.74 51
19937.07 45
19938.40 61
19939.74 55
19941.07 58
19942.41 44
19943.74 62
19945.08 78
19946.41 71
19947.74 64
19949.08 64
19950.41 60
19951.75 55
19953.08 70
19954.42 64
19955.75 58
19957.09 42
19958.42 68
19959.76 46
19961.09 64
19962.42 62
19963.76 60
19965.09 66
19966.43 42
19967.76 50
19969.10 66
19970.43 71
19971.77 61
19973.11 62
19974.44 62
19975.78 55
19977.11 54
19978.45 71
19979.78 69
19981.12 64
19982.45 80
19983.79 76
19985.12 59
19986.46 73
19987.80 55
19989.13 66
19990.47 48
19991.80 65
19993.14 62
19994.47 56
19995.81 42
19997.15 61
19998.48 53
19999.82 53
20001.15 57
20002.49 49
20003.83 47
20005.16 59
20006.50 54
20007.84 76
20009.17 64
20010.51 61
20011.85 67
20013.18 58
20014.52 59
20015.85 47
20017.19 65
20018.53 68
20019.87 61
20021.20 54
20022.54 62
20023.88 59
20025.21 63
20026.55 57
20027.89 59
20029.22 57
20030.56 68
20031.90 66
20033.24 63
20034.57 76
20035.91 64
20037.25 77
20038.58 62
20039.92 56
20041.26 49
20042.60 50
20043.93 60
20045.27 69
20046.61 53
20047.95 49
20049.29 63
20050.62 76
20051.96 81
20053.30 57
20054.64 52
20055.97 68
20057.31 85
20058.65 84
20059.99 51
20061.33 50
20062.66 68
20064.00 70
20065.34 63
20066.68 47
20068.02 53
20069.36 53
20070.70 62
20072.03 57
20073.37 57
20074.71 68
20076.05 75
20077.39 79
20078.73 53
20080.07 57
20081.40 50
20082.74 68
20084.08 68
20085.42 63
20086.76 51
20088.10 51
20089.44 73
20090.78 46
20092.12 59
20093.46 51
20094.80 57
20096.13 61
20097.47 60
20098.81 55
20100.15 50
20101.49 42
20102.83 53
20104.17 57
20105.51 48
20106.85 42
20108.19 56
20109.53 60
20110.87 51
20112.21 58
20113.55 64
20114.89 65
20116.23 47
20117.57 78
20118.91 54
20120.25 66
20121.59 64
20122.93 55
20124.27 46
