# Supplementary material for: MALDI-TOF MS typing enables the classification of brewing yeasts of the genus Saccharomyces to major beer styles
Source: PLoS One. 2017 Aug 9;12(8):e0181694. doi: 10.1371/journal.pone.0181694 (PMC5549903; doi:10.1371/journal.pone.0181694)
Supplement: S2 File — The directory includes 90 raw files and was zipped to “.zip”; the folder has three strains with 30 spectra per strain; S1 Text explains the raw files with an example and Table 1 represents the yeast strains used within the experiment. (ZIP) [file pone.0181694.s005.zip › 4-6/30255-175-OG-WB-WB-YPG-18h-E-E_2015-07-16_2_0_A11_1.dat]

2000.53 1018
2000.95 1152
2001.37 1146
2001.79 1045
2002.21 935
2002.64 798
2003.06 1027
2003.48 925
2003.90 879
2004.32 926
2004.75 875
2005.17 803
2005.59 789
2006.01 866
2006.43 900
2006.86 973
2007.28 934
2007.70 843
2008.12 875
2008.55 825
2008.97 885
2009.39 788
2009.81 896
2010.24 904
2010.66 886
2011.08 1067
2011.50 760
2011.93 723
2012.35 871
2012.77 897
2013.20 926
2013.62 807
2014.04 821
2014.46 741
2014.89 909
2015.31 803
2015.73 813
2016.16 818
2016.58 861
2017.00 959
2017.43 902
2017.85 1139
2018.27 1114
2018.70 1002
2019.12 960
2019.54 980
2019.97 926
2020.39 920
2020.82 782
2021.24 826
2021.66 867
2022.09 989
2022.51 988
2022.94 1004
2023.36 960
2023.78 863
2024.21 922
2024.63 986
2025.06 911
2025.48 917
2025.90 895
2026.33 872
2026.75 832
2027.18 859
2027.60 868
2028.03 904
2028.45 881
2028.88 929
2029.30 770
2029.72 759
2030.15 813
2030.57 896
2031.00 927
2031.42 912
2031.85 904
2032.27 931
2032.70 708
2033.12 841
2033.55 844
2033.97 882
2034.40 975
2034.82 904
2035.25 937
2035.67 918
2036.10 771
2036.52 907
2036.95 849
2037.38 861
2037.80 959
2038.23 988
2038.65 957
2039.08 897
2039.50 861
2039.93 920
2040.36 869
2040.78 903
2041.21 894
2041.63 852
2042.06 984
2042.48 936
2042.91 953
2043.34 936
2043.76 884
2044.19 770
2044.62 884
2045.04 871
2045.47 986
2045.89 1076
2046.32 973
2046.75 975
2047.17 969
2047.60 939
2048.03 914
2048.45 862
2048.88 856
2049.31 790
2049.73 775
2050.16 833
2050.59 884
2051.01 852
2051.44 753
2051.87 1031
2052.29 1043
2052.72 921
2053.15 1007
2053.58 862
2054.00 839
2054.43 786
2054.86 819
2055.28 875
2055.71 853
2056.14 940
2056.57 917
2056.99 953
2057.42 939
2057.85 899
2058.28 894
2058.71 859
2059.13 992
2059.56 918
2059.99 914
2060.42 863
2060.84 809
2061.27 940
2061.70 1014
2062.13 1087
2062.56 985
2062.98 1004
2063.41 1198
2063.84 1176
2064.27 1134
2064.70 1418
2065.13 1520
2065.55 1504
2065.98 1403
2066.41 1409
2066.84 1454
2067.27 1354
2067.70 1447
2068.13 1359
2068.55 1034
2068.98 1016
2069.41 1015
2069.84 985
2070.27 953
2070.70 867
2071.13 886
2071.56 843
2071.99 777
2072.41 803
2072.84 1002
2073.27 859
2073.70 873
2074.13 924
2074.56 985
2074.99 896
2075.42 947
2075.85 967
2076.28 1017
2076.71 1069
2077.14 863
2077.57 848
2078.00 900
2078.43 822
2078.86 832
2079.29 1015
2079.72 906
2080.15 855
2080.58 1025
2081.01 903
2081.44 886
2081.87 825
2082.30 866
2082.73 913
2083.16 779
2083.59 781
2084.02 947
2084.45 894
2084.88 864
2085.31 945
2085.74 903
2086.17 842
2086.60 826
2087.03 841
2087.46 809
2087.89 871
2088.32 797
2088.75 805
2089.18 843
2089.62 880
2090.05 867
2090.48 849
2090.91 832
2091.34 906
2091.77 886
2092.20 769
2092.63 771
2093.06 742
2093.49 827
2093.93 974
2094.36 909
2094.79 813
2095.22 766
2095.65 801
2096.08 936
2096.52 921
2096.95 789
2097.38 815
2097.81 761
2098.24 754
2098.67 793
2099.11 942
2099.54 878
2099.97 820
2100.40 761
2100.83 808
2101.27 848
2101.70 755
2102.13 855
2102.56 955
2102.99 850
2103.43 849
2103.86 812
2104.29 734
2104.72 761
2105.16 911
2105.59 846
2106.02 875
2106.45 878
2106.89 892
2107.32 880
2107.75 860
2108.19 917
2108.62 875
2109.05 929
2109.48 856
2109.92 862
2110.35 802
2110.78 939
2111.22 928
2111.65 828
2112.08 903
2112.52 908
2112.95 792
2113.38 817
2113.82 852
2114.25 814
2114.68 875
2115.12 815
2115.55 867
2115.98 786
2116.42 952
2116.85 905
2117.28 760
2117.72 674
2118.15 710
2118.59 748
2119.02 882
2119.45 856
2119.89 795
2120.32 712
2120.76 883
2121.19 940
2121.62 862
2122.06 846
2122.49 886
2122.93 810
2123.36 789
2123.80 723
2124.23 795
2124.66 785
2125.10 810
2125.53 862
2125.97 771
2126.40 892
2126.84 829
2127.27 863
2127.71 851
2128.14 763
2128.58 835
2129.01 858
2129.45 964
2129.88 952
2130.32 935
2130.75 972
2131.19 951
2131.62 1010
2132.06 940
2132.49 796
2132.93 908
2133.36 916
2133.80 862
2134.23 816
2134.67 808
2135.11 850
2135.54 777
2135.98 777
2136.41 836
2136.85 1020
2137.28 830
2137.72 793
2138.16 871
2138.59 885
2139.03 916
2139.46 871
2139.90 896
2140.34 946
2140.77 862
2141.21 863
2141.64 843
2142.08 824
2142.52 798
2142.95 880
2143.39 826
2143.83 854
2144.26 813
2144.70 836
2145.14 742
2145.57 806
2146.01 849
2146.45 817
2146.88 768
2147.32 805
2147.76 743
2148.19 717
2148.63 809
2149.07 828
2149.50 1096
2149.94 949
2150.38 921
2150.81 887
2151.25 913
2151.69 912
2152.13 852
2152.56 850
2153.00 929
2153.44 909
2153.88 881
2154.31 936
2154.75 900
2155.19 938
2155.63 808
2156.06 796
2156.50 866
2156.94 909
2157.38 825
2157.82 965
2158.25 938
2158.69 851
2159.13 905
2159.57 990
2160.01 935
2160.44 759
2160.88 791
2161.32 907
2161.76 843
2162.20 896
2162.63 858
2163.07 831
2163.51 889
2163.95 852
2164.39 977
2164.83 858
2165.27 772
2165.70 861
2166.14 808
2166.58 881
2167.02 859
2167.46 844
2167.90 871
2168.34 917
2168.78 1085
2169.22 1150
2169.65 1045
2170.09 1161
2170.53 1311
2170.97 1051
2171.41 1006
2171.85 1211
2172.29 1230
2172.73 1518
2173.17 1377
2173.61 1290
2174.05 1393
2174.49 1369
2174.93 1568
2175.37 1514
2175.81 1531
2176.25 1469
2176.69 1302
2177.13 1220
2177.57 1108
2178.01 1123
2178.45 1230
2178.89 985
2179.33 980
2179.77 1146
2180.21 1070
2180.65 1051
2181.09 965
2181.53 874
2181.97 888
2182.41 833
2182.85 792
2183.29 839
2183.73 871
2184.17 901
2184.61 844
2185.05 897
2185.49 863
2185.93 759
2186.37 907
2186.81 985
2187.25 920
2187.69 966
2188.14 1010
2188.58 951
2189.02 1040
2189.46 1020
2189.90 944
2190.34 1013
2190.78 1018
2191.22 988
2191.66 1163
2192.11 1165
2192.55 1091
2192.99 1194
2193.43 1017
2193.87 961
2194.31 1061
2194.76 1059
2195.20 1139
2195.64 1178
2196.08 1145
2196.52 1070
2196.96 957
2197.41 1071
2197.85 1131
2198.29 1236
2198.73 1249
2199.17 1078
2199.62 994
2200.06 904
2200.50 1019
2200.94 1073
2201.38 1055
2201.83 1010
2202.27 926
2202.71 1003
2203.15 744
2203.60 797
2204.04 749
2204.48 890
2204.92 1029
2205.37 1052
2205.81 958
2206.25 1004
2206.70 927
2207.14 960
2207.58 827
2208.02 979
2208.47 1015
2208.91 972
2209.35 906
2209.80 932
2210.24 877
2210.68 852
2211.13 871
2211.57 975
2212.01 862
2212.46 845
2212.90 994
2213.34 924
2213.79 929
2214.23 1069
2214.67 1030
2215.12 904
2215.56 1023
2216.00 923
2216.45 851
2216.89 943
2217.34 796
2217.78 868
2218.22 858
2218.67 880
2219.11 871
2219.56 830
2220.00 747
2220.44 983
2220.89 1018
2221.33 1002
2221.78 1084
2222.22 1106
2222.67 969
2223.11 1061
2223.55 1104
2224.00 1014
2224.44 947
2224.89 938
2225.33 973
2225.78 1078
2226.22 1089
2226.67 1033
2227.11 1085
2227.56 949
2228.00 1038
2228.45 939
2228.89 997
2229.34 970
2229.78 994
2230.23 1104
2230.67 981
2231.12 1160
2231.56 1181
2232.01 1027
2232.45 1100
2232.90 1084
2233.35 1054
2233.79 1141
2234.24 1066
2234.68 936
2235.13 948
2235.57 1019
2236.02 1029
2236.46 900
2236.91 909
2237.36 933
2237.80 912
2238.25 857
2238.69 910
2239.14 899
2239.59 813
2240.03 861
2240.48 918
2240.92 920
2241.37 809
2241.82 916
2242.26 785
2242.71 717
2243.16 746
2243.60 709
2244.05 702
2244.50 807
2244.94 873
2245.39 810
2245.84 713
2246.28 823
2246.73 868
2247.18 902
2247.62 895
2248.07 872
2248.52 807
2248.96 787
2249.41 843
2249.86 866
2250.31 737
2250.75 770
2251.20 758
2251.65 727
2252.10 684
2252.54 813
2252.99 825
2253.44 804
2253.89 792
2254.33 840
2254.78 821
2255.23 811
2255.68 790
2256.12 895
2256.57 811
2257.02 718
2257.47 715
2257.91 725
2258.36 689
2258.81 892
2259.26 826
2259.71 818
2260.16 842
2260.60 944
2261.05 950
2261.50 859
2261.95 907
2262.40 864
2262.84 918
2263.29 872
2263.74 810
2264.19 883
2264.64 857
2265.09 745
2265.54 756
2265.98 806
2266.43 871
2266.88 864
2267.33 892
2267.78 870
2268.23 817
2268.68 798
2269.13 771
2269.58 1033
2270.03 1017
2270.47 971
2270.92 997
2271.37 1054
2271.82 888
2272.27 839
2272.72 878
2273.17 890
2273.62 896
2274.07 987
2274.52 897
2274.97 790
2275.42 805
2275.87 860
2276.32 949
2276.77 882
2277.22 750
2277.67 845
2278.12 889
2278.57 821
2279.02 871
2279.47 843
2279.92 934
2280.37 893
2280.82 989
2281.27 863
2281.72 809
2282.17 895
2282.62 828
2283.07 823
2283.52 914
2283.97 802
2284.42 781
2284.87 726
2285.32 739
2285.77 879
2286.22 831
2286.67 901
2287.13 937
2287.58 1011
2288.03 1217
2288.48 1217
2288.93 1348
2289.38 1554
2289.83 1494
2290.28 1509
2290.73 1607
2291.18 1589
2291.64 1409
2292.09 1533
2292.54 1423
2292.99 1456
2293.44 1284
2293.89 1293
2294.34 1147
2294.80 1128
2295.25 1003
2295.70 882
2296.15 908
2296.60 975
2297.05 1031
2297.51 779
2297.96 765
2298.41 787
2298.86 820
2299.31 779
2299.77 807
2300.22 830
2300.67 862
2301.12 833
2301.57 797
2302.03 830
2302.48 785
2302.93 730
2303.38 734
2303.84 706
2304.29 863
2304.74 918
2305.19 856
2305.65 850
2306.10 797
2306.55 780
2307.01 778
2307.46 1081
2307.91 1010
2308.36 1083
2308.82 1014
2309.27 989
2309.72 1024
2310.18 1009
2310.63 1137
2311.08 1046
2311.54 949
2311.99 955
2312.44 931
2312.90 972
2313.35 959
2313.80 881
2314.26 887
2314.71 964
2315.16 1061
2315.62 1031
2316.07 889
2316.52 902
2316.98 939
2317.43 857
2317.88 787
2318.34 1043
2318.79 955
2319.25 996
2319.70 983
2320.15 923
2320.61 888
2321.06 999
2321.52 1087
2321.97 1053
2322.43 1009
2322.88 1014
2323.33 1161
2323.79 1295
2324.24 1526
2324.70 1513
2325.15 1457
2325.61 1479
2326.06 1566
2326.52 1633
2326.97 1767
2327.43 1504
2327.88 1276
2328.34 1108
2328.79 1076
2329.25 1211
2329.70 1197
2330.16 1019
2330.61 922
2331.07 778
2331.52 898
2331.98 1077
2332.43 1053
2332.89 1035
2333.34 998
2333.80 1040
2334.25 855
2334.71 810
2335.16 955
2335.62 923
2336.08 794
2336.53 841
2336.99 866
2337.44 903
2337.90 869
2338.35 862
2338.81 1033
2339.27 1036
2339.72 895
2340.18 873
2340.63 927
2341.09 728
2341.55 731
2342.00 993
2342.46 1032
2342.91 959
2343.37 837
2343.83 678
2344.28 755
2344.74 858
2345.20 835
2345.65 988
2346.11 905
2346.57 927
2347.02 989
2347.48 837
2347.94 1000
2348.39 891
2348.85 837
2349.31 814
2349.76 974
2350.22 920
2350.68 864
2351.14 893
2351.59 884
2352.05 900
2352.51 708
2352.96 777
2353.42 912
2353.88 778
2354.34 800
2354.79 822
2355.25 764
2355.71 763
2356.17 797
2356.62 764
2357.08 920
2357.54 783
2358.00 888
2358.46 832
2358.91 816
2359.37 785
2359.83 814
2360.29 819
2360.74 841
2361.20 924
2361.66 833
2362.12 916
2362.58 826
2363.04 774
2363.49 759
2363.95 822
2364.41 905
2364.87 876
2365.33 842
2365.79 838
2366.24 875
2366.70 835
2367.16 918
2367.62 938
2368.08 911
2368.54 886
2369.00 938
2369.46 810
2369.91 781
2370.37 729
2370.83 947
2371.29 1038
2371.75 1002
2372.21 933
2372.67 1026
2373.13 1039
2373.59 977
2374.05 1000
2374.51 986
2374.97 963
2375.42 935
2375.88 949
2376.34 932
2376.80 1021
2377.26 876
2377.72 787
2378.18 773
2378.64 888
2379.10 874
2379.56 931
2380.02 969
2380.48 848
2380.94 906
2381.40 861
2381.86 824
2382.32 817
2382.78 764
2383.24 769
2383.70 796
2384.16 784
2384.62 771
2385.08 883
2385.54 914
2386.00 928
2386.47 961
2386.93 869
2387.39 740
2387.85 841
2388.31 840
2388.77 813
2389.23 960
2389.69 945
2390.15 897
2390.61 902
2391.07 855
2391.53 954
2391.99 837
2392.46 838
2392.92 871
2393.38 933
2393.84 936
2394.30 858
2394.76 976
2395.22 870
2395.68 795
2396.15 907
2396.61 915
2397.07 797
2397.53 772
2397.99 863
2398.45 832
2398.92 778
2399.38 711
2399.84 858
2400.30 833
2400.76 763
2401.23 865
2401.69 809
2402.15 820
2402.61 786
2403.07 785
2403.54 748
2404.00 686
2404.46 746
2404.92 842
2405.38 757
2405.85 812
2406.31 772
2406.77 798
2407.23 937
2407.70 917
2408.16 889
2408.62 790
2409.08 715
2409.55 800
2410.01 809
2410.47 763
2410.94 843
2411.40 778
2411.86 737
2412.32 709
2412.79 766
2413.25 871
2413.71 786
2414.18 833
2414.64 789
2415.10 849
2415.57 873
2416.03 898
2416.49 859
2416.96 805
2417.42 866
2417.88 946
2418.35 883
2418.81 875
2419.28 888
2419.74 812
2420.20 849
2420.67 859
2421.13 886
2421.59 918
2422.06 753
2422.52 777
2422.99 699
2423.45 868
2423.91 971
2424.38 971
2424.84 926
2425.31 929
2425.77 889
2426.24 763
2426.70 749
2427.16 745
2427.63 924
2428.09 828
2428.56 845
2429.02 778
2429.49 832
2429.95 746
2430.42 762
2430.88 806
2431.35 843
2431.81 738
2432.28 795
2432.74 927
2433.21 898
2433.67 808
2434.14 716
2434.60 861
2435.07 898
2435.53 955
2436.00 757
2436.46 760
2436.93 761
2437.39 794
2437.86 760
2438.32 781
2438.79 768
2439.26 840
2439.72 822
2440.19 895
2440.65 913
2441.12 921
2441.58 952
2442.05 847
2442.52 816
2442.98 885
2443.45 877
2443.91 725
2444.38 834
2444.85 866
2445.31 750
2445.78 810
2446.24 828
2446.71 877
2447.18 859
2447.64 791
2448.11 783
2448.58 815
2449.04 797
2449.51 783
2449.98 805
2450.44 851
2450.91 836
2451.38 819
2451.84 802
2452.31 849
2452.78 824
2453.24 951
2453.71 765
2454.18 838
2454.64 799
2455.11 862
2455.58 826
2456.05 723
2456.51 766
2456.98 720
2457.45 812
2457.92 784
2458.38 629
2458.85 711
2459.32 807
2459.79 769
2460.25 809
2460.72 764
2461.19 754
2461.66 914
2462.12 822
2462.59 863
2463.06 852
2463.53 849
2464.00 784
2464.46 680
2464.93 636
2465.40 806
2465.87 837
2466.34 742
2466.80 707
2467.27 721
2467.74 721
2468.21 777
2468.68 764
2469.15 782
2469.61 752
2470.08 679
2470.55 719
2471.02 782
2471.49 712
2471.96 759
2472.43 818
2472.89 801
2473.36 749
2473.83 843
2474.30 924
2474.77 722
2475.24 662
2475.71 672
2476.18 723
2476.65 722
2477.12 766
2477.59 749
2478.05 779
2478.52 844
2478.99 781
2479.46 736
2479.93 693
2480.40 706
2480.87 765
2481.34 784
2481.81 763
2482.28 730
2482.75 711
2483.22 664
2483.69 797
2484.16 758
2484.63 902
2485.10 816
2485.57 846
2486.04 744
2486.51 719
2486.98 1003
2487.45 981
2487.92 973
2488.39 977
2488.86 807
2489.33 834
2489.80 939
2490.27 922
2490.74 875
2491.21 845
2491.68 879
2492.15 820
2492.62 844
2493.10 783
2493.57 925
2494.04 924
2494.51 867
2494.98 776
2495.45 812
2495.92 839
2496.39 752
2496.86 730
2497.33 761
2497.80 741
2498.28 734
2498.75 840
2499.22 691
2499.69 770
2500.16 724
2500.63 706
2501.10 750
2501.58 718
2502.05 744
2502.52 856
2502.99 826
2503.46 653
2503.93 775
2504.41 754
2504.88 904
2505.35 868
2505.82 918
2506.29 837
2506.76 812
2507.24 839
2507.71 709
2508.18 641
2508.65 914
2509.13 986
2509.60 1011
2510.07 961
2510.54 968
2511.01 988
2511.49 883
2511.96 843
2512.43 953
2512.90 990
2513.38 886
2513.85 877
2514.32 920
2514.80 828
2515.27 878
2515.74 998
2516.21 984
2516.69 894
2517.16 883
2517.63 883
2518.11 783
2518.58 714
2519.05 832
2519.53 795
2520.00 865
2520.47 801
2520.95 848
2521.42 900
2521.89 855
2522.37 756
2522.84 788
2523.31 927
2523.79 944
2524.26 814
2524.73 941
2525.21 953
2525.68 1001
2526.16 862
2526.63 905
2527.10 928
2527.58 902
2528.05 934
2528.52 991
2529.00 885
2529.47 924
2529.95 970
2530.42 1004
2530.90 1055
2531.37 933
2531.84 978
2532.32 915
2532.79 935
2533.27 959
2533.74 820
2534.22 896
2534.69 904
2535.17 747
2535.64 751
2536.12 846
2536.59 766
2537.07 905
2537.54 937
2538.02 885
2538.49 974
2538.97 858
2539.44 842
2539.92 878
2540.39 921
2540.87 848
2541.34 824
2541.82 962
2542.29 930
2542.77 817
2543.24 760
2543.72 832
2544.19 731
2544.67 868
2545.14 903
2545.62 941
2546.10 1074
2546.57 992
2547.05 1041
2547.52 999
2548.00 1007
2548.47 1254
2548.95 1154
2549.43 1008
2549.90 1086
2550.38 1022
2550.86 1025
2551.33 992
2551.81 936
2552.28 1060
2552.76 983
2553.24 1019
2553.71 924
2554.19 956
2554.67 902
2555.14 856
2555.62 923
2556.10 843
2556.57 876
2557.05 813
2557.53 835
2558.00 911
2558.48 862
2558.96 828
2559.43 751
2559.91 1055
2560.39 976
2560.86 861
2561.34 826
2561.82 930
2562.30 821
2562.77 957
2563.25 733
2563.73 806
2564.21 782
2564.68 870
2565.16 863
2565.64 759
2566.12 775
2566.59 775
2567.07 845
2567.55 728
2568.03 706
2568.50 725
2568.98 776
2569.46 797
2569.94 856
2570.42 843
2570.89 813
2571.37 688
2571.85 757
2572.33 708
2572.81 740
2573.28 701
2573.76 867
2574.24 726
2574.72 826
2575.20 824
2575.68 815
2576.15 896
2576.63 874
2577.11 915
2577.59 761
2578.07 834
2578.55 881
2579.03 830
2579.50 861
2579.98 811
2580.46 879
2580.94 891
2581.42 777
2581.90 707
2582.38 789
2582.86 797
2583.34 767
2583.82 828
2584.30 830
2584.77 734
2585.25 730
2585.73 836
2586.21 816
2586.69 845
2587.17 926
2587.65 822
2588.13 798
2588.61 756
2589.09 790
2589.57 823
2590.05 913
2590.53 966
2591.01 865
2591.49 814
2591.97 920
2592.45 926
2592.93 747
2593.41 887
2593.89 859
2594.37 762
2594.85 740
2595.33 782
2595.81 743
2596.29 695
2596.77 748
2597.25 791
2597.73 776
2598.21 803
2598.69 798
2599.17 687
2599.65 724
2600.14 694
2600.62 775
2601.10 911
2601.58 882
2602.06 767
2602.54 828
2603.02 802
2603.50 680
2603.98 709
2604.46 842
2604.95 882
2605.43 774
2605.91 772
2606.39 835
2606.87 906
2607.35 996
2607.83 832
2608.31 646
2608.80 670
2609.28 724
2609.76 765
2610.24 847
2610.72 867
2611.20 844
2611.69 914
2612.17 878
2612.65 845
2613.13 964
2613.61 895
2614.10 778
2614.58 691
2615.06 817
2615.54 897
2616.02 824
2616.51 871
2616.99 856
2617.47 847
2617.95 824
2618.44 898
2618.92 925
2619.40 932
2619.88 898
2620.37 845
2620.85 835
2621.33 822
2621.81 875
2622.30 820
2622.78 733
2623.26 769
2623.75 797
2624.23 810
2624.71 817
2625.19 761
2625.68 783
2626.16 767
2626.64 777
2627.13 878
2627.61 872
2628.09 895
2628.58 913
2629.06 843
2629.54 884
2630.03 979
2630.51 882
2630.99 848
2631.48 994
2631.96 928
2632.45 902
2632.93 960
2633.41 973
2633.90 1060
2634.38 986
2634.86 908
2635.35 872
2635.83 833
2636.32 869
2636.80 973
2637.28 834
2637.77 874
2638.25 854
2638.74 856
2639.22 797
2639.71 772
2640.19 839
2640.68 994
2641.16 833
2641.64 887
2642.13 771
2642.61 765
2643.10 758
2643.58 663
2644.07 650
2644.55 581
2645.04 696
2645.52 722
2646.01 774
2646.49 797
2646.98 780
2647.46 692
2647.95 759
2648.43 856
2648.92 755
2649.40 837
2649.89 818
2650.37 766
2650.86 788
2651.34 695
2651.83 850
2652.32 865
2652.80 811
2653.29 750
2653.77 696
2654.26 723
2654.74 722
2655.23 806
2655.72 957
2656.20 730
2656.69 850
2657.17 811
2657.66 781
2658.15 811
2658.63 817
2659.12 894
2659.60 729
2660.09 746
2660.58 862
2661.06 737
2661.55 777
2662.04 866
2662.52 773
2663.01 684
2663.49 731
2663.98 774
2664.47 819
2664.95 725
2665.44 749
2665.93 761
2666.42 718
2666.90 781
2667.39 780
2667.88 913
2668.36 828
2668.85 741
2669.34 795
2669.82 871
2670.31 832
2670.80 847
2671.29 897
2671.77 948
2672.26 930
2672.75 959
2673.24 998
2673.72 978
2674.21 989
2674.70 872
2675.19 1008
2675.67 995
2676.16 931
2676.65 837
2677.14 867
2677.62 913
2678.11 857
2678.60 872
2679.09 946
2679.58 837
2680.06 796
2680.55 901
2681.04 872
2681.53 819
2682.02 770
2682.51 817
2682.99 666
2683.48 725
2683.97 931
2684.46 906
2684.95 768
2685.44 690
2685.92 649
2686.41 694
2686.90 745
2687.39 760
2687.88 893
2688.37 869
2688.86 809
2689.35 861
2689.83 831
2690.32 827
2690.81 799
2691.30 880
2691.79 877
2692.28 849
2692.77 823
2693.26 760
2693.75 818
2694.24 873
2694.73 905
2695.22 851
2695.71 819
2696.20 875
2696.68 963
2697.17 839
2697.66 784
2698.15 762
2698.64 822
2699.13 804
2699.62 816
2700.11 825
2700.60 812
2701.09 830
2701.58 982
2702.07 998
2702.56 870
2703.05 932
2703.54 939
2704.03 909
2704.52 795
2705.01 847
2705.50 908
2706.00 847
2706.49 802
2706.98 803
2707.47 851
2707.96 775
2708.45 720
2708.94 839
2709.43 933
2709.92 837
2710.41 843
2710.90 914
2711.39 798
2711.88 780
2712.37 771
2712.87 820
2713.36 891
2713.85 870
2714.34 786
2714.83 877
2715.32 771
2715.81 799
2716.30 789
2716.80 659
2717.29 834
2717.78 848
2718.27 839
2718.76 866
2719.25 862
2719.75 977
2720.24 941
2720.73 787
2721.22 798
2721.71 797
2722.20 779
2722.70 897
2723.19 916
2723.68 844
2724.17 851
2724.66 826
2725.16 825
2725.65 888
2726.14 905
2726.63 846
2727.13 734
2727.62 779
2728.11 785
2728.60 784
2729.10 835
2729.59 707
2730.08 798
2730.57 893
2731.07 950
2731.56 829
2732.05 844
2732.54 807
2733.04 773
2733.53 805
2734.02 845
2734.52 829
2735.01 822
2735.50 812
2736.00 936
2736.49 997
2736.98 896
2737.47 840
2737.97 801
2738.46 732
2738.95 964
2739.45 843
2739.94 821
2740.44 924
2740.93 888
2741.42 879
2741.92 823
2742.41 675
2742.90 786
2743.40 871
2743.89 848
2744.39 728
2744.88 892
2745.37 905
2745.87 824
2746.36 921
2746.86 925
2747.35 937
2747.84 833
2748.34 858
2748.83 723
2749.33 884
2749.82 918
2750.32 802
2750.81 748
2751.30 852
2751.80 830
2752.29 891
2752.79 845
2753.28 831
2753.78 923
2754.27 778
2754.77 782
2755.26 827
2755.76 724
2756.25 726
2756.75 789
2757.24 908
2757.74 817
2758.23 793
2758.73 858
2759.22 719
2759.72 711
2760.21 793
2760.71 883
2761.20 849
2761.70 924
2762.20 891
2762.69 804
2763.19 804
2763.68 867
2764.18 808
2764.67 768
2765.17 911
2765.67 923
2766.16 776
2766.66 668
2767.15 767
2767.65 801
2768.14 957
2768.64 874
2769.14 832
2769.63 702
2770.13 774
2770.63 892
2771.12 760
2771.62 691
2772.11 875
2772.61 902
2773.11 925
2773.60 787
2774.10 832
2774.60 908
2775.09 959
2775.59 1034
2776.09 982
2776.58 982
2777.08 950
2777.58 1027
2778.07 1012
2778.57 892
2779.07 922
2779.57 903
2780.06 896
2780.56 918
2781.06 834
2781.55 735
2782.05 712
2782.55 724
2783.05 739
2783.54 732
2784.04 765
2784.54 745
2785.04 797
2785.53 703
2786.03 727
2786.53 781
2787.03 876
2787.52 903
2788.02 781
2788.52 849
2789.02 834
2789.52 840
2790.01 846
2790.51 735
2791.01 753
2791.51 700
2792.01 747
2792.50 861
2793.00 770
2793.50 853
2794.00 899
2794.50 772
2795.00 721
2795.50 872
2795.99 879
2796.49 777
2796.99 738
2797.49 806
2797.99 854
2798.49 788
2798.99 777
2799.48 766
2799.98 782
2800.48 758
2800.98 811
2801.48 823
2801.98 911
2802.48 867
2802.98 911
2803.48 915
2803.98 932
2804.48 840
2804.97 795
2805.47 913
2805.97 779
2806.47 908
2806.97 786
2807.47 813
2807.97 971
2808.47 909
2808.97 831
2809.47 786
2809.97 773
2810.47 866
2810.97 771
2811.47 764
2811.97 898
2812.47 736
2812.97 868
2813.47 751
2813.97 854
2814.47 835
2814.97 753
2815.47 757
2815.97 790
2816.47 844
2816.97 837
2817.47 866
2817.97 845
2818.47 816
2818.97 829
2819.47 873
2819.98 877
2820.48 851
2820.98 821
2821.48 788
2821.98 840
2822.48 775
2822.98 851
2823.48 740
2823.98 774
2824.48 896
2824.98 849
2825.49 873
2825.99 741
2826.49 758
2826.99 849
2827.49 837
2827.99 750
2828.49 865
2828.99 774
2829.50 818
2830.00 776
2830.50 886
2831.00 889
2831.50 867
2832.00 848
2832.51 885
2833.01 870
2833.51 859
2834.01 766
2834.51 746
2835.02 733
2835.52 740
2836.02 883
2836.52 774
2837.02 776
2837.53 887
2838.03 832
2838.53 776
2839.03 800
2839.54 790
2840.04 790
2840.54 856
2841.04 913
2841.55 816
2842.05 662
2842.55 783
2843.05 910
2843.56 766
2844.06 754
2844.56 783
2845.07 906
2845.57 864
2846.07 890
2846.57 906
2847.08 887
2847.58 805
2848.08 792
2848.59 822
2849.09 893
2849.59 873
2850.10 923
2850.60 776
2851.10 746
2851.61 860
2852.11 917
2852.61 807
2853.12 756
2853.62 927
2854.12 961
2854.63 846
2855.13 841
2855.64 906
2856.14 846
2856.64 975
2857.15 906
2857.65 806
2858.16 800
2858.66 816
2859.16 684
2859.67 908
2860.17 819
2860.68 793
2861.18 686
2861.69 718
2862.19 747
2862.69 658
2863.20 758
2863.70 796
2864.21 768
2864.71 732
2865.22 708
2865.72 781
2866.23 892
2866.73 889
2867.24 820
2867.74 751
2868.25 842
2868.75 858
2869.26 896
2869.76 881
2870.27 872
2870.77 841
2871.28 764
2871.78 910
2872.29 941
2872.79 854
2873.30 1005
2873.80 869
2874.31 828
2874.81 919
2875.32 987
2875.83 967
2876.33 872
2876.84 842
2877.34 855
2877.85 830
2878.35 975
2878.86 926
2879.37 893
2879.87 844
2880.38 807
2880.88 795
2881.39 827
2881.90 822
2882.40 967
2882.91 945
2883.41 857
2883.92 916
2884.43 792
2884.93 783
2885.44 985
2885.95 843
2886.45 943
2886.96 985
2887.47 1235
2887.97 1107
2888.48 1122
2888.99 1156
2889.49 1179
2890.00 1075
2890.51 1005
2891.01 1000
2891.52 1066
2892.03 1058
2892.54 904
2893.04 1119
2893.55 1248
2894.06 1336
2894.56 1253
2895.07 1383
2895.58 1369
2896.09 1444
2896.59 1569
2897.10 1317
2897.61 1322
2898.12 1198
2898.62 1178
2899.13 1144
2899.64 1077
2900.15 1041
2900.65 1047
2901.16 1086
2901.67 1152
2902.18 1113
2902.69 1112
2903.19 899
2903.70 1035
2904.21 1014
2904.72 917
2905.23 1046
2905.73 962
2906.24 936
2906.75 899
2907.26 911
2907.77 923
2908.28 936
2908.79 829
2909.29 960
2909.80 912
2910.31 944
2910.82 883
2911.33 973
2911.84 852
2912.35 810
2912.85 869
2913.36 854
2913.87 730
2914.38 802
2914.89 1034
2915.40 876
2915.91 822
2916.42 855
2916.93 802
2917.44 900
2917.95 820
2918.45 828
2918.96 720
2919.47 774
2919.98 860
2920.49 867
2921.00 849
2921.51 814
2922.02 889
2922.53 848
2923.04 767
2923.55 890
2924.06 933
2924.57 959
2925.08 913
2925.59 987
2926.10 804
2926.61 942
2927.12 846
2927.63 783
2928.14 781
2928.65 620
2929.16 834
2929.67 812
2930.18 867
2930.69 863
2931.20 895
2931.71 887
2932.22 914
2932.73 826
2933.25 775
2933.76 858
2934.27 865
2934.78 868
2935.29 950
2935.80 795
2936.31 946
2936.82 893
2937.33 862
2937.84 890
2938.35 1011
2938.87 942
2939.38 972
2939.89 958
2940.40 856
2940.91 895
2941.42 893
2941.93 993
2942.44 997
2942.96 916
2943.47 862
2943.98 982
2944.49 843
2945.00 852
2945.51 837
2946.03 914
2946.54 815
2947.05 889
2947.56 960
2948.07 779
2948.59 856
2949.10 865
2949.61 808
2950.12 893
2950.63 832
2951.15 810
2951.66 835
2952.17 828
2952.68 824
2953.19 893
2953.71 907
2954.22 855
2954.73 731
2955.24 707
2955.76 839
2956.27 798
2956.78 836
2957.30 959
2957.81 888
2958.32 888
2958.83 808
2959.35 852
2959.86 835
2960.37 847
2960.89 910
2961.40 961
2961.91 902
2962.43 788
2962.94 879
2963.45 960
2963.96 955
2964.48 847
2964.99 806
2965.51 1001
2966.02 1026
2966.53 816
2967.05 840
2967.56 977
2968.07 978
2968.59 852
2969.10 774
2969.61 778
2970.13 847
2970.64 806
2971.16 883
2971.67 915
2972.18 961
2972.70 864
2973.21 810
2973.73 822
2974.24 913
2974.75 1048
2975.27 878
2975.78 980
2976.30 820
2976.81 955
2977.33 1085
2977.84 931
2978.36 995
2978.87 1005
2979.38 1220
2979.90 1008
2980.41 942
2980.93 988
2981.44 1201
2981.96 1074
2982.47 1042
2982.99 1029
2983.50 1117
2984.02 1268
2984.53 1255
2985.05 1282
2985.56 1132
2986.08 1255
2986.59 1244
2987.11 1139
2987.63 1231
2988.14 1134
2988.66 1167
2989.17 1267
2989.69 1350
2990.20 1349
2990.72 1334
2991.23 1256
2991.75 1229
2992.27 1345
2992.78 1327
2993.30 1317
2993.81 1439
2994.33 1459
2994.84 1388
2995.36 1447
2995.88 1565
2996.39 1480
2996.91 1566
2997.43 1452
2997.94 1429
2998.46 1409
2998.97 1554
2999.49 1583
3000.01 1588
3000.52 1691
3001.04 2226
3001.56 2403
3002.07 2533
3002.59 2974
3003.11 3388
3003.62 3957
3004.14 3925
3004.66 4520
3005.17 4741
3005.69 4500
3006.21 4278
3006.72 4009
3007.24 3756
3007.76 3169
3008.28 2891
3008.79 2289
3009.31 1990
3009.83 1859
3010.34 1673
3010.86 1490
3011.38 1480
3011.90 1358
3012.41 1395
3012.93 1335
3013.45 1294
3013.97 1234
3014.48 1211
3015.00 1129
3015.52 1301
3016.04 1403
3016.56 1249
3017.07 1148
3017.59 1113
3018.11 1119
3018.63 1088
3019.15 1254
3019.66 1353
3020.18 1337
3020.70 1292
3021.22 1225
3021.74 1335
3022.26 1385
3022.77 1421
3023.29 1160
3023.81 1304
3024.33 1218
3024.85 1338
3025.37 1303
3025.88 1133
3026.40 1050
3026.92 1069
3027.44 954
3027.96 1100
3028.48 1126
3029.00 977
3029.52 1024
3030.04 944
3030.55 996
3031.07 1116
3031.59 1030
3032.11 970
3032.63 1052
3033.15 1016
3033.67 1008
3034.19 900
3034.71 882
3035.23 950
3035.75 1098
3036.27 1026
3036.79 1061
3037.31 1147
3037.83 963
3038.35 979
3038.87 1056
3039.39 949
3039.91 901
3040.42 994
3040.94 1083
3041.46 919
3041.98 1048
3042.50 1043
3043.03 925
3043.55 1083
3044.07 1115
3044.59 1003
3045.11 960
3045.63 991
3046.15 1058
3046.67 1049
3047.19 979
3047.71 1092
3048.23 945
3048.75 899
3049.27 936
3049.79 859
3050.31 885
3050.83 1011
3051.35 1095
3051.87 1021
3052.39 1012
3052.92 918
3053.44 1043
3053.96 949
3054.48 1045
3055.00 986
3055.52 1009
3056.04 1141
3056.56 980
3057.09 906
3057.61 849
3058.13 955
3058.65 1004
3059.17 1126
3059.69 1047
3060.21 1001
3060.74 977
3061.26 983
3061.78 966
3062.30 1067
3062.82 1079
3063.34 974
3063.87 1071
3064.39 1056
3064.91 1193
3065.43 1136
3065.95 1059
3066.48 1107
3067.00 1036
3067.52 989
3068.04 1074
3068.57 1148
3069.09 1112
3069.61 1062
3070.13 1065
3070.66 983
3071.18 1106
3071.70 996
3072.22 1051
3072.75 1077
3073.27 1113
3073.79 1199
3074.31 1086
3074.84 1062
3075.36 1095
3075.88 1118
3076.41 1235
3076.93 1212
3077.45 1399
3077.97 1378
3078.50 1414
3079.02 1327
3079.54 1389
3080.07 1493
3080.59 1472
3081.11 1621
3081.64 1586
3082.16 1627
3082.68 1593
3083.21 1549
3083.73 1586
3084.26 1599
3084.78 1350
3085.30 1442
3085.83 1333
3086.35 1351
3086.87 1204
3087.40 1160
3087.92 1164
3088.45 1193
3088.97 1347
3089.49 1257
3090.02 1451
3090.54 1412
3091.07 1252
3091.59 1363
3092.11 1270
3092.64 1482
3093.16 1666
3093.69 1692
3094.21 1646
3094.74 1544
3095.26 1503
3095.79 1574
3096.31 1656
3096.84 1511
3097.36 1696
3097.89 1692
3098.41 2022
3098.93 2278
3099.46 2718
3099.98 3538
3100.51 4064
3101.03 5168
3101.56 5561
3102.09 6020
3102.61 6560
3103.14 7097
3103.66 7168
3104.19 6846
3104.71 6488
3105.24 6284
3105.76 5390
3106.29 4898
3106.81 3942
3107.34 3114
3107.86 2936
3108.39 2475
3108.92 2300
3109.44 2341
3109.97 2302
3110.49 2031
3111.02 2010
3111.55 1743
3112.07 1795
3112.60 1787
3113.12 1817
3113.65 1693
3114.18 1644
3114.70 1486
3115.23 1523
3115.75 1418
3116.28 1378
3116.81 1314
3117.33 1350
3117.86 1339
3118.39 1377
3118.91 1422
3119.44 1452
3119.97 1434
3120.49 1346
3121.02 1449
3121.55 1596
3122.07 1529
3122.60 1534
3123.13 1650
3123.65 1534
3124.18 1527
3124.71 1346
3125.24 1451
3125.76 1413
3126.29 1279
3126.82 1256
3127.34 1129
3127.87 1144
3128.40 1137
3128.93 1223
3129.45 1146
3129.98 1079
3130.51 1081
3131.04 1086
3131.56 1069
3132.09 1030
3132.62 1193
3133.15 1040
3133.68 1150
3134.20 1054
3134.73 1172
3135.26 1083
3135.79 1124
3136.32 1230
3136.84 1062
3137.37 970
3137.90 1189
3138.43 1293
3138.96 1133
3139.48 964
3140.01 1100
3140.54 1069
3141.07 1106
3141.60 1042
3142.13 977
3142.66 975
3143.18 1027
3143.71 1072
3144.24 969
3144.77 979
3145.30 956
3145.83 1043
3146.36 1077
3146.89 1107
3147.41 1175
3147.94 1096
3148.47 1159
3149.00 1263
3149.53 1274
3150.06 1197
3150.59 1177
3151.12 1240
3151.65 1062
3152.18 1140
3152.71 1025
3153.24 986
3153.77 1196
3154.30 1192
3154.82 1148
3155.35 1050
3155.88 1087
3156.41 1298
3156.94 1095
3157.47 986
3158.00 1244
3158.53 1236
3159.06 1185
3159.59 1093
3160.12 1084
3160.65 1040
3161.18 1096
3161.71 1209
3162.24 1009
3162.77 1006
3163.30 1088
3163.83 1044
3164.37 1194
3164.90 1161
3165.43 1023
3165.96 925
3166.49 953
3167.02 987
3167.55 975
3168.08 899
3168.61 957
3169.14 1003
3169.67 969
3170.20 986
3170.73 1020
3171.26 1111
3171.80 1041
3172.33 1224
3172.86 1138
3173.39 1105
3173.92 1044
3174.45 1137
3174.98 1133
3175.51 1112
3176.05 1155
3176.58 1081
3177.11 1082
3177.64 1076
3178.17 1030
3178.70 1001
3179.23 978
3179.77 960
3180.30 1050
3180.83 889
3181.36 786
3181.89 914
3182.43 865
3182.96 1009
3183.49 900
3184.02 903
3184.55 995
3185.09 959
3185.62 961
3186.15 1011
3186.68 975
3187.21 972
3187.75 1082
3188.28 1176
3188.81 1015
3189.34 1026
3189.88 1084
3190.41 973
3190.94 948
3191.47 1033
3192.01 1015
3192.54 894
3193.07 864
3193.61 931
3194.14 1083
3194.67 944
3195.20 929
3195.74 972
3196.27 985
3196.80 984
3197.34 892
3197.87 1012
3198.40 933
3198.94 813
3199.47 895
3200.00 967
3200.54 987
3201.07 1095
3201.60 1067
3202.14 1070
3202.67 1054
3203.21 1034
3203.74 978
3204.27 854
3204.81 992
3205.34 1150
3205.87 1104
3206.41 1103
3206.94 1069
3207.48 994
3208.01 1160
3208.54 1315
3209.08 1153
3209.61 1343
3210.15 1246
3210.68 1163
3211.22 1408
3211.75 1281
3212.28 1206
3212.82 1161
3213.35 1288
3213.89 1204
3214.42 1017
3214.96 1104
3215.49 1073
3216.03 1095
3216.56 1131
3217.10 1134
3217.63 975
3218.17 1013
3218.70 1147
3219.24 1064
3219.77 1079
3220.31 1068
3220.84 1140
3221.38 1289
3221.91 1290
3222.45 1213
3222.98 1278
3223.52 1400
3224.05 1356
3224.59 1562
3225.12 1474
3225.66 1402
3226.19 1460
3226.73 1436
3227.27 1306
3227.80 1376
3228.34 1406
3228.87 1510
3229.41 1341
3229.94 1219
3230.48 1217
3231.02 1300
3231.55 1421
3232.09 1499
3232.62 1330
3233.16 1219
3233.70 1336
3234.23 1470
3234.77 1523
3235.31 1354
3235.84 1374
3236.38 1486
3236.91 1347
3237.45 1553
3237.99 1422
3238.52 1389
3239.06 1553
3239.60 1615
3240.13 1520
3240.67 1508
3241.21 1510
3241.75 1594
3242.28 1682
3242.82 1745
3243.36 1677
3243.89 1819
3244.43 1817
3244.97 1759
3245.50 1823
3246.04 1679
3246.58 1778
3247.12 1761
3247.65 1749
3248.19 1787
3248.73 1837
3249.27 1678
3249.80 1752
3250.34 1725
3250.88 1749
3251.42 1617
3251.95 1946
3252.49 1788
3253.03 1581
3253.57 1645
3254.11 1720
3254.64 1810
3255.18 1680
3255.72 1956
3256.26 2042
3256.80 2115
3257.33 1978
3257.87 2109
3258.41 2391
3258.95 2591
3259.49 2784
3260.02 3203
3260.56 3802
3261.10 3991
3261.64 4446
3262.18 4651
3262.72 5306
3263.26 5549
3263.79 5705
3264.33 6187
3264.87 6593
3265.41 6887
3265.95 7199
3266.49 7588
3267.03 7901
3267.57 7965
3268.11 7653
3268.64 6873
3269.18 6141
3269.72 5288
3270.26 5162
3270.80 4009
3271.34 3373
3271.88 3081
3272.42 2904
3272.96 2731
3273.50 2418
3274.04 2256
3274.58 2112
3275.12 2283
3275.66 2258
3276.20 2239
3276.74 2263
3277.28 2230
3277.82 2191
3278.36 2049
3278.90 1872
3279.44 1992
3279.98 2114
3280.52 1992
3281.06 1944
3281.60 1962
3282.14 1788
3282.68 1907
3283.22 1984
3283.76 2035
3284.30 2067
3284.84 2099
3285.38 1969
3285.92 1948
3286.46 2061
3287.00 2228
3287.54 2023
3288.08 1947
3288.62 2307
3289.16 2161
3289.70 2105
3290.24 2088
3290.79 1893
3291.33 2136
3291.87 2191
3292.41 2322
3292.95 2487
3293.49 2593
3294.03 2976
3294.57 2795
3295.11 2993
3295.66 3016
3296.20 3149
3296.74 3033
3297.28 2899
3297.82 2804
3298.36 2868
3298.90 2649
3299.45 2822
3299.99 2634
3300.53 2518
3301.07 2640
3301.61 2838
3302.16 2971
3302.70 2751
3303.24 2598
3303.78 2984
3304.32 2805
3304.87 2883
3305.41 2705
3305.95 2404
3306.49 2180
3307.03 2236
3307.58 2089
3308.12 2156
3308.66 2073
3309.20 1961
3309.75 1741
3310.29 1915
3310.83 1891
3311.37 1902
3311.92 2070
3312.46 2002
3313.00 2007
3313.54 2000
3314.09 2183
3314.63 2433
3315.17 2247
3315.72 2501
3316.26 2624
3316.80 2484
3317.35 2442
3317.89 2558
3318.43 2634
3318.97 2507
3319.52 2650
3320.06 2530
3320.60 2570
3321.15 2712
3321.69 2580
3322.23 2502
3322.78 2433
3323.32 2285
3323.87 2415
3324.41 2457
3324.95 2326
3325.50 2275
3326.04 2390
3326.58 2222
3327.13 2235
3327.67 2383
3328.22 2333
3328.76 2232
3329.30 2523
3329.85 2647
3330.39 3349
3330.94 4000
3331.48 4946
3332.03 6249
3332.57 8203
3333.11 9846
3333.66 11362
3334.20 13011
3334.75 14382
3335.29 15622
3335.84 15754
3336.38 16420
3336.93 16409
3337.47 15855
3338.02 14572
3338.56 13095
3339.11 11349
3339.65 9923
3340.20 7813
3340.74 6331
3341.29 5462
3341.83 4303
3342.38 3540
3342.92 3053
3343.47 2757
3344.01 2781
3344.56 2464
3345.10 2239
3345.65 2217
3346.19 2313
3346.74 2176
3347.28 2024
3347.83 2138
3348.38 2168
3348.92 2315
3349.47 2282
3350.01 2288
3350.56 2368
3351.10 2051
3351.65 2054
3352.20 2156
3352.74 2221
3353.29 2142
3353.83 2152
3354.38 2154
3354.93 1953
3355.47 1824
3356.02 1737
3356.56 1901
3357.11 1808
3357.66 1835
3358.20 1792
3358.75 1762
3359.30 1609
3359.84 1674
3360.39 1668
3360.94 1543
3361.48 1741
3362.03 1687
3362.58 1784
3363.12 1753
3363.67 1733
3364.22 1587
3364.76 1684
3365.31 1769
3365.86 1901
3366.41 1663
3366.95 1767
3367.50 1857
3368.05 1665
3368.59 1765
3369.14 1976
3369.69 1942
3370.24 2049
3370.78 2043
3371.33 2175
3371.88 2313
3372.43 2400
3372.97 2662
3373.52 2675
3374.07 2798
3374.62 2868
3375.17 2764
3375.71 2614
3376.26 2438
3376.81 2240
3377.36 2171
3377.91 2107
3378.45 1943
3379.00 1899
3379.55 1728
3380.10 1669
3380.65 1566
3381.19 1431
3381.74 1489
3382.29 1520
3382.84 1435
3383.39 1476
3383.94 1380
3384.49 1476
3385.03 1550
3385.58 1398
3386.13 1405
3386.68 1417
3387.23 1328
3387.78 1381
3388.33 1458
3388.88 1308
3389.42 1337
3389.97 1288
3390.52 1216
3391.07 1256
3391.62 1264
3392.17 1436
3392.72 1425
3393.27 1377
3393.82 1293
3394.37 1234
3394.92 1120
3395.47 1364
3396.02 1385
3396.57 1135
3397.11 1192
3397.66 1238
3398.21 1022
3398.76 1175
3399.31 1272
3399.86 1147
3400.41 1247
3400.96 1189
3401.51 1216
3402.06 1217
3402.61 1275
3403.16 1324
3403.71 1342
3404.26 1186
3404.81 1210
3405.36 1229
3405.91 1242
3406.46 1247
3407.02 1252
3407.57 1179
3408.12 1164
3408.67 1252
3409.22 1334
3409.77 1425
3410.32 1495
3410.87 1433
3411.42 1563
3411.97 1513
3412.52 1466
3413.07 1655
3413.62 1439
3414.17 1489
3414.73 1443
3415.28 1365
3415.83 1402
3416.38 1440
3416.93 1297
3417.48 1259
3418.03 1319
3418.58 1182
3419.14 1195
3419.69 1120
3420.24 1153
3420.79 1189
3421.34 1284
3421.89 1287
3422.44 1267
3423.00 1611
3423.55 1473
3424.10 1422
3424.65 1399
3425.20 1404
3425.76 1284
3426.31 1369
3426.86 1342
3427.41 1178
3427.96 1219
3428.52 1214
3429.07 1204
3429.62 1059
3430.17 1133
3430.72 1110
3431.28 1062
3431.83 1282
3432.38 1202
3432.93 1064
3433.49 1015
3434.04 1143
3434.59 1116
3435.14 1047
3435.70 1012
3436.25 1044
3436.80 1071
3437.36 1116
3437.91 1161
3438.46 1174
3439.01 1111
3439.57 1301
3440.12 1237
3440.67 1120
3441.23 1194
3441.78 1182
3442.33 1199
3442.89 1241
3443.44 1369
3443.99 1301
3444.55 1254
3445.10 1277
3445.65 1099
3446.21 1223
3446.76 1114
3447.31 1210
3447.87 1116
3448.42 1081
3448.98 1168
3449.53 1151
3450.08 1120
3450.64 1022
3451.19 1032
3451.75 1283
3452.30 1259
3452.85 1068
3453.41 1044
3453.96 1160
3454.52 1125
3455.07 1094
3455.62 1089
3456.18 1114
3456.73 1178
3457.29 1054
3457.84 1080
3458.40 1097
3458.95 1076
3459.51 1199
3460.06 1227
3460.62 1207
3461.17 1146
3461.72 1215
3462.28 1260
3462.83 1320
3463.39 1395
3463.94 1197
3464.50 1155
3465.05 1345
3465.61 1372
3466.17 1363
3466.72 1233
3467.28 1305
3467.83 1517
3468.39 1336
3468.94 1434
3469.50 1579
3470.05 1539
3470.61 1596
3471.16 1706
3471.72 1818
3472.27 1763
3472.83 1644
3473.39 1695
3473.94 1511
3474.50 1449
3475.05 1412
3475.61 1393
3476.17 1410
3476.72 1547
3477.28 1627
3477.83 1588
3478.39 1592
3478.95 1600
3479.50 1615
3480.06 1775
3480.61 1762
3481.17 1702
3481.73 1773
3482.28 1782
3482.84 1922
3483.40 1864
3483.95 1964
3484.51 1979
3485.07 2092
3485.62 2018
3486.18 2137
3486.74 2066
3487.29 2324
3487.85 2893
3488.41 3584
3488.97 4274
3489.52 5141
3490.08 6211
3490.64 7094
3491.19 8102
3491.75 8566
3492.31 9209
3492.87 8983
3493.42 8222
3493.98 7732
3494.54 6987
3495.09 5970
3495.65 5238
3496.21 4669
3496.77 3684
3497.33 3167
3497.88 2943
3498.44 3015
3499.00 2854
3499.56 2758
3500.11 2782
3500.67 2684
3501.23 2783
3501.79 3110
3502.35 3080
3502.90 3061
3503.46 3056
3504.02 3416
3504.58 3517
3505.14 3701
3505.70 3391
3506.25 3358
3506.81 3508
3507.37 3180
3507.93 2897
3508.49 2833
3509.05 2632
3509.61 2323
3510.16 2114
3510.72 2164
3511.28 1915
3511.84 1921
3512.40 2000
3512.96 1814
3513.52 1675
3514.08 1645
3514.63 1484
3515.19 1400
3515.75 1409
3516.31 1292
3516.87 1342
3517.43 1336
3517.99 1258
3518.55 1152
3519.11 1347
3519.67 1397
3520.23 1386
3520.79 1437
3521.35 1610
3521.91 1619
3522.47 1462
3523.03 1545
3523.59 1525
3524.15 1513
3524.71 1217
3525.26 1259
3525.82 1403
3526.38 1274
3526.94 1180
3527.50 1226
3528.07 1315
3528.63 1348
3529.19 1321
3529.75 1378
3530.31 1371
3530.87 1273
3531.43 1374
3531.99 1293
3532.55 1225
3533.11 1251
3533.67 1248
3534.23 1285
3534.79 1411
3535.35 1241
3535.91 1247
3536.47 1294
3537.03 1291
3537.59 1341
3538.15 1225
3538.72 1183
3539.28 1361
3539.84 1269
3540.40 1287
3540.96 1177
3541.52 1203
3542.08 1142
3542.64 1196
3543.20 1299
3543.77 1276
3544.33 1257
3544.89 1277
3545.45 1182
3546.01 1177
3546.57 1292
3547.14 1340
3547.70 1211
3548.26 1135
3548.82 1041
3549.38 1017
3549.94 1042
3550.51 1089
3551.07 1031
3551.63 1038
3552.19 1082
3552.75 985
3553.32 888
3553.88 920
3554.44 929
3555.00 1046
3555.56 1024
3556.13 1027
3556.69 914
3557.25 1084
3557.81 1065
3558.38 1129
3558.94 1165
3559.50 1116
3560.06 1152
3560.63 1109
3561.19 1095
3561.75 1152
3562.32 1012
3562.88 1051
3563.44 1016
3564.00 1111
3564.57 1141
3565.13 1138
3565.69 1147
3566.26 1056
3566.82 1078
3567.38 1208
3567.95 1056
3568.51 1021
3569.07 980
3569.64 928
3570.20 950
3570.76 913
3571.33 1055
3571.89 981
3572.45 1090
3573.02 1232
3573.58 1096
3574.15 1148
3574.71 1232
3575.27 1254
3575.84 1413
3576.40 1534
3576.96 1364
3577.53 1524
3578.09 1476
3578.66 1416
3579.22 1548
3579.79 1384
3580.35 1259
3580.91 1360
3581.48 1279
3582.04 1207
3582.61 1236
3583.17 1242
3583.74 1086
3584.30 967
3584.87 1097
3585.43 1115
3585.99 1065
3586.56 951
3587.12 986
3587.69 940
3588.25 1009
3588.82 959
3589.38 965
3589.95 984
3590.51 945
3591.08 965
3591.64 946
3592.21 888
3592.77 1012
3593.34 963
3593.91 961
3594.47 988
3595.04 913
3595.60 896
3596.17 814
3596.73 942
3597.30 978
3597.86 969
3598.43 979
3599.00 1004
3599.56 921
3600.13 853
3600.69 953
3601.26 951
3601.82 862
3602.39 887
3602.96 798
3603.52 884
3604.09 883
3604.65 842
3605.22 762
3605.79 740
3606.35 767
3606.92 856
3607.49 871
3608.05 837
3608.62 825
3609.19 863
3609.75 888
3610.32 958
3610.89 940
3611.45 812
3612.02 795
3612.59 786
3613.15 725
3613.72 842
3614.29 889
3614.85 903
3615.42 986
3615.99 904
3616.55 948
3617.12 917
3617.69 892
3618.26 964
3618.82 959
3619.39 972
3619.96 1063
3620.53 1107
3621.09 926
3621.66 906
3622.23 942
3622.80 865
3623.36 799
3623.93 855
3624.50 933
3625.07 931
3625.63 928
3626.20 840
3626.77 823
3627.34 819
3627.91 864
3628.47 813
3629.04 899
3629.61 830
3630.18 773
3630.75 878
3631.31 991
3631.88 939
3632.45 888
3633.02 760
3633.59 888
3634.16 843
3634.73 933
3635.29 918
3635.86 850
3636.43 906
3637.00 906
3637.57 881
3638.14 1031
3638.71 1026
3639.28 942
3639.84 1003
3640.41 1133
3640.98 1216
3641.55 1364
3642.12 1224
3642.69 1135
3643.26 1072
3643.83 1168
3644.40 1093
3644.97 1118
3645.54 1101
3646.11 1083
3646.67 1081
3647.24 979
3647.81 1041
3648.38 1112
3648.95 1149
3649.52 1235
3650.09 1271
3650.66 1234
3651.23 1388
3651.80 1430
3652.37 1333
3652.94 1296
3653.51 1366
3654.08 1318
3654.65 1267
3655.22 1377
3655.79 1323
3656.36 1328
3656.93 1329
3657.50 1212
3658.07 1223
3658.64 1076
3659.21 1249
3659.78 1110
3660.35 1174
3660.93 1087
3661.50 1116
3662.07 1304
3662.64 1492
3663.21 1411
3663.78 1518
3664.35 1696
3664.92 1730
3665.49 1630
3666.06 1438
3666.63 1485
3667.20 1610
3667.78 1518
3668.35 1522
3668.92 1319
3669.49 1300
3670.06 1272
3670.63 1280
3671.20 1182
3671.77 987
3672.35 1063
3672.92 958
3673.49 940
3674.06 902
3674.63 1000
3675.20 976
3675.78 1085
3676.35 1014
3676.92 941
3677.49 1099
3678.06 1123
3678.64 1037
3679.21 939
3679.78 925
3680.35 910
3680.92 987
3681.50 999
3682.07 939
3682.64 898
3683.21 795
3683.79 843
3684.36 808
3684.93 904
3685.50 969
3686.07 819
3686.65 861
3687.22 805
3687.79 815
3688.37 899
3688.94 913
3689.51 828
3690.08 768
3690.66 996
3691.23 903
3691.80 970
3692.38 946
3692.95 945
3693.52 854
3694.10 855
3694.67 1049
3695.24 899
3695.81 771
3696.39 794
3696.96 855
3697.54 899
3698.11 932
3698.68 885
3699.26 916
3699.83 936
3700.40 790
3700.98 808
3701.55 828
3702.12 860
3702.70 721
3703.27 733
3703.85 837
3704.42 832
3704.99 846
3705.57 865
3706.14 885
3706.72 856
3707.29 831
3707.86 872
3708.44 897
3709.01 880
3709.59 864
3710.16 882
3710.74 918
3711.31 1035
3711.89 958
3712.46 880
3713.03 878
3713.61 904
3714.18 972
3714.76 972
3715.33 921
3715.91 922
3716.48 960
3717.06 882
3717.63 884
3718.21 978
3718.78 943
3719.36 841
3719.93 759
3720.51 841
3721.08 767
3721.66 764
3722.23 820
3722.81 886
3723.39 916
3723.96 769
3724.54 704
3725.11 761
3725.69 895
3726.26 817
3726.84 802
3727.41 791
3727.99 773
3728.57 816
3729.14 838
3729.72 1041
3730.29 868
3730.87 868
3731.45 831
3732.02 894
3732.60 881
3733.17 922
3733.75 989
3734.33 843
3734.90 877
3735.48 807
3736.06 878
3736.63 786
3737.21 771
3737.79 920
3738.36 893
3738.94 825
3739.52 830
3740.09 716
3740.67 799
3741.25 879
3741.82 817
3742.40 807
3742.98 706
3743.55 745
3744.13 812
3744.71 688
3745.28 780
3745.86 752
3746.44 837
3747.02 869
3747.59 990
3748.17 904
3748.75 919
3749.33 863
3749.90 906
3750.48 819
3751.06 817
3751.64 774
3752.21 734
3752.79 790
3753.37 746
3753.95 779
3754.52 835
3755.10 736
3755.68 730
3756.26 863
3756.84 847
3757.41 810
3757.99 834
3758.57 828
3759.15 869
3759.73 975
3760.31 751
3760.88 810
3761.46 744
3762.04 730
3762.62 791
3763.20 744
3763.78 826
3764.35 777
3764.93 779
3765.51 923
3766.09 897
3766.67 926
3767.25 841
3767.83 746
3768.41 914
3768.99 939
3769.56 874
3770.14 842
3770.72 830
3771.30 918
3771.88 974
3772.46 885
3773.04 954
3773.62 1078
3774.20 851
3774.78 772
3775.36 757
3775.94 865
3776.52 806
3777.10 869
3777.67 817
3778.25 860
3778.83 878
3779.41 896
3779.99 865
3780.57 824
3781.15 802
3781.73 881
3782.31 812
3782.89 859
3783.47 821
3784.05 765
3784.63 836
3785.21 749
3785.79 779
3786.37 886
3786.95 944
3787.54 932
3788.12 940
3788.70 895
3789.28 961
3789.86 878
3790.44 893
3791.02 947
3791.60 876
3792.18 923
3792.76 1033
3793.34 816
3793.92 758
3794.50 863
3795.08 934
3795.66 822
3796.25 920
3796.83 1064
3797.41 864
3797.99 834
3798.57 1054
3799.15 1158
3799.73 1199
3800.31 1105
3800.90 1175
3801.48 1169
3802.06 1166
3802.64 989
3803.22 1084
3803.80 1196
3804.39 1083
3804.97 996
3805.55 1062
3806.13 1159
3806.71 1128
3807.29 1135
3807.88 1023
3808.46 1098
3809.04 1238
3809.62 1146
3810.20 1124
3810.79 1077
3811.37 1158
3811.95 1080
3812.53 1203
3813.12 1312
3813.70 1214
3814.28 1161
3814.86 1225
3815.45 1088
3816.03 1273
3816.61 1275
3817.19 1164
3817.78 1230
3818.36 1001
3818.94 1025
3819.52 990
3820.11 924
3820.69 852
3821.27 856
3821.86 938
3822.44 998
3823.02 878
3823.61 977
3824.19 778
3824.77 835
3825.36 786
3825.94 897
3826.52 878
3827.11 844
3827.69 792
3828.27 823
3828.86 872
3829.44 905
3830.02 823
3830.61 904
3831.19 895
3831.77 758
3832.36 825
3832.94 825
3833.53 751
3834.11 695
3834.69 748
3835.28 887
3835.86 835
3836.45 837
3837.03 823
3837.61 911
3838.20 886
3838.78 862
3839.37 813
3839.95 769
3840.54 764
3841.12 718
3841.70 684
3842.29 871
3842.87 867
3843.46 889
3844.04 785
3844.63 792
3845.21 789
3845.80 732
3846.38 829
3846.97 795
3847.55 756
3848.14 712
3848.72 713
3849.31 758
3849.89 747
3850.48 763
3851.06 774
3851.65 771
3852.23 730
3852.82 720
3853.40 757
3853.99 819
3854.58 798
3855.16 737
3855.75 711
3856.33 751
3856.92 853
3857.50 835
3858.09 913
3858.68 884
3859.26 802
3859.85 775
3860.43 899
3861.02 978
3861.60 858
3862.19 828
3862.78 881
3863.36 979
3863.95 903
3864.54 921
3865.12 877
3865.71 894
3866.29 871
3866.88 845
3867.47 825
3868.05 840
3868.64 894
3869.23 865
3869.81 923
3870.40 896
3870.99 794
3871.57 809
3872.16 804
3872.75 797
3873.33 923
3873.92 1023
3874.51 989
3875.10 885
3875.68 1004
3876.27 945
3876.86 857
3877.44 854
3878.03 862
3878.62 894
3879.21 865
3879.79 786
3880.38 721
3880.97 794
3881.56 782
3882.14 698
3882.73 804
3883.32 974
3883.91 871
3884.49 751
3885.08 724
3885.67 774
3886.26 768
3886.85 813
3887.43 966
3888.02 929
3888.61 964
3889.20 985
3889.79 875
3890.38 891
3890.96 900
3891.55 1012
3892.14 972
3892.73 909
3893.32 865
3893.91 920
3894.49 816
3895.08 884
3895.67 873
3896.26 899
3896.85 835
3897.44 891
3898.03 840
3898.61 956
3899.20 789
3899.79 835
3900.38 852
3900.97 858
3901.56 698
3902.15 844
3902.74 914
3903.33 866
3903.92 900
3904.51 867
3905.09 874
3905.68 748
3906.27 859
3906.86 947
3907.45 1005
3908.04 938
3908.63 984
3909.22 900
3909.81 815
3910.40 874
3910.99 942
3911.58 847
3912.17 758
3912.76 879
3913.35 912
3913.94 967
3914.53 985
3915.12 917
3915.71 898
3916.30 868
3916.89 924
3917.48 956
3918.07 840
3918.66 901
3919.25 883
3919.84 887
3920.43 893
3921.02 859
3921.61 825
3922.20 782
3922.80 687
3923.39 894
3923.98 811
3924.57 742
3925.16 797
3925.75 821
3926.34 798
3926.93 828
3927.52 834
3928.11 859
3928.70 838
3929.30 885
3929.89 912
3930.48 908
3931.07 815
3931.66 758
3932.25 772
3932.84 765
3933.44 874
3934.03 749
3934.62 755
3935.21 708
3935.80 847
3936.39 1007
3936.98 932
3937.58 841
3938.17 925
3938.76 941
3939.35 771
3939.94 964
3940.54 916
3941.13 1025
3941.72 987
3942.31 1001
3942.90 1074
3943.50 804
3944.09 852
3944.68 869
3945.27 974
3945.87 873
3946.46 873
3947.05 754
3947.64 707
3948.24 727
3948.83 844
3949.42 747
3950.01 711
3950.61 737
3951.20 820
3951.79 774
3952.39 881
3952.98 949
3953.57 877
3954.16 828
3954.76 706
3955.35 772
3955.94 782
3956.54 874
3957.13 934
3957.72 944
3958.32 923
3958.91 780
3959.50 862
3960.10 865
3960.69 925
3961.28 914
3961.88 866
3962.47 865
3963.07 898
3963.66 1032
3964.25 1055
3964.85 1089
3965.44 1130
3966.03 1079
3966.63 1131
3967.22 1045
3967.82 1192
3968.41 1169
3969.00 1083
3969.60 1094
3970.19 987
3970.79 948
3971.38 955
3971.98 932
3972.57 958
3973.17 1025
3973.76 1219
3974.35 1451
3974.95 1371
3975.54 1275
3976.14 1536
3976.73 1623
3977.33 1509
3977.92 1536
3978.52 1481
3979.11 1386
3979.71 1262
3980.30 1217
3980.90 1078
3981.49 1175
3982.09 1147
3982.68 1094
3983.28 1047
3983.87 1021
3984.47 1106
3985.06 1115
3985.66 1234
3986.25 1082
3986.85 999
3987.45 1185
3988.04 1045
3988.64 1202
3989.23 1087
3989.83 959
3990.42 986
3991.02 970
3991.62 1095
3992.21 1153
3992.81 1124
3993.40 1119
3994.00 1197
3994.60 973
3995.19 1048
3995.79 1081
3996.38 996
3996.98 1063
3997.58 1027
3998.17 1008
3998.77 955
3999.37 1066
3999.96 866
4000.56 947
4001.15 995
4001.75 1086
4002.35 971
4002.94 968
4003.54 1048
4004.14 1056
4004.73 970
4005.33 911
4005.93 999
4006.53 899
4007.12 1052
4007.72 1009
4008.32 894
4008.91 878
4009.51 898
4010.11 881
4010.71 850
4011.30 815
4011.90 792
4012.50 856
4013.10 886
4013.69 912
4014.29 782
4014.89 779
4015.49 927
4016.08 881
4016.68 822
4017.28 847
4017.88 907
4018.47 891
4019.07 836
4019.67 813
4020.27 882
4020.87 856
4021.46 845
4022.06 856
4022.66 844
4023.26 959
4023.86 973
4024.45 1029
4025.05 942
4025.65 915
4026.25 1097
4026.85 1108
4027.45 1058
4028.05 1005
4028.64 1175
4029.24 1019
4029.84 886
4030.44 1276
4031.04 1208
4031.64 1165
4032.24 1235
4032.84 1147
4033.43 1224
4034.03 1163
4034.63 1229
4035.23 1283
4035.83 1167
4036.43 1079
4037.03 922
4037.63 841
4038.23 933
4038.83 1024
4039.43 974
4040.03 885
4040.63 838
4041.22 867
4041.82 830
4042.42 782
4043.02 779
4043.62 767
4044.22 795
4044.82 760
4045.42 774
4046.02 864
4046.62 815
4047.22 971
4047.82 871
4048.42 660
4049.02 678
4049.62 825
4050.22 738
4050.82 912
4051.42 799
4052.02 743
4052.62 861
4053.22 999
4053.83 889
4054.43 743
4055.03 729
4055.63 812
4056.23 842
4056.83 799
4057.43 735
4058.03 800
4058.63 948
4059.23 771
4059.83 727
4060.43 760
4061.03 782
4061.64 762
4062.24 770
4062.84 720
4063.44 774
4064.04 753
4064.64 789
4065.24 728
4065.84 725
4066.45 703
4067.05 774
4067.65 815
4068.25 823
4068.85 769
4069.45 696
4070.05 769
4070.66 850
4071.26 805
4071.86 718
4072.46 760
4073.06 791
4073.67 869
4074.27 837
4074.87 771
4075.47 877
4076.07 813
4076.68 777
4077.28 782
4077.88 795
4078.48 828
4079.09 814
4079.69 779
4080.29 772
4080.89 675
4081.50 747
4082.10 850
4082.70 869
4083.30 796
4083.91 772
4084.51 877
4085.11 827
4085.71 814
4086.32 773
4086.92 755
4087.52 687
4088.13 768
4088.73 760
4089.33 819
4089.94 772
4090.54 727
4091.14 744
4091.74 711
4092.35 776
4092.95 740
4093.55 739
4094.16 728
4094.76 741
4095.37 687
4095.97 758
4096.57 681
4097.18 696
4097.78 734
4098.38 831
4098.99 887
4099.59 740
4100.20 766
4100.80 828
4101.40 836
4102.01 726
4102.61 793
4103.22 737
4103.82 778
4104.42 716
4105.03 788
4105.63 814
4106.24 757
4106.84 736
4107.45 806
4108.05 711
4108.65 731
4109.26 661
4109.86 675
4110.47 700
4111.07 672
4111.68 666
4112.28 652
4112.89 688
4113.49 776
4114.10 727
4114.70 657
4115.31 683
4115.91 800
4116.52 804
4117.12 702
4117.73 771
4118.33 658
4118.94 592
4119.54 740
4120.15 604
4120.75 694
4121.36 667
4121.97 604
4122.57 639
4123.18 695
4123.78 660
4124.39 659
4124.99 689
4125.60 734
4126.21 706
4126.81 678
4127.42 676
4128.02 700
4128.63 644
4129.24 685
4129.84 646
4130.45 721
4131.05 737
4131.66 785
4132.27 720
4132.87 755
4133.48 753
4134.08 747
4134.69 710
4135.30 644
4135.90 707
4136.51 822
4137.12 816
4137.72 825
4138.33 752
4138.94 832
4139.54 789
4140.15 844
4140.76 877
4141.37 779
4141.97 788
4142.58 703
4143.19 818
4143.79 824
4144.40 920
4145.01 976
4145.61 928
4146.22 878
4146.83 834
4147.44 821
4148.04 909
4148.65 812
4149.26 712
4149.87 815
4150.47 781
4151.08 715
4151.69 828
4152.30 835
4152.91 723
4153.51 668
4154.12 692
4154.73 805
4155.34 833
4155.94 901
4156.55 795
4157.16 803
4157.77 868
4158.38 939
4158.99 960
4159.59 936
4160.20 886
4160.81 881
4161.42 959
4162.03 785
4162.64 806
4163.24 806
4163.85 755
4164.46 794
4165.07 755
4165.68 768
4166.29 731
4166.90 734
4167.51 720
4168.11 734
4168.72 765
4169.33 721
4169.94 773
4170.55 799
4171.16 794
4171.77 744
4172.38 782
4172.99 765
4173.60 829
4174.21 791
4174.81 756
4175.42 838
4176.03 778
4176.64 708
4177.25 782
4177.86 823
4178.47 844
4179.08 696
4179.69 733
4180.30 713
4180.91 672
4181.52 642
4182.13 665
4182.74 808
4183.35 831
4183.96 809
4184.57 847
4185.18 784
4185.79 863
4186.40 790
4187.01 749
4187.62 722
4188.23 814
4188.84 819
4189.45 805
4190.06 780
4190.67 761
4191.29 772
4191.90 839
4192.51 941
4193.12 870
4193.73 864
4194.34 1016
4194.95 956
4195.56 789
4196.17 791
4196.78 820
4197.39 808
4198.00 768
4198.62 832
4199.23 829
4199.84 766
4200.45 734
4201.06 705
4201.67 767
4202.28 845
4202.89 760
4203.51 822
4204.12 805
4204.73 864
4205.34 840
4205.95 871
4206.56 789
4207.18 910
4207.79 744
4208.40 777
4209.01 702
4209.62 715
4210.24 737
4210.85 760
4211.46 643
4212.07 699
4212.68 687
4213.30 819
4213.91 904
4214.52 845
4215.13 760
4215.74 826
4216.36 927
4216.97 901
4217.58 854
4218.19 955
4218.81 921
4219.42 940
4220.03 919
4220.65 876
4221.26 905
4221.87 823
4222.48 914
4223.10 887
4223.71 802
4224.32 927
4224.94 909
4225.55 851
4226.16 847
4226.78 851
4227.39 1038
4228.00 971
4228.61 949
4229.23 982
4229.84 1044
4230.46 1113
4231.07 991
4231.68 1241
4232.30 1179
4232.91 1310
4233.52 1444
4234.14 1492
4234.75 1447
4235.36 1508
4235.98 1547
4236.59 1576
4237.21 1508
4237.82 1371
4238.43 1308
4239.05 1171
4239.66 1130
4240.28 1077
4240.89 961
4241.50 944
4242.12 1013
4242.73 1010
4243.35 1028
4243.96 1080
4244.58 899
4245.19 853
4245.81 954
4246.42 997
4247.03 952
4247.65 936
4248.26 1045
4248.88 1032
4249.49 853
4250.11 812
4250.72 784
4251.34 821
4251.95 733
4252.57 683
4253.18 820
4253.80 920
4254.41 911
4255.03 975
4255.64 856
4256.26 903
4256.88 878
4257.49 808
4258.11 836
4258.72 863
4259.34 854
4259.95 788
4260.57 799
4261.18 789
4261.80 867
4262.42 892
4263.03 870
4263.65 908
4264.26 897
4264.88 881
4265.49 896
4266.11 776
4266.73 783
4267.34 888
4267.96 829
4268.58 907
4269.19 919
4269.81 876
4270.42 988
4271.04 883
4271.66 962
4272.27 1082
4272.89 1029
4273.51 1018
4274.12 1084
4274.74 1025
4275.36 1078
4275.97 1059
4276.59 1063
4277.21 1089
4277.82 1075
4278.44 1002
4279.06 976
4279.67 1052
4280.29 1079
4280.91 873
4281.53 884
4282.14 834
4282.76 879
4283.38 855
4283.99 855
4284.61 881
4285.23 827
4285.85 834
4286.46 819
4287.08 810
4287.70 882
4288.32 958
4288.93 983
4289.55 923
4290.17 824
4290.79 804
4291.41 750
4292.02 750
4292.64 813
4293.26 814
4293.88 900
4294.50 838
4295.11 751
4295.73 877
4296.35 796
4296.97 800
4297.59 753
4298.21 924
4298.82 899
4299.44 913
4300.06 918
4300.68 849
4301.30 930
4301.92 800
4302.53 763
4303.15 716
4303.77 936
4304.39 881
4305.01 868
4305.63 865
4306.25 933
4306.87 943
4307.49 795
4308.10 839
4308.72 930
4309.34 880
4309.96 807
4310.58 921
4311.20 939
4311.82 836
4312.44 875
4313.06 957
4313.68 962
4314.30 1021
4314.92 996
4315.54 811
4316.16 896
4316.78 885
4317.40 933
4318.02 1005
4318.64 914
4319.26 944
4319.88 1031
4320.50 1116
4321.11 999
4321.74 1138
4322.36 1265
4322.98 1249
4323.60 1132
4324.22 1266
4324.84 1221
4325.46 1235
4326.08 1203
4326.70 1111
4327.32 1196
4327.94 1247
4328.56 1323
4329.18 1389
4329.80 1506
4330.42 1380
4331.04 1424
4331.66 1426
4332.28 1472
4332.90 1602
4333.52 1682
4334.15 1931
4334.77 1961
4335.39 2009
4336.01 2311
4336.63 2594
4337.25 2851
4337.87 2900
4338.49 2850
4339.11 2834
4339.74 2451
4340.36 2321
4340.98 2430
4341.60 2437
4342.22 2347
4342.84 2786
4343.46 3141
4344.09 3636
4344.71 4066
4345.33 4648
4345.95 4887
4346.57 5220
4347.19 4975
4347.82 5025
4348.44 4730
4349.06 4446
4349.68 3770
4350.30 3234
4350.93 2918
4351.55 2473
4352.17 1962
4352.79 1897
4353.42 1744
4354.04 1793
4354.66 1672
4355.28 1557
4355.91 1665
4356.53 1574
4357.15 1462
4357.77 1474
4358.40 1624
4359.02 1695
4359.64 1657
4360.26 1567
4360.89 1544
4361.51 1504
4362.13 1470
4362.76 1409
4363.38 1353
4364.00 1390
4364.62 1399
4365.25 1484
4365.87 1271
4366.49 1133
4367.12 1365
4367.74 1314
4368.36 1260
4368.99 1199
4369.61 1064
4370.23 1076
4370.86 1085
4371.48 1050
4372.11 1078
4372.73 1026
4373.35 1019
4373.98 1081
4374.60 1130
4375.22 1018
4375.85 1000
4376.47 1057
4377.10 1055
4377.72 958
4378.34 932
4378.97 1011
4379.59 1082
4380.22 1060
4380.84 1039
4381.47 1088
4382.09 1067
4382.71 1020
4383.34 1000
4383.96 920
4384.59 980
4385.21 948
4385.84 954
4386.46 882
4387.09 999
4387.71 1057
4388.34 979
4388.96 1042
4389.59 1011
4390.21 918
4390.84 876
4391.46 919
4392.09 929
4392.71 866
4393.34 848
4393.96 949
4394.59 907
4395.21 979
4395.84 945
4396.46 1004
4397.09 960
4397.71 1041
4398.34 952
4398.96 898
4399.59 950
4400.22 979
4400.84 1024
4401.47 952
4402.09 866
4402.72 770
4403.34 929
4403.97 959
4404.60 939
4405.22 868
4405.85 999
4406.47 1123
4407.10 1010
4407.73 929
4408.35 969
4408.98 944
4409.61 939
4410.23 937
4410.86 835
4411.48 982
4412.11 1035
4412.74 975
4413.36 953
4413.99 802
4414.62 832
4415.24 803
4415.87 836
4416.50 948
4417.12 793
4417.75 903
4418.38 958
4419.01 887
4419.63 878
4420.26 864
4420.89 928
4421.51 851
4422.14 846
4422.77 879
4423.40 818
4424.02 844
4424.65 875
4425.28 800
4425.91 977
4426.53 870
4427.16 802
4427.79 807
4428.42 837
4429.04 921
4429.67 867
4430.30 886
4430.93 923
4431.55 1089
4432.18 985
4432.81 959
4433.44 917
4434.07 934
4434.69 874
4435.32 962
4435.95 1163
4436.58 1094
4437.21 1042
4437.84 1067
4438.46 1189
4439.09 1122
4439.72 968
4440.35 828
4440.98 1034
4441.61 958
4442.24 901
4442.86 972
4443.49 1097
4444.12 1054
4444.75 888
4445.38 1002
4446.01 948
4446.64 1005
4447.27 990
4447.90 1003
4448.52 860
4449.15 1017
4449.78 892
4450.41 944
4451.04 971
4451.67 933
4452.30 1007
4452.93 1113
4453.56 1063
4454.19 1246
4454.82 1323
4455.45 1169
4456.08 1441
4456.71 1343
4457.34 1212
4457.97 1284
4458.60 1177
4459.23 1091
4459.86 1137
4460.49 1060
4461.12 927
4461.75 1013
4462.38 998
4463.01 921
4463.64 870
4464.27 973
4464.90 954
4465.53 993
4466.16 887
4466.79 995
4467.42 959
4468.05 939
4468.68 876
4469.31 868
4469.94 909
4470.57 843
4471.20 850
4471.83 860
4472.46 857
4473.09 806
4473.72 803
4474.35 862
4474.99 863
4475.62 897
4476.25 883
4476.88 908
4477.51 868
4478.14 873
4478.77 925
4479.40 857
4480.03 895
4480.67 942
4481.30 910
4481.93 837
4482.56 852
4483.19 891
4483.82 892
4484.46 955
4485.09 985
4485.72 924
4486.35 978
4486.98 930
4487.61 859
4488.25 852
4488.88 785
4489.51 896
4490.14 1011
4490.77 1023
4491.41 1060
4492.04 903
4492.67 977
4493.30 927
4493.94 921
4494.57 932
4495.20 969
4495.83 981
4496.46 1082
4497.10 1037
4497.73 1085
4498.36 1288
4498.99 1391
4499.63 1460
4500.26 1586
4500.89 1626
4501.53 1846
4502.16 1850
4502.79 1577
4503.42 1353
4504.06 1351
4504.69 1392
4505.32 1128
4505.96 1022
4506.59 1116
4507.22 1051
4507.86 1040
4508.49 1042
4509.12 995
4509.76 1048
4510.39 1035
4511.02 941
4511.66 963
4512.29 980
4512.92 971
4513.56 936
4514.19 904
4514.83 881
4515.46 871
4516.09 932
4516.73 882
4517.36 901
4517.99 878
4518.63 842
4519.26 847
4519.90 795
4520.53 828
4521.17 888
4521.80 866
4522.43 871
4523.07 806
4523.70 894
4524.34 812
4524.97 794
4525.61 802
4526.24 877
4526.88 864
4527.51 791
4528.14 863
4528.78 940
4529.41 920
4530.05 948
4530.68 997
4531.32 1005
4531.95 1050
4532.59 975
4533.22 1059
4533.86 1005
4534.49 850
4535.13 834
4535.76 836
4536.40 852
4537.04 801
4537.67 811
4538.31 723
4538.94 731
4539.58 709
4540.21 703
4540.85 832
4541.48 830
4542.12 872
4542.76 835
4543.39 848
4544.03 822
4544.66 730
4545.30 729
4545.93 706
4546.57 842
4547.21 720
4547.84 722
4548.48 763
4549.11 817
4549.75 895
4550.39 798
4551.02 899
4551.66 833
4552.30 850
4552.93 861
4553.57 835
4554.21 872
4554.84 801
4555.48 802
4556.12 778
4556.75 741
4557.39 793
4558.03 853
4558.66 844
4559.30 830
4559.94 810
4560.57 721
4561.21 842
4561.85 813
4562.48 729
4563.12 790
4563.76 732
4564.40 813
4565.03 898
4565.67 807
4566.31 858
4566.95 786
4567.58 898
4568.22 806
4568.86 735
4569.50 761
4570.13 864
4570.77 768
4571.41 831
4572.05 881
4572.68 802
4573.32 875
4573.96 888
4574.60 877
4575.24 945
4575.87 844
4576.51 832
4577.15 879
4577.79 878
4578.43 806
4579.06 907
4579.70 829
4580.34 883
4580.98 971
4581.62 1024
4582.26 927
4582.90 866
4583.53 1014
4584.17 975
4584.81 953
4585.45 1080
4586.09 1152
4586.73 875
4587.37 1073
4588.01 1239
4588.64 1439
4589.28 1581
4589.92 1548
4590.56 1678
4591.20 1974
4591.84 2045
4592.48 1853
4593.12 1894
4593.76 1781
4594.40 1474
4595.04 1437
4595.68 1245
4596.31 966
4596.95 1101
4597.59 1055
4598.23 1044
4598.87 1196
4599.51 1124
4600.15 1014
4600.79 891
4601.43 994
4602.07 932
4602.71 957
4603.35 1001
4603.99 1186
4604.63 1086
4605.27 920
4605.91 920
4606.55 908
4607.19 928
4607.83 916
4608.47 859
4609.11 731
4609.75 772
4610.39 836
4611.03 908
4611.68 842
4612.32 911
4612.96 974
4613.60 806
4614.24 873
4614.88 811
4615.52 823
4616.16 820
4616.80 906
4617.44 798
4618.08 873
4618.72 858
4619.36 776
4620.01 883
4620.65 939
4621.29 975
4621.93 853
4622.57 773
4623.21 852
4623.85 846
4624.50 861
4625.14 776
4625.78 813
4626.42 851
4627.06 829
4627.70 901
4628.34 912
4628.99 879
4629.63 874
4630.27 924
4630.91 959
4631.55 1078
4632.20 1049
4632.84 1057
4633.48 1062
4634.12 1003
4634.76 979
4635.41 919
4636.05 891
4636.69 930
4637.33 1001
4637.98 977
4638.62 934
4639.26 886
4639.90 916
4640.55 863
4641.19 946
4641.83 934
4642.47 826
4643.12 766
4643.76 826
4644.40 811
4645.04 835
4645.69 805
4646.33 907
4646.97 964
4647.62 858
4648.26 814
4648.90 873
4649.55 853
4650.19 795
4650.83 739
4651.48 966
4652.12 845
4652.76 843
4653.41 773
4654.05 749
4654.69 757
4655.34 826
4655.98 813
4656.62 753
4657.27 775
4657.91 725
4658.55 751
4659.20 720
4659.84 732
4660.49 817
4661.13 740
4661.77 737
4662.42 843
4663.06 718
4663.71 775
4664.35 719
4664.99 786
4665.64 761
4666.28 707
4666.93 690
4667.57 681
4668.22 740
4668.86 791
4669.51 720
4670.15 663
4670.79 783
4671.44 709
4672.08 723
4672.73 817
4673.37 764
4674.02 777
4674.66 798
4675.31 861
4675.95 819
4676.60 787
4677.24 728
4677.89 769
4678.53 772
4679.18 742
4679.82 804
4680.47 803
4681.12 741
4681.76 862
4682.41 832
4683.05 915
4683.70 821
4684.34 861
4684.99 800
4685.63 847
4686.28 878
4686.93 898
4687.57 729
4688.22 764
4688.86 747
4689.51 945
4690.15 836
4690.80 856
4691.45 847
4692.09 894
4692.74 990
4693.39 888
4694.03 911
4694.68 1050
4695.32 1071
4695.97 1128
4696.62 1304
4697.26 1416
4697.91 1396
4698.56 1780
4699.20 1708
4699.85 1891
4700.50 1749
4701.14 1475
4701.79 1354
4702.44 1361
4703.08 1182
4703.73 1149
4704.38 1113
4705.02 1113
4705.67 1019
4706.32 945
4706.97 1002
4707.61 1087
4708.26 1121
4708.91 1054
4709.55 973
4710.20 1068
4710.85 997
4711.50 1015
4712.14 1105
4712.79 1047
4713.44 917
4714.09 856
4714.73 902
4715.38 828
4716.03 961
4716.68 938
4717.33 839
4717.97 854
4718.62 940
4719.27 917
4719.92 731
4720.57 832
4721.21 890
4721.86 791
4722.51 909
4723.16 886
4723.81 892
4724.45 931
4725.10 851
4725.75 838
4726.40 883
4727.05 838
4727.70 997
4728.35 950
4728.99 884
4729.64 828
4730.29 759
4730.94 797
4731.59 886
4732.24 961
4732.89 943
4733.54 816
4734.19 876
4734.83 843
4735.48 839
4736.13 894
4736.78 892
4737.43 841
4738.08 862
4738.73 849
4739.38 895
4740.03 816
4740.68 851
4741.33 804
4741.98 865
4742.63 915
4743.28 860
4743.93 957
4744.58 874
4745.23 813
4745.87 900
4746.52 899
4747.17 838
4747.82 848
4748.47 1008
4749.12 907
4749.77 955
4750.42 1005
4751.08 1036
4751.73 1093
4752.38 1012
4753.03 1042
4753.68 1132
4754.33 1063
4754.98 1104
4755.63 1062
4756.28 1026
4756.93 946
4757.58 904
4758.23 789
4758.88 802
4759.53 832
4760.18 856
4760.83 821
4761.48 782
4762.13 915
4762.79 825
4763.44 958
4764.09 901
4764.74 887
4765.39 828
4766.04 895
4766.69 1081
4767.34 1004
4767.99 985
4768.65 952
4769.30 899
4769.95 874
4770.60 938
4771.25 900
4771.90 828
4772.56 834
4773.21 842
4773.86 828
4774.51 832
4775.16 888
4775.81 814
4776.47 812
4777.12 825
4777.77 873
4778.42 938
4779.07 843
4779.73 850
4780.38 875
4781.03 829
4781.68 803
4782.34 802
4782.99 781
4783.64 679
4784.29 757
4784.94 790
4785.60 789
4786.25 798
4786.90 830
4787.56 824
4788.21 940
4788.86 882
4789.51 842
4790.17 800
4790.82 862
4791.47 797
4792.13 823
4792.78 911
4793.43 870
4794.08 837
4794.74 803
4795.39 795
4796.04 789
4796.70 907
4797.35 963
4798.00 916
4798.66 880
4799.31 967
4799.96 971
4800.62 920
4801.27 872
4801.93 950
4802.58 975
4803.23 915
4803.89 840
4804.54 811
4805.19 922
4805.85 925
4806.50 1020
4807.16 973
4807.81 1045
4808.46 909
4809.12 896
4809.77 859
4810.43 937
4811.08 1043
4811.73 918
4812.39 1148
4813.04 1099
4813.70 1098
4814.35 1036
4815.01 1149
4815.66 1084
4816.32 1049
4816.97 882
4817.63 988
4818.28 1065
4818.94 920
4819.59 1155
4820.24 1083
4820.90 1005
4821.55 941
4822.21 1016
4822.86 1082
4823.52 1065
4824.18 1083
4824.83 1123
4825.49 1124
4826.14 1102
4826.80 1209
4827.45 1151
4828.11 1191
4828.76 1282
4829.42 1159
4830.07 1141
4830.73 1177
4831.38 1199
4832.04 1164
4832.70 1210
4833.35 1246
4834.01 1352
4834.66 1364
4835.32 1401
4835.98 1311
4836.63 1330
4837.29 1572
4837.94 1410
4838.60 1545
4839.26 1608
4839.91 1735
4840.57 1670
4841.22 1651
4841.88 1590
4842.54 1689
4843.19 1584
4843.85 1699
4844.51 1783
4845.16 1893
4845.82 2031
4846.48 2082
4847.13 2202
4847.79 2594
4848.45 2521
4849.10 2834
4849.76 2888
4850.42 2994
4851.07 3085
4851.73 3213
4852.39 2842
4853.05 2852
4853.70 2648
4854.36 2315
4855.02 2586
4855.68 2667
4856.33 2710
4856.99 2700
4857.65 2651
4858.30 2992
4858.96 2891
4859.62 3006
4860.28 2849
4860.94 2498
4861.59 2675
4862.25 2557
4862.91 2179
4863.57 2136
4864.22 2479
4864.88 2480
4865.54 2398
4866.20 2434
4866.86 2538
4867.51 2329
4868.17 2445
4868.83 2292
4869.49 2168
4870.15 2244
4870.81 2198
4871.46 1923
4872.12 1912
4872.78 2029
4873.44 1769
4874.10 1919
4874.76 1905
4875.41 1968
4876.07 1843
4876.73 1788
4877.39 1997
4878.05 2122
4878.71 2091
4879.37 2040
4880.03 2024
4880.69 1938
4881.34 1901
4882.00 1766
4882.66 1775
4883.32 1556
4883.98 1540
4884.64 1576
4885.30 1586
4885.96 1670
4886.62 1407
4887.28 1618
4887.94 1683
4888.60 1720
4889.26 1656
4889.92 1598
4890.58 1792
4891.24 1827
4891.89 1737
4892.55 1624
4893.21 1592
4893.87 1567
4894.53 1521
4895.19 1580
4895.85 1460
4896.51 1485
4897.17 1521
4897.83 1463
4898.49 1539
4899.16 1580
4899.82 1561
4900.48 1548
4901.14 1571
4901.80 1486
4902.46 1473
4903.12 1370
4903.78 1350
4904.44 1364
4905.10 1268
4905.76 1260
4906.42 1294
4907.08 1239
4907.74 1163
4908.40 1138
4909.06 1180
4909.72 1200
4910.39 1112
4911.05 1071
4911.71 1241
4912.37 1215
4913.03 1066
4913.69 1125
4914.35 1233
4915.01 1128
4915.68 1036
4916.34 1072
4917.00 1154
4917.66 1131
4918.32 1005
4918.98 1042
4919.64 1011
4920.31 1096
4920.97 939
4921.63 871
4922.29 1047
4922.95 1025
4923.62 955
4924.28 924
4924.94 1023
4925.60 1094
4926.26 992
4926.93 945
4927.59 963
4928.25 918
4928.91 1067
4929.57 1088
4930.24 1197
4930.90 1036
4931.56 1003
4932.22 969
4932.89 986
4933.55 926
4934.21 901
4934.87 979
4935.54 913
4936.20 958
4936.86 956
4937.53 963
4938.19 1032
4938.85 966
4939.51 975
4940.18 960
4940.84 978
4941.50 992
4942.17 999
4942.83 884
4943.49 856
4944.16 957
4944.82 852
4945.48 919
4946.15 918
4946.81 831
4947.47 829
4948.14 908
4948.80 924
4949.46 817
4950.13 904
4950.79 834
4951.45 858
4952.12 844
4952.78 879
4953.45 773
4954.11 819
4954.77 901
4955.44 912
4956.10 793
4956.77 824
4957.43 793
4958.09 865
4958.76 956
4959.42 936
4960.09 872
4960.75 912
4961.42 947
4962.08 1045
4962.75 1088
4963.41 1148
4964.07 1462
4964.74 1243
4965.40 1033
4966.07 1198
4966.73 1194
4967.40 1117
4968.06 1139
4968.73 957
4969.39 954
4970.06 879
4970.72 968
4971.39 886
4972.05 976
4972.72 892
4973.38 948
4974.05 977
4974.71 930
4975.38 929
4976.05 891
4976.71 926
4977.38 874
4978.04 920
4978.71 999
4979.37 892
4980.04 916
4980.70 868
4981.37 885
4982.04 796
4982.70 874
4983.37 826
4984.03 889
4984.70 879
4985.37 873
4986.03 836
4986.70 868
4987.36 998
4988.03 938
4988.70 888
4989.36 891
4990.03 975
4990.70 977
4991.36 894
4992.03 972
4992.69 1040
4993.36 868
4994.03 810
4994.69 751
4995.36 824
4996.03 815
4996.69 792
4997.36 836
4998.03 833
4998.70 728
4999.36 695
5000.03 676
5000.70 803
5001.36 766
5002.03 758
5002.70 688
5003.37 707
5004.03 737
5004.70 716
5005.37 676
5006.03 765
5006.70 816
5007.37 880
5008.04 764
5008.70 657
5009.37 718
5010.04 807
5010.71 772
5011.38 736
5012.04 809
5012.71 745
5013.38 756
5014.05 740
5014.72 743
5015.38 856
5016.05 878
5016.72 827
5017.39 758
5018.06 718
5018.72 780
5019.39 803
5020.06 789
5020.73 665
5021.40 764
5022.07 753
5022.73 770
5023.40 711
5024.07 721
5024.74 709
5025.41 654
5026.08 800
5026.75 847
5027.42 820
5028.08 805
5028.75 811
5029.42 867
5030.09 852
5030.76 807
5031.43 718
5032.10 813
5032.77 822
5033.44 749
5034.11 727
5034.78 708
5035.45 642
5036.11 784
5036.78 738
5037.45 752
5038.12 694
5038.79 729
5039.46 671
5040.13 781
5040.80 740
5041.47 687
5042.14 776
5042.81 665
5043.48 569
5044.15 599
5044.82 699
5045.49 718
5046.16 700
5046.83 725
5047.50 709
5048.17 720
5048.84 760
5049.51 774
5050.18 827
5050.85 746
5051.52 608
5052.19 727
5052.86 713
5053.54 708
5054.21 689
5054.88 727
5055.55 643
5056.22 664
5056.89 703
5057.56 730
5058.23 706
5058.90 615
5059.57 750
5060.24 750
5060.91 691
5061.59 705
5062.26 752
5062.93 741
5063.60 771
5064.27 801
5064.94 748
5065.61 809
5066.28 799
5066.96 829
5067.63 709
5068.30 660
5068.97 688
5069.64 787
5070.31 779
5070.99 803
5071.66 741
5072.33 665
5073.00 682
5073.67 733
5074.35 713
5075.02 715
5075.69 878
5076.36 942
5077.03 1059
5077.71 1021
5078.38 1088
5079.05 1108
5079.72 1150
5080.39 983
5081.07 954
5081.74 943
5082.41 862
5083.08 820
5083.76 768
5084.43 816
5085.10 764
5085.78 776
5086.45 785
5087.12 799
5087.79 813
5088.47 864
5089.14 813
5089.81 885
5090.49 919
5091.16 965
5091.83 997
5092.51 1050
5093.18 952
5093.85 935
5094.52 956
5095.20 861
5095.87 916
5096.54 903
5097.22 812
5097.89 801
5098.57 801
5099.24 883
5099.91 836
5100.59 837
5101.26 961
5101.93 1003
5102.61 1060
5103.28 901
5103.96 915
5104.63 879
5105.30 967
5105.98 981
5106.65 770
5107.33 829
5108.00 830
5108.67 893
5109.35 911
5110.02 843
5110.70 935
5111.37 845
5112.05 802
5112.72 691
5113.40 749
5114.07 888
5114.74 758
5115.42 813
5116.09 775
5116.77 839
5117.44 951
5118.12 807
5118.79 855
5119.47 964
5120.14 880
5120.82 818
5121.49 943
5122.17 913
5122.84 830
5123.52 823
5124.19 785
5124.87 794
5125.54 810
5126.22 893
5126.90 861
5127.57 852
5128.25 815
5128.92 827
5129.60 856
5130.27 821
5130.95 744
5131.62 838
5132.30 843
5132.98 816
5133.65 735
5134.33 808
5135.00 731
5135.68 829
5136.36 727
5137.03 782
5137.71 801
5138.38 751
5139.06 819
5139.74 866
5140.41 755
5141.09 762
5141.77 780
5142.44 711
5143.12 809
5143.80 815
5144.47 762
5145.15 739
5145.83 651
5146.50 662
5147.18 708
5147.86 671
5148.53 732
5149.21 690
5149.89 665
5150.56 699
5151.24 701
5151.92 716
5152.60 709
5153.27 669
5153.95 732
5154.63 718
5155.30 668
5155.98 602
5156.66 620
5157.34 592
5158.01 660
5158.69 686
5159.37 766
5160.05 747
5160.72 671
5161.40 691
5162.08 675
5162.76 732
5163.44 739
5164.11 679
5164.79 741
5165.47 743
5166.15 698
5166.83 741
5167.50 743
5168.18 682
5168.86 706
5169.54 698
5170.22 654
5170.89 611
5171.57 615
5172.25 630
5172.93 612
5173.61 630
5174.29 691
5174.97 697
5175.64 779
5176.32 679
5177.00 702
5177.68 685
5178.36 720
5179.04 751
5179.72 772
5180.40 877
5181.08 942
5181.75 849
5182.43 792
5183.11 804
5183.79 776
5184.47 706
5185.15 722
5185.83 626
5186.51 743
5187.19 746
5187.87 756
5188.55 601
5189.23 680
5189.91 681
5190.59 692
5191.27 690
5191.95 771
5192.63 702
5193.31 825
5193.98 723
5194.66 712
5195.34 631
5196.02 635
5196.70 670
5197.38 693
5198.07 672
5198.75 733
5199.43 813
5200.11 752
5200.79 802
5201.47 777
5202.15 831
5202.83 837
5203.51 753
5204.19 746
5204.87 817
5205.55 909
5206.23 876
5206.91 764
5207.59 753
5208.27 780
5208.95 891
5209.63 900
5210.31 826
5211.00 914
5211.68 941
5212.36 1013
5213.04 835
5213.72 938
5214.40 1044
5215.08 1113
5215.76 1063
5216.45 1150
5217.13 1299
5217.81 1323
5218.49 1187
5219.17 1184
5219.85 1202
5220.53 1306
5221.22 1199
5221.90 1250
5222.58 1207
5223.26 1180
5223.94 1157
5224.62 1039
5225.31 1127
5225.99 1013
5226.67 1035
5227.35 972
5228.03 1027
5228.72 919
5229.40 975
5230.08 905
5230.76 967
5231.45 894
5232.13 808
5232.81 964
5233.49 1029
5234.18 810
5234.86 900
5235.54 996
5236.22 1012
5236.91 971
5237.59 997
5238.27 1112
5238.95 1094
5239.64 979
5240.32 913
5241.00 878
5241.69 874
5242.37 875
5243.05 887
5243.73 922
5244.42 824
5245.10 858
5245.78 864
5246.47 908
5247.15 904
5247.83 1071
5248.52 1049
5249.20 1123
5249.88 1239
5250.57 1298
5251.25 1511
5251.94 1644
5252.62 1211
5253.30 1133
5253.99 1284
5254.67 1040
5255.35 1029
5256.04 1032
5256.72 1061
5257.41 993
5258.09 977
5258.77 1040
5259.46 875
5260.14 916
5260.83 1136
5261.51 1082
5262.20 1152
5262.88 1058
5263.56 1081
5264.25 1017
5264.93 944
5265.62 1007
5266.30 999
5266.99 978
5267.67 1044
5268.36 1062
5269.04 915
5269.73 905
5270.41 903
5271.10 859
5271.78 911
5272.47 854
5273.15 785
5273.84 791
5274.52 824
5275.21 824
5275.89 783
5276.58 753
5277.26 875
5277.95 834
5278.63 918
5279.32 882
5280.00 813
5280.69 922
5281.37 895
5282.06 924
5282.75 975
5283.43 870
5284.12 695
5284.80 815
5285.49 872
5286.17 820
5286.86 827
5287.55 800
5288.23 706
5288.92 762
5289.60 802
5290.29 842
5290.98 776
5291.66 785
5292.35 784
5293.04 817
5293.72 878
5294.41 765
5295.10 834
5295.78 810
5296.47 827
5297.15 824
5297.84 752
5298.53 787
5299.21 887
5299.90 930
5300.59 1027
5301.28 984
5301.96 1014
5302.65 948
5303.34 1014
5304.02 1116
5304.71 998
5305.40 950
5306.08 909
5306.77 902
5307.46 818
5308.15 980
5308.83 911
5309.52 1127
5310.21 1071
5310.90 1008
5311.58 1063
5312.27 1072
5312.96 957
5313.65 990
5314.33 901
5315.02 938
5315.71 915
5316.40 911
5317.09 897
5317.77 995
5318.46 957
5319.15 952
5319.84 996
5320.53 1089
5321.21 1092
5321.90 1041
5322.59 1038
5323.28 924
5323.97 846
5324.65 789
5325.34 870
5326.03 829
5326.72 752
5327.41 826
5328.10 748
5328.79 750
5329.47 732
5330.16 737
5330.85 816
5331.54 817
5332.23 613
5332.92 667
5333.61 689
5334.30 755
5334.99 831
5335.67 700
5336.36 743
5337.05 901
5337.74 783
5338.43 769
5339.12 765
5339.81 916
5340.50 838
5341.19 816
5341.88 806
5342.57 775
5343.26 817
5343.95 742
5344.64 740
5345.33 802
5346.02 805
5346.71 723
5347.40 743
5348.09 817
5348.78 876
5349.47 739
5350.16 743
5350.85 803
5351.54 823
5352.23 728
5352.92 821
5353.61 863
5354.30 673
5354.99 670
5355.68 708
5356.37 704
5357.06 776
5357.75 754
5358.44 731
5359.13 710
5359.82 743
5360.51 770
5361.20 753
5361.89 707
5362.58 670
5363.27 754
5363.97 792
5364.66 773
5365.35 786
5366.04 651
5366.73 610
5367.42 661
5368.11 755
5368.80 644
5369.49 709
5370.19 752
5370.88 715
5371.57 671
5372.26 709
5372.95 650
5373.64 598
5374.33 556
5375.03 622
5375.72 710
5376.41 621
5377.10 582
5377.79 604
5378.49 687
5379.18 632
5379.87 567
5380.56 658
5381.25 680
5381.95 616
5382.64 656
5383.33 659
5384.02 610
5384.71 692
5385.41 772
5386.10 711
5386.79 681
5387.48 719
5388.18 783
5388.87 737
5389.56 672
5390.25 694
5390.95 767
5391.64 780
5392.33 777
5393.02 858
5393.72 826
5394.41 728
5395.10 675
5395.80 740
5396.49 688
5397.18 656
5397.88 666
5398.57 717
5399.26 680
5399.95 666
5400.65 648
5401.34 701
5402.03 674
5402.73 615
5403.42 630
5404.12 667
5404.81 773
5405.50 701
5406.20 819
5406.89 761
5407.58 728
5408.28 810
5408.97 780
5409.66 568
5410.36 573
5411.05 767
5411.75 804
5412.44 739
5413.13 753
5413.83 655
5414.52 699
5415.22 708
5415.91 808
5416.61 871
5417.30 845
5417.99 666
5418.69 691
5419.38 763
5420.08 729
5420.77 735
5421.47 718
5422.16 817
5422.86 740
5423.55 814
5424.25 833
5424.94 714
5425.64 734
5426.33 831
5427.03 825
5427.72 793
5428.42 760
5429.11 789
5429.81 734
5430.50 686
5431.20 738
5431.89 840
5432.59 698
5433.28 754
5433.98 774
5434.67 851
5435.37 857
5436.06 841
5436.76 976
5437.46 1044
5438.15 951
5438.85 875
5439.54 856
5440.24 818
5440.93 921
5441.63 822
5442.33 965
5443.02 1011
5443.72 963
5444.41 1142
5445.11 1125
5445.81 987
5446.50 1044
5447.20 1079
5447.90 1142
5448.59 1092
5449.29 1181
5449.98 1119
5450.68 1031
5451.38 986
5452.07 949
5452.77 1062
5453.47 1118
5454.16 1061
5454.86 1115
5455.56 1013
5456.25 987
5456.95 1090
5457.65 1076
5458.35 1003
5459.04 1014
5459.74 974
5460.44 1110
5461.13 1040
5461.83 1210
5462.53 1276
5463.23 1111
5463.92 1160
5464.62 1105
5465.32 1108
5466.02 1280
5466.71 1205
5467.41 1244
5468.11 1154
5468.81 1225
5469.50 1301
5470.20 1223
5470.90 1316
5471.60 1310
5472.29 1372
5472.99 1305
5473.69 1336
5474.39 1502
5475.09 1547
5475.78 1462
5476.48 1732
5477.18 1861
5477.88 1928
5478.58 2272
5479.28 2583
5479.97 2697
5480.67 2494
5481.37 2542
5482.07 2739
5482.77 2490
5483.47 2226
5484.17 2091
5484.86 1987
5485.56 1907
5486.26 1772
5486.96 1750
5487.66 1706
5488.36 1677
5489.06 1621
5489.76 1739
5490.45 1842
5491.15 1888
5491.85 1952
5492.55 1812
5493.25 1914
5493.95 1893
5494.65 2020
5495.35 2009
5496.05 2259
5496.75 2383
5497.45 2609
5498.15 3090
5498.85 3293
5499.55 3869
5500.25 4574
5500.95 4497
5501.65 4230
5502.35 4326
5503.04 3928
5503.74 3619
5504.44 3029
5505.14 2565
5505.84 2337
5506.54 1972
5507.24 1750
5507.94 1866
5508.65 1705
5509.35 1742
5510.05 1644
5510.75 1654
5511.45 1596
5512.15 1566
5512.85 1578
5513.55 1561
5514.25 1558
5514.95 1519
5515.65 1563
5516.35 1602
5517.05 1642
5517.75 1564
5518.45 1441
5519.15 1341
5519.85 1473
5520.56 1371
5521.26 1305
5521.96 1200
5522.66 1146
5523.36 1174
5524.06 1120
5524.76 1188
5525.46 1304
5526.16 1093
5526.87 1131
5527.57 1056
5528.27 1213
5528.97 1238
5529.67 1089
5530.37 1255
5531.07 1198
5531.78 1150
5532.48 1160
5533.18 1139
5533.88 1020
5534.58 961
5535.29 996
5535.99 1011
5536.69 965
5537.39 1081
5538.09 1062
5538.80 1049
5539.50 992
5540.20 959
5540.90 1040
5541.60 1021
5542.31 966
5543.01 928
5543.71 933
5544.41 910
5545.12 849
5545.82 889
5546.52 939
5547.22 845
5547.93 780
5548.63 856
5549.33 957
5550.04 917
5550.74 940
5551.44 888
5552.14 888
5552.85 895
5553.55 916
5554.25 939
5554.96 967
5555.66 905
5556.36 896
5557.07 884
5557.77 949
5558.47 983
5559.18 885
5559.88 959
5560.58 988
5561.29 930
5561.99 931
5562.69 940
5563.40 952
5564.10 935
5564.80 956
5565.51 967
5566.21 885
5566.92 888
5567.62 909
5568.32 838
5569.03 869
5569.73 865
5570.44 855
5571.14 829
5571.84 891
5572.55 839
5573.25 834
5573.96 787
5574.66 789
5575.37 846
5576.07 987
5576.78 885
5577.48 815
5578.18 825
5578.89 873
5579.59 820
5580.30 728
5581.00 850
5581.71 905
5582.41 846
5583.12 818
5583.82 853
5584.53 785
5585.23 679
5585.94 785
5586.64 761
5587.35 846
5588.05 783
5588.76 789
5589.46 805
5590.17 853
5590.88 808
5591.58 794
5592.29 910
5592.99 802
5593.70 860
5594.40 796
5595.11 940
5595.81 872
5596.52 817
5597.23 830
5597.93 819
5598.64 897
5599.34 844
5600.05 783
5600.76 964
5601.46 900
5602.17 904
5602.87 869
5603.58 828
5604.29 763
5604.99 768
5605.70 736
5606.41 757
5607.11 769
5607.82 879
5608.52 852
5609.23 781
5609.94 830
5610.64 875
5611.35 747
5612.06 734
5612.76 861
5613.47 852
5614.18 887
5614.89 767
5615.59 786
5616.30 796
5617.01 770
5617.71 760
5618.42 745
5619.13 813
5619.84 799
5620.54 756
5621.25 764
5621.96 858
5622.66 775
5623.37 766
5624.08 936
5624.79 867
5625.49 902
5626.20 859
5626.91 1000
5627.62 977
5628.33 927
5629.03 918
5629.74 1004
5630.45 1026
5631.16 1074
5631.87 972
5632.57 981
5633.28 978
5633.99 986
5634.70 924
5635.41 938
5636.11 1013
5636.82 970
5637.53 1049
5638.24 987
5638.95 927
5639.66 1027
5640.36 1006
5641.07 876
5641.78 871
5642.49 951
5643.20 877
5643.91 825
5644.62 836
5645.33 815
5646.03 855
5646.74 854
5647.45 770
5648.16 784
5648.87 868
5649.58 878
5650.29 887
5651.00 879
5651.71 877
5652.42 885
5653.13 936
5653.84 1037
5654.54 928
5655.25 938
5655.96 1007
5656.67 1103
5657.38 1075
5658.09 1096
5658.80 1139
5659.51 1097
5660.22 1044
5660.93 935
5661.64 986
5662.35 926
5663.06 871
5663.77 873
5664.48 767
5665.19 736
5665.90 916
5666.61 858
5667.32 684
5668.03 736
5668.74 810
5669.45 887
5670.16 832
5670.87 666
5671.58 685
5672.29 907
5673.01 823
5673.72 688
5674.43 696
5675.14 754
5675.85 778
5676.56 812
5677.27 775
5677.98 833
5678.69 807
5679.40 778
5680.11 718
5680.82 734
5681.54 787
5682.25 845
5682.96 690
5683.67 709
5684.38 759
5685.09 849
5685.80 845
5686.51 750
5687.23 784
5687.94 694
5688.65 717
5689.36 740
5690.07 774
5690.78 858
5691.50 783
5692.21 726
5692.92 784
5693.63 727
5694.34 745
5695.06 706
5695.77 665
5696.48 643
5697.19 690
5697.90 678
5698.62 678
5699.33 686
5700.04 757
5700.75 752
5701.46 709
5702.18 701
5702.89 678
5703.60 684
5704.31 702
5705.03 774
5705.74 742
5706.45 777
5707.17 641
5707.88 653
5708.59 699
5709.30 668
5710.02 605
5710.73 615
5711.44 570
5712.16 631
5712.87 615
5713.58 680
5714.30 669
5715.01 704
5715.72 647
5716.43 716
5717.15 771
5717.86 690
5718.58 614
5719.29 669
5720.00 779
5720.72 717
5721.43 632
5722.14 692
5722.86 681
5723.57 713
5724.28 717
5725.00 686
5725.71 647
5726.43 722
5727.14 670
5727.85 726
5728.57 725
5729.28 718
5730.00 733
5730.71 716
5731.42 668
5732.14 670
5732.85 729
5733.57 744
5734.28 744
5735.00 691
5735.71 751
5736.43 679
5737.14 679
5737.85 591
5738.57 580
5739.28 615
5740.00 672
5740.71 689
5741.43 721
5742.14 652
5742.86 693
5743.57 661
5744.29 656
5745.00 601
5745.72 639
5746.43 686
5747.15 768
5747.86 703
5748.58 675
5749.30 691
5750.01 627
5750.73 677
5751.44 830
5752.16 591
5752.87 572
5753.59 637
5754.30 711
5755.02 702
5755.74 643
5756.45 687
5757.17 624
5757.88 554
5758.60 663
5759.31 626
5760.03 663
5760.75 618
5761.46 710
5762.18 662
5762.90 675
5763.61 743
5764.33 665
5765.04 650
5765.76 688
5766.48 593
5767.19 650
5767.91 714
5768.63 660
5769.34 662
5770.06 674
5770.78 618
5771.49 658
5772.21 620
5772.93 508
5773.64 539
5774.36 611
5775.08 680
5775.79 628
5776.51 650
5777.23 631
5777.95 618
5778.66 658
5779.38 661
5780.10 731
5780.81 711
5781.53 602
5782.25 601
5782.97 682
5783.68 736
5784.40 645
5785.12 622
5785.84 698
5786.55 661
5787.27 613
5787.99 662
5788.71 760
5789.43 820
5790.14 671
5790.86 658
5791.58 649
5792.30 661
5793.02 602
5793.73 622
5794.45 608
5795.17 714
5795.89 735
5796.61 766
5797.33 686
5798.04 731
5798.76 816
5799.48 894
5800.20 916
5800.92 948
5801.64 1057
5802.36 1094
5803.07 1031
5803.79 1038
5804.51 969
5805.23 1019
5805.95 939
5806.67 891
5807.39 800
5808.11 668
5808.82 816
5809.54 784
5810.26 788
5810.98 723
5811.70 703
5812.42 692
5813.14 720
5813.86 797
5814.58 850
5815.30 777
5816.02 725
5816.74 865
5817.46 725
5818.18 673
5818.90 693
5819.62 842
5820.34 784
5821.06 787
5821.78 706
5822.50 732
5823.22 615
5823.94 699
5824.66 687
5825.38 684
5826.10 709
5826.82 728
5827.54 726
5828.26 737
5828.98 737
5829.70 754
5830.42 723
5831.14 732
5831.86 688
5832.58 681
5833.30 632
5834.02 691
5834.74 665
5835.46 648
5836.18 664
5836.90 661
5837.62 723
5838.34 670
5839.07 697
5839.79 768
5840.51 730
5841.23 690
5841.95 664
5842.67 640
5843.39 730
5844.11 649
5844.83 668
5845.56 828
5846.28 842
5847.00 765
5847.72 741
5848.44 716
5849.16 745
5849.88 731
5850.61 755
5851.33 734
5852.05 799
5852.77 696
5853.49 763
5854.22 664
5854.94 649
5855.66 656
5856.38 705
5857.10 672
5857.83 710
5858.55 772
5859.27 743
5859.99 700
5860.71 707
5861.44 657
5862.16 696
5862.88 733
5863.60 732
5864.33 700
5865.05 774
5865.77 842
5866.49 840
5867.22 788
5867.94 824
5868.66 818
5869.38 855
5870.11 815
5870.83 766
5871.55 795
5872.28 721
5873.00 706
5873.72 698
5874.45 701
5875.17 823
5875.89 843
5876.62 835
5877.34 769
5878.06 709
5878.79 728
5879.51 901
5880.23 912
5880.96 855
5881.68 827
5882.40 845
5883.13 905
5883.85 810
5884.57 890
5885.30 909
5886.02 905
5886.75 822
5887.47 758
5888.19 829
5888.92 788
5889.64 786
5890.37 783
5891.09 771
5891.81 741
5892.54 774
5893.26 782
5893.99 786
5894.71 799
5895.44 805
5896.16 749
5896.88 744
5897.61 787
5898.33 758
5899.06 719
5899.78 798
5900.51 803
5901.23 814
5901.96 861
5902.68 809
5903.41 833
5904.13 772
5904.86 824
5905.58 841
5906.31 763
5907.03 806
5907.76 894
5908.48 959
5909.21 911
5909.93 931
5910.66 931
5911.38 933
5912.11 883
5912.83 939
5913.56 1039
5914.29 873
5915.01 959
5915.74 1018
5916.46 935
5917.19 916
5917.91 994
5918.64 988
5919.37 958
5920.09 837
5920.82 932
5921.54 978
5922.27 995
5923.00 1126
5923.72 1107
5924.45 1079
5925.17 1071
5925.90 1085
5926.63 1171
5927.35 1179
5928.08 1085
5928.81 1190
5929.53 1183
5930.26 1118
5930.99 1150
5931.71 1201
5932.44 1113
5933.17 1193
5933.89 1122
5934.62 1179
5935.35 1260
5936.07 1319
5936.80 1414
5937.53 1369
5938.25 1308
5938.98 1345
5939.71 1393
5940.44 1558
5941.16 1548
5941.89 1515
5942.62 1499
5943.35 1626
5944.07 1736
5944.80 1654
5945.53 1651
5946.26 1779
5946.98 1849
5947.71 1896
5948.44 2125
5949.17 2231
5949.89 2429
5950.62 2447
5951.35 2683
5952.08 2721
5952.80 2674
5953.53 2700
5954.26 2515
5954.99 2421
5955.72 2336
5956.45 2223
5957.17 2385
5957.90 2262
5958.63 2184
5959.36 2350
5960.09 2315
5960.82 2436
5961.54 2509
5962.27 2516
5963.00 2613
5963.73 2961
5964.46 3401
5965.19 3565
5965.92 3934
5966.64 4006
5967.37 4274
5968.10 4281
5968.83 4011
5969.56 3895
5970.29 3592
5971.02 3343
5971.75 3130
5972.48 3120
5973.21 2785
5973.93 2716
5974.66 2833
5975.39 2773
5976.12 2880
5976.85 2772
5977.58 2772
5978.31 2900
5979.04 2971
5979.77 3032
5980.50 3168
5981.23 3195
5981.96 3134
5982.69 3161
5983.42 3317
5984.15 3133
5984.88 3117
5985.61 3190
5986.34 3230
5987.07 3048
5987.80 3035
5988.53 3134
5989.26 3033
5989.99 3280
5990.72 3200
5991.45 3136
5992.18 2998
5992.91 3077
5993.64 3286
5994.37 3174
5995.10 3241
5995.83 3320
5996.56 3402
5997.29 3504
5998.02 3309
5998.75 3337
5999.49 3416
6000.22 3356
6000.95 3218
6001.68 3178
6002.41 2978
6003.14 3110
6003.87 3022
6004.60 3022
6005.33 3301
6006.06 3239
6006.80 3496
6007.53 3825
6008.26 4229
6008.99 5065
6009.72 5749
6010.45 6644
6011.18 7579
6011.92 8053
6012.65 8856
6013.38 9108
6014.11 9204
6014.84 9282
6015.57 8893
6016.31 8225
6017.04 7498
6017.77 6362
6018.50 5699
6019.23 4969
6019.97 4471
6020.70 3894
6021.43 3285
6022.16 3037
6022.89 2809
6023.63 2770
6024.36 2491
6025.09 2551
6025.82 2372
6026.56 2331
6027.29 2411
6028.02 2414
6028.75 2327
6029.49 2187
6030.22 2057
6030.95 2025
6031.68 2023
6032.42 1997
6033.15 2053
6033.88 2015
6034.62 1993
6035.35 2170
6036.08 2208
6036.81 2153
6037.55 2211
6038.28 2187
6039.01 2226
6039.75 2225
6040.48 2261
6041.21 2231
6041.95 2270
6042.68 2176
6043.41 2275
6044.15 2343
6044.88 2339
6045.61 2424
6046.35 2452
6047.08 2565
6047.82 2892
6048.55 2872
6049.28 2857
6050.02 3194
6050.75 3370
6051.49 3569
6052.22 3547
6052.95 3660
6053.69 3678
6054.42 3548
6055.16 3496
6055.89 3172
6056.62 2863
6057.36 2614
6058.09 2555
6058.83 2440
6059.56 2298
6060.30 2366
6061.03 2284
6061.77 2233
6062.50 2327
6063.23 2213
6063.97 2153
6064.70 2151
6065.44 2038
6066.17 2046
6066.91 2114
6067.64 1989
6068.38 2075
6069.11 1950
6069.85 1848
6070.58 1968
6071.32 1839
6072.05 1855
6072.79 1749
6073.52 1821
6074.26 1804
6075.00 1736
6075.73 1741
6076.47 1764
6077.20 1640
6077.94 1643
6078.67 1681
6079.41 1718
6080.14 1746
6080.88 1711
6081.62 1767
6082.35 1667
6083.09 1551
6083.82 1678
6084.56 1724
6085.30 1553
6086.03 1543
6086.77 1617
6087.50 1516
6088.24 1462
6088.98 1594
6089.71 1671
6090.45 1530
6091.19 1611
6091.92 1549
6092.66 1595
6093.39 1533
6094.13 1563
6094.87 1412
6095.60 1424
6096.34 1480
6097.08 1471
6097.81 1331
6098.55 1482
6099.29 1502
6100.03 1367
6100.76 1265
6101.50 1191
6102.24 1318
6102.97 1320
6103.71 1378
6104.45 1419
6105.18 1341
6105.92 1348
6106.66 1236
6107.40 1285
6108.13 1277
6108.87 1443
6109.61 1485
6110.35 1460
6111.08 1517
6111.82 1473
6112.56 1344
6113.30 1383
6114.03 1363
6114.77 1415
6115.51 1457
6116.25 1334
6116.99 1378
6117.72 1469
6118.46 1463
6119.20 1460
6119.94 1358
6120.68 1435
6121.41 1533
6122.15 1513
6122.89 1554
6123.63 1544
6124.37 1546
6125.11 1544
6125.84 1578
6126.58 1482
6127.32 1462
6128.06 1592
6128.80 1564
6129.54 1652
6130.28 1607
6131.02 1517
6131.75 1550
6132.49 1442
6133.23 1513
6133.97 1598
6134.71 1609
6135.45 1606
6136.19 1578
6136.93 1580
6137.67 1572
6138.41 1508
6139.14 1544
6139.88 1569
6140.62 1562
6141.36 1556
6142.10 1509
6142.84 1591
6143.58 1672
6144.32 1641
6145.06 1474
6145.80 1533
6146.54 1595
6147.28 1563
6148.02 1639
6148.76 1589
6149.50 1623
6150.24 1788
6150.98 1785
6151.72 1685
6152.46 1693
6153.20 1706
6153.94 1733
6154.68 1697
6155.42 1643
6156.16 1625
6156.90 1770
6157.64 1861
6158.38 1721
6159.12 1737
6159.86 1749
6160.60 1847
6161.34 1998
6162.08 2101
6162.82 2249
6163.57 2347
6164.31 2408
6165.05 2508
6165.79 2528
6166.53 2585
6167.27 2762
6168.01 2958
6168.75 2854
6169.49 2682
6170.23 2740
6170.98 2688
6171.72 2557
6172.46 2451
6173.20 2410
6173.94 2335
6174.68 2355
6175.42 2403
6176.16 2359
6176.91 2339
6177.65 2250
6178.39 2328
6179.13 2364
6179.87 2375
6180.61 2391
6181.36 2540
6182.10 2496
6182.84 2492
6183.58 2417
6184.32 2635
6185.07 2588
6185.81 2691
6186.55 2774
6187.29 2789
6188.03 2609
6188.78 2738
6189.52 2993
6190.26 2935
6191.00 3058
6191.75 3123
6192.49 3203
6193.23 3244
6193.97 3388
6194.72 3353
6195.46 3423
6196.20 3351
6196.94 3305
6197.69 3272
6198.43 3538
6199.17 3362
6199.92 3401
6200.66 3456
6201.40 3427
6202.15 3633
6202.89 4258
6203.63 4646
6204.37 5452
6205.12 6446
6205.86 8104
6206.60 9856
6207.35 11941
6208.09 13862
6208.83 15234
6209.58 16029
6210.32 16326
6211.07 15752
6211.81 14444
6212.55 12989
6213.30 11348
6214.04 9623
6214.78 7706
6215.53 6186
6216.27 5099
6217.02 4418
6217.76 3662
6218.50 3409
6219.25 3251
6219.99 3012
6220.74 2990
6221.48 3103
6222.22 3053
6222.97 2961
6223.71 2935
6224.46 3067
6225.20 3090
6225.95 2883
6226.69 2804
6227.44 2689
6228.18 2476
6228.92 2369
6229.67 1997
6230.41 1946
6231.16 2059
6231.90 2094
6232.65 2095
6233.39 1870
6234.14 1869
6234.88 1974
6235.63 2194
6236.37 2156
6237.12 2166
6237.86 2414
6238.61 2480
6239.35 2731
6240.10 2591
6240.85 2509
6241.59 2673
6242.34 2632
6243.08 2447
6243.83 2355
6244.57 2303
6245.32 2394
6246.06 2445
6246.81 2533
6247.56 2720
6248.30 2800
6249.05 2479
6249.79 2395
6250.54 2404
6251.29 2375
6252.03 2355
6252.78 2181
6253.52 2147
6254.27 2090
6255.02 1985
6255.76 2079
6256.51 1971
6257.26 2083
6258.00 2151
6258.75 2157
6259.49 1998
6260.24 2006
6260.99 1965
6261.73 1868
6262.48 1883
6263.23 1981
6263.97 1990
6264.72 1799
6265.47 1698
6266.21 1735
6266.96 1893
6267.71 1814
6268.46 1753
6269.20 1682
6269.95 1719
6270.70 1659
6271.44 1749
6272.19 1670
6272.94 1716
6273.69 1730
6274.43 1738
6275.18 1747
6275.93 1731
6276.68 1703
6277.42 1757
6278.17 1867
6278.92 1903
6279.67 1786
6280.41 1916
6281.16 1739
6281.91 1725
6282.66 1719
6283.41 1636
6284.15 1653
6284.90 1645
6285.65 1637
6286.40 1470
6287.15 1432
6287.89 1400
6288.64 1466
6289.39 1493
6290.14 1538
6290.89 1468
6291.64 1328
6292.38 1370
6293.13 1358
6293.88 1350
6294.63 1320
6295.38 1418
6296.13 1344
6296.88 1277
6297.62 1301
6298.37 1268
6299.12 1268
6299.87 1183
6300.62 1275
6301.37 1093
6302.12 1165
6302.87 1279
6303.62 1236
6304.37 1184
6305.11 1266
6305.86 1302
6306.61 1181
6307.36 1293
6308.11 1369
6308.86 1325
6309.61 1303
6310.36 1405
6311.11 1362
6311.86 1492
6312.61 1423
6313.36 1355
6314.11 1435
6314.86 1242
6315.61 1340
6316.36 1317
6317.11 1293
6317.86 1209
6318.61 1170
6319.36 1215
6320.11 1287
6320.86 1254
6321.61 1173
6322.36 1095
6323.11 1111
6323.86 1111
6324.61 1093
6325.36 1092
6326.11 1105
6326.86 1006
6327.61 1020
6328.36 1029
6329.11 1010
6329.86 1017
6330.61 1067
6331.37 1028
6332.12 1040
6332.87 1050
6333.62 963
6334.37 973
6335.12 1006
6335.87 1124
6336.62 1173
6337.37 1103
6338.12 1159
6338.88 1114
6339.63 1109
6340.38 1054
6341.13 1030
6341.88 1007
6342.63 938
6343.38 1015
6344.14 1022
6344.89 1042
6345.64 1192
6346.39 1115
6347.14 1145
6347.89 1162
6348.65 1085
6349.40 1180
6350.15 1174
6350.90 1260
6351.65 1184
6352.41 1141
6353.16 1215
6353.91 1254
6354.66 1212
6355.41 1203
6356.17 1264
6356.92 1261
6357.67 1211
6358.42 1167
6359.18 1125
6359.93 1086
6360.68 1203
6361.43 1153
6362.19 1182
6362.94 1141
6363.69 990
6364.44 1132
6365.20 1147
6365.95 1163
6366.70 1129
6367.46 1164
6368.21 1079
6368.96 1016
6369.71 1144
6370.47 1080
6371.22 1055
6371.97 1072
6372.73 1069
6373.48 1083
6374.23 1004
6374.99 1095
6375.74 985
6376.49 1133
6377.25 1047
6378.00 1021
6378.75 1036
6379.51 1075
6380.26 1050
6381.02 1095
6381.77 1122
6382.52 1051
6383.28 1036
6384.03 971
6384.78 1111
6385.54 1028
6386.29 1002
6387.05 1019
6387.80 1050
6388.56 947
6389.31 944
6390.06 1014
6390.82 1019
6391.57 978
6392.33 963
6393.08 1061
6393.84 1075
6394.59 953
6395.34 1118
6396.10 1074
6396.85 1071
6397.61 979
6398.36 991
6399.12 1022
6399.87 1035
6400.63 979
6401.38 928
6402.14 1043
6402.89 1091
6403.65 1079
6404.40 1172
6405.16 1071
6405.91 1185
6406.67 1195
6407.42 1276
6408.18 1274
6408.93 1337
6409.69 1341
6410.45 1349
6411.20 1465
6411.96 1302
6412.71 1284
6413.47 1206
6414.22 1215
6414.98 1164
6415.73 1111
6416.49 1176
6417.25 1126
6418.00 1142
6418.76 1157
6419.51 1148
6420.27 1111
6421.03 1152
6421.78 1059
6422.54 945
6423.29 1013
6424.05 1202
6424.81 1261
6425.56 1108
6426.32 1105
6427.08 1102
6427.83 1115
6428.59 1164
6429.35 1032
6430.10 1079
6430.86 1094
6431.62 1164
6432.37 1141
6433.13 1074
6433.89 1138
6434.64 1099
6435.40 1114
6436.16 1112
6436.91 1199
6437.67 1219
6438.43 1122
6439.19 1133
6439.94 1082
6440.70 1101
6441.46 1140
6442.21 1102
6442.97 1118
6443.73 1208
6444.49 1258
6445.24 1188
6446.00 1250
6446.76 1179
6447.52 1194
6448.28 1135
6449.03 1155
6449.79 1191
6450.55 1322
6451.31 1206
6452.06 1153
6452.82 1213
6453.58 1218
6454.34 1248
6455.10 1248
6455.85 1268
6456.61 1230
6457.37 1227
6458.13 1368
6458.89 1228
6459.65 1178
6460.40 1258
6461.16 1430
6461.92 1424
6462.68 1388
6463.44 1373
6464.20 1348
6464.96 1444
6465.71 1548
6466.47 1446
6467.23 1415
6467.99 1422
6468.75 1512
6469.51 1598
6470.27 1491
6471.03 1498
6471.79 1534
6472.54 1586
6473.30 1493
6474.06 1519
6474.82 1571
6475.58 1562
6476.34 1533
6477.10 1641
6477.86 1731
6478.62 1762
6479.38 1670
6480.14 1733
6480.90 1669
6481.66 1719
6482.42 1784
6483.18 1847
6483.94 1843
6484.70 1914
6485.46 2019
6486.22 1981
6486.98 1977
6487.74 2005
6488.50 2120
6489.26 2107
6490.02 2023
6490.78 2087
6491.54 2299
6492.30 2446
6493.06 2613
6493.82 2738
6494.58 2744
6495.34 2591
6496.10 2764
6496.86 2783
6497.62 2604
6498.38 2718
6499.14 2548
6499.90 2672
6500.66 2492
6501.42 2526
6502.19 2607
6502.95 2592
6503.71 2526
6504.47 2796
6505.23 2913
6505.99 3006
6506.75 3031
6507.51 2940
6508.27 2947
6509.04 3207
6509.80 3210
6510.56 3282
6511.32 3310
6512.08 3340
6512.84 3356
6513.60 3290
6514.37 3331
6515.13 3342
6515.89 3360
6516.65 3383
6517.41 3394
6518.17 3499
6518.94 3621
6519.70 3781
6520.46 3845
6521.22 4094
6521.98 4263
6522.75 4416
6523.51 4826
6524.27 5088
6525.03 5498
6525.79 5984
6526.56 6358
6527.32 7040
6528.08 7051
6528.84 7160
6529.61 7137
6530.37 7191
6531.13 7419
6531.89 7676
6532.66 8210
6533.42 9200
6534.18 10605
6534.94 12519
6535.71 14386
6536.47 15125
6537.23 15509
6538.00 15169
6538.76 14302
6539.52 13003
6540.29 11074
6541.05 8993
6541.81 7629
6542.57 6144
6543.34 5222
6544.10 4437
6544.86 3771
6545.63 3367
6546.39 3183
6547.16 2903
6547.92 2765
6548.68 2717
6549.45 2586
6550.21 2664
6550.97 2688
6551.74 2522
6552.50 2621
6553.26 2591
6554.03 2449
6554.79 2489
6555.56 2458
6556.32 2278
6557.08 2248
6557.85 2334
6558.61 2335
6559.38 2370
6560.14 2253
6560.91 2498
6561.67 2397
6562.43 2568
6563.20 2680
6563.96 2956
6564.73 2916
6565.49 2872
6566.26 2967
6567.02 3017
6567.79 2777
6568.55 2926
6569.32 2959
6570.08 2987
6570.85 2918
6571.61 3094
6572.38 3214
6573.14 3308
6573.91 3301
6574.67 3328
6575.44 3419
6576.20 3459
6576.97 3476
6577.73 3428
6578.50 3623
6579.26 3439
6580.03 3154
6580.79 3252
6581.56 3204
6582.32 3204
6583.09 3172
6583.86 3016
6584.62 2943
6585.39 2897
6586.15 2983
6586.92 3042
6587.68 3052
6588.45 3018
6589.22 3322
6589.98 3425
6590.75 3361
6591.51 3648
6592.28 3931
6593.05 4138
6593.81 4205
6594.58 4205
6595.35 4380
6596.11 4312
6596.88 4211
6597.64 3950
6598.41 3705
6599.18 3546
6599.94 3539
6600.71 3430
6601.48 3167
6602.24 3012
6603.01 3085
6603.78 3004
6604.54 3012
6605.31 3130
6606.08 3326
6606.85 3586
6607.61 3701
6608.38 3991
6609.15 4017
6609.91 3912
6610.68 3923
6611.45 3813
6612.22 3585
6612.98 3363
6613.75 3121
6614.52 2880
6615.28 2666
6616.05 2606
6616.82 2429
6617.59 2406
6618.36 2248
6619.12 2174
6619.89 2071
6620.66 2101
6621.43 2172
6622.19 2009
6622.96 2022
6623.73 2060
6624.50 2090
6625.27 1939
6626.03 1835
6626.80 1998
6627.57 2058
6628.34 1976
6629.11 1972
6629.88 2067
6630.64 2115
6631.41 2284
6632.18 2360
6632.95 2546
6633.72 2534
6634.49 2559
6635.25 2675
6636.02 2697
6636.79 2802
6637.56 2595
6638.33 2455
6639.10 2361
6639.87 2310
6640.64 2066
6641.41 2085
6642.17 2114
6642.94 2085
6643.71 2082
6644.48 2047
6645.25 1953
6646.02 2078
6646.79 2002
6647.56 1980
6648.33 2079
6649.10 2047
6649.87 2018
6650.64 2098
6651.41 2221
6652.18 2171
6652.95 2246
6653.71 2317
6654.48 2304
6655.25 2279
6656.02 2437
6656.79 2325
6657.56 2273
6658.33 2160
6659.10 2174
6659.87 2137
6660.64 2012
6661.41 1940
6662.18 2034
6662.95 1939
6663.72 1937
6664.50 1958
6665.27 2057
6666.04 2068
6666.81 2080
6667.58 2158
6668.35 2106
6669.12 2129
6669.89 1896
6670.66 1965
6671.43 2042
6672.20 2054
6672.97 1960
6673.74 2067
6674.51 2038
6675.28 2084
6676.06 2135
6676.83 2160
6677.60 2213
6678.37 2164
6679.14 2189
6679.91 2120
6680.68 2459
6681.45 2493
6682.22 2438
6683.00 2767
6683.77 2775
6684.54 2892
6685.31 3034
6686.08 3040
6686.85 3044
6687.63 2853
6688.40 2527
6689.17 2496
6689.94 2180
6690.71 2053
6691.48 1975
6692.26 1846
6693.03 1837
6693.80 1782
6694.57 1918
6695.34 1920
6696.12 1878
6696.89 1825
6697.66 1905
6698.43 1757
6699.21 1802
6699.98 1909
6700.75 1809
6701.52 1952
6702.30 1769
6703.07 1705
6703.84 1896
6704.61 1912
6705.39 1921
6706.16 1809
6706.93 1724
6707.70 1820
6708.48 1749
6709.25 1733
6710.02 1809
6710.80 1632
6711.57 1681
6712.34 1665
6713.12 1821
6713.89 1607
6714.66 1633
6715.44 1678
6716.21 1638
6716.98 1675
6717.76 1682
6718.53 1741
6719.30 1739
6720.08 1558
6720.85 1629
6721.62 1721
6722.40 1671
6723.17 1478
6723.94 1653
6724.72 1603
6725.49 1672
6726.27 1650
6727.04 1690
6727.81 1589
6728.59 1704
6729.36 1691
6730.14 1838
6730.91 2096
6731.68 1819
6732.46 1826
6733.23 1904
6734.01 1888
6734.78 1922
6735.56 1918
6736.33 1731
6737.10 1809
6737.88 1919
6738.65 2052
6739.43 2021
6740.20 1968
6740.98 1944
6741.75 1820
6742.53 1830
6743.30 1897
6744.08 2035
6744.85 2150
6745.63 2202
6746.40 2045
6747.18 2114
6747.95 2310
6748.73 2313
6749.50 2555
6750.28 2674
6751.05 2815
6751.83 2927
6752.60 3114
6753.38 3229
6754.16 3144
6754.93 3019
6755.71 2664
6756.48 2445
6757.26 2431
6758.03 2209
6758.81 1991
6759.59 1910
6760.36 1831
6761.14 1831
6761.91 1806
6762.69 1673
6763.46 1785
6764.24 1788
6765.02 1704
6765.79 1712
6766.57 1820
6767.35 1813
6768.12 1719
6768.90 1768
6769.67 1763
6770.45 1787
6771.23 1712
6772.00 1757
6772.78 1573
6773.56 1468
6774.33 1483
6775.11 1607
6775.89 1525
6776.66 1620
6777.44 1647
6778.22 1477
6778.99 1498
6779.77 1606
6780.55 1478
6781.33 1406
6782.10 1487
6782.88 1398
6783.66 1395
6784.43 1288
6785.21 1436
6785.99 1404
6786.77 1453
6787.54 1368
6788.32 1403
6789.10 1498
6789.88 1512
6790.65 1483
6791.43 1493
6792.21 1410
6792.99 1502
6793.76 1547
6794.54 1488
6795.32 1473
6796.10 1417
6796.88 1274
6797.65 1398
6798.43 1344
6799.21 1434
6799.99 1497
6800.77 1604
6801.55 1611
6802.32 1814
6803.10 1914
6803.88 1914
6804.66 2012
6805.44 2212
6806.22 2084
6806.99 1950
6807.77 1848
6808.55 1710
6809.33 1563
6810.11 1598
6810.89 1668
6811.67 1623
6812.44 1611
6813.22 1615
6814.00 1683
6814.78 1657
6815.56 1612
6816.34 1767
6817.12 1613
6817.90 1516
6818.68 1538
6819.46 1603
6820.24 1613
6821.02 1707
6821.79 1557
6822.57 1457
6823.35 1436
6824.13 1537
6824.91 1484
6825.69 1434
6826.47 1421
6827.25 1458
6828.03 1472
6828.81 1480
6829.59 1458
6830.37 1376
6831.15 1281
6831.93 1351
6832.71 1362
6833.49 1375
6834.27 1316
6835.05 1267
6835.83 1332
6836.61 1349
6837.39 1380
6838.17 1384
6838.95 1425
6839.73 1348
6840.51 1379
6841.29 1318
6842.07 1394
6842.85 1327
6843.64 1382
6844.42 1356
6845.20 1380
6845.98 1491
6846.76 1523
6847.54 1645
6848.32 1731
6849.10 1776
6849.88 2022
6850.66 2469
6851.44 2399
6852.23 2411
6853.01 2333
6853.79 2098
6854.57 2061
6855.35 1827
6856.13 1821
6856.91 1804
6857.69 1707
6858.48 1558
6859.26 1517
6860.04 1562
6860.82 1551
6861.60 1503
6862.38 1574
6863.17 1519
6863.95 1551
6864.73 1613
6865.51 1810
6866.29 1692
6867.07 1889
6867.86 1942
6868.64 1843
6869.42 1899
6870.20 1841
6870.99 1701
6871.77 1735
6872.55 1677
6873.33 1683
6874.11 1677
6874.90 1791
6875.68 1793
6876.46 1739
6877.24 1864
6878.03 2059
6878.81 2061
6879.59 2042
6880.38 2160
6881.16 2255
6881.94 2417
6882.72 2605
6883.51 2724
6884.29 2769
6885.07 3128
6885.86 3562
6886.64 4304
6887.42 4710
6888.20 5132
6888.99 5166
6889.77 4906
6890.55 4500
6891.34 4020
6892.12 3503
6892.90 2944
6893.69 2583
6894.47 2418
6895.26 2318
6896.04 2212
6896.82 2145
6897.61 2226
6898.39 2138
6899.17 2208
6899.96 2212
6900.74 2218
6901.53 2250
6902.31 2150
6903.09 2163
6903.88 2149
6904.66 2250
6905.45 2216
6906.23 2113
6907.01 2162
6907.80 2054
6908.58 2030
6909.37 2030
6910.15 2046
6910.94 1924
6911.72 1899
6912.51 1857
6913.29 1788
6914.07 1722
6914.86 1683
6915.64 1756
6916.43 1836
6917.21 1795
6918.00 1792
6918.78 1711
6919.57 1779
6920.35 1850
6921.14 1824
6921.92 1706
6922.71 1878
6923.49 1809
6924.28 1828
6925.06 1891
6925.85 1894
6926.64 1930
6927.42 1799
6928.21 1771
6928.99 1900
6929.78 1817
6930.56 1955
6931.35 1956
6932.13 1951
6932.92 1995
6933.71 2106
6934.49 1996
6935.28 2028
6936.06 2090
6936.85 2068
6937.63 2265
6938.42 2173
6939.21 2296
6939.99 2437
6940.78 2452
6941.57 2556
6942.35 2800
6943.14 3017
6943.92 2912
6944.71 3085
6945.50 3060
6946.28 3081
6947.07 3204
6947.86 3296
6948.64 3383
6949.43 3386
6950.22 3277
6951.00 3107
6951.79 2946
6952.58 2763
6953.36 2595
6954.15 2621
6954.94 2608
6955.72 2601
6956.51 2553
6957.30 2636
6958.09 2685
6958.87 2707
6959.66 2664
6960.45 2582
6961.24 2698
6962.02 2814
6962.81 2779
6963.60 2700
6964.38 2800
6965.17 3052
6965.96 3098
6966.75 3330
6967.54 3301
6968.32 3595
6969.11 3852
6969.90 3823
6970.69 3837
6971.47 3851
6972.26 4024
6973.05 3817
6973.84 3611
6974.63 3735
6975.41 3807
6976.20 3694
6976.99 3696
6977.78 4046
6978.57 4028
6979.36 4434
6980.14 4970
6980.93 5651
6981.72 6780
6982.51 8258
6983.30 10421
6984.09 12474
6984.88 14349
6985.66 15891
6986.45 16239
6987.24 16121
6988.03 15368
6988.82 13982
6989.61 12235
6990.40 10189
6991.19 8328
6991.98 6927
6992.76 5528
6993.55 4708
6994.34 3910
6995.13 3555
6995.92 3184
6996.71 3042
6997.50 2895
6998.29 2814
6999.08 2828
6999.87 2977
7000.66 2912
7001.45 2948
7002.24 2764
7003.03 2708
7003.82 2727
7004.61 2594
7005.40 2293
7006.19 2163
7006.98 2105
7007.77 2012
7008.56 2009
7009.35 2009
7010.14 1926
7010.93 2019
7011.72 2072
7012.51 2232
7013.30 2360
7014.09 2307
7014.88 2288
7015.67 2313
7016.46 2260
7017.25 2302
7018.04 2071
7018.83 2273
7019.62 2304
7020.41 2311
7021.20 2298
7021.99 2491
7022.78 2570
7023.57 2532
7024.37 2627
7025.16 2637
7025.95 2592
7026.74 2509
7027.53 2619
7028.32 2425
7029.11 2193
7029.90 2117
7030.69 2040
7031.49 1982
7032.28 2031
7033.07 2256
7033.86 2053
7034.65 2107
7035.44 2069
7036.23 2049
7037.03 2058
7037.82 2111
7038.61 2096
7039.40 2248
7040.19 2316
7040.98 2412
7041.78 2577
7042.57 2568
7043.36 2584
7044.15 2491
7044.94 2592
7045.74 2663
7046.53 2820
7047.32 3167
7048.11 3307
7048.91 3565
7049.70 3918
7050.49 3970
7051.28 4031
7052.08 4004
7052.87 3501
7053.66 3122
7054.45 2822
7055.25 2587
7056.04 2432
7056.83 2270
7057.62 2271
7058.42 2174
7059.21 2221
7060.00 2206
7060.80 2211
7061.59 2177
7062.38 2181
7063.17 2191
7063.97 2244
7064.76 2190
7065.55 1951
7066.35 1974
7067.14 1953
7067.93 1994
7068.73 1822
7069.52 1791
7070.31 1868
7071.11 1841
7071.90 1819
7072.69 1686
7073.49 1669
7074.28 1626
7075.08 1669
7075.87 1671
7076.66 1523
7077.46 1523
7078.25 1709
7079.05 1568
7079.84 1486
7080.63 1514
7081.43 1508
7082.22 1462
7083.02 1408
7083.81 1532
7084.60 1467
7085.40 1400
7086.19 1322
7086.99 1282
7087.78 1278
7088.58 1378
7089.37 1431
7090.17 1386
7090.96 1381
7091.76 1312
7092.55 1290
7093.34 1341
7094.14 1296
7094.93 1335
7095.73 1351
7096.52 1260
7097.32 1253
7098.11 1300
7098.91 1258
7099.70 1191
7100.50 1259
7101.29 1348
7102.09 1272
7102.89 1197
7103.68 1233
7104.48 1143
7105.27 1078
7106.07 1117
7106.86 1164
7107.66 1090
7108.45 1104
7109.25 1028
7110.05 998
7110.84 972
7111.64 1167
7112.43 1173
7113.23 1210
7114.02 1156
7114.82 1123
7115.62 1188
7116.41 1219
7117.21 1074
7118.00 1115
7118.80 1144
7119.60 1138
7120.39 1095
7121.19 1187
7121.99 1202
7122.78 1117
7123.58 1092
7124.38 1097
7125.17 1063
7125.97 1088
7126.77 996
7127.56 994
7128.36 1130
7129.16 1129
7129.95 1193
7130.75 1173
7131.55 1271
7132.34 1194
7133.14 1163
7133.94 1188
7134.73 1164
7135.53 1057
7136.33 1077
7137.13 1106
7137.92 1052
7138.72 987
7139.52 1096
7140.32 979
7141.11 1001
7141.91 1082
7142.71 979
7143.51 973
7144.30 977
7145.10 890
7145.90 971
7146.70 1003
7147.49 944
7148.29 924
7149.09 953
7149.89 919
7150.69 888
7151.48 931
7152.28 933
7153.08 871
7153.88 909
7154.68 952
7155.47 954
7156.27 966
7157.07 990
7157.87 1033
7158.67 1015
7159.47 940
7160.27 925
7161.06 969
7161.86 865
7162.66 836
7163.46 823
7164.26 820
7165.06 800
7165.86 838
7166.66 817
7167.45 798
7168.25 848
7169.05 813
7169.85 876
7170.65 821
7171.45 802
7172.25 866
7173.05 890
7173.85 932
7174.65 774
7175.45 905
7176.25 867
7177.04 834
7177.84 782
7178.64 842
7179.44 804
7180.24 738
7181.04 798
7181.84 814
7182.64 779
7183.44 841
7184.24 858
7185.04 785
7185.84 792
7186.64 784
7187.44 828
7188.24 847
7189.04 902
7189.84 805
7190.64 868
7191.44 853
7192.24 830
7193.04 773
7193.84 798
7194.64 772
7195.44 849
7196.25 817
7197.05 734
7197.85 859
7198.65 794
7199.45 811
7200.25 806
7201.05 795
7201.85 808
7202.65 753
7203.45 791
7204.25 805
7205.05 724
7205.86 778
7206.66 807
7207.46 810
7208.26 828
7209.06 818
7209.86 922
7210.66 837
7211.46 919
7212.27 782
7213.07 808
7213.87 872
7214.67 813
7215.47 929
7216.27 969
7217.07 967
7217.88 994
7218.68 982
7219.48 1039
7220.28 867
7221.08 912
7221.89 871
7222.69 890
7223.49 855
7224.29 909
7225.09 881
7225.90 828
7226.70 867
7227.50 819
7228.30 776
7229.11 777
7229.91 755
7230.71 781
7231.51 750
7232.32 794
7233.12 755
7233.92 805
7234.72 800
7235.53 837
7236.33 816
7237.13 821
7237.93 821
7238.74 816
7239.54 798
7240.34 776
7241.15 834
7241.95 827
7242.75 865
7243.56 822
7244.36 952
7245.16 864
7245.97 886
7246.77 870
7247.57 826
7248.38 799
7249.18 748
7249.98 856
7250.79 881
7251.59 841
7252.39 876
7253.20 878
7254.00 910
7254.81 863
7255.61 792
7256.41 818
7257.22 816
7258.02 843
7258.82 889
7259.63 945
7260.43 950
7261.24 981
7262.04 985
7262.85 936
7263.65 1048
7264.45 939
7265.26 914
7266.06 923
7266.87 949
7267.67 908
7268.48 874
7269.28 996
7270.09 945
7270.89 798
7271.70 888
7272.50 865
7273.30 925
7274.11 886
7274.91 857
7275.72 857
7276.52 861
7277.33 915
7278.13 962
7278.94 1005
7279.74 955
7280.55 1122
7281.36 1121
7282.16 1147
7282.97 1200
7283.77 1319
7284.58 1359
7285.38 1374
7286.19 1394
7286.99 1424
7287.80 1414
7288.60 1253
7289.41 1118
7290.22 1079
7291.02 1029
7291.83 1002
7292.63 920
7293.44 1021
7294.25 996
7295.05 1041
7295.86 998
7296.66 1074
7297.47 1074
7298.28 1080
7299.08 1033
7299.89 906
7300.70 952
7301.50 1017
7302.31 994
7303.11 1020
7303.92 1131
7304.73 1021
7305.53 1009
7306.34 1043
7307.15 1072
7307.95 1101
7308.76 1151
7309.57 1160
7310.37 1119
7311.18 1223
7311.99 1357
7312.80 1318
7313.60 1253
7314.41 1252
7315.22 1314
7316.02 1639
7316.83 1972
7317.64 2143
7318.45 2228
7319.25 2333
7320.06 2346
7320.87 2299
7321.68 2004
7322.48 1670
7323.29 1550
7324.10 1396
7324.91 1207
7325.71 1207
7326.52 1201
7327.33 1320
7328.14 1103
7328.95 1118
7329.75 1129
7330.56 1144
7331.37 1176
7332.18 1085
7332.99 1175
7333.79 1274
7334.60 1211
7335.41 1128
7336.22 1112
7337.03 1077
7337.84 1077
7338.64 1037
7339.45 1116
7340.26 1088
7341.07 1011
7341.88 1003
7342.69 974
7343.50 973
7344.30 901
7345.11 990
7345.92 1003
7346.73 1007
7347.54 906
7348.35 882
7349.16 853
7349.97 904
7350.78 894
7351.58 872
7352.39 862
7353.20 873
7354.01 929
7354.82 756
7355.63 801
7356.44 725
7357.25 830
7358.06 778
7358.87 828
7359.68 795
7360.49 800
7361.30 790
7362.11 880
7362.92 805
7363.73 898
7364.54 779
7365.35 811
7366.16 798
7366.97 783
7367.78 742
7368.59 800
7369.40 748
7370.21 755
7371.02 812
7371.83 770
7372.64 719
7373.45 847
7374.26 831
7375.07 746
7375.88 793
7376.69 893
7377.50 893
7378.31 785
7379.12 785
7379.93 850
7380.74 895
7381.55 863
7382.37 853
7383.18 881
7383.99 906
7384.80 892
7385.61 914
7386.42 927
7387.23 829
7388.04 817
7388.85 764
7389.67 780
7390.48 798
7391.29 763
7392.10 700
7392.91 796
7393.72 754
7394.53 737
7395.35 735
7396.16 682
7396.97 784
7397.78 696
7398.59 764
7399.40 766
7400.22 731
7401.03 723
7401.84 714
7402.65 752
7403.46 808
7404.28 762
7405.09 737
7405.90 648
7406.71 723
7407.52 733
7408.34 746
7409.15 757
7409.96 811
7410.77 813
7411.59 761
7412.40 700
7413.21 683
7414.02 643
7414.84 637
7415.65 707
7416.46 632
7417.27 654
7418.09 711
7418.90 763
7419.71 625
7420.53 682
7421.34 674
7422.15 733
7422.97 722
7423.78 721
7424.59 658
7425.40 662
7426.22 717
7427.03 654
7427.84 677
7428.66 792
7429.47 682
7430.28 726
7431.10 757
7431.91 727
7432.73 763
7433.54 678
7434.35 746
7435.17 766
7435.98 743
7436.79 778
7437.61 714
7438.42 705
7439.24 713
7440.05 758
7440.86 696
7441.68 689
7442.49 648
7443.31 746
7444.12 639
7444.94 640
7445.75 691
7446.56 784
7447.38 799
7448.19 749
7449.01 684
7449.82 683
7450.64 755
7451.45 767
7452.27 738
7453.08 715
7453.90 638
7454.71 644
7455.52 692
7456.34 770
7457.15 765
7457.97 830
7458.78 816
7459.60 760
7460.42 875
7461.23 944
7462.05 981
7462.86 1006
7463.68 888
7464.49 901
7465.31 793
7466.12 901
7466.94 885
7467.75 855
7468.57 835
7469.38 738
7470.20 810
7471.02 842
7471.83 883
7472.65 934
7473.46 864
7474.28 875
7475.10 887
7475.91 880
7476.73 793
7477.54 930
7478.36 990
7479.18 953
7479.99 896
7480.81 833
7481.62 941
7482.44 895
7483.26 788
7484.07 806
7484.89 787
7485.71 825
7486.52 867
7487.34 747
7488.16 822
7488.97 800
7489.79 744
7490.61 799
7491.42 731
7492.24 712
7493.06 682
7493.87 695
7494.69 758
7495.51 737
7496.33 705
7497.14 758
7497.96 769
7498.78 740
7499.59 654
7500.41 611
7501.23 724
7502.05 621
7502.86 613
7503.68 654
7504.50 655
7505.32 685
7506.13 647
7506.95 629
7507.77 661
7508.59 710
7509.40 751
7510.22 685
7511.04 661
7511.86 616
7512.68 649
7513.49 596
7514.31 632
7515.13 657
7515.95 661
7516.77 610
7517.59 720
7518.40 686
7519.22 633
7520.04 650
7520.86 621
7521.68 639
7522.50 663
7523.31 689
7524.13 749
7524.95 620
7525.77 622
7526.59 642
7527.41 634
7528.23 689
7529.05 703
7529.86 639
7530.68 603
7531.50 658
7532.32 608
7533.14 626
7533.96 644
7534.78 688
7535.60 665
7536.42 651
7537.24 596
7538.06 617
7538.88 654
7539.70 703
7540.51 629
7541.33 637
7542.15 665
7542.97 729
7543.79 740
7544.61 701
7545.43 665
7546.25 665
7547.07 762
7547.89 664
7548.71 725
7549.53 713
7550.35 647
7551.17 710
7551.99 645
7552.81 638
7553.63 671
7554.45 683
7555.27 726
7556.09 670
7556.91 681
7557.73 647
7558.56 715
7559.38 770
7560.20 800
7561.02 715
7561.84 681
7562.66 801
7563.48 807
7564.30 754
7565.12 750
7565.94 713
7566.76 750
7567.58 714
7568.40 807
7569.23 706
7570.05 694
7570.87 773
7571.69 724
7572.51 668
7573.33 684
7574.15 739
7574.97 796
7575.80 649
7576.62 634
7577.44 670
7578.26 705
7579.08 791
7579.90 742
7580.73 755
7581.55 808
7582.37 762
7583.19 775
7584.01 778
7584.83 768
7585.66 828
7586.48 849
7587.30 824
7588.12 786
7588.95 894
7589.77 892
7590.59 803
7591.41 815
7592.23 802
7593.06 855
7593.88 834
7594.70 900
7595.52 922
7596.35 907
7597.17 919
7597.99 1007
7598.81 1008
7599.64 959
7600.46 937
7601.28 1171
7602.11 1141
7602.93 1022
7603.75 1145
7604.57 1221
7605.40 1165
7606.22 1114
7607.04 1201
7607.87 1216
7608.69 1103
7609.51 1034
7610.34 1070
7611.16 1046
7611.98 1056
7612.81 1050
7613.63 1161
7614.45 1198
7615.28 1235
7616.10 1280
7616.92 1353
7617.75 1466
7618.57 1516
7619.40 1645
7620.22 1637
7621.04 1543
7621.87 1407
7622.69 1168
7623.52 1091
7624.34 1073
7625.16 999
7625.99 1083
7626.81 1111
7627.64 1050
7628.46 963
7629.28 1094
7630.11 1233
7630.93 1329
7631.76 1261
7632.58 1235
7633.41 1354
7634.23 1238
7635.06 1238
7635.88 1208
7636.71 1032
7637.53 1056
7638.36 954
7639.18 966
7640.01 923
7640.83 813
7641.66 843
7642.48 854
7643.31 885
7644.13 739
7644.96 786
7645.78 882
7646.61 851
7647.43 791
7648.26 727
7649.08 865
7649.91 837
7650.73 829
7651.56 791
7652.38 786
7653.21 817
7654.04 775
7654.86 749
7655.69 757
7656.51 786
7657.34 767
7658.16 765
7658.99 681
7659.82 710
7660.64 711
7661.47 704
7662.29 672
7663.12 648
7663.95 609
7664.77 726
7665.60 778
7666.43 724
7667.25 682
7668.08 590
7668.91 760
7669.73 824
7670.56 763
7671.38 649
7672.21 662
7673.04 657
7673.87 684
7674.69 691
7675.52 688
7676.35 617
7677.17 641
7678.00 676
7678.83 701
7679.65 665
7680.48 656
7681.31 667
7682.13 708
7682.96 729
7683.79 701
7684.62 674
7685.44 710
7686.27 745
7687.10 704
7687.93 719
7688.75 644
7689.58 739
7690.41 719
7691.24 709
7692.06 676
7692.89 710
7693.72 705
7694.55 725
7695.38 679
7696.20 671
7697.03 735
7697.86 809
7698.69 745
7699.52 747
7700.34 814
7701.17 714
7702.00 639
7702.83 724
7703.66 758
7704.49 743
7705.31 717
7706.14 660
7706.97 701
7707.80 707
7708.63 604
7709.46 634
7710.29 619
7711.11 614
7711.94 628
7712.77 648
7713.60 565
7714.43 631
7715.26 626
7716.09 593
7716.92 622
7717.75 558
7718.58 634
7719.40 594
7720.23 672
7721.06 673
7721.89 625
7722.72 600
7723.55 611
7724.38 658
7725.21 574
7726.04 607
7726.87 623
7727.70 655
7728.53 636
7729.36 636
7730.19 598
7731.02 583
7731.85 596
7732.68 590
7733.51 543
7734.34 548
7735.17 630
7736.00 596
7736.83 577
7737.66 603
7738.49 671
7739.32 626
7740.15 613
7740.98 651
7741.81 663
7742.64 598
7743.47 537
7744.30 562
7745.13 614
7745.96 553
7746.79 577
7747.62 569
7748.45 615
7749.29 657
7750.12 665
7750.95 651
7751.78 656
7752.61 623
7753.44 625
7754.27 640
7755.10 606
7755.93 657
7756.76 693
7757.60 594
7758.43 589
7759.26 699
7760.09 615
7760.92 571
7761.75 618
7762.58 591
7763.42 662
7764.25 599
7765.08 625
7765.91 611
7766.74 742
7767.57 707
7768.41 612
7769.24 649
7770.07 656
7770.90 640
7771.73 635
7772.57 648
7773.40 724
7774.23 676
7775.06 742
7775.90 738
7776.73 645
7777.56 694
7778.39 713
7779.22 663
7780.06 643
7780.89 657
7781.72 630
7782.55 718
7783.39 727
7784.22 722
7785.05 715
7785.89 745
7786.72 709
7787.55 726
7788.38 717
7789.22 686
7790.05 649
7790.88 757
7791.72 734
7792.55 787
7793.38 794
7794.22 749
7795.05 775
7795.88 853
7796.72 782
7797.55 798
7798.38 777
7799.22 720
7800.05 788
7800.88 812
7801.72 791
7802.55 820
7803.38 913
7804.22 922
7805.05 999
7805.89 944
7806.72 916
7807.55 992
7808.39 1008
7809.22 1093
7810.06 1029
7810.89 1033
7811.72 1022
7812.56 1086
7813.39 1044
7814.23 1087
7815.06 1250
7815.89 1318
7816.73 1370
7817.56 1260
7818.40 1234
7819.23 1309
7820.07 1312
7820.90 1309
7821.74 1333
7822.57 1365
7823.41 1416
7824.24 1570
7825.08 1656
7825.91 1655
7826.75 1893
7827.58 1748
7828.42 1707
7829.25 1722
7830.09 1665
7830.92 1705
7831.76 1601
7832.59 1707
7833.43 1636
7834.26 1744
7835.10 1570
7835.93 1575
7836.77 1593
7837.60 1421
7838.44 1330
7839.28 1276
7840.11 1194
7840.95 1186
7841.78 1163
7842.62 1242
7843.45 1161
7844.29 1169
7845.13 1195
7845.96 1169
7846.80 1140
7847.63 1107
7848.47 1081
7849.31 1012
7850.14 1082
7850.98 1129
7851.82 1078
7852.65 1100
7853.49 1207
7854.32 1198
7855.16 1167
7856.00 1288
7856.83 1221
7857.67 1239
7858.51 1334
7859.34 1330
7860.18 1314
7861.02 1315
7861.85 1319
7862.69 1212
7863.53 1224
7864.37 1138
7865.20 1150
7866.04 1260
7866.88 1317
7867.71 1307
7868.55 1320
7869.39 1377
7870.23 1355
7871.06 1330
7871.90 1372
7872.74 1414
7873.57 1462
7874.41 1570
7875.25 1799
7876.09 2073
7876.93 2155
7877.76 2206
7878.60 2349
7879.44 2233
7880.28 2120
7881.11 1883
7881.95 1822
7882.79 1584
7883.63 1541
7884.47 1569
7885.30 1470
7886.14 1505
7886.98 1438
7887.82 1356
7888.66 1387
7889.50 1466
7890.33 1547
7891.17 1530
7892.01 1651
7892.85 1579
7893.69 1502
7894.53 1327
7895.36 1289
7896.20 1306
7897.04 1332
7897.88 1266
7898.72 1225
7899.56 1211
7900.40 1149
7901.24 1134
7902.08 1231
7902.91 1087
7903.75 955
7904.59 970
7905.43 1033
7906.27 969
7907.11 1000
7907.95 1089
7908.79 1059
7909.63 1088
7910.47 1037
7911.31 1048
7912.15 1078
7912.99 991
7913.83 981
7914.67 1058
7915.50 908
7916.34 953
7917.18 1010
7918.02 945
7918.86 918
7919.70 900
7920.54 1045
7921.38 1051
7922.22 978
7923.06 863
7923.90 939
7924.74 870
7925.58 891
7926.42 829
7927.27 872
7928.11 889
7928.95 880
7929.79 908
7930.63 863
7931.47 797
7932.31 848
7933.15 796
7933.99 858
7934.83 929
7935.67 813
7936.51 836
7937.35 892
7938.19 854
7939.03 792
7939.88 889
7940.72 910
7941.56 860
7942.40 845
7943.24 913
7944.08 945
7944.92 890
7945.76 913
7946.60 831
7947.45 973
7948.29 1031
7949.13 1070
7949.97 1113
7950.81 1052
7951.65 1122
7952.50 1161
7953.34 1198
7954.18 1235
7955.02 1243
7955.86 1262
7956.70 1237
7957.55 1288
7958.39 1147
7959.23 1170
7960.07 1221
7960.91 1155
7961.76 1084
7962.60 1038
7963.44 1030
7964.28 1144
7965.13 1184
7965.97 1266
7966.81 1209
7967.65 1354
7968.50 1258
7969.34 1118
7970.18 1124
7971.02 1059
7971.87 1036
7972.71 977
7973.55 916
7974.39 937
7975.24 917
7976.08 841
7976.92 879
7977.77 918
7978.61 833
7979.45 760
7980.30 734
7981.14 814
7981.98 747
7982.83 727
7983.67 733
7984.51 700
7985.36 742
7986.20 772
7987.04 692
7987.89 721
7988.73 722
7989.57 758
7990.42 724
7991.26 642
7992.10 645
7992.95 701
7993.79 669
7994.64 738
7995.48 687
7996.32 654
7997.17 733
7998.01 686
7998.86 630
7999.70 608
8000.54 649
8001.39 608
8002.23 570
8003.08 583
8003.92 586
8004.77 582
8005.61 617
8006.45 656
8007.30 631
8008.14 575
8008.99 583
8009.83 606
8010.68 621
8011.52 575
8012.37 562
8013.21 586
8014.06 602
8014.90 551
8015.75 566
8016.59 601
8017.44 622
8018.28 572
8019.13 522
8019.97 557
8020.82 628
8021.66 548
8022.51 504
8023.35 551
8024.20 574
8025.05 575
8025.89 547
8026.74 568
8027.58 572
8028.43 602
8029.27 611
8030.12 529
8030.96 580
8031.81 529
8032.66 556
8033.50 496
8034.35 561
8035.19 591
8036.04 604
8036.89 627
8037.73 581
8038.58 570
8039.43 562
8040.27 509
8041.12 562
8041.96 582
8042.81 550
8043.66 596
8044.50 596
8045.35 508
8046.20 559
8047.04 510
8047.89 552
8048.74 540
8049.58 582
8050.43 531
8051.28 545
8052.12 532
8052.97 528
8053.82 486
8054.67 502
8055.51 547
8056.36 535
8057.21 506
8058.05 505
8058.90 499
8059.75 565
8060.60 565
8061.44 577
8062.29 528
8063.14 544
8063.99 511
8064.83 531
8065.68 596
8066.53 539
8067.38 508
8068.22 556
8069.07 486
8069.92 544
8070.77 518
8071.62 457
8072.46 499
8073.31 534
8074.16 560
8075.01 497
8075.86 469
8076.71 482
8077.55 568
8078.40 531
8079.25 485
8080.10 514
8080.95 473
8081.80 558
8082.64 532
8083.49 493
8084.34 445
8085.19 450
8086.04 486
8086.89 478
8087.74 528
8088.58 530
8089.43 512
8090.28 529
8091.13 552
8091.98 527
8092.83 429
8093.68 478
8094.53 525
8095.38 535
8096.23 501
8097.08 510
8097.93 495
8098.77 515
8099.62 520
8100.47 507
8101.32 503
8102.17 546
8103.02 524
8103.87 510
8104.72 501
8105.57 477
8106.42 595
8107.27 539
8108.12 530
8108.97 507
8109.82 472
8110.67 464
8111.52 574
8112.37 453
8113.22 526
8114.07 519
8114.92 543
8115.77 540
8116.62 529
8117.47 540
8118.32 604
8119.17 566
8120.02 560
8120.87 579
8121.72 607
8122.58 571
8123.43 580
8124.28 564
8125.13 604
8125.98 537
8126.83 548
8127.68 550
8128.53 509
8129.38 579
8130.23 574
8131.08 603
8131.94 610
8132.79 561
8133.64 555
8134.49 576
8135.34 571
8136.19 604
8137.04 565
8137.89 602
8138.75 661
8139.60 595
8140.45 567
8141.30 639
8142.15 571
8143.00 593
8143.86 658
8144.71 639
8145.56 610
8146.41 725
8147.26 722
8148.12 753
8148.97 634
8149.82 708
8150.67 719
8151.52 742
8152.38 798
8153.23 847
8154.08 888
8154.93 908
8155.78 887
8156.64 856
8157.49 837
8158.34 890
8159.19 763
8160.05 738
8160.90 660
8161.75 710
8162.61 687
8163.46 632
8164.31 593
8165.16 518
8166.02 564
8166.87 577
8167.72 613
8168.58 657
8169.43 667
8170.28 560
8171.14 685
8171.99 615
8172.84 608
8173.70 551
8174.55 534
8175.40 541
8176.26 533
8177.11 543
8177.96 527
8178.82 520
8179.67 542
8180.52 562
8181.38 530
8182.23 490
8183.08 516
8183.94 547
8184.79 540
8185.65 486
8186.50 549
8187.35 525
8188.21 484
8189.06 493
8189.92 552
8190.77 524
8191.63 488
8192.48 449
8193.33 532
8194.19 523
8195.04 441
8195.90 459
8196.75 494
8197.61 490
8198.46 410
8199.32 412
8200.17 480
8201.02 493
8201.88 530
8202.73 480
8203.59 508
8204.44 465
8205.30 435
8206.15 449
8207.01 494
8207.86 466
8208.72 500
8209.57 513
8210.43 473
8211.29 505
8212.14 444
8213.00 423
8213.85 493
8214.71 523
8215.56 446
8216.42 481
8217.27 542
8218.13 532
8218.98 577
8219.84 566
8220.70 513
8221.55 471
8222.41 484
8223.26 501
8224.12 472
8224.98 474
8225.83 453
8226.69 425
8227.54 473
8228.40 525
8229.26 565
8230.11 527
8230.97 517
8231.83 543
8232.68 535
8233.54 483
8234.39 523
8235.25 441
8236.11 493
8236.96 460
8237.82 415
8238.68 461
8239.53 488
8240.39 461
8241.25 531
8242.11 477
8242.96 507
8243.82 476
8244.68 463
8245.53 421
8246.39 484
8247.25 466
8248.10 482
8248.96 419
8249.82 460
8250.68 507
8251.53 530
8252.39 475
8253.25 460
8254.11 460
8254.96 448
8255.82 515
8256.68 513
8257.54 422
8258.39 457
8259.25 491
8260.11 439
8260.97 435
8261.83 490
8262.68 442
8263.54 519
8264.40 495
8265.26 475
8266.12 475
8266.97 492
8267.83 568
8268.69 576
8269.55 572
8270.41 607
8271.27 581
8272.12 501
8272.98 567
8273.84 559
8274.70 542
8275.56 557
8276.42 529
8277.28 507
8278.13 539
8278.99 512
8279.85 589
8280.71 573
8281.57 533
8282.43 583
8283.29 554
8284.15 541
8285.01 547
8285.87 540
8286.72 583
8287.58 582
8288.44 570
8289.30 628
8290.16 673
8291.02 725
8291.88 735
8292.74 764
8293.60 788
8294.46 804
8295.32 777
8296.18 698
8297.04 738
8297.90 643
8298.76 678
8299.62 677
8300.48 656
8301.34 614
8302.20 571
8303.06 531
8303.92 561
8304.78 610
8305.64 610
8306.50 600
8307.36 557
8308.22 568
8309.08 592
8309.94 525
8310.80 551
8311.66 589
8312.52 573
8313.38 529
8314.24 617
8315.10 668
8315.96 575
8316.83 571
8317.69 618
8318.55 565
8319.41 532
8320.27 557
8321.13 565
8321.99 542
8322.85 485
8323.71 483
8324.57 501
8325.44 525
8326.30 507
8327.16 493
8328.02 484
8328.88 560
8329.74 463
8330.60 470
8331.47 513
8332.33 482
8333.19 465
8334.05 510
8334.91 502
8335.77 506
8336.64 519
8337.50 490
8338.36 473
8339.22 457
8340.08 481
8340.94 513
8341.81 502
8342.67 521
8343.53 506
8344.39 512
8345.26 537
8346.12 508
8346.98 545
8347.84 490
8348.71 500
8349.57 540
8350.43 544
8351.29 587
8352.16 567
8353.02 493
8353.88 475
8354.74 512
8355.61 544
8356.47 574
8357.33 570
8358.19 494
8359.06 593
8359.92 565
8360.78 477
8361.65 528
8362.51 502
8363.37 527
8364.24 474
8365.10 467
8365.96 480
8366.83 482
8367.69 513
8368.55 529
8369.42 545
8370.28 531
8371.14 521
8372.01 507
8372.87 535
8373.73 567
8374.60 538
8375.46 476
8376.33 534
8377.19 525
8378.05 490
8378.92 478
8379.78 498
8380.65 476
8381.51 501
8382.37 489
8383.24 497
8384.10 526
8384.97 545
8385.83 540
8386.70 559
8387.56 606
8388.42 543
8389.29 481
8390.15 537
8391.02 562
8391.88 573
8392.75 550
8393.61 509
8394.48 559
8395.34 520
8396.21 543
8397.07 540
8397.94 554
8398.80 561
8399.67 544
8400.53 522
8401.40 541
8402.26 536
8403.13 584
8403.99 563
8404.86 546
8405.72 539
8406.59 602
8407.45 594
8408.32 571
8409.19 614
8410.05 646
8410.92 584
8411.78 613
8412.65 653
8413.51 621
8414.38 612
8415.25 594
8416.11 588
8416.98 603
8417.84 593
8418.71 622
8419.58 610
8420.44 618
8421.31 645
8422.17 664
8423.04 723
8423.91 691
8424.77 635
8425.64 659
8426.51 676
8427.37 756
8428.24 752
8429.11 740
8429.97 720
8430.84 762
8431.71 734
8432.57 701
8433.44 685
8434.31 769
8435.17 730
8436.04 751
8436.91 862
8437.77 880
8438.64 917
8439.51 925
8440.38 929
8441.24 1028
8442.11 1145
8442.98 1219
8443.84 1172
8444.71 1242
8445.58 1333
8446.45 1261
8447.31 1265
8448.18 1168
8449.05 1088
8449.92 1168
8450.78 1055
8451.65 974
8452.52 1042
8453.39 1049
8454.26 1057
8455.12 1070
8455.99 995
8456.86 1053
8457.73 956
8458.60 1031
8459.46 1061
8460.33 1009
8461.20 969
8462.07 975
8462.94 953
8463.81 961
8464.67 1084
8465.54 1108
8466.41 1257
8467.28 1329
8468.15 1660
8469.02 1821
8469.89 1943
8470.75 2130
8471.62 2121
8472.49 2003
8473.36 1939
8474.23 1625
8475.10 1420
8475.97 1252
8476.84 1018
8477.71 943
8478.57 921
8479.44 772
8480.31 698
8481.18 719
8482.05 716
8482.92 687
8483.79 728
8484.66 680
8485.53 660
8486.40 642
8487.27 647
8488.14 637
8489.01 674
8489.88 703
8490.75 692
8491.62 676
8492.49 711
8493.36 614
8494.23 692
8495.10 641
8495.97 677
8496.84 771
8497.71 731
8498.58 690
8499.45 641
8500.32 654
8501.19 714
8502.06 706
8502.93 736
8503.80 681
8504.67 726
8505.54 717
8506.41 777
8507.28 752
8508.15 736
8509.02 783
8509.89 776
8510.76 774
8511.63 713
8512.51 690
8513.38 697
8514.25 737
8515.12 696
8515.99 685
8516.86 710
8517.73 780
8518.60 750
8519.47 644
8520.35 682
8521.22 748
8522.09 713
8522.96 689
8523.83 719
8524.70 664
8525.57 713
8526.45 741
8527.32 717
8528.19 692
8529.06 740
8529.93 685
8530.80 726
8531.68 771
8532.55 801
8533.42 762
8534.29 745
8535.16 715
8536.04 788
8536.91 800
8537.78 763
8538.65 796
8539.52 806
8540.40 724
8541.27 679
8542.14 782
8543.01 790
8543.89 752
8544.76 687
8545.63 749
8546.50 788
8547.38 789
8548.25 822
8549.12 769
8549.99 833
8550.87 912
8551.74 916
8552.61 922
8553.49 975
8554.36 980
8555.23 1048
8556.11 1023
8556.98 914
8557.85 874
8558.73 837
8559.60 809
8560.47 718
8561.35 672
8562.22 718
8563.09 664
8563.97 606
8564.84 676
8565.71 705
8566.59 683
8567.46 705
8568.33 749
8569.21 670
8570.08 657
8570.96 631
8571.83 671
8572.70 699
8573.58 687
8574.45 571
8575.33 624
8576.20 590
8577.07 610
8577.95 564
8578.82 616
8579.70 619
8580.57 625
8581.45 674
8582.32 708
8583.19 700
8584.07 676
8584.94 720
8585.82 718
8586.69 675
8587.57 703
8588.44 691
8589.32 687
8590.19 649
8591.07 689
8591.94 651
8592.82 600
8593.69 662
8594.57 669
8595.44 665
8596.32 704
8597.19 649
8598.07 675
8598.94 655
8599.82 702
8600.69 709
8601.57 683
8602.44 683
8603.32 729
8604.20 755
8605.07 739
8605.95 729
8606.82 767
8607.70 784
8608.57 770
8609.45 760
8610.33 750
8611.20 858
8612.08 813
8612.95 816
8613.83 840
8614.71 779
8615.58 797
8616.46 847
8617.33 838
8618.21 876
8619.09 802
8619.96 842
8620.84 835
8621.72 823
8622.59 849
8623.47 896
8624.35 986
8625.22 891
8626.10 899
8626.98 909
8627.85 922
8628.73 961
8629.61 965
8630.48 1066
8631.36 1153
8632.24 1038
8633.11 995
8633.99 971
8634.87 978
8635.74 1016
8636.62 1150
8637.50 1114
8638.38 1076
8639.25 1094
8640.13 1119
8641.01 1125
8641.89 1177
8642.76 1210
8643.64 1226
8644.52 1185
8645.40 1216
8646.27 1189
8647.15 1273
8648.03 1335
8648.91 1356
8649.79 1289
8650.66 1282
8651.54 1337
8652.42 1392
8653.30 1415
8654.18 1406
8655.05 1479
8655.93 1464
8656.81 1417
8657.69 1493
8658.57 1526
8659.45 1499
8660.32 1482
8661.20 1471
8662.08 1494
8662.96 1465
8663.84 1483
8664.72 1538
8665.60 1543
8666.47 1485
8667.35 1613
8668.23 1642
8669.11 1759
8669.99 1876
8670.87 1991
8671.75 2300
8672.63 2687
8673.51 2874
8674.38 3136
8675.26 3357
8676.14 3186
8677.02 3151
8677.90 3062
8678.78 2848
8679.66 2503
8680.54 2344
8681.42 2378
8682.30 2093
8683.18 1930
8684.06 1895
8684.94 1824
8685.82 1844
8686.70 2102
8687.58 2219
8688.46 2580
8689.34 3043
8690.22 3764
8691.10 4542
8691.98 5182
8692.86 5703
8693.74 5743
8694.62 5559
8695.50 4859
8696.38 4293
8697.26 3692
8698.14 3102
8699.02 2598
8699.90 2110
8700.78 1794
8701.66 1696
8702.54 1553
8703.42 1376
8704.30 1340
8705.18 1286
8706.06 1251
8706.94 1252
8707.82 1127
8708.71 1239
8709.59 1168
8710.47 1147
8711.35 1049
8712.23 1042
8713.11 1024
8713.99 1032
8714.87 983
8715.75 967
8716.64 905
8717.52 975
8718.40 1008
8719.28 963
8720.16 1030
8721.04 1070
8721.92 1069
8722.81 996
8723.69 913
8724.57 960
8725.45 997
8726.33 1035
8727.21 1090
8728.10 992
8728.98 1041
8729.86 1081
8730.74 1040
8731.62 978
8732.51 1107
8733.39 1120
8734.27 1017
8735.15 982
8736.03 1009
8736.92 977
8737.80 1006
8738.68 940
8739.56 934
8740.45 972
8741.33 966
8742.21 923
8743.09 892
8743.98 980
8744.86 934
8745.74 926
8746.63 908
8747.51 1010
8748.39 940
8749.27 895
8750.16 946
8751.04 938
8751.92 979
8752.81 1016
8753.69 930
8754.57 914
8755.46 965
8756.34 1030
8757.22 1102
8758.11 1073
8758.99 1051
8759.87 958
8760.76 1102
8761.64 1105
8762.52 1084
8763.41 932
8764.29 1040
8765.17 1037
8766.06 964
8766.94 983
8767.83 1071
8768.71 1121
8769.59 1015
8770.48 1008
8771.36 1059
8772.25 1018
8773.13 998
8774.01 892
8774.90 858
8775.78 827
8776.67 865
8777.55 902
8778.44 833
8779.32 770
8780.20 755
8781.09 805
8781.97 778
8782.86 795
8783.74 778
8784.63 742
8785.51 828
8786.40 760
8787.28 702
8788.17 732
8789.05 735
8789.94 771
8790.82 684
8791.71 689
8792.59 791
8793.48 763
8794.36 725
8795.25 768
8796.13 730
8797.02 705
8797.90 683
8798.79 711
8799.67 735
8800.56 729
8801.45 590
8802.33 652
8803.22 684
8804.10 750
8804.99 691
8805.87 755
8806.76 813
8807.65 733
8808.53 713
8809.42 630
8810.30 691
8811.19 615
8812.08 614
8812.96 621
8813.85 637
8814.73 641
8815.62 654
8816.51 632
8817.39 616
8818.28 659
8819.17 680
8820.05 627
8820.94 597
8821.83 659
8822.71 588
8823.60 669
8824.49 680
8825.37 644
8826.26 600
8827.15 601
8828.03 643
8828.92 679
8829.81 623
8830.69 575
8831.58 609
8832.47 639
8833.36 531
8834.24 557
8835.13 614
8836.02 619
8836.90 695
8837.79 577
8838.68 588
8839.57 574
8840.45 554
8841.34 604
8842.23 590
8843.12 567
8844.01 611
8844.89 594
8845.78 645
8846.67 610
8847.56 565
8848.44 568
8849.33 573
8850.22 553
8851.11 593
8852.00 597
8852.88 541
8853.77 501
8854.66 501
8855.55 534
8856.44 516
8857.33 523
8858.21 552
8859.10 554
8859.99 519
8860.88 537
8861.77 494
8862.66 565
8863.55 612
8864.43 550
8865.32 516
8866.21 541
8867.10 572
8867.99 567
8868.88 505
8869.77 536
8870.66 562
8871.55 520
8872.44 522
8873.32 434
8874.21 470
8875.10 537
8875.99 538
8876.88 527
8877.77 523
8878.66 469
8879.55 490
8880.44 494
8881.33 530
8882.22 543
8883.11 544
8884.00 559
8884.89 586
8885.78 527
8886.67 550
8887.56 536
8888.45 445
8889.34 477
8890.23 491
8891.12 569
8892.01 521
8892.90 497
8893.79 494
8894.68 490
8895.57 436
8896.46 443
8897.35 498
8898.24 468
8899.13 414
8900.02 434
8900.91 489
8901.80 456
8902.69 544
8903.58 469
8904.47 437
8905.36 465
8906.26 478
8907.15 494
8908.04 466
8908.93 454
8909.82 479
8910.71 503
8911.60 451
8912.49 464
8913.38 470
8914.28 469
8915.17 435
8916.06 457
8916.95 470
8917.84 454
8918.73 505
8919.62 482
8920.52 442
8921.41 447
8922.30 411
8923.19 449
8924.08 460
8924.97 430
8925.87 457
8926.76 487
8927.65 463
8928.54 439
8929.43 413
8930.33 440
8931.22 443
8932.11 477
8933.00 460
8933.89 404
8934.79 398
8935.68 426
8936.57 448
8937.46 458
8938.36 489
8939.25 442
8940.14 419
8941.03 419
8941.93 428
8942.82 405
8943.71 406
8944.60 430
8945.50 442
8946.39 440
8947.28 441
8948.18 503
8949.07 402
8949.96 372
8950.85 362
8951.75 389
8952.64 404
8953.53 447
8954.43 474
8955.32 449
8956.21 409
8957.11 440
8958.00 385
8958.89 433
8959.79 441
8960.68 430
8961.57 424
8962.47 456
8963.36 472
8964.26 427
8965.15 362
8966.04 388
8966.94 483
8967.83 465
8968.73 441
8969.62 433
8970.51 409
8971.41 446
8972.30 433
8973.20 429
8974.09 419
8974.98 432
8975.88 408
8976.77 412
8977.67 375
8978.56 423
8979.46 434
8980.35 437
8981.25 436
8982.14 407
8983.03 379
8983.93 436
8984.82 477
8985.72 416
8986.61 448
8987.51 431
8988.40 420
8989.30 410
8990.19 369
8991.09 392
8991.98 397
8992.88 392
8993.77 461
8994.67 403
8995.56 368
8996.46 380
8997.36 385
8998.25 419
8999.15 440
9000.04 420
9000.94 398
9001.83 455
9002.73 375
9003.62 386
9004.52 394
9005.42 428
9006.31 414
9007.21 425
9008.10 398
9009.00 413
9009.90 415
9010.79 409
9011.69 377
9012.58 410
9013.48 423
9014.38 408
9015.27 424
9016.17 381
9017.07 410
9017.96 408
9018.86 419
9019.76 397
9020.65 387
9021.55 431
9022.44 379
9023.34 421
9024.24 426
9025.14 431
9026.03 401
9026.93 365
9027.83 388
9028.72 437
9029.62 403
9030.52 442
9031.41 399
9032.31 421
9033.21 406
9034.11 385
9035.00 411
9035.90 434
9036.80 484
9037.69 450
9038.59 459
9039.49 438
9040.39 428
9041.28 387
9042.18 415
9043.08 422
9043.98 427
9044.88 449
9045.77 492
9046.67 463
9047.57 477
9048.47 446
9049.36 423
9050.26 445
9051.16 436
9052.06 365
9052.96 469
9053.86 448
9054.75 493
9055.65 469
9056.55 459
9057.45 479
9058.35 436
9059.25 434
9060.14 428
9061.04 459
9061.94 441
9062.84 466
9063.74 426
9064.64 405
9065.54 449
9066.44 425
9067.33 463
9068.23 484
9069.13 497
9070.03 431
9070.93 453
9071.83 479
9072.73 498
9073.63 489
9074.53 481
9075.43 531
9076.33 541
9077.22 511
9078.12 518
9079.02 541
9079.92 517
9080.82 529
9081.72 560
9082.62 536
9083.52 505
9084.42 490
9085.32 522
9086.22 528
9087.12 575
9088.02 591
9088.92 595
9089.82 601
9090.72 628
9091.62 625
9092.52 612
9093.42 568
9094.32 527
9095.22 529
9096.12 538
9097.02 486
9097.92 476
9098.82 477
9099.72 500
9100.62 503
9101.52 525
9102.43 476
9103.33 494
9104.23 480
9105.13 456
9106.03 558
9106.93 458
9107.83 407
9108.73 463
9109.63 446
9110.53 420
9111.43 422
9112.33 439
9113.24 440
9114.14 490
9115.04 438
9115.94 438
9116.84 396
9117.74 409
9118.64 397
9119.55 406
9120.45 410
9121.35 434
9122.25 418
9123.15 400
9124.05 395
9124.96 437
9125.86 419
9126.76 383
9127.66 402
9128.56 370
9129.46 396
9130.37 403
9131.27 416
9132.17 406
9133.07 389
9133.97 408
9134.88 421
9135.78 385
9136.68 431
9137.58 433
9138.49 451
9139.39 415
9140.29 407
9141.19 433
9142.10 473
9143.00 419
9143.90 417
9144.80 425
9145.71 439
9146.61 438
9147.51 415
9148.42 405
9149.32 420
9150.22 389
9151.12 387
9152.03 425
9152.93 416
9153.83 373
9154.74 387
9155.64 350
9156.54 408
9157.45 382
9158.35 412
9159.25 453
9160.16 403
9161.06 387
9161.96 360
9162.87 359
9163.77 440
9164.68 425
9165.58 406
9166.48 364
9167.39 364
9168.29 371
9169.19 417
9170.10 412
9171.00 392
9171.91 396
9172.81 347
9173.72 379
9174.62 382
9175.52 359
9176.43 397
9177.33 378
9178.24 400
9179.14 427
9180.05 437
9180.95 450
9181.85 437
9182.76 426
9183.66 374
9184.57 397
9185.47 391
9186.38 385
9187.28 429
9188.19 362
9189.09 358
9190.00 381
9190.90 414
9191.81 398
9192.71 445
9193.62 422
9194.52 394
9195.43 387
9196.33 396
9197.24 374
9198.14 458
9199.05 425
9199.96 423
9200.86 478
9201.77 429
9202.67 377
9203.58 380
9204.48 394
9205.39 421
9206.29 453
9207.20 344
9208.11 382
9209.01 404
9209.92 437
9210.82 373
9211.73 399
9212.64 404
9213.54 368
9214.45 381
9215.35 371
9216.26 396
9217.17 395
9218.07 374
9218.98 352
9219.89 367
9220.79 391
9221.70 454
9222.61 398
9223.51 446
9224.42 364
9225.33 409
9226.23 403
9227.14 384
9228.05 411
9228.95 398
9229.86 399
9230.77 419
9231.67 395
9232.58 429
9233.49 443
9234.40 429
9235.30 490
9236.21 414
9237.12 417
9238.02 422
9238.93 370
9239.84 313
9240.75 291
9241.65 348
9242.56 334
9243.47 373
9244.38 393
9245.28 391
9246.19 384
9247.10 390
9248.01 425
9248.92 452
9249.82 420
9250.73 358
9251.64 361
9252.55 329
9253.46 373
9254.36 384
9255.27 382
9256.18 419
9257.09 387
9258.00 371
9258.90 396
9259.81 385
9260.72 408
9261.63 341
9262.54 371
9263.45 404
9264.36 400
9265.26 377
9266.17 360
9267.08 333
9267.99 293
9268.90 388
9269.81 383
9270.72 386
9271.63 386
9272.54 418
9273.44 421
9274.35 381
9275.26 412
9276.17 341
9277.08 369
9277.99 393
9278.90 388
9279.81 341
9280.72 334
9281.63 387
9282.54 400
9283.45 407
9284.36 413
9285.27 338
9286.18 350
9287.09 417
9288.00 440
9288.91 374
9289.82 410
9290.73 412
9291.64 387
9292.55 405
9293.46 399
9294.37 409
9295.28 414
9296.19 387
9297.10 395
9298.01 393
9298.92 432
9299.83 413
9300.74 477
9301.65 503
9302.56 462
9303.47 474
9304.38 458
9305.29 474
9306.20 431
9307.11 506
9308.02 518
9308.93 518
9309.84 545
9310.75 588
9311.67 507
9312.58 469
9313.49 483
9314.40 552
9315.31 509
9316.22 385
9317.13 430
9318.04 531
9318.95 452
9319.87 393
9320.78 407
9321.69 445
9322.60 375
9323.51 406
9324.42 380
9325.34 417
9326.25 427
9327.16 433
9328.07 395
9328.98 405
9329.89 430
9330.81 465
9331.72 455
9332.63 445
9333.54 473
9334.45 470
9335.37 465
9336.28 441
9337.19 426
9338.10 409
9339.01 415
9339.93 381
9340.84 390
9341.75 447
9342.66 427
9343.58 426
9344.49 345
9345.40 378
9346.31 431
9347.23 425
9348.14 420
9349.05 409
9349.97 400
9350.88 406
9351.79 371
9352.70 360
9353.62 351
9354.53 393
9355.44 433
9356.36 420
9357.27 332
9358.18 397
9359.10 373
9360.01 400
9360.92 370
9361.84 365
9362.75 401
9363.66 370
9364.58 370
9365.49 361
9366.40 336
9367.32 433
9368.23 416
9369.15 377
9370.06 382
9370.97 330
9371.89 382
9372.80 396
9373.71 357
9374.63 399
9375.54 374
9376.46 392
9377.37 357
9378.29 387
9379.20 428
9380.11 378
9381.03 366
9381.94 439
9382.86 384
9383.77 387
9384.69 413
9385.60 380
9386.51 412
9387.43 379
9388.34 363
9389.26 396
9390.17 460
9391.09 438
9392.00 436
9392.92 417
9393.83 381
9394.75 397
9395.66 407
9396.58 475
9397.49 415
9398.41 397
9399.32 416
9400.24 405
9401.15 384
9402.07 338
9402.99 323
9403.90 364
9404.82 360
9405.73 341
9406.65 415
9407.56 364
9408.48 369
9409.39 406
9410.31 409
9411.23 433
9412.14 390
9413.06 419
9413.97 449
9414.89 390
9415.81 403
9416.72 385
9417.64 387
9418.55 452
9419.47 411
9420.39 419
9421.30 389
9422.22 393
9423.14 403
9424.05 391
9424.97 451
9425.89 476
9426.80 438
9427.72 422
9428.64 463
9429.55 400
9430.47 408
9431.39 445
9432.30 422
9433.22 418
9434.14 397
9435.05 436
9435.97 453
9436.89 410
9437.80 410
9438.72 392
9439.64 366
9440.56 410
9441.47 393
9442.39 409
9443.31 404
9444.23 378
9445.14 438
9446.06 444
9446.98 415
9447.90 483
9448.81 528
9449.73 467
9450.65 446
9451.57 539
9452.48 630
9453.40 609
9454.32 538
9455.24 523
9456.16 512
9457.07 528
9457.99 521
9458.91 465
9459.83 469
9460.75 467
9461.66 461
9462.58 439
9463.50 406
9464.42 429
9465.34 411
9466.26 419
9467.18 375
9468.09 414
9469.01 450
9469.93 469
9470.85 405
9471.77 346
9472.69 421
9473.61 472
9474.53 434
9475.44 402
9476.36 382
9477.28 437
9478.20 517
9479.12 473
9480.04 478
9480.96 555
9481.88 506
9482.80 518
9483.72 491
9484.64 436
9485.56 386
9486.47 389
9487.39 488
9488.31 471
9489.23 452
9490.15 437
9491.07 492
9491.99 462
9492.91 456
9493.83 494
9494.75 489
9495.67 421
9496.59 389
9497.51 428
9498.43 448
9499.35 413
9500.27 437
9501.19 438
9502.11 405
9503.03 439
9503.95 440
9504.87 448
9505.79 467
9506.71 432
9507.64 385
9508.56 453
9509.48 456
9510.40 470
9511.32 440
9512.24 469
9513.16 445
9514.08 463
9515.00 423
9515.92 417
9516.84 429
9517.76 453
9518.68 448
9519.61 471
9520.53 455
9521.45 484
9522.37 450
9523.29 456
9524.21 447
9525.13 466
9526.05 468
9526.98 468
9527.90 535
9528.82 530
9529.74 545
9530.66 560
9531.58 544
9532.51 549
9533.43 562
9534.35 546
9535.27 632
9536.19 562
9537.11 536
9538.04 516
9538.96 515
9539.88 559
9540.80 536
9541.73 525
9542.65 486
9543.57 479
9544.49 500
9545.41 479
9546.34 472
9547.26 488
9548.18 531
9549.10 516
9550.03 543
9550.95 566
9551.87 482
9552.79 509
9553.72 507
9554.64 513
9555.56 520
9556.49 491
9557.41 457
9558.33 503
9559.25 538
9560.18 522
9561.10 516
9562.02 547
9562.95 535
9563.87 501
9564.79 562
9565.72 577
9566.64 515
9567.56 501
9568.49 503
9569.41 533
9570.33 501
9571.26 487
9572.18 493
9573.11 461
9574.03 541
9574.95 604
9575.88 554
9576.80 535
9577.72 562
9578.65 555
9579.57 525
9580.50 528
9581.42 503
9582.34 512
9583.27 501
9584.19 497
9585.12 540
9586.04 561
9586.97 572
9587.89 564
9588.81 530
9589.74 545
9590.66 572
9591.59 602
9592.51 567
9593.44 553
9594.36 556
9595.29 514
9596.21 630
9597.14 542
9598.06 602
9598.99 685
9599.91 683
9600.84 625
9601.76 602
9602.69 634
9603.61 624
9604.54 678
9605.46 617
9606.39 609
9607.31 646
9608.24 610
9609.16 640
9610.09 691
9611.01 692
9611.94 681
9612.87 617
9613.79 642
9614.72 705
9615.64 695
9616.57 694
9617.49 602
9618.42 670
9619.35 698
9620.27 681
9621.20 715
9622.12 728
9623.05 826
9623.98 728
9624.90 725
9625.83 720
9626.76 744
9627.68 767
9628.61 740
9629.53 780
9630.46 772
9631.39 742
9632.31 783
9633.24 857
9634.17 795
9635.09 810
9636.02 762
9636.95 783
9637.87 783
9638.80 778
9639.73 826
9640.65 849
9641.58 855
9642.51 939
9643.44 945
9644.36 928
9645.29 925
9646.22 955
9647.14 984
9648.07 971
9649.00 995
9649.93 1061
9650.85 1068
9651.78 1079
9652.71 1048
9653.64 1061
9654.56 1051
9655.49 1084
9656.42 1051
9657.35 1034
9658.27 1030
9659.20 1091
9660.13 1032
9661.06 1044
9661.99 1100
9662.91 1020
9663.84 1066
9664.77 1162
9665.70 1181
9666.63 1121
9667.56 1235
9668.48 1170
9669.41 1159
9670.34 1200
9671.27 1244
9672.20 1185
9673.13 1222
9674.05 1168
9674.98 1170
9675.91 1148
9676.84 1228
9677.77 1295
9678.70 1245
9679.63 1300
9680.56 1364
9681.48 1399
9682.41 1347
9683.34 1360
9684.27 1492
9685.20 1468
9686.13 1407
9687.06 1460
9687.99 1348
9688.92 1492
9689.85 1476
9690.78 1455
9691.71 1410
9692.63 1468
9693.56 1550
9694.49 1679
9695.42 1792
9696.35 1846
9697.28 2076
9698.21 2227
9699.14 2391
9700.07 2415
9701.00 2410
9701.93 2273
9702.86 2083
9703.79 2005
9704.72 1937
9705.65 1751
9706.58 1584
9707.51 1556
9708.44 1506
9709.37 1589
9710.30 1573
9711.23 1598
9712.16 1718
9713.09 1811
9714.02 1891
9714.95 1853
9715.89 1852
9716.82 1844
9717.75 1719
9718.68 1673
9719.61 1528
9720.54 1594
9721.47 1438
9722.40 1329
9723.33 1273
9724.26 1275
9725.19 1236
9726.12 1270
9727.06 1213
9727.99 1189
9728.92 1264
9729.85 1281
9730.78 1309
9731.71 1309
9732.64 1317
9733.57 1463
9734.51 1409
9735.44 1317
9736.37 1291
9737.30 1287
9738.23 1180
9739.16 1194
9740.10 1183
9741.03 1126
9741.96 1024
9742.89 1023
9743.82 1052
9744.75 940
9745.69 1008
9746.62 1033
9747.55 1039
9748.48 968
9749.41 938
9750.35 996
9751.28 974
9752.21 973
9753.14 930
9754.08 970
9755.01 972
9755.94 988
9756.87 954
9757.81 920
9758.74 965
9759.67 981
9760.60 947
9761.54 1019
9762.47 1003
9763.40 1010
9764.34 1078
9765.27 997
9766.20 1000
9767.13 979
9768.07 952
9769.00 963
9769.93 1003
9770.87 980
9771.80 1012
9772.73 1078
9773.67 1027
9774.60 1045
9775.53 1044
9776.47 1123
9777.40 1074
9778.33 1089
9779.27 1169
9780.20 1145
9781.14 1146
9782.07 1076
9783.00 1138
9783.94 1149
9784.87 1082
9785.80 1177
9786.74 1207
9787.67 1130
9788.61 1017
9789.54 975
9790.47 976
9791.41 919
9792.34 936
9793.28 1070
9794.21 978
9795.15 1038
9796.08 1029
9797.01 1019
9797.95 937
9798.88 1124
9799.82 1080
9800.75 980
9801.69 957
9802.62 970
9803.56 860
9804.49 858
9805.43 861
9806.36 878
9807.30 840
9808.23 807
9809.17 763
9810.10 767
9811.04 711
9811.97 748
9812.91 788
9813.84 711
9814.78 817
9815.71 816
9816.65 756
9817.58 784
9818.52 750
9819.46 720
9820.39 706
9821.33 702
9822.26 789
9823.20 745
9824.13 723
9825.07 698
9826.00 655
9826.94 701
9827.88 657
9828.81 664
9829.75 727
9830.68 724
9831.62 705
9832.56 615
9833.49 701
9834.43 702
9835.37 683
9836.30 628
9837.24 683
9838.17 691
9839.11 714
9840.05 680
9840.98 732
9841.92 695
9842.86 667
9843.79 691
9844.73 689
9845.67 695
9846.60 648
9847.54 647
9848.48 660
9849.42 650
9850.35 693
9851.29 675
9852.23 694
9853.16 723
9854.10 724
9855.04 691
9855.98 675
9856.91 669
9857.85 660
9858.79 699
9859.72 635
9860.66 675
9861.60 654
9862.54 626
9863.47 617
9864.41 664
9865.35 594
9866.29 627
9867.23 625
9868.16 658
9869.10 723
9870.04 636
9870.98 630
9871.92 629
9872.85 599
9873.79 601
9874.73 646
9875.67 591
9876.61 677
9877.54 634
9878.48 685
9879.42 621
9880.36 663
9881.30 643
9882.24 637
9883.18 638
9884.11 654
9885.05 649
9885.99 631
9886.93 606
9887.87 608
9888.81 571
9889.75 582
9890.69 584
9891.62 584
9892.56 603
9893.50 577
9894.44 609
9895.38 564
9896.32 578
9897.26 661
9898.20 621
9899.14 632
9900.08 580
9901.02 615
9901.96 593
9902.90 575
9903.83 566
9904.77 579
9905.71 538
9906.65 575
9907.59 657
9908.53 642
9909.47 638
9910.41 686
9911.35 722
9912.29 687
9913.23 620
9914.17 616
9915.11 644
9916.05 683
9916.99 628
9917.93 575
9918.87 612
9919.81 624
9920.75 606
9921.69 617
9922.64 721
9923.58 751
9924.52 864
9925.46 954
9926.40 1028
9927.34 1083
9928.28 1089
9929.22 1184
9930.16 1057
9931.10 1018
9932.04 1008
9932.98 920
9933.92 790
9934.87 673
9935.81 684
9936.75 665
9937.69 649
9938.63 605
9939.57 577
9940.51 598
9941.45 595
9942.39 609
9943.34 650
9944.28 577
9945.22 608
9946.16 626
9947.10 577
9948.04 562
9948.99 591
9949.93 566
9950.87 540
9951.81 592
9952.75 552
9953.69 573
9954.64 620
9955.58 585
9956.52 559
9957.46 604
9958.41 543
9959.35 555
9960.29 586
9961.23 556
9962.17 554
9963.12 595
9964.06 600
9965.00 637
9965.94 597
9966.89 598
9967.83 555
9968.77 663
9969.71 622
9970.66 588
9971.60 632
9972.54 604
9973.49 589
9974.43 612
9975.37 642
9976.31 628
9977.26 645
9978.20 607
9979.14 676
9980.09 587
9981.03 518
9981.97 573
9982.92 617
9983.86 571
9984.80 537
9985.75 595
9986.69 611
9987.63 561
9988.58 541
9989.52 557
9990.46 605
9991.41 593
9992.35 563
9993.30 581
9994.24 509
9995.18 538
9996.13 498
9997.07 533
9998.02 541
9998.96 531
9999.90 514
10000.85 535
10001.79 544
10002.74 557
10003.68 534
10004.62 523
10005.57 607
10006.51 609
10007.46 611
10008.40 613
10009.35 518
10010.29 474
10011.24 513
10012.18 539
10013.13 501
10014.07 572
10015.01 550
10015.96 539
10016.90 495
10017.85 476
10018.79 555
10019.74 544
10020.68 506
10021.63 502
10022.58 522
10023.52 543
10024.47 460
10025.41 502
10026.36 530
10027.30 526
10028.25 505
10029.19 500
10030.14 563
10031.08 521
10032.03 546
10032.98 494
10033.92 505
10034.87 542
10035.81 511
10036.76 489
10037.70 469
10038.65 443
10039.60 474
10040.54 473
10041.49 505
10042.43 499
10043.38 491
10044.33 494
10045.27 523
10046.22 511
10047.17 480
10048.11 472
10049.06 452
10050.00 467
10050.95 461
10051.90 454
10052.84 440
10053.79 475
10054.74 476
10055.68 521
10056.63 494
10057.58 593
10058.52 549
10059.47 552
10060.42 503
10061.37 534
10062.31 507
10063.26 452
10064.21 463
10065.15 467
10066.10 449
10067.05 529
10068.00 451
10068.94 450
10069.89 449
10070.84 454
10071.79 442
10072.73 436
10073.68 481
10074.63 496
10075.58 469
10076.52 450
10077.47 474
10078.42 479
10079.37 509
10080.32 490
10081.26 412
10082.21 453
10083.16 409
10084.11 419
10085.06 540
10086.00 495
10086.95 451
10087.90 456
10088.85 469
10089.80 402
10090.75 467
10091.69 465
10092.64 430
10093.59 433
10094.54 435
10095.49 498
10096.44 488
10097.39 469
10098.33 462
10099.28 445
10100.23 463
10101.18 446
10102.13 464
10103.08 462
10104.03 393
10104.98 450
10105.93 462
10106.87 425
10107.82 434
10108.77 449
10109.72 433
10110.67 445
10111.62 467
10112.57 502
10113.52 464
10114.47 421
10115.42 437
10116.37 428
10117.32 433
10118.27 421
10119.22 469
10120.17 426
10121.12 439
10122.07 429
10123.02 460
10123.97 438
10124.92 441
10125.87 446
10126.82 454
10127.77 411
10128.72 420
10129.67 409
10130.62 434
10131.57 462
10132.52 474
10133.47 464
10134.42 490
10135.37 503
10136.32 501
10137.27 440
10138.22 552
10139.17 535
10140.12 498
10141.07 557
10142.02 451
10142.98 461
10143.93 489
10144.88 516
10145.83 505
10146.78 565
10147.73 556
10148.68 556
10149.63 556
10150.58 550
10151.54 471
10152.49 468
10153.44 506
10154.39 566
10155.34 543
10156.29 510
10157.24 515
10158.20 518
10159.15 550
10160.10 523
10161.05 514
10162.00 543
10162.95 519
10163.91 540
10164.86 588
10165.81 620
10166.76 603
10167.71 608
10168.67 612
10169.62 625
10170.57 609
10171.52 630
10172.47 625
10173.43 580
10174.38 681
10175.33 660
10176.28 612
10177.24 698
10178.19 696
10179.14 656
10180.09 660
10181.05 661
10182.00 651
10182.95 717
10183.90 729
10184.86 750
10185.81 699
10186.76 799
10187.72 824
10188.67 736
10189.62 715
10190.58 767
10191.53 797
10192.48 775
10193.43 758
10194.39 828
10195.34 740
10196.29 776
10197.25 812
10198.20 843
10199.16 901
10200.11 979
10201.06 932
10202.02 907
10202.97 946
10203.92 1064
10204.88 1185
10205.83 1291
10206.78 1258
10207.74 1197
10208.69 1165
10209.65 1063
10210.60 998
10211.55 901
10212.51 999
10213.46 898
10214.42 866
10215.37 874
10216.33 731
10217.28 767
10218.23 835
10219.19 803
10220.14 838
10221.10 772
10222.05 727
10223.01 693
10223.96 705
10224.92 649
10225.87 637
10226.83 666
10227.78 659
10228.74 617
10229.69 587
10230.65 601
10231.60 664
10232.56 616
10233.51 614
10234.47 618
10235.42 638
10236.38 617
10237.33 665
10238.29 649
10239.24 567
10240.20 619
10241.15 584
10242.11 536
10243.06 552
10244.02 559
10244.98 535
10245.93 547
10246.89 519
10247.84 493
10248.80 542
10249.75 518
10250.71 529
10251.67 449
10252.62 526
10253.58 534
10254.53 479
10255.49 490
10256.45 506
10257.40 519
10258.36 487
10259.32 516
10260.27 446
10261.23 457
10262.18 449
10263.14 436
10264.10 435
10265.05 424
10266.01 462
10266.97 428
10267.92 462
10268.88 433
10269.84 435
10270.79 496
10271.75 469
10272.71 483
10273.67 457
10274.62 412
10275.58 469
10276.54 492
10277.49 506
10278.45 481
10279.41 420
10280.37 426
10281.32 495
10282.28 452
10283.24 486
10284.19 448
10285.15 440
10286.11 489
10287.07 453
10288.03 424
10288.98 443
10289.94 479
10290.90 441
10291.86 441
10292.81 461
10293.77 406
10294.73 439
10295.69 489
10296.65 488
10297.60 429
10298.56 442
10299.52 471
10300.48 471
10301.44 434
10302.40 483
10303.35 452
10304.31 443
10305.27 426
10306.23 394
10307.19 413
10308.15 479
10309.10 421
10310.06 430
10311.02 431
10311.98 413
10312.94 408
10313.90 478
10314.86 425
10315.82 389
10316.78 403
10317.73 352
10318.69 385
10319.65 405
10320.61 399
10321.57 364
10322.53 372
10323.49 421
10324.45 399
10325.41 393
10326.37 410
10327.33 445
10328.29 402
10329.25 379
10330.21 345
10331.17 390
10332.13 384
10333.09 372
10334.04 388
10335.00 393
10335.96 442
10336.92 391
10337.88 404
10338.84 349
10339.80 399
10340.76 389
10341.72 364
10342.68 375
10343.65 415
10344.61 392
10345.57 368
10346.53 349
10347.49 375
10348.45 376
10349.41 384
10350.37 421
10351.33 409
10352.29 387
10353.25 345
10354.21 352
10355.17 415
10356.13 372
10357.09 369
10358.05 370
10359.02 410
10359.98 364
10360.94 347
10361.90 364
10362.86 386
10363.82 366
10364.78 367
10365.74 372
10366.70 344
10367.67 332
10368.63 382
10369.59 325
10370.55 373
10371.51 366
10372.47 335
10373.43 349
10374.40 320
10375.36 343
10376.32 389
10377.28 371
10378.24 390
10379.21 387
10380.17 365
10381.13 394
10382.09 379
10383.05 344
10384.02 372
10384.98 377
10385.94 364
10386.90 328
10387.86 351
10388.83 348
10389.79 337
10390.75 374
10391.71 393
10392.68 412
10393.64 389
10394.60 379
10395.56 321
10396.53 352
10397.49 398
10398.45 368
10399.42 345
10400.38 341
10401.34 349
10402.30 343
10403.27 329
10404.23 349
10405.19 359
10406.16 340
10407.12 380
10408.08 362
10409.05 355
10410.01 338
10410.97 301
10411.94 304
10412.90 334
10413.86 360
10414.83 337
10415.79 344
10416.75 364
10417.72 402
10418.68 348
10419.65 363
10420.61 341
10421.57 329
10422.54 353
10423.50 330
10424.46 348
10425.43 338
10426.39 321
10427.36 325
10428.32 344
10429.29 316
10430.25 324
10431.21 349
10432.18 336
10433.14 315
10434.11 321
10435.07 356
10436.04 313
10437.00 324
10437.97 326
10438.93 329
10439.90 325
10440.86 331
10441.82 357
10442.79 346
10443.75 285
10444.72 300
10445.68 302
10446.65 295
10447.61 299
10448.58 304
10449.54 325
10450.51 321
10451.48 309
10452.44 298
10453.41 292
10454.37 309
10455.34 314
10456.30 295
10457.27 371
10458.23 307
10459.20 304
10460.16 339
10461.13 344
10462.10 293
10463.06 314
10464.03 313
10464.99 368
10465.96 316
10466.93 278
10467.89 252
10468.86 292
10469.82 258
10470.79 309
10471.76 329
10472.72 324
10473.69 328
10474.65 316
10475.62 334
10476.59 330
10477.55 270
10478.52 321
10479.49 350
10480.45 326
10481.42 312
10482.39 309
10483.35 331
10484.32 308
10485.29 320
10486.25 289
10487.22 294
10488.19 284
10489.15 256
10490.12 270
10491.09 251
10492.06 286
10493.02 304
10493.99 322
10494.96 335
10495.92 301
10496.89 293
10497.86 302
10498.83 311
10499.79 285
10500.76 282
10501.73 291
10502.70 313
10503.66 312
10504.63 337
10505.60 306
10506.57 340
10507.54 342
10508.50 323
10509.47 357
10510.44 291
10511.41 288
10512.38 304
10513.34 304
10514.31 329
10515.28 331
10516.25 315
10517.22 291
10518.19 308
10519.15 289
10520.12 296
10521.09 325
10522.06 333
10523.03 311
10524.00 298
10524.96 342
10525.93 345
10526.90 304
10527.87 285
10528.84 296
10529.81 325
10530.78 290
10531.75 309
10532.72 325
10533.68 321
10534.65 310
10535.62 317
10536.59 334
10537.56 315
10538.53 267
10539.50 314
10540.47 359
10541.44 303
10542.41 292
10543.38 321
10544.35 317
10545.32 311
10546.29 314
10547.26 304
10548.23 318
10549.20 350
10550.17 335
10551.13 280
10552.10 282
10553.07 301
10554.04 339
10555.01 320
10555.98 290
10556.96 283
10557.93 291
10558.90 335
10559.87 347
10560.84 348
10561.81 366
10562.78 370
10563.75 368
10564.72 320
10565.69 370
10566.66 302
10567.63 295
10568.60 349
10569.57 329
10570.54 330
10571.51 325
10572.48 318
10573.45 297
10574.42 339
10575.40 366
10576.37 335
10577.34 309
10578.31 291
10579.28 284
10580.25 277
10581.22 342
10582.19 281
10583.17 296
10584.14 317
10585.11 319
10586.08 276
10587.05 325
10588.02 374
10588.99 326
10589.97 322
10590.94 321
10591.91 335
10592.88 310
10593.85 280
10594.82 286
10595.80 266
10596.77 325
10597.74 341
10598.71 328
10599.68 386
10600.66 360
10601.63 331
10602.60 328
10603.57 372
10604.55 340
10605.52 290
10606.49 312
10607.46 370
10608.44 314
10609.41 338
10610.38 371
10611.35 300
10612.33 288
10613.30 357
10614.27 320
10615.24 313
10616.22 285
10617.19 311
10618.16 344
10619.14 322
10620.11 365
10621.08 371
10622.05 373
10623.03 355
10624.00 349
10624.97 377
10625.95 363
10626.92 375
10627.89 366
10628.87 310
10629.84 338
10630.81 319
10631.79 324
10632.76 349
10633.74 389
10634.71 394
10635.68 391
10636.66 408
10637.63 438
10638.60 445
10639.58 439
10640.55 493
10641.53 411
10642.50 423
10643.47 437
10644.45 409
10645.42 445
10646.40 369
10647.37 294
10648.35 378
10649.32 373
10650.29 371
10651.27 352
10652.24 361
10653.22 313
10654.19 306
10655.17 338
10656.14 326
10657.12 337
10658.09 350
10659.07 311
10660.04 333
10661.02 329
10661.99 304
10662.97 292
10663.94 275
10664.92 250
10665.89 319
10666.87 302
10667.84 283
10668.82 328
10669.79 341
10670.77 327
10671.74 321
10672.72 341
10673.69 300
10674.67 350
10675.65 304
10676.62 326
10677.60 319
10678.57 304
10679.55 319
10680.52 326
10681.50 317
10682.48 323
10683.45 343
10684.43 371
10685.40 319
10686.38 358
10687.36 322
10688.33 318
10689.31 331
10690.28 257
10691.26 280
10692.24 349
10693.21 386
10694.19 342
10695.17 336
10696.14 284
10697.12 272
10698.10 302
10699.07 307
10700.05 294
10701.03 313
10702.00 321
10702.98 349
10703.96 365
10704.93 366
10705.91 325
10706.89 314
10707.86 370
10708.84 347
10709.82 333
10710.80 344
10711.77 326
10712.75 309
10713.73 314
10714.70 336
10715.68 352
10716.66 330
10717.64 314
10718.61 346
10719.59 320
10720.57 309
10721.55 288
10722.53 329
10723.50 320
10724.48 325
10725.46 345
10726.44 290
10727.41 306
10728.39 304
10729.37 306
10730.35 354
10731.33 333
10732.31 320
10733.28 283
10734.26 307
10735.24 318
10736.22 301
10737.20 298
10738.17 275
10739.15 306
10740.13 289
10741.11 302
10742.09 280
10743.07 277
10744.05 277
10745.03 338
10746.00 343
10746.98 329
10747.96 308
10748.94 291
10749.92 322
10750.90 290
10751.88 285
10752.86 340
10753.84 336
10754.82 329
10755.79 315
10756.77 308
10757.75 296
10758.73 352
10759.71 336
10760.69 281
10761.67 321
10762.65 311
10763.63 356
10764.61 325
10765.59 335
10766.57 308
10767.55 331
10768.53 320
10769.51 302
10770.49 306
10771.47 332
10772.45 326
10773.43 309
10774.41 310
10775.39 324
10776.37 311
10777.35 313
10778.33 338
10779.31 362
10780.29 343
10781.27 323
10782.25 343
10783.23 351
10784.21 355
10785.19 350
10786.17 335
10787.15 352
10788.13 337
10789.12 309
10790.10 304
10791.08 360
10792.06 344
10793.04 367
10794.02 359
10795.00 398
10795.98 341
10796.96 355
10797.94 327
10798.93 347
10799.91 341
10800.89 374
10801.87 336
10802.85 350
10803.83 326
10804.81 380
10805.80 336
10806.78 396
10807.76 361
10808.74 333
10809.72 353
10810.70 343
10811.69 351
10812.67 349
10813.65 366
10814.63 384
10815.61 385
10816.59 325
10817.58 324
10818.56 366
10819.54 344
10820.52 372
10821.51 315
10822.49 386
10823.47 437
10824.45 324
10825.43 330
10826.42 360
10827.40 401
10828.38 405
10829.37 346
10830.35 382
10831.33 421
10832.31 407
10833.30 386
10834.28 387
10835.26 379
10836.24 375
10837.23 384
10838.21 401
10839.19 372
10840.18 394
10841.16 342
10842.14 365
10843.13 394
10844.11 405
10845.09 371
10846.08 377
10847.06 357
10848.04 404
10849.03 428
10850.01 442
10850.99 397
10851.98 388
10852.96 444
10853.94 466
10854.93 447
10855.91 500
10856.90 432
10857.88 416
10858.86 410
10859.85 428
10860.83 396
10861.82 393
10862.80 438
10863.78 424
10864.77 484
10865.75 484
10866.74 464
10867.72 456
10868.71 467
10869.69 470
10870.67 445
10871.66 485
10872.64 453
10873.63 484
10874.61 458
10875.60 473
10876.58 432
10877.57 430
10878.55 490
10879.54 429
10880.52 453
10881.51 409
10882.49 426
10883.48 411
10884.46 488
10885.45 501
10886.43 448
10887.42 507
10888.40 528
10889.39 499
10890.37 446
10891.36 513
10892.34 503
10893.33 557
10894.32 590
10895.30 523
10896.29 503
10897.27 519
10898.26 544
10899.24 587
10900.23 559
10901.22 592
10902.20 562
10903.19 561
10904.17 510
10905.16 554
10906.15 559
10907.13 594
10908.12 662
10909.10 613
10910.09 587
10911.08 607
10912.06 609
10913.05 636
10914.04 605
10915.02 601
10916.01 615
10917.00 638
10917.98 676
10918.97 659
10919.96 693
10920.94 733
10921.93 662
10922.92 622
10923.90 558
10924.89 644
10925.88 681
10926.86 739
10927.85 716
10928.84 729
10929.82 751
10930.81 699
10931.80 774
10932.79 753
10933.77 716
10934.76 708
10935.75 760
10936.74 751
10937.72 724
10938.71 773
10939.70 737
10940.69 741
10941.67 738
10942.66 742
10943.65 710
10944.64 779
10945.63 852
10946.61 850
10947.60 893
10948.59 888
10949.58 947
10950.57 1039
10951.55 967
10952.54 985
10953.53 1088
10954.52 1135
10955.51 1228
10956.49 1307
10957.48 1410
10958.47 1359
10959.46 1429
10960.45 1492
10961.44 1393
10962.43 1281
10963.41 1222
10964.40 1196
10965.39 1076
10966.38 1001
10967.37 1053
10968.36 954
10969.35 920
10970.34 930
10971.33 1037
10972.31 988
10973.30 913
10974.29 901
10975.28 901
10976.27 857
10977.26 860
10978.25 918
10979.24 917
10980.23 899
10981.22 966
10982.21 1021
10983.20 1053
10984.19 1098
10985.18 1033
10986.17 962
10987.16 987
10988.15 1010
10989.14 1066
10990.13 1012
10991.12 1034
10992.11 1020
10993.10 1092
10994.09 1255
10995.08 1299
10996.07 1544
10997.06 1688
10998.05 1734
10999.04 1939
11000.03 2012
11001.02 2048
11002.01 1946
11003.00 1816
11003.99 1663
11004.98 1535
11005.97 1349
11006.96 1183
11007.95 1136
11008.94 1045
11009.93 1002
11010.92 928
11011.91 860
11012.91 828
11013.90 820
11014.89 877
11015.88 854
11016.87 868
11017.86 785
11018.85 765
11019.84 835
11020.83 727
11021.83 668
11022.82 707
11023.81 667
11024.80 716
11025.79 728
11026.78 755
11027.77 739
11028.77 752
11029.76 693
11030.75 727
11031.74 633
11032.73 705
11033.72 757
11034.72 691
11035.71 684
11036.70 680
11037.69 689
11038.68 684
11039.68 653
11040.67 705
11041.66 664
11042.65 659
11043.65 665
11044.64 663
11045.63 659
11046.62 636
11047.62 600
11048.61 584
11049.60 576
11050.59 608
11051.59 596
11052.58 633
11053.57 572
11054.56 600
11055.56 580
11056.55 614
11057.54 625
11058.54 605
11059.53 621
11060.52 601
11061.51 597
11062.51 623
11063.50 636
11064.49 629
11065.49 624
11066.48 620
11067.47 554
11068.47 610
11069.46 676
11070.45 638
11071.45 606
11072.44 578
11073.44 586
11074.43 665
11075.42 684
11076.42 651
11077.41 603
11078.40 641
11079.40 629
11080.39 629
11081.39 591
11082.38 610
11083.37 592
11084.37 600
11085.36 579
11086.36 553
11087.35 660
11088.35 545
11089.34 586
11090.33 592
11091.33 596
11092.32 578
11093.32 527
11094.31 560
11095.31 520
11096.30 590
11097.30 588
11098.29 580
11099.29 552
11100.28 570
11101.28 542
11102.27 576
11103.27 571
11104.26 511
11105.26 547
11106.25 567
11107.25 553
11108.24 470
11109.24 551
11110.23 535
11111.23 521
11112.22 499
11113.22 546
11114.21 524
11115.21 499
11116.20 440
11117.20 457
11118.20 497
11119.19 494
11120.19 512
11121.18 530
11122.18 497
11123.17 544
11124.17 588
11125.17 559
11126.16 524
11127.16 555
11128.15 570
11129.15 557
11130.15 548
11131.14 523
11132.14 499
11133.14 542
11134.13 514
11135.13 526
11136.13 531
11137.12 521
11138.12 511
11139.11 458
11140.11 456
11141.11 534
11142.10 470
11143.10 483
11144.10 507
11145.10 568
11146.09 515
11147.09 476
11148.09 465
11149.08 447
11150.08 406
11151.08 438
11152.07 472
11153.07 497
11154.07 495
11155.07 448
11156.06 473
11157.06 454
11158.06 467
11159.06 491
11160.05 459
11161.05 486
11162.05 484
11163.05 504
11164.04 526
11165.04 485
11166.04 482
11167.04 529
11168.04 493
11169.03 532
11170.03 520
11171.03 467
11172.03 482
11173.03 462
11174.02 523
11175.02 500
11176.02 466
11177.02 505
11178.02 498
11179.02 523
11180.01 510
11181.01 516
11182.01 562
11183.01 583
11184.01 521
11185.01 523
11186.00 535
11187.00 550
11188.00 555
11189.00 575
11190.00 587
11191.00 551
11192.00 617
11193.00 610
11194.00 683
11195.00 689
11195.99 639
11196.99 600
11197.99 614
11198.99 599
11199.99 574
11200.99 554
11201.99 526
11202.99 510
11203.99 518
11204.99 546
11205.99 539
11206.99 533
11207.99 564
11208.99 563
11209.99 535
11210.99 535
11211.99 487
11212.99 472
11213.99 495
11214.99 482
11215.99 517
11216.99 566
11217.99 519
11218.99 470
11219.99 489
11220.99 546
11221.99 551
11222.99 515
11223.99 489
11224.99 557
11225.99 470
11226.99 466
11227.99 463
11228.99 472
11229.99 420
11230.99 405
11231.99 419
11232.99 435
11233.99 454
11235.00 395
11236.00 437
11237.00 450
11238.00 462
11239.00 385
11240.00 382
11241.00 396
11242.00 410
11243.00 428
11244.01 383
11245.01 434
11246.01 455
11247.01 396
11248.01 398
11249.01 399
11250.01 408
11251.02 378
11252.02 398
11253.02 380
11254.02 360
11255.02 382
11256.02 421
11257.03 450
11258.03 388
11259.03 429
11260.03 396
11261.03 382
11262.04 393
11263.04 387
11264.04 380
11265.04 351
11266.05 441
11267.05 431
11268.05 407
11269.05 443
11270.05 422
11271.06 394
11272.06 446
11273.06 433
11274.07 451
11275.07 464
11276.07 460
11277.07 395
11278.08 448
11279.08 449
11280.08 487
11281.08 448
11282.09 473
11283.09 447
11284.09 461
11285.10 431
11286.10 421
11287.10 398
11288.11 442
11289.11 478
11290.11 421
11291.12 440
11292.12 408
11293.12 385
11294.13 418
11295.13 389
11296.13 417
11297.14 412
11298.14 418
11299.15 403
11300.15 399
11301.15 377
11302.16 416
11303.16 404
11304.16 424
11305.17 426
11306.17 425
11307.18 406
11308.18 447
11309.19 458
11310.19 482
11311.19 562
11312.20 531
11313.20 468
11314.21 541
11315.21 554
11316.22 535
11317.22 525
11318.23 413
11319.23 446
11320.23 407
11321.24 405
11322.24 399
11323.25 344
11324.25 374
11325.26 388
11326.26 348
11327.27 315
11328.27 347
11329.28 385
11330.28 371
11331.29 368
11332.29 337
11333.30 317
11334.30 328
11335.31 326
11336.32 425
11337.32 382
11338.33 360
11339.33 353
11340.34 347
11341.34 320
11342.35 328
11343.35 298
11344.36 368
11345.37 375
11346.37 338
11347.38 353
11348.38 325
11349.39 315
11350.40 340
11351.40 344
11352.41 338
11353.41 345
11354.42 347
11355.43 331
11356.43 298
11357.44 345
11358.45 371
11359.45 376
11360.46 344
11361.46 338
11362.47 359
11363.48 344
11364.48 370
11365.49 353
11366.50 333
11367.51 386
11368.51 324
11369.52 278
11370.53 330
11371.53 341
11372.54 378
11373.55 363
11374.55 362
11375.56 369
11376.57 391
11377.58 382
11378.58 352
11379.59 381
11380.60 315
11381.60 355
11382.61 354
11383.62 327
11384.63 330
11385.63 358
11386.64 327
11387.65 344
11388.66 346
11389.67 335
11390.67 376
11391.68 393
11392.69 343
11393.70 329
11394.71 359
11395.71 349
11396.72 334
11397.73 331
11398.74 327
11399.75 343
11400.75 325
11401.76 330
11402.77 344
11403.78 349
11404.79 338
11405.80 308
11406.80 346
11407.81 344
11408.82 323
11409.83 333
11410.84 349
11411.85 368
11412.86 306
11413.87 284
11414.87 322
11415.88 329
11416.89 299
11417.90 328
11418.91 324
11419.92 286
11420.93 288
11421.94 347
11422.95 351
11423.96 289
11424.97 299
11425.98 322
11426.98 334
11427.99 325
11429.00 320
11430.01 316
11431.02 312
11432.03 304
11433.04 280
11434.05 313
11435.06 316
11436.07 330
11437.08 301
11438.09 334
11439.10 322
11440.11 315
11441.12 312
11442.13 303
11443.14 343
11444.15 274
11445.16 293
11446.17 320
11447.18 368
11448.19 370
11449.20 344
11450.21 334
11451.22 345
11452.23 303
11453.25 323
11454.26 311
11455.27 319
11456.28 278
11457.29 294
11458.30 310
11459.31 319
11460.32 301
11461.33 307
11462.34 276
11463.35 300
11464.36 276
11465.38 279
11466.39 331
11467.40 341
11468.41 336
11469.42 296
11470.43 323
11471.44 289
11472.46 308
11473.47 297
11474.48 291
11475.49 332
11476.50 339
11477.51 301
11478.52 290
11479.54 291
11480.55 301
11481.56 265
11482.57 310
11483.58 296
11484.60 263
11485.61 289
11486.62 317
11487.63 292
11488.64 319
11489.66 341
11490.67 318
11491.68 273
11492.69 256
11493.71 275
11494.72 277
11495.73 268
11496.74 276
11497.76 295
11498.77 329
11499.78 296
11500.79 286
11501.81 256
11502.82 290
11503.83 279
11504.84 305
11505.86 334
11506.87 307
11507.88 298
11508.90 285
11509.91 312
11510.92 301
11511.94 292
11512.95 317
11513.96 301
11514.98 282
11515.99 298
11517.00 258
11518.02 271
11519.03 274
11520.04 258
11521.06 317
11522.07 274
11523.08 297
11524.10 296
11525.11 296
11526.13 301
11527.14 285
11528.15 274
11529.17 295
11530.18 322
11531.20 263
11532.21 270
11533.22 298
11534.24 318
11535.25 272
11536.27 291
11537.28 261
11538.29 312
11539.31 264
11540.32 301
11541.34 289
11542.35 301
11543.37 277
11544.38 317
11545.40 298
11546.41 285
11547.43 304
11548.44 279
11549.46 266
11550.47 275
11551.49 258
11552.50 310
11553.52 325
11554.53 300
11555.55 304
11556.56 297
11557.58 344
11558.59 313
11559.61 320
11560.62 311
11561.64 297
11562.65 313
11563.67 287
11564.68 298
11565.70 287
11566.71 312
11567.73 314
11568.75 319
11569.76 309
11570.78 304
11571.79 316
11572.81 336
11573.83 315
11574.84 342
11575.86 307
11576.87 283
11577.89 347
11578.91 332
11579.92 324
11580.94 310
11581.95 330
11582.97 348
11583.99 366
11585.00 351
11586.02 290
11587.04 331
11588.05 346
11589.07 323
11590.09 280
11591.10 316
11592.12 311
11593.14 331
11594.15 347
11595.17 331
11596.19 357
11597.20 370
11598.22 395
11599.24 419
11600.25 413
11601.27 431
11602.29 509
11603.31 484
11604.32 490
11605.34 482
11606.36 480
11607.38 435
11608.39 403
11609.41 391
11610.43 335
11611.45 355
11612.46 330
11613.48 336
11614.50 337
11615.52 358
11616.53 368
11617.55 328
11618.57 331
11619.59 330
11620.61 305
11621.62 293
11622.64 297
11623.66 279
11624.68 292
11625.70 301
11626.71 312
11627.73 267
11628.75 337
11629.77 325
11630.79 292
11631.81 281
11632.82 311
11633.84 286
11634.86 279
11635.88 315
11636.90 289
11637.92 292
11638.94 314
11639.96 312
11640.97 290
11641.99 301
11643.01 286
11644.03 301
11645.05 300
11646.07 326
11647.09 351
11648.11 304
11649.13 325
11650.15 314
11651.17 312
11652.18 275
11653.20 258
11654.22 264
11655.24 306
11656.26 258
11657.28 260
11658.30 281
11659.32 286
11660.34 270
11661.36 283
11662.38 260
11663.40 310
11664.42 297
11665.44 241
11666.46 271
11667.48 277
11668.50 292
11669.52 317
11670.54 284
11671.56 276
11672.58 303
11673.60 293
11674.62 303
11675.64 260
11676.66 275
11677.68 276
11678.70 243
11679.72 272
11680.74 304
11681.77 275
11682.79 281
11683.81 276
11684.83 295
11685.85 340
11686.87 309
11687.89 303
11688.91 302
11689.93 275
11690.95 309
11691.97 312
11693.00 321
11694.02 324
11695.04 265
11696.06 300
11697.08 336
11698.10 292
11699.12 283
11700.14 286
11701.17 282
11702.19 284
11703.21 289
11704.23 296
11705.25 337
11706.27 324
11707.30 312
11708.32 278
11709.34 302
11710.36 298
11711.38 289
11712.41 305
11713.43 322
11714.45 305
11715.47 320
11716.49 306
11717.52 300
11718.54 355
11719.56 327
11720.58 320
11721.61 316
11722.63 260
11723.65 310
11724.67 306
11725.70 300
11726.72 324
11727.74 314
11728.76 280
11729.79 267
11730.81 300
11731.83 281
11732.86 293
11733.88 303
11734.90 312
11735.92 322
11736.95 327
11737.97 360
11738.99 287
11740.02 281
11741.04 297
11742.06 305
11743.09 294
11744.11 328
11745.13 325
11746.16 293
11747.18 298
11748.20 306
11749.23 310
11750.25 280
11751.27 309
11752.30 293
11753.32 295
11754.35 291
11755.37 312
11756.39 300
11757.42 288
11758.44 307
11759.47 325
11760.49 280
11761.51 304
11762.54 241
11763.56 314
11764.59 307
11765.61 326
11766.64 334
11767.66 331
11768.68 299
11769.71 297
11770.73 331
11771.76 322
11772.78 319
11773.81 337
11774.83 300
11775.86 273
11776.88 339
11777.91 321
11778.93 338
11779.96 308
11780.98 349
11782.01 332
11783.03 312
11784.06 311
11785.08 322
11786.11 342
11787.13 307
11788.16 316
11789.18 350
11790.21 315
11791.23 340
11792.26 329
11793.28 315
11794.31 335
11795.34 318
11796.36 360
11797.39 368
11798.41 331
11799.44 332
11800.46 350
11801.49 348
11802.52 329
11803.54 417
11804.57 443
11805.59 394
11806.62 338
11807.65 363
11808.67 381
11809.70 349
11810.73 326
11811.75 293
11812.78 368
11813.80 348
11814.83 353
11815.86 363
11816.88 314
11817.91 348
11818.94 326
11819.96 365
11820.99 363
11822.02 373
11823.04 397
11824.07 360
11825.10 364
11826.13 417
11827.15 404
11828.18 386
11829.21 357
11830.23 386
11831.26 407
11832.29 391
11833.32 344
11834.34 382
11835.37 393
11836.40 404
11837.42 385
11838.45 380
11839.48 382
11840.51 447
11841.54 433
11842.56 421
11843.59 417
11844.62 444
11845.65 439
11846.67 393
11847.70 408
11848.73 381
11849.76 385
11850.79 423
11851.81 404
11852.84 457
11853.87 452
11854.90 427
11855.93 458
11856.95 430
11857.98 426
11859.01 470
11860.04 452
11861.07 495
11862.10 463
11863.13 495
11864.15 535
11865.18 508
11866.21 523
11867.24 506
11868.27 500
11869.30 479
11870.33 460
11871.36 499
11872.38 526
11873.41 524
11874.44 472
11875.47 475
11876.50 493
11877.53 510
11878.56 511
11879.59 537
11880.62 488
11881.65 512
11882.68 513
11883.71 571
11884.74 638
11885.77 629
11886.80 664
11887.82 590
11888.85 582
11889.88 607
11890.91 617
11891.94 605
11892.97 585
11894.00 650
11895.03 699
11896.06 745
11897.09 828
11898.12 773
11899.15 819
11900.18 822
11901.21 865
11902.24 916
11903.27 870
11904.31 881
11905.34 891
11906.37 846
11907.40 819
11908.43 717
11909.46 762
11910.49 688
11911.52 688
11912.55 721
11913.58 784
11914.61 755
11915.64 742
11916.67 793
11917.70 770
11918.73 740
11919.77 730
11920.80 703
11921.83 761
11922.86 783
11923.89 754
11924.92 825
11925.95 879
11926.98 1003
11928.02 1081
11929.05 1164
11930.08 1249
11931.11 1371
11932.14 1332
11933.17 1278
11934.21 1292
11935.24 1315
11936.27 1233
11937.30 1101
11938.33 1000
11939.36 886
11940.40 812
11941.43 778
11942.46 713
11943.49 683
11944.52 656
11945.56 614
11946.59 649
11947.62 667
11948.65 624
11949.69 588
11950.72 616
11951.75 595
11952.78 583
11953.82 578
11954.85 569
11955.88 582
11956.91 558
11957.95 568
11958.98 548
11960.01 563
11961.04 591
11962.08 566
11963.11 572
11964.14 560
11965.18 496
11966.21 542
11967.24 578
11968.27 551
11969.31 584
11970.34 561
11971.37 592
11972.41 558
11973.44 557
11974.47 592
11975.51 532
11976.54 570
11977.58 589
11978.61 530
11979.64 512
11980.68 551
11981.71 541
11982.74 515
11983.78 530
11984.81 541
11985.85 520
11986.88 527
11987.91 529
11988.95 517
11989.98 537
11991.02 532
11992.05 539
11993.08 513
11994.12 562
11995.15 529
11996.19 598
11997.22 662
11998.26 620
11999.29 564
12000.32 543
12001.36 545
12002.39 592
12003.43 548
12004.46 570
12005.50 597
12006.53 627
12007.57 588
12008.60 557
12009.64 657
12010.67 622
12011.71 549
12012.74 635
12013.78 634
12014.81 647
12015.85 703
12016.88 694
12017.92 662
12018.95 630
12019.99 655
12021.02 699
12022.06 661
12023.10 594
12024.13 616
12025.17 690
12026.20 586
12027.24 581
12028.27 570
12029.31 658
12030.34 621
12031.38 623
12032.42 652
12033.45 656
12034.49 622
12035.52 616
12036.56 571
12037.60 615
12038.63 554
12039.67 582
12040.71 574
12041.74 578
12042.78 603
12043.81 559
12044.85 552
12045.89 573
12046.92 603
12047.96 562
12049.00 593
12050.03 569
12051.07 534
12052.11 540
12053.14 574
12054.18 565
12055.22 554
12056.25 594
12057.29 555
12058.33 561
12059.37 633
12060.40 584
12061.44 585
12062.48 583
12063.51 612
12064.55 594
12065.59 555
12066.63 603
12067.66 599
12068.70 623
12069.74 601
12070.78 619
12071.81 623
12072.85 601
12073.89 524
12074.93 560
12075.97 603
12077.00 563
12078.04 621
12079.08 554
12080.12 602
12081.15 577
12082.19 616
12083.23 597
12084.27 570
12085.31 573
12086.35 573
12087.38 631
12088.42 615
12089.46 634
12090.50 640
12091.54 665
12092.58 582
12093.61 622
12094.65 627
12095.69 728
12096.73 744
12097.77 736
12098.81 756
12099.85 780
12100.89 834
12101.92 840
12102.96 827
12104.00 863
12105.04 852
12106.08 830
12107.12 801
12108.16 775
12109.20 708
12110.24 623
12111.28 628
12112.32 608
12113.36 565
12114.39 546
12115.43 531
12116.47 557
12117.51 539
12118.55 490
12119.59 506
12120.63 482
12121.67 494
12122.71 491
12123.75 509
12124.79 406
12125.83 431
12126.87 470
12127.91 443
12128.95 484
12129.99 425
12131.03 413
12132.07 473
12133.11 462
12134.15 426
12135.19 386
12136.23 428
12137.27 460
12138.31 447
12139.35 443
12140.40 438
12141.44 445
12142.48 446
12143.52 415
12144.56 403
12145.60 411
12146.64 447
12147.68 392
12148.72 377
12149.76 330
12150.80 355
12151.84 397
12152.89 401
12153.93 396
12154.97 404
12156.01 396
12157.05 405
12158.09 414
12159.13 414
12160.17 444
12161.22 431
12162.26 402
12163.30 355
12164.34 382
12165.38 390
12166.42 398
12167.47 384
12168.51 376
12169.55 421
12170.59 411
12171.63 390
12172.67 423
12173.72 392
12174.76 438
12175.80 390
12176.84 359
12177.89 393
12178.93 395
12179.97 404
12181.01 354
12182.05 401
12183.10 379
12184.14 377
12185.18 379
12186.22 418
12187.27 359
12188.31 359
12189.35 396
12190.39 426
12191.44 387
12192.48 358
12193.52 336
12194.57 381
12195.61 376
12196.65 395
12197.69 421
12198.74 386
12199.78 401
12200.82 423
12201.87 428
12202.91 448
12203.95 418
12205.00 398
12206.04 375
12207.08 400
12208.13 384
12209.17 404
12210.21 387
12211.26 397
12212.30 399
12213.35 402
12214.39 401
12215.43 397
12216.48 431
12217.52 364
12218.56 392
12219.61 411
12220.65 374
12221.70 334
12222.74 383
12223.78 391
12224.83 369
12225.87 355
12226.92 353
12227.96 362
12229.01 362
12230.05 386
12231.10 413
12232.14 380
12233.18 376
12234.23 324
12235.27 329
12236.32 390
12237.36 373
12238.41 343
12239.45 368
12240.50 328
12241.54 330
12242.59 364
12243.63 346
12244.68 359
12245.72 363
12246.77 409
12247.81 380
12248.86 349
12249.90 360
12250.95 350
12251.99 359
12253.04 320
12254.08 368
12255.13 351
12256.18 363
12257.22 356
12258.27 380
12259.31 346
12260.36 350
12261.40 323
12262.45 331
12263.50 312
12264.54 313
12265.59 333
12266.63 347
12267.68 333
12268.73 315
12269.77 304
12270.82 292
12271.86 334
12272.91 324
12273.96 315
12275.00 352
12276.05 369
12277.10 371
12278.14 331
12279.19 295
12280.23 291
12281.28 313
12282.33 299
12283.37 304
12284.42 312
12285.47 328
12286.52 321
12287.56 327
12288.61 364
12289.66 336
12290.70 357
12291.75 324
12292.80 296
12293.84 294
12294.89 300
12295.94 317
12296.99 286
12298.03 282
12299.08 295
12300.13 327
12301.18 318
12302.22 284
12303.27 317
12304.32 332
12305.37 321
12306.41 335
12307.46 312
12308.51 297
12309.56 311
12310.60 313
12311.65 315
12312.70 273
12313.75 291
12314.80 296
12315.84 322
12316.89 268
12317.94 269
12318.99 292
12320.04 302
12321.09 328
12322.13 308
12323.18 313
12324.23 307
12325.28 270
12326.33 315
12327.38 347
12328.42 358
12329.47 353
12330.52 281
12331.57 293
12332.62 304
12333.67 285
12334.72 328
12335.77 280
12336.82 257
12337.86 284
12338.91 323
12339.96 310
12341.01 305
12342.06 299
12343.11 285
12344.16 290
12345.21 322
12346.26 315
12347.31 327
12348.36 252
12349.41 276
12350.46 310
12351.51 281
12352.56 343
12353.60 345
12354.65 322
12355.70 306
12356.75 273
12357.80 302
12358.85 309
12359.90 303
12360.95 310
12362.00 330
12363.05 304
12364.10 310
12365.15 315
12366.20 296
12367.25 311
12368.31 307
12369.36 288
12370.41 304
12371.46 351
12372.51 302
12373.56 318
12374.61 358
12375.66 334
12376.71 320
12377.76 271
12378.81 301
12379.86 325
12380.91 347
12381.96 306
12383.01 359
12384.07 365
12385.12 324
12386.17 312
12387.22 305
12388.27 333
12389.32 333
12390.37 310
12391.42 299
12392.47 327
12393.53 322
12394.58 296
12395.63 330
12396.68 315
12397.73 317
12398.78 347
12399.84 359
12400.89 344
12401.94 373
12402.99 329
12404.04 316
12405.09 314
12406.15 323
12407.20 301
12408.25 358
12409.30 311
12410.35 312
12411.41 340
12412.46 347
12413.51 392
12414.56 332
12415.62 359
12416.67 383
12417.72 371
12418.77 381
12419.83 371
12420.88 393
12421.93 387
12422.98 357
12424.04 385
12425.09 385
12426.14 372
12427.19 319
12428.25 338
12429.30 376
12430.35 390
12431.41 410
12432.46 385
12433.51 344
12434.57 373
12435.62 391
12436.67 386
12437.72 339
12438.78 338
12439.83 368
12440.88 362
12441.94 366
12442.99 387
12444.05 351
12445.10 389
12446.15 341
12447.21 337
12448.26 338
12449.31 374
12450.37 378
12451.42 358
12452.48 336
12453.53 346
12454.58 376
12455.64 362
12456.69 384
12457.75 388
12458.80 409
12459.85 413
12460.91 426
12461.96 429
12463.02 404
12464.07 410
12465.13 448
12466.18 469
12467.23 431
12468.29 463
12469.34 441
12470.40 538
12471.45 572
12472.51 641
12473.56 691
12474.62 691
12475.67 753
12476.73 734
12477.78 780
12478.84 748
12479.89 719
12480.95 758
12482.00 725
12483.06 640
12484.11 609
12485.17 591
12486.22 492
12487.28 461
12488.33 437
12489.39 427
12490.45 417
12491.50 400
12492.56 394
12493.61 388
12494.67 356
12495.72 421
12496.78 371
12497.84 391
12498.89 387
12499.95 381
12501.00 392
12502.06 383
12503.11 394
12504.17 394
12505.23 373
12506.28 384
12507.34 371
12508.40 330
12509.45 341
12510.51 398
12511.56 428
12512.62 400
12513.68 409
12514.73 394
12515.79 383
12516.85 409
12517.90 384
12518.96 365
12520.02 390
12521.07 364
12522.13 352
12523.19 343
12524.24 352
12525.30 357
12526.36 392
12527.42 381
12528.47 340
12529.53 382
12530.59 327
12531.64 357
12532.70 387
12533.76 347
12534.82 345
12535.87 389
12536.93 383
12537.99 387
12539.05 383
12540.10 376
12541.16 354
12542.22 358
12543.28 359
12544.34 367
12545.39 393
12546.45 347
12547.51 398
12548.57 372
12549.62 409
12550.68 398
12551.74 418
12552.80 420
12553.86 499
12554.92 530
12555.97 474
12557.03 500
12558.09 522
12559.15 543
12560.21 550
12561.27 462
12562.32 464
12563.38 434
12564.44 438
12565.50 426
12566.56 383
12567.62 355
12568.68 376
12569.74 387
12570.79 386
12571.85 373
12572.91 361
12573.97 389
12575.03 380
12576.09 352
12577.15 317
12578.21 322
12579.27 349
12580.33 342
12581.39 350
12582.45 385
12583.50 380
12584.56 347
12585.62 350
12586.68 384
12587.74 384
12588.80 354
12589.86 329
12590.92 337
12591.98 333
12593.04 335
12594.10 334
12595.16 346
12596.22 359
12597.28 364
12598.34 362
12599.40 386
12600.46 365
12601.52 332
12602.58 342
12603.64 355
12604.70 329
12605.76 322
12606.82 319
12607.88 365
12608.94 387
12610.01 354
12611.07 316
12612.13 330
12613.19 415
12614.25 391
12615.31 325
12616.37 347
12617.43 448
12618.49 407
12619.55 389
12620.61 337
12621.67 376
12622.74 376
12623.80 376
12624.86 357
12625.92 327
12626.98 342
12628.04 335
12629.10 320
12630.16 301
12631.23 307
12632.29 323
12633.35 353
12634.41 313
12635.47 309
12636.53 338
12637.60 327
12638.66 340
12639.72 318
12640.78 319
12641.84 320
12642.90 319
12643.97 299
12645.03 348
12646.09 336
12647.15 280
12648.22 334
12649.28 317
12650.34 291
12651.40 292
12652.46 289
12653.53 313
12654.59 305
12655.65 317
12656.71 291
12657.78 312
12658.84 334
12659.90 314
12660.96 355
12662.03 331
12663.09 320
12664.15 301
12665.22 296
12666.28 295
12667.34 292
12668.41 340
12669.47 309
12670.53 300
12671.59 319
12672.66 297
12673.72 326
12674.78 308
12675.85 301
12676.91 314
12677.97 325
12679.04 280
12680.10 284
12681.16 302
12682.23 275
12683.29 286
12684.36 324
12685.42 357
12686.48 321
12687.55 316
12688.61 308
12689.67 340
12690.74 312
12691.80 323
12692.87 360
12693.93 351
12695.00 310
12696.06 308
12697.12 339
12698.19 348
12699.25 334
12700.32 308
12701.38 338
12702.45 320
12703.51 332
12704.57 352
12705.64 346
12706.70 403
12707.77 344
12708.83 339
12709.90 332
12710.96 355
12712.03 302
12713.09 337
12714.16 346
12715.22 324
12716.29 322
12717.35 330
12718.42 345
12719.48 313
12720.55 286
12721.61 331
12722.68 328
12723.74 340
12724.81 333
12725.87 373
12726.94 367
12728.01 374
12729.07 308
12730.14 344
12731.20 342
12732.27 353
12733.33 367
12734.40 347
12735.47 347
12736.53 352
12737.60 362
12738.66 332
12739.73 358
12740.80 338
12741.86 316
12742.93 326
12743.99 319
12745.06 322
12746.13 311
12747.19 284
12748.26 320
12749.33 347
12750.39 307
12751.46 317
12752.53 314
12753.59 292
12754.66 326
12755.73 348
12756.79 367
12757.86 323
12758.93 345
12759.99 327
12761.06 305
12762.13 283
12763.19 302
12764.26 325
12765.33 328
12766.39 306
12767.46 324
12768.53 283
12769.60 287
12770.66 273
12771.73 310
12772.80 327
12773.87 326
12774.93 304
12776.00 329
12777.07 306
12778.14 317
12779.20 324
12780.27 332
12781.34 342
12782.41 322
12783.47 325
12784.54 317
12785.61 314
12786.68 336
12787.75 303
12788.81 318
12789.88 364
12790.95 310
12792.02 308
12793.09 276
12794.16 316
12795.22 307
12796.29 317
12797.36 327
12798.43 321
12799.50 306
12800.57 308
12801.64 277
12802.70 310
12803.77 311
12804.84 323
12805.91 335
12806.98 319
12808.05 333
12809.12 350
12810.19 360
12811.25 369
12812.32 347
12813.39 365
12814.46 382
12815.53 338
12816.60 355
12817.67 356
12818.74 405
12819.81 391
12820.88 371
12821.95 334
12823.02 323
12824.09 314
12825.16 359
12826.23 370
12827.30 348
12828.36 297
12829.43 348
12830.50 319
12831.57 330
12832.64 325
12833.71 308
12834.78 350
12835.85 314
12836.92 317
12837.99 276
12839.06 302
12840.13 311
12841.21 277
12842.28 273
12843.35 285
12844.42 268
12845.49 264
12846.56 297
12847.63 271
12848.70 309
12849.77 232
12850.84 257
12851.91 287
12852.98 317
12854.05 263
12855.12 292
12856.19 283
12857.26 282
12858.34 273
12859.41 288
12860.48 270
12861.55 294
12862.62 296
12863.69 292
12864.76 281
12865.83 279
12866.91 260
12867.98 266
12869.05 257
12870.12 271
12871.19 273
12872.26 255
12873.33 284
12874.41 243
12875.48 234
12876.55 241
12877.62 278
12878.69 297
12879.76 262
12880.84 232
12881.91 236
12882.98 289
12884.05 277
12885.12 260
12886.20 221
12887.27 278
12888.34 273
12889.41 231
12890.49 231
12891.56 216
12892.63 228
12893.70 260
12894.78 273
12895.85 222
12896.92 253
12897.99 261
12899.07 284
12900.14 262
12901.21 298
12902.28 257
12903.36 209
12904.43 226
12905.50 211
12906.58 228
12907.65 231
12908.72 244
12909.80 251
12910.87 293
12911.94 269
12913.02 219
12914.09 251
12915.16 273
12916.24 215
12917.31 268
12918.38 258
12919.46 254
12920.53 269
12921.60 248
12922.68 223
12923.75 239
12924.82 230
12925.90 233
12926.97 225
12928.05 269
12929.12 267
12930.19 236
12931.27 261
12932.34 266
12933.42 260
12934.49 283
12935.56 258
12936.64 233
12937.71 223
12938.79 248
12939.86 313
12940.94 308
12942.01 252
12943.08 243
12944.16 242
12945.23 260
12946.31 220
12947.38 243
12948.46 239
12949.53 263
12950.61 265
12951.68 269
12952.76 257
12953.83 263
12954.91 244
12955.98 260
12957.06 223
12958.13 245
12959.21 252
12960.28 232
12961.36 243
12962.43 241
12963.51 235
12964.58 251
12965.66 259
12966.74 246
12967.81 234
12968.89 248
12969.96 230
12971.04 276
12972.11 255
12973.19 261
12974.27 222
12975.34 242
12976.42 242
12977.49 259
12978.57 242
12979.65 219
12980.72 286
12981.80 272
12982.87 280
12983.95 293
12985.03 296
12986.10 240
12987.18 231
12988.26 228
12989.33 243
12990.41 242
12991.48 260
12992.56 252
12993.64 272
12994.71 247
12995.79 267
12996.87 262
12997.94 266
12999.02 219
13000.10 225
13001.18 259
13002.25 237
13003.33 237
13004.41 257
13005.48 264
13006.56 246
13007.64 224
13008.72 242
13009.79 241
13010.87 274
13011.95 263
13013.02 277
13014.10 240
13015.18 241
13016.26 224
13017.33 261
13018.41 245
13019.49 211
13020.57 216
13021.65 237
13022.72 236
13023.80 230
13024.88 226
13025.96 250
13027.04 289
13028.11 250
13029.19 257
13030.27 269
13031.35 225
13032.43 250
13033.50 265
13034.58 287
13035.66 254
13036.74 257
13037.82 248
13038.90 290
13039.98 325
13041.05 256
13042.13 238
13043.21 308
13044.29 291
13045.37 266
13046.45 239
13047.53 245
13048.61 234
13049.68 247
13050.76 271
13051.84 244
13052.92 265
13054.00 238
13055.08 266
13056.16 245
13057.24 253
13058.32 241
13059.40 253
13060.48 252
13061.56 245
13062.64 247
13063.71 237
13064.79 236
13065.87 241
13066.95 278
13068.03 322
13069.11 297
13070.19 273
13071.27 262
13072.35 256
13073.43 248
13074.51 249
13075.59 229
13076.67 285
13077.75 245
13078.83 255
13079.91 246
13080.99 193
13082.07 233
13083.15 284
13084.23 265
13085.31 273
13086.40 217
13087.48 245
13088.56 257
13089.64 282
13090.72 273
13091.80 249
13092.88 242
13093.96 279
13095.04 235
13096.12 227
13097.20 270
13098.28 308
13099.36 262
13100.45 236
13101.53 260
13102.61 259
13103.69 275
13104.77 237
13105.85 249
13106.93 243
13108.01 265
13109.10 277
13110.18 301
13111.26 272
13112.34 258
13113.42 272
13114.50 256
13115.58 260
13116.67 271
13117.75 272
13118.83 211
13119.91 250
13120.99 260
13122.08 237
13123.16 272
13124.24 273
13125.32 287
13126.40 295
13127.49 244
13128.57 268
13129.65 263
13130.73 277
13131.82 263
13132.90 238
13133.98 284
13135.06 235
13136.15 262
13137.23 287
13138.31 246
13139.39 247
13140.48 295
13141.56 265
13142.64 239
13143.72 273
13144.81 291
13145.89 283
13146.97 229
13148.06 264
13149.14 275
13150.22 280
13151.31 317
13152.39 263
13153.47 266
13154.56 257
13155.64 268
13156.72 298
13157.81 319
13158.89 305
13159.97 318
13161.06 314
13162.14 264
13163.22 275
13164.31 290
13165.39 263
13166.47 275
13167.56 284
13168.64 296
13169.73 284
13170.81 269
13171.89 248
13172.98 284
13174.06 309
13175.15 313
13176.23 319
13177.31 286
13178.40 257
13179.48 277
13180.57 317
13181.65 318
13182.74 313
13183.82 275
13184.91 285
13185.99 285
13187.07 295
13188.16 284
13189.24 295
13190.33 315
13191.41 340
13192.50 318
13193.58 275
13194.67 289
13195.75 275
13196.84 299
13197.92 310
13199.01 322
13200.09 305
13201.18 327
13202.26 319
13203.35 289
13204.44 302
13205.52 335
13206.61 298
13207.69 319
13208.78 296
13209.86 289
13210.95 309
13212.03 292
13213.12 298
13214.21 313
13215.29 297
13216.38 275
13217.46 337
13218.55 338
13219.63 325
13220.72 284
13221.81 301
13222.89 314
13223.98 300
13225.07 290
13226.15 302
13227.24 326
13228.32 331
13229.41 326
13230.50 288
13231.58 334
13232.67 292
13233.76 328
13234.84 286
13235.93 302
13237.02 315
13238.10 317
13239.19 339
13240.28 316
13241.36 286
13242.45 305
13243.54 319
13244.62 364
13245.71 329
13246.80 333
13247.89 337
13248.97 345
13250.06 351
13251.15 350
13252.23 359
13253.32 379
13254.41 346
13255.50 343
13256.58 343
13257.67 387
13258.76 356
13259.85 337
13260.94 398
13262.02 401
13263.11 377
13264.20 394
13265.29 411
13266.37 396
13267.46 386
13268.55 338
13269.64 429
13270.73 433
13271.81 415
13272.90 405
13273.99 391
13275.08 407
13276.17 430
13277.26 421
13278.34 392
13279.43 419
13280.52 451
13281.61 426
13282.70 441
13283.79 466
13284.88 449
13285.96 461
13287.05 464
13288.14 450
13289.23 499
13290.32 473
13291.41 431
13292.50 443
13293.59 438
13294.68 449
13295.76 458
13296.85 493
13297.94 534
13299.03 470
13300.12 483
13301.21 461
13302.30 459
13303.39 519
13304.48 511
13305.57 581
13306.66 513
13307.75 578
13308.84 544
13309.93 589
13311.02 572
13312.11 561
13313.20 554
13314.29 554
13315.38 523
13316.47 513
13317.56 512
13318.65 492
13319.74 482
13320.83 506
13321.92 508
13323.01 519
13324.10 523
13325.19 504
13326.28 507
13327.37 514
13328.46 527
13329.55 550
13330.64 515
13331.73 536
13332.82 481
13333.91 522
13335.00 533
13336.09 535
13337.18 494
13338.27 533
13339.37 526
13340.46 538
13341.55 553
13342.64 494
13343.73 535
13344.82 544
13345.91 594
13347.00 574
13348.09 577
13349.19 589
13350.28 544
13351.37 523
13352.46 543
13353.55 586
13354.64 613
13355.73 589
13356.83 592
13357.92 607
13359.01 618
13360.10 637
13361.19 653
13362.28 625
13363.38 646
13364.47 643
13365.56 651
13366.65 727
13367.74 709
13368.84 721
13369.93 710
13371.02 745
13372.11 737
13373.21 688
13374.30 587
13375.39 605
13376.48 604
13377.58 555
13378.67 527
13379.76 592
13380.85 571
13381.95 548
13383.04 533
13384.13 529
13385.22 539
13386.32 522
13387.41 458
13388.50 528
13389.60 535
13390.69 501
13391.78 523
13392.87 484
13393.97 491
13395.06 448
13396.15 526
13397.25 532
13398.34 492
13399.43 463
13400.53 469
13401.62 461
13402.71 485
13403.81 483
13404.90 481
13406.00 454
13407.09 503
13408.18 452
13409.28 449
13410.37 440
13411.46 450
13412.56 446
13413.65 457
13414.75 526
13415.84 507
13416.93 532
13418.03 540
13419.12 487
13420.22 464
13421.31 458
13422.41 451
13423.50 491
13424.59 465
13425.69 446
13426.78 459
13427.88 510
13428.97 500
13430.07 488
13431.16 477
13432.26 515
13433.35 541
13434.45 506
13435.54 481
13436.64 505
13437.73 577
13438.82 517
13439.92 494
13441.02 490
13442.11 546
13443.21 455
13444.30 517
13445.40 532
13446.49 526
13447.59 511
13448.68 485
13449.78 515
13450.87 553
13451.97 552
13453.06 609
13454.16 582
13455.25 588
13456.35 582
13457.45 568
13458.54 596
13459.64 589
13460.73 589
13461.83 625
13462.93 594
13464.02 632
13465.12 614
13466.21 620
13467.31 617
13468.41 563
13469.50 574
13470.60 636
13471.70 632
13472.79 593
13473.89 570
13474.98 588
13476.08 599
13477.18 596
13478.27 617
13479.37 663
13480.47 658
13481.56 657
13482.66 634
13483.76 596
13484.85 624
13485.95 643
13487.05 664
13488.15 651
13489.24 651
13490.34 715
13491.44 755
13492.53 725
13493.63 684
13494.73 728
13495.83 731
13496.92 831
13498.02 798
13499.12 759
13500.22 790
13501.31 824
13502.41 880
13503.51 825
13504.61 761
13505.70 786
13506.80 817
13507.90 781
13509.00 735
13510.09 750
13511.19 708
13512.29 654
13513.39 645
13514.49 643
13515.58 622
13516.68 645
13517.78 554
13518.88 553
13519.98 590
13521.08 532
13522.17 569
13523.27 549
13524.37 500
13525.47 543
13526.57 551
13527.67 488
13528.77 482
13529.86 530
13530.96 539
13532.06 548
13533.16 511
13534.26 515
13535.36 501
13536.46 526
13537.56 537
13538.66 446
13539.75 476
13540.85 515
13541.95 486
13543.05 447
13544.15 483
13545.25 444
13546.35 483
13547.45 484
13548.55 480
13549.65 490
13550.75 498
13551.85 457
13552.95 459
13554.05 445
13555.15 453
13556.25 463
13557.35 444
13558.45 465
13559.55 444
13560.65 456
13561.75 465
13562.85 441
13563.95 470
13565.05 443
13566.15 486
13567.25 432
13568.35 455
13569.45 441
13570.55 504
13571.65 477
13572.75 453
13573.85 522
13574.95 492
13576.05 460
13577.15 502
13578.25 447
13579.35 478
13580.45 495
13581.55 489
13582.65 481
13583.75 469
13584.86 527
13585.96 479
13587.06 459
13588.16 449
13589.26 475
13590.36 470
13591.46 475
13592.56 516
13593.66 499
13594.77 503
13595.87 515
13596.97 493
13598.07 480
13599.17 480
13600.27 509
13601.37 489
13602.48 511
13603.58 548
13604.68 455
13605.78 462
13606.88 492
13607.99 495
13609.09 481
13610.19 488
13611.29 495
13612.39 478
13613.50 523
13614.60 550
13615.70 507
13616.80 519
13617.90 549
13619.01 517
13620.11 510
13621.21 539
13622.31 495
13623.42 566
13624.52 557
13625.62 497
13626.72 477
13627.83 487
13628.93 529
13630.03 508
13631.13 563
13632.24 521
13633.34 534
13634.44 546
13635.55 517
13636.65 512
13637.75 587
13638.86 541
13639.96 520
13641.06 515
13642.17 528
13643.27 489
13644.37 478
13645.48 498
13646.58 505
13647.68 476
13648.79 489
13649.89 492
13650.99 483
13652.10 463
13653.20 492
13654.30 458
13655.41 442
13656.51 460
13657.62 481
13658.72 405
13659.82 444
13660.93 461
13662.03 452
13663.14 456
13664.24 469
13665.34 446
13666.45 408
13667.55 447
13668.66 467
13669.76 466
13670.87 459
13671.97 461
13673.07 449
13674.18 479
13675.28 461
13676.39 484
13677.49 450
13678.60 454
13679.70 476
13680.81 462
13681.91 486
13683.02 467
13684.12 465
13685.23 492
13686.33 488
13687.44 502
13688.54 504
13689.65 499
13690.75 472
13691.86 468
13692.96 441
13694.07 394
13695.17 440
13696.28 520
13697.39 495
13698.49 503
13699.60 452
13700.70 504
13701.81 462
13702.91 472
13704.02 439
13705.13 475
13706.23 526
13707.34 540
13708.44 512
13709.55 492
13710.65 494
13711.76 478
13712.87 520
13713.97 532
13715.08 587
13716.19 535
13717.29 543
13718.40 548
13719.50 518
13720.61 537
13721.72 566
13722.82 551
13723.93 580
13725.04 589
13726.14 580
13727.25 598
13728.36 572
13729.46 573
13730.57 634
13731.68 669
13732.78 620
13733.89 633
13735.00 638
13736.11 580
13737.21 717
13738.32 690
13739.43 697
13740.53 609
13741.64 608
13742.75 649
13743.86 667
13744.96 611
13746.07 620
13747.18 646
13748.29 673
13749.39 667
13750.50 704
13751.61 737
13752.72 637
13753.82 677
13754.93 747
13756.04 742
13757.15 713
13758.26 721
13759.36 855
13760.47 851
13761.58 799
13762.69 805
13763.80 916
13764.91 952
13766.01 1019
13767.12 1104
13768.23 1072
13769.34 1146
13770.45 1221
13771.56 1251
13772.66 1224
13773.77 1332
13774.88 1338
13775.99 1266
13777.10 1198
13778.21 1190
13779.32 1114
13780.42 1032
13781.53 974
13782.64 930
13783.75 862
13784.86 821
13785.97 798
13787.08 719
13788.19 734
13789.30 679
13790.41 666
13791.52 684
13792.63 661
13793.73 688
13794.84 623
13795.95 641
13797.06 626
13798.17 614
13799.28 598
13800.39 644
13801.50 576
13802.61 583
13803.72 573
13804.83 604
13805.94 598
13807.05 607
13808.16 583
13809.27 585
13810.38 542
13811.49 522
13812.60 521
13813.71 547
13814.82 621
13815.93 570
13817.04 522
13818.15 544
13819.26 521
13820.37 500
13821.48 533
13822.59 562
13823.71 496
13824.82 517
13825.93 522
13827.04 540
13828.15 489
13829.26 472
13830.37 465
13831.48 475
13832.59 502
13833.70 535
13834.81 527
13835.92 479
13837.04 537
13838.15 533
13839.26 524
13840.37 452
13841.48 501
13842.59 509
13843.70 474
13844.81 485
13845.93 490
13847.04 502
13848.15 472
13849.26 497
13850.37 508
13851.48 507
13852.60 509
13853.71 553
13854.82 575
13855.93 552
13857.04 526
13858.16 512
13859.27 484
13860.38 548
13861.49 538
13862.60 564
13863.72 537
13864.83 532
13865.94 563
13867.05 564
13868.17 529
13869.28 582
13870.39 559
13871.50 572
13872.62 553
13873.73 526
13874.84 550
13875.95 565
13877.07 538
13878.18 513
13879.29 518
13880.40 547
13881.52 585
13882.63 570
13883.74 567
13884.86 527
13885.97 577
13887.08 597
13888.20 618
13889.31 613
13890.42 619
13891.54 633
13892.65 672
13893.76 605
13894.88 637
13895.99 606
13897.10 617
13898.22 587
13899.33 589
13900.44 600
13901.56 615
13902.67 645
13903.79 602
13904.90 540
13906.01 523
13907.13 536
13908.24 547
13909.36 518
13910.47 514
13911.58 532
13912.70 497
13913.81 456
13914.93 478
13916.04 487
13917.16 487
13918.27 481
13919.38 530
13920.50 546
13921.61 536
13922.73 516
13923.84 546
13924.96 522
13926.07 522
13927.19 549
13928.30 513
13929.42 471
13930.53 456
13931.65 498
13932.76 537
13933.88 527
13934.99 512
13936.11 520
13937.22 530
13938.34 514
13939.45 485
13940.57 499
13941.68 435
13942.80 452
13943.91 461
13945.03 486
13946.14 489
13947.26 486
13948.38 525
13949.49 550
13950.61 474
13951.72 460
13952.84 448
13953.95 450
13955.07 466
13956.19 464
13957.30 456
13958.42 477
13959.53 487
13960.65 444
13961.77 486
13962.88 476
13964.00 477
13965.11 485
13966.23 408
13967.35 437
13968.46 468
13969.58 451
13970.70 445
13971.81 472
13972.93 439
13974.05 490
13975.16 498
13976.28 437
13977.40 437
13978.51 407
13979.63 454
13980.75 416
13981.86 441
13982.98 466
13984.10 430
13985.22 452
13986.33 509
13987.45 440
13988.57 425
13989.68 438
13990.80 463
13991.92 416
13993.04 428
13994.15 421
13995.27 478
13996.39 475
13997.51 471
13998.62 476
13999.74 457
14000.86 465
14001.98 415
14003.10 481
14004.21 457
14005.33 467
14006.45 433
14007.57 455
14008.68 419
14009.80 403
14010.92 454
14012.04 459
14013.16 452
14014.28 420
14015.39 438
14016.51 442
14017.63 431
14018.75 452
14019.87 497
14020.99 462
14022.10 409
14023.22 413
14024.34 432
14025.46 414
14026.58 437
14027.70 419
14028.82 406
14029.94 444
14031.05 422
14032.17 465
14033.29 430
14034.41 426
14035.53 487
14036.65 500
14037.77 434
14038.89 473
14040.01 421
14041.13 432
14042.25 459
14043.37 466
14044.49 436
14045.60 463
14046.72 467
14047.84 436
14048.96 426
14050.08 449
14051.20 439
14052.32 481
14053.44 484
14054.56 501
14055.68 527
14056.80 522
14057.92 522
14059.04 509
14060.16 503
14061.28 498
14062.40 507
14063.52 518
14064.64 551
14065.76 525
14066.88 512
14068.00 545
14069.12 555
14070.25 554
14071.37 551
14072.49 548
14073.61 597
14074.73 629
14075.85 620
14076.97 655
14078.09 622
14079.21 610
14080.33 631
14081.45 631
14082.57 679
14083.69 684
14084.82 666
14085.94 743
14087.06 656
14088.18 639
14089.30 713
14090.42 672
14091.54 705
14092.66 770
14093.79 832
14094.91 806
14096.03 818
14097.15 846
14098.27 804
14099.39 808
14100.52 845
14101.64 864
14102.76 753
14103.88 720
14105.00 719
14106.12 735
14107.25 683
14108.37 655
14109.49 658
14110.61 654
14111.74 595
14112.86 540
14113.98 550
14115.10 545
14116.22 528
14117.35 497
14118.47 494
14119.59 524
14120.71 489
14121.84 503
14122.96 490
14124.08 508
14125.20 532
14126.33 498
14127.45 517
14128.57 487
14129.70 479
14130.82 468
14131.94 415
14133.06 460
14134.19 511
14135.31 467
14136.43 472
14137.56 505
14138.68 454
14139.80 447
14140.93 443
14142.05 455
14143.17 407
14144.30 451
14145.42 433
14146.54 447
14147.67 422
14148.79 471
14149.91 449
14151.04 403
14152.16 402
14153.29 401
14154.41 378
14155.53 371
14156.66 405
14157.78 430
14158.91 405
14160.03 386
14161.15 426
14162.28 436
14163.40 442
14164.53 441
14165.65 432
14166.78 401
14167.90 403
14169.02 412
14170.15 424
14171.27 385
14172.40 416
14173.52 377
14174.65 384
14175.77 382
14176.90 382
14178.02 412
14179.15 381
14180.27 394
14181.40 402
14182.52 424
14183.65 378
14184.77 403
14185.90 400
14187.02 379
14188.15 428
14189.27 435
14190.40 421
14191.52 406
14192.65 442
14193.77 409
14194.90 405
14196.02 393
14197.15 402
14198.27 393
14199.40 384
14200.53 393
14201.65 372
14202.78 400
14203.90 396
14205.03 390
14206.16 403
14207.28 380
14208.41 347
14209.53 379
14210.66 372
14211.79 367
14212.91 365
14214.04 360
14215.16 371
14216.29 377
14217.42 360
14218.54 346
14219.67 357
14220.80 371
14221.92 424
14223.05 399
14224.18 390
14225.30 384
14226.43 426
14227.56 390
14228.68 371
14229.81 345
14230.94 327
14232.06 366
14233.19 352
14234.32 370
14235.44 375
14236.57 334
14237.70 348
14238.83 368
14239.95 363
14241.08 316
14242.21 298
14243.34 367
14244.46 385
14245.59 345
14246.72 367
14247.85 370
14248.97 351
14250.10 337
14251.23 336
14252.36 364
14253.48 334
14254.61 319
14255.74 337
14256.87 354
14258.00 361
14259.12 322
14260.25 340
14261.38 343
14262.51 333
14263.64 333
14264.76 362
14265.89 327
14267.02 302
14268.15 305
14269.28 305
14270.41 305
14271.53 299
14272.66 317
14273.79 320
14274.92 363
14276.05 363
14277.18 358
14278.31 338
14279.44 330
14280.56 309
14281.69 293
14282.82 308
14283.95 331
14285.08 351
14286.21 375
14287.34 333
14288.47 315
14289.60 343
14290.73 296
14291.86 322
14292.98 312
14294.11 306
14295.24 310
14296.37 311
14297.50 308
14298.63 308
14299.76 283
14300.89 308
14302.02 294
14303.15 272
14304.28 318
14305.41 304
14306.54 333
14307.67 315
14308.80 317
14309.93 306
14311.06 291
14312.19 276
14313.32 281
14314.45 291
14315.58 306
14316.71 291
14317.84 321
14318.97 294
14320.10 278
14321.23 288
14322.36 310
14323.49 270
14324.62 266
14325.76 279
14326.89 298
14328.02 281
14329.15 272
14330.28 266
14331.41 301
14332.54 298
14333.67 280
14334.80 252
14335.93 296
14337.06 290
14338.20 287
14339.33 309
14340.46 283
14341.59 281
14342.72 294
14343.85 287
14344.98 298
14346.12 246
14347.25 274
14348.38 283
14349.51 299
14350.64 254
14351.77 259
14352.90 298
14354.04 285
14355.17 246
14356.30 265
14357.43 271
14358.56 300
14359.70 269
14360.83 261
14361.96 267
14363.09 265
14364.22 268
14365.36 245
14366.49 246
14367.62 249
14368.75 286
14369.89 239
14371.02 272
14372.15 286
14373.28 234
14374.42 282
14375.55 259
14376.68 285
14377.81 277
14378.95 274
14380.08 279
14381.21 267
14382.35 257
14383.48 302
14384.61 310
14385.74 277
14386.88 270
14388.01 286
14389.14 263
14390.28 254
14391.41 264
14392.54 298
14393.68 279
14394.81 267
14395.94 282
14397.08 286
14398.21 282
14399.34 293
14400.48 289
14401.61 267
14402.75 293
14403.88 301
14405.01 284
14406.15 311
14407.28 277
14408.41 303
14409.55 300
14410.68 305
14411.82 281
14412.95 278
14414.08 270
14415.22 287
14416.35 301
14417.49 298
14418.62 301
14419.76 295
14420.89 259
14422.02 271
14423.16 292
14424.29 299
14425.43 316
14426.56 287
14427.70 309
14428.83 344
14429.97 329
14431.10 289
14432.24 318
14433.37 311
14434.51 297
14435.64 312
14436.78 310
14437.91 329
14439.05 311
14440.18 313
14441.32 315
14442.45 294
14443.59 318
14444.72 271
14445.86 243
14446.99 293
14448.13 276
14449.27 242
14450.40 292
14451.54 317
14452.67 301
14453.81 262
14454.94 290
14456.08 273
14457.22 255
14458.35 287
14459.49 264
14460.62 314
14461.76 287
14462.90 269
14464.03 285
14465.17 328
14466.30 278
14467.44 294
14468.58 248
14469.71 291
14470.85 326
14471.99 308
14473.12 293
14474.26 275
14475.40 295
14476.53 273
14477.67 255
14478.81 275
14479.94 276
14481.08 287
14482.22 269
14483.35 263
14484.49 305
14485.63 319
14486.76 308
14487.90 320
14489.04 302
14490.17 280
14491.31 287
14492.45 278
14493.59 293
14494.72 292
14495.86 291
14497.00 313
14498.14 290
14499.27 343
14500.41 307
14501.55 314
14502.69 326
14503.82 310
14504.96 298
14506.10 326
14507.24 302
14508.37 318
14509.51 323
14510.65 290
14511.79 307
14512.93 321
14514.06 303
14515.20 323
14516.34 326
14517.48 332
14518.62 323
14519.76 321
14520.89 328
14522.03 334
14523.17 317
14524.31 324
14525.45 338
14526.59 352
14527.73 306
14528.86 326
14530.00 340
14531.14 366
14532.28 341
14533.42 327
14534.56 328
14535.70 337
14536.84 356
14537.98 309
14539.11 324
14540.25 318
14541.39 288
14542.53 306
14543.67 291
14544.81 305
14545.95 337
14547.09 322
14548.23 298
14549.37 312
14550.51 310
14551.65 337
14552.79 310
14553.93 298
14555.07 308
14556.21 334
14557.35 302
14558.49 298
14559.63 331
14560.77 330
14561.91 371
14563.05 336
14564.19 368
14565.33 328
14566.47 354
14567.61 318
14568.75 307
14569.89 335
14571.03 321
14572.17 348
14573.31 324
14574.45 329
14575.59 316
14576.73 383
14577.87 366
14579.01 339
14580.15 339
14581.29 336
14582.43 349
14583.57 350
14584.71 335
14585.85 339
14587.00 379
14588.14 343
14589.28 352
14590.42 381
14591.56 425
14592.70 362
14593.84 349
14594.98 371
14596.12 405
14597.27 416
14598.41 398
14599.55 328
14600.69 411
14601.83 389
14602.97 393
14604.12 410
14605.26 386
14606.40 388
14607.54 404
14608.68 379
14609.82 395
14610.97 410
14612.11 395
14613.25 385
14614.39 420
14615.53 400
14616.68 464
14617.82 440
14618.96 434
14620.10 461
14621.25 450
14622.39 466
14623.53 482
14624.67 455
14625.81 467
14626.96 483
14628.10 525
14629.24 519
14630.39 574
14631.53 567
14632.67 555
14633.81 545
14634.96 574
14636.10 556
14637.24 556
14638.38 526
14639.53 548
14640.67 530
14641.81 504
14642.96 463
14644.10 468
14645.24 438
14646.39 441
14647.53 398
14648.67 415
14649.82 413
14650.96 322
14652.10 347
14653.25 377
14654.39 373
14655.53 324
14656.68 330
14657.82 341
14658.97 365
14660.11 372
14661.25 365
14662.40 336
14663.54 302
14664.69 295
14665.83 343
14666.97 291
14668.12 295
14669.26 326
14670.41 303
14671.55 304
14672.69 320
14673.84 273
14674.98 318
14676.13 316
14677.27 295
14678.42 317
14679.56 312
14680.71 305
14681.85 291
14683.00 284
14684.14 310
14685.29 290
14686.43 284
14687.57 265
14688.72 273
14689.86 264
14691.01 268
14692.15 271
14693.30 241
14694.45 273
14695.59 285
14696.74 260
14697.88 281
14699.03 335
14700.17 268
14701.32 266
14702.46 314
14703.61 319
14704.75 236
14705.90 249
14707.04 253
14708.19 287
14709.34 282
14710.48 270
14711.63 226
14712.77 255
14713.92 276
14715.07 246
14716.21 264
14717.36 244
14718.50 263
14719.65 263
14720.80 299
14721.94 270
14723.09 266
14724.24 254
14725.38 237
14726.53 246
14727.67 277
14728.82 261
14729.97 262
14731.11 252
14732.26 222
14733.41 269
14734.55 251
14735.70 288
14736.85 276
14737.99 262
14739.14 292
14740.29 243
14741.44 266
14742.58 270
14743.73 258
14744.88 272
14746.02 265
14747.17 246
14748.32 264
14749.47 269
14750.61 222
14751.76 260
14752.91 262
14754.06 229
14755.20 254
14756.35 247
14757.50 268
14758.65 237
14759.79 225
14760.94 225
14762.09 240
14763.24 256
14764.38 242
14765.53 218
14766.68 238
14767.83 247
14768.98 265
14770.13 290
14771.27 255
14772.42 230
14773.57 216
14774.72 217
14775.87 231
14777.01 247
14778.16 241
14779.31 234
14780.46 209
14781.61 256
14782.76 229
14783.91 237
14785.05 225
14786.20 231
14787.35 214
14788.50 209
14789.65 227
14790.80 261
14791.95 234
14793.10 209
14794.25 229
14795.39 213
14796.54 241
14797.69 189
14798.84 198
14799.99 198
14801.14 219
14802.29 199
14803.44 214
14804.59 223
14805.74 191
14806.89 198
14808.04 221
14809.19 210
14810.34 185
14811.49 193
14812.64 240
14813.79 243
14814.94 208
14816.09 184
14817.24 230
14818.39 232
14819.54 201
14820.69 187
14821.84 199
14822.99 199
14824.14 182
14825.29 164
14826.44 199
14827.59 213
14828.74 200
14829.89 207
14831.04 198
14832.19 197
14833.34 216
14834.49 224
14835.64 227
14836.79 235
14837.94 195
14839.09 196
14840.24 208
14841.40 228
14842.55 197
14843.70 203
14844.85 213
14846.00 217
14847.15 207
14848.30 181
14849.45 198
14850.60 201
14851.76 230
14852.91 203
14854.06 180
14855.21 223
14856.36 185
14857.51 186
14858.66 184
14859.82 171
14860.97 187
14862.12 197
14863.27 198
14864.42 180
14865.57 200
14866.73 176
14867.88 205
14869.03 162
14870.18 163
14871.33 184
14872.49 173
14873.64 205
14874.79 234
14875.94 214
14877.10 183
14878.25 202
14879.40 185
14880.55 200
14881.71 224
14882.86 224
14884.01 215
14885.16 200
14886.32 184
14887.47 180
14888.62 179
14889.77 203
14890.93 213
14892.08 206
14893.23 174
14894.39 215
14895.54 227
14896.69 230
14897.84 234
14899.00 222
14900.15 238
14901.30 228
14902.46 233
14903.61 210
14904.76 224
14905.92 221
14907.07 233
14908.22 226
14909.38 207
14910.53 231
14911.69 198
14912.84 229
14913.99 190
14915.15 202
14916.30 200
14917.45 232
14918.61 218
14919.76 209
14920.92 224
14922.07 219
14923.22 212
14924.38 228
14925.53 225
14926.69 228
14927.84 233
14928.99 198
14930.15 223
14931.30 240
14932.46 243
14933.61 242
14934.77 232
14935.92 211
14937.08 215
14938.23 208
14939.39 239
14940.54 242
14941.70 221
14942.85 254
14944.00 257
14945.16 234
14946.31 239
14947.47 252
14948.62 260
14949.78 242
14950.94 277
14952.09 277
14953.25 268
14954.40 250
14955.56 274
14956.71 256
14957.87 270
14959.02 253
14960.18 257
14961.33 272
14962.49 304
14963.64 258
14964.80 275
14965.96 269
14967.11 280
14968.27 256
14969.42 261
14970.58 272
14971.74 239
14972.89 257
14974.05 263
14975.20 233
14976.36 234
14977.52 219
14978.67 221
14979.83 228
14980.98 201
14982.14 209
14983.30 227
14984.45 211
14985.61 226
14986.77 209
14987.92 193
14989.08 226
14990.24 221
14991.39 227
14992.55 203
14993.71 223
14994.86 200
14996.02 186
14997.18 181
14998.33 189
14999.49 208
15000.65 212
15001.81 203
15002.96 209
15004.12 215
15005.28 202
15006.43 207
15007.59 169
15008.75 173
15009.91 209
15011.06 227
15012.22 201
15013.38 199
15014.54 237
15015.69 238
15016.85 183
15018.01 220
15019.17 201
15020.33 184
15021.48 173
15022.64 175
15023.80 181
15024.96 206
15026.12 199
15027.27 192
15028.43 181
15029.59 192
15030.75 229
15031.91 211
15033.07 176
15034.22 180
15035.38 220
15036.54 219
15037.70 192
15038.86 195
15040.02 184
15041.17 193
15042.33 226
15043.49 205
15044.65 221
15045.81 190
15046.97 192
15048.13 206
15049.29 179
15050.45 181
15051.60 199
15052.76 210
15053.92 177
15055.08 168
15056.24 187
15057.40 179
15058.56 187
15059.72 189
15060.88 182
15062.04 169
15063.20 201
15064.36 180
15065.52 183
15066.68 202
15067.84 186
15069.00 198
15070.16 209
15071.32 180
15072.48 181
15073.63 188
15074.79 172
15075.95 164
15077.11 165
15078.27 185
15079.44 189
15080.60 195
15081.76 199
15082.92 194
15084.08 194
15085.24 217
15086.40 198
15087.56 200
15088.72 206
15089.88 205
15091.04 205
15092.20 174
15093.36 171
15094.52 188
15095.68 168
15096.84 169
15098.00 195
15099.16 207
15100.32 223
15101.49 175
15102.65 183
15103.81 215
15104.97 182
15106.13 167
15107.29 169
15108.45 191
15109.61 195
15110.78 218
15111.94 214
15113.10 206
15114.26 202
15115.42 177
15116.58 194
15117.74 216
15118.91 189
15120.07 169
15121.23 179
15122.39 163
15123.55 173
15124.71 195
15125.88 245
15127.04 185
15128.20 177
15129.36 188
15130.52 174
15131.69 183
15132.85 179
15134.01 179
15135.17 201
15136.34 203
15137.50 210
15138.66 219
15139.82 211
15140.99 215
15142.15 199
15143.31 215
15144.47 204
15145.64 183
15146.80 183
15147.96 184
15149.12 209
15150.29 237
15151.45 188
15152.61 183
15153.78 193
15154.94 180
15156.10 187
15157.27 211
15158.43 204
15159.59 197
15160.75 198
15161.92 215
15163.08 224
15164.24 195
15165.41 198
15166.57 240
15167.74 223
15168.90 202
15170.06 214
15171.23 227
15172.39 228
15173.55 198
15174.72 199
15175.88 230
15177.05 247
15178.21 242
15179.37 224
15180.54 205
15181.70 209
15182.87 222
15184.03 212
15185.19 203
15186.36 263
15187.52 249
15188.69 242
15189.85 255
15191.02 241
15192.18 236
15193.34 247
15194.51 218
15195.67 230
15196.84 245
15198.00 222
15199.17 253
15200.33 263
15201.50 237
15202.66 236
15203.83 252
15204.99 238
15206.16 262
15207.32 229
15208.49 265
15209.65 238
15210.82 268
15211.98 251
15213.15 235
15214.31 265
15215.48 264
15216.64 246
15217.81 284
15218.97 292
15220.14 307
15221.31 280
15222.47 268
15223.64 269
15224.80 275
15225.97 285
15227.13 319
15228.30 323
15229.47 331
15230.63 300
15231.80 277
15232.96 286
15234.13 271
15235.30 281
15236.46 292
15237.63 310
15238.79 355
15239.96 333
15241.13 300
15242.29 287
15243.46 304
15244.63 317
15245.79 312
15246.96 266
15248.13 267
15249.29 268
15250.46 257
15251.63 258
15252.79 260
15253.96 233
15255.13 229
15256.29 219
15257.46 227
15258.63 261
15259.80 259
15260.96 227
15262.13 230
15263.30 220
15264.46 239
15265.63 234
15266.80 250
15267.97 237
15269.13 223
15270.30 223
15271.47 240
15272.64 223
15273.80 238
15274.97 218
15276.14 219
15277.31 212
15278.47 226
15279.64 197
15280.81 228
15281.98 208
15283.15 203
15284.31 207
15285.48 206
15286.65 197
15287.82 205
15288.99 180
15290.15 199
15291.32 216
15292.49 222
15293.66 233
15294.83 213
15296.00 202
15297.16 176
15298.33 174
15299.50 207
15300.67 202
15301.84 206
15303.01 192
15304.18 191
15305.35 222
15306.51 213
15307.68 191
15308.85 229
15310.02 195
15311.19 224
15312.36 208
15313.53 237
15314.70 207
15315.87 194
15317.04 214
15318.21 217
15319.37 189
15320.54 213
15321.71 231
15322.88 248
15324.05 236
15325.22 212
15326.39 212
15327.56 221
15328.73 221
15329.90 228
15331.07 209
15332.24 188
15333.41 198
15334.58 204
15335.75 214
15336.92 169
15338.09 180
15339.26 215
15340.43 212
15341.60 228
15342.77 189
15343.94 205
15345.11 232
15346.28 227
15347.45 210
15348.62 188
15349.79 188
15350.96 205
15352.13 214
15353.31 199
15354.48 204
15355.65 234
15356.82 197
15357.99 187
15359.16 206
15360.33 196
15361.50 193
15362.67 186
15363.84 205
15365.01 238
15366.19 233
15367.36 231
15368.53 211
15369.70 260
15370.87 186
15372.04 233
15373.21 237
15374.38 190
15375.56 201
15376.73 185
15377.90 203
15379.07 233
15380.24 208
15381.41 204
15382.59 219
15383.76 200
15384.93 222
15386.10 188
15387.27 228
15388.45 192
15389.62 213
15390.79 226
15391.96 193
15393.13 184
15394.31 207
15395.48 211
15396.65 205
15397.82 200
15399.00 222
15400.17 201
15401.34 199
15402.51 182
15403.69 181
15404.86 182
15406.03 226
15407.20 219
15408.38 213
15409.55 191
15410.72 210
15411.89 219
15413.07 221
15414.24 197
15415.41 237
15416.59 233
15417.76 225
15418.93 215
15420.11 213
15421.28 255
15422.45 211
15423.63 219
15424.80 226
15425.97 168
15427.15 184
15428.32 221
15429.49 203
15430.67 207
15431.84 200
15433.01 203
15434.19 207
15435.36 224
15436.54 205
15437.71 196
15438.88 213
15440.06 213
15441.23 214
15442.41 230
15443.58 222
15444.75 154
15445.93 218
15447.10 220
15448.28 189
15449.45 183
15450.63 202
15451.80 209
15452.97 199
15454.15 187
15455.32 200
15456.50 207
15457.67 222
15458.85 194
15460.02 224
15461.20 221
15462.37 204
15463.55 193
15464.72 185
15465.90 210
15467.07 246
15468.25 221
15469.42 190
15470.60 185
15471.77 196
15472.95 194
15474.12 202
15475.30 207
15476.47 199
15477.65 188
15478.82 198
15480.00 193
15481.17 195
15482.35 219
15483.53 206
15484.70 223
15485.88 223
15487.05 213
15488.23 224
15489.40 211
15490.58 230
15491.76 224
15492.93 218
15494.11 253
15495.28 250
15496.46 200
15497.64 203
15498.81 252
15499.99 196
15501.17 216
15502.34 199
15503.52 205
15504.69 223
15505.87 257
15507.05 224
15508.22 212
15509.40 218
15510.58 221
15511.75 222
15512.93 224
15514.11 213
15515.28 235
15516.46 221
15517.64 219
15518.81 207
15519.99 255
15521.17 247
15522.35 248
15523.52 230
15524.70 249
15525.88 252
15527.05 242
15528.23 230
15529.41 235
15530.59 204
15531.76 218
15532.94 257
15534.12 256
15535.30 244
15536.47 253
15537.65 224
15538.83 278
15540.01 268
15541.19 247
15542.36 245
15543.54 256
15544.72 224
15545.90 250
15547.08 231
15548.25 234
15549.43 280
15550.61 235
15551.79 210
15552.97 247
15554.14 273
15555.32 278
15556.50 245
15557.68 259
15558.86 265
15560.04 307
15561.22 281
15562.39 265
15563.57 259
15564.75 279
15565.93 289
15567.11 275
15568.29 249
15569.47 300
15570.65 300
15571.82 332
15573.00 288
15574.18 299
15575.36 287
15576.54 283
15577.72 338
15578.90 259
15580.08 275
15581.26 297
15582.44 265
15583.62 287
15584.80 347
15585.98 303
15587.16 329
15588.34 276
15589.51 332
15590.69 298
15591.87 317
15593.05 349
15594.23 314
15595.41 318
15596.59 310
15597.77 322
15598.95 355
15600.13 352
15601.31 338
15602.49 338
15603.67 372
15604.85 347
15606.03 323
15607.21 344
15608.40 382
15609.58 373
15610.76 343
15611.94 352
15613.12 343
15614.30 339
15615.48 386
15616.66 385
15617.84 366
15619.02 351
15620.20 376
15621.38 367
15622.56 343
15623.74 365
15624.93 375
15626.11 450
15627.29 417
15628.47 413
15629.65 367
15630.83 427
15632.01 409
15633.19 412
15634.37 419
15635.56 427
15636.74 420
15637.92 447
15639.10 426
15640.28 402
15641.46 431
15642.65 422
15643.83 441
15645.01 449
15646.19 482
15647.37 513
15648.55 558
15649.74 502
15650.92 476
15652.10 472
15653.28 473
15654.46 481
15655.65 484
15656.83 482
15658.01 536
15659.19 491
15660.38 472
15661.56 500
15662.74 480
15663.92 464
15665.11 514
15666.29 494
15667.47 478
15668.65 456
15669.84 463
15671.02 456
15672.20 449
15673.38 476
15674.57 455
15675.75 475
15676.93 457
15678.12 437
15679.30 488
15680.48 479
15681.67 409
15682.85 383
15684.03 423
15685.22 453
15686.40 411
15687.58 445
15688.77 423
15689.95 387
15691.13 444
15692.32 439
15693.50 464
15694.68 425
15695.87 428
15697.05 430
15698.23 439
15699.42 433
15700.60 476
15701.79 444
15702.97 418
15704.15 458
15705.34 458
15706.52 499
15707.71 462
15708.89 445
15710.07 508
15711.26 464
15712.44 482
15713.63 496
15714.81 514
15716.00 505
15717.18 505
15718.37 525
15719.55 492
15720.73 460
15721.92 499
15723.10 535
15724.29 458
15725.47 451
15726.66 485
15727.84 457
15729.03 514
15730.21 496
15731.40 510
15732.58 510
15733.77 491
15734.95 506
15736.14 506
15737.32 548
15738.51 527
15739.69 575
15740.88 577
15742.07 536
15743.25 524
15744.44 563
15745.62 590
15746.81 552
15747.99 586
15749.18 590
15750.36 584
15751.55 616
15752.74 639
15753.92 630
15755.11 617
15756.29 608
15757.48 571
15758.67 586
15759.85 606
15761.04 526
15762.22 590
15763.41 560
15764.60 500
15765.78 535
15766.97 537
15768.16 483
15769.34 508
15770.53 574
15771.72 539
15772.90 512
15774.09 491
15775.28 477
15776.46 443
15777.65 450
15778.84 507
15780.02 517
15781.21 451
15782.40 438
15783.58 448
15784.77 463
15785.96 472
15787.14 472
15788.33 448
15789.52 433
15790.71 379
15791.89 411
15793.08 403
15794.27 394
15795.46 429
15796.64 419
15797.83 420
15799.02 403
15800.21 376
15801.39 369
15802.58 332
15803.77 371
15804.96 400
15806.14 424
15807.33 360
15808.52 353
15809.71 362
15810.90 380
15812.08 373
15813.27 339
15814.46 356
15815.65 344
15816.84 353
15818.03 357
15819.21 346
15820.40 349
15821.59 319
15822.78 321
15823.97 343
15825.16 343
15826.35 367
15827.53 326
15828.72 318
15829.91 324
15831.10 307
15832.29 338
15833.48 347
15834.67 299
15835.86 313
15837.04 345
15838.23 362
15839.42 361
15840.61 308
15841.80 315
15842.99 327
15844.18 361
15845.37 328
15846.56 334
15847.75 313
15848.94 300
15850.13 294
15851.32 331
15852.51 344
15853.70 353
15854.89 355
15856.07 359
15857.26 336
15858.45 333
15859.64 370
15860.83 356
15862.02 310
15863.21 315
15864.40 339
15865.59 306
15866.78 292
15867.97 345
15869.16 328
15870.36 353
15871.55 330
15872.74 322
15873.93 352
15875.12 349
15876.31 366
15877.50 375
15878.69 318
15879.88 356
15881.07 358
15882.26 362
15883.45 367
15884.64 339
15885.83 334
15887.02 360
15888.21 352
15889.41 336
15890.60 342
15891.79 379
15892.98 355
15894.17 368
15895.36 349
15896.55 385
15897.74 365
15898.93 377
15900.13 376
15901.32 375
15902.51 398
15903.70 408
15904.89 377
15906.08 358
15907.28 393
15908.47 400
15909.66 373
15910.85 347
15912.04 336
15913.23 345
15914.43 325
15915.62 343
15916.81 383
15918.00 354
15919.19 386
15920.39 341
15921.58 376
15922.77 385
15923.96 356
15925.16 352
15926.35 371
15927.54 362
15928.73 385
15929.93 385
15931.12 408
15932.31 367
15933.50 325
15934.70 371
15935.89 375
15937.08 348
15938.27 307
15939.47 329
15940.66 350
15941.85 291
15943.05 302
15944.24 325
15945.43 297
15946.63 261
15947.82 260
15949.01 281
15950.21 271
15951.40 281
15952.59 275
15953.79 276
15954.98 258
15956.17 256
15957.37 243
15958.56 217
15959.75 247
15960.95 249
15962.14 246
15963.33 283
15964.53 291
15965.72 268
15966.92 237
15968.11 246
15969.30 238
15970.50 239
15971.69 235
15972.89 256
15974.08 213
15975.27 219
15976.47 238
15977.66 236
15978.86 235
15980.05 209
15981.25 193
15982.44 210
15983.63 249
15984.83 224
15986.02 239
15987.22 212
15988.41 237
15989.61 211
15990.80 247
15992.00 230
15993.19 247
15994.39 191
15995.58 190
15996.78 201
15997.97 219
15999.17 242
16000.36 227
16001.56 219
16002.75 205
16003.95 194
16005.14 198
16006.34 219
16007.53 211
16008.73 187
16009.93 193
16011.12 197
16012.32 222
16013.51 199
16014.71 216
16015.90 211
16017.10 203
16018.30 239
16019.49 229
16020.69 229
16021.88 211
16023.08 214
16024.28 226
16025.47 216
16026.67 207
16027.86 184
16029.06 230
16030.26 206
16031.45 208
16032.65 230
16033.85 182
16035.04 197
16036.24 197
16037.43 177
16038.63 199
16039.83 210
16041.02 258
16042.22 224
16043.42 206
16044.61 225
16045.81 227
16047.01 182
16048.21 198
16049.40 198
16050.60 217
16051.80 218
16052.99 209
16054.19 229
16055.39 198
16056.59 203
16057.78 202
16058.98 197
16060.18 200
16061.37 188
16062.57 180
16063.77 205
16064.97 193
16066.16 166
16067.36 190
16068.56 189
16069.76 182
16070.96 203
16072.15 226
16073.35 201
16074.55 199
16075.75 190
16076.95 182
16078.14 203
16079.34 208
16080.54 213
16081.74 211
16082.94 162
16084.13 189
16085.33 192
16086.53 184
16087.73 177
16088.93 179
16090.13 198
16091.33 205
16092.52 195
16093.72 189
16094.92 178
16096.12 173
16097.32 182
16098.52 184
16099.72 198
16100.92 199
16102.11 172
16103.31 157
16104.51 167
16105.71 173
16106.91 149
16108.11 149
16109.31 165
16110.51 189
16111.71 166
16112.91 170
16114.11 168
16115.31 183
16116.51 172
16117.70 184
16118.90 198
16120.10 179
16121.30 171
16122.50 165
16123.70 165
16124.90 143
16126.10 143
16127.30 168
16128.50 197
16129.70 196
16130.90 196
16132.10 165
16133.30 201
16134.50 197
16135.70 167
16136.90 215
16138.10 168
16139.30 161
16140.50 181
16141.71 184
16142.91 176
16144.11 173
16145.31 171
16146.51 176
16147.71 187
16148.91 185
16150.11 167
16151.31 192
16152.51 197
16153.71 174
16154.91 185
16156.11 177
16157.31 165
16158.52 183
16159.72 203
16160.92 198
16162.12 198
16163.32 201
16164.52 176
16165.72 148
16166.92 181
16168.13 185
16169.33 171
16170.53 172
16171.73 174
16172.93 192
16174.13 190
16175.34 196
16176.54 211
16177.74 209
16178.94 156
16180.14 172
16181.34 186
16182.55 187
16183.75 175
16184.95 166
16186.15 198
16187.35 182
16188.56 165
16189.76 181
16190.96 183
16192.16 168
16193.37 177
16194.57 162
16195.77 146
16196.97 169
16198.18 172
16199.38 184
16200.58 199
16201.78 212
16202.99 182
16204.19 193
16205.39 187
16206.60 156
16207.80 184
16209.00 212
16210.20 192
16211.41 209
16212.61 200
16213.81 196
16215.02 180
16216.22 194
16217.42 236
16218.63 188
16219.83 189
16221.03 191
16222.24 190
16223.44 227
16224.64 204
16225.85 211
16227.05 242
16228.25 217
16229.46 171
16230.66 202
16231.87 232
16233.07 184
16234.27 196
16235.48 187
16236.68 207
16237.89 215
16239.09 216
16240.29 180
16241.50 165
16242.70 217
16243.91 208
16245.11 233
16246.31 219
16247.52 194
16248.72 175
16249.93 201
16251.13 178
16252.34 162
16253.54 208
16254.75 202
16255.95 190
16257.16 198
16258.36 193
16259.57 200
16260.77 218
16261.97 224
16263.18 198
16264.38 181
16265.59 165
16266.80 194
16268.00 210
16269.21 197
16270.41 210
16271.62 211
16272.82 249
16274.03 204
16275.23 200
16276.44 205
16277.64 194
16278.85 197
16280.05 199
16281.26 206
16282.47 214
16283.67 235
16284.88 220
16286.08 205
16287.29 201
16288.49 221
16289.70 221
16290.91 220
16292.11 221
16293.32 250
16294.52 239
16295.73 236
16296.94 252
16298.14 217
16299.35 221
16300.56 215
16301.76 242
16302.97 220
16304.18 233
16305.38 239
16306.59 252
16307.79 258
16309.00 253
16310.21 231
16311.42 241
16312.62 238
16313.83 221
16315.04 230
16316.24 227
16317.45 254
16318.66 237
16319.86 203
16321.07 207
16322.28 187
16323.49 202
16324.69 220
16325.90 207
16327.11 181
16328.31 210
16329.52 182
16330.73 201
16331.94 182
16333.14 221
16334.35 195
16335.56 183
16336.77 203
16337.98 223
16339.18 211
16340.39 207
16341.60 191
16342.81 162
16344.01 204
16345.22 189
16346.43 188
16347.64 192
16348.85 175
16350.05 168
16351.26 175
16352.47 190
16353.68 190
16354.89 188
16356.10 179
16357.30 173
16358.51 174
16359.72 165
16360.93 171
16362.14 184
16363.35 161
16364.56 143
16365.77 156
16366.97 169
16368.18 167
16369.39 186
16370.60 177
16371.81 164
16373.02 174
16374.23 171
16375.44 159
16376.65 152
16377.86 162
16379.06 178
16380.27 185
16381.48 183
16382.69 169
16383.90 202
16385.11 184
16386.32 180
16387.53 172
16388.74 183
16389.95 180
16391.16 179
16392.37 185
16393.58 163
16394.79 179
16396.00 226
16397.21 167
16398.42 159
16399.63 159
16400.84 164
16402.05 164
16403.26 176
16404.47 170
16405.68 197
16406.89 177
16408.10 169
16409.31 172
16410.52 186
16411.73 162
16412.94 154
16414.15 178
16415.36 146
16416.57 176
16417.78 171
16419.00 163
16420.21 153
16421.42 142
16422.63 159
16423.84 203
16425.05 203
16426.26 178
16427.47 195
16428.68 163
16429.89 185
16431.11 183
16432.32 183
16433.53 174
16434.74 160
16435.95 167
16437.16 161
16438.37 152
16439.59 137
16440.80 168
16442.01 148
16443.22 161
16444.43 180
16445.64 197
16446.86 177
16448.07 164
16449.28 145
16450.49 151
16451.70 155
16452.91 169
16454.13 185
16455.34 172
16456.55 182
16457.76 145
16458.98 160
16460.19 151
16461.40 154
16462.61 158
16463.82 156
16465.04 153
16466.25 172
16467.46 175
16468.67 162
16469.89 152
16471.10 160
16472.31 153
16473.53 152
16474.74 140
16475.95 151
16477.16 162
16478.38 151
16479.59 153
16480.80 156
16482.02 161
16483.23 148
16484.44 152
16485.66 133
16486.87 152
16488.08 145
16489.30 175
16490.51 185
16491.72 176
16492.94 167
16494.15 159
16495.36 136
16496.58 136
16497.79 143
16499.00 144
16500.22 172
16501.43 159
16502.65 141
16503.86 158
16505.07 162
16506.29 130
16507.50 140
16508.71 172
16509.93 153
16511.14 142
16512.36 163
16513.57 157
16514.79 151
16516.00 173
16517.21 168
16518.43 171
16519.64 151
16520.86 161
16522.07 178
16523.29 133
16524.50 140
16525.72 139
16526.93 123
16528.15 134
16529.36 164
16530.58 149
16531.79 150
16533.01 167
16534.22 175
16535.44 180
16536.65 158
16537.87 150
16539.08 154
16540.30 152
16541.51 185
16542.73 186
16543.94 180
16545.16 160
16546.37 159
16547.59 183
16548.80 146
16550.02 134
16551.24 184
16552.45 162
16553.67 147
16554.88 162
16556.10 147
16557.31 163
16558.53 162
16559.75 155
16560.96 158
16562.18 175
16563.39 213
16564.61 153
16565.83 166
16567.04 190
16568.26 197
16569.47 184
16570.69 217
16571.91 192
16573.12 186
16574.34 178
16575.56 182
16576.77 158
16577.99 200
16579.21 222
16580.42 193
16581.64 201
16582.86 193
16584.07 176
16585.29 202
16586.51 199
16587.72 194
16588.94 188
16590.16 174
16591.38 192
16592.59 184
16593.81 202
16595.03 172
16596.24 173
16597.46 173
16598.68 169
16599.90 177
16601.11 196
16602.33 167
16603.55 177
16604.77 145
16605.98 172
16607.20 165
16608.42 152
16609.64 162
16610.86 164
16612.07 175
16613.29 156
16614.51 162
16615.73 170
16616.95 127
16618.16 151
16619.38 168
16620.60 166
16621.82 169
16623.04 152
16624.25 188
16625.47 152
16626.69 151
16627.91 163
16629.13 152
16630.35 138
16631.57 158
16632.78 141
16634.00 156
16635.22 149
16636.44 151
16637.66 163
16638.88 133
16640.10 130
16641.32 138
16642.53 132
16643.75 154
16644.97 150
16646.19 151
16647.41 154
16648.63 158
16649.85 158
16651.07 141
16652.29 130
16653.51 135
16654.73 138
16655.95 152
16657.17 148
16658.39 140
16659.61 158
16660.83 157
16662.04 154
16663.26 148
16664.48 133
16665.70 143
16666.92 133
16668.14 128
16669.36 140
16670.58 126
16671.80 153
16673.02 138
16674.24 173
16675.46 144
16676.68 156
16677.91 144
16679.13 144
16680.35 148
16681.57 138
16682.79 157
16684.01 173
16685.23 148
16686.45 164
16687.67 154
16688.89 146
16690.11 144
16691.33 127
16692.55 140
16693.77 155
16694.99 141
16696.21 146
16697.44 153
16698.66 165
16699.88 168
16701.10 170
16702.32 149
16703.54 138
16704.76 161
16705.98 138
16707.21 121
16708.43 131
16709.65 138
16710.87 158
16712.09 140
16713.31 156
16714.53 148
16715.76 165
16716.98 137
16718.20 131
16719.42 157
16720.64 154
16721.87 143
16723.09 160
16724.31 144
16725.53 145
16726.75 153
16727.98 151
16729.20 148
16730.42 105
16731.64 141
16732.86 130
16734.09 143
16735.31 129
16736.53 138
16737.75 131
16738.98 120
16740.20 138
16741.42 133
16742.64 156
16743.87 137
16745.09 147
16746.31 151
16747.54 137
16748.76 171
16749.98 156
16751.20 137
16752.43 190
16753.65 167
16754.87 161
16756.10 133
16757.32 139
16758.54 148
16759.77 162
16760.99 126
16762.21 149
16763.44 151
16764.66 139
16765.88 126
16767.11 134
16768.33 132
16769.55 124
16770.78 131
16772.00 150
16773.23 143
16774.45 150
16775.67 136
16776.90 160
16778.12 163
16779.35 130
16780.57 132
16781.79 139
16783.02 124
16784.24 140
16785.47 154
16786.69 138
16787.91 127
16789.14 166
16790.36 147
16791.59 141
16792.81 160
16794.04 129
16795.26 133
16796.49 122
16797.71 146
16798.94 132
16800.16 146
16801.38 172
16802.61 159
16803.83 146
16805.06 167
16806.28 156
16807.51 141
16808.73 157
16809.96 120
16811.18 136
16812.41 161
16813.64 155
16814.86 143
16816.09 144
16817.31 148
16818.54 150
16819.76 158
16820.99 148
16822.21 155
16823.44 157
16824.66 159
16825.89 160
16827.12 166
16828.34 189
16829.57 174
16830.79 179
16832.02 152
16833.25 161
16834.47 160
16835.70 172
16836.92 148
16838.15 164
16839.38 146
16840.60 178
16841.83 173
16843.06 169
16844.28 182
16845.51 197
16846.73 170
16847.96 212
16849.19 172
16850.41 185
16851.64 180
16852.87 201
16854.09 196
16855.32 181
16856.55 185
16857.77 193
16859.00 190
16860.23 207
16861.46 216
16862.68 210
16863.91 202
16865.14 207
16866.36 215
16867.59 230
16868.82 240
16870.05 267
16871.27 276
16872.50 243
16873.73 273
16874.96 277
16876.18 279
16877.41 246
16878.64 245
16879.87 270
16881.09 282
16882.32 250
16883.55 268
16884.78 280
16886.01 286
16887.23 265
16888.46 268
16889.69 270
16890.92 291
16892.15 291
16893.37 278
16894.60 238
16895.83 239
16897.06 252
16898.29 241
16899.51 243
16900.74 229
16901.97 260
16903.20 231
16904.43 216
16905.66 206
16906.89 181
16908.12 185
16909.34 202
16910.57 210
16911.80 176
16913.03 243
16914.26 215
16915.49 205
16916.72 179
16917.95 207
16919.18 216
16920.40 176
16921.63 194
16922.86 163
16924.09 160
16925.32 165
16926.55 177
16927.78 176
16929.01 178
16930.24 186
16931.47 189
16932.70 170
16933.93 164
16935.16 183
16936.39 198
16937.62 186
16938.85 168
16940.08 162
16941.31 133
16942.54 166
16943.77 176
16945.00 169
16946.23 187
16947.46 150
16948.69 157
16949.92 149
16951.15 155
16952.38 176
16953.61 149
16954.84 183
16956.07 186
16957.30 142
16958.53 150
16959.76 150
16960.99 157
16962.22 175
16963.45 139
16964.68 138
16965.92 167
16967.15 154
16968.38 155
16969.61 147
16970.84 160
16972.07 144
16973.30 154
16974.53 147
16975.76 155
16976.99 146
16978.23 143
16979.46 156
16980.69 158
16981.92 159
16983.15 141
16984.38 149
16985.61 128
16986.85 164
16988.08 171
16989.31 170
16990.54 146
16991.77 168
16993.00 176
16994.24 179
16995.47 183
16996.70 157
16997.93 135
16999.16 140
17000.40 131
17001.63 170
17002.86 169
17004.09 159
17005.32 147
17006.56 145
17007.79 159
17009.02 141
17010.25 130
17011.49 147
17012.72 161
17013.95 140
17015.18 138
17016.42 127
17017.65 163
17018.88 145
17020.12 132
17021.35 137
17022.58 135
17023.81 148
17025.05 124
17026.28 154
17027.51 144
17028.75 129
17029.98 139
17031.21 155
17032.45 159
17033.68 144
17034.91 122
17036.15 135
17037.38 148
17038.61 141
17039.85 131
17041.08 151
17042.31 156
17043.55 149
17044.78 117
17046.01 141
17047.25 133
17048.48 137
17049.72 135
17050.95 125
17052.18 147
17053.42 133
17054.65 124
17055.89 115
17057.12 155
17058.35 138
17059.59 132
17060.82 147
17062.06 130
17063.29 139
17064.53 122
17065.76 127
17066.99 102
17068.23 117
17069.46 148
17070.70 137
17071.93 110
17073.17 119
17074.40 143
17075.64 140
17076.87 129
17078.11 121
17079.34 132
17080.58 127
17081.81 114
17083.05 130
17084.28 136
17085.52 128
17086.75 144
17087.99 134
17089.22 118
17090.46 122
17091.69 144
17092.93 144
17094.16 105
17095.40 104
17096.64 125
17097.87 133
17099.11 134
17100.34 106
17101.58 101
17102.81 123
17104.05 104
17105.29 104
17106.52 101
17107.76 120
17108.99 111
17110.23 117
17111.47 113
17112.70 113
17113.94 99
17115.17 138
17116.41 124
17117.65 122
17118.88 122
17120.12 129
17121.36 128
17122.59 130
17123.83 106
17125.07 126
17126.30 122
17127.54 124
17128.78 100
17130.01 105
17131.25 109
17132.49 118
17133.72 115
17134.96 130
17136.20 117
17137.43 112
17138.67 128
17139.91 130
17141.15 113
17142.38 135
17143.62 113
17144.86 83
17146.10 101
17147.33 134
17148.57 115
17149.81 117
17151.05 109
17152.28 125
17153.52 107
17154.76 99
17156.00 109
17157.23 119
17158.47 114
17159.71 125
17160.95 136
17162.19 145
17163.42 126
17164.66 106
17165.90 126
17167.14 141
17168.38 107
17169.61 95
17170.85 105
17172.09 100
17173.33 110
17174.57 104
17175.81 97
17177.04 137
17178.28 97
17179.52 139
17180.76 131
17182.00 120
17183.24 106
17184.48 87
17185.71 111
17186.95 112
17188.19 109
17189.43 115
17190.67 125
17191.91 106
17193.15 121
17194.39 111
17195.63 105
17196.87 110
17198.11 124
17199.34 110
17200.58 106
17201.82 112
17203.06 120
17204.30 132
17205.54 132
17206.78 121
17208.02 117
17209.26 128
17210.50 92
17211.74 125
17212.98 104
17214.22 103
17215.46 100
17216.70 97
17217.94 118
17219.18 93
17220.42 96
17221.66 117
17222.90 114
17224.14 99
17225.38 114
17226.62 119
17227.86 112
17229.10 85
17230.34 102
17231.58 108
17232.82 132
17234.06 147
17235.30 145
17236.54 97
17237.78 113
17239.03 105
17240.27 110
17241.51 112
17242.75 121
17243.99 107
17245.23 130
17246.47 92
17247.71 100
17248.95 102
17250.19 120
17251.43 126
17252.68 102
17253.92 92
17255.16 102
17256.40 93
17257.64 107
17258.88 101
17260.12 107
17261.37 120
17262.61 105
17263.85 116
17265.09 105
17266.33 99
17267.57 124
17268.82 102
17270.06 116
17271.30 110
17272.54 112
17273.78 100
17275.03 94
17276.27 92
17277.51 113
17278.75 111
17279.99 98
17281.24 126
17282.48 100
17283.72 116
17284.96 111
17286.21 118
17287.45 111
17288.69 100
17289.93 99
17291.18 103
17292.42 117
17293.66 122
17294.90 98
17296.15 104
17297.39 100
17298.63 112
17299.88 92
17301.12 98
17302.36 94
17303.60 101
17304.85 105
17306.09 87
17307.33 101
17308.58 91
17309.82 105
17311.06 138
17312.31 139
17313.55 92
17314.79 112
17316.04 89
17317.28 88
17318.52 107
17319.77 103
17321.01 97
17322.26 89
17323.50 107
17324.74 92
17325.99 107
17327.23 101
17328.48 109
17329.72 119
17330.96 85
17332.21 121
17333.45 111
17334.70 116
17335.94 114
17337.18 99
17338.43 121
17339.67 89
17340.92 97
17342.16 107
17343.41 126
17344.65 127
17345.90 96
17347.14 87
17348.38 99
17349.63 141
17350.87 116
17352.12 94
17353.36 87
17354.61 98
17355.85 89
17357.10 116
17358.34 112
17359.59 111
17360.83 95
17362.08 105
17363.32 116
17364.57 114
17365.81 117
17367.06 104
17368.31 113
17369.55 92
17370.80 93
17372.04 102
17373.29 94
17374.53 131
17375.78 119
17377.02 93
17378.27 83
17379.52 111
17380.76 109
17382.01 126
17383.25 107
17384.50 110
17385.75 133
17386.99 101
17388.24 92
17389.48 106
17390.73 100
17391.98 99
17393.22 105
17394.47 111
17395.71 112
17396.96 103
17398.21 110
17399.45 103
17400.70 103
17401.95 100
17403.19 107
17404.44 119
17405.69 110
17406.93 117
17408.18 102
17409.43 87
17410.67 93
17411.92 82
17413.17 100
17414.42 115
17415.66 122
17416.91 132
17418.16 118
17419.40 103
17420.65 102
17421.90 108
17423.15 97
17424.39 108
17425.64 83
17426.89 102
17428.14 93
17429.38 89
17430.63 92
17431.88 103
17433.13 98
17434.37 112
17435.62 97
17436.87 110
17438.12 122
17439.37 83
17440.61 97
17441.86 131
17443.11 112
17444.36 105
17445.61 98
17446.85 118
17448.10 134
17449.35 120
17450.60 97
17451.85 80
17453.10 90
17454.34 129
17455.59 124
17456.84 120
17458.09 106
17459.34 103
17460.59 112
17461.84 117
17463.09 98
17464.33 125
17465.58 94
17466.83 102
17468.08 90
17469.33 94
17470.58 110
17471.83 105
17473.08 102
17474.33 102
17475.58 115
17476.83 116
17478.07 140
17479.32 139
17480.57 121
17481.82 105
17483.07 125
17484.32 114
17485.57 107
17486.82 96
17488.07 129
17489.32 95
17490.57 142
17491.82 121
17493.07 102
17494.32 101
17495.57 90
17496.82 106
17498.07 110
17499.32 121
17500.57 141
17501.82 116
17503.07 114
17504.32 102
17505.57 85
17506.82 115
17508.07 110
17509.32 118
17510.57 120
17511.82 104
17513.07 119
17514.32 139
17515.58 111
17516.83 77
17518.08 106
17519.33 132
17520.58 110
17521.83 96
17523.08 102
17524.33 117
17525.58 100
17526.83 101
17528.08 109
17529.34 121
17530.59 140
17531.84 119
17533.09 109
17534.34 126
17535.59 100
17536.84 100
17538.09 102
17539.35 103
17540.60 91
17541.85 123
17543.10 111
17544.35 112
17545.60 94
17546.86 115
17548.11 124
17549.36 107
17550.61 115
17551.86 92
17553.12 133
17554.37 143
17555.62 115
17556.87 130
17558.12 107
17559.38 117
17560.63 121
17561.88 106
17563.13 119
17564.39 114
17565.64 120
17566.89 118
17568.14 109
17569.40 102
17570.65 120
17571.90 129
17573.15 143
17574.41 117
17575.66 102
17576.91 113
17578.17 121
17579.42 107
17580.67 108
17581.92 115
17583.18 123
17584.43 116
17585.68 123
17586.94 118
17588.19 92
17589.44 95
17590.70 129
17591.95 140
17593.20 115
17594.46 108
17595.71 130
17596.97 120
17598.22 126
17599.47 118
17600.73 108
17601.98 130
17603.23 166
17604.49 124
17605.74 82
17607.00 92
17608.25 123
17609.50 130
17610.76 131
17612.01 97
17613.27 97
17614.52 106
17615.77 92
17617.03 113
17618.28 101
17619.54 96
17620.79 110
17622.05 115
17623.30 98
17624.56 134
17625.81 112
17627.06 147
17628.32 132
17629.57 112
17630.83 99
17632.08 85
17633.34 127
17634.59 101
17635.85 105
17637.10 118
17638.36 110
17639.61 100
17640.87 99
17642.12 114
17643.38 94
17644.63 130
17645.89 111
17647.15 119
17648.40 121
17649.66 130
17650.91 134
17652.17 136
17653.42 130
17654.68 102
17655.93 107
17657.19 118
17658.45 100
17659.70 89
17660.96 114
17662.21 128
17663.47 107
17664.73 103
17665.98 98
17667.24 116
17668.49 107
17669.75 83
17671.01 122
17672.26 105
17673.52 80
17674.77 84
17676.03 117
17677.29 95
17678.54 110
17679.80 114
17681.06 114
17682.31 101
17683.57 109
17684.83 99
17686.08 117
17687.34 97
17688.60 102
17689.85 96
17691.11 91
17692.37 95
17693.63 106
17694.88 99
17696.14 74
17697.40 84
17698.65 115
17699.91 106
17701.17 99
17702.43 86
17703.68 82
17704.94 104
17706.20 97
17707.46 81
17708.71 110
17709.97 89
17711.23 105
17712.49 109
17713.74 86
17715.00 73
17716.26 78
17717.52 85
17718.78 87
17720.03 119
17721.29 87
17722.55 107
17723.81 109
17725.07 92
17726.32 79
17727.58 104
17728.84 120
17730.10 108
17731.36 80
17732.62 101
17733.87 89
17735.13 94
17736.39 112
17737.65 116
17738.91 98
17740.17 108
17741.43 97
17742.69 110
17743.94 111
17745.20 95
17746.46 77
17747.72 92
17748.98 95
17750.24 105
17751.50 97
17752.76 107
17754.02 104
17755.28 102
17756.53 93
17757.79 92
17759.05 100
17760.31 103
17761.57 113
17762.83 120
17764.09 114
17765.35 100
17766.61 96
17767.87 118
17769.13 106
17770.39 90
17771.65 85
17772.91 102
17774.17 119
17775.43 120
17776.69 112
17777.95 99
17779.21 96
17780.47 110
17781.73 110
17782.99 91
17784.25 93
17785.51 115
17786.77 108
17788.03 96
17789.29 108
17790.55 115
17791.81 99
17793.07 83
17794.33 105
17795.59 100
17796.86 123
17798.12 110
17799.38 83
17800.64 73
17801.90 109
17803.16 122
17804.42 108
17805.68 103
17806.94 99
17808.20 120
17809.47 114
17810.73 102
17811.99 114
17813.25 123
17814.51 102
17815.77 127
17817.03 101
17818.29 91
17819.56 107
17820.82 82
17822.08 113
17823.34 79
17824.60 79
17825.86 117
17827.13 108
17828.39 103
17829.65 114
17830.91 102
17832.17 97
17833.44 89
17834.70 87
17835.96 101
17837.22 99
17838.48 97
17839.75 81
17841.01 117
17842.27 99
17843.53 113
17844.80 109
17846.06 106
17847.32 102
17848.58 94
17849.85 94
17851.11 114
17852.37 105
17853.63 87
17854.90 102
17856.16 105
17857.42 126
17858.69 90
17859.95 85
17861.21 97
17862.47 98
17863.74 91
17865.00 88
17866.26 94
17867.53 109
17868.79 84
17870.05 90
17871.32 102
17872.58 98
17873.84 88
17875.11 84
17876.37 78
17877.63 80
17878.90 103
17880.16 86
17881.43 101
17882.69 114
17883.95 90
17885.22 96
17886.48 91
17887.74 94
17889.01 94
17890.27 110
17891.54 98
17892.80 107
17894.07 83
17895.33 105
17896.59 96
17897.86 82
17899.12 86
17900.39 94
17901.65 79
17902.92 121
17904.18 106
17905.44 82
17906.71 76
17907.97 105
17909.24 104
17910.50 90
17911.77 100
17913.03 101
17914.30 106
17915.56 95
17916.83 90
17918.09 77
17919.36 84
17920.62 97
17921.89 107
17923.15 91
17924.42 97
17925.68 74
17926.95 94
17928.21 87
17929.48 106
17930.75 85
17932.01 97
17933.28 86
17934.54 94
17935.81 87
17937.07 94
17938.34 103
17939.61 73
17940.87 86
17942.14 82
17943.40 82
17944.67 100
17945.93 103
17947.20 101
17948.47 85
17949.73 84
17951.00 96
17952.27 98
17953.53 92
17954.80 89
17956.06 91
17957.33 104
17958.60 98
17959.86 96
17961.13 87
17962.40 104
17963.66 83
17964.93 95
17966.20 104
17967.46 92
17968.73 87
17970.00 92
17971.26 103
17972.53 95
17973.80 92
17975.07 92
17976.33 88
17977.60 89
17978.87 93
17980.13 97
17981.40 89
17982.67 91
17983.94 88
17985.20 92
17986.47 90
17987.74 81
17989.01 95
17990.27 111
17991.54 111
17992.81 104
17994.08 90
17995.34 87
17996.61 101
17997.88 72
17999.15 95
18000.42 84
18001.68 66
18002.95 90
18004.22 93
18005.49 77
18006.76 93
18008.02 107
18009.29 112
18010.56 111
18011.83 100
18013.10 104
18014.37 100
18015.63 107
18016.90 85
18018.17 98
18019.44 87
18020.71 80
18021.98 87
18023.25 81
18024.51 87
18025.78 105
18027.05 101
18028.32 81
18029.59 87
18030.86 86
18032.13 77
18033.40 105
18034.67 97
18035.94 70
18037.20 79
18038.47 89
18039.74 89
18041.01 94
18042.28 84
18043.55 70
18044.82 91
18046.09 95
18047.36 77
18048.63 81
18049.90 76
18051.17 106
18052.44 109
18053.71 87
18054.98 112
18056.25 115
18057.52 80
18058.79 80
18060.06 76
18061.33 93
18062.60 118
18063.87 112
18065.14 91
18066.41 94
18067.68 107
18068.95 106
18070.22 100
18071.49 87
18072.76 78
18074.03 108
18075.30 105
18076.57 84
18077.84 86
18079.11 91
18080.39 87
18081.66 103
18082.93 117
18084.20 73
18085.47 70
18086.74 83
18088.01 122
18089.28 99
18090.55 104
18091.82 107
18093.10 101
18094.37 68
18095.64 72
18096.91 76
18098.18 79
18099.45 88
18100.72 107
18102.00 109
18103.27 102
18104.54 87
18105.81 107
18107.08 118
18108.35 110
18109.63 87
18110.90 82
18112.17 88
18113.44 91
18114.71 78
18115.98 85
18117.26 82
18118.53 87
18119.80 90
18121.07 83
18122.35 87
18123.62 99
18124.89 112
18126.16 102
18127.43 95
18128.71 92
18129.98 122
18131.25 108
18132.52 99
18133.80 106
18135.07 94
18136.34 83
18137.62 85
18138.89 105
18140.16 108
18141.43 116
18142.71 107
18143.98 98
18145.25 98
18146.53 108
18147.80 103
18149.07 75
18150.35 109
18151.62 96
18152.89 95
18154.17 97
18155.44 80
18156.71 95
18157.99 80
18159.26 74
18160.53 86
18161.81 90
18163.08 91
18164.35 84
18165.63 69
18166.90 80
18168.18 86
18169.45 92
18170.72 88
18172.00 84
18173.27 87
18174.55 103
18175.82 74
18177.09 87
18178.37 92
18179.64 86
18180.92 78
18182.19 74
18183.47 83
18184.74 100
18186.01 91
18187.29 82
18188.56 81
18189.84 97
18191.11 94
18192.39 68
18193.66 90
18194.94 99
18196.21 110
18197.49 86
18198.76 89
18200.04 112
18201.31 99
18202.59 89
18203.86 81
18205.14 65
18206.41 77
18207.69 112
18208.96 86
18210.24 92
18211.51 80
18212.79 95
18214.06 72
18215.34 91
18216.62 82
18217.89 92
18219.17 104
18220.44 108
18221.72 79
18222.99 84
18224.27 86
18225.55 91
18226.82 104
18228.10 81
18229.37 89
18230.65 92
18231.93 62
18233.20 84
18234.48 80
18235.75 83
18237.03 93
18238.31 86
18239.58 101
18240.86 100
18242.14 62
18243.41 86
18244.69 81
18245.97 100
18247.24 73
18248.52 117
18249.80 95
18251.07 120
18252.35 104
18253.63 105
18254.90 101
18256.18 92
18257.46 88
18258.73 88
18260.01 98
18261.29 120
18262.57 105
18263.84 94
18265.12 67
18266.40 82
18267.67 91
18268.95 81
18270.23 95
18271.51 103
18272.78 87
18274.06 72
18275.34 83
18276.62 85
18277.89 89
18279.17 93
18280.45 89
18281.73 83
18283.01 83
18284.28 89
18285.56 83
18286.84 89
18288.12 86
18289.40 85
18290.67 87
18291.95 80
18293.23 68
18294.51 84
18295.79 104
18297.07 72
18298.34 78
18299.62 80
18300.90 86
18302.18 75
18303.46 74
18304.74 84
18306.02 97
18307.29 98
18308.57 94
18309.85 97
18311.13 119
18312.41 94
18313.69 85
18314.97 68
18316.25 90
18317.53 85
18318.80 84
18320.08 103
18321.36 93
18322.64 127
18323.92 104
18325.20 84
18326.48 76
18327.76 104
18329.04 91
18330.32 93
18331.60 79
18332.88 77
18334.16 87
18335.44 89
18336.72 82
18338.00 83
18339.28 112
18340.56 83
18341.84 74
18343.12 97
18344.40 98
18345.68 94
18346.96 85
18348.24 104
18349.52 109
18350.80 109
18352.08 98
18353.36 91
18354.64 87
18355.92 105
18357.20 89
18358.48 88
18359.76 80
18361.04 67
18362.32 87
18363.60 103
18364.88 94
18366.16 99
18367.45 106
18368.73 94
18370.01 81
18371.29 77
18372.57 76
18373.85 92
18375.13 95
18376.41 83
18377.69 99
18378.98 93
18380.26 88
18381.54 80
18382.82 86
18384.10 69
18385.38 83
18386.66 93
18387.95 82
18389.23 94
18390.51 89
18391.79 77
18393.07 110
18394.35 100
18395.64 84
18396.92 83
18398.20 84
18399.48 87
18400.76 94
18402.05 83
18403.33 95
18404.61 94
18405.89 132
18407.17 93
18408.46 91
18409.74 115
18411.02 91
18412.30 90
18413.59 94
18414.87 95
18416.15 100
18417.43 100
18418.72 107
18420.00 84
18421.28 96
18422.56 80
18423.85 123
18425.13 96
18426.41 91
18427.70 98
18428.98 103
18430.26 88
18431.54 88
18432.83 79
18434.11 76
18435.39 78
18436.68 78
18437.96 78
18439.24 91
18440.53 74
18441.81 105
18443.09 103
18444.38 98
18445.66 106
18446.95 95
18448.23 107
18449.51 87
18450.80 56
18452.08 81
18453.36 97
18454.65 94
18455.93 80
18457.22 82
18458.50 88
18459.78 72
18461.07 78
18462.35 73
18463.64 69
18464.92 85
18466.21 74
18467.49 80
18468.77 89
18470.06 87
18471.34 92
18472.63 124
18473.91 112
18475.20 79
18476.48 88
18477.77 92
18479.05 85
18480.34 66
18481.62 100
18482.91 88
18484.19 120
18485.47 85
18486.76 110
18488.04 101
18489.33 96
18490.62 96
18491.90 102
18493.19 109
18494.47 90
18495.76 78
18497.04 96
18498.33 94
18499.61 94
18500.90 88
18502.18 84
18503.47 93
18504.75 91
18506.04 93
18507.33 89
18508.61 90
18509.90 77
18511.18 87
18512.47 90
18513.76 94
18515.04 121
18516.33 89
18517.61 80
18518.90 85
18520.19 83
18521.47 89
18522.76 107
18524.04 89
18525.33 90
18526.62 113
18527.90 120
18529.19 97
18530.48 104
18531.76 105
18533.05 106
18534.34 104
18535.62 82
18536.91 90
18538.20 72
18539.48 102
18540.77 99
18542.06 136
18543.34 87
18544.63 93
18545.92 102
18547.21 88
18548.49 105
18549.78 98
18551.07 68
18552.36 88
18553.64 86
18554.93 96
18556.22 105
18557.50 70
18558.79 82
18560.08 95
18561.37 92
18562.66 99
18563.94 86
18565.23 92
18566.52 123
18567.81 85
18569.09 103
18570.38 87
18571.67 112
18572.96 101
18574.25 98
18575.53 125
18576.82 108
18578.11 106
18579.40 99
18580.69 71
18581.98 101
18583.26 110
18584.55 117
18585.84 112
18587.13 102
18588.42 127
18589.71 121
18590.99 107
18592.28 105
18593.57 102
18594.86 101
18596.15 96
18597.44 108
18598.73 97
18600.02 98
18601.31 122
18602.59 122
18603.88 117
18605.17 98
18606.46 89
18607.75 98
18609.04 100
18610.33 123
18611.62 108
18612.91 125
18614.20 119
18615.49 116
18616.78 98
18618.07 118
18619.36 112
18620.65 91
18621.94 107
18623.23 87
18624.52 87
18625.81 97
18627.10 91
18628.39 115
18629.68 100
18630.97 103
18632.26 100
18633.55 100
18634.84 86
18636.13 108
18637.42 117
18638.71 104
18640.00 91
18641.29 97
18642.58 111
18643.87 76
18645.16 86
18646.45 69
18647.74 104
18649.03 77
18650.32 96
18651.61 84
18652.90 82
18654.19 87
18655.48 97
18656.78 95
18658.07 83
18659.36 113
18660.65 101
18661.94 91
18663.23 86
18664.52 84
18665.81 99
18667.10 95
18668.40 85
18669.69 91
18670.98 104
18672.27 116
18673.56 80
18674.85 98
18676.14 94
18677.44 93
18678.73 95
18680.02 96
18681.31 90
18682.60 87
18683.90 86
18685.19 100
18686.48 82
18687.77 99
18689.06 87
18690.36 77
18691.65 69
18692.94 88
18694.23 78
18695.52 62
18696.82 62
18698.11 83
18699.40 90
18700.69 78
18701.99 79
18703.28 77
18704.57 73
18705.86 85
18707.16 69
18708.45 85
18709.74 78
18711.04 93
18712.33 82
18713.62 82
18714.91 81
18716.21 87
18717.50 74
18718.79 95
18720.09 102
18721.38 96
18722.67 104
18723.97 96
18725.26 76
18726.55 68
18727.85 75
18729.14 100
18730.43 75
18731.73 93
18733.02 78
18734.31 90
18735.61 60
18736.90 79
18738.19 122
18739.49 102
18740.78 77
18742.08 94
18743.37 93
18744.66 88
18745.96 86
18747.25 88
18748.55 88
18749.84 101
18751.13 90
18752.43 70
18753.72 70
18755.02 70
18756.31 78
18757.61 96
18758.90 92
18760.20 88
18761.49 108
18762.78 88
18764.08 71
18765.37 87
18766.67 75
18767.96 83
18769.26 84
18770.55 94
18771.85 85
18773.14 90
18774.44 78
18775.73 98
18777.03 93
18778.32 93
18779.62 105
18780.91 90
18782.21 95
18783.50 80
18784.80 81
18786.10 75
18787.39 90
18788.69 71
18789.98 79
18791.28 74
18792.57 82
18793.87 86
18795.16 58
18796.46 76
18797.76 102
18799.05 79
18800.35 62
18801.64 76
18802.94 102
18804.24 96
18805.53 86
18806.83 69
18808.12 85
18809.42 96
18810.72 76
18812.01 79
18813.31 92
18814.61 104
18815.90 91
18817.20 64
18818.50 96
18819.79 90
18821.09 93
18822.39 91
18823.68 59
18824.98 79
18826.28 74
18827.57 98
18828.87 91
18830.17 89
18831.46 84
18832.76 67
18834.06 96
18835.35 96
18836.65 86
18837.95 72
18839.25 93
18840.54 88
18841.84 69
18843.14 91
18844.44 104
18845.73 70
18847.03 100
18848.33 82
18849.63 78
18850.92 71
18852.22 77
18853.52 79
18854.82 72
18856.11 86
18857.41 74
18858.71 106
18860.01 99
18861.31 66
18862.60 74
18863.90 103
18865.20 75
18866.50 96
18867.80 84
18869.10 79
18870.39 87
18871.69 87
18872.99 99
18874.29 104
18875.59 81
18876.89 74
18878.18 86
18879.48 77
18880.78 65
18882.08 84
18883.38 101
18884.68 78
18885.98 77
18887.28 63
18888.57 64
18889.87 74
18891.17 66
18892.47 76
18893.77 60
18895.07 77
18896.37 71
18897.67 91
18898.97 98
18900.27 81
18901.57 100
18902.87 86
18904.17 84
18905.47 82
18906.76 67
18908.06 80
18909.36 89
18910.66 110
18911.96 68
18913.26 77
18914.56 75
18915.86 87
18917.16 89
18918.46 78
18919.76 88
18921.06 80
18922.36 79
18923.66 63
18924.96 73
18926.26 100
18927.56 91
18928.86 71
18930.17 67
18931.47 73
18932.77 71
18934.07 78
18935.37 77
18936.67 77
18937.97 86
18939.27 82
18940.57 87
18941.87 84
18943.17 75
18944.47 62
18945.77 93
18947.07 81
18948.38 77
18949.68 87
18950.98 72
18952.28 108
18953.58 91
18954.88 71
18956.18 72
18957.48 103
18958.79 84
18960.09 86
18961.39 72
18962.69 88
18963.99 76
18965.29 89
18966.59 94
18967.90 77
18969.20 79
18970.50 61
18971.80 63
18973.10 80
18974.41 90
18975.71 105
18977.01 95
18978.31 74
18979.61 64
18980.92 73
18982.22 78
18983.52 86
18984.82 87
18986.12 80
18987.43 67
18988.73 73
18990.03 90
18991.33 84
18992.64 84
18993.94 73
18995.24 81
18996.54 78
18997.85 84
18999.15 80
19000.45 76
19001.76 66
19003.06 82
19004.36 83
19005.66 114
19006.97 80
19008.27 83
19009.57 84
19010.88 89
19012.18 85
19013.48 76
19014.79 75
19016.09 77
19017.39 75
19018.70 107
19020.00 93
19021.30 88
19022.61 79
19023.91 64
19025.22 82
19026.52 68
19027.82 91
19029.13 72
19030.43 97
19031.73 77
19033.04 78
19034.34 110
19035.65 98
19036.95 85
19038.25 94
19039.56 75
19040.86 72
19042.17 57
19043.47 66
19044.78 65
19046.08 61
19047.38 65
19048.69 84
19049.99 78
19051.30 66
19052.60 64
19053.91 68
19055.21 79
19056.52 100
19057.82 110
19059.13 79
19060.43 79
19061.74 92
19063.04 87
19064.35 93
19065.65 88
19066.96 95
19068.26 102
19069.57 91
19070.87 76
19072.18 86
19073.48 79
19074.79 66
19076.09 76
19077.40 82
19078.70 79
19080.01 76
19081.32 94
19082.62 77
19083.93 94
19085.23 81
19086.54 92
19087.84 87
19089.15 77
19090.46 93
19091.76 77
19093.07 92
19094.37 78
19095.68 69
19096.99 74
19098.29 70
19099.60 89
19100.90 70
19102.21 65
19103.52 77
19104.82 89
19106.13 91
19107.44 76
19108.74 62
19110.05 74
19111.36 84
19112.66 99
19113.97 92
19115.28 98
19116.58 99
19117.89 80
19119.20 81
19120.50 63
19121.81 98
19123.12 80
19124.43 84
19125.73 76
19127.04 77
19128.35 91
19129.65 91
19130.96 91
19132.27 70
19133.58 76
19134.88 93
19136.19 73
19137.50 88
19138.81 74
19140.11 86
19141.42 68
19142.73 60
19144.04 73
19145.34 68
19146.65 75
19147.96 92
19149.27 84
19150.58 70
19151.88 59
19153.19 70
19154.50 88
19155.81 83
19157.12 82
19158.42 75
19159.73 77
19161.04 73
19162.35 80
19163.66 77
19164.97 66
19166.28 84
19167.58 85
19168.89 64
19170.20 92
19171.51 77
19172.82 84
19174.13 96
19175.44 85
19176.75 102
19178.05 78
19179.36 57
19180.67 72
19181.98 90
19183.29 78
19184.60 71
19185.91 69
19187.22 82
19188.53 61
19189.84 75
19191.15 77
19192.46 95
19193.76 76
19195.07 77
19196.38 86
19197.69 81
19199.00 87
19200.31 56
19201.62 60
19202.93 70
19204.24 61
19205.55 68
19206.86 86
19208.17 86
19209.48 84
19210.79 71
19212.10 56
19213.41 74
19214.72 94
19216.03 92
19217.34 75
19218.65 79
19219.96 94
19221.27 65
19222.58 75
19223.89 79
19225.20 75
19226.52 83
19227.83 90
19229.14 84
19230.45 87
19231.76 88
19233.07 109
19234.38 86
19235.69 72
19237.00 77
19238.31 83
19239.62 74
19240.93 61
19242.25 67
19243.56 84
19244.87 79
19246.18 91
19247.49 78
19248.80 83
19250.11 74
19251.42 91
19252.74 81
19254.05 69
19255.36 58
19256.67 62
19257.98 75
19259.29 70
19260.61 60
19261.92 72
19263.23 82
19264.54 94
19265.85 83
19267.17 72
19268.48 74
19269.79 78
19271.10 90
19272.41 103
19273.73 68
19275.04 74
19276.35 88
19277.66 86
19278.98 105
19280.29 90
19281.60 95
19282.91 96
19284.23 96
19285.54 72
19286.85 73
19288.16 95
19289.48 80
19290.79 77
19292.10 86
19293.41 87
19294.73 99
19296.04 104
19297.35 83
19298.67 78
19299.98 80
19301.29 82
19302.61 89
19303.92 86
19305.23 92
19306.55 85
19307.86 96
19309.17 68
19310.49 74
19311.80 73
19313.11 89
19314.43 95
19315.74 80
19317.05 74
19318.37 74
19319.68 71
19320.99 74
19322.31 63
19323.62 64
19324.94 77
19326.25 78
19327.56 90
19328.88 84
19330.19 81
19331.51 83
19332.82 62
19334.14 74
19335.45 80
19336.76 70
19338.08 65
19339.39 76
19340.71 80
19342.02 81
19343.34 81
19344.65 82
19345.97 82
19347.28 77
19348.59 99
19349.91 118
19351.22 107
19352.54 95
19353.85 56
19355.17 71
19356.48 78
19357.80 79
19359.11 81
19360.43 72
19361.74 73
19363.06 73
19364.38 83
19365.69 70
19367.01 79
19368.32 95
19369.64 96
19370.95 74
19372.27 98
19373.58 77
19374.90 82
19376.21 76
19377.53 77
19378.85 81
19380.16 101
19381.48 94
19382.79 89
19384.11 72
19385.43 87
19386.74 83
19388.06 81
19389.37 92
19390.69 76
19392.01 81
19393.32 83
19394.64 68
19395.96 72
19397.27 106
19398.59 70
19399.91 80
19401.22 89
19402.54 68
19403.85 51
19405.17 71
19406.49 70
19407.80 82
19409.12 70
19410.44 74
19411.76 64
19413.07 80
19414.39 92
19415.71 93
19417.02 93
19418.34 69
19419.66 61
19420.98 72
19422.29 93
19423.61 92
19424.93 90
19426.24 80
19427.56 87
19428.88 64
19430.20 87
19431.51 82
19432.83 82
19434.15 86
19435.47 80
19436.79 77
19438.10 89
19439.42 85
19440.74 96
19442.06 81
19443.37 79
19444.69 78
19446.01 78
19447.33 79
19448.65 59
19449.97 70
19451.28 61
19452.60 72
19453.92 71
19455.24 73
19456.56 90
19457.88 68
19459.19 87
19460.51 80
19461.83 66
19463.15 91
19464.47 94
19465.79 86
19467.11 82
19468.42 81
19469.74 85
19471.06 90
19472.38 74
19473.70 86
19475.02 78
19476.34 135
19477.66 81
19478.98 73
19480.30 80
19481.62 82
19482.93 100
19484.25 81
19485.57 86
19486.89 84
19488.21 82
19489.53 86
19490.85 86
19492.17 70
19493.49 77
19494.81 83
19496.13 86
19497.45 80
19498.77 84
19500.09 83
19501.41 77
19502.73 77
19504.05 75
19505.37 69
19506.69 95
19508.01 70
19509.33 73
19510.65 88
19511.97 101
19513.29 99
19514.61 96
19515.93 79
19517.25 76
19518.57 102
19519.89 80
19521.21 71
19522.54 72
19523.86 76
19525.18 78
19526.50 78
19527.82 65
19529.14 75
19530.46 86
19531.78 93
19533.10 71
19534.42 82
19535.74 85
19537.07 74
19538.39 73
19539.71 87
19541.03 72
19542.35 75
19543.67 78
19544.99 65
19546.31 70
19547.64 75
19548.96 70
19550.28 73
19551.60 92
19552.92 71
19554.24 74
19555.57 84
19556.89 89
19558.21 68
19559.53 89
19560.85 97
19562.18 88
19563.50 76
19564.82 79
19566.14 75
19567.46 92
19568.79 94
19570.11 86
19571.43 97
19572.75 93
19574.08 86
19575.40 82
19576.72 90
19578.04 81
19579.37 86
19580.69 77
19582.01 82
19583.33 98
19584.66 75
19585.98 67
19587.30 78
19588.63 67
19589.95 66
19591.27 75
19592.59 76
19593.92 99
19595.24 87
19596.56 89
19597.89 78
19599.21 78
19600.53 99
19601.86 88
19603.18 77
19604.50 82
19605.83 78
19607.15 74
19608.47 77
19609.80 80
19611.12 68
19612.45 79
19613.77 76
19615.09 96
19616.42 60
19617.74 70
19619.06 75
19620.39 81
19621.71 86
19623.04 73
19624.36 73
19625.69 71
19627.01 104
19628.33 80
19629.66 83
19630.98 90
19632.31 62
19633.63 66
19634.96 66
19636.28 80
19637.60 82
19638.93 73
19640.25 83
19641.58 71
19642.90 81
19644.23 91
19645.55 73
19646.88 65
19648.20 66
19649.53 93
19650.85 71
19652.18 79
19653.50 94
19654.83 87
19656.15 88
19657.48 118
19658.80 77
19660.13 74
19661.45 106
19662.78 91
19664.11 79
19665.43 76
19666.76 72
19668.08 92
19669.41 95
19670.73 71
19672.06 76
19673.39 77
19674.71 80
19676.04 74
19677.36 91
19678.69 62
19680.01 67
19681.34 84
19682.67 104
19683.99 81
19685.32 68
19686.65 85
19687.97 91
19689.30 90
19690.62 73
19691.95 93
19693.28 74
19694.60 91
19695.93 81
19697.26 83
19698.58 90
19699.91 93
19701.24 86
19702.56 77
19703.89 71
19705.22 76
19706.54 84
19707.87 88
19709.20 69
19710.53 85
19711.85 76
19713.18 85
19714.51 62
19715.83 67
19717.16 103
19718.49 98
19719.82 87
19721.14 92
19722.47 90
19723.80 115
19725.13 79
19726.45 81
19727.78 104
19729.11 84
19730.44 95
19731.76 67
19733.09 82
19734.42 83
19735.75 81
19737.08 107
19738.40 110
19739.73 73
19741.06 76
19742.39 83
19743.72 69
19745.04 79
19746.37 84
19747.70 80
19749.03 78
19750.36 97
19751.69 75
19753.01 74
19754.34 89
19755.67 64
19757.00 66
19758.33 86
19759.66 76
19760.99 111
19762.31 81
19763.64 87
19764.97 91
19766.30 81
19767.63 72
19768.96 122
19770.29 97
19771.62 98
19772.95 77
19774.28 83
19775.60 88
19776.93 84
19778.26 100
19779.59 91
19780.92 101
19782.25 85
19783.58 77
19784.91 83
19786.24 101
19787.57 77
19788.90 99
19790.23 75
19791.56 73
19792.89 80
19794.22 103
19795.55 80
19796.88 75
19798.21 95
19799.54 91
19800.87 91
19802.20 79
19803.53 71
19804.86 69
19806.19 101
19807.52 102
19808.85 68
19810.18 83
19811.51 71
19812.84 74
19814.17 63
19815.50 68
19816.83 60
19818.16 66
19819.49 93
19820.83 85
19822.16 82
19823.49 64
19824.82 86
19826.15 89
19827.48 72
19828.81 78
19830.14 64
19831.47 85
19832.80 67
19834.14 69
19835.47 64
19836.80 80
19838.13 81
19839.46 77
19840.79 81
19842.12 95
19843.46 91
19844.79 84
19846.12 81
19847.45 81
19848.78 80
19850.11 86
19851.45 82
19852.78 65
19854.11 84
19855.44 102
19856.77 88
19858.11 86
19859.44 81
19860.77 79
19862.10 83
19863.43 102
19864.77 74
19866.10 85
19867.43 78
19868.76 97
19870.10 102
19871.43 62
19872.76 74
19874.09 78
19875.43 73
19876.76 73
19878.09 74
19879.42 68
19880.76 76
19882.09 76
19883.42 83
19884.75 72
19886.09 86
19887.42 84
19888.75 77
19890.09 66
19891.42 61
19892.75 110
19894.09 92
19895.42 89
19896.75 81
19898.09 78
19899.42 90
19900.75 100
19902.09 96
19903.42 81
19904.75 74
19906.09 70
19907.42 75
19908.75 84
19910.09 80
19911.42 88
19912.76 81
19914.09 94
19915.42 92
19916.76 79
19918.09 71
19919.43 82
19920.76 76
19922.09 86
19923.43 86
19924.76 86
19926.10 108
19927.43 96
19928.77 67
19930.10 74
19931.43 91
19932.77 81
19934.10 80
19935.44 70
19936.77 89
19938.11 91
19939.44 104
19940.78 70
19942.11 74
19943.45 81
19944.78 84
19946.12 99
19947.45 101
19948.79 75
19950.12 74
19951.46 103
19952.79 90
19954.13 78
19955.46 81
19956.80 85
19958.13 78
19959.47 77
19960.80 120
19962.14 109
19963.48 74
19964.81 91
19966.15 76
19967.48 62
19968.82 62
19970.15 80
19971.49 102
19972.83 89
19974.16 87
19975.50 91
19976.83 81
19978.17 83
19979.51 85
19980.84 67
19982.18 80
19983.51 86
19984.85 82
19986.19 81
19987.52 75
19988.86 74
19990.20 77
19991.53 84
19992.87 64
19994.21 88
19995.54 88
19996.88 78
19998.22 86
19999.55 80
20000.89 73
20002.23 99
20003.56 80
20004.90 75
20006.24 83
20007.57 82
20008.91 103
20010.25 72
20011.59 77
20012.92 81
20014.26 92
20015.60 85
20016.94 101
20018.27 78
20019.61 82
20020.95 76
20022.28 82
20023.62 80
20024.96 93
20026.30 73
20027.64 97
20028.97 104
20030.31 89
20031.65 88
20032.99 82
20034.32 98
20035.66 90
20037.00 82
20038.34 95
20039.68 110
20041.02 89
20042.35 83
20043.69 84
20045.03 79
20046.37 92
20047.71 78
20049.05 110
20050.38 82
20051.72 102
20053.06 93
20054.40 93
20055.74 97
20057.08 101
20058.42 92
20059.75 102
20061.09 93
20062.43 80
20063.77 84
20065.11 96
20066.45 92
20067.79 110
20069.13 83
20070.47 103
20071.81 106
20073.14 82
20074.48 80
20075.82 69
20077.16 57
20078.50 90
20079.84 84
20081.18 90
20082.52 79
20083.86 84
20085.20 98
20086.54 101
20087.88 85
20089.22 76
20090.56 82
20091.90 91
20093.24 101
20094.58 90
20095.92 79
20097.26 87
20098.60 88
20099.94 83
20101.28 77
20102.62 92
20103.96 69
20105.30 104
20106.64 82
20107.98 96
20109.32 94
20110.66 90
20112.00 75
20113.34 67
20114.68 95
20116.02 108
20117.36 74
20118.71 70
20120.05 65
20121.39 79
20122.73 87
20124.07 79
20125.41 101
20126.75 80
20128.09 68
20129.43 79
20130.77 93
20132.12 83
20133.46 84
20134.80 84
20136.14 95
20137.48 85
20138.82 80
20140.16 92
20141.51 98
20142.85 84
20144.19 75
20145.53 86
