# Supplementary material for: MALDI-TOF MS typing enables the classification of brewing yeasts of the genus Saccharomyces to major beer styles
Source: PLoS One. 2017 Aug 9;12(8):e0181694. doi: 10.1371/journal.pone.0181694 (PMC5549903; doi:10.1371/journal.pone.0181694)
Supplement: S2 File — The directory includes 90 raw files and was zipped to “.zip”; the folder has three strains with 30 spectra per strain; S1 Text explains the raw files with an example and Table 1 represents the yeast strains used within the experiment. (ZIP) [file pone.0181694.s005.zip › 4-6/30255-175-OG-WB-WB-YPG-18h-E-E_2015-07-15_3_0_A12_1.dat]

2000.53 993
2000.95 1259
2001.37 1121
2001.79 1115
2002.21 1038
2002.64 914
2003.06 922
2003.48 922
2003.90 1052
2004.32 986
2004.75 874
2005.17 959
2005.59 1025
2006.01 891
2006.43 862
2006.86 983
2007.28 909
2007.70 974
2008.12 866
2008.55 816
2008.97 1009
2009.39 899
2009.81 802
2010.24 989
2010.66 863
2011.08 850
2011.50 971
2011.93 990
2012.35 963
2012.77 789
2013.20 695
2013.62 780
2014.04 864
2014.46 817
2014.89 784
2015.31 834
2015.73 659
2016.16 797
2016.58 848
2017.00 813
2017.43 880
2017.85 848
2018.27 794
2018.70 859
2019.12 830
2019.54 818
2019.97 851
2020.39 934
2020.82 859
2021.24 826
2021.66 772
2022.09 768
2022.51 828
2022.94 815
2023.36 798
2023.78 739
2024.21 783
2024.63 737
2025.06 635
2025.48 758
2025.90 839
2026.33 836
2026.75 894
2027.18 861
2027.60 927
2028.03 977
2028.45 809
2028.88 682
2029.30 635
2029.72 592
2030.15 708
2030.57 726
2031.00 760
2031.42 738
2031.85 810
2032.27 955
2032.70 968
2033.12 981
2033.55 916
2033.97 906
2034.40 916
2034.82 908
2035.25 917
2035.67 865
2036.10 956
2036.52 885
2036.95 759
2037.38 838
2037.80 854
2038.23 863
2038.65 700
2039.08 706
2039.50 848
2039.93 717
2040.36 762
2040.78 821
2041.21 733
2041.63 752
2042.06 719
2042.48 745
2042.91 763
2043.34 845
2043.76 849
2044.19 704
2044.62 696
2045.04 858
2045.47 866
2045.89 857
2046.32 814
2046.75 818
2047.17 821
2047.60 885
2048.03 823
2048.45 813
2048.88 869
2049.31 917
2049.73 851
2050.16 813
2050.59 796
2051.01 843
2051.44 813
2051.87 712
2052.29 791
2052.72 814
2053.15 837
2053.58 841
2054.00 822
2054.43 799
2054.86 756
2055.28 865
2055.71 794
2056.14 769
2056.57 892
2056.99 793
2057.42 801
2057.85 755
2058.28 708
2058.71 820
2059.13 848
2059.56 776
2059.99 834
2060.42 774
2060.84 858
2061.27 842
2061.70 927
2062.13 904
2062.56 874
2062.98 980
2063.41 879
2063.84 918
2064.27 1190
2064.70 1241
2065.13 1228
2065.55 1297
2065.98 1286
2066.41 1320
2066.84 1334
2067.27 1529
2067.70 1343
2068.13 1223
2068.55 1183
2068.98 1108
2069.41 968
2069.84 860
2070.27 947
2070.70 873
2071.13 870
2071.56 844
2071.99 852
2072.41 819
2072.84 848
2073.27 736
2073.70 763
2074.13 918
2074.56 793
2074.99 917
2075.42 997
2075.85 873
2076.28 829
2076.71 930
2077.14 794
2077.57 811
2078.00 863
2078.43 787
2078.86 865
2079.29 931
2079.72 871
2080.15 907
2080.58 879
2081.01 896
2081.44 834
2081.87 989
2082.30 916
2082.73 941
2083.16 800
2083.59 738
2084.02 755
2084.45 784
2084.88 820
2085.31 882
2085.74 818
2086.17 793
2086.60 852
2087.03 832
2087.46 828
2087.89 880
2088.32 831
2088.75 690
2089.18 808
2089.62 860
2090.05 808
2090.48 803
2090.91 704
2091.34 780
2091.77 734
2092.20 649
2092.63 743
2093.06 715
2093.49 826
2093.93 846
2094.36 728
2094.79 778
2095.22 844
2095.65 794
2096.08 627
2096.52 846
2096.95 929
2097.38 933
2097.81 794
2098.24 718
2098.67 684
2099.11 708
2099.54 817
2099.97 711
2100.40 739
2100.83 845
2101.27 795
2101.70 791
2102.13 755
2102.56 842
2102.99 833
2103.43 738
2103.86 775
2104.29 887
2104.72 695
2105.16 644
2105.59 741
2106.02 913
2106.45 881
2106.89 707
2107.32 837
2107.75 730
2108.19 749
2108.62 777
2109.05 729
2109.48 813
2109.92 745
2110.35 789
2110.78 826
2111.22 777
2111.65 724
2112.08 803
2112.52 710
2112.95 858
2113.38 829
2113.82 854
2114.25 811
2114.68 709
2115.12 714
2115.55 716
2115.98 619
2116.42 760
2116.85 780
2117.28 786
2117.72 647
2118.15 699
2118.59 741
2119.02 719
2119.45 686
2119.89 741
2120.32 719
2120.76 660
2121.19 627
2121.62 672
2122.06 675
2122.49 746
2122.93 799
2123.36 793
2123.80 804
2124.23 816
2124.66 776
2125.10 819
2125.53 787
2125.97 788
2126.40 694
2126.84 691
2127.27 809
2127.71 796
2128.14 723
2128.58 824
2129.01 827
2129.45 985
2129.88 982
2130.32 956
2130.75 879
2131.19 933
2131.62 904
2132.06 963
2132.49 817
2132.93 841
2133.36 920
2133.80 896
2134.23 837
2134.67 831
2135.11 914
2135.54 821
2135.98 848
2136.41 822
2136.85 827
2137.28 734
2137.72 831
2138.16 729
2138.59 759
2139.03 736
2139.46 690
2139.90 790
2140.34 784
2140.77 786
2141.21 801
2141.64 788
2142.08 727
2142.52 660
2142.95 698
2143.39 782
2143.83 730
2144.26 699
2144.70 684
2145.14 651
2145.57 683
2146.01 666
2146.45 719
2146.88 812
2147.32 805
2147.76 745
2148.19 855
2148.63 862
2149.07 773
2149.50 876
2149.94 911
2150.38 978
2150.81 863
2151.25 791
2151.69 778
2152.13 892
2152.56 927
2153.00 822
2153.44 775
2153.88 880
2154.31 910
2154.75 832
2155.19 735
2155.63 849
2156.06 706
2156.50 855
2156.94 834
2157.38 858
2157.82 780
2158.25 799
2158.69 907
2159.13 790
2159.57 768
2160.01 831
2160.44 731
2160.88 825
2161.32 1031
2161.76 855
2162.20 920
2162.63 827
2163.07 816
2163.51 849
2163.95 792
2164.39 794
2164.83 853
2165.27 876
2165.70 856
2166.14 958
2166.58 853
2167.02 684
2167.46 630
2167.90 911
2168.34 941
2168.78 710
2169.22 926
2169.65 916
2170.09 976
2170.53 1047
2170.97 1058
2171.41 1184
2171.85 1118
2172.29 1204
2172.73 1052
2173.17 1170
2173.61 1395
2174.05 1374
2174.49 1320
2174.93 1449
2175.37 1650
2175.81 1778
2176.25 1613
2176.69 1440
2177.13 1394
2177.57 1314
2178.01 1186
2178.45 1152
2178.89 1196
2179.33 1265
2179.77 1056
2180.21 989
2180.65 966
2181.09 846
2181.53 856
2181.97 860
2182.41 806
2182.85 781
2183.29 881
2183.73 792
2184.17 850
2184.61 864
2185.05 768
2185.49 807
2185.93 876
2186.37 817
2186.81 765
2187.25 782
2187.69 819
2188.14 860
2188.58 874
2189.02 847
2189.46 836
2189.90 862
2190.34 910
2190.78 834
2191.22 768
2191.66 885
2192.11 896
2192.55 845
2192.99 823
2193.43 934
2193.87 1187
2194.31 1262
2194.76 1055
2195.20 1186
2195.64 1141
2196.08 1173
2196.52 1116
2196.96 1141
2197.41 982
2197.85 942
2198.29 918
2198.73 942
2199.17 1029
2199.62 936
2200.06 953
2200.50 978
2200.94 895
2201.38 981
2201.83 975
2202.27 877
2202.71 838
2203.15 903
2203.60 886
2204.04 711
2204.48 696
2204.92 814
2205.37 768
2205.81 904
2206.25 978
2206.70 866
2207.14 759
2207.58 848
2208.02 839
2208.47 726
2208.91 830
2209.35 944
2209.80 802
2210.24 831
2210.68 755
2211.13 729
2211.57 914
2212.01 909
2212.46 805
2212.90 826
2213.34 837
2213.79 805
2214.23 801
2214.67 861
2215.12 855
2215.56 837
2216.00 809
2216.45 886
2216.89 868
2217.34 843
2217.78 921
2218.22 864
2218.67 805
2219.11 1015
2219.56 855
2220.00 824
2220.44 963
2220.89 836
2221.33 852
2221.78 814
2222.22 837
2222.67 707
2223.11 859
2223.55 769
2224.00 879
2224.44 963
2224.89 956
2225.33 888
2225.78 879
2226.22 1049
2226.67 927
2227.11 915
2227.56 998
2228.00 910
2228.45 942
2228.89 916
2229.34 868
2229.78 987
2230.23 809
2230.67 825
2231.12 828
2231.56 835
2232.01 921
2232.45 941
2232.90 902
2233.35 1018
2233.79 1087
2234.24 859
2234.68 850
2235.13 833
2235.57 861
2236.02 875
2236.46 930
2236.91 879
2237.36 776
2237.80 850
2238.25 803
2238.69 739
2239.14 772
2239.59 750
2240.03 775
2240.48 706
2240.92 770
2241.37 805
2241.82 719
2242.26 797
2242.71 756
2243.16 646
2243.60 816
2244.05 686
2244.50 710
2244.94 603
2245.39 649
2245.84 684
2246.28 572
2246.73 687
2247.18 613
2247.62 676
2248.07 739
2248.52 850
2248.96 790
2249.41 798
2249.86 759
2250.31 734
2250.75 753
2251.20 722
2251.65 759
2252.10 803
2252.54 702
2252.99 689
2253.44 661
2253.89 677
2254.33 725
2254.78 748
2255.23 790
2255.68 701
2256.12 774
2256.57 792
2257.02 726
2257.47 828
2257.91 741
2258.36 697
2258.81 834
2259.26 811
2259.71 756
2260.16 764
2260.60 785
2261.05 815
2261.50 795
2261.95 655
2262.40 772
2262.84 799
2263.29 831
2263.74 853
2264.19 879
2264.64 907
2265.09 857
2265.54 826
2265.98 836
2266.43 770
2266.88 859
2267.33 758
2267.78 889
2268.23 951
2268.68 877
2269.13 909
2269.58 959
2270.03 955
2270.47 866
2270.92 810
2271.37 1011
2271.82 925
2272.27 902
2272.72 958
2273.17 901
2273.62 953
2274.07 895
2274.52 891
2274.97 972
2275.42 837
2275.87 760
2276.32 761
2276.77 911
2277.22 839
2277.67 749
2278.12 812
2278.57 813
2279.02 726
2279.47 812
2279.92 877
2280.37 804
2280.82 861
2281.27 833
2281.72 732
2282.17 634
2282.62 676
2283.07 669
2283.52 864
2283.97 742
2284.42 823
2284.87 711
2285.32 731
2285.77 733
2286.22 749
2286.67 815
2287.13 899
2287.58 1042
2288.03 1024
2288.48 1132
2288.93 1343
2289.38 1499
2289.83 1593
2290.28 1673
2290.73 2018
2291.18 1948
2291.64 1979
2292.09 2031
2292.54 2044
2292.99 2039
2293.44 1796
2293.89 1596
2294.34 1307
2294.80 1273
2295.25 1190
2295.70 914
2296.15 826
2296.60 873
2297.05 1011
2297.51 934
2297.96 866
2298.41 836
2298.86 671
2299.31 914
2299.77 661
2300.22 788
2300.67 868
2301.12 849
2301.57 749
2302.03 813
2302.48 753
2302.93 743
2303.38 644
2303.84 725
2304.29 788
2304.74 770
2305.19 791
2305.65 791
2306.10 790
2306.55 870
2307.01 875
2307.46 807
2307.91 882
2308.36 801
2308.82 729
2309.27 873
2309.72 895
2310.18 937
2310.63 921
2311.08 1018
2311.54 1041
2311.99 970
2312.44 1010
2312.90 1055
2313.35 816
2313.80 851
2314.26 910
2314.71 847
2315.16 874
2315.62 864
2316.07 821
2316.52 815
2316.98 897
2317.43 943
2317.88 1016
2318.34 1092
2318.79 908
2319.25 825
2319.70 877
2320.15 917
2320.61 1047
2321.06 883
2321.52 820
2321.97 875
2322.43 1063
2322.88 1101
2323.33 1210
2323.79 1145
2324.24 1036
2324.70 1167
2325.15 1411
2325.61 1277
2326.06 1368
2326.52 1630
2326.97 1463
2327.43 1327
2327.88 1346
2328.34 1394
2328.79 1346
2329.25 1265
2329.70 1077
2330.16 1077
2330.61 988
2331.07 1019
2331.52 1146
2331.98 901
2332.43 844
2332.89 895
2333.34 877
2333.80 803
2334.25 852
2334.71 802
2335.16 852
2335.62 915
2336.08 895
2336.53 728
2336.99 749
2337.44 849
2337.90 766
2338.35 703
2338.81 873
2339.27 722
2339.72 816
2340.18 809
2340.63 838
2341.09 861
2341.55 785
2342.00 784
2342.46 734
2342.91 762
2343.37 840
2343.83 707
2344.28 687
2344.74 679
2345.20 745
2345.65 854
2346.11 671
2346.57 700
2347.02 860
2347.48 820
2347.94 748
2348.39 700
2348.85 834
2349.31 751
2349.76 778
2350.22 914
2350.68 782
2351.14 713
2351.59 849
2352.05 705
2352.51 920
2352.96 917
2353.42 842
2353.88 791
2354.34 804
2354.79 694
2355.25 641
2355.71 682
2356.17 737
2356.62 725
2357.08 703
2357.54 824
2358.00 797
2358.46 769
2358.91 844
2359.37 806
2359.83 861
2360.29 751
2360.74 829
2361.20 836
2361.66 746
2362.12 737
2362.58 879
2363.04 762
2363.49 853
2363.95 880
2364.41 815
2364.87 751
2365.33 834
2365.79 820
2366.24 865
2366.70 1030
2367.16 813
2367.62 770
2368.08 717
2368.54 764
2369.00 756
2369.46 727
2369.91 743
2370.37 760
2370.83 780
2371.29 720
2371.75 837
2372.21 813
2372.67 917
2373.13 1011
2373.59 835
2374.05 842
2374.51 1042
2374.97 979
2375.42 927
2375.88 821
2376.34 847
2376.80 997
2377.26 934
2377.72 765
2378.18 882
2378.64 830
2379.10 875
2379.56 912
2380.02 797
2380.48 850
2380.94 851
2381.40 711
2381.86 788
2382.32 778
2382.78 787
2383.24 791
2383.70 841
2384.16 755
2384.62 793
2385.08 818
2385.54 750
2386.00 723
2386.47 708
2386.93 740
2387.39 676
2387.85 775
2388.31 812
2388.77 708
2389.23 957
2389.69 854
2390.15 857
2390.61 871
2391.07 937
2391.53 855
2391.99 844
2392.46 876
2392.92 891
2393.38 963
2393.84 861
2394.30 679
2394.76 846
2395.22 792
2395.68 802
2396.15 768
2396.61 814
2397.07 779
2397.53 666
2397.99 694
2398.45 709
2398.92 762
2399.38 738
2399.84 834
2400.30 781
2400.76 785
2401.23 894
2401.69 760
2402.15 747
2402.61 754
2403.07 827
2403.54 883
2404.00 846
2404.46 658
2404.92 646
2405.38 646
2405.85 826
2406.31 785
2406.77 777
2407.23 685
2407.70 681
2408.16 859
2408.62 693
2409.08 824
2409.55 786
2410.01 786
2410.47 875
2410.94 722
2411.40 785
2411.86 687
2412.32 688
2412.79 767
2413.25 761
2413.71 923
2414.18 796
2414.64 835
2415.10 825
2415.57 930
2416.03 876
2416.49 780
2416.96 787
2417.42 912
2417.88 788
2418.35 814
2418.81 807
2419.28 893
2419.74 919
2420.20 885
2420.67 895
2421.13 779
2421.59 851
2422.06 787
2422.52 769
2422.99 814
2423.45 762
2423.91 746
2424.38 907
2424.84 730
2425.31 780
2425.77 869
2426.24 794
2426.70 784
2427.16 818
2427.63 683
2428.09 746
2428.56 937
2429.02 729
2429.49 756
2429.95 806
2430.42 838
2430.88 798
2431.35 756
2431.81 794
2432.28 665
2432.74 693
2433.21 766
2433.67 827
2434.14 812
2434.60 693
2435.07 708
2435.53 774
2436.00 747
2436.46 776
2436.93 757
2437.39 737
2437.86 758
2438.32 769
2438.79 805
2439.26 775
2439.72 861
2440.19 914
2440.65 846
2441.12 853
2441.58 859
2442.05 920
2442.52 836
2442.98 886
2443.45 775
2443.91 772
2444.38 863
2444.85 827
2445.31 793
2445.78 800
2446.24 774
2446.71 771
2447.18 760
2447.64 781
2448.11 607
2448.58 757
2449.04 647
2449.51 752
2449.98 852
2450.44 773
2450.91 880
2451.38 944
2451.84 789
2452.31 682
2452.78 800
2453.24 687
2453.71 753
2454.18 664
2454.64 727
2455.11 675
2455.58 582
2456.05 680
2456.51 732
2456.98 686
2457.45 721
2457.92 702
2458.38 709
2458.85 618
2459.32 694
2459.79 823
2460.25 746
2460.72 657
2461.19 649
2461.66 591
2462.12 735
2462.59 630
2463.06 720
2463.53 723
2464.00 743
2464.46 683
2464.93 689
2465.40 755
2465.87 795
2466.34 649
2466.80 721
2467.27 679
2467.74 609
2468.21 674
2468.68 696
2469.15 683
2469.61 825
2470.08 744
2470.55 770
2471.02 672
2471.49 656
2471.96 651
2472.43 693
2472.89 711
2473.36 701
2473.83 853
2474.30 793
2474.77 902
2475.24 790
2475.71 759
2476.18 778
2476.65 704
2477.12 759
2477.59 661
2478.05 613
2478.52 653
2478.99 757
2479.46 749
2479.93 588
2480.40 724
2480.87 791
2481.34 828
2481.81 780
2482.28 694
2482.75 580
2483.22 722
2483.69 806
2484.16 758
2484.63 700
2485.10 682
2485.57 786
2486.04 793
2486.51 815
2486.98 904
2487.45 969
2487.92 883
2488.39 786
2488.86 872
2489.33 951
2489.80 980
2490.27 833
2490.74 811
2491.21 899
2491.68 802
2492.15 800
2492.62 798
2493.10 897
2493.57 909
2494.04 809
2494.51 779
2494.98 720
2495.45 820
2495.92 813
2496.39 791
2496.86 753
2497.33 808
2497.80 707
2498.28 788
2498.75 854
2499.22 787
2499.69 722
2500.16 700
2500.63 778
2501.10 654
2501.58 756
2502.05 645
2502.52 690
2502.99 579
2503.46 756
2503.93 803
2504.41 691
2504.88 859
2505.35 836
2505.82 741
2506.29 780
2506.76 876
2507.24 781
2507.71 750
2508.18 678
2508.65 686
2509.13 706
2509.60 806
2510.07 835
2510.54 833
2511.01 865
2511.49 834
2511.96 1005
2512.43 917
2512.90 925
2513.38 891
2513.85 1042
2514.32 993
2514.80 817
2515.27 800
2515.74 883
2516.21 797
2516.69 775
2517.16 845
2517.63 858
2518.11 842
2518.58 822
2519.05 791
2519.53 817
2520.00 796
2520.47 723
2520.95 782
2521.42 686
2521.89 694
2522.37 744
2522.84 839
2523.31 837
2523.79 817
2524.26 708
2524.73 721
2525.21 788
2525.68 712
2526.16 790
2526.63 840
2527.10 840
2527.58 958
2528.05 1003
2528.52 918
2529.00 861
2529.47 1001
2529.95 924
2530.42 1021
2530.90 1179
2531.37 1020
2531.84 835
2532.32 818
2532.79 793
2533.27 824
2533.74 867
2534.22 750
2534.69 757
2535.17 826
2535.64 906
2536.12 876
2536.59 703
2537.07 757
2537.54 796
2538.02 779
2538.49 823
2538.97 766
2539.44 688
2539.92 852
2540.39 786
2540.87 832
2541.34 838
2541.82 924
2542.29 907
2542.77 902
2543.24 804
2543.72 1066
2544.19 920
2544.67 888
2545.14 876
2545.62 865
2546.10 917
2546.57 915
2547.05 875
2547.52 945
2548.00 816
2548.47 966
2548.95 979
2549.43 956
2549.90 895
2550.38 1015
2550.86 988
2551.33 903
2551.81 823
2552.28 947
2552.76 861
2553.24 861
2553.71 908
2554.19 784
2554.67 840
2555.14 766
2555.62 879
2556.10 854
2556.57 790
2557.05 810
2557.53 783
2558.00 844
2558.48 786
2558.96 790
2559.43 763
2559.91 779
2560.39 725
2560.86 792
2561.34 830
2561.82 766
2562.30 775
2562.77 812
2563.25 723
2563.73 689
2564.21 692
2564.68 803
2565.16 710
2565.64 637
2566.12 720
2566.59 789
2567.07 739
2567.55 682
2568.03 704
2568.50 710
2568.98 746
2569.46 697
2569.94 668
2570.42 663
2570.89 588
2571.37 713
2571.85 711
2572.33 548
2572.81 670
2573.28 588
2573.76 571
2574.24 633
2574.72 696
2575.20 615
2575.68 597
2576.15 623
2576.63 637
2577.11 755
2577.59 684
2578.07 686
2578.55 719
2579.03 689
2579.50 799
2579.98 757
2580.46 679
2580.94 584
2581.42 652
2581.90 786
2582.38 692
2582.86 636
2583.34 754
2583.82 679
2584.30 685
2584.77 618
2585.25 651
2585.73 724
2586.21 666
2586.69 881
2587.17 792
2587.65 838
2588.13 843
2588.61 770
2589.09 865
2589.57 860
2590.05 887
2590.53 764
2591.01 783
2591.49 844
2591.97 785
2592.45 787
2592.93 848
2593.41 709
2593.89 654
2594.37 649
2594.85 721
2595.33 685
2595.81 687
2596.29 739
2596.77 703
2597.25 777
2597.73 690
2598.21 700
2598.69 691
2599.17 722
2599.65 740
2600.14 787
2600.62 767
2601.10 747
2601.58 764
2602.06 642
2602.54 668
2603.02 793
2603.50 826
2603.98 805
2604.46 764
2604.95 869
2605.43 819
2605.91 811
2606.39 847
2606.87 752
2607.35 749
2607.83 730
2608.31 725
2608.80 753
2609.28 731
2609.76 712
2610.24 757
2610.72 789
2611.20 754
2611.69 696
2612.17 655
2612.65 709
2613.13 678
2613.61 708
2614.10 733
2614.58 727
2615.06 709
2615.54 736
2616.02 726
2616.51 798
2616.99 697
2617.47 734
2617.95 738
2618.44 666
2618.92 656
2619.40 686
2619.88 884
2620.37 865
2620.85 787
2621.33 682
2621.81 735
2622.30 781
2622.78 667
2623.26 668
2623.75 864
2624.23 722
2624.71 642
2625.19 727
2625.68 806
2626.16 836
2626.64 785
2627.13 758
2627.61 798
2628.09 776
2628.58 771
2629.06 733
2629.54 752
2630.03 794
2630.51 800
2630.99 978
2631.48 924
2631.96 952
2632.45 845
2632.93 857
2633.41 888
2633.90 962
2634.38 942
2634.86 884
2635.35 881
2635.83 786
2636.32 843
2636.80 810
2637.28 720
2637.77 903
2638.25 821
2638.74 806
2639.22 874
2639.71 809
2640.19 791
2640.68 759
2641.16 761
2641.64 757
2642.13 831
2642.61 793
2643.10 693
2643.58 692
2644.07 676
2644.55 656
2645.04 686
2645.52 668
2646.01 662
2646.49 697
2646.98 695
2647.46 780
2647.95 835
2648.43 646
2648.92 706
2649.40 764
2649.89 728
2650.37 620
2650.86 664
2651.34 743
2651.83 868
2652.32 710
2652.80 743
2653.29 766
2653.77 708
2654.26 732
2654.74 704
2655.23 781
2655.72 676
2656.20 824
2656.69 778
2657.17 779
2657.66 626
2658.15 695
2658.63 648
2659.12 802
2659.60 719
2660.09 655
2660.58 755
2661.06 728
2661.55 670
2662.04 712
2662.52 663
2663.01 689
2663.49 762
2663.98 806
2664.47 836
2664.95 774
2665.44 767
2665.93 648
2666.42 801
2666.90 786
2667.39 679
2667.88 719
2668.36 647
2668.85 663
2669.34 776
2669.82 751
2670.31 802
2670.80 780
2671.29 805
2671.77 912
2672.26 966
2672.75 982
2673.24 1052
2673.72 1115
2674.21 1060
2674.70 1050
2675.19 1027
2675.67 1033
2676.16 1002
2676.65 1000
2677.14 1012
2677.62 1157
2678.11 1037
2678.60 980
2679.09 840
2679.58 867
2680.06 814
2680.55 768
2681.04 793
2681.53 689
2682.02 725
2682.51 834
2682.99 698
2683.48 724
2683.97 807
2684.46 762
2684.95 736
2685.44 718
2685.92 627
2686.41 649
2686.90 666
2687.39 632
2687.88 696
2688.37 665
2688.86 732
2689.35 691
2689.83 758
2690.32 682
2690.81 635
2691.30 684
2691.79 824
2692.28 798
2692.77 829
2693.26 738
2693.75 788
2694.24 737
2694.73 739
2695.22 769
2695.71 805
2696.20 802
2696.68 571
2697.17 698
2697.66 700
2698.15 722
2698.64 751
2699.13 768
2699.62 805
2700.11 729
2700.60 681
2701.09 734
2701.58 835
2702.07 903
2702.56 859
2703.05 813
2703.54 817
2704.03 797
2704.52 785
2705.01 954
2705.50 835
2706.00 761
2706.49 808
2706.98 868
2707.47 885
2707.96 859
2708.45 944
2708.94 773
2709.43 729
2709.92 763
2710.41 731
2710.90 685
2711.39 729
2711.88 611
2712.37 645
2712.87 686
2713.36 783
2713.85 690
2714.34 691
2714.83 712
2715.32 748
2715.81 685
2716.30 686
2716.80 793
2717.29 736
2717.78 657
2718.27 630
2718.76 779
2719.25 632
2719.75 702
2720.24 826
2720.73 733
2721.22 818
2721.71 758
2722.20 683
2722.70 732
2723.19 723
2723.68 878
2724.17 900
2724.66 788
2725.16 954
2725.65 950
2726.14 871
2726.63 826
2727.13 807
2727.62 765
2728.11 729
2728.60 849
2729.10 797
2729.59 772
2730.08 726
2730.57 755
2731.07 775
2731.56 650
2732.05 665
2732.54 876
2733.04 774
2733.53 787
2734.02 763
2734.52 777
2735.01 667
2735.50 796
2736.00 807
2736.49 880
2736.98 915
2737.47 896
2737.97 701
2738.46 784
2738.95 976
2739.45 890
2739.94 835
2740.44 791
2740.93 911
2741.42 924
2741.92 769
2742.41 802
2742.90 846
2743.40 753
2743.89 683
2744.39 751
2744.88 750
2745.37 736
2745.87 715
2746.36 720
2746.86 635
2747.35 724
2747.84 823
2748.34 812
2748.83 813
2749.33 924
2749.82 871
2750.32 795
2750.81 715
2751.30 848
2751.80 754
2752.29 718
2752.79 754
2753.28 772
2753.78 729
2754.27 767
2754.77 688
2755.26 668
2755.76 710
2756.25 819
2756.75 708
2757.24 735
2757.74 742
2758.23 686
2758.73 749
2759.22 655
2759.72 725
2760.21 713
2760.71 832
2761.20 804
2761.70 724
2762.20 757
2762.69 822
2763.19 762
2763.68 704
2764.18 709
2764.67 694
2765.17 754
2765.67 748
2766.16 733
2766.66 708
2767.15 657
2767.65 704
2768.14 791
2768.64 715
2769.14 748
2769.63 703
2770.13 792
2770.63 776
2771.12 859
2771.62 816
2772.11 914
2772.61 791
2773.11 798
2773.60 835
2774.10 905
2774.60 955
2775.09 977
2775.59 1007
2776.09 969
2776.58 941
2777.08 1006
2777.58 1038
2778.07 1034
2778.57 1152
2779.07 1024
2779.57 1058
2780.06 1019
2780.56 962
2781.06 834
2781.55 848
2782.05 843
2782.55 841
2783.05 755
2783.54 773
2784.04 826
2784.54 835
2785.04 828
2785.53 789
2786.03 782
2786.53 744
2787.03 810
2787.52 795
2788.02 802
2788.52 756
2789.02 587
2789.52 704
2790.01 710
2790.51 741
2791.01 777
2791.51 741
2792.01 720
2792.50 651
2793.00 625
2793.50 786
2794.00 717
2794.50 782
2795.00 789
2795.50 786
2795.99 802
2796.49 815
2796.99 792
2797.49 667
2797.99 724
2798.49 769
2798.99 802
2799.48 719
2799.98 713
2800.48 765
2800.98 794
2801.48 829
2801.98 836
2802.48 754
2802.98 788
2803.48 891
2803.98 779
2804.48 704
2804.97 728
2805.47 912
2805.97 921
2806.47 826
2806.97 730
2807.47 822
2807.97 815
2808.47 807
2808.97 717
2809.47 781
2809.97 738
2810.47 701
2810.97 777
2811.47 927
2811.97 846
2812.47 836
2812.97 673
2813.47 760
2813.97 800
2814.47 735
2814.97 762
2815.47 735
2815.97 749
2816.47 831
2816.97 712
2817.47 652
2817.97 701
2818.47 766
2818.97 776
2819.47 738
2819.98 789
2820.48 839
2820.98 845
2821.48 816
2821.98 864
2822.48 777
2822.98 640
2823.48 754
2823.98 783
2824.48 728
2824.98 671
2825.49 755
2825.99 709
2826.49 795
2826.99 835
2827.49 803
2827.99 704
2828.49 725
2828.99 742
2829.50 804
2830.00 708
2830.50 832
2831.00 824
2831.50 679
2832.00 751
2832.51 699
2833.01 729
2833.51 740
2834.01 668
2834.51 802
2835.02 886
2835.52 735
2836.02 756
2836.52 749
2837.02 814
2837.53 704
2838.03 722
2838.53 815
2839.03 760
2839.54 747
2840.04 750
2840.54 766
2841.04 684
2841.55 619
2842.05 729
2842.55 770
2843.05 728
2843.56 875
2844.06 770
2844.56 768
2845.07 743
2845.57 774
2846.07 844
2846.57 704
2847.08 763
2847.58 756
2848.08 763
2848.59 744
2849.09 916
2849.59 956
2850.10 919
2850.60 800
2851.10 722
2851.61 768
2852.11 968
2852.61 830
2853.12 767
2853.62 918
2854.12 921
2854.63 768
2855.13 820
2855.64 817
2856.14 832
2856.64 830
2857.15 878
2857.65 880
2858.16 729
2858.66 804
2859.16 808
2859.67 721
2860.17 689
2860.68 696
2861.18 785
2861.69 820
2862.19 738
2862.69 702
2863.20 704
2863.70 732
2864.21 751
2864.71 745
2865.22 662
2865.72 720
2866.23 681
2866.73 681
2867.24 787
2867.74 797
2868.25 722
2868.75 764
2869.26 670
2869.76 629
2870.27 721
2870.77 736
2871.28 703
2871.78 781
2872.29 807
2872.79 880
2873.30 878
2873.80 910
2874.31 837
2874.81 736
2875.32 770
2875.83 863
2876.33 866
2876.84 887
2877.34 814
2877.85 839
2878.35 844
2878.86 956
2879.37 817
2879.87 849
2880.38 823
2880.88 731
2881.39 894
2881.90 865
2882.40 760
2882.91 777
2883.41 828
2883.92 815
2884.43 770
2884.93 802
2885.44 924
2885.95 891
2886.45 867
2886.96 859
2887.47 1069
2887.97 958
2888.48 918
2888.99 1066
2889.49 1029
2890.00 1008
2890.51 1129
2891.01 1056
2891.52 1089
2892.03 969
2892.54 1007
2893.04 1135
2893.55 1254
2894.06 1362
2894.56 1227
2895.07 1183
2895.58 1376
2896.09 1415
2896.59 1397
2897.10 1314
2897.61 1396
2898.12 1408
2898.62 1246
2899.13 1094
2899.64 895
2900.15 984
2900.65 883
2901.16 901
2901.67 928
2902.18 996
2902.69 921
2903.19 861
2903.70 845
2904.21 905
2904.72 962
2905.23 949
2905.73 942
2906.24 1041
2906.75 1049
2907.26 934
2907.77 940
2908.28 857
2908.79 997
2909.29 1052
2909.80 829
2910.31 886
2910.82 782
2911.33 838
2911.84 935
2912.35 881
2912.85 798
2913.36 828
2913.87 816
2914.38 962
2914.89 996
2915.40 873
2915.91 879
2916.42 1041
2916.93 964
2917.44 862
2917.95 867
2918.45 831
2918.96 783
2919.47 817
2919.98 816
2920.49 781
2921.00 767
2921.51 745
2922.02 914
2922.53 811
2923.04 767
2923.55 791
2924.06 761
2924.57 780
2925.08 724
2925.59 841
2926.10 926
2926.61 882
2927.12 769
2927.63 820
2928.14 850
2928.65 896
2929.16 774
2929.67 820
2930.18 794
2930.69 785
2931.20 832
2931.71 782
2932.22 762
2932.73 817
2933.25 844
2933.76 792
2934.27 702
2934.78 895
2935.29 776
2935.80 862
2936.31 777
2936.82 775
2937.33 850
2937.84 917
2938.35 930
2938.87 862
2939.38 830
2939.89 808
2940.40 930
2940.91 902
2941.42 903
2941.93 863
2942.44 794
2942.96 773
2943.47 933
2943.98 884
2944.49 927
2945.00 843
2945.51 796
2946.03 841
2946.54 717
2947.05 839
2947.56 836
2948.07 786
2948.59 1006
2949.10 836
2949.61 778
2950.12 751
2950.63 708
2951.15 729
2951.66 734
2952.17 691
2952.68 780
2953.19 770
2953.71 687
2954.22 660
2954.73 752
2955.24 821
2955.76 686
2956.27 757
2956.78 749
2957.30 815
2957.81 966
2958.32 824
2958.83 862
2959.35 931
2959.86 777
2960.37 969
2960.89 884
2961.40 824
2961.91 959
2962.43 920
2962.94 853
2963.45 816
2963.96 887
2964.48 946
2964.99 812
2965.51 786
2966.02 766
2966.53 866
2967.05 889
2967.56 750
2968.07 840
2968.59 925
2969.10 945
2969.61 850
2970.13 852
2970.64 849
2971.16 877
2971.67 894
2972.18 848
2972.70 800
2973.21 979
2973.73 902
2974.24 776
2974.75 823
2975.27 917
2975.78 904
2976.30 711
2976.81 775
2977.33 810
2977.84 911
2978.36 825
2978.87 863
2979.38 825
2979.90 858
2980.41 997
2980.93 1046
2981.44 1106
2981.96 1077
2982.47 1092
2982.99 1121
2983.50 1060
2984.02 1240
2984.53 1153
2985.05 1104
2985.56 1110
2986.08 1132
2986.59 1057
2987.11 1113
2987.63 1370
2988.14 1250
2988.66 1191
2989.17 1245
2989.69 1296
2990.20 1229
2990.72 1151
2991.23 1366
2991.75 1382
2992.27 1232
2992.78 1225
2993.30 1251
2993.81 1300
2994.33 1185
2994.84 1275
2995.36 1255
2995.88 1246
2996.39 1451
2996.91 1437
2997.43 1574
2997.94 1560
2998.46 1650
2998.97 1759
2999.49 1658
3000.01 1665
3000.52 1743
3001.04 2069
3001.56 2364
3002.07 2745
3002.59 2836
3003.11 2957
3003.62 3574
3004.14 4636
3004.66 5105
3005.17 5543
3005.69 6064
3006.21 6479
3006.72 6542
3007.24 5937
3007.76 5624
3008.28 5423
3008.79 4515
3009.31 3682
3009.83 3059
3010.34 2659
3010.86 2020
3011.38 1865
3011.90 1800
3012.41 1610
3012.93 1518
3013.45 1528
3013.97 1408
3014.48 1305
3015.00 1091
3015.52 1257
3016.04 1377
3016.56 1253
3017.07 1252
3017.59 1307
3018.11 1445
3018.63 1320
3019.15 1310
3019.66 1298
3020.18 1035
3020.70 1200
3021.22 1102
3021.74 1082
3022.26 1182
3022.77 1279
3023.29 1440
3023.81 1424
3024.33 1330
3024.85 1118
3025.37 1166
3025.88 1250
3026.40 1166
3026.92 1198
3027.44 1055
3027.96 1165
3028.48 1130
3029.00 1068
3029.52 999
3030.04 911
3030.55 1043
3031.07 1078
3031.59 1151
3032.11 1144
3032.63 1054
3033.15 1041
3033.67 891
3034.19 978
3034.71 1121
3035.23 896
3035.75 851
3036.27 856
3036.79 1058
3037.31 1039
3037.83 918
3038.35 974
3038.87 938
3039.39 931
3039.91 935
3040.42 982
3040.94 855
3041.46 877
3041.98 850
3042.50 996
3043.03 1083
3043.55 937
3044.07 1011
3044.59 886
3045.11 1041
3045.63 912
3046.15 992
3046.67 988
3047.19 1015
3047.71 840
3048.23 873
3048.75 929
3049.27 926
3049.79 990
3050.31 996
3050.83 921
3051.35 903
3051.87 973
3052.39 883
3052.92 863
3053.44 816
3053.96 881
3054.48 877
3055.00 951
3055.52 956
3056.04 781
3056.56 830
3057.09 1001
3057.61 997
3058.13 1040
3058.65 980
3059.17 975
3059.69 928
3060.21 898
3060.74 966
3061.26 821
3061.78 982
3062.30 916
3062.82 913
3063.34 937
3063.87 980
3064.39 1018
3064.91 1101
3065.43 1032
3065.95 978
3066.48 1093
3067.00 1105
3067.52 1035
3068.04 1029
3068.57 1083
3069.09 1082
3069.61 1088
3070.13 1050
3070.66 1016
3071.18 1079
3071.70 1096
3072.22 1066
3072.75 1081
3073.27 1072
3073.79 933
3074.31 995
3074.84 1041
3075.36 978
3075.88 1035
3076.41 1040
3076.93 1084
3077.45 1064
3077.97 1210
3078.50 1137
3079.02 1404
3079.54 1474
3080.07 1677
3080.59 1574
3081.11 1508
3081.64 1608
3082.16 1642
3082.68 1576
3083.21 1793
3083.73 1646
3084.26 1646
3084.78 1540
3085.30 1470
3085.83 1326
3086.35 1254
3086.87 1309
3087.40 1440
3087.92 1258
3088.45 1065
3088.97 1257
3089.49 1275
3090.02 1200
3090.54 1164
3091.07 1126
3091.59 1155
3092.11 1303
3092.64 1152
3093.16 1392
3093.69 1390
3094.21 1429
3094.74 1475
3095.26 1500
3095.79 1743
3096.31 1632
3096.84 1647
3097.36 1799
3097.89 1642
3098.41 1660
3098.93 2131
3099.46 2573
3099.98 2724
3100.51 3543
3101.03 4225
3101.56 4991
3102.09 5899
3102.61 6717
3103.14 7756
3103.66 8799
3104.19 8971
3104.71 8833
3105.24 8757
3105.76 8304
3106.29 7613
3106.81 6375
3107.34 4751
3107.86 4313
3108.39 3614
3108.92 3122
3109.44 2626
3109.97 2278
3110.49 2393
3111.02 2383
3111.55 2354
3112.07 2215
3112.60 2138
3113.12 1898
3113.65 1962
3114.18 1846
3114.70 1871
3115.23 1711
3115.75 1517
3116.28 1599
3116.81 1495
3117.33 1444
3117.86 1258
3118.39 1200
3118.91 1211
3119.44 1369
3119.97 1436
3120.49 1265
3121.02 1386
3121.55 1574
3122.07 1542
3122.60 1601
3123.13 1574
3123.65 1685
3124.18 1569
3124.71 1417
3125.24 1337
3125.76 1338
3126.29 1403
3126.82 1334
3127.34 1140
3127.87 1146
3128.40 1173
3128.93 1073
3129.45 951
3129.98 1033
3130.51 1039
3131.04 1019
3131.56 1094
3132.09 1060
3132.62 1092
3133.15 984
3133.68 999
3134.20 1186
3134.73 1166
3135.26 1112
3135.79 1114
3136.32 1007
3136.84 940
3137.37 1042
3137.90 958
3138.43 915
3138.96 1091
3139.48 1039
3140.01 1058
3140.54 1159
3141.07 1075
3141.60 955
3142.13 930
3142.66 893
3143.18 992
3143.71 882
3144.24 876
3144.77 1008
3145.30 970
3145.83 997
3146.36 1181
3146.89 1155
3147.41 1086
3147.94 1036
3148.47 1013
3149.00 1096
3149.53 1162
3150.06 1265
3150.59 1122
3151.12 1110
3151.65 1169
3152.18 1273
3152.71 1194
3153.24 1117
3153.77 1032
3154.30 1081
3154.82 1055
3155.35 1138
3155.88 1188
3156.41 1174
3156.94 1246
3157.47 1259
3158.00 1206
3158.53 1202
3159.06 1175
3159.59 1097
3160.12 1094
3160.65 1232
3161.18 1219
3161.71 1193
3162.24 1178
3162.77 1056
3163.30 998
3163.83 1055
3164.37 1060
3164.90 994
3165.43 1011
3165.96 973
3166.49 993
3167.02 935
3167.55 955
3168.08 900
3168.61 874
3169.14 843
3169.67 769
3170.20 913
3170.73 929
3171.26 1010
3171.80 1037
3172.33 1128
3172.86 1134
3173.39 1130
3173.92 1188
3174.45 1271
3174.98 1284
3175.51 1118
3176.05 1267
3176.58 1277
3177.11 1239
3177.64 1081
3178.17 1121
3178.70 1125
3179.23 1137
3179.77 1059
3180.30 899
3180.83 872
3181.36 852
3181.89 778
3182.43 805
3182.96 827
3183.49 878
3184.02 739
3184.55 807
3185.09 951
3185.62 926
3186.15 874
3186.68 916
3187.21 997
3187.75 938
3188.28 903
3188.81 867
3189.34 1008
3189.88 1095
3190.41 1024
3190.94 1006
3191.47 971
3192.01 1070
3192.54 926
3193.07 921
3193.61 945
3194.14 890
3194.67 937
3195.20 900
3195.74 1018
3196.27 1000
3196.80 861
3197.34 873
3197.87 970
3198.40 973
3198.94 919
3199.47 960
3200.00 1081
3200.54 989
3201.07 1074
3201.60 1103
3202.14 995
3202.67 1088
3203.21 1088
3203.74 1146
3204.27 1110
3204.81 959
3205.34 1078
3205.87 1053
3206.41 1041
3206.94 1134
3207.48 1185
3208.01 1193
3208.54 1239
3209.08 1203
3209.61 1261
3210.15 1248
3210.68 1277
3211.22 1192
3211.75 1264
3212.28 1267
3212.82 1364
3213.35 1287
3213.89 1289
3214.42 1165
3214.96 1283
3215.49 1281
3216.03 1235
3216.56 1038
3217.10 1055
3217.63 1110
3218.17 1051
3218.70 1052
3219.24 850
3219.77 1022
3220.31 969
3220.84 1012
3221.38 1074
3221.91 1018
3222.45 1144
3222.98 1226
3223.52 1163
3224.05 1215
3224.59 1394
3225.12 1414
3225.66 1359
3226.19 1335
3226.73 1399
3227.27 1424
3227.80 1444
3228.34 1242
3228.87 1243
3229.41 1198
3229.94 1275
3230.48 1316
3231.02 1474
3231.55 1458
3232.09 1367
3232.62 1457
3233.16 1393
3233.70 1416
3234.23 1482
3234.77 1491
3235.31 1474
3235.84 1516
3236.38 1555
3236.91 1772
3237.45 1760
3237.99 1597
3238.52 1687
3239.06 1857
3239.60 1757
3240.13 1525
3240.67 1370
3241.21 1580
3241.75 1625
3242.28 1593
3242.82 1723
3243.36 1835
3243.89 1855
3244.43 1867
3244.97 1884
3245.50 1935
3246.04 1746
3246.58 1663
3247.12 1884
3247.65 1808
3248.19 1571
3248.73 1639
3249.27 1718
3249.80 1817
3250.34 1846
3250.88 1780
3251.42 1841
3251.95 1729
3252.49 1733
3253.03 1783
3253.57 1881
3254.11 1799
3254.64 1635
3255.18 1888
3255.72 1723
3256.26 1839
3256.80 1805
3257.33 2021
3257.87 2069
3258.41 2136
3258.95 2398
3259.49 2879
3260.02 2913
3260.56 3224
3261.10 3623
3261.64 3828
3262.18 4710
3262.72 4951
3263.26 5133
3263.79 5989
3264.33 6617
3264.87 6712
3265.41 7395
3265.95 7607
3266.49 8208
3267.03 8728
3267.57 9139
3268.11 9301
3268.64 8963
3269.18 8108
3269.72 7953
3270.26 7633
3270.80 6285
3271.34 5326
3271.88 4593
3272.42 3819
3272.96 3140
3273.50 2629
3274.04 2488
3274.58 2296
3275.12 2173
3275.66 2114
3276.20 2207
3276.74 2360
3277.28 2251
3277.82 2119
3278.36 2213
3278.90 2204
3279.44 2142
3279.98 2054
3280.52 1871
3281.06 1875
3281.60 2053
3282.14 1854
3282.68 2206
3283.22 1979
3283.76 1894
3284.30 2079
3284.84 1991
3285.38 1982
3285.92 2003
3286.46 2028
3287.00 2038
3287.54 2110
3288.08 2168
3288.62 2209
3289.16 2233
3289.70 2069
3290.24 1982
3290.79 2043
3291.33 1966
3291.87 2037
3292.41 2109
3292.95 2284
3293.49 2437
3294.03 2472
3294.57 2859
3295.11 3093
3295.66 3248
3296.20 3189
3296.74 3302
3297.28 3618
3297.82 3617
3298.36 3353
3298.90 3191
3299.45 3276
3299.99 2976
3300.53 2740
3301.07 2793
3301.61 2800
3302.16 2913
3302.70 2833
3303.24 3012
3303.78 3284
3304.32 3254
3304.87 3365
3305.41 2997
3305.95 2874
3306.49 2726
3307.03 2411
3307.58 2552
3308.12 2306
3308.66 2227
3309.20 1954
3309.75 2025
3310.29 2057
3310.83 2034
3311.37 2012
3311.92 1996
3312.46 1946
3313.00 1831
3313.54 2068
3314.09 2108
3314.63 2256
3315.17 2500
3315.72 2207
3316.26 2346
3316.80 2353
3317.35 2414
3317.89 2546
3318.43 2519
3318.97 2356
3319.52 2544
3320.06 2654
3320.60 2737
3321.15 2596
3321.69 2734
3322.23 2840
3322.78 2694
3323.32 2467
3323.87 2626
3324.41 2482
3324.95 2432
3325.50 2413
3326.04 2387
3326.58 2332
3327.13 2450
3327.67 2392
3328.22 2133
3328.76 2201
3329.30 2144
3329.85 2581
3330.39 2911
3330.94 3254
3331.48 3859
3332.03 4866
3332.57 6628
3333.11 8564
3333.66 11066
3334.20 13000
3334.75 15097
3335.29 18186
3335.84 20920
3336.38 22424
3336.93 23017
3337.47 23352
3338.02 22963
3338.56 21939
3339.11 20125
3339.65 17741
3340.20 15235
3340.74 12576
3341.29 10539
3341.83 8509
3342.38 6659
3342.92 5409
3343.47 4597
3344.01 3837
3344.56 3272
3345.10 2673
3345.65 2796
3346.19 2820
3346.74 2527
3347.28 2508
3347.83 2376
3348.38 2527
3348.92 2441
3349.47 2241
3350.01 2378
3350.56 2400
3351.10 2380
3351.65 2588
3352.20 2598
3352.74 2528
3353.29 2688
3353.83 2598
3354.38 2730
3354.93 2528
3355.47 2315
3356.02 2500
3356.56 2271
3357.11 2148
3357.66 1868
3358.20 1817
3358.75 2036
3359.30 2010
3359.84 1826
3360.39 1926
3360.94 1991
3361.48 1895
3362.03 1939
3362.58 1788
3363.12 1739
3363.67 2038
3364.22 2044
3364.76 2099
3365.31 2216
3365.86 1879
3366.41 1850
3366.95 1779
3367.50 1926
3368.05 1704
3368.59 1844
3369.14 1774
3369.69 1838
3370.24 1924
3370.78 1836
3371.33 2005
3371.88 2082
3372.43 2264
3372.97 2533
3373.52 2636
3374.07 2669
3374.62 2612
3375.17 2686
3375.71 2691
3376.26 2502
3376.81 2632
3377.36 2474
3377.91 2293
3378.45 1926
3379.00 1893
3379.55 1792
3380.10 1577
3380.65 1675
3381.19 1661
3381.74 1526
3382.29 1406
3382.84 1563
3383.39 1545
3383.94 1550
3384.49 1701
3385.03 1662
3385.58 1452
3386.13 1620
3386.68 1393
3387.23 1178
3387.78 1179
3388.33 1349
3388.88 1284
3389.42 1408
3389.97 1291
3390.52 1235
3391.07 1251
3391.62 1295
3392.17 1256
3392.72 1434
3393.27 1406
3393.82 1400
3394.37 1280
3394.92 1440
3395.47 1321
3396.02 1202
3396.57 1321
3397.11 1329
3397.66 1159
3398.21 1241
3398.76 1239
3399.31 1156
3399.86 1173
3400.41 1249
3400.96 1146
3401.51 1174
3402.06 1100
3402.61 1096
3403.16 1077
3403.71 1046
3404.26 1039
3404.81 1141
3405.36 1039
3405.91 958
3406.46 1071
3407.02 1078
3407.57 1026
3408.12 1215
3408.67 1176
3409.22 1192
3409.77 1205
3410.32 1100
3410.87 1211
3411.42 1303
3411.97 1421
3412.52 1377
3413.07 1205
3413.62 1180
3414.17 1317
3414.73 1268
3415.28 1247
3415.83 1267
3416.38 1160
3416.93 1201
3417.48 1265
3418.03 1242
3418.58 1136
3419.14 1050
3419.69 1044
3420.24 1150
3420.79 1134
3421.34 1159
3421.89 1271
3422.44 1261
3423.00 1275
3423.55 1323
3424.10 1289
3424.65 1437
3425.20 1541
3425.76 1432
3426.31 1410
3426.86 1380
3427.41 1247
3427.96 1338
3428.52 1354
3429.07 1349
3429.62 1230
3430.17 1172
3430.72 1103
3431.28 1108
3431.83 1100
3432.38 1102
3432.93 1162
3433.49 1149
3434.04 1208
3434.59 1138
3435.14 1067
3435.70 1124
3436.25 1175
3436.80 1053
3437.36 1064
3437.91 1145
3438.46 1026
3439.01 1165
3439.57 1194
3440.12 1277
3440.67 1220
3441.23 1269
3441.78 1447
3442.33 1318
3442.89 1064
3443.44 1147
3443.99 1211
3444.55 1330
3445.10 1377
3445.65 1085
3446.21 1104
3446.76 1074
3447.31 1021
3447.87 920
3448.42 978
3448.98 1056
3449.53 1158
3450.08 971
3450.64 1109
3451.19 1116
3451.75 1189
3452.30 1142
3452.85 1219
3453.41 1214
3453.96 1077
3454.52 1144
3455.07 981
3455.62 984
3456.18 1043
3456.73 1071
3457.29 1023
3457.84 1030
3458.40 946
3458.95 937
3459.51 1020
3460.06 1140
3460.62 1119
3461.17 1080
3461.72 1170
3462.28 1201
3462.83 1176
3463.39 1117
3463.94 1201
3464.50 1305
3465.05 1313
3465.61 1223
3466.17 1179
3466.72 1043
3467.28 1132
3467.83 1189
3468.39 1299
3468.94 1240
3469.50 1288
3470.05 1377
3470.61 1422
3471.16 1453
3471.72 1495
3472.27 1485
3472.83 1577
3473.39 1554
3473.94 1702
3474.50 1526
3475.05 1564
3475.61 1490
3476.17 1380
3476.72 1531
3477.28 1525
3477.83 1585
3478.39 1452
3478.95 1550
3479.50 1461
3480.06 1709
3480.61 1697
3481.17 1707
3481.73 1757
3482.28 1863
3482.84 1976
3483.40 1796
3483.95 1933
3484.51 1878
3485.07 1922
3485.62 2053
3486.18 1911
3486.74 2026
3487.29 2204
3487.85 2614
3488.41 2917
3488.97 3314
3489.52 3902
3490.08 5004
3490.64 6182
3491.19 7391
3491.75 8645
3492.31 9593
3492.87 9949
3493.42 10513
3493.98 10495
3494.54 10000
3495.09 9082
3495.65 8071
3496.21 6930
3496.77 6079
3497.33 4994
3497.88 3839
3498.44 3355
3499.00 2933
3499.56 3001
3500.11 2804
3500.67 2697
3501.23 2706
3501.79 2786
3502.35 2754
3502.90 2943
3503.46 3235
3504.02 3523
3504.58 3459
3505.14 3521
3505.70 3574
3506.25 3335
3506.81 3505
3507.37 3609
3507.93 3340
3508.49 3181
3509.05 3184
3509.61 2883
3510.16 2478
3510.72 2324
3511.28 2290
3511.84 2106
3512.40 1944
3512.96 1907
3513.52 1900
3514.08 1768
3514.63 1675
3515.19 1537
3515.75 1321
3516.31 1438
3516.87 1453
3517.43 1461
3517.99 1381
3518.55 1313
3519.11 1293
3519.67 1315
3520.23 1372
3520.79 1369
3521.35 1474
3521.91 1450
3522.47 1416
3523.03 1435
3523.59 1545
3524.15 1388
3524.71 1323
3525.26 1561
3525.82 1279
3526.38 1297
3526.94 1261
3527.50 1209
3528.07 1328
3528.63 1182
3529.19 1221
3529.75 1281
3530.31 1202
3530.87 1240
3531.43 1202
3531.99 1309
3532.55 1165
3533.11 1258
3533.67 1447
3534.23 1399
3534.79 1333
3535.35 1406
3535.91 1391
3536.47 1346
3537.03 1242
3537.59 1393
3538.15 1297
3538.72 1353
3539.28 1302
3539.84 1097
3540.40 1129
3540.96 1254
3541.52 1169
3542.08 1201
3542.64 1206
3543.20 1140
3543.77 1100
3544.33 1164
3544.89 1246
3545.45 1171
3546.01 1204
3546.57 1252
3547.14 1133
3547.70 1079
3548.26 1149
3548.82 1205
3549.38 1145
3549.94 939
3550.51 1092
3551.07 1102
3551.63 998
3552.19 972
3552.75 857
3553.32 871
3553.88 937
3554.44 992
3555.00 1036
3555.56 956
3556.13 935
3556.69 1060
3557.25 991
3557.81 894
3558.38 1012
3558.94 1071
3559.50 927
3560.06 1180
3560.63 1051
3561.19 965
3561.75 1149
3562.32 1131
3562.88 1011
3563.44 1107
3564.00 1046
3564.57 1145
3565.13 1077
3565.69 964
3566.26 992
3566.82 1045
3567.38 1221
3567.95 1163
3568.51 1060
3569.07 1011
3569.64 967
3570.20 949
3570.76 942
3571.33 876
3571.89 883
3572.45 910
3573.02 888
3573.58 934
3574.15 1039
3574.71 1150
3575.27 1158
3575.84 1145
3576.40 1198
3576.96 1218
3577.53 1252
3578.09 1437
3578.66 1535
3579.22 1430
3579.79 1332
3580.35 1361
3580.91 1225
3581.48 1249
3582.04 1123
3582.61 1131
3583.17 1091
3583.74 1122
3584.30 1319
3584.87 1150
3585.43 1041
3585.99 1125
3586.56 1114
3587.12 1037
3587.69 994
3588.25 989
3588.82 1021
3589.38 986
3589.95 763
3590.51 893
3591.08 997
3591.64 928
3592.21 1037
3592.77 1032
3593.34 1012
3593.91 884
3594.47 799
3595.04 922
3595.60 906
3596.17 899
3596.73 870
3597.30 752
3597.86 812
3598.43 971
3599.00 831
3599.56 835
3600.13 792
3600.69 806
3601.26 849
3601.82 948
3602.39 840
3602.96 937
3603.52 876
3604.09 821
3604.65 979
3605.22 971
3605.79 842
3606.35 803
3606.92 867
3607.49 912
3608.05 764
3608.62 842
3609.19 830
3609.75 799
3610.32 755
3610.89 729
3611.45 696
3612.02 754
3612.59 763
3613.15 777
3613.72 780
3614.29 790
3614.85 833
3615.42 897
3615.99 874
3616.55 911
3617.12 901
3617.69 968
3618.26 902
3618.82 960
3619.39 982
3619.96 978
3620.53 924
3621.09 930
3621.66 947
3622.23 995
3622.80 974
3623.36 967
3623.93 856
3624.50 847
3625.07 857
3625.63 875
3626.20 845
3626.77 739
3627.34 865
3627.91 810
3628.47 800
3629.04 826
3629.61 718
3630.18 768
3630.75 855
3631.31 956
3631.88 830
3632.45 886
3633.02 713
3633.59 778
3634.16 963
3634.73 852
3635.29 936
3635.86 1023
3636.43 940
3637.00 961
3637.57 880
3638.14 833
3638.71 904
3639.28 952
3639.84 1010
3640.41 992
3640.98 1126
3641.55 1095
3642.12 1159
3642.69 1118
3643.26 1042
3643.83 1193
3644.40 1233
3644.97 1175
3645.54 1181
3646.11 1194
3646.67 1007
3647.24 933
3647.81 1057
3648.38 904
3648.95 875
3649.52 1115
3650.09 1238
3650.66 1150
3651.23 1204
3651.80 1250
3652.37 1353
3652.94 1323
3653.51 1241
3654.08 1218
3654.65 1409
3655.22 1456
3655.79 1216
3656.36 1110
3656.93 1190
3657.50 1204
3658.07 1039
3658.64 961
3659.21 1026
3659.78 1098
3660.35 1145
3660.93 1159
3661.50 1116
3662.07 1114
3662.64 1069
3663.21 1121
3663.78 1193
3664.35 1281
3664.92 1406
3665.49 1483
3666.06 1666
3666.63 1644
3667.20 1688
3667.78 1559
3668.35 1538
3668.92 1563
3669.49 1312
3670.06 1329
3670.63 1395
3671.20 1069
3671.77 1006
3672.35 1047
3672.92 986
3673.49 946
3674.06 887
3674.63 885
3675.20 992
3675.78 977
3676.35 1007
3676.92 1035
3677.49 1050
3678.06 893
3678.64 1001
3679.21 1003
3679.78 1032
3680.35 900
3680.92 1039
3681.50 902
3682.07 983
3682.64 973
3683.21 884
3683.79 859
3684.36 898
3684.93 847
3685.50 900
3686.07 820
3686.65 867
3687.22 919
3687.79 832
3688.37 846
3688.94 826
3689.51 828
3690.08 960
3690.66 988
3691.23 983
3691.80 833
3692.38 904
3692.95 855
3693.52 870
3694.10 805
3694.67 756
3695.24 803
3695.81 776
3696.39 826
3696.96 682
3697.54 740
3698.11 759
3698.68 798
3699.26 840
3699.83 839
3700.40 806
3700.98 828
3701.55 727
3702.12 735
3702.70 783
3703.27 823
3703.85 809
3704.42 903
3704.99 801
3705.57 826
3706.14 845
3706.72 804
3707.29 819
3707.86 907
3708.44 868
3709.01 965
3709.59 1069
3710.16 1162
3710.74 982
3711.31 881
3711.89 1004
3712.46 970
3713.03 932
3713.61 865
3714.18 940
3714.76 944
3715.33 846
3715.91 782
3716.48 927
3717.06 917
3717.63 853
3718.21 900
3718.78 844
3719.36 885
3719.93 862
3720.51 875
3721.08 836
3721.66 662
3722.23 772
3722.81 815
3723.39 777
3723.96 712
3724.54 792
3725.11 743
3725.69 870
3726.26 829
3726.84 730
3727.41 744
3727.99 733
3728.57 812
3729.14 860
3729.72 773
3730.29 684
3730.87 880
3731.45 835
3732.02 817
3732.60 836
3733.17 888
3733.75 878
3734.33 860
3734.90 778
3735.48 906
3736.06 1048
3736.63 903
3737.21 1026
3737.79 859
3738.36 799
3738.94 825
3739.52 907
3740.09 791
3740.67 805
3741.25 810
3741.82 908
3742.40 874
3742.98 787
3743.55 821
3744.13 789
3744.71 721
3745.28 794
3745.86 760
3746.44 783
3747.02 824
3747.59 731
3748.17 707
3748.75 865
3749.33 940
3749.90 808
3750.48 803
3751.06 819
3751.64 847
3752.21 804
3752.79 735
3753.37 792
3753.95 660
3754.52 737
3755.10 780
3755.68 667
3756.26 735
3756.84 665
3757.41 697
3757.99 755
3758.57 731
3759.15 746
3759.73 742
3760.31 749
3760.88 777
3761.46 825
3762.04 755
3762.62 668
3763.20 691
3763.78 646
3764.35 804
3764.93 857
3765.51 789
3766.09 758
3766.67 769
3767.25 834
3767.83 775
3768.41 807
3768.99 749
3769.56 717
3770.14 772
3770.72 894
3771.30 847
3771.88 763
3772.46 817
3773.04 938
3773.62 865
3774.20 841
3774.78 760
3775.36 755
3775.94 752
3776.52 778
3777.10 713
3777.67 769
3778.25 772
3778.83 802
3779.41 940
3779.99 943
3780.57 814
3781.15 695
3781.73 806
3782.31 828
3782.89 757
3783.47 759
3784.05 709
3784.63 785
3785.21 728
3785.79 738
3786.37 731
3786.95 929
3787.54 734
3788.12 778
3788.70 916
3789.28 908
3789.86 858
3790.44 871
3791.02 965
3791.60 843
3792.18 764
3792.76 765
3793.34 909
3793.92 876
3794.50 874
3795.08 948
3795.66 920
3796.25 903
3796.83 906
3797.41 870
3797.99 789
3798.57 952
3799.15 999
3799.73 1010
3800.31 997
3800.90 970
3801.48 996
3802.06 900
3802.64 1129
3803.22 1188
3803.80 1072
3804.39 1143
3804.97 1007
3805.55 1011
3806.13 948
3806.71 968
3807.29 925
3807.88 1124
3808.46 1133
3809.04 1085
3809.62 1098
3810.20 1176
3810.79 1205
3811.37 1240
3811.95 1213
3812.53 1330
3813.12 1371
3813.70 1230
3814.28 1228
3814.86 1251
3815.45 1267
3816.03 1262
3816.61 1329
3817.19 1281
3817.78 1092
3818.36 1046
3818.94 1053
3819.52 918
3820.11 926
3820.69 903
3821.27 805
3821.86 912
3822.44 908
3823.02 921
3823.61 876
3824.19 1023
3824.77 935
3825.36 879
3825.94 893
3826.52 932
3827.11 971
3827.69 935
3828.27 886
3828.86 854
3829.44 848
3830.02 856
3830.61 877
3831.19 839
3831.77 809
3832.36 777
3832.94 753
3833.53 744
3834.11 754
3834.69 728
3835.28 778
3835.86 846
3836.45 893
3837.03 749
3837.61 753
3838.20 755
3838.78 830
3839.37 699
3839.95 775
3840.54 768
3841.12 782
3841.70 790
3842.29 838
3842.87 789
3843.46 685
3844.04 778
3844.63 628
3845.21 709
3845.80 803
3846.38 916
3846.97 824
3847.55 750
3848.14 715
3848.72 770
3849.31 762
3849.89 671
3850.48 742
3851.06 802
3851.65 804
3852.23 693
3852.82 840
3853.40 785
3853.99 671
3854.58 654
3855.16 670
3855.75 618
3856.33 701
3856.92 847
3857.50 831
3858.09 714
3858.68 714
3859.26 779
3859.85 773
3860.43 843
3861.02 821
3861.60 867
3862.19 822
3862.78 866
3863.36 1025
3863.95 862
3864.54 986
3865.12 959
3865.71 908
3866.29 838
3866.88 818
3867.47 876
3868.05 968
3868.64 937
3869.23 990
3869.81 898
3870.40 829
3870.99 728
3871.57 872
3872.16 816
3872.75 892
3873.33 874
3873.92 819
3874.51 819
3875.10 853
3875.68 799
3876.27 835
3876.86 936
3877.44 843
3878.03 801
3878.62 793
3879.21 781
3879.79 855
3880.38 905
3880.97 771
3881.56 836
3882.14 792
3882.73 713
3883.32 698
3883.91 742
3884.49 690
3885.08 621
3885.67 735
3886.26 858
3886.85 756
3887.43 825
3888.02 886
3888.61 930
3889.20 1002
3889.79 990
3890.38 971
3890.96 891
3891.55 892
3892.14 1025
3892.73 877
3893.32 905
3893.91 909
3894.49 943
3895.08 896
3895.67 802
3896.26 991
3896.85 935
3897.44 810
3898.03 818
3898.61 843
3899.20 755
3899.79 825
3900.38 876
3900.97 888
3901.56 974
3902.15 888
3902.74 811
3903.33 720
3903.92 903
3904.51 827
3905.09 891
3905.68 765
3906.27 779
3906.86 908
3907.45 971
3908.04 877
3908.63 833
3909.22 919
3909.81 892
3910.40 853
3910.99 861
3911.58 933
3912.17 803
3912.76 660
3913.35 706
3913.94 800
3914.53 717
3915.12 721
3915.71 805
3916.30 754
3916.89 654
3917.48 651
3918.07 811
3918.66 828
3919.25 781
3919.84 794
3920.43 905
3921.02 772
3921.61 732
3922.20 744
3922.80 725
3923.39 834
3923.98 789
3924.57 665
3925.16 702
3925.75 761
3926.34 845
3926.93 761
3927.52 682
3928.11 719
3928.70 707
3929.30 661
3929.89 646
3930.48 601
3931.07 696
3931.66 784
3932.25 736
3932.84 587
3933.44 592
3934.03 672
3934.62 790
3935.21 718
3935.80 725
3936.39 704
3936.98 701
3937.58 881
3938.17 772
3938.76 742
3939.35 781
3939.94 794
3940.54 807
3941.13 902
3941.72 827
3942.31 856
3942.90 924
3943.50 799
3944.09 820
3944.68 838
3945.27 957
3945.87 840
3946.46 818
3947.05 940
3947.64 822
3948.24 781
3948.83 807
3949.42 722
3950.01 725
3950.61 710
3951.20 860
3951.79 801
3952.39 814
3952.98 856
3953.57 772
3954.16 819
3954.76 829
3955.35 750
3955.94 807
3956.54 855
3957.13 771
3957.72 764
3958.32 784
3958.91 776
3959.50 894
3960.10 924
3960.69 899
3961.28 869
3961.88 800
3962.47 813
3963.07 791
3963.66 781
3964.25 951
3964.85 973
3965.44 984
3966.03 989
3966.63 1055
3967.22 1202
3967.82 1242
3968.41 1098
3969.00 1058
3969.60 1071
3970.19 927
3970.79 962
3971.38 923
3971.98 878
3972.57 971
3973.17 973
3973.76 1097
3974.35 1064
3974.95 1135
3975.54 1268
3976.14 1442
3976.73 1388
3977.33 1572
3977.92 1803
3978.52 1431
3979.11 1467
3979.71 1259
3980.30 1200
3980.90 1199
3981.49 1057
3982.09 1094
3982.68 1089
3983.28 1124
3983.87 1138
3984.47 1112
3985.06 963
3985.66 1043
3986.25 1090
3986.85 1065
3987.45 986
3988.04 998
3988.64 1046
3989.23 1013
3989.83 992
3990.42 1051
3991.02 951
3991.62 867
3992.21 1011
3992.81 1083
3993.40 1151
3994.00 1176
3994.60 1113
3995.19 1025
3995.79 1091
3996.38 1019
3996.98 1114
3997.58 1181
3998.17 1114
3998.77 1180
3999.37 1162
3999.96 1169
4000.56 1088
4001.15 965
4001.75 988
4002.35 919
4002.94 887
4003.54 984
4004.14 1077
4004.73 930
4005.33 805
4005.93 937
4006.53 855
4007.12 993
4007.72 953
4008.32 982
4008.91 952
4009.51 863
4010.11 906
4010.71 881
4011.30 922
4011.90 974
4012.50 924
4013.10 880
4013.69 834
4014.29 726
4014.89 744
4015.49 828
4016.08 795
4016.68 851
4017.28 836
4017.88 971
4018.47 890
4019.07 800
4019.67 831
4020.27 913
4020.87 833
4021.46 897
4022.06 883
4022.66 874
4023.26 886
4023.86 890
4024.45 1074
4025.05 1113
4025.65 1129
4026.25 939
4026.85 1060
4027.45 1121
4028.05 1125
4028.64 1218
4029.24 1147
4029.84 1278
4030.44 1153
4031.04 1169
4031.64 1205
4032.24 1141
4032.84 1209
4033.43 1328
4034.03 1297
4034.63 1439
4035.23 1504
4035.83 1430
4036.43 1279
4037.03 1109
4037.63 1034
4038.23 1104
4038.83 1055
4039.43 962
4040.03 875
4040.63 883
4041.22 941
4041.82 834
4042.42 850
4043.02 848
4043.62 799
4044.22 776
4044.82 737
4045.42 790
4046.02 786
4046.62 695
4047.22 864
4047.82 820
4048.42 812
4049.02 756
4049.62 778
4050.22 815
4050.82 687
4051.42 622
4052.02 687
4052.62 814
4053.22 820
4053.83 766
4054.43 797
4055.03 862
4055.63 835
4056.23 765
4056.83 840
4057.43 844
4058.03 692
4058.63 752
4059.23 711
4059.83 732
4060.43 745
4061.03 811
4061.64 785
4062.24 749
4062.84 766
4063.44 747
4064.04 770
4064.64 753
4065.24 762
4065.84 778
4066.45 732
4067.05 752
4067.65 715
4068.25 797
4068.85 817
4069.45 708
4070.05 684
4070.66 748
4071.26 747
4071.86 821
4072.46 700
4073.06 825
4073.67 779
4074.27 792
4074.87 681
4075.47 720
4076.07 825
4076.68 757
4077.28 817
4077.88 786
4078.48 664
4079.09 707
4079.69 804
4080.29 725
4080.89 701
4081.50 867
4082.10 830
4082.70 659
4083.30 649
4083.91 812
4084.51 785
4085.11 793
4085.71 848
4086.32 596
4086.92 747
4087.52 690
4088.13 739
4088.73 823
4089.33 669
4089.94 690
4090.54 604
4091.14 706
4091.74 600
4092.35 652
4092.95 665
4093.55 701
4094.16 795
4094.76 590
4095.37 600
4095.97 662
4096.57 683
4097.18 711
4097.78 838
4098.38 807
4098.99 811
4099.59 882
4100.20 743
4100.80 747
4101.40 642
4102.01 667
4102.61 688
4103.22 628
4103.82 704
4104.42 727
4105.03 827
4105.63 685
4106.24 700
4106.84 759
4107.45 784
4108.05 690
4108.65 700
4109.26 749
4109.86 721
4110.47 733
4111.07 783
4111.68 683
4112.28 674
4112.89 620
4113.49 524
4114.10 657
4114.70 749
4115.31 629
4115.91 588
4116.52 731
4117.12 729
4117.73 659
4118.33 697
4118.94 816
4119.54 730
4120.15 709
4120.75 750
4121.36 684
4121.97 623
4122.57 637
4123.18 672
4123.78 747
4124.39 721
4124.99 710
4125.60 724
4126.21 762
4126.81 668
4127.42 627
4128.02 600
4128.63 574
4129.24 574
4129.84 567
4130.45 643
4131.05 612
4131.66 694
4132.27 636
4132.87 616
4133.48 685
4134.08 651
4134.69 748
4135.30 813
4135.90 754
4136.51 690
4137.12 784
4137.72 738
4138.33 833
4138.94 782
4139.54 734
4140.15 708
4140.76 680
4141.37 736
4141.97 848
4142.58 878
4143.19 725
4143.79 896
4144.40 912
4145.01 974
4145.61 910
4146.22 779
4146.83 758
4147.44 846
4148.04 858
4148.65 812
4149.26 702
4149.87 733
4150.47 727
4151.08 819
4151.69 825
4152.30 720
4152.91 732
4153.51 716
4154.12 752
4154.73 751
4155.34 745
4155.94 820
4156.55 763
4157.16 693
4157.77 771
4158.38 816
4158.99 847
4159.59 880
4160.20 874
4160.81 951
4161.42 866
4162.03 968
4162.64 990
4163.24 875
4163.85 777
4164.46 823
4165.07 783
4165.68 797
4166.29 777
4166.90 893
4167.51 775
4168.11 690
4168.72 756
4169.33 709
4169.94 659
4170.55 716
4171.16 814
4171.77 667
4172.38 740
4172.99 775
4173.60 785
4174.21 674
4174.81 661
4175.42 731
4176.03 834
4176.64 904
4177.25 812
4177.86 798
4178.47 823
4179.08 722
4179.69 849
4180.30 843
4180.91 735
4181.52 775
4182.13 829
4182.74 738
4183.35 793
4183.96 859
4184.57 879
4185.18 866
4185.79 889
4186.40 803
4187.01 695
4187.62 708
4188.23 744
4188.84 812
4189.45 881
4190.06 893
4190.67 806
4191.29 823
4191.90 827
4192.51 802
4193.12 702
4193.73 731
4194.34 776
4194.95 816
4195.56 807
4196.17 942
4196.78 945
4197.39 945
4198.00 797
4198.62 781
4199.23 891
4199.84 841
4200.45 773
4201.06 785
4201.67 782
4202.28 830
4202.89 831
4203.51 790
4204.12 807
4204.73 830
4205.34 768
4205.95 860
4206.56 753
4207.18 698
4207.79 710
4208.40 615
4209.01 679
4209.62 852
4210.24 772
4210.85 742
4211.46 730
4212.07 752
4212.68 782
4213.30 799
4213.91 781
4214.52 883
4215.13 846
4215.74 745
4216.36 826
4216.97 913
4217.58 922
4218.19 817
4218.81 890
4219.42 937
4220.03 833
4220.65 828
4221.26 755
4221.87 792
4222.48 869
4223.10 832
4223.71 831
4224.32 850
4224.94 971
4225.55 997
4226.16 935
4226.78 895
4227.39 841
4228.00 966
4228.61 913
4229.23 854
4229.84 889
4230.46 1063
4231.07 1050
4231.68 1064
4232.30 1116
4232.91 1336
4233.52 1429
4234.14 1449
4234.75 1491
4235.36 1450
4235.98 1693
4236.59 1657
4237.21 1624
4237.82 1524
4238.43 1490
4239.05 1319
4239.66 1301
4240.28 1273
4240.89 1009
4241.50 972
4242.12 981
4242.73 972
4243.35 965
4243.96 901
4244.58 937
4245.19 818
4245.81 866
4246.42 863
4247.03 799
4247.65 848
4248.26 897
4248.88 859
4249.49 877
4250.11 898
4250.72 961
4251.34 956
4251.95 949
4252.57 949
4253.18 855
4253.80 868
4254.41 895
4255.03 977
4255.64 908
4256.26 913
4256.88 735
4257.49 825
4258.11 747
4258.72 763
4259.34 853
4259.95 818
4260.57 738
4261.18 746
4261.80 825
4262.42 778
4263.03 850
4263.65 944
4264.26 868
4264.88 784
4265.49 742
4266.11 729
4266.73 761
4267.34 854
4267.96 959
4268.58 965
4269.19 1021
4269.81 922
4270.42 920
4271.04 917
4271.66 859
4272.27 1028
4272.89 908
4273.51 779
4274.12 884
4274.74 879
4275.36 1005
4275.97 967
4276.59 985
4277.21 968
4277.82 925
4278.44 988
4279.06 1034
4279.67 994
4280.29 917
4280.91 879
4281.53 903
4282.14 883
4282.76 851
4283.38 788
4283.99 839
4284.61 712
4285.23 788
4285.85 865
4286.46 783
4287.08 831
4287.70 728
4288.32 822
4288.93 944
4289.55 923
4290.17 877
4290.79 752
4291.41 876
4292.02 810
4292.64 799
4293.26 943
4293.88 931
4294.50 856
4295.11 696
4295.73 823
4296.35 922
4296.97 860
4297.59 765
4298.21 845
4298.82 809
4299.44 838
4300.06 685
4300.68 739
4301.30 798
4301.92 779
4302.53 749
4303.15 778
4303.77 785
4304.39 784
4305.01 821
4305.63 788
4306.25 842
4306.87 775
4307.49 764
4308.10 779
4308.72 766
4309.34 881
4309.96 840
4310.58 844
4311.20 867
4311.82 877
4312.44 792
4313.06 896
4313.68 908
4314.30 990
4314.92 1003
4315.54 908
4316.16 931
4316.78 900
4317.40 910
4318.02 859
4318.64 833
4319.26 960
4319.88 965
4320.50 943
4321.11 867
4321.74 928
4322.36 976
4322.98 1004
4323.60 1036
4324.22 1040
4324.84 1094
4325.46 1125
4326.08 1065
4326.70 1224
4327.32 1405
4327.94 1304
4328.56 1278
4329.18 1273
4329.80 1257
4330.42 1253
4331.04 1230
4331.66 1261
4332.28 1200
4332.90 1138
4333.52 1387
4334.15 1448
4334.77 1690
4335.39 1878
4336.01 2202
4336.63 2529
4337.25 2794
4337.87 2872
4338.49 3209
4339.11 3210
4339.74 3156
4340.36 2926
4340.98 2785
4341.60 2870
4342.22 2717
4342.84 2579
4343.46 2772
4344.09 3255
4344.71 3354
4345.33 3972
4345.95 4717
4346.57 5174
4347.19 5616
4347.82 6063
4348.44 6041
4349.06 6044
4349.68 5457
4350.30 5015
4350.93 4206
4351.55 3564
4352.17 2779
4352.79 2388
4353.42 2077
4354.04 1985
4354.66 1873
4355.28 1716
4355.91 1625
4356.53 1728
4357.15 1686
4357.77 1618
4358.40 1631
4359.02 1498
4359.64 1603
4360.26 1735
4360.89 1635
4361.51 1679
4362.13 1658
4362.76 1328
4363.38 1359
4364.00 1302
4364.62 1289
4365.25 1355
4365.87 1313
4366.49 1239
4367.12 1284
4367.74 1166
4368.36 1052
4368.99 1114
4369.61 1145
4370.23 1066
4370.86 1075
4371.48 1018
4372.11 803
4372.73 886
4373.35 936
4373.98 884
4374.60 980
4375.22 936
4375.85 901
4376.47 945
4377.10 1040
4377.72 932
4378.34 961
4378.97 1097
4379.59 1126
4380.22 1062
4380.84 1055
4381.47 989
4382.09 1045
4382.71 967
4383.34 874
4383.96 1067
4384.59 1208
4385.21 1186
4385.84 1086
4386.46 971
4387.09 862
4387.71 1021
4388.34 1006
4388.96 990
4389.59 799
4390.21 890
4390.84 1015
4391.46 860
4392.09 790
4392.71 781
4393.34 789
4393.96 857
4394.59 892
4395.21 935
4395.84 815
4396.46 771
4397.09 777
4397.71 844
4398.34 782
4398.96 843
4399.59 946
4400.22 974
4400.84 941
4401.47 977
4402.09 1019
4402.72 1032
4403.34 919
4403.97 855
4404.60 819
4405.22 851
4405.85 841
4406.47 900
4407.10 868
4407.73 928
4408.35 859
4408.98 877
4409.61 875
4410.23 892
4410.86 858
4411.48 960
4412.11 878
4412.74 918
4413.36 929
4413.99 861
4414.62 855
4415.24 853
4415.87 824
4416.50 710
4417.12 854
4417.75 984
4418.38 866
4419.01 912
4419.63 972
4420.26 946
4420.89 858
4421.51 853
4422.14 787
4422.77 798
4423.40 909
4424.02 894
4424.65 858
4425.28 839
4425.91 934
4426.53 900
4427.16 760
4427.79 885
4428.42 820
4429.04 754
4429.67 772
4430.30 658
4430.93 745
4431.55 839
4432.18 857
4432.81 918
4433.44 972
4434.07 828
4434.69 953
4435.32 1019
4435.95 952
4436.58 815
4437.21 861
4437.84 1015
4438.46 1015
4439.09 991
4439.72 1039
4440.35 1032
4440.98 937
4441.61 953
4442.24 860
4442.86 878
4443.49 896
4444.12 874
4444.75 812
4445.38 849
4446.01 897
4446.64 961
4447.27 1074
4447.90 1073
4448.52 1051
4449.15 1014
4449.78 1020
4450.41 1084
4451.04 1055
4451.67 1011
4452.30 1020
4452.93 1076
4453.56 1159
4454.19 1141
4454.82 1157
4455.45 1279
4456.08 1209
4456.71 1328
4457.34 1471
4457.97 1544
4458.60 1479
4459.23 1475
4459.86 1329
4460.49 1273
4461.12 1176
4461.75 1174
4462.38 1112
4463.01 966
4463.64 933
4464.27 995
4464.90 903
4465.53 860
4466.16 861
4466.79 794
4467.42 849
4468.05 922
4468.68 944
4469.31 866
4469.94 970
4470.57 897
4471.20 767
4471.83 705
4472.46 782
4473.09 902
4473.72 869
4474.35 772
4474.99 843
4475.62 879
4476.25 779
4476.88 729
4477.51 844
4478.14 795
4478.77 853
4479.40 797
4480.03 759
4480.67 858
4481.30 821
4481.93 849
4482.56 964
4483.19 1026
4483.82 886
4484.46 869
4485.09 827
4485.72 778
4486.35 877
4486.98 854
4487.61 846
4488.25 814
4488.88 816
4489.51 946
4490.14 877
4490.77 856
4491.41 852
4492.04 940
4492.67 1069
4493.30 974
4493.94 918
4494.57 911
4495.20 1034
4495.83 918
4496.46 974
4497.10 1006
4497.73 933
4498.36 1138
4498.99 1155
4499.63 1187
4500.26 1435
4500.89 1548
4501.53 1730
4502.16 1766
4502.79 1950
4503.42 1709
4504.06 1582
4504.69 1520
4505.32 1372
4505.96 1558
4506.59 1479
4507.22 1129
4507.86 984
4508.49 978
4509.12 1005
4509.76 942
4510.39 1035
4511.02 1173
4511.66 1066
4512.29 957
4512.92 956
4513.56 854
4514.19 1021
4514.83 977
4515.46 964
4516.09 997
4516.73 814
4517.36 851
4517.99 854
4518.63 896
4519.26 816
4519.90 765
4520.53 745
4521.17 872
4521.80 887
4522.43 791
4523.07 808
4523.70 812
4524.34 844
4524.97 877
4525.61 681
4526.24 797
4526.88 790
4527.51 899
4528.14 820
4528.78 741
4529.41 801
4530.05 849
4530.68 917
4531.32 967
4531.95 1001
4532.59 1008
4533.22 1035
4533.86 1175
4534.49 1053
4535.13 902
4535.76 925
4536.40 965
4537.04 911
4537.67 896
4538.31 793
4538.94 830
4539.58 934
4540.21 831
4540.85 846
4541.48 767
4542.12 791
4542.76 734
4543.39 738
4544.03 795
4544.66 700
4545.30 741
4545.93 738
4546.57 657
4547.21 726
4547.84 805
4548.48 736
4549.11 671
4549.75 738
4550.39 720
4551.02 699
4551.66 752
4552.30 812
4552.93 776
4553.57 785
4554.21 768
4554.84 808
4555.48 697
4556.12 693
4556.75 748
4557.39 722
4558.03 869
4558.66 851
4559.30 787
4559.94 679
4560.57 761
4561.21 736
4561.85 719
4562.48 741
4563.12 713
4563.76 741
4564.40 784
4565.03 839
4565.67 793
4566.31 720
4566.95 772
4567.58 748
4568.22 764
4568.86 809
4569.50 881
4570.13 685
4570.77 814
4571.41 855
4572.05 809
4572.68 794
4573.32 761
4573.96 718
4574.60 820
4575.24 822
4575.87 879
4576.51 709
4577.15 755
4577.79 735
4578.43 742
4579.06 875
4579.70 1017
4580.34 892
4580.98 959
4581.62 832
4582.26 927
4582.90 866
4583.53 880
4584.17 915
4584.81 870
4585.45 914
4586.09 964
4586.73 1037
4587.37 987
4588.01 1036
4588.64 1087
4589.28 1110
4589.92 1223
4590.56 1234
4591.20 1534
4591.84 1791
4592.48 1942
4593.12 1944
4593.76 2133
4594.40 2047
4595.04 1611
4595.68 1382
4596.31 1232
4596.95 1322
4597.59 1202
4598.23 1055
4598.87 1050
4599.51 1062
4600.15 946
4600.79 1044
4601.43 1013
4602.07 1026
4602.71 1100
4603.35 979
4603.99 909
4604.63 915
4605.27 887
4605.91 1001
4606.55 947
4607.19 1002
4607.83 940
4608.47 857
4609.11 899
4609.75 869
4610.39 797
4611.03 783
4611.68 755
4612.32 741
4612.96 741
4613.60 845
4614.24 1007
4614.88 912
4615.52 824
4616.16 798
4616.80 809
4617.44 799
4618.08 751
4618.72 855
4619.36 793
4620.01 790
4620.65 802
4621.29 868
4621.93 845
4622.57 717
4623.21 827
4623.85 808
4624.50 790
4625.14 746
4625.78 763
4626.42 841
4627.06 936
4627.70 781
4628.34 794
4628.99 796
4629.63 873
4630.27 852
4630.91 755
4631.55 751
4632.20 834
4632.84 880
4633.48 851
4634.12 881
4634.76 854
4635.41 917
4636.05 838
4636.69 937
4637.33 1066
4637.98 891
4638.62 903
4639.26 877
4639.90 788
4640.55 941
4641.19 864
4641.83 848
4642.47 889
4643.12 840
4643.76 937
4644.40 996
4645.04 946
4645.69 818
4646.33 976
4646.97 813
4647.62 835
4648.26 854
4648.90 888
4649.55 828
4650.19 890
4650.83 777
4651.48 817
4652.12 824
4652.76 791
4653.41 755
4654.05 739
4654.69 809
4655.34 809
4655.98 801
4656.62 821
4657.27 707
4657.91 814
4658.55 772
4659.20 749
4659.84 736
4660.49 633
4661.13 806
4661.77 812
4662.42 811
4663.06 762
4663.71 707
4664.35 724
4664.99 765
4665.64 778
4666.28 719
4666.93 688
4667.57 686
4668.22 698
4668.86 772
4669.51 739
4670.15 790
4670.79 715
4671.44 756
4672.08 734
4672.73 745
4673.37 693
4674.02 633
4674.66 727
4675.31 770
4675.95 839
4676.60 779
4677.24 729
4677.89 707
4678.53 709
4679.18 852
4679.82 716
4680.47 862
4681.12 885
4681.76 761
4682.41 809
4683.05 685
4683.70 769
4684.34 831
4684.99 793
4685.63 789
4686.28 734
4686.93 734
4687.57 818
4688.22 860
4688.86 800
4689.51 886
4690.15 883
4690.80 794
4691.45 764
4692.09 849
4692.74 876
4693.39 778
4694.03 716
4694.68 824
4695.32 1041
4695.97 901
4696.62 950
4697.26 1068
4697.91 1171
4698.56 1422
4699.20 1633
4699.85 1635
4700.50 1721
4701.14 1581
4701.79 1654
4702.44 1619
4703.08 1459
4703.73 1162
4704.38 1141
4705.02 1016
4705.67 979
4706.32 1038
4706.97 993
4707.61 908
4708.26 958
4708.91 986
4709.55 960
4710.20 1041
4710.85 1048
4711.50 956
4712.14 945
4712.79 955
4713.44 1011
4714.09 914
4714.73 844
4715.38 901
4716.03 976
4716.68 945
4717.33 843
4717.97 958
4718.62 839
4719.27 848
4719.92 945
4720.57 858
4721.21 929
4721.86 911
4722.51 805
4723.16 779
4723.81 834
4724.45 849
4725.10 780
4725.75 917
4726.40 900
4727.05 1029
4727.70 1002
4728.35 1071
4728.99 930
4729.64 967
4730.29 988
4730.94 912
4731.59 962
4732.24 919
4732.89 855
4733.54 811
4734.19 789
4734.83 834
4735.48 807
4736.13 790
4736.78 756
4737.43 894
4738.08 893
4738.73 780
4739.38 848
4740.03 844
4740.68 835
4741.33 829
4741.98 1002
4742.63 892
4743.28 844
4743.93 875
4744.58 884
4745.23 821
4745.87 945
4746.52 1027
4747.17 871
4747.82 900
4748.47 957
4749.12 1009
4749.77 991
4750.42 1129
4751.08 1221
4751.73 1197
4752.38 1115
4753.03 1240
4753.68 1215
4754.33 1065
4754.98 1203
4755.63 1239
4756.28 1091
4756.93 1122
4757.58 1064
4758.23 900
4758.88 891
4759.53 777
4760.18 854
4760.83 887
4761.48 863
4762.13 978
4762.79 799
4763.44 893
4764.09 830
4764.74 805
4765.39 861
4766.04 823
4766.69 822
4767.34 891
4767.99 912
4768.65 947
4769.30 922
4769.95 844
4770.60 906
4771.25 748
4771.90 807
4772.56 803
4773.21 799
4773.86 753
4774.51 727
4775.16 807
4775.81 756
4776.47 756
4777.12 873
4777.77 806
4778.42 909
4779.07 899
4779.73 766
4780.38 849
4781.03 841
4781.68 819
4782.34 768
4782.99 829
4783.64 723
4784.29 742
4784.94 743
4785.60 843
4786.25 854
4786.90 830
4787.56 876
4788.21 800
4788.86 709
4789.51 798
4790.17 911
4790.82 861
4791.47 821
4792.13 773
4792.78 844
4793.43 933
4794.08 692
4794.74 756
4795.39 731
4796.04 811
4796.70 808
4797.35 843
4798.00 776
4798.66 821
4799.31 894
4799.96 834
4800.62 883
4801.27 890
4801.93 838
4802.58 796
4803.23 850
4803.89 844
4804.54 784
4805.19 785
4805.85 844
4806.50 857
4807.16 897
4807.81 851
4808.46 911
4809.12 925
4809.77 863
4810.43 862
4811.08 946
4811.73 798
4812.39 843
4813.04 900
4813.70 1055
4814.35 1043
4815.01 1029
4815.66 906
4816.32 951
4816.97 944
4817.63 977
4818.28 941
4818.94 974
4819.59 1066
4820.24 1049
4820.90 1000
4821.55 1007
4822.21 1132
4822.86 1034
4823.52 1102
4824.18 1076
4824.83 1051
4825.49 1090
4826.14 1082
4826.80 1034
4827.45 1178
4828.11 1233
4828.76 1185
4829.42 1265
4830.07 1240
4830.73 1195
4831.38 1193
4832.04 1318
4832.70 1234
4833.35 1307
4834.01 1281
4834.66 1414
4835.32 1516
4835.98 1464
4836.63 1570
4837.29 1646
4837.94 1647
4838.60 1556
4839.26 1511
4839.91 1743
4840.57 1699
4841.22 1766
4841.88 1882
4842.54 1780
4843.19 1648
4843.85 1719
4844.51 1871
4845.16 1930
4845.82 2056
4846.48 2204
4847.13 2042
4847.79 2169
4848.45 2605
4849.10 2929
4849.76 3083
4850.42 3210
4851.07 3383
4851.73 3636
4852.39 3650
4853.05 3499
4853.70 3426
4854.36 3139
4855.02 2888
4855.68 2810
4856.33 3114
4856.99 3293
4857.65 3207
4858.30 3511
4858.96 3883
4859.62 4026
4860.28 3785
4860.94 3527
4861.59 3635
4862.25 3372
4862.91 2958
4863.57 2897
4864.22 2882
4864.88 2926
4865.54 2969
4866.20 2914
4866.86 2946
4867.51 3040
4868.17 3014
4868.83 2904
4869.49 2894
4870.15 2744
4870.81 2698
4871.46 2506
4872.12 2363
4872.78 2271
4873.44 2163
4874.10 2219
4874.76 2075
4875.41 1992
4876.07 2140
4876.73 2062
4877.39 2233
4878.05 2183
4878.71 2190
4879.37 2230
4880.03 2064
4880.69 2095
4881.34 2242
4882.00 2126
4882.66 1862
4883.32 1758
4883.98 1703
4884.64 1586
4885.30 1582
4885.96 1614
4886.62 1574
4887.28 1620
4887.94 1568
4888.60 1650
4889.26 1637
4889.92 1815
4890.58 1805
4891.24 2042
4891.89 1917
4892.55 1933
4893.21 1884
4893.87 1802
4894.53 1765
4895.19 1635
4895.85 1546
4896.51 1589
4897.17 1491
4897.83 1390
4898.49 1376
4899.16 1462
4899.82 1537
4900.48 1611
4901.14 1332
4901.80 1531
4902.46 1511
4903.12 1464
4903.78 1325
4904.44 1310
4905.10 1413
4905.76 1164
4906.42 1134
4907.08 1235
4907.74 1246
4908.40 1195
4909.06 1124
4909.72 1104
4910.39 1239
4911.05 1286
4911.71 1192
4912.37 1166
4913.03 1110
4913.69 1099
4914.35 1137
4915.01 1155
4915.68 1217
4916.34 1042
4917.00 1054
4917.66 1093
4918.32 1134
4918.98 1062
4919.64 1062
4920.31 1119
4920.97 1095
4921.63 1010
4922.29 1010
4922.95 1036
4923.62 1046
4924.28 991
4924.94 994
4925.60 1048
4926.26 964
4926.93 932
4927.59 979
4928.25 959
4928.91 1068
4929.57 1101
4930.24 1023
4930.90 1066
4931.56 1092
4932.22 1010
4932.89 969
4933.55 928
4934.21 953
4934.87 887
4935.54 993
4936.20 1004
4936.86 955
4937.53 987
4938.19 999
4938.85 961
4939.51 1034
4940.18 1135
4940.84 974
4941.50 955
4942.17 915
4942.83 935
4943.49 900
4944.16 943
4944.82 909
4945.48 895
4946.15 918
4946.81 930
4947.47 857
4948.14 814
4948.80 878
4949.46 802
4950.13 942
4950.79 903
4951.45 851
4952.12 891
4952.78 888
4953.45 868
4954.11 913
4954.77 850
4955.44 748
4956.10 704
4956.77 720
4957.43 794
4958.09 788
4958.76 752
4959.42 840
4960.09 771
4960.75 846
4961.42 955
4962.08 1047
4962.75 938
4963.41 993
4964.07 1103
4964.74 1251
4965.40 1231
4966.07 1177
4966.73 1138
4967.40 1051
4968.06 993
4968.73 923
4969.39 865
4970.06 865
4970.72 874
4971.39 818
4972.05 919
4972.72 805
4973.38 764
4974.05 856
4974.71 909
4975.38 845
4976.05 859
4976.71 855
4977.38 826
4978.04 790
4978.71 751
4979.37 917
4980.04 866
4980.70 888
4981.37 933
4982.04 989
4982.70 956
4983.37 841
4984.03 884
4984.70 897
4985.37 856
4986.03 891
4986.70 900
4987.36 879
4988.03 853
4988.70 894
4989.36 902
4990.03 883
4990.70 919
4991.36 943
4992.03 1018
4992.69 910
4993.36 834
4994.03 870
4994.69 784
4995.36 874
4996.03 800
4996.69 726
4997.36 774
4998.03 781
4998.70 755
4999.36 775
5000.03 666
5000.70 678
5001.36 746
5002.03 705
5002.70 728
5003.37 770
5004.03 609
5004.70 635
5005.37 739
5006.03 611
5006.70 658
5007.37 779
5008.04 795
5008.70 841
5009.37 670
5010.04 757
5010.71 887
5011.38 823
5012.04 690
5012.71 694
5013.38 682
5014.05 713
5014.72 678
5015.38 773
5016.05 758
5016.72 705
5017.39 680
5018.06 612
5018.72 732
5019.39 830
5020.06 767
5020.73 750
5021.40 715
5022.07 654
5022.73 672
5023.40 638
5024.07 705
5024.74 744
5025.41 712
5026.08 689
5026.75 685
5027.42 723
5028.08 599
5028.75 732
5029.42 813
5030.09 672
5030.76 751
5031.43 905
5032.10 747
5032.77 713
5033.44 702
5034.11 656
5034.78 720
5035.45 597
5036.11 690
5036.78 659
5037.45 750
5038.12 682
5038.79 762
5039.46 794
5040.13 728
5040.80 711
5041.47 696
5042.14 668
5042.81 716
5043.48 745
5044.15 659
5044.82 625
5045.49 662
5046.16 768
5046.83 749
5047.50 674
5048.17 716
5048.84 748
5049.51 669
5050.18 627
5050.85 724
5051.52 682
5052.19 664
5052.86 743
5053.54 663
5054.21 651
5054.88 749
5055.55 714
5056.22 783
5056.89 704
5057.56 755
5058.23 705
5058.90 841
5059.57 745
5060.24 754
5060.91 678
5061.59 668
5062.26 650
5062.93 694
5063.60 638
5064.27 644
5064.94 661
5065.61 645
5066.28 766
5066.96 759
5067.63 664
5068.30 592
5068.97 637
5069.64 646
5070.31 677
5070.99 647
5071.66 680
5072.33 700
5073.00 653
5073.67 698
5074.35 610
5075.02 757
5075.69 788
5076.36 805
5077.03 964
5077.71 872
5078.38 904
5079.05 929
5079.72 904
5080.39 982
5081.07 882
5081.74 903
5082.41 942
5083.08 814
5083.76 698
5084.43 678
5085.10 722
5085.78 787
5086.45 633
5087.12 745
5087.79 776
5088.47 817
5089.14 929
5089.81 793
5090.49 820
5091.16 907
5091.83 959
5092.51 1043
5093.18 910
5093.85 893
5094.52 862
5095.20 815
5095.87 765
5096.54 769
5097.22 782
5097.89 750
5098.57 738
5099.24 786
5099.91 725
5100.59 787
5101.26 767
5101.93 764
5102.61 818
5103.28 854
5103.96 901
5104.63 1007
5105.30 1032
5105.98 974
5106.65 1004
5107.33 929
5108.00 862
5108.67 810
5109.35 756
5110.02 706
5110.70 681
5111.37 782
5112.05 800
5112.72 827
5113.40 759
5114.07 795
5114.74 833
5115.42 713
5116.09 789
5116.77 773
5117.44 776
5118.12 787
5118.79 784
5119.47 895
5120.14 978
5120.82 851
5121.49 830
5122.17 876
5122.84 749
5123.52 777
5124.19 757
5124.87 751
5125.54 786
5126.22 764
5126.90 774
5127.57 727
5128.25 721
5128.92 776
5129.60 810
5130.27 766
5130.95 791
5131.62 751
5132.30 744
5132.98 731
5133.65 836
5134.33 842
5135.00 669
5135.68 725
5136.36 668
5137.03 666
5137.71 749
5138.38 746
5139.06 659
5139.74 758
5140.41 763
5141.09 672
5141.77 642
5142.44 662
5143.12 737
5143.80 753
5144.47 781
5145.15 711
5145.83 705
5146.50 639
5147.18 669
5147.86 718
5148.53 705
5149.21 653
5149.89 645
5150.56 597
5151.24 678
5151.92 635
5152.60 521
5153.27 609
5153.95 646
5154.63 715
5155.30 615
5155.98 446
5156.66 616
5157.34 706
5158.01 590
5158.69 579
5159.37 672
5160.05 658
5160.72 708
5161.40 636
5162.08 675
5162.76 665
5163.44 737
5164.11 739
5164.79 605
5165.47 722
5166.15 670
5166.83 692
5167.50 623
5168.18 755
5168.86 693
5169.54 660
5170.22 705
5170.89 691
5171.57 557
5172.25 650
5172.93 690
5173.61 643
5174.29 589
5174.97 638
5175.64 615
5176.32 601
5177.00 689
5177.68 793
5178.36 676
5179.04 695
5179.72 769
5180.40 761
5181.08 688
5181.75 722
5182.43 820
5183.11 782
5183.79 742
5184.47 790
5185.15 742
5185.83 670
5186.51 625
5187.19 586
5187.87 674
5188.55 576
5189.23 570
5189.91 652
5190.59 630
5191.27 577
5191.95 704
5192.63 609
5193.31 678
5193.98 747
5194.66 676
5195.34 637
5196.02 690
5196.70 663
5197.38 618
5198.07 634
5198.75 659
5199.43 614
5200.11 719
5200.79 654
5201.47 691
5202.15 639
5202.83 695
5203.51 756
5204.19 774
5204.87 728
5205.55 797
5206.23 733
5206.91 755
5207.59 688
5208.27 805
5208.95 706
5209.63 577
5210.31 707
5211.00 750
5211.68 746
5212.36 793
5213.04 820
5213.72 836
5214.40 716
5215.08 827
5215.76 790
5216.45 766
5217.13 892
5217.81 929
5218.49 1015
5219.17 1046
5219.85 975
5220.53 1066
5221.22 1156
5221.90 990
5222.58 982
5223.26 878
5223.94 951
5224.62 894
5225.31 756
5225.99 733
5226.67 965
5227.35 971
5228.03 819
5228.72 646
5229.40 749
5230.08 877
5230.76 774
5231.45 718
5232.13 825
5232.81 789
5233.49 804
5234.18 957
5234.86 868
5235.54 800
5236.22 704
5236.91 798
5237.59 798
5238.27 835
5238.95 941
5239.64 838
5240.32 842
5241.00 872
5241.69 922
5242.37 852
5243.05 864
5243.73 779
5244.42 784
5245.10 884
5245.78 764
5246.47 793
5247.15 813
5247.83 772
5248.52 869
5249.20 832
5249.88 872
5250.57 1039
5251.25 1011
5251.94 986
5252.62 954
5253.30 1088
5253.99 950
5254.67 918
5255.35 919
5256.04 845
5256.72 761
5257.41 817
5258.09 750
5258.77 721
5259.46 792
5260.14 834
5260.83 941
5261.51 853
5262.20 875
5262.88 859
5263.56 979
5264.25 953
5264.93 834
5265.62 956
5266.30 855
5266.99 820
5267.67 863
5268.36 874
5269.04 753
5269.73 735
5270.41 799
5271.10 780
5271.78 863
5272.47 883
5273.15 798
5273.84 752
5274.52 785
5275.21 826
5275.89 805
5276.58 810
5277.26 694
5277.95 687
5278.63 638
5279.32 646
5280.00 774
5280.69 781
5281.37 800
5282.06 815
5282.75 762
5283.43 750
5284.12 757
5284.80 722
5285.49 736
5286.17 780
5286.86 741
5287.55 692
5288.23 705
5288.92 702
5289.60 703
5290.29 643
5290.98 628
5291.66 756
5292.35 713
5293.04 645
5293.72 648
5294.41 738
5295.10 790
5295.78 726
5296.47 747
5297.15 650
5297.84 652
5298.53 813
5299.21 746
5299.90 673
5300.59 808
5301.28 819
5301.96 800
5302.65 887
5303.34 907
5304.02 807
5304.71 816
5305.40 848
5306.08 751
5306.77 777
5307.46 761
5308.15 796
5308.83 804
5309.52 921
5310.21 961
5310.90 945
5311.58 961
5312.27 913
5312.96 929
5313.65 929
5314.33 1035
5315.02 880
5315.71 947
5316.40 966
5317.09 822
5317.77 860
5318.46 980
5319.15 1097
5319.84 1066
5320.53 1136
5321.21 1210
5321.90 1133
5322.59 1193
5323.28 1062
5323.97 926
5324.65 847
5325.34 859
5326.03 763
5326.72 849
5327.41 779
5328.10 800
5328.79 819
5329.47 880
5330.16 820
5330.85 771
5331.54 758
5332.23 653
5332.92 707
5333.61 795
5334.30 755
5334.99 736
5335.67 686
5336.36 696
5337.05 737
5337.74 756
5338.43 660
5339.12 751
5339.81 719
5340.50 734
5341.19 785
5341.88 819
5342.57 702
5343.26 713
5343.95 753
5344.64 765
5345.33 807
5346.02 778
5346.71 763
5347.40 708
5348.09 813
5348.78 782
5349.47 744
5350.16 707
5350.85 729
5351.54 843
5352.23 876
5352.92 802
5353.61 735
5354.30 876
5354.99 806
5355.68 742
5356.37 663
5357.06 720
5357.75 689
5358.44 661
5359.13 634
5359.82 689
5360.51 723
5361.20 696
5361.89 710
5362.58 638
5363.27 700
5363.97 713
5364.66 658
5365.35 615
5366.04 625
5366.73 677
5367.42 670
5368.11 659
5368.80 718
5369.49 655
5370.19 598
5370.88 593
5371.57 661
5372.26 713
5372.95 682
5373.64 614
5374.33 623
5375.03 553
5375.72 556
5376.41 571
5377.10 694
5377.79 675
5378.49 525
5379.18 608
5379.87 621
5380.56 586
5381.25 609
5381.95 570
5382.64 641
5383.33 665
5384.02 591
5384.71 634
5385.41 674
5386.10 650
5386.79 604
5387.48 668
5388.18 709
5388.87 754
5389.56 689
5390.25 637
5390.95 650
5391.64 681
5392.33 652
5393.02 731
5393.72 714
5394.41 620
5395.10 655
5395.80 609
5396.49 660
5397.18 624
5397.88 614
5398.57 649
5399.26 615
5399.95 562
5400.65 567
5401.34 578
5402.03 627
5402.73 645
5403.42 611
5404.12 592
5404.81 663
5405.50 611
5406.20 675
5406.89 605
5407.58 636
5408.28 771
5408.97 725
5409.66 720
5410.36 704
5411.05 680
5411.75 670
5412.44 732
5413.13 800
5413.83 693
5414.52 730
5415.22 701
5415.91 741
5416.61 798
5417.30 781
5417.99 762
5418.69 685
5419.38 647
5420.08 685
5420.77 660
5421.47 782
5422.16 755
5422.86 770
5423.55 747
5424.25 774
5424.94 790
5425.64 692
5426.33 708
5427.03 716
5427.72 627
5428.42 726
5429.11 737
5429.81 723
5430.50 667
5431.20 788
5431.89 708
5432.59 907
5433.28 856
5433.98 720
5434.67 814
5435.37 878
5436.06 897
5436.76 865
5437.46 957
5438.15 884
5438.85 845
5439.54 859
5440.24 737
5440.93 833
5441.63 751
5442.33 772
5443.02 904
5443.72 994
5444.41 899
5445.11 952
5445.81 969
5446.50 1015
5447.20 1045
5447.90 966
5448.59 1057
5449.29 1077
5449.98 1012
5450.68 1034
5451.38 969
5452.07 987
5452.77 992
5453.47 943
5454.16 879
5454.86 941
5455.56 937
5456.25 1025
5456.95 1016
5457.65 980
5458.35 1020
5459.04 963
5459.74 893
5460.44 982
5461.13 1029
5461.83 969
5462.53 957
5463.23 1069
5463.92 1111
5464.62 1099
5465.32 1091
5466.02 1064
5466.71 1096
5467.41 1195
5468.11 1188
5468.81 1077
5469.50 1173
5470.20 1181
5470.90 1193
5471.60 1190
5472.29 1233
5472.99 1264
5473.69 1371
5474.39 1243
5475.09 1349
5475.78 1387
5476.48 1403
5477.18 1646
5477.88 1790
5478.58 1992
5479.28 2173
5479.97 2382
5480.67 2839
5481.37 2840
5482.07 3151
5482.77 3259
5483.47 2857
5484.17 2833
5484.86 2325
5485.56 2134
5486.26 1993
5486.96 1799
5487.66 1743
5488.36 1662
5489.06 1705
5489.76 1899
5490.45 1705
5491.15 1800
5491.85 1878
5492.55 1876
5493.25 1854
5493.95 1974
5494.65 1943
5495.35 2032
5496.05 2032
5496.75 2066
5497.45 2249
5498.15 2544
5498.85 2721
5499.55 3288
5500.25 3977
5500.95 4589
5501.65 4934
5502.35 5257
5503.04 5274
5503.74 4950
5504.44 4516
5505.14 3948
5505.84 3456
5506.54 2747
5507.24 2491
5507.94 2143
5508.65 2014
5509.35 1900
5510.05 1890
5510.75 1756
5511.45 1788
5512.15 1737
5512.85 1658
5513.55 1626
5514.25 1593
5514.95 1678
5515.65 1573
5516.35 1517
5517.05 1463
5517.75 1557
5518.45 1436
5519.15 1378
5519.85 1307
5520.56 1296
5521.26 1260
5521.96 1193
5522.66 1139
5523.36 979
5524.06 1000
5524.76 1145
5525.46 1145
5526.16 1098
5526.87 1060
5527.57 1092
5528.27 1080
5528.97 1106
5529.67 1060
5530.37 1075
5531.07 1132
5531.78 1266
5532.48 979
5533.18 886
5533.88 977
5534.58 958
5535.29 892
5535.99 976
5536.69 1042
5537.39 947
5538.09 934
5538.80 1012
5539.50 975
5540.20 837
5540.90 880
5541.60 866
5542.31 928
5543.01 835
5543.71 869
5544.41 806
5545.12 863
5545.82 781
5546.52 745
5547.22 838
5547.93 849
5548.63 920
5549.33 842
5550.04 886
5550.74 981
5551.44 943
5552.14 952
5552.85 951
5553.55 840
5554.25 874
5554.96 945
5555.66 943
5556.36 918
5557.07 833
5557.77 800
5558.47 833
5559.18 879
5559.88 811
5560.58 823
5561.29 924
5561.99 938
5562.69 915
5563.40 968
5564.10 924
5564.80 973
5565.51 995
5566.21 1009
5566.92 894
5567.62 898
5568.32 921
5569.03 840
5569.73 854
5570.44 833
5571.14 966
5571.84 901
5572.55 897
5573.25 905
5573.96 907
5574.66 900
5575.37 953
5576.07 902
5576.78 922
5577.48 839
5578.18 848
5578.89 905
5579.59 900
5580.30 881
5581.00 914
5581.71 765
5582.41 751
5583.12 745
5583.82 813
5584.53 757
5585.23 813
5585.94 875
5586.64 805
5587.35 797
5588.05 741
5588.76 768
5589.46 713
5590.17 844
5590.88 810
5591.58 765
5592.29 692
5592.99 800
5593.70 773
5594.40 812
5595.11 744
5595.81 704
5596.52 749
5597.23 856
5597.93 846
5598.64 789
5599.34 697
5600.05 705
5600.76 772
5601.46 729
5602.17 648
5602.87 742
5603.58 730
5604.29 774
5604.99 741
5605.70 746
5606.41 798
5607.11 761
5607.82 641
5608.52 722
5609.23 700
5609.94 667
5610.64 702
5611.35 720
5612.06 885
5612.76 806
5613.47 707
5614.18 706
5614.89 728
5615.59 755
5616.30 755
5617.01 772
5617.71 701
5618.42 703
5619.13 715
5619.84 683
5620.54 746
5621.25 807
5621.96 720
5622.66 717
5623.37 816
5624.08 841
5624.79 760
5625.49 672
5626.20 873
5626.91 741
5627.62 870
5628.33 835
5629.03 827
5629.74 965
5630.45 899
5631.16 940
5631.87 869
5632.57 920
5633.28 942
5633.99 827
5634.70 771
5635.41 717
5636.11 731
5636.82 810
5637.53 891
5638.24 852
5638.95 803
5639.66 819
5640.36 913
5641.07 845
5641.78 893
5642.49 741
5643.20 858
5643.91 817
5644.62 863
5645.33 895
5646.03 770
5646.74 820
5647.45 805
5648.16 758
5648.87 740
5649.58 691
5650.29 706
5651.00 836
5651.71 829
5652.42 793
5653.13 809
5653.84 753
5654.54 838
5655.25 881
5655.96 1074
5656.67 1054
5657.38 1150
5658.09 1216
5658.80 1353
5659.51 1293
5660.22 1218
5660.93 1252
5661.64 1074
5662.35 1075
5663.06 1048
5663.77 865
5664.48 706
5665.19 854
5665.90 851
5666.61 761
5667.32 744
5668.03 841
5668.74 794
5669.45 702
5670.16 726
5670.87 708
5671.58 747
5672.29 694
5673.01 693
5673.72 768
5674.43 787
5675.14 837
5675.85 911
5676.56 791
5677.27 767
5677.98 769
5678.69 805
5679.40 833
5680.11 714
5680.82 736
5681.54 758
5682.25 678
5682.96 729
5683.67 860
5684.38 792
5685.09 763
5685.80 775
5686.51 748
5687.23 856
5687.94 801
5688.65 675
5689.36 775
5690.07 715
5690.78 823
5691.50 669
5692.21 639
5692.92 667
5693.63 696
5694.34 689
5695.06 663
5695.77 692
5696.48 738
5697.19 672
5697.90 686
5698.62 710
5699.33 651
5700.04 762
5700.75 769
5701.46 724
5702.18 668
5702.89 727
5703.60 701
5704.31 755
5705.03 729
5705.74 652
5706.45 639
5707.17 688
5707.88 575
5708.59 665
5709.30 708
5710.02 703
5710.73 614
5711.44 619
5712.16 616
5712.87 783
5713.58 751
5714.30 624
5715.01 627
5715.72 721
5716.43 688
5717.15 629
5717.86 660
5718.58 612
5719.29 576
5720.00 643
5720.72 755
5721.43 663
5722.14 617
5722.86 645
5723.57 686
5724.28 743
5725.00 680
5725.71 700
5726.43 746
5727.14 802
5727.85 725
5728.57 727
5729.28 719
5730.00 731
5730.71 718
5731.42 772
5732.14 761
5732.85 740
5733.57 690
5734.28 772
5735.00 693
5735.71 679
5736.43 618
5737.14 683
5737.85 697
5738.57 644
5739.28 645
5740.00 718
5740.71 668
5741.43 707
5742.14 637
5742.86 655
5743.57 641
5744.29 578
5745.00 656
5745.72 638
5746.43 552
5747.15 608
5747.86 575
5748.58 581
5749.30 590
5750.01 574
5750.73 619
5751.44 632
5752.16 573
5752.87 618
5753.59 595
5754.30 587
5755.02 678
5755.74 648
5756.45 684
5757.17 652
5757.88 635
5758.60 560
5759.31 525
5760.03 579
5760.75 564
5761.46 598
5762.18 557
5762.90 569
5763.61 591
5764.33 604
5765.04 674
5765.76 588
5766.48 653
5767.19 615
5767.91 615
5768.63 603
5769.34 598
5770.06 590
5770.78 722
5771.49 613
5772.21 582
5772.93 675
5773.64 643
5774.36 725
5775.08 652
5775.79 579
5776.51 597
5777.23 627
5777.95 619
5778.66 582
5779.38 635
5780.10 655
5780.81 640
5781.53 684
5782.25 743
5782.97 667
5783.68 635
5784.40 600
5785.12 674
5785.84 588
5786.55 725
5787.27 731
5787.99 691
5788.71 672
5789.43 651
5790.14 571
5790.86 547
5791.58 595
5792.30 595
5793.02 733
5793.73 635
5794.45 678
5795.17 671
5795.89 703
5796.61 690
5797.33 692
5798.04 728
5798.76 787
5799.48 729
5800.20 779
5800.92 896
5801.64 847
5802.36 943
5803.07 1047
5803.79 1179
5804.51 1083
5805.23 1186
5805.95 1007
5806.67 1118
5807.39 961
5808.11 821
5808.82 833
5809.54 845
5810.26 714
5810.98 737
5811.70 774
5812.42 741
5813.14 671
5813.86 666
5814.58 733
5815.30 788
5816.02 817
5816.74 782
5817.46 778
5818.18 742
5818.90 649
5819.62 687
5820.34 695
5821.06 779
5821.78 783
5822.50 704
5823.22 733
5823.94 782
5824.66 728
5825.38 674
5826.10 744
5826.82 740
5827.54 765
5828.26 691
5828.98 665
5829.70 693
5830.42 800
5831.14 703
5831.86 689
5832.58 725
5833.30 724
5834.02 694
5834.74 634
5835.46 671
5836.18 622
5836.90 760
5837.62 717
5838.34 722
5839.07 734
5839.79 723
5840.51 653
5841.23 689
5841.95 653
5842.67 616
5843.39 709
5844.11 674
5844.83 710
5845.56 711
5846.28 672
5847.00 660
5847.72 634
5848.44 778
5849.16 733
5849.88 745
5850.61 676
5851.33 640
5852.05 717
5852.77 731
5853.49 736
5854.22 718
5854.94 683
5855.66 633
5856.38 742
5857.10 763
5857.83 765
5858.55 715
5859.27 756
5859.99 698
5860.71 670
5861.44 666
5862.16 718
5862.88 656
5863.60 600
5864.33 750
5865.05 762
5865.77 682
5866.49 699
5867.22 729
5867.94 804
5868.66 761
5869.38 788
5870.11 802
5870.83 754
5871.55 747
5872.28 782
5873.00 799
5873.72 709
5874.45 731
5875.17 682
5875.89 786
5876.62 760
5877.34 801
5878.06 714
5878.79 762
5879.51 738
5880.23 863
5880.96 771
5881.68 789
5882.40 805
5883.13 762
5883.85 689
5884.57 744
5885.30 796
5886.02 902
5886.75 842
5887.47 796
5888.19 777
5888.92 845
5889.64 800
5890.37 829
5891.09 790
5891.81 724
5892.54 674
5893.26 717
5893.99 706
5894.71 757
5895.44 820
5896.16 730
5896.88 751
5897.61 801
5898.33 747
5899.06 801
5899.78 775
5900.51 753
5901.23 830
5901.96 830
5902.68 768
5903.41 849
5904.13 831
5904.86 785
5905.58 821
5906.31 770
5907.03 843
5907.76 871
5908.48 915
5909.21 979
5909.93 918
5910.66 830
5911.38 922
5912.11 819
5912.83 900
5913.56 902
5914.29 932
5915.01 928
5915.74 870
5916.46 932
5917.19 906
5917.91 923
5918.64 878
5919.37 913
5920.09 978
5920.82 983
5921.54 984
5922.27 1049
5923.00 921
5923.72 995
5924.45 1036
5925.17 1031
5925.90 1098
5926.63 1124
5927.35 1147
5928.08 1139
5928.81 1104
5929.53 1141
5930.26 1159
5930.99 1206
5931.71 1107
5932.44 1155
5933.17 1198
5933.89 1235
5934.62 1305
5935.35 1189
5936.07 1220
5936.80 1356
5937.53 1284
5938.25 1334
5938.98 1439
5939.71 1458
5940.44 1437
5941.16 1459
5941.89 1622
5942.62 1691
5943.35 1623
5944.07 1557
5944.80 1497
5945.53 1840
5946.26 1943
5946.98 1887
5947.71 1907
5948.44 1881
5949.17 1991
5949.89 2310
5950.62 2373
5951.35 2765
5952.08 2875
5952.80 2924
5953.53 3112
5954.26 3136
5954.99 3165
5955.72 3050
5956.45 2729
5957.17 2528
5957.90 2583
5958.63 2636
5959.36 2454
5960.09 2641
5960.82 2768
5961.54 2797
5962.27 2737
5963.00 2888
5963.73 2909
5964.46 3312
5965.19 3601
5965.92 3841
5966.64 4434
5967.37 4822
5968.10 5496
5968.83 5579
5969.56 5691
5970.29 5281
5971.02 5033
5971.75 4401
5972.48 3957
5973.21 3906
5973.93 3793
5974.66 3606
5975.39 3446
5976.12 3402
5976.85 3123
5977.58 3261
5978.31 3329
5979.04 3535
5979.77 3613
5980.50 3453
5981.23 3433
5981.96 3602
5982.69 3880
5983.42 4088
5984.15 3932
5984.88 3795
5985.61 4038
5986.34 3983
5987.07 4047
5987.80 4029
5988.53 3882
5989.26 3785
5989.99 3556
5990.72 3736
5991.45 3798
5992.18 3898
5992.91 3747
5993.64 3854
5994.37 4054
5995.10 4029
5995.83 3988
5996.56 4253
5997.29 4238
5998.02 4223
5998.75 4409
5999.49 4607
6000.22 4564
6000.95 4504
6001.68 4423
6002.41 4208
6003.14 4286
6003.87 4342
6004.60 4289
6005.33 3996
6006.06 4164
6006.80 3977
6007.53 4260
6008.26 4443
6008.99 4712
6009.72 5283
6010.45 6626
6011.18 7792
6011.92 9399
6012.65 11047
6013.38 13004
6014.11 14627
6014.84 16183
6015.57 16816
6016.31 16653
6017.04 16238
6017.77 15235
6018.50 13753
6019.23 11907
6019.97 10111
6020.70 8143
6021.43 6846
6022.16 5875
6022.89 4630
6023.63 4147
6024.36 3741
6025.09 3263
6025.82 3059
6026.56 3033
6027.29 2850
6028.02 2908
6028.75 2756
6029.49 2725
6030.22 2510
6030.95 2565
6031.68 2499
6032.42 2374
6033.15 2261
6033.88 2297
6034.62 2326
6035.35 2149
6036.08 2156
6036.81 2269
6037.55 2164
6038.28 2178
6039.01 2288
6039.75 2401
6040.48 2590
6041.21 2593
6041.95 2634
6042.68 2572
6043.41 2480
6044.15 2623
6044.88 2711
6045.61 2620
6046.35 2693
6047.08 2890
6047.82 3060
6048.55 3084
6049.28 3194
6050.02 3242
6050.75 3435
6051.49 3560
6052.22 3991
6052.95 4425
6053.69 4701
6054.42 5042
6055.16 4769
6055.89 4645
6056.62 4469
6057.36 4248
6058.09 3687
6058.83 3519
6059.56 3195
6060.30 2852
6061.03 2838
6061.77 2911
6062.50 2959
6063.23 2712
6063.97 2756
6064.70 2584
6065.44 2585
6066.17 2576
6066.91 2536
6067.64 2531
6068.38 2511
6069.11 2466
6069.85 2350
6070.58 2286
6071.32 2202
6072.05 2210
6072.79 2252
6073.52 2162
6074.26 2185
6075.00 2067
6075.73 2110
6076.47 2005
6077.20 2061
6077.94 2083
6078.67 1995
6079.41 2037
6080.14 1995
6080.88 1921
6081.62 1826
6082.35 1803
6083.09 1796
6083.82 1754
6084.56 1796
6085.30 1745
6086.03 1676
6086.77 1754
6087.50 1714
6088.24 1794
6088.98 1768
6089.71 1576
6090.45 1852
6091.19 1780
6091.92 1867
6092.66 1716
6093.39 1719
6094.13 1741
6094.87 1747
6095.60 1609
6096.34 1665
6097.08 1658
6097.81 1562
6098.55 1535
6099.29 1614
6100.03 1546
6100.76 1455
6101.50 1452
6102.24 1485
6102.97 1542
6103.71 1603
6104.45 1423
6105.18 1356
6105.92 1330
6106.66 1398
6107.40 1497
6108.13 1501
6108.87 1430
6109.61 1439
6110.35 1368
6111.08 1519
6111.82 1609
6112.56 1505
6113.30 1562
6114.03 1471
6114.77 1423
6115.51 1586
6116.25 1561
6116.99 1615
6117.72 1575
6118.46 1536
6119.20 1707
6119.94 1559
6120.68 1531
6121.41 1594
6122.15 1584
6122.89 1538
6123.63 1514
6124.37 1447
6125.11 1426
6125.84 1613
6126.58 1823
6127.32 1706
6128.06 1565
6128.80 1523
6129.54 1788
6130.28 1704
6131.02 1600
6131.75 1597
6132.49 1655
6133.23 1587
6133.97 1562
6134.71 1645
6135.45 1604
6136.19 1770
6136.93 1635
6137.67 1537
6138.41 1683
6139.14 1872
6139.88 1803
6140.62 1764
6141.36 1843
6142.10 1757
6142.84 1938
6143.58 1985
6144.32 1772
6145.06 1778
6145.80 1693
6146.54 1716
6147.28 1765
6148.02 1750
6148.76 1742
6149.50 1701
6150.24 1589
6150.98 1677
6151.72 1784
6152.46 1693
6153.20 1708
6153.94 1824
6154.68 1866
6155.42 1840
6156.16 1848
6156.90 1959
6157.64 1923
6158.38 1947
6159.12 1954
6159.86 1918
6160.60 2079
6161.34 2034
6162.08 2014
6162.82 2184
6163.57 2216
6164.31 2286
6165.05 2574
6165.79 2786
6166.53 2901
6167.27 3144
6168.01 3257
6168.75 3304
6169.49 3198
6170.23 3288
6170.98 3288
6171.72 3139
6172.46 2933
6173.20 3044
6173.94 2832
6174.68 2772
6175.42 2653
6176.16 2709
6176.91 2435
6177.65 2608
6178.39 2654
6179.13 2655
6179.87 2562
6180.61 2676
6181.36 2807
6182.10 2780
6182.84 2810
6183.58 2899
6184.32 2816
6185.07 2934
6185.81 2913
6186.55 3151
6187.29 3134
6188.03 3110
6188.78 3029
6189.52 3311
6190.26 3418
6191.00 3319
6191.75 3623
6192.49 3647
6193.23 3612
6193.97 3707
6194.72 3839
6195.46 3946
6196.20 4305
6196.94 4118
6197.69 4154
6198.43 4082
6199.17 3905
6199.92 3968
6200.66 3968
6201.40 4043
6202.15 4059
6202.89 3898
6203.63 4281
6204.37 4684
6205.12 5509
6205.86 6736
6206.60 8682
6207.35 11047
6208.09 13811
6208.83 17148
6209.58 20179
6210.32 22722
6211.07 23958
6211.81 24078
6212.55 23175
6213.30 21809
6214.04 19855
6214.78 17116
6215.53 13808
6216.27 11208
6217.02 9101
6217.76 7360
6218.50 6134
6219.25 5232
6219.99 4541
6220.74 4210
6221.48 3871
6222.22 3687
6222.97 3537
6223.71 3669
6224.46 3770
6225.20 3633
6225.95 3652
6226.69 3796
6227.44 3789
6228.18 3513
6228.92 3243
6229.67 2890
6230.41 2570
6231.16 2366
6231.90 2182
6232.65 2134
6233.39 2064
6234.14 1915
6234.88 1930
6235.63 2044
6236.37 2158
6237.12 2088
6237.86 2310
6238.61 2558
6239.35 2716
6240.10 2936
6240.85 3047
6241.59 3224
6242.34 3154
6243.08 2974
6243.83 2841
6244.57 2779
6245.32 2652
6246.06 2572
6246.81 2436
6247.56 2628
6248.30 2614
6249.05 2700
6249.79 2623
6250.54 2570
6251.29 2626
6252.03 2629
6252.78 2493
6253.52 2348
6254.27 2457
6255.02 2343
6255.76 2105
6256.51 2370
6257.26 2447
6258.00 2479
6258.75 2385
6259.49 2362
6260.24 2258
6260.99 2169
6261.73 2269
6262.48 2087
6263.23 2075
6263.97 2095
6264.72 2018
6265.47 2050
6266.21 2023
6266.96 1924
6267.71 2008
6268.46 2040
6269.20 2047
6269.95 2053
6270.70 2153
6271.44 2129
6272.19 2110
6272.94 2046
6273.69 1962
6274.43 1990
6275.18 1778
6275.93 1951
6276.68 1993
6277.42 1993
6278.17 1974
6278.92 1982
6279.67 2074
6280.41 2189
6281.16 2146
6281.91 2123
6282.66 2032
6283.41 2042
6284.15 1986
6284.90 2096
6285.65 1919
6286.40 1692
6287.15 1522
6287.89 1675
6288.64 1708
6289.39 1557
6290.14 1569
6290.89 1664
6291.64 1417
6292.38 1353
6293.13 1411
6293.88 1368
6294.63 1418
6295.38 1425
6296.13 1370
6296.88 1410
6297.62 1388
6298.37 1340
6299.12 1407
6299.87 1445
6300.62 1412
6301.37 1438
6302.12 1343
6302.87 1291
6303.62 1312
6304.37 1311
6305.11 1223
6305.86 1319
6306.61 1414
6307.36 1274
6308.11 1247
6308.86 1298
6309.61 1374
6310.36 1448
6311.11 1496
6311.86 1432
6312.61 1515
6313.36 1554
6314.11 1537
6314.86 1565
6315.61 1426
6316.36 1380
6317.11 1324
6317.86 1366
6318.61 1299
6319.36 1291
6320.11 1363
6320.86 1232
6321.61 1195
6322.36 1192
6323.11 1204
6323.86 1218
6324.61 1211
6325.36 1188
6326.11 1207
6326.86 1116
6327.61 1237
6328.36 1196
6329.11 1244
6329.86 1199
6330.61 1069
6331.37 1183
6332.12 1159
6332.87 1049
6333.62 1113
6334.37 1247
6335.12 1272
6335.87 1208
6336.62 1152
6337.37 1143
6338.12 1162
6338.88 1119
6339.63 1079
6340.38 1036
6341.13 1131
6341.88 1193
6342.63 1121
6343.38 1030
6344.14 1116
6344.89 1073
6345.64 1043
6346.39 1041
6347.14 1177
6347.89 1179
6348.65 1232
6349.40 1247
6350.15 1234
6350.90 1304
6351.65 1400
6352.41 1416
6353.16 1532
6353.91 1420
6354.66 1506
6355.41 1616
6356.17 1512
6356.92 1496
6357.67 1573
6358.42 1450
6359.18 1374
6359.93 1372
6360.68 1314
6361.43 1423
6362.19 1297
6362.94 1207
6363.69 1209
6364.44 1190
6365.20 1238
6365.95 1138
6366.70 1117
6367.46 1168
6368.21 1287
6368.96 1322
6369.71 1239
6370.47 1177
6371.22 1196
6371.97 1179
6372.73 1209
6373.48 1094
6374.23 1122
6374.99 1139
6375.74 1102
6376.49 1163
6377.25 1110
6378.00 1146
6378.75 1204
6379.51 1103
6380.26 1186
6381.02 1275
6381.77 1181
6382.52 1180
6383.28 1156
6384.03 1230
6384.78 1283
6385.54 1049
6386.29 1117
6387.05 1071
6387.80 1057
6388.56 1022
6389.31 1172
6390.06 1026
6390.82 1109
6391.57 1128
6392.33 1061
6393.08 1084
6393.84 1058
6394.59 1085
6395.34 1063
6396.10 1121
6396.85 1149
6397.61 1089
6398.36 1185
6399.12 1111
6399.87 1027
6400.63 995
6401.38 1010
6402.14 1127
6402.89 1141
6403.65 1097
6404.40 1123
6405.16 1157
6405.91 1166
6406.67 1147
6407.42 1051
6408.18 1131
6408.93 1209
6409.69 1301
6410.45 1476
6411.20 1459
6411.96 1318
6412.71 1304
6413.47 1298
6414.22 1212
6414.98 1234
6415.73 1194
6416.49 1146
6417.25 1167
6418.00 1239
6418.76 1163
6419.51 1204
6420.27 1196
6421.03 1172
6421.78 1183
6422.54 1023
6423.29 1026
6424.05 1012
6424.81 1059
6425.56 1034
6426.32 960
6427.08 996
6427.83 1087
6428.59 1063
6429.35 1040
6430.10 1041
6430.86 1046
6431.62 1229
6432.37 1072
6433.13 1044
6433.89 1030
6434.64 1011
6435.40 1005
6436.16 1043
6436.91 1008
6437.67 1047
6438.43 1165
6439.19 1084
6439.94 1078
6440.70 1118
6441.46 1026
6442.21 990
6442.97 1060
6443.73 1116
6444.49 1138
6445.24 1047
6446.00 1126
6446.76 1025
6447.52 1216
6448.28 1179
6449.03 1124
6449.79 1155
6450.55 1106
6451.31 1162
6452.06 1137
6452.82 1200
6453.58 1212
6454.34 1282
6455.10 1435
6455.85 1393
6456.61 1403
6457.37 1306
6458.13 1359
6458.89 1262
6459.65 1220
6460.40 1289
6461.16 1293
6461.92 1362
6462.68 1435
6463.44 1456
6464.20 1412
6464.96 1404
6465.71 1432
6466.47 1540
6467.23 1548
6467.99 1611
6468.75 1609
6469.51 1593
6470.27 1537
6471.03 1593
6471.79 1685
6472.54 1765
6473.30 1728
6474.06 1601
6474.82 1678
6475.58 1753
6476.34 1797
6477.10 1749
6477.86 1680
6478.62 1690
6479.38 1706
6480.14 1777
6480.90 1821
6481.66 1762
6482.42 1988
6483.18 1888
6483.94 1892
6484.70 2149
6485.46 2037
6486.22 2014
6486.98 1967
6487.74 2135
6488.50 2144
6489.26 2243
6490.02 2546
6490.78 2333
6491.54 2413
6492.30 2642
6493.06 2714
6493.82 2792
6494.58 2982
6495.34 3143
6496.10 3237
6496.86 3411
6497.62 3323
6498.38 3362
6499.14 3031
6499.90 3338
6500.66 3194
6501.42 3138
6502.19 2954
6502.95 2974
6503.71 3048
6504.47 2989
6505.23 2993
6505.99 3106
6506.75 3178
6507.51 3301
6508.27 3406
6509.04 3453
6509.80 3326
6510.56 3616
6511.32 3629
6512.08 3689
6512.84 3895
6513.60 3900
6514.37 3950
6515.13 4062
6515.89 4026
6516.65 3947
6517.41 3915
6518.17 4132
6518.94 4203
6519.70 4302
6520.46 4238
6521.22 4452
6521.98 4631
6522.75 4970
6523.51 5304
6524.27 5770
6525.03 5937
6525.79 6476
6526.56 7276
6527.32 8071
6528.08 9261
6528.84 10143
6529.61 10679
6530.37 10689
6531.13 10391
6531.89 10338
6532.66 10314
6533.42 10799
6534.18 11894
6534.94 13067
6535.71 15571
6536.47 18346
6537.23 20702
6538.00 22344
6538.76 23034
6539.52 22901
6540.29 21340
6541.05 18955
6541.81 16346
6542.57 13495
6543.34 11280
6544.10 8650
6544.86 7021
6545.63 5848
6546.39 4796
6547.16 4187
6547.92 3962
6548.68 3780
6549.45 3597
6550.21 3286
6550.97 3227
6551.74 3177
6552.50 3075
6553.26 3112
6554.03 3014
6554.79 2827
6555.56 2888
6556.32 2785
6557.08 2500
6557.85 2489
6558.61 2385
6559.38 2575
6560.14 2420
6560.91 2505
6561.67 2490
6562.43 2469
6563.20 2839
6563.96 3043
6564.73 3034
6565.49 2986
6566.26 3113
6567.02 3231
6567.79 3233
6568.55 3294
6569.32 3268
6570.08 3290
6570.85 3342
6571.61 3215
6572.38 3113
6573.14 3292
6573.91 3348
6574.67 3467
6575.44 3693
6576.20 3722
6576.97 3862
6577.73 4028
6578.50 3984
6579.26 3882
6580.03 3789
6580.79 3843
6581.56 3735
6582.32 3574
6583.09 3501
6583.86 3498
6584.62 3423
6585.39 3398
6586.15 3572
6586.92 3604
6587.68 3675
6588.45 3532
6589.22 3455
6589.98 3716
6590.75 3897
6591.51 4078
6592.28 4180
6593.05 4535
6593.81 4878
6594.58 5437
6595.35 5637
6596.11 6062
6596.88 6093
6597.64 6195
6598.41 5892
6599.18 5398
6599.94 4939
6600.71 4765
6601.48 4454
6602.24 4341
6603.01 3855
6603.78 3658
6604.54 3574
6605.31 3555
6606.08 3670
6606.85 3934
6607.61 4197
6608.38 4855
6609.15 4911
6609.91 5045
6610.68 5182
6611.45 5404
6612.22 5574
6612.98 5146
6613.75 4888
6614.52 4222
6615.28 3980
6616.05 3620
6616.82 3263
6617.59 2996
6618.36 2761
6619.12 2659
6619.89 2476
6620.66 2339
6621.43 2459
6622.19 2542
6622.96 2501
6623.73 2370
6624.50 2398
6625.27 2281
6626.03 2357
6626.80 2155
6627.57 2133
6628.34 2180
6629.11 2265
6629.88 2317
6630.64 2227
6631.41 2222
6632.18 2388
6632.95 2498
6633.72 2707
6634.49 3044
6635.25 3191
6636.02 3395
6636.79 3301
6637.56 3379
6638.33 3382
6639.10 3158
6639.87 2785
6640.64 2866
6641.41 2692
6642.17 2564
6642.94 2340
6643.71 2368
6644.48 2304
6645.25 2228
6646.02 2026
6646.79 2097
6647.56 2261
6648.33 2145
6649.10 2181
6649.87 2060
6650.64 2190
6651.41 2290
6652.18 2376
6652.95 2313
6653.71 2450
6654.48 2379
6655.25 2456
6656.02 2837
6656.79 2820
6657.56 2810
6658.33 2870
6659.10 2714
6659.87 2629
6660.64 2586
6661.41 2438
6662.18 2391
6662.95 2202
6663.72 2286
6664.50 2294
6665.27 2457
6666.04 2220
6666.81 2198
6667.58 2186
6668.35 2272
6669.12 2431
6669.89 2349
6670.66 2348
6671.43 2381
6672.20 2354
6672.97 2244
6673.74 2172
6674.51 2423
6675.28 2249
6676.06 2269
6676.83 2289
6677.60 2402
6678.37 2396
6679.14 2404
6679.91 2408
6680.68 2364
6681.45 2546
6682.22 2529
6683.00 2802
6683.77 3018
6684.54 3261
6685.31 3436
6686.08 3852
6686.85 3826
6687.63 3535
6688.40 3507
6689.17 3538
6689.94 3237
6690.71 2750
6691.48 2686
6692.26 2496
6693.03 2351
6693.80 2184
6694.57 2140
6695.34 2139
6696.12 2134
6696.89 2152
6697.66 2153
6698.43 2129
6699.21 2195
6699.98 2171
6700.75 2042
6701.52 2104
6702.30 2166
6703.07 2030
6703.84 1869
6704.61 1957
6705.39 1991
6706.16 1984
6706.93 1933
6707.70 1954
6708.48 1965
6709.25 1967
6710.02 1964
6710.80 2000
6711.57 1914
6712.34 2040
6713.12 1897
6713.89 1832
6714.66 1942
6715.44 1883
6716.21 1786
6716.98 1777
6717.76 1692
6718.53 1502
6719.30 1602
6720.08 1731
6720.85 1772
6721.62 1717
6722.40 1738
6723.17 1648
6723.94 1706
6724.72 1790
6725.49 1770
6726.27 1742
6727.04 1788
6727.81 1999
6728.59 1876
6729.36 1886
6730.14 1850
6730.91 1926
6731.68 1963
6732.46 1948
6733.23 1871
6734.01 1953
6734.78 2067
6735.56 2078
6736.33 2233
6737.10 2147
6737.88 2148
6738.65 2020
6739.43 2175
6740.20 2189
6740.98 2181
6741.75 2140
6742.53 2034
6743.30 2111
6744.08 2188
6744.85 2267
6745.63 2286
6746.40 2236
6747.18 2308
6747.95 2362
6748.73 2334
6749.50 2394
6750.28 2705
6751.05 2945
6751.83 3321
6752.60 3527
6753.38 4024
6754.16 4305
6754.93 4482
6755.71 4498
6756.48 4041
6757.26 3967
6758.03 3434
6758.81 3114
6759.59 2640
6760.36 2574
6761.14 2429
6761.91 2240
6762.69 2140
6763.46 2193
6764.24 2084
6765.02 1925
6765.79 1851
6766.57 1918
6767.35 2051
6768.12 2013
6768.90 2043
6769.67 2064
6770.45 1836
6771.23 1718
6772.00 1776
6772.78 1916
6773.56 1865
6774.33 1710
6775.11 1613
6775.89 1634
6776.66 1619
6777.44 1658
6778.22 1565
6778.99 1751
6779.77 1760
6780.55 1714
6781.33 1666
6782.10 1573
6782.88 1702
6783.66 1837
6784.43 1719
6785.21 1485
6785.99 1532
6786.77 1489
6787.54 1497
6788.32 1396
6789.10 1531
6789.88 1528
6790.65 1532
6791.43 1562
6792.21 1564
6792.99 1535
6793.76 1424
6794.54 1456
6795.32 1493
6796.10 1491
6796.88 1393
6797.65 1477
6798.43 1458
6799.21 1343
6799.99 1445
6800.77 1525
6801.55 1585
6802.32 1611
6803.10 1689
6803.88 1667
6804.66 1603
6805.44 1848
6806.22 1898
6806.99 1634
6807.77 1654
6808.55 1770
6809.33 1749
6810.11 1642
6810.89 1404
6811.67 1451
6812.44 1505
6813.22 1503
6814.00 1488
6814.78 1531
6815.56 1564
6816.34 1688
6817.12 1597
6817.90 1648
6818.68 1630
6819.46 1630
6820.24 1671
6821.02 1508
6821.79 1501
6822.57 1541
6823.35 1464
6824.13 1417
6824.91 1408
6825.69 1552
6826.47 1562
6827.25 1609
6828.03 1563
6828.81 1461
6829.59 1443
6830.37 1539
6831.15 1505
6831.93 1465
6832.71 1503
6833.49 1375
6834.27 1393
6835.05 1347
6835.83 1275
6836.61 1386
6837.39 1431
6838.17 1438
6838.95 1358
6839.73 1349
6840.51 1292
6841.29 1426
6842.07 1493
6842.85 1476
6843.64 1412
6844.42 1341
6845.20 1317
6845.98 1443
6846.76 1375
6847.54 1473
6848.32 1609
6849.10 1770
6849.88 2200
6850.66 2389
6851.44 2639
6852.23 2888
6853.01 2917
6853.79 3040
6854.57 2824
6855.35 2758
6856.13 2603
6856.91 2357
6857.69 2122
6858.48 1978
6859.26 1851
6860.04 1671
6860.82 1775
6861.60 1691
6862.38 1491
6863.17 1633
6863.95 1502
6864.73 1680
6865.51 1744
6866.29 1720
6867.07 1771
6867.86 1871
6868.64 1744
6869.42 1844
6870.20 1944
6870.99 1911
6871.77 1833
6872.55 1769
6873.33 1729
6874.11 1727
6874.90 1771
6875.68 1682
6876.46 1712
6877.24 1873
6878.03 1868
6878.81 1888
6879.59 2073
6880.38 2002
6881.16 2154
6881.94 2218
6882.72 2248
6883.51 2269
6884.29 2432
6885.07 2709
6885.86 3019
6886.64 3445
6887.42 3929
6888.20 4705
6888.99 5443
6889.77 5917
6890.55 5953
6891.34 5610
6892.12 5017
6892.90 4549
6893.69 3765
6894.47 3156
6895.26 2850
6896.04 2614
6896.82 2282
6897.61 2238
6898.39 2153
6899.17 2146
6899.96 2232
6900.74 2147
6901.53 2155
6902.31 2259
6903.09 2297
6903.88 2400
6904.66 2345
6905.45 2243
6906.23 2136
6907.01 2174
6907.80 2231
6908.58 2223
6909.37 2058
6910.15 2077
6910.94 2010
6911.72 1867
6912.51 1757
6913.29 1786
6914.07 1790
6914.86 1847
6915.64 1803
6916.43 1801
6917.21 1824
6918.00 1748
6918.78 1706
6919.57 1799
6920.35 1826
6921.14 1766
6921.92 1709
6922.71 1709
6923.49 1831
6924.28 1733
6925.06 1825
6925.85 1874
6926.64 1728
6927.42 1738
6928.21 1801
6928.99 1883
6929.78 1970
6930.56 1948
6931.35 1898
6932.13 2020
6932.92 1981
6933.71 1949
6934.49 1925
6935.28 1965
6936.06 2129
6936.85 2115
6937.63 2244
6938.42 2121
6939.21 2068
6939.99 2328
6940.78 2471
6941.57 2711
6942.35 2863
6943.14 2825
6943.92 3065
6944.71 3246
6945.50 3439
6946.28 3480
6947.07 3253
6947.86 3363
6948.64 3512
6949.43 3716
6950.22 3696
6951.00 3403
6951.79 3381
6952.58 3347
6953.36 3270
6954.15 3004
6954.94 2762
6955.72 2846
6956.51 2761
6957.30 2539
6958.09 2867
6958.87 2755
6959.66 2723
6960.45 2834
6961.24 2983
6962.02 2974
6962.81 3017
6963.60 2976
6964.38 3110
6965.17 2909
6965.96 2841
6966.75 2984
6967.54 3295
6968.32 3592
6969.11 3930
6969.90 3901
6970.69 4147
6971.47 4328
6972.26 4318
6973.05 4385
6973.84 4310
6974.63 4332
6975.41 4361
6976.20 4257
6976.99 4209
6977.78 4227
6978.57 4361
6979.36 4273
6980.14 4652
6980.93 5081
6981.72 5559
6982.51 6697
6983.30 8539
6984.09 11019
6984.88 13817
6985.66 16994
6986.45 19969
6987.24 22440
6988.03 23546
6988.82 23328
6989.61 22553
6990.40 20270
6991.19 17759
6991.98 14781
6992.76 11601
6993.55 9553
6994.34 7339
6995.13 6015
6995.92 5078
6996.71 4437
6997.50 4076
6998.29 3780
6999.08 3634
6999.87 3343
7000.66 3536
7001.45 3526
7002.24 3376
7003.03 3255
7003.82 3254
7004.61 3151
7005.40 3171
7006.19 2732
7006.98 2705
7007.77 2424
7008.56 2187
7009.35 2085
7010.14 2046
7010.93 1996
7011.72 1903
7012.51 2031
7013.30 2242
7014.09 2261
7014.88 2367
7015.67 2598
7016.46 2533
7017.25 2371
7018.04 2243
7018.83 2243
7019.62 2283
7020.41 2306
7021.20 2259
7021.99 2211
7022.78 2388
7023.57 2497
7024.37 2465
7025.16 2555
7025.95 2607
7026.74 2579
7027.53 2615
7028.32 2466
7029.11 2460
7029.90 2217
7030.69 2155
7031.49 2194
7032.28 2140
7033.07 2070
7033.86 2052
7034.65 2058
7035.44 2171
7036.23 2295
7037.03 2116
7037.82 2083
7038.61 2239
7039.40 2244
7040.19 2344
7040.98 2385
7041.78 2363
7042.57 2488
7043.36 2492
7044.15 2510
7044.94 2641
7045.74 2586
7046.53 2789
7047.32 2859
7048.11 3028
7048.91 3453
7049.70 3795
7050.49 4183
7051.28 4745
7052.08 5018
7052.87 4916
7053.66 4737
7054.45 4300
7055.25 3841
7056.04 3429
7056.83 3271
7057.62 2977
7058.42 2642
7059.21 2553
7060.00 2548
7060.80 2492
7061.59 2480
7062.38 2409
7063.17 2230
7063.97 2357
7064.76 2428
7065.55 2440
7066.35 2331
7067.14 2337
7067.93 2141
7068.73 2183
7069.52 2088
7070.31 1947
7071.11 1993
7071.90 1974
7072.69 1910
7073.49 1838
7074.28 1860
7075.08 1942
7075.87 1786
7076.66 1734
7077.46 1737
7078.25 1635
7079.05 1539
7079.84 1591
7080.63 1582
7081.43 1615
7082.22 1626
7083.02 1612
7083.81 1650
7084.60 1558
7085.40 1457
7086.19 1499
7086.99 1490
7087.78 1597
7088.58 1506
7089.37 1388
7090.17 1400
7090.96 1448
7091.76 1495
7092.55 1544
7093.34 1457
7094.14 1401
7094.93 1280
7095.73 1234
7096.52 1381
7097.32 1325
7098.11 1254
7098.91 1327
7099.70 1267
7100.50 1256
7101.29 1300
7102.09 1252
7102.89 1252
7103.68 1256
7104.48 1204
7105.27 1255
7106.07 1276
7106.86 1176
7107.66 1175
7108.45 1260
7109.25 1173
7110.05 1182
7110.84 1173
7111.64 1154
7112.43 1143
7113.23 1209
7114.02 1070
7114.82 1147
7115.62 1202
7116.41 1220
7117.21 1322
7118.00 1299
7118.80 1267
7119.60 1327
7120.39 1373
7121.19 1270
7121.99 1186
7122.78 1178
7123.58 1177
7124.38 1220
7125.17 1160
7125.97 1145
7126.77 1167
7127.56 1196
7128.36 1252
7129.16 1248
7129.95 1282
7130.75 1244
7131.55 1393
7132.34 1430
7133.14 1359
7133.94 1386
7134.73 1387
7135.53 1409
7136.33 1336
7137.13 1349
7137.92 1303
7138.72 1221
7139.52 1208
7140.32 1201
7141.11 1158
7141.91 1130
7142.71 1074
7143.51 1082
7144.30 1076
7145.10 1045
7145.90 1118
7146.70 1040
7147.49 1035
7148.29 1110
7149.09 1021
7149.89 1025
7150.69 1040
7151.48 969
7152.28 951
7153.08 879
7153.88 905
7154.68 1057
7155.47 1096
7156.27 1029
7157.07 1071
7157.87 1128
7158.67 1130
7159.47 1037
7160.27 995
7161.06 1067
7161.86 1005
7162.66 945
7163.46 943
7164.26 906
7165.06 808
7165.86 838
7166.66 825
7167.45 874
7168.25 926
7169.05 894
7169.85 872
7170.65 920
7171.45 948
7172.25 956
7173.05 868
7173.85 988
7174.65 913
7175.45 842
7176.25 859
7177.04 887
7177.84 891
7178.64 771
7179.44 877
7180.24 863
7181.04 873
7181.84 869
7182.64 840
7183.44 781
7184.24 885
7185.04 908
7185.84 986
7186.64 878
7187.44 879
7188.24 828
7189.04 767
7189.84 773
7190.64 816
7191.44 753
7192.24 771
7193.04 749
7193.84 793
7194.64 862
7195.44 822
7196.25 857
7197.05 765
7197.85 821
7198.65 759
7199.45 735
7200.25 833
7201.05 778
7201.85 748
7202.65 834
7203.45 782
7204.25 819
7205.05 791
7205.86 808
7206.66 839
7207.46 779
7208.26 749
7209.06 808
7209.86 802
7210.66 744
7211.46 756
7212.27 766
7213.07 840
7213.87 892
7214.67 841
7215.47 779
7216.27 835
7217.07 908
7217.88 836
7218.68 921
7219.48 879
7220.28 868
7221.08 925
7221.89 795
7222.69 813
7223.49 855
7224.29 838
7225.09 844
7225.90 792
7226.70 839
7227.50 816
7228.30 795
7229.11 807
7229.91 782
7230.71 814
7231.51 839
7232.32 788
7233.12 777
7233.92 769
7234.72 817
7235.53 828
7236.33 761
7237.13 858
7237.93 798
7238.74 778
7239.54 740
7240.34 756
7241.15 757
7241.95 817
7242.75 794
7243.56 801
7244.36 877
7245.16 836
7245.97 834
7246.77 837
7247.57 811
7248.38 787
7249.18 748
7249.98 850
7250.79 834
7251.59 806
7252.39 803
7253.20 805
7254.00 871
7254.81 833
7255.61 856
7256.41 865
7257.22 797
7258.02 799
7258.82 880
7259.63 821
7260.43 941
7261.24 921
7262.04 1014
7262.85 1020
7263.65 1009
7264.45 1007
7265.26 922
7266.06 893
7266.87 935
7267.67 874
7268.48 851
7269.28 806
7270.09 888
7270.89 875
7271.70 847
7272.50 831
7273.30 796
7274.11 829
7274.91 876
7275.72 820
7276.52 855
7277.33 851
7278.13 895
7278.94 914
7279.74 900
7280.55 949
7281.36 935
7282.16 1007
7282.97 1193
7283.77 1378
7284.58 1481
7285.38 1499
7286.19 1624
7286.99 1631
7287.80 1700
7288.60 1612
7289.41 1494
7290.22 1449
7291.02 1324
7291.83 1239
7292.63 1203
7293.44 1061
7294.25 1065
7295.05 927
7295.86 929
7296.66 959
7297.47 1080
7298.28 1088
7299.08 1094
7299.89 1073
7300.70 1062
7301.50 943
7302.31 941
7303.11 1051
7303.92 1012
7304.73 979
7305.53 988
7306.34 868
7307.15 979
7307.95 1030
7308.76 1103
7309.57 1128
7310.37 1081
7311.18 1214
7311.99 1197
7312.80 1082
7313.60 1201
7314.41 1357
7315.22 1346
7316.02 1374
7316.83 1530
7317.64 1690
7318.45 1952
7319.25 2446
7320.06 2501
7320.87 2567
7321.68 2626
7322.48 2622
7323.29 2184
7324.10 1958
7324.91 1870
7325.71 1640
7326.52 1416
7327.33 1418
7328.14 1311
7328.95 1340
7329.75 1256
7330.56 1237
7331.37 1219
7332.18 1196
7332.99 1186
7333.79 1145
7334.60 1224
7335.41 1196
7336.22 1162
7337.03 1124
7337.84 1105
7338.64 1066
7339.45 1119
7340.26 1176
7341.07 1029
7341.88 983
7342.69 981
7343.50 1016
7344.30 951
7345.11 989
7345.92 897
7346.73 964
7347.54 930
7348.35 982
7349.16 960
7349.97 835
7350.78 776
7351.58 866
7352.39 934
7353.20 974
7354.01 905
7354.82 844
7355.63 834
7356.44 826
7357.25 879
7358.06 893
7358.87 859
7359.68 823
7360.49 800
7361.30 876
7362.11 858
7362.92 865
7363.73 829
7364.54 832
7365.35 732
7366.16 752
7366.97 787
7367.78 764
7368.59 821
7369.40 867
7370.21 888
7371.02 870
7371.83 889
7372.64 750
7373.45 768
7374.26 837
7375.07 760
7375.88 786
7376.69 809
7377.50 795
7378.31 766
7379.12 864
7379.93 906
7380.74 975
7381.55 957
7382.37 940
7383.18 874
7383.99 901
7384.80 882
7385.61 877
7386.42 878
7387.23 864
7388.04 855
7388.85 816
7389.67 823
7390.48 751
7391.29 846
7392.10 846
7392.91 824
7393.72 815
7394.53 812
7395.35 884
7396.16 745
7396.97 780
7397.78 780
7398.59 776
7399.40 815
7400.22 806
7401.03 790
7401.84 722
7402.65 823
7403.46 789
7404.28 825
7405.09 751
7405.90 713
7406.71 650
7407.52 725
7408.34 780
7409.15 690
7409.96 694
7410.77 705
7411.59 760
7412.40 722
7413.21 701
7414.02 707
7414.84 640
7415.65 681
7416.46 682
7417.27 703
7418.09 759
7418.90 693
7419.71 701
7420.53 756
7421.34 721
7422.15 673
7422.97 671
7423.78 635
7424.59 689
7425.40 613
7426.22 665
7427.03 663
7427.84 703
7428.66 640
7429.47 706
7430.28 748
7431.10 859
7431.91 854
7432.73 897
7433.54 833
7434.35 812
7435.17 868
7435.98 854
7436.79 860
7437.61 811
7438.42 657
7439.24 705
7440.05 746
7440.86 691
7441.68 737
7442.49 751
7443.31 741
7444.12 784
7444.94 671
7445.75 653
7446.56 756
7447.38 810
7448.19 761
7449.01 688
7449.82 658
7450.64 620
7451.45 656
7452.27 717
7453.08 738
7453.90 709
7454.71 672
7455.52 688
7456.34 693
7457.15 675
7457.97 730
7458.78 761
7459.60 724
7460.42 741
7461.23 718
7462.05 693
7462.86 737
7463.68 765
7464.49 825
7465.31 852
7466.12 840
7466.94 818
7467.75 786
7468.57 777
7469.38 737
7470.20 709
7471.02 665
7471.83 715
7472.65 743
7473.46 779
7474.28 734
7475.10 722
7475.91 747
7476.73 844
7477.54 793
7478.36 704
7479.18 763
7479.99 756
7480.81 805
7481.62 830
7482.44 867
7483.26 808
7484.07 854
7484.89 920
7485.71 849
7486.52 869
7487.34 702
7488.16 722
7488.97 686
7489.79 702
7490.61 710
7491.42 770
7492.24 792
7493.06 673
7493.87 681
7494.69 717
7495.51 679
7496.33 674
7497.14 605
7497.96 593
7498.78 671
7499.59 655
7500.41 673
7501.23 635
7502.05 636
7502.86 607
7503.68 687
7504.50 719
7505.32 757
7506.13 678
7506.95 616
7507.77 608
7508.59 703
7509.40 649
7510.22 661
7511.04 651
7511.86 694
7512.68 651
7513.49 673
7514.31 659
7515.13 656
7515.95 643
7516.77 625
7517.59 649
7518.40 605
7519.22 726
7520.04 644
7520.86 628
7521.68 662
7522.50 595
7523.31 588
7524.13 599
7524.95 604
7525.77 671
7526.59 613
7527.41 719
7528.23 677
7529.05 625
7529.86 630
7530.68 639
7531.50 633
7532.32 670
7533.14 610
7533.96 548
7534.78 604
7535.60 576
7536.42 598
7537.24 681
7538.06 678
7538.88 682
7539.70 609
7540.51 636
7541.33 612
7542.15 666
7542.97 606
7543.79 674
7544.61 679
7545.43 695
7546.25 681
7547.07 621
7547.89 642
7548.71 729
7549.53 710
7550.35 621
7551.17 655
7551.99 669
7552.81 694
7553.63 712
7554.45 639
7555.27 623
7556.09 702
7556.91 682
7557.73 666
7558.56 579
7559.38 610
7560.20 719
7561.02 733
7561.84 688
7562.66 786
7563.48 758
7564.30 723
7565.12 764
7565.94 752
7566.76 742
7567.58 671
7568.40 676
7569.23 656
7570.05 666
7570.87 714
7571.69 698
7572.51 712
7573.33 720
7574.15 605
7574.97 717
7575.80 713
7576.62 716
7577.44 737
7578.26 734
7579.08 736
7579.90 695
7580.73 634
7581.55 714
7582.37 688
7583.19 755
7584.01 737
7584.83 700
7585.66 727
7586.48 716
7587.30 743
7588.12 786
7588.95 777
7589.77 777
7590.59 754
7591.41 713
7592.23 816
7593.06 810
7593.88 781
7594.70 826
7595.52 859
7596.35 769
7597.17 790
7597.99 822
7598.81 820
7599.64 854
7600.46 885
7601.28 1006
7602.11 975
7602.93 1014
7603.75 959
7604.57 1105
7605.40 1163
7606.22 1217
7607.04 1217
7607.87 1299
7608.69 1295
7609.51 1261
7610.34 1187
7611.16 1180
7611.98 1118
7612.81 1062
7613.63 954
7614.45 1090
7615.28 1168
7616.10 1122
7616.92 1226
7617.75 1320
7618.57 1375
7619.40 1486
7620.22 1447
7621.04 1490
7621.87 1422
7622.69 1314
7623.52 1194
7624.34 1169
7625.16 1085
7625.99 1197
7626.81 1188
7627.64 1150
7628.46 1052
7629.28 1124
7630.11 1256
7630.93 1296
7631.76 1351
7632.58 1374
7633.41 1625
7634.23 1491
7635.06 1432
7635.88 1398
7636.71 1296
7637.53 1234
7638.36 1097
7639.18 1078
7640.01 1025
7640.83 990
7641.66 847
7642.48 799
7643.31 795
7644.13 806
7644.96 791
7645.78 877
7646.61 903
7647.43 827
7648.26 848
7649.08 841
7649.91 773
7650.73 739
7651.56 795
7652.38 704
7653.21 709
7654.04 743
7654.86 705
7655.69 703
7656.51 716
7657.34 729
7658.16 697
7658.99 688
7659.82 771
7660.64 747
7661.47 743
7662.29 675
7663.12 650
7663.95 719
7664.77 782
7665.60 678
7666.43 725
7667.25 679
7668.08 667
7668.91 676
7669.73 646
7670.56 660
7671.38 681
7672.21 684
7673.04 785
7673.87 719
7674.69 663
7675.52 660
7676.35 728
7677.17 671
7678.00 623
7678.83 659
7679.65 698
7680.48 670
7681.31 687
7682.13 715
7682.96 698
7683.79 664
7684.62 693
7685.44 746
7686.27 664
7687.10 639
7687.93 630
7688.75 602
7689.58 642
7690.41 687
7691.24 731
7692.06 574
7692.89 603
7693.72 641
7694.55 706
7695.38 652
7696.20 655
7697.03 682
7697.86 685
7698.69 714
7699.52 687
7700.34 708
7701.17 752
7702.00 707
7702.83 699
7703.66 635
7704.49 588
7705.31 606
7706.14 658
7706.97 640
7707.80 602
7708.63 618
7709.46 609
7710.29 653
7711.11 636
7711.94 617
7712.77 663
7713.60 706
7714.43 626
7715.26 601
7716.09 601
7716.92 607
7717.75 610
7718.58 595
7719.40 532
7720.23 642
7721.06 607
7721.89 618
7722.72 505
7723.55 563
7724.38 552
7725.21 573
7726.04 587
7726.87 587
7727.70 629
7728.53 606
7729.36 598
7730.19 679
7731.02 602
7731.85 621
7732.68 615
7733.51 582
7734.34 608
7735.17 529
7736.00 566
7736.83 567
7737.66 592
7738.49 535
7739.32 581
7740.15 637
7740.98 538
7741.81 545
7742.64 645
7743.47 618
7744.30 587
7745.13 608
7745.96 580
7746.79 635
7747.62 611
7748.45 703
7749.29 740
7750.12 754
7750.95 685
7751.78 635
7752.61 668
7753.44 703
7754.27 640
7755.10 612
7755.93 620
7756.76 599
7757.60 624
7758.43 615
7759.26 637
7760.09 580
7760.92 497
7761.75 570
7762.58 600
7763.42 613
7764.25 596
7765.08 565
7765.91 590
7766.74 603
7767.57 625
7768.41 599
7769.24 592
7770.07 578
7770.90 693
7771.73 736
7772.57 700
7773.40 667
7774.23 610
7775.06 616
7775.90 653
7776.73 659
7777.56 610
7778.39 694
7779.22 692
7780.06 634
7780.89 713
7781.72 657
7782.55 697
7783.39 633
7784.22 643
7785.05 654
7785.89 693
7786.72 680
7787.55 705
7788.38 644
7789.22 620
7790.05 577
7790.88 615
7791.72 627
7792.55 680
7793.38 713
7794.22 711
7795.05 719
7795.88 630
7796.72 655
7797.55 720
7798.38 789
7799.22 706
7800.05 636
7800.88 759
7801.72 746
7802.55 709
7803.38 759
7804.22 708
7805.05 807
7805.89 765
7806.72 785
7807.55 846
7808.39 793
7809.22 826
7810.06 843
7810.89 793
7811.72 883
7812.56 842
7813.39 912
7814.23 921
7815.06 1026
7815.89 1085
7816.73 1075
7817.56 1041
7818.40 1171
7819.23 1224
7820.07 1216
7820.90 1090
7821.74 1221
7822.57 1102
7823.41 1089
7824.24 1103
7825.08 1226
7825.91 1333
7826.75 1320
7827.58 1467
7828.42 1514
7829.25 1529
7830.09 1586
7830.92 1447
7831.76 1365
7832.59 1415
7833.43 1389
7834.26 1297
7835.10 1373
7835.93 1490
7836.77 1419
7837.60 1481
7838.44 1376
7839.28 1259
7840.11 1193
7840.95 1115
7841.78 1049
7842.62 1104
7843.45 1079
7844.29 1138
7845.13 1089
7845.96 993
7846.80 927
7847.63 983
7848.47 1011
7849.31 951
7850.14 1020
7850.98 978
7851.82 923
7852.65 988
7853.49 944
7854.32 952
7855.16 957
7856.00 944
7856.83 1029
7857.67 1005
7858.51 985
7859.34 1075
7860.18 1145
7861.02 1204
7861.85 1200
7862.69 1189
7863.53 1087
7864.37 1094
7865.20 1079
7866.04 945
7866.88 881
7867.71 856
7868.55 957
7869.39 1080
7870.23 1048
7871.06 1128
7871.90 1087
7872.74 1128
7873.57 1140
7874.41 1167
7875.25 1286
7876.09 1306
7876.93 1406
7877.76 1625
7878.60 1863
7879.44 1843
7880.28 1737
7881.11 1642
7881.95 1642
7882.79 1566
7883.63 1465
7884.47 1475
7885.30 1334
7886.14 1279
7886.98 1243
7887.82 1181
7888.66 1108
7889.50 1139
7890.33 1224
7891.17 1103
7892.01 1204
7892.85 1328
7893.69 1260
7894.53 1291
7895.36 1227
7896.20 1168
7897.04 1137
7897.88 1094
7898.72 1101
7899.56 1043
7900.40 1019
7901.24 914
7902.08 943
7902.91 993
7903.75 859
7904.59 876
7905.43 953
7906.27 914
7907.11 814
7907.95 867
7908.79 824
7909.63 837
7910.47 835
7911.31 810
7912.15 835
7912.99 771
7913.83 777
7914.67 875
7915.50 906
7916.34 806
7917.18 747
7918.02 852
7918.86 931
7919.70 955
7920.54 890
7921.38 903
7922.22 952
7923.06 884
7923.90 906
7924.74 863
7925.58 817
7926.42 764
7927.27 761
7928.11 746
7928.95 740
7929.79 784
7930.63 835
7931.47 699
7932.31 763
7933.15 766
7933.99 741
7934.83 818
7935.67 707
7936.51 746
7937.35 745
7938.19 782
7939.03 788
7939.88 728
7940.72 795
7941.56 689
7942.40 695
7943.24 719
7944.08 764
7944.92 741
7945.76 830
7946.60 768
7947.45 751
7948.29 761
7949.13 817
7949.97 767
7950.81 756
7951.65 815
7952.50 886
7953.34 894
7954.18 1005
7955.02 985
7955.86 976
7956.70 1062
7957.55 1114
7958.39 1097
7959.23 1071
7960.07 1062
7960.91 938
7961.76 1044
7962.60 970
7963.44 953
7964.28 953
7965.13 956
7965.97 990
7966.81 967
7967.65 1073
7968.50 1250
7969.34 1333
7970.18 1203
7971.02 1284
7971.87 1187
7972.71 1029
7973.55 907
7974.39 932
7975.24 815
7976.08 778
7976.92 800
7977.77 708
7978.61 735
7979.45 724
7980.30 702
7981.14 678
7981.98 730
7982.83 665
7983.67 713
7984.51 679
7985.36 674
7986.20 634
7987.04 765
7987.89 732
7988.73 716
7989.57 701
7990.42 662
7991.26 652
7992.10 680
7992.95 703
7993.79 658
7994.64 632
7995.48 584
7996.32 574
7997.17 578
7998.01 650
7998.86 575
7999.70 566
8000.54 585
8001.39 554
8002.23 614
8003.08 579
8003.92 658
8004.77 624
8005.61 577
8006.45 579
8007.30 609
8008.14 579
8008.99 522
8009.83 492
8010.68 540
8011.52 525
8012.37 531
8013.21 616
8014.06 586
8014.90 564
8015.75 631
8016.59 573
8017.44 530
8018.28 571
8019.13 521
8019.97 590
8020.82 604
8021.66 575
8022.51 534
8023.35 568
8024.20 519
8025.05 511
8025.89 538
8026.74 529
8027.58 583
8028.43 545
8029.27 504
8030.12 547
8030.96 550
8031.81 517
8032.66 570
8033.50 587
8034.35 629
8035.19 595
8036.04 537
8036.89 531
8037.73 497
8038.58 539
8039.43 581
8040.27 543
8041.12 615
8041.96 520
8042.81 567
8043.66 523
8044.50 514
8045.35 563
8046.20 540
8047.04 543
8047.89 602
8048.74 532
8049.58 563
8050.43 638
8051.28 679
8052.12 569
8052.97 525
8053.82 593
8054.67 590
8055.51 491
8056.36 509
8057.21 544
8058.05 548
8058.90 635
8059.75 550
8060.60 496
8061.44 463
8062.29 491
8063.14 475
8063.99 468
8064.83 509
8065.68 498
8066.53 519
8067.38 454
8068.22 455
8069.07 525
8069.92 541
8070.77 564
8071.62 529
8072.46 562
8073.31 510
8074.16 510
8075.01 475
8075.86 456
8076.71 492
8077.55 565
8078.40 565
8079.25 505
8080.10 501
8080.95 492
8081.80 523
8082.64 489
8083.49 502
8084.34 443
8085.19 469
8086.04 520
8086.89 562
8087.74 552
8088.58 545
8089.43 592
8090.28 531
8091.13 515
8091.98 533
8092.83 532
8093.68 537
8094.53 503
8095.38 522
8096.23 609
8097.08 509
8097.93 537
8098.77 524
8099.62 514
8100.47 527
8101.32 555
8102.17 523
8103.02 522
8103.87 525
8104.72 493
8105.57 474
8106.42 568
8107.27 632
8108.12 590
8108.97 549
8109.82 536
8110.67 575
8111.52 498
8112.37 504
8113.22 535
8114.07 505
8114.92 572
8115.77 553
8116.62 545
8117.47 502
8118.32 557
8119.17 620
8120.02 582
8120.87 592
8121.72 614
8122.58 545
8123.43 572
8124.28 584
8125.13 633
8125.98 531
8126.83 548
8127.68 635
8128.53 588
8129.38 529
8130.23 533
8131.08 542
8131.94 622
8132.79 618
8133.64 671
8134.49 607
8135.34 647
8136.19 534
8137.04 614
8137.89 654
8138.75 628
8139.60 562
8140.45 554
8141.30 598
8142.15 578
8143.00 475
8143.86 586
8144.71 650
8145.56 610
8146.41 680
8147.26 750
8148.12 712
8148.97 758
8149.82 752
8150.67 712
8151.52 713
8152.38 693
8153.23 812
8154.08 906
8154.93 915
8155.78 1052
8156.64 1084
8157.49 1003
8158.34 1060
8159.19 1033
8160.05 859
8160.90 792
8161.75 717
8162.61 705
8163.46 682
8164.31 671
8165.16 613
8166.02 618
8166.87 577
8167.72 576
8168.58 656
8169.43 656
8170.28 736
8171.14 673
8171.99 598
8172.84 618
8173.70 648
8174.55 578
8175.40 574
8176.26 537
8177.11 574
8177.96 686
8178.82 668
8179.67 574
8180.52 550
8181.38 552
8182.23 502
8183.08 576
8183.94 569
8184.79 539
8185.65 581
8186.50 589
8187.35 529
8188.21 532
8189.06 551
8189.92 535
8190.77 524
8191.63 496
8192.48 529
8193.33 552
8194.19 594
8195.04 545
8195.90 442
8196.75 534
8197.61 532
8198.46 494
8199.32 549
8200.17 459
8201.02 498
8201.88 488
8202.73 536
8203.59 469
8204.44 548
8205.30 591
8206.15 542
8207.01 500
8207.86 495
8208.72 494
8209.57 474
8210.43 525
8211.29 541
8212.14 487
8213.00 471
8213.85 512
8214.71 570
8215.56 529
8216.42 505
8217.27 533
8218.13 623
8218.98 469
8219.84 474
8220.70 444
8221.55 444
8222.41 538
8223.26 514
8224.12 545
8224.98 552
8225.83 532
8226.69 541
8227.54 519
8228.40 541
8229.26 507
8230.11 544
8230.97 533
8231.83 501
8232.68 495
8233.54 518
8234.39 576
8235.25 584
8236.11 507
8236.96 493
8237.82 507
8238.68 476
8239.53 464
8240.39 438
8241.25 434
8242.11 439
8242.96 511
8243.82 592
8244.68 529
8245.53 443
8246.39 469
8247.25 493
8248.10 502
8248.96 470
8249.82 503
8250.68 558
8251.53 567
8252.39 546
8253.25 437
8254.11 506
8254.96 446
8255.82 416
8256.68 475
8257.54 483
8258.39 477
8259.25 454
8260.11 567
8260.97 503
8261.83 459
8262.68 520
8263.54 525
8264.40 486
8265.26 521
8266.12 497
8266.97 468
8267.83 466
8268.69 510
8269.55 481
8270.41 555
8271.27 569
8272.12 570
8272.98 600
8273.84 568
8274.70 582
8275.56 518
8276.42 503
8277.28 595
8278.13 507
8278.99 503
8279.85 509
8280.71 578
8281.57 495
8282.43 500
8283.29 524
8284.15 545
8285.01 520
8285.87 643
8286.72 641
8287.58 578
8288.44 497
8289.30 512
8290.16 513
8291.02 627
8291.88 582
8292.74 609
8293.60 723
8294.46 753
8295.32 804
8296.18 731
8297.04 706
8297.90 637
8298.76 674
8299.62 657
8300.48 634
8301.34 599
8302.20 568
8303.06 527
8303.92 595
8304.78 572
8305.64 590
8306.50 526
8307.36 598
8308.22 591
8309.08 555
8309.94 590
8310.80 587
8311.66 571
8312.52 622
8313.38 605
8314.24 550
8315.10 623
8315.96 610
8316.83 588
8317.69 576
8318.55 633
8319.41 595
8320.27 591
8321.13 622
8321.99 575
8322.85 585
8323.71 518
8324.57 523
8325.44 560
8326.30 496
8327.16 540
8328.02 545
8328.88 516
8329.74 495
8330.60 516
8331.47 576
8332.33 472
8333.19 520
8334.05 510
8334.91 540
8335.77 498
8336.64 513
8337.50 505
8338.36 541
8339.22 560
8340.08 507
8340.94 502
8341.81 582
8342.67 589
8343.53 533
8344.39 539
8345.26 498
8346.12 570
8346.98 551
8347.84 488
8348.71 547
8349.57 562
8350.43 543
8351.29 544
8352.16 481
8353.02 495
8353.88 508
8354.74 570
8355.61 532
8356.47 535
8357.33 528
8358.19 566
8359.06 590
8359.92 528
8360.78 487
8361.65 507
8362.51 537
8363.37 584
8364.24 508
8365.10 503
8365.96 504
8366.83 501
8367.69 538
8368.55 455
8369.42 523
8370.28 562
8371.14 504
8372.01 530
8372.87 573
8373.73 530
8374.60 528
8375.46 512
8376.33 516
8377.19 522
8378.05 515
8378.92 567
8379.78 481
8380.65 453
8381.51 506
8382.37 518
8383.24 518
8384.10 551
8384.97 563
8385.83 585
8386.70 605
8387.56 565
8388.42 574
8389.29 569
8390.15 534
8391.02 549
8391.88 598
8392.75 541
8393.61 587
8394.48 523
8395.34 604
8396.21 620
8397.07 581
8397.94 550
8398.80 566
8399.67 576
8400.53 556
8401.40 498
8402.26 541
8403.13 539
8403.99 597
8404.86 607
8405.72 590
8406.59 513
8407.45 507
8408.32 595
8409.19 552
8410.05 475
8410.92 496
8411.78 532
8412.65 601
8413.51 590
8414.38 651
8415.25 616
8416.11 518
8416.98 596
8417.84 589
8418.71 586
8419.58 556
8420.44 628
8421.31 622
8422.17 611
8423.04 605
8423.91 689
8424.77 647
8425.64 567
8426.51 660
8427.37 682
8428.24 711
8429.11 685
8429.97 744
8430.84 717
8431.71 720
8432.57 733
8433.44 801
8434.31 755
8435.17 740
8436.04 802
8436.91 797
8437.77 780
8438.64 836
8439.51 843
8440.38 827
8441.24 904
8442.11 948
8442.98 1074
8443.84 1023
8444.71 1113
8445.58 1141
8446.45 1173
8447.31 1229
8448.18 1137
8449.05 1095
8449.92 1039
8450.78 1005
8451.65 956
8452.52 867
8453.39 963
8454.26 1054
8455.12 1164
8455.99 1015
8456.86 1001
8457.73 980
8458.60 1076
8459.46 1060
8460.33 1045
8461.20 1087
8462.07 1021
8462.94 1055
8463.81 981
8464.67 1049
8465.54 1026
8466.41 1039
8467.28 1062
8468.15 1233
8469.02 1521
8469.89 1873
8470.75 2292
8471.62 2563
8472.49 2738
8473.36 2844
8474.23 2592
8475.10 2348
8475.97 2059
8476.84 1849
8477.71 1509
8478.57 1232
8479.44 1193
8480.31 1092
8481.18 890
8482.05 853
8482.92 837
8483.79 809
8484.66 727
8485.53 741
8486.40 708
8487.27 699
8488.14 677
8489.01 754
8489.88 731
8490.75 679
8491.62 688
8492.49 732
8493.36 611
8494.23 640
8495.10 629
8495.97 648
8496.84 595
8497.71 622
8498.58 621
8499.45 702
8500.32 685
8501.19 733
8502.06 762
8502.93 735
8503.80 735
8504.67 675
8505.54 708
8506.41 683
8507.28 719
8508.15 722
8509.02 749
8509.89 734
8510.76 741
8511.63 821
8512.51 747
8513.38 691
8514.25 696
8515.12 742
8515.99 716
8516.86 716
8517.73 766
8518.60 759
8519.47 779
8520.35 695
8521.22 682
8522.09 651
8522.96 726
8523.83 685
8524.70 713
8525.57 730
8526.45 623
8527.32 675
8528.19 713
8529.06 703
8529.93 670
8530.80 697
8531.68 735
8532.55 715
8533.42 750
8534.29 753
8535.16 772
8536.04 779
8536.91 796
8537.78 811
8538.65 818
8539.52 823
8540.40 815
8541.27 752
8542.14 827
8543.01 782
8543.89 797
8544.76 781
8545.63 713
8546.50 812
8547.38 850
8548.25 950
8549.12 877
8549.99 995
8550.87 979
8551.74 1020
8552.61 1033
8553.49 1045
8554.36 1148
8555.23 1161
8556.11 1207
8556.98 1109
8557.85 1156
8558.73 1092
8559.60 899
8560.47 905
8561.35 808
8562.22 754
8563.09 780
8563.97 778
8564.84 698
8565.71 688
8566.59 625
8567.46 680
8568.33 688
8569.21 728
8570.08 768
8570.96 707
8571.83 637
8572.70 715
8573.58 687
8574.45 670
8575.33 640
8576.20 701
8577.07 698
8577.95 634
8578.82 658
8579.70 687
8580.57 639
8581.45 620
8582.32 633
8583.19 648
8584.07 695
8584.94 653
8585.82 637
8586.69 678
8587.57 655
8588.44 704
8589.32 667
8590.19 593
8591.07 691
8591.94 665
8592.82 641
8593.69 690
8594.57 730
8595.44 811
8596.32 768
8597.19 737
8598.07 759
8598.94 671
8599.82 688
8600.69 766
8601.57 788
8602.44 777
8603.32 757
8604.20 793
8605.07 839
8605.95 724
8606.82 717
8607.70 788
8608.57 782
8609.45 740
8610.33 768
8611.20 770
8612.08 739
8612.95 791
8613.83 857
8614.71 810
8615.58 770
8616.46 801
8617.33 834
8618.21 887
8619.09 890
8619.96 871
8620.84 894
8621.72 889
8622.59 902
8623.47 972
8624.35 919
8625.22 869
8626.10 893
8626.98 890
8627.85 945
8628.73 1036
8629.61 1014
8630.48 1039
8631.36 1054
8632.24 1014
8633.11 982
8633.99 1044
8634.87 1149
8635.74 1117
8636.62 1166
8637.50 1199
8638.38 1095
8639.25 1176
8640.13 1240
8641.01 1166
8641.89 1141
8642.76 1293
8643.64 1279
8644.52 1270
8645.40 1376
8646.27 1399
8647.15 1285
8648.03 1306
8648.91 1396
8649.79 1522
8650.66 1559
8651.54 1571
8652.42 1600
8653.30 1627
8654.18 1555
8655.05 1550
8655.93 1563
8656.81 1629
8657.69 1713
8658.57 1574
8659.45 1612
8660.32 1625
8661.20 1642
8662.08 1653
8662.96 1668
8663.84 1668
8664.72 1629
8665.60 1516
8666.47 1631
8667.35 1662
8668.23 1567
8669.11 1751
8669.99 1947
8670.87 2018
8671.75 2152
8672.63 2438
8673.51 3050
8674.38 3526
8675.26 4077
8676.14 4240
8677.02 4513
8677.90 4466
8678.78 4352
8679.66 4085
8680.54 3614
8681.42 3306
8682.30 3057
8683.18 2554
8684.06 2427
8684.94 2272
8685.82 2299
8686.70 2264
8687.58 2307
8688.46 2437
8689.34 2640
8690.22 3286
8691.10 4173
8691.98 5153
8692.86 6242
8693.74 7093
8694.62 7962
8695.50 7734
8696.38 7661
8697.26 7024
8698.14 6015
8699.02 5267
8699.90 4223
8700.78 3641
8701.66 2994
8702.54 2482
8703.42 2165
8704.30 1836
8705.18 1729
8706.06 1565
8706.94 1595
8707.82 1550
8708.71 1428
8709.59 1302
8710.47 1247
8711.35 1278
8712.23 1316
8713.11 1247
8713.99 1194
8714.87 1178
8715.75 1165
8716.64 1067
8717.52 1032
8718.40 983
8719.28 1024
8720.16 1007
8721.04 1031
8721.92 1089
8722.81 1059
8723.69 1170
8724.57 1110
8725.45 1003
8726.33 1036
8727.21 1058
8728.10 977
8728.98 961
8729.86 1017
8730.74 1067
8731.62 1040
8732.51 1068
8733.39 1090
8734.27 1076
8735.15 1148
8736.03 1149
8736.92 1093
8737.80 996
8738.68 1001
8739.56 906
8740.45 960
8741.33 1019
8742.21 909
8743.09 885
8743.98 886
8744.86 933
8745.74 955
8746.63 934
8747.51 969
8748.39 913
8749.27 933
8750.16 1014
8751.04 975
8751.92 965
8752.81 975
8753.69 1010
8754.57 1024
8755.46 1018
8756.34 1014
8757.22 1104
8758.11 1153
8758.99 1152
8759.87 1166
8760.76 1154
8761.64 1135
8762.52 1075
8763.41 998
8764.29 1095
8765.17 1060
8766.06 1055
8766.94 1158
8767.83 1184
8768.71 1117
8769.59 1078
8770.48 1092
8771.36 1102
8772.25 1105
8773.13 1105
8774.01 1114
8774.90 1036
8775.78 1022
8776.67 1005
8777.55 961
8778.44 879
8779.32 922
8780.20 895
8781.09 870
8781.97 899
8782.86 924
8783.74 854
8784.63 859
8785.51 770
8786.40 803
8787.28 815
8788.17 838
8789.05 824
8789.94 747
8790.82 746
8791.71 812
8792.59 783
8793.48 761
8794.36 814
8795.25 800
8796.13 872
8797.02 795
8797.90 795
8798.79 797
8799.67 852
8800.56 814
8801.45 768
8802.33 777
8803.22 743
8804.10 720
8804.99 724
8805.87 799
8806.76 781
8807.65 799
8808.53 774
8809.42 764
8810.30 764
8811.19 755
8812.08 776
8812.96 803
8813.85 739
8814.73 595
8815.62 627
8816.51 697
8817.39 666
8818.28 655
8819.17 648
8820.05 707
8820.94 667
8821.83 709
8822.71 747
8823.60 700
8824.49 664
8825.37 644
8826.26 666
8827.15 693
8828.03 719
8828.92 633
8829.81 575
8830.69 681
8831.58 680
8832.47 696
8833.36 639
8834.24 664
8835.13 607
8836.02 590
8836.90 572
8837.79 596
8838.68 691
8839.57 681
8840.45 656
8841.34 675
8842.23 669
8843.12 646
8844.01 620
8844.89 632
8845.78 611
8846.67 628
8847.56 596
8848.44 653
8849.33 656
8850.22 626
8851.11 612
8852.00 568
8852.88 508
8853.77 513
8854.66 546
8855.55 568
8856.44 510
8857.33 547
8858.21 523
8859.10 515
8859.99 529
8860.88 500
8861.77 538
8862.66 570
8863.55 553
8864.43 566
8865.32 582
8866.21 575
8867.10 663
8867.99 597
8868.88 629
8869.77 547
8870.66 591
8871.55 553
8872.44 547
8873.32 514
8874.21 506
8875.10 533
8875.99 553
8876.88 482
8877.77 518
8878.66 572
8879.55 492
8880.44 518
8881.33 590
8882.22 599
8883.11 493
8884.00 523
8884.89 573
8885.78 604
8886.67 592
8887.56 565
8888.45 482
8889.34 482
8890.23 530
8891.12 509
8892.01 505
8892.90 518
8893.79 501
8894.68 537
8895.57 464
8896.46 489
8897.35 462
8898.24 505
8899.13 453
8900.02 439
8900.91 462
8901.80 510
8902.69 484
8903.58 468
8904.47 478
8905.36 486
8906.26 491
8907.15 526
8908.04 568
8908.93 477
8909.82 453
8910.71 438
8911.60 458
8912.49 499
8913.38 434
8914.28 456
8915.17 438
8916.06 474
8916.95 455
8917.84 457
8918.73 488
8919.62 493
8920.52 504
8921.41 488
8922.30 467
8923.19 487
8924.08 515
8924.97 434
8925.87 392
8926.76 445
8927.65 466
8928.54 472
8929.43 470
8930.33 521
8931.22 551
8932.11 461
8933.00 439
8933.89 388
8934.79 447
8935.68 414
8936.57 464
8937.46 459
8938.36 408
8939.25 399
8940.14 456
8941.03 462
8941.93 451
8942.82 418
8943.71 402
8944.60 436
8945.50 378
8946.39 429
8947.28 443
8948.18 425
8949.07 422
8949.96 459
8950.85 421
8951.75 382
8952.64 450
8953.53 462
8954.43 502
8955.32 457
8956.21 449
8957.11 394
8958.00 369
8958.89 411
8959.79 437
8960.68 416
8961.57 399
8962.47 399
8963.36 428
8964.26 458
8965.15 419
8966.04 421
8966.94 486
8967.83 480
8968.73 487
8969.62 472
8970.51 447
8971.41 455
8972.30 454
8973.20 483
8974.09 487
8974.98 496
8975.88 535
8976.77 502
8977.67 432
8978.56 421
8979.46 459
8980.35 461
8981.25 494
8982.14 453
8983.03 438
8983.93 435
8984.82 429
8985.72 452
8986.61 431
8987.51 475
8988.40 455
8989.30 428
8990.19 476
8991.09 467
8991.98 462
8992.88 451
8993.77 426
8994.67 465
8995.56 452
8996.46 500
8997.36 419
8998.25 385
8999.15 381
9000.04 485
9000.94 413
9001.83 456
9002.73 466
9003.62 398
9004.52 463
9005.42 413
9006.31 477
9007.21 453
9008.10 427
9009.00 389
9009.90 445
9010.79 447
9011.69 413
9012.58 452
9013.48 373
9014.38 375
9015.27 422
9016.17 428
9017.07 442
9017.96 424
9018.86 407
9019.76 396
9020.65 457
9021.55 447
9022.44 478
9023.34 423
9024.24 382
9025.14 418
9026.03 416
9026.93 457
9027.83 432
9028.72 438
9029.62 415
9030.52 407
9031.41 403
9032.31 394
9033.21 398
9034.11 407
9035.00 382
9035.90 344
9036.80 394
9037.69 391
9038.59 417
9039.49 450
9040.39 457
9041.28 436
9042.18 422
9043.08 412
9043.98 418
9044.88 432
9045.77 466
9046.67 453
9047.57 482
9048.47 456
9049.36 472
9050.26 417
9051.16 446
9052.06 492
9052.96 440
9053.86 458
9054.75 469
9055.65 452
9056.55 493
9057.45 461
9058.35 473
9059.25 452
9060.14 487
9061.04 466
9061.94 439
9062.84 493
9063.74 494
9064.64 570
9065.54 451
9066.44 416
9067.33 478
9068.23 491
9069.13 433
9070.03 426
9070.93 453
9071.83 423
9072.73 491
9073.63 521
9074.53 458
9075.43 498
9076.33 483
9077.22 514
9078.12 453
9079.02 466
9079.92 450
9080.82 446
9081.72 419
9082.62 472
9083.52 484
9084.42 445
9085.32 471
9086.22 508
9087.12 465
9088.02 468
9088.92 482
9089.82 480
9090.72 543
9091.62 509
9092.52 560
9093.42 568
9094.32 540
9095.22 575
9096.12 522
9097.02 491
9097.92 465
9098.82 488
9099.72 441
9100.62 430
9101.52 490
9102.43 539
9103.33 510
9104.23 498
9105.13 490
9106.03 493
9106.93 476
9107.83 462
9108.73 502
9109.63 434
9110.53 443
9111.43 447
9112.33 425
9113.24 514
9114.14 464
9115.04 432
9115.94 416
9116.84 475
9117.74 469
9118.64 478
9119.55 467
9120.45 456
9121.35 442
9122.25 399
9123.15 384
9124.05 423
9124.96 434
9125.86 461
9126.76 416
9127.66 430
9128.56 508
9129.46 425
9130.37 441
9131.27 391
9132.17 371
9133.07 408
9133.97 429
9134.88 451
9135.78 431
9136.68 454
9137.58 391
9138.49 427
9139.39 407
9140.29 372
9141.19 453
9142.10 474
9143.00 428
9143.90 418
9144.80 380
9145.71 401
9146.61 426
9147.51 398
9148.42 368
9149.32 378
9150.22 418
9151.12 475
9152.03 489
9152.93 403
9153.83 363
9154.74 398
9155.64 421
9156.54 393
9157.45 441
9158.35 454
9159.25 510
9160.16 427
9161.06 494
9161.96 500
9162.87 449
9163.77 470
9164.68 486
9165.58 388
9166.48 406
9167.39 425
9168.29 376
9169.19 395
9170.10 413
9171.00 415
9171.91 446
9172.81 418
9173.72 397
9174.62 423
9175.52 394
9176.43 395
9177.33 417
9178.24 377
9179.14 377
9180.05 414
9180.95 416
9181.85 435
9182.76 392
9183.66 392
9184.57 406
9185.47 405
9186.38 439
9187.28 405
9188.19 453
9189.09 438
9190.00 420
9190.90 441
9191.81 341
9192.71 443
9193.62 410
9194.52 426
9195.43 421
9196.33 412
9197.24 414
9198.14 480
9199.05 448
9199.96 394
9200.86 485
9201.77 470
9202.67 467
9203.58 493
9204.48 440
9205.39 390
9206.29 440
9207.20 394
9208.11 462
9209.01 450
9209.92 426
9210.82 413
9211.73 417
9212.64 449
9213.54 388
9214.45 408
9215.35 439
9216.26 426
9217.17 473
9218.07 453
9218.98 482
9219.89 453
9220.79 377
9221.70 402
9222.61 453
9223.51 468
9224.42 486
9225.33 445
9226.23 429
9227.14 487
9228.05 502
9228.95 421
9229.86 417
9230.77 415
9231.67 404
9232.58 443
9233.49 446
9234.40 458
9235.30 406
9236.21 463
9237.12 459
9238.02 415
9238.93 421
9239.84 456
9240.75 421
9241.65 474
9242.56 450
9243.47 424
9244.38 439
9245.28 432
9246.19 443
9247.10 391
9248.01 417
9248.92 353
9249.82 419
9250.73 386
9251.64 366
9252.55 377
9253.46 398
9254.36 418
9255.27 383
9256.18 433
9257.09 345
9258.00 440
9258.90 463
9259.81 397
9260.72 411
9261.63 450
9262.54 451
9263.45 472
9264.36 407
9265.26 453
9266.17 416
9267.08 401
9267.99 379
9268.90 370
9269.81 405
9270.72 375
9271.63 363
9272.54 454
9273.44 473
9274.35 451
9275.26 409
9276.17 437
9277.08 424
9277.99 397
9278.90 365
9279.81 417
9280.72 404
9281.63 460
9282.54 403
9283.45 386
9284.36 418
9285.27 449
9286.18 412
9287.09 388
9288.00 382
9288.91 395
9289.82 430
9290.73 438
9291.64 412
9292.55 464
9293.46 423
9294.37 426
9295.28 395
9296.19 443
9297.10 474
9298.01 459
9298.92 467
9299.83 473
9300.74 458
9301.65 432
9302.56 434
9303.47 468
9304.38 511
9305.29 520
9306.20 520
9307.11 474
9308.02 442
9308.93 440
9309.84 464
9310.75 527
9311.67 531
9312.58 536
9313.49 462
9314.40 483
9315.31 517
9316.22 517
9317.13 502
9318.04 515
9318.95 458
9319.87 477
9320.78 496
9321.69 453
9322.60 429
9323.51 485
9324.42 450
9325.34 455
9326.25 419
9327.16 438
9328.07 447
9328.98 460
9329.89 470
9330.81 457
9331.72 403
9332.63 462
9333.54 473
9334.45 388
9335.37 462
9336.28 438
9337.19 496
9338.10 449
9339.01 403
9339.93 388
9340.84 452
9341.75 425
9342.66 436
9343.58 437
9344.49 449
9345.40 436
9346.31 388
9347.23 414
9348.14 375
9349.05 397
9349.97 385
9350.88 385
9351.79 424
9352.70 381
9353.62 395
9354.53 429
9355.44 465
9356.36 427
9357.27 396
9358.18 385
9359.10 405
9360.01 445
9360.92 424
9361.84 386
9362.75 413
9363.66 400
9364.58 412
9365.49 414
9366.40 430
9367.32 451
9368.23 422
9369.15 389
9370.06 389
9370.97 429
9371.89 440
9372.80 418
9373.71 417
9374.63 404
9375.54 399
9376.46 377
9377.37 403
9378.29 411
9379.20 383
9380.11 479
9381.03 447
9381.94 407
9382.86 414
9383.77 379
9384.69 418
9385.60 404
9386.51 384
9387.43 398
9388.34 396
9389.26 444
9390.17 433
9391.09 433
9392.00 390
9392.92 421
9393.83 473
9394.75 413
9395.66 451
9396.58 456
9397.49 456
9398.41 395
9399.32 411
9400.24 493
9401.15 449
9402.07 411
9402.99 416
9403.90 400
9404.82 381
9405.73 425
9406.65 440
9407.56 403
9408.48 392
9409.39 404
9410.31 410
9411.23 452
9412.14 428
9413.06 368
9413.97 425
9414.89 447
9415.81 467
9416.72 376
9417.64 383
9418.55 438
9419.47 439
9420.39 404
9421.30 419
9422.22 412
9423.14 446
9424.05 447
9424.97 381
9425.89 450
9426.80 417
9427.72 407
9428.64 454
9429.55 439
9430.47 426
9431.39 446
9432.30 437
9433.22 404
9434.14 435
9435.05 477
9435.97 452
9436.89 472
9437.80 451
9438.72 449
9439.64 459
9440.56 450
9441.47 558
9442.39 457
9443.31 476
9444.23 492
9445.14 488
9446.06 471
9446.98 464
9447.90 502
9448.81 449
9449.73 496
9450.65 482
9451.57 536
9452.48 576
9453.40 704
9454.32 709
9455.24 637
9456.16 683
9457.07 747
9457.99 739
9458.91 676
9459.83 590
9460.75 589
9461.66 585
9462.58 558
9463.50 511
9464.42 538
9465.34 511
9466.26 485
9467.18 482
9468.09 471
9469.01 489
9469.93 495
9470.85 444
9471.77 412
9472.69 443
9473.61 460
9474.53 471
9475.44 492
9476.36 460
9477.28 463
9478.20 476
9479.12 493
9480.04 541
9480.96 506
9481.88 495
9482.80 527
9483.72 538
9484.64 554
9485.56 512
9486.47 482
9487.39 507
9488.31 548
9489.23 487
9490.15 528
9491.07 478
9491.99 512
9492.91 527
9493.83 472
9494.75 472
9495.67 495
9496.59 463
9497.51 429
9498.43 425
9499.35 459
9500.27 441
9501.19 472
9502.11 422
9503.03 450
9503.95 421
9504.87 438
9505.79 442
9506.71 454
9507.64 482
9508.56 481
9509.48 430
9510.40 446
9511.32 461
9512.24 476
9513.16 431
9514.08 506
9515.00 505
9515.92 465
9516.84 547
9517.76 509
9518.68 479
9519.61 455
9520.53 488
9521.45 496
9522.37 524
9523.29 477
9524.21 550
9525.13 562
9526.05 554
9526.98 537
9527.90 541
9528.82 626
9529.74 589
9530.66 539
9531.58 597
9532.51 636
9533.43 667
9534.35 666
9535.27 688
9536.19 628
9537.11 667
9538.04 725
9538.96 672
9539.88 569
9540.80 542
9541.73 565
9542.65 580
9543.57 528
9544.49 509
9545.41 510
9546.34 546
9547.26 545
9548.18 570
9549.10 558
9550.03 506
9550.95 504
9551.87 585
9552.79 596
9553.72 528
9554.64 576
9555.56 569
9556.49 570
9557.41 571
9558.33 579
9559.25 569
9560.18 601
9561.10 589
9562.02 569
9562.95 600
9563.87 589
9564.79 620
9565.72 567
9566.64 599
9567.56 607
9568.49 534
9569.41 540
9570.33 587
9571.26 558
9572.18 502
9573.11 584
9574.03 583
9574.95 560
9575.88 586
9576.80 562
9577.72 613
9578.65 608
9579.57 545
9580.50 574
9581.42 573
9582.34 575
9583.27 565
9584.19 557
9585.12 561
9586.04 538
9586.97 583
9587.89 609
9588.81 619
9589.74 611
9590.66 632
9591.59 639
9592.51 612
9593.44 604
9594.36 590
9595.29 630
9596.21 582
9597.14 636
9598.06 591
9598.99 614
9599.91 663
9600.84 700
9601.76 651
9602.69 635
9603.61 644
9604.54 631
9605.46 673
9606.39 718
9607.31 719
9608.24 729
9609.16 718
9610.09 759
9611.01 745
9611.94 730
9612.87 731
9613.79 768
9614.72 766
9615.64 714
9616.57 726
9617.49 707
9618.42 766
9619.35 775
9620.27 803
9621.20 746
9622.12 793
9623.05 822
9623.98 719
9624.90 740
9625.83 754
9626.76 755
9627.68 786
9628.61 837
9629.53 800
9630.46 751
9631.39 789
9632.31 880
9633.24 877
9634.17 887
9635.09 846
9636.02 942
9636.95 942
9637.87 921
9638.80 970
9639.73 944
9640.65 958
9641.58 946
9642.51 978
9643.44 1031
9644.36 1037
9645.29 1086
9646.22 1082
9647.14 1111
9648.07 1024
9649.00 1026
9649.93 1069
9650.85 1152
9651.78 1182
9652.71 1267
9653.64 1207
9654.56 1180
9655.49 1277
9656.42 1278
9657.35 1349
9658.27 1265
9659.20 1244
9660.13 1389
9661.06 1439
9661.99 1297
9662.91 1331
9663.84 1290
9664.77 1286
9665.70 1319
9666.63 1306
9667.56 1376
9668.48 1477
9669.41 1521
9670.34 1572
9671.27 1436
9672.20 1561
9673.13 1594
9674.05 1526
9674.98 1594
9675.91 1611
9676.84 1686
9677.77 1711
9678.70 1663
9679.63 1491
9680.56 1624
9681.48 1606
9682.41 1623
9683.34 1766
9684.27 1855
9685.20 1938
9686.13 1941
9687.06 2003
9687.99 1890
9688.92 1893
9689.85 1936
9690.78 1935
9691.71 1876
9692.63 1786
9693.56 2045
9694.49 2066
9695.42 2091
9696.35 2226
9697.28 2494
9698.21 2766
9699.14 2953
9700.07 3298
9701.00 3418
9701.93 3463
9702.86 3536
9703.79 3469
9704.72 3170
9705.65 2899
9706.58 2778
9707.51 2463
9708.44 2516
9709.37 2193
9710.30 2143
9711.23 2044
9712.16 2205
9713.09 2265
9714.02 2394
9714.95 2640
9715.89 2727
9716.82 2861
9717.75 2864
9718.68 2867
9719.61 2657
9720.54 2709
9721.47 2490
9722.40 2310
9723.33 2073
9724.26 1943
9725.19 1815
9726.12 1750
9727.06 1755
9727.99 1752
9728.92 1707
9729.85 1773
9730.78 1766
9731.71 1735
9732.64 1882
9733.57 1945
9734.51 1924
9735.44 2060
9736.37 2055
9737.30 1966
9738.23 1901
9739.16 1767
9740.10 1691
9741.03 1708
9741.96 1617
9742.89 1478
9743.82 1434
9744.75 1384
9745.69 1346
9746.62 1366
9747.55 1293
9748.48 1275
9749.41 1265
9750.35 1200
9751.28 1226
9752.21 1118
9753.14 1109
9754.08 1216
9755.01 1277
9755.94 1257
9756.87 1118
9757.81 1153
9758.74 1204
9759.67 1177
9760.60 1171
9761.54 1085
9762.47 1156
9763.40 1217
9764.34 1152
9765.27 1160
9766.20 1167
9767.13 1216
9768.07 1238
9769.00 1211
9769.93 1158
9770.87 1219
9771.80 1196
9772.73 1242
9773.67 1216
9774.60 1225
9775.53 1164
9776.47 1267
9777.40 1317
9778.33 1269
9779.27 1315
9780.20 1308
9781.14 1465
9782.07 1615
9783.00 1545
9783.94 1489
9784.87 1491
9785.80 1465
9786.74 1435
9787.67 1398
9788.61 1369
9789.54 1325
9790.47 1253
9791.41 1219
9792.34 1179
9793.28 1134
9794.21 1120
9795.15 1093
9796.08 1082
9797.01 1093
9797.95 1165
9798.88 1153
9799.82 1197
9800.75 1255
9801.69 1287
9802.62 1204
9803.56 1165
9804.49 1153
9805.43 1072
9806.36 1023
9807.30 915
9808.23 974
9809.17 944
9810.10 918
9811.04 936
9811.97 944
9812.91 933
9813.84 847
9814.78 816
9815.71 811
9816.65 876
9817.58 902
9818.52 869
9819.46 893
9820.39 978
9821.33 834
9822.26 835
9823.20 849
9824.13 847
9825.07 835
9826.00 857
9826.94 792
9827.88 834
9828.81 793
9829.75 822
9830.68 811
9831.62 770
9832.56 760
9833.49 820
9834.43 772
9835.37 764
9836.30 825
9837.24 779
9838.17 834
9839.11 799
9840.05 857
9840.98 802
9841.92 826
9842.86 816
9843.79 730
9844.73 847
9845.67 879
9846.60 759
9847.54 774
9848.48 834
9849.42 802
9850.35 757
9851.29 737
9852.23 775
9853.16 806
9854.10 798
9855.04 815
9855.98 782
9856.91 768
9857.85 804
9858.79 840
9859.72 832
9860.66 819
9861.60 866
9862.54 817
9863.47 833
9864.41 791
9865.35 786
9866.29 765
9867.23 735
9868.16 799
9869.10 792
9870.04 800
9870.98 758
9871.92 737
9872.85 790
9873.79 806
9874.73 771
9875.67 822
9876.61 733
9877.54 772
9878.48 771
9879.42 732
9880.36 745
9881.30 783
9882.24 754
9883.18 736
9884.11 744
9885.05 684
9885.99 704
9886.93 683
9887.87 646
9888.81 678
9889.75 740
9890.69 702
9891.62 689
9892.56 695
9893.50 660
9894.44 645
9895.38 690
9896.32 633
9897.26 631
9898.20 682
9899.14 691
9900.08 656
9901.02 633
9901.96 668
9902.90 702
9903.83 676
9904.77 711
9905.71 709
9906.65 646
9907.59 684
9908.53 645
9909.47 654
9910.41 674
9911.35 690
9912.29 690
9913.23 653
9914.17 650
9915.11 668
9916.05 656
9916.99 668
9917.93 667
9918.87 686
9919.81 668
9920.75 695
9921.69 746
9922.64 774
9923.58 844
9924.52 849
9925.46 878
9926.40 989
9927.34 1110
9928.28 1237
9929.22 1308
9930.16 1412
9931.10 1441
9932.04 1393
9932.98 1229
9933.92 1067
9934.87 1000
9935.81 930
9936.75 862
9937.69 799
9938.63 761
9939.57 725
9940.51 741
9941.45 716
9942.39 714
9943.34 743
9944.28 740
9945.22 716
9946.16 675
9947.10 752
9948.04 638
9948.99 594
9949.93 626
9950.87 634
9951.81 606
9952.75 634
9953.69 694
9954.64 726
9955.58 660
9956.52 691
9957.46 703
9958.41 716
9959.35 667
9960.29 610
9961.23 644
9962.17 667
9963.12 632
9964.06 650
9965.00 619
9965.94 609
9966.89 595
9967.83 591
9968.77 661
9969.71 644
9970.66 659
9971.60 598
9972.54 621
9973.49 742
9974.43 663
9975.37 617
9976.31 636
9977.26 678
9978.20 678
9979.14 735
9980.09 669
9981.03 714
9981.97 669
9982.92 659
9983.86 614
9984.80 602
9985.75 647
9986.69 605
9987.63 570
9988.58 655
9989.52 622
9990.46 613
9991.41 571
9992.35 608
9993.30 667
9994.24 626
9995.18 570
9996.13 542
9997.07 549
9998.02 524
9998.96 581
9999.90 615
10000.85 608
10001.79 599
10002.74 545
10003.68 572
10004.62 587
10005.57 615
10006.51 586
10007.46 538
10008.40 522
10009.35 558
10010.29 562
10011.24 580
10012.18 555
10013.13 553
10014.07 528
10015.01 534
10015.96 535
10016.90 539
10017.85 556
10018.79 557
10019.74 560
10020.68 546
10021.63 502
10022.58 523
10023.52 498
10024.47 495
10025.41 464
10026.36 515
10027.30 520
10028.25 525
10029.19 489
10030.14 510
10031.08 536
10032.03 533
10032.98 474
10033.92 515
10034.87 535
10035.81 517
10036.76 494
10037.70 523
10038.65 549
10039.60 489
10040.54 578
10041.49 567
10042.43 488
10043.38 554
10044.33 540
10045.27 500
10046.22 466
10047.17 488
10048.11 464
10049.06 459
10050.00 504
10050.95 531
10051.90 512
10052.84 513
10053.79 520
10054.74 537
10055.68 512
10056.63 531
10057.58 507
10058.52 591
10059.47 564
10060.42 554
10061.37 565
10062.31 543
10063.26 563
10064.21 512
10065.15 556
10066.10 505
10067.05 505
10068.00 544
10068.94 497
10069.89 513
10070.84 449
10071.79 464
10072.73 489
10073.68 525
10074.63 496
10075.58 513
10076.52 504
10077.47 483
10078.42 506
10079.37 457
10080.32 472
10081.26 486
10082.21 470
10083.16 488
10084.11 524
10085.06 494
10086.00 482
10086.95 467
10087.90 513
10088.85 511
10089.80 471
10090.75 458
10091.69 474
10092.64 492
10093.59 484
10094.54 535
10095.49 462
10096.44 513
10097.39 462
10098.33 498
10099.28 468
10100.23 496
10101.18 538
10102.13 483
10103.08 435
10104.03 483
10104.98 494
10105.93 529
10106.87 476
10107.82 502
10108.77 499
10109.72 437
10110.67 448
10111.62 424
10112.57 422
10113.52 437
10114.47 467
10115.42 495
10116.37 462
10117.32 434
10118.27 477
10119.22 455
10120.17 466
10121.12 447
10122.07 474
10123.02 486
10123.97 457
10124.92 461
10125.87 465
10126.82 462
10127.77 465
10128.72 477
10129.67 455
10130.62 454
10131.57 497
10132.52 457
10133.47 450
10134.42 432
10135.37 478
10136.32 501
10137.27 509
10138.22 517
10139.17 459
10140.12 528
10141.07 536
10142.02 470
10142.98 457
10143.93 489
10144.88 565
10145.83 535
10146.78 521
10147.73 490
10148.68 478
10149.63 506
10150.58 488
10151.54 497
10152.49 544
10153.44 600
10154.39 535
10155.34 545
10156.29 532
10157.24 480
10158.20 515
10159.15 552
10160.10 564
10161.05 480
10162.00 505
10162.95 565
10163.91 530
10164.86 557
10165.81 536
10166.76 581
10167.71 588
10168.67 515
10169.62 576
10170.57 567
10171.52 595
10172.47 578
10173.43 596
10174.38 582
10175.33 623
10176.28 611
10177.24 583
10178.19 591
10179.14 554
10180.09 587
10181.05 546
10182.00 554
10182.95 639
10183.90 598
10184.86 646
10185.81 630
10186.76 624
10187.72 656
10188.67 656
10189.62 609
10190.58 594
10191.53 604
10192.48 710
10193.43 712
10194.39 625
10195.34 675
10196.29 698
10197.25 752
10198.20 756
10199.16 776
10200.11 699
10201.06 757
10202.02 779
10202.97 794
10203.92 858
10204.88 889
10205.83 920
10206.78 1026
10207.74 997
10208.69 1032
10209.65 1103
10210.60 1048
10211.55 1043
10212.51 950
10213.46 869
10214.42 802
10215.37 839
10216.33 790
10217.28 829
10218.23 790
10219.19 774
10220.14 735
10221.10 697
10222.05 660
10223.01 683
10223.96 636
10224.92 729
10225.87 633
10226.83 625
10227.78 631
10228.74 632
10229.69 643
10230.65 627
10231.60 548
10232.56 540
10233.51 554
10234.47 592
10235.42 607
10236.38 617
10237.33 667
10238.29 682
10239.24 718
10240.20 634
10241.15 614
10242.11 641
10243.06 627
10244.02 652
10244.98 582
10245.93 593
10246.89 600
10247.84 626
10248.80 537
10249.75 500
10250.71 541
10251.67 496
10252.62 515
10253.58 467
10254.53 458
10255.49 545
10256.45 495
10257.40 481
10258.36 507
10259.32 521
10260.27 483
10261.23 484
10262.18 490
10263.14 507
10264.10 431
10265.05 452
10266.01 487
10266.97 444
10267.92 406
10268.88 469
10269.84 462
10270.79 452
10271.75 459
10272.71 460
10273.67 467
10274.62 432
10275.58 491
10276.54 499
10277.49 505
10278.45 420
10279.41 452
10280.37 482
10281.32 447
10282.28 500
10283.24 389
10284.19 444
10285.15 478
10286.11 508
10287.07 470
10288.03 443
10288.98 402
10289.94 442
10290.90 491
10291.86 410
10292.81 429
10293.77 457
10294.73 463
10295.69 457
10296.65 456
10297.60 445
10298.56 438
10299.52 486
10300.48 491
10301.44 436
10302.40 421
10303.35 470
10304.31 528
10305.27 472
10306.23 442
10307.19 431
10308.15 466
10309.10 453
10310.06 443
10311.02 434
10311.98 452
10312.94 448
10313.90 445
10314.86 454
10315.82 444
10316.78 500
10317.73 448
10318.69 474
10319.65 400
10320.61 443
10321.57 449
10322.53 419
10323.49 423
10324.45 409
10325.41 448
10326.37 450
10327.33 498
10328.29 456
10329.25 497
10330.21 495
10331.17 422
10332.13 428
10333.09 426
10334.04 440
10335.00 442
10335.96 470
10336.92 446
10337.88 478
10338.84 427
10339.80 416
10340.76 432
10341.72 415
10342.68 403
10343.65 389
10344.61 392
10345.57 434
10346.53 398
10347.49 444
10348.45 437
10349.41 422
10350.37 401
10351.33 432
10352.29 416
10353.25 381
10354.21 457
10355.17 394
10356.13 418
10357.09 384
10358.05 394
10359.02 420
10359.98 443
10360.94 463
10361.90 467
10362.86 434
10363.82 422
10364.78 480
10365.74 428
10366.70 432
10367.67 432
10368.63 404
10369.59 438
10370.55 396
10371.51 381
10372.47 379
10373.43 398
10374.40 384
10375.36 439
10376.32 443
10377.28 392
10378.24 373
10379.21 410
10380.17 395
10381.13 356
10382.09 371
10383.05 413
10384.02 413
10384.98 422
10385.94 409
10386.90 417
10387.86 388
10388.83 365
10389.79 375
10390.75 395
10391.71 414
10392.68 360
10393.64 421
10394.60 395
10395.56 364
10396.53 418
10397.49 407
10398.45 428
10399.42 377
10400.38 374
10401.34 369
10402.30 381
10403.27 368
10404.23 377
10405.19 380
10406.16 384
10407.12 398
10408.08 378
10409.05 416
10410.01 395
10410.97 411
10411.94 391
10412.90 341
10413.86 407
10414.83 385
10415.79 373
10416.75 398
10417.72 403
10418.68 382
10419.65 441
10420.61 421
10421.57 430
10422.54 404
10423.50 363
10424.46 399
10425.43 450
10426.39 434
10427.36 415
10428.32 383
10429.29 365
10430.25 333
10431.21 348
10432.18 344
10433.14 356
10434.11 369
10435.07 351
10436.04 332
10437.00 418
10437.97 369
10438.93 351
10439.90 377
10440.86 345
10441.82 366
10442.79 364
10443.75 335
10444.72 342
10445.68 337
10446.65 345
10447.61 318
10448.58 343
10449.54 310
10450.51 371
10451.48 356
10452.44 317
10453.41 324
10454.37 318
10455.34 352
10456.30 324
10457.27 352
10458.23 329
10459.20 321
10460.16 320
10461.13 377
10462.10 355
10463.06 374
10464.03 364
10464.99 380
10465.96 334
10466.93 388
10467.89 387
10468.86 421
10469.82 354
10470.79 329
10471.76 370
10472.72 395
10473.69 335
10474.65 326
10475.62 302
10476.59 337
10477.55 345
10478.52 319
10479.49 312
10480.45 348
10481.42 322
10482.39 327
10483.35 326
10484.32 291
10485.29 332
10486.25 358
10487.22 341
10488.19 304
10489.15 283
10490.12 325
10491.09 349
10492.06 329
10493.02 310
10493.99 339
10494.96 365
10495.92 336
10496.89 303
10497.86 281
10498.83 273
10499.79 287
10500.76 322
10501.73 330
10502.70 334
10503.66 375
10504.63 345
10505.60 361
10506.57 345
10507.54 326
10508.50 349
10509.47 352
10510.44 287
10511.41 349
10512.38 286
10513.34 335
10514.31 339
10515.28 321
10516.25 319
10517.22 322
10518.19 324
10519.15 341
10520.12 357
10521.09 358
10522.06 348
10523.03 348
10524.00 333
10524.96 320
10525.93 323
10526.90 325
10527.87 313
10528.84 293
10529.81 339
10530.78 321
10531.75 279
10532.72 310
10533.68 340
10534.65 316
10535.62 314
10536.59 336
10537.56 288
10538.53 300
10539.50 333
10540.47 351
10541.44 372
10542.41 332
10543.38 334
10544.35 356
10545.32 317
10546.29 332
10547.26 344
10548.23 340
10549.20 329
10550.17 342
10551.13 382
10552.10 344
10553.07 345
10554.04 321
10555.01 361
10555.98 380
10556.96 342
10557.93 354
10558.90 372
10559.87 375
10560.84 352
10561.81 410
10562.78 394
10563.75 359
10564.72 369
10565.69 384
10566.66 366
10567.63 385
10568.60 361
10569.57 338
10570.54 350
10571.51 342
10572.48 326
10573.45 309
10574.42 333
10575.40 330
10576.37 313
10577.34 335
10578.31 364
10579.28 326
10580.25 347
10581.22 322
10582.19 343
10583.17 349
10584.14 394
10585.11 372
10586.08 365
10587.05 340
10588.02 331
10588.99 377
10589.97 366
10590.94 306
10591.91 311
10592.88 337
10593.85 367
10594.82 323
10595.80 349
10596.77 339
10597.74 337
10598.71 330
10599.68 330
10600.66 329
10601.63 355
10602.60 321
10603.57 318
10604.55 314
10605.52 312
10606.49 314
10607.46 327
10608.44 322
10609.41 390
10610.38 372
10611.35 307
10612.33 374
10613.30 374
10614.27 353
10615.24 393
10616.22 352
10617.19 335
10618.16 368
10619.14 331
10620.11 333
10621.08 389
10622.05 370
10623.03 445
10624.00 421
10624.97 410
10625.95 385
10626.92 346
10627.89 396
10628.87 405
10629.84 419
10630.81 384
10631.79 339
10632.76 390
10633.74 393
10634.71 414
10635.68 434
10636.66 439
10637.63 453
10638.60 437
10639.58 532
10640.55 578
10641.53 570
10642.50 561
10643.47 595
10644.45 482
10645.42 481
10646.40 490
10647.37 497
10648.35 506
10649.32 461
10650.29 416
10651.27 399
10652.24 374
10653.22 324
10654.19 371
10655.17 313
10656.14 323
10657.12 364
10658.09 332
10659.07 336
10660.04 350
10661.02 353
10661.99 355
10662.97 310
10663.94 353
10664.92 327
10665.89 339
10666.87 319
10667.84 295
10668.82 303
10669.79 318
10670.77 355
10671.74 331
10672.72 294
10673.69 327
10674.67 357
10675.65 364
10676.62 350
10677.60 330
10678.57 335
10679.55 370
10680.52 320
10681.50 332
10682.48 339
10683.45 369
10684.43 379
10685.40 378
10686.38 359
10687.36 319
10688.33 364
10689.31 341
10690.28 329
10691.26 350
10692.24 352
10693.21 383
10694.19 294
10695.17 313
10696.14 322
10697.12 344
10698.10 321
10699.07 312
10700.05 349
10701.03 295
10702.00 340
10702.98 369
10703.96 372
10704.93 329
10705.91 333
10706.89 372
10707.86 332
10708.84 340
10709.82 339
10710.80 330
10711.77 308
10712.75 310
10713.73 360
10714.70 378
10715.68 335
10716.66 319
10717.64 319
10718.61 285
10719.59 328
10720.57 302
10721.55 331
10722.53 334
10723.50 348
10724.48 314
10725.46 338
10726.44 315
10727.41 355
10728.39 357
10729.37 317
10730.35 283
10731.33 276
10732.31 318
10733.28 294
10734.26 306
10735.24 323
10736.22 349
10737.20 366
10738.17 303
10739.15 293
10740.13 302
10741.11 319
10742.09 308
10743.07 301
10744.05 305
10745.03 363
10746.00 332
10746.98 311
10747.96 319
10748.94 314
10749.92 306
10750.90 343
10751.88 352
10752.86 310
10753.84 287
10754.82 278
10755.79 273
10756.77 362
10757.75 368
10758.73 354
10759.71 350
10760.69 374
10761.67 331
10762.65 364
10763.63 339
10764.61 309
10765.59 325
10766.57 300
10767.55 289
10768.53 358
10769.51 350
10770.49 314
10771.47 318
10772.45 323
10773.43 333
10774.41 352
10775.39 321
10776.37 319
10777.35 338
10778.33 382
10779.31 334
10780.29 317
10781.27 356
10782.25 386
10783.23 321
10784.21 344
10785.19 371
10786.17 376
10787.15 342
10788.13 361
10789.12 341
10790.10 334
10791.08 385
10792.06 373
10793.04 375
10794.02 343
10795.00 351
10795.98 340
10796.96 321
10797.94 321
10798.93 361
10799.91 324
10800.89 360
10801.87 413
10802.85 454
10803.83 353
10804.81 310
10805.80 320
10806.78 371
10807.76 371
10808.74 367
10809.72 395
10810.70 413
10811.69 348
10812.67 370
10813.65 370
10814.63 330
10815.61 336
10816.59 368
10817.58 381
10818.56 369
10819.54 330
10820.52 371
10821.51 396
10822.49 366
10823.47 387
10824.45 372
10825.43 372
10826.42 358
10827.40 422
10828.38 388
10829.37 399
10830.35 369
10831.33 418
10832.31 400
10833.30 409
10834.28 387
10835.26 406
10836.24 385
10837.23 418
10838.21 419
10839.19 380
10840.18 370
10841.16 362
10842.14 365
10843.13 355
10844.11 346
10845.09 374
10846.08 384
10847.06 401
10848.04 397
10849.03 397
10850.01 405
10850.99 416
10851.98 434
10852.96 414
10853.94 419
10854.93 424
10855.91 403
10856.90 408
10857.88 405
10858.86 416
10859.85 466
10860.83 449
10861.82 397
10862.80 439
10863.78 471
10864.77 432
10865.75 474
10866.74 447
10867.72 445
10868.71 452
10869.69 471
10870.67 500
10871.66 404
10872.64 430
10873.63 495
10874.61 464
10875.60 444
10876.58 444
10877.57 489
10878.55 497
10879.54 531
10880.52 527
10881.51 495
10882.49 492
10883.48 461
10884.46 543
10885.45 506
10886.43 486
10887.42 517
10888.40 492
10889.39 514
10890.37 611
10891.36 571
10892.34 530
10893.33 520
10894.32 542
10895.30 539
10896.29 487
10897.27 563
10898.26 547
10899.24 594
10900.23 559
10901.22 619
10902.20 605
10903.19 588
10904.17 592
10905.16 548
10906.15 544
10907.13 602
10908.12 625
10909.10 625
10910.09 603
10911.08 631
10912.06 692
10913.05 650
10914.04 657
10915.02 761
10916.01 743
10917.00 679
10917.98 708
10918.97 736
10919.96 783
10920.94 742
10921.93 808
10922.92 764
10923.90 661
10924.89 739
10925.88 738
10926.86 784
10927.85 757
10928.84 759
10929.82 734
10930.81 803
10931.80 817
10932.79 829
10933.77 821
10934.76 805
10935.75 819
10936.74 826
10937.72 819
10938.71 860
10939.70 899
10940.69 892
10941.67 864
10942.66 923
10943.65 952
10944.64 856
10945.63 968
10946.61 991
10947.60 946
10948.59 908
10949.58 995
10950.57 1041
10951.55 1045
10952.54 1138
10953.53 1222
10954.52 1256
10955.51 1296
10956.49 1355
10957.48 1403
10958.47 1537
10959.46 1737
10960.45 1966
10961.44 1949
10962.43 2004
10963.41 1916
10964.40 1794
10965.39 1674
10966.38 1549
10967.37 1398
10968.36 1313
10969.35 1232
10970.34 1223
10971.33 1196
10972.31 1145
10973.30 1106
10974.29 1120
10975.28 1073
10976.27 1170
10977.26 1172
10978.25 1091
10979.24 1143
10980.23 1098
10981.22 1165
10982.21 1192
10983.20 1185
10984.19 1090
10985.18 1249
10986.17 1171
10987.16 1208
10988.15 1114
10989.14 1164
10990.13 1165
10991.12 1167
10992.11 1213
10993.10 1236
10994.09 1287
10995.08 1404
10996.07 1621
10997.06 1792
10998.05 1901
10999.04 2201
11000.03 2428
11001.02 2561
11002.01 2826
11003.00 2894
11003.99 2797
11004.98 2634
11005.97 2452
11006.96 2122
11007.95 1926
11008.94 1771
11009.93 1495
11010.92 1336
11011.91 1207
11012.91 1195
11013.90 1102
11014.89 1138
11015.88 973
11016.87 917
11017.86 989
11018.85 962
11019.84 966
11020.83 970
11021.83 891
11022.82 876
11023.81 870
11024.80 842
11025.79 837
11026.78 864
11027.77 814
11028.77 828
11029.76 754
11030.75 736
11031.74 773
11032.73 772
11033.72 739
11034.72 710
11035.71 700
11036.70 790
11037.69 769
11038.68 721
11039.68 739
11040.67 745
11041.66 760
11042.65 694
11043.65 702
11044.64 725
11045.63 687
11046.62 723
11047.62 647
11048.61 616
11049.60 610
11050.59 661
11051.59 692
11052.58 689
11053.57 678
11054.56 636
11055.56 664
11056.55 755
11057.54 671
11058.54 614
11059.53 624
11060.52 633
11061.51 628
11062.51 614
11063.50 581
11064.49 621
11065.49 621
11066.48 641
11067.47 650
11068.47 618
11069.46 634
11070.45 647
11071.45 615
11072.44 604
11073.44 590
11074.43 571
11075.42 635
11076.42 696
11077.41 701
11078.40 593
11079.40 628
11080.39 670
11081.39 616
11082.38 648
11083.37 636
11084.37 633
11085.36 639
11086.36 630
11087.35 658
11088.35 681
11089.34 710
11090.33 615
11091.33 613
11092.32 670
11093.32 717
11094.31 596
11095.31 642
11096.30 631
11097.30 581
11098.29 585
11099.29 577
11100.28 556
11101.28 596
11102.27 641
11103.27 604
11104.26 586
11105.26 532
11106.25 616
11107.25 555
11108.24 580
11109.24 544
11110.23 543
11111.23 622
11112.22 567
11113.22 569
11114.21 555
11115.21 558
11116.20 545
11117.20 538
11118.20 515
11119.19 504
11120.19 576
11121.18 590
11122.18 574
11123.17 504
11124.17 474
11125.17 553
11126.16 603
11127.16 535
11128.15 637
11129.15 575
11130.15 568
11131.14 602
11132.14 608
11133.14 578
11134.13 561
11135.13 482
11136.13 474
11137.12 496
11138.12 483
11139.11 506
11140.11 486
11141.11 530
11142.10 490
11143.10 467
11144.10 532
11145.10 469
11146.09 482
11147.09 510
11148.09 499
11149.08 520
11150.08 506
11151.08 499
11152.07 488
11153.07 516
11154.07 467
11155.07 472
11156.06 505
11157.06 460
11158.06 481
11159.06 462
11160.05 464
11161.05 474
11162.05 437
11163.05 451
11164.04 455
11165.04 475
11166.04 457
11167.04 515
11168.04 489
11169.03 465
11170.03 485
11171.03 481
11172.03 508
11173.03 457
11174.02 465
11175.02 486
11176.02 499
11177.02 511
11178.02 493
11179.02 477
11180.01 504
11181.01 471
11182.01 514
11183.01 455
11184.01 478
11185.01 527
11186.00 535
11187.00 501
11188.00 495
11189.00 474
11190.00 488
11191.00 499
11192.00 526
11193.00 556
11194.00 529
11195.00 505
11195.99 561
11196.99 537
11197.99 604
11198.99 528
11199.99 504
11200.99 490
11201.99 479
11202.99 533
11203.99 527
11204.99 519
11205.99 438
11206.99 458
11207.99 404
11208.99 460
11209.99 496
11210.99 469
11211.99 492
11212.99 427
11213.99 450
11214.99 458
11215.99 432
11216.99 467
11217.99 441
11218.99 471
11219.99 442
11220.99 457
11221.99 415
11222.99 422
11223.99 445
11224.99 429
11225.99 391
11226.99 443
11227.99 419
11228.99 415
11229.99 434
11230.99 387
11231.99 372
11232.99 419
11233.99 465
11235.00 430
11236.00 412
11237.00 422
11238.00 439
11239.00 457
11240.00 428
11241.00 409
11242.00 440
11243.00 447
11244.01 448
11245.01 418
11246.01 404
11247.01 388
11248.01 388
11249.01 401
11250.01 408
11251.02 421
11252.02 372
11253.02 394
11254.02 370
11255.02 387
11256.02 443
11257.03 404
11258.03 386
11259.03 437
11260.03 394
11261.03 396
11262.04 414
11263.04 446
11264.04 395
11265.04 419
11266.05 417
11267.05 416
11268.05 399
11269.05 400
11270.05 400
11271.06 407
11272.06 418
11273.06 371
11274.07 420
11275.07 394
11276.07 465
11277.07 479
11278.08 416
11279.08 448
11280.08 465
11281.08 485
11282.09 473
11283.09 438
11284.09 437
11285.10 470
11286.10 430
11287.10 376
11288.11 430
11289.11 445
11290.11 439
11291.12 431
11292.12 385
11293.12 394
11294.13 420
11295.13 397
11296.13 453
11297.14 448
11298.14 468
11299.15 481
11300.15 428
11301.15 393
11302.16 426
11303.16 435
11304.16 415
11305.17 411
11306.17 409
11307.18 427
11308.18 462
11309.19 487
11310.19 491
11311.19 582
11312.20 582
11313.20 623
11314.21 644
11315.21 658
11316.22 672
11317.22 656
11318.23 675
11319.23 559
11320.23 572
11321.24 529
11322.24 485
11323.25 495
11324.25 460
11325.26 434
11326.26 403
11327.27 440
11328.27 435
11329.28 378
11330.28 374
11331.29 407
11332.29 368
11333.30 355
11334.30 374
11335.31 458
11336.32 403
11337.32 425
11338.33 416
11339.33 408
11340.34 396
11341.34 379
11342.35 345
11343.35 392
11344.36 370
11345.37 356
11346.37 350
11347.38 309
11348.38 337
11349.39 338
11350.40 361
11351.40 338
11352.41 340
11353.41 344
11354.42 329
11355.43 373
11356.43 363
11357.44 332
11358.45 352
11359.45 380
11360.46 384
11361.46 364
11362.47 369
11363.48 362
11364.48 335
11365.49 309
11366.50 356
11367.51 347
11368.51 358
11369.52 341
11370.53 370
11371.53 347
11372.54 319
11373.55 316
11374.55 378
11375.56 345
11376.57 362
11377.58 336
11378.58 359
11379.59 343
11380.60 360
11381.60 400
11382.61 401
11383.62 427
11384.63 383
11385.63 355
11386.64 362
11387.65 353
11388.66 372
11389.67 370
11390.67 374
11391.68 372
11392.69 404
11393.70 358
11394.71 351
11395.71 380
11396.72 351
11397.73 324
11398.74 363
11399.75 347
11400.75 375
11401.76 371
11402.77 354
11403.78 354
11404.79 363
11405.80 322
11406.80 369
11407.81 388
11408.82 344
11409.83 332
11410.84 347
11411.85 344
11412.86 336
11413.87 367
11414.87 364
11415.88 330
11416.89 340
11417.90 376
11418.91 371
11419.92 331
11420.93 326
11421.94 349
11422.95 329
11423.96 328
11424.97 373
11425.98 365
11426.98 397
11427.99 368
11429.00 328
11430.01 345
11431.02 332
11432.03 396
11433.04 358
11434.05 341
11435.06 343
11436.07 378
11437.08 356
11438.09 334
11439.10 328
11440.11 329
11441.12 346
11442.13 329
11443.14 314
11444.15 333
11445.16 319
11446.17 310
11447.18 337
11448.19 343
11449.20 390
11450.21 367
11451.22 394
11452.23 359
11453.25 310
11454.26 321
11455.27 325
11456.28 327
11457.29 341
11458.30 331
11459.31 334
11460.32 320
11461.33 336
11462.34 362
11463.35 342
11464.36 341
11465.38 363
11466.39 319
11467.40 309
11468.41 362
11469.42 321
11470.43 352
11471.44 393
11472.46 338
11473.47 354
11474.48 321
11475.49 400
11476.50 308
11477.51 330
11478.52 335
11479.54 402
11480.55 340
11481.56 352
11482.57 318
11483.58 310
11484.60 302
11485.61 311
11486.62 319
11487.63 363
11488.64 349
11489.66 320
11490.67 313
11491.68 273
11492.69 320
11493.71 296
11494.72 342
11495.73 320
11496.74 295
11497.76 284
11498.77 325
11499.78 309
11500.79 303
11501.81 290
11502.82 317
11503.83 334
11504.84 297
11505.86 324
11506.87 297
11507.88 335
11508.90 317
11509.91 335
11510.92 309
11511.94 312
11512.95 349
11513.96 294
11514.98 320
11515.99 332
11517.00 255
11518.02 298
11519.03 315
11520.04 316
11521.06 316
11522.07 325
11523.08 331
11524.10 329
11525.11 321
11526.13 328
11527.14 370
11528.15 365
11529.17 327
11530.18 329
11531.20 350
11532.21 343
11533.22 270
11534.24 318
11535.25 337
11536.27 332
11537.28 358
11538.29 293
11539.31 290
11540.32 326
11541.34 337
11542.35 322
11543.37 335
11544.38 345
11545.40 310
11546.41 327
11547.43 347
11548.44 396
11549.46 328
11550.47 355
11551.49 321
11552.50 326
11553.52 337
11554.53 312
11555.55 325
11556.56 318
11557.58 344
11558.59 335
11559.61 332
11560.62 342
11561.64 312
11562.65 349
11563.67 332
11564.68 312
11565.70 312
11566.71 346
11567.73 362
11568.75 342
11569.76 350
11570.78 337
11571.79 344
11572.81 288
11573.83 331
11574.84 372
11575.86 389
11576.87 350
11577.89 353
11578.91 343
11579.92 334
11580.94 331
11581.95 302
11582.97 337
11583.99 351
11585.00 362
11586.02 376
11587.04 351
11588.05 420
11589.07 393
11590.09 379
11591.10 402
11592.12 430
11593.14 356
11594.15 368
11595.17 399
11596.19 404
11597.20 393
11598.22 404
11599.24 428
11600.25 434
11601.27 510
11602.29 544
11603.31 549
11604.32 660
11605.34 672
11606.36 597
11607.38 652
11608.39 624
11609.41 575
11610.43 530
11611.45 495
11612.46 451
11613.48 463
11614.50 473
11615.52 406
11616.53 400
11617.55 407
11618.57 410
11619.59 400
11620.61 345
11621.62 370
11622.64 396
11623.66 355
11624.68 324
11625.70 369
11626.71 392
11627.73 353
11628.75 378
11629.77 307
11630.79 351
11631.81 321
11632.82 354
11633.84 311
11634.86 308
11635.88 355
11636.90 356
11637.92 321
11638.94 343
11639.96 347
11640.97 352
11641.99 366
11643.01 352
11644.03 317
11645.05 333
11646.07 358
11647.09 303
11648.11 281
11649.13 316
11650.15 312
11651.17 318
11652.18 309
11653.20 285
11654.22 280
11655.24 278
11656.26 287
11657.28 288
11658.30 254
11659.32 291
11660.34 314
11661.36 292
11662.38 353
11663.40 318
11664.42 287
11665.44 291
11666.46 343
11667.48 341
11668.50 291
11669.52 319
11670.54 300
11671.56 312
11672.58 289
11673.60 285
11674.62 313
11675.64 363
11676.66 324
11677.68 366
11678.70 334
11679.72 324
11680.74 362
11681.77 303
11682.79 321
11683.81 315
11684.83 313
11685.85 301
11686.87 316
11687.89 326
11688.91 315
11689.93 338
11690.95 304
11691.97 325
11693.00 329
11694.02 272
11695.04 272
11696.06 314
11697.08 282
11698.10 269
11699.12 276
11700.14 293
11701.17 302
11702.19 315
11703.21 338
11704.23 308
11705.25 275
11706.27 319
11707.30 320
11708.32 323
11709.34 322
11710.36 356
11711.38 301
11712.41 317
11713.43 337
11714.45 339
11715.47 303
11716.49 284
11717.52 305
11718.54 342
11719.56 346
11720.58 336
11721.61 326
11722.63 307
11723.65 331
11724.67 292
11725.70 362
11726.72 308
11727.74 333
11728.76 288
11729.79 299
11730.81 308
11731.83 311
11732.86 338
11733.88 317
11734.90 355
11735.92 315
11736.95 315
11737.97 300
11738.99 312
11740.02 303
11741.04 321
11742.06 330
11743.09 334
11744.11 336
11745.13 329
11746.16 331
11747.18 345
11748.20 338
11749.23 306
11750.25 319
11751.27 320
11752.30 329
11753.32 314
11754.35 340
11755.37 306
11756.39 311
11757.42 315
11758.44 348
11759.47 333
11760.49 300
11761.51 278
11762.54 325
11763.56 333
11764.59 345
11765.61 311
11766.64 278
11767.66 322
11768.68 311
11769.71 345
11770.73 347
11771.76 330
11772.78 303
11773.81 389
11774.83 364
11775.86 327
11776.88 356
11777.91 320
11778.93 330
11779.96 393
11780.98 377
11782.01 361
11783.03 365
11784.06 293
11785.08 321
11786.11 376
11787.13 348
11788.16 360
11789.18 357
11790.21 393
11791.23 337
11792.26 350
11793.28 379
11794.31 343
11795.34 354
11796.36 365
11797.39 379
11798.41 418
11799.44 357
11800.46 329
11801.49 397
11802.52 376
11803.54 351
11804.57 386
11805.59 387
11806.62 388
11807.65 420
11808.67 396
11809.70 431
11810.73 434
11811.75 417
11812.78 393
11813.80 376
11814.83 403
11815.86 384
11816.88 409
11817.91 392
11818.94 411
11819.96 380
11820.99 402
11822.02 397
11823.04 364
11824.07 383
11825.10 358
11826.13 415
11827.15 387
11828.18 440
11829.21 399
11830.23 412
11831.26 398
11832.29 407
11833.32 376
11834.34 361
11835.37 400
11836.40 379
11837.42 436
11838.45 431
11839.48 392
11840.51 439
11841.54 472
11842.56 430
11843.59 459
11844.62 413
11845.65 405
11846.67 482
11847.70 466
11848.73 481
11849.76 477
11850.79 451
11851.81 449
11852.84 466
11853.87 464
11854.90 494
11855.93 447
11856.95 463
11857.98 483
11859.01 451
11860.04 532
11861.07 493
11862.10 481
11863.13 532
11864.15 525
11865.18 535
11866.21 557
11867.24 544
11868.27 579
11869.30 537
11870.33 530
11871.36 528
11872.38 491
11873.41 535
11874.44 562
11875.47 573
11876.50 572
11877.53 552
11878.56 653
11879.59 625
11880.62 694
11881.65 624
11882.68 683
11883.71 641
11884.74 647
11885.77 733
11886.80 703
11887.82 658
11888.85 702
11889.88 723
11890.91 725
11891.94 737
11892.97 767
11894.00 738
11895.03 810
11896.06 818
11897.09 787
11898.12 821
11899.15 893
11900.18 989
11901.21 1070
11902.24 1056
11903.27 1125
11904.31 1134
11905.34 1121
11906.37 1083
11907.40 1111
11908.43 1080
11909.46 969
11910.49 912
11911.52 888
11912.55 937
11913.58 884
11914.61 920
11915.64 848
11916.67 886
11917.70 852
11918.73 902
11919.77 930
11920.80 967
11921.83 939
11922.86 894
11923.89 878
11924.92 1042
11925.95 1046
11926.98 1030
11928.02 1224
11929.05 1319
11930.08 1408
11931.11 1449
11932.14 1580
11933.17 1707
11934.21 1774
11935.24 1851
11936.27 1827
11937.30 1751
11938.33 1655
11939.36 1494
11940.40 1340
11941.43 1190
11942.46 1101
11943.49 1070
11944.52 956
11945.56 824
11946.59 834
11947.62 793
11948.65 768
11949.69 698
11950.72 741
11951.75 769
11952.78 666
11953.82 660
11954.85 674
11955.88 706
11956.91 677
11957.95 657
11958.98 648
11960.01 657
11961.04 674
11962.08 682
11963.11 602
11964.14 619
11965.18 689
11966.21 604
11967.24 599
11968.27 582
11969.31 634
11970.34 596
11971.37 617
11972.41 620
11973.44 620
11974.47 554
11975.51 587
11976.54 609
11977.58 572
11978.61 631
11979.64 603
11980.68 560
11981.71 575
11982.74 602
11983.78 636
11984.81 585
11985.85 570
11986.88 546
11987.91 607
11988.95 661
11989.98 585
11991.02 645
11992.05 577
11993.08 581
11994.12 563
11995.15 620
11996.19 639
11997.22 581
11998.26 635
11999.29 600
12000.32 621
12001.36 632
12002.39 594
12003.43 659
12004.46 599
12005.50 610
12006.53 607
12007.57 677
12008.60 581
12009.64 609
12010.67 686
12011.71 659
12012.74 698
12013.78 660
12014.81 657
12015.85 694
12016.88 694
12017.92 755
12018.95 784
12019.99 754
12021.02 753
12022.06 749
12023.10 729
12024.13 711
12025.17 674
12026.20 716
12027.24 712
12028.27 715
12029.31 687
12030.34 635
12031.38 682
12032.42 642
12033.45 655
12034.49 688
12035.52 669
12036.56 685
12037.60 647
12038.63 628
12039.67 653
12040.71 707
12041.74 645
12042.78 591
12043.81 650
12044.85 667
12045.89 711
12046.92 662
12047.96 652
12049.00 647
12050.03 634
12051.07 731
12052.11 674
12053.14 664
12054.18 669
12055.22 683
12056.25 740
12057.29 750
12058.33 714
12059.37 715
12060.40 717
12061.44 735
12062.48 678
12063.51 693
12064.55 728
12065.59 717
12066.63 704
12067.66 753
12068.70 730
12069.74 707
12070.78 730
12071.81 748
12072.85 742
12073.89 731
12074.93 783
12075.97 790
12077.00 734
12078.04 673
12079.08 706
12080.12 721
12081.15 769
12082.19 777
12083.23 712
12084.27 811
12085.31 744
12086.35 749
12087.38 702
12088.42 701
12089.46 760
12090.50 828
12091.54 835
12092.58 809
12093.61 854
12094.65 880
12095.69 877
12096.73 844
12097.77 890
12098.81 914
12099.85 1007
12100.89 1103
12101.92 1101
12102.96 1172
12104.00 1320
12105.04 1270
12106.08 1252
12107.12 1236
12108.16 1259
12109.20 1236
12110.24 1088
12111.28 1024
12112.32 928
12113.36 897
12114.39 847
12115.43 763
12116.47 679
12117.51 706
12118.55 722
12119.59 628
12120.63 662
12121.67 584
12122.71 598
12123.75 586
12124.79 552
12125.83 551
12126.87 530
12127.91 547
12128.95 518
12129.99 527
12131.03 528
12132.07 512
12133.11 484
12134.15 471
12135.19 524
12136.23 522
12137.27 495
12138.31 489
12139.35 471
12140.40 472
12141.44 482
12142.48 449
12143.52 470
12144.56 518
12145.60 492
12146.64 437
12147.68 434
12148.72 465
12149.76 442
12150.80 497
12151.84 533
12152.89 461
12153.93 463
12154.97 469
12156.01 404
12157.05 398
12158.09 437
12159.13 432
12160.17 449
12161.22 434
12162.26 438
12163.30 413
12164.34 417
12165.38 461
12166.42 479
12167.47 483
12168.51 456
12169.55 480
12170.59 514
12171.63 447
12172.67 448
12173.72 430
12174.76 415
12175.80 488
12176.84 473
12177.89 431
12178.93 442
12179.97 445
12181.01 418
12182.05 431
12183.10 475
12184.14 407
12185.18 463
12186.22 462
12187.27 465
12188.31 409
12189.35 438
12190.39 424
12191.44 452
12192.48 443
12193.52 468
12194.57 483
12195.61 490
12196.65 465
12197.69 424
12198.74 448
12199.78 479
12200.82 464
12201.87 427
12202.91 435
12203.95 439
12205.00 434
12206.04 469
12207.08 460
12208.13 440
12209.17 412
12210.21 426
12211.26 428
12212.30 466
12213.35 436
12214.39 479
12215.43 440
12216.48 429
12217.52 444
12218.56 432
12219.61 427
12220.65 448
12221.70 423
12222.74 475
12223.78 474
12224.83 445
12225.87 470
12226.92 456
12227.96 429
12229.01 509
12230.05 470
12231.10 467
12232.14 469
12233.18 488
12234.23 468
12235.27 454
12236.32 446
12237.36 501
12238.41 450
12239.45 378
12240.50 380
12241.54 346
12242.59 391
12243.63 408
12244.68 424
12245.72 401
12246.77 393
12247.81 413
12248.86 406
12249.90 427
12250.95 433
12251.99 401
12253.04 357
12254.08 364
12255.13 380
12256.18 337
12257.22 418
12258.27 388
12259.31 380
12260.36 405
12261.40 394
12262.45 404
12263.50 397
12264.54 374
12265.59 353
12266.63 396
12267.68 387
12268.73 331
12269.77 327
12270.82 292
12271.86 373
12272.91 374
12273.96 342
12275.00 319
12276.05 350
12277.10 364
12278.14 385
12279.19 351
12280.23 367
12281.28 377
12282.33 376
12283.37 316
12284.42 348
12285.47 345
12286.52 355
12287.56 317
12288.61 344
12289.66 318
12290.70 334
12291.75 351
12292.80 355
12293.84 376
12294.89 327
12295.94 353
12296.99 323
12298.03 354
12299.08 315
12300.13 313
12301.18 313
12302.22 290
12303.27 315
12304.32 332
12305.37 324
12306.41 332
12307.46 340
12308.51 346
12309.56 323
12310.60 312
12311.65 329
12312.70 345
12313.75 370
12314.80 337
12315.84 359
12316.89 354
12317.94 374
12318.99 342
12320.04 319
12321.09 357
12322.13 362
12323.18 332
12324.23 345
12325.28 354
12326.33 370
12327.38 331
12328.42 319
12329.47 314
12330.52 284
12331.57 339
12332.62 351
12333.67 369
12334.72 342
12335.77 320
12336.82 321
12337.86 323
12338.91 335
12339.96 338
12341.01 377
12342.06 390
12343.11 381
12344.16 365
12345.21 346
12346.26 327
12347.31 295
12348.36 327
12349.41 349
12350.46 335
12351.51 323
12352.56 341
12353.60 332
12354.65 343
12355.70 367
12356.75 338
12357.80 314
12358.85 315
12359.90 362
12360.95 384
12362.00 374
12363.05 341
12364.10 342
12365.15 391
12366.20 366
12367.25 377
12368.31 331
12369.36 386
12370.41 386
12371.46 377
12372.51 351
12373.56 336
12374.61 363
12375.66 326
12376.71 323
12377.76 349
12378.81 318
12379.86 348
12380.91 369
12381.96 398
12383.01 391
12384.07 378
12385.12 321
12386.17 396
12387.22 406
12388.27 343
12389.32 331
12390.37 337
12391.42 333
12392.47 339
12393.53 303
12394.58 337
12395.63 366
12396.68 365
12397.73 343
12398.78 360
12399.84 330
12400.89 325
12401.94 377
12402.99 386
12404.04 391
12405.09 361
12406.15 365
12407.20 389
12408.25 367
12409.30 381
12410.35 426
12411.41 417
12412.46 392
12413.51 368
12414.56 377
12415.62 436
12416.67 399
12417.72 395
12418.77 340
12419.83 399
12420.88 383
12421.93 428
12422.98 402
12424.04 376
12425.09 402
12426.14 365
12427.19 414
12428.25 422
12429.30 390
12430.35 433
12431.41 441
12432.46 433
12433.51 391
12434.57 390
12435.62 403
12436.67 428
12437.72 433
12438.78 425
12439.83 405
12440.88 422
12441.94 453
12442.99 446
12444.05 412
12445.10 415
12446.15 450
12447.21 415
12448.26 388
12449.31 411
12450.37 413
12451.42 418
12452.48 403
12453.53 389
12454.58 418
12455.64 431
12456.69 435
12457.75 476
12458.80 467
12459.85 443
12460.91 478
12461.96 488
12463.02 477
12464.07 440
12465.13 464
12466.18 471
12467.23 513
12468.29 496
12469.34 507
12470.40 534
12471.45 549
12472.51 593
12473.56 670
12474.62 792
12475.67 860
12476.73 868
12477.78 929
12478.84 1027
12479.89 1001
12480.95 1079
12482.00 1064
12483.06 1003
12484.11 930
12485.17 929
12486.22 742
12487.28 736
12488.33 686
12489.39 570
12490.45 550
12491.50 575
12492.56 508
12493.61 446
12494.67 444
12495.72 466
12496.78 457
12497.84 494
12498.89 469
12499.95 454
12501.00 455
12502.06 476
12503.11 410
12504.17 459
12505.23 478
12506.28 441
12507.34 407
12508.40 404
12509.45 417
12510.51 394
12511.56 443
12512.62 442
12513.68 429
12514.73 404
12515.79 425
12516.85 422
12517.90 382
12518.96 383
12520.02 377
12521.07 420
12522.13 374
12523.19 405
12524.24 372
12525.30 402
12526.36 388
12527.42 386
12528.47 396
12529.53 417
12530.59 394
12531.64 411
12532.70 360
12533.76 367
12534.82 405
12535.87 433
12536.93 447
12537.99 399
12539.05 401
12540.10 401
12541.16 466
12542.22 419
12543.28 417
12544.34 468
12545.39 449
12546.45 412
12547.51 408
12548.57 477
12549.62 478
12550.68 455
12551.74 530
12552.80 525
12553.86 510
12554.92 559
12555.97 559
12557.03 593
12558.09 645
12559.15 704
12560.21 679
12561.27 630
12562.32 623
12563.38 583
12564.44 602
12565.50 603
12566.56 563
12567.62 504
12568.68 503
12569.74 530
12570.79 481
12571.85 528
12572.91 492
12573.97 423
12575.03 475
12576.09 451
12577.15 416
12578.21 417
12579.27 435
12580.33 420
12581.39 417
12582.45 441
12583.50 409
12584.56 367
12585.62 419
12586.68 402
12587.74 394
12588.80 406
12589.86 430
12590.92 393
12591.98 409
12593.04 409
12594.10 414
12595.16 379
12596.22 357
12597.28 372
12598.34 411
12599.40 399
12600.46 371
12601.52 406
12602.58 401
12603.64 394
12604.70 415
12605.76 378
12606.82 404
12607.88 393
12608.94 376
12610.01 387
12611.07 370
12612.13 387
12613.19 378
12614.25 368
12615.31 404
12616.37 397
12617.43 408
12618.49 453
12619.55 476
12620.61 469
12621.67 455
12622.74 447
12623.80 465
12624.86 450
12625.92 417
12626.98 478
12628.04 422
12629.10 397
12630.16 382
12631.23 418
12632.29 381
12633.35 356
12634.41 372
12635.47 351
12636.53 398
12637.60 356
12638.66 371
12639.72 409
12640.78 394
12641.84 377
12642.90 333
12643.97 351
12645.03 348
12646.09 367
12647.15 374
12648.22 364
12649.28 352
12650.34 370
12651.40 404
12652.46 353
12653.53 330
12654.59 380
12655.65 387
12656.71 379
12657.78 345
12658.84 346
12659.90 366
12660.96 346
12662.03 347
12663.09 320
12664.15 323
12665.22 331
12666.28 376
12667.34 335
12668.41 345
12669.47 372
12670.53 342
12671.59 322
12672.66 337
12673.72 344
12674.78 358
12675.85 380
12676.91 350
12677.97 360
12679.04 379
12680.10 337
12681.16 357
12682.23 339
12683.29 343
12684.36 331
12685.42 353
12686.48 372
12687.55 354
12688.61 338
12689.67 364
12690.74 373
12691.80 318
12692.87 354
12693.93 390
12695.00 393
12696.06 336
12697.12 401
12698.19 415
12699.25 387
12700.32 361
12701.38 403
12702.45 396
12703.51 438
12704.57 395
12705.64 378
12706.70 370
12707.77 348
12708.83 375
12709.90 377
12710.96 389
12712.03 384
12713.09 375
12714.16 392
12715.22 355
12716.29 359
12717.35 354
12718.42 390
12719.48 385
12720.55 370
12721.61 367
12722.68 411
12723.74 383
12724.81 334
12725.87 359
12726.94 347
12728.01 306
12729.07 362
12730.14 377
12731.20 437
12732.27 398
12733.33 360
12734.40 397
12735.47 390
12736.53 392
12737.60 382
12738.66 395
12739.73 380
12740.80 380
12741.86 357
12742.93 379
12743.99 397
12745.06 423
12746.13 398
12747.19 418
12748.26 394
12749.33 362
12750.39 332
12751.46 335
12752.53 376
12753.59 321
12754.66 331
12755.73 355
12756.79 321
12757.86 337
12758.93 324
12759.99 306
12761.06 320
12762.13 316
12763.19 360
12764.26 333
12765.33 316
12766.39 326
12767.46 329
12768.53 334
12769.60 325
12770.66 285
12771.73 312
12772.80 349
12773.87 370
12774.93 341
12776.00 332
12777.07 382
12778.14 337
12779.20 335
12780.27 271
12781.34 329
12782.41 328
12783.47 310
12784.54 332
12785.61 307
12786.68 311
12787.75 255
12788.81 301
12789.88 316
12790.95 292
12792.02 339
12793.09 333
12794.16 339
12795.22 325
12796.29 365
12797.36 274
12798.43 306
12799.50 313
12800.57 297
12801.64 305
12802.70 367
12803.77 317
12804.84 289
12805.91 295
12806.98 333
12808.05 353
12809.12 376
12810.19 346
12811.25 322
12812.32 330
12813.39 324
12814.46 368
12815.53 382
12816.60 334
12817.67 372
12818.74 409
12819.81 391
12820.88 384
12821.95 448
12823.02 409
12824.09 340
12825.16 394
12826.23 366
12827.30 327
12828.36 339
12829.43 372
12830.50 352
12831.57 334
12832.64 370
12833.71 355
12834.78 352
12835.85 345
12836.92 305
12837.99 329
12839.06 342
12840.13 327
12841.21 293
12842.28 340
12843.35 349
12844.42 335
12845.49 334
12846.56 296
12847.63 313
12848.70 293
12849.77 289
12850.84 304
12851.91 350
12852.98 343
12854.05 324
12855.12 313
12856.19 275
12857.26 285
12858.34 279
12859.41 296
12860.48 280
12861.55 277
12862.62 278
12863.69 292
12864.76 349
12865.83 343
12866.91 302
12867.98 328
12869.05 269
12870.12 276
12871.19 272
12872.26 303
12873.33 312
12874.41 325
12875.48 298
12876.55 321
12877.62 284
12878.69 283
12879.76 275
12880.84 260
12881.91 303
12882.98 287
12884.05 274
12885.12 224
12886.20 235
12887.27 280
12888.34 281
12889.41 302
12890.49 282
12891.56 291
12892.63 267
12893.70 273
12894.78 271
12895.85 277
12896.92 264
12897.99 316
12899.07 263
12900.14 298
12901.21 266
12902.28 279
12903.36 297
12904.43 263
12905.50 271
12906.58 271
12907.65 254
12908.72 262
12909.80 278
12910.87 294
12911.94 289
12913.02 298
12914.09 297
12915.16 267
12916.24 271
12917.31 263
12918.38 265
12919.46 269
12920.53 254
12921.60 249
12922.68 273
12923.75 311
12924.82 270
12925.90 261
12926.97 253
12928.05 279
12929.12 296
12930.19 280
12931.27 271
12932.34 250
12933.42 265
12934.49 266
12935.56 274
12936.64 275
12937.71 246
12938.79 269
12939.86 297
12940.94 262
12942.01 264
12943.08 260
12944.16 283
12945.23 307
12946.31 317
12947.38 358
12948.46 289
12949.53 260
12950.61 297
12951.68 266
12952.76 260
12953.83 281
12954.91 273
12955.98 249
12957.06 270
12958.13 302
12959.21 305
12960.28 288
12961.36 258
12962.43 234
12963.51 265
12964.58 267
12965.66 252
12966.74 279
12967.81 300
12968.89 301
12969.96 273
12971.04 265
12972.11 255
12973.19 263
12974.27 311
12975.34 288
12976.42 293
12977.49 277
12978.57 279
12979.65 269
12980.72 283
12981.80 313
12982.87 288
12983.95 324
12985.03 302
12986.10 267
12987.18 290
12988.26 256
12989.33 234
12990.41 285
12991.48 281
12992.56 274
12993.64 289
12994.71 282
12995.79 256
12996.87 258
12997.94 283
12999.02 277
13000.10 263
13001.18 292
13002.25 313
13003.33 310
13004.41 307
13005.48 316
13006.56 288
13007.64 242
13008.72 241
13009.79 235
13010.87 249
13011.95 258
13013.02 278
13014.10 252
13015.18 243
13016.26 269
13017.33 296
13018.41 308
13019.49 266
13020.57 293
13021.65 304
13022.72 294
13023.80 303
13024.88 306
13025.96 299
13027.04 297
13028.11 271
13029.19 323
13030.27 316
13031.35 298
13032.43 298
13033.50 316
13034.58 340
13035.66 328
13036.74 310
13037.82 308
13038.90 287
13039.98 272
13041.05 300
13042.13 274
13043.21 268
13044.29 272
13045.37 254
13046.45 276
13047.53 274
13048.61 326
13049.68 297
13050.76 300
13051.84 255
13052.92 256
13054.00 272
13055.08 278
13056.16 267
13057.24 292
13058.32 275
13059.40 314
13060.48 293
13061.56 284
13062.64 305
13063.71 307
13064.79 314
13065.87 308
13066.95 308
13068.03 302
13069.11 329
13070.19 281
13071.27 309
13072.35 293
13073.43 304
13074.51 308
13075.59 272
13076.67 310
13077.75 301
13078.83 304
13079.91 322
13080.99 325
13082.07 324
13083.15 303
13084.23 298
13085.31 283
13086.40 314
13087.48 290
13088.56 300
13089.64 332
13090.72 300
13091.80 277
13092.88 280
13093.96 300
13095.04 257
13096.12 262
13097.20 253
13098.28 262
13099.36 277
13100.45 324
13101.53 298
13102.61 310
13103.69 305
13104.77 287
13105.85 269
13106.93 254
13108.01 289
13109.10 283
13110.18 305
13111.26 293
13112.34 320
13113.42 302
13114.50 300
13115.58 290
13116.67 327
13117.75 332
13118.83 304
13119.91 283
13120.99 300
13122.08 305
13123.16 336
13124.24 334
13125.32 280
13126.40 309
13127.49 314
13128.57 304
13129.65 319
13130.73 307
13131.82 332
13132.90 310
13133.98 329
13135.06 272
13136.15 330
13137.23 315
13138.31 299
13139.39 283
13140.48 257
13141.56 298
13142.64 294
13143.72 327
13144.81 343
13145.89 328
13146.97 291
13148.06 304
13149.14 268
13150.22 313
13151.31 343
13152.39 372
13153.47 380
13154.56 340
13155.64 286
13156.72 314
13157.81 316
13158.89 293
13159.97 325
13161.06 319
13162.14 326
13163.22 345
13164.31 328
13165.39 312
13166.47 316
13167.56 300
13168.64 321
13169.73 283
13170.81 284
13171.89 321
13172.98 299
13174.06 346
13175.15 346
13176.23 326
13177.31 322
13178.40 311
13179.48 324
13180.57 351
13181.65 341
13182.74 337
13183.82 308
13184.91 303
13185.99 308
13187.07 348
13188.16 274
13189.24 317
13190.33 402
13191.41 340
13192.50 353
13193.58 366
13194.67 403
13195.75 399
13196.84 372
13197.92 369
13199.01 360
13200.09 357
13201.18 309
13202.26 321
13203.35 343
13204.44 343
13205.52 357
13206.61 335
13207.69 340
13208.78 343
13209.86 331
13210.95 334
13212.03 353
13213.12 334
13214.21 353
13215.29 382
13216.38 355
13217.46 306
13218.55 316
13219.63 336
13220.72 360
13221.81 356
13222.89 332
13223.98 364
13225.07 370
13226.15 302
13227.24 322
13228.32 324
13229.41 356
13230.50 365
13231.58 349
13232.67 349
13233.76 349
13234.84 356
13235.93 366
13237.02 311
13238.10 316
13239.19 334
13240.28 356
13241.36 354
13242.45 318
13243.54 319
13244.62 360
13245.71 383
13246.80 311
13247.89 323
13248.97 371
13250.06 419
13251.15 409
13252.23 401
13253.32 388
13254.41 403
13255.50 429
13256.58 384
13257.67 410
13258.76 438
13259.85 379
13260.94 394
13262.02 397
13263.11 415
13264.20 442
13265.29 458
13266.37 438
13267.46 484
13268.55 462
13269.64 441
13270.73 401
13271.81 423
13272.90 449
13273.99 465
13275.08 481
13276.17 469
13277.26 457
13278.34 479
13279.43 491
13280.52 481
13281.61 490
13282.70 491
13283.79 527
13284.88 480
13285.96 513
13287.05 479
13288.14 504
13289.23 542
13290.32 547
13291.41 521
13292.50 490
13293.59 511
13294.68 529
13295.76 507
13296.85 540
13297.94 582
13299.03 529
13300.12 518
13301.21 594
13302.30 581
13303.39 567
13304.48 576
13305.57 626
13306.66 594
13307.75 628
13308.84 644
13309.93 696
13311.02 671
13312.11 689
13313.20 723
13314.29 712
13315.38 745
13316.47 719
13317.56 712
13318.65 659
13319.74 641
13320.83 673
13321.92 654
13323.01 622
13324.10 677
13325.19 584
13326.28 639
13327.37 623
13328.46 636
13329.55 646
13330.64 640
13331.73 649
13332.82 572
13333.91 675
13335.00 674
13336.09 733
13337.18 662
13338.27 654
13339.37 719
13340.46 702
13341.55 660
13342.64 634
13343.73 668
13344.82 645
13345.91 665
13347.00 664
13348.09 725
13349.19 723
13350.28 663
13351.37 706
13352.46 741
13353.55 735
13354.64 698
13355.73 687
13356.83 748
13357.92 720
13359.01 691
13360.10 745
13361.19 747
13362.28 865
13363.38 822
13364.47 844
13365.56 873
13366.65 953
13367.74 998
13368.84 985
13369.93 1000
13371.02 1010
13372.11 954
13373.21 915
13374.30 940
13375.39 870
13376.48 899
13377.58 877
13378.67 801
13379.76 784
13380.85 732
13381.95 791
13383.04 756
13384.13 702
13385.22 631
13386.32 643
13387.41 658
13388.50 628
13389.60 595
13390.69 556
13391.78 670
13392.87 559
13393.97 613
13395.06 534
13396.15 567
13397.25 559
13398.34 602
13399.43 600
13400.53 566
13401.62 629
13402.71 571
13403.81 623
13404.90 540
13406.00 527
13407.09 532
13408.18 600
13409.28 582
13410.37 547
13411.46 547
13412.56 580
13413.65 544
13414.75 549
13415.84 509
13416.93 510
13418.03 551
13419.12 588
13420.22 581
13421.31 642
13422.41 582
13423.50 606
13424.59 644
13425.69 608
13426.78 653
13427.88 620
13428.97 556
13430.07 554
13431.16 570
13432.26 595
13433.35 539
13434.45 584
13435.54 606
13436.64 686
13437.73 605
13438.82 543
13439.92 558
13441.02 622
13442.11 625
13443.21 635
13444.30 624
13445.40 679
13446.49 682
13447.59 677
13448.68 646
13449.78 649
13450.87 617
13451.97 671
13453.06 692
13454.16 725
13455.25 713
13456.35 687
13457.45 690
13458.54 704
13459.64 778
13460.73 737
13461.83 771
13462.93 754
13464.02 751
13465.12 802
13466.21 825
13467.31 806
13468.41 812
13469.50 813
13470.60 834
13471.70 878
13472.79 881
13473.89 815
13474.98 814
13476.08 819
13477.18 809
13478.27 788
13479.37 819
13480.47 831
13481.56 873
13482.66 899
13483.76 877
13484.85 751
13485.95 878
13487.05 876
13488.15 840
13489.24 869
13490.34 953
13491.44 933
13492.53 934
13493.63 1019
13494.73 935
13495.83 985
13496.92 1064
13498.02 1126
13499.12 1113
13500.22 1092
13501.31 1148
13502.41 1217
13503.51 1237
13504.61 1194
13505.70 1325
13506.80 1314
13507.90 1207
13509.00 1220
13510.09 1195
13511.19 1196
13512.29 1046
13513.39 993
13514.49 993
13515.58 943
13516.68 928
13517.78 861
13518.88 828
13519.98 792
13521.08 763
13522.17 740
13523.27 737
13524.37 741
13525.47 720
13526.57 697
13527.67 650
13528.77 676
13529.86 605
13530.96 698
13532.06 649
13533.16 628
13534.26 558
13535.36 590
13536.46 659
13537.56 632
13538.66 562
13539.75 504
13540.85 532
13541.95 599
13543.05 652
13544.15 563
13545.25 591
13546.35 543
13547.45 504
13548.55 483
13549.65 557
13550.75 581
13551.85 590
13552.95 545
13554.05 511
13555.15 529
13556.25 495
13557.35 531
13558.45 514
13559.55 461
13560.65 488
13561.75 495
13562.85 491
13563.95 528
13565.05 533
13566.15 523
13567.25 481
13568.35 512
13569.45 515
13570.55 492
13571.65 541
13572.75 517
13573.85 477
13574.95 497
13576.05 529
13577.15 534
13578.25 502
13579.35 513
13580.45 486
13581.55 517
13582.65 556
13583.75 549
13584.86 516
13585.96 493
13587.06 477
13588.16 476
13589.26 489
13590.36 404
13591.46 495
13592.56 506
13593.66 503
13594.77 522
13595.87 534
13596.97 531
13598.07 558
13599.17 533
13600.27 505
13601.37 503
13602.48 492
13603.58 550
13604.68 539
13605.78 539
13606.88 523
13607.99 595
13609.09 480
13610.19 481
13611.29 563
13612.39 537
13613.50 524
13614.60 546
13615.70 560
13616.80 536
13617.90 590
13619.01 497
13620.11 512
13621.21 491
13622.31 530
13623.42 556
13624.52 491
13625.62 572
13626.72 566
13627.83 557
13628.93 590
13630.03 542
13631.13 513
13632.24 497
13633.34 536
13634.44 561
13635.55 527
13636.65 561
13637.75 491
13638.86 557
13639.96 529
13641.06 516
13642.17 548
13643.27 574
13644.37 550
13645.48 537
13646.58 501
13647.68 483
13648.79 505
13649.89 509
13650.99 510
13652.10 460
13653.20 464
13654.30 509
13655.41 496
13656.51 480
13657.62 457
13658.72 459
13659.82 438
13660.93 452
13662.03 446
13663.14 431
13664.24 503
13665.34 481
13666.45 477
13667.55 479
13668.66 472
13669.76 445
13670.87 434
13671.97 427
13673.07 412
13674.18 449
13675.28 502
13676.39 490
13677.49 465
13678.60 476
13679.70 487
13680.81 483
13681.91 445
13683.02 446
13684.12 422
13685.23 494
13686.33 510
13687.44 482
13688.54 462
13689.65 441
13690.75 454
13691.86 474
13692.96 505
13694.07 493
13695.17 465
13696.28 511
13697.39 499
13698.49 495
13699.60 531
13700.70 502
13701.81 472
13702.91 547
13704.02 485
13705.13 468
13706.23 529
13707.34 526
13708.44 517
13709.55 494
13710.65 488
13711.76 521
13712.87 516
13713.97 550
13715.08 584
13716.19 536
13717.29 527
13718.40 516
13719.50 563
13720.61 625
13721.72 561
13722.82 574
13723.93 593
13725.04 565
13726.14 642
13727.25 620
13728.36 659
13729.46 675
13730.57 677
13731.68 614
13732.78 661
13733.89 780
13735.00 735
13736.11 698
13737.21 722
13738.32 729
13739.43 708
13740.53 749
13741.64 684
13742.75 714
13743.86 726
13744.96 753
13746.07 703
13747.18 733
13748.29 752
13749.39 769
13750.50 749
13751.61 751
13752.72 793
13753.82 842
13754.93 812
13756.04 817
13757.15 866
13758.26 854
13759.36 889
13760.47 899
13761.58 912
13762.69 897
13763.80 1024
13764.91 1062
13766.01 1089
13767.12 1113
13768.23 1119
13769.34 1250
13770.45 1351
13771.56 1399
13772.66 1501
13773.77 1608
13774.88 1631
13775.99 1639
13777.10 1684
13778.21 1675
13779.32 1616
13780.42 1623
13781.53 1418
13782.64 1370
13783.75 1327
13784.86 1228
13785.97 1173
13787.08 1067
13788.19 971
13789.30 958
13790.41 923
13791.52 869
13792.63 774
13793.73 817
13794.84 759
13795.95 698
13797.06 744
13798.17 684
13799.28 714
13800.39 725
13801.50 715
13802.61 664
13803.72 619
13804.83 693
13805.94 654
13807.05 610
13808.16 624
13809.27 637
13810.38 605
13811.49 609
13812.60 592
13813.71 569
13814.82 536
13815.93 607
13817.04 528
13818.15 577
13819.26 612
13820.37 580
13821.48 599
13822.59 554
13823.71 571
13824.82 572
13825.93 517
13827.04 549
13828.15 532
13829.26 522
13830.37 564
13831.48 482
13832.59 495
13833.70 526
13834.81 518
13835.92 540
13837.04 527
13838.15 497
13839.26 515
13840.37 549
13841.48 529
13842.59 547
13843.70 586
13844.81 547
13845.93 533
13847.04 496
13848.15 534
13849.26 556
13850.37 544
13851.48 541
13852.60 522
13853.71 536
13854.82 541
13855.93 568
13857.04 572
13858.16 558
13859.27 569
13860.38 573
13861.49 546
13862.60 568
13863.72 546
13864.83 615
13865.94 629
13867.05 589
13868.17 590
13869.28 576
13870.39 633
13871.50 632
13872.62 594
13873.73 628
13874.84 588
13875.95 659
13877.07 610
13878.18 585
13879.29 581
13880.40 553
13881.52 624
13882.63 566
13883.74 609
13884.86 577
13885.97 590
13887.08 627
13888.20 620
13889.31 579
13890.42 631
13891.54 660
13892.65 662
13893.76 722
13894.88 703
13895.99 704
13897.10 694
13898.22 703
13899.33 716
13900.44 721
13901.56 691
13902.67 700
13903.79 683
13904.90 654
13906.01 632
13907.13 571
13908.24 578
13909.36 612
13910.47 587
13911.58 592
13912.70 507
13913.81 583
13914.93 557
13916.04 572
13917.16 531
13918.27 545
13919.38 498
13920.50 543
13921.61 572
13922.73 522
13923.84 529
13924.96 536
13926.07 565
13927.19 529
13928.30 523
13929.42 520
13930.53 528
13931.65 512
13932.76 556
13933.88 494
13934.99 525
13936.11 498
13937.22 505
13938.34 519
13939.45 464
13940.57 511
13941.68 543
13942.80 521
13943.91 491
13945.03 449
13946.14 475
13947.26 536
13948.38 538
13949.49 552
13950.61 485
13951.72 490
13952.84 509
13953.95 474
13955.07 476
13956.19 492
13957.30 448
13958.42 485
13959.53 468
13960.65 504
13961.77 518
13962.88 498
13964.00 507
13965.11 462
13966.23 499
13967.35 478
13968.46 486
13969.58 551
13970.70 496
13971.81 478
13972.93 485
13974.05 475
13975.16 515
13976.28 483
13977.40 482
13978.51 501
13979.63 445
13980.75 440
13981.86 460
13982.98 457
13984.10 481
13985.22 511
13986.33 477
13987.45 454
13988.57 437
13989.68 462
13990.80 471
13991.92 483
13993.04 450
13994.15 500
13995.27 480
13996.39 452
13997.51 452
13998.62 478
13999.74 503
14000.86 502
14001.98 524
14003.10 529
14004.21 509
14005.33 474
14006.45 476
14007.57 506
14008.68 466
14009.80 466
14010.92 501
14012.04 496
14013.16 468
14014.28 473
14015.39 479
14016.51 503
14017.63 501
14018.75 459
14019.87 472
14020.99 411
14022.10 452
14023.22 449
14024.34 481
14025.46 465
14026.58 506
14027.70 452
14028.82 475
14029.94 476
14031.05 479
14032.17 492
14033.29 442
14034.41 486
14035.53 524
14036.65 502
14037.77 507
14038.89 507
14040.01 474
14041.13 502
14042.25 485
14043.37 480
14044.49 474
14045.60 507
14046.72 494
14047.84 506
14048.96 521
14050.08 500
14051.20 532
14052.32 484
14053.44 490
14054.56 559
14055.68 541
14056.80 561
14057.92 552
14059.04 567
14060.16 600
14061.28 603
14062.40 581
14063.52 567
14064.64 654
14065.76 560
14066.88 626
14068.00 627
14069.12 658
14070.25 708
14071.37 656
14072.49 634
14073.61 640
14074.73 666
14075.85 672
14076.97 728
14078.09 751
14079.21 717
14080.33 702
14081.45 796
14082.57 812
14083.69 749
14084.82 748
14085.94 790
14087.06 810
14088.18 771
14089.30 827
14090.42 898
14091.54 956
14092.66 926
14093.79 917
14094.91 944
14096.03 1023
14097.15 1027
14098.27 1072
14099.39 1071
14100.52 1089
14101.64 1139
14102.76 1077
14103.88 1061
14105.00 1006
14106.12 1017
14107.25 1038
14108.37 949
14109.49 866
14110.61 827
14111.74 807
14112.86 822
14113.98 803
14115.10 698
14116.22 634
14117.35 646
14118.47 675
14119.59 597
14120.71 606
14121.84 626
14122.96 610
14124.08 554
14125.20 590
14126.33 614
14127.45 548
14128.57 567
14129.70 592
14130.82 524
14131.94 557
14133.06 592
14134.19 522
14135.31 496
14136.43 521
14137.56 505
14138.68 491
14139.80 460
14140.93 468
14142.05 436
14143.17 491
14144.30 509
14145.42 516
14146.54 451
14147.67 455
14148.79 482
14149.91 455
14151.04 474
14152.16 487
14153.29 486
14154.41 473
14155.53 474
14156.66 451
14157.78 480
14158.91 506
14160.03 498
14161.15 518
14162.28 451
14163.40 534
14164.53 538
14165.65 490
14166.78 471
14167.90 398
14169.02 429
14170.15 467
14171.27 429
14172.40 404
14173.52 475
14174.65 486
14175.77 456
14176.90 435
14178.02 421
14179.15 467
14180.27 441
14181.40 428
14182.52 464
14183.65 443
14184.77 440
14185.90 443
14187.02 447
14188.15 476
14189.27 467
14190.40 460
14191.52 475
14192.65 454
14193.77 455
14194.90 436
14196.02 403
14197.15 470
14198.27 446
14199.40 460
14200.53 426
14201.65 417
14202.78 427
14203.90 441
14205.03 414
14206.16 436
14207.28 381
14208.41 422
14209.53 414
14210.66 370
14211.79 356
14212.91 394
14214.04 423
14215.16 443
14216.29 424
14217.42 348
14218.54 357
14219.67 399
14220.80 401
14221.92 387
14223.05 408
14224.18 395
14225.30 454
14226.43 398
14227.56 377
14228.68 375
14229.81 381
14230.94 416
14232.06 377
14233.19 403
14234.32 393
14235.44 411
14236.57 431
14237.70 402
14238.83 459
14239.95 403
14241.08 410
14242.21 400
14243.34 396
14244.46 394
14245.59 383
14246.72 375
14247.85 421
14248.97 404
14250.10 419
14251.23 422
14252.36 405
14253.48 397
14254.61 361
14255.74 363
14256.87 405
14258.00 384
14259.12 340
14260.25 349
14261.38 342
14262.51 377
14263.64 354
14264.76 379
14265.89 369
14267.02 411
14268.15 417
14269.28 382
14270.41 390
14271.53 372
14272.66 377
14273.79 352
14274.92 351
14276.05 325
14277.18 340
14278.31 335
14279.44 337
14280.56 334
14281.69 355
14282.82 400
14283.95 360
14285.08 370
14286.21 366
14287.34 371
14288.47 340
14289.60 336
14290.73 324
14291.86 349
14292.98 358
14294.11 347
14295.24 339
14296.37 312
14297.50 350
14298.63 350
14299.76 330
14300.89 324
14302.02 351
14303.15 326
14304.28 346
14305.41 333
14306.54 335
14307.67 324
14308.80 332
14309.93 311
14311.06 325
14312.19 288
14313.32 278
14314.45 282
14315.58 283
14316.71 294
14317.84 352
14318.97 309
14320.10 298
14321.23 316
14322.36 311
14323.49 321
14324.62 307
14325.76 299
14326.89 290
14328.02 288
14329.15 286
14330.28 316
14331.41 287
14332.54 298
14333.67 291
14334.80 305
14335.93 244
14337.06 284
14338.20 320
14339.33 281
14340.46 279
14341.59 289
14342.72 296
14343.85 308
14344.98 319
14346.12 323
14347.25 332
14348.38 280
14349.51 312
14350.64 270
14351.77 298
14352.90 303
14354.04 273
14355.17 300
14356.30 273
14357.43 268
14358.56 262
14359.70 308
14360.83 293
14361.96 289
14363.09 324
14364.22 297
14365.36 297
14366.49 269
14367.62 331
14368.75 321
14369.89 290
14371.02 307
14372.15 277
14373.28 282
14374.42 307
14375.55 303
14376.68 253
14377.81 290
14378.95 295
14380.08 296
14381.21 266
14382.35 283
14383.48 320
14384.61 285
14385.74 274
14386.88 273
14388.01 280
14389.14 258
14390.28 285
14391.41 312
14392.54 302
14393.68 298
14394.81 292
14395.94 291
14397.08 293
14398.21 269
14399.34 276
14400.48 263
14401.61 258
14402.75 272
14403.88 286
14405.01 284
14406.15 282
14407.28 289
14408.41 298
14409.55 305
14410.68 311
14411.82 312
14412.95 316
14414.08 309
14415.22 336
14416.35 282
14417.49 310
14418.62 325
14419.76 278
14420.89 299
14422.02 299
14423.16 300
14424.29 289
14425.43 285
14426.56 325
14427.70 319
14428.83 294
14429.97 290
14431.10 300
14432.24 338
14433.37 308
14434.51 334
14435.64 323
14436.78 291
14437.91 330
14439.05 315
14440.18 337
14441.32 302
14442.45 307
14443.59 316
14444.72 287
14445.86 277
14446.99 270
14448.13 320
14449.27 299
14450.40 319
14451.54 308
14452.67 326
14453.81 286
14454.94 267
14456.08 292
14457.22 303
14458.35 270
14459.49 288
14460.62 299
14461.76 333
14462.90 291
14464.03 283
14465.17 303
14466.30 320
14467.44 317
14468.58 301
14469.71 271
14470.85 304
14471.99 336
14473.12 297
14474.26 307
14475.40 321
14476.53 335
14477.67 307
14478.81 292
14479.94 281
14481.08 309
14482.22 308
14483.35 335
14484.49 293
14485.63 275
14486.76 289
14487.90 293
14489.04 306
14490.17 335
14491.31 256
14492.45 307
14493.59 340
14494.72 301
14495.86 295
14497.00 286
14498.14 306
14499.27 303
14500.41 303
14501.55 299
14502.69 300
14503.82 332
14504.96 315
14506.10 338
14507.24 337
14508.37 344
14509.51 329
14510.65 320
14511.79 366
14512.93 334
14514.06 315
14515.20 297
14516.34 309
14517.48 298
14518.62 326
14519.76 380
14520.89 397
14522.03 372
14523.17 354
14524.31 356
14525.45 344
14526.59 406
14527.73 384
14528.86 376
14530.00 386
14531.14 351
14532.28 330
14533.42 338
14534.56 295
14535.70 321
14536.84 333
14537.98 334
14539.11 321
14540.25 362
14541.39 354
14542.53 286
14543.67 318
14544.81 324
14545.95 317
14547.09 328
14548.23 359
14549.37 302
14550.51 302
14551.65 324
14552.79 387
14553.93 339
14555.07 349
14556.21 316
14557.35 331
14558.49 334
14559.63 288
14560.77 328
14561.91 331
14563.05 334
14564.19 341
14565.33 345
14566.47 368
14567.61 333
14568.75 381
14569.89 368
14571.03 320
14572.17 340
14573.31 353
14574.45 358
14575.59 336
14576.73 321
14577.87 335
14579.01 337
14580.15 355
14581.29 318
14582.43 366
14583.57 386
14584.71 377
14585.85 382
14587.00 382
14588.14 392
14589.28 375
14590.42 415
14591.56 413
14592.70 401
14593.84 390
14594.98 440
14596.12 443
14597.27 408
14598.41 446
14599.55 435
14600.69 444
14601.83 408
14602.97 385
14604.12 437
14605.26 385
14606.40 448
14607.54 428
14608.68 433
14609.82 446
14610.97 492
14612.11 482
14613.25 466
14614.39 479
14615.53 531
14616.68 524
14617.82 516
14618.96 494
14620.10 475
14621.25 445
14622.39 487
14623.53 527
14624.67 587
14625.81 614
14626.96 604
14628.10 600
14629.24 615
14630.39 636
14631.53 588
14632.67 587
14633.81 728
14634.96 669
14636.10 672
14637.24 674
14638.38 714
14639.53 663
14640.67 675
14641.81 678
14642.96 679
14644.10 635
14645.24 591
14646.39 582
14647.53 528
14648.67 508
14649.82 524
14650.96 494
14652.10 451
14653.25 462
14654.39 419
14655.53 416
14656.68 450
14657.82 458
14658.97 445
14660.11 434
14661.25 437
14662.40 383
14663.54 387
14664.69 394
14665.83 380
14666.97 417
14668.12 360
14669.26 354
14670.41 379
14671.55 410
14672.69 374
14673.84 337
14674.98 372
14676.13 407
14677.27 324
14678.42 377
14679.56 348
14680.71 370
14681.85 340
14683.00 337
14684.14 356
14685.29 317
14686.43 295
14687.57 298
14688.72 280
14689.86 301
14691.01 287
14692.15 307
14693.30 309
14694.45 313
14695.59 297
14696.74 329
14697.88 286
14699.03 307
14700.17 281
14701.32 292
14702.46 318
14703.61 292
14704.75 335
14705.90 303
14707.04 297
14708.19 268
14709.34 283
14710.48 308
14711.63 318
14712.77 274
14713.92 260
14715.07 247
14716.21 259
14717.36 298
14718.50 337
14719.65 277
14720.80 255
14721.94 246
14723.09 267
14724.24 262
14725.38 275
14726.53 284
14727.67 268
14728.82 273
14729.97 317
14731.11 290
14732.26 258
14733.41 263
14734.55 285
14735.70 282
14736.85 316
14737.99 309
14739.14 282
14740.29 233
14741.44 264
14742.58 270
14743.73 279
14744.88 273
14746.02 283
14747.17 274
14748.32 272
14749.47 273
14750.61 254
14751.76 253
14752.91 265
14754.06 267
14755.20 234
14756.35 252
14757.50 252
14758.65 266
14759.79 264
14760.94 264
14762.09 268
14763.24 256
14764.38 285
14765.53 257
14766.68 253
14767.83 276
14768.98 246
14770.13 247
14771.27 257
14772.42 242
14773.57 246
14774.72 242
14775.87 230
14777.01 285
14778.16 249
14779.31 248
14780.46 242
14781.61 205
14782.76 216
14783.91 229
14785.05 247
14786.20 253
14787.35 234
14788.50 228
14789.65 248
14790.80 238
14791.95 226
14793.10 232
14794.25 244
14795.39 233
14796.54 243
14797.69 268
14798.84 256
14799.99 233
14801.14 247
14802.29 257
14803.44 223
14804.59 268
14805.74 242
14806.89 276
14808.04 245
14809.19 223
14810.34 220
14811.49 245
14812.64 247
14813.79 239
14814.94 200
14816.09 239
14817.24 230
14818.39 234
14819.54 224
14820.69 221
14821.84 201
14822.99 219
14824.14 192
14825.29 184
14826.44 216
14827.59 220
14828.74 215
14829.89 237
14831.04 240
14832.19 250
14833.34 242
14834.49 200
14835.64 208
14836.79 193
14837.94 201
14839.09 195
14840.24 181
14841.40 202
14842.55 227
14843.70 218
14844.85 198
14846.00 237
14847.15 232
14848.30 208
14849.45 197
14850.60 193
14851.76 205
14852.91 209
14854.06 227
14855.21 214
14856.36 210
14857.51 196
14858.66 210
14859.82 222
14860.97 203
14862.12 197
14863.27 242
14864.42 254
14865.57 230
14866.73 226
14867.88 190
14869.03 219
14870.18 217
14871.33 188
14872.49 190
14873.64 209
14874.79 222
14875.94 234
14877.10 239
14878.25 234
14879.40 217
14880.55 205
14881.71 205
14882.86 237
14884.01 216
14885.16 220
14886.32 178
14887.47 203
14888.62 235
14889.77 231
14890.93 203
14892.08 227
14893.23 235
14894.39 230
14895.54 236
14896.69 233
14897.84 184
14899.00 193
14900.15 229
14901.30 258
14902.46 257
14903.61 237
14904.76 208
14905.92 201
14907.07 237
14908.22 216
14909.38 204
14910.53 253
14911.69 243
14912.84 232
14913.99 228
14915.15 255
14916.30 222
14917.45 219
14918.61 198
14919.76 217
14920.92 220
14922.07 207
14923.22 218
14924.38 257
14925.53 221
14926.69 216
14927.84 218
14928.99 218
14930.15 218
14931.30 255
14932.46 217
14933.61 217
14934.77 255
14935.92 223
14937.08 255
14938.23 254
14939.39 274
14940.54 252
14941.70 251
14942.85 254
14944.00 234
14945.16 240
14946.31 238
14947.47 242
14948.62 267
14949.78 322
14950.94 254
14952.09 252
14953.25 301
14954.40 245
14955.56 253
14956.71 265
14957.87 253
14959.02 261
14960.18 300
14961.33 261
14962.49 245
14963.64 253
14964.80 282
14965.96 257
14967.11 270
14968.27 337
14969.42 309
14970.58 299
14971.74 319
14972.89 264
14974.05 269
14975.20 289
14976.36 275
14977.52 251
14978.67 256
14979.83 234
14980.98 268
14982.14 252
14983.30 217
14984.45 237
14985.61 243
14986.77 230
14987.92 272
14989.08 230
14990.24 226
14991.39 239
14992.55 202
14993.71 252
14994.86 204
14996.02 220
14997.18 212
14998.33 214
14999.49 207
15000.65 231
15001.81 227
15002.96 229
15004.12 211
15005.28 222
15006.43 216
15007.59 236
15008.75 212
15009.91 223
15011.06 225
15012.22 209
15013.38 197
15014.54 204
15015.69 219
15016.85 215
15018.01 212
15019.17 171
15020.33 217
15021.48 214
15022.64 225
15023.80 205
15024.96 195
15026.12 181
15027.27 185
15028.43 193
15029.59 218
15030.75 180
15031.91 182
15033.07 195
15034.22 198
15035.38 218
15036.54 204
15037.70 184
15038.86 177
15040.02 194
15041.17 186
15042.33 204
15043.49 192
15044.65 180
15045.81 171
15046.97 207
15048.13 176
15049.29 186
15050.45 217
15051.60 202
15052.76 192
15053.92 204
15055.08 186
15056.24 192
15057.40 214
15058.56 209
15059.72 211
15060.88 215
15062.04 217
15063.20 219
15064.36 221
15065.52 178
15066.68 203
15067.84 207
15069.00 202
15070.16 231
15071.32 189
15072.48 195
15073.63 217
15074.79 215
15075.95 203
15077.11 210
15078.27 206
15079.44 221
15080.60 236
15081.76 184
15082.92 179
15084.08 185
15085.24 230
15086.40 182
15087.56 191
15088.72 209
15089.88 190
15091.04 190
15092.20 196
15093.36 163
15094.52 212
15095.68 209
15096.84 220
15098.00 207
15099.16 190
15100.32 222
15101.49 217
15102.65 188
15103.81 222
15104.97 198
15106.13 186
15107.29 187
15108.45 163
15109.61 171
15110.78 176
15111.94 168
15113.10 181
15114.26 198
15115.42 181
15116.58 185
15117.74 172
15118.91 191
15120.07 196
15121.23 233
15122.39 240
15123.55 167
15124.71 195
15125.88 219
15127.04 207
15128.20 236
15129.36 198
15130.52 215
15131.69 192
15132.85 173
15134.01 212
15135.17 186
15136.34 179
15137.50 192
15138.66 192
15139.82 233
15140.99 201
15142.15 193
15143.31 210
15144.47 212
15145.64 225
15146.80 213
15147.96 174
15149.12 183
15150.29 192
15151.45 182
15152.61 203
15153.78 221
15154.94 191
15156.10 206
15157.27 216
15158.43 203
15159.59 210
15160.75 194
15161.92 212
15163.08 242
15164.24 214
15165.41 209
15166.57 207
15167.74 219
15168.90 210
15170.06 211
15171.23 246
15172.39 222
15173.55 246
15174.72 235
15175.88 227
15177.05 208
15178.21 229
15179.37 217
15180.54 219
15181.70 213
15182.87 224
15184.03 233
15185.19 201
15186.36 218
15187.52 213
15188.69 243
15189.85 240
15191.02 236
15192.18 254
15193.34 253
15194.51 234
15195.67 250
15196.84 218
15198.00 244
15199.17 255
15200.33 251
15201.50 248
15202.66 279
15203.83 266
15204.99 251
15206.16 248
15207.32 242
15208.49 263
15209.65 252
15210.82 277
15211.98 261
15213.15 279
15214.31 270
15215.48 268
15216.64 275
15217.81 296
15218.97 319
15220.14 268
15221.31 275
15222.47 284
15223.64 263
15224.80 287
15225.97 315
15227.13 305
15228.30 304
15229.47 290
15230.63 343
15231.80 344
15232.96 324
15234.13 307
15235.30 316
15236.46 340
15237.63 318
15238.79 321
15239.96 321
15241.13 343
15242.29 299
15243.46 308
15244.63 284
15245.79 277
15246.96 271
15248.13 282
15249.29 253
15250.46 267
15251.63 289
15252.79 261
15253.96 271
15255.13 264
15256.29 256
15257.46 276
15258.63 279
15259.80 234
15260.96 214
15262.13 250
15263.30 243
15264.46 222
15265.63 245
15266.80 243
15267.97 251
15269.13 220
15270.30 209
15271.47 229
15272.64 242
15273.80 221
15274.97 202
15276.14 219
15277.31 199
15278.47 210
15279.64 220
15280.81 197
15281.98 187
15283.15 223
15284.31 235
15285.48 232
15286.65 181
15287.82 204
15288.99 215
15290.15 219
15291.32 222
15292.49 243
15293.66 213
15294.83 240
15296.00 220
15297.16 208
15298.33 191
15299.50 197
15300.67 208
15301.84 203
15303.01 191
15304.18 172
15305.35 214
15306.51 229
15307.68 218
15308.85 204
15310.02 217
15311.19 210
15312.36 184
15313.53 214
15314.70 215
15315.87 225
15317.04 202
15318.21 200
15319.37 187
15320.54 211
15321.71 201
15322.88 203
15324.05 199
15325.22 227
15326.39 216
15327.56 208
15328.73 210
15329.90 196
15331.07 188
15332.24 199
15333.41 187
15334.58 213
15335.75 197
15336.92 186
15338.09 204
15339.26 201
15340.43 193
15341.60 185
15342.77 232
15343.94 244
15345.11 181
15346.28 168
15347.45 208
15348.62 207
15349.79 209
15350.96 221
15352.13 222
15353.31 231
15354.48 192
15355.65 175
15356.82 203
15357.99 202
15359.16 209
15360.33 216
15361.50 201
15362.67 209
15363.84 217
15365.01 201
15366.19 194
15367.36 190
15368.53 189
15369.70 164
15370.87 178
15372.04 170
15373.21 169
15374.38 193
15375.56 211
15376.73 198
15377.90 186
15379.07 201
15380.24 182
15381.41 188
15382.59 204
15383.76 190
15384.93 204
15386.10 178
15387.27 197
15388.45 206
15389.62 193
15390.79 196
15391.96 202
15393.13 208
15394.31 202
15395.48 191
15396.65 214
15397.82 222
15399.00 225
15400.17 181
15401.34 177
15402.51 224
15403.69 216
15404.86 199
15406.03 203
15407.20 203
15408.38 166
15409.55 182
15410.72 204
15411.89 215
15413.07 176
15414.24 204
15415.41 230
15416.59 213
15417.76 205
15418.93 208
15420.11 210
15421.28 184
15422.45 171
15423.63 216
15424.80 216
15425.97 195
15427.15 215
15428.32 218
15429.49 184
15430.67 217
15431.84 187
15433.01 210
15434.19 176
15435.36 203
15436.54 206
15437.71 199
15438.88 222
15440.06 202
15441.23 189
15442.41 234
15443.58 219
15444.75 197
15445.93 150
15447.10 167
15448.28 202
15449.45 209
15450.63 181
15451.80 180
15452.97 203
15454.15 182
15455.32 184
15456.50 184
15457.67 183
15458.85 178
15460.02 189
15461.20 173
15462.37 170
15463.55 191
15464.72 202
15465.90 207
15467.07 190
15468.25 187
15469.42 197
15470.60 189
15471.77 156
15472.95 179
15474.12 183
15475.30 241
15476.47 237
15477.65 196
15478.82 209
15480.00 202
15481.17 194
15482.35 209
15483.53 183
15484.70 213
15485.88 169
15487.05 185
15488.23 203
15489.40 189
15490.58 182
15491.76 204
15492.93 187
15494.11 186
15495.28 182
15496.46 201
15497.64 217
15498.81 180
15499.99 190
15501.17 232
15502.34 201
15503.52 201
15504.69 189
15505.87 196
15507.05 189
15508.22 194
15509.40 197
15510.58 196
15511.75 190
15512.93 175
15514.11 194
15515.28 179
15516.46 178
15517.64 208
15518.81 224
15519.99 177
15521.17 236
15522.35 159
15523.52 185
15524.70 229
15525.88 213
15527.05 215
15528.23 224
15529.41 234
15530.59 207
15531.76 214
15532.94 206
15534.12 229
15535.30 207
15536.47 189
15537.65 232
15538.83 214
15540.01 195
15541.19 206
15542.36 196
15543.54 218
15544.72 211
15545.90 243
15547.08 247
15548.25 224
15549.43 236
15550.61 211
15551.79 190
15552.97 232
15554.14 239
15555.32 218
15556.50 213
15557.68 243
15558.86 240
15560.04 244
15561.22 233
15562.39 243
15563.57 247
15564.75 232
15565.93 223
15567.11 236
15568.29 249
15569.47 244
15570.65 255
15571.82 263
15573.00 260
15574.18 228
15575.36 300
15576.54 279
15577.72 260
15578.90 261
15580.08 255
15581.26 254
15582.44 266
15583.62 247
15584.80 243
15585.98 262
15587.16 229
15588.34 280
15589.51 262
15590.69 255
15591.87 246
15593.05 281
15594.23 258
15595.41 286
15596.59 284
15597.77 280
15598.95 290
15600.13 259
15601.31 285
15602.49 322
15603.67 275
15604.85 336
15606.03 338
15607.21 323
15608.40 359
15609.58 352
15610.76 310
15611.94 300
15613.12 317
15614.30 308
15615.48 349
15616.66 327
15617.84 352
15619.02 334
15620.20 349
15621.38 372
15622.56 363
15623.74 393
15624.93 375
15626.11 384
15627.29 354
15628.47 377
15629.65 375
15630.83 357
15632.01 373
15633.19 360
15634.37 359
15635.56 360
15636.74 406
15637.92 431
15639.10 405
15640.28 379
15641.46 428
15642.65 428
15643.83 401
15645.01 443
15646.19 432
15647.37 425
15648.55 464
15649.74 433
15650.92 474
15652.10 440
15653.28 427
15654.46 457
15655.65 468
15656.83 444
15658.01 473
15659.19 501
15660.38 492
15661.56 466
15662.74 467
15663.92 462
15665.11 453
15666.29 483
15667.47 438
15668.65 403
15669.84 447
15671.02 455
15672.20 495
15673.38 419
15674.57 436
15675.75 423
15676.93 465
15678.12 422
15679.30 404
15680.48 418
15681.67 371
15682.85 394
15684.03 396
15685.22 396
15686.40 385
15687.58 378
15688.77 399
15689.95 384
15691.13 394
15692.32 377
15693.50 362
15694.68 403
15695.87 396
15697.05 361
15698.23 361
15699.42 373
15700.60 369
15701.79 411
15702.97 427
15704.15 396
15705.34 380
15706.52 374
15707.71 406
15708.89 408
15710.07 405
15711.26 406
15712.44 413
15713.63 462
15714.81 417
15716.00 405
15717.18 451
15718.37 489
15719.55 437
15720.73 439
15721.92 402
15723.10 405
15724.29 439
15725.47 463
15726.66 439
15727.84 379
15729.03 450
15730.21 468
15731.40 427
15732.58 391
15733.77 443
15734.95 467
15736.14 478
15737.32 437
15738.51 430
15739.69 465
15740.88 449
15742.07 450
15743.25 451
15744.44 462
15745.62 509
15746.81 559
15747.99 570
15749.18 537
15750.36 523
15751.55 581
15752.74 554
15753.92 513
15755.11 526
15756.29 531
15757.48 553
15758.67 525
15759.85 532
15761.04 529
15762.22 490
15763.41 531
15764.60 531
15765.78 468
15766.97 475
15768.16 500
15769.34 505
15770.53 473
15771.72 456
15772.90 473
15774.09 449
15775.28 457
15776.46 432
15777.65 446
15778.84 487
15780.02 427
15781.21 385
15782.40 457
15783.58 427
15784.77 459
15785.96 449
15787.14 417
15788.33 387
15789.52 438
15790.71 414
15791.89 417
15793.08 370
15794.27 406
15795.46 394
15796.64 369
15797.83 366
15799.02 368
15800.21 333
15801.39 361
15802.58 344
15803.77 344
15804.96 377
15806.14 367
15807.33 342
15808.52 305
15809.71 310
15810.90 286
15812.08 284
15813.27 285
15814.46 322
15815.65 336
15816.84 332
15818.03 350
15819.21 325
15820.40 311
15821.59 312
15822.78 322
15823.97 325
15825.16 316
15826.35 331
15827.53 316
15828.72 300
15829.91 304
15831.10 290
15832.29 273
15833.48 297
15834.67 276
15835.86 260
15837.04 277
15838.23 291
15839.42 298
15840.61 277
15841.80 289
15842.99 284
15844.18 276
15845.37 297
15846.56 279
15847.75 306
15848.94 287
15850.13 260
15851.32 264
15852.51 273
15853.70 299
15854.89 298
15856.07 310
15857.26 302
15858.45 306
15859.64 320
15860.83 306
15862.02 278
15863.21 316
15864.40 292
15865.59 275
15866.78 293
15867.97 299
15869.16 332
15870.36 311
15871.55 326
15872.74 327
15873.93 336
15875.12 321
15876.31 311
15877.50 308
15878.69 299
15879.88 314
15881.07 370
15882.26 326
15883.45 295
15884.64 308
15885.83 318
15887.02 301
15888.21 325
15889.41 297
15890.60 327
15891.79 318
15892.98 312
15894.17 336
15895.36 353
15896.55 351
15897.74 330
15898.93 352
15900.13 310
15901.32 350
15902.51 368
15903.70 327
15904.89 342
15906.08 316
15907.28 319
15908.47 322
15909.66 341
15910.85 330
15912.04 312
15913.23 346
15914.43 355
15915.62 366
15916.81 361
15918.00 351
15919.19 390
15920.39 336
15921.58 351
15922.77 357
15923.96 406
15925.16 366
15926.35 377
15927.54 382
15928.73 346
15929.93 368
15931.12 341
15932.31 353
15933.50 351
15934.70 364
15935.89 373
15937.08 339
15938.27 347
15939.47 395
15940.66 346
15941.85 301
15943.05 301
15944.24 305
15945.43 301
15946.63 261
15947.82 302
15949.01 291
15950.21 303
15951.40 268
15952.59 252
15953.79 289
15954.98 266
15956.17 271
15957.37 253
15958.56 214
15959.75 254
15960.95 257
15962.14 215
15963.33 239
15964.53 231
15965.72 219
15966.92 218
15968.11 221
15969.30 230
15970.50 234
15971.69 233
15972.89 251
15974.08 242
15975.27 217
15976.47 203
15977.66 225
15978.86 242
15980.05 207
15981.25 217
15982.44 240
15983.63 238
15984.83 262
15986.02 224
15987.22 210
15988.41 207
15989.61 217
15990.80 228
15992.00 198
15993.19 179
15994.39 216
15995.58 218
15996.78 194
15997.97 207
15999.17 197
16000.36 193
16001.56 208
16002.75 194
16003.95 194
16005.14 178
16006.34 214
16007.53 205
16008.73 175
16009.93 229
16011.12 215
16012.32 193
16013.51 195
16014.71 227
16015.90 196
16017.10 195
16018.30 183
16019.49 207
16020.69 190
16021.88 226
16023.08 181
16024.28 191
16025.47 199
16026.67 178
16027.86 183
16029.06 185
16030.26 187
16031.45 201
16032.65 211
16033.85 188
16035.04 174
16036.24 217
16037.43 195
16038.63 197
16039.83 206
16041.02 188
16042.22 194
16043.42 221
16044.61 194
16045.81 180
16047.01 178
16048.21 199
16049.40 207
16050.60 200
16051.80 169
16052.99 175
16054.19 198
16055.39 210
16056.59 188
16057.78 187
16058.98 190
16060.18 185
16061.37 204
16062.57 185
16063.77 191
16064.97 204
16066.16 221
16067.36 232
16068.56 185
16069.76 201
16070.96 195
16072.15 210
16073.35 175
16074.55 154
16075.75 172
16076.95 164
16078.14 192
16079.34 195
16080.54 199
16081.74 181
16082.94 187
16084.13 180
16085.33 178
16086.53 195
16087.73 159
16088.93 191
16090.13 206
16091.33 205
16092.52 167
16093.72 182
16094.92 162
16096.12 205
16097.32 190
16098.52 178
16099.72 185
16100.92 172
16102.11 173
16103.31 187
16104.51 177
16105.71 157
16106.91 177
16108.11 215
16109.31 195
16110.51 179
16111.71 153
16112.91 151
16114.11 181
16115.31 178
16116.51 172
16117.70 153
16118.90 166
16120.10 178
16121.30 188
16122.50 171
16123.70 192
16124.90 168
16126.10 202
16127.30 188
16128.50 164
16129.70 177
16130.90 180
16132.10 206
16133.30 180
16134.50 168
16135.70 152
16136.90 142
16138.10 176
16139.30 179
16140.50 175
16141.71 176
16142.91 192
16144.11 174
16145.31 170
16146.51 157
16147.71 188
16148.91 209
16150.11 184
16151.31 196
16152.51 159
16153.71 189
16154.91 183
16156.11 157
16157.31 180
16158.52 172
16159.72 175
16160.92 225
16162.12 192
16163.32 177
16164.52 158
16165.72 181
16166.92 190
16168.13 183
16169.33 191
16170.53 205
16171.73 182
16172.93 164
16174.13 175
16175.34 161
16176.54 183
16177.74 197
16178.94 181
16180.14 197
16181.34 182
16182.55 183
16183.75 188
16184.95 201
16186.15 197
16187.35 187
16188.56 177
16189.76 198
16190.96 195
16192.16 171
16193.37 182
16194.57 186
16195.77 189
16196.97 188
16198.18 199
16199.38 194
16200.58 210
16201.78 185
16202.99 154
16204.19 174
16205.39 218
16206.60 203
16207.80 203
16209.00 209
16210.20 201
16211.41 189
16212.61 211
16213.81 180
16215.02 199
16216.22 206
16217.42 168
16218.63 199
16219.83 208
16221.03 207
16222.24 204
16223.44 222
16224.64 231
16225.85 223
16227.05 234
16228.25 224
16229.46 192
16230.66 192
16231.87 220
16233.07 238
16234.27 201
16235.48 206
16236.68 227
16237.89 240
16239.09 222
16240.29 195
16241.50 185
16242.70 201
16243.91 244
16245.11 265
16246.31 226
16247.52 192
16248.72 187
16249.93 226
16251.13 229
16252.34 217
16253.54 233
16254.75 227
16255.95 238
16257.16 220
16258.36 226
16259.57 230
16260.77 241
16261.97 232
16263.18 225
16264.38 218
16265.59 248
16266.80 259
16268.00 232
16269.21 235
16270.41 249
16271.62 234
16272.82 269
16274.03 216
16275.23 231
16276.44 253
16277.64 249
16278.85 251
16280.05 254
16281.26 270
16282.47 258
16283.67 283
16284.88 266
16286.08 263
16287.29 249
16288.49 279
16289.70 253
16290.91 260
16292.11 250
16293.32 281
16294.52 260
16295.73 255
16296.94 280
16298.14 279
16299.35 338
16300.56 275
16301.76 278
16302.97 268
16304.18 268
16305.38 291
16306.59 309
16307.79 271
16309.00 291
16310.21 285
16311.42 296
16312.62 265
16313.83 260
16315.04 273
16316.24 256
16317.45 266
16318.66 301
16319.86 275
16321.07 255
16322.28 253
16323.49 253
16324.69 276
16325.90 272
16327.11 255
16328.31 249
16329.52 215
16330.73 206
16331.94 212
16333.14 218
16334.35 228
16335.56 204
16336.77 218
16337.98 200
16339.18 204
16340.39 225
16341.60 213
16342.81 207
16344.01 199
16345.22 223
16346.43 187
16347.64 205
16348.85 212
16350.05 204
16351.26 190
16352.47 198
16353.68 213
16354.89 168
16356.10 189
16357.30 193
16358.51 228
16359.72 193
16360.93 195
16362.14 173
16363.35 180
16364.56 204
16365.77 209
16366.97 169
16368.18 169
16369.39 196
16370.60 197
16371.81 174
16373.02 168
16374.23 193
16375.44 169
16376.65 163
16377.86 208
16379.06 191
16380.27 180
16381.48 195
16382.69 178
16383.90 181
16385.11 177
16386.32 207
16387.53 188
16388.74 186
16389.95 201
16391.16 183
16392.37 180
16393.58 165
16394.79 167
16396.00 192
16397.21 188
16398.42 147
16399.63 166
16400.84 184
16402.05 205
16403.26 157
16404.47 149
16405.68 182
16406.89 192
16408.10 194
16409.31 188
16410.52 185
16411.73 170
16412.94 205
16414.15 217
16415.36 177
16416.57 198
16417.78 179
16419.00 198
16420.21 202
16421.42 176
16422.63 186
16423.84 166
16425.05 221
16426.26 168
16427.47 186
16428.68 174
16429.89 185
16431.11 168
16432.32 171
16433.53 208
16434.74 220
16435.95 189
16437.16 176
16438.37 165
16439.59 151
16440.80 147
16442.01 194
16443.22 189
16444.43 190
16445.64 174
16446.86 161
16448.07 177
16449.28 183
16450.49 166
16451.70 187
16452.91 217
16454.13 214
16455.34 186
16456.55 189
16457.76 183
16458.98 171
16460.19 182
16461.40 150
16462.61 150
16463.82 191
16465.04 182
16466.25 188
16467.46 196
16468.67 181
16469.89 162
16471.10 168
16472.31 191
16473.53 173
16474.74 190
16475.95 140
16477.16 155
16478.38 152
16479.59 165
16480.80 138
16482.02 155
16483.23 179
16484.44 178
16485.66 174
16486.87 160
16488.08 163
16489.30 165
16490.51 186
16491.72 171
16492.94 165
16494.15 159
16495.36 153
16496.58 169
16497.79 149
16499.00 171
16500.22 159
16501.43 185
16502.65 167
16503.86 144
16505.07 165
16506.29 185
16507.50 165
16508.71 187
16509.93 200
16511.14 166
16512.36 159
16513.57 137
16514.79 156
16516.00 141
16517.21 160
16518.43 172
16519.64 167
16520.86 174
16522.07 189
16523.29 165
16524.50 151
16525.72 181
16526.93 185
16528.15 157
16529.36 172
16530.58 178
16531.79 162
16533.01 169
16534.22 169
16535.44 143
16536.65 181
16537.87 182
16539.08 155
16540.30 148
16541.51 172
16542.73 169
16543.94 218
16545.16 177
16546.37 169
16547.59 203
16548.80 174
16550.02 167
16551.24 181
16552.45 178
16553.67 169
16554.88 155
16556.10 171
16557.31 161
16558.53 170
16559.75 173
16560.96 185
16562.18 189
16563.39 186
16564.61 195
16565.83 185
16567.04 198
16568.26 181
16569.47 154
16570.69 180
16571.91 209
16573.12 183
16574.34 163
16575.56 195
16576.77 201
16577.99 206
16579.21 202
16580.42 201
16581.64 221
16582.86 213
16584.07 192
16585.29 199
16586.51 186
16587.72 206
16588.94 208
16590.16 203
16591.38 221
16592.59 245
16593.81 193
16595.03 169
16596.24 190
16597.46 211
16598.68 215
16599.90 203
16601.11 187
16602.33 200
16603.55 193
16604.77 184
16605.98 179
16607.20 193
16608.42 182
16609.64 207
16610.86 167
16612.07 183
16613.29 195
16614.51 185
16615.73 182
16616.95 179
16618.16 173
16619.38 157
16620.60 147
16621.82 184
16623.04 121
16624.25 139
16625.47 164
16626.69 173
16627.91 178
16629.13 159
16630.35 173
16631.57 166
16632.78 173
16634.00 176
16635.22 161
16636.44 162
16637.66 148
16638.88 161
16640.10 188
16641.32 133
16642.53 161
16643.75 170
16644.97 156
16646.19 139
16647.41 172
16648.63 156
16649.85 169
16651.07 146
16652.29 159
16653.51 158
16654.73 150
16655.95 144
16657.17 146
16658.39 132
16659.61 175
16660.83 197
16662.04 170
16663.26 159
16664.48 143
16665.70 171
16666.92 164
16668.14 185
16669.36 185
16670.58 157
16671.80 162
16673.02 132
16674.24 155
16675.46 141
16676.68 152
16677.91 162
16679.13 144
16680.35 162
16681.57 168
16682.79 142
16684.01 153
16685.23 135
16686.45 140
16687.67 145
16688.89 169
16690.11 175
16691.33 170
16692.55 196
16693.77 180
16694.99 151
16696.21 160
16697.44 168
16698.66 169
16699.88 159
16701.10 167
16702.32 147
16703.54 154
16704.76 160
16705.98 164
16707.21 142
16708.43 170
16709.65 151
16710.87 123
16712.09 168
16713.31 138
16714.53 134
16715.76 168
16716.98 169
16718.20 151
16719.42 146
16720.64 137
16721.87 174
16723.09 162
16724.31 158
16725.53 140
16726.75 146
16727.98 135
16729.20 146
16730.42 159
16731.64 155
16732.86 175
16734.09 155
16735.31 157
16736.53 163
16737.75 150
16738.98 132
16740.20 150
16741.42 166
16742.64 152
16743.87 149
16745.09 140
16746.31 137
16747.54 142
16748.76 137
16749.98 174
16751.20 156
16752.43 146
16753.65 124
16754.87 150
16756.10 180
16757.32 176
16758.54 139
16759.77 174
16760.99 172
16762.21 135
16763.44 167
16764.66 145
16765.88 140
16767.11 139
16768.33 169
16769.55 135
16770.78 174
16772.00 150
16773.23 173
16774.45 147
16775.67 149
16776.90 120
16778.12 150
16779.35 163
16780.57 159
16781.79 184
16783.02 152
16784.24 165
16785.47 126
16786.69 130
16787.91 121
16789.14 134
16790.36 147
16791.59 156
16792.81 172
16794.04 177
16795.26 144
16796.49 154
16797.71 123
16798.94 166
16800.16 158
16801.38 168
16802.61 172
16803.83 149
16805.06 154
16806.28 139
16807.51 162
16808.73 169
16809.96 159
16811.18 151
16812.41 157
16813.64 144
16814.86 157
16816.09 148
16817.31 167
16818.54 195
16819.76 187
16820.99 167
16822.21 166
16823.44 148
16824.66 144
16825.89 164
16827.12 181
16828.34 191
16829.57 156
16830.79 172
16832.02 183
16833.25 168
16834.47 169
16835.70 165
16836.92 162
16838.15 166
16839.38 185
16840.60 201
16841.83 185
16843.06 204
16844.28 210
16845.51 220
16846.73 187
16847.96 169
16849.19 181
16850.41 195
16851.64 214
16852.87 214
16854.09 157
16855.32 174
16856.55 165
16857.77 203
16859.00 215
16860.23 177
16861.46 191
16862.68 200
16863.91 231
16865.14 237
16866.36 217
16867.59 231
16868.82 204
16870.05 209
16871.27 228
16872.50 227
16873.73 249
16874.96 254
16876.18 220
16877.41 243
16878.64 245
16879.87 262
16881.09 263
16882.32 279
16883.55 303
16884.78 288
16886.01 294
16887.23 294
16888.46 283
16889.69 256
16890.92 269
16892.15 244
16893.37 297
16894.60 277
16895.83 263
16897.06 285
16898.29 235
16899.51 274
16900.74 251
16901.97 243
16903.20 205
16904.43 258
16905.66 222
16906.89 231
16908.12 238
16909.34 236
16910.57 223
16911.80 218
16913.03 218
16914.26 248
16915.49 223
16916.72 196
16917.95 213
16919.18 233
16920.40 186
16921.63 191
16922.86 184
16924.09 177
16925.32 179
16926.55 175
16927.78 197
16929.01 152
16930.24 191
16931.47 191
16932.70 171
16933.93 158
16935.16 155
16936.39 167
16937.62 191
16938.85 183
16940.08 173
16941.31 190
16942.54 199
16943.77 183
16945.00 175
16946.23 141
16947.46 138
16948.69 195
16949.92 185
16951.15 151
16952.38 168
16953.61 191
16954.84 148
16956.07 156
16957.30 131
16958.53 128
16959.76 164
16960.99 170
16962.22 189
16963.45 160
16964.68 178
16965.92 168
16967.15 157
16968.38 146
16969.61 157
16970.84 164
16972.07 173
16973.30 164
16974.53 184
16975.76 196
16976.99 149
16978.23 161
16979.46 149
16980.69 144
16981.92 137
16983.15 169
16984.38 162
16985.61 154
16986.85 201
16988.08 180
16989.31 152
16990.54 162
16991.77 198
16993.00 175
16994.24 156
16995.47 159
16996.70 158
16997.93 197
16999.16 162
17000.40 143
17001.63 140
17002.86 165
17004.09 173
17005.32 152
17006.56 159
17007.79 140
17009.02 145
17010.25 158
17011.49 179
17012.72 157
17013.95 156
17015.18 157
17016.42 166
17017.65 165
17018.88 164
17020.12 178
17021.35 156
17022.58 162
17023.81 155
17025.05 172
17026.28 175
17027.51 172
17028.75 160
17029.98 150
17031.21 169
17032.45 161
17033.68 166
17034.91 158
17036.15 144
17037.38 162
17038.61 190
17039.85 170
17041.08 195
17042.31 146
17043.55 127
17044.78 143
17046.01 138
17047.25 146
17048.48 158
17049.72 154
17050.95 153
17052.18 146
17053.42 141
17054.65 125
17055.89 143
17057.12 136
17058.35 135
17059.59 131
17060.82 140
17062.06 154
17063.29 109
17064.53 106
17065.76 127
17066.99 160
17068.23 139
17069.46 146
17070.70 127
17071.93 129
17073.17 166
17074.40 141
17075.64 138
17076.87 147
17078.11 147
17079.34 140
17080.58 131
17081.81 138
17083.05 122
17084.28 150
17085.52 154
17086.75 131
17087.99 135
17089.22 166
17090.46 174
17091.69 122
17092.93 146
17094.16 143
17095.40 150
17096.64 137
17097.87 165
17099.11 136
17100.34 122
17101.58 174
17102.81 138
17104.05 126
17105.29 144
17106.52 146
17107.76 137
17108.99 147
17110.23 154
17111.47 159
17112.70 162
17113.94 154
17115.17 173
17116.41 156
17117.65 189
17118.88 161
17120.12 151
17121.36 140
17122.59 130
17123.83 150
17125.07 138
17126.30 143
17127.54 142
17128.78 140
17130.01 139
17131.25 134
17132.49 131
17133.72 146
17134.96 152
17136.20 126
17137.43 122
17138.67 146
17139.91 142
17141.15 133
17142.38 124
17143.62 122
17144.86 131
17146.10 121
17147.33 149
17148.57 154
17149.81 134
17151.05 108
17152.28 148
17153.52 157
17154.76 139
17156.00 137
17157.23 130
17158.47 139
17159.71 128
17160.95 150
17162.19 149
17163.42 132
17164.66 161
17165.90 130
17167.14 113
17168.38 103
17169.61 154
17170.85 164
17172.09 149
17173.33 128
17174.57 134
17175.81 136
17177.04 141
17178.28 125
17179.52 126
17180.76 112
17182.00 138
17183.24 134
17184.48 119
17185.71 113
17186.95 117
17188.19 120
17189.43 143
17190.67 170
17191.91 153
17193.15 125
17194.39 153
17195.63 144
17196.87 143
17198.11 141
17199.34 149
17200.58 125
17201.82 154
17203.06 145
17204.30 106
17205.54 123
17206.78 150
17208.02 123
17209.26 115
17210.50 115
17211.74 122
17212.98 116
17214.22 135
17215.46 112
17216.70 144
17217.94 143
17219.18 129
17220.42 147
17221.66 145
17222.90 143
17224.14 131
17225.38 131
17226.62 151
17227.86 135
17229.10 110
17230.34 119
17231.58 128
17232.82 122
17234.06 125
17235.30 114
17236.54 136
17237.78 133
17239.03 126
17240.27 144
17241.51 122
17242.75 124
17243.99 133
17245.23 119
17246.47 132
17247.71 104
17248.95 117
17250.19 141
17251.43 137
17252.68 135
17253.92 113
17255.16 126
17256.40 140
17257.64 128
17258.88 126
17260.12 111
17261.37 153
17262.61 119
17263.85 126
17265.09 119
17266.33 109
17267.57 129
17268.82 107
17270.06 119
17271.30 116
17272.54 120
17273.78 127
17275.03 131
17276.27 140
17277.51 128
17278.75 141
17279.99 131
17281.24 128
17282.48 120
17283.72 124
17284.96 116
17286.21 124
17287.45 127
17288.69 130
17289.93 128
17291.18 104
17292.42 133
17293.66 146
17294.90 138
17296.15 111
17297.39 116
17298.63 109
17299.88 108
17301.12 133
17302.36 152
17303.60 120
17304.85 131
17306.09 140
17307.33 123
17308.58 109
17309.82 109
17311.06 117
17312.31 129
17313.55 129
17314.79 107
17316.04 115
17317.28 126
17318.52 117
17319.77 135
17321.01 132
17322.26 132
17323.50 113
17324.74 118
17325.99 111
17327.23 106
17328.48 102
17329.72 107
17330.96 121
17332.21 123
17333.45 121
17334.70 114
17335.94 125
17337.18 100
17338.43 113
17339.67 119
17340.92 113
17342.16 136
17343.41 96
17344.65 144
17345.90 150
17347.14 118
17348.38 119
17349.63 93
17350.87 105
17352.12 108
17353.36 108
17354.61 97
17355.85 107
17357.10 145
17358.34 116
17359.59 111
17360.83 132
17362.08 123
17363.32 121
17364.57 135
17365.81 124
17367.06 124
17368.31 107
17369.55 111
17370.80 105
17372.04 106
17373.29 92
17374.53 102
17375.78 111
17377.02 109
17378.27 129
17379.52 139
17380.76 137
17382.01 114
17383.25 120
17384.50 88
17385.75 124
17386.99 127
17388.24 132
17389.48 149
17390.73 133
17391.98 141
17393.22 134
17394.47 140
17395.71 93
17396.96 98
17398.21 130
17399.45 119
17400.70 125
17401.95 139
17403.19 154
17404.44 153
17405.69 145
17406.93 111
17408.18 125
17409.43 124
17410.67 118
17411.92 118
17413.17 122
17414.42 155
17415.66 137
17416.91 107
17418.16 100
17419.40 137
17420.65 114
17421.90 119
17423.15 143
17424.39 138
17425.64 126
17426.89 120
17428.14 134
17429.38 135
17430.63 140
17431.88 137
17433.13 155
17434.37 139
17435.62 127
17436.87 120
17438.12 107
17439.37 142
17440.61 159
17441.86 167
17443.11 130
17444.36 139
17445.61 112
17446.85 136
17448.10 128
17449.35 143
17450.60 135
17451.85 152
17453.10 121
17454.34 130
17455.59 130
17456.84 139
17458.09 117
17459.34 98
17460.59 130
17461.84 151
17463.09 126
17464.33 146
17465.58 103
17466.83 130
17468.08 137
17469.33 110
17470.58 122
17471.83 121
17473.08 122
17474.33 123
17475.58 115
17476.83 128
17478.07 121
17479.32 141
17480.57 155
17481.82 163
17483.07 194
17484.32 156
17485.57 130
17486.82 113
17488.07 137
17489.32 112
17490.57 125
17491.82 117
17493.07 132
17494.32 132
17495.57 130
17496.82 132
17498.07 137
17499.32 133
17500.57 129
17501.82 135
17503.07 113
17504.32 104
17505.57 123
17506.82 133
17508.07 152
17509.32 139
17510.57 123
17511.82 164
17513.07 138
17514.32 171
17515.58 123
17516.83 150
17518.08 130
17519.33 161
17520.58 153
17521.83 125
17523.08 149
17524.33 138
17525.58 131
17526.83 124
17528.08 162
17529.34 140
17530.59 108
17531.84 136
17533.09 136
17534.34 166
17535.59 176
17536.84 155
17538.09 167
17539.35 142
17540.60 143
17541.85 164
17543.10 157
17544.35 154
17545.60 163
17546.86 123
17548.11 138
17549.36 136
17550.61 153
17551.86 138
17553.12 141
17554.37 151
17555.62 156
17556.87 140
17558.12 140
17559.38 149
17560.63 136
17561.88 115
17563.13 126
17564.39 119
17565.64 131
17566.89 131
17568.14 134
17569.40 125
17570.65 127
17571.90 128
17573.15 120
17574.41 151
17575.66 150
17576.91 139
17578.17 162
17579.42 134
17580.67 134
17581.92 148
17583.18 155
17584.43 146
17585.68 146
17586.94 157
17588.19 133
17589.44 147
17590.70 128
17591.95 144
17593.20 136
17594.46 131
17595.71 123
17596.97 124
17598.22 117
17599.47 123
17600.73 141
17601.98 145
17603.23 147
17604.49 128
17605.74 150
17607.00 150
17608.25 147
17609.50 127
17610.76 118
17612.01 129
17613.27 150
17614.52 136
17615.77 145
17617.03 125
17618.28 139
17619.54 155
17620.79 158
17622.05 131
17623.30 131
17624.56 146
17625.81 158
17627.06 139
17628.32 139
17629.57 135
17630.83 128
17632.08 124
17633.34 137
17634.59 129
17635.85 135
17637.10 145
17638.36 140
17639.61 137
17640.87 111
17642.12 141
17643.38 128
17644.63 146
17645.89 131
17647.15 116
17648.40 132
17649.66 148
17650.91 165
17652.17 134
17653.42 124
17654.68 108
17655.93 130
17657.19 132
17658.45 114
17659.70 129
17660.96 119
17662.21 152
17663.47 100
17664.73 94
17665.98 124
17667.24 124
17668.49 143
17669.75 131
17671.01 123
17672.26 116
17673.52 110
17674.77 128
17676.03 140
17677.29 114
17678.54 114
17679.80 131
17681.06 136
17682.31 116
17683.57 136
17684.83 116
17686.08 157
17687.34 122
17688.60 103
17689.85 89
17691.11 98
17692.37 110
17693.63 116
17694.88 108
17696.14 124
17697.40 124
17698.65 116
17699.91 114
17701.17 129
17702.43 149
17703.68 120
17704.94 131
17706.20 130
17707.46 153
17708.71 115
17709.97 113
17711.23 99
17712.49 122
17713.74 135
17715.00 117
17716.26 112
17717.52 111
17718.78 123
17720.03 137
17721.29 112
17722.55 109
17723.81 111
17725.07 148
17726.32 138
17727.58 122
17728.84 111
17730.10 122
17731.36 125
17732.62 119
17733.87 119
17735.13 111
17736.39 118
17737.65 127
17738.91 111
17740.17 104
17741.43 103
17742.69 128
17743.94 115
17745.20 104
17746.46 90
17747.72 141
17748.98 139
17750.24 150
17751.50 123
17752.76 127
17754.02 127
17755.28 124
17756.53 117
17757.79 113
17759.05 132
17760.31 127
17761.57 114
17762.83 115
17764.09 120
17765.35 129
17766.61 144
17767.87 113
17769.13 107
17770.39 109
17771.65 143
17772.91 135
17774.17 128
17775.43 104
17776.69 127
17777.95 125
17779.21 149
17780.47 112
17781.73 101
17782.99 111
17784.25 104
17785.51 115
17786.77 130
17788.03 107
17789.29 109
17790.55 105
17791.81 116
17793.07 116
17794.33 100
17795.59 116
17796.86 119
17798.12 118
17799.38 112
17800.64 126
17801.90 128
17803.16 107
17804.42 111
17805.68 133
17806.94 123
17808.20 124
17809.47 110
17810.73 105
17811.99 96
17813.25 122
17814.51 111
17815.77 93
17817.03 114
17818.29 137
17819.56 111
17820.82 99
17822.08 120
17823.34 104
17824.60 95
17825.86 87
17827.13 118
17828.39 124
17829.65 100
17830.91 89
17832.17 107
17833.44 116
17834.70 113
17835.96 116
17837.22 114
17838.48 126
17839.75 92
17841.01 95
17842.27 98
17843.53 92
17844.80 136
17846.06 111
17847.32 111
17848.58 103
17849.85 116
17851.11 124
17852.37 105
17853.63 82
17854.90 107
17856.16 127
17857.42 92
17858.69 130
17859.95 105
17861.21 100
17862.47 100
17863.74 85
17865.00 119
17866.26 138
17867.53 93
17868.79 114
17870.05 124
17871.32 97
17872.58 131
17873.84 106
17875.11 112
17876.37 111
17877.63 120
17878.90 136
17880.16 109
17881.43 91
17882.69 109
17883.95 111
17885.22 113
17886.48 110
17887.74 120
17889.01 121
17890.27 116
17891.54 104
17892.80 111
17894.07 118
17895.33 124
17896.59 83
17897.86 89
17899.12 117
17900.39 102
17901.65 116
17902.92 112
17904.18 100
17905.44 97
17906.71 112
17907.97 116
17909.24 110
17910.50 129
17911.77 121
17913.03 128
17914.30 110
17915.56 107
17916.83 107
17918.09 93
17919.36 118
17920.62 96
17921.89 109
17923.15 119
17924.42 127
17925.68 104
17926.95 120
17928.21 105
17929.48 107
17930.75 115
17932.01 116
17933.28 128
17934.54 102
17935.81 98
17937.07 122
17938.34 116
17939.61 122
17940.87 123
17942.14 107
17943.40 108
17944.67 117
17945.93 108
17947.20 114
17948.47 124
17949.73 133
17951.00 117
17952.27 123
17953.53 117
17954.80 126
17956.06 116
17957.33 122
17958.60 124
17959.86 126
17961.13 128
17962.40 130
17963.66 131
17964.93 119
17966.20 123
17967.46 126
17968.73 105
17970.00 117
17971.26 122
17972.53 110
17973.80 124
17975.07 126
17976.33 114
17977.60 149
17978.87 129
17980.13 118
17981.40 118
17982.67 110
17983.94 125
17985.20 159
17986.47 136
17987.74 131
17989.01 109
17990.27 127
17991.54 116
17992.81 121
17994.08 122
17995.34 130
17996.61 129
17997.88 107
17999.15 101
18000.42 101
18001.68 107
18002.95 104
18004.22 136
18005.49 134
18006.76 107
18008.02 137
18009.29 127
18010.56 123
18011.83 111
18013.10 108
18014.37 115
18015.63 102
18016.90 122
18018.17 112
18019.44 103
18020.71 122
18021.98 119
18023.25 104
18024.51 76
18025.78 92
18027.05 107
18028.32 111
18029.59 132
18030.86 145
18032.13 143
18033.40 100
18034.67 130
18035.94 117
18037.20 110
18038.47 106
18039.74 118
18041.01 144
18042.28 126
18043.55 106
18044.82 95
18046.09 116
18047.36 146
18048.63 106
18049.90 118
18051.17 117
18052.44 125
18053.71 127
18054.98 121
18056.25 109
18057.52 113
18058.79 118
18060.06 140
18061.33 134
18062.60 122
18063.87 103
18065.14 115
18066.41 111
18067.68 111
18068.95 111
18070.22 112
18071.49 100
18072.76 132
18074.03 119
18075.30 113
18076.57 124
18077.84 122
18079.11 115
18080.39 107
18081.66 118
18082.93 122
18084.20 98
18085.47 114
18086.74 85
18088.01 103
18089.28 85
18090.55 122
18091.82 104
18093.10 125
18094.37 124
18095.64 105
18096.91 128
18098.18 121
18099.45 101
18100.72 115
18102.00 111
18103.27 106
18104.54 116
18105.81 113
18107.08 119
18108.35 108
18109.63 102
18110.90 131
18112.17 118
18113.44 109
18114.71 120
18115.98 123
18117.26 101
18118.53 124
18119.80 116
18121.07 116
18122.35 116
18123.62 129
18124.89 111
18126.16 123
18127.43 126
18128.71 120
18129.98 117
18131.25 106
18132.52 97
18133.80 102
18135.07 81
18136.34 128
18137.62 109
18138.89 105
18140.16 99
18141.43 106
18142.71 130
18143.98 116
18145.25 103
18146.53 108
18147.80 110
18149.07 103
18150.35 92
18151.62 132
18152.89 136
18154.17 133
18155.44 100
18156.71 93
18157.99 105
18159.26 96
18160.53 94
18161.81 98
18163.08 97
18164.35 108
18165.63 103
18166.90 113
18168.18 103
18169.45 109
18170.72 112
18172.00 110
18173.27 108
18174.55 113
18175.82 118
18177.09 111
18178.37 138
18179.64 142
18180.92 123
18182.19 97
18183.47 103
18184.74 109
18186.01 120
18187.29 105
18188.56 113
18189.84 118
18191.11 96
18192.39 117
18193.66 109
18194.94 124
18196.21 97
18197.49 109
18198.76 121
18200.04 127
18201.31 105
18202.59 129
18203.86 90
18205.14 97
18206.41 122
18207.69 108
18208.96 117
18210.24 116
18211.51 111
18212.79 116
18214.06 99
18215.34 119
18216.62 123
18217.89 100
18219.17 97
18220.44 84
18221.72 106
18222.99 123
18224.27 118
18225.55 100
18226.82 81
18228.10 97
18229.37 111
18230.65 106
18231.93 144
18233.20 116
18234.48 105
18235.75 130
18237.03 110
18238.31 108
18239.58 112
18240.86 109
18242.14 105
18243.41 122
18244.69 96
18245.97 104
18247.24 133
18248.52 98
18249.80 98
18251.07 132
18252.35 105
18253.63 115
18254.90 105
18256.18 93
18257.46 93
18258.73 100
18260.01 116
18261.29 126
18262.57 107
18263.84 105
18265.12 100
18266.40 136
18267.67 114
18268.95 113
18270.23 95
18271.51 109
18272.78 115
18274.06 122
18275.34 91
18276.62 92
18277.89 99
18279.17 113
18280.45 120
18281.73 106
18283.01 123
18284.28 117
18285.56 130
18286.84 129
18288.12 125
18289.40 116
18290.67 127
18291.95 141
18293.23 136
18294.51 112
18295.79 125
18297.07 144
18298.34 113
18299.62 117
18300.90 83
18302.18 79
18303.46 104
18304.74 130
18306.02 147
18307.29 131
18308.57 100
18309.85 128
18311.13 104
18312.41 112
18313.69 108
18314.97 129
18316.25 129
18317.53 91
18318.80 116
18320.08 115
18321.36 124
18322.64 111
18323.92 108
18325.20 97
18326.48 112
18327.76 122
18329.04 109
18330.32 114
18331.60 101
18332.88 123
18334.16 126
18335.44 115
18336.72 107
18338.00 107
18339.28 119
18340.56 115
18341.84 126
18343.12 121
18344.40 111
18345.68 142
18346.96 117
18348.24 110
18349.52 119
18350.80 141
18352.08 122
18353.36 119
18354.64 120
18355.92 103
18357.20 123
18358.48 133
18359.76 104
18361.04 109
18362.32 98
18363.60 115
18364.88 111
18366.16 107
18367.45 111
18368.73 134
18370.01 115
18371.29 100
18372.57 132
18373.85 106
18375.13 123
18376.41 137
18377.69 112
18378.98 117
18380.26 115
18381.54 119
18382.82 103
18384.10 123
18385.38 114
18386.66 97
18387.95 102
18389.23 121
18390.51 132
18391.79 100
18393.07 110
18394.35 138
18395.64 117
18396.92 116
18398.20 111
18399.48 111
18400.76 108
18402.05 132
18403.33 119
18404.61 89
18405.89 96
18407.17 129
18408.46 127
18409.74 106
18411.02 100
18412.30 108
18413.59 119
18414.87 137
18416.15 119
18417.43 111
18418.72 122
18420.00 121
18421.28 121
18422.56 107
18423.85 118
18425.13 124
18426.41 118
18427.70 123
18428.98 99
18430.26 108
18431.54 126
18432.83 110
18434.11 112
18435.39 139
18436.68 124
18437.96 100
18439.24 91
18440.53 148
18441.81 138
18443.09 121
18444.38 117
18445.66 110
18446.95 118
18448.23 97
18449.51 118
18450.80 139
18452.08 103
18453.36 126
18454.65 135
18455.93 113
18457.22 112
18458.50 124
18459.78 115
18461.07 124
18462.35 112
18463.64 106
18464.92 112
18466.21 106
18467.49 128
18468.77 128
18470.06 103
18471.34 97
18472.63 100
18473.91 95
18475.20 114
18476.48 108
18477.77 109
18479.05 100
18480.34 103
18481.62 106
18482.91 109
18484.19 139
18485.47 116
18486.76 139
18488.04 129
18489.33 117
18490.62 110
18491.90 126
18493.19 117
18494.47 96
18495.76 111
18497.04 138
18498.33 127
18499.61 133
18500.90 132
18502.18 123
18503.47 97
18504.75 108
18506.04 102
18507.33 101
18508.61 103
18509.90 115
18511.18 114
18512.47 108
18513.76 123
18515.04 113
18516.33 122
18517.61 117
18518.90 77
18520.19 91
18521.47 116
18522.76 116
18524.04 97
18525.33 85
18526.62 113
18527.90 127
18529.19 122
18530.48 123
18531.76 104
18533.05 99
18534.34 98
18535.62 154
18536.91 103
18538.20 106
18539.48 117
18540.77 94
18542.06 110
18543.34 89
18544.63 88
18545.92 124
18547.21 115
18548.49 123
18549.78 130
18551.07 106
18552.36 109
18553.64 112
18554.93 135
18556.22 109
18557.50 129
18558.79 104
18560.08 106
18561.37 114
18562.66 117
18563.94 130
18565.23 115
18566.52 125
18567.81 137
18569.09 96
18570.38 112
18571.67 110
18572.96 116
18574.25 135
18575.53 116
18576.82 125
18578.11 137
18579.40 130
18580.69 101
18581.98 116
18583.26 102
18584.55 103
18585.84 115
18587.13 118
18588.42 112
18589.71 114
18590.99 130
18592.28 129
18593.57 133
18594.86 127
18596.15 126
18597.44 139
18598.73 154
18600.02 121
18601.31 120
18602.59 137
18603.88 133
18605.17 136
18606.46 113
18607.75 117
18609.04 114
18610.33 148
18611.62 146
18612.91 115
18614.20 140
18615.49 128
18616.78 125
18618.07 106
18619.36 136
18620.65 165
18621.94 132
18623.23 110
18624.52 119
18625.81 128
18627.10 120
18628.39 138
18629.68 119
18630.97 99
18632.26 120
18633.55 127
18634.84 129
18636.13 149
18637.42 135
18638.71 123
18640.00 148
18641.29 130
18642.58 112
18643.87 106
18645.16 110
18646.45 99
18647.74 117
18649.03 128
18650.32 107
18651.61 126
18652.90 146
18654.19 115
18655.48 108
18656.78 122
18658.07 129
18659.36 130
18660.65 125
18661.94 103
18663.23 104
18664.52 95
18665.81 114
18667.10 113
18668.40 108
18669.69 94
18670.98 113
18672.27 114
18673.56 99
18674.85 98
18676.14 113
18677.44 111
18678.73 119
18680.02 104
18681.31 110
18682.60 104
18683.90 88
18685.19 81
18686.48 96
18687.77 110
18689.06 103
18690.36 98
18691.65 98
18692.94 113
18694.23 100
18695.52 114
18696.82 122
18698.11 116
18699.40 119
18700.69 99
18701.99 109
18703.28 100
18704.57 101
18705.86 101
18707.16 128
18708.45 97
18709.74 117
18711.04 108
18712.33 112
18713.62 121
18714.91 109
18716.21 102
18717.50 105
18718.79 84
18720.09 99
18721.38 98
18722.67 98
18723.97 104
18725.26 102
18726.55 93
18727.85 110
18729.14 130
18730.43 130
18731.73 126
18733.02 97
18734.31 103
18735.61 106
18736.90 109
18738.19 125
18739.49 97
18740.78 96
18742.08 97
18743.37 100
18744.66 145
18745.96 102
18747.25 109
18748.55 110
18749.84 110
18751.13 107
18752.43 93
18753.72 112
18755.02 119
18756.31 99
18757.61 92
18758.90 80
18760.20 90
18761.49 90
18762.78 129
18764.08 112
18765.37 99
18766.67 97
18767.96 115
18769.26 118
18770.55 100
18771.85 114
18773.14 92
18774.44 114
18775.73 123
18777.03 110
18778.32 82
18779.62 77
18780.91 92
18782.21 90
18783.50 98
18784.80 88
18786.10 92
18787.39 103
18788.69 109
18789.98 105
18791.28 81
18792.57 111
18793.87 97
18795.16 104
18796.46 99
18797.76 87
18799.05 97
18800.35 96
18801.64 118
18802.94 122
18804.24 114
18805.53 107
18806.83 118
18808.12 143
18809.42 94
18810.72 74
18812.01 88
18813.31 98
18814.61 89
18815.90 111
18817.20 112
18818.50 94
18819.79 113
18821.09 94
18822.39 104
18823.68 92
18824.98 91
18826.28 97
18827.57 108
18828.87 96
18830.17 110
18831.46 87
18832.76 113
18834.06 113
18835.35 118
18836.65 98
18837.95 115
18839.25 105
18840.54 117
18841.84 111
18843.14 105
18844.44 114
18845.73 112
18847.03 132
18848.33 95
18849.63 108
18850.92 106
18852.22 107
18853.52 106
18854.82 98
18856.11 100
18857.41 93
18858.71 122
18860.01 90
18861.31 100
18862.60 106
18863.90 95
18865.20 114
18866.50 103
18867.80 91
18869.10 99
18870.39 93
18871.69 89
18872.99 111
18874.29 109
18875.59 105
18876.89 114
18878.18 101
18879.48 80
18880.78 101
18882.08 81
18883.38 86
18884.68 86
18885.98 77
18887.28 83
18888.57 88
18889.87 89
18891.17 92
18892.47 122
18893.77 116
18895.07 102
18896.37 92
18897.67 89
18898.97 111
18900.27 96
18901.57 125
18902.87 134
18904.17 105
18905.47 118
18906.76 116
18908.06 121
18909.36 125
18910.66 102
18911.96 89
18913.26 94
18914.56 97
18915.86 103
18917.16 84
18918.46 123
18919.76 91
18921.06 89
18922.36 103
18923.66 85
18924.96 109
18926.26 123
18927.56 99
18928.86 105
18930.17 154
18931.47 124
18932.77 103
18934.07 100
18935.37 106
18936.67 115
18937.97 94
18939.27 98
18940.57 94
18941.87 97
18943.17 116
18944.47 133
18945.77 97
18947.07 123
18948.38 111
18949.68 104
18950.98 128
18952.28 120
18953.58 91
18954.88 111
18956.18 94
18957.48 118
18958.79 117
18960.09 117
18961.39 107
18962.69 86
18963.99 75
18965.29 90
18966.59 106
18967.90 91
18969.20 94
18970.50 81
18971.80 98
18973.10 96
18974.41 102
18975.71 113
18977.01 90
18978.31 87
18979.61 94
18980.92 64
18982.22 74
18983.52 93
18984.82 86
18986.12 74
18987.43 85
18988.73 99
18990.03 106
18991.33 107
18992.64 109
18993.94 104
18995.24 102
18996.54 114
18997.85 98
18999.15 104
19000.45 108
19001.76 108
19003.06 96
19004.36 94
19005.66 87
19006.97 91
19008.27 108
19009.57 108
19010.88 107
19012.18 105
19013.48 94
19014.79 125
19016.09 93
19017.39 118
19018.70 110
19020.00 101
19021.30 109
19022.61 88
19023.91 103
19025.22 97
19026.52 89
19027.82 104
19029.13 91
19030.43 92
19031.73 103
19033.04 105
19034.34 96
19035.65 99
19036.95 86
19038.25 83
19039.56 89
19040.86 89
19042.17 75
19043.47 88
19044.78 92
19046.08 140
19047.38 94
19048.69 71
19049.99 86
19051.30 91
19052.60 119
19053.91 102
19055.21 96
19056.52 97
19057.82 104
19059.13 94
19060.43 95
19061.74 85
19063.04 74
19064.35 120
19065.65 108
19066.96 116
19068.26 94
19069.57 100
19070.87 101
19072.18 103
19073.48 123
19074.79 117
19076.09 103
19077.40 100
19078.70 104
19080.01 90
19081.32 100
19082.62 92
19083.93 81
19085.23 116
19086.54 104
19087.84 106
19089.15 100
19090.46 108
19091.76 113
19093.07 97
19094.37 89
19095.68 75
19096.99 99
19098.29 99
19099.60 112
19100.90 132
19102.21 103
19103.52 89
19104.82 81
19106.13 120
19107.44 105
19108.74 88
19110.05 87
19111.36 88
19112.66 116
19113.97 121
19115.28 99
19116.58 107
19117.89 117
19119.20 102
19120.50 104
19121.81 113
19123.12 74
19124.43 88
19125.73 79
19127.04 90
19128.35 108
19129.65 106
19130.96 111
19132.27 121
19133.58 91
19134.88 88
19136.19 99
19137.50 87
19138.81 79
19140.11 94
19141.42 111
19142.73 94
19144.04 103
19145.34 75
19146.65 78
19147.96 104
19149.27 89
19150.58 113
19151.88 135
19153.19 103
19154.50 103
19155.81 109
19157.12 113
19158.42 106
19159.73 114
19161.04 86
19162.35 109
19163.66 98
19164.97 82
19166.28 101
19167.58 121
19168.89 114
19170.20 83
19171.51 99
19172.82 112
19174.13 128
19175.44 127
19176.75 82
19178.05 121
19179.36 108
19180.67 96
19181.98 84
19183.29 101
19184.60 87
19185.91 100
19187.22 122
19188.53 118
19189.84 119
19191.15 83
19192.46 90
19193.76 96
19195.07 101
19196.38 97
19197.69 112
19199.00 90
19200.31 80
19201.62 86
19202.93 87
19204.24 88
19205.55 101
19206.86 94
19208.17 85
19209.48 91
19210.79 109
19212.10 95
19213.41 90
19214.72 85
19216.03 100
19217.34 109
19218.65 85
19219.96 85
19221.27 94
19222.58 125
19223.89 103
19225.20 93
19226.52 85
19227.83 111
19229.14 108
19230.45 148
19231.76 113
19233.07 109
19234.38 126
19235.69 84
19237.00 79
19238.31 79
19239.62 76
19240.93 79
19242.25 121
19243.56 104
19244.87 105
19246.18 90
19247.49 94
19248.80 145
19250.11 115
19251.42 87
19252.74 89
19254.05 106
19255.36 97
19256.67 98
19257.98 96
19259.29 98
19260.61 113
19261.92 109
19263.23 116
19264.54 105
19265.85 93
19267.17 119
19268.48 102
19269.79 90
19271.10 82
19272.41 96
19273.73 106
19275.04 105
19276.35 126
19277.66 108
19278.98 109
19280.29 132
19281.60 101
19282.91 91
19284.23 91
19285.54 116
19286.85 90
19288.16 91
19289.48 95
19290.79 128
19292.10 103
19293.41 106
19294.73 91
19296.04 86
19297.35 110
19298.67 99
19299.98 100
19301.29 102
19302.61 110
19303.92 98
19305.23 109
19306.55 110
19307.86 107
19309.17 87
19310.49 86
19311.80 69
19313.11 91
19314.43 107
19315.74 118
19317.05 74
19318.37 82
19319.68 131
19320.99 92
19322.31 84
19323.62 79
19324.94 90
19326.25 84
19327.56 84
19328.88 110
19330.19 85
19331.51 93
19332.82 101
19334.14 88
19335.45 105
19336.76 80
19338.08 96
19339.39 97
19340.71 96
19342.02 121
19343.34 105
19344.65 103
19345.97 124
19347.28 106
19348.59 107
19349.91 108
19351.22 130
19352.54 111
19353.85 120
19355.17 122
19356.48 100
19357.80 119
19359.11 83
19360.43 95
19361.74 98
19363.06 92
19364.38 109
19365.69 100
19367.01 86
19368.32 82
19369.64 84
19370.95 107
19372.27 97
19373.58 96
19374.90 111
19376.21 128
19377.53 118
19378.85 121
19380.16 108
19381.48 106
19382.79 110
19384.11 101
19385.43 104
19386.74 120
19388.06 98
19389.37 116
19390.69 101
19392.01 91
19393.32 75
19394.64 92
19395.96 92
19397.27 98
19398.59 108
19399.91 104
19401.22 90
19402.54 132
19403.85 115
19405.17 99
19406.49 112
19407.80 103
19409.12 96
19410.44 110
19411.76 93
19413.07 93
19414.39 110
19415.71 85
19417.02 83
19418.34 90
19419.66 119
19420.98 125
19422.29 85
19423.61 95
19424.93 109
19426.24 108
19427.56 115
19428.88 124
19430.20 67
19431.51 81
19432.83 74
19434.15 97
19435.47 83
19436.79 99
19438.10 117
19439.42 94
19440.74 108
19442.06 101
19443.37 98
19444.69 102
19446.01 107
19447.33 101
19448.65 92
19449.97 125
19451.28 93
19452.60 98
19453.92 85
19455.24 107
19456.56 118
19457.88 116
19459.19 125
19460.51 120
19461.83 115
19463.15 88
19464.47 92
19465.79 89
19467.11 111
19468.42 131
19469.74 96
19471.06 115
19472.38 113
19473.70 114
19475.02 95
19476.34 99
19477.66 120
19478.98 116
19480.30 145
19481.62 126
19482.93 125
19484.25 115
19485.57 90
19486.89 96
19488.21 126
19489.53 111
19490.85 120
19492.17 94
19493.49 95
19494.81 113
19496.13 102
19497.45 111
19498.77 80
19500.09 97
19501.41 106
19502.73 100
19504.05 93
19505.37 84
19506.69 107
19508.01 113
19509.33 89
19510.65 99
19511.97 108
19513.29 113
19514.61 109
19515.93 111
19517.25 128
19518.57 131
19519.89 130
19521.21 116
19522.54 109
19523.86 131
19525.18 128
19526.50 118
19527.82 122
19529.14 112
19530.46 107
19531.78 107
19533.10 113
19534.42 100
19535.74 111
19537.07 127
19538.39 133
19539.71 113
19541.03 112
19542.35 126
19543.67 108
19544.99 94
19546.31 104
19547.64 94
19548.96 99
19550.28 92
19551.60 101
19552.92 101
19554.24 113
19555.57 125
19556.89 103
19558.21 117
19559.53 108
19560.85 101
19562.18 110
19563.50 113
19564.82 99
19566.14 88
19567.46 89
19568.79 96
19570.11 114
19571.43 102
19572.75 126
19574.08 114
19575.40 112
19576.72 98
19578.04 115
19579.37 101
19580.69 107
19582.01 104
19583.33 126
19584.66 102
19585.98 87
19587.30 107
19588.63 103
19589.95 108
19591.27 107
19592.59 94
19593.92 104
19595.24 96
19596.56 107
19597.89 122
19599.21 117
19600.53 103
19601.86 101
19603.18 109
19604.50 135
19605.83 109
19607.15 93
19608.47 100
19609.80 120
19611.12 118
19612.45 108
19613.77 85
19615.09 118
19616.42 146
19617.74 103
19619.06 108
19620.39 112
19621.71 93
19623.04 123
19624.36 120
19625.69 124
19627.01 121
19628.33 82
19629.66 96
19630.98 113
19632.31 105
19633.63 105
19634.96 96
19636.28 130
19637.60 104
19638.93 104
19640.25 103
19641.58 113
19642.90 117
19644.23 116
19645.55 120
19646.88 141
19648.20 124
19649.53 122
19650.85 128
19652.18 116
19653.50 120
19654.83 127
19656.15 105
19657.48 115
19658.80 130
19660.13 110
19661.45 97
19662.78 122
19664.11 115
19665.43 113
19666.76 111
19668.08 114
19669.41 104
19670.73 107
19672.06 99
19673.39 100
19674.71 103
19676.04 109
19677.36 115
19678.69 89
19680.01 110
19681.34 121
19682.67 123
19683.99 108
19685.32 103
19686.65 105
19687.97 100
19689.30 117
19690.62 80
19691.95 95
19693.28 114
19694.60 114
19695.93 104
19697.26 127
19698.58 84
19699.91 111
19701.24 114
19702.56 101
19703.89 109
19705.22 116
19706.54 87
19707.87 96
19709.20 99
19710.53 96
19711.85 122
19713.18 113
19714.51 134
19715.83 106
19717.16 94
19718.49 108
19719.82 75
19721.14 97
19722.47 91
19723.80 110
19725.13 135
19726.45 123
19727.78 126
19729.11 115
19730.44 94
19731.76 126
19733.09 137
19734.42 110
19735.75 121
19737.08 112
19738.40 115
19739.73 124
19741.06 111
19742.39 114
19743.72 94
19745.04 116
19746.37 123
19747.70 120
19749.03 107
19750.36 104
19751.69 94
19753.01 102
19754.34 113
19755.67 88
19757.00 97
19758.33 102
19759.66 116
19760.99 107
19762.31 124
19763.64 88
19764.97 89
19766.30 117
19767.63 92
19768.96 120
19770.29 102
19771.62 122
19772.95 101
19774.28 78
19775.60 106
19776.93 117
19778.26 119
19779.59 78
19780.92 112
19782.25 93
19783.58 108
19784.91 87
19786.24 82
19787.57 115
19788.90 103
19790.23 102
19791.56 91
19792.89 97
19794.22 100
19795.55 103
19796.88 111
19798.21 116
19799.54 96
19800.87 90
19802.20 85
19803.53 117
19804.86 119
19806.19 107
19807.52 103
19808.85 89
19810.18 85
19811.51 89
19812.84 111
19814.17 113
19815.50 124
19816.83 92
19818.16 99
19819.49 96
19820.83 105
19822.16 96
19823.49 78
19824.82 75
19826.15 117
19827.48 106
19828.81 101
19830.14 116
19831.47 113
19832.80 97
19834.14 103
19835.47 71
19836.80 96
19838.13 117
19839.46 115
19840.79 123
19842.12 130
19843.46 133
19844.79 97
19846.12 108
19847.45 90
19848.78 88
19850.11 107
19851.45 115
19852.78 102
19854.11 102
19855.44 97
19856.77 120
19858.11 129
19859.44 103
19860.77 120
19862.10 106
19863.43 100
19864.77 88
19866.10 106
19867.43 94
19868.76 104
19870.10 102
19871.43 103
19872.76 110
19874.09 97
19875.43 95
19876.76 104
19878.09 94
19879.42 108
19880.76 134
19882.09 102
19883.42 116
19884.75 118
19886.09 95
19887.42 108
19888.75 83
19890.09 95
19891.42 100
19892.75 112
19894.09 120
19895.42 96
19896.75 101
19898.09 89
19899.42 121
19900.75 117
19902.09 96
19903.42 120
19904.75 114
19906.09 96
19907.42 121
19908.75 104
19910.09 109
19911.42 105
19912.76 96
19914.09 98
19915.42 111
19916.76 99
19918.09 101
19919.43 113
19920.76 99
19922.09 95
19923.43 97
19924.76 116
19926.10 91
19927.43 129
19928.77 104
19930.10 98
19931.43 110
19932.77 107
19934.10 123
19935.44 104
19936.77 115
19938.11 106
19939.44 116
19940.78 128
19942.11 103
19943.45 115
19944.78 107
19946.12 109
19947.45 132
19948.79 122
19950.12 121
19951.46 111
19952.79 88
19954.13 102
19955.46 95
19956.80 107
19958.13 113
19959.47 103
19960.80 107
19962.14 119
19963.48 131
19964.81 101
19966.15 96
19967.48 85
19968.82 100
19970.15 122
19971.49 111
19972.83 105
19974.16 112
19975.50 131
19976.83 98
19978.17 119
19979.51 111
19980.84 101
19982.18 100
19983.51 88
19984.85 102
19986.19 114
19987.52 116
19988.86 117
19990.20 137
19991.53 117
19992.87 107
19994.21 114
19995.54 94
19996.88 115
19998.22 117
19999.55 113
20000.89 132
20002.23 134
20003.56 134
20004.90 108
20006.24 122
20007.57 107
20008.91 111
20010.25 132
20011.59 116
20012.92 99
20014.26 116
20015.60 125
20016.94 103
20018.27 99
20019.61 93
20020.95 101
20022.28 111
20023.62 98
20024.96 119
20026.30 98
20027.64 107
20028.97 135
20030.31 121
20031.65 128
20032.99 100
20034.32 118
20035.66 118
20037.00 110
20038.34 122
20039.68 131
20041.02 117
20042.35 124
20043.69 113
20045.03 104
20046.37 125
20047.71 144
20049.05 107
20050.38 111
20051.72 103
20053.06 101
20054.40 96
20055.74 104
20057.08 109
20058.42 105
20059.75 104
20061.09 100
20062.43 112
20063.77 124
20065.11 134
20066.45 126
20067.79 118
20069.13 119
20070.47 113
20071.81 106
20073.14 111
20074.48 99
20075.82 108
20077.16 112
20078.50 107
20079.84 110
20081.18 107
20082.52 108
20083.86 97
20085.20 135
20086.54 107
20087.88 91
20089.22 117
20090.56 104
20091.90 127
20093.24 103
20094.58 128
20095.92 107
20097.26 89
20098.60 94
20099.94 91
20101.28 102
20102.62 117
20103.96 97
20105.30 117
20106.64 106
20107.98 95
20109.32 115
20110.66 113
20112.00 117
20113.34 113
20114.68 103
20116.02 110
20117.36 122
20118.71 97
20120.05 116
20121.39 119
20122.73 102
20124.07 122
20125.41 101
20126.75 96
20128.09 106
20129.43 90
20130.77 109
20132.12 130
20133.46 105
20134.80 110
20136.14 96
20137.48 103
20138.82 96
20140.16 94
20141.51 118
20142.85 117
20144.19 109
20145.53 104
