# Supplementary material for: MALDI-TOF MS typing enables the classification of brewing yeasts of the genus Saccharomyces to major beer styles
Source: PLoS One. 2017 Aug 9;12(8):e0181694. doi: 10.1371/journal.pone.0181694 (PMC5549903; doi:10.1371/journal.pone.0181694)
Supplement: S2 File — The directory includes 90 raw files and was zipped to “.zip”; the folder has three strains with 30 spectra per strain; S1 Text explains the raw files with an example and Table 1 represents the yeast strains used within the experiment. (ZIP) [file pone.0181694.s005.zip › 4-6/30253-149-OG-WB-WB-YPG-18h-E-E_2015-07-06_1_0_A4_1.dat]

2000.10 2542
2000.52 2696
2000.94 2624
2001.36 2500
2001.78 2361
2002.21 2365
2002.63 2270
2003.05 2286
2003.47 2441
2003.89 2240
2004.32 2521
2004.74 2718
2005.16 2664
2005.58 2450
2006.00 2515
2006.43 2386
2006.85 2586
2007.27 2702
2007.69 2686
2008.12 2826
2008.54 2948
2008.96 2619
2009.38 2596
2009.81 2492
2010.23 2514
2010.65 2504
2011.08 2535
2011.50 2433
2011.92 2462
2012.34 2577
2012.77 2413
2013.19 2131
2013.61 2395
2014.04 2443
2014.46 2265
2014.88 2264
2015.31 2297
2015.73 2280
2016.15 2207
2016.58 2288
2017.00 2435
2017.42 2748
2017.85 2639
2018.27 2560
2018.69 2550
2019.12 2558
2019.54 2572
2019.96 2551
2020.39 2586
2020.81 2603
2021.23 2542
2021.66 2724
2022.08 2353
2022.51 2484
2022.93 2685
2023.35 2657
2023.78 2603
2024.20 2568
2024.63 2526
2025.05 2379
2025.48 2516
2025.90 2322
2026.32 2156
2026.75 2404
2027.17 2368
2027.60 2267
2028.02 2294
2028.45 2225
2028.87 2060
2029.30 1962
2029.72 1999
2030.15 2130
2030.57 2156
2031.00 2368
2031.42 2424
2031.85 2420
2032.27 2346
2032.70 2485
2033.12 2571
2033.55 2335
2033.97 2426
2034.40 2406
2034.82 2418
2035.25 2339
2035.67 2263
2036.10 2346
2036.52 2271
2036.95 2249
2037.37 2348
2037.80 2381
2038.22 2444
2038.65 2554
2039.08 2468
2039.50 2605
2039.93 2375
2040.35 2384
2040.78 2246
2041.21 2264
2041.63 2343
2042.06 2440
2042.48 2502
2042.91 2356
2043.34 2657
2043.76 2421
2044.19 2401
2044.61 2403
2045.04 2460
2045.47 2532
2045.89 2401
2046.32 2392
2046.75 2389
2047.17 2434
2047.60 2468
2048.03 2816
2048.45 2562
2048.88 2707
2049.31 2533
2049.73 2514
2050.16 2498
2050.59 2561
2051.01 2558
2051.44 2623
2051.87 2518
2052.29 2692
2052.72 2977
2053.15 3016
2053.58 2885
2054.00 2877
2054.43 3022
2054.86 2796
2055.29 2925
2055.71 2727
2056.14 2641
2056.57 2610
2057.00 2488
2057.42 2719
2057.85 2866
2058.28 2581
2058.71 2554
2059.13 2605
2059.56 2396
2059.99 2426
2060.42 2610
2060.85 2615
2061.27 2675
2061.70 2578
2062.13 2550
2062.56 2673
2062.99 2711
2063.41 2722
2063.84 2842
2064.27 2864
2064.70 2869
2065.13 2822
2065.56 3056
2065.98 2860
2066.41 2684
2066.84 2483
2067.27 2687
2067.70 2605
2068.13 2785
2068.56 2826
2068.99 2709
2069.41 2622
2069.84 2494
2070.27 2607
2070.70 2449
2071.13 2637
2071.56 2435
2071.99 2684
2072.42 2531
2072.85 2562
2073.28 2717
2073.71 2943
2074.13 2976
2074.56 2859
2074.99 2853
2075.42 2784
2075.85 2864
2076.28 2810
2076.71 2812
2077.14 3037
2077.57 2875
2078.00 2691
2078.43 2755
2078.86 2768
2079.29 2503
2079.72 2413
2080.15 2479
2080.58 2663
2081.01 2537
2081.44 2607
2081.87 2592
2082.30 2481
2082.73 2451
2083.16 2287
2083.59 2621
2084.02 2342
2084.45 2357
2084.88 2422
2085.31 2398
2085.74 2446
2086.17 2618
2086.61 2672
2087.04 2414
2087.47 2521
2087.90 2581
2088.33 2429
2088.76 2323
2089.19 2315
2089.62 2564
2090.05 2428
2090.48 2439
2090.91 2550
2091.35 2763
2091.78 2615
2092.21 2267
2092.64 2637
2093.07 2553
2093.50 2567
2093.93 2485
2094.36 2517
2094.80 2479
2095.23 2161
2095.66 2311
2096.09 2306
2096.52 2247
2096.95 2370
2097.39 2103
2097.82 2324
2098.25 2227
2098.68 2262
2099.11 2358
2099.55 2160
2099.98 2225
2100.41 2102
2100.84 2259
2101.27 2141
2101.71 2056
2102.14 2297
2102.57 2341
2103.00 2360
2103.43 2224
2103.87 2251
2104.30 2309
2104.73 2371
2105.16 2362
2105.60 2486
2106.03 2410
2106.46 2573
2106.90 2399
2107.33 2229
2107.76 2578
2108.19 2653
2108.63 2523
2109.06 2563
2109.49 2530
2109.93 2439
2110.36 2417
2110.79 2348
2111.23 2417
2111.66 2430
2112.09 2214
2112.52 2336
2112.96 2126
2113.39 2157
2113.83 2081
2114.26 2256
2114.69 2265
2115.13 1973
2115.56 2094
2115.99 2006
2116.43 2170
2116.86 2084
2117.29 2091
2117.73 2212
2118.16 2184
2118.60 2043
2119.03 1936
2119.46 2138
2119.90 2206
2120.33 2241
2120.77 2263
2121.20 2182
2121.63 2355
2122.07 2245
2122.50 2275
2122.94 2311
2123.37 2174
2123.81 2301
2124.24 2374
2124.68 2115
2125.11 2158
2125.54 2257
2125.98 2262
2126.41 2255
2126.85 2238
2127.28 2428
2127.72 2385
2128.15 2293
2128.59 2366
2129.02 2369
2129.46 2498
2129.89 2586
2130.33 2587
2130.76 2624
2131.20 2568
2131.63 2588
2132.07 2685
2132.51 2628
2132.94 2389
2133.38 2380
2133.81 2507
2134.25 2597
2134.68 2609
2135.12 2623
2135.55 2392
2135.99 2420
2136.43 2356
2136.86 2467
2137.30 2410
2137.73 2377
2138.17 2481
2138.60 2332
2139.04 2189
2139.48 2424
2139.91 2507
2140.35 2520
2140.79 2540
2141.22 2561
2141.66 2440
2142.09 2238
2142.53 2097
2142.97 2256
2143.40 2339
2143.84 2426
2144.28 2193
2144.71 2239
2145.15 2135
2145.59 2127
2146.02 2293
2146.46 2433
2146.90 2440
2147.33 2515
2147.77 2588
2148.21 2590
2148.64 2556
2149.08 2963
2149.52 3074
2149.96 2950
2150.39 2849
2150.83 2816
2151.27 2726
2151.70 2901
2152.14 2968
2152.58 2609
2153.02 2614
2153.45 2826
2153.89 2595
2154.33 2521
2154.77 2612
2155.20 2756
2155.64 2651
2156.08 2522
2156.52 2514
2156.96 2559
2157.39 2798
2157.83 2831
2158.27 2576
2158.71 2558
2159.15 2948
2159.58 2723
2160.02 2868
2160.46 2702
2160.90 2545
2161.34 2535
2161.78 2685
2162.21 2329
2162.65 2434
2163.09 2460
2163.53 2335
2163.97 2267
2164.41 2322
2164.84 2325
2165.28 2197
2165.72 2429
2166.16 2487
2166.60 2411
2167.04 2227
2167.48 2402
2167.92 2484
2168.36 2419
2168.79 2277
2169.23 2320
2169.67 2523
2170.11 2771
2170.55 2603
2170.99 2415
2171.43 2647
2171.87 2616
2172.31 2771
2172.75 2639
2173.19 2706
2173.63 2828
2174.07 2699
2174.51 2902
2174.95 2973
2175.39 2936
2175.83 2834
2176.27 2943
2176.70 2780
2177.14 2871
2177.58 2830
2178.02 2726
2178.46 2693
2178.90 2529
2179.34 2559
2179.79 2699
2180.23 2381
2180.67 2247
2181.11 2287
2181.55 2177
2181.99 2358
2182.43 2155
2182.87 2115
2183.31 2222
2183.75 2139
2184.19 2214
2184.63 2322
2185.07 2402
2185.51 2309
2185.95 2209
2186.39 2311
2186.83 2300
2187.27 2470
2187.72 2384
2188.16 2476
2188.60 2737
2189.04 2632
2189.48 2409
2189.92 2476
2190.36 2667
2190.80 2669
2191.24 2634
2191.69 2593
2192.13 2630
2192.57 2690
2193.01 2653
2193.45 2481
2193.89 2695
2194.34 2537
2194.78 2979
2195.22 2886
2195.66 2744
2196.10 2715
2196.54 2586
2196.99 2468
2197.43 2512
2197.87 2628
2198.31 2567
2198.75 2460
2199.20 2463
2199.64 2587
2200.08 2572
2200.52 2557
2200.96 2677
2201.41 2379
2201.85 2365
2202.29 2526
2202.73 2751
2203.18 2704
2203.62 2728
2204.06 2684
2204.50 2513
2204.95 2577
2205.39 2538
2205.83 2798
2206.28 2600
2206.72 2562
2207.16 2680
2207.60 2573
2208.05 2684
2208.49 2584
2208.93 2507
2209.38 2553
2209.82 2465
2210.26 2388
2210.71 2573
2211.15 2481
2211.59 2500
2212.04 2534
2212.48 2625
2212.92 2502
2213.37 2357
2213.81 2577
2214.25 2523
2214.70 2445
2215.14 2594
2215.59 2724
2216.03 2865
2216.47 2555
2216.92 2570
2217.36 2767
2217.80 2655
2218.25 2557
2218.69 2693
2219.14 2688
2219.58 2655
2220.03 2770
2220.47 2598
2220.91 2608
2221.36 2640
2221.80 2743
2222.25 2710
2222.69 2758
2223.14 2860
2223.58 2931
2224.03 3113
2224.47 2767
2224.91 2881
2225.36 3051
2225.80 2982
2226.25 2822
2226.69 2878
2227.14 2833
2227.58 2669
2228.03 2523
2228.47 2670
2228.92 2516
2229.36 2686
2229.81 2895
2230.25 2780
2230.70 2622
2231.15 2761
2231.59 2770
2232.04 2734
2232.48 2800
2232.93 2950
2233.37 2817
2233.82 2814
2234.26 2647
2234.71 2754
2235.15 2862
2235.60 2762
2236.05 2603
2236.49 2532
2236.94 2578
2237.38 2705
2237.83 2575
2238.28 2563
2238.72 2427
2239.17 2356
2239.61 2550
2240.06 2535
2240.51 2352
2240.95 2083
2241.40 2116
2241.85 2064
2242.29 2100
2242.74 2163
2243.19 2146
2243.63 2273
2244.08 2379
2244.53 2230
2244.97 2265
2245.42 2257
2245.87 2255
2246.31 2167
2246.76 2137
2247.21 2172
2247.65 1933
2248.10 2102
2248.55 2319
2248.99 2136
2249.44 2097
2249.89 2334
2250.34 2234
2250.78 2118
2251.23 2283
2251.68 2392
2252.13 2156
2252.57 2162
2253.02 2393
2253.47 2295
2253.92 2271
2254.36 2234
2254.81 2302
2255.26 2084
2255.71 2111
2256.15 2123
2256.60 2140
2257.05 2106
2257.50 2142
2257.95 2158
2258.39 2158
2258.84 2117
2259.29 2330
2259.74 2413
2260.19 2359
2260.63 2414
2261.08 2447
2261.53 2502
2261.98 2621
2262.43 2713
2262.88 2804
2263.32 2668
2263.77 2872
2264.22 2787
2264.67 2674
2265.12 2488
2265.57 2663
2266.02 2565
2266.47 2564
2266.91 2482
2267.36 2673
2267.81 2742
2268.26 2396
2268.71 2435
2269.16 2518
2269.61 2566
2270.06 2765
2270.51 2682
2270.96 2737
2271.41 2769
2271.86 2913
2272.30 2935
2272.75 2756
2273.20 2602
2273.65 2630
2274.10 2649
2274.55 2669
2275.00 2583
2275.45 2595
2275.90 2644
2276.35 2559
2276.80 2401
2277.25 2341
2277.70 2442
2278.15 2323
2278.60 2402
2279.05 2647
2279.50 2591
2279.95 2394
2280.40 2416
2280.85 2373
2281.30 2293
2281.75 2259
2282.20 2084
2282.65 2237
2283.10 2256
2283.55 2140
2284.00 2186
2284.46 2199
2284.91 2345
2285.36 2296
2285.81 2525
2286.26 2330
2286.71 2272
2287.16 2519
2287.61 2719
2288.06 2942
2288.51 3139
2288.96 3186
2289.42 3321
2289.87 3492
2290.32 3622
2290.77 4028
2291.22 4155
2291.67 4011
2292.12 4158
2292.57 4229
2293.03 4088
2293.48 3385
2293.93 3433
2294.38 3221
2294.83 3184
2295.28 2954
2295.74 2746
2296.19 2717
2296.64 2497
2297.09 2470
2297.54 2228
2297.99 2195
2298.45 2377
2298.90 2310
2299.35 2419
2299.80 2251
2300.25 2281
2300.71 2292
2301.16 2280
2301.61 2199
2302.06 2141
2302.52 2206
2302.97 2000
2303.42 2293
2303.87 2130
2304.33 2113
2304.78 2239
2305.23 2151
2305.68 2209
2306.14 2693
2306.59 2404
2307.04 2370
2307.50 2507
2307.95 2431
2308.40 2625
2308.85 2552
2309.31 2796
2309.76 2630
2310.21 2636
2310.67 2815
2311.12 2880
2311.57 2698
2312.03 2413
2312.48 2644
2312.93 2684
2313.39 2578
2313.84 2514
2314.29 2619
2314.75 2539
2315.20 2655
2315.66 2495
2316.11 2445
2316.56 2399
2317.02 2651
2317.47 2802
2317.92 2766
2318.38 2568
2318.83 2676
2319.29 2734
2319.74 2814
2320.19 2974
2320.65 2994
2321.10 2902
2321.56 2523
2322.01 2658
2322.47 2641
2322.92 2576
2323.37 2573
2323.83 2606
2324.28 2651
2324.74 2767
2325.19 2985
2325.65 2776
2326.10 2727
2326.56 2526
2327.01 2408
2327.47 2560
2327.92 2572
2328.38 2600
2328.83 2472
2329.29 2399
2329.74 2522
2330.20 2382
2330.65 2317
2331.11 2366
2331.56 2381
2332.02 2399
2332.47 2486
2332.93 2465
2333.38 2677
2333.84 2299
2334.29 2359
2334.75 2360
2335.21 2499
2335.66 2474
2336.12 2313
2336.57 2522
2337.03 2468
2337.48 2392
2337.94 2590
2338.40 2531
2338.85 2536
2339.31 2363
2339.76 2558
2340.22 2216
2340.68 2049
2341.13 2218
2341.59 2301
2342.04 2344
2342.50 2449
2342.96 2306
2343.41 2343
2343.87 2252
2344.33 2248
2344.78 2055
2345.24 2299
2345.70 2331
2346.15 2183
2346.61 2347
2347.07 2472
2347.52 2426
2347.98 2420
2348.44 2427
2348.89 2184
2349.35 2234
2349.81 2437
2350.26 2275
2350.72 2417
2351.18 2241
2351.64 2235
2352.09 2282
2352.55 2298
2353.01 2185
2353.47 2227
2353.92 2335
2354.38 2149
2354.84 2015
2355.30 1863
2355.75 2059
2356.21 2223
2356.67 2328
2357.13 2157
2357.58 2134
2358.04 2233
2358.50 2285
2358.96 2212
2359.42 2357
2359.87 2330
2360.33 2340
2360.79 2414
2361.25 2509
2361.71 2523
2362.16 2582
2362.62 2491
2363.08 2278
2363.54 2401
2364.00 2275
2364.46 2512
2364.91 2428
2365.37 2500
2365.83 2434
2366.29 2294
2366.75 2400
2367.21 2349
2367.67 2330
2368.13 2395
2368.58 2411
2369.04 2404
2369.50 2488
2369.96 2558
2370.42 2482
2370.88 2468
2371.34 2245
2371.80 2079
2372.26 2485
2372.72 2721
2373.17 2549
2373.63 2532
2374.09 2797
2374.55 2794
2375.01 2937
2375.47 2978
2375.93 3061
2376.39 2812
2376.85 2872
2377.31 3181
2377.77 2762
2378.23 2868
2378.69 2612
2379.15 2682
2379.61 2981
2380.07 2900
2380.53 2455
2380.99 2510
2381.45 2278
2381.91 2321
2382.37 2229
2382.83 2396
2383.29 2279
2383.75 2225
2384.21 2344
2384.67 2235
2385.13 2198
2385.59 2095
2386.05 2350
2386.51 2293
2386.97 2233
2387.43 2220
2387.90 2205
2388.36 2153
2388.82 2282
2389.28 2399
2389.74 2624
2390.20 2357
2390.66 2568
2391.12 2743
2391.58 2488
2392.04 2566
2392.51 2676
2392.97 2631
2393.43 2498
2393.89 2601
2394.35 2576
2394.81 2436
2395.27 2651
2395.73 2442
2396.20 2534
2396.66 2453
2397.12 2244
2397.58 2281
2398.04 2415
2398.50 2392
2398.97 2113
2399.43 2043
2399.89 2034
2400.35 2319
2400.81 2319
2401.28 2485
2401.74 2253
2402.20 2314
2402.66 2371
2403.12 2466
2403.59 2476
2404.05 2424
2404.51 2539
2404.97 2333
2405.44 2273
2405.90 2541
2406.36 2395
2406.82 2258
2407.29 2298
2407.75 2391
2408.21 2177
2408.67 2327
2409.14 2257
2409.60 2117
2410.06 2176
2410.52 2115
2410.99 2186
2411.45 2084
2411.91 2221
2412.38 2135
2412.84 2164
2413.30 2223
2413.77 2207
2414.23 2247
2414.69 2488
2415.16 2276
2415.62 2489
2416.08 2542
2416.55 2424
2417.01 2212
2417.47 2527
2417.94 2675
2418.40 2531
2418.86 2449
2419.33 2432
2419.79 2523
2420.26 2594
2420.72 2421
2421.18 2384
2421.65 2441
2422.11 2416
2422.58 2387
2423.04 2216
2423.50 2261
2423.97 2216
2424.43 2297
2424.90 2186
2425.36 2156
2425.83 2272
2426.29 2224
2426.75 2176
2427.22 2353
2427.68 2168
2428.15 2045
2428.61 2299
2429.08 2354
2429.54 2224
2430.01 2155
2430.47 2160
2430.94 1982
2431.40 2102
2431.87 2325
2432.33 2353
2432.80 2232
2433.26 2157
2433.73 2132
2434.19 2083
2434.66 2423
2435.12 2334
2435.59 2316
2436.05 2343
2436.52 2378
2436.98 2270
2437.45 2165
2437.91 2200
2438.38 2295
2438.85 2377
2439.31 2304
2439.78 2447
2440.24 2542
2440.71 2431
2441.17 2487
2441.64 2633
2442.11 2539
2442.57 2601
2443.04 2376
2443.50 2278
2443.97 2419
2444.44 2591
2444.90 2470
2445.37 2543
2445.83 2521
2446.30 2396
2446.77 2405
2447.23 2497
2447.70 2416
2448.17 2184
2448.63 2203
2449.10 2304
2449.57 2363
2450.03 2201
2450.50 2206
2450.97 2246
2451.43 2184
2451.90 2131
2452.37 2191
2452.83 1992
2453.30 2004
2453.77 2158
2454.24 2143
2454.70 1863
2455.17 2136
2455.64 2189
2456.10 2205
2456.57 2266
2457.04 2259
2457.51 2100
2457.97 2047
2458.44 1973
2458.91 1986
2459.38 2083
2459.84 1927
2460.31 1833
2460.78 2016
2461.25 2036
2461.71 2111
2462.18 2049
2462.65 2026
2463.12 2036
2463.59 2328
2464.05 2086
2464.52 2136
2464.99 2221
2465.46 2222
2465.93 2156
2466.39 2318
2466.86 2281
2467.33 2209
2467.80 2173
2468.27 2300
2468.74 2381
2469.20 2353
2469.67 2293
2470.14 2027
2470.61 2090
2471.08 2072
2471.55 2071
2472.02 2045
2472.49 2013
2472.95 1911
2473.42 2055
2473.89 1988
2474.36 2235
2474.83 2292
2475.30 1977
2475.77 1918
2476.24 1964
2476.71 2119
2477.18 2128
2477.65 2085
2478.11 2017
2478.58 2145
2479.05 2072
2479.52 1986
2479.99 2102
2480.46 1932
2480.93 2045
2481.40 2059
2481.87 1964
2482.34 2089
2482.81 1998
2483.28 1938
2483.75 1943
2484.22 2050
2484.69 1993
2485.16 2139
2485.63 2111
2486.10 2189
2486.57 2389
2487.04 2291
2487.51 2244
2487.98 2444
2488.45 2484
2488.92 2358
2489.39 2415
2489.86 2415
2490.33 2502
2490.80 2223
2491.27 2169
2491.74 2360
2492.22 2381
2492.69 2376
2493.16 2202
2493.63 2014
2494.10 2215
2494.57 2141
2495.04 2184
2495.51 2512
2495.98 2378
2496.45 2177
2496.92 2183
2497.40 2197
2497.87 2023
2498.34 1994
2498.81 2162
2499.28 2141
2499.75 2254
2500.22 2285
2500.70 2180
2501.17 2098
2501.64 2520
2502.11 2185
2502.58 2246
2503.05 2201
2503.53 2273
2504.00 2300
2504.47 2208
2504.94 2336
2505.41 2326
2505.88 2321
2506.36 2265
2506.83 2358
2507.30 2117
2507.77 2162
2508.25 2321
2508.72 2173
2509.19 2266
2509.66 2509
2510.13 2448
2510.61 2632
2511.08 2519
2511.55 2730
2512.02 2798
2512.50 2997
2512.97 2827
2513.44 2779
2513.91 2842
2514.39 2639
2514.86 2589
2515.33 2611
2515.81 2490
2516.28 2372
2516.75 2476
2517.23 2405
2517.70 2369
2518.17 2249
2518.64 2210
2519.12 2306
2519.59 2211
2520.06 2268
2520.54 2529
2521.01 2336
2521.48 2200
2521.96 2215
2522.43 2092
2522.91 2137
2523.38 2209
2523.85 2301
2524.33 2174
2524.80 2174
2525.27 2260
2525.75 2371
2526.22 2329
2526.70 2417
2527.17 2463
2527.64 2370
2528.12 2440
2528.59 2564
2529.07 2548
2529.54 2645
2530.01 2519
2530.49 2527
2530.96 2284
2531.44 2200
2531.91 2366
2532.39 2356
2532.86 2251
2533.33 2178
2533.81 2007
2534.28 2056
2534.76 2319
2535.23 2377
2535.71 2260
2536.18 2325
2536.66 2239
2537.13 2368
2537.61 2234
2538.08 2336
2538.56 2416
2539.03 2358
2539.51 2395
2539.98 2335
2540.46 2087
2540.93 2476
2541.41 2484
2541.88 2242
2542.36 2317
2542.84 2278
2543.31 2429
2543.79 2263
2544.26 2170
2544.74 2295
2545.21 2290
2545.69 2355
2546.16 2525
2546.64 2581
2547.12 2767
2547.59 2828
2548.07 2751
2548.54 2881
2549.02 3039
2549.50 2909
2549.97 2903
2550.45 2862
2550.92 2998
2551.40 2776
2551.88 2638
2552.35 2591
2552.83 2622
2553.31 2615
2553.78 2501
2554.26 2612
2554.74 2672
2555.21 2671
2555.69 2605
2556.17 2373
2556.64 2340
2557.12 2390
2557.60 2360
2558.07 2296
2558.55 2350
2559.03 2181
2559.50 2141
2559.98 2242
2560.46 2303
2560.93 2106
2561.41 2185
2561.89 2135
2562.37 2280
2562.84 2234
2563.32 2194
2563.80 2213
2564.28 2238
2564.75 2259
2565.23 2090
2565.71 2109
2566.19 1941
2566.66 2349
2567.14 2290
2567.62 2059
2568.10 2057
2568.57 2272
2569.05 2099
2569.53 2112
2570.01 2052
2570.49 2011
2570.96 2107
2571.44 1923
2571.92 2118
2572.40 2044
2572.88 1962
2573.36 1940
2573.83 2184
2574.31 1978
2574.79 1957
2575.27 2053
2575.75 2092
2576.23 2115
2576.70 2057
2577.18 2142
2577.66 2079
2578.14 1982
2578.62 2188
2579.10 2284
2579.58 2016
2580.06 2002
2580.54 1950
2581.01 2072
2581.49 2099
2581.97 2025
2582.45 2093
2582.93 2135
2583.41 1856
2583.89 1994
2584.37 2100
2584.85 2014
2585.33 2159
2585.81 2071
2586.29 2063
2586.77 2041
2587.25 2061
2587.72 1951
2588.20 1977
2588.68 2173
2589.16 2103
2589.64 2043
2590.12 1959
2590.60 2099
2591.08 2186
2591.56 2114
2592.04 2259
2592.52 2211
2593.00 2073
2593.48 2120
2593.96 2263
2594.44 2292
2594.92 2243
2595.40 2054
2595.89 2056
2596.37 2033
2596.85 1972
2597.33 1927
2597.81 2136
2598.29 2283
2598.77 2093
2599.25 2087
2599.73 2250
2600.21 2020
2600.69 2145
2601.17 2054
2601.65 1869
2602.13 2057
2602.62 2115
2603.10 1983
2603.58 2067
2604.06 2310
2604.54 2286
2605.02 2035
2605.50 2140
2605.98 2206
2606.46 2094
2606.95 2111
2607.43 2023
2607.91 2023
2608.39 2092
2608.87 2158
2609.35 2129
2609.84 1909
2610.32 2104
2610.80 2009
2611.28 1693
2611.76 1974
2612.24 1842
2612.73 1920
2613.21 2023
2613.69 1994
2614.17 1981
2614.65 2218
2615.14 2140
2615.62 1979
2616.10 2112
2616.58 2004
2617.07 2140
2617.55 2186
2618.03 2099
2618.51 2211
2619.00 2306
2619.48 1983
2619.96 2164
2620.44 2154
2620.93 2090
2621.41 2038
2621.89 1934
2622.37 2105
2622.86 2293
2623.34 2347
2623.82 2238
2624.31 2271
2624.79 2289
2625.27 2235
2625.76 2255
2626.24 2153
2626.72 2009
2627.20 2151
2627.69 2141
2628.17 2344
2628.66 2460
2629.14 2228
2629.62 2387
2630.11 2188
2630.59 2399
2631.07 2337
2631.56 2403
2632.04 2608
2632.52 2711
2633.01 2534
2633.49 2570
2633.98 2677
2634.46 2690
2634.94 2694
2635.43 2642
2635.91 2584
2636.40 2388
2636.88 2302
2637.36 2337
2637.85 2191
2638.33 2076
2638.82 2165
2639.30 2293
2639.79 2200
2640.27 2161
2640.75 2176
2641.24 2016
2641.72 1956
2642.21 2049
2642.69 2026
2643.18 1938
2643.66 1913
2644.15 1866
2644.63 1946
2645.12 1954
2645.60 1892
2646.09 1978
2646.57 2065
2647.06 2284
2647.54 2050
2648.03 1953
2648.51 2081
2649.00 2201
2649.48 2228
2649.97 2155
2650.45 2133
2650.94 2142
2651.43 2053
2651.91 1959
2652.40 2037
2652.88 1942
2653.37 2232
2653.85 2175
2654.34 2035
2654.82 1961
2655.31 1958
2655.80 2187
2656.28 2141
2656.77 1991
2657.25 2146
2657.74 2175
2658.23 2107
2658.71 2062
2659.20 2250
2659.69 2053
2660.17 2026
2660.66 2125
2661.14 1968
2661.63 2083
2662.12 2216
2662.60 2085
2663.09 2090
2663.58 2139
2664.06 2309
2664.55 2274
2665.04 2228
2665.52 2157
2666.01 2082
2666.50 2009
2666.98 2244
2667.47 2067
2667.96 2082
2668.45 2089
2668.93 1969
2669.42 2005
2669.91 2025
2670.39 2136
2670.88 2139
2671.37 2050
2671.86 2314
2672.34 2242
2672.83 2163
2673.32 2294
2673.81 2430
2674.29 2474
2674.78 2517
2675.27 2323
2675.76 2348
2676.24 2471
2676.73 2380
2677.22 2417
2677.71 2388
2678.20 2474
2678.68 2107
2679.17 2015
2679.66 1967
2680.15 2100
2680.64 1982
2681.12 2058
2681.61 1992
2682.10 2003
2682.59 2025
2683.08 1907
2683.57 2061
2684.05 1885
2684.54 1909
2685.03 1963
2685.52 1890
2686.01 1970
2686.50 1990
2686.99 1986
2687.47 1860
2687.96 1906
2688.45 2053
2688.94 1919
2689.43 1923
2689.92 1995
2690.41 1875
2690.90 2065
2691.39 1972
2691.88 1904
2692.37 1961
2692.85 2072
2693.34 2031
2693.83 2041
2694.32 1928
2694.81 1948
2695.30 2034
2695.79 2015
2696.28 2114
2696.77 1916
2697.26 1888
2697.75 1948
2698.24 1895
2698.73 1943
2699.22 2051
2699.71 2055
2700.20 2058
2700.69 2027
2701.18 2061
2701.67 2125
2702.16 2139
2702.65 2164
2703.14 2077
2703.63 2327
2704.12 2280
2704.61 2275
2705.10 2236
2705.59 2223
2706.08 2255
2706.57 2311
2707.06 2348
2707.55 2421
2708.04 2042
2708.53 2089
2709.03 2099
2709.52 2060
2710.01 1932
2710.50 1824
2710.99 1943
2711.48 1971
2711.97 1725
2712.46 2003
2712.95 2251
2713.44 2142
2713.94 2058
2714.43 1897
2714.92 1857
2715.41 1953
2715.90 1774
2716.39 2009
2716.88 1966
2717.38 1975
2717.87 2128
2718.36 2006
2718.85 1945
2719.34 1967
2719.83 2077
2720.32 2018
2720.82 2140
2721.31 2358
2721.80 2388
2722.29 2315
2722.78 2265
2723.28 2305
2723.77 2546
2724.26 2492
2724.75 2390
2725.25 2444
2725.74 2419
2726.23 2330
2726.72 2306
2727.21 2249
2727.71 2256
2728.20 2286
2728.69 2249
2729.18 2202
2729.68 2087
2730.17 2238
2730.66 2213
2731.16 2094
2731.65 2162
2732.14 2173
2732.63 2133
2733.13 2176
2733.62 2303
2734.11 2305
2734.61 2542
2735.10 2356
2735.59 2236
2736.08 2093
2736.58 2322
2737.07 2589
2737.56 2572
2738.06 2427
2738.55 2670
2739.05 2412
2739.54 2410
2740.03 2491
2740.53 2564
2741.02 2669
2741.51 2648
2742.01 2590
2742.50 2532
2742.99 2446
2743.49 2349
2743.98 2246
2744.48 2204
2744.97 2325
2745.46 2280
2745.96 2143
2746.45 1941
2746.95 1974
2747.44 1942
2747.93 2065
2748.43 2118
2748.92 2029
2749.42 2081
2749.91 2164
2750.41 2167
2750.90 2016
2751.40 2074
2751.89 2181
2752.39 2177
2752.88 2116
2753.37 2137
2753.87 2004
2754.36 1913
2754.86 2073
2755.35 2210
2755.85 2073
2756.34 2115
2756.84 2139
2757.33 2075
2757.83 1885
2758.32 1855
2758.82 1942
2759.32 2032
2759.81 2204
2760.31 2055
2760.80 1902
2761.30 2088
2761.79 2098
2762.29 2131
2762.78 2167
2763.28 2130
2763.77 2184
2764.27 2275
2764.77 2351
2765.26 2243
2765.76 2105
2766.25 2134
2766.75 2091
2767.25 2094
2767.74 2244
2768.24 2211
2768.73 2147
2769.23 2195
2769.73 2156
2770.22 2016
2770.72 2174
2771.22 2203
2771.71 2247
2772.21 2372
2772.70 2373
2773.20 2488
2773.70 2707
2774.19 2462
2774.69 2360
2775.19 2563
2775.68 2596
2776.18 2725
2776.68 2669
2777.17 2571
2777.67 2628
2778.17 2532
2778.67 2491
2779.16 2751
2779.66 2554
2780.16 2253
2780.65 2323
2781.15 2383
2781.65 2287
2782.15 1948
2782.64 2012
2783.14 2293
2783.64 1950
2784.14 1900
2784.63 1932
2785.13 1877
2785.63 1802
2786.13 1855
2786.62 2052
2787.12 1960
2787.62 2176
2788.12 2268
2788.62 1960
2789.11 1935
2789.61 2047
2790.11 2149
2790.61 2211
2791.11 2280
2791.60 2139
2792.10 2048
2792.60 2145
2793.10 2309
2793.60 2461
2794.10 2583
2794.59 2444
2795.09 2360
2795.59 2389
2796.09 2370
2796.59 2232
2797.09 2289
2797.59 2166
2798.08 2285
2798.58 2512
2799.08 2468
2799.58 2313
2800.08 2521
2800.58 2534
2801.08 2137
2801.58 2332
2802.08 2436
2802.58 2133
2803.07 2236
2803.57 2310
2804.07 2217
2804.57 2286
2805.07 2303
2805.57 2220
2806.07 2209
2806.57 2204
2807.07 2206
2807.57 2165
2808.07 2098
2808.57 2273
2809.07 2286
2809.57 2249
2810.07 2371
2810.57 2241
2811.07 2167
2811.57 2052
2812.07 1931
2812.57 1963
2813.07 2008
2813.57 2052
2814.07 1944
2814.57 2090
2815.07 1854
2815.57 1884
2816.07 1870
2816.57 1946
2817.07 1974
2817.57 1955
2818.07 1917
2818.57 1826
2819.07 1791
2819.57 1853
2820.07 1903
2820.57 1907
2821.07 1844
2821.58 1903
2822.08 1930
2822.58 2016
2823.08 2160
2823.58 2089
2824.08 1751
2824.58 1900
2825.08 1921
2825.58 2009
2826.09 1998
2826.59 1833
2827.09 1918
2827.59 1944
2828.09 2084
2828.59 2047
2829.09 1954
2829.60 1930
2830.10 2018
2830.60 1869
2831.10 1862
2831.60 1885
2832.10 1980
2832.61 1928
2833.11 1840
2833.61 1945
2834.11 1967
2834.61 2039
2835.12 1946
2835.62 1906
2836.12 2013
2836.62 2052
2837.12 2037
2837.63 1895
2838.13 2016
2838.63 2044
2839.13 2162
2839.64 2330
2840.14 2094
2840.64 1881
2841.14 1962
2841.65 2021
2842.15 2056
2842.65 2021
2843.15 2105
2843.66 1893
2844.16 1705
2844.66 1893
2845.17 1912
2845.67 1796
2846.17 2117
2846.67 2221
2847.18 2183
2847.68 2182
2848.18 2265
2848.69 2297
2849.19 2124
2849.69 2077
2850.20 2075
2850.70 2130
2851.20 1992
2851.71 2142
2852.21 2196
2852.72 2025
2853.22 2052
2853.72 2147
2854.23 2144
2854.73 1985
2855.23 2127
2855.74 2281
2856.24 2176
2856.75 2325
2857.25 2204
2857.75 2190
2858.26 2362
2858.76 2133
2859.27 2091
2859.77 2005
2860.27 1958
2860.78 1944
2861.28 1862
2861.79 1784
2862.29 2003
2862.80 2048
2863.30 1888
2863.81 1930
2864.31 1993
2864.81 1947
2865.32 1883
2865.82 1821
2866.33 1882
2866.83 2225
2867.34 1856
2867.84 1796
2868.35 1799
2868.85 1878
2869.36 1908
2869.86 2170
2870.37 2142
2870.87 1893
2871.38 1983
2871.89 2342
2872.39 2337
2872.90 2137
2873.40 2308
2873.91 2251
2874.41 2263
2874.92 2349
2875.42 2386
2875.93 2390
2876.43 2342
2876.94 2064
2877.45 2164
2877.95 2239
2878.46 2191
2878.96 2134
2879.47 2265
2879.98 2278
2880.48 2198
2880.99 2158
2881.49 2229
2882.00 2116
2882.51 2026
2883.01 2150
2883.52 2162
2884.03 2212
2884.53 2209
2885.04 2042
2885.54 2200
2886.05 2296
2886.56 2096
2887.06 2264
2887.57 2312
2888.08 2253
2888.58 2265
2889.09 2415
2889.60 2250
2890.11 2353
2890.61 2454
2891.12 2417
2891.63 2328
2892.13 2172
2892.64 2167
2893.15 2101
2893.65 2084
2894.16 2429
2894.67 2412
2895.18 2236
2895.68 2176
2896.19 2458
2896.70 2271
2897.21 2100
2897.71 2150
2898.22 2158
2898.73 2078
2899.24 2017
2899.74 2047
2900.25 2008
2900.76 1941
2901.27 2023
2901.78 1941
2902.28 2119
2902.79 2212
2903.30 2144
2903.81 2302
2904.32 2017
2904.82 2467
2905.33 2357
2905.84 2314
2906.35 2223
2906.86 2230
2907.37 2247
2907.87 2368
2908.38 2298
2908.89 2196
2909.40 2158
2909.91 2009
2910.42 2139
2910.93 2255
2911.44 2139
2911.94 2127
2912.45 2286
2912.96 2105
2913.47 2088
2913.98 2169
2914.49 2330
2915.00 2310
2915.51 2208
2916.02 2195
2916.53 2264
2917.03 2180
2917.54 2189
2918.05 2127
2918.56 2048
2919.07 2199
2919.58 2151
2920.09 1991
2920.60 2256
2921.11 2322
2921.62 2184
2922.13 2081
2922.64 2311
2923.15 2455
2923.66 2301
2924.17 2226
2924.68 2236
2925.19 2205
2925.70 2223
2926.21 2159
2926.72 2179
2927.23 2107
2927.74 2067
2928.25 2222
2928.76 2193
2929.27 2175
2929.78 2085
2930.29 2097
2930.80 2065
2931.31 2062
2931.82 1903
2932.33 1919
2932.84 1951
2933.35 2111
2933.86 2166
2934.38 2214
2934.89 2098
2935.40 2208
2935.91 2308
2936.42 2207
2936.93 2336
2937.44 2584
2937.95 2591
2938.46 2732
2938.97 2619
2939.49 2620
2940.00 2541
2940.51 2457
2941.02 2544
2941.53 2375
2942.04 2552
2942.55 2457
2943.07 2398
2943.58 2477
2944.09 2296
2944.60 2186
2945.11 2338
2945.62 2331
2946.14 2395
2946.65 2209
2947.16 2023
2947.67 2119
2948.18 2001
2948.70 2102
2949.21 1960
2949.72 1955
2950.23 2020
2950.74 1976
2951.26 1820
2951.77 2052
2952.28 2187
2952.79 2016
2953.31 2055
2953.82 1998
2954.33 1980
2954.84 1988
2955.36 1944
2955.87 2188
2956.38 2060
2956.89 2278
2957.41 2290
2957.92 2106
2958.43 1995
2958.94 2134
2959.46 2068
2959.97 2179
2960.48 2157
2961.00 2124
2961.51 2202
2962.02 2172
2962.54 2214
2963.05 2160
2963.56 2299
2964.08 2336
2964.59 2168
2965.10 2205
2965.62 2319
2966.13 2469
2966.64 2334
2967.16 2155
2967.67 2115
2968.18 1969
2968.70 1898
2969.21 2001
2969.73 2031
2970.24 1895
2970.75 1967
2971.27 2062
2971.78 2074
2972.30 2198
2972.81 2191
2973.32 2177
2973.84 2154
2974.35 2362
2974.87 2352
2975.38 2210
2975.90 2121
2976.41 2081
2976.92 2178
2977.44 2304
2977.95 2092
2978.47 2053
2978.98 2210
2979.50 2288
2980.01 2301
2980.53 2300
2981.04 2317
2981.56 2271
2982.07 2206
2982.59 2503
2983.10 2410
2983.62 2528
2984.13 2460
2984.65 2424
2985.16 2599
2985.68 2603
2986.19 2495
2986.71 2589
2987.22 2626
2987.74 2678
2988.25 2519
2988.77 2725
2989.29 2866
2989.80 2802
2990.32 2554
2990.83 2828
2991.35 2935
2991.86 2801
2992.38 2906
2992.89 2712
2993.41 2728
2993.93 2846
2994.44 3000
2994.96 2807
2995.47 2917
2995.99 2898
2996.51 2906
2997.02 3016
2997.54 2976
2998.06 3123
2998.57 3151
2999.09 3241
2999.60 3484
3000.12 3436
3000.64 3539
3001.15 3683
3001.67 3820
3002.19 4385
3002.70 4329
3003.22 4861
3003.74 5566
3004.25 6011
3004.77 6166
3005.29 6324
3005.81 6273
3006.32 6220
3006.84 5868
3007.36 5600
3007.87 5162
3008.39 4612
3008.91 4274
3009.43 3955
3009.94 3697
3010.46 3136
3010.98 2866
3011.49 2732
3012.01 2729
3012.53 2744
3013.05 2503
3013.57 2784
3014.08 2819
3014.60 2888
3015.12 2801
3015.64 2679
3016.15 2689
3016.67 2577
3017.19 2709
3017.71 2791
3018.23 2738
3018.74 2861
3019.26 2675
3019.78 2877
3020.30 2813
3020.82 2794
3021.33 2715
3021.85 2908
3022.37 2815
3022.89 2583
3023.41 2366
3023.93 2648
3024.45 2643
3024.96 2714
3025.48 2444
3026.00 2318
3026.52 2264
3027.04 2345
3027.56 2423
3028.08 2253
3028.60 2248
3029.11 2565
3029.63 2527
3030.15 2544
3030.67 2215
3031.19 2412
3031.71 2472
3032.23 2287
3032.75 2202
3033.27 2243
3033.79 2524
3034.31 2451
3034.83 2427
3035.35 2439
3035.86 2494
3036.38 2448
3036.90 2294
3037.42 2340
3037.94 2487
3038.46 2363
3038.98 2322
3039.50 2290
3040.02 2308
3040.54 2342
3041.06 2437
3041.58 2391
3042.10 2257
3042.62 2083
3043.14 2143
3043.66 2072
3044.18 2157
3044.70 2073
3045.22 2319
3045.74 2303
3046.27 2192
3046.79 2141
3047.31 2335
3047.83 2292
3048.35 2076
3048.87 2052
3049.39 2300
3049.91 2313
3050.43 2203
3050.95 2198
3051.47 2243
3051.99 2219
3052.51 2225
3053.03 2014
3053.56 2118
3054.08 2205
3054.60 2078
3055.12 2245
3055.64 2194
3056.16 2256
3056.68 2258
3057.20 2049
3057.73 2068
3058.25 2271
3058.77 2159
3059.29 2153
3059.81 2418
3060.33 2355
3060.86 2211
3061.38 2288
3061.90 2349
3062.42 2137
3062.94 2185
3063.46 2264
3063.99 2355
3064.51 2618
3065.03 2442
3065.55 2646
3066.07 2427
3066.60 2444
3067.12 2241
3067.64 2542
3068.16 2397
3068.69 2173
3069.21 2207
3069.73 2374
3070.25 2275
3070.78 2238
3071.30 2310
3071.82 2458
3072.34 2326
3072.87 2256
3073.39 2175
3073.91 2263
3074.43 2561
3074.96 2399
3075.48 2467
3076.00 2440
3076.53 2563
3077.05 2816
3077.57 2936
3078.10 2882
3078.62 2784
3079.14 2932
3079.66 3002
3080.19 2998
3080.71 3107
3081.23 3408
3081.76 3219
3082.28 3244
3082.81 3089
3083.33 3217
3083.85 3169
3084.38 3102
3084.90 2869
3085.42 2832
3085.95 2788
3086.47 2676
3087.00 2786
3087.52 2651
3088.04 2635
3088.57 2636
3089.09 2784
3089.62 2721
3090.14 2730
3090.66 2760
3091.19 2548
3091.71 2846
3092.24 2834
3092.76 2620
3093.29 2847
3093.81 2969
3094.33 3176
3094.86 3143
3095.38 2989
3095.91 3156
3096.43 3368
3096.96 3179
3097.48 3441
3098.01 3451
3098.53 3290
3099.06 3704
3099.58 4703
3100.11 5541
3100.63 5806
3101.16 7094
3101.68 7789
3102.21 8632
3102.73 9657
3103.26 10044
3103.78 10099
3104.31 10086
3104.83 9877
3105.36 9217
3105.89 8674
3106.41 7673
3106.94 6749
3107.46 5868
3107.99 5162
3108.51 4656
3109.04 4459
3109.57 4219
3110.09 4236
3110.62 3954
3111.14 3954
3111.67 3781
3112.19 3619
3112.72 3766
3113.25 3613
3113.77 3486
3114.30 3422
3114.83 3374
3115.35 3353
3115.88 3325
3116.40 3052
3116.93 2948
3117.46 3070
3117.98 2841
3118.51 3052
3119.04 3064
3119.56 3191
3120.09 3274
3120.62 3529
3121.14 3274
3121.67 3381
3122.20 3634
3122.72 3500
3123.25 3267
3123.78 3085
3124.31 3001
3124.83 3126
3125.36 3137
3125.89 2941
3126.41 2825
3126.94 2852
3127.47 2659
3128.00 2661
3128.52 2391
3129.05 2481
3129.58 2431
3130.11 2445
3130.63 2376
3131.16 2477
3131.69 2336
3132.22 2315
3132.74 2285
3133.27 2325
3133.80 2288
3134.33 2310
3134.86 2278
3135.38 2122
3135.91 2305
3136.44 2283
3136.97 2346
3137.50 2223
3138.03 2299
3138.55 2307
3139.08 2167
3139.61 2110
3140.14 2282
3140.67 2326
3141.20 2151
3141.72 2302
3142.25 2139
3142.78 2107
3143.31 1993
3143.84 2156
3144.37 2134
3144.90 2159
3145.42 2247
3145.95 2241
3146.48 2316
3147.01 2418
3147.54 2583
3148.07 2580
3148.60 2691
3149.13 2862
3149.66 2656
3150.19 2685
3150.72 2495
3151.24 2500
3151.77 2315
3152.30 2325
3152.83 2450
3153.36 2503
3153.89 2596
3154.42 2439
3154.95 2447
3155.48 2705
3156.01 2632
3156.54 2517
3157.07 2852
3157.60 3053
3158.13 2914
3158.66 2796
3159.19 2722
3159.72 2685
3160.25 2692
3160.78 2824
3161.31 2628
3161.84 2600
3162.37 2575
3162.90 2446
3163.43 2409
3163.96 2479
3164.49 2521
3165.02 2503
3165.55 2261
3166.08 2267
3166.61 2360
3167.15 2248
3167.68 2195
3168.21 2335
3168.74 2387
3169.27 2367
3169.80 2280
3170.33 2218
3170.86 2313
3171.39 2403
3171.92 2495
3172.45 2396
3172.99 2539
3173.52 2376
3174.05 2444
3174.58 2481
3175.11 2464
3175.64 2646
3176.17 2698
3176.70 2584
3177.24 2588
3177.77 2327
3178.30 2204
3178.83 2277
3179.36 2308
3179.89 2323
3180.43 2373
3180.96 2206
3181.49 2176
3182.02 2228
3182.55 2329
3183.09 2244
3183.62 2290
3184.15 2210
3184.68 2146
3185.21 2023
3185.75 2166
3186.28 2126
3186.81 2070
3187.34 2226
3187.88 2187
3188.41 2358
3188.94 2257
3189.47 2173
3190.01 2261
3190.54 2021
3191.07 2204
3191.60 2174
3192.14 2073
3192.67 2230
3193.20 2246
3193.74 2126
3194.27 2061
3194.80 2166
3195.33 2302
3195.87 2358
3196.40 2344
3196.93 2325
3197.47 2351
3198.00 2319
3198.53 2205
3199.07 2275
3199.60 2379
3200.13 2232
3200.67 2259
3201.20 2449
3201.73 2498
3202.27 2470
3202.80 2417
3203.33 2414
3203.87 2433
3204.40 2579
3204.94 2708
3205.47 2596
3206.00 2476
3206.54 2716
3207.07 2577
3207.61 2522
3208.14 2715
3208.67 3009
3209.21 2887
3209.74 2954
3210.28 3121
3210.81 3262
3211.35 3030
3211.88 3052
3212.41 3169
3212.95 2988
3213.48 3035
3214.02 2901
3214.55 2876
3215.09 2989
3215.62 2664
3216.16 2492
3216.69 2421
3217.23 2378
3217.76 2271
3218.30 2447
3218.83 2384
3219.37 2217
3219.90 2306
3220.44 2401
3220.97 2603
3221.51 2787
3222.04 2686
3222.58 2655
3223.11 2774
3223.65 2967
3224.18 3086
3224.72 3070
3225.25 3155
3225.79 2918
3226.33 2986
3226.86 3207
3227.40 3095
3227.93 3137
3228.47 2755
3229.00 2676
3229.54 2919
3230.08 2778
3230.61 2814
3231.15 3048
3231.68 2744
3232.22 2805
3232.76 2800
3233.29 2704
3233.83 2899
3234.36 2831
3234.90 2729
3235.44 2813
3235.97 2546
3236.51 2856
3237.05 2850
3237.58 2911
3238.12 2843
3238.66 2874
3239.19 2793
3239.73 2900
3240.27 2976
3240.80 2870
3241.34 2980
3241.88 3031
3242.41 2967
3242.95 3033
3243.49 2657
3244.03 2869
3244.56 3057
3245.10 3175
3245.64 3116
3246.17 3007
3246.71 2984
3247.25 2978
3247.79 3077
3248.32 3068
3248.86 3190
3249.40 3292
3249.94 3200
3250.47 3211
3251.01 3317
3251.55 3246
3252.09 3052
3252.62 3014
3253.16 3236
3253.70 3317
3254.24 3474
3254.78 3394
3255.31 3236
3255.85 3297
3256.39 3507
3256.93 3567
3257.47 3345
3258.00 3657
3258.54 3805
3259.08 4114
3259.62 4510
3260.16 4845
3260.70 5133
3261.24 5148
3261.77 5189
3262.31 5727
3262.85 6029
3263.39 6374
3263.93 7171
3264.47 8075
3265.01 9184
3265.54 9664
3266.08 9609
3266.62 9998
3267.16 10639
3267.70 10431
3268.24 10455
3268.78 9879
3269.32 9231
3269.86 8420
3270.40 7964
3270.94 6786
3271.48 5913
3272.01 5627
3272.55 4965
3273.09 4555
3273.63 4416
3274.17 4215
3274.71 4180
3275.25 3645
3275.79 3573
3276.33 3779
3276.87 4118
3277.41 3974
3277.95 3659
3278.49 3783
3279.03 3730
3279.57 3726
3280.11 4082
3280.65 4112
3281.19 3753
3281.73 3488
3282.27 3574
3282.81 3521
3283.35 3543
3283.89 3505
3284.43 3603
3284.97 3664
3285.51 3859
3286.05 3780
3286.59 3912
3287.14 3977
3287.68 3806
3288.22 3730
3288.76 3722
3289.30 3796
3289.84 3853
3290.38 3802
3290.92 3932
3291.46 4248
3292.00 4224
3292.54 4408
3293.09 4488
3293.63 4650
3294.17 4845
3294.71 5007
3295.25 5187
3295.79 5396
3296.33 5455
3296.87 5307
3297.42 5476
3297.96 5028
3298.50 4879
3299.04 4681
3299.58 4747
3300.12 4598
3300.67 4250
3301.21 4452
3301.75 4170
3302.29 4010
3302.83 4205
3303.38 4174
3303.92 4144
3304.46 4126
3305.00 3896
3305.54 3713
3306.09 3784
3306.63 3712
3307.17 3690
3307.71 3373
3308.25 3365
3308.80 3614
3309.34 3472
3309.88 3359
3310.42 3242
3310.97 3456
3311.51 3395
3312.05 3180
3312.60 3319
3313.14 3418
3313.68 3661
3314.22 3537
3314.77 3747
3315.31 4153
3315.85 4028
3316.40 4177
3316.94 4277
3317.48 3921
3318.03 4215
3318.57 4341
3319.11 4496
3319.65 4851
3320.20 4592
3320.74 4549
3321.29 4880
3321.83 5006
3322.37 4910
3322.92 4760
3323.46 4544
3324.00 4639
3324.55 4726
3325.09 4599
3325.63 4635
3326.18 4356
3326.72 4047
3327.27 4170
3327.81 4168
3328.35 4007
3328.90 4084
3329.44 4247
3329.99 4406
3330.53 4912
3331.07 5873
3331.62 7676
3332.16 9181
3332.71 11137
3333.25 13010
3333.80 16012
3334.34 19089
3334.89 20789
3335.43 22222
3335.97 23483
3336.52 23936
3337.06 24267
3337.61 24653
3338.15 23645
3338.70 22530
3339.24 20675
3339.79 18153
3340.33 16010
3340.88 13760
3341.42 11839
3341.97 9696
3342.51 7735
3343.06 6893
3343.60 5997
3344.15 5189
3344.69 5093
3345.24 4557
3345.79 4075
3346.33 4006
3346.88 3979
3347.42 3841
3347.97 3829
3348.51 3930
3349.06 4267
3349.61 4018
3350.15 4131
3350.70 4267
3351.24 4064
3351.79 3966
3352.33 4351
3352.88 4199
3353.43 4055
3353.97 4103
3354.52 4170
3355.07 4071
3355.61 3763
3356.16 3609
3356.70 3565
3357.25 3329
3357.80 3218
3358.34 3379
3358.89 3190
3359.44 3160
3359.98 3185
3360.53 3193
3361.08 3176
3361.62 3167
3362.17 3339
3362.72 3613
3363.26 3624
3363.81 3480
3364.36 3550
3364.90 3534
3365.45 3403
3366.00 3639
3366.55 3637
3367.09 3696
3367.64 3547
3368.19 3415
3368.73 3213
3369.28 3247
3369.83 3086
3370.38 3179
3370.92 3315
3371.47 3455
3372.02 3859
3372.57 3688
3373.11 3474
3373.66 3385
3374.21 3662
3374.76 3567
3375.31 3692
3375.85 3859
3376.40 3482
3376.95 3505
3377.50 3434
3378.05 3295
3378.59 3004
3379.14 2907
3379.69 2950
3380.24 2996
3380.79 3020
3381.33 2819
3381.88 2959
3382.43 3027
3382.98 3001
3383.53 2794
3384.08 2886
3384.63 2965
3385.17 3082
3385.72 2988
3386.27 2764
3386.82 2865
3387.37 2722
3387.92 2740
3388.47 2620
3389.02 2583
3389.57 2483
3390.11 2377
3390.66 2599
3391.21 2384
3391.76 2229
3392.31 2390
3392.86 2512
3393.41 2442
3393.96 2505
3394.51 2480
3395.06 2412
3395.61 2367
3396.16 2557
3396.71 2422
3397.26 2427
3397.81 2382
3398.36 2234
3398.91 2399
3399.45 2412
3400.00 2309
3400.55 2371
3401.10 2190
3401.65 2362
3402.20 2429
3402.75 2326
3403.30 2110
3403.85 2011
3404.41 2109
3404.96 2048
3405.51 2291
3406.06 2470
3406.61 2130
3407.16 2092
3407.71 2128
3408.26 2227
3408.81 2199
3409.36 2305
3409.91 2256
3410.46 2406
3411.01 2320
3411.56 2276
3412.11 2484
3412.66 2585
3413.21 2421
3413.77 2383
3414.32 2542
3414.87 2828
3415.42 2585
3415.97 2420
3416.52 2564
3417.07 2536
3417.62 2529
3418.17 2431
3418.73 2284
3419.28 2472
3419.83 2551
3420.38 2377
3420.93 2427
3421.48 2694
3422.04 2694
3422.59 2495
3423.14 2683
3423.69 2758
3424.24 2844
3424.79 2827
3425.35 2878
3425.90 2790
3426.45 2707
3427.00 2709
3427.55 2721
3428.11 2657
3428.66 2768
3429.21 2575
3429.76 2318
3430.31 2577
3430.87 2622
3431.42 2536
3431.97 2525
3432.52 2272
3433.08 2154
3433.63 2215
3434.18 2361
3434.73 2270
3435.29 2325
3435.84 2237
3436.39 2290
3436.95 2359
3437.50 2320
3438.05 2373
3438.60 2274
3439.16 2424
3439.71 2300
3440.26 2144
3440.82 2163
3441.37 2416
3441.92 2316
3442.48 2294
3443.03 2311
3443.58 2446
3444.14 2431
3444.69 2251
3445.24 2148
3445.80 2285
3446.35 2034
3446.90 2148
3447.46 2163
3448.01 2344
3448.57 2256
3449.12 2182
3449.67 2206
3450.23 2266
3450.78 2112
3451.34 2348
3451.89 2339
3452.44 2286
3453.00 2221
3453.55 2338
3454.11 2362
3454.66 2329
3455.21 2332
3455.77 2377
3456.32 2477
3456.88 2352
3457.43 2474
3457.99 2755
3458.54 2514
3459.10 2445
3459.65 2405
3460.20 2448
3460.76 2608
3461.31 2734
3461.87 2637
3462.42 2573
3462.98 2580
3463.53 2307
3464.09 2400
3464.64 2445
3465.20 2456
3465.75 2604
3466.31 2640
3466.86 2520
3467.42 2700
3467.98 2624
3468.53 2616
3469.09 2786
3469.64 2997
3470.20 2741
3470.75 2857
3471.31 3265
3471.86 3181
3472.42 3185
3472.98 3242
3473.53 3154
3474.09 3221
3474.64 3294
3475.20 3403
3475.75 3099
3476.31 3019
3476.87 3090
3477.42 3262
3477.98 3318
3478.53 3288
3479.09 3194
3479.65 3421
3480.20 3310
3480.76 3281
3481.32 3572
3481.87 3770
3482.43 3690
3482.99 3729
3483.54 3721
3484.10 3523
3484.66 3551
3485.21 3677
3485.77 3995
3486.33 4127
3486.88 4213
3487.44 4337
3488.00 4825
3488.55 5644
3489.11 6630
3489.67 7562
3490.22 8776
3490.78 10158
3491.34 11260
3491.90 12248
3492.45 12275
3493.01 12687
3493.57 12930
3494.13 12740
3494.68 11694
3495.24 10518
3495.80 9377
3496.36 8610
3496.91 7566
3497.47 6878
3498.03 6262
3498.59 5852
3499.14 5564
3499.70 5451
3500.26 5262
3500.82 5353
3501.38 5542
3501.93 5643
3502.49 5224
3503.05 5558
3503.61 5436
3504.17 5585
3504.73 5629
3505.28 5427
3505.84 5358
3506.40 5399
3506.96 5224
3507.52 5022
3508.08 4423
3508.63 4281
3509.19 4194
3509.75 3974
3510.31 3780
3510.87 3681
3511.43 3410
3511.99 3224
3512.55 3026
3513.10 3206
3513.66 2983
3514.22 2916
3514.78 2687
3515.34 2685
3515.90 2540
3516.46 2465
3517.02 2669
3517.58 2661
3518.14 2714
3518.70 2663
3519.26 2629
3519.81 2693
3520.37 2535
3520.93 2581
3521.49 2832
3522.05 2635
3522.61 2762
3523.17 2860
3523.73 2734
3524.29 2942
3524.85 2691
3525.41 2647
3525.97 2691
3526.53 2830
3527.09 2430
3527.65 2357
3528.21 2227
3528.77 2346
3529.33 2484
3529.89 2450
3530.45 2287
3531.01 2417
3531.57 2328
3532.13 2219
3532.69 2349
3533.26 2299
3533.82 2382
3534.38 2362
3534.94 2621
3535.50 2541
3536.06 2482
3536.62 2637
3537.18 2552
3537.74 2538
3538.30 2569
3538.86 2533
3539.42 2368
3539.99 2577
3540.55 2496
3541.11 2219
3541.67 2567
3542.23 2455
3542.79 2305
3543.35 2160
3543.91 2295
3544.48 2349
3545.04 2427
3545.60 2335
3546.16 2300
3546.72 2530
3547.28 2298
3547.84 2422
3548.41 2447
3548.97 2477
3549.53 2341
3550.09 2260
3550.65 2174
3551.22 2230
3551.78 2138
3552.34 2140
3552.90 2290
3553.46 2208
3554.03 2332
3554.59 2023
3555.15 1958
3555.71 2074
3556.28 1944
3556.84 1846
3557.40 1967
3557.96 2081
3558.53 2104
3559.09 2125
3559.65 2087
3560.21 2133
3560.78 2010
3561.34 2144
3561.90 2213
3562.46 2154
3563.03 2065
3563.59 2043
3564.15 2027
3564.72 1987
3565.28 2101
3565.84 2152
3566.41 2124
3566.97 1948
3567.53 2142
3568.10 2040
3568.66 2002
3569.22 2025
3569.79 2047
3570.35 1901
3570.91 1926
3571.48 1891
3572.04 1820
3572.60 1853
3573.17 2001
3573.73 2055
3574.29 2137
3574.86 2243
3575.42 2309
3575.99 2351
3576.55 2306
3577.11 2378
3577.68 2307
3578.24 2254
3578.81 2280
3579.37 2335
3579.93 2272
3580.50 2156
3581.06 2073
3581.63 2223
3582.19 2135
3582.76 2070
3583.32 2202
3583.89 2190
3584.45 1961
3585.01 2201
3585.58 2082
3586.14 2084
3586.71 2108
3587.27 2192
3587.84 2086
3588.40 2013
3588.97 2177
3589.53 1975
3590.10 1955
3590.66 2045
3591.23 2091
3591.79 2133
3592.36 2073
3592.92 2189
3593.49 2307
3594.05 2242
3594.62 2304
3595.19 2133
3595.75 2207
3596.32 2182
3596.88 2319
3597.45 2305
3598.01 2064
3598.58 2119
3599.14 2047
3599.71 2091
3600.28 2199
3600.84 2006
3601.41 2082
3601.97 2048
3602.54 2060
3603.11 2131
3603.67 2075
3604.24 1961
3604.80 1835
3605.37 1715
3605.94 1777
3606.50 1956
3607.07 1947
3607.64 1934
3608.20 1900
3608.77 1960
3609.34 1711
3609.90 1726
3610.47 1825
3611.04 1704
3611.60 1739
3612.17 1828
3612.74 1588
3613.30 1741
3613.87 1790
3614.44 1783
3615.00 1900
3615.57 1904
3616.14 2132
3616.70 2040
3617.27 1993
3617.84 2043
3618.41 2078
3618.97 2206
3619.54 2317
3620.11 2293
3620.68 1970
3621.24 2125
3621.81 2118
3622.38 2061
3622.95 2073
3623.51 2075
3624.08 2197
3624.65 2104
3625.22 2156
3625.78 1825
3626.35 1775
3626.92 1709
3627.49 1790
3628.06 1833
3628.62 1847
3629.19 1976
3629.76 1950
3630.33 1970
3630.90 1858
3631.47 1867
3632.03 1786
3632.60 1837
3633.17 1819
3633.74 1812
3634.31 1875
3634.88 1879
3635.44 1839
3636.01 1960
3636.58 1974
3637.15 1763
3637.72 1768
3638.29 1851
3638.86 1941
3639.43 1989
3639.99 1759
3640.56 2018
3641.13 2125
3641.70 2032
3642.27 2023
3642.84 2140
3643.41 2096
3643.98 2068
3644.55 2254
3645.12 2023
3645.69 1939
3646.26 2077
3646.83 2093
3647.40 1929
3647.96 1834
3648.53 1880
3649.10 1842
3649.67 2012
3650.24 2104
3650.81 2105
3651.38 2016
3651.95 2003
3652.52 2212
3653.09 2086
3653.66 2015
3654.23 2106
3654.80 1964
3655.37 2047
3655.94 2025
3656.51 1936
3657.08 1841
3657.65 1962
3658.22 1843
3658.80 1931
3659.37 2046
3659.94 2092
3660.51 1963
3661.08 1847
3661.65 2041
3662.22 2045
3662.79 1885
3663.36 1866
3663.93 2018
3664.50 2033
3665.07 2063
3665.64 2066
3666.21 2231
3666.79 2200
3667.36 2072
3667.93 2081
3668.50 2146
3669.07 2105
3669.64 1899
3670.21 1922
3670.78 2075
3671.36 2144
3671.93 2205
3672.50 2206
3673.07 1950
3673.64 2148
3674.21 2156
3674.78 2299
3675.36 2262
3675.93 2202
3676.50 2191
3677.07 2057
3677.64 2008
3678.22 2095
3678.79 1977
3679.36 2124
3679.93 2071
3680.50 2048
3681.08 2060
3681.65 2120
3682.22 2077
3682.79 1996
3683.37 1827
3683.94 1929
3684.51 1916
3685.08 1943
3685.65 1813
3686.23 1862
3686.80 2049
3687.37 2120
3687.95 2146
3688.52 2072
3689.09 2100
3689.66 1933
3690.24 2023
3690.81 2154
3691.38 2024
3691.96 1899
3692.53 1999
3693.10 1919
3693.67 1849
3694.25 1861
3694.82 1829
3695.39 1859
3695.97 1780
3696.54 1820
3697.11 1858
3697.69 1777
3698.26 1801
3698.83 1798
3699.41 1941
3699.98 2001
3700.56 2009
3701.13 2018
3701.70 2037
3702.28 1982
3702.85 2023
3703.42 2135
3704.00 2171
3704.57 2214
3705.15 2218
3705.72 1988
3706.29 2070
3706.87 2178
3707.44 1949
3708.02 1979
3708.59 1998
3709.17 1962
3709.74 2052
3710.31 1801
3710.89 1977
3711.46 2052
3712.04 1948
3712.61 1855
3713.19 2017
3713.76 2064
3714.34 1993
3714.91 1982
3715.49 1941
3716.06 2034
3716.64 1962
3717.21 2001
3717.79 1820
3718.36 1946
3718.94 1864
3719.51 1765
3720.09 1918
3720.66 1887
3721.24 1891
3721.81 1851
3722.39 1787
3722.96 1679
3723.54 1701
3724.11 1714
3724.69 1656
3725.27 1727
3725.84 1718
3726.42 1875
3726.99 1806
3727.57 1735
3728.14 1894
3728.72 2023
3729.30 1876
3729.87 1943
3730.45 1878
3731.02 1864
3731.60 2043
3732.18 2116
3732.75 2119
3733.33 2070
3733.90 2261
3734.48 2073
3735.06 2185
3735.63 2117
3736.21 2083
3736.79 2072
3737.36 2143
3737.94 2096
3738.52 1911
3739.09 1910
3739.67 1742
3740.25 1802
3740.82 1992
3741.40 1958
3741.98 1899
3742.55 1899
3743.13 1796
3743.71 1755
3744.28 1735
3744.86 1705
3745.44 1847
3746.02 1878
3746.59 1759
3747.17 1701
3747.75 1805
3748.32 1872
3748.90 1753
3749.48 2027
3750.06 2017
3750.63 1997
3751.21 1975
3751.79 1964
3752.37 1856
3752.95 1815
3753.52 1962
3754.10 1860
3754.68 1813
3755.26 1775
3755.83 1747
3756.41 1678
3756.99 1639
3757.57 1678
3758.15 1827
3758.72 1825
3759.30 1774
3759.88 1899
3760.46 1866
3761.04 1932
3761.62 1922
3762.19 2079
3762.77 2010
3763.35 1968
3763.93 1822
3764.51 1786
3765.09 1748
3765.67 1823
3766.25 1889
3766.82 1708
3767.40 1683
3767.98 1666
3768.56 1828
3769.14 1810
3769.72 1876
3770.30 1919
3770.88 1916
3771.46 1931
3772.03 1989
3772.61 1894
3773.19 1761
3773.77 1765
3774.35 1890
3774.93 1883
3775.51 1865
3776.09 1698
3776.67 1752
3777.25 1742
3777.83 1711
3778.41 1691
3778.99 1809
3779.57 1640
3780.15 1745
3780.73 1776
3781.31 1829
3781.89 1708
3782.47 1657
3783.05 1631
3783.63 1486
3784.21 1514
3784.79 1600
3785.37 1609
3785.95 1586
3786.53 1755
3787.11 1704
3787.69 1665
3788.27 1770
3788.85 1769
3789.43 1756
3790.01 1686
3790.59 1560
3791.17 1550
3791.75 1684
3792.33 1708
3792.92 1728
3793.50 1683
3794.08 1714
3794.66 1573
3795.24 1699
3795.82 1857
3796.40 1776
3796.98 1815
3797.56 1822
3798.14 1787
3798.73 1837
3799.31 1861
3799.89 2007
3800.47 1861
3801.05 1893
3801.63 1837
3802.21 1760
3802.80 1877
3803.38 1650
3803.96 1800
3804.54 1724
3805.12 1681
3805.70 2083
3806.29 1896
3806.87 1907
3807.45 2007
3808.03 2076
3808.61 2057
3809.20 2056
3809.78 2148
3810.36 2147
3810.94 2055
3811.52 2049
3812.11 1920
3812.69 1884
3813.27 1776
3813.85 1796
3814.44 1838
3815.02 1846
3815.60 1818
3816.18 1936
3816.77 1874
3817.35 1813
3817.93 1723
3818.51 1781
3819.10 1644
3819.68 1620
3820.26 1733
3820.85 1708
3821.43 1532
3822.01 1568
3822.59 1483
3823.18 1735
3823.76 1715
3824.34 1698
3824.93 1618
3825.51 1509
3826.09 1684
3826.68 1798
3827.26 1779
3827.84 1741
3828.43 1663
3829.01 1722
3829.59 1588
3830.18 1655
3830.76 1738
3831.35 1835
3831.93 1689
3832.51 1728
3833.10 1595
3833.68 1599
3834.26 1701
3834.85 1704
3835.43 1800
3836.02 1705
3836.60 1602
3837.19 1822
3837.77 1777
3838.35 1724
3838.94 1612
3839.52 1630
3840.11 1665
3840.69 1659
3841.28 1694
3841.86 1547
3842.44 1543
3843.03 1536
3843.61 1600
3844.20 1591
3844.78 1718
3845.37 1779
3845.95 1690
3846.54 1770
3847.12 1774
3847.71 1701
3848.29 1680
3848.88 1599
3849.46 1750
3850.05 1754
3850.63 1774
3851.22 1700
3851.80 1583
3852.39 1739
3852.97 1515
3853.56 1609
3854.15 1647
3854.73 1563
3855.32 1606
3855.90 1691
3856.49 1814
3857.07 1812
3857.66 1602
3858.25 1819
3858.83 2025
3859.42 1991
3860.00 1913
3860.59 1761
3861.17 1736
3861.76 1949
3862.35 1933
3862.93 2029
3863.52 2168
3864.11 2101
3864.69 2186
3865.28 1960
3865.86 1971
3866.45 1940
3867.04 1945
3867.62 1946
3868.21 1917
3868.80 1817
3869.38 1760
3869.97 1839
3870.56 1790
3871.14 1952
3871.73 1853
3872.32 1742
3872.90 1752
3873.49 1783
3874.08 1855
3874.66 1881
3875.25 1899
3875.84 1855
3876.43 1798
3877.01 1798
3877.60 1993
3878.19 1946
3878.78 1897
3879.36 1761
3879.95 1624
3880.54 1768
3881.13 1832
3881.71 1764
3882.30 1755
3882.89 1717
3883.48 1610
3884.06 1654
3884.65 1708
3885.24 1781
3885.83 1684
3886.41 1714
3887.00 1897
3887.59 1983
3888.18 1875
3888.77 1927
3889.35 2101
3889.94 2155
3890.53 2288
3891.12 2293
3891.71 2194
3892.30 2237
3892.88 2097
3893.47 2165
3894.06 2023
3894.65 2063
3895.24 2157
3895.83 1963
3896.42 2101
3897.00 2096
3897.59 1934
3898.18 1975
3898.77 1918
3899.36 1921
3899.95 2033
3900.54 1955
3901.13 2097
3901.72 2100
3902.31 1844
3902.89 1946
3903.48 1983
3904.07 2093
3904.66 2152
3905.25 2050
3905.84 2058
3906.43 2042
3907.02 1928
3907.61 1944
3908.20 1991
3908.79 2017
3909.38 1935
3909.97 1844
3910.56 1715
3911.15 1622
3911.74 1647
3912.33 1863
3912.92 1799
3913.51 1683
3914.10 1730
3914.69 1737
3915.28 1830
3915.87 1803
3916.46 1832
3917.05 1759
3917.64 1733
3918.23 1851
3918.82 1732
3919.41 1873
3920.00 1788
3920.59 1624
3921.18 1605
3921.77 1687
3922.36 1631
3922.95 1598
3923.54 1657
3924.13 1653
3924.72 1613
3925.32 1618
3925.91 1526
3926.50 1553
3927.09 1536
3927.68 1646
3928.27 1719
3928.86 1599
3929.45 1489
3930.04 1546
3930.63 1583
3931.23 1562
3931.82 1523
3932.41 1598
3933.00 1606
3933.59 1415
3934.18 1339
3934.77 1543
3935.37 1412
3935.96 1491
3936.55 1602
3937.14 1784
3937.73 1741
3938.33 1656
3938.92 1823
3939.51 1871
3940.10 1926
3940.69 1857
3941.28 1975
3941.88 2057
3942.47 2053
3943.06 2153
3943.65 2004
3944.25 1963
3944.84 1964
3945.43 1848
3946.02 1933
3946.62 1835
3947.21 1699
3947.80 1647
3948.39 1767
3948.99 1813
3949.58 1743
3950.17 1766
3950.76 1662
3951.36 1908
3951.95 1916
3952.54 1714
3953.14 1749
3953.73 1904
3954.32 1782
3954.91 1597
3955.51 1637
3956.10 1694
3956.69 1810
3957.29 1825
3957.88 2005
3958.47 1697
3959.07 1806
3959.66 1809
3960.25 1911
3960.85 1703
3961.44 1652
3962.03 1717
3962.63 1847
3963.22 1901
3963.82 1826
3964.41 1946
3965.00 2017
3965.60 2048
3966.19 2110
3966.79 2193
3967.38 2028
3967.97 1813
3968.57 1894
3969.16 2044
3969.76 1935
3970.35 1957
3970.94 1965
3971.54 2051
3972.13 1736
3972.73 1892
3973.32 1841
3973.92 1775
3974.51 2013
3975.11 1904
3975.70 2005
3976.29 2279
3976.89 2182
3977.48 2172
3978.08 2028
3978.67 1860
3979.27 1955
3979.86 1982
3980.46 1936
3981.05 2094
3981.65 1899
3982.24 1792
3982.84 2078
3983.43 1953
3984.03 2090
3984.62 2151
3985.22 2143
3985.82 2324
3986.41 2196
3987.01 2036
3987.60 2066
3988.20 2060
3988.79 2255
3989.39 2235
3989.98 2322
3990.58 2149
3991.18 2164
3991.77 2221
3992.37 2179
3992.96 2190
3993.56 2098
3994.16 2154
3994.75 2362
3995.35 2345
3995.94 2150
3996.54 2246
3997.14 2326
3997.73 2277
3998.33 2179
3998.93 2269
3999.52 2016
4000.12 2467
4000.71 2492
4001.31 2387
4001.91 2192
4002.50 2119
4003.10 2132
4003.70 2111
4004.29 2040
4004.89 2129
4005.49 2169
4006.09 2097
4006.68 2052
4007.28 2130
4007.88 2020
4008.47 2142
4009.07 2156
4009.67 2170
4010.27 1939
4010.86 1895
4011.46 2015
4012.06 2031
4012.65 2011
4013.25 1927
4013.85 2013
4014.45 1974
4015.04 2009
4015.64 1967
4016.24 2025
4016.84 2139
4017.44 2029
4018.03 2102
4018.63 2092
4019.23 1921
4019.83 1832
4020.42 1803
4021.02 1973
4021.62 2043
4022.22 2021
4022.82 1930
4023.42 2116
4024.01 2042
4024.61 2071
4025.21 2332
4025.81 2384
4026.41 2468
4027.01 2637
4027.60 2795
4028.20 2739
4028.80 2461
4029.40 2512
4030.00 2750
4030.60 2952
4031.20 2778
4031.79 2616
4032.39 2436
4032.99 2229
4033.59 2331
4034.19 2267
4034.79 2241
4035.39 2257
4035.99 2081
4036.59 2028
4037.19 2039
4037.79 1919
4038.38 1894
4038.98 1909
4039.58 1729
4040.18 1696
4040.78 1687
4041.38 1785
4041.98 1864
4042.58 1685
4043.18 1606
4043.78 1659
4044.38 1643
4044.98 1800
4045.58 1741
4046.18 1668
4046.78 1670
4047.38 1714
4047.98 1633
4048.58 1706
4049.18 1700
4049.78 1741
4050.38 1653
4050.98 1631
4051.58 1743
4052.18 1708
4052.78 1652
4053.38 1743
4053.98 1742
4054.58 1795
4055.18 1670
4055.78 1848
4056.38 1877
4056.99 1732
4057.59 1613
4058.19 1634
4058.79 1667
4059.39 1840
4059.99 1735
4060.59 1613
4061.19 1920
4061.79 1881
4062.39 1677
4062.99 1695
4063.60 1849
4064.20 1831
4064.80 1685
4065.40 1761
4066.00 1751
4066.60 1648
4067.20 1798
4067.81 1732
4068.41 1706
4069.01 1751
4069.61 1720
4070.21 1584
4070.81 1548
4071.42 1473
4072.02 1529
4072.62 1598
4073.22 1537
4073.82 1706
4074.42 1633
4075.03 1545
4075.63 1540
4076.23 1605
4076.83 1533
4077.44 1433
4078.04 1580
4078.64 1621
4079.24 1619
4079.84 1598
4080.45 1659
4081.05 1542
4081.65 1629
4082.25 1648
4082.86 1524
4083.46 1648
4084.06 1689
4084.67 1541
4085.27 1547
4085.87 1441
4086.47 1433
4087.08 1613
4087.68 1476
4088.28 1580
4088.89 1664
4089.49 1740
4090.09 1608
4090.69 1696
4091.30 1527
4091.90 1565
4092.50 1811
4093.11 1803
4093.71 1830
4094.31 1701
4094.92 1580
4095.52 1675
4096.13 1671
4096.73 1845
4097.33 1693
4097.94 1675
4098.54 1646
4099.14 1679
4099.75 1779
4100.35 1683
4100.96 1835
4101.56 1846
4102.16 1842
4102.77 2045
4103.37 1929
4103.98 1783
4104.58 1704
4105.18 1734
4105.79 1751
4106.39 1745
4107.00 1723
4107.60 1682
4108.21 1768
4108.81 1758
4109.42 1755
4110.02 1638
4110.62 1607
4111.23 1559
4111.83 1691
4112.44 1636
4113.04 1730
4113.65 1666
4114.25 1690
4114.86 1574
4115.46 1581
4116.07 1579
4116.67 1514
4117.28 1507
4117.88 1511
4118.49 1524
4119.09 1530
4119.70 1517
4120.31 1623
4120.91 1569
4121.52 1640
4122.12 1713
4122.73 1569
4123.33 1629
4123.94 1587
4124.54 1545
4125.15 1534
4125.76 1673
4126.36 1586
4126.97 1578
4127.57 1621
4128.18 1599
4128.79 1651
4129.39 1685
4130.00 1750
4130.60 1778
4131.21 1722
4131.82 1682
4132.42 1781
4133.03 1643
4133.63 1726
4134.24 1685
4134.85 1677
4135.45 1861
4136.06 1880
4136.67 1698
4137.27 1708
4137.88 1896
4138.49 1935
4139.09 1967
4139.70 2000
4140.31 1945
4140.91 1985
4141.52 1865
4142.13 1996
4142.74 2062
4143.34 1973
4143.95 1851
4144.56 1869
4145.16 1813
4145.77 1899
4146.38 1805
4146.99 1931
4147.59 1838
4148.20 1744
4148.81 1744
4149.42 1806
4150.02 1681
4150.63 1643
4151.24 1625
4151.85 1670
4152.45 1571
4153.06 1592
4153.67 1606
4154.28 1503
4154.88 1486
4155.49 1436
4156.10 1556
4156.71 1704
4157.32 1629
4157.93 1565
4158.53 1559
4159.14 1586
4159.75 1542
4160.36 1536
4160.97 1559
4161.57 1690
4162.18 1663
4162.79 1742
4163.40 1697
4164.01 1651
4164.62 1633
4165.23 1614
4165.83 1586
4166.44 1608
4167.05 1669
4167.66 1635
4168.27 1607
4168.88 1777
4169.49 1675
4170.10 1739
4170.71 1541
4171.32 1560
4171.92 1559
4172.53 1624
4173.14 1600
4173.75 1578
4174.36 1651
4174.97 1552
4175.58 1551
4176.19 1608
4176.80 1620
4177.41 1635
4178.02 1716
4178.63 1617
4179.24 1804
4179.85 1713
4180.46 1602
4181.07 1711
4181.68 1592
4182.29 1567
4182.90 1697
4183.51 1544
4184.12 1667
4184.73 1649
4185.34 1523
4185.95 1532
4186.56 1472
4187.17 1512
4187.78 1570
4188.39 1543
4189.00 1642
4189.61 1585
4190.22 1660
4190.83 1563
4191.44 1665
4192.05 1780
4192.66 1812
4193.27 1752
4193.88 1702
4194.49 1892
4195.10 1784
4195.72 1808
4196.33 1757
4196.94 1797
4197.55 1734
4198.16 1719
4198.77 1660
4199.38 1755
4199.99 1737
4200.60 1704
4201.22 1522
4201.83 1612
4202.44 1670
4203.05 1452
4203.66 1615
4204.27 1563
4204.88 1550
4205.50 1585
4206.11 1445
4206.72 1483
4207.33 1524
4207.94 1522
4208.55 1553
4209.17 1551
4209.78 1596
4210.39 1586
4211.00 1681
4211.61 1733
4212.23 1697
4212.84 1551
4213.45 1567
4214.06 1728
4214.68 1767
4215.29 1738
4215.90 1644
4216.51 1766
4217.12 1542
4217.74 1682
4218.35 1758
4218.96 1763
4219.58 1877
4220.19 1809
4220.80 1775
4221.41 1900
4222.03 1945
4222.64 1892
4223.25 1923
4223.86 1882
4224.48 1838
4225.09 1727
4225.70 1785
4226.32 1880
4226.93 1839
4227.54 1789
4228.16 1627
4228.77 1769
4229.38 1813
4230.00 1764
4230.61 1926
4231.22 2087
4231.84 2062
4232.45 2068
4233.06 2194
4233.68 2402
4234.29 2338
4234.91 2293
4235.52 2320
4236.13 2264
4236.75 2242
4237.36 2236
4237.97 2195
4238.59 1988
4239.20 1944
4239.82 1974
4240.43 1887
4241.05 1792
4241.66 1760
4242.27 1711
4242.89 1699
4243.50 1714
4244.12 1710
4244.73 1587
4245.35 1570
4245.96 1611
4246.57 1740
4247.19 1713
4247.80 1723
4248.42 1582
4249.03 1794
4249.65 1746
4250.26 1748
4250.88 1666
4251.49 1593
4252.11 1761
4252.72 1679
4253.34 1472
4253.95 1608
4254.57 1597
4255.18 1632
4255.80 1570
4256.41 1602
4257.03 1684
4257.64 1570
4258.26 1595
4258.88 1807
4259.49 1614
4260.11 1626
4260.72 1560
4261.34 1605
4261.95 1667
4262.57 1625
4263.19 1740
4263.80 1688
4264.42 1896
4265.03 1722
4265.65 1809
4266.26 1854
4266.88 1980
4267.50 2067
4268.11 1921
4268.73 1882
4269.35 1867
4269.96 1997
4270.58 1869
4271.19 1838
4271.81 1891
4272.43 1682
4273.04 1670
4273.66 1734
4274.28 1713
4274.89 1645
4275.51 1569
4276.13 1631
4276.74 1674
4277.36 1740
4277.98 1784
4278.59 1621
4279.21 1496
4279.83 1632
4280.45 1530
4281.06 1520
4281.68 1537
4282.30 1584
4282.91 1502
4283.53 1570
4284.15 1615
4284.77 1644
4285.38 1614
4286.00 1650
4286.62 1675
4287.24 1669
4287.85 1761
4288.47 1701
4289.09 1641
4289.71 1807
4290.32 1869
4290.94 1790
4291.56 1882
4292.18 1825
4292.80 1716
4293.41 1748
4294.03 1633
4294.65 1698
4295.27 1595
4295.89 1643
4296.50 1755
4297.12 1560
4297.74 1546
4298.36 1626
4298.98 1591
4299.60 1658
4300.21 1663
4300.83 1757
4301.45 1794
4302.07 1563
4302.69 1623
4303.31 1713
4303.93 1745
4304.54 1688
4305.16 1675
4305.78 1729
4306.40 1708
4307.02 1540
4307.64 1770
4308.26 1719
4308.88 1673
4309.50 1645
4310.12 1730
4310.73 1580
4311.35 1678
4311.97 1650
4312.59 1641
4313.21 1596
4313.83 1517
4314.45 1623
4315.07 1682
4315.69 1713
4316.31 1746
4316.93 1669
4317.55 1670
4318.17 1673
4318.79 1504
4319.41 1562
4320.03 1669
4320.65 1765
4321.27 1751
4321.89 1650
4322.51 1705
4323.13 1763
4323.75 1683
4324.37 1839
4324.99 1770
4325.61 1772
4326.23 2002
4326.85 1804
4327.47 1913
4328.09 2135
4328.71 2063
4329.33 1927
4329.95 2022
4330.57 1964
4331.19 2115
4331.81 2164
4332.44 2243
4333.06 2342
4333.68 2350
4334.30 2415
4334.92 2586
4335.54 2740
4336.16 2803
4336.78 3067
4337.40 3184
4338.02 3522
4338.65 3787
4339.27 3756
4339.89 3624
4340.51 3609
4341.13 3459
4341.75 3211
4342.37 3043
4342.99 3049
4343.62 3206
4344.24 3647
4344.86 3932
4345.48 3924
4346.10 4304
4346.73 4695
4347.35 4728
4347.97 4773
4348.59 4652
4349.21 4136
4349.83 3877
4350.46 3609
4351.08 3469
4351.70 3214
4352.32 2792
4352.95 2754
4353.57 2378
4354.19 2496
4354.81 2267
4355.43 2222
4356.06 2151
4356.68 2122
4357.30 2102
4357.93 2083
4358.55 2155
4359.17 2103
4359.79 2027
4360.42 2110
4361.04 2165
4361.66 2039
4362.28 2082
4362.91 2140
4363.53 2047
4364.15 2059
4364.78 2113
4365.40 1957
4366.02 1747
4366.65 1876
4367.27 2035
4367.89 1917
4368.52 1933
4369.14 1939
4369.76 1850
4370.39 1897
4371.01 1837
4371.63 1599
4372.26 1771
4372.88 1696
4373.50 1699
4374.13 1621
4374.75 1716
4375.38 1856
4376.00 1855
4376.62 1908
4377.25 1863
4377.87 1921
4378.50 1978
4379.12 1956
4379.74 1763
4380.37 1952
4380.99 1984
4381.62 1864
4382.24 2004
4382.87 1887
4383.49 1703
4384.11 1726
4384.74 1711
4385.36 1710
4385.99 1844
4386.61 1902
4387.24 1824
4387.86 1638
4388.49 1762
4389.11 1529
4389.74 1664
4390.36 1716
4390.99 1819
4391.61 1596
4392.24 1609
4392.86 1588
4393.49 1530
4394.11 1579
4394.74 1569
4395.36 1490
4395.99 1590
4396.61 1679
4397.24 1716
4397.86 1795
4398.49 1671
4399.12 1606
4399.74 1734
4400.37 1699
4400.99 1618
4401.62 1601
4402.24 1526
4402.87 1628
4403.50 1547
4404.12 1687
4404.75 1739
4405.37 1648
4406.00 1765
4406.62 1642
4407.25 1696
4407.88 1627
4408.50 1604
4409.13 1747
4409.76 1597
4410.38 1678
4411.01 1779
4411.64 1711
4412.26 1836
4412.89 1843
4413.51 1782
4414.14 1759
4414.77 1700
4415.39 1704
4416.02 1631
4416.65 1741
4417.28 1617
4417.90 1671
4418.53 1642
4419.16 1469
4419.78 1598
4420.41 1607
4421.04 1631
4421.66 1580
4422.29 1336
4422.92 1591
4423.55 1549
4424.17 1497
4424.80 1360
4425.43 1493
4426.06 1480
4426.68 1502
4427.31 1428
4427.94 1406
4428.57 1509
4429.19 1450
4429.82 1449
4430.45 1505
4431.08 1456
4431.70 1569
4432.33 1702
4432.96 1678
4433.59 1560
4434.22 1527
4434.84 1633
4435.47 1684
4436.10 1607
4436.73 1602
4437.36 1578
4437.99 1627
4438.61 1662
4439.24 1638
4439.87 1627
4440.50 1514
4441.13 1568
4441.76 1503
4442.38 1494
4443.01 1533
4443.64 1683
4444.27 1600
4444.90 1511
4445.53 1673
4446.16 1625
4446.79 1582
4447.42 1600
4448.04 1659
4448.67 1779
4449.30 1646
4449.93 1529
4450.56 1668
4451.19 1627
4451.82 1679
4452.45 1604
4453.08 1657
4453.71 1528
4454.34 1490
4454.97 1605
4455.60 1790
4456.23 1843
4456.86 1810
4457.48 1652
4458.11 1748
4458.74 1785
4459.37 1684
4460.00 1498
4460.63 1530
4461.26 1665
4461.89 1532
4462.52 1459
4463.15 1382
4463.78 1400
4464.41 1406
4465.04 1435
4465.67 1515
4466.30 1498
4466.94 1431
4467.57 1542
4468.20 1661
4468.83 1458
4469.46 1485
4470.09 1492
4470.72 1547
4471.35 1452
4471.98 1455
4472.61 1320
4473.24 1487
4473.87 1478
4474.50 1525
4475.13 1443
4475.76 1488
4476.40 1531
4477.03 1792
4477.66 1645
4478.29 1618
4478.92 1645
4479.55 1683
4480.18 1638
4480.81 1575
4481.45 1642
4482.08 1616
4482.71 1589
4483.34 1690
4483.97 1708
4484.60 1631
4485.23 1649
4485.87 1529
4486.50 1537
4487.13 1592
4487.76 1590
4488.39 1631
4489.03 1547
4489.66 1591
4490.29 1683
4490.92 1645
4491.55 1549
4492.19 1620
4492.82 1620
4493.45 1791
4494.08 1722
4494.71 1617
4495.35 1677
4495.98 1570
4496.61 1690
4497.24 1697
4497.88 1694
4498.51 1758
4499.14 1707
4499.77 1731
4500.41 1900
4501.04 2109
4501.67 2132
4502.31 2283
4502.94 2337
4503.57 1967
4504.20 2046
4504.84 2053
4505.47 1984
4506.10 1914
4506.74 1883
4507.37 1956
4508.00 1820
4508.64 1721
4509.27 1643
4509.90 1880
4510.54 1914
4511.17 1719
4511.80 1761
4512.44 1740
4513.07 1763
4513.70 1768
4514.34 1736
4514.97 1709
4515.61 1657
4516.24 1552
4516.87 1567
4517.51 1642
4518.14 1583
4518.78 1669
4519.41 1577
4520.04 1663
4520.68 1599
4521.31 1564
4521.95 1685
4522.58 1498
4523.21 1634
4523.85 1602
4524.48 1511
4525.12 1687
4525.75 1692
4526.39 1654
4527.02 1689
4527.66 1678
4528.29 1741
4528.93 1920
4529.56 1917
4530.20 1874
4530.83 2042
4531.46 2090
4532.10 1997
4532.73 2150
4533.37 2183
4534.00 2025
4534.64 2081
4535.28 2117
4535.91 1947
4536.55 1883
4537.18 1970
4537.82 2045
4538.45 1963
4539.09 1832
4539.72 1986
4540.36 1815
4540.99 1689
4541.63 1741
4542.26 1816
4542.90 1738
4543.54 1689
4544.17 1525
4544.81 1560
4545.44 1491
4546.08 1422
4546.72 1503
4547.35 1365
4547.99 1325
4548.62 1510
4549.26 1391
4549.90 1357
4550.53 1433
4551.17 1428
4551.80 1450
4552.44 1553
4553.08 1539
4553.71 1624
4554.35 1495
4554.99 1498
4555.62 1611
4556.26 1641
4556.90 1581
4557.53 1473
4558.17 1604
4558.81 1497
4559.44 1506
4560.08 1654
4560.72 1619
4561.35 1584
4561.99 1529
4562.63 1491
4563.27 1488
4563.90 1525
4564.54 1449
4565.18 1445
4565.81 1544
4566.45 1583
4567.09 1465
4567.73 1448
4568.36 1564
4569.00 1601
4569.64 1443
4570.28 1489
4570.91 1506
4571.55 1461
4572.19 1591
4572.83 1424
4573.47 1519
4574.10 1415
4574.74 1421
4575.38 1420
4576.02 1433
4576.66 1487
4577.29 1459
4577.93 1421
4578.57 1549
4579.21 1497
4579.85 1502
4580.49 1501
4581.12 1661
4581.76 1472
4582.40 1527
4583.04 1592
4583.68 1670
4584.32 1613
4584.95 1607
4585.59 1606
4586.23 1582
4586.87 1546
4587.51 1609
4588.15 1769
4588.79 1670
4589.43 1625
4590.07 1774
4590.70 1890
4591.34 1992
4591.98 2036
4592.62 1937
4593.26 1876
4593.90 1880
4594.54 1779
4595.18 1806
4595.82 1877
4596.46 1630
4597.10 1691
4597.74 1578
4598.38 1444
4599.02 1683
4599.66 1701
4600.30 1585
4600.93 1591
4601.57 1532
4602.21 1658
4602.85 1681
4603.49 1563
4604.13 1470
4604.77 1602
4605.41 1648
4606.05 1585
4606.69 1669
4607.33 1668
4607.97 1637
4608.62 1552
4609.26 1547
4609.90 1483
4610.54 1484
4611.18 1492
4611.82 1628
4612.46 1676
4613.10 1545
4613.74 1664
4614.38 1820
4615.02 1717
4615.66 1572
4616.30 1691
4616.94 1646
4617.58 1459
4618.22 1591
4618.87 1465
4619.51 1482
4620.15 1505
4620.79 1302
4621.43 1482
4622.07 1382
4622.71 1368
4623.35 1413
4624.00 1355
4624.64 1488
4625.28 1418
4625.92 1323
4626.56 1494
4627.20 1493
4627.84 1349
4628.49 1525
4629.13 1434
4629.77 1353
4630.41 1385
4631.05 1551
4631.69 1468
4632.34 1493
4632.98 1513
4633.62 1398
4634.26 1473
4634.91 1695
4635.55 1636
4636.19 1809
4636.83 1848
4637.47 1723
4638.12 1719
4638.76 1881
4639.40 1831
4640.04 1760
4640.69 1907
4641.33 1706
4641.97 1779
4642.61 1868
4643.26 1730
4643.90 1640
4644.54 1627
4645.18 1566
4645.83 1599
4646.47 1427
4647.11 1481
4647.76 1677
4648.40 1559
4649.04 1571
4649.69 1612
4650.33 1534
4650.97 1482
4651.62 1511
4652.26 1499
4652.90 1565
4653.55 1476
4654.19 1513
4654.83 1582
4655.48 1467
4656.12 1541
4656.76 1560
4657.41 1448
4658.05 1445
4658.69 1472
4659.34 1453
4659.98 1531
4660.63 1610
4661.27 1492
4661.91 1520
4662.56 1544
4663.20 1580
4663.85 1443
4664.49 1510
4665.13 1573
4665.78 1476
4666.42 1507
4667.07 1368
4667.71 1382
4668.36 1453
4669.00 1398
4669.64 1385
4670.29 1501
4670.93 1573
4671.58 1524
4672.22 1575
4672.87 1410
4673.51 1495
4674.16 1500
4674.80 1412
4675.45 1357
4676.09 1434
4676.74 1452
4677.38 1515
4678.03 1547
4678.67 1465
4679.32 1532
4679.96 1722
4680.61 1671
4681.25 1769
4681.90 1776
4682.54 1708
4683.19 1624
4683.84 1786
4684.48 1683
4685.13 1494
4685.77 1457
4686.42 1529
4687.06 1578
4687.71 1555
4688.36 1584
4689.00 1449
4689.65 1302
4690.29 1465
4690.94 1480
4691.58 1469
4692.23 1539
4692.88 1592
4693.52 1592
4694.17 1504
4694.82 1412
4695.46 1519
4696.11 1578
4696.75 1744
4697.40 1774
4698.05 1716
4698.69 1797
4699.34 1872
4699.99 1758
4700.63 1709
4701.28 1788
4701.93 1707
4702.57 1684
4703.22 1680
4703.87 1543
4704.51 1543
4705.16 1652
4705.81 1639
4706.46 1521
4707.10 1513
4707.75 1567
4708.40 1549
4709.04 1675
4709.69 1634
4710.34 1573
4710.99 1582
4711.63 1656
4712.28 1641
4712.93 1748
4713.58 1644
4714.22 1532
4714.87 1517
4715.52 1354
4716.17 1457
4716.81 1512
4717.46 1584
4718.11 1456
4718.76 1550
4719.41 1532
4720.05 1609
4720.70 1571
4721.35 1506
4722.00 1609
4722.65 1656
4723.29 1589
4723.94 1559
4724.59 1615
4725.24 1773
4725.89 1715
4726.54 1587
4727.18 1750
4727.83 1707
4728.48 1611
4729.13 1707
4729.78 1517
4730.43 1602
4731.08 1635
4731.73 1576
4732.37 1589
4733.02 1570
4733.67 1638
4734.32 1617
4734.97 1515
4735.62 1512
4736.27 1451
4736.92 1482
4737.57 1466
4738.22 1625
4738.86 1685
4739.51 1599
4740.16 1553
4740.81 1610
4741.46 1663
4742.11 1782
4742.76 1800
4743.41 1749
4744.06 1723
4744.71 1702
4745.36 1690
4746.01 1614
4746.66 1824
4747.31 1818
4747.96 1763
4748.61 1961
4749.26 1981
4749.91 2106
4750.56 2333
4751.21 2477
4751.86 2502
4752.51 2544
4753.16 2650
4753.81 2676
4754.46 2476
4755.11 2353
4755.76 2298
4756.41 2140
4757.06 2096
4757.71 1998
4758.36 1882
4759.01 1769
4759.67 1596
4760.32 1580
4760.97 1528
4761.62 1463
4762.27 1666
4762.92 1655
4763.57 1462
4764.22 1661
4764.87 1690
4765.52 1537
4766.17 1600
4766.83 1602
4767.48 1707
4768.13 1591
4768.78 1585
4769.43 1811
4770.08 1608
4770.73 1499
4771.39 1558
4772.04 1576
4772.69 1539
4773.34 1474
4773.99 1507
4774.64 1627
4775.30 1581
4775.95 1576
4776.60 1702
4777.25 1728
4777.90 1703
4778.56 1686
4779.21 1687
4779.86 1750
4780.51 1838
4781.16 1861
4781.82 1923
4782.47 1688
4783.12 1747
4783.77 1623
4784.43 1617
4785.08 1694
4785.73 1708
4786.38 1617
4787.04 1631
4787.69 1639
4788.34 1770
4788.99 1966
4789.65 2127
4790.30 1967
4790.95 2011
4791.60 2073
4792.26 2052
4792.91 2243
4793.56 2148
4794.22 2119
4794.87 2121
4795.52 1903
4796.18 1983
4796.83 2036
4797.48 1839
4798.14 1845
4798.79 1865
4799.44 1893
4800.10 2029
4800.75 1940
4801.40 1789
4802.06 1932
4802.71 1743
4803.36 1811
4804.02 1867
4804.67 1868
4805.33 1894
4805.98 1675
4806.63 1673
4807.29 1803
4807.94 1744
4808.59 1708
4809.25 1644
4809.90 1486
4810.56 1548
4811.21 1701
4811.87 1704
4812.52 1655
4813.17 1628
4813.83 1666
4814.48 1795
4815.14 1947
4815.79 1806
4816.45 1807
4817.10 1725
4817.76 1780
4818.41 1820
4819.07 1821
4819.72 1939
4820.38 1962
4821.03 1736
4821.69 1781
4822.34 1823
4823.00 1892
4823.65 1872
4824.31 1814
4824.96 2013
4825.62 1927
4826.27 2010
4826.93 2010
4827.58 1923
4828.24 1958
4828.89 1916
4829.55 2012
4830.20 2168
4830.86 2154
4831.51 2257
4832.17 2155
4832.83 2148
4833.48 2301
4834.14 2156
4834.79 2173
4835.45 2235
4836.10 2334
4836.76 2489
4837.42 2504
4838.07 2463
4838.73 2520
4839.39 2675
4840.04 2672
4840.70 2742
4841.35 2513
4842.01 2543
4842.67 2613
4843.32 2565
4843.98 2749
4844.64 2807
4845.29 2681
4845.95 2917
4846.61 2966
4847.26 3180
4847.92 3527
4848.58 3619
4849.23 3892
4849.89 4048
4850.55 4067
4851.20 4192
4851.86 4247
4852.52 3959
4853.17 4093
4853.83 3917
4854.49 3794
4855.15 3716
4855.80 3756
4856.46 3832
4857.12 3917
4857.78 4046
4858.43 4274
4859.09 4238
4859.75 3877
4860.41 4001
4861.06 3847
4861.72 3812
4862.38 3754
4863.04 3505
4863.69 3418
4864.35 3550
4865.01 3300
4865.67 3325
4866.33 3375
4866.98 3427
4867.64 3616
4868.30 3499
4868.96 3368
4869.62 3292
4870.27 3185
4870.93 3267
4871.59 3317
4872.25 3054
4872.91 3026
4873.57 2818
4874.22 2813
4874.88 2682
4875.54 2780
4876.20 2922
4876.86 2891
4877.52 2631
4878.18 2847
4878.83 2743
4879.49 2658
4880.15 2704
4880.81 2870
4881.47 2703
4882.13 2500
4882.79 2435
4883.45 2408
4884.11 2528
4884.77 2549
4885.43 2428
4886.08 2420
4886.74 2533
4887.40 2527
4888.06 2549
4888.72 2515
4889.38 2543
4890.04 2494
4890.70 2450
4891.36 2723
4892.02 2455
4892.68 2305
4893.34 2493
4894.00 2449
4894.66 2347
4895.32 2272
4895.98 2212
4896.64 2115
4897.30 2062
4897.96 1992
4898.62 2074
4899.28 2069
4899.94 1946
4900.60 2161
4901.26 1943
4901.92 1816
4902.58 1819
4903.24 1925
4903.90 1808
4904.56 2092
4905.22 2054
4905.88 1825
4906.55 1834
4907.21 1784
4907.87 1900
4908.53 1773
4909.19 1798
4909.85 1865
4910.51 1703
4911.17 1809
4911.83 1922
4912.49 1980
4913.15 1803
4913.82 1769
4914.48 1809
4915.14 1855
4915.80 1883
4916.46 1776
4917.12 1717
4917.78 1781
4918.44 1820
4919.11 1829
4919.77 1687
4920.43 1739
4921.09 1816
4921.75 1831
4922.41 1748
4923.08 1645
4923.74 1694
4924.40 1686
4925.06 1759
4925.72 1712
4926.39 1688
4927.05 1720
4927.71 1738
4928.37 1679
4929.03 1589
4929.70 1599
4930.36 1495
4931.02 1497
4931.68 1583
4932.35 1552
4933.01 1740
4933.67 1657
4934.33 1621
4935.00 1679
4935.66 1491
4936.32 1447
4936.98 1531
4937.65 1574
4938.31 1515
4938.97 1443
4939.64 1612
4940.30 1641
4940.96 1690
4941.62 1659
4942.29 1644
4942.95 1591
4943.61 1483
4944.28 1530
4944.94 1502
4945.60 1610
4946.27 1504
4946.93 1567
4947.59 1591
4948.26 1586
4948.92 1550
4949.58 1550
4950.25 1534
4950.91 1571
4951.58 1505
4952.24 1608
4952.90 1412
4953.57 1374
4954.23 1456
4954.90 1549
4955.56 1564
4956.22 1474
4956.89 1464
4957.55 1525
4958.22 1546
4958.88 1500
4959.54 1383
4960.21 1527
4960.87 1563
4961.54 1502
4962.20 1811
4962.87 1878
4963.53 1711
4964.19 1713
4964.86 1624
4965.52 1696
4966.19 1652
4966.85 1756
4967.52 1643
4968.18 1602
4968.85 1588
4969.51 1611
4970.18 1527
4970.84 1549
4971.51 1375
4972.17 1455
4972.84 1290
4973.50 1390
4974.17 1591
4974.83 1595
4975.50 1579
4976.16 1682
4976.83 1556
4977.50 1630
4978.16 1653
4978.83 1607
4979.49 1597
4980.16 1431
4980.82 1511
4981.49 1618
4982.15 1584
4982.82 1600
4983.49 1579
4984.15 1488
4984.82 1560
4985.48 1513
4986.15 1562
4986.82 1597
4987.48 1623
4988.15 1827
4988.81 1893
4989.48 1834
4990.15 1998
4990.81 1933
4991.48 1768
4992.15 1888
4992.81 1844
4993.48 1853
4994.15 1836
4994.81 1694
4995.48 1646
4996.15 1526
4996.81 1572
4997.48 1594
4998.15 1524
4998.81 1473
4999.48 1418
5000.15 1516
5000.81 1433
5001.48 1469
5002.15 1385
5002.82 1403
5003.48 1448
5004.15 1495
5004.82 1519
5005.48 1410
5006.15 1379
5006.82 1389
5007.49 1420
5008.15 1428
5008.82 1513
5009.49 1502
5010.16 1427
5010.82 1473
5011.49 1390
5012.16 1486
5012.83 1326
5013.50 1363
5014.16 1367
5014.83 1395
5015.50 1475
5016.17 1445
5016.84 1407
5017.50 1335
5018.17 1307
5018.84 1348
5019.51 1406
5020.18 1411
5020.84 1419
5021.51 1543
5022.18 1570
5022.85 1517
5023.52 1315
5024.19 1456
5024.86 1526
5025.52 1477
5026.19 1582
5026.86 1551
5027.53 1437
5028.20 1453
5028.87 1573
5029.54 1425
5030.21 1483
5030.88 1548
5031.54 1643
5032.21 1507
5032.88 1547
5033.55 1588
5034.22 1383
5034.89 1556
5035.56 1512
5036.23 1469
5036.90 1509
5037.57 1318
5038.24 1298
5038.91 1318
5039.58 1413
5040.25 1430
5040.92 1205
5041.59 1244
5042.26 1315
5042.92 1464
5043.59 1373
5044.26 1292
5044.93 1299
5045.60 1419
5046.27 1311
5046.94 1286
5047.61 1325
5048.29 1312
5048.96 1430
5049.63 1467
5050.30 1299
5050.97 1354
5051.64 1316
5052.31 1230
5052.98 1231
5053.65 1439
5054.32 1355
5054.99 1349
5055.66 1496
5056.33 1463
5057.00 1411
5057.67 1346
5058.34 1355
5059.01 1347
5059.68 1284
5060.36 1374
5061.03 1512
5061.70 1371
5062.37 1394
5063.04 1490
5063.71 1469
5064.38 1417
5065.05 1312
5065.73 1328
5066.40 1357
5067.07 1444
5067.74 1344
5068.41 1296
5069.08 1273
5069.75 1247
5070.43 1339
5071.10 1483
5071.77 1426
5072.44 1300
5073.11 1305
5073.78 1437
5074.46 1296
5075.13 1249
5075.80 1412
5076.47 1444
5077.14 1361
5077.82 1416
5078.49 1321
5079.16 1460
5079.83 1550
5080.51 1437
5081.18 1421
5081.85 1498
5082.52 1421
5083.20 1491
5083.87 1480
5084.54 1448
5085.21 1432
5085.89 1374
5086.56 1396
5087.23 1495
5087.90 1665
5088.58 1606
5089.25 1537
5089.92 1773
5090.60 1967
5091.27 1683
5091.94 1748
5092.61 1752
5093.29 1822
5093.96 1662
5094.63 1658
5095.31 1559
5095.98 1635
5096.65 1530
5097.33 1520
5098.00 1601
5098.67 1603
5099.35 1377
5100.02 1397
5100.70 1455
5101.37 1617
5102.04 1352
5102.72 1438
5103.39 1532
5104.06 1510
5104.74 1431
5105.41 1512
5106.09 1522
5106.76 1546
5107.43 1500
5108.11 1549
5108.78 1438
5109.46 1328
5110.13 1425
5110.81 1344
5111.48 1350
5112.15 1352
5112.83 1298
5113.50 1270
5114.18 1285
5114.85 1212
5115.53 1340
5116.20 1334
5116.88 1332
5117.55 1306
5118.23 1478
5118.90 1428
5119.58 1410
5120.25 1422
5120.93 1378
5121.60 1338
5122.28 1347
5122.95 1271
5123.63 1438
5124.30 1327
5124.98 1332
5125.65 1471
5126.33 1393
5127.00 1431
5127.68 1533
5128.35 1502
5129.03 1509
5129.70 1400
5130.38 1374
5131.06 1406
5131.73 1404
5132.41 1435
5133.08 1645
5133.76 1493
5134.43 1497
5135.11 1457
5135.79 1383
5136.46 1379
5137.14 1409
5137.81 1436
5138.49 1387
5139.17 1371
5139.84 1344
5140.52 1378
5141.20 1504
5141.87 1382
5142.55 1207
5143.22 1303
5143.90 1485
5144.58 1451
5145.25 1429
5145.93 1427
5146.61 1269
5147.28 1241
5147.96 1237
5148.64 1219
5149.31 1225
5149.99 1353
5150.67 1312
5151.35 1355
5152.02 1334
5152.70 1232
5153.38 1142
5154.05 1142
5154.73 1191
5155.41 1244
5156.09 1334
5156.76 1328
5157.44 1302
5158.12 1385
5158.80 1355
5159.47 1407
5160.15 1416
5160.83 1305
5161.51 1353
5162.18 1368
5162.86 1334
5163.54 1399
5164.22 1351
5164.89 1331
5165.57 1441
5166.25 1356
5166.93 1492
5167.61 1431
5168.28 1297
5168.96 1423
5169.64 1272
5170.32 1220
5171.00 1229
5171.68 1284
5172.35 1385
5173.03 1317
5173.71 1222
5174.39 1312
5175.07 1272
5175.75 1253
5176.43 1373
5177.10 1353
5177.78 1298
5178.46 1329
5179.14 1527
5179.82 1454
5180.50 1554
5181.18 1569
5181.86 1650
5182.53 1605
5183.21 1380
5183.89 1405
5184.57 1291
5185.25 1331
5185.93 1255
5186.61 1286
5187.29 1274
5187.97 1245
5188.65 1215
5189.33 1184
5190.01 1176
5190.69 1253
5191.37 1184
5192.05 1108
5192.73 1140
5193.41 1197
5194.09 1222
5194.77 1215
5195.45 1351
5196.12 1218
5196.80 1212
5197.48 1190
5198.17 1249
5198.85 1296
5199.53 1253
5200.21 1297
5200.89 1321
5201.57 1361
5202.25 1234
5202.93 1336
5203.61 1264
5204.29 1265
5204.97 1425
5205.65 1264
5206.33 1240
5207.01 1270
5207.69 1355
5208.37 1388
5209.05 1294
5209.73 1344
5210.41 1355
5211.09 1480
5211.78 1376
5212.46 1244
5213.14 1302
5213.82 1444
5214.50 1316
5215.18 1250
5215.86 1300
5216.54 1297
5217.22 1340
5217.91 1452
5218.59 1345
5219.27 1276
5219.95 1342
5220.63 1351
5221.31 1435
5222.00 1343
5222.68 1368
5223.36 1387
5224.04 1347
5224.72 1310
5225.40 1279
5226.09 1312
5226.77 1307
5227.45 1343
5228.13 1352
5228.81 1389
5229.50 1348
5230.18 1358
5230.86 1313
5231.54 1219
5232.22 1336
5232.91 1336
5233.59 1310
5234.27 1185
5234.95 1210
5235.64 1295
5236.32 1388
5237.00 1345
5237.68 1332
5238.37 1420
5239.05 1354
5239.73 1476
5240.42 1365
5241.10 1274
5241.78 1264
5242.46 1196
5243.15 1308
5243.83 1283
5244.51 1231
5245.20 1309
5245.88 1250
5246.56 1252
5247.25 1294
5247.93 1266
5248.61 1299
5249.30 1316
5249.98 1279
5250.66 1320
5251.35 1333
5252.03 1350
5252.71 1227
5253.40 1209
5254.08 1324
5254.77 1128
5255.45 1159
5256.13 1165
5256.82 1170
5257.50 1191
5258.18 1127
5258.87 1185
5259.55 1283
5260.24 1319
5260.92 1244
5261.61 1296
5262.29 1330
5262.97 1303
5263.66 1308
5264.34 1393
5265.03 1441
5265.71 1356
5266.40 1368
5267.08 1353
5267.76 1445
5268.45 1362
5269.13 1320
5269.82 1322
5270.50 1302
5271.19 1345
5271.87 1462
5272.56 1423
5273.24 1253
5273.93 1349
5274.61 1239
5275.30 1230
5275.98 1241
5276.67 1234
5277.35 1194
5278.04 1324
5278.72 1271
5279.41 1201
5280.10 1378
5280.78 1394
5281.47 1467
5282.15 1462
5282.84 1467
5283.52 1404
5284.21 1327
5284.89 1245
5285.58 1236
5286.27 1282
5286.95 1353
5287.64 1217
5288.32 1326
5289.01 1311
5289.70 1250
5290.38 1405
5291.07 1279
5291.75 1267
5292.44 1283
5293.13 1237
5293.81 1266
5294.50 1345
5295.19 1437
5295.87 1347
5296.56 1338
5297.24 1347
5297.93 1392
5298.62 1502
5299.30 1411
5299.99 1461
5300.68 1324
5301.36 1442
5302.05 1452
5302.74 1473
5303.43 1475
5304.11 1442
5304.80 1354
5305.49 1376
5306.17 1433
5306.86 1554
5307.55 1418
5308.24 1450
5308.92 1488
5309.61 1448
5310.30 1415
5310.98 1436
5311.67 1383
5312.36 1524
5313.05 1398
5313.73 1333
5314.42 1313
5315.11 1342
5315.80 1303
5316.49 1415
5317.17 1355
5317.86 1450
5318.55 1460
5319.24 1595
5319.92 1684
5320.61 1726
5321.30 1622
5321.99 1490
5322.68 1422
5323.37 1476
5324.05 1370
5324.74 1430
5325.43 1481
5326.12 1492
5326.81 1292
5327.50 1379
5328.18 1369
5328.87 1332
5329.56 1383
5330.25 1392
5330.94 1337
5331.63 1385
5332.32 1405
5333.01 1387
5333.69 1241
5334.38 1293
5335.07 1218
5335.76 1328
5336.45 1262
5337.14 1303
5337.83 1347
5338.52 1479
5339.21 1307
5339.90 1327
5340.59 1326
5341.27 1248
5341.96 1395
5342.65 1315
5343.34 1324
5344.03 1329
5344.72 1394
5345.41 1430
5346.10 1563
5346.79 1540
5347.48 1591
5348.17 1540
5348.86 1598
5349.55 1568
5350.24 1603
5350.93 1669
5351.62 1569
5352.31 1595
5353.00 1641
5353.69 1650
5354.38 1492
5355.07 1464
5355.76 1409
5356.45 1364
5357.14 1412
5357.83 1320
5358.52 1175
5359.21 1228
5359.90 1301
5360.60 1344
5361.29 1500
5361.98 1318
5362.67 1319
5363.36 1275
5364.05 1356
5364.74 1179
5365.43 1239
5366.12 1271
5366.81 1229
5367.50 1264
5368.19 1238
5368.89 1279
5369.58 1441
5370.27 1303
5370.96 1342
5371.65 1366
5372.34 1297
5373.03 1347
5373.73 1274
5374.42 1190
5375.11 1288
5375.80 1299
5376.49 1189
5377.18 1304
5377.87 1277
5378.57 1287
5379.26 1299
5379.95 1180
5380.64 1260
5381.33 1191
5382.03 1133
5382.72 1223
5383.41 1201
5384.10 1196
5384.79 1276
5385.49 1345
5386.18 1279
5386.87 1214
5387.56 1253
5388.26 1320
5388.95 1350
5389.64 1227
5390.33 1326
5391.03 1436
5391.72 1417
5392.41 1372
5393.10 1394
5393.80 1428
5394.49 1396
5395.18 1423
5395.88 1320
5396.57 1317
5397.26 1391
5397.95 1341
5398.65 1256
5399.34 1263
5400.03 1256
5400.73 1223
5401.42 1269
5402.11 1335
5402.81 1337
5403.50 1219
5404.19 1198
5404.89 1299
5405.58 1319
5406.27 1249
5406.97 1237
5407.66 1242
5408.36 1210
5409.05 1278
5409.74 1379
5410.44 1358
5411.13 1322
5411.82 1321
5412.52 1416
5413.21 1324
5413.91 1301
5414.60 1222
5415.29 1316
5415.99 1340
5416.68 1298
5417.38 1286
5418.07 1478
5418.77 1437
5419.46 1234
5420.15 1339
5420.85 1340
5421.54 1358
5422.24 1200
5422.93 1215
5423.63 1387
5424.32 1366
5425.02 1346
5425.71 1258
5426.41 1331
5427.10 1363
5427.80 1352
5428.49 1399
5429.19 1453
5429.88 1407
5430.58 1460
5431.27 1370
5431.97 1265
5432.66 1319
5433.36 1377
5434.05 1346
5434.75 1497
5435.44 1332
5436.14 1422
5436.83 1613
5437.53 1508
5438.23 1466
5438.92 1381
5439.62 1376
5440.31 1517
5441.01 1483
5441.70 1505
5442.40 1542
5443.10 1617
5443.79 1639
5444.49 1689
5445.18 1654
5445.88 1779
5446.58 1985
5447.27 1883
5447.97 1938
5448.67 1973
5449.36 1960
5450.06 1910
5450.75 1710
5451.45 1888
5452.15 1798
5452.84 1840
5453.54 1750
5454.24 1683
5454.93 1753
5455.63 1664
5456.33 1623
5457.02 1736
5457.72 1619
5458.42 1631
5459.11 1632
5459.81 1611
5460.51 1595
5461.21 1637
5461.90 1778
5462.60 1719
5463.30 1734
5463.99 1701
5464.69 1821
5465.39 1914
5466.09 1816
5466.78 1720
5467.48 1852
5468.18 1852
5468.88 1868
5469.57 1907
5470.27 1911
5470.97 1735
5471.67 1829
5472.37 1983
5473.06 1892
5473.76 1937
5474.46 2074
5475.16 2030
5475.85 1938
5476.55 1994
5477.25 2186
5477.95 2537
5478.65 2577
5479.35 2826
5480.04 2916
5480.74 3091
5481.44 3106
5482.14 2858
5482.84 3029
5483.54 2842
5484.23 2767
5484.93 2752
5485.63 2585
5486.33 2321
5487.03 2411
5487.73 2649
5488.43 2557
5489.13 2377
5489.82 2356
5490.52 2573
5491.22 2662
5491.92 2534
5492.62 2492
5493.32 2496
5494.02 2549
5494.72 2473
5495.42 2453
5496.12 2597
5496.82 2794
5497.52 2970
5498.21 3142
5498.91 3607
5499.61 4070
5500.31 4260
5501.01 4647
5501.71 4982
5502.41 4508
5503.11 4510
5503.81 4132
5504.51 3691
5505.21 3326
5505.91 3036
5506.61 2819
5507.31 2836
5508.01 2691
5508.71 2485
5509.41 2393
5510.11 2453
5510.81 2256
5511.51 2134
5512.21 2162
5512.91 2149
5513.61 2300
5514.31 2237
5515.01 2221
5515.72 2195
5516.42 2192
5517.12 2079
5517.82 2018
5518.52 1798
5519.22 1822
5519.92 1746
5520.62 1757
5521.32 1781
5522.02 1715
5522.72 1819
5523.42 1735
5524.13 1667
5524.83 1761
5525.53 1640
5526.23 1627
5526.93 1547
5527.63 1588
5528.33 1544
5529.03 1530
5529.74 1481
5530.44 1495
5531.14 1644
5531.84 1598
5532.54 1534
5533.24 1643
5533.95 1617
5534.65 1634
5535.35 1510
5536.05 1436
5536.75 1494
5537.45 1540
5538.16 1484
5538.86 1402
5539.56 1432
5540.26 1458
5540.96 1455
5541.67 1487
5542.37 1497
5543.07 1380
5543.77 1458
5544.48 1441
5545.18 1404
5545.88 1502
5546.58 1589
5547.29 1572
5547.99 1559
5548.69 1572
5549.39 1498
5550.10 1461
5550.80 1370
5551.50 1405
5552.21 1410
5552.91 1333
5553.61 1378
5554.31 1397
5555.02 1388
5555.72 1473
5556.42 1374
5557.13 1493
5557.83 1416
5558.53 1468
5559.24 1521
5559.94 1365
5560.64 1475
5561.35 1531
5562.05 1493
5562.75 1506
5563.46 1527
5564.16 1531
5564.86 1556
5565.57 1392
5566.27 1426
5566.98 1367
5567.68 1434
5568.38 1418
5569.09 1477
5569.79 1391
5570.50 1313
5571.20 1339
5571.90 1314
5572.61 1297
5573.31 1368
5574.02 1525
5574.72 1475
5575.42 1437
5576.13 1500
5576.83 1527
5577.54 1546
5578.24 1424
5578.95 1286
5579.65 1263
5580.36 1291
5581.06 1354
5581.77 1319
5582.47 1275
5583.18 1399
5583.88 1413
5584.59 1254
5585.29 1275
5586.00 1376
5586.70 1396
5587.41 1367
5588.11 1401
5588.82 1353
5589.52 1285
5590.23 1427
5590.93 1420
5591.64 1211
5592.34 1244
5593.05 1355
5593.75 1420
5594.46 1351
5595.16 1185
5595.87 1265
5596.58 1292
5597.28 1291
5597.99 1285
5598.69 1293
5599.40 1290
5600.10 1152
5600.81 1271
5601.52 1221
5602.22 1220
5602.93 1298
5603.64 1293
5604.34 1288
5605.05 1209
5605.75 1300
5606.46 1174
5607.17 1194
5607.87 1287
5608.58 1331
5609.29 1252
5609.99 1278
5610.70 1237
5611.41 1332
5612.11 1273
5612.82 1224
5613.53 1345
5614.23 1343
5614.94 1298
5615.65 1324
5616.35 1336
5617.06 1323
5617.77 1192
5618.47 1201
5619.18 1252
5619.89 1203
5620.60 1243
5621.30 1276
5622.01 1390
5622.72 1274
5623.42 1214
5624.13 1333
5624.84 1373
5625.55 1387
5626.25 1380
5626.96 1338
5627.67 1203
5628.38 1261
5629.09 1471
5629.79 1331
5630.50 1282
5631.21 1329
5631.92 1337
5632.62 1314
5633.33 1307
5634.04 1273
5634.75 1386
5635.46 1317
5636.16 1368
5636.87 1356
5637.58 1344
5638.29 1385
5639.00 1330
5639.71 1380
5640.41 1279
5641.12 1368
5641.83 1375
5642.54 1437
5643.25 1397
5643.96 1370
5644.67 1248
5645.38 1182
5646.08 1276
5646.79 1350
5647.50 1259
5648.21 1496
5648.92 1489
5649.63 1429
5650.34 1315
5651.05 1382
5651.76 1415
5652.47 1494
5653.17 1396
5653.88 1378
5654.59 1291
5655.30 1382
5656.01 1566
5656.72 1636
5657.43 1678
5658.14 1800
5658.85 1663
5659.56 1593
5660.27 1598
5660.98 1681
5661.69 1432
5662.40 1455
5663.11 1431
5663.82 1376
5664.53 1457
5665.24 1428
5665.95 1382
5666.66 1403
5667.37 1370
5668.08 1283
5668.79 1284
5669.50 1312
5670.21 1354
5670.92 1393
5671.63 1322
5672.34 1379
5673.05 1434
5673.76 1446
5674.47 1376
5675.18 1248
5675.89 1244
5676.60 1264
5677.31 1322
5678.03 1368
5678.74 1250
5679.45 1308
5680.16 1367
5680.87 1547
5681.58 1394
5682.29 1489
5683.00 1422
5683.71 1472
5684.42 1509
5685.14 1505
5685.85 1412
5686.56 1378
5687.27 1341
5687.98 1446
5688.69 1346
5689.40 1279
5690.12 1347
5690.83 1294
5691.54 1175
5692.25 1298
5692.96 1353
5693.67 1291
5694.39 1346
5695.10 1287
5695.81 1206
5696.52 1176
5697.23 1253
5697.95 1306
5698.66 1304
5699.37 1313
5700.08 1234
5700.79 1121
5701.51 1197
5702.22 1162
5702.93 1149
5703.64 1152
5704.36 1212
5705.07 1141
5705.78 1139
5706.49 1209
5707.21 1241
5707.92 1266
5708.63 1245
5709.35 1193
5710.06 1259
5710.77 1281
5711.48 1234
5712.20 1161
5712.91 1162
5713.62 1191
5714.34 1250
5715.05 1303
5715.76 1313
5716.48 1220
5717.19 1169
5717.90 1178
5718.61 1176
5719.33 1132
5720.04 1212
5720.76 1177
5721.47 1219
5722.18 1224
5722.90 1203
5723.61 1334
5724.32 1353
5725.04 1338
5725.75 1306
5726.46 1231
5727.18 1354
5727.89 1402
5728.61 1391
5729.32 1377
5730.03 1283
5730.75 1253
5731.46 1260
5732.18 1204
5732.89 1252
5733.61 1304
5734.32 1265
5735.03 1227
5735.75 1197
5736.46 1251
5737.18 1192
5737.89 1203
5738.61 1183
5739.32 1253
5740.04 1198
5740.75 1249
5741.47 1236
5742.18 1108
5742.89 1032
5743.61 1061
5744.32 1156
5745.04 1143
5745.75 1244
5746.47 1164
5747.19 1148
5747.90 1298
5748.62 1215
5749.33 1205
5750.05 1161
5750.76 1158
5751.48 1151
5752.19 1133
5752.91 1168
5753.62 1210
5754.34 1266
5755.05 1264
5755.77 1377
5756.49 1287
5757.20 1156
5757.92 1182
5758.63 1213
5759.35 1100
5760.06 1122
5760.78 1168
5761.50 1197
5762.21 1200
5762.93 1164
5763.65 1172
5764.36 1169
5765.08 1179
5765.79 1058
5766.51 1084
5767.23 1187
5767.94 1220
5768.66 1216
5769.38 1122
5770.09 1260
5770.81 1281
5771.53 1170
5772.24 1132
5772.96 1190
5773.68 1142
5774.39 1186
5775.11 1316
5775.83 1230
5776.54 1251
5777.26 1353
5777.98 1299
5778.69 1333
5779.41 1279
5780.13 1258
5780.85 1276
5781.56 1262
5782.28 1309
5783.00 1240
5783.72 1254
5784.43 1314
5785.15 1266
5785.87 1143
5786.59 1206
5787.30 1336
5788.02 1306
5788.74 1322
5789.46 1270
5790.17 1265
5790.89 1175
5791.61 1323
5792.33 1291
5793.05 1326
5793.76 1242
5794.48 1291
5795.20 1324
5795.92 1408
5796.64 1349
5797.35 1351
5798.07 1369
5798.79 1351
5799.51 1482
5800.23 1485
5800.95 1694
5801.66 1736
5802.38 1941
5803.10 1824
5803.82 1829
5804.54 1869
5805.26 1855
5805.98 1830
5806.70 1676
5807.41 1386
5808.13 1552
5808.85 1489
5809.57 1518
5810.29 1646
5811.01 1505
5811.73 1449
5812.45 1512
5813.17 1456
5813.89 1429
5814.61 1479
5815.32 1509
5816.04 1491
5816.76 1468
5817.48 1619
5818.20 1431
5818.92 1418
5819.64 1449
5820.36 1302
5821.08 1444
5821.80 1540
5822.52 1460
5823.24 1409
5823.96 1387
5824.68 1487
5825.40 1381
5826.12 1368
5826.84 1412
5827.56 1359
5828.28 1321
5829.00 1481
5829.72 1502
5830.44 1429
5831.16 1325
5831.88 1451
5832.60 1418
5833.32 1431
5834.04 1514
5834.76 1476
5835.48 1404
5836.21 1325
5836.93 1313
5837.65 1406
5838.37 1425
5839.09 1493
5839.81 1499
5840.53 1449
5841.25 1353
5841.97 1428
5842.69 1526
5843.41 1576
5844.14 1418
5844.86 1552
5845.58 1363
5846.30 1328
5847.02 1383
5847.74 1400
5848.46 1450
5849.18 1490
5849.91 1503
5850.63 1637
5851.35 1660
5852.07 1548
5852.79 1607
5853.51 1610
5854.24 1582
5854.96 1673
5855.68 1458
5856.40 1458
5857.12 1626
5857.85 1533
5858.57 1454
5859.29 1515
5860.01 1451
5860.73 1469
5861.46 1613
5862.18 1582
5862.90 1576
5863.62 1717
5864.35 1747
5865.07 1856
5865.79 1779
5866.51 1788
5867.24 1573
5867.96 1583
5868.68 1727
5869.40 1705
5870.13 1641
5870.85 1619
5871.57 1531
5872.29 1455
5873.02 1484
5873.74 1527
5874.46 1485
5875.19 1571
5875.91 1444
5876.63 1381
5877.36 1335
5878.08 1558
5878.80 1543
5879.53 1443
5880.25 1525
5880.97 1699
5881.70 1655
5882.42 1714
5883.14 1894
5883.87 1785
5884.59 1876
5885.31 1940
5886.04 1726
5886.76 1688
5887.49 1709
5888.21 1695
5888.93 1719
5889.66 1579
5890.38 1588
5891.11 1583
5891.83 1579
5892.55 1604
5893.28 1607
5894.00 1716
5894.73 1580
5895.45 1630
5896.17 1586
5896.90 1609
5897.62 1705
5898.35 1655
5899.07 1645
5899.80 1657
5900.52 1576
5901.25 1498
5901.97 1477
5902.70 1495
5903.42 1531
5904.15 1730
5904.87 1725
5905.60 1603
5906.32 1682
5907.05 1750
5907.77 1811
5908.50 1777
5909.22 1765
5909.95 1790
5910.67 1834
5911.40 1942
5912.12 1771
5912.85 1765
5913.57 1949
5914.30 1803
5915.02 1889
5915.75 1988
5916.47 1871
5917.20 1869
5917.93 1938
5918.65 1911
5919.38 1852
5920.10 2013
5920.83 1953
5921.55 2077
5922.28 2077
5923.01 2124
5923.73 2064
5924.46 1920
5925.18 2224
5925.91 2140
5926.64 2087
5927.36 2167
5928.09 2199
5928.82 2193
5929.54 2367
5930.27 2176
5931.00 2255
5931.72 2144
5932.45 2297
5933.18 2135
5933.90 2251
5934.63 2289
5935.36 2488
5936.08 2545
5936.81 2579
5937.54 2561
5938.26 2440
5938.99 2599
5939.72 2728
5940.44 2675
5941.17 2741
5941.90 2854
5942.63 2859
5943.35 2875
5944.08 3036
5944.81 3072
5945.53 3062
5946.26 3240
5946.99 3313
5947.72 3202
5948.44 3353
5949.17 3566
5949.90 3661
5950.63 3869
5951.36 4127
5952.08 4054
5952.81 4377
5953.54 4301
5954.27 4246
5954.99 4264
5955.72 4139
5956.45 4026
5957.18 4039
5957.91 4214
5958.63 4032
5959.36 4137
5960.09 4320
5960.82 4204
5961.55 4349
5962.28 4521
5963.00 4405
5963.73 4497
5964.46 4787
5965.19 5207
5965.92 5468
5966.65 5641
5967.38 5796
5968.11 5898
5968.83 5934
5969.56 5995
5970.29 5905
5971.02 5670
5971.75 5599
5972.48 5332
5973.21 5347
5973.94 5135
5974.67 5246
5975.40 5309
5976.12 5334
5976.85 5388
5977.58 5276
5978.31 5519
5979.04 5658
5979.77 5772
5980.50 5793
5981.23 6110
5981.96 6274
5982.69 6547
5983.42 6719
5984.15 6773
5984.88 6472
5985.61 6428
5986.34 6304
5987.07 6681
5987.80 6528
5988.53 6383
5989.26 6653
5989.99 6418
5990.72 6511
5991.45 6529
5992.18 6764
5992.91 6681
5993.64 6791
5994.37 7070
5995.10 7013
5995.83 7422
5996.56 7373
5997.29 7335
5998.02 7366
5998.75 7201
5999.48 7434
6000.21 7517
6000.95 7406
6001.68 7244
6002.41 7131
6003.14 6933
6003.87 6908
6004.60 6743
6005.33 6557
6006.06 6716
6006.79 7038
6007.52 7441
6008.26 8109
6008.99 9035
6009.72 10167
6010.45 12135
6011.18 13924
6011.91 15709
6012.64 17534
6013.38 19045
6014.11 20160
6014.84 20349
6015.57 20313
6016.30 19485
6017.03 17843
6017.77 16551
6018.50 14718
6019.23 12352
6019.96 10807
6020.69 9030
6021.42 7908
6022.16 6839
6022.89 6121
6023.62 5729
6024.35 5353
6025.09 5065
6025.82 4875
6026.55 4711
6027.28 4672
6028.02 4623
6028.75 4383
6029.48 4437
6030.21 4257
6030.95 4082
6031.68 3790
6032.41 4002
6033.14 3987
6033.88 3836
6034.61 3618
6035.34 3706
6036.07 3707
6036.81 3769
6037.54 3846
6038.27 3855
6039.01 4066
6039.74 4162
6040.47 4154
6041.21 4187
6041.94 4265
6042.67 4311
6043.41 4390
6044.14 4413
6044.87 4712
6045.61 4674
6046.34 4706
6047.07 4729
6047.81 4794
6048.54 4935
6049.27 4981
6050.01 5138
6050.74 5528
6051.48 5551
6052.21 5963
6052.94 6117
6053.68 6386
6054.41 6223
6055.15 6032
6055.88 5675
6056.61 5659
6057.35 5475
6058.08 5510
6058.82 5388
6059.55 5083
6060.29 4986
6061.02 5024
6061.75 4842
6062.49 4949
6063.22 4841
6063.96 4773
6064.69 4726
6065.43 4783
6066.16 4642
6066.90 4578
6067.63 4591
6068.37 4542
6069.10 4514
6069.84 4350
6070.57 4119
6071.31 4101
6072.04 4145
6072.78 4016
6073.51 3901
6074.25 3939
6074.98 3958
6075.72 3833
6076.45 3791
6077.19 3785
6077.92 3731
6078.66 3634
6079.39 3621
6080.13 3720
6080.87 3617
6081.60 3610
6082.34 3526
6083.07 3517
6083.81 3470
6084.54 3419
6085.28 3461
6086.02 3305
6086.75 3156
6087.49 3187
6088.22 3046
6088.96 3214
6089.70 3202
6090.43 3183
6091.17 3216
6091.91 3426
6092.64 3570
6093.38 3398
6094.11 3485
6094.85 3429
6095.59 3451
6096.32 3346
6097.06 3284
6097.80 3353
6098.53 3081
6099.27 3058
6100.01 3112
6100.74 3054
6101.48 2934
6102.22 2812
6102.96 2700
6103.69 2791
6104.43 2880
6105.17 2743
6105.90 2702
6106.64 2852
6107.38 2885
6108.12 2846
6108.85 2681
6109.59 2636
6110.33 2792
6111.06 2651
6111.80 2715
6112.54 2750
6113.28 2707
6114.01 2900
6114.75 2920
6115.49 3011
6116.23 2951
6116.97 2875
6117.70 2929
6118.44 2885
6119.18 2940
6119.92 2796
6120.66 2980
6121.39 3040
6122.13 2871
6122.87 3011
6123.61 2949
6124.35 2953
6125.08 3071
6125.82 3190
6126.56 3086
6127.30 3094
6128.04 3260
6128.78 3229
6129.52 3398
6130.25 3375
6130.99 3287
6131.73 3343
6132.47 3300
6133.21 3407
6133.95 3402
6134.69 3437
6135.43 3362
6136.16 3283
6136.90 3370
6137.64 3358
6138.38 3497
6139.12 3542
6139.86 3360
6140.60 3430
6141.34 3568
6142.08 3371
6142.82 3261
6143.56 3446
6144.30 3590
6145.04 3416
6145.77 3378
6146.51 3680
6147.25 3427
6147.99 3500
6148.73 3539
6149.47 3639
6150.21 3677
6150.95 3695
6151.69 3729
6152.43 3725
6153.17 4062
6153.91 4026
6154.65 4010
6155.39 3944
6156.13 3974
6156.87 3868
6157.61 4062
6158.35 4126
6159.09 4115
6159.83 4279
6160.58 4514
6161.32 4595
6162.06 4540
6162.80 4632
6163.54 4937
6164.28 5267
6165.02 5487
6165.76 6073
6166.50 6374
6167.24 6420
6167.98 6669
6168.72 6665
6169.46 6890
6170.20 6597
6170.95 6501
6171.69 6464
6172.43 6298
6173.17 5910
6173.91 5845
6174.65 5806
6175.39 5888
6176.13 5689
6176.88 5459
6177.62 5533
6178.36 5687
6179.10 5802
6179.84 5534
6180.58 5743
6181.33 5892
6182.07 6017
6182.81 6138
6183.55 6312
6184.29 6532
6185.03 6345
6185.78 6394
6186.52 6475
6187.26 6587
6188.00 6685
6188.74 6812
6189.49 7262
6190.23 7328
6190.97 7484
6191.71 7760
6192.46 8043
6193.20 7855
6193.94 8142
6194.68 8198
6195.43 8276
6196.17 8551
6196.91 8453
6197.65 8468
6198.40 8484
6199.14 8123
6199.88 7964
6200.62 8141
6201.37 8160
6202.11 8425
6202.85 8617
6203.60 9258
6204.34 10362
6205.08 12219
6205.83 15067
6206.57 18539
6207.31 22066
6208.06 26151
6208.80 29643
6209.54 31583
6210.29 32627
6211.03 33056
6211.77 32478
6212.52 31404
6213.26 29634
6214.00 26513
6214.75 22528
6215.49 19446
6216.23 16320
6216.98 13449
6217.72 11450
6218.47 9793
6219.21 8520
6219.95 7977
6220.70 7341
6221.44 7324
6222.19 7289
6222.93 7370
6223.67 7550
6224.42 7672
6225.16 8044
6225.91 8447
6226.65 8250
6227.40 7753
6228.14 7166
6228.89 6620
6229.63 6178
6230.37 5402
6231.12 5265
6231.86 4998
6232.61 4393
6233.35 4308
6234.10 4252
6234.84 4246
6235.59 4247
6236.33 4267
6237.08 4160
6237.82 4380
6238.57 4652
6239.31 5000
6240.06 4695
6240.80 5003
6241.55 5121
6242.29 4963
6243.04 4785
6243.79 4784
6244.53 4690
6245.28 4664
6246.02 4590
6246.77 4673
6247.51 4682
6248.26 4840
6249.00 4799
6249.75 4700
6250.50 4753
6251.24 4894
6251.99 4599
6252.73 4617
6253.48 4871
6254.23 4657
6254.97 4691
6255.72 4733
6256.46 4766
6257.21 4884
6257.96 4858
6258.70 4725
6259.45 4850
6260.20 4723
6260.94 4594
6261.69 4669
6262.44 4743
6263.18 4589
6263.93 4443
6264.68 4145
6265.42 4232
6266.17 4165
6266.92 4152
6267.66 4225
6268.41 4011
6269.16 4087
6269.90 4122
6270.65 4150
6271.40 4266
6272.14 4141
6272.89 4053
6273.64 4100
6274.39 4133
6275.13 4109
6275.88 4068
6276.63 3936
6277.38 4093
6278.12 4013
6278.87 3911
6279.62 3881
6280.37 4062
6281.11 3950
6281.86 3805
6282.61 3670
6283.36 3676
6284.10 3662
6284.85 3519
6285.60 3487
6286.35 3465
6287.10 3404
6287.84 3389
6288.59 3242
6289.34 3354
6290.09 3237
6290.84 3224
6291.59 3097
6292.33 3123
6293.08 3151
6293.83 2998
6294.58 2937
6295.33 2917
6296.08 2959
6296.82 3069
6297.57 3121
6298.32 3006
6299.07 3052
6299.82 2864
6300.57 2779
6301.32 2725
6302.07 2809
6302.81 2700
6303.56 2760
6304.31 2736
6305.06 2650
6305.81 2818
6306.56 2744
6307.31 2837
6308.06 2791
6308.81 2876
6309.56 2898
6310.31 2906
6311.06 2935
6311.81 3046
6312.56 3024
6313.30 3107
6314.05 3058
6314.80 3104
6315.55 3205
6316.30 3167
6317.05 3104
6317.80 3056
6318.55 3046
6319.30 2972
6320.05 3001
6320.80 2980
6321.55 3111
6322.30 3011
6323.05 2878
6323.80 2750
6324.55 2675
6325.30 2714
6326.05 2630
6326.80 2415
6327.56 2327
6328.31 2301
6329.06 2252
6329.81 2378
6330.56 2377
6331.31 2289
6332.06 2232
6332.81 2312
6333.56 2425
6334.31 2402
6335.06 2308
6335.81 2327
6336.56 2295
6337.31 2392
6338.07 2453
6338.82 2514
6339.57 2433
6340.32 2320
6341.07 2287
6341.82 2338
6342.57 2357
6343.32 2234
6344.08 2319
6344.83 2337
6345.58 2284
6346.33 2245
6347.08 2340
6347.83 2303
6348.58 2504
6349.34 2530
6350.09 2513
6350.84 2606
6351.59 2649
6352.34 2609
6353.10 2708
6353.85 2757
6354.60 2811
6355.35 2865
6356.10 2804
6356.86 2724
6357.61 2684
6358.36 2561
6359.11 2563
6359.87 2505
6360.62 2435
6361.37 2482
6362.12 2463
6362.87 2459
6363.63 2360
6364.38 2410
6365.13 2338
6365.89 2261
6366.64 2241
6367.39 2380
6368.14 2448
6368.90 2243
6369.65 2399
6370.40 2344
6371.16 2380
6371.91 2424
6372.66 2379
6373.41 2343
6374.17 2279
6374.92 2365
6375.67 2292
6376.43 2365
6377.18 2231
6377.93 2256
6378.69 2203
6379.44 2236
6380.19 2380
6380.95 2368
6381.70 2315
6382.46 2328
6383.21 2331
6383.96 2313
6384.72 2366
6385.47 2250
6386.22 2357
6386.98 2127
6387.73 2180
6388.49 2294
6389.24 2207
6389.99 2054
6390.75 2232
6391.50 2237
6392.26 2066
6393.01 2011
6393.77 2077
6394.52 2224
6395.28 2197
6396.03 2138
6396.78 2290
6397.54 2141
6398.29 2144
6399.05 2192
6399.80 2133
6400.56 2019
6401.31 2115
6402.07 2109
6402.82 2313
6403.58 2489
6404.33 2242
6405.09 2211
6405.84 2192
6406.60 2424
6407.35 2408
6408.11 2507
6408.86 2668
6409.62 2910
6410.37 2732
6411.13 2678
6411.88 2628
6412.64 2523
6413.39 2591
6414.15 2437
6414.91 2487
6415.66 2300
6416.42 2267
6417.17 2214
6417.93 2183
6418.68 2172
6419.44 2330
6420.20 2235
6420.95 2145
6421.71 2155
6422.46 2188
6423.22 2141
6423.98 2158
6424.73 2225
6425.49 2297
6426.24 2235
6427.00 2243
6427.76 2199
6428.51 2096
6429.27 2044
6430.03 2175
6430.78 2248
6431.54 2287
6432.30 2278
6433.05 2275
6433.81 2261
6434.57 2378
6435.32 2382
6436.08 2347
6436.84 2243
6437.59 2377
6438.35 2336
6439.11 2259
6439.87 2417
6440.62 2560
6441.38 2448
6442.14 2325
6442.89 2426
6443.65 2426
6444.41 2278
6445.17 2393
6445.92 2462
6446.68 2403
6447.44 2454
6448.20 2490
6448.95 2438
6449.71 2356
6450.47 2409
6451.23 2443
6451.98 2627
6452.74 2645
6453.50 2777
6454.26 2707
6455.02 2714
6455.77 2644
6456.53 2541
6457.29 2750
6458.05 2872
6458.81 2840
6459.56 2962
6460.32 2922
6461.08 2921
6461.84 2829
6462.60 3003
6463.36 3053
6464.11 2973
6464.87 2999
6465.63 2878
6466.39 3035
6467.15 3044
6467.91 3234
6468.67 3311
6469.43 3159
6470.18 3245
6470.94 3368
6471.70 3377
6472.46 3388
6473.22 3448
6473.98 3556
6474.74 3467
6475.50 3515
6476.26 3653
6477.02 3660
6477.77 3646
6478.53 3737
6479.29 3960
6480.05 3918
6480.81 3854
6481.57 3928
6482.33 3895
6483.09 3975
6483.85 3938
6484.61 4036
6485.37 4148
6486.13 4191
6486.89 4283
6487.65 4302
6488.41 4396
6489.17 4650
6489.93 4623
6490.69 4777
6491.45 4952
6492.21 5355
6492.97 5522
6493.73 5741
6494.49 5759
6495.25 5840
6496.01 6101
6496.77 6274
6497.53 6454
6498.29 6064
6499.05 5996
6499.81 5861
6500.57 5946
6501.33 6117
6502.10 6220
6502.86 6026
6503.62 6172
6504.38 6378
6505.14 6327
6505.90 6566
6506.66 6722
6507.42 6656
6508.18 6769
6508.94 6931
6509.71 7216
6510.47 7356
6511.23 7506
6511.99 7496
6512.75 7617
6513.51 7677
6514.27 7777
6515.03 7574
6515.80 7548
6516.56 7699
6517.32 7852
6518.08 7955
6518.84 8608
6519.60 8563
6520.37 8584
6521.13 8947
6521.89 9135
6522.65 9363
6523.41 9729
6524.18 10244
6524.94 11119
6525.70 11440
6526.46 12182
6527.22 12902
6527.99 13478
6528.75 13855
6529.51 13920
6530.27 13473
6531.04 13359
6531.80 13866
6532.56 14567
6533.32 16679
6534.09 20046
6534.85 23658
6535.61 27027
6536.37 29670
6537.14 31648
6537.90 32534
6538.66 32099
6539.42 31585
6540.19 29603
6540.95 27001
6541.71 23915
6542.48 20320
6543.24 16847
6544.00 14202
6544.77 11537
6545.53 9589
6546.29 8672
6547.06 7999
6547.82 7248
6548.58 6739
6549.35 6368
6550.11 6218
6550.87 5863
6551.64 5865
6552.40 5882
6553.16 5785
6553.93 5791
6554.69 5557
6555.46 5338
6556.22 4989
6556.98 4881
6557.75 4733
6558.51 4585
6559.28 4641
6560.04 4626
6560.80 4585
6561.57 4895
6562.33 5091
6563.10 5255
6563.86 5444
6564.63 5845
6565.39 6021
6566.15 5957
6566.92 6036
6567.68 5886
6568.45 5669
6569.21 5574
6569.98 5883
6570.74 5772
6571.51 5689
6572.27 5839
6573.04 5891
6573.80 5945
6574.57 6011
6575.33 6313
6576.10 6609
6576.86 6692
6577.63 6754
6578.39 6544
6579.16 6760
6579.92 6502
6580.69 6565
6581.45 6427
6582.22 6489
6582.98 6456
6583.75 6413
6584.51 6402
6585.28 6308
6586.05 6120
6586.81 6515
6587.58 6592
6588.34 6595
6589.11 6817
6589.87 6979
6590.64 7140
6591.41 7701
6592.17 8044
6592.94 8266
6593.70 8843
6594.47 9239
6595.24 9537
6596.00 9492
6596.77 9420
6597.54 8852
6598.30 8542
6599.07 8277
6599.83 7729
6600.60 6987
6601.37 6843
6602.13 6624
6602.90 6066
6603.67 5991
6604.43 5872
6605.20 5866
6605.97 5861
6606.73 5812
6607.50 6101
6608.27 6060
6609.04 6074
6609.80 5937
6610.57 5866
6611.34 5847
6612.10 5759
6612.87 5666
6613.64 5498
6614.40 5203
6615.17 5164
6615.94 4960
6616.71 4713
6617.47 4574
6618.24 4483
6619.01 4295
6619.78 4325
6620.54 4240
6621.31 4119
6622.08 4078
6622.85 4026
6623.62 3976
6624.38 4148
6625.15 3938
6625.92 3897
6626.69 3810
6627.46 3943
6628.22 3949
6628.99 4031
6629.76 4037
6630.53 4122
6631.30 4297
6632.06 4356
6632.83 4601
6633.60 4961
6634.37 5045
6635.14 5521
6635.91 5642
6636.67 5538
6637.44 5309
6638.21 5026
6638.98 5099
6639.75 4716
6640.52 4439
6641.29 4091
6642.06 3955
6642.83 3856
6643.59 3611
6644.36 3630
6645.13 3555
6645.90 3600
6646.67 3457
6647.44 3455
6648.21 3490
6648.98 3381
6649.75 3470
6650.52 3685
6651.29 3538
6652.06 3569
6652.82 3384
6653.59 3619
6654.36 3496
6655.13 3445
6655.90 3551
6656.67 3556
6657.44 3502
6658.21 3535
6658.98 3372
6659.75 3272
6660.52 3342
6661.29 3322
6662.06 3200
6662.83 3413
6663.60 3249
6664.37 3153
6665.14 3246
6665.91 3248
6666.68 3374
6667.45 3389
6668.22 3286
6668.99 3372
6669.77 3575
6670.54 3337
6671.31 3272
6672.08 3228
6672.85 3419
6673.62 3333
6674.39 3341
6675.16 3255
6675.93 3126
6676.70 3191
6677.47 3528
6678.24 3357
6679.01 3287
6679.79 3415
6680.56 3511
6681.33 3563
6682.10 3731
6682.87 3750
6683.64 3859
6684.41 3990
6685.18 4428
6685.96 4205
6686.73 3889
6687.50 4042
6688.27 3862
6689.04 3515
6689.81 3431
6690.58 3457
6691.36 3221
6692.13 3127
6692.90 3076
6693.67 3116
6694.44 3125
6695.22 3055
6695.99 2926
6696.76 2933
6697.53 2941
6698.30 2847
6699.08 2757
6699.85 2861
6700.62 2796
6701.39 2791
6702.17 2913
6702.94 3053
6703.71 2873
6704.48 2836
6705.26 2936
6706.03 2858
6706.80 2873
6707.57 2829
6708.35 2978
6709.12 2866
6709.89 2947
6710.66 2984
6711.44 2927
6712.21 2827
6712.98 2869
6713.76 2775
6714.53 2715
6715.30 2677
6716.08 2599
6716.85 2599
6717.62 2567
6718.39 2471
6719.17 2564
6719.94 2589
6720.71 2623
6721.49 2599
6722.26 2537
6723.04 2460
6723.81 2558
6724.58 2468
6725.36 2461
6726.13 2542
6726.90 2576
6727.68 2572
6728.45 2477
6729.23 2621
6730.00 2531
6730.77 2423
6731.55 2541
6732.32 2495
6733.10 2641
6733.87 2518
6734.64 2710
6735.42 2750
6736.19 2726
6736.97 2488
6737.74 2721
6738.52 2642
6739.29 2627
6740.06 2716
6740.84 2753
6741.61 2810
6742.39 2714
6743.16 2629
6743.94 2632
6744.71 2715
6745.49 2836
6746.26 2660
6747.04 2910
6747.81 3129
6748.59 3023
6749.36 3018
6750.14 3213
6750.91 3291
6751.69 3416
6752.46 3674
6753.24 3689
6754.01 3830
6754.79 3610
6755.56 3599
6756.34 3496
6757.12 3328
6757.89 3293
6758.67 2983
6759.44 2842
6760.22 2820
6760.99 2871
6761.77 2785
6762.55 2750
6763.32 2675
6764.10 2675
6764.87 2603
6765.65 2592
6766.43 2440
6767.20 2712
6767.98 2567
6768.75 2491
6769.53 2665
6770.31 2553
6771.08 2512
6771.86 2423
6772.64 2486
6773.41 2457
6774.19 2398
6774.96 2402
6775.74 2413
6776.52 2491
6777.29 2497
6778.07 2358
6778.85 2343
6779.62 2328
6780.40 2324
6781.18 2387
6781.96 2434
6782.73 2436
6783.51 2368
6784.29 2311
6785.06 2335
6785.84 2190
6786.62 2246
6787.40 2288
6788.17 2309
6788.95 2225
6789.73 2223
6790.50 2272
6791.28 2206
6792.06 2161
6792.84 2216
6793.61 2137
6794.39 2202
6795.17 2084
6795.95 2097
6796.73 2112
6797.50 2192
6798.28 2188
6799.06 2096
6799.84 2067
6800.62 2089
6801.39 2188
6802.17 2086
6802.95 2113
6803.73 2266
6804.51 2183
6805.28 2280
6806.06 2377
6806.84 2369
6807.62 2219
6808.40 2165
6809.18 2280
6809.95 2259
6810.73 2265
6811.51 2253
6812.29 2082
6813.07 1974
6813.85 2080
6814.63 2175
6815.41 2108
6816.18 2245
6816.96 2299
6817.74 2275
6818.52 2168
6819.30 2281
6820.08 2314
6820.86 2216
6821.64 2164
6822.42 2231
6823.20 2180
6823.98 2229
6824.76 2345
6825.54 2338
6826.31 2228
6827.09 2253
6827.87 2308
6828.65 2390
6829.43 2366
6830.21 2257
6830.99 2304
6831.77 2256
6832.55 2235
6833.33 2214
6834.11 2252
6834.89 2418
6835.67 2426
6836.45 2231
6837.23 2272
6838.01 2303
6838.79 2300
6839.57 2279
6840.35 2192
6841.13 2299
6841.91 2243
6842.69 2237
6843.47 2431
6844.25 2366
6845.04 2359
6845.82 2516
6846.60 2533
6847.38 2723
6848.16 3235
6848.94 3581
6849.72 4087
6850.50 4595
6851.28 5449
6852.06 5620
6852.84 5545
6853.62 5524
6854.41 5237
6855.19 4903
6855.97 4747
6856.75 4145
6857.53 3734
6858.31 3354
6859.09 3177
6859.87 2991
6860.66 2799
6861.44 2735
6862.22 2821
6863.00 2780
6863.78 2759
6864.56 2659
6865.35 2889
6866.13 2972
6866.91 2950
6867.69 2895
6868.47 3019
6869.25 2958
6870.04 2972
6870.82 2835
6871.60 2887
6872.38 2742
6873.16 2712
6873.95 2715
6874.73 2656
6875.51 2766
6876.29 2642
6877.08 2804
6877.86 2885
6878.64 2866
6879.42 3084
6880.21 3007
6880.99 3168
6881.77 3081
6882.55 3113
6883.34 3230
6884.12 3481
6884.90 3561
6885.69 3640
6886.47 3924
6887.25 4343
6888.03 4562
6888.82 5051
6889.60 5184
6890.38 4986
6891.17 4904
6891.95 4707
6892.73 4571
6893.52 4034
6894.30 3853
6895.08 3572
6895.87 3363
6896.65 3434
6897.43 3514
6898.22 3353
6899.00 3312
6899.78 3454
6900.57 3548
6901.35 3581
6902.14 3491
6902.92 3424
6903.70 3571
6904.49 3567
6905.27 3592
6906.06 3476
6906.84 3434
6907.62 3491
6908.41 3299
6909.19 3353
6909.98 3417
6910.76 3375
6911.54 3210
6912.33 3222
6913.11 3357
6913.90 3193
6914.68 3216
6915.47 3495
6916.25 3570
6917.04 3286
6917.82 3397
6918.61 3420
6919.39 3358
6920.18 3303
6920.96 3449
6921.75 3427
6922.53 3544
6923.32 3425
6924.10 3502
6924.89 3551
6925.67 3445
6926.46 3543
6927.24 3627
6928.03 3674
6928.81 3808
6929.60 3671
6930.38 3673
6931.17 3655
6931.95 3778
6932.74 3796
6933.52 3744
6934.31 3847
6935.10 3954
6935.88 4094
6936.67 4038
6937.45 4031
6938.24 4255
6939.02 4414
6939.81 4605
6940.60 4870
6941.38 5323
6942.17 5716
6942.95 5917
6943.74 6034
6944.53 6319
6945.31 6600
6946.10 6455
6946.89 6412
6947.67 6569
6948.46 6631
6949.25 6208
6950.03 6220
6950.82 6203
6951.61 6063
6952.39 5811
6953.18 5550
6953.97 5504
6954.75 5499
6955.54 5648
6956.33 5738
6957.11 5585
6957.90 5483
6958.69 5503
6959.47 5665
6960.26 5742
6961.05 5832
6961.84 5792
6962.62 5821
6963.41 5712
6964.20 5930
6964.98 6239
6965.77 6448
6966.56 6833
6967.35 7077
6968.13 7409
6968.92 7658
6969.71 8196
6970.50 8521
6971.28 8634
6972.07 8955
6972.86 9158
6973.65 8800
6974.44 8810
6975.22 8737
6976.01 8921
6976.80 8533
6977.59 8991
6978.38 8838
6979.16 9129
6979.95 9705
6980.74 10406
6981.53 12018
6982.32 14633
6983.11 18313
6983.89 22541
6984.68 27139
6985.47 30180
6986.26 32565
6987.05 33937
6987.84 33750
6988.63 33227
6989.41 31027
6990.20 28837
6990.99 25548
6991.78 22449
6992.57 19156
6993.36 15694
6994.15 13097
6994.94 10796
6995.73 9308
6996.52 8447
6997.30 7609
6998.09 7243
6998.88 6972
6999.67 6784
7000.46 6894
7001.25 6929
7002.04 7005
7002.83 6660
7003.62 6685
7004.41 6374
7005.20 5837
7005.99 5298
7006.78 4875
7007.57 4539
7008.36 4018
7009.15 3827
7009.94 3776
7010.73 3707
7011.52 3854
7012.31 4052
7013.10 4406
7013.89 4732
7014.68 4843
7015.47 4789
7016.26 4724
7017.05 4443
7017.84 4342
7018.63 4272
7019.42 4154
7020.21 4088
7021.00 3958
7021.79 4040
7022.58 4074
7023.37 4087
7024.16 4143
7024.95 4210
7025.75 4160
7026.54 4067
7027.33 4028
7028.12 4054
7028.91 3829
7029.70 3857
7030.49 3900
7031.28 3708
7032.07 3715
7032.86 3668
7033.66 3753
7034.45 3694
7035.24 3625
7036.03 3619
7036.82 3472
7037.61 3567
7038.40 3658
7039.20 3708
7039.99 3710
7040.78 3821
7041.57 3877
7042.36 3952
7043.15 4099
7043.95 4189
7044.74 4153
7045.53 4105
7046.32 4147
7047.11 4274
7047.91 4448
7048.70 4538
7049.49 4709
7050.28 5115
7051.07 5075
7051.87 5117
7052.66 5026
7053.45 4810
7054.24 4464
7055.04 4238
7055.83 3967
7056.62 3849
7057.41 3789
7058.21 3864
7059.00 3765
7059.79 3512
7060.58 3697
7061.38 3681
7062.17 3588
7062.96 3681
7063.76 3546
7064.55 3702
7065.34 3507
7066.14 3423
7066.93 3533
7067.72 3366
7068.51 3112
7069.31 3204
7070.10 3129
7070.89 2940
7071.69 2919
7072.48 2904
7073.28 2943
7074.07 2919
7074.86 2865
7075.66 2754
7076.45 2705
7077.24 2558
7078.04 2603
7078.83 2553
7079.62 2404
7080.42 2534
7081.21 2600
7082.01 2684
7082.80 2544
7083.59 2452
7084.39 2417
7085.18 2482
7085.98 2501
7086.77 2340
7087.57 2370
7088.36 2254
7089.15 2243
7089.95 2397
7090.74 2479
7091.54 2295
7092.33 2256
7093.13 2218
7093.92 2255
7094.72 2191
7095.51 2227
7096.31 2171
7097.10 2165
7097.89 2222
7098.69 2195
7099.48 2159
7100.28 2082
7101.07 2004
7101.87 1971
7102.66 2016
7103.46 1963
7104.26 1984
7105.05 1988
7105.85 2147
7106.64 2038
7107.44 1781
7108.23 1841
7109.03 1993
7109.82 1965
7110.62 1997
7111.41 1894
7112.21 1866
7113.01 1988
7113.80 2101
7114.60 2072
7115.39 2040
7116.19 2058
7116.98 2029
7117.78 2067
7118.58 2027
7119.37 1959
7120.17 1977
7120.97 1988
7121.76 1915
7122.56 1957
7123.35 1856
7124.15 1829
7124.95 1830
7125.74 1862
7126.54 1905
7127.34 1845
7128.13 1866
7128.93 1897
7129.73 2072
7130.52 2086
7131.32 2039
7132.12 2014
7132.91 2108
7133.71 2019
7134.51 1898
7135.30 1999
7136.10 1968
7136.90 1941
7137.69 1987
7138.49 1854
7139.29 1799
7140.09 1795
7140.88 1749
7141.68 1661
7142.48 1627
7143.28 1710
7144.07 1525
7144.87 1587
7145.67 1621
7146.47 1628
7147.26 1689
7148.06 1675
7148.86 1729
7149.66 1679
7150.45 1596
7151.25 1575
7152.05 1666
7152.85 1636
7153.65 1652
7154.44 1651
7155.24 1758
7156.04 1761
7156.84 1797
7157.64 1833
7158.43 1844
7159.23 1854
7160.03 1839
7160.83 1782
7161.63 1675
7162.43 1681
7163.22 1757
7164.02 1597
7164.82 1543
7165.62 1463
7166.42 1437
7167.22 1523
7168.02 1549
7168.82 1487
7169.61 1549
7170.41 1584
7171.21 1569
7172.01 1427
7172.81 1484
7173.61 1556
7174.41 1453
7175.21 1503
7176.01 1582
7176.81 1454
7177.61 1444
7178.41 1387
7179.20 1419
7180.00 1455
7180.80 1551
7181.60 1489
7182.40 1434
7183.20 1461
7184.00 1359
7184.80 1484
7185.60 1453
7186.40 1435
7187.20 1331
7188.00 1440
7188.80 1425
7189.60 1366
7190.40 1361
7191.20 1393
7192.00 1379
7192.80 1332
7193.60 1362
7194.40 1334
7195.20 1380
7196.00 1357
7196.80 1409
7197.60 1337
7198.40 1472
7199.20 1432
7200.00 1371
7200.81 1344
7201.61 1332
7202.41 1238
7203.21 1255
7204.01 1314
7204.81 1273
7205.61 1377
7206.41 1347
7207.21 1267
7208.01 1319
7208.81 1376
7209.61 1299
7210.42 1274
7211.22 1232
7212.02 1172
7212.82 1262
7213.62 1335
7214.42 1291
7215.22 1255
7216.03 1278
7216.83 1282
7217.63 1286
7218.43 1225
7219.23 1264
7220.03 1335
7220.83 1402
7221.64 1255
7222.44 1290
7223.24 1207
7224.04 1278
7224.84 1371
7225.65 1418
7226.45 1320
7227.25 1320
7228.05 1334
7228.85 1326
7229.66 1311
7230.46 1262
7231.26 1335
7232.06 1318
7232.87 1347
7233.67 1291
7234.47 1406
7235.27 1401
7236.08 1267
7236.88 1316
7237.68 1452
7238.48 1332
7239.29 1270
7240.09 1329
7240.89 1357
7241.70 1340
7242.50 1423
7243.30 1471
7244.10 1342
7244.91 1341
7245.71 1302
7246.51 1299
7247.32 1352
7248.12 1364
7248.92 1297
7249.73 1366
7250.53 1317
7251.33 1358
7252.14 1291
7252.94 1357
7253.74 1379
7254.55 1344
7255.35 1434
7256.15 1328
7256.96 1307
7257.76 1305
7258.57 1323
7259.37 1327
7260.17 1537
7260.98 1547
7261.78 1537
7262.59 1469
7263.39 1466
7264.19 1479
7265.00 1559
7265.80 1498
7266.61 1527
7267.41 1520
7268.22 1489
7269.02 1440
7269.82 1412
7270.63 1493
7271.43 1645
7272.24 1577
7273.04 1506
7273.85 1479
7274.65 1483
7275.46 1474
7276.26 1419
7277.07 1456
7277.87 1521
7278.68 1474
7279.48 1491
7280.29 1571
7281.09 1719
7281.90 1967
7282.70 2076
7283.51 2383
7284.31 2488
7285.12 2696
7285.92 2689
7286.73 2572
7287.53 2483
7288.34 2370
7289.14 2224
7289.95 2141
7290.76 1952
7291.56 1791
7292.37 1757
7293.17 1624
7293.98 1681
7294.78 1615
7295.59 1569
7296.40 1630
7297.20 1617
7298.01 1562
7298.81 1463
7299.62 1567
7300.43 1608
7301.23 1584
7302.04 1481
7302.84 1513
7303.65 1456
7304.46 1686
7305.26 1546
7306.07 1543
7306.88 1576
7307.68 1579
7308.49 1649
7309.30 1612
7310.10 1625
7310.91 1680
7311.72 1637
7312.52 1793
7313.33 1794
7314.14 1744
7314.94 1816
7315.75 1860
7316.56 2073
7317.37 2199
7318.17 2342
7318.98 2481
7319.79 2716
7320.59 2673
7321.40 2583
7322.21 2443
7323.02 2286
7323.82 2267
7324.63 2151
7325.44 1892
7326.25 1917
7327.05 1877
7327.86 1748
7328.67 1781
7329.48 1676
7330.28 1676
7331.09 1628
7331.90 1646
7332.71 1528
7333.52 1618
7334.32 1707
7335.13 1767
7335.94 1648
7336.75 1603
7337.56 1643
7338.36 1708
7339.17 1527
7339.98 1659
7340.79 1589
7341.60 1566
7342.41 1613
7343.22 1659
7344.02 1566
7344.83 1435
7345.64 1512
7346.45 1475
7347.26 1413
7348.07 1443
7348.88 1397
7349.68 1490
7350.49 1352
7351.30 1329
7352.11 1428
7352.92 1417
7353.73 1466
7354.54 1388
7355.35 1452
7356.16 1366
7356.97 1237
7357.78 1473
7358.59 1446
7359.39 1394
7360.20 1264
7361.01 1309
7361.82 1301
7362.63 1376
7363.44 1363
7364.25 1357
7365.06 1387
7365.87 1407
7366.68 1397
7367.49 1433
7368.30 1393
7369.11 1317
7369.92 1389
7370.73 1346
7371.54 1342
7372.35 1353
7373.16 1330
7373.97 1328
7374.78 1266
7375.59 1266
7376.40 1317
7377.21 1356
7378.02 1359
7378.83 1418
7379.64 1384
7380.45 1357
7381.26 1251
7382.08 1391
7382.89 1365
7383.70 1327
7384.51 1287
7385.32 1244
7386.13 1317
7386.94 1272
7387.75 1338
7388.56 1188
7389.37 1330
7390.18 1318
7391.00 1206
7391.81 1170
7392.62 1269
7393.43 1275
7394.24 1221
7395.05 1242
7395.86 1196
7396.67 1360
7397.49 1238
7398.30 1280
7399.11 1237
7399.92 1246
7400.73 1262
7401.54 1227
7402.36 1278
7403.17 1250
7403.98 1302
7404.79 1245
7405.60 1306
7406.42 1243
7407.23 1154
7408.04 1189
7408.85 1195
7409.66 1277
7410.48 1271
7411.29 1258
7412.10 1274
7412.91 1238
7413.73 1192
7414.54 1151
7415.35 1244
7416.16 1195
7416.98 1205
7417.79 1217
7418.60 1203
7419.41 1173
7420.23 1188
7421.04 1167
7421.85 1159
7422.66 1220
7423.48 1234
7424.29 1176
7425.10 1238
7425.92 1320
7426.73 1197
7427.54 1185
7428.36 1231
7429.17 1193
7429.98 1246
7430.80 1188
7431.61 1260
7432.42 1318
7433.24 1404
7434.05 1373
7434.86 1350
7435.68 1253
7436.49 1216
7437.30 1210
7438.12 1173
7438.93 1232
7439.74 1172
7440.56 1174
7441.37 1292
7442.19 1229
7443.00 1144
7443.81 1240
7444.63 1139
7445.44 1116
7446.26 1203
7447.07 1279
7447.89 1212
7448.70 1155
7449.51 1131
7450.33 1132
7451.14 1166
7451.96 1144
7452.77 1114
7453.59 1169
7454.40 1171
7455.22 1208
7456.03 1178
7456.85 1165
7457.66 1186
7458.47 1154
7459.29 1152
7460.10 1167
7460.92 1069
7461.73 1165
7462.55 1202
7463.36 1224
7464.18 1235
7464.99 1176
7465.81 1125
7466.63 1145
7467.44 1145
7468.26 1188
7469.07 1174
7469.89 1249
7470.70 1134
7471.52 1162
7472.33 1143
7473.15 1127
7473.96 1121
7474.78 1109
7475.60 1270
7476.41 1231
7477.23 1155
7478.04 1165
7478.86 1182
7479.68 1123
7480.49 1111
7481.31 1107
7482.12 1167
7482.94 1203
7483.76 1192
7484.57 1179
7485.39 1219
7486.21 1109
7487.02 1114
7487.84 1207
7488.65 1168
7489.47 1121
7490.29 1113
7491.10 1104
7491.92 1140
7492.74 1209
7493.55 1116
7494.37 1216
7495.19 1207
7496.01 1098
7496.82 1090
7497.64 1118
7498.46 1125
7499.27 1149
7500.09 1123
7500.91 1094
7501.72 1106
7502.54 1142
7503.36 1055
7504.18 1161
7504.99 1133
7505.81 1123
7506.63 1056
7507.45 1115
7508.26 1070
7509.08 1086
7509.90 1091
7510.72 1126
7511.53 1148
7512.35 1096
7513.17 1106
7513.99 1109
7514.81 1097
7515.62 1061
7516.44 1141
7517.26 1069
7518.08 1068
7518.90 1098
7519.71 1054
7520.53 1060
7521.35 1059
7522.17 1070
7522.99 1080
7523.81 1027
7524.62 1198
7525.44 1167
7526.26 1042
7527.08 1040
7527.90 1127
7528.72 1108
7529.54 1128
7530.35 1142
7531.17 1133
7531.99 1064
7532.81 1087
7533.63 1075
7534.45 1043
7535.27 1069
7536.09 1137
7536.91 1089
7537.73 1070
7538.54 1133
7539.36 1190
7540.18 1133
7541.00 1091
7541.82 1145
7542.64 1142
7543.46 1142
7544.28 1077
7545.10 1120
7545.92 1106
7546.74 1165
7547.56 1052
7548.38 1051
7549.20 973
7550.02 967
7550.84 1073
7551.66 1083
7552.48 950
7553.30 1064
7554.12 1102
7554.94 1019
7555.76 1003
7556.58 1034
7557.40 1041
7558.22 951
7559.04 1120
7559.86 1197
7560.68 1121
7561.50 1091
7562.32 1102
7563.14 1011
7563.96 970
7564.78 1006
7565.60 1090
7566.42 1052
7567.24 1042
7568.07 1062
7568.89 1124
7569.71 1117
7570.53 1110
7571.35 1079
7572.17 1136
7572.99 1055
7573.81 1004
7574.63 1140
7575.45 1106
7576.28 1135
7577.10 1028
7577.92 1009
7578.74 989
7579.56 1085
7580.38 1026
7581.20 1082
7582.03 1083
7582.85 1032
7583.67 1096
7584.49 1179
7585.31 1090
7586.13 1093
7586.96 1135
7587.78 1194
7588.60 1137
7589.42 1192
7590.24 1156
7591.07 1163
7591.89 1098
7592.71 1118
7593.53 1113
7594.35 1157
7595.18 1094
7596.00 1154
7596.82 1209
7597.64 1097
7598.47 1158
7599.29 1254
7600.11 1280
7600.93 1208
7601.76 1254
7602.58 1221
7603.40 1344
7604.22 1333
7605.05 1304
7605.87 1242
7606.69 1255
7607.52 1295
7608.34 1264
7609.16 1153
7609.99 1231
7610.81 1168
7611.63 1195
7612.45 1230
7613.28 1268
7614.10 1265
7614.92 1299
7615.75 1275
7616.57 1394
7617.40 1378
7618.22 1366
7619.04 1441
7619.87 1452
7620.69 1464
7621.51 1282
7622.34 1316
7623.16 1270
7623.98 1175
7624.81 1184
7625.63 1310
7626.46 1253
7627.28 1262
7628.10 1191
7628.93 1162
7629.75 1257
7630.58 1324
7631.40 1344
7632.23 1310
7633.05 1342
7633.87 1449
7634.70 1336
7635.52 1362
7636.35 1364
7637.17 1378
7638.00 1272
7638.82 1334
7639.65 1129
7640.47 1071
7641.30 1145
7642.12 1123
7642.95 1127
7643.77 1121
7644.59 1146
7645.42 1186
7646.24 1138
7647.07 1142
7647.90 1125
7648.72 1061
7649.55 1054
7650.37 1119
7651.20 1095
7652.02 1112
7652.85 1123
7653.67 1074
7654.50 1091
7655.32 1074
7656.15 1043
7656.97 1066
7657.80 1051
7658.63 1099
7659.45 1087
7660.28 1119
7661.10 1066
7661.93 1047
7662.76 976
7663.58 1104
7664.41 1172
7665.23 1012
7666.06 971
7666.89 1101
7667.71 1109
7668.54 1067
7669.36 1055
7670.19 976
7671.02 954
7671.84 1014
7672.67 1015
7673.50 988
7674.32 1004
7675.15 1026
7675.98 1010
7676.80 931
7677.63 982
7678.46 996
7679.28 976
7680.11 1004
7680.94 985
7681.76 1039
7682.59 1013
7683.42 959
7684.25 1095
7685.07 1089
7685.90 1054
7686.73 1013
7687.55 993
7688.38 1033
7689.21 1086
7690.04 1086
7690.86 1066
7691.69 1025
7692.52 951
7693.35 983
7694.17 1060
7695.00 994
7695.83 956
7696.66 1052
7697.48 1013
7698.31 1051
7699.14 1057
7699.97 976
7700.80 965
7701.62 1088
7702.45 1031
7703.28 963
7704.11 1018
7704.94 935
7705.77 973
7706.59 996
7707.42 985
7708.25 1084
7709.08 1016
7709.91 1024
7710.74 978
7711.56 920
7712.39 923
7713.22 1007
7714.05 949
7714.88 900
7715.71 968
7716.54 1044
7717.37 1033
7718.19 987
7719.02 908
7719.85 981
7720.68 940
7721.51 980
7722.34 997
7723.17 957
7724.00 1046
7724.83 995
7725.66 888
7726.49 897
7727.32 1039
7728.14 941
7728.97 958
7729.80 1052
7730.63 993
7731.46 935
7732.29 918
7733.12 966
7733.95 1009
7734.78 950
7735.61 961
7736.44 999
7737.27 1005
7738.10 968
7738.93 963
7739.76 1005
7740.59 1028
7741.42 1020
7742.25 985
7743.08 934
7743.91 1069
7744.74 1060
7745.57 1026
7746.40 1082
7747.23 1151
7748.06 1167
7748.90 1267
7749.73 1255
7750.56 1155
7751.39 1178
7752.22 1109
7753.05 1131
7753.88 1069
7754.71 1015
7755.54 974
7756.37 1090
7757.20 1051
7758.03 1014
7758.87 1092
7759.70 1126
7760.53 1145
7761.36 1120
7762.19 1005
7763.02 1029
7763.85 993
7764.68 1071
7765.52 1032
7766.35 1073
7767.18 1064
7768.01 1121
7768.84 1059
7769.67 1108
7770.51 1074
7771.34 1081
7772.17 1070
7773.00 1058
7773.83 1155
7774.67 1098
7775.50 1049
7776.33 1045
7777.16 1059
7777.99 1101
7778.83 1036
7779.66 1098
7780.49 1144
7781.32 1023
7782.15 996
7782.99 951
7783.82 1028
7784.65 1097
7785.48 1166
7786.32 1084
7787.15 1029
7787.98 1038
7788.82 1039
7789.65 1015
7790.48 1032
7791.31 1085
7792.15 1065
7792.98 1098
7793.81 1094
7794.65 1115
7795.48 1118
7796.31 1096
7797.14 1121
7797.98 1139
7798.81 1143
7799.64 1136
7800.48 1094
7801.31 1093
7802.14 1135
7802.98 1145
7803.81 1180
7804.65 1203
7805.48 1193
7806.31 1122
7807.15 1180
7807.98 1190
7808.81 1146
7809.65 1260
7810.48 1252
7811.32 1292
7812.15 1250
7812.98 1353
7813.82 1339
7814.65 1444
7815.49 1523
7816.32 1563
7817.15 1606
7817.99 1652
7818.82 1721
7819.66 1680
7820.49 1574
7821.33 1486
7822.16 1284
7822.99 1362
7823.83 1340
7824.66 1404
7825.50 1405
7826.33 1500
7827.17 1550
7828.00 1555
7828.84 1489
7829.67 1519
7830.51 1432
7831.34 1489
7832.18 1443
7833.01 1361
7833.85 1488
7834.68 1402
7835.52 1553
7836.35 1554
7837.19 1468
7838.02 1469
7838.86 1510
7839.69 1468
7840.53 1327
7841.37 1399
7842.20 1332
7843.04 1423
7843.87 1348
7844.71 1316
7845.54 1297
7846.38 1271
7847.22 1313
7848.05 1328
7848.89 1281
7849.72 1187
7850.56 1233
7851.40 1219
7852.23 1290
7853.07 1279
7853.90 1402
7854.74 1320
7855.58 1409
7856.41 1349
7857.25 1324
7858.09 1384
7858.92 1242
7859.76 1219
7860.60 1348
7861.43 1385
7862.27 1380
7863.11 1343
7863.94 1336
7864.78 1356
7865.62 1265
7866.45 1252
7867.29 1333
7868.13 1368
7868.96 1316
7869.80 1311
7870.64 1327
7871.47 1347
7872.31 1291
7873.15 1370
7873.99 1492
7874.82 1406
7875.66 1416
7876.50 1497
7877.34 1503
7878.17 1517
7879.01 1673
7879.85 1726
7880.69 1621
7881.52 1657
7882.36 1781
7883.20 1760
7884.04 1803
7884.87 1646
7885.71 1584
7886.55 1528
7887.39 1474
7888.23 1493
7889.06 1428
7889.90 1408
7890.74 1476
7891.58 1486
7892.42 1436
7893.26 1454
7894.09 1350
7894.93 1410
7895.77 1365
7896.61 1310
7897.45 1280
7898.29 1313
7899.12 1268
7899.96 1291
7900.80 1276
7901.64 1280
7902.48 1256
7903.32 1190
7904.16 1304
7905.00 1325
7905.83 1158
7906.67 1149
7907.51 1173
7908.35 1140
7909.19 1080
7910.03 1154
7910.87 1102
7911.71 1150
7912.55 1182
7913.39 1212
7914.23 1192
7915.07 1184
7915.91 1286
7916.75 1370
7917.58 1502
7918.42 1522
7919.26 1405
7920.10 1444
7920.94 1396
7921.78 1322
7922.62 1261
7923.46 1331
7924.30 1246
7925.14 1212
7925.98 1140
7926.82 1116
7927.66 1163
7928.50 1051
7929.34 1105
7930.18 1162
7931.02 1221
7931.86 1152
7932.70 1134
7933.55 1061
7934.39 1162
7935.23 1068
7936.07 1134
7936.91 1075
7937.75 1056
7938.59 1089
7939.43 1127
7940.27 1056
7941.11 1050
7941.95 1105
7942.79 1132
7943.63 1129
7944.47 1039
7945.32 1010
7946.16 1095
7947.00 1025
7947.84 1049
7948.68 1062
7949.52 1100
7950.36 1025
7951.20 1183
7952.05 1164
7952.89 1053
7953.73 1074
7954.57 1136
7955.41 1164
7956.25 1143
7957.10 1145
7957.94 1273
7958.78 1206
7959.62 1139
7960.46 1140
7961.30 1237
7962.15 1170
7962.99 1105
7963.83 1195
7964.67 1228
7965.51 1110
7966.36 1173
7967.20 1300
7968.04 1276
7968.88 1175
7969.73 1258
7970.57 1296
7971.41 1160
7972.25 1225
7973.10 1146
7973.94 1148
7974.78 1195
7975.62 1108
7976.47 1088
7977.31 979
7978.15 1082
7978.99 1105
7979.84 1076
7980.68 1119
7981.52 1085
7982.37 1066
7983.21 1046
7984.05 1075
7984.90 1081
7985.74 989
7986.58 1012
7987.43 1030
7988.27 1008
7989.11 1054
7989.96 1064
7990.80 1124
7991.64 1094
7992.49 1012
7993.33 1010
7994.17 1059
7995.02 1084
7995.86 1004
7996.70 1019
7997.55 1066
7998.39 963
7999.24 885
8000.08 931
8000.92 976
8001.77 893
8002.61 893
8003.46 938
8004.30 959
8005.14 969
8005.99 989
8006.83 978
8007.68 936
8008.52 960
8009.37 1027
8010.21 994
8011.06 960
8011.90 938
8012.74 984
8013.59 895
8014.43 893
8015.28 914
8016.12 978
8016.97 945
8017.81 925
8018.66 889
8019.50 920
8020.35 919
8021.19 959
8022.04 886
8022.88 913
8023.73 850
8024.57 970
8025.42 983
8026.26 921
8027.11 914
8027.96 947
8028.80 877
8029.65 911
8030.49 933
8031.34 941
8032.18 912
8033.03 928
8033.87 892
8034.72 942
8035.57 932
8036.41 938
8037.26 887
8038.10 930
8038.95 932
8039.80 887
8040.64 893
8041.49 901
8042.33 987
8043.18 998
8044.03 1000
8044.87 1032
8045.72 874
8046.57 831
8047.41 891
8048.26 937
8049.11 1022
8049.95 1009
8050.80 1020
8051.64 1073
8052.49 1012
8053.34 949
8054.19 925
8055.03 964
8055.88 958
8056.73 989
8057.57 873
8058.42 854
8059.27 934
8060.11 981
8060.96 987
8061.81 931
8062.66 987
8063.50 920
8064.35 822
8065.20 935
8066.05 941
8066.89 879
8067.74 856
8068.59 956
8069.44 947
8070.28 912
8071.13 888
8071.98 920
8072.83 937
8073.67 919
8074.52 1019
8075.37 999
8076.22 950
8077.07 892
8077.91 933
8078.76 912
8079.61 903
8080.46 943
8081.31 967
8082.15 976
8083.00 1048
8083.85 951
8084.70 906
8085.55 839
8086.40 911
8087.25 953
8088.09 998
8088.94 965
8089.79 974
8090.64 828
8091.49 859
8092.34 942
8093.19 976
8094.04 921
8094.88 939
8095.73 878
8096.58 861
8097.43 899
8098.28 942
8099.13 952
8099.98 817
8100.83 850
8101.68 957
8102.53 924
8103.38 923
8104.23 1013
8105.07 1044
8105.92 976
8106.77 971
8107.62 986
8108.47 935
8109.32 977
8110.17 848
8111.02 947
8111.87 984
8112.72 963
8113.57 980
8114.42 941
8115.27 912
8116.12 950
8116.97 932
8117.82 984
8118.67 1095
8119.52 998
8120.37 934
8121.22 1010
8122.07 974
8122.92 969
8123.77 838
8124.63 926
8125.48 981
8126.33 877
8127.18 888
8128.03 929
8128.88 996
8129.73 968
8130.58 963
8131.43 944
8132.28 975
8133.13 912
8133.98 925
8134.83 993
8135.69 959
8136.54 926
8137.39 881
8138.24 928
8139.09 962
8139.94 1003
8140.79 1000
8141.64 1007
8142.50 1085
8143.35 1046
8144.20 1066
8145.05 1037
8145.90 1007
8146.75 1089
8147.61 1036
8148.46 1119
8149.31 1109
8150.16 1053
8151.01 1151
8151.86 1174
8152.72 1159
8153.57 1202
8154.42 1253
8155.27 1273
8156.13 1277
8156.98 1280
8157.83 1218
8158.68 1176
8159.53 1210
8160.39 1299
8161.24 1203
8162.09 1146
8162.94 1115
8163.80 1136
8164.65 1002
8165.50 1027
8166.35 1050
8167.21 963
8168.06 987
8168.91 1053
8169.77 1028
8170.62 990
8171.47 1007
8172.32 991
8173.18 1078
8174.03 954
8174.88 949
8175.74 1066
8176.59 1079
8177.44 998
8178.30 902
8179.15 999
8180.00 960
8180.86 932
8181.71 884
8182.56 981
8183.42 1002
8184.27 1010
8185.12 910
8185.98 996
8186.83 1013
8187.69 1042
8188.54 932
8189.39 900
8190.25 898
8191.10 867
8191.96 854
8192.81 941
8193.66 894
8194.52 965
8195.37 910
8196.23 909
8197.08 913
8197.94 909
8198.79 963
8199.64 894
8200.50 884
8201.35 890
8202.21 797
8203.06 863
8203.92 884
8204.77 883
8205.63 912
8206.48 823
8207.34 866
8208.19 939
8209.05 955
8209.90 918
8210.76 842
8211.61 875
8212.47 956
8213.32 973
8214.18 887
8215.03 941
8215.89 977
8216.74 867
8217.60 857
8218.45 956
8219.31 890
8220.16 920
8221.02 1022
8221.87 979
8222.73 865
8223.59 877
8224.44 977
8225.30 932
8226.15 956
8227.01 902
8227.87 883
8228.72 920
8229.58 939
8230.43 927
8231.29 936
8232.15 877
8233.00 857
8233.86 886
8234.71 1001
8235.57 867
8236.43 871
8237.28 907
8238.14 791
8239.00 806
8239.85 949
8240.71 978
8241.57 958
8242.42 910
8243.28 881
8244.14 851
8244.99 863
8245.85 879
8246.71 893
8247.56 906
8248.42 915
8249.28 893
8250.13 946
8250.99 877
8251.85 858
8252.71 887
8253.56 852
8254.42 817
8255.28 913
8256.13 920
8256.99 932
8257.85 931
8258.71 890
8259.56 908
8260.42 887
8261.28 929
8262.14 980
8263.00 892
8263.85 849
8264.71 862
8265.57 855
8266.43 887
8267.28 886
8268.14 880
8269.00 893
8269.86 878
8270.72 922
8271.58 952
8272.43 893
8273.29 893
8274.15 866
8275.01 847
8275.87 958
8276.73 865
8277.58 922
8278.44 895
8279.30 888
8280.16 926
8281.02 857
8281.88 842
8282.74 831
8283.59 879
8284.45 903
8285.31 960
8286.17 953
8287.03 940
8287.89 900
8288.75 925
8289.61 907
8290.47 934
8291.33 959
8292.18 1055
8293.04 988
8293.90 960
8294.76 1061
8295.62 1058
8296.48 1113
8297.34 943
8298.20 967
8299.06 984
8299.92 1058
8300.78 1024
8301.64 912
8302.50 908
8303.36 971
8304.22 948
8305.08 908
8305.94 935
8306.80 871
8307.66 926
8308.52 914
8309.38 981
8310.24 953
8311.10 921
8311.96 936
8312.82 947
8313.68 988
8314.54 1061
8315.40 964
8316.26 989
8317.12 991
8317.98 897
8318.84 971
8319.70 1039
8320.56 1079
8321.43 951
8322.29 953
8323.15 893
8324.01 874
8324.87 877
8325.73 778
8326.59 879
8327.45 887
8328.31 795
8329.17 880
8330.04 985
8330.90 991
8331.76 863
8332.62 923
8333.48 1020
8334.34 913
8335.20 886
8336.07 815
8336.93 895
8337.79 821
8338.65 900
8339.51 914
8340.37 913
8341.24 937
8342.10 945
8342.96 977
8343.82 912
8344.68 950
8345.54 923
8346.41 942
8347.27 960
8348.13 903
8348.99 955
8349.86 919
8350.72 985
8351.58 968
8352.44 985
8353.31 917
8354.17 928
8355.03 937
8355.89 803
8356.76 840
8357.62 1021
8358.48 1015
8359.34 917
8360.21 922
8361.07 942
8361.93 924
8362.79 945
8363.66 882
8364.52 843
8365.38 889
8366.25 890
8367.11 882
8367.97 905
8368.84 963
8369.70 909
8370.56 963
8371.43 899
8372.29 914
8373.15 974
8374.02 940
8374.88 943
8375.74 909
8376.61 958
8377.47 925
8378.33 916
8379.20 904
8380.06 928
8380.93 933
8381.79 976
8382.65 974
8383.52 948
8384.38 957
8385.25 976
8386.11 932
8386.97 882
8387.84 966
8388.70 946
8389.57 1003
8390.43 904
8391.30 855
8392.16 995
8393.02 1005
8393.89 955
8394.75 978
8395.62 946
8396.48 992
8397.35 912
8398.21 900
8399.08 938
8399.94 957
8400.81 998
8401.67 975
8402.54 1004
8403.40 1010
8404.27 1004
8405.13 909
8406.00 975
8406.86 895
8407.73 979
8408.59 1004
8409.46 926
8410.32 971
8411.19 951
8412.05 953
8412.92 1001
8413.78 1000
8414.65 916
8415.52 1034
8416.38 922
8417.25 983
8418.11 1080
8418.98 1057
8419.84 1029
8420.71 1045
8421.58 1031
8422.44 1033
8423.31 1096
8424.17 1116
8425.04 1047
8425.91 1137
8426.77 1083
8427.64 1084
8428.51 1092
8429.37 1126
8430.24 1158
8431.10 1228
8431.97 1251
8432.84 1184
8433.70 1209
8434.57 1189
8435.44 1245
8436.30 1238
8437.17 1306
8438.04 1273
8438.90 1282
8439.77 1285
8440.64 1311
8441.51 1343
8442.37 1437
8443.24 1379
8444.11 1402
8444.97 1432
8445.84 1496
8446.71 1469
8447.58 1418
8448.44 1526
8449.31 1421
8450.18 1406
8451.04 1397
8451.91 1360
8452.78 1386
8453.65 1443
8454.51 1473
8455.38 1520
8456.25 1495
8457.12 1495
8457.99 1601
8458.85 1682
8459.72 1618
8460.59 1622
8461.46 1621
8462.33 1526
8463.19 1548
8464.06 1541
8464.93 1536
8465.80 1559
8466.67 1672
8467.53 1933
8468.40 2383
8469.27 2682
8470.14 3011
8471.01 3398
8471.88 3585
8472.75 3344
8473.61 3108
8474.48 2976
8475.35 2603
8476.22 2330
8477.09 2033
8477.96 1685
8478.83 1559
8479.70 1538
8480.56 1430
8481.43 1264
8482.30 1311
8483.17 1294
8484.04 1253
8484.91 1176
8485.78 1191
8486.65 1176
8487.52 1229
8488.39 1150
8489.26 1137
8490.13 1164
8491.00 1068
8491.87 1138
8492.73 1132
8493.60 1113
8494.47 1088
8495.34 1066
8496.21 1052
8497.08 1170
8497.95 1089
8498.82 1079
8499.69 1156
8500.56 1154
8501.43 1090
8502.30 1094
8503.17 1123
8504.04 1137
8504.91 1135
8505.78 1142
8506.65 1110
8507.52 1257
8508.39 1295
8509.27 1196
8510.14 1127
8511.01 1259
8511.88 1203
8512.75 1180
8513.62 1119
8514.49 1176
8515.36 1156
8516.23 1151
8517.10 1090
8517.97 1135
8518.84 1116
8519.71 1145
8520.59 1126
8521.46 1156
8522.33 1075
8523.20 1083
8524.07 1103
8524.94 1101
8525.81 1163
8526.68 1097
8527.55 1158
8528.43 1169
8529.30 1238
8530.17 1213
8531.04 1256
8531.91 1325
8532.78 1221
8533.66 1216
8534.53 1170
8535.40 1185
8536.27 1275
8537.14 1196
8538.01 1318
8538.89 1374
8539.76 1312
8540.63 1197
8541.50 1210
8542.38 1208
8543.25 1251
8544.12 1214
8544.99 1259
8545.86 1253
8546.74 1311
8547.61 1333
8548.48 1402
8549.35 1385
8550.23 1365
8551.10 1330
8551.97 1369
8552.84 1490
8553.72 1511
8554.59 1489
8555.46 1456
8556.34 1420
8557.21 1421
8558.08 1397
8558.95 1350
8559.83 1269
8560.70 1351
8561.57 1270
8562.45 1152
8563.32 1177
8564.19 1185
8565.07 1142
8565.94 1243
8566.81 1227
8567.69 1122
8568.56 1177
8569.43 1272
8570.31 1137
8571.18 1185
8572.05 1123
8572.93 1114
8573.80 1158
8574.68 1183
8575.55 1190
8576.42 1136
8577.30 1094
8578.17 1091
8579.05 1150
8579.92 1116
8580.79 1141
8581.67 1170
8582.54 1230
8583.42 1166
8584.29 1177
8585.16 1177
8586.04 1201
8586.91 1169
8587.79 1258
8588.66 1222
8589.54 1222
8590.41 1178
8591.29 1238
8592.16 1271
8593.04 1139
8593.91 1166
8594.78 1171
8595.66 1156
8596.53 1258
8597.41 1232
8598.28 1275
8599.16 1319
8600.03 1301
8600.91 1400
8601.78 1271
8602.66 1185
8603.54 1333
8604.41 1367
8605.29 1409
8606.16 1328
8607.04 1249
8607.91 1302
8608.79 1339
8609.66 1393
8610.54 1426
8611.41 1424
8612.29 1429
8613.17 1406
8614.04 1436
8614.92 1497
8615.79 1484
8616.67 1487
8617.55 1466
8618.42 1426
8619.30 1447
8620.17 1485
8621.05 1524
8621.93 1481
8622.80 1428
8623.68 1399
8624.55 1545
8625.43 1529
8626.31 1562
8627.18 1594
8628.06 1652
8628.94 1729
8629.81 1729
8630.69 1865
8631.57 1861
8632.44 1803
8633.32 1776
8634.20 1791
8635.07 1779
8635.95 1850
8636.83 1857
8637.71 1896
8638.58 1864
8639.46 1829
8640.34 2020
8641.21 2137
8642.09 2056
8642.97 2137
8643.85 2164
8644.72 2169
8645.60 2163
8646.48 2095
8647.35 2143
8648.23 2201
8649.11 2328
8649.99 2380
8650.87 2370
8651.74 2269
8652.62 2340
8653.50 2451
8654.38 2404
8655.25 2448
8656.13 2533
8657.01 2489
8657.89 2554
8658.77 2486
8659.64 2489
8660.52 2418
8661.40 2387
8662.28 2429
8663.16 2469
8664.04 2493
8664.91 2536
8665.79 2643
8666.67 2723
8667.55 2678
8668.43 2692
8669.31 2900
8670.19 3241
8671.06 3498
8671.94 3940
8672.82 4382
8673.70 4975
8674.58 5413
8675.46 5631
8676.34 5888
8677.22 5666
8678.10 5503
8678.97 5148
8679.85 4676
8680.73 4229
8681.61 3820
8682.49 3428
8683.37 3212
8684.25 3192
8685.13 3118
8686.01 3030
8686.89 3214
8687.77 3287
8688.65 3640
8689.53 4126
8690.41 4671
8691.29 5452
8692.17 6237
8693.05 6871
8693.93 7162
8694.81 7339
8695.69 7219
8696.57 6552
8697.45 5648
8698.33 4898
8699.21 4152
8700.09 3607
8700.97 3246
8701.85 2822
8702.73 2588
8703.61 2483
8704.49 2352
8705.37 2156
8706.25 2150
8707.13 2048
8708.01 2063
8708.89 2089
8709.77 1937
8710.65 1836
8711.53 1726
8712.41 1749
8713.29 1751
8714.17 1657
8715.06 1735
8715.94 1683
8716.82 1616
8717.70 1564
8718.58 1588
8719.46 1557
8720.34 1616
8721.22 1743
8722.10 1676
8722.99 1632
8723.87 1677
8724.75 1660
8725.63 1602
8726.51 1684
8727.39 1538
8728.27 1593
8729.16 1606
8730.04 1684
8730.92 1724
8731.80 1629
8732.68 1581
8733.56 1621
8734.45 1667
8735.33 1621
8736.21 1730
8737.09 1728
8737.97 1612
8738.86 1597
8739.74 1608
8740.62 1535
8741.50 1544
8742.39 1544
8743.27 1527
8744.15 1528
8745.03 1652
8745.92 1491
8746.80 1583
8747.68 1665
8748.56 1607
8749.45 1623
8750.33 1578
8751.21 1593
8752.09 1682
8752.98 1780
8753.86 1753
8754.74 1698
8755.63 1669
8756.51 1721
8757.39 1741
8758.27 1761
8759.16 1799
8760.04 1820
8760.92 1811
8761.81 1805
8762.69 1699
8763.57 1677
8764.46 1593
8765.34 1646
8766.22 1768
8767.11 1657
8767.99 1700
8768.88 1724
8769.76 1666
8770.64 1656
8771.53 1701
8772.41 1668
8773.29 1665
8774.18 1668
8775.06 1690
8775.95 1544
8776.83 1606
8777.71 1505
8778.60 1517
8779.48 1450
8780.37 1426
8781.25 1439
8782.14 1387
8783.02 1397
8783.90 1386
8784.79 1430
8785.67 1408
8786.56 1390
8787.44 1429
8788.33 1256
8789.21 1329
8790.10 1335
8790.98 1281
8791.87 1267
8792.75 1299
8793.64 1314
8794.52 1366
8795.41 1316
8796.29 1273
8797.18 1305
8798.06 1233
8798.95 1258
8799.83 1308
8800.72 1405
8801.60 1335
8802.49 1268
8803.37 1205
8804.26 1288
8805.14 1279
8806.03 1224
8806.91 1257
8807.80 1312
8808.69 1196
8809.57 1114
8810.46 1164
8811.34 1140
8812.23 1157
8813.11 1133
8814.00 1128
8814.89 1125
8815.77 1179
8816.66 1080
8817.54 1106
8818.43 1186
8819.32 1199
8820.20 1159
8821.09 1239
8821.98 1149
8822.86 1068
8823.75 1080
8824.64 1087
8825.52 1101
8826.41 1250
8827.29 1072
8828.18 1145
8829.07 1047
8829.95 1037
8830.84 1132
8831.73 1148
8832.62 1197
8833.50 1097
8834.39 1008
8835.28 1033
8836.16 999
8837.05 1081
8837.94 1069
8838.82 1069
8839.71 1068
8840.60 1025
8841.49 1007
8842.37 991
8843.26 1116
8844.15 1108
8845.04 1083
8845.92 1041
8846.81 997
8847.70 1004
8848.59 1026
8849.47 997
8850.36 986
8851.25 983
8852.14 1091
8853.03 1008
8853.91 997
8854.80 927
8855.69 963
8856.58 1083
8857.47 1042
8858.35 834
8859.24 916
8860.13 999
8861.02 1011
8861.91 971
8862.79 1028
8863.68 953
8864.57 912
8865.46 1000
8866.35 1050
8867.24 946
8868.13 942
8869.01 939
8869.90 929
8870.79 884
8871.68 902
8872.57 933
8873.46 939
8874.35 894
8875.24 852
8876.13 909
8877.01 929
8877.90 869
8878.79 879
8879.68 887
8880.57 910
8881.46 927
8882.35 970
8883.24 848
8884.13 874
8885.02 818
8885.91 919
8886.80 866
8887.69 871
8888.58 884
8889.47 897
8890.36 834
8891.25 835
8892.14 827
8893.03 790
8893.92 856
8894.81 870
8895.70 867
8896.59 911
8897.48 865
8898.37 851
8899.26 792
8900.15 822
8901.04 875
8901.93 770
8902.82 875
8903.71 846
8904.60 851
8905.49 837
8906.38 855
8907.27 896
8908.16 904
8909.05 884
8909.94 802
8910.83 814
8911.72 903
8912.61 959
8913.51 904
8914.40 843
8915.29 808
8916.18 897
8917.07 878
8917.96 877
8918.85 844
8919.74 907
8920.63 824
8921.53 794
8922.42 850
8923.31 936
8924.20 872
8925.09 838
8925.98 835
8926.87 819
8927.77 827
8928.66 791
8929.55 854
8930.44 828
8931.33 838
8932.22 852
8933.12 832
8934.01 733
8934.90 755
8935.79 762
8936.68 786
8937.58 802
8938.47 789
8939.36 778
8940.25 841
8941.15 833
8942.04 799
8942.93 826
8943.82 772
8944.72 787
8945.61 912
8946.50 871
8947.39 767
8948.29 867
8949.18 816
8950.07 801
8950.96 799
8951.86 857
8952.75 832
8953.64 794
8954.54 778
8955.43 828
8956.32 743
8957.21 789
8958.11 822
8959.00 802
8959.89 804
8960.79 811
8961.68 747
8962.57 715
8963.47 789
8964.36 838
8965.25 858
8966.15 838
8967.04 876
8967.94 882
8968.83 856
8969.72 934
8970.62 852
8971.51 833
8972.40 796
8973.30 863
8974.19 835
8975.09 825
8975.98 822
8976.87 780
8977.77 838
8978.66 948
8979.56 957
8980.45 884
8981.35 846
8982.24 898
8983.13 890
8984.03 847
8984.92 856
8985.82 819
8986.71 822
8987.61 787
8988.50 851
8989.40 854
8990.29 799
8991.19 810
8992.08 746
8992.98 748
8993.87 778
8994.77 776
8995.66 841
8996.56 864
8997.45 861
8998.35 859
8999.24 820
9000.14 799
9001.03 768
9001.93 825
9002.82 841
9003.72 828
9004.61 846
9005.51 868
9006.40 845
9007.30 805
9008.19 822
9009.09 802
9009.99 776
9010.88 825
9011.78 779
9012.67 767
9013.57 704
9014.47 766
9015.36 815
9016.26 763
9017.15 874
9018.05 787
9018.95 784
9019.84 878
9020.74 890
9021.63 777
9022.53 711
9023.43 755
9024.32 767
9025.22 739
9026.12 731
9027.01 739
9027.91 771
9028.81 722
9029.70 758
9030.60 782
9031.50 795
9032.39 760
9033.29 740
9034.19 772
9035.08 798
9035.98 842
9036.88 752
9037.78 728
9038.67 698
9039.57 755
9040.47 760
9041.37 756
9042.26 766
9043.16 715
9044.06 807
9044.95 806
9045.85 754
9046.75 748
9047.65 756
9048.54 810
9049.44 780
9050.34 845
9051.24 823
9052.14 806
9053.03 760
9053.93 731
9054.83 757
9055.73 754
9056.63 811
9057.52 796
9058.42 780
9059.32 783
9060.22 823
9061.12 793
9062.02 841
9062.91 818
9063.81 806
9064.71 810
9065.61 796
9066.51 787
9067.41 834
9068.30 869
9069.20 798
9070.10 762
9071.00 892
9071.90 845
9072.80 797
9073.70 824
9074.60 778
9075.50 812
9076.39 865
9077.29 872
9078.19 835
9079.09 782
9079.99 841
9080.89 838
9081.79 849
9082.69 777
9083.59 776
9084.49 831
9085.39 841
9086.29 820
9087.19 812
9088.09 811
9088.99 766
9089.88 750
9090.78 719
9091.68 755
9092.58 841
9093.48 850
9094.38 797
9095.28 864
9096.18 822
9097.08 762
9097.98 790
9098.88 776
9099.78 808
9100.68 810
9101.59 768
9102.49 785
9103.39 771
9104.29 784
9105.19 767
9106.09 799
9106.99 832
9107.89 818
9108.79 807
9109.69 843
9110.59 758
9111.49 796
9112.39 828
9113.29 826
9114.19 844
9115.09 769
9116.00 793
9116.90 726
9117.80 698
9118.70 783
9119.60 819
9120.50 804
9121.40 731
9122.30 700
9123.21 699
9124.11 781
9125.01 776
9125.91 770
9126.81 764
9127.71 766
9128.61 720
9129.52 763
9130.42 763
9131.32 803
9132.22 753
9133.12 847
9134.02 787
9134.93 775
9135.83 743
9136.73 707
9137.63 694
9138.53 754
9139.44 765
9140.34 722
9141.24 676
9142.14 702
9143.05 766
9143.95 799
9144.85 768
9145.75 808
9146.66 787
9147.56 791
9148.46 784
9149.36 799
9150.27 795
9151.17 744
9152.07 775
9152.97 734
9153.88 749
9154.78 800
9155.68 779
9156.59 714
9157.49 771
9158.39 730
9159.30 687
9160.20 727
9161.10 757
9162.01 750
9162.91 716
9163.81 714
9164.72 733
9165.62 823
9166.52 773
9167.43 731
9168.33 780
9169.23 806
9170.14 715
9171.04 649
9171.94 636
9172.85 693
9173.75 769
9174.66 782
9175.56 694
9176.46 703
9177.37 709
9178.27 647
9179.18 738
9180.08 690
9180.98 696
9181.89 651
9182.79 776
9183.70 753
9184.60 742
9185.51 764
9186.41 792
9187.32 703
9188.22 731
9189.12 742
9190.03 781
9190.93 795
9191.84 696
9192.74 754
9193.65 756
9194.55 822
9195.46 817
9196.36 726
9197.27 729
9198.17 716
9199.08 705
9199.98 759
9200.89 781
9201.79 819
9202.70 835
9203.60 777
9204.51 825
9205.41 790
9206.32 771
9207.23 825
9208.13 805
9209.04 760
9209.94 762
9210.85 730
9211.75 735
9212.66 746
9213.57 823
9214.47 763
9215.38 729
9216.28 775
9217.19 736
9218.10 758
9219.00 782
9219.91 716
9220.81 773
9221.72 793
9222.63 745
9223.53 722
9224.44 734
9225.35 783
9226.25 718
9227.16 704
9228.06 683
9228.97 786
9229.88 801
9230.78 782
9231.69 733
9232.60 714
9233.50 749
9234.41 755
9235.32 740
9236.23 773
9237.13 742
9238.04 767
9238.95 704
9239.85 710
9240.76 719
9241.67 744
9242.57 716
9243.48 746
9244.39 809
9245.30 732
9246.20 751
9247.11 694
9248.02 734
9248.93 739
9249.83 755
9250.74 759
9251.65 802
9252.56 738
9253.47 731
9254.37 675
9255.28 713
9256.19 726
9257.10 776
9258.00 754
9258.91 762
9259.82 689
9260.73 692
9261.64 747
9262.55 712
9263.45 712
9264.36 729
9265.27 715
9266.18 712
9267.09 701
9268.00 705
9268.90 787
9269.81 760
9270.72 713
9271.63 720
9272.54 772
9273.45 714
9274.36 675
9275.27 753
9276.17 741
9277.08 840
9277.99 791
9278.90 731
9279.81 724
9280.72 725
9281.63 715
9282.54 704
9283.45 714
9284.36 701
9285.27 685
9286.17 756
9287.08 757
9287.99 720
9288.90 734
9289.81 727
9290.72 726
9291.63 711
9292.54 758
9293.45 809
9294.36 806
9295.27 712
9296.18 770
9297.09 791
9298.00 711
9298.91 719
9299.82 772
9300.73 764
9301.64 786
9302.55 870
9303.46 803
9304.37 765
9305.28 816
9306.19 747
9307.10 713
9308.01 770
9308.92 807
9309.83 718
9310.74 793
9311.66 863
9312.57 792
9313.48 738
9314.39 764
9315.30 752
9316.21 828
9317.12 742
9318.03 818
9318.94 858
9319.85 775
9320.76 805
9321.68 733
9322.59 767
9323.50 807
9324.41 810
9325.32 773
9326.23 757
9327.14 761
9328.05 680
9328.97 735
9329.88 738
9330.79 728
9331.70 684
9332.61 733
9333.52 760
9334.44 727
9335.35 701
9336.26 677
9337.17 734
9338.08 751
9339.00 790
9339.91 788
9340.82 776
9341.73 793
9342.64 769
9343.56 788
9344.47 752
9345.38 813
9346.29 748
9347.20 748
9348.12 777
9349.03 830
9349.94 770
9350.85 750
9351.77 697
9352.68 762
9353.59 715
9354.51 681
9355.42 744
9356.33 763
9357.24 788
9358.16 747
9359.07 708
9359.98 796
9360.90 829
9361.81 779
9362.72 783
9363.64 767
9364.55 795
9365.46 753
9366.37 729
9367.29 734
9368.20 760
9369.12 772
9370.03 783
9370.94 764
9371.86 766
9372.77 759
9373.68 722
9374.60 707
9375.51 767
9376.42 716
9377.34 786
9378.25 816
9379.17 800
9380.08 827
9380.99 842
9381.91 779
9382.82 744
9383.74 686
9384.65 748
9385.56 780
9386.48 786
9387.39 769
9388.31 808
9389.22 797
9390.14 729
9391.05 734
9391.97 775
9392.88 802
9393.79 770
9394.71 810
9395.62 792
9396.54 753
9397.45 820
9398.37 767
9399.28 745
9400.20 729
9401.11 816
9402.03 795
9402.94 789
9403.86 783
9404.77 816
9405.69 782
9406.60 773
9407.52 778
9408.44 797
9409.35 729
9410.27 770
9411.18 788
9412.10 818
9413.01 700
9413.93 743
9414.84 809
9415.76 823
9416.68 813
9417.59 803
9418.51 752
9419.42 814
9420.34 816
9421.25 762
9422.17 810
9423.09 822
9424.00 762
9424.92 805
9425.84 757
9426.75 747
9427.67 782
9428.58 901
9429.50 916
9430.42 835
9431.33 806
9432.25 896
9433.17 873
9434.08 872
9435.00 874
9435.92 858
9436.83 885
9437.75 880
9438.67 890
9439.58 919
9440.50 928
9441.42 869
9442.33 946
9443.25 923
9444.17 1016
9445.09 1008
9446.00 924
9446.92 927
9447.84 948
9448.76 976
9449.67 975
9450.59 975
9451.51 1069
9452.42 1176
9453.34 1165
9454.26 1217
9455.18 1204
9456.10 1203
9457.01 1231
9457.93 1145
9458.85 1087
9459.77 1062
9460.68 1011
9461.60 951
9462.52 989
9463.44 954
9464.36 970
9465.27 959
9466.19 915
9467.11 899
9468.03 933
9468.95 913
9469.87 939
9470.78 856
9471.70 832
9472.62 837
9473.54 796
9474.46 781
9475.38 840
9476.30 927
9477.21 858
9478.13 862
9479.05 993
9479.97 994
9480.89 1022
9481.81 1039
9482.73 929
9483.65 995
9484.57 969
9485.48 970
9486.40 931
9487.32 986
9488.24 899
9489.16 941
9490.08 954
9491.00 915
9491.92 884
9492.84 896
9493.76 925
9494.68 896
9495.60 854
9496.52 908
9497.44 895
9498.36 884
9499.28 882
9500.20 963
9501.12 943
9502.04 868
9502.96 861
9503.88 869
9504.80 906
9505.72 917
9506.64 893
9507.56 861
9508.48 855
9509.40 875
9510.32 914
9511.24 908
9512.16 924
9513.08 1045
9514.00 1041
9514.92 956
9515.84 887
9516.76 960
9517.68 965
9518.60 1018
9519.52 991
9520.44 975
9521.36 967
9522.29 1035
9523.21 1076
9524.13 991
9525.05 1060
9525.97 1044
9526.89 999
9527.81 1051
9528.73 1006
9529.65 1108
9530.58 1191
9531.50 1306
9532.42 1381
9533.34 1314
9534.26 1361
9535.18 1286
9536.10 1280
9537.03 1281
9537.95 1223
9538.87 1219
9539.79 1211
9540.71 1138
9541.63 1153
9542.56 1133
9543.48 1094
9544.40 1103
9545.32 1126
9546.24 1086
9547.17 1148
9548.09 1107
9549.01 1126
9549.93 1134
9550.86 1109
9551.78 1106
9552.70 1081
9553.62 1137
9554.54 1070
9555.47 1156
9556.39 1165
9557.31 1054
9558.23 1097
9559.16 1126
9560.08 1194
9561.00 1203
9561.93 1181
9562.85 1210
9563.77 1190
9564.69 1184
9565.62 1207
9566.54 1207
9567.46 1204
9568.39 1137
9569.31 1080
9570.23 1088
9571.16 1122
9572.08 1178
9573.00 1125
9573.93 1103
9574.85 1112
9575.77 1110
9576.70 1088
9577.62 1062
9578.54 1115
9579.47 1160
9580.39 1169
9581.32 1159
9582.24 1218
9583.16 1177
9584.09 1160
9585.01 1163
9585.93 1112
9586.86 1226
9587.78 1256
9588.71 1208
9589.63 1236
9590.56 1281
9591.48 1238
9592.40 1169
9593.33 1227
9594.25 1200
9595.18 1215
9596.10 1239
9597.03 1188
9597.95 1310
9598.87 1300
9599.80 1348
9600.72 1306
9601.65 1255
9602.57 1229
9603.50 1365
9604.42 1408
9605.35 1428
9606.27 1370
9607.20 1404
9608.12 1433
9609.05 1449
9609.97 1428
9610.90 1478
9611.82 1473
9612.75 1511
9613.67 1471
9614.60 1544
9615.53 1478
9616.45 1478
9617.38 1509
9618.30 1410
9619.23 1446
9620.15 1571
9621.08 1613
9622.00 1560
9622.93 1553
9623.86 1557
9624.78 1604
9625.71 1637
9626.63 1647
9627.56 1700
9628.49 1729
9629.41 1728
9630.34 1581
9631.26 1780
9632.19 1696
9633.12 1768
9634.04 1805
9634.97 1747
9635.90 1806
9636.82 1857
9637.75 1895
9638.67 1794
9639.60 1840
9640.53 1956
9641.45 2029
9642.38 1886
9643.31 1964
9644.23 2005
9645.16 1964
9646.09 1975
9647.02 2078
9647.94 2091
9648.87 2182
9649.80 2148
9650.72 2257
9651.65 2202
9652.58 2165
9653.50 2238
9654.43 2298
9655.36 2323
9656.29 2314
9657.21 2140
9658.14 2275
9659.07 2261
9660.00 2342
9660.92 2319
9661.85 2411
9662.78 2394
9663.71 2331
9664.63 2424
9665.56 2448
9666.49 2378
9667.42 2465
9668.35 2583
9669.27 2712
9670.20 2705
9671.13 2665
9672.06 2639
9672.99 2747
9673.92 2814
9674.84 2787
9675.77 2640
9676.70 2757
9677.63 2777
9678.56 2882
9679.49 2725
9680.41 2797
9681.34 2944
9682.27 3077
9683.20 3074
9684.13 3037
9685.06 3152
9685.99 3081
9686.91 3028
9687.84 3102
9688.77 3184
9689.70 3184
9690.63 2994
9691.56 3022
9692.49 3184
9693.42 3258
9694.35 3312
9695.28 3661
9696.21 3772
9697.13 4065
9698.06 4366
9698.99 4608
9699.92 4924
9700.85 5075
9701.78 4930
9702.71 4810
9703.64 4535
9704.57 4230
9705.50 4055
9706.43 3843
9707.36 3695
9708.29 3485
9709.22 3450
9710.15 3297
9711.08 3442
9712.01 3491
9712.94 3548
9713.87 3638
9714.80 3692
9715.73 3890
9716.66 3906
9717.59 3614
9718.52 3612
9719.45 3489
9720.38 3204
9721.31 3109
9722.24 2965
9723.17 2856
9724.10 2642
9725.04 2572
9725.97 2566
9726.90 2630
9727.83 2661
9728.76 2528
9729.69 2627
9730.62 2630
9731.55 2798
9732.48 2766
9733.41 2670
9734.34 2667
9735.28 2663
9736.21 2654
9737.14 2641
9738.07 2384
9739.00 2398
9739.93 2271
9740.86 2274
9741.79 2187
9742.73 2162
9743.66 2152
9744.59 2147
9745.52 2095
9746.45 1994
9747.38 2056
9748.32 2049
9749.25 2003
9750.18 1976
9751.11 2062
9752.04 1929
9752.98 1923
9753.91 1936
9754.84 1850
9755.77 1908
9756.70 1959
9757.64 1863
9758.57 1911
9759.50 1852
9760.43 1932
9761.37 1911
9762.30 1893
9763.23 1906
9764.16 1833
9765.10 1876
9766.03 1924
9766.96 1853
9767.89 1943
9768.83 1966
9769.76 1918
9770.69 1895
9771.63 1953
9772.56 1827
9773.49 1801
9774.42 1862
9775.36 1998
9776.29 1965
9777.22 1969
9778.16 2081
9779.09 2183
9780.02 2136
9780.96 2254
9781.89 2258
9782.82 2114
9783.76 2123
9784.69 2125
9785.62 2114
9786.56 2044
9787.49 1960
9788.42 1938
9789.36 1937
9790.29 1885
9791.23 1839
9792.16 1822
9793.09 1762
9794.03 1815
9794.96 1802
9795.90 1835
9796.83 1718
9797.76 1800
9798.70 1822
9799.63 1871
9800.57 1830
9801.50 1760
9802.44 1808
9803.37 1756
9804.30 1755
9805.24 1589
9806.17 1530
9807.11 1499
9808.04 1434
9808.98 1546
9809.91 1585
9810.85 1528
9811.78 1425
9812.72 1371
9813.65 1480
9814.59 1493
9815.52 1425
9816.46 1375
9817.39 1407
9818.33 1470
9819.26 1413
9820.20 1388
9821.13 1437
9822.07 1358
9823.00 1324
9823.94 1409
9824.87 1380
9825.81 1416
9826.74 1401
9827.68 1302
9828.62 1429
9829.55 1366
9830.49 1279
9831.42 1324
9832.36 1323
9833.29 1284
9834.23 1287
9835.17 1338
9836.10 1426
9837.04 1296
9837.97 1375
9838.91 1365
9839.85 1332
9840.78 1374
9841.72 1338
9842.66 1284
9843.59 1400
9844.53 1413
9845.46 1316
9846.40 1313
9847.34 1325
9848.27 1296
9849.21 1265
9850.15 1308
9851.08 1318
9852.02 1257
9852.96 1269
9853.89 1283
9854.83 1265
9855.77 1215
9856.71 1223
9857.64 1309
9858.58 1408
9859.52 1309
9860.45 1315
9861.39 1291
9862.33 1272
9863.26 1318
9864.20 1269
9865.14 1330
9866.08 1202
9867.01 1226
9867.95 1248
9868.89 1217
9869.83 1192
9870.76 1251
9871.70 1278
9872.64 1273
9873.58 1260
9874.52 1159
9875.45 1165
9876.39 1227
9877.33 1256
9878.27 1184
9879.21 1224
9880.14 1202
9881.08 1215
9882.02 1216
9882.96 1175
9883.90 1187
9884.83 1156
9885.77 1101
9886.71 1136
9887.65 1191
9888.59 1139
9889.53 1170
9890.46 1136
9891.40 1064
9892.34 1085
9893.28 1082
9894.22 1169
9895.16 1088
9896.10 1042
9897.04 1000
9897.98 1142
9898.91 1076
9899.85 1022
9900.79 1085
9901.73 1085
9902.67 1063
9903.61 1036
9904.55 1144
9905.49 1151
9906.43 1209
9907.37 1142
9908.31 1108
9909.25 1095
9910.19 1120
9911.12 1179
9912.06 1124
9913.00 1057
9913.94 1105
9914.88 1109
9915.82 1075
9916.76 1084
9917.70 1079
9918.64 1132
9919.58 1087
9920.52 1111
9921.46 1151
9922.40 1127
9923.34 1157
9924.28 1264
9925.22 1438
9926.16 1475
9927.10 1531
9928.04 1665
9928.98 1651
9929.92 1617
9930.87 1606
9931.81 1477
9932.75 1438
9933.69 1390
9934.63 1242
9935.57 1179
9936.51 1182
9937.45 1153
9938.39 1118
9939.33 1157
9940.27 1087
9941.21 1082
9942.15 1092
9943.10 1088
9944.04 1101
9944.98 1139
9945.92 1113
9946.86 1093
9947.80 1146
9948.74 1105
9949.68 1085
9950.63 1024
9951.57 1072
9952.51 1109
9953.45 1112
9954.39 1112
9955.33 1069
9956.27 1147
9957.22 1168
9958.16 1099
9959.10 1002
9960.04 998
9960.98 1011
9961.93 1093
9962.87 1058
9963.81 1042
9964.75 1050
9965.69 1018
9966.64 961
9967.58 1021
9968.52 1039
9969.46 1042
9970.41 1000
9971.35 990
9972.29 960
9973.23 969
9974.18 986
9975.12 953
9976.06 952
9977.00 1017
9977.95 1051
9978.89 1039
9979.83 1012
9980.77 991
9981.72 1009
9982.66 1011
9983.60 1002
9984.55 965
9985.49 940
9986.43 1000
9987.38 996
9988.32 953
9989.26 955
9990.21 960
9991.15 956
9992.09 972
9993.04 999
9993.98 942
9994.92 968
9995.87 996
9996.81 1012
9997.75 959
9998.70 894
9999.64 937
10000.58 912
10001.53 978
10002.47 981
10003.42 970
10004.36 964
10005.30 975
10006.25 963
10007.19 978
10008.14 1025
10009.08 976
10010.02 948
10010.97 972
10011.91 987
10012.86 926
10013.80 893
10014.75 935
10015.69 936
10016.64 957
10017.58 959
10018.52 949
10019.47 902
10020.41 891
10021.36 973
10022.30 919
10023.25 952
10024.19 934
10025.14 921
10026.08 882
10027.03 892
10027.97 918
10028.92 964
10029.86 944
10030.81 928
10031.75 943
10032.70 944
10033.64 968
10034.59 874
10035.54 836
10036.48 814
10037.43 863
10038.37 872
10039.32 846
10040.26 913
10041.21 880
10042.15 849
10043.10 897
10044.05 868
10044.99 846
10045.94 866
10046.88 852
10047.83 820
10048.78 818
10049.72 892
10050.67 814
10051.61 828
10052.56 892
10053.51 891
10054.45 825
10055.40 859
10056.35 915
10057.29 873
10058.24 850
10059.19 887
10060.13 985
10061.08 934
10062.03 892
10062.97 904
10063.92 911
10064.87 867
10065.81 894
10066.76 813
10067.71 875
10068.65 883
10069.60 894
10070.55 791
10071.49 855
10072.44 843
10073.39 845
10074.34 864
10075.28 852
10076.23 818
10077.18 812
10078.13 787
10079.07 829
10080.02 859
10080.97 822
10081.92 836
10082.86 826
10083.81 846
10084.76 888
10085.71 831
10086.66 838
10087.60 889
10088.55 792
10089.50 804
10090.45 855
10091.39 793
10092.34 778
10093.29 742
10094.24 797
10095.19 855
10096.14 784
10097.08 895
10098.03 835
10098.98 828
10099.93 830
10100.88 837
10101.83 812
10102.78 820
10103.72 805
10104.67 813
10105.62 821
10106.57 835
10107.52 756
10108.47 786
10109.42 819
10110.37 713
10111.31 758
10112.26 797
10113.21 825
10114.16 733
10115.11 739
10116.06 757
10117.01 797
10117.96 770
10118.91 848
10119.86 814
10120.81 843
10121.76 797
10122.71 761
10123.66 810
10124.61 771
10125.55 811
10126.50 784
10127.45 788
10128.40 805
10129.35 860
10130.30 867
10131.25 804
10132.20 818
10133.15 890
10134.10 750
10135.05 725
10136.00 731
10136.95 811
10137.90 850
10138.85 813
10139.81 813
10140.76 827
10141.71 816
10142.66 837
10143.61 799
10144.56 857
10145.51 780
10146.46 816
10147.41 826
10148.36 862
10149.31 816
10150.26 763
10151.21 771
10152.16 761
10153.11 783
10154.07 792
10155.02 846
10155.97 876
10156.92 872
10157.87 898
10158.82 823
10159.77 795
10160.72 833
10161.68 867
10162.63 829
10163.58 827
10164.53 844
10165.48 886
10166.43 926
10167.38 828
10168.34 819
10169.29 851
10170.24 827
10171.19 861
10172.14 794
10173.10 814
10174.05 785
10175.00 795
10175.95 801
10176.90 860
10177.86 882
10178.81 827
10179.76 848
10180.71 804
10181.66 850
10182.62 804
10183.57 906
10184.52 888
10185.47 863
10186.43 893
10187.38 869
10188.33 844
10189.28 881
10190.24 866
10191.19 921
10192.14 896
10193.10 860
10194.05 904
10195.00 958
10195.95 978
10196.91 937
10197.86 893
10198.81 877
10199.77 854
10200.72 872
10201.67 928
10202.63 935
10203.58 962
10204.53 969
10205.49 956
10206.44 999
10207.39 1059
10208.35 1012
10209.30 989
10210.25 934
10211.21 969
10212.16 981
10213.12 962
10214.07 907
10215.02 905
10215.98 882
10216.93 902
10217.88 892
10218.84 936
10219.79 901
10220.75 852
10221.70 825
10222.66 881
10223.61 836
10224.56 822
10225.52 833
10226.47 886
10227.43 877
10228.38 837
10229.34 896
10230.29 874
10231.25 852
10232.20 846
10233.15 884
10234.11 874
10235.06 873
10236.02 879
10236.97 938
10237.93 933
10238.88 967
10239.84 941
10240.79 809
10241.75 814
10242.70 785
10243.66 849
10244.61 897
10245.57 798
10246.53 775
10247.48 819
10248.44 792
10249.39 706
10250.35 742
10251.30 801
10252.26 767
10253.21 836
10254.17 753
10255.13 759
10256.08 735
10257.04 749
10257.99 830
10258.95 739
10259.90 804
10260.86 816
10261.82 723
10262.77 762
10263.73 729
10264.69 743
10265.64 777
10266.60 747
10267.55 755
10268.51 756
10269.47 719
10270.42 726
10271.38 742
10272.34 672
10273.29 684
10274.25 724
10275.21 701
10276.16 732
10277.12 721
10278.08 699
10279.03 712
10279.99 707
10280.95 676
10281.90 738
10282.86 752
10283.82 702
10284.78 684
10285.73 779
10286.69 814
10287.65 741
10288.60 715
10289.56 733
10290.52 763
10291.48 749
10292.43 803
10293.39 675
10294.35 729
10295.31 747
10296.26 693
10297.22 722
10298.18 763
10299.14 685
10300.10 738
10301.05 743
10302.01 748
10302.97 711
10303.93 651
10304.89 757
10305.84 707
10306.80 746
10307.76 754
10308.72 843
10309.68 735
10310.63 750
10311.59 755
10312.55 726
10313.51 718
10314.47 771
10315.43 767
10316.39 772
10317.34 696
10318.30 753
10319.26 769
10320.22 769
10321.18 730
10322.14 736
10323.10 749
10324.06 720
10325.02 723
10325.97 724
10326.93 777
10327.89 798
10328.85 807
10329.81 807
10330.77 809
10331.73 766
10332.69 732
10333.65 818
10334.61 875
10335.57 793
10336.53 724
10337.49 771
10338.45 772
10339.41 746
10340.37 767
10341.32 714
10342.28 717
10343.24 745
10344.20 764
10345.16 751
10346.12 781
10347.08 773
10348.04 775
10349.00 740
10349.96 747
10350.92 757
10351.89 724
10352.85 745
10353.81 714
10354.77 767
10355.73 707
10356.69 753
10357.65 682
10358.61 756
10359.57 812
10360.53 817
10361.49 795
10362.45 816
10363.41 734
10364.37 741
10365.33 751
10366.29 780
10367.25 705
10368.22 761
10369.18 675
10370.14 769
10371.10 743
10372.06 742
10373.02 642
10373.98 707
10374.94 758
10375.91 776
10376.87 680
10377.83 683
10378.79 704
10379.75 678
10380.71 662
10381.67 640
10382.64 647
10383.60 659
10384.56 675
10385.52 693
10386.48 705
10387.45 645
10388.41 687
10389.37 665
10390.33 676
10391.29 695
10392.26 645
10393.22 723
10394.18 656
10395.14 687
10396.10 608
10397.07 645
10398.03 671
10398.99 696
10399.95 642
10400.92 697
10401.88 689
10402.84 641
10403.80 664
10404.77 649
10405.73 640
10406.69 645
10407.66 670
10408.62 653
10409.58 619
10410.54 623
10411.51 703
10412.47 663
10413.43 620
10414.40 581
10415.36 647
10416.32 672
10417.29 650
10418.25 688
10419.21 745
10420.18 694
10421.14 685
10422.10 688
10423.07 626
10424.03 622
10424.99 611
10425.96 642
10426.92 656
10427.89 658
10428.85 630
10429.81 644
10430.78 691
10431.74 654
10432.70 620
10433.67 583
10434.63 629
10435.60 611
10436.56 630
10437.53 672
10438.49 708
10439.45 704
10440.42 660
10441.38 629
10442.35 656
10443.31 649
10444.28 660
10445.24 608
10446.21 604
10447.17 625
10448.13 580
10449.10 577
10450.06 625
10451.03 686
10451.99 620
10452.96 669
10453.92 680
10454.89 658
10455.85 626
10456.82 620
10457.78 617
10458.75 733
10459.71 627
10460.68 633
10461.65 648
10462.61 577
10463.58 559
10464.54 583
10465.51 690
10466.47 695
10467.44 620
10468.40 565
10469.37 621
10470.34 654
10471.30 605
10472.27 604
10473.23 572
10474.20 572
10475.16 701
10476.13 611
10477.10 625
10478.06 599
10479.03 671
10480.00 667
10480.96 593
10481.93 612
10482.89 591
10483.86 627
10484.83 599
10485.79 579
10486.76 561
10487.73 607
10488.69 562
10489.66 640
10490.63 614
10491.59 609
10492.56 581
10493.53 646
10494.49 631
10495.46 598
10496.43 608
10497.39 611
10498.36 600
10499.33 595
10500.30 607
10501.26 552
10502.23 596
10503.20 576
10504.16 579
10505.13 594
10506.10 639
10507.07 632
10508.03 616
10509.00 604
10509.97 577
10510.94 547
10511.90 604
10512.87 632
10513.84 624
10514.81 604
10515.78 575
10516.74 581
10517.71 639
10518.68 647
10519.65 600
10520.62 626
10521.58 669
10522.55 593
10523.52 548
10524.49 549
10525.46 557
10526.42 548
10527.39 658
10528.36 638
10529.33 546
10530.30 619
10531.27 624
10532.24 601
10533.20 560
10534.17 589
10535.14 612
10536.11 605
10537.08 566
10538.05 564
10539.02 639
10539.99 594
10540.95 633
10541.92 570
10542.89 585
10543.86 625
10544.83 604
10545.80 603
10546.77 571
10547.74 605
10548.71 633
10549.68 654
10550.65 608
10551.62 630
10552.59 620
10553.56 620
10554.53 580
10555.49 559
10556.46 556
10557.43 628
10558.40 629
10559.37 654
10560.34 605
10561.31 586
10562.28 656
10563.25 594
10564.22 651
10565.19 616
10566.16 657
10567.13 632
10568.10 686
10569.07 623
10570.05 635
10571.02 611
10571.99 661
10572.96 637
10573.93 633
10574.90 668
10575.87 609
10576.84 622
10577.81 676
10578.78 679
10579.75 664
10580.72 680
10581.69 643
10582.66 649
10583.63 606
10584.61 626
10585.58 670
10586.55 638
10587.52 590
10588.49 594
10589.46 618
10590.43 538
10591.40 618
10592.38 651
10593.35 659
10594.32 640
10595.29 635
10596.26 612
10597.23 658
10598.20 658
10599.18 606
10600.15 594
10601.12 656
10602.09 692
10603.06 637
10604.03 620
10605.01 571
10605.98 614
10606.95 606
10607.92 652
10608.89 613
10609.87 706
10610.84 704
10611.81 719
10612.78 630
10613.76 628
10614.73 612
10615.70 698
10616.67 697
10617.65 676
10618.62 641
10619.59 627
10620.56 674
10621.54 686
10622.51 631
10623.48 717
10624.45 710
10625.43 666
10626.40 649
10627.37 624
10628.35 623
10629.32 662
10630.29 697
10631.27 697
10632.24 701
10633.21 697
10634.19 739
10635.16 692
10636.13 737
10637.11 816
10638.08 795
10639.05 813
10640.03 900
10641.00 959
10641.97 861
10642.95 886
10643.92 803
10644.89 809
10645.87 781
10646.84 751
10647.82 701
10648.79 705
10649.76 748
10650.74 705
10651.71 710
10652.69 670
10653.66 617
10654.63 672
10655.61 644
10656.58 609
10657.56 705
10658.53 650
10659.51 630
10660.48 626
10661.46 630
10662.43 635
10663.40 630
10664.38 618
10665.35 635
10666.33 649
10667.30 608
10668.28 613
10669.25 605
10670.23 594
10671.20 614
10672.18 645
10673.15 679
10674.13 635
10675.10 625
10676.08 597
10677.05 610
10678.03 605
10679.00 691
10679.98 702
10680.96 687
10681.93 691
10682.91 664
10683.88 608
10684.86 627
10685.83 610
10686.81 616
10687.78 651
10688.76 638
10689.74 640
10690.71 683
10691.69 624
10692.66 603
10693.64 635
10694.62 635
10695.59 650
10696.57 639
10697.54 588
10698.52 639
10699.50 571
10700.47 627
10701.45 585
10702.43 617
10703.40 662
10704.38 635
10705.36 626
10706.33 685
10707.31 602
10708.29 601
10709.26 626
10710.24 614
10711.22 642
10712.19 703
10713.17 657
10714.15 684
10715.12 677
10716.10 642
10717.08 620
10718.05 600
10719.03 631
10720.01 617
10720.99 573
10721.96 643
10722.94 679
10723.92 647
10724.90 648
10725.87 618
10726.85 593
10727.83 690
10728.81 654
10729.78 676
10730.76 630
10731.74 594
10732.72 655
10733.69 591
10734.67 593
10735.65 630
10736.63 588
10737.61 584
10738.58 639
10739.56 624
10740.54 571
10741.52 646
10742.50 629
10743.47 669
10744.45 629
10745.43 638
10746.41 629
10747.39 582
10748.37 594
10749.35 597
10750.32 583
10751.30 633
10752.28 628
10753.26 658
10754.24 704
10755.22 604
10756.20 589
10757.18 649
10758.15 606
10759.13 581
10760.11 605
10761.09 658
10762.07 694
10763.05 609
10764.03 599
10765.01 602
10765.99 695
10766.97 668
10767.95 628
10768.93 636
10769.91 636
10770.88 676
10771.86 696
10772.84 669
10773.82 658
10774.80 715
10775.78 716
10776.76 655
10777.74 649
10778.72 716
10779.70 660
10780.68 702
10781.66 606
10782.64 653
10783.62 694
10784.60 649
10785.58 660
10786.56 680
10787.54 715
10788.52 666
10789.50 686
10790.48 684
10791.47 687
10792.45 678
10793.43 697
10794.41 702
10795.39 722
10796.37 707
10797.35 670
10798.33 657
10799.31 623
10800.29 602
10801.27 662
10802.25 671
10803.23 698
10804.22 738
10805.20 656
10806.18 667
10807.16 696
10808.14 657
10809.12 730
10810.10 719
10811.08 656
10812.07 656
10813.05 653
10814.03 694
10815.01 708
10815.99 727
10816.97 697
10817.95 706
10818.94 740
10819.92 780
10820.90 732
10821.88 725
10822.86 691
10823.85 742
10824.83 722
10825.81 748
10826.79 695
10827.77 644
10828.76 658
10829.74 719
10830.72 756
10831.70 698
10832.68 777
10833.67 771
10834.65 799
10835.63 756
10836.61 746
10837.60 691
10838.58 728
10839.56 795
10840.55 787
10841.53 710
10842.51 679
10843.49 729
10844.48 737
10845.46 767
10846.44 775
10847.43 772
10848.41 800
10849.39 775
10850.37 715
10851.36 748
10852.34 773
10853.32 752
10854.31 803
10855.29 762
10856.27 832
10857.26 870
10858.24 824
10859.22 814
10860.21 887
10861.19 843
10862.18 867
10863.16 873
10864.14 887
10865.13 831
10866.11 838
10867.09 894
10868.08 836
10869.06 795
10870.05 872
10871.03 912
10872.01 874
10873.00 865
10873.98 857
10874.97 926
10875.95 948
10876.94 957
10877.92 892
10878.90 926
10879.89 966
10880.87 900
10881.86 945
10882.84 945
10883.83 947
10884.81 978
10885.80 940
10886.78 968
10887.77 1026
10888.75 935
10889.74 1045
10890.72 1002
10891.71 1098
10892.69 971
10893.68 1019
10894.66 1000
10895.65 958
10896.63 978
10897.62 1021
10898.60 1013
10899.59 981
10900.57 972
10901.56 980
10902.54 974
10903.53 1129
10904.52 1090
10905.50 1079
10906.49 1105
10907.47 1078
10908.46 1025
10909.44 1071
10910.43 1147
10911.42 1104
10912.40 1040
10913.39 1154
10914.37 1228
10915.36 1205
10916.35 1226
10917.33 1221
10918.32 1289
10919.31 1253
10920.29 1241
10921.28 1259
10922.26 1297
10923.25 1285
10924.24 1245
10925.22 1311
10926.21 1347
10927.20 1278
10928.18 1271
10929.17 1299
10930.16 1294
10931.14 1364
10932.13 1245
10933.12 1304
10934.10 1323
10935.09 1282
10936.08 1332
10937.07 1388
10938.05 1328
10939.04 1450
10940.03 1452
10941.01 1440
10942.00 1461
10942.99 1455
10943.98 1531
10944.96 1544
10945.95 1519
10946.94 1567
10947.93 1577
10948.91 1555
10949.90 1592
10950.89 1688
10951.88 1741
10952.86 1767
10953.85 1744
10954.84 1866
10955.83 2088
10956.82 2099
10957.80 2275
10958.79 2291
10959.78 2332
10960.77 2429
10961.76 2330
10962.75 2289
10963.73 2267
10964.72 2064
10965.71 2003
10966.70 2032
10967.69 2008
10968.68 1879
10969.66 1720
10970.65 1755
10971.64 1731
10972.63 1712
10973.62 1748
10974.61 1676
10975.60 1663
10976.58 1625
10977.57 1712
10978.56 1700
10979.55 1745
10980.54 1747
10981.53 1779
10982.52 1691
10983.51 1778
10984.50 1777
10985.49 1816
10986.48 1813
10987.47 1720
10988.45 1780
10989.44 1847
10990.43 1769
10991.42 1840
10992.41 1883
10993.40 1945
10994.39 2063
10995.38 2286
10996.37 2455
10997.36 2711
10998.35 2881
10999.34 3064
11000.33 3317
11001.32 3192
11002.31 3215
11003.30 3235
11004.29 3142
11005.28 2800
11006.27 2430
11007.26 2265
11008.25 2111
11009.24 1949
11010.23 1846
11011.22 1751
11012.21 1654
11013.20 1605
11014.19 1526
11015.18 1544
11016.18 1540
11017.17 1461
11018.16 1513
11019.15 1424
11020.14 1510
11021.13 1352
11022.12 1287
11023.11 1313
11024.10 1208
11025.09 1184
11026.08 1217
11027.08 1238
11028.07 1304
11029.06 1297
11030.05 1246
11031.04 1134
11032.03 1221
11033.02 1272
11034.01 1187
11035.01 1199
11036.00 1198
11036.99 1206
11037.98 1092
11038.97 1082
11039.96 1072
11040.96 1102
11041.95 1067
11042.94 1073
11043.93 1061
11044.92 1085
11045.92 1111
11046.91 1006
11047.90 1086
11048.89 1093
11049.88 1075
11050.88 1015
11051.87 1035
11052.86 1057
11053.85 1008
11054.85 1028
11055.84 1070
11056.83 1017
11057.82 1062
11058.82 1031
11059.81 1001
11060.80 994
11061.79 986
11062.79 1041
11063.78 994
11064.77 1040
11065.76 1030
11066.76 1012
11067.75 1007
11068.74 1007
11069.74 1037
11070.73 1088
11071.72 965
11072.72 1057
11073.71 1021
11074.70 945
11075.70 995
11076.69 935
11077.68 946
11078.68 965
11079.67 1026
11080.66 1012
11081.66 1071
11082.65 1081
11083.64 1073
11084.64 1054
11085.63 1046
11086.62 983
11087.62 1008
11088.61 964
11089.61 938
11090.60 965
11091.59 939
11092.59 968
11093.58 998
11094.58 967
11095.57 1016
11096.57 1016
11097.56 1045
11098.55 972
11099.55 928
11100.54 946
11101.54 901
11102.53 938
11103.53 883
11104.52 835
11105.52 823
11106.51 921
11107.51 861
11108.50 859
11109.49 902
11110.49 901
11111.48 856
11112.48 727
11113.47 772
11114.47 808
11115.46 845
11116.46 806
11117.46 863
11118.45 800
11119.45 816
11120.44 884
11121.44 821
11122.43 790
11123.43 779
11124.42 815
11125.42 865
11126.41 899
11127.41 821
11128.41 787
11129.40 807
11130.40 843
11131.39 809
11132.39 836
11133.38 811
11134.38 791
11135.38 782
11136.37 779
11137.37 776
11138.36 735
11139.36 748
11140.36 790
11141.35 798
11142.35 767
11143.35 750
11144.34 760
11145.34 792
11146.34 792
11147.33 763
11148.33 751
11149.32 739
11150.32 718
11151.32 778
11152.31 705
11153.31 718
11154.31 736
11155.31 730
11156.30 693
11157.30 667
11158.30 651
11159.29 699
11160.29 734
11161.29 723
11162.28 795
11163.28 778
11164.28 750
11165.28 735
11166.27 705
11167.27 743
11168.27 729
11169.27 805
11170.26 724
11171.26 773
11172.26 731
11173.26 689
11174.25 688
11175.25 726
11176.25 682
11177.25 696
11178.25 707
11179.24 720
11180.24 694
11181.24 720
11182.24 730
11183.24 682
11184.23 681
11185.23 653
11186.23 766
11187.23 799
11188.23 728
11189.23 738
11190.22 728
11191.22 687
11192.22 657
11193.22 690
11194.22 672
11195.22 676
11196.22 704
11197.21 720
11198.21 701
11199.21 740
11200.21 758
11201.21 688
11202.21 710
11203.21 705
11204.21 629
11205.21 657
11206.21 719
11207.21 766
11208.20 645
11209.20 761
11210.20 662
11211.20 716
11212.20 690
11213.20 699
11214.20 658
11215.20 674
11216.20 693
11217.20 712
11218.20 638
11219.20 644
11220.20 704
11221.20 680
11222.20 645
11223.20 675
11224.20 655
11225.20 684
11226.20 681
11227.20 659
11228.20 672
11229.20 669
11230.20 656
11231.20 697
11232.20 693
11233.20 701
11234.20 681
11235.20 685
11236.20 678
11237.20 701
11238.20 697
11239.20 686
11240.20 629
11241.20 694
11242.21 680
11243.21 651
11244.21 709
11245.21 672
11246.21 650
11247.21 687
11248.21 672
11249.21 689
11250.21 731
11251.21 634
11252.22 665
11253.22 691
11254.22 692
11255.22 653
11256.22 723
11257.22 655
11258.22 656
11259.23 662
11260.23 637
11261.23 581
11262.23 723
11263.23 730
11264.23 722
11265.24 675
11266.24 584
11267.24 669
11268.24 650
11269.24 663
11270.25 682
11271.25 642
11272.25 622
11273.25 678
11274.25 637
11275.26 662
11276.26 714
11277.26 711
11278.26 685
11279.27 615
11280.27 700
11281.27 672
11282.27 692
11283.28 682
11284.28 679
11285.28 728
11286.28 734
11287.29 656
11288.29 700
11289.29 654
11290.29 734
11291.30 704
11292.30 687
11293.30 710
11294.31 712
11295.31 691
11296.31 754
11297.32 689
11298.32 642
11299.32 759
11300.33 708
11301.33 710
11302.33 662
11303.34 712
11304.34 708
11305.34 721
11306.35 671
11307.35 729
11308.35 778
11309.36 792
11310.36 846
11311.37 891
11312.37 946
11313.37 890
11314.38 978
11315.38 927
11316.39 877
11317.39 850
11318.39 874
11319.40 834
11320.40 820
11321.41 731
11322.41 709
11323.42 749
11324.42 718
11325.42 728
11326.43 719
11327.43 716
11328.44 677
11329.44 662
11330.45 669
11331.45 614
11332.46 567
11333.46 659
11334.47 659
11335.47 617
11336.48 618
11337.48 602
11338.49 556
11339.49 558
11340.50 627
11341.50 592
11342.51 630
11343.51 616
11344.52 607
11345.52 577
11346.53 624
11347.53 617
11348.54 666
11349.55 621
11350.55 654
11351.56 622
11352.56 621
11353.57 611
11354.57 612
11355.58 601
11356.59 659
11357.59 589
11358.60 598
11359.60 636
11360.61 605
11361.62 664
11362.62 676
11363.63 620
11364.63 560
11365.64 584
11366.65 594
11367.65 569
11368.66 564
11369.67 613
11370.67 635
11371.68 687
11372.69 653
11373.69 618
11374.70 642
11375.71 576
11376.71 634
11377.72 552
11378.73 574
11379.73 606
11380.74 654
11381.75 593
11382.75 598
11383.76 679
11384.77 663
11385.78 592
11386.78 657
11387.79 592
11388.80 617
11389.80 681
11390.81 671
11391.82 660
11392.83 662
11393.83 695
11394.84 632
11395.85 646
11396.86 672
11397.86 647
11398.87 655
11399.88 649
11400.89 602
11401.90 595
11402.90 655
11403.91 610
11404.92 628
11405.93 624
11406.94 596
11407.94 579
11408.95 598
11409.96 609
11410.97 624
11411.98 630
11412.99 627
11413.99 638
11415.00 609
11416.01 638
11417.02 649
11418.03 621
11419.04 600
11420.04 574
11421.05 564
11422.06 654
11423.07 615
11424.08 612
11425.09 693
11426.10 644
11427.11 622
11428.12 615
11429.13 640
11430.13 596
11431.14 577
11432.15 631
11433.16 629
11434.17 678
11435.18 609
11436.19 591
11437.20 587
11438.21 615
11439.22 609
11440.23 604
11441.24 634
11442.25 596
11443.26 643
11444.27 601
11445.28 641
11446.29 645
11447.30 645
11448.31 641
11449.32 665
11450.33 605
11451.34 583
11452.35 614
11453.36 603
11454.37 637
11455.38 637
11456.39 631
11457.40 613
11458.41 659
11459.42 594
11460.43 625
11461.44 653
11462.45 627
11463.46 630
11464.47 559
11465.48 589
11466.49 566
11467.50 618
11468.51 604
11469.52 605
11470.54 641
11471.55 625
11472.56 611
11473.57 611
11474.58 626
11475.59 594
11476.60 629
11477.61 587
11478.62 672
11479.64 679
11480.65 632
11481.66 638
11482.67 606
11483.68 582
11484.69 601
11485.70 587
11486.72 622
11487.73 562
11488.74 542
11489.75 546
11490.76 621
11491.77 656
11492.79 592
11493.80 514
11494.81 541
11495.82 566
11496.83 632
11497.85 660
11498.86 580
11499.87 620
11500.88 592
11501.90 611
11502.91 581
11503.92 623
11504.93 592
11505.95 606
11506.96 647
11507.97 616
11508.98 607
11510.00 584
11511.01 569
11512.02 529
11513.03 558
11514.05 586
11515.06 582
11516.07 597
11517.09 637
11518.10 591
11519.11 611
11520.12 606
11521.14 594
11522.15 580
11523.16 654
11524.18 622
11525.19 585
11526.20 617
11527.22 591
11528.23 579
11529.24 625
11530.26 591
11531.27 609
11532.28 609
11533.30 634
11534.31 663
11535.33 610
11536.34 647
11537.35 676
11538.37 630
11539.38 671
11540.40 644
11541.41 559
11542.42 601
11543.44 639
11544.45 618
11545.47 633
11546.48 562
11547.49 639
11548.51 644
11549.52 654
11550.54 617
11551.55 588
11552.57 627
11553.58 611
11554.60 645
11555.61 650
11556.63 667
11557.64 645
11558.65 622
11559.67 636
11560.68 619
11561.70 677
11562.71 619
11563.73 622
11564.74 607
11565.76 623
11566.77 660
11567.79 618
11568.81 694
11569.82 754
11570.84 714
11571.85 638
11572.87 689
11573.88 699
11574.90 713
11575.91 628
11576.93 664
11577.94 640
11578.96 670
11579.98 706
11580.99 679
11582.01 658
11583.02 775
11584.04 754
11585.05 710
11586.07 729
11587.09 808
11588.10 812
11589.12 742
11590.14 834
11591.15 831
11592.17 819
11593.18 751
11594.20 800
11595.22 843
11596.23 894
11597.25 847
11598.27 958
11599.28 926
11600.30 1054
11601.32 1111
11602.33 1134
11603.35 1270
11604.37 1211
11605.38 1286
11606.40 1255
11607.42 1139
11608.43 1098
11609.45 1108
11610.47 985
11611.49 908
11612.50 909
11613.52 886
11614.54 832
11615.55 703
11616.57 736
11617.59 741
11618.61 763
11619.62 711
11620.64 682
11621.66 672
11622.68 713
11623.69 639
11624.71 610
11625.73 650
11626.75 661
11627.77 698
11628.78 660
11629.80 605
11630.82 599
11631.84 668
11632.85 624
11633.87 622
11634.89 631
11635.91 592
11636.93 592
11637.95 579
11638.96 567
11639.98 560
11641.00 635
11642.02 579
11643.04 613
11644.06 605
11645.07 615
11646.09 534
11647.11 576
11648.13 598
11649.15 603
11650.17 540
11651.19 562
11652.21 585
11653.23 540
11654.24 542
11655.26 518
11656.28 561
11657.30 558
11658.32 510
11659.34 582
11660.36 601
11661.38 557
11662.40 595
11663.42 598
11664.44 615
11665.46 592
11666.48 563
11667.49 563
11668.51 602
11669.53 614
11670.55 603
11671.57 588
11672.59 570
11673.61 603
11674.63 620
11675.65 562
11676.67 598
11677.69 605
11678.71 602
11679.73 559
11680.75 589
11681.77 632
11682.79 658
11683.81 631
11684.83 675
11685.85 611
11686.88 607
11687.90 665
11688.92 595
11689.94 592
11690.96 659
11691.98 627
11693.00 652
11694.02 634
11695.04 614
11696.06 666
11697.08 604
11698.10 557
11699.12 561
11700.14 608
11701.17 581
11702.19 591
11703.21 647
11704.23 693
11705.25 617
11706.27 618
11707.29 609
11708.31 525
11709.34 599
11710.36 593
11711.38 618
11712.40 636
11713.42 626
11714.44 585
11715.46 672
11716.49 663
11717.51 637
11718.53 637
11719.55 634
11720.57 566
11721.60 541
11722.62 551
11723.64 592
11724.66 608
11725.68 567
11726.71 551
11727.73 590
11728.75 564
11729.77 578
11730.80 624
11731.82 650
11732.84 595
11733.86 602
11734.88 643
11735.91 622
11736.93 683
11737.95 627
11738.98 640
11740.00 638
11741.02 651
11742.04 653
11743.07 584
11744.09 581
11745.11 571
11746.14 593
11747.16 623
11748.18 614
11749.20 588
11750.23 623
11751.25 636
11752.27 670
11753.30 555
11754.32 610
11755.34 630
11756.37 623
11757.39 653
11758.41 612
11759.44 644
11760.46 590
11761.49 580
11762.51 568
11763.53 586
11764.56 572
11765.58 570
11766.60 588
11767.63 537
11768.65 627
11769.68 610
11770.70 619
11771.72 612
11772.75 589
11773.77 627
11774.80 631
11775.82 660
11776.85 626
11777.87 655
11778.90 658
11779.92 614
11780.94 630
11781.97 667
11782.99 647
11784.02 627
11785.04 614
11786.07 635
11787.09 706
11788.12 678
11789.14 679
11790.17 659
11791.19 606
11792.22 663
11793.24 701
11794.27 716
11795.29 702
11796.32 645
11797.34 611
11798.37 629
11799.39 626
11800.42 668
11801.44 623
11802.47 641
11803.49 631
11804.52 692
11805.55 667
11806.57 620
11807.60 648
11808.62 632
11809.65 603
11810.67 688
11811.70 729
11812.73 711
11813.75 755
11814.78 641
11815.80 610
11816.83 651
11817.86 717
11818.88 699
11819.91 697
11820.94 703
11821.96 670
11822.99 715
11824.01 730
11825.04 679
11826.07 663
11827.09 638
11828.12 727
11829.15 692
11830.17 755
11831.20 728
11832.23 740
11833.25 760
11834.28 771
11835.31 752
11836.33 738
11837.36 703
11838.39 729
11839.42 724
11840.44 760
11841.47 726
11842.50 661
11843.52 694
11844.55 776
11845.58 772
11846.61 697
11847.63 708
11848.66 756
11849.69 727
11850.72 760
11851.74 749
11852.77 802
11853.80 826
11854.83 832
11855.85 833
11856.88 799
11857.91 821
11858.94 793
11859.97 831
11860.99 792
11862.02 813
11863.05 812
11864.08 847
11865.11 777
11866.13 872
11867.16 882
11868.19 863
11869.22 880
11870.25 903
11871.28 881
11872.30 884
11873.33 949
11874.36 942
11875.39 941
11876.42 888
11877.45 934
11878.48 906
11879.51 971
11880.53 900
11881.56 970
11882.59 920
11883.62 969
11884.65 1074
11885.68 1028
11886.71 1158
11887.74 1077
11888.77 1010
11889.80 1011
11890.83 1082
11891.85 1108
11892.88 1042
11893.91 1017
11894.94 1121
11895.97 1190
11897.00 1235
11898.03 1316
11899.06 1308
11900.09 1345
11901.12 1371
11902.15 1404
11903.18 1458
11904.21 1468
11905.24 1387
11906.27 1386
11907.30 1379
11908.33 1287
11909.36 1205
11910.39 1252
11911.42 1221
11912.45 1117
11913.48 1248
11914.51 1268
11915.54 1323
11916.57 1241
11917.60 1223
11918.63 1320
11919.66 1305
11920.69 1162
11921.73 1244
11922.76 1281
11923.79 1295
11924.82 1283
11925.85 1366
11926.88 1527
11927.91 1577
11928.94 1634
11929.97 1750
11931.00 1766
11932.03 1834
11933.07 1849
11934.10 1922
11935.13 1796
11936.16 1703
11937.19 1758
11938.22 1550
11939.25 1553
11940.28 1468
11941.32 1438
11942.35 1279
11943.38 1254
11944.41 1146
11945.44 1092
11946.47 1133
11947.51 1098
11948.54 1086
11949.57 1103
11950.60 1076
11951.63 1061
11952.66 1044
11953.70 1002
11954.73 974
11955.76 941
11956.79 1001
11957.83 997
11958.86 920
11959.89 957
11960.92 1052
11961.95 984
11962.99 908
11964.02 931
11965.05 962
11966.08 974
11967.12 939
11968.15 942
11969.18 937
11970.22 909
11971.25 948
11972.28 1035
11973.31 936
11974.35 872
11975.38 898
11976.41 944
11977.45 874
11978.48 927
11979.51 947
11980.55 991
11981.58 978
11982.61 876
11983.64 983
11984.68 925
11985.71 930
11986.75 975
11987.78 928
11988.81 924
11989.85 879
11990.88 899
11991.91 946
11992.95 904
11993.98 963
11995.01 953
11996.05 983
11997.08 946
11998.12 975
11999.15 981
12000.18 953
12001.22 966
12002.25 949
12003.29 950
12004.32 948
12005.35 966
12006.39 989
12007.42 938
12008.46 917
12009.49 1029
12010.53 939
12011.56 1023
12012.60 1010
12013.63 1032
12014.67 1052
12015.70 998
12016.73 1069
12017.77 992
12018.80 946
12019.84 1041
12020.87 1060
12021.91 1054
12022.94 1063
12023.98 1045
12025.01 992
12026.05 1033
12027.08 1016
12028.12 1013
12029.15 1045
12030.19 1013
12031.23 1053
12032.26 1040
12033.30 988
12034.33 978
12035.37 1071
12036.40 1049
12037.44 984
12038.47 1040
12039.51 1109
12040.55 1080
12041.58 986
12042.62 1025
12043.65 1103
12044.69 1097
12045.73 1011
12046.76 1052
12047.80 1080
12048.83 1050
12049.87 1056
12050.91 1065
12051.94 1092
12052.98 1089
12054.01 1072
12055.05 1154
12056.09 1142
12057.12 1118
12058.16 1103
12059.20 1060
12060.23 1062
12061.27 1226
12062.31 1114
12063.34 1084
12064.38 1162
12065.42 1162
12066.45 1103
12067.49 1101
12068.53 1118
12069.57 1143
12070.60 1126
12071.64 1143
12072.68 1102
12073.71 1170
12074.75 1167
12075.79 1143
12076.83 1107
12077.86 1131
12078.90 1231
12079.94 1181
12080.98 1127
12082.01 1100
12083.05 1149
12084.09 1113
12085.13 1181
12086.16 1187
12087.20 1219
12088.24 1237
12089.28 1266
12090.32 1186
12091.35 1237
12092.39 1270
12093.43 1300
12094.47 1291
12095.51 1351
12096.54 1410
12097.58 1418
12098.62 1419
12099.66 1555
12100.70 1555
12101.74 1584
12102.77 1640
12103.81 1672
12104.85 1632
12105.89 1702
12106.93 1686
12107.97 1573
12109.01 1540
12110.04 1449
12111.08 1291
12112.12 1343
12113.16 1256
12114.20 1165
12115.24 1086
12116.28 1018
12117.32 1057
12118.36 1049
12119.39 1013
12120.43 984
12121.47 955
12122.51 993
12123.55 976
12124.59 944
12125.63 817
12126.67 810
12127.71 856
12128.75 869
12129.79 766
12130.83 853
12131.87 859
12132.91 785
12133.95 870
12134.99 854
12136.03 869
12137.07 805
12138.11 853
12139.15 816
12140.19 791
12141.23 844
12142.27 834
12143.31 760
12144.35 867
12145.39 863
12146.43 779
12147.47 816
12148.51 812
12149.55 786
12150.59 738
12151.63 748
12152.67 758
12153.71 794
12154.75 749
12155.79 708
12156.83 739
12157.88 799
12158.92 771
12159.96 756
12161.00 783
12162.04 793
12163.08 763
12164.12 791
12165.16 749
12166.20 757
12167.24 781
12168.29 756
12169.33 777
12170.37 798
12171.41 758
12172.45 789
12173.49 738
12174.53 814
12175.58 786
12176.62 789
12177.66 769
12178.70 765
12179.74 782
12180.78 791
12181.83 804
12182.87 801
12183.91 790
12184.95 806
12185.99 815
12187.04 803
12188.08 841
12189.12 779
12190.16 825
12191.20 796
12192.25 828
12193.29 806
12194.33 779
12195.37 822
12196.42 740
12197.46 788
12198.50 772
12199.54 809
12200.59 847
12201.63 792
12202.67 754
12203.72 835
12204.76 801
12205.80 705
12206.84 774
12207.89 762
12208.93 775
12209.97 766
12211.02 792
12212.06 733
12213.10 749
12214.15 826
12215.19 772
12216.23 802
12217.28 765
12218.32 775
12219.36 778
12220.41 804
12221.45 776
12222.49 763
12223.54 773
12224.58 721
12225.62 744
12226.67 800
12227.71 804
12228.76 766
12229.80 762
12230.84 794
12231.89 807
12232.93 755
12233.98 774
12235.02 786
12236.06 739
12237.11 713
12238.15 685
12239.20 735
12240.24 696
12241.29 677
12242.33 704
12243.37 711
12244.42 743
12245.46 696
12246.51 679
12247.55 707
12248.60 723
12249.64 712
12250.69 750
12251.73 739
12252.78 631
12253.82 676
12254.87 684
12255.91 714
12256.96 707
12258.00 668
12259.05 652
12260.09 675
12261.14 630
12262.18 629
12263.23 698
12264.27 644
12265.32 674
12266.36 699
12267.41 710
12268.45 608
12269.50 672
12270.55 652
12271.59 714
12272.64 741
12273.68 704
12274.73 682
12275.77 700
12276.82 697
12277.87 724
12278.91 631
12279.96 713
12281.00 696
12282.05 689
12283.10 635
12284.14 627
12285.19 682
12286.24 678
12287.28 632
12288.33 670
12289.38 653
12290.42 624
12291.47 620
12292.51 634
12293.56 639
12294.61 672
12295.65 653
12296.70 692
12297.75 632
12298.80 613
12299.84 635
12300.89 667
12301.94 635
12302.98 640
12304.03 608
12305.08 581
12306.12 645
12307.17 591
12308.22 608
12309.27 640
12310.31 605
12311.36 614
12312.41 621
12313.46 631
12314.50 641
12315.55 624
12316.60 644
12317.65 587
12318.69 638
12319.74 637
12320.79 665
12321.84 647
12322.88 574
12323.93 618
12324.98 628
12326.03 590
12327.08 621
12328.12 625
12329.17 608
12330.22 577
12331.27 601
12332.32 630
12333.37 598
12334.41 576
12335.46 632
12336.51 593
12337.56 586
12338.61 637
12339.66 592
12340.71 608
12341.75 664
12342.80 619
12343.85 605
12344.90 622
12345.95 581
12347.00 620
12348.05 622
12349.10 610
12350.15 611
12351.19 599
12352.24 671
12353.29 595
12354.34 595
12355.39 641
12356.44 664
12357.49 612
12358.54 614
12359.59 644
12360.64 642
12361.69 614
12362.74 616
12363.79 663
12364.84 697
12365.89 607
12366.94 644
12367.99 677
12369.04 625
12370.09 744
12371.14 660
12372.18 710
12373.24 590
12374.29 639
12375.34 691
12376.39 644
12377.44 636
12378.49 652
12379.54 618
12380.59 595
12381.64 597
12382.69 675
12383.74 671
12384.79 613
12385.84 618
12386.89 607
12387.94 732
12388.99 643
12390.04 661
12391.09 637
12392.14 663
12393.19 708
12394.24 669
12395.30 668
12396.35 682
12397.40 734
12398.45 670
12399.50 694
12400.55 670
12401.60 699
12402.65 678
12403.70 666
12404.76 612
12405.81 661
12406.86 710
12407.91 692
12408.96 650
12410.01 732
12411.07 699
12412.12 729
12413.17 694
12414.22 701
12415.27 645
12416.32 695
12417.38 682
12418.43 656
12419.48 722
12420.53 709
12421.58 706
12422.64 703
12423.69 710
12424.74 723
12425.79 703
12426.84 786
12427.90 725
12428.95 764
12430.00 744
12431.05 741
12432.11 762
12433.16 677
12434.21 728
12435.26 722
12436.32 730
12437.37 752
12438.42 696
12439.48 703
12440.53 705
12441.58 722
12442.63 688
12443.69 649
12444.74 691
12445.79 724
12446.85 698
12447.90 700
12448.95 709
12450.01 644
12451.06 771
12452.11 687
12453.17 770
12454.22 776
12455.27 820
12456.33 776
12457.38 729
12458.43 742
12459.49 761
12460.54 751
12461.60 790
12462.65 804
12463.70 754
12464.76 798
12465.81 847
12466.86 901
12467.92 877
12468.97 959
12470.03 1002
12471.08 1045
12472.14 1025
12473.19 1138
12474.24 1216
12475.30 1272
12476.35 1345
12477.41 1357
12478.46 1316
12479.52 1528
12480.57 1483
12481.63 1357
12482.68 1342
12483.73 1280
12484.79 1175
12485.84 1067
12486.90 1000
12487.95 1001
12489.01 973
12490.06 957
12491.12 898
12492.17 866
12493.23 826
12494.28 814
12495.34 833
12496.39 817
12497.45 809
12498.51 840
12499.56 795
12500.62 746
12501.67 779
12502.73 794
12503.78 755
12504.84 733
12505.89 725
12506.95 735
12508.01 694
12509.06 720
12510.12 666
12511.17 669
12512.23 685
12513.28 730
12514.34 683
12515.40 655
12516.45 719
12517.51 699
12518.56 682
12519.62 700
12520.68 683
12521.73 679
12522.79 694
12523.85 663
12524.90 664
12525.96 666
12527.02 690
12528.07 736
12529.13 761
12530.19 734
12531.24 683
12532.30 720
12533.36 730
12534.41 737
12535.47 696
12536.53 705
12537.58 722
12538.64 750
12539.70 774
12540.75 714
12541.81 724
12542.87 754
12543.93 741
12544.98 717
12546.04 731
12547.10 775
12548.16 776
12549.21 819
12550.27 760
12551.33 815
12552.39 822
12553.44 905
12554.50 937
12555.56 925
12556.62 944
12557.67 895
12558.73 925
12559.79 993
12560.85 959
12561.91 882
12562.96 895
12564.02 866
12565.08 870
12566.14 902
12567.20 896
12568.26 841
12569.31 796
12570.37 750
12571.43 787
12572.49 752
12573.55 738
12574.61 740
12575.66 698
12576.72 740
12577.78 754
12578.84 786
12579.90 787
12580.96 784
12582.02 772
12583.08 701
12584.13 770
12585.19 704
12586.25 738
12587.31 734
12588.37 670
12589.43 647
12590.49 678
12591.55 620
12592.61 588
12593.67 658
12594.73 679
12595.79 697
12596.85 634
12597.91 661
12598.96 673
12600.02 720
12601.08 680
12602.14 704
12603.20 581
12604.26 650
12605.32 661
12606.38 663
12607.44 665
12608.50 670
12609.56 674
12610.62 651
12611.68 688
12612.74 678
12613.80 598
12614.86 615
12615.92 666
12616.98 659
12618.04 647
12619.10 743
12620.17 685
12621.23 703
12622.29 725
12623.35 753
12624.41 732
12625.47 639
12626.53 662
12627.59 666
12628.65 686
12629.71 651
12630.77 649
12631.83 682
12632.89 687
12633.96 662
12635.02 659
12636.08 678
12637.14 687
12638.20 714
12639.26 684
12640.32 712
12641.38 634
12642.45 645
12643.51 674
12644.57 635
12645.63 610
12646.69 639
12647.75 643
12648.81 606
12649.88 647
12650.94 606
12652.00 647
12653.06 649
12654.12 588
12655.19 606
12656.25 596
12657.31 586
12658.37 628
12659.43 565
12660.50 565
12661.56 580
12662.62 595
12663.68 643
12664.75 607
12665.81 597
12666.87 601
12667.93 579
12668.99 553
12670.06 626
12671.12 607
12672.18 578
12673.25 563
12674.31 585
12675.37 614
12676.43 634
12677.50 604
12678.56 570
12679.62 643
12680.69 602
12681.75 608
12682.81 582
12683.87 586
12684.94 605
12686.00 636
12687.06 643
12688.13 594
12689.19 632
12690.25 591
12691.32 587
12692.38 620
12693.45 618
12694.51 645
12695.57 632
12696.64 633
12697.70 611
12698.76 611
12699.83 595
12700.89 602
12701.95 599
12703.02 587
12704.08 628
12705.15 651
12706.21 630
12707.28 661
12708.34 610
12709.40 616
12710.47 637
12711.53 624
12712.60 632
12713.66 662
12714.73 586
12715.79 631
12716.85 670
12717.92 683
12718.98 570
12720.05 658
12721.11 634
12722.18 613
12723.24 602
12724.31 585
12725.37 620
12726.44 604
12727.50 635
12728.57 570
12729.63 643
12730.70 622
12731.76 651
12732.83 641
12733.89 583
12734.96 573
12736.02 613
12737.09 629
12738.15 619
12739.22 626
12740.29 587
12741.35 679
12742.42 620
12743.48 590
12744.55 601
12745.61 586
12746.68 580
12747.74 595
12748.81 599
12749.88 630
12750.94 668
12752.01 585
12753.07 612
12754.14 592
12755.21 540
12756.27 567
12757.34 579
12758.41 628
12759.47 571
12760.54 575
12761.60 590
12762.67 579
12763.74 588
12764.80 519
12765.87 550
12766.94 561
12768.00 600
12769.07 544
12770.14 548
12771.20 562
12772.27 582
12773.34 582
12774.40 565
12775.47 525
12776.54 580
12777.61 592
12778.67 574
12779.74 493
12780.81 511
12781.87 545
12782.94 533
12784.01 589
12785.08 537
12786.14 527
12787.21 616
12788.28 652
12789.35 559
12790.41 578
12791.48 515
12792.55 537
12793.62 524
12794.69 541
12795.75 528
12796.82 522
12797.89 556
12798.96 530
12800.02 555
12801.09 528
12802.16 552
12803.23 532
12804.30 520
12805.37 537
12806.43 641
12807.50 588
12808.57 573
12809.64 558
12810.71 550
12811.78 552
12812.84 528
12813.91 527
12814.98 509
12816.05 512
12817.12 544
12818.19 550
12819.26 534
12820.33 545
12821.39 514
12822.46 570
12823.53 598
12824.60 579
12825.67 593
12826.74 623
12827.81 520
12828.88 545
12829.95 523
12831.02 568
12832.09 556
12833.16 535
12834.22 553
12835.29 564
12836.36 576
12837.43 548
12838.50 529
12839.57 562
12840.64 554
12841.71 546
12842.78 549
12843.85 519
12844.92 525
12845.99 526
12847.06 520
12848.13 517
12849.20 546
12850.27 515
12851.34 522
12852.41 529
12853.48 554
12854.55 494
12855.62 498
12856.69 503
12857.76 485
12858.83 508
12859.90 493
12860.97 491
12862.05 511
12863.12 487
12864.19 520
12865.26 512
12866.33 504
12867.40 557
12868.47 529
12869.54 480
12870.61 516
12871.68 500
12872.75 499
12873.82 513
12874.90 538
12875.97 517
12877.04 517
12878.11 492
12879.18 505
12880.25 479
12881.32 479
12882.40 505
12883.47 481
12884.54 546
12885.61 523
12886.68 512
12887.75 537
12888.82 520
12889.90 515
12890.97 487
12892.04 496
12893.11 493
12894.18 537
12895.26 513
12896.33 525
12897.40 520
12898.47 493
12899.54 491
12900.62 489
12901.69 500
12902.76 474
12903.83 499
12904.91 585
12905.98 570
12907.05 524
12908.12 506
12909.20 495
12910.27 497
12911.34 532
12912.41 492
12913.49 481
12914.56 474
12915.63 473
12916.71 540
12917.78 509
12918.85 485
12919.92 488
12921.00 529
12922.07 506
12923.14 497
12924.22 476
12925.29 496
12926.36 493
12927.44 490
12928.51 545
12929.58 535
12930.66 520
12931.73 510
12932.80 506
12933.88 484
12934.95 516
12936.02 528
12937.10 500
12938.17 559
12939.25 548
12940.32 502
12941.39 515
12942.47 478
12943.54 514
12944.62 511
12945.69 541
12946.76 548
12947.84 514
12948.91 492
12949.99 466
12951.06 527
12952.14 491
12953.21 472
12954.28 502
12955.36 533
12956.43 518
12957.51 470
12958.58 535
12959.66 569
12960.73 581
12961.81 492
12962.88 487
12963.96 516
12965.03 518
12966.11 503
12967.18 472
12968.26 470
12969.33 564
12970.41 567
12971.48 519
12972.56 521
12973.63 498
12974.71 524
12975.78 509
12976.86 536
12977.93 541
12979.01 518
12980.08 492
12981.16 573
12982.23 529
12983.31 535
12984.39 552
12985.46 509
12986.54 546
12987.61 457
12988.69 514
12989.77 475
12990.84 511
12991.92 548
12992.99 531
12994.07 494
12995.15 526
12996.22 519
12997.30 509
12998.37 537
12999.45 520
13000.53 521
13001.60 499
13002.68 558
13003.76 541
13004.83 470
13005.91 500
13006.99 553
13008.06 524
13009.14 555
13010.22 578
13011.29 555
13012.37 516
13013.45 566
13014.52 504
13015.60 472
13016.68 507
13017.75 518
13018.83 465
13019.91 475
13020.99 528
13022.06 548
13023.14 561
13024.22 492
13025.30 589
13026.37 532
13027.45 536
13028.53 532
13029.61 566
13030.68 532
13031.76 551
13032.84 552
13033.92 515
13034.99 534
13036.07 557
13037.15 569
13038.23 521
13039.31 524
13040.38 475
13041.46 534
13042.54 589
13043.62 558
13044.70 525
13045.77 519
13046.85 520
13047.93 553
13049.01 546
13050.09 518
13051.17 507
13052.24 519
13053.32 548
13054.40 559
13055.48 544
13056.56 509
13057.64 594
13058.72 611
13059.80 589
13060.87 554
13061.95 533
13063.03 556
13064.11 577
13065.19 566
13066.27 566
13067.35 542
13068.43 535
13069.51 512
13070.59 560
13071.67 591
13072.74 546
13073.82 564
13074.90 567
13075.98 572
13077.06 551
13078.14 525
13079.22 548
13080.30 535
13081.38 531
13082.46 536
13083.54 558
13084.62 504
13085.70 516
13086.78 533
13087.86 520
13088.94 491
13090.02 511
13091.10 525
13092.18 547
13093.26 565
13094.34 562
13095.42 577
13096.50 580
13097.58 585
13098.66 555
13099.74 501
13100.82 520
13101.90 542
13102.98 525
13104.07 525
13105.15 549
13106.23 566
13107.31 497
13108.39 570
13109.47 585
13110.55 585
13111.63 566
13112.71 532
13113.79 517
13114.87 595
13115.96 563
13117.04 553
13118.12 515
13119.20 566
13120.28 585
13121.36 570
13122.44 566
13123.52 565
13124.61 507
13125.69 548
13126.77 517
13127.85 541
13128.93 524
13130.01 524
13131.10 586
13132.18 581
13133.26 540
13134.34 551
13135.42 575
13136.51 574
13137.59 555
13138.67 582
13139.75 589
13140.83 562
13141.92 555
13143.00 555
13144.08 557
13145.16 566
13146.25 588
13147.33 544
13148.41 581
13149.49 572
13150.58 562
13151.66 593
13152.74 581
13153.82 594
13154.91 607
13155.99 552
13157.07 570
13158.15 564
13159.24 570
13160.32 521
13161.40 566
13162.49 640
13163.57 594
13164.65 606
13165.74 575
13166.82 616
13167.90 643
13168.99 595
13170.07 600
13171.15 627
13172.24 601
13173.32 577
13174.40 593
13175.49 599
13176.57 581
13177.65 644
13178.74 591
13179.82 606
13180.91 602
13181.99 637
13183.07 634
13184.16 674
13185.24 601
13186.32 607
13187.41 650
13188.49 639
13189.58 633
13190.66 657
13191.75 637
13192.83 600
13193.91 634
13195.00 646
13196.08 696
13197.17 665
13198.25 694
13199.34 595
13200.42 582
13201.51 612
13202.59 666
13203.68 607
13204.76 621
13205.85 681
13206.93 670
13208.01 645
13209.10 623
13210.18 659
13211.27 621
13212.36 636
13213.44 660
13214.53 646
13215.61 618
13216.70 650
13217.78 663
13218.87 668
13219.95 649
13221.04 648
13222.12 652
13223.21 616
13224.29 701
13225.38 671
13226.47 654
13227.55 664
13228.64 688
13229.72 656
13230.81 616
13231.89 618
13232.98 622
13234.07 658
13235.15 655
13236.24 699
13237.33 682
13238.41 604
13239.50 631
13240.58 642
13241.67 711
13242.76 694
13243.84 668
13244.93 717
13246.02 686
13247.10 635
13248.19 670
13249.28 695
13250.36 677
13251.45 676
13252.54 737
13253.62 713
13254.71 684
13255.80 751
13256.88 671
13257.97 677
13259.06 669
13260.14 613
13261.23 696
13262.32 762
13263.41 708
13264.49 689
13265.58 703
13266.67 767
13267.76 784
13268.84 785
13269.93 704
13271.02 769
13272.11 797
13273.19 798
13274.28 703
13275.37 750
13276.46 772
13277.54 746
13278.63 750
13279.72 712
13280.81 745
13281.90 791
13282.98 766
13284.07 755
13285.16 747
13286.25 804
13287.34 768
13288.42 769
13289.51 808
13290.60 844
13291.69 790
13292.78 800
13293.87 814
13294.95 780
13296.04 780
13297.13 829
13298.22 863
13299.31 856
13300.40 846
13301.49 794
13302.58 868
13303.66 933
13304.75 881
13305.84 862
13306.93 864
13308.02 938
13309.11 892
13310.20 873
13311.29 927
13312.38 926
13313.47 878
13314.55 874
13315.64 870
13316.73 955
13317.82 911
13318.91 899
13320.00 881
13321.09 868
13322.18 869
13323.27 956
13324.36 881
13325.45 875
13326.54 901
13327.63 900
13328.72 890
13329.81 913
13330.90 922
13331.99 861
13333.08 852
13334.17 870
13335.26 919
13336.35 904
13337.44 913
13338.53 882
13339.62 900
13340.71 955
13341.80 911
13342.89 923
13343.98 965
13345.07 976
13346.16 943
13347.25 939
13348.35 943
13349.44 969
13350.53 934
13351.62 954
13352.71 1053
13353.80 992
13354.89 986
13355.98 1011
13357.07 1115
13358.16 1068
13359.26 1128
13360.35 981
13361.44 1036
13362.53 1124
13363.62 1215
13364.71 1140
13365.80 1154
13366.89 1164
13367.99 1112
13369.08 1102
13370.17 1130
13371.26 1153
13372.35 1133
13373.44 1126
13374.54 1118
13375.63 1100
13376.72 1044
13377.81 1029
13378.90 1016
13380.00 952
13381.09 975
13382.18 1005
13383.27 916
13384.36 846
13385.46 840
13386.55 906
13387.64 936
13388.73 922
13389.83 859
13390.92 923
13392.01 973
13393.10 928
13394.20 865
13395.29 916
13396.38 892
13397.47 892
13398.57 870
13399.66 845
13400.75 829
13401.84 822
13402.94 881
13404.03 881
13405.12 806
13406.22 775
13407.31 914
13408.40 841
13409.50 869
13410.59 816
13411.68 818
13412.78 819
13413.87 889
13414.96 825
13416.06 922
13417.15 849
13418.24 870
13419.34 855
13420.43 765
13421.52 855
13422.62 843
13423.71 827
13424.81 851
13425.90 820
13426.99 829
13428.09 840
13429.18 894
13430.27 857
13431.37 801
13432.46 833
13433.56 933
13434.65 919
13435.75 949
13436.84 871
13437.93 887
13439.03 865
13440.12 854
13441.22 907
13442.31 935
13443.41 896
13444.50 858
13445.60 957
13446.69 922
13447.79 938
13448.88 879
13449.98 917
13451.07 954
13452.17 969
13453.26 905
13454.36 972
13455.45 978
13456.55 1003
13457.64 982
13458.74 1008
13459.83 1021
13460.93 1008
13462.02 1042
13463.12 1032
13464.21 1053
13465.31 1032
13466.40 1034
13467.50 1065
13468.59 1112
13469.69 1094
13470.79 1078
13471.88 961
13472.98 977
13474.07 1023
13475.17 1024
13476.27 1014
13477.36 986
13478.46 1062
13479.55 1031
13480.65 1060
13481.75 1011
13482.84 1103
13483.94 1042
13485.03 1116
13486.13 1084
13487.23 1086
13488.32 1060
13489.42 1062
13490.52 1158
13491.61 1147
13492.71 1158
13493.81 1124
13494.90 1136
13496.00 1152
13497.10 1203
13498.19 1168
13499.29 1282
13500.39 1320
13501.48 1269
13502.58 1279
13503.68 1317
13504.77 1342
13505.87 1355
13506.97 1265
13508.07 1341
13509.16 1330
13510.26 1220
13511.36 1227
13512.46 1114
13513.55 1101
13514.65 1039
13515.75 1093
13516.85 1018
13517.94 1045
13519.04 1035
13520.14 1035
13521.24 985
13522.33 1021
13523.43 933
13524.53 932
13525.63 934
13526.73 891
13527.82 869
13528.92 852
13530.02 873
13531.12 875
13532.22 890
13533.31 818
13534.41 817
13535.51 829
13536.61 799
13537.71 783
13538.81 846
13539.90 792
13541.00 794
13542.10 781
13543.20 765
13544.30 774
13545.40 783
13546.50 826
13547.60 809
13548.69 839
13549.79 819
13550.89 771
13551.99 729
13553.09 723
13554.19 716
13555.29 753
13556.39 796
13557.49 815
13558.59 820
13559.69 749
13560.78 779
13561.88 759
13562.98 769
13564.08 775
13565.18 766
13566.28 791
13567.38 756
13568.48 719
13569.58 763
13570.68 717
13571.78 694
13572.88 760
13573.98 713
13575.08 705
13576.18 730
13577.28 709
13578.38 731
13579.48 784
13580.58 723
13581.68 728
13582.78 780
13583.88 745
13584.98 754
13586.08 766
13587.18 745
13588.28 770
13589.38 768
13590.48 786
13591.59 710
13592.69 756
13593.79 708
13594.89 721
13595.99 668
13597.09 751
13598.19 772
13599.29 780
13600.39 785
13601.49 742
13602.59 812
13603.69 816
13604.80 769
13605.90 774
13607.00 796
13608.10 792
13609.20 786
13610.30 760
13611.40 727
13612.51 862
13613.61 786
13614.71 745
13615.81 766
13616.91 788
13618.01 717
13619.11 723
13620.22 692
13621.32 730
13622.42 786
13623.52 798
13624.62 728
13625.73 733
13626.83 741
13627.93 736
13629.03 731
13630.13 746
13631.24 693
13632.34 688
13633.44 752
13634.54 773
13635.65 765
13636.75 745
13637.85 736
13638.95 742
13640.06 756
13641.16 747
13642.26 787
13643.36 733
13644.47 758
13645.57 772
13646.67 758
13647.78 777
13648.88 703
13649.98 729
13651.08 731
13652.19 663
13653.29 695
13654.39 724
13655.50 758
13656.60 773
13657.70 760
13658.81 723
13659.91 703
13661.01 669
13662.12 729
13663.22 672
13664.32 684
13665.43 746
13666.53 702
13667.63 746
13668.74 795
13669.84 788
13670.95 738
13672.05 773
13673.15 689
13674.26 709
13675.36 730
13676.47 789
13677.57 745
13678.67 714
13679.78 792
13680.88 762
13681.99 722
13683.09 757
13684.20 776
13685.30 772
13686.40 716
13687.51 803
13688.61 766
13689.72 786
13690.82 738
13691.93 753
13693.03 743
13694.14 760
13695.24 780
13696.35 770
13697.45 712
13698.56 757
13699.66 736
13700.77 718
13701.87 721
13702.98 706
13704.08 730
13705.19 776
13706.29 813
13707.40 772
13708.50 794
13709.61 794
13710.71 771
13711.82 766
13712.92 769
13714.03 770
13715.14 795
13716.24 801
13717.35 833
13718.45 800
13719.56 850
13720.66 882
13721.77 843
13722.88 830
13723.98 885
13725.09 910
13726.19 896
13727.30 905
13728.41 935
13729.51 897
13730.62 903
13731.73 926
13732.83 953
13733.94 990
13735.04 916
13736.15 894
13737.26 904
13738.36 984
13739.47 1000
13740.58 981
13741.68 944
13742.79 955
13743.90 916
13745.00 954
13746.11 993
13747.22 1024
13748.32 1007
13749.43 1064
13750.54 1078
13751.65 1005
13752.75 1078
13753.86 1059
13754.97 1095
13756.07 1124
13757.18 1110
13758.29 1146
13759.40 1184
13760.50 1171
13761.61 1150
13762.72 1244
13763.83 1242
13764.93 1340
13766.04 1354
13767.15 1406
13768.26 1475
13769.37 1501
13770.47 1577
13771.58 1627
13772.69 1669
13773.80 1698
13774.91 1631
13776.01 1549
13777.12 1634
13778.23 1648
13779.34 1532
13780.45 1437
13781.55 1446
13782.66 1360
13783.77 1301
13784.88 1291
13785.99 1247
13787.10 1178
13788.20 1180
13789.31 1172
13790.42 1043
13791.53 1006
13792.64 1013
13793.75 998
13794.86 987
13795.97 960
13797.07 923
13798.18 920
13799.29 919
13800.40 878
13801.51 918
13802.62 907
13803.73 871
13804.84 931
13805.95 846
13807.06 805
13808.17 851
13809.28 818
13810.39 835
13811.49 816
13812.60 830
13813.71 789
13814.82 798
13815.93 833
13817.04 794
13818.15 772
13819.26 812
13820.37 815
13821.48 742
13822.59 721
13823.70 738
13824.81 745
13825.92 699
13827.03 727
13828.14 765
13829.25 754
13830.36 735
13831.47 780
13832.58 732
13833.69 745
13834.80 807
13835.92 835
13837.03 796
13838.14 801
13839.25 747
13840.36 747
13841.47 786
13842.58 774
13843.69 825
13844.80 757
13845.91 797
13847.02 755
13848.13 758
13849.24 794
13850.36 788
13851.47 758
13852.58 724
13853.69 761
13854.80 710
13855.91 823
13857.02 800
13858.13 780
13859.25 831
13860.36 800
13861.47 819
13862.58 792
13863.69 759
13864.80 826
13865.91 797
13867.03 786
13868.14 782
13869.25 822
13870.36 867
13871.47 781
13872.59 802
13873.70 859
13874.81 839
13875.92 797
13877.03 812
13878.15 812
13879.26 795
13880.37 841
13881.48 792
13882.60 802
13883.71 811
13884.82 803
13885.93 852
13887.05 841
13888.16 784
13889.27 813
13890.38 883
13891.50 840
13892.61 809
13893.72 819
13894.83 859
13895.95 843
13897.06 822
13898.17 833
13899.29 856
13900.40 841
13901.51 857
13902.63 896
13903.74 856
13904.85 853
13905.97 783
13907.08 750
13908.19 756
13909.31 768
13910.42 750
13911.53 753
13912.65 757
13913.76 744
13914.87 762
13915.99 745
13917.10 733
13918.21 702
13919.33 694
13920.44 782
13921.56 743
13922.67 728
13923.78 717
13924.90 707
13926.01 728
13927.13 725
13928.24 698
13929.35 711
13930.47 719
13931.58 676
13932.70 696
13933.81 644
13934.93 707
13936.04 742
13937.16 761
13938.27 702
13939.38 678
13940.50 657
13941.61 720
13942.73 720
13943.84 651
13944.96 665
13946.07 660
13947.19 688
13948.30 686
13949.42 655
13950.53 654
13951.65 661
13952.76 711
13953.88 713
13954.99 673
13956.11 703
13957.23 698
13958.34 659
13959.46 708
13960.57 678
13961.69 686
13962.80 662
13963.92 701
13965.03 666
13966.15 646
13967.27 687
13968.38 684
13969.50 708
13970.61 722
13971.73 650
13972.84 727
13973.96 717
13975.08 707
13976.19 670
13977.31 682
13978.43 681
13979.54 700
13980.66 660
13981.77 608
13982.89 637
13984.01 642
13985.12 727
13986.24 690
13987.36 668
13988.47 642
13989.59 663
13990.71 675
13991.82 627
13992.94 663
13994.06 611
13995.17 691
13996.29 636
13997.41 609
13998.52 591
13999.64 640
14000.76 667
14001.88 664
14002.99 655
14004.11 680
14005.23 671
14006.34 723
14007.46 701
14008.58 665
14009.70 712
14010.81 708
14011.93 680
14013.05 667
14014.17 617
14015.28 642
14016.40 686
14017.52 709
14018.64 606
14019.76 642
14020.87 669
14021.99 684
14023.11 642
14024.23 676
14025.35 686
14026.46 716
14027.58 679
14028.70 690
14029.82 648
14030.94 637
14032.06 681
14033.17 690
14034.29 645
14035.41 661
14036.53 680
14037.65 687
14038.77 700
14039.88 687
14041.00 700
14042.12 663
14043.24 675
14044.36 638
14045.48 660
14046.60 668
14047.72 691
14048.84 690
14049.95 730
14051.07 713
14052.19 658
14053.31 657
14054.43 714
14055.55 703
14056.67 677
14057.79 750
14058.91 757
14060.03 738
14061.15 733
14062.27 751
14063.39 819
14064.51 811
14065.63 787
14066.75 803
14067.87 816
14068.99 790
14070.11 831
14071.23 832
14072.35 808
14073.47 916
14074.59 842
14075.71 829
14076.83 872
14077.95 849
14079.07 822
14080.19 811
14081.31 851
14082.43 820
14083.55 922
14084.67 888
14085.79 966
14086.91 951
14088.03 954
14089.15 927
14090.27 976
14091.39 1002
14092.51 1040
14093.63 996
14094.75 958
14095.87 1007
14097.00 1012
14098.12 1033
14099.24 1095
14100.36 1062
14101.48 1057
14102.60 1043
14103.72 1062
14104.84 1024
14105.96 949
14107.09 955
14108.21 992
14109.33 928
14110.45 907
14111.57 850
14112.69 820
14113.81 849
14114.94 838
14116.06 838
14117.18 807
14118.30 789
14119.42 788
14120.55 786
14121.67 784
14122.79 780
14123.91 747
14125.03 731
14126.16 732
14127.28 697
14128.40 747
14129.52 725
14130.64 740
14131.77 729
14132.89 694
14134.01 698
14135.13 666
14136.26 724
14137.38 710
14138.50 676
14139.62 691
14140.75 672
14141.87 682
14142.99 682
14144.11 702
14145.24 701
14146.36 689
14147.48 645
14148.61 705
14149.73 660
14150.85 709
14151.98 657
14153.10 697
14154.22 652
14155.35 693
14156.47 652
14157.59 621
14158.72 628
14159.84 630
14160.96 646
14162.09 695
14163.21 658
14164.33 629
14165.46 633
14166.58 640
14167.70 607
14168.83 625
14169.95 623
14171.08 680
14172.20 655
14173.32 632
14174.45 677
14175.57 626
14176.70 623
14177.82 650
14178.94 667
14180.07 604
14181.19 618
14182.32 653
14183.44 695
14184.57 651
14185.69 625
14186.81 658
14187.94 684
14189.06 665
14190.19 651
14191.31 636
14192.44 629
14193.56 612
14194.69 621
14195.81 606
14196.94 611
14198.06 647
14199.19 656
14200.31 669
14201.44 640
14202.56 619
14203.69 639
14204.81 601
14205.94 601
14207.06 553
14208.19 646
14209.31 665
14210.44 590
14211.57 606
14212.69 607
14213.82 570
14214.94 594
14216.07 594
14217.19 596
14218.32 568
14219.44 606
14220.57 570
14221.70 572
14222.82 532
14223.95 575
14225.07 608
14226.20 597
14227.33 564
14228.45 555
14229.58 560
14230.71 578
14231.83 589
14232.96 570
14234.08 534
14235.21 539
14236.34 616
14237.46 562
14238.59 548
14239.72 584
14240.84 523
14241.97 538
14243.10 495
14244.22 530
14245.35 578
14246.48 581
14247.60 590
14248.73 561
14249.86 540
14250.99 502
14252.11 608
14253.24 550
14254.37 506
14255.49 494
14256.62 517
14257.75 628
14258.88 575
14260.00 583
14261.13 510
14262.26 541
14263.39 513
14264.51 523
14265.64 527
14266.77 559
14267.90 520
14269.02 547
14270.15 558
14271.28 527
14272.41 540
14273.54 574
14274.66 536
14275.79 549
14276.92 492
14278.05 501
14279.18 551
14280.30 546
14281.43 516
14282.56 448
14283.69 482
14284.82 507
14285.95 485
14287.07 518
14288.20 483
14289.33 546
14290.46 519
14291.59 532
14292.72 491
14293.85 501
14294.98 519
14296.10 514
14297.23 533
14298.36 515
14299.49 475
14300.62 517
14301.75 519
14302.88 538
14304.01 494
14305.14 520
14306.27 467
14307.39 487
14308.52 504
14309.65 448
14310.78 494
14311.91 502
14313.04 488
14314.17 491
14315.30 508
14316.43 490
14317.56 490
14318.69 510
14319.82 513
14320.95 496
14322.08 514
14323.21 495
14324.34 444
14325.47 476
14326.60 462
14327.73 463
14328.86 478
14329.99 459
14331.12 456
14332.25 429
14333.38 488
14334.51 530
14335.64 484
14336.77 472
14337.90 462
14339.03 505
14340.16 502
14341.29 462
14342.42 434
14343.56 460
14344.69 438
14345.82 440
14346.95 517
14348.08 524
14349.21 430
14350.34 461
14351.47 497
14352.60 442
14353.73 495
14354.87 491
14356.00 470
14357.13 475
14358.26 454
14359.39 437
14360.52 409
14361.65 414
14362.78 433
14363.92 448
14365.05 457
14366.18 453
14367.31 432
14368.44 451
14369.57 427
14370.71 468
14371.84 429
14372.97 446
14374.10 437
14375.23 481
14376.37 449
14377.50 434
14378.63 457
14379.76 434
14380.89 450
14382.03 474
14383.16 430
14384.29 450
14385.42 409
14386.56 455
14387.69 456
14388.82 463
14389.95 489
14391.09 432
14392.22 471
14393.35 469
14394.48 450
14395.62 480
14396.75 486
14397.88 491
14399.02 449
14400.15 432
14401.28 419
14402.41 454
14403.55 440
14404.68 498
14405.81 457
14406.95 461
14408.08 517
14409.21 479
14410.35 479
14411.48 426
14412.61 461
14413.75 465
14414.88 479
14416.01 496
14417.15 449
14418.28 468
14419.42 461
14420.55 488
14421.68 470
14422.82 481
14423.95 467
14425.08 456
14426.22 444
14427.35 450
14428.49 456
14429.62 514
14430.75 534
14431.89 441
14433.02 388
14434.16 486
14435.29 479
14436.43 469
14437.56 457
14438.69 461
14439.83 460
14440.96 454
14442.10 464
14443.23 582
14444.37 503
14445.50 491
14446.64 462
14447.77 486
14448.91 475
14450.04 502
14451.18 497
14452.31 445
14453.45 473
14454.58 493
14455.72 474
14456.85 498
14457.99 417
14459.12 381
14460.26 458
14461.39 459
14462.53 492
14463.66 513
14464.80 495
14465.94 465
14467.07 457
14468.21 451
14469.34 439
14470.48 460
14471.61 472
14472.75 464
14473.89 462
14475.02 459
14476.16 494
14477.29 473
14478.43 462
14479.57 492
14480.70 473
14481.84 489
14482.97 467
14484.11 502
14485.25 463
14486.38 482
14487.52 480
14488.66 460
14489.79 487
14490.93 532
14492.07 574
14493.20 514
14494.34 500
14495.48 543
14496.61 528
14497.75 556
14498.89 525
14500.02 498
14501.16 523
14502.30 468
14503.43 484
14504.57 486
14505.71 499
14506.84 550
14507.98 543
14509.12 509
14510.26 532
14511.39 544
14512.53 500
14513.67 516
14514.81 517
14515.94 561
14517.08 575
14518.22 594
14519.36 586
14520.49 568
14521.63 598
14522.77 612
14523.91 585
14525.05 598
14526.18 560
14527.32 562
14528.46 547
14529.60 511
14530.74 535
14531.87 499
14533.01 466
14534.15 469
14535.29 525
14536.43 540
14537.56 502
14538.70 497
14539.84 513
14540.98 527
14542.12 465
14543.26 491
14544.40 496
14545.53 553
14546.67 536
14547.81 502
14548.95 538
14550.09 535
14551.23 538
14552.37 549
14553.51 509
14554.65 485
14555.78 572
14556.92 500
14558.06 485
14559.20 510
14560.34 497
14561.48 479
14562.62 562
14563.76 538
14564.90 548
14566.04 496
14567.18 509
14568.32 553
14569.46 507
14570.60 524
14571.74 565
14572.88 555
14574.02 565
14575.16 555
14576.30 613
14577.44 548
14578.58 584
14579.72 599
14580.86 568
14582.00 587
14583.14 569
14584.28 596
14585.42 521
14586.56 538
14587.70 632
14588.84 584
14589.98 614
14591.12 576
14592.26 656
14593.40 629
14594.54 614
14595.68 582
14596.82 588
14597.96 596
14599.10 623
14600.24 652
14601.38 625
14602.52 616
14603.67 649
14604.81 614
14605.95 653
14607.09 657
14608.23 672
14609.37 730
14610.51 676
14611.65 656
14612.79 676
14613.94 693
14615.08 697
14616.22 735
14617.36 691
14618.50 718
14619.64 733
14620.79 701
14621.93 713
14623.07 734
14624.21 772
14625.35 782
14626.49 753
14627.64 721
14628.78 762
14629.92 746
14631.06 764
14632.20 755
14633.35 800
14634.49 785
14635.63 821
14636.77 811
14637.91 814
14639.06 859
14640.20 817
14641.34 823
14642.48 808
14643.63 838
14644.77 773
14645.91 720
14647.05 715
14648.20 675
14649.34 675
14650.48 678
14651.63 648
14652.77 628
14653.91 618
14655.05 577
14656.20 599
14657.34 597
14658.48 546
14659.63 555
14660.77 549
14661.91 593
14663.06 579
14664.20 613
14665.34 630
14666.49 603
14667.63 595
14668.77 595
14669.92 567
14671.06 530
14672.20 533
14673.35 539
14674.49 524
14675.64 547
14676.78 540
14677.92 525
14679.07 529
14680.21 539
14681.35 520
14682.50 477
14683.64 468
14684.79 475
14685.93 504
14687.08 527
14688.22 488
14689.36 505
14690.51 482
14691.65 487
14692.80 483
14693.94 463
14695.09 498
14696.23 505
14697.38 489
14698.52 462
14699.66 520
14700.81 461
14701.95 463
14703.10 444
14704.24 514
14705.39 475
14706.53 497
14707.68 469
14708.82 444
14709.97 417
14711.11 438
14712.26 449
14713.40 462
14714.55 448
14715.69 461
14716.84 461
14717.99 436
14719.13 484
14720.28 467
14721.42 456
14722.57 475
14723.71 501
14724.86 480
14726.00 466
14727.15 429
14728.30 465
14729.44 469
14730.59 508
14731.73 486
14732.88 480
14734.03 496
14735.17 458
14736.32 440
14737.46 493
14738.61 485
14739.76 495
14740.90 445
14742.05 431
14743.20 479
14744.34 452
14745.49 462
14746.64 453
14747.78 465
14748.93 463
14750.08 523
14751.22 462
14752.37 455
14753.52 467
14754.66 440
14755.81 450
14756.96 441
14758.10 446
14759.25 422
14760.40 454
14761.54 448
14762.69 427
14763.84 445
14764.99 447
14766.13 441
14767.28 403
14768.43 476
14769.58 460
14770.72 448
14771.87 382
14773.02 417
14774.17 414
14775.31 410
14776.46 454
14777.61 445
14778.76 401
14779.90 419
14781.05 435
14782.20 410
14783.35 413
14784.50 392
14785.64 447
14786.79 390
14787.94 387
14789.09 401
14790.24 434
14791.38 387
14792.53 385
14793.68 430
14794.83 394
14795.98 415
14797.13 407
14798.28 412
14799.42 386
14800.57 389
14801.72 399
14802.87 408
14804.02 400
14805.17 403
14806.32 391
14807.47 436
14808.61 394
14809.76 392
14810.91 352
14812.06 381
14813.21 376
14814.36 416
14815.51 400
14816.66 455
14817.81 419
14818.96 362
14820.11 391
14821.26 423
14822.41 400
14823.55 431
14824.70 436
14825.85 434
14827.00 442
14828.15 434
14829.30 404
14830.45 375
14831.60 372
14832.75 376
14833.90 394
14835.05 381
14836.20 345
14837.35 393
14838.50 399
14839.65 377
14840.80 352
14841.95 408
14843.10 371
14844.25 355
14845.40 384
14846.55 412
14847.70 419
14848.86 396
14850.01 371
14851.16 374
14852.31 386
14853.46 379
14854.61 376
14855.76 365
14856.91 391
14858.06 360
14859.21 359
14860.36 361
14861.51 331
14862.66 330
14863.82 383
14864.97 337
14866.12 399
14867.27 373
14868.42 417
14869.57 376
14870.72 387
14871.87 381
14873.03 364
14874.18 388
14875.33 379
14876.48 348
14877.63 368
14878.78 405
14879.94 451
14881.09 393
14882.24 362
14883.39 350
14884.54 381
14885.70 386
14886.85 413
14888.00 374
14889.15 368
14890.30 380
14891.46 426
14892.61 404
14893.76 406
14894.91 372
14896.06 385
14897.22 368
14898.37 408
14899.52 359
14900.67 397
14901.83 388
14902.98 377
14904.13 340
14905.28 368
14906.44 355
14907.59 347
14908.74 369
14909.90 390
14911.05 393
14912.20 343
14913.36 373
14914.51 405
14915.66 380
14916.81 374
14917.97 366
14919.12 373
14920.27 389
14921.43 358
14922.58 379
14923.73 372
14924.89 371
14926.04 389
14927.19 402
14928.35 400
14929.50 388
14930.66 367
14931.81 336
14932.96 355
14934.12 396
14935.27 435
14936.42 435
14937.58 430
14938.73 400
14939.89 423
14941.04 384
14942.19 405
14943.35 380
14944.50 408
14945.66 410
14946.81 360
14947.97 380
14949.12 391
14950.27 402
14951.43 411
14952.58 426
14953.74 360
14954.89 419
14956.05 435
14957.20 416
14958.36 361
14959.51 359
14960.67 416
14961.82 387
14962.98 378
14964.13 374
14965.29 409
14966.44 401
14967.60 445
14968.75 392
14969.91 427
14971.06 418
14972.22 421
14973.37 405
14974.53 400
14975.68 452
14976.84 420
14977.99 416
14979.15 397
14980.31 375
14981.46 358
14982.62 391
14983.77 384
14984.93 388
14986.08 347
14987.24 387
14988.40 430
14989.55 405
14990.71 357
14991.86 368
14993.02 352
14994.18 349
14995.33 373
14996.49 376
14997.65 335
14998.80 376
14999.96 342
15001.11 361
15002.27 381
15003.43 359
15004.58 356
15005.74 385
15006.90 340
15008.05 310
15009.21 365
15010.37 359
15011.52 402
15012.68 368
15013.84 414
15014.99 385
15016.15 344
15017.31 330
15018.47 323
15019.62 336
15020.78 316
15021.94 372
15023.09 323
15024.25 346
15025.41 365
15026.57 381
15027.72 366
15028.88 380
15030.04 363
15031.20 365
15032.35 357
15033.51 346
15034.67 377
15035.83 358
15036.98 386
15038.14 354
15039.30 371
15040.46 331
15041.62 378
15042.77 373
15043.93 358
15045.09 354
15046.25 358
15047.41 363
15048.57 382
15049.72 365
15050.88 349
15052.04 320
15053.20 333
15054.36 324
15055.52 315
15056.67 347
15057.83 330
15058.99 340
15060.15 344
15061.31 317
15062.47 333
15063.63 366
15064.79 389
15065.94 354
15067.10 358
15068.26 335
15069.42 354
15070.58 356
15071.74 383
15072.90 305
15074.06 330
15075.22 345
15076.38 365
15077.54 312
15078.70 349
15079.85 299
15081.01 335
15082.17 351
15083.33 368
15084.49 349
15085.65 355
15086.81 371
15087.97 356
15089.13 340
15090.29 336
15091.45 364
15092.61 340
15093.77 350
15094.93 338
15096.09 351
15097.25 305
15098.41 356
15099.57 345
15100.73 315
15101.89 368
15103.05 360
15104.21 410
15105.37 338
15106.53 340
15107.69 383
15108.86 360
15110.02 341
15111.18 363
15112.34 374
15113.50 399
15114.66 390
15115.82 358
15116.98 327
15118.14 393
15119.30 398
15120.46 347
15121.62 366
15122.79 358
15123.95 384
15125.11 332
15126.27 385
15127.43 327
15128.59 360
15129.75 364
15130.91 385
15132.08 344
15133.24 377
15134.40 314
15135.56 340
15136.72 359
15137.88 355
15139.05 312
15140.21 346
15141.37 374
15142.53 347
15143.69 383
15144.85 337
15146.02 409
15147.18 321
15148.34 352
15149.50 375
15150.66 357
15151.83 361
15152.99 372
15154.15 357
15155.31 339
15156.48 372
15157.64 394
15158.80 345
15159.96 366
15161.13 394
15162.29 368
15163.45 356
15164.61 393
15165.78 326
15166.94 338
15168.10 380
15169.27 396
15170.43 366
15171.59 348
15172.75 373
15173.92 360
15175.08 370
15176.24 415
15177.41 370
15178.57 366
15179.73 393
15180.90 365
15182.06 400
15183.22 368
15184.39 368
15185.55 389
15186.71 352
15187.88 377
15189.04 315
15190.21 353
15191.37 376
15192.53 385
15193.70 370
15194.86 372
15196.02 368
15197.19 361
15198.35 405
15199.52 391
15200.68 398
15201.84 366
15203.01 356
15204.17 397
15205.34 409
15206.50 353
15207.67 399
15208.83 387
15209.99 358
15211.16 399
15212.32 369
15213.49 409
15214.65 421
15215.82 402
15216.98 398
15218.15 395
15219.31 425
15220.48 397
15221.64 377
15222.81 387
15223.97 448
15225.14 428
15226.30 431
15227.47 421
15228.63 390
15229.80 405
15230.96 430
15232.13 409
15233.29 391
15234.46 423
15235.62 415
15236.79 410
15237.95 393
15239.12 419
15240.29 403
15241.45 391
15242.62 375
15243.78 390
15244.95 471
15246.11 436
15247.28 411
15248.45 351
15249.61 403
15250.78 386
15251.94 391
15253.11 388
15254.28 370
15255.44 362
15256.61 363
15257.78 364
15258.94 347
15260.11 356
15261.27 389
15262.44 404
15263.61 357
15264.77 368
15265.94 336
15267.11 362
15268.27 343
15269.44 385
15270.61 376
15271.77 353
15272.94 366
15274.11 325
15275.27 306
15276.44 402
15277.61 382
15278.78 351
15279.94 341
15281.11 344
15282.28 357
15283.44 354
15284.61 357
15285.78 316
15286.95 336
15288.11 341
15289.28 322
15290.45 317
15291.62 330
15292.78 385
15293.95 346
15295.12 337
15296.29 341
15297.46 356
15298.62 325
15299.79 348
15300.96 323
15302.13 306
15303.30 374
15304.46 357
15305.63 363
15306.80 345
15307.97 358
15309.14 368
15310.30 334
15311.47 350
15312.64 325
15313.81 355
15314.98 339
15316.15 333
15317.31 351
15318.48 356
15319.65 344
15320.82 336
15321.99 332
15323.16 354
15324.33 362
15325.50 349
15326.66 345
15327.83 362
15329.00 341
15330.17 364
15331.34 348
15332.51 350
15333.68 336
15334.85 356
15336.02 368
15337.19 360
15338.36 353
15339.53 358
15340.70 330
15341.86 317
15343.03 330
15344.20 341
15345.37 372
15346.54 377
15347.71 355
15348.88 354
15350.05 355
15351.22 353
15352.39 301
15353.56 321
15354.73 363
15355.90 319
15357.07 340
15358.24 352
15359.41 334
15360.58 293
15361.75 348
15362.92 308
15364.09 313
15365.26 347
15366.43 358
15367.60 352
15368.78 316
15369.95 324
15371.12 321
15372.29 331
15373.46 383
15374.63 331
15375.80 313
15376.97 347
15378.14 341
15379.31 370
15380.48 361
15381.65 369
15382.83 341
15384.00 367
15385.17 370
15386.34 352
15387.51 365
15388.68 309
15389.85 342
15391.02 343
15392.20 318
15393.37 370
15394.54 348
15395.71 326
15396.88 308
15398.05 326
15399.22 339
15400.40 302
15401.57 376
15402.74 383
15403.91 366
15405.08 306
15406.26 342
15407.43 374
15408.60 359
15409.77 323
15410.94 346
15412.12 331
15413.29 322
15414.46 358
15415.63 306
15416.81 325
15417.98 370
15419.15 348
15420.32 327
15421.50 340
15422.67 344
15423.84 354
15425.01 401
15426.19 377
15427.36 352
15428.53 351
15429.70 372
15430.88 310
15432.05 326
15433.22 316
15434.40 322
15435.57 342
15436.74 339
15437.92 340
15439.09 342
15440.26 327
15441.44 328
15442.61 339
15443.78 318
15444.96 338
15446.13 418
15447.30 331
15448.48 303
15449.65 332
15450.82 351
15452.00 369
15453.17 358
15454.34 334
15455.52 362
15456.69 364
15457.87 345
15459.04 374
15460.21 360
15461.39 377
15462.56 355
15463.74 367
15464.91 350
15466.08 337
15467.26 346
15468.43 356
15469.61 347
15470.78 351
15471.96 321
15473.13 340
15474.31 313
15475.48 344
15476.65 350
15477.83 344
15479.00 336
15480.18 333
15481.35 357
15482.53 329
15483.70 365
15484.88 349
15486.05 346
15487.23 332
15488.40 350
15489.58 346
15490.75 351
15491.93 346
15493.10 339
15494.28 395
15495.45 316
15496.63 334
15497.81 330
15498.98 350
15500.16 302
15501.33 345
15502.51 335
15503.68 334
15504.86 368
15506.03 334
15507.21 328
15508.39 310
15509.56 374
15510.74 367
15511.91 359
15513.09 366
15514.27 367
15515.44 368
15516.62 331
15517.79 312
15518.97 301
15520.15 375
15521.32 360
15522.50 364
15523.68 363
15524.85 379
15526.03 372
15527.21 345
15528.38 363
15529.56 339
15530.74 347
15531.91 430
15533.09 404
15534.27 363
15535.44 375
15536.62 321
15537.80 380
15538.97 394
15540.15 344
15541.33 366
15542.51 388
15543.68 360
15544.86 328
15546.04 280
15547.21 337
15548.39 385
15549.57 404
15550.75 361
15551.92 340
15553.10 363
15554.28 327
15555.46 357
15556.63 372
15557.81 355
15558.99 383
15560.17 363
15561.35 389
15562.52 366
15563.70 394
15564.88 385
15566.06 372
15567.24 387
15568.41 367
15569.59 398
15570.77 372
15571.95 401
15573.13 402
15574.30 383
15575.48 361
15576.66 387
15577.84 405
15579.02 381
15580.20 384
15581.38 391
15582.55 405
15583.73 400
15584.91 421
15586.09 389
15587.27 435
15588.45 419
15589.63 394
15590.81 475
15591.99 437
15593.16 428
15594.34 390
15595.52 410
15596.70 447
15597.88 444
15599.06 414
15600.24 406
15601.42 416
15602.60 403
15603.78 448
15604.96 445
15606.14 457
15607.32 467
15608.50 431
15609.68 414
15610.86 412
15612.04 455
15613.22 472
15614.40 465
15615.58 445
15616.76 399
15617.94 460
15619.12 471
15620.30 476
15621.48 473
15622.66 428
15623.84 394
15625.02 439
15626.20 458
15627.38 460
15628.56 476
15629.74 509
15630.92 456
15632.10 453
15633.28 461
15634.46 486
15635.64 505
15636.82 483
15638.00 479
15639.18 524
15640.36 570
15641.54 483
15642.73 543
15643.91 558
15645.09 568
15646.27 520
15647.45 547
15648.63 507
15649.81 503
15650.99 504
15652.17 530
15653.36 571
15654.54 543
15655.72 533
15656.90 520
15658.08 571
15659.26 531
15660.44 517
15661.63 533
15662.81 545
15663.99 546
15665.17 542
15666.35 537
15667.54 537
15668.72 582
15669.90 558
15671.08 534
15672.26 504
15673.45 561
15674.63 550
15675.81 511
15676.99 555
15678.17 517
15679.36 508
15680.54 533
15681.72 495
15682.90 532
15684.09 481
15685.27 537
15686.45 526
15687.63 561
15688.82 548
15690.00 565
15691.18 534
15692.36 546
15693.55 505
15694.73 507
15695.91 526
15697.10 493
15698.28 505
15699.46 480
15700.65 537
15701.83 558
15703.01 517
15704.20 545
15705.38 555
15706.56 535
15707.75 536
15708.93 530
15710.11 576
15711.30 543
15712.48 604
15713.66 561
15714.85 590
15716.03 617
15717.21 570
15718.40 599
15719.58 537
15720.77 572
15721.95 542
15723.13 552
15724.32 537
15725.50 561
15726.69 530
15727.87 566
15729.05 589
15730.24 548
15731.42 550
15732.61 522
15733.79 524
15734.98 498
15736.16 548
15737.34 574
15738.53 607
15739.71 569
15740.90 548
15742.08 553
15743.27 556
15744.45 546
15745.64 624
15746.82 627
15748.01 569
15749.19 572
15750.38 576
15751.56 591
15752.75 546
15753.93 575
15755.12 562
15756.30 564
15757.49 542
15758.67 537
15759.86 526
15761.04 535
15762.23 515
15763.42 549
15764.60 539
15765.79 520
15766.97 525
15768.16 522
15769.34 528
15770.53 559
15771.71 535
15772.90 531
15774.09 535
15775.27 540
15776.46 519
15777.64 520
15778.83 530
15780.02 520
15781.20 515
15782.39 510
15783.58 552
15784.76 530
15785.95 483
15787.13 498
15788.32 551
15789.51 559
15790.69 514
15791.88 478
15793.07 474
15794.25 469
15795.44 463
15796.63 498
15797.81 480
15799.00 481
15800.19 460
15801.37 486
15802.56 468
15803.75 464
15804.94 458
15806.12 434
15807.31 435
15808.50 466
15809.68 478
15810.87 481
15812.06 466
15813.25 439
15814.43 452
15815.62 431
15816.81 416
15818.00 388
15819.18 424
15820.37 422
15821.56 426
15822.75 432
15823.93 427
15825.12 427
15826.31 430
15827.50 452
15828.69 405
15829.87 416
15831.06 410
15832.25 444
15833.44 410
15834.63 445
15835.81 396
15837.00 399
15838.19 377
15839.38 429
15840.57 441
15841.76 450
15842.94 398
15844.13 393
15845.32 442
15846.51 444
15847.70 425
15848.89 430
15850.08 453
15851.27 425
15852.45 438
15853.64 438
15854.83 408
15856.02 436
15857.21 408
15858.40 390
15859.59 373
15860.78 383
15861.97 426
15863.16 432
15864.35 415
15865.53 398
15866.72 401
15867.91 412
15869.10 371
15870.29 398
15871.48 413
15872.67 444
15873.86 436
15875.05 410
15876.24 397
15877.43 434
15878.62 415
15879.81 389
15881.00 410
15882.19 443
15883.38 442
15884.57 418
15885.76 482
15886.95 365
15888.14 392
15889.33 448
15890.52 461
15891.71 404
15892.90 433
15894.09 438
15895.28 427
15896.47 450
15897.66 406
15898.85 451
15900.04 452
15901.24 406
15902.43 445
15903.62 416
15904.81 383
15906.00 465
15907.19 426
15908.38 460
15909.57 433
15910.76 409
15911.95 466
15913.14 471
15914.34 434
15915.53 376
15916.72 442
15917.91 420
15919.10 419
15920.29 432
15921.48 444
15922.68 399
15923.87 410
15925.06 449
15926.25 438
15927.44 408
15928.63 418
15929.83 450
15931.02 449
15932.21 452
15933.40 463
15934.59 421
15935.78 459
15936.98 410
15938.17 420
15939.36 420
15940.55 386
15941.74 423
15942.94 429
15944.13 388
15945.32 379
15946.51 396
15947.71 406
15948.90 350
15950.09 386
15951.28 413
15952.48 417
15953.67 382
15954.86 373
15956.05 356
15957.25 381
15958.44 392
15959.63 395
15960.83 397
15962.02 370
15963.21 322
15964.41 324
15965.60 381
15966.79 365
15967.98 373
15969.18 361
15970.37 349
15971.56 343
15972.76 331
15973.95 371
15975.14 361
15976.34 324
15977.53 314
15978.73 353
15979.92 354
15981.11 331
15982.31 382
15983.50 317
15984.69 341
15985.89 360
15987.08 348
15988.28 331
15989.47 357
15990.66 330
15991.86 368
15993.05 402
15994.25 317
15995.44 340
15996.63 311
15997.83 361
15999.02 349
16000.22 323
16001.41 375
16002.61 360
16003.80 344
16005.00 337
16006.19 337
16007.38 318
16008.58 328
16009.77 357
16010.97 347
16012.16 346
16013.36 328
16014.55 329
16015.75 331
16016.94 308
16018.14 359
16019.33 348
16020.53 327
16021.72 331
16022.92 342
16024.11 372
16025.31 363
16026.51 305
16027.70 336
16028.90 354
16030.09 362
16031.29 338
16032.48 312
16033.68 369
16034.87 343
16036.07 315
16037.27 343
16038.46 352
16039.66 363
16040.85 380
16042.05 329
16043.24 296
16044.44 346
16045.64 309
16046.83 290
16048.03 301
16049.23 337
16050.42 342
16051.62 333
16052.81 323
16054.01 305
16055.21 315
16056.40 305
16057.60 313
16058.80 334
16059.99 308
16061.19 331
16062.39 332
16063.58 310
16064.78 301
16065.98 282
16067.17 324
16068.37 352
16069.57 300
16070.77 300
16071.96 297
16073.16 320
16074.36 325
16075.55 315
16076.75 313
16077.95 333
16079.15 315
16080.34 319
16081.54 295
16082.74 310
16083.94 317
16085.13 309
16086.33 307
16087.53 322
16088.73 316
16089.92 330
16091.12 316
16092.32 319
16093.52 331
16094.71 317
16095.91 336
16097.11 319
16098.31 343
16099.51 314
16100.71 306
16101.90 305
16103.10 325
16104.30 304
16105.50 311
16106.70 324
16107.89 291
16109.09 294
16110.29 306
16111.49 315
16112.69 310
16113.89 320
16115.09 315
16116.28 296
16117.48 336
16118.68 300
16119.88 311
16121.08 333
16122.28 309
16123.48 296
16124.68 315
16125.88 301
16127.08 315
16128.27 320
16129.47 298
16130.67 324
16131.87 303
16133.07 302
16134.27 316
16135.47 310
16136.67 294
16137.87 278
16139.07 292
16140.27 319
16141.47 349
16142.67 338
16143.87 292
16145.07 291
16146.27 254
16147.47 287
16148.67 315
16149.87 309
16151.07 306
16152.27 261
16153.47 294
16154.67 302
16155.87 326
16157.07 310
16158.27 351
16159.47 292
16160.67 298
16161.87 297
16163.07 326
16164.27 295
16165.47 329
16166.67 341
16167.87 320
16169.07 335
16170.27 291
16171.47 321
16172.68 295
16173.88 314
16175.08 289
16176.28 305
16177.48 316
16178.68 324
16179.88 299
16181.08 354
16182.28 348
16183.48 320
16184.69 338
16185.89 328
16187.09 323
16188.29 323
16189.49 330
16190.69 336
16191.89 343
16193.10 300
16194.30 355
16195.50 357
16196.70 325
16197.90 349
16199.10 355
16200.31 306
16201.51 321
16202.71 316
16203.91 332
16205.11 340
16206.32 319
16207.52 331
16208.72 348
16209.92 324
16211.13 372
16212.33 373
16213.53 364
16214.73 303
16215.93 318
16217.14 344
16218.34 341
16219.54 359
16220.74 317
16221.95 332
16223.15 331
16224.35 335
16225.56 322
16226.76 346
16227.96 390
16229.16 346
16230.37 353
16231.57 371
16232.77 300
16233.98 331
16235.18 391
16236.38 376
16237.59 370
16238.79 358
16239.99 375
16241.20 367
16242.40 355
16243.60 332
16244.81 336
16246.01 319
16247.21 381
16248.42 344
16249.62 357
16250.82 362
16252.03 376
16253.23 367
16254.44 351
16255.64 381
16256.84 359
16258.05 389
16259.25 351
16260.46 368
16261.66 381
16262.86 403
16264.07 374
16265.27 326
16266.48 343
16267.68 411
16268.89 448
16270.09 402
16271.29 324
16272.50 396
16273.70 411
16274.91 442
16276.11 402
16277.32 354
16278.52 402
16279.73 375
16280.93 390
16282.14 400
16283.34 393
16284.55 409
16285.75 421
16286.96 367
16288.16 366
16289.37 384
16290.57 378
16291.78 387
16292.98 372
16294.19 401
16295.39 394
16296.60 389
16297.80 410
16299.01 385
16300.22 406
16301.42 399
16302.63 397
16303.83 390
16305.04 406
16306.24 395
16307.45 382
16308.66 389
16309.86 401
16311.07 378
16312.27 404
16313.48 428
16314.69 401
16315.89 411
16317.10 394
16318.30 401
16319.51 402
16320.72 372
16321.92 371
16323.13 366
16324.34 395
16325.54 396
16326.75 392
16327.96 363
16329.16 356
16330.37 394
16331.58 367
16332.78 346
16333.99 320
16335.20 369
16336.40 374
16337.61 347
16338.82 342
16340.02 335
16341.23 326
16342.44 327
16343.65 333
16344.85 357
16346.06 362
16347.27 366
16348.47 378
16349.68 325
16350.89 310
16352.10 329
16353.30 315
16354.51 294
16355.72 343
16356.93 362
16358.13 352
16359.34 353
16360.55 332
16361.76 363
16362.97 344
16364.17 357
16365.38 340
16366.59 336
16367.80 350
16369.01 327
16370.21 359
16371.42 336
16372.63 303
16373.84 301
16375.05 307
16376.26 324
16377.46 305
16378.67 305
16379.88 292
16381.09 291
16382.30 311
16383.51 333
16384.72 324
16385.92 306
16387.13 333
16388.34 346
16389.55 350
16390.76 279
16391.97 305
16393.18 353
16394.39 342
16395.60 322
16396.80 324
16398.01 296
16399.22 272
16400.43 298
16401.64 320
16402.85 333
16404.06 336
16405.27 325
16406.48 333
16407.69 292
16408.90 310
16410.11 292
16411.32 313
16412.53 329
16413.74 302
16414.95 335
16416.16 327
16417.37 339
16418.58 309
16419.79 342
16421.00 343
16422.21 321
16423.42 318
16424.63 313
16425.84 342
16427.05 299
16428.26 284
16429.47 305
16430.68 303
16431.89 300
16433.10 336
16434.31 314
16435.52 299
16436.73 296
16437.94 326
16439.15 337
16440.36 276
16441.57 306
16442.79 301
16444.00 305
16445.21 302
16446.42 338
16447.63 324
16448.84 320
16450.05 295
16451.26 320
16452.47 308
16453.68 316
16454.90 295
16456.11 340
16457.32 317
16458.53 285
16459.74 281
16460.95 330
16462.16 359
16463.38 325
16464.59 338
16465.80 335
16467.01 324
16468.22 290
16469.43 312
16470.65 306
16471.86 308
16473.07 288
16474.28 326
16475.49 316
16476.71 298
16477.92 249
16479.13 277
16480.34 335
16481.56 272
16482.77 273
16483.98 301
16485.19 275
16486.40 269
16487.62 280
16488.83 258
16490.04 295
16491.25 295
16492.47 335
16493.68 343
16494.89 276
16496.11 286
16497.32 296
16498.53 288
16499.74 308
16500.96 295
16502.17 311
16503.38 310
16504.60 317
16505.81 325
16507.02 296
16508.24 293
16509.45 313
16510.66 331
16511.88 312
16513.09 315
16514.30 248
16515.52 298
16516.73 286
16517.94 267
16519.16 300
16520.37 283
16521.58 287
16522.80 267
16524.01 325
16525.23 316
16526.44 326
16527.65 275
16528.87 319
16530.08 317
16531.30 294
16532.51 323
16533.72 315
16534.94 332
16536.15 272
16537.37 291
16538.58 329
16539.80 344
16541.01 319
16542.23 319
16543.44 297
16544.65 274
16545.87 304
16547.08 300
16548.30 298
16549.51 318
16550.73 293
16551.94 302
16553.16 323
16554.37 326
16555.59 349
16556.80 338
16558.02 265
16559.23 281
16560.45 331
16561.66 287
16562.88 329
16564.09 304
16565.31 339
16566.52 285
16567.74 307
16568.96 323
16570.17 363
16571.39 284
16572.60 250
16573.82 304
16575.03 345
16576.25 301
16577.47 299
16578.68 365
16579.90 301
16581.11 307
16582.33 298
16583.54 357
16584.76 326
16585.98 343
16587.19 330
16588.41 291
16589.63 295
16590.84 326
16592.06 312
16593.27 330
16594.49 302
16595.71 335
16596.92 315
16598.14 349
16599.36 297
16600.57 274
16601.79 299
16603.01 338
16604.22 295
16605.44 277
16606.66 333
16607.87 320
16609.09 295
16610.31 287
16611.53 335
16612.74 299
16613.96 299
16615.18 362
16616.39 274
16617.61 303
16618.83 283
16620.05 324
16621.26 256
16622.48 283
16623.70 311
16624.92 276
16626.13 279
16627.35 336
16628.57 331
16629.79 301
16631.00 300
16632.22 309
16633.44 317
16634.66 299
16635.88 318
16637.09 280
16638.31 287
16639.53 278
16640.75 294
16641.97 295
16643.18 301
16644.40 277
16645.62 294
16646.84 276
16648.06 268
16649.28 239
16650.49 270
16651.71 320
16652.93 317
16654.15 270
16655.37 249
16656.59 282
16657.81 283
16659.03 311
16660.24 288
16661.46 267
16662.68 270
16663.90 279
16665.12 274
16666.34 295
16667.56 299
16668.78 308
16670.00 319
16671.22 289
16672.43 293
16673.65 275
16674.87 279
16676.09 306
16677.31 293
16678.53 297
16679.75 292
16680.97 282
16682.19 325
16683.41 294
16684.63 314
16685.85 303
16687.07 304
16688.29 292
16689.51 264
16690.73 298
16691.95 308
16693.17 302
16694.39 272
16695.61 274
16696.83 315
16698.05 307
16699.27 285
16700.49 312
16701.71 322
16702.93 281
16704.15 291
16705.37 315
16706.59 311
16707.81 306
16709.03 346
16710.25 309
16711.48 276
16712.70 304
16713.92 304
16715.14 267
16716.36 262
16717.58 257
16718.80 272
16720.02 305
16721.24 304
16722.46 324
16723.68 293
16724.91 275
16726.13 268
16727.35 307
16728.57 242
16729.79 280
16731.01 294
16732.23 263
16733.46 250
16734.68 253
16735.90 265
16737.12 294
16738.34 271
16739.56 298
16740.79 290
16742.01 309
16743.23 271
16744.45 274
16745.67 301
16746.90 266
16748.12 284
16749.34 262
16750.56 283
16751.78 272
16753.01 310
16754.23 261
16755.45 308
16756.67 286
16757.90 333
16759.12 294
16760.34 297
16761.56 265
16762.79 255
16764.01 250
16765.23 284
16766.45 289
16767.68 307
16768.90 272
16770.12 288
16771.34 297
16772.57 298
16773.79 275
16775.01 279
16776.24 281
16777.46 276
16778.68 272
16779.91 247
16781.13 261
16782.35 278
16783.58 324
16784.80 259
16786.02 277
16787.25 272
16788.47 277
16789.69 267
16790.92 234
16792.14 256
16793.36 248
16794.59 270
16795.81 288
16797.04 283
16798.26 232
16799.48 252
16800.71 319
16801.93 329
16803.16 314
16804.38 269
16805.60 312
16806.83 289
16808.05 346
16809.28 285
16810.50 300
16811.73 273
16812.95 311
16814.17 319
16815.40 308
16816.62 267
16817.85 272
16819.07 285
16820.30 284
16821.52 244
16822.75 260
16823.97 335
16825.20 316
16826.42 301
16827.65 263
16828.87 284
16830.10 311
16831.32 327
16832.55 307
16833.77 288
16835.00 303
16836.22 283
16837.45 292
16838.67 328
16839.90 280
16841.12 328
16842.35 303
16843.57 322
16844.80 303
16846.03 312
16847.25 319
16848.48 312
16849.70 329
16850.93 306
16852.15 296
16853.38 287
16854.61 316
16855.83 281
16857.06 287
16858.28 296
16859.51 336
16860.74 310
16861.96 290
16863.19 310
16864.42 331
16865.64 341
16866.87 299
16868.09 375
16869.32 344
16870.55 358
16871.77 331
16873.00 324
16874.23 352
16875.45 375
16876.68 345
16877.91 322
16879.13 302
16880.36 367
16881.59 337
16882.82 349
16884.04 358
16885.27 308
16886.50 315
16887.72 312
16888.95 371
16890.18 339
16891.41 351
16892.63 338
16893.86 375
16895.09 344
16896.32 351
16897.54 355
16898.77 343
16900.00 341
16901.23 330
16902.45 312
16903.68 293
16904.91 347
16906.14 321
16907.36 369
16908.59 334
16909.82 344
16911.05 315
16912.28 325
16913.50 337
16914.73 321
16915.96 299
16917.19 285
16918.42 293
16919.65 306
16920.87 324
16922.10 259
16923.33 323
16924.56 306
16925.79 283
16927.02 310
16928.24 304
16929.47 314
16930.70 334
16931.93 281
16933.16 289
16934.39 296
16935.62 275
16936.85 300
16938.08 259
16939.30 267
16940.53 306
16941.76 314
16942.99 287
16944.22 292
16945.45 281
16946.68 311
16947.91 298
16949.14 299
16950.37 251
16951.60 296
16952.83 293
16954.06 334
16955.29 288
16956.52 291
16957.74 303
16958.97 297
16960.20 293
16961.43 284
16962.66 299
16963.89 321
16965.12 298
16966.35 281
16967.58 266
16968.81 316
16970.04 299
16971.27 328
16972.50 300
16973.74 290
16974.97 260
16976.20 303
16977.43 278
16978.66 276
16979.89 278
16981.12 291
16982.35 281
16983.58 279
16984.81 303
16986.04 260
16987.27 274
16988.50 302
16989.73 278
16990.96 294
16992.19 304
16993.43 287
16994.66 277
16995.89 273
16997.12 242
16998.35 223
16999.58 287
17000.81 323
17002.04 329
17003.28 286
17004.51 277
17005.74 307
17006.97 304
17008.20 302
17009.43 316
17010.66 318
17011.90 312
17013.13 274
17014.36 291
17015.59 259
17016.82 320
17018.05 296
17019.29 273
17020.52 281
17021.75 282
17022.98 309
17024.21 251
17025.45 255
17026.68 264
17027.91 267
17029.14 263
17030.38 255
17031.61 272
17032.84 298
17034.07 270
17035.31 308
17036.54 281
17037.77 243
17039.00 238
17040.24 265
17041.47 271
17042.70 281
17043.93 272
17045.17 272
17046.40 251
17047.63 268
17048.87 276
17050.10 279
17051.33 285
17052.57 290
17053.80 282
17055.03 287
17056.27 282
17057.50 285
17058.73 275
17059.97 257
17061.20 250
17062.43 257
17063.67 269
17064.90 293
17066.13 286
17067.37 245
17068.60 258
17069.83 214
17071.07 256
17072.30 260
17073.54 289
17074.77 285
17076.00 256
17077.24 256
17078.47 285
17079.71 318
17080.94 260
17082.17 278
17083.41 283
17084.64 292
17085.88 272
17087.11 245
17088.35 256
17089.58 303
17090.81 295
17092.05 257
17093.28 253
17094.52 282
17095.75 256
17096.99 265
17098.22 254
17099.46 247
17100.69 228
17101.93 264
17103.16 268
17104.40 241
17105.63 265
17106.87 266
17108.10 292
17109.34 248
17110.57 254
17111.81 255
17113.04 237
17114.28 252
17115.51 259
17116.75 263
17117.99 251
17119.22 302
17120.46 275
17121.69 257
17122.93 243
17124.16 233
17125.40 218
17126.64 238
17127.87 270
17129.11 256
17130.34 256
17131.58 279
17132.82 289
17134.05 275
17135.29 259
17136.52 261
17137.76 263
17139.00 296
17140.23 299
17141.47 274
17142.71 262
17143.94 224
17145.18 271
17146.41 294
17147.65 282
17148.89 228
17150.12 233
17151.36 275
17152.60 258
17153.83 244
17155.07 253
17156.31 266
17157.55 249
17158.78 231
17160.02 240
17161.26 251
17162.49 271
17163.73 280
17164.97 294
17166.21 232
17167.44 267
17168.68 296
17169.92 254
17171.15 238
17172.39 276
17173.63 271
17174.87 289
17176.10 258
17177.34 266
17178.58 266
17179.82 274
17181.06 274
17182.29 271
17183.53 267
17184.77 278
17186.01 243
17187.25 265
17188.48 248
17189.72 245
17190.96 239
17192.20 277
17193.44 247
17194.67 249
17195.91 273
17197.15 232
17198.39 257
17199.63 272
17200.87 282
17202.10 261
17203.34 257
17204.58 256
17205.82 276
17207.06 224
17208.30 260
17209.54 259
17210.78 254
17212.01 263
17213.25 267
17214.49 277
17215.73 208
17216.97 227
17218.21 243
17219.45 235
17220.69 239
17221.93 257
17223.17 254
17224.41 252
17225.65 258
17226.89 261
17228.12 257
17229.36 252
17230.60 269
17231.84 255
17233.08 234
17234.32 211
17235.56 263
17236.80 226
17238.04 249
17239.28 206
17240.52 262
17241.76 239
17243.00 228
17244.24 245
17245.48 254
17246.72 232
17247.96 265
17249.20 276
17250.44 278
17251.68 257
17252.92 234
17254.16 220
17255.40 234
17256.64 238
17257.89 238
17259.13 233
17260.37 226
17261.61 205
17262.85 196
17264.09 211
17265.33 252
17266.57 246
17267.81 238
17269.05 241
17270.29 242
17271.53 238
17272.78 276
17274.02 217
17275.26 271
17276.50 256
17277.74 265
17278.98 262
17280.22 222
17281.46 241
17282.71 236
17283.95 229
17285.19 240
17286.43 234
17287.67 229
17288.91 214
17290.16 276
17291.40 251
17292.64 237
17293.88 279
17295.12 243
17296.36 245
17297.61 253
17298.85 266
17300.09 250
17301.33 251
17302.58 268
17303.82 280
17305.06 216
17306.30 193
17307.54 251
17308.79 249
17310.03 204
17311.27 245
17312.51 229
17313.76 210
17315.00 240
17316.24 243
17317.48 233
17318.73 242
17319.97 266
17321.21 264
17322.46 268
17323.70 229
17324.94 228
17326.18 261
17327.43 256
17328.67 236
17329.91 241
17331.16 264
17332.40 245
17333.64 231
17334.89 229
17336.13 245
17337.37 236
17338.62 226
17339.86 225
17341.10 239
17342.35 242
17343.59 274
17344.84 219
17346.08 275
17347.32 252
17348.57 260
17349.81 220
17351.05 246
17352.30 251
17353.54 227
17354.79 267
17356.03 274
17357.27 288
17358.52 250
17359.76 281
17361.01 267
17362.25 236
17363.50 236
17364.74 261
17365.98 229
17367.23 187
17368.47 238
17369.72 214
17370.96 247
17372.21 231
17373.45 246
17374.70 258
17375.94 257
17377.19 245
17378.43 255
17379.68 252
17380.92 231
17382.17 242
17383.41 253
17384.66 267
17385.90 237
17387.15 235
17388.39 230
17389.64 278
17390.88 296
17392.13 245
17393.37 237
17394.62 269
17395.86 230
17397.11 245
17398.36 236
17399.60 274
17400.85 235
17402.09 237
17403.34 232
17404.58 246
17405.83 273
17407.08 253
17408.32 246
17409.57 253
17410.81 269
17412.06 234
17413.31 218
17414.55 245
17415.80 232
17417.05 224
17418.29 244
17419.54 227
17420.78 251
17422.03 253
17423.28 245
17424.52 279
17425.77 246
17427.02 287
17428.26 253
17429.51 270
17430.76 253
17432.00 246
17433.25 226
17434.50 238
17435.75 252
17436.99 276
17438.24 268
17439.49 256
17440.73 272
17441.98 225
17443.23 228
17444.48 243
17445.72 221
17446.97 237
17448.22 244
17449.46 272
17450.71 249
17451.96 247
17453.21 294
17454.45 226
17455.70 257
17456.95 232
17458.20 269
17459.45 265
17460.69 219
17461.94 240
17463.19 256
17464.44 267
17465.69 248
17466.93 256
17468.18 240
17469.43 259
17470.68 304
17471.93 290
17473.17 276
17474.42 252
17475.67 288
17476.92 307
17478.17 285
17479.42 268
17480.67 307
17481.91 316
17483.16 277
17484.41 307
17485.66 295
17486.91 287
17488.16 300
17489.41 285
17490.66 268
17491.90 282
17493.15 304
17494.40 316
17495.65 316
17496.90 300
17498.15 294
17499.40 307
17500.65 317
17501.90 276
17503.15 262
17504.40 246
17505.65 285
17506.90 305
17508.14 281
17509.39 301
17510.64 254
17511.89 272
17513.14 286
17514.39 265
17515.64 258
17516.89 282
17518.14 315
17519.39 280
17520.64 275
17521.89 266
17523.14 309
17524.39 373
17525.64 345
17526.89 281
17528.14 323
17529.39 348
17530.64 337
17531.89 291
17533.14 309
17534.40 326
17535.65 297
17536.90 311
17538.15 297
17539.40 313
17540.65 318
17541.90 323
17543.15 279
17544.40 271
17545.65 277
17546.90 315
17548.15 262
17549.40 292
17550.66 282
17551.91 300
17553.16 284
17554.41 272
17555.66 284
17556.91 300
17558.16 273
17559.41 289
17560.67 288
17561.92 279
17563.17 293
17564.42 287
17565.67 286
17566.92 277
17568.18 281
17569.43 254
17570.68 272
17571.93 269
17573.18 280
17574.43 286
17575.69 291
17576.94 296
17578.19 293
17579.44 283
17580.69 288
17581.95 272
17583.20 253
17584.45 303
17585.70 290
17586.96 296
17588.21 289
17589.46 255
17590.71 300
17591.97 292
17593.22 292
17594.47 298
17595.72 314
17596.98 291
17598.23 242
17599.48 231
17600.73 273
17601.99 264
17603.24 255
17604.49 261
17605.75 307
17607.00 293
17608.25 268
17609.51 290
17610.76 294
17612.01 255
17613.27 294
17614.52 283
17615.77 260
17617.03 269
17618.28 270
17619.53 304
17620.79 278
17622.04 297
17623.29 264
17624.55 282
17625.80 239
17627.05 266
17628.31 305
17629.56 280
17630.82 249
17632.07 271
17633.32 276
17634.58 289
17635.83 244
17637.09 244
17638.34 255
17639.60 239
17640.85 252
17642.10 248
17643.36 284
17644.61 264
17645.87 259
17647.12 255
17648.38 272
17649.63 228
17650.89 240
17652.14 252
17653.39 257
17654.65 248
17655.90 259
17657.16 275
17658.41 268
17659.67 299
17660.92 262
17662.18 247
17663.43 235
17664.69 246
17665.94 221
17667.20 231
17668.45 223
17669.71 248
17670.97 254
17672.22 228
17673.48 216
17674.73 260
17675.99 241
17677.24 256
17678.50 253
17679.75 234
17681.01 253
17682.27 252
17683.52 257
17684.78 222
17686.03 260
17687.29 240
17688.55 262
17689.80 250
17691.06 242
17692.31 255
17693.57 230
17694.83 200
17696.08 177
17697.34 212
17698.59 198
17699.85 241
17701.11 214
17702.36 217
17703.62 220
17704.88 225
17706.13 216
17707.39 265
17708.65 261
17709.90 246
17711.16 230
17712.42 230
17713.67 261
17714.93 236
17716.19 239
17717.44 221
17718.70 249
17719.96 287
17721.22 243
17722.47 234
17723.73 238
17724.99 233
17726.25 242
17727.50 217
17728.76 223
17730.02 234
17731.27 206
17732.53 237
17733.79 203
17735.05 237
17736.31 236
17737.56 225
17738.82 234
17740.08 247
17741.34 221
17742.59 224
17743.85 238
17745.11 250
17746.37 258
17747.63 241
17748.88 237
17750.14 226
17751.40 230
17752.66 249
17753.92 238
17755.18 240
17756.43 254
17757.69 229
17758.95 219
17760.21 214
17761.47 250
17762.73 267
17763.99 252
17765.24 232
17766.50 218
17767.76 205
17769.02 227
17770.28 275
17771.54 218
17772.80 221
17774.06 234
17775.32 266
17776.57 229
17777.83 215
17779.09 229
17780.35 263
17781.61 233
17782.87 219
17784.13 247
17785.39 264
17786.65 252
17787.91 259
17789.17 231
17790.43 223
17791.69 247
17792.95 207
17794.21 229
17795.47 220
17796.73 215
17797.99 216
17799.25 243
17800.51 232
17801.77 242
17803.03 212
17804.29 221
17805.55 246
17806.81 209
17808.07 224
17809.33 238
17810.59 215
17811.85 221
17813.11 220
17814.37 218
17815.63 226
17816.89 245
17818.15 250
17819.41 225
17820.67 246
17821.93 237
17823.19 232
17824.45 222
17825.71 189
17826.98 208
17828.24 251
17829.50 240
17830.76 231
17832.02 243
17833.28 237
17834.54 228
17835.80 230
17837.06 224
17838.33 220
17839.59 234
17840.85 242
17842.11 243
17843.37 219
17844.63 203
17845.89 237
17847.16 240
17848.42 239
17849.68 213
17850.94 232
17852.20 242
17853.46 217
17854.73 236
17855.99 253
17857.25 245
17858.51 249
17859.77 207
17861.04 204
17862.30 228
17863.56 221
17864.82 223
17866.09 207
17867.35 193
17868.61 232
17869.87 238
17871.14 239
17872.40 210
17873.66 222
17874.92 220
17876.19 223
17877.45 212
17878.71 249
17879.97 217
17881.24 222
17882.50 264
17883.76 238
17885.03 230
17886.29 220
17887.55 210
17888.81 253
17890.08 236
17891.34 250
17892.60 225
17893.87 246
17895.13 197
17896.39 234
17897.66 255
17898.92 242
17900.18 254
17901.45 247
17902.71 246
17903.97 240
17905.24 179
17906.50 234
17907.77 267
17909.03 220
17910.29 232
17911.56 249
17912.82 267
17914.09 258
17915.35 269
17916.61 247
17917.88 275
17919.14 259
17920.41 220
17921.67 222
17922.93 224
17924.20 222
17925.46 237
17926.73 237
17927.99 235
17929.26 245
17930.52 244
17931.79 233
17933.05 216
17934.32 228
17935.58 228
17936.84 218
17938.11 278
17939.37 253
17940.64 247
17941.90 233
17943.17 229
17944.43 226
17945.70 228
17946.96 261
17948.23 245
17949.50 233
17950.76 242
17952.03 199
17953.29 258
17954.56 265
17955.82 248
17957.09 245
17958.35 250
17959.62 214
17960.88 194
17962.15 187
17963.42 241
17964.68 229
17965.95 227
17967.21 236
17968.48 252
17969.74 256
17971.01 226
17972.28 220
17973.54 214
17974.81 251
17976.08 226
17977.34 262
17978.61 270
17979.87 261
17981.14 227
17982.41 239
17983.67 224
17984.94 221
17986.21 230
17987.47 210
17988.74 229
17990.01 244
17991.27 237
17992.54 215
17993.81 233
17995.07 222
17996.34 249
17997.61 246
17998.87 235
18000.14 222
18001.41 200
18002.68 254
18003.94 227
18005.21 192
18006.48 193
18007.74 195
18009.01 217
18010.28 256
18011.55 247
18012.81 218
18014.08 193
18015.35 224
18016.62 240
18017.88 224
18019.15 210
18020.42 226
18021.69 219
18022.96 197
18024.22 199
18025.49 224
18026.76 238
18028.03 222
18029.29 202
18030.56 232
18031.83 230
18033.10 211
18034.37 227
18035.64 227
18036.90 218
18038.17 233
18039.44 228
18040.71 217
18041.98 212
18043.25 246
18044.51 251
18045.78 234
18047.05 238
18048.32 215
18049.59 253
18050.86 240
18052.13 201
18053.40 200
18054.67 204
18055.93 261
18057.20 230
18058.47 239
18059.74 226
18061.01 258
18062.28 270
18063.55 224
18064.82 230
18066.09 253
18067.36 236
18068.63 215
18069.90 225
18071.17 220
18072.44 231
18073.70 224
18074.97 260
18076.24 236
18077.51 218
18078.78 218
18080.05 251
18081.32 223
18082.59 236
18083.86 254
18085.13 261
18086.40 241
18087.67 233
18088.94 186
18090.21 218
18091.48 249
18092.75 241
18094.02 231
18095.29 216
18096.57 230
18097.84 281
18099.11 257
18100.38 235
18101.65 250
18102.92 226
18104.19 247
18105.46 210
18106.73 228
18108.00 248
18109.27 248
18110.54 239
18111.81 244
18113.08 235
18114.36 244
18115.63 277
18116.90 287
18118.17 231
18119.44 200
18120.71 235
18121.98 222
18123.25 192
18124.53 229
18125.80 235
18127.07 242
18128.34 227
18129.61 235
18130.88 225
18132.16 234
18133.43 238
18134.70 233
18135.97 218
18137.24 240
18138.51 256
18139.79 225
18141.06 208
18142.33 252
18143.60 245
18144.87 269
18146.15 243
18147.42 225
18148.69 221
18149.96 209
18151.24 229
18152.51 225
18153.78 250
18155.05 233
18156.33 252
18157.60 260
18158.87 236
18160.14 208
18161.42 219
18162.69 212
18163.96 222
18165.23 271
18166.51 267
18167.78 257
18169.05 236
18170.33 224
18171.60 264
18172.87 269
18174.15 247
18175.42 219
18176.69 238
18177.97 243
18179.24 229
18180.51 215
18181.79 210
18183.06 256
18184.33 203
18185.61 218
18186.88 216
18188.15 223
18189.43 232
18190.70 253
18191.97 231
18193.25 220
18194.52 210
18195.80 235
18197.07 238
18198.34 195
18199.62 213
18200.89 243
18202.17 227
18203.44 226
18204.71 220
18205.99 250
18207.26 226
18208.54 212
18209.81 201
18211.09 216
18212.36 211
18213.64 229
18214.91 213
18216.18 196
18217.46 184
18218.73 242
18220.01 229
18221.28 227
18222.56 237
18223.83 194
18225.11 217
18226.38 209
18227.66 214
18228.93 227
18230.21 202
18231.48 222
18232.76 198
18234.03 199
18235.31 239
18236.58 217
18237.86 225
18239.14 232
18240.41 224
18241.69 236
18242.96 219
18244.24 215
18245.51 231
18246.79 243
18248.06 228
18249.34 209
18250.62 242
18251.89 240
18253.17 230
18254.44 243
18255.72 250
18257.00 236
18258.27 221
18259.55 211
18260.82 270
18262.10 246
18263.38 230
18264.65 254
18265.93 239
18267.21 222
18268.48 213
18269.76 247
18271.04 229
18272.31 230
18273.59 224
18274.87 230
18276.14 266
18277.42 252
18278.70 224
18279.97 233
18281.25 248
18282.53 262
18283.80 217
18285.08 220
18286.36 233
18287.63 201
18288.91 259
18290.19 239
18291.47 212
18292.74 212
18294.02 232
18295.30 240
18296.58 215
18297.85 227
18299.13 238
18300.41 209
18301.69 221
18302.96 212
18304.24 208
18305.52 240
18306.80 232
18308.07 251
18309.35 234
18310.63 220
18311.91 252
18313.19 271
18314.46 233
18315.74 237
18317.02 231
18318.30 219
18319.58 182
18320.86 234
18322.13 219
18323.41 233
18324.69 228
18325.97 218
18327.25 227
18328.53 218
18329.80 194
18331.08 206
18332.36 222
18333.64 218
18334.92 222
18336.20 206
18337.48 230
18338.76 210
18340.04 201
18341.31 190
18342.59 219
18343.87 218
18345.15 194
18346.43 206
18347.71 204
18348.99 224
18350.27 211
18351.55 238
18352.83 195
18354.11 225
18355.39 220
18356.67 234
18357.95 237
18359.22 216
18360.50 194
18361.78 207
18363.06 197
18364.34 222
18365.62 212
18366.90 220
18368.18 205
18369.46 214
18370.74 237
18372.02 218
18373.30 213
18374.58 220
18375.86 226
18377.14 216
18378.42 233
18379.71 234
18380.99 213
18382.27 180
18383.55 206
18384.83 223
18386.11 218
18387.39 200
18388.67 191
18389.95 202
18391.23 215
18392.51 208
18393.79 226
18395.07 209
18396.35 199
18397.63 188
18398.92 210
18400.20 239
18401.48 197
18402.76 212
18404.04 244
18405.32 239
18406.60 224
18407.88 220
18409.17 231
18410.45 246
18411.73 233
18413.01 230
18414.29 205
18415.57 220
18416.85 214
18418.14 230
18419.42 233
18420.70 199
18421.98 245
18423.26 246
18424.55 240
18425.83 201
18427.11 247
18428.39 231
18429.67 246
18430.96 209
18432.24 212
18433.52 236
18434.80 213
18436.08 219
18437.37 208
18438.65 226
18439.93 213
18441.21 207
18442.50 245
18443.78 211
18445.06 213
18446.34 232
18447.63 259
18448.91 233
18450.19 212
18451.48 246
18452.76 240
18454.04 196
18455.32 223
18456.61 222
18457.89 224
18459.17 249
18460.46 225
18461.74 226
18463.02 238
18464.31 255
18465.59 253
18466.87 259
18468.16 230
18469.44 199
18470.72 201
18472.01 200
18473.29 244
18474.57 204
18475.86 213
18477.14 237
18478.43 247
18479.71 231
18480.99 253
18482.28 182
18483.56 181
18484.85 230
18486.13 209
18487.41 179
18488.70 205
18489.98 224
18491.27 207
18492.55 207
18493.83 201
18495.12 218
18496.40 221
18497.69 243
18498.97 221
18500.26 226
18501.54 260
18502.83 227
18504.11 276
18505.40 255
18506.68 236
18507.97 246
18509.25 217
18510.54 209
18511.82 215
18513.11 233
18514.39 217
18515.68 209
18516.96 219
18518.25 218
18519.53 201
18520.82 217
18522.10 239
18523.39 243
18524.67 230
18525.96 216
18527.24 212
18528.53 215
18529.81 204
18531.10 225
18532.39 227
18533.67 204
18534.96 232
18536.24 169
18537.53 217
18538.81 217
18540.10 193
18541.39 181
18542.67 215
18543.96 217
18545.24 241
18546.53 238
18547.82 241
18549.10 220
18550.39 237
18551.68 272
18552.96 211
18554.25 215
18555.53 231
18556.82 218
18558.11 233
18559.39 239
18560.68 227
18561.97 243
18563.25 208
18564.54 218
18565.83 236
18567.12 215
18568.40 210
18569.69 235
18570.98 229
18572.26 227
18573.55 233
18574.84 250
18576.12 254
18577.41 231
18578.70 238
18579.99 246
18581.27 249
18582.56 201
18583.85 218
18585.14 201
18586.42 240
18587.71 209
18589.00 257
18590.29 224
18591.57 236
18592.86 212
18594.15 246
18595.44 231
18596.73 237
18598.01 226
18599.30 224
18600.59 254
18601.88 236
18603.17 253
18604.45 209
18605.74 221
18607.03 243
18608.32 227
18609.61 217
18610.90 214
18612.18 202
18613.47 189
18614.76 211
18616.05 237
18617.34 252
18618.63 232
18619.92 236
18621.20 193
18622.49 238
18623.78 237
18625.07 267
18626.36 226
18627.65 214
18628.94 240
18630.23 209
18631.52 211
18632.81 202
18634.09 240
18635.38 217
18636.67 227
18637.96 251
18639.25 236
18640.54 225
18641.83 247
18643.12 234
18644.41 191
18645.70 211
18646.99 223
18648.28 246
18649.57 242
18650.86 228
18652.15 209
18653.44 229
18654.73 205
18656.02 196
18657.31 202
18658.60 200
18659.89 218
18661.18 218
18662.47 184
18663.76 212
18665.05 207
18666.34 244
18667.63 224
18668.92 207
18670.21 199
18671.50 210
18672.79 244
18674.08 221
18675.37 215
18676.66 230
18677.95 281
18679.24 236
18680.54 226
18681.83 238
18683.12 209
18684.41 193
18685.70 214
18686.99 248
18688.28 215
18689.57 189
18690.86 218
18692.15 226
18693.45 210
18694.74 211
18696.03 210
18697.32 203
18698.61 201
18699.90 218
18701.19 247
18702.49 257
18703.78 232
18705.07 219
18706.36 254
18707.65 211
18708.94 203
18710.24 226
18711.53 203
18712.82 232
18714.11 211
18715.40 176
18716.70 212
18717.99 205
18719.28 220
18720.57 229
18721.86 222
18723.16 229
18724.45 239
18725.74 228
18727.03 206
18728.33 216
18729.62 209
18730.91 214
18732.20 212
18733.50 213
18734.79 203
18736.08 213
18737.37 221
18738.67 179
18739.96 205
18741.25 201
18742.55 233
18743.84 264
18745.13 213
18746.43 207
18747.72 208
18749.01 196
18750.31 218
18751.60 220
18752.89 199
18754.19 221
18755.48 188
18756.77 213
18758.07 211
18759.36 198
18760.65 198
18761.95 210
18763.24 256
18764.53 222
18765.83 193
18767.12 200
18768.42 202
18769.71 173
18771.00 214
18772.30 225
18773.59 203
18774.88 216
18776.18 233
18777.47 203
18778.77 245
18780.06 193
18781.36 222
18782.65 222
18783.94 206
18785.24 235
18786.53 209
18787.83 226
18789.12 199
18790.42 225
18791.71 207
18793.01 174
18794.30 194
18795.60 181
18796.89 232
18798.19 206
18799.48 199
18800.78 207
18802.07 187
18803.37 224
18804.66 213
18805.96 207
18807.25 197
18808.55 185
18809.84 225
18811.14 234
18812.43 189
18813.73 222
18815.02 203
18816.32 237
18817.61 196
18818.91 204
18820.21 216
18821.50 228
18822.80 203
18824.09 209
18825.39 167
18826.68 188
18827.98 193
18829.28 196
18830.57 219
18831.87 214
18833.16 207
18834.46 193
18835.76 228
18837.05 211
18838.35 207
18839.65 215
18840.94 208
18842.24 207
18843.53 202
18844.83 189
18846.13 175
18847.42 200
18848.72 224
18850.02 227
18851.31 214
18852.61 199
18853.91 243
18855.20 206
18856.50 208
18857.80 204
18859.10 237
18860.39 219
18861.69 199
18862.99 214
18864.28 201
18865.58 206
18866.88 179
18868.18 194
18869.47 179
18870.77 234
18872.07 224
18873.37 210
18874.66 187
18875.96 209
18877.26 206
18878.56 197
18879.85 203
18881.15 215
18882.45 206
18883.75 198
18885.04 207
18886.34 233
18887.64 159
18888.94 183
18890.24 201
18891.53 186
18892.83 220
18894.13 203
18895.43 201
18896.73 200
18898.03 200
18899.32 200
18900.62 211
18901.92 202
18903.22 191
18904.52 194
18905.82 191
18907.12 219
18908.41 239
18909.71 256
18911.01 217
18912.31 208
18913.61 202
18914.91 195
18916.21 180
18917.51 191
18918.80 233
18920.10 207
18921.40 199
18922.70 179
18924.00 171
18925.30 185
18926.60 189
18927.90 202
18929.20 199
18930.50 181
18931.80 192
18933.10 207
18934.40 192
18935.70 175
18937.00 175
18938.30 193
18939.60 191
18940.90 184
18942.20 199
18943.50 230
18944.79 214
18946.09 226
18947.39 197
18948.70 203
18950.00 234
18951.30 217
18952.60 214
18953.90 222
18955.20 215
18956.50 218
18957.80 207
18959.10 227
18960.40 192
18961.70 231
18963.00 188
18964.30 194
18965.60 212
18966.90 213
18968.20 202
18969.50 208
18970.80 210
18972.10 227
18973.40 229
18974.71 210
18976.01 225
18977.31 205
18978.61 193
18979.91 184
18981.21 210
18982.51 190
18983.81 187
18985.12 219
18986.42 207
18987.72 195
18989.02 217
18990.32 217
18991.62 227
18992.92 213
18994.23 203
18995.53 213
18996.83 211
18998.13 205
18999.43 209
19000.73 235
19002.04 229
19003.34 192
19004.64 195
19005.94 203
19007.24 193
19008.55 213
19009.85 200
19011.15 206
19012.45 193
19013.76 201
19015.06 208
19016.36 189
19017.66 201
19018.96 211
19020.27 196
19021.57 190
19022.87 210
19024.18 209
19025.48 196
19026.78 198
19028.08 224
19029.39 186
19030.69 192
19031.99 191
19033.30 193
19034.60 205
19035.90 190
19037.20 202
19038.51 218
19039.81 215
19041.11 202
19042.42 190
19043.72 219
19045.02 217
19046.33 225
19047.63 229
19048.93 211
19050.24 202
19051.54 240
19052.85 216
19054.15 193
19055.45 204
19056.76 215
19058.06 179
19059.36 195
19060.67 192
19061.97 204
19063.28 261
19064.58 224
19065.88 209
19067.19 196
19068.49 151
19069.80 213
19071.10 193
19072.41 199
19073.71 194
19075.01 215
19076.32 213
19077.62 203
19078.93 178
19080.23 205
19081.54 210
19082.84 233
19084.15 211
19085.45 203
19086.76 183
19088.06 190
19089.37 218
19090.67 215
19091.98 206
19093.28 189
19094.59 220
19095.89 199
19097.20 166
19098.50 195
19099.81 210
19101.11 220
19102.42 182
19103.72 190
19105.03 180
19106.33 207
19107.64 212
19108.94 189
19110.25 246
19111.56 222
19112.86 209
19114.17 224
19115.47 219
19116.78 218
19118.08 198
19119.39 210
19120.70 193
19122.00 228
19123.31 220
19124.61 199
19125.92 183
19127.23 182
19128.53 239
19129.84 216
19131.15 194
19132.45 192
19133.76 243
19135.06 211
19136.37 231
19137.68 164
19138.98 175
19140.29 202
19141.60 237
19142.90 180
19144.21 175
19145.52 190
19146.82 203
19148.13 222
19149.44 232
19150.75 244
19152.05 228
19153.36 220
19154.67 201
19155.97 222
19157.28 197
19158.59 193
19159.90 224
19161.20 218
19162.51 215
19163.82 211
19165.13 210
19166.43 201
19167.74 224
19169.05 211
19170.36 205
19171.66 223
19172.97 205
19174.28 215
19175.59 211
19176.89 177
19178.20 176
19179.51 189
19180.82 181
19182.13 198
19183.44 231
19184.74 206
19186.05 221
19187.36 221
19188.67 188
19189.98 198
19191.28 188
19192.59 207
19193.90 194
19195.21 217
19196.52 217
19197.83 189
19199.14 206
19200.44 172
19201.75 188
19203.06 210
19204.37 211
19205.68 222
19206.99 182
19208.30 210
19209.61 182
19210.92 186
19212.22 188
19213.53 208
19214.84 225
19216.15 174
19217.46 175
19218.77 162
19220.08 207
19221.39 229
19222.70 227
19224.01 195
19225.32 207
19226.63 197
19227.94 212
19229.25 225
19230.56 218
19231.87 183
19233.18 171
19234.49 191
19235.80 196
19237.11 193
19238.42 209
19239.73 180
19241.04 189
19242.35 196
19243.66 199
19244.97 199
19246.28 204
19247.59 182
19248.90 176
19250.21 169
19251.52 180
19252.83 193
19254.14 201
19255.45 187
19256.76 175
19258.07 160
19259.38 187
19260.69 202
19262.00 210
19263.31 232
19264.63 236
19265.94 214
19267.25 206
19268.56 187
19269.87 172
19271.18 202
19272.49 202
19273.80 227
19275.11 223
19276.43 217
19277.74 207
19279.05 191
19280.36 188
19281.67 175
19282.98 191
19284.29 195
19285.61 233
19286.92 198
19288.23 194
19289.54 192
19290.85 204
19292.16 202
19293.48 211
19294.79 183
19296.10 172
19297.41 197
19298.72 191
19300.04 171
19301.35 195
19302.66 191
19303.97 190
19305.29 214
19306.60 156
19307.91 172
19309.22 190
19310.53 180
19311.85 196
19313.16 182
19314.47 185
19315.78 187
19317.10 199
19318.41 192
19319.72 186
19321.04 195
19322.35 170
19323.66 174
19324.97 228
19326.29 182
19327.60 188
19328.91 176
19330.23 199
19331.54 186
19332.85 189
19334.17 186
19335.48 155
19336.79 159
19338.11 187
19339.42 196
19340.73 206
19342.05 226
19343.36 197
19344.67 203
19345.99 194
19347.30 188
19348.62 218
19349.93 205
19351.24 185
19352.56 217
19353.87 192
19355.18 205
19356.50 194
19357.81 222
19359.13 205
19360.44 232
19361.76 225
19363.07 191
19364.38 203
19365.70 205
19367.01 211
19368.33 209
19369.64 198
19370.96 248
19372.27 216
19373.58 188
19374.90 174
19376.21 184
19377.53 223
19378.84 185
19380.16 161
19381.47 199
19382.79 162
19384.10 226
19385.42 195
19386.73 158
19388.05 172
19389.36 213
19390.68 185
19391.99 204
19393.31 184
19394.62 178
19395.94 204
19397.26 203
19398.57 199
19399.89 179
19401.20 180
19402.52 185
19403.83 191
19405.15 197
19406.46 189
19407.78 204
19409.10 200
19410.41 167
19411.73 192
19413.04 212
19414.36 200
19415.68 193
19416.99 187
19418.31 203
19419.62 197
19420.94 231
19422.26 196
19423.57 213
19424.89 201
19426.21 201
19427.52 213
19428.84 190
19430.15 174
19431.47 200
19432.79 237
19434.10 220
19435.42 200
19436.74 199
19438.06 236
19439.37 242
19440.69 220
19442.01 188
19443.32 209
19444.64 190
19445.96 209
19447.27 187
19448.59 210
19449.91 240
19451.23 263
19452.54 216
19453.86 195
19455.18 173
19456.49 221
19457.81 206
19459.13 195
19460.45 176
19461.76 173
19463.08 227
19464.40 164
19465.72 171
19467.04 228
19468.35 227
19469.67 204
19470.99 230
19472.31 192
19473.63 204
19474.94 189
19476.26 247
19477.58 209
19478.90 233
19480.22 211
19481.53 208
19482.85 204
19484.17 221
19485.49 221
19486.81 182
19488.13 208
19489.44 217
19490.76 192
19492.08 228
19493.40 232
19494.72 186
19496.04 201
19497.36 204
19498.68 188
19499.99 202
19501.31 198
19502.63 228
19503.95 175
19505.27 201
19506.59 162
19507.91 207
19509.23 220
19510.55 211
19511.87 185
19513.19 176
19514.51 191
19515.82 229
19517.14 205
19518.46 226
19519.78 202
19521.10 209
19522.42 223
19523.74 187
19525.06 167
19526.38 232
19527.70 222
19529.02 213
19530.34 181
19531.66 197
19532.98 222
19534.30 180
19535.62 190
19536.94 201
19538.26 180
19539.58 198
19540.90 201
19542.22 228
19543.54 183
19544.86 197
19546.18 201
19547.50 175
19548.83 177
19550.15 170
19551.47 179
19552.79 197
19554.11 167
19555.43 185
19556.75 177
19558.07 211
19559.39 231
19560.71 199
19562.03 219
19563.35 193
19564.68 215
19566.00 182
19567.32 211
19568.64 194
19569.96 195
19571.28 199
19572.60 201
19573.92 214
19575.25 213
19576.57 205
19577.89 205
19579.21 192
19580.53 210
19581.85 211
19583.17 210
19584.50 195
19585.82 173
19587.14 211
19588.46 179
19589.78 178
19591.11 160
19592.43 214
19593.75 172
19595.07 196
19596.39 172
19597.72 173
19599.04 191
19600.36 235
19601.68 190
19603.01 190
19604.33 231
19605.65 230
19606.97 166
19608.30 198
19609.62 185
19610.94 176
19612.26 192
19613.59 192
19614.91 217
19616.23 223
19617.56 192
19618.88 197
19620.20 228
19621.52 210
19622.85 195
19624.17 177
19625.49 195
19626.82 195
19628.14 191
19629.46 212
19630.79 208
19632.11 222
19633.43 157
19634.76 177
19636.08 206
19637.40 198
19638.73 188
19640.05 217
19641.37 190
19642.70 181
19644.02 215
19645.35 228
19646.67 199
19647.99 179
19649.32 187
19650.64 148
19651.97 185
19653.29 175
19654.61 215
19655.94 218
19657.26 229
19658.59 221
19659.91 213
19661.23 211
19662.56 222
19663.88 221
19665.21 223
19666.53 204
19667.86 193
19669.18 228
19670.51 183
19671.83 199
19673.16 171
19674.48 203
19675.81 193
19677.13 203
19678.46 197
19679.78 219
19681.11 195
19682.43 199
19683.76 197
19685.08 191
19686.41 189
19687.73 188
19689.06 198
19690.38 201
19691.71 202
19693.03 170
19694.36 202
19695.68 166
19697.01 180
19698.33 181
19699.66 228
19700.99 193
19702.31 200
19703.64 193
19704.96 209
19706.29 212
19707.62 192
19708.94 221
19710.27 205
19711.59 149
19712.92 193
19714.25 198
19715.57 208
19716.90 192
19718.22 189
19719.55 198
19720.88 164
19722.20 188
19723.53 208
19724.86 183
19726.18 181
19727.51 189
19728.84 212
19730.16 198
19731.49 191
19732.82 196
19734.14 205
19735.47 183
19736.80 199
19738.12 218
19739.45 177
19740.78 191
19742.10 192
19743.43 207
19744.76 200
19746.09 196
19747.41 226
19748.74 211
19750.07 196
19751.40 161
19752.72 170
19754.05 190
19755.38 180
19756.71 178
19758.03 192
19759.36 217
19760.69 206
19762.02 192
19763.34 175
19764.67 200
19766.00 223
19767.33 211
19768.66 218
19769.98 180
19771.31 206
19772.64 214
19773.97 217
19775.30 166
19776.62 176
19777.95 232
19779.28 206
19780.61 179
19781.94 237
19783.27 200
19784.59 214
19785.92 193
19787.25 216
19788.58 211
19789.91 179
19791.24 188
19792.57 191
19793.90 223
19795.22 224
19796.55 186
19797.88 174
19799.21 165
19800.54 169
19801.87 196
19803.20 183
19804.53 214
19805.86 202
19807.19 194
19808.52 233
19809.84 212
19811.17 204
19812.50 197
19813.83 210
19815.16 207
19816.49 169
19817.82 191
19819.15 171
19820.48 187
19821.81 190
19823.14 174
19824.47 172
19825.80 183
19827.13 243
19828.46 206
19829.79 198
19831.12 198
19832.45 197
19833.78 187
19835.11 191
19836.44 205
19837.77 197
19839.10 200
19840.43 187
19841.76 196
19843.09 164
19844.42 188
19845.75 211
19847.09 209
19848.42 233
19849.75 192
19851.08 183
19852.41 194
19853.74 186
19855.07 200
19856.40 202
19857.73 220
19859.06 191
19860.39 167
19861.72 190
19863.06 183
19864.39 206
19865.72 186
19867.05 197
19868.38 234
19869.71 200
19871.04 181
19872.38 190
19873.71 216
19875.04 206
19876.37 205
19877.70 214
19879.03 226
19880.36 193
19881.70 184
19883.03 198
19884.36 192
19885.69 211
19887.02 230
19888.36 212
19889.69 217
19891.02 200
19892.35 188
19893.68 166
19895.02 154
19896.35 176
19897.68 214
19899.01 211
19900.35 183
19901.68 204
19903.01 206
19904.34 148
19905.68 171
19907.01 208
19908.34 186
19909.67 197
19911.01 205
19912.34 210
19913.67 177
19915.01 179
19916.34 191
19917.67 222
19919.00 214
19920.34 187
19921.67 197
19923.00 218
19924.34 174
19925.67 191
19927.00 189
19928.34 192
19929.67 182
19931.00 159
19932.34 206
19933.67 191
19935.00 193
19936.34 185
19937.67 213
19939.01 217
19940.34 183
19941.67 214
19943.01 190
19944.34 216
19945.67 190
19947.01 212
19948.34 192
19949.68 217
19951.01 207
19952.34 178
19953.68 207
19955.01 188
19956.35 202
19957.68 203
19959.02 201
19960.35 178
19961.68 204
19963.02 181
19964.35 180
19965.69 191
19967.02 203
19968.36 194
19969.69 223
19971.03 225
19972.36 202
19973.70 223
19975.03 218
19976.37 204
19977.70 170
19979.04 203
19980.37 205
19981.71 200
19983.04 220
19984.38 197
19985.71 206
19987.05 210
19988.38 212
19989.72 187
19991.05 168
19992.39 190
19993.73 183
19995.06 165
19996.40 194
19997.73 210
19999.07 169
20000.40 201
20001.74 218
20003.08 173
20004.41 227
20005.75 236
20007.08 234
20008.42 218
20009.76 203
20011.09 201
20012.43 207
20013.76 184
20015.10 209
20016.44 210
20017.77 233
20019.11 223
20020.45 214
20021.78 198
20023.12 211
20024.45 225
20025.79 208
20027.13 214
20028.46 214
20029.80 190
20031.14 218
20032.48 225
20033.81 215
20035.15 201
20036.49 212
20037.82 242
20039.16 222
20040.50 198
20041.83 208
20043.17 196
20044.51 222
20045.85 205
20047.18 218
20048.52 193
20049.86 205
20051.20 243
20052.53 171
20053.87 192
20055.21 229
20056.55 206
20057.88 207
20059.22 184
20060.56 193
20061.90 186
20063.23 183
20064.57 195
20065.91 177
20067.25 186
20068.59 207
20069.92 191
20071.26 209
20072.60 206
20073.94 215
20075.28 205
20076.62 236
20077.95 199
20079.29 189
20080.63 170
20081.97 196
20083.31 204
20084.65 192
20085.98 202
20087.32 199
20088.66 203
20090.00 205
20091.34 184
20092.68 178
20094.02 179
20095.36 184
20096.70 164
20098.03 193
20099.37 212
20100.71 214
20102.05 215
20103.39 204
20104.73 192
20106.07 193
20107.41 195
20108.75 209
20110.09 180
20111.43 166
20112.77 213
20114.11 205
20115.45 205
20116.79 161
20118.13 184
20119.46 170
20120.80 193
20122.14 193
20123.48 192
20124.82 213
20126.16 230
20127.50 192
20128.84 192
20130.18 180
20131.52 171
20132.86 216
20134.20 212
20135.55 193
