# Supplementary material for: MALDI-TOF MS typing enables the classification of brewing yeasts of the genus Saccharomyces to major beer styles
Source: PLoS One. 2017 Aug 9;12(8):e0181694. doi: 10.1371/journal.pone.0181694 (PMC5549903; doi:10.1371/journal.pone.0181694)
Supplement: S2 File — The directory includes 90 raw files and was zipped to “.zip”; the folder has three strains with 30 spectra per strain; S1 Text explains the raw files with an example and Table 1 represents the yeast strains used within the experiment. (ZIP) [file pone.0181694.s005.zip › 4-6/30255-175-OG-WB-WB-YPG-18h-E-E_2015-07-24__0_A6_1.dat]

2000.14 1303
2000.56 1371
2000.98 1224
2001.40 1272
2001.83 1217
2002.25 1129
2002.67 1037
2003.09 1055
2003.51 1096
2003.93 1086
2004.36 1053
2004.78 1115
2005.20 1100
2005.62 1043
2006.05 1055
2006.47 1074
2006.89 1089
2007.31 1171
2007.73 1184
2008.16 1264
2008.58 1237
2009.00 1188
2009.42 1283
2009.85 1282
2010.27 1243
2010.69 1257
2011.12 1134
2011.54 1170
2011.96 1162
2012.38 1125
2012.81 969
2013.23 1065
2013.65 1030
2014.08 1074
2014.50 998
2014.92 1129
2015.35 1141
2015.77 1180
2016.19 1258
2016.62 1200
2017.04 1322
2017.46 1414
2017.89 1301
2018.31 1269
2018.73 1264
2019.16 1233
2019.58 1099
2020.00 1134
2020.43 1160
2020.85 1117
2021.27 1131
2021.70 1263
2022.12 1295
2022.55 1368
2022.97 1209
2023.39 1277
2023.82 1232
2024.24 1152
2024.67 1051
2025.09 1037
2025.52 1062
2025.94 1132
2026.36 1033
2026.79 1190
2027.21 1295
2027.64 959
2028.06 921
2028.49 1144
2028.91 1203
2029.34 988
2029.76 1047
2030.19 997
2030.61 1095
2031.03 1155
2031.46 1086
2031.88 1188
2032.31 1172
2032.73 1170
2033.16 1237
2033.58 1202
2034.01 1028
2034.44 1191
2034.86 1196
2035.29 1092
2035.71 1133
2036.14 1238
2036.56 1103
2036.99 1075
2037.41 1164
2037.84 1116
2038.26 1104
2038.69 1171
2039.12 1117
2039.54 1188
2039.97 1211
2040.39 1092
2040.82 1130
2041.24 1120
2041.67 1091
2042.10 1087
2042.52 1095
2042.95 1119
2043.37 1076
2043.80 925
2044.23 986
2044.65 1087
2045.08 1139
2045.51 1160
2045.93 1041
2046.36 1067
2046.79 1110
2047.21 1205
2047.64 1166
2048.07 1079
2048.49 1074
2048.92 990
2049.35 1069
2049.77 1110
2050.20 1109
2050.63 1172
2051.05 1229
2051.48 1165
2051.91 1173
2052.33 1027
2052.76 1245
2053.19 1249
2053.62 1148
2054.04 1075
2054.47 1108
2054.90 1035
2055.32 1067
2055.75 1086
2056.18 1109
2056.61 1000
2057.03 1095
2057.46 981
2057.89 1054
2058.32 1191
2058.75 1209
2059.17 1031
2059.60 1128
2060.03 1240
2060.46 1217
2060.88 1169
2061.31 1192
2061.74 1231
2062.17 1300
2062.60 1164
2063.02 1150
2063.45 1197
2063.88 1412
2064.31 1295
2064.74 1366
2065.17 1340
2065.59 1463
2066.02 1340
2066.45 1390
2066.88 1419
2067.31 1328
2067.74 1262
2068.17 1310
2068.60 1248
2069.02 1060
2069.45 1119
2069.88 1066
2070.31 1056
2070.74 1220
2071.17 1089
2071.60 1144
2072.03 1008
2072.46 1026
2072.89 1157
2073.31 1234
2073.74 1194
2074.17 1256
2074.60 1152
2075.03 1189
2075.46 1132
2075.89 1290
2076.32 1230
2076.75 1324
2077.18 1281
2077.61 1069
2078.04 1128
2078.47 1245
2078.90 1189
2079.33 1152
2079.76 1156
2080.19 1177
2080.62 1075
2081.05 1248
2081.48 1204
2081.91 1123
2082.34 1145
2082.77 1165
2083.20 989
2083.63 987
2084.06 1092
2084.49 1201
2084.92 1160
2085.35 1253
2085.78 1270
2086.21 1359
2086.64 1215
2087.07 1164
2087.50 1203
2087.94 1161
2088.37 1019
2088.80 1135
2089.23 1211
2089.66 1034
2090.09 1022
2090.52 1047
2090.95 976
2091.38 1087
2091.81 1073
2092.25 1125
2092.68 1096
2093.11 1145
2093.54 1124
2093.97 1191
2094.40 1197
2094.83 1048
2095.27 1141
2095.70 1048
2096.13 1017
2096.56 1095
2096.99 1110
2097.42 1170
2097.86 1119
2098.29 1076
2098.72 1038
2099.15 1025
2099.58 986
2100.01 1040
2100.45 1052
2100.88 954
2101.31 972
2101.74 1083
2102.18 1003
2102.61 1073
2103.04 1160
2103.47 950
2103.90 905
2104.34 1033
2104.77 1129
2105.20 1032
2105.63 1055
2106.07 1189
2106.50 1035
2106.93 1108
2107.37 1071
2107.80 1334
2108.23 1325
2108.66 1112
2109.10 1154
2109.53 1199
2109.96 1043
2110.40 957
2110.83 1079
2111.26 1185
2111.70 954
2112.13 933
2112.56 1004
2113.00 1261
2113.43 1086
2113.86 1061
2114.30 1054
2114.73 1184
2115.16 1178
2115.60 1142
2116.03 1013
2116.46 945
2116.90 1017
2117.33 1068
2117.77 1011
2118.20 993
2118.63 962
2119.07 1080
2119.50 1134
2119.94 1082
2120.37 1160
2120.80 1172
2121.24 1220
2121.67 1086
2122.11 1048
2122.54 1176
2122.97 1284
2123.41 1218
2123.84 1133
2124.28 1098
2124.71 1141
2125.15 1108
2125.58 1168
2126.02 1049
2126.45 1126
2126.89 1329
2127.32 1184
2127.76 1248
2128.19 1249
2128.63 1234
2129.06 1140
2129.50 1114
2129.93 1307
2130.37 1223
2130.80 1289
2131.24 1352
2131.67 1256
2132.11 1184
2132.54 1211
2132.98 1368
2133.41 1334
2133.85 1252
2134.28 1203
2134.72 1097
2135.16 1254
2135.59 1146
2136.03 1030
2136.46 1118
2136.90 1094
2137.33 1221
2137.77 1129
2138.21 1234
2138.64 1249
2139.08 1071
2139.51 1113
2139.95 898
2140.39 1032
2140.82 1074
2141.26 1123
2141.69 1122
2142.13 1070
2142.57 1132
2143.00 1143
2143.44 1039
2143.88 1108
2144.31 1110
2144.75 1019
2145.19 1035
2145.62 1025
2146.06 1137
2146.50 1145
2146.93 1206
2147.37 1199
2147.81 1283
2148.24 1307
2148.68 1244
2149.12 1287
2149.56 1423
2149.99 1355
2150.43 1240
2150.87 1478
2151.30 1515
2151.74 1402
2152.18 1376
2152.62 1356
2153.05 1331
2153.49 1240
2153.93 1413
2154.37 1271
2154.80 1208
2155.24 1194
2155.68 1102
2156.12 1023
2156.55 1124
2156.99 1102
2157.43 1096
2157.87 1108
2158.31 1286
2158.74 1110
2159.18 1103
2159.62 1149
2160.06 1183
2160.50 1150
2160.93 1096
2161.37 1160
2161.81 1191
2162.25 1251
2162.69 1180
2163.13 1211
2163.57 1300
2164.00 1235
2164.44 1125
2164.88 1129
2165.32 1086
2165.76 1081
2166.20 1191
2166.64 1159
2167.07 1142
2167.51 1148
2167.95 1219
2168.39 1207
2168.83 1137
2169.27 1227
2169.71 1322
2170.15 1283
2170.59 1190
2171.03 1331
2171.47 1506
2171.91 1364
2172.34 1512
2172.78 1431
2173.22 1406
2173.66 1545
2174.10 1477
2174.54 1458
2174.98 1483
2175.42 1440
2175.86 1395
2176.30 1352
2176.74 1530
2177.18 1527
2177.62 1498
2178.06 1426
2178.50 1369
2178.94 1494
2179.38 1432
2179.82 1244
2180.26 1166
2180.70 1157
2181.14 1229
2181.58 1191
2182.02 1210
2182.46 1215
2182.90 1212
2183.34 1115
2183.78 1031
2184.22 1225
2184.67 1124
2185.11 1195
2185.55 1274
2185.99 1054
2186.43 1149
2186.87 1266
2187.31 1203
2187.75 1322
2188.19 1413
2188.63 1253
2189.07 1254
2189.52 1314
2189.96 1233
2190.40 1325
2190.84 1253
2191.28 1347
2191.72 1293
2192.16 1404
2192.60 1335
2193.05 1244
2193.49 1345
2193.93 1324
2194.37 1201
2194.81 1280
2195.25 1526
2195.70 1590
2196.14 1525
2196.58 1292
2197.02 1441
2197.46 1440
2197.91 1518
2198.35 1452
2198.79 1380
2199.23 1365
2199.67 1330
2200.12 1316
2200.56 1291
2201.00 1248
2201.44 1199
2201.89 1238
2202.33 1254
2202.77 1258
2203.21 1189
2203.66 1136
2204.10 1199
2204.54 1294
2204.98 1311
2205.43 1233
2205.87 1301
2206.31 1249
2206.75 1201
2207.20 1260
2207.64 1340
2208.08 1234
2208.53 1243
2208.97 1364
2209.41 1324
2209.86 1244
2210.30 1233
2210.74 1291
2211.19 1244
2211.63 1217
2212.07 1195
2212.52 1236
2212.96 1289
2213.40 1170
2213.85 1225
2214.29 1139
2214.73 1349
2215.18 1207
2215.62 1161
2216.06 1247
2216.51 1103
2216.95 1106
2217.40 1198
2217.84 1129
2218.28 1143
2218.73 1245
2219.17 1123
2219.62 1266
2220.06 1199
2220.51 1333
2220.95 1213
2221.39 1288
2221.84 1266
2222.28 1219
2222.73 1235
2223.17 1361
2223.62 1492
2224.06 1386
2224.51 1388
2224.95 1321
2225.39 1555
2225.84 1430
2226.28 1447
2226.73 1432
2227.17 1487
2227.62 1415
2228.06 1519
2228.51 1556
2228.95 1579
2229.40 1509
2229.84 1406
2230.29 1426
2230.73 1514
2231.18 1427
2231.63 1472
2232.07 1417
2232.52 1456
2232.96 1547
2233.41 1567
2233.85 1461
2234.30 1370
2234.74 1404
2235.19 1338
2235.64 1351
2236.08 1334
2236.53 1276
2236.97 1285
2237.42 1201
2237.87 1145
2238.31 1246
2238.76 1295
2239.20 1205
2239.65 1260
2240.10 1109
2240.54 1111
2240.99 1031
2241.43 1003
2241.88 1076
2242.33 1178
2242.77 1120
2243.22 1039
2243.67 1110
2244.11 1120
2244.56 1099
2245.01 1083
2245.45 959
2245.90 1007
2246.35 1130
2246.79 995
2247.24 1035
2247.69 1038
2248.13 1111
2248.58 1204
2249.03 1059
2249.48 1137
2249.92 1210
2250.37 1117
2250.82 1092
2251.27 1127
2251.71 1215
2252.16 1015
2252.61 1042
2253.05 1036
2253.50 975
2253.95 1083
2254.40 1104
2254.85 1063
2255.29 1047
2255.74 1042
2256.19 981
2256.64 1252
2257.08 1136
2257.53 1097
2257.98 1069
2258.43 1098
2258.88 1032
2259.32 1039
2259.77 1244
2260.22 1293
2260.67 1159
2261.12 1215
2261.57 1085
2262.01 1435
2262.46 1307
2262.91 1225
2263.36 1317
2263.81 1151
2264.26 1229
2264.71 1117
2265.15 1323
2265.60 1354
2266.05 1405
2266.50 1408
2266.95 1190
2267.40 1234
2267.85 1264
2268.30 1236
2268.75 1300
2269.19 1393
2269.64 1519
2270.09 1262
2270.54 1310
2270.99 1359
2271.44 1512
2271.89 1499
2272.34 1515
2272.79 1537
2273.24 1529
2273.69 1449
2274.14 1409
2274.59 1451
2275.04 1256
2275.49 1180
2275.94 1204
2276.39 1096
2276.84 1256
2277.29 1134
2277.74 1095
2278.19 1060
2278.64 1139
2279.09 1111
2279.54 1135
2279.99 1193
2280.44 1172
2280.89 1109
2281.34 1042
2281.79 1154
2282.24 1047
2282.69 1048
2283.14 1089
2283.59 1015
2284.04 1100
2284.49 1202
2284.94 1163
2285.39 1287
2285.84 1192
2286.29 1369
2286.74 1302
2287.19 1477
2287.65 1619
2288.10 1548
2288.55 1717
2289.00 1933
2289.45 1930
2289.90 2089
2290.35 2313
2290.80 2579
2291.25 2561
2291.71 2545
2292.16 2666
2292.61 2567
2293.06 2419
2293.51 2329
2293.96 2269
2294.41 2084
2294.87 1766
2295.32 1645
2295.77 1495
2296.22 1334
2296.67 1330
2297.12 1507
2297.58 1335
2298.03 1352
2298.48 1238
2298.93 1211
2299.38 1269
2299.84 1155
2300.29 1237
2300.74 1182
2301.19 1296
2301.65 1177
2302.10 1189
2302.55 998
2303.00 942
2303.46 1114
2303.91 1182
2304.36 1215
2304.81 1099
2305.27 1324
2305.72 1322
2306.17 1272
2306.62 1194
2307.08 1287
2307.53 1352
2307.98 1256
2308.44 1342
2308.89 1234
2309.34 1514
2309.79 1487
2310.25 1302
2310.70 1393
2311.15 1381
2311.61 1467
2312.06 1595
2312.51 1559
2312.97 1402
2313.42 1425
2313.87 1395
2314.33 1297
2314.78 1473
2315.24 1335
2315.69 1284
2316.14 1293
2316.60 1461
2317.05 1362
2317.50 1220
2317.96 1355
2318.41 1451
2318.87 1290
2319.32 1368
2319.77 1325
2320.23 1374
2320.68 1301
2321.14 1361
2321.59 1603
2322.05 1423
2322.50 1422
2322.95 1265
2323.41 1375
2323.86 1526
2324.32 1710
2324.77 1568
2325.23 1610
2325.68 1570
2326.14 1697
2326.59 1607
2327.05 1630
2327.50 1611
2327.96 1512
2328.41 1383
2328.86 1299
2329.32 1270
2329.78 1140
2330.23 1372
2330.69 1249
2331.14 1330
2331.60 1378
2332.05 1381
2332.51 1403
2332.96 1201
2333.42 1183
2333.87 1217
2334.33 1258
2334.78 1301
2335.24 1230
2335.69 1255
2336.15 1252
2336.61 1139
2337.06 1088
2337.52 1202
2337.97 1173
2338.43 1153
2338.89 1317
2339.34 1409
2339.80 1423
2340.25 1191
2340.71 1163
2341.17 1206
2341.62 1258
2342.08 1280
2342.53 1223
2342.99 1228
2343.45 1148
2343.90 1322
2344.36 1225
2344.82 1298
2345.27 1361
2345.73 1215
2346.19 1264
2346.64 1223
2347.10 1324
2347.56 1322
2348.01 1264
2348.47 1323
2348.93 1164
2349.38 1005
2349.84 1085
2350.30 1150
2350.76 1237
2351.21 1104
2351.67 1166
2352.13 1216
2352.58 1091
2353.04 1354
2353.50 1073
2353.96 1006
2354.41 1083
2354.87 1281
2355.33 1313
2355.79 1189
2356.24 1102
2356.70 1194
2357.16 1145
2357.62 1099
2358.08 1208
2358.53 1154
2358.99 1153
2359.45 1257
2359.91 1339
2360.37 1290
2360.82 1250
2361.28 1214
2361.74 1341
2362.20 1332
2362.66 1160
2363.11 1233
2363.57 1135
2364.03 1116
2364.49 1065
2364.95 1136
2365.41 1150
2365.86 1267
2366.32 1395
2366.78 1391
2367.24 1277
2367.70 1278
2368.16 1237
2368.62 1219
2369.08 1276
2369.54 1171
2369.99 1310
2370.45 1329
2370.91 1220
2371.37 1186
2371.83 1168
2372.29 1286
2372.75 1309
2373.21 1327
2373.67 1516
2374.13 1420
2374.59 1287
2375.05 1578
2375.51 1584
2375.96 1384
2376.42 1487
2376.88 1559
2377.34 1444
2377.80 1331
2378.26 1248
2378.72 1265
2379.18 1447
2379.64 1364
2380.10 1319
2380.56 1147
2381.02 1289
2381.48 1254
2381.94 1167
2382.40 1097
2382.86 1086
2383.32 1115
2383.78 1025
2384.24 952
2384.70 1102
2385.17 1097
2385.63 1113
2386.09 1100
2386.55 1147
2387.01 1168
2387.47 1158
2387.93 1162
2388.39 998
2388.85 1101
2389.31 1267
2389.77 1404
2390.23 1418
2390.69 1173
2391.15 1280
2391.62 1479
2392.08 1413
2392.54 1327
2393.00 1276
2393.46 1244
2393.92 1299
2394.38 1249
2394.84 1132
2395.31 1167
2395.77 1176
2396.23 1276
2396.69 1273
2397.15 1225
2397.61 1276
2398.08 1249
2398.54 1172
2399.00 1089
2399.46 1100
2399.92 1101
2400.38 1213
2400.85 1040
2401.31 1117
2401.77 1305
2402.23 1239
2402.69 1236
2403.16 1230
2403.62 1163
2404.08 1222
2404.54 1152
2405.01 1228
2405.47 1231
2405.93 1257
2406.39 1239
2406.86 1130
2407.32 1188
2407.78 1136
2408.24 1133
2408.71 1033
2409.17 1132
2409.63 1236
2410.09 1132
2410.56 1182
2411.02 1126
2411.48 1163
2411.95 1239
2412.41 1201
2412.87 1232
2413.34 1193
2413.80 1078
2414.26 1046
2414.73 1261
2415.19 1215
2415.65 1203
2416.12 1287
2416.58 1358
2417.04 1400
2417.51 1466
2417.97 1306
2418.43 1356
2418.90 1320
2419.36 1364
2419.82 1189
2420.29 1201
2420.75 1319
2421.22 1218
2421.68 1133
2422.14 1226
2422.61 1315
2423.07 1182
2423.54 1254
2424.00 1219
2424.47 1310
2424.93 1207
2425.39 1120
2425.86 1193
2426.32 1193
2426.79 1144
2427.25 1172
2427.72 1051
2428.18 1149
2428.65 1110
2429.11 1185
2429.57 1195
2430.04 1053
2430.50 995
2430.97 947
2431.43 1049
2431.90 1138
2432.36 1042
2432.83 1125
2433.29 1190
2433.76 1294
2434.22 1221
2434.69 1012
2435.15 1006
2435.62 1232
2436.09 1227
2436.55 1286
2437.02 1237
2437.48 1097
2437.95 1193
2438.41 1188
2438.88 1210
2439.34 1267
2439.81 1255
2440.28 1221
2440.74 1317
2441.21 1319
2441.67 1309
2442.14 1300
2442.60 1238
2443.07 1373
2443.54 1425
2444.00 1178
2444.47 1191
2444.94 1220
2445.40 1252
2445.87 1174
2446.33 1082
2446.80 1059
2447.27 1107
2447.73 1116
2448.20 954
2448.67 1044
2449.13 1183
2449.60 1097
2450.07 1078
2450.53 1091
2451.00 1064
2451.47 1038
2451.93 1094
2452.40 1129
2452.87 1216
2453.33 1129
2453.80 1134
2454.27 1066
2454.74 1078
2455.20 1040
2455.67 1074
2456.14 1148
2456.60 1209
2457.07 1172
2457.54 1322
2458.01 1083
2458.47 1276
2458.94 1247
2459.41 1143
2459.88 1074
2460.34 1038
2460.81 1043
2461.28 1077
2461.75 1049
2462.21 1069
2462.68 1202
2463.15 1142
2463.62 1124
2464.09 1124
2464.55 1040
2465.02 1174
2465.49 1075
2465.96 1055
2466.43 1126
2466.90 1152
2467.36 1079
2467.83 1159
2468.30 1147
2468.77 1160
2469.24 1117
2469.71 1114
2470.17 1017
2470.64 972
2471.11 963
2471.58 1195
2472.05 1057
2472.52 1058
2472.99 1025
2473.46 1133
2473.93 1078
2474.39 1251
2474.86 1146
2475.33 1236
2475.80 1116
2476.27 1155
2476.74 1331
2477.21 1293
2477.68 1366
2478.15 1207
2478.62 1118
2479.09 1158
2479.56 1159
2480.03 1237
2480.49 1185
2480.96 1248
2481.43 1350
2481.90 1152
2482.37 1048
2482.84 1054
2483.31 1102
2483.78 949
2484.25 1212
2484.72 1314
2485.19 1236
2485.66 1214
2486.13 1136
2486.60 1332
2487.07 1368
2487.54 1256
2488.01 1230
2488.48 1186
2488.95 1283
2489.43 1394
2489.90 1593
2490.37 1481
2490.84 1445
2491.31 1221
2491.78 1228
2492.25 1281
2492.72 1420
2493.19 1281
2493.66 1153
2494.13 1147
2494.60 1328
2495.07 1365
2495.54 1356
2496.02 1113
2496.49 1250
2496.96 1336
2497.43 1198
2497.90 1264
2498.37 1238
2498.84 1136
2499.31 1210
2499.79 1094
2500.26 1033
2500.73 1095
2501.20 1176
2501.67 1196
2502.14 985
2502.61 972
2503.09 1114
2503.56 1157
2504.03 1190
2504.50 1156
2504.97 1194
2505.45 1113
2505.92 1150
2506.39 1188
2506.86 1138
2507.33 1245
2507.81 1319
2508.28 1216
2508.75 1366
2509.22 1456
2509.69 1301
2510.17 1428
2510.64 1703
2511.11 1647
2511.58 1591
2512.06 1556
2512.53 1427
2513.00 1552
2513.47 1672
2513.95 1641
2514.42 1666
2514.89 1521
2515.37 1482
2515.84 1368
2516.31 1471
2516.78 1179
2517.26 1112
2517.73 1210
2518.20 1240
2518.68 1252
2519.15 1210
2519.62 1184
2520.10 1063
2520.57 1098
2521.04 1257
2521.52 1254
2521.99 1140
2522.46 1235
2522.94 1107
2523.41 1153
2523.89 1113
2524.36 1274
2524.83 1307
2525.31 1193
2525.78 1206
2526.25 1262
2526.73 1211
2527.20 1149
2527.68 1173
2528.15 1254
2528.62 1161
2529.10 1244
2529.57 1147
2530.05 1361
2530.52 1234
2531.00 1252
2531.47 1177
2531.94 1173
2532.42 1150
2532.89 1192
2533.37 1197
2533.84 1324
2534.32 1223
2534.79 1247
2535.27 1149
2535.74 1378
2536.22 1235
2536.69 1081
2537.17 1303
2537.64 1195
2538.12 1112
2538.59 1217
2539.07 1146
2539.54 1303
2540.02 1359
2540.49 1278
2540.97 1270
2541.44 1242
2541.92 1219
2542.39 1280
2542.87 1306
2543.34 1294
2543.82 1303
2544.29 1304
2544.77 1423
2545.25 1647
2545.72 1335
2546.20 1434
2546.67 1460
2547.15 1584
2547.62 1664
2548.10 1688
2548.58 1670
2549.05 1786
2549.53 1785
2550.00 1691
2550.48 1536
2550.96 1614
2551.43 1709
2551.91 1506
2552.39 1453
2552.86 1467
2553.34 1455
2553.82 1554
2554.29 1662
2554.77 1499
2555.24 1389
2555.72 1384
2556.20 1538
2556.67 1447
2557.15 1382
2557.63 1279
2558.11 1241
2558.58 1390
2559.06 1283
2559.54 1309
2560.01 1286
2560.49 1294
2560.97 1378
2561.44 1381
2561.92 1230
2562.40 1190
2562.88 1166
2563.35 1079
2563.83 1153
2564.31 1250
2564.79 1237
2565.26 1281
2565.74 1188
2566.22 1207
2566.70 1234
2567.17 1041
2567.65 1054
2568.13 1028
2568.61 954
2569.09 1031
2569.56 1168
2570.04 1277
2570.52 1150
2571.00 1236
2571.48 1188
2571.95 1025
2572.43 1177
2572.91 1137
2573.39 1052
2573.87 1241
2574.35 1160
2574.82 1221
2575.30 1093
2575.78 997
2576.26 1178
2576.74 1095
2577.22 1188
2577.70 1244
2578.17 1178
2578.65 1172
2579.13 1175
2579.61 1161
2580.09 1162
2580.57 1019
2581.05 1140
2581.53 1325
2582.01 1027
2582.48 1113
2582.96 1230
2583.44 1262
2583.92 1107
2584.40 1106
2584.88 1065
2585.36 1018
2585.84 1131
2586.32 1204
2586.80 1260
2587.28 1213
2587.76 1163
2588.24 1238
2588.72 1250
2589.20 1296
2589.68 1237
2590.16 1088
2590.64 1110
2591.12 1267
2591.60 1280
2592.08 1365
2592.56 1236
2593.04 1243
2593.52 1314
2594.00 1164
2594.48 1194
2594.96 1193
2595.44 1128
2595.92 1151
2596.40 1085
2596.88 1131
2597.36 1141
2597.84 1253
2598.32 1122
2598.80 1011
2599.28 922
2599.76 1106
2600.24 1146
2600.72 1084
2601.21 1130
2601.69 1053
2602.17 1042
2602.65 1212
2603.13 1095
2603.61 1108
2604.09 1117
2604.57 1003
2605.05 1090
2605.54 1193
2606.02 1169
2606.50 1244
2606.98 1131
2607.46 1117
2607.94 1176
2608.42 1157
2608.91 1187
2609.39 1087
2609.87 1102
2610.35 1154
2610.83 1213
2611.31 1340
2611.80 1149
2612.28 1125
2612.76 1116
2613.24 1137
2613.72 1212
2614.21 1148
2614.69 1034
2615.17 1089
2615.65 1067
2616.13 1093
2616.62 1068
2617.10 1151
2617.58 1143
2618.06 1139
2618.55 1171
2619.03 1254
2619.51 1207
2619.99 1101
2620.48 1160
2620.96 1210
2621.44 1208
2621.92 1256
2622.41 1212
2622.89 1245
2623.37 1055
2623.86 1234
2624.34 1391
2624.82 1228
2625.31 1261
2625.79 1259
2626.27 1406
2626.75 1378
2627.24 1293
2627.72 1298
2628.20 1295
2628.69 1394
2629.17 1318
2629.66 1298
2630.14 1353
2630.62 1296
2631.11 1262
2631.59 1281
2632.07 1299
2632.56 1330
2633.04 1310
2633.52 1343
2634.01 1361
2634.49 1359
2634.98 1378
2635.46 1222
2635.94 1211
2636.43 1365
2636.91 1111
2637.40 1085
2637.88 1192
2638.37 1349
2638.85 1246
2639.33 1185
2639.82 1038
2640.30 1071
2640.79 1157
2641.27 1197
2641.76 1119
2642.24 1156
2642.73 1193
2643.21 1197
2643.70 1151
2644.18 1170
2644.67 1051
2645.15 1122
2645.64 1170
2646.12 1106
2646.61 1072
2647.09 1136
2647.58 1197
2648.06 1107
2648.55 1005
2649.03 1165
2649.52 1163
2650.00 1140
2650.49 1146
2650.97 1127
2651.46 1178
2651.94 1133
2652.43 1189
2652.92 1163
2653.40 1148
2653.89 1218
2654.37 1151
2654.86 1234
2655.34 1362
2655.83 1026
2656.32 1103
2656.80 1153
2657.29 1319
2657.77 1211
2658.26 1198
2658.75 1234
2659.23 1293
2659.72 1230
2660.21 1256
2660.69 1200
2661.18 1110
2661.66 1063
2662.15 1284
2662.64 1213
2663.12 1102
2663.61 1143
2664.10 1094
2664.58 1084
2665.07 1108
2665.56 1145
2666.04 1180
2666.53 1149
2667.02 1260
2667.50 1155
2667.99 1080
2668.48 1029
2668.97 1174
2669.45 1171
2669.94 1182
2670.43 1142
2670.91 1281
2671.40 1418
2671.89 1351
2672.38 1358
2672.86 1546
2673.35 1441
2673.84 1323
2674.33 1517
2674.81 1647
2675.30 1937
2675.79 1648
2676.28 1653
2676.77 1588
2677.25 1551
2677.74 1375
2678.23 1368
2678.72 1528
2679.21 1407
2679.69 1383
2680.18 1222
2680.67 1262
2681.16 1279
2681.65 1185
2682.13 1184
2682.62 1279
2683.11 1175
2683.60 1237
2684.09 1232
2684.58 1226
2685.07 1149
2685.55 1277
2686.04 1317
2686.53 1289
2687.02 1234
2687.51 1112
2688.00 1150
2688.49 1127
2688.98 1094
2689.46 1243
2689.95 1262
2690.44 1324
2690.93 1234
2691.42 1202
2691.91 1214
2692.40 1288
2692.89 1313
2693.38 1235
2693.87 1198
2694.36 1218
2694.85 1269
2695.34 1316
2695.83 1250
2696.31 1287
2696.80 1098
2697.29 1108
2697.78 1077
2698.27 1055
2698.76 1160
2699.25 1279
2699.74 1288
2700.23 1172
2700.72 1125
2701.21 1174
2701.70 1417
2702.19 1294
2702.68 1306
2703.17 1227
2703.66 1254
2704.15 1281
2704.64 1206
2705.13 1252
2705.63 1290
2706.12 1203
2706.61 1136
2707.10 1245
2707.59 1212
2708.08 1160
2708.57 1067
2709.06 1089
2709.55 1176
2710.04 1165
2710.53 1143
2711.02 1199
2711.51 1004
2712.01 1091
2712.50 1290
2712.99 1252
2713.48 1302
2713.97 1202
2714.46 1170
2714.95 1210
2715.44 1189
2715.93 1289
2716.43 1353
2716.92 1229
2717.41 1296
2717.90 1242
2718.39 1359
2718.88 1147
2719.38 1124
2719.87 1236
2720.36 1311
2720.85 1303
2721.34 1287
2721.83 1235
2722.33 1398
2722.82 1327
2723.31 1290
2723.80 1339
2724.30 1340
2724.79 1390
2725.28 1240
2725.77 1324
2726.26 1260
2726.76 1188
2727.25 1312
2727.74 1307
2728.23 1284
2728.73 1182
2729.22 1117
2729.71 1274
2730.20 1231
2730.70 1133
2731.19 1360
2731.68 1330
2732.18 1360
2732.67 1444
2733.16 1445
2733.65 1319
2734.15 1392
2734.64 1443
2735.13 1410
2735.63 1315
2736.12 1289
2736.61 1283
2737.11 1378
2737.60 1417
2738.09 1315
2738.59 1217
2739.08 1257
2739.57 1298
2740.07 1401
2740.56 1295
2741.05 1299
2741.55 1286
2742.04 1274
2742.54 1421
2743.03 1396
2743.52 1142
2744.02 1161
2744.51 1174
2745.00 1249
2745.50 1213
2745.99 1124
2746.49 1087
2746.98 1215
2747.48 1232
2747.97 1270
2748.46 1267
2748.96 1181
2749.45 1237
2749.95 1176
2750.44 1097
2750.94 1247
2751.43 1187
2751.93 1274
2752.42 1209
2752.91 1257
2753.41 1229
2753.90 1118
2754.40 1084
2754.89 1308
2755.39 1431
2755.88 1372
2756.38 1241
2756.87 1235
2757.37 1304
2757.86 1321
2758.36 1271
2758.85 1197
2759.35 1221
2759.85 1189
2760.34 1184
2760.84 1194
2761.33 1260
2761.83 1378
2762.32 1198
2762.82 1105
2763.31 1127
2763.81 1253
2764.31 1303
2764.80 1163
2765.30 1101
2765.79 1234
2766.29 1241
2766.78 1187
2767.28 1230
2767.78 1199
2768.27 1249
2768.77 1187
2769.27 1075
2769.76 1048
2770.26 1056
2770.75 1056
2771.25 1241
2771.75 1381
2772.24 1381
2772.74 1509
2773.24 1481
2773.73 1561
2774.23 1572
2774.73 1467
2775.22 1539
2775.72 1594
2776.22 1709
2776.71 1684
2777.21 1748
2777.71 1778
2778.20 1660
2778.70 1578
2779.20 1672
2779.70 1608
2780.19 1591
2780.69 1611
2781.19 1462
2781.68 1323
2782.18 1251
2782.68 1270
2783.18 1332
2783.67 1158
2784.17 1084
2784.67 1163
2785.17 1185
2785.66 1115
2786.16 1222
2786.66 1179
2787.16 1117
2787.66 1213
2788.15 1245
2788.65 1161
2789.15 1132
2789.65 1056
2790.14 1073
2790.64 1153
2791.14 1128
2791.64 1086
2792.14 1236
2792.64 1167
2793.13 1143
2793.63 1217
2794.13 1178
2794.63 1102
2795.13 1187
2795.63 1388
2796.12 1405
2796.62 1353
2797.12 1456
2797.62 1364
2798.12 1426
2798.62 1317
2799.12 1327
2799.62 1330
2800.12 1403
2800.61 1236
2801.11 1191
2801.61 1216
2802.11 1177
2802.61 1291
2803.11 1223
2803.61 1250
2804.11 1454
2804.61 1461
2805.11 1517
2805.61 1602
2806.11 1430
2806.61 1340
2807.11 1426
2807.60 1504
2808.10 1544
2808.60 1427
2809.10 1404
2809.60 1488
2810.10 1537
2810.60 1534
2811.10 1454
2811.60 1584
2812.10 1431
2812.60 1423
2813.10 1302
2813.60 1306
2814.10 1228
2814.60 1190
2815.10 1158
2815.60 1291
2816.10 1228
2816.61 1081
2817.11 1026
2817.61 1201
2818.11 1203
2818.61 1205
2819.11 1231
2819.61 1161
2820.11 1239
2820.61 1284
2821.11 1191
2821.61 1167
2822.11 1173
2822.61 1195
2823.11 1141
2823.62 1116
2824.12 1185
2824.62 1149
2825.12 1197
2825.62 1119
2826.12 1102
2826.62 1185
2827.12 1174
2827.63 1304
2828.13 1129
2828.63 972
2829.13 1168
2829.63 1187
2830.13 1156
2830.63 1192
2831.14 1175
2831.64 1104
2832.14 1029
2832.64 1101
2833.14 1234
2833.65 1111
2834.15 1116
2834.65 1135
2835.15 1149
2835.65 1203
2836.16 1271
2836.66 1220
2837.16 1286
2837.66 1273
2838.16 1395
2838.67 1225
2839.17 1250
2839.67 1275
2840.17 1179
2840.68 1277
2841.18 1208
2841.68 1255
2842.19 1093
2842.69 1161
2843.19 1225
2843.69 1186
2844.20 1214
2844.70 1172
2845.20 1186
2845.71 1175
2846.21 1216
2846.71 1218
2847.21 1350
2847.72 1482
2848.22 1317
2848.72 1415
2849.23 1302
2849.73 1526
2850.23 1340
2850.74 1266
2851.24 1428
2851.74 1316
2852.25 1298
2852.75 1260
2853.26 1278
2853.76 1392
2854.26 1359
2854.77 1350
2855.27 1434
2855.77 1369
2856.28 1257
2856.78 1249
2857.29 1241
2857.79 1267
2858.29 1267
2858.80 1214
2859.30 1116
2859.81 1098
2860.31 1148
2860.82 1079
2861.32 1049
2861.82 1009
2862.33 1191
2862.83 1144
2863.34 1083
2863.84 1075
2864.35 1032
2864.85 955
2865.36 991
2865.86 1083
2866.37 1047
2866.87 1186
2867.38 1170
2867.88 1122
2868.39 1176
2868.89 1165
2869.40 1064
2869.90 1111
2870.41 1125
2870.91 1145
2871.42 1228
2871.92 1398
2872.43 1351
2872.93 1397
2873.44 1419
2873.94 1400
2874.45 1420
2874.95 1361
2875.46 1206
2875.97 1386
2876.47 1284
2876.98 1355
2877.48 1300
2877.99 1296
2878.49 1228
2879.00 1184
2879.51 1209
2880.01 1256
2880.52 1235
2881.03 1248
2881.53 1378
2882.04 1138
2882.54 1250
2883.05 1316
2883.56 1326
2884.06 1378
2884.57 1301
2885.08 1316
2885.58 1274
2886.09 1307
2886.60 1284
2887.10 1345
2887.61 1497
2888.12 1330
2888.62 1561
2889.13 1531
2889.64 1438
2890.14 1452
2890.65 1463
2891.16 1590
2891.66 1218
2892.17 1489
2892.68 1595
2893.18 1631
2893.69 1638
2894.20 1418
2894.71 1558
2895.21 1526
2895.72 1463
2896.23 1373
2896.74 1368
2897.24 1447
2897.75 1378
2898.26 1499
2898.77 1453
2899.27 1458
2899.78 1406
2900.29 1380
2900.80 1441
2901.31 1364
2901.81 1415
2902.32 1319
2902.83 1339
2903.34 1368
2903.85 1292
2904.35 1635
2904.86 1553
2905.37 1319
2905.88 1392
2906.39 1526
2906.90 1426
2907.40 1411
2907.91 1435
2908.42 1635
2908.93 1365
2909.44 1394
2909.95 1437
2910.46 1350
2910.96 1279
2911.47 1228
2911.98 1364
2912.49 1280
2913.00 1283
2913.51 1297
2914.02 1288
2914.53 1234
2915.04 1289
2915.54 1380
2916.05 1520
2916.56 1296
2917.07 1175
2917.58 1362
2918.09 1394
2918.60 1489
2919.11 1394
2919.62 1306
2920.13 1248
2920.64 1262
2921.15 1371
2921.66 1430
2922.17 1466
2922.68 1228
2923.19 1268
2923.70 1275
2924.21 1416
2924.72 1488
2925.23 1451
2925.74 1365
2926.25 1249
2926.76 1311
2927.27 1326
2927.78 1289
2928.29 1330
2928.80 1295
2929.31 1209
2929.82 1157
2930.33 1256
2930.84 1238
2931.35 1130
2931.86 1117
2932.37 1142
2932.88 1213
2933.39 1282
2933.90 1265
2934.41 1296
2934.92 1328
2935.44 1375
2935.95 1362
2936.46 1379
2936.97 1238
2937.48 1288
2937.99 1242
2938.50 1428
2939.01 1357
2939.52 1212
2940.04 1400
2940.55 1424
2941.06 1370
2941.57 1402
2942.08 1209
2942.59 1354
2943.10 1318
2943.62 1244
2944.13 1414
2944.64 1292
2945.15 1370
2945.66 1350
2946.17 1198
2946.69 1284
2947.20 1282
2947.71 1245
2948.22 1280
2948.73 1221
2949.25 1155
2949.76 1175
2950.27 1176
2950.78 1159
2951.29 1332
2951.81 1215
2952.32 1173
2952.83 1204
2953.34 1188
2953.86 1115
2954.37 1147
2954.88 1145
2955.39 1243
2955.91 1352
2956.42 1233
2956.93 1297
2957.45 1277
2957.96 1187
2958.47 1292
2958.98 1234
2959.50 1145
2960.01 1204
2960.52 1328
2961.04 1298
2961.55 1156
2962.06 1215
2962.58 1460
2963.09 1440
2963.60 1370
2964.12 1225
2964.63 1367
2965.14 1520
2965.66 1401
2966.17 1407
2966.68 1294
2967.20 1297
2967.71 1229
2968.22 1292
2968.74 1325
2969.25 1256
2969.77 1219
2970.28 1285
2970.79 1229
2971.31 1304
2971.82 1306
2972.34 1252
2972.85 1213
2973.36 1417
2973.88 1351
2974.39 1311
2974.91 1324
2975.42 1299
2975.94 1353
2976.45 1323
2976.96 1276
2977.48 1309
2977.99 1421
2978.51 1334
2979.02 1380
2979.54 1416
2980.05 1450
2980.57 1577
2981.08 1548
2981.60 1335
2982.11 1403
2982.63 1370
2983.14 1420
2983.66 1510
2984.17 1406
2984.69 1473
2985.20 1423
2985.72 1566
2986.23 1551
2986.75 1558
2987.26 1539
2987.78 1628
2988.29 1790
2988.81 1630
2989.32 1514
2989.84 1780
2990.36 1830
2990.87 1791
2991.39 1784
2991.90 1816
2992.42 1878
2992.94 1953
2993.45 1986
2993.97 1958
2994.48 1820
2995.00 1776
2995.51 1739
2996.03 1850
2996.55 2066
2997.06 2111
2997.58 2142
2998.10 2082
2998.61 2003
2999.13 2047
2999.65 2114
3000.16 2082
3000.68 2264
3001.19 2546
3001.71 2703
3002.23 3062
3002.74 2872
3003.26 3083
3003.78 3355
3004.30 3495
3004.81 3580
3005.33 3728
3005.85 4020
3006.36 3882
3006.88 3710
3007.40 3540
3007.91 3337
3008.43 3140
3008.95 2621
3009.47 2504
3009.98 2151
3010.50 1928
3011.02 1819
3011.54 1727
3012.05 1641
3012.57 1787
3013.09 1631
3013.61 1614
3014.12 1579
3014.64 1604
3015.16 1429
3015.68 1642
3016.19 1678
3016.71 1663
3017.23 1659
3017.75 1744
3018.27 1706
3018.78 1701
3019.30 1750
3019.82 1708
3020.34 1680
3020.86 1559
3021.38 1570
3021.89 1716
3022.41 1595
3022.93 1671
3023.45 1567
3023.97 1458
3024.49 1454
3025.01 1467
3025.52 1618
3026.04 1635
3026.56 1408
3027.08 1518
3027.60 1484
3028.12 1389
3028.64 1443
3029.16 1442
3029.67 1491
3030.19 1646
3030.71 1426
3031.23 1410
3031.75 1597
3032.27 1527
3032.79 1466
3033.31 1426
3033.83 1453
3034.35 1397
3034.87 1414
3035.39 1386
3035.91 1382
3036.43 1425
3036.95 1422
3037.47 1435
3037.99 1422
3038.50 1485
3039.02 1236
3039.54 1272
3040.06 1295
3040.58 1372
3041.10 1333
3041.62 1308
3042.14 1248
3042.66 1265
3043.18 1324
3043.70 1394
3044.23 1356
3044.75 1352
3045.27 1499
3045.79 1411
3046.31 1387
3046.83 1345
3047.35 1286
3047.87 1341
3048.39 1302
3048.91 1214
3049.43 1384
3049.95 1326
3050.47 1358
3050.99 1412
3051.51 1454
3052.03 1439
3052.56 1506
3053.08 1290
3053.60 1293
3054.12 1382
3054.64 1292
3055.16 1259
3055.68 1336
3056.20 1291
3056.72 1295
3057.25 1219
3057.77 1265
3058.29 1302
3058.81 1374
3059.33 1339
3059.85 1434
3060.38 1340
3060.90 1469
3061.42 1507
3061.94 1237
3062.46 1413
3062.98 1465
3063.51 1408
3064.03 1550
3064.55 1353
3065.07 1508
3065.59 1688
3066.12 1643
3066.64 1540
3067.16 1491
3067.68 1520
3068.21 1492
3068.73 1429
3069.25 1455
3069.77 1434
3070.30 1418
3070.82 1519
3071.34 1436
3071.86 1305
3072.39 1459
3072.91 1576
3073.43 1430
3073.95 1557
3074.48 1553
3075.00 1655
3075.52 1502
3076.05 1421
3076.57 1572
3077.09 1711
3077.61 1715
3078.14 1807
3078.66 1905
3079.18 2035
3079.71 2138
3080.23 2224
3080.75 2236
3081.28 2194
3081.80 2083
3082.32 2062
3082.85 2135
3083.37 2101
3083.90 1997
3084.42 2164
3084.94 2071
3085.47 2051
3085.99 1916
3086.51 1965
3087.04 2010
3087.56 1797
3088.09 1896
3088.61 1902
3089.13 1865
3089.66 1914
3090.18 1825
3090.71 1880
3091.23 1816
3091.76 1845
3092.28 1711
3092.80 1922
3093.33 1902
3093.85 1977
3094.38 1860
3094.90 1834
3095.43 1957
3095.95 2004
3096.48 2077
3097.00 2192
3097.53 1995
3098.05 2266
3098.58 2639
3099.10 2957
3099.63 3361
3100.15 3600
3100.68 3980
3101.20 4777
3101.73 5308
3102.25 5712
3102.78 6409
3103.30 6931
3103.83 7285
3104.35 6949
3104.88 6942
3105.40 6805
3105.93 5934
3106.45 5456
3106.98 4733
3107.51 4262
3108.03 3761
3108.56 3408
3109.08 3183
3109.61 3231
3110.13 2930
3110.66 2745
3111.19 2973
3111.71 2810
3112.24 2494
3112.76 2499
3113.29 2425
3113.82 2401
3114.34 2415
3114.87 2130
3115.40 2040
3115.92 2001
3116.45 2025
3116.98 1937
3117.50 1970
3118.03 2006
3118.55 2080
3119.08 2017
3119.61 1845
3120.13 1924
3120.66 1936
3121.19 2093
3121.72 2072
3122.24 2073
3122.77 2057
3123.30 1869
3123.82 1909
3124.35 1907
3124.88 1710
3125.40 1823
3125.93 1822
3126.46 1741
3126.99 1883
3127.51 1702
3128.04 1668
3128.57 1708
3129.10 1428
3129.62 1602
3130.15 1620
3130.68 1450
3131.21 1667
3131.73 1674
3132.26 1605
3132.79 1610
3133.32 1481
3133.85 1701
3134.37 1439
3134.90 1489
3135.43 1479
3135.96 1482
3136.49 1536
3137.01 1525
3137.54 1534
3138.07 1494
3138.60 1366
3139.13 1395
3139.65 1533
3140.18 1475
3140.71 1380
3141.24 1460
3141.77 1441
3142.30 1422
3142.83 1464
3143.35 1370
3143.88 1307
3144.41 1398
3144.94 1375
3145.47 1568
3146.00 1586
3146.53 1649
3147.06 1690
3147.59 1588
3148.11 1596
3148.64 1569
3149.17 1810
3149.70 1816
3150.23 1760
3150.76 1708
3151.29 1809
3151.82 1790
3152.35 1872
3152.88 1822
3153.41 1944
3153.94 1731
3154.47 1685
3155.00 1654
3155.53 1707
3156.06 1700
3156.59 1768
3157.12 1699
3157.65 1693
3158.18 1815
3158.71 1889
3159.24 1893
3159.77 1760
3160.30 1902
3160.83 1803
3161.36 1696
3161.89 1629
3162.42 1634
3162.95 1654
3163.48 1606
3164.01 1417
3164.54 1556
3165.07 1613
3165.60 1464
3166.13 1570
3166.66 1524
3167.19 1432
3167.72 1374
3168.25 1404
3168.78 1402
3169.31 1350
3169.85 1293
3170.38 1326
3170.91 1412
3171.44 1415
3171.97 1537
3172.50 1436
3173.03 1563
3173.56 1626
3174.09 1567
3174.63 1583
3175.16 1590
3175.69 1645
3176.22 1628
3176.75 1728
3177.28 1445
3177.81 1565
3178.35 1527
3178.88 1498
3179.41 1518
3179.94 1373
3180.47 1373
3181.00 1386
3181.54 1411
3182.07 1436
3182.60 1314
3183.13 1388
3183.66 1429
3184.20 1584
3184.73 1497
3185.26 1483
3185.79 1479
3186.33 1488
3186.86 1408
3187.39 1525
3187.92 1444
3188.46 1446
3188.99 1423
3189.52 1328
3190.05 1319
3190.59 1414
3191.12 1307
3191.65 1431
3192.18 1624
3192.72 1548
3193.25 1325
3193.78 1288
3194.32 1463
3194.85 1438
3195.38 1421
3195.91 1575
3196.45 1401
3196.98 1493
3197.51 1528
3198.05 1356
3198.58 1453
3199.11 1741
3199.65 1598
3200.18 1414
3200.71 1448
3201.25 1462
3201.78 1646
3202.32 1749
3202.85 1624
3203.38 1599
3203.92 1609
3204.45 1679
3204.98 1667
3205.52 1738
3206.05 1837
3206.59 1779
3207.12 1711
3207.65 1779
3208.19 1866
3208.72 2044
3209.26 2084
3209.79 1935
3210.32 1881
3210.86 2075
3211.39 2029
3211.93 2115
3212.46 2237
3213.00 2024
3213.53 2029
3214.07 1864
3214.60 1856
3215.14 1837
3215.67 1787
3216.20 1724
3216.74 1513
3217.27 1548
3217.81 1445
3218.34 1532
3218.88 1602
3219.41 1477
3219.95 1595
3220.48 1668
3221.02 1610
3221.56 1688
3222.09 1804
3222.63 1948
3223.16 1986
3223.70 2069
3224.23 2232
3224.77 2164
3225.30 2193
3225.84 2054
3226.37 1972
3226.91 1940
3227.45 1905
3227.98 1967
3228.52 1958
3229.05 1901
3229.59 1774
3230.12 1844
3230.66 1865
3231.20 1874
3231.73 1933
3232.27 1886
3232.81 2002
3233.34 2036
3233.88 2032
3234.41 2146
3234.95 2224
3235.49 2184
3236.02 1916
3236.56 1902
3237.10 2099
3237.63 2224
3238.17 2101
3238.71 2018
3239.24 2093
3239.78 2117
3240.32 2065
3240.85 2048
3241.39 2031
3241.93 1869
3242.46 1889
3243.00 2028
3243.54 1939
3244.07 2063
3244.61 2019
3245.15 1962
3245.69 1926
3246.22 2218
3246.76 2212
3247.30 2086
3247.84 2148
3248.37 2000
3248.91 2138
3249.45 2126
3249.99 2137
3250.52 2217
3251.06 2114
3251.60 2144
3252.14 2212
3252.67 2180
3253.21 2146
3253.75 2186
3254.29 2251
3254.83 2245
3255.36 2266
3255.90 2290
3256.44 2465
3256.98 2367
3257.52 2477
3258.05 2520
3258.59 2708
3259.13 2842
3259.67 3314
3260.21 3458
3260.75 3607
3261.29 3880
3261.82 4390
3262.36 4688
3262.90 5021
3263.44 5217
3263.98 5943
3264.52 5958
3265.06 5882
3265.60 5818
3266.13 6424
3266.67 6639
3267.21 6760
3267.75 6985
3268.29 6150
3268.83 6123
3269.37 5900
3269.91 5434
3270.45 5028
3270.99 4528
3271.53 4184
3272.07 3654
3272.60 3115
3273.14 3107
3273.68 3090
3274.22 2953
3274.76 2759
3275.30 2684
3275.84 2559
3276.38 2735
3276.92 2724
3277.46 2760
3278.00 2529
3278.54 2576
3279.08 2720
3279.62 2554
3280.16 2612
3280.70 2553
3281.24 2585
3281.78 2705
3282.32 2519
3282.86 2820
3283.40 2601
3283.94 2571
3284.48 2630
3285.02 2749
3285.56 2684
3286.11 2520
3286.65 2694
3287.19 2850
3287.73 3084
3288.27 2897
3288.81 3012
3289.35 2949
3289.89 2810
3290.43 2727
3290.97 3338
3291.51 3175
3292.05 3102
3292.60 2986
3293.14 3293
3293.68 3783
3294.22 3822
3294.76 3858
3295.30 3862
3295.84 3847
3296.38 3916
3296.93 3809
3297.47 3781
3298.01 3824
3298.55 3809
3299.09 3657
3299.63 3567
3300.18 3463
3300.72 3426
3301.26 3263
3301.80 3242
3302.34 3163
3302.89 3252
3303.43 3277
3303.97 3242
3304.51 3504
3305.05 3338
3305.60 3286
3306.14 2904
3306.68 3120
3307.22 2978
3307.76 2878
3308.31 2755
3308.85 2721
3309.39 2803
3309.93 2792
3310.48 2762
3311.02 2724
3311.56 2871
3312.11 2748
3312.65 2779
3313.19 3121
3313.73 2918
3314.28 2901
3314.82 3200
3315.36 3300
3315.91 3251
3316.45 3481
3316.99 3284
3317.53 3476
3318.08 3587
3318.62 3832
3319.16 3981
3319.71 4013
3320.25 4154
3320.79 4134
3321.34 4180
3321.88 4095
3322.43 4227
3322.97 4126
3323.51 4183
3324.06 4253
3324.60 3973
3325.14 3720
3325.69 3591
3326.23 3596
3326.78 3850
3327.32 3859
3327.86 3737
3328.41 3691
3328.95 4122
3329.50 4549
3330.04 4932
3330.58 5841
3331.13 6832
3331.67 8656
3332.22 10652
3332.76 12587
3333.31 15119
3333.85 17612
3334.39 20041
3334.94 22393
3335.48 24919
3336.03 26506
3336.57 27328
3337.12 28037
3337.66 27310
3338.21 25826
3338.75 23597
3339.30 20533
3339.84 17794
3340.39 15318
3340.93 12595
3341.48 10550
3342.02 8629
3342.57 6822
3343.11 5884
3343.66 5004
3344.20 4448
3344.75 3888
3345.29 3778
3345.84 3633
3346.39 3529
3346.93 3625
3347.48 3592
3348.02 3433
3348.57 3501
3349.11 3353
3349.66 3498
3350.21 3724
3350.75 3714
3351.30 3712
3351.84 4085
3352.39 3993
3352.94 3896
3353.48 3737
3354.03 3648
3354.57 3775
3355.12 3557
3355.67 3380
3356.21 3158
3356.76 2780
3357.31 2775
3357.85 2792
3358.40 2748
3358.94 2600
3359.49 2758
3360.04 2775
3360.58 2882
3361.13 2873
3361.68 2842
3362.22 2816
3362.77 2989
3363.32 2941
3363.87 3150
3364.41 3007
3364.96 3011
3365.51 2840
3366.05 2793
3366.60 2895
3367.15 3021
3367.70 3063
3368.24 2898
3368.79 2980
3369.34 3000
3369.88 2968
3370.43 3397
3370.98 3097
3371.53 3313
3372.07 3486
3372.62 3619
3373.17 3582
3373.72 3604
3374.27 3718
3374.81 3907
3375.36 3700
3375.91 3668
3376.46 3605
3377.01 3391
3377.55 3139
3378.10 2956
3378.65 2805
3379.20 2620
3379.75 2647
3380.29 2539
3380.84 2608
3381.39 2615
3381.94 2685
3382.49 2581
3383.04 2503
3383.58 2448
3384.13 2495
3384.68 2606
3385.23 2622
3385.78 2362
3386.33 2246
3386.88 2202
3387.43 2349
3387.97 2144
3388.52 2037
3389.07 2103
3389.62 2192
3390.17 2088
3390.72 1982
3391.27 1882
3391.82 1874
3392.37 1886
3392.92 1882
3393.47 1826
3394.02 1922
3394.56 1981
3395.11 1871
3395.66 1987
3396.21 1987
3396.76 1899
3397.31 1789
3397.86 1837
3398.41 1703
3398.96 1884
3399.51 1735
3400.06 1731
3400.61 1832
3401.16 1668
3401.71 1579
3402.26 1749
3402.81 1597
3403.36 1664
3403.91 1821
3404.46 1589
3405.01 1686
3405.56 1489
3406.11 1597
3406.66 1702
3407.21 1739
3407.76 1685
3408.32 1884
3408.87 1719
3409.42 1930
3409.97 1943
3410.52 1939
3411.07 1820
3411.62 1849
3412.17 1907
3412.72 1976
3413.27 2101
3413.82 1987
3414.37 1878
3414.93 2067
3415.48 1859
3416.03 1815
3416.58 1887
3417.13 1790
3417.68 1617
3418.23 1522
3418.78 1533
3419.34 1444
3419.89 1714
3420.44 1705
3420.99 1786
3421.54 1715
3422.09 1690
3422.65 1743
3423.20 1504
3423.75 1639
3424.30 1669
3424.85 1796
3425.40 1704
3425.96 1604
3426.51 1858
3427.06 1814
3427.61 1812
3428.16 1674
3428.72 1703
3429.27 1621
3429.82 1517
3430.37 1579
3430.93 1533
3431.48 1475
3432.03 1500
3432.58 1384
3433.14 1596
3433.69 1560
3434.24 1438
3434.79 1536
3435.35 1464
3435.90 1510
3436.45 1462
3437.00 1555
3437.56 1616
3438.11 1482
3438.66 1580
3439.22 1561
3439.77 1637
3440.32 1738
3440.88 1676
3441.43 1667
3441.98 1548
3442.54 1573
3443.09 1671
3443.64 1572
3444.20 1492
3444.75 1529
3445.30 1434
3445.86 1536
3446.41 1457
3446.96 1475
3447.52 1471
3448.07 1413
3448.63 1425
3449.18 1522
3449.73 1553
3450.29 1630
3450.84 1577
3451.39 1503
3451.95 1473
3452.50 1487
3453.06 1580
3453.61 1570
3454.17 1445
3454.72 1531
3455.27 1509
3455.83 1478
3456.38 1499
3456.94 1488
3457.49 1494
3458.05 1673
3458.60 1631
3459.16 1580
3459.71 1385
3460.27 1592
3460.82 1478
3461.37 1527
3461.93 1628
3462.48 1620
3463.04 1711
3463.59 1804
3464.15 1750
3464.70 1520
3465.26 1695
3465.82 1821
3466.37 1721
3466.93 1725
3467.48 1836
3468.04 1917
3468.59 1595
3469.15 1723
3469.70 1820
3470.26 1830
3470.81 1908
3471.37 1874
3471.92 1947
3472.48 1966
3473.04 1965
3473.59 2062
3474.15 1923
3474.70 1929
3475.26 1944
3475.82 2025
3476.37 1927
3476.93 1978
3477.48 1973
3478.04 2065
3478.60 2230
3479.15 2283
3479.71 2357
3480.27 2328
3480.82 2206
3481.38 2458
3481.93 2389
3482.49 2263
3483.05 2463
3483.60 2433
3484.16 2518
3484.72 2304
3485.27 2324
3485.83 2424
3486.39 2476
3486.94 2686
3487.50 3025
3488.06 3598
3488.62 3983
3489.17 4407
3489.73 4957
3490.29 5970
3490.84 6473
3491.40 6721
3491.96 7056
3492.52 7371
3493.07 7295
3493.63 7657
3494.19 7713
3494.75 7059
3495.30 6388
3495.86 5754
3496.42 4848
3496.98 4538
3497.53 4339
3498.09 4031
3498.65 3745
3499.21 3521
3499.76 3637
3500.32 3750
3500.88 3750
3501.44 3973
3502.00 3846
3502.56 3964
3503.11 4078
3503.67 4289
3504.23 4602
3504.79 4535
3505.35 4638
3505.90 4767
3506.46 4550
3507.02 4496
3507.58 4209
3508.14 3934
3508.70 3939
3509.26 3334
3509.81 3214
3510.37 2859
3510.93 2499
3511.49 2526
3512.05 2453
3512.61 2377
3513.17 2325
3513.73 2164
3514.29 2137
3514.84 1830
3515.40 1986
3515.96 1826
3516.52 1777
3517.08 1969
3517.64 1932
3518.20 1939
3518.76 1796
3519.32 1650
3519.88 1764
3520.44 2058
3521.00 1923
3521.56 1980
3522.12 1967
3522.68 1922
3523.24 1775
3523.80 1980
3524.36 1889
3524.92 1893
3525.48 1932
3526.04 1808
3526.60 1847
3527.16 1597
3527.72 1783
3528.28 1758
3528.84 1602
3529.40 1631
3529.96 1537
3530.52 1452
3531.08 1654
3531.64 1681
3532.20 1635
3532.76 1652
3533.32 1704
3533.88 1714
3534.44 1619
3535.00 1737
3535.56 1819
3536.12 1760
3536.68 1965
3537.25 1918
3537.81 1827
3538.37 1712
3538.93 1621
3539.49 1650
3540.05 1555
3540.61 1671
3541.17 1593
3541.73 1492
3542.30 1633
3542.86 1596
3543.42 1598
3543.98 1648
3544.54 1541
3545.10 1543
3545.66 1568
3546.23 1544
3546.79 1638
3547.35 1799
3547.91 1715
3548.47 1581
3549.03 1490
3549.60 1388
3550.16 1430
3550.72 1657
3551.28 1473
3551.84 1360
3552.41 1457
3552.97 1541
3553.53 1464
3554.09 1418
3554.65 1316
3555.22 1348
3555.78 1276
3556.34 1344
3556.90 1375
3557.47 1302
3558.03 1452
3558.59 1397
3559.15 1267
3559.72 1385
3560.28 1427
3560.84 1490
3561.41 1436
3561.97 1317
3562.53 1315
3563.09 1506
3563.66 1542
3564.22 1574
3564.78 1507
3565.35 1539
3565.91 1452
3566.47 1456
3567.04 1474
3567.60 1355
3568.16 1424
3568.73 1357
3569.29 1388
3569.85 1389
3570.42 1375
3570.98 1408
3571.54 1355
3572.11 1325
3572.67 1469
3573.23 1457
3573.80 1511
3574.36 1678
3574.93 1591
3575.49 1521
3576.05 1567
3576.62 1654
3577.18 1619
3577.75 1754
3578.31 1729
3578.87 1714
3579.44 1513
3580.00 1493
3580.57 1644
3581.13 1723
3581.70 1653
3582.26 1553
3582.82 1447
3583.39 1391
3583.95 1434
3584.52 1537
3585.08 1443
3585.65 1474
3586.21 1416
3586.78 1381
3587.34 1360
3587.91 1404
3588.47 1459
3589.04 1427
3589.60 1513
3590.17 1298
3590.73 1290
3591.30 1364
3591.86 1393
3592.43 1245
3592.99 1338
3593.56 1351
3594.12 1287
3594.69 1309
3595.25 1316
3595.82 1315
3596.39 1226
3596.95 1258
3597.52 1277
3598.08 1300
3598.65 1312
3599.21 1364
3599.78 1258
3600.35 1276
3600.91 1422
3601.48 1340
3602.04 1356
3602.61 1400
3603.18 1268
3603.74 1169
3604.31 1206
3604.87 1310
3605.44 1213
3606.01 1277
3606.57 1185
3607.14 1204
3607.71 1122
3608.27 1237
3608.84 1148
3609.41 1053
3609.97 1156
3610.54 1219
3611.11 1160
3611.67 1198
3612.24 1212
3612.81 1176
3613.37 1218
3613.94 1354
3614.51 1321
3615.07 1299
3615.64 1455
3616.21 1428
3616.77 1619
3617.34 1636
3617.91 1636
3618.48 1669
3619.04 1688
3619.61 1741
3620.18 1916
3620.75 1805
3621.31 1650
3621.88 1599
3622.45 1544
3623.02 1442
3623.58 1465
3624.15 1344
3624.72 1261
3625.29 1286
3625.86 1264
3626.42 1251
3626.99 1283
3627.56 1243
3628.13 1145
3628.70 1205
3629.26 1074
3629.83 1228
3630.40 1265
3630.97 1204
3631.54 1323
3632.10 1360
3632.67 1213
3633.24 1253
3633.81 1225
3634.38 1266
3634.95 1173
3635.52 1196
3636.08 1284
3636.65 1196
3637.22 1310
3637.79 1288
3638.36 1379
3638.93 1451
3639.50 1432
3640.07 1363
3640.64 1316
3641.20 1366
3641.77 1411
3642.34 1421
3642.91 1534
3643.48 1536
3644.05 1217
3644.62 1303
3645.19 1311
3645.76 1336
3646.33 1328
3646.90 1331
3647.47 1427
3648.04 1434
3648.61 1493
3649.18 1498
3649.75 1558
3650.32 1420
3650.89 1370
3651.46 1356
3652.03 1472
3652.60 1581
3653.17 1653
3653.74 1586
3654.31 1518
3654.88 1770
3655.45 1692
3656.02 1505
3656.59 1344
3657.16 1238
3657.73 1365
3658.30 1456
3658.87 1530
3659.44 1415
3660.01 1424
3660.58 1342
3661.15 1301
3661.72 1426
3662.29 1577
3662.86 1438
3663.43 1514
3664.00 1527
3664.58 1708
3665.15 1839
3665.72 1613
3666.29 1500
3666.86 1644
3667.43 1688
3668.00 1810
3668.57 1521
3669.14 1491
3669.72 1440
3670.29 1356
3670.86 1441
3671.43 1508
3672.00 1540
3672.57 1468
3673.14 1317
3673.72 1434
3674.29 1419
3674.86 1414
3675.43 1454
3676.00 1476
3676.57 1424
3677.15 1409
3677.72 1396
3678.29 1344
3678.86 1351
3679.43 1338
3680.01 1355
3680.58 1288
3681.15 1155
3681.72 1220
3682.29 1201
3682.87 1204
3683.44 1227
3684.01 1160
3684.58 1063
3685.16 1180
3685.73 1065
3686.30 1120
3686.87 1284
3687.45 1251
3688.02 1238
3688.59 1325
3689.17 1282
3689.74 1193
3690.31 1298
3690.88 1374
3691.46 1344
3692.03 1379
3692.60 1276
3693.18 1353
3693.75 1237
3694.32 1257
3694.90 1200
3695.47 1274
3696.04 1258
3696.62 1273
3697.19 1237
3697.76 1122
3698.34 1068
3698.91 1185
3699.48 1079
3700.06 1109
3700.63 1206
3701.21 1194
3701.78 1115
3702.35 1104
3702.93 1047
3703.50 1186
3704.07 1209
3704.65 1174
3705.22 1170
3705.80 1146
3706.37 1268
3706.95 1443
3707.52 1201
3708.09 1210
3708.67 1149
3709.24 1116
3709.82 1314
3710.39 1344
3710.97 1193
3711.54 1391
3712.11 1283
3712.69 1251
3713.26 1334
3713.84 1206
3714.41 1352
3714.99 1229
3715.56 1164
3716.14 1146
3716.71 1170
3717.29 1221
3717.86 1164
3718.44 1121
3719.01 1058
3719.59 1120
3720.16 968
3720.74 1052
3721.31 1117
3721.89 1225
3722.47 1079
3723.04 1206
3723.62 1271
3724.19 1126
3724.77 1112
3725.34 1135
3725.92 1047
3726.49 956
3727.07 1015
3727.65 1083
3728.22 1083
3728.80 1099
3729.37 1086
3729.95 1251
3730.53 1258
3731.10 1210
3731.68 1295
3732.25 1271
3732.83 1401
3733.41 1378
3733.98 1425
3734.56 1421
3735.14 1474
3735.71 1268
3736.29 1256
3736.86 1202
3737.44 1171
3738.02 1243
3738.59 1119
3739.17 1013
3739.75 1134
3740.32 1192
3740.90 1031
3741.48 1162
3742.06 1162
3742.63 1247
3743.21 1213
3743.79 1160
3744.36 1145
3744.94 1137
3745.52 1218
3746.09 1208
3746.67 1263
3747.25 1299
3747.83 1071
3748.40 1028
3748.98 1130
3749.56 1126
3750.14 1005
3750.71 1021
3751.29 1119
3751.87 1181
3752.45 1205
3753.03 1058
3753.60 996
3754.18 1094
3754.76 1059
3755.34 1071
3755.91 1122
3756.49 1131
3757.07 1125
3757.65 1054
3758.23 1073
3758.81 1171
3759.38 1133
3759.96 1236
3760.54 1135
3761.12 1122
3761.70 1292
3762.28 1295
3762.85 1228
3763.43 1135
3764.01 1122
3764.59 1081
3765.17 1126
3765.75 1073
3766.33 1146
3766.90 1051
3767.48 1020
3768.06 1078
3768.64 1133
3769.22 1224
3769.80 1259
3770.38 1251
3770.96 1116
3771.54 1194
3772.12 1235
3772.70 1098
3773.27 1143
3773.85 1184
3774.43 1215
3775.01 1110
3775.59 1079
3776.17 1032
3776.75 960
3777.33 1191
3777.91 1160
3778.49 1070
3779.07 974
3779.65 1010
3780.23 1013
3780.81 952
3781.39 996
3781.97 1094
3782.55 985
3783.13 997
3783.71 1125
3784.29 1122
3784.87 1121
3785.45 1006
3786.03 931
3786.61 981
3787.19 1083
3787.77 1068
3788.35 1180
3788.93 1197
3789.51 1049
3790.09 1043
3790.67 1084
3791.26 1036
3791.84 1151
3792.42 958
3793.00 1090
3793.58 1215
3794.16 1157
3794.74 1105
3795.32 1249
3795.90 1306
3796.48 1206
3797.07 1198
3797.65 1011
3798.23 1067
3798.81 1005
3799.39 985
3799.97 1133
3800.55 1120
3801.13 1361
3801.72 1179
3802.30 1171
3802.88 1207
3803.46 1024
3804.04 1138
3804.62 1253
3805.21 1206
3805.79 1194
3806.37 1162
3806.95 1295
3807.53 1361
3808.12 1294
3808.70 1400
3809.28 1369
3809.86 1416
3810.44 1427
3811.03 1506
3811.61 1476
3812.19 1427
3812.77 1394
3813.36 1403
3813.94 1316
3814.52 1297
3815.10 1164
3815.69 1239
3816.27 1315
3816.85 1149
3817.43 1203
3818.02 1159
3818.60 1072
3819.18 1241
3819.76 1105
3820.35 1013
3820.93 1065
3821.51 1098
3822.10 964
3822.68 1166
3823.26 1228
3823.85 1082
3824.43 1120
3825.01 1255
3825.60 1067
3826.18 1015
3826.76 959
3827.35 967
3827.93 964
3828.51 1086
3829.10 1160
3829.68 1131
3830.26 1098
3830.85 990
3831.43 942
3832.02 930
3832.60 1000
3833.18 1090
3833.77 1056
3834.35 1041
3834.93 973
3835.52 1049
3836.10 1064
3836.69 1017
3837.27 1042
3837.86 1054
3838.44 1046
3839.02 987
3839.61 991
3840.19 1086
3840.78 1113
3841.36 1044
3841.95 1136
3842.53 1096
3843.12 1032
3843.70 1172
3844.29 1050
3844.87 1100
3845.46 1030
3846.04 1010
3846.63 1019
3847.21 971
3847.80 996
3848.38 1117
3848.97 1043
3849.55 1081
3850.14 1080
3850.72 954
3851.31 981
3851.89 963
3852.48 1034
3853.06 1189
3853.65 1065
3854.23 1165
3854.82 1023
3855.40 1116
3855.99 1167
3856.58 1156
3857.16 1215
3857.75 1068
3858.33 1282
3858.92 1356
3859.50 1374
3860.09 1397
3860.68 1303
3861.26 1283
3861.85 1556
3862.43 1680
3863.02 1352
3863.61 1418
3864.19 1388
3864.78 1340
3865.37 1246
3865.95 1410
3866.54 1487
3867.13 1214
3867.71 1288
3868.30 1311
3868.89 1252
3869.47 1150
3870.06 1104
3870.65 1237
3871.23 1098
3871.82 1231
3872.41 1181
3872.99 1171
3873.58 1093
3874.17 1076
3874.75 1257
3875.34 1229
3875.93 1139
3876.52 1145
3877.10 1173
3877.69 1165
3878.28 1061
3878.86 1106
3879.45 998
3880.04 977
3880.63 1034
3881.21 1039
3881.80 973
3882.39 1115
3882.98 1030
3883.57 1043
3884.15 1072
3884.74 1116
3885.33 1164
3885.92 1099
3886.50 1176
3887.09 1213
3887.68 1159
3888.27 1215
3888.86 1280
3889.45 1246
3890.03 1258
3890.62 1322
3891.21 1238
3891.80 1348
3892.39 1340
3892.98 1233
3893.56 1205
3894.15 1232
3894.74 1198
3895.33 1296
3895.92 1149
3896.51 1140
3897.10 1077
3897.68 1126
3898.27 1128
3898.86 1166
3899.45 1150
3900.04 1154
3900.63 1114
3901.22 1237
3901.81 1126
3902.40 1214
3902.99 1149
3903.57 1158
3904.16 1099
3904.75 1124
3905.34 1108
3905.93 1179
3906.52 1113
3907.11 1142
3907.70 1092
3908.29 1108
3908.88 1074
3909.47 1109
3910.06 1075
3910.65 1020
3911.24 1044
3911.83 1054
3912.42 978
3913.01 984
3913.60 1103
3914.19 1181
3914.78 1136
3915.37 1170
3915.96 1060
3916.55 1179
3917.14 1155
3917.73 1063
3918.32 1043
3918.91 1085
3919.50 1009
3920.09 1104
3920.68 1055
3921.27 1088
3921.86 955
3922.45 993
3923.05 1038
3923.64 996
3924.23 944
3924.82 1059
3925.41 1027
3926.00 1015
3926.59 1023
3927.18 975
3927.77 1042
3928.36 1044
3928.95 1038
3929.55 947
3930.14 937
3930.73 951
3931.32 921
3931.91 975
3932.50 938
3933.09 929
3933.69 940
3934.28 1037
3934.87 1014
3935.46 937
3936.05 957
3936.64 1121
3937.24 1112
3937.83 1083
3938.42 1186
3939.01 986
3939.60 922
3940.20 1231
3940.79 1134
3941.38 1178
3941.97 1166
3942.56 1287
3943.16 1224
3943.75 1112
3944.34 1192
3944.93 1186
3945.53 1213
3946.12 1299
3946.71 1073
3947.30 1121
3947.90 1067
3948.49 978
3949.08 985
3949.67 1001
3950.27 1020
3950.86 1181
3951.45 1083
3952.05 1216
3952.64 1070
3953.23 1092
3953.82 1051
3954.42 1136
3955.01 1168
3955.60 1142
3956.20 1172
3956.79 1198
3957.38 1081
3957.98 1178
3958.57 1298
3959.16 1108
3959.76 1127
3960.35 1221
3960.94 1271
3961.54 1260
3962.13 1125
3962.73 1212
3963.32 1235
3963.91 1379
3964.51 1322
3965.10 1203
3965.69 1421
3966.29 1361
3966.88 1274
3967.48 1294
3968.07 1283
3968.66 1267
3969.26 1281
3969.85 1317
3970.45 1386
3971.04 1176
3971.64 1217
3972.23 1322
3972.82 1191
3973.42 1382
3974.01 1378
3974.61 1356
3975.20 1190
3975.80 1199
3976.39 1350
3976.99 1293
3977.58 1410
3978.18 1420
3978.77 1411
3979.37 1530
3979.96 1446
3980.56 1470
3981.15 1335
3981.75 1279
3982.34 1303
3982.94 1301
3983.53 1301
3984.13 1334
3984.72 1380
3985.32 1373
3985.91 1323
3986.51 1411
3987.11 1199
3987.70 1237
3988.30 1319
3988.89 1253
3989.49 1402
3990.08 1227
3990.68 1265
3991.28 1369
3991.87 1334
3992.47 1331
3993.06 1293
3993.66 1350
3994.26 1425
3994.85 1416
3995.45 1425
3996.04 1385
3996.64 1504
3997.24 1296
3997.83 1342
3998.43 1421
3999.03 1362
3999.62 1246
4000.22 1338
4000.81 1445
4001.41 1241
4002.01 1318
4002.60 1286
4003.20 1409
4003.80 1323
4004.40 1275
4004.99 1186
4005.59 1116
4006.19 1083
4006.78 1321
4007.38 1352
4007.98 1273
4008.57 1189
4009.17 1211
4009.77 1312
4010.37 1346
4010.96 1246
4011.56 1197
4012.16 1149
4012.76 1194
4013.35 1109
4013.95 1064
4014.55 1040
4015.15 1148
4015.74 1260
4016.34 1238
4016.94 1278
4017.54 1368
4018.13 1359
4018.73 1282
4019.33 1320
4019.93 1249
4020.53 1274
4021.12 1334
4021.72 1315
4022.32 1351
4022.92 1302
4023.52 1386
4024.12 1520
4024.71 1583
4025.31 1603
4025.91 1603
4026.51 1657
4027.11 1635
4027.71 1802
4028.30 1893
4028.90 1943
4029.50 1853
4030.10 1837
4030.70 1837
4031.30 1981
4031.90 1867
4032.50 1774
4033.10 1829
4033.69 1602
4034.29 1511
4034.89 1480
4035.49 1521
4036.09 1505
4036.69 1348
4037.29 1207
4037.89 1128
4038.49 1211
4039.09 1145
4039.69 1203
4040.29 1260
4040.89 1146
4041.49 1154
4042.08 1129
4042.68 1117
4043.28 1103
4043.88 1159
4044.48 1122
4045.08 1008
4045.68 1009
4046.28 1101
4046.88 1135
4047.48 1107
4048.08 1143
4048.68 1106
4049.28 1047
4049.88 1017
4050.48 997
4051.08 1107
4051.69 1058
4052.29 1148
4052.89 1240
4053.49 1078
4054.09 1067
4054.69 1124
4055.29 1160
4055.89 1194
4056.49 1223
4057.09 1178
4057.69 1228
4058.29 1167
4058.89 1137
4059.49 1136
4060.09 1174
4060.70 1118
4061.30 996
4061.90 1055
4062.50 1093
4063.10 1199
4063.70 1144
4064.30 1163
4064.90 1128
4065.51 1223
4066.11 1136
4066.71 1160
4067.31 1185
4067.91 1028
4068.51 952
4069.11 1067
4069.72 1163
4070.32 1094
4070.92 1024
4071.52 1138
4072.12 1057
4072.73 1021
4073.33 1026
4073.93 1042
4074.53 1080
4075.13 954
4075.74 962
4076.34 1075
4076.94 1204
4077.54 1006
4078.14 1033
4078.75 948
4079.35 990
4079.95 1068
4080.55 1040
4081.16 1017
4081.76 1036
4082.36 962
4082.96 1006
4083.57 1120
4084.17 1108
4084.77 1089
4085.38 1159
4085.98 952
4086.58 883
4087.18 873
4087.79 949
4088.39 1068
4088.99 990
4089.60 1078
4090.20 1055
4090.80 1093
4091.41 1059
4092.01 1011
4092.61 942
4093.22 996
4093.82 1041
4094.42 1097
4095.03 1126
4095.63 1078
4096.23 1215
4096.84 1164
4097.44 1074
4098.05 1053
4098.65 1089
4099.25 1108
4099.86 1062
4100.46 1017
4101.06 1063
4101.67 1065
4102.27 1156
4102.88 1145
4103.48 1061
4104.09 1117
4104.69 1062
4105.29 1223
4105.90 1077
4106.50 940
4107.11 1085
4107.71 1024
4108.32 1018
4108.92 938
4109.53 1033
4110.13 1077
4110.74 981
4111.34 924
4111.94 994
4112.55 981
4113.15 986
4113.76 1020
4114.36 1055
4114.97 1055
4115.57 912
4116.18 936
4116.78 1001
4117.39 1001
4118.00 959
4118.60 932
4119.21 980
4119.81 1084
4120.42 1002
4121.02 1112
4121.63 1186
4122.23 1006
4122.84 1026
4123.44 1033
4124.05 1051
4124.66 1019
4125.26 1042
4125.87 971
4126.47 942
4127.08 901
4127.68 951
4128.29 1060
4128.90 1088
4129.50 1111
4130.11 1178
4130.72 1096
4131.32 1068
4131.93 1096
4132.53 1138
4133.14 1018
4133.75 1052
4134.35 962
4134.96 1087
4135.57 1237
4136.17 1190
4136.78 1226
4137.39 1232
4137.99 1271
4138.60 1184
4139.21 1303
4139.81 1344
4140.42 1306
4141.03 1344
4141.63 1266
4142.24 1237
4142.85 1218
4143.46 1170
4144.06 1124
4144.67 1265
4145.28 1285
4145.88 1179
4146.49 1244
4147.10 1172
4147.71 1077
4148.31 1079
4148.92 1189
4149.53 1178
4150.14 1091
4150.74 1040
4151.35 1039
4151.96 970
4152.57 1015
4153.18 1020
4153.78 941
4154.39 1094
4155.00 950
4155.61 932
4156.22 1017
4156.82 982
4157.43 1016
4158.04 924
4158.65 1009
4159.26 1127
4159.86 1044
4160.47 1026
4161.08 1043
4161.69 1084
4162.30 1082
4162.91 1051
4163.52 1142
4164.12 1129
4164.73 1043
4165.34 1111
4165.95 1059
4166.56 1093
4167.17 1031
4167.78 1081
4168.39 1012
4168.99 937
4169.60 988
4170.21 1097
4170.82 1204
4171.43 1139
4172.04 942
4172.65 1032
4173.26 931
4173.87 974
4174.48 1011
4175.09 1136
4175.70 1006
4176.31 1035
4176.92 1122
4177.53 1052
4178.13 1171
4178.74 1129
4179.35 1107
4179.96 1134
4180.57 1112
4181.18 1010
4181.79 1155
4182.40 1206
4183.01 1123
4183.62 1120
4184.23 1155
4184.84 1075
4185.45 1171
4186.06 1103
4186.67 1062
4187.29 1057
4187.90 992
4188.51 1060
4189.12 1149
4189.73 1120
4190.34 1143
4190.95 1141
4191.56 1133
4192.17 1051
4192.78 1183
4193.39 1123
4194.00 1030
4194.61 1016
4195.22 1148
4195.83 1174
4196.45 1027
4197.06 1102
4197.67 995
4198.28 1108
4198.89 1180
4199.50 1060
4200.11 1091
4200.72 1049
4201.33 1060
4201.95 1044
4202.56 1164
4203.17 1110
4203.78 1069
4204.39 1090
4205.00 1110
4205.62 1007
4206.23 917
4206.84 997
4207.45 922
4208.06 992
4208.67 955
4209.29 1072
4209.90 1114
4210.51 1111
4211.12 1054
4211.73 1036
4212.35 966
4212.96 1031
4213.57 1068
4214.18 1111
4214.80 1124
4215.41 1072
4216.02 1271
4216.63 1183
4217.25 1212
4217.86 1158
4218.47 1204
4219.08 1340
4219.70 1257
4220.31 1276
4220.92 1163
4221.53 1254
4222.15 1274
4222.76 1280
4223.37 1279
4223.99 1382
4224.60 1421
4225.21 1270
4225.83 1289
4226.44 1255
4227.05 1325
4227.66 1398
4228.28 1333
4228.89 1241
4229.51 1284
4230.12 1277
4230.73 1478
4231.35 1584
4231.96 1598
4232.57 1578
4233.19 1554
4233.80 1556
4234.41 1607
4235.03 1784
4235.64 1762
4236.26 1752
4236.87 1858
4237.48 1703
4238.10 1629
4238.71 1485
4239.33 1395
4239.94 1348
4240.55 1298
4241.17 1090
4241.78 1149
4242.40 1193
4243.01 1191
4243.63 1202
4244.24 1119
4244.85 1088
4245.47 1130
4246.08 1150
4246.70 1116
4247.31 1170
4247.93 1273
4248.54 1333
4249.16 1200
4249.77 1207
4250.39 1156
4251.00 1102
4251.62 977
4252.23 1061
4252.85 1141
4253.46 1285
4254.08 1088
4254.69 1142
4255.31 1047
4255.92 1063
4256.54 1014
4257.15 1135
4257.77 1198
4258.39 1133
4259.00 1053
4259.62 1117
4260.23 1136
4260.85 1105
4261.46 1058
4262.08 962
4262.69 1106
4263.31 1158
4263.93 1126
4264.54 1091
4265.16 1136
4265.77 1208
4266.39 1240
4267.01 1233
4267.62 1369
4268.24 1267
4268.86 1201
4269.47 1135
4270.09 1291
4270.70 1123
4271.32 1048
4271.94 1193
4272.55 1241
4273.17 1193
4273.79 1049
4274.40 1036
4275.02 1109
4275.64 1151
4276.25 1050
4276.87 1071
4277.49 1122
4278.10 1136
4278.72 1245
4279.34 1048
4279.96 1102
4280.57 1102
4281.19 999
4281.81 963
4282.42 1021
4283.04 941
4283.66 945
4284.28 954
4284.89 1027
4285.51 1058
4286.13 974
4286.75 977
4287.36 1056
4287.98 1040
4288.60 962
4289.22 995
4289.83 948
4290.45 987
4291.07 971
4291.69 978
4292.31 1083
4292.92 962
4293.54 1069
4294.16 1026
4294.78 1111
4295.40 1123
4296.01 1125
4296.63 1053
4297.25 1085
4297.87 1107
4298.49 1186
4299.11 1139
4299.72 1063
4300.34 1103
4300.96 1060
4301.58 1041
4302.20 1067
4302.82 1041
4303.44 1037
4304.06 1080
4304.67 1125
4305.29 1147
4305.91 1175
4306.53 1124
4307.15 1099
4307.77 1060
4308.39 1119
4309.01 1100
4309.63 1156
4310.25 1192
4310.86 1156
4311.48 1124
4312.10 1074
4312.72 1294
4313.34 1085
4313.96 1127
4314.58 1073
4315.20 1138
4315.82 1198
4316.44 1199
4317.06 1144
4317.68 1138
4318.30 1034
4318.92 1334
4319.54 1286
4320.16 1250
4320.78 1127
4321.40 1227
4322.02 1150
4322.64 1290
4323.26 1285
4323.88 1339
4324.50 1299
4325.12 1374
4325.74 1249
4326.36 1273
4326.98 1293
4327.60 1363
4328.22 1328
4328.84 1266
4329.46 1402
4330.08 1404
4330.71 1414
4331.33 1377
4331.95 1299
4332.57 1486
4333.19 1734
4333.81 1808
4334.43 1959
4335.05 2023
4335.67 2099
4336.29 2273
4336.91 2271
4337.54 2250
4338.16 2612
4338.78 2462
4339.40 2446
4340.02 2527
4340.64 2433
4341.26 2301
4341.89 2262
4342.51 2630
4343.13 2692
4343.75 2840
4344.37 2803
4344.99 3052
4345.62 3194
4346.24 3414
4346.86 3741
4347.48 3677
4348.10 3770
4348.73 3525
4349.35 3356
4349.97 3071
4350.59 2740
4351.21 2390
4351.84 2204
4352.46 1770
4353.08 1894
4353.70 1846
4354.33 1688
4354.95 1669
4355.57 1587
4356.19 1453
4356.82 1330
4357.44 1510
4358.06 1549
4358.68 1555
4359.31 1530
4359.93 1629
4360.55 1427
4361.17 1361
4361.80 1518
4362.42 1361
4363.04 1441
4363.67 1528
4364.29 1394
4364.91 1280
4365.54 1307
4366.16 1269
4366.78 1153
4367.41 1272
4368.03 1347
4368.65 1295
4369.28 1212
4369.90 1173
4370.52 1177
4371.15 1045
4371.77 1075
4372.39 1065
4373.02 1102
4373.64 1109
4374.27 1158
4374.89 1186
4375.51 1137
4376.14 1017
4376.76 1057
4377.39 1164
4378.01 1134
4378.63 1060
4379.26 1158
4379.88 1190
4380.51 1088
4381.13 1032
4381.75 1081
4382.38 1226
4383.00 1233
4383.63 1075
4384.25 1130
4384.88 1245
4385.50 1233
4386.13 1119
4386.75 1212
4387.38 1225
4388.00 1031
4388.63 933
4389.25 1022
4389.88 1066
4390.50 1055
4391.13 1157
4391.75 1255
4392.38 1142
4393.00 1033
4393.63 1057
4394.25 992
4394.88 1214
4395.50 1144
4396.13 1154
4396.75 1194
4397.38 1149
4398.00 1138
4398.63 1157
4399.26 1045
4399.88 1082
4400.51 995
4401.13 1078
4401.76 1070
4402.38 1053
4403.01 1045
4403.64 1090
4404.26 929
4404.89 974
4405.51 1010
4406.14 991
4406.77 1035
4407.39 1045
4408.02 1007
4408.64 1096
4409.27 1159
4409.90 1141
4410.52 1255
4411.15 1246
4411.78 1200
4412.40 1158
4413.03 1148
4413.66 1201
4414.28 1165
4414.91 1110
4415.54 1169
4416.16 1038
4416.79 1127
4417.42 983
4418.04 993
4418.67 1051
4419.30 988
4419.93 1126
4420.55 1212
4421.18 1007
4421.81 1124
4422.43 1175
4423.06 971
4423.69 1105
4424.32 932
4424.94 980
4425.57 1105
4426.20 1003
4426.83 923
4427.45 970
4428.08 941
4428.71 1016
4429.34 1011
4429.96 912
4430.59 952
4431.22 1056
4431.85 1109
4432.48 1097
4433.10 1101
4433.73 1204
4434.36 1105
4434.99 1185
4435.62 1169
4436.24 1123
4436.87 1255
4437.50 1194
4438.13 1040
4438.76 1055
4439.39 1102
4440.02 1093
4440.64 1112
4441.27 1009
4441.90 934
4442.53 1089
4443.16 1027
4443.79 1021
4444.42 1054
4445.04 1122
4445.67 1118
4446.30 1129
4446.93 1119
4447.56 1145
4448.19 1158
4448.82 1233
4449.45 1111
4450.08 1151
4450.71 1077
4451.34 1160
4451.97 1175
4452.59 1114
4453.22 1150
4453.85 1235
4454.48 1162
4455.11 1090
4455.74 1185
4456.37 1359
4457.00 1223
4457.63 1243
4458.26 1368
4458.89 1264
4459.52 1181
4460.15 1123
4460.78 1117
4461.41 1112
4462.04 1080
4462.67 1157
4463.30 1103
4463.93 1068
4464.56 1017
4465.19 1089
4465.82 918
4466.45 919
4467.08 932
4467.71 900
4468.34 810
4468.97 952
4469.61 871
4470.24 822
4470.87 935
4471.50 1069
4472.13 1139
4472.76 1042
4473.39 975
4474.02 1037
4474.65 987
4475.28 1051
4475.91 954
4476.54 930
4477.18 916
4477.81 1109
4478.44 1051
4479.07 1076
4479.70 960
4480.33 940
4480.96 1084
4481.59 1156
4482.23 1029
4482.86 1044
4483.49 991
4484.12 1048
4484.75 1101
4485.38 1161
4486.02 1095
4486.65 1140
4487.28 1140
4487.91 1140
4488.54 1314
4489.18 1231
4489.81 1120
4490.44 1178
4491.07 1140
4491.70 1049
4492.34 1068
4492.97 1153
4493.60 1185
4494.23 1070
4494.87 1109
4495.50 1175
4496.13 1184
4496.76 1029
4497.40 1210
4498.03 1328
4498.66 1182
4499.29 1425
4499.93 1432
4500.56 1499
4501.19 1620
4501.82 1633
4502.46 1590
4503.09 1586
4503.72 1666
4504.36 1540
4504.99 1519
4505.62 1454
4506.26 1441
4506.89 1385
4507.52 1268
4508.16 1253
4508.79 1261
4509.42 1209
4510.06 1209
4510.69 1100
4511.32 1204
4511.96 1136
4512.59 1049
4513.22 1128
4513.86 1193
4514.49 1125
4515.13 1162
4515.76 1052
4516.39 1002
4517.03 1013
4517.66 985
4518.30 954
4518.93 975
4519.56 1011
4520.20 1070
4520.83 1013
4521.47 1031
4522.10 1035
4522.73 1001
4523.37 946
4524.00 1028
4524.64 1048
4525.27 1057
4525.91 1150
4526.54 931
4527.18 1125
4527.81 1236
4528.45 1172
4529.08 1259
4529.72 1335
4530.35 1495
4530.99 1454
4531.62 1418
4532.26 1391
4532.89 1421
4533.53 1496
4534.16 1375
4534.80 1378
4535.43 1250
4536.07 1334
4536.70 1406
4537.34 1285
4537.97 1224
4538.61 1146
4539.24 1073
4539.88 1156
4540.51 1137
4541.15 941
4541.79 866
4542.42 1033
4543.06 1044
4543.69 1046
4544.33 981
4544.96 899
4545.60 960
4546.24 915
4546.87 912
4547.51 908
4548.14 1027
4548.78 1137
4549.42 1057
4550.05 1036
4550.69 1041
4551.33 890
4551.96 910
4552.60 993
4553.24 976
4553.87 1127
4554.51 1046
4555.15 1015
4555.78 1064
4556.42 1053
4557.06 1056
4557.69 1113
4558.33 984
4558.97 1161
4559.60 996
4560.24 946
4560.88 1058
4561.51 873
4562.15 891
4562.79 925
4563.43 1016
4564.06 1069
4564.70 1036
4565.34 1052
4565.97 950
4566.61 977
4567.25 1122
4567.89 1091
4568.52 1064
4569.16 1105
4569.80 990
4570.44 1031
4571.07 970
4571.71 994
4572.35 956
4572.99 996
4573.63 947
4574.26 994
4574.90 956
4575.54 909
4576.18 993
4576.82 1091
4577.45 1085
4578.09 1063
4578.73 1151
4579.37 1131
4580.01 1057
4580.65 1124
4581.28 1087
4581.92 1068
4582.56 996
4583.20 1042
4583.84 1196
4584.48 1176
4585.12 1104
4585.76 1240
4586.39 1136
4587.03 993
4587.67 1205
4588.31 1360
4588.95 1251
4589.59 1415
4590.23 1421
4590.87 1516
4591.51 1544
4592.15 1494
4592.78 1426
4593.42 1518
4594.06 1412
4594.70 1482
4595.34 1391
4595.98 1382
4596.62 1163
4597.26 1129
4597.90 1312
4598.54 1133
4599.18 1070
4599.82 1173
4600.46 1074
4601.10 1040
4601.74 1113
4602.38 1118
4603.02 1001
4603.66 1058
4604.30 1153
4604.94 1107
4605.58 1145
4606.22 1089
4606.86 1125
4607.50 1038
4608.14 992
4608.78 1086
4609.42 1053
4610.06 1086
4610.70 1133
4611.34 1014
4611.98 970
4612.62 1044
4613.26 1076
4613.90 1037
4614.55 932
4615.19 1007
4615.83 1055
4616.47 1038
4617.11 1000
4617.75 1044
4618.39 1004
4619.03 1019
4619.67 909
4620.31 974
4620.96 1024
4621.60 1000
4622.24 1025
4622.88 943
4623.52 934
4624.16 941
4624.80 908
4625.44 872
4626.09 938
4626.73 935
4627.37 942
4628.01 970
4628.65 928
4629.29 813
4629.94 1000
4630.58 1067
4631.22 992
4631.86 986
4632.50 1053
4633.15 986
4633.79 1056
4634.43 983
4635.07 1000
4635.72 959
4636.36 944
4637.00 977
4637.64 988
4638.28 1112
4638.93 1118
4639.57 958
4640.21 1001
4640.85 1070
4641.50 1026
4642.14 994
4642.78 937
4643.43 1046
4644.07 930
4644.71 1021
4645.35 1113
4646.00 1102
4646.64 1011
4647.28 1009
4647.93 1037
4648.57 1110
4649.21 991
4649.86 1063
4650.50 1010
4651.14 1065
4651.79 1043
4652.43 1015
4653.07 967
4653.72 961
4654.36 1018
4655.00 1003
4655.65 966
4656.29 943
4656.93 894
4657.58 936
4658.22 996
4658.87 892
4659.51 1000
4660.15 988
4660.80 924
4661.44 866
4662.09 921
4662.73 831
4663.37 853
4664.02 929
4664.66 1030
4665.31 901
4665.95 890
4666.59 960
4667.24 923
4667.88 965
4668.53 827
4669.17 752
4669.82 887
4670.46 894
4671.11 807
4671.75 756
4672.40 882
4673.04 877
4673.69 850
4674.33 876
4674.98 1030
4675.62 987
4676.27 937
4676.91 936
4677.56 954
4678.20 884
4678.85 894
4679.49 939
4680.14 926
4680.78 936
4681.43 936
4682.07 919
4682.72 980
4683.36 983
4684.01 961
4684.66 998
4685.30 968
4685.95 973
4686.59 931
4687.24 991
4687.88 1059
4688.53 986
4689.18 987
4689.82 878
4690.47 929
4691.11 991
4691.76 1020
4692.41 991
4693.05 1076
4693.70 1052
4694.34 995
4694.99 1141
4695.64 1247
4696.28 1150
4696.93 1260
4697.58 1277
4698.22 1390
4698.87 1336
4699.52 1255
4700.16 1257
4700.81 1357
4701.46 1277
4702.10 1292
4702.75 1256
4703.40 1171
4704.04 1115
4704.69 1017
4705.34 1028
4705.99 1010
4706.63 999
4707.28 1011
4707.93 1035
4708.57 934
4709.22 1058
4709.87 1042
4710.52 1114
4711.16 1031
4711.81 916
4712.46 1046
4713.11 996
4713.75 946
4714.40 974
4715.05 1078
4715.70 1031
4716.35 1117
4716.99 1018
4717.64 956
4718.29 907
4718.94 898
4719.58 968
4720.23 1074
4720.88 1080
4721.53 974
4722.18 1093
4722.83 1014
4723.47 987
4724.12 952
4724.77 989
4725.42 1009
4726.07 1002
4726.72 1022
4727.36 1093
4728.01 1115
4728.66 1077
4729.31 999
4729.96 1017
4730.61 1015
4731.26 1069
4731.91 918
4732.55 957
4733.20 896
4733.85 1003
4734.50 947
4735.15 932
4735.80 936
4736.45 954
4737.10 1011
4737.75 980
4738.40 964
4739.05 1024
4739.70 1021
4740.35 985
4740.99 1058
4741.64 995
4742.29 986
4742.94 1017
4743.59 1124
4744.24 1076
4744.89 1108
4745.54 1159
4746.19 1038
4746.84 1100
4747.49 1171
4748.14 1188
4748.79 1213
4749.44 1245
4750.09 1315
4750.74 1195
4751.39 1129
4752.04 1264
4752.69 1273
4753.34 1330
4753.99 1439
4754.64 1353
4755.29 1275
4755.95 1106
4756.60 1131
4757.25 1163
4757.90 1069
4758.55 1005
4759.20 1185
4759.85 1071
4760.50 959
4761.15 856
4761.80 904
4762.45 868
4763.10 807
4763.75 832
4764.41 932
4765.06 1061
4765.71 1007
4766.36 911
4767.01 1024
4767.66 1033
4768.31 994
4768.97 971
4769.62 983
4770.27 950
4770.92 917
4771.57 976
4772.22 902
4772.87 967
4773.53 920
4774.18 879
4774.83 958
4775.48 897
4776.13 964
4776.79 956
4777.44 995
4778.09 902
4778.74 968
4779.39 875
4780.05 927
4780.70 967
4781.35 1028
4782.00 1021
4782.65 933
4783.31 930
4783.96 955
4784.61 1070
4785.26 1001
4785.92 994
4786.57 940
4787.22 936
4787.88 958
4788.53 959
4789.18 967
4789.83 977
4790.49 952
4791.14 925
4791.79 1031
4792.45 967
4793.10 1014
4793.75 1068
4794.40 1153
4795.06 978
4795.71 964
4796.36 983
4797.02 998
4797.67 862
4798.32 946
4798.98 1037
4799.63 971
4800.29 1061
4800.94 943
4801.59 936
4802.25 928
4802.90 958
4803.55 1021
4804.21 985
4804.86 921
4805.52 931
4806.17 1036
4806.82 928
4807.48 904
4808.13 984
4808.79 1054
4809.44 1025
4810.09 1056
4810.75 1044
4811.40 1092
4812.06 1065
4812.71 1024
4813.37 940
4814.02 975
4814.67 1167
4815.33 1103
4815.98 1187
4816.64 1120
4817.29 1169
4817.95 1241
4818.60 1237
4819.26 1174
4819.91 1337
4820.57 1198
4821.22 1146
4821.88 1154
4822.53 1156
4823.19 1171
4823.84 1130
4824.50 1358
4825.15 1258
4825.81 1283
4826.46 1272
4827.12 1196
4827.77 1334
4828.43 1418
4829.09 1326
4829.74 1354
4830.40 1448
4831.05 1388
4831.71 1366
4832.36 1420
4833.02 1497
4833.68 1511
4834.33 1632
4834.99 1616
4835.64 1769
4836.30 1644
4836.96 1673
4837.61 1683
4838.27 1658
4838.92 1777
4839.58 1881
4840.24 1842
4840.89 1890
4841.55 1665
4842.21 1714
4842.86 1776
4843.52 1844
4844.17 1814
4844.83 1844
4845.49 2140
4846.14 2078
4846.80 2171
4847.46 2309
4848.11 2609
4848.77 2818
4849.43 2885
4850.09 3262
4850.74 3138
4851.40 3100
4852.06 3213
4852.71 2973
4853.37 2824
4854.03 2698
4854.69 2666
4855.34 2803
4856.00 2829
4856.66 3066
4857.31 2876
4857.97 2929
4858.63 2958
4859.29 3225
4859.94 3087
4860.60 2948
4861.26 2701
4861.92 2595
4862.58 2690
4863.23 2731
4863.89 2512
4864.55 2568
4865.21 2623
4865.87 2684
4866.52 2605
4867.18 2605
4867.84 2550
4868.50 2592
4869.16 2382
4869.81 2385
4870.47 2211
4871.13 2065
4871.79 2088
4872.45 2120
4873.11 1851
4873.77 1858
4874.42 1903
4875.08 2139
4875.74 1849
4876.40 1921
4877.06 2041
4877.72 2069
4878.38 2090
4879.03 2145
4879.69 2102
4880.35 2054
4881.01 1914
4881.67 1978
4882.33 1924
4882.99 1892
4883.65 1625
4884.31 1644
4884.97 1757
4885.63 1717
4886.29 1516
4886.95 1608
4887.60 1670
4888.26 1668
4888.92 1655
4889.58 1760
4890.24 1700
4890.90 1800
4891.56 1903
4892.22 1698
4892.88 1536
4893.54 1608
4894.20 1595
4894.86 1574
4895.52 1415
4896.18 1511
4896.84 1435
4897.50 1434
4898.16 1330
4898.82 1311
4899.48 1332
4900.14 1207
4900.80 1254
4901.46 1327
4902.12 1391
4902.79 1324
4903.45 1377
4904.11 1228
4904.77 1229
4905.43 1231
4906.09 1267
4906.75 1280
4907.41 1233
4908.07 1240
4908.73 1154
4909.39 1293
4910.05 1343
4910.71 1318
4911.38 1241
4912.04 1239
4912.70 1155
4913.36 1097
4914.02 1163
4914.68 1005
4915.34 991
4916.00 1190
4916.67 1080
4917.33 1088
4917.99 1157
4918.65 1159
4919.31 1145
4919.97 1206
4920.64 1065
4921.30 1055
4921.96 1160
4922.62 1130
4923.28 947
4923.94 1042
4924.61 1108
4925.27 975
4925.93 1114
4926.59 1075
4927.26 1060
4927.92 1065
4928.58 1077
4929.24 1124
4929.90 1155
4930.57 1130
4931.23 1104
4931.89 1137
4932.55 963
4933.22 992
4933.88 1046
4934.54 1042
4935.20 985
4935.87 1009
4936.53 1148
4937.19 1127
4937.86 1186
4938.52 1092
4939.18 1065
4939.84 963
4940.51 1037
4941.17 1022
4941.83 1018
4942.50 1002
4943.16 988
4943.82 1067
4944.49 1025
4945.15 977
4945.81 1049
4946.48 871
4947.14 928
4947.80 1036
4948.47 1071
4949.13 953
4949.79 1002
4950.46 990
4951.12 986
4951.79 1040
4952.45 983
4953.11 981
4953.78 974
4954.44 964
4955.11 986
4955.77 1107
4956.43 1051
4957.10 1015
4957.76 888
4958.43 938
4959.09 988
4959.76 920
4960.42 1083
4961.08 1113
4961.75 1108
4962.41 1091
4963.08 1055
4963.74 1031
4964.41 1119
4965.07 1145
4965.74 1100
4966.40 1010
4967.07 1050
4967.73 1129
4968.40 1065
4969.06 902
4969.73 1005
4970.39 1018
4971.06 951
4971.72 988
4972.39 965
4973.05 971
4973.72 1033
4974.38 1084
4975.05 1077
4975.71 1145
4976.38 1087
4977.04 1032
4977.71 1006
4978.37 1056
4979.04 936
4979.71 1074
4980.37 1115
4981.04 951
4981.70 964
4982.37 1005
4983.04 1051
4983.70 1035
4984.37 1070
4985.03 1081
4985.70 1121
4986.37 1084
4987.03 1100
4987.70 1162
4988.36 1371
4989.03 1274
4989.70 1315
4990.36 1258
4991.03 1254
4991.70 1157
4992.36 1171
4993.03 1254
4993.70 1157
4994.36 1116
4995.03 1071
4995.70 941
4996.36 1043
4997.03 1008
4997.70 901
4998.36 971
4999.03 950
4999.70 956
5000.36 967
5001.03 939
5001.70 884
5002.37 875
5003.03 878
5003.70 919
5004.37 860
5005.03 810
5005.70 763
5006.37 867
5007.04 933
5007.70 979
5008.37 870
5009.04 884
5009.71 883
5010.38 916
5011.04 970
5011.71 981
5012.38 941
5013.05 1019
5013.71 940
5014.38 878
5015.05 912
5015.72 949
5016.39 904
5017.06 948
5017.72 835
5018.39 919
5019.06 968
5019.73 947
5020.40 911
5021.07 922
5021.73 953
5022.40 967
5023.07 965
5023.74 993
5024.41 1054
5025.08 949
5025.75 945
5026.41 1013
5027.08 911
5027.75 961
5028.42 1033
5029.09 1012
5029.76 989
5030.43 1085
5031.10 976
5031.77 949
5032.44 1035
5033.10 900
5033.77 822
5034.44 865
5035.11 902
5035.78 946
5036.45 962
5037.12 855
5037.79 806
5038.46 911
5039.13 867
5039.80 906
5040.47 860
5041.14 846
5041.81 831
5042.48 930
5043.15 976
5043.82 956
5044.49 947
5045.16 928
5045.83 922
5046.50 867
5047.17 791
5047.84 934
5048.51 899
5049.18 843
5049.85 751
5050.52 804
5051.19 906
5051.86 958
5052.53 845
5053.20 875
5053.87 874
5054.54 880
5055.21 961
5055.89 870
5056.56 772
5057.23 870
5057.90 838
5058.57 878
5059.24 764
5059.91 922
5060.58 921
5061.25 829
5061.92 855
5062.60 903
5063.27 945
5063.94 830
5064.61 863
5065.28 889
5065.95 821
5066.62 799
5067.30 773
5067.97 794
5068.64 899
5069.31 833
5069.98 869
5070.65 852
5071.33 906
5072.00 860
5072.67 927
5073.34 966
5074.01 939
5074.68 923
5075.36 913
5076.03 1066
5076.70 1010
5077.37 978
5078.05 904
5078.72 969
5079.39 983
5080.06 1017
5080.73 1038
5081.41 1078
5082.08 960
5082.75 952
5083.42 854
5084.10 868
5084.77 964
5085.44 884
5086.12 1036
5086.79 982
5087.46 913
5088.13 963
5088.81 986
5089.48 949
5090.15 1092
5090.83 1167
5091.50 1241
5092.17 1118
5092.85 1240
5093.52 1170
5094.19 1050
5094.87 1113
5095.54 1106
5096.21 1096
5096.89 972
5097.56 943
5098.23 923
5098.91 947
5099.58 952
5100.25 986
5100.93 906
5101.60 902
5102.28 961
5102.95 848
5103.62 902
5104.30 961
5104.97 995
5105.65 941
5106.32 949
5106.99 930
5107.67 985
5108.34 991
5109.02 933
5109.69 915
5110.36 896
5111.04 938
5111.71 925
5112.39 908
5113.06 922
5113.74 930
5114.41 686
5115.09 854
5115.76 940
5116.44 879
5117.11 859
5117.79 875
5118.46 910
5119.14 895
5119.81 910
5120.49 1001
5121.16 952
5121.84 926
5122.51 968
5123.19 976
5123.86 867
5124.54 958
5125.21 966
5125.89 1044
5126.56 910
5127.24 805
5127.91 843
5128.59 897
5129.27 875
5129.94 936
5130.62 940
5131.29 1024
5131.97 1006
5132.64 948
5133.32 878
5134.00 829
5134.67 944
5135.35 956
5136.02 856
5136.70 938
5137.38 914
5138.05 807
5138.73 790
5139.40 751
5140.08 887
5140.76 981
5141.43 898
5142.11 884
5142.79 898
5143.46 816
5144.14 723
5144.82 828
5145.49 884
5146.17 947
5146.85 912
5147.52 851
5148.20 852
5148.88 775
5149.55 771
5150.23 736
5150.91 798
5151.59 779
5152.26 800
5152.94 760
5153.62 835
5154.29 791
5154.97 816
5155.65 882
5156.33 867
5157.00 821
5157.68 751
5158.36 772
5159.04 745
5159.71 755
5160.39 778
5161.07 799
5161.75 881
5162.42 811
5163.10 852
5163.78 865
5164.46 885
5165.14 882
5165.81 905
5166.49 957
5167.17 921
5167.85 853
5168.53 768
5169.21 749
5169.88 767
5170.56 864
5171.24 833
5171.92 810
5172.60 772
5173.28 787
5173.95 877
5174.63 768
5175.31 667
5175.99 785
5176.67 911
5177.35 859
5178.03 1024
5178.71 850
5179.38 839
5180.06 819
5180.74 897
5181.42 951
5182.10 910
5182.78 902
5183.46 921
5184.14 915
5184.82 906
5185.50 805
5186.18 831
5186.86 842
5187.53 798
5188.21 758
5188.89 688
5189.57 736
5190.25 783
5190.93 739
5191.61 827
5192.29 862
5192.97 918
5193.65 855
5194.33 762
5195.01 788
5195.69 789
5196.37 755
5197.05 787
5197.73 754
5198.41 814
5199.09 764
5199.77 764
5200.45 705
5201.13 722
5201.81 872
5202.49 789
5203.17 666
5203.86 779
5204.54 835
5205.22 814
5205.90 939
5206.58 853
5207.26 830
5207.94 819
5208.62 834
5209.30 870
5209.98 972
5210.66 951
5211.34 874
5212.02 836
5212.71 885
5213.39 897
5214.07 863
5214.75 959
5215.43 948
5216.11 948
5216.79 1013
5217.47 941
5218.16 901
5218.84 902
5219.52 844
5220.20 860
5220.88 959
5221.56 1015
5222.25 924
5222.93 772
5223.61 898
5224.29 905
5224.97 883
5225.66 903
5226.34 912
5227.02 932
5227.70 777
5228.38 914
5229.07 997
5229.75 873
5230.43 842
5231.11 901
5231.79 894
5232.48 823
5233.16 830
5233.84 789
5234.52 820
5235.21 755
5235.89 745
5236.57 871
5237.26 858
5237.94 853
5238.62 773
5239.30 811
5239.99 850
5240.67 833
5241.35 932
5242.04 938
5242.72 870
5243.40 952
5244.08 842
5244.77 817
5245.45 784
5246.13 843
5246.82 819
5247.50 927
5248.18 850
5248.87 802
5249.55 811
5250.24 780
5250.92 778
5251.60 852
5252.29 817
5252.97 879
5253.65 901
5254.34 807
5255.02 764
5255.71 822
5256.39 811
5257.07 725
5257.76 800
5258.44 819
5259.13 946
5259.81 883
5260.49 852
5261.18 943
5261.86 940
5262.55 841
5263.23 992
5263.92 954
5264.60 891
5265.28 867
5265.97 852
5266.65 935
5267.34 962
5268.02 953
5268.71 912
5269.39 874
5270.08 877
5270.76 882
5271.45 854
5272.13 808
5272.82 889
5273.50 931
5274.19 892
5274.87 824
5275.56 833
5276.24 837
5276.93 829
5277.61 849
5278.30 932
5278.98 887
5279.67 855
5280.36 871
5281.04 948
5281.73 935
5282.41 832
5283.10 861
5283.78 875
5284.47 883
5285.16 909
5285.84 861
5286.53 932
5287.21 961
5287.90 901
5288.59 850
5289.27 823
5289.96 782
5290.64 771
5291.33 740
5292.02 846
5292.70 893
5293.39 825
5294.08 790
5294.76 784
5295.45 750
5296.13 761
5296.82 834
5297.51 860
5298.19 937
5298.88 957
5299.57 1038
5300.25 1004
5300.94 1025
5301.63 1006
5302.32 1042
5303.00 976
5303.69 1015
5304.38 1034
5305.06 1009
5305.75 949
5306.44 992
5307.13 1013
5307.81 950
5308.50 963
5309.19 987
5309.87 953
5310.56 894
5311.25 928
5311.94 974
5312.62 987
5313.31 1013
5314.00 941
5314.69 963
5315.38 868
5316.06 907
5316.75 968
5317.44 953
5318.13 870
5318.82 951
5319.50 1008
5320.19 1070
5320.88 1107
5321.57 961
5322.26 1067
5322.94 1053
5323.63 919
5324.32 953
5325.01 891
5325.70 848
5326.39 916
5327.07 967
5327.76 917
5328.45 886
5329.14 857
5329.83 901
5330.52 868
5331.21 842
5331.90 821
5332.58 893
5333.27 914
5333.96 1063
5334.65 940
5335.34 875
5336.03 770
5336.72 872
5337.41 876
5338.10 839
5338.79 842
5339.48 808
5340.17 895
5340.86 942
5341.54 945
5342.23 855
5342.92 825
5343.61 941
5344.30 892
5344.99 1000
5345.68 1019
5346.37 964
5347.06 1138
5347.75 1047
5348.44 1106
5349.13 1074
5349.82 995
5350.51 1156
5351.20 1135
5351.89 1095
5352.58 1162
5353.27 1182
5353.96 1124
5354.65 1023
5355.34 1009
5356.03 1014
5356.72 916
5357.42 913
5358.11 901
5358.80 860
5359.49 849
5360.18 768
5360.87 879
5361.56 870
5362.25 852
5362.94 876
5363.63 953
5364.32 944
5365.01 850
5365.70 867
5366.40 834
5367.09 908
5367.78 929
5368.47 802
5369.16 796
5369.85 902
5370.54 872
5371.23 846
5371.93 827
5372.62 853
5373.31 765
5374.00 759
5374.69 824
5375.38 699
5376.08 780
5376.77 903
5377.46 828
5378.15 911
5378.84 844
5379.53 696
5380.23 718
5380.92 709
5381.61 717
5382.30 720
5383.00 772
5383.69 815
5384.38 737
5385.07 793
5385.76 786
5386.46 863
5387.15 856
5387.84 805
5388.53 807
5389.23 813
5389.92 921
5390.61 941
5391.30 922
5392.00 944
5392.69 862
5393.38 800
5394.08 769
5394.77 814
5395.46 976
5396.15 894
5396.85 755
5397.54 767
5398.23 862
5398.93 848
5399.62 792
5400.31 814
5401.01 767
5401.70 819
5402.39 849
5403.09 840
5403.78 814
5404.47 811
5405.17 852
5405.86 811
5406.56 883
5407.25 866
5407.94 848
5408.64 787
5409.33 820
5410.02 901
5410.72 854
5411.41 854
5412.11 895
5412.80 819
5413.49 858
5414.19 845
5414.88 969
5415.58 907
5416.27 909
5416.97 965
5417.66 856
5418.35 897
5419.05 873
5419.74 935
5420.44 920
5421.13 889
5421.83 891
5422.52 871
5423.22 859
5423.91 967
5424.61 902
5425.30 824
5426.00 806
5426.69 904
5427.39 958
5428.08 1011
5428.78 852
5429.47 804
5430.17 865
5430.86 888
5431.56 943
5432.25 1056
5432.95 943
5433.64 961
5434.34 974
5435.03 928
5435.73 895
5436.43 1041
5437.12 1023
5437.82 933
5438.51 888
5439.21 1032
5439.90 1141
5440.60 1191
5441.30 1027
5441.99 1096
5442.69 1162
5443.38 974
5444.08 880
5444.78 1109
5445.47 1083
5446.17 1132
5446.86 1211
5447.56 1233
5448.26 1262
5448.95 1264
5449.65 1370
5450.35 1327
5451.04 1235
5451.74 1319
5452.44 1353
5453.13 1219
5453.83 1126
5454.53 1254
5455.22 1096
5455.92 1074
5456.62 1059
5457.31 1093
5458.01 1149
5458.71 1152
5459.40 1071
5460.10 1103
5460.80 1206
5461.50 1228
5462.19 1209
5462.89 1221
5463.59 1194
5464.29 1165
5464.98 1251
5465.68 1298
5466.38 1325
5467.08 1346
5467.77 1340
5468.47 1265
5469.17 1203
5469.87 1368
5470.56 1367
5471.26 1247
5471.96 1404
5472.66 1327
5473.36 1462
5474.05 1431
5474.75 1489
5475.45 1543
5476.15 1633
5476.85 1860
5477.54 1928
5478.24 1953
5478.94 2209
5479.64 2315
5480.34 2320
5481.04 2755
5481.73 2595
5482.43 2445
5483.13 2280
5483.83 2269
5484.53 2123
5485.23 1930
5485.93 1842
5486.62 1904
5487.32 1766
5488.02 1848
5488.72 1921
5489.42 1960
5490.12 1965
5490.82 1940
5491.52 1976
5492.22 1917
5492.92 1772
5493.62 1973
5494.31 1914
5495.01 1852
5495.71 2130
5496.41 2269
5497.11 2333
5497.81 2793
5498.51 3233
5499.21 3360
5499.91 3490
5500.61 3491
5501.31 3619
5502.01 3913
5502.71 4209
5503.41 3835
5504.11 3276
5504.81 2862
5505.51 2776
5506.21 2616
5506.91 2190
5507.61 2072
5508.31 2125
5509.01 1882
5509.71 1784
5510.41 1702
5511.11 1793
5511.81 1762
5512.51 1827
5513.21 1513
5513.91 1584
5514.61 1624
5515.31 1650
5516.01 1626
5516.72 1536
5517.42 1445
5518.12 1421
5518.82 1565
5519.52 1384
5520.22 1332
5520.92 1272
5521.62 1326
5522.32 1261
5523.02 1208
5523.73 1243
5524.43 1149
5525.13 1126
5525.83 1008
5526.53 1028
5527.23 1139
5527.93 1230
5528.63 1143
5529.34 1205
5530.04 1165
5530.74 1123
5531.44 1104
5532.14 1104
5532.84 1096
5533.55 1165
5534.25 1119
5534.95 1145
5535.65 1098
5536.35 1107
5537.06 1031
5537.76 1049
5538.46 1065
5539.16 1058
5539.86 1043
5540.57 993
5541.27 1029
5541.97 1018
5542.67 971
5543.38 959
5544.08 1094
5544.78 1023
5545.48 977
5546.19 999
5546.89 988
5547.59 1016
5548.29 991
5549.00 982
5549.70 1003
5550.40 996
5551.11 1011
5551.81 965
5552.51 969
5553.21 892
5553.92 934
5554.62 940
5555.32 966
5556.03 940
5556.73 928
5557.43 1021
5558.14 992
5558.84 906
5559.54 832
5560.25 937
5560.95 980
5561.65 962
5562.36 1020
5563.06 933
5563.77 984
5564.47 916
5565.17 852
5565.88 921
5566.58 936
5567.28 996
5567.99 955
5568.69 979
5569.40 922
5570.10 860
5570.80 925
5571.51 933
5572.21 965
5572.92 988
5573.62 853
5574.33 846
5575.03 995
5575.73 970
5576.44 921
5577.14 928
5577.85 884
5578.55 976
5579.26 909
5579.96 877
5580.67 892
5581.37 908
5582.08 896
5582.78 880
5583.49 842
5584.19 911
5584.90 862
5585.60 846
5586.31 879
5587.01 808
5587.72 832
5588.42 726
5589.13 857
5589.83 860
5590.54 893
5591.24 874
5591.95 857
5592.66 847
5593.36 872
5594.07 873
5594.77 821
5595.48 792
5596.18 804
5596.89 828
5597.60 854
5598.30 849
5599.01 866
5599.71 907
5600.42 831
5601.13 828
5601.83 764
5602.54 785
5603.24 903
5603.95 865
5604.66 747
5605.36 762
5606.07 850
5606.78 781
5607.48 751
5608.19 817
5608.89 769
5609.60 778
5610.31 865
5611.01 800
5611.72 873
5612.43 812
5613.14 874
5613.84 860
5614.55 867
5615.26 939
5615.96 891
5616.67 842
5617.38 800
5618.08 846
5618.79 795
5619.50 774
5620.21 798
5620.91 815
5621.62 823
5622.33 788
5623.04 839
5623.74 807
5624.45 789
5625.16 810
5625.87 756
5626.57 741
5627.28 780
5627.99 836
5628.70 812
5629.40 824
5630.11 831
5630.82 882
5631.53 787
5632.24 881
5632.94 846
5633.65 825
5634.36 882
5635.07 925
5635.78 865
5636.49 851
5637.19 933
5637.90 950
5638.61 952
5639.32 925
5640.03 890
5640.74 917
5641.44 923
5642.15 916
5642.86 837
5643.57 778
5644.28 860
5644.99 814
5645.70 880
5646.41 943
5647.12 950
5647.82 936
5648.53 972
5649.24 917
5649.95 883
5650.66 920
5651.37 865
5652.08 878
5652.79 910
5653.50 954
5654.21 951
5654.92 926
5655.63 985
5656.34 982
5657.05 1115
5657.76 1045
5658.46 1115
5659.17 1075
5659.88 1100
5660.59 1092
5661.30 1068
5662.01 948
5662.72 895
5663.43 898
5664.14 955
5664.85 845
5665.56 734
5666.27 822
5666.98 826
5667.69 977
5668.40 796
5669.12 882
5669.83 987
5670.54 833
5671.25 850
5671.96 855
5672.67 846
5673.38 751
5674.09 824
5674.80 839
5675.51 883
5676.22 780
5676.93 790
5677.64 866
5678.35 882
5679.06 855
5679.78 871
5680.49 871
5681.20 805
5681.91 838
5682.62 873
5683.33 841
5684.04 867
5684.75 804
5685.47 817
5686.18 827
5686.89 723
5687.60 827
5688.31 851
5689.02 889
5689.73 828
5690.45 887
5691.16 852
5691.87 897
5692.58 754
5693.29 861
5694.01 847
5694.72 829
5695.43 768
5696.14 734
5696.85 776
5697.57 772
5698.28 676
5698.99 804
5699.70 813
5700.41 841
5701.13 850
5701.84 817
5702.55 828
5703.26 783
5703.98 724
5704.69 703
5705.40 784
5706.11 701
5706.83 705
5707.54 747
5708.25 697
5708.97 781
5709.68 785
5710.39 802
5711.10 721
5711.82 770
5712.53 673
5713.24 698
5713.96 726
5714.67 726
5715.38 813
5716.10 723
5716.81 794
5717.52 672
5718.24 699
5718.95 754
5719.66 733
5720.38 729
5721.09 775
5721.80 749
5722.52 881
5723.23 900
5723.95 824
5724.66 808
5725.37 772
5726.09 726
5726.80 844
5727.52 862
5728.23 771
5728.94 724
5729.66 792
5730.37 872
5731.09 830
5731.80 884
5732.51 761
5733.23 836
5733.94 844
5734.66 861
5735.37 810
5736.09 804
5736.80 822
5737.52 759
5738.23 798
5738.95 753
5739.66 827
5740.38 794
5741.09 705
5741.81 643
5742.52 720
5743.24 719
5743.95 827
5744.67 850
5745.38 876
5746.10 712
5746.81 619
5747.53 678
5748.24 749
5748.96 766
5749.67 825
5750.39 816
5751.10 834
5751.82 857
5752.53 774
5753.25 721
5753.97 794
5754.68 794
5755.40 791
5756.11 723
5756.83 735
5757.54 742
5758.26 828
5758.98 805
5759.69 665
5760.41 749
5761.12 721
5761.84 748
5762.56 760
5763.27 809
5763.99 715
5764.71 746
5765.42 779
5766.14 731
5766.85 707
5767.57 695
5768.29 753
5769.00 762
5769.72 760
5770.44 743
5771.15 744
5771.87 768
5772.59 737
5773.30 773
5774.02 805
5774.74 830
5775.46 775
5776.17 701
5776.89 682
5777.61 773
5778.32 807
5779.04 760
5779.76 884
5780.48 892
5781.19 880
5781.91 907
5782.63 812
5783.35 737
5784.06 817
5784.78 807
5785.50 779
5786.22 834
5786.93 794
5787.65 856
5788.37 809
5789.09 800
5789.80 859
5790.52 828
5791.24 897
5791.96 867
5792.68 913
5793.39 886
5794.11 943
5794.83 983
5795.55 933
5796.27 963
5796.99 917
5797.70 970
5798.42 1140
5799.14 1179
5799.86 1204
5800.58 1114
5801.30 1177
5802.02 1301
5802.73 1299
5803.45 1224
5804.17 1265
5804.89 1283
5805.61 1210
5806.33 1260
5807.05 1122
5807.77 960
5808.49 983
5809.20 955
5809.92 1079
5810.64 981
5811.36 895
5812.08 1027
5812.80 982
5813.52 889
5814.24 901
5814.96 1109
5815.68 1055
5816.40 1067
5817.12 907
5817.84 970
5818.56 966
5819.28 1013
5820.00 986
5820.72 981
5821.44 989
5822.16 1049
5822.88 1014
5823.60 1027
5824.32 1028
5825.04 919
5825.76 1012
5826.48 945
5827.20 971
5827.92 995
5828.64 800
5829.36 893
5830.08 869
5830.80 857
5831.52 839
5832.24 894
5832.96 875
5833.68 851
5834.40 935
5835.12 852
5835.84 938
5836.56 882
5837.28 981
5838.00 889
5838.73 882
5839.45 927
5840.17 902
5840.89 928
5841.61 885
5842.33 941
5843.05 836
5843.77 843
5844.49 929
5845.22 896
5845.94 911
5846.66 974
5847.38 954
5848.10 981
5848.82 1019
5849.54 1030
5850.27 998
5850.99 916
5851.71 867
5852.43 874
5853.15 888
5853.88 825
5854.60 893
5855.32 808
5856.04 827
5856.76 859
5857.49 873
5858.21 945
5858.93 960
5859.65 872
5860.37 869
5861.10 935
5861.82 981
5862.54 952
5863.26 887
5863.99 822
5864.71 940
5865.43 981
5866.15 925
5866.88 995
5867.60 996
5868.32 984
5869.04 1021
5869.77 1031
5870.49 1067
5871.21 1010
5871.94 947
5872.66 1015
5873.38 978
5874.11 1017
5874.83 1049
5875.55 941
5876.27 1043
5877.00 981
5877.72 1000
5878.44 892
5879.17 895
5879.89 1019
5880.62 913
5881.34 913
5882.06 994
5882.79 1000
5883.51 1088
5884.23 1101
5884.96 1048
5885.68 1025
5886.40 990
5887.13 988
5887.85 974
5888.58 1043
5889.30 1026
5890.02 1042
5890.75 968
5891.47 989
5892.20 928
5892.92 1011
5893.65 948
5894.37 949
5895.09 1016
5895.82 924
5896.54 931
5897.27 1002
5897.99 881
5898.72 873
5899.44 955
5900.17 999
5900.89 937
5901.62 978
5902.34 929
5903.07 928
5903.79 955
5904.52 972
5905.24 1045
5905.97 1057
5906.69 1037
5907.42 1163
5908.14 1035
5908.87 980
5909.59 1086
5910.32 1115
5911.04 1131
5911.77 1159
5912.49 1126
5913.22 1076
5913.94 1122
5914.67 1161
5915.40 1115
5916.12 1096
5916.85 1102
5917.57 1188
5918.30 1123
5919.02 1174
5919.75 1134
5920.48 1164
5921.20 1154
5921.93 1196
5922.65 1295
5923.38 1254
5924.11 1339
5924.83 1215
5925.56 1253
5926.29 1315
5927.01 1297
5927.74 1304
5928.47 1376
5929.19 1376
5929.92 1322
5930.64 1379
5931.37 1511
5932.10 1492
5932.82 1531
5933.55 1656
5934.28 1581
5935.01 1578
5935.73 1508
5936.46 1595
5937.19 1634
5937.91 1618
5938.64 1673
5939.37 1868
5940.09 1706
5940.82 1792
5941.55 1773
5942.28 1781
5943.00 1807
5943.73 1776
5944.46 1918
5945.19 1898
5945.91 1871
5946.64 1965
5947.37 2022
5948.10 2041
5948.82 2168
5949.55 2488
5950.28 2619
5951.01 2600
5951.73 2603
5952.46 2699
5953.19 2810
5953.92 2922
5954.65 2925
5955.38 2720
5956.10 2593
5956.83 2586
5957.56 2433
5958.29 2565
5959.02 2583
5959.74 2712
5960.47 2749
5961.20 2706
5961.93 2703
5962.66 2852
5963.39 3054
5964.12 3092
5964.84 3376
5965.57 3785
5966.30 4077
5967.03 4318
5967.76 4104
5968.49 4256
5969.22 4220
5969.95 4136
5970.68 3857
5971.40 3728
5972.13 3634
5972.86 3453
5973.59 3314
5974.32 3128
5975.05 3256
5975.78 3359
5976.51 3106
5977.24 3259
5977.97 3379
5978.70 3424
5979.43 3397
5980.16 3540
5980.89 3727
5981.62 3733
5982.35 3651
5983.08 3555
5983.81 3718
5984.54 3593
5985.27 3661
5986.00 3729
5986.73 3678
5987.46 3791
5988.19 3798
5988.92 3849
5989.65 3929
5990.38 3853
5991.11 3874
5991.84 3704
5992.57 3743
5993.30 3865
5994.03 3912
5994.76 4048
5995.49 4016
5996.22 4249
5996.95 4130
5997.68 3870
5998.41 4015
5999.14 4032
5999.87 4120
6000.60 3973
6001.34 3869
6002.07 4078
6002.80 4002
6003.53 4173
6004.26 3839
6004.99 3878
6005.72 4087
6006.45 4077
6007.18 4427
6007.92 4581
6008.65 5301
6009.38 5917
6010.11 6735
6010.84 7563
6011.57 8231
6012.30 9122
6013.04 9687
6013.77 10544
6014.50 10720
6015.23 10624
6015.96 10339
6016.69 9812
6017.43 8912
6018.16 7594
6018.89 6753
6019.62 5990
6020.35 5194
6021.09 4633
6021.82 4107
6022.55 3683
6023.28 3403
6024.02 3146
6024.75 2995
6025.48 2903
6026.21 2756
6026.94 2927
6027.68 2742
6028.41 2723
6029.14 2799
6029.88 2637
6030.61 2488
6031.34 2451
6032.07 2563
6032.81 2442
6033.54 2414
6034.27 2341
6035.01 2260
6035.74 2455
6036.47 2638
6037.20 2427
6037.94 2601
6038.67 2546
6039.40 2451
6040.14 2678
6040.87 2667
6041.60 2836
6042.34 2821
6043.07 2846
6043.80 2809
6044.54 2951
6045.27 3081
6046.00 2992
6046.74 3006
6047.47 3092
6048.21 3155
6048.94 3298
6049.67 3543
6050.41 3525
6051.14 3765
6051.88 4011
6052.61 4067
6053.34 4373
6054.08 4175
6054.81 4251
6055.55 4017
6056.28 3765
6057.01 3599
6057.75 3615
6058.48 3348
6059.22 3187
6059.95 3039
6060.69 2910
6061.42 2888
6062.16 2856
6062.89 2874
6063.63 2659
6064.36 2691
6065.09 2794
6065.83 2600
6066.56 2591
6067.30 2563
6068.03 2703
6068.77 2788
6069.50 2613
6070.24 2615
6070.97 2538
6071.71 2501
6072.45 2259
6073.18 2289
6073.92 2305
6074.65 2226
6075.39 2168
6076.12 2191
6076.86 2125
6077.59 2168
6078.33 2148
6079.06 2237
6079.80 2016
6080.54 2003
6081.27 2035
6082.01 2024
6082.74 2011
6083.48 2079
6084.21 2048
6084.95 2067
6085.69 1984
6086.42 1796
6087.16 2007
6087.90 2101
6088.63 1941
6089.37 1939
6090.10 1905
6090.84 2014
6091.58 2092
6092.31 2056
6093.05 2151
6093.79 2000
6094.52 2016
6095.26 2078
6096.00 1950
6096.73 1901
6097.47 1950
6098.21 1898
6098.94 1800
6099.68 1808
6100.42 1888
6101.15 1833
6101.89 1768
6102.63 1670
6103.37 1801
6104.10 1771
6104.84 1714
6105.58 1797
6106.31 1818
6107.05 1846
6107.79 1779
6108.53 1716
6109.26 1836
6110.00 1673
6110.74 1872
6111.48 1808
6112.21 1866
6112.95 1871
6113.69 1801
6114.43 1868
6115.17 1933
6115.90 1849
6116.64 1757
6117.38 1898
6118.12 1849
6118.85 1906
6119.59 2016
6120.33 1948
6121.07 1877
6121.81 1880
6122.55 1977
6123.28 1894
6124.02 1834
6124.76 2025
6125.50 2055
6126.24 2049
6126.98 1971
6127.71 2055
6128.45 2034
6129.19 2166
6129.93 2168
6130.67 2103
6131.41 2102
6132.15 2127
6132.89 2095
6133.63 2115
6134.36 2043
6135.10 2131
6135.84 2155
6136.58 2054
6137.32 2118
6138.06 2138
6138.80 2247
6139.54 2240
6140.28 2157
6141.02 2227
6141.76 2045
6142.50 2064
6143.24 2117
6143.97 2059
6144.71 2168
6145.45 2140
6146.19 2088
6146.93 2122
6147.67 2299
6148.41 2283
6149.15 2151
6149.89 2348
6150.63 2357
6151.37 2291
6152.11 2398
6152.85 2627
6153.59 2602
6154.33 2557
6155.07 2564
6155.81 2514
6156.55 2597
6157.29 2593
6158.03 2510
6158.78 2695
6159.52 2825
6160.26 2788
6161.00 2789
6161.74 2830
6162.48 2964
6163.22 3236
6163.96 3303
6164.70 3247
6165.44 3690
6166.18 3931
6166.92 3855
6167.66 3913
6168.41 4045
6169.15 4222
6169.89 4081
6170.63 4215
6171.37 3956
6172.11 3791
6172.85 3844
6173.59 3785
6174.34 3759
6175.08 3603
6175.82 3492
6176.56 3466
6177.30 3406
6178.04 3453
6178.78 3386
6179.53 3387
6180.27 3369
6181.01 3418
6181.75 3887
6182.49 3880
6183.24 3797
6183.98 3962
6184.72 3717
6185.46 3782
6186.20 3920
6186.95 3773
6187.69 3933
6188.43 4097
6189.17 4180
6189.91 4323
6190.66 4610
6191.40 4602
6192.14 4675
6192.88 4810
6193.63 4997
6194.37 5089
6195.11 5163
6195.85 5129
6196.60 5227
6197.34 5009
6198.08 5025
6198.83 4973
6199.57 5152
6200.31 5142
6201.05 5125
6201.80 5232
6202.54 5651
6203.28 6067
6204.03 6699
6204.77 8146
6205.51 9465
6206.26 11113
6207.00 13173
6207.74 15608
6208.49 18026
6209.23 21143
6209.97 22530
6210.72 22863
6211.46 22369
6212.21 20820
6212.95 19195
6213.69 16882
6214.44 13953
6215.18 11433
6215.92 9809
6216.67 8282
6217.41 7061
6218.16 5903
6218.90 5383
6219.64 5007
6220.39 4579
6221.13 4675
6221.88 4668
6222.62 4846
6223.37 4959
6224.11 5200
6224.85 5490
6225.60 5441
6226.34 5270
6227.09 5070
6227.83 4817
6228.58 4407
6229.32 3968
6230.07 3765
6230.81 3546
6231.56 3190
6232.30 3042
6233.05 2929
6233.79 2903
6234.54 2902
6235.28 2754
6236.03 3021
6236.77 3111
6237.52 3192
6238.26 3200
6239.01 3505
6239.75 3527
6240.50 3273
6241.24 3402
6241.99 3488
6242.73 3521
6243.48 3455
6244.22 3270
6244.97 3384
6245.72 3255
6246.46 3219
6247.21 3319
6247.95 3236
6248.70 3341
6249.45 3279
6250.19 3238
6250.94 3251
6251.68 3152
6252.43 3210
6253.18 3153
6253.92 2996
6254.67 3029
6255.41 3069
6256.16 3079
6256.91 3154
6257.65 3156
6258.40 3104
6259.15 3030
6259.89 2933
6260.64 2821
6261.39 2879
6262.13 2778
6262.88 2755
6263.63 2741
6264.37 2758
6265.12 2720
6265.87 2449
6266.61 2483
6267.36 2527
6268.11 2542
6268.85 2522
6269.60 2621
6270.35 2521
6271.10 2609
6271.84 2461
6272.59 2439
6273.34 2422
6274.08 2477
6274.83 2464
6275.58 2480
6276.33 2569
6277.07 2459
6277.82 2356
6278.57 2525
6279.32 2507
6280.07 2501
6280.81 2396
6281.56 2316
6282.31 2240
6283.06 2246
6283.80 2346
6284.55 2231
6285.30 2077
6286.05 2020
6286.80 1975
6287.54 2066
6288.29 2021
6289.04 1921
6289.79 1850
6290.54 1845
6291.29 1757
6292.03 1755
6292.78 1911
6293.53 1890
6294.28 1999
6295.03 1756
6295.78 1755
6296.53 1784
6297.28 1870
6298.02 1732
6298.77 1751
6299.52 1785
6300.27 1827
6301.02 1663
6301.77 1593
6302.52 1745
6303.27 1754
6304.02 1626
6304.77 1819
6305.51 1713
6306.26 1639
6307.01 1614
6307.76 1781
6308.51 1651
6309.26 1859
6310.01 1836
6310.76 1847
6311.51 1772
6312.26 1824
6313.01 1837
6313.76 1977
6314.51 1958
6315.26 1896
6316.01 1848
6316.76 1909
6317.51 1934
6318.26 1989
6319.01 1958
6319.76 1817
6320.51 1794
6321.26 1737
6322.01 1621
6322.76 1605
6323.51 1583
6324.26 1525
6325.01 1503
6325.76 1572
6326.51 1500
6327.26 1500
6328.01 1574
6328.76 1526
6329.51 1455
6330.26 1348
6331.02 1422
6331.77 1404
6332.52 1461
6333.27 1360
6334.02 1408
6334.77 1290
6335.52 1327
6336.27 1522
6337.02 1421
6337.77 1392
6338.53 1449
6339.28 1466
6340.03 1480
6340.78 1405
6341.53 1466
6342.28 1455
6343.03 1421
6343.78 1392
6344.54 1501
6345.29 1494
6346.04 1432
6346.79 1451
6347.54 1496
6348.29 1525
6349.05 1553
6349.80 1538
6350.55 1648
6351.30 1707
6352.05 1709
6352.81 1602
6353.56 1749
6354.31 1786
6355.06 1882
6355.82 1693
6356.57 1712
6357.32 1712
6358.07 1541
6358.82 1609
6359.58 1465
6360.33 1577
6361.08 1646
6361.83 1510
6362.59 1386
6363.34 1489
6364.09 1420
6364.85 1391
6365.60 1465
6366.35 1427
6367.10 1426
6367.86 1382
6368.61 1456
6369.36 1318
6370.12 1288
6370.87 1389
6371.62 1341
6372.38 1415
6373.13 1256
6373.88 1235
6374.64 1327
6375.39 1340
6376.14 1351
6376.90 1361
6377.65 1383
6378.40 1414
6379.16 1399
6379.91 1408
6380.66 1442
6381.42 1442
6382.17 1503
6382.92 1478
6383.68 1439
6384.43 1457
6385.19 1408
6385.94 1377
6386.69 1381
6387.45 1344
6388.20 1342
6388.96 1232
6389.71 1360
6390.47 1309
6391.22 1214
6391.97 1229
6392.73 1175
6393.48 1220
6394.24 1152
6394.99 1259
6395.75 1156
6396.50 1194
6397.26 1361
6398.01 1350
6398.77 1292
6399.52 1287
6400.28 1374
6401.03 1254
6401.79 1283
6402.54 1360
6403.30 1333
6404.05 1354
6404.81 1308
6405.56 1357
6406.32 1389
6407.07 1479
6407.83 1363
6408.58 1367
6409.34 1406
6410.09 1446
6410.85 1486
6411.60 1359
6412.36 1338
6413.11 1313
6413.87 1261
6414.63 1375
6415.38 1285
6416.14 1297
6416.89 1345
6417.65 1342
6418.41 1187
6419.16 1277
6419.92 1292
6420.67 1348
6421.43 1352
6422.19 1415
6422.94 1264
6423.70 1212
6424.45 1258
6425.21 1244
6425.97 1229
6426.72 1266
6427.48 1355
6428.24 1416
6428.99 1387
6429.75 1309
6430.51 1299
6431.26 1287
6432.02 1338
6432.78 1448
6433.53 1459
6434.29 1469
6435.05 1486
6435.80 1330
6436.56 1357
6437.32 1447
6438.08 1516
6438.83 1408
6439.59 1391
6440.35 1381
6441.10 1356
6441.86 1407
6442.62 1362
6443.38 1470
6444.13 1504
6444.89 1460
6445.65 1422
6446.41 1441
6447.16 1491
6447.92 1426
6448.68 1523
6449.44 1424
6450.19 1622
6450.95 1529
6451.71 1462
6452.47 1495
6453.23 1476
6453.98 1466
6454.74 1560
6455.50 1573
6456.26 1697
6457.02 1745
6457.78 1639
6458.53 1658
6459.29 1584
6460.05 1611
6460.81 1707
6461.57 1772
6462.33 1930
6463.08 1824
6463.84 1830
6464.60 1776
6465.36 1698
6466.12 1790
6466.88 1856
6467.64 1862
6468.40 1889
6469.15 1911
6469.91 2048
6470.67 2055
6471.43 2185
6472.19 2127
6472.95 2003
6473.71 2094
6474.47 2124
6475.23 2202
6475.99 2178
6476.75 2104
6477.51 2150
6478.26 2251
6479.02 2340
6479.78 2422
6480.54 2363
6481.30 2320
6482.06 2296
6482.82 2326
6483.58 2464
6484.34 2279
6485.10 2379
6485.86 2508
6486.62 2398
6487.38 2377
6488.14 2669
6488.90 2695
6489.66 2733
6490.42 2799
6491.18 2902
6491.94 3010
6492.70 3170
6493.46 3172
6494.22 3348
6494.98 3573
6495.74 3405
6496.51 3404
6497.27 3645
6498.03 3510
6498.79 3509
6499.55 3709
6500.31 3553
6501.07 3481
6501.83 3486
6502.59 3544
6503.35 3513
6504.11 3553
6504.87 3506
6505.64 3684
6506.40 3825
6507.16 3979
6507.92 4108
6508.68 4135
6509.44 4147
6510.20 4179
6510.96 4102
6511.73 4510
6512.49 4327
6513.25 4153
6514.01 4247
6514.77 4349
6515.53 4521
6516.29 4559
6517.06 4537
6517.82 4600
6518.58 4517
6519.34 4640
6520.10 4997
6520.87 5314
6521.63 5433
6522.39 5566
6523.15 5893
6523.91 6257
6524.68 6427
6525.44 6990
6526.20 7297
6526.96 7828
6527.73 8369
6528.49 8436
6529.25 8718
6530.01 8786
6530.78 8588
6531.54 8828
6532.30 9345
6533.06 10451
6533.83 11777
6534.59 13398
6535.35 15492
6536.11 17556
6536.88 18768
6537.64 20149
6538.40 20402
6539.17 19270
6539.93 17281
6540.69 15361
6541.46 13199
6542.22 10817
6542.98 8618
6543.74 7271
6544.51 6316
6545.27 5302
6546.04 4676
6546.80 4220
6547.56 3970
6548.33 3824
6549.09 3586
6549.85 3649
6550.62 3528
6551.38 3313
6552.14 3215
6552.91 3202
6553.67 3312
6554.44 3143
6555.20 3077
6555.96 3117
6556.73 2973
6557.49 2758
6558.26 2889
6559.02 2846
6559.78 2749
6560.55 2885
6561.31 3024
6562.08 3075
6562.84 3180
6563.61 3389
6564.37 3451
6565.14 3487
6565.90 3487
6566.66 3480
6567.43 3508
6568.19 3320
6568.96 3440
6569.72 3415
6570.49 3400
6571.25 3495
6572.02 3532
6572.78 3575
6573.55 3949
6574.31 4040
6575.08 4017
6575.84 4046
6576.61 3958
6577.37 4135
6578.14 4175
6578.90 3858
6579.67 4068
6580.44 3979
6581.20 4078
6581.97 4074
6582.73 3890
6583.50 3956
6584.26 3897
6585.03 4044
6585.79 3807
6586.56 3691
6587.33 4036
6588.09 4055
6588.86 3959
6589.62 3949
6590.39 4110
6591.16 4285
6591.92 4528
6592.69 4843
6593.45 5264
6594.22 5235
6594.99 5525
6595.75 5419
6596.52 5310
6597.29 5205
6598.05 5091
6598.82 4910
6599.59 4608
6600.35 4372
6601.12 4203
6601.89 3980
6602.65 4031
6603.42 3759
6604.19 3743
6604.95 3976
6605.72 3815
6606.49 4077
6607.25 4425
6608.02 4373
6608.79 4559
6609.55 4508
6610.32 4616
6611.09 4578
6611.86 4468
6612.62 4164
6613.39 4034
6614.16 3827
6614.93 3558
6615.69 3299
6616.46 3081
6617.23 3042
6618.00 2857
6618.76 2758
6619.53 2776
6620.30 2668
6621.07 2675
6621.83 2675
6622.60 2691
6623.37 2707
6624.14 2571
6624.91 2604
6625.67 2515
6626.44 2499
6627.21 2689
6627.98 2489
6628.75 2484
6629.52 2517
6630.28 2645
6631.05 2670
6631.82 2638
6632.59 2886
6633.36 3096
6634.13 3332
6634.90 3501
6635.66 3589
6636.43 3361
6637.20 3419
6637.97 3344
6638.74 3145
6639.51 2972
6640.28 2912
6641.05 2709
6641.81 2637
6642.58 2543
6643.35 2544
6644.12 2539
6644.89 2522
6645.66 2415
6646.43 2447
6647.20 2274
6647.97 2333
6648.74 2326
6649.51 2385
6650.28 2433
6651.05 2403
6651.82 2489
6652.59 2493
6653.35 2607
6654.12 2734
6654.89 2605
6655.66 2491
6656.43 2543
6657.20 2603
6657.97 2607
6658.74 2628
6659.51 2520
6660.28 2238
6661.05 2448
6661.82 2237
6662.59 2227
6663.36 2385
6664.13 2395
6664.91 2333
6665.68 2426
6666.45 2348
6667.22 2435
6667.99 2382
6668.76 2348
6669.53 2402
6670.30 2457
6671.07 2293
6671.84 2270
6672.61 2348
6673.38 2345
6674.15 2448
6674.92 2302
6675.69 2362
6676.47 2319
6677.24 2387
6678.01 2265
6678.78 2489
6679.55 2456
6680.32 2683
6681.09 2684
6681.86 2646
6682.64 2921
6683.41 3092
6684.18 3219
6684.95 3192
6685.72 3274
6686.49 3089
6687.26 2956
6688.04 2957
6688.81 2860
6689.58 2515
6690.35 2288
6691.12 2191
6691.90 2199
6692.67 2231
6693.44 2149
6694.21 2120
6694.98 2268
6695.76 2165
6696.53 2057
6697.30 2027
6698.07 2033
6698.84 2139
6699.62 2112
6700.39 2040
6701.16 2024
6701.93 1998
6702.71 2070
6703.48 1894
6704.25 1876
6705.02 1913
6705.80 1763
6706.57 1871
6707.34 1972
6708.12 1981
6708.89 1881
6709.66 1949
6710.43 2002
6711.21 1962
6711.98 2017
6712.75 1864
6713.53 1794
6714.30 1655
6715.07 1652
6715.85 1624
6716.62 1707
6717.39 1762
6718.17 1708
6718.94 1724
6719.71 1794
6720.49 1767
6721.26 1733
6722.03 1678
6722.81 1723
6723.58 1771
6724.36 1894
6725.13 1849
6725.90 1734
6726.68 1683
6727.45 1807
6728.23 1966
6729.00 1950
6729.77 2067
6730.55 1952
6731.32 1963
6732.10 1975
6732.87 1795
6733.64 1803
6734.42 1943
6735.19 1912
6735.97 1964
6736.74 2074
6737.52 1957
6738.29 1874
6739.07 1906
6739.84 1794
6740.62 1921
6741.39 1933
6742.16 1997
6742.94 2003
6743.71 2064
6744.49 1983
6745.26 1966
6746.04 2103
6746.81 2182
6747.59 2198
6748.36 2369
6749.14 2522
6749.92 2673
6750.69 2705
6751.47 3109
6752.24 3192
6753.02 3050
6753.79 3142
6754.57 2917
6755.34 2791
6756.12 2631
6756.89 2371
6757.67 2406
6758.45 2106
6759.22 1986
6760.00 2031
6760.77 1929
6761.55 1979
6762.33 1941
6763.10 1926
6763.88 1887
6764.65 1983
6765.43 2024
6766.21 1926
6766.98 1957
6767.76 1870
6768.53 1699
6769.31 1730
6770.09 1804
6770.86 1624
6771.64 1595
6772.42 1584
6773.19 1736
6773.97 1716
6774.75 1663
6775.52 1630
6776.30 1651
6777.08 1633
6777.85 1552
6778.63 1555
6779.41 1635
6780.18 1506
6780.96 1570
6781.74 1631
6782.52 1554
6783.29 1585
6784.07 1586
6784.85 1532
6785.62 1558
6786.40 1503
6787.18 1645
6787.96 1506
6788.73 1496
6789.51 1516
6790.29 1515
6791.07 1533
6791.84 1421
6792.62 1459
6793.40 1418
6794.18 1431
6794.96 1411
6795.73 1299
6796.51 1375
6797.29 1417
6798.07 1412
6798.85 1460
6799.62 1428
6800.40 1492
6801.18 1395
6801.96 1474
6802.74 1492
6803.51 1479
6804.29 1339
6805.07 1431
6805.85 1565
6806.63 1584
6807.41 1589
6808.19 1436
6808.96 1447
6809.74 1420
6810.52 1372
6811.30 1417
6812.08 1291
6812.86 1453
6813.64 1461
6814.42 1399
6815.20 1377
6815.97 1472
6816.75 1503
6817.53 1506
6818.31 1551
6819.09 1492
6819.87 1511
6820.65 1509
6821.43 1405
6822.21 1475
6822.99 1497
6823.77 1461
6824.55 1558
6825.33 1601
6826.11 1524
6826.89 1548
6827.67 1489
6828.44 1429
6829.22 1385
6830.00 1609
6830.78 1538
6831.56 1443
6832.34 1511
6833.12 1475
6833.90 1464
6834.68 1516
6835.46 1511
6836.24 1498
6837.03 1610
6837.81 1581
6838.59 1380
6839.37 1404
6840.15 1528
6840.93 1581
6841.71 1537
6842.49 1470
6843.27 1543
6844.05 1591
6844.83 1624
6845.61 1576
6846.39 1578
6847.17 1674
6847.95 1886
6848.73 2058
6849.52 2163
6850.30 2297
6851.08 2764
6851.86 2773
6852.64 2725
6853.42 2821
6854.20 2702
6854.98 2465
6855.76 2322
6856.55 2145
6857.33 2051
6858.11 1895
6858.89 1887
6859.67 1783
6860.45 1720
6861.23 1626
6862.02 1687
6862.80 1720
6863.58 1651
6864.36 1663
6865.14 1801
6865.93 1854
6866.71 2023
6867.49 1992
6868.27 2077
6869.05 2100
6869.84 2113
6870.62 2055
6871.40 1935
6872.18 1953
6872.96 1910
6873.75 1967
6874.53 1894
6875.31 1931
6876.09 2050
6876.88 2140
6877.66 2093
6878.44 2003
6879.22 2195
6880.01 2238
6880.79 2202
6881.57 2245
6882.36 2558
6883.14 2597
6883.92 2772
6884.70 3051
6885.49 3197
6886.27 3571
6887.05 4302
6887.84 4523
6888.62 4769
6889.40 4756
6890.19 4648
6890.97 4338
6891.75 4012
6892.54 3526
6893.32 3283
6894.10 2747
6894.89 2475
6895.67 2592
6896.45 2386
6897.24 2395
6898.02 2386
6898.81 2414
6899.59 2368
6900.37 2364
6901.16 2280
6901.94 2282
6902.73 2237
6903.51 2307
6904.29 2383
6905.08 2292
6905.86 2430
6906.65 2347
6907.43 2303
6908.21 2477
6909.00 2242
6909.78 2117
6910.57 2024
6911.35 2038
6912.14 2153
6912.92 2122
6913.71 2042
6914.49 1998
6915.27 1985
6916.06 2122
6916.84 2119
6917.63 2124
6918.41 1988
6919.20 2005
6919.98 2078
6920.77 2074
6921.55 1913
6922.34 2133
6923.12 2063
6923.91 2007
6924.69 2037
6925.48 2005
6926.27 2203
6927.05 2160
6927.84 1976
6928.62 2102
6929.41 2129
6930.19 2213
6930.98 2303
6931.76 2328
6932.55 2393
6933.34 2433
6934.12 2267
6934.91 2453
6935.69 2400
6936.48 2304
6937.26 2267
6938.05 2576
6938.84 2598
6939.62 2705
6940.41 3033
6941.20 3073
6941.98 3229
6942.77 3347
6943.55 3634
6944.34 3757
6945.13 3696
6945.91 3701
6946.70 3840
6947.49 3664
6948.27 3580
6949.06 3541
6949.85 3515
6950.63 3335
6951.42 3356
6952.21 3442
6952.99 3119
6953.78 3043
6954.57 3033
6955.35 3086
6956.14 3061
6956.93 3279
6957.72 3247
6958.50 3079
6959.29 3083
6960.08 3033
6960.86 3167
6961.65 3338
6962.44 3074
6963.23 3331
6964.01 3410
6964.80 3422
6965.59 3564
6966.38 3774
6967.16 3847
6967.95 4063
6968.74 4220
6969.53 4355
6970.32 4472
6971.10 4676
6971.89 4800
6972.68 4930
6973.47 4762
6974.26 4988
6975.04 4953
6975.83 4823
6976.62 4633
6977.41 4588
6978.20 4803
6978.98 5003
6979.77 5609
6980.56 6011
6981.35 7062
6982.14 8668
6982.93 10310
6983.72 12516
6984.50 15252
6985.29 17348
6986.08 19465
6986.87 20444
6987.66 20647
6988.45 19801
6989.24 17842
6990.03 15675
6990.81 13389
6991.60 10854
6992.39 8980
6993.18 7390
6993.97 6253
6994.76 5393
6995.55 4543
6996.34 4119
6997.13 3898
6997.92 3990
6998.71 3848
6999.50 3796
7000.29 3779
7001.08 3942
7001.87 3985
7002.65 4041
7003.44 3805
7004.23 3548
7005.02 3335
7005.81 3061
7006.60 2961
7007.39 2605
7008.18 2458
7008.97 2329
7009.76 2299
7010.55 2421
7011.34 2293
7012.13 2374
7012.92 2432
7013.71 2637
7014.50 2623
7015.30 2523
7016.09 2580
7016.88 2608
7017.67 2519
7018.46 2434
7019.25 2351
7020.04 2410
7020.83 2297
7021.62 2489
7022.41 2493
7023.20 2448
7023.99 2549
7024.78 2467
7025.57 2622
7026.37 2570
7027.16 2534
7027.95 2517
7028.74 2488
7029.53 2308
7030.32 2240
7031.11 2213
7031.90 2228
7032.69 2187
7033.49 2092
7034.28 2094
7035.07 2113
7035.86 2139
7036.65 2167
7037.44 2275
7038.24 2340
7039.03 2439
7039.82 2431
7040.61 2366
7041.40 2546
7042.19 2635
7042.99 2597
7043.78 2601
7044.57 2502
7045.36 2715
7046.15 2759
7046.95 2860
7047.74 3005
7048.53 3307
7049.32 3418
7050.12 3499
7050.91 3631
7051.70 3803
7052.49 3419
7053.29 3089
7054.08 2888
7054.87 2662
7055.66 2533
7056.46 2421
7057.25 2283
7058.04 2147
7058.83 2171
7059.63 2298
7060.42 2167
7061.21 2205
7062.01 2215
7062.80 2202
7063.59 2156
7064.39 2092
7065.18 1993
7065.97 2183
7066.77 2029
7067.56 2007
7068.35 1904
7069.15 1848
7069.94 1814
7070.73 1841
7071.53 1905
7072.32 1910
7073.11 1648
7073.91 1717
7074.70 1668
7075.49 1698
7076.29 1618
7077.08 1629
7077.88 1561
7078.67 1458
7079.46 1516
7080.26 1530
7081.05 1555
7081.85 1489
7082.64 1454
7083.43 1494
7084.23 1428
7085.02 1413
7085.82 1480
7086.61 1469
7087.41 1487
7088.20 1477
7089.00 1390
7089.79 1332
7090.58 1434
7091.38 1424
7092.17 1394
7092.97 1366
7093.76 1358
7094.56 1384
7095.35 1266
7096.15 1301
7096.94 1284
7097.74 1284
7098.53 1209
7099.33 1236
7100.12 1314
7100.92 1195
7101.71 1222
7102.51 1249
7103.30 1184
7104.10 1142
7104.89 1131
7105.69 1229
7106.49 1157
7107.28 1202
7108.08 1193
7108.87 1199
7109.67 1096
7110.46 1175
7111.26 1167
7112.06 1170
7112.85 1142
7113.65 1218
7114.44 1157
7115.24 1186
7116.04 1217
7116.83 1258
7117.63 1281
7118.42 1299
7119.22 1186
7120.02 1196
7120.81 1112
7121.61 1095
7122.41 1047
7123.20 1044
7124.00 1105
7124.79 1105
7125.59 1093
7126.39 1039
7127.18 1061
7127.98 1187
7128.78 1240
7129.57 1318
7130.37 1318
7131.17 1319
7131.97 1281
7132.76 1315
7133.56 1339
7134.36 1384
7135.15 1221
7135.95 1168
7136.75 1197
7137.55 1052
7138.34 1045
7139.14 1233
7139.94 1163
7140.73 1051
7141.53 990
7142.33 1029
7143.13 1141
7143.92 1051
7144.72 993
7145.52 1011
7146.32 993
7147.12 1012
7147.91 976
7148.71 1004
7149.51 1033
7150.31 993
7151.11 963
7151.90 923
7152.70 995
7153.50 979
7154.30 977
7155.10 1000
7155.89 1087
7156.69 1118
7157.49 1179
7158.29 1194
7159.09 1086
7159.89 1083
7160.68 1087
7161.48 1010
7162.28 979
7163.08 924
7163.88 963
7164.68 954
7165.48 960
7166.28 968
7167.07 916
7167.87 918
7168.67 919
7169.47 987
7170.27 903
7171.07 874
7171.87 981
7172.67 948
7173.47 920
7174.27 904
7175.07 896
7175.87 924
7176.67 824
7177.46 847
7178.26 819
7179.06 855
7179.86 900
7180.66 902
7181.46 878
7182.26 883
7183.06 877
7183.86 875
7184.66 812
7185.46 884
7186.26 894
7187.06 863
7187.86 816
7188.66 885
7189.46 902
7190.26 915
7191.06 746
7191.86 880
7192.66 870
7193.46 842
7194.26 833
7195.06 899
7195.86 885
7196.67 866
7197.47 958
7198.27 883
7199.07 850
7199.87 892
7200.67 890
7201.47 791
7202.27 875
7203.07 844
7203.87 863
7204.67 840
7205.47 852
7206.28 828
7207.08 802
7207.88 833
7208.68 849
7209.48 785
7210.28 816
7211.08 886
7211.88 814
7212.69 819
7213.49 767
7214.29 855
7215.09 834
7215.89 831
7216.69 805
7217.50 778
7218.30 794
7219.10 809
7219.90 807
7220.70 797
7221.50 831
7222.31 830
7223.11 927
7223.91 883
7224.71 810
7225.51 799
7226.32 810
7227.12 811
7227.92 810
7228.72 874
7229.53 860
7230.33 820
7231.13 799
7231.93 788
7232.74 812
7233.54 902
7234.34 870
7235.14 740
7235.95 755
7236.75 874
7237.55 840
7238.36 850
7239.16 774
7239.96 856
7240.76 1026
7241.57 842
7242.37 851
7243.17 886
7243.98 933
7244.78 846
7245.58 840
7246.39 841
7247.19 881
7247.99 839
7248.80 871
7249.60 887
7250.40 951
7251.21 874
7252.01 874
7252.81 942
7253.62 908
7254.42 951
7255.23 968
7256.03 1018
7256.83 984
7257.64 862
7258.44 940
7259.25 934
7260.05 1056
7260.85 1111
7261.66 1105
7262.46 1112
7263.27 1135
7264.07 1025
7264.87 1001
7265.68 904
7266.48 988
7267.29 1108
7268.09 1055
7268.90 948
7269.70 1006
7270.51 1078
7271.31 1048
7272.12 959
7272.92 957
7273.73 1022
7274.53 1085
7275.34 974
7276.14 1025
7276.95 990
7277.75 1013
7278.56 1043
7279.36 1185
7280.17 1215
7280.97 1354
7281.78 1539
7282.58 1474
7283.39 1671
7284.19 1895
7285.00 2100
7285.80 1976
7286.61 1978
7287.41 2022
7288.22 1825
7289.03 1572
7289.83 1685
7290.64 1521
7291.44 1311
7292.25 1237
7293.06 1241
7293.86 1154
7294.67 1134
7295.47 1093
7296.28 1066
7297.09 1144
7297.89 1174
7298.70 1206
7299.50 1156
7300.31 1141
7301.12 1167
7301.92 1134
7302.73 1152
7303.54 1053
7304.34 1017
7305.15 1102
7305.96 1129
7306.76 1128
7307.57 1124
7308.38 1103
7309.18 1139
7309.99 1223
7310.80 1318
7311.60 1359
7312.41 1438
7313.22 1318
7314.02 1339
7314.83 1478
7315.64 1588
7316.45 1784
7317.25 1981
7318.06 2290
7318.87 2339
7319.67 2232
7320.48 2292
7321.29 2311
7322.10 2001
7322.90 1777
7323.71 1625
7324.52 1575
7325.33 1488
7326.14 1495
7326.94 1443
7327.75 1370
7328.56 1425
7329.37 1343
7330.17 1296
7330.98 1248
7331.79 1261
7332.60 1254
7333.41 1190
7334.22 1283
7335.02 1234
7335.83 1163
7336.64 1096
7337.45 1109
7338.26 1203
7339.07 1133
7339.87 1116
7340.68 1093
7341.49 1175
7342.30 1067
7343.11 1059
7343.92 1085
7344.73 1137
7345.53 1080
7346.34 1024
7347.15 929
7347.96 984
7348.77 918
7349.58 968
7350.39 965
7351.20 977
7352.01 1011
7352.82 895
7353.62 877
7354.43 962
7355.24 996
7356.05 919
7356.86 892
7357.67 923
7358.48 962
7359.29 929
7360.10 905
7360.91 817
7361.72 920
7362.53 923
7363.34 844
7364.15 820
7364.96 945
7365.77 841
7366.58 881
7367.39 865
7368.20 867
7369.01 885
7369.82 916
7370.63 896
7371.44 924
7372.25 944
7373.06 991
7373.87 858
7374.68 910
7375.49 935
7376.30 897
7377.11 898
7377.92 1013
7378.73 889
7379.54 923
7380.36 966
7381.17 986
7381.98 1029
7382.79 1058
7383.60 1024
7384.41 988
7385.22 948
7386.03 965
7386.84 924
7387.65 794
7388.46 915
7389.28 1028
7390.09 939
7390.90 815
7391.71 845
7392.52 832
7393.33 858
7394.14 844
7394.96 727
7395.77 819
7396.58 872
7397.39 848
7398.20 824
7399.01 842
7399.83 907
7400.64 817
7401.45 787
7402.26 749
7403.07 729
7403.89 828
7404.70 782
7405.51 801
7406.32 768
7407.13 800
7407.95 792
7408.76 887
7409.57 780
7410.38 834
7411.20 855
7412.01 749
7412.82 803
7413.63 786
7414.45 870
7415.26 811
7416.07 826
7416.88 774
7417.70 758
7418.51 793
7419.32 810
7420.14 737
7420.95 761
7421.76 751
7422.57 729
7423.39 710
7424.20 682
7425.01 748
7425.83 808
7426.64 811
7427.45 761
7428.27 759
7429.08 879
7429.89 904
7430.71 878
7431.52 907
7432.33 927
7433.15 871
7433.96 863
7434.78 810
7435.59 820
7436.40 838
7437.22 788
7438.03 794
7438.84 783
7439.66 867
7440.47 786
7441.29 719
7442.10 747
7442.91 799
7443.73 847
7444.54 843
7445.36 691
7446.17 760
7446.99 853
7447.80 825
7448.62 732
7449.43 789
7450.24 768
7451.06 752
7451.87 733
7452.69 696
7453.50 689
7454.32 717
7455.13 703
7455.95 745
7456.76 754
7457.58 697
7458.39 704
7459.21 799
7460.02 674
7460.84 700
7461.65 720
7462.47 790
7463.28 780
7464.10 748
7464.91 762
7465.73 787
7466.54 791
7467.36 772
7468.18 705
7468.99 716
7469.81 762
7470.62 774
7471.44 733
7472.25 728
7473.07 764
7473.89 735
7474.70 809
7475.52 790
7476.33 780
7477.15 769
7477.97 754
7478.78 709
7479.60 789
7480.41 806
7481.23 698
7482.05 787
7482.86 707
7483.68 681
7484.50 746
7485.31 742
7486.13 721
7486.95 717
7487.76 728
7488.58 791
7489.40 751
7490.21 741
7491.03 773
7491.85 660
7492.66 632
7493.48 714
7494.30 678
7495.11 613
7495.93 698
7496.75 676
7497.57 714
7498.38 701
7499.20 704
7500.02 668
7500.83 668
7501.65 685
7502.47 747
7503.29 787
7504.10 755
7504.92 770
7505.74 695
7506.56 746
7507.37 676
7508.19 659
7509.01 743
7509.83 676
7510.65 699
7511.46 678
7512.28 719
7513.10 704
7513.92 703
7514.74 721
7515.55 655
7516.37 667
7517.19 722
7518.01 713
7518.83 758
7519.64 742
7520.46 704
7521.28 652
7522.10 646
7522.92 623
7523.74 664
7524.56 755
7525.37 653
7526.19 618
7527.01 680
7527.83 692
7528.65 701
7529.47 741
7530.29 769
7531.11 714
7531.93 610
7532.74 625
7533.56 743
7534.38 713
7535.20 726
7536.02 686
7536.84 701
7537.66 704
7538.48 729
7539.30 750
7540.12 669
7540.94 641
7541.76 698
7542.58 711
7543.40 661
7544.22 642
7545.04 696
7545.86 677
7546.68 710
7547.50 726
7548.32 730
7549.14 682
7549.96 638
7550.78 643
7551.60 602
7552.42 657
7553.24 711
7554.06 656
7554.88 631
7555.70 754
7556.52 740
7557.34 742
7558.16 681
7558.98 765
7559.80 691
7560.62 675
7561.44 772
7562.26 695
7563.08 762
7563.90 709
7564.72 707
7565.54 666
7566.36 691
7567.19 739
7568.01 709
7568.83 650
7569.65 667
7570.47 696
7571.29 669
7572.11 633
7572.93 574
7573.76 733
7574.58 695
7575.40 681
7576.22 724
7577.04 728
7577.86 657
7578.68 626
7579.51 723
7580.33 700
7581.15 671
7581.97 668
7582.79 727
7583.61 764
7584.44 735
7585.26 824
7586.08 773
7586.90 723
7587.72 708
7588.55 738
7589.37 766
7590.19 772
7591.01 757
7591.83 791
7592.66 820
7593.48 735
7594.30 747
7595.12 720
7595.95 806
7596.77 790
7597.59 802
7598.41 778
7599.24 760
7600.06 844
7600.88 888
7601.71 872
7602.53 882
7603.35 902
7604.17 971
7605.00 917
7605.82 774
7606.64 954
7607.47 981
7608.29 915
7609.11 872
7609.94 893
7610.76 931
7611.58 888
7612.41 766
7613.23 872
7614.05 876
7614.88 902
7615.70 923
7616.52 986
7617.35 964
7618.17 1000
7619.00 1012
7619.82 992
7620.64 979
7621.47 983
7622.29 1024
7623.11 907
7623.94 872
7624.76 897
7625.59 829
7626.41 811
7627.24 763
7628.06 917
7628.88 827
7629.71 909
7630.53 941
7631.36 998
7632.18 1036
7633.01 981
7633.83 973
7634.66 971
7635.48 878
7636.30 805
7637.13 785
7637.95 787
7638.78 702
7639.60 755
7640.43 713
7641.25 681
7642.08 719
7642.90 673
7643.73 664
7644.55 656
7645.38 744
7646.20 750
7647.03 774
7647.85 703
7648.68 717
7649.51 698
7650.33 690
7651.16 698
7651.98 731
7652.81 704
7653.63 718
7654.46 690
7655.28 756
7656.11 671
7656.94 613
7657.76 621
7658.59 647
7659.41 609
7660.24 688
7661.07 734
7661.89 676
7662.72 681
7663.54 647
7664.37 666
7665.20 648
7666.02 731
7666.85 684
7667.68 678
7668.50 598
7669.33 618
7670.16 633
7670.98 681
7671.81 622
7672.64 588
7673.46 660
7674.29 675
7675.12 640
7675.94 631
7676.77 654
7677.60 712
7678.42 674
7679.25 645
7680.08 684
7680.90 693
7681.73 709
7682.56 692
7683.39 673
7684.21 699
7685.04 667
7685.87 632
7686.69 621
7687.52 642
7688.35 603
7689.18 677
7690.01 661
7690.83 669
7691.66 667
7692.49 692
7693.32 652
7694.14 611
7694.97 680
7695.80 661
7696.63 633
7697.46 732
7698.28 725
7699.11 675
7699.94 601
7700.77 611
7701.60 678
7702.42 611
7703.25 634
7704.08 649
7704.91 608
7705.74 683
7706.57 705
7707.39 615
7708.22 588
7709.05 567
7709.88 629
7710.71 556
7711.54 526
7712.37 608
7713.20 618
7714.02 598
7714.85 565
7715.68 535
7716.51 605
7717.34 629
7718.17 651
7719.00 616
7719.83 609
7720.66 569
7721.49 596
7722.32 639
7723.15 568
7723.97 564
7724.80 658
7725.63 643
7726.46 614
7727.29 603
7728.12 554
7728.95 613
7729.78 581
7730.61 596
7731.44 568
7732.27 575
7733.10 526
7733.93 599
7734.76 631
7735.59 602
7736.42 628
7737.25 630
7738.08 638
7738.91 597
7739.74 506
7740.57 575
7741.40 640
7742.23 570
7743.06 561
7743.89 626
7744.72 647
7745.56 617
7746.39 670
7747.22 633
7748.05 773
7748.88 685
7749.71 808
7750.54 845
7751.37 688
7752.20 664
7753.03 691
7753.86 627
7754.69 589
7755.53 660
7756.36 636
7757.19 610
7758.02 656
7758.85 695
7759.68 641
7760.51 657
7761.35 562
7762.18 589
7763.01 660
7763.84 657
7764.67 608
7765.50 619
7766.33 714
7767.17 690
7768.00 652
7768.83 615
7769.66 584
7770.49 635
7771.33 747
7772.16 704
7772.99 643
7773.82 666
7774.65 673
7775.49 636
7776.32 657
7777.15 565
7777.98 607
7778.82 639
7779.65 651
7780.48 672
7781.31 632
7782.15 652
7782.98 649
7783.81 674
7784.64 633
7785.48 640
7786.31 647
7787.14 624
7787.97 624
7788.81 606
7789.64 591
7790.47 646
7791.31 644
7792.14 598
7792.97 712
7793.81 657
7794.64 600
7795.47 614
7796.31 653
7797.14 699
7797.97 702
7798.81 661
7799.64 709
7800.47 694
7801.31 600
7802.14 637
7802.97 669
7803.81 744
7804.64 751
7805.47 665
7806.31 740
7807.14 710
7807.98 728
7808.81 758
7809.64 723
7810.48 766
7811.31 712
7812.15 779
7812.98 783
7813.82 853
7814.65 988
7815.48 938
7816.32 940
7817.15 993
7817.99 1049
7818.82 981
7819.66 971
7820.49 951
7821.33 1022
7822.16 896
7822.99 894
7823.83 919
7824.66 935
7825.50 1046
7826.33 1032
7827.17 1050
7828.00 1091
7828.84 1061
7829.67 1001
7830.51 1033
7831.34 957
7832.18 961
7833.02 1019
7833.85 953
7834.69 1019
7835.52 1006
7836.36 996
7837.19 897
7838.03 831
7838.86 917
7839.70 961
7840.53 823
7841.37 744
7842.21 817
7843.04 864
7843.88 831
7844.71 861
7845.55 872
7846.39 918
7847.22 829
7848.06 812
7848.89 848
7849.73 836
7850.57 802
7851.40 755
7852.24 906
7853.08 846
7853.91 870
7854.75 918
7855.58 822
7856.42 849
7857.26 952
7858.09 941
7858.93 886
7859.77 943
7860.60 1063
7861.44 1041
7862.28 990
7863.11 875
7863.95 906
7864.79 872
7865.63 875
7866.46 872
7867.30 861
7868.14 851
7868.97 882
7869.81 795
7870.65 793
7871.49 960
7872.32 986
7873.16 941
7874.00 952
7874.84 1021
7875.67 1114
7876.51 1103
7877.35 1151
7878.19 1131
7879.02 1159
7879.86 1217
7880.70 1179
7881.54 1264
7882.38 1084
7883.21 1137
7884.05 1153
7884.89 1145
7885.73 1133
7886.57 1040
7887.40 1093
7888.24 952
7889.08 914
7889.92 1009
7890.76 1045
7891.59 1037
7892.43 972
7893.27 999
7894.11 948
7894.95 925
7895.79 897
7896.63 878
7897.47 912
7898.30 874
7899.14 816
7899.98 852
7900.82 915
7901.66 854
7902.50 785
7903.34 800
7904.18 783
7905.02 780
7905.85 708
7906.69 712
7907.53 811
7908.37 839
7909.21 804
7910.05 819
7910.89 756
7911.73 703
7912.57 795
7913.41 852
7914.25 846
7915.09 825
7915.93 764
7916.77 906
7917.61 947
7918.45 912
7919.29 960
7920.13 833
7920.97 829
7921.81 850
7922.65 907
7923.49 841
7924.33 856
7925.17 804
7926.01 780
7926.85 834
7927.69 738
7928.53 702
7929.37 739
7930.21 821
7931.05 770
7931.89 733
7932.73 687
7933.57 724
7934.41 668
7935.25 653
7936.09 682
7936.93 655
7937.78 680
7938.62 639
7939.46 649
7940.30 664
7941.14 723
7941.98 617
7942.82 644
7943.66 618
7944.50 687
7945.35 728
7946.19 684
7947.03 754
7947.87 758
7948.71 827
7949.55 879
7950.39 815
7951.24 840
7952.08 754
7952.92 804
7953.76 761
7954.60 791
7955.44 805
7956.29 782
7957.13 805
7957.97 852
7958.81 810
7959.65 728
7960.50 729
7961.34 774
7962.18 802
7963.02 783
7963.86 786
7964.71 883
7965.55 985
7966.39 1013
7967.23 947
7968.08 1029
7968.92 952
7969.76 890
7970.60 883
7971.45 928
7972.29 775
7973.13 803
7973.97 748
7974.82 732
7975.66 729
7976.50 696
7977.35 716
7978.19 719
7979.03 706
7979.87 723
7980.72 703
7981.56 673
7982.40 701
7983.25 716
7984.09 758
7984.93 718
7985.78 730
7986.62 713
7987.46 771
7988.31 722
7989.15 677
7990.00 705
7990.84 675
7991.68 618
7992.53 691
7993.37 637
7994.21 684
7995.06 672
7995.90 611
7996.75 671
7997.59 643
7998.43 620
7999.28 627
8000.12 603
8000.97 611
8001.81 626
8002.65 653
8003.50 643
8004.34 547
8005.19 629
8006.03 645
8006.88 573
8007.72 640
8008.57 631
8009.41 569
8010.26 578
8011.10 522
8011.95 574
8012.79 548
8013.63 526
8014.48 603
8015.32 573
8016.17 579
8017.01 571
8017.86 587
8018.70 625
8019.55 573
8020.40 571
8021.24 550
8022.09 552
8022.93 603
8023.78 603
8024.62 543
8025.47 559
8026.31 591
8027.16 503
8028.00 524
8028.85 564
8029.70 524
8030.54 524
8031.39 555
8032.23 562
8033.08 546
8033.92 487
8034.77 581
8035.62 541
8036.46 575
8037.31 536
8038.16 559
8039.00 547
8039.85 522
8040.69 502
8041.54 568
8042.39 588
8043.23 537
8044.08 657
8044.93 620
8045.77 553
8046.62 580
8047.47 568
8048.31 635
8049.16 626
8050.01 536
8050.85 570
8051.70 605
8052.55 577
8053.39 556
8054.24 498
8055.09 492
8055.94 574
8056.78 537
8057.63 487
8058.48 485
8059.32 532
8060.17 514
8061.02 574
8061.87 543
8062.71 540
8063.56 505
8064.41 571
8065.26 512
8066.10 531
8066.95 582
8067.80 572
8068.65 524
8069.49 559
8070.34 614
8071.19 593
8072.04 602
8072.89 584
8073.73 552
8074.58 616
8075.43 534
8076.28 550
8077.13 592
8077.98 583
8078.82 536
8079.67 652
8080.52 573
8081.37 543
8082.22 589
8083.07 533
8083.91 534
8084.76 534
8085.61 553
8086.46 587
8087.31 640
8088.16 598
8089.01 557
8089.86 508
8090.70 499
8091.55 497
8092.40 467
8093.25 438
8094.10 540
8094.95 542
8095.80 493
8096.65 503
8097.50 575
8098.35 643
8099.20 596
8100.05 598
8100.90 570
8101.74 570
8102.59 589
8103.44 556
8104.29 538
8105.14 589
8105.99 577
8106.84 547
8107.69 567
8108.54 517
8109.39 605
8110.24 539
8111.09 564
8111.94 637
8112.79 646
8113.64 555
8114.49 569
8115.34 562
8116.19 626
8117.04 706
8117.89 617
8118.74 650
8119.59 619
8120.45 619
8121.30 630
8122.15 628
8123.00 598
8123.85 542
8124.70 569
8125.55 544
8126.40 578
8127.25 586
8128.10 578
8128.95 559
8129.80 637
8130.65 561
8131.51 661
8132.36 585
8133.21 537
8134.06 632
8134.91 588
8135.76 582
8136.61 624
8137.46 615
8138.32 597
8139.17 635
8140.02 530
8140.87 645
8141.72 664
8142.57 586
8143.43 682
8144.28 679
8145.13 665
8145.98 668
8146.83 691
8147.68 671
8148.54 678
8149.39 675
8150.24 720
8151.09 706
8151.94 881
8152.80 840
8153.65 761
8154.50 867
8155.35 947
8156.21 836
8157.06 943
8157.91 951
8158.76 826
8159.62 812
8160.47 725
8161.32 771
8162.17 659
8163.03 558
8163.88 672
8164.73 679
8165.59 657
8166.44 689
8167.29 670
8168.14 625
8169.00 654
8169.85 591
8170.70 618
8171.56 665
8172.41 655
8173.26 652
8174.12 585
8174.97 611
8175.82 612
8176.68 618
8177.53 600
8178.38 549
8179.24 620
8180.09 541
8180.94 581
8181.80 619
8182.65 591
8183.51 478
8184.36 520
8185.21 592
8186.07 571
8186.92 594
8187.78 518
8188.63 600
8189.48 624
8190.34 617
8191.19 594
8192.05 506
8192.90 483
8193.75 519
8194.61 526
8195.46 519
8196.32 551
8197.17 569
8198.03 601
8198.88 576
8199.74 500
8200.59 494
8201.45 543
8202.30 541
8203.16 563
8204.01 504
8204.87 491
8205.72 605
8206.57 543
8207.43 536
8208.29 539
8209.14 610
8210.00 547
8210.85 544
8211.71 563
8212.56 545
8213.42 563
8214.27 556
8215.13 543
8215.98 579
8216.84 574
8217.69 557
8218.55 535
8219.41 590
8220.26 597
8221.12 570
8221.97 574
8222.83 538
8223.68 577
8224.54 585
8225.40 535
8226.25 569
8227.11 539
8227.96 544
8228.82 512
8229.68 572
8230.53 555
8231.39 539
8232.25 495
8233.10 545
8233.96 584
8234.82 561
8235.67 578
8236.53 604
8237.38 560
8238.24 512
8239.10 584
8239.95 563
8240.81 535
8241.67 519
8242.53 566
8243.38 498
8244.24 515
8245.10 522
8245.95 518
8246.81 492
8247.67 494
8248.52 542
8249.38 563
8250.24 464
8251.10 545
8251.95 517
8252.81 481
8253.67 503
8254.53 561
8255.38 521
8256.24 519
8257.10 520
8257.96 534
8258.81 569
8259.67 564
8260.53 500
8261.39 509
8262.25 516
8263.10 535
8263.96 535
8264.82 536
8265.68 493
8266.54 560
8267.39 566
8268.25 563
8269.11 599
8269.97 633
8270.83 643
8271.69 586
8272.54 543
8273.40 562
8274.26 549
8275.12 580
8275.98 564
8276.84 538
8277.70 591
8278.55 516
8279.41 618
8280.27 620
8281.13 592
8281.99 621
8282.85 578
8283.71 595
8284.57 568
8285.43 555
8286.29 564
8287.14 602
8288.00 549
8288.86 539
8289.72 573
8290.58 666
8291.44 653
8292.30 651
8293.16 653
8294.02 668
8294.88 674
8295.74 686
8296.60 610
8297.46 615
8298.32 679
8299.18 694
8300.04 627
8300.90 671
8301.76 664
8302.62 659
8303.48 650
8304.34 608
8305.20 560
8306.06 614
8306.92 663
8307.78 589
8308.64 516
8309.50 579
8310.36 662
8311.22 566
8312.08 581
8312.94 601
8313.80 658
8314.66 679
8315.52 661
8316.38 700
8317.24 630
8318.11 606
8318.97 626
8319.83 642
8320.69 589
8321.55 580
8322.41 577
8323.27 527
8324.13 527
8324.99 464
8325.85 546
8326.72 556
8327.58 594
8328.44 571
8329.30 507
8330.16 558
8331.02 566
8331.88 623
8332.75 538
8333.61 569
8334.47 587
8335.33 534
8336.19 599
8337.05 601
8337.92 536
8338.78 592
8339.64 562
8340.50 599
8341.36 587
8342.23 595
8343.09 606
8343.95 643
8344.81 629
8345.67 618
8346.54 580
8347.40 614
8348.26 635
8349.12 597
8349.99 528
8350.85 568
8351.71 568
8352.57 518
8353.44 569
8354.30 594
8355.16 558
8356.03 625
8356.89 618
8357.75 537
8358.61 580
8359.48 569
8360.34 603
8361.20 588
8362.07 555
8362.93 547
8363.79 539
8364.66 559
8365.52 574
8366.38 600
8367.25 625
8368.11 599
8368.97 555
8369.84 587
8370.70 610
8371.56 562
8372.43 581
8373.29 642
8374.15 564
8375.02 592
8375.88 528
8376.74 609
8377.61 588
8378.47 561
8379.34 551
8380.20 576
8381.06 626
8381.93 640
8382.79 602
8383.66 583
8384.52 640
8385.39 647
8386.25 663
8387.11 627
8387.98 618
8388.84 518
8389.71 624
8390.57 579
8391.44 596
8392.30 622
8393.17 596
8394.03 561
8394.90 538
8395.76 617
8396.63 661
8397.49 690
8398.36 666
8399.22 592
8400.09 651
8400.95 580
8401.82 576
8402.68 601
8403.55 586
8404.41 579
8405.28 564
8406.14 599
8407.01 607
8407.87 584
8408.74 613
8409.60 629
8410.47 573
8411.34 647
8412.20 613
8413.07 592
8413.93 643
8414.80 631
8415.66 671
8416.53 660
8417.40 648
8418.26 707
8419.13 706
8419.99 672
8420.86 645
8421.73 661
8422.59 671
8423.46 735
8424.32 731
8425.19 712
8426.06 721
8426.92 715
8427.79 704
8428.66 807
8429.52 855
8430.39 775
8431.26 767
8432.12 788
8432.99 814
8433.86 740
8434.72 718
8435.59 732
8436.46 778
8437.32 855
8438.19 754
8439.06 809
8439.93 891
8440.79 847
8441.66 934
8442.53 1008
8443.39 1001
8444.26 973
8445.13 1035
8446.00 1101
8446.86 1056
8447.73 1066
8448.60 952
8449.47 962
8450.33 973
8451.20 1059
8452.07 985
8452.94 1034
8453.81 1112
8454.67 1124
8455.54 1113
8456.41 1142
8457.28 1183
8458.15 1244
8459.01 1320
8459.88 1245
8460.75 1145
8461.62 1181
8462.49 1178
8463.35 1132
8464.22 1052
8465.09 1148
8465.96 1312
8466.83 1394
8467.70 1617
8468.57 1919
8469.43 2225
8470.30 2397
8471.17 2505
8472.04 2602
8472.91 2539
8473.78 2308
8474.65 1895
8475.52 1659
8476.38 1561
8477.25 1347
8478.12 1100
8478.99 1110
8479.86 984
8480.73 897
8481.60 823
8482.47 835
8483.34 887
8484.21 839
8485.08 796
8485.95 791
8486.82 806
8487.69 756
8488.55 825
8489.42 776
8490.29 759
8491.16 754
8492.03 790
8492.90 721
8493.77 749
8494.64 778
8495.51 708
8496.38 736
8497.25 745
8498.12 735
8498.99 712
8499.86 702
8500.73 725
8501.60 796
8502.47 769
8503.34 768
8504.22 773
8505.09 752
8505.96 701
8506.83 773
8507.70 790
8508.57 797
8509.44 763
8510.31 794
8511.18 764
8512.05 807
8512.92 763
8513.79 796
8514.66 732
8515.53 768
8516.41 721
8517.28 740
8518.15 824
8519.02 725
8519.89 768
8520.76 782
8521.63 772
8522.50 775
8523.38 736
8524.25 731
8525.12 749
8525.99 745
8526.86 773
8527.73 765
8528.60 832
8529.48 894
8530.35 835
8531.22 776
8532.09 828
8532.96 874
8533.84 910
8534.71 829
8535.58 912
8536.45 855
8537.32 953
8538.20 914
8539.07 847
8539.94 858
8540.81 798
8541.68 805
8542.56 866
8543.43 859
8544.30 906
8545.17 894
8546.05 905
8546.92 917
8547.79 941
8548.67 967
8549.54 1000
8550.41 948
8551.28 936
8552.16 1055
8553.03 1052
8553.90 1078
8554.78 1072
8555.65 1082
8556.52 1057
8557.39 1048
8558.27 895
8559.14 900
8560.01 843
8560.89 820
8561.76 795
8562.63 816
8563.51 827
8564.38 778
8565.25 783
8566.13 763
8567.00 808
8567.88 802
8568.75 804
8569.62 772
8570.50 718
8571.37 796
8572.24 853
8573.12 732
8573.99 759
8574.87 746
8575.74 759
8576.61 711
8577.49 661
8578.36 715
8579.24 789
8580.11 768
8580.99 796
8581.86 775
8582.73 749
8583.61 730
8584.48 815
8585.36 816
8586.23 774
8587.11 719
8587.98 733
8588.86 802
8589.73 759
8590.61 695
8591.48 749
8592.36 795
8593.23 758
8594.11 843
8594.98 805
8595.86 869
8596.73 857
8597.61 894
8598.48 852
8599.36 842
8600.23 849
8601.11 875
8601.98 967
8602.86 856
8603.73 859
8604.61 827
8605.49 864
8606.36 914
8607.24 821
8608.11 868
8608.99 899
8609.86 927
8610.74 932
8611.62 918
8612.49 881
8613.37 939
8614.24 928
8615.12 936
8616.00 968
8616.87 954
8617.75 1002
8618.62 1030
8619.50 992
8620.38 1038
8621.25 1092
8622.13 1038
8623.01 1009
8623.88 1109
8624.76 1058
8625.64 1108
8626.51 1091
8627.39 1098
8628.27 1141
8629.14 1118
8630.02 1125
8630.90 1180
8631.77 1210
8632.65 1161
8633.53 1202
8634.40 1203
8635.28 1300
8636.16 1269
8637.04 1166
8637.91 1289
8638.79 1318
8639.67 1281
8640.55 1280
8641.42 1351
8642.30 1436
8643.18 1396
8644.06 1453
8644.93 1461
8645.81 1451
8646.69 1505
8647.57 1551
8648.44 1454
8649.32 1449
8650.20 1511
8651.08 1520
8651.96 1555
8652.83 1596
8653.71 1693
8654.59 1516
8655.47 1590
8656.35 1540
8657.22 1617
8658.10 1608
8658.98 1638
8659.86 1621
8660.74 1684
8661.62 1749
8662.49 1844
8663.37 1727
8664.25 1732
8665.13 1638
8666.01 1660
8666.89 1701
8667.77 1675
8668.64 1903
8669.52 2044
8670.40 2289
8671.28 2609
8672.16 2892
8673.04 3212
8673.92 3653
8674.80 3795
8675.68 3798
8676.56 3812
8677.44 3704
8678.31 3359
8679.19 3066
8680.07 2777
8680.95 2389
8681.83 2394
8682.71 2124
8683.59 1944
8684.47 1952
8685.35 2007
8686.23 1928
8687.11 2046
8687.99 2307
8688.87 2460
8689.75 2777
8690.63 3618
8691.51 4261
8692.39 4816
8693.27 5343
8694.15 5290
8695.03 4895
8695.91 4443
8696.79 3996
8697.67 3349
8698.55 2834
8699.43 2515
8700.31 2138
8701.19 1757
8702.07 1671
8702.95 1547
8703.83 1484
8704.71 1333
8705.59 1242
8706.48 1285
8707.36 1218
8708.24 1252
8709.12 1173
8710.00 1208
8710.88 1161
8711.76 1150
8712.64 1162
8713.52 1113
8714.40 1138
8715.28 1122
8716.17 1015
8717.05 1015
8717.93 1013
8718.81 1011
8719.69 1116
8720.57 1121
8721.45 1053
8722.34 1078
8723.22 1090
8724.10 1072
8724.98 1068
8725.86 982
8726.74 1013
8727.63 1032
8728.51 1073
8729.39 1090
8730.27 1118
8731.15 1144
8732.04 1183
8732.92 1244
8733.80 1086
8734.68 1035
8735.56 1098
8736.45 1023
8737.33 1008
8738.21 1080
8739.09 1038
8739.98 1051
8740.86 1026
8741.74 1038
8742.62 1072
8743.51 1080
8744.39 1133
8745.27 1072
8746.15 1058
8747.04 1119
8747.92 1126
8748.80 1080
8749.69 1019
8750.57 1048
8751.45 1089
8752.33 1129
8753.22 1128
8754.10 1082
8754.98 1132
8755.87 1088
8756.75 1050
8757.63 1126
8758.52 1174
8759.40 1151
8760.28 1158
8761.17 1281
8762.05 1213
8762.93 1216
8763.82 1207
8764.70 1147
8765.59 1135
8766.47 1126
8767.35 1175
8768.24 1178
8769.12 1199
8770.00 1173
8770.89 1239
8771.77 1157
8772.66 1170
8773.54 1153
8774.42 1143
8775.31 1094
8776.19 1033
8777.08 961
8777.96 1030
8778.85 957
8779.73 941
8780.62 1009
8781.50 950
8782.38 936
8783.27 930
8784.15 909
8785.04 950
8785.92 932
8786.81 937
8787.69 992
8788.58 902
8789.46 958
8790.35 959
8791.23 926
8792.12 914
8793.00 795
8793.89 810
8794.77 797
8795.66 870
8796.54 867
8797.43 920
8798.31 920
8799.20 836
8800.08 902
8800.97 902
8801.86 789
8802.74 892
8803.63 944
8804.51 953
8805.40 946
8806.28 933
8807.17 933
8808.06 904
8808.94 885
8809.83 792
8810.71 855
8811.60 844
8812.49 875
8813.37 841
8814.26 827
8815.14 785
8816.03 844
8816.92 799
8817.80 798
8818.69 797
8819.58 789
8820.46 841
8821.35 849
8822.24 798
8823.12 851
8824.01 778
8824.90 725
8825.78 790
8826.67 780
8827.56 738
8828.44 703
8829.33 766
8830.22 770
8831.10 719
8831.99 744
8832.88 687
8833.77 687
8834.65 689
8835.54 675
8836.43 705
8837.31 731
8838.20 722
8839.09 677
8839.98 690
8840.86 719
8841.75 661
8842.64 655
8843.53 663
8844.41 589
8845.30 699
8846.19 787
8847.08 787
8847.97 657
8848.85 651
8849.74 677
8850.63 656
8851.52 611
8852.41 615
8853.29 626
8854.18 610
8855.07 622
8855.96 601
8856.85 530
8857.74 657
8858.62 564
8859.51 517
8860.40 601
8861.29 643
8862.18 595
8863.07 577
8863.95 631
8864.84 626
8865.73 660
8866.62 615
8867.51 615
8868.40 552
8869.29 492
8870.18 559
8871.07 575
8871.95 524
8872.84 555
8873.73 539
8874.62 519
8875.51 535
8876.40 553
8877.29 613
8878.18 595
8879.07 543
8879.96 559
8880.85 531
8881.74 490
8882.63 566
8883.52 540
8884.41 580
8885.30 522
8886.19 557
8887.08 580
8887.97 592
8888.86 559
8889.75 599
8890.64 506
8891.53 510
8892.42 549
8893.31 533
8894.20 542
8895.09 571
8895.98 541
8896.87 472
8897.76 531
8898.65 555
8899.54 554
8900.43 499
8901.32 495
8902.21 536
8903.10 541
8903.99 522
8904.88 523
8905.77 533
8906.66 524
8907.55 543
8908.45 465
8909.34 480
8910.23 500
8911.12 530
8912.01 512
8912.90 575
8913.79 507
8914.68 555
8915.57 534
8916.47 545
8917.36 524
8918.25 468
8919.14 467
8920.03 527
8920.92 539
8921.81 500
8922.71 511
8923.60 553
8924.49 534
8925.38 549
8926.27 587
8927.16 533
8928.06 460
8928.95 540
8929.84 519
8930.73 542
8931.62 525
8932.52 526
8933.41 474
8934.30 460
8935.19 489
8936.09 514
8936.98 424
8937.87 457
8938.76 476
8939.65 524
8940.55 496
8941.44 462
8942.33 553
8943.23 469
8944.12 504
8945.01 506
8945.90 475
8946.80 490
8947.69 456
8948.58 493
8949.47 506
8950.37 445
8951.26 526
8952.15 445
8953.05 459
8953.94 482
8954.83 522
8955.73 514
8956.62 532
8957.51 489
8958.41 464
8959.30 490
8960.19 502
8961.09 521
8961.98 502
8962.87 516
8963.77 480
8964.66 601
8965.56 565
8966.45 522
8967.34 580
8968.24 581
8969.13 531
8970.03 537
8970.92 549
8971.81 523
8972.71 576
8973.60 461
8974.50 527
8975.39 520
8976.28 526
8977.18 519
8978.07 559
8978.97 545
8979.86 510
8980.76 492
8981.65 503
8982.55 490
8983.44 434
8984.33 470
8985.23 517
8986.12 515
8987.02 495
8987.91 459
8988.81 462
8989.70 488
8990.60 530
8991.49 516
8992.39 534
8993.28 486
8994.18 527
8995.07 516
8995.97 475
8996.87 490
8997.76 517
8998.66 522
8999.55 446
9000.45 507
9001.34 511
9002.24 461
9003.13 486
9004.03 466
9004.93 497
9005.82 416
9006.72 478
9007.61 474
9008.51 442
9009.40 486
9010.30 446
9011.20 407
9012.09 459
9012.99 513
9013.88 475
9014.78 474
9015.68 501
9016.57 492
9017.47 444
9018.37 456
9019.26 439
9020.16 522
9021.06 485
9021.95 447
9022.85 471
9023.75 427
9024.64 482
9025.54 479
9026.44 428
9027.33 496
9028.23 483
9029.13 505
9030.02 546
9030.92 505
9031.82 462
9032.71 464
9033.61 475
9034.51 515
9035.41 438
9036.30 425
9037.20 440
9038.10 535
9039.00 531
9039.89 483
9040.79 513
9041.69 482
9042.59 479
9043.48 501
9044.38 459
9045.28 468
9046.18 487
9047.07 500
9047.97 504
9048.87 426
9049.77 468
9050.67 531
9051.56 521
9052.46 477
9053.36 473
9054.26 501
9055.16 578
9056.06 566
9056.95 558
9057.85 516
9058.75 505
9059.65 464
9060.55 486
9061.45 489
9062.34 513
9063.24 507
9064.14 422
9065.04 490
9065.94 498
9066.84 472
9067.74 505
9068.64 540
9069.53 537
9070.43 546
9071.33 461
9072.23 522
9073.13 478
9074.03 502
9074.93 526
9075.83 456
9076.73 489
9077.63 528
9078.53 459
9079.43 428
9080.33 493
9081.23 507
9082.12 479
9083.02 462
9083.92 475
9084.82 469
9085.72 491
9086.62 501
9087.52 534
9088.42 534
9089.32 440
9090.22 516
9091.12 510
9092.02 529
9092.92 550
9093.82 534
9094.72 446
9095.62 443
9096.52 497
9097.42 527
9098.32 496
9099.22 494
9100.13 532
9101.03 527
9101.93 468
9102.83 475
9103.73 545
9104.63 522
9105.53 453
9106.43 462
9107.33 481
9108.23 470
9109.13 497
9110.03 438
9110.93 499
9111.84 480
9112.74 496
9113.64 484
9114.54 446
9115.44 501
9116.34 441
9117.24 456
9118.14 459
9119.05 455
9119.95 452
9120.85 406
9121.75 464
9122.65 500
9123.55 489
9124.45 477
9125.36 462
9126.26 494
9127.16 474
9128.06 478
9128.96 448
9129.87 458
9130.77 440
9131.67 475
9132.57 471
9133.47 420
9134.38 424
9135.28 477
9136.18 460
9137.08 419
9137.98 481
9138.89 488
9139.79 385
9140.69 383
9141.59 450
9142.50 443
9143.40 458
9144.30 444
9145.21 423
9146.11 424
9147.01 441
9147.91 480
9148.82 487
9149.72 415
9150.62 429
9151.53 481
9152.43 442
9153.33 422
9154.23 441
9155.14 416
9156.04 398
9156.94 454
9157.85 423
9158.75 428
9159.65 431
9160.56 464
9161.46 464
9162.36 477
9163.27 425
9164.17 405
9165.08 401
9165.98 420
9166.88 401
9167.79 443
9168.69 419
9169.59 445
9170.50 452
9171.40 466
9172.31 434
9173.21 422
9174.11 394
9175.02 490
9175.92 443
9176.83 413
9177.73 435
9178.64 453
9179.54 465
9180.44 427
9181.35 407
9182.25 417
9183.16 455
9184.06 435
9184.97 483
9185.87 524
9186.78 409
9187.68 400
9188.59 390
9189.49 481
9190.40 452
9191.30 407
9192.21 471
9193.11 474
9194.02 428
9194.92 499
9195.83 560
9196.73 508
9197.64 458
9198.54 459
9199.45 499
9200.35 459
9201.26 413
9202.16 423
9203.07 465
9203.98 455
9204.88 431
9205.79 443
9206.69 458
9207.60 415
9208.50 415
9209.41 436
9210.32 402
9211.22 435
9212.13 423
9213.03 451
9213.94 398
9214.85 474
9215.75 421
9216.66 442
9217.57 455
9218.47 464
9219.38 481
9220.28 493
9221.19 495
9222.10 472
9223.00 429
9223.91 426
9224.82 427
9225.72 462
9226.63 436
9227.54 404
9228.44 388
9229.35 411
9230.26 429
9231.16 445
9232.07 409
9232.98 433
9233.89 417
9234.79 444
9235.70 448
9236.61 465
9237.51 436
9238.42 396
9239.33 443
9240.24 447
9241.14 420
9242.05 457
9242.96 450
9243.87 427
9244.77 432
9245.68 430
9246.59 402
9247.50 424
9248.40 445
9249.31 473
9250.22 453
9251.13 418
9252.04 470
9252.94 415
9253.85 410
9254.76 407
9255.67 426
9256.58 527
9257.48 448
9258.39 393
9259.30 380
9260.21 415
9261.12 433
9262.03 434
9262.94 485
9263.84 423
9264.75 464
9265.66 467
9266.57 414
9267.48 420
9268.39 455
9269.30 445
9270.20 462
9271.11 418
9272.02 392
9272.93 434
9273.84 395
9274.75 374
9275.66 387
9276.57 411
9277.48 437
9278.39 380
9279.30 403
9280.21 406
9281.11 394
9282.02 417
9282.93 485
9283.84 475
9284.75 446
9285.66 448
9286.57 501
9287.48 464
9288.39 364
9289.30 381
9290.21 473
9291.12 429
9292.03 440
9292.94 437
9293.85 455
9294.76 504
9295.67 465
9296.58 442
9297.49 444
9298.40 464
9299.31 509
9300.22 457
9301.13 453
9302.04 448
9302.95 470
9303.86 463
9304.77 471
9305.69 466
9306.60 485
9307.51 489
9308.42 557
9309.33 546
9310.24 499
9311.15 477
9312.06 452
9312.97 479
9313.88 530
9314.79 524
9315.70 450
9316.62 474
9317.53 429
9318.44 483
9319.35 480
9320.26 479
9321.17 488
9322.08 458
9322.99 419
9323.91 421
9324.82 441
9325.73 462
9326.64 473
9327.55 493
9328.46 462
9329.38 438
9330.29 432
9331.20 449
9332.11 388
9333.02 436
9333.94 448
9334.85 422
9335.76 480
9336.67 461
9337.58 427
9338.50 412
9339.41 412
9340.32 452
9341.23 436
9342.15 445
9343.06 416
9343.97 472
9344.88 416
9345.80 413
9346.71 425
9347.62 455
9348.53 463
9349.45 483
9350.36 461
9351.27 425
9352.18 422
9353.10 385
9354.01 369
9354.92 387
9355.84 405
9356.75 435
9357.66 450
9358.58 425
9359.49 365
9360.40 403
9361.32 429
9362.23 417
9363.14 426
9364.06 470
9364.97 525
9365.88 446
9366.80 442
9367.71 452
9368.62 447
9369.54 442
9370.45 458
9371.37 463
9372.28 450
9373.19 389
9374.11 443
9375.02 467
9375.94 415
9376.85 488
9377.76 475
9378.68 440
9379.59 468
9380.51 441
9381.42 449
9382.33 456
9383.25 490
9384.16 465
9385.08 460
9385.99 452
9386.91 453
9387.82 456
9388.74 496
9389.65 472
9390.57 484
9391.48 471
9392.40 502
9393.31 492
9394.23 477
9395.14 471
9396.06 454
9396.97 526
9397.89 551
9398.80 478
9399.72 456
9400.63 460
9401.55 433
9402.46 479
9403.38 437
9404.29 480
9405.21 485
9406.12 504
9407.04 478
9407.95 496
9408.87 468
9409.79 525
9410.70 477
9411.62 423
9412.53 473
9413.45 474
9414.36 493
9415.28 490
9416.20 490
9417.11 476
9418.03 463
9418.95 440
9419.86 471
9420.78 449
9421.69 454
9422.61 480
9423.53 467
9424.44 488
9425.36 469
9426.28 500
9427.19 468
9428.11 511
9429.03 500
9429.94 488
9430.86 500
9431.78 506
9432.69 511
9433.61 510
9434.53 525
9435.44 511
9436.36 502
9437.28 579
9438.19 491
9439.11 482
9440.03 470
9440.95 553
9441.86 517
9442.78 578
9443.70 524
9444.62 469
9445.53 512
9446.45 471
9447.37 503
9448.29 504
9449.20 536
9450.12 540
9451.04 692
9451.96 610
9452.87 646
9453.79 689
9454.71 658
9455.63 660
9456.55 629
9457.46 622
9458.38 646
9459.30 522
9460.22 607
9461.14 602
9462.05 507
9462.97 545
9463.89 540
9464.81 478
9465.73 501
9466.65 533
9467.56 546
9468.48 548
9469.40 533
9470.32 518
9471.24 538
9472.16 533
9473.08 571
9473.99 535
9474.91 509
9475.83 483
9476.75 541
9477.67 613
9478.59 621
9479.51 608
9480.43 555
9481.35 597
9482.27 597
9483.19 559
9484.10 576
9485.02 591
9485.94 570
9486.86 544
9487.78 492
9488.70 437
9489.62 484
9490.54 515
9491.46 561
9492.38 488
9493.30 512
9494.22 514
9495.14 516
9496.06 492
9496.98 570
9497.90 537
9498.82 538
9499.74 562
9500.66 569
9501.58 483
9502.50 554
9503.42 494
9504.34 520
9505.26 550
9506.18 602
9507.10 610
9508.02 594
9508.94 545
9509.86 505
9510.78 567
9511.70 615
9512.63 541
9513.55 545
9514.47 568
9515.39 576
9516.31 586
9517.23 506
9518.15 583
9519.07 616
9519.99 594
9520.91 583
9521.83 563
9522.76 606
9523.68 588
9524.60 561
9525.52 571
9526.44 606
9527.36 575
9528.28 661
9529.21 647
9530.13 663
9531.05 700
9531.97 688
9532.89 747
9533.81 695
9534.74 680
9535.66 710
9536.58 742
9537.50 668
9538.42 677
9539.35 659
9540.27 619
9541.19 631
9542.11 607
9543.03 609
9543.96 632
9544.88 639
9545.80 621
9546.72 592
9547.64 592
9548.57 628
9549.49 710
9550.41 696
9551.33 636
9552.26 652
9553.18 631
9554.10 659
9555.03 668
9555.95 623
9556.87 639
9557.79 665
9558.72 691
9559.64 641
9560.56 724
9561.49 716
9562.41 692
9563.33 718
9564.26 714
9565.18 649
9566.10 707
9567.03 679
9567.95 720
9568.87 652
9569.80 627
9570.72 664
9571.64 620
9572.57 636
9573.49 628
9574.41 702
9575.34 703
9576.26 657
9577.18 681
9578.11 630
9579.03 672
9579.96 707
9580.88 752
9581.80 690
9582.73 669
9583.65 805
9584.58 643
9585.50 741
9586.43 678
9587.35 677
9588.27 785
9589.20 824
9590.12 781
9591.05 766
9591.97 666
9592.90 708
9593.82 813
9594.75 767
9595.67 812
9596.60 769
9597.52 755
9598.45 764
9599.37 837
9600.29 831
9601.22 823
9602.14 891
9603.07 827
9604.00 881
9604.92 948
9605.85 907
9606.77 877
9607.70 915
9608.62 960
9609.55 907
9610.47 865
9611.40 875
9612.32 907
9613.25 930
9614.17 949
9615.10 937
9616.03 924
9616.95 982
9617.88 954
9618.80 945
9619.73 1006
9620.65 1054
9621.58 1054
9622.51 998
9623.43 937
9624.36 1005
9625.29 1004
9626.21 1002
9627.14 1070
9628.06 1010
9628.99 1012
9629.92 1072
9630.84 1072
9631.77 1026
9632.70 1128
9633.62 1149
9634.55 1071
9635.48 1131
9636.40 1129
9637.33 1126
9638.26 1221
9639.18 1233
9640.11 1253
9641.04 1170
9641.96 1221
9642.89 1257
9643.82 1210
9644.74 1310
9645.67 1347
9646.60 1302
9647.53 1366
9648.45 1370
9649.38 1359
9650.31 1376
9651.24 1386
9652.16 1493
9653.09 1487
9654.02 1517
9654.95 1466
9655.87 1493
9656.80 1528
9657.73 1517
9658.66 1515
9659.58 1599
9660.51 1511
9661.44 1394
9662.37 1523
9663.30 1554
9664.22 1460
9665.15 1556
9666.08 1502
9667.01 1640
9667.94 1626
9668.86 1624
9669.79 1652
9670.72 1619
9671.65 1655
9672.58 1752
9673.51 1775
9674.43 1786
9675.36 1779
9676.29 1725
9677.22 1754
9678.15 1729
9679.08 1826
9680.01 1815
9680.94 1848
9681.86 1902
9682.79 2095
9683.72 2095
9684.65 2038
9685.58 1966
9686.51 1998
9687.44 2092
9688.37 2155
9689.30 2075
9690.23 2075
9691.16 2084
9692.08 2028
9693.01 2153
9693.94 2325
9694.87 2361
9695.80 2369
9696.73 2800
9697.66 2878
9698.59 3176
9699.52 3499
9700.45 3686
9701.38 3629
9702.31 3451
9703.24 2992
9704.17 2814
9705.10 2554
9706.03 2428
9706.96 2321
9707.89 2181
9708.82 2141
9709.75 2278
9710.68 2162
9711.61 2144
9712.54 2321
9713.47 2409
9714.40 2301
9715.33 2280
9716.26 2366
9717.19 2352
9718.12 2364
9719.06 2201
9719.99 2078
9720.92 1981
9721.85 1822
9722.78 1784
9723.71 1600
9724.64 1651
9725.57 1665
9726.50 1729
9727.43 1673
9728.36 1709
9729.30 1732
9730.23 1747
9731.16 1898
9732.09 1842
9733.02 1867
9733.95 1846
9734.88 1805
9735.81 1823
9736.75 1754
9737.68 1628
9738.61 1586
9739.54 1487
9740.47 1495
9741.40 1472
9742.34 1437
9743.27 1331
9744.20 1312
9745.13 1370
9746.06 1301
9747.00 1323
9747.93 1312
9748.86 1296
9749.79 1249
9750.72 1213
9751.66 1282
9752.59 1325
9753.52 1130
9754.45 1280
9755.39 1204
9756.32 1219
9757.25 1209
9758.18 1208
9759.12 1199
9760.05 1206
9760.98 1299
9761.91 1311
9762.85 1246
9763.78 1184
9764.71 1286
9765.64 1300
9766.58 1276
9767.51 1210
9768.44 1149
9769.38 1156
9770.31 1200
9771.24 1243
9772.18 1215
9773.11 1240
9774.04 1242
9774.98 1293
9775.91 1338
9776.84 1339
9777.78 1396
9778.71 1407
9779.64 1413
9780.58 1426
9781.51 1464
9782.44 1407
9783.38 1392
9784.31 1389
9785.25 1346
9786.18 1330
9787.11 1279
9788.05 1237
9788.98 1179
9789.92 1208
9790.85 1160
9791.78 1157
9792.72 1210
9793.65 1123
9794.59 1128
9795.52 1083
9796.46 1155
9797.39 1190
9798.32 1174
9799.26 1147
9800.19 1128
9801.13 1056
9802.06 1127
9803.00 1114
9803.93 1107
9804.87 1084
9805.80 1057
9806.74 1017
9807.67 977
9808.61 911
9809.54 1050
9810.48 980
9811.41 885
9812.35 957
9813.28 957
9814.22 986
9815.15 973
9816.09 910
9817.02 900
9817.96 946
9818.89 901
9819.83 878
9820.76 880
9821.70 897
9822.64 941
9823.57 938
9824.51 846
9825.44 909
9826.38 908
9827.31 928
9828.25 847
9829.19 914
9830.12 897
9831.06 849
9831.99 878
9832.93 846
9833.87 779
9834.80 829
9835.74 861
9836.68 884
9837.61 848
9838.55 853
9839.48 870
9840.42 862
9841.36 872
9842.29 858
9843.23 830
9844.17 877
9845.10 897
9846.04 866
9846.98 830
9847.91 849
9848.85 895
9849.79 924
9850.72 856
9851.66 817
9852.60 799
9853.54 857
9854.47 868
9855.41 777
9856.35 860
9857.28 904
9858.22 883
9859.16 858
9860.10 874
9861.03 853
9861.97 872
9862.91 826
9863.85 782
9864.78 795
9865.72 802
9866.66 822
9867.60 821
9868.54 791
9869.47 787
9870.41 794
9871.35 769
9872.29 767
9873.22 717
9874.16 770
9875.10 809
9876.04 786
9876.98 811
9877.92 756
9878.85 759
9879.79 719
9880.73 756
9881.67 718
9882.61 758
9883.55 767
9884.48 729
9885.42 777
9886.36 742
9887.30 813
9888.24 752
9889.18 756
9890.12 748
9891.06 687
9891.99 725
9892.93 727
9893.87 697
9894.81 712
9895.75 667
9896.69 692
9897.63 698
9898.57 630
9899.51 714
9900.45 759
9901.39 804
9902.33 705
9903.27 738
9904.20 708
9905.14 732
9906.08 698
9907.02 705
9907.96 747
9908.90 784
9909.84 760
9910.78 773
9911.72 826
9912.66 790
9913.60 768
9914.54 694
9915.48 704
9916.42 750
9917.36 737
9918.30 727
9919.24 627
9920.18 731
9921.12 772
9922.06 747
9923.00 887
9923.94 984
9924.88 1086
9925.83 1104
9926.77 1214
9927.71 1299
9928.65 1292
9929.59 1212
9930.53 1194
9931.47 1101
9932.41 1087
9933.35 1021
9934.29 941
9935.23 776
9936.17 787
9937.12 754
9938.06 808
9939.00 761
9939.94 668
9940.88 706
9941.82 719
9942.76 744
9943.70 736
9944.65 684
9945.59 713
9946.53 738
9947.47 720
9948.41 659
9949.35 664
9950.29 664
9951.24 684
9952.18 648
9953.12 652
9954.06 679
9955.00 698
9955.95 694
9956.89 752
9957.83 619
9958.77 633
9959.71 689
9960.66 669
9961.60 546
9962.54 684
9963.48 676
9964.43 675
9965.37 685
9966.31 691
9967.25 668
9968.20 691
9969.14 697
9970.08 763
9971.02 705
9971.97 716
9972.91 689
9973.85 673
9974.79 708
9975.74 721
9976.68 697
9977.62 702
9978.57 681
9979.51 752
9980.45 722
9981.40 743
9982.34 738
9983.28 743
9984.23 729
9985.17 668
9986.11 695
9987.06 727
9988.00 623
9988.94 586
9989.89 616
9990.83 619
9991.77 625
9992.72 629
9993.66 631
9994.60 656
9995.55 703
9996.49 693
9997.44 683
9998.38 683
9999.32 659
10000.27 644
10001.21 581
10002.16 598
10003.10 629
10004.04 613
10004.99 651
10005.93 617
10006.88 662
10007.82 594
10008.77 610
10009.71 597
10010.66 622
10011.60 631
10012.54 624
10013.49 617
10014.43 597
10015.38 664
10016.32 629
10017.27 587
10018.21 598
10019.16 611
10020.10 626
10021.05 624
10021.99 560
10022.94 576
10023.88 642
10024.83 586
10025.77 557
10026.72 654
10027.67 610
10028.61 567
10029.56 585
10030.50 631
10031.45 590
10032.39 600
10033.34 583
10034.28 572
10035.23 568
10036.18 664
10037.12 619
10038.07 583
10039.01 625
10039.96 609
10040.90 525
10041.85 567
10042.80 545
10043.74 504
10044.69 574
10045.64 537
10046.58 542
10047.53 528
10048.47 558
10049.42 523
10050.37 508
10051.31 559
10052.26 555
10053.21 553
10054.15 556
10055.10 515
10056.05 541
10056.99 569
10057.94 646
10058.89 601
10059.83 628
10060.78 597
10061.73 552
10062.67 568
10063.62 573
10064.57 600
10065.52 568
10066.46 563
10067.41 521
10068.36 546
10069.30 505
10070.25 536
10071.20 567
10072.15 580
10073.09 512
10074.04 464
10074.99 586
10075.94 555
10076.88 546
10077.83 535
10078.78 520
10079.73 549
10080.68 487
10081.62 521
10082.57 515
10083.52 524
10084.47 528
10085.42 541
10086.36 572
10087.31 526
10088.26 480
10089.21 508
10090.16 467
10091.11 523
10092.05 443
10093.00 527
10093.95 537
10094.90 526
10095.85 527
10096.80 522
10097.75 516
10098.69 460
10099.64 493
10100.59 544
10101.54 522
10102.49 470
10103.44 528
10104.39 506
10105.34 581
10106.28 523
10107.23 573
10108.18 477
10109.13 509
10110.08 502
10111.03 522
10111.98 455
10112.93 444
10113.88 515
10114.83 465
10115.78 476
10116.73 485
10117.68 500
10118.63 525
10119.58 525
10120.53 465
10121.48 531
10122.43 532
10123.38 531
10124.33 507
10125.28 490
10126.23 467
10127.18 497
10128.13 504
10129.08 481
10130.03 459
10130.98 487
10131.93 492
10132.88 516
10133.83 521
10134.78 473
10135.73 478
10136.68 487
10137.63 554
10138.58 519
10139.53 547
10140.48 539
10141.43 523
10142.38 492
10143.33 494
10144.28 437
10145.23 437
10146.19 440
10147.14 480
10148.09 505
10149.04 524
10149.99 485
10150.94 484
10151.89 489
10152.84 490
10153.79 529
10154.75 510
10155.70 531
10156.65 513
10157.60 537
10158.55 508
10159.50 533
10160.46 565
10161.41 559
10162.36 485
10163.31 495
10164.26 527
10165.21 521
10166.17 540
10167.12 486
10168.07 519
10169.02 523
10169.97 528
10170.93 492
10171.88 516
10172.83 525
10173.78 507
10174.73 515
10175.69 505
10176.64 550
10177.59 530
10178.54 560
10179.50 591
10180.45 562
10181.40 607
10182.35 565
10183.31 613
10184.26 649
10185.21 603
10186.17 586
10187.12 558
10188.07 548
10189.02 560
10189.98 526
10190.93 533
10191.88 528
10192.84 540
10193.79 589
10194.74 622
10195.70 632
10196.65 604
10197.60 639
10198.56 671
10199.51 719
10200.46 601
10201.42 621
10202.37 598
10203.32 641
10204.28 661
10205.23 657
10206.18 688
10207.14 732
10208.09 675
10209.05 701
10210.00 702
10210.95 647
10211.91 621
10212.86 642
10213.82 580
10214.77 610
10215.72 591
10216.68 612
10217.63 632
10218.59 567
10219.54 556
10220.50 639
10221.45 605
10222.41 596
10223.36 583
10224.31 614
10225.27 623
10226.22 562
10227.18 583
10228.13 599
10229.09 573
10230.04 561
10231.00 552
10231.95 554
10232.91 624
10233.86 539
10234.82 590
10235.77 585
10236.73 624
10237.68 609
10238.64 614
10239.59 601
10240.55 578
10241.50 553
10242.46 503
10243.42 536
10244.37 531
10245.33 516
10246.28 546
10247.24 491
10248.19 509
10249.15 520
10250.11 438
10251.06 486
10252.02 529
10252.97 508
10253.93 491
10254.89 499
10255.84 505
10256.80 525
10257.75 513
10258.71 448
10259.67 462
10260.62 539
10261.58 471
10262.54 491
10263.49 483
10264.45 472
10265.40 485
10266.36 462
10267.32 421
10268.27 438
10269.23 460
10270.19 467
10271.14 391
10272.10 450
10273.06 467
10274.02 477
10274.97 430
10275.93 424
10276.89 434
10277.84 413
10278.80 410
10279.76 418
10280.71 434
10281.67 425
10282.63 404
10283.59 413
10284.54 445
10285.50 422
10286.46 442
10287.42 423
10288.37 474
10289.33 461
10290.29 436
10291.25 469
10292.21 449
10293.16 503
10294.12 488
10295.08 481
10296.04 488
10296.99 454
10297.95 402
10298.91 447
10299.87 413
10300.83 441
10301.79 405
10302.74 406
10303.70 433
10304.66 480
10305.62 449
10306.58 462
10307.54 466
10308.49 418
10309.45 403
10310.41 424
10311.37 430
10312.33 495
10313.29 466
10314.25 429
10315.21 503
10316.16 484
10317.12 458
10318.08 470
10319.04 472
10320.00 445
10320.96 439
10321.92 488
10322.88 455
10323.84 451
10324.80 485
10325.76 466
10326.71 451
10327.67 479
10328.63 484
10329.59 468
10330.55 474
10331.51 394
10332.47 446
10333.43 459
10334.39 460
10335.35 445
10336.31 468
10337.27 387
10338.23 473
10339.19 468
10340.15 429
10341.11 464
10342.07 435
10343.03 440
10343.99 438
10344.95 467
10345.91 468
10346.87 420
10347.83 389
10348.79 415
10349.75 445
10350.71 433
10351.67 418
10352.63 440
10353.60 441
10354.56 369
10355.52 358
10356.48 418
10357.44 424
10358.40 448
10359.36 461
10360.32 498
10361.28 444
10362.24 466
10363.20 401
10364.17 415
10365.13 454
10366.09 511
10367.05 441
10368.01 433
10368.97 428
10369.93 414
10370.89 445
10371.86 413
10372.82 428
10373.78 398
10374.74 429
10375.70 417
10376.66 390
10377.63 434
10378.59 411
10379.55 414
10380.51 444
10381.47 437
10382.44 398
10383.40 423
10384.36 454
10385.32 375
10386.28 408
10387.25 414
10388.21 381
10389.17 453
10390.13 409
10391.10 354
10392.06 344
10393.02 401
10393.98 389
10394.94 412
10395.91 420
10396.87 439
10397.83 443
10398.80 422
10399.76 418
10400.72 388
10401.68 451
10402.65 446
10403.61 391
10404.57 418
10405.54 354
10406.50 388
10407.46 414
10408.43 399
10409.39 381
10410.35 428
10411.32 396
10412.28 457
10413.24 375
10414.21 402
10415.17 427
10416.13 424
10417.10 405
10418.06 445
10419.02 460
10419.99 473
10420.95 446
10421.91 427
10422.88 429
10423.84 460
10424.81 447
10425.77 458
10426.73 386
10427.70 360
10428.66 394
10429.63 382
10430.59 365
10431.56 372
10432.52 374
10433.48 381
10434.45 413
10435.41 393
10436.38 383
10437.34 396
10438.31 374
10439.27 383
10440.24 338
10441.20 382
10442.16 390
10443.13 380
10444.09 367
10445.06 370
10446.02 377
10446.99 382
10447.95 382
10448.92 362
10449.88 380
10450.85 406
10451.81 328
10452.78 410
10453.75 403
10454.71 355
10455.68 357
10456.64 390
10457.61 349
10458.57 348
10459.54 392
10460.50 367
10461.47 383
10462.43 368
10463.40 410
10464.37 402
10465.33 336
10466.30 358
10467.26 350
10468.23 378
10469.20 350
10470.16 393
10471.13 443
10472.09 380
10473.06 331
10474.03 330
10474.99 375
10475.96 383
10476.93 346
10477.89 348
10478.86 332
10479.82 300
10480.79 309
10481.76 357
10482.72 319
10483.69 306
10484.66 335
10485.62 327
10486.59 346
10487.56 360
10488.52 387
10489.49 371
10490.46 337
10491.43 323
10492.39 351
10493.36 336
10494.33 332
10495.29 345
10496.26 380
10497.23 339
10498.20 355
10499.16 378
10500.13 345
10501.10 323
10502.07 377
10503.03 388
10504.00 397
10504.97 335
10505.94 352
10506.90 376
10507.87 403
10508.84 328
10509.81 320
10510.78 389
10511.74 351
10512.71 384
10513.68 405
10514.65 354
10515.62 346
10516.58 388
10517.55 334
10518.52 364
10519.49 359
10520.46 360
10521.43 343
10522.39 330
10523.36 374
10524.33 371
10525.30 395
10526.27 367
10527.24 365
10528.21 383
10529.17 404
10530.14 339
10531.11 372
10532.08 334
10533.05 331
10534.02 340
10534.99 394
10535.96 334
10536.93 358
10537.90 423
10538.86 368
10539.83 332
10540.80 328
10541.77 361
10542.74 359
10543.71 368
10544.68 353
10545.65 347
10546.62 336
10547.59 337
10548.56 313
10549.53 370
10550.50 413
10551.47 323
10552.44 357
10553.41 368
10554.38 367
10555.35 371
10556.32 362
10557.29 381
10558.26 420
10559.23 379
10560.20 398
10561.17 360
10562.14 395
10563.11 394
10564.08 400
10565.05 360
10566.02 401
10566.99 391
10567.96 425
10568.93 349
10569.90 342
10570.87 366
10571.84 393
10572.82 353
10573.79 344
10574.76 412
10575.73 394
10576.70 368
10577.67 358
10578.64 380
10579.61 385
10580.58 357
10581.55 347
10582.53 393
10583.50 393
10584.47 357
10585.44 354
10586.41 379
10587.38 396
10588.35 388
10589.33 376
10590.30 378
10591.27 419
10592.24 396
10593.21 397
10594.18 398
10595.16 355
10596.13 353
10597.10 390
10598.07 397
10599.04 363
10600.01 354
10600.99 364
10601.96 372
10602.93 394
10603.90 375
10604.88 325
10605.85 348
10606.82 417
10607.79 408
10608.77 376
10609.74 373
10610.71 403
10611.68 425
10612.66 415
10613.63 367
10614.60 319
10615.57 362
10616.55 451
10617.52 402
10618.49 412
10619.46 368
10620.44 407
10621.41 392
10622.38 401
10623.36 422
10624.33 397
10625.30 386
10626.28 446
10627.25 432
10628.22 471
10629.20 453
10630.17 450
10631.14 428
10632.12 404
10633.09 449
10634.06 415
10635.04 456
10636.01 506
10636.99 533
10637.96 533
10638.93 552
10639.91 577
10640.88 601
10641.85 631
10642.83 477
10643.80 469
10644.78 448
10645.75 465
10646.72 401
10647.70 390
10648.67 392
10649.65 486
10650.62 453
10651.60 387
10652.57 400
10653.55 414
10654.52 421
10655.49 389
10656.47 347
10657.44 395
10658.42 417
10659.39 417
10660.37 404
10661.34 383
10662.32 382
10663.29 379
10664.27 375
10665.24 336
10666.22 341
10667.19 351
10668.17 407
10669.14 372
10670.12 382
10671.09 358
10672.07 394
10673.04 355
10674.02 379
10675.00 357
10675.97 370
10676.95 354
10677.92 392
10678.90 389
10679.87 382
10680.85 432
10681.82 420
10682.80 409
10683.78 413
10684.75 408
10685.73 424
10686.70 382
10687.68 363
10688.66 377
10689.63 418
10690.61 400
10691.58 370
10692.56 376
10693.54 376
10694.51 359
10695.49 328
10696.47 321
10697.44 325
10698.42 318
10699.40 334
10700.37 351
10701.35 400
10702.33 356
10703.30 332
10704.28 390
10705.26 337
10706.23 364
10707.21 352
10708.19 365
10709.16 414
10710.14 391
10711.12 378
10712.10 351
10713.07 331
10714.05 419
10715.03 394
10716.01 383
10716.98 372
10717.96 396
10718.94 367
10719.91 360
10720.89 399
10721.87 369
10722.85 393
10723.83 386
10724.80 373
10725.78 310
10726.76 384
10727.74 357
10728.71 382
10729.69 408
10730.67 402
10731.65 354
10732.63 332
10733.60 359
10734.58 386
10735.56 364
10736.54 354
10737.52 344
10738.50 340
10739.47 416
10740.45 402
10741.43 423
10742.41 372
10743.39 385
10744.37 359
10745.35 379
10746.32 397
10747.30 417
10748.28 415
10749.26 367
10750.24 424
10751.22 376
10752.20 399
10753.18 399
10754.16 404
10755.14 382
10756.11 401
10757.09 368
10758.07 385
10759.05 402
10760.03 435
10761.01 422
10761.99 443
10762.97 466
10763.95 401
10764.93 409
10765.91 420
10766.89 439
10767.87 396
10768.85 398
10769.83 425
10770.81 424
10771.79 420
10772.77 422
10773.75 425
10774.73 411
10775.71 401
10776.69 415
10777.67 428
10778.65 461
10779.63 391
10780.61 440
10781.59 462
10782.57 506
10783.55 424
10784.53 435
10785.51 438
10786.49 484
10787.47 487
10788.45 444
10789.43 475
10790.41 402
10791.39 419
10792.38 437
10793.36 415
10794.34 412
10795.32 469
10796.30 412
10797.28 438
10798.26 423
10799.24 470
10800.22 522
10801.21 435
10802.19 458
10803.17 426
10804.15 397
10805.13 425
10806.11 432
10807.09 440
10808.07 446
10809.06 464
10810.04 487
10811.02 469
10812.00 453
10812.98 478
10813.97 506
10814.95 482
10815.93 471
10816.91 444
10817.89 448
10818.87 463
10819.86 480
10820.84 451
10821.82 486
10822.80 450
10823.79 456
10824.77 471
10825.75 471
10826.73 482
10827.72 487
10828.70 489
10829.68 509
10830.66 460
10831.65 464
10832.63 458
10833.61 511
10834.59 477
10835.58 464
10836.56 520
10837.54 508
10838.52 497
10839.51 478
10840.49 546
10841.47 488
10842.46 479
10843.44 477
10844.42 532
10845.41 539
10846.39 537
10847.37 563
10848.36 478
10849.34 465
10850.32 517
10851.31 493
10852.29 522
10853.27 506
10854.26 515
10855.24 529
10856.23 531
10857.21 560
10858.19 568
10859.18 541
10860.16 557
10861.14 593
10862.13 545
10863.11 592
10864.10 559
10865.08 515
10866.07 599
10867.05 577
10868.03 562
10869.02 636
10870.00 615
10870.99 640
10871.97 591
10872.96 595
10873.94 663
10874.92 665
10875.91 607
10876.89 637
10877.88 694
10878.86 647
10879.85 619
10880.83 626
10881.82 599
10882.80 622
10883.79 715
10884.77 664
10885.76 686
10886.74 688
10887.73 657
10888.71 688
10889.70 718
10890.68 687
10891.67 643
10892.65 711
10893.64 715
10894.63 736
10895.61 778
10896.60 759
10897.58 692
10898.57 675
10899.55 713
10900.54 698
10901.53 730
10902.51 768
10903.50 816
10904.48 771
10905.47 773
10906.46 746
10907.44 819
10908.43 805
10909.41 775
10910.40 842
10911.39 859
10912.37 923
10913.36 860
10914.34 899
10915.33 873
10916.32 881
10917.30 859
10918.29 879
10919.28 884
10920.26 829
10921.25 903
10922.24 926
10923.22 884
10924.21 852
10925.20 902
10926.18 938
10927.17 941
10928.16 941
10929.15 940
10930.13 908
10931.12 945
10932.11 915
10933.09 916
10934.08 1000
10935.07 926
10936.06 953
10937.04 972
10938.03 986
10939.02 990
10940.01 996
10940.99 1042
10941.98 1086
10942.97 1104
10943.96 1122
10944.94 1149
10945.93 1171
10946.92 1187
10947.91 1164
10948.90 1214
10949.88 1155
10950.87 1310
10951.86 1312
10952.85 1317
10953.84 1299
10954.82 1447
10955.81 1632
10956.80 1715
10957.79 1780
10958.78 1838
10959.77 1902
10960.75 1811
10961.74 1786
10962.73 1718
10963.72 1625
10964.71 1610
10965.70 1510
10966.69 1424
10967.68 1422
10968.66 1300
10969.65 1209
10970.64 1248
10971.63 1246
10972.62 1240
10973.61 1189
10974.60 1270
10975.59 1302
10976.58 1260
10977.57 1209
10978.55 1236
10979.54 1266
10980.53 1360
10981.52 1284
10982.51 1320
10983.50 1342
10984.49 1356
10985.48 1289
10986.47 1246
10987.46 1261
10988.45 1332
10989.44 1330
10990.43 1318
10991.42 1388
10992.41 1388
10993.40 1626
10994.39 1555
10995.38 1832
10996.37 1918
10997.36 2107
10998.35 2297
10999.34 2390
11000.33 2580
11001.32 2630
11002.31 2512
11003.30 2476
11004.29 2153
11005.28 2044
11006.27 1907
11007.26 1679
11008.25 1555
11009.24 1379
11010.24 1240
11011.23 1350
11012.22 1200
11013.21 1092
11014.20 1155
11015.19 1222
11016.18 1077
11017.17 1105
11018.16 1153
11019.15 1013
11020.14 1035
11021.14 990
11022.13 1000
11023.12 958
11024.11 935
11025.10 881
11026.09 850
11027.08 804
11028.08 781
11029.07 769
11030.06 790
11031.05 777
11032.04 841
11033.03 808
11034.03 759
11035.02 744
11036.01 823
11037.00 791
11037.99 849
11038.99 819
11039.98 796
11040.97 811
11041.96 806
11042.95 766
11043.95 764
11044.94 711
11045.93 766
11046.92 828
11047.92 763
11048.91 736
11049.90 712
11050.89 723
11051.89 727
11052.88 698
11053.87 684
11054.86 755
11055.86 749
11056.85 768
11057.84 740
11058.83 667
11059.83 666
11060.82 629
11061.81 713
11062.81 757
11063.80 711
11064.79 690
11065.79 692
11066.78 690
11067.77 687
11068.77 658
11069.76 685
11070.75 711
11071.75 659
11072.74 692
11073.73 658
11074.73 685
11075.72 780
11076.71 714
11077.71 702
11078.70 751
11079.70 731
11080.69 695
11081.68 671
11082.68 727
11083.67 703
11084.67 698
11085.66 679
11086.65 609
11087.65 628
11088.64 687
11089.64 671
11090.63 747
11091.63 762
11092.62 737
11093.61 658
11094.61 638
11095.60 641
11096.60 546
11097.59 653
11098.59 653
11099.58 632
11100.58 623
11101.57 601
11102.57 664
11103.56 638
11104.56 627
11105.55 621
11106.55 631
11107.54 622
11108.54 568
11109.53 533
11110.53 593
11111.52 592
11112.52 556
11113.51 573
11114.51 597
11115.50 587
11116.50 567
11117.49 524
11118.49 474
11119.49 538
11120.48 534
11121.48 567
11122.47 507
11123.47 490
11124.46 498
11125.46 510
11126.46 540
11127.45 568
11128.45 546
11129.44 536
11130.44 572
11131.44 580
11132.43 531
11133.43 516
11134.43 520
11135.42 514
11136.42 521
11137.41 548
11138.41 576
11139.41 483
11140.40 494
11141.40 524
11142.40 497
11143.39 509
11144.39 549
11145.39 582
11146.38 526
11147.38 482
11148.38 496
11149.38 536
11150.37 512
11151.37 525
11152.37 524
11153.36 442
11154.36 442
11155.36 472
11156.36 508
11157.35 460
11158.35 460
11159.35 486
11160.34 463
11161.34 547
11162.34 496
11163.34 502
11164.33 454
11165.33 495
11166.33 495
11167.33 495
11168.33 466
11169.32 462
11170.32 501
11171.32 464
11172.32 510
11173.32 460
11174.31 531
11175.31 494
11176.31 473
11177.31 453
11178.31 480
11179.30 499
11180.30 520
11181.30 493
11182.30 528
11183.30 498
11184.30 476
11185.30 531
11186.29 533
11187.29 497
11188.29 521
11189.29 523
11190.29 539
11191.29 498
11192.29 528
11193.29 554
11194.28 541
11195.28 515
11196.28 527
11197.28 518
11198.28 549
11199.28 532
11200.28 532
11201.28 520
11202.28 580
11203.28 584
11204.28 492
11205.28 482
11206.28 468
11207.28 443
11208.28 461
11209.27 486
11210.27 492
11211.27 464
11212.27 423
11213.27 447
11214.27 451
11215.27 440
11216.27 472
11217.27 439
11218.27 450
11219.27 472
11220.27 460
11221.27 469
11222.27 459
11223.27 478
11224.27 475
11225.28 442
11226.28 481
11227.28 462
11228.28 437
11229.28 465
11230.28 466
11231.28 453
11232.28 470
11233.28 441
11234.28 414
11235.28 388
11236.28 396
11237.28 421
11238.28 406
11239.28 389
11240.29 398
11241.29 420
11242.29 439
11243.29 431
11244.29 376
11245.29 378
11246.29 457
11247.29 462
11248.30 444
11249.30 401
11250.30 417
11251.30 368
11252.30 399
11253.30 381
11254.31 369
11255.31 400
11256.31 438
11257.31 439
11258.31 501
11259.31 360
11260.32 447
11261.32 472
11262.32 437
11263.32 399
11264.32 399
11265.33 412
11266.33 410
11267.33 409
11268.33 438
11269.34 485
11270.34 485
11271.34 489
11272.34 424
11273.35 428
11274.35 453
11275.35 458
11276.35 424
11277.36 475
11278.36 487
11279.36 495
11280.36 469
11281.37 475
11282.37 461
11283.37 441
11284.38 480
11285.38 423
11286.38 436
11287.38 443
11288.39 448
11289.39 467
11290.39 443
11291.40 429
11292.40 464
11293.40 462
11294.41 450
11295.41 475
11296.41 444
11297.42 449
11298.42 491
11299.43 449
11300.43 453
11301.43 420
11302.44 442
11303.44 465
11304.44 436
11305.45 427
11306.45 449
11307.46 470
11308.46 498
11309.47 536
11310.47 534
11311.47 610
11312.48 615
11313.48 588
11314.49 583
11315.49 579
11316.50 566
11317.50 553
11318.50 527
11319.51 487
11320.51 432
11321.52 471
11322.52 444
11323.53 496
11324.53 418
11325.54 405
11326.54 409
11327.55 417
11328.55 398
11329.56 424
11330.56 377
11331.57 449
11332.57 435
11333.58 424
11334.58 405
11335.59 356
11336.59 404
11337.60 410
11338.60 409
11339.61 394
11340.61 391
11341.62 423
11342.63 440
11343.63 399
11344.64 375
11345.64 441
11346.65 386
11347.65 405
11348.66 410
11349.67 362
11350.67 376
11351.68 401
11352.68 394
11353.69 393
11354.70 396
11355.70 396
11356.71 374
11357.72 395
11358.72 414
11359.73 450
11360.73 366
11361.74 372
11362.75 426
11363.75 407
11364.76 402
11365.77 387
11366.77 381
11367.78 372
11368.79 361
11369.79 362
11370.80 371
11371.81 358
11372.81 372
11373.82 380
11374.83 397
11375.84 355
11376.84 387
11377.85 408
11378.86 399
11379.86 357
11380.87 365
11381.88 402
11382.89 397
11383.89 441
11384.90 422
11385.91 392
11386.92 370
11387.92 377
11388.93 377
11389.94 391
11390.95 402
11391.95 461
11392.96 366
11393.97 411
11394.98 384
11395.99 405
11396.99 424
11398.00 412
11399.01 399
11400.02 359
11401.03 367
11402.03 371
11403.04 393
11404.05 393
11405.06 407
11406.07 358
11407.08 380
11408.09 409
11409.09 374
11410.10 375
11411.11 387
11412.12 369
11413.13 401
11414.14 368
11415.15 362
11416.15 404
11417.16 374
11418.17 389
11419.18 373
11420.19 393
11421.20 359
11422.21 368
11423.22 327
11424.23 371
11425.24 402
11426.25 366
11427.26 408
11428.26 363
11429.27 345
11430.28 392
11431.29 399
11432.30 394
11433.31 413
11434.32 337
11435.33 371
11436.34 378
11437.35 368
11438.36 344
11439.37 358
11440.38 417
11441.39 434
11442.40 407
11443.41 382
11444.42 417
11445.43 415
11446.44 345
11447.45 336
11448.46 404
11449.47 400
11450.48 413
11451.49 359
11452.50 371
11453.51 343
11454.52 381
11455.53 384
11456.55 379
11457.56 379
11458.57 385
11459.58 406
11460.59 365
11461.60 366
11462.61 337
11463.62 355
11464.63 384
11465.64 372
11466.65 340
11467.67 378
11468.68 409
11469.69 416
11470.70 444
11471.71 426
11472.72 368
11473.73 430
11474.74 387
11475.76 380
11476.77 409
11477.78 375
11478.79 363
11479.80 376
11480.81 375
11481.83 347
11482.84 389
11483.85 377
11484.86 355
11485.87 362
11486.89 374
11487.90 339
11488.91 381
11489.92 389
11490.93 371
11491.95 329
11492.96 353
11493.97 406
11494.98 364
11496.00 369
11497.01 378
11498.02 368
11499.03 369
11500.05 363
11501.06 312
11502.07 360
11503.08 386
11504.10 371
11505.11 401
11506.12 409
11507.13 379
11508.15 388
11509.16 385
11510.17 366
11511.19 361
11512.20 355
11513.21 397
11514.23 347
11515.24 349
11516.25 377
11517.27 381
11518.28 359
11519.29 351
11520.31 327
11521.32 363
11522.33 347
11523.35 346
11524.36 385
11525.37 360
11526.39 360
11527.40 376
11528.42 383
11529.43 389
11530.44 345
11531.46 339
11532.47 323
11533.48 359
11534.50 364
11535.51 388
11536.53 425
11537.54 357
11538.56 354
11539.57 311
11540.58 347
11541.60 322
11542.61 326
11543.63 379
11544.64 422
11545.66 435
11546.67 407
11547.69 404
11548.70 366
11549.72 336
11550.73 342
11551.75 376
11552.76 390
11553.78 407
11554.79 392
11555.81 422
11556.82 447
11557.84 376
11558.85 389
11559.87 398
11560.88 379
11561.90 398
11562.91 390
11563.93 395
11564.94 378
11565.96 429
11566.97 459
11567.99 428
11569.00 373
11570.02 375
11571.04 380
11572.05 431
11573.07 400
11574.08 418
11575.10 382
11576.11 427
11577.13 406
11578.15 412
11579.16 434
11580.18 406
11581.20 421
11582.21 386
11583.23 479
11584.24 532
11585.26 483
11586.28 444
11587.29 411
11588.31 505
11589.33 443
11590.34 507
11591.36 491
11592.38 454
11593.39 524
11594.41 537
11595.43 597
11596.44 554
11597.46 538
11598.48 676
11599.49 747
11600.51 733
11601.53 789
11602.54 833
11603.56 854
11604.58 822
11605.60 849
11606.61 845
11607.63 754
11608.65 674
11609.67 693
11610.68 640
11611.70 514
11612.72 537
11613.74 514
11614.75 486
11615.77 483
11616.79 438
11617.81 437
11618.82 469
11619.84 444
11620.86 428
11621.88 392
11622.90 416
11623.91 413
11624.93 459
11625.95 420
11626.97 414
11627.99 419
11629.00 391
11630.02 396
11631.04 384
11632.06 399
11633.08 422
11634.10 410
11635.11 385
11636.13 389
11637.15 391
11638.17 410
11639.19 444
11640.21 382
11641.23 355
11642.25 348
11643.26 408
11644.28 397
11645.30 369
11646.32 356
11647.34 405
11648.36 387
11649.38 390
11650.40 362
11651.42 346
11652.44 343
11653.46 358
11654.47 363
11655.49 316
11656.51 294
11657.53 334
11658.55 357
11659.57 366
11660.59 385
11661.61 382
11662.63 391
11663.65 373
11664.67 349
11665.69 383
11666.71 364
11667.73 356
11668.75 359
11669.77 348
11670.79 361
11671.81 368
11672.83 386
11673.85 424
11674.87 377
11675.89 436
11676.91 387
11677.93 385
11678.95 386
11679.97 437
11680.99 367
11682.01 382
11683.03 418
11684.06 400
11685.08 398
11686.10 422
11687.12 392
11688.14 416
11689.16 415
11690.18 400
11691.20 398
11692.22 418
11693.24 411
11694.26 421
11695.29 422
11696.31 381
11697.33 397
11698.35 447
11699.37 400
11700.39 413
11701.41 413
11702.43 357
11703.46 436
11704.48 393
11705.50 433
11706.52 428
11707.54 398
11708.56 386
11709.59 440
11710.61 387
11711.63 372
11712.65 404
11713.67 472
11714.70 408
11715.72 402
11716.74 401
11717.76 378
11718.78 363
11719.81 397
11720.83 325
11721.85 362
11722.87 380
11723.90 333
11724.92 328
11725.94 347
11726.96 343
11727.99 368
11729.01 369
11730.03 355
11731.05 373
11732.08 415
11733.10 374
11734.12 413
11735.15 402
11736.17 413
11737.19 395
11738.21 372
11739.24 317
11740.26 389
11741.28 376
11742.31 378
11743.33 369
11744.35 354
11745.38 372
11746.40 372
11747.42 443
11748.45 399
11749.47 435
11750.49 360
11751.52 323
11752.54 378
11753.56 414
11754.59 365
11755.61 353
11756.64 364
11757.66 388
11758.68 400
11759.71 433
11760.73 429
11761.76 419
11762.78 390
11763.80 355
11764.83 338
11765.85 357
11766.88 349
11767.90 343
11768.93 378
11769.95 482
11770.97 461
11772.00 379
11773.02 385
11774.05 404
11775.07 426
11776.10 383
11777.12 364
11778.15 397
11779.17 396
11780.20 381
11781.22 423
11782.25 398
11783.27 407
11784.30 390
11785.32 389
11786.35 411
11787.37 429
11788.40 445
11789.42 435
11790.45 379
11791.47 407
11792.50 402
11793.52 413
11794.55 429
11795.57 427
11796.60 392
11797.63 417
11798.65 406
11799.68 404
11800.70 429
11801.73 449
11802.75 471
11803.78 479
11804.81 444
11805.83 418
11806.86 425
11807.88 452
11808.91 448
11809.94 472
11810.96 510
11811.99 497
11813.02 513
11814.04 483
11815.07 519
11816.09 463
11817.12 464
11818.15 502
11819.17 448
11820.20 453
11821.23 450
11822.25 462
11823.28 493
11824.31 477
11825.33 479
11826.36 469
11827.39 459
11828.42 487
11829.44 430
11830.47 476
11831.50 483
11832.52 468
11833.55 481
11834.58 431
11835.61 450
11836.63 456
11837.66 505
11838.69 529
11839.71 524
11840.74 430
11841.77 496
11842.80 496
11843.83 476
11844.85 510
11845.88 509
11846.91 523
11847.94 472
11848.96 496
11849.99 517
11851.02 517
11852.05 456
11853.08 561
11854.10 644
11855.13 522
11856.16 540
11857.19 569
11858.22 587
11859.24 552
11860.27 583
11861.30 566
11862.33 573
11863.36 588
11864.39 537
11865.42 541
11866.44 616
11867.47 637
11868.50 625
11869.53 593
11870.56 653
11871.59 627
11872.62 599
11873.65 636
11874.67 594
11875.70 630
11876.73 658
11877.76 679
11878.79 651
11879.82 688
11880.85 660
11881.88 699
11882.91 721
11883.94 672
11884.97 686
11886.00 712
11887.03 808
11888.06 776
11889.09 740
11890.11 818
11891.14 829
11892.17 808
11893.20 826
11894.23 748
11895.26 761
11896.29 821
11897.32 871
11898.35 980
11899.38 966
11900.41 954
11901.44 1017
11902.47 1129
11903.50 1048
11904.53 1044
11905.56 966
11906.59 928
11907.63 870
11908.66 917
11909.69 963
11910.72 906
11911.75 937
11912.78 846
11913.81 858
11914.84 866
11915.87 879
11916.90 867
11917.93 872
11918.96 912
11919.99 857
11921.02 876
11922.06 936
11923.09 893
11924.12 956
11925.15 975
11926.18 1111
11927.21 1176
11928.24 1236
11929.27 1393
11930.31 1527
11931.34 1553
11932.37 1583
11933.40 1541
11934.43 1398
11935.46 1361
11936.49 1299
11937.53 1349
11938.56 1181
11939.59 1088
11940.62 1017
11941.65 979
11942.69 869
11943.72 876
11944.75 769
11945.78 808
11946.81 814
11947.85 758
11948.88 751
11949.91 703
11950.94 710
11951.97 729
11953.01 743
11954.04 711
11955.07 749
11956.10 710
11957.14 676
11958.17 675
11959.20 720
11960.24 619
11961.27 646
11962.30 687
11963.33 655
11964.37 641
11965.40 601
11966.43 552
11967.47 612
11968.50 699
11969.53 687
11970.56 655
11971.60 657
11972.63 648
11973.66 653
11974.70 615
11975.73 607
11976.76 645
11977.80 641
11978.83 649
11979.86 677
11980.90 617
11981.93 617
11982.97 633
11984.00 664
11985.03 569
11986.07 579
11987.10 631
11988.13 640
11989.17 601
11990.20 588
11991.24 637
11992.27 673
11993.30 660
11994.34 652
11995.37 656
11996.41 594
11997.44 614
11998.48 654
11999.51 700
12000.54 636
12001.58 648
12002.61 688
12003.65 643
12004.68 695
12005.72 648
12006.75 698
12007.79 694
12008.82 743
12009.86 746
12010.89 721
12011.93 720
12012.96 720
12014.00 687
12015.03 729
12016.07 667
12017.10 710
12018.14 733
12019.17 697
12020.21 751
12021.24 688
12022.28 701
12023.31 663
12024.35 682
12025.38 715
12026.42 747
12027.46 719
12028.49 715
12029.53 737
12030.56 753
12031.60 711
12032.63 689
12033.67 705
12034.71 695
12035.74 719
12036.78 726
12037.81 726
12038.85 735
12039.89 743
12040.92 716
12041.96 748
12042.99 803
12044.03 734
12045.07 739
12046.10 711
12047.14 713
12048.18 724
12049.21 728
12050.25 674
12051.29 677
12052.32 726
12053.36 769
12054.40 730
12055.43 701
12056.47 722
12057.51 809
12058.54 773
12059.58 734
12060.62 735
12061.65 808
12062.69 791
12063.73 778
12064.77 800
12065.80 762
12066.84 736
12067.88 739
12068.92 769
12069.95 784
12070.99 806
12072.03 752
12073.07 803
12074.10 805
12075.14 800
12076.18 832
12077.22 849
12078.25 797
12079.29 750
12080.33 802
12081.37 758
12082.41 793
12083.44 815
12084.48 814
12085.52 863
12086.56 824
12087.60 927
12088.63 872
12089.67 925
12090.71 872
12091.75 944
12092.79 971
12093.83 940
12094.86 944
12095.90 978
12096.94 995
12097.98 1010
12099.02 1189
12100.06 1144
12101.10 1152
12102.13 1237
12103.17 1210
12104.21 1217
12105.25 1147
12106.29 1190
12107.33 1207
12108.37 1152
12109.41 988
12110.45 954
12111.49 876
12112.53 853
12113.56 823
12114.60 736
12115.64 700
12116.68 713
12117.72 676
12118.76 692
12119.80 702
12120.84 709
12121.88 638
12122.92 605
12123.96 648
12125.00 626
12126.04 603
12127.08 577
12128.12 568
12129.16 567
12130.20 590
12131.24 612
12132.28 607
12133.32 611
12134.36 592
12135.40 609
12136.44 580
12137.48 546
12138.52 563
12139.56 551
12140.60 556
12141.64 547
12142.68 527
12143.72 546
12144.76 548
12145.81 489
12146.85 507
12147.89 520
12148.93 507
12149.97 538
12151.01 552
12152.05 519
12153.09 503
12154.13 559
12155.17 587
12156.21 502
12157.26 544
12158.30 538
12159.34 570
12160.38 527
12161.42 559
12162.46 522
12163.50 490
12164.55 466
12165.59 500
12166.63 519
12167.67 509
12168.71 530
12169.75 495
12170.80 510
12171.84 504
12172.88 493
12173.92 538
12174.96 494
12176.00 569
12177.05 537
12178.09 524
12179.13 501
12180.17 527
12181.22 486
12182.26 528
12183.30 508
12184.34 573
12185.38 528
12186.43 538
12187.47 502
12188.51 493
12189.55 553
12190.60 548
12191.64 526
12192.68 537
12193.72 532
12194.77 518
12195.81 526
12196.85 514
12197.90 504
12198.94 521
12199.98 513
12201.03 528
12202.07 512
12203.11 489
12204.15 521
12205.20 449
12206.24 454
12207.28 492
12208.33 513
12209.37 458
12210.41 483
12211.46 483
12212.50 477
12213.55 504
12214.59 506
12215.63 515
12216.68 520
12217.72 432
12218.76 490
12219.81 480
12220.85 497
12221.90 497
12222.94 495
12223.98 465
12225.03 438
12226.07 474
12227.12 480
12228.16 447
12229.20 465
12230.25 479
12231.29 476
12232.34 447
12233.38 462
12234.43 424
12235.47 448
12236.52 421
12237.56 448
12238.61 422
12239.65 425
12240.69 428
12241.74 453
12242.78 472
12243.83 421
12244.87 481
12245.92 439
12246.96 468
12248.01 457
12249.05 467
12250.10 483
12251.14 466
12252.19 479
12253.24 496
12254.28 445
12255.33 398
12256.37 441
12257.42 456
12258.46 456
12259.51 396
12260.55 402
12261.60 436
12262.64 420
12263.69 431
12264.74 414
12265.78 444
12266.83 394
12267.87 430
12268.92 429
12269.97 406
12271.01 425
12272.06 427
12273.10 432
12274.15 444
12275.20 460
12276.24 435
12277.29 423
12278.34 410
12279.38 416
12280.43 421
12281.47 436
12282.52 451
12283.57 418
12284.61 448
12285.66 454
12286.71 418
12287.75 434
12288.80 364
12289.85 397
12290.90 397
12291.94 414
12292.99 434
12294.04 428
12295.08 408
12296.13 360
12297.18 359
12298.22 403
12299.27 411
12300.32 422
12301.37 403
12302.41 378
12303.46 401
12304.51 428
12305.56 470
12306.60 410
12307.65 464
12308.70 409
12309.75 449
12310.79 415
12311.84 411
12312.89 392
12313.94 408
12314.99 433
12316.03 391
12317.08 417
12318.13 392
12319.18 418
12320.23 405
12321.27 368
12322.32 388
12323.37 388
12324.42 406
12325.47 410
12326.52 421
12327.56 372
12328.61 376
12329.66 366
12330.71 356
12331.76 382
12332.81 426
12333.86 377
12334.91 414
12335.95 415
12337.00 370
12338.05 385
12339.10 381
12340.15 388
12341.20 377
12342.25 432
12343.30 405
12344.35 382
12345.40 373
12346.44 422
12347.49 396
12348.54 425
12349.59 396
12350.64 394
12351.69 412
12352.74 365
12353.79 397
12354.84 366
12355.89 366
12356.94 398
12357.99 395
12359.04 398
12360.09 409
12361.14 355
12362.19 393
12363.24 388
12364.29 417
12365.34 400
12366.39 410
12367.44 390
12368.49 375
12369.54 436
12370.59 418
12371.64 376
12372.69 354
12373.74 390
12374.79 431
12375.84 425
12376.89 414
12377.94 411
12378.99 437
12380.05 394
12381.10 402
12382.15 428
12383.20 407
12384.25 464
12385.30 401
12386.35 427
12387.40 432
12388.45 437
12389.50 370
12390.55 422
12391.61 464
12392.66 431
12393.71 418
12394.76 392
12395.81 426
12396.86 416
12397.91 416
12398.97 416
12400.02 398
12401.07 410
12402.12 463
12403.17 417
12404.22 442
12405.28 462
12406.33 456
12407.38 484
12408.43 388
12409.48 455
12410.53 455
12411.59 422
12412.64 414
12413.69 440
12414.74 439
12415.80 422
12416.85 412
12417.90 393
12418.95 398
12420.00 399
12421.06 451
12422.11 433
12423.16 441
12424.21 411
12425.27 474
12426.32 439
12427.37 449
12428.43 408
12429.48 491
12430.53 481
12431.58 482
12432.64 481
12433.69 457
12434.74 458
12435.80 464
12436.85 462
12437.90 456
12438.96 475
12440.01 471
12441.06 506
12442.12 457
12443.17 470
12444.22 472
12445.28 487
12446.33 479
12447.38 480
12448.44 498
12449.49 461
12450.54 451
12451.60 451
12452.65 494
12453.71 483
12454.76 493
12455.81 513
12456.87 500
12457.92 478
12458.98 519
12460.03 546
12461.08 561
12462.14 527
12463.19 559
12464.25 613
12465.30 570
12466.35 558
12467.41 528
12468.46 638
12469.52 657
12470.57 714
12471.63 766
12472.68 861
12473.74 855
12474.79 891
12475.85 925
12476.90 1054
12477.96 1103
12479.01 999
12480.07 999
12481.12 943
12482.18 837
12483.23 774
12484.29 699
12485.34 712
12486.40 706
12487.45 670
12488.51 589
12489.56 521
12490.62 552
12491.67 540
12492.73 536
12493.78 540
12494.84 502
12495.90 457
12496.95 482
12498.01 487
12499.06 520
12500.12 526
12501.17 528
12502.23 495
12503.29 457
12504.34 460
12505.40 439
12506.45 431
12507.51 433
12508.57 447
12509.62 485
12510.68 484
12511.73 441
12512.79 419
12513.85 412
12514.90 426
12515.96 405
12517.02 507
12518.07 482
12519.13 479
12520.19 454
12521.24 433
12522.30 421
12523.36 439
12524.41 411
12525.47 386
12526.53 377
12527.58 427
12528.64 462
12529.70 412
12530.76 463
12531.81 484
12532.87 462
12533.93 433
12534.98 449
12536.04 470
12537.10 457
12538.16 452
12539.21 498
12540.27 437
12541.33 456
12542.39 473
12543.44 431
12544.50 444
12545.56 448
12546.62 463
12547.68 436
12548.73 430
12549.79 461
12550.85 507
12551.91 544
12552.96 551
12554.02 592
12555.08 600
12556.14 588
12557.20 559
12558.26 592
12559.31 591
12560.37 601
12561.43 548
12562.49 530
12563.55 610
12564.61 576
12565.66 522
12566.72 476
12567.78 504
12568.84 528
12569.90 524
12570.96 477
12572.02 445
12573.08 453
12574.13 491
12575.19 421
12576.25 421
12577.31 402
12578.37 472
12579.43 514
12580.49 433
12581.55 412
12582.61 386
12583.67 451
12584.73 489
12585.79 420
12586.85 461
12587.91 421
12588.96 401
12590.02 424
12591.08 413
12592.14 445
12593.20 347
12594.26 361
12595.32 448
12596.38 404
12597.44 411
12598.50 444
12599.56 437
12600.62 418
12601.68 385
12602.74 438
12603.80 378
12604.86 384
12605.92 391
12606.98 389
12608.04 397
12609.10 383
12610.17 392
12611.23 360
12612.29 382
12613.35 374
12614.41 366
12615.47 431
12616.53 454
12617.59 477
12618.65 433
12619.71 384
12620.77 417
12621.83 420
12622.89 432
12623.95 383
12625.02 366
12626.08 342
12627.14 402
12628.20 362
12629.26 396
12630.32 390
12631.38 366
12632.44 411
12633.51 393
12634.57 416
12635.63 396
12636.69 375
12637.75 407
12638.81 402
12639.88 370
12640.94 372
12642.00 404
12643.06 362
12644.12 389
12645.18 353
12646.25 360
12647.31 369
12648.37 395
12649.43 378
12650.50 383
12651.56 425
12652.62 391
12653.68 389
12654.74 401
12655.81 407
12656.87 342
12657.93 353
12658.99 354
12660.06 388
12661.12 419
12662.18 438
12663.24 369
12664.31 387
12665.37 320
12666.43 374
12667.50 375
12668.56 391
12669.62 380
12670.68 424
12671.75 417
12672.81 415
12673.87 343
12674.94 331
12676.00 365
12677.06 369
12678.13 362
12679.19 379
12680.25 327
12681.32 326
12682.38 396
12683.44 385
12684.51 325
12685.57 341
12686.63 337
12687.70 364
12688.76 339
12689.83 383
12690.89 433
12691.95 391
12693.02 364
12694.08 382
12695.15 369
12696.21 370
12697.27 355
12698.34 388
12699.40 404
12700.47 348
12701.53 378
12702.60 396
12703.66 403
12704.72 370
12705.79 360
12706.85 406
12707.92 358
12708.98 370
12710.05 387
12711.11 395
12712.18 434
12713.24 379
12714.31 393
12715.37 337
12716.44 354
12717.50 391
12718.57 395
12719.63 408
12720.70 386
12721.76 399
12722.83 399
12723.89 380
12724.96 418
12726.02 415
12727.09 367
12728.15 375
12729.22 402
12730.28 413
12731.35 383
12732.41 399
12733.48 424
12734.55 350
12735.61 346
12736.68 389
12737.74 400
12738.81 390
12739.88 400
12740.94 394
12742.01 396
12743.07 335
12744.14 373
12745.21 408
12746.27 348
12747.34 369
12748.40 376
12749.47 362
12750.54 352
12751.60 372
12752.67 371
12753.74 339
12754.80 367
12755.87 392
12756.94 342
12758.00 348
12759.07 351
12760.14 365
12761.20 370
12762.27 336
12763.34 291
12764.40 314
12765.47 298
12766.54 329
12767.60 322
12768.67 315
12769.74 330
12770.81 344
12771.87 346
12772.94 358
12774.01 366
12775.08 337
12776.14 336
12777.21 341
12778.28 330
12779.35 294
12780.41 342
12781.48 332
12782.55 347
12783.62 378
12784.68 335
12785.75 338
12786.82 331
12787.89 332
12788.96 348
12790.02 371
12791.09 309
12792.16 322
12793.23 340
12794.30 370
12795.36 363
12796.43 324
12797.50 363
12798.57 342
12799.64 315
12800.71 390
12801.77 326
12802.84 333
12803.91 306
12804.98 328
12806.05 370
12807.12 353
12808.19 361
12809.25 360
12810.32 342
12811.39 371
12812.46 361
12813.53 371
12814.60 349
12815.67 370
12816.74 373
12817.81 375
12818.88 338
12819.95 331
12821.01 330
12822.08 325
12823.15 328
12824.22 346
12825.29 366
12826.36 371
12827.43 337
12828.50 313
12829.57 362
12830.64 328
12831.71 293
12832.78 343
12833.85 351
12834.92 344
12835.99 336
12837.06 358
12838.13 358
12839.20 339
12840.27 364
12841.34 311
12842.41 370
12843.48 351
12844.55 330
12845.62 311
12846.69 320
12847.76 370
12848.83 337
12849.90 284
12850.97 321
12852.04 363
12853.11 301
12854.19 265
12855.26 280
12856.33 289
12857.40 320
12858.47 316
12859.54 345
12860.61 322
12861.68 274
12862.75 303
12863.82 322
12864.89 311
12865.97 320
12867.04 294
12868.11 283
12869.18 281
12870.25 300
12871.32 312
12872.39 325
12873.47 313
12874.54 286
12875.61 283
12876.68 260
12877.75 335
12878.82 324
12879.90 275
12880.97 305
12882.04 275
12883.11 323
12884.18 303
12885.25 300
12886.33 321
12887.40 300
12888.47 318
12889.54 327
12890.62 301
12891.69 314
12892.76 322
12893.83 291
12894.90 265
12895.98 294
12897.05 310
12898.12 319
12899.19 265
12900.27 281
12901.34 308
12902.41 314
12903.49 306
12904.56 322
12905.63 245
12906.70 276
12907.78 263
12908.85 289
12909.92 320
12911.00 280
12912.07 271
12913.14 260
12914.22 314
12915.29 305
12916.36 292
12917.44 322
12918.51 254
12919.58 243
12920.66 281
12921.73 335
12922.80 285
12923.88 269
12924.95 310
12926.02 293
12927.10 320
12928.17 336
12929.24 302
12930.32 307
12931.39 263
12932.47 284
12933.54 281
12934.61 296
12935.69 331
12936.76 292
12937.84 273
12938.91 304
12939.99 307
12941.06 298
12942.13 295
12943.21 317
12944.28 296
12945.36 271
12946.43 309
12947.51 312
12948.58 309
12949.66 271
12950.73 270
12951.81 294
12952.88 314
12953.95 274
12955.03 271
12956.10 302
12957.18 314
12958.25 261
12959.33 297
12960.40 317
12961.48 304
12962.56 269
12963.63 254
12964.71 283
12965.78 311
12966.86 300
12967.93 272
12969.01 311
12970.08 265
12971.16 300
12972.23 336
12973.31 323
12974.39 331
12975.46 298
12976.54 312
12977.61 357
12978.69 332
12979.76 317
12980.84 326
12981.92 326
12982.99 320
12984.07 268
12985.14 284
12986.22 298
12987.30 311
12988.37 311
12989.45 338
12990.53 303
12991.60 314
12992.68 282
12993.76 291
12994.83 289
12995.91 312
12996.99 344
12998.06 302
12999.14 321
13000.22 345
13001.29 281
13002.37 311
13003.45 337
13004.52 318
13005.60 329
13006.68 314
13007.75 283
13008.83 258
13009.91 278
13010.99 294
13012.06 288
13013.14 297
13014.22 288
13015.30 267
13016.37 300
13017.45 284
13018.53 275
13019.61 289
13020.68 332
13021.76 402
13022.84 330
13023.92 312
13024.99 357
13026.07 328
13027.15 369
13028.23 326
13029.31 364
13030.38 331
13031.46 305
13032.54 303
13033.62 290
13034.70 293
13035.77 313
13036.85 326
13037.93 342
13039.01 319
13040.09 334
13041.17 309
13042.24 336
13043.32 347
13044.40 378
13045.48 363
13046.56 304
13047.64 310
13048.72 314
13049.80 300
13050.87 341
13051.95 318
13053.03 313
13054.11 305
13055.19 265
13056.27 338
13057.35 352
13058.43 319
13059.51 306
13060.59 293
13061.67 350
13062.74 365
13063.82 345
13064.90 311
13065.98 298
13067.06 385
13068.14 339
13069.22 347
13070.30 318
13071.38 306
13072.46 317
13073.54 336
13074.62 359
13075.70 308
13076.78 321
13077.86 308
13078.94 327
13080.02 377
13081.10 348
13082.18 329
13083.26 351
13084.34 327
13085.42 323
13086.50 261
13087.58 314
13088.66 338
13089.74 353
13090.82 339
13091.90 365
13092.99 336
13094.07 338
13095.15 310
13096.23 317
13097.31 349
13098.39 322
13099.47 315
13100.55 313
13101.63 275
13102.71 311
13103.79 325
13104.88 326
13105.96 335
13107.04 329
13108.12 357
13109.20 331
13110.28 388
13111.36 347
13112.44 316
13113.53 292
13114.61 328
13115.69 324
13116.77 322
13117.85 337
13118.93 298
13120.02 318
13121.10 332
13122.18 316
13123.26 360
13124.34 372
13125.42 344
13126.51 354
13127.59 363
13128.67 356
13129.75 317
13130.84 377
13131.92 376
13133.00 361
13134.08 330
13135.16 351
13136.25 339
13137.33 319
13138.41 327
13139.49 335
13140.58 349
13141.66 355
13142.74 294
13143.82 306
13144.91 326
13145.99 342
13147.07 390
13148.16 420
13149.24 343
13150.32 391
13151.41 385
13152.49 333
13153.57 342
13154.65 315
13155.74 315
13156.82 385
13157.90 355
13158.99 408
13160.07 319
13161.15 341
13162.24 342
13163.32 372
13164.40 349
13165.49 353
13166.57 339
13167.66 353
13168.74 343
13169.82 404
13170.91 379
13171.99 378
13173.08 357
13174.16 361
13175.24 361
13176.33 369
13177.41 361
13178.50 406
13179.58 393
13180.66 409
13181.75 419
13182.83 372
13183.92 425
13185.00 423
13186.09 389
13187.17 364
13188.25 425
13189.34 376
13190.42 407
13191.51 426
13192.59 406
13193.68 414
13194.76 386
13195.85 326
13196.93 367
13198.02 358
13199.10 370
13200.19 406
13201.27 379
13202.36 399
13203.44 388
13204.53 391
13205.61 362
13206.70 383
13207.78 392
13208.87 386
13209.96 365
13211.04 380
13212.13 399
13213.21 374
13214.30 442
13215.38 411
13216.47 378
13217.55 402
13218.64 423
13219.73 400
13220.81 378
13221.90 387
13222.98 380
13224.07 385
13225.16 361
13226.24 397
13227.33 401
13228.41 425
13229.50 431
13230.59 389
13231.67 439
13232.76 428
13233.85 433
13234.93 454
13236.02 421
13237.11 393
13238.19 400
13239.28 432
13240.37 393
13241.45 428
13242.54 446
13243.63 435
13244.71 453
13245.80 421
13246.89 476
13247.97 429
13249.06 409
13250.15 403
13251.24 442
13252.32 464
13253.41 476
13254.50 508
13255.58 436
13256.67 452
13257.76 482
13258.85 438
13259.93 513
13261.02 476
13262.11 495
13263.20 492
13264.28 497
13265.37 437
13266.46 430
13267.55 512
13268.64 461
13269.72 486
13270.81 470
13271.90 465
13272.99 523
13274.08 502
13275.16 523
13276.25 474
13277.34 507
13278.43 564
13279.52 549
13280.61 585
13281.69 546
13282.78 571
13283.87 581
13284.96 567
13286.05 557
13287.14 529
13288.23 636
13289.31 576
13290.40 555
13291.49 554
13292.58 558
13293.67 604
13294.76 583
13295.85 599
13296.94 554
13298.03 595
13299.11 576
13300.20 611
13301.29 596
13302.38 559
13303.47 601
13304.56 617
13305.65 630
13306.74 603
13307.83 638
13308.92 634
13310.01 662
13311.10 675
13312.19 706
13313.28 709
13314.37 743
13315.46 648
13316.55 713
13317.64 688
13318.73 651
13319.82 659
13320.91 713
13322.00 718
13323.09 696
13324.18 667
13325.27 642
13326.36 605
13327.45 650
13328.54 696
13329.63 629
13330.72 714
13331.81 678
13332.90 677
13333.99 688
13335.08 707
13336.17 665
13337.26 703
13338.35 725
13339.44 745
13340.53 690
13341.62 679
13342.72 739
13343.81 702
13344.90 707
13345.99 688
13347.08 718
13348.17 697
13349.26 704
13350.35 742
13351.44 731
13352.54 777
13353.63 734
13354.72 766
13355.81 747
13356.90 715
13357.99 773
13359.08 715
13360.18 798
13361.27 781
13362.36 759
13363.45 791
13364.54 881
13365.63 883
13366.73 896
13367.82 876
13368.91 878
13370.00 926
13371.09 868
13372.19 832
13373.28 786
13374.37 787
13375.46 765
13376.56 765
13377.65 699
13378.74 690
13379.83 689
13380.93 669
13382.02 715
13383.11 665
13384.20 635
13385.30 650
13386.39 643
13387.48 650
13388.57 672
13389.67 631
13390.76 638
13391.85 657
13392.95 627
13394.04 636
13395.13 619
13396.22 624
13397.32 604
13398.41 585
13399.50 592
13400.60 595
13401.69 602
13402.78 640
13403.88 582
13404.97 610
13406.06 655
13407.16 620
13408.25 584
13409.35 589
13410.44 566
13411.53 606
13412.63 627
13413.72 619
13414.81 536
13415.91 576
13417.00 566
13418.10 632
13419.19 630
13420.28 588
13421.38 601
13422.47 598
13423.57 610
13424.66 596
13425.76 610
13426.85 557
13427.94 584
13429.04 593
13430.13 634
13431.23 646
13432.32 670
13433.42 622
13434.51 670
13435.61 670
13436.70 684
13437.80 694
13438.89 664
13439.99 653
13441.08 666
13442.18 625
13443.27 626
13444.37 641
13445.46 632
13446.56 684
13447.65 620
13448.75 703
13449.84 770
13450.94 729
13452.03 744
13453.13 712
13454.22 736
13455.32 739
13456.41 768
13457.51 744
13458.61 744
13459.70 687
13460.80 703
13461.89 695
13462.99 672
13464.08 742
13465.18 783
13466.28 781
13467.37 726
13468.47 740
13469.56 831
13470.66 781
13471.76 785
13472.85 819
13473.95 753
13475.05 756
13476.14 800
13477.24 768
13478.33 788
13479.43 799
13480.53 775
13481.62 769
13482.72 787
13483.82 814
13484.91 821
13486.01 796
13487.11 789
13488.20 803
13489.30 846
13490.40 870
13491.50 851
13492.59 820
13493.69 838
13494.79 883
13495.88 899
13496.98 935
13498.08 944
13499.18 978
13500.27 1033
13501.37 1076
13502.47 1007
13503.57 987
13504.66 982
13505.76 1006
13506.86 982
13507.96 1018
13509.05 960
13510.15 929
13511.25 864
13512.35 792
13513.44 767
13514.54 709
13515.64 742
13516.74 678
13517.84 638
13518.93 666
13520.03 692
13521.13 702
13522.23 683
13523.33 655
13524.43 667
13525.52 685
13526.62 600
13527.72 581
13528.82 634
13529.92 605
13531.02 646
13532.12 611
13533.21 616
13534.31 579
13535.41 620
13536.51 576
13537.61 539
13538.71 562
13539.81 575
13540.91 589
13542.01 533
13543.10 559
13544.20 553
13545.30 526
13546.40 587
13547.50 579
13548.60 573
13549.70 527
13550.80 522
13551.90 558
13553.00 538
13554.10 520
13555.20 492
13556.30 570
13557.40 560
13558.50 557
13559.60 532
13560.70 532
13561.80 542
13562.90 554
13564.00 515
13565.10 538
13566.20 568
13567.30 493
13568.40 505
13569.50 484
13570.60 556
13571.70 536
13572.80 540
13573.90 549
13575.00 602
13576.10 563
13577.20 496
13578.30 510
13579.40 513
13580.50 540
13581.60 539
13582.70 598
13583.80 562
13584.90 568
13586.00 571
13587.10 507
13588.21 516
13589.31 499
13590.41 494
13591.51 513
13592.61 539
13593.71 564
13594.81 535
13595.91 555
13597.01 531
13598.12 527
13599.22 527
13600.32 548
13601.42 505
13602.52 548
13603.62 576
13604.72 528
13605.83 557
13606.93 577
13608.03 616
13609.13 586
13610.23 554
13611.34 588
13612.44 495
13613.54 582
13614.64 589
13615.74 559
13616.85 514
13617.95 497
13619.05 526
13620.15 538
13621.25 533
13622.36 543
13623.46 552
13624.56 521
13625.66 528
13626.77 584
13627.87 547
13628.97 554
13630.07 571
13631.18 575
13632.28 576
13633.38 529
13634.48 547
13635.59 549
13636.69 522
13637.79 530
13638.90 538
13640.00 554
13641.10 550
13642.21 589
13643.31 570
13644.41 533
13645.52 503
13646.62 540
13647.72 533
13648.83 532
13649.93 548
13651.03 550
13652.14 559
13653.24 576
13654.34 611
13655.45 560
13656.55 522
13657.65 586
13658.76 569
13659.86 526
13660.97 523
13662.07 519
13663.17 571
13664.28 536
13665.38 489
13666.49 512
13667.59 551
13668.69 575
13669.80 555
13670.90 527
13672.01 508
13673.11 539
13674.22 545
13675.32 540
13676.42 548
13677.53 563
13678.63 565
13679.74 581
13680.84 547
13681.95 593
13683.05 599
13684.16 557
13685.26 617
13686.37 572
13687.47 532
13688.58 504
13689.68 541
13690.79 550
13691.89 529
13693.00 571
13694.10 579
13695.21 594
13696.31 568
13697.42 593
13698.52 587
13699.63 522
13700.73 552
13701.84 569
13702.95 566
13704.05 584
13705.16 627
13706.26 615
13707.37 608
13708.47 636
13709.58 631
13710.69 615
13711.79 592
13712.90 602
13714.00 663
13715.11 612
13716.22 655
13717.32 609
13718.43 667
13719.53 682
13720.64 677
13721.75 626
13722.85 718
13723.96 763
13725.07 694
13726.17 737
13727.28 736
13728.39 763
13729.49 786
13730.60 798
13731.71 782
13732.81 870
13733.92 860
13735.03 847
13736.13 780
13737.24 825
13738.35 813
13739.46 765
13740.56 784
13741.67 752
13742.78 786
13743.88 842
13744.99 842
13746.10 814
13747.21 814
13748.31 859
13749.42 882
13750.53 877
13751.64 825
13752.74 857
13753.85 931
13754.96 950
13756.07 962
13757.17 928
13758.28 955
13759.39 1031
13760.50 1132
13761.61 1083
13762.71 1097
13763.82 1119
13764.93 1142
13766.04 1234
13767.15 1340
13768.25 1373
13769.36 1475
13770.47 1504
13771.58 1477
13772.69 1443
13773.80 1533
13774.90 1539
13776.01 1531
13777.12 1455
13778.23 1338
13779.34 1262
13780.45 1235
13781.56 1186
13782.67 1124
13783.77 1055
13784.88 1054
13785.99 1035
13787.10 1014
13788.21 904
13789.32 820
13790.43 823
13791.54 779
13792.65 778
13793.76 754
13794.86 774
13795.97 769
13797.08 740
13798.19 727
13799.30 707
13800.41 723
13801.52 691
13802.63 768
13803.74 664
13804.85 647
13805.96 652
13807.07 633
13808.18 692
13809.29 648
13810.40 674
13811.51 679
13812.62 628
13813.73 649
13814.84 656
13815.95 640
13817.06 628
13818.17 609
13819.28 576
13820.39 643
13821.50 608
13822.61 591
13823.72 574
13824.83 655
13825.94 601
13827.05 594
13828.16 613
13829.27 626
13830.39 603
13831.50 578
13832.61 575
13833.72 558
13834.83 547
13835.94 540
13837.05 624
13838.16 560
13839.27 585
13840.38 607
13841.50 551
13842.61 546
13843.72 596
13844.83 566
13845.94 635
13847.05 593
13848.16 611
13849.27 596
13850.39 580
13851.50 578
13852.61 591
13853.72 639
13854.83 612
13855.94 603
13857.06 639
13858.17 566
13859.28 565
13860.39 653
13861.50 626
13862.62 587
13863.73 570
13864.84 603
13865.95 652
13867.06 609
13868.18 582
13869.29 582
13870.40 636
13871.51 636
13872.63 567
13873.74 633
13874.85 636
13875.96 633
13877.08 613
13878.19 585
13879.30 614
13880.41 621
13881.53 615
13882.64 646
13883.75 635
13884.87 640
13885.98 584
13887.09 641
13888.20 689
13889.32 661
13890.43 640
13891.54 646
13892.66 628
13893.77 626
13894.88 662
13896.00 686
13897.11 703
13898.22 643
13899.34 639
13900.45 669
13901.56 614
13902.68 607
13903.79 661
13904.91 641
13906.02 590
13907.13 578
13908.25 559
13909.36 547
13910.48 569
13911.59 527
13912.70 596
13913.82 526
13914.93 540
13916.05 565
13917.16 601
13918.27 598
13919.39 547
13920.50 556
13921.62 572
13922.73 549
13923.85 524
13924.96 502
13926.08 545
13927.19 570
13928.30 528
13929.42 532
13930.53 560
13931.65 530
13932.76 513
13933.88 525
13934.99 528
13936.11 539
13937.22 529
13938.34 544
13939.45 512
13940.57 536
13941.68 499
13942.80 470
13943.91 524
13945.03 520
13946.15 555
13947.26 534
13948.38 432
13949.49 485
13950.61 521
13951.72 504
13952.84 466
13953.95 499
13955.07 533
13956.19 490
13957.30 464
13958.42 483
13959.53 475
13960.65 476
13961.77 514
13962.88 481
13964.00 467
13965.11 482
13966.23 487
13967.35 487
13968.46 463
13969.58 489
13970.69 473
13971.81 459
13972.93 502
13974.04 485
13975.16 463
13976.28 479
13977.39 467
13978.51 447
13979.63 476
13980.74 484
13981.86 477
13982.98 484
13984.09 466
13985.21 494
13986.33 514
13987.45 503
13988.56 465
13989.68 511
13990.80 499
13991.91 494
13993.03 416
13994.15 488
13995.27 516
13996.38 484
13997.50 459
13998.62 440
13999.74 529
14000.85 462
14001.97 455
14003.09 473
14004.21 527
14005.32 477
14006.44 485
14007.56 481
14008.68 442
14009.80 462
14010.91 485
14012.03 454
14013.15 446
14014.27 467
14015.39 490
14016.50 523
14017.62 502
14018.74 444
14019.86 480
14020.98 467
14022.10 474
14023.21 488
14024.33 465
14025.45 488
14026.57 461
14027.69 472
14028.81 436
14029.93 454
14031.04 491
14032.16 467
14033.28 494
14034.40 495
14035.52 474
14036.64 503
14037.76 502
14038.88 487
14040.00 505
14041.12 510
14042.23 507
14043.35 495
14044.47 504
14045.59 512
14046.71 542
14047.83 519
14048.95 532
14050.07 575
14051.19 551
14052.31 545
14053.43 548
14054.55 546
14055.67 570
14056.79 553
14057.91 499
14059.03 574
14060.15 523
14061.27 545
14062.39 552
14063.51 563
14064.63 595
14065.75 595
14066.87 554
14067.99 579
14069.11 553
14070.23 536
14071.35 587
14072.47 664
14073.59 642
14074.71 610
14075.83 564
14076.95 631
14078.07 685
14079.19 649
14080.31 660
14081.44 700
14082.56 668
14083.68 633
14084.80 622
14085.92 692
14087.04 739
14088.16 692
14089.28 697
14090.40 780
14091.52 746
14092.65 776
14093.77 805
14094.89 820
14096.01 811
14097.13 809
14098.25 832
14099.37 838
14100.50 869
14101.62 911
14102.74 815
14103.86 789
14104.98 737
14106.10 717
14107.23 717
14108.35 704
14109.47 617
14110.59 577
14111.71 620
14112.84 613
14113.96 593
14115.08 528
14116.20 507
14117.32 516
14118.45 543
14119.57 596
14120.69 533
14121.81 502
14122.94 520
14124.06 555
14125.18 515
14126.30 493
14127.43 506
14128.55 495
14129.67 449
14130.79 437
14131.92 485
14133.04 497
14134.16 527
14135.29 497
14136.41 448
14137.53 464
14138.66 497
14139.78 477
14140.90 517
14142.02 484
14143.15 481
14144.27 451
14145.39 445
14146.52 433
14147.64 468
14148.76 466
14149.89 468
14151.01 438
14152.14 432
14153.26 444
14154.38 443
14155.51 475
14156.63 435
14157.75 456
14158.88 440
14160.00 434
14161.13 464
14162.25 431
14163.37 407
14164.50 412
14165.62 439
14166.75 450
14167.87 459
14168.99 429
14170.12 412
14171.24 434
14172.37 443
14173.49 454
14174.62 421
14175.74 445
14176.87 400
14177.99 392
14179.12 445
14180.24 405
14181.36 439
14182.49 414
14183.61 414
14184.74 421
14185.86 413
14186.99 442
14188.11 438
14189.24 411
14190.36 397
14191.49 404
14192.62 405
14193.74 423
14194.87 433
14195.99 389
14197.12 382
14198.24 401
14199.37 409
14200.49 411
14201.62 425
14202.74 406
14203.87 407
14205.00 384
14206.12 422
14207.25 395
14208.37 421
14209.50 441
14210.62 441
14211.75 381
14212.88 384
14214.00 442
14215.13 430
14216.26 406
14217.38 391
14218.51 398
14219.63 466
14220.76 366
14221.89 394
14223.01 366
14224.14 407
14225.27 409
14226.39 402
14227.52 400
14228.65 357
14229.77 397
14230.90 360
14232.03 369
14233.15 367
14234.28 416
14235.41 381
14236.53 388
14237.66 387
14238.79 421
14239.91 398
14241.04 344
14242.17 393
14243.30 400
14244.42 401
14245.55 378
14246.68 408
14247.81 389
14248.93 343
14250.06 349
14251.19 367
14252.32 347
14253.44 382
14254.57 354
14255.70 378
14256.83 283
14257.95 335
14259.08 371
14260.21 303
14261.34 326
14262.47 319
14263.59 352
14264.72 347
14265.85 359
14266.98 298
14268.11 337
14269.23 347
14270.36 348
14271.49 359
14272.62 359
14273.75 347
14274.88 335
14276.01 352
14277.13 342
14278.26 360
14279.39 341
14280.52 385
14281.65 288
14282.78 356
14283.91 317
14285.04 346
14286.16 328
14287.29 351
14288.42 310
14289.55 319
14290.68 324
14291.81 340
14292.94 298
14294.07 293
14295.20 312
14296.33 302
14297.46 345
14298.59 298
14299.71 372
14300.84 344
14301.97 353
14303.10 345
14304.23 329
14305.36 347
14306.49 324
14307.62 312
14308.75 283
14309.88 318
14311.01 335
14312.14 313
14313.27 288
14314.40 293
14315.53 291
14316.66 299
14317.79 330
14318.92 317
14320.05 291
14321.18 323
14322.31 313
14323.44 301
14324.57 329
14325.70 307
14326.84 331
14327.97 322
14329.10 312
14330.23 312
14331.36 318
14332.49 300
14333.62 278
14334.75 301
14335.88 337
14337.01 319
14338.14 313
14339.27 287
14340.41 303
14341.54 289
14342.67 281
14343.80 284
14344.93 274
14346.06 285
14347.19 305
14348.32 320
14349.46 289
14350.59 295
14351.72 323
14352.85 305
14353.98 304
14355.11 293
14356.25 326
14357.38 326
14358.51 278
14359.64 301
14360.77 292
14361.90 251
14363.04 304
14364.17 293
14365.30 282
14366.43 262
14367.56 306
14368.70 298
14369.83 297
14370.96 292
14372.09 330
14373.23 294
14374.36 295
14375.49 317
14376.62 279
14377.76 297
14378.89 326
14380.02 305
14381.15 283
14382.29 279
14383.42 265
14384.55 294
14385.69 309
14386.82 299
14387.95 269
14389.08 341
14390.22 276
14391.35 289
14392.48 285
14393.62 242
14394.75 291
14395.88 263
14397.02 275
14398.15 298
14399.28 299
14400.42 263
14401.55 289
14402.68 304
14403.82 305
14404.95 300
14406.08 328
14407.22 278
14408.35 277
14409.49 310
14410.62 284
14411.75 289
14412.89 302
14414.02 302
14415.16 300
14416.29 292
14417.42 276
14418.56 336
14419.69 297
14420.83 264
14421.96 273
14423.10 344
14424.23 337
14425.36 295
14426.50 289
14427.63 291
14428.77 319
14429.90 338
14431.04 308
14432.17 330
14433.31 293
14434.44 299
14435.58 325
14436.71 323
14437.85 270
14438.98 285
14440.12 300
14441.25 282
14442.39 268
14443.52 294
14444.66 273
14445.79 315
14446.93 295
14448.06 309
14449.20 296
14450.33 296
14451.47 262
14452.60 309
14453.74 280
14454.87 292
14456.01 324
14457.15 334
14458.28 279
14459.42 299
14460.55 302
14461.69 305
14462.83 295
14463.96 315
14465.10 305
14466.23 316
14467.37 280
14468.51 277
14469.64 309
14470.78 298
14471.91 310
14473.05 329
14474.19 323
14475.32 319
14476.46 323
14477.60 339
14478.73 324
14479.87 340
14481.01 326
14482.14 333
14483.28 343
14484.42 322
14485.55 328
14486.69 345
14487.83 325
14488.96 354
14490.10 337
14491.24 336
14492.37 309
14493.51 348
14494.65 328
14495.79 333
14496.92 316
14498.06 344
14499.20 406
14500.34 371
14501.47 349
14502.61 348
14503.75 375
14504.89 375
14506.02 356
14507.16 335
14508.30 342
14509.44 385
14510.57 400
14511.71 414
14512.85 406
14513.99 407
14515.13 398
14516.26 422
14517.40 408
14518.54 395
14519.68 405
14520.82 420
14521.95 389
14523.09 440
14524.23 484
14525.37 407
14526.51 403
14527.65 414
14528.78 445
14529.92 427
14531.06 386
14532.20 397
14533.34 367
14534.48 365
14535.62 348
14536.76 376
14537.89 362
14539.03 340
14540.17 361
14541.31 396
14542.45 381
14543.59 368
14544.73 380
14545.87 369
14547.01 394
14548.15 417
14549.29 408
14550.42 360
14551.56 381
14552.70 383
14553.84 394
14554.98 374
14556.12 369
14557.26 390
14558.40 349
14559.54 371
14560.68 363
14561.82 395
14562.96 402
14564.10 366
14565.24 379
14566.38 386
14567.52 399
14568.66 400
14569.80 370
14570.94 383
14572.08 390
14573.22 363
14574.36 366
14575.50 408
14576.64 439
14577.78 398
14578.92 415
14580.06 394
14581.20 422
14582.35 429
14583.49 413
14584.63 452
14585.77 459
14586.91 404
14588.05 435
14589.19 435
14590.33 429
14591.47 441
14592.61 464
14593.75 437
14594.89 438
14596.04 448
14597.18 481
14598.32 498
14599.46 455
14600.60 491
14601.74 478
14602.88 475
14604.03 517
14605.17 505
14606.31 520
14607.45 509
14608.59 471
14609.73 434
14610.87 460
14612.02 511
14613.16 500
14614.30 519
14615.44 532
14616.58 508
14617.73 531
14618.87 501
14620.01 521
14621.15 577
14622.29 564
14623.44 597
14624.58 568
14625.72 608
14626.86 607
14628.01 646
14629.15 662
14630.29 636
14631.43 660
14632.58 675
14633.72 677
14634.86 781
14636.00 749
14637.15 745
14638.29 709
14639.43 681
14640.58 677
14641.72 602
14642.86 622
14644.00 554
14645.15 530
14646.29 530
14647.43 503
14648.58 482
14649.72 519
14650.86 493
14652.01 466
14653.15 454
14654.29 447
14655.44 459
14656.58 441
14657.72 435
14658.87 428
14660.01 454
14661.16 456
14662.30 447
14663.44 399
14664.59 425
14665.73 414
14666.87 387
14668.02 360
14669.16 355
14670.31 388
14671.45 380
14672.59 375
14673.74 367
14674.88 346
14676.03 335
14677.17 402
14678.32 362
14679.46 370
14680.60 362
14681.75 392
14682.89 375
14684.04 379
14685.18 373
14686.33 372
14687.47 361
14688.62 350
14689.76 317
14690.91 359
14692.05 379
14693.20 308
14694.34 310
14695.49 295
14696.63 325
14697.78 308
14698.92 306
14700.07 328
14701.21 319
14702.36 352
14703.50 300
14704.65 310
14705.79 355
14706.94 302
14708.09 308
14709.23 329
14710.38 288
14711.52 323
14712.67 279
14713.81 280
14714.96 296
14716.11 296
14717.25 307
14718.40 299
14719.54 308
14720.69 297
14721.84 316
14722.98 314
14724.13 315
14725.27 298
14726.42 303
14727.57 288
14728.71 289
14729.86 325
14731.01 318
14732.15 312
14733.30 307
14734.45 298
14735.59 293
14736.74 302
14737.88 305
14739.03 330
14740.18 301
14741.33 309
14742.47 328
14743.62 298
14744.77 332
14745.91 285
14747.06 277
14748.21 302
14749.35 289
14750.50 331
14751.65 288
14752.80 314
14753.94 278
14755.09 277
14756.24 295
14757.39 258
14758.53 257
14759.68 307
14760.83 298
14761.98 268
14763.12 247
14764.27 271
14765.42 315
14766.57 313
14767.71 268
14768.86 259
14770.01 307
14771.16 306
14772.31 285
14773.45 247
14774.60 241
14775.75 263
14776.90 270
14778.05 252
14779.20 246
14780.34 299
14781.49 297
14782.64 284
14783.79 252
14784.94 306
14786.09 290
14787.24 277
14788.38 284
14789.53 266
14790.68 276
14791.83 259
14792.98 284
14794.13 266
14795.28 241
14796.43 249
14797.57 239
14798.72 257
14799.87 254
14801.02 251
14802.17 254
14803.32 234
14804.47 258
14805.62 240
14806.77 202
14807.92 242
14809.07 294
14810.22 264
14811.37 269
14812.52 252
14813.67 265
14814.82 278
14815.97 272
14817.12 270
14818.26 259
14819.41 258
14820.56 257
14821.71 240
14822.86 238
14824.01 246
14825.16 240
14826.31 258
14827.47 218
14828.62 251
14829.77 264
14830.92 233
14832.07 228
14833.22 191
14834.37 245
14835.52 235
14836.67 247
14837.82 235
14838.97 220
14840.12 221
14841.27 220
14842.42 198
14843.57 199
14844.72 235
14845.87 232
14847.03 233
14848.18 266
14849.33 227
14850.48 222
14851.63 223
14852.78 194
14853.93 229
14855.08 202
14856.23 232
14857.39 244
14858.54 230
14859.69 213
14860.84 193
14861.99 214
14863.14 227
14864.29 251
14865.45 230
14866.60 235
14867.75 236
14868.90 232
14870.05 255
14871.21 221
14872.36 248
14873.51 222
14874.66 230
14875.81 238
14876.97 255
14878.12 223
14879.27 254
14880.42 236
14881.57 253
14882.73 230
14883.88 224
14885.03 249
14886.18 214
14887.34 203
14888.49 216
14889.64 240
14890.79 223
14891.95 228
14893.10 218
14894.25 232
14895.41 223
14896.56 200
14897.71 236
14898.86 220
14900.02 245
14901.17 274
14902.32 229
14903.48 223
14904.63 230
14905.78 256
14906.94 221
14908.09 196
14909.24 227
14910.40 204
14911.55 256
14912.70 224
14913.86 208
14915.01 255
14916.16 289
14917.32 236
14918.47 240
14919.63 242
14920.78 253
14921.93 270
14923.09 241
14924.24 246
14925.39 270
14926.55 248
14927.70 252
14928.86 244
14930.01 247
14931.17 240
14932.32 267
14933.47 251
14934.63 240
14935.78 273
14936.94 269
14938.09 259
14939.25 270
14940.40 272
14941.56 250
14942.71 255
14943.86 254
14945.02 248
14946.17 259
14947.33 257
14948.48 210
14949.64 236
14950.79 234
14951.95 248
14953.10 257
14954.26 282
14955.41 275
14956.57 284
14957.72 274
14958.88 258
14960.04 286
14961.19 270
14962.35 247
14963.50 264
14964.66 276
14965.81 248
14966.97 235
14968.12 285
14969.28 295
14970.44 280
14971.59 268
14972.75 259
14973.90 254
14975.06 237
14976.21 250
14977.37 269
14978.53 251
14979.68 248
14980.84 224
14981.99 274
14983.15 243
14984.31 249
14985.46 271
14986.62 248
14987.78 246
14988.93 233
14990.09 248
14991.25 233
14992.40 224
14993.56 216
14994.72 245
14995.87 208
14997.03 210
14998.19 257
14999.34 270
15000.50 240
15001.66 263
15002.81 245
15003.97 253
15005.13 271
15006.29 246
15007.44 238
15008.60 254
15009.76 215
15010.91 213
15012.07 209
15013.23 217
15014.39 215
15015.54 260
15016.70 255
15017.86 216
15019.02 213
15020.17 196
15021.33 235
15022.49 185
15023.65 221
15024.81 250
15025.96 222
15027.12 223
15028.28 211
15029.44 206
15030.59 232
15031.75 215
15032.91 224
15034.07 190
15035.23 220
15036.39 233
15037.54 220
15038.70 221
15039.86 234
15041.02 204
15042.18 227
15043.34 209
15044.50 195
15045.65 212
15046.81 215
15047.97 233
15049.13 204
15050.29 213
15051.45 205
15052.61 215
15053.77 184
15054.92 165
15056.08 205
15057.24 204
15058.40 241
15059.56 208
15060.72 232
15061.88 216
15063.04 250
15064.20 202
15065.36 238
15066.52 202
15067.68 192
15068.84 185
15070.00 196
15071.16 218
15072.32 218
15073.47 208
15074.63 200
15075.79 188
15076.95 182
15078.11 188
15079.27 192
15080.43 210
15081.59 215
15082.75 159
15083.91 215
15085.07 207
15086.23 207
15087.39 214
15088.56 186
15089.72 164
15090.88 202
15092.04 203
15093.20 197
15094.36 202
15095.52 232
15096.68 259
15097.84 187
15099.00 225
15100.16 241
15101.32 246
15102.48 223
15103.64 236
15104.80 194
15105.97 194
15107.13 230
15108.29 231
15109.45 219
15110.61 188
15111.77 197
15112.93 198
15114.09 204
15115.25 208
15116.42 237
15117.58 214
15118.74 189
15119.90 209
15121.06 218
15122.22 175
15123.39 229
15124.55 220
15125.71 211
15126.87 196
15128.03 203
15129.19 213
15130.36 249
15131.52 219
15132.68 243
15133.84 217
15135.00 209
15136.17 259
15137.33 222
15138.49 204
15139.65 204
15140.82 215
15141.98 226
15143.14 192
15144.30 220
15145.46 264
15146.63 211
15147.79 209
15148.95 192
15150.12 232
15151.28 211
15152.44 216
15153.60 221
15154.77 214
15155.93 233
15157.09 225
15158.26 219
15159.42 261
15160.58 194
15161.74 199
15162.91 219
15164.07 231
15165.23 245
15166.40 213
15167.56 221
15168.72 222
15169.89 222
15171.05 201
15172.21 197
15173.38 212
15174.54 207
15175.71 206
15176.87 224
15178.03 226
15179.20 256
15180.36 226
15181.52 214
15182.69 216
15183.85 216
15185.02 268
15186.18 256
15187.34 219
15188.51 217
15189.67 214
15190.84 195
15192.00 227
15193.17 221
15194.33 221
15195.49 228
15196.66 230
15197.82 222
15198.99 206
15200.15 224
15201.32 255
15202.48 290
15203.65 296
15204.81 253
15205.98 217
15207.14 259
15208.31 299
15209.47 241
15210.64 221
15211.80 259
15212.97 258
15214.13 262
15215.30 246
15216.46 244
15217.63 257
15218.79 249
15219.96 259
15221.12 245
15222.29 267
15223.45 253
15224.62 297
15225.78 272
15226.95 235
15228.12 239
15229.28 263
15230.45 270
15231.61 283
15232.78 251
15233.95 240
15235.11 261
15236.28 259
15237.44 247
15238.61 214
15239.78 251
15240.94 274
15242.11 263
15243.27 235
15244.44 241
15245.61 221
15246.77 245
15247.94 239
15249.11 199
15250.27 221
15251.44 214
15252.61 232
15253.77 199
15254.94 195
15256.11 231
15257.27 216
15258.44 191
15259.61 217
15260.77 197
15261.94 213
15263.11 224
15264.27 228
15265.44 230
15266.61 243
15267.78 208
15268.94 230
15270.11 232
15271.28 234
15272.44 213
15273.61 199
15274.78 224
15275.95 223
15277.11 261
15278.28 225
15279.45 211
15280.62 207
15281.79 218
15282.95 235
15284.12 235
15285.29 210
15286.46 239
15287.62 202
15288.79 215
15289.96 258
15291.13 255
15292.30 249
15293.47 233
15294.63 188
15295.80 203
15296.97 218
15298.14 223
15299.31 224
15300.48 186
15301.64 212
15302.81 220
15303.98 190
15305.15 202
15306.32 202
15307.49 177
15308.66 260
15309.82 203
15310.99 191
15312.16 218
15313.33 233
15314.50 190
15315.67 210
15316.84 226
15318.01 205
15319.18 192
15320.35 210
15321.51 198
15322.68 188
15323.85 213
15325.02 214
15326.19 183
15327.36 192
15328.53 207
15329.70 232
15330.87 214
15332.04 191
15333.21 193
15334.38 240
15335.55 199
15336.72 228
15337.89 203
15339.06 208
15340.23 220
15341.40 199
15342.57 169
15343.74 196
15344.91 205
15346.08 209
15347.25 207
15348.42 206
15349.59 198
15350.76 222
15351.93 228
15353.10 195
15354.27 209
15355.44 207
15356.61 194
15357.78 204
15358.95 197
15360.13 160
15361.30 192
15362.47 246
15363.64 215
15364.81 215
15365.98 210
15367.15 185
15368.32 197
15369.49 179
15370.66 195
15371.84 240
15373.01 202
15374.18 214
15375.35 220
15376.52 239
15377.69 223
15378.86 221
15380.03 226
15381.21 215
15382.38 218
15383.55 206
15384.72 216
15385.89 192
15387.06 195
15388.24 215
15389.41 210
15390.58 187
15391.75 203
15392.92 257
15394.10 226
15395.27 190
15396.44 196
15397.61 196
15398.78 181
15399.96 189
15401.13 196
15402.30 193
15403.47 187
15404.65 214
15405.82 206
15406.99 160
15408.16 131
15409.34 232
15410.51 205
15411.68 211
15412.85 228
15414.03 194
15415.20 223
15416.37 231
15417.55 210
15418.72 198
15419.89 199
15421.06 188
15422.24 164
15423.41 187
15424.58 218
15425.76 192
15426.93 171
15428.10 180
15429.28 219
15430.45 203
15431.62 199
15432.80 193
15433.97 202
15435.15 204
15436.32 194
15437.49 169
15438.67 198
15439.84 200
15441.01 209
15442.19 175
15443.36 203
15444.54 187
15445.71 212
15446.88 232
15448.06 203
15449.23 215
15450.41 194
15451.58 206
15452.75 196
15453.93 197
15455.10 171
15456.28 181
15457.45 208
15458.63 206
15459.80 228
15460.98 214
15462.15 185
15463.32 185
15464.50 199
15465.67 179
15466.85 221
15468.02 229
15469.20 219
15470.37 227
15471.55 180
15472.72 189
15473.90 211
15475.07 196
15476.25 184
15477.42 196
15478.60 221
15479.77 206
15480.95 200
15482.13 185
15483.30 188
15484.48 180
15485.65 207
15486.83 223
15488.00 200
15489.18 220
15490.35 235
15491.53 207
15492.71 238
15493.88 207
15495.06 200
15496.23 223
15497.41 224
15498.59 216
15499.76 215
15500.94 213
15502.11 180
15503.29 189
15504.47 184
15505.64 217
15506.82 241
15508.00 212
15509.17 233
15510.35 218
15511.52 201
15512.70 208
15513.88 229
15515.05 209
15516.23 208
15517.41 228
15518.58 201
15519.76 188
15520.94 204
15522.12 229
15523.29 191
15524.47 195
15525.65 224
15526.82 191
15528.00 241
15529.18 244
15530.35 211
15531.53 226
15532.71 223
15533.89 218
15535.06 233
15536.24 242
15537.42 203
15538.60 215
15539.77 203
15540.95 208
15542.13 226
15543.31 192
15544.48 232
15545.66 209
15546.84 235
15548.02 271
15549.20 252
15550.37 227
15551.55 195
15552.73 232
15553.91 242
15555.09 232
15556.26 215
15557.44 225
15558.62 228
15559.80 228
15560.98 237
15562.16 231
15563.34 224
15564.51 214
15565.69 219
15566.87 228
15568.05 237
15569.23 245
15570.41 228
15571.59 231
15572.76 231
15573.94 271
15575.12 244
15576.30 255
15577.48 260
15578.66 272
15579.84 263
15581.02 249
15582.20 260
15583.38 263
15584.56 251
15585.73 224
15586.91 238
15588.09 262
15589.27 259
15590.45 277
15591.63 258
15592.81 263
15593.99 270
15595.17 265
15596.35 286
15597.53 266
15598.71 269
15599.89 256
15601.07 262
15602.25 250
15603.43 285
15604.61 276
15605.79 269
15606.97 312
15608.15 321
15609.33 279
15610.51 286
15611.69 298
15612.87 307
15614.05 269
15615.23 296
15616.41 304
15617.59 332
15618.77 343
15619.95 291
15621.14 313
15622.32 317
15623.50 349
15624.68 347
15625.86 318
15627.04 320
15628.22 334
15629.40 324
15630.58 274
15631.76 284
15632.94 309
15634.13 312
15635.31 312
15636.49 329
15637.67 334
15638.85 332
15640.03 342
15641.21 363
15642.39 335
15643.58 350
15644.76 342
15645.94 335
15647.12 363
15648.30 351
15649.48 363
15650.67 360
15651.85 360
15653.03 399
15654.21 417
15655.39 390
15656.58 414
15657.76 385
15658.94 374
15660.12 423
15661.30 363
15662.49 372
15663.67 357
15664.85 343
15666.03 365
15667.22 326
15668.40 362
15669.58 324
15670.76 392
15671.95 357
15673.13 354
15674.31 373
15675.49 360
15676.68 370
15677.86 335
15679.04 362
15680.23 382
15681.41 335
15682.59 348
15683.77 358
15684.96 326
15686.14 349
15687.32 339
15688.51 363
15689.69 376
15690.87 331
15692.06 332
15693.24 346
15694.42 327
15695.61 320
15696.79 304
15697.97 362
15699.16 385
15700.34 360
15701.53 337
15702.71 360
15703.89 347
15705.08 372
15706.26 383
15707.44 376
15708.63 374
15709.81 340
15711.00 376
15712.18 374
15713.36 404
15714.55 374
15715.73 402
15716.92 408
15718.10 388
15719.29 372
15720.47 394
15721.66 380
15722.84 382
15724.02 396
15725.21 431
15726.39 365
15727.58 348
15728.76 372
15729.95 396
15731.13 416
15732.32 330
15733.50 355
15734.69 360
15735.87 378
15737.06 404
15738.24 383
15739.43 366
15740.61 376
15741.80 404
15742.98 360
15744.17 354
15745.35 353
15746.54 366
15747.72 370
15748.91 408
15750.10 420
15751.28 387
15752.47 407
15753.65 425
15754.84 377
15756.02 407
15757.21 391
15758.40 418
15759.58 415
15760.77 420
15761.95 359
15763.14 424
15764.33 398
15765.51 324
15766.70 383
15767.88 385
15769.07 370
15770.26 309
15771.44 347
15772.63 351
15773.82 353
15775.00 403
15776.19 343
15777.38 368
15778.56 382
15779.75 370
15780.94 354
15782.12 344
15783.31 318
15784.50 292
15785.68 349
15786.87 339
15788.06 305
15789.24 302
15790.43 352
15791.62 362
15792.81 317
15793.99 337
15795.18 335
15796.37 319
15797.55 305
15798.74 311
15799.93 271
15801.12 326
15802.30 306
15803.49 274
15804.68 316
15805.87 294
15807.05 253
15808.24 291
15809.43 275
15810.62 273
15811.81 302
15812.99 283
15814.18 268
15815.37 261
15816.56 281
15817.75 319
15818.93 272
15820.12 263
15821.31 242
15822.50 247
15823.69 260
15824.88 272
15826.06 263
15827.25 226
15828.44 260
15829.63 281
15830.82 302
15832.01 286
15833.20 277
15834.38 265
15835.57 246
15836.76 332
15837.95 274
15839.14 282
15840.33 280
15841.52 248
15842.71 265
15843.90 254
15845.08 231
15846.27 271
15847.46 325
15848.65 279
15849.84 269
15851.03 249
15852.22 266
15853.41 271
15854.60 268
15855.79 280
15856.98 297
15858.17 283
15859.36 282
15860.55 287
15861.74 253
15862.93 275
15864.12 312
15865.31 264
15866.50 222
15867.69 262
15868.88 260
15870.07 253
15871.26 230
15872.45 257
15873.64 300
15874.83 294
15876.02 254
15877.21 309
15878.40 268
15879.59 292
15880.78 317
15881.97 280
15883.16 287
15884.35 297
15885.54 279
15886.73 305
15887.92 321
15889.11 314
15890.30 305
15891.50 330
15892.69 255
15893.88 294
15895.07 274
15896.26 307
15897.45 327
15898.64 311
15899.83 281
15901.02 270
15902.22 284
15903.41 275
15904.60 269
15905.79 303
15906.98 318
15908.17 279
15909.36 274
15910.56 292
15911.75 267
15912.94 311
15914.13 266
15915.32 276
15916.51 257
15917.71 293
15918.90 266
15920.09 298
15921.28 339
15922.47 308
15923.67 263
15924.86 324
15926.05 302
15927.24 315
15928.43 303
15929.63 261
15930.82 262
15932.01 267
15933.20 310
15934.40 305
15935.59 304
15936.78 302
15937.97 284
15939.17 282
15940.36 290
15941.55 256
15942.75 264
15943.94 281
15945.13 248
15946.32 254
15947.52 251
15948.71 271
15949.90 282
15951.10 246
15952.29 233
15953.48 239
15954.68 286
15955.87 245
15957.06 247
15958.26 252
15959.45 250
15960.64 253
15961.84 225
15963.03 208
15964.22 265
15965.42 227
15966.61 211
15967.80 216
15969.00 203
15970.19 195
15971.39 223
15972.58 240
15973.77 214
15974.97 230
15976.16 216
15977.36 203
15978.55 183
15979.74 243
15980.94 209
15982.13 220
15983.33 242
15984.52 205
15985.72 180
15986.91 198
15988.10 234
15989.30 209
15990.49 219
15991.69 214
15992.88 191
15994.08 184
15995.27 206
15996.47 206
15997.66 197
15998.86 208
16000.05 219
16001.25 202
16002.44 207
16003.64 208
16004.83 207
16006.03 190
16007.22 169
16008.42 219
16009.61 207
16010.81 197
16012.00 177
16013.20 191
16014.40 222
16015.59 224
16016.79 212
16017.98 200
16019.18 183
16020.37 191
16021.57 199
16022.76 181
16023.96 179
16025.16 211
16026.35 180
16027.55 179
16028.74 183
16029.94 184
16031.14 178
16032.33 201
16033.53 233
16034.73 203
16035.92 193
16037.12 187
16038.31 198
16039.51 232
16040.71 200
16041.90 186
16043.10 199
16044.30 208
16045.49 195
16046.69 184
16047.89 203
16049.08 205
16050.28 198
16051.48 218
16052.67 210
16053.87 215
16055.07 198
16056.27 213
16057.46 193
16058.66 194
16059.86 182
16061.05 170
16062.25 186
16063.45 210
16064.65 198
16065.84 207
16067.04 192
16068.24 186
16069.44 187
16070.63 182
16071.83 210
16073.03 184
16074.23 197
16075.42 181
16076.62 176
16077.82 185
16079.02 188
16080.22 181
16081.41 183
16082.61 188
16083.81 194
16085.01 203
16086.21 208
16087.40 205
16088.60 183
16089.80 174
16091.00 205
16092.20 204
16093.40 196
16094.59 227
16095.79 189
16096.99 149
16098.19 188
16099.39 172
16100.59 178
16101.79 187
16102.99 166
16104.18 177
16105.38 187
16106.58 214
16107.78 215
16108.98 182
16110.18 215
16111.38 223
16112.58 194
16113.78 183
16114.98 214
16116.17 186
16117.37 196
16118.57 165
16119.77 180
16120.97 204
16122.17 173
16123.37 162
16124.57 183
16125.77 203
16126.97 166
16128.17 194
16129.37 183
16130.57 181
16131.77 162
16132.97 194
16134.17 186
16135.37 173
16136.57 192
16137.77 152
16138.97 180
16140.17 213
16141.37 198
16142.57 181
16143.77 179
16144.97 199
16146.17 168
16147.37 167
16148.57 172
16149.77 172
16150.97 203
16152.17 208
16153.37 154
16154.58 158
16155.78 192
16156.98 183
16158.18 182
16159.38 190
16160.58 188
16161.78 180
16162.98 191
16164.18 170
16165.38 151
16166.59 157
16167.79 179
16168.99 186
16170.19 181
16171.39 195
16172.59 223
16173.79 184
16174.99 196
16176.20 213
16177.40 176
16178.60 195
16179.80 202
16181.00 181
16182.20 178
16183.41 174
16184.61 191
16185.81 190
16187.01 210
16188.21 169
16189.42 184
16190.62 195
16191.82 154
16193.02 179
16194.22 201
16195.43 186
16196.63 211
16197.83 211
16199.03 196
16200.24 205
16201.44 201
16202.64 207
16203.84 196
16205.05 209
16206.25 197
16207.45 188
16208.65 212
16209.86 218
16211.06 198
16212.26 199
16213.47 204
16214.67 197
16215.87 213
16217.07 206
16218.28 201
16219.48 174
16220.68 216
16221.89 233
16223.09 215
16224.29 212
16225.50 219
16226.70 208
16227.90 195
16229.11 216
16230.31 234
16231.51 205
16232.72 216
16233.92 254
16235.13 244
16236.33 235
16237.53 231
16238.74 231
16239.94 208
16241.15 211
16242.35 206
16243.55 235
16244.76 227
16245.96 214
16247.17 219
16248.37 213
16249.57 205
16250.78 213
16251.98 235
16253.19 230
16254.39 247
16255.60 225
16256.80 216
16258.01 239
16259.21 239
16260.41 223
16261.62 225
16262.82 213
16264.03 238
16265.23 222
16266.44 240
16267.64 233
16268.85 274
16270.05 244
16271.26 237
16272.46 231
16273.67 231
16274.87 225
16276.08 232
16277.28 241
16278.49 252
16279.70 243
16280.90 243
16282.11 212
16283.31 234
16284.52 259
16285.72 268
16286.93 269
16288.13 254
16289.34 254
16290.55 256
16291.75 248
16292.96 269
16294.16 209
16295.37 243
16296.58 235
16297.78 250
16298.99 238
16300.19 217
16301.40 244
16302.61 228
16303.81 252
16305.02 250
16306.22 242
16307.43 272
16308.64 246
16309.84 240
16311.05 241
16312.26 244
16313.46 295
16314.67 242
16315.88 249
16317.08 230
16318.29 259
16319.50 234
16320.70 206
16321.91 218
16323.12 224
16324.33 230
16325.53 244
16326.74 225
16327.95 204
16329.15 237
16330.36 211
16331.57 178
16332.78 202
16333.98 209
16335.19 202
16336.40 223
16337.61 194
16338.81 200
16340.02 210
16341.23 232
16342.44 198
16343.64 183
16344.85 173
16346.06 184
16347.27 222
16348.48 238
16349.68 209
16350.89 212
16352.10 232
16353.31 185
16354.52 198
16355.72 187
16356.93 215
16358.14 208
16359.35 188
16360.56 231
16361.77 222
16362.97 220
16364.18 176
16365.39 193
16366.60 173
16367.81 213
16369.02 173
16370.23 164
16371.43 168
16372.64 194
16373.85 179
16375.06 171
16376.27 181
16377.48 171
16378.69 193
16379.90 186
16381.11 163
16382.32 216
16383.52 181
16384.73 184
16385.94 181
16387.15 211
16388.36 207
16389.57 202
16390.78 222
16391.99 167
16393.20 173
16394.41 172
16395.62 205
16396.83 188
16398.04 182
16399.25 181
16400.46 171
16401.67 173
16402.88 184
16404.09 206
16405.30 203
16406.51 214
16407.72 183
16408.93 188
16410.14 174
16411.35 212
16412.56 209
16413.77 210
16414.98 187
16416.19 180
16417.40 171
16418.61 159
16419.82 173
16421.03 186
16422.24 184
16423.45 190
16424.67 185
16425.88 181
16427.09 174
16428.30 171
16429.51 186
16430.72 184
16431.93 181
16433.14 198
16434.35 211
16435.56 219
16436.78 179
16437.99 155
16439.20 178
16440.41 164
16441.62 179
16442.83 182
16444.04 194
16445.25 193
16446.47 198
16447.68 185
16448.89 183
16450.10 178
16451.31 168
16452.52 153
16453.74 153
16454.95 193
16456.16 186
16457.37 173
16458.58 149
16459.80 217
16461.01 204
16462.22 175
16463.43 190
16464.65 192
16465.86 184
16467.07 152
16468.28 152
16469.49 154
16470.71 194
16471.92 191
16473.13 156
16474.34 151
16475.56 170
16476.77 177
16477.98 171
16479.20 190
16480.41 185
16481.62 163
16482.83 179
16484.05 200
16485.26 173
16486.47 173
16487.69 185
16488.90 177
16490.11 189
16491.33 149
16492.54 145
16493.75 188
16494.97 186
16496.18 173
16497.39 157
16498.61 159
16499.82 183
16501.03 169
16502.25 186
16503.46 168
16504.67 147
16505.89 138
16507.10 172
16508.32 137
16509.53 144
16510.74 182
16511.96 168
16513.17 170
16514.39 199
16515.60 171
16516.81 153
16518.03 182
16519.24 175
16520.46 175
16521.67 170
16522.88 182
16524.10 164
16525.31 176
16526.53 168
16527.74 184
16528.96 161
16530.17 178
16531.39 169
16532.60 206
16533.82 205
16535.03 185
16536.25 176
16537.46 188
16538.68 181
16539.89 211
16541.11 210
16542.32 196
16543.54 190
16544.75 190
16545.97 207
16547.18 194
16548.40 173
16549.61 184
16550.83 178
16552.04 154
16553.26 163
16554.47 176
16555.69 185
16556.91 182
16558.12 174
16559.34 188
16560.55 143
16561.77 187
16562.98 182
16564.20 189
16565.42 178
16566.63 191
16567.85 176
16569.06 190
16570.28 177
16571.50 200
16572.71 194
16573.93 181
16575.15 162
16576.36 158
16577.58 192
16578.79 228
16580.01 225
16581.23 210
16582.44 206
16583.66 218
16584.88 216
16586.09 186
16587.31 185
16588.53 205
16589.74 211
16590.96 197
16592.18 205
16593.40 206
16594.61 206
16595.83 194
16597.05 170
16598.26 165
16599.48 183
16600.70 211
16601.92 220
16603.13 212
16604.35 173
16605.57 214
16606.78 205
16608.00 220
16609.22 203
16610.44 209
16611.66 187
16612.87 197
16614.09 192
16615.31 207
16616.53 195
16617.74 197
16618.96 160
16620.18 176
16621.40 198
16622.62 160
16623.83 191
16625.05 175
16626.27 162
16627.49 161
16628.71 187
16629.93 155
16631.14 165
16632.36 184
16633.58 155
16634.80 168
16636.02 197
16637.24 232
16638.45 174
16639.67 155
16640.89 164
16642.11 148
16643.33 192
16644.55 173
16645.77 164
16646.99 167
16648.21 167
16649.42 193
16650.64 198
16651.86 192
16653.08 220
16654.30 193
16655.52 184
16656.74 169
16657.96 210
16659.18 176
16660.40 166
16661.62 158
16662.84 180
16664.06 190
16665.28 170
16666.50 138
16667.72 168
16668.93 153
16670.15 144
16671.37 188
16672.59 178
16673.81 175
16675.03 168
16676.25 185
16677.47 146
16678.69 183
16679.91 157
16681.13 168
16682.36 165
16683.58 172
16684.80 165
16686.02 184
16687.24 160
16688.46 148
16689.68 186
16690.90 189
16692.12 178
16693.34 152
16694.56 162
16695.78 196
16697.00 184
16698.22 141
16699.44 165
16700.66 190
16701.89 179
16703.11 171
16704.33 198
16705.55 184
16706.77 178
16707.99 152
16709.21 166
16710.43 167
16711.65 191
16712.88 187
16714.10 172
16715.32 173
16716.54 145
16717.76 193
16718.98 165
16720.20 172
16721.43 152
16722.65 149
16723.87 143
16725.09 160
16726.31 185
16727.54 198
16728.76 164
16729.98 157
16731.20 135
16732.42 168
16733.65 139
16734.87 168
16736.09 162
16737.31 178
16738.53 171
16739.76 147
16740.98 145
16742.20 160
16743.42 180
16744.65 171
16745.87 128
16747.09 146
16748.31 175
16749.54 164
16750.76 146
16751.98 193
16753.21 175
16754.43 165
16755.65 184
16756.87 164
16758.10 151
16759.32 149
16760.54 136
16761.77 144
16762.99 167
16764.21 164
16765.44 166
16766.66 158
16767.88 174
16769.11 129
16770.33 160
16771.55 179
16772.78 188
16774.00 179
16775.22 162
16776.45 173
16777.67 170
16778.90 167
16780.12 175
16781.34 181
16782.57 149
16783.79 155
16785.02 171
16786.24 153
16787.46 165
16788.69 167
16789.91 161
16791.14 171
16792.36 164
16793.58 166
16794.81 147
16796.03 174
16797.26 173
16798.48 162
16799.71 181
16800.93 173
16802.16 158
16803.38 151
16804.61 156
16805.83 133
16807.06 155
16808.28 142
16809.50 160
16810.73 175
16811.95 161
16813.18 160
16814.40 163
16815.63 148
16816.86 149
16818.08 156
16819.31 176
16820.53 165
16821.76 166
16822.98 173
16824.21 192
16825.43 166
16826.66 148
16827.88 153
16829.11 203
16830.33 184
16831.56 170
16832.79 165
16834.01 177
16835.24 163
16836.46 199
16837.69 202
16838.92 162
16840.14 149
16841.37 143
16842.59 181
16843.82 177
16845.05 166
16846.27 168
16847.50 196
16848.73 196
16849.95 178
16851.18 191
16852.40 162
16853.63 176
16854.86 209
16856.08 209
16857.31 199
16858.54 200
16859.76 173
16860.99 195
16862.22 187
16863.44 192
16864.67 181
16865.90 166
16867.13 161
16868.35 184
16869.58 202
16870.81 189
16872.03 208
16873.26 229
16874.49 202
16875.72 210
16876.94 208
16878.17 221
16879.40 200
16880.63 207
16881.85 223
16883.08 230
16884.31 217
16885.54 240
16886.76 214
16887.99 233
16889.22 220
16890.45 208
16891.68 230
16892.90 234
16894.13 215
16895.36 213
16896.59 203
16897.82 225
16899.04 202
16900.27 184
16901.50 203
16902.73 207
16903.96 232
16905.18 199
16906.41 188
16907.64 204
16908.87 192
16910.10 195
16911.33 188
16912.56 173
16913.78 197
16915.01 195
16916.24 211
16917.47 183
16918.70 167
16919.93 190
16921.16 181
16922.39 167
16923.62 171
16924.85 204
16926.07 159
16927.30 183
16928.53 194
16929.76 179
16930.99 201
16932.22 186
16933.45 172
16934.68 175
16935.91 183
16937.14 163
16938.37 161
16939.60 163
16940.83 145
16942.06 159
16943.29 150
16944.52 177
16945.75 179
16946.98 171
16948.21 192
16949.44 167
16950.67 148
16951.90 165
16953.13 208
16954.36 161
16955.59 158
16956.82 173
16958.05 171
16959.28 186
16960.51 174
16961.74 173
16962.97 176
16964.20 157
16965.43 171
16966.66 176
16967.89 180
16969.12 156
16970.35 171
16971.58 174
16972.82 145
16974.05 171
16975.28 160
16976.51 183
16977.74 168
16978.97 164
16980.20 154
16981.43 175
16982.66 169
16983.90 151
16985.13 157
16986.36 137
16987.59 152
16988.82 149
16990.05 155
16991.28 155
16992.52 134
16993.75 135
16994.98 129
16996.21 127
16997.44 134
16998.67 169
16999.91 143
17001.14 158
17002.37 169
17003.60 143
17004.83 166
17006.07 148
17007.30 172
17008.53 155
17009.76 150
17010.99 188
17012.23 149
17013.46 146
17014.69 138
17015.92 176
17017.16 160
17018.39 155
17019.62 169
17020.85 145
17022.09 167
17023.32 202
17024.55 165
17025.78 179
17027.02 156
17028.25 178
17029.48 149
17030.72 141
17031.95 146
17033.18 164
17034.42 146
17035.65 155
17036.88 170
17038.11 154
17039.35 167
17040.58 170
17041.81 168
17043.05 153
17044.28 132
17045.52 169
17046.75 155
17047.98 143
17049.22 133
17050.45 141
17051.68 172
17052.92 182
17054.15 191
17055.38 144
17056.62 126
17057.85 156
17059.09 155
17060.32 163
17061.55 135
17062.79 162
17064.02 154
17065.26 128
17066.49 133
17067.73 147
17068.96 143
17070.19 121
17071.43 165
17072.66 154
17073.90 139
17075.13 177
17076.37 176
17077.60 188
17078.84 154
17080.07 160
17081.31 157
17082.54 127
17083.78 128
17085.01 180
17086.25 153
17087.48 136
17088.72 134
17089.95 142
17091.19 175
17092.42 148
17093.66 140
17094.89 154
17096.13 146
17097.36 156
17098.60 144
17099.83 135
17101.07 139
17102.30 112
17103.54 119
17104.78 119
17106.01 137
17107.25 152
17108.48 151
17109.72 146
17110.95 142
17112.19 127
17113.43 150
17114.66 147
17115.90 144
17117.13 158
17118.37 160
17119.61 155
17120.84 171
17122.08 167
17123.32 157
17124.55 128
17125.79 153
17127.02 129
17128.26 143
17129.50 147
17130.73 131
17131.97 147
17133.21 143
17134.44 154
17135.68 135
17136.92 143
17138.15 180
17139.39 149
17140.63 158
17141.87 145
17143.10 132
17144.34 137
17145.58 124
17146.81 149
17148.05 143
17149.29 137
17150.53 127
17151.76 135
17153.00 133
17154.24 161
17155.48 127
17156.71 134
17157.95 151
17159.19 176
17160.43 164
17161.66 141
17162.90 138
17164.14 148
17165.38 144
17166.62 163
17167.85 124
17169.09 143
17170.33 137
17171.57 124
17172.81 129
17174.04 143
17175.28 148
17176.52 132
17177.76 141
17179.00 152
17180.23 132
17181.47 141
17182.71 142
17183.95 143
17185.19 150
17186.43 143
17187.67 148
17188.90 178
17190.14 154
17191.38 142
17192.62 132
17193.86 146
17195.10 117
17196.34 121
17197.58 123
17198.82 139
17200.05 161
17201.29 146
17202.53 146
17203.77 118
17205.01 123
17206.25 154
17207.49 164
17208.73 176
17209.97 174
17211.21 147
17212.45 145
17213.69 155
17214.93 145
17216.17 142
17217.41 129
17218.65 135
17219.89 107
17221.13 134
17222.37 148
17223.61 135
17224.85 130
17226.09 151
17227.33 136
17228.57 112
17229.81 132
17231.05 137
17232.29 138
17233.53 165
17234.77 148
17236.01 159
17237.25 131
17238.49 122
17239.73 137
17240.97 164
17242.21 172
17243.45 140
17244.69 163
17245.93 126
17247.17 155
17248.41 151
17249.66 116
17250.90 144
17252.14 148
17253.38 129
17254.62 145
17255.86 148
17257.10 151
17258.34 126
17259.58 144
17260.83 147
17262.07 133
17263.31 145
17264.55 117
17265.79 124
17267.03 131
17268.27 128
17269.52 134
17270.76 132
17272.00 108
17273.24 120
17274.48 160
17275.72 129
17276.97 154
17278.21 137
17279.45 149
17280.69 133
17281.93 116
17283.18 130
17284.42 129
17285.66 123
17286.90 139
17288.15 152
17289.39 147
17290.63 160
17291.87 139
17293.11 150
17294.36 115
17295.60 106
17296.84 134
17298.08 140
17299.33 145
17300.57 143
17301.81 146
17303.06 120
17304.30 149
17305.54 140
17306.78 130
17308.03 146
17309.27 140
17310.51 131
17311.76 142
17313.00 138
17314.24 125
17315.49 122
17316.73 148
17317.97 120
17319.22 146
17320.46 141
17321.70 129
17322.95 117
17324.19 110
17325.43 144
17326.68 153
17327.92 139
17329.17 155
17330.41 153
17331.65 148
17332.90 137
17334.14 152
17335.38 125
17336.63 171
17337.87 147
17339.12 146
17340.36 149
17341.61 126
17342.85 133
17344.09 117
17345.34 138
17346.58 133
17347.83 118
17349.07 122
17350.32 108
17351.56 139
17352.80 172
17354.05 126
17355.29 119
17356.54 127
17357.78 125
17359.03 151
17360.27 177
17361.52 122
17362.76 134
17364.01 121
17365.25 128
17366.50 127
17367.74 110
17368.99 136
17370.23 121
17371.48 121
17372.72 128
17373.97 117
17375.22 118
17376.46 155
17377.71 150
17378.95 148
17380.20 169
17381.44 156
17382.69 149
17383.93 160
17385.18 143
17386.43 120
17387.67 99
17388.92 127
17390.16 134
17391.41 165
17392.66 144
17393.90 146
17395.15 141
17396.39 144
17397.64 153
17398.89 166
17400.13 155
17401.38 152
17402.63 128
17403.87 170
17405.12 157
17406.37 154
17407.61 134
17408.86 127
17410.11 141
17411.35 140
17412.60 138
17413.85 148
17415.09 166
17416.34 168
17417.59 159
17418.83 168
17420.08 205
17421.33 133
17422.57 129
17423.82 154
17425.07 173
17426.32 147
17427.56 115
17428.81 150
17430.06 174
17431.31 135
17432.55 150
17433.80 134
17435.05 146
17436.30 149
17437.54 131
17438.79 166
17440.04 164
17441.29 166
17442.53 160
17443.78 160
17445.03 140
17446.28 122
17447.53 157
17448.77 197
17450.02 165
17451.27 137
17452.52 159
17453.77 166
17455.01 164
17456.26 154
17457.51 146
17458.76 168
17460.01 159
17461.26 152
17462.51 132
17463.75 180
17465.00 185
17466.25 218
17467.50 161
17468.75 148
17470.00 141
17471.25 166
17472.50 154
17473.74 155
17474.99 162
17476.24 154
17477.49 173
17478.74 179
17479.99 165
17481.24 153
17482.49 163
17483.74 173
17484.99 166
17486.24 149
17487.49 162
17488.74 175
17489.98 192
17491.23 175
17492.48 169
17493.73 172
17494.98 163
17496.23 159
17497.48 151
17498.73 166
17499.98 153
17501.23 164
17502.48 172
17503.73 171
17504.98 185
17506.23 173
17507.48 163
17508.73 155
17509.98 167
17511.23 163
17512.48 189
17513.73 211
17514.98 201
17516.24 200
17517.49 194
17518.74 165
17519.99 183
17521.24 163
17522.49 185
17523.74 179
17524.99 195
17526.24 192
17527.49 194
17528.74 169
17529.99 155
17531.24 144
17532.50 190
17533.75 179
17535.00 189
17536.25 246
17537.50 216
17538.75 187
17540.00 189
17541.25 194
17542.51 187
17543.76 183
17545.01 200
17546.26 184
17547.51 164
17548.76 179
17550.01 194
17551.27 189
17552.52 189
17553.77 190
17555.02 169
17556.27 177
17557.53 174
17558.78 175
17560.03 180
17561.28 191
17562.53 171
17563.79 184
17565.04 185
17566.29 198
17567.54 188
17568.80 197
17570.05 206
17571.30 172
17572.55 166
17573.81 164
17575.06 180
17576.31 192
17577.56 195
17578.82 176
17580.07 173
17581.32 152
17582.57 168
17583.83 211
17585.08 173
17586.33 155
17587.59 171
17588.84 186
17590.09 184
17591.35 202
17592.60 229
17593.85 240
17595.11 184
17596.36 186
17597.61 166
17598.87 194
17600.12 179
17601.37 176
17602.63 186
17603.88 209
17605.13 182
17606.39 161
17607.64 163
17608.89 190
17610.15 179
17611.40 166
17612.66 178
17613.91 187
17615.16 162
17616.42 169
17617.67 163
17618.93 170
17620.18 165
17621.43 175
17622.69 170
17623.94 169
17625.20 152
17626.45 178
17627.71 154
17628.96 163
17630.22 149
17631.47 149
17632.72 185
17633.98 162
17635.23 152
17636.49 140
17637.74 156
17639.00 144
17640.25 173
17641.51 139
17642.76 168
17644.02 158
17645.27 169
17646.53 166
17647.78 181
17649.04 166
17650.29 134
17651.55 153
17652.80 173
17654.06 179
17655.32 147
17656.57 190
17657.83 157
17659.08 143
17660.34 148
17661.59 169
17662.85 137
17664.11 122
17665.36 140
17666.62 111
17667.87 150
17669.13 135
17670.38 123
17671.64 158
17672.90 159
17674.15 131
17675.41 158
17676.67 168
17677.92 136
17679.18 166
17680.43 126
17681.69 129
17682.95 120
17684.20 128
17685.46 125
17686.72 133
17687.97 141
17689.23 144
17690.49 144
17691.74 145
17693.00 145
17694.26 120
17695.51 137
17696.77 140
17698.03 134
17699.28 119
17700.54 137
17701.80 167
17703.06 148
17704.31 142
17705.57 130
17706.83 132
17708.08 120
17709.34 151
17710.60 130
17711.86 129
17713.11 126
17714.37 141
17715.63 144
17716.89 148
17718.14 141
17719.40 119
17720.66 140
17721.92 163
17723.18 125
17724.43 116
17725.69 129
17726.95 126
17728.21 150
17729.47 137
17730.72 124
17731.98 124
17733.24 101
17734.50 141
17735.76 129
17737.02 106
17738.27 125
17739.53 127
17740.79 136
17742.05 143
17743.31 116
17744.57 118
17745.83 123
17747.08 137
17748.34 128
17749.60 124
17750.86 130
17752.12 146
17753.38 133
17754.64 142
17755.90 144
17757.16 153
17758.41 167
17759.67 134
17760.93 120
17762.19 144
17763.45 149
17764.71 156
17765.97 152
17767.23 169
17768.49 133
17769.75 107
17771.01 120
17772.27 105
17773.53 115
17774.79 111
17776.05 135
17777.31 129
17778.57 96
17779.83 101
17781.09 129
17782.35 123
17783.61 107
17784.87 119
17786.13 109
17787.39 141
17788.65 129
17789.91 135
17791.17 152
17792.43 135
17793.69 113
17794.95 146
17796.21 152
17797.47 113
17798.73 131
17799.99 129
17801.25 141
17802.51 154
17803.77 136
17805.03 119
17806.29 147
17807.55 145
17808.82 135
17810.08 147
17811.34 147
17812.60 153
17813.86 125
17815.12 103
17816.38 108
17817.64 127
17818.90 149
17820.17 126
17821.43 126
17822.69 97
17823.95 109
17825.21 125
17826.47 142
17827.73 126
17829.00 131
17830.26 113
17831.52 135
17832.78 109
17834.04 112
17835.31 143
17836.57 114
17837.83 132
17839.09 121
17840.35 145
17841.61 129
17842.88 117
17844.14 150
17845.40 133
17846.66 123
17847.93 137
17849.19 128
17850.45 119
17851.71 118
17852.98 115
17854.24 115
17855.50 116
17856.76 124
17858.03 102
17859.29 126
17860.55 107
17861.81 100
17863.08 110
17864.34 109
17865.60 134
17866.87 149
17868.13 145
17869.39 136
17870.65 130
17871.92 143
17873.18 130
17874.44 127
17875.71 133
17876.97 102
17878.23 105
17879.50 102
17880.76 127
17882.02 146
17883.29 116
17884.55 136
17885.82 152
17887.08 132
17888.34 111
17889.61 115
17890.87 103
17892.13 114
17893.40 117
17894.66 135
17895.93 151
17897.19 156
17898.45 116
17899.72 98
17900.98 111
17902.25 115
17903.51 97
17904.78 123
17906.04 143
17907.30 120
17908.57 140
17909.83 136
17911.10 128
17912.36 154
17913.63 157
17914.89 122
17916.16 150
17917.42 162
17918.69 156
17919.95 140
17921.22 125
17922.48 131
17923.75 133
17925.01 148
17926.28 156
17927.54 136
17928.81 137
17930.07 141
17931.34 112
17932.60 122
17933.87 121
17935.13 128
17936.40 112
17937.66 127
17938.93 151
17940.19 138
17941.46 128
17942.73 128
17943.99 158
17945.26 106
17946.52 129
17947.79 135
17949.05 127
17950.32 127
17951.59 141
17952.85 127
17954.12 125
17955.38 124
17956.65 128
17957.92 147
17959.18 144
17960.45 127
17961.72 135
17962.98 118
17964.25 140
17965.52 142
17966.78 150
17968.05 145
17969.31 137
17970.58 166
17971.85 130
17973.11 139
17974.38 131
17975.65 131
17976.92 144
17978.18 124
17979.45 155
17980.72 148
17981.98 140
17983.25 108
17984.52 106
17985.78 138
17987.05 106
17988.32 129
17989.59 143
17990.85 118
17992.12 125
17993.39 123
17994.66 113
17995.92 141
17997.19 118
17998.46 122
17999.73 115
18000.99 122
18002.26 116
18003.53 130
18004.80 133
18006.07 135
18007.33 118
18008.60 110
18009.87 122
18011.14 127
18012.41 116
18013.67 118
18014.94 121
18016.21 102
18017.48 125
18018.75 133
18020.02 118
18021.28 104
18022.55 113
18023.82 139
18025.09 141
18026.36 122
18027.63 132
18028.90 110
18030.16 114
18031.43 136
18032.70 125
18033.97 160
18035.24 143
18036.51 138
18037.78 133
18039.05 142
18040.32 122
18041.58 135
18042.85 146
18044.12 144
18045.39 122
18046.66 128
18047.93 112
18049.20 117
18050.47 132
18051.74 131
18053.01 154
18054.28 136
18055.55 129
18056.82 131
18058.09 102
18059.36 119
18060.63 123
18061.90 117
18063.17 135
18064.44 103
18065.71 120
18066.98 142
18068.25 151
18069.52 129
18070.79 135
18072.06 149
18073.33 117
18074.60 134
18075.87 133
18077.14 131
18078.41 124
18079.68 138
18080.95 114
18082.22 112
18083.49 126
18084.76 125
18086.03 134
18087.30 112
18088.57 118
18089.85 117
18091.12 122
18092.39 144
18093.66 122
18094.93 142
18096.20 133
18097.47 145
18098.74 135
18100.01 152
18101.29 129
18102.56 102
18103.83 138
18105.10 134
18106.37 111
18107.64 116
18108.91 131
18110.19 142
18111.46 135
18112.73 171
18114.00 152
18115.27 130
18116.54 125
18117.82 149
18119.09 121
18120.36 131
18121.63 124
18122.90 127
18124.18 131
18125.45 147
18126.72 138
18127.99 119
18129.26 122
18130.54 127
18131.81 109
18133.08 117
18134.35 129
18135.63 130
18136.90 135
18138.17 115
18139.44 121
18140.72 140
18141.99 140
18143.26 114
18144.53 119
18145.81 117
18147.08 138
18148.35 118
18149.63 120
18150.90 114
18152.17 123
18153.45 150
18154.72 152
18155.99 167
18157.26 129
18158.54 138
18159.81 122
18161.08 118
18162.36 110
18163.63 130
18164.91 126
18166.18 140
18167.45 119
18168.73 125
18170.00 118
18171.27 141
18172.55 131
18173.82 130
18175.09 121
18176.37 94
18177.64 113
18178.92 97
18180.19 122
18181.46 102
18182.74 110
18184.01 129
18185.29 116
18186.56 125
18187.84 127
18189.11 124
18190.38 116
18191.66 128
18192.93 126
18194.21 108
18195.48 123
18196.76 128
18198.03 124
18199.31 102
18200.58 122
18201.86 149
18203.13 160
18204.41 129
18205.68 137
18206.96 126
18208.23 145
18209.51 135
18210.78 124
18212.06 107
18213.33 123
18214.61 135
18215.88 150
18217.16 133
18218.43 138
18219.71 146
18220.98 131
18222.26 140
18223.53 120
18224.81 133
18226.09 159
18227.36 128
18228.64 119
18229.91 130
18231.19 137
18232.46 133
18233.74 136
18235.02 118
18236.29 94
18237.57 125
18238.84 126
18240.12 115
18241.40 126
18242.67 136
18243.95 114
18245.23 118
18246.50 129
18247.78 133
18249.05 125
18250.33 123
18251.61 142
18252.88 133
18254.16 143
18255.44 124
18256.71 141
18257.99 123
18259.27 114
18260.54 125
18261.82 123
18263.10 117
18264.38 121
18265.65 131
18266.93 126
18268.21 117
18269.48 112
18270.76 131
18272.04 133
18273.32 126
18274.59 150
18275.87 142
18277.15 119
18278.43 117
18279.70 107
18280.98 116
18282.26 113
18283.54 106
18284.81 132
18286.09 128
18287.37 125
18288.65 109
18289.92 123
18291.20 128
18292.48 104
18293.76 123
18295.04 131
18296.31 115
18297.59 108
18298.87 109
18300.15 159
18301.43 153
18302.71 119
18303.98 97
18305.26 120
18306.54 135
18307.82 140
18309.10 142
18310.38 109
18311.66 142
18312.93 165
18314.21 157
18315.49 102
18316.77 121
18318.05 145
18319.33 118
18320.61 99
18321.89 128
18323.17 113
18324.44 130
18325.72 126
18327.00 106
18328.28 117
18329.56 125
18330.84 132
18332.12 138
18333.40 117
18334.68 137
18335.96 115
18337.24 130
18338.52 117
18339.80 134
18341.08 110
18342.36 136
18343.64 139
18344.92 117
18346.20 87
18347.48 130
18348.76 153
18350.04 142
18351.32 124
18352.60 116
18353.88 136
18355.16 118
18356.44 112
18357.72 122
18359.00 107
18360.28 133
18361.56 132
18362.84 132
18364.12 108
18365.40 130
18366.68 140
18367.96 125
18369.24 126
18370.52 143
18371.80 151
18373.08 109
18374.36 99
18375.64 121
18376.93 94
18378.21 111
18379.49 125
18380.77 114
18382.05 115
18383.33 116
18384.61 128
18385.89 126
18387.17 136
18388.46 136
18389.74 121
18391.02 106
18392.30 92
18393.58 128
18394.86 127
18396.15 150
18397.43 126
18398.71 111
18399.99 113
18401.27 138
18402.55 137
18403.84 138
18405.12 124
18406.40 119
18407.68 133
18408.96 117
18410.25 131
18411.53 124
18412.81 121
18414.09 133
18415.37 151
18416.66 95
18417.94 93
18419.22 112
18420.50 114
18421.79 122
18423.07 118
18424.35 116
18425.63 125
18426.92 123
18428.20 118
18429.48 152
18430.77 139
18432.05 115
18433.33 127
18434.61 124
18435.90 122
18437.18 119
18438.46 118
18439.75 122
18441.03 122
18442.31 119
18443.60 127
18444.88 113
18446.16 121
18447.45 134
18448.73 115
18450.01 135
18451.30 121
18452.58 126
18453.86 139
18455.15 135
18456.43 122
18457.71 144
18459.00 125
18460.28 134
18461.57 115
18462.85 112
18464.13 132
18465.42 125
18466.70 133
18467.99 123
18469.27 106
18470.55 112
18471.84 125
18473.12 139
18474.41 120
18475.69 98
18476.98 123
18478.26 130
18479.55 123
18480.83 127
18482.11 128
18483.40 143
18484.68 114
18485.97 121
18487.25 122
18488.54 116
18489.82 117
18491.11 108
18492.39 113
18493.68 121
18494.96 108
18496.25 100
18497.53 106
18498.82 98
18500.10 125
18501.39 123
18502.67 149
18503.96 125
18505.24 98
18506.53 124
18507.82 132
18509.10 148
18510.39 112
18511.67 103
18512.96 106
18514.24 115
18515.53 122
18516.82 129
18518.10 100
18519.39 122
18520.67 98
18521.96 131
18523.25 132
18524.53 122
18525.82 124
18527.10 126
18528.39 127
18529.68 128
18530.96 134
18532.25 118
18533.54 142
18534.82 141
18536.11 134
18537.39 142
18538.68 129
18539.97 146
18541.25 112
18542.54 104
18543.83 127
18545.11 118
18546.40 134
18547.69 113
18548.98 115
18550.26 129
18551.55 126
18552.84 126
18554.12 122
18555.41 111
18556.70 137
18557.99 133
18559.27 131
18560.56 117
18561.85 163
18563.13 150
18564.42 124
18565.71 126
18567.00 109
18568.28 134
18569.57 131
18570.86 149
18572.15 142
18573.44 121
18574.72 155
18576.01 117
18577.30 118
18578.59 129
18579.88 122
18581.16 127
18582.45 129
18583.74 111
18585.03 131
18586.32 130
18587.60 164
18588.89 150
18590.18 140
18591.47 116
18592.76 154
18594.05 130
18595.33 117
18596.62 126
18597.91 126
18599.20 156
18600.49 126
18601.78 129
18603.07 142
18604.36 108
18605.64 147
18606.93 136
18608.22 149
18609.51 149
18610.80 138
18612.09 126
18613.38 147
18614.67 152
18615.96 149
18617.25 160
18618.54 140
18619.83 138
18621.12 151
18622.40 122
18623.69 135
18624.98 113
18626.27 132
18627.56 129
18628.85 151
18630.14 111
18631.43 144
18632.72 159
18634.01 129
18635.30 116
18636.59 112
18637.88 137
18639.17 140
18640.46 130
18641.75 120
18643.04 134
18644.33 162
18645.62 166
18646.91 118
18648.20 132
18649.49 97
18650.78 104
18652.08 131
18653.37 107
18654.66 100
18655.95 124
18657.24 128
18658.53 145
18659.82 145
18661.11 124
18662.40 122
18663.69 114
18664.98 130
18666.27 119
18667.56 130
18668.86 121
18670.15 124
18671.44 114
18672.73 124
18674.02 123
18675.31 132
18676.60 148
18677.90 121
18679.19 115
18680.48 135
18681.77 109
18683.06 111
18684.35 145
18685.64 130
18686.94 134
18688.23 115
18689.52 133
18690.81 107
18692.10 115
18693.40 136
18694.69 102
18695.98 112
18697.27 125
18698.56 117
18699.86 121
18701.15 117
18702.44 110
18703.73 104
18705.03 117
18706.32 137
18707.61 106
18708.90 104
18710.19 127
18711.49 139
18712.78 117
18714.07 126
18715.37 146
18716.66 94
18717.95 91
18719.24 136
18720.54 123
18721.83 119
18723.12 116
18724.42 98
18725.71 111
18727.00 108
18728.30 103
18729.59 102
18730.88 100
18732.17 88
18733.47 113
18734.76 112
18736.05 118
18737.35 116
18738.64 142
18739.94 131
18741.23 115
18742.52 127
18743.82 116
18745.11 105
18746.40 97
18747.70 113
18748.99 127
18750.29 102
18751.58 125
18752.87 130
18754.17 99
18755.46 108
18756.76 123
18758.05 108
18759.34 123
18760.64 106
18761.93 129
18763.23 126
18764.52 143
18765.82 123
18767.11 103
18768.41 127
18769.70 129
18770.99 107
18772.29 97
18773.58 102
18774.88 104
18776.17 110
18777.47 101
18778.76 113
18780.06 94
18781.35 106
18782.65 110
18783.94 92
18785.24 126
18786.53 126
18787.83 115
18789.12 98
18790.42 102
18791.71 114
18793.01 106
18794.31 123
18795.60 92
18796.90 110
18798.19 99
18799.49 100
18800.78 86
18802.08 125
18803.37 97
18804.67 106
18805.97 108
18807.26 90
18808.56 106
18809.85 98
18811.15 80
18812.45 96
18813.74 111
18815.04 98
18816.34 91
18817.63 95
18818.93 115
18820.22 118
18821.52 113
18822.82 122
18824.11 101
18825.41 95
18826.71 123
18828.00 119
18829.30 113
18830.60 87
18831.89 80
18833.19 110
18834.49 123
18835.78 116
18837.08 105
18838.38 123
18839.67 134
18840.97 110
18842.27 114
18843.57 103
18844.86 108
18846.16 137
18847.46 144
18848.75 147
18850.05 144
18851.35 105
18852.65 118
18853.94 104
18855.24 125
18856.54 131
18857.84 103
18859.13 96
18860.43 75
18861.73 97
18863.03 114
18864.33 131
18865.62 119
18866.92 106
18868.22 126
18869.52 138
18870.82 138
18872.11 125
18873.41 116
18874.71 136
18876.01 147
18877.31 103
18878.61 85
18879.90 110
18881.20 118
18882.50 126
18883.80 96
18885.10 123
18886.40 95
18887.70 100
18888.99 110
18890.29 120
18891.59 113
18892.89 124
18894.19 117
18895.49 100
18896.79 107
18898.09 88
18899.39 95
18900.68 92
18901.98 111
18903.28 126
18904.58 117
18905.88 124
18907.18 121
18908.48 140
18909.78 105
18911.08 133
18912.38 117
18913.68 111
18914.98 89
18916.28 87
18917.58 90
18918.88 113
18920.18 100
18921.48 112
18922.78 119
18924.08 125
18925.38 120
18926.68 119
18927.98 113
18929.28 117
18930.58 124
18931.88 120
18933.18 119
18934.48 115
18935.78 131
18937.08 113
18938.38 110
18939.68 97
18940.98 127
18942.28 115
18943.58 124
18944.88 113
18946.18 105
18947.48 96
18948.78 110
18950.08 124
18951.39 108
18952.69 100
18953.99 97
18955.29 106
18956.59 97
18957.89 113
18959.19 124
18960.49 119
18961.79 103
18963.09 108
18964.40 98
18965.70 117
18967.00 122
18968.30 117
18969.60 130
18970.90 93
18972.21 93
18973.51 103
18974.81 100
18976.11 96
18977.41 101
18978.71 110
18980.02 122
18981.32 110
18982.62 130
18983.92 95
18985.22 117
18986.53 121
18987.83 109
18989.13 103
18990.43 111
18991.73 108
18993.04 109
18994.34 79
18995.64 86
18996.94 122
18998.25 124
18999.55 108
19000.85 108
19002.15 107
19003.46 129
19004.76 108
19006.06 104
19007.36 119
19008.67 101
19009.97 119
19011.27 144
19012.58 105
19013.88 114
19015.18 111
19016.49 110
19017.79 135
19019.09 94
19020.40 97
19021.70 131
19023.00 119
19024.31 80
19025.61 112
19026.91 109
19028.22 105
19029.52 103
19030.82 113
19032.13 114
19033.43 88
19034.73 101
19036.04 109
19037.34 116
19038.65 97
19039.95 111
19041.25 149
19042.56 129
19043.86 113
19045.17 118
19046.47 122
19047.77 117
19049.08 113
19050.38 119
19051.69 101
19052.99 113
19054.30 128
19055.60 118
19056.90 136
19058.21 129
19059.51 114
19060.82 118
19062.12 109
19063.43 110
19064.73 117
19066.04 131
19067.34 111
19068.65 126
19069.95 100
19071.26 98
19072.56 104
19073.87 129
19075.17 120
19076.48 108
19077.78 136
19079.09 96
19080.39 111
19081.70 110
19083.00 87
19084.31 106
19085.61 105
19086.92 92
19088.23 91
19089.53 122
19090.84 100
19092.14 104
19093.45 126
19094.75 128
19096.06 123
19097.37 129
19098.67 134
19099.98 138
19101.28 119
19102.59 111
19103.90 105
19105.20 106
19106.51 109
19107.81 83
19109.12 104
19110.43 111
19111.73 116
19113.04 108
19114.35 113
19115.65 123
19116.96 112
19118.27 85
19119.57 101
19120.88 98
19122.19 102
19123.49 129
19124.80 115
19126.11 117
19127.41 126
19128.72 111
19130.03 109
19131.33 100
19132.64 96
19133.95 106
19135.26 87
19136.56 125
19137.87 125
19139.18 110
19140.49 104
19141.79 105
19143.10 111
19144.41 100
19145.71 110
19147.02 92
19148.33 124
19149.64 111
19150.95 99
19152.25 123
19153.56 121
19154.87 117
19156.18 97
19157.48 108
19158.79 91
19160.10 103
19161.41 115
19162.72 106
19164.03 94
19165.33 99
19166.64 93
19167.95 113
19169.26 123
19170.57 97
19171.88 124
19173.18 128
19174.49 88
19175.80 103
19177.11 110
19178.42 99
19179.73 114
19181.04 106
19182.34 102
19183.65 118
19184.96 102
19186.27 98
19187.58 96
19188.89 99
19190.20 99
19191.51 113
19192.82 124
19194.13 102
19195.43 106
19196.74 112
19198.05 160
19199.36 125
19200.67 120
19201.98 128
19203.29 121
19204.60 98
19205.91 102
19207.22 122
19208.53 109
19209.84 101
19211.15 95
19212.46 87
19213.77 86
19215.08 101
19216.39 100
19217.70 81
19219.01 111
19220.32 112
19221.63 106
19222.94 104
19224.25 129
19225.56 117
19226.87 108
19228.18 103
19229.49 114
19230.80 87
19232.11 93
19233.42 108
19234.73 114
19236.04 111
19237.35 110
19238.67 105
19239.98 140
19241.29 125
19242.60 103
19243.91 111
19245.22 119
19246.53 113
19247.84 117
19249.15 100
19250.46 126
19251.77 128
19253.09 108
19254.40 110
19255.71 73
19257.02 114
19258.33 120
19259.64 103
19260.95 108
19262.27 102
19263.58 111
19264.89 102
19266.20 109
19267.51 102
19268.82 113
19270.14 117
19271.45 93
19272.76 128
19274.07 108
19275.38 102
19276.70 105
19278.01 122
19279.32 142
19280.63 102
19281.94 108
19283.26 112
19284.57 149
19285.88 98
19287.19 114
19288.51 96
19289.82 124
19291.13 116
19292.44 117
19293.76 101
19295.07 90
19296.38 116
19297.69 103
19299.01 89
19300.32 114
19301.63 90
19302.95 112
19304.26 120
19305.57 114
19306.88 120
19308.20 110
19309.51 114
19310.82 97
19312.14 112
19313.45 110
19314.76 107
19316.08 110
19317.39 123
19318.70 91
19320.02 90
19321.33 108
19322.64 122
19323.96 107
19325.27 103
19326.59 94
19327.90 99
19329.21 125
19330.53 128
19331.84 102
19333.15 103
19334.47 115
19335.78 123
19337.10 120
19338.41 119
19339.73 111
19341.04 104
19342.35 87
19343.67 76
19344.98 93
19346.30 77
19347.61 106
19348.93 117
19350.24 127
19351.55 118
19352.87 90
19354.18 98
19355.50 88
19356.81 98
19358.13 104
19359.44 111
19360.76 121
19362.07 132
19363.39 120
19364.70 100
19366.02 99
19367.33 85
19368.65 104
19369.96 108
19371.28 87
19372.59 115
19373.91 83
19375.22 79
19376.54 92
19377.86 120
19379.17 144
19380.49 113
19381.80 89
19383.12 87
19384.43 95
19385.75 104
19387.07 101
19388.38 102
19389.70 94
19391.01 94
19392.33 118
19393.65 89
19394.96 121
19396.28 125
19397.59 110
19398.91 112
19400.23 110
19401.54 96
19402.86 109
19404.17 123
19405.49 107
19406.81 119
19408.12 115
19409.44 116
19410.76 115
19412.07 125
19413.39 97
19414.71 124
19416.02 117
19417.34 137
19418.66 123
19419.97 121
19421.29 100
19422.61 102
19423.93 101
19425.24 91
19426.56 110
19427.88 138
19429.19 128
19430.51 102
19431.83 135
19433.15 114
19434.46 108
19435.78 108
19437.10 132
19438.42 112
19439.73 126
19441.05 113
19442.37 108
19443.69 85
19445.00 110
19446.32 125
19447.64 107
19448.96 97
19450.28 110
19451.59 126
19452.91 109
19454.23 121
19455.55 111
19456.87 97
19458.18 127
19459.50 119
19460.82 96
19462.14 117
19463.46 108
19464.78 109
19466.09 111
19467.41 96
19468.73 94
19470.05 121
19471.37 129
19472.69 121
19474.01 114
19475.33 114
19476.64 99
19477.96 112
19479.28 147
19480.60 109
19481.92 99
19483.24 124
19484.56 105
19485.88 135
19487.20 112
19488.52 105
19489.83 87
19491.15 104
19492.47 104
19493.79 104
19495.11 109
19496.43 121
19497.75 91
19499.07 85
19500.39 94
19501.71 83
19503.03 74
19504.35 88
19505.67 96
19506.99 114
19508.31 113
19509.63 102
19510.95 116
19512.27 110
19513.59 94
19514.91 102
19516.23 108
19517.55 116
19518.87 135
19520.19 123
19521.51 106
19522.83 100
19524.15 110
19525.47 116
19526.79 109
19528.11 80
19529.43 76
19530.75 102
19532.08 134
19533.40 124
19534.72 92
19536.04 110
19537.36 118
19538.68 113
19540.00 120
19541.32 103
19542.64 82
19543.96 96
19545.29 105
19546.61 103
19547.93 124
19549.25 114
19550.57 99
19551.89 89
19553.21 117
19554.53 93
19555.86 119
19557.18 125
19558.50 98
19559.82 92
19561.14 116
19562.46 113
19563.79 104
19565.11 118
19566.43 89
19567.75 104
19569.07 124
19570.40 128
19571.72 86
19573.04 110
19574.36 103
19575.68 106
19577.01 97
19578.33 79
19579.65 92
19580.97 104
19582.30 92
19583.62 84
19584.94 114
19586.26 108
19587.59 103
19588.91 120
19590.23 110
19591.55 108
19592.88 115
19594.20 109
19595.52 119
19596.85 98
19598.17 92
19599.49 94
19600.81 103
19602.14 126
19603.46 109
19604.78 121
19606.11 110
19607.43 101
19608.75 107
19610.08 99
19611.40 117
19612.72 112
19614.05 117
19615.37 122
19616.69 100
19618.02 128
19619.34 94
19620.67 108
19621.99 126
19623.31 119
19624.64 106
19625.96 108
19627.29 109
19628.61 105
19629.93 105
19631.26 98
19632.58 96
19633.91 102
19635.23 106
19636.55 111
19637.88 106
19639.20 95
19640.53 86
19641.85 111
19643.18 129
19644.50 93
19645.82 89
19647.15 83
19648.47 96
19649.80 105
19651.12 98
19652.45 116
19653.77 98
19655.10 94
19656.42 105
19657.75 127
19659.07 120
19660.40 103
19661.72 119
19663.05 110
19664.37 87
19665.70 97
19667.02 109
19668.35 104
19669.67 109
19671.00 100
19672.33 119
19673.65 118
19674.98 99
19676.30 100
19677.63 71
19678.95 111
19680.28 110
19681.61 93
19682.93 94
19684.26 87
19685.58 88
19686.91 122
19688.23 118
19689.56 110
19690.89 99
19692.21 122
19693.54 105
19694.87 121
19696.19 102
19697.52 94
19698.84 78
19700.17 109
19701.50 120
19702.82 119
19704.15 93
19705.48 104
19706.80 99
19708.13 89
19709.46 106
19710.78 115
19712.11 108
19713.44 102
19714.76 100
19716.09 115
19717.42 104
19718.75 106
19720.07 104
19721.40 102
19722.73 109
19724.05 105
19725.38 126
19726.71 106
19728.04 123
19729.36 114
19730.69 94
19732.02 116
19733.35 132
19734.67 113
19736.00 108
19737.33 109
19738.66 111
19739.98 112
19741.31 100
19742.64 127
19743.97 95
19745.30 94
19746.62 101
19747.95 89
19749.28 88
19750.61 114
19751.94 125
19753.26 125
19754.59 83
19755.92 94
19757.25 116
19758.58 104
19759.91 87
19761.23 120
19762.56 92
19763.89 103
19765.22 97
19766.55 100
19767.88 93
19769.21 109
19770.53 141
19771.86 112
19773.19 113
19774.52 115
19775.85 121
19777.18 132
19778.51 105
19779.84 112
19781.17 94
19782.50 133
19783.83 113
19785.15 92
19786.48 121
19787.81 125
19789.14 117
19790.47 135
19791.80 91
19793.13 107
19794.46 128
19795.79 99
19797.12 118
19798.45 98
19799.78 101
19801.11 95
19802.44 111
19803.77 110
19805.10 106
19806.43 89
19807.76 101
19809.09 105
19810.42 119
19811.75 91
19813.08 88
19814.41 102
19815.74 90
19817.07 121
19818.40 124
19819.73 86
19821.06 121
19822.39 99
19823.72 95
19825.05 96
19826.38 86
19827.71 104
19829.05 108
19830.38 99
19831.71 103
19833.04 101
19834.37 112
19835.70 87
19837.03 104
19838.36 93
19839.69 109
19841.02 112
19842.36 87
19843.69 87
19845.02 109
19846.35 109
19847.68 112
19849.01 110
19850.34 122
19851.68 87
19853.01 105
19854.34 122
19855.67 120
19857.00 101
19858.33 105
19859.67 116
19861.00 111
19862.33 93
19863.66 92
19864.99 101
19866.32 85
19867.66 106
19868.99 90
19870.32 103
19871.65 91
19872.99 101
19874.32 104
19875.65 114
19876.98 131
19878.32 129
19879.65 85
19880.98 92
19882.31 92
19883.65 99
19884.98 115
19886.31 142
19887.64 103
19888.98 119
19890.31 99
19891.64 94
19892.97 102
19894.31 100
19895.64 139
19896.97 130
19898.31 116
19899.64 107
19900.97 120
19902.31 134
19903.64 87
19904.97 118
19906.31 107
19907.64 113
19908.97 84
19910.31 120
19911.64 105
19912.97 89
19914.31 119
19915.64 104
19916.97 134
19918.31 123
19919.64 140
19920.98 126
19922.31 104
19923.64 111
19924.98 124
19926.31 115
19927.65 98
19928.98 96
19930.31 116
19931.65 90
19932.98 102
19934.32 124
19935.65 95
19936.99 79
19938.32 86
19939.65 114
19940.99 107
19942.32 124
19943.66 115
19944.99 110
19946.33 110
19947.66 120
19949.00 109
19950.33 113
19951.67 126
19953.00 121
19954.34 108
19955.67 125
19957.01 113
19958.34 93
19959.68 119
19961.01 111
19962.35 98
19963.68 123
19965.02 103
19966.35 109
19967.69 129
19969.02 130
19970.36 98
19971.70 96
19973.03 121
19974.37 122
19975.70 126
19977.04 127
19978.37 106
19979.71 115
19981.05 106
19982.38 109
19983.72 114
19985.05 120
19986.39 100
19987.73 93
19989.06 101
19990.40 132
19991.73 139
19993.07 127
19994.41 112
19995.74 139
19997.08 123
19998.42 129
19999.75 114
20001.09 109
20002.43 83
20003.76 99
20005.10 120
20006.44 121
20007.77 103
20009.11 112
20010.45 120
20011.78 107
20013.12 98
20014.46 124
20015.79 97
20017.13 119
20018.47 111
20019.81 113
20021.14 119
20022.48 125
20023.82 136
20025.15 127
20026.49 123
20027.83 94
20029.17 128
20030.50 123
20031.84 85
20033.18 97
20034.52 105
20035.85 113
20037.19 91
20038.53 101
20039.87 115
20041.21 100
20042.54 114
20043.88 111
20045.22 110
20046.56 112
20047.90 102
20049.23 105
20050.57 105
20051.91 106
20053.25 122
20054.59 123
20055.93 108
20057.26 104
20058.60 116
20059.94 101
20061.28 102
20062.62 108
20063.96 95
20065.30 123
20066.63 120
20067.97 93
20069.31 109
20070.65 115
20071.99 128
20073.33 92
20074.67 90
20076.01 104
20077.35 94
20078.68 115
20080.02 97
20081.36 113
20082.70 115
20084.04 102
20085.38 104
20086.72 105
20088.06 96
20089.40 113
20090.74 106
20092.08 99
20093.42 117
20094.76 114
20096.10 98
20097.44 105
20098.78 108
20100.12 119
20101.46 152
20102.80 114
20104.14 91
20105.48 79
20106.82 106
20108.16 114
20109.50 127
20110.84 100
20112.18 84
20113.52 107
20114.86 120
20116.20 96
20117.54 113
20118.88 118
20120.22 107
20121.56 123
20122.90 101
20124.24 111
20125.58 103
20126.92 95
20128.26 95
20129.61 109
20130.95 87
20132.29 114
20133.63 127
20134.97 120
20136.31 78
20137.65 99
20138.99 108
20140.33 122
20141.67 110
20143.02 91
