# Supplementary material for: MALDI-TOF MS typing enables the classification of brewing yeasts of the genus Saccharomyces to major beer styles
Source: PLoS One. 2017 Aug 9;12(8):e0181694. doi: 10.1371/journal.pone.0181694 (PMC5549903; doi:10.1371/journal.pone.0181694)
Supplement: S2 File — The directory includes 90 raw files and was zipped to “.zip”; the folder has three strains with 30 spectra per strain; S1 Text explains the raw files with an example and Table 1 represents the yeast strains used within the experiment. (ZIP) [file pone.0181694.s005.zip › 4-6/30255-175-OG-WB-WB-YPG-18h-E-E_2015-07-20_1_0_A10_1.dat]

2000.14 1315
2000.56 1357
2000.98 1246
2001.40 1185
2001.83 1244
2002.25 1153
2002.67 1154
2003.09 1162
2003.51 1314
2003.93 1133
2004.36 1134
2004.78 1155
2005.20 1207
2005.62 1249
2006.05 1400
2006.47 1233
2006.89 1279
2007.31 1215
2007.73 1291
2008.16 1423
2008.58 1364
2009.00 1149
2009.42 1204
2009.85 1206
2010.27 1191
2010.69 1146
2011.12 1431
2011.54 1314
2011.96 1178
2012.38 1161
2012.81 1229
2013.23 1117
2013.65 1149
2014.08 1101
2014.50 1005
2014.92 1155
2015.35 1088
2015.77 1135
2016.19 1173
2016.62 1286
2017.04 1272
2017.46 1343
2017.89 1366
2018.31 1327
2018.73 1150
2019.16 1064
2019.58 1252
2020.00 1240
2020.43 1167
2020.85 1055
2021.27 1111
2021.70 1081
2022.12 1113
2022.55 1159
2022.97 1268
2023.39 1290
2023.82 1196
2024.24 1329
2024.67 1213
2025.09 1426
2025.52 1213
2025.94 1091
2026.36 1140
2026.79 1184
2027.21 1155
2027.64 1131
2028.06 1137
2028.49 1006
2028.91 1100
2029.34 1037
2029.76 1006
2030.19 1070
2030.61 1084
2031.03 1188
2031.46 1322
2031.88 1143
2032.31 1117
2032.73 1080
2033.16 1220
2033.58 1342
2034.01 1249
2034.44 1214
2034.86 1166
2035.29 1169
2035.71 1254
2036.14 1134
2036.56 1118
2036.99 1142
2037.41 1118
2037.84 1109
2038.26 1181
2038.69 1148
2039.12 1106
2039.54 1081
2039.97 1260
2040.39 1345
2040.82 1163
2041.24 1263
2041.67 1114
2042.10 1010
2042.52 1013
2042.95 1077
2043.37 1027
2043.80 948
2044.23 1064
2044.65 1107
2045.08 1069
2045.51 1230
2045.93 1265
2046.36 1289
2046.79 1174
2047.21 1052
2047.64 1129
2048.07 1202
2048.49 1337
2048.92 1147
2049.35 1066
2049.77 1101
2050.20 1210
2050.63 1070
2051.05 970
2051.48 1050
2051.91 1170
2052.33 992
2052.76 1239
2053.19 1307
2053.62 1155
2054.04 1090
2054.47 1018
2054.90 1213
2055.32 1139
2055.75 1011
2056.18 1153
2056.61 1099
2057.03 1178
2057.46 1108
2057.89 1260
2058.32 1231
2058.75 1150
2059.17 1237
2059.60 1240
2060.03 1212
2060.46 1229
2060.88 1216
2061.31 1185
2061.74 1224
2062.17 1377
2062.60 1368
2063.02 1180
2063.45 1325
2063.88 1335
2064.31 1455
2064.74 1292
2065.17 1284
2065.59 1484
2066.02 1438
2066.45 1449
2066.88 1355
2067.31 1342
2067.74 1304
2068.17 1316
2068.60 1198
2069.02 1224
2069.45 1305
2069.88 1250
2070.31 1197
2070.74 1231
2071.17 1078
2071.60 1125
2072.03 1149
2072.46 1021
2072.89 1242
2073.31 1199
2073.74 1191
2074.17 1154
2074.60 1043
2075.03 1168
2075.46 1268
2075.89 1317
2076.32 1298
2076.75 1203
2077.18 1112
2077.61 1188
2078.04 1351
2078.47 1206
2078.90 1199
2079.33 1172
2079.76 1272
2080.19 1175
2080.62 1227
2081.05 1043
2081.48 1153
2081.91 1163
2082.34 1145
2082.77 1207
2083.20 1169
2083.63 1326
2084.06 1220
2084.49 1285
2084.92 1163
2085.35 1303
2085.78 1220
2086.21 1200
2086.64 1129
2087.07 1195
2087.50 1029
2087.94 1032
2088.37 1107
2088.80 1125
2089.23 1080
2089.66 1007
2090.09 1160
2090.52 1208
2090.95 1216
2091.38 1106
2091.81 957
2092.25 1127
2092.68 1185
2093.11 1091
2093.54 932
2093.97 987
2094.40 1085
2094.83 1108
2095.27 1099
2095.70 1132
2096.13 1143
2096.56 1054
2096.99 959
2097.42 1062
2097.86 1247
2098.29 1081
2098.72 946
2099.15 1073
2099.58 1011
2100.01 1035
2100.45 1236
2100.88 1192
2101.31 1090
2101.74 1085
2102.18 1197
2102.61 1077
2103.04 1125
2103.47 1071
2103.90 1072
2104.34 1150
2104.77 1102
2105.20 1111
2105.63 1206
2106.07 1148
2106.50 1249
2106.93 1179
2107.37 1238
2107.80 1152
2108.23 1272
2108.66 1083
2109.10 1084
2109.53 1166
2109.96 1107
2110.40 1219
2110.83 1099
2111.26 1274
2111.70 1131
2112.13 1142
2112.56 1163
2113.00 1051
2113.43 1052
2113.86 1174
2114.30 1187
2114.73 1211
2115.16 1211
2115.60 1059
2116.03 1183
2116.46 1066
2116.90 1068
2117.33 1055
2117.77 1004
2118.20 1090
2118.63 1271
2119.07 1222
2119.50 1197
2119.94 1176
2120.37 1093
2120.80 1160
2121.24 1079
2121.67 1030
2122.11 1038
2122.54 993
2122.97 1089
2123.41 914
2123.84 1036
2124.28 1113
2124.71 1063
2125.15 1020
2125.58 1022
2126.02 1193
2126.45 1151
2126.89 1125
2127.32 1155
2127.76 1407
2128.19 1383
2128.63 1459
2129.06 1367
2129.50 1339
2129.93 1459
2130.37 1357
2130.80 1257
2131.24 1214
2131.67 1280
2132.11 1393
2132.54 1266
2132.98 1277
2133.41 1294
2133.85 1334
2134.28 1229
2134.72 1219
2135.16 1179
2135.59 1230
2136.03 1255
2136.46 1105
2136.90 1177
2137.33 1051
2137.77 1120
2138.21 1280
2138.64 1175
2139.08 1101
2139.51 1252
2139.95 1185
2140.39 1052
2140.82 1095
2141.26 1003
2141.69 964
2142.13 996
2142.57 1120
2143.00 1202
2143.44 1058
2143.88 1007
2144.31 1018
2144.75 1042
2145.19 1213
2145.62 1156
2146.06 1105
2146.50 1250
2146.93 1117
2147.37 1147
2147.81 1310
2148.24 1186
2148.68 1362
2149.12 1340
2149.56 1264
2149.99 1315
2150.43 1446
2150.87 1480
2151.30 1504
2151.74 1287
2152.18 1430
2152.62 1534
2153.05 1377
2153.49 1346
2153.93 1262
2154.37 1138
2154.80 1157
2155.24 1213
2155.68 1128
2156.12 1233
2156.55 1179
2156.99 1215
2157.43 1089
2157.87 1084
2158.31 1069
2158.74 1069
2159.18 1114
2159.62 1157
2160.06 1041
2160.50 1212
2160.93 1362
2161.37 1346
2161.81 1183
2162.25 1202
2162.69 1114
2163.13 1149
2163.57 1128
2164.00 1304
2164.44 1281
2164.88 1210
2165.32 1231
2165.76 1256
2166.20 1235
2166.64 1239
2167.07 1097
2167.51 1081
2167.95 1217
2168.39 1295
2168.83 1344
2169.27 1254
2169.71 1312
2170.15 1294
2170.59 1226
2171.03 1210
2171.47 1427
2171.91 1316
2172.34 1385
2172.78 1481
2173.22 1557
2173.66 1748
2174.10 1545
2174.54 1460
2174.98 1540
2175.42 1763
2175.86 1816
2176.30 1400
2176.74 1305
2177.18 1393
2177.62 1437
2178.06 1519
2178.50 1402
2178.94 1273
2179.38 1327
2179.82 1304
2180.26 1250
2180.70 1207
2181.14 1096
2181.58 1130
2182.02 1166
2182.46 1179
2182.90 1143
2183.34 1095
2183.78 1046
2184.22 1136
2184.67 1136
2185.11 1106
2185.55 1189
2185.99 1300
2186.43 1289
2186.87 1312
2187.31 1214
2187.75 1240
2188.19 1112
2188.63 1317
2189.07 1233
2189.52 1186
2189.96 1142
2190.40 1163
2190.84 1255
2191.28 1128
2191.72 1252
2192.16 1270
2192.60 1339
2193.05 1329
2193.49 1235
2193.93 1304
2194.37 1243
2194.81 1275
2195.25 1357
2195.70 1436
2196.14 1360
2196.58 1336
2197.02 1441
2197.46 1593
2197.91 1303
2198.35 1190
2198.79 1071
2199.23 1181
2199.67 1367
2200.12 1194
2200.56 1281
2201.00 1167
2201.44 1214
2201.89 1395
2202.33 1384
2202.77 1357
2203.21 1333
2203.66 1414
2204.10 1281
2204.54 1214
2204.98 1420
2205.43 1518
2205.87 1463
2206.31 1461
2206.75 1377
2207.20 1342
2207.64 1232
2208.08 1235
2208.53 1312
2208.97 1151
2209.41 1114
2209.86 1327
2210.30 1238
2210.74 1396
2211.19 1270
2211.63 1250
2212.07 1394
2212.52 1414
2212.96 1417
2213.40 1392
2213.85 1308
2214.29 1422
2214.73 1332
2215.18 1394
2215.62 1317
2216.06 1223
2216.51 1165
2216.95 1108
2217.40 1281
2217.84 1137
2218.28 1101
2218.73 1221
2219.17 1236
2219.62 1280
2220.06 1206
2220.51 1267
2220.95 1188
2221.39 1237
2221.84 1241
2222.28 1304
2222.73 1390
2223.17 1226
2223.62 1405
2224.06 1422
2224.51 1434
2224.95 1312
2225.39 1371
2225.84 1469
2226.28 1540
2226.73 1579
2227.17 1463
2227.62 1603
2228.06 1481
2228.51 1487
2228.95 1270
2229.40 1393
2229.84 1489
2230.29 1405
2230.73 1356
2231.18 1464
2231.63 1417
2232.07 1410
2232.52 1594
2232.96 1397
2233.41 1355
2233.85 1507
2234.30 1542
2234.74 1489
2235.19 1469
2235.64 1285
2236.08 1379
2236.53 1328
2236.97 1283
2237.42 1245
2237.87 1171
2238.31 1124
2238.76 1220
2239.20 1142
2239.65 1017
2240.10 1170
2240.54 1222
2240.99 1181
2241.43 1019
2241.88 915
2242.33 965
2242.77 1180
2243.22 1141
2243.67 1110
2244.11 963
2244.56 1134
2245.01 1025
2245.45 1212
2245.90 1221
2246.35 1092
2246.79 1045
2247.24 1026
2247.69 1122
2248.13 1160
2248.58 1188
2249.03 1184
2249.48 1115
2249.92 1194
2250.37 1218
2250.82 1278
2251.27 1141
2251.71 1145
2252.16 1203
2252.61 1191
2253.05 1239
2253.50 1060
2253.95 1058
2254.40 1128
2254.85 1034
2255.29 1269
2255.74 1189
2256.19 1175
2256.64 1012
2257.08 1201
2257.53 1026
2257.98 1071
2258.43 1025
2258.88 1041
2259.32 1157
2259.77 1131
2260.22 1219
2260.67 1245
2261.12 1224
2261.57 1167
2262.01 1173
2262.46 1328
2262.91 1093
2263.36 1178
2263.81 1092
2264.26 1147
2264.71 1266
2265.15 1193
2265.60 1090
2266.05 1112
2266.50 1167
2266.95 1220
2267.40 1263
2267.85 1297
2268.30 1223
2268.75 1452
2269.19 1496
2269.64 1523
2270.09 1445
2270.54 1634
2270.99 1644
2271.44 1530
2271.89 1353
2272.34 1620
2272.79 1464
2273.24 1239
2273.69 1192
2274.14 1182
2274.59 1219
2275.04 1158
2275.49 1191
2275.94 1126
2276.39 1265
2276.84 1192
2277.29 1237
2277.74 1176
2278.19 1243
2278.64 1192
2279.09 1163
2279.54 1158
2279.99 1209
2280.44 1156
2280.89 1082
2281.34 1181
2281.79 1091
2282.24 1077
2282.69 1108
2283.14 1118
2283.59 1193
2284.04 1106
2284.49 1126
2284.94 1102
2285.39 1332
2285.84 1296
2286.29 1152
2286.74 1175
2287.19 1438
2287.65 1583
2288.10 1752
2288.55 1896
2289.00 2166
2289.45 2184
2289.90 2100
2290.35 2283
2290.80 2368
2291.25 2132
2291.71 1869
2292.16 1977
2292.61 1995
2293.06 1827
2293.51 1792
2293.96 1633
2294.41 1628
2294.87 1567
2295.32 1374
2295.77 1275
2296.22 1171
2296.67 1152
2297.12 1319
2297.58 1363
2298.03 1243
2298.48 1260
2298.93 1193
2299.38 1123
2299.84 1144
2300.29 1102
2300.74 1118
2301.19 1101
2301.65 1257
2302.10 1175
2302.55 1217
2303.00 1223
2303.46 1107
2303.91 1068
2304.36 1058
2304.81 1143
2305.27 1234
2305.72 1181
2306.17 1184
2306.62 1178
2307.08 1335
2307.53 1365
2307.98 1437
2308.44 1354
2308.89 1418
2309.34 1408
2309.79 1419
2310.25 1531
2310.70 1482
2311.15 1425
2311.61 1492
2312.06 1439
2312.51 1407
2312.97 1337
2313.42 1252
2313.87 1277
2314.33 1303
2314.78 1154
2315.24 1144
2315.69 1248
2316.14 1346
2316.60 1250
2317.05 1377
2317.50 1438
2317.96 1415
2318.41 1276
2318.87 1349
2319.32 1391
2319.77 1455
2320.23 1498
2320.68 1412
2321.14 1356
2321.59 1240
2322.05 1395
2322.50 1355
2322.95 1438
2323.41 1495
2323.86 1203
2324.32 1248
2324.77 1411
2325.23 1476
2325.68 1518
2326.14 1455
2326.59 1516
2327.05 1516
2327.50 1410
2327.96 1355
2328.41 1462
2328.86 1268
2329.32 1270
2329.78 1272
2330.23 1239
2330.69 1339
2331.14 1263
2331.60 1375
2332.05 1301
2332.51 1336
2332.96 1281
2333.42 1299
2333.87 1327
2334.33 1378
2334.78 1296
2335.24 1306
2335.69 1249
2336.15 1156
2336.61 1200
2337.06 1048
2337.52 1256
2337.97 1286
2338.43 1175
2338.89 1280
2339.34 1216
2339.80 1138
2340.25 1269
2340.71 1303
2341.17 1370
2341.62 1174
2342.08 1136
2342.53 1277
2342.99 1290
2343.45 1141
2343.90 1199
2344.36 1155
2344.82 1157
2345.27 1276
2345.73 1257
2346.19 1289
2346.64 1237
2347.10 1263
2347.56 1336
2348.01 1324
2348.47 1293
2348.93 1217
2349.38 1308
2349.84 1248
2350.30 1339
2350.76 1285
2351.21 1214
2351.67 1372
2352.13 1239
2352.58 1172
2353.04 1167
2353.50 1199
2353.96 962
2354.41 1031
2354.87 1125
2355.33 1190
2355.79 1302
2356.24 1160
2356.70 1056
2357.16 1094
2357.62 1285
2358.08 1274
2358.53 1283
2358.99 1181
2359.45 1201
2359.91 1211
2360.37 1069
2360.82 1264
2361.28 1282
2361.74 1302
2362.20 1160
2362.66 1240
2363.11 1241
2363.57 1351
2364.03 1174
2364.49 1206
2364.95 1270
2365.41 1146
2365.86 1279
2366.32 1354
2366.78 1239
2367.24 1202
2367.70 1162
2368.16 1126
2368.62 1173
2369.08 1171
2369.54 1132
2369.99 1223
2370.45 1281
2370.91 1223
2371.37 1336
2371.83 1426
2372.29 1493
2372.75 1420
2373.21 1404
2373.67 1235
2374.13 1439
2374.59 1570
2375.05 1494
2375.51 1555
2375.96 1599
2376.42 1455
2376.88 1381
2377.34 1303
2377.80 1367
2378.26 1304
2378.72 1281
2379.18 1176
2379.64 1119
2380.10 1189
2380.56 1186
2381.02 1230
2381.48 1168
2381.94 1229
2382.40 1243
2382.86 1074
2383.32 1086
2383.78 1184
2384.24 1114
2384.70 1245
2385.17 1292
2385.63 1127
2386.09 1107
2386.55 1189
2387.01 1302
2387.47 1266
2387.93 1272
2388.39 1129
2388.85 1227
2389.31 1080
2389.77 1144
2390.23 1473
2390.69 1390
2391.15 1428
2391.62 1361
2392.08 1325
2392.54 1272
2393.00 1189
2393.46 1332
2393.92 1409
2394.38 1223
2394.84 1149
2395.31 1097
2395.77 1139
2396.23 1304
2396.69 1208
2397.15 1177
2397.61 1136
2398.08 1262
2398.54 1178
2399.00 1295
2399.46 1181
2399.92 1174
2400.38 1254
2400.85 1085
2401.31 1150
2401.77 1191
2402.23 1269
2402.69 1350
2403.16 1142
2403.62 1311
2404.08 1347
2404.54 1349
2405.01 1260
2405.47 1170
2405.93 1170
2406.39 1164
2406.86 1134
2407.32 1167
2407.78 1198
2408.24 1251
2408.71 1138
2409.17 1055
2409.63 1160
2410.09 1112
2410.56 1122
2411.02 1185
2411.48 1153
2411.95 1085
2412.41 1131
2412.87 1293
2413.34 1134
2413.80 1161
2414.26 1288
2414.73 1130
2415.19 1234
2415.65 1370
2416.12 1337
2416.58 1311
2417.04 1478
2417.51 1345
2417.97 1152
2418.43 1347
2418.90 1533
2419.36 1342
2419.82 1318
2420.29 1411
2420.75 1228
2421.22 1272
2421.68 1432
2422.14 1322
2422.61 1156
2423.07 1123
2423.54 1243
2424.00 1181
2424.47 1202
2424.93 1198
2425.39 1260
2425.86 1302
2426.32 1111
2426.79 1199
2427.25 1236
2427.72 1212
2428.18 1224
2428.65 1245
2429.11 1197
2429.57 1100
2430.04 1015
2430.50 1056
2430.97 1123
2431.43 1181
2431.90 1112
2432.36 1084
2432.83 1269
2433.29 1190
2433.76 1210
2434.22 1088
2434.69 1158
2435.15 1252
2435.62 1148
2436.09 1110
2436.55 1151
2437.02 1312
2437.48 1193
2437.95 1267
2438.41 1195
2438.88 1198
2439.34 1243
2439.81 1434
2440.28 1297
2440.74 1322
2441.21 1412
2441.67 1344
2442.14 1448
2442.60 1304
2443.07 1238
2443.54 1170
2444.00 1306
2444.47 1255
2444.94 1074
2445.40 1163
2445.87 1138
2446.33 1075
2446.80 1274
2447.27 1223
2447.73 1085
2448.20 1182
2448.67 1235
2449.13 1150
2449.60 1052
2450.07 1129
2450.53 1117
2451.00 1042
2451.47 1207
2451.93 1171
2452.40 1175
2452.87 1084
2453.33 1154
2453.80 1237
2454.27 1168
2454.74 1148
2455.20 1186
2455.67 1263
2456.14 1141
2456.60 1098
2457.07 1099
2457.54 1081
2458.01 1009
2458.47 1067
2458.94 1072
2459.41 1172
2459.88 1076
2460.34 921
2460.81 956
2461.28 1080
2461.75 1091
2462.21 1060
2462.68 1025
2463.15 990
2463.62 1008
2464.09 1110
2464.55 916
2465.02 1000
2465.49 1123
2465.96 1126
2466.43 1143
2466.90 1099
2467.36 988
2467.83 1091
2468.30 1277
2468.77 1167
2469.24 1152
2469.71 969
2470.17 1006
2470.64 1011
2471.11 962
2471.58 1128
2472.05 1042
2472.52 1136
2472.99 1183
2473.46 1025
2473.93 1227
2474.39 1028
2474.86 1195
2475.33 1200
2475.80 1154
2476.27 1056
2476.74 1103
2477.21 1151
2477.68 1153
2478.15 1150
2478.62 1150
2479.09 1169
2479.56 1246
2480.03 1075
2480.49 1112
2480.96 1075
2481.43 1044
2481.90 1173
2482.37 1181
2482.84 1133
2483.31 1061
2483.78 1033
2484.25 1046
2484.72 1217
2485.19 1373
2485.66 1327
2486.13 1292
2486.60 1317
2487.07 1246
2487.54 1329
2488.01 1416
2488.48 1250
2488.95 1201
2489.43 1169
2489.90 1287
2490.37 1301
2490.84 1316
2491.31 1234
2491.78 1261
2492.25 1181
2492.72 1211
2493.19 1285
2493.66 1203
2494.13 1197
2494.60 1303
2495.07 1149
2495.54 1155
2496.02 1312
2496.49 1279
2496.96 1177
2497.43 1148
2497.90 1221
2498.37 1205
2498.84 1133
2499.31 1082
2499.79 1094
2500.26 1057
2500.73 1070
2501.20 1153
2501.67 1126
2502.14 1061
2502.61 1102
2503.09 1305
2503.56 1222
2504.03 1179
2504.50 1250
2504.97 1240
2505.45 1281
2505.92 1239
2506.39 1157
2506.86 1274
2507.33 1278
2507.81 1340
2508.28 1180
2508.75 1248
2509.22 1230
2509.69 1423
2510.17 1399
2510.64 1456
2511.11 1486
2511.58 1480
2512.06 1599
2512.53 1584
2513.00 1834
2513.47 1746
2513.95 1598
2514.42 1617
2514.89 1392
2515.37 1404
2515.84 1403
2516.31 1196
2516.78 1371
2517.26 1412
2517.73 1246
2518.20 1105
2518.68 1075
2519.15 1246
2519.62 1144
2520.10 1166
2520.57 1207
2521.04 1180
2521.52 1177
2521.99 1137
2522.46 988
2522.94 1092
2523.41 1140
2523.89 1189
2524.36 1349
2524.83 1420
2525.31 1336
2525.78 1245
2526.25 1247
2526.73 1178
2527.20 1354
2527.68 1277
2528.15 1237
2528.62 1168
2529.10 1257
2529.57 1304
2530.05 1265
2530.52 1311
2531.00 1424
2531.47 1317
2531.94 1287
2532.42 1157
2532.89 1144
2533.37 1213
2533.84 1218
2534.32 1168
2534.79 1149
2535.27 1270
2535.74 1284
2536.22 1150
2536.69 1167
2537.17 1233
2537.64 1079
2538.12 1048
2538.59 1167
2539.07 1130
2539.54 1176
2540.02 1267
2540.49 1241
2540.97 1321
2541.44 1143
2541.92 1226
2542.39 1194
2542.87 1157
2543.34 1117
2543.82 1200
2544.29 1162
2544.77 1217
2545.25 1433
2545.72 1380
2546.20 1460
2546.67 1600
2547.15 1560
2547.62 1548
2548.10 1545
2548.58 1659
2549.05 1569
2549.53 1695
2550.00 1731
2550.48 1766
2550.96 1495
2551.43 1462
2551.91 1373
2552.39 1518
2552.86 1469
2553.34 1361
2553.82 1207
2554.29 1281
2554.77 1297
2555.24 1318
2555.72 1383
2556.20 1312
2556.67 1245
2557.15 1108
2557.63 1114
2558.11 1104
2558.58 1174
2559.06 1300
2559.54 1388
2560.01 1280
2560.49 1235
2560.97 1108
2561.44 1119
2561.92 1110
2562.40 1112
2562.88 1212
2563.35 1237
2563.83 1219
2564.31 1101
2564.79 1197
2565.26 1182
2565.74 1146
2566.22 1133
2566.70 1027
2567.17 1067
2567.65 1177
2568.13 1159
2568.61 1082
2569.09 890
2569.56 1077
2570.04 1224
2570.52 1059
2571.00 1190
2571.48 1205
2571.95 991
2572.43 989
2572.91 1039
2573.39 1119
2573.87 1090
2574.35 1139
2574.82 1156
2575.30 1193
2575.78 1015
2576.26 1093
2576.74 1049
2577.22 1159
2577.70 1126
2578.17 1034
2578.65 1155
2579.13 1125
2579.61 1077
2580.09 1279
2580.57 1301
2581.05 1147
2581.53 1182
2582.01 1156
2582.48 1149
2582.96 1076
2583.44 1172
2583.92 1098
2584.40 1065
2584.88 985
2585.36 1018
2585.84 1196
2586.32 1172
2586.80 1224
2587.28 1145
2587.76 1027
2588.24 1244
2588.72 1152
2589.20 1343
2589.68 1251
2590.16 1274
2590.64 1114
2591.12 1197
2591.60 1171
2592.08 1184
2592.56 1220
2593.04 1257
2593.52 1353
2594.00 1148
2594.48 1187
2594.96 1190
2595.44 1088
2595.92 1140
2596.40 1125
2596.88 1156
2597.36 1097
2597.84 1144
2598.32 1144
2598.80 1041
2599.28 1066
2599.76 1147
2600.24 1116
2600.72 1073
2601.21 925
2601.69 994
2602.17 1046
2602.65 1000
2603.13 1091
2603.61 1256
2604.09 1237
2604.57 998
2605.05 969
2605.54 1200
2606.02 1078
2606.50 975
2606.98 1158
2607.46 1320
2607.94 1188
2608.42 1181
2608.91 1146
2609.39 1142
2609.87 1080
2610.35 1039
2610.83 1179
2611.31 1299
2611.80 1145
2612.28 1053
2612.76 1112
2613.24 967
2613.72 1063
2614.21 1129
2614.69 1143
2615.17 1064
2615.65 1014
2616.13 1075
2616.62 1083
2617.10 1268
2617.58 1186
2618.06 1084
2618.55 1116
2619.03 1275
2619.51 1114
2619.99 1131
2620.48 1193
2620.96 1130
2621.44 1033
2621.92 1106
2622.41 1209
2622.89 1147
2623.37 1116
2623.86 1198
2624.34 1080
2624.82 1339
2625.31 1154
2625.79 1149
2626.27 1208
2626.75 1217
2627.24 1211
2627.72 1140
2628.20 1035
2628.69 1232
2629.17 1140
2629.66 1300
2630.14 1253
2630.62 1359
2631.11 1401
2631.59 1343
2632.07 1328
2632.56 1238
2633.04 1371
2633.52 1384
2634.01 1107
2634.49 1115
2634.98 1212
2635.46 1226
2635.94 1057
2636.43 1104
2636.91 964
2637.40 981
2637.88 1050
2638.37 1130
2638.85 1221
2639.33 1147
2639.82 1177
2640.30 1188
2640.79 1174
2641.27 1044
2641.76 1010
2642.24 1087
2642.73 1267
2643.21 1319
2643.70 1278
2644.18 1171
2644.67 987
2645.15 1267
2645.64 1212
2646.12 1170
2646.61 1218
2647.09 1145
2647.58 1236
2648.06 1159
2648.55 1192
2649.03 1178
2649.52 1079
2650.00 1050
2650.49 1072
2650.97 1009
2651.46 1118
2651.94 1266
2652.43 1074
2652.92 1108
2653.40 1162
2653.89 1001
2654.37 1057
2654.86 1003
2655.34 1163
2655.83 1145
2656.32 1164
2656.80 1063
2657.29 1205
2657.77 1046
2658.26 1125
2658.75 1068
2659.23 1003
2659.72 1119
2660.21 1058
2660.69 1038
2661.18 1173
2661.66 1054
2662.15 1084
2662.64 1227
2663.12 1112
2663.61 1076
2664.10 1157
2664.58 1219
2665.07 1148
2665.56 1167
2666.04 1158
2666.53 1106
2667.02 1094
2667.50 1111
2667.99 1195
2668.48 1129
2668.97 1038
2669.45 1152
2669.94 1040
2670.43 1219
2670.91 1294
2671.40 1226
2671.89 1273
2672.38 1215
2672.86 1326
2673.35 1501
2673.84 1440
2674.33 1283
2674.81 1390
2675.30 1452
2675.79 1561
2676.28 1489
2676.77 1380
2677.25 1205
2677.74 1145
2678.23 1229
2678.72 1322
2679.21 1129
2679.69 1107
2680.18 1081
2680.67 1043
2681.16 1098
2681.65 1024
2682.13 1111
2682.62 1166
2683.11 1106
2683.60 1085
2684.09 1100
2684.58 1086
2685.07 1177
2685.55 1151
2686.04 1019
2686.53 1169
2687.02 1158
2687.51 1110
2688.00 1089
2688.49 1196
2688.98 1193
2689.46 1182
2689.95 1208
2690.44 1083
2690.93 1088
2691.42 1198
2691.91 1227
2692.40 1192
2692.89 1241
2693.38 1219
2693.87 1092
2694.36 1042
2694.85 1138
2695.34 998
2695.83 916
2696.31 1057
2696.80 1064
2697.29 1023
2697.78 1020
2698.27 1159
2698.76 1097
2699.25 1167
2699.74 1114
2700.23 1072
2700.72 1205
2701.21 1197
2701.70 1319
2702.19 1340
2702.68 1223
2703.17 1145
2703.66 1142
2704.15 1226
2704.64 1150
2705.13 1301
2705.63 1153
2706.12 1179
2706.61 1256
2707.10 1125
2707.59 1058
2708.08 1022
2708.57 960
2709.06 1081
2709.55 1120
2710.04 1166
2710.53 1171
2711.02 1106
2711.51 1093
2712.01 1028
2712.50 1217
2712.99 1184
2713.48 1217
2713.97 1248
2714.46 1147
2714.95 1174
2715.44 1164
2715.93 1131
2716.43 966
2716.92 1125
2717.41 1084
2717.90 1144
2718.39 1167
2718.88 1152
2719.38 1264
2719.87 1302
2720.36 1290
2720.85 1271
2721.34 1143
2721.83 1302
2722.33 1328
2722.82 1310
2723.31 1219
2723.80 1252
2724.30 1250
2724.79 1211
2725.28 1203
2725.77 1314
2726.26 1214
2726.76 1223
2727.25 1190
2727.74 1124
2728.23 1317
2728.73 1245
2729.22 1236
2729.71 1265
2730.20 1113
2730.70 1164
2731.19 1184
2731.68 1326
2732.18 1373
2732.67 1370
2733.16 1302
2733.65 1287
2734.15 1335
2734.64 1212
2735.13 1405
2735.63 1343
2736.12 1172
2736.61 1091
2737.11 1323
2737.60 1329
2738.09 1284
2738.59 1275
2739.08 1369
2739.57 1276
2740.07 1256
2740.56 1096
2741.05 1277
2741.55 1229
2742.04 1114
2742.54 1128
2743.03 1094
2743.52 1114
2744.02 1143
2744.51 1075
2745.00 1154
2745.50 1060
2745.99 1050
2746.49 1099
2746.98 1118
2747.48 1121
2747.97 975
2748.46 1087
2748.96 1181
2749.45 1186
2749.95 1135
2750.44 1125
2750.94 1090
2751.43 1107
2751.93 1144
2752.42 1133
2752.91 1095
2753.41 1226
2753.90 1106
2754.40 1101
2754.89 1108
2755.39 1022
2755.88 1067
2756.38 1058
2756.87 1006
2757.37 1064
2757.86 1036
2758.36 1074
2758.85 1076
2759.35 1074
2759.85 1021
2760.34 1108
2760.84 1278
2761.33 1217
2761.83 1352
2762.32 1201
2762.82 1089
2763.31 1125
2763.81 1087
2764.31 1197
2764.80 1226
2765.30 1092
2765.79 1155
2766.29 1128
2766.78 1217
2767.28 1244
2767.78 1180
2768.27 1131
2768.77 1011
2769.27 1039
2769.76 1060
2770.26 1185
2770.75 1228
2771.25 1059
2771.75 1178
2772.24 1152
2772.74 1192
2773.24 1349
2773.73 1339
2774.23 1300
2774.73 1394
2775.22 1393
2775.72 1571
2776.22 1563
2776.71 1354
2777.21 1362
2777.71 1385
2778.20 1228
2778.70 1328
2779.20 1256
2779.70 1280
2780.19 1163
2780.69 1171
2781.19 1074
2781.68 1076
2782.18 1193
2782.68 1164
2783.18 1156
2783.67 1088
2784.17 1122
2784.67 1080
2785.17 1016
2785.66 1163
2786.16 1085
2786.66 1059
2787.16 1074
2787.66 1158
2788.15 1015
2788.65 1165
2789.15 1110
2789.65 1106
2790.14 1061
2790.64 1076
2791.14 1076
2791.64 1099
2792.14 1145
2792.64 1221
2793.13 1161
2793.63 1215
2794.13 1220
2794.63 1201
2795.13 1178
2795.63 1185
2796.12 1183
2796.62 1375
2797.12 1320
2797.62 1424
2798.12 1272
2798.62 1287
2799.12 1271
2799.62 1272
2800.12 1189
2800.61 1056
2801.11 1166
2801.61 1146
2802.11 1107
2802.61 1125
2803.11 1125
2803.61 1018
2804.11 1112
2804.61 1287
2805.11 1219
2805.61 1289
2806.11 1288
2806.61 1317
2807.11 1289
2807.60 1411
2808.10 1279
2808.60 1418
2809.10 1265
2809.60 1369
2810.10 1246
2810.60 1340
2811.10 1182
2811.60 1080
2812.10 1168
2812.60 1111
2813.10 1165
2813.60 1167
2814.10 1086
2814.60 1077
2815.10 1038
2815.60 1013
2816.10 1129
2816.61 1208
2817.11 1202
2817.61 1013
2818.11 942
2818.61 930
2819.11 1056
2819.61 1111
2820.11 1046
2820.61 1113
2821.11 1060
2821.61 1167
2822.11 1275
2822.61 1116
2823.11 1134
2823.62 1190
2824.12 1165
2824.62 1068
2825.12 1127
2825.62 1179
2826.12 1121
2826.62 1151
2827.12 1215
2827.63 997
2828.13 989
2828.63 1036
2829.13 985
2829.63 1123
2830.13 1179
2830.63 973
2831.14 1105
2831.64 1045
2832.14 1043
2832.64 1118
2833.14 1089
2833.65 1009
2834.15 1057
2834.65 1161
2835.15 1150
2835.65 1275
2836.16 1134
2836.66 1078
2837.16 1095
2837.66 1174
2838.16 1148
2838.67 1080
2839.17 1143
2839.67 1178
2840.17 1072
2840.68 1125
2841.18 1084
2841.68 1115
2842.19 1032
2842.69 1044
2843.19 1210
2843.69 1069
2844.20 1248
2844.70 1318
2845.20 1147
2845.71 1213
2846.21 1162
2846.71 1288
2847.21 1435
2847.72 1417
2848.22 1282
2848.72 1200
2849.23 1258
2849.73 1204
2850.23 1050
2850.74 1163
2851.24 1220
2851.74 994
2852.25 1101
2852.75 1180
2853.26 1212
2853.76 1172
2854.26 1323
2854.77 1301
2855.27 1226
2855.77 1300
2856.28 1264
2856.78 1239
2857.29 1371
2857.79 1337
2858.29 1245
2858.80 1102
2859.30 1100
2859.81 1158
2860.31 1010
2860.82 963
2861.32 982
2861.82 1054
2862.33 882
2862.83 959
2863.34 1162
2863.84 1055
2864.35 951
2864.85 1128
2865.36 1144
2865.86 1098
2866.37 1014
2866.87 1057
2867.38 1093
2867.88 1181
2868.39 1137
2868.89 1092
2869.40 1122
2869.90 1194
2870.41 1140
2870.91 1183
2871.42 1269
2871.92 1216
2872.43 1020
2872.93 1164
2873.44 1224
2873.94 1194
2874.45 1234
2874.95 1303
2875.46 1078
2875.97 1256
2876.47 1224
2876.98 1199
2877.48 1182
2877.99 1122
2878.49 1271
2879.00 1158
2879.51 1012
2880.01 1043
2880.52 1096
2881.03 1137
2881.53 1262
2882.04 1248
2882.54 1274
2883.05 1219
2883.56 947
2884.06 1089
2884.57 1180
2885.08 1142
2885.58 942
2886.09 1119
2886.60 1210
2887.10 1236
2887.61 1370
2888.12 1319
2888.62 1344
2889.13 1206
2889.64 1217
2890.14 1229
2890.65 1159
2891.16 1169
2891.66 1315
2892.17 1257
2892.68 1135
2893.18 1400
2893.69 1328
2894.20 1148
2894.71 1196
2895.21 1184
2895.72 1395
2896.23 1226
2896.74 1285
2897.24 1211
2897.75 1175
2898.26 1312
2898.77 1276
2899.27 1112
2899.78 1137
2900.29 1225
2900.80 1261
2901.31 1180
2901.81 1109
2902.32 1254
2902.83 1227
2903.34 1351
2903.85 1275
2904.35 1207
2904.86 1227
2905.37 1269
2905.88 1239
2906.39 1375
2906.90 1320
2907.40 1259
2907.91 1381
2908.42 1363
2908.93 1318
2909.44 1215
2909.95 1185
2910.46 1221
2910.96 1188
2911.47 1130
2911.98 1230
2912.49 1181
2913.00 1144
2913.51 1284
2914.02 1182
2914.53 1098
2915.04 1279
2915.54 1227
2916.05 1213
2916.56 1243
2917.07 1282
2917.58 1306
2918.09 1233
2918.60 1274
2919.11 1167
2919.62 1173
2920.13 1216
2920.64 1243
2921.15 1283
2921.66 1180
2922.17 1173
2922.68 1235
2923.19 1252
2923.70 1401
2924.21 1467
2924.72 1310
2925.23 1327
2925.74 1285
2926.25 1338
2926.76 1426
2927.27 1351
2927.78 1215
2928.29 1173
2928.80 1120
2929.31 1113
2929.82 1119
2930.33 1120
2930.84 1089
2931.35 1175
2931.86 1075
2932.37 1096
2932.88 1146
2933.39 995
2933.90 1149
2934.41 1087
2934.92 957
2935.44 1108
2935.95 1252
2936.46 1200
2936.97 1226
2937.48 1289
2937.99 1270
2938.50 1375
2939.01 1239
2939.52 1372
2940.04 1307
2940.55 1253
2941.06 1229
2941.57 1363
2942.08 1325
2942.59 1194
2943.10 1245
2943.62 1128
2944.13 1182
2944.64 1305
2945.15 1245
2945.66 1216
2946.17 1212
2946.69 1204
2947.20 1120
2947.71 1131
2948.22 1126
2948.73 1131
2949.25 1247
2949.76 1144
2950.27 1068
2950.78 1073
2951.29 1024
2951.81 1050
2952.32 1085
2952.83 1187
2953.34 1250
2953.86 1138
2954.37 1152
2954.88 1109
2955.39 1250
2955.91 1179
2956.42 1200
2956.93 1114
2957.45 1149
2957.96 1200
2958.47 1229
2958.98 1251
2959.50 1139
2960.01 1137
2960.52 1109
2961.04 1095
2961.55 1117
2962.06 1100
2962.58 1359
2963.09 1413
2963.60 1337
2964.12 1353
2964.63 1300
2965.14 1248
2965.66 1264
2966.17 1292
2966.68 1156
2967.20 1187
2967.71 1153
2968.22 1201
2968.74 1292
2969.25 1233
2969.77 1188
2970.28 990
2970.79 1088
2971.31 1109
2971.82 1138
2972.34 1191
2972.85 1216
2973.36 1137
2973.88 1129
2974.39 1239
2974.91 1302
2975.42 1132
2975.94 1288
2976.45 1345
2976.96 1317
2977.48 1242
2977.99 1237
2978.51 1338
2979.02 1267
2979.54 1263
2980.05 1203
2980.57 1301
2981.08 1321
2981.60 1284
2982.11 1282
2982.63 1147
2983.14 1170
2983.66 1463
2984.17 1506
2984.69 1262
2985.20 1356
2985.72 1380
2986.23 1458
2986.75 1474
2987.26 1557
2987.78 1651
2988.29 1558
2988.81 1676
2989.32 1600
2989.84 1462
2990.36 1645
2990.87 1675
2991.39 1572
2991.90 1409
2992.42 1657
2992.94 1775
2993.45 1580
2993.97 1669
2994.48 1754
2995.00 1823
2995.51 1687
2996.03 1866
2996.55 1760
2997.06 1622
2997.58 1780
2998.10 1902
2998.61 1998
2999.13 1892
2999.65 1891
3000.16 1887
3000.68 2108
3001.19 2405
3001.71 2603
3002.23 2609
3002.74 2758
3003.26 3382
3003.78 3707
3004.30 3836
3004.81 3888
3005.33 3971
3005.85 3778
3006.36 3541
3006.88 3140
3007.40 2833
3007.91 2513
3008.43 2114
3008.95 1985
3009.47 1825
3009.98 1743
3010.50 1631
3011.02 1600
3011.54 1645
3012.05 1507
3012.57 1546
3013.09 1419
3013.61 1521
3014.12 1409
3014.64 1306
3015.16 1466
3015.68 1294
3016.19 1483
3016.71 1443
3017.23 1457
3017.75 1431
3018.27 1307
3018.78 1483
3019.30 1469
3019.82 1571
3020.34 1452
3020.86 1398
3021.38 1619
3021.89 1368
3022.41 1498
3022.93 1453
3023.45 1269
3023.97 1396
3024.49 1261
3025.01 1318
3025.52 1434
3026.04 1367
3026.56 1416
3027.08 1250
3027.60 1368
3028.12 1453
3028.64 1468
3029.16 1389
3029.67 1345
3030.19 1382
3030.71 1301
3031.23 1427
3031.75 1373
3032.27 1422
3032.79 1283
3033.31 1416
3033.83 1382
3034.35 1276
3034.87 1345
3035.39 1287
3035.91 1238
3036.43 1427
3036.95 1360
3037.47 1333
3037.99 1326
3038.50 1318
3039.02 1245
3039.54 1222
3040.06 1162
3040.58 1223
3041.10 1133
3041.62 1218
3042.14 1255
3042.66 1166
3043.18 1233
3043.70 1233
3044.23 1357
3044.75 1255
3045.27 1177
3045.79 1362
3046.31 1334
3046.83 1246
3047.35 1230
3047.87 1273
3048.39 1182
3048.91 1132
3049.43 1207
3049.95 1221
3050.47 1202
3050.99 1127
3051.51 1178
3052.03 1186
3052.56 1176
3053.08 1171
3053.60 1144
3054.12 1033
3054.64 1127
3055.16 1158
3055.68 1088
3056.20 1153
3056.72 1197
3057.25 1119
3057.77 1197
3058.29 1174
3058.81 1272
3059.33 1192
3059.85 1176
3060.38 1176
3060.90 1183
3061.42 1260
3061.94 1278
3062.46 1338
3062.98 1294
3063.51 1352
3064.03 1259
3064.55 1433
3065.07 1432
3065.59 1229
3066.12 1321
3066.64 1298
3067.16 1272
3067.68 1388
3068.21 1290
3068.73 1316
3069.25 1441
3069.77 1263
3070.30 1282
3070.82 1405
3071.34 1284
3071.86 1230
3072.39 1197
3072.91 1166
3073.43 1233
3073.95 1306
3074.48 1440
3075.00 1345
3075.52 1578
3076.05 1431
3076.57 1324
3077.09 1412
3077.61 1533
3078.14 1486
3078.66 1538
3079.18 1746
3079.71 1640
3080.23 1675
3080.75 1903
3081.28 1722
3081.80 1858
3082.32 1854
3082.85 1701
3083.37 1567
3083.90 1546
3084.42 1620
3084.94 1578
3085.47 1433
3085.99 1411
3086.51 1319
3087.04 1415
3087.56 1449
3088.09 1480
3088.61 1401
3089.13 1498
3089.66 1434
3090.18 1447
3090.71 1277
3091.23 1256
3091.76 1318
3092.28 1324
3092.80 1317
3093.33 1608
3093.85 1657
3094.38 1685
3094.90 1728
3095.43 1663
3095.95 1809
3096.48 1878
3097.00 1860
3097.53 1850
3098.05 1785
3098.58 2105
3099.10 2160
3099.63 2610
3100.15 3246
3100.68 3418
3101.20 4222
3101.73 4672
3102.25 4861
3102.78 4906
3103.30 5033
3103.83 5175
3104.35 5024
3104.88 4679
3105.40 4178
3105.93 3341
3106.45 2833
3106.98 2602
3107.51 2431
3108.03 2101
3108.56 2055
3109.08 1921
3109.61 1897
3110.13 2009
3110.66 2075
3111.19 2114
3111.71 1943
3112.24 1738
3112.76 1826
3113.29 1789
3113.82 1729
3114.34 1642
3114.87 1652
3115.40 1575
3115.92 1510
3116.45 1572
3116.98 1644
3117.50 1555
3118.03 1370
3118.55 1496
3119.08 1611
3119.61 1572
3120.13 1750
3120.66 1807
3121.19 1643
3121.72 1603
3122.24 1656
3122.77 1722
3123.30 1686
3123.82 1541
3124.35 1712
3124.88 1523
3125.40 1373
3125.93 1280
3126.46 1261
3126.99 1244
3127.51 1319
3128.04 1233
3128.57 1374
3129.10 1374
3129.62 1333
3130.15 1270
3130.68 1311
3131.21 1353
3131.73 1449
3132.26 1382
3132.79 1448
3133.32 1363
3133.85 1261
3134.37 1231
3134.90 1172
3135.43 1121
3135.96 1209
3136.49 1177
3137.01 1151
3137.54 1160
3138.07 1206
3138.60 1255
3139.13 1305
3139.65 1346
3140.18 1374
3140.71 1169
3141.24 1300
3141.77 1328
3142.30 1128
3142.83 1074
3143.35 1269
3143.88 1420
3144.41 1367
3144.94 1388
3145.47 1212
3146.00 1153
3146.53 1334
3147.06 1441
3147.59 1351
3148.11 1602
3148.64 1630
3149.17 1635
3149.70 1505
3150.23 1464
3150.76 1617
3151.29 1346
3151.82 1498
3152.35 1531
3152.88 1442
3153.41 1427
3153.94 1266
3154.47 1419
3155.00 1516
3155.53 1447
3156.06 1453
3156.59 1588
3157.12 1580
3157.65 1609
3158.18 1591
3158.71 1633
3159.24 1604
3159.77 1473
3160.30 1564
3160.83 1523
3161.36 1321
3161.89 1328
3162.42 1471
3162.95 1476
3163.48 1315
3164.01 1238
3164.54 1266
3165.07 1259
3165.60 1215
3166.13 1244
3166.66 1327
3167.19 1412
3167.72 1298
3168.25 1108
3168.78 1329
3169.31 1250
3169.85 1204
3170.38 1311
3170.91 1227
3171.44 1312
3171.97 1419
3172.50 1483
3173.03 1678
3173.56 1640
3174.09 1484
3174.63 1531
3175.16 1617
3175.69 1443
3176.22 1473
3176.75 1480
3177.28 1487
3177.81 1292
3178.35 1391
3178.88 1383
3179.41 1278
3179.94 1216
3180.47 1182
3181.00 1220
3181.54 1312
3182.07 1175
3182.60 1118
3183.13 1054
3183.66 1294
3184.20 1243
3184.73 1122
3185.26 1206
3185.79 1160
3186.33 1238
3186.86 1325
3187.39 1165
3187.92 1261
3188.46 1224
3188.99 1435
3189.52 1398
3190.05 1270
3190.59 1263
3191.12 1254
3191.65 1178
3192.18 1333
3192.72 1206
3193.25 1213
3193.78 1092
3194.32 1259
3194.85 1441
3195.38 1352
3195.91 1239
3196.45 1291
3196.98 1338
3197.51 1370
3198.05 1243
3198.58 1387
3199.11 1393
3199.65 1506
3200.18 1531
3200.71 1392
3201.25 1351
3201.78 1444
3202.32 1406
3202.85 1298
3203.38 1457
3203.92 1545
3204.45 1478
3204.98 1367
3205.52 1429
3206.05 1417
3206.59 1585
3207.12 1644
3207.65 1763
3208.19 1584
3208.72 1628
3209.26 1751
3209.79 1746
3210.32 1649
3210.86 1751
3211.39 1687
3211.93 1554
3212.46 1665
3213.00 1636
3213.53 1544
3214.07 1550
3214.60 1574
3215.14 1492
3215.67 1521
3216.20 1486
3216.74 1358
3217.27 1156
3217.81 1319
3218.34 1274
3218.88 1260
3219.41 1329
3219.95 1372
3220.48 1479
3221.02 1353
3221.56 1395
3222.09 1614
3222.63 1516
3223.16 1692
3223.70 1756
3224.23 1777
3224.77 1753
3225.30 1611
3225.84 1637
3226.37 1696
3226.91 1794
3227.45 1798
3227.98 1606
3228.52 1575
3229.05 1491
3229.59 1445
3230.12 1557
3230.66 1674
3231.20 1641
3231.73 1479
3232.27 1674
3232.81 1562
3233.34 1666
3233.88 1730
3234.41 1639
3234.95 1646
3235.49 1514
3236.02 1661
3236.56 1671
3237.10 1578
3237.63 1668
3238.17 1725
3238.71 1606
3239.24 1691
3239.78 1764
3240.32 1644
3240.85 1646
3241.39 1680
3241.93 1791
3242.46 1763
3243.00 1744
3243.54 1509
3244.07 1475
3244.61 1764
3245.15 1786
3245.69 1775
3246.22 1710
3246.76 1769
3247.30 1735
3247.84 1691
3248.37 1709
3248.91 1731
3249.45 1704
3249.99 1725
3250.52 1632
3251.06 1755
3251.60 1723
3252.14 1991
3252.67 1876
3253.21 2018
3253.75 1989
3254.29 1815
3254.83 1869
3255.36 2045
3255.90 1975
3256.44 2096
3256.98 2179
3257.52 2250
3258.05 2259
3258.59 2287
3259.13 2390
3259.67 2787
3260.21 2799
3260.75 2861
3261.29 2953
3261.82 3059
3262.36 3489
3262.90 3785
3263.44 4257
3263.98 4707
3264.52 4687
3265.06 5636
3265.60 6195
3266.13 6202
3266.67 6055
3267.21 6538
3267.75 6006
3268.29 5690
3268.83 5420
3269.37 5188
3269.91 4344
3270.45 3717
3270.99 3266
3271.53 2808
3272.07 2635
3272.60 2417
3273.14 2444
3273.68 2605
3274.22 2317
3274.76 2383
3275.30 2281
3275.84 2420
3276.38 2382
3276.92 2357
3277.46 2456
3278.00 2600
3278.54 2588
3279.08 2528
3279.62 2474
3280.16 2415
3280.70 2367
3281.24 2340
3281.78 2327
3282.32 2496
3282.86 2577
3283.40 2389
3283.94 2489
3284.48 2626
3285.02 2732
3285.56 2762
3286.11 2563
3286.65 2456
3287.19 2454
3287.73 2584
3288.27 2588
3288.81 2687
3289.35 2602
3289.89 2594
3290.43 2683
3290.97 2636
3291.51 2688
3292.05 2951
3292.60 3207
3293.14 3329
3293.68 3441
3294.22 3461
3294.76 3423
3295.30 3538
3295.84 3486
3296.38 3479
3296.93 3423
3297.47 3055
3298.01 2919
3298.55 3023
3299.09 2827
3299.63 2993
3300.18 2768
3300.72 2901
3301.26 2803
3301.80 2896
3302.34 2938
3302.89 2786
3303.43 2799
3303.97 2906
3304.51 2716
3305.05 2774
3305.60 2587
3306.14 2379
3306.68 2439
3307.22 2314
3307.76 2420
3308.31 2469
3308.85 2387
3309.39 2409
3309.93 2204
3310.48 2328
3311.02 2277
3311.56 2345
3312.11 2310
3312.65 2370
3313.19 2279
3313.73 2465
3314.28 2423
3314.82 2576
3315.36 2788
3315.91 3046
3316.45 3188
3316.99 3174
3317.53 3293
3318.08 3139
3318.62 3723
3319.16 3813
3319.71 3954
3320.25 3746
3320.79 3789
3321.34 4214
3321.88 4138
3322.43 3826
3322.97 3845
3323.51 3739
3324.06 3561
3324.60 3600
3325.14 3588
3325.69 3491
3326.23 3416
3326.78 3589
3327.32 3316
3327.86 3286
3328.41 3371
3328.95 3460
3329.50 3794
3330.04 4517
3330.58 5736
3331.13 7141
3331.67 8968
3332.22 11250
3332.76 13998
3333.31 16671
3333.85 18743
3334.39 20209
3334.94 21671
3335.48 21906
3336.03 22562
3336.57 22318
3337.12 21854
3337.66 21021
3338.21 18644
3338.75 16858
3339.30 14698
3339.84 12369
3340.39 10325
3340.93 8251
3341.48 6659
3342.02 5386
3342.57 4333
3343.11 4242
3343.66 3626
3344.20 3358
3344.75 3207
3345.29 2946
3345.84 3034
3346.39 2922
3346.93 2896
3347.48 2847
3348.02 2851
3348.57 2767
3349.11 2666
3349.66 2842
3350.21 2892
3350.75 2910
3351.30 2730
3351.84 2560
3352.39 2654
3352.94 2850
3353.48 2662
3354.03 2646
3354.57 2573
3355.12 2593
3355.67 2533
3356.21 2608
3356.76 2615
3357.31 2551
3357.85 2585
3358.40 2369
3358.94 2199
3359.49 2425
3360.04 2474
3360.58 2650
3361.13 2610
3361.68 2617
3362.22 2583
3362.77 2580
3363.32 2907
3363.87 2717
3364.41 2556
3364.96 2695
3365.51 2563
3366.05 2638
3366.60 2589
3367.15 2496
3367.70 2418
3368.24 2467
3368.79 2478
3369.34 2528
3369.88 2861
3370.43 2952
3370.98 2973
3371.53 3181
3372.07 3529
3372.62 3645
3373.17 3826
3373.72 3770
3374.27 3881
3374.81 3815
3375.36 3599
3375.91 3344
3376.46 3176
3377.01 2823
3377.55 2819
3378.10 2592
3378.65 2341
3379.20 2331
3379.75 2254
3380.29 2126
3380.84 2126
3381.39 2107
3381.94 2102
3382.49 2136
3383.04 2168
3383.58 2002
3384.13 2034
3384.68 2049
3385.23 2044
3385.78 1950
3386.33 1872
3386.88 1836
3387.43 1671
3387.97 1714
3388.52 1714
3389.07 1715
3389.62 1679
3390.17 1506
3390.72 1525
3391.27 1428
3391.82 1400
3392.37 1517
3392.92 1645
3393.47 1638
3394.02 1648
3394.56 1752
3395.11 1808
3395.66 1814
3396.21 1708
3396.76 1722
3397.31 1769
3397.86 1746
3398.41 1794
3398.96 1645
3399.51 1562
3400.06 1617
3400.61 1547
3401.16 1454
3401.71 1637
3402.26 1564
3402.81 1563
3403.36 1470
3403.91 1580
3404.46 1545
3405.01 1438
3405.56 1576
3406.11 1694
3406.66 1596
3407.21 1611
3407.76 1573
3408.32 1669
3408.87 1780
3409.42 1689
3409.97 1860
3410.52 1791
3411.07 2032
3411.62 2072
3412.17 2053
3412.72 2128
3413.27 2093
3413.82 1991
3414.37 1991
3414.93 2036
3415.48 1911
3416.03 1772
3416.58 1745
3417.13 1680
3417.68 1589
3418.23 1547
3418.78 1372
3419.34 1506
3419.89 1512
3420.44 1510
3420.99 1528
3421.54 1404
3422.09 1523
3422.65 1582
3423.20 1598
3423.75 1595
3424.30 1443
3424.85 1457
3425.40 1471
3425.96 1460
3426.51 1465
3427.06 1515
3427.61 1383
3428.16 1339
3428.72 1481
3429.27 1392
3429.82 1441
3430.37 1361
3430.93 1326
3431.48 1369
3432.03 1433
3432.58 1482
3433.14 1465
3433.69 1352
3434.24 1319
3434.79 1223
3435.35 1360
3435.90 1550
3436.45 1489
3437.00 1426
3437.56 1503
3438.11 1444
3438.66 1429
3439.22 1489
3439.77 1379
3440.32 1466
3440.88 1439
3441.43 1412
3441.98 1428
3442.54 1410
3443.09 1388
3443.64 1443
3444.20 1456
3444.75 1339
3445.30 1371
3445.86 1320
3446.41 1397
3446.96 1370
3447.52 1399
3448.07 1325
3448.63 1355
3449.18 1317
3449.73 1315
3450.29 1305
3450.84 1232
3451.39 1433
3451.95 1355
3452.50 1434
3453.06 1550
3453.61 1557
3454.17 1558
3454.72 1316
3455.27 1380
3455.83 1422
3456.38 1370
3456.94 1448
3457.49 1371
3458.05 1349
3458.60 1265
3459.16 1431
3459.71 1412
3460.27 1409
3460.82 1425
3461.37 1464
3461.93 1546
3462.48 1369
3463.04 1507
3463.59 1554
3464.15 1577
3464.70 1599
3465.26 1623
3465.82 1476
3466.37 1526
3466.93 1710
3467.48 1626
3468.04 1631
3468.59 1649
3469.15 1737
3469.70 1862
3470.26 1742
3470.81 1614
3471.37 1734
3471.92 1817
3472.48 1939
3473.04 1907
3473.59 1983
3474.15 1854
3474.70 1755
3475.26 1614
3475.82 1719
3476.37 1827
3476.93 1827
3477.48 1735
3478.04 1676
3478.60 1908
3479.15 1977
3479.71 2166
3480.27 2054
3480.82 1996
3481.38 2127
3481.93 2163
3482.49 2090
3483.05 2078
3483.60 2273
3484.16 1987
3484.72 2131
3485.27 2177
3485.83 2199
3486.39 2466
3486.94 2446
3487.50 2669
3488.06 3084
3488.62 3670
3489.17 4139
3489.73 4996
3490.29 5648
3490.84 6765
3491.40 6964
3491.96 7468
3492.52 7532
3493.07 7391
3493.63 6696
3494.19 6137
3494.75 5461
3495.30 4547
3495.86 4086
3496.42 3803
3496.98 3251
3497.53 3049
3498.09 2835
3498.65 2848
3499.21 2873
3499.76 2650
3500.32 2912
3500.88 2818
3501.44 2847
3502.00 3121
3502.56 2954
3503.11 2662
3503.67 2786
3504.23 2745
3504.79 2767
3505.35 2829
3505.90 2626
3506.46 2601
3507.02 2414
3507.58 2359
3508.14 2412
3508.70 2190
3509.26 2133
3509.81 2099
3510.37 2005
3510.93 2136
3511.49 2052
3512.05 1874
3512.61 1777
3513.17 1763
3513.73 1717
3514.29 1630
3514.84 1697
3515.40 1774
3515.96 1662
3516.52 1491
3517.08 1457
3517.64 1612
3518.20 1450
3518.76 1608
3519.32 1559
3519.88 1542
3520.44 1423
3521.00 1393
3521.56 1518
3522.12 1489
3522.68 1578
3523.24 1560
3523.80 1546
3524.36 1515
3524.92 1409
3525.48 1358
3526.04 1373
3526.60 1384
3527.16 1320
3527.72 1360
3528.28 1617
3528.84 1464
3529.40 1442
3529.96 1277
3530.52 1438
3531.08 1386
3531.64 1299
3532.20 1408
3532.76 1382
3533.32 1551
3533.88 1417
3534.44 1350
3535.00 1514
3535.56 1524
3536.12 1485
3536.68 1316
3537.25 1418
3537.81 1408
3538.37 1455
3538.93 1419
3539.49 1498
3540.05 1427
3540.61 1461
3541.17 1496
3541.73 1288
3542.30 1408
3542.86 1403
3543.42 1301
3543.98 1250
3544.54 1261
3545.10 1291
3545.66 1250
3546.23 1410
3546.79 1312
3547.35 1271
3547.91 1209
3548.47 1377
3549.03 1280
3549.60 1216
3550.16 1301
3550.72 1271
3551.28 1316
3551.84 1289
3552.41 1230
3552.97 1291
3553.53 1204
3554.09 1231
3554.65 1218
3555.22 1073
3555.78 1114
3556.34 1021
3556.90 1227
3557.47 1223
3558.03 1244
3558.59 1363
3559.15 1311
3559.72 1317
3560.28 1263
3560.84 1298
3561.41 1173
3561.97 1107
3562.53 1116
3563.09 1271
3563.66 1370
3564.22 1205
3564.78 1239
3565.35 1123
3565.91 1261
3566.47 1248
3567.04 1236
3567.60 1241
3568.16 1167
3568.73 1003
3569.29 1113
3569.85 1100
3570.42 1120
3570.98 999
3571.54 1090
3572.11 1143
3572.67 1098
3573.23 1198
3573.80 1217
3574.36 1452
3574.93 1305
3575.49 1259
3576.05 1287
3576.62 1210
3577.18 1354
3577.75 1224
3578.31 1302
3578.87 1399
3579.44 1332
3580.00 1254
3580.57 1116
3581.13 1158
3581.70 1231
3582.26 1248
3582.82 1142
3583.39 1125
3583.95 1185
3584.52 1142
3585.08 1128
3585.65 1145
3586.21 1010
3586.78 1146
3587.34 1076
3587.91 1153
3588.47 1183
3589.04 1002
3589.60 1227
3590.17 1196
3590.73 1190
3591.30 1226
3591.86 1176
3592.43 1036
3592.99 1274
3593.56 1374
3594.12 1155
3594.69 1223
3595.25 1334
3595.82 1213
3596.39 1238
3596.95 1215
3597.52 1272
3598.08 1230
3598.65 1280
3599.21 1240
3599.78 1232
3600.35 1143
3600.91 1056
3601.48 1186
3602.04 1085
3602.61 1067
3603.18 1169
3603.74 1104
3604.31 1071
3604.87 1008
3605.44 1023
3606.01 962
3606.57 1022
3607.14 854
3607.71 873
3608.27 938
3608.84 1002
3609.41 922
3609.97 913
3610.54 1022
3611.11 1056
3611.67 996
3612.24 921
3612.81 980
3613.37 1118
3613.94 1074
3614.51 1272
3615.07 1440
3615.64 1198
3616.21 1341
3616.77 1305
3617.34 1329
3617.91 1446
3618.48 1562
3619.04 1479
3619.61 1502
3620.18 1355
3620.75 1373
3621.31 1357
3621.88 1331
3622.45 1311
3623.02 1127
3623.58 1136
3624.15 1167
3624.72 1131
3625.29 1098
3625.86 1070
3626.42 1043
3626.99 1029
3627.56 1030
3628.13 1066
3628.70 973
3629.26 1011
3629.83 907
3630.40 885
3630.97 1197
3631.54 1169
3632.10 1023
3632.67 916
3633.24 898
3633.81 1106
3634.38 1027
3634.95 1021
3635.52 902
3636.08 976
3636.65 1074
3637.22 1070
3637.79 1032
3638.36 1116
3638.93 1048
3639.50 1029
3640.07 997
3640.64 1008
3641.20 1188
3641.77 1088
3642.34 1214
3642.91 1195
3643.48 1089
3644.05 1078
3644.62 1045
3645.19 1098
3645.76 1042
3646.33 1062
3646.90 1051
3647.47 1088
3648.04 1087
3648.61 1281
3649.18 1225
3649.75 1173
3650.32 1218
3650.89 1197
3651.46 1218
3652.03 1351
3652.60 1204
3653.17 1207
3653.74 1203
3654.31 1230
3654.88 1193
3655.45 1113
3656.02 1370
3656.59 1219
3657.16 1283
3657.73 1155
3658.30 1106
3658.87 1244
3659.44 1276
3660.01 1053
3660.58 1137
3661.15 1157
3661.72 1311
3662.29 1148
3662.86 1096
3663.43 1171
3664.00 1146
3664.58 1192
3665.15 1116
3665.72 1135
3666.29 1279
3666.86 1301
3667.43 1200
3668.00 1131
3668.57 1071
3669.14 1122
3669.72 1254
3670.29 1171
3670.86 1172
3671.43 1074
3672.00 1047
3672.57 1019
3673.14 957
3673.72 1143
3674.29 1210
3674.86 1130
3675.43 1088
3676.00 1145
3676.57 1124
3677.15 1229
3677.72 1299
3678.29 1186
3678.86 1172
3679.43 1146
3680.01 1179
3680.58 1149
3681.15 1154
3681.72 1069
3682.29 979
3682.87 1097
3683.44 994
3684.01 1089
3684.58 1028
3685.16 1116
3685.73 1100
3686.30 1134
3686.87 1126
3687.45 1075
3688.02 1040
3688.59 989
3689.17 1035
3689.74 1063
3690.31 1020
3690.88 1103
3691.46 998
3692.03 1110
3692.60 1184
3693.18 1107
3693.75 1015
3694.32 1102
3694.90 1077
3695.47 1016
3696.04 1030
3696.62 1085
3697.19 1007
3697.76 977
3698.34 995
3698.91 1049
3699.48 1045
3700.06 957
3700.63 974
3701.21 982
3701.78 1040
3702.35 1118
3702.93 1167
3703.50 974
3704.07 1024
3704.65 1086
3705.22 1018
3705.80 1065
3706.37 1093
3706.95 1010
3707.52 1020
3708.09 1127
3708.67 1317
3709.24 1278
3709.82 1168
3710.39 1025
3710.97 1082
3711.54 1180
3712.11 1185
3712.69 974
3713.26 1063
3713.84 1099
3714.41 1086
3714.99 952
3715.56 1026
3716.14 1167
3716.71 1071
3717.29 964
3717.86 993
3718.44 1076
3719.01 1097
3719.59 1025
3720.16 865
3720.74 944
3721.31 956
3721.89 1045
3722.47 888
3723.04 863
3723.62 848
3724.19 970
3724.77 1066
3725.34 942
3725.92 880
3726.49 989
3727.07 1036
3727.65 1079
3728.22 1095
3728.80 1085
3729.37 1172
3729.95 1257
3730.53 1121
3731.10 1056
3731.68 1163
3732.25 1233
3732.83 1095
3733.41 1245
3733.98 1250
3734.56 1048
3735.14 1196
3735.71 1271
3736.29 1029
3736.86 1089
3737.44 1096
3738.02 1015
3738.59 1118
3739.17 987
3739.75 905
3740.32 956
3740.90 1030
3741.48 974
3742.06 911
3742.63 941
3743.21 1094
3743.79 1044
3744.36 1010
3744.94 991
3745.52 977
3746.09 1103
3746.67 1007
3747.25 1056
3747.83 1009
3748.40 1021
3748.98 1054
3749.56 1033
3750.14 1134
3750.71 1039
3751.29 914
3751.87 1029
3752.45 861
3753.03 973
3753.60 973
3754.18 962
3754.76 988
3755.34 912
3755.91 989
3756.49 983
3757.07 897
3757.65 839
3758.23 895
3758.81 1041
3759.38 917
3759.96 997
3760.54 950
3761.12 949
3761.70 992
3762.28 912
3762.85 1025
3763.43 1182
3764.01 926
3764.59 998
3765.17 1028
3765.75 957
3766.33 1117
3766.90 1023
3767.48 995
3768.06 975
3768.64 949
3769.22 833
3769.80 973
3770.38 908
3770.96 852
3771.54 1017
3772.12 983
3772.70 961
3773.27 1097
3773.85 984
3774.43 991
3775.01 940
3775.59 979
3776.17 981
3776.75 1001
3777.33 984
3777.91 1005
3778.49 827
3779.07 838
3779.65 837
3780.23 851
3780.81 871
3781.39 786
3781.97 839
3782.55 868
3783.13 802
3783.71 869
3784.29 885
3784.87 941
3785.45 961
3786.03 947
3786.61 931
3787.19 1000
3787.77 921
3788.35 926
3788.93 961
3789.51 928
3790.09 931
3790.67 942
3791.26 1136
3791.84 935
3792.42 965
3793.00 1031
3793.58 1026
3794.16 952
3794.74 923
3795.32 953
3795.90 983
3796.48 1108
3797.07 1047
3797.65 993
3798.23 1036
3798.81 951
3799.39 914
3799.97 924
3800.55 987
3801.13 980
3801.72 864
3802.30 788
3802.88 806
3803.46 874
3804.04 984
3804.62 1110
3805.21 1050
3805.79 1008
3806.37 1142
3806.95 1107
3807.53 1101
3808.12 1155
3808.70 1075
3809.28 1040
3809.86 1096
3810.44 1198
3811.03 1014
3811.61 1075
3812.19 1238
3812.77 998
3813.36 1058
3813.94 947
3814.52 905
3815.10 913
3815.69 918
3816.27 1088
3816.85 1005
3817.43 984
3818.02 951
3818.60 940
3819.18 855
3819.76 874
3820.35 944
3820.93 922
3821.51 877
3822.10 983
3822.68 1064
3823.26 1041
3823.85 879
3824.43 884
3825.01 844
3825.60 896
3826.18 975
3826.76 930
3827.35 916
3827.93 1093
3828.51 1012
3829.10 900
3829.68 960
3830.26 996
3830.85 1041
3831.43 974
3832.02 934
3832.60 990
3833.18 1014
3833.77 1022
3834.35 978
3834.93 931
3835.52 1005
3836.10 1040
3836.69 995
3837.27 932
3837.86 937
3838.44 869
3839.02 936
3839.61 975
3840.19 968
3840.78 1000
3841.36 1005
3841.95 993
3842.53 976
3843.12 1003
3843.70 982
3844.29 962
3844.87 926
3845.46 879
3846.04 1031
3846.63 913
3847.21 830
3847.80 926
3848.38 978
3848.97 1029
3849.55 1029
3850.14 837
3850.72 1003
3851.31 989
3851.89 1019
3852.48 888
3853.06 948
3853.65 973
3854.23 983
3854.82 1070
3855.40 1048
3855.99 1004
3856.58 943
3857.16 899
3857.75 938
3858.33 1048
3858.92 1106
3859.50 1170
3860.09 1205
3860.68 1171
3861.26 1167
3861.85 1243
3862.43 1273
3863.02 1248
3863.61 1201
3864.19 1135
3864.78 1137
3865.37 1174
3865.95 1098
3866.54 1156
3867.13 1134
3867.71 1211
3868.30 1020
3868.89 820
3869.47 954
3870.06 1050
3870.65 954
3871.23 1000
3871.82 1070
3872.41 1170
3872.99 1185
3873.58 1017
3874.17 1155
3874.75 1094
3875.34 966
3875.93 1066
3876.52 1105
3877.10 1033
3877.69 900
3878.28 944
3878.86 863
3879.45 782
3880.04 957
3880.63 997
3881.21 901
3881.80 942
3882.39 973
3882.98 871
3883.57 954
3884.15 954
3884.74 861
3885.33 876
3885.92 1133
3886.50 1167
3887.09 1098
3887.68 1089
3888.27 1199
3888.86 1317
3889.45 1282
3890.03 1371
3890.62 1261
3891.21 1205
3891.80 1100
3892.39 1186
3892.98 1091
3893.56 1071
3894.15 1049
3894.74 1067
3895.33 1010
3895.92 993
3896.51 1081
3897.10 1116
3897.68 1048
3898.27 972
3898.86 994
3899.45 1093
3900.04 1074
3900.63 1090
3901.22 1006
3901.81 1124
3902.40 1052
3902.99 1090
3903.57 926
3904.16 889
3904.75 934
3905.34 1023
3905.93 1172
3906.52 1151
3907.11 1199
3907.70 1093
3908.29 971
3908.88 941
3909.47 1078
3910.06 1066
3910.65 1072
3911.24 1022
3911.83 1013
3912.42 880
3913.01 832
3913.60 909
3914.19 869
3914.78 944
3915.37 968
3915.96 921
3916.55 902
3917.14 912
3917.73 1029
3918.32 863
3918.91 964
3919.50 1091
3920.09 1004
3920.68 857
3921.27 951
3921.86 933
3922.45 960
3923.05 949
3923.64 863
3924.23 860
3924.82 954
3925.41 847
3926.00 958
3926.59 989
3927.18 984
3927.77 890
3928.36 912
3928.95 846
3929.55 897
3930.14 844
3930.73 831
3931.32 899
3931.91 826
3932.50 900
3933.09 1043
3933.69 952
3934.28 1039
3934.87 987
3935.46 907
3936.05 801
3936.64 937
3937.24 953
3937.83 1002
3938.42 1059
3939.01 981
3939.60 922
3940.20 988
3940.79 1113
3941.38 1064
3941.97 1109
3942.56 1049
3943.16 1004
3943.75 1020
3944.34 1080
3944.93 953
3945.53 865
3946.12 1004
3946.71 1049
3947.30 966
3947.90 925
3948.49 843
3949.08 943
3949.67 963
3950.27 873
3950.86 948
3951.45 1049
3952.05 986
3952.64 934
3953.23 955
3953.82 989
3954.42 982
3955.01 1034
3955.60 1004
3956.20 990
3956.79 964
3957.38 947
3957.98 922
3958.57 910
3959.16 1002
3959.76 1067
3960.35 1176
3960.94 1139
3961.54 972
3962.13 1028
3962.73 1027
3963.32 984
3963.91 1027
3964.51 1091
3965.10 1099
3965.69 1041
3966.29 1164
3966.88 916
3967.48 1054
3968.07 1089
3968.66 1126
3969.26 991
3969.85 939
3970.45 1101
3971.04 1034
3971.64 1074
3972.23 1063
3972.82 998
3973.42 1144
3974.01 1156
3974.61 1080
3975.20 1061
3975.80 1055
3976.39 1049
3976.99 1089
3977.58 1105
3978.18 1145
3978.77 1155
3979.37 1151
3979.96 1095
3980.56 1136
3981.15 984
3981.75 1071
3982.34 1065
3982.94 1185
3983.53 1086
3984.13 1114
3984.72 1153
3985.32 1129
3985.91 1374
3986.51 1308
3987.11 1105
3987.70 1218
3988.30 1182
3988.89 1137
3989.49 1255
3990.08 1205
3990.68 1231
3991.28 1191
3991.87 1144
3992.47 1164
3993.06 1239
3993.66 1168
3994.26 1208
3994.85 1240
3995.45 1218
3996.04 1142
3996.64 1289
3997.24 1258
3997.83 1271
3998.43 1365
3999.03 1261
3999.62 1176
4000.22 1185
4000.81 1179
4001.41 1256
4002.01 1232
4002.60 1159
4003.20 1234
4003.80 1261
4004.40 1200
4004.99 1251
4005.59 1107
4006.19 1122
4006.78 1014
4007.38 1130
4007.98 1188
4008.57 1050
4009.17 1064
4009.77 1027
4010.37 890
4010.96 1040
4011.56 1034
4012.16 1054
4012.76 949
4013.35 1029
4013.95 1148
4014.55 966
4015.15 999
4015.74 1170
4016.34 1242
4016.94 1293
4017.54 1130
4018.13 1164
4018.73 1274
4019.33 1077
4019.93 1025
4020.53 1059
4021.12 1110
4021.72 1065
4022.32 1037
4022.92 1039
4023.52 1182
4024.12 1149
4024.71 1207
4025.31 1244
4025.91 1281
4026.51 1339
4027.11 1451
4027.71 1621
4028.30 1547
4028.90 1540
4029.50 1460
4030.10 1515
4030.70 1518
4031.30 1457
4031.90 1431
4032.50 1292
4033.10 1254
4033.69 1368
4034.29 1400
4034.89 1115
4035.49 1117
4036.09 1244
4036.69 1129
4037.29 1114
4037.89 1100
4038.49 953
4039.09 966
4039.69 936
4040.29 927
4040.89 1040
4041.49 1015
4042.08 951
4042.68 875
4043.28 906
4043.88 1033
4044.48 998
4045.08 1037
4045.68 894
4046.28 994
4046.88 981
4047.48 991
4048.08 924
4048.68 967
4049.28 982
4049.88 967
4050.48 932
4051.08 978
4051.69 1096
4052.29 970
4052.89 1025
4053.49 1038
4054.09 985
4054.69 956
4055.29 1017
4055.89 983
4056.49 1027
4057.09 985
4057.69 970
4058.29 996
4058.89 962
4059.49 890
4060.09 983
4060.70 1089
4061.30 1023
4061.90 1020
4062.50 943
4063.10 977
4063.70 971
4064.30 897
4064.90 934
4065.51 923
4066.11 1063
4066.71 875
4067.31 917
4067.91 1011
4068.51 854
4069.11 927
4069.72 1031
4070.32 888
4070.92 875
4071.52 929
4072.12 943
4072.73 849
4073.33 814
4073.93 853
4074.53 891
4075.13 910
4075.74 961
4076.34 868
4076.94 848
4077.54 943
4078.14 937
4078.75 870
4079.35 831
4079.95 885
4080.55 863
4081.16 800
4081.76 930
4082.36 1046
4082.96 882
4083.57 931
4084.17 942
4084.77 798
4085.38 857
4085.98 925
4086.58 960
4087.18 924
4087.79 938
4088.39 945
4088.99 909
4089.60 1025
4090.20 1041
4090.80 967
4091.41 1046
4092.01 900
4092.61 956
4093.22 1013
4093.82 863
4094.42 796
4095.03 892
4095.63 957
4096.23 926
4096.84 839
4097.44 927
4098.05 919
4098.65 969
4099.25 987
4099.86 1005
4100.46 982
4101.06 840
4101.67 818
4102.27 885
4102.88 1020
4103.48 920
4104.09 929
4104.69 995
4105.29 841
4105.90 924
4106.50 934
4107.11 931
4107.71 973
4108.32 857
4108.92 866
4109.53 1005
4110.13 1012
4110.74 888
4111.34 844
4111.94 849
4112.55 862
4113.15 899
4113.76 897
4114.36 920
4114.97 853
4115.57 823
4116.18 840
4116.78 812
4117.39 761
4118.00 813
4118.60 846
4119.21 862
4119.81 836
4120.42 925
4121.02 934
4121.63 812
4122.23 807
4122.84 886
4123.44 872
4124.05 818
4124.66 850
4125.26 930
4125.87 929
4126.47 861
4127.08 905
4127.68 850
4128.29 796
4128.90 881
4129.50 855
4130.11 964
4130.72 867
4131.32 902
4131.93 967
4132.53 964
4133.14 950
4133.75 1025
4134.35 995
4134.96 936
4135.57 977
4136.17 949
4136.78 883
4137.39 1073
4137.99 964
4138.60 924
4139.21 1127
4139.81 998
4140.42 917
4141.03 924
4141.63 989
4142.24 1004
4142.85 917
4143.46 1062
4144.06 953
4144.67 1014
4145.28 1056
4145.88 1033
4146.49 958
4147.10 1039
4147.71 999
4148.31 955
4148.92 977
4149.53 915
4150.14 853
4150.74 904
4151.35 847
4151.96 961
4152.57 856
4153.18 899
4153.78 789
4154.39 818
4155.00 911
4155.61 926
4156.22 923
4156.82 971
4157.43 898
4158.04 865
4158.65 868
4159.26 898
4159.86 841
4160.47 1016
4161.08 959
4161.69 844
4162.30 902
4162.91 1002
4163.52 943
4164.12 984
4164.73 1009
4165.34 981
4165.95 900
4166.56 824
4167.17 883
4167.78 910
4168.39 1119
4168.99 943
4169.60 891
4170.21 888
4170.82 980
4171.43 920
4172.04 828
4172.65 825
4173.26 843
4173.87 847
4174.48 1002
4175.09 1040
4175.70 1064
4176.31 1009
4176.92 933
4177.53 884
4178.13 916
4178.74 915
4179.35 907
4179.96 956
4180.57 857
4181.18 869
4181.79 912
4182.40 948
4183.01 823
4183.62 936
4184.23 968
4184.84 826
4185.45 852
4186.06 802
4186.67 823
4187.29 817
4187.90 952
4188.51 867
4189.12 921
4189.73 907
4190.34 842
4190.95 892
4191.56 1041
4192.17 929
4192.78 921
4193.39 882
4194.00 858
4194.61 839
4195.22 767
4195.83 856
4196.45 799
4197.06 822
4197.67 826
4198.28 828
4198.89 741
4199.50 846
4200.11 898
4200.72 808
4201.33 874
4201.95 888
4202.56 825
4203.17 877
4203.78 807
4204.39 777
4205.00 807
4205.62 792
4206.23 900
4206.84 855
4207.45 835
4208.06 817
4208.67 779
4209.29 790
4209.90 836
4210.51 857
4211.12 803
4211.73 879
4212.35 921
4212.96 905
4213.57 858
4214.18 918
4214.80 877
4215.41 968
4216.02 950
4216.63 905
4217.25 967
4217.86 911
4218.47 968
4219.08 1003
4219.70 1100
4220.31 995
4220.92 955
4221.53 934
4222.15 960
4222.76 1035
4223.37 957
4223.99 1025
4224.60 1074
4225.21 1023
4225.83 998
4226.44 1042
4227.05 1057
4227.66 1044
4228.28 1068
4228.89 1097
4229.51 1074
4230.12 974
4230.73 1034
4231.35 1138
4231.96 1276
4232.57 1252
4233.19 1427
4233.80 1275
4234.41 1258
4235.03 1297
4235.64 1395
4236.26 1222
4236.87 1206
4237.48 1197
4238.10 1166
4238.71 1058
4239.33 1047
4239.94 1021
4240.55 985
4241.17 842
4241.78 841
4242.40 805
4243.01 820
4243.63 871
4244.24 890
4244.85 890
4245.47 834
4246.08 826
4246.70 901
4247.31 900
4247.93 1010
4248.54 1017
4249.16 981
4249.77 944
4250.39 968
4251.00 966
4251.62 926
4252.23 995
4252.85 891
4253.46 899
4254.08 905
4254.69 949
4255.31 945
4255.92 1004
4256.54 939
4257.15 991
4257.77 910
4258.39 902
4259.00 962
4259.62 941
4260.23 871
4260.85 906
4261.46 889
4262.08 850
4262.69 1038
4263.31 1047
4263.93 1006
4264.54 999
4265.16 1001
4265.77 961
4266.39 983
4267.01 929
4267.62 926
4268.24 977
4268.86 1012
4269.47 1026
4270.09 972
4270.70 898
4271.32 979
4271.94 864
4272.55 905
4273.17 886
4273.79 921
4274.40 928
4275.02 960
4275.64 945
4276.25 835
4276.87 895
4277.49 895
4278.10 838
4278.72 896
4279.34 935
4279.96 815
4280.57 841
4281.19 980
4281.81 906
4282.42 896
4283.04 794
4283.66 818
4284.28 872
4284.89 872
4285.51 852
4286.13 889
4286.75 878
4287.36 870
4287.98 813
4288.60 899
4289.22 906
4289.83 920
4290.45 873
4291.07 887
4291.69 899
4292.31 841
4292.92 1015
4293.54 900
4294.16 912
4294.78 936
4295.40 862
4296.01 933
4296.63 909
4297.25 816
4297.87 942
4298.49 970
4299.11 890
4299.72 878
4300.34 827
4300.96 938
4301.58 1033
4302.20 980
4302.82 956
4303.44 987
4304.06 931
4304.67 987
4305.29 933
4305.91 929
4306.53 958
4307.15 856
4307.77 952
4308.39 923
4309.01 946
4309.63 1037
4310.25 986
4310.86 865
4311.48 933
4312.10 945
4312.72 1037
4313.34 878
4313.96 974
4314.58 1013
4315.20 1007
4315.82 988
4316.44 960
4317.06 963
4317.68 1032
4318.30 968
4318.92 1001
4319.54 1016
4320.16 1033
4320.78 938
4321.40 1024
4322.02 1023
4322.64 1052
4323.26 969
4323.88 966
4324.50 1091
4325.12 1154
4325.74 1048
4326.36 994
4326.98 1084
4327.60 1091
4328.22 1195
4328.84 1163
4329.46 1250
4330.08 1238
4330.71 1251
4331.33 1300
4331.95 1157
4332.57 1117
4333.19 1337
4333.81 1477
4334.43 1706
4335.05 1733
4335.67 1904
4336.29 2157
4336.91 2279
4337.54 2256
4338.16 2119
4338.78 1872
4339.40 1998
4340.02 2077
4340.64 1836
4341.26 1789
4341.89 1873
4342.51 1704
4343.13 2036
4343.75 1962
4344.37 2209
4344.99 2430
4345.62 2595
4346.24 2644
4346.86 2579
4347.48 2531
4348.10 2471
4348.73 2234
4349.35 1899
4349.97 1557
4350.59 1538
4351.21 1503
4351.84 1446
4352.46 1380
4353.08 1267
4353.70 1257
4354.33 1178
4354.95 1308
4355.57 1280
4356.19 1175
4356.82 1270
4357.44 1252
4358.06 1199
4358.68 1282
4359.31 1238
4359.93 1184
4360.55 1069
4361.17 1149
4361.80 1183
4362.42 1142
4363.04 1221
4363.67 1239
4364.29 1172
4364.91 1025
4365.54 1069
4366.16 1139
4366.78 1130
4367.41 1092
4368.03 1122
4368.65 1221
4369.28 1070
4369.90 938
4370.52 982
4371.15 982
4371.77 896
4372.39 900
4373.02 891
4373.64 906
4374.27 959
4374.89 1052
4375.51 982
4376.14 1018
4376.76 952
4377.39 1019
4378.01 992
4378.63 918
4379.26 963
4379.88 1062
4380.51 945
4381.13 920
4381.75 832
4382.38 802
4383.00 1083
4383.63 925
4384.25 1016
4384.88 1074
4385.50 899
4386.13 851
4386.75 837
4387.38 952
4388.00 889
4388.63 1035
4389.25 1034
4389.88 906
4390.50 847
4391.13 874
4391.75 909
4392.38 893
4393.00 837
4393.63 827
4394.25 894
4394.88 905
4395.50 882
4396.13 925
4396.75 909
4397.38 905
4398.00 875
4398.63 918
4399.26 1050
4399.88 1083
4400.51 961
4401.13 953
4401.76 925
4402.38 888
4403.01 947
4403.64 951
4404.26 967
4404.89 943
4405.51 935
4406.14 933
4406.77 888
4407.39 973
4408.02 915
4408.64 951
4409.27 972
4409.90 900
4410.52 919
4411.15 934
4411.78 903
4412.40 983
4413.03 1004
4413.66 973
4414.28 970
4414.91 952
4415.54 884
4416.16 1058
4416.79 961
4417.42 943
4418.04 1022
4418.67 929
4419.30 806
4419.93 827
4420.55 905
4421.18 787
4421.81 931
4422.43 855
4423.06 821
4423.69 897
4424.32 838
4424.94 839
4425.57 846
4426.20 896
4426.83 855
4427.45 815
4428.08 780
4428.71 824
4429.34 859
4429.96 783
4430.59 866
4431.22 854
4431.85 911
4432.48 900
4433.10 960
4433.73 893
4434.36 904
4434.99 946
4435.62 889
4436.24 1053
4436.87 998
4437.50 886
4438.13 810
4438.76 905
4439.39 861
4440.02 901
4440.64 860
4441.27 872
4441.90 784
4442.53 853
4443.16 868
4443.79 856
4444.42 898
4445.04 891
4445.67 890
4446.30 905
4446.93 932
4447.56 998
4448.19 918
4448.82 821
4449.45 940
4450.08 941
4450.71 933
4451.34 887
4451.97 934
4452.59 949
4453.22 1103
4453.85 910
4454.48 927
4455.11 970
4455.74 876
4456.37 1035
4457.00 911
4457.63 895
4458.26 843
4458.89 981
4459.52 899
4460.15 992
4460.78 797
4461.41 845
4462.04 860
4462.67 816
4463.30 786
4463.93 764
4464.56 845
4465.19 977
4465.82 967
4466.45 883
4467.08 796
4467.71 869
4468.34 856
4468.97 905
4469.61 848
4470.24 781
4470.87 777
4471.50 820
4472.13 780
4472.76 773
4473.39 827
4474.02 785
4474.65 791
4475.28 747
4475.91 884
4476.54 900
4477.18 906
4477.81 946
4478.44 894
4479.07 884
4479.70 838
4480.33 964
4480.96 957
4481.59 889
4482.23 930
4482.86 837
4483.49 857
4484.12 934
4484.75 911
4485.38 922
4486.02 1003
4486.65 880
4487.28 845
4487.91 925
4488.54 1017
4489.18 1020
4489.81 1042
4490.44 996
4491.07 925
4491.70 917
4492.34 960
4492.97 917
4493.60 1020
4494.23 1016
4494.87 1051
4495.50 930
4496.13 1010
4496.76 927
4497.40 915
4498.03 1040
4498.66 1037
4499.29 948
4499.93 947
4500.56 1019
4501.19 1167
4501.82 1167
4502.46 1244
4503.09 1255
4503.72 993
4504.36 1131
4504.99 1107
4505.62 917
4506.26 1001
4506.89 1021
4507.52 1003
4508.16 1104
4508.79 990
4509.42 984
4510.06 986
4510.69 976
4511.32 991
4511.96 937
4512.59 877
4513.22 862
4513.86 864
4514.49 783
4515.13 802
4515.76 793
4516.39 736
4517.03 723
4517.66 731
4518.30 873
4518.93 966
4519.56 960
4520.20 978
4520.83 907
4521.47 817
4522.10 911
4522.73 977
4523.37 886
4524.00 997
4524.64 891
4525.27 902
4525.91 1017
4526.54 1030
4527.18 997
4527.81 1046
4528.45 1034
4529.08 1206
4529.72 1246
4530.35 1196
4530.99 1288
4531.62 1265
4532.26 1268
4532.89 1294
4533.53 1240
4534.16 1299
4534.80 1112
4535.43 1048
4536.07 944
4536.70 961
4537.34 1039
4537.97 1080
4538.61 945
4539.24 869
4539.88 936
4540.51 975
4541.15 835
4541.79 860
4542.42 917
4543.06 915
4543.69 900
4544.33 804
4544.96 784
4545.60 725
4546.24 772
4546.87 839
4547.51 826
4548.14 766
4548.78 795
4549.42 815
4550.05 1019
4550.69 804
4551.33 767
4551.96 896
4552.60 993
4553.24 813
4553.87 813
4554.51 871
4555.15 825
4555.78 887
4556.42 886
4557.06 838
4557.69 929
4558.33 907
4558.97 866
4559.60 871
4560.24 894
4560.88 808
4561.51 840
4562.15 914
4562.79 938
4563.43 1011
4564.06 840
4564.70 842
4565.34 870
4565.97 778
4566.61 871
4567.25 849
4567.89 926
4568.52 933
4569.16 847
4569.80 847
4570.44 865
4571.07 853
4571.71 1007
4572.35 982
4572.99 918
4573.63 887
4574.26 858
4574.90 937
4575.54 931
4576.18 819
4576.82 892
4577.45 893
4578.09 950
4578.73 874
4579.37 956
4580.01 966
4580.65 894
4581.28 965
4581.92 1011
4582.56 1016
4583.20 948
4583.84 872
4584.48 990
4585.12 851
4585.76 847
4586.39 852
4587.03 920
4587.67 1046
4588.31 978
4588.95 926
4589.59 1085
4590.23 1223
4590.87 1103
4591.51 1198
4592.15 1191
4592.78 1131
4593.42 1027
4594.06 1034
4594.70 1064
4595.34 1004
4595.98 1015
4596.62 878
4597.26 902
4597.90 979
4598.54 1024
4599.18 806
4599.82 888
4600.46 902
4601.10 828
4601.74 873
4602.38 870
4603.02 934
4603.66 840
4604.30 1073
4604.94 1045
4605.58 929
4606.22 828
4606.86 955
4607.50 917
4608.14 954
4608.78 822
4609.42 875
4610.06 857
4610.70 846
4611.34 874
4611.98 823
4612.62 797
4613.26 861
4613.90 907
4614.55 843
4615.19 1042
4615.83 999
4616.47 1019
4617.11 919
4617.75 915
4618.39 840
4619.03 899
4619.67 873
4620.31 951
4620.96 864
4621.60 759
4622.24 782
4622.88 779
4623.52 774
4624.16 866
4624.80 741
4625.44 723
4626.09 757
4626.73 704
4627.37 778
4628.01 808
4628.65 786
4629.29 850
4629.94 898
4630.58 861
4631.22 814
4631.86 858
4632.50 734
4633.15 703
4633.79 826
4634.43 881
4635.07 910
4635.72 869
4636.36 972
4637.00 981
4637.64 980
4638.28 1020
4638.93 976
4639.57 1079
4640.21 1001
4640.85 895
4641.50 975
4642.14 954
4642.78 942
4643.43 1015
4644.07 909
4644.71 863
4645.35 887
4646.00 866
4646.64 848
4647.28 902
4647.93 880
4648.57 778
4649.21 894
4649.86 877
4650.50 1021
4651.14 941
4651.79 949
4652.43 923
4653.07 873
4653.72 889
4654.36 854
4655.00 927
4655.65 896
4656.29 761
4656.93 792
4657.58 843
4658.22 823
4658.87 727
4659.51 756
4660.15 736
4660.80 798
4661.44 786
4662.09 818
4662.73 808
4663.37 823
4664.02 827
4664.66 791
4665.31 869
4665.95 900
4666.59 795
4667.24 806
4667.88 757
4668.53 651
4669.17 646
4669.82 747
4670.46 775
4671.11 880
4671.75 807
4672.40 827
4673.04 840
4673.69 748
4674.33 765
4674.98 781
4675.62 690
4676.27 750
4676.91 860
4677.56 831
4678.20 809
4678.85 816
4679.49 789
4680.14 842
4680.78 787
4681.43 822
4682.07 873
4682.72 808
4683.36 874
4684.01 778
4684.66 877
4685.30 914
4685.95 795
4686.59 876
4687.24 954
4687.88 806
4688.53 736
4689.18 785
4689.82 852
4690.47 798
4691.11 817
4691.76 950
4692.41 882
4693.05 921
4693.70 857
4694.34 862
4694.99 806
4695.64 880
4696.28 888
4696.93 872
4697.58 1083
4698.22 997
4698.87 888
4699.52 971
4700.16 864
4700.81 904
4701.46 886
4702.10 849
4702.75 779
4703.40 760
4704.04 848
4704.69 818
4705.34 737
4705.99 868
4706.63 902
4707.28 873
4707.93 839
4708.57 864
4709.22 967
4709.87 852
4710.52 838
4711.16 870
4711.81 897
4712.46 870
4713.11 790
4713.75 921
4714.40 851
4715.05 737
4715.70 754
4716.35 657
4716.99 768
4717.64 768
4718.29 760
4718.94 831
4719.58 829
4720.23 813
4720.88 946
4721.53 925
4722.18 867
4722.83 883
4723.47 902
4724.12 941
4724.77 1001
4725.42 903
4726.07 836
4726.72 942
4727.36 906
4728.01 878
4728.66 824
4729.31 831
4729.96 939
4730.61 856
4731.26 798
4731.91 810
4732.55 793
4733.20 933
4733.85 815
4734.50 801
4735.15 833
4735.80 816
4736.45 838
4737.10 930
4737.75 805
4738.40 767
4739.05 848
4739.70 844
4740.35 844
4740.99 829
4741.64 771
4742.29 891
4742.94 783
4743.59 965
4744.24 867
4744.89 854
4745.54 843
4746.19 896
4746.84 858
4747.49 930
4748.14 947
4748.79 938
4749.44 1033
4750.09 1095
4750.74 1172
4751.39 1243
4752.04 1221
4752.69 1197
4753.34 1116
4753.99 1061
4754.64 953
4755.29 1056
4755.95 1046
4756.60 953
4757.25 945
4757.90 965
4758.55 889
4759.20 860
4759.85 872
4760.50 884
4761.15 717
4761.80 783
4762.45 914
4763.10 957
4763.75 836
4764.41 915
4765.06 923
4765.71 850
4766.36 888
4767.01 928
4767.66 974
4768.31 854
4768.97 818
4769.62 894
4770.27 903
4770.92 935
4771.57 816
4772.22 873
4772.87 796
4773.53 831
4774.18 762
4774.83 829
4775.48 894
4776.13 817
4776.79 886
4777.44 824
4778.09 925
4778.74 898
4779.39 869
4780.05 1027
4780.70 833
4781.35 829
4782.00 875
4782.65 879
4783.31 873
4783.96 899
4784.61 865
4785.26 807
4785.92 774
4786.57 857
4787.22 863
4787.88 911
4788.53 1028
4789.18 1061
4789.83 949
4790.49 919
4791.14 857
4791.79 861
4792.45 885
4793.10 809
4793.75 955
4794.40 894
4795.06 922
4795.71 958
4796.36 935
4797.02 1002
4797.67 968
4798.32 892
4798.98 924
4799.63 907
4800.29 885
4800.94 898
4801.59 832
4802.25 858
4802.90 853
4803.55 965
4804.21 946
4804.86 902
4805.52 891
4806.17 810
4806.82 875
4807.48 841
4808.13 1011
4808.79 997
4809.44 894
4810.09 1000
4810.75 854
4811.40 796
4812.06 937
4812.71 928
4813.37 868
4814.02 904
4814.67 1053
4815.33 1080
4815.98 1035
4816.64 917
4817.29 970
4817.95 1009
4818.60 1008
4819.26 964
4819.91 1086
4820.57 1132
4821.22 1056
4821.88 1028
4822.53 1051
4823.19 1074
4823.84 979
4824.50 1041
4825.15 1025
4825.81 995
4826.46 1117
4827.12 1081
4827.77 1123
4828.43 1082
4829.09 1068
4829.74 1062
4830.40 1212
4831.05 1267
4831.71 1209
4832.36 1235
4833.02 1306
4833.68 1256
4834.33 1250
4834.99 1343
4835.64 1308
4836.30 1327
4836.96 1388
4837.61 1270
4838.27 1449
4838.92 1409
4839.58 1427
4840.24 1515
4840.89 1392
4841.55 1345
4842.21 1496
4842.86 1559
4843.52 1595
4844.17 1559
4844.83 1598
4845.49 1571
4846.14 1709
4846.80 1691
4847.46 1700
4848.11 2026
4848.77 2176
4849.43 2297
4850.09 2229
4850.74 2178
4851.40 2110
4852.06 2046
4852.71 2033
4853.37 2133
4854.03 2075
4854.69 2065
4855.34 2119
4856.00 2179
4856.66 2173
4857.31 2184
4857.97 2345
4858.63 2048
4859.29 2154
4859.94 2165
4860.60 1919
4861.26 1944
4861.92 1946
4862.58 1816
4863.23 1812
4863.89 1964
4864.55 1991
4865.21 2013
4865.87 1939
4866.52 1994
4867.18 1857
4867.84 1925
4868.50 1986
4869.16 1949
4869.81 1830
4870.47 1816
4871.13 1649
4871.79 1704
4872.45 1596
4873.11 1423
4873.77 1641
4874.42 1500
4875.08 1399
4875.74 1413
4876.40 1502
4877.06 1568
4877.72 1595
4878.38 1653
4879.03 1660
4879.69 1641
4880.35 1469
4881.01 1518
4881.67 1491
4882.33 1478
4882.99 1360
4883.65 1170
4884.31 1256
4884.97 1236
4885.63 1204
4886.29 1212
4886.95 1350
4887.60 1382
4888.26 1351
4888.92 1456
4889.58 1604
4890.24 1397
4890.90 1185
4891.56 1305
4892.22 1119
4892.88 1223
4893.54 1258
4894.20 1163
4894.86 1111
4895.52 1141
4896.18 1036
4896.84 1091
4897.50 1183
4898.16 1085
4898.82 1145
4899.48 1146
4900.14 1134
4900.80 1062
4901.46 975
4902.12 1018
4902.79 1048
4903.45 943
4904.11 1077
4904.77 1164
4905.43 1089
4906.09 1105
4906.75 1145
4907.41 1029
4908.07 1092
4908.73 975
4909.39 967
4910.05 965
4910.71 1019
4911.38 1036
4912.04 961
4912.70 944
4913.36 1006
4914.02 941
4914.68 1057
4915.34 997
4916.00 945
4916.67 890
4917.33 961
4917.99 939
4918.65 903
4919.31 863
4919.97 970
4920.64 909
4921.30 1026
4921.96 1029
4922.62 962
4923.28 874
4923.94 892
4924.61 919
4925.27 997
4925.93 943
4926.59 945
4927.26 847
4927.92 898
4928.58 884
4929.24 851
4929.90 932
4930.57 908
4931.23 882
4931.89 1006
4932.55 980
4933.22 744
4933.88 779
4934.54 849
4935.20 878
4935.87 904
4936.53 842
4937.19 864
4937.86 951
4938.52 884
4939.18 878
4939.84 791
4940.51 883
4941.17 919
4941.83 839
4942.50 922
4943.16 857
4943.82 796
4944.49 774
4945.15 788
4945.81 809
4946.48 883
4947.14 860
4947.80 885
4948.47 879
4949.13 727
4949.79 821
4950.46 759
4951.12 816
4951.79 838
4952.45 726
4953.11 833
4953.78 840
4954.44 831
4955.11 850
4955.77 863
4956.43 837
4957.10 857
4957.76 884
4958.43 784
4959.09 906
4959.76 880
4960.42 822
4961.08 895
4961.75 836
4962.41 877
4963.08 845
4963.74 909
4964.41 834
4965.07 915
4965.74 1049
4966.40 870
4967.07 831
4967.73 938
4968.40 917
4969.06 892
4969.73 771
4970.39 742
4971.06 780
4971.72 797
4972.39 860
4973.05 672
4973.72 816
4974.38 808
4975.05 863
4975.71 855
4976.38 851
4977.04 878
4977.71 934
4978.37 883
4979.04 878
4979.71 830
4980.37 764
4981.04 673
4981.70 806
4982.37 784
4983.04 855
4983.70 856
4984.37 825
4985.03 836
4985.70 865
4986.37 1014
4987.03 1037
4987.70 1034
4988.36 1043
4989.03 1026
4989.70 1022
4990.36 1119
4991.03 1106
4991.70 1017
4992.36 1018
4993.03 904
4993.70 961
4994.36 857
4995.03 825
4995.70 728
4996.36 804
4997.03 762
4997.70 781
4998.36 871
4999.03 805
4999.70 773
5000.36 781
5001.03 823
5001.70 801
5002.37 839
5003.03 772
5003.70 795
5004.37 754
5005.03 793
5005.70 823
5006.37 796
5007.04 841
5007.70 875
5008.37 889
5009.04 856
5009.71 767
5010.38 771
5011.04 838
5011.71 728
5012.38 835
5013.05 842
5013.71 759
5014.38 760
5015.05 733
5015.72 799
5016.39 777
5017.06 742
5017.72 837
5018.39 878
5019.06 884
5019.73 803
5020.40 856
5021.07 859
5021.73 926
5022.40 876
5023.07 849
5023.74 864
5024.41 888
5025.08 944
5025.75 899
5026.41 889
5027.08 866
5027.75 796
5028.42 871
5029.09 912
5029.76 877
5030.43 800
5031.10 809
5031.77 765
5032.44 846
5033.10 834
5033.77 795
5034.44 831
5035.11 787
5035.78 786
5036.45 759
5037.12 697
5037.79 782
5038.46 766
5039.13 765
5039.80 771
5040.47 792
5041.14 759
5041.81 823
5042.48 757
5043.15 709
5043.82 735
5044.49 702
5045.16 762
5045.83 708
5046.50 687
5047.17 805
5047.84 802
5048.51 804
5049.18 835
5049.85 797
5050.52 858
5051.19 839
5051.86 772
5052.53 811
5053.20 726
5053.87 692
5054.54 682
5055.21 726
5055.89 782
5056.56 861
5057.23 796
5057.90 757
5058.57 645
5059.24 708
5059.91 824
5060.58 743
5061.25 809
5061.92 717
5062.60 810
5063.27 772
5063.94 863
5064.61 807
5065.28 740
5065.95 710
5066.62 689
5067.30 786
5067.97 728
5068.64 648
5069.31 711
5069.98 690
5070.65 719
5071.33 771
5072.00 831
5072.67 782
5073.34 805
5074.01 723
5074.68 739
5075.36 781
5076.03 791
5076.70 763
5077.37 807
5078.05 844
5078.72 788
5079.39 772
5080.06 874
5080.73 777
5081.41 772
5082.08 838
5082.75 751
5083.42 759
5084.10 783
5084.77 714
5085.44 756
5086.12 853
5086.79 871
5087.46 1011
5088.13 976
5088.81 853
5089.48 894
5090.15 909
5090.83 880
5091.50 941
5092.17 1031
5092.85 918
5093.52 864
5094.19 881
5094.87 904
5095.54 817
5096.21 888
5096.89 894
5097.56 920
5098.23 835
5098.91 798
5099.58 777
5100.25 848
5100.93 756
5101.60 783
5102.28 827
5102.95 748
5103.62 765
5104.30 844
5104.97 778
5105.65 706
5106.32 771
5106.99 739
5107.67 760
5108.34 812
5109.02 725
5109.69 701
5110.36 700
5111.04 733
5111.71 712
5112.39 740
5113.06 720
5113.74 780
5114.41 769
5115.09 746
5115.76 683
5116.44 803
5117.11 850
5117.79 769
5118.46 829
5119.14 763
5119.81 789
5120.49 745
5121.16 789
5121.84 789
5122.51 751
5123.19 775
5123.86 863
5124.54 848
5125.21 747
5125.89 750
5126.56 777
5127.24 829
5127.91 732
5128.59 726
5129.27 730
5129.94 806
5130.62 797
5131.29 713
5131.97 673
5132.64 719
5133.32 664
5134.00 686
5134.67 695
5135.35 775
5136.02 701
5136.70 663
5137.38 756
5138.05 704
5138.73 695
5139.40 698
5140.08 778
5140.76 707
5141.43 663
5142.11 687
5142.79 721
5143.46 676
5144.14 719
5144.82 737
5145.49 739
5146.17 749
5146.85 728
5147.52 656
5148.20 737
5148.88 765
5149.55 662
5150.23 667
5150.91 611
5151.59 673
5152.26 639
5152.94 702
5153.62 638
5154.29 716
5154.97 705
5155.65 759
5156.33 697
5157.00 728
5157.68 732
5158.36 801
5159.04 812
5159.71 763
5160.39 786
5161.07 837
5161.75 748
5162.42 669
5163.10 647
5163.78 728
5164.46 774
5165.14 692
5165.81 679
5166.49 643
5167.17 710
5167.85 736
5168.53 811
5169.21 745
5169.88 699
5170.56 736
5171.24 685
5171.92 699
5172.60 738
5173.28 676
5173.95 778
5174.63 704
5175.31 784
5175.99 777
5176.67 783
5177.35 679
5178.03 695
5178.71 796
5179.38 825
5180.06 763
5180.74 769
5181.42 771
5182.10 826
5182.78 737
5183.46 739
5184.14 732
5184.82 801
5185.50 752
5186.18 730
5186.86 676
5187.53 625
5188.21 663
5188.89 693
5189.57 796
5190.25 694
5190.93 581
5191.61 634
5192.29 665
5192.97 666
5193.65 681
5194.33 802
5195.01 693
5195.69 591
5196.37 700
5197.05 668
5197.73 652
5198.41 684
5199.09 638
5199.77 716
5200.45 696
5201.13 754
5201.81 755
5202.49 712
5203.17 761
5203.86 760
5204.54 690
5205.22 671
5205.90 750
5206.58 654
5207.26 663
5207.94 644
5208.62 670
5209.30 693
5209.98 676
5210.66 700
5211.34 676
5212.02 772
5212.71 717
5213.39 695
5214.07 693
5214.75 712
5215.43 789
5216.11 751
5216.79 714
5217.47 703
5218.16 669
5218.84 664
5219.52 662
5220.20 699
5220.88 728
5221.56 717
5222.25 720
5222.93 717
5223.61 711
5224.29 706
5224.97 628
5225.66 582
5226.34 650
5227.02 721
5227.70 713
5228.38 698
5229.07 758
5229.75 710
5230.43 738
5231.11 739
5231.79 779
5232.48 724
5233.16 625
5233.84 750
5234.52 787
5235.21 712
5235.89 798
5236.57 718
5237.26 777
5237.94 772
5238.62 779
5239.30 740
5239.99 697
5240.67 712
5241.35 758
5242.04 743
5242.72 746
5243.40 733
5244.08 728
5244.77 737
5245.45 647
5246.13 671
5246.82 705
5247.50 615
5248.18 648
5248.87 713
5249.55 725
5250.24 731
5250.92 760
5251.60 680
5252.29 700
5252.97 605
5253.65 783
5254.34 773
5255.02 670
5255.71 662
5256.39 698
5257.07 810
5257.76 840
5258.44 671
5259.13 690
5259.81 683
5260.49 776
5261.18 753
5261.86 697
5262.55 755
5263.23 841
5263.92 829
5264.60 691
5265.28 835
5265.97 828
5266.65 820
5267.34 780
5268.02 716
5268.71 745
5269.39 729
5270.08 710
5270.76 700
5271.45 754
5272.13 758
5272.82 700
5273.50 798
5274.19 789
5274.87 735
5275.56 651
5276.24 664
5276.93 711
5277.61 771
5278.30 693
5278.98 669
5279.67 788
5280.36 735
5281.04 792
5281.73 822
5282.41 700
5283.10 657
5283.78 752
5284.47 715
5285.16 654
5285.84 737
5286.53 818
5287.21 830
5287.90 672
5288.59 710
5289.27 778
5289.96 597
5290.64 603
5291.33 658
5292.02 740
5292.70 690
5293.39 754
5294.08 716
5294.76 730
5295.45 780
5296.13 762
5296.82 798
5297.51 802
5298.19 771
5298.88 851
5299.57 756
5300.25 807
5300.94 885
5301.63 890
5302.32 802
5303.00 854
5303.69 801
5304.38 809
5305.06 836
5305.75 804
5306.44 686
5307.13 670
5307.81 701
5308.50 767
5309.19 811
5309.87 672
5310.56 693
5311.25 943
5311.94 864
5312.62 800
5313.31 783
5314.00 681
5314.69 787
5315.38 723
5316.06 690
5316.75 747
5317.44 818
5318.13 819
5318.82 884
5319.50 820
5320.19 813
5320.88 873
5321.57 758
5322.26 786
5322.94 840
5323.63 850
5324.32 767
5325.01 760
5325.70 733
5326.39 719
5327.07 694
5327.76 806
5328.45 819
5329.14 781
5329.83 720
5330.52 687
5331.21 694
5331.90 776
5332.58 734
5333.27 834
5333.96 728
5334.65 758
5335.34 716
5336.03 735
5336.72 804
5337.41 826
5338.10 700
5338.79 685
5339.48 774
5340.17 721
5340.86 690
5341.54 793
5342.23 760
5342.92 813
5343.61 807
5344.30 782
5344.99 859
5345.68 813
5346.37 881
5347.06 891
5347.75 854
5348.44 924
5349.13 891
5349.82 940
5350.51 997
5351.20 976
5351.89 966
5352.58 941
5353.27 842
5353.96 987
5354.65 858
5355.34 792
5356.03 752
5356.72 764
5357.42 770
5358.11 706
5358.80 693
5359.49 725
5360.18 753
5360.87 652
5361.56 729
5362.25 636
5362.94 740
5363.63 741
5364.32 664
5365.01 718
5365.70 752
5366.40 658
5367.09 731
5367.78 668
5368.47 726
5369.16 711
5369.85 663
5370.54 849
5371.23 763
5371.93 694
5372.62 766
5373.31 625
5374.00 716
5374.69 713
5375.38 762
5376.08 724
5376.77 776
5377.46 706
5378.15 632
5378.84 691
5379.53 660
5380.23 625
5380.92 703
5381.61 722
5382.30 730
5383.00 716
5383.69 677
5384.38 724
5385.07 763
5385.76 700
5386.46 752
5387.15 727
5387.84 733
5388.53 747
5389.23 840
5389.92 814
5390.61 735
5391.30 771
5392.00 791
5392.69 695
5393.38 836
5394.08 724
5394.77 679
5395.46 664
5396.15 735
5396.85 770
5397.54 774
5398.23 678
5398.93 662
5399.62 757
5400.31 705
5401.01 716
5401.70 758
5402.39 629
5403.09 704
5403.78 739
5404.47 793
5405.17 787
5405.86 679
5406.56 775
5407.25 719
5407.94 733
5408.64 801
5409.33 728
5410.02 650
5410.72 754
5411.41 719
5412.11 658
5412.80 799
5413.49 720
5414.19 738
5414.88 750
5415.58 703
5416.27 769
5416.97 776
5417.66 821
5418.35 678
5419.05 721
5419.74 718
5420.44 744
5421.13 743
5421.83 712
5422.52 713
5423.22 673
5423.91 712
5424.61 784
5425.30 798
5426.00 726
5426.69 726
5427.39 718
5428.08 880
5428.78 805
5429.47 714
5430.17 730
5430.86 776
5431.56 812
5432.25 823
5432.95 781
5433.64 799
5434.34 849
5435.03 858
5435.73 781
5436.43 764
5437.12 822
5437.82 908
5438.51 736
5439.21 745
5439.90 807
5440.60 799
5441.30 760
5441.99 700
5442.69 781
5443.38 833
5444.08 846
5444.78 828
5445.47 956
5446.17 1053
5446.86 1133
5447.56 1056
5448.26 1165
5448.95 1165
5449.65 960
5450.35 991
5451.04 928
5451.74 873
5452.44 767
5453.13 751
5453.83 824
5454.53 836
5455.22 877
5455.92 877
5456.62 833
5457.31 841
5458.01 891
5458.71 955
5459.40 900
5460.10 887
5460.80 921
5461.50 991
5462.19 1075
5462.89 971
5463.59 1002
5464.29 968
5464.98 991
5465.68 999
5466.38 1005
5467.08 1002
5467.77 987
5468.47 958
5469.17 977
5469.87 1063
5470.56 1070
5471.26 1015
5471.96 1038
5472.66 1095
5473.36 1109
5474.05 1030
5474.75 947
5475.45 1167
5476.15 1265
5476.85 1194
5477.54 1351
5478.24 1433
5478.94 1600
5479.64 1471
5480.34 1509
5481.04 1554
5481.73 1540
5482.43 1525
5483.13 1363
5483.83 1251
5484.53 1259
5485.23 1269
5485.93 1253
5486.62 1239
5487.32 1164
5488.02 1113
5488.72 1123
5489.42 1156
5490.12 1287
5490.82 1236
5491.52 1213
5492.22 1211
5492.92 1283
5493.62 1300
5494.31 1312
5495.01 1406
5495.71 1456
5496.41 1412
5497.11 1558
5497.81 1622
5498.51 1679
5499.21 1961
5499.91 2076
5500.61 2331
5501.31 2172
5502.01 2056
5502.71 1869
5503.41 1922
5504.11 1834
5504.81 1531
5505.51 1287
5506.21 1230
5506.91 1166
5507.61 1206
5508.31 1087
5509.01 1079
5509.71 1131
5510.41 1097
5511.11 1050
5511.81 1113
5512.51 1173
5513.21 1089
5513.91 1294
5514.61 1199
5515.31 1107
5516.01 1039
5516.72 1046
5517.42 1133
5518.12 1016
5518.82 1070
5519.52 994
5520.22 926
5520.92 977
5521.62 1022
5522.32 1016
5523.02 930
5523.73 1010
5524.43 1045
5525.13 833
5525.83 893
5526.53 849
5527.23 904
5527.93 894
5528.63 919
5529.34 861
5530.04 810
5530.74 779
5531.44 721
5532.14 811
5532.84 864
5533.55 854
5534.25 927
5534.95 861
5535.65 817
5536.35 757
5537.06 749
5537.76 898
5538.46 922
5539.16 904
5539.86 866
5540.57 855
5541.27 828
5541.97 734
5542.67 768
5543.38 760
5544.08 707
5544.78 809
5545.48 814
5546.19 801
5546.89 743
5547.59 692
5548.29 847
5549.00 808
5549.70 797
5550.40 916
5551.11 904
5551.81 805
5552.51 815
5553.21 884
5553.92 792
5554.62 715
5555.32 779
5556.03 839
5556.73 749
5557.43 716
5558.14 747
5558.84 780
5559.54 793
5560.25 848
5560.95 802
5561.65 862
5562.36 861
5563.06 770
5563.77 795
5564.47 856
5565.17 830
5565.88 813
5566.58 862
5567.28 782
5567.99 785
5568.69 734
5569.40 761
5570.10 803
5570.80 775
5571.51 804
5572.21 772
5572.92 852
5573.62 851
5574.33 699
5575.03 768
5575.73 756
5576.44 762
5577.14 741
5577.85 769
5578.55 809
5579.26 847
5579.96 765
5580.67 756
5581.37 749
5582.08 719
5582.78 766
5583.49 735
5584.19 742
5584.90 738
5585.60 761
5586.31 810
5587.01 743
5587.72 700
5588.42 671
5589.13 626
5589.83 684
5590.54 687
5591.24 709
5591.95 684
5592.66 651
5593.36 642
5594.07 710
5594.77 647
5595.48 669
5596.18 654
5596.89 678
5597.60 722
5598.30 720
5599.01 708
5599.71 698
5600.42 700
5601.13 652
5601.83 656
5602.54 638
5603.24 602
5603.95 663
5604.66 655
5605.36 719
5606.07 810
5606.78 799
5607.48 760
5608.19 749
5608.89 800
5609.60 746
5610.31 685
5611.01 690
5611.72 677
5612.43 666
5613.14 614
5613.84 697
5614.55 669
5615.26 710
5615.96 684
5616.67 629
5617.38 730
5618.08 678
5618.79 673
5619.50 712
5620.21 690
5620.91 687
5621.62 731
5622.33 711
5623.04 702
5623.74 749
5624.45 646
5625.16 706
5625.87 732
5626.57 670
5627.28 839
5627.99 720
5628.70 722
5629.40 683
5630.11 686
5630.82 683
5631.53 721
5632.24 769
5632.94 750
5633.65 770
5634.36 632
5635.07 788
5635.78 741
5636.49 749
5637.19 819
5637.90 719
5638.61 727
5639.32 751
5640.03 769
5640.74 751
5641.44 741
5642.15 650
5642.86 720
5643.57 785
5644.28 687
5644.99 731
5645.70 713
5646.41 698
5647.12 694
5647.82 818
5648.53 785
5649.24 738
5649.95 631
5650.66 744
5651.37 821
5652.08 818
5652.79 794
5653.50 852
5654.21 886
5654.92 914
5655.63 933
5656.34 937
5657.05 955
5657.76 941
5658.46 852
5659.17 903
5659.88 881
5660.59 897
5661.30 894
5662.01 767
5662.72 722
5663.43 842
5664.14 722
5664.85 720
5665.56 793
5666.27 788
5666.98 671
5667.69 769
5668.40 806
5669.12 814
5669.83 754
5670.54 865
5671.25 742
5671.96 717
5672.67 669
5673.38 686
5674.09 688
5674.80 657
5675.51 679
5676.22 698
5676.93 698
5677.64 694
5678.35 696
5679.06 711
5679.78 755
5680.49 718
5681.20 763
5681.91 715
5682.62 743
5683.33 678
5684.04 726
5684.75 749
5685.47 701
5686.18 779
5686.89 704
5687.60 696
5688.31 656
5689.02 671
5689.73 658
5690.45 670
5691.16 709
5691.87 631
5692.58 666
5693.29 721
5694.01 732
5694.72 604
5695.43 670
5696.14 767
5696.85 783
5697.57 748
5698.28 633
5698.99 710
5699.70 622
5700.41 621
5701.13 659
5701.84 741
5702.55 665
5703.26 617
5703.98 647
5704.69 601
5705.40 666
5706.11 683
5706.83 682
5707.54 676
5708.25 590
5708.97 614
5709.68 693
5710.39 715
5711.10 708
5711.82 642
5712.53 748
5713.24 688
5713.96 665
5714.67 656
5715.38 559
5716.10 663
5716.81 679
5717.52 733
5718.24 760
5718.95 633
5719.66 600
5720.38 648
5721.09 731
5721.80 720
5722.52 694
5723.23 672
5723.95 646
5724.66 668
5725.37 703
5726.09 661
5726.80 781
5727.52 730
5728.23 731
5728.94 735
5729.66 604
5730.37 698
5731.09 744
5731.80 709
5732.51 690
5733.23 709
5733.94 675
5734.66 646
5735.37 644
5736.09 608
5736.80 652
5737.52 673
5738.23 581
5738.95 686
5739.66 694
5740.38 721
5741.09 611
5741.81 636
5742.52 740
5743.24 706
5743.95 652
5744.67 673
5745.38 665
5746.10 650
5746.81 623
5747.53 671
5748.24 676
5748.96 636
5749.67 601
5750.39 643
5751.10 659
5751.82 719
5752.53 704
5753.25 705
5753.97 720
5754.68 625
5755.40 671
5756.11 644
5756.83 657
5757.54 675
5758.26 645
5758.98 724
5759.69 662
5760.41 721
5761.12 708
5761.84 635
5762.56 668
5763.27 675
5763.99 630
5764.71 684
5765.42 706
5766.14 678
5766.85 646
5767.57 765
5768.29 659
5769.00 636
5769.72 651
5770.44 642
5771.15 752
5771.87 794
5772.59 750
5773.30 760
5774.02 777
5774.74 670
5775.46 650
5776.17 712
5776.89 765
5777.61 863
5778.32 700
5779.04 680
5779.76 730
5780.48 697
5781.19 700
5781.91 766
5782.63 742
5783.35 668
5784.06 688
5784.78 686
5785.50 654
5786.22 724
5786.93 809
5787.65 681
5788.37 698
5789.09 711
5789.80 785
5790.52 749
5791.24 774
5791.96 684
5792.68 709
5793.39 760
5794.11 807
5794.83 742
5795.55 737
5796.27 843
5796.99 850
5797.70 801
5798.42 874
5799.14 888
5799.86 1078
5800.58 1098
5801.30 1100
5802.02 1111
5802.73 1184
5803.45 1239
5804.17 1169
5804.89 1032
5805.61 979
5806.33 965
5807.05 891
5807.77 927
5808.49 808
5809.20 778
5809.92 798
5810.64 853
5811.36 800
5812.08 808
5812.80 812
5813.52 847
5814.24 879
5814.96 864
5815.68 899
5816.40 919
5817.12 928
5817.84 790
5818.56 779
5819.28 833
5820.00 777
5820.72 806
5821.44 845
5822.16 895
5822.88 806
5823.60 850
5824.32 857
5825.04 788
5825.76 771
5826.48 826
5827.20 789
5827.92 725
5828.64 756
5829.36 728
5830.08 745
5830.80 769
5831.52 756
5832.24 846
5832.96 779
5833.68 727
5834.40 799
5835.12 828
5835.84 747
5836.56 751
5837.28 772
5838.00 840
5838.73 746
5839.45 733
5840.17 695
5840.89 695
5841.61 738
5842.33 707
5843.05 718
5843.77 810
5844.49 868
5845.22 799
5845.94 815
5846.66 765
5847.38 826
5848.10 828
5848.82 793
5849.54 757
5850.27 762
5850.99 738
5851.71 713
5852.43 735
5853.15 812
5853.88 777
5854.60 746
5855.32 757
5856.04 775
5856.76 740
5857.49 731
5858.21 757
5858.93 767
5859.65 861
5860.37 907
5861.10 903
5861.82 835
5862.54 751
5863.26 762
5863.99 711
5864.71 760
5865.43 867
5866.15 806
5866.88 750
5867.60 808
5868.32 883
5869.04 848
5869.77 876
5870.49 904
5871.21 829
5871.94 804
5872.66 832
5873.38 830
5874.11 783
5874.83 923
5875.55 893
5876.27 872
5877.00 908
5877.72 872
5878.44 852
5879.17 870
5879.89 949
5880.62 911
5881.34 885
5882.06 837
5882.79 895
5883.51 954
5884.23 898
5884.96 911
5885.68 899
5886.40 900
5887.13 858
5887.85 855
5888.58 797
5889.30 922
5890.02 939
5890.75 877
5891.47 871
5892.20 920
5892.92 971
5893.65 892
5894.37 887
5895.09 952
5895.82 934
5896.54 933
5897.27 914
5897.99 992
5898.72 974
5899.44 978
5900.17 1009
5900.89 906
5901.62 1039
5902.34 938
5903.07 1008
5903.79 973
5904.52 1009
5905.24 1083
5905.97 953
5906.69 987
5907.42 1055
5908.14 999
5908.87 1007
5909.59 957
5910.32 991
5911.04 1084
5911.77 1091
5912.49 1156
5913.22 1069
5913.94 990
5914.67 1038
5915.40 1118
5916.12 1137
5916.85 1120
5917.57 1137
5918.30 1148
5919.02 1169
5919.75 1214
5920.48 1173
5921.20 1204
5921.93 1130
5922.65 1141
5923.38 1244
5924.11 1147
5924.83 1251
5925.56 1241
5926.29 1309
5927.01 1273
5927.74 1337
5928.47 1363
5929.19 1285
5929.92 1243
5930.64 1217
5931.37 1299
5932.10 1291
5932.82 1448
5933.55 1595
5934.28 1622
5935.01 1473
5935.73 1544
5936.46 1620
5937.19 1557
5937.91 1527
5938.64 1471
5939.37 1576
5940.09 1630
5940.82 1567
5941.55 1690
5942.28 1686
5943.00 1688
5943.73 1756
5944.46 1785
5945.19 1718
5945.91 1840
5946.64 1876
5947.37 1786
5948.10 1959
5948.82 2036
5949.55 2017
5950.28 2105
5951.01 2292
5951.73 2402
5952.46 2355
5953.19 2369
5953.92 2243
5954.65 2247
5955.38 2339
5956.10 2341
5956.83 2367
5957.56 2462
5958.29 2256
5959.02 2321
5959.74 2305
5960.47 2367
5961.20 2452
5961.93 2394
5962.66 2505
5963.39 2731
5964.12 2705
5964.84 2742
5965.57 2904
5966.30 3354
5967.03 3410
5967.76 3281
5968.49 3355
5969.22 3251
5969.95 3085
5970.68 3098
5971.40 2885
5972.13 2825
5972.86 3000
5973.59 2858
5974.32 2612
5975.05 2860
5975.78 2892
5976.51 2876
5977.24 3222
5977.97 3227
5978.70 3051
5979.43 3153
5980.16 3346
5980.89 3329
5981.62 3381
5982.35 3597
5983.08 3441
5983.81 3369
5984.54 3335
5985.27 3448
5986.00 3599
5986.73 3563
5987.46 3504
5988.19 3627
5988.92 3526
5989.65 3363
5990.38 3498
5991.11 3609
5991.84 3629
5992.57 3558
5993.30 3620
5994.03 3727
5994.76 3633
5995.49 3751
5996.22 4055
5996.95 3969
5997.68 3905
5998.41 3911
5999.14 3802
5999.87 3828
6000.60 3791
6001.34 3883
6002.07 3686
6002.80 3548
6003.53 3547
6004.26 3702
6004.99 3505
6005.72 3594
6006.45 3699
6007.18 4057
6007.92 4299
6008.65 5113
6009.38 6117
6010.11 6743
6010.84 7578
6011.57 8926
6012.30 9578
6013.04 10053
6013.77 10223
6014.50 10001
6015.23 9600
6015.96 9112
6016.69 8332
6017.43 6991
6018.16 6238
6018.89 5493
6019.62 4712
6020.35 3960
6021.09 3675
6021.82 3423
6022.55 3062
6023.28 2920
6024.02 2750
6024.75 2613
6025.48 2426
6026.21 2487
6026.94 2443
6027.68 2395
6028.41 2517
6029.14 2512
6029.88 2616
6030.61 2400
6031.34 2238
6032.07 2291
6032.81 2189
6033.54 2132
6034.27 2266
6035.01 2375
6035.74 2194
6036.47 2375
6037.20 2438
6037.94 2369
6038.67 2372
6039.40 2503
6040.14 2546
6040.87 2464
6041.60 2431
6042.34 2606
6043.07 2703
6043.80 2694
6044.54 2754
6045.27 2767
6046.00 2772
6046.74 2785
6047.47 2802
6048.21 2900
6048.94 2972
6049.67 3061
6050.41 3221
6051.14 3544
6051.88 3597
6052.61 3801
6053.34 3596
6054.08 3596
6054.81 3389
6055.55 3280
6056.28 3300
6057.01 3050
6057.75 2739
6058.48 2691
6059.22 2748
6059.95 2802
6060.69 2685
6061.42 2583
6062.16 2481
6062.89 2526
6063.63 2541
6064.36 2489
6065.09 2349
6065.83 2401
6066.56 2450
6067.30 2415
6068.03 2248
6068.77 2365
6069.50 2323
6070.24 2234
6070.97 2147
6071.71 2216
6072.45 2151
6073.18 2102
6073.92 2153
6074.65 2054
6075.39 1986
6076.12 2039
6076.86 1936
6077.59 1961
6078.33 1903
6079.06 1988
6079.80 1860
6080.54 1882
6081.27 1906
6082.01 1967
6082.74 1818
6083.48 1824
6084.21 1801
6084.95 1857
6085.69 1906
6086.42 1875
6087.16 1889
6087.90 1881
6088.63 1921
6089.37 1965
6090.10 2022
6090.84 1955
6091.58 2041
6092.31 1955
6093.05 1896
6093.79 1957
6094.52 1949
6095.26 1896
6096.00 1956
6096.73 1821
6097.47 1890
6098.21 1726
6098.94 1727
6099.68 1698
6100.42 1629
6101.15 1635
6101.89 1709
6102.63 1672
6103.37 1629
6104.10 1632
6104.84 1631
6105.58 1585
6106.31 1806
6107.05 1659
6107.79 1703
6108.53 1735
6109.26 1664
6110.00 1579
6110.74 1633
6111.48 1634
6112.21 1760
6112.95 1648
6113.69 1600
6114.43 1595
6115.17 1701
6115.90 1709
6116.64 1599
6117.38 1660
6118.12 1596
6118.85 1713
6119.59 1717
6120.33 1788
6121.07 1642
6121.81 1856
6122.55 1897
6123.28 1868
6124.02 1784
6124.76 1761
6125.50 1824
6126.24 1751
6126.98 1853
6127.71 1763
6128.45 1847
6129.19 1929
6129.93 1908
6130.67 1772
6131.41 1864
6132.15 1894
6132.89 1810
6133.63 1822
6134.36 1854
6135.10 1812
6135.84 1740
6136.58 1750
6137.32 1865
6138.06 1843
6138.80 1871
6139.54 1916
6140.28 1825
6141.02 1864
6141.76 1950
6142.50 1792
6143.24 1885
6143.97 1902
6144.71 1906
6145.45 2010
6146.19 2005
6146.93 2098
6147.67 1954
6148.41 1971
6149.15 1931
6149.89 2046
6150.63 2071
6151.37 2035
6152.11 1933
6152.85 2021
6153.59 2012
6154.33 1991
6155.07 2132
6155.81 2103
6156.55 2061
6157.29 2096
6158.03 2184
6158.78 2180
6159.52 2152
6160.26 2216
6161.00 2294
6161.74 2326
6162.48 2480
6163.22 2746
6163.96 2628
6164.70 2697
6165.44 2893
6166.18 2980
6166.92 3218
6167.66 3284
6168.41 3126
6169.15 3009
6169.89 3180
6170.63 3075
6171.37 3143
6172.11 2852
6172.85 2920
6173.59 2819
6174.34 2808
6175.08 2727
6175.82 2835
6176.56 2731
6177.30 2674
6178.04 2820
6178.78 2780
6179.53 2760
6180.27 2795
6181.01 3102
6181.75 2959
6182.49 2856
6183.24 2870
6183.98 2884
6184.72 2914
6185.46 2902
6186.20 2956
6186.95 3009
6187.69 3257
6188.43 3233
6189.17 3137
6189.91 3273
6190.66 3567
6191.40 3558
6192.14 3459
6192.88 3534
6193.63 3816
6194.37 3849
6195.11 3586
6195.85 3581
6196.60 3727
6197.34 3677
6198.08 3649
6198.83 3786
6199.57 3611
6200.31 3588
6201.05 3631
6201.80 3760
6202.54 4110
6203.28 4452
6204.03 5093
6204.77 5981
6205.51 7365
6206.26 8970
6207.00 10653
6207.74 12413
6208.49 14144
6209.23 14898
6209.97 15238
6210.72 14477
6211.46 14017
6212.21 12698
6212.95 11421
6213.69 9859
6214.44 7681
6215.18 6272
6215.92 5184
6216.67 4598
6217.41 4024
6218.16 3597
6218.90 3246
6219.64 3121
6220.39 3062
6221.13 2977
6221.88 3037
6222.62 2942
6223.37 2969
6224.11 3049
6224.85 3227
6225.60 3014
6226.34 2982
6227.09 2743
6227.83 2624
6228.58 2461
6229.32 2347
6230.07 2268
6230.81 2229
6231.56 2135
6232.30 2146
6233.05 2014
6233.79 2055
6234.54 1943
6235.28 2038
6236.03 2123
6236.77 2061
6237.52 2074
6238.26 2177
6239.01 2385
6239.75 2404
6240.50 2440
6241.24 2529
6241.99 2519
6242.73 2551
6243.48 2506
6244.22 2426
6244.97 2470
6245.72 2517
6246.46 2668
6247.21 2829
6247.95 2706
6248.70 2691
6249.45 2632
6250.19 2492
6250.94 2585
6251.68 2435
6252.43 2314
6253.18 2364
6253.92 2348
6254.67 2283
6255.41 2256
6256.16 2268
6256.91 2302
6257.65 2247
6258.40 2128
6259.15 2224
6259.89 2180
6260.64 2044
6261.39 1996
6262.13 1977
6262.88 1938
6263.63 2115
6264.37 2094
6265.12 2023
6265.87 1989
6266.61 1959
6267.36 2047
6268.11 1899
6268.85 1908
6269.60 1849
6270.35 2002
6271.10 1870
6271.84 1930
6272.59 1840
6273.34 1719
6274.08 1784
6274.83 1780
6275.58 1776
6276.33 1842
6277.07 1908
6277.82 1861
6278.57 1885
6279.32 1843
6280.07 1727
6280.81 1751
6281.56 1758
6282.31 1787
6283.06 1745
6283.80 1750
6284.55 1665
6285.30 1628
6286.05 1651
6286.80 1633
6287.54 1621
6288.29 1550
6289.04 1539
6289.79 1436
6290.54 1481
6291.29 1564
6292.03 1595
6292.78 1526
6293.53 1511
6294.28 1506
6295.03 1468
6295.78 1448
6296.53 1463
6297.28 1497
6298.02 1521
6298.77 1517
6299.52 1492
6300.27 1435
6301.02 1382
6301.77 1343
6302.52 1471
6303.27 1439
6304.02 1299
6304.77 1446
6305.51 1409
6306.26 1430
6307.01 1302
6307.76 1364
6308.51 1339
6309.26 1384
6310.01 1605
6310.76 1526
6311.51 1504
6312.26 1539
6313.01 1573
6313.76 1564
6314.51 1554
6315.26 1652
6316.01 1635
6316.76 1618
6317.51 1675
6318.26 1600
6319.01 1603
6319.76 1490
6320.51 1529
6321.26 1473
6322.01 1344
6322.76 1309
6323.51 1307
6324.26 1242
6325.01 1297
6325.76 1274
6326.51 1284
6327.26 1231
6328.01 1238
6328.76 1284
6329.51 1178
6330.26 1185
6331.02 1196
6331.77 1085
6332.52 1146
6333.27 1219
6334.02 1209
6334.77 1191
6335.52 1125
6336.27 1162
6337.02 1197
6337.77 1093
6338.53 1112
6339.28 1140
6340.03 1205
6340.78 1208
6341.53 1180
6342.28 1278
6343.03 1189
6343.78 1100
6344.54 1131
6345.29 1122
6346.04 1204
6346.79 1162
6347.54 1241
6348.29 1334
6349.05 1324
6349.80 1301
6350.55 1406
6351.30 1417
6352.05 1375
6352.81 1397
6353.56 1292
6354.31 1305
6355.06 1459
6355.82 1394
6356.57 1293
6357.32 1268
6358.07 1257
6358.82 1256
6359.58 1337
6360.33 1226
6361.08 1287
6361.83 1181
6362.59 1164
6363.34 1202
6364.09 1176
6364.85 1143
6365.60 1195
6366.35 1141
6367.10 1115
6367.86 1070
6368.61 1121
6369.36 1102
6370.12 1051
6370.87 1040
6371.62 1104
6372.38 1200
6373.13 1165
6373.88 1193
6374.64 1262
6375.39 1152
6376.14 1170
6376.90 1088
6377.65 1123
6378.40 1069
6379.16 1089
6379.91 1146
6380.66 1112
6381.42 1122
6382.17 1207
6382.92 1211
6383.68 1138
6384.43 1148
6385.19 1276
6385.94 1120
6386.69 1033
6387.45 1186
6388.20 1091
6388.96 1113
6389.71 1070
6390.47 1096
6391.22 1086
6391.97 1127
6392.73 1077
6393.48 1133
6394.24 1049
6394.99 1049
6395.75 1169
6396.50 1187
6397.26 1155
6398.01 1022
6398.77 1103
6399.52 1140
6400.28 1177
6401.03 1170
6401.79 1084
6402.54 1137
6403.30 1067
6404.05 1054
6404.81 1015
6405.56 1067
6406.32 1157
6407.07 1140
6407.83 1184
6408.58 1175
6409.34 1159
6410.09 1136
6410.85 1251
6411.60 1225
6412.36 1112
6413.11 1127
6413.87 1119
6414.63 1178
6415.38 1175
6416.14 1179
6416.89 1233
6417.65 1201
6418.41 1156
6419.16 1090
6419.92 1213
6420.67 1143
6421.43 1167
6422.19 1222
6422.94 1185
6423.70 1167
6424.45 1170
6425.21 1213
6425.97 1156
6426.72 1120
6427.48 1151
6428.24 1176
6428.99 1209
6429.75 1219
6430.51 1249
6431.26 1349
6432.02 1270
6432.78 1191
6433.53 1230
6434.29 1185
6435.05 1197
6435.80 1216
6436.56 1305
6437.32 1277
6438.08 1173
6438.83 1150
6439.59 1221
6440.35 1321
6441.10 1304
6441.86 1290
6442.62 1302
6443.38 1251
6444.13 1270
6444.89 1355
6445.65 1410
6446.41 1356
6447.16 1355
6447.92 1324
6448.68 1305
6449.44 1271
6450.19 1408
6450.95 1450
6451.71 1411
6452.47 1430
6453.23 1308
6453.98 1360
6454.74 1455
6455.50 1480
6456.26 1523
6457.02 1566
6457.78 1630
6458.53 1580
6459.29 1542
6460.05 1622
6460.81 1526
6461.57 1494
6462.33 1477
6463.08 1611
6463.84 1676
6464.60 1588
6465.36 1691
6466.12 1759
6466.88 1635
6467.64 1753
6468.40 1773
6469.15 1724
6469.91 1763
6470.67 1729
6471.43 1659
6472.19 1769
6472.95 1887
6473.71 1908
6474.47 1894
6475.23 1790
6475.99 1944
6476.75 1840
6477.51 1896
6478.26 1950
6479.02 2009
6479.78 2027
6480.54 2063
6481.30 2050
6482.06 2029
6482.82 1873
6483.58 2142
6484.34 2237
6485.10 2175
6485.86 2177
6486.62 2192
6487.38 2256
6488.14 2349
6488.90 2445
6489.66 2535
6490.42 2580
6491.18 2679
6491.94 2744
6492.70 2818
6493.46 2901
6494.22 3079
6494.98 3091
6495.74 3159
6496.51 3276
6497.27 3203
6498.03 3309
6498.79 3121
6499.55 3060
6500.31 3160
6501.07 3259
6501.83 3147
6502.59 3175
6503.35 3133
6504.11 3171
6504.87 3225
6505.64 3482
6506.40 3264
6507.16 3492
6507.92 3504
6508.68 3624
6509.44 3712
6510.20 3801
6510.96 3841
6511.73 3942
6512.49 3772
6513.25 3804
6514.01 3809
6514.77 3888
6515.53 3936
6516.29 4053
6517.06 3970
6517.82 4057
6518.58 4229
6519.34 4194
6520.10 4384
6520.87 4612
6521.63 4613
6522.39 4853
6523.15 4940
6523.91 5153
6524.68 5368
6525.44 5503
6526.20 5553
6526.96 5797
6527.73 5844
6528.49 5984
6529.25 6166
6530.01 6252
6530.78 6439
6531.54 7146
6532.30 8181
6533.06 9750
6533.83 11939
6534.59 14292
6535.35 16142
6536.11 17608
6536.88 18605
6537.64 18173
6538.40 17770
6539.17 16388
6539.93 14432
6540.69 12802
6541.46 10581
6542.22 8454
6542.98 7049
6543.74 5808
6544.51 4686
6545.27 4038
6546.04 3749
6546.80 3429
6547.56 3270
6548.33 3128
6549.09 3142
6549.85 2951
6550.62 2947
6551.38 3020
6552.14 3005
6552.91 2873
6553.67 2834
6554.44 2635
6555.20 2540
6555.96 2374
6556.73 2374
6557.49 2365
6558.26 2469
6559.02 2431
6559.78 2393
6560.55 2350
6561.31 2551
6562.08 2586
6562.84 2802
6563.61 2987
6564.37 3265
6565.14 3255
6565.90 3150
6566.66 3164
6567.43 3142
6568.19 3156
6568.96 3020
6569.72 3073
6570.49 3207
6571.25 3263
6572.02 3480
6572.78 3584
6573.55 3738
6574.31 3983
6575.08 4175
6575.84 3923
6576.61 3926
6577.37 3708
6578.14 3671
6578.90 3647
6579.67 3538
6580.44 3436
6581.20 3313
6581.97 3458
6582.73 3253
6583.50 3323
6584.26 3121
6585.03 3176
6585.79 3255
6586.56 3212
6587.33 3297
6588.09 3381
6588.86 3312
6589.62 3395
6590.39 3547
6591.16 3474
6591.92 3585
6592.69 3616
6593.45 3639
6594.22 3791
6594.99 3767
6595.75 3645
6596.52 3691
6597.29 3570
6598.05 3581
6598.82 3355
6599.59 3282
6600.35 3013
6601.12 2978
6601.89 2910
6602.65 2870
6603.42 2939
6604.19 2925
6604.95 2971
6605.72 2964
6606.49 3069
6607.25 3135
6608.02 3195
6608.79 3202
6609.55 3319
6610.32 3293
6611.09 3330
6611.86 3226
6612.62 3264
6613.39 2957
6614.16 2709
6614.93 2745
6615.69 2505
6616.46 2499
6617.23 2362
6618.00 2361
6618.76 2315
6619.53 2169
6620.30 2139
6621.07 2064
6621.83 2038
6622.60 2205
6623.37 2095
6624.14 2044
6624.91 2027
6625.67 2064
6626.44 2129
6627.21 1998
6627.98 1933
6628.75 1957
6629.52 1898
6630.28 2036
6631.05 2088
6631.82 2163
6632.59 2337
6633.36 2512
6634.13 2537
6634.90 2634
6635.66 2689
6636.43 2543
6637.20 2616
6637.97 2451
6638.74 2312
6639.51 2128
6640.28 2093
6641.05 2149
6641.81 1909
6642.58 1932
6643.35 1809
6644.12 1828
6644.89 1772
6645.66 1769
6646.43 1828
6647.20 1825
6647.97 1791
6648.74 1838
6649.51 1899
6650.28 1938
6651.05 1919
6651.82 2001
6652.59 1915
6653.35 1875
6654.12 2028
6654.89 1937
6655.66 1917
6656.43 1949
6657.20 1876
6657.97 1823
6658.74 1773
6659.51 1697
6660.28 1661
6661.05 1635
6661.82 1674
6662.59 1683
6663.36 1630
6664.13 1782
6664.91 1821
6665.68 1689
6666.45 1718
6667.22 1652
6667.99 1642
6668.76 1731
6669.53 1763
6670.30 1766
6671.07 1659
6671.84 1688
6672.61 1723
6673.38 1765
6674.15 1732
6674.92 1769
6675.69 1726
6676.47 1649
6677.24 1611
6678.01 1746
6678.78 1768
6679.55 1799
6680.32 1891
6681.09 1942
6681.86 2010
6682.64 2043
6683.41 1937
6684.18 2084
6684.95 2184
6685.72 2067
6686.49 2129
6687.26 2040
6688.04 1944
6688.81 1762
6689.58 1734
6690.35 1692
6691.12 1593
6691.90 1543
6692.67 1585
6693.44 1572
6694.21 1541
6694.98 1414
6695.76 1410
6696.53 1487
6697.30 1578
6698.07 1500
6698.84 1448
6699.62 1600
6700.39 1525
6701.16 1439
6701.93 1416
6702.71 1470
6703.48 1393
6704.25 1433
6705.02 1506
6705.80 1474
6706.57 1557
6707.34 1452
6708.12 1444
6708.89 1405
6709.66 1390
6710.43 1428
6711.21 1450
6711.98 1418
6712.75 1403
6713.53 1359
6714.30 1418
6715.07 1354
6715.85 1332
6716.62 1315
6717.39 1325
6718.17 1312
6718.94 1274
6719.71 1349
6720.49 1365
6721.26 1357
6722.03 1346
6722.81 1437
6723.58 1308
6724.36 1326
6725.13 1262
6725.90 1275
6726.68 1271
6727.45 1299
6728.23 1343
6729.00 1404
6729.77 1373
6730.55 1410
6731.32 1391
6732.10 1352
6732.87 1410
6733.64 1299
6734.42 1248
6735.19 1263
6735.97 1342
6736.74 1467
6737.52 1437
6738.29 1480
6739.07 1557
6739.84 1580
6740.62 1477
6741.39 1348
6742.16 1403
6742.94 1433
6743.71 1408
6744.49 1432
6745.26 1395
6746.04 1400
6746.81 1458
6747.59 1466
6748.36 1610
6749.14 1511
6749.92 1500
6750.69 1685
6751.47 1979
6752.24 1976
6753.02 1890
6753.79 1710
6754.57 1718
6755.34 1757
6756.12 1537
6756.89 1624
6757.67 1553
6758.45 1432
6759.22 1302
6760.00 1308
6760.77 1347
6761.55 1389
6762.33 1276
6763.10 1299
6763.88 1275
6764.65 1296
6765.43 1273
6766.21 1366
6766.98 1372
6767.76 1243
6768.53 1203
6769.31 1253
6770.09 1241
6770.86 1202
6771.64 1244
6772.42 1238
6773.19 1246
6773.97 1168
6774.75 1142
6775.52 1216
6776.30 1176
6777.08 1151
6777.85 1205
6778.63 1135
6779.41 1214
6780.18 1142
6780.96 1203
6781.74 1162
6782.52 1160
6783.29 1156
6784.07 1159
6784.85 1109
6785.62 1147
6786.40 1065
6787.18 1022
6787.96 1088
6788.73 1099
6789.51 1227
6790.29 1138
6791.07 1170
6791.84 1098
6792.62 1080
6793.40 1066
6794.18 1076
6794.96 1203
6795.73 1155
6796.51 1104
6797.29 1237
6798.07 1165
6798.85 1121
6799.62 1143
6800.40 1097
6801.18 1077
6801.96 1125
6802.74 1184
6803.51 1191
6804.29 1095
6805.07 1133
6805.85 1210
6806.63 1078
6807.41 1064
6808.19 1113
6808.96 1080
6809.74 1102
6810.52 1216
6811.30 1232
6812.08 1213
6812.86 1174
6813.64 1176
6814.42 1145
6815.20 1092
6815.97 1132
6816.75 1132
6817.53 1125
6818.31 1238
6819.09 1159
6819.87 1168
6820.65 1186
6821.43 1138
6822.21 1145
6822.99 1211
6823.77 1294
6824.55 1314
6825.33 1160
6826.11 1181
6826.89 1159
6827.67 1090
6828.44 1094
6829.22 1106
6830.00 1159
6830.78 1086
6831.56 1120
6832.34 1131
6833.12 1183
6833.90 1214
6834.68 1163
6835.46 1190
6836.24 1305
6837.03 1247
6837.81 1201
6838.59 1156
6839.37 1162
6840.15 1189
6840.93 1181
6841.71 1176
6842.49 1186
6843.27 1280
6844.05 1301
6844.83 1303
6845.61 1253
6846.39 1465
6847.17 1663
6847.95 1779
6848.73 1935
6849.52 2166
6850.30 2368
6851.08 2530
6851.86 2683
6852.64 2595
6853.42 2371
6854.20 2279
6854.98 2085
6855.76 1948
6856.55 1820
6857.33 1785
6858.11 1651
6858.89 1490
6859.67 1438
6860.45 1390
6861.23 1350
6862.02 1291
6862.80 1398
6863.58 1383
6864.36 1409
6865.14 1497
6865.93 1584
6866.71 1622
6867.49 1649
6868.27 1519
6869.05 1558
6869.84 1627
6870.62 1524
6871.40 1537
6872.18 1399
6872.96 1481
6873.75 1395
6874.53 1457
6875.31 1562
6876.09 1494
6876.88 1582
6877.66 1642
6878.44 1617
6879.22 1603
6880.01 1660
6880.79 1763
6881.57 1845
6882.36 1644
6883.14 1761
6883.92 1843
6884.70 2051
6885.49 2254
6886.27 2441
6887.05 2466
6887.84 2798
6888.62 3013
6889.40 2895
6890.19 2721
6890.97 2378
6891.75 2253
6892.54 2267
6893.32 1993
6894.10 1873
6894.89 1883
6895.67 1951
6896.45 1769
6897.24 1694
6898.02 1759
6898.81 1835
6899.59 1893
6900.37 1891
6901.16 1994
6901.94 1933
6902.73 1852
6903.51 1870
6904.29 1878
6905.08 1873
6905.86 2009
6906.65 1948
6907.43 2006
6908.21 1982
6909.00 1904
6909.78 1797
6910.57 1983
6911.35 1893
6912.14 1907
6912.92 1859
6913.71 1817
6914.49 1759
6915.27 1698
6916.06 1769
6916.84 1829
6917.63 1789
6918.41 1732
6919.20 1797
6919.98 1794
6920.77 1792
6921.55 1882
6922.34 1884
6923.12 1923
6923.91 2027
6924.69 1950
6925.48 1989
6926.27 2013
6927.05 1950
6927.84 2112
6928.62 2065
6929.41 2134
6930.19 2293
6930.98 2220
6931.76 2186
6932.55 2183
6933.34 2194
6934.12 2299
6934.91 2195
6935.69 2197
6936.48 2301
6937.26 2310
6938.05 2378
6938.84 2587
6939.62 2688
6940.41 2856
6941.20 3023
6941.98 3156
6942.77 3279
6943.55 3385
6944.34 3278
6945.13 3455
6945.91 3440
6946.70 3584
6947.49 3298
6948.27 3205
6949.06 3217
6949.85 3144
6950.63 3073
6951.42 2995
6952.21 3004
6952.99 3073
6953.78 3074
6954.57 3106
6955.35 3068
6956.14 3008
6956.93 2937
6957.72 3020
6958.50 3008
6959.29 3038
6960.08 3168
6960.86 3078
6961.65 2981
6962.44 3104
6963.23 3146
6964.01 3491
6964.80 3668
6965.59 3573
6966.38 3849
6967.16 4167
6967.95 4278
6968.74 4379
6969.53 4437
6970.32 4660
6971.10 4780
6971.89 4690
6972.68 4721
6973.47 4539
6974.26 4434
6975.04 4855
6975.83 4790
6976.62 4771
6977.41 4742
6978.20 4859
6978.98 5085
6979.77 5510
6980.56 6301
6981.35 7544
6982.14 8969
6982.93 11035
6983.72 13533
6984.50 16316
6985.29 17828
6986.08 18268
6986.87 18343
6987.66 17694
6988.45 16630
6989.24 15012
6990.03 12846
6990.81 10868
6991.60 9267
6992.39 7376
6993.18 6063
6993.97 5029
6994.76 4262
6995.55 3922
6996.34 3537
6997.13 3278
6997.92 3212
6998.71 3126
6999.50 3232
7000.29 3297
7001.08 3165
7001.87 3043
7002.65 3184
7003.44 2990
7004.23 2745
7005.02 2699
7005.81 2689
7006.60 2562
7007.39 2342
7008.18 2322
7008.97 2129
7009.76 2176
7010.55 2336
7011.34 2610
7012.13 2608
7012.92 2711
7013.71 2753
7014.50 2634
7015.30 2703
7016.09 2634
7016.88 2579
7017.67 2437
7018.46 2462
7019.25 2454
7020.04 2282
7020.83 2416
7021.62 2510
7022.41 2746
7023.20 2626
7023.99 3009
7024.78 3056
7025.57 2954
7026.37 2858
7027.16 2830
7027.95 2468
7028.74 2443
7029.53 2338
7030.32 2268
7031.11 2170
7031.90 1932
7032.69 2034
7033.49 1948
7034.28 2035
7035.07 1969
7035.86 1952
7036.65 1965
7037.44 2046
7038.24 1960
7039.03 2082
7039.82 2151
7040.61 2142
7041.40 2154
7042.19 2159
7042.99 2200
7043.78 2269
7044.57 2238
7045.36 2178
7046.15 2306
7046.95 2363
7047.74 2404
7048.53 2427
7049.32 2567
7050.12 2600
7050.91 2684
7051.70 2701
7052.49 2637
7053.29 2496
7054.08 2367
7054.87 2312
7055.66 2044
7056.46 2046
7057.25 2023
7058.04 1963
7058.83 1950
7059.63 1990
7060.42 1902
7061.21 1990
7062.01 2045
7062.80 1941
7063.59 1904
7064.39 1954
7065.18 1793
7065.97 1730
7066.77 1727
7067.56 1740
7068.35 1802
7069.15 1574
7069.94 1631
7070.73 1561
7071.53 1529
7072.32 1576
7073.11 1454
7073.91 1437
7074.70 1501
7075.49 1475
7076.29 1503
7077.08 1461
7077.88 1390
7078.67 1437
7079.46 1352
7080.26 1436
7081.05 1397
7081.85 1436
7082.64 1344
7083.43 1253
7084.23 1226
7085.02 1369
7085.82 1305
7086.61 1295
7087.41 1250
7088.20 1182
7089.00 1205
7089.79 1323
7090.58 1220
7091.38 1276
7092.17 1179
7092.97 1192
7093.76 1279
7094.56 1194
7095.35 1124
7096.15 1102
7096.94 1166
7097.74 1138
7098.53 1090
7099.33 1141
7100.12 1129
7100.92 1202
7101.71 1144
7102.51 1126
7103.30 1111
7104.10 1089
7104.89 1048
7105.69 1068
7106.49 1029
7107.28 1012
7108.08 1088
7108.87 1170
7109.67 990
7110.46 1016
7111.26 1040
7112.06 1008
7112.85 1042
7113.65 1080
7114.44 1082
7115.24 1054
7116.04 1021
7116.83 1051
7117.63 1137
7118.42 1125
7119.22 1099
7120.02 1063
7120.81 1029
7121.61 1027
7122.41 1006
7123.20 1039
7124.00 1018
7124.79 946
7125.59 924
7126.39 1005
7127.18 1017
7127.98 873
7128.78 990
7129.57 1060
7130.37 1065
7131.17 1075
7131.97 984
7132.76 944
7133.56 1007
7134.36 1007
7135.15 1008
7135.95 950
7136.75 1000
7137.55 947
7138.34 853
7139.14 885
7139.94 955
7140.73 960
7141.53 945
7142.33 810
7143.13 800
7143.92 861
7144.72 858
7145.52 942
7146.32 848
7147.12 869
7147.91 882
7148.71 894
7149.51 862
7150.31 875
7151.11 858
7151.90 876
7152.70 875
7153.50 840
7154.30 888
7155.10 844
7155.89 836
7156.69 911
7157.49 969
7158.29 981
7159.09 912
7159.89 842
7160.68 856
7161.48 860
7162.28 771
7163.08 800
7163.88 794
7164.68 908
7165.48 767
7166.28 751
7167.07 829
7167.87 728
7168.67 664
7169.47 712
7170.27 777
7171.07 774
7171.87 723
7172.67 691
7173.47 713
7174.27 785
7175.07 806
7175.87 785
7176.67 756
7177.46 740
7178.26 707
7179.06 759
7179.86 753
7180.66 753
7181.46 764
7182.26 796
7183.06 734
7183.86 651
7184.66 753
7185.46 754
7186.26 742
7187.06 731
7187.86 720
7188.66 693
7189.46 666
7190.26 705
7191.06 762
7191.86 732
7192.66 675
7193.46 685
7194.26 697
7195.06 718
7195.86 726
7196.67 700
7197.47 747
7198.27 716
7199.07 695
7199.87 683
7200.67 699
7201.47 665
7202.27 715
7203.07 641
7203.87 707
7204.67 714
7205.47 708
7206.28 723
7207.08 696
7207.88 695
7208.68 646
7209.48 641
7210.28 614
7211.08 691
7211.88 682
7212.69 628
7213.49 665
7214.29 688
7215.09 672
7215.89 689
7216.69 785
7217.50 729
7218.30 694
7219.10 694
7219.90 688
7220.70 648
7221.50 647
7222.31 720
7223.11 832
7223.91 668
7224.71 646
7225.51 633
7226.32 662
7227.12 720
7227.92 652
7228.72 643
7229.53 698
7230.33 702
7231.13 718
7231.93 675
7232.74 716
7233.54 655
7234.34 718
7235.14 688
7235.95 684
7236.75 618
7237.55 668
7238.36 692
7239.16 668
7239.96 693
7240.76 741
7241.57 706
7242.37 787
7243.17 709
7243.98 701
7244.78 715
7245.58 724
7246.39 687
7247.19 680
7247.99 719
7248.80 771
7249.60 738
7250.40 698
7251.21 687
7252.01 679
7252.81 613
7253.62 656
7254.42 700
7255.23 696
7256.03 752
7256.83 758
7257.64 773
7258.44 740
7259.25 770
7260.05 867
7260.85 835
7261.66 816
7262.46 866
7263.27 791
7264.07 719
7264.87 805
7265.68 777
7266.48 753
7267.29 787
7268.09 772
7268.90 850
7269.70 792
7270.51 782
7271.31 746
7272.12 766
7272.92 777
7273.73 754
7274.53 788
7275.34 776
7276.14 812
7276.95 788
7277.75 787
7278.56 813
7279.36 802
7280.17 849
7280.97 879
7281.78 945
7282.58 1023
7283.39 1100
7284.19 1128
7285.00 1045
7285.80 1172
7286.61 1161
7287.41 1108
7288.22 1021
7289.03 972
7289.83 924
7290.64 931
7291.44 920
7292.25 780
7293.06 788
7293.86 757
7294.67 694
7295.47 757
7296.28 735
7297.09 753
7297.89 821
7298.70 781
7299.50 754
7300.31 837
7301.12 827
7301.92 836
7302.73 818
7303.54 778
7304.34 771
7305.15 845
7305.96 908
7306.76 888
7307.57 869
7308.38 808
7309.18 868
7309.99 873
7310.80 927
7311.60 961
7312.41 865
7313.22 878
7314.02 961
7314.83 1008
7315.64 960
7316.45 1125
7317.25 1279
7318.06 1383
7318.87 1435
7319.67 1451
7320.48 1249
7321.29 1308
7322.10 1228
7322.90 1147
7323.71 1049
7324.52 1031
7325.33 1058
7326.14 1050
7326.94 934
7327.75 899
7328.56 909
7329.37 861
7330.17 919
7330.98 955
7331.79 872
7332.60 828
7333.41 832
7334.22 878
7335.02 845
7335.83 871
7336.64 877
7337.45 858
7338.26 805
7339.07 834
7339.87 874
7340.68 834
7341.49 837
7342.30 792
7343.11 845
7343.92 813
7344.73 800
7345.53 780
7346.34 799
7347.15 783
7347.96 792
7348.77 753
7349.58 705
7350.39 734
7351.20 728
7352.01 808
7352.82 795
7353.62 781
7354.43 757
7355.24 785
7356.05 754
7356.86 747
7357.67 751
7358.48 760
7359.29 684
7360.10 689
7360.91 770
7361.72 743
7362.53 747
7363.34 660
7364.15 725
7364.96 779
7365.77 771
7366.58 694
7367.39 691
7368.20 723
7369.01 722
7369.82 745
7370.63 788
7371.44 739
7372.25 699
7373.06 651
7373.87 668
7374.68 698
7375.49 642
7376.30 679
7377.11 724
7377.92 813
7378.73 732
7379.54 774
7380.36 751
7381.17 837
7381.98 830
7382.79 723
7383.60 832
7384.41 812
7385.22 774
7386.03 697
7386.84 649
7387.65 680
7388.46 726
7389.28 704
7390.09 733
7390.90 678
7391.71 689
7392.52 665
7393.33 637
7394.14 684
7394.96 637
7395.77 694
7396.58 680
7397.39 688
7398.20 648
7399.01 677
7399.83 681
7400.64 761
7401.45 751
7402.26 636
7403.07 636
7403.89 581
7404.70 688
7405.51 798
7406.32 669
7407.13 604
7407.95 612
7408.76 603
7409.57 597
7410.38 688
7411.20 656
7412.01 638
7412.82 654
7413.63 646
7414.45 638
7415.26 631
7416.07 574
7416.88 631
7417.70 659
7418.51 607
7419.32 613
7420.14 661
7420.95 582
7421.76 608
7422.57 647
7423.39 667
7424.20 610
7425.01 643
7425.83 673
7426.64 627
7427.45 623
7428.27 705
7429.08 683
7429.89 743
7430.71 669
7431.52 659
7432.33 668
7433.15 658
7433.96 664
7434.78 606
7435.59 621
7436.40 698
7437.22 693
7438.03 656
7438.84 659
7439.66 653
7440.47 619
7441.29 621
7442.10 619
7442.91 603
7443.73 629
7444.54 636
7445.36 688
7446.17 697
7446.99 683
7447.80 567
7448.62 598
7449.43 593
7450.24 627
7451.06 659
7451.87 611
7452.69 613
7453.50 610
7454.32 592
7455.13 624
7455.95 584
7456.76 566
7457.58 566
7458.39 574
7459.21 579
7460.02 647
7460.84 583
7461.65 563
7462.47 555
7463.28 572
7464.10 610
7464.91 609
7465.73 601
7466.54 585
7467.36 580
7468.18 592
7468.99 498
7469.81 577
7470.62 551
7471.44 544
7472.25 642
7473.07 601
7473.89 570
7474.70 549
7475.52 623
7476.33 626
7477.15 547
7477.97 613
7478.78 577
7479.60 547
7480.41 665
7481.23 645
7482.05 691
7482.86 602
7483.68 644
7484.50 673
7485.31 571
7486.13 580
7486.95 660
7487.76 648
7488.58 564
7489.40 609
7490.21 569
7491.03 531
7491.85 598
7492.66 580
7493.48 550
7494.30 545
7495.11 581
7495.93 574
7496.75 627
7497.57 580
7498.38 606
7499.20 585
7500.02 634
7500.83 668
7501.65 604
7502.47 609
7503.29 614
7504.10 614
7504.92 597
7505.74 574
7506.56 526
7507.37 557
7508.19 549
7509.01 558
7509.83 520
7510.65 539
7511.46 541
7512.28 485
7513.10 599
7513.92 547
7514.74 524
7515.55 698
7516.37 576
7517.19 550
7518.01 589
7518.83 590
7519.64 551
7520.46 565
7521.28 549
7522.10 601
7522.92 638
7523.74 568
7524.56 547
7525.37 536
7526.19 593
7527.01 486
7527.83 583
7528.65 605
7529.47 609
7530.29 580
7531.11 559
7531.93 531
7532.74 574
7533.56 548
7534.38 577
7535.20 606
7536.02 512
7536.84 550
7537.66 526
7538.48 585
7539.30 555
7540.12 549
7540.94 661
7541.76 588
7542.58 514
7543.40 549
7544.22 578
7545.04 562
7545.86 516
7546.68 556
7547.50 540
7548.32 584
7549.14 540
7549.96 599
7550.78 514
7551.60 527
7552.42 557
7553.24 543
7554.06 561
7554.88 534
7555.70 522
7556.52 537
7557.34 541
7558.16 576
7558.98 537
7559.80 558
7560.62 538
7561.44 557
7562.26 530
7563.08 554
7563.90 456
7564.72 506
7565.54 558
7566.36 586
7567.19 553
7568.01 519
7568.83 528
7569.65 551
7570.47 540
7571.29 530
7572.11 497
7572.93 524
7573.76 540
7574.58 527
7575.40 555
7576.22 554
7577.04 490
7577.86 531
7578.68 600
7579.51 544
7580.33 558
7581.15 539
7581.97 502
7582.79 515
7583.61 512
7584.44 550
7585.26 573
7586.08 554
7586.90 538
7587.72 564
7588.55 527
7589.37 582
7590.19 555
7591.01 595
7591.83 608
7592.66 553
7593.48 601
7594.30 585
7595.12 666
7595.95 584
7596.77 622
7597.59 651
7598.41 598
7599.24 612
7600.06 591
7600.88 570
7601.71 583
7602.53 627
7603.35 601
7604.17 623
7605.00 646
7605.82 607
7606.64 627
7607.47 667
7608.29 654
7609.11 611
7609.94 603
7610.76 648
7611.58 616
7612.41 689
7613.23 626
7614.05 618
7614.88 626
7615.70 712
7616.52 817
7617.35 684
7618.17 728
7619.00 728
7619.82 606
7620.64 648
7621.47 683
7622.29 624
7623.11 588
7623.94 576
7624.76 649
7625.59 633
7626.41 560
7627.24 605
7628.06 581
7628.88 564
7629.71 545
7630.53 625
7631.36 744
7632.18 644
7633.01 634
7633.83 661
7634.66 583
7635.48 601
7636.30 581
7637.13 643
7637.95 577
7638.78 586
7639.60 636
7640.43 573
7641.25 552
7642.08 550
7642.90 537
7643.73 496
7644.55 547
7645.38 607
7646.20 537
7647.03 633
7647.85 563
7648.68 526
7649.51 613
7650.33 595
7651.16 648
7651.98 617
7652.81 619
7653.63 562
7654.46 569
7655.28 555
7656.11 583
7656.94 558
7657.76 589
7658.59 631
7659.41 584
7660.24 550
7661.07 523
7661.89 544
7662.72 493
7663.54 528
7664.37 495
7665.20 499
7666.02 591
7666.85 581
7667.68 474
7668.50 540
7669.33 507
7670.16 515
7670.98 509
7671.81 483
7672.64 527
7673.46 505
7674.29 508
7675.12 515
7675.94 506
7676.77 455
7677.60 486
7678.42 506
7679.25 515
7680.08 489
7680.90 499
7681.73 460
7682.56 505
7683.39 503
7684.21 543
7685.04 523
7685.87 538
7686.69 474
7687.52 492
7688.35 544
7689.18 541
7690.01 587
7690.83 587
7691.66 529
7692.49 531
7693.32 531
7694.14 528
7694.97 555
7695.80 622
7696.63 585
7697.46 505
7698.28 540
7699.11 496
7699.94 461
7700.77 456
7701.60 476
7702.42 510
7703.25 500
7704.08 484
7704.91 521
7705.74 510
7706.57 531
7707.39 576
7708.22 529
7709.05 531
7709.88 558
7710.71 492
7711.54 533
7712.37 505
7713.20 526
7714.02 498
7714.85 494
7715.68 515
7716.51 503
7717.34 481
7718.17 535
7719.00 533
7719.83 505
7720.66 523
7721.49 542
7722.32 554
7723.15 494
7723.97 534
7724.80 529
7725.63 510
7726.46 517
7727.29 562
7728.12 492
7728.95 499
7729.78 494
7730.61 551
7731.44 554
7732.27 493
7733.10 554
7733.93 581
7734.76 555
7735.59 463
7736.42 441
7737.25 465
7738.08 503
7738.91 514
7739.74 496
7740.57 461
7741.40 492
7742.23 522
7743.06 467
7743.89 503
7744.72 609
7745.56 607
7746.39 696
7747.22 651
7748.05 582
7748.88 656
7749.71 553
7750.54 565
7751.37 601
7752.20 581
7753.03 516
7753.86 524
7754.69 532
7755.53 568
7756.36 547
7757.19 563
7758.02 501
7758.85 545
7759.68 558
7760.51 563
7761.35 615
7762.18 560
7763.01 526
7763.84 531
7764.67 499
7765.50 563
7766.33 487
7767.17 573
7768.00 582
7768.83 613
7769.66 628
7770.49 598
7771.33 574
7772.16 514
7772.99 531
7773.82 593
7774.65 573
7775.49 542
7776.32 630
7777.15 619
7777.98 594
7778.82 540
7779.65 502
7780.48 604
7781.31 533
7782.15 548
7782.98 540
7783.81 499
7784.64 589
7785.48 576
7786.31 532
7787.14 499
7787.97 556
7788.81 557
7789.64 574
7790.47 527
7791.31 514
7792.14 531
7792.97 553
7793.81 547
7794.64 555
7795.47 570
7796.31 561
7797.14 537
7797.97 590
7798.81 552
7799.64 566
7800.47 615
7801.31 488
7802.14 505
7802.97 500
7803.81 525
7804.64 563
7805.47 604
7806.31 600
7807.14 548
7807.98 597
7808.81 655
7809.64 733
7810.48 688
7811.31 579
7812.15 606
7812.98 670
7813.82 654
7814.65 694
7815.48 700
7816.32 794
7817.15 775
7817.99 756
7818.82 777
7819.66 715
7820.49 710
7821.33 669
7822.16 628
7822.99 648
7823.83 759
7824.66 725
7825.50 765
7826.33 687
7827.17 675
7828.00 699
7828.84 699
7829.67 641
7830.51 656
7831.34 609
7832.18 639
7833.02 644
7833.85 731
7834.69 744
7835.52 729
7836.36 735
7837.19 627
7838.03 676
7838.86 646
7839.70 669
7840.53 731
7841.37 703
7842.21 603
7843.04 639
7843.88 629
7844.71 647
7845.55 603
7846.39 649
7847.22 645
7848.06 634
7848.89 606
7849.73 546
7850.57 598
7851.40 656
7852.24 659
7853.08 680
7853.91 630
7854.75 612
7855.58 607
7856.42 601
7857.26 616
7858.09 608
7858.93 665
7859.77 701
7860.60 658
7861.44 636
7862.28 652
7863.11 674
7863.95 662
7864.79 636
7865.63 641
7866.46 600
7867.30 620
7868.14 670
7868.97 634
7869.81 628
7870.65 710
7871.49 706
7872.32 711
7873.16 618
7874.00 673
7874.84 775
7875.67 699
7876.51 758
7877.35 780
7878.19 846
7879.02 864
7879.86 798
7880.70 852
7881.54 863
7882.38 776
7883.21 810
7884.05 814
7884.89 790
7885.73 702
7886.57 672
7887.40 712
7888.24 637
7889.08 647
7889.92 636
7890.76 670
7891.59 691
7892.43 705
7893.27 670
7894.11 663
7894.95 665
7895.79 607
7896.63 634
7897.47 601
7898.30 574
7899.14 563
7899.98 545
7900.82 598
7901.66 593
7902.50 607
7903.34 605
7904.18 602
7905.02 595
7905.85 590
7906.69 653
7907.53 615
7908.37 605
7909.21 594
7910.05 563
7910.89 574
7911.73 535
7912.57 604
7913.41 545
7914.25 721
7915.09 696
7915.93 755
7916.77 782
7917.61 739
7918.45 839
7919.29 849
7920.13 782
7920.97 728
7921.81 671
7922.65 704
7923.49 604
7924.33 643
7925.17 578
7926.01 604
7926.85 593
7927.69 667
7928.53 548
7929.37 496
7930.21 519
7931.05 568
7931.89 580
7932.73 562
7933.57 580
7934.41 520
7935.25 556
7936.09 552
7936.93 531
7937.78 611
7938.62 594
7939.46 553
7940.30 545
7941.14 533
7941.98 574
7942.82 543
7943.66 564
7944.50 535
7945.35 596
7946.19 555
7947.03 513
7947.87 515
7948.71 557
7949.55 522
7950.39 550
7951.24 569
7952.08 521
7952.92 564
7953.76 523
7954.60 552
7955.44 559
7956.29 606
7957.13 638
7957.97 618
7958.81 619
7959.65 609
7960.50 552
7961.34 532
7962.18 532
7963.02 597
7963.86 597
7964.71 550
7965.55 573
7966.39 639
7967.23 659
7968.08 581
7968.92 555
7969.76 584
7970.60 659
7971.45 651
7972.29 523
7973.13 569
7973.97 531
7974.82 530
7975.66 515
7976.50 500
7977.35 535
7978.19 481
7979.03 482
7979.87 521
7980.72 505
7981.56 558
7982.40 579
7983.25 518
7984.09 566
7984.93 518
7985.78 507
7986.62 522
7987.46 509
7988.31 494
7989.15 461
7990.00 542
7990.84 526
7991.68 482
7992.53 491
7993.37 514
7994.21 540
7995.06 543
7995.90 459
7996.75 509
7997.59 586
7998.43 574
7999.28 544
8000.12 473
8000.97 497
8001.81 524
8002.65 518
8003.50 477
8004.34 467
8005.19 474
8006.03 472
8006.88 448
8007.72 406
8008.57 422
8009.41 459
8010.26 443
8011.10 471
8011.95 478
8012.79 511
8013.63 501
8014.48 479
8015.32 445
8016.17 462
8017.01 459
8017.86 499
8018.70 508
8019.55 465
8020.40 481
8021.24 477
8022.09 402
8022.93 470
8023.78 457
8024.62 513
8025.47 499
8026.31 489
8027.16 503
8028.00 484
8028.85 530
8029.70 487
8030.54 516
8031.39 525
8032.23 479
8033.08 429
8033.92 436
8034.77 425
8035.62 460
8036.46 426
8037.31 432
8038.16 520
8039.00 473
8039.85 506
8040.69 459
8041.54 461
8042.39 508
8043.23 468
8044.08 481
8044.93 511
8045.77 540
8046.62 490
8047.47 516
8048.31 491
8049.16 505
8050.01 485
8050.85 452
8051.70 471
8052.55 479
8053.39 506
8054.24 492
8055.09 461
8055.94 456
8056.78 425
8057.63 512
8058.48 494
8059.32 508
8060.17 474
8061.02 527
8061.87 425
8062.71 465
8063.56 465
8064.41 456
8065.26 469
8066.10 462
8066.95 444
8067.80 452
8068.65 475
8069.49 449
8070.34 434
8071.19 425
8072.04 446
8072.89 516
8073.73 412
8074.58 341
8075.43 412
8076.28 438
8077.13 420
8077.98 457
8078.82 471
8079.67 426
8080.52 447
8081.37 405
8082.22 441
8083.07 472
8083.91 423
8084.76 427
8085.61 452
8086.46 477
8087.31 445
8088.16 495
8089.01 450
8089.86 464
8090.70 466
8091.55 477
8092.40 413
8093.25 427
8094.10 530
8094.95 459
8095.80 481
8096.65 445
8097.50 435
8098.35 509
8099.20 468
8100.05 446
8100.90 489
8101.74 446
8102.59 426
8103.44 488
8104.29 495
8105.14 434
8105.99 399
8106.84 421
8107.69 515
8108.54 390
8109.39 441
8110.24 457
8111.09 527
8111.94 465
8112.79 483
8113.64 421
8114.49 432
8115.34 470
8116.19 457
8117.04 451
8117.89 500
8118.74 528
8119.59 531
8120.45 495
8121.30 474
8122.15 464
8123.00 488
8123.85 495
8124.70 445
8125.55 506
8126.40 551
8127.25 482
8128.10 480
8128.95 485
8129.80 451
8130.65 507
8131.51 493
8132.36 465
8133.21 464
8134.06 407
8134.91 417
8135.76 506
8136.61 474
8137.46 502
8138.32 472
8139.17 516
8140.02 471
8140.87 453
8141.72 456
8142.57 470
8143.43 488
8144.28 451
8145.13 559
8145.98 496
8146.83 522
8147.68 531
8148.54 555
8149.39 509
8150.24 485
8151.09 491
8151.94 568
8152.80 553
8153.65 594
8154.50 581
8155.35 612
8156.21 599
8157.06 631
8157.91 599
8158.76 522
8159.62 509
8160.47 458
8161.32 480
8162.17 455
8163.03 471
8163.88 515
8164.73 482
8165.59 469
8166.44 434
8167.29 455
8168.14 530
8169.00 499
8169.85 452
8170.70 522
8171.56 446
8172.41 479
8173.26 497
8174.12 528
8174.97 529
8175.82 501
8176.68 501
8177.53 428
8178.38 472
8179.24 468
8180.09 461
8180.94 508
8181.80 449
8182.65 419
8183.51 464
8184.36 526
8185.21 471
8186.07 408
8186.92 463
8187.78 488
8188.63 486
8189.48 420
8190.34 415
8191.19 434
8192.05 499
8192.90 468
8193.75 494
8194.61 471
8195.46 464
8196.32 494
8197.17 475
8198.03 478
8198.88 484
8199.74 437
8200.59 428
8201.45 501
8202.30 456
8203.16 428
8204.01 461
8204.87 430
8205.72 389
8206.57 463
8207.43 462
8208.29 492
8209.14 418
8210.00 427
8210.85 506
8211.71 494
8212.56 507
8213.42 446
8214.27 470
8215.13 474
8215.98 487
8216.84 458
8217.69 503
8218.55 514
8219.41 475
8220.26 485
8221.12 521
8221.97 488
8222.83 455
8223.68 507
8224.54 496
8225.40 513
8226.25 447
8227.11 463
8227.96 494
8228.82 492
8229.68 459
8230.53 496
8231.39 454
8232.25 444
8233.10 428
8233.96 434
8234.82 386
8235.67 418
8236.53 530
8237.38 490
8238.24 492
8239.10 442
8239.95 442
8240.81 448
8241.67 437
8242.53 422
8243.38 436
8244.24 392
8245.10 453
8245.95 375
8246.81 381
8247.67 433
8248.52 419
8249.38 388
8250.24 402
8251.10 452
8251.95 422
8252.81 417
8253.67 408
8254.53 430
8255.38 461
8256.24 458
8257.10 446
8257.96 468
8258.81 393
8259.67 406
8260.53 476
8261.39 451
8262.25 411
8263.10 428
8263.96 458
8264.82 523
8265.68 446
8266.54 441
8267.39 478
8268.25 500
8269.11 473
8269.97 452
8270.83 455
8271.69 416
8272.54 512
8273.40 520
8274.26 418
8275.12 427
8275.98 425
8276.84 434
8277.70 429
8278.55 449
8279.41 480
8280.27 506
8281.13 500
8281.99 473
8282.85 452
8283.71 429
8284.57 433
8285.43 436
8286.29 462
8287.14 474
8288.00 496
8288.86 487
8289.72 504
8290.58 523
8291.44 570
8292.30 557
8293.16 544
8294.02 543
8294.88 539
8295.74 556
8296.60 599
8297.46 577
8298.32 517
8299.18 512
8300.04 506
8300.90 515
8301.76 532
8302.62 467
8303.48 473
8304.34 454
8305.20 481
8306.06 466
8306.92 502
8307.78 502
8308.64 422
8309.50 433
8310.36 441
8311.22 446
8312.08 417
8312.94 420
8313.80 514
8314.66 456
8315.52 436
8316.38 540
8317.24 541
8318.11 521
8318.97 484
8319.83 519
8320.69 494
8321.55 473
8322.41 489
8323.27 538
8324.13 472
8324.99 487
8325.85 517
8326.72 475
8327.58 497
8328.44 462
8329.30 458
8330.16 459
8331.02 541
8331.88 510
8332.75 443
8333.61 451
8334.47 442
8335.33 387
8336.19 493
8337.05 466
8337.92 472
8338.78 470
8339.64 537
8340.50 450
8341.36 447
8342.23 499
8343.09 487
8343.95 517
8344.81 550
8345.67 551
8346.54 524
8347.40 528
8348.26 521
8349.12 500
8349.99 461
8350.85 496
8351.71 545
8352.57 518
8353.44 473
8354.30 461
8355.16 448
8356.03 445
8356.89 485
8357.75 478
8358.61 505
8359.48 494
8360.34 448
8361.20 464
8362.07 434
8362.93 490
8363.79 506
8364.66 486
8365.52 526
8366.38 495
8367.25 460
8368.11 446
8368.97 479
8369.84 446
8370.70 468
8371.56 442
8372.43 510
8373.29 410
8374.15 464
8375.02 478
8375.88 478
8376.74 448
8377.61 401
8378.47 438
8379.34 464
8380.20 495
8381.06 463
8381.93 500
8382.79 462
8383.66 418
8384.52 427
8385.39 506
8386.25 480
8387.11 469
8387.98 466
8388.84 464
8389.71 466
8390.57 456
8391.44 455
8392.30 417
8393.17 419
8394.03 497
8394.90 411
8395.76 445
8396.63 485
8397.49 499
8398.36 481
8399.22 511
8400.09 429
8400.95 470
8401.82 438
8402.68 470
8403.55 461
8404.41 511
8405.28 545
8406.14 492
8407.01 500
8407.87 481
8408.74 530
8409.60 510
8410.47 515
8411.34 551
8412.20 521
8413.07 500
8413.93 489
8414.80 485
8415.66 439
8416.53 495
8417.40 542
8418.26 511
8419.13 440
8419.99 494
8420.86 534
8421.73 569
8422.59 504
8423.46 563
8424.32 542
8425.19 564
8426.06 554
8426.92 567
8427.79 578
8428.66 514
8429.52 592
8430.39 555
8431.26 530
8432.12 548
8432.99 525
8433.86 579
8434.72 603
8435.59 570
8436.46 567
8437.32 578
8438.19 541
8439.06 566
8439.93 653
8440.79 623
8441.66 684
8442.53 725
8443.39 714
8444.26 706
8445.13 635
8446.00 643
8446.86 627
8447.73 639
8448.60 632
8449.47 656
8450.33 623
8451.20 630
8452.07 621
8452.94 647
8453.81 684
8454.67 727
8455.54 790
8456.41 806
8457.28 736
8458.15 753
8459.01 759
8459.88 799
8460.75 757
8461.62 758
8462.49 723
8463.35 749
8464.22 710
8465.09 721
8465.96 828
8466.83 899
8467.70 1084
8468.57 1201
8469.43 1366
8470.30 1388
8471.17 1414
8472.04 1416
8472.91 1466
8473.78 1310
8474.65 1097
8475.52 985
8476.38 912
8477.25 773
8478.12 656
8478.99 650
8479.86 659
8480.73 595
8481.60 625
8482.47 570
8483.34 607
8484.21 583
8485.08 558
8485.95 582
8486.82 560
8487.69 595
8488.55 579
8489.42 518
8490.29 602
8491.16 567
8492.03 587
8492.90 550
8493.77 602
8494.64 537
8495.51 616
8496.38 581
8497.25 571
8498.12 615
8498.99 609
8499.86 612
8500.73 567
8501.60 563
8502.47 571
8503.34 553
8504.22 611
8505.09 607
8505.96 623
8506.83 648
8507.70 679
8508.57 680
8509.44 611
8510.31 613
8511.18 591
8512.05 632
8512.92 614
8513.79 633
8514.66 652
8515.53 557
8516.41 542
8517.28 603
8518.15 589
8519.02 577
8519.89 571
8520.76 616
8521.63 565
8522.50 570
8523.38 645
8524.25 559
8525.12 606
8525.99 601
8526.86 616
8527.73 584
8528.60 531
8529.48 552
8530.35 563
8531.22 541
8532.09 557
8532.96 603
8533.84 650
8534.71 578
8535.58 603
8536.45 646
8537.32 649
8538.20 633
8539.07 641
8539.94 664
8540.81 628
8541.68 643
8542.56 685
8543.43 647
8544.30 640
8545.17 594
8546.05 595
8546.92 666
8547.79 664
8548.67 661
8549.54 739
8550.41 754
8551.28 658
8552.16 717
8553.03 760
8553.90 762
8554.78 718
8555.65 661
8556.52 729
8557.39 698
8558.27 716
8559.14 667
8560.01 656
8560.89 686
8561.76 666
8562.63 625
8563.51 636
8564.38 630
8565.25 573
8566.13 599
8567.00 576
8567.88 619
8568.75 603
8569.62 620
8570.50 645
8571.37 596
8572.24 532
8573.12 569
8573.99 602
8574.87 558
8575.74 607
8576.61 625
8577.49 588
8578.36 605
8579.24 635
8580.11 606
8580.99 589
8581.86 618
8582.73 609
8583.61 621
8584.48 615
8585.36 637
8586.23 633
8587.11 574
8587.98 627
8588.86 685
8589.73 632
8590.61 706
8591.48 714
8592.36 738
8593.23 746
8594.11 621
8594.98 684
8595.86 660
8596.73 683
8597.61 742
8598.48 658
8599.36 676
8600.23 686
8601.11 693
8601.98 709
8602.86 731
8603.73 731
8604.61 719
8605.49 730
8606.36 746
8607.24 727
8608.11 644
8608.99 716
8609.86 778
8610.74 796
8611.62 814
8612.49 745
8613.37 756
8614.24 770
8615.12 712
8616.00 728
8616.87 775
8617.75 789
8618.62 876
8619.50 813
8620.38 856
8621.25 870
8622.13 841
8623.01 863
8623.88 896
8624.76 892
8625.64 945
8626.51 967
8627.39 1013
8628.27 1020
8629.14 979
8630.02 1015
8630.90 1011
8631.77 1016
8632.65 1020
8633.53 1055
8634.40 1042
8635.28 1073
8636.16 1083
8637.04 1079
8637.91 1025
8638.79 1101
8639.67 1128
8640.55 1049
8641.42 1132
8642.30 1135
8643.18 1077
8644.06 1161
8644.93 1160
8645.81 1188
8646.69 1227
8647.57 1274
8648.44 1135
8649.32 1184
8650.20 1265
8651.08 1256
8651.96 1250
8652.83 1297
8653.71 1254
8654.59 1288
8655.47 1303
8656.35 1383
8657.22 1386
8658.10 1372
8658.98 1424
8659.86 1492
8660.74 1502
8661.62 1414
8662.49 1286
8663.37 1308
8664.25 1350
8665.13 1356
8666.01 1429
8666.89 1350
8667.77 1505
8668.64 1570
8669.52 1652
8670.40 1866
8671.28 2207
8672.16 2406
8673.04 2853
8673.92 3157
8674.80 3211
8675.68 3206
8676.56 3158
8677.44 2966
8678.31 2698
8679.19 2427
8680.07 2169
8680.95 1816
8681.83 1731
8682.71 1704
8683.59 1464
8684.47 1423
8685.35 1493
8686.23 1540
8687.11 1623
8687.99 1651
8688.87 1870
8689.75 2092
8690.63 2330
8691.51 2777
8692.39 3080
8693.27 3122
8694.15 3189
8695.03 2993
8695.91 2701
8696.79 2376
8697.67 1951
8698.55 1788
8699.43 1619
8700.31 1304
8701.19 1251
8702.07 1139
8702.95 1109
8703.83 1133
8704.71 1181
8705.59 1027
8706.48 1027
8707.36 947
8708.24 970
8709.12 1024
8710.00 906
8710.88 903
8711.76 937
8712.64 901
8713.52 911
8714.40 943
8715.28 948
8716.17 933
8717.05 859
8717.93 787
8718.81 909
8719.69 935
8720.57 972
8721.45 899
8722.34 921
8723.22 949
8724.10 945
8724.98 870
8725.86 820
8726.74 791
8727.63 861
8728.51 846
8729.39 883
8730.27 926
8731.15 948
8732.04 1007
8732.92 1022
8733.80 998
8734.68 997
8735.56 879
8736.45 932
8737.33 839
8738.21 834
8739.09 881
8739.98 905
8740.86 850
8741.74 960
8742.62 887
8743.51 859
8744.39 857
8745.27 865
8746.15 885
8747.04 875
8747.92 844
8748.80 853
8749.69 844
8750.57 832
8751.45 920
8752.33 878
8753.22 930
8754.10 813
8754.98 944
8755.87 919
8756.75 878
8757.63 866
8758.52 839
8759.40 879
8760.28 813
8761.17 875
8762.05 919
8762.93 864
8763.82 838
8764.70 868
8765.59 826
8766.47 854
8767.35 890
8768.24 927
8769.12 843
8770.00 849
8770.89 849
8771.77 863
8772.66 815
8773.54 756
8774.42 707
8775.31 735
8776.19 761
8777.08 780
8777.96 799
8778.85 791
8779.73 723
8780.62 696
8781.50 615
8782.38 695
8783.27 774
8784.15 809
8785.04 709
8785.92 663
8786.81 652
8787.69 643
8788.58 631
8789.46 630
8790.35 667
8791.23 649
8792.12 655
8793.00 677
8793.89 635
8794.77 591
8795.66 694
8796.54 692
8797.43 660
8798.31 721
8799.20 589
8800.08 613
8800.97 687
8801.86 717
8802.74 690
8803.63 633
8804.51 668
8805.40 680
8806.28 577
8807.17 587
8808.06 612
8808.94 592
8809.83 589
8810.71 565
8811.60 598
8812.49 590
8813.37 559
8814.26 558
8815.14 588
8816.03 586
8816.92 560
8817.80 602
8818.69 575
8819.58 611
8820.46 610
8821.35 628
8822.24 565
8823.12 589
8824.01 588
8824.90 593
8825.78 641
8826.67 601
8827.56 541
8828.44 512
8829.33 547
8830.22 541
8831.10 557
8831.99 527
8832.88 550
8833.77 528
8834.65 481
8835.54 537
8836.43 516
8837.31 499
8838.20 523
8839.09 570
8839.98 575
8840.86 472
8841.75 446
8842.64 497
8843.53 544
8844.41 568
8845.30 537
8846.19 538
8847.08 509
8847.97 579
8848.85 518
8849.74 559
8850.63 523
8851.52 468
8852.41 491
8853.29 547
8854.18 554
8855.07 544
8855.96 500
8856.85 472
8857.74 488
8858.62 539
8859.51 476
8860.40 467
8861.29 490
8862.18 433
8863.07 453
8863.95 473
8864.84 479
8865.73 510
8866.62 502
8867.51 508
8868.40 434
8869.29 448
8870.18 474
8871.07 405
8871.95 450
8872.84 474
8873.73 482
8874.62 502
8875.51 458
8876.40 455
8877.29 465
8878.18 438
8879.07 414
8879.96 446
8880.85 427
8881.74 407
8882.63 411
8883.52 469
8884.41 443
8885.30 478
8886.19 434
8887.08 469
8887.97 444
8888.86 420
8889.75 423
8890.64 411
8891.53 381
8892.42 402
8893.31 468
8894.20 439
8895.09 411
8895.98 460
8896.87 436
8897.76 468
8898.65 468
8899.54 446
8900.43 460
8901.32 430
8902.21 429
8903.10 439
8903.99 421
8904.88 447
8905.77 422
8906.66 416
8907.55 403
8908.45 450
8909.34 447
8910.23 406
8911.12 404
8912.01 409
8912.90 482
8913.79 434
8914.68 519
8915.57 453
8916.47 451
8917.36 464
8918.25 499
8919.14 445
8920.03 383
8920.92 432
8921.81 381
8922.71 410
8923.60 407
8924.49 398
8925.38 459
8926.27 442
8927.16 415
8928.06 394
8928.95 443
8929.84 392
8930.73 433
8931.62 468
8932.52 411
8933.41 399
8934.30 379
8935.19 387
8936.09 368
8936.98 385
8937.87 451
8938.76 404
8939.65 385
8940.55 429
8941.44 435
8942.33 456
8943.23 409
8944.12 399
8945.01 410
8945.90 454
8946.80 439
8947.69 429
8948.58 412
8949.47 413
8950.37 365
8951.26 427
8952.15 457
8953.05 350
8953.94 397
8954.83 437
8955.73 387
8956.62 393
8957.51 404
8958.41 384
8959.30 387
8960.19 427
8961.09 430
8961.98 394
8962.87 358
8963.77 414
8964.66 410
8965.56 459
8966.45 429
8967.34 435
8968.24 392
8969.13 438
8970.03 440
8970.92 399
8971.81 464
8972.71 472
8973.60 407
8974.50 404
8975.39 453
8976.28 501
8977.18 483
8978.07 439
8978.97 436
8979.86 450
8980.76 470
8981.65 427
8982.55 481
8983.44 446
8984.33 430
8985.23 399
8986.12 409
8987.02 403
8987.91 374
8988.81 423
8989.70 400
8990.60 433
8991.49 399
8992.39 425
8993.28 382
8994.18 360
8995.07 426
8995.97 390
8996.87 385
8997.76 422
8998.66 420
8999.55 365
9000.45 428
9001.34 421
9002.24 398
9003.13 396
9004.03 373
9004.93 355
9005.82 361
9006.72 346
9007.61 372
9008.51 373
9009.40 349
9010.30 409
9011.20 400
9012.09 393
9012.99 408
9013.88 400
9014.78 461
9015.68 424
9016.57 377
9017.47 410
9018.37 393
9019.26 406
9020.16 401
9021.06 345
9021.95 359
9022.85 339
9023.75 391
9024.64 449
9025.54 373
9026.44 368
9027.33 397
9028.23 362
9029.13 439
9030.02 382
9030.92 388
9031.82 368
9032.71 342
9033.61 322
9034.51 335
9035.41 409
9036.30 395
9037.20 369
9038.10 389
9039.00 448
9039.89 416
9040.79 386
9041.69 373
9042.59 388
9043.48 389
9044.38 387
9045.28 394
9046.18 395
9047.07 383
9047.97 416
9048.87 419
9049.77 381
9050.67 342
9051.56 380
9052.46 411
9053.36 387
9054.26 420
9055.16 420
9056.06 411
9056.95 405
9057.85 401
9058.75 355
9059.65 365
9060.55 354
9061.45 379
9062.34 382
9063.24 378
9064.14 395
9065.04 358
9065.94 377
9066.84 406
9067.74 356
9068.64 371
9069.53 392
9070.43 370
9071.33 388
9072.23 386
9073.13 393
9074.03 386
9074.93 425
9075.83 392
9076.73 413
9077.63 381
9078.53 411
9079.43 378
9080.33 377
9081.23 364
9082.12 414
9083.02 419
9083.92 400
9084.82 458
9085.72 369
9086.62 371
9087.52 360
9088.42 429
9089.32 394
9090.22 406
9091.12 371
9092.02 373
9092.92 400
9093.82 406
9094.72 391
9095.62 397
9096.52 395
9097.42 420
9098.32 420
9099.22 406
9100.13 458
9101.03 391
9101.93 387
9102.83 360
9103.73 355
9104.63 379
9105.53 388
9106.43 445
9107.33 400
9108.23 342
9109.13 386
9110.03 402
9110.93 349
9111.84 348
9112.74 384
9113.64 419
9114.54 362
9115.44 357
9116.34 340
9117.24 369
9118.14 419
9119.05 369
9119.95 336
9120.85 404
9121.75 454
9122.65 375
9123.55 335
9124.45 356
9125.36 370
9126.26 344
9127.16 339
9128.06 409
9128.96 404
9129.87 332
9130.77 369
9131.67 318
9132.57 347
9133.47 329
9134.38 350
9135.28 411
9136.18 359
9137.08 345
9137.98 383
9138.89 374
9139.79 344
9140.69 348
9141.59 362
9142.50 420
9143.40 384
9144.30 367
9145.21 344
9146.11 396
9147.01 383
9147.91 390
9148.82 374
9149.72 370
9150.62 362
9151.53 378
9152.43 316
9153.33 361
9154.23 397
9155.14 373
9156.04 365
9156.94 365
9157.85 375
9158.75 373
9159.65 349
9160.56 312
9161.46 324
9162.36 350
9163.27 359
9164.17 399
9165.08 379
9165.98 410
9166.88 352
9167.79 339
9168.69 350
9169.59 337
9170.50 382
9171.40 426
9172.31 356
9173.21 345
9174.11 341
9175.02 381
9175.92 373
9176.83 376
9177.73 358
9178.64 385
9179.54 317
9180.44 306
9181.35 386
9182.25 405
9183.16 385
9184.06 368
9184.97 352
9185.87 386
9186.78 394
9187.68 366
9188.59 368
9189.49 392
9190.40 405
9191.30 387
9192.21 382
9193.11 365
9194.02 381
9194.92 402
9195.83 368
9196.73 354
9197.64 371
9198.54 363
9199.45 387
9200.35 372
9201.26 344
9202.16 459
9203.07 428
9203.98 403
9204.88 373
9205.79 379
9206.69 412
9207.60 409
9208.50 342
9209.41 344
9210.32 362
9211.22 386
9212.13 375
9213.03 375
9213.94 353
9214.85 349
9215.75 374
9216.66 357
9217.57 358
9218.47 341
9219.38 354
9220.28 364
9221.19 386
9222.10 384
9223.00 365
9223.91 347
9224.82 347
9225.72 389
9226.63 344
9227.54 363
9228.44 420
9229.35 401
9230.26 356
9231.16 365
9232.07 374
9232.98 326
9233.89 350
9234.79 427
9235.70 402
9236.61 344
9237.51 368
9238.42 365
9239.33 362
9240.24 377
9241.14 361
9242.05 353
9242.96 421
9243.87 366
9244.77 351
9245.68 363
9246.59 352
9247.50 335
9248.40 311
9249.31 371
9250.22 405
9251.13 388
9252.04 349
9252.94 350
9253.85 359
9254.76 382
9255.67 381
9256.58 343
9257.48 316
9258.39 355
9259.30 366
9260.21 340
9261.12 352
9262.03 367
9262.94 342
9263.84 308
9264.75 401
9265.66 372
9266.57 368
9267.48 344
9268.39 401
9269.30 390
9270.20 306
9271.11 307
9272.02 411
9272.93 379
9273.84 354
9274.75 323
9275.66 358
9276.57 401
9277.48 363
9278.39 368
9279.30 322
9280.21 380
9281.11 420
9282.02 414
9282.93 398
9283.84 388
9284.75 388
9285.66 385
9286.57 375
9287.48 371
9288.39 402
9289.30 404
9290.21 393
9291.12 364
9292.03 345
9292.94 390
9293.85 375
9294.76 360
9295.67 364
9296.58 408
9297.49 388
9298.40 342
9299.31 365
9300.22 393
9301.13 438
9302.04 353
9302.95 333
9303.86 322
9304.77 323
9305.69 342
9306.60 379
9307.51 398
9308.42 351
9309.33 364
9310.24 372
9311.15 402
9312.06 367
9312.97 391
9313.88 405
9314.79 397
9315.70 391
9316.62 392
9317.53 412
9318.44 397
9319.35 387
9320.26 361
9321.17 400
9322.08 386
9322.99 384
9323.91 362
9324.82 336
9325.73 357
9326.64 350
9327.55 350
9328.46 333
9329.38 331
9330.29 352
9331.20 377
9332.11 373
9333.02 380
9333.94 321
9334.85 371
9335.76 354
9336.67 374
9337.58 381
9338.50 385
9339.41 319
9340.32 325
9341.23 328
9342.15 356
9343.06 370
9343.97 353
9344.88 383
9345.80 387
9346.71 367
9347.62 373
9348.53 418
9349.45 455
9350.36 460
9351.27 406
9352.18 410
9353.10 423
9354.01 400
9354.92 366
9355.84 342
9356.75 404
9357.66 388
9358.58 348
9359.49 363
9360.40 357
9361.32 347
9362.23 361
9363.14 363
9364.06 366
9364.97 411
9365.88 430
9366.80 358
9367.71 361
9368.62 427
9369.54 404
9370.45 378
9371.37 396
9372.28 404
9373.19 369
9374.11 327
9375.02 371
9375.94 455
9376.85 397
9377.76 409
9378.68 370
9379.59 351
9380.51 338
9381.42 358
9382.33 358
9383.25 421
9384.16 420
9385.08 439
9385.99 383
9386.91 392
9387.82 422
9388.74 421
9389.65 342
9390.57 388
9391.48 426
9392.40 387
9393.31 419
9394.23 384
9395.14 432
9396.06 407
9396.97 394
9397.89 364
9398.80 363
9399.72 396
9400.63 339
9401.55 411
9402.46 411
9403.38 385
9404.29 378
9405.21 381
9406.12 407
9407.04 380
9407.95 382
9408.87 406
9409.79 393
9410.70 379
9411.62 325
9412.53 326
9413.45 366
9414.36 380
9415.28 424
9416.20 409
9417.11 417
9418.03 361
9418.95 359
9419.86 418
9420.78 449
9421.69 428
9422.61 414
9423.53 403
9424.44 407
9425.36 356
9426.28 388
9427.19 382
9428.11 354
9429.03 369
9429.94 378
9430.86 463
9431.78 424
9432.69 446
9433.61 435
9434.53 422
9435.44 431
9436.36 482
9437.28 438
9438.19 424
9439.11 450
9440.03 434
9440.95 461
9441.86 432
9442.78 403
9443.70 392
9444.62 468
9445.53 453
9446.45 395
9447.37 472
9448.29 432
9449.20 434
9450.12 463
9451.04 524
9451.96 556
9452.87 521
9453.79 545
9454.71 587
9455.63 539
9456.55 536
9457.46 504
9458.38 490
9459.30 453
9460.22 480
9461.14 538
9462.05 477
9462.97 478
9463.89 433
9464.81 429
9465.73 425
9466.65 398
9467.56 443
9468.48 428
9469.40 451
9470.32 429
9471.24 459
9472.16 470
9473.08 423
9473.99 440
9474.91 443
9475.83 454
9476.75 458
9477.67 451
9478.59 477
9479.51 526
9480.43 450
9481.35 461
9482.27 436
9483.19 422
9484.10 474
9485.02 460
9485.94 434
9486.86 462
9487.78 425
9488.70 456
9489.62 428
9490.54 405
9491.46 454
9492.38 486
9493.30 407
9494.22 421
9495.14 445
9496.06 436
9496.98 430
9497.90 391
9498.82 432
9499.74 419
9500.66 386
9501.58 423
9502.50 455
9503.42 417
9504.34 412
9505.26 445
9506.18 523
9507.10 443
9508.02 476
9508.94 522
9509.86 534
9510.78 521
9511.70 514
9512.63 435
9513.55 464
9514.47 451
9515.39 501
9516.31 486
9517.23 475
9518.15 452
9519.07 480
9519.99 543
9520.91 523
9521.83 513
9522.76 491
9523.68 529
9524.60 484
9525.52 497
9526.44 515
9527.36 538
9528.28 531
9529.21 489
9530.13 586
9531.05 618
9531.97 552
9532.89 585
9533.81 577
9534.74 574
9535.66 592
9536.58 547
9537.50 564
9538.42 586
9539.35 531
9540.27 561
9541.19 542
9542.11 563
9543.03 534
9543.96 537
9544.88 561
9545.80 503
9546.72 495
9547.64 595
9548.57 571
9549.49 592
9550.41 592
9551.33 517
9552.26 530
9553.18 566
9554.10 556
9555.03 569
9555.95 515
9556.87 523
9557.79 580
9558.72 564
9559.64 609
9560.56 648
9561.49 629
9562.41 583
9563.33 560
9564.26 574
9565.18 624
9566.10 584
9567.03 613
9567.95 542
9568.87 580
9569.80 614
9570.72 682
9571.64 572
9572.57 587
9573.49 599
9574.41 610
9575.34 672
9576.26 606
9577.18 589
9578.11 611
9579.03 601
9579.96 649
9580.88 639
9581.80 572
9582.73 569
9583.65 610
9584.58 619
9585.50 571
9586.43 621
9587.35 644
9588.27 676
9589.20 705
9590.12 708
9591.05 621
9591.97 646
9592.90 679
9593.82 676
9594.75 640
9595.67 651
9596.60 675
9597.52 649
9598.45 666
9599.37 727
9600.29 721
9601.22 695
9602.14 761
9603.07 720
9604.00 731
9604.92 739
9605.85 738
9606.77 751
9607.70 754
9608.62 774
9609.55 740
9610.47 778
9611.40 727
9612.32 733
9613.25 747
9614.17 729
9615.10 782
9616.03 727
9616.95 710
9617.88 821
9618.80 772
9619.73 763
9620.65 761
9621.58 779
9622.51 820
9623.43 844
9624.36 832
9625.29 860
9626.21 782
9627.14 869
9628.06 857
9628.99 898
9629.92 941
9630.84 847
9631.77 816
9632.70 825
9633.62 914
9634.55 922
9635.48 913
9636.40 892
9637.33 1003
9638.26 940
9639.18 904
9640.11 1032
9641.04 980
9641.96 967
9642.89 961
9643.82 1003
9644.74 1006
9645.67 935
9646.60 1009
9647.53 1037
9648.45 995
9649.38 1058
9650.31 1077
9651.24 1122
9652.16 1134
9653.09 1069
9654.02 1086
9654.95 1104
9655.87 1157
9656.80 1092
9657.73 1156
9658.66 1162
9659.58 1174
9660.51 1155
9661.44 1116
9662.37 1146
9663.30 1192
9664.22 1181
9665.15 1109
9666.08 1116
9667.01 1156
9667.94 1199
9668.86 1337
9669.79 1245
9670.72 1278
9671.65 1350
9672.58 1263
9673.51 1299
9674.43 1246
9675.36 1249
9676.29 1303
9677.22 1242
9678.15 1210
9679.08 1312
9680.01 1406
9680.94 1494
9681.86 1517
9682.79 1512
9683.72 1658
9684.65 1558
9685.58 1444
9686.51 1385
9687.44 1430
9688.37 1411
9689.30 1469
9690.23 1436
9691.16 1524
9692.08 1500
9693.01 1514
9693.94 1607
9694.87 1582
9695.80 1645
9696.73 1777
9697.66 1884
9698.59 2143
9699.52 2283
9700.45 2240
9701.38 2130
9702.31 2112
9703.24 1881
9704.17 1819
9705.10 1776
9706.03 1613
9706.96 1544
9707.89 1654
9708.82 1487
9709.75 1506
9710.68 1502
9711.61 1580
9712.54 1570
9713.47 1722
9714.40 1815
9715.33 1813
9716.26 1859
9717.19 1849
9718.12 1795
9719.06 1572
9719.99 1452
9720.92 1560
9721.85 1383
9722.78 1331
9723.71 1318
9724.64 1278
9725.57 1206
9726.50 1183
9727.43 1235
9728.36 1236
9729.30 1233
9730.23 1285
9731.16 1250
9732.09 1249
9733.02 1322
9733.95 1399
9734.88 1314
9735.81 1299
9736.75 1305
9737.68 1286
9738.61 1221
9739.54 1117
9740.47 1126
9741.40 1117
9742.34 1057
9743.27 994
9744.20 1076
9745.13 1010
9746.06 940
9747.00 916
9747.93 973
9748.86 1013
9749.79 909
9750.72 949
9751.66 975
9752.59 953
9753.52 946
9754.45 920
9755.39 928
9756.32 951
9757.25 886
9758.18 905
9759.12 976
9760.05 1001
9760.98 927
9761.91 941
9762.85 944
9763.78 934
9764.71 923
9765.64 961
9766.58 901
9767.51 912
9768.44 911
9769.38 954
9770.31 854
9771.24 862
9772.18 900
9773.11 955
9774.04 927
9774.98 1009
9775.91 925
9776.84 977
9777.78 988
9778.71 934
9779.64 990
9780.58 1042
9781.51 984
9782.44 956
9783.38 954
9784.31 989
9785.25 933
9786.18 897
9787.11 877
9788.05 894
9788.98 816
9789.92 801
9790.85 801
9791.78 860
9792.72 822
9793.65 883
9794.59 882
9795.52 869
9796.46 830
9797.39 812
9798.32 827
9799.26 874
9800.19 829
9801.13 812
9802.06 808
9803.00 778
9803.93 753
9804.87 662
9805.80 721
9806.74 730
9807.67 723
9808.61 712
9809.54 718
9810.48 675
9811.41 675
9812.35 654
9813.28 754
9814.22 756
9815.15 674
9816.09 706
9817.02 686
9817.96 624
9818.89 692
9819.83 666
9820.76 693
9821.70 723
9822.64 689
9823.57 661
9824.51 699
9825.44 694
9826.38 698
9827.31 715
9828.25 668
9829.19 655
9830.12 628
9831.06 655
9831.99 644
9832.93 706
9833.87 650
9834.80 617
9835.74 684
9836.68 647
9837.61 640
9838.55 643
9839.48 662
9840.42 620
9841.36 646
9842.29 621
9843.23 622
9844.17 654
9845.10 662
9846.04 623
9846.98 660
9847.91 633
9848.85 573
9849.79 622
9850.72 581
9851.66 601
9852.60 644
9853.54 614
9854.47 615
9855.41 568
9856.35 611
9857.28 636
9858.22 630
9859.16 619
9860.10 645
9861.03 615
9861.97 606
9862.91 553
9863.85 565
9864.78 571
9865.72 570
9866.66 514
9867.60 525
9868.54 624
9869.47 567
9870.41 587
9871.35 610
9872.29 597
9873.22 587
9874.16 547
9875.10 547
9876.04 533
9876.98 535
9877.92 577
9878.85 522
9879.79 489
9880.73 553
9881.67 541
9882.61 527
9883.55 561
9884.48 543
9885.42 552
9886.36 543
9887.30 539
9888.24 499
9889.18 533
9890.12 569
9891.06 513
9891.99 529
9892.93 573
9893.87 505
9894.81 551
9895.75 492
9896.69 486
9897.63 527
9898.57 498
9899.51 476
9900.45 479
9901.39 506
9902.33 541
9903.27 474
9904.20 520
9905.14 524
9906.08 522
9907.02 550
9907.96 554
9908.90 556
9909.84 556
9910.78 528
9911.72 566
9912.66 496
9913.60 507
9914.54 543
9915.48 595
9916.42 519
9917.36 484
9918.30 536
9919.24 567
9920.18 549
9921.12 546
9922.06 564
9923.00 578
9923.94 591
9924.88 671
9925.83 648
9926.77 754
9927.71 802
9928.65 727
9929.59 788
9930.53 764
9931.47 724
9932.41 650
9933.35 607
9934.29 527
9935.23 562
9936.17 570
9937.12 484
9938.06 502
9939.00 470
9939.94 493
9940.88 448
9941.82 474
9942.76 462
9943.70 471
9944.65 464
9945.59 491
9946.53 472
9947.47 487
9948.41 472
9949.35 505
9950.29 500
9951.24 484
9952.18 459
9953.12 499
9954.06 479
9955.00 487
9955.95 469
9956.89 479
9957.83 511
9958.77 493
9959.71 436
9960.66 407
9961.60 430
9962.54 429
9963.48 484
9964.43 458
9965.37 486
9966.31 537
9967.25 491
9968.20 495
9969.14 432
9970.08 410
9971.02 491
9971.97 499
9972.91 479
9973.85 478
9974.79 491
9975.74 518
9976.68 498
9977.62 507
9978.57 522
9979.51 524
9980.45 461
9981.40 433
9982.34 464
9983.28 437
9984.23 455
9985.17 427
9986.11 450
9987.06 465
9988.00 462
9988.94 446
9989.89 453
9990.83 475
9991.77 455
9992.72 429
9993.66 473
9994.60 462
9995.55 440
9996.49 470
9997.44 451
9998.38 431
9999.32 445
10000.27 425
10001.21 426
10002.16 453
10003.10 444
10004.04 442
10004.99 467
10005.93 436
10006.88 413
10007.82 446
10008.77 385
10009.71 425
10010.66 493
10011.60 440
10012.54 435
10013.49 425
10014.43 440
10015.38 406
10016.32 418
10017.27 415
10018.21 424
10019.16 410
10020.10 466
10021.05 476
10021.99 408
10022.94 408
10023.88 475
10024.83 473
10025.77 475
10026.72 452
10027.67 435
10028.61 436
10029.56 432
10030.50 459
10031.45 416
10032.39 391
10033.34 413
10034.28 403
10035.23 399
10036.18 423
10037.12 397
10038.07 385
10039.01 391
10039.96 423
10040.90 426
10041.85 420
10042.80 420
10043.74 394
10044.69 425
10045.64 385
10046.58 377
10047.53 388
10048.47 393
10049.42 412
10050.37 374
10051.31 396
10052.26 405
10053.21 382
10054.15 371
10055.10 396
10056.05 408
10056.99 418
10057.94 438
10058.89 458
10059.83 461
10060.78 417
10061.73 414
10062.67 423
10063.62 441
10064.57 423
10065.52 396
10066.46 413
10067.41 389
10068.36 408
10069.30 401
10070.25 357
10071.20 389
10072.15 363
10073.09 398
10074.04 409
10074.99 378
10075.94 377
10076.88 385
10077.83 355
10078.78 348
10079.73 411
10080.68 357
10081.62 353
10082.57 374
10083.52 352
10084.47 380
10085.42 368
10086.36 378
10087.31 410
10088.26 391
10089.21 375
10090.16 364
10091.11 376
10092.05 407
10093.00 427
10093.95 375
10094.90 403
10095.85 411
10096.80 395
10097.75 363
10098.69 373
10099.64 394
10100.59 366
10101.54 386
10102.49 359
10103.44 353
10104.39 356
10105.34 369
10106.28 327
10107.23 379
10108.18 374
10109.13 374
10110.08 342
10111.03 351
10111.98 353
10112.93 352
10113.88 431
10114.83 337
10115.78 376
10116.73 366
10117.68 407
10118.63 400
10119.58 415
10120.53 384
10121.48 371
10122.43 380
10123.38 361
10124.33 379
10125.28 337
10126.23 310
10127.18 345
10128.13 328
10129.08 350
10130.03 375
10130.98 306
10131.93 330
10132.88 384
10133.83 406
10134.78 363
10135.73 294
10136.68 378
10137.63 357
10138.58 339
10139.53 372
10140.48 373
10141.43 378
10142.38 388
10143.33 373
10144.28 395
10145.23 356
10146.19 337
10147.14 352
10148.09 378
10149.04 377
10149.99 336
10150.94 382
10151.89 322
10152.84 377
10153.79 394
10154.75 351
10155.70 336
10156.65 348
10157.60 375
10158.55 385
10159.50 348
10160.46 371
10161.41 356
10162.36 363
10163.31 375
10164.26 394
10165.21 358
10166.17 324
10167.12 355
10168.07 410
10169.02 419
10169.97 439
10170.93 361
10171.88 401
10172.83 352
10173.78 372
10174.73 392
10175.69 382
10176.64 384
10177.59 375
10178.54 408
10179.50 382
10180.45 370
10181.40 379
10182.35 363
10183.31 377
10184.26 403
10185.21 425
10186.17 425
10187.12 407
10188.07 415
10189.02 423
10189.98 420
10190.93 412
10191.88 380
10192.84 369
10193.79 434
10194.74 424
10195.70 391
10196.65 419
10197.60 385
10198.56 413
10199.51 473
10200.46 432
10201.42 424
10202.37 409
10203.32 458
10204.28 466
10205.23 420
10206.18 444
10207.14 475
10208.09 458
10209.05 468
10210.00 428
10210.95 465
10211.91 493
10212.86 458
10213.82 441
10214.77 426
10215.72 333
10216.68 363
10217.63 391
10218.59 397
10219.54 422
10220.50 401
10221.45 423
10222.41 425
10223.36 382
10224.31 395
10225.27 395
10226.22 391
10227.18 383
10228.13 405
10229.09 335
10230.04 353
10231.00 420
10231.95 408
10232.91 403
10233.86 396
10234.82 374
10235.77 440
10236.73 389
10237.68 414
10238.64 410
10239.59 390
10240.55 411
10241.50 351
10242.46 384
10243.42 366
10244.37 417
10245.33 387
10246.28 387
10247.24 347
10248.19 349
10249.15 358
10250.11 324
10251.06 344
10252.02 362
10252.97 350
10253.93 366
10254.89 348
10255.84 359
10256.80 326
10257.75 326
10258.71 331
10259.67 358
10260.62 316
10261.58 326
10262.54 303
10263.49 318
10264.45 334
10265.40 346
10266.36 347
10267.32 367
10268.27 371
10269.23 332
10270.19 336
10271.14 316
10272.10 406
10273.06 389
10274.02 349
10274.97 361
10275.93 355
10276.89 359
10277.84 331
10278.80 314
10279.76 369
10280.71 370
10281.67 374
10282.63 352
10283.59 341
10284.54 340
10285.50 318
10286.46 347
10287.42 371
10288.37 357
10289.33 338
10290.29 362
10291.25 385
10292.21 398
10293.16 344
10294.12 369
10295.08 365
10296.04 369
10296.99 404
10297.95 329
10298.91 339
10299.87 332
10300.83 321
10301.79 340
10302.74 358
10303.70 376
10304.66 348
10305.62 347
10306.58 318
10307.54 327
10308.49 352
10309.45 324
10310.41 355
10311.37 372
10312.33 338
10313.29 330
10314.25 360
10315.21 349
10316.16 347
10317.12 336
10318.08 310
10319.04 394
10320.00 335
10320.96 331
10321.92 324
10322.88 355
10323.84 386
10324.80 366
10325.76 331
10326.71 344
10327.67 374
10328.63 349
10329.59 333
10330.55 345
10331.51 352
10332.47 315
10333.43 341
10334.39 365
10335.35 329
10336.31 296
10337.27 343
10338.23 330
10339.19 356
10340.15 361
10341.11 351
10342.07 342
10343.03 350
10343.99 351
10344.95 327
10345.91 313
10346.87 376
10347.83 346
10348.79 377
10349.75 319
10350.71 322
10351.67 342
10352.63 352
10353.60 321
10354.56 317
10355.52 370
10356.48 362
10357.44 368
10358.40 331
10359.36 318
10360.32 353
10361.28 350
10362.24 358
10363.20 426
10364.17 399
10365.13 362
10366.09 319
10367.05 330
10368.01 293
10368.97 296
10369.93 327
10370.89 341
10371.86 357
10372.82 364
10373.78 306
10374.74 315
10375.70 291
10376.66 283
10377.63 329
10378.59 332
10379.55 354
10380.51 349
10381.47 318
10382.44 327
10383.40 296
10384.36 268
10385.32 318
10386.28 296
10387.25 307
10388.21 294
10389.17 306
10390.13 306
10391.10 349
10392.06 321
10393.02 325
10393.98 311
10394.94 327
10395.91 300
10396.87 331
10397.83 325
10398.80 316
10399.76 325
10400.72 342
10401.68 359
10402.65 334
10403.61 320
10404.57 330
10405.54 332
10406.50 315
10407.46 287
10408.43 272
10409.39 332
10410.35 326
10411.32 264
10412.28 261
10413.24 322
10414.21 324
10415.17 277
10416.13 318
10417.10 314
10418.06 334
10419.02 332
10419.99 318
10420.95 318
10421.91 337
10422.88 389
10423.84 370
10424.81 303
10425.77 323
10426.73 333
10427.70 314
10428.66 274
10429.63 279
10430.59 307
10431.56 302
10432.52 297
10433.48 316
10434.45 304
10435.41 316
10436.38 315
10437.34 299
10438.31 280
10439.27 292
10440.24 259
10441.20 277
10442.16 266
10443.13 281
10444.09 292
10445.06 282
10446.02 282
10446.99 273
10447.95 291
10448.92 246
10449.88 265
10450.85 256
10451.81 271
10452.78 287
10453.75 256
10454.71 240
10455.68 280
10456.64 291
10457.61 289
10458.57 320
10459.54 308
10460.50 305
10461.47 263
10462.43 278
10463.40 263
10464.37 304
10465.33 283
10466.30 288
10467.26 299
10468.23 268
10469.20 294
10470.16 330
10471.13 303
10472.09 262
10473.06 260
10474.03 249
10474.99 225
10475.96 281
10476.93 281
10477.89 281
10478.86 278
10479.82 307
10480.79 272
10481.76 299
10482.72 267
10483.69 282
10484.66 288
10485.62 262
10486.59 227
10487.56 306
10488.52 288
10489.49 259
10490.46 311
10491.43 359
10492.39 298
10493.36 313
10494.33 299
10495.29 292
10496.26 315
10497.23 300
10498.20 283
10499.16 262
10500.13 305
10501.10 297
10502.07 320
10503.03 307
10504.00 263
10504.97 313
10505.94 298
10506.90 248
10507.87 276
10508.84 292
10509.81 279
10510.78 308
10511.74 281
10512.71 258
10513.68 260
10514.65 298
10515.62 278
10516.58 294
10517.55 284
10518.52 269
10519.49 274
10520.46 293
10521.43 283
10522.39 241
10523.36 247
10524.33 269
10525.30 265
10526.27 287
10527.24 300
10528.21 276
10529.17 244
10530.14 251
10531.11 273
10532.08 278
10533.05 255
10534.02 281
10534.99 270
10535.96 250
10536.93 269
10537.90 292
10538.86 288
10539.83 255
10540.80 306
10541.77 321
10542.74 303
10543.71 296
10544.68 282
10545.65 272
10546.62 290
10547.59 279
10548.56 312
10549.53 237
10550.50 231
10551.47 246
10552.44 294
10553.41 268
10554.38 237
10555.35 263
10556.32 271
10557.29 261
10558.26 263
10559.23 257
10560.20 278
10561.17 282
10562.14 345
10563.11 359
10564.08 290
10565.05 313
10566.02 290
10566.99 263
10567.96 293
10568.93 281
10569.90 261
10570.87 311
10571.84 316
10572.82 311
10573.79 305
10574.76 330
10575.73 308
10576.70 305
10577.67 304
10578.64 299
10579.61 271
10580.58 331
10581.55 325
10582.53 296
10583.50 297
10584.47 332
10585.44 302
10586.41 259
10587.38 235
10588.35 263
10589.33 301
10590.30 280
10591.27 333
10592.24 294
10593.21 280
10594.18 274
10595.16 257
10596.13 300
10597.10 310
10598.07 312
10599.04 322
10600.01 291
10600.99 282
10601.96 310
10602.93 283
10603.90 292
10604.88 299
10605.85 279
10606.82 268
10607.79 257
10608.77 267
10609.74 294
10610.71 279
10611.68 301
10612.66 300
10613.63 306
10614.60 312
10615.57 269
10616.55 285
10617.52 309
10618.49 314
10619.46 307
10620.44 260
10621.41 305
10622.38 299
10623.36 296
10624.33 301
10625.30 310
10626.28 296
10627.25 306
10628.22 335
10629.20 364
10630.17 396
10631.14 340
10632.12 342
10633.09 352
10634.06 324
10635.04 342
10636.01 338
10636.99 399
10637.96 358
10638.93 390
10639.91 432
10640.88 427
10641.85 395
10642.83 438
10643.80 419
10644.78 387
10645.75 356
10646.72 329
10647.70 336
10648.67 324
10649.65 332
10650.62 312
10651.60 289
10652.57 295
10653.55 310
10654.52 304
10655.49 300
10656.47 322
10657.44 270
10658.42 306
10659.39 321
10660.37 328
10661.34 294
10662.32 298
10663.29 295
10664.27 279
10665.24 264
10666.22 316
10667.19 244
10668.17 270
10669.14 311
10670.12 293
10671.09 280
10672.07 265
10673.04 261
10674.02 280
10675.00 276
10675.97 310
10676.95 274
10677.92 271
10678.90 315
10679.87 322
10680.85 288
10681.82 289
10682.80 295
10683.78 296
10684.75 290
10685.73 267
10686.70 273
10687.68 282
10688.66 269
10689.63 272
10690.61 283
10691.58 268
10692.56 288
10693.54 270
10694.51 304
10695.49 302
10696.47 272
10697.44 275
10698.42 290
10699.40 291
10700.37 308
10701.35 332
10702.33 286
10703.30 276
10704.28 296
10705.26 284
10706.23 292
10707.21 310
10708.19 309
10709.16 276
10710.14 291
10711.12 295
10712.10 263
10713.07 319
10714.05 338
10715.03 303
10716.01 326
10716.98 297
10717.96 338
10718.94 320
10719.91 310
10720.89 309
10721.87 306
10722.85 324
10723.83 352
10724.80 277
10725.78 299
10726.76 302
10727.74 295
10728.71 253
10729.69 265
10730.67 295
10731.65 287
10732.63 265
10733.60 318
10734.58 269
10735.56 262
10736.54 277
10737.52 258
10738.50 273
10739.47 278
10740.45 332
10741.43 277
10742.41 264
10743.39 334
10744.37 331
10745.35 344
10746.32 336
10747.30 294
10748.28 308
10749.26 305
10750.24 315
10751.22 259
10752.20 287
10753.18 285
10754.16 336
10755.14 335
10756.11 271
10757.09 298
10758.07 275
10759.05 294
10760.03 267
10761.01 271
10761.99 271
10762.97 305
10763.95 310
10764.93 304
10765.91 311
10766.89 283
10767.87 310
10768.85 284
10769.83 275
10770.81 277
10771.79 310
10772.77 333
10773.75 325
10774.73 318
10775.71 260
10776.69 263
10777.67 270
10778.65 291
10779.63 307
10780.61 278
10781.59 314
10782.57 294
10783.55 356
10784.53 345
10785.51 346
10786.49 333
10787.47 309
10788.45 344
10789.43 362
10790.41 301
10791.39 298
10792.38 317
10793.36 337
10794.34 310
10795.32 272
10796.30 344
10797.28 292
10798.26 320
10799.24 297
10800.22 340
10801.21 337
10802.19 322
10803.17 327
10804.15 327
10805.13 322
10806.11 329
10807.09 273
10808.07 261
10809.06 305
10810.04 320
10811.02 343
10812.00 308
10812.98 325
10813.97 320
10814.95 327
10815.93 336
10816.91 285
10817.89 333
10818.87 328
10819.86 306
10820.84 313
10821.82 363
10822.80 328
10823.79 357
10824.77 350
10825.75 340
10826.73 302
10827.72 325
10828.70 361
10829.68 370
10830.66 355
10831.65 348
10832.63 365
10833.61 358
10834.59 336
10835.58 302
10836.56 369
10837.54 383
10838.52 346
10839.51 326
10840.49 347
10841.47 354
10842.46 373
10843.44 338
10844.42 403
10845.41 368
10846.39 432
10847.37 428
10848.36 386
10849.34 385
10850.32 412
10851.31 336
10852.29 377
10853.27 373
10854.26 368
10855.24 402
10856.23 378
10857.21 395
10858.19 366
10859.18 362
10860.16 374
10861.14 355
10862.13 375
10863.11 376
10864.10 452
10865.08 369
10866.07 384
10867.05 377
10868.03 435
10869.02 441
10870.00 418
10870.99 406
10871.97 439
10872.96 418
10873.94 385
10874.92 436
10875.91 428
10876.89 406
10877.88 433
10878.86 420
10879.85 440
10880.83 445
10881.82 450
10882.80 439
10883.79 436
10884.77 411
10885.76 394
10886.74 440
10887.73 449
10888.71 418
10889.70 416
10890.68 467
10891.67 457
10892.65 487
10893.64 499
10894.63 413
10895.61 396
10896.60 452
10897.58 497
10898.57 457
10899.55 429
10900.54 450
10901.53 461
10902.51 485
10903.50 503
10904.48 453
10905.47 442
10906.46 456
10907.44 458
10908.43 496
10909.41 471
10910.40 496
10911.39 520
10912.37 537
10913.36 442
10914.34 561
10915.33 647
10916.32 559
10917.30 527
10918.29 520
10919.28 521
10920.26 489
10921.25 547
10922.24 535
10923.22 510
10924.21 526
10925.20 566
10926.18 521
10927.17 545
10928.16 555
10929.15 609
10930.13 613
10931.12 564
10932.11 523
10933.09 558
10934.08 588
10935.07 528
10936.06 563
10937.04 638
10938.03 593
10939.02 596
10940.01 630
10940.99 594
10941.98 587
10942.97 587
10943.96 629
10944.94 624
10945.93 631
10946.92 662
10947.91 676
10948.90 640
10949.88 704
10950.87 674
10951.86 636
10952.85 752
10953.84 778
10954.82 829
10955.81 853
10956.80 828
10957.79 941
10958.78 938
10959.77 1019
10960.75 1001
10961.74 930
10962.73 878
10963.72 845
10964.71 852
10965.70 839
10966.69 824
10967.68 796
10968.66 739
10969.65 686
10970.64 718
10971.63 780
10972.62 739
10973.61 663
10974.60 709
10975.59 709
10976.58 666
10977.57 616
10978.55 662
10979.54 665
10980.53 689
10981.52 704
10982.51 653
10983.50 634
10984.49 664
10985.48 743
10986.47 663
10987.46 693
10988.45 695
10989.44 694
10990.43 706
10991.42 739
10992.41 752
10993.40 766
10994.39 839
10995.38 896
10996.37 984
10997.36 1098
10998.35 1118
10999.34 1211
11000.33 1246
11001.32 1284
11002.31 1274
11003.30 1167
11004.29 1066
11005.28 1000
11006.27 944
11007.26 800
11008.25 744
11009.24 703
11010.24 674
11011.23 631
11012.22 609
11013.21 600
11014.20 603
11015.19 541
11016.18 580
11017.17 538
11018.16 548
11019.15 550
11020.14 534
11021.14 490
11022.13 512
11023.12 495
11024.11 473
11025.10 466
11026.09 459
11027.08 495
11028.08 523
11029.07 517
11030.06 464
11031.05 469
11032.04 491
11033.03 469
11034.03 481
11035.02 523
11036.01 521
11037.00 487
11037.99 507
11038.99 509
11039.98 534
11040.97 538
11041.96 490
11042.95 435
11043.95 477
11044.94 511
11045.93 414
11046.92 467
11047.92 419
11048.91 430
11049.90 473
11050.89 402
11051.89 399
11052.88 415
11053.87 420
11054.86 455
11055.86 475
11056.85 456
11057.84 469
11058.83 462
11059.83 410
11060.82 411
11061.81 439
11062.81 455
11063.80 432
11064.79 479
11065.79 441
11066.78 433
11067.77 440
11068.77 377
11069.76 443
11070.75 444
11071.75 445
11072.74 481
11073.73 442
11074.73 423
11075.72 406
11076.71 430
11077.71 421
11078.70 405
11079.70 422
11080.69 453
11081.68 479
11082.68 476
11083.67 421
11084.67 403
11085.66 429
11086.65 419
11087.65 348
11088.64 380
11089.64 380
11090.63 397
11091.63 403
11092.62 421
11093.61 371
11094.61 365
11095.60 390
11096.60 394
11097.59 428
11098.59 375
11099.58 389
11100.58 378
11101.57 444
11102.57 398
11103.56 387
11104.56 408
11105.55 404
11106.55 403
11107.54 382
11108.54 408
11109.53 375
11110.53 350
11111.52 398
11112.52 413
11113.51 388
11114.51 385
11115.50 468
11116.50 365
11117.49 375
11118.49 371
11119.49 339
11120.48 351
11121.48 338
11122.47 338
11123.47 295
11124.46 344
11125.46 322
11126.46 369
11127.45 336
11128.45 361
11129.44 363
11130.44 316
11131.44 354
11132.43 345
11133.43 322
11134.43 352
11135.42 363
11136.42 381
11137.41 357
11138.41 395
11139.41 387
11140.40 357
11141.40 369
11142.40 310
11143.39 314
11144.39 349
11145.39 333
11146.38 304
11147.38 308
11148.38 365
11149.38 356
11150.37 331
11151.37 299
11152.37 321
11153.36 312
11154.36 310
11155.36 312
11156.36 253
11157.35 289
11158.35 322
11159.35 336
11160.34 335
11161.34 305
11162.34 288
11163.34 290
11164.33 318
11165.33 357
11166.33 358
11167.33 348
11168.33 281
11169.32 351
11170.32 335
11171.32 305
11172.32 312
11173.32 330
11174.31 373
11175.31 303
11176.31 290
11177.31 301
11178.31 259
11179.30 303
11180.30 309
11181.30 323
11182.30 272
11183.30 281
11184.30 297
11185.30 278
11186.29 301
11187.29 300
11188.29 300
11189.29 319
11190.29 336
11191.29 296
11192.29 335
11193.29 367
11194.28 342
11195.28 314
11196.28 313
11197.28 328
11198.28 329
11199.28 326
11200.28 332
11201.28 337
11202.28 330
11203.28 295
11204.28 334
11205.28 344
11206.28 336
11207.28 325
11208.28 277
11209.27 329
11210.27 377
11211.27 315
11212.27 303
11213.27 346
11214.27 289
11215.27 270
11216.27 298
11217.27 298
11218.27 274
11219.27 321
11220.27 314
11221.27 316
11222.27 295
11223.27 316
11224.27 341
11225.28 322
11226.28 264
11227.28 235
11228.28 291
11229.28 309
11230.28 267
11231.28 304
11232.28 272
11233.28 301
11234.28 255
11235.28 270
11236.28 272
11237.28 267
11238.28 264
11239.28 294
11240.29 299
11241.29 303
11242.29 315
11243.29 276
11244.29 272
11245.29 266
11246.29 310
11247.29 336
11248.30 333
11249.30 317
11250.30 276
11251.30 310
11252.30 319
11253.30 315
11254.31 300
11255.31 315
11256.31 296
11257.31 248
11258.31 248
11259.31 250
11260.32 245
11261.32 299
11262.32 342
11263.32 331
11264.32 321
11265.33 312
11266.33 286
11267.33 288
11268.33 339
11269.34 308
11270.34 303
11271.34 283
11272.34 336
11273.35 347
11274.35 316
11275.35 349
11276.35 361
11277.36 325
11278.36 288
11279.36 239
11280.36 289
11281.37 303
11282.37 289
11283.37 282
11284.38 312
11285.38 326
11286.38 292
11287.38 310
11288.39 307
11289.39 300
11290.39 357
11291.40 337
11292.40 307
11293.40 313
11294.41 283
11295.41 301
11296.41 295
11297.42 319
11298.42 296
11299.43 313
11300.43 365
11301.43 339
11302.44 322
11303.44 308
11304.44 357
11305.45 375
11306.45 330
11307.46 305
11308.46 345
11309.47 353
11310.47 394
11311.47 403
11312.48 385
11313.48 408
11314.49 420
11315.49 425
11316.50 466
11317.50 414
11318.50 392
11319.51 353
11320.51 368
11321.52 309
11322.52 325
11323.53 308
11324.53 347
11325.54 316
11326.54 305
11327.55 288
11328.55 307
11329.56 340
11330.56 302
11331.57 246
11332.57 308
11333.58 272
11334.58 234
11335.59 258
11336.59 221
11337.60 222
11338.60 266
11339.61 260
11340.61 281
11341.62 248
11342.63 257
11343.63 292
11344.64 291
11345.64 271
11346.65 268
11347.65 289
11348.66 258
11349.67 277
11350.67 241
11351.68 238
11352.68 291
11353.69 266
11354.70 274
11355.70 274
11356.71 294
11357.72 259
11358.72 289
11359.73 265
11360.73 306
11361.74 322
11362.75 317
11363.75 269
11364.76 245
11365.77 271
11366.77 270
11367.78 314
11368.79 259
11369.79 220
11370.80 268
11371.81 291
11372.81 242
11373.82 261
11374.83 250
11375.84 258
11376.84 282
11377.85 275
11378.86 243
11379.86 265
11380.87 264
11381.88 298
11382.89 332
11383.89 306
11384.90 234
11385.91 264
11386.92 285
11387.92 251
11388.93 234
11389.94 238
11390.95 283
11391.95 307
11392.96 253
11393.97 249
11394.98 297
11395.99 331
11396.99 298
11398.00 300
11399.01 291
11400.02 292
11401.03 281
11402.03 218
11403.04 229
11404.05 265
11405.06 251
11406.07 295
11407.08 273
11408.09 252
11409.09 293
11410.10 297
11411.11 283
11412.12 261
11413.13 277
11414.14 284
11415.15 250
11416.15 288
11417.16 310
11418.17 318
11419.18 294
11420.19 299
11421.20 295
11422.21 257
11423.22 258
11424.23 296
11425.24 285
11426.25 277
11427.26 231
11428.26 241
11429.27 340
11430.28 272
11431.29 292
11432.30 281
11433.31 270
11434.32 297
11435.33 284
11436.34 285
11437.35 255
11438.36 285
11439.37 263
11440.38 242
11441.39 243
11442.40 267
11443.41 268
11444.42 256
11445.43 246
11446.44 283
11447.45 274
11448.46 272
11449.47 249
11450.48 287
11451.49 299
11452.50 303
11453.51 256
11454.52 251
11455.53 293
11456.55 280
11457.56 278
11458.57 270
11459.58 294
11460.59 255
11461.60 305
11462.61 266
11463.62 257
11464.63 282
11465.64 250
11466.65 285
11467.67 271
11468.68 290
11469.69 280
11470.70 279
11471.71 260
11472.72 265
11473.73 257
11474.74 272
11475.76 303
11476.77 290
11477.78 280
11478.79 284
11479.80 283
11480.81 282
11481.83 263
11482.84 315
11483.85 278
11484.86 276
11485.87 278
11486.89 280
11487.90 284
11488.91 259
11489.92 284
11490.93 251
11491.95 312
11492.96 274
11493.97 271
11494.98 327
11496.00 291
11497.01 296
11498.02 285
11499.03 301
11500.05 335
11501.06 306
11502.07 292
11503.08 280
11504.10 299
11505.11 275
11506.12 248
11507.13 258
11508.15 275
11509.16 297
11510.17 317
11511.19 285
11512.20 322
11513.21 306
11514.23 309
11515.24 281
11516.25 247
11517.27 252
11518.28 268
11519.29 279
11520.31 270
11521.32 268
11522.33 275
11523.35 289
11524.36 281
11525.37 314
11526.39 292
11527.40 284
11528.42 320
11529.43 291
11530.44 270
11531.46 301
11532.47 293
11533.48 278
11534.50 282
11535.51 291
11536.53 284
11537.54 282
11538.56 309
11539.57 273
11540.58 282
11541.60 274
11542.61 301
11543.63 284
11544.64 310
11545.66 243
11546.67 301
11547.69 312
11548.70 295
11549.72 261
11550.73 285
11551.75 291
11552.76 302
11553.78 365
11554.79 303
11555.81 335
11556.82 337
11557.84 292
11558.85 290
11559.87 367
11560.88 298
11561.90 291
11562.91 325
11563.93 294
11564.94 304
11565.96 272
11566.97 349
11567.99 294
11569.00 327
11570.02 320
11571.04 332
11572.05 352
11573.07 330
11574.08 316
11575.10 336
11576.11 323
11577.13 303
11578.15 319
11579.16 297
11580.18 318
11581.20 345
11582.21 343
11583.23 356
11584.24 344
11585.26 358
11586.28 390
11587.29 355
11588.31 342
11589.33 316
11590.34 357
11591.36 384
11592.38 370
11593.39 387
11594.41 393
11595.43 388
11596.44 415
11597.46 383
11598.48 407
11599.49 487
11600.51 497
11601.53 522
11602.54 575
11603.56 641
11604.58 718
11605.60 722
11606.61 615
11607.63 545
11608.65 474
11609.67 544
11610.68 491
11611.70 442
11612.72 405
11613.74 365
11614.75 372
11615.77 360
11616.79 336
11617.81 372
11618.82 329
11619.84 321
11620.86 366
11621.88 355
11622.90 313
11623.91 328
11624.93 323
11625.95 371
11626.97 358
11627.99 311
11629.00 306
11630.02 331
11631.04 300
11632.06 297
11633.08 296
11634.10 321
11635.11 304
11636.13 308
11637.15 286
11638.17 314
11639.19 315
11640.21 304
11641.23 335
11642.25 330
11643.26 312
11644.28 282
11645.30 303
11646.32 317
11647.34 292
11648.36 306
11649.38 326
11650.40 288
11651.42 291
11652.44 301
11653.46 274
11654.47 250
11655.49 303
11656.51 297
11657.53 303
11658.55 283
11659.57 259
11660.59 330
11661.61 279
11662.63 295
11663.65 318
11664.67 296
11665.69 303
11666.71 294
11667.73 281
11668.75 267
11669.77 276
11670.79 289
11671.81 300
11672.83 337
11673.85 312
11674.87 290
11675.89 269
11676.91 236
11677.93 235
11678.95 296
11679.97 331
11680.99 306
11682.01 307
11683.03 307
11684.06 302
11685.08 277
11686.10 313
11687.12 291
11688.14 319
11689.16 306
11690.18 305
11691.20 292
11692.22 304
11693.24 298
11694.26 291
11695.29 298
11696.31 290
11697.33 260
11698.35 303
11699.37 264
11700.39 295
11701.41 310
11702.43 320
11703.46 312
11704.48 288
11705.50 284
11706.52 291
11707.54 323
11708.56 304
11709.59 310
11710.61 275
11711.63 299
11712.65 341
11713.67 291
11714.70 295
11715.72 313
11716.74 309
11717.76 285
11718.78 273
11719.81 272
11720.83 305
11721.85 356
11722.87 326
11723.90 298
11724.92 265
11725.94 295
11726.96 323
11727.99 256
11729.01 323
11730.03 310
11731.05 331
11732.08 264
11733.10 255
11734.12 327
11735.15 368
11736.17 292
11737.19 311
11738.21 309
11739.24 291
11740.26 309
11741.28 283
11742.31 277
11743.33 299
11744.35 286
11745.38 278
11746.40 271
11747.42 268
11748.45 288
11749.47 322
11750.49 313
11751.52 318
11752.54 281
11753.56 289
11754.59 300
11755.61 322
11756.64 316
11757.66 366
11758.68 307
11759.71 312
11760.73 310
11761.76 314
11762.78 287
11763.80 259
11764.83 256
11765.85 292
11766.88 263
11767.90 266
11768.93 283
11769.95 297
11770.97 285
11772.00 308
11773.02 287
11774.05 325
11775.07 266
11776.10 290
11777.12 299
11778.15 315
11779.17 337
11780.20 271
11781.22 262
11782.25 300
11783.27 336
11784.30 335
11785.32 292
11786.35 299
11787.37 295
11788.40 275
11789.42 303
11790.45 298
11791.47 306
11792.50 288
11793.52 278
11794.55 296
11795.57 337
11796.60 318
11797.63 325
11798.65 288
11799.68 298
11800.70 329
11801.73 313
11802.75 340
11803.78 358
11804.81 301
11805.83 276
11806.86 288
11807.88 320
11808.91 336
11809.94 330
11810.96 307
11811.99 354
11813.02 329
11814.04 358
11815.07 351
11816.09 370
11817.12 315
11818.15 281
11819.17 339
11820.20 371
11821.23 333
11822.25 334
11823.28 330
11824.31 347
11825.33 369
11826.36 330
11827.39 355
11828.42 329
11829.44 352
11830.47 372
11831.50 413
11832.52 328
11833.55 371
11834.58 301
11835.61 281
11836.63 313
11837.66 403
11838.69 358
11839.71 357
11840.74 372
11841.77 307
11842.80 365
11843.83 345
11844.85 335
11845.88 334
11846.91 341
11847.94 402
11848.96 367
11849.99 363
11851.02 383
11852.05 365
11853.08 401
11854.10 400
11855.13 378
11856.16 452
11857.19 407
11858.22 381
11859.24 372
11860.27 340
11861.30 368
11862.33 347
11863.36 405
11864.39 426
11865.42 434
11866.44 388
11867.47 395
11868.50 413
11869.53 411
11870.56 434
11871.59 390
11872.62 397
11873.65 472
11874.67 410
11875.70 426
11876.73 397
11877.76 407
11878.79 404
11879.82 483
11880.85 457
11881.88 471
11882.91 463
11883.94 488
11884.97 456
11886.00 429
11887.03 444
11888.06 494
11889.09 402
11890.11 469
11891.14 457
11892.17 469
11893.20 510
11894.23 489
11895.26 476
11896.29 553
11897.32 576
11898.35 604
11899.38 570
11900.41 632
11901.44 685
11902.47 700
11903.50 679
11904.53 595
11905.56 611
11906.59 641
11907.63 613
11908.66 603
11909.69 535
11910.72 575
11911.75 570
11912.78 575
11913.81 617
11914.84 503
11915.87 559
11916.90 556
11917.93 535
11918.96 500
11919.99 529
11921.02 546
11922.06 585
11923.09 584
11924.12 560
11925.15 545
11926.18 597
11927.21 665
11928.24 729
11929.27 740
11930.31 756
11931.34 809
11932.37 917
11933.40 882
11934.43 907
11935.46 827
11936.49 803
11937.53 734
11938.56 650
11939.59 657
11940.62 614
11941.65 584
11942.69 496
11943.72 502
11944.75 530
11945.78 530
11946.81 458
11947.85 415
11948.88 432
11949.91 450
11950.94 427
11951.97 431
11953.01 469
11954.04 528
11955.07 495
11956.10 480
11957.14 471
11958.17 426
11959.20 407
11960.24 440
11961.27 487
11962.30 461
11963.33 433
11964.37 409
11965.40 408
11966.43 406
11967.47 431
11968.50 438
11969.53 437
11970.56 504
11971.60 478
11972.63 464
11973.66 465
11974.70 415
11975.73 409
11976.76 435
11977.80 454
11978.83 482
11979.86 425
11980.90 430
11981.93 471
11982.97 473
11984.00 463
11985.03 435
11986.07 497
11987.10 479
11988.13 443
11989.17 429
11990.20 443
11991.24 434
11992.27 475
11993.30 442
11994.34 446
11995.37 439
11996.41 458
11997.44 466
11998.48 505
11999.51 530
12000.54 505
12001.58 482
12002.61 509
12003.65 459
12004.68 474
12005.72 516
12006.75 577
12007.79 488
12008.82 470
12009.86 429
12010.89 494
12011.93 511
12012.96 491
12014.00 468
12015.03 457
12016.07 506
12017.10 453
12018.14 422
12019.17 481
12020.21 478
12021.24 545
12022.28 524
12023.31 499
12024.35 474
12025.38 507
12026.42 511
12027.46 485
12028.49 471
12029.53 473
12030.56 540
12031.60 545
12032.63 483
12033.67 461
12034.71 435
12035.74 491
12036.78 431
12037.81 490
12038.85 567
12039.89 543
12040.92 562
12041.96 547
12042.99 487
12044.03 472
12045.07 516
12046.10 519
12047.14 549
12048.18 555
12049.21 449
12050.25 518
12051.29 548
12052.32 539
12053.36 523
12054.40 536
12055.43 539
12056.47 522
12057.51 541
12058.54 546
12059.58 506
12060.62 497
12061.65 514
12062.69 512
12063.73 496
12064.77 535
12065.80 531
12066.84 512
12067.88 539
12068.92 576
12069.95 484
12070.99 509
12072.03 548
12073.07 508
12074.10 495
12075.14 526
12076.18 524
12077.22 530
12078.25 538
12079.29 569
12080.33 557
12081.37 510
12082.41 558
12083.44 529
12084.48 583
12085.52 588
12086.56 655
12087.60 632
12088.63 613
12089.67 582
12090.71 600
12091.75 575
12092.79 599
12093.83 646
12094.86 602
12095.90 611
12096.94 616
12097.98 624
12099.02 690
12100.06 718
12101.10 805
12102.13 896
12103.17 767
12104.21 795
12105.25 762
12106.29 752
12107.33 738
12108.37 711
12109.41 689
12110.45 667
12111.49 582
12112.53 521
12113.56 579
12114.60 501
12115.64 500
12116.68 468
12117.72 420
12118.76 446
12119.80 513
12120.84 446
12121.88 411
12122.92 408
12123.96 386
12125.00 437
12126.04 454
12127.08 452
12128.12 454
12129.16 425
12130.20 470
12131.24 434
12132.28 415
12133.32 396
12134.36 365
12135.40 379
12136.44 411
12137.48 398
12138.52 412
12139.56 396
12140.60 401
12141.64 402
12142.68 382
12143.72 417
12144.76 390
12145.81 433
12146.85 408
12147.89 386
12148.93 392
12149.97 418
12151.01 406
12152.05 419
12153.09 408
12154.13 396
12155.17 392
12156.21 392
12157.26 329
12158.30 364
12159.34 357
12160.38 401
12161.42 375
12162.46 388
12163.50 364
12164.55 365
12165.59 395
12166.63 424
12167.67 377
12168.71 338
12169.75 344
12170.80 428
12171.84 422
12172.88 369
12173.92 371
12174.96 370
12176.00 370
12177.05 343
12178.09 347
12179.13 372
12180.17 397
12181.22 368
12182.26 361
12183.30 416
12184.34 386
12185.38 413
12186.43 411
12187.47 368
12188.51 404
12189.55 385
12190.60 401
12191.64 399
12192.68 403
12193.72 373
12194.77 371
12195.81 338
12196.85 358
12197.90 357
12198.94 375
12199.98 330
12201.03 362
12202.07 401
12203.11 394
12204.15 389
12205.20 403
12206.24 379
12207.28 389
12208.33 349
12209.37 362
12210.41 338
12211.46 366
12212.50 407
12213.55 354
12214.59 402
12215.63 326
12216.68 315
12217.72 323
12218.76 345
12219.81 352
12220.85 365
12221.90 346
12222.94 356
12223.98 353
12225.03 371
12226.07 329
12227.12 348
12228.16 332
12229.20 334
12230.25 375
12231.29 379
12232.34 378
12233.38 339
12234.43 352
12235.47 365
12236.52 296
12237.56 353
12238.61 348
12239.65 341
12240.69 344
12241.74 304
12242.78 302
12243.83 287
12244.87 345
12245.92 318
12246.96 312
12248.01 327
12249.05 284
12250.10 322
12251.14 310
12252.19 324
12253.24 352
12254.28 351
12255.33 302
12256.37 299
12257.42 268
12258.46 282
12259.51 297
12260.55 306
12261.60 304
12262.64 299
12263.69 347
12264.74 324
12265.78 270
12266.83 302
12267.87 328
12268.92 335
12269.97 325
12271.01 303
12272.06 273
12273.10 290
12274.15 268
12275.20 292
12276.24 332
12277.29 347
12278.34 334
12279.38 302
12280.43 312
12281.47 295
12282.52 284
12283.57 324
12284.61 328
12285.66 304
12286.71 283
12287.75 270
12288.80 261
12289.85 281
12290.90 288
12291.94 273
12292.99 259
12294.04 309
12295.08 281
12296.13 263
12297.18 282
12298.22 270
12299.27 274
12300.32 297
12301.37 325
12302.41 288
12303.46 293
12304.51 308
12305.56 268
12306.60 272
12307.65 280
12308.70 255
12309.75 274
12310.79 314
12311.84 306
12312.89 278
12313.94 290
12314.99 297
12316.03 310
12317.08 336
12318.13 283
12319.18 280
12320.23 297
12321.27 273
12322.32 250
12323.37 313
12324.42 294
12325.47 274
12326.52 260
12327.56 260
12328.61 275
12329.66 296
12330.71 248
12331.76 248
12332.81 279
12333.86 317
12334.91 273
12335.95 276
12337.00 298
12338.05 251
12339.10 253
12340.15 280
12341.20 300
12342.25 308
12343.30 277
12344.35 263
12345.40 313
12346.44 302
12347.49 253
12348.54 257
12349.59 320
12350.64 285
12351.69 314
12352.74 289
12353.79 309
12354.84 309
12355.89 282
12356.94 273
12357.99 293
12359.04 277
12360.09 280
12361.14 274
12362.19 255
12363.24 278
12364.29 299
12365.34 275
12366.39 297
12367.44 289
12368.49 293
12369.54 276
12370.59 263
12371.64 290
12372.69 263
12373.74 259
12374.79 278
12375.84 277
12376.89 298
12377.94 277
12378.99 256
12380.05 252
12381.10 284
12382.15 309
12383.20 297
12384.25 316
12385.30 265
12386.35 248
12387.40 251
12388.45 246
12389.50 279
12390.55 273
12391.61 281
12392.66 291
12393.71 316
12394.76 264
12395.81 299
12396.86 323
12397.91 319
12398.97 291
12400.02 250
12401.07 318
12402.12 268
12403.17 261
12404.22 302
12405.28 269
12406.33 333
12407.38 305
12408.43 301
12409.48 335
12410.53 302
12411.59 267
12412.64 304
12413.69 321
12414.74 268
12415.80 288
12416.85 314
12417.90 306
12418.95 276
12420.00 295
12421.06 310
12422.11 296
12423.16 311
12424.21 294
12425.27 338
12426.32 344
12427.37 306
12428.43 281
12429.48 342
12430.53 331
12431.58 277
12432.64 317
12433.69 321
12434.74 269
12435.80 300
12436.85 320
12437.90 293
12438.96 261
12440.01 305
12441.06 296
12442.12 296
12443.17 294
12444.22 330
12445.28 289
12446.33 312
12447.38 328
12448.44 274
12449.49 326
12450.54 310
12451.60 307
12452.65 301
12453.71 322
12454.76 325
12455.81 327
12456.87 309
12457.92 338
12458.98 376
12460.03 346
12461.08 371
12462.14 351
12463.19 393
12464.25 405
12465.30 384
12466.35 389
12467.41 387
12468.46 366
12469.52 337
12470.57 425
12471.63 493
12472.68 466
12473.74 501
12474.79 635
12475.85 666
12476.90 668
12477.96 704
12479.01 663
12480.07 660
12481.12 669
12482.18 598
12483.23 580
12484.29 496
12485.34 446
12486.40 432
12487.45 430
12488.51 392
12489.56 397
12490.62 343
12491.67 354
12492.73 309
12493.78 352
12494.84 334
12495.90 350
12496.95 353
12498.01 321
12499.06 347
12500.12 328
12501.17 325
12502.23 332
12503.29 357
12504.34 359
12505.40 357
12506.45 345
12507.51 342
12508.57 289
12509.62 309
12510.68 329
12511.73 335
12512.79 346
12513.85 326
12514.90 300
12515.96 320
12517.02 326
12518.07 331
12519.13 376
12520.19 289
12521.24 324
12522.30 332
12523.36 312
12524.41 299
12525.47 310
12526.53 297
12527.58 322
12528.64 302
12529.70 304
12530.76 290
12531.81 278
12532.87 312
12533.93 338
12534.98 259
12536.04 291
12537.10 299
12538.16 302
12539.21 326
12540.27 336
12541.33 357
12542.39 365
12543.44 318
12544.50 335
12545.56 343
12546.62 372
12547.68 340
12548.73 326
12549.79 368
12550.85 364
12551.91 317
12552.96 347
12554.02 385
12555.08 448
12556.14 414
12557.20 394
12558.26 444
12559.31 391
12560.37 437
12561.43 415
12562.49 384
12563.55 345
12564.61 380
12565.66 359
12566.72 329
12567.78 346
12568.84 359
12569.90 337
12570.96 344
12572.02 316
12573.08 350
12574.13 379
12575.19 322
12576.25 311
12577.31 328
12578.37 390
12579.43 358
12580.49 360
12581.55 300
12582.61 336
12583.67 314
12584.73 326
12585.79 309
12586.85 299
12587.91 351
12588.96 301
12590.02 284
12591.08 255
12592.14 294
12593.20 347
12594.26 329
12595.32 283
12596.38 317
12597.44 333
12598.50 323
12599.56 287
12600.62 321
12601.68 275
12602.74 281
12603.80 280
12604.86 312
12605.92 295
12606.98 311
12608.04 323
12609.10 317
12610.17 298
12611.23 247
12612.29 275
12613.35 267
12614.41 257
12615.47 315
12616.53 295
12617.59 258
12618.65 284
12619.71 319
12620.77 282
12621.83 286
12622.89 313
12623.95 315
12625.02 300
12626.08 321
12627.14 328
12628.20 269
12629.26 269
12630.32 290
12631.38 277
12632.44 299
12633.51 290
12634.57 309
12635.63 288
12636.69 255
12637.75 289
12638.81 276
12639.88 308
12640.94 313
12642.00 283
12643.06 287
12644.12 281
12645.18 298
12646.25 266
12647.31 277
12648.37 328
12649.43 297
12650.50 238
12651.56 281
12652.62 291
12653.68 283
12654.74 280
12655.81 248
12656.87 261
12657.93 296
12658.99 272
12660.06 262
12661.12 290
12662.18 283
12663.24 289
12664.31 297
12665.37 302
12666.43 279
12667.50 256
12668.56 273
12669.62 256
12670.68 283
12671.75 264
12672.81 274
12673.87 269
12674.94 259
12676.00 314
12677.06 256
12678.13 253
12679.19 266
12680.25 271
12681.32 261
12682.38 275
12683.44 270
12684.51 309
12685.57 324
12686.63 291
12687.70 249
12688.76 308
12689.83 270
12690.89 297
12691.95 301
12693.02 264
12694.08 269
12695.15 239
12696.21 239
12697.27 256
12698.34 271
12699.40 281
12700.47 281
12701.53 294
12702.60 253
12703.66 243
12704.72 263
12705.79 276
12706.85 297
12707.92 281
12708.98 275
12710.05 283
12711.11 278
12712.18 267
12713.24 258
12714.31 262
12715.37 281
12716.44 266
12717.50 263
12718.57 277
12719.63 275
12720.70 269
12721.76 250
12722.83 253
12723.89 236
12724.96 280
12726.02 280
12727.09 243
12728.15 249
12729.22 283
12730.28 282
12731.35 264
12732.41 258
12733.48 266
12734.55 271
12735.61 233
12736.68 265
12737.74 249
12738.81 290
12739.88 259
12740.94 281
12742.01 285
12743.07 258
12744.14 277
12745.21 280
12746.27 281
12747.34 276
12748.40 291
12749.47 259
12750.54 246
12751.60 257
12752.67 252
12753.74 247
12754.80 263
12755.87 247
12756.94 254
12758.00 267
12759.07 263
12760.14 245
12761.20 232
12762.27 246
12763.34 242
12764.40 216
12765.47 262
12766.54 285
12767.60 259
12768.67 254
12769.74 249
12770.81 305
12771.87 254
12772.94 244
12774.01 255
12775.08 215
12776.14 205
12777.21 238
12778.28 247
12779.35 223
12780.41 227
12781.48 237
12782.55 240
12783.62 221
12784.68 247
12785.75 229
12786.82 230
12787.89 229
12788.96 257
12790.02 256
12791.09 229
12792.16 230
12793.23 247
12794.30 228
12795.36 230
12796.43 221
12797.50 230
12798.57 221
12799.64 239
12800.71 197
12801.77 242
12802.84 227
12803.91 210
12804.98 211
12806.05 225
12807.12 220
12808.19 215
12809.25 234
12810.32 263
12811.39 218
12812.46 245
12813.53 265
12814.60 242
12815.67 236
12816.74 235
12817.81 255
12818.88 228
12819.95 256
12821.01 246
12822.08 284
12823.15 233
12824.22 237
12825.29 214
12826.36 221
12827.43 220
12828.50 233
12829.57 252
12830.64 281
12831.71 222
12832.78 228
12833.85 229
12834.92 212
12835.99 195
12837.06 205
12838.13 197
12839.20 223
12840.27 234
12841.34 253
12842.41 241
12843.48 218
12844.55 230
12845.62 219
12846.69 240
12847.76 239
12848.83 226
12849.90 252
12850.97 268
12852.04 236
12853.11 250
12854.19 252
12855.26 208
12856.33 210
12857.40 225
12858.47 280
12859.54 225
12860.61 217
12861.68 225
12862.75 222
12863.82 194
12864.89 208
12865.97 242
12867.04 258
12868.11 247
12869.18 226
12870.25 220
12871.32 251
12872.39 216
12873.47 208
12874.54 230
12875.61 214
12876.68 238
12877.75 213
12878.82 230
12879.90 228
12880.97 221
12882.04 221
12883.11 193
12884.18 215
12885.25 209
12886.33 207
12887.40 204
12888.47 231
12889.54 230
12890.62 212
12891.69 218
12892.76 196
12893.83 199
12894.90 209
12895.98 194
12897.05 180
12898.12 212
12899.19 202
12900.27 229
12901.34 210
12902.41 206
12903.49 218
12904.56 219
12905.63 222
12906.70 210
12907.78 213
12908.85 239
12909.92 212
12911.00 196
12912.07 219
12913.14 223
12914.22 235
12915.29 230
12916.36 235
12917.44 216
12918.51 217
12919.58 196
12920.66 197
12921.73 208
12922.80 211
12923.88 202
12924.95 240
12926.02 217
12927.10 220
12928.17 205
12929.24 227
12930.32 214
12931.39 225
12932.47 209
12933.54 229
12934.61 249
12935.69 255
12936.76 247
12937.84 218
12938.91 187
12939.99 234
12941.06 238
12942.13 285
12943.21 270
12944.28 220
12945.36 220
12946.43 216
12947.51 218
12948.58 211
12949.66 229
12950.73 217
12951.81 244
12952.88 233
12953.95 208
12955.03 206
12956.10 206
12957.18 208
12958.25 212
12959.33 239
12960.40 224
12961.48 222
12962.56 206
12963.63 234
12964.71 226
12965.78 199
12966.86 205
12967.93 217
12969.01 234
12970.08 212
12971.16 234
12972.23 195
12973.31 182
12974.39 236
12975.46 226
12976.54 220
12977.61 226
12978.69 268
12979.76 217
12980.84 279
12981.92 263
12982.99 215
12984.07 235
12985.14 213
12986.22 219
12987.30 232
12988.37 223
12989.45 257
12990.53 283
12991.60 262
12992.68 215
12993.76 226
12994.83 251
12995.91 235
12996.99 259
12998.06 227
12999.14 258
13000.22 248
13001.29 215
13002.37 225
13003.45 237
13004.52 283
13005.60 253
13006.68 272
13007.75 268
13008.83 256
13009.91 232
13010.99 252
13012.06 273
13013.14 225
13014.22 212
13015.30 213
13016.37 212
13017.45 254
13018.53 250
13019.61 242
13020.68 233
13021.76 234
13022.84 251
13023.92 239
13024.99 230
13026.07 277
13027.15 245
13028.23 234
13029.31 232
13030.38 236
13031.46 264
13032.54 239
13033.62 203
13034.70 257
13035.77 248
13036.85 239
13037.93 259
13039.01 273
13040.09 268
13041.17 237
13042.24 281
13043.32 230
13044.40 298
13045.48 268
13046.56 250
13047.64 220
13048.72 206
13049.80 245
13050.87 268
13051.95 244
13053.03 255
13054.11 243
13055.19 240
13056.27 233
13057.35 217
13058.43 211
13059.51 243
13060.59 232
13061.67 242
13062.74 229
13063.82 260
13064.90 283
13065.98 271
13067.06 250
13068.14 239
13069.22 218
13070.30 248
13071.38 276
13072.46 238
13073.54 227
13074.62 245
13075.70 236
13076.78 253
13077.86 195
13078.94 243
13080.02 258
13081.10 248
13082.18 237
13083.26 226
13084.34 223
13085.42 241
13086.50 271
13087.58 229
13088.66 216
13089.74 261
13090.82 228
13091.90 226
13092.99 221
13094.07 211
13095.15 229
13096.23 267
13097.31 231
13098.39 246
13099.47 234
13100.55 237
13101.63 254
13102.71 245
13103.79 220
13104.88 234
13105.96 236
13107.04 246
13108.12 253
13109.20 255
13110.28 258
13111.36 236
13112.44 225
13113.53 199
13114.61 249
13115.69 267
13116.77 262
13117.85 235
13118.93 223
13120.02 242
13121.10 227
13122.18 247
13123.26 237
13124.34 246
13125.42 250
13126.51 245
13127.59 265
13128.67 228
13129.75 249
13130.84 256
13131.92 241
13133.00 233
13134.08 234
13135.16 250
13136.25 248
13137.33 245
13138.41 256
13139.49 217
13140.58 235
13141.66 240
13142.74 245
13143.82 226
13144.91 212
13145.99 222
13147.07 221
13148.16 238
13149.24 276
13150.32 244
13151.41 233
13152.49 264
13153.57 258
13154.65 233
13155.74 251
13156.82 254
13157.90 279
13158.99 257
13160.07 240
13161.15 246
13162.24 253
13163.32 252
13164.40 262
13165.49 271
13166.57 243
13167.66 283
13168.74 267
13169.82 232
13170.91 239
13171.99 253
13173.08 269
13174.16 273
13175.24 281
13176.33 294
13177.41 306
13178.50 253
13179.58 236
13180.66 248
13181.75 256
13182.83 298
13183.92 267
13185.00 267
13186.09 274
13187.17 296
13188.25 279
13189.34 257
13190.42 266
13191.51 234
13192.59 308
13193.68 295
13194.76 295
13195.85 246
13196.93 270
13198.02 290
13199.10 281
13200.19 264
13201.27 262
13202.36 276
13203.44 281
13204.53 265
13205.61 268
13206.70 290
13207.78 291
13208.87 286
13209.96 244
13211.04 268
13212.13 279
13213.21 313
13214.30 265
13215.38 269
13216.47 289
13217.55 287
13218.64 274
13219.73 261
13220.81 295
13221.90 320
13222.98 260
13224.07 274
13225.16 281
13226.24 254
13227.33 262
13228.41 306
13229.50 315
13230.59 277
13231.67 257
13232.76 279
13233.85 286
13234.93 284
13236.02 292
13237.11 289
13238.19 274
13239.28 302
13240.37 267
13241.45 263
13242.54 271
13243.63 293
13244.71 277
13245.80 278
13246.89 292
13247.97 311
13249.06 302
13250.15 327
13251.24 303
13252.32 321
13253.41 317
13254.50 308
13255.58 333
13256.67 302
13257.76 302
13258.85 321
13259.93 311
13261.02 301
13262.11 332
13263.20 329
13264.28 306
13265.37 298
13266.46 303
13267.55 325
13268.64 315
13269.72 306
13270.81 332
13271.90 294
13272.99 299
13274.08 302
13275.16 364
13276.25 353
13277.34 344
13278.43 325
13279.52 306
13280.61 404
13281.69 355
13282.78 338
13283.87 358
13284.96 359
13286.05 323
13287.14 356
13288.23 370
13289.31 352
13290.40 324
13291.49 308
13292.58 323
13293.67 320
13294.76 345
13295.85 342
13296.94 373
13298.03 339
13299.11 381
13300.20 419
13301.29 384
13302.38 393
13303.47 337
13304.56 355
13305.65 370
13306.74 409
13307.83 406
13308.92 370
13310.01 386
13311.10 388
13312.19 420
13313.28 394
13314.37 421
13315.46 404
13316.55 372
13317.64 391
13318.73 381
13319.82 420
13320.91 387
13322.00 368
13323.09 377
13324.18 363
13325.27 371
13326.36 342
13327.45 420
13328.54 399
13329.63 396
13330.72 381
13331.81 391
13332.90 387
13333.99 436
13335.08 419
13336.17 339
13337.26 367
13338.35 401
13339.44 416
13340.53 417
13341.62 417
13342.72 400
13343.81 384
13344.90 373
13345.99 396
13347.08 427
13348.17 389
13349.26 449
13350.35 432
13351.44 417
13352.54 455
13353.63 417
13354.72 435
13355.81 443
13356.90 385
13357.99 453
13359.08 462
13360.18 491
13361.27 472
13362.36 422
13363.45 430
13364.54 520
13365.63 483
13366.73 458
13367.82 492
13368.91 482
13370.00 522
13371.09 512
13372.19 456
13373.28 408
13374.37 471
13375.46 482
13376.56 470
13377.65 409
13378.74 401
13379.83 408
13380.93 425
13382.02 427
13383.11 410
13384.20 414
13385.30 423
13386.39 359
13387.48 399
13388.57 402
13389.67 449
13390.76 373
13391.85 367
13392.95 367
13394.04 357
13395.13 410
13396.22 407
13397.32 403
13398.41 367
13399.50 365
13400.60 369
13401.69 372
13402.78 353
13403.88 349
13404.97 402
13406.06 368
13407.16 395
13408.25 415
13409.35 396
13410.44 397
13411.53 366
13412.63 361
13413.72 345
13414.81 373
13415.91 384
13417.00 407
13418.10 365
13419.19 337
13420.28 342
13421.38 396
13422.47 373
13423.57 333
13424.66 383
13425.76 394
13426.85 389
13427.94 388
13429.04 405
13430.13 399
13431.23 405
13432.32 422
13433.42 372
13434.51 400
13435.61 349
13436.70 350
13437.80 395
13438.89 429
13439.99 434
13441.08 406
13442.18 435
13443.27 391
13444.37 386
13445.46 386
13446.56 358
13447.65 425
13448.75 391
13449.84 396
13450.94 373
13452.03 410
13453.13 470
13454.22 483
13455.32 443
13456.41 443
13457.51 387
13458.61 428
13459.70 419
13460.80 426
13461.89 460
13462.99 440
13464.08 423
13465.18 421
13466.28 484
13467.37 447
13468.47 456
13469.56 444
13470.66 460
13471.76 450
13472.85 460
13473.95 402
13475.05 474
13476.14 459
13477.24 411
13478.33 419
13479.43 430
13480.53 465
13481.62 478
13482.72 458
13483.82 441
13484.91 461
13486.01 488
13487.11 471
13488.20 495
13489.30 468
13490.40 429
13491.50 501
13492.59 473
13493.69 452
13494.79 441
13495.88 477
13496.98 522
13498.08 500
13499.18 510
13500.27 531
13501.37 533
13502.47 538
13503.57 566
13504.66 543
13505.76 510
13506.86 578
13507.96 563
13509.05 517
13510.15 507
13511.25 463
13512.35 469
13513.44 443
13514.54 418
13515.64 476
13516.74 392
13517.84 441
13518.93 435
13520.03 437
13521.13 418
13522.23 395
13523.33 437
13524.43 415
13525.52 418
13526.62 388
13527.72 382
13528.82 330
13529.92 345
13531.02 400
13532.12 429
13533.21 419
13534.31 366
13535.41 351
13536.51 375
13537.61 337
13538.71 355
13539.81 365
13540.91 365
13542.01 375
13543.10 363
13544.20 358
13545.30 349
13546.40 362
13547.50 351
13548.60 354
13549.70 350
13550.80 353
13551.90 330
13553.00 341
13554.10 355
13555.20 356
13556.30 317
13557.40 336
13558.50 359
13559.60 357
13560.70 346
13561.80 360
13562.90 390
13564.00 354
13565.10 382
13566.20 310
13567.30 332
13568.40 376
13569.50 386
13570.60 349
13571.70 339
13572.80 324
13573.90 344
13575.00 341
13576.10 356
13577.20 347
13578.30 350
13579.40 334
13580.50 383
13581.60 359
13582.70 328
13583.80 379
13584.90 347
13586.00 342
13587.10 353
13588.21 356
13589.31 346
13590.41 307
13591.51 325
13592.61 322
13593.71 336
13594.81 342
13595.91 327
13597.01 350
13598.12 376
13599.22 355
13600.32 330
13601.42 364
13602.52 387
13603.62 355
13604.72 313
13605.83 350
13606.93 355
13608.03 297
13609.13 360
13610.23 380
13611.34 316
13612.44 340
13613.54 345
13614.64 317
13615.74 386
13616.85 341
13617.95 315
13619.05 328
13620.15 324
13621.25 357
13622.36 323
13623.46 365
13624.56 367
13625.66 340
13626.77 336
13627.87 353
13628.97 380
13630.07 328
13631.18 339
13632.28 340
13633.38 350
13634.48 324
13635.59 360
13636.69 339
13637.79 353
13638.90 347
13640.00 317
13641.10 346
13642.21 341
13643.31 387
13644.41 365
13645.52 344
13646.62 333
13647.72 377
13648.83 333
13649.93 316
13651.03 315
13652.14 332
13653.24 360
13654.34 346
13655.45 311
13656.55 312
13657.65 331
13658.76 327
13659.86 343
13660.97 340
13662.07 324
13663.17 360
13664.28 383
13665.38 338
13666.49 308
13667.59 299
13668.69 311
13669.80 345
13670.90 322
13672.01 309
13673.11 327
13674.22 375
13675.32 327
13676.42 319
13677.53 340
13678.63 331
13679.74 365
13680.84 326
13681.95 305
13683.05 307
13684.16 324
13685.26 310
13686.37 337
13687.47 325
13688.58 316
13689.68 327
13690.79 351
13691.89 332
13693.00 298
13694.10 334
13695.21 329
13696.31 337
13697.42 335
13698.52 371
13699.63 353
13700.73 361
13701.84 381
13702.95 377
13704.05 389
13705.16 341
13706.26 356
13707.37 369
13708.47 369
13709.58 341
13710.69 361
13711.79 377
13712.90 395
13714.00 344
13715.11 390
13716.22 355
13717.32 385
13718.43 421
13719.53 375
13720.64 385
13721.75 363
13722.85 366
13723.96 395
13725.07 370
13726.17 417
13727.28 440
13728.39 445
13729.49 452
13730.60 444
13731.71 457
13732.81 417
13733.92 449
13735.03 411
13736.13 402
13737.24 437
13738.35 437
13739.46 445
13740.56 518
13741.67 490
13742.78 458
13743.88 446
13744.99 411
13746.10 424
13747.21 427
13748.31 452
13749.42 478
13750.53 492
13751.64 472
13752.74 451
13753.85 485
13754.96 478
13756.07 437
13757.17 514
13758.28 544
13759.39 501
13760.50 510
13761.61 483
13762.71 522
13763.82 536
13764.93 560
13766.04 553
13767.15 608
13768.25 614
13769.36 664
13770.47 727
13771.58 759
13772.69 759
13773.80 758
13774.90 815
13776.01 766
13777.12 687
13778.23 676
13779.34 675
13780.45 686
13781.56 645
13782.67 568
13783.77 531
13784.88 476
13785.99 452
13787.10 469
13788.21 479
13789.32 467
13790.43 451
13791.54 409
13792.65 444
13793.76 422
13794.86 416
13795.97 411
13797.08 394
13798.19 376
13799.30 384
13800.41 373
13801.52 419
13802.63 403
13803.74 370
13804.85 407
13805.96 379
13807.07 417
13808.18 353
13809.29 378
13810.40 371
13811.51 348
13812.62 349
13813.73 373
13814.84 400
13815.95 338
13817.06 343
13818.17 361
13819.28 334
13820.39 349
13821.50 327
13822.61 324
13823.72 337
13824.83 314
13825.94 346
13827.05 285
13828.16 293
13829.27 327
13830.39 340
13831.50 330
13832.61 303
13833.72 323
13834.83 318
13835.94 318
13837.05 343
13838.16 351
13839.27 320
13840.38 328
13841.50 318
13842.61 341
13843.72 328
13844.83 329
13845.94 369
13847.05 346
13848.16 369
13849.27 343
13850.39 384
13851.50 361
13852.61 303
13853.72 319
13854.83 374
13855.94 323
13857.06 348
13858.17 383
13859.28 333
13860.39 339
13861.50 334
13862.62 354
13863.73 337
13864.84 345
13865.95 359
13867.06 361
13868.18 363
13869.29 379
13870.40 398
13871.51 364
13872.63 339
13873.74 352
13874.85 324
13875.96 339
13877.08 351
13878.19 363
13879.30 353
13880.41 326
13881.53 358
13882.64 331
13883.75 345
13884.87 382
13885.98 317
13887.09 329
13888.20 337
13889.32 380
13890.43 399
13891.54 432
13892.66 371
13893.77 372
13894.88 392
13896.00 366
13897.11 345
13898.22 423
13899.34 360
13900.45 349
13901.56 371
13902.68 313
13903.79 327
13904.91 342
13906.02 327
13907.13 307
13908.25 326
13909.36 386
13910.48 307
13911.59 314
13912.70 298
13913.82 341
13914.93 342
13916.05 355
13917.16 351
13918.27 343
13919.39 318
13920.50 328
13921.62 291
13922.73 312
13923.85 325
13924.96 343
13926.08 384
13927.19 350
13928.30 311
13929.42 285
13930.53 311
13931.65 316
13932.76 309
13933.88 314
13934.99 339
13936.11 345
13937.22 313
13938.34 304
13939.45 320
13940.57 295
13941.68 300
13942.80 293
13943.91 297
13945.03 310
13946.15 314
13947.26 376
13948.38 295
13949.49 280
13950.61 239
13951.72 316
13952.84 338
13953.95 277
13955.07 287
13956.19 258
13957.30 279
13958.42 278
13959.53 308
13960.65 275
13961.77 319
13962.88 291
13964.00 297
13965.11 260
13966.23 298
13967.35 312
13968.46 300
13969.58 296
13970.69 297
13971.81 304
13972.93 332
13974.04 289
13975.16 268
13976.28 329
13977.39 280
13978.51 323
13979.63 324
13980.74 286
13981.86 255
13982.98 282
13984.09 309
13985.21 310
13986.33 257
13987.45 305
13988.56 293
13989.68 314
13990.80 290
13991.91 282
13993.03 263
13994.15 303
13995.27 250
13996.38 296
13997.50 320
13998.62 298
13999.74 306
14000.85 272
14001.97 283
14003.09 263
14004.21 285
14005.32 317
14006.44 248
14007.56 279
14008.68 307
14009.80 337
14010.91 275
14012.03 245
14013.15 254
14014.27 271
14015.39 286
14016.50 291
14017.62 242
14018.74 263
14019.86 306
14020.98 283
14022.10 279
14023.21 296
14024.33 295
14025.45 333
14026.57 333
14027.69 296
14028.81 298
14029.93 322
14031.04 303
14032.16 283
14033.28 288
14034.40 299
14035.52 305
14036.64 306
14037.76 305
14038.88 248
14040.00 269
14041.12 283
14042.23 330
14043.35 291
14044.47 287
14045.59 276
14046.71 310
14047.83 314
14048.95 296
14050.07 325
14051.19 367
14052.31 288
14053.43 304
14054.55 319
14055.67 327
14056.79 353
14057.91 325
14059.03 325
14060.15 321
14061.27 340
14062.39 305
14063.51 326
14064.63 306
14065.75 297
14066.87 349
14067.99 312
14069.11 296
14070.23 335
14071.35 352
14072.47 361
14073.59 341
14074.71 350
14075.83 364
14076.95 338
14078.07 354
14079.19 370
14080.31 340
14081.44 337
14082.56 364
14083.68 372
14084.80 389
14085.92 403
14087.04 379
14088.16 377
14089.28 379
14090.40 390
14091.52 408
14092.65 363
14093.77 424
14094.89 443
14096.01 394
14097.13 398
14098.25 448
14099.37 480
14100.50 465
14101.62 461
14102.74 412
14103.86 366
14104.98 334
14106.10 337
14107.23 389
14108.35 394
14109.47 400
14110.59 368
14111.71 368
14112.84 347
14113.96 312
14115.08 284
14116.20 323
14117.32 299
14118.45 270
14119.57 294
14120.69 315
14121.81 275
14122.94 304
14124.06 257
14125.18 305
14126.30 290
14127.43 283
14128.55 317
14129.67 328
14130.79 311
14131.92 303
14133.04 326
14134.16 323
14135.29 285
14136.41 307
14137.53 285
14138.66 309
14139.78 296
14140.90 264
14142.02 255
14143.15 282
14144.27 286
14145.39 276
14146.52 244
14147.64 320
14148.76 303
14149.89 323
14151.01 363
14152.14 327
14153.26 310
14154.38 316
14155.51 326
14156.63 320
14157.75 296
14158.88 315
14160.00 330
14161.13 284
14162.25 296
14163.37 307
14164.50 265
14165.62 279
14166.75 271
14167.87 304
14168.99 277
14170.12 270
14171.24 311
14172.37 310
14173.49 283
14174.62 276
14175.74 293
14176.87 273
14177.99 252
14179.12 280
14180.24 269
14181.36 284
14182.49 252
14183.61 265
14184.74 293
14185.86 291
14186.99 256
14188.11 273
14189.24 272
14190.36 270
14191.49 264
14192.62 262
14193.74 275
14194.87 278
14195.99 258
14197.12 241
14198.24 259
14199.37 257
14200.49 280
14201.62 282
14202.74 255
14203.87 318
14205.00 317
14206.12 285
14207.25 278
14208.37 249
14209.50 262
14210.62 257
14211.75 262
14212.88 257
14214.00 282
14215.13 267
14216.26 234
14217.38 258
14218.51 267
14219.63 241
14220.76 240
14221.89 288
14223.01 259
14224.14 235
14225.27 232
14226.39 277
14227.52 224
14228.65 248
14229.77 245
14230.90 236
14232.03 221
14233.15 245
14234.28 240
14235.41 202
14236.53 243
14237.66 224
14238.79 239
14239.91 262
14241.04 241
14242.17 269
14243.30 279
14244.42 239
14245.55 244
14246.68 220
14247.81 244
14248.93 248
14250.06 255
14251.19 239
14252.32 231
14253.44 228
14254.57 242
14255.70 224
14256.83 233
14257.95 255
14259.08 226
14260.21 267
14261.34 245
14262.47 197
14263.59 229
14264.72 229
14265.85 218
14266.98 221
14268.11 203
14269.23 212
14270.36 272
14271.49 252
14272.62 229
14273.75 205
14274.88 230
14276.01 215
14277.13 232
14278.26 213
14279.39 212
14280.52 193
14281.65 231
14282.78 242
14283.91 208
14285.04 237
14286.16 268
14287.29 288
14288.42 224
14289.55 231
14290.68 210
14291.81 253
14292.94 227
14294.07 237
14295.20 220
14296.33 261
14297.46 258
14298.59 262
14299.71 221
14300.84 221
14301.97 240
14303.10 232
14304.23 202
14305.36 216
14306.49 228
14307.62 204
14308.75 212
14309.88 238
14311.01 237
14312.14 243
14313.27 212
14314.40 213
14315.53 195
14316.66 189
14317.79 197
14318.92 239
14320.05 248
14321.18 206
14322.31 210
14323.44 237
14324.57 211
14325.70 210
14326.84 211
14327.97 181
14329.10 207
14330.23 177
14331.36 199
14332.49 212
14333.62 231
14334.75 210
14335.88 223
14337.01 205
14338.14 202
14339.27 193
14340.41 199
14341.54 196
14342.67 219
14343.80 209
14344.93 201
14346.06 196
14347.19 204
14348.32 214
14349.46 203
14350.59 191
14351.72 222
14352.85 217
14353.98 189
14355.11 197
14356.25 216
14357.38 197
14358.51 210
14359.64 204
14360.77 197
14361.90 206
14363.04 197
14364.17 195
14365.30 206
14366.43 198
14367.56 201
14368.70 196
14369.83 179
14370.96 182
14372.09 181
14373.23 183
14374.36 182
14375.49 169
14376.62 199
14377.76 193
14378.89 190
14380.02 182
14381.15 207
14382.29 201
14383.42 205
14384.55 196
14385.69 169
14386.82 208
14387.95 207
14389.08 179
14390.22 206
14391.35 185
14392.48 212
14393.62 209
14394.75 191
14395.88 198
14397.02 194
14398.15 200
14399.28 195
14400.42 232
14401.55 198
14402.68 183
14403.82 216
14404.95 194
14406.08 192
14407.22 188
14408.35 188
14409.49 219
14410.62 227
14411.75 217
14412.89 220
14414.02 214
14415.16 215
14416.29 190
14417.42 204
14418.56 179
14419.69 215
14420.83 201
14421.96 182
14423.10 193
14424.23 194
14425.36 212
14426.50 215
14427.63 226
14428.77 174
14429.90 192
14431.04 219
14432.17 225
14433.31 200
14434.44 183
14435.58 242
14436.71 211
14437.85 195
14438.98 223
14440.12 204
14441.25 177
14442.39 241
14443.52 233
14444.66 205
14445.79 206
14446.93 190
14448.06 177
14449.20 202
14450.33 222
14451.47 227
14452.60 241
14453.74 196
14454.87 177
14456.01 179
14457.15 204
14458.28 217
14459.42 196
14460.55 185
14461.69 206
14462.83 220
14463.96 248
14465.10 188
14466.23 240
14467.37 246
14468.51 238
14469.64 259
14470.78 249
14471.91 247
14473.05 269
14474.19 226
14475.32 196
14476.46 198
14477.60 223
14478.73 246
14479.87 226
14481.01 186
14482.14 219
14483.28 190
14484.42 260
14485.55 246
14486.69 230
14487.83 191
14488.96 244
14490.10 247
14491.24 236
14492.37 228
14493.51 199
14494.65 192
14495.79 181
14496.92 190
14498.06 248
14499.20 215
14500.34 250
14501.47 221
14502.61 290
14503.75 282
14504.89 248
14506.02 244
14507.16 203
14508.30 225
14509.44 248
14510.57 256
14511.71 254
14512.85 252
14513.99 239
14515.13 234
14516.26 224
14517.40 261
14518.54 268
14519.68 273
14520.82 279
14521.95 282
14523.09 277
14524.23 281
14525.37 255
14526.51 259
14527.65 273
14528.78 274
14529.92 250
14531.06 246
14532.20 243
14533.34 248
14534.48 272
14535.62 224
14536.76 225
14537.89 261
14539.03 259
14540.17 220
14541.31 223
14542.45 239
14543.59 211
14544.73 244
14545.87 269
14547.01 228
14548.15 258
14549.29 287
14550.42 225
14551.56 212
14552.70 201
14553.84 211
14554.98 245
14556.12 254
14557.26 230
14558.40 241
14559.54 226
14560.68 222
14561.82 258
14562.96 222
14564.10 234
14565.24 286
14566.38 298
14567.52 262
14568.66 271
14569.80 223
14570.94 273
14572.08 230
14573.22 221
14574.36 233
14575.50 225
14576.64 257
14577.78 239
14578.92 234
14580.06 214
14581.20 253
14582.35 237
14583.49 225
14584.63 209
14585.77 228
14586.91 269
14588.05 256
14589.19 254
14590.33 263
14591.47 286
14592.61 280
14593.75 292
14594.89 283
14596.04 272
14597.18 242
14598.32 246
14599.46 281
14600.60 260
14601.74 265
14602.88 297
14604.03 296
14605.17 264
14606.31 314
14607.45 297
14608.59 279
14609.73 266
14610.87 310
14612.02 303
14613.16 286
14614.30 305
14615.44 294
14616.58 325
14617.73 314
14618.87 274
14620.01 287
14621.15 281
14622.29 272
14623.44 268
14624.58 315
14625.72 281
14626.86 338
14628.01 384
14629.15 331
14630.29 325
14631.43 358
14632.58 378
14633.72 344
14634.86 390
14636.00 350
14637.15 348
14638.29 351
14639.43 352
14640.58 321
14641.72 330
14642.86 360
14644.00 314
14645.15 309
14646.29 309
14647.43 276
14648.58 286
14649.72 271
14650.86 302
14652.01 306
14653.15 294
14654.29 306
14655.44 256
14656.58 251
14657.72 239
14658.87 260
14660.01 226
14661.16 231
14662.30 247
14663.44 248
14664.59 230
14665.73 257
14666.87 261
14668.02 238
14669.16 256
14670.31 237
14671.45 224
14672.59 227
14673.74 227
14674.88 251
14676.03 261
14677.17 227
14678.32 225
14679.46 246
14680.60 221
14681.75 256
14682.89 234
14684.04 225
14685.18 220
14686.33 230
14687.47 218
14688.62 209
14689.76 196
14690.91 224
14692.05 182
14693.20 182
14694.34 183
14695.49 196
14696.63 213
14697.78 204
14698.92 214
14700.07 236
14701.21 257
14702.36 244
14703.50 218
14704.65 232
14705.79 252
14706.94 219
14708.09 209
14709.23 214
14710.38 198
14711.52 177
14712.67 185
14713.81 186
14714.96 167
14716.11 189
14717.25 182
14718.40 176
14719.54 200
14720.69 186
14721.84 203
14722.98 176
14724.13 189
14725.27 210
14726.42 219
14727.57 234
14728.71 209
14729.86 178
14731.01 204
14732.15 196
14733.30 198
14734.45 205
14735.59 183
14736.74 178
14737.88 173
14739.03 192
14740.18 213
14741.33 211
14742.47 207
14743.62 219
14744.77 195
14745.91 199
14747.06 181
14748.21 174
14749.35 167
14750.50 168
14751.65 177
14752.80 200
14753.94 206
14755.09 198
14756.24 198
14757.39 180
14758.53 175
14759.68 206
14760.83 188
14761.98 192
14763.12 188
14764.27 185
14765.42 192
14766.57 172
14767.71 205
14768.86 187
14770.01 197
14771.16 169
14772.31 177
14773.45 206
14774.60 217
14775.75 188
14776.90 177
14778.05 182
14779.20 210
14780.34 183
14781.49 171
14782.64 191
14783.79 178
14784.94 181
14786.09 180
14787.24 189
14788.38 170
14789.53 161
14790.68 182
14791.83 194
14792.98 161
14794.13 200
14795.28 201
14796.43 187
14797.57 186
14798.72 170
14799.87 185
14801.02 229
14802.17 164
14803.32 167
14804.47 191
14805.62 154
14806.77 175
14807.92 169
14809.07 173
14810.22 167
14811.37 163
14812.52 167
14813.67 154
14814.82 150
14815.97 173
14817.12 191
14818.26 205
14819.41 198
14820.56 180
14821.71 157
14822.86 166
14824.01 166
14825.16 170
14826.31 159
14827.47 177
14828.62 152
14829.77 152
14830.92 162
14832.07 177
14833.22 165
14834.37 141
14835.52 155
14836.67 187
14837.82 164
14838.97 170
14840.12 189
14841.27 159
14842.42 182
14843.57 145
14844.72 139
14845.87 172
14847.03 121
14848.18 107
14849.33 150
14850.48 148
14851.63 199
14852.78 178
14853.93 155
14855.08 152
14856.23 152
14857.39 161
14858.54 172
14859.69 165
14860.84 144
14861.99 157
14863.14 139
14864.29 164
14865.45 175
14866.60 164
14867.75 162
14868.90 173
14870.05 152
14871.21 153
14872.36 157
14873.51 141
14874.66 165
14875.81 191
14876.97 135
14878.12 186
14879.27 171
14880.42 169
14881.57 175
14882.73 158
14883.88 146
14885.03 177
14886.18 212
14887.34 160
14888.49 127
14889.64 165
14890.79 170
14891.95 167
14893.10 146
14894.25 150
14895.41 150
14896.56 159
14897.71 163
14898.86 159
14900.02 145
14901.17 142
14902.32 138
14903.48 172
14904.63 190
14905.78 154
14906.94 170
14908.09 165
14909.24 162
14910.40 134
14911.55 167
14912.70 191
14913.86 188
14915.01 162
14916.16 152
14917.32 160
14918.47 156
14919.63 150
14920.78 168
14921.93 163
14923.09 171
14924.24 196
14925.39 142
14926.55 177
14927.70 149
14928.86 166
14930.01 162
14931.17 194
14932.32 162
14933.47 148
14934.63 179
14935.78 170
14936.94 141
14938.09 129
14939.25 153
14940.40 157
14941.56 147
14942.71 190
14943.86 184
14945.02 166
14946.17 160
14947.33 162
14948.48 213
14949.64 163
14950.79 159
14951.95 198
14953.10 175
14954.26 164
14955.41 178
14956.57 190
14957.72 164
14958.88 176
14960.04 184
14961.19 164
14962.35 180
14963.50 187
14964.66 185
14965.81 152
14966.97 160
14968.12 184
14969.28 196
14970.44 156
14971.59 164
14972.75 177
14973.90 195
14975.06 167
14976.21 171
14977.37 165
14978.53 151
14979.68 156
14980.84 150
14981.99 164
14983.15 172
14984.31 157
14985.46 168
14986.62 203
14987.78 154
14988.93 160
14990.09 159
14991.25 194
14992.40 159
14993.56 151
14994.72 135
14995.87 152
14997.03 160
14998.19 170
14999.34 137
15000.50 148
15001.66 132
15002.81 155
15003.97 148
15005.13 155
15006.29 165
15007.44 156
15008.60 169
15009.76 137
15010.91 133
15012.07 145
15013.23 143
15014.39 152
15015.54 150
15016.70 137
15017.86 161
15019.02 144
15020.17 158
15021.33 127
15022.49 141
15023.65 152
15024.81 177
15025.96 149
15027.12 141
15028.28 143
15029.44 173
15030.59 162
15031.75 141
15032.91 135
15034.07 120
15035.23 161
15036.39 125
15037.54 135
15038.70 130
15039.86 147
15041.02 142
15042.18 151
15043.34 152
15044.50 146
15045.65 153
15046.81 118
15047.97 153
15049.13 162
15050.29 137
15051.45 168
15052.61 134
15053.77 146
15054.92 154
15056.08 146
15057.24 154
15058.40 150
15059.56 136
15060.72 144
15061.88 142
15063.04 145
15064.20 180
15065.36 154
15066.52 164
15067.68 167
15068.84 170
15070.00 137
15071.16 130
15072.32 136
15073.47 157
15074.63 162
15075.79 131
15076.95 146
15078.11 185
15079.27 168
15080.43 145
15081.59 126
15082.75 132
15083.91 163
15085.07 147
15086.23 143
15087.39 152
15088.56 169
15089.72 173
15090.88 155
15092.04 156
15093.20 151
15094.36 164
15095.52 132
15096.68 149
15097.84 186
15099.00 135
15100.16 147
15101.32 156
15102.48 177
15103.64 181
15104.80 141
15105.97 173
15107.13 154
15108.29 152
15109.45 143
15110.61 169
15111.77 191
15112.93 164
15114.09 162
15115.25 153
15116.42 146
15117.58 187
15118.74 157
15119.90 138
15121.06 133
15122.22 129
15123.39 146
15124.55 150
15125.71 145
15126.87 139
15128.03 161
15129.19 162
15130.36 162
15131.52 151
15132.68 139
15133.84 175
15135.00 148
15136.17 135
15137.33 163
15138.49 145
15139.65 123
15140.82 157
15141.98 171
15143.14 194
15144.30 153
15145.46 177
15146.63 155
15147.79 157
15148.95 146
15150.12 143
15151.28 168
15152.44 149
15153.60 130
15154.77 147
15155.93 163
15157.09 158
15158.26 153
15159.42 165
15160.58 158
15161.74 175
15162.91 176
15164.07 144
15165.23 166
15166.40 144
15167.56 132
15168.72 153
15169.89 143
15171.05 144
15172.21 138
15173.38 127
15174.54 140
15175.71 144
15176.87 156
15178.03 151
15179.20 185
15180.36 169
15181.52 169
15182.69 170
15183.85 159
15185.02 149
15186.18 163
15187.34 156
15188.51 190
15189.67 146
15190.84 144
15192.00 161
15193.17 184
15194.33 162
15195.49 156
15196.66 132
15197.82 137
15198.99 147
15200.15 124
15201.32 160
15202.48 154
15203.65 203
15204.81 182
15205.98 181
15207.14 155
15208.31 151
15209.47 133
15210.64 188
15211.80 178
15212.97 160
15214.13 176
15215.30 196
15216.46 183
15217.63 189
15218.79 171
15219.96 154
15221.12 174
15222.29 188
15223.45 194
15224.62 179
15225.78 161
15226.95 160
15228.12 185
15229.28 189
15230.45 203
15231.61 185
15232.78 184
15233.95 176
15235.11 183
15236.28 167
15237.44 160
15238.61 176
15239.78 186
15240.94 184
15242.11 160
15243.27 179
15244.44 159
15245.61 207
15246.77 175
15247.94 159
15249.11 168
15250.27 159
15251.44 185
15252.61 148
15253.77 153
15254.94 168
15256.11 147
15257.27 156
15258.44 140
15259.61 158
15260.77 161
15261.94 150
15263.11 169
15264.27 158
15265.44 148
15266.61 163
15267.78 152
15268.94 139
15270.11 135
15271.28 133
15272.44 149
15273.61 180
15274.78 148
15275.95 141
15277.11 141
15278.28 124
15279.45 161
15280.62 140
15281.79 134
15282.95 142
15284.12 146
15285.29 124
15286.46 155
15287.62 160
15288.79 113
15289.96 131
15291.13 153
15292.30 143
15293.47 157
15294.63 152
15295.80 176
15296.97 221
15298.14 174
15299.31 140
15300.48 144
15301.64 163
15302.81 155
15303.98 133
15305.15 130
15306.32 124
15307.49 117
15308.66 149
15309.82 129
15310.99 149
15312.16 155
15313.33 140
15314.50 117
15315.67 142
15316.84 139
15318.01 144
15319.18 139
15320.35 155
15321.51 177
15322.68 137
15323.85 143
15325.02 123
15326.19 147
15327.36 155
15328.53 135
15329.70 137
15330.87 130
15332.04 117
15333.21 124
15334.38 134
15335.55 150
15336.72 137
15337.89 138
15339.06 158
15340.23 138
15341.40 124
15342.57 180
15343.74 185
15344.91 141
15346.08 168
15347.25 145
15348.42 140
15349.59 125
15350.76 144
15351.93 129
15353.10 153
15354.27 133
15355.44 120
15356.61 129
15357.78 117
15358.95 126
15360.13 154
15361.30 154
15362.47 140
15363.64 147
15364.81 143
15365.98 125
15367.15 128
15368.32 129
15369.49 128
15370.66 131
15371.84 145
15373.01 143
15374.18 132
15375.35 125
15376.52 166
15377.69 135
15378.86 163
15380.03 138
15381.21 142
15382.38 156
15383.55 148
15384.72 146
15385.89 130
15387.06 138
15388.24 149
15389.41 144
15390.58 184
15391.75 161
15392.92 191
15394.10 164
15395.27 140
15396.44 168
15397.61 176
15398.78 182
15399.96 131
15401.13 133
15402.30 132
15403.47 137
15404.65 157
15405.82 166
15406.99 165
15408.16 153
15409.34 152
15410.51 133
15411.68 150
15412.85 120
15414.03 162
15415.20 131
15416.37 157
15417.55 125
15418.72 128
15419.89 159
15421.06 125
15422.24 158
15423.41 151
15424.58 176
15425.76 198
15426.93 145
15428.10 112
15429.28 125
15430.45 142
15431.62 146
15432.80 153
15433.97 145
15435.15 133
15436.32 129
15437.49 146
15438.67 146
15439.84 135
15441.01 133
15442.19 161
15443.36 135
15444.54 147
15445.71 124
15446.88 164
15448.06 167
15449.23 152
15450.41 146
15451.58 129
15452.75 142
15453.93 156
15455.10 133
15456.28 134
15457.45 135
15458.63 144
15459.80 145
15460.98 139
15462.15 129
15463.32 138
15464.50 137
15465.67 116
15466.85 133
15468.02 152
15469.20 145
15470.37 171
15471.55 154
15472.72 138
15473.90 117
15475.07 132
15476.25 153
15477.42 130
15478.60 110
15479.77 106
15480.95 141
15482.13 127
15483.30 132
15484.48 140
15485.65 132
15486.83 150
15488.00 130
15489.18 159
15490.35 142
15491.53 150
15492.71 162
15493.88 157
15495.06 146
15496.23 132
15497.41 123
15498.59 161
15499.76 142
15500.94 148
15502.11 161
15503.29 130
15504.47 145
15505.64 154
15506.82 133
15508.00 128
15509.17 136
15510.35 141
15511.52 161
15512.70 128
15513.88 148
15515.05 165
15516.23 160
15517.41 125
15518.58 136
15519.76 149
15520.94 146
15522.12 140
15523.29 153
15524.47 138
15525.65 139
15526.82 138
15528.00 125
15529.18 140
15530.35 151
15531.53 159
15532.71 161
15533.89 145
15535.06 150
15536.24 145
15537.42 135
15538.60 138
15539.77 140
15540.95 125
15542.13 138
15543.31 159
15544.48 138
15545.66 141
15546.84 163
15548.02 160
15549.20 173
15550.37 147
15551.55 139
15552.73 122
15553.91 143
15555.09 147
15556.26 160
15557.44 155
15558.62 147
15559.80 152
15560.98 133
15562.16 135
15563.34 153
15564.51 166
15565.69 162
15566.87 158
15568.05 192
15569.23 116
15570.41 141
15571.59 171
15572.76 171
15573.94 164
15575.12 150
15576.30 166
15577.48 158
15578.66 155
15579.84 161
15581.02 151
15582.20 194
15583.38 163
15584.56 145
15585.73 158
15586.91 151
15588.09 155
15589.27 131
15590.45 130
15591.63 147
15592.81 170
15593.99 163
15595.17 167
15596.35 140
15597.53 186
15598.71 200
15599.89 166
15601.07 180
15602.25 163
15603.43 150
15604.61 158
15605.79 166
15606.97 172
15608.15 161
15609.33 175
15610.51 206
15611.69 182
15612.87 162
15614.05 165
15615.23 176
15616.41 199
15617.59 182
15618.77 189
15619.95 194
15621.14 190
15622.32 196
15623.50 209
15624.68 177
15625.86 202
15627.04 180
15628.22 188
15629.40 199
15630.58 210
15631.76 193
15632.94 191
15634.13 209
15635.31 189
15636.49 206
15637.67 221
15638.85 181
15640.03 202
15641.21 199
15642.39 200
15643.58 175
15644.76 218
15645.94 204
15647.12 218
15648.30 190
15649.48 219
15650.67 177
15651.85 168
15653.03 197
15654.21 192
15655.39 213
15656.58 204
15657.76 206
15658.94 222
15660.12 209
15661.30 232
15662.49 198
15663.67 173
15664.85 166
15666.03 184
15667.22 191
15668.40 187
15669.58 196
15670.76 227
15671.95 233
15673.13 238
15674.31 208
15675.49 218
15676.68 218
15677.86 214
15679.04 187
15680.23 178
15681.41 211
15682.59 209
15683.77 192
15684.96 193
15686.14 204
15687.32 203
15688.51 183
15689.69 202
15690.87 217
15692.06 208
15693.24 226
15694.42 220
15695.61 190
15696.79 217
15697.97 181
15699.16 198
15700.34 185
15701.53 176
15702.71 213
15703.89 220
15705.08 221
15706.26 225
15707.44 243
15708.63 172
15709.81 201
15711.00 194
15712.18 225
15713.36 196
15714.55 210
15715.73 197
15716.92 216
15718.10 200
15719.29 238
15720.47 229
15721.66 206
15722.84 191
15724.02 223
15725.21 236
15726.39 208
15727.58 182
15728.76 197
15729.95 168
15731.13 170
15732.32 211
15733.50 182
15734.69 196
15735.87 223
15737.06 209
15738.24 210
15739.43 223
15740.61 234
15741.80 199
15742.98 215
15744.17 232
15745.35 223
15746.54 184
15747.72 210
15748.91 257
15750.10 254
15751.28 216
15752.47 209
15753.65 239
15754.84 237
15756.02 208
15757.21 228
15758.40 207
15759.58 211
15760.77 203
15761.95 205
15763.14 227
15764.33 177
15765.51 203
15766.70 170
15767.88 202
15769.07 206
15770.26 224
15771.44 207
15772.63 210
15773.82 204
15775.00 163
15776.19 189
15777.38 165
15778.56 212
15779.75 178
15780.94 190
15782.12 169
15783.31 163
15784.50 188
15785.68 164
15786.87 185
15788.06 203
15789.24 190
15790.43 199
15791.62 188
15792.81 184
15793.99 194
15795.18 196
15796.37 166
15797.55 211
15798.74 174
15799.93 192
15801.12 222
15802.30 164
15803.49 171
15804.68 212
15805.87 168
15807.05 161
15808.24 154
15809.43 192
15810.62 191
15811.81 180
15812.99 196
15814.18 180
15815.37 141
15816.56 159
15817.75 156
15818.93 167
15820.12 145
15821.31 160
15822.50 191
15823.69 138
15824.88 143
15826.06 184
15827.25 175
15828.44 122
15829.63 165
15830.82 161
15832.01 152
15833.20 157
15834.38 141
15835.57 162
15836.76 173
15837.95 197
15839.14 165
15840.33 161
15841.52 148
15842.71 175
15843.90 183
15845.08 174
15846.27 165
15847.46 169
15848.65 206
15849.84 140
15851.03 183
15852.22 187
15853.41 204
15854.60 191
15855.79 185
15856.98 155
15858.17 162
15859.36 173
15860.55 162
15861.74 195
15862.93 196
15864.12 196
15865.31 168
15866.50 178
15867.69 151
15868.88 171
15870.07 159
15871.26 169
15872.45 151
15873.64 164
15874.83 169
15876.02 168
15877.21 165
15878.40 147
15879.59 167
15880.78 160
15881.97 192
15883.16 157
15884.35 159
15885.54 161
15886.73 191
15887.92 175
15889.11 177
15890.30 145
15891.50 162
15892.69 175
15893.88 194
15895.07 178
15896.26 168
15897.45 170
15898.64 166
15899.83 192
15901.02 195
15902.22 187
15903.41 162
15904.60 161
15905.79 163
15906.98 140
15908.17 201
15909.36 189
15910.56 175
15911.75 180
15912.94 165
15914.13 167
15915.32 181
15916.51 169
15917.71 196
15918.90 149
15920.09 153
15921.28 187
15922.47 163
15923.67 170
15924.86 160
15926.05 163
15927.24 162
15928.43 158
15929.63 161
15930.82 177
15932.01 207
15933.20 174
15934.40 184
15935.59 157
15936.78 171
15937.97 180
15939.17 173
15940.36 161
15941.55 172
15942.75 168
15943.94 159
15945.13 160
15946.32 139
15947.52 152
15948.71 150
15949.90 143
15951.10 138
15952.29 138
15953.48 153
15954.68 155
15955.87 149
15957.06 157
15958.26 139
15959.45 167
15960.64 152
15961.84 147
15963.03 170
15964.22 164
15965.42 160
15966.61 124
15967.80 123
15969.00 160
15970.19 162
15971.39 170
15972.58 150
15973.77 167
15974.97 127
15976.16 161
15977.36 156
15978.55 180
15979.74 152
15980.94 151
15982.13 168
15983.33 131
15984.52 131
15985.72 131
15986.91 126
15988.10 121
15989.30 132
15990.49 154
15991.69 151
15992.88 117
15994.08 141
15995.27 126
15996.47 133
15997.66 136
15998.86 129
16000.05 130
16001.25 147
16002.44 136
16003.64 137
16004.83 137
16006.03 139
16007.22 154
16008.42 127
16009.61 139
16010.81 135
16012.00 128
16013.20 113
16014.40 160
16015.59 157
16016.79 134
16017.98 110
16019.18 145
16020.37 153
16021.57 143
16022.76 145
16023.96 153
16025.16 133
16026.35 109
16027.55 148
16028.74 137
16029.94 145
16031.14 142
16032.33 125
16033.53 131
16034.73 133
16035.92 118
16037.12 128
16038.31 136
16039.51 133
16040.71 122
16041.90 132
16043.10 107
16044.30 125
16045.49 150
16046.69 131
16047.89 127
16049.08 134
16050.28 135
16051.48 146
16052.67 135
16053.87 132
16055.07 129
16056.27 135
16057.46 144
16058.66 118
16059.86 114
16061.05 166
16062.25 140
16063.45 130
16064.65 158
16065.84 138
16067.04 118
16068.24 122
16069.44 116
16070.63 115
16071.83 112
16073.03 133
16074.23 138
16075.42 166
16076.62 157
16077.82 141
16079.02 155
16080.22 132
16081.41 136
16082.61 135
16083.81 117
16085.01 156
16086.21 128
16087.40 98
16088.60 118
16089.80 135
16091.00 130
16092.20 110
16093.40 108
16094.59 125
16095.79 127
16096.99 112
16098.19 116
16099.39 124
16100.59 124
16101.79 127
16102.99 159
16104.18 128
16105.38 126
16106.58 129
16107.78 145
16108.98 134
16110.18 133
16111.38 128
16112.58 109
16113.78 100
16114.98 131
16116.17 118
16117.37 121
16118.57 123
16119.77 97
16120.97 128
16122.17 123
16123.37 131
16124.57 121
16125.77 107
16126.97 142
16128.17 126
16129.37 123
16130.57 138
16131.77 131
16132.97 127
16134.17 142
16135.37 139
16136.57 125
16137.77 119
16138.97 98
16140.17 111
16141.37 118
16142.57 145
16143.77 133
16144.97 114
16146.17 129
16147.37 120
16148.57 97
16149.77 109
16150.97 129
16152.17 139
16153.37 138
16154.58 139
16155.78 154
16156.98 125
16158.18 134
16159.38 136
16160.58 140
16161.78 143
16162.98 104
16164.18 95
16165.38 112
16166.59 137
16167.79 145
16168.99 144
16170.19 138
16171.39 142
16172.59 150
16173.79 148
16174.99 148
16176.20 126
16177.40 99
16178.60 111
16179.80 131
16181.00 137
16182.20 91
16183.41 107
16184.61 115
16185.81 120
16187.01 140
16188.21 151
16189.42 148
16190.62 132
16191.82 138
16193.02 148
16194.22 154
16195.43 139
16196.63 146
16197.83 141
16199.03 127
16200.24 107
16201.44 116
16202.64 117
16203.84 137
16205.05 117
16206.25 128
16207.45 125
16208.65 143
16209.86 170
16211.06 120
16212.26 131
16213.47 124
16214.67 137
16215.87 123
16217.07 121
16218.28 143
16219.48 122
16220.68 141
16221.89 147
16223.09 182
16224.29 135
16225.50 146
16226.70 148
16227.90 130
16229.11 136
16230.31 125
16231.51 137
16232.72 134
16233.92 156
16235.13 169
16236.33 149
16237.53 141
16238.74 133
16239.94 140
16241.15 152
16242.35 165
16243.55 153
16244.76 137
16245.96 168
16247.17 148
16248.37 123
16249.57 119
16250.78 148
16251.98 162
16253.19 159
16254.39 147
16255.60 141
16256.80 126
16258.01 122
16259.21 138
16260.41 139
16261.62 120
16262.82 123
16264.03 166
16265.23 164
16266.44 140
16267.64 156
16268.85 184
16270.05 142
16271.26 142
16272.46 156
16273.67 134
16274.87 129
16276.08 152
16277.28 162
16278.49 159
16279.70 141
16280.90 160
16282.11 141
16283.31 160
16284.52 166
16285.72 167
16286.93 172
16288.13 151
16289.34 150
16290.55 147
16291.75 151
16292.96 155
16294.16 179
16295.37 158
16296.58 168
16297.78 174
16298.99 174
16300.19 174
16301.40 175
16302.61 132
16303.81 130
16305.02 157
16306.22 156
16307.43 146
16308.64 153
16309.84 156
16311.05 183
16312.26 162
16313.46 176
16314.67 162
16315.88 176
16317.08 177
16318.29 143
16319.50 133
16320.70 145
16321.91 147
16323.12 166
16324.33 143
16325.53 137
16326.74 154
16327.95 171
16329.15 127
16330.36 159
16331.57 152
16332.78 131
16333.98 144
16335.19 161
16336.40 182
16337.61 144
16338.81 152
16340.02 138
16341.23 141
16342.44 119
16343.64 119
16344.85 121
16346.06 135
16347.27 138
16348.48 126
16349.68 129
16350.89 138
16352.10 140
16353.31 136
16354.52 96
16355.72 127
16356.93 103
16358.14 125
16359.35 121
16360.56 129
16361.77 119
16362.97 120
16364.18 130
16365.39 131
16366.60 136
16367.81 115
16369.02 106
16370.23 126
16371.43 122
16372.64 144
16373.85 125
16375.06 110
16376.27 120
16377.48 118
16378.69 133
16379.90 133
16381.11 131
16382.32 112
16383.52 137
16384.73 108
16385.94 119
16387.15 114
16388.36 98
16389.57 115
16390.78 134
16391.99 136
16393.20 128
16394.41 122
16395.62 139
16396.83 139
16398.04 120
16399.25 123
16400.46 118
16401.67 126
16402.88 134
16404.09 128
16405.30 118
16406.51 115
16407.72 121
16408.93 117
16410.14 128
16411.35 134
16412.56 136
16413.77 126
16414.98 144
16416.19 114
16417.40 109
16418.61 121
16419.82 117
16421.03 109
16422.24 113
16423.45 115
16424.67 126
16425.88 114
16427.09 120
16428.30 109
16429.51 105
16430.72 117
16431.93 113
16433.14 117
16434.35 143
16435.56 122
16436.78 130
16437.99 126
16439.20 109
16440.41 126
16441.62 141
16442.83 129
16444.04 127
16445.25 128
16446.47 130
16447.68 124
16448.89 121
16450.10 113
16451.31 108
16452.52 114
16453.74 121
16454.95 104
16456.16 126
16457.37 120
16458.58 121
16459.80 146
16461.01 130
16462.22 145
16463.43 128
16464.65 134
16465.86 107
16467.07 106
16468.28 146
16469.49 134
16470.71 128
16471.92 111
16473.13 124
16474.34 118
16475.56 127
16476.77 107
16477.98 124
16479.20 108
16480.41 118
16481.62 117
16482.83 105
16484.05 114
16485.26 100
16486.47 114
16487.69 120
16488.90 141
16490.11 139
16491.33 127
16492.54 140
16493.75 145
16494.97 139
16496.18 116
16497.39 110
16498.61 111
16499.82 96
16501.03 118
16502.25 109
16503.46 110
16504.67 112
16505.89 128
16507.10 106
16508.32 120
16509.53 118
16510.74 116
16511.96 117
16513.17 122
16514.39 139
16515.60 132
16516.81 121
16518.03 158
16519.24 133
16520.46 125
16521.67 142
16522.88 125
16524.10 118
16525.31 133
16526.53 129
16527.74 138
16528.96 109
16530.17 128
16531.39 146
16532.60 132
16533.82 120
16535.03 138
16536.25 119
16537.46 112
16538.68 123
16539.89 105
16541.11 108
16542.32 91
16543.54 83
16544.75 116
16545.97 134
16547.18 111
16548.40 128
16549.61 129
16550.83 111
16552.04 97
16553.26 134
16554.47 163
16555.69 150
16556.91 116
16558.12 122
16559.34 148
16560.55 151
16561.77 138
16562.98 150
16564.20 115
16565.42 120
16566.63 115
16567.85 111
16569.06 157
16570.28 112
16571.50 131
16572.71 127
16573.93 141
16575.15 122
16576.36 132
16577.58 150
16578.79 128
16580.01 128
16581.23 117
16582.44 119
16583.66 139
16584.88 131
16586.09 143
16587.31 143
16588.53 138
16589.74 140
16590.96 124
16592.18 112
16593.40 103
16594.61 112
16595.83 131
16597.05 117
16598.26 122
16599.48 120
16600.70 129
16601.92 132
16603.13 134
16604.35 151
16605.57 159
16606.78 134
16608.00 125
16609.22 121
16610.44 130
16611.66 147
16612.87 124
16614.09 117
16615.31 119
16616.53 125
16617.74 123
16618.96 129
16620.18 114
16621.40 121
16622.62 114
16623.83 109
16625.05 103
16626.27 110
16627.49 128
16628.71 120
16629.93 111
16631.14 107
16632.36 115
16633.58 133
16634.80 74
16636.02 103
16637.24 111
16638.45 104
16639.67 120
16640.89 103
16642.11 106
16643.33 115
16644.55 120
16645.77 132
16646.99 144
16648.21 126
16649.42 135
16650.64 123
16651.86 136
16653.08 103
16654.30 125
16655.52 138
16656.74 107
16657.96 132
16659.18 123
16660.40 116
16661.62 103
16662.84 117
16664.06 112
16665.28 101
16666.50 109
16667.72 104
16668.93 123
16670.15 116
16671.37 139
16672.59 121
16673.81 116
16675.03 119
16676.25 163
16677.47 127
16678.69 112
16679.91 97
16681.13 119
16682.36 108
16683.58 122
16684.80 120
16686.02 132
16687.24 100
16688.46 95
16689.68 113
16690.90 124
16692.12 117
16693.34 95
16694.56 104
16695.78 97
16697.00 109
16698.22 116
16699.44 122
16700.66 128
16701.89 124
16703.11 104
16704.33 151
16705.55 106
16706.77 96
16707.99 129
16709.21 103
16710.43 115
16711.65 118
16712.88 114
16714.10 120
16715.32 147
16716.54 112
16717.76 101
16718.98 118
16720.20 136
16721.43 134
16722.65 124
16723.87 164
16725.09 144
16726.31 127
16727.54 115
16728.76 94
16729.98 134
16731.20 125
16732.42 124
16733.65 96
16734.87 102
16736.09 120
16737.31 138
16738.53 125
16739.76 91
16740.98 112
16742.20 112
16743.42 106
16744.65 146
16745.87 146
16747.09 154
16748.31 131
16749.54 126
16750.76 167
16751.98 133
16753.21 94
16754.43 119
16755.65 144
16756.87 133
16758.10 111
16759.32 118
16760.54 116
16761.77 131
16762.99 104
16764.21 96
16765.44 121
16766.66 109
16767.88 135
16769.11 88
16770.33 95
16771.55 116
16772.78 154
16774.00 111
16775.22 129
16776.45 104
16777.67 100
16778.90 116
16780.12 109
16781.34 127
16782.57 156
16783.79 124
16785.02 132
16786.24 97
16787.46 112
16788.69 130
16789.91 124
16791.14 112
16792.36 103
16793.58 91
16794.81 116
16796.03 109
16797.26 118
16798.48 121
16799.71 126
16800.93 131
16802.16 95
16803.38 90
16804.61 123
16805.83 126
16807.06 108
16808.28 129
16809.50 94
16810.73 96
16811.95 118
16813.18 141
16814.40 126
16815.63 128
16816.86 110
16818.08 112
16819.31 112
16820.53 139
16821.76 117
16822.98 91
16824.21 112
16825.43 111
16826.66 108
16827.88 125
16829.11 117
16830.33 97
16831.56 100
16832.79 122
16834.01 117
16835.24 97
16836.46 118
16837.69 121
16838.92 128
16840.14 119
16841.37 125
16842.59 115
16843.82 111
16845.05 151
16846.27 142
16847.50 143
16848.73 115
16849.95 92
16851.18 115
16852.40 126
16853.63 136
16854.86 119
16856.08 104
16857.31 117
16858.54 103
16859.76 125
16860.99 138
16862.22 122
16863.44 134
16864.67 121
16865.90 112
16867.13 124
16868.35 127
16869.58 143
16870.81 135
16872.03 129
16873.26 113
16874.49 116
16875.72 128
16876.94 126
16878.17 125
16879.40 115
16880.63 126
16881.85 125
16883.08 126
16884.31 123
16885.54 117
16886.76 121
16887.99 116
16889.22 132
16890.45 134
16891.68 146
16892.90 114
16894.13 91
16895.36 108
16896.59 136
16897.82 131
16899.04 136
16900.27 119
16901.50 120
16902.73 119
16903.96 131
16905.18 115
16906.41 91
16907.64 120
16908.87 129
16910.10 120
16911.33 130
16912.56 113
16913.78 117
16915.01 113
16916.24 128
16917.47 130
16918.70 114
16919.93 116
16921.16 95
16922.39 100
16923.62 115
16924.85 119
16926.07 127
16927.30 128
16928.53 108
16929.76 123
16930.99 119
16932.22 104
16933.45 93
16934.68 103
16935.91 85
16937.14 108
16938.37 124
16939.60 118
16940.83 98
16942.06 120
16943.29 117
16944.52 119
16945.75 133
16946.98 113
16948.21 123
16949.44 95
16950.67 85
16951.90 89
16953.13 99
16954.36 114
16955.59 111
16956.82 99
16958.05 111
16959.28 119
16960.51 119
16961.74 112
16962.97 105
16964.20 113
16965.43 105
16966.66 104
16967.89 104
16969.12 113
16970.35 120
16971.58 116
16972.82 126
16974.05 122
16975.28 131
16976.51 94
16977.74 118
16978.97 106
16980.20 125
16981.43 122
16982.66 108
16983.90 133
16985.13 127
16986.36 104
16987.59 131
16988.82 101
16990.05 108
16991.28 106
16992.52 75
16993.75 93
16994.98 124
16996.21 101
16997.44 118
16998.67 101
16999.91 113
17001.14 105
17002.37 119
17003.60 85
17004.83 92
17006.07 107
17007.30 108
17008.53 119
17009.76 113
17010.99 100
17012.23 110
17013.46 108
17014.69 108
17015.92 117
17017.16 111
17018.39 103
17019.62 121
17020.85 119
17022.09 103
17023.32 107
17024.55 116
17025.78 107
17027.02 97
17028.25 83
17029.48 90
17030.72 95
17031.95 96
17033.18 97
17034.42 101
17035.65 115
17036.88 121
17038.11 91
17039.35 101
17040.58 109
17041.81 120
17043.05 130
17044.28 92
17045.52 107
17046.75 88
17047.98 112
17049.22 106
17050.45 103
17051.68 84
17052.92 96
17054.15 123
17055.38 96
17056.62 99
17057.85 109
17059.09 111
17060.32 120
17061.55 114
17062.79 95
17064.02 107
17065.26 132
17066.49 110
17067.73 99
17068.96 97
17070.19 116
17071.43 113
17072.66 87
17073.90 99
17075.13 110
17076.37 106
17077.60 84
17078.84 99
17080.07 93
17081.31 104
17082.54 98
17083.78 99
17085.01 115
17086.25 92
17087.48 119
17088.72 105
17089.95 100
17091.19 107
17092.42 117
17093.66 121
17094.89 93
17096.13 113
17097.36 124
17098.60 125
17099.83 126
17101.07 113
17102.30 132
17103.54 118
17104.78 103
17106.01 105
17107.25 113
17108.48 110
17109.72 97
17110.95 93
17112.19 78
17113.43 80
17114.66 94
17115.90 80
17117.13 101
17118.37 93
17119.61 87
17120.84 83
17122.08 93
17123.32 101
17124.55 93
17125.79 100
17127.02 80
17128.26 81
17129.50 99
17130.73 99
17131.97 93
17133.21 110
17134.44 100
17135.68 105
17136.92 92
17138.15 109
17139.39 105
17140.63 93
17141.87 118
17143.10 105
17144.34 102
17145.58 88
17146.81 112
17148.05 106
17149.29 75
17150.53 94
17151.76 105
17153.00 107
17154.24 98
17155.48 118
17156.71 110
17157.95 121
17159.19 97
17160.43 132
17161.66 114
17162.90 122
17164.14 97
17165.38 93
17166.62 95
17167.85 94
17169.09 94
17170.33 84
17171.57 92
17172.81 89
17174.04 88
17175.28 85
17176.52 82
17177.76 98
17179.00 115
17180.23 108
17181.47 96
17182.71 88
17183.95 106
17185.19 105
17186.43 118
17187.67 108
17188.90 114
17190.14 99
17191.38 99
17192.62 107
17193.86 105
17195.10 119
17196.34 125
17197.58 98
17198.82 121
17200.05 88
17201.29 108
17202.53 87
17203.77 89
17205.01 109
17206.25 93
17207.49 86
17208.73 116
17209.97 93
17211.21 91
17212.45 108
17213.69 87
17214.93 93
17216.17 108
17217.41 111
17218.65 93
17219.89 104
17221.13 115
17222.37 113
17223.61 84
17224.85 120
17226.09 106
17227.33 91
17228.57 112
17229.81 81
17231.05 103
17232.29 96
17233.53 112
17234.77 107
17236.01 99
17237.25 119
17238.49 115
17239.73 120
17240.97 95
17242.21 97
17243.45 96
17244.69 91
17245.93 96
17247.17 101
17248.41 91
17249.66 91
17250.90 91
17252.14 107
17253.38 126
17254.62 113
17255.86 109
17257.10 160
17258.34 119
17259.58 90
17260.83 93
17262.07 104
17263.31 111
17264.55 83
17265.79 81
17267.03 102
17268.27 97
17269.52 87
17270.76 84
17272.00 100
17273.24 94
17274.48 108
17275.72 114
17276.97 114
17278.21 101
17279.45 84
17280.69 87
17281.93 100
17283.18 80
17284.42 90
17285.66 113
17286.90 101
17288.15 96
17289.39 106
17290.63 94
17291.87 106
17293.11 107
17294.36 90
17295.60 91
17296.84 113
17298.08 116
17299.33 87
17300.57 84
17301.81 95
17303.06 100
17304.30 97
17305.54 95
17306.78 76
17308.03 83
17309.27 96
17310.51 88
17311.76 61
17313.00 82
17314.24 90
17315.49 88
17316.73 104
17317.97 95
17319.22 84
17320.46 106
17321.70 114
17322.95 87
17324.19 101
17325.43 90
17326.68 109
17327.92 125
17329.17 96
17330.41 111
17331.65 118
17332.90 99
17334.14 110
17335.38 103
17336.63 111
17337.87 142
17339.12 119
17340.36 95
17341.61 103
17342.85 75
17344.09 89
17345.34 87
17346.58 113
17347.83 91
17349.07 104
17350.32 83
17351.56 81
17352.80 84
17354.05 91
17355.29 94
17356.54 97
17357.78 98
17359.03 92
17360.27 74
17361.52 100
17362.76 83
17364.01 96
17365.25 118
17366.50 91
17367.74 106
17368.99 106
17370.23 111
17371.48 106
17372.72 98
17373.97 100
17375.22 96
17376.46 88
17377.71 91
17378.95 93
17380.20 78
17381.44 99
17382.69 101
17383.93 111
17385.18 77
17386.43 97
17387.67 96
17388.92 117
17390.16 89
17391.41 90
17392.66 104
17393.90 86
17395.15 80
17396.39 98
17397.64 98
17398.89 113
17400.13 110
17401.38 102
17402.63 83
17403.87 92
17405.12 111
17406.37 92
17407.61 105
17408.86 95
17410.11 92
17411.35 87
17412.60 83
17413.85 67
17415.09 104
17416.34 105
17417.59 105
17418.83 93
17420.08 89
17421.33 108
17422.57 93
17423.82 85
17425.07 84
17426.32 101
17427.56 110
17428.81 96
17430.06 115
17431.31 122
17432.55 100
17433.80 99
17435.05 82
17436.30 88
17437.54 81
17438.79 83
17440.04 101
17441.29 101
17442.53 101
17443.78 113
17445.03 119
17446.28 90
17447.53 86
17448.77 124
17450.02 116
17451.27 87
17452.52 105
17453.77 105
17455.01 102
17456.26 124
17457.51 113
17458.76 125
17460.01 110
17461.26 106
17462.51 116
17463.75 122
17465.00 107
17466.25 103
17467.50 104
17468.75 120
17470.00 127
17471.25 100
17472.50 121
17473.74 141
17474.99 145
17476.24 126
17477.49 102
17478.74 101
17479.99 95
17481.24 94
17482.49 88
17483.74 105
17484.99 106
17486.24 84
17487.49 133
17488.74 110
17489.98 125
17491.23 97
17492.48 84
17493.73 98
17494.98 90
17496.23 103
17497.48 108
17498.73 148
17499.98 126
17501.23 89
17502.48 108
17503.73 107
17504.98 108
17506.23 107
17507.48 108
17508.73 113
17509.98 102
17511.23 117
17512.48 114
17513.73 96
17514.98 104
17516.24 108
17517.49 137
17518.74 117
17519.99 88
17521.24 96
17522.49 129
17523.74 113
17524.99 85
17526.24 109
17527.49 128
17528.74 126
17529.99 124
17531.24 87
17532.50 117
17533.75 110
17535.00 119
17536.25 113
17537.50 97
17538.75 97
17540.00 123
17541.25 134
17542.51 120
17543.76 88
17545.01 79
17546.26 124
17547.51 107
17548.76 105
17550.01 115
17551.27 117
17552.52 124
17553.77 111
17555.02 95
17556.27 119
17557.53 79
17558.78 91
17560.03 87
17561.28 118
17562.53 92
17563.79 99
17565.04 111
17566.29 94
17567.54 102
17568.80 85
17570.05 105
17571.30 109
17572.55 98
17573.81 107
17575.06 117
17576.31 103
17577.56 101
17578.82 97
17580.07 103
17581.32 91
17582.57 104
17583.83 133
17585.08 79
17586.33 82
17587.59 104
17588.84 99
17590.09 111
17591.35 114
17592.60 119
17593.85 102
17595.11 125
17596.36 126
17597.61 124
17598.87 116
17600.12 108
17601.37 120
17602.63 104
17603.88 82
17605.13 114
17606.39 107
17607.64 131
17608.89 88
17610.15 109
17611.40 95
17612.66 104
17613.91 116
17615.16 123
17616.42 87
17617.67 128
17618.93 120
17620.18 105
17621.43 100
17622.69 106
17623.94 114
17625.20 109
17626.45 117
17627.71 112
17628.96 90
17630.22 81
17631.47 88
17632.72 99
17633.98 94
17635.23 101
17636.49 103
17637.74 97
17639.00 85
17640.25 92
17641.51 91
17642.76 105
17644.02 94
17645.27 77
17646.53 106
17647.78 101
17649.04 93
17650.29 111
17651.55 85
17652.80 91
17654.06 83
17655.32 96
17656.57 87
17657.83 110
17659.08 133
17660.34 122
17661.59 118
17662.85 113
17664.11 83
17665.36 75
17666.62 95
17667.87 115
17669.13 102
17670.38 92
17671.64 119
17672.90 87
17674.15 95
17675.41 89
17676.67 87
17677.92 120
17679.18 106
17680.43 103
17681.69 88
17682.95 113
17684.20 105
17685.46 99
17686.72 125
17687.97 113
17689.23 115
17690.49 91
17691.74 104
17693.00 85
17694.26 95
17695.51 98
17696.77 97
17698.03 91
17699.28 85
17700.54 82
17701.80 108
17703.06 112
17704.31 110
17705.57 91
17706.83 105
17708.08 111
17709.34 89
17710.60 85
17711.86 105
17713.11 98
17714.37 100
17715.63 91
17716.89 86
17718.14 96
17719.40 101
17720.66 85
17721.92 120
17723.18 91
17724.43 106
17725.69 120
17726.95 85
17728.21 82
17729.47 85
17730.72 79
17731.98 84
17733.24 89
17734.50 93
17735.76 82
17737.02 85
17738.27 106
17739.53 103
17740.79 97
17742.05 99
17743.31 129
17744.57 107
17745.83 86
17747.08 90
17748.34 72
17749.60 82
17750.86 93
17752.12 86
17753.38 94
17754.64 93
17755.90 113
17757.16 116
17758.41 96
17759.67 102
17760.93 114
17762.19 99
17763.45 124
17764.71 95
17765.97 112
17767.23 87
17768.49 121
17769.75 93
17771.01 79
17772.27 85
17773.53 116
17774.79 98
17776.05 95
17777.31 107
17778.57 97
17779.83 94
17781.09 115
17782.35 109
17783.61 92
17784.87 97
17786.13 78
17787.39 85
17788.65 87
17789.91 88
17791.17 104
17792.43 96
17793.69 92
17794.95 79
17796.21 85
17797.47 77
17798.73 86
17799.99 90
17801.25 105
17802.51 89
17803.77 131
17805.03 131
17806.29 112
17807.55 100
17808.82 99
17810.08 99
17811.34 96
17812.60 101
17813.86 98
17815.12 89
17816.38 108
17817.64 96
17818.90 81
17820.17 81
17821.43 72
17822.69 92
17823.95 73
17825.21 91
17826.47 81
17827.73 100
17829.00 92
17830.26 105
17831.52 87
17832.78 77
17834.04 75
17835.31 83
17836.57 117
17837.83 93
17839.09 88
17840.35 89
17841.61 100
17842.88 95
17844.14 57
17845.40 68
17846.66 83
17847.93 87
17849.19 70
17850.45 81
17851.71 111
17852.98 99
17854.24 96
17855.50 97
17856.76 79
17858.03 109
17859.29 91
17860.55 84
17861.81 79
17863.08 98
17864.34 98
17865.60 98
17866.87 102
17868.13 86
17869.39 94
17870.65 84
17871.92 96
17873.18 75
17874.44 90
17875.71 92
17876.97 111
17878.23 112
17879.50 82
17880.76 88
17882.02 84
17883.29 111
17884.55 77
17885.82 78
17887.08 75
17888.34 65
17889.61 94
17890.87 91
17892.13 82
17893.40 122
17894.66 96
17895.93 82
17897.19 106
17898.45 101
17899.72 79
17900.98 76
17902.25 79
17903.51 87
17904.78 88
17906.04 85
17907.30 81
17908.57 84
17909.83 88
17911.10 91
17912.36 109
17913.63 93
17914.89 83
17916.16 79
17917.42 66
17918.69 93
17919.95 95
17921.22 92
17922.48 83
17923.75 83
17925.01 86
17926.28 83
17927.54 110
17928.81 93
17930.07 113
17931.34 88
17932.60 98
17933.87 99
17935.13 95
17936.40 101
17937.66 81
17938.93 85
17940.19 70
17941.46 78
17942.73 94
17943.99 92
17945.26 80
17946.52 67
17947.79 85
17949.05 104
17950.32 102
17951.59 101
17952.85 107
17954.12 120
17955.38 104
17956.65 113
17957.92 87
17959.18 88
17960.45 77
17961.72 101
17962.98 78
17964.25 68
17965.52 90
17966.78 82
17968.05 101
17969.31 107
17970.58 105
17971.85 101
17973.11 83
17974.38 96
17975.65 73
17976.92 78
17978.18 78
17979.45 74
17980.72 103
17981.98 92
17983.25 80
17984.52 116
17985.78 96
17987.05 79
17988.32 82
17989.59 95
17990.85 83
17992.12 72
17993.39 104
17994.66 86
17995.92 109
17997.19 121
17998.46 104
17999.73 91
18000.99 73
18002.26 90
18003.53 76
18004.80 98
18006.07 93
18007.33 77
18008.60 106
18009.87 114
18011.14 104
18012.41 101
18013.67 99
18014.94 71
18016.21 77
18017.48 103
18018.75 80
18020.02 82
18021.28 94
18022.55 80
18023.82 74
18025.09 82
18026.36 108
18027.63 97
18028.90 94
18030.16 95
18031.43 84
18032.70 91
18033.97 90
18035.24 74
18036.51 91
18037.78 99
18039.05 82
18040.32 70
18041.58 84
18042.85 84
18044.12 75
18045.39 90
18046.66 69
18047.93 75
18049.20 77
18050.47 84
18051.74 109
18053.01 80
18054.28 78
18055.55 91
18056.82 75
18058.09 79
18059.36 73
18060.63 82
18061.90 80
18063.17 77
18064.44 82
18065.71 65
18066.98 103
18068.25 88
18069.52 95
18070.79 96
18072.06 95
18073.33 68
18074.60 85
18075.87 78
18077.14 79
18078.41 88
18079.68 119
18080.95 109
18082.22 108
18083.49 104
18084.76 83
18086.03 71
18087.30 68
18088.57 86
18089.85 78
18091.12 75
18092.39 85
18093.66 90
18094.93 79
18096.20 86
18097.47 106
18098.74 86
18100.01 102
18101.29 87
18102.56 94
18103.83 84
18105.10 102
18106.37 87
18107.64 95
18108.91 116
18110.19 74
18111.46 94
18112.73 119
18114.00 103
18115.27 76
18116.54 93
18117.82 99
18119.09 110
18120.36 75
18121.63 82
18122.90 78
18124.18 98
18125.45 101
18126.72 85
18127.99 91
18129.26 83
18130.54 77
18131.81 96
18133.08 102
18134.35 85
18135.63 76
18136.90 90
18138.17 92
18139.44 100
18140.72 97
18141.99 94
18143.26 78
18144.53 95
18145.81 94
18147.08 90
18148.35 90
18149.63 84
18150.90 89
18152.17 82
18153.45 87
18154.72 81
18155.99 80
18157.26 93
18158.54 115
18159.81 81
18161.08 75
18162.36 93
18163.63 120
18164.91 80
18166.18 82
18167.45 107
18168.73 96
18170.00 93
18171.27 111
18172.55 78
18173.82 90
18175.09 86
18176.37 96
18177.64 102
18178.92 130
18180.19 97
18181.46 98
18182.74 137
18184.01 87
18185.29 97
18186.56 107
18187.84 99
18189.11 66
18190.38 95
18191.66 76
18192.93 79
18194.21 92
18195.48 83
18196.76 60
18198.03 84
18199.31 95
18200.58 68
18201.86 96
18203.13 81
18204.41 96
18205.68 116
18206.96 97
18208.23 76
18209.51 72
18210.78 100
18212.06 98
18213.33 107
18214.61 118
18215.88 118
18217.16 83
18218.43 85
18219.71 131
18220.98 89
18222.26 96
18223.53 90
18224.81 78
18226.09 95
18227.36 98
18228.64 78
18229.91 87
18231.19 91
18232.46 95
18233.74 99
18235.02 106
18236.29 112
18237.57 95
18238.84 97
18240.12 95
18241.40 95
18242.67 98
18243.95 90
18245.23 106
18246.50 85
18247.78 101
18249.05 93
18250.33 109
18251.61 74
18252.88 87
18254.16 90
18255.44 88
18256.71 91
18257.99 85
18259.27 106
18260.54 115
18261.82 107
18263.10 108
18264.38 103
18265.65 116
18266.93 106
18268.21 113
18269.48 109
18270.76 98
18272.04 97
18273.32 88
18274.59 87
18275.87 93
18277.15 81
18278.43 79
18279.70 63
18280.98 83
18282.26 95
18283.54 101
18284.81 93
18286.09 90
18287.37 79
18288.65 77
18289.92 92
18291.20 96
18292.48 100
18293.76 110
18295.04 104
18296.31 67
18297.59 70
18298.87 82
18300.15 110
18301.43 109
18302.71 118
18303.98 81
18305.26 94
18306.54 96
18307.82 111
18309.10 90
18310.38 90
18311.66 94
18312.93 115
18314.21 97
18315.49 95
18316.77 104
18318.05 100
18319.33 124
18320.61 92
18321.89 73
18323.17 109
18324.44 121
18325.72 113
18327.00 75
18328.28 74
18329.56 71
18330.84 85
18332.12 115
18333.40 109
18334.68 107
18335.96 94
18337.24 94
18338.52 99
18339.80 90
18341.08 87
18342.36 96
18343.64 70
18344.92 101
18346.20 103
18347.48 103
18348.76 97
18350.04 89
18351.32 99
18352.60 85
18353.88 103
18355.16 104
18356.44 98
18357.72 101
18359.00 90
18360.28 99
18361.56 91
18362.84 91
18364.12 89
18365.40 103
18366.68 109
18367.96 70
18369.24 90
18370.52 80
18371.80 98
18373.08 82
18374.36 108
18375.64 105
18376.93 113
18378.21 78
18379.49 77
18380.77 73
18382.05 106
18383.33 103
18384.61 84
18385.89 108
18387.17 93
18388.46 104
18389.74 85
18391.02 72
18392.30 102
18393.58 97
18394.86 109
18396.15 105
18397.43 95
18398.71 87
18399.99 102
18401.27 115
18402.55 84
18403.84 99
18405.12 99
18406.40 108
18407.68 77
18408.96 79
18410.25 111
18411.53 90
18412.81 105
18414.09 98
18415.37 89
18416.66 70
18417.94 93
18419.22 97
18420.50 90
18421.79 103
18423.07 92
18424.35 100
18425.63 95
18426.92 85
18428.20 81
18429.48 104
18430.77 99
18432.05 84
18433.33 94
18434.61 76
18435.90 87
18437.18 97
18438.46 101
18439.75 91
18441.03 104
18442.31 107
18443.60 91
18444.88 84
18446.16 84
18447.45 83
18448.73 111
18450.01 97
18451.30 117
18452.58 71
18453.86 77
18455.15 94
18456.43 109
18457.71 88
18459.00 107
18460.28 90
18461.57 110
18462.85 78
18464.13 93
18465.42 93
18466.70 116
18467.99 103
18469.27 85
18470.55 144
18471.84 88
18473.12 114
18474.41 111
18475.69 102
18476.98 78
18478.26 96
18479.55 104
18480.83 83
18482.11 81
18483.40 87
18484.68 106
18485.97 116
18487.25 87
18488.54 63
18489.82 68
18491.11 98
18492.39 83
18493.68 67
18494.96 102
18496.25 98
18497.53 118
18498.82 84
18500.10 102
18501.39 114
18502.67 107
18503.96 94
18505.24 83
18506.53 82
18507.82 81
18509.10 89
18510.39 82
18511.67 66
18512.96 75
18514.24 115
18515.53 80
18516.82 114
18518.10 93
18519.39 86
18520.67 95
18521.96 105
18523.25 89
18524.53 96
18525.82 123
18527.10 67
18528.39 94
18529.68 82
18530.96 74
18532.25 89
18533.54 102
18534.82 106
18536.11 74
18537.39 71
18538.68 78
18539.97 92
18541.25 73
18542.54 84
18543.83 97
18545.11 97
18546.40 70
18547.69 83
18548.98 115
18550.26 104
18551.55 81
18552.84 70
18554.12 84
18555.41 97
18556.70 85
18557.99 83
18559.27 89
18560.56 75
18561.85 74
18563.13 103
18564.42 80
18565.71 79
18567.00 63
18568.28 83
18569.57 94
18570.86 68
18572.15 81
18573.44 87
18574.72 114
18576.01 88
18577.30 77
18578.59 85
18579.88 94
18581.16 98
18582.45 106
18583.74 85
18585.03 85
18586.32 93
18587.60 102
18588.89 78
18590.18 100
18591.47 99
18592.76 102
18594.05 115
18595.33 132
18596.62 85
18597.91 96
18599.20 91
18600.49 98
18601.78 92
18603.07 109
18604.36 124
18605.64 111
18606.93 104
18608.22 91
18609.51 90
18610.80 92
18612.09 91
18613.38 75
18614.67 91
18615.96 94
18617.25 84
18618.54 98
18619.83 87
18621.12 92
18622.40 94
18623.69 73
18624.98 101
18626.27 74
18627.56 79
18628.85 66
18630.14 96
18631.43 91
18632.72 71
18634.01 84
18635.30 100
18636.59 105
18637.88 96
18639.17 92
18640.46 71
18641.75 86
18643.04 82
18644.33 55
18645.62 64
18646.91 83
18648.20 70
18649.49 102
18650.78 94
18652.08 65
18653.37 82
18654.66 81
18655.95 79
18657.24 76
18658.53 75
18659.82 99
18661.11 94
18662.40 86
18663.69 98
18664.98 86
18666.27 100
18667.56 93
18668.86 91
18670.15 77
18671.44 81
18672.73 77
18674.02 85
18675.31 75
18676.60 81
18677.90 87
18679.19 84
18680.48 106
18681.77 111
18683.06 81
18684.35 82
18685.64 82
18686.94 92
18688.23 94
18689.52 115
18690.81 85
18692.10 86
18693.40 120
18694.69 99
18695.98 104
18697.27 104
18698.56 89
18699.86 89
18701.15 99
18702.44 100
18703.73 97
18705.03 70
18706.32 68
18707.61 81
18708.90 93
18710.19 84
18711.49 84
18712.78 85
18714.07 96
18715.37 67
18716.66 68
18717.95 89
18719.24 76
18720.54 64
18721.83 88
18723.12 62
18724.42 79
18725.71 87
18727.00 66
18728.30 67
18729.59 74
18730.88 91
18732.17 98
18733.47 64
18734.76 84
18736.05 86
18737.35 99
18738.64 86
18739.94 76
18741.23 74
18742.52 71
18743.82 65
18745.11 97
18746.40 86
18747.70 57
18748.99 57
18750.29 98
18751.58 72
18752.87 96
18754.17 119
18755.46 88
18756.76 70
18758.05 66
18759.34 81
18760.64 90
18761.93 81
18763.23 96
18764.52 86
18765.82 93
18767.11 86
18768.41 97
18769.70 62
18770.99 70
18772.29 72
18773.58 72
18774.88 86
18776.17 77
18777.47 85
18778.76 76
18780.06 79
18781.35 97
18782.65 64
18783.94 63
18785.24 87
18786.53 74
18787.83 76
18789.12 68
18790.42 77
18791.71 64
18793.01 71
18794.31 79
18795.60 84
18796.90 76
18798.19 67
18799.49 84
18800.78 72
18802.08 92
18803.37 83
18804.67 82
18805.97 77
18807.26 81
18808.56 58
18809.85 79
18811.15 89
18812.45 89
18813.74 81
18815.04 82
18816.34 84
18817.63 74
18818.93 87
18820.22 79
18821.52 102
18822.82 76
18824.11 77
18825.41 72
18826.71 88
18828.00 84
18829.30 81
18830.60 82
18831.89 81
18833.19 82
18834.49 86
18835.78 68
18837.08 75
18838.38 70
18839.67 91
18840.97 97
18842.27 81
18843.57 84
18844.86 79
18846.16 76
18847.46 80
18848.75 77
18850.05 93
18851.35 82
18852.65 77
18853.94 86
18855.24 106
18856.54 76
18857.84 104
18859.13 91
18860.43 81
18861.73 85
18863.03 81
18864.33 78
18865.62 81
18866.92 89
18868.22 76
18869.52 89
18870.82 83
18872.11 87
18873.41 80
18874.71 75
18876.01 85
18877.31 96
18878.61 73
18879.90 85
18881.20 77
18882.50 88
18883.80 87
18885.10 81
18886.40 60
18887.70 84
18888.99 84
18890.29 88
18891.59 72
18892.89 71
18894.19 106
18895.49 87
18896.79 85
18898.09 95
18899.39 76
18900.68 88
18901.98 75
18903.28 95
18904.58 93
18905.88 89
18907.18 103
18908.48 76
18909.78 53
18911.08 62
18912.38 77
18913.68 70
18914.98 83
18916.28 100
18917.58 117
18918.88 96
18920.18 78
18921.48 80
18922.78 85
18924.08 92
18925.38 84
18926.68 98
18927.98 80
18929.28 85
18930.58 77
18931.88 82
18933.18 78
18934.48 90
18935.78 104
18937.08 76
18938.38 71
18939.68 79
18940.98 100
18942.28 79
18943.58 88
18944.88 89
18946.18 64
18947.48 73
18948.78 81
18950.08 87
18951.39 62
18952.69 76
18953.99 68
18955.29 74
18956.59 78
18957.89 71
18959.19 60
18960.49 70
18961.79 79
18963.09 70
18964.40 79
18965.70 81
18967.00 103
18968.30 93
18969.60 97
18970.90 89
18972.21 67
18973.51 78
18974.81 85
18976.11 75
18977.41 66
18978.71 70
18980.02 83
18981.32 102
18982.62 75
18983.92 73
18985.22 70
18986.53 91
18987.83 86
18989.13 58
18990.43 91
18991.73 94
18993.04 92
18994.34 77
18995.64 80
18996.94 66
18998.25 83
18999.55 74
19000.85 99
19002.15 93
19003.46 86
19004.76 89
19006.06 72
19007.36 61
19008.67 83
19009.97 79
19011.27 81
19012.58 83
19013.88 74
19015.18 77
19016.49 98
19017.79 82
19019.09 75
19020.40 73
19021.70 72
19023.00 96
19024.31 77
19025.61 68
19026.91 71
19028.22 86
19029.52 75
19030.82 97
19032.13 79
19033.43 80
19034.73 81
19036.04 90
19037.34 69
19038.65 71
19039.95 80
19041.25 92
19042.56 68
19043.86 90
19045.17 87
19046.47 78
19047.77 92
19049.08 81
19050.38 64
19051.69 91
19052.99 94
19054.30 63
19055.60 83
19056.90 81
19058.21 85
19059.51 86
19060.82 86
19062.12 82
19063.43 70
19064.73 73
19066.04 91
19067.34 95
19068.65 86
19069.95 71
19071.26 87
19072.56 87
19073.87 82
19075.17 63
19076.48 94
19077.78 83
19079.09 83
19080.39 87
19081.70 63
19083.00 81
19084.31 86
19085.61 78
19086.92 97
19088.23 74
19089.53 84
19090.84 74
19092.14 70
19093.45 54
19094.75 68
19096.06 71
19097.37 88
19098.67 87
19099.98 77
19101.28 82
19102.59 101
19103.90 86
19105.20 71
19106.51 99
19107.81 106
19109.12 80
19110.43 90
19111.73 104
19113.04 86
19114.35 68
19115.65 70
19116.96 69
19118.27 73
19119.57 97
19120.88 87
19122.19 72
19123.49 64
19124.80 70
19126.11 63
19127.41 79
19128.72 81
19130.03 82
19131.33 77
19132.64 83
19133.95 82
19135.26 75
19136.56 72
19137.87 114
19139.18 95
19140.49 99
19141.79 103
19143.10 91
19144.41 106
19145.71 95
19147.02 85
19148.33 61
19149.64 85
19150.95 86
19152.25 87
19153.56 69
19154.87 60
19156.18 97
19157.48 84
19158.79 103
19160.10 90
19161.41 82
19162.72 82
19164.03 107
19165.33 113
19166.64 90
19167.95 91
19169.26 77
19170.57 113
19171.88 83
19173.18 76
19174.49 74
19175.80 82
19177.11 109
19178.42 68
19179.73 71
19181.04 75
19182.34 94
19183.65 80
19184.96 65
19186.27 87
19187.58 85
19188.89 81
19190.20 67
19191.51 54
19192.82 81
19194.13 96
19195.43 93
19196.74 71
19198.05 82
19199.36 90
19200.67 95
19201.98 101
19203.29 98
19204.60 76
19205.91 93
19207.22 82
19208.53 78
19209.84 79
19211.15 76
19212.46 72
19213.77 100
19215.08 73
19216.39 84
19217.70 78
19219.01 70
19220.32 86
19221.63 76
19222.94 101
19224.25 77
19225.56 68
19226.87 60
19228.18 77
19229.49 71
19230.80 90
19232.11 66
19233.42 57
19234.73 74
19236.04 62
19237.35 72
19238.67 58
19239.98 72
19241.29 63
19242.60 75
19243.91 82
19245.22 71
19246.53 72
19247.84 49
19249.15 63
19250.46 75
19251.77 74
19253.09 72
19254.40 68
19255.71 83
19257.02 83
19258.33 101
19259.64 88
19260.95 41
19262.27 69
19263.58 81
19264.89 90
19266.20 85
19267.51 91
19268.82 82
19270.14 99
19271.45 90
19272.76 92
19274.07 84
19275.38 95
19276.70 89
19278.01 77
19279.32 77
19280.63 72
19281.94 78
19283.26 82
19284.57 78
19285.88 72
19287.19 96
19288.51 79
19289.82 84
19291.13 79
19292.44 79
19293.76 86
19295.07 90
19296.38 64
19297.69 81
19299.01 90
19300.32 78
19301.63 86
19302.95 79
19304.26 86
19305.57 68
19306.88 85
19308.20 67
19309.51 73
19310.82 87
19312.14 93
19313.45 92
19314.76 86
19316.08 103
19317.39 82
19318.70 57
19320.02 57
19321.33 77
19322.64 71
19323.96 70
19325.27 74
19326.59 66
19327.90 74
19329.21 83
19330.53 87
19331.84 91
19333.15 90
19334.47 76
19335.78 89
19337.10 70
19338.41 64
19339.73 82
19341.04 74
19342.35 74
19343.67 71
19344.98 109
19346.30 92
19347.61 72
19348.93 74
19350.24 70
19351.55 78
19352.87 77
19354.18 73
19355.50 97
19356.81 82
19358.13 85
19359.44 71
19360.76 69
19362.07 76
19363.39 86
19364.70 80
19366.02 78
19367.33 79
19368.65 120
19369.96 102
19371.28 74
19372.59 81
19373.91 93
19375.22 85
19376.54 82
19377.86 76
19379.17 66
19380.49 78
19381.80 94
19383.12 82
19384.43 84
19385.75 88
19387.07 60
19388.38 75
19389.70 71
19391.01 64
19392.33 65
19393.65 79
19394.96 82
19396.28 87
19397.59 72
19398.91 76
19400.23 77
19401.54 75
19402.86 93
19404.17 79
19405.49 85
19406.81 68
19408.12 72
19409.44 76
19410.76 71
19412.07 64
19413.39 66
19414.71 66
19416.02 73
19417.34 78
19418.66 73
19419.97 66
19421.29 73
19422.61 91
19423.93 89
19425.24 83
19426.56 81
19427.88 68
19429.19 77
19430.51 89
19431.83 93
19433.15 78
19434.46 103
19435.78 86
19437.10 70
19438.42 80
19439.73 96
19441.05 65
19442.37 71
19443.69 102
19445.00 99
19446.32 70
19447.64 75
19448.96 95
19450.28 96
19451.59 95
19452.91 69
19454.23 72
19455.55 79
19456.87 68
19458.18 89
19459.50 72
19460.82 86
19462.14 73
19463.46 79
19464.78 83
19466.09 66
19467.41 93
19468.73 86
19470.05 83
19471.37 99
19472.69 81
19474.01 85
19475.33 55
19476.64 79
19477.96 93
19479.28 81
19480.60 65
19481.92 70
19483.24 100
19484.56 70
19485.88 88
19487.20 101
19488.52 82
19489.83 87
19491.15 77
19492.47 79
19493.79 62
19495.11 78
19496.43 68
19497.75 92
19499.07 87
19500.39 100
19501.71 77
19503.03 76
19504.35 98
19505.67 78
19506.99 66
19508.31 74
19509.63 62
19510.95 76
19512.27 74
19513.59 77
19514.91 82
19516.23 68
19517.55 81
19518.87 78
19520.19 69
19521.51 80
19522.83 72
19524.15 74
19525.47 86
19526.79 71
19528.11 86
19529.43 88
19530.75 91
19532.08 79
19533.40 76
19534.72 84
19536.04 89
19537.36 73
19538.68 82
19540.00 83
19541.32 74
19542.64 80
19543.96 88
19545.29 118
19546.61 69
19547.93 79
19549.25 76
19550.57 83
19551.89 101
19553.21 80
19554.53 70
19555.86 73
19557.18 73
19558.50 84
19559.82 73
19561.14 77
19562.46 88
19563.79 67
19565.11 77
19566.43 81
19567.75 90
19569.07 80
19570.40 88
19571.72 100
19573.04 86
19574.36 73
19575.68 93
19577.01 93
19578.33 90
19579.65 65
19580.97 67
19582.30 107
19583.62 73
19584.94 77
19586.26 85
19587.59 90
19588.91 93
19590.23 77
19591.55 81
19592.88 100
19594.20 92
19595.52 92
19596.85 64
19598.17 91
19599.49 101
19600.81 92
19602.14 91
19603.46 87
19604.78 79
19606.11 49
19607.43 73
19608.75 88
19610.08 85
19611.40 84
19612.72 86
19614.05 98
19615.37 83
19616.69 84
19618.02 80
19619.34 60
19620.67 94
19621.99 87
19623.31 67
19624.64 94
19625.96 99
19627.29 89
19628.61 97
19629.93 103
19631.26 80
19632.58 92
19633.91 80
19635.23 62
19636.55 66
19637.88 50
19639.20 70
19640.53 99
19641.85 80
19643.18 80
19644.50 76
19645.82 84
19647.15 78
19648.47 71
19649.80 86
19651.12 92
19652.45 80
19653.77 67
19655.10 116
19656.42 90
19657.75 111
19659.07 70
19660.40 78
19661.72 85
19663.05 95
19664.37 101
19665.70 80
19667.02 58
19668.35 98
19669.67 93
19671.00 75
19672.33 64
19673.65 86
19674.98 85
19676.30 79
19677.63 99
19678.95 66
19680.28 73
19681.61 74
19682.93 85
19684.26 88
19685.58 80
19686.91 69
19688.23 94
19689.56 85
19690.89 69
19692.21 74
19693.54 97
19694.87 97
19696.19 85
19697.52 102
19698.84 81
19700.17 89
19701.50 79
19702.82 97
19704.15 71
19705.48 78
19706.80 88
19708.13 94
19709.46 80
19710.78 65
19712.11 74
19713.44 79
19714.76 80
19716.09 87
19717.42 93
19718.75 69
19720.07 74
19721.40 83
19722.73 94
19724.05 83
19725.38 77
19726.71 70
19728.04 55
19729.36 58
19730.69 88
19732.02 69
19733.35 68
19734.67 58
19736.00 76
19737.33 78
19738.66 73
19739.98 85
19741.31 87
19742.64 90
19743.97 83
19745.30 80
19746.62 58
19747.95 78
19749.28 79
19750.61 79
19751.94 94
19753.26 83
19754.59 80
19755.92 80
19757.25 69
19758.58 68
19759.91 74
19761.23 80
19762.56 77
19763.89 93
19765.22 72
19766.55 78
19767.88 95
19769.21 84
19770.53 89
19771.86 94
19773.19 99
19774.52 106
19775.85 80
19777.18 90
19778.51 59
19779.84 76
19781.17 74
19782.50 74
19783.83 78
19785.15 62
19786.48 61
19787.81 79
19789.14 68
19790.47 91
19791.80 95
19793.13 77
19794.46 63
19795.79 68
19797.12 67
19798.45 74
19799.78 87
19801.11 82
19802.44 67
19803.77 82
19805.10 75
19806.43 72
19807.76 72
19809.09 71
19810.42 68
19811.75 68
19813.08 91
19814.41 90
19815.74 88
19817.07 86
19818.40 91
19819.73 82
19821.06 82
19822.39 54
19823.72 75
19825.05 66
19826.38 65
19827.71 82
19829.05 72
19830.38 66
19831.71 68
19833.04 67
19834.37 64
19835.70 71
19837.03 77
19838.36 82
19839.69 71
19841.02 79
19842.36 78
19843.69 59
19845.02 72
19846.35 80
19847.68 79
19849.01 69
19850.34 86
19851.68 80
19853.01 79
19854.34 72
19855.67 77
19857.00 79
19858.33 87
19859.67 83
19861.00 89
19862.33 90
19863.66 110
19864.99 83
19866.32 63
19867.66 82
19868.99 78
19870.32 82
19871.65 109
19872.99 69
19874.32 65
19875.65 78
19876.98 80
19878.32 63
19879.65 66
19880.98 94
19882.31 70
19883.65 91
19884.98 60
19886.31 78
19887.64 95
19888.98 80
19890.31 67
19891.64 68
19892.97 94
19894.31 91
19895.64 67
19896.97 71
19898.31 80
19899.64 89
19900.97 102
19902.31 91
19903.64 88
19904.97 95
19906.31 78
19907.64 58
19908.97 67
19910.31 71
19911.64 90
19912.97 89
19914.31 79
19915.64 53
19916.97 81
19918.31 99
19919.64 74
19920.98 74
19922.31 76
19923.64 59
19924.98 70
19926.31 66
19927.65 69
19928.98 82
19930.31 83
19931.65 75
19932.98 81
19934.32 74
19935.65 82
19936.99 83
19938.32 82
19939.65 77
19940.99 73
19942.32 67
19943.66 81
19944.99 106
19946.33 60
19947.66 77
19949.00 101
19950.33 104
19951.67 77
19953.00 84
19954.34 78
19955.67 60
19957.01 89
19958.34 105
19959.68 70
19961.01 68
19962.35 74
19963.68 82
19965.02 84
19966.35 74
19967.69 51
19969.02 103
19970.36 77
19971.70 51
19973.03 73
19974.37 76
19975.70 81
19977.04 64
19978.37 72
19979.71 87
19981.05 93
19982.38 78
19983.72 79
19985.05 90
19986.39 65
19987.73 105
19989.06 79
19990.40 80
19991.73 78
19993.07 73
19994.41 90
19995.74 97
19997.08 99
19998.42 88
19999.75 75
20001.09 86
20002.43 63
20003.76 81
20005.10 72
20006.44 87
20007.77 80
20009.11 69
20010.45 85
20011.78 102
20013.12 76
20014.46 57
20015.79 91
20017.13 82
20018.47 70
20019.81 61
20021.14 92
20022.48 85
20023.82 85
20025.15 78
20026.49 82
20027.83 85
20029.17 87
20030.50 90
20031.84 78
20033.18 75
20034.52 68
20035.85 77
20037.19 71
20038.53 74
20039.87 82
20041.21 88
20042.54 86
20043.88 78
20045.22 69
20046.56 69
20047.90 73
20049.23 75
20050.57 79
20051.91 73
20053.25 84
20054.59 80
20055.93 69
20057.26 71
20058.60 84
20059.94 70
20061.28 97
20062.62 69
20063.96 78
20065.30 84
20066.63 78
20067.97 86
20069.31 72
20070.65 68
20071.99 60
20073.33 102
20074.67 83
20076.01 89
20077.35 98
20078.68 90
20080.02 108
20081.36 101
20082.70 90
20084.04 81
20085.38 84
20086.72 87
20088.06 92
20089.40 82
20090.74 101
20092.08 97
20093.42 77
20094.76 67
20096.10 77
20097.44 81
20098.78 94
20100.12 76
20101.46 106
20102.80 107
20104.14 89
20105.48 78
20106.82 77
20108.16 89
20109.50 79
20110.84 92
20112.18 102
20113.52 101
20114.86 75
20116.20 76
20117.54 70
20118.88 62
20120.22 79
20121.56 85
20122.90 98
20124.24 80
20125.58 76
20126.92 75
20128.26 117
20129.61 73
20130.95 85
20132.29 89
20133.63 76
20134.97 90
20136.31 105
20137.65 103
20138.99 98
20140.33 77
20141.67 83
20143.02 90
