# Supplementary material for: MALDI-TOF MS typing enables the classification of brewing yeasts of the genus Saccharomyces to major beer styles
Source: PLoS One. 2017 Aug 9;12(8):e0181694. doi: 10.1371/journal.pone.0181694 (PMC5549903; doi:10.1371/journal.pone.0181694)
Supplement: S2 File — The directory includes 90 raw files and was zipped to “.zip”; the folder has three strains with 30 spectra per strain; S1 Text explains the raw files with an example and Table 1 represents the yeast strains used within the experiment. (ZIP) [file pone.0181694.s005.zip › 4-6/30254-165-OG-Koe-Ale-YPG-18h-E-E_2015-10-09__0_B6_1.dat]

2000.04 2807
2000.46 2748
2000.88 2722
2001.30 2837
2001.72 2870
2002.14 2717
2002.57 2723
2002.99 2674
2003.41 2610
2003.83 2817
2004.25 2892
2004.67 2778
2005.10 2810
2005.52 2669
2005.94 2661
2006.36 2730
2006.78 2840
2007.21 2981
2007.63 2765
2008.05 3000
2008.47 3059
2008.89 2777
2009.32 2686
2009.74 3023
2010.16 3072
2010.58 3046
2011.01 2950
2011.43 3331
2011.85 3342
2012.27 2943
2012.70 3114
2013.12 2956
2013.54 2891
2013.96 2725
2014.39 2835
2014.81 2744
2015.23 2702
2015.66 2695
2016.08 2427
2016.50 2584
2016.93 2687
2017.35 2667
2017.77 2504
2018.19 2789
2018.62 2760
2019.04 2664
2019.46 2653
2019.89 2875
2020.31 2915
2020.73 2993
2021.16 2875
2021.58 2695
2022.01 2800
2022.43 2782
2022.85 3073
2023.28 2969
2023.70 2922
2024.12 2974
2024.55 2536
2024.97 2746
2025.40 2762
2025.82 2716
2026.24 2650
2026.67 2580
2027.09 2541
2027.52 2796
2027.94 2711
2028.37 2619
2028.79 2615
2029.21 2478
2029.64 2603
2030.06 2669
2030.49 2606
2030.91 2629
2031.34 2811
2031.76 2588
2032.19 2830
2032.61 3059
2033.04 2838
2033.46 3037
2033.88 3028
2034.31 3144
2034.73 3197
2035.16 3167
2035.58 3156
2036.01 3070
2036.43 2966
2036.86 2904
2037.29 3122
2037.71 2917
2038.14 2905
2038.56 2887
2038.99 2708
2039.41 2882
2039.84 2816
2040.26 2776
2040.69 2827
2041.11 2793
2041.54 2687
2041.97 2878
2042.39 2743
2042.82 2656
2043.24 2831
2043.67 2929
2044.09 2629
2044.52 2622
2044.95 2694
2045.37 2631
2045.80 2732
2046.22 2640
2046.65 2385
2047.08 2709
2047.50 2763
2047.93 2711
2048.36 2614
2048.78 2795
2049.21 2827
2049.64 2729
2050.06 2811
2050.49 2646
2050.92 2724
2051.34 2788
2051.77 2959
2052.20 2963
2052.62 2611
2053.05 2694
2053.48 2610
2053.90 2734
2054.33 2694
2054.76 2536
2055.18 2648
2055.61 2543
2056.04 2498
2056.47 2627
2056.89 2793
2057.32 2780
2057.75 2608
2058.17 2629
2058.60 2825
2059.03 2855
2059.46 2723
2059.88 2657
2060.31 2714
2060.74 2610
2061.17 2578
2061.60 2583
2062.02 2746
2062.45 2638
2062.88 2915
2063.31 3030
2063.74 2888
2064.16 2924
2064.59 3081
2065.02 3037
2065.45 2847
2065.88 2831
2066.30 3030
2066.73 3135
2067.16 3049
2067.59 3138
2068.02 3063
2068.45 2977
2068.87 2865
2069.30 2900
2069.73 2856
2070.16 2710
2070.59 2753
2071.02 2828
2071.45 2761
2071.87 2677
2072.30 2694
2072.73 2835
2073.16 2610
2073.59 2715
2074.02 2680
2074.45 2622
2074.88 2728
2075.31 2628
2075.74 2648
2076.17 2684
2076.59 2615
2077.02 2718
2077.45 2813
2077.88 2766
2078.31 2817
2078.74 2872
2079.17 2814
2079.60 2739
2080.03 2914
2080.46 2977
2080.89 3177
2081.32 2881
2081.75 2992
2082.18 2817
2082.61 3034
2083.04 2828
2083.47 2840
2083.90 2979
2084.33 2895
2084.76 2634
2085.19 2687
2085.62 2551
2086.05 2662
2086.48 2715
2086.91 2631
2087.34 2682
2087.77 2674
2088.20 2602
2088.63 2735
2089.06 2611
2089.49 2579
2089.93 2954
2090.36 3010
2090.79 2789
2091.22 2774
2091.65 2800
2092.08 2860
2092.51 2713
2092.94 2719
2093.37 2645
2093.80 2660
2094.23 2657
2094.67 2595
2095.10 2701
2095.53 2874
2095.96 3050
2096.39 2814
2096.82 2745
2097.25 2940
2097.68 2589
2098.12 2731
2098.55 2769
2098.98 2823
2099.41 2681
2099.84 2842
2100.27 2723
2100.71 2534
2101.14 2553
2101.57 2598
2102.00 2461
2102.43 2562
2102.87 2504
2103.30 2550
2103.73 2475
2104.16 2615
2104.59 2700
2105.03 2784
2105.46 2815
2105.89 2919
2106.32 2769
2106.76 2854
2107.19 2746
2107.62 2689
2108.05 2593
2108.49 2879
2108.92 2734
2109.35 2711
2109.78 2729
2110.22 2847
2110.65 2879
2111.08 2792
2111.52 2953
2111.95 2656
2112.38 2692
2112.81 2618
2113.25 2768
2113.68 2769
2114.11 2638
2114.55 2408
2114.98 2501
2115.41 2721
2115.85 2709
2116.28 2714
2116.71 2707
2117.15 2608
2117.58 2715
2118.01 2396
2118.45 2483
2118.88 2629
2119.32 2714
2119.75 2657
2120.18 2583
2120.62 2803
2121.05 2766
2121.48 2763
2121.92 2619
2122.35 2877
2122.79 2610
2123.22 2610
2123.65 2640
2124.09 2826
2124.52 2779
2124.96 2487
2125.39 2784
2125.83 2864
2126.26 2689
2126.70 2686
2127.13 2676
2127.56 2856
2128.00 2766
2128.43 2812
2128.87 2874
2129.30 2698
2129.74 2707
2130.17 2952
2130.61 2862
2131.04 2717
2131.48 2814
2131.91 2912
2132.35 2861
2132.78 2871
2133.22 2910
2133.65 2883
2134.09 2824
2134.52 2664
2134.96 2669
2135.39 2852
2135.83 2954
2136.26 2958
2136.70 2947
2137.14 2883
2137.57 2812
2138.01 2808
2138.44 2947
2138.88 2703
2139.31 2922
2139.75 2830
2140.19 3083
2140.62 2854
2141.06 2798
2141.49 2821
2141.93 2755
2142.37 2778
2142.80 2704
2143.24 2579
2143.67 2498
2144.11 2497
2144.55 2505
2144.98 2545
2145.42 2611
2145.86 2632
2146.29 2743
2146.73 2606
2147.16 2439
2147.60 2614
2148.04 2647
2148.47 2747
2148.91 2616
2149.35 2742
2149.79 2925
2150.22 2900
2150.66 2735
2151.10 2737
2151.53 2977
2151.97 2842
2152.41 2885
2152.84 2951
2153.28 2895
2153.72 3007
2154.16 2902
2154.59 2773
2155.03 2679
2155.47 2693
2155.91 2645
2156.34 2680
2156.78 2750
2157.22 2771
2157.66 2870
2158.09 2688
2158.53 2794
2158.97 2660
2159.41 2733
2159.84 2598
2160.28 2818
2160.72 2639
2161.16 2649
2161.60 2870
2162.03 2680
2162.47 2687
2162.91 2532
2163.35 2556
2163.79 2601
2164.22 2781
2164.66 2787
2165.10 3040
2165.54 2976
2165.98 2846
2166.42 2788
2166.86 2607
2167.29 2713
2167.73 2789
2168.17 2836
2168.61 2652
2169.05 2619
2169.49 2550
2169.93 2651
2170.37 2721
2170.80 2684
2171.24 2475
2171.68 2746
2172.12 2772
2172.56 2663
2173.00 2740
2173.44 2755
2173.88 2633
2174.32 2766
2174.76 2655
2175.20 2813
2175.64 2822
2176.08 2713
2176.51 2755
2176.95 2843
2177.39 2898
2177.83 2918
2178.27 2868
2178.71 3001
2179.15 2822
2179.59 2693
2180.03 2917
2180.47 2877
2180.91 2785
2181.35 2912
2181.79 2994
2182.23 2859
2182.67 2806
2183.11 2838
2183.55 2783
2183.99 2737
2184.43 2541
2184.87 2665
2185.31 2673
2185.76 2796
2186.20 2642
2186.64 2709
2187.08 2874
2187.52 2744
2187.96 2853
2188.40 2780
2188.84 2877
2189.28 2780
2189.72 2959
2190.16 2843
2190.60 2830
2191.04 2903
2191.49 2869
2191.93 2819
2192.37 2829
2192.81 2558
2193.25 2707
2193.69 2964
2194.13 3040
2194.57 2751
2195.02 2882
2195.46 3074
2195.90 2856
2196.34 2759
2196.78 2902
2197.22 2706
2197.66 2746
2198.11 3039
2198.55 2910
2198.99 2809
2199.43 2948
2199.87 2849
2200.32 2911
2200.76 2859
2201.20 2684
2201.64 2625
2202.08 2601
2202.53 2772
2202.97 2726
2203.41 2556
2203.85 2586
2204.29 2570
2204.74 2869
2205.18 3030
2205.62 2816
2206.06 2744
2206.51 2813
2206.95 2694
2207.39 2799
2207.83 2935
2208.28 2844
2208.72 2947
2209.16 3005
2209.61 2845
2210.05 2721
2210.49 2921
2210.93 3023
2211.38 2905
2211.82 2859
2212.26 2733
2212.71 2753
2213.15 3010
2213.59 2837
2214.04 2727
2214.48 2629
2214.92 2810
2215.37 2920
2215.81 2696
2216.25 2597
2216.70 2578
2217.14 2584
2217.59 2610
2218.03 2667
2218.47 2605
2218.92 2722
2219.36 2640
2219.80 2608
2220.25 2655
2220.69 2599
2221.14 2647
2221.58 2875
2222.02 2743
2222.47 2834
2222.91 2833
2223.36 2585
2223.80 2629
2224.25 2696
2224.69 2739
2225.13 2813
2225.58 2649
2226.02 2805
2226.47 3002
2226.91 2848
2227.36 2845
2227.80 3063
2228.25 2973
2228.69 2987
2229.14 2868
2229.58 2928
2230.03 2893
2230.47 2941
2230.92 3170
2231.36 3307
2231.81 3123
2232.25 3129
2232.70 3265
2233.14 3345
2233.59 3327
2234.03 3328
2234.48 3116
2234.92 3135
2235.37 3321
2235.81 3119
2236.26 3018
2236.70 3028
2237.15 3097
2237.60 3040
2238.04 2825
2238.49 2622
2238.93 2632
2239.38 2656
2239.83 2975
2240.27 2847
2240.72 2734
2241.16 2643
2241.61 2790
2242.06 2590
2242.50 2500
2242.95 2526
2243.39 2556
2243.84 2526
2244.29 2363
2244.73 2442
2245.18 2619
2245.63 2610
2246.07 2549
2246.52 2798
2246.97 2700
2247.41 2408
2247.86 2652
2248.31 2568
2248.75 2298
2249.20 2481
2249.65 2741
2250.09 2646
2250.54 2460
2250.99 2489
2251.43 2630
2251.88 2525
2252.33 2477
2252.78 2568
2253.22 2709
2253.67 2692
2254.12 2788
2254.56 2726
2255.01 2568
2255.46 2686
2255.91 2493
2256.35 2592
2256.80 2529
2257.25 2516
2257.70 2495
2258.14 2645
2258.59 2655
2259.04 2579
2259.49 2423
2259.94 2556
2260.38 2422
2260.83 2308
2261.28 2588
2261.73 2508
2262.18 2567
2262.62 2593
2263.07 2758
2263.52 2704
2263.97 2676
2264.42 2547
2264.87 2715
2265.31 2737
2265.76 2660
2266.21 2695
2266.66 2710
2267.11 2827
2267.56 2796
2268.01 2727
2268.45 2739
2268.90 2646
2269.35 2799
2269.80 2790
2270.25 2715
2270.70 2989
2271.15 2850
2271.60 2895
2272.05 3161
2272.49 3088
2272.94 3118
2273.39 2985
2273.84 3324
2274.29 3033
2274.74 2838
2275.19 3039
2275.64 2708
2276.09 2878
2276.54 2723
2276.99 2638
2277.44 2618
2277.89 2629
2278.34 2638
2278.79 2746
2279.24 2670
2279.69 2612
2280.14 2476
2280.59 2448
2281.04 2371
2281.49 2483
2281.94 2456
2282.39 2572
2282.84 2490
2283.29 2383
2283.74 2538
2284.19 2559
2284.64 2520
2285.09 2343
2285.54 2512
2285.99 2501
2286.44 2551
2286.89 2514
2287.34 2552
2287.79 2608
2288.24 2715
2288.69 2929
2289.14 2895
2289.59 2789
2290.05 3252
2290.50 3319
2290.95 3282
2291.40 3734
2291.85 3667
2292.30 3899
2292.75 4042
2293.20 4069
2293.65 3975
2294.11 3749
2294.56 3787
2295.01 3712
2295.46 3778
2295.91 3529
2296.36 3379
2296.81 3297
2297.27 3311
2297.72 3132
2298.17 3082
2298.62 2944
2299.07 2756
2299.52 2706
2299.98 2788
2300.43 2856
2300.88 2728
2301.33 2797
2301.78 2839
2302.24 2711
2302.69 2633
2303.14 2522
2303.59 2462
2304.04 2498
2304.50 2487
2304.95 2491
2305.40 2441
2305.85 2574
2306.31 2538
2306.76 2562
2307.21 2656
2307.66 2773
2308.12 2804
2308.57 2824
2309.02 3027
2309.48 3161
2309.93 3241
2310.38 3115
2310.83 3105
2311.29 3198
2311.74 3413
2312.19 3436
2312.65 3357
2313.10 3217
2313.55 3325
2314.01 3267
2314.46 3282
2314.91 3167
2315.37 2955
2315.82 3031
2316.27 2831
2316.73 2770
2317.18 2689
2317.63 2566
2318.09 2822
2318.54 2821
2318.99 2546
2319.45 2833
2319.90 2910
2320.36 3020
2320.81 2865
2321.26 2835
2321.72 2821
2322.17 2600
2322.63 2586
2323.08 2712
2323.53 2777
2323.99 2670
2324.44 2613
2324.90 2710
2325.35 2524
2325.80 2843
2326.26 2727
2326.71 2668
2327.17 2745
2327.62 2972
2328.08 3165
2328.53 3129
2328.99 3062
2329.44 3212
2329.90 2880
2330.35 2831
2330.81 3273
2331.26 3186
2331.72 3204
2332.17 3008
2332.63 3019
2333.08 3109
2333.54 2918
2333.99 2890
2334.45 2931
2334.90 2771
2335.36 2912
2335.81 2585
2336.27 2686
2336.72 2661
2337.18 2596
2337.63 2551
2338.09 2504
2338.55 2706
2339.00 2605
2339.46 2720
2339.91 2468
2340.37 2725
2340.82 2619
2341.28 2631
2341.74 2603
2342.19 2683
2342.65 2707
2343.10 2535
2343.56 2494
2344.02 2698
2344.47 2615
2344.93 2600
2345.39 2467
2345.84 2399
2346.30 2778
2346.75 2710
2347.21 2812
2347.67 2511
2348.12 2657
2348.58 2741
2349.04 2911
2349.49 3045
2349.95 3028
2350.41 2764
2350.86 2674
2351.32 2779
2351.78 2736
2352.23 2921
2352.69 2749
2353.15 2652
2353.61 2598
2354.06 2684
2354.52 2738
2354.98 2730
2355.43 2550
2355.89 2771
2356.35 2747
2356.81 2645
2357.26 2729
2357.72 2592
2358.18 2658
2358.64 2599
2359.09 2768
2359.55 2759
2360.01 2761
2360.47 2815
2360.93 2896
2361.38 2841
2361.84 2992
2362.30 2972
2362.76 2949
2363.22 2957
2363.67 2871
2364.13 2857
2364.59 2741
2365.05 2683
2365.51 2600
2365.96 2745
2366.42 2735
2366.88 2628
2367.34 2650
2367.80 2748
2368.26 2598
2368.72 2740
2369.17 2863
2369.63 2898
2370.09 2738
2370.55 2730
2371.01 2673
2371.47 2708
2371.93 2683
2372.39 2732
2372.84 2864
2373.30 2771
2373.76 2632
2374.22 2703
2374.68 2878
2375.14 2908
2375.60 3046
2376.06 3139
2376.52 3009
2376.98 2953
2377.44 2919
2377.90 2842
2378.36 2857
2378.81 2692
2379.27 2888
2379.73 2775
2380.19 2730
2380.65 2727
2381.11 2900
2381.57 2851
2382.03 2475
2382.49 2400
2382.95 2552
2383.41 2559
2383.87 2603
2384.33 2563
2384.79 2605
2385.25 2591
2385.71 2572
2386.17 2608
2386.63 2763
2387.09 2540
2387.55 2702
2388.01 2845
2388.48 2536
2388.94 2601
2389.40 2715
2389.86 2756
2390.32 2727
2390.78 2702
2391.24 2715
2391.70 2644
2392.16 2879
2392.62 2915
2393.08 2837
2393.54 2855
2394.00 2829
2394.47 2817
2394.93 2855
2395.39 2504
2395.85 2416
2396.31 2552
2396.77 2798
2397.23 2709
2397.69 2473
2398.16 2512
2398.62 2579
2399.08 2585
2399.54 2469
2400.00 2474
2400.46 2571
2400.92 2619
2401.39 2742
2401.85 2613
2402.31 2427
2402.77 2468
2403.23 2557
2403.70 2416
2404.16 2498
2404.62 2450
2405.08 2626
2405.54 2558
2406.01 2527
2406.47 2652
2406.93 2504
2407.39 2457
2407.86 2442
2408.32 2483
2408.78 2427
2409.24 2577
2409.71 2572
2410.17 2735
2410.63 2707
2411.09 2524
2411.56 2499
2412.02 2566
2412.48 2512
2412.94 2516
2413.41 2312
2413.87 2470
2414.33 2521
2414.80 2345
2415.26 2575
2415.72 2603
2416.19 2483
2416.65 2564
2417.11 2729
2417.57 2686
2418.04 2558
2418.50 2583
2418.96 2767
2419.43 2718
2419.89 2531
2420.36 2596
2420.82 2468
2421.28 2614
2421.75 2497
2422.21 2546
2422.67 2560
2423.14 2503
2423.60 2389
2424.07 2540
2424.53 2540
2424.99 2586
2425.46 2518
2425.92 2520
2426.39 2586
2426.85 2545
2427.31 2392
2427.78 2304
2428.24 2449
2428.71 2506
2429.17 2430
2429.64 2513
2430.10 2323
2430.56 2245
2431.03 2589
2431.49 2360
2431.96 2295
2432.42 2495
2432.89 2418
2433.35 2412
2433.82 2421
2434.28 2478
2434.75 2435
2435.21 2358
2435.68 2532
2436.14 2490
2436.61 2493
2437.07 2525
2437.54 2392
2438.00 2348
2438.47 2635
2438.93 2691
2439.40 2593
2439.86 2569
2440.33 2558
2440.80 2535
2441.26 2658
2441.73 2816
2442.19 2640
2442.66 2805
2443.12 2927
2443.59 2612
2444.06 2652
2444.52 2604
2444.99 2572
2445.45 2433
2445.92 2706
2446.38 2616
2446.85 2856
2447.32 2666
2447.78 2475
2448.25 2390
2448.72 2382
2449.18 2339
2449.65 2391
2450.11 2256
2450.58 2527
2451.05 2486
2451.51 2413
2451.98 2575
2452.45 2541
2452.91 2409
2453.38 2601
2453.85 2516
2454.31 2515
2454.78 2506
2455.25 2316
2455.71 2579
2456.18 2478
2456.65 2489
2457.12 2704
2457.58 2724
2458.05 2643
2458.52 2457
2458.98 2555
2459.45 2652
2459.92 2595
2460.39 2522
2460.85 2406
2461.32 2464
2461.79 2481
2462.26 2459
2462.72 2437
2463.19 2315
2463.66 2223
2464.13 2495
2464.59 2571
2465.06 2407
2465.53 2383
2466.00 2526
2466.47 2387
2466.93 2367
2467.40 2443
2467.87 2490
2468.34 2485
2468.81 2508
2469.27 2486
2469.74 2348
2470.21 2585
2470.68 2612
2471.15 2660
2471.62 2459
2472.09 2550
2472.55 2313
2473.02 2414
2473.49 2568
2473.96 2402
2474.43 2369
2474.90 2376
2475.37 2447
2475.83 2456
2476.30 2597
2476.77 2618
2477.24 2605
2477.71 2465
2478.18 2544
2478.65 2656
2479.12 2409
2479.59 2480
2480.06 2479
2480.53 2264
2480.99 2471
2481.46 2428
2481.93 2483
2482.40 2591
2482.87 2463
2483.34 2448
2483.81 2423
2484.28 2336
2484.75 2371
2485.22 2433
2485.69 2532
2486.16 2446
2486.63 2580
2487.10 2415
2487.57 2512
2488.04 2429
2488.51 2495
2488.98 2519
2489.45 2571
2489.92 2526
2490.39 2517
2490.86 2716
2491.33 2658
2491.80 2520
2492.27 2580
2492.74 2691
2493.21 2621
2493.68 2603
2494.15 2665
2494.62 2584
2495.10 2796
2495.57 2726
2496.04 2768
2496.51 2714
2496.98 2903
2497.45 2879
2497.92 2790
2498.39 2714
2498.86 2870
2499.33 2582
2499.80 2580
2500.28 2677
2500.75 2393
2501.22 2357
2501.69 2493
2502.16 2472
2502.63 2473
2503.10 2287
2503.57 2275
2504.05 2318
2504.52 2265
2504.99 2333
2505.46 2263
2505.93 2541
2506.40 2584
2506.88 2384
2507.35 2274
2507.82 2268
2508.29 2409
2508.76 2353
2509.24 2367
2509.71 2479
2510.18 2359
2510.65 2421
2511.12 2431
2511.60 2457
2512.07 2211
2512.54 2185
2513.01 2507
2513.49 2690
2513.96 2652
2514.43 2461
2514.90 2531
2515.38 2565
2515.85 2526
2516.32 2562
2516.79 2480
2517.27 2443
2517.74 2347
2518.21 2584
2518.68 2528
2519.16 2496
2519.63 2506
2520.10 2610
2520.58 2609
2521.05 2658
2521.52 2617
2522.00 2687
2522.47 2496
2522.94 2369
2523.42 2520
2523.89 2390
2524.36 2387
2524.84 2488
2525.31 2462
2525.78 2581
2526.26 2540
2526.73 2503
2527.20 2318
2527.68 2497
2528.15 2661
2528.63 2675
2529.10 2647
2529.57 2691
2530.05 2545
2530.52 2725
2531.00 2726
2531.47 2524
2531.94 2497
2532.42 2716
2532.89 2700
2533.37 2666
2533.84 2596
2534.32 2708
2534.79 2549
2535.26 2415
2535.74 2464
2536.21 2559
2536.69 2489
2537.16 2465
2537.64 2473
2538.11 2449
2538.59 2456
2539.06 2532
2539.54 2593
2540.01 2487
2540.49 2464
2540.96 2481
2541.44 2485
2541.91 2504
2542.39 2720
2542.86 2712
2543.34 2836
2543.81 2595
2544.29 2488
2544.76 2511
2545.24 2554
2545.71 2489
2546.19 2388
2546.66 2493
2547.14 2343
2547.61 2483
2548.09 2615
2548.57 2533
2549.04 2624
2549.52 2688
2549.99 2525
2550.47 2641
2550.95 2533
2551.42 2560
2551.90 2518
2552.37 2613
2552.85 2627
2553.33 2581
2553.80 2485
2554.28 2702
2554.75 2743
2555.23 2797
2555.71 2714
2556.18 2647
2556.66 2582
2557.14 2596
2557.61 2577
2558.09 2603
2558.57 2691
2559.04 2534
2559.52 2478
2560.00 2552
2560.47 2529
2560.95 2608
2561.43 2560
2561.90 2483
2562.38 2594
2562.86 2696
2563.33 2458
2563.81 2434
2564.29 2484
2564.77 2565
2565.24 2589
2565.72 2489
2566.20 2562
2566.68 2426
2567.15 2323
2567.63 2288
2568.11 2207
2568.59 2278
2569.06 2273
2569.54 2444
2570.02 2415
2570.50 2435
2570.97 2373
2571.45 2388
2571.93 2448
2572.41 2603
2572.89 2551
2573.36 2429
2573.84 2416
2574.32 2188
2574.80 2282
2575.28 2205
2575.75 2256
2576.23 2428
2576.71 2440
2577.19 2433
2577.67 2297
2578.15 2375
2578.62 2445
2579.10 2366
2579.58 2286
2580.06 2408
2580.54 2252
2581.02 2464
2581.50 2515
2581.97 2455
2582.45 2407
2582.93 2240
2583.41 2395
2583.89 2270
2584.37 2302
2584.85 2272
2585.33 2331
2585.81 2430
2586.29 2261
2586.77 2185
2587.24 2179
2587.72 2374
2588.20 2501
2588.68 2350
2589.16 2454
2589.64 2592
2590.12 2555
2590.60 2351
2591.08 2284
2591.56 2512
2592.04 2384
2592.52 2468
2593.00 2448
2593.48 2562
2593.96 2518
2594.44 2450
2594.92 2461
2595.40 2486
2595.88 2441
2596.36 2341
2596.84 2359
2597.32 2360
2597.80 2323
2598.28 2551
2598.76 2413
2599.24 2256
2599.72 2265
2600.20 2281
2600.68 2278
2601.16 2349
2601.64 2435
2602.12 2458
2602.61 2406
2603.09 2391
2603.57 2404
2604.05 2269
2604.53 2397
2605.01 2425
2605.49 2325
2605.97 2463
2606.45 2392
2606.93 2351
2607.42 2313
2607.90 2292
2608.38 2426
2608.86 2534
2609.34 2357
2609.82 2225
2610.30 2373
2610.78 2533
2611.27 2539
2611.75 2428
2612.23 2440
2612.71 2293
2613.19 2354
2613.67 2445
2614.16 2246
2614.64 2296
2615.12 2386
2615.60 2556
2616.08 2628
2616.57 2555
2617.05 2535
2617.53 2564
2618.01 2609
2618.49 2745
2618.98 2430
2619.46 2417
2619.94 2563
2620.42 2508
2620.91 2698
2621.39 2521
2621.87 2566
2622.35 2583
2622.84 2479
2623.32 2348
2623.80 2469
2624.28 2385
2624.77 2439
2625.25 2336
2625.73 2267
2626.21 2259
2626.70 2369
2627.18 2465
2627.66 2239
2628.15 2382
2628.63 2305
2629.11 2352
2629.60 2460
2630.08 2589
2630.56 2599
2631.05 2549
2631.53 2592
2632.01 2477
2632.50 2334
2632.98 2536
2633.46 2591
2633.95 2651
2634.43 2655
2634.91 2706
2635.40 2541
2635.88 2561
2636.37 2603
2636.85 2523
2637.33 2440
2637.82 2446
2638.30 2552
2638.79 2440
2639.27 2318
2639.75 2284
2640.24 2362
2640.72 2389
2641.21 2327
2641.69 2316
2642.18 2246
2642.66 2400
2643.14 2525
2643.63 2630
2644.11 2365
2644.60 2296
2645.08 2249
2645.57 2280
2646.05 2542
2646.54 2399
2647.02 2475
2647.51 2404
2647.99 2402
2648.48 2380
2648.96 2528
2649.45 2388
2649.93 2449
2650.42 2361
2650.90 2527
2651.39 2563
2651.87 2577
2652.36 2391
2652.84 2503
2653.33 2515
2653.81 2468
2654.30 2404
2654.78 2375
2655.27 2296
2655.76 2422
2656.24 2582
2656.73 2507
2657.21 2390
2657.70 2398
2658.18 2633
2658.67 2366
2659.16 2421
2659.64 2558
2660.13 2490
2660.61 2412
2661.10 2383
2661.59 2162
2662.07 2344
2662.56 2554
2663.05 2259
2663.53 2403
2664.02 2440
2664.50 2381
2664.99 2401
2665.48 2407
2665.96 2399
2666.45 2256
2666.94 2231
2667.42 2347
2667.91 2253
2668.40 2302
2668.88 2196
2669.37 2317
2669.86 2280
2670.34 2258
2670.83 2359
2671.32 2396
2671.81 2418
2672.29 2270
2672.78 2455
2673.27 2458
2673.75 2489
2674.24 2639
2674.73 2546
2675.22 2733
2675.70 2743
2676.19 2913
2676.68 2905
2677.17 2917
2677.65 2952
2678.14 2913
2678.63 2866
2679.12 2913
2679.61 2787
2680.09 2643
2680.58 2420
2681.07 2345
2681.56 2327
2682.04 2445
2682.53 2316
2683.02 2309
2683.51 2178
2684.00 2167
2684.49 2201
2684.97 2277
2685.46 2259
2685.95 2336
2686.44 2343
2686.93 2421
2687.42 2322
2687.90 2277
2688.39 2206
2688.88 2288
2689.37 2273
2689.86 2152
2690.35 2455
2690.84 2300
2691.33 2260
2691.81 2298
2692.30 2252
2692.79 2261
2693.28 2234
2693.77 2333
2694.26 2119
2694.75 2139
2695.24 2254
2695.73 2200
2696.22 2272
2696.71 2319
2697.20 2155
2697.68 2050
2698.17 2122
2698.66 2133
2699.15 2259
2699.64 2130
2700.13 2092
2700.62 2251
2701.11 2260
2701.60 2216
2702.09 2321
2702.58 2319
2703.07 2294
2703.56 2429
2704.05 2404
2704.54 2246
2705.03 2287
2705.52 2412
2706.01 2442
2706.50 2231
2706.99 2294
2707.48 2385
2707.97 2471
2708.46 2321
2708.95 2274
2709.44 2129
2709.93 2030
2710.43 2129
2710.92 2237
2711.41 2281
2711.90 2386
2712.39 2128
2712.88 2308
2713.37 2484
2713.86 2430
2714.35 2430
2714.84 2293
2715.33 2407
2715.82 2470
2716.32 2275
2716.81 2296
2717.30 2225
2717.79 2304
2718.28 2157
2718.77 2121
2719.26 2049
2719.76 2059
2720.25 2174
2720.74 2087
2721.23 2050
2721.72 2190
2722.21 2228
2722.70 2161
2723.20 2172
2723.69 2268
2724.18 2170
2724.67 2071
2725.16 2106
2725.66 2196
2726.15 2366
2726.64 2417
2727.13 2123
2727.62 2149
2728.12 2256
2728.61 2313
2729.10 2135
2729.59 2103
2730.09 2018
2730.58 2233
2731.07 2250
2731.56 2155
2732.06 2255
2732.55 2329
2733.04 2232
2733.53 2273
2734.03 2169
2734.52 2147
2735.01 2291
2735.50 2440
2736.00 2309
2736.49 2309
2736.98 2287
2737.48 2249
2737.97 2245
2738.46 2230
2738.96 2315
2739.45 2234
2739.94 2312
2740.44 2140
2740.93 2073
2741.42 2207
2741.92 2234
2742.41 2199
2742.90 2339
2743.40 2236
2743.89 2163
2744.38 2142
2744.88 2216
2745.37 2142
2745.86 1932
2746.36 2131
2746.85 2166
2747.35 2126
2747.84 2178
2748.33 2124
2748.83 2216
2749.32 2338
2749.82 2255
2750.31 2087
2750.81 2182
2751.30 2202
2751.79 2296
2752.29 2230
2752.78 2212
2753.28 2189
2753.77 2187
2754.27 2124
2754.76 2135
2755.26 2258
2755.75 2115
2756.24 2277
2756.74 2443
2757.23 2203
2757.73 2232
2758.22 2159
2758.72 2238
2759.21 2324
2759.71 2280
2760.20 2420
2760.70 2291
2761.19 2134
2761.69 2223
2762.19 2289
2762.68 2239
2763.18 2391
2763.67 2406
2764.17 2286
2764.66 2402
2765.16 2370
2765.65 2386
2766.15 2224
2766.64 2271
2767.14 2429
2767.64 2475
2768.13 2397
2768.63 2375
2769.12 2300
2769.62 2308
2770.12 2356
2770.61 2266
2771.11 2268
2771.60 2353
2772.10 2310
2772.60 2257
2773.09 2258
2773.59 2237
2774.08 2412
2774.58 2534
2775.08 2538
2775.57 2555
2776.07 2766
2776.57 2804
2777.06 3159
2777.56 3002
2778.06 3095
2778.55 3090
2779.05 3296
2779.55 3379
2780.04 3029
2780.54 2980
2781.04 2968
2781.54 3014
2782.03 2826
2782.53 2648
2783.03 2476
2783.52 2478
2784.02 2481
2784.52 2343
2785.02 2314
2785.51 2262
2786.01 2138
2786.51 2190
2787.01 2202
2787.50 2334
2788.00 2383
2788.50 2255
2789.00 2099
2789.49 2322
2789.99 2291
2790.49 2164
2790.99 2155
2791.48 2252
2791.98 2251
2792.48 2119
2792.98 2131
2793.48 2025
2793.97 2088
2794.47 2048
2794.97 2052
2795.47 1941
2795.97 2134
2796.47 2116
2796.96 2194
2797.46 2214
2797.96 2280
2798.46 2305
2798.96 2361
2799.46 2258
2799.96 2282
2800.45 2392
2800.95 2274
2801.45 2260
2801.95 2239
2802.45 2204
2802.95 2199
2803.45 2158
2803.95 2110
2804.45 2114
2804.94 2085
2805.44 2279
2805.94 2257
2806.44 2179
2806.94 2243
2807.44 2168
2807.94 2363
2808.44 2353
2808.94 2359
2809.44 2417
2809.94 2386
2810.44 2385
2810.94 2290
2811.44 2389
2811.94 2460
2812.44 2569
2812.94 2597
2813.44 2588
2813.94 2374
2814.44 2486
2814.94 2488
2815.44 2510
2815.94 2462
2816.44 2309
2816.94 2282
2817.44 2300
2817.94 2377
2818.44 2442
2818.94 2340
2819.44 2346
2819.94 2431
2820.44 2457
2820.94 2281
2821.44 2368
2821.94 2279
2822.44 2124
2822.94 2220
2823.44 2222
2823.94 2286
2824.44 2197
2824.94 2354
2825.45 2155
2825.95 2033
2826.45 2100
2826.95 2118
2827.45 2132
2827.95 2124
2828.45 2170
2828.95 2331
2829.45 2258
2829.96 2202
2830.46 2256
2830.96 2003
2831.46 2066
2831.96 2075
2832.46 2017
2832.96 2123
2833.47 2107
2833.97 2219
2834.47 2105
2834.97 1904
2835.47 1888
2835.97 2118
2836.48 2310
2836.98 2177
2837.48 2265
2837.98 2317
2838.48 2495
2838.99 2469
2839.49 2304
2839.99 2243
2840.49 2497
2841.00 2373
2841.50 2263
2842.00 2240
2842.50 2169
2843.01 2239
2843.51 2170
2844.01 2193
2844.51 2130
2845.02 2071
2845.52 2131
2846.02 2138
2846.52 2338
2847.03 2317
2847.53 2378
2848.03 2418
2848.54 2355
2849.04 2494
2849.54 2383
2850.04 2502
2850.55 2609
2851.05 2695
2851.55 2701
2852.06 2689
2852.56 2645
2853.06 2353
2853.57 2167
2854.07 2216
2854.57 2094
2855.08 2046
2855.58 2250
2856.09 2429
2856.59 2173
2857.09 2172
2857.60 2215
2858.10 2287
2858.60 2315
2859.11 2319
2859.61 2318
2860.12 2351
2860.62 2372
2861.12 2234
2861.63 2197
2862.13 2106
2862.64 2140
2863.14 2111
2863.65 2211
2864.15 2125
2864.65 2187
2865.16 2087
2865.66 2161
2866.17 2228
2866.67 2168
2867.18 2182
2867.68 2261
2868.19 2124
2868.69 2146
2869.20 2153
2869.70 2101
2870.21 2033
2870.71 2073
2871.21 2127
2871.72 2202
2872.23 2409
2872.73 2424
2873.24 2563
2873.74 2535
2874.25 2598
2874.75 2612
2875.26 2665
2875.76 2758
2876.27 2545
2876.77 2636
2877.28 2522
2877.78 2476
2878.29 2664
2878.79 2537
2879.30 2451
2879.81 2388
2880.31 2308
2880.82 2437
2881.32 2327
2881.83 2376
2882.34 2356
2882.84 2311
2883.35 2276
2883.85 2389
2884.36 2361
2884.87 2225
2885.37 2380
2885.88 2410
2886.38 2418
2886.89 2418
2887.40 2538
2887.90 2236
2888.41 2379
2888.92 2434
2889.42 2376
2889.93 2450
2890.44 2395
2890.94 2300
2891.45 2410
2891.96 2478
2892.46 2370
2892.97 2512
2893.48 2421
2893.98 2300
2894.49 2393
2895.00 2300
2895.51 2296
2896.01 2413
2896.52 2338
2897.03 2464
2897.53 2550
2898.04 2535
2898.55 2433
2899.06 2246
2899.56 2466
2900.07 2590
2900.58 2578
2901.09 2580
2901.59 2681
2902.10 2697
2902.61 2655
2903.12 2564
2903.63 2600
2904.13 2644
2904.64 2587
2905.15 2694
2905.66 2590
2906.17 2627
2906.67 2761
2907.18 2737
2907.69 2687
2908.20 2703
2908.71 2560
2909.21 2576
2909.72 2705
2910.23 2595
2910.74 2621
2911.25 2588
2911.76 2349
2912.26 2314
2912.77 2376
2913.28 2354
2913.79 2276
2914.30 2333
2914.81 2171
2915.32 2462
2915.83 2593
2916.34 2383
2916.84 2220
2917.35 2367
2917.86 2391
2918.37 2293
2918.88 2192
2919.39 2205
2919.90 2233
2920.41 2215
2920.92 2088
2921.43 2348
2921.94 2301
2922.45 2131
2922.96 2060
2923.46 1999
2923.97 2065
2924.48 2133
2924.99 1999
2925.50 1940
2926.01 2125
2926.52 2283
2927.03 2069
2927.54 2052
2928.05 2031
2928.56 2004
2929.07 2171
2929.58 2032
2930.09 2114
2930.60 2068
2931.11 2159
2931.62 2149
2932.13 1975
2932.64 2115
2933.15 2089
2933.67 2130
2934.18 2187
2934.69 2245
2935.20 2073
2935.71 2088
2936.22 2273
2936.73 2224
2937.24 2403
2937.75 2184
2938.26 2366
2938.77 2411
2939.28 2248
2939.79 2475
2940.30 2470
2940.82 2580
2941.33 2510
2941.84 2394
2942.35 2293
2942.86 2407
2943.37 2306
2943.88 2308
2944.39 2428
2944.91 2398
2945.42 2398
2945.93 2474
2946.44 2485
2946.95 2238
2947.46 2333
2947.98 2334
2948.49 2401
2949.00 2283
2949.51 2376
2950.02 2316
2950.53 2441
2951.05 2077
2951.56 2130
2952.07 2194
2952.58 2221
2953.09 2161
2953.61 2235
2954.12 2234
2954.63 2115
2955.14 2139
2955.66 2132
2956.17 2303
2956.68 2234
2957.19 2320
2957.71 2421
2958.22 2300
2958.73 2268
2959.24 2338
2959.76 2358
2960.27 2424
2960.78 2310
2961.29 2121
2961.81 2214
2962.32 2526
2962.83 2365
2963.35 2224
2963.86 2354
2964.37 2437
2964.89 2381
2965.40 2418
2965.91 2268
2966.43 2194
2966.94 2268
2967.45 2129
2967.97 2141
2968.48 2190
2968.99 2085
2969.51 2136
2970.02 2161
2970.53 2096
2971.05 2068
2971.56 2093
2972.07 2134
2972.59 2151
2973.10 1977
2973.62 2071
2974.13 2044
2974.64 2080
2975.16 2094
2975.67 2195
2976.19 2061
2976.70 2050
2977.22 2068
2977.73 2033
2978.24 2008
2978.76 1913
2979.27 2179
2979.79 2342
2980.30 2212
2980.82 2054
2981.33 2203
2981.85 2209
2982.36 2136
2982.87 2109
2983.39 2261
2983.90 2343
2984.42 2273
2984.93 2098
2985.45 2194
2985.96 2317
2986.48 2432
2986.99 2184
2987.51 2205
2988.02 2403
2988.54 2317
2989.05 2324
2989.57 2239
2990.09 2251
2990.60 2107
2991.12 2244
2991.63 2353
2992.15 2193
2992.66 2238
2993.18 2213
2993.69 2212
2994.21 2257
2994.73 2350
2995.24 2396
2995.76 2304
2996.27 2328
2996.79 2506
2997.30 2628
2997.82 2575
2998.34 2637
2998.85 2682
2999.37 2901
2999.89 2854
3000.40 2828
3000.92 2856
3001.43 2734
3001.95 2646
3002.47 2889
3002.98 2790
3003.50 2619
3004.02 2728
3004.53 2787
3005.05 3061
3005.57 3090
3006.08 3045
3006.60 2877
3007.12 2847
3007.63 2956
3008.15 2730
3008.67 2637
3009.18 2482
3009.70 2584
3010.22 2500
3010.74 2340
3011.25 2284
3011.77 2286
3012.29 2151
3012.80 2083
3013.32 2138
3013.84 2077
3014.36 2207
3014.87 2215
3015.39 2227
3015.91 2076
3016.43 2338
3016.94 2276
3017.46 2243
3017.98 2317
3018.50 2272
3019.02 2284
3019.53 2543
3020.05 2554
3020.57 2557
3021.09 2373
3021.60 2579
3022.12 2556
3022.64 2610
3023.16 2554
3023.68 2616
3024.20 2457
3024.71 2448
3025.23 2509
3025.75 2307
3026.27 2387
3026.79 2554
3027.31 2351
3027.82 2246
3028.34 2426
3028.86 2354
3029.38 2325
3029.90 2425
3030.42 2513
3030.94 2509
3031.46 2412
3031.98 2164
3032.49 2216
3033.01 2330
3033.53 2380
3034.05 2281
3034.57 2367
3035.09 2362
3035.61 2302
3036.13 2304
3036.65 2317
3037.17 2420
3037.69 2325
3038.21 2438
3038.73 2392
3039.25 2363
3039.76 2404
3040.28 2283
3040.80 2232
3041.32 2172
3041.84 2231
3042.36 2217
3042.88 2089
3043.40 2209
3043.92 2218
3044.44 2254
3044.96 2180
3045.48 2214
3046.00 2299
3046.52 2199
3047.04 2304
3047.56 2153
3048.08 2079
3048.60 2232
3049.13 2221
3049.65 2191
3050.17 2315
3050.69 2301
3051.21 2085
3051.73 2107
3052.25 2177
3052.77 2183
3053.29 2127
3053.81 2056
3054.33 2170
3054.85 2154
3055.37 2107
3055.89 2174
3056.42 2235
3056.94 2197
3057.46 2141
3057.98 2157
3058.50 2176
3059.02 2214
3059.54 2255
3060.06 2116
3060.59 2042
3061.11 2175
3061.63 2148
3062.15 2188
3062.67 2278
3063.19 2254
3063.71 2312
3064.24 2305
3064.76 2309
3065.28 2441
3065.80 2458
3066.32 2415
3066.85 2411
3067.37 2446
3067.89 2607
3068.41 2596
3068.93 2475
3069.46 2409
3069.98 2403
3070.50 2557
3071.02 2472
3071.54 2419
3072.07 2532
3072.59 2409
3073.11 2443
3073.63 2254
3074.16 2156
3074.68 2316
3075.20 2349
3075.73 2252
3076.25 2245
3076.77 2266
3077.29 2383
3077.82 2226
3078.34 2221
3078.86 2382
3079.39 2365
3079.91 2450
3080.43 2558
3080.95 2492
3081.48 2481
3082.00 2535
3082.52 2399
3083.05 2402
3083.57 2435
3084.09 2328
3084.62 2441
3085.14 2409
3085.66 2416
3086.19 2366
3086.71 2232
3087.24 2296
3087.76 2376
3088.28 2355
3088.81 2440
3089.33 2331
3089.85 2380
3090.38 2367
3090.90 2253
3091.43 2164
3091.95 2099
3092.47 2085
3093.00 2047
3093.52 1899
3094.05 2136
3094.57 2235
3095.10 2054
3095.62 2273
3096.14 2234
3096.67 2245
3097.19 2351
3097.72 2215
3098.24 2276
3098.77 2205
3099.29 2342
3099.82 2373
3100.34 2357
3100.87 2415
3101.39 2357
3101.92 2359
3102.44 2664
3102.97 2724
3103.49 3051
3104.02 3190
3104.54 3017
3105.07 3283
3105.59 3097
3106.12 3151
3106.64 3288
3107.17 3022
3107.69 2765
3108.22 2593
3108.74 2652
3109.27 2572
3109.79 2513
3110.32 2458
3110.85 2217
3111.37 2067
3111.90 2135
3112.42 2232
3112.95 2191
3113.48 2274
3114.00 2280
3114.53 2117
3115.05 2215
3115.58 2193
3116.11 2289
3116.63 2301
3117.16 2189
3117.68 2200
3118.21 2288
3118.74 2248
3119.26 2064
3119.79 2077
3120.32 2230
3120.84 2239
3121.37 2089
3121.90 2137
3122.42 2020
3122.95 2169
3123.48 2128
3124.00 2054
3124.53 2181
3125.06 2313
3125.58 2344
3126.11 2204
3126.64 2059
3127.16 1962
3127.69 2014
3128.22 2067
3128.75 2109
3129.27 2080
3129.80 1962
3130.33 2135
3130.85 2166
3131.38 2026
3131.91 2054
3132.44 2147
3132.96 2073
3133.49 2157
3134.02 2155
3134.55 1967
3135.07 1908
3135.60 1938
3136.13 1975
3136.66 2027
3137.19 2016
3137.71 1810
3138.24 1932
3138.77 2191
3139.30 2146
3139.83 2110
3140.35 2106
3140.88 1861
3141.41 1998
3141.94 2035
3142.47 2016
3143.00 1892
3143.52 1922
3144.05 2029
3144.58 2133
3145.11 2088
3145.64 2041
3146.17 2090
3146.70 1989
3147.22 2128
3147.75 2213
3148.28 2353
3148.81 2458
3149.34 2282
3149.87 2243
3150.40 2442
3150.93 2468
3151.46 2547
3151.98 2522
3152.51 2328
3153.04 2271
3153.57 2367
3154.10 2372
3154.63 2267
3155.16 2098
3155.69 2226
3156.22 2245
3156.75 2234
3157.28 2165
3157.81 2072
3158.34 2285
3158.87 2111
3159.40 2162
3159.93 2272
3160.46 2236
3160.99 2320
3161.52 2312
3162.05 2267
3162.58 2092
3163.11 2191
3163.64 2227
3164.17 2057
3164.70 2026
3165.23 1912
3165.76 1975
3166.29 2160
3166.82 2073
3167.35 1988
3167.88 1891
3168.41 2172
3168.94 2077
3169.47 1773
3170.00 1782
3170.53 1913
3171.06 2082
3171.59 2153
3172.13 2074
3172.66 2189
3173.19 2247
3173.72 2298
3174.25 2360
3174.78 2255
3175.31 2219
3175.84 2339
3176.37 2498
3176.90 2349
3177.44 2394
3177.97 2537
3178.50 2405
3179.03 2527
3179.56 2373
3180.09 2236
3180.62 2191
3181.16 2279
3181.69 2279
3182.22 2137
3182.75 2103
3183.28 2162
3183.81 2042
3184.35 1896
3184.88 2014
3185.41 2135
3185.94 2152
3186.47 2127
3187.01 2037
3187.54 2061
3188.07 2089
3188.60 2163
3189.14 2126
3189.67 2032
3190.20 2104
3190.73 2044
3191.26 2089
3191.80 2290
3192.33 2142
3192.86 2059
3193.39 2012
3193.93 2080
3194.46 2049
3194.99 2027
3195.53 2088
3196.06 2066
3196.59 1948
3197.12 1989
3197.66 1895
3198.19 1992
3198.72 1966
3199.26 1977
3199.79 2091
3200.32 2140
3200.86 2190
3201.39 2179
3201.92 2233
3202.46 2203
3202.99 2312
3203.52 2434
3204.06 2492
3204.59 2375
3205.12 2374
3205.66 2179
3206.19 2003
3206.72 2178
3207.26 2062
3207.79 2040
3208.33 2111
3208.86 2110
3209.39 2151
3209.93 2247
3210.46 2183
3211.00 2200
3211.53 2288
3212.06 2453
3212.60 2127
3213.13 2272
3213.67 2296
3214.20 2304
3214.74 2308
3215.27 2199
3215.80 2112
3216.34 2162
3216.87 2179
3217.41 2075
3217.94 2047
3218.48 2015
3219.01 2103
3219.55 2075
3220.08 2066
3220.62 2203
3221.15 2180
3221.69 2296
3222.22 2273
3222.76 2439
3223.29 2451
3223.83 2485
3224.36 2416
3224.90 2361
3225.43 2565
3225.97 2774
3226.50 2601
3227.04 2497
3227.57 2617
3228.11 2590
3228.65 2395
3229.18 2189
3229.72 2350
3230.25 2320
3230.79 2148
3231.32 2156
3231.86 2151
3232.40 2053
3232.93 1913
3233.47 1973
3234.00 2013
3234.54 2068
3235.08 2057
3235.61 2058
3236.15 2061
3236.68 2227
3237.22 2245
3237.76 2212
3238.29 2228
3238.83 2218
3239.37 2414
3239.90 2277
3240.44 2139
3240.97 2310
3241.51 2392
3242.05 2248
3242.58 2186
3243.12 2220
3243.66 2252
3244.20 2070
3244.73 2078
3245.27 2103
3245.81 2161
3246.34 2078
3246.88 2246
3247.42 2039
3247.95 2067
3248.49 2045
3249.03 2077
3249.57 2147
3250.10 2128
3250.64 2236
3251.18 2100
3251.72 2154
3252.25 2273
3252.79 2241
3253.33 2361
3253.87 2300
3254.40 2184
3254.94 2208
3255.48 2360
3256.02 2178
3256.55 2260
3257.09 2352
3257.63 2210
3258.17 2117
3258.71 2156
3259.24 2406
3259.78 2479
3260.32 2584
3260.86 2717
3261.40 2715
3261.94 2620
3262.47 2916
3263.01 2787
3263.55 2676
3264.09 2849
3264.63 2825
3265.17 3047
3265.71 2774
3266.24 2586
3266.78 2515
3267.32 2667
3267.86 2488
3268.40 2463
3268.94 2383
3269.48 2109
3270.02 2009
3270.55 2304
3271.09 2364
3271.63 2263
3272.17 2078
3272.71 2280
3273.25 2234
3273.79 2126
3274.33 2309
3274.87 2348
3275.41 2102
3275.95 2236
3276.49 2296
3277.03 2171
3277.57 2185
3278.11 2407
3278.65 2289
3279.19 2242
3279.73 2426
3280.26 2302
3280.80 2218
3281.34 2207
3281.88 2112
3282.42 2326
3282.96 2442
3283.50 2236
3284.04 2425
3284.59 2403
3285.13 2610
3285.67 2638
3286.21 2700
3286.75 2628
3287.29 2775
3287.83 2801
3288.37 2793
3288.91 2603
3289.45 2771
3289.99 2793
3290.53 2682
3291.07 2754
3291.61 2622
3292.15 2495
3292.69 2438
3293.23 2422
3293.77 2350
3294.32 2586
3294.86 2476
3295.40 2390
3295.94 2458
3296.48 2520
3297.02 2554
3297.56 2641
3298.10 2549
3298.65 2368
3299.19 2315
3299.73 2509
3300.27 2254
3300.81 2227
3301.35 2227
3301.89 2138
3302.44 2309
3302.98 2343
3303.52 2162
3304.06 2255
3304.60 2216
3305.14 2348
3305.69 2250
3306.23 2177
3306.77 2229
3307.31 2202
3307.85 2160
3308.40 2081
3308.94 2193
3309.48 2387
3310.02 2066
3310.57 2260
3311.11 2256
3311.65 2077
3312.19 2193
3312.74 2236
3313.28 2202
3313.82 2306
3314.36 2332
3314.91 2292
3315.45 2151
3315.99 2242
3316.53 2270
3317.08 2256
3317.62 2317
3318.16 2251
3318.71 2321
3319.25 2188
3319.79 2312
3320.34 2193
3320.88 2381
3321.42 2242
3321.96 2219
3322.51 2211
3323.05 2147
3323.59 2283
3324.14 2480
3324.68 2427
3325.23 2505
3325.77 2377
3326.31 2504
3326.86 2537
3327.40 2503
3327.94 2358
3328.49 2206
3329.03 2345
3329.57 2179
3330.12 2228
3330.66 2290
3331.21 2177
3331.75 2202
3332.29 2157
3332.84 1863
3333.38 1987
3333.93 1997
3334.47 1939
3335.02 2034
3335.56 1983
3336.10 2044
3336.65 1959
3337.19 2007
3337.74 2144
3338.28 1934
3338.83 2152
3339.37 2149
3339.92 2164
3340.46 2193
3341.01 2121
3341.55 2152
3342.10 2220
3342.64 2127
3343.19 2290
3343.73 2466
3344.28 2091
3344.82 2190
3345.37 2184
3345.91 2215
3346.46 2122
3347.00 2028
3347.55 2119
3348.09 2047
3348.64 2109
3349.18 2010
3349.73 2175
3350.27 2216
3350.82 2306
3351.37 2183
3351.91 1932
3352.46 2087
3353.00 2056
3353.55 1979
3354.10 2053
3354.64 1882
3355.19 1978
3355.73 2215
3356.28 2157
3356.83 2135
3357.37 2130
3357.92 2057
3358.46 2179
3359.01 2190
3359.56 2192
3360.10 2017
3360.65 2095
3361.20 2207
3361.74 2171
3362.29 2149
3362.84 2105
3363.38 1999
3363.93 2039
3364.48 2087
3365.02 2057
3365.57 2057
3366.12 2062
3366.66 2044
3367.21 1968
3367.76 1929
3368.30 2069
3368.85 2105
3369.40 2014
3369.94 1978
3370.49 1964
3371.04 2033
3371.59 2238
3372.13 2126
3372.68 2118
3373.23 1906
3373.78 1928
3374.32 1981
3374.87 2093
3375.42 1967
3375.97 1931
3376.51 1914
3377.06 1902
3377.61 1978
3378.16 1936
3378.71 1888
3379.25 1871
3379.80 1999
3380.35 1898
3380.90 1830
3381.45 1896
3381.99 1892
3382.54 1887
3383.09 1880
3383.64 1978
3384.19 1802
3384.74 1818
3385.28 1837
3385.83 1860
3386.38 1814
3386.93 1860
3387.48 1813
3388.03 1776
3388.58 1824
3389.12 1867
3389.67 1838
3390.22 1947
3390.77 1915
3391.32 1980
3391.87 1977
3392.42 2004
3392.97 1954
3393.52 1815
3394.06 1775
3394.61 1932
3395.16 1879
3395.71 1981
3396.26 1897
3396.81 1961
3397.36 1863
3397.91 1763
3398.46 1742
3399.01 1881
3399.56 1861
3400.11 1709
3400.66 1814
3401.21 1727
3401.76 1901
3402.31 1956
3402.86 1741
3403.41 1926
3403.96 1996
3404.51 1789
3405.06 1791
3405.61 2025
3406.16 1756
3406.71 1796
3407.26 1798
3407.81 1936
3408.36 1910
3408.91 1733
3409.46 1787
3410.01 1928
3410.56 1776
3411.11 1793
3411.66 1857
3412.21 1887
3412.76 1863
3413.31 1873
3413.86 1894
3414.41 1889
3414.96 1931
3415.51 1830
3416.07 1897
3416.62 1890
3417.17 1850
3417.72 1936
3418.27 1767
3418.82 1747
3419.37 1822
3419.92 1778
3420.47 1864
3421.03 1682
3421.58 1835
3422.13 1940
3422.68 1824
3423.23 1902
3423.78 1990
3424.33 1967
3424.89 2013
3425.44 1962
3425.99 1968
3426.54 1998
3427.09 1969
3427.65 1967
3428.20 1984
3428.75 1935
3429.30 2071
3429.85 1962
3430.41 2019
3430.96 1860
3431.51 1990
3432.06 1957
3432.61 2024
3433.17 1937
3433.72 1823
3434.27 1765
3434.82 1916
3435.38 2080
3435.93 1881
3436.48 1891
3437.03 1891
3437.59 1894
3438.14 2100
3438.69 1847
3439.24 1706
3439.80 1845
3440.35 1757
3440.90 1802
3441.46 1814
3442.01 1930
3442.56 1878
3443.11 1886
3443.67 1802
3444.22 1867
3444.77 1878
3445.33 1853
3445.88 2031
3446.43 1796
3446.99 1802
3447.54 1919
3448.09 1815
3448.65 1809
3449.20 1877
3449.76 1952
3450.31 1738
3450.86 1746
3451.42 1730
3451.97 1820
3452.52 1775
3453.08 1745
3453.63 1780
3454.19 1601
3454.74 1886
3455.29 2008
3455.85 1896
3456.40 1767
3456.96 1730
3457.51 1807
3458.07 1865
3458.62 1856
3459.17 1845
3459.73 1933
3460.28 1935
3460.84 1913
3461.39 1895
3461.95 1856
3462.50 1893
3463.06 1877
3463.61 1937
3464.17 1918
3464.72 1957
3465.27 1905
3465.83 1879
3466.38 1987
3466.94 1958
3467.49 1968
3468.05 2159
3468.61 2088
3469.16 2049
3469.72 2083
3470.27 2171
3470.83 2080
3471.38 2062
3471.94 2060
3472.49 2217
3473.05 2144
3473.60 2139
3474.16 2171
3474.71 2132
3475.27 2035
3475.83 2079
3476.38 2045
3476.94 2081
3477.49 2144
3478.05 1934
3478.61 1960
3479.16 2038
3479.72 2208
3480.27 2148
3480.83 2203
3481.39 2053
3481.94 1993
3482.50 2166
3483.05 2140
3483.61 1899
3484.17 2052
3484.72 2085
3485.28 2126
3485.84 2178
3486.39 2077
3486.95 2133
3487.51 2336
3488.06 2333
3488.62 2302
3489.18 2494
3489.73 2494
3490.29 2657
3490.85 2927
3491.40 3012
3491.96 3098
3492.52 3229
3493.08 3325
3493.63 3421
3494.19 3427
3494.75 3444
3495.30 3494
3495.86 3393
3496.42 3016
3496.98 3042
3497.53 3236
3498.09 3434
3498.65 3586
3499.21 3424
3499.76 3519
3500.32 3802
3500.88 3997
3501.44 4092
3501.99 4156
3502.55 4400
3503.11 4572
3503.67 4653
3504.23 5185
3504.78 5748
3505.34 6229
3505.90 6547
3506.46 7016
3507.02 7006
3507.58 6677
3508.13 6634
3508.69 6619
3509.25 6296
3509.81 5932
3510.37 5307
3510.93 4694
3511.48 4298
3512.04 3790
3512.60 3364
3513.16 3107
3513.72 2787
3514.28 2819
3514.84 2813
3515.40 2406
3515.95 2362
3516.51 2236
3517.07 2439
3517.63 2353
3518.19 2279
3518.75 2195
3519.31 2259
3519.87 2130
3520.43 2026
3520.99 2158
3521.55 1953
3522.11 2153
3522.67 2155
3523.22 2147
3523.78 1950
3524.34 2047
3524.90 2120
3525.46 2089
3526.02 2165
3526.58 2132
3527.14 2050
3527.70 2005
3528.26 2049
3528.82 2085
3529.38 2065
3529.94 2229
3530.50 2140
3531.06 2146
3531.62 2171
3532.18 2097
3532.74 2056
3533.30 2141
3533.86 2161
3534.42 2080
3534.98 2210
3535.54 2052
3536.11 2134
3536.67 2079
3537.23 2118
3537.79 2377
3538.35 2350
3538.91 2384
3539.47 2355
3540.03 2347
3540.59 2419
3541.15 2287
3541.71 2281
3542.27 2346
3542.84 2237
3543.40 2358
3543.96 2256
3544.52 2463
3545.08 2495
3545.64 2528
3546.20 2312
3546.76 2429
3547.33 2263
3547.89 2169
3548.45 2131
3549.01 2092
3549.57 2220
3550.13 2140
3550.69 2043
3551.26 2104
3551.82 1920
3552.38 2013
3552.94 1933
3553.50 1880
3554.07 1854
3554.63 1823
3555.19 1852
3555.75 1864
3556.31 1898
3556.88 1816
3557.44 1930
3558.00 2079
3558.56 2083
3559.13 1710
3559.69 1900
3560.25 2101
3560.81 2077
3561.38 2049
3561.94 2048
3562.50 2146
3563.06 2056
3563.63 1954
3564.19 1878
3564.75 1970
3565.31 2051
3565.88 1999
3566.44 1988
3567.00 1862
3567.57 1947
3568.13 2075
3568.69 1987
3569.26 2001
3569.82 2077
3570.38 1886
3570.95 1897
3571.51 1841
3572.07 1942
3572.64 1908
3573.20 2020
3573.76 2068
3574.33 1991
3574.89 1925
3575.45 1964
3576.02 1994
3576.58 2005
3577.14 1976
3577.71 2008
3578.27 2208
3578.84 2090
3579.40 2109
3579.96 2219
3580.53 2141
3581.09 2217
3581.66 2248
3582.22 2097
3582.78 2138
3583.35 2278
3583.91 2273
3584.48 1960
3585.04 2124
3585.61 2179
3586.17 2065
3586.74 2096
3587.30 2087
3587.86 2031
3588.43 1850
3588.99 1880
3589.56 1986
3590.12 2039
3590.69 1885
3591.25 1979
3591.82 1858
3592.38 1803
3592.95 1826
3593.51 1893
3594.08 1811
3594.64 1863
3595.21 1682
3595.77 1773
3596.34 1889
3596.90 1975
3597.47 1873
3598.04 1812
3598.60 1893
3599.17 1859
3599.73 1889
3600.30 1908
3600.86 1892
3601.43 1995
3601.99 1891
3602.56 1911
3603.13 1838
3603.69 1795
3604.26 1836
3604.82 1788
3605.39 1840
3605.96 1904
3606.52 1784
3607.09 1922
3607.65 1854
3608.22 1790
3608.79 1851
3609.35 1850
3609.92 1773
3610.49 1812
3611.05 1771
3611.62 1776
3612.19 1724
3612.75 1683
3613.32 1780
3613.89 1756
3614.45 1727
3615.02 1793
3615.59 1808
3616.15 1827
3616.72 1677
3617.29 1961
3617.85 1899
3618.42 1996
3618.99 1923
3619.55 2032
3620.12 2213
3620.69 2417
3621.26 2392
3621.82 2047
3622.39 2082
3622.96 2164
3623.53 2015
3624.09 2060
3624.66 2008
3625.23 2026
3625.80 1881
3626.36 1907
3626.93 1776
3627.50 1773
3628.07 1853
3628.63 1935
3629.20 1817
3629.77 1834
3630.34 1845
3630.91 1920
3631.47 1888
3632.04 1949
3632.61 1811
3633.18 1802
3633.75 1820
3634.32 1929
3634.88 1913
3635.45 2020
3636.02 1958
3636.59 1990
3637.16 2015
3637.73 2040
3638.29 1974
3638.86 1957
3639.43 2010
3640.00 1967
3640.57 1984
3641.14 1922
3641.71 2000
3642.28 1941
3642.84 1813
3643.41 1815
3643.98 1909
3644.55 1838
3645.12 1811
3645.69 1854
3646.26 1902
3646.83 1806
3647.40 1864
3647.97 1970
3648.54 1858
3649.11 1785
3649.68 1725
3650.25 1692
3650.81 1814
3651.38 1852
3651.95 2008
3652.52 1915
3653.09 1977
3653.66 1914
3654.23 1797
3654.80 1955
3655.37 1909
3655.94 1905
3656.51 1867
3657.08 1915
3657.65 1785
3658.22 1696
3658.79 1830
3659.36 1876
3659.93 1838
3660.50 1749
3661.07 1696
3661.64 1827
3662.22 1792
3662.79 1876
3663.36 1836
3663.93 1742
3664.50 1991
3665.07 1817
3665.64 1779
3666.21 1842
3666.78 1812
3667.35 1850
3667.92 1864
3668.49 1790
3669.06 1854
3669.64 1818
3670.21 1651
3670.78 1767
3671.35 1825
3671.92 1843
3672.49 1857
3673.06 1825
3673.63 1820
3674.21 1899
3674.78 1826
3675.35 1800
3675.92 1912
3676.49 1784
3677.06 1877
3677.63 1780
3678.21 1721
3678.78 1811
3679.35 1981
3679.92 1830
3680.49 1862
3681.07 1790
3681.64 1670
3682.21 1667
3682.78 1664
3683.35 1708
3683.93 1713
3684.50 1761
3685.07 1819
3685.64 1738
3686.21 1695
3686.79 1709
3687.36 1695
3687.93 1656
3688.50 1773
3689.08 1811
3689.65 1648
3690.22 1718
3690.80 1693
3691.37 1769
3691.94 1706
3692.51 1561
3693.09 1619
3693.66 1747
3694.23 1701
3694.81 1655
3695.38 1600
3695.95 1642
3696.52 1648
3697.10 1643
3697.67 1678
3698.24 1830
3698.82 1703
3699.39 1735
3699.96 1766
3700.54 1658
3701.11 1777
3701.68 1759
3702.26 1714
3702.83 1763
3703.41 1578
3703.98 1734
3704.55 1669
3705.13 1684
3705.70 1463
3706.27 1577
3706.85 1768
3707.42 1711
3708.00 1658
3708.57 1567
3709.14 1839
3709.72 1576
3710.29 1670
3710.87 1841
3711.44 1913
3712.02 1895
3712.59 1790
3713.16 1709
3713.74 1640
3714.31 1845
3714.89 1709
3715.46 1700
3716.04 1608
3716.61 1655
3717.19 1753
3717.76 1687
3718.34 1626
3718.91 1746
3719.49 1745
3720.06 1668
3720.64 1588
3721.21 1690
3721.79 1647
3722.36 1753
3722.94 1640
3723.51 1502
3724.09 1598
3724.66 1549
3725.24 1586
3725.81 1569
3726.39 1537
3726.96 1621
3727.54 1614
3728.12 1744
3728.69 1733
3729.27 1654
3729.84 1714
3730.42 1583
3730.99 1703
3731.57 1772
3732.15 1615
3732.72 1768
3733.30 1724
3733.87 1752
3734.45 1739
3735.03 1702
3735.60 1722
3736.18 1780
3736.75 1570
3737.33 1528
3737.91 1582
3738.48 1649
3739.06 1422
3739.64 1555
3740.21 1623
3740.79 1657
3741.37 1689
3741.94 1687
3742.52 1705
3743.10 1562
3743.67 1523
3744.25 1588
3744.83 1630
3745.40 1626
3745.98 1802
3746.56 1609
3747.13 1815
3747.71 1778
3748.29 1732
3748.87 1662
3749.44 1613
3750.02 1512
3750.60 1598
3751.17 1674
3751.75 1520
3752.33 1598
3752.91 1601
3753.48 1753
3754.06 1670
3754.64 1762
3755.22 1639
3755.80 1656
3756.37 1710
3756.95 1764
3757.53 1596
3758.11 1527
3758.68 1441
3759.26 1643
3759.84 1598
3760.42 1586
3761.00 1557
3761.58 1839
3762.15 1729
3762.73 1503
3763.31 1586
3763.89 1668
3764.47 1720
3765.04 1674
3765.62 1672
3766.20 1552
3766.78 1638
3767.36 1512
3767.94 1458
3768.52 1567
3769.10 1622
3769.67 1592
3770.25 1710
3770.83 1758
3771.41 1700
3771.99 1734
3772.57 1720
3773.15 1713
3773.73 1679
3774.31 1674
3774.89 1742
3775.46 1879
3776.04 1745
3776.62 1794
3777.20 1698
3777.78 1574
3778.36 1471
3778.94 1533
3779.52 1664
3780.10 1583
3780.68 1684
3781.26 1587
3781.84 1584
3782.42 1569
3783.00 1549
3783.58 1496
3784.16 1625
3784.74 1681
3785.32 1609
3785.90 1685
3786.48 1701
3787.06 1803
3787.64 1783
3788.22 1643
3788.80 1731
3789.38 1522
3789.96 1625
3790.54 1562
3791.12 1589
3791.70 1607
3792.28 1707
3792.86 1736
3793.44 1799
3794.02 1836
3794.60 1752
3795.18 1840
3795.77 1905
3796.35 2001
3796.93 1762
3797.51 1969
3798.09 2108
3798.67 2178
3799.25 2214
3799.83 2023
3800.41 2076
3800.99 2069
3801.58 2074
3802.16 2335
3802.74 2570
3803.32 2421
3803.90 2346
3804.48 2318
3805.06 2511
3805.65 2320
3806.23 2263
3806.81 2213
3807.39 2139
3807.97 2131
3808.55 2162
3809.14 2124
3809.72 2161
3810.30 2076
3810.88 2193
3811.46 2157
3812.05 2124
3812.63 1988
3813.21 2123
3813.79 2153
3814.37 2307
3814.96 2270
3815.54 2581
3816.12 2625
3816.70 2433
3817.29 2452
3817.87 2593
3818.45 2324
3819.03 2324
3819.62 2343
3820.20 2272
3820.78 2233
3821.36 2233
3821.95 2017
3822.53 1914
3823.11 1757
3823.70 1946
3824.28 1824
3824.86 1753
3825.45 1742
3826.03 1851
3826.61 1846
3827.19 1878
3827.78 1795
3828.36 1764
3828.94 1905
3829.53 1788
3830.11 1774
3830.69 1828
3831.28 1747
3831.86 1658
3832.45 1656
3833.03 1512
3833.61 1593
3834.20 1633
3834.78 1627
3835.36 1562
3835.95 1703
3836.53 1632
3837.12 1597
3837.70 1680
3838.28 1692
3838.87 1692
3839.45 1724
3840.04 1646
3840.62 1577
3841.20 1564
3841.79 1511
3842.37 1580
3842.96 1496
3843.54 1612
3844.13 1448
3844.71 1718
3845.30 1671
3845.88 1714
3846.47 1546
3847.05 1558
3847.63 1609
3848.22 1710
3848.80 1610
3849.39 1573
3849.97 1706
3850.56 1683
3851.14 1659
3851.73 1659
3852.31 1722
3852.90 1664
3853.48 1748
3854.07 1774
3854.66 1721
3855.24 1750
3855.83 1719
3856.41 1647
3857.00 1703
3857.58 1629
3858.17 1567
3858.75 1555
3859.34 1549
3859.92 1645
3860.51 1443
3861.10 1554
3861.68 1516
3862.27 1555
3862.85 1512
3863.44 1554
3864.03 1581
3864.61 1609
3865.20 1587
3865.78 1455
3866.37 1611
3866.96 1593
3867.54 1695
3868.13 1653
3868.72 1481
3869.30 1560
3869.89 1560
3870.47 1541
3871.06 1598
3871.65 1646
3872.23 1689
3872.82 1606
3873.41 1609
3873.99 1671
3874.58 1561
3875.17 1616
3875.76 1682
3876.34 1664
3876.93 1666
3877.52 1594
3878.10 1657
3878.69 1598
3879.28 1749
3879.86 1687
3880.45 1611
3881.04 1622
3881.63 1667
3882.21 1630
3882.80 1601
3883.39 1522
3883.98 1531
3884.56 1544
3885.15 1501
3885.74 1431
3886.33 1480
3886.91 1487
3887.50 1508
3888.09 1439
3888.68 1537
3889.27 1594
3889.85 1552
3890.44 1422
3891.03 1370
3891.62 1433
3892.21 1544
3892.79 1605
3893.38 1530
3893.97 1610
3894.56 1538
3895.15 1572
3895.74 1587
3896.32 1556
3896.91 1601
3897.50 1702
3898.09 1650
3898.68 1679
3899.27 1592
3899.86 1684
3900.45 1677
3901.03 1647
3901.62 1683
3902.21 1484
3902.80 1627
3903.39 1615
3903.98 1647
3904.57 1788
3905.16 1611
3905.75 1637
3906.34 1725
3906.92 1678
3907.51 1525
3908.10 1527
3908.69 1579
3909.28 1510
3909.87 1464
3910.46 1591
3911.05 1487
3911.64 1452
3912.23 1495
3912.82 1451
3913.41 1516
3914.00 1464
3914.59 1454
3915.18 1360
3915.77 1416
3916.36 1433
3916.95 1377
3917.54 1431
3918.13 1419
3918.72 1443
3919.31 1606
3919.90 1458
3920.49 1510
3921.08 1419
3921.67 1513
3922.26 1578
3922.85 1568
3923.44 1432
3924.03 1386
3924.62 1499
3925.21 1524
3925.80 1477
3926.40 1457
3926.99 1459
3927.58 1571
3928.17 1441
3928.76 1415
3929.35 1522
3929.94 1558
3930.53 1570
3931.12 1620
3931.71 1538
3932.30 1420
3932.90 1345
3933.49 1429
3934.08 1573
3934.67 1425
3935.26 1444
3935.85 1497
3936.44 1304
3937.04 1278
3937.63 1451
3938.22 1738
3938.81 1494
3939.40 1594
3939.99 1545
3940.59 1431
3941.18 1631
3941.77 1520
3942.36 1616
3942.95 1600
3943.55 1488
3944.14 1405
3944.73 1523
3945.32 1546
3945.91 1589
3946.51 1604
3947.10 1592
3947.69 1599
3948.28 1471
3948.88 1455
3949.47 1537
3950.06 1560
3950.65 1484
3951.25 1424
3951.84 1482
3952.43 1554
3953.02 1440
3953.62 1304
3954.21 1349
3954.80 1461
3955.40 1507
3955.99 1561
3956.58 1521
3957.17 1518
3957.77 1649
3958.36 1604
3958.95 1592
3959.55 1621
3960.14 1683
3960.73 1588
3961.33 1619
3961.92 1678
3962.51 1614
3963.11 1586
3963.70 1536
3964.29 1402
3964.89 1515
3965.48 1554
3966.08 1427
3966.67 1462
3967.26 1529
3967.86 1488
3968.45 1491
3969.04 1586
3969.64 1438
3970.23 1469
3970.83 1451
3971.42 1433
3972.01 1438
3972.61 1391
3973.20 1266
3973.80 1411
3974.39 1512
3974.99 1429
3975.58 1335
3976.18 1385
3976.77 1393
3977.36 1490
3977.96 1498
3978.55 1515
3979.15 1498
3979.74 1432
3980.34 1659
3980.93 1544
3981.53 1584
3982.12 1599
3982.72 1584
3983.31 1532
3983.91 1513
3984.50 1529
3985.10 1477
3985.69 1529
3986.29 1547
3986.88 1593
3987.48 1575
3988.07 1502
3988.67 1466
3989.26 1511
3989.86 1469
3990.46 1533
3991.05 1488
3991.65 1483
3992.24 1518
3992.84 1557
3993.43 1768
3994.03 1516
3994.63 1507
3995.22 1487
3995.82 1598
3996.41 1693
3997.01 1664
3997.61 1686
3998.20 1750
3998.80 1641
3999.39 1681
3999.99 1622
4000.59 1628
4001.18 1672
4001.78 1687
4002.38 1711
4002.97 1633
4003.57 1608
4004.17 1429
4004.76 1477
4005.36 1531
4005.96 1585
4006.55 1709
4007.15 1639
4007.75 1537
4008.34 1549
4008.94 1644
4009.54 1565
4010.13 1744
4010.73 1626
4011.33 1745
4011.93 1592
4012.52 1566
4013.12 1655
4013.72 1581
4014.31 1590
4014.91 1586
4015.51 1596
4016.11 1507
4016.70 1603
4017.30 1573
4017.90 1465
4018.50 1588
4019.09 1680
4019.69 1725
4020.29 1668
4020.89 1680
4021.49 1564
4022.08 1581
4022.68 1474
4023.28 1592
4023.88 1623
4024.48 1579
4025.07 1756
4025.67 1728
4026.27 1848
4026.87 1838
4027.47 1962
4028.06 1961
4028.66 2107
4029.26 2233
4029.86 2312
4030.46 2603
4031.06 2451
4031.66 2481
4032.25 2404
4032.85 2359
4033.45 2240
4034.05 2136
4034.65 2017
4035.25 1903
4035.85 1870
4036.45 1740
4037.05 1564
4037.64 1545
4038.24 1497
4038.84 1455
4039.44 1583
4040.04 1593
4040.64 1427
4041.24 1563
4041.84 1523
4042.44 1511
4043.04 1492
4043.64 1362
4044.24 1486
4044.84 1464
4045.44 1422
4046.04 1457
4046.64 1425
4047.24 1486
4047.84 1387
4048.44 1431
4049.03 1433
4049.63 1455
4050.23 1417
4050.83 1489
4051.43 1466
4052.04 1536
4052.64 1651
4053.24 1588
4053.84 1608
4054.44 1496
4055.04 1559
4055.64 1711
4056.24 1565
4056.84 1779
4057.44 1671
4058.04 1577
4058.64 1686
4059.24 1534
4059.84 1538
4060.44 1622
4061.04 1671
4061.64 1751
4062.24 1580
4062.85 1526
4063.45 1443
4064.05 1515
4064.65 1575
4065.25 1631
4065.85 1620
4066.45 1646
4067.05 1488
4067.65 1572
4068.26 1621
4068.86 1494
4069.46 1577
4070.06 1629
4070.66 1557
4071.26 1677
4071.86 1601
4072.47 1538
4073.07 1474
4073.67 1552
4074.27 1518
4074.87 1495
4075.47 1448
4076.08 1520
4076.68 1491
4077.28 1578
4077.88 1514
4078.48 1560
4079.09 1660
4079.69 1509
4080.29 1628
4080.89 1629
4081.50 1550
4082.10 1506
4082.70 1724
4083.30 1525
4083.91 1454
4084.51 1520
4085.11 1428
4085.71 1448
4086.32 1585
4086.92 1468
4087.52 1389
4088.12 1451
4088.73 1480
4089.33 1568
4089.93 1580
4090.54 1555
4091.14 1420
4091.74 1457
4092.35 1548
4092.95 1524
4093.55 1643
4094.15 1474
4094.76 1449
4095.36 1397
4095.96 1365
4096.57 1287
4097.17 1349
4097.78 1333
4098.38 1350
4098.98 1426
4099.59 1356
4100.19 1332
4100.79 1426
4101.40 1521
4102.00 1405
4102.61 1491
4103.21 1405
4103.81 1476
4104.42 1430
4105.02 1405
4105.63 1430
4106.23 1346
4106.83 1494
4107.44 1465
4108.04 1420
4108.65 1417
4109.25 1436
4109.85 1607
4110.46 1661
4111.06 1534
4111.67 1452
4112.27 1392
4112.88 1420
4113.48 1581
4114.09 1433
4114.69 1347
4115.30 1330
4115.90 1427
4116.51 1420
4117.11 1399
4117.72 1403
4118.32 1532
4118.93 1540
4119.53 1426
4120.14 1579
4120.74 1525
4121.35 1553
4121.95 1554
4122.56 1428
4123.16 1488
4123.77 1507
4124.37 1492
4124.98 1354
4125.59 1467
4126.19 1555
4126.80 1407
4127.40 1283
4128.01 1394
4128.61 1332
4129.22 1226
4129.83 1307
4130.43 1360
4131.04 1412
4131.64 1485
4132.25 1457
4132.86 1401
4133.46 1444
4134.07 1597
4134.67 1513
4135.28 1535
4135.89 1541
4136.49 1560
4137.10 1616
4137.71 1662
4138.31 1591
4138.92 1645
4139.53 1758
4140.13 1824
4140.74 1837
4141.35 1951
4141.95 1937
4142.56 1803
4143.17 1799
4143.77 1896
4144.38 1830
4144.99 1925
4145.59 1806
4146.20 1806
4146.81 1902
4147.42 2133
4148.02 1975
4148.63 1736
4149.24 1727
4149.84 1585
4150.45 1618
4151.06 1653
4151.67 1656
4152.27 1524
4152.88 1607
4153.49 1503
4154.10 1374
4154.70 1402
4155.31 1437
4155.92 1455
4156.53 1398
4157.14 1432
4157.74 1361
4158.35 1347
4158.96 1554
4159.57 1535
4160.18 1526
4160.78 1468
4161.39 1451
4162.00 1399
4162.61 1401
4163.22 1466
4163.83 1511
4164.43 1582
4165.04 1634
4165.65 1682
4166.26 1599
4166.87 1581
4167.48 1658
4168.09 1553
4168.69 1601
4169.30 1647
4169.91 1496
4170.52 1520
4171.13 1637
4171.74 1664
4172.35 1684
4172.96 1749
4173.57 1775
4174.17 1558
4174.78 1696
4175.39 1756
4176.00 1740
4176.61 1658
4177.22 1691
4177.83 1638
4178.44 1694
4179.05 1807
4179.66 1686
4180.27 1656
4180.88 1680
4181.49 1686
4182.10 1678
4182.71 1568
4183.32 1602
4183.93 1519
4184.54 1694
4185.15 1594
4185.76 1577
4186.37 1602
4186.98 1511
4187.59 1426
4188.20 1535
4188.81 1600
4189.42 1492
4190.03 1598
4190.64 1444
4191.25 1649
4191.86 1663
4192.47 1583
4193.08 1525
4193.69 1538
4194.30 1625
4194.91 1699
4195.52 1640
4196.13 1684
4196.74 1761
4197.35 1899
4197.97 1724
4198.58 1652
4199.19 1642
4199.80 1797
4200.41 1781
4201.02 1491
4201.63 1496
4202.24 1576
4202.85 1564
4203.47 1663
4204.08 1584
4204.69 1577
4205.30 1610
4205.91 1499
4206.52 1517
4207.13 1402
4207.75 1307
4208.36 1410
4208.97 1390
4209.58 1432
4210.19 1491
4210.80 1400
4211.42 1462
4212.03 1589
4212.64 1555
4213.25 1539
4213.86 1460
4214.48 1498
4215.09 1517
4215.70 1433
4216.31 1412
4216.92 1461
4217.54 1556
4218.15 1638
4218.76 1608
4219.37 1484
4219.99 1536
4220.60 1628
4221.21 1783
4221.82 1809
4222.44 1807
4223.05 1888
4223.66 1733
4224.28 1551
4224.89 1850
4225.50 1760
4226.11 1553
4226.73 1591
4227.34 1549
4227.95 1617
4228.57 1508
4229.18 1436
4229.79 1462
4230.41 1682
4231.02 1737
4231.63 1709
4232.25 1652
4232.86 1638
4233.47 1727
4234.09 1725
4234.70 1746
4235.31 1909
4235.93 1771
4236.54 1946
4237.15 1978
4237.77 1882
4238.38 1756
4239.00 1746
4239.61 1883
4240.22 1725
4240.84 1630
4241.45 1577
4242.07 1501
4242.68 1509
4243.29 1648
4243.91 1779
4244.52 1745
4245.14 1652
4245.75 1649
4246.37 1663
4246.98 1850
4247.59 1780
4248.21 1660
4248.82 1751
4249.44 1629
4250.05 1672
4250.67 1698
4251.28 1742
4251.90 1641
4252.51 1635
4253.13 1764
4253.74 1726
4254.36 1606
4254.97 1417
4255.59 1497
4256.20 1668
4256.82 1575
4257.43 1551
4258.05 1619
4258.66 1451
4259.28 1437
4259.89 1534
4260.51 1580
4261.12 1526
4261.74 1568
4262.35 1625
4262.97 1725
4263.59 1590
4264.20 1469
4264.82 1343
4265.43 1370
4266.05 1455
4266.66 1513
4267.28 1688
4267.90 1536
4268.51 1428
4269.13 1437
4269.74 1572
4270.36 1608
4270.98 1479
4271.59 1542
4272.21 1591
4272.83 1642
4273.44 1538
4274.06 1659
4274.68 1729
4275.29 1706
4275.91 1649
4276.52 1753
4277.14 1775
4277.76 2047
4278.37 1868
4278.99 1941
4279.61 1938
4280.23 1922
4280.84 1815
4281.46 1785
4282.08 1943
4282.69 1703
4283.31 1782
4283.93 1623
4284.54 1571
4285.16 1528
4285.78 1588
4286.40 1502
4287.01 1548
4287.63 1543
4288.25 1480
4288.87 1624
4289.48 1556
4290.10 1455
4290.72 1359
4291.34 1419
4291.95 1474
4292.57 1422
4293.19 1344
4293.81 1452
4294.42 1509
4295.04 1389
4295.66 1493
4296.28 1547
4296.90 1595
4297.51 1459
4298.13 1436
4298.75 1510
4299.37 1476
4299.99 1426
4300.61 1464
4301.22 1429
4301.84 1462
4302.46 1481
4303.08 1388
4303.70 1560
4304.32 1544
4304.94 1462
4305.55 1474
4306.17 1372
4306.79 1300
4307.41 1388
4308.03 1306
4308.65 1385
4309.27 1402
4309.89 1356
4310.50 1325
4311.12 1367
4311.74 1366
4312.36 1387
4312.98 1416
4313.60 1382
4314.22 1365
4314.84 1565
4315.46 1396
4316.08 1371
4316.70 1303
4317.32 1322
4317.94 1339
4318.56 1307
4319.18 1248
4319.80 1229
4320.42 1289
4321.04 1340
4321.65 1252
4322.27 1272
4322.89 1293
4323.51 1298
4324.13 1280
4324.75 1379
4325.37 1373
4325.99 1356
4326.62 1362
4327.24 1342
4327.86 1407
4328.48 1336
4329.10 1382
4329.72 1384
4330.34 1363
4330.96 1328
4331.58 1342
4332.20 1346
4332.82 1384
4333.44 1259
4334.06 1263
4334.68 1313
4335.30 1361
4335.92 1291
4336.54 1385
4337.16 1333
4337.79 1342
4338.41 1331
4339.03 1335
4339.65 1223
4340.27 1275
4340.89 1271
4341.51 1302
4342.13 1541
4342.76 1498
4343.38 1368
4344.00 1431
4344.62 1490
4345.24 1411
4345.86 1570
4346.48 1434
4347.11 1503
4347.73 1502
4348.35 1624
4348.97 1598
4349.59 1468
4350.22 1547
4350.84 1528
4351.46 1506
4352.08 1400
4352.70 1382
4353.33 1386
4353.95 1391
4354.57 1393
4355.19 1421
4355.81 1470
4356.44 1377
4357.06 1408
4357.68 1277
4358.30 1351
4358.93 1373
4359.55 1362
4360.17 1405
4360.79 1371
4361.42 1535
4362.04 1391
4362.66 1234
4363.28 1354
4363.91 1235
4364.53 1271
4365.15 1359
4365.78 1479
4366.40 1305
4367.02 1325
4367.65 1421
4368.27 1318
4368.89 1366
4369.52 1240
4370.14 1306
4370.76 1295
4371.39 1360
4372.01 1396
4372.63 1256
4373.26 1242
4373.88 1269
4374.50 1330
4375.13 1236
4375.75 1244
4376.37 1266
4377.00 1414
4377.62 1258
4378.25 1327
4378.87 1402
4379.49 1408
4380.12 1444
4380.74 1461
4381.37 1391
4381.99 1328
4382.61 1488
4383.24 1407
4383.86 1389
4384.49 1340
4385.11 1461
4385.74 1319
4386.36 1198
4386.98 1219
4387.61 1157
4388.23 1202
4388.86 1211
4389.48 1281
4390.11 1331
4390.73 1274
4391.36 1305
4391.98 1254
4392.61 1314
4393.23 1267
4393.86 1239
4394.48 1307
4395.11 1300
4395.73 1296
4396.36 1279
4396.98 1308
4397.61 1268
4398.23 1247
4398.86 1282
4399.48 1436
4400.11 1213
4400.74 1209
4401.36 1158
4401.99 1371
4402.61 1306
4403.24 1290
4403.86 1165
4404.49 1251
4405.11 1318
4405.74 1375
4406.37 1219
4406.99 1306
4407.62 1312
4408.24 1171
4408.87 1111
4409.50 1144
4410.12 1260
4410.75 1174
4411.38 1082
4412.00 1161
4412.63 1210
4413.25 1213
4413.88 1262
4414.51 1272
4415.13 1221
4415.76 1193
4416.39 1187
4417.01 1142
4417.64 1126
4418.27 1253
4418.89 1160
4419.52 1205
4420.15 1189
4420.77 1100
4421.40 1178
4422.03 1122
4422.66 1136
4423.28 1133
4423.91 1263
4424.54 1183
4425.16 1066
4425.79 1191
4426.42 1217
4427.05 1233
4427.67 1326
4428.30 1279
4428.93 1193
4429.56 1246
4430.18 1182
4430.81 1172
4431.44 1211
4432.07 1173
4432.69 1156
4433.32 1261
4433.95 1227
4434.58 1223
4435.21 1218
4435.83 1310
4436.46 1236
4437.09 1263
4437.72 1186
4438.35 1186
4438.97 1243
4439.60 1087
4440.23 1113
4440.86 1169
4441.49 1077
4442.12 1222
4442.74 1355
4443.37 1148
4444.00 1103
4444.63 1255
4445.26 1228
4445.89 1169
4446.52 1185
4447.14 1203
4447.77 1201
4448.40 1183
4449.03 1196
4449.66 1240
4450.29 1354
4450.92 1193
4451.55 1151
4452.18 1247
4452.81 1168
4453.44 1216
4454.06 1253
4454.69 1322
4455.32 1206
4455.95 1231
4456.58 1156
4457.21 1149
4457.84 1139
4458.47 1174
4459.10 1234
4459.73 1249
4460.36 1358
4460.99 1238
4461.62 1194
4462.25 1204
4462.88 1263
4463.51 1124
4464.14 1140
4464.77 1153
4465.40 1192
4466.03 1225
4466.66 1156
4467.29 1214
4467.92 1088
4468.55 1144
4469.18 1090
4469.81 1208
4470.44 1164
4471.07 1198
4471.70 1261
4472.33 1141
4472.96 1124
4473.59 1181
4474.22 1159
4474.86 1106
4475.49 1127
4476.12 1158
4476.75 1192
4477.38 1163
4478.01 1187
4478.64 1189
4479.27 1124
4479.90 1178
4480.53 1154
4481.17 1207
4481.80 1179
4482.43 1139
4483.06 1255
4483.69 1173
4484.32 1049
4484.95 1136
4485.58 1064
4486.22 1103
4486.85 1130
4487.48 1162
4488.11 1146
4488.74 1149
4489.37 1130
4490.01 1255
4490.64 1136
4491.27 1067
4491.90 1087
4492.53 1160
4493.17 1101
4493.80 1126
4494.43 1176
4495.06 1257
4495.70 1241
4496.33 1155
4496.96 1114
4497.59 1137
4498.22 1103
4498.86 1028
4499.49 1114
4500.12 1083
4500.75 1204
4501.39 1173
4502.02 1150
4502.65 1222
4503.29 1182
4503.92 1254
4504.55 1201
4505.18 1151
4505.82 1236
4506.45 1264
4507.08 1234
4507.72 1102
4508.35 1125
4508.98 1112
4509.62 1167
4510.25 1103
4510.88 1156
4511.52 1124
4512.15 1071
4512.78 1229
4513.42 1265
4514.05 1281
4514.68 1261
4515.32 1150
4515.95 1147
4516.58 1125
4517.22 1209
4517.85 1155
4518.48 1150
4519.12 1196
4519.75 1255
4520.39 1189
4521.02 1114
4521.65 1098
4522.29 1141
4522.92 1170
4523.56 1152
4524.19 1267
4524.83 1205
4525.46 1164
4526.09 1125
4526.73 1159
4527.36 1254
4528.00 1218
4528.63 1195
4529.27 1162
4529.90 1161
4530.54 1210
4531.17 1146
4531.81 1106
4532.44 1101
4533.07 1263
4533.71 1205
4534.34 1231
4534.98 1201
4535.61 1241
4536.25 1170
4536.88 1256
4537.52 1195
4538.16 1084
4538.79 1097
4539.43 1121
4540.06 1251
4540.70 1189
4541.33 1242
4541.97 1126
4542.60 1064
4543.24 1187
4543.87 1087
4544.51 1136
4545.15 1243
4545.78 1119
4546.42 1124
4547.05 1173
4547.69 1252
4548.32 1154
4548.96 1185
4549.60 1090
4550.23 1166
4550.87 1138
4551.50 1045
4552.14 1032
4552.78 1125
4553.41 1150
4554.05 1146
4554.69 1162
4555.32 1201
4555.96 1136
4556.60 1117
4557.23 1182
4557.87 1107
4558.51 1106
4559.14 1203
4559.78 1126
4560.42 1183
4561.05 1115
4561.69 1084
4562.33 1132
4562.96 1208
4563.60 1144
4564.24 1187
4564.87 1169
4565.51 1199
4566.15 1201
4566.79 1140
4567.42 1215
4568.06 1135
4568.70 1280
4569.33 1203
4569.97 1053
4570.61 1113
4571.25 1151
4571.88 1043
4572.52 1155
4573.16 1093
4573.80 1161
4574.44 1214
4575.07 1257
4575.71 1228
4576.35 1147
4576.99 1171
4577.62 1123
4578.26 1168
4578.90 1180
4579.54 1119
4580.18 1082
4580.82 1189
4581.45 1141
4582.09 1091
4582.73 1161
4583.37 1159
4584.01 1125
4584.65 1205
4585.28 1158
4585.92 1226
4586.56 1231
4587.20 1223
4587.84 1217
4588.48 1115
4589.12 1156
4589.75 1194
4590.39 1177
4591.03 1207
4591.67 1027
4592.31 1098
4592.95 1132
4593.59 1013
4594.23 1100
4594.87 1155
4595.51 1193
4596.15 1041
4596.78 1127
4597.42 1134
4598.06 1067
4598.70 1098
4599.34 1062
4599.98 1178
4600.62 1212
4601.26 1243
4601.90 1200
4602.54 1204
4603.18 1239
4603.82 1269
4604.46 1507
4605.10 1533
4605.74 1471
4606.38 1340
4607.02 1447
4607.66 1509
4608.30 1472
4608.94 1279
4609.58 1362
4610.22 1375
4610.86 1369
4611.50 1235
4612.14 1220
4612.78 1238
4613.42 1215
4614.06 1217
4614.70 1213
4615.34 1223
4615.98 1242
4616.63 1340
4617.27 1372
4617.91 1299
4618.55 1211
4619.19 1388
4619.83 1221
4620.47 1190
4621.11 1207
4621.75 1201
4622.39 1110
4623.03 1116
4623.68 1076
4624.32 1185
4624.96 1053
4625.60 1057
4626.24 1102
4626.88 1062
4627.52 1161
4628.17 1090
4628.81 1211
4629.45 1063
4630.09 1094
4630.73 1055
4631.37 1063
4632.02 1128
4632.66 1149
4633.30 1128
4633.94 1157
4634.58 1248
4635.22 1273
4635.87 1137
4636.51 1124
4637.15 1133
4637.79 1130
4638.44 1107
4639.08 1079
4639.72 1222
4640.36 1183
4641.00 1186
4641.65 1052
4642.29 1122
4642.93 1183
4643.57 1104
4644.22 1090
4644.86 1157
4645.50 1282
4646.15 1133
4646.79 1138
4647.43 1176
4648.07 1186
4648.72 1156
4649.36 1218
4650.00 1145
4650.65 1142
4651.29 1105
4651.93 1146
4652.57 1106
4653.22 1132
4653.86 1191
4654.50 1156
4655.15 1097
4655.79 1235
4656.44 1222
4657.08 1099
4657.72 1200
4658.37 1197
4659.01 1215
4659.65 1174
4660.30 1204
4660.94 1254
4661.58 1233
4662.23 1153
4662.87 1117
4663.52 1167
4664.16 1224
4664.80 1150
4665.45 1128
4666.09 1158
4666.74 1146
4667.38 1143
4668.02 1127
4668.67 1159
4669.31 1131
4669.96 1090
4670.60 1124
4671.25 1125
4671.89 1034
4672.54 1012
4673.18 1063
4673.83 1019
4674.47 1112
4675.11 1028
4675.76 1114
4676.40 1101
4677.05 1090
4677.69 1116
4678.34 1076
4678.98 1106
4679.63 1106
4680.27 1061
4680.92 947
4681.56 974
4682.21 1064
4682.85 1048
4683.50 1045
4684.15 1002
4684.79 1144
4685.44 1194
4686.08 1129
4686.73 1048
4687.37 1057
4688.02 1033
4688.66 1167
4689.31 1076
4689.96 1024
4690.60 1070
4691.25 1045
4691.89 1191
4692.54 1094
4693.19 1085
4693.83 1069
4694.48 1031
4695.12 1035
4695.77 1102
4696.42 1184
4697.06 1089
4697.71 1103
4698.36 1175
4699.00 1055
4699.65 1117
4700.29 1203
4700.94 1156
4701.59 1155
4702.23 1185
4702.88 1126
4703.53 1129
4704.17 1106
4704.82 1053
4705.47 1065
4706.11 1068
4706.76 1162
4707.41 1061
4708.06 1116
4708.70 1224
4709.35 1264
4710.00 1191
4710.64 1242
4711.29 1309
4711.94 1281
4712.59 1318
4713.23 1235
4713.88 1270
4714.53 1177
4715.18 1086
4715.82 1147
4716.47 1201
4717.12 1125
4717.77 953
4718.41 1004
4719.06 1087
4719.71 1159
4720.36 1093
4721.01 1142
4721.65 1146
4722.30 1065
4722.95 1063
4723.60 1090
4724.25 994
4724.89 1035
4725.54 1046
4726.19 1130
4726.84 1233
4727.49 1109
4728.14 1022
4728.78 1076
4729.43 1130
4730.08 1102
4730.73 1140
4731.38 1140
4732.03 1148
4732.68 1128
4733.32 1138
4733.97 1136
4734.62 1159
4735.27 1109
4735.92 1126
4736.57 1109
4737.22 1046
4737.87 1138
4738.52 1120
4739.16 1040
4739.81 997
4740.46 1028
4741.11 1019
4741.76 1043
4742.41 1090
4743.06 1079
4743.71 1114
4744.36 1077
4745.01 1065
4745.66 1037
4746.31 1080
4746.96 1130
4747.61 1222
4748.26 1150
4748.91 1176
4749.56 1183
4750.21 1238
4750.86 1196
4751.51 1169
4752.16 1189
4752.81 1260
4753.46 1400
4754.11 1403
4754.76 1273
4755.41 1224
4756.06 1262
4756.71 1368
4757.36 1274
4758.01 1223
4758.66 1181
4759.31 1109
4759.96 1029
4760.61 1030
4761.26 1156
4761.91 1089
4762.56 981
4763.22 1082
4763.87 1144
4764.52 1061
4765.17 1143
4765.82 1216
4766.47 1207
4767.12 1065
4767.77 1156
4768.42 1149
4769.07 1116
4769.73 1051
4770.38 1110
4771.03 1190
4771.68 1150
4772.33 1134
4772.98 1062
4773.63 984
4774.29 1064
4774.94 1042
4775.59 1063
4776.24 1028
4776.89 978
4777.54 960
4778.20 962
4778.85 996
4779.50 1023
4780.15 1086
4780.80 999
4781.46 986
4782.11 1111
4782.76 1073
4783.41 1029
4784.06 1127
4784.72 1065
4785.37 1043
4786.02 1033
4786.67 1027
4787.33 1163
4787.98 1035
4788.63 1062
4789.28 1046
4789.94 1039
4790.59 1164
4791.24 1194
4791.89 1138
4792.55 994
4793.20 919
4793.85 937
4794.51 998
4795.16 1058
4795.81 995
4796.47 964
4797.12 1028
4797.77 961
4798.42 981
4799.08 1022
4799.73 1007
4800.38 1066
4801.04 1003
4801.69 988
4802.35 911
4803.00 988
4803.65 977
4804.31 1054
4804.96 1023
4805.61 1041
4806.27 1059
4806.92 1095
4807.57 1123
4808.23 941
4808.88 983
4809.54 1066
4810.19 1034
4810.84 1095
4811.50 1117
4812.15 1060
4812.81 1011
4813.46 1016
4814.12 1027
4814.77 1006
4815.42 1070
4816.08 1006
4816.73 1029
4817.39 1112
4818.04 1061
4818.70 1023
4819.35 1062
4820.01 1085
4820.66 1168
4821.32 1133
4821.97 1101
4822.63 1183
4823.28 1079
4823.94 1091
4824.59 1204
4825.25 1203
4825.90 1208
4826.56 1214
4827.21 1071
4827.87 1095
4828.52 1196
4829.18 1152
4829.83 1186
4830.49 1160
4831.14 1116
4831.80 1269
4832.45 1232
4833.11 1278
4833.76 1198
4834.42 1227
4835.08 1292
4835.73 1226
4836.39 1098
4837.04 1151
4837.70 1129
4838.36 1168
4839.01 1177
4839.67 1133
4840.32 1164
4840.98 1203
4841.64 1258
4842.29 1214
4842.95 1120
4843.60 1081
4844.26 1084
4844.92 1090
4845.57 980
4846.23 945
4846.89 1002
4847.54 1126
4848.20 1135
4848.86 1084
4849.51 1210
4850.17 1140
4850.83 1142
4851.48 1171
4852.14 1173
4852.80 1208
4853.45 1101
4854.11 1086
4854.77 1080
4855.43 1089
4856.08 1048
4856.74 1108
4857.40 1042
4858.05 1115
4858.71 1187
4859.37 1212
4860.03 1134
4860.68 1139
4861.34 1141
4862.00 1147
4862.66 1066
4863.31 1079
4863.97 1163
4864.63 1253
4865.29 1235
4865.95 1183
4866.60 1261
4867.26 1217
4867.92 1172
4868.58 1089
4869.23 1170
4869.89 1162
4870.55 1109
4871.21 1099
4871.87 1090
4872.53 1156
4873.18 1165
4873.84 1140
4874.50 1111
4875.16 1140
4875.82 1035
4876.48 1064
4877.13 1117
4877.79 1076
4878.45 998
4879.11 1154
4879.77 1188
4880.43 1164
4881.09 1186
4881.75 1266
4882.40 1229
4883.06 1173
4883.72 1141
4884.38 1048
4885.04 1115
4885.70 1128
4886.36 1207
4887.02 1206
4887.68 1201
4888.34 1186
4889.00 1185
4889.66 1224
4890.32 1249
4890.97 1429
4891.63 1464
4892.29 1327
4892.95 1396
4893.61 1547
4894.27 1516
4894.93 1581
4895.59 1558
4896.25 1537
4896.91 1586
4897.57 1528
4898.23 1472
4898.89 1444
4899.55 1615
4900.21 1555
4900.87 1467
4901.53 1638
4902.19 1620
4902.85 1613
4903.51 1470
4904.17 1387
4904.83 1380
4905.50 1357
4906.16 1311
4906.82 1251
4907.48 1261
4908.14 1329
4908.80 1286
4909.46 1276
4910.12 1216
4910.78 1235
4911.44 1287
4912.10 1192
4912.76 1293
4913.42 1427
4914.09 1267
4914.75 1246
4915.41 1277
4916.07 1250
4916.73 1185
4917.39 1135
4918.05 1102
4918.71 1089
4919.38 1098
4920.04 1163
4920.70 1148
4921.36 1127
4922.02 1146
4922.68 1102
4923.35 1128
4924.01 1100
4924.67 1128
4925.33 1134
4925.99 1030
4926.65 1067
4927.32 1130
4927.98 1091
4928.64 1163
4929.30 1118
4929.96 1091
4930.63 1154
4931.29 1072
4931.95 997
4932.61 1008
4933.28 1015
4933.94 1084
4934.60 1087
4935.26 1247
4935.93 1143
4936.59 1123
4937.25 1011
4937.91 991
4938.58 1021
4939.24 1047
4939.90 1102
4940.56 1106
4941.23 1204
4941.89 1114
4942.55 1048
4943.22 1096
4943.88 1028
4944.54 986
4945.21 964
4945.87 995
4946.53 1048
4947.20 1047
4947.86 989
4948.52 1060
4949.19 1048
4949.85 960
4950.51 992
4951.18 1032
4951.84 1111
4952.50 1117
4953.17 1119
4953.83 1116
4954.49 1168
4955.16 997
4955.82 1037
4956.49 1013
4957.15 1058
4957.81 1070
4958.48 1087
4959.14 1167
4959.81 1110
4960.47 1139
4961.14 1195
4961.80 1266
4962.46 1309
4963.13 1227
4963.79 1302
4964.46 1314
4965.12 1445
4965.79 1370
4966.45 1315
4967.12 1392
4967.78 1398
4968.44 1343
4969.11 1407
4969.77 1295
4970.44 1246
4971.10 1307
4971.77 1214
4972.43 1131
4973.10 1206
4973.76 1134
4974.43 1228
4975.09 1230
4975.76 1217
4976.42 1187
4977.09 1237
4977.76 1228
4978.42 1178
4979.09 1085
4979.75 1180
4980.42 1221
4981.08 1188
4981.75 1157
4982.41 1098
4983.08 1180
4983.75 1072
4984.41 1200
4985.08 1164
4985.74 1191
4986.41 1256
4987.07 1168
4987.74 1177
4988.41 1191
4989.07 1141
4989.74 1086
4990.41 1225
4991.07 1262
4991.74 1132
4992.40 1090
4993.07 1055
4993.74 1117
4994.40 1045
4995.07 1054
4995.74 1101
4996.40 1159
4997.07 1110
4997.74 1127
4998.40 1182
4999.07 1134
4999.74 1211
5000.40 1095
5001.07 1061
5001.74 1126
5002.40 1163
5003.07 1010
5003.74 1040
5004.41 1071
5005.07 1025
5005.74 999
5006.41 1004
5007.07 1029
5007.74 1116
5008.41 982
5009.08 989
5009.74 1040
5010.41 1062
5011.08 1033
5011.75 989
5012.41 1042
5013.08 1060
5013.75 1051
5014.42 1004
5015.09 1085
5015.75 1095
5016.42 1087
5017.09 1066
5017.76 1016
5018.43 997
5019.09 1029
5019.76 1049
5020.43 928
5021.10 939
5021.77 1003
5022.44 966
5023.10 927
5023.77 976
5024.44 968
5025.11 923
5025.78 1013
5026.45 1035
5027.11 1008
5027.78 1022
5028.45 1045
5029.12 1060
5029.79 950
5030.46 997
5031.13 982
5031.80 956
5032.47 942
5033.13 970
5033.80 983
5034.47 986
5035.14 999
5035.81 1046
5036.48 961
5037.15 1020
5037.82 1029
5038.49 1056
5039.16 1000
5039.83 1021
5040.50 997
5041.17 1039
5041.84 975
5042.51 891
5043.18 1008
5043.85 1044
5044.52 1076
5045.18 1022
5045.85 976
5046.52 1049
5047.19 1080
5047.86 955
5048.53 989
5049.20 931
5049.88 986
5050.55 1050
5051.22 1006
5051.89 947
5052.56 953
5053.23 951
5053.90 942
5054.57 980
5055.24 990
5055.91 918
5056.58 961
5057.25 999
5057.92 1056
5058.59 876
5059.26 969
5059.93 983
5060.60 969
5061.27 1012
5061.95 978
5062.62 950
5063.29 939
5063.96 1015
5064.63 1024
5065.30 1002
5065.97 1000
5066.64 891
5067.31 925
5067.99 986
5068.66 816
5069.33 959
5070.00 929
5070.67 975
5071.34 1016
5072.02 880
5072.69 896
5073.36 1015
5074.03 948
5074.70 988
5075.37 923
5076.05 964
5076.72 920
5077.39 958
5078.06 938
5078.73 998
5079.41 894
5080.08 988
5080.75 1005
5081.42 988
5082.10 927
5082.77 1007
5083.44 937
5084.11 952
5084.78 840
5085.46 990
5086.13 1062
5086.80 1019
5087.48 1004
5088.15 953
5088.82 877
5089.49 939
5090.17 926
5090.84 1084
5091.51 1086
5092.19 941
5092.86 977
5093.53 990
5094.20 960
5094.88 937
5095.55 960
5096.22 1020
5096.90 1023
5097.57 895
5098.24 943
5098.92 1003
5099.59 876
5100.26 1018
5100.94 955
5101.61 945
5102.29 1026
5102.96 1093
5103.63 959
5104.31 1002
5104.98 894
5105.65 959
5106.33 990
5107.00 972
5107.68 961
5108.35 1043
5109.02 1008
5109.70 999
5110.37 1011
5111.05 956
5111.72 993
5112.40 1044
5113.07 994
5113.74 945
5114.42 910
5115.09 1012
5115.77 1026
5116.44 963
5117.12 1012
5117.79 931
5118.47 929
5119.14 939
5119.82 952
5120.49 944
5121.17 971
5121.84 938
5122.52 945
5123.19 962
5123.87 910
5124.54 947
5125.22 1002
5125.89 925
5126.57 872
5127.24 949
5127.92 1009
5128.59 937
5129.27 955
5129.94 996
5130.62 984
5131.29 979
5131.97 986
5132.65 916
5133.32 929
5134.00 937
5134.67 992
5135.35 1009
5136.02 985
5136.70 932
5137.38 983
5138.05 949
5138.73 1011
5139.40 910
5140.08 929
5140.76 960
5141.43 966
5142.11 995
5142.79 1024
5143.46 996
5144.14 965
5144.81 1013
5145.49 1050
5146.17 990
5146.84 976
5147.52 1003
5148.20 957
5148.87 1018
5149.55 1016
5150.23 991
5150.90 963
5151.58 1019
5152.26 1018
5152.94 1089
5153.61 1052
5154.29 940
5154.97 988
5155.64 977
5156.32 996
5157.00 947
5157.68 883
5158.35 922
5159.03 936
5159.71 954
5160.39 963
5161.06 951
5161.74 943
5162.42 920
5163.10 950
5163.77 982
5164.45 889
5165.13 900
5165.81 891
5166.48 894
5167.16 934
5167.84 947
5168.52 912
5169.20 869
5169.87 849
5170.55 898
5171.23 920
5171.91 1038
5172.59 902
5173.27 901
5173.94 815
5174.62 861
5175.30 935
5175.98 975
5176.66 969
5177.34 930
5178.02 981
5178.69 879
5179.37 901
5180.05 960
5180.73 912
5181.41 981
5182.09 939
5182.77 945
5183.45 933
5184.12 927
5184.80 978
5185.48 881
5186.16 1009
5186.84 993
5187.52 936
5188.20 885
5188.88 998
5189.56 1011
5190.24 922
5190.92 960
5191.60 851
5192.28 939
5192.96 844
5193.64 842
5194.32 820
5195.00 932
5195.68 946
5196.36 868
5197.03 873
5197.71 933
5198.39 904
5199.07 888
5199.75 974
5200.44 964
5201.12 944
5201.80 911
5202.48 930
5203.16 908
5203.84 958
5204.52 867
5205.20 882
5205.88 884
5206.56 876
5207.24 946
5207.92 964
5208.60 892
5209.28 909
5209.96 1067
5210.64 1034
5211.32 1099
5212.00 1078
5212.68 1093
5213.37 1034
5214.05 1084
5214.73 1015
5215.41 914
5216.09 939
5216.77 1000
5217.45 1007
5218.13 949
5218.81 990
5219.50 975
5220.18 1077
5220.86 990
5221.54 987
5222.22 953
5222.90 923
5223.59 1047
5224.27 875
5224.95 856
5225.63 849
5226.31 925
5226.99 889
5227.68 899
5228.36 894
5229.04 943
5229.72 933
5230.40 1003
5231.09 961
5231.77 967
5232.45 942
5233.13 899
5233.81 939
5234.50 952
5235.18 962
5235.86 968
5236.54 997
5237.23 1058
5237.91 1018
5238.59 1029
5239.27 1046
5239.96 1027
5240.64 982
5241.32 1091
5242.01 1129
5242.69 1040
5243.37 1080
5244.05 1060
5244.74 964
5245.42 960
5246.10 1037
5246.79 879
5247.47 819
5248.15 1019
5248.84 1045
5249.52 1045
5250.20 990
5250.89 1002
5251.57 950
5252.25 959
5252.94 994
5253.62 1013
5254.30 956
5254.99 967
5255.67 958
5256.36 992
5257.04 1023
5257.72 997
5258.41 1020
5259.09 961
5259.78 907
5260.46 955
5261.14 965
5261.83 975
5262.51 927
5263.20 875
5263.88 1004
5264.56 988
5265.25 881
5265.93 917
5266.62 940
5267.30 964
5267.99 1013
5268.67 1029
5269.36 1074
5270.04 922
5270.73 968
5271.41 928
5272.09 948
5272.78 904
5273.46 942
5274.15 899
5274.83 894
5275.52 879
5276.20 906
5276.89 1012
5277.57 932
5278.26 929
5278.94 989
5279.63 995
5280.32 1046
5281.00 1003
5281.69 981
5282.37 971
5283.06 984
5283.74 999
5284.43 984
5285.11 991
5285.80 1014
5286.49 967
5287.17 961
5287.86 894
5288.54 980
5289.23 1023
5289.91 905
5290.60 919
5291.29 938
5291.97 936
5292.66 888
5293.35 981
5294.03 917
5294.72 899
5295.40 913
5296.09 963
5296.78 857
5297.46 864
5298.15 914
5298.84 954
5299.52 956
5300.21 1056
5300.90 1042
5301.58 921
5302.27 969
5302.96 930
5303.64 950
5304.33 989
5305.02 1003
5305.70 968
5306.39 891
5307.08 878
5307.77 910
5308.45 939
5309.14 920
5309.83 839
5310.51 877
5311.20 886
5311.89 969
5312.58 971
5313.26 906
5313.95 839
5314.64 826
5315.33 815
5316.01 867
5316.70 873
5317.39 856
5318.08 864
5318.77 954
5319.45 992
5320.14 911
5320.83 977
5321.52 886
5322.20 996
5322.89 965
5323.58 908
5324.27 905
5324.96 992
5325.65 1018
5326.33 891
5327.02 871
5327.71 953
5328.40 853
5329.09 838
5329.78 860
5330.46 842
5331.15 888
5331.84 877
5332.53 906
5333.22 904
5333.91 898
5334.60 923
5335.29 834
5335.98 810
5336.66 930
5337.35 872
5338.04 902
5338.73 878
5339.42 924
5340.11 913
5340.80 986
5341.49 920
5342.18 895
5342.87 961
5343.56 904
5344.25 928
5344.94 1040
5345.62 924
5346.31 980
5347.00 952
5347.69 937
5348.38 917
5349.07 925
5349.76 939
5350.45 924
5351.14 918
5351.83 863
5352.52 926
5353.21 1041
5353.90 989
5354.59 936
5355.28 922
5355.97 922
5356.66 892
5357.35 945
5358.04 943
5358.74 898
5359.43 865
5360.12 920
5360.81 955
5361.50 929
5362.19 932
5362.88 893
5363.57 850
5364.26 899
5364.95 962
5365.64 934
5366.33 884
5367.02 839
5367.71 875
5368.41 810
5369.10 859
5369.79 900
5370.48 908
5371.17 912
5371.86 835
5372.55 948
5373.24 883
5373.94 928
5374.63 950
5375.32 965
5376.01 888
5376.70 798
5377.39 777
5378.08 826
5378.78 922
5379.47 823
5380.16 885
5380.85 945
5381.54 921
5382.24 908
5382.93 897
5383.62 847
5384.31 869
5385.00 873
5385.70 816
5386.39 823
5387.08 918
5387.77 868
5388.47 819
5389.16 927
5389.85 938
5390.54 857
5391.23 872
5391.93 923
5392.62 888
5393.31 911
5394.01 873
5394.70 839
5395.39 873
5396.08 900
5396.78 850
5397.47 841
5398.16 851
5398.86 831
5399.55 832
5400.24 848
5400.93 855
5401.63 938
5402.32 902
5403.01 831
5403.71 890
5404.40 871
5405.09 879
5405.79 895
5406.48 864
5407.17 896
5407.87 936
5408.56 866
5409.26 817
5409.95 903
5410.64 959
5411.34 907
5412.03 880
5412.72 911
5413.42 846
5414.11 833
5414.81 841
5415.50 929
5416.19 971
5416.89 926
5417.58 894
5418.28 883
5418.97 830
5419.67 861
5420.36 803
5421.05 786
5421.75 860
5422.44 909
5423.14 884
5423.83 856
5424.53 890
5425.22 865
5425.92 840
5426.61 832
5427.31 898
5428.00 936
5428.70 877
5429.39 825
5430.09 908
5430.78 978
5431.48 964
5432.17 879
5432.87 1033
5433.56 974
5434.26 824
5434.95 926
5435.65 1000
5436.34 936
5437.04 863
5437.73 957
5438.43 1128
5439.13 1080
5439.82 1019
5440.52 998
5441.21 1007
5441.91 1096
5442.60 939
5443.30 896
5444.00 941
5444.69 927
5445.39 912
5446.08 939
5446.78 933
5447.48 919
5448.17 962
5448.87 893
5449.56 887
5450.26 838
5450.96 868
5451.65 866
5452.35 895
5453.05 948
5453.74 946
5454.44 926
5455.14 892
5455.83 829
5456.53 849
5457.23 899
5457.92 854
5458.62 979
5459.32 906
5460.01 861
5460.71 984
5461.41 924
5462.11 862
5462.80 826
5463.50 850
5464.20 935
5464.89 928
5465.59 1026
5466.29 927
5466.99 979
5467.68 868
5468.38 793
5469.08 837
5469.78 874
5470.47 811
5471.17 899
5471.87 834
5472.57 883
5473.26 900
5473.96 911
5474.66 859
5475.36 848
5476.06 862
5476.75 927
5477.45 879
5478.15 838
5478.85 889
5479.55 1004
5480.24 981
5480.94 871
5481.64 866
5482.34 990
5483.04 988
5483.74 981
5484.43 973
5485.13 1015
5485.83 965
5486.53 994
5487.23 947
5487.93 865
5488.63 935
5489.33 994
5490.02 988
5490.72 918
5491.42 921
5492.12 952
5492.82 959
5493.52 930
5494.22 970
5494.92 1031
5495.62 990
5496.32 1009
5497.01 1074
5497.71 987
5498.41 1004
5499.11 937
5499.81 1011
5500.51 1119
5501.21 1076
5501.91 1061
5502.61 1256
5503.31 1310
5504.01 1232
5504.71 1135
5505.41 1056
5506.11 1111
5506.81 1121
5507.51 1009
5508.21 1024
5508.91 1074
5509.61 982
5510.31 1059
5511.01 1016
5511.71 978
5512.41 1046
5513.11 1010
5513.81 971
5514.51 933
5515.21 925
5515.91 955
5516.61 919
5517.31 979
5518.01 946
5518.72 957
5519.42 923
5520.12 850
5520.82 870
5521.52 926
5522.22 938
5522.92 937
5523.62 884
5524.32 823
5525.02 799
5525.72 883
5526.43 860
5527.13 835
5527.83 890
5528.53 849
5529.23 872
5529.93 917
5530.63 803
5531.33 818
5532.04 802
5532.74 908
5533.44 873
5534.14 854
5534.84 848
5535.54 862
5536.25 888
5536.95 900
5537.65 874
5538.35 821
5539.05 757
5539.76 845
5540.46 870
5541.16 768
5541.86 868
5542.56 873
5543.27 791
5543.97 806
5544.67 869
5545.37 794
5546.08 827
5546.78 825
5547.48 833
5548.18 863
5548.89 881
5549.59 824
5550.29 859
5550.99 900
5551.70 835
5552.40 895
5553.10 859
5553.81 832
5554.51 761
5555.21 817
5555.91 787
5556.62 796
5557.32 869
5558.02 812
5558.73 828
5559.43 760
5560.13 757
5560.84 847
5561.54 834
5562.24 877
5562.95 896
5563.65 998
5564.35 1033
5565.06 972
5565.76 906
5566.47 903
5567.17 873
5567.87 985
5568.58 928
5569.28 984
5569.98 909
5570.69 963
5571.39 899
5572.10 763
5572.80 851
5573.50 874
5574.21 903
5574.91 888
5575.62 930
5576.32 898
5577.03 802
5577.73 895
5578.44 854
5579.14 866
5579.84 889
5580.55 953
5581.25 908
5581.96 945
5582.66 788
5583.37 832
5584.07 914
5584.78 808
5585.48 822
5586.19 830
5586.89 788
5587.60 799
5588.30 863
5589.01 847
5589.71 830
5590.42 844
5591.12 792
5591.83 776
5592.53 902
5593.24 847
5593.94 857
5594.65 786
5595.36 782
5596.06 834
5596.77 868
5597.47 875
5598.18 885
5598.88 904
5599.59 807
5600.30 873
5601.00 896
5601.71 783
5602.41 849
5603.12 830
5603.83 848
5604.53 782
5605.24 826
5605.94 811
5606.65 839
5607.36 894
5608.06 834
5608.77 789
5609.48 759
5610.18 752
5610.89 733
5611.60 809
5612.30 862
5613.01 849
5613.72 779
5614.42 800
5615.13 858
5615.84 857
5616.54 836
5617.25 879
5617.96 767
5618.66 878
5619.37 822
5620.08 781
5620.78 691
5621.49 830
5622.20 913
5622.91 896
5623.61 891
5624.32 768
5625.03 805
5625.74 858
5626.44 826
5627.15 805
5627.86 919
5628.57 842
5629.27 878
5629.98 718
5630.69 794
5631.40 847
5632.11 861
5632.81 932
5633.52 888
5634.23 856
5634.94 816
5635.65 877
5636.35 822
5637.06 816
5637.77 865
5638.48 949
5639.19 844
5639.89 741
5640.60 815
5641.31 850
5642.02 852
5642.73 895
5643.44 874
5644.15 832
5644.85 839
5645.56 810
5646.27 774
5646.98 821
5647.69 807
5648.40 806
5649.11 841
5649.82 872
5650.53 796
5651.23 817
5651.94 863
5652.65 816
5653.36 748
5654.07 744
5654.78 849
5655.49 855
5656.20 839
5656.91 803
5657.62 837
5658.33 935
5659.04 898
5659.75 831
5660.46 902
5661.17 857
5661.88 825
5662.59 860
5663.30 889
5664.00 806
5664.71 848
5665.42 840
5666.13 810
5666.84 837
5667.55 772
5668.27 780
5668.98 806
5669.69 874
5670.40 745
5671.11 753
5671.82 699
5672.53 739
5673.24 723
5673.95 760
5674.66 780
5675.37 797
5676.08 736
5676.79 769
5677.50 757
5678.21 816
5678.92 741
5679.63 759
5680.34 779
5681.06 752
5681.77 869
5682.48 835
5683.19 790
5683.90 816
5684.61 771
5685.32 711
5686.03 757
5686.74 735
5687.46 733
5688.17 703
5688.88 786
5689.59 703
5690.30 767
5691.01 763
5691.72 770
5692.44 796
5693.15 718
5693.86 763
5694.57 788
5695.28 765
5696.00 796
5696.71 724
5697.42 775
5698.13 711
5698.84 742
5699.56 777
5700.27 799
5700.98 794
5701.69 776
5702.40 814
5703.12 784
5703.83 737
5704.54 830
5705.25 761
5705.97 839
5706.68 834
5707.39 776
5708.10 743
5708.82 724
5709.53 713
5710.24 737
5710.95 761
5711.67 719
5712.38 771
5713.09 742
5713.81 701
5714.52 792
5715.23 814
5715.95 788
5716.66 748
5717.37 720
5718.09 759
5718.80 755
5719.51 742
5720.23 784
5720.94 803
5721.65 774
5722.37 735
5723.08 818
5723.79 734
5724.51 750
5725.22 795
5725.93 795
5726.65 822
5727.36 722
5728.08 749
5728.79 748
5729.50 693
5730.22 769
5730.93 743
5731.65 746
5732.36 711
5733.07 751
5733.79 769
5734.50 801
5735.22 823
5735.93 786
5736.65 786
5737.36 844
5738.07 745
5738.79 655
5739.50 657
5740.22 733
5740.93 699
5741.65 651
5742.36 667
5743.08 738
5743.79 748
5744.51 701
5745.22 702
5745.94 728
5746.65 751
5747.37 764
5748.08 766
5748.80 689
5749.51 654
5750.23 619
5750.94 698
5751.66 739
5752.37 744
5753.09 672
5753.80 757
5754.52 772
5755.24 679
5755.95 673
5756.67 646
5757.38 709
5758.10 721
5758.81 769
5759.53 812
5760.25 777
5760.96 747
5761.68 712
5762.39 717
5763.11 783
5763.83 753
5764.54 765
5765.26 741
5765.97 740
5766.69 762
5767.41 793
5768.12 749
5768.84 671
5769.56 694
5770.27 787
5770.99 842
5771.71 865
5772.42 740
5773.14 745
5773.86 839
5774.57 818
5775.29 759
5776.01 770
5776.72 667
5777.44 661
5778.16 755
5778.88 672
5779.59 686
5780.31 801
5781.03 823
5781.74 806
5782.46 781
5783.18 674
5783.90 748
5784.61 782
5785.33 772
5786.05 742
5786.77 707
5787.48 773
5788.20 847
5788.92 693
5789.64 622
5790.35 651
5791.07 678
5791.79 690
5792.51 714
5793.23 683
5793.94 739
5794.66 678
5795.38 750
5796.10 723
5796.82 722
5797.53 752
5798.25 719
5798.97 672
5799.69 741
5800.41 804
5801.13 783
5801.84 774
5802.56 727
5803.28 751
5804.00 785
5804.72 782
5805.44 811
5806.16 725
5806.87 787
5807.59 730
5808.31 830
5809.03 712
5809.75 757
5810.47 817
5811.19 798
5811.91 819
5812.63 797
5813.35 761
5814.07 798
5814.78 806
5815.50 884
5816.22 814
5816.94 807
5817.66 791
5818.38 852
5819.10 955
5819.82 965
5820.54 846
5821.26 903
5821.98 858
5822.70 935
5823.42 942
5824.14 928
5824.86 903
5825.58 865
5826.30 874
5827.02 851
5827.74 823
5828.46 791
5829.18 852
5829.90 844
5830.62 696
5831.34 682
5832.06 712
5832.78 859
5833.50 834
5834.22 808
5834.94 886
5835.66 808
5836.38 767
5837.10 770
5837.82 794
5838.55 741
5839.27 729
5839.99 723
5840.71 733
5841.43 662
5842.15 654
5842.87 683
5843.59 698
5844.31 663
5845.03 770
5845.76 725
5846.48 743
5847.20 720
5847.92 671
5848.64 721
5849.36 751
5850.08 736
5850.81 701
5851.53 703
5852.25 653
5852.97 668
5853.69 802
5854.41 768
5855.14 756
5855.86 682
5856.58 770
5857.30 754
5858.02 713
5858.74 731
5859.47 764
5860.19 807
5860.91 735
5861.63 760
5862.36 754
5863.08 710
5863.80 814
5864.52 780
5865.24 736
5865.97 759
5866.69 791
5867.41 686
5868.13 752
5868.86 722
5869.58 670
5870.30 757
5871.03 799
5871.75 714
5872.47 727
5873.19 735
5873.92 729
5874.64 749
5875.36 799
5876.09 796
5876.81 747
5877.53 697
5878.26 742
5878.98 708
5879.70 719
5880.43 677
5881.15 741
5881.87 756
5882.60 789
5883.32 753
5884.04 691
5884.77 804
5885.49 755
5886.21 805
5886.94 739
5887.66 790
5888.39 800
5889.11 776
5889.83 711
5890.56 748
5891.28 794
5892.01 749
5892.73 795
5893.45 762
5894.18 757
5894.90 734
5895.63 760
5896.35 752
5897.07 731
5897.80 769
5898.52 765
5899.25 800
5899.97 796
5900.70 765
5901.42 752
5902.15 903
5902.87 840
5903.60 872
5904.32 917
5905.05 956
5905.77 1000
5906.50 933
5907.22 920
5907.95 873
5908.67 844
5909.40 829
5910.12 794
5910.85 795
5911.57 664
5912.30 722
5913.02 788
5913.75 789
5914.47 797
5915.20 813
5915.92 753
5916.65 745
5917.38 720
5918.10 720
5918.83 745
5919.55 787
5920.28 833
5921.00 698
5921.73 773
5922.46 765
5923.18 698
5923.91 768
5924.63 783
5925.36 713
5926.09 784
5926.81 735
5927.54 723
5928.26 763
5928.99 819
5929.72 797
5930.44 809
5931.17 774
5931.90 777
5932.62 764
5933.35 824
5934.08 730
5934.80 769
5935.53 730
5936.26 774
5936.98 869
5937.71 812
5938.44 806
5939.16 794
5939.89 857
5940.62 920
5941.35 820
5942.07 785
5942.80 836
5943.53 819
5944.25 762
5944.98 799
5945.71 817
5946.44 773
5947.16 793
5947.89 779
5948.62 810
5949.35 835
5950.07 847
5950.80 773
5951.53 849
5952.26 854
5952.99 841
5953.71 906
5954.44 838
5955.17 883
5955.90 881
5956.62 875
5957.35 890
5958.08 846
5958.81 875
5959.54 889
5960.27 823
5960.99 939
5961.72 924
5962.45 876
5963.18 882
5963.91 793
5964.64 821
5965.36 916
5966.09 859
5966.82 890
5967.55 907
5968.28 871
5969.01 928
5969.74 879
5970.47 878
5971.19 956
5971.92 784
5972.65 831
5973.38 825
5974.11 827
5974.84 891
5975.57 895
5976.30 943
5977.03 939
5977.76 918
5978.49 827
5979.22 897
5979.95 915
5980.67 1039
5981.40 979
5982.13 886
5982.86 983
5983.59 1000
5984.32 1008
5985.05 957
5985.78 1076
5986.51 1065
5987.24 1059
5987.97 1057
5988.70 1133
5989.43 1088
5990.16 1013
5990.89 1072
5991.62 1040
5992.35 1048
5993.08 1080
5993.81 1084
5994.54 1085
5995.27 1036
5996.00 1145
5996.73 1078
5997.47 1093
5998.20 1096
5998.93 1022
5999.66 1053
6000.39 1041
6001.12 1012
6001.85 955
6002.58 986
6003.31 1050
6004.04 1115
6004.77 941
6005.50 1018
6006.24 1069
6006.97 1117
6007.70 1105
6008.43 1145
6009.16 1226
6009.89 1181
6010.62 1325
6011.35 1447
6012.09 1597
6012.82 1616
6013.55 1637
6014.28 1617
6015.01 1640
6015.74 1681
6016.47 1567
6017.21 1394
6017.94 1515
6018.67 1530
6019.40 1255
6020.13 1186
6020.87 1284
6021.60 1132
6022.33 1050
6023.06 950
6023.79 1005
6024.53 1009
6025.26 943
6025.99 990
6026.72 869
6027.46 938
6028.19 865
6028.92 870
6029.65 865
6030.39 909
6031.12 979
6031.85 955
6032.58 905
6033.32 836
6034.05 832
6034.78 901
6035.51 959
6036.25 837
6036.98 880
6037.71 962
6038.45 923
6039.18 971
6039.91 930
6040.65 940
6041.38 987
6042.11 957
6042.85 964
6043.58 969
6044.31 989
6045.05 1005
6045.78 1002
6046.51 1043
6047.25 1011
6047.98 1030
6048.71 1146
6049.45 1148
6050.18 1172
6050.91 1114
6051.65 1027
6052.38 1062
6053.12 1021
6053.85 1024
6054.58 1037
6055.32 1024
6056.05 1024
6056.79 1001
6057.52 995
6058.25 949
6058.99 974
6059.72 872
6060.46 809
6061.19 833
6061.93 777
6062.66 814
6063.40 886
6064.13 922
6064.86 918
6065.60 842
6066.33 848
6067.07 886
6067.80 828
6068.54 903
6069.27 844
6070.01 869
6070.74 827
6071.48 890
6072.21 880
6072.95 945
6073.68 834
6074.42 828
6075.15 835
6075.89 866
6076.63 795
6077.36 888
6078.10 868
6078.83 905
6079.57 854
6080.30 923
6081.04 862
6081.77 896
6082.51 915
6083.25 868
6083.98 850
6084.72 868
6085.45 856
6086.19 907
6086.92 894
6087.66 931
6088.40 939
6089.13 947
6089.87 909
6090.61 860
6091.34 839
6092.08 817
6092.81 894
6093.55 885
6094.29 941
6095.02 972
6095.76 885
6096.50 900
6097.23 811
6097.97 790
6098.71 835
6099.44 907
6100.18 830
6100.92 818
6101.65 903
6102.39 894
6103.13 881
6103.86 847
6104.60 861
6105.34 907
6106.08 882
6106.81 840
6107.55 901
6108.29 881
6109.02 821
6109.76 910
6110.50 909
6111.24 838
6111.97 815
6112.71 880
6113.45 889
6114.19 831
6114.92 791
6115.66 851
6116.40 871
6117.14 859
6117.88 907
6118.61 890
6119.35 802
6120.09 874
6120.83 949
6121.57 876
6122.30 864
6123.04 955
6123.78 888
6124.52 893
6125.26 941
6126.00 905
6126.73 854
6127.47 878
6128.21 837
6128.95 932
6129.69 884
6130.43 943
6131.16 956
6131.90 941
6132.64 1040
6133.38 979
6134.12 975
6134.86 1027
6135.60 943
6136.34 1021
6137.08 995
6137.81 1081
6138.55 1014
6139.29 1083
6140.03 1161
6140.77 1136
6141.51 1002
6142.25 1118
6142.99 1139
6143.73 1004
6144.47 954
6145.21 900
6145.95 882
6146.69 909
6147.43 897
6148.17 915
6148.91 939
6149.65 978
6150.39 906
6151.13 838
6151.86 870
6152.60 930
6153.34 879
6154.08 846
6154.83 874
6155.57 878
6156.31 891
6157.05 928
6157.79 915
6158.53 852
6159.27 860
6160.01 897
6160.75 799
6161.49 827
6162.23 850
6162.97 837
6163.71 903
6164.45 897
6165.19 880
6165.93 888
6166.67 917
6167.41 837
6168.15 931
6168.89 966
6169.64 1011
6170.38 878
6171.12 916
6171.86 923
6172.60 988
6173.34 989
6174.08 913
6174.82 937
6175.57 919
6176.31 963
6177.05 961
6177.79 887
6178.53 993
6179.27 969
6180.01 904
6180.76 908
6181.50 1032
6182.24 961
6182.98 891
6183.72 945
6184.46 910
6185.21 950
6185.95 921
6186.69 971
6187.43 971
6188.17 1058
6188.92 936
6189.66 893
6190.40 949
6191.14 950
6191.89 1002
6192.63 962
6193.37 898
6194.11 965
6194.86 951
6195.60 1001
6196.34 990
6197.08 992
6197.83 960
6198.57 1001
6199.31 1060
6200.05 979
6200.80 1009
6201.54 982
6202.28 994
6203.03 1032
6203.77 1029
6204.51 1057
6205.26 1109
6206.00 1254
6206.74 1499
6207.48 1549
6208.23 1676
6208.97 2050
6209.71 2309
6210.46 2389
6211.20 2442
6211.95 2679
6212.69 2598
6213.43 2513
6214.18 2430
6214.92 2273
6215.66 2032
6216.41 1746
6217.15 1560
6217.89 1375
6218.64 1223
6219.38 1139
6220.13 1144
6220.87 1021
6221.61 915
6222.36 941
6223.10 952
6223.85 882
6224.59 915
6225.34 904
6226.08 905
6226.82 964
6227.57 878
6228.31 969
6229.06 855
6229.80 925
6230.55 1017
6231.29 919
6232.04 832
6232.78 935
6233.53 842
6234.27 938
6235.02 1022
6235.76 960
6236.51 924
6237.25 1072
6238.00 936
6238.74 912
6239.49 924
6240.23 916
6240.98 940
6241.72 970
6242.47 1043
6243.21 930
6243.96 907
6244.70 952
6245.45 845
6246.20 948
6246.94 1021
6247.69 1162
6248.43 1274
6249.18 1317
6249.92 1395
6250.67 1368
6251.42 1323
6252.16 1382
6252.91 1405
6253.65 1305
6254.40 1103
6255.15 1050
6255.89 1037
6256.64 900
6257.38 970
6258.13 948
6258.88 944
6259.62 905
6260.37 1008
6261.12 970
6261.86 931
6262.61 842
6263.36 916
6264.10 924
6264.85 919
6265.60 920
6266.34 928
6267.09 925
6267.84 919
6268.58 932
6269.33 902
6270.08 931
6270.82 959
6271.57 931
6272.32 822
6273.07 884
6273.81 854
6274.56 899
6275.31 921
6276.05 881
6276.80 857
6277.55 842
6278.30 884
6279.04 882
6279.79 855
6280.54 850
6281.29 885
6282.03 879
6282.78 861
6283.53 896
6284.28 824
6285.03 855
6285.77 850
6286.52 893
6287.27 915
6288.02 879
6288.77 920
6289.51 938
6290.26 933
6291.01 844
6291.76 973
6292.51 936
6293.26 836
6294.00 881
6294.75 961
6295.50 827
6296.25 820
6297.00 741
6297.75 762
6298.50 855
6299.24 914
6299.99 920
6300.74 799
6301.49 790
6302.24 820
6302.99 842
6303.74 818
6304.49 813
6305.24 772
6305.99 782
6306.73 734
6307.48 729
6308.23 769
6308.98 822
6309.73 818
6310.48 778
6311.23 815
6311.98 768
6312.73 824
6313.48 781
6314.23 749
6314.98 780
6315.73 835
6316.48 763
6317.23 785
6317.98 838
6318.73 803
6319.48 752
6320.23 744
6320.98 803
6321.73 795
6322.48 799
6323.23 777
6323.98 753
6324.73 734
6325.48 786
6326.23 740
6326.98 798
6327.73 764
6328.48 730
6329.23 806
6329.98 747
6330.73 839
6331.48 810
6332.23 763
6332.98 805
6333.73 738
6334.49 749
6335.24 770
6335.99 692
6336.74 782
6337.49 782
6338.24 672
6338.99 656
6339.74 714
6340.49 782
6341.25 793
6342.00 752
6342.75 813
6343.50 692
6344.25 665
6345.00 743
6345.75 783
6346.51 724
6347.26 703
6348.01 776
6348.76 809
6349.51 791
6350.26 795
6351.02 801
6351.77 846
6352.52 770
6353.27 806
6354.02 790
6354.78 843
6355.53 834
6356.28 798
6357.03 914
6357.78 856
6358.54 791
6359.29 882
6360.04 746
6360.79 782
6361.55 773
6362.30 810
6363.05 785
6363.80 785
6364.56 831
6365.31 764
6366.06 822
6366.81 894
6367.57 800
6368.32 833
6369.07 822
6369.83 799
6370.58 784
6371.33 775
6372.08 797
6372.84 829
6373.59 889
6374.34 864
6375.10 868
6375.85 759
6376.60 739
6377.36 745
6378.11 680
6378.86 772
6379.62 682
6380.37 688
6381.12 771
6381.88 843
6382.63 776
6383.39 718
6384.14 740
6384.89 765
6385.65 775
6386.40 792
6387.16 739
6387.91 685
6388.66 648
6389.42 699
6390.17 737
6390.93 718
6391.68 754
6392.43 748
6393.19 779
6393.94 740
6394.70 775
6395.45 662
6396.21 723
6396.96 716
6397.72 704
6398.47 695
6399.22 752
6399.98 710
6400.73 732
6401.49 698
6402.24 645
6403.00 643
6403.75 625
6404.51 615
6405.26 637
6406.02 674
6406.77 758
6407.53 723
6408.28 712
6409.04 797
6409.79 692
6410.55 675
6411.31 754
6412.06 713
6412.82 629
6413.57 685
6414.33 733
6415.08 723
6415.84 709
6416.59 657
6417.35 659
6418.11 638
6418.86 653
6419.62 665
6420.37 657
6421.13 666
6421.89 602
6422.64 676
6423.40 710
6424.15 732
6424.91 728
6425.67 785
6426.42 707
6427.18 708
6427.94 705
6428.69 683
6429.45 649
6430.20 684
6430.96 613
6431.72 632
6432.47 634
6433.23 637
6433.99 654
6434.74 632
6435.50 746
6436.26 704
6437.02 699
6437.77 661
6438.53 639
6439.29 691
6440.04 674
6440.80 670
6441.56 681
6442.32 703
6443.07 663
6443.83 686
6444.59 727
6445.34 704
6446.10 712
6446.86 680
6447.62 600
6448.37 654
6449.13 698
6449.89 672
6450.65 663
6451.41 639
6452.16 741
6452.92 726
6453.68 681
6454.44 712
6455.19 668
6455.95 702
6456.71 663
6457.47 687
6458.23 691
6458.99 650
6459.74 663
6460.50 722
6461.26 737
6462.02 712
6462.78 739
6463.54 677
6464.29 696
6465.05 665
6465.81 724
6466.57 668
6467.33 709
6468.09 730
6468.85 756
6469.60 704
6470.36 692
6471.12 718
6471.88 690
6472.64 688
6473.40 619
6474.16 666
6474.92 679
6475.68 754
6476.44 700
6477.20 740
6477.95 702
6478.71 665
6479.47 733
6480.23 729
6480.99 779
6481.75 731
6482.51 725
6483.27 734
6484.03 731
6484.79 749
6485.55 661
6486.31 649
6487.07 786
6487.83 774
6488.59 803
6489.35 720
6490.11 765
6490.87 747
6491.63 770
6492.39 751
6493.15 816
6493.91 803
6494.67 798
6495.43 887
6496.19 887
6496.95 823
6497.71 835
6498.47 819
6499.23 902
6499.99 919
6500.76 831
6501.52 766
6502.28 749
6503.04 788
6503.80 790
6504.56 848
6505.32 853
6506.08 770
6506.84 777
6507.60 812
6508.36 842
6509.13 785
6509.89 874
6510.65 877
6511.41 872
6512.17 870
6512.93 950
6513.69 910
6514.45 880
6515.22 874
6515.98 899
6516.74 951
6517.50 933
6518.26 956
6519.02 873
6519.79 846
6520.55 892
6521.31 946
6522.07 926
6522.83 959
6523.60 970
6524.36 1072
6525.12 1210
6525.88 1192
6526.64 1263
6527.41 1363
6528.17 1384
6528.93 1434
6529.69 1478
6530.46 1432
6531.22 1182
6531.98 1211
6532.74 1243
6533.51 1135
6534.27 1036
6535.03 1021
6535.79 1013
6536.56 914
6537.32 939
6538.08 992
6538.85 991
6539.61 970
6540.37 979
6541.13 841
6541.90 931
6542.66 994
6543.42 916
6544.19 946
6544.95 838
6545.71 831
6546.48 854
6547.24 834
6548.00 783
6548.77 762
6549.53 793
6550.29 752
6551.06 843
6551.82 854
6552.58 815
6553.35 875
6554.11 758
6554.88 863
6555.64 913
6556.40 902
6557.17 812
6557.93 815
6558.70 842
6559.46 895
6560.22 952
6560.99 1006
6561.75 853
6562.52 817
6563.28 934
6564.05 985
6564.81 947
6565.57 954
6566.34 1001
6567.10 880
6567.87 890
6568.63 942
6569.40 935
6570.16 946
6570.93 891
6571.69 913
6572.46 927
6573.22 998
6573.99 882
6574.75 869
6575.52 991
6576.28 884
6577.05 922
6577.81 959
6578.58 912
6579.34 1007
6580.11 896
6580.87 952
6581.64 921
6582.40 934
6583.17 992
6583.93 980
6584.70 953
6585.47 986
6586.23 1025
6587.00 1019
6587.76 1065
6588.53 1064
6589.29 1107
6590.06 1067
6590.83 1157
6591.59 1129
6592.36 1079
6593.12 1057
6593.89 1101
6594.66 1181
6595.42 1142
6596.19 1173
6596.96 1115
6597.72 1151
6598.49 1070
6599.25 1128
6600.02 1108
6600.79 1025
6601.55 1022
6602.32 952
6603.09 884
6603.85 807
6604.62 857
6605.39 856
6606.15 870
6606.92 973
6607.69 938
6608.46 898
6609.22 879
6609.99 944
6610.76 958
6611.52 1007
6612.29 874
6613.06 910
6613.83 874
6614.59 931
6615.36 860
6616.13 800
6616.89 880
6617.66 859
6618.43 874
6619.20 879
6619.96 820
6620.73 853
6621.50 928
6622.27 911
6623.04 939
6623.80 924
6624.57 905
6625.34 868
6626.11 846
6626.88 857
6627.64 926
6628.41 946
6629.18 895
6629.95 886
6630.72 831
6631.48 771
6632.25 820
6633.02 914
6633.79 951
6634.56 983
6635.33 1046
6636.10 1038
6636.86 1122
6637.63 1167
6638.40 1136
6639.17 1084
6639.94 1049
6640.71 1020
6641.48 961
6642.25 922
6643.01 884
6643.78 862
6644.55 890
6645.32 954
6646.09 852
6646.86 875
6647.63 950
6648.40 1000
6649.17 989
6649.94 1033
6650.71 1045
6651.48 1025
6652.25 993
6653.01 991
6653.78 1076
6654.55 1130
6655.32 1122
6656.09 1162
6656.86 1137
6657.63 1095
6658.40 1021
6659.17 990
6659.94 955
6660.71 941
6661.48 860
6662.25 949
6663.02 965
6663.79 942
6664.56 907
6665.33 853
6666.10 804
6666.87 793
6667.64 876
6668.42 843
6669.19 813
6669.96 876
6670.73 867
6671.50 894
6672.27 802
6673.04 848
6673.81 842
6674.58 847
6675.35 809
6676.12 777
6676.89 819
6677.66 788
6678.44 857
6679.21 840
6679.98 740
6680.75 807
6681.52 789
6682.29 876
6683.06 853
6683.83 766
6684.60 769
6685.38 905
6686.15 848
6686.92 846
6687.69 847
6688.46 861
6689.23 937
6690.01 874
6690.78 789
6691.55 799
6692.32 806
6693.09 792
6693.86 850
6694.64 823
6695.41 818
6696.18 856
6696.95 793
6697.73 794
6698.50 751
6699.27 715
6700.04 785
6700.81 782
6701.59 744
6702.36 796
6703.13 808
6703.90 757
6704.68 752
6705.45 747
6706.22 781
6706.99 779
6707.77 780
6708.54 819
6709.31 820
6710.09 722
6710.86 741
6711.63 781
6712.40 822
6713.18 792
6713.95 796
6714.72 784
6715.50 787
6716.27 762
6717.04 809
6717.82 786
6718.59 778
6719.36 780
6720.14 792
6720.91 838
6721.68 806
6722.46 844
6723.23 861
6724.00 859
6724.78 835
6725.55 850
6726.33 892
6727.10 826
6727.87 822
6728.65 752
6729.42 718
6730.20 723
6730.97 684
6731.74 788
6732.52 686
6733.29 666
6734.07 713
6734.84 719
6735.61 750
6736.39 688
6737.16 713
6737.94 702
6738.71 741
6739.49 677
6740.26 720
6741.04 712
6741.81 689
6742.59 684
6743.36 727
6744.13 722
6744.91 667
6745.68 720
6746.46 686
6747.23 678
6748.01 712
6748.78 653
6749.56 708
6750.33 700
6751.11 685
6751.89 608
6752.66 707
6753.44 709
6754.21 681
6754.99 679
6755.76 690
6756.54 680
6757.31 625
6758.09 560
6758.86 663
6759.64 631
6760.42 618
6761.19 648
6761.97 673
6762.74 695
6763.52 737
6764.30 699
6765.07 694
6765.85 686
6766.62 685
6767.40 750
6768.18 691
6768.95 646
6769.73 636
6770.51 618
6771.28 646
6772.06 710
6772.83 679
6773.61 690
6774.39 691
6775.16 708
6775.94 729
6776.72 720
6777.49 711
6778.27 724
6779.05 748
6779.82 753
6780.60 650
6781.38 725
6782.16 797
6782.93 751
6783.71 724
6784.49 771
6785.26 684
6786.04 656
6786.82 617
6787.60 669
6788.37 702
6789.15 766
6789.93 677
6790.71 643
6791.48 654
6792.26 678
6793.04 727
6793.82 686
6794.59 612
6795.37 557
6796.15 583
6796.93 660
6797.70 645
6798.48 715
6799.26 668
6800.04 639
6800.82 552
6801.60 629
6802.37 601
6803.15 632
6803.93 641
6804.71 585
6805.49 643
6806.26 664
6807.04 672
6807.82 666
6808.60 676
6809.38 600
6810.16 630
6810.94 644
6811.71 626
6812.49 624
6813.27 632
6814.05 637
6814.83 601
6815.61 664
6816.39 713
6817.17 687
6817.95 661
6818.73 682
6819.50 708
6820.28 703
6821.06 627
6821.84 684
6822.62 617
6823.40 601
6824.18 604
6824.96 676
6825.74 673
6826.52 694
6827.30 647
6828.08 652
6828.86 617
6829.64 620
6830.42 614
6831.20 621
6831.98 641
6832.76 658
6833.54 610
6834.32 648
6835.10 648
6835.88 602
6836.66 669
6837.44 613
6838.22 615
6839.00 602
6839.78 657
6840.56 628
6841.34 612
6842.12 602
6842.90 628
6843.68 650
6844.46 652
6845.24 649
6846.02 670
6846.80 672
6847.58 661
6848.36 653
6849.14 711
6849.93 784
6850.71 822
6851.49 883
6852.27 968
6853.05 972
6853.83 972
6854.61 1019
6855.39 1016
6856.17 980
6856.96 999
6857.74 894
6858.52 778
6859.30 743
6860.08 697
6860.86 668
6861.64 702
6862.43 681
6863.21 659
6863.99 615
6864.77 618
6865.55 653
6866.33 657
6867.12 663
6867.90 623
6868.68 583
6869.46 637
6870.24 611
6871.03 648
6871.81 658
6872.59 632
6873.37 626
6874.16 614
6874.94 684
6875.72 657
6876.50 639
6877.28 645
6878.07 609
6878.85 623
6879.63 628
6880.42 655
6881.20 672
6881.98 674
6882.76 644
6883.55 715
6884.33 637
6885.11 678
6885.89 597
6886.68 638
6887.46 705
6888.24 697
6889.03 662
6889.81 646
6890.59 695
6891.38 655
6892.16 695
6892.94 620
6893.73 656
6894.51 643
6895.29 629
6896.08 625
6896.86 648
6897.64 667
6898.43 702
6899.21 680
6900.00 695
6900.78 674
6901.56 680
6902.35 642
6903.13 628
6903.91 670
6904.70 680
6905.48 697
6906.27 686
6907.05 626
6907.84 625
6908.62 719
6909.40 689
6910.19 661
6910.97 673
6911.76 719
6912.54 736
6913.33 704
6914.11 655
6914.90 652
6915.68 648
6916.46 648
6917.25 669
6918.03 620
6918.82 665
6919.60 645
6920.39 642
6921.17 641
6921.96 649
6922.74 743
6923.53 688
6924.31 640
6925.10 700
6925.88 725
6926.67 703
6927.45 699
6928.24 733
6929.03 695
6929.81 686
6930.60 681
6931.38 652
6932.17 646
6932.95 642
6933.74 677
6934.52 711
6935.31 696
6936.10 624
6936.88 600
6937.67 667
6938.45 664
6939.24 652
6940.03 651
6940.81 677
6941.60 637
6942.38 659
6943.17 721
6943.96 763
6944.74 745
6945.53 795
6946.32 776
6947.10 729
6947.89 765
6948.68 814
6949.46 768
6950.25 807
6951.03 798
6951.82 742
6952.61 781
6953.40 851
6954.18 771
6954.97 793
6955.76 810
6956.54 807
6957.33 854
6958.12 769
6958.90 814
6959.69 781
6960.48 793
6961.27 836
6962.05 864
6962.84 821
6963.63 851
6964.41 809
6965.20 816
6965.99 894
6966.78 839
6967.56 936
6968.35 833
6969.14 767
6969.93 905
6970.72 952
6971.50 922
6972.29 942
6973.08 950
6973.87 989
6974.66 928
6975.44 903
6976.23 925
6977.02 990
6977.81 977
6978.60 1014
6979.38 948
6980.17 1021
6980.96 1128
6981.75 1198
6982.54 1268
6983.33 1396
6984.11 1624
6984.90 1760
6985.69 1889
6986.48 2050
6987.27 2193
6988.06 2218
6988.85 2372
6989.64 2360
6990.42 2060
6991.21 2059
6992.00 1909
6992.79 1599
6993.58 1424
6994.37 1377
6995.16 1299
6995.95 1366
6996.74 1413
6997.53 1395
6998.32 1500
6999.10 1667
6999.89 1844
7000.68 2136
7001.47 2333
7002.26 2346
7003.05 2413
7003.84 2236
7004.63 2165
7005.42 1943
7006.21 1748
7007.00 1524
7007.79 1400
7008.58 1203
7009.37 1118
7010.16 1036
7010.95 1091
7011.74 1019
7012.53 974
7013.32 987
7014.11 988
7014.90 940
7015.69 992
7016.48 1008
7017.27 1111
7018.06 1037
7018.85 884
7019.64 964
7020.43 978
7021.23 1000
7022.02 977
7022.81 996
7023.60 965
7024.39 980
7025.18 957
7025.97 998
7026.76 1043
7027.55 960
7028.34 996
7029.13 1016
7029.93 1042
7030.72 1011
7031.51 890
7032.30 975
7033.09 964
7033.88 854
7034.67 835
7035.46 767
7036.26 864
7037.05 859
7037.84 826
7038.63 928
7039.42 913
7040.21 852
7041.01 885
7041.80 927
7042.59 881
7043.38 987
7044.17 923
7044.97 875
7045.76 878
7046.55 857
7047.34 779
7048.13 783
7048.93 813
7049.72 756
7050.51 782
7051.30 820
7052.09 837
7052.89 779
7053.68 751
7054.47 714
7055.26 742
7056.06 841
7056.85 784
7057.64 768
7058.44 776
7059.23 816
7060.02 801
7060.81 776
7061.61 812
7062.40 788
7063.19 769
7063.99 817
7064.78 745
7065.57 732
7066.37 797
7067.16 767
7067.95 749
7068.74 782
7069.54 689
7070.33 728
7071.13 718
7071.92 722
7072.71 714
7073.51 724
7074.30 669
7075.09 737
7075.89 759
7076.68 783
7077.47 713
7078.27 692
7079.06 782
7079.86 798
7080.65 737
7081.44 714
7082.24 702
7083.03 742
7083.83 735
7084.62 776
7085.41 805
7086.21 746
7087.00 715
7087.80 716
7088.59 739
7089.39 707
7090.18 710
7090.98 673
7091.77 682
7092.56 617
7093.36 609
7094.15 654
7094.95 641
7095.74 633
7096.54 608
7097.33 656
7098.13 677
7098.92 623
7099.72 665
7100.51 713
7101.31 674
7102.10 640
7102.90 609
7103.69 664
7104.49 728
7105.29 668
7106.08 721
7106.88 637
7107.67 600
7108.47 586
7109.26 610
7110.06 654
7110.85 662
7111.65 617
7112.45 633
7113.24 654
7114.04 628
7114.83 614
7115.63 604
7116.42 594
7117.22 615
7118.02 705
7118.81 606
7119.61 587
7120.41 552
7121.20 601
7122.00 621
7122.79 588
7123.59 574
7124.39 662
7125.18 628
7125.98 649
7126.78 592
7127.57 621
7128.37 613
7129.17 604
7129.96 581
7130.76 592
7131.56 648
7132.35 604
7133.15 541
7133.95 574
7134.74 646
7135.54 601
7136.34 580
7137.14 565
7137.93 561
7138.73 543
7139.53 525
7140.33 526
7141.12 594
7141.92 601
7142.72 655
7143.51 606
7144.31 571
7145.11 664
7145.91 573
7146.71 574
7147.50 562
7148.30 542
7149.10 595
7149.90 523
7150.69 544
7151.49 591
7152.29 532
7153.09 511
7153.89 507
7154.68 621
7155.48 589
7156.28 533
7157.08 572
7157.88 559
7158.68 572
7159.47 546
7160.27 637
7161.07 606
7161.87 541
7162.67 558
7163.47 550
7164.27 578
7165.06 590
7165.86 594
7166.66 533
7167.46 587
7168.26 563
7169.06 596
7169.86 638
7170.66 616
7171.46 660
7172.25 680
7173.05 651
7173.85 600
7174.65 521
7175.45 600
7176.25 567
7177.05 582
7177.85 577
7178.65 546
7179.45 580
7180.25 548
7181.05 500
7181.85 515
7182.65 588
7183.45 486
7184.25 508
7185.05 582
7185.85 632
7186.65 585
7187.45 563
7188.25 518
7189.05 578
7189.85 601
7190.65 521
7191.45 580
7192.25 563
7193.05 598
7193.85 560
7194.65 542
7195.45 509
7196.25 454
7197.05 456
7197.85 542
7198.65 518
7199.45 528
7200.25 516
7201.05 546
7201.85 558
7202.65 517
7203.46 521
7204.26 513
7205.06 500
7205.86 578
7206.66 551
7207.46 507
7208.26 561
7209.06 542
7209.86 546
7210.66 568
7211.47 547
7212.27 545
7213.07 522
7213.87 518
7214.67 509
7215.47 495
7216.27 541
7217.08 575
7217.88 547
7218.68 584
7219.48 552
7220.28 586
7221.09 525
7221.89 552
7222.69 554
7223.49 542
7224.29 547
7225.10 611
7225.90 544
7226.70 539
7227.50 519
7228.30 501
7229.11 551
7229.91 481
7230.71 504
7231.51 551
7232.32 578
7233.12 487
7233.92 527
7234.72 523
7235.53 559
7236.33 558
7237.13 570
7237.93 515
7238.74 588
7239.54 544
7240.34 501
7241.15 524
7241.95 543
7242.75 549
7243.55 551
7244.36 553
7245.16 547
7245.96 504
7246.77 515
7247.57 588
7248.37 507
7249.18 559
7249.98 494
7250.78 500
7251.59 483
7252.39 490
7253.20 518
7254.00 456
7254.80 533
7255.61 510
7256.41 509
7257.21 443
7258.02 506
7258.82 518
7259.63 467
7260.43 440
7261.23 456
7262.04 519
7262.84 477
7263.65 532
7264.45 525
7265.26 556
7266.06 503
7266.86 475
7267.67 535
7268.47 461
7269.28 439
7270.08 510
7270.89 542
7271.69 516
7272.50 468
7273.30 474
7274.11 544
7274.91 487
7275.71 489
7276.52 526
7277.32 543
7278.13 530
7278.93 529
7279.74 529
7280.55 565
7281.35 549
7282.16 539
7282.96 600
7283.77 551
7284.57 544
7285.38 572
7286.18 617
7286.99 647
7287.79 620
7288.60 590
7289.40 557
7290.21 560
7291.02 552
7291.82 532
7292.63 509
7293.43 499
7294.24 492
7295.05 491
7295.85 505
7296.66 458
7297.46 532
7298.27 511
7299.08 592
7299.88 490
7300.69 493
7301.49 574
7302.30 547
7303.11 559
7303.91 497
7304.72 528
7305.53 574
7306.33 529
7307.14 535
7307.95 545
7308.75 500
7309.56 538
7310.37 550
7311.17 562
7311.98 514
7312.79 501
7313.59 571
7314.40 550
7315.21 496
7316.02 497
7316.82 527
7317.63 601
7318.44 550
7319.24 514
7320.05 522
7320.86 532
7321.67 535
7322.47 543
7323.28 547
7324.09 540
7324.90 548
7325.70 498
7326.51 478
7327.32 545
7328.13 492
7328.94 511
7329.74 502
7330.55 485
7331.36 523
7332.17 477
7332.98 495
7333.78 515
7334.59 529
7335.40 540
7336.21 549
7337.02 483
7337.82 515
7338.63 483
7339.44 470
7340.25 502
7341.06 530
7341.87 480
7342.68 481
7343.48 470
7344.29 498
7345.10 486
7345.91 458
7346.72 461
7347.53 522
7348.34 534
7349.15 574
7349.95 534
7350.76 515
7351.57 498
7352.38 506
7353.19 476
7354.00 496
7354.81 450
7355.62 477
7356.43 533
7357.24 496
7358.05 445
7358.86 460
7359.67 523
7360.48 473
7361.29 493
7362.09 520
7362.90 437
7363.71 480
7364.52 548
7365.33 489
7366.14 468
7366.95 484
7367.76 489
7368.57 495
7369.38 503
7370.19 462
7371.00 479
7371.81 479
7372.62 488
7373.43 500
7374.25 501
7375.06 474
7375.87 462
7376.68 509
7377.49 472
7378.30 479
7379.11 460
7379.92 555
7380.73 494
7381.54 448
7382.35 550
7383.16 483
7383.97 458
7384.78 510
7385.59 514
7386.41 514
7387.22 470
7388.03 474
7388.84 472
7389.65 500
7390.46 427
7391.27 469
7392.08 504
7392.89 510
7393.71 496
7394.52 462
7395.33 479
7396.14 515
7396.95 501
7397.76 476
7398.58 546
7399.39 518
7400.20 546
7401.01 536
7401.82 522
7402.63 484
7403.45 538
7404.26 532
7405.07 507
7405.88 515
7406.69 524
7407.51 529
7408.32 508
7409.13 499
7409.94 500
7410.76 501
7411.57 446
7412.38 519
7413.19 531
7414.01 408
7414.82 448
7415.63 472
7416.44 462
7417.26 491
7418.07 478
7418.88 435
7419.69 457
7420.51 479
7421.32 489
7422.13 503
7422.95 479
7423.76 447
7424.57 455
7425.39 480
7426.20 488
7427.01 468
7427.83 504
7428.64 515
7429.45 461
7430.27 432
7431.08 432
7431.89 433
7432.71 502
7433.52 486
7434.33 442
7435.15 509
7435.96 501
7436.77 405
7437.59 464
7438.40 478
7439.22 458
7440.03 510
7440.84 473
7441.66 515
7442.47 499
7443.29 488
7444.10 463
7444.91 497
7445.73 511
7446.54 444
7447.36 439
7448.17 494
7448.99 484
7449.80 490
7450.62 457
7451.43 437
7452.24 455
7453.06 478
7453.87 446
7454.69 472
7455.50 534
7456.32 481
7457.13 497
7457.95 477
7458.76 465
7459.58 493
7460.39 487
7461.21 507
7462.02 516
7462.84 506
7463.65 500
7464.47 534
7465.28 558
7466.10 469
7466.92 482
7467.73 499
7468.55 523
7469.36 488
7470.18 448
7470.99 473
7471.81 475
7472.62 475
7473.44 451
7474.26 406
7475.07 465
7475.89 457
7476.70 436
7477.52 439
7478.34 459
7479.15 477
7479.97 525
7480.78 497
7481.60 445
7482.42 458
7483.23 457
7484.05 462
7484.87 438
7485.68 470
7486.50 528
7487.32 508
7488.13 481
7488.95 531
7489.76 505
7490.58 482
7491.40 460
7492.22 470
7493.03 519
7493.85 534
7494.67 481
7495.48 504
7496.30 498
7497.12 480
7497.93 500
7498.75 523
7499.57 495
7500.39 441
7501.20 466
7502.02 442
7502.84 467
7503.66 528
7504.47 502
7505.29 505
7506.11 525
7506.93 527
7507.74 468
7508.56 466
7509.38 487
7510.20 568
7511.01 522
7511.83 536
7512.65 456
7513.47 436
7514.29 413
7515.10 458
7515.92 491
7516.74 482
7517.56 476
7518.38 526
7519.19 540
7520.01 434
7520.83 464
7521.65 460
7522.47 494
7523.29 524
7524.11 511
7524.92 448
7525.74 516
7526.56 454
7527.38 451
7528.20 432
7529.02 502
7529.84 548
7530.66 546
7531.47 501
7532.29 537
7533.11 450
7533.93 450
7534.75 443
7535.57 506
7536.39 524
7537.21 510
7538.03 568
7538.85 486
7539.67 495
7540.49 484
7541.31 491
7542.12 531
7542.94 536
7543.76 511
7544.58 522
7545.40 532
7546.22 552
7547.04 527
7547.86 489
7548.68 528
7549.50 531
7550.32 523
7551.14 494
7551.96 503
7552.78 490
7553.60 528
7554.42 467
7555.24 514
7556.06 588
7556.88 525
7557.70 514
7558.52 501
7559.35 546
7560.17 554
7560.99 555
7561.81 578
7562.63 593
7563.45 559
7564.27 556
7565.09 577
7565.91 619
7566.73 532
7567.55 564
7568.37 526
7569.19 578
7570.02 536
7570.84 563
7571.66 625
7572.48 644
7573.30 617
7574.12 540
7574.94 538
7575.76 556
7576.59 552
7577.41 598
7578.23 587
7579.05 555
7579.87 564
7580.69 589
7581.51 657
7582.34 616
7583.16 616
7583.98 640
7584.80 617
7585.62 649
7586.45 601
7587.27 667
7588.09 659
7588.91 703
7589.73 730
7590.56 686
7591.38 764
7592.20 765
7593.02 688
7593.85 715
7594.67 768
7595.49 700
7596.31 743
7597.14 660
7597.96 641
7598.78 658
7599.60 745
7600.43 704
7601.25 719
7602.07 723
7602.89 734
7603.72 884
7604.54 931
7605.36 945
7606.19 983
7607.01 1101
7607.83 1117
7608.66 1105
7609.48 1013
7610.30 974
7611.12 1001
7611.95 923
7612.77 774
7613.59 700
7614.42 754
7615.24 742
7616.07 656
7616.89 680
7617.71 695
7618.54 755
7619.36 733
7620.18 687
7621.01 656
7621.83 760
7622.66 701
7623.48 694
7624.30 748
7625.13 613
7625.95 745
7626.78 773
7627.60 716
7628.42 736
7629.25 861
7630.07 984
7630.90 990
7631.72 1056
7632.55 1187
7633.37 1195
7634.19 1258
7635.02 1225
7635.84 1155
7636.67 1159
7637.49 1030
7638.32 948
7639.14 822
7639.97 824
7640.79 776
7641.62 711
7642.44 732
7643.27 724
7644.09 735
7644.92 640
7645.74 650
7646.57 647
7647.39 638
7648.22 605
7649.04 627
7649.87 611
7650.70 636
7651.52 600
7652.35 640
7653.17 630
7654.00 583
7654.82 544
7655.65 575
7656.47 562
7657.30 636
7658.13 649
7658.95 602
7659.78 562
7660.60 572
7661.43 569
7662.26 542
7663.08 504
7663.91 511
7664.73 588
7665.56 550
7666.39 546
7667.21 529
7668.04 537
7668.87 590
7669.69 581
7670.52 558
7671.35 575
7672.17 615
7673.00 637
7673.83 635
7674.65 621
7675.48 646
7676.31 565
7677.13 513
7677.96 543
7678.79 547
7679.61 497
7680.44 537
7681.27 478
7682.09 503
7682.92 554
7683.75 548
7684.58 527
7685.40 502
7686.23 519
7687.06 577
7687.89 570
7688.71 529
7689.54 561
7690.37 505
7691.20 500
7692.02 461
7692.85 492
7693.68 518
7694.51 542
7695.33 557
7696.16 529
7696.99 499
7697.82 539
7698.65 577
7699.47 559
7700.30 512
7701.13 525
7701.96 541
7702.79 485
7703.62 498
7704.44 460
7705.27 565
7706.10 536
7706.93 509
7707.76 561
7708.59 540
7709.41 516
7710.24 557
7711.07 508
7711.90 505
7712.73 447
7713.56 478
7714.39 582
7715.22 513
7716.05 477
7716.87 457
7717.70 483
7718.53 464
7719.36 516
7720.19 459
7721.02 492
7721.85 514
7722.68 465
7723.51 459
7724.34 502
7725.17 467
7726.00 456
7726.83 458
7727.66 455
7728.48 487
7729.31 493
7730.14 501
7730.97 461
7731.80 469
7732.63 490
7733.46 517
7734.29 490
7735.12 467
7735.95 470
7736.78 467
7737.61 523
7738.44 414
7739.27 441
7740.10 430
7740.93 466
7741.77 475
7742.60 495
7743.43 479
7744.26 507
7745.09 514
7745.92 508
7746.75 502
7747.58 504
7748.41 496
7749.24 497
7750.07 543
7750.90 494
7751.73 541
7752.56 502
7753.39 558
7754.23 509
7755.06 463
7755.89 443
7756.72 519
7757.55 460
7758.38 489
7759.21 471
7760.04 406
7760.88 452
7761.71 452
7762.54 460
7763.37 412
7764.20 464
7765.03 458
7765.86 451
7766.70 445
7767.53 374
7768.36 462
7769.19 468
7770.02 457
7770.86 473
7771.69 421
7772.52 441
7773.35 467
7774.18 480
7775.02 460
7775.85 420
7776.68 466
7777.51 480
7778.34 409
7779.18 445
7780.01 497
7780.84 428
7781.67 456
7782.51 431
7783.34 442
7784.17 473
7785.00 456
7785.84 498
7786.67 467
7787.50 366
7788.34 464
7789.17 449
7790.00 397
7790.83 400
7791.67 419
7792.50 481
7793.33 391
7794.17 419
7795.00 475
7795.83 459
7796.67 453
7797.50 459
7798.33 396
7799.17 423
7800.00 434
7800.83 403
7801.67 453
7802.50 466
7803.33 420
7804.17 398
7805.00 453
7805.84 472
7806.67 438
7807.50 434
7808.34 473
7809.17 428
7810.01 487
7810.84 464
7811.67 479
7812.51 470
7813.34 490
7814.18 450
7815.01 467
7815.84 460
7816.68 456
7817.51 475
7818.35 430
7819.18 388
7820.02 461
7820.85 558
7821.69 502
7822.52 482
7823.36 485
7824.19 443
7825.03 403
7825.86 413
7826.69 449
7827.53 482
7828.36 462
7829.20 463
7830.03 481
7830.87 484
7831.71 488
7832.54 440
7833.38 442
7834.21 458
7835.05 376
7835.88 450
7836.72 459
7837.55 429
7838.39 428
7839.22 424
7840.06 465
7840.90 454
7841.73 405
7842.57 437
7843.40 409
7844.24 387
7845.07 432
7845.91 475
7846.75 456
7847.58 503
7848.42 503
7849.25 541
7850.09 466
7850.93 454
7851.76 506
7852.60 536
7853.44 578
7854.27 517
7855.11 517
7855.94 501
7856.78 553
7857.62 518
7858.45 546
7859.29 562
7860.13 614
7860.96 650
7861.80 605
7862.64 532
7863.47 536
7864.31 583
7865.15 594
7865.99 522
7866.82 534
7867.66 521
7868.50 455
7869.33 448
7870.17 504
7871.01 499
7871.85 507
7872.68 493
7873.52 561
7874.36 530
7875.20 499
7876.03 509
7876.87 612
7877.71 615
7878.55 562
7879.38 601
7880.22 658
7881.06 662
7881.90 546
7882.74 507
7883.57 491
7884.41 553
7885.25 532
7886.09 495
7886.93 517
7887.76 513
7888.60 516
7889.44 544
7890.28 499
7891.12 515
7891.96 530
7892.79 580
7893.63 577
7894.47 591
7895.31 548
7896.15 510
7896.99 506
7897.83 601
7898.66 551
7899.50 553
7900.34 540
7901.18 523
7902.02 524
7902.86 524
7903.70 463
7904.54 473
7905.38 448
7906.21 455
7907.05 461
7907.89 510
7908.73 489
7909.57 448
7910.41 483
7911.25 468
7912.09 391
7912.93 408
7913.77 424
7914.61 444
7915.45 415
7916.29 475
7917.13 469
7917.97 424
7918.81 472
7919.65 449
7920.49 471
7921.33 528
7922.17 464
7923.01 455
7923.85 445
7924.69 453
7925.53 459
7926.37 434
7927.21 434
7928.05 486
7928.89 432
7929.73 425
7930.57 428
7931.41 440
7932.25 469
7933.09 428
7933.93 424
7934.77 449
7935.61 433
7936.45 431
7937.29 408
7938.14 384
7938.98 415
7939.82 426
7940.66 411
7941.50 438
7942.34 447
7943.18 448
7944.02 415
7944.86 454
7945.70 400
7946.55 445
7947.39 419
7948.23 445
7949.07 398
7949.91 409
7950.75 477
7951.59 466
7952.44 397
7953.28 397
7954.12 438
7954.96 433
7955.80 472
7956.65 441
7957.49 445
7958.33 452
7959.17 452
7960.01 435
7960.86 404
7961.70 371
7962.54 394
7963.38 400
7964.22 417
7965.07 454
7965.91 393
7966.75 437
7967.59 415
7968.44 398
7969.28 391
7970.12 407
7970.96 424
7971.81 397
7972.65 342
7973.49 361
7974.33 387
7975.18 351
7976.02 396
7976.86 446
7977.71 410
7978.55 410
7979.39 427
7980.23 386
7981.08 386
7981.92 417
7982.76 414
7983.61 334
7984.45 361
7985.29 377
7986.14 375
7986.98 362
7987.82 408
7988.67 378
7989.51 406
7990.36 427
7991.20 424
7992.04 423
7992.89 450
7993.73 406
7994.57 373
7995.42 397
7996.26 374
7997.11 406
7997.95 369
7998.79 368
7999.64 407
8000.48 389
8001.33 320
8002.17 389
8003.01 445
8003.86 388
8004.70 395
8005.55 374
8006.39 366
8007.24 369
8008.08 391
8008.93 386
8009.77 362
8010.62 405
8011.46 400
8012.30 350
8013.15 340
8013.99 376
8014.84 388
8015.68 387
8016.53 373
8017.37 375
8018.22 338
8019.06 362
8019.91 372
8020.76 329
8021.60 351
8022.45 379
8023.29 363
8024.14 377
8024.98 381
8025.83 355
8026.67 369
8027.52 388
8028.36 361
8029.21 352
8030.06 374
8030.90 361
8031.75 351
8032.59 396
8033.44 470
8034.28 378
8035.13 388
8035.98 432
8036.82 384
8037.67 408
8038.52 374
8039.36 408
8040.21 455
8041.05 366
8041.90 438
8042.75 368
8043.59 373
8044.44 380
8045.29 370
8046.13 365
8046.98 350
8047.83 329
8048.67 344
8049.52 349
8050.37 350
8051.21 355
8052.06 365
8052.91 349
8053.75 355
8054.60 374
8055.45 369
8056.30 360
8057.14 397
8057.99 365
8058.84 372
8059.68 395
8060.53 388
8061.38 392
8062.23 317
8063.07 309
8063.92 363
8064.77 352
8065.62 400
8066.46 382
8067.31 424
8068.16 352
8069.01 366
8069.85 362
8070.70 360
8071.55 402
8072.40 385
8073.25 365
8074.09 347
8074.94 343
8075.79 383
8076.64 399
8077.49 381
8078.34 368
8079.18 377
8080.03 403
8080.88 389
8081.73 368
8082.58 349
8083.43 348
8084.27 379
8085.12 423
8085.97 392
8086.82 409
8087.67 389
8088.52 370
8089.37 344
8090.22 347
8091.06 390
8091.91 405
8092.76 351
8093.61 372
8094.46 341
8095.31 347
8096.16 384
8097.01 372
8097.86 390
8098.71 342
8099.56 370
8100.41 399
8101.26 347
8102.11 350
8102.95 332
8103.80 390
8104.65 364
8105.50 425
8106.35 377
8107.20 360
8108.05 353
8108.90 361
8109.75 368
8110.60 410
8111.45 405
8112.30 400
8113.15 419
8114.00 407
8114.85 487
8115.70 434
8116.55 362
8117.40 414
8118.25 375
8119.10 339
8119.96 369
8120.81 351
8121.66 412
8122.51 380
8123.36 358
8124.21 332
8125.06 327
8125.91 350
8126.76 381
8127.61 430
8128.46 361
8129.31 383
8130.16 376
8131.02 367
8131.87 403
8132.72 438
8133.57 432
8134.42 398
8135.27 443
8136.12 441
8136.97 461
8137.83 495
8138.68 497
8139.53 434
8140.38 500
8141.23 452
8142.08 448
8142.93 445
8143.79 475
8144.64 487
8145.49 463
8146.34 495
8147.19 483
8148.05 508
8148.90 548
8149.75 484
8150.60 499
8151.45 532
8152.31 542
8153.16 578
8154.01 572
8154.86 562
8155.71 638
8156.57 685
8157.42 641
8158.27 632
8159.12 655
8159.98 609
8160.83 543
8161.68 572
8162.54 500
8163.39 469
8164.24 469
8165.09 502
8165.95 447
8166.80 471
8167.65 492
8168.51 454
8169.36 460
8170.21 459
8171.06 490
8171.92 540
8172.77 453
8173.62 479
8174.48 522
8175.33 468
8176.18 488
8177.04 448
8177.89 436
8178.74 447
8179.60 388
8180.45 401
8181.31 382
8182.16 390
8183.01 435
8183.87 420
8184.72 409
8185.57 431
8186.43 431
8187.28 336
8188.14 423
8188.99 399
8189.84 393
8190.70 417
8191.55 414
8192.41 398
8193.26 417
8194.12 376
8194.97 394
8195.83 434
8196.68 426
8197.53 393
8198.39 391
8199.24 378
8200.10 415
8200.95 342
8201.81 364
8202.66 378
8203.52 395
8204.37 409
8205.23 352
8206.08 425
8206.94 421
8207.79 400
8208.65 344
8209.50 411
8210.36 340
8211.21 371
8212.07 393
8212.92 422
8213.78 367
8214.63 420
8215.49 391
8216.34 427
8217.20 422
8218.06 355
8218.91 376
8219.77 374
8220.62 374
8221.48 366
8222.33 368
8223.19 337
8224.05 384
8224.90 413
8225.76 405
8226.61 375
8227.47 396
8228.33 390
8229.18 354
8230.04 415
8230.90 373
8231.75 378
8232.61 397
8233.46 403
8234.32 355
8235.18 381
8236.03 386
8236.89 303
8237.75 395
8238.60 415
8239.46 414
8240.32 377
8241.17 393
8242.03 366
8242.89 361
8243.74 358
8244.60 396
8245.46 383
8246.32 380
8247.17 442
8248.03 453
8248.89 359
8249.74 399
8250.60 404
8251.46 419
8252.32 410
8253.17 385
8254.03 378
8254.89 424
8255.75 316
8256.60 333
8257.46 380
8258.32 348
8259.18 359
8260.04 344
8260.89 402
8261.75 335
8262.61 360
8263.47 373
8264.32 346
8265.18 367
8266.04 404
8266.90 362
8267.76 364
8268.62 350
8269.47 384
8270.33 412
8271.19 377
8272.05 342
8272.91 359
8273.77 394
8274.62 331
8275.48 362
8276.34 367
8277.20 335
8278.06 290
8278.92 330
8279.78 352
8280.64 393
8281.49 391
8282.35 379
8283.21 404
8284.07 386
8284.93 328
8285.79 357
8286.65 397
8287.51 391
8288.37 363
8289.23 356
8290.09 340
8290.95 304
8291.80 379
8292.66 380
8293.52 378
8294.38 356
8295.24 386
8296.10 375
8296.96 381
8297.82 361
8298.68 407
8299.54 472
8300.40 404
8301.26 366
8302.12 336
8302.98 374
8303.84 379
8304.70 398
8305.56 389
8306.42 392
8307.28 394
8308.14 347
8309.00 389
8309.86 353
8310.72 355
8311.58 384
8312.44 419
8313.31 358
8314.17 317
8315.03 332
8315.89 370
8316.75 381
8317.61 352
8318.47 383
8319.33 355
8320.19 420
8321.05 407
8321.91 349
8322.77 336
8323.64 396
8324.50 402
8325.36 341
8326.22 351
8327.08 388
8327.94 391
8328.80 343
8329.66 329
8330.53 373
8331.39 332
8332.25 336
8333.11 362
8333.97 312
8334.83 394
8335.70 370
8336.56 355
8337.42 321
8338.28 316
8339.14 347
8340.00 415
8340.87 359
8341.73 329
8342.59 342
8343.45 398
8344.32 384
8345.18 420
8346.04 340
8346.90 406
8347.76 401
8348.63 363
8349.49 335
8350.35 309
8351.21 339
8352.08 362
8352.94 398
8353.80 357
8354.66 304
8355.53 360
8356.39 372
8357.25 370
8358.12 390
8358.98 311
8359.84 325
8360.71 365
8361.57 323
8362.43 306
8363.29 344
8364.16 376
8365.02 357
8365.88 329
8366.75 344
8367.61 359
8368.47 367
8369.34 364
8370.20 385
8371.06 320
8371.93 348
8372.79 346
8373.66 339
8374.52 291
8375.38 330
8376.25 364
8377.11 383
8377.97 369
8378.84 353
8379.70 369
8380.57 391
8381.43 386
8382.30 373
8383.16 361
8384.02 388
8384.89 402
8385.75 349
8386.62 376
8387.48 340
8388.35 340
8389.21 361
8390.07 393
8390.94 363
8391.80 341
8392.67 378
8393.53 408
8394.40 339
8395.26 350
8396.13 356
8396.99 339
8397.86 388
8398.72 340
8399.59 345
8400.45 333
8401.32 367
8402.18 402
8403.05 358
8403.91 335
8404.78 358
8405.64 339
8406.51 362
8407.37 371
8408.24 348
8409.11 328
8409.97 339
8410.84 359
8411.70 374
8412.57 407
8413.43 367
8414.30 400
8415.17 391
8416.03 327
8416.90 364
8417.76 395
8418.63 398
8419.50 381
8420.36 376
8421.23 374
8422.09 370
8422.96 340
8423.83 368
8424.69 374
8425.56 384
8426.43 382
8427.29 400
8428.16 438
8429.02 391
8429.89 400
8430.76 375
8431.62 382
8432.49 388
8433.36 392
8434.23 437
8435.09 439
8435.96 441
8436.83 404
8437.69 424
8438.56 444
8439.43 457
8440.29 454
8441.16 459
8442.03 456
8442.90 414
8443.76 399
8444.63 470
8445.50 449
8446.37 533
8447.23 493
8448.10 459
8448.97 440
8449.84 437
8450.70 433
8451.57 471
8452.44 433
8453.31 454
8454.17 450
8455.04 463
8455.91 496
8456.78 483
8457.65 460
8458.51 495
8459.38 496
8460.25 579
8461.12 569
8461.99 520
8462.86 479
8463.72 516
8464.59 531
8465.46 493
8466.33 524
8467.20 530
8468.07 524
8468.93 548
8469.80 538
8470.67 578
8471.54 630
8472.41 691
8473.28 725
8474.15 756
8475.02 731
8475.89 719
8476.75 632
8477.62 553
8478.49 578
8479.36 570
8480.23 514
8481.10 488
8481.97 449
8482.84 476
8483.71 450
8484.58 452
8485.45 411
8486.32 450
8487.19 446
8488.06 486
8488.92 464
8489.79 441
8490.66 483
8491.53 447
8492.40 434
8493.27 432
8494.14 406
8495.01 414
8495.88 440
8496.75 495
8497.62 444
8498.49 440
8499.36 475
8500.23 478
8501.10 458
8501.97 450
8502.85 467
8503.72 488
8504.59 468
8505.46 489
8506.33 479
8507.20 462
8508.07 460
8508.94 446
8509.81 503
8510.68 469
8511.55 536
8512.42 524
8513.29 512
8514.16 520
8515.03 539
8515.91 529
8516.78 480
8517.65 469
8518.52 449
8519.39 454
8520.26 443
8521.13 443
8522.00 439
8522.88 470
8523.75 459
8524.62 456
8525.49 515
8526.36 459
8527.23 462
8528.10 491
8528.98 510
8529.85 495
8530.72 490
8531.59 517
8532.46 506
8533.34 539
8534.21 511
8535.08 523
8535.95 478
8536.82 492
8537.70 545
8538.57 489
8539.44 504
8540.31 546
8541.18 546
8542.06 580
8542.93 577
8543.80 526
8544.67 506
8545.55 481
8546.42 497
8547.29 481
8548.17 503
8549.04 522
8549.91 548
8550.78 565
8551.66 619
8552.53 620
8553.40 705
8554.28 823
8555.15 921
8556.02 972
8556.89 1010
8557.77 998
8558.64 954
8559.51 953
8560.39 886
8561.26 836
8562.13 706
8563.01 600
8563.88 508
8564.75 507
8565.63 512
8566.50 510
8567.38 519
8568.25 419
8569.12 462
8570.00 444
8570.87 449
8571.74 415
8572.62 438
8573.49 430
8574.37 453
8575.24 442
8576.11 453
8576.99 447
8577.86 439
8578.74 418
8579.61 411
8580.49 373
8581.36 432
8582.23 450
8583.11 421
8583.98 425
8584.86 371
8585.73 459
8586.61 472
8587.48 443
8588.36 405
8589.23 396
8590.11 431
8590.98 405
8591.86 421
8592.73 456
8593.61 452
8594.48 420
8595.36 460
8596.23 458
8597.11 518
8597.98 450
8598.86 438
8599.73 382
8600.61 412
8601.48 403
8602.36 441
8603.23 426
8604.11 449
8604.99 406
8605.86 396
8606.74 423
8607.61 401
8608.49 390
8609.36 390
8610.24 384
8611.12 393
8611.99 402
8612.87 400
8613.74 416
8614.62 423
8615.50 400
8616.37 430
8617.25 403
8618.12 426
8619.00 412
8619.88 416
8620.75 433
8621.63 387
8622.51 405
8623.38 450
8624.26 445
8625.14 419
8626.01 370
8626.89 371
8627.77 420
8628.64 464
8629.52 435
8630.40 412
8631.27 396
8632.15 405
8633.03 390
8633.90 364
8634.78 388
8635.66 396
8636.54 391
8637.41 383
8638.29 379
8639.17 415
8640.05 387
8640.92 352
8641.80 371
8642.68 414
8643.55 394
8644.43 386
8645.31 407
8646.19 402
8647.07 409
8647.94 399
8648.82 383
8649.70 413
8650.58 380
8651.45 398
8652.33 385
8653.21 357
8654.09 394
8654.97 418
8655.85 375
8656.72 357
8657.60 344
8658.48 368
8659.36 378
8660.24 443
8661.12 356
8661.99 351
8662.87 337
8663.75 383
8664.63 343
8665.51 427
8666.39 406
8667.27 375
8668.14 340
8669.02 388
8669.90 355
8670.78 398
8671.66 358
8672.54 357
8673.42 401
8674.30 387
8675.18 356
8676.06 385
8676.94 408
8677.81 381
8678.69 383
8679.57 401
8680.45 441
8681.33 445
8682.21 386
8683.09 400
8683.97 383
8684.85 415
8685.73 418
8686.61 393
8687.49 388
8688.37 421
8689.25 438
8690.13 453
8691.01 435
8691.89 460
8692.77 476
8693.65 490
8694.53 528
8695.41 542
8696.29 530
8697.17 574
8698.05 547
8698.93 503
8699.81 468
8700.69 488
8701.57 472
8702.45 439
8703.33 399
8704.21 357
8705.09 388
8705.98 372
8706.86 352
8707.74 317
8708.62 343
8709.50 388
8710.38 373
8711.26 389
8712.14 383
8713.02 390
8713.90 406
8714.79 384
8715.67 393
8716.55 392
8717.43 391
8718.31 353
8719.19 395
8720.07 364
8720.95 327
8721.84 392
8722.72 410
8723.60 391
8724.48 336
8725.36 358
8726.24 393
8727.13 331
8728.01 326
8728.89 363
8729.77 345
8730.65 340
8731.54 361
8732.42 406
8733.30 363
8734.18 401
8735.06 393
8735.95 376
8736.83 369
8737.71 373
8738.59 356
8739.48 353
8740.36 361
8741.24 383
8742.12 354
8743.01 342
8743.89 323
8744.77 387
8745.65 396
8746.54 359
8747.42 303
8748.30 331
8749.19 406
8750.07 377
8750.95 340
8751.83 373
8752.72 368
8753.60 341
8754.48 374
8755.37 417
8756.25 387
8757.13 390
8758.02 402
8758.90 397
8759.78 466
8760.67 502
8761.55 485
8762.43 427
8763.32 471
8764.20 429
8765.09 394
8765.97 378
8766.85 396
8767.74 386
8768.62 379
8769.51 406
8770.39 394
8771.27 393
8772.16 365
8773.04 403
8773.93 376
8774.81 405
8775.69 388
8776.58 395
8777.46 361
8778.35 334
8779.23 353
8780.12 382
8781.00 337
8781.89 328
8782.77 316
8783.65 333
8784.54 327
8785.42 333
8786.31 320
8787.19 336
8788.08 338
8788.96 331
8789.85 366
8790.73 363
8791.62 337
8792.50 368
8793.39 362
8794.27 377
8795.16 374
8796.04 345
8796.93 333
8797.82 313
8798.70 312
8799.59 306
8800.47 339
8801.36 365
8802.24 334
8803.13 318
8804.01 327
8804.90 344
8805.79 379
8806.67 360
8807.56 349
8808.44 338
8809.33 300
8810.22 339
8811.10 359
8811.99 349
8812.87 327
8813.76 354
8814.65 338
8815.53 295
8816.42 323
8817.30 342
8818.19 317
8819.08 299
8819.96 310
8820.85 336
8821.74 315
8822.62 322
8823.51 308
8824.40 291
8825.28 314
8826.17 313
8827.06 293
8827.94 324
8828.83 306
8829.72 311
8830.61 329
8831.49 288
8832.38 300
8833.27 306
8834.15 312
8835.04 297
8835.93 321
8836.82 329
8837.70 325
8838.59 348
8839.48 355
8840.37 333
8841.25 333
8842.14 319
8843.03 298
8843.92 329
8844.80 333
8845.69 268
8846.58 280
8847.47 344
8848.36 308
8849.24 323
8850.13 328
8851.02 293
8851.91 293
8852.80 276
8853.68 299
8854.57 325
8855.46 345
8856.35 296
8857.24 300
8858.13 316
8859.01 268
8859.90 267
8860.79 277
8861.68 312
8862.57 266
8863.46 292
8864.35 296
8865.23 316
8866.12 285
8867.01 272
8867.90 268
8868.79 300
8869.68 312
8870.57 301
8871.46 309
8872.35 333
8873.24 284
8874.12 316
8875.01 301
8875.90 330
8876.79 327
8877.68 293
8878.57 324
8879.46 307
8880.35 297
8881.24 263
8882.13 317
8883.02 334
8883.91 306
8884.80 269
8885.69 322
8886.58 329
8887.47 318
8888.36 350
8889.25 341
8890.14 288
8891.03 298
8891.92 331
8892.81 310
8893.70 319
8894.59 350
8895.48 292
8896.37 298
8897.26 272
8898.15 284
8899.04 310
8899.93 315
8900.82 280
8901.71 291
8902.60 274
8903.49 282
8904.38 312
8905.28 297
8906.17 284
8907.06 284
8907.95 260
8908.84 272
8909.73 283
8910.62 290
8911.51 278
8912.40 286
8913.29 275
8914.19 283
8915.08 306
8915.97 286
8916.86 301
8917.75 252
8918.64 257
8919.53 298
8920.43 290
8921.32 254
8922.21 277
8923.10 330
8923.99 301
8924.88 281
8925.78 279
8926.67 308
8927.56 287
8928.45 241
8929.34 301
8930.24 294
8931.13 303
8932.02 313
8932.91 300
8933.80 302
8934.70 303
8935.59 300
8936.48 279
8937.37 273
8938.27 301
8939.16 262
8940.05 282
8940.94 227
8941.84 271
8942.73 275
8943.62 274
8944.51 306
8945.41 264
8946.30 276
8947.19 284
8948.09 277
8948.98 297
8949.87 286
8950.77 325
8951.66 309
8952.55 352
8953.44 279
8954.34 247
8955.23 268
8956.12 306
8957.02 331
8957.91 312
8958.80 294
8959.70 283
8960.59 281
8961.49 269
8962.38 281
8963.27 281
8964.17 262
8965.06 285
8965.95 311
8966.85 309
8967.74 245
8968.64 304
8969.53 326
8970.42 308
8971.32 286
8972.21 279
8973.11 279
8974.00 279
8974.90 235
8975.79 272
8976.68 266
8977.58 268
8978.47 276
8979.37 279
8980.26 282
8981.16 289
8982.05 260
8982.95 277
8983.84 263
8984.74 275
8985.63 305
8986.52 266
8987.42 273
8988.31 214
8989.21 262
8990.10 236
8991.00 276
8991.89 251
8992.79 278
8993.69 262
8994.58 253
8995.48 262
8996.37 276
8997.27 269
8998.16 259
8999.06 278
8999.95 277
9000.85 270
9001.74 271
9002.64 287
9003.54 300
9004.43 259
9005.33 260
9006.22 283
9007.12 279
9008.01 260
9008.91 265
9009.81 244
9010.70 252
9011.60 286
9012.50 278
9013.39 258
9014.29 253
9015.18 280
9016.08 314
9016.98 229
9017.87 252
9018.77 296
9019.67 278
9020.56 276
9021.46 272
9022.36 268
9023.25 262
9024.15 250
9025.05 262
9025.94 261
9026.84 242
9027.74 260
9028.63 219
9029.53 278
9030.43 291
9031.32 272
9032.22 280
9033.12 299
9034.02 282
9034.91 283
9035.81 275
9036.71 288
9037.61 289
9038.50 283
9039.40 287
9040.30 295
9041.20 279
9042.09 228
9042.99 275
9043.89 244
9044.79 239
9045.68 262
9046.58 235
9047.48 245
9048.38 255
9049.28 238
9050.17 262
9051.07 296
9051.97 249
9052.87 246
9053.77 259
9054.66 281
9055.56 295
9056.46 343
9057.36 292
9058.26 291
9059.16 257
9060.06 268
9060.95 242
9061.85 226
9062.75 253
9063.65 297
9064.55 241
9065.45 254
9066.35 285
9067.25 295
9068.14 282
9069.04 253
9069.94 294
9070.84 264
9071.74 291
9072.64 276
9073.54 266
9074.44 264
9075.34 290
9076.24 287
9077.14 274
9078.04 256
9078.93 242
9079.83 229
9080.73 245
9081.63 238
9082.53 256
9083.43 285
9084.33 288
9085.23 261
9086.13 264
9087.03 263
9087.93 274
9088.83 259
9089.73 237
9090.63 259
9091.53 262
9092.43 251
9093.33 277
9094.23 271
9095.13 253
9096.03 277
9096.93 276
9097.83 283
9098.73 259
9099.63 247
9100.54 246
9101.44 248
9102.34 243
9103.24 242
9104.14 273
9105.04 254
9105.94 255
9106.84 260
9107.74 263
9108.64 284
9109.54 260
9110.44 241
9111.35 241
9112.25 253
9113.15 242
9114.05 246
9114.95 258
9115.85 232
9116.75 222
9117.65 277
9118.56 274
9119.46 246
9120.36 274
9121.26 246
9122.16 273
9123.06 256
9123.97 288
9124.87 210
9125.77 243
9126.67 242
9127.57 255
9128.47 268
9129.38 266
9130.28 243
9131.18 290
9132.08 250
9132.98 282
9133.89 284
9134.79 285
9135.69 255
9136.59 286
9137.50 257
9138.40 226
9139.30 282
9140.20 251
9141.11 237
9142.01 266
9142.91 293
9143.81 295
9144.72 237
9145.62 242
9146.52 211
9147.42 214
9148.33 236
9149.23 234
9150.13 263
9151.04 267
9151.94 234
9152.84 243
9153.75 252
9154.65 267
9155.55 239
9156.46 261
9157.36 242
9158.26 233
9159.17 257
9160.07 235
9160.97 249
9161.88 259
9162.78 254
9163.68 221
9164.59 239
9165.49 211
9166.40 239
9167.30 203
9168.20 223
9169.11 270
9170.01 263
9170.92 184
9171.82 202
9172.72 258
9173.63 227
9174.53 225
9175.44 210
9176.34 258
9177.24 272
9178.15 317
9179.05 281
9179.96 227
9180.86 252
9181.77 263
9182.67 251
9183.58 239
9184.48 261
9185.39 259
9186.29 263
9187.20 229
9188.10 252
9189.01 265
9189.91 275
9190.82 252
9191.72 247
9192.63 225
9193.53 229
9194.44 275
9195.34 251
9196.25 266
9197.15 254
9198.06 257
9198.96 236
9199.87 253
9200.77 249
9201.68 233
9202.58 261
9203.49 286
9204.40 249
9205.30 235
9206.21 217
9207.11 239
9208.02 252
9208.92 228
9209.83 235
9210.74 274
9211.64 274
9212.55 311
9213.45 278
9214.36 274
9215.27 277
9216.17 259
9217.08 262
9217.99 256
9218.89 235
9219.80 219
9220.71 213
9221.61 252
9222.52 218
9223.43 250
9224.33 269
9225.24 301
9226.15 293
9227.05 244
9227.96 203
9228.87 276
9229.77 309
9230.68 249
9231.59 256
9232.49 248
9233.40 253
9234.31 249
9235.22 241
9236.12 219
9237.03 191
9237.94 206
9238.84 233
9239.75 213
9240.66 216
9241.57 220
9242.47 269
9243.38 252
9244.29 250
9245.20 263
9246.11 257
9247.01 272
9247.92 257
9248.83 257
9249.74 250
9250.64 228
9251.55 223
9252.46 228
9253.37 211
9254.28 252
9255.19 236
9256.09 260
9257.00 185
9257.91 234
9258.82 256
9259.73 236
9260.64 268
9261.54 256
9262.45 234
9263.36 237
9264.27 288
9265.18 242
9266.09 246
9267.00 278
9267.90 254
9268.81 240
9269.72 254
9270.63 229
9271.54 253
9272.45 226
9273.36 209
9274.27 243
9275.18 252
9276.09 238
9277.00 243
9277.90 221
9278.81 232
9279.72 268
9280.63 209
9281.54 237
9282.45 238
9283.36 255
9284.27 239
9285.18 242
9286.09 228
9287.00 243
9287.91 217
9288.82 266
9289.73 249
9290.64 241
9291.55 243
9292.46 240
9293.37 244
9294.28 243
9295.19 257
9296.10 273
9297.01 249
9297.92 230
9298.83 242
9299.74 235
9300.65 231
9301.56 253
9302.47 270
9303.38 238
9304.29 281
9305.20 300
9306.12 297
9307.03 234
9307.94 291
9308.85 292
9309.76 237
9310.67 240
9311.58 247
9312.49 257
9313.40 298
9314.31 268
9315.22 272
9316.14 291
9317.05 272
9317.96 259
9318.87 255
9319.78 269
9320.69 248
9321.60 236
9322.52 257
9323.43 252
9324.34 237
9325.25 242
9326.16 289
9327.07 255
9327.99 215
9328.90 222
9329.81 229
9330.72 243
9331.63 256
9332.54 238
9333.46 224
9334.37 203
9335.28 227
9336.19 245
9337.11 221
9338.02 223
9338.93 298
9339.84 251
9340.75 260
9341.67 253
9342.58 223
9343.49 255
9344.40 249
9345.32 259
9346.23 224
9347.14 241
9348.06 239
9348.97 248
9349.88 260
9350.79 258
9351.71 236
9352.62 231
9353.53 223
9354.45 236
9355.36 227
9356.27 250
9357.19 254
9358.10 218
9359.01 254
9359.93 217
9360.84 231
9361.75 230
9362.67 233
9363.58 217
9364.49 215
9365.41 221
9366.32 225
9367.23 277
9368.15 263
9369.06 282
9369.97 268
9370.89 288
9371.80 268
9372.72 276
9373.63 230
9374.54 222
9375.46 239
9376.37 241
9377.29 224
9378.20 248
9379.12 252
9380.03 254
9380.94 277
9381.86 255
9382.77 247
9383.69 251
9384.60 266
9385.52 231
9386.43 220
9387.35 246
9388.26 227
9389.18 213
9390.09 234
9391.01 237
9391.92 232
9392.84 252
9393.75 276
9394.67 263
9395.58 282
9396.50 263
9397.41 269
9398.33 249
9399.24 253
9400.16 267
9401.07 222
9401.99 240
9402.90 268
9403.82 252
9404.73 245
9405.65 245
9406.56 212
9407.48 283
9408.40 266
9409.31 225
9410.23 261
9411.14 235
9412.06 198
9412.98 188
9413.89 236
9414.81 226
9415.72 226
9416.64 238
9417.56 268
9418.47 219
9419.39 236
9420.30 226
9421.22 230
9422.14 226
9423.05 212
9423.97 240
9424.89 265
9425.80 261
9426.72 230
9427.64 264
9428.55 224
9429.47 244
9430.39 235
9431.30 215
9432.22 253
9433.14 254
9434.05 253
9434.97 221
9435.89 214
9436.80 221
9437.72 271
9438.64 211
9439.56 213
9440.47 221
9441.39 250
9442.31 235
9443.23 221
9444.14 239
9445.06 251
9445.98 219
9446.90 214
9447.81 244
9448.73 221
9449.65 276
9450.57 251
9451.48 274
9452.40 251
9453.32 238
9454.24 292
9455.16 283
9456.07 272
9456.99 243
9457.91 242
9458.83 261
9459.75 247
9460.66 256
9461.58 221
9462.50 232
9463.42 256
9464.34 214
9465.26 246
9466.18 221
9467.09 227
9468.01 253
9468.93 257
9469.85 225
9470.77 205
9471.69 233
9472.61 247
9473.53 251
9474.44 240
9475.36 230
9476.28 275
9477.20 231
9478.12 255
9479.04 250
9479.96 213
9480.88 264
9481.80 248
9482.72 280
9483.64 238
9484.56 230
9485.47 231
9486.39 224
9487.31 227
9488.23 248
9489.15 248
9490.07 245
9490.99 261
9491.91 235
9492.83 228
9493.75 239
9494.67 241
9495.59 236
9496.51 200
9497.43 244
9498.35 235
9499.27 227
9500.19 239
9501.11 218
9502.03 241
9502.95 219
9503.87 213
9504.79 210
9505.71 244
9506.63 228
9507.56 224
9508.48 213
9509.40 202
9510.32 243
9511.24 243
9512.16 272
9513.08 236
9514.00 216
9514.92 266
9515.84 248
9516.76 233
9517.68 232
9518.61 251
9519.53 226
9520.45 260
9521.37 207
9522.29 188
9523.21 227
9524.13 269
9525.05 279
9525.98 217
9526.90 253
9527.82 231
9528.74 195
9529.66 244
9530.58 238
9531.50 220
9532.43 257
9533.35 263
9534.27 270
9535.19 247
9536.11 261
9537.04 285
9537.96 293
9538.88 281
9539.80 213
9540.72 220
9541.65 232
9542.57 235
9543.49 230
9544.41 194
9545.34 230
9546.26 232
9547.18 261
9548.10 238
9549.03 254
9549.95 229
9550.87 203
9551.79 249
9552.72 244
9553.64 253
9554.56 252
9555.48 253
9556.41 226
9557.33 210
9558.25 222
9559.18 213
9560.10 232
9561.02 202
9561.95 210
9562.87 216
9563.79 207
9564.72 221
9565.64 265
9566.56 266
9567.49 240
9568.41 241
9569.33 209
9570.26 224
9571.18 236
9572.10 272
9573.03 245
9573.95 260
9574.88 283
9575.80 278
9576.72 225
9577.65 251
9578.57 283
9579.49 239
9580.42 224
9581.34 244
9582.27 257
9583.19 269
9584.12 206
9585.04 206
9585.96 254
9586.89 204
9587.81 197
9588.74 214
9589.66 252
9590.59 232
9591.51 207
9592.44 252
9593.36 285
9594.29 270
9595.21 228
9596.14 225
9597.06 233
9597.98 250
9598.91 223
9599.83 229
9600.76 229
9601.68 204
9602.61 227
9603.54 277
9604.46 213
9605.39 247
9606.31 265
9607.24 260
9608.16 287
9609.09 275
9610.01 231
9610.94 221
9611.86 235
9612.79 226
9613.72 255
9614.64 240
9615.57 220
9616.49 217
9617.42 276
9618.34 234
9619.27 237
9620.20 225
9621.12 247
9622.05 263
9622.97 259
9623.90 254
9624.83 255
9625.75 286
9626.68 266
9627.61 257
9628.53 290
9629.46 273
9630.39 259
9631.31 269
9632.24 273
9633.16 310
9634.09 289
9635.02 281
9635.95 309
9636.87 293
9637.80 306
9638.73 297
9639.65 323
9640.58 309
9641.51 307
9642.43 311
9643.36 296
9644.29 305
9645.22 287
9646.14 285
9647.07 293
9648.00 308
9648.92 322
9649.85 352
9650.78 310
9651.71 303
9652.63 351
9653.56 320
9654.49 347
9655.42 345
9656.34 307
9657.27 296
9658.20 328
9659.13 304
9660.06 280
9660.98 305
9661.91 305
9662.84 310
9663.77 285
9664.70 229
9665.62 283
9666.55 281
9667.48 283
9668.41 306
9669.34 291
9670.27 274
9671.19 267
9672.12 304
9673.05 302
9673.98 303
9674.91 257
9675.84 318
9676.77 299
9677.70 287
9678.62 295
9679.55 276
9680.48 277
9681.41 303
9682.34 272
9683.27 266
9684.20 255
9685.13 242
9686.06 278
9686.99 289
9687.91 270
9688.84 277
9689.77 307
9690.70 310
9691.63 275
9692.56 278
9693.49 302
9694.42 320
9695.35 328
9696.28 286
9697.21 293
9698.14 268
9699.07 304
9700.00 261
9700.93 311
9701.86 309
9702.79 257
9703.72 308
9704.65 302
9705.58 319
9706.51 297
9707.44 314
9708.37 305
9709.30 287
9710.23 328
9711.16 275
9712.09 324
9713.02 309
9713.95 278
9714.88 272
9715.81 282
9716.74 313
9717.67 258
9718.61 287
9719.54 317
9720.47 271
9721.40 278
9722.33 289
9723.26 261
9724.19 290
9725.12 283
9726.05 297
9726.98 274
9727.92 308
9728.85 342
9729.78 301
9730.71 250
9731.64 254
9732.57 234
9733.50 286
9734.43 273
9735.37 300
9736.30 302
9737.23 291
9738.16 289
9739.09 328
9740.02 316
9740.96 324
9741.89 342
9742.82 321
9743.75 313
9744.68 288
9745.62 321
9746.55 310
9747.48 364
9748.41 315
9749.34 299
9750.28 327
9751.21 325
9752.14 303
9753.07 295
9754.01 319
9754.94 373
9755.87 316
9756.80 336
9757.74 337
9758.67 359
9759.60 328
9760.53 321
9761.47 333
9762.40 351
9763.33 353
9764.27 318
9765.20 328
9766.13 347
9767.07 372
9768.00 357
9768.93 363
9769.86 315
9770.80 364
9771.73 368
9772.66 364
9773.60 323
9774.53 359
9775.47 369
9776.40 372
9777.33 397
9778.27 385
9779.20 375
9780.13 422
9781.07 404
9782.00 400
9782.93 407
9783.87 433
9784.80 492
9785.74 472
9786.67 519
9787.60 493
9788.54 449
9789.47 480
9790.41 451
9791.34 425
9792.28 428
9793.21 414
9794.14 359
9795.08 366
9796.01 372
9796.95 392
9797.88 414
9798.82 418
9799.75 450
9800.69 496
9801.62 505
9802.56 510
9803.49 492
9804.42 445
9805.36 427
9806.29 442
9807.23 401
9808.16 359
9809.10 333
9810.03 342
9810.97 327
9811.91 341
9812.84 335
9813.78 304
9814.71 303
9815.65 284
9816.58 289
9817.52 326
9818.45 309
9819.39 320
9820.32 305
9821.26 304
9822.20 323
9823.13 349
9824.07 288
9825.00 287
9825.94 311
9826.87 302
9827.81 288
9828.75 289
9829.68 338
9830.62 302
9831.55 314
9832.49 322
9833.43 325
9834.36 314
9835.30 314
9836.24 288
9837.17 325
9838.11 300
9839.05 317
9839.98 340
9840.92 289
9841.86 315
9842.79 302
9843.73 311
9844.67 285
9845.60 282
9846.54 323
9847.48 313
9848.41 320
9849.35 288
9850.29 296
9851.22 295
9852.16 298
9853.10 308
9854.04 304
9854.97 296
9855.91 311
9856.85 295
9857.79 281
9858.72 328
9859.66 318
9860.60 322
9861.54 321
9862.47 305
9863.41 289
9864.35 375
9865.29 339
9866.22 317
9867.16 280
9868.10 293
9869.04 387
9869.98 359
9870.91 321
9871.85 354
9872.79 369
9873.73 366
9874.67 367
9875.60 348
9876.54 331
9877.48 321
9878.42 317
9879.36 327
9880.30 344
9881.24 311
9882.17 306
9883.11 303
9884.05 342
9884.99 322
9885.93 319
9886.87 288
9887.81 334
9888.74 353
9889.68 309
9890.62 309
9891.56 322
9892.50 322
9893.44 287
9894.38 293
9895.32 299
9896.26 305
9897.20 318
9898.14 292
9899.08 277
9900.01 318
9900.95 335
9901.89 302
9902.83 306
9903.77 280
9904.71 303
9905.65 285
9906.59 317
9907.53 323
9908.47 313
9909.41 274
9910.35 280
9911.29 363
9912.23 371
9913.17 334
9914.11 341
9915.05 327
9915.99 321
9916.93 361
9917.87 338
9918.81 302
9919.75 304
9920.69 305
9921.63 332
9922.57 368
9923.51 378
9924.46 387
9925.40 452
9926.34 484
9927.28 572
9928.22 601
9929.16 661
9930.10 736
9931.04 737
9931.98 670
9932.92 593
9933.86 563
9934.80 515
9935.75 470
9936.69 396
9937.63 366
9938.57 330
9939.51 370
9940.45 369
9941.39 307
9942.34 345
9943.28 319
9944.22 343
9945.16 328
9946.10 278
9947.04 305
9947.98 327
9948.93 342
9949.87 333
9950.81 309
9951.75 301
9952.69 286
9953.64 299
9954.58 271
9955.52 300
9956.46 326
9957.40 316
9958.35 331
9959.29 309
9960.23 351
9961.17 304
9962.12 282
9963.06 297
9964.00 305
9964.94 352
9965.89 355
9966.83 365
9967.77 312
9968.71 350
9969.66 336
9970.60 334
9971.54 333
9972.48 357
9973.43 367
9974.37 364
9975.31 360
9976.26 289
9977.20 320
9978.14 324
9979.09 285
9980.03 321
9980.97 294
9981.92 275
9982.86 251
9983.80 273
9984.75 267
9985.69 259
9986.63 241
9987.58 308
9988.52 289
9989.46 286
9990.41 282
9991.35 269
9992.30 288
9993.24 291
9994.18 234
9995.13 268
9996.07 279
9997.01 271
9997.96 295
9998.90 273
9999.85 294
10000.79 277
10001.74 331
10002.68 340
10003.62 305
10004.57 272
10005.51 282
10006.46 288
10007.40 225
10008.35 231
10009.29 292
10010.24 286
10011.18 307
10012.13 282
10013.07 285
10014.01 262
10014.96 249
10015.90 294
10016.85 276
10017.79 246
10018.74 275
10019.68 282
10020.63 269
10021.58 236
10022.52 255
10023.47 247
10024.41 260
10025.36 259
10026.30 284
10027.25 290
10028.19 273
10029.14 257
10030.08 299
10031.03 290
10031.98 254
10032.92 256
10033.87 281
10034.81 241
10035.76 217
10036.70 242
10037.65 310
10038.60 287
10039.54 240
10040.49 209
10041.43 234
10042.38 262
10043.33 262
10044.27 269
10045.22 245
10046.17 229
10047.11 282
10048.06 316
10049.01 246
10049.95 204
10050.90 249
10051.84 244
10052.79 257
10053.74 247
10054.69 254
10055.63 247
10056.58 227
10057.53 217
10058.47 240
10059.42 250
10060.37 259
10061.31 274
10062.26 260
10063.21 243
10064.16 258
10065.10 252
10066.05 257
10067.00 237
10067.94 200
10068.89 202
10069.84 260
10070.79 241
10071.73 227
10072.68 248
10073.63 270
10074.58 233
10075.53 271
10076.47 249
10077.42 224
10078.37 237
10079.32 233
10080.26 226
10081.21 218
10082.16 212
10083.11 239
10084.06 242
10085.01 236
10085.95 197
10086.90 201
10087.85 243
10088.80 234
10089.75 235
10090.70 214
10091.64 264
10092.59 243
10093.54 245
10094.49 218
10095.44 208
10096.39 234
10097.34 236
10098.28 252
10099.23 203
10100.18 249
10101.13 221
10102.08 255
10103.03 243
10103.98 248
10104.93 232
10105.88 240
10106.83 236
10107.78 254
10108.72 225
10109.67 246
10110.62 219
10111.57 241
10112.52 264
10113.47 267
10114.42 248
10115.37 250
10116.32 259
10117.27 228
10118.22 220
10119.17 245
10120.12 212
10121.07 204
10122.02 211
10122.97 187
10123.92 233
10124.87 242
10125.82 206
10126.77 209
10127.72 207
10128.67 231
10129.62 208
10130.57 245
10131.52 206
10132.47 208
10133.42 206
10134.37 196
10135.32 210
10136.27 240
10137.22 201
10138.18 222
10139.13 209
10140.08 239
10141.03 211
10141.98 236
10142.93 228
10143.88 261
10144.83 226
10145.78 191
10146.73 219
10147.68 241
10148.64 223
10149.59 196
10150.54 194
10151.49 223
10152.44 198
10153.39 230
10154.34 242
10155.30 227
10156.25 222
10157.20 229
10158.15 253
10159.10 236
10160.05 222
10161.01 224
10161.96 204
10162.91 243
10163.86 215
10164.81 234
10165.76 244
10166.72 208
10167.67 210
10168.62 199
10169.57 241
10170.53 228
10171.48 242
10172.43 252
10173.38 242
10174.33 205
10175.29 203
10176.24 194
10177.19 211
10178.14 208
10179.10 217
10180.05 244
10181.00 212
10181.96 198
10182.91 239
10183.86 198
10184.81 249
10185.77 222
10186.72 227
10187.67 218
10188.63 223
10189.58 231
10190.53 193
10191.49 227
10192.44 231
10193.39 242
10194.35 263
10195.30 223
10196.25 182
10197.21 233
10198.16 246
10199.11 230
10200.07 259
10201.02 265
10201.97 264
10202.93 233
10203.88 262
10204.84 250
10205.79 224
10206.74 278
10207.70 328
10208.65 315
10209.60 279
10210.56 308
10211.51 301
10212.47 295
10213.42 270
10214.38 299
10215.33 267
10216.28 241
10217.24 259
10218.19 284
10219.15 276
10220.10 253
10221.06 236
10222.01 245
10222.97 217
10223.92 251
10224.88 248
10225.83 248
10226.79 237
10227.74 213
10228.70 206
10229.65 236
10230.61 234
10231.56 210
10232.52 211
10233.47 230
10234.43 261
10235.38 247
10236.34 240
10237.29 228
10238.25 256
10239.20 204
10240.16 276
10241.11 272
10242.07 231
10243.03 266
10243.98 244
10244.94 221
10245.89 220
10246.85 211
10247.80 188
10248.76 241
10249.72 211
10250.67 201
10251.63 192
10252.58 209
10253.54 198
10254.50 221
10255.45 210
10256.41 221
10257.36 226
10258.32 230
10259.28 182
10260.23 254
10261.19 215
10262.15 231
10263.10 201
10264.06 176
10265.02 236
10265.97 203
10266.93 200
10267.89 216
10268.84 232
10269.80 226
10270.76 249
10271.71 228
10272.67 199
10273.63 215
10274.59 178
10275.54 188
10276.50 179
10277.46 188
10278.41 201
10279.37 230
10280.33 192
10281.29 203
10282.24 199
10283.20 202
10284.16 203
10285.12 166
10286.07 184
10287.03 187
10287.99 184
10288.95 201
10289.91 208
10290.86 228
10291.82 235
10292.78 217
10293.74 227
10294.70 195
10295.65 246
10296.61 228
10297.57 242
10298.53 235
10299.49 235
10300.44 188
10301.40 241
10302.36 232
10303.32 225
10304.28 172
10305.24 220
10306.20 216
10307.15 196
10308.11 200
10309.07 206
10310.03 216
10310.99 213
10311.95 230
10312.91 230
10313.87 176
10314.82 197
10315.78 179
10316.74 191
10317.70 182
10318.66 210
10319.62 207
10320.58 229
10321.54 207
10322.50 194
10323.46 197
10324.42 215
10325.38 255
10326.34 214
10327.29 193
10328.25 188
10329.21 188
10330.17 207
10331.13 208
10332.09 193
10333.05 201
10334.01 192
10334.97 206
10335.93 213
10336.89 220
10337.85 193
10338.81 194
10339.77 196
10340.73 191
10341.69 180
10342.65 215
10343.61 214
10344.57 188
10345.54 176
10346.50 196
10347.46 186
10348.42 216
10349.38 194
10350.34 187
10351.30 189
10352.26 186
10353.22 213
10354.18 174
10355.14 191
10356.10 215
10357.06 213
10358.02 213
10358.99 197
10359.95 157
10360.91 183
10361.87 208
10362.83 165
10363.79 198
10364.75 217
10365.71 214
10366.68 200
10367.64 209
10368.60 227
10369.56 234
10370.52 189
10371.48 227
10372.44 155
10373.41 183
10374.37 214
10375.33 227
10376.29 183
10377.25 191
10378.22 211
10379.18 216
10380.14 187
10381.10 174
10382.06 187
10383.03 200
10383.99 200
10384.95 166
10385.91 199
10386.88 200
10387.84 199
10388.80 186
10389.76 193
10390.72 200
10391.69 191
10392.65 194
10393.61 208
10394.58 186
10395.54 189
10396.50 189
10397.46 165
10398.43 186
10399.39 179
10400.35 177
10401.32 171
10402.28 200
10403.24 197
10404.20 185
10405.17 202
10406.13 185
10407.09 187
10408.06 200
10409.02 193
10409.98 186
10410.95 201
10411.91 201
10412.88 215
10413.84 192
10414.80 202
10415.77 226
10416.73 216
10417.69 243
10418.66 259
10419.62 268
10420.59 273
10421.55 260
10422.51 268
10423.48 256
10424.44 239
10425.41 261
10426.37 257
10427.33 216
10428.30 255
10429.26 231
10430.23 239
10431.19 229
10432.16 186
10433.12 202
10434.08 201
10435.05 222
10436.01 214
10436.98 175
10437.94 207
10438.91 217
10439.87 200
10440.84 224
10441.80 211
10442.77 191
10443.73 236
10444.70 202
10445.66 209
10446.63 191
10447.59 216
10448.56 220
10449.52 261
10450.49 220
10451.45 189
10452.42 210
10453.38 237
10454.35 224
10455.32 229
10456.28 184
10457.25 209
10458.21 243
10459.18 205
10460.14 204
10461.11 187
10462.08 207
10463.04 217
10464.01 176
10464.97 185
10465.94 168
10466.90 202
10467.87 205
10468.84 193
10469.80 179
10470.77 202
10471.74 211
10472.70 172
10473.67 160
10474.63 198
10475.60 186
10476.57 195
10477.53 164
10478.50 188
10479.47 203
10480.43 217
10481.40 199
10482.37 180
10483.33 173
10484.30 195
10485.27 217
10486.24 165
10487.20 190
10488.17 194
10489.14 215
10490.10 193
10491.07 190
10492.04 202
10493.01 159
10493.97 217
10494.94 212
10495.91 159
10496.87 184
10497.84 208
10498.81 189
10499.78 192
10500.74 181
10501.71 192
10502.68 216
10503.65 197
10504.62 169
10505.58 194
10506.55 228
10507.52 236
10508.49 236
10509.46 165
10510.42 180
10511.39 200
10512.36 212
10513.33 189
10514.30 179
10515.26 172
10516.23 184
10517.20 195
10518.17 190
10519.14 173
10520.11 189
10521.08 186
10522.04 177
10523.01 186
10523.98 163
10524.95 155
10525.92 167
10526.89 173
10527.86 162
10528.83 195
10529.79 197
10530.76 208
10531.73 175
10532.70 166
10533.67 174
10534.64 182
10535.61 170
10536.58 209
10537.55 209
10538.52 178
10539.49 191
10540.46 190
10541.43 192
10542.39 160
10543.36 171
10544.33 191
10545.30 174
10546.27 149
10547.24 206
10548.21 200
10549.18 164
10550.15 144
10551.12 178
10552.09 196
10553.06 208
10554.03 199
10555.00 173
10555.97 171
10556.94 203
10557.91 223
10558.88 189
10559.85 224
10560.82 180
10561.80 189
10562.77 186
10563.74 174
10564.71 207
10565.68 210
10566.65 204
10567.62 222
10568.59 201
10569.56 187
10570.53 173
10571.50 197
10572.47 201
10573.44 194
10574.41 185
10575.39 166
10576.36 185
10577.33 204
10578.30 190
10579.27 183
10580.24 173
10581.21 167
10582.18 179
10583.16 178
10584.13 186
10585.10 172
10586.07 186
10587.04 194
10588.01 168
10588.99 187
10589.96 167
10590.93 185
10591.90 182
10592.87 198
10593.84 173
10594.82 186
10595.79 164
10596.76 174
10597.73 208
10598.70 184
10599.68 180
10600.65 174
10601.62 193
10602.59 188
10603.57 200
10604.54 164
10605.51 181
10606.48 174
10607.46 189
10608.43 207
10609.40 188
10610.37 177
10611.35 188
10612.32 190
10613.29 176
10614.27 177
10615.24 181
10616.21 201
10617.18 182
10618.16 198
10619.13 190
10620.10 187
10621.08 176
10622.05 160
10623.02 204
10624.00 201
10624.97 190
10625.94 161
10626.92 196
10627.89 185
10628.86 199
10629.84 195
10630.81 188
10631.78 195
10632.76 225
10633.73 214
10634.71 175
10635.68 187
10636.65 200
10637.63 196
10638.60 211
10639.58 199
10640.55 182
10641.52 217
10642.50 241
10643.47 192
10644.45 192
10645.42 208
10646.39 186
10647.37 209
10648.34 189
10649.32 197
10650.29 192
10651.27 213
10652.24 177
10653.22 187
10654.19 176
10655.17 193
10656.14 162
10657.12 166
10658.09 185
10659.07 177
10660.04 185
10661.01 187
10661.99 183
10662.97 182
10663.94 189
10664.92 167
10665.89 199
10666.87 183
10667.84 188
10668.82 177
10669.79 184
10670.77 174
10671.74 160
10672.72 172
10673.69 161
10674.67 163
10675.65 174
10676.62 193
10677.60 179
10678.57 176
10679.55 152
10680.52 168
10681.50 194
10682.48 197
10683.45 160
10684.43 182
10685.40 192
10686.38 185
10687.36 175
10688.33 176
10689.31 198
10690.29 183
10691.26 208
10692.24 201
10693.22 174
10694.19 180
10695.17 199
10696.14 192
10697.12 185
10698.10 150
10699.08 156
10700.05 194
10701.03 201
10702.01 158
10702.98 143
10703.96 172
10704.94 211
10705.91 195
10706.89 159
10707.87 159
10708.85 180
10709.82 195
10710.80 174
10711.78 214
10712.75 196
10713.73 169
10714.71 199
10715.69 184
10716.66 164
10717.64 145
10718.62 176
10719.60 175
10720.57 163
10721.55 192
10722.53 187
10723.51 175
10724.49 178
10725.46 167
10726.44 207
10727.42 205
10728.40 197
10729.38 166
10730.35 159
10731.33 174
10732.31 196
10733.29 199
10734.27 196
10735.25 167
10736.22 182
10737.20 191
10738.18 184
10739.16 183
10740.14 155
10741.12 166
10742.10 175
10743.08 189
10744.05 173
10745.03 169
10746.01 185
10746.99 180
10747.97 167
10748.95 145
10749.93 147
10750.91 157
10751.89 204
10752.87 187
10753.84 160
10754.82 217
10755.80 174
10756.78 147
10757.76 193
10758.74 159
10759.72 181
10760.70 189
10761.68 177
10762.66 171
10763.64 141
10764.62 165
10765.60 186
10766.58 191
10767.56 172
10768.54 155
10769.52 162
10770.50 208
10771.48 170
10772.46 179
10773.44 171
10774.42 173
10775.40 144
10776.38 166
10777.36 183
10778.34 186
10779.32 166
10780.30 166
10781.28 186
10782.26 171
10783.24 155
10784.22 175
10785.20 187
10786.19 203
10787.17 177
10788.15 189
10789.13 174
10790.11 179
10791.09 154
10792.07 158
10793.05 195
10794.03 216
10795.01 184
10796.00 167
10796.98 173
10797.96 149
10798.94 155
10799.92 171
10800.90 153
10801.88 197
10802.86 187
10803.85 204
10804.83 166
10805.81 177
10806.79 161
10807.77 192
10808.75 187
10809.74 174
10810.72 138
10811.70 156
10812.68 181
10813.66 213
10814.65 178
10815.63 158
10816.61 173
10817.59 189
10818.57 171
10819.56 165
10820.54 181
10821.52 172
10822.50 187
10823.49 177
10824.47 184
10825.45 161
10826.43 168
10827.42 173
10828.40 155
10829.38 156
10830.36 186
10831.35 218
10832.33 162
10833.31 144
10834.30 154
10835.28 175
10836.26 167
10837.25 151
10838.23 162
10839.21 211
10840.19 183
10841.18 206
10842.16 174
10843.14 175
10844.13 166
10845.11 152
10846.09 191
10847.08 160
10848.06 165
10849.05 168
10850.03 188
10851.01 198
10852.00 162
10852.98 167
10853.96 191
10854.95 190
10855.93 212
10856.92 175
10857.90 185
10858.88 195
10859.87 188
10860.85 161
10861.84 173
10862.82 182
10863.80 225
10864.79 176
10865.77 152
10866.76 176
10867.74 169
10868.73 188
10869.71 172
10870.70 167
10871.68 174
10872.67 185
10873.65 190
10874.63 170
10875.62 149
10876.60 145
10877.59 184
10878.57 164
10879.56 174
10880.54 166
10881.53 149
10882.51 170
10883.50 184
10884.48 178
10885.47 189
10886.46 192
10887.44 187
10888.43 189
10889.41 181
10890.40 216
10891.38 178
10892.37 179
10893.35 183
10894.34 177
10895.33 182
10896.31 183
10897.30 181
10898.28 195
10899.27 195
10900.25 209
10901.24 215
10902.23 191
10903.21 147
10904.20 196
10905.18 181
10906.17 174
10907.16 182
10908.14 179
10909.13 200
10910.12 187
10911.10 169
10912.09 166
10913.08 181
10914.06 185
10915.05 192
10916.04 192
10917.02 160
10918.01 195
10919.00 191
10919.98 180
10920.97 217
10921.96 212
10922.94 185
10923.93 185
10924.92 175
10925.90 189
10926.89 167
10927.88 179
10928.87 188
10929.85 180
10930.84 196
10931.83 183
10932.82 187
10933.80 176
10934.79 212
10935.78 185
10936.77 187
10937.75 162
10938.74 206
10939.73 203
10940.72 189
10941.70 189
10942.69 208
10943.68 191
10944.67 206
10945.66 194
10946.64 201
10947.63 222
10948.62 203
10949.61 192
10950.60 211
10951.58 186
10952.57 175
10953.56 227
10954.55 214
10955.54 193
10956.53 204
10957.52 251
10958.50 226
10959.49 219
10960.48 221
10961.47 246
10962.46 241
10963.45 247
10964.44 235
10965.42 206
10966.41 213
10967.40 235
10968.39 267
10969.38 231
10970.37 227
10971.36 219
10972.35 256
10973.34 234
10974.33 203
10975.32 204
10976.31 216
10977.29 213
10978.28 203
10979.27 196
10980.26 222
10981.25 229
10982.24 223
10983.23 232
10984.22 180
10985.21 237
10986.20 214
10987.19 230
10988.18 228
10989.17 215
10990.16 228
10991.15 228
10992.14 237
10993.13 213
10994.12 219
10995.11 270
10996.10 268
10997.09 293
10998.08 277
10999.07 259
11000.06 282
11001.05 290
11002.05 310
11003.04 322
11004.03 289
11005.02 263
11006.01 274
11007.00 287
11007.99 283
11008.98 265
11009.97 240
11010.96 219
11011.95 225
11012.94 222
11013.94 204
11014.93 205
11015.92 232
11016.91 217
11017.90 187
11018.89 192
11019.88 180
11020.87 253
11021.87 237
11022.86 214
11023.85 226
11024.84 204
11025.83 224
11026.82 191
11027.81 184
11028.81 201
11029.80 210
11030.79 249
11031.78 230
11032.77 251
11033.77 244
11034.76 239
11035.75 232
11036.74 230
11037.73 243
11038.73 191
11039.72 214
11040.71 201
11041.70 257
11042.70 213
11043.69 203
11044.68 223
11045.67 220
11046.67 206
11047.66 155
11048.65 222
11049.64 226
11050.64 207
11051.63 183
11052.62 194
11053.61 213
11054.61 218
11055.60 225
11056.59 163
11057.59 191
11058.58 189
11059.57 188
11060.57 224
11061.56 216
11062.55 222
11063.55 184
11064.54 189
11065.53 203
11066.53 196
11067.52 239
11068.51 209
11069.51 256
11070.50 204
11071.49 185
11072.49 209
11073.48 215
11074.48 236
11075.47 184
11076.46 201
11077.46 211
11078.45 238
11079.45 195
11080.44 186
11081.43 183
11082.43 195
11083.42 201
11084.42 194
11085.41 207
11086.40 211
11087.40 205
11088.39 192
11089.39 213
11090.38 198
11091.38 220
11092.37 181
11093.37 210
11094.36 213
11095.36 207
11096.35 215
11097.35 224
11098.34 204
11099.34 200
11100.33 221
11101.33 236
11102.32 206
11103.32 212
11104.31 231
11105.31 217
11106.30 218
11107.30 192
11108.29 221
11109.29 230
11110.28 234
11111.28 229
11112.27 232
11113.27 230
11114.26 234
11115.26 192
11116.26 206
11117.25 213
11118.25 219
11119.24 249
11120.24 213
11121.24 202
11122.23 223
11123.23 261
11124.22 249
11125.22 218
11126.22 264
11127.21 288
11128.21 283
11129.20 313
11130.20 316
11131.20 309
11132.19 316
11133.19 297
11134.19 276
11135.18 242
11136.18 268
11137.18 234
11138.17 239
11139.17 203
11140.17 202
11141.16 192
11142.16 182
11143.16 208
11144.15 183
11145.15 200
11146.15 220
11147.14 225
11148.14 196
11149.14 187
11150.14 206
11151.13 206
11152.13 211
11153.13 203
11154.13 196
11155.12 206
11156.12 183
11157.12 196
11158.12 189
11159.11 204
11160.11 193
11161.11 195
11162.11 176
11163.10 202
11164.10 203
11165.10 193
11166.10 196
11167.10 197
11168.09 170
11169.09 165
11170.09 166
11171.09 177
11172.09 164
11173.08 163
11174.08 190
11175.08 200
11176.08 156
11177.08 176
11178.08 153
11179.08 183
11180.07 171
11181.07 180
11182.07 199
11183.07 183
11184.07 172
11185.07 150
11186.07 181
11187.06 189
11188.06 174
11189.06 188
11190.06 185
11191.06 201
11192.06 187
11193.06 165
11194.06 183
11195.06 162
11196.06 170
11197.06 211
11198.06 208
11199.05 214
11200.05 187
11201.05 195
11202.05 188
11203.05 209
11204.05 192
11205.05 176
11206.05 182
11207.05 170
11208.05 185
11209.05 182
11210.05 172
11211.05 179
11212.05 187
11213.05 192
11214.05 169
11215.05 186
11216.05 202
11217.05 159
11218.05 151
11219.05 158
11220.05 187
11221.05 204
11222.05 204
11223.05 164
11224.05 154
11225.06 207
11226.06 187
11227.06 165
11228.06 172
11229.06 199
11230.06 204
11231.06 189
11232.06 181
11233.06 165
11234.06 186
11235.06 174
11236.06 183
11237.07 174
11238.07 202
11239.07 174
11240.07 158
11241.07 159
11242.07 179
11243.07 166
11244.07 180
11245.08 164
11246.08 155
11247.08 174
11248.08 163
11249.08 206
11250.08 189
11251.09 201
11252.09 174
11253.09 193
11254.09 183
11255.09 223
11256.10 155
11257.10 160
11258.10 176
11259.10 159
11260.10 150
11261.11 158
11262.11 167
11263.11 170
11264.11 167
11265.11 148
11266.12 145
11267.12 178
11268.12 187
11269.12 170
11270.13 176
11271.13 191
11272.13 194
11273.14 174
11274.14 183
11275.14 170
11276.14 179
11277.15 188
11278.15 210
11279.15 194
11280.16 190
11281.16 201
11282.16 191
11283.17 190
11284.17 170
11285.17 213
11286.17 181
11287.18 197
11288.18 164
11289.18 185
11290.19 164
11291.19 179
11292.20 175
11293.20 159
11294.20 170
11295.21 182
11296.21 166
11297.21 182
11298.22 166
11299.22 170
11300.23 197
11301.23 174
11302.23 201
11303.24 160
11304.24 184
11305.25 172
11306.25 211
11307.25 208
11308.26 171
11309.26 180
11310.27 187
11311.27 186
11312.28 161
11313.28 177
11314.29 175
11315.29 174
11316.29 167
11317.30 179
11318.30 171
11319.31 172
11320.31 181
11321.32 187
11322.32 161
11323.33 164
11324.33 175
11325.34 166
11326.34 160
11327.35 154
11328.35 181
11329.36 163
11330.36 161
11331.37 159
11332.38 160
11333.38 135
11334.39 151
11335.39 137
11336.40 191
11337.40 151
11338.41 142
11339.41 153
11340.42 162
11341.43 156
11342.43 135
11343.44 194
11344.44 161
11345.45 161
11346.46 142
11347.46 160
11348.47 163
11349.47 186
11350.48 198
11351.49 165
11352.49 200
11353.50 175
11354.50 185
11355.51 151
11356.52 161
11357.52 152
11358.53 171
11359.54 150
11360.54 144
11361.55 145
11362.56 144
11363.56 148
11364.57 174
11365.58 195
11366.58 171
11367.59 147
11368.60 142
11369.61 171
11370.61 141
11371.62 150
11372.63 138
11373.63 169
11374.64 185
11375.65 162
11376.66 177
11377.66 159
11378.67 142
11379.68 163
11380.69 164
11381.69 201
11382.70 171
11383.71 174
11384.72 143
11385.72 161
11386.73 159
11387.74 172
11388.75 154
11389.76 158
11390.76 163
11391.77 167
11392.78 164
11393.79 149
11394.80 163
11395.80 152
11396.81 171
11397.82 141
11398.83 135
11399.84 125
11400.85 150
11401.85 139
11402.86 158
11403.87 154
11404.88 144
11405.89 151
11406.90 148
11407.91 175
11408.91 165
11409.92 191
11410.93 139
11411.94 168
11412.95 131
11413.96 145
11414.97 146
11415.98 155
11416.99 133
11418.00 153
11419.00 151
11420.01 143
11421.02 150
11422.03 156
11423.04 165
11424.05 142
11425.06 150
11426.07 168
11427.08 169
11428.09 145
11429.10 141
11430.11 151
11431.12 165
11432.13 155
11433.14 123
11434.15 123
11435.16 154
11436.17 136
11437.18 114
11438.19 166
11439.20 165
11440.21 168
11441.22 131
11442.23 155
11443.24 122
11444.25 147
11445.26 112
11446.27 169
11447.28 150
11448.29 161
11449.30 150
11450.31 166
11451.32 142
11452.33 141
11453.34 148
11454.36 145
11455.37 154
11456.38 131
11457.39 164
11458.40 132
11459.41 174
11460.42 175
11461.43 177
11462.44 130
11463.45 128
11464.47 108
11465.48 150
11466.49 138
11467.50 148
11468.51 151
11469.52 137
11470.53 158
11471.55 148
11472.56 174
11473.57 133
11474.58 151
11475.59 135
11476.60 160
11477.62 154
11478.63 143
11479.64 143
11480.65 158
11481.66 161
11482.68 141
11483.69 147
11484.70 142
11485.71 150
11486.72 176
11487.74 155
11488.75 119
11489.76 151
11490.77 126
11491.79 153
11492.80 149
11493.81 141
11494.82 155
11495.84 170
11496.85 152
11497.86 152
11498.87 165
11499.89 169
11500.90 180
11501.91 146
11502.93 134
11503.94 139
11504.95 139
11505.96 159
11506.98 174
11507.99 158
11509.00 130
11510.02 143
11511.03 145
11512.04 164
11513.06 172
11514.07 134
11515.08 164
11516.10 167
11517.11 154
11518.13 168
11519.14 141
11520.15 167
11521.17 173
11522.18 143
11523.19 147
11524.21 140
11525.22 111
11526.24 148
11527.25 141
11528.26 147
11529.28 159
11530.29 160
11531.31 170
11532.32 148
11533.33 143
11534.35 165
11535.36 182
11536.38 149
11537.39 142
11538.41 148
11539.42 170
11540.44 157
11541.45 144
11542.47 148
11543.48 126
11544.49 144
11545.51 192
11546.52 163
11547.54 153
11548.55 153
11549.57 137
11550.58 167
11551.60 173
11552.61 151
11553.63 154
11554.64 190
11555.66 145
11556.68 173
11557.69 129
11558.71 150
11559.72 153
11560.74 138
11561.75 166
11562.77 150
11563.78 128
11564.80 148
11565.82 177
11566.83 139
11567.85 152
11568.86 170
11569.88 150
11570.89 120
11571.91 150
11572.93 161
11573.94 155
11574.96 161
11575.97 163
11576.99 139
11578.01 164
11579.02 184
11580.04 180
11581.06 163
11582.07 132
11583.09 151
11584.11 168
11585.12 153
11586.14 115
11587.16 140
11588.17 158
11589.19 162
11590.21 159
11591.22 166
11592.24 142
11593.26 170
11594.27 182
11595.29 149
11596.31 167
11597.32 160
11598.34 188
11599.36 157
11600.38 168
11601.39 154
11602.41 162
11603.43 155
11604.45 183
11605.46 131
11606.48 153
11607.50 180
11608.52 187
11609.53 147
11610.55 167
11611.57 162
11612.59 169
11613.60 176
11614.62 143
11615.64 150
11616.66 148
11617.68 181
11618.69 155
11619.71 137
11620.73 138
11621.75 140
11622.77 140
11623.78 166
11624.80 155
11625.82 144
11626.84 151
11627.86 130
11628.88 151
11629.90 146
11630.91 181
11631.93 145
11632.95 179
11633.97 163
11634.99 151
11636.01 146
11637.03 185
11638.05 180
11639.06 161
11640.08 139
11641.10 144
11642.12 167
11643.14 130
11644.16 122
11645.18 123
11646.20 149
11647.22 137
11648.24 154
11649.26 127
11650.28 139
11651.30 135
11652.31 159
11653.33 165
11654.35 139
11655.37 140
11656.39 152
11657.41 135
11658.43 140
11659.45 144
11660.47 142
11661.49 158
11662.51 150
11663.53 163
11664.55 133
11665.57 162
11666.59 121
11667.61 154
11668.63 129
11669.65 138
11670.67 140
11671.69 147
11672.71 151
11673.73 130
11674.76 124
11675.78 134
11676.80 135
11677.82 145
11678.84 164
11679.86 113
11680.88 156
11681.90 140
11682.92 160
11683.94 132
11684.96 141
11685.98 151
11687.00 151
11688.03 160
11689.05 134
11690.07 151
11691.09 161
11692.11 164
11693.13 126
11694.15 134
11695.17 140
11696.20 163
11697.22 131
11698.24 159
11699.26 143
11700.28 155
11701.30 137
11702.33 160
11703.35 150
11704.37 152
11705.39 191
11706.41 162
11707.44 157
11708.46 162
11709.48 137
11710.50 142
11711.52 144
11712.55 157
11713.57 170
11714.59 154
11715.61 146
11716.63 136
11717.66 138
11718.68 123
11719.70 143
11720.72 151
11721.75 173
11722.77 141
11723.79 113
11724.82 159
11725.84 140
11726.86 114
11727.88 140
11728.91 165
11729.93 141
11730.95 148
11731.98 151
11733.00 169
11734.02 128
11735.04 136
11736.07 140
11737.09 143
11738.11 136
11739.14 111
11740.16 125
11741.18 105
11742.21 132
11743.23 131
11744.25 140
11745.28 153
11746.30 138
11747.33 147
11748.35 140
11749.37 124
11750.40 140
11751.42 139
11752.44 159
11753.47 137
11754.49 119
11755.52 142
11756.54 138
11757.57 154
11758.59 131
11759.61 135
11760.64 115
11761.66 139
11762.69 111
11763.71 131
11764.74 125
11765.76 119
11766.78 125
11767.81 151
11768.83 137
11769.86 128
11770.88 147
11771.91 132
11772.93 161
11773.96 152
11774.98 149
11776.01 112
11777.03 123
11778.06 121
11779.08 124
11780.11 122
11781.13 169
11782.16 170
11783.18 130
11784.21 129
11785.23 155
11786.26 153
11787.28 163
11788.31 129
11789.34 150
11790.36 152
11791.39 161
11792.41 166
11793.44 144
11794.46 129
11795.49 128
11796.52 156
11797.54 159
11798.57 162
11799.59 118
11800.62 166
11801.65 152
11802.67 146
11803.70 148
11804.72 138
11805.75 160
11806.78 138
11807.80 145
11808.83 129
11809.86 139
11810.88 145
11811.91 139
11812.93 152
11813.96 162
11814.99 146
11816.01 136
11817.04 124
11818.07 134
11819.10 112
11820.12 153
11821.15 183
11822.18 171
11823.20 140
11824.23 136
11825.26 139
11826.28 125
11827.31 158
11828.34 128
11829.37 139
11830.39 147
11831.42 177
11832.45 163
11833.48 129
11834.50 147
11835.53 153
11836.56 164
11837.59 127
11838.61 143
11839.64 141
11840.67 159
11841.70 168
11842.72 124
11843.75 135
11844.78 155
11845.81 134
11846.84 105
11847.86 123
11848.89 135
11849.92 159
11850.95 163
11851.98 149
11853.01 156
11854.03 156
11855.06 153
11856.09 117
11857.12 101
11858.15 133
11859.18 135
11860.20 131
11861.23 127
11862.26 158
11863.29 145
11864.32 139
11865.35 152
11866.38 153
11867.41 148
11868.44 135
11869.46 161
11870.49 129
11871.52 108
11872.55 115
11873.58 124
11874.61 137
11875.64 147
11876.67 164
11877.70 139
11878.73 123
11879.76 128
11880.79 144
11881.82 146
11882.85 126
11883.88 142
11884.91 138
11885.93 138
11886.96 148
11887.99 146
11889.02 144
11890.05 125
11891.08 154
11892.11 148
11893.14 145
11894.17 115
11895.20 141
11896.23 151
11897.26 128
11898.30 143
11899.33 149
11900.36 152
11901.39 121
11902.42 147
11903.45 149
11904.48 144
11905.51 145
11906.54 102
11907.57 126
11908.60 136
11909.63 146
11910.66 153
11911.69 120
11912.72 132
11913.75 130
11914.79 123
11915.82 150
11916.85 148
11917.88 143
11918.91 132
11919.94 162
11920.97 150
11922.00 139
11923.04 142
11924.07 136
11925.10 157
11926.13 135
11927.16 149
11928.19 165
11929.22 152
11930.26 135
11931.29 135
11932.32 132
11933.35 124
11934.38 144
11935.41 162
11936.45 135
11937.48 113
11938.51 134
11939.54 153
11940.58 139
11941.61 118
11942.64 123
11943.67 166
11944.70 152
11945.74 135
11946.77 122
11947.80 121
11948.83 133
11949.87 147
11950.90 148
11951.93 121
11952.96 116
11954.00 147
11955.03 146
11956.06 128
11957.09 152
11958.13 159
11959.16 139
11960.19 136
11961.23 139
11962.26 173
11963.29 145
11964.33 142
11965.36 145
11966.39 156
11967.43 124
11968.46 136
11969.49 124
11970.53 122
11971.56 119
11972.59 145
11973.63 131
11974.66 127
11975.69 110
11976.73 132
11977.76 142
11978.79 140
11979.83 117
11980.86 124
11981.90 142
11982.93 145
11983.96 137
11985.00 141
11986.03 130
11987.07 123
11988.10 130
11989.13 115
11990.17 161
11991.20 172
11992.24 144
11993.27 133
11994.31 124
11995.34 127
11996.38 137
11997.41 173
11998.44 145
11999.48 144
12000.51 135
12001.55 131
12002.58 107
12003.62 132
12004.65 140
12005.69 132
12006.72 159
12007.76 138
12008.79 150
12009.83 157
12010.86 141
12011.90 139
12012.93 162
12013.97 160
12015.00 141
12016.04 151
12017.08 134
12018.11 130
12019.15 120
12020.18 129
12021.22 145
12022.25 130
12023.29 147
12024.32 145
12025.36 159
12026.40 157
12027.43 119
12028.47 131
12029.50 129
12030.54 131
12031.58 156
12032.61 149
12033.65 120
12034.68 118
12035.72 139
12036.76 146
12037.79 113
12038.83 122
12039.87 157
12040.90 135
12041.94 125
12042.98 103
12044.01 135
12045.05 144
12046.09 127
12047.12 134
12048.16 126
12049.20 142
12050.23 160
12051.27 161
12052.31 152
12053.34 115
12054.38 110
12055.42 140
12056.45 149
12057.49 127
12058.53 116
12059.57 138
12060.60 148
12061.64 156
12062.68 125
12063.72 149
12064.75 137
12065.79 125
12066.83 117
12067.87 131
12068.90 122
12069.94 141
12070.98 143
12072.02 150
12073.06 125
12074.09 134
12075.13 144
12076.17 129
12077.21 125
12078.24 116
12079.28 135
12080.32 125
12081.36 115
12082.40 110
12083.44 116
12084.47 116
12085.51 141
12086.55 129
12087.59 157
12088.63 144
12089.67 156
12090.71 149
12091.74 124
12092.78 117
12093.82 154
12094.86 144
12095.90 139
12096.94 90
12097.98 131
12099.02 163
12100.05 152
12101.09 122
12102.13 100
12103.17 123
12104.21 124
12105.25 133
12106.29 151
12107.33 124
12108.37 106
12109.41 128
12110.45 142
12111.49 139
12112.53 126
12113.57 119
12114.61 145
12115.65 107
12116.69 94
12117.72 112
12118.76 125
12119.80 128
12120.84 117
12121.88 125
12122.92 117
12123.96 124
12125.00 139
12126.04 132
12127.08 122
12128.12 132
12129.17 130
12130.21 139
12131.25 137
12132.29 118
12133.33 138
12134.37 123
12135.41 113
12136.45 134
12137.49 144
12138.53 132
12139.57 124
12140.61 124
12141.65 129
12142.69 118
12143.73 115
12144.77 106
12145.82 118
12146.86 129
12147.90 119
12148.94 113
12149.98 122
12151.02 145
12152.06 129
12153.10 144
12154.15 147
12155.19 118
12156.23 101
12157.27 113
12158.31 115
12159.35 106
12160.39 101
12161.44 124
12162.48 125
12163.52 132
12164.56 135
12165.60 124
12166.64 118
12167.69 121
12168.73 136
12169.77 133
12170.81 102
12171.85 114
12172.90 134
12173.94 122
12174.98 125
12176.02 103
12177.07 105
12178.11 131
12179.15 123
12180.19 111
12181.24 116
12182.28 130
12183.32 121
12184.36 129
12185.41 120
12186.45 123
12187.49 132
12188.53 132
12189.58 138
12190.62 133
12191.66 133
12192.71 122
12193.75 125
12194.79 99
12195.84 125
12196.88 129
12197.92 134
12198.97 100
12200.01 97
12201.05 116
12202.10 122
12203.14 158
12204.18 123
12205.23 125
12206.27 114
12207.31 116
12208.36 134
12209.40 116
12210.44 118
12211.49 98
12212.53 117
12213.58 97
12214.62 140
12215.66 116
12216.71 129
12217.75 130
12218.80 116
12219.84 121
12220.88 119
12221.93 122
12222.97 146
12224.02 129
12225.06 128
12226.11 113
12227.15 125
12228.19 159
12229.24 116
12230.28 118
12231.33 91
12232.37 115
12233.42 110
12234.46 139
12235.51 131
12236.55 108
12237.60 110
12238.64 124
12239.69 126
12240.73 136
12241.78 118
12242.82 128
12243.87 125
12244.91 118
12245.96 142
12247.00 129
12248.05 113
12249.09 117
12250.14 118
12251.19 118
12252.23 109
12253.28 110
12254.32 112
12255.37 120
12256.41 111
12257.46 120
12258.51 116
12259.55 117
12260.60 97
12261.64 120
12262.69 135
12263.74 125
12264.78 104
12265.83 109
12266.87 114
12267.92 121
12268.97 116
12270.01 127
12271.06 110
12272.11 118
12273.15 121
12274.20 121
12275.24 99
12276.29 101
12277.34 134
12278.38 159
12279.43 164
12280.48 117
12281.52 133
12282.57 136
12283.62 136
12284.67 137
12285.71 121
12286.76 118
12287.81 116
12288.85 115
12289.90 122
12290.95 129
12292.00 136
12293.04 119
12294.09 124
12295.14 120
12296.18 130
12297.23 111
12298.28 111
12299.33 121
12300.38 150
12301.42 122
12302.47 123
12303.52 96
12304.57 104
12305.61 92
12306.66 144
12307.71 116
12308.76 99
12309.81 90
12310.85 112
12311.90 105
12312.95 113
12314.00 131
12315.05 109
12316.09 116
12317.14 100
12318.19 108
12319.24 132
12320.29 128
12321.34 100
12322.39 109
12323.43 94
12324.48 116
12325.53 103
12326.58 116
12327.63 95
12328.68 108
12329.73 103
12330.78 107
12331.82 89
12332.87 100
12333.92 131
12334.97 108
12336.02 121
12337.07 102
12338.12 99
12339.17 87
12340.22 126
12341.27 103
12342.32 122
12343.37 76
12344.42 95
12345.46 109
12346.51 129
12347.56 97
12348.61 102
12349.66 110
12350.71 118
12351.76 96
12352.81 111
12353.86 122
12354.91 129
12355.96 149
12357.01 106
12358.06 107
12359.11 104
12360.16 95
12361.21 122
12362.26 139
12363.31 140
12364.36 105
12365.41 115
12366.47 121
12367.52 114
12368.57 119
12369.62 129
12370.67 128
12371.72 143
12372.77 127
12373.82 135
12374.87 114
12375.92 122
12376.97 122
12378.02 130
12379.07 109
12380.12 123
12381.18 115
12382.23 108
12383.28 112
12384.33 113
12385.38 136
12386.43 112
12387.48 109
12388.53 100
12389.59 118
12390.64 113
12391.69 113
12392.74 100
12393.79 115
12394.84 119
12395.90 137
12396.95 95
12398.00 115
12399.05 121
12400.10 126
12401.15 128
12402.21 110
12403.26 130
12404.31 124
12405.36 113
12406.41 107
12407.47 108
12408.52 113
12409.57 127
12410.62 125
12411.68 134
12412.73 125
12413.78 135
12414.83 112
12415.89 139
12416.94 124
12417.99 111
12419.04 120
12420.10 147
12421.15 144
12422.20 139
12423.26 149
12424.31 165
12425.36 114
12426.41 117
12427.47 147
12428.52 154
12429.57 128
12430.63 119
12431.68 129
12432.73 120
12433.79 117
12434.84 125
12435.89 114
12436.95 121
12438.00 100
12439.05 133
12440.11 152
12441.16 140
12442.21 104
12443.27 104
12444.32 148
12445.38 128
12446.43 131
12447.48 123
12448.54 126
12449.59 141
12450.65 113
12451.70 110
12452.75 108
12453.81 121
12454.86 126
12455.92 102
12456.97 121
12458.02 154
12459.08 146
12460.13 119
12461.19 131
12462.24 134
12463.30 136
12464.35 149
12465.41 162
12466.46 149
12467.52 134
12468.57 136
12469.63 128
12470.68 129
12471.74 132
12472.79 134
12473.85 144
12474.90 145
12475.96 111
12477.01 147
12478.07 134
12479.12 136
12480.18 140
12481.23 120
12482.29 173
12483.34 140
12484.40 123
12485.45 145
12486.51 151
12487.56 155
12488.62 150
12489.68 198
12490.73 179
12491.79 189
12492.84 207
12493.90 252
12494.95 228
12496.01 261
12497.07 285
12498.12 309
12499.18 304
12500.23 333
12501.29 267
12502.35 296
12503.40 252
12504.46 220
12505.52 231
12506.57 219
12507.63 182
12508.69 165
12509.74 154
12510.80 142
12511.86 149
12512.91 164
12513.97 152
12515.03 149
12516.08 173
12517.14 126
12518.20 124
12519.25 137
12520.31 160
12521.37 156
12522.42 144
12523.48 146
12524.54 127
12525.60 132
12526.65 127
12527.71 121
12528.77 145
12529.82 174
12530.88 138
12531.94 177
12533.00 143
12534.05 147
12535.11 166
12536.17 164
12537.23 167
12538.29 173
12539.34 152
12540.40 107
12541.46 138
12542.52 130
12543.57 153
12544.63 143
12545.69 131
12546.75 105
12547.81 128
12548.87 145
12549.92 149
12550.98 121
12552.04 114
12553.10 110
12554.16 152
12555.22 130
12556.27 133
12557.33 138
12558.39 127
12559.45 129
12560.51 141
12561.57 130
12562.63 115
12563.68 126
12564.74 118
12565.80 121
12566.86 127
12567.92 120
12568.98 147
12570.04 152
12571.10 147
12572.16 168
12573.22 143
12574.28 188
12575.33 183
12576.39 182
12577.45 195
12578.51 220
12579.57 188
12580.63 158
12581.69 177
12582.75 149
12583.81 142
12584.87 167
12585.93 153
12586.99 143
12588.05 151
12589.11 131
12590.17 156
12591.23 142
12592.29 153
12593.35 177
12594.41 121
12595.47 153
12596.53 115
12597.59 125
12598.65 132
12599.71 129
12600.77 115
12601.83 127
12602.89 137
12603.95 142
12605.01 125
12606.07 126
12607.13 135
12608.20 132
12609.26 140
12610.32 105
12611.38 150
12612.44 124
12613.50 138
12614.56 146
12615.62 129
12616.68 121
12617.74 127
12618.81 149
12619.87 128
12620.93 138
12621.99 145
12623.05 124
12624.11 126
12625.17 147
12626.23 128
12627.30 155
12628.36 136
12629.42 122
12630.48 117
12631.54 131
12632.60 129
12633.67 119
12634.73 140
12635.79 127
12636.85 111
12637.91 128
12638.98 136
12640.04 140
12641.10 130
12642.16 99
12643.22 128
12644.29 145
12645.35 126
12646.41 117
12647.47 135
12648.54 139
12649.60 128
12650.66 133
12651.72 130
12652.79 142
12653.85 158
12654.91 122
12655.97 128
12657.04 127
12658.10 141
12659.16 146
12660.22 119
12661.29 127
12662.35 120
12663.41 136
12664.48 155
12665.54 136
12666.60 131
12667.67 165
12668.73 140
12669.79 150
12670.86 142
12671.92 169
12672.98 143
12674.05 122
12675.11 154
12676.17 178
12677.24 143
12678.30 155
12679.36 155
12680.43 139
12681.49 141
12682.56 147
12683.62 138
12684.68 141
12685.75 161
12686.81 152
12687.88 133
12688.94 132
12690.00 124
12691.07 167
12692.13 154
12693.20 138
12694.26 135
12695.33 168
12696.39 147
12697.45 116
12698.52 140
12699.58 136
12700.65 153
12701.71 173
12702.78 171
12703.84 156
12704.91 137
12705.97 158
12707.04 187
12708.10 146
12709.17 159
12710.23 143
12711.30 162
12712.36 172
12713.43 140
12714.49 154
12715.56 149
12716.62 143
12717.69 150
12718.75 147
12719.82 144
12720.88 176
12721.95 188
12723.02 146
12724.08 134
12725.15 167
12726.21 172
12727.28 168
12728.34 154
12729.41 143
12730.48 151
12731.54 152
12732.61 153
12733.67 166
12734.74 157
12735.81 162
12736.87 179
12737.94 182
12739.00 150
12740.07 167
12741.14 158
12742.20 133
12743.27 126
12744.34 135
12745.40 154
12746.47 149
12747.54 119
12748.60 143
12749.67 123
12750.74 141
12751.80 127
12752.87 129
12753.94 143
12755.00 143
12756.07 142
12757.14 112
12758.20 127
12759.27 118
12760.34 116
12761.40 130
12762.47 134
12763.54 106
12764.61 107
12765.67 123
12766.74 138
12767.81 94
12768.88 125
12769.94 115
12771.01 126
12772.08 134
12773.15 106
12774.21 129
12775.28 149
12776.35 137
12777.42 112
12778.49 124
12779.55 139
12780.62 146
12781.69 136
12782.76 139
12783.83 109
12784.89 144
12785.96 109
12787.03 130
12788.10 133
12789.17 117
12790.23 145
12791.30 127
12792.37 126
12793.44 107
12794.51 127
12795.58 118
12796.65 137
12797.71 108
12798.78 127
12799.85 119
12800.92 113
12801.99 116
12803.06 112
12804.13 108
12805.20 103
12806.27 154
12807.33 126
12808.40 127
12809.47 146
12810.54 130
12811.61 130
12812.68 107
12813.75 136
12814.82 129
12815.89 136
12816.96 125
12818.03 120
12819.10 138
12820.17 142
12821.24 117
12822.31 128
12823.38 146
12824.45 137
12825.52 126
12826.59 114
12827.66 119
12828.73 131
12829.80 144
12830.87 174
12831.94 104
12833.01 139
12834.08 112
12835.15 138
12836.22 114
12837.29 94
12838.36 109
12839.43 132
12840.50 120
12841.57 125
12842.64 108
12843.71 111
12844.78 101
12845.85 125
12846.92 99
12847.99 96
12849.06 101
12850.13 105
12851.21 95
12852.28 105
12853.35 97
12854.42 102
12855.49 97
12856.56 102
12857.63 120
12858.70 96
12859.77 100
12860.85 122
12861.92 103
12862.99 113
12864.06 110
12865.13 144
12866.20 107
12867.27 94
12868.35 101
12869.42 104
12870.49 101
12871.56 96
12872.63 85
12873.71 107
12874.78 102
12875.85 109
12876.92 128
12877.99 124
12879.07 90
12880.14 103
12881.21 135
12882.28 101
12883.35 144
12884.43 114
12885.50 111
12886.57 121
12887.64 126
12888.72 100
12889.79 81
12890.86 107
12891.93 103
12893.01 120
12894.08 124
12895.15 117
12896.22 86
12897.30 108
12898.37 117
12899.44 113
12900.52 96
12901.59 120
12902.66 107
12903.74 121
12904.81 102
12905.88 109
12906.96 94
12908.03 113
12909.10 111
12910.18 111
12911.25 136
12912.32 133
12913.40 111
12914.47 118
12915.54 110
12916.62 103
12917.69 105
12918.76 122
12919.84 121
12920.91 129
12921.99 93
12923.06 111
12924.13 127
12925.21 96
12926.28 107
12927.36 94
12928.43 119
12929.50 106
12930.58 84
12931.65 103
12932.73 115
12933.80 119
12934.88 87
12935.95 119
12937.02 95
12938.10 126
12939.17 113
12940.25 106
12941.32 112
12942.40 111
12943.47 116
12944.55 114
12945.62 95
12946.70 103
12947.77 119
12948.85 117
12949.92 110
12951.00 82
12952.07 104
12953.15 112
12954.22 111
12955.30 105
12956.37 108
12957.45 102
12958.52 125
12959.60 121
12960.68 103
12961.75 95
12962.83 107
12963.90 145
12964.98 112
12966.05 102
12967.13 108
12968.20 126
12969.28 110
12970.36 110
12971.43 105
12972.51 115
12973.58 113
12974.66 120
12975.74 115
12976.81 91
12977.89 93
12978.97 110
12980.04 117
12981.12 126
12982.19 96
12983.27 96
12984.35 101
12985.42 94
12986.50 101
12987.58 88
12988.65 110
12989.73 111
12990.81 101
12991.88 105
12992.96 113
12994.04 114
12995.11 113
12996.19 111
12997.27 119
12998.35 99
12999.42 120
13000.50 111
13001.58 116
13002.65 123
13003.73 115
13004.81 128
13005.89 116
13006.96 81
13008.04 124
13009.12 129
13010.20 120
13011.27 123
13012.35 121
13013.43 129
13014.51 104
13015.58 116
13016.66 126
13017.74 107
13018.82 111
13019.90 92
13020.97 105
13022.05 96
13023.13 125
13024.21 132
13025.29 91
13026.37 122
13027.44 110
13028.52 135
13029.60 133
13030.68 115
13031.76 107
13032.84 104
13033.91 94
13034.99 101
13036.07 87
13037.15 101
13038.23 93
13039.31 103
13040.39 111
13041.46 90
13042.54 102
13043.62 105
13044.70 124
13045.78 101
13046.86 110
13047.94 104
13049.02 113
13050.10 115
13051.18 120
13052.26 118
13053.34 120
13054.41 103
13055.49 116
13056.57 124
13057.65 103
13058.73 108
13059.81 112
13060.89 135
13061.97 108
13063.05 120
13064.13 128
13065.21 128
13066.29 92
13067.37 109
13068.45 100
13069.53 114
13070.61 104
13071.69 93
13072.77 118
13073.85 95
13074.93 130
13076.01 114
13077.09 116
13078.17 127
13079.25 137
13080.33 95
13081.41 123
13082.49 92
13083.58 107
13084.66 104
13085.74 114
13086.82 102
13087.90 99
13088.98 111
13090.06 108
13091.14 139
13092.22 125
13093.30 120
13094.38 120
13095.46 117
13096.55 94
13097.63 121
13098.71 124
13099.79 125
13100.87 99
13101.95 97
13103.03 103
13104.12 91
13105.20 107
13106.28 86
13107.36 90
13108.44 83
13109.52 93
13110.60 107
13111.69 106
13112.77 101
13113.85 104
13114.93 93
13116.01 100
13117.10 87
13118.18 103
13119.26 90
13120.34 133
13121.42 108
13122.51 107
13123.59 96
13124.67 102
13125.75 107
13126.84 114
13127.92 96
13129.00 86
13130.08 114
13131.17 88
13132.25 111
13133.33 81
13134.41 111
13135.50 110
13136.58 125
13137.66 100
13138.75 93
13139.83 107
13140.91 97
13141.99 116
13143.08 97
13144.16 113
13145.24 98
13146.33 96
13147.41 86
13148.49 105
13149.58 87
13150.66 87
13151.74 107
13152.83 114
13153.91 108
13154.99 86
13156.08 97
13157.16 97
13158.25 107
13159.33 86
13160.41 87
13161.50 88
13162.58 107
13163.66 85
13164.75 109
13165.83 94
13166.92 107
13168.00 91
13169.08 115
13170.17 100
13171.25 95
13172.34 96
13173.42 90
13174.51 101
13175.59 92
13176.67 100
13177.76 99
13178.84 99
13179.93 107
13181.01 105
13182.10 98
13183.18 104
13184.27 92
13185.35 93
13186.44 97
13187.52 104
13188.61 104
13189.69 109
13190.78 89
13191.86 104
13192.95 103
13194.03 97
13195.12 89
13196.20 92
13197.29 95
13198.37 79
13199.46 115
13200.54 100
13201.63 83
13202.72 77
13203.80 85
13204.89 117
13205.97 85
13207.06 89
13208.14 99
13209.23 105
13210.32 92
13211.40 87
13212.49 76
13213.57 104
13214.66 109
13215.75 118
13216.83 84
13217.92 89
13219.00 102
13220.09 75
13221.18 89
13222.26 100
13223.35 89
13224.44 94
13225.52 104
13226.61 96
13227.70 93
13228.78 81
13229.87 119
13230.96 104
13232.04 85
13233.13 86
13234.22 93
13235.30 91
13236.39 102
13237.48 99
13238.56 68
13239.65 107
13240.74 82
13241.82 93
13242.91 88
13244.00 97
13245.09 97
13246.17 117
13247.26 115
13248.35 121
13249.44 94
13250.52 111
13251.61 97
13252.70 92
13253.79 94
13254.87 98
13255.96 100
13257.05 101
13258.14 96
13259.23 74
13260.31 104
13261.40 87
13262.49 91
13263.58 96
13264.67 112
13265.75 102
13266.84 114
13267.93 97
13269.02 85
13270.11 94
13271.19 82
13272.28 106
13273.37 84
13274.46 88
13275.55 111
13276.64 127
13277.73 105
13278.81 105
13279.90 87
13280.99 111
13282.08 117
13283.17 109
13284.26 94
13285.35 99
13286.44 117
13287.53 85
13288.61 86
13289.70 84
13290.79 96
13291.88 127
13292.97 130
13294.06 107
13295.15 99
13296.24 128
13297.33 102
13298.42 98
13299.51 90
13300.60 110
13301.69 104
13302.78 111
13303.87 92
13304.96 82
13306.05 93
13307.14 103
13308.23 93
13309.32 94
13310.41 82
13311.50 99
13312.59 82
13313.68 85
13314.77 98
13315.86 98
13316.95 80
13318.04 106
13319.13 106
13320.22 98
13321.31 83
13322.40 102
13323.49 101
13324.58 76
13325.67 79
13326.76 121
13327.85 103
13328.94 91
13330.03 92
13331.12 109
13332.21 110
13333.31 88
13334.40 115
13335.49 106
13336.58 86
13337.67 116
13338.76 95
13339.85 99
13340.94 87
13342.03 90
13343.13 82
13344.22 95
13345.31 91
13346.40 84
13347.49 88
13348.58 92
13349.67 92
13350.77 96
13351.86 78
13352.95 85
13354.04 94
13355.13 74
13356.22 82
13357.32 89
13358.41 91
13359.50 92
13360.59 98
13361.68 82
13362.78 103
13363.87 114
13364.96 98
13366.05 89
13367.15 87
13368.24 106
13369.33 98
13370.42 99
13371.52 81
13372.61 72
13373.70 81
13374.79 87
13375.89 85
13376.98 86
13378.07 102
13379.16 79
13380.26 89
13381.35 81
13382.44 105
13383.54 81
13384.63 86
13385.72 114
13386.82 101
13387.91 102
13389.00 98
13390.09 101
13391.19 97
13392.28 90
13393.37 88
13394.47 94
13395.56 109
13396.66 93
13397.75 90
13398.84 77
13399.94 79
13401.03 109
13402.12 82
13403.22 110
13404.31 104
13405.40 98
13406.50 102
13407.59 87
13408.69 84
13409.78 112
13410.88 72
13411.97 55
13413.06 77
13414.16 86
13415.25 87
13416.35 94
13417.44 86
13418.53 86
13419.63 117
13420.72 78
13421.82 110
13422.91 76
13424.01 94
13425.10 109
13426.20 88
13427.29 81
13428.39 75
13429.48 82
13430.58 80
13431.67 79
13432.77 89
13433.86 102
13434.96 76
13436.05 74
13437.15 89
13438.24 85
13439.34 86
13440.43 79
13441.53 80
13442.62 109
13443.72 97
13444.81 82
13445.91 86
13447.01 80
13448.10 88
13449.20 89
13450.29 86
13451.39 81
13452.48 82
13453.58 98
13454.68 90
13455.77 87
13456.87 97
13457.96 92
13459.06 95
13460.16 81
13461.25 93
13462.35 86
13463.44 100
13464.54 90
13465.64 103
13466.73 96
13467.83 76
13468.93 99
13470.02 94
13471.12 83
13472.22 103
13473.31 102
13474.41 101
13475.51 107
13476.60 73
13477.70 93
13478.80 101
13479.89 113
13480.99 97
13482.09 101
13483.18 119
13484.28 94
13485.38 92
13486.48 103
13487.57 79
13488.67 85
13489.77 95
13490.87 101
13491.96 74
13493.06 88
13494.16 84
13495.26 85
13496.35 99
13497.45 86
13498.55 112
13499.65 76
13500.74 72
13501.84 66
13502.94 101
13504.04 86
13505.14 96
13506.23 96
13507.33 98
13508.43 86
13509.53 74
13510.63 82
13511.72 97
13512.82 100
13513.92 101
13515.02 109
13516.12 87
13517.22 100
13518.31 99
13519.41 74
13520.51 93
13521.61 84
13522.71 95
13523.81 88
13524.91 100
13526.01 86
13527.10 99
13528.20 82
13529.30 92
13530.40 94
13531.50 87
13532.60 92
13533.70 83
13534.80 89
13535.90 88
13537.00 81
13538.09 80
13539.19 100
13540.29 122
13541.39 102
13542.49 92
13543.59 105
13544.69 102
13545.79 109
13546.89 106
13547.99 99
13549.09 96
13550.19 98
13551.29 100
13552.39 90
13553.49 88
13554.59 76
13555.69 73
13556.79 84
13557.89 87
13558.99 78
13560.09 103
13561.19 81
13562.29 87
13563.39 93
13564.49 85
13565.59 105
13566.69 82
13567.79 95
13568.89 92
13569.99 84
13571.09 80
13572.20 93
13573.30 82
13574.40 72
13575.50 90
13576.60 95
13577.70 92
13578.80 95
13579.90 94
13581.00 89
13582.10 86
13583.20 109
13584.31 93
13585.41 91
13586.51 103
13587.61 92
13588.71 86
13589.81 95
13590.91 68
13592.02 69
13593.12 113
13594.22 113
13595.32 77
13596.42 92
13597.52 118
13598.63 105
13599.73 97
13600.83 103
13601.93 104
13603.03 87
13604.14 86
13605.24 96
13606.34 122
13607.44 93
13608.54 97
13609.65 101
13610.75 78
13611.85 95
13612.95 100
13614.06 121
13615.16 106
13616.26 85
13617.36 108
13618.47 101
13619.57 80
13620.67 94
13621.77 99
13622.88 97
13623.98 86
13625.08 90
13626.18 105
13627.29 76
13628.39 95
13629.49 72
13630.60 95
13631.70 85
13632.80 93
13633.91 89
13635.01 83
13636.11 78
13637.22 89
13638.32 81
13639.42 93
13640.53 106
13641.63 77
13642.73 81
13643.84 76
13644.94 69
13646.04 88
13647.15 111
13648.25 105
13649.36 67
13650.46 82
13651.56 98
13652.67 104
13653.77 92
13654.88 92
13655.98 104
13657.08 95
13658.19 90
13659.29 77
13660.40 62
13661.50 94
13662.60 80
13663.71 96
13664.81 98
13665.92 96
13667.02 85
13668.13 112
13669.23 93
13670.34 104
13671.44 90
13672.55 109
13673.65 105
13674.76 67
13675.86 80
13676.97 101
13678.07 86
13679.18 95
13680.28 94
13681.39 82
13682.49 95
13683.60 94
13684.70 86
13685.81 72
13686.91 94
13688.02 86
13689.12 83
13690.23 80
13691.33 73
13692.44 81
13693.55 89
13694.65 110
13695.76 86
13696.86 83
13697.97 105
13699.07 96
13700.18 64
13701.29 93
13702.39 74
13703.50 101
13704.60 84
13705.71 79
13706.82 83
13707.92 95
13709.03 97
13710.14 82
13711.24 83
13712.35 94
13713.45 89
13714.56 83
13715.67 76
13716.77 85
13717.88 87
13718.99 88
13720.09 99
13721.20 95
13722.31 97
13723.41 79
13724.52 89
13725.63 80
13726.74 99
13727.84 88
13728.95 80
13730.06 89
13731.16 88
13732.27 96
13733.38 88
13734.49 96
13735.59 85
13736.70 88
13737.81 86
13738.91 92
13740.02 92
13741.13 61
13742.24 85
13743.35 87
13744.45 76
13745.56 81
13746.67 87
13747.78 84
13748.88 89
13749.99 90
13751.10 70
13752.21 84
13753.32 100
13754.42 98
13755.53 82
13756.64 73
13757.75 103
13758.86 100
13759.97 95
13761.07 95
13762.18 83
13763.29 88
13764.40 96
13765.51 85
13766.62 70
13767.72 93
13768.83 80
13769.94 91
13771.05 65
13772.16 83
13773.27 87
13774.38 99
13775.49 96
13776.60 84
13777.70 64
13778.81 90
13779.92 88
13781.03 94
13782.14 65
13783.25 62
13784.36 79
13785.47 101
13786.58 90
13787.69 89
13788.80 85
13789.91 78
13791.02 91
13792.13 111
13793.24 90
13794.35 109
13795.45 89
13796.56 79
13797.67 86
13798.78 73
13799.89 103
13801.00 92
13802.11 92
13803.22 91
13804.33 89
13805.44 101
13806.55 93
13807.67 88
13808.78 91
13809.89 88
13811.00 104
13812.11 98
13813.22 104
13814.33 92
13815.44 117
13816.55 98
13817.66 81
13818.77 92
13819.88 119
13820.99 102
13822.10 105
13823.21 86
13824.32 95
13825.44 87
13826.55 86
13827.66 103
13828.77 91
13829.88 84
13830.99 87
13832.10 75
13833.21 71
13834.32 108
13835.44 86
13836.55 104
13837.66 105
13838.77 107
13839.88 91
13840.99 96
13842.10 93
13843.22 90
13844.33 83
13845.44 75
13846.55 85
13847.66 108
13848.78 112
13849.89 99
13851.00 95
13852.11 86
13853.22 116
13854.34 101
13855.45 80
13856.56 93
13857.67 82
13858.78 81
13859.90 90
13861.01 83
13862.12 89
13863.23 84
13864.35 95
13865.46 79
13866.57 83
13867.68 88
13868.80 82
13869.91 102
13871.02 98
13872.14 84
13873.25 86
13874.36 95
13875.47 88
13876.59 100
13877.70 83
13878.81 90
13879.93 91
13881.04 85
13882.15 66
13883.27 83
13884.38 103
13885.49 84
13886.61 72
13887.72 86
13888.83 91
13889.95 99
13891.06 75
13892.17 96
13893.29 90
13894.40 106
13895.52 103
13896.63 87
13897.74 88
13898.86 83
13899.97 92
13901.09 87
13902.20 84
13903.31 90
13904.43 99
13905.54 91
13906.66 87
13907.77 72
13908.89 85
13910.00 100
13911.11 78
13912.23 86
13913.34 87
13914.46 91
13915.57 78
13916.69 79
13917.80 96
13918.92 87
13920.03 92
13921.15 96
13922.26 78
13923.38 82
13924.49 60
13925.61 91
13926.72 93
13927.84 84
13928.95 88
13930.07 112
13931.18 98
13932.30 80
13933.41 79
13934.53 94
13935.64 90
13936.76 69
13937.87 87
13938.99 90
13940.10 76
13941.22 102
13942.34 94
13943.45 93
13944.57 94
13945.68 85
13946.80 73
13947.91 108
13949.03 76
13950.15 94
13951.26 93
13952.38 106
13953.49 93
13954.61 87
13955.73 104
13956.84 83
13957.96 76
13959.08 88
13960.19 86
13961.31 81
13962.43 111
13963.54 97
13964.66 80
13965.78 65
13966.89 93
13968.01 94
13969.13 80
13970.24 75
13971.36 94
13972.48 111
13973.59 84
13974.71 73
13975.83 87
13976.94 86
13978.06 94
13979.18 96
13980.30 80
13981.41 94
13982.53 102
13983.65 107
13984.76 93
13985.88 80
13987.00 94
13988.12 108
13989.23 102
13990.35 105
13991.47 62
13992.59 98
13993.71 101
13994.82 94
13995.94 75
13997.06 90
13998.18 73
13999.29 78
14000.41 82
14001.53 72
14002.65 75
14003.77 91
14004.88 87
14006.00 94
14007.12 80
14008.24 80
14009.36 86
14010.48 103
14011.59 77
14012.71 78
14013.83 97
14014.95 92
14016.07 67
14017.19 84
14018.31 73
14019.43 85
14020.54 75
14021.66 71
14022.78 94
14023.90 100
14025.02 93
14026.14 66
14027.26 92
14028.38 68
14029.50 78
14030.62 87
14031.73 68
14032.85 86
14033.97 88
14035.09 103
14036.21 101
14037.33 75
14038.45 77
14039.57 82
14040.69 107
14041.81 71
14042.93 70
14044.05 67
14045.17 81
14046.29 88
14047.41 84
14048.53 89
14049.65 71
14050.77 96
14051.89 84
14053.01 90
14054.13 81
14055.25 96
14056.37 89
14057.49 96
14058.61 79
14059.73 73
14060.85 74
14061.97 75
14063.09 68
14064.21 76
14065.33 70
14066.45 76
14067.57 82
14068.70 79
14069.82 82
14070.94 59
14072.06 102
14073.18 75
14074.30 89
14075.42 81
14076.54 96
14077.66 97
14078.78 90
14079.91 70
14081.03 89
14082.15 94
14083.27 82
14084.39 52
14085.51 96
14086.63 83
14087.75 95
14088.88 68
14090.00 75
14091.12 91
14092.24 102
14093.36 77
14094.48 82
14095.61 76
14096.73 83
14097.85 92
14098.97 76
14100.09 80
14101.22 68
14102.34 90
14103.46 80
14104.58 85
14105.71 73
14106.83 86
14107.95 74
14109.07 84
14110.19 80
14111.32 65
14112.44 84
14113.56 93
14114.68 90
14115.81 81
14116.93 73
14118.05 86
14119.18 64
14120.30 83
14121.42 76
14122.54 97
14123.67 101
14124.79 95
14125.91 65
14127.04 77
14128.16 86
14129.28 92
14130.41 84
14131.53 89
14132.65 74
14133.78 86
14134.90 72
14136.02 89
14137.15 90
14138.27 82
14139.39 88
14140.52 81
14141.64 113
14142.76 95
14143.89 95
14145.01 108
14146.13 84
14147.26 100
14148.38 101
14149.51 73
14150.63 72
14151.75 81
14152.88 81
14154.00 80
14155.13 85
14156.25 91
14157.38 87
14158.50 86
14159.62 83
14160.75 109
14161.87 110
14163.00 92
14164.12 89
14165.25 103
14166.37 96
14167.50 99
14168.62 91
14169.75 97
14170.87 84
14172.00 87
14173.12 90
14174.25 77
14175.37 84
14176.50 82
14177.62 105
14178.75 87
14179.87 90
14181.00 90
14182.12 80
14183.25 85
14184.37 79
14185.50 94
14186.62 80
14187.75 79
14188.87 80
14190.00 102
14191.13 90
14192.25 86
14193.38 89
14194.50 91
14195.63 92
14196.75 80
14197.88 81
14199.01 94
14200.13 65
14201.26 70
14202.38 91
14203.51 92
14204.64 99
14205.76 63
14206.89 89
14208.01 107
14209.14 80
14210.27 90
14211.39 80
14212.52 85
14213.65 79
14214.77 81
14215.90 109
14217.03 104
14218.15 90
14219.28 117
14220.41 98
14221.53 82
14222.66 90
14223.79 100
14224.91 93
14226.04 81
14227.17 71
14228.30 86
14229.42 99
14230.55 88
14231.68 63
14232.80 82
14233.93 85
14235.06 82
14236.19 60
14237.31 66
14238.44 73
14239.57 88
14240.70 82
14241.82 85
14242.95 99
14244.08 109
14245.21 102
14246.34 90
14247.46 86
14248.59 78
14249.72 80
14250.85 87
14251.98 94
14253.10 100
14254.23 107
14255.36 90
14256.49 92
14257.62 76
14258.74 70
14259.87 87
14261.00 88
14262.13 90
14263.26 53
14264.39 82
14265.52 108
14266.64 90
14267.77 77
14268.90 77
14270.03 82
14271.16 94
14272.29 66
14273.42 74
14274.55 81
14275.68 96
14276.80 98
14277.93 97
14279.06 95
14280.19 74
14281.32 88
14282.45 93
14283.58 108
14284.71 75
14285.84 101
14286.97 87
14288.10 76
14289.23 82
14290.36 90
14291.49 81
14292.62 92
14293.75 73
14294.87 97
14296.00 100
14297.13 74
14298.26 91
14299.39 79
14300.52 96
14301.65 100
14302.78 85
14303.91 96
14305.04 98
14306.17 89
14307.31 90
14308.44 78
14309.57 72
14310.70 83
14311.83 84
14312.96 88
14314.09 88
14315.22 89
14316.35 76
14317.48 69
14318.61 92
14319.74 104
14320.87 101
14322.00 85
14323.13 75
14324.26 84
14325.40 114
14326.53 85
14327.66 75
14328.79 75
14329.92 90
14331.05 75
14332.18 65
14333.31 81
14334.44 75
14335.58 92
14336.71 91
14337.84 90
14338.97 82
14340.10 75
14341.23 101
14342.37 83
14343.50 58
14344.63 85
14345.76 97
14346.89 84
14348.02 68
14349.16 77
14350.29 98
14351.42 101
14352.55 75
14353.68 82
14354.82 78
14355.95 74
14357.08 79
14358.21 61
14359.35 80
14360.48 68
14361.61 77
14362.74 100
14363.87 79
14365.01 69
14366.14 83
14367.27 96
14368.41 89
14369.54 90
14370.67 76
14371.80 80
14372.94 85
14374.07 85
14375.20 66
14376.34 88
14377.47 67
14378.60 79
14379.73 87
14380.87 70
14382.00 71
14383.13 79
14384.27 85
14385.40 93
14386.53 76
14387.67 97
14388.80 83
14389.93 78
14391.07 75
14392.20 72
14393.34 91
14394.47 87
14395.60 86
14396.74 71
14397.87 79
14399.00 78
14400.14 107
14401.27 97
14402.41 77
14403.54 85
14404.67 101
14405.81 93
14406.94 96
14408.08 115
14409.21 93
14410.35 90
14411.48 79
14412.61 70
14413.75 92
14414.88 89
14416.02 79
14417.15 76
14418.29 88
14419.42 90
14420.56 81
14421.69 83
14422.83 62
14423.96 68
14425.10 87
14426.23 74
14427.37 80
14428.50 58
14429.64 91
14430.77 78
14431.91 79
14433.04 71
14434.18 91
14435.31 101
14436.45 97
14437.58 87
14438.72 100
14439.85 76
14440.99 89
14442.13 100
14443.26 104
14444.40 87
14445.53 64
14446.67 97
14447.80 79
14448.94 80
14450.08 86
14451.21 77
14452.35 86
14453.48 103
14454.62 72
14455.76 85
14456.89 83
14458.03 84
14459.16 101
14460.30 73
14461.44 91
14462.57 88
14463.71 122
14464.85 75
14465.98 83
14467.12 84
14468.26 88
14469.39 97
14470.53 101
14471.67 84
14472.80 77
14473.94 108
14475.08 77
14476.21 87
14477.35 87
14478.49 89
14479.62 73
14480.76 109
14481.90 108
14483.04 101
14484.17 95
14485.31 93
14486.45 94
14487.59 84
14488.72 70
14489.86 102
14491.00 104
14492.14 76
14493.27 81
14494.41 76
14495.55 104
14496.69 97
14497.82 83
14498.96 79
14500.10 77
14501.24 74
14502.38 103
14503.51 74
14504.65 82
14505.79 87
14506.93 97
14508.07 108
14509.20 88
14510.34 112
14511.48 84
14512.62 108
14513.76 84
14514.90 85
14516.03 86
14517.17 81
14518.31 85
14519.45 100
14520.59 94
14521.73 97
14522.87 109
14524.01 98
14525.14 67
14526.28 71
14527.42 96
14528.56 83
14529.70 86
14530.84 72
14531.98 92
14533.12 87
14534.26 108
14535.40 66
14536.54 94
14537.67 79
14538.81 80
14539.95 72
14541.09 84
14542.23 79
14543.37 67
14544.51 91
14545.65 72
14546.79 73
14547.93 69
14549.07 75
14550.21 80
14551.35 84
14552.49 56
14553.63 78
14554.77 87
14555.91 100
14557.05 78
14558.19 82
14559.33 91
14560.47 75
14561.61 73
14562.75 71
14563.89 74
14565.03 73
14566.17 82
14567.31 80
14568.45 86
14569.60 70
14570.74 69
14571.88 70
14573.02 81
14574.16 72
14575.30 91
14576.44 61
14577.58 69
14578.72 93
14579.86 67
14581.00 78
14582.14 68
14583.29 79
14584.43 86
14585.57 87
14586.71 70
14587.85 68
14588.99 66
14590.13 82
14591.28 53
14592.42 71
14593.56 79
14594.70 83
14595.84 92
14596.98 80
14598.13 72
14599.27 72
14600.41 81
14601.55 85
14602.69 82
14603.83 76
14604.98 61
14606.12 71
14607.26 91
14608.40 59
14609.54 71
14610.69 65
14611.83 88
14612.97 92
14614.11 79
14615.26 75
14616.40 83
14617.54 84
14618.68 79
14619.83 82
14620.97 65
14622.11 87
14623.25 83
14624.40 84
14625.54 61
14626.68 71
14627.83 84
14628.97 92
14630.11 69
14631.25 87
14632.40 74
14633.54 86
14634.68 77
14635.83 76
14636.97 80
14638.11 86
14639.26 90
14640.40 98
14641.54 96
14642.69 78
14643.83 69
14644.97 72
14646.12 79
14647.26 68
14648.41 76
14649.55 68
14650.69 84
14651.84 75
14652.98 65
14654.13 78
14655.27 83
14656.41 81
14657.56 61
14658.70 72
14659.85 63
14660.99 82
14662.13 73
14663.28 77
14664.42 69
14665.57 87
14666.71 75
14667.86 74
14669.00 88
14670.14 80
14671.29 90
14672.43 65
14673.58 74
14674.72 72
14675.87 90
14677.01 68
14678.16 111
14679.30 74
14680.45 68
14681.59 81
14682.74 88
14683.88 90
14685.03 72
14686.17 73
14687.32 70
14688.46 82
14689.61 88
14690.75 71
14691.90 90
14693.05 75
14694.19 83
14695.34 75
14696.48 81
14697.63 78
14698.77 67
14699.92 77
14701.06 69
14702.21 68
14703.36 73
14704.50 80
14705.65 82
14706.79 67
14707.94 72
14709.09 73
14710.23 78
14711.38 75
14712.53 68
14713.67 86
14714.82 71
14715.96 68
14717.11 86
14718.26 82
14719.40 61
14720.55 68
14721.70 73
14722.84 85
14723.99 51
14725.14 81
14726.28 58
14727.43 99
14728.58 97
14729.72 76
14730.87 72
14732.02 78
14733.16 71
14734.31 74
14735.46 75
14736.61 78
14737.75 83
14738.90 82
14740.05 79
14741.20 63
14742.34 81
14743.49 86
14744.64 63
14745.79 77
14746.93 83
14748.08 90
14749.23 89
14750.38 77
14751.52 85
14752.67 72
14753.82 87
14754.97 78
14756.11 83
14757.26 100
14758.41 71
14759.56 81
14760.71 84
14761.86 96
14763.00 88
14764.15 83
14765.30 84
14766.45 72
14767.60 82
14768.74 98
14769.89 89
14771.04 76
14772.19 82
14773.34 63
14774.49 88
14775.64 69
14776.79 95
14777.93 82
14779.08 72
14780.23 82
14781.38 80
14782.53 87
14783.68 91
14784.83 64
14785.98 85
14787.13 84
14788.28 71
14789.42 79
14790.57 83
14791.72 91
14792.87 95
14794.02 94
14795.17 93
14796.32 79
14797.47 80
14798.62 83
14799.77 91
14800.92 92
14802.07 103
14803.22 86
14804.37 83
14805.52 78
14806.67 72
14807.82 74
14808.97 79
14810.12 81
14811.27 90
14812.42 78
14813.57 77
14814.72 79
14815.87 104
14817.02 85
14818.17 80
14819.32 81
14820.47 87
14821.62 60
14822.77 79
14823.92 79
14825.07 72
14826.22 106
14827.37 75
14828.52 73
14829.68 81
14830.83 63
14831.98 76
14833.13 88
14834.28 76
14835.43 74
14836.58 81
14837.73 88
14838.88 83
14840.03 88
14841.19 96
14842.34 92
14843.49 72
14844.64 75
14845.79 75
14846.94 55
14848.09 76
14849.25 68
14850.40 91
14851.55 80
14852.70 98
14853.85 70
14855.00 64
14856.16 71
14857.31 84
14858.46 60
14859.61 73
14860.76 84
14861.92 80
14863.07 74
14864.22 67
14865.37 64
14866.52 85
14867.68 71
14868.83 85
14869.98 76
14871.13 71
14872.29 61
14873.44 64
14874.59 73
14875.74 73
14876.90 65
14878.05 96
14879.20 88
14880.36 88
14881.51 66
14882.66 68
14883.81 67
14884.97 64
14886.12 81
14887.27 58
14888.43 71
14889.58 61
14890.73 63
14891.89 79
14893.04 69
14894.19 83
14895.35 82
14896.50 71
14897.65 68
14898.81 68
14899.96 68
14901.11 68
14902.27 67
14903.42 61
14904.57 79
14905.73 85
14906.88 61
14908.04 66
14909.19 71
14910.34 78
14911.50 73
14912.65 86
14913.81 74
14914.96 76
14916.11 85
14917.27 63
14918.42 72
14919.58 63
14920.73 76
14921.88 79
14923.04 63
14924.19 55
14925.35 68
14926.50 73
14927.66 94
14928.81 75
14929.97 66
14931.12 78
14932.28 89
14933.43 69
14934.59 76
14935.74 71
14936.90 86
14938.05 80
14939.21 74
14940.36 92
14941.52 59
14942.67 60
14943.83 91
14944.98 74
14946.14 63
14947.29 84
14948.45 61
14949.60 75
14950.76 67
14951.91 75
14953.07 74
14954.23 78
14955.38 79
14956.54 82
14957.69 60
14958.85 77
14960.00 75
14961.16 83
14962.32 67
14963.47 72
14964.63 81
14965.78 66
14966.94 78
14968.10 73
14969.25 71
14970.41 73
14971.57 78
14972.72 80
14973.88 63
14975.04 68
14976.19 77
14977.35 67
14978.50 87
14979.66 72
14980.82 60
14981.97 84
14983.13 50
14984.29 75
14985.45 47
14986.60 60
14987.76 59
14988.92 78
14990.07 62
14991.23 69
14992.39 64
14993.54 66
14994.70 76
14995.86 73
14997.02 70
14998.17 58
14999.33 83
15000.49 73
15001.65 67
15002.80 71
15003.96 87
15005.12 84
15006.28 78
15007.43 72
15008.59 85
15009.75 60
15010.91 80
15012.07 94
15013.22 66
15014.38 81
15015.54 65
15016.70 61
15017.86 61
15019.01 77
15020.17 65
15021.33 77
15022.49 65
15023.65 72
15024.81 77
15025.96 84
15027.12 50
15028.28 63
15029.44 62
15030.60 66
15031.76 66
15032.92 44
15034.07 65
15035.23 64
15036.39 70
15037.55 70
15038.71 81
15039.87 58
15041.03 85
15042.19 67
15043.35 71
15044.50 68
15045.66 81
15046.82 74
15047.98 61
15049.14 68
15050.30 67
15051.46 64
15052.62 75
15053.78 96
15054.94 75
15056.10 84
15057.26 73
15058.42 73
15059.58 62
15060.74 67
15061.90 51
15063.06 83
15064.22 72
15065.38 79
15066.54 85
15067.70 77
15068.86 91
15070.02 61
15071.18 71
15072.34 64
15073.50 72
15074.66 77
15075.82 76
15076.98 66
15078.14 83
15079.30 68
15080.46 71
15081.62 65
15082.78 72
15083.94 77
15085.10 67
15086.26 75
15087.42 52
15088.59 75
15089.75 68
15090.91 91
15092.07 69
15093.23 71
15094.39 59
15095.55 87
15096.71 70
15097.87 67
15099.04 74
15100.20 67
15101.36 72
15102.52 73
15103.68 64
15104.84 52
15106.00 66
15107.17 64
15108.33 80
15109.49 61
15110.65 79
15111.81 69
15112.97 71
15114.14 67
15115.30 84
15116.46 61
15117.62 67
15118.78 64
15119.95 78
15121.11 78
15122.27 71
15123.43 70
15124.59 64
15125.76 50
15126.92 73
15128.08 92
15129.24 75
15130.41 61
15131.57 57
15132.73 89
15133.89 70
15135.06 82
15136.22 49
15137.38 61
15138.54 65
15139.71 72
15140.87 76
15142.03 57
15143.20 70
15144.36 72
15145.52 72
15146.69 66
15147.85 84
15149.01 77
15150.17 73
15151.34 73
15152.50 71
15153.66 55
15154.83 86
15155.99 91
15157.16 81
15158.32 50
15159.48 60
15160.65 71
15161.81 94
15162.97 78
15164.14 45
15165.30 76
15166.46 71
15167.63 106
15168.79 64
15169.96 94
15171.12 58
15172.28 92
15173.45 79
15174.61 67
15175.78 70
15176.94 67
15178.11 81
15179.27 61
15180.43 73
15181.60 64
15182.76 64
15183.93 74
15185.09 76
15186.26 74
15187.42 74
15188.59 66
15189.75 67
15190.92 62
15192.08 71
15193.25 61
15194.41 59
15195.58 51
15196.74 65
15197.91 67
15199.07 73
15200.24 71
15201.40 57
15202.57 66
15203.73 73
15204.90 83
15206.06 61
15207.23 56
15208.39 53
15209.56 82
15210.72 72
15211.89 68
15213.06 77
15214.22 69
15215.39 68
15216.55 71
15217.72 77
15218.88 67
15220.05 65
15221.22 93
15222.38 50
15223.55 72
15224.71 79
15225.88 76
15227.05 78
15228.21 38
15229.38 51
15230.55 70
15231.71 78
15232.88 77
15234.05 70
15235.21 76
15236.38 51
15237.54 85
15238.71 56
15239.88 62
15241.04 63
15242.21 74
15243.38 76
15244.55 72
15245.71 70
15246.88 73
15248.05 89
15249.21 60
15250.38 58
15251.55 68
15252.71 65
15253.88 70
15255.05 71
15256.22 78
15257.38 75
15258.55 71
15259.72 97
15260.89 78
15262.05 75
15263.22 67
15264.39 57
15265.56 79
15266.72 64
15267.89 74
15269.06 67
15270.23 80
15271.40 70
15272.56 63
15273.73 64
15274.90 74
15276.07 63
15277.24 91
15278.40 60
15279.57 63
15280.74 50
15281.91 79
15283.08 68
15284.25 59
15285.41 71
15286.58 69
15287.75 69
15288.92 56
15290.09 58
15291.26 60
15292.43 77
15293.59 88
15294.76 75
15295.93 70
15297.10 60
15298.27 73
15299.44 79
15300.61 70
15301.78 55
15302.95 69
15304.12 74
15305.28 64
15306.45 51
15307.62 62
15308.79 66
15309.96 77
15311.13 72
15312.30 80
15313.47 69
15314.64 60
15315.81 62
15316.98 80
15318.15 68
15319.32 64
15320.49 72
15321.66 82
15322.83 72
15324.00 56
15325.17 72
15326.34 75
15327.51 62
15328.68 62
15329.85 55
15331.02 60
15332.19 56
15333.36 51
15334.53 65
15335.70 57
15336.87 67
15338.04 78
15339.21 74
15340.38 53
15341.55 61
15342.72 61
15343.89 90
15345.06 76
15346.23 74
15347.41 71
15348.58 80
15349.75 65
15350.92 71
15352.09 75
15353.26 69
15354.43 81
15355.60 63
15356.77 61
15357.94 45
15359.12 55
15360.29 75
15361.46 80
15362.63 65
15363.80 52
15364.97 69
15366.14 66
15367.32 65
15368.49 74
15369.66 70
15370.83 55
15372.00 55
15373.17 76
15374.35 60
15375.52 72
15376.69 52
15377.86 70
15379.03 65
15380.21 46
15381.38 51
15382.55 65
15383.72 73
15384.90 71
15386.07 72
15387.24 76
15388.41 64
15389.58 65
15390.76 66
15391.93 74
15393.10 53
15394.27 67
15395.45 86
15396.62 76
15397.79 59
15398.97 65
15400.14 74
15401.31 69
15402.48 70
15403.66 66
15404.83 80
15406.00 72
15407.18 67
15408.35 51
15409.52 60
15410.70 78
15411.87 75
15413.04 80
15414.22 82
15415.39 69
15416.56 68
15417.74 85
15418.91 70
15420.08 55
15421.26 66
15422.43 72
15423.60 75
15424.78 58
15425.95 68
15427.13 81
15428.30 64
15429.47 64
15430.65 70
15431.82 62
15433.00 56
15434.17 70
15435.34 79
15436.52 84
15437.69 65
15438.87 62
15440.04 77
15441.22 65
15442.39 84
15443.56 78
15444.74 71
15445.91 56
15447.09 65
15448.26 92
15449.44 62
15450.61 60
15451.79 73
15452.96 58
15454.14 81
15455.31 83
15456.49 82
15457.66 77
15458.84 66
15460.01 74
15461.19 62
15462.36 86
15463.54 81
15464.71 83
15465.89 71
15467.06 58
15468.24 66
15469.42 72
15470.59 70
15471.77 67
15472.94 74
15474.12 67
15475.29 75
15476.47 59
15477.64 60
15478.82 75
15480.00 68
15481.17 72
15482.35 61
15483.52 73
15484.70 69
15485.88 62
15487.05 73
15488.23 74
15489.41 75
15490.58 75
15491.76 75
15492.93 77
15494.11 73
15495.29 64
15496.46 77
15497.64 73
15498.82 62
15499.99 73
15501.17 82
15502.35 75
15503.52 75
15504.70 72
15505.88 61
15507.05 69
15508.23 55
15509.41 82
15510.59 85
15511.76 63
15512.94 72
15514.12 79
15515.29 69
15516.47 68
15517.65 62
15518.83 62
15520.00 75
15521.18 69
15522.36 77
15523.54 58
15524.71 83
15525.89 70
15527.07 87
15528.25 72
15529.42 78
15530.60 86
15531.78 77
15532.96 74
15534.14 61
15535.31 57
15536.49 83
15537.67 89
15538.85 65
15540.03 62
15541.20 61
15542.38 83
15543.56 85
15544.74 74
15545.92 81
15547.10 72
15548.27 85
15549.45 69
15550.63 55
15551.81 75
15552.99 78
15554.17 90
15555.35 63
15556.53 66
15557.70 75
15558.88 80
15560.06 64
15561.24 67
15562.42 68
15563.60 65
15564.78 86
15565.96 83
15567.14 74
15568.32 64
15569.50 64
15570.67 74
15571.85 80
15573.03 54
15574.21 69
15575.39 73
15576.57 79
15577.75 70
15578.93 67
15580.11 79
15581.29 85
15582.47 85
15583.65 68
15584.83 81
15586.01 71
15587.19 61
15588.37 72
15589.55 65
15590.73 70
15591.91 83
15593.09 82
15594.27 82
15595.45 62
15596.63 55
15597.81 69
15598.99 67
15600.17 84
15601.35 70
15602.53 66
15603.71 72
15604.90 64
15606.08 76
15607.26 78
15608.44 70
15609.62 85
15610.80 71
15611.98 66
15613.16 61
15614.34 67
15615.52 72
15616.70 82
15617.89 78
15619.07 68
15620.25 69
15621.43 64
15622.61 72
15623.79 69
15624.97 82
15626.15 68
15627.34 83
15628.52 81
15629.70 86
15630.88 60
15632.06 71
15633.24 76
15634.43 87
15635.61 61
15636.79 59
15637.97 77
15639.15 72
15640.34 62
15641.52 63
15642.70 78
15643.88 73
15645.06 65
15646.25 76
15647.43 77
15648.61 65
15649.79 67
15650.98 62
15652.16 72
15653.34 56
15654.52 63
15655.71 74
15656.89 83
15658.07 109
15659.25 93
15660.44 81
15661.62 76
15662.80 76
15663.98 76
15665.17 94
15666.35 85
15667.53 97
15668.72 74
15669.90 79
15671.08 78
15672.27 74
15673.45 84
15674.63 79
15675.82 84
15677.00 74
15678.18 71
15679.37 88
15680.55 101
15681.73 72
15682.92 81
15684.10 80
15685.28 90
15686.47 93
15687.65 97
15688.84 79
15690.02 84
15691.20 92
15692.39 101
15693.57 102
15694.76 66
15695.94 86
15697.12 93
15698.31 96
15699.49 84
15700.68 97
15701.86 100
15703.05 129
15704.23 89
15705.41 102
15706.60 115
15707.78 109
15708.97 86
15710.15 96
15711.34 76
15712.52 93
15713.71 104
15714.89 94
15716.08 94
15717.26 103
15718.45 103
15719.63 81
15720.82 120
15722.00 100
15723.19 114
15724.37 107
15725.56 116
15726.74 111
15727.93 86
15729.11 94
15730.30 101
15731.48 97
15732.67 104
15733.85 107
15735.04 108
15736.23 114
15737.41 97
15738.60 112
15739.78 90
15740.97 119
15742.15 105
15743.34 86
15744.53 109
15745.71 89
15746.90 98
15748.08 87
15749.27 103
15750.46 98
15751.64 121
15752.83 103
15754.02 104
15755.20 91
15756.39 106
15757.57 113
15758.76 114
15759.95 95
15761.13 88
15762.32 113
15763.51 99
15764.69 85
15765.88 77
15767.07 88
15768.25 86
15769.44 104
15770.63 106
15771.82 100
15773.00 84
15774.19 103
15775.38 104
15776.56 114
15777.75 79
15778.94 90
15780.13 94
15781.31 113
15782.50 96
15783.69 90
15784.88 87
15786.06 85
15787.25 98
15788.44 84
15789.63 105
15790.81 102
15792.00 121
15793.19 107
15794.38 90
15795.56 82
15796.75 112
15797.94 90
15799.13 99
15800.32 85
15801.50 83
15802.69 101
15803.88 99
15805.07 95
15806.26 87
15807.45 94
15808.63 97
15809.82 77
15811.01 79
15812.20 90
15813.39 61
15814.58 112
15815.77 109
15816.95 82
15818.14 70
15819.33 96
15820.52 97
15821.71 69
15822.90 73
15824.09 89
15825.28 91
15826.46 93
15827.65 84
15828.84 58
15830.03 67
15831.22 87
15832.41 104
15833.60 80
15834.79 82
15835.98 84
15837.17 102
15838.36 98
15839.55 71
15840.74 84
15841.93 88
15843.12 97
15844.31 67
15845.50 98
15846.69 87
15847.88 85
15849.07 84
15850.26 83
15851.45 80
15852.64 76
15853.83 95
15855.02 81
15856.21 74
15857.40 78
15858.59 78
15859.78 86
15860.97 65
15862.16 68
15863.35 96
15864.54 118
15865.73 86
15866.92 57
15868.11 111
15869.30 93
15870.49 74
15871.68 82
15872.87 64
15874.06 73
15875.25 70
15876.45 104
15877.64 84
15878.83 89
15880.02 85
15881.21 117
15882.40 88
15883.59 99
15884.78 66
15885.97 91
15887.17 77
15888.36 83
15889.55 87
15890.74 88
15891.93 92
15893.12 77
15894.31 90
15895.51 82
15896.70 84
15897.89 100
15899.08 76
15900.27 89
15901.46 80
15902.66 85
15903.85 87
15905.04 67
15906.23 78
15907.43 64
15908.62 94
15909.81 92
15911.00 73
15912.19 75
15913.39 69
15914.58 68
15915.77 81
15916.96 75
15918.16 67
15919.35 84
15920.54 102
15921.73 92
15922.93 73
15924.12 75
15925.31 75
15926.50 93
15927.70 84
15928.89 70
15930.08 74
15931.28 73
15932.47 77
15933.66 81
15934.86 72
15936.05 95
15937.24 88
15938.44 83
15939.63 83
15940.82 46
15942.02 68
15943.21 73
15944.40 101
15945.60 71
15946.79 57
15947.98 77
15949.18 68
15950.37 95
15951.56 62
15952.76 75
15953.95 84
15955.15 75
15956.34 74
15957.53 68
15958.73 77
15959.92 79
15961.12 84
15962.31 73
15963.50 58
15964.70 64
15965.89 82
15967.09 64
15968.28 76
15969.48 84
15970.67 91
15971.86 79
15973.06 83
15974.25 95
15975.45 70
15976.64 84
15977.84 52
15979.03 73
15980.23 86
15981.42 78
15982.62 91
15983.81 74
15985.01 66
15986.20 79
15987.40 89
15988.59 86
15989.79 71
15990.98 67
15992.18 62
15993.37 68
15994.57 70
15995.76 77
15996.96 60
15998.16 76
15999.35 62
16000.55 71
16001.74 75
16002.94 68
16004.13 71
16005.33 101
16006.53 60
16007.72 60
16008.92 64
16010.11 75
16011.31 74
16012.51 64
16013.70 73
16014.90 75
16016.09 91
16017.29 72
16018.49 62
16019.68 63
16020.88 77
16022.07 76
16023.27 73
16024.47 69
16025.66 84
16026.86 81
16028.06 83
16029.25 75
16030.45 71
16031.65 64
16032.84 74
16034.04 82
16035.24 72
16036.44 85
16037.63 73
16038.83 78
16040.03 77
16041.22 82
16042.42 70
16043.62 76
16044.82 69
16046.01 65
16047.21 61
16048.41 69
16049.60 63
16050.80 86
16052.00 83
16053.20 67
16054.39 61
16055.59 58
16056.79 77
16057.99 74
16059.19 75
16060.38 76
16061.58 76
16062.78 78
16063.98 61
16065.18 71
16066.37 74
16067.57 77
16068.77 72
16069.97 65
16071.17 66
16072.36 82
16073.56 84
16074.76 75
16075.96 67
16077.16 64
16078.36 71
16079.56 81
16080.75 86
16081.95 61
16083.15 88
16084.35 62
16085.55 64
16086.75 75
16087.95 78
16089.15 75
16090.34 73
16091.54 64
16092.74 56
16093.94 55
16095.14 89
16096.34 76
16097.54 71
16098.74 62
16099.94 71
16101.14 72
16102.34 77
16103.54 49
16104.74 50
16105.93 74
16107.13 83
16108.33 71
16109.53 62
16110.73 66
16111.93 79
16113.13 88
16114.33 53
16115.53 66
16116.73 74
16117.93 77
16119.13 64
16120.33 64
16121.53 57
16122.73 75
16123.93 75
16125.13 63
16126.33 59
16127.53 67
16128.73 79
16129.94 85
16131.14 57
16132.34 59
16133.54 93
16134.74 99
16135.94 78
16137.14 52
16138.34 70
16139.54 69
16140.74 82
16141.94 66
16143.14 78
16144.34 76
16145.55 76
16146.75 84
16147.95 71
16149.15 58
16150.35 68
16151.55 76
16152.75 68
16153.95 54
16155.15 55
16156.36 64
16157.56 56
16158.76 62
16159.96 62
16161.16 61
16162.36 66
16163.57 81
16164.77 71
16165.97 76
16167.17 46
16168.37 57
16169.58 67
16170.78 60
16171.98 64
16173.18 58
16174.38 78
16175.59 68
16176.79 56
16177.99 73
16179.19 70
16180.39 66
16181.60 75
16182.80 80
16184.00 71
16185.20 56
16186.41 58
16187.61 77
16188.81 68
16190.01 61
16191.22 72
16192.42 62
16193.62 71
16194.83 70
16196.03 77
16197.23 96
16198.43 69
16199.64 82
16200.84 78
16202.04 83
16203.25 75
16204.45 70
16205.65 71
16206.86 76
16208.06 85
16209.26 75
16210.47 76
16211.67 66
16212.87 62
16214.08 89
16215.28 80
16216.49 62
16217.69 83
16218.89 84
16220.10 85
16221.30 69
16222.50 82
16223.71 81
16224.91 75
16226.12 88
16227.32 78
16228.52 71
16229.73 95
16230.93 84
16232.14 86
16233.34 58
16234.55 81
16235.75 103
16236.95 89
16238.16 65
16239.36 65
16240.57 71
16241.77 91
16242.98 67
16244.18 73
16245.39 86
16246.59 78
16247.80 72
16249.00 61
16250.21 68
16251.41 80
16252.62 91
16253.82 99
16255.03 97
16256.23 92
16257.44 87
16258.64 84
16259.85 68
16261.05 68
16262.26 58
16263.46 80
16264.67 74
16265.87 79
16267.08 73
16268.29 77
16269.49 90
16270.70 82
16271.90 76
16273.11 75
16274.31 83
16275.52 88
16276.73 90
16277.93 85
16279.14 70
16280.34 81
16281.55 99
16282.76 82
16283.96 82
16285.17 89
16286.38 92
16287.58 85
16288.79 92
16289.99 89
16291.20 83
16292.41 102
16293.61 83
16294.82 88
16296.03 92
16297.23 96
16298.44 102
16299.65 88
16300.85 77
16302.06 80
16303.27 77
16304.47 98
16305.68 100
16306.89 90
16308.10 84
16309.30 90
16310.51 94
16311.72 110
16312.92 100
16314.13 114
16315.34 91
16316.55 85
16317.75 81
16318.96 95
16320.17 98
16321.38 88
16322.58 100
16323.79 92
16325.00 89
16326.21 65
16327.42 91
16328.62 76
16329.83 84
16331.04 84
16332.25 88
16333.46 69
16334.66 89
16335.87 89
16337.08 82
16338.29 74
16339.50 74
16340.70 80
16341.91 79
16343.12 84
16344.33 66
16345.54 91
16346.75 71
16347.96 80
16349.16 70
16350.37 85
16351.58 86
16352.79 67
16354.00 83
16355.21 81
16356.42 91
16357.63 76
16358.83 77
16360.04 98
16361.25 75
16362.46 69
16363.67 72
16364.88 84
16366.09 84
16367.30 69
16368.51 96
16369.72 73
16370.93 87
16372.14 88
16373.35 79
16374.56 70
16375.76 72
16376.97 73
16378.18 69
16379.39 68
16380.60 55
16381.81 69
16383.02 80
16384.23 86
16385.44 71
16386.65 91
16387.86 96
16389.07 91
16390.28 61
16391.49 65
16392.70 67
16393.91 75
16395.12 81
16396.33 75
16397.55 100
16398.76 64
16399.97 85
16401.18 66
16402.39 79
16403.60 88
16404.81 101
16406.02 77
16407.23 78
16408.44 71
16409.65 56
16410.86 91
16412.07 68
16413.28 69
16414.50 86
16415.71 82
16416.92 83
16418.13 82
16419.34 71
16420.55 92
16421.76 82
16422.97 99
16424.19 75
16425.40 58
16426.61 86
16427.82 87
16429.03 95
16430.24 75
16431.46 75
16432.67 86
16433.88 89
16435.09 71
16436.30 80
16437.51 77
16438.73 74
16439.94 70
16441.15 83
16442.36 65
16443.57 76
16444.79 77
16446.00 82
16447.21 57
16448.42 69
16449.64 74
16450.85 71
16452.06 66
16453.27 66
16454.49 74
16455.70 89
16456.91 83
16458.12 92
16459.34 82
16460.55 90
16461.76 67
16462.97 56
16464.19 78
16465.40 72
16466.61 81
16467.83 61
16469.04 74
16470.25 62
16471.47 64
16472.68 83
16473.89 68
16475.11 72
16476.32 76
16477.53 73
16478.75 71
16479.96 59
16481.17 58
16482.39 65
16483.60 74
16484.81 77
16486.03 46
16487.24 65
16488.45 66
16489.67 56
16490.88 59
16492.10 74
16493.31 80
16494.52 56
16495.74 62
16496.95 57
16498.17 83
16499.38 60
16500.59 77
16501.81 67
16503.02 60
16504.24 55
16505.45 66
16506.67 68
16507.88 64
16509.10 55
16510.31 76
16511.52 63
16512.74 71
16513.95 56
16515.17 55
16516.38 70
16517.60 64
16518.81 74
16520.03 65
16521.24 71
16522.46 52
16523.67 76
16524.89 63
16526.10 52
16527.32 80
16528.53 71
16529.75 49
16530.96 51
16532.18 69
16533.40 86
16534.61 62
16535.83 51
16537.04 68
16538.26 66
16539.47 68
16540.69 54
16541.91 67
16543.12 49
16544.34 70
16545.55 53
16546.77 44
16547.98 60
16549.20 59
16550.42 92
16551.63 66
16552.85 65
16554.07 47
16555.28 71
16556.50 73
16557.71 56
16558.93 34
16560.15 65
16561.36 65
16562.58 80
16563.80 59
16565.01 48
16566.23 63
16567.45 72
16568.66 73
16569.88 51
16571.10 73
16572.31 67
16573.53 82
16574.75 84
16575.96 72
16577.18 66
16578.40 84
16579.62 73
16580.83 68
16582.05 56
16583.27 64
16584.48 56
16585.70 54
16586.92 64
16588.14 56
16589.35 73
16590.57 69
16591.79 60
16593.01 56
16594.23 54
16595.44 61
16596.66 71
16597.88 59
16599.10 60
16600.31 66
16601.53 64
16602.75 66
16603.97 58
16605.19 78
16606.40 77
16607.62 70
16608.84 55
16610.06 82
16611.28 67
16612.50 59
16613.71 56
16614.93 59
16616.15 67
16617.37 67
16618.59 59
16619.81 75
16621.03 57
16622.24 51
16623.46 72
16624.68 71
16625.90 67
16627.12 66
16628.34 68
16629.56 65
16630.78 75
16632.00 67
16633.21 59
16634.43 57
16635.65 86
16636.87 67
16638.09 71
16639.31 67
16640.53 57
16641.75 67
16642.97 62
16644.19 50
16645.41 52
16646.63 60
16647.85 66
16649.07 59
16650.29 53
16651.51 62
16652.73 65
16653.95 67
16655.17 53
16656.39 52
16657.61 58
16658.83 78
16660.05 65
16661.27 64
16662.49 62
16663.71 65
16664.93 72
16666.15 55
16667.37 60
16668.59 70
16669.81 74
16671.03 67
16672.25 58
16673.47 37
16674.69 71
16675.91 54
16677.13 61
16678.35 51
16679.57 54
16680.80 73
16682.02 79
16683.24 66
16684.46 61
16685.68 56
16686.90 54
16688.12 63
16689.34 56
16690.56 70
16691.79 62
16693.01 66
16694.23 68
16695.45 68
16696.67 57
16697.89 59
16699.11 58
16700.34 58
16701.56 57
16702.78 76
16704.00 75
16705.22 63
16706.44 75
16707.67 60
16708.89 68
16710.11 54
16711.33 57
16712.55 55
16713.78 77
16715.00 60
16716.22 67
16717.44 71
16718.67 69
16719.89 75
16721.11 76
16722.33 58
16723.55 61
16724.78 61
16726.00 66
16727.22 65
16728.45 52
16729.67 59
16730.89 63
16732.11 68
16733.34 55
16734.56 59
16735.78 73
16737.00 73
16738.23 75
16739.45 80
16740.67 51
16741.90 67
16743.12 59
16744.34 72
16745.57 64
16746.79 58
16748.01 67
16749.24 64
16750.46 71
16751.68 56
16752.91 70
16754.13 75
16755.35 53
16756.58 58
16757.80 63
16759.03 57
16760.25 59
16761.47 64
16762.70 54
16763.92 70
16765.14 59
16766.37 73
16767.59 84
16768.82 65
16770.04 54
16771.27 59
16772.49 76
16773.71 65
16774.94 85
16776.16 81
16777.39 68
16778.61 58
16779.84 60
16781.06 58
16782.29 79
16783.51 78
16784.73 66
16785.96 72
16787.18 56
16788.41 63
16789.63 59
16790.86 56
16792.08 70
16793.31 65
16794.53 75
16795.76 54
16796.98 53
16798.21 53
16799.43 63
16800.66 60
16801.89 57
16803.11 78
16804.34 68
16805.56 49
16806.79 49
16808.01 60
16809.24 61
16810.46 44
16811.69 68
16812.91 75
16814.14 59
16815.37 51
16816.59 53
16817.82 51
16819.04 64
16820.27 51
16821.50 57
16822.72 58
16823.95 55
16825.17 57
16826.40 77
16827.63 52
16828.85 63
16830.08 90
16831.31 91
16832.53 86
16833.76 67
16834.99 62
16836.21 70
16837.44 55
16838.67 49
16839.89 80
16841.12 67
16842.35 72
16843.57 65
16844.80 65
16846.03 61
16847.25 72
16848.48 78
16849.71 95
16850.93 51
16852.16 65
16853.39 52
16854.62 70
16855.84 71
16857.07 55
16858.30 62
16859.53 68
16860.75 72
16861.98 60
16863.21 70
16864.44 61
16865.66 68
16866.89 63
16868.12 58
16869.35 52
16870.57 64
16871.80 68
16873.03 70
16874.26 73
16875.49 62
16876.71 70
16877.94 78
16879.17 67
16880.40 56
16881.63 59
16882.86 69
16884.08 84
16885.31 83
16886.54 83
16887.77 50
16889.00 74
16890.23 65
16891.45 62
16892.68 75
16893.91 59
16895.14 63
16896.37 63
16897.60 52
16898.83 82
16900.06 63
16901.29 55
16902.51 77
16903.74 71
16904.97 66
16906.20 71
16907.43 67
16908.66 79
16909.89 57
16911.12 45
16912.35 77
16913.58 75
16914.81 63
16916.04 49
16917.27 59
16918.50 63
16919.73 79
16920.95 68
16922.18 76
16923.41 68
16924.64 68
16925.87 67
16927.10 60
16928.33 60
16929.56 62
16930.79 69
16932.02 66
16933.25 50
16934.48 47
16935.71 75
16936.94 69
16938.18 53
16939.41 66
16940.64 71
16941.87 73
16943.10 63
16944.33 72
16945.56 60
16946.79 64
16948.02 64
16949.25 48
16950.48 60
16951.71 65
16952.94 64
16954.17 62
16955.40 60
16956.64 58
16957.87 58
16959.10 63
16960.33 64
16961.56 54
16962.79 68
16964.02 50
16965.25 67
16966.48 52
16967.72 51
16968.95 63
16970.18 64
16971.41 58
16972.64 75
16973.87 51
16975.11 51
16976.34 65
16977.57 85
16978.80 89
16980.03 63
16981.26 73
16982.50 64
16983.73 63
16984.96 54
16986.19 61
16987.42 61
16988.66 76
16989.89 57
16991.12 72
16992.35 61
16993.59 68
16994.82 74
16996.05 88
16997.28 74
16998.52 41
16999.75 58
17000.98 56
17002.21 55
17003.45 64
17004.68 63
17005.91 63
17007.14 66
17008.38 55
17009.61 59
17010.84 61
17012.08 79
17013.31 66
17014.54 74
17015.78 55
17017.01 49
17018.24 61
17019.47 80
17020.71 63
17021.94 57
17023.17 67
17024.41 67
17025.64 69
17026.88 58
17028.11 68
17029.34 76
17030.58 65
17031.81 62
17033.04 57
17034.28 59
17035.51 66
17036.75 72
17037.98 75
17039.21 68
17040.45 72
17041.68 70
17042.92 56
17044.15 75
17045.38 80
17046.62 69
17047.85 67
17049.09 59
17050.32 69
17051.56 72
17052.79 56
17054.02 66
17055.26 56
17056.49 64
17057.73 56
17058.96 60
17060.20 60
17061.43 57
17062.67 60
17063.90 57
17065.14 65
17066.37 60
17067.61 62
17068.84 73
17070.08 70
17071.31 56
17072.55 70
17073.78 65
17075.02 83
17076.25 54
17077.49 60
17078.72 66
17079.96 66
17081.20 73
17082.43 59
17083.67 56
17084.90 60
17086.14 69
17087.37 61
17088.61 64
17089.85 63
17091.08 57
17092.32 62
17093.55 63
17094.79 57
17096.03 67
17097.26 81
17098.50 58
17099.73 64
17100.97 56
17102.21 65
17103.44 64
17104.68 66
17105.92 61
17107.15 63
17108.39 85
17109.63 68
17110.86 41
17112.10 65
17113.34 63
17114.57 83
17115.81 61
17117.05 60
17118.28 51
17119.52 67
17120.76 84
17121.99 65
17123.23 65
17124.47 71
17125.70 84
17126.94 75
17128.18 61
17129.42 49
17130.65 84
17131.89 60
17133.13 74
17134.37 48
17135.60 59
17136.84 59
17138.08 75
17139.32 57
17140.55 59
17141.79 75
17143.03 66
17144.27 67
17145.50 48
17146.74 57
17147.98 50
17149.22 50
17150.46 51
17151.69 55
17152.93 63
17154.17 86
17155.41 85
17156.65 74
17157.89 73
17159.12 66
17160.36 61
17161.60 64
17162.84 67
17164.08 77
17165.32 69
17166.56 45
17167.79 73
17169.03 59
17170.27 72
17171.51 75
17172.75 80
17173.99 66
17175.23 66
17176.47 57
17177.70 51
17178.94 48
17180.18 67
17181.42 75
17182.66 70
17183.90 53
17185.14 49
17186.38 53
17187.62 54
17188.86 64
17190.10 58
17191.34 64
17192.58 59
17193.82 71
17195.06 59
17196.30 48
17197.54 74
17198.78 75
17200.01 67
17201.25 74
17202.49 47
17203.73 63
17204.97 59
17206.21 73
17207.45 58
17208.70 54
17209.94 77
17211.18 63
17212.42 62
17213.66 46
17214.90 62
17216.14 69
17217.38 72
17218.62 70
17219.86 77
17221.10 72
17222.34 57
17223.58 77
17224.82 51
17226.06 64
17227.30 79
17228.54 73
17229.78 65
17231.03 50
17232.27 67
17233.51 61
17234.75 54
17235.99 54
17237.23 48
17238.47 60
17239.71 56
17240.95 62
17242.20 54
17243.44 61
17244.68 58
17245.92 62
17247.16 61
17248.40 54
17249.65 57
17250.89 61
17252.13 53
17253.37 49
17254.61 55
17255.85 52
17257.10 57
17258.34 53
17259.58 57
17260.82 53
17262.06 65
17263.31 69
17264.55 50
17265.79 52
17267.03 94
17268.27 59
17269.52 58
17270.76 58
17272.00 48
17273.24 43
17274.49 72
17275.73 58
17276.97 50
17278.22 52
17279.46 66
17280.70 59
17281.94 48
17283.19 53
17284.43 48
17285.67 65
17286.91 78
17288.16 50
17289.40 46
17290.64 46
17291.89 64
17293.13 57
17294.37 66
17295.62 55
17296.86 57
17298.10 67
17299.35 51
17300.59 57
17301.83 44
17303.08 73
17304.32 58
17305.56 60
17306.81 46
17308.05 56
17309.30 49
17310.54 56
17311.78 54
17313.03 68
17314.27 56
17315.52 51
17316.76 58
17318.00 39
17319.25 51
17320.49 75
17321.74 60
17322.98 50
17324.23 41
17325.47 65
17326.71 75
17327.96 47
17329.20 58
17330.45 47
17331.69 60
17332.94 73
17334.18 39
17335.43 54
17336.67 53
17337.92 56
17339.16 65
17340.41 60
17341.65 52
17342.90 60
17344.14 55
17345.39 60
17346.63 61
17347.88 61
17349.12 59
17350.37 60
17351.61 59
17352.86 52
17354.10 51
17355.35 52
17356.59 63
17357.84 76
17359.08 62
17360.33 52
17361.58 77
17362.82 67
17364.07 66
17365.31 56
17366.56 56
17367.80 76
17369.05 77
17370.30 71
17371.54 51
17372.79 53
17374.03 45
17375.28 64
17376.53 61
17377.77 56
17379.02 54
17380.27 48
17381.51 72
17382.76 51
17384.01 48
17385.25 62
17386.50 55
17387.75 55
17388.99 55
17390.24 51
17391.49 51
17392.73 65
17393.98 63
17395.23 66
17396.47 54
17397.72 65
17398.97 65
17400.21 45
17401.46 47
17402.71 62
17403.96 61
17405.20 57
17406.45 59
17407.70 55
17408.94 63
17410.19 53
17411.44 48
17412.69 61
17413.93 68
17415.18 62
17416.43 55
17417.68 58
17418.93 58
17420.17 69
17421.42 47
17422.67 74
17423.92 74
17425.16 55
17426.41 49
17427.66 72
17428.91 60
17430.16 58
17431.41 39
17432.65 67
17433.90 63
17435.15 52
17436.40 70
17437.65 53
17438.90 54
17440.14 60
17441.39 64
17442.64 52
17443.89 56
17445.14 58
17446.39 66
17447.64 58
17448.88 56
17450.13 47
17451.38 63
17452.63 57
17453.88 56
17455.13 61
17456.38 59
17457.63 49
17458.88 50
17460.13 59
17461.38 61
17462.62 74
17463.87 63
17465.12 61
17466.37 51
17467.62 63
17468.87 57
17470.12 70
17471.37 67
17472.62 52
17473.87 52
17475.12 54
17476.37 56
17477.62 73
17478.87 58
17480.12 56
17481.37 50
17482.62 59
17483.87 52
17485.12 55
17486.37 61
17487.62 47
17488.87 60
17490.12 56
17491.37 64
17492.62 52
17493.87 55
17495.12 65
17496.37 61
17497.62 53
17498.87 47
17500.12 64
17501.38 68
17502.63 58
17503.88 50
17505.13 60
17506.38 53
17507.63 48
17508.88 46
17510.13 53
17511.38 58
17512.63 57
17513.89 54
17515.14 59
17516.39 62
17517.64 54
17518.89 59
17520.14 67
17521.39 67
17522.64 62
17523.90 61
17525.15 48
17526.40 51
17527.65 67
17528.90 68
17530.15 65
17531.41 64
17532.66 42
17533.91 56
17535.16 75
17536.41 64
17537.67 57
17538.92 49
17540.17 61
17541.42 73
17542.67 58
17543.93 56
17545.18 74
17546.43 80
17547.68 62
17548.94 60
17550.19 54
17551.44 50
17552.69 60
17553.95 55
17555.20 51
17556.45 53
17557.70 58
17558.96 72
17560.21 45
17561.46 47
17562.72 55
17563.97 54
17565.22 67
17566.47 55
17567.73 66
17568.98 75
17570.23 56
17571.49 65
17572.74 62
17573.99 57
17575.25 64
17576.50 69
17577.75 49
17579.01 65
17580.26 56
17581.51 55
17582.77 79
17584.02 59
17585.28 58
17586.53 59
17587.78 58
17589.04 59
17590.29 65
17591.54 52
17592.80 60
17594.05 48
17595.31 61
17596.56 44
17597.81 51
17599.07 57
17600.32 70
17601.58 48
17602.83 57
17604.09 64
17605.34 77
17606.60 59
17607.85 51
17609.10 67
17610.36 58
17611.61 69
17612.87 59
17614.12 47
17615.38 66
17616.63 52
17617.89 46
17619.14 66
17620.40 42
17621.65 59
17622.91 48
17624.16 49
17625.42 61
17626.67 54
17627.93 50
17629.18 54
17630.44 48
17631.69 58
17632.95 57
17634.21 50
17635.46 54
17636.72 54
17637.97 57
17639.23 51
17640.48 50
17641.74 47
17642.99 60
17644.25 47
17645.51 68
17646.76 61
17648.02 61
17649.27 63
17650.53 56
17651.79 57
17653.04 45
17654.30 53
17655.55 58
17656.81 60
17658.07 60
17659.32 52
17660.58 61
17661.84 69
17663.09 44
17664.35 67
17665.61 68
17666.86 66
17668.12 66
17669.38 51
17670.63 59
17671.89 41
17673.15 61
17674.40 65
17675.66 55
17676.92 45
17678.17 57
17679.43 60
17680.69 58
17681.95 56
17683.20 60
17684.46 54
17685.72 67
17686.98 67
17688.23 56
17689.49 58
17690.75 54
17692.01 68
17693.26 55
17694.52 70
17695.78 58
17697.04 64
17698.29 57
17699.55 42
17700.81 39
17702.07 63
17703.32 56
17704.58 66
17705.84 57
17707.10 54
17708.36 62
17709.62 51
17710.87 49
17712.13 66
17713.39 62
17714.65 58
17715.91 52
17717.17 45
17718.42 69
17719.68 60
17720.94 50
17722.20 52
17723.46 62
17724.72 71
17725.98 79
17727.23 57
17728.49 52
17729.75 59
17731.01 61
17732.27 65
17733.53 53
17734.79 45
17736.05 67
17737.31 54
17738.57 57
17739.82 49
17741.08 49
17742.34 70
17743.60 59
17744.86 36
17746.12 52
17747.38 59
17748.64 71
17749.90 67
17751.16 50
17752.42 64
17753.68 70
17754.94 73
17756.20 51
17757.46 61
17758.72 61
17759.98 64
17761.24 69
17762.50 51
17763.76 60
17765.02 51
17766.28 64
17767.54 75
17768.80 44
17770.06 59
17771.32 52
17772.58 59
17773.84 55
17775.10 49
17776.36 71
17777.62 53
17778.88 63
17780.14 71
17781.40 56
17782.67 70
17783.93 66
17785.19 63
17786.45 66
17787.71 59
17788.97 62
17790.23 54
17791.49 70
17792.75 44
17794.01 57
17795.28 46
17796.54 50
17797.80 68
17799.06 50
17800.32 60
17801.58 60
17802.84 66
17804.11 64
17805.37 55
17806.63 60
17807.89 60
17809.15 62
17810.41 65
17811.68 48
17812.94 61
17814.20 42
17815.46 54
17816.72 48
17817.99 50
17819.25 54
17820.51 47
17821.77 51
17823.03 50
17824.30 51
17825.56 58
17826.82 58
17828.08 44
17829.35 58
17830.61 48
17831.87 48
17833.13 38
17834.40 59
17835.66 62
17836.92 66
17838.18 59
17839.45 56
17840.71 64
17841.97 49
17843.24 44
17844.50 51
17845.76 55
17847.02 51
17848.29 52
17849.55 45
17850.81 46
17852.08 49
17853.34 54
17854.60 52
17855.87 65
17857.13 42
17858.39 63
17859.66 50
17860.92 56
17862.18 48
17863.45 57
17864.71 39
17865.98 47
17867.24 48
17868.50 55
17869.77 49
17871.03 60
17872.30 57
17873.56 61
17874.82 50
17876.09 48
17877.35 53
17878.62 59
17879.88 51
17881.14 64
17882.41 64
17883.67 55
17884.94 49
17886.20 55
17887.47 42
17888.73 55
17890.00 50
17891.26 58
17892.52 55
17893.79 51
17895.05 61
17896.32 53
17897.58 70
17898.85 49
17900.11 53
17901.38 70
17902.64 58
17903.91 53
17905.17 61
17906.44 60
17907.70 50
17908.97 64
17910.23 52
17911.50 49
17912.77 60
17914.03 53
17915.30 67
17916.56 55
17917.83 51
17919.09 52
17920.36 75
17921.62 55
17922.89 46
17924.16 63
17925.42 70
17926.69 62
17927.95 48
17929.22 57
17930.49 47
17931.75 46
17933.02 47
17934.28 53
17935.55 67
17936.82 48
17938.08 58
17939.35 65
17940.62 47
17941.88 52
17943.15 50
17944.42 39
17945.68 54
17946.95 64
17948.22 46
17949.48 55
17950.75 43
17952.02 57
17953.28 44
17954.55 58
17955.82 59
17957.08 48
17958.35 55
17959.62 58
17960.88 53
17962.15 71
17963.42 58
17964.69 38
17965.95 37
17967.22 61
17968.49 59
17969.76 64
17971.02 46
17972.29 46
17973.56 59
17974.83 52
17976.09 57
17977.36 69
17978.63 59
17979.90 51
17981.16 59
17982.43 64
17983.70 55
17984.97 66
17986.24 48
17987.50 53
17988.77 60
17990.04 54
17991.31 48
17992.58 44
17993.84 38
17995.11 51
17996.38 48
17997.65 47
17998.92 44
18000.19 55
18001.46 53
18002.72 40
18003.99 48
18005.26 48
18006.53 50
18007.80 65
18009.07 54
18010.34 63
18011.61 61
18012.87 46
18014.14 57
18015.41 55
18016.68 43
18017.95 46
18019.22 48
18020.49 52
18021.76 53
18023.03 38
18024.30 61
18025.57 53
18026.84 64
18028.11 50
18029.37 57
18030.64 64
18031.91 52
18033.18 57
18034.45 54
18035.72 49
18036.99 52
18038.26 56
18039.53 58
18040.80 67
18042.07 60
18043.34 60
18044.61 59
18045.88 50
18047.15 65
18048.42 57
18049.69 68
18050.96 48
18052.23 55
18053.50 71
18054.77 56
18056.05 64
18057.32 71
18058.59 64
18059.86 53
18061.13 74
18062.40 61
18063.67 51
18064.94 60
18066.21 64
18067.48 63
18068.75 58
18070.02 57
18071.29 60
18072.57 55
18073.84 55
18075.11 59
18076.38 50
18077.65 64
18078.92 49
18080.19 51
18081.46 60
18082.74 60
18084.01 78
18085.28 59
18086.55 69
18087.82 62
18089.09 62
18090.37 66
18091.64 55
18092.91 60
18094.18 53
18095.45 63
18096.72 63
18098.00 56
18099.27 53
18100.54 51
18101.81 63
18103.08 62
18104.36 56
18105.63 59
18106.90 53
18108.17 69
18109.45 61
18110.72 58
18111.99 54
18113.26 50
18114.54 70
18115.81 49
18117.08 48
18118.35 65
18119.63 53
18120.90 65
18122.17 65
18123.44 48
18124.72 57
18125.99 58
18127.26 60
18128.54 57
18129.81 50
18131.08 56
18132.36 56
18133.63 55
18134.90 59
18136.18 45
18137.45 56
18138.72 50
18140.00 64
18141.27 62
18142.54 59
18143.82 60
18145.09 64
18146.36 67
18147.64 53
18148.91 45
18150.19 60
18151.46 63
18152.73 58
18154.01 51
18155.28 49
18156.55 49
18157.83 58
18159.10 58
18160.38 54
18161.65 65
18162.93 62
18164.20 66
18165.47 59
18166.75 50
18168.02 44
18169.30 78
18170.57 60
18171.85 57
18173.12 47
18174.40 54
18175.67 49
18176.95 39
18178.22 55
18179.50 64
18180.77 61
18182.04 64
18183.32 54
18184.59 53
18185.87 51
18187.15 44
18188.42 52
18189.70 49
18190.97 67
18192.25 40
18193.52 50
18194.80 46
18196.07 49
18197.35 52
18198.62 64
18199.90 54
18201.17 42
18202.45 57
18203.73 52
18205.00 50
18206.28 48
18207.55 53
18208.83 46
18210.10 51
18211.38 45
18212.66 64
18213.93 41
18215.21 47
18216.48 50
18217.76 59
18219.04 45
18220.31 37
18221.59 54
18222.87 61
18224.14 56
18225.42 47
18226.70 57
18227.97 48
18229.25 82
18230.53 62
18231.80 50
18233.08 46
18234.36 57
18235.63 53
18236.91 60
18238.19 43
18239.46 59
18240.74 44
18242.02 56
18243.29 51
18244.57 38
18245.85 61
18247.13 53
18248.40 66
18249.68 51
18250.96 59
18252.24 52
18253.51 55
18254.79 54
18256.07 60
18257.35 35
18258.62 30
18259.90 57
18261.18 59
18262.46 58
18263.73 42
18265.01 68
18266.29 50
18267.57 56
18268.85 45
18270.12 38
18271.40 57
18272.68 52
18273.96 54
18275.24 48
18276.51 36
18277.79 40
18279.07 50
18280.35 56
18281.63 44
18282.91 43
18284.18 57
18285.46 62
18286.74 75
18288.02 39
18289.30 63
18290.58 56
18291.86 68
18293.14 36
18294.41 59
18295.69 67
18296.97 53
18298.25 64
18299.53 52
18300.81 52
18302.09 57
18303.37 78
18304.65 60
18305.93 58
18307.21 48
18308.49 47
18309.76 58
18311.04 48
18312.32 39
18313.60 45
18314.88 50
18316.16 56
18317.44 56
18318.72 37
18320.00 50
18321.28 52
18322.56 48
18323.84 40
18325.12 56
18326.40 50
18327.68 60
18328.96 49
18330.24 58
18331.52 53
18332.80 57
18334.08 48
18335.36 46
18336.64 51
18337.92 60
18339.20 44
18340.48 52
18341.76 56
18343.05 39
18344.33 64
18345.61 59
18346.89 46
18348.17 34
18349.45 53
18350.73 53
18352.01 52
18353.29 43
18354.57 52
18355.85 54
18357.13 66
18358.42 34
18359.70 43
18360.98 57
18362.26 56
18363.54 49
18364.82 41
18366.10 52
18367.38 55
18368.67 63
18369.95 46
18371.23 54
18372.51 53
18373.79 50
18375.07 50
18376.36 49
18377.64 47
18378.92 58
18380.20 65
18381.48 48
18382.77 43
18384.05 57
18385.33 49
18386.61 50
18387.89 55
18389.18 57
18390.46 49
18391.74 59
18393.02 60
18394.31 55
18395.59 60
18396.87 44
18398.15 54
18399.44 47
18400.72 58
18402.00 64
18403.28 71
18404.57 58
18405.85 47
18407.13 56
18408.41 52
18409.70 53
18410.98 46
18412.26 53
18413.55 42
18414.83 51
18416.11 45
18417.40 58
18418.68 41
18419.96 50
18421.25 68
18422.53 43
18423.81 42
18425.10 49
18426.38 66
18427.66 44
18428.95 54
18430.23 41
18431.51 69
18432.80 50
18434.08 56
18435.37 49
18436.65 58
18437.93 63
18439.22 56
18440.50 51
18441.79 51
18443.07 56
18444.35 60
18445.64 63
18446.92 53
18448.21 61
18449.49 62
18450.78 58
18452.06 54
18453.34 46
18454.63 51
18455.91 59
18457.20 53
18458.48 52
18459.77 68
18461.05 56
18462.34 47
18463.62 56
18464.91 54
18466.19 42
18467.48 65
18468.76 58
18470.05 63
18471.33 46
18472.62 51
18473.90 58
18475.19 48
18476.47 45
18477.76 45
18479.04 47
18480.33 56
18481.61 54
18482.90 45
18484.18 45
18485.47 49
18486.76 61
18488.04 55
18489.33 58
18490.61 46
18491.90 58
18493.18 63
18494.47 50
18495.76 47
18497.04 57
18498.33 58
18499.61 63
18500.90 60
18502.19 49
18503.47 64
18504.76 54
18506.05 61
18507.33 45
18508.62 45
18509.90 46
18511.19 58
18512.48 48
18513.76 51
18515.05 53
18516.34 58
18517.62 59
18518.91 57
18520.20 52
18521.48 53
18522.77 55
18524.06 54
18525.35 53
18526.63 45
18527.92 61
18529.21 55
18530.49 52
18531.78 53
18533.07 50
18534.36 44
18535.64 57
18536.93 41
18538.22 45
18539.50 37
18540.79 48
18542.08 42
18543.37 56
18544.66 36
18545.94 48
18547.23 57
18548.52 73
18549.81 60
18551.09 52
18552.38 54
18553.67 44
18554.96 55
18556.25 47
18557.53 37
18558.82 45
18560.11 58
18561.40 46
18562.69 54
18563.98 52
18565.26 50
18566.55 49
18567.84 41
18569.13 61
18570.42 71
18571.71 66
18572.99 56
18574.28 65
18575.57 58
18576.86 48
18578.15 54
18579.44 52
18580.73 38
18582.02 57
18583.31 51
18584.59 55
18585.88 42
18587.17 37
18588.46 55
18589.75 62
18591.04 45
18592.33 47
18593.62 61
18594.91 57
18596.20 49
18597.49 48
18598.78 64
18600.07 41
18601.36 52
18602.65 56
18603.94 63
18605.23 53
18606.52 49
18607.81 60
18609.09 55
18610.38 59
18611.67 60
18612.96 48
18614.25 45
18615.55 61
18616.84 51
18618.13 70
18619.42 56
18620.71 64
18622.00 61
18623.29 57
18624.58 42
18625.87 54
18627.16 60
18628.45 69
18629.74 68
18631.03 48
18632.32 69
18633.61 53
18634.90 61
18636.19 48
18637.48 51
18638.77 42
18640.07 60
18641.36 65
18642.65 61
18643.94 53
18645.23 60
18646.52 61
18647.81 61
18649.10 45
18650.40 46
18651.69 54
18652.98 52
18654.27 50
18655.56 49
18656.85 53
18658.14 54
18659.44 49
18660.73 49
18662.02 53
18663.31 37
18664.60 50
18665.89 53
18667.19 61
18668.48 55
18669.77 46
18671.06 59
18672.35 51
18673.65 61
18674.94 61
18676.23 50
18677.52 46
18678.82 53
18680.11 46
18681.40 58
18682.69 46
18683.99 50
18685.28 56
18686.57 61
18687.86 45
18689.16 57
18690.45 61
18691.74 45
18693.03 45
18694.33 63
18695.62 45
18696.91 55
18698.21 59
18699.50 54
18700.79 48
18702.09 41
18703.38 47
18704.67 43
18705.97 48
18707.26 45
18708.55 43
18709.85 56
18711.14 39
18712.43 54
18713.73 44
18715.02 54
18716.31 61
18717.61 71
18718.90 60
18720.19 59
18721.49 48
18722.78 55
18724.08 49
18725.37 37
18726.66 49
18727.96 55
18729.25 56
18730.55 57
18731.84 56
18733.13 70
18734.43 55
18735.72 47
18737.02 49
18738.31 43
18739.61 49
18740.90 51
18742.19 50
18743.49 44
18744.78 49
18746.08 54
18747.37 76
18748.67 58
18749.96 39
18751.26 33
18752.55 53
18753.85 62
18755.14 51
18756.44 54
18757.73 62
18759.03 62
18760.32 54
18761.62 58
18762.91 48
18764.21 62
18765.50 50
18766.80 63
18768.09 50
18769.39 41
18770.69 51
18771.98 64
18773.28 45
18774.57 50
18775.87 57
18777.16 61
18778.46 65
18779.76 42
18781.05 61
18782.35 43
18783.64 58
18784.94 47
18786.24 53
18787.53 50
18788.83 46
18790.12 57
18791.42 52
18792.72 45
18794.01 56
18795.31 54
18796.61 63
18797.90 38
18799.20 46
18800.49 54
18801.79 51
18803.09 61
18804.38 47
18805.68 44
18806.98 48
18808.28 46
18809.57 59
18810.87 50
18812.17 47
18813.46 50
18814.76 58
18816.06 67
18817.35 39
18818.65 43
18819.95 51
18821.25 65
18822.54 49
18823.84 58
18825.14 65
18826.44 54
18827.73 65
18829.03 44
18830.33 44
18831.63 52
18832.92 62
18834.22 50
18835.52 49
18836.82 56
18838.11 52
18839.41 53
18840.71 45
18842.01 42
18843.31 54
18844.60 56
18845.90 51
18847.20 51
18848.50 54
18849.80 50
18851.10 43
18852.39 54
18853.69 52
18854.99 63
18856.29 47
18857.59 52
18858.89 42
18860.18 52
18861.48 63
18862.78 69
18864.08 59
18865.38 47
18866.68 53
18867.98 48
18869.28 54
18870.58 40
18871.87 38
18873.17 50
18874.47 65
18875.77 43
18877.07 55
18878.37 41
18879.67 51
18880.97 61
18882.27 58
18883.57 40
18884.87 50
18886.17 50
18887.47 50
18888.77 49
18890.07 69
18891.36 47
18892.66 58
18893.96 52
18895.26 41
18896.56 57
18897.86 61
18899.16 75
18900.46 51
18901.76 60
18903.06 51
18904.36 70
18905.66 54
18906.96 47
18908.27 50
18909.57 43
18910.87 74
18912.17 68
18913.47 89
18914.77 40
18916.07 71
18917.37 69
18918.67 65
18919.97 71
18921.27 52
18922.57 65
18923.87 55
18925.17 49
18926.47 48
18927.77 64
18929.08 54
18930.38 51
18931.68 54
18932.98 50
18934.28 54
18935.58 53
18936.88 42
18938.18 46
18939.49 69
18940.79 64
18942.09 50
18943.39 52
18944.69 54
18945.99 47
18947.29 52
18948.60 53
18949.90 52
18951.20 53
18952.50 57
18953.80 44
18955.11 56
18956.41 50
18957.71 53
18959.01 57
18960.31 48
18961.62 36
18962.92 60
18964.22 67
18965.52 44
18966.82 55
18968.13 55
18969.43 53
18970.73 52
18972.03 48
18973.34 43
18974.64 45
18975.94 49
18977.24 66
18978.55 58
18979.85 55
18981.15 58
18982.46 62
18983.76 59
18985.06 40
18986.36 41
18987.67 34
18988.97 53
18990.27 47
18991.58 48
18992.88 36
18994.18 39
18995.49 40
18996.79 41
18998.09 45
18999.40 52
19000.70 53
19002.00 51
19003.31 41
19004.61 40
19005.91 38
19007.22 48
19008.52 42
19009.83 37
19011.13 38
19012.43 47
19013.74 56
19015.04 48
19016.34 41
19017.65 49
19018.95 55
19020.26 54
19021.56 42
19022.87 47
19024.17 45
19025.47 59
19026.78 54
19028.08 49
19029.39 37
19030.69 49
19032.00 47
19033.30 47
19034.61 41
19035.91 45
19037.22 54
19038.52 60
19039.82 45
19041.13 37
19042.43 46
19043.74 39
19045.04 58
19046.35 51
19047.65 43
19048.96 49
19050.26 49
19051.57 47
19052.88 50
19054.18 43
19055.49 58
19056.79 68
19058.10 53
19059.40 45
19060.71 37
19062.01 35
19063.32 65
19064.62 61
19065.93 44
19067.24 53
19068.54 50
19069.85 42
19071.15 43
19072.46 48
19073.77 35
19075.07 49
19076.38 49
19077.68 50
19078.99 39
19080.30 63
19081.60 58
19082.91 54
19084.22 48
19085.52 53
19086.83 62
19088.13 40
19089.44 46
19090.75 39
19092.05 40
19093.36 48
19094.67 51
19095.97 45
19097.28 62
19098.59 49
19099.90 62
19101.20 50
19102.51 40
19103.82 41
19105.12 45
19106.43 54
19107.74 46
19109.04 49
19110.35 47
19111.66 31
19112.97 50
19114.27 50
19115.58 36
19116.89 48
19118.20 45
19119.50 52
19120.81 39
19122.12 48
19123.43 55
19124.73 43
19126.04 55
19127.35 35
19128.66 48
19129.97 38
19131.27 61
19132.58 46
19133.89 38
19135.20 44
19136.51 47
19137.81 56
19139.12 45
19140.43 44
19141.74 62
19143.05 49
19144.36 46
19145.66 51
19146.97 42
19148.28 51
19149.59 53
19150.90 43
19152.21 53
19153.52 43
19154.83 49
19156.13 62
19157.44 48
19158.75 32
19160.06 51
19161.37 43
19162.68 40
19163.99 52
19165.30 54
19166.61 38
19167.92 47
19169.22 47
19170.53 55
19171.84 46
19173.15 56
19174.46 57
19175.77 71
19177.08 50
19178.39 49
19179.70 67
19181.01 64
19182.32 50
19183.63 52
19184.94 64
19186.25 41
19187.56 53
19188.87 39
19190.18 41
19191.49 54
19192.80 68
19194.11 66
19195.42 38
19196.73 48
19198.04 39
19199.35 46
19200.66 57
19201.97 50
19203.28 53
19204.59 58
19205.90 59
19207.21 49
19208.52 42
19209.83 42
19211.14 46
19212.46 52
19213.77 47
19215.08 51
19216.39 52
19217.70 58
19219.01 49
19220.32 69
19221.63 44
19222.94 52
19224.25 54
19225.57 50
19226.88 54
19228.19 50
19229.50 46
19230.81 37
19232.12 58
19233.43 47
19234.75 50
19236.06 41
19237.37 59
19238.68 57
19239.99 62
19241.30 53
19242.62 45
19243.93 45
19245.24 47
19246.55 48
19247.86 51
19249.18 50
19250.49 45
19251.80 62
19253.11 49
19254.42 44
19255.74 46
19257.05 56
19258.36 49
19259.67 42
19260.99 41
19262.30 58
19263.61 58
19264.92 51
19266.24 48
19267.55 51
19268.86 38
19270.17 49
19271.49 52
19272.80 39
19274.11 41
19275.42 62
19276.74 58
19278.05 53
19279.36 53
19280.68 44
19281.99 51
19283.30 59
19284.62 48
19285.93 56
19287.24 43
19288.56 53
19289.87 43
19291.18 45
19292.50 47
19293.81 52
19295.12 51
19296.44 54
19297.75 54
19299.06 48
19300.38 54
19301.69 44
19303.01 62
19304.32 49
19305.63 60
19306.95 51
19308.26 53
19309.58 29
19310.89 57
19312.20 47
19313.52 48
19314.83 45
19316.15 52
19317.46 54
19318.78 47
19320.09 56
19321.41 57
19322.72 58
19324.03 69
19325.35 47
19326.66 52
19327.98 33
19329.29 46
19330.61 56
19331.92 61
19333.24 65
19334.55 55
19335.87 66
19337.18 54
19338.50 53
19339.81 54
19341.13 56
19342.44 38
19343.76 36
19345.07 52
19346.39 71
19347.70 35
19349.02 41
19350.34 40
19351.65 56
19352.97 52
19354.28 48
19355.60 56
19356.91 43
19358.23 53
19359.54 51
19360.86 36
19362.18 43
19363.49 47
19364.81 54
19366.12 64
19367.44 45
19368.76 42
19370.07 51
19371.39 43
19372.71 60
19374.02 60
19375.34 45
19376.65 50
19377.97 39
19379.29 44
19380.60 55
19381.92 49
19383.24 42
19384.55 42
19385.87 45
19387.19 52
19388.50 37
19389.82 52
19391.14 49
19392.45 56
19393.77 44
19395.09 67
19396.41 50
19397.72 55
19399.04 38
19400.36 60
19401.67 35
19402.99 36
19404.31 43
19405.63 50
19406.94 54
19408.26 38
19409.58 66
19410.90 66
19412.21 62
19413.53 59
19414.85 63
19416.17 42
19417.48 55
19418.80 71
19420.12 55
19421.44 49
19422.76 57
19424.07 62
19425.39 66
19426.71 55
19428.03 47
19429.35 51
19430.66 57
19431.98 61
19433.30 40
19434.62 54
19435.94 52
19437.26 55
19438.57 42
19439.89 47
19441.21 48
19442.53 48
19443.85 73
19445.17 51
19446.49 37
19447.81 30
19449.12 57
19450.44 44
19451.76 59
19453.08 59
19454.40 50
19455.72 39
19457.04 63
19458.36 45
19459.68 59
19461.00 37
19462.32 45
19463.63 44
19464.95 44
19466.27 44
19467.59 43
19468.91 49
19470.23 39
19471.55 54
19472.87 62
19474.19 51
19475.51 50
19476.83 47
19478.15 53
19479.47 51
19480.79 51
19482.11 57
19483.43 48
19484.75 58
19486.07 47
19487.39 41
19488.71 63
19490.03 64
19491.35 60
19492.67 45
19493.99 56
19495.31 37
19496.63 60
19497.95 70
19499.27 54
19500.59 54
19501.91 49
19503.24 56
19504.56 59
19505.88 49
19507.20 61
19508.52 50
19509.84 58
19511.16 46
19512.48 51
19513.80 57
19515.12 63
19516.44 49
19517.77 42
19519.09 53
19520.41 50
19521.73 53
19523.05 52
19524.37 48
19525.69 46
19527.02 60
19528.34 76
19529.66 53
19530.98 58
19532.30 53
19533.62 61
19534.95 54
19536.27 65
19537.59 58
19538.91 54
19540.23 45
19541.56 61
19542.88 56
19544.20 54
19545.52 52
19546.84 54
19548.17 55
19549.49 44
19550.81 43
19552.13 47
19553.46 56
19554.78 51
19556.10 56
19557.42 48
19558.75 53
19560.07 42
19561.39 53
19562.71 42
19564.04 55
19565.36 49
19566.68 43
19568.00 56
19569.33 41
19570.65 49
19571.97 55
19573.30 54
19574.62 35
19575.94 54
19577.27 59
19578.59 58
19579.91 56
19581.24 48
19582.56 44
19583.88 52
19585.21 47
19586.53 50
19587.85 56
19589.18 45
19590.50 55
19591.82 57
19593.15 47
19594.47 32
19595.80 58
19597.12 52
19598.44 53
19599.77 42
19601.09 38
19602.42 40
19603.74 42
19605.06 47
19606.39 45
19607.71 56
19609.04 54
19610.36 42
19611.69 42
19613.01 36
19614.33 47
19615.66 65
19616.98 48
19618.31 57
19619.63 48
19620.96 47
19622.28 46
19623.61 42
19624.93 41
19626.26 39
19627.58 36
19628.91 41
19630.23 51
19631.56 50
19632.88 47
19634.21 42
19635.53 46
19636.86 47
19638.18 46
19639.51 41
19640.83 53
19642.16 34
19643.48 46
19644.81 34
19646.14 35
19647.46 54
19648.79 48
19650.11 40
19651.44 40
19652.76 39
19654.09 39
19655.42 46
19656.74 50
19658.07 52
19659.39 37
19660.72 53
19662.05 41
19663.37 56
19664.70 50
19666.02 42
19667.35 46
19668.68 68
19670.00 47
19671.33 54
19672.66 55
19673.98 34
19675.31 41
19676.64 52
19677.96 64
19679.29 43
19680.62 53
19681.94 46
19683.27 57
19684.60 51
19685.92 60
19687.25 48
19688.58 44
19689.90 45
19691.23 65
19692.56 39
19693.88 38
19695.21 43
19696.54 44
19697.87 55
19699.19 39
19700.52 52
19701.85 52
19703.18 51
19704.50 50
19705.83 50
19707.16 52
19708.49 57
19709.81 54
19711.14 54
19712.47 37
19713.80 46
19715.13 65
19716.45 50
19717.78 38
19719.11 49
19720.44 37
19721.77 46
19723.09 57
19724.42 45
19725.75 41
19727.08 41
19728.41 44
19729.74 32
19731.06 45
19732.39 44
19733.72 47
19735.05 44
19736.38 56
19737.71 68
19739.04 46
19740.36 55
19741.69 41
19743.02 48
19744.35 42
19745.68 50
19747.01 46
19748.34 47
19749.67 42
19751.00 49
19752.32 55
19753.65 34
19754.98 53
19756.31 43
19757.64 39
19758.97 38
19760.30 47
19761.63 44
19762.96 41
19764.29 50
19765.62 63
19766.95 37
19768.28 60
19769.61 51
19770.94 52
19772.27 45
19773.60 48
19774.93 36
19776.26 54
19777.59 59
19778.92 46
19780.25 49
19781.58 25
19782.91 52
19784.24 50
19785.57 49
19786.90 37
19788.23 45
19789.56 40
19790.89 49
19792.22 46
19793.55 37
19794.88 49
19796.21 60
19797.54 57
19798.87 43
19800.20 36
19801.53 50
19802.87 45
19804.20 50
19805.53 38
19806.86 51
19808.19 48
19809.52 40
19810.85 50
19812.18 51
19813.51 46
19814.85 56
19816.18 46
19817.51 54
19818.84 51
19820.17 52
19821.50 48
19822.83 55
19824.17 36
19825.50 50
19826.83 40
19828.16 46
19829.49 36
19830.82 47
19832.16 46
19833.49 46
19834.82 44
19836.15 47
19837.48 50
19838.82 51
19840.15 72
19841.48 40
19842.81 51
19844.14 55
19845.48 59
19846.81 51
19848.14 38
19849.47 37
19850.81 37
19852.14 41
19853.47 46
19854.80 60
19856.14 47
19857.47 43
19858.80 42
19860.14 61
19861.47 59
19862.80 46
19864.13 50
19865.47 53
19866.80 56
19868.13 58
19869.47 35
19870.80 58
19872.13 39
19873.47 46
19874.80 55
19876.13 41
19877.47 51
19878.80 50
19880.13 58
19881.47 46
19882.80 38
19884.13 56
19885.47 63
19886.80 50
19888.13 46
19889.47 43
19890.80 60
19892.14 54
19893.47 38
19894.80 43
19896.14 54
19897.47 75
19898.81 73
19900.14 50
19901.47 43
19902.81 55
19904.14 56
19905.48 47
19906.81 48
19908.15 50
19909.48 49
19910.81 58
19912.15 57
19913.48 58
19914.82 63
19916.15 51
19917.49 63
19918.82 48
19920.16 41
19921.49 49
19922.83 47
19924.16 46
19925.50 43
19926.83 38
19928.17 54
19929.50 57
19930.84 39
19932.17 42
19933.51 50
19934.84 58
19936.18 58
19937.51 67
19938.85 51
19940.18 49
19941.52 65
19942.86 62
19944.19 61
19945.53 44
19946.86 50
19948.20 52
19949.53 35
19950.87 48
19952.21 30
19953.54 68
19954.88 47
19956.21 47
19957.55 43
19958.89 38
19960.22 56
19961.56 53
19962.90 48
19964.23 38
19965.57 45
19966.90 60
19968.24 64
19969.58 32
19970.91 47
19972.25 38
19973.59 57
19974.92 51
19976.26 43
19977.60 49
19978.93 46
19980.27 57
19981.61 42
19982.94 54
19984.28 52
19985.62 54
19986.96 61
19988.29 45
19989.63 40
19990.97 55
19992.30 60
19993.64 37
19994.98 50
19996.32 39
19997.65 65
19998.99 46
20000.33 27
20001.67 49
20003.00 53
20004.34 40
20005.68 32
20007.02 48
20008.35 45
20009.69 42
20011.03 56
20012.37 57
20013.71 37
20015.04 41
20016.38 52
20017.72 47
20019.06 31
20020.40 32
20021.73 37
20023.07 47
20024.41 42
20025.75 37
20027.09 40
20028.43 52
20029.77 59
20031.10 53
20032.44 55
20033.78 39
20035.12 47
20036.46 54
20037.80 41
20039.14 32
20040.47 37
20041.81 56
20043.15 65
20044.49 36
20045.83 40
20047.17 42
20048.51 59
20049.85 36
20051.19 31
20052.53 44
20053.87 43
20055.21 55
20056.54 50
20057.88 47
20059.22 34
20060.56 46
20061.90 57
20063.24 38
20064.58 38
20065.92 45
20067.26 49
20068.60 59
20069.94 37
20071.28 39
20072.62 38
20073.96 59
20075.30 42
20076.64 39
20077.98 47
20079.32 34
20080.66 45
20082.00 51
20083.34 41
20084.68 33
20086.02 40
20087.36 44
20088.70 40
20090.04 35
20091.38 45
20092.73 50
20094.07 51
20095.41 35
20096.75 35
20098.09 50
20099.43 48
20100.77 38
20102.11 45
20103.45 39
20104.79 47
20106.13 54
20107.48 45
20108.82 28
20110.16 30
20111.50 51
20112.84 42
20114.18 49
20115.52 53
20116.86 49
20118.21 58
20119.55 44
20120.89 47
20122.23 40
20123.57 40
20124.91 47
20126.26 58
20127.60 48
20128.94 35
20130.28 42
20131.62 47
20132.96 67
20134.31 40
20135.65 51
