# Supplementary material for: MALDI-TOF MS typing enables the classification of brewing yeasts of the genus Saccharomyces to major beer styles
Source: PLoS One. 2017 Aug 9;12(8):e0181694. doi: 10.1371/journal.pone.0181694 (PMC5549903; doi:10.1371/journal.pone.0181694)
Supplement: S2 File — The directory includes 90 raw files and was zipped to “.zip”; the folder has three strains with 30 spectra per strain; S1 Text explains the raw files with an example and Table 1 represents the yeast strains used within the experiment. (ZIP) [file pone.0181694.s005.zip › 4-6/30253-149-OG-WB-WB-YPG-18h-E-E_2015-07-07__0_A6_1.dat]

2000.10 1250
2000.52 1293
2000.94 1443
2001.36 1493
2001.78 1497
2002.21 1633
2002.63 1470
2003.05 1468
2003.47 1291
2003.89 1298
2004.32 1376
2004.74 1497
2005.16 1495
2005.58 1458
2006.00 1398
2006.43 1348
2006.85 1548
2007.27 1571
2007.69 1570
2008.12 1519
2008.54 1405
2008.96 1489
2009.38 1401
2009.81 1429
2010.23 1362
2010.65 1369
2011.08 1413
2011.50 1269
2011.92 1393
2012.34 1496
2012.77 1251
2013.19 1084
2013.61 1179
2014.04 1200
2014.46 1297
2014.88 1314
2015.31 1237
2015.73 1302
2016.15 1306
2016.58 1406
2017.00 1507
2017.42 1414
2017.85 1349
2018.27 1421
2018.69 1411
2019.12 1442
2019.54 1380
2019.96 1470
2020.39 1327
2020.81 1319
2021.23 1390
2021.66 1290
2022.08 1316
2022.51 1276
2022.93 1339
2023.35 1161
2023.78 1144
2024.20 1340
2024.63 1390
2025.05 1454
2025.48 1420
2025.90 1315
2026.32 1237
2026.75 1295
2027.17 1223
2027.60 1136
2028.02 1197
2028.45 1241
2028.87 1251
2029.30 1141
2029.72 1233
2030.15 1319
2030.57 1380
2031.00 1413
2031.42 1453
2031.85 1291
2032.27 1252
2032.70 1133
2033.12 1353
2033.55 1400
2033.97 1370
2034.40 1456
2034.82 1429
2035.25 1422
2035.67 1367
2036.10 1254
2036.52 1218
2036.95 1310
2037.37 1362
2037.80 1415
2038.22 1265
2038.65 1219
2039.08 1293
2039.50 1329
2039.93 1409
2040.35 1449
2040.78 1450
2041.21 1293
2041.63 1413
2042.06 1282
2042.48 1360
2042.91 1307
2043.34 1287
2043.76 1224
2044.19 1313
2044.61 1292
2045.04 1194
2045.47 1347
2045.89 1485
2046.32 1338
2046.75 1337
2047.17 1423
2047.60 1389
2048.03 1430
2048.45 1278
2048.88 1506
2049.31 1472
2049.73 1439
2050.16 1259
2050.59 1313
2051.01 1352
2051.44 1422
2051.87 1468
2052.29 1367
2052.72 1239
2053.15 1377
2053.58 1449
2054.00 1434
2054.43 1416
2054.86 1585
2055.29 1501
2055.71 1441
2056.14 1333
2056.57 1375
2057.00 1351
2057.42 1271
2057.85 1164
2058.28 1243
2058.71 1502
2059.13 1413
2059.56 1378
2059.99 1427
2060.42 1399
2060.85 1435
2061.27 1531
2061.70 1495
2062.13 1509
2062.56 1562
2062.99 1454
2063.41 1506
2063.84 1717
2064.27 1608
2064.70 1715
2065.13 1573
2065.56 1534
2065.98 1926
2066.41 1784
2066.84 1731
2067.27 1705
2067.70 1715
2068.13 1593
2068.56 1373
2068.99 1340
2069.41 1380
2069.84 1364
2070.27 1445
2070.70 1354
2071.13 1346
2071.56 1419
2071.99 1571
2072.42 1530
2072.85 1396
2073.28 1546
2073.71 1446
2074.13 1448
2074.56 1451
2074.99 1574
2075.42 1564
2075.85 1513
2076.28 1677
2076.71 1456
2077.14 1614
2077.57 1631
2078.00 1598
2078.43 1593
2078.86 1436
2079.29 1281
2079.72 1424
2080.15 1439
2080.58 1375
2081.01 1349
2081.44 1450
2081.87 1306
2082.30 1295
2082.73 1222
2083.16 1313
2083.59 1300
2084.02 1309
2084.45 1270
2084.88 1240
2085.31 1222
2085.74 1140
2086.17 1230
2086.61 1380
2087.04 1381
2087.47 1494
2087.90 1338
2088.33 1325
2088.76 1293
2089.19 1293
2089.62 1321
2090.05 1262
2090.48 1327
2090.91 1218
2091.35 1241
2091.78 1187
2092.21 1246
2092.64 1411
2093.07 1300
2093.50 1216
2093.93 1208
2094.36 1367
2094.80 1256
2095.23 1178
2095.66 1202
2096.09 1228
2096.52 1313
2096.95 1257
2097.39 1214
2097.82 1228
2098.25 1214
2098.68 1051
2099.11 1062
2099.55 1236
2099.98 1220
2100.41 1245
2100.84 1216
2101.27 1085
2101.71 998
2102.14 1187
2102.57 1258
2103.00 1383
2103.43 1242
2103.87 1419
2104.30 1365
2104.73 1374
2105.16 1212
2105.60 1260
2106.03 1415
2106.46 1567
2106.90 1454
2107.33 1321
2107.76 1310
2108.19 1255
2108.63 1366
2109.06 1277
2109.49 1340
2109.93 1294
2110.36 1296
2110.79 1331
2111.23 1344
2111.66 1394
2112.09 1449
2112.52 1215
2112.96 1347
2113.39 1213
2113.83 1030
2114.26 1310
2114.69 1260
2115.13 1217
2115.56 1302
2115.99 1217
2116.43 1159
2116.86 1153
2117.29 1170
2117.73 1163
2118.16 1132
2118.60 1150
2119.03 1235
2119.46 1189
2119.90 1139
2120.33 1218
2120.77 1261
2121.20 1136
2121.63 1421
2122.07 1288
2122.50 1348
2122.94 1285
2123.37 1208
2123.81 1163
2124.24 1379
2124.68 1297
2125.11 1191
2125.54 1176
2125.98 1237
2126.41 1267
2126.85 1385
2127.28 1200
2127.72 1136
2128.15 1292
2128.59 1197
2129.02 1280
2129.46 1298
2129.89 1413
2130.33 1346
2130.76 1365
2131.20 1368
2131.63 1285
2132.07 1367
2132.51 1403
2132.94 1363
2133.38 1424
2133.81 1455
2134.25 1426
2134.68 1284
2135.12 1371
2135.55 1284
2135.99 1247
2136.43 1412
2136.86 1337
2137.30 1325
2137.73 1357
2138.17 1261
2138.60 1221
2139.04 1288
2139.48 1235
2139.91 1234
2140.35 1308
2140.79 1217
2141.22 1303
2141.66 1245
2142.09 1087
2142.53 1100
2142.97 1162
2143.40 1131
2143.84 1212
2144.28 1191
2144.71 1225
2145.15 1179
2145.59 1333
2146.02 1195
2146.46 1260
2146.90 1300
2147.33 1423
2147.77 1299
2148.21 1423
2148.64 1470
2149.08 1521
2149.52 1444
2149.96 1395
2150.39 1373
2150.83 1324
2151.27 1335
2151.70 1485
2152.14 1312
2152.58 1467
2153.02 1456
2153.45 1427
2153.89 1315
2154.33 1475
2154.77 1447
2155.20 1578
2155.64 1603
2156.08 1532
2156.52 1535
2156.96 1573
2157.39 1527
2157.83 1404
2158.27 1219
2158.71 1443
2159.15 1364
2159.58 1301
2160.02 1437
2160.46 1526
2160.90 1505
2161.34 1481
2161.78 1377
2162.21 1309
2162.65 1306
2163.09 1378
2163.53 1438
2163.97 1332
2164.41 1369
2164.84 1423
2165.28 1420
2165.72 1239
2166.16 1249
2166.60 1352
2167.04 1435
2167.48 1336
2167.92 1234
2168.36 1385
2168.79 1421
2169.23 1487
2169.67 1465
2170.11 1481
2170.55 1330
2170.99 1591
2171.43 1582
2171.87 1593
2172.31 1381
2172.75 1481
2173.19 1639
2173.63 1840
2174.07 1652
2174.51 1668
2174.95 1722
2175.39 1677
2175.83 1685
2176.27 1720
2176.70 1536
2177.14 1621
2177.58 1494
2178.02 1482
2178.46 1489
2178.90 1504
2179.34 1398
2179.79 1485
2180.23 1359
2180.67 1337
2181.11 1238
2181.55 1388
2181.99 1358
2182.43 1317
2182.87 1178
2183.31 1240
2183.75 1265
2184.19 1191
2184.63 1227
2185.07 1267
2185.51 1288
2185.95 1331
2186.39 1239
2186.83 1314
2187.27 1386
2187.72 1274
2188.16 1255
2188.60 1355
2189.04 1326
2189.48 1331
2189.92 1359
2190.36 1410
2190.80 1323
2191.24 1229
2191.69 1459
2192.13 1459
2192.57 1402
2193.01 1408
2193.45 1531
2193.89 1608
2194.34 1567
2194.78 1563
2195.22 1584
2195.66 1657
2196.10 1628
2196.54 1565
2196.99 1535
2197.43 1497
2197.87 1265
2198.31 1415
2198.75 1338
2199.20 1367
2199.64 1313
2200.08 1357
2200.52 1372
2200.96 1299
2201.41 1421
2201.85 1307
2202.29 1392
2202.73 1411
2203.18 1368
2203.62 1499
2204.06 1520
2204.50 1422
2204.95 1423
2205.39 1284
2205.83 1313
2206.28 1292
2206.72 1375
2207.16 1391
2207.60 1505
2208.05 1388
2208.49 1283
2208.93 1429
2209.38 1409
2209.82 1289
2210.26 1380
2210.71 1314
2211.15 1369
2211.59 1429
2212.04 1228
2212.48 1406
2212.92 1380
2213.37 1265
2213.81 1309
2214.25 1386
2214.70 1472
2215.14 1275
2215.59 1258
2216.03 1293
2216.47 1422
2216.92 1444
2217.36 1301
2217.80 1193
2218.25 1456
2218.69 1358
2219.14 1375
2219.58 1443
2220.03 1637
2220.47 1539
2220.91 1457
2221.36 1376
2221.80 1370
2222.25 1333
2222.69 1619
2223.14 1577
2223.58 1547
2224.03 1560
2224.47 1543
2224.91 1463
2225.36 1489
2225.80 1359
2226.25 1269
2226.69 1394
2227.14 1443
2227.58 1443
2228.03 1431
2228.47 1368
2228.92 1422
2229.36 1428
2229.81 1491
2230.25 1581
2230.70 1505
2231.15 1474
2231.59 1369
2232.04 1474
2232.48 1425
2232.93 1595
2233.37 1499
2233.82 1313
2234.26 1549
2234.71 1421
2235.15 1411
2235.60 1566
2236.05 1281
2236.49 1231
2236.94 1458
2237.38 1250
2237.83 1231
2238.28 1419
2238.72 1341
2239.17 1331
2239.61 1264
2240.06 1167
2240.51 1399
2240.95 1256
2241.40 1247
2241.85 1217
2242.29 1185
2242.74 1199
2243.19 1136
2243.63 1155
2244.08 1297
2244.53 1122
2244.97 1218
2245.42 1181
2245.87 1181
2246.31 1062
2246.76 1215
2247.21 1064
2247.65 1087
2248.10 1229
2248.55 1243
2248.99 1225
2249.44 1277
2249.89 1105
2250.34 1133
2250.78 1192
2251.23 1240
2251.68 1169
2252.13 1200
2252.57 1268
2253.02 1296
2253.47 1261
2253.92 1277
2254.36 1300
2254.81 1225
2255.26 1230
2255.71 1187
2256.15 1161
2256.60 1142
2257.05 1052
2257.50 1053
2257.95 1189
2258.39 1233
2258.84 1201
2259.29 1233
2259.74 1337
2260.19 1244
2260.63 1247
2261.08 1457
2261.53 1443
2261.98 1359
2262.43 1517
2262.88 1616
2263.32 1572
2263.77 1397
2264.22 1466
2264.67 1385
2265.12 1448
2265.57 1450
2266.02 1468
2266.47 1526
2266.91 1324
2267.36 1205
2267.81 1403
2268.26 1358
2268.71 1366
2269.16 1436
2269.61 1335
2270.06 1266
2270.51 1338
2270.96 1238
2271.41 1314
2271.86 1319
2272.30 1283
2272.75 1299
2273.20 1516
2273.65 1496
2274.10 1377
2274.55 1496
2275.00 1289
2275.45 1294
2275.90 1373
2276.35 1363
2276.80 1252
2277.25 1255
2277.70 1579
2278.15 1460
2278.60 1444
2279.05 1289
2279.50 1300
2279.95 1323
2280.40 1359
2280.85 1222
2281.30 1180
2281.75 1197
2282.20 1280
2282.65 1283
2283.10 1257
2283.55 1178
2284.00 1167
2284.46 1198
2284.91 1126
2285.36 1173
2285.81 1201
2286.26 1220
2286.71 1301
2287.16 1403
2287.61 1427
2288.06 1517
2288.51 1774
2288.96 1806
2289.42 1949
2289.87 2237
2290.32 2077
2290.77 2040
2291.22 2118
2291.67 2221
2292.12 2085
2292.57 2218
2293.03 2130
2293.48 1933
2293.93 1766
2294.38 1643
2294.83 1555
2295.28 1539
2295.74 1530
2296.19 1429
2296.64 1303
2297.09 1343
2297.54 1303
2297.99 1218
2298.45 1089
2298.90 1351
2299.35 1153
2299.80 1140
2300.25 1263
2300.71 1357
2301.16 1304
2301.61 1197
2302.06 1121
2302.52 1252
2302.97 1186
2303.42 1330
2303.87 1248
2304.33 1239
2304.78 1348
2305.23 1302
2305.68 1180
2306.14 1271
2306.59 1354
2307.04 1379
2307.50 1257
2307.95 1242
2308.40 1270
2308.85 1415
2309.31 1474
2309.76 1505
2310.21 1378
2310.67 1624
2311.12 1601
2311.57 1469
2312.03 1422
2312.48 1422
2312.93 1343
2313.39 1266
2313.84 1438
2314.29 1384
2314.75 1324
2315.20 1321
2315.66 1308
2316.11 1311
2316.56 1325
2317.02 1425
2317.47 1334
2317.92 1260
2318.38 1329
2318.83 1573
2319.29 1502
2319.74 1449
2320.19 1493
2320.65 1295
2321.10 1371
2321.56 1228
2322.01 1242
2322.47 1331
2322.92 1394
2323.37 1541
2323.83 1485
2324.28 1579
2324.74 1620
2325.19 1715
2325.65 1821
2326.10 1676
2326.56 1651
2327.01 1702
2327.47 1568
2327.92 1632
2328.38 1599
2328.83 1600
2329.29 1441
2329.74 1464
2330.20 1304
2330.65 1364
2331.11 1392
2331.56 1453
2332.02 1353
2332.47 1347
2332.93 1408
2333.38 1427
2333.84 1326
2334.29 1359
2334.75 1235
2335.21 1204
2335.66 1271
2336.12 1343
2336.57 1280
2337.03 1304
2337.48 1390
2337.94 1384
2338.40 1305
2338.85 1210
2339.31 1337
2339.76 1324
2340.22 1238
2340.68 1206
2341.13 1287
2341.59 1177
2342.04 1242
2342.50 1372
2342.96 1210
2343.41 1202
2343.87 1242
2344.33 1180
2344.78 1198
2345.24 1191
2345.70 1282
2346.15 1334
2346.61 1245
2347.07 1375
2347.52 1255
2347.98 1330
2348.44 1267
2348.89 1387
2349.35 1396
2349.81 1227
2350.26 1269
2350.72 1403
2351.18 1327
2351.64 1237
2352.09 1342
2352.55 1267
2353.01 1220
2353.47 1414
2353.92 1277
2354.38 1314
2354.84 1229
2355.30 1294
2355.75 1277
2356.21 1241
2356.67 1379
2357.13 1276
2357.58 1138
2358.04 1207
2358.50 1368
2358.96 1187
2359.42 1228
2359.87 1242
2360.33 1398
2360.79 1297
2361.25 1273
2361.71 1076
2362.16 1007
2362.62 1175
2363.08 1304
2363.54 1364
2364.00 1260
2364.46 1281
2364.91 1408
2365.37 1292
2365.83 1301
2366.29 1339
2366.75 1394
2367.21 1419
2367.67 1311
2368.13 1229
2368.58 1267
2369.04 1439
2369.50 1295
2369.96 1374
2370.42 1448
2370.88 1448
2371.34 1297
2371.80 1343
2372.26 1346
2372.72 1354
2373.17 1445
2373.63 1411
2374.09 1386
2374.55 1509
2375.01 1546
2375.47 1501
2375.93 1418
2376.39 1543
2376.85 1611
2377.31 1543
2377.77 1508
2378.23 1471
2378.69 1620
2379.15 1531
2379.61 1264
2380.07 1335
2380.53 1372
2380.99 1406
2381.45 1367
2381.91 1423
2382.37 1313
2382.83 1268
2383.29 1222
2383.75 1323
2384.21 1214
2384.67 1106
2385.13 1121
2385.59 1149
2386.05 1232
2386.51 1253
2386.97 1313
2387.43 1142
2387.90 1166
2388.36 1131
2388.82 1188
2389.28 1330
2389.74 1390
2390.20 1249
2390.66 1303
2391.12 1263
2391.58 1413
2392.04 1422
2392.51 1365
2392.97 1441
2393.43 1271
2393.89 1497
2394.35 1262
2394.81 1376
2395.27 1355
2395.73 1323
2396.20 1222
2396.66 1419
2397.12 1237
2397.58 1209
2398.04 1214
2398.50 1383
2398.97 1368
2399.43 1220
2399.89 1235
2400.35 1116
2400.81 1263
2401.28 1146
2401.74 1171
2402.20 1318
2402.66 1197
2403.12 1188
2403.59 1178
2404.05 1112
2404.51 1101
2404.97 1118
2405.44 1230
2405.90 1211
2406.36 1107
2406.82 1088
2407.29 1081
2407.75 1126
2408.21 1170
2408.67 1144
2409.14 1145
2409.60 1214
2410.06 1342
2410.52 1246
2410.99 1196
2411.45 1069
2411.91 1182
2412.38 1278
2412.84 1307
2413.30 1340
2413.77 1309
2414.23 1225
2414.69 1254
2415.16 1334
2415.62 1285
2416.08 1271
2416.55 1309
2417.01 1518
2417.47 1517
2417.94 1370
2418.40 1322
2418.86 1290
2419.33 1108
2419.79 1207
2420.26 1277
2420.72 1217
2421.18 1242
2421.65 1126
2422.11 1203
2422.58 1311
2423.04 1292
2423.50 1281
2423.97 1216
2424.43 1165
2424.90 1274
2425.36 1155
2425.83 1146
2426.29 1112
2426.75 1169
2427.22 1267
2427.68 1238
2428.15 1234
2428.61 1215
2429.08 1034
2429.54 1134
2430.01 1039
2430.47 1090
2430.94 1170
2431.40 1143
2431.87 1121
2432.33 1391
2432.80 1272
2433.26 1305
2433.73 1166
2434.19 1385
2434.66 1260
2435.12 1268
2435.59 1229
2436.05 1309
2436.52 1184
2436.98 1252
2437.45 1191
2437.91 1184
2438.38 1088
2438.85 1342
2439.31 1352
2439.78 1324
2440.24 1221
2440.71 1306
2441.17 1276
2441.64 1371
2442.11 1387
2442.57 1334
2443.04 1507
2443.50 1339
2443.97 1405
2444.44 1324
2444.90 1277
2445.37 1219
2445.83 1110
2446.30 1162
2446.77 1309
2447.23 1247
2447.70 1249
2448.17 1368
2448.63 1312
2449.10 1160
2449.57 1098
2450.03 1085
2450.50 989
2450.97 1222
2451.43 1327
2451.90 1119
2452.37 1239
2452.83 1358
2453.30 1266
2453.77 1134
2454.24 1119
2454.70 1280
2455.17 1298
2455.64 1271
2456.10 1112
2456.57 1113
2457.04 1163
2457.51 1175
2457.97 1192
2458.44 1063
2458.91 1051
2459.38 1093
2459.84 1211
2460.31 1193
2460.78 1219
2461.25 1137
2461.71 1090
2462.18 1086
2462.65 1108
2463.12 1239
2463.59 1122
2464.05 1209
2464.52 1223
2464.99 1290
2465.46 1262
2465.93 1183
2466.39 1352
2466.86 1191
2467.33 1201
2467.80 1103
2468.27 1243
2468.74 1124
2469.20 1178
2469.67 1182
2470.14 1226
2470.61 1205
2471.08 1190
2471.55 1047
2472.02 1173
2472.49 1132
2472.95 1086
2473.42 1121
2473.89 1132
2474.36 1163
2474.83 1222
2475.30 1234
2475.77 1195
2476.24 1175
2476.71 1165
2477.18 1104
2477.65 1113
2478.11 1031
2478.58 1024
2479.05 1018
2479.52 1077
2479.99 1216
2480.46 1161
2480.93 1135
2481.40 1029
2481.87 972
2482.34 1040
2482.81 1067
2483.28 1032
2483.75 1224
2484.22 1053
2484.69 1109
2485.16 1219
2485.63 1089
2486.10 1185
2486.57 1173
2487.04 1344
2487.51 1284
2487.98 1387
2488.45 1259
2488.92 1290
2489.39 1214
2489.86 1318
2490.33 1278
2490.80 1328
2491.27 1392
2491.74 1275
2492.22 1182
2492.69 1136
2493.16 1206
2493.63 1293
2494.10 1099
2494.57 1120
2495.04 1139
2495.51 1125
2495.98 1123
2496.45 1112
2496.92 960
2497.40 1033
2497.87 1224
2498.34 1081
2498.81 1074
2499.28 1115
2499.75 1185
2500.22 1229
2500.70 1076
2501.17 1003
2501.64 1193
2502.11 1135
2502.58 1212
2503.05 1247
2503.53 1352
2504.00 1316
2504.47 1256
2504.94 1166
2505.41 1243
2505.88 1231
2506.36 1335
2506.83 1332
2507.30 1355
2507.77 1291
2508.25 1408
2508.72 1319
2509.19 1331
2509.66 1282
2510.13 1364
2510.61 1359
2511.08 1203
2511.55 1324
2512.02 1379
2512.50 1456
2512.97 1603
2513.44 1588
2513.91 1430
2514.39 1390
2514.86 1262
2515.33 1210
2515.81 1109
2516.28 1295
2516.75 1293
2517.23 1405
2517.70 1235
2518.17 1274
2518.64 1207
2519.12 1126
2519.59 1163
2520.06 1204
2520.54 1120
2521.01 1242
2521.48 1204
2521.96 1267
2522.43 1256
2522.91 1151
2523.38 1123
2523.85 1200
2524.33 1259
2524.80 1198
2525.27 1302
2525.75 1436
2526.22 1434
2526.70 1442
2527.17 1543
2527.64 1495
2528.12 1672
2528.59 1488
2529.07 1593
2529.54 1693
2530.01 1441
2530.49 1525
2530.96 1505
2531.44 1488
2531.91 1385
2532.39 1344
2532.86 1048
2533.33 1199
2533.81 1277
2534.28 1378
2534.76 1315
2535.23 1331
2535.71 1235
2536.18 1277
2536.66 1223
2537.13 1201
2537.61 1298
2538.08 1171
2538.56 1288
2539.03 1203
2539.51 1298
2539.98 1299
2540.46 1299
2540.93 1269
2541.41 1345
2541.88 1263
2542.36 1277
2542.84 1074
2543.31 1081
2543.79 1183
2544.26 1355
2544.74 1217
2545.21 1169
2545.69 1275
2546.16 1260
2546.64 1302
2547.12 1134
2547.59 1346
2548.07 1533
2548.54 1544
2549.02 1579
2549.50 1551
2549.97 1535
2550.45 1430
2550.92 1384
2551.40 1361
2551.88 1371
2552.35 1440
2552.83 1259
2553.31 1264
2553.78 1448
2554.26 1210
2554.74 1301
2555.21 1277
2555.69 1250
2556.17 1338
2556.64 1315
2557.12 1356
2557.60 1504
2558.07 1299
2558.55 1171
2559.03 1261
2559.50 1179
2559.98 1221
2560.46 1111
2560.93 1074
2561.41 1070
2561.89 1140
2562.37 1270
2562.84 1316
2563.32 1266
2563.80 1286
2564.28 1314
2564.75 1157
2565.23 1222
2565.71 1282
2566.19 1217
2566.66 1137
2567.14 1221
2567.62 1355
2568.10 1219
2568.57 1206
2569.05 1193
2569.53 1085
2570.01 1070
2570.49 1046
2570.96 1099
2571.44 1200
2571.92 1215
2572.40 1183
2572.88 1093
2573.36 1069
2573.83 1043
2574.31 1108
2574.79 1140
2575.27 1111
2575.75 1131
2576.23 1125
2576.70 1033
2577.18 993
2577.66 1061
2578.14 1133
2578.62 1068
2579.10 1069
2579.58 1147
2580.06 1081
2580.54 1331
2581.01 1265
2581.49 1186
2581.97 1162
2582.45 1334
2582.93 1199
2583.41 1211
2583.89 1208
2584.37 1119
2584.85 1067
2585.33 1004
2585.81 1078
2586.29 1251
2586.77 1266
2587.25 1292
2587.72 1246
2588.20 1304
2588.68 1242
2589.16 1297
2589.64 1304
2590.12 1353
2590.60 1293
2591.08 1095
2591.56 1199
2592.04 1259
2592.52 1288
2593.00 1147
2593.48 1110
2593.96 1225
2594.44 1141
2594.92 1064
2595.40 1168
2595.89 1179
2596.37 1249
2596.85 1037
2597.33 1058
2597.81 1055
2598.29 1190
2598.77 1139
2599.25 962
2599.73 1044
2600.21 1004
2600.69 1091
2601.17 1013
2601.65 1021
2602.13 1043
2602.62 1197
2603.10 1098
2603.58 1247
2604.06 1211
2604.54 1126
2605.02 1189
2605.50 1132
2605.98 1152
2606.46 1341
2606.95 1212
2607.43 1161
2607.91 1128
2608.39 1176
2608.87 1091
2609.35 1092
2609.84 1031
2610.32 1097
2610.80 1131
2611.28 1209
2611.76 1211
2612.24 1210
2612.73 1185
2613.21 1113
2613.69 1088
2614.17 1163
2614.65 1131
2615.14 1188
2615.62 1286
2616.10 1329
2616.58 1052
2617.07 1177
2617.55 1265
2618.03 1312
2618.51 1164
2619.00 1325
2619.48 1262
2619.96 1245
2620.44 1271
2620.93 1258
2621.41 1196
2621.89 1188
2622.37 1251
2622.86 1354
2623.34 1347
2623.82 1222
2624.31 1166
2624.79 1182
2625.27 1239
2625.76 1184
2626.24 1098
2626.72 1167
2627.20 1150
2627.69 1226
2628.17 1110
2628.66 1247
2629.14 1389
2629.62 1224
2630.11 1355
2630.59 1347
2631.07 1365
2631.56 1419
2632.04 1423
2632.52 1471
2633.01 1397
2633.49 1317
2633.98 1413
2634.46 1417
2634.94 1461
2635.43 1375
2635.91 1336
2636.40 1096
2636.88 1250
2637.36 1254
2637.85 1142
2638.33 1128
2638.82 972
2639.30 956
2639.79 1152
2640.27 1281
2640.75 1000
2641.24 1085
2641.72 1075
2642.21 1085
2642.69 1014
2643.18 1080
2643.66 1196
2644.15 1267
2644.63 998
2645.12 948
2645.60 940
2646.09 1018
2646.57 1145
2647.06 1121
2647.54 1089
2648.03 1134
2648.51 1088
2649.00 1349
2649.48 1210
2649.97 1169
2650.45 1216
2650.94 1227
2651.43 1117
2651.91 1055
2652.40 1192
2652.88 1096
2653.37 1091
2653.85 1057
2654.34 1130
2654.82 1147
2655.31 1094
2655.80 1068
2656.28 1137
2656.77 1176
2657.25 1070
2657.74 1127
2658.23 1188
2658.71 1045
2659.20 1141
2659.69 1174
2660.17 1059
2660.66 1060
2661.14 1123
2661.63 1111
2662.12 1098
2662.60 1151
2663.09 1124
2663.58 946
2664.06 1120
2664.55 1268
2665.04 1267
2665.52 1189
2666.01 1264
2666.50 1209
2666.98 1016
2667.47 1156
2667.96 1199
2668.45 1084
2668.93 1003
2669.42 1282
2669.91 1189
2670.39 1126
2670.88 1139
2671.37 1141
2671.86 1183
2672.34 1357
2672.83 1500
2673.32 1272
2673.81 1265
2674.29 1419
2674.78 1269
2675.27 1276
2675.76 1344
2676.24 1356
2676.73 1305
2677.22 1253
2677.71 1279
2678.20 1201
2678.68 1206
2679.17 1299
2679.66 1199
2680.15 996
2680.64 1124
2681.12 1140
2681.61 1034
2682.10 1080
2682.59 1204
2683.08 1181
2683.57 1072
2684.05 979
2684.54 1093
2685.03 1054
2685.52 1053
2686.01 1066
2686.50 1119
2686.99 1096
2687.47 1101
2687.96 974
2688.45 1089
2688.94 1065
2689.43 951
2689.92 904
2690.41 974
2690.90 1089
2691.39 1068
2691.88 1081
2692.37 1083
2692.85 1323
2693.34 1169
2693.83 1161
2694.32 1213
2694.81 1133
2695.30 1246
2695.79 1110
2696.28 1051
2696.77 1139
2697.26 1114
2697.75 1153
2698.24 1170
2698.73 1115
2699.22 1226
2699.71 1250
2700.20 1204
2700.69 1045
2701.18 1067
2701.67 1125
2702.16 1292
2702.65 1165
2703.14 1158
2703.63 1162
2704.12 1006
2704.61 1199
2705.10 1258
2705.59 1183
2706.08 1221
2706.57 1234
2707.06 1145
2707.55 1100
2708.04 1111
2708.53 1158
2709.03 1156
2709.52 1301
2710.01 1160
2710.50 1196
2710.99 1200
2711.48 1361
2711.97 1175
2712.46 1062
2712.95 1082
2713.44 1127
2713.94 1051
2714.43 1105
2714.92 1133
2715.41 1265
2715.90 1194
2716.39 1031
2716.88 1047
2717.38 1145
2717.87 1091
2718.36 1136
2718.85 969
2719.34 1150
2719.83 1096
2720.32 1269
2720.82 1178
2721.31 1118
2721.80 1208
2722.29 1233
2722.78 1286
2723.28 1252
2723.77 1207
2724.26 1306
2724.75 1333
2725.25 1214
2725.74 1255
2726.23 1152
2726.72 1044
2727.21 1205
2727.71 1197
2728.20 1158
2728.69 1244
2729.18 1350
2729.68 1095
2730.17 1087
2730.66 1230
2731.16 1048
2731.65 1123
2732.14 1120
2732.63 1080
2733.13 1141
2733.62 1117
2734.11 1257
2734.61 1279
2735.10 1169
2735.59 1043
2736.08 1160
2736.58 1137
2737.07 1252
2737.56 1230
2738.06 1303
2738.55 1204
2739.05 1225
2739.54 1276
2740.03 1380
2740.53 1241
2741.02 1476
2741.51 1364
2742.01 1193
2742.50 1378
2742.99 1370
2743.49 1269
2743.98 1120
2744.48 1235
2744.97 1320
2745.46 1237
2745.96 1147
2746.45 1210
2746.95 1081
2747.44 1122
2747.93 1263
2748.43 1096
2748.92 1190
2749.42 1347
2749.91 1164
2750.41 1100
2750.90 1207
2751.40 1220
2751.89 1181
2752.39 1204
2752.88 1122
2753.37 1155
2753.87 1034
2754.36 1274
2754.86 1207
2755.35 1129
2755.85 1162
2756.34 1058
2756.84 1064
2757.33 1105
2757.83 1139
2758.32 1053
2758.82 1131
2759.32 1192
2759.81 1126
2760.31 1168
2760.80 1151
2761.30 1109
2761.79 1112
2762.29 1187
2762.78 1197
2763.28 1229
2763.77 1221
2764.27 1224
2764.77 982
2765.26 1119
2765.76 1059
2766.25 1046
2766.75 1206
2767.25 1055
2767.74 1192
2768.24 1212
2768.73 1092
2769.23 1107
2769.73 1174
2770.22 1063
2770.72 919
2771.22 1038
2771.71 1135
2772.21 1135
2772.70 1185
2773.20 1269
2773.70 1486
2774.19 1316
2774.69 1324
2775.19 1357
2775.68 1299
2776.18 1510
2776.68 1358
2777.17 1349
2777.67 1472
2778.17 1400
2778.67 1323
2779.16 1362
2779.66 1368
2780.16 1289
2780.65 1136
2781.15 1185
2781.65 1297
2782.15 1245
2782.64 1182
2783.14 1187
2783.64 1192
2784.14 1238
2784.63 1238
2785.13 1212
2785.63 1080
2786.13 1099
2786.62 1008
2787.12 1058
2787.62 1119
2788.12 1055
2788.62 1148
2789.11 1190
2789.61 1126
2790.11 1151
2790.61 1170
2791.11 1042
2791.60 1142
2792.10 1158
2792.60 1122
2793.10 1111
2793.60 1099
2794.10 1203
2794.59 1211
2795.09 1239
2795.59 1284
2796.09 1192
2796.59 1192
2797.09 1305
2797.59 1180
2798.08 1208
2798.58 1218
2799.08 1319
2799.58 1326
2800.08 1254
2800.58 1356
2801.08 1237
2801.58 1227
2802.08 1037
2802.58 1220
2803.07 1197
2803.57 1204
2804.07 1064
2804.57 1097
2805.07 1115
2805.57 1227
2806.07 1104
2806.57 1078
2807.07 1152
2807.57 1221
2808.07 1093
2808.57 1180
2809.07 1160
2809.57 1075
2810.07 1144
2810.57 976
2811.07 881
2811.57 1056
2812.07 1163
2812.57 1063
2813.07 1120
2813.57 1040
2814.07 1035
2814.57 1038
2815.07 1111
2815.57 1036
2816.07 1096
2816.57 1007
2817.07 1173
2817.57 1045
2818.07 1144
2818.57 1270
2819.07 1159
2819.57 1166
2820.07 1179
2820.57 1170
2821.07 1078
2821.58 1136
2822.08 1161
2822.58 1118
2823.08 1166
2823.58 1035
2824.08 1074
2824.58 1101
2825.08 1222
2825.58 991
2826.09 1123
2826.59 1039
2827.09 920
2827.59 1104
2828.09 1178
2828.59 1115
2829.09 1159
2829.60 1178
2830.10 1144
2830.60 1162
2831.10 1144
2831.60 969
2832.10 898
2832.61 1091
2833.11 1078
2833.61 930
2834.11 913
2834.61 1061
2835.12 1172
2835.62 1205
2836.12 1255
2836.62 1075
2837.12 1268
2837.63 1240
2838.13 1164
2838.63 1206
2839.13 1192
2839.64 1106
2840.14 1148
2840.64 1197
2841.14 1140
2841.65 1262
2842.15 1108
2842.65 1110
2843.15 1059
2843.66 1082
2844.16 1115
2844.66 1273
2845.17 1148
2845.67 959
2846.17 1040
2846.67 1163
2847.18 1127
2847.68 1124
2848.18 1160
2848.69 1105
2849.19 1203
2849.69 1273
2850.20 1139
2850.70 1222
2851.20 1142
2851.71 1175
2852.21 1092
2852.72 1163
2853.22 1072
2853.72 1177
2854.23 1201
2854.73 1211
2855.23 1266
2855.74 1250
2856.24 1262
2856.75 1280
2857.25 1262
2857.75 1246
2858.26 1239
2858.76 1178
2859.27 1168
2859.77 1184
2860.27 1127
2860.78 1132
2861.28 1158
2861.79 1089
2862.29 1225
2862.80 1026
2863.30 1013
2863.81 1169
2864.31 1049
2864.81 1154
2865.32 1089
2865.82 1030
2866.33 1029
2866.83 1002
2867.34 1153
2867.84 1062
2868.35 1121
2868.85 1037
2869.36 1039
2869.86 1095
2870.37 1105
2870.87 1113
2871.38 1081
2871.89 1148
2872.39 1270
2872.90 1222
2873.40 1184
2873.91 1066
2874.41 1150
2874.92 1151
2875.42 1151
2875.93 1335
2876.43 1203
2876.94 1338
2877.45 1299
2877.95 1258
2878.46 1263
2878.96 1299
2879.47 1216
2879.98 1169
2880.48 1228
2880.99 1236
2881.49 1285
2882.00 1287
2882.51 1214
2883.01 1281
2883.52 1191
2884.03 1099
2884.53 1084
2885.04 1369
2885.54 1271
2886.05 1127
2886.56 1159
2887.06 1258
2887.57 1316
2888.08 1348
2888.58 1212
2889.09 1397
2889.60 1418
2890.11 1297
2890.61 1298
2891.12 1294
2891.63 1255
2892.13 1055
2892.64 1298
2893.15 1436
2893.65 1503
2894.16 1312
2894.67 1450
2895.18 1447
2895.68 1618
2896.19 1700
2896.70 1621
2897.21 1594
2897.71 1510
2898.22 1445
2898.73 1361
2899.24 1303
2899.74 1255
2900.25 1333
2900.76 1249
2901.27 1296
2901.78 1295
2902.28 1224
2902.79 1262
2903.30 1249
2903.81 1324
2904.32 1317
2904.82 1259
2905.33 1262
2905.84 1209
2906.35 1230
2906.86 1260
2907.37 1167
2907.87 1323
2908.38 1394
2908.89 1227
2909.40 1111
2909.91 1327
2910.42 1292
2910.93 1222
2911.44 1369
2911.94 1191
2912.45 1042
2912.96 1068
2913.47 1222
2913.98 1117
2914.49 1217
2915.00 1298
2915.51 1215
2916.02 1362
2916.53 1342
2917.03 1219
2917.54 1339
2918.05 1306
2918.56 1228
2919.07 1147
2919.58 1176
2920.09 1406
2920.60 1253
2921.11 1220
2921.62 1135
2922.13 1268
2922.64 1344
2923.15 1244
2923.66 1198
2924.17 1115
2924.68 1132
2925.19 1052
2925.70 1044
2926.21 1104
2926.72 1100
2927.23 1125
2927.74 1102
2928.25 1103
2928.76 1061
2929.27 1049
2929.78 1139
2930.29 1240
2930.80 1260
2931.31 1202
2931.82 1222
2932.33 1212
2932.84 1179
2933.35 1185
2933.86 1203
2934.38 1193
2934.89 1156
2935.40 1271
2935.91 1253
2936.42 1174
2936.93 1307
2937.44 1255
2937.95 1355
2938.46 1378
2938.97 1275
2939.49 1344
2940.00 1318
2940.51 1407
2941.02 1382
2941.53 1476
2942.04 1413
2942.55 1445
2943.07 1466
2943.58 1359
2944.09 1244
2944.60 1404
2945.11 1269
2945.62 1135
2946.14 1154
2946.65 1145
2947.16 1251
2947.67 1155
2948.18 1048
2948.70 1152
2949.21 1195
2949.72 1078
2950.23 981
2950.74 1050
2951.26 1125
2951.77 1115
2952.28 1034
2952.79 1130
2953.31 1090
2953.82 1202
2954.33 1179
2954.84 1181
2955.36 1178
2955.87 1289
2956.38 1206
2956.89 1113
2957.41 1134
2957.92 1263
2958.43 1167
2958.94 1169
2959.46 1298
2959.97 1286
2960.48 1299
2961.00 1251
2961.51 1156
2962.02 1214
2962.54 1315
2963.05 1301
2963.56 1217
2964.08 1280
2964.59 1290
2965.10 1275
2965.62 1366
2966.13 1228
2966.64 1266
2967.16 1138
2967.67 1263
2968.18 1179
2968.70 1207
2969.21 1154
2969.73 1160
2970.24 1090
2970.75 1115
2971.27 1165
2971.78 1182
2972.30 1387
2972.81 1292
2973.32 1196
2973.84 1294
2974.35 1157
2974.87 1161
2975.38 1260
2975.90 1351
2976.41 1366
2976.92 1290
2977.44 1373
2977.95 1378
2978.47 1170
2978.98 1325
2979.50 1300
2980.01 1465
2980.53 1352
2981.04 1413
2981.56 1479
2982.07 1518
2982.59 1573
2983.10 1547
2983.62 1527
2984.13 1561
2984.65 1485
2985.16 1455
2985.68 1604
2986.19 1767
2986.71 1578
2987.22 1628
2987.74 1647
2988.25 1470
2988.77 1492
2989.29 1610
2989.80 1648
2990.32 1636
2990.83 1636
2991.35 1629
2991.86 1537
2992.38 1460
2992.89 1627
2993.41 1733
2993.93 1655
2994.44 1634
2994.96 1490
2995.47 1585
2995.99 1783
2996.51 1886
2997.02 1809
2997.54 1892
2998.06 1941
2998.57 1956
2999.09 2085
2999.60 1837
3000.12 2008
3000.64 2191
3001.15 2280
3001.67 2668
3002.19 2629
3002.70 3023
3003.22 3653
3003.74 4015
3004.25 4291
3004.77 4856
3005.29 5151
3005.81 4974
3006.32 4949
3006.84 4550
3007.36 4475
3007.87 3765
3008.39 3561
3008.91 2828
3009.43 2508
3009.94 2249
3010.46 2047
3010.98 2241
3011.49 1994
3012.01 1683
3012.53 1663
3013.05 1715
3013.57 1755
3014.08 1591
3014.60 1654
3015.12 1662
3015.64 1671
3016.15 1696
3016.67 1670
3017.19 1641
3017.71 1671
3018.23 1595
3018.74 1414
3019.26 1455
3019.78 1580
3020.30 1582
3020.82 1528
3021.33 1672
3021.85 1702
3022.37 1623
3022.89 1646
3023.41 1580
3023.93 1716
3024.45 1585
3024.96 1468
3025.48 1511
3026.00 1397
3026.52 1472
3027.04 1346
3027.56 1641
3028.08 1517
3028.60 1439
3029.11 1562
3029.63 1423
3030.15 1451
3030.67 1464
3031.19 1433
3031.71 1399
3032.23 1237
3032.75 1283
3033.27 1381
3033.79 1347
3034.31 1284
3034.83 1219
3035.35 1331
3035.86 1531
3036.38 1452
3036.90 1383
3037.42 1479
3037.94 1367
3038.46 1192
3038.98 1279
3039.50 1385
3040.02 1272
3040.54 1296
3041.06 1288
3041.58 1329
3042.10 1359
3042.62 1360
3043.14 1271
3043.66 1375
3044.18 1283
3044.70 1311
3045.22 1447
3045.74 1461
3046.27 1366
3046.79 1471
3047.31 1398
3047.83 1507
3048.35 1309
3048.87 1299
3049.39 1366
3049.91 1354
3050.43 1302
3050.95 1400
3051.47 1308
3051.99 1262
3052.51 1231
3053.03 1199
3053.56 1259
3054.08 1273
3054.60 1353
3055.12 1188
3055.64 1175
3056.16 1175
3056.68 1104
3057.20 1251
3057.73 1316
3058.25 1356
3058.77 1233
3059.29 1243
3059.81 1361
3060.33 1313
3060.86 1195
3061.38 1255
3061.90 1326
3062.42 1413
3062.94 1384
3063.46 1397
3063.99 1411
3064.51 1430
3065.03 1405
3065.55 1394
3066.07 1534
3066.60 1643
3067.12 1487
3067.64 1352
3068.16 1259
3068.69 1446
3069.21 1334
3069.73 1322
3070.25 1358
3070.78 1429
3071.30 1444
3071.82 1335
3072.34 1238
3072.87 1348
3073.39 1289
3073.91 1385
3074.43 1402
3074.96 1471
3075.48 1474
3076.00 1422
3076.53 1580
3077.05 1742
3077.57 1705
3078.10 1821
3078.62 1915
3079.14 1647
3079.66 1823
3080.19 1847
3080.71 1929
3081.23 2109
3081.76 1878
3082.28 2204
3082.81 2029
3083.33 1893
3083.85 1872
3084.38 1941
3084.90 1894
3085.42 1898
3085.95 1922
3086.47 1846
3087.00 1821
3087.52 1816
3088.04 1810
3088.57 1787
3089.09 1671
3089.62 1742
3090.14 1733
3090.66 1651
3091.19 1569
3091.71 1629
3092.24 1892
3092.76 1690
3093.29 1667
3093.81 1821
3094.33 1987
3094.86 2069
3095.38 1967
3095.91 2026
3096.43 2238
3096.96 2208
3097.48 2333
3098.01 2270
3098.53 2486
3099.06 3006
3099.58 3430
3100.11 4323
3100.63 5057
3101.16 5857
3101.68 6298
3102.21 7062
3102.73 7718
3103.26 8952
3103.78 9227
3104.31 8627
3104.83 9160
3105.36 8187
3105.89 7159
3106.41 6615
3106.94 5250
3107.46 4689
3107.99 4032
3108.51 3730
3109.04 3278
3109.57 2963
3110.09 2833
3110.62 2876
3111.14 2945
3111.67 2838
3112.19 2572
3112.72 2618
3113.25 2665
3113.77 2457
3114.30 2286
3114.83 2094
3115.35 1999
3115.88 2073
3116.40 2068
3116.93 1986
3117.46 1771
3117.98 1783
3118.51 1837
3119.04 1827
3119.56 2057
3120.09 2238
3120.62 2274
3121.14 2448
3121.67 2180
3122.20 2102
3122.72 2215
3123.25 2074
3123.78 1833
3124.31 1926
3124.83 1810
3125.36 1704
3125.89 1765
3126.41 1764
3126.94 1705
3127.47 1683
3128.00 1708
3128.52 1598
3129.05 1475
3129.58 1580
3130.11 1573
3130.63 1462
3131.16 1425
3131.69 1526
3132.22 1372
3132.74 1334
3133.27 1462
3133.80 1593
3134.33 1412
3134.86 1395
3135.38 1329
3135.91 1380
3136.44 1421
3136.97 1480
3137.50 1527
3138.03 1514
3138.55 1533
3139.08 1490
3139.61 1369
3140.14 1525
3140.67 1381
3141.20 1336
3141.72 1345
3142.25 1283
3142.78 1257
3143.31 1273
3143.84 1414
3144.37 1409
3144.90 1357
3145.42 1323
3145.95 1385
3146.48 1417
3147.01 1371
3147.54 1582
3148.07 1490
3148.60 1445
3149.13 1413
3149.66 1488
3150.19 1558
3150.72 1851
3151.24 1711
3151.77 1367
3152.30 1549
3152.83 1422
3153.36 1480
3153.89 1547
3154.42 1437
3154.95 1674
3155.48 1765
3156.01 1567
3156.54 1644
3157.07 1680
3157.60 1604
3158.13 1727
3158.66 1649
3159.19 1507
3159.72 1555
3160.25 1515
3160.78 1591
3161.31 1431
3161.84 1470
3162.37 1592
3162.90 1496
3163.43 1479
3163.96 1417
3164.49 1354
3165.02 1345
3165.55 1307
3166.08 1270
3166.61 1333
3167.15 1362
3167.68 1291
3168.21 1244
3168.74 1228
3169.27 1307
3169.80 1351
3170.33 1318
3170.86 1399
3171.39 1452
3171.92 1470
3172.45 1419
3172.99 1370
3173.52 1634
3174.05 1814
3174.58 1767
3175.11 1688
3175.64 1627
3176.17 1645
3176.70 1604
3177.24 1460
3177.77 1432
3178.30 1378
3178.83 1448
3179.36 1352
3179.89 1307
3180.43 1284
3180.96 1289
3181.49 1458
3182.02 1417
3182.55 1270
3183.09 1311
3183.62 1230
3184.15 1280
3184.68 1361
3185.21 1315
3185.75 1350
3186.28 1223
3186.81 1227
3187.34 1181
3187.88 1420
3188.41 1454
3188.94 1388
3189.47 1215
3190.01 1399
3190.54 1217
3191.07 1261
3191.60 1353
3192.14 1377
3192.67 1485
3193.20 1467
3193.74 1328
3194.27 1354
3194.80 1205
3195.33 1254
3195.87 1402
3196.40 1475
3196.93 1332
3197.47 1549
3198.00 1531
3198.53 1398
3199.07 1526
3199.60 1452
3200.13 1348
3200.67 1432
3201.20 1497
3201.73 1355
3202.27 1372
3202.80 1422
3203.33 1454
3203.87 1519
3204.40 1565
3204.94 1711
3205.47 1466
3206.00 1408
3206.54 1594
3207.07 1682
3207.61 1503
3208.14 1571
3208.67 1532
3209.21 1600
3209.74 1871
3210.28 1802
3210.81 1717
3211.35 1735
3211.88 1839
3212.41 1855
3212.95 1823
3213.48 1710
3214.02 1764
3214.55 1706
3215.09 1617
3215.62 1557
3216.16 1455
3216.69 1426
3217.23 1386
3217.76 1477
3218.30 1368
3218.83 1283
3219.37 1238
3219.90 1407
3220.44 1464
3220.97 1345
3221.51 1286
3222.04 1394
3222.58 1500
3223.11 1443
3223.65 1720
3224.18 1803
3224.72 1704
3225.25 1829
3225.79 1729
3226.33 1724
3226.86 1634
3227.40 1631
3227.93 1634
3228.47 1588
3229.00 1569
3229.54 1648
3230.08 1827
3230.61 1837
3231.15 1719
3231.68 1741
3232.22 1822
3232.76 1905
3233.29 1583
3233.83 1621
3234.36 1692
3234.90 1790
3235.44 1868
3235.97 1805
3236.51 1809
3237.05 1757
3237.58 1933
3238.12 1799
3238.66 1921
3239.19 1715
3239.73 1613
3240.27 1902
3240.80 1835
3241.34 1821
3241.88 1872
3242.41 1971
3242.95 2208
3243.49 2190
3244.03 2022
3244.56 1961
3245.10 1804
3245.64 2083
3246.17 2011
3246.71 2169
3247.25 2206
3247.79 2067
3248.32 1931
3248.86 1992
3249.40 2005
3249.94 2185
3250.47 2058
3251.01 2229
3251.55 2135
3252.09 2106
3252.62 1963
3253.16 2024
3253.70 2267
3254.24 2180
3254.78 2192
3255.31 2112
3255.85 2321
3256.39 2191
3256.93 2396
3257.47 2385
3258.00 2642
3258.54 2822
3259.08 2896
3259.62 3102
3260.16 3533
3260.70 3757
3261.24 4256
3261.77 4266
3262.31 4759
3262.85 5075
3263.39 5358
3263.93 5779
3264.47 6369
3265.01 6562
3265.54 6743
3266.08 7146
3266.62 7184
3267.16 7702
3267.70 7964
3268.24 7615
3268.78 7276
3269.32 6200
3269.86 5976
3270.40 5841
3270.94 5097
3271.48 4333
3272.01 3526
3272.55 3171
3273.09 2957
3273.63 2712
3274.17 2666
3274.71 2518
3275.25 2596
3275.79 2532
3276.33 2391
3276.87 2612
3277.41 2558
3277.95 2577
3278.49 2404
3279.03 2262
3279.57 2570
3280.11 2637
3280.65 2379
3281.19 2253
3281.73 2226
3282.27 2265
3282.81 2248
3283.35 2297
3283.89 2247
3284.43 2223
3284.97 2353
3285.51 2301
3286.05 2415
3286.59 2354
3287.14 2269
3287.68 2197
3288.22 2274
3288.76 2308
3289.30 2132
3289.84 2476
3290.38 2431
3290.92 2192
3291.46 2308
3292.00 2570
3292.54 2772
3293.09 2938
3293.63 2755
3294.17 3136
3294.71 3396
3295.25 3643
3295.79 3608
3296.33 3721
3296.87 3804
3297.42 3650
3297.96 3432
3298.50 3384
3299.04 3392
3299.58 3210
3300.12 2989
3300.67 2908
3301.21 2821
3301.75 2763
3302.29 2772
3302.83 2627
3303.38 2570
3303.92 2765
3304.46 2542
3305.00 2474
3305.54 2419
3306.09 2420
3306.63 2586
3307.17 2326
3307.71 2179
3308.25 2241
3308.80 2109
3309.34 2027
3309.88 2160
3310.42 2086
3310.97 2069
3311.51 2181
3312.05 2090
3312.60 1954
3313.14 2129
3313.68 2087
3314.22 2166
3314.77 2603
3315.31 2193
3315.85 2304
3316.40 2526
3316.94 2556
3317.48 2638
3318.03 2648
3318.57 2801
3319.11 2854
3319.65 2778
3320.20 2632
3320.74 2540
3321.29 2632
3321.83 2710
3322.37 2671
3322.92 2481
3323.46 2341
3324.00 2382
3324.55 2339
3325.09 2234
3325.63 2565
3326.18 2599
3326.72 2255
3327.27 2168
3327.81 2202
3328.35 2173
3328.90 2315
3329.44 2273
3329.99 2350
3330.53 2785
3331.07 3006
3331.62 3385
3332.16 4108
3332.71 5172
3333.25 6008
3333.80 7228
3334.34 8726
3334.89 9924
3335.43 11352
3335.97 12492
3336.52 12817
3337.06 13548
3337.61 12935
3338.15 12107
3338.70 11123
3339.24 9768
3339.79 8705
3340.33 7235
3340.88 6014
3341.42 5216
3341.97 4522
3342.51 3718
3343.06 3223
3343.60 2914
3344.15 2744
3344.69 2438
3345.24 2354
3345.79 2364
3346.33 2175
3346.88 2184
3347.42 2364
3347.97 2248
3348.51 2233
3349.06 2317
3349.61 2359
3350.15 2440
3350.70 2515
3351.24 2321
3351.79 2166
3352.33 2192
3352.88 2313
3353.43 2204
3353.97 2078
3354.52 1965
3355.07 2070
3355.61 2012
3356.16 2145
3356.70 2096
3357.25 2045
3357.80 1933
3358.34 2013
3358.89 1884
3359.44 1881
3359.98 1940
3360.53 1863
3361.08 1972
3361.62 1859
3362.17 1870
3362.72 1844
3363.26 1915
3363.81 1998
3364.36 1939
3364.90 1880
3365.45 1780
3366.00 1770
3366.55 1902
3367.09 1809
3367.64 1772
3368.19 1890
3368.73 1945
3369.28 1839
3369.83 1974
3370.38 1968
3370.92 2036
3371.47 2152
3372.02 2396
3372.57 2422
3373.11 2388
3373.66 2374
3374.21 2523
3374.76 2498
3375.31 2314
3375.85 2304
3376.40 2171
3376.95 2048
3377.50 1956
3378.05 1789
3378.59 1792
3379.14 1760
3379.69 1815
3380.24 1735
3380.79 1594
3381.33 1654
3381.88 1641
3382.43 1591
3382.98 1639
3383.53 1627
3384.08 1634
3384.63 1526
3385.17 1585
3385.72 1563
3386.27 1653
3386.82 1604
3387.37 1639
3387.92 1620
3388.47 1617
3389.02 1465
3389.57 1475
3390.11 1598
3390.66 1616
3391.21 1492
3391.76 1505
3392.31 1554
3392.86 1676
3393.41 1600
3393.96 1496
3394.51 1622
3395.06 1579
3395.61 1884
3396.16 1882
3396.71 1601
3397.26 1372
3397.81 1329
3398.36 1385
3398.91 1411
3399.45 1468
3400.00 1513
3400.55 1472
3401.10 1416
3401.65 1372
3402.20 1343
3402.75 1456
3403.30 1419
3403.85 1415
3404.41 1509
3404.96 1482
3405.51 1325
3406.06 1347
3406.61 1448
3407.16 1485
3407.71 1521
3408.26 1399
3408.81 1448
3409.36 1403
3409.91 1289
3410.46 1474
3411.01 1718
3411.56 1681
3412.11 1511
3412.66 1564
3413.21 1635
3413.77 1691
3414.32 1663
3414.87 1441
3415.42 1712
3415.97 1744
3416.52 1503
3417.07 1501
3417.62 1636
3418.17 1386
3418.73 1475
3419.28 1582
3419.83 1498
3420.38 1487
3420.93 1642
3421.48 1660
3422.04 1493
3422.59 1672
3423.14 1797
3423.69 1787
3424.24 2013
3424.79 2029
3425.35 1782
3425.90 1793
3426.45 1778
3427.00 1697
3427.55 1795
3428.11 1876
3428.66 1462
3429.21 1643
3429.76 1617
3430.31 1436
3430.87 1611
3431.42 1559
3431.97 1687
3432.52 1481
3433.08 1262
3433.63 1392
3434.18 1384
3434.73 1427
3435.29 1438
3435.84 1499
3436.39 1647
3436.95 1625
3437.50 1512
3438.05 1510
3438.60 1523
3439.16 1384
3439.71 1281
3440.26 1318
3440.82 1527
3441.37 1574
3441.92 1667
3442.48 1563
3443.03 1598
3443.58 1490
3444.14 1313
3444.69 1468
3445.24 1506
3445.80 1408
3446.35 1400
3446.90 1516
3447.46 1390
3448.01 1448
3448.57 1503
3449.12 1440
3449.67 1518
3450.23 1473
3450.78 1488
3451.34 1505
3451.89 1425
3452.44 1553
3453.00 1460
3453.55 1417
3454.11 1557
3454.66 1436
3455.21 1367
3455.77 1458
3456.32 1446
3456.88 1461
3457.43 1476
3457.99 1497
3458.54 1481
3459.10 1582
3459.65 1510
3460.20 1505
3460.76 1532
3461.31 1652
3461.87 1562
3462.42 1637
3462.98 1489
3463.53 1445
3464.09 1605
3464.64 1621
3465.20 1671
3465.75 1707
3466.31 1672
3466.86 1604
3467.42 1684
3467.98 1696
3468.53 1804
3469.09 2032
3469.64 1910
3470.20 1863
3470.75 1973
3471.31 1937
3471.86 2031
3472.42 2187
3472.98 2300
3473.53 2250
3474.09 2086
3474.64 2161
3475.20 2162
3475.75 2078
3476.31 2134
3476.87 1975
3477.42 2003
3477.98 1941
3478.53 2135
3479.09 1883
3479.65 2140
3480.20 2219
3480.76 2063
3481.32 2138
3481.87 2328
3482.43 2314
3482.99 2465
3483.54 2254
3484.10 2115
3484.66 2393
3485.21 2516
3485.77 2414
3486.33 2659
3486.88 2771
3487.44 3213
3488.00 3569
3488.55 3933
3489.11 4907
3489.67 5580
3490.22 6508
3490.78 7596
3491.34 8623
3491.90 9681
3492.45 9632
3493.01 9867
3493.57 10173
3494.13 9593
3494.68 8532
3495.24 7761
3495.80 7029
3496.36 6058
3496.91 5132
3497.47 4380
3498.03 4276
3498.59 3686
3499.14 3604
3499.70 3628
3500.26 3954
3500.82 3852
3501.38 4025
3501.93 4388
3502.49 4397
3503.05 4729
3503.61 5307
3504.17 5678
3504.73 5584
3505.28 5746
3505.84 5929
3506.40 5942
3506.96 5658
3507.52 5501
3508.08 5328
3508.63 4648
3509.19 3977
3509.75 3602
3510.31 3454
3510.87 3319
3511.43 2958
3511.99 2787
3512.55 2588
3513.10 2324
3513.66 2145
3514.22 2244
3514.78 1982
3515.34 1844
3515.90 1900
3516.46 1890
3517.02 1886
3517.58 1709
3518.14 1632
3518.70 1763
3519.26 1746
3519.81 1772
3520.37 1727
3520.93 1873
3521.49 1907
3522.05 1855
3522.61 1831
3523.17 1827
3523.73 1731
3524.29 1722
3524.85 1849
3525.41 1839
3525.97 1718
3526.53 1821
3527.09 1744
3527.65 1660
3528.21 1594
3528.77 1542
3529.33 1708
3529.89 1599
3530.45 1723
3531.01 1649
3531.57 1724
3532.13 1813
3532.69 1792
3533.26 1650
3533.82 1787
3534.38 1693
3534.94 1843
3535.50 1885
3536.06 1817
3536.62 1642
3537.18 1605
3537.74 1738
3538.30 1749
3538.86 1707
3539.42 1767
3539.99 1763
3540.55 1585
3541.11 1648
3541.67 1725
3542.23 1697
3542.79 1830
3543.35 1529
3543.91 1644
3544.48 1628
3545.04 1687
3545.60 1550
3546.16 1585
3546.72 1623
3547.28 1457
3547.84 1481
3548.41 1493
3548.97 1463
3549.53 1570
3550.09 1549
3550.65 1507
3551.22 1462
3551.78 1440
3552.34 1455
3552.90 1328
3553.46 1324
3554.03 1268
3554.59 1276
3555.15 1363
3555.71 1350
3556.28 1305
3556.84 1332
3557.40 1227
3557.96 1314
3558.53 1294
3559.09 1415
3559.65 1338
3560.21 1400
3560.78 1289
3561.34 1341
3561.90 1277
3562.46 1303
3563.03 1426
3563.59 1330
3564.15 1521
3564.72 1399
3565.28 1576
3565.84 1490
3566.41 1533
3566.97 1586
3567.53 1662
3568.10 1500
3568.66 1362
3569.22 1361
3569.79 1388
3570.35 1454
3570.91 1361
3571.48 1347
3572.04 1360
3572.60 1415
3573.17 1347
3573.73 1523
3574.29 1696
3574.86 1657
3575.42 1803
3575.99 1945
3576.55 2153
3577.11 2240
3577.68 1990
3578.24 2050
3578.81 1995
3579.37 2039
3579.93 1935
3580.50 1962
3581.06 1841
3581.63 1809
3582.19 1701
3582.76 1546
3583.32 1581
3583.89 1570
3584.45 1555
3585.01 1402
3585.58 1423
3586.14 1391
3586.71 1241
3587.27 1306
3587.84 1330
3588.40 1255
3588.97 1178
3589.53 1333
3590.10 1447
3590.66 1303
3591.23 1268
3591.79 1338
3592.36 1258
3592.92 1097
3593.49 1242
3594.05 1194
3594.62 1231
3595.19 1268
3595.75 1229
3596.32 1259
3596.88 1190
3597.45 1174
3598.01 1297
3598.58 1327
3599.14 1145
3599.71 1178
3600.28 1243
3600.84 1183
3601.41 1271
3601.97 1277
3602.54 1154
3603.11 1233
3603.67 1222
3604.24 1175
3604.80 1192
3605.37 1199
3605.94 1199
3606.50 1199
3607.07 1256
3607.64 1353
3608.20 1196
3608.77 1147
3609.34 977
3609.90 970
3610.47 999
3611.04 1154
3611.60 1231
3612.17 1119
3612.74 1114
3613.30 1038
3613.87 1131
3614.44 1140
3615.00 1172
3615.57 1146
3616.14 1153
3616.70 1298
3617.27 1422
3617.84 1356
3618.41 1341
3618.97 1342
3619.54 1260
3620.11 1299
3620.68 1395
3621.24 1291
3621.81 1463
3622.38 1542
3622.95 1503
3623.51 1419
3624.08 1331
3624.65 1234
3625.22 1211
3625.78 1227
3626.35 1146
3626.92 1128
3627.49 1182
3628.06 1150
3628.62 1103
3629.19 1147
3629.76 1149
3630.33 1195
3630.90 1244
3631.47 1124
3632.03 1142
3632.60 1189
3633.17 1200
3633.74 1248
3634.31 1177
3634.88 1163
3635.44 1282
3636.01 1315
3636.58 1184
3637.15 1179
3637.72 1219
3638.29 1262
3638.86 1182
3639.43 1364
3639.99 1333
3640.56 1504
3641.13 1358
3641.70 1414
3642.27 1310
3642.84 1452
3643.41 1481
3643.98 1545
3644.55 1427
3645.12 1528
3645.69 1399
3646.26 1414
3646.83 1419
3647.40 1246
3647.96 1489
3648.53 1478
3649.10 1452
3649.67 1369
3650.24 1428
3650.81 1493
3651.38 1669
3651.95 1467
3652.52 1611
3653.09 1621
3653.66 1644
3654.23 1524
3654.80 1520
3655.37 1624
3655.94 1397
3656.51 1584
3657.08 1289
3657.65 1521
3658.22 1473
3658.80 1477
3659.37 1439
3659.94 1555
3660.51 1466
3661.08 1420
3661.65 1375
3662.22 1390
3662.79 1308
3663.36 1752
3663.93 1694
3664.50 1598
3665.07 1834
3665.64 1981
3666.21 2019
3666.79 1834
3667.36 2133
3667.93 1710
3668.50 1484
3669.07 1579
3669.64 1677
3670.21 1669
3670.78 1647
3671.36 1611
3671.93 1457
3672.50 1400
3673.07 1502
3673.64 1395
3674.21 1176
3674.78 1341
3675.36 1263
3675.93 1287
3676.50 1319
3677.07 1299
3677.64 1293
3678.22 1225
3678.79 1188
3679.36 1215
3679.93 1175
3680.50 1200
3681.08 1213
3681.65 1194
3682.22 1087
3682.79 1228
3683.37 1171
3683.94 975
3684.51 1197
3685.08 1246
3685.65 1073
3686.23 1198
3686.80 1128
3687.37 1247
3687.95 1176
3688.52 1282
3689.09 1330
3689.66 1255
3690.24 1103
3690.81 1109
3691.38 1171
3691.96 1178
3692.53 1277
3693.10 1171
3693.67 1120
3694.25 1191
3694.82 1103
3695.39 1209
3695.97 1301
3696.54 1249
3697.11 1156
3697.69 1126
3698.26 1086
3698.83 1237
3699.41 1065
3699.98 1057
3700.56 1190
3701.13 1206
3701.70 1141
3702.28 1288
3702.85 1372
3703.42 1161
3704.00 1179
3704.57 1270
3705.15 1398
3705.72 1244
3706.29 1245
3706.87 1287
3707.44 1148
3708.02 1113
3708.59 1108
3709.17 1175
3709.74 1343
3710.31 1265
3710.89 1197
3711.46 1137
3712.04 1257
3712.61 1422
3713.19 1264
3713.76 1237
3714.34 1291
3714.91 1280
3715.49 1232
3716.06 1327
3716.64 1181
3717.21 1234
3717.79 1173
3718.36 1160
3718.94 1142
3719.51 1246
3720.09 1329
3720.66 1155
3721.24 1055
3721.81 1029
3722.39 1023
3722.96 1157
3723.54 1234
3724.11 1081
3724.69 917
3725.27 1037
3725.84 1122
3726.42 1131
3726.99 1063
3727.57 1140
3728.14 1173
3728.72 1167
3729.30 1048
3729.87 1092
3730.45 1245
3731.02 1200
3731.60 1247
3732.18 1317
3732.75 1164
3733.33 1339
3733.90 1124
3734.48 1259
3735.06 1207
3735.63 1155
3736.21 1338
3736.79 1262
3737.36 1223
3737.94 1148
3738.52 1123
3739.09 1143
3739.67 1127
3740.25 1047
3740.82 1061
3741.40 1004
3741.98 1038
3742.55 1053
3743.13 1029
3743.71 1091
3744.28 1031
3744.86 994
3745.44 994
3746.02 1123
3746.59 1213
3747.17 1111
3747.75 1176
3748.32 1282
3748.90 1153
3749.48 1184
3750.06 1216
3750.63 1183
3751.21 1256
3751.79 1105
3752.37 1082
3752.95 1132
3753.52 1206
3754.10 1255
3754.68 1169
3755.26 1141
3755.83 1094
3756.41 1222
3756.99 1158
3757.57 1197
3758.15 1174
3758.72 1197
3759.30 1181
3759.88 1077
3760.46 1036
3761.04 1244
3761.62 1143
3762.19 1129
3762.77 1242
3763.35 1141
3763.93 1315
3764.51 1226
3765.09 1034
3765.67 977
3766.25 1047
3766.82 1118
3767.40 1110
3767.98 1116
3768.56 1027
3769.14 1134
3769.72 1136
3770.30 1232
3770.88 1173
3771.46 1270
3772.03 1328
3772.61 1073
3773.19 1066
3773.77 1229
3774.35 1152
3774.93 1003
3775.51 1042
3776.09 1151
3776.67 1189
3777.25 1072
3777.83 1095
3778.41 1154
3778.99 1235
3779.57 1089
3780.15 1106
3780.73 972
3781.31 990
3781.89 1043
3782.47 1143
3783.05 1101
3783.63 1132
3784.21 1042
3784.79 1122
3785.37 1093
3785.95 1089
3786.53 1087
3787.11 1086
3787.69 1078
3788.27 1191
3788.85 1122
3789.43 1115
3790.01 1255
3790.59 1217
3791.17 1218
3791.75 1149
3792.33 1166
3792.92 1218
3793.50 1176
3794.08 1223
3794.66 1275
3795.24 1354
3795.82 1291
3796.40 1158
3796.98 1152
3797.56 1235
3798.14 1312
3798.73 1235
3799.31 1373
3799.89 1317
3800.47 1336
3801.05 1432
3801.63 1474
3802.21 1632
3802.80 1485
3803.38 1320
3803.96 1400
3804.54 1431
3805.12 1371
3805.70 1319
3806.29 1375
3806.87 1607
3807.45 1494
3808.03 1468
3808.61 1643
3809.20 1598
3809.78 1591
3810.36 1520
3810.94 1547
3811.52 1515
3812.11 1509
3812.69 1530
3813.27 1679
3813.85 1696
3814.44 1582
3815.02 1650
3815.60 1552
3816.18 1544
3816.77 1557
3817.35 1450
3817.93 1540
3818.51 1403
3819.10 1380
3819.68 1271
3820.26 1162
3820.85 1246
3821.43 1175
3822.01 1263
3822.59 1207
3823.18 1090
3823.76 1281
3824.34 1271
3824.93 1209
3825.51 1212
3826.09 1190
3826.68 1251
3827.26 1096
3827.84 1204
3828.43 1252
3829.01 1245
3829.59 1162
3830.18 1205
3830.76 1113
3831.35 1079
3831.93 1135
3832.51 1187
3833.10 1187
3833.68 1151
3834.26 1077
3834.85 1117
3835.43 1064
3836.02 1106
3836.60 1123
3837.19 954
3837.77 1234
3838.35 1149
3838.94 1043
3839.52 1075
3840.11 1148
3840.69 1110
3841.28 1017
3841.86 1041
3842.44 988
3843.03 1002
3843.61 958
3844.20 1011
3844.78 1006
3845.37 1111
3845.95 1108
3846.54 1040
3847.12 1054
3847.71 1057
3848.29 1052
3848.88 1055
3849.46 1124
3850.05 1105
3850.63 1244
3851.22 1075
3851.80 1125
3852.39 1095
3852.97 1085
3853.56 1082
3854.15 1149
3854.73 952
3855.32 896
3855.90 1009
3856.49 1162
3857.07 1083
3857.66 1031
3858.25 1159
3858.83 1142
3859.42 1232
3860.00 1284
3860.59 1209
3861.17 1149
3861.76 1197
3862.35 1194
3862.93 1221
3863.52 1173
3864.11 1229
3864.69 1036
3865.28 1191
3865.86 1262
3866.45 1182
3867.04 1222
3867.62 1164
3868.21 1040
3868.80 1129
3869.38 1049
3869.97 1017
3870.56 1134
3871.14 1215
3871.73 1153
3872.32 910
3872.90 1181
3873.49 1115
3874.08 1268
3874.66 1283
3875.25 1219
3875.84 1170
3876.43 1101
3877.01 1088
3877.60 1028
3878.19 1228
3878.78 1148
3879.36 1192
3879.95 1165
3880.54 1121
3881.13 1078
3881.71 1028
3882.30 1118
3882.89 1088
3883.48 923
3884.06 1095
3884.65 1193
3885.24 1208
3885.83 1062
3886.41 987
3887.00 1238
3887.59 1209
3888.18 1272
3888.77 1367
3889.35 1237
3889.94 1288
3890.53 1167
3891.12 1209
3891.71 1380
3892.30 1352
3892.88 1196
3893.47 1234
3894.06 1242
3894.65 1232
3895.24 1287
3895.83 1207
3896.42 1080
3897.00 1137
3897.59 1061
3898.18 1268
3898.77 1148
3899.36 1217
3899.95 1215
3900.54 1155
3901.13 1053
3901.72 1130
3902.31 1104
3902.89 1087
3903.48 1106
3904.07 1118
3904.66 1087
3905.25 1289
3905.84 1363
3906.43 1356
3907.02 1223
3907.61 1273
3908.20 1358
3908.79 1183
3909.38 1091
3909.97 1180
3910.56 1330
3911.15 1209
3911.74 1076
3912.33 1012
3912.92 1120
3913.51 1116
3914.10 1087
3914.69 1157
3915.28 1246
3915.87 1164
3916.46 1149
3917.05 1195
3917.64 1279
3918.23 1053
3918.82 1042
3919.41 1075
3920.00 1082
3920.59 1076
3921.18 1021
3921.77 1002
3922.36 982
3922.95 1083
3923.54 1041
3924.13 1033
3924.72 1027
3925.32 1095
3925.91 1044
3926.50 998
3927.09 1041
3927.68 1115
3928.27 1073
3928.86 1068
3929.45 1098
3930.04 971
3930.63 1041
3931.23 1009
3931.82 970
3932.41 1077
3933.00 1026
3933.59 1052
3934.18 1025
3934.77 885
3935.37 863
3935.96 1041
3936.55 1027
3937.14 1048
3937.73 997
3938.33 1073
3938.92 1162
3939.51 976
3940.10 1084
3940.69 1013
3941.28 1046
3941.88 1101
3942.47 1222
3943.06 1186
3943.65 1234
3944.25 1035
3944.84 1162
3945.43 1203
3946.02 1092
3946.62 1085
3947.21 987
3947.80 917
3948.39 931
3948.99 1033
3949.58 1132
3950.17 1111
3950.76 1125
3951.36 1019
3951.95 1107
3952.54 1164
3953.14 1216
3953.73 1149
3954.32 1115
3954.91 1182
3955.51 1055
3956.10 1109
3956.69 1027
3957.29 1081
3957.88 1138
3958.47 1061
3959.07 1077
3959.66 1254
3960.25 1087
3960.85 1075
3961.44 996
3962.03 1153
3962.63 1248
3963.22 1158
3963.82 1310
3964.41 1224
3965.00 1121
3965.60 1246
3966.19 1359
3966.79 1302
3967.38 1419
3967.97 1291
3968.57 1190
3969.16 1115
3969.76 1272
3970.35 1414
3970.94 1206
3971.54 1370
3972.13 1218
3972.73 1286
3973.32 1388
3973.92 1385
3974.51 1341
3975.11 1355
3975.70 1567
3976.29 1524
3976.89 1455
3977.48 1550
3978.08 1576
3978.67 1594
3979.27 1436
3979.86 1556
3980.46 1569
3981.05 1431
3981.65 1381
3982.24 1191
3982.84 1375
3983.43 1448
3984.03 1368
3984.62 1246
3985.22 1425
3985.82 1384
3986.41 1442
3987.01 1474
3987.60 1537
3988.20 1444
3988.79 1451
3989.39 1410
3989.98 1365
3990.58 1401
3991.18 1338
3991.77 1305
3992.37 1238
3992.96 1130
3993.56 1260
3994.16 1302
3994.75 1364
3995.35 1298
3995.94 1136
3996.54 1364
3997.14 1365
3997.73 1251
3998.33 1390
3998.93 1413
3999.52 1315
4000.12 1167
4000.71 1314
4001.31 1321
4001.91 1431
4002.50 1375
4003.10 1349
4003.70 1262
4004.29 1257
4004.89 1242
4005.49 1265
4006.09 1277
4006.68 1184
4007.28 1136
4007.88 1088
4008.47 1180
4009.07 1102
4009.67 1048
4010.27 1088
4010.86 1165
4011.46 1116
4012.06 1162
4012.65 1303
4013.25 1191
4013.85 1063
4014.45 1221
4015.04 1256
4015.64 1221
4016.24 1188
4016.84 1250
4017.44 1263
4018.03 1215
4018.63 1186
4019.23 1114
4019.83 1140
4020.42 1092
4021.02 1173
4021.62 1121
4022.22 1196
4022.82 1175
4023.42 1257
4024.01 1146
4024.61 1033
4025.21 1183
4025.81 1291
4026.41 1173
4027.01 1207
4027.60 1351
4028.20 1329
4028.80 1198
4029.40 1165
4030.00 1256
4030.60 1369
4031.20 1472
4031.79 1397
4032.39 1424
4032.99 1403
4033.59 1288
4034.19 1361
4034.79 1297
4035.39 1286
4035.99 1319
4036.59 1203
4037.19 1217
4037.79 1252
4038.38 1222
4038.98 1114
4039.58 1070
4040.18 1070
4040.78 1096
4041.38 1084
4041.98 1065
4042.58 984
4043.18 1056
4043.78 1049
4044.38 1121
4044.98 1125
4045.58 1257
4046.18 1296
4046.78 1114
4047.38 1046
4047.98 959
4048.58 994
4049.18 1064
4049.78 1022
4050.38 1157
4050.98 1100
4051.58 1185
4052.18 1100
4052.78 1200
4053.38 1076
4053.98 1034
4054.58 1061
4055.18 950
4055.78 986
4056.38 1034
4056.99 1072
4057.59 1082
4058.19 1035
4058.79 891
4059.39 946
4059.99 1041
4060.59 926
4061.19 975
4061.79 1103
4062.39 1011
4062.99 1061
4063.60 954
4064.20 1015
4064.80 1015
4065.40 979
4066.00 975
4066.60 1057
4067.20 938
4067.81 1034
4068.41 976
4069.01 986
4069.61 1041
4070.21 990
4070.81 1062
4071.42 930
4072.02 965
4072.62 1037
4073.22 1118
4073.82 1044
4074.42 906
4075.03 958
4075.63 945
4076.23 886
4076.83 1031
4077.44 1091
4078.04 1115
4078.64 1028
4079.24 1049
4079.84 1016
4080.45 1037
4081.05 1061
4081.65 1101
4082.25 980
4082.86 1036
4083.46 967
4084.06 942
4084.67 1025
4085.27 1007
4085.87 952
4086.47 962
4087.08 985
4087.68 1001
4088.28 1022
4088.89 1008
4089.49 1034
4090.09 1006
4090.69 1037
4091.30 1103
4091.90 1030
4092.50 978
4093.11 1103
4093.71 1010
4094.31 964
4094.92 1114
4095.52 1019
4096.13 994
4096.73 1129
4097.33 1101
4097.94 1024
4098.54 966
4099.14 974
4099.75 1040
4100.35 1060
4100.96 1079
4101.56 1077
4102.16 1202
4102.77 1027
4103.37 1099
4103.98 1087
4104.58 1186
4105.18 1128
4105.79 1068
4106.39 976
4107.00 965
4107.60 987
4108.21 1116
4108.81 1060
4109.42 976
4110.02 936
4110.62 997
4111.23 1004
4111.83 892
4112.44 962
4113.04 1019
4113.65 906
4114.25 894
4114.86 990
4115.46 999
4116.07 1079
4116.67 1075
4117.28 1011
4117.88 906
4118.49 877
4119.09 1038
4119.70 978
4120.31 889
4120.91 938
4121.52 1091
4122.12 1063
4122.73 947
4123.33 1063
4123.94 984
4124.54 897
4125.15 967
4125.76 1039
4126.36 1053
4126.97 915
4127.57 996
4128.18 942
4128.79 917
4129.39 900
4130.00 995
4130.60 989
4131.21 1009
4131.82 961
4132.42 960
4133.03 1003
4133.63 989
4134.24 1114
4134.85 1078
4135.45 1087
4136.06 1103
4136.67 989
4137.27 1087
4137.88 1000
4138.49 1045
4139.09 1206
4139.70 1202
4140.31 1169
4140.91 1095
4141.52 1145
4142.13 1178
4142.74 1146
4143.34 1217
4143.95 1253
4144.56 1092
4145.16 1087
4145.77 1151
4146.38 1210
4146.99 1249
4147.59 1214
4148.20 1109
4148.81 1228
4149.42 1019
4150.02 925
4150.63 915
4151.24 1001
4151.85 965
4152.45 983
4153.06 1032
4153.67 1003
4154.28 949
4154.88 879
4155.49 996
4156.10 1052
4156.71 983
4157.32 940
4157.93 991
4158.53 1064
4159.14 1104
4159.75 1078
4160.36 1051
4160.97 1070
4161.57 959
4162.18 1001
4162.79 1016
4163.40 1117
4164.01 1066
4164.62 993
4165.23 1019
4165.83 1045
4166.44 1086
4167.05 1034
4167.66 1043
4168.27 1006
4168.88 1021
4169.49 978
4170.10 1042
4170.71 1011
4171.32 1001
4171.92 1048
4172.53 997
4173.14 967
4173.75 872
4174.36 1077
4174.97 1115
4175.58 1004
4176.19 1064
4176.80 1076
4177.41 988
4178.02 1040
4178.63 962
4179.24 1045
4179.85 1092
4180.46 967
4181.07 1007
4181.68 1082
4182.29 997
4182.90 1033
4183.51 1086
4184.12 974
4184.73 974
4185.34 1023
4185.95 1129
4186.56 1054
4187.17 1028
4187.78 1059
4188.39 1006
4189.00 1166
4189.61 909
4190.22 958
4190.83 1000
4191.44 1147
4192.05 1103
4192.66 1166
4193.27 1121
4193.88 1216
4194.49 1115
4195.10 1135
4195.72 1099
4196.33 1171
4196.94 1109
4197.55 1034
4198.16 1136
4198.77 1051
4199.38 1143
4199.99 1049
4200.60 921
4201.22 1099
4201.83 1063
4202.44 992
4203.05 973
4203.66 1036
4204.27 837
4204.88 910
4205.50 888
4206.11 924
4206.72 966
4207.33 968
4207.94 979
4208.55 968
4209.17 1150
4209.78 1076
4210.39 1023
4211.00 1152
4211.61 1193
4212.23 1074
4212.84 1012
4213.45 1020
4214.06 1043
4214.68 1052
4215.29 1093
4215.90 1254
4216.51 1140
4217.12 1063
4217.74 1066
4218.35 1081
4218.96 1193
4219.58 1168
4220.19 1118
4220.80 1198
4221.41 1245
4222.03 1236
4222.64 1251
4223.25 1191
4223.86 1189
4224.48 1169
4225.09 1219
4225.70 1175
4226.32 1124
4226.93 1055
4227.54 1109
4228.16 1180
4228.77 1164
4229.38 1182
4230.00 1163
4230.61 1321
4231.22 1407
4231.84 1338
4232.45 1577
4233.06 1620
4233.68 1671
4234.29 1813
4234.91 1880
4235.52 1878
4236.13 1964
4236.75 1802
4237.36 1717
4237.97 1756
4238.59 1547
4239.20 1551
4239.82 1443
4240.43 1283
4241.05 1377
4241.66 1208
4242.27 1188
4242.89 1184
4243.50 1160
4244.12 1206
4244.73 1076
4245.35 1127
4245.96 1090
4246.57 1095
4247.19 1208
4247.80 1118
4248.42 1008
4249.03 1075
4249.65 1169
4250.26 987
4250.88 1086
4251.49 1061
4252.11 1086
4252.72 1179
4253.34 1158
4253.95 998
4254.57 1208
4255.18 1122
4255.80 1057
4256.41 982
4257.03 939
4257.64 970
4258.26 968
4258.88 1012
4259.49 1004
4260.11 1038
4260.72 972
4261.34 1082
4261.95 1108
4262.57 1003
4263.19 1061
4263.80 1134
4264.42 1001
4265.03 1050
4265.65 1114
4266.26 1162
4266.88 1166
4267.50 1308
4268.11 1126
4268.73 1126
4269.35 1269
4269.96 1264
4270.58 1039
4271.19 1180
4271.81 1216
4272.43 1315
4273.04 1165
4273.66 1258
4274.28 1330
4274.89 1303
4275.51 1358
4276.13 1364
4276.74 1333
4277.36 1309
4277.98 1318
4278.59 1300
4279.21 1287
4279.83 1254
4280.45 1191
4281.06 1154
4281.68 1123
4282.30 1118
4282.91 1191
4283.53 1154
4284.15 1035
4284.77 1098
4285.38 1176
4286.00 1119
4286.62 1144
4287.24 1119
4287.85 1148
4288.47 1212
4289.09 1218
4289.71 1220
4290.32 1158
4290.94 1154
4291.56 1184
4292.18 1216
4292.80 1247
4293.41 1271
4294.03 1251
4294.65 1099
4295.27 1117
4295.89 1098
4296.50 1010
4297.12 1091
4297.74 1070
4298.36 1112
4298.98 1108
4299.60 1135
4300.21 1036
4300.83 1113
4301.45 1191
4302.07 1043
4302.69 1013
4303.31 1047
4303.93 1121
4304.54 1114
4305.16 1164
4305.78 1100
4306.40 1163
4307.02 1092
4307.64 1033
4308.26 1159
4308.88 1052
4309.50 1004
4310.12 1072
4310.73 1163
4311.35 1146
4311.97 1131
4312.59 1134
4313.21 1302
4313.83 1270
4314.45 1207
4315.07 1179
4315.69 1156
4316.31 1146
4316.93 1180
4317.55 1256
4318.17 1319
4318.79 1139
4319.41 1140
4320.03 1170
4320.65 1210
4321.27 1235
4321.89 1242
4322.51 1262
4323.13 1243
4323.75 1266
4324.37 1312
4324.99 1318
4325.61 1360
4326.23 1368
4326.85 1393
4327.47 1458
4328.09 1398
4328.71 1333
4329.33 1477
4329.95 1497
4330.57 1362
4331.19 1351
4331.81 1391
4332.44 1474
4333.06 1629
4333.68 1672
4334.30 1814
4334.92 1901
4335.54 2035
4336.16 2213
4336.78 2096
4337.40 2213
4338.02 2369
4338.65 2427
4339.27 2366
4339.89 2218
4340.51 2377
4341.13 2342
4341.75 2373
4342.37 2555
4342.99 2622
4343.62 2907
4344.24 3175
4344.86 3801
4345.48 4291
4346.10 4581
4346.73 5363
4347.35 5311
4347.97 4877
4348.59 4712
4349.21 4113
4349.83 3958
4350.46 3466
4351.08 3039
4351.70 2543
4352.32 2390
4352.95 2180
4353.57 1916
4354.19 1951
4354.81 1841
4355.43 1656
4356.06 1624
4356.68 1608
4357.30 1737
4357.93 1769
4358.55 1634
4359.17 1582
4359.79 1663
4360.42 1710
4361.04 1610
4361.66 1356
4362.28 1502
4362.91 1501
4363.53 1479
4364.15 1414
4364.78 1412
4365.40 1279
4366.02 1336
4366.65 1474
4367.27 1291
4367.89 1396
4368.52 1474
4369.14 1278
4369.76 1154
4370.39 1222
4371.01 1191
4371.63 1152
4372.26 1284
4372.88 1277
4373.50 1277
4374.13 1291
4374.75 1308
4375.38 1219
4376.00 1368
4376.62 1433
4377.25 1211
4377.87 1321
4378.50 1549
4379.12 1330
4379.74 1279
4380.37 1353
4380.99 1342
4381.62 1391
4382.24 1475
4382.87 1514
4383.49 1265
4384.11 1338
4384.74 1423
4385.36 1420
4385.99 1252
4386.61 1127
4387.24 1203
4387.86 1253
4388.49 1175
4389.11 1209
4389.74 1172
4390.36 1134
4390.99 1074
4391.61 1164
4392.24 1094
4392.86 1140
4393.49 1112
4394.11 1267
4394.74 1236
4395.36 1089
4395.99 1146
4396.61 1111
4397.24 1198
4397.86 1118
4398.49 1098
4399.12 1066
4399.74 1075
4400.37 1143
4400.99 1184
4401.62 1188
4402.24 1169
4402.87 1154
4403.50 1116
4404.12 1023
4404.75 1148
4405.37 1150
4406.00 1280
4406.62 1158
4407.25 1084
4407.88 1250
4408.50 1107
4409.13 1216
4409.76 1088
4410.38 1145
4411.01 1243
4411.64 1168
4412.26 1113
4412.89 1179
4413.51 1124
4414.14 1238
4414.77 1235
4415.39 1152
4416.02 1055
4416.65 1044
4417.28 1100
4417.90 1157
4418.53 1120
4419.16 1126
4419.78 1064
4420.41 1071
4421.04 1182
4421.66 1235
4422.29 999
4422.92 977
4423.55 1022
4424.17 1011
4424.80 1146
4425.43 1155
4426.06 1023
4426.68 1054
4427.31 1100
4427.94 1065
4428.57 1083
4429.19 1018
4429.82 1098
4430.45 1015
4431.08 1094
4431.70 1090
4432.33 1142
4432.96 1187
4433.59 1126
4434.22 1141
4434.84 1060
4435.47 1294
4436.10 1168
4436.73 1213
4437.36 1352
4437.99 1326
4438.61 1176
4439.24 1259
4439.87 1127
4440.50 1212
4441.13 1348
4441.76 1135
4442.38 1147
4443.01 1130
4443.64 1206
4444.27 1222
4444.90 1177
4445.53 1147
4446.16 1202
4446.79 1103
4447.42 1191
4448.04 1190
4448.67 1247
4449.30 1263
4449.93 1192
4450.56 1147
4451.19 1238
4451.82 1209
4452.45 1236
4453.08 1262
4453.71 1216
4454.34 1550
4454.97 1529
4455.60 1400
4456.23 1419
4456.86 1556
4457.48 1679
4458.11 1458
4458.74 1496
4459.37 1345
4460.00 1288
4460.63 1188
4461.26 1196
4461.89 1218
4462.52 1100
4463.15 1139
4463.78 1009
4464.41 946
4465.04 943
4465.67 1020
4466.30 961
4466.94 1029
4467.57 1086
4468.20 1076
4468.83 1026
4469.46 1127
4470.09 1110
4470.72 989
4471.35 988
4471.98 1054
4472.61 986
4473.24 1041
4473.87 971
4474.50 1156
4475.13 1100
4475.76 984
4476.40 882
4477.03 960
4477.66 948
4478.29 1057
4478.92 1010
4479.55 1076
4480.18 1104
4480.81 926
4481.45 1103
4482.08 1113
4482.71 1210
4483.34 1216
4483.97 1154
4484.60 1086
4485.23 1085
4485.87 1091
4486.50 1153
4487.13 1111
4487.76 1115
4488.39 1066
4489.03 1121
4489.66 1199
4490.29 1354
4490.92 1186
4491.55 1104
4492.19 1120
4492.82 1037
4493.45 1160
4494.08 1232
4494.71 1178
4495.35 1086
4495.98 1199
4496.61 1159
4497.24 1176
4497.88 1245
4498.51 1351
4499.14 1437
4499.77 1710
4500.41 1767
4501.04 1588
4501.67 1574
4502.31 1660
4502.94 1666
4503.57 1649
4504.20 1659
4504.84 1443
4505.47 1361
4506.10 1397
4506.74 1251
4507.37 1172
4508.00 1245
4508.64 1188
4509.27 1150
4509.90 1147
4510.54 1310
4511.17 1186
4511.80 1140
4512.44 1063
4513.07 1197
4513.70 1135
4514.34 1143
4514.97 1150
4515.61 1083
4516.24 1089
4516.87 1113
4517.51 1103
4518.14 1107
4518.78 1132
4519.41 969
4520.04 1000
4520.68 1028
4521.31 1004
4521.95 1007
4522.58 994
4523.21 1034
4523.85 1003
4524.48 1003
4525.12 1068
4525.75 1176
4526.39 1047
4527.02 1034
4527.66 1176
4528.29 1332
4528.93 1278
4529.56 1145
4530.20 1088
4530.83 1086
4531.46 1261
4532.10 1326
4532.73 1197
4533.37 1132
4534.00 1257
4534.64 1204
4535.28 1164
4535.91 1182
4536.55 1355
4537.18 1233
4537.82 1181
4538.45 1101
4539.09 1132
4539.72 1128
4540.36 1085
4540.99 1202
4541.63 1055
4542.26 954
4542.90 1128
4543.54 1061
4544.17 1142
4544.81 1041
4545.44 981
4546.08 958
4546.72 1045
4547.35 982
4547.99 956
4548.62 977
4549.26 1023
4549.90 1037
4550.53 1019
4551.17 933
4551.80 944
4552.44 1025
4553.08 1071
4553.71 1002
4554.35 1084
4554.99 966
4555.62 1020
4556.26 992
4556.90 1014
4557.53 969
4558.17 954
4558.81 1029
4559.44 1034
4560.08 944
4560.72 1012
4561.35 1053
4561.99 1055
4562.63 1097
4563.27 1057
4563.90 911
4564.54 916
4565.18 1089
4565.81 1201
4566.45 948
4567.09 977
4567.73 1137
4568.36 1061
4569.00 1016
4569.64 983
4570.28 1091
4570.91 1013
4571.55 952
4572.19 984
4572.83 1071
4573.47 1058
4574.10 1127
4574.74 1055
4575.38 1095
4576.02 1130
4576.66 1148
4577.29 1059
4577.93 1190
4578.57 1171
4579.21 1181
4579.85 969
4580.49 1010
4581.12 1026
4581.76 1011
4582.40 1119
4583.04 1113
4583.68 1191
4584.32 1218
4584.95 1253
4585.59 1189
4586.23 1310
4586.87 1330
4587.51 1249
4588.15 1387
4588.79 1378
4589.43 1640
4590.07 1626
4590.70 1953
4591.34 1965
4591.98 1776
4592.62 1910
4593.26 1648
4593.90 1743
4594.54 1773
4595.18 1549
4595.82 1395
4596.46 1486
4597.10 1294
4597.74 1342
4598.38 1202
4599.02 1151
4599.66 1263
4600.30 1267
4600.93 1309
4601.57 1320
4602.21 1148
4602.85 1308
4603.49 1340
4604.13 1152
4604.77 1085
4605.41 1218
4606.05 1108
4606.69 1036
4607.33 1083
4607.97 995
4608.62 1044
4609.26 1008
4609.90 999
4610.54 1039
4611.18 1122
4611.82 1172
4612.46 1097
4613.10 1142
4613.74 1121
4614.38 1069
4615.02 964
4615.66 994
4616.30 1051
4616.94 1006
4617.58 1080
4618.22 958
4618.87 1066
4619.51 1110
4620.15 1177
4620.79 1065
4621.43 1015
4622.07 1024
4622.71 1039
4623.35 903
4624.00 1105
4624.64 1079
4625.28 974
4625.92 1093
4626.56 1094
4627.20 1068
4627.84 1035
4628.49 965
4629.13 944
4629.77 1066
4630.41 1200
4631.05 1055
4631.69 1081
4632.34 1193
4632.98 1229
4633.62 1172
4634.26 1108
4634.91 1075
4635.55 1320
4636.19 1284
4636.83 1113
4637.47 1065
4638.12 1155
4638.76 1127
4639.40 1142
4640.04 1106
4640.69 1079
4641.33 1157
4641.97 1155
4642.61 1123
4643.26 1041
4643.90 1070
4644.54 1067
4645.18 1060
4645.83 1031
4646.47 1075
4647.11 1066
4647.76 1139
4648.40 1005
4649.04 957
4649.69 1065
4650.33 1090
4650.97 1046
4651.62 969
4652.26 962
4652.90 915
4653.55 1002
4654.19 1110
4654.83 1160
4655.48 1073
4656.12 935
4656.76 1028
4657.41 916
4658.05 970
4658.69 1166
4659.34 1014
4659.98 1041
4660.63 974
4661.27 959
4661.91 971
4662.56 921
4663.20 1087
4663.85 1056
4664.49 943
4665.13 929
4665.78 994
4666.42 954
4667.07 955
4667.71 959
4668.36 879
4669.00 925
4669.64 940
4670.29 851
4670.93 1021
4671.58 988
4672.22 950
4672.87 1047
4673.51 1103
4674.16 1024
4674.80 1035
4675.45 934
4676.09 1060
4676.74 1066
4677.38 1066
4678.03 1027
4678.67 1109
4679.32 1101
4679.96 1092
4680.61 1246
4681.25 1283
4681.90 1045
4682.54 1132
4683.19 1247
4683.84 1180
4684.48 1070
4685.13 1080
4685.77 1149
4686.42 1196
4687.06 1132
4687.71 1069
4688.36 988
4689.00 1060
4689.65 1043
4690.29 1075
4690.94 1247
4691.58 1148
4692.23 1096
4692.88 1084
4693.52 1122
4694.17 1166
4694.82 1206
4695.46 1201
4696.11 1389
4696.75 1477
4697.40 1536
4698.05 1809
4698.69 1785
4699.34 1791
4699.99 1791
4700.63 1814
4701.28 1758
4701.93 1775
4702.57 1666
4703.22 1369
4703.87 1387
4704.51 1407
4705.16 1288
4705.81 1238
4706.46 1188
4707.10 1193
4707.75 1151
4708.40 1234
4709.04 1205
4709.69 1109
4710.34 1161
4710.99 1127
4711.63 1286
4712.28 1332
4712.93 1299
4713.58 1221
4714.22 1305
4714.87 1152
4715.52 1166
4716.17 1157
4716.81 1164
4717.46 1135
4718.11 1057
4718.76 1044
4719.41 1035
4720.05 1135
4720.70 1222
4721.35 1179
4722.00 1134
4722.65 1056
4723.29 1130
4723.94 1169
4724.59 1066
4725.24 1018
4725.89 1166
4726.54 1118
4727.18 1151
4727.83 1226
4728.48 1280
4729.13 1258
4729.78 1178
4730.43 1101
4731.08 1088
4731.73 1205
4732.37 1075
4733.02 1019
4733.67 1115
4734.32 1110
4734.97 947
4735.62 1013
4736.27 1053
4736.92 1008
4737.57 1110
4738.22 1057
4738.86 1174
4739.51 1115
4740.16 1071
4740.81 1147
4741.46 1087
4742.11 1093
4742.76 1027
4743.41 1066
4744.06 1144
4744.71 1192
4745.36 1081
4746.01 1105
4746.66 1264
4747.31 1258
4747.96 1362
4748.61 1314
4749.26 1327
4749.91 1350
4750.56 1524
4751.21 1550
4751.86 1716
4752.51 1782
4753.16 1674
4753.81 1796
4754.46 1701
4755.11 1499
4755.76 1645
4756.41 1486
4757.06 1397
4757.71 1314
4758.36 1138
4759.01 1169
4759.67 1126
4760.32 1073
4760.97 1196
4761.62 1002
4762.27 931
4762.92 1039
4763.57 1040
4764.22 1053
4764.87 1072
4765.52 1058
4766.17 1118
4766.83 1203
4767.48 1167
4768.13 1294
4768.78 1188
4769.43 923
4770.08 1074
4770.73 1047
4771.39 1068
4772.04 1036
4772.69 959
4773.34 1108
4773.99 1197
4774.64 1030
4775.30 1066
4775.95 1071
4776.60 1161
4777.25 1076
4777.90 1184
4778.56 1245
4779.21 1085
4779.86 1179
4780.51 1123
4781.16 1023
4781.82 1164
4782.47 1222
4783.12 1048
4783.77 1103
4784.43 1128
4785.08 1139
4785.73 1160
4786.38 1159
4787.04 1266
4787.69 1355
4788.34 1366
4788.99 1104
4789.65 1161
4790.30 1409
4790.95 1453
4791.60 1350
4792.26 1284
4792.91 1489
4793.56 1435
4794.22 1438
4794.87 1446
4795.52 1433
4796.18 1239
4796.83 1269
4797.48 1365
4798.14 1256
4798.79 1255
4799.44 1137
4800.10 1158
4800.75 1174
4801.40 1188
4802.06 1173
4802.71 1271
4803.36 1138
4804.02 1181
4804.67 1172
4805.33 1119
4805.98 1074
4806.63 1050
4807.29 1139
4807.94 1219
4808.59 1143
4809.25 1140
4809.90 965
4810.56 1041
4811.21 1043
4811.87 1116
4812.52 1130
4813.17 1120
4813.83 1239
4814.48 1325
4815.14 1199
4815.79 1293
4816.45 1351
4817.10 1327
4817.76 1318
4818.41 1259
4819.07 1218
4819.72 1212
4820.38 1182
4821.03 1229
4821.69 1284
4822.34 1426
4823.00 1380
4823.65 1314
4824.31 1388
4824.96 1283
4825.62 1394
4826.27 1431
4826.93 1449
4827.58 1388
4828.24 1461
4828.89 1481
4829.55 1527
4830.20 1584
4830.86 1329
4831.51 1518
4832.17 1606
4832.83 1571
4833.48 1489
4834.14 1359
4834.79 1602
4835.45 1585
4836.10 1562
4836.76 1675
4837.42 1793
4838.07 1780
4838.73 1685
4839.39 1823
4840.04 1906
4840.70 2003
4841.35 1859
4842.01 1958
4842.67 1924
4843.32 1917
4843.98 1916
4844.64 1998
4845.29 1971
4845.95 2188
4846.61 2384
4847.26 2506
4847.92 2611
4848.58 2670
4849.23 2943
4849.89 2983
4850.55 3317
4851.20 3024
4851.86 3166
4852.52 3136
4853.17 3001
4853.83 2908
4854.49 2918
4855.15 2869
4855.80 2873
4856.46 2933
4857.12 2867
4857.78 2994
4858.43 3224
4859.09 3127
4859.75 3207
4860.41 3109
4861.06 2898
4861.72 2811
4862.38 2612
4863.04 2409
4863.69 2380
4864.35 2428
4865.01 2619
4865.67 2554
4866.33 2534
4866.98 2764
4867.64 2615
4868.30 2406
4868.96 2315
4869.62 2320
4870.27 2241
4870.93 2267
4871.59 2189
4872.25 2182
4872.91 2035
4873.57 1984
4874.22 2030
4874.88 1860
4875.54 2131
4876.20 2089
4876.86 2063
4877.52 2056
4878.18 2053
4878.83 2133
4879.49 2132
4880.15 2074
4880.81 1918
4881.47 1942
4882.13 1835
4882.79 1836
4883.45 1690
4884.11 1803
4884.77 1843
4885.43 1757
4886.08 1704
4886.74 1758
4887.40 1810
4888.06 1863
4888.72 1968
4889.38 2068
4890.04 1982
4890.70 2009
4891.36 2136
4892.02 2032
4892.68 1873
4893.34 2031
4894.00 1952
4894.66 1803
4895.32 1767
4895.98 1760
4896.64 1702
4897.30 1757
4897.96 1611
4898.62 1760
4899.28 1768
4899.94 1628
4900.60 1652
4901.26 1601
4901.92 1471
4902.58 1497
4903.24 1446
4903.90 1487
4904.56 1507
4905.22 1429
4905.88 1494
4906.55 1438
4907.21 1534
4907.87 1585
4908.53 1460
4909.19 1511
4909.85 1406
4910.51 1425
4911.17 1491
4911.83 1399
4912.49 1319
4913.15 1324
4913.82 1426
4914.48 1395
4915.14 1294
4915.80 1270
4916.46 1244
4917.12 1286
4917.78 1292
4918.44 1216
4919.11 1184
4919.77 1157
4920.43 1131
4921.09 1317
4921.75 1239
4922.41 1144
4923.08 1236
4923.74 1165
4924.40 1145
4925.06 1142
4925.72 1234
4926.39 1301
4927.05 1299
4927.71 1246
4928.37 1222
4929.03 1227
4929.70 1269
4930.36 1382
4931.02 1207
4931.68 1194
4932.35 1047
4933.01 1048
4933.67 1239
4934.33 1216
4935.00 1241
4935.66 1179
4936.32 1151
4936.98 1110
4937.65 1054
4938.31 1122
4938.97 1191
4939.64 1208
4940.30 1124
4940.96 1096
4941.62 1220
4942.29 1077
4942.95 1073
4943.61 1082
4944.28 1191
4944.94 1151
4945.60 1024
4946.27 1012
4946.93 1047
4947.59 1082
4948.26 1100
4948.92 1176
4949.58 1080
4950.25 1068
4950.91 1102
4951.58 1085
4952.24 972
4952.90 1018
4953.57 1051
4954.23 1095
4954.90 954
4955.56 1029
4956.22 1029
4956.89 1084
4957.55 1090
4958.22 986
4958.88 1137
4959.54 1213
4960.21 1224
4960.87 1184
4961.54 1224
4962.20 1177
4962.87 1221
4963.53 1351
4964.19 1424
4964.86 1486
4965.52 1289
4966.19 1339
4966.85 1238
4967.52 1283
4968.18 1198
4968.85 1239
4969.51 1272
4970.18 1221
4970.84 1176
4971.51 1077
4972.17 1123
4972.84 1045
4973.50 1012
4974.17 1095
4974.83 1152
4975.50 1232
4976.16 1281
4976.83 1096
4977.50 1086
4978.16 1107
4978.83 1131
4979.49 1189
4980.16 1105
4980.82 1088
4981.49 1062
4982.15 1030
4982.82 1090
4983.49 1161
4984.15 1017
4984.82 936
4985.48 1078
4986.15 1119
4986.82 1162
4987.48 1047
4988.15 1127
4988.81 1200
4989.48 1198
4990.15 1166
4990.81 1143
4991.48 1175
4992.15 1147
4992.81 1150
4993.48 1244
4994.15 1243
4994.81 1011
4995.48 1044
4996.15 1104
4996.81 974
4997.48 985
4998.15 1030
4998.81 1109
4999.48 936
5000.15 959
5000.81 849
5001.48 914
5002.15 969
5002.82 1113
5003.48 970
5004.15 959
5004.82 962
5005.48 985
5006.15 1014
5006.82 952
5007.49 983
5008.15 968
5008.82 1011
5009.49 1040
5010.16 948
5010.82 1085
5011.49 1101
5012.16 1053
5012.83 1065
5013.50 1072
5014.16 947
5014.83 989
5015.50 960
5016.17 1025
5016.84 983
5017.50 992
5018.17 1002
5018.84 984
5019.51 991
5020.18 1012
5020.84 968
5021.51 976
5022.18 948
5022.85 1106
5023.52 1008
5024.19 1093
5024.86 1083
5025.52 1084
5026.19 1186
5026.86 1190
5027.53 1017
5028.20 1053
5028.87 1080
5029.54 1138
5030.21 1111
5030.88 1076
5031.54 1003
5032.21 1001
5032.88 939
5033.55 962
5034.22 1050
5034.89 949
5035.56 998
5036.23 940
5036.90 1008
5037.57 1043
5038.24 1012
5038.91 1009
5039.58 920
5040.25 900
5040.92 971
5041.59 1022
5042.26 1066
5042.92 960
5043.59 985
5044.26 944
5044.93 896
5045.60 905
5046.27 904
5046.94 914
5047.61 1053
5048.29 1020
5048.96 1065
5049.63 1071
5050.30 938
5050.97 981
5051.64 971
5052.31 1007
5052.98 1006
5053.65 969
5054.32 888
5054.99 883
5055.66 833
5056.33 949
5057.00 960
5057.67 867
5058.34 867
5059.01 920
5059.68 992
5060.36 1002
5061.03 931
5061.70 932
5062.37 927
5063.04 875
5063.71 932
5064.38 952
5065.05 980
5065.73 958
5066.40 955
5067.07 898
5067.74 1004
5068.41 1095
5069.08 972
5069.75 916
5070.43 951
5071.10 962
5071.77 1007
5072.44 935
5073.11 1059
5073.78 956
5074.46 992
5075.13 935
5075.80 1003
5076.47 1125
5077.14 1066
5077.82 1155
5078.49 1094
5079.16 1157
5079.83 1211
5080.51 1204
5081.18 1143
5081.85 1133
5082.52 1117
5083.20 1096
5083.87 954
5084.54 991
5085.21 955
5085.89 1026
5086.56 1016
5087.23 983
5087.90 1098
5088.58 1010
5089.25 1000
5089.92 1171
5090.60 1097
5091.27 1106
5091.94 1316
5092.61 1254
5093.29 1279
5093.96 1074
5094.63 1097
5095.31 1012
5095.98 1088
5096.65 1130
5097.33 1090
5098.00 1032
5098.67 1103
5099.35 1064
5100.02 1033
5100.70 1030
5101.37 1043
5102.04 1049
5102.72 1001
5103.39 1110
5104.06 1107
5104.74 1062
5105.41 1143
5106.09 1040
5106.76 994
5107.43 1053
5108.11 1109
5108.78 1032
5109.46 1093
5110.13 1149
5110.81 1001
5111.48 934
5112.15 990
5112.83 1037
5113.50 873
5114.18 945
5114.85 1026
5115.53 990
5116.20 1014
5116.88 967
5117.55 1061
5118.23 1100
5118.90 1061
5119.58 1078
5120.25 1043
5120.93 952
5121.60 1127
5122.28 1030
5122.95 1066
5123.63 982
5124.30 1101
5124.98 970
5125.65 945
5126.33 1031
5127.00 1019
5127.68 967
5128.35 1000
5129.03 1061
5129.70 993
5130.38 1047
5131.06 1035
5131.73 1194
5132.41 1065
5133.08 1045
5133.76 1038
5134.43 993
5135.11 952
5135.79 1028
5136.46 894
5137.14 939
5137.81 1126
5138.49 1103
5139.17 1089
5139.84 958
5140.52 952
5141.20 1008
5141.87 897
5142.55 998
5143.22 993
5143.90 892
5144.58 880
5145.25 845
5145.93 954
5146.61 948
5147.28 900
5147.96 857
5148.64 929
5149.31 844
5149.99 861
5150.67 910
5151.35 868
5152.02 834
5152.70 913
5153.38 922
5154.05 952
5154.73 926
5155.41 911
5156.09 955
5156.76 936
5157.44 976
5158.12 971
5158.80 815
5159.47 770
5160.15 858
5160.83 873
5161.51 894
5162.18 1006
5162.86 948
5163.54 918
5164.22 935
5164.89 932
5165.57 1040
5166.25 993
5166.93 1016
5167.61 1000
5168.28 947
5168.96 973
5169.64 901
5170.32 974
5171.00 912
5171.68 941
5172.35 873
5173.03 866
5173.71 904
5174.39 915
5175.07 970
5175.75 918
5176.43 860
5177.10 977
5177.78 963
5178.46 995
5179.14 1031
5179.82 991
5180.50 1172
5181.18 1142
5181.86 1027
5182.53 1003
5183.21 1039
5183.89 966
5184.57 884
5185.25 833
5185.93 909
5186.61 940
5187.29 929
5187.97 937
5188.65 859
5189.33 828
5190.01 926
5190.69 906
5191.37 919
5192.05 924
5192.73 850
5193.41 905
5194.09 866
5194.77 878
5195.45 869
5196.12 869
5196.80 834
5197.48 903
5198.17 915
5198.85 897
5199.53 880
5200.21 927
5200.89 854
5201.57 867
5202.25 995
5202.93 949
5203.61 898
5204.29 1002
5204.97 942
5205.65 961
5206.33 902
5207.01 985
5207.69 995
5208.37 1001
5209.05 923
5209.73 1065
5210.41 1027
5211.09 1095
5211.78 1033
5212.46 964
5213.14 936
5213.82 1121
5214.50 1085
5215.18 1057
5215.86 970
5216.54 1074
5217.22 1086
5217.91 1142
5218.59 1083
5219.27 1037
5219.95 1037
5220.63 1179
5221.31 1175
5222.00 1157
5222.68 1195
5223.36 1089
5224.04 1134
5224.72 1138
5225.40 995
5226.09 1011
5226.77 936
5227.45 1013
5228.13 948
5228.81 883
5229.50 890
5230.18 949
5230.86 982
5231.54 1082
5232.22 1071
5232.91 1013
5233.59 1017
5234.27 1007
5234.95 955
5235.64 902
5236.32 962
5237.00 963
5237.68 964
5238.37 1035
5239.05 1092
5239.73 960
5240.42 1048
5241.10 1072
5241.78 922
5242.46 864
5243.15 1042
5243.83 935
5244.51 863
5245.20 918
5245.88 947
5246.56 999
5247.25 962
5247.93 971
5248.61 994
5249.30 1104
5249.98 1041
5250.66 1000
5251.35 1112
5252.03 1212
5252.71 1012
5253.40 982
5254.08 1023
5254.77 1009
5255.45 898
5256.13 941
5256.82 942
5257.50 978
5258.18 952
5258.87 918
5259.55 920
5260.24 976
5260.92 888
5261.61 931
5262.29 1092
5262.97 1093
5263.66 1166
5264.34 1098
5265.03 1087
5265.71 964
5266.40 1010
5267.08 1161
5267.76 1137
5268.45 983
5269.13 1078
5269.82 992
5270.50 1005
5271.19 973
5271.87 908
5272.56 1020
5273.24 1069
5273.93 935
5274.61 911
5275.30 897
5275.98 838
5276.67 934
5277.35 1017
5278.04 977
5278.72 846
5279.41 972
5280.10 979
5280.78 1119
5281.47 1138
5282.15 1038
5282.84 1052
5283.52 1057
5284.21 1027
5284.89 1090
5285.58 1001
5286.27 939
5286.95 935
5287.64 968
5288.32 917
5289.01 933
5289.70 862
5290.38 945
5291.07 966
5291.75 1037
5292.44 957
5293.13 998
5293.81 813
5294.50 912
5295.19 989
5295.87 880
5296.56 958
5297.24 957
5297.93 957
5298.62 1006
5299.30 971
5299.99 1066
5300.68 1074
5301.36 1001
5302.05 1038
5302.74 1020
5303.43 1011
5304.11 1127
5304.80 1107
5305.49 1045
5306.17 1103
5306.86 989
5307.55 1002
5308.24 1104
5308.92 1042
5309.61 946
5310.30 1151
5310.98 1037
5311.67 1152
5312.36 1140
5313.05 1004
5313.73 1018
5314.42 1053
5315.11 1079
5315.80 1130
5316.49 1070
5317.17 1038
5317.86 1105
5318.55 1081
5319.24 1091
5319.92 1141
5320.61 1204
5321.30 1190
5321.99 1126
5322.68 1234
5323.37 1235
5324.05 1154
5324.74 1124
5325.43 1033
5326.12 972
5326.81 1143
5327.50 1078
5328.18 1009
5328.87 1014
5329.56 1066
5330.25 909
5330.94 986
5331.63 985
5332.32 1004
5333.01 887
5333.69 950
5334.38 898
5335.07 931
5335.76 979
5336.45 971
5337.14 1011
5337.83 967
5338.52 856
5339.21 920
5339.90 843
5340.59 804
5341.27 796
5341.96 845
5342.65 905
5343.34 1009
5344.03 979
5344.72 1030
5345.41 956
5346.10 994
5346.79 994
5347.48 1040
5348.17 1063
5348.86 981
5349.55 1053
5350.24 1021
5350.93 1077
5351.62 990
5352.31 1057
5353.00 998
5353.69 1016
5354.38 969
5355.07 958
5355.76 970
5356.45 980
5357.14 992
5357.83 942
5358.52 944
5359.21 1068
5359.90 1015
5360.60 871
5361.29 943
5361.98 1007
5362.67 919
5363.36 1013
5364.05 917
5364.74 930
5365.43 945
5366.12 901
5366.81 954
5367.50 972
5368.19 894
5368.89 862
5369.58 955
5370.27 927
5370.96 907
5371.65 797
5372.34 706
5373.03 852
5373.73 884
5374.42 957
5375.11 931
5375.80 931
5376.49 888
5377.18 833
5377.87 813
5378.57 827
5379.26 808
5379.95 885
5380.64 1009
5381.33 869
5382.03 789
5382.72 829
5383.41 843
5384.10 834
5384.79 902
5385.49 823
5386.18 940
5386.87 905
5387.56 926
5388.26 932
5388.95 916
5389.64 976
5390.33 1043
5391.03 1024
5391.72 1144
5392.41 983
5393.10 933
5393.80 918
5394.49 951
5395.18 861
5395.88 902
5396.57 977
5397.26 1039
5397.95 949
5398.65 848
5399.34 864
5400.03 932
5400.73 877
5401.42 884
5402.11 854
5402.81 822
5403.50 881
5404.19 897
5404.89 819
5405.58 932
5406.27 949
5406.97 945
5407.66 1045
5408.36 1074
5409.05 953
5409.74 900
5410.44 953
5411.13 963
5411.82 1051
5412.52 1087
5413.21 870
5413.91 902
5414.60 834
5415.29 847
5415.99 1007
5416.68 1028
5417.38 963
5418.07 1062
5418.77 1009
5419.46 967
5420.15 957
5420.85 941
5421.54 879
5422.24 975
5422.93 967
5423.63 904
5424.32 1107
5425.02 1115
5425.71 958
5426.41 976
5427.10 996
5427.80 985
5428.49 982
5429.19 893
5429.88 1031
5430.58 978
5431.27 1134
5431.97 1180
5432.66 998
5433.36 893
5434.05 1010
5434.75 1166
5435.44 1160
5436.14 1071
5436.83 1205
5437.53 1172
5438.23 1140
5438.92 1247
5439.62 1276
5440.31 1090
5441.01 1132
5441.70 1172
5442.40 1259
5443.10 1341
5443.79 1191
5444.49 1320
5445.18 1365
5445.88 1347
5446.58 1398
5447.27 1420
5447.97 1233
5448.67 1328
5449.36 1535
5450.06 1481
5450.75 1528
5451.45 1369
5452.15 1394
5452.84 1301
5453.54 1215
5454.24 1239
5454.93 1171
5455.63 1358
5456.33 1254
5457.02 1240
5457.72 1261
5458.42 1401
5459.11 1234
5459.81 1276
5460.51 1281
5461.21 1277
5461.90 1291
5462.60 1334
5463.30 1337
5463.99 1521
5464.69 1372
5465.39 1357
5466.09 1435
5466.78 1505
5467.48 1474
5468.18 1636
5468.88 1658
5469.57 1403
5470.27 1383
5470.97 1507
5471.67 1626
5472.37 1667
5473.06 1669
5473.76 1671
5474.46 1760
5475.16 1833
5475.85 1882
5476.55 1952
5477.25 2099
5477.95 2230
5478.65 2608
5479.35 2773
5480.04 2893
5480.74 3297
5481.44 3154
5482.14 3095
5482.84 3151
5483.54 2861
5484.23 2708
5484.93 2528
5485.63 2324
5486.33 2340
5487.03 2148
5487.73 1938
5488.43 2026
5489.13 2093
5489.82 2212
5490.52 2256
5491.22 2103
5491.92 2319
5492.62 2238
5493.32 2328
5494.02 2488
5494.72 2393
5495.42 2660
5496.12 2559
5496.82 2623
5497.52 3000
5498.21 3417
5498.91 3729
5499.61 4317
5500.31 5094
5501.01 5328
5501.71 5250
5502.41 5385
5503.11 5161
5503.81 4402
5504.51 3944
5505.21 3504
5505.91 3051
5506.61 2661
5507.31 2236
5508.01 2275
5508.71 2312
5509.41 2158
5510.11 2014
5510.81 1945
5511.51 1857
5512.21 1835
5512.91 1855
5513.61 1854
5514.31 1750
5515.01 1571
5515.72 1719
5516.42 1680
5517.12 1682
5517.82 1783
5518.52 1600
5519.22 1559
5519.92 1483
5520.62 1434
5521.32 1407
5522.02 1351
5522.72 1373
5523.42 1386
5524.13 1274
5524.83 1353
5525.53 1283
5526.23 1234
5526.93 1239
5527.63 1345
5528.33 1396
5529.03 1300
5529.74 1249
5530.44 1296
5531.14 1252
5531.84 1220
5532.54 1305
5533.24 1169
5533.95 1304
5534.65 1247
5535.35 1177
5536.05 1280
5536.75 1273
5537.45 1328
5538.16 1191
5538.86 1126
5539.56 1191
5540.26 1158
5540.96 1134
5541.67 1090
5542.37 1074
5543.07 1199
5543.77 1155
5544.48 1169
5545.18 1137
5545.88 1164
5546.58 1008
5547.29 1090
5547.99 1130
5548.69 1084
5549.39 1211
5550.10 1046
5550.80 1117
5551.50 1081
5552.21 1116
5552.91 1219
5553.61 1203
5554.31 1190
5555.02 1117
5555.72 1045
5556.42 1165
5557.13 1086
5557.83 1116
5558.53 1157
5559.24 1036
5559.94 1055
5560.64 1139
5561.35 1179
5562.05 1079
5562.75 1130
5563.46 1178
5564.16 1075
5564.86 1245
5565.57 1120
5566.27 1271
5566.98 1105
5567.68 1145
5568.38 1276
5569.09 1169
5569.79 1131
5570.50 1008
5571.20 1044
5571.90 1065
5572.61 1079
5573.31 979
5574.02 933
5574.72 1059
5575.42 1111
5576.13 1168
5576.83 1043
5577.54 995
5578.24 958
5578.95 1019
5579.65 1036
5580.36 975
5581.06 928
5581.77 981
5582.47 1059
5583.18 912
5583.88 939
5584.59 1055
5585.29 967
5586.00 1037
5586.70 1004
5587.41 999
5588.11 1051
5588.82 949
5589.52 981
5590.23 974
5590.93 1040
5591.64 991
5592.34 882
5593.05 952
5593.75 875
5594.46 950
5595.16 960
5595.87 878
5596.58 907
5597.28 930
5597.99 948
5598.69 994
5599.40 801
5600.10 866
5600.81 1025
5601.52 913
5602.22 955
5602.93 915
5603.64 943
5604.34 951
5605.05 1024
5605.75 1033
5606.46 992
5607.17 1090
5607.87 999
5608.58 872
5609.29 915
5609.99 1025
5610.70 972
5611.41 939
5612.11 964
5612.82 1013
5613.53 993
5614.23 937
5614.94 990
5615.65 871
5616.35 884
5617.06 855
5617.77 891
5618.47 1046
5619.18 912
5619.89 903
5620.60 1011
5621.30 936
5622.01 992
5622.72 929
5623.42 983
5624.13 1003
5624.84 967
5625.55 1002
5626.25 1025
5626.96 1021
5627.67 1012
5628.38 1014
5629.09 1021
5629.79 1033
5630.50 1040
5631.21 1022
5631.92 1064
5632.62 1103
5633.33 1021
5634.04 1078
5634.75 996
5635.46 1082
5636.16 1087
5636.87 1039
5637.58 1070
5638.29 1044
5639.00 1021
5639.71 1074
5640.41 1133
5641.12 1175
5641.83 1064
5642.54 1208
5643.25 1185
5643.96 1075
5644.67 966
5645.38 1008
5646.08 997
5646.79 1021
5647.50 1085
5648.21 1147
5648.92 1092
5649.63 1143
5650.34 1138
5651.05 1125
5651.76 1139
5652.47 1111
5653.17 1093
5653.88 1154
5654.59 1181
5655.30 1062
5656.01 1314
5656.72 1364
5657.43 1425
5658.14 1425
5658.85 1492
5659.56 1323
5660.27 1229
5660.98 1298
5661.69 1308
5662.40 1127
5663.11 973
5663.82 1096
5664.53 1074
5665.24 1044
5665.95 1019
5666.66 1020
5667.37 1086
5668.08 991
5668.79 1066
5669.50 1072
5670.21 1021
5670.92 967
5671.63 874
5672.34 955
5673.05 1010
5673.76 971
5674.47 992
5675.18 975
5675.89 1077
5676.60 1017
5677.31 1015
5678.03 1004
5678.74 967
5679.45 901
5680.16 991
5680.87 1014
5681.58 990
5682.29 1017
5683.00 1061
5683.71 1023
5684.42 1126
5685.14 1055
5685.85 1007
5686.56 967
5687.27 997
5687.98 1004
5688.69 1040
5689.40 1013
5690.12 980
5690.83 895
5691.54 984
5692.25 947
5692.96 878
5693.67 925
5694.39 882
5695.10 891
5695.81 986
5696.52 1054
5697.23 1021
5697.95 985
5698.66 983
5699.37 943
5700.08 970
5700.79 911
5701.51 864
5702.22 883
5702.93 808
5703.64 878
5704.36 959
5705.07 891
5705.78 868
5706.49 878
5707.21 887
5707.92 880
5708.63 861
5709.35 924
5710.06 844
5710.77 909
5711.48 918
5712.20 948
5712.91 884
5713.62 919
5714.34 959
5715.05 946
5715.76 892
5716.48 858
5717.19 822
5717.90 882
5718.61 984
5719.33 953
5720.04 976
5720.76 882
5721.47 898
5722.18 915
5722.90 940
5723.61 1014
5724.32 902
5725.04 1036
5725.75 1062
5726.46 1079
5727.18 1017
5727.89 1040
5728.61 1111
5729.32 1116
5730.03 1072
5730.75 984
5731.46 943
5732.18 1025
5732.89 1001
5733.61 1030
5734.32 1021
5735.03 926
5735.75 979
5736.46 915
5737.18 903
5737.89 880
5738.61 885
5739.32 851
5740.04 881
5740.75 859
5741.47 841
5742.18 811
5742.89 875
5743.61 854
5744.32 832
5745.04 882
5745.75 1023
5746.47 927
5747.19 795
5747.90 873
5748.62 1028
5749.33 896
5750.05 916
5750.76 962
5751.48 1005
5752.19 945
5752.91 876
5753.62 815
5754.34 864
5755.05 928
5755.77 864
5756.49 908
5757.20 960
5757.92 932
5758.63 869
5759.35 935
5760.06 837
5760.78 769
5761.50 805
5762.21 873
5762.93 967
5763.65 944
5764.36 988
5765.08 888
5765.79 884
5766.51 896
5767.23 924
5767.94 897
5768.66 910
5769.38 855
5770.09 870
5770.81 890
5771.53 897
5772.24 926
5772.96 785
5773.68 850
5774.39 906
5775.11 844
5775.83 826
5776.54 933
5777.26 835
5777.98 943
5778.69 928
5779.41 893
5780.13 943
5780.85 898
5781.56 950
5782.28 872
5783.00 902
5783.72 887
5784.43 901
5785.15 916
5785.87 881
5786.59 868
5787.30 946
5788.02 914
5788.74 861
5789.46 808
5790.17 872
5790.89 975
5791.61 984
5792.33 932
5793.05 973
5793.76 891
5794.48 837
5795.20 905
5795.92 910
5796.64 853
5797.35 896
5798.07 1014
5798.79 960
5799.51 1069
5800.23 1206
5800.95 1181
5801.66 1157
5802.38 1312
5803.10 1328
5803.82 1337
5804.54 1282
5805.26 1197
5805.98 1194
5806.70 1063
5807.41 1078
5808.13 1013
5808.85 1008
5809.57 972
5810.29 1064
5811.01 1028
5811.73 1033
5812.45 1012
5813.17 873
5813.89 918
5814.61 1026
5815.32 950
5816.04 1026
5816.76 1084
5817.48 998
5818.20 1041
5818.92 982
5819.64 995
5820.36 1029
5821.08 962
5821.80 1056
5822.52 977
5823.24 970
5823.96 1034
5824.68 979
5825.40 886
5826.12 977
5826.84 982
5827.56 970
5828.28 965
5829.00 901
5829.72 972
5830.44 938
5831.16 878
5831.88 905
5832.60 1028
5833.32 1004
5834.04 1021
5834.76 1025
5835.48 1031
5836.21 1016
5836.93 1044
5837.65 930
5838.37 941
5839.09 941
5839.81 931
5840.53 1065
5841.25 1110
5841.97 1080
5842.69 1067
5843.41 1044
5844.14 1058
5844.86 1009
5845.58 1021
5846.30 1043
5847.02 1230
5847.74 1186
5848.46 1155
5849.18 1145
5849.91 1204
5850.63 1142
5851.35 1081
5852.07 986
5852.79 1129
5853.51 1084
5854.24 1105
5854.96 1146
5855.68 1091
5856.40 1059
5857.12 1058
5857.85 1005
5858.57 1007
5859.29 1118
5860.01 1035
5860.73 1029
5861.46 984
5862.18 1092
5862.90 1169
5863.62 1071
5864.35 1059
5865.07 1144
5865.79 1180
5866.51 1125
5867.24 1053
5867.96 1149
5868.68 1105
5869.40 1114
5870.13 1061
5870.85 1076
5871.57 1019
5872.29 1119
5873.02 1095
5873.74 1123
5874.46 1057
5875.19 1017
5875.91 1071
5876.63 1085
5877.36 1039
5878.08 989
5878.80 1085
5879.53 1083
5880.25 1065
5880.97 1229
5881.70 1227
5882.42 1170
5883.14 1182
5883.87 1320
5884.59 1279
5885.31 1179
5886.04 1126
5886.76 1088
5887.49 1202
5888.21 1154
5888.93 1097
5889.66 1229
5890.38 1086
5891.11 1039
5891.83 1095
5892.55 1087
5893.28 1099
5894.00 1073
5894.73 1042
5895.45 1149
5896.17 1176
5896.90 1181
5897.62 1142
5898.35 1113
5899.07 1142
5899.80 1142
5900.52 1198
5901.25 1241
5901.97 1236
5902.70 1116
5903.42 1198
5904.15 1269
5904.87 1271
5905.60 1189
5906.32 1145
5907.05 1151
5907.77 1249
5908.50 1315
5909.22 1246
5909.95 1260
5910.67 1145
5911.40 1203
5912.12 1270
5912.85 1283
5913.57 1359
5914.30 1257
5915.02 1229
5915.75 1370
5916.47 1365
5917.20 1243
5917.93 1249
5918.65 1292
5919.38 1333
5920.10 1432
5920.83 1399
5921.55 1454
5922.28 1491
5923.01 1326
5923.73 1502
5924.46 1415
5925.18 1568
5925.91 1524
5926.64 1440
5927.36 1521
5928.09 1582
5928.82 1615
5929.54 1630
5930.27 1504
5931.00 1589
5931.72 1559
5932.45 1664
5933.18 1809
5933.90 1690
5934.63 1682
5935.36 1763
5936.08 1876
5936.81 1891
5937.54 1906
5938.26 1909
5938.99 1988
5939.72 1960
5940.44 2108
5941.17 2126
5941.90 2204
5942.63 2328
5943.35 2202
5944.08 2258
5944.81 2325
5945.53 2386
5946.26 2562
5946.99 2542
5947.72 2418
5948.44 2529
5949.17 2764
5949.90 3039
5950.63 3180
5951.36 3250
5952.08 3433
5952.81 3495
5953.54 3504
5954.27 3460
5954.99 3441
5955.72 3276
5956.45 3386
5957.18 3243
5957.91 3216
5958.63 3039
5959.36 3221
5960.09 3271
5960.82 3144
5961.55 3303
5962.28 3199
5963.00 3527
5963.73 3696
5964.46 3938
5965.19 4246
5965.92 4667
5966.65 4917
5967.38 5517
5968.11 5471
5968.83 5572
5969.56 5253
5970.29 4838
5971.02 4253
5971.75 4265
5972.48 3978
5973.21 3809
5973.94 4071
5974.67 3881
5975.40 3777
5976.12 3796
5976.85 3751
5977.58 3864
5978.31 3722
5979.04 3893
5979.77 4068
5980.50 4153
5981.23 4325
5981.96 4542
5982.69 4479
5983.42 4612
5984.15 4492
5984.88 4469
5985.61 4357
5986.34 4683
5987.07 4415
5987.80 4399
5988.53 4518
5989.26 4495
5989.99 4508
5990.72 4420
5991.45 4301
5992.18 4568
5992.91 4725
5993.64 4883
5994.37 4817
5995.10 4508
5995.83 4625
5996.56 4764
5997.29 4682
5998.02 4697
5998.75 4876
5999.48 4881
6000.21 4895
6000.95 4932
6001.68 4946
6002.41 4592
6003.14 4549
6003.87 4335
6004.60 4334
6005.33 4318
6006.06 4506
6006.79 4516
6007.52 4846
6008.26 5671
6008.99 6247
6009.72 7148
6010.45 8491
6011.18 9635
6011.91 11018
6012.64 12216
6013.38 13483
6014.11 13811
6014.84 13806
6015.57 13570
6016.30 13065
6017.03 12034
6017.77 10951
6018.50 9214
6019.23 7833
6019.96 6643
6020.69 5789
6021.42 5411
6022.16 4759
6022.89 4253
6023.62 3798
6024.35 3624
6025.09 3399
6025.82 3283
6026.55 3392
6027.28 3288
6028.02 3266
6028.75 3265
6029.48 3212
6030.21 2999
6030.95 3008
6031.68 2887
6032.41 2726
6033.14 2711
6033.88 2761
6034.61 2587
6035.34 2678
6036.07 2772
6036.81 2724
6037.54 2901
6038.27 2971
6039.01 2940
6039.74 2945
6040.47 2911
6041.21 3056
6041.94 2921
6042.67 3031
6043.41 3038
6044.14 3144
6044.87 3150
6045.61 3491
6046.34 3221
6047.07 3270
6047.81 3317
6048.54 3429
6049.27 3679
6050.01 3823
6050.74 3907
6051.48 4179
6052.21 4330
6052.94 4602
6053.68 4687
6054.41 4494
6055.15 4361
6055.88 4319
6056.61 4102
6057.35 3720
6058.08 3660
6058.82 3533
6059.55 3430
6060.29 3342
6061.02 3333
6061.75 3180
6062.49 3003
6063.22 3211
6063.96 2938
6064.69 3122
6065.43 2973
6066.16 3142
6066.90 3085
6067.63 3039
6068.37 2975
6069.10 2797
6069.84 2898
6070.57 2883
6071.31 2878
6072.04 2817
6072.78 2738
6073.51 2751
6074.25 2798
6074.98 2581
6075.72 2449
6076.45 2466
6077.19 2486
6077.92 2482
6078.66 2426
6079.39 2489
6080.13 2551
6080.87 2440
6081.60 2361
6082.34 2365
6083.07 2305
6083.81 2287
6084.54 2292
6085.28 2318
6086.02 2329
6086.75 2398
6087.49 2296
6088.22 2283
6088.96 2339
6089.70 2272
6090.43 2346
6091.17 2198
6091.91 2314
6092.64 2353
6093.38 2213
6094.11 2294
6094.85 2303
6095.59 2312
6096.32 2270
6097.06 2235
6097.80 2334
6098.53 2288
6099.27 2156
6100.01 2060
6100.74 2147
6101.48 2002
6102.22 1988
6102.96 2017
6103.69 1969
6104.43 2106
6105.17 2192
6105.90 2147
6106.64 2025
6107.38 1943
6108.12 2021
6108.85 2014
6109.59 1984
6110.33 2013
6111.06 2057
6111.80 2127
6112.54 2166
6113.28 2143
6114.01 2197
6114.75 2089
6115.49 2176
6116.23 2120
6116.97 2038
6117.70 2182
6118.44 2096
6119.18 2169
6119.92 2058
6120.66 2092
6121.39 2058
6122.13 2096
6122.87 2151
6123.61 2267
6124.35 2188
6125.08 2137
6125.82 2105
6126.56 2199
6127.30 2381
6128.04 2339
6128.78 2197
6129.52 2237
6130.25 2303
6130.99 2340
6131.73 2237
6132.47 2285
6133.21 2348
6133.95 2262
6134.69 2376
6135.43 2318
6136.16 2281
6136.90 2335
6137.64 2453
6138.38 2507
6139.12 2594
6139.86 2558
6140.60 2503
6141.34 2544
6142.08 2449
6142.82 2561
6143.56 2568
6144.30 2459
6145.04 2370
6145.77 2542
6146.51 2463
6147.25 2455
6147.99 2464
6148.73 2477
6149.47 2537
6150.21 2712
6150.95 2663
6151.69 2811
6152.43 2889
6153.17 2706
6153.91 2776
6154.65 2864
6155.39 2893
6156.13 2958
6156.87 3013
6157.61 3170
6158.35 3069
6159.09 2968
6159.83 3021
6160.58 3124
6161.32 3133
6162.06 3087
6162.80 3315
6163.54 3682
6164.28 3892
6165.02 4208
6165.76 4351
6166.50 4529
6167.24 4578
6167.98 4712
6168.72 4797
6169.46 4798
6170.20 4694
6170.95 4552
6171.69 4412
6172.43 4430
6173.17 4344
6173.91 4165
6174.65 3939
6175.39 3847
6176.13 3972
6176.88 3870
6177.62 3905
6178.36 3921
6179.10 4142
6179.84 4145
6180.58 4120
6181.33 4268
6182.07 4200
6182.81 3994
6183.55 4356
6184.29 4285
6185.03 4503
6185.78 4600
6186.52 4497
6187.26 4485
6188.00 4684
6188.74 4787
6189.49 4728
6190.23 4984
6190.97 5370
6191.71 5245
6192.46 5357
6193.20 5596
6193.94 5641
6194.68 5557
6195.43 5746
6196.17 5776
6196.91 5829
6197.65 5853
6198.40 5777
6199.14 5664
6199.88 5795
6200.62 5678
6201.37 5745
6202.11 5863
6202.85 6027
6203.60 6928
6204.34 8047
6205.08 9274
6205.83 11236
6206.57 14552
6207.31 17668
6208.06 20621
6208.80 23369
6209.54 25364
6210.29 26670
6211.03 26846
6211.77 26027
6212.52 24459
6213.26 21756
6214.00 18693
6214.75 15862
6215.49 13127
6216.23 10936
6216.98 8876
6217.72 7503
6218.47 6494
6219.21 5854
6219.95 5379
6220.70 5100
6221.44 4812
6222.19 4805
6222.93 4752
6223.67 4901
6224.42 4967
6225.16 4949
6225.91 4939
6226.65 4852
6227.40 4789
6228.14 4406
6228.89 4054
6229.63 3788
6230.37 3521
6231.12 3181
6231.86 2929
6232.61 2948
6233.35 3073
6234.10 2969
6234.84 2930
6235.59 2924
6236.33 3117
6237.08 3291
6237.82 3479
6238.57 3644
6239.31 3650
6240.06 3633
6240.80 3968
6241.55 3921
6242.29 3879
6243.04 3700
6243.79 3758
6244.53 3712
6245.28 3601
6246.02 3727
6246.77 3648
6247.51 3768
6248.26 3907
6249.00 3823
6249.75 3888
6250.50 3881
6251.24 3773
6251.99 3700
6252.73 3497
6253.48 3295
6254.23 3224
6254.97 3267
6255.72 3385
6256.46 3374
6257.21 3432
6257.96 3401
6258.70 3353
6259.45 3305
6260.20 3227
6260.94 3333
6261.69 3338
6262.44 3183
6263.18 3249
6263.93 3086
6264.68 3015
6265.42 2970
6266.17 2992
6266.92 3091
6267.66 2890
6268.41 2913
6269.16 2889
6269.90 2829
6270.65 2815
6271.40 2986
6272.14 2926
6272.89 2934
6273.64 2877
6274.39 2792
6275.13 2906
6275.88 2745
6276.63 2688
6277.38 2897
6278.12 2917
6278.87 2831
6279.62 2884
6280.37 2928
6281.11 2845
6281.86 2640
6282.61 2699
6283.36 2750
6284.10 2532
6284.85 2493
6285.60 2515
6286.35 2305
6287.10 2339
6287.84 2463
6288.59 2302
6289.34 2298
6290.09 2367
6290.84 2396
6291.59 2175
6292.33 2131
6293.08 2238
6293.83 2148
6294.58 2158
6295.33 2135
6296.08 2107
6296.82 2140
6297.57 2211
6298.32 2134
6299.07 1952
6299.82 2009
6300.57 2082
6301.32 2089
6302.07 2036
6302.81 2090
6303.56 1920
6304.31 2041
6305.06 2056
6305.81 2129
6306.56 2095
6307.31 2082
6308.06 2081
6308.81 1945
6309.56 2103
6310.31 2199
6311.06 2314
6311.81 2254
6312.56 2232
6313.30 2311
6314.05 2243
6314.80 2350
6315.55 2258
6316.30 2126
6317.05 2232
6317.80 2148
6318.55 2130
6319.30 2243
6320.05 2076
6320.80 2034
6321.55 2205
6322.30 2009
6323.05 1988
6323.80 1925
6324.55 1845
6325.30 1847
6326.05 1708
6326.80 1703
6327.56 1787
6328.31 1715
6329.06 1626
6329.81 1703
6330.56 1661
6331.31 1608
6332.06 1693
6332.81 1604
6333.56 1523
6334.31 1613
6335.06 1595
6335.81 1691
6336.56 1769
6337.31 1692
6338.07 1680
6338.82 1676
6339.57 1664
6340.32 1658
6341.07 1673
6341.82 1619
6342.57 1617
6343.32 1630
6344.08 1551
6344.83 1563
6345.58 1708
6346.33 1709
6347.08 1661
6347.83 1618
6348.58 1822
6349.34 1728
6350.09 1772
6350.84 1805
6351.59 1878
6352.34 1854
6353.10 1915
6353.85 1980
6354.60 2051
6355.35 2134
6356.10 2178
6356.86 2146
6357.61 2002
6358.36 1986
6359.11 2004
6359.87 1918
6360.62 1851
6361.37 1745
6362.12 1805
6362.87 1769
6363.63 1722
6364.38 1580
6365.13 1572
6365.89 1631
6366.64 1660
6367.39 1804
6368.14 1736
6368.90 1706
6369.65 1722
6370.40 1616
6371.16 1696
6371.91 1685
6372.66 1722
6373.41 1769
6374.17 1716
6374.92 1676
6375.67 1608
6376.43 1635
6377.18 1734
6377.93 1588
6378.69 1674
6379.44 1667
6380.19 1657
6380.95 1581
6381.70 1676
6382.46 1556
6383.21 1653
6383.96 1688
6384.72 1707
6385.47 1754
6386.22 1794
6386.98 1659
6387.73 1669
6388.49 1560
6389.24 1425
6389.99 1499
6390.75 1429
6391.50 1501
6392.26 1622
6393.01 1547
6393.77 1551
6394.52 1435
6395.28 1560
6396.03 1546
6396.78 1645
6397.54 1574
6398.29 1588
6399.05 1622
6399.80 1511
6400.56 1649
6401.31 1583
6402.07 1545
6402.82 1549
6403.58 1615
6404.33 1563
6405.09 1563
6405.84 1714
6406.60 1763
6407.35 1820
6408.11 1870
6408.86 2052
6409.62 1987
6410.37 1981
6411.13 1952
6411.88 1954
6412.64 1897
6413.39 1827
6414.15 1733
6414.91 1602
6415.66 1687
6416.42 1667
6417.17 1537
6417.93 1451
6418.68 1597
6419.44 1629
6420.20 1628
6420.95 1568
6421.71 1535
6422.46 1530
6423.22 1609
6423.98 1498
6424.73 1607
6425.49 1621
6426.24 1557
6427.00 1552
6427.76 1521
6428.51 1530
6429.27 1522
6430.03 1577
6430.78 1523
6431.54 1621
6432.30 1638
6433.05 1698
6433.81 1677
6434.57 1643
6435.32 1671
6436.08 1604
6436.84 1773
6437.59 1813
6438.35 1731
6439.11 1664
6439.87 1758
6440.62 1745
6441.38 1684
6442.14 1632
6442.89 1639
6443.65 1701
6444.41 1710
6445.17 1703
6445.92 1637
6446.68 1674
6447.44 1678
6448.20 1652
6448.95 1611
6449.71 1739
6450.47 1797
6451.23 1845
6451.98 1762
6452.74 1787
6453.50 1716
6454.26 1863
6455.02 1880
6455.77 1879
6456.53 1904
6457.29 1949
6458.05 2050
6458.81 1999
6459.56 2044
6460.32 2052
6461.08 1982
6461.84 2047
6462.60 2020
6463.36 2001
6464.11 2139
6464.87 2101
6465.63 2163
6466.39 2163
6467.15 2080
6467.91 2203
6468.67 2155
6469.43 2337
6470.18 2387
6470.94 2397
6471.70 2428
6472.46 2464
6473.22 2433
6473.98 2535
6474.74 2453
6475.50 2417
6476.26 2524
6477.02 2682
6477.77 2559
6478.53 2476
6479.29 2739
6480.05 2683
6480.81 2748
6481.57 2725
6482.33 2686
6483.09 2695
6483.85 2716
6484.61 2826
6485.37 2831
6486.13 2957
6486.89 3041
6487.65 2989
6488.41 3201
6489.17 3242
6489.93 3248
6490.69 3345
6491.45 3528
6492.21 3772
6492.97 3888
6493.73 3852
6494.49 3954
6495.25 4117
6496.01 4217
6496.77 4032
6497.53 4222
6498.29 4213
6499.05 4136
6499.81 4208
6500.57 4183
6501.33 4341
6502.10 4144
6502.86 4115
6503.62 4108
6504.38 4256
6505.14 4408
6505.90 4519
6506.66 4488
6507.42 4548
6508.18 4516
6508.94 4849
6509.71 4828
6510.47 4899
6511.23 4998
6511.99 5068
6512.75 5102
6513.51 5007
6514.27 5041
6515.03 5237
6515.80 5061
6516.56 5046
6517.32 5123
6518.08 5337
6518.84 5408
6519.60 5455
6520.37 5753
6521.13 5989
6521.89 6153
6522.65 6539
6523.41 6922
6524.18 7650
6524.94 8034
6525.70 8829
6526.46 9291
6527.22 9804
6527.99 10707
6528.75 10741
6529.51 10817
6530.27 10914
6531.04 10874
6531.80 10783
6532.56 10759
6533.32 11682
6534.09 13407
6534.85 15825
6535.61 17771
6536.37 20071
6537.14 21603
6537.90 22138
6538.66 21704
6539.42 20416
6540.19 18702
6540.95 15781
6541.71 12863
6542.48 10822
6543.24 9126
6544.00 7719
6544.77 6391
6545.53 5489
6546.29 5019
6547.06 4631
6547.82 4321
6548.58 4341
6549.35 4147
6550.11 4098
6550.87 3986
6551.64 3918
6552.40 3922
6553.16 3786
6553.93 3766
6554.69 3637
6555.46 3697
6556.22 3395
6556.98 3347
6557.75 3437
6558.51 3332
6559.28 3360
6560.04 3490
6560.80 3670
6561.57 3700
6562.33 3852
6563.10 3866
6563.86 3855
6564.63 3993
6565.39 4128
6566.15 4058
6566.92 4144
6567.68 4209
6568.45 4327
6569.21 4093
6569.98 3985
6570.74 4116
6571.51 4207
6572.27 4437
6573.04 4476
6573.80 4625
6574.57 4946
6575.33 4872
6576.10 5021
6576.86 5138
6577.63 4799
6578.39 4914
6579.16 4974
6579.92 4847
6580.69 4704
6581.45 4650
6582.22 4482
6582.98 4530
6583.75 4721
6584.51 4393
6585.28 4288
6586.05 4529
6586.81 4660
6587.58 4564
6588.34 4643
6589.11 4679
6589.87 4637
6590.64 4853
6591.41 5374
6592.17 5720
6592.94 6111
6593.70 6441
6594.47 6890
6595.24 7102
6596.00 7164
6596.77 7206
6597.54 6575
6598.30 6384
6599.07 5865
6599.83 5581
6600.60 5145
6601.37 4841
6602.13 4666
6602.90 4264
6603.67 4079
6604.43 4084
6605.20 4117
6605.97 4168
6606.73 4170
6607.50 4365
6608.27 4414
6609.04 4426
6609.80 4508
6610.57 4581
6611.34 4529
6612.10 4365
6612.87 4071
6613.64 3960
6614.40 3753
6615.17 3691
6615.94 3545
6616.71 3450
6617.47 3223
6618.24 3165
6619.01 3071
6619.78 3194
6620.54 2937
6621.31 2842
6622.08 3083
6622.85 2957
6623.62 2985
6624.38 2992
6625.15 2807
6625.92 2772
6626.69 2862
6627.46 2933
6628.22 3064
6628.99 3011
6629.76 2978
6630.53 3059
6631.30 3159
6632.06 3304
6632.83 3484
6633.60 3572
6634.37 3895
6635.14 4163
6635.91 4114
6636.67 4111
6637.44 4116
6638.21 3794
6638.98 3559
6639.75 3399
6640.52 3363
6641.29 3110
6642.06 2886
6642.83 2865
6643.59 2869
6644.36 2799
6645.13 2920
6645.90 2875
6646.67 2752
6647.44 2735
6648.21 2786
6648.98 2677
6649.75 2758
6650.52 2718
6651.29 2956
6652.06 3001
6652.82 2926
6653.59 2848
6654.36 2835
6655.13 3000
6655.90 3046
6656.67 2976
6657.44 2930
6658.21 2898
6658.98 2862
6659.75 2832
6660.52 2886
6661.29 2918
6662.06 2710
6662.83 2635
6663.60 2721
6664.37 2614
6665.14 2617
6665.91 2733
6666.68 2655
6667.45 2542
6668.22 2570
6668.99 2655
6669.77 2780
6670.54 2774
6671.31 2710
6672.08 2720
6672.85 2566
6673.62 2671
6674.39 2596
6675.16 2624
6675.93 2588
6676.70 2729
6677.47 2899
6678.24 2767
6679.01 2890
6679.79 2912
6680.56 2950
6681.33 3112
6682.10 3243
6682.87 3315
6683.64 3376
6684.41 3643
6685.18 3710
6685.96 3468
6686.73 3631
6687.50 3578
6688.27 3281
6689.04 2966
6689.81 2999
6690.58 2734
6691.36 2496
6692.13 2583
6692.90 2579
6693.67 2490
6694.44 2421
6695.22 2356
6695.99 2397
6696.76 2605
6697.53 2363
6698.30 2328
6699.08 2407
6699.85 2319
6700.62 2309
6701.39 2316
6702.17 2332
6702.94 2379
6703.71 2371
6704.48 2228
6705.26 2328
6706.03 2394
6706.80 2267
6707.57 2270
6708.35 2214
6709.12 2241
6709.89 2537
6710.66 2371
6711.44 2215
6712.21 2289
6712.98 2125
6713.76 2199
6714.53 2228
6715.30 2132
6716.08 2117
6716.85 1932
6717.62 2055
6718.39 2117
6719.17 2076
6719.94 2087
6720.71 2030
6721.49 1982
6722.26 2043
6723.04 2110
6723.81 2184
6724.58 2143
6725.36 2212
6726.13 2154
6726.90 2131
6727.68 2087
6728.45 2083
6729.23 2245
6730.00 2166
6730.77 2213
6731.55 2268
6732.32 2287
6733.10 2155
6733.87 2219
6734.64 2321
6735.42 2236
6736.19 2253
6736.97 2280
6737.74 2282
6738.52 2122
6739.29 2189
6740.06 2232
6740.84 2182
6741.61 2271
6742.39 2416
6743.16 2298
6743.94 2261
6744.71 2268
6745.49 2384
6746.26 2336
6747.04 2435
6747.81 2631
6748.59 2662
6749.36 2840
6750.14 2913
6750.91 3118
6751.69 3471
6752.46 3617
6753.24 3707
6754.01 3741
6754.79 3770
6755.56 3497
6756.34 3294
6757.12 3064
6757.89 2780
6758.67 2700
6759.44 2776
6760.22 2536
6760.99 2436
6761.77 2413
6762.55 2378
6763.32 2321
6764.10 2341
6764.87 2222
6765.65 2228
6766.43 2424
6767.20 2339
6767.98 2020
6768.75 2186
6769.53 2209
6770.31 2057
6771.08 1934
6771.86 2085
6772.64 2205
6773.41 2087
6774.19 2080
6774.96 1958
6775.74 2023
6776.52 2032
6777.29 2127
6778.07 2083
6778.85 2081
6779.62 2038
6780.40 1975
6781.18 2050
6781.96 2044
6782.73 1995
6783.51 1956
6784.29 1985
6785.06 1978
6785.84 1962
6786.62 1946
6787.40 1880
6788.17 1822
6788.95 1774
6789.73 1873
6790.50 1805
6791.28 1713
6792.06 1820
6792.84 1741
6793.61 1819
6794.39 1847
6795.17 1831
6795.95 1818
6796.73 1745
6797.50 1745
6798.28 1769
6799.06 1819
6799.84 1735
6800.62 1631
6801.39 1720
6802.17 1908
6802.95 1935
6803.73 1941
6804.51 1992
6805.28 1944
6806.06 1983
6806.84 1973
6807.62 1881
6808.40 1937
6809.18 1877
6809.95 1972
6810.73 1763
6811.51 1830
6812.29 1794
6813.07 1832
6813.85 1949
6814.63 1956
6815.41 1926
6816.18 1863
6816.96 1756
6817.74 1784
6818.52 1892
6819.30 1815
6820.08 1905
6820.86 1916
6821.64 1759
6822.42 1779
6823.20 1900
6823.98 1893
6824.76 1930
6825.54 1875
6826.31 1849
6827.09 1917
6827.87 1892
6828.65 1918
6829.43 1847
6830.21 1825
6830.99 1875
6831.77 1836
6832.55 1812
6833.33 1926
6834.11 1975
6834.89 1970
6835.67 1966
6836.45 1857
6837.23 1838
6838.01 1874
6838.79 1876
6839.57 1896
6840.35 1962
6841.13 1966
6841.91 2006
6842.69 1886
6843.47 1877
6844.25 1768
6845.04 1873
6845.82 1858
6846.60 2116
6847.38 2244
6848.16 2561
6848.94 2842
6849.72 3304
6850.50 3823
6851.28 4206
6852.06 4392
6852.84 4368
6853.62 4219
6854.41 3821
6855.19 3522
6855.97 3271
6856.75 2900
6857.53 2707
6858.31 2636
6859.09 2425
6859.87 2321
6860.66 2212
6861.44 2144
6862.22 2095
6863.00 2002
6863.78 2110
6864.56 2042
6865.35 2261
6866.13 2261
6866.91 2311
6867.69 2506
6868.47 2622
6869.25 2465
6870.04 2428
6870.82 2443
6871.60 2315
6872.38 2364
6873.16 2240
6873.95 2365
6874.73 2311
6875.51 2217
6876.29 2355
6877.08 2274
6877.86 2446
6878.64 2371
6879.42 2558
6880.21 2627
6880.99 2693
6881.77 2874
6882.55 2865
6883.34 2957
6884.12 3216
6884.90 3372
6885.69 3698
6886.47 4246
6887.25 4998
6888.03 5492
6888.82 5616
6889.60 5589
6890.38 5523
6891.17 5298
6891.95 4624
6892.73 4027
6893.52 3674
6894.30 3414
6895.08 3112
6895.87 2981
6896.65 3008
6897.43 2978
6898.22 2825
6899.00 2684
6899.78 2843
6900.57 2804
6901.35 2895
6902.14 2984
6902.92 2943
6903.70 2991
6904.49 2948
6905.27 2897
6906.06 2831
6906.84 2784
6907.62 2782
6908.41 2868
6909.19 2726
6909.98 2667
6910.76 2717
6911.54 2599
6912.33 2583
6913.11 2722
6913.90 2532
6914.68 2518
6915.47 2579
6916.25 2443
6917.04 2574
6917.82 2433
6918.61 2600
6919.39 2588
6920.18 2532
6920.96 2557
6921.75 2730
6922.53 2625
6923.32 2581
6924.10 2517
6924.89 2601
6925.67 2538
6926.46 2463
6927.24 2561
6928.03 2626
6928.81 2683
6929.60 2531
6930.38 2729
6931.17 2689
6931.95 2686
6932.74 2715
6933.52 2825
6934.31 2898
6935.10 2867
6935.88 2918
6936.67 2966
6937.45 3100
6938.24 3077
6939.02 3092
6939.81 3381
6940.60 3663
6941.38 3866
6942.17 3975
6942.95 4202
6943.74 4320
6944.53 4539
6945.31 4432
6946.10 4323
6946.89 4571
6947.67 4722
6948.46 4614
6949.25 4553
6950.03 4230
6950.82 4315
6951.61 4193
6952.39 3923
6953.18 3810
6953.97 3802
6954.75 3853
6955.54 3953
6956.33 3870
6957.11 3980
6957.90 3896
6958.69 3966
6959.47 4012
6960.26 3906
6961.05 3955
6961.84 3872
6962.62 3823
6963.41 4183
6964.20 4154
6964.98 4077
6965.77 4270
6966.56 4727
6967.35 4952
6968.13 5234
6968.92 5324
6969.71 5787
6970.50 5914
6971.28 5996
6972.07 5872
6972.86 5939
6973.65 5846
6974.44 5867
6975.22 5973
6976.01 5860
6976.80 5731
6977.59 5846
6978.38 6219
6979.16 6370
6979.95 6813
6980.74 7655
6981.53 8858
6982.32 10998
6983.11 13916
6983.89 16844
6984.68 19626
6985.47 22626
6986.26 24414
6987.05 25638
6987.84 25361
6988.63 24394
6989.41 21876
6990.20 19485
6990.99 16366
6991.78 13547
6992.57 10897
6993.36 8832
6994.15 7411
6994.94 6338
6995.73 5430
6996.52 5001
6997.30 4909
6998.09 4755
6998.88 4516
6999.67 4339
7000.46 4323
7001.25 4369
7002.04 4563
7002.83 4163
7003.62 4259
7004.41 3911
7005.20 3721
7005.99 3280
7006.78 3111
7007.57 2942
7008.36 2606
7009.15 2636
7009.94 2713
7010.73 2730
7011.52 2809
7012.31 2933
7013.10 3134
7013.89 3047
7014.68 3251
7015.47 3373
7016.26 3155
7017.05 3049
7017.84 3108
7018.63 2965
7019.42 3024
7020.21 3075
7021.00 3220
7021.79 3176
7022.58 3459
7023.37 3705
7024.16 3711
7024.95 3613
7025.75 3739
7026.54 3541
7027.33 3671
7028.12 3365
7028.91 3243
7029.70 3063
7030.49 3082
7031.28 2943
7032.07 2995
7032.86 2938
7033.66 2892
7034.45 2794
7035.24 2925
7036.03 3024
7036.82 2975
7037.61 3016
7038.40 2988
7039.20 3056
7039.99 3276
7040.78 3268
7041.57 3526
7042.36 3665
7043.15 3576
7043.95 3469
7044.74 3595
7045.53 3717
7046.32 3920
7047.11 3968
7047.91 4240
7048.70 4517
7049.49 4747
7050.28 5205
7051.07 5660
7051.87 5461
7052.66 5230
7053.45 4895
7054.24 4293
7055.04 3970
7055.83 3597
7056.62 3543
7057.41 3271
7058.21 3180
7059.00 3045
7059.79 3030
7060.58 3038
7061.38 3082
7062.17 3086
7062.96 2941
7063.76 3038
7064.55 3046
7065.34 2857
7066.14 2707
7066.93 2617
7067.72 2494
7068.51 2602
7069.31 2577
7070.10 2481
7070.89 2499
7071.69 2521
7072.48 2281
7073.28 2198
7074.07 2094
7074.86 2084
7075.66 2148
7076.45 2053
7077.24 1921
7078.04 1990
7078.83 1905
7079.62 2056
7080.42 2204
7081.21 2123
7082.01 1963
7082.80 2043
7083.59 2010
7084.39 1942
7085.18 1890
7085.98 1890
7086.77 1912
7087.57 1950
7088.36 1712
7089.15 1882
7089.95 1777
7090.74 1775
7091.54 1826
7092.33 1829
7093.13 1835
7093.92 1708
7094.72 1781
7095.51 1834
7096.31 1739
7097.10 1696
7097.89 1730
7098.69 1631
7099.48 1782
7100.28 1751
7101.07 1618
7101.87 1576
7102.66 1557
7103.46 1580
7104.26 1608
7105.05 1615
7105.85 1642
7106.64 1551
7107.44 1537
7108.23 1643
7109.03 1461
7109.82 1457
7110.62 1416
7111.41 1463
7112.21 1485
7113.01 1594
7113.80 1542
7114.60 1664
7115.39 1742
7116.19 1635
7116.98 1592
7117.78 1608
7118.58 1544
7119.37 1550
7120.17 1563
7120.97 1525
7121.76 1544
7122.56 1473
7123.35 1570
7124.15 1550
7124.95 1523
7125.74 1582
7126.54 1526
7127.34 1582
7128.13 1545
7128.93 1597
7129.73 1577
7130.52 1658
7131.32 1645
7132.12 1548
7132.91 1662
7133.71 1617
7134.51 1586
7135.30 1600
7136.10 1540
7136.90 1416
7137.69 1435
7138.49 1490
7139.29 1367
7140.09 1385
7140.88 1467
7141.68 1381
7142.48 1437
7143.28 1290
7144.07 1258
7144.87 1387
7145.67 1285
7146.47 1201
7147.26 1219
7148.06 1300
7148.86 1277
7149.66 1255
7150.45 1189
7151.25 1213
7152.05 1175
7152.85 1206
7153.65 1173
7154.44 1237
7155.24 1291
7156.04 1318
7156.84 1391
7157.64 1381
7158.43 1447
7159.23 1344
7160.03 1399
7160.83 1344
7161.63 1395
7162.43 1379
7163.22 1295
7164.02 1173
7164.82 1156
7165.62 1167
7166.42 1059
7167.22 1099
7168.02 1148
7168.82 1137
7169.61 1224
7170.41 1242
7171.21 1157
7172.01 1143
7172.81 1093
7173.61 1032
7174.41 1032
7175.21 1206
7176.01 1162
7176.81 1081
7177.61 1108
7178.41 984
7179.20 1093
7180.00 1095
7180.80 1143
7181.60 1133
7182.40 1140
7183.20 1066
7184.00 1088
7184.80 1048
7185.60 1111
7186.40 1063
7187.20 1023
7188.00 1072
7188.80 1178
7189.60 1103
7190.40 1045
7191.20 984
7192.00 1004
7192.80 1082
7193.60 936
7194.40 1027
7195.20 1094
7196.00 1035
7196.80 996
7197.60 1031
7198.40 1057
7199.20 1044
7200.00 1117
7200.81 998
7201.61 956
7202.41 1066
7203.21 1010
7204.01 1015
7204.81 1001
7205.61 971
7206.41 939
7207.21 947
7208.01 1016
7208.81 977
7209.61 1100
7210.42 1058
7211.22 1030
7212.02 1041
7212.82 1080
7213.62 1072
7214.42 1049
7215.22 1168
7216.03 1146
7216.83 1079
7217.63 1072
7218.43 997
7219.23 1050
7220.03 992
7220.83 1053
7221.64 1156
7222.44 987
7223.24 949
7224.04 1016
7224.84 1092
7225.65 1091
7226.45 1017
7227.25 1032
7228.05 1019
7228.85 1021
7229.66 968
7230.46 1040
7231.26 987
7232.06 1025
7232.87 964
7233.67 1018
7234.47 1073
7235.27 1053
7236.08 993
7236.88 966
7237.68 1049
7238.48 992
7239.29 1004
7240.09 1023
7240.89 1061
7241.70 961
7242.50 1064
7243.30 1032
7244.10 1022
7244.91 1073
7245.71 1115
7246.51 1122
7247.32 971
7248.12 1050
7248.92 1102
7249.73 980
7250.53 972
7251.33 1093
7252.14 1069
7252.94 1092
7253.74 1099
7254.55 1103
7255.35 1007
7256.15 1038
7256.96 1029
7257.76 1076
7258.57 1040
7259.37 1049
7260.17 1188
7260.98 1209
7261.78 1228
7262.59 1196
7263.39 1131
7264.19 1142
7265.00 1125
7265.80 1163
7266.61 1060
7267.41 1069
7268.22 1102
7269.02 1217
7269.82 1142
7270.63 1196
7271.43 1200
7272.24 1232
7273.04 1150
7273.85 1148
7274.65 1185
7275.46 1184
7276.26 1140
7277.07 1118
7277.87 1125
7278.68 1216
7279.48 1231
7280.29 1327
7281.09 1417
7281.90 1511
7282.70 1616
7283.51 1865
7284.31 2043
7285.12 2173
7285.92 2137
7286.73 2175
7287.53 2107
7288.34 1999
7289.14 1832
7289.95 1698
7290.76 1561
7291.56 1338
7292.37 1261
7293.17 1274
7293.98 1319
7294.78 1184
7295.59 1188
7296.40 1190
7297.20 1181
7298.01 1226
7298.81 1223
7299.62 1234
7300.43 1276
7301.23 1188
7302.04 1206
7302.84 1243
7303.65 1173
7304.46 1111
7305.26 1263
7306.07 1289
7306.88 1376
7307.68 1342
7308.49 1430
7309.30 1382
7310.10 1506
7310.91 1459
7311.72 1543
7312.52 1483
7313.33 1382
7314.14 1554
7314.94 1657
7315.75 1713
7316.56 1874
7317.37 2262
7318.17 2492
7318.98 2547
7319.79 2602
7320.59 2645
7321.40 2431
7322.21 2171
7323.02 1971
7323.82 1838
7324.63 1596
7325.44 1551
7326.25 1468
7327.05 1436
7327.86 1453
7328.67 1402
7329.48 1460
7330.28 1466
7331.09 1502
7331.90 1450
7332.71 1391
7333.52 1417
7334.32 1420
7335.13 1397
7335.94 1367
7336.75 1349
7337.56 1322
7338.36 1190
7339.17 1220
7339.98 1134
7340.79 1189
7341.60 1312
7342.41 1318
7343.22 1306
7344.02 1171
7344.83 1177
7345.64 1205
7346.45 1175
7347.26 1205
7348.07 1293
7348.88 1142
7349.68 1107
7350.49 1148
7351.30 1107
7352.11 1066
7352.92 993
7353.73 1086
7354.54 1106
7355.35 1088
7356.16 985
7356.97 1118
7357.78 1104
7358.59 1042
7359.39 1176
7360.20 1226
7361.01 1116
7361.82 1097
7362.63 1059
7363.44 1034
7364.25 1045
7365.06 1013
7365.87 1025
7366.68 1082
7367.49 1059
7368.30 1033
7369.11 1037
7369.92 1041
7370.73 1063
7371.54 1040
7372.35 1023
7373.16 1010
7373.97 977
7374.78 966
7375.59 1025
7376.40 1038
7377.21 993
7378.02 1036
7378.83 1029
7379.64 974
7380.45 950
7381.26 1117
7382.08 1037
7382.89 1144
7383.70 1090
7384.51 1106
7385.32 1036
7386.13 978
7386.94 969
7387.75 922
7388.56 981
7389.37 1023
7390.18 1044
7391.00 977
7391.81 1110
7392.62 999
7393.43 1026
7394.24 992
7395.05 938
7395.86 939
7396.67 919
7397.49 971
7398.30 1012
7399.11 969
7399.92 978
7400.73 1019
7401.54 1087
7402.36 1018
7403.17 1015
7403.98 1010
7404.79 1000
7405.60 1030
7406.42 940
7407.23 937
7408.04 949
7408.85 948
7409.66 981
7410.48 968
7411.29 871
7412.10 918
7412.91 899
7413.73 941
7414.54 934
7415.35 874
7416.16 900
7416.98 843
7417.79 860
7418.60 826
7419.41 850
7420.23 849
7421.04 896
7421.85 905
7422.66 822
7423.48 870
7424.29 937
7425.10 931
7425.92 882
7426.73 933
7427.54 977
7428.36 1087
7429.17 978
7429.98 1050
7430.80 1047
7431.61 1071
7432.42 1049
7433.24 1072
7434.05 959
7434.86 1028
7435.68 1005
7436.49 938
7437.30 1023
7438.12 1040
7438.93 929
7439.74 963
7440.56 1057
7441.37 1038
7442.19 918
7443.00 870
7443.81 930
7444.63 890
7445.44 918
7446.26 964
7447.07 902
7447.89 934
7448.70 923
7449.51 891
7450.33 865
7451.14 905
7451.96 895
7452.77 891
7453.59 914
7454.40 823
7455.22 869
7456.03 843
7456.85 879
7457.66 934
7458.47 903
7459.29 957
7460.10 944
7460.92 993
7461.73 1028
7462.55 936
7463.36 981
7464.18 1014
7464.99 1038
7465.81 964
7466.63 895
7467.44 997
7468.26 958
7469.07 969
7469.89 1018
7470.70 965
7471.52 947
7472.33 836
7473.15 897
7473.96 951
7474.78 951
7475.60 955
7476.41 917
7477.23 1036
7478.04 913
7478.86 869
7479.68 896
7480.49 997
7481.31 948
7482.12 987
7482.94 971
7483.76 956
7484.57 953
7485.39 894
7486.21 888
7487.02 886
7487.84 811
7488.65 905
7489.47 970
7490.29 868
7491.10 858
7491.92 963
7492.74 944
7493.55 835
7494.37 902
7495.19 803
7496.01 924
7496.82 838
7497.64 868
7498.46 818
7499.27 853
7500.09 832
7500.91 883
7501.72 787
7502.54 828
7503.36 792
7504.18 867
7504.99 916
7505.81 882
7506.63 872
7507.45 828
7508.26 868
7509.08 895
7509.90 825
7510.72 744
7511.53 868
7512.35 905
7513.17 854
7513.99 879
7514.81 887
7515.62 883
7516.44 934
7517.26 842
7518.08 798
7518.90 818
7519.71 813
7520.53 887
7521.35 827
7522.17 790
7522.99 907
7523.81 917
7524.62 808
7525.44 903
7526.26 863
7527.08 851
7527.90 855
7528.72 977
7529.54 908
7530.35 792
7531.17 849
7531.99 867
7532.81 790
7533.63 832
7534.45 809
7535.27 827
7536.09 845
7536.91 811
7537.73 916
7538.54 903
7539.36 962
7540.18 964
7541.00 922
7541.82 847
7542.64 911
7543.46 916
7544.28 919
7545.10 927
7545.92 892
7546.74 786
7547.56 878
7548.38 883
7549.20 801
7550.02 879
7550.84 923
7551.66 843
7552.48 844
7553.30 922
7554.12 883
7554.94 899
7555.76 1032
7556.58 947
7557.40 889
7558.22 858
7559.04 890
7559.86 945
7560.68 985
7561.50 942
7562.32 942
7563.14 929
7563.96 977
7564.78 991
7565.60 932
7566.42 861
7567.24 983
7568.07 935
7568.89 916
7569.71 981
7570.53 927
7571.35 855
7572.17 900
7572.99 936
7573.81 929
7574.63 965
7575.45 964
7576.28 943
7577.10 969
7577.92 902
7578.74 963
7579.56 1005
7580.38 995
7581.20 998
7582.03 982
7582.85 1014
7583.67 990
7584.49 1121
7585.31 1095
7586.13 1107
7586.96 1120
7587.78 951
7588.60 1096
7589.42 1115
7590.24 1147
7591.07 1069
7591.89 1019
7592.71 1078
7593.53 1077
7594.35 1158
7595.18 1309
7596.00 1273
7596.82 1246
7597.64 1230
7598.47 1267
7599.29 1159
7600.11 1108
7600.93 1235
7601.76 1357
7602.58 1439
7603.40 1453
7604.22 1606
7605.05 1542
7605.87 1607
7606.69 1610
7607.52 1587
7608.34 1518
7609.16 1380
7609.99 1425
7610.81 1301
7611.63 1267
7612.45 1267
7613.28 1354
7614.10 1297
7614.92 1323
7615.75 1372
7616.57 1419
7617.40 1568
7618.22 1620
7619.04 1596
7619.87 1557
7620.69 1532
7621.51 1436
7622.34 1364
7623.16 1346
7623.98 1374
7624.81 1329
7625.63 1369
7626.46 1284
7627.28 1260
7628.10 1373
7628.93 1586
7629.75 1556
7630.58 1637
7631.40 1630
7632.23 1740
7633.05 1714
7633.87 1713
7634.70 1634
7635.52 1633
7636.35 1507
7637.17 1399
7638.00 1168
7638.82 1214
7639.65 1145
7640.47 1143
7641.30 1054
7642.12 1046
7642.95 989
7643.77 1018
7644.59 1002
7645.42 1055
7646.24 1078
7647.07 1059
7647.90 1004
7648.72 920
7649.55 919
7650.37 970
7651.20 951
7652.02 985
7652.85 976
7653.67 904
7654.50 962
7655.32 976
7656.15 949
7656.97 915
7657.80 979
7658.63 887
7659.45 890
7660.28 910
7661.10 958
7661.93 957
7662.76 886
7663.58 874
7664.41 870
7665.23 884
7666.06 908
7666.89 894
7667.71 923
7668.54 828
7669.36 835
7670.19 819
7671.02 932
7671.84 955
7672.67 880
7673.50 869
7674.32 917
7675.15 831
7675.98 828
7676.80 893
7677.63 843
7678.46 868
7679.28 865
7680.11 863
7680.94 972
7681.76 879
7682.59 844
7683.42 827
7684.25 770
7685.07 871
7685.90 826
7686.73 804
7687.55 850
7688.38 847
7689.21 821
7690.04 894
7690.86 908
7691.69 852
7692.52 789
7693.35 979
7694.17 938
7695.00 910
7695.83 882
7696.66 882
7697.48 950
7698.31 996
7699.14 910
7699.97 1007
7700.80 903
7701.62 914
7702.45 887
7703.28 859
7704.11 855
7704.94 835
7705.77 835
7706.59 840
7707.42 855
7708.25 743
7709.08 849
7709.91 880
7710.74 833
7711.56 841
7712.39 833
7713.22 856
7714.05 783
7714.88 755
7715.71 804
7716.54 772
7717.37 704
7718.19 771
7719.02 789
7719.85 787
7720.68 739
7721.51 741
7722.34 743
7723.17 865
7724.00 729
7724.83 788
7725.66 821
7726.49 771
7727.32 799
7728.14 823
7728.97 780
7729.80 792
7730.63 725
7731.46 779
7732.29 789
7733.12 759
7733.95 745
7734.78 772
7735.61 746
7736.44 782
7737.27 769
7738.10 756
7738.93 751
7739.76 703
7740.59 754
7741.42 753
7742.25 778
7743.08 750
7743.91 811
7744.74 818
7745.57 836
7746.40 757
7747.23 771
7748.06 771
7748.90 827
7749.73 803
7750.56 838
7751.39 750
7752.22 834
7753.05 826
7753.88 704
7754.71 729
7755.54 816
7756.37 823
7757.20 812
7758.03 834
7758.87 760
7759.70 774
7760.53 902
7761.36 826
7762.19 736
7763.02 769
7763.85 775
7764.68 855
7765.52 851
7766.35 812
7767.18 837
7768.01 849
7768.84 764
7769.67 832
7770.51 848
7771.34 835
7772.17 843
7773.00 876
7773.83 870
7774.67 836
7775.50 807
7776.33 805
7777.16 763
7777.99 781
7778.83 830
7779.66 839
7780.49 818
7781.32 813
7782.15 884
7782.99 837
7783.82 843
7784.65 889
7785.48 835
7786.32 895
7787.15 849
7787.98 833
7788.82 849
7789.65 871
7790.48 832
7791.31 869
7792.15 826
7792.98 785
7793.81 831
7794.65 886
7795.48 910
7796.31 897
7797.14 892
7797.98 832
7798.81 903
7799.64 949
7800.48 841
7801.31 906
7802.14 908
7802.98 985
7803.81 948
7804.65 991
7805.48 952
7806.31 905
7807.15 1001
7807.98 997
7808.81 984
7809.65 1002
7810.48 1069
7811.32 1075
7812.15 1184
7812.98 1162
7813.82 1220
7814.65 1193
7815.49 1292
7816.32 1283
7817.15 1316
7817.99 1291
7818.82 1293
7819.66 1282
7820.49 1273
7821.33 1202
7822.16 1175
7822.99 1136
7823.83 1215
7824.66 1370
7825.50 1386
7826.33 1376
7827.17 1488
7828.00 1544
7828.84 1430
7829.67 1394
7830.51 1387
7831.34 1342
7832.18 1374
7833.01 1411
7833.85 1441
7834.68 1410
7835.52 1308
7836.35 1269
7837.19 1256
7838.02 1231
7838.86 1247
7839.69 1192
7840.53 1132
7841.37 1123
7842.20 1165
7843.04 1121
7843.87 1063
7844.71 1100
7845.54 1231
7846.38 1120
7847.22 1165
7848.05 1128
7848.89 1070
7849.72 1091
7850.56 1071
7851.40 1103
7852.23 1088
7853.07 1039
7853.90 1055
7854.74 1052
7855.58 1153
7856.41 1160
7857.25 1167
7858.09 1103
7858.92 1232
7859.76 1272
7860.60 1306
7861.43 1274
7862.27 1324
7863.11 1150
7863.94 1146
7864.78 1146
7865.62 1058
7866.45 1111
7867.29 1134
7868.13 1094
7868.96 1120
7869.80 1177
7870.64 1072
7871.47 1179
7872.31 1174
7873.15 1171
7873.99 1147
7874.82 1347
7875.66 1491
7876.50 1487
7877.34 1542
7878.17 1556
7879.01 1547
7879.85 1586
7880.69 1481
7881.52 1415
7882.36 1247
7883.20 1225
7884.04 1251
7884.87 1239
7885.71 1234
7886.55 1230
7887.39 1194
7888.23 1137
7889.06 1209
7889.90 1225
7890.74 1247
7891.58 1264
7892.42 1314
7893.26 1284
7894.09 1280
7894.93 1178
7895.77 1101
7896.61 1033
7897.45 1034
7898.29 1135
7899.12 1071
7899.96 1100
7900.80 1044
7901.64 1133
7902.48 1104
7903.32 925
7904.16 892
7905.00 902
7905.83 1003
7906.67 1035
7907.51 975
7908.35 976
7909.19 980
7910.03 981
7910.87 1032
7911.71 989
7912.55 969
7913.39 882
7914.23 972
7915.07 1016
7915.91 953
7916.75 961
7917.58 1125
7918.42 1137
7919.26 1113
7920.10 988
7920.94 989
7921.78 1095
7922.62 999
7923.46 932
7924.30 1011
7925.14 989
7925.98 913
7926.82 964
7927.66 922
7928.50 953
7929.34 934
7930.18 977
7931.02 995
7931.86 959
7932.70 899
7933.55 905
7934.39 884
7935.23 898
7936.07 905
7936.91 860
7937.75 832
7938.59 937
7939.43 943
7940.27 896
7941.11 931
7941.95 893
7942.79 952
7943.63 914
7944.47 1010
7945.32 1036
7946.16 922
7947.00 950
7947.84 960
7948.68 952
7949.52 924
7950.36 877
7951.20 937
7952.05 1043
7952.89 1081
7953.73 1102
7954.57 1156
7955.41 1103
7956.25 1132
7957.10 1231
7957.94 1176
7958.78 1170
7959.62 1030
7960.46 1037
7961.30 988
7962.15 1105
7962.99 1025
7963.83 1045
7964.67 1033
7965.51 1055
7966.36 1154
7967.20 1281
7968.04 1357
7968.88 1365
7969.73 1306
7970.57 1188
7971.41 1175
7972.25 1008
7973.10 1050
7973.94 1061
7974.78 1038
7975.62 948
7976.47 945
7977.31 898
7978.15 898
7978.99 916
7979.84 879
7980.68 912
7981.52 859
7982.37 891
7983.21 918
7984.05 789
7984.90 838
7985.74 853
7986.58 896
7987.43 860
7988.27 881
7989.11 933
7989.96 894
7990.80 855
7991.64 895
7992.49 871
7993.33 829
7994.17 804
7995.02 837
7995.86 792
7996.70 821
7997.55 787
7998.39 790
7999.24 768
8000.08 744
8000.92 802
8001.77 795
8002.61 720
8003.46 734
8004.30 769
8005.14 801
8005.99 766
8006.83 755
8007.68 837
8008.52 832
8009.37 718
8010.21 748
8011.06 743
8011.90 820
8012.74 784
8013.59 715
8014.43 720
8015.28 678
8016.12 648
8016.97 701
8017.81 670
8018.66 696
8019.50 734
8020.35 778
8021.19 675
8022.04 757
8022.88 726
8023.73 714
8024.57 782
8025.42 732
8026.26 727
8027.11 780
8027.96 752
8028.80 753
8029.65 725
8030.49 698
8031.34 759
8032.18 812
8033.03 677
8033.87 700
8034.72 707
8035.57 720
8036.41 712
8037.26 733
8038.10 666
8038.95 734
8039.80 690
8040.64 695
8041.49 779
8042.33 708
8043.18 736
8044.03 750
8044.87 775
8045.72 787
8046.57 814
8047.41 756
8048.26 722
8049.11 817
8049.95 722
8050.80 721
8051.64 705
8052.49 661
8053.34 706
8054.19 713
8055.03 672
8055.88 682
8056.73 682
8057.57 685
8058.42 672
8059.27 662
8060.11 672
8060.96 681
8061.81 642
8062.66 586
8063.50 638
8064.35 675
8065.20 679
8066.05 656
8066.89 646
8067.74 676
8068.59 655
8069.44 699
8070.28 644
8071.13 676
8071.98 637
8072.83 690
8073.67 691
8074.52 646
8075.37 632
8076.22 701
8077.07 683
8077.91 619
8078.76 667
8079.61 692
8080.46 714
8081.31 744
8082.15 698
8083.00 656
8083.85 670
8084.70 697
8085.55 726
8086.40 695
8087.25 687
8088.09 663
8088.94 717
8089.79 699
8090.64 695
8091.49 643
8092.34 648
8093.19 638
8094.04 625
8094.88 673
8095.73 694
8096.58 705
8097.43 735
8098.28 721
8099.13 656
8099.98 623
8100.83 666
8101.68 686
8102.53 749
8103.38 736
8104.23 635
8105.07 707
8105.92 618
8106.77 652
8107.62 588
8108.47 644
8109.32 687
8110.17 678
8111.02 638
8111.87 668
8112.72 677
8113.57 655
8114.42 712
8115.27 713
8116.12 714
8116.97 701
8117.82 783
8118.67 824
8119.52 706
8120.37 727
8121.22 779
8122.07 717
8122.92 671
8123.77 690
8124.63 797
8125.48 762
8126.33 694
8127.18 756
8128.03 745
8128.88 715
8129.73 767
8130.58 762
8131.43 797
8132.28 778
8133.13 769
8133.98 855
8134.83 830
8135.69 727
8136.54 747
8137.39 778
8138.24 777
8139.09 800
8139.94 825
8140.79 743
8141.64 749
8142.50 698
8143.35 839
8144.20 839
8145.05 871
8145.90 848
8146.75 891
8147.61 903
8148.46 887
8149.31 924
8150.16 864
8151.01 944
8151.86 961
8152.72 982
8153.57 1097
8154.42 1085
8155.27 1108
8156.13 1232
8156.98 1120
8157.83 1174
8158.68 1063
8159.53 1007
8160.39 917
8161.24 839
8162.09 769
8162.94 806
8163.80 830
8164.65 858
8165.50 879
8166.35 830
8167.21 766
8168.06 723
8168.91 733
8169.77 847
8170.62 735
8171.47 722
8172.32 766
8173.18 734
8174.03 785
8174.88 749
8175.74 699
8176.59 759
8177.44 748
8178.30 701
8179.15 667
8180.00 721
8180.86 716
8181.71 716
8182.56 690
8183.42 698
8184.27 707
8185.12 722
8185.98 631
8186.83 690
8187.69 690
8188.54 635
8189.39 621
8190.25 651
8191.10 670
8191.96 577
8192.81 599
8193.66 635
8194.52 667
8195.37 706
8196.23 652
8197.08 659
8197.94 737
8198.79 663
8199.64 571
8200.50 665
8201.35 668
8202.21 679
8203.06 652
8203.92 663
8204.77 691
8205.63 666
8206.48 647
8207.34 639
8208.19 605
8209.05 661
8209.90 680
8210.76 635
8211.61 609
8212.47 596
8213.32 613
8214.18 633
8215.03 674
8215.89 651
8216.74 621
8217.60 646
8218.45 636
8219.31 635
8220.16 629
8221.02 679
8221.87 750
8222.73 711
8223.59 682
8224.44 621
8225.30 643
8226.15 661
8227.01 636
8227.87 620
8228.72 642
8229.58 710
8230.43 730
8231.29 716
8232.15 653
8233.00 676
8233.86 550
8234.71 590
8235.57 598
8236.43 582
8237.28 599
8238.14 632
8239.00 615
8239.85 557
8240.71 585
8241.57 637
8242.42 592
8243.28 647
8244.14 634
8244.99 682
8245.85 639
8246.71 652
8247.56 624
8248.42 637
8249.28 672
8250.13 616
8250.99 673
8251.85 613
8252.71 644
8253.56 660
8254.42 669
8255.28 610
8256.13 598
8256.99 658
8257.85 653
8258.71 637
8259.56 579
8260.42 622
8261.28 631
8262.14 595
8263.00 625
8263.85 606
8264.71 570
8265.57 631
8266.43 631
8267.28 623
8268.14 660
8269.00 617
8269.86 665
8270.72 688
8271.58 694
8272.43 720
8273.29 641
8274.15 585
8275.01 691
8275.87 715
8276.73 697
8277.58 712
8278.44 654
8279.30 593
8280.16 569
8281.02 573
8281.88 644
8282.74 644
8283.59 655
8284.45 643
8285.31 673
8286.17 692
8287.03 714
8287.89 649
8288.75 705
8289.61 680
8290.47 705
8291.33 728
8292.18 718
8293.04 682
8293.90 800
8294.76 991
8295.62 812
8296.48 809
8297.34 743
8298.20 752
8299.06 748
8299.92 673
8300.78 752
8301.64 749
8302.50 754
8303.36 701
8304.22 702
8305.08 714
8305.94 693
8306.80 665
8307.66 595
8308.52 711
8309.38 734
8310.24 699
8311.10 692
8311.96 713
8312.82 728
8313.68 674
8314.54 758
8315.40 721
8316.26 734
8317.12 718
8317.98 697
8318.84 700
8319.70 732
8320.56 739
8321.43 690
8322.29 681
8323.15 634
8324.01 623
8324.87 718
8325.73 663
8326.59 672
8327.45 720
8328.31 731
8329.17 664
8330.04 580
8330.90 604
8331.76 663
8332.62 687
8333.48 677
8334.34 655
8335.20 601
8336.07 620
8336.93 630
8337.79 646
8338.65 614
8339.51 641
8340.37 625
8341.24 641
8342.10 708
8342.96 693
8343.82 616
8344.68 640
8345.54 650
8346.41 639
8347.27 671
8348.13 644
8348.99 710
8349.86 680
8350.72 652
8351.58 665
8352.44 756
8353.31 668
8354.17 715
8355.03 700
8355.89 636
8356.76 706
8357.62 700
8358.48 635
8359.34 618
8360.21 638
8361.07 673
8361.93 707
8362.79 723
8363.66 665
8364.52 629
8365.38 682
8366.25 656
8367.11 643
8367.97 664
8368.84 652
8369.70 673
8370.56 653
8371.43 662
8372.29 687
8373.15 661
8374.02 661
8374.88 674
8375.74 629
8376.61 597
8377.47 623
8378.33 733
8379.20 707
8380.06 679
8380.93 664
8381.79 617
8382.65 687
8383.52 704
8384.38 745
8385.25 706
8386.11 712
8386.97 734
8387.84 632
8388.70 636
8389.57 711
8390.43 719
8391.30 745
8392.16 681
8393.02 709
8393.89 747
8394.75 702
8395.62 689
8396.48 702
8397.35 717
8398.21 710
8399.08 639
8399.94 674
8400.81 731
8401.67 727
8402.54 691
8403.40 656
8404.27 697
8405.13 722
8406.00 712
8406.86 766
8407.73 784
8408.59 702
8409.46 865
8410.32 748
8411.19 694
8412.05 768
8412.92 831
8413.78 768
8414.65 815
8415.52 704
8416.38 683
8417.25 746
8418.11 767
8418.98 813
8419.84 818
8420.71 872
8421.58 778
8422.44 896
8423.31 844
8424.17 853
8425.04 861
8425.91 877
8426.77 897
8427.64 824
8428.51 823
8429.37 816
8430.24 784
8431.10 888
8431.97 864
8432.84 893
8433.70 908
8434.57 879
8435.44 953
8436.30 898
8437.17 996
8438.04 1031
8438.90 1085
8439.77 1061
8440.64 1024
8441.51 1023
8442.37 1173
8443.24 1135
8444.11 1230
8444.97 1265
8445.84 1257
8446.71 1141
8447.58 1178
8448.44 1133
8449.31 1189
8450.18 1117
8451.04 1184
8451.91 1126
8452.78 1175
8453.65 1262
8454.51 1212
8455.38 1238
8456.25 1296
8457.12 1326
8457.99 1222
8458.85 1331
8459.72 1223
8460.59 1236
8461.46 1242
8462.33 1172
8463.19 1223
8464.06 1223
8464.93 1240
8465.80 1342
8466.67 1356
8467.53 1711
8468.40 2151
8469.27 2332
8470.14 2579
8471.01 2760
8471.88 2745
8472.75 2749
8473.61 2478
8474.48 2120
8475.35 1784
8476.22 1616
8477.09 1488
8477.96 1347
8478.83 1227
8479.70 1077
8480.56 993
8481.43 997
8482.30 957
8483.17 915
8484.04 934
8484.91 947
8485.78 929
8486.65 932
8487.52 996
8488.39 969
8489.26 958
8490.13 969
8491.00 1016
8491.87 942
8492.73 872
8493.60 838
8494.47 858
8495.34 888
8496.21 880
8497.08 852
8497.95 926
8498.82 918
8499.69 880
8500.56 898
8501.43 906
8502.30 900
8503.17 884
8504.04 888
8504.91 943
8505.78 825
8506.65 988
8507.52 1032
8508.39 1011
8509.27 997
8510.14 1056
8511.01 1026
8511.88 967
8512.75 973
8513.62 941
8514.49 998
8515.36 978
8516.23 1033
8517.10 972
8517.97 943
8518.84 963
8519.71 973
8520.59 1005
8521.46 953
8522.33 928
8523.20 948
8524.07 896
8524.94 900
8525.81 965
8526.68 940
8527.55 1014
8528.43 1039
8529.30 1089
8530.17 1070
8531.04 1097
8531.91 1008
8532.78 1065
8533.66 1119
8534.53 1138
8535.40 1089
8536.27 1104
8537.14 1087
8538.01 1092
8538.89 1110
8539.76 1121
8540.63 1112
8541.50 1102
8542.38 1049
8543.25 1018
8544.12 1038
8544.99 1096
8545.86 1032
8546.74 1083
8547.61 1106
8548.48 1161
8549.35 1123
8550.23 1135
8551.10 1218
8551.97 1308
8552.84 1452
8553.72 1622
8554.59 1602
8555.46 1655
8556.34 1647
8557.21 1487
8558.08 1388
8558.95 1366
8559.83 1377
8560.70 1119
8561.57 1025
8562.45 978
8563.32 997
8564.19 979
8565.07 982
8565.94 901
8566.81 936
8567.69 984
8568.56 1007
8569.43 957
8570.31 955
8571.18 969
8572.05 1016
8572.93 929
8573.80 974
8574.68 925
8575.55 950
8576.42 900
8577.30 938
8578.17 882
8579.05 827
8579.92 871
8580.79 906
8581.67 890
8582.54 1005
8583.42 1011
8584.29 992
8585.16 929
8586.04 957
8586.91 873
8587.79 943
8588.66 949
8589.54 996
8590.41 963
8591.29 1068
8592.16 1003
8593.04 952
8593.91 1035
8594.78 987
8595.66 1020
8596.53 958
8597.41 1006
8598.28 1043
8599.16 1124
8600.03 1052
8600.91 1005
8601.78 1033
8602.66 1054
8603.54 1036
8604.41 1065
8605.29 1036
8606.16 1052
8607.04 1055
8607.91 1064
8608.79 1054
8609.66 1036
8610.54 1002
8611.41 1082
8612.29 1058
8613.17 974
8614.04 1110
8614.92 1071
8615.79 1033
8616.67 1154
8617.55 1131
8618.42 1149
8619.30 1109
8620.17 1239
8621.05 1189
8621.93 1099
8622.80 1075
8623.68 1171
8624.55 1319
8625.43 1310
8626.31 1251
8627.18 1217
8628.06 1235
8628.94 1211
8629.81 1307
8630.69 1347
8631.57 1306
8632.44 1306
8633.32 1408
8634.20 1424
8635.07 1428
8635.95 1370
8636.83 1553
8637.71 1503
8638.58 1385
8639.46 1394
8640.34 1399
8641.21 1394
8642.09 1452
8642.97 1462
8643.85 1552
8644.72 1542
8645.60 1515
8646.48 1687
8647.35 1724
8648.23 1803
8649.11 1752
8649.99 1743
8650.87 1949
8651.74 1913
8652.62 1839
8653.50 1905
8654.38 1806
8655.25 1840
8656.13 1719
8657.01 1818
8657.89 1876
8658.77 1933
8659.64 1935
8660.52 1888
8661.40 1849
8662.28 1958
8663.16 1911
8664.04 1807
8664.91 1795
8665.79 1872
8666.67 2033
8667.55 1995
8668.43 2142
8669.31 2153
8670.19 2371
8671.06 2572
8671.94 2683
8672.82 3091
8673.70 3399
8674.58 3377
8675.46 3554
8676.34 3663
8677.22 3458
8678.10 3332
8678.97 3240
8679.85 2947
8680.73 2714
8681.61 2657
8682.49 2574
8683.37 2494
8684.25 2615
8685.13 2564
8686.01 2552
8686.89 2663
8687.77 2970
8688.65 3514
8689.53 4031
8690.41 5013
8691.29 5949
8692.17 6700
8693.05 7254
8693.93 7515
8694.81 7058
8695.69 6625
8696.57 5816
8697.45 4837
8698.33 4182
8699.21 3575
8700.09 2916
8700.97 2541
8701.85 2237
8702.73 2022
8703.61 1897
8704.49 1810
8705.37 1693
8706.25 1607
8707.13 1639
8708.01 1552
8708.89 1503
8709.77 1538
8710.65 1502
8711.53 1551
8712.41 1586
8713.29 1478
8714.17 1384
8715.06 1443
8715.94 1303
8716.82 1258
8717.70 1305
8718.58 1242
8719.46 1217
8720.34 1446
8721.22 1348
8722.10 1371
8722.99 1288
8723.87 1328
8724.75 1292
8725.63 1304
8726.51 1356
8727.39 1228
8728.27 1274
8729.16 1375
8730.04 1421
8730.92 1417
8731.80 1366
8732.68 1456
8733.56 1447
8734.45 1370
8735.33 1355
8736.21 1349
8737.09 1277
8737.97 1266
8738.86 1181
8739.74 1152
8740.62 1208
8741.50 1307
8742.39 1192
8743.27 1272
8744.15 1211
8745.03 1246
8745.92 1312
8746.80 1157
8747.68 1258
8748.56 1344
8749.45 1351
8750.33 1238
8751.21 1315
8752.09 1326
8752.98 1371
8753.86 1301
8754.74 1315
8755.63 1438
8756.51 1408
8757.39 1461
8758.27 1515
8759.16 1429
8760.04 1482
8760.92 1468
8761.81 1425
8762.69 1498
8763.57 1341
8764.46 1402
8765.34 1404
8766.22 1477
8767.11 1355
8767.99 1369
8768.88 1528
8769.76 1542
8770.64 1406
8771.53 1436
8772.41 1393
8773.29 1318
8774.18 1329
8775.06 1338
8775.95 1329
8776.83 1179
8777.71 1128
8778.60 1101
8779.48 1157
8780.37 1106
8781.25 1052
8782.14 1184
8783.02 1134
8783.90 1108
8784.79 1112
8785.67 1113
8786.56 1073
8787.44 1031
8788.33 978
8789.21 1041
8790.10 1081
8790.98 1086
8791.87 1031
8792.75 1025
8793.64 1014
8794.52 1027
8795.41 1037
8796.29 1025
8797.18 1018
8798.06 1034
8798.95 1041
8799.83 969
8800.72 988
8801.60 1016
8802.49 1029
8803.37 1038
8804.26 1036
8805.14 989
8806.03 990
8806.91 983
8807.80 1032
8808.69 963
8809.57 966
8810.46 919
8811.34 902
8812.23 904
8813.11 954
8814.00 905
8814.89 966
8815.77 908
8816.66 864
8817.54 852
8818.43 873
8819.32 943
8820.20 874
8821.09 857
8821.98 816
8822.86 800
8823.75 804
8824.64 822
8825.52 788
8826.41 832
8827.29 865
8828.18 878
8829.07 812
8829.95 760
8830.84 842
8831.73 758
8832.62 787
8833.50 792
8834.39 820
8835.28 832
8836.16 818
8837.05 817
8837.94 832
8838.82 797
8839.71 821
8840.60 813
8841.49 740
8842.37 888
8843.26 769
8844.15 779
8845.04 803
8845.92 818
8846.81 827
8847.70 809
8848.59 814
8849.47 803
8850.36 768
8851.25 748
8852.14 836
8853.03 746
8853.91 761
8854.80 784
8855.69 748
8856.58 692
8857.47 740
8858.35 680
8859.24 704
8860.13 728
8861.02 828
8861.91 698
8862.79 763
8863.68 770
8864.57 768
8865.46 698
8866.35 707
8867.24 772
8868.13 726
8869.01 749
8869.90 667
8870.79 692
8871.68 632
8872.57 636
8873.46 681
8874.35 697
8875.24 758
8876.13 677
8877.01 712
8877.90 628
8878.79 654
8879.68 666
8880.57 655
8881.46 675
8882.35 714
8883.24 686
8884.13 685
8885.02 656
8885.91 662
8886.80 766
8887.69 698
8888.58 709
8889.47 690
8890.36 707
8891.25 701
8892.14 727
8893.03 646
8893.92 654
8894.81 598
8895.70 629
8896.59 610
8897.48 626
8898.37 644
8899.26 624
8900.15 656
8901.04 639
8901.93 611
8902.82 671
8903.71 661
8904.60 702
8905.49 652
8906.38 666
8907.27 628
8908.16 643
8909.05 625
8909.94 600
8910.83 618
8911.72 597
8912.61 632
8913.51 676
8914.40 647
8915.29 622
8916.18 626
8917.07 597
8917.96 614
8918.85 593
8919.74 662
8920.63 665
8921.53 660
8922.42 581
8923.31 612
8924.20 629
8925.09 592
8925.98 660
8926.87 621
8927.77 590
8928.66 631
8929.55 605
8930.44 568
8931.33 607
8932.22 612
8933.12 581
8934.01 557
8934.90 621
8935.79 591
8936.68 633
8937.58 626
8938.47 602
8939.36 614
8940.25 610
8941.15 613
8942.04 632
8942.93 600
8943.82 572
8944.72 588
8945.61 580
8946.50 585
8947.39 627
8948.29 548
8949.18 598
8950.07 612
8950.96 577
8951.86 592
8952.75 573
8953.64 621
8954.54 646
8955.43 666
8956.32 660
8957.21 577
8958.11 564
8959.00 646
8959.89 586
8960.79 594
8961.68 592
8962.57 579
8963.47 566
8964.36 560
8965.25 605
8966.15 642
8967.04 651
8967.94 616
8968.83 579
8969.72 643
8970.62 670
8971.51 663
8972.40 689
8973.30 590
8974.19 616
8975.09 648
8975.98 687
8976.87 730
8977.77 615
8978.66 610
8979.56 662
8980.45 620
8981.35 602
8982.24 653
8983.13 568
8984.03 631
8984.92 606
8985.82 616
8986.71 658
8987.61 582
8988.50 640
8989.40 646
8990.29 619
8991.19 651
8992.08 581
8992.98 627
8993.87 625
8994.77 551
8995.66 555
8996.56 595
8997.45 589
8998.35 566
8999.24 580
9000.14 522
9001.03 558
9001.93 568
9002.82 597
9003.72 580
9004.61 627
9005.51 606
9006.40 528
9007.30 629
9008.19 643
9009.09 627
9009.99 608
9010.88 550
9011.78 556
9012.67 544
9013.57 582
9014.47 546
9015.36 549
9016.26 557
9017.15 583
9018.05 600
9018.95 548
9019.84 584
9020.74 585
9021.63 589
9022.53 590
9023.43 620
9024.32 618
9025.22 582
9026.12 574
9027.01 566
9027.91 557
9028.81 594
9029.70 584
9030.60 502
9031.50 482
9032.39 507
9033.29 529
9034.19 550
9035.08 567
9035.98 559
9036.88 535
9037.78 619
9038.67 627
9039.57 585
9040.47 542
9041.37 596
9042.26 573
9043.16 544
9044.06 536
9044.95 572
9045.85 573
9046.75 547
9047.65 517
9048.54 615
9049.44 547
9050.34 539
9051.24 525
9052.14 585
9053.03 602
9053.93 611
9054.83 620
9055.73 625
9056.63 620
9057.52 633
9058.42 667
9059.32 612
9060.22 540
9061.12 528
9062.02 609
9062.91 592
9063.81 636
9064.71 586
9065.61 599
9066.51 581
9067.41 600
9068.30 636
9069.20 572
9070.10 639
9071.00 625
9071.90 638
9072.80 632
9073.70 592
9074.60 628
9075.50 623
9076.39 661
9077.29 616
9078.19 597
9079.09 579
9079.99 577
9080.89 621
9081.79 599
9082.69 558
9083.59 567
9084.49 674
9085.39 638
9086.29 601
9087.19 585
9088.09 607
9088.99 662
9089.88 660
9090.78 584
9091.68 683
9092.58 672
9093.48 625
9094.38 671
9095.28 596
9096.18 622
9097.08 611
9097.98 560
9098.88 545
9099.78 545
9100.68 589
9101.59 616
9102.49 648
9103.39 673
9104.29 604
9105.19 550
9106.09 611
9106.99 640
9107.89 558
9108.79 628
9109.69 574
9110.59 507
9111.49 515
9112.39 572
9113.29 519
9114.19 565
9115.09 508
9116.00 513
9116.90 609
9117.80 580
9118.70 525
9119.60 573
9120.50 580
9121.40 501
9122.30 559
9123.21 551
9124.11 573
9125.01 552
9125.91 506
9126.81 531
9127.71 535
9128.61 577
9129.52 573
9130.42 572
9131.32 550
9132.22 559
9133.12 549
9134.02 582
9134.93 531
9135.83 578
9136.73 540
9137.63 502
9138.53 552
9139.44 543
9140.34 561
9141.24 505
9142.14 516
9143.05 548
9143.95 559
9144.85 547
9145.75 555
9146.66 599
9147.56 515
9148.46 517
9149.36 565
9150.27 573
9151.17 544
9152.07 568
9152.97 570
9153.88 551
9154.78 536
9155.68 588
9156.59 621
9157.49 546
9158.39 574
9159.30 515
9160.20 459
9161.10 533
9162.01 571
9162.91 530
9163.81 578
9164.72 520
9165.62 556
9166.52 593
9167.43 515
9168.33 504
9169.23 575
9170.14 539
9171.04 501
9171.94 518
9172.85 551
9173.75 526
9174.66 483
9175.56 538
9176.46 554
9177.37 546
9178.27 563
9179.18 507
9180.08 602
9180.98 515
9181.89 485
9182.79 525
9183.70 546
9184.60 575
9185.51 547
9186.41 561
9187.32 511
9188.22 513
9189.12 563
9190.03 601
9190.93 580
9191.84 537
9192.74 564
9193.65 556
9194.55 594
9195.46 633
9196.36 610
9197.27 649
9198.17 606
9199.08 517
9199.98 599
9200.89 621
9201.79 596
9202.70 628
9203.60 627
9204.51 573
9205.41 533
9206.32 526
9207.23 578
9208.13 560
9209.04 517
9209.94 544
9210.85 543
9211.75 539
9212.66 466
9213.57 527
9214.47 560
9215.38 549
9216.28 584
9217.19 578
9218.10 569
9219.00 566
9219.91 515
9220.81 567
9221.72 515
9222.63 516
9223.53 553
9224.44 552
9225.35 536
9226.25 542
9227.16 582
9228.06 533
9228.97 593
9229.88 524
9230.78 557
9231.69 529
9232.60 516
9233.50 513
9234.41 579
9235.32 581
9236.23 541
9237.13 603
9238.04 581
9238.95 533
9239.85 560
9240.76 584
9241.67 564
9242.57 506
9243.48 546
9244.39 533
9245.30 534
9246.20 544
9247.11 546
9248.02 539
9248.93 520
9249.83 553
9250.74 577
9251.65 541
9252.56 473
9253.47 501
9254.37 495
9255.28 493
9256.19 543
9257.10 533
9258.00 547
9258.91 546
9259.82 546
9260.73 585
9261.64 568
9262.55 574
9263.45 533
9264.36 586
9265.27 557
9266.18 499
9267.09 505
9268.00 585
9268.90 538
9269.81 532
9270.72 548
9271.63 570
9272.54 585
9273.45 517
9274.36 506
9275.27 528
9276.17 494
9277.08 506
9277.99 502
9278.90 554
9279.81 539
9280.72 561
9281.63 590
9282.54 548
9283.45 513
9284.36 533
9285.27 586
9286.17 504
9287.08 457
9287.99 493
9288.90 525
9289.81 555
9290.72 590
9291.63 501
9292.54 498
9293.45 552
9294.36 490
9295.27 555
9296.18 551
9297.09 532
9298.00 545
9298.91 533
9299.82 531
9300.73 513
9301.64 558
9302.55 537
9303.46 544
9304.37 563
9305.28 593
9306.19 607
9307.10 587
9308.01 610
9308.92 656
9309.83 625
9310.74 610
9311.66 563
9312.57 511
9313.48 600
9314.39 520
9315.30 554
9316.21 553
9317.12 561
9318.03 597
9318.94 527
9319.85 523
9320.76 532
9321.68 590
9322.59 525
9323.50 489
9324.41 571
9325.32 523
9326.23 543
9327.14 515
9328.05 526
9328.97 600
9329.88 542
9330.79 516
9331.70 571
9332.61 590
9333.52 560
9334.44 575
9335.35 507
9336.26 493
9337.17 481
9338.08 491
9339.00 521
9339.91 531
9340.82 530
9341.73 574
9342.64 544
9343.56 551
9344.47 576
9345.38 563
9346.29 611
9347.20 581
9348.12 578
9349.03 536
9349.94 550
9350.85 575
9351.77 555
9352.68 496
9353.59 499
9354.51 524
9355.42 524
9356.33 525
9357.24 572
9358.16 522
9359.07 614
9359.98 626
9360.90 561
9361.81 526
9362.72 525
9363.64 508
9364.55 520
9365.46 503
9366.37 508
9367.29 559
9368.20 600
9369.12 564
9370.03 553
9370.94 525
9371.86 522
9372.77 534
9373.68 522
9374.60 578
9375.51 544
9376.42 555
9377.34 533
9378.25 497
9379.17 491
9380.08 512
9380.99 568
9381.91 566
9382.82 519
9383.74 523
9384.65 492
9385.56 545
9386.48 479
9387.39 579
9388.31 551
9389.22 574
9390.14 517
9391.05 542
9391.97 561
9392.88 588
9393.79 524
9394.71 537
9395.62 597
9396.54 614
9397.45 573
9398.37 580
9399.28 589
9400.20 573
9401.11 579
9402.03 593
9402.94 578
9403.86 599
9404.77 574
9405.69 501
9406.60 481
9407.52 540
9408.44 613
9409.35 545
9410.27 578
9411.18 606
9412.10 543
9413.01 587
9413.93 598
9414.84 514
9415.76 526
9416.68 583
9417.59 558
9418.51 530
9419.42 587
9420.34 599
9421.25 549
9422.17 561
9423.09 556
9424.00 505
9424.92 545
9425.84 559
9426.75 576
9427.67 513
9428.58 484
9429.50 564
9430.42 599
9431.33 609
9432.25 566
9433.17 551
9434.08 575
9435.00 624
9435.92 602
9436.83 612
9437.75 588
9438.67 619
9439.58 638
9440.50 616
9441.42 557
9442.33 575
9443.25 635
9444.17 583
9445.09 642
9446.00 619
9446.92 640
9447.84 646
9448.76 630
9449.67 634
9450.59 732
9451.51 793
9452.42 795
9453.34 804
9454.26 798
9455.18 721
9456.10 794
9457.01 740
9457.93 764
9458.85 749
9459.77 739
9460.68 684
9461.60 650
9462.52 643
9463.44 657
9464.36 633
9465.27 658
9466.19 600
9467.11 633
9468.03 581
9468.95 617
9469.87 722
9470.78 583
9471.70 551
9472.62 632
9473.54 573
9474.46 595
9475.38 577
9476.30 602
9477.21 671
9478.13 628
9479.05 658
9479.97 675
9480.89 704
9481.81 623
9482.73 703
9483.65 715
9484.57 638
9485.48 601
9486.40 656
9487.32 632
9488.24 648
9489.16 642
9490.08 613
9491.00 578
9491.92 577
9492.84 588
9493.76 574
9494.68 642
9495.60 620
9496.52 647
9497.44 664
9498.36 664
9499.28 652
9500.20 581
9501.12 606
9502.04 659
9502.96 656
9503.88 649
9504.80 682
9505.72 647
9506.64 674
9507.56 638
9508.48 636
9509.40 614
9510.32 622
9511.24 666
9512.16 671
9513.08 684
9514.00 721
9514.92 719
9515.84 697
9516.76 716
9517.68 679
9518.60 657
9519.52 655
9520.44 744
9521.36 663
9522.29 662
9523.21 684
9524.13 684
9525.05 645
9525.97 671
9526.89 698
9527.81 660
9528.73 752
9529.65 785
9530.58 804
9531.50 827
9532.42 792
9533.34 857
9534.26 895
9535.18 904
9536.10 886
9537.03 835
9537.95 846
9538.87 826
9539.79 736
9540.71 706
9541.63 731
9542.56 759
9543.48 759
9544.40 784
9545.32 723
9546.24 722
9547.17 799
9548.09 766
9549.01 726
9549.93 674
9550.86 676
9551.78 772
9552.70 805
9553.62 780
9554.54 731
9555.47 737
9556.39 841
9557.31 822
9558.23 811
9559.16 753
9560.08 769
9561.00 816
9561.93 828
9562.85 728
9563.77 827
9564.69 811
9565.62 862
9566.54 778
9567.46 727
9568.39 748
9569.31 707
9570.23 747
9571.16 768
9572.08 746
9573.00 779
9573.93 787
9574.85 817
9575.77 798
9576.70 814
9577.62 817
9578.54 825
9579.47 857
9580.39 839
9581.32 808
9582.24 759
9583.16 756
9584.09 766
9585.01 725
9585.93 718
9586.86 786
9587.78 793
9588.71 799
9589.63 854
9590.56 847
9591.48 768
9592.40 771
9593.33 787
9594.25 800
9595.18 864
9596.10 899
9597.03 887
9597.95 874
9598.87 801
9599.80 825
9600.72 892
9601.65 1005
9602.57 955
9603.50 897
9604.42 948
9605.35 941
9606.27 898
9607.20 902
9608.12 920
9609.05 961
9609.97 950
9610.90 826
9611.82 909
9612.75 1003
9613.67 982
9614.60 988
9615.53 1041
9616.45 996
9617.38 1044
9618.30 904
9619.23 926
9620.15 980
9621.08 1030
9622.00 993
9622.93 1036
9623.86 1055
9624.78 1073
9625.71 1017
9626.63 1077
9627.56 1076
9628.49 1136
9629.41 1182
9630.34 1175
9631.26 1137
9632.19 1122
9633.12 1176
9634.04 1190
9634.97 1144
9635.90 1274
9636.82 1211
9637.75 1221
9638.67 1246
9639.60 1287
9640.53 1244
9641.45 1193
9642.38 1277
9643.31 1362
9644.23 1359
9645.16 1332
9646.09 1306
9647.02 1428
9647.94 1372
9648.87 1398
9649.80 1482
9650.72 1447
9651.65 1407
9652.58 1499
9653.50 1546
9654.43 1531
9655.36 1481
9656.29 1473
9657.21 1431
9658.14 1468
9659.07 1569
9660.00 1549
9660.92 1543
9661.85 1595
9662.78 1566
9663.71 1559
9664.63 1592
9665.56 1590
9666.49 1603
9667.42 1600
9668.35 1632
9669.27 1725
9670.20 1673
9671.13 1755
9672.06 1806
9672.99 1804
9673.92 1766
9674.84 1789
9675.77 1768
9676.70 1796
9677.63 1811
9678.56 1842
9679.49 1934
9680.41 1867
9681.34 1948
9682.27 1999
9683.20 1980
9684.13 2020
9685.06 2000
9685.99 2039
9686.91 2009
9687.84 2130
9688.77 2045
9689.70 1930
9690.63 1918
9691.56 2061
9692.49 2189
9693.42 2181
9694.35 2287
9695.28 2408
9696.21 2758
9697.13 3050
9698.06 3180
9698.99 3290
9699.92 3539
9700.85 3483
9701.78 3337
9702.71 3237
9703.64 2980
9704.57 2662
9705.50 2502
9706.43 2350
9707.36 2223
9708.29 2176
9709.22 2193
9710.15 2103
9711.08 2169
9712.01 2255
9712.94 2454
9713.87 2415
9714.80 2418
9715.73 2467
9716.66 2485
9717.59 2309
9718.52 2221
9719.45 2153
9720.38 2132
9721.31 1959
9722.24 1893
9723.17 1913
9724.10 1750
9725.04 1728
9725.97 1656
9726.90 1593
9727.83 1664
9728.76 1617
9729.69 1799
9730.62 1835
9731.55 1840
9732.48 1762
9733.41 1764
9734.34 1775
9735.28 1846
9736.21 1752
9737.14 1754
9738.07 1672
9739.00 1642
9739.93 1593
9740.86 1475
9741.79 1527
9742.73 1469
9743.66 1459
9744.59 1441
9745.52 1463
9746.45 1437
9747.38 1381
9748.32 1350
9749.25 1302
9750.18 1342
9751.11 1383
9752.04 1287
9752.98 1318
9753.91 1301
9754.84 1357
9755.77 1349
9756.70 1339
9757.64 1384
9758.57 1438
9759.50 1368
9760.43 1476
9761.37 1341
9762.30 1274
9763.23 1309
9764.16 1388
9765.10 1439
9766.03 1334
9766.96 1352
9767.89 1398
9768.83 1389
9769.76 1383
9770.69 1322
9771.63 1386
9772.56 1342
9773.49 1435
9774.42 1434
9775.36 1413
9776.29 1493
9777.22 1574
9778.16 1589
9779.09 1586
9780.02 1637
9780.96 1699
9781.89 1745
9782.82 1740
9783.76 1595
9784.69 1497
9785.62 1523
9786.56 1472
9787.49 1460
9788.42 1366
9789.36 1356
9790.29 1382
9791.23 1298
9792.16 1419
9793.09 1372
9794.03 1408
9794.96 1357
9795.90 1367
9796.83 1349
9797.76 1436
9798.70 1470
9799.63 1459
9800.57 1397
9801.50 1333
9802.44 1350
9803.37 1309
9804.30 1205
9805.24 1179
9806.17 1123
9807.11 1160
9808.04 1113
9808.98 1043
9809.91 1035
9810.85 1088
9811.78 1090
9812.72 1052
9813.65 1057
9814.59 1168
9815.52 1022
9816.46 1045
9817.39 1052
9818.33 1011
9819.26 1018
9820.20 1016
9821.13 977
9822.07 1023
9823.00 1035
9823.94 1030
9824.87 1067
9825.81 1032
9826.74 994
9827.68 993
9828.62 1020
9829.55 946
9830.49 916
9831.42 946
9832.36 918
9833.29 929
9834.23 940
9835.17 971
9836.10 990
9837.04 1010
9837.97 1008
9838.91 935
9839.85 976
9840.78 1084
9841.72 962
9842.66 980
9843.59 992
9844.53 1000
9845.46 957
9846.40 1054
9847.34 1093
9848.27 995
9849.21 1044
9850.15 1065
9851.08 1040
9852.02 997
9852.96 986
9853.89 937
9854.83 969
9855.77 991
9856.71 951
9857.64 993
9858.58 984
9859.52 1016
9860.45 957
9861.39 966
9862.33 1026
9863.26 954
9864.20 1011
9865.14 929
9866.08 950
9867.01 954
9867.95 844
9868.89 833
9869.83 914
9870.76 965
9871.70 877
9872.64 945
9873.58 865
9874.52 879
9875.45 892
9876.39 904
9877.33 923
9878.27 884
9879.21 955
9880.14 908
9881.08 930
9882.02 899
9882.96 882
9883.90 884
9884.83 894
9885.77 873
9886.71 817
9887.65 812
9888.59 907
9889.53 878
9890.46 875
9891.40 864
9892.34 841
9893.28 824
9894.22 852
9895.16 857
9896.10 778
9897.04 826
9897.98 890
9898.91 898
9899.85 899
9900.79 849
9901.73 834
9902.67 846
9903.61 835
9904.55 843
9905.49 896
9906.43 843
9907.37 831
9908.31 903
9909.25 896
9910.19 972
9911.12 907
9912.06 848
9913.00 880
9913.94 925
9914.88 932
9915.82 956
9916.76 901
9917.70 960
9918.64 887
9919.58 922
9920.52 935
9921.46 960
9922.40 1055
9923.34 1204
9924.28 1321
9925.22 1396
9926.16 1496
9927.10 1473
9928.04 1578
9928.98 1621
9929.92 1481
9930.87 1353
9931.81 1373
9932.75 1228
9933.69 1080
9934.63 1071
9935.57 1009
9936.51 945
9937.45 914
9938.39 849
9939.33 870
9940.27 913
9941.21 924
9942.15 880
9943.10 842
9944.04 839
9944.98 810
9945.92 852
9946.86 810
9947.80 814
9948.74 807
9949.68 816
9950.63 863
9951.57 850
9952.51 881
9953.45 859
9954.39 874
9955.33 839
9956.27 758
9957.22 844
9958.16 780
9959.10 815
9960.04 855
9960.98 807
9961.93 873
9962.87 836
9963.81 853
9964.75 855
9965.69 800
9966.64 746
9967.58 777
9968.52 798
9969.46 824
9970.41 763
9971.35 745
9972.29 804
9973.23 851
9974.18 838
9975.12 849
9976.06 808
9977.00 861
9977.95 851
9978.89 861
9979.83 790
9980.77 781
9981.72 834
9982.66 800
9983.60 866
9984.55 869
9985.49 791
9986.43 722
9987.38 819
9988.32 940
9989.26 840
9990.21 795
9991.15 844
9992.09 738
9993.04 680
9993.98 773
9994.92 766
9995.87 783
9996.81 799
9997.75 765
9998.70 725
9999.64 755
10000.58 766
10001.53 756
10002.47 742
10003.42 814
10004.36 807
10005.30 827
10006.25 811
10007.19 775
10008.14 708
10009.08 718
10010.02 757
10010.97 771
10011.91 804
10012.86 765
10013.80 819
10014.75 807
10015.69 784
10016.64 794
10017.58 816
10018.52 801
10019.47 767
10020.41 779
10021.36 725
10022.30 696
10023.25 770
10024.19 738
10025.14 729
10026.08 798
10027.03 702
10027.97 731
10028.92 784
10029.86 794
10030.81 734
10031.75 661
10032.70 690
10033.64 693
10034.59 720
10035.54 672
10036.48 695
10037.43 664
10038.37 708
10039.32 717
10040.26 703
10041.21 688
10042.15 691
10043.10 720
10044.05 596
10044.99 693
10045.94 718
10046.88 707
10047.83 731
10048.78 657
10049.72 677
10050.67 699
10051.61 645
10052.56 709
10053.51 676
10054.45 659
10055.40 732
10056.35 720
10057.29 713
10058.24 757
10059.19 769
10060.13 701
10061.08 723
10062.03 768
10062.97 641
10063.92 679
10064.87 678
10065.81 725
10066.76 693
10067.71 700
10068.65 629
10069.60 674
10070.55 632
10071.49 664
10072.44 709
10073.39 708
10074.34 702
10075.28 656
10076.23 623
10077.18 658
10078.13 685
10079.07 697
10080.02 643
10080.97 635
10081.92 603
10082.86 661
10083.81 628
10084.76 606
10085.71 611
10086.66 642
10087.60 694
10088.55 625
10089.50 587
10090.45 625
10091.39 638
10092.34 630
10093.29 661
10094.24 701
10095.19 659
10096.14 674
10097.08 615
10098.03 604
10098.98 675
10099.93 607
10100.88 651
10101.83 608
10102.78 624
10103.72 579
10104.67 588
10105.62 592
10106.57 631
10107.52 609
10108.47 644
10109.42 554
10110.37 551
10111.31 586
10112.26 662
10113.21 645
10114.16 599
10115.11 577
10116.06 596
10117.01 625
10117.96 618
10118.91 593
10119.86 606
10120.81 592
10121.76 594
10122.71 571
10123.66 600
10124.61 640
10125.55 603
10126.50 637
10127.45 661
10128.40 646
10129.35 656
10130.30 601
10131.25 622
10132.20 600
10133.15 556
10134.10 572
10135.05 620
10136.00 596
10136.95 579
10137.90 619
10138.85 657
10139.81 638
10140.76 597
10141.71 608
10142.66 671
10143.61 719
10144.56 634
10145.51 590
10146.46 651
10147.41 640
10148.36 684
10149.31 687
10150.26 638
10151.21 652
10152.16 683
10153.11 707
10154.07 733
10155.02 654
10155.97 604
10156.92 711
10157.87 706
10158.82 629
10159.77 614
10160.72 703
10161.68 688
10162.63 679
10163.58 694
10164.53 715
10165.48 699
10166.43 639
10167.38 644
10168.34 706
10169.29 714
10170.24 750
10171.19 679
10172.14 680
10173.10 722
10174.05 655
10175.00 661
10175.95 740
10176.90 776
10177.86 677
10178.81 730
10179.76 699
10180.71 727
10181.66 773
10182.62 767
10183.57 761
10184.52 767
10185.47 803
10186.43 775
10187.38 739
10188.33 801
10189.28 799
10190.24 826
10191.19 771
10192.14 788
10193.10 748
10194.05 761
10195.00 808
10195.95 766
10196.91 790
10197.86 844
10198.81 920
10199.77 873
10200.72 929
10201.67 966
10202.63 970
10203.58 969
10204.53 1038
10205.49 1071
10206.44 1117
10207.39 1044
10208.35 1037
10209.30 988
10210.25 1035
10211.21 934
10212.16 892
10213.12 798
10214.07 845
10215.02 859
10215.98 845
10216.93 838
10217.88 793
10218.84 826
10219.79 813
10220.75 695
10221.70 807
10222.66 797
10223.61 786
10224.56 795
10225.52 779
10226.47 671
10227.43 698
10228.38 697
10229.34 670
10230.29 715
10231.25 744
10232.20 766
10233.15 718
10234.11 776
10235.06 848
10236.02 795
10236.97 728
10237.93 776
10238.88 767
10239.84 728
10240.79 761
10241.75 728
10242.70 711
10243.66 748
10244.61 690
10245.57 656
10246.53 675
10247.48 711
10248.44 678
10249.39 636
10250.35 569
10251.30 655
10252.26 616
10253.21 600
10254.17 608
10255.13 637
10256.08 559
10257.04 651
10257.99 642
10258.95 523
10259.90 592
10260.86 567
10261.82 645
10262.77 599
10263.73 562
10264.69 604
10265.64 561
10266.60 565
10267.55 616
10268.51 607
10269.47 650
10270.42 585
10271.38 606
10272.34 648
10273.29 583
10274.25 516
10275.21 595
10276.16 588
10277.12 568
10278.08 570
10279.03 573
10279.99 553
10280.95 601
10281.90 601
10282.86 616
10283.82 647
10284.78 645
10285.73 619
10286.69 591
10287.65 623
10288.60 584
10289.56 557
10290.52 688
10291.48 676
10292.43 606
10293.39 572
10294.35 589
10295.31 611
10296.26 600
10297.22 565
10298.18 520
10299.14 586
10300.10 583
10301.05 568
10302.01 572
10302.97 577
10303.93 566
10304.89 556
10305.84 536
10306.80 588
10307.76 549
10308.72 594
10309.68 566
10310.63 587
10311.59 604
10312.55 508
10313.51 546
10314.47 576
10315.43 596
10316.39 588
10317.34 592
10318.30 574
10319.26 568
10320.22 560
10321.18 628
10322.14 563
10323.10 564
10324.06 600
10325.02 655
10325.97 566
10326.93 574
10327.89 591
10328.85 588
10329.81 554
10330.77 562
10331.73 607
10332.69 611
10333.65 574
10334.61 554
10335.57 529
10336.53 525
10337.49 548
10338.45 523
10339.41 578
10340.37 508
10341.32 506
10342.28 520
10343.24 515
10344.20 546
10345.16 511
10346.12 558
10347.08 612
10348.04 488
10349.00 501
10349.96 585
10350.92 571
10351.89 520
10352.85 520
10353.81 519
10354.77 536
10355.73 539
10356.69 531
10357.65 559
10358.61 566
10359.57 568
10360.53 594
10361.49 531
10362.45 534
10363.41 534
10364.37 545
10365.33 548
10366.29 519
10367.25 518
10368.22 540
10369.18 510
10370.14 487
10371.10 481
10372.06 508
10373.02 488
10373.98 535
10374.94 451
10375.91 523
10376.87 528
10377.83 544
10378.79 501
10379.75 524
10380.71 488
10381.67 558
10382.64 525
10383.60 463
10384.56 503
10385.52 565
10386.48 531
10387.45 492
10388.41 519
10389.37 503
10390.33 472
10391.29 513
10392.26 530
10393.22 534
10394.18 469
10395.14 507
10396.10 519
10397.07 470
10398.03 513
10398.99 527
10399.95 513
10400.92 494
10401.88 498
10402.84 521
10403.80 552
10404.77 525
10405.73 484
10406.69 484
10407.66 486
10408.62 498
10409.58 487
10410.54 466
10411.51 487
10412.47 560
10413.43 525
10414.40 513
10415.36 510
10416.32 496
10417.29 494
10418.25 499
10419.21 509
10420.18 523
10421.14 472
10422.10 474
10423.07 466
10424.03 443
10424.99 481
10425.96 497
10426.92 474
10427.89 492
10428.85 455
10429.81 453
10430.78 506
10431.74 538
10432.70 542
10433.67 491
10434.63 405
10435.60 484
10436.56 445
10437.53 433
10438.49 453
10439.45 473
10440.42 466
10441.38 463
10442.35 436
10443.31 461
10444.28 472
10445.24 448
10446.21 421
10447.17 406
10448.13 440
10449.10 479
10450.06 454
10451.03 445
10451.99 448
10452.96 433
10453.92 489
10454.89 534
10455.85 496
10456.82 451
10457.78 441
10458.75 449
10459.71 473
10460.68 456
10461.65 468
10462.61 444
10463.58 449
10464.54 450
10465.51 472
10466.47 463
10467.44 390
10468.40 471
10469.37 501
10470.34 508
10471.30 419
10472.27 424
10473.23 439
10474.20 421
10475.16 416
10476.13 455
10477.10 478
10478.06 441
10479.03 480
10480.00 465
10480.96 361
10481.93 400
10482.89 463
10483.86 375
10484.83 447
10485.79 416
10486.76 417
10487.73 395
10488.69 437
10489.66 395
10490.63 391
10491.59 420
10492.56 475
10493.53 487
10494.49 443
10495.46 410
10496.43 429
10497.39 463
10498.36 429
10499.33 417
10500.30 428
10501.26 369
10502.23 383
10503.20 465
10504.16 476
10505.13 428
10506.10 421
10507.07 453
10508.03 414
10509.00 406
10509.97 415
10510.94 456
10511.90 442
10512.87 413
10513.84 399
10514.81 420
10515.78 472
10516.74 429
10517.71 381
10518.68 425
10519.65 402
10520.62 406
10521.58 405
10522.55 415
10523.52 448
10524.49 429
10525.46 488
10526.42 444
10527.39 424
10528.36 441
10529.33 458
10530.30 456
10531.27 432
10532.24 466
10533.20 464
10534.17 470
10535.14 438
10536.11 426
10537.08 428
10538.05 470
10539.02 446
10539.99 506
10540.95 448
10541.92 444
10542.89 505
10543.86 496
10544.83 445
10545.80 436
10546.77 468
10547.74 439
10548.71 395
10549.68 433
10550.65 470
10551.62 487
10552.59 435
10553.56 433
10554.53 469
10555.49 446
10556.46 466
10557.43 470
10558.40 479
10559.37 499
10560.34 499
10561.31 503
10562.28 506
10563.25 492
10564.22 419
10565.19 434
10566.16 471
10567.13 503
10568.10 466
10569.07 451
10570.05 414
10571.02 439
10571.99 415
10572.96 457
10573.93 461
10574.90 452
10575.87 411
10576.84 427
10577.81 507
10578.78 531
10579.75 514
10580.72 457
10581.69 483
10582.66 479
10583.63 467
10584.61 456
10585.58 503
10586.55 506
10587.52 452
10588.49 460
10589.46 460
10590.43 443
10591.40 435
10592.38 434
10593.35 463
10594.32 499
10595.29 459
10596.26 451
10597.23 470
10598.20 494
10599.18 448
10600.15 443
10601.12 450
10602.09 475
10603.06 447
10604.03 439
10605.01 457
10605.98 437
10606.95 437
10607.92 471
10608.89 509
10609.87 460
10610.84 460
10611.81 533
10612.78 503
10613.76 482
10614.73 459
10615.70 464
10616.67 463
10617.65 506
10618.62 481
10619.59 478
10620.56 471
10621.54 481
10622.51 467
10623.48 532
10624.45 529
10625.43 475
10626.40 539
10627.37 518
10628.35 479
10629.32 474
10630.29 500
10631.27 504
10632.24 522
10633.21 521
10634.19 594
10635.16 615
10636.13 606
10637.11 651
10638.08 617
10639.05 590
10640.03 634
10641.00 658
10641.97 652
10642.95 567
10643.92 598
10644.89 588
10645.87 541
10646.84 567
10647.82 474
10648.79 433
10649.76 483
10650.74 540
10651.71 501
10652.69 499
10653.66 511
10654.63 473
10655.61 458
10656.58 485
10657.56 461
10658.53 463
10659.51 455
10660.48 461
10661.46 447
10662.43 416
10663.40 430
10664.38 430
10665.35 502
10666.33 439
10667.30 416
10668.28 445
10669.25 447
10670.23 442
10671.20 482
10672.18 452
10673.15 522
10674.13 466
10675.10 442
10676.08 466
10677.05 468
10678.03 485
10679.00 447
10679.98 451
10680.96 451
10681.93 507
10682.91 502
10683.88 448
10684.86 451
10685.83 443
10686.81 451
10687.78 438
10688.76 431
10689.74 454
10690.71 486
10691.69 471
10692.66 454
10693.64 486
10694.62 397
10695.59 412
10696.57 461
10697.54 485
10698.52 483
10699.50 517
10700.47 463
10701.45 454
10702.43 461
10703.40 507
10704.38 479
10705.36 403
10706.33 473
10707.31 474
10708.29 463
10709.26 482
10710.24 511
10711.22 446
10712.19 511
10713.17 443
10714.15 529
10715.12 516
10716.10 490
10717.08 499
10718.05 489
10719.03 433
10720.01 518
10720.99 474
10721.96 453
10722.94 468
10723.92 531
10724.90 458
10725.87 464
10726.85 494
10727.83 483
10728.81 478
10729.78 434
10730.76 408
10731.74 440
10732.72 447
10733.69 437
10734.67 390
10735.65 429
10736.63 480
10737.61 480
10738.58 413
10739.56 455
10740.54 486
10741.52 442
10742.50 445
10743.47 427
10744.45 410
10745.43 427
10746.41 451
10747.39 470
10748.37 443
10749.35 468
10750.32 483
10751.30 480
10752.28 462
10753.26 454
10754.24 448
10755.22 494
10756.20 468
10757.18 472
10758.15 473
10759.13 510
10760.11 439
10761.09 514
10762.07 506
10763.05 512
10764.03 446
10765.01 458
10765.99 446
10766.97 475
10767.95 538
10768.93 478
10769.91 480
10770.88 452
10771.86 540
10772.84 508
10773.82 509
10774.80 490
10775.78 545
10776.76 568
10777.74 534
10778.72 518
10779.70 478
10780.68 491
10781.66 534
10782.64 488
10783.62 528
10784.60 513
10785.58 467
10786.56 501
10787.54 483
10788.52 536
10789.50 546
10790.48 541
10791.47 525
10792.45 494
10793.43 506
10794.41 559
10795.39 507
10796.37 542
10797.35 518
10798.33 481
10799.31 529
10800.29 490
10801.27 555
10802.25 518
10803.23 494
10804.22 518
10805.20 569
10806.18 496
10807.16 542
10808.14 517
10809.12 546
10810.10 591
10811.08 507
10812.07 567
10813.05 522
10814.03 476
10815.01 476
10815.99 526
10816.97 554
10817.95 615
10818.94 542
10819.92 616
10820.90 584
10821.88 548
10822.86 510
10823.85 554
10824.83 562
10825.81 530
10826.79 531
10827.77 536
10828.76 534
10829.74 496
10830.72 578
10831.70 566
10832.68 563
10833.67 593
10834.65 587
10835.63 551
10836.61 544
10837.60 544
10838.58 552
10839.56 579
10840.55 583
10841.53 602
10842.51 659
10843.49 600
10844.48 604
10845.46 625
10846.44 593
10847.43 544
10848.41 569
10849.39 613
10850.37 587
10851.36 592
10852.34 580
10853.32 644
10854.31 636
10855.29 621
10856.27 617
10857.26 600
10858.24 639
10859.22 675
10860.21 665
10861.19 597
10862.18 638
10863.16 624
10864.14 671
10865.13 695
10866.11 696
10867.09 684
10868.08 773
10869.06 766
10870.05 688
10871.03 695
10872.01 653
10873.00 652
10873.98 657
10874.97 677
10875.95 727
10876.94 796
10877.92 804
10878.90 801
10879.89 760
10880.87 792
10881.86 808
10882.84 821
10883.83 824
10884.81 755
10885.80 781
10886.78 790
10887.77 890
10888.75 888
10889.74 857
10890.72 871
10891.71 821
10892.69 861
10893.68 801
10894.66 858
10895.65 783
10896.63 832
10897.62 889
10898.60 835
10899.59 795
10900.57 821
10901.56 818
10902.54 864
10903.53 886
10904.52 850
10905.50 864
10906.49 906
10907.47 834
10908.46 890
10909.44 940
10910.43 943
10911.42 922
10912.40 999
10913.39 1020
10914.37 979
10915.36 1081
10916.35 991
10917.33 1034
10918.32 1038
10919.31 1056
10920.29 1032
10921.28 1122
10922.26 1013
10923.25 1003
10924.24 1040
10925.22 1076
10926.21 1073
10927.20 1114
10928.18 1159
10929.17 1095
10930.16 1122
10931.14 1069
10932.13 1092
10933.12 1069
10934.10 1076
10935.09 1163
10936.08 1131
10937.07 1153
10938.05 1253
10939.04 1249
10940.03 1287
10941.01 1306
10942.00 1297
10942.99 1241
10943.98 1295
10944.96 1299
10945.95 1301
10946.94 1255
10947.93 1423
10948.91 1429
10949.90 1479
10950.89 1546
10951.88 1544
10952.86 1626
10953.85 1753
10954.84 1860
10955.83 1984
10956.82 2036
10957.80 2208
10958.79 2348
10959.78 2298
10960.77 2161
10961.76 2038
10962.75 2076
10963.73 1928
10964.72 1806
10965.71 1713
10966.70 1730
10967.69 1573
10968.68 1520
10969.66 1447
10970.65 1462
10971.64 1494
10972.63 1537
10973.62 1525
10974.61 1485
10975.60 1501
10976.58 1501
10977.57 1517
10978.56 1445
10979.55 1378
10980.54 1476
10981.53 1517
10982.52 1479
10983.51 1519
10984.50 1568
10985.49 1523
10986.48 1629
10987.47 1581
10988.45 1521
10989.44 1678
10990.43 1650
10991.42 1715
10992.41 1797
10993.40 1942
10994.39 2166
10995.38 2422
10996.37 2709
10997.36 2958
10998.35 3157
10999.34 3271
11000.33 3314
11001.32 3372
11002.31 3102
11003.30 2770
11004.29 2613
11005.28 2414
11006.27 2221
11007.26 1969
11008.25 1820
11009.24 1670
11010.23 1573
11011.22 1543
11012.21 1397
11013.20 1368
11014.19 1324
11015.18 1324
11016.18 1312
11017.17 1312
11018.16 1345
11019.15 1262
11020.14 1193
11021.13 1161
11022.12 1150
11023.11 1128
11024.10 1065
11025.09 1035
11026.08 1019
11027.08 1039
11028.07 974
11029.06 1012
11030.05 1102
11031.04 1009
11032.03 1049
11033.02 1016
11034.01 1055
11035.01 1054
11036.00 1081
11036.99 1009
11037.98 1024
11038.97 1046
11039.96 1029
11040.96 911
11041.95 983
11042.94 943
11043.93 922
11044.92 879
11045.92 909
11046.91 914
11047.90 888
11048.89 877
11049.88 884
11050.88 942
11051.87 907
11052.86 862
11053.85 882
11054.85 878
11055.84 811
11056.83 886
11057.82 879
11058.82 861
11059.81 842
11060.80 885
11061.79 861
11062.79 923
11063.78 850
11064.77 812
11065.76 890
11066.76 946
11067.75 890
11068.74 915
11069.74 885
11070.73 925
11071.72 869
11072.72 820
11073.71 797
11074.70 832
11075.70 884
11076.69 968
11077.68 964
11078.68 889
11079.67 863
11080.66 881
11081.66 880
11082.65 877
11083.64 842
11084.64 861
11085.63 864
11086.62 820
11087.62 844
11088.61 851
11089.61 802
11090.60 788
11091.59 778
11092.59 779
11093.58 796
11094.58 766
11095.57 781
11096.57 777
11097.56 777
11098.55 818
11099.55 773
11100.54 826
11101.54 802
11102.53 773
11103.53 714
11104.52 794
11105.52 781
11106.51 690
11107.51 672
11108.50 680
11109.49 653
11110.49 708
11111.48 675
11112.48 703
11113.47 687
11114.47 720
11115.46 744
11116.46 694
11117.46 630
11118.45 667
11119.45 677
11120.44 671
11121.44 639
11122.43 681
11123.43 732
11124.42 729
11125.42 693
11126.41 741
11127.41 708
11128.41 707
11129.40 706
11130.40 666
11131.39 654
11132.39 709
11133.38 736
11134.38 668
11135.38 593
11136.37 590
11137.37 645
11138.36 626
11139.36 594
11140.36 636
11141.35 652
11142.35 700
11143.35 648
11144.34 665
11145.34 596
11146.34 658
11147.33 638
11148.33 665
11149.32 607
11150.32 604
11151.32 635
11152.31 597
11153.31 603
11154.31 609
11155.31 609
11156.30 606
11157.30 587
11158.30 625
11159.29 623
11160.29 555
11161.29 567
11162.28 590
11163.28 600
11164.28 597
11165.28 609
11166.27 596
11167.27 586
11168.27 636
11169.27 687
11170.26 637
11171.26 602
11172.26 589
11173.26 624
11174.25 635
11175.25 604
11176.25 600
11177.25 600
11178.25 613
11179.24 587
11180.24 607
11181.24 603
11182.24 627
11183.24 641
11184.23 662
11185.23 616
11186.23 632
11187.23 662
11188.23 627
11189.23 671
11190.22 632
11191.22 640
11192.22 704
11193.22 699
11194.22 670
11195.22 673
11196.22 699
11197.21 671
11198.21 678
11199.21 693
11200.21 683
11201.21 632
11202.21 602
11203.21 633
11204.21 601
11205.21 667
11206.21 711
11207.21 659
11208.20 667
11209.20 593
11210.20 597
11211.20 596
11212.20 607
11213.20 617
11214.20 581
11215.20 577
11216.20 570
11217.20 579
11218.20 523
11219.20 564
11220.20 562
11221.20 552
11222.20 510
11223.20 530
11224.20 536
11225.20 582
11226.20 539
11227.20 552
11228.20 579
11229.20 533
11230.20 529
11231.20 540
11232.20 527
11233.20 523
11234.20 500
11235.20 507
11236.20 519
11237.20 512
11238.20 501
11239.20 524
11240.20 535
11241.20 540
11242.21 518
11243.21 540
11244.21 533
11245.21 534
11246.21 491
11247.21 500
11248.21 518
11249.21 509
11250.21 517
11251.21 531
11252.22 557
11253.22 541
11254.22 579
11255.22 552
11256.22 517
11257.22 506
11258.22 463
11259.23 519
11260.23 560
11261.23 551
11262.23 488
11263.23 550
11264.23 546
11265.24 552
11266.24 530
11267.24 530
11268.24 553
11269.24 536
11270.25 555
11271.25 535
11272.25 546
11273.25 545
11274.25 553
11275.26 618
11276.26 490
11277.26 595
11278.26 618
11279.27 585
11280.27 541
11281.27 613
11282.27 582
11283.28 507
11284.28 496
11285.28 542
11286.28 566
11287.29 547
11288.29 544
11289.29 552
11290.29 555
11291.30 599
11292.30 587
11293.30 616
11294.31 578
11295.31 600
11296.31 536
11297.32 544
11298.32 609
11299.32 504
11300.33 524
11301.33 530
11302.33 562
11303.34 544
11304.34 614
11305.34 537
11306.35 597
11307.35 606
11308.35 641
11309.36 671
11310.36 668
11311.37 698
11312.37 716
11313.37 748
11314.38 738
11315.38 733
11316.39 669
11317.39 702
11318.39 620
11319.40 604
11320.40 622
11321.41 572
11322.41 551
11323.42 554
11324.42 552
11325.42 538
11326.43 473
11327.43 501
11328.44 507
11329.44 515
11330.45 535
11331.45 497
11332.46 555
11333.46 507
11334.47 467
11335.47 494
11336.48 514
11337.48 516
11338.49 495
11339.49 512
11340.50 459
11341.50 472
11342.51 424
11343.51 482
11344.52 498
11345.52 457
11346.53 454
11347.53 444
11348.54 497
11349.55 459
11350.55 473
11351.56 523
11352.56 455
11353.57 476
11354.57 530
11355.58 507
11356.59 460
11357.59 519
11358.60 455
11359.60 460
11360.61 472
11361.62 484
11362.62 495
11363.63 488
11364.63 452
11365.64 507
11366.65 513
11367.65 474
11368.66 468
11369.67 505
11370.67 492
11371.68 525
11372.69 487
11373.69 458
11374.70 471
11375.71 512
11376.71 523
11377.72 496
11378.73 509
11379.73 500
11380.74 547
11381.75 506
11382.75 523
11383.76 501
11384.77 485
11385.78 482
11386.78 477
11387.79 446
11388.80 502
11389.80 503
11390.81 500
11391.82 473
11392.83 485
11393.83 491
11394.84 515
11395.85 484
11396.86 541
11397.86 510
11398.87 490
11399.88 587
11400.89 494
11401.90 508
11402.90 476
11403.91 493
11404.92 522
11405.93 470
11406.94 445
11407.94 484
11408.95 450
11409.96 454
11410.97 462
11411.98 469
11412.99 496
11413.99 510
11415.00 466
11416.01 436
11417.02 490
11418.03 527
11419.04 562
11420.04 485
11421.05 512
11422.06 463
11423.07 497
11424.08 500
11425.09 466
11426.10 503
11427.11 455
11428.12 459
11429.13 475
11430.13 517
11431.14 451
11432.15 485
11433.16 489
11434.17 459
11435.18 460
11436.19 488
11437.20 483
11438.21 444
11439.22 453
11440.23 490
11441.24 438
11442.25 430
11443.26 517
11444.27 479
11445.28 428
11446.29 446
11447.30 465
11448.31 514
11449.32 473
11450.33 501
11451.34 482
11452.35 470
11453.36 444
11454.37 456
11455.38 487
11456.39 529
11457.40 486
11458.41 494
11459.42 491
11460.43 437
11461.44 542
11462.45 506
11463.46 474
11464.47 482
11465.48 428
11466.49 482
11467.50 462
11468.51 447
11469.52 492
11470.54 472
11471.55 467
11472.56 435
11473.57 474
11474.58 484
11475.59 422
11476.60 398
11477.61 490
11478.62 465
11479.64 430
11480.65 435
11481.66 481
11482.67 481
11483.68 427
11484.69 454
11485.70 454
11486.72 431
11487.73 432
11488.74 419
11489.75 451
11490.76 426
11491.77 451
11492.79 423
11493.80 428
11494.81 446
11495.82 419
11496.83 435
11497.85 421
11498.86 441
11499.87 416
11500.88 445
11501.90 423
11502.91 381
11503.92 412
11504.93 425
11505.95 463
11506.96 459
11507.97 477
11508.98 488
11510.00 469
11511.01 433
11512.02 416
11513.03 419
11514.05 396
11515.06 391
11516.07 417
11517.09 407
11518.10 385
11519.11 395
11520.12 407
11521.14 432
11522.15 457
11523.16 421
11524.18 479
11525.19 461
11526.20 430
11527.22 439
11528.23 454
11529.24 435
11530.26 408
11531.27 436
11532.28 422
11533.30 400
11534.31 434
11535.33 478
11536.34 476
11537.35 398
11538.37 413
11539.38 402
11540.40 416
11541.41 405
11542.42 437
11543.44 438
11544.45 436
11545.47 435
11546.48 450
11547.49 466
11548.51 448
11549.52 425
11550.54 413
11551.55 456
11552.57 475
11553.58 425
11554.60 427
11555.61 449
11556.63 425
11557.64 453
11558.65 423
11559.67 426
11560.68 455
11561.70 426
11562.71 477
11563.73 476
11564.74 504
11565.76 517
11566.77 475
11567.79 476
11568.81 448
11569.82 438
11570.84 432
11571.85 450
11572.87 435
11573.88 458
11574.90 465
11575.91 454
11576.93 455
11577.94 466
11578.96 500
11579.98 508
11580.99 463
11582.01 494
11583.02 455
11584.04 447
11585.05 501
11586.07 517
11587.09 530
11588.10 505
11589.12 521
11590.14 494
11591.15 478
11592.17 489
11593.18 500
11594.20 501
11595.22 558
11596.23 555
11597.25 597
11598.27 569
11599.28 626
11600.30 657
11601.32 694
11602.33 711
11603.35 672
11604.37 727
11605.38 712
11606.40 688
11607.42 662
11608.43 630
11609.45 614
11610.47 597
11611.49 550
11612.50 565
11613.52 512
11614.54 602
11615.55 502
11616.57 439
11617.59 411
11618.61 456
11619.62 436
11620.64 424
11621.66 445
11622.68 439
11623.69 479
11624.71 476
11625.73 479
11626.75 421
11627.77 414
11628.78 393
11629.80 444
11630.82 382
11631.84 418
11632.85 455
11633.87 459
11634.89 417
11635.91 446
11636.93 424
11637.95 451
11638.96 486
11639.98 440
11641.00 450
11642.02 461
11643.04 453
11644.06 442
11645.07 456
11646.09 479
11647.11 398
11648.13 431
11649.15 418
11650.17 395
11651.19 381
11652.21 471
11653.23 468
11654.24 442
11655.26 452
11656.28 412
11657.30 390
11658.32 455
11659.34 467
11660.36 440
11661.38 451
11662.40 434
11663.42 399
11664.44 441
11665.46 392
11666.48 423
11667.49 428
11668.51 443
11669.53 432
11670.55 469
11671.57 439
11672.59 386
11673.61 432
11674.63 380
11675.65 422
11676.67 416
11677.69 436
11678.71 440
11679.73 468
11680.75 442
11681.77 421
11682.79 428
11683.81 423
11684.83 444
11685.85 428
11686.88 398
11687.90 405
11688.92 396
11689.94 459
11690.96 418
11691.98 430
11693.00 441
11694.02 444
11695.04 467
11696.06 464
11697.08 506
11698.10 478
11699.12 431
11700.14 458
11701.17 447
11702.19 463
11703.21 446
11704.23 445
11705.25 410
11706.27 476
11707.29 467
11708.31 475
11709.34 432
11710.36 469
11711.38 441
11712.40 416
11713.42 444
11714.44 456
11715.46 386
11716.49 429
11717.51 438
11718.53 462
11719.55 425
11720.57 487
11721.60 428
11722.62 440
11723.64 475
11724.66 498
11725.68 532
11726.71 536
11727.73 457
11728.75 432
11729.77 501
11730.80 451
11731.82 462
11732.84 433
11733.86 462
11734.88 435
11735.91 377
11736.93 408
11737.95 463
11738.98 471
11740.00 493
11741.02 479
11742.04 467
11743.07 429
11744.09 462
11745.11 432
11746.14 519
11747.16 465
11748.18 457
11749.20 440
11750.23 490
11751.25 497
11752.27 447
11753.30 473
11754.32 502
11755.34 483
11756.37 469
11757.39 492
11758.41 527
11759.44 483
11760.46 472
11761.49 486
11762.51 505
11763.53 479
11764.56 466
11765.58 493
11766.60 480
11767.63 490
11768.65 517
11769.68 467
11770.70 484
11771.72 526
11772.75 481
11773.77 494
11774.80 458
11775.82 477
11776.85 443
11777.87 490
11778.90 483
11779.92 493
11780.94 454
11781.97 502
11782.99 479
11784.02 431
11785.04 465
11786.07 496
11787.09 517
11788.12 477
11789.14 528
11790.17 547
11791.19 512
11792.22 531
11793.24 532
11794.27 502
11795.29 544
11796.32 539
11797.34 487
11798.37 563
11799.39 550
11800.42 536
11801.44 550
11802.47 546
11803.49 517
11804.52 470
11805.55 510
11806.57 555
11807.60 575
11808.62 548
11809.65 576
11810.67 549
11811.70 521
11812.73 542
11813.75 515
11814.78 552
11815.80 571
11816.83 607
11817.86 630
11818.88 583
11819.91 570
11820.94 595
11821.96 572
11822.99 605
11824.01 564
11825.04 607
11826.07 609
11827.09 544
11828.12 544
11829.15 564
11830.17 576
11831.20 581
11832.23 582
11833.25 649
11834.28 597
11835.31 564
11836.33 662
11837.36 677
11838.39 619
11839.42 590
11840.44 636
11841.47 608
11842.50 620
11843.52 589
11844.55 655
11845.58 610
11846.61 641
11847.63 670
11848.66 637
11849.69 661
11850.72 678
11851.74 645
11852.77 660
11853.80 672
11854.83 756
11855.85 741
11856.88 744
11857.91 719
11858.94 748
11859.97 711
11860.99 731
11862.02 735
11863.05 728
11864.08 737
11865.11 739
11866.13 749
11867.16 682
11868.19 731
11869.22 780
11870.25 737
11871.28 734
11872.30 763
11873.33 773
11874.36 829
11875.39 816
11876.42 840
11877.45 804
11878.48 817
11879.51 860
11880.53 847
11881.56 834
11882.59 835
11883.62 898
11884.65 993
11885.68 944
11886.71 938
11887.74 964
11888.77 898
11889.80 926
11890.83 882
11891.85 1038
11892.88 1041
11893.91 1132
11894.94 1147
11895.97 1110
11897.00 1225
11898.03 1227
11899.06 1287
11900.09 1352
11901.12 1342
11902.15 1354
11903.18 1343
11904.21 1338
11905.24 1303
11906.27 1215
11907.30 1155
11908.33 1114
11909.36 1087
11910.39 1106
11911.42 1181
11912.45 1178
11913.48 1119
11914.51 1055
11915.54 1094
11916.57 1115
11917.60 1144
11918.63 1138
11919.66 1127
11920.69 1098
11921.73 1122
11922.76 1139
11923.79 1275
11924.82 1328
11925.85 1406
11926.88 1524
11927.91 1585
11928.94 1753
11929.97 1866
11931.00 1941
11932.03 1942
11933.07 1940
11934.10 1845
11935.13 1822
11936.16 1650
11937.19 1517
11938.22 1374
11939.25 1325
11940.28 1220
11941.32 1175
11942.35 1075
11943.38 1065
11944.41 954
11945.44 932
11946.47 931
11947.51 907
11948.54 923
11949.57 970
11950.60 932
11951.63 919
11952.66 829
11953.70 842
11954.73 912
11955.76 832
11956.79 895
11957.83 811
11958.86 791
11959.89 816
11960.92 808
11961.95 818
11962.99 830
11964.02 816
11965.05 804
11966.08 876
11967.12 820
11968.15 746
11969.18 722
11970.22 794
11971.25 791
11972.28 814
11973.31 818
11974.35 787
11975.38 804
11976.41 797
11977.45 854
11978.48 763
11979.51 784
11980.55 739
11981.58 778
11982.61 752
11983.64 786
11984.68 729
11985.71 745
11986.75 773
11987.78 766
11988.81 748
11989.85 789
11990.88 797
11991.91 783
11992.95 828
11993.98 817
11995.01 862
11996.05 782
11997.08 799
11998.12 798
11999.15 730
12000.18 799
12001.22 909
12002.25 787
12003.29 796
12004.32 821
12005.35 877
12006.39 872
12007.42 907
12008.46 888
12009.49 830
12010.53 876
12011.56 890
12012.60 931
12013.63 909
12014.67 923
12015.70 939
12016.73 956
12017.77 967
12018.80 901
12019.84 929
12020.87 898
12021.91 894
12022.94 865
12023.98 878
12025.01 918
12026.05 815
12027.08 815
12028.12 878
12029.15 909
12030.19 912
12031.23 875
12032.26 894
12033.30 864
12034.33 830
12035.37 886
12036.40 838
12037.44 838
12038.47 856
12039.51 819
12040.55 806
12041.58 923
12042.62 847
12043.65 831
12044.69 841
12045.73 781
12046.76 858
12047.80 819
12048.83 826
12049.87 822
12050.91 851
12051.94 795
12052.98 853
12054.01 847
12055.05 833
12056.09 840
12057.12 883
12058.16 832
12059.20 868
12060.23 816
12061.27 835
12062.31 785
12063.34 833
12064.38 821
12065.42 825
12066.45 851
12067.49 866
12068.53 855
12069.57 944
12070.60 797
12071.64 847
12072.68 880
12073.71 780
12074.75 853
12075.79 869
12076.83 860
12077.86 800
12078.90 799
12079.94 834
12080.98 841
12082.01 856
12083.05 866
12084.09 831
12085.13 837
12086.16 880
12087.20 935
12088.24 936
12089.28 937
12090.32 983
12091.35 945
12092.39 921
12093.43 872
12094.47 929
12095.51 904
12096.54 1033
12097.58 1076
12098.62 1097
12099.66 1045
12100.70 1152
12101.74 1157
12102.77 1124
12103.81 1150
12104.85 1135
12105.89 1038
12106.93 1053
12107.97 1112
12109.01 945
12110.04 933
12111.08 839
12112.12 799
12113.16 745
12114.20 769
12115.24 773
12116.28 727
12117.32 732
12118.36 729
12119.39 691
12120.43 721
12121.47 679
12122.51 659
12123.55 676
12124.59 629
12125.63 645
12126.67 649
12127.71 625
12128.75 642
12129.79 681
12130.83 638
12131.87 602
12132.91 636
12133.95 642
12134.99 634
12136.03 693
12137.07 719
12138.11 593
12139.15 629
12140.19 653
12141.23 666
12142.27 639
12143.31 687
12144.35 640
12145.39 650
12146.43 602
12147.47 619
12148.51 606
12149.55 621
12150.59 624
12151.63 633
12152.67 554
12153.71 591
12154.75 646
12155.79 597
12156.83 618
12157.88 578
12158.92 634
12159.96 629
12161.00 578
12162.04 598
12163.08 580
12164.12 581
12165.16 609
12166.20 588
12167.24 533
12168.29 560
12169.33 609
12170.37 586
12171.41 527
12172.45 558
12173.49 623
12174.53 578
12175.58 520
12176.62 553
12177.66 567
12178.70 590
12179.74 562
12180.78 627
12181.83 559
12182.87 569
12183.91 571
12184.95 579
12185.99 583
12187.04 562
12188.08 589
12189.12 617
12190.16 604
12191.20 636
12192.25 607
12193.29 592
12194.33 537
12195.37 568
12196.42 596
12197.46 628
12198.50 593
12199.54 582
12200.59 538
12201.63 566
12202.67 542
12203.72 557
12204.76 539
12205.80 575
12206.84 607
12207.89 582
12208.93 561
12209.97 592
12211.02 532
12212.06 598
12213.10 604
12214.15 574
12215.19 607
12216.23 636
12217.28 588
12218.32 541
12219.36 499
12220.41 558
12221.45 548
12222.49 535
12223.54 550
12224.58 545
12225.62 590
12226.67 540
12227.71 571
12228.76 591
12229.80 530
12230.84 553
12231.89 531
12232.93 573
12233.98 559
12235.02 543
12236.06 550
12237.11 574
12238.15 547
12239.20 592
12240.24 577
12241.29 506
12242.33 547
12243.37 557
12244.42 600
12245.46 522
12246.51 518
12247.55 514
12248.60 478
12249.64 536
12250.69 530
12251.73 565
12252.78 564
12253.82 596
12254.87 599
12255.91 538
12256.96 555
12258.00 549
12259.05 500
12260.09 502
12261.14 525
12262.18 484
12263.23 522
12264.27 514
12265.32 554
12266.36 544
12267.41 548
12268.45 498
12269.50 499
12270.55 465
12271.59 513
12272.64 527
12273.68 569
12274.73 516
12275.77 505
12276.82 499
12277.87 485
12278.91 555
12279.96 536
12281.00 523
12282.05 508
12283.10 518
12284.14 491
12285.19 503
12286.24 471
12287.28 506
12288.33 501
12289.38 480
12290.42 499
12291.47 472
12292.51 474
12293.56 441
12294.61 477
12295.65 537
12296.70 530
12297.75 508
12298.80 482
12299.84 468
12300.89 502
12301.94 443
12302.98 470
12304.03 550
12305.08 514
12306.12 476
12307.17 504
12308.22 477
12309.27 430
12310.31 448
12311.36 468
12312.41 456
12313.46 462
12314.50 462
12315.55 491
12316.60 518
12317.65 482
12318.69 489
12319.74 504
12320.79 456
12321.84 487
12322.88 463
12323.93 492
12324.98 452
12326.03 458
12327.08 436
12328.12 434
12329.17 439
12330.22 439
12331.27 497
12332.32 469
12333.37 454
12334.41 495
12335.46 522
12336.51 505
12337.56 497
12338.61 458
12339.66 516
12340.71 493
12341.75 469
12342.80 442
12343.85 438
12344.90 476
12345.95 469
12347.00 478
12348.05 498
12349.10 500
12350.15 483
12351.19 502
12352.24 465
12353.29 442
12354.34 461
12355.39 473
12356.44 508
12357.49 476
12358.54 482
12359.59 446
12360.64 465
12361.69 517
12362.74 488
12363.79 462
12364.84 545
12365.89 483
12366.94 459
12367.99 509
12369.04 555
12370.09 514
12371.14 506
12372.18 479
12373.24 480
12374.29 488
12375.34 494
12376.39 492
12377.44 554
12378.49 507
12379.54 514
12380.59 557
12381.64 478
12382.69 513
12383.74 535
12384.79 493
12385.84 537
12386.89 506
12387.94 540
12388.99 515
12390.04 548
12391.09 491
12392.14 550
12393.19 529
12394.24 514
12395.30 576
12396.35 519
12397.40 539
12398.45 544
12399.50 544
12400.55 491
12401.60 520
12402.65 588
12403.70 571
12404.76 499
12405.81 503
12406.86 490
12407.91 520
12408.96 484
12410.01 602
12411.07 583
12412.12 577
12413.17 621
12414.22 604
12415.27 603
12416.32 551
12417.38 543
12418.43 569
12419.48 527
12420.53 556
12421.58 521
12422.64 585
12423.69 583
12424.74 568
12425.79 559
12426.84 562
12427.90 572
12428.95 596
12430.00 578
12431.05 587
12432.11 585
12433.16 554
12434.21 584
12435.26 557
12436.32 589
12437.37 560
12438.42 557
12439.48 555
12440.53 560
12441.58 524
12442.63 554
12443.69 591
12444.74 583
12445.79 617
12446.85 626
12447.90 565
12448.95 567
12450.01 566
12451.06 537
12452.11 570
12453.17 674
12454.22 614
12455.27 594
12456.33 607
12457.38 625
12458.43 643
12459.49 686
12460.54 712
12461.60 696
12462.65 647
12463.70 642
12464.76 626
12465.81 690
12466.86 737
12467.92 731
12468.97 755
12470.03 838
12471.08 957
12472.14 1032
12473.19 1070
12474.24 1189
12475.30 1217
12476.35 1207
12477.41 1163
12478.46 1201
12479.52 1158
12480.57 1084
12481.63 1052
12482.68 931
12483.73 880
12484.79 860
12485.84 800
12486.90 800
12487.95 720
12489.01 669
12490.06 630
12491.12 692
12492.17 635
12493.23 603
12494.28 585
12495.34 641
12496.39 593
12497.45 570
12498.51 572
12499.56 583
12500.62 623
12501.67 670
12502.73 653
12503.78 561
12504.84 574
12505.89 591
12506.95 612
12508.01 572
12509.06 545
12510.12 583
12511.17 585
12512.23 577
12513.28 576
12514.34 571
12515.40 575
12516.45 588
12517.51 568
12518.56 589
12519.62 554
12520.68 582
12521.73 631
12522.79 568
12523.85 537
12524.90 598
12525.96 549
12527.02 546
12528.07 593
12529.13 542
12530.19 593
12531.24 560
12532.30 565
12533.36 546
12534.41 593
12535.47 576
12536.53 558
12537.58 573
12538.64 635
12539.70 599
12540.75 574
12541.81 554
12542.87 577
12543.93 606
12544.98 635
12546.04 617
12547.10 585
12548.16 619
12549.21 669
12550.27 709
12551.33 676
12552.39 676
12553.44 653
12554.50 730
12555.56 727
12556.62 750
12557.67 767
12558.73 758
12559.79 746
12560.85 715
12561.91 714
12562.96 652
12564.02 662
12565.08 647
12566.14 630
12567.20 609
12568.26 601
12569.31 609
12570.37 601
12571.43 575
12572.49 658
12573.55 630
12574.61 584
12575.66 589
12576.72 571
12577.78 601
12578.84 562
12579.90 533
12580.96 531
12582.02 549
12583.08 572
12584.13 621
12585.19 562
12586.25 574
12587.31 519
12588.37 545
12589.43 564
12590.49 548
12591.55 526
12592.61 508
12593.67 523
12594.73 511
12595.79 535
12596.85 563
12597.91 579
12598.96 551
12600.02 506
12601.08 501
12602.14 573
12603.20 569
12604.26 538
12605.32 520
12606.38 531
12607.44 534
12608.50 545
12609.56 518
12610.62 517
12611.68 496
12612.74 533
12613.80 559
12614.86 543
12615.92 593
12616.98 540
12618.04 566
12619.10 599
12620.17 571
12621.23 579
12622.29 610
12623.35 608
12624.41 591
12625.47 583
12626.53 532
12627.59 556
12628.65 522
12629.71 518
12630.77 522
12631.83 504
12632.89 554
12633.96 517
12635.02 504
12636.08 527
12637.14 448
12638.20 526
12639.26 541
12640.32 494
12641.38 492
12642.45 459
12643.51 532
12644.57 520
12645.63 488
12646.69 553
12647.75 532
12648.81 516
12649.88 487
12650.94 476
12652.00 488
12653.06 525
12654.12 485
12655.19 487
12656.25 507
12657.31 503
12658.37 470
12659.43 506
12660.50 498
12661.56 463
12662.62 462
12663.68 511
12664.75 490
12665.81 486
12666.87 456
12667.93 517
12668.99 490
12670.06 485
12671.12 523
12672.18 518
12673.25 467
12674.31 447
12675.37 491
12676.43 446
12677.50 457
12678.56 460
12679.62 460
12680.69 446
12681.75 492
12682.81 504
12683.87 514
12684.94 486
12686.00 522
12687.06 476
12688.13 471
12689.19 522
12690.25 482
12691.32 461
12692.38 487
12693.45 525
12694.51 517
12695.57 503
12696.64 543
12697.70 553
12698.76 492
12699.83 503
12700.89 520
12701.95 544
12703.02 512
12704.08 499
12705.15 517
12706.21 528
12707.28 554
12708.34 548
12709.40 522
12710.47 488
12711.53 494
12712.60 525
12713.66 500
12714.73 495
12715.79 547
12716.85 524
12717.92 491
12718.98 518
12720.05 513
12721.11 516
12722.18 560
12723.24 535
12724.31 520
12725.37 547
12726.44 543
12727.50 501
12728.57 515
12729.63 493
12730.70 498
12731.76 564
12732.83 537
12733.89 536
12734.96 496
12736.02 484
12737.09 508
12738.15 501
12739.22 502
12740.29 476
12741.35 493
12742.42 491
12743.48 530
12744.55 470
12745.61 492
12746.68 520
12747.74 485
12748.81 467
12749.88 491
12750.94 465
12752.01 443
12753.07 428
12754.14 425
12755.21 449
12756.27 407
12757.34 455
12758.41 458
12759.47 480
12760.54 429
12761.60 458
12762.67 437
12763.74 441
12764.80 467
12765.87 500
12766.94 439
12768.00 470
12769.07 420
12770.14 425
12771.20 478
12772.27 451
12773.34 434
12774.40 442
12775.47 448
12776.54 460
12777.61 418
12778.67 463
12779.74 452
12780.81 414
12781.87 444
12782.94 460
12784.01 453
12785.08 417
12786.14 455
12787.21 423
12788.28 462
12789.35 492
12790.41 455
12791.48 471
12792.55 457
12793.62 453
12794.69 479
12795.75 405
12796.82 394
12797.89 488
12798.96 462
12800.02 490
12801.09 489
12802.16 486
12803.23 474
12804.30 453
12805.37 427
12806.43 463
12807.50 451
12808.57 460
12809.64 449
12810.71 479
12811.78 472
12812.84 481
12813.91 521
12814.98 526
12816.05 517
12817.12 506
12818.19 522
12819.26 474
12820.33 500
12821.39 474
12822.46 465
12823.53 494
12824.60 462
12825.67 451
12826.74 475
12827.81 446
12828.88 460
12829.95 444
12831.02 473
12832.09 478
12833.16 430
12834.22 441
12835.29 448
12836.36 417
12837.43 496
12838.50 463
12839.57 426
12840.64 436
12841.71 465
12842.78 413
12843.85 424
12844.92 392
12845.99 457
12847.06 477
12848.13 473
12849.20 437
12850.27 443
12851.34 439
12852.41 418
12853.48 416
12854.55 405
12855.62 419
12856.69 442
12857.76 402
12858.83 433
12859.90 403
12860.97 408
12862.05 423
12863.12 404
12864.19 411
12865.26 452
12866.33 416
12867.40 386
12868.47 406
12869.54 403
12870.61 403
12871.68 413
12872.75 436
12873.82 439
12874.90 408
12875.97 392
12877.04 389
12878.11 418
12879.18 393
12880.25 418
12881.32 399
12882.40 385
12883.47 430
12884.54 440
12885.61 408
12886.68 389
12887.75 394
12888.82 378
12889.90 415
12890.97 396
12892.04 385
12893.11 427
12894.18 387
12895.26 374
12896.33 389
12897.40 376
12898.47 401
12899.54 445
12900.62 389
12901.69 390
12902.76 367
12903.83 398
12904.91 409
12905.98 387
12907.05 379
12908.12 369
12909.20 400
12910.27 387
12911.34 403
12912.41 391
12913.49 361
12914.56 384
12915.63 367
12916.71 371
12917.78 382
12918.85 437
12919.92 431
12921.00 414
12922.07 412
12923.14 438
12924.22 365
12925.29 436
12926.36 395
12927.44 363
12928.51 406
12929.58 411
12930.66 378
12931.73 442
12932.80 419
12933.88 339
12934.95 357
12936.02 412
12937.10 410
12938.17 363
12939.25 390
12940.32 412
12941.39 373
12942.47 365
12943.54 402
12944.62 349
12945.69 345
12946.76 364
12947.84 403
12948.91 391
12949.99 380
12951.06 371
12952.14 373
12953.21 414
12954.28 393
12955.36 369
12956.43 409
12957.51 404
12958.58 372
12959.66 383
12960.73 415
12961.81 412
12962.88 407
12963.96 394
12965.03 345
12966.11 434
12967.18 358
12968.26 384
12969.33 406
12970.41 386
12971.48 407
12972.56 373
12973.63 369
12974.71 387
12975.78 411
12976.86 422
12977.93 393
12979.01 410
12980.08 445
12981.16 400
12982.23 420
12983.31 401
12984.39 360
12985.46 378
12986.54 374
12987.61 430
12988.69 444
12989.77 431
12990.84 403
12991.92 412
12992.99 436
12994.07 433
12995.15 442
12996.22 416
12997.30 442
12998.37 435
12999.45 370
13000.53 426
13001.60 412
13002.68 393
13003.76 398
13004.83 414
13005.91 429
13006.99 375
13008.06 434
13009.14 467
13010.22 443
13011.29 457
13012.37 402
13013.45 435
13014.52 409
13015.60 422
13016.68 393
13017.75 378
13018.83 381
13019.91 369
13020.99 396
13022.06 420
13023.14 396
13024.22 427
13025.30 395
13026.37 406
13027.45 432
13028.53 404
13029.61 370
13030.68 423
13031.76 398
13032.84 419
13033.92 409
13034.99 348
13036.07 395
13037.15 465
13038.23 400
13039.31 437
13040.38 367
13041.46 420
13042.54 450
13043.62 412
13044.70 405
13045.77 437
13046.85 443
13047.93 447
13049.01 395
13050.09 424
13051.17 420
13052.24 416
13053.32 408
13054.40 416
13055.48 435
13056.56 427
13057.64 407
13058.72 418
13059.80 389
13060.87 428
13061.95 436
13063.03 443
13064.11 447
13065.19 429
13066.27 443
13067.35 462
13068.43 448
13069.51 452
13070.59 430
13071.67 413
13072.74 448
13073.82 455
13074.90 430
13075.98 404
13077.06 441
13078.14 440
13079.22 448
13080.30 423
13081.38 414
13082.46 422
13083.54 446
13084.62 408
13085.70 440
13086.78 429
13087.86 471
13088.94 421
13090.02 376
13091.10 392
13092.18 395
13093.26 396
13094.34 440
13095.42 428
13096.50 443
13097.58 456
13098.66 473
13099.74 430
13100.82 406
13101.90 451
13102.98 450
13104.07 467
13105.15 483
13106.23 455
13107.31 387
13108.39 435
13109.47 425
13110.55 385
13111.63 437
13112.71 444
13113.79 389
13114.87 441
13115.96 424
13117.04 418
13118.12 469
13119.20 411
13120.28 426
13121.36 418
13122.44 407
13123.52 431
13124.61 443
13125.69 483
13126.77 419
13127.85 433
13128.93 482
13130.01 412
13131.10 451
13132.18 473
13133.26 491
13134.34 417
13135.42 397
13136.51 441
13137.59 461
13138.67 453
13139.75 435
13140.83 483
13141.92 429
13143.00 451
13144.08 462
13145.16 413
13146.25 421
13147.33 465
13148.41 444
13149.49 407
13150.58 426
13151.66 412
13152.74 414
13153.82 409
13154.91 463
13155.99 506
13157.07 484
13158.15 443
13159.24 446
13160.32 401
13161.40 449
13162.49 509
13163.57 427
13164.65 422
13165.74 472
13166.82 463
13167.90 509
13168.99 449
13170.07 436
13171.15 441
13172.24 482
13173.32 467
13174.40 446
13175.49 477
13176.57 519
13177.65 447
13178.74 473
13179.82 466
13180.91 503
13181.99 512
13183.07 476
13184.16 441
13185.24 458
13186.32 460
13187.41 469
13188.49 499
13189.58 480
13190.66 447
13191.75 453
13192.83 536
13193.91 502
13195.00 470
13196.08 496
13197.17 586
13198.25 503
13199.34 486
13200.42 494
13201.51 522
13202.59 483
13203.68 468
13204.76 492
13205.85 528
13206.93 507
13208.01 480
13209.10 497
13210.18 486
13211.27 504
13212.36 512
13213.44 497
13214.53 519
13215.61 490
13216.70 516
13217.78 484
13218.87 496
13219.95 474
13221.04 514
13222.12 520
13223.21 468
13224.29 495
13225.38 519
13226.47 523
13227.55 534
13228.64 556
13229.72 551
13230.81 535
13231.89 526
13232.98 569
13234.07 503
13235.15 512
13236.24 523
13237.33 549
13238.41 546
13239.50 496
13240.58 492
13241.67 472
13242.76 559
13243.84 540
13244.93 528
13246.02 548
13247.10 553
13248.19 581
13249.28 582
13250.36 570
13251.45 589
13252.54 589
13253.62 538
13254.71 575
13255.80 552
13256.88 581
13257.97 595
13259.06 534
13260.14 581
13261.23 587
13262.32 610
13263.41 620
13264.49 584
13265.58 604
13266.67 623
13267.76 577
13268.84 581
13269.93 596
13271.02 645
13272.11 592
13273.19 604
13274.28 656
13275.37 647
13276.46 630
13277.54 640
13278.63 640
13279.72 664
13280.81 648
13281.90 660
13282.98 688
13284.07 641
13285.16 641
13286.25 657
13287.34 652
13288.42 685
13289.51 597
13290.60 591
13291.69 657
13292.78 696
13293.87 709
13294.95 688
13296.04 665
13297.13 756
13298.22 728
13299.31 737
13300.40 732
13301.49 770
13302.58 752
13303.66 809
13304.75 803
13305.84 816
13306.93 787
13308.02 788
13309.11 772
13310.20 794
13311.29 800
13312.38 824
13313.47 802
13314.55 812
13315.64 797
13316.73 779
13317.82 805
13318.91 804
13320.00 785
13321.09 736
13322.18 724
13323.27 720
13324.36 763
13325.45 794
13326.54 761
13327.63 841
13328.72 814
13329.81 827
13330.90 884
13331.99 746
13333.08 797
13334.17 839
13335.26 804
13336.35 870
13337.44 805
13338.53 797
13339.62 779
13340.71 752
13341.80 827
13342.89 830
13343.98 830
13345.07 829
13346.16 818
13347.25 862
13348.35 787
13349.44 838
13350.53 827
13351.62 861
13352.71 877
13353.80 826
13354.89 889
13355.98 940
13357.07 937
13358.16 901
13359.26 933
13360.35 993
13361.44 1033
13362.53 1023
13363.62 985
13364.71 1094
13365.80 1069
13366.89 1104
13367.99 1078
13369.08 1006
13370.17 1035
13371.26 993
13372.35 949
13373.44 1001
13374.54 930
13375.63 902
13376.72 872
13377.81 838
13378.90 853
13380.00 846
13381.09 779
13382.18 804
13383.27 769
13384.36 745
13385.46 784
13386.55 769
13387.64 808
13388.73 773
13389.83 807
13390.92 778
13392.01 729
13393.10 753
13394.20 754
13395.29 766
13396.38 734
13397.47 695
13398.57 730
13399.66 685
13400.75 666
13401.84 736
13402.94 737
13404.03 682
13405.12 706
13406.22 694
13407.31 706
13408.40 739
13409.50 709
13410.59 736
13411.68 694
13412.78 697
13413.87 705
13414.96 731
13416.06 674
13417.15 747
13418.24 787
13419.34 770
13420.43 698
13421.52 688
13422.62 705
13423.71 707
13424.81 695
13425.90 712
13426.99 704
13428.09 744
13429.18 737
13430.27 769
13431.37 731
13432.46 744
13433.56 744
13434.65 753
13435.75 713
13436.84 727
13437.93 778
13439.03 777
13440.12 771
13441.22 772
13442.31 760
13443.41 792
13444.50 818
13445.60 795
13446.69 764
13447.79 788
13448.88 826
13449.98 761
13451.07 857
13452.17 789
13453.26 852
13454.36 849
13455.45 930
13456.55 884
13457.64 836
13458.74 909
13459.83 906
13460.93 880
13462.02 914
13463.12 898
13464.21 906
13465.31 918
13466.40 951
13467.50 992
13468.59 955
13469.69 902
13470.79 903
13471.88 902
13472.98 898
13474.07 868
13475.17 909
13476.27 940
13477.36 951
13478.46 952
13479.55 915
13480.65 943
13481.75 1015
13482.84 931
13483.94 924
13485.03 939
13486.13 963
13487.23 990
13488.32 987
13489.42 1015
13490.52 1039
13491.61 992
13492.71 1055
13493.81 1047
13494.90 1042
13496.00 1119
13497.10 1194
13498.19 1109
13499.29 1181
13500.39 1238
13501.48 1273
13502.58 1245
13503.68 1193
13504.77 1148
13505.87 1129
13506.97 1183
13508.07 1084
13509.16 1070
13510.26 1021
13511.36 1039
13512.46 913
13513.55 903
13514.65 931
13515.75 805
13516.85 832
13517.94 800
13519.04 802
13520.14 856
13521.24 819
13522.33 804
13523.43 805
13524.53 821
13525.63 712
13526.73 739
13527.82 761
13528.92 776
13530.02 757
13531.12 765
13532.22 752
13533.31 752
13534.41 738
13535.51 804
13536.61 706
13537.71 760
13538.81 695
13539.90 678
13541.00 711
13542.10 715
13543.20 716
13544.30 688
13545.40 736
13546.50 700
13547.60 737
13548.69 690
13549.79 674
13550.89 644
13551.99 698
13553.09 670
13554.19 703
13555.29 654
13556.39 627
13557.49 626
13558.59 693
13559.69 671
13560.78 672
13561.88 640
13562.98 695
13564.08 700
13565.18 647
13566.28 644
13567.38 619
13568.48 614
13569.58 599
13570.68 619
13571.78 663
13572.88 623
13573.98 665
13575.08 689
13576.18 688
13577.28 669
13578.38 641
13579.48 666
13580.58 645
13581.68 675
13582.78 707
13583.88 704
13584.98 679
13586.08 692
13587.18 653
13588.28 672
13589.38 691
13590.48 673
13591.59 658
13592.69 590
13593.79 649
13594.89 658
13595.99 633
13597.09 635
13598.19 652
13599.29 759
13600.39 691
13601.49 687
13602.59 642
13603.69 648
13604.80 656
13605.90 639
13607.00 644
13608.10 604
13609.20 634
13610.30 612
13611.40 642
13612.51 659
13613.61 648
13614.71 617
13615.81 633
13616.91 616
13618.01 627
13619.11 621
13620.22 663
13621.32 663
13622.42 651
13623.52 620
13624.62 652
13625.73 648
13626.83 642
13627.93 656
13629.03 657
13630.13 634
13631.24 625
13632.34 666
13633.44 664
13634.54 638
13635.65 668
13636.75 674
13637.85 662
13638.95 666
13640.06 659
13641.16 636
13642.26 653
13643.36 675
13644.47 638
13645.57 700
13646.67 684
13647.78 675
13648.88 627
13649.98 648
13651.08 646
13652.19 659
13653.29 727
13654.39 656
13655.50 652
13656.60 618
13657.70 601
13658.81 626
13659.91 673
13661.01 666
13662.12 663
13663.22 619
13664.32 578
13665.43 617
13666.53 615
13667.63 630
13668.74 726
13669.84 657
13670.95 623
13672.05 617
13673.15 657
13674.26 664
13675.36 640
13676.47 683
13677.57 685
13678.67 726
13679.78 664
13680.88 691
13681.99 677
13683.09 637
13684.20 647
13685.30 670
13686.40 659
13687.51 670
13688.61 671
13689.72 695
13690.82 710
13691.93 668
13693.03 635
13694.14 675
13695.24 729
13696.35 689
13697.45 640
13698.56 657
13699.66 681
13700.77 704
13701.87 703
13702.98 693
13704.08 701
13705.19 680
13706.29 657
13707.40 707
13708.50 741
13709.61 735
13710.71 748
13711.82 740
13712.92 767
13714.03 743
13715.14 717
13716.24 759
13717.35 743
13718.45 757
13719.56 799
13720.66 821
13721.77 772
13722.88 828
13723.98 839
13725.09 836
13726.19 859
13727.30 899
13728.41 880
13729.51 856
13730.62 864
13731.73 874
13732.83 943
13733.94 962
13735.04 899
13736.15 853
13737.26 916
13738.36 927
13739.47 825
13740.58 913
13741.68 937
13742.79 940
13743.90 915
13745.00 930
13746.11 921
13747.22 911
13748.32 971
13749.43 1010
13750.54 978
13751.65 1054
13752.75 1024
13753.86 1052
13754.97 1103
13756.07 1046
13757.18 1083
13758.29 1114
13759.40 1086
13760.50 1184
13761.61 1241
13762.72 1271
13763.83 1296
13764.93 1436
13766.04 1532
13767.15 1573
13768.26 1653
13769.37 1574
13770.47 1684
13771.58 1744
13772.69 1713
13773.80 1716
13774.91 1695
13776.01 1737
13777.12 1696
13778.23 1679
13779.34 1518
13780.45 1415
13781.55 1356
13782.66 1304
13783.77 1217
13784.88 1218
13785.99 1089
13787.10 1017
13788.20 1004
13789.31 1036
13790.42 936
13791.53 920
13792.64 847
13793.75 876
13794.86 963
13795.97 923
13797.07 870
13798.18 820
13799.29 887
13800.40 845
13801.51 811
13802.62 819
13803.73 766
13804.84 803
13805.95 875
13807.06 822
13808.17 801
13809.28 778
13810.39 794
13811.49 780
13812.60 773
13813.71 719
13814.82 805
13815.93 719
13817.04 745
13818.15 739
13819.26 793
13820.37 817
13821.48 700
13822.59 690
13823.70 736
13824.81 737
13825.92 753
13827.03 715
13828.14 723
13829.25 730
13830.36 761
13831.47 734
13832.58 724
13833.69 707
13834.80 733
13835.92 743
13837.03 724
13838.14 665
13839.25 704
13840.36 744
13841.47 739
13842.58 669
13843.69 686
13844.80 685
13845.91 698
13847.02 709
13848.13 703
13849.24 691
13850.36 690
13851.47 735
13852.58 732
13853.69 733
13854.80 695
13855.91 745
13857.02 737
13858.13 799
13859.25 811
13860.36 760
13861.47 766
13862.58 779
13863.69 807
13864.80 767
13865.91 736
13867.03 836
13868.14 869
13869.25 769
13870.36 732
13871.47 754
13872.59 781
13873.70 810
13874.81 763
13875.92 733
13877.03 755
13878.15 771
13879.26 817
13880.37 785
13881.48 768
13882.60 815
13883.71 800
13884.82 794
13885.93 807
13887.05 780
13888.16 845
13889.27 786
13890.38 807
13891.50 843
13892.61 834
13893.72 846
13894.83 902
13895.95 852
13897.06 831
13898.17 765
13899.29 771
13900.40 820
13901.51 814
13902.63 788
13903.74 785
13904.85 706
13905.97 739
13907.08 751
13908.19 776
13909.31 702
13910.42 721
13911.53 703
13912.65 695
13913.76 689
13914.87 764
13915.99 734
13917.10 680
13918.21 733
13919.33 752
13920.44 738
13921.56 732
13922.67 719
13923.78 699
13924.90 701
13926.01 671
13927.13 677
13928.24 683
13929.35 691
13930.47 724
13931.58 686
13932.70 701
13933.81 717
13934.93 742
13936.04 676
13937.16 732
13938.27 738
13939.38 737
13940.50 663
13941.61 677
13942.73 694
13943.84 673
13944.96 680
13946.07 675
13947.19 637
13948.30 637
13949.42 664
13950.53 637
13951.65 622
13952.76 606
13953.88 608
13954.99 672
13956.11 631
13957.23 649
13958.34 603
13959.46 630
13960.57 598
13961.69 634
13962.80 692
13963.92 672
13965.03 625
13966.15 684
13967.27 636
13968.38 639
13969.50 659
13970.61 626
13971.73 648
13972.84 602
13973.96 615
13975.08 648
13976.19 659
13977.31 627
13978.43 653
13979.54 617
13980.66 640
13981.77 615
13982.89 681
13984.01 689
13985.12 653
13986.24 626
13987.36 639
13988.47 636
13989.59 648
13990.71 660
13991.82 633
13992.94 600
13994.06 633
13995.17 645
13996.29 696
13997.41 629
13998.52 626
13999.64 687
14000.76 638
14001.88 600
14002.99 659
14004.11 713
14005.23 690
14006.34 612
14007.46 643
14008.58 682
14009.70 692
14010.81 661
14011.93 663
14013.05 702
14014.17 641
14015.28 626
14016.40 646
14017.52 642
14018.64 692
14019.76 657
14020.87 649
14021.99 611
14023.11 613
14024.23 612
14025.35 665
14026.46 575
14027.58 639
14028.70 660
14029.82 672
14030.94 616
14032.06 657
14033.17 632
14034.29 631
14035.41 651
14036.53 685
14037.65 718
14038.77 684
14039.88 678
14041.00 655
14042.12 681
14043.24 669
14044.36 738
14045.48 745
14046.60 695
14047.72 731
14048.84 736
14049.95 763
14051.07 738
14052.19 718
14053.31 733
14054.43 767
14055.55 779
14056.67 782
14057.79 789
14058.91 775
14060.03 752
14061.15 784
14062.27 762
14063.39 805
14064.51 804
14065.63 833
14066.75 858
14067.87 852
14068.99 854
14070.11 880
14071.23 913
14072.35 849
14073.47 871
14074.59 903
14075.71 933
14076.83 952
14077.95 966
14079.07 983
14080.19 952
14081.31 1049
14082.43 1092
14083.55 1078
14084.67 1068
14085.79 1068
14086.91 1064
14088.03 1075
14089.15 1149
14090.27 1193
14091.39 1232
14092.51 1218
14093.63 1260
14094.75 1348
14095.87 1347
14097.00 1325
14098.12 1317
14099.24 1264
14100.36 1313
14101.48 1262
14102.60 1143
14103.72 1181
14104.84 1100
14105.96 1095
14107.09 1059
14108.21 1057
14109.33 988
14110.45 873
14111.57 865
14112.69 827
14113.81 834
14114.94 850
14116.06 825
14117.18 768
14118.30 785
14119.42 746
14120.55 741
14121.67 721
14122.79 704
14123.91 762
14125.03 788
14126.16 704
14127.28 727
14128.40 701
14129.52 672
14130.64 708
14131.77 704
14132.89 708
14134.01 666
14135.13 666
14136.26 657
14137.38 704
14138.50 670
14139.62 650
14140.75 661
14141.87 720
14142.99 679
14144.11 559
14145.24 645
14146.36 641
14147.48 650
14148.61 592
14149.73 606
14150.85 589
14151.98 600
14153.10 600
14154.22 636
14155.35 579
14156.47 607
14157.59 616
14158.72 685
14159.84 665
14160.96 534
14162.09 637
14163.21 655
14164.33 586
14165.46 549
14166.58 601
14167.70 597
14168.83 599
14169.95 580
14171.08 612
14172.20 634
14173.32 647
14174.45 627
14175.57 639
14176.70 614
14177.82 602
14178.94 587
14180.07 645
14181.19 632
14182.32 596
14183.44 598
14184.57 594
14185.69 586
14186.81 544
14187.94 561
14189.06 580
14190.19 619
14191.31 629
14192.44 625
14193.56 589
14194.69 605
14195.81 659
14196.94 631
14198.06 616
14199.19 587
14200.31 610
14201.44 590
14202.56 576
14203.69 539
14204.81 572
14205.94 562
14207.06 574
14208.19 574
14209.31 557
14210.44 582
14211.57 531
14212.69 529
14213.82 529
14214.94 547
14216.07 574
14217.19 566
14218.32 553
14219.44 565
14220.57 478
14221.70 552
14222.82 529
14223.95 528
14225.07 489
14226.20 539
14227.33 511
14228.45 546
14229.58 511
14230.71 493
14231.83 479
14232.96 513
14234.08 534
14235.21 529
14236.34 564
14237.46 525
14238.59 521
14239.72 476
14240.84 533
14241.97 495
14243.10 463
14244.22 507
14245.35 488
14246.48 534
14247.60 549
14248.73 520
14249.86 488
14250.99 498
14252.11 491
14253.24 528
14254.37 523
14255.49 496
14256.62 466
14257.75 486
14258.88 458
14260.00 485
14261.13 474
14262.26 475
14263.39 493
14264.51 504
14265.64 486
14266.77 505
14267.90 528
14269.02 504
14270.15 433
14271.28 464
14272.41 496
14273.54 478
14274.66 466
14275.79 449
14276.92 449
14278.05 461
14279.18 471
14280.30 493
14281.43 455
14282.56 456
14283.69 435
14284.82 444
14285.95 449
14287.07 462
14288.20 426
14289.33 472
14290.46 477
14291.59 421
14292.72 435
14293.85 478
14294.98 469
14296.10 439
14297.23 443
14298.36 462
14299.49 434
14300.62 425
14301.75 422
14302.88 447
14304.01 409
14305.14 373
14306.27 444
14307.39 433
14308.52 441
14309.65 451
14310.78 422
14311.91 426
14313.04 399
14314.17 399
14315.30 411
14316.43 389
14317.56 428
14318.69 451
14319.82 442
14320.95 403
14322.08 400
14323.21 443
14324.34 417
14325.47 407
14326.60 383
14327.73 400
14328.86 395
14329.99 384
14331.12 386
14332.25 386
14333.38 388
14334.51 393
14335.64 370
14336.77 382
14337.90 414
14339.03 343
14340.16 371
14341.29 444
14342.42 425
14343.56 430
14344.69 404
14345.82 412
14346.95 401
14348.08 394
14349.21 398
14350.34 372
14351.47 386
14352.60 400
14353.73 412
14354.87 409
14356.00 393
14357.13 435
14358.26 379
14359.39 401
14360.52 399
14361.65 370
14362.78 375
14363.92 390
14365.05 361
14366.18 391
14367.31 353
14368.44 393
14369.57 391
14370.71 381
14371.84 380
14372.97 406
14374.10 438
14375.23 412
14376.37 440
14377.50 420
14378.63 398
14379.76 398
14380.89 419
14382.03 357
14383.16 359
14384.29 347
14385.42 346
14386.56 386
14387.69 394
14388.82 386
14389.95 407
14391.09 421
14392.22 406
14393.35 403
14394.48 413
14395.62 449
14396.75 359
14397.88 378
14399.02 385
14400.15 400
14401.28 394
14402.41 406
14403.55 372
14404.68 437
14405.81 478
14406.95 426
14408.08 376
14409.21 398
14410.35 451
14411.48 396
14412.61 393
14413.75 386
14414.88 418
14416.01 405
14417.15 360
14418.28 385
14419.42 407
14420.55 435
14421.68 392
14422.82 331
14423.95 403
14425.08 397
14426.22 397
14427.35 441
14428.49 398
14429.62 391
14430.75 403
14431.89 418
14433.02 394
14434.16 422
14435.29 384
14436.43 413
14437.56 401
14438.69 407
14439.83 342
14440.96 413
14442.10 378
14443.23 391
14444.37 372
14445.50 381
14446.64 419
14447.77 402
14448.91 363
14450.04 389
14451.18 396
14452.31 355
14453.45 398
14454.58 365
14455.72 423
14456.85 400
14457.99 394
14459.12 392
14460.26 393
14461.39 415
14462.53 410
14463.66 378
14464.80 355
14465.94 428
14467.07 379
14468.21 400
14469.34 352
14470.48 365
14471.61 403
14472.75 373
14473.89 414
14475.02 371
14476.16 376
14477.29 371
14478.43 399
14479.57 383
14480.70 385
14481.84 379
14482.97 398
14484.11 412
14485.25 412
14486.38 429
14487.52 371
14488.66 382
14489.79 434
14490.93 421
14492.07 413
14493.20 408
14494.34 388
14495.48 386
14496.61 386
14497.75 388
14498.89 426
14500.02 411
14501.16 362
14502.30 400
14503.43 383
14504.57 426
14505.71 420
14506.84 388
14507.98 416
14509.12 406
14510.26 436
14511.39 487
14512.53 411
14513.67 430
14514.81 421
14515.94 428
14517.08 430
14518.22 443
14519.36 439
14520.49 465
14521.63 478
14522.77 472
14523.91 437
14525.05 432
14526.18 450
14527.32 430
14528.46 498
14529.60 467
14530.74 426
14531.87 434
14533.01 419
14534.15 382
14535.29 413
14536.43 446
14537.56 452
14538.70 462
14539.84 436
14540.98 442
14542.12 461
14543.26 474
14544.40 389
14545.53 445
14546.67 401
14547.81 458
14548.95 442
14550.09 450
14551.23 426
14552.37 439
14553.51 476
14554.65 417
14555.78 437
14556.92 457
14558.06 488
14559.20 467
14560.34 456
14561.48 474
14562.62 456
14563.76 403
14564.90 446
14566.04 483
14567.18 479
14568.32 468
14569.46 481
14570.60 505
14571.74 440
14572.88 432
14574.02 457
14575.16 486
14576.30 477
14577.44 500
14578.58 476
14579.72 479
14580.86 549
14582.00 465
14583.14 496
14584.28 503
14585.42 528
14586.56 503
14587.70 530
14588.84 505
14589.98 507
14591.12 515
14592.26 547
14593.40 536
14594.54 548
14595.68 520
14596.82 572
14597.96 497
14599.10 490
14600.24 604
14601.38 570
14602.52 573
14603.67 553
14604.81 553
14605.95 598
14607.09 594
14608.23 619
14609.37 593
14610.51 641
14611.65 584
14612.79 596
14613.94 673
14615.08 580
14616.22 608
14617.36 587
14618.50 633
14619.64 610
14620.79 619
14621.93 639
14623.07 640
14624.21 630
14625.35 661
14626.49 750
14627.64 723
14628.78 757
14629.92 720
14631.06 720
14632.20 740
14633.35 776
14634.49 778
14635.63 813
14636.77 804
14637.91 754
14639.06 778
14640.20 699
14641.34 644
14642.48 599
14643.63 650
14644.77 636
14645.91 598
14647.05 602
14648.20 588
14649.34 517
14650.48 513
14651.63 506
14652.77 591
14653.91 564
14655.05 499
14656.20 560
14657.34 536
14658.48 522
14659.63 509
14660.77 422
14661.91 458
14663.06 498
14664.20 489
14665.34 461
14666.49 432
14667.63 482
14668.77 431
14669.92 435
14671.06 446
14672.20 415
14673.35 430
14674.49 448
14675.64 449
14676.78 426
14677.92 450
14679.07 464
14680.21 455
14681.35 452
14682.50 408
14683.64 394
14684.79 395
14685.93 402
14687.08 409
14688.22 371
14689.36 374
14690.51 426
14691.65 419
14692.80 403
14693.94 391
14695.09 437
14696.23 380
14697.38 392
14698.52 361
14699.66 379
14700.81 432
14701.95 402
14703.10 422
14704.24 417
14705.39 392
14706.53 401
14707.68 412
14708.82 424
14709.97 374
14711.11 453
14712.26 421
14713.40 378
14714.55 408
14715.69 414
14716.84 446
14717.99 382
14719.13 369
14720.28 443
14721.42 415
14722.57 388
14723.71 417
14724.86 411
14726.00 427
14727.15 406
14728.30 403
14729.44 374
14730.59 366
14731.73 373
14732.88 429
14734.03 376
14735.17 369
14736.32 378
14737.46 379
14738.61 354
14739.76 382
14740.90 388
14742.05 384
14743.20 368
14744.34 405
14745.49 401
14746.64 415
14747.78 361
14748.93 398
14750.08 385
14751.22 414
14752.37 358
14753.52 422
14754.66 391
14755.81 439
14756.96 400
14758.10 349
14759.25 351
14760.40 351
14761.54 374
14762.69 357
14763.84 375
14764.99 346
14766.13 363
14767.28 382
14768.43 394
14769.58 367
14770.72 353
14771.87 357
14773.02 378
14774.17 331
14775.31 346
14776.46 352
14777.61 337
14778.76 334
14779.90 338
14781.05 363
14782.20 326
14783.35 350
14784.50 390
14785.64 366
14786.79 325
14787.94 362
14789.09 362
14790.24 344
14791.38 336
14792.53 351
14793.68 356
14794.83 334
14795.98 353
14797.13 356
14798.28 357
14799.42 286
14800.57 319
14801.72 332
14802.87 347
14804.02 363
14805.17 344
14806.32 322
14807.47 319
14808.61 316
14809.76 350
14810.91 342
14812.06 334
14813.21 340
14814.36 326
14815.51 309
14816.66 309
14817.81 314
14818.96 305
14820.11 329
14821.26 324
14822.41 327
14823.55 295
14824.70 300
14825.85 301
14827.00 307
14828.15 264
14829.30 292
14830.45 318
14831.60 319
14832.75 305
14833.90 304
14835.05 297
14836.20 328
14837.35 314
14838.50 253
14839.65 325
14840.80 313
14841.95 298
14843.10 265
14844.25 309
14845.40 308
14846.55 294
14847.70 316
14848.86 299
14850.01 327
14851.16 284
14852.31 316
14853.46 280
14854.61 337
14855.76 312
14856.91 280
14858.06 332
14859.21 317
14860.36 285
14861.51 322
14862.66 303
14863.82 274
14864.97 294
14866.12 293
14867.27 305
14868.42 297
14869.57 315
14870.72 319
14871.87 336
14873.03 314
14874.18 335
14875.33 292
14876.48 321
14877.63 298
14878.78 303
14879.94 280
14881.09 321
14882.24 317
14883.39 312
14884.54 322
14885.70 303
14886.85 345
14888.00 305
14889.15 272
14890.30 292
14891.46 310
14892.61 331
14893.76 261
14894.91 293
14896.06 315
14897.22 323
14898.37 269
14899.52 304
14900.67 284
14901.83 322
14902.98 310
14904.13 288
14905.28 303
14906.44 288
14907.59 294
14908.74 296
14909.90 303
14911.05 351
14912.20 358
14913.36 324
14914.51 306
14915.66 321
14916.81 344
14917.97 358
14919.12 303
14920.27 327
14921.43 317
14922.58 303
14923.73 313
14924.89 344
14926.04 331
14927.19 303
14928.35 320
14929.50 327
14930.66 315
14931.81 296
14932.96 317
14934.12 316
14935.27 334
14936.42 318
14937.58 302
14938.73 356
14939.89 279
14941.04 301
14942.19 305
14943.35 335
14944.50 349
14945.66 323
14946.81 337
14947.97 310
14949.12 305
14950.27 333
14951.43 352
14952.58 359
14953.74 346
14954.89 317
14956.05 368
14957.20 397
14958.36 363
14959.51 349
14960.67 370
14961.82 355
14962.98 380
14964.13 367
14965.29 362
14966.44 372
14967.60 384
14968.75 406
14969.91 387
14971.06 376
14972.22 319
14973.37 342
14974.53 358
14975.68 317
14976.84 349
14977.99 376
14979.15 357
14980.31 318
14981.46 294
14982.62 293
14983.77 291
14984.93 297
14986.08 321
14987.24 326
14988.40 291
14989.55 273
14990.71 305
14991.86 319
14993.02 324
14994.18 296
14995.33 324
14996.49 301
14997.65 297
14998.80 261
14999.96 305
15001.11 281
15002.27 304
15003.43 288
15004.58 274
15005.74 319
15006.90 338
15008.05 312
15009.21 308
15010.37 289
15011.52 264
15012.68 278
15013.84 274
15014.99 257
15016.15 268
15017.31 308
15018.47 261
15019.62 245
15020.78 282
15021.94 282
15023.09 330
15024.25 314
15025.41 284
15026.57 286
15027.72 302
15028.88 310
15030.04 294
15031.20 281
15032.35 273
15033.51 258
15034.67 307
15035.83 276
15036.98 258
15038.14 252
15039.30 243
15040.46 279
15041.62 256
15042.77 303
15043.93 287
15045.09 267
15046.25 271
15047.41 278
15048.57 301
15049.72 259
15050.88 277
15052.04 283
15053.20 288
15054.36 278
15055.52 272
15056.67 274
15057.83 270
15058.99 271
15060.15 286
15061.31 268
15062.47 303
15063.63 300
15064.79 260
15065.94 275
15067.10 258
15068.26 268
15069.42 282
15070.58 304
15071.74 282
15072.90 270
15074.06 265
15075.22 278
15076.38 301
15077.54 252
15078.70 252
15079.85 283
15081.01 279
15082.17 286
15083.33 269
15084.49 293
15085.65 281
15086.81 283
15087.97 281
15089.13 286
15090.29 292
15091.45 270
15092.61 238
15093.77 235
15094.93 289
15096.09 268
15097.25 295
15098.41 306
15099.57 290
15100.73 288
15101.89 236
15103.05 315
15104.21 310
15105.37 281
15106.53 271
15107.69 261
15108.86 300
15110.02 298
15111.18 285
15112.34 257
15113.50 292
15114.66 276
15115.82 257
15116.98 282
15118.14 282
15119.30 250
15120.46 276
15121.62 293
15122.79 295
15123.95 302
15125.11 292
15126.27 302
15127.43 321
15128.59 305
15129.75 288
15130.91 314
15132.08 288
15133.24 269
15134.40 280
15135.56 283
15136.72 320
15137.88 285
15139.05 265
15140.21 280
15141.37 272
15142.53 284
15143.69 315
15144.85 316
15146.02 301
15147.18 297
15148.34 277
15149.50 321
15150.66 300
15151.83 259
15152.99 295
15154.15 305
15155.31 290
15156.48 243
15157.64 296
15158.80 283
15159.96 340
15161.13 277
15162.29 300
15163.45 282
15164.61 288
15165.78 276
15166.94 280
15168.10 298
15169.27 290
15170.43 309
15171.59 325
15172.75 316
15173.92 350
15175.08 286
15176.24 297
15177.41 351
15178.57 299
15179.73 313
15180.90 313
15182.06 295
15183.22 298
15184.39 293
15185.55 324
15186.71 353
15187.88 333
15189.04 341
15190.21 346
15191.37 315
15192.53 345
15193.70 317
15194.86 319
15196.02 341
15197.19 351
15198.35 382
15199.52 351
15200.68 354
15201.84 346
15203.01 349
15204.17 327
15205.34 340
15206.50 358
15207.67 363
15208.83 367
15209.99 397
15211.16 340
15212.32 339
15213.49 335
15214.65 350
15215.82 412
15216.98 403
15218.15 365
15219.31 359
15220.48 336
15221.64 361
15222.81 392
15223.97 365
15225.14 409
15226.30 381
15227.47 419
15228.63 404
15229.80 356
15230.96 404
15232.13 391
15233.29 393
15234.46 369
15235.62 366
15236.79 392
15237.95 398
15239.12 357
15240.29 353
15241.45 370
15242.62 330
15243.78 322
15244.95 339
15246.11 298
15247.28 320
15248.45 314
15249.61 295
15250.78 299
15251.94 324
15253.11 351
15254.28 338
15255.44 321
15256.61 302
15257.78 335
15258.94 308
15260.11 296
15261.27 284
15262.44 302
15263.61 295
15264.77 303
15265.94 270
15267.11 287
15268.27 284
15269.44 272
15270.61 280
15271.77 289
15272.94 289
15274.11 283
15275.27 279
15276.44 284
15277.61 315
15278.78 306
15279.94 280
15281.11 283
15282.28 290
15283.44 298
15284.61 278
15285.78 283
15286.95 285
15288.11 281
15289.28 282
15290.45 294
15291.62 276
15292.78 298
15293.95 276
15295.12 275
15296.29 286
15297.46 282
15298.62 298
15299.79 295
15300.96 325
15302.13 306
15303.30 316
15304.46 339
15305.63 298
15306.80 303
15307.97 270
15309.14 303
15310.30 306
15311.47 296
15312.64 288
15313.81 305
15314.98 291
15316.15 305
15317.31 310
15318.48 305
15319.65 279
15320.82 305
15321.99 283
15323.16 287
15324.33 297
15325.50 356
15326.66 370
15327.83 303
15329.00 282
15330.17 331
15331.34 304
15332.51 288
15333.68 288
15334.85 315
15336.02 271
15337.19 286
15338.36 293
15339.53 273
15340.70 336
15341.86 301
15343.03 283
15344.20 270
15345.37 271
15346.54 276
15347.71 288
15348.88 306
15350.05 292
15351.22 299
15352.39 275
15353.56 306
15354.73 311
15355.90 331
15357.07 274
15358.24 296
15359.41 299
15360.58 323
15361.75 319
15362.92 309
15364.09 295
15365.26 293
15366.43 295
15367.60 302
15368.78 304
15369.95 254
15371.12 278
15372.29 318
15373.46 290
15374.63 303
15375.80 319
15376.97 289
15378.14 321
15379.31 312
15380.48 314
15381.65 283
15382.83 326
15384.00 315
15385.17 310
15386.34 323
15387.51 318
15388.68 296
15389.85 337
15391.02 307
15392.20 306
15393.37 296
15394.54 315
15395.71 288
15396.88 278
15398.05 293
15399.22 294
15400.40 274
15401.57 300
15402.74 315
15403.91 240
15405.08 262
15406.26 291
15407.43 293
15408.60 272
15409.77 311
15410.94 278
15412.12 288
15413.29 285
15414.46 291
15415.63 314
15416.81 306
15417.98 281
15419.15 261
15420.32 266
15421.50 291
15422.67 300
15423.84 272
15425.01 292
15426.19 275
15427.36 312
15428.53 308
15429.70 265
15430.88 270
15432.05 290
15433.22 283
15434.40 265
15435.57 269
15436.74 273
15437.92 300
15439.09 326
15440.26 299
15441.44 287
15442.61 266
15443.78 279
15444.96 294
15446.13 277
15447.30 249
15448.48 246
15449.65 288
15450.82 284
15452.00 302
15453.17 303
15454.34 334
15455.52 260
15456.69 240
15457.87 275
15459.04 253
15460.21 273
15461.39 329
15462.56 294
15463.74 295
15464.91 265
15466.08 265
15467.26 255
15468.43 263
15469.61 273
15470.78 252
15471.96 274
15473.13 232
15474.31 277
15475.48 270
15476.65 270
15477.83 251
15479.00 285
15480.18 269
15481.35 265
15482.53 270
15483.70 295
15484.88 281
15486.05 300
15487.23 286
15488.40 301
15489.58 314
15490.75 320
15491.93 317
15493.10 309
15494.28 317
15495.45 293
15496.63 286
15497.81 284
15498.98 277
15500.16 272
15501.33 238
15502.51 272
15503.68 315
15504.86 327
15506.03 317
15507.21 351
15508.39 315
15509.56 332
15510.74 277
15511.91 304
15513.09 305
15514.27 324
15515.44 302
15516.62 289
15517.79 308
15518.97 301
15520.15 281
15521.32 318
15522.50 290
15523.68 286
15524.85 299
15526.03 292
15527.21 278
15528.38 285
15529.56 326
15530.74 291
15531.91 270
15533.09 291
15534.27 310
15535.44 307
15536.62 299
15537.80 307
15538.97 308
15540.15 312
15541.33 326
15542.51 338
15543.68 341
15544.86 333
15546.04 316
15547.21 308
15548.39 301
15549.57 302
15550.75 323
15551.92 332
15553.10 336
15554.28 312
15555.46 330
15556.63 340
15557.81 303
15558.99 272
15560.17 313
15561.35 289
15562.52 289
15563.70 301
15564.88 308
15566.06 327
15567.24 314
15568.41 348
15569.59 310
15570.77 341
15571.95 355
15573.13 318
15574.30 372
15575.48 307
15576.66 335
15577.84 312
15579.02 351
15580.20 351
15581.38 398
15582.55 367
15583.73 325
15584.91 362
15586.09 363
15587.27 389
15588.45 322
15589.63 307
15590.81 356
15591.99 375
15593.16 355
15594.34 384
15595.52 402
15596.70 439
15597.88 396
15599.06 371
15600.24 377
15601.42 373
15602.60 381
15603.78 422
15604.96 381
15606.14 432
15607.32 441
15608.50 419
15609.68 462
15610.86 399
15612.04 399
15613.22 436
15614.40 412
15615.58 444
15616.76 425
15617.94 437
15619.12 439
15620.30 404
15621.48 426
15622.66 449
15623.84 463
15625.02 459
15626.20 451
15627.38 431
15628.56 395
15629.74 434
15630.92 426
15632.10 433
15633.28 442
15634.46 494
15635.64 472
15636.82 451
15638.00 472
15639.18 488
15640.36 516
15641.54 469
15642.73 467
15643.91 516
15645.09 501
15646.27 498
15647.45 535
15648.63 538
15649.81 500
15650.99 564
15652.17 495
15653.36 537
15654.54 530
15655.72 536
15656.90 480
15658.08 499
15659.26 585
15660.44 576
15661.63 567
15662.81 491
15663.99 518
15665.17 546
15666.35 546
15667.54 542
15668.72 554
15669.90 538
15671.08 509
15672.26 493
15673.45 529
15674.63 525
15675.81 521
15676.99 509
15678.17 495
15679.36 472
15680.54 480
15681.72 504
15682.90 521
15684.09 495
15685.27 526
15686.45 496
15687.63 510
15688.82 543
15690.00 552
15691.18 479
15692.36 480
15693.55 434
15694.73 497
15695.91 471
15697.10 505
15698.28 485
15699.46 490
15700.65 500
15701.83 504
15703.01 520
15704.20 549
15705.38 528
15706.56 573
15707.75 565
15708.93 567
15710.11 547
15711.30 578
15712.48 537
15713.66 539
15714.85 510
15716.03 536
15717.21 508
15718.40 601
15719.58 558
15720.77 572
15721.95 530
15723.13 515
15724.32 515
15725.50 539
15726.69 557
15727.87 551
15729.05 579
15730.24 576
15731.42 568
15732.61 565
15733.79 555
15734.98 522
15736.16 507
15737.34 513
15738.53 538
15739.71 562
15740.90 540
15742.08 514
15743.27 576
15744.45 580
15745.64 589
15746.82 615
15748.01 593
15749.19 564
15750.38 578
15751.56 635
15752.75 589
15753.93 573
15755.12 575
15756.30 546
15757.49 566
15758.67 587
15759.86 548
15761.04 540
15762.23 537
15763.42 573
15764.60 534
15765.79 563
15766.97 557
15768.16 515
15769.34 539
15770.53 462
15771.71 500
15772.90 478
15774.09 481
15775.27 486
15776.46 471
15777.64 436
15778.83 484
15780.02 466
15781.20 504
15782.39 463
15783.58 482
15784.76 466
15785.95 494
15787.13 458
15788.32 469
15789.51 464
15790.69 488
15791.88 472
15793.07 490
15794.25 426
15795.44 430
15796.63 441
15797.81 427
15799.00 415
15800.19 387
15801.37 410
15802.56 401
15803.75 437
15804.94 389
15806.12 421
15807.31 446
15808.50 445
15809.68 445
15810.87 422
15812.06 425
15813.25 418
15814.43 401
15815.62 386
15816.81 394
15818.00 348
15819.18 392
15820.37 417
15821.56 408
15822.75 395
15823.93 384
15825.12 374
15826.31 384
15827.50 373
15828.69 388
15829.87 367
15831.06 364
15832.25 386
15833.44 381
15834.63 383
15835.81 368
15837.00 390
15838.19 398
15839.38 395
15840.57 386
15841.76 410
15842.94 448
15844.13 424
15845.32 427
15846.51 391
15847.70 373
15848.89 430
15850.08 446
15851.27 398
15852.45 398
15853.64 394
15854.83 397
15856.02 408
15857.21 416
15858.40 386
15859.59 410
15860.78 395
15861.97 355
15863.16 382
15864.35 430
15865.53 383
15866.72 376
15867.91 389
15869.10 371
15870.29 379
15871.48 401
15872.67 427
15873.86 357
15875.05 388
15876.24 380
15877.43 441
15878.62 372
15879.81 370
15881.00 369
15882.19 396
15883.38 423
15884.57 378
15885.76 452
15886.95 407
15888.14 370
15889.33 389
15890.52 377
15891.71 447
15892.90 441
15894.09 405
15895.28 418
15896.47 404
15897.66 459
15898.85 443
15900.04 429
15901.24 422
15902.43 419
15903.62 452
15904.81 441
15906.00 412
15907.19 432
15908.38 438
15909.57 430
15910.76 411
15911.95 427
15913.14 434
15914.34 427
15915.53 432
15916.72 389
15917.91 421
15919.10 413
15920.29 400
15921.48 479
15922.68 531
15923.87 442
15925.06 468
15926.25 488
15927.44 425
15928.63 451
15929.83 418
15931.02 462
15932.21 467
15933.40 492
15934.59 440
15935.78 412
15936.98 382
15938.17 394
15939.36 430
15940.55 357
15941.74 384
15942.94 411
15944.13 434
15945.32 406
15946.51 360
15947.71 371
15948.90 361
15950.09 326
15951.28 351
15952.48 355
15953.67 362
15954.86 338
15956.05 305
15957.25 345
15958.44 328
15959.63 320
15960.83 322
15962.02 330
15963.21 284
15964.41 319
15965.60 321
15966.79 320
15967.98 335
15969.18 326
15970.37 289
15971.56 327
15972.76 304
15973.95 272
15975.14 271
15976.34 291
15977.53 285
15978.73 296
15979.92 288
15981.11 301
15982.31 319
15983.50 275
15984.69 285
15985.89 256
15987.08 302
15988.28 305
15989.47 302
15990.66 294
15991.86 273
15993.05 333
15994.25 300
15995.44 291
15996.63 296
15997.83 291
15999.02 285
16000.22 294
16001.41 262
16002.61 289
16003.80 300
16005.00 277
16006.19 296
16007.38 293
16008.58 266
16009.77 306
16010.97 261
16012.16 290
16013.36 292
16014.55 289
16015.75 327
16016.94 305
16018.14 317
16019.33 308
16020.53 309
16021.72 277
16022.92 292
16024.11 287
16025.31 279
16026.51 276
16027.70 312
16028.90 291
16030.09 277
16031.29 280
16032.48 274
16033.68 263
16034.87 288
16036.07 279
16037.27 334
16038.46 309
16039.66 271
16040.85 274
16042.05 282
16043.24 296
16044.44 260
16045.64 284
16046.83 312
16048.03 255
16049.23 280
16050.42 292
16051.62 320
16052.81 300
16054.01 267
16055.21 291
16056.40 282
16057.60 256
16058.80 308
16059.99 304
16061.19 275
16062.39 239
16063.58 296
16064.78 296
16065.98 302
16067.17 292
16068.37 274
16069.57 247
16070.77 242
16071.96 280
16073.16 257
16074.36 284
16075.55 291
16076.75 322
16077.95 297
16079.15 261
16080.34 218
16081.54 252
16082.74 292
16083.94 262
16085.13 287
16086.33 249
16087.53 278
16088.73 280
16089.92 277
16091.12 276
16092.32 255
16093.52 288
16094.71 283
16095.91 291
16097.11 272
16098.31 256
16099.51 263
16100.71 288
16101.90 268
16103.10 242
16104.30 253
16105.50 266
16106.70 238
16107.89 269
16109.09 286
16110.29 278
16111.49 255
16112.69 263
16113.89 239
16115.09 270
16116.28 290
16117.48 293
16118.68 278
16119.88 272
16121.08 269
16122.28 277
16123.48 242
16124.68 258
16125.88 279
16127.08 256
16128.27 219
16129.47 238
16130.67 250
16131.87 286
16133.07 256
16134.27 291
16135.47 254
16136.67 272
16137.87 266
16139.07 300
16140.27 248
16141.47 249
16142.67 270
16143.87 252
16145.07 282
16146.27 262
16147.47 307
16148.67 294
16149.87 246
16151.07 264
16152.27 244
16153.47 277
16154.67 264
16155.87 293
16157.07 281
16158.27 266
16159.47 272
16160.67 286
16161.87 316
16163.07 284
16164.27 260
16165.47 271
16166.67 294
16167.87 326
16169.07 295
16170.27 303
16171.47 292
16172.68 277
16173.88 270
16175.08 285
16176.28 285
16177.48 243
16178.68 262
16179.88 276
16181.08 280
16182.28 263
16183.48 297
16184.69 284
16185.89 272
16187.09 256
16188.29 283
16189.49 267
16190.69 284
16191.89 276
16193.10 257
16194.30 261
16195.50 295
16196.70 279
16197.90 241
16199.10 261
16200.31 285
16201.51 274
16202.71 294
16203.91 304
16205.11 319
16206.32 286
16207.52 298
16208.72 272
16209.92 261
16211.13 302
16212.33 322
16213.53 321
16214.73 282
16215.93 299
16217.14 312
16218.34 321
16219.54 287
16220.74 304
16221.95 301
16223.15 317
16224.35 331
16225.56 291
16226.76 295
16227.96 289
16229.16 291
16230.37 277
16231.57 324
16232.77 301
16233.98 285
16235.18 297
16236.38 267
16237.59 309
16238.79 319
16239.99 299
16241.20 276
16242.40 331
16243.60 342
16244.81 331
16246.01 330
16247.21 300
16248.42 304
16249.62 337
16250.82 337
16252.03 328
16253.23 322
16254.44 330
16255.64 312
16256.84 301
16258.05 294
16259.25 319
16260.46 365
16261.66 327
16262.86 318
16264.07 311
16265.27 317
16266.48 357
16267.68 300
16268.89 336
16270.09 334
16271.29 338
16272.50 334
16273.70 326
16274.91 337
16276.11 346
16277.32 382
16278.52 370
16279.73 343
16280.93 316
16282.14 334
16283.34 331
16284.55 349
16285.75 342
16286.96 315
16288.16 334
16289.37 345
16290.57 295
16291.78 324
16292.98 342
16294.19 367
16295.39 316
16296.60 346
16297.80 346
16299.01 376
16300.22 358
16301.42 383
16302.63 348
16303.83 344
16305.04 359
16306.24 386
16307.45 361
16308.66 294
16309.86 327
16311.07 356
16312.27 348
16313.48 359
16314.69 314
16315.89 350
16317.10 341
16318.30 320
16319.51 324
16320.72 333
16321.92 316
16323.13 295
16324.34 295
16325.54 313
16326.75 303
16327.96 303
16329.16 311
16330.37 311
16331.58 281
16332.78 317
16333.99 274
16335.20 319
16336.40 292
16337.61 305
16338.82 307
16340.02 309
16341.23 297
16342.44 280
16343.65 309
16344.85 301
16346.06 277
16347.27 242
16348.47 245
16349.68 248
16350.89 286
16352.10 281
16353.30 253
16354.51 262
16355.72 277
16356.93 253
16358.13 278
16359.34 253
16360.55 252
16361.76 303
16362.97 262
16364.17 268
16365.38 280
16366.59 256
16367.80 268
16369.01 238
16370.21 275
16371.42 247
16372.63 273
16373.84 268
16375.05 234
16376.26 273
16377.46 273
16378.67 255
16379.88 269
16381.09 260
16382.30 261
16383.51 266
16384.72 261
16385.92 260
16387.13 263
16388.34 265
16389.55 250
16390.76 229
16391.97 259
16393.18 270
16394.39 248
16395.60 239
16396.80 271
16398.01 273
16399.22 259
16400.43 261
16401.64 277
16402.85 305
16404.06 278
16405.27 251
16406.48 253
16407.69 258
16408.90 245
16410.11 250
16411.32 253
16412.53 244
16413.74 256
16414.95 266
16416.16 258
16417.37 244
16418.58 248
16419.79 268
16421.00 236
16422.21 265
16423.42 259
16424.63 270
16425.84 275
16427.05 239
16428.26 242
16429.47 261
16430.68 251
16431.89 208
16433.10 230
16434.31 236
16435.52 248
16436.73 264
16437.94 225
16439.15 237
16440.36 248
16441.57 276
16442.79 260
16444.00 246
16445.21 281
16446.42 243
16447.63 255
16448.84 222
16450.05 263
16451.26 284
16452.47 219
16453.68 265
16454.90 265
16456.11 275
16457.32 256
16458.53 235
16459.74 276
16460.95 276
16462.16 248
16463.38 257
16464.59 288
16465.80 293
16467.01 244
16468.22 266
16469.43 270
16470.65 240
16471.86 251
16473.07 252
16474.28 243
16475.49 231
16476.71 230
16477.92 246
16479.13 223
16480.34 213
16481.56 248
16482.77 260
16483.98 229
16485.19 224
16486.40 246
16487.62 235
16488.83 211
16490.04 261
16491.25 224
16492.47 237
16493.68 264
16494.89 257
16496.11 236
16497.32 191
16498.53 215
16499.74 251
16500.96 251
16502.17 240
16503.38 245
16504.60 212
16505.81 232
16507.02 212
16508.24 218
16509.45 212
16510.66 213
16511.88 236
16513.09 245
16514.30 233
16515.52 220
16516.73 234
16517.94 245
16519.16 247
16520.37 269
16521.58 244
16522.80 271
16524.01 239
16525.23 220
16526.44 239
16527.65 217
16528.87 222
16530.08 222
16531.30 258
16532.51 264
16533.72 234
16534.94 222
16536.15 249
16537.37 233
16538.58 242
16539.80 226
16541.01 239
16542.23 229
16543.44 231
16544.65 232
16545.87 243
16547.08 232
16548.30 246
16549.51 264
16550.73 236
16551.94 263
16553.16 233
16554.37 266
16555.59 240
16556.80 214
16558.02 236
16559.23 229
16560.45 238
16561.66 213
16562.88 254
16564.09 266
16565.31 264
16566.52 240
16567.74 233
16568.96 234
16570.17 230
16571.39 260
16572.60 287
16573.82 253
16575.03 233
16576.25 260
16577.47 256
16578.68 242
16579.90 227
16581.11 306
16582.33 272
16583.54 286
16584.76 274
16585.98 278
16587.19 272
16588.41 265
16589.63 210
16590.84 222
16592.06 237
16593.27 240
16594.49 241
16595.71 230
16596.92 267
16598.14 253
16599.36 260
16600.57 231
16601.79 262
16603.01 236
16604.22 228
16605.44 198
16606.66 245
16607.87 227
16609.09 217
16610.31 254
16611.53 261
16612.74 220
16613.96 217
16615.18 251
16616.39 265
16617.61 256
16618.83 222
16620.05 231
16621.26 225
16622.48 240
16623.70 218
16624.92 246
16626.13 243
16627.35 218
16628.57 187
16629.79 203
16631.00 211
16632.22 195
16633.44 253
16634.66 238
16635.88 281
16637.09 230
16638.31 259
16639.53 218
16640.75 221
16641.97 204
16643.18 270
16644.40 251
16645.62 208
16646.84 209
16648.06 213
16649.28 239
16650.49 258
16651.71 231
16652.93 206
16654.15 213
16655.37 225
16656.59 219
16657.81 205
16659.03 252
16660.24 233
16661.46 223
16662.68 220
16663.90 217
16665.12 221
16666.34 251
16667.56 222
16668.78 253
16670.00 246
16671.22 232
16672.43 273
16673.65 252
16674.87 202
16676.09 238
16677.31 205
16678.53 206
16679.75 225
16680.97 247
16682.19 235
16683.41 205
16684.63 219
16685.85 217
16687.07 209
16688.29 211
16689.51 211
16690.73 213
16691.95 222
16693.17 231
16694.39 236
16695.61 236
16696.83 235
16698.05 248
16699.27 218
16700.49 212
16701.71 197
16702.93 206
16704.15 221
16705.37 234
16706.59 224
16707.81 195
16709.03 202
16710.25 201
16711.48 225
16712.70 198
16713.92 202
16715.14 215
16716.36 223
16717.58 197
16718.80 204
16720.02 205
16721.24 239
16722.46 254
16723.68 257
16724.91 206
16726.13 211
16727.35 231
16728.57 184
16729.79 207
16731.01 229
16732.23 216
16733.46 217
16734.68 202
16735.90 182
16737.12 224
16738.34 217
16739.56 223
16740.79 212
16742.01 184
16743.23 202
16744.45 252
16745.67 256
16746.90 235
16748.12 204
16749.34 209
16750.56 215
16751.78 236
16753.01 244
16754.23 240
16755.45 252
16756.67 206
16757.90 214
16759.12 221
16760.34 222
16761.56 218
16762.79 229
16764.01 234
16765.23 220
16766.45 245
16767.68 242
16768.90 218
16770.12 222
16771.34 222
16772.57 221
16773.79 253
16775.01 232
16776.24 202
16777.46 208
16778.68 205
16779.91 208
16781.13 232
16782.35 199
16783.58 253
16784.80 222
16786.02 231
16787.25 237
16788.47 213
16789.69 206
16790.92 235
16792.14 222
16793.36 217
16794.59 185
16795.81 211
16797.04 220
16798.26 230
16799.48 238
16800.71 203
16801.93 246
16803.16 254
16804.38 218
16805.60 237
16806.83 225
16808.05 214
16809.28 202
16810.50 203
16811.73 249
16812.95 257
16814.17 256
16815.40 192
16816.62 210
16817.85 239
16819.07 235
16820.30 216
16821.52 231
16822.75 260
16823.97 232
16825.20 239
16826.42 240
16827.65 250
16828.87 248
16830.10 245
16831.32 246
16832.55 255
16833.77 224
16835.00 271
16836.22 255
16837.45 226
16838.67 253
16839.90 283
16841.12 291
16842.35 258
16843.57 280
16844.80 264
16846.03 266
16847.25 261
16848.48 232
16849.70 260
16850.93 273
16852.15 259
16853.38 270
16854.61 268
16855.83 260
16857.06 283
16858.28 284
16859.51 277
16860.74 266
16861.96 287
16863.19 295
16864.42 322
16865.64 296
16866.87 284
16868.09 320
16869.32 286
16870.55 317
16871.77 348
16873.00 304
16874.23 328
16875.45 334
16876.68 333
16877.91 322
16879.13 305
16880.36 332
16881.59 316
16882.82 322
16884.04 314
16885.27 339
16886.50 339
16887.72 328
16888.95 268
16890.18 283
16891.41 306
16892.63 336
16893.86 398
16895.09 331
16896.32 288
16897.54 293
16898.77 294
16900.00 307
16901.23 276
16902.45 242
16903.68 284
16904.91 272
16906.14 277
16907.36 273
16908.59 268
16909.82 285
16911.05 256
16912.28 265
16913.50 258
16914.73 251
16915.96 271
16917.19 267
16918.42 259
16919.65 271
16920.87 280
16922.10 268
16923.33 232
16924.56 217
16925.79 241
16927.02 248
16928.24 284
16929.47 234
16930.70 235
16931.93 219
16933.16 233
16934.39 216
16935.62 230
16936.85 256
16938.08 245
16939.30 222
16940.53 240
16941.76 259
16942.99 259
16944.22 244
16945.45 226
16946.68 222
16947.91 228
16949.14 258
16950.37 244
16951.60 229
16952.83 195
16954.06 213
16955.29 234
16956.52 199
16957.74 246
16958.97 273
16960.20 238
16961.43 212
16962.66 218
16963.89 213
16965.12 225
16966.35 219
16967.58 243
16968.81 258
16970.04 255
16971.27 203
16972.50 224
16973.74 208
16974.97 223
16976.20 241
16977.43 230
16978.66 259
16979.89 253
16981.12 250
16982.35 208
16983.58 224
16984.81 218
16986.04 217
16987.27 226
16988.50 231
16989.73 247
16990.96 235
16992.19 247
16993.43 233
16994.66 251
16995.89 237
16997.12 298
16998.35 243
16999.58 244
17000.81 240
17002.04 226
17003.28 232
17004.51 256
17005.74 227
17006.97 237
17008.20 249
17009.43 225
17010.66 209
17011.90 247
17013.13 252
17014.36 220
17015.59 215
17016.82 202
17018.05 231
17019.29 258
17020.52 220
17021.75 201
17022.98 226
17024.21 224
17025.45 217
17026.68 229
17027.91 241
17029.14 215
17030.38 222
17031.61 263
17032.84 229
17034.07 202
17035.31 199
17036.54 226
17037.77 228
17039.00 195
17040.24 200
17041.47 191
17042.70 208
17043.93 210
17045.17 222
17046.40 228
17047.63 211
17048.87 270
17050.10 206
17051.33 215
17052.57 192
17053.80 202
17055.03 234
17056.27 211
17057.50 215
17058.73 238
17059.97 202
17061.20 203
17062.43 216
17063.67 213
17064.90 198
17066.13 197
17067.37 185
17068.60 237
17069.83 192
17071.07 194
17072.30 187
17073.54 227
17074.77 182
17076.00 215
17077.24 224
17078.47 223
17079.71 207
17080.94 218
17082.17 184
17083.41 206
17084.64 208
17085.88 200
17087.11 193
17088.35 198
17089.58 240
17090.81 227
17092.05 257
17093.28 206
17094.52 209
17095.75 192
17096.99 209
17098.22 235
17099.46 190
17100.69 197
17101.93 190
17103.16 197
17104.40 202
17105.63 244
17106.87 178
17108.10 191
17109.34 209
17110.57 211
17111.81 201
17113.04 188
17114.28 202
17115.51 217
17116.75 203
17117.99 177
17119.22 201
17120.46 221
17121.69 188
17122.93 175
17124.16 178
17125.40 234
17126.64 227
17127.87 219
17129.11 210
17130.34 195
17131.58 204
17132.82 212
17134.05 175
17135.29 184
17136.52 180
17137.76 173
17139.00 204
17140.23 184
17141.47 188
17142.71 184
17143.94 215
17145.18 180
17146.41 201
17147.65 222
17148.89 190
17150.12 190
17151.36 207
17152.60 202
17153.83 207
17155.07 206
17156.31 199
17157.55 154
17158.78 199
17160.02 211
17161.26 225
17162.49 184
17163.73 229
17164.97 202
17166.21 225
17167.44 209
17168.68 216
17169.92 204
17171.15 202
17172.39 202
17173.63 193
17174.87 191
17176.10 200
17177.34 189
17178.58 230
17179.82 214
17181.06 171
17182.29 220
17183.53 217
17184.77 223
17186.01 182
17187.25 199
17188.48 223
17189.72 215
17190.96 199
17192.20 197
17193.44 204
17194.67 183
17195.91 213
17197.15 201
17198.39 216
17199.63 205
17200.87 169
17202.10 192
17203.34 209
17204.58 172
17205.82 207
17207.06 187
17208.30 211
17209.54 205
17210.78 208
17212.01 201
17213.25 206
17214.49 191
17215.73 207
17216.97 196
17218.21 183
17219.45 193
17220.69 182
17221.93 192
17223.17 185
17224.41 181
17225.65 173
17226.89 190
17228.12 173
17229.36 210
17230.60 216
17231.84 201
17233.08 176
17234.32 196
17235.56 164
17236.80 176
17238.04 212
17239.28 200
17240.52 199
17241.76 184
17243.00 188
17244.24 202
17245.48 169
17246.72 196
17247.96 179
17249.20 218
17250.44 202
17251.68 165
17252.92 187
17254.16 209
17255.40 189
17256.64 186
17257.89 195
17259.13 204
17260.37 181
17261.61 187
17262.85 180
17264.09 186
17265.33 178
17266.57 185
17267.81 189
17269.05 199
17270.29 193
17271.53 223
17272.78 196
17274.02 195
17275.26 180
17276.50 183
17277.74 192
17278.98 183
17280.22 188
17281.46 176
17282.71 200
17283.95 165
17285.19 179
17286.43 179
17287.67 205
17288.91 204
17290.16 229
17291.40 192
17292.64 189
17293.88 212
17295.12 186
17296.36 191
17297.61 180
17298.85 169
17300.09 162
17301.33 208
17302.58 238
17303.82 200
17305.06 202
17306.30 216
17307.54 186
17308.79 212
17310.03 177
17311.27 187
17312.51 204
17313.76 183
17315.00 180
17316.24 146
17317.48 204
17318.73 164
17319.97 159
17321.21 182
17322.46 202
17323.70 203
17324.94 217
17326.18 200
17327.43 196
17328.67 188
17329.91 191
17331.16 186
17332.40 162
17333.64 191
17334.89 169
17336.13 197
17337.37 164
17338.62 167
17339.86 170
17341.10 195
17342.35 194
17343.59 182
17344.84 195
17346.08 214
17347.32 152
17348.57 185
17349.81 165
17351.05 165
17352.30 187
17353.54 216
17354.79 217
17356.03 180
17357.27 187
17358.52 175
17359.76 183
17361.01 175
17362.25 198
17363.50 196
17364.74 190
17365.98 194
17367.23 171
17368.47 195
17369.72 205
17370.96 176
17372.21 181
17373.45 146
17374.70 173
17375.94 226
17377.19 160
17378.43 198
17379.68 206
17380.92 211
17382.17 164
17383.41 192
17384.66 184
17385.90 204
17387.15 227
17388.39 200
17389.64 185
17390.88 195
17392.13 192
17393.37 192
17394.62 180
17395.86 201
17397.11 192
17398.36 162
17399.60 194
17400.85 176
17402.09 195
17403.34 207
17404.58 208
17405.83 227
17407.08 185
17408.32 176
17409.57 216
17410.81 194
17412.06 198
17413.31 184
17414.55 180
17415.80 194
17417.05 187
17418.29 182
17419.54 158
17420.78 206
17422.03 161
17423.28 170
17424.52 181
17425.77 202
17427.02 213
17428.26 196
17429.51 189
17430.76 182
17432.00 197
17433.25 187
17434.50 227
17435.75 175
17436.99 190
17438.24 183
17439.49 180
17440.73 199
17441.98 206
17443.23 204
17444.48 180
17445.72 193
17446.97 233
17448.22 192
17449.46 207
17450.71 197
17451.96 170
17453.21 206
17454.45 210
17455.70 191
17456.95 174
17458.20 206
17459.45 160
17460.69 168
17461.94 214
17463.19 209
17464.44 215
17465.69 187
17466.93 197
17468.18 203
17469.43 220
17470.68 178
17471.93 205
17473.17 186
17474.42 220
17475.67 206
17476.92 206
17478.17 207
17479.42 210
17480.67 180
17481.91 183
17483.16 186
17484.41 218
17485.66 184
17486.91 212
17488.16 209
17489.41 191
17490.66 221
17491.90 224
17493.15 210
17494.40 194
17495.65 217
17496.90 197
17498.15 201
17499.40 193
17500.65 205
17501.90 173
17503.15 198
17504.40 181
17505.65 185
17506.90 227
17508.14 194
17509.39 210
17510.64 207
17511.89 223
17513.14 211
17514.39 230
17515.64 200
17516.89 216
17518.14 213
17519.39 227
17520.64 228
17521.89 230
17523.14 206
17524.39 242
17525.64 255
17526.89 234
17528.14 277
17529.39 263
17530.64 223
17531.89 223
17533.14 247
17534.40 251
17535.65 237
17536.90 233
17538.15 238
17539.40 201
17540.65 221
17541.90 247
17543.15 230
17544.40 218
17545.65 233
17546.90 216
17548.15 221
17549.40 233
17550.66 232
17551.91 230
17553.16 247
17554.41 214
17555.66 213
17556.91 239
17558.16 224
17559.41 223
17560.67 217
17561.92 209
17563.17 221
17564.42 197
17565.67 240
17566.92 244
17568.18 214
17569.43 230
17570.68 212
17571.93 234
17573.18 266
17574.43 219
17575.69 263
17576.94 170
17578.19 213
17579.44 206
17580.69 230
17581.95 217
17583.20 217
17584.45 233
17585.70 196
17586.96 190
17588.21 210
17589.46 237
17590.71 223
17591.97 178
17593.22 207
17594.47 228
17595.72 223
17596.98 215
17598.23 196
17599.48 211
17600.73 191
17601.99 219
17603.24 220
17604.49 231
17605.75 190
17607.00 242
17608.25 204
17609.51 206
17610.76 239
17612.01 221
17613.27 236
17614.52 243
17615.77 199
17617.03 210
17618.28 198
17619.53 196
17620.79 190
17622.04 201
17623.29 207
17624.55 195
17625.80 218
17627.05 208
17628.31 206
17629.56 229
17630.82 189
17632.07 210
17633.32 209
17634.58 208
17635.83 215
17637.09 209
17638.34 212
17639.60 227
17640.85 201
17642.10 237
17643.36 210
17644.61 165
17645.87 213
17647.12 216
17648.38 179
17649.63 185
17650.89 203
17652.14 163
17653.39 176
17654.65 186
17655.90 188
17657.16 190
17658.41 201
17659.67 180
17660.92 219
17662.18 199
17663.43 206
17664.69 175
17665.94 217
17667.20 198
17668.45 174
17669.71 192
17670.97 219
17672.22 218
17673.48 176
17674.73 178
17675.99 169
17677.24 227
17678.50 159
17679.75 186
17681.01 195
17682.27 193
17683.52 171
17684.78 154
17686.03 182
17687.29 198
17688.55 224
17689.80 178
17691.06 210
17692.31 175
17693.57 181
17694.83 169
17696.08 166
17697.34 189
17698.59 167
17699.85 198
17701.11 213
17702.36 172
17703.62 180
17704.88 170
17706.13 173
17707.39 166
17708.65 168
17709.90 172
17711.16 152
17712.42 188
17713.67 177
17714.93 178
17716.19 155
17717.44 191
17718.70 173
17719.96 170
17721.22 173
17722.47 177
17723.73 168
17724.99 174
17726.25 192
17727.50 151
17728.76 169
17730.02 197
17731.27 210
17732.53 165
17733.79 164
17735.05 164
17736.31 179
17737.56 164
17738.82 163
17740.08 185
17741.34 180
17742.59 157
17743.85 203
17745.11 208
17746.37 188
17747.63 227
17748.88 172
17750.14 182
17751.40 192
17752.66 232
17753.92 211
17755.18 181
17756.43 180
17757.69 177
17758.95 210
17760.21 178
17761.47 191
17762.73 185
17763.99 193
17765.24 179
17766.50 192
17767.76 191
17769.02 183
17770.28 177
17771.54 186
17772.80 169
17774.06 202
17775.32 185
17776.57 200
17777.83 190
17779.09 199
17780.35 174
17781.61 196
17782.87 202
17784.13 168
17785.39 190
17786.65 166
17787.91 197
17789.17 182
17790.43 173
17791.69 193
17792.95 187
17794.21 171
17795.47 182
17796.73 166
17797.99 152
17799.25 160
17800.51 194
17801.77 203
17803.03 181
17804.29 175
17805.55 181
17806.81 191
17808.07 154
17809.33 188
17810.59 173
17811.85 173
17813.11 166
17814.37 170
17815.63 186
17816.89 173
17818.15 172
17819.41 178
17820.67 181
17821.93 173
17823.19 174
17824.45 186
17825.71 159
17826.98 162
17828.24 172
17829.50 158
17830.76 185
17832.02 181
17833.28 184
17834.54 178
17835.80 181
17837.06 160
17838.33 138
17839.59 180
17840.85 201
17842.11 170
17843.37 153
17844.63 183
17845.89 182
17847.16 185
17848.42 140
17849.68 175
17850.94 196
17852.20 168
17853.46 193
17854.73 180
17855.99 170
17857.25 161
17858.51 153
17859.77 182
17861.04 171
17862.30 164
17863.56 184
17864.82 164
17866.09 181
17867.35 177
17868.61 168
17869.87 148
17871.14 178
17872.40 159
17873.66 192
17874.92 201
17876.19 188
17877.45 160
17878.71 162
17879.97 160
17881.24 171
17882.50 175
17883.76 179
17885.03 170
17886.29 157
17887.55 184
17888.81 174
17890.08 165
17891.34 177
17892.60 161
17893.87 147
17895.13 177
17896.39 173
17897.66 150
17898.92 168
17900.18 177
17901.45 173
17902.71 170
17903.97 169
17905.24 184
17906.50 168
17907.77 143
17909.03 173
17910.29 159
17911.56 172
17912.82 139
17914.09 159
17915.35 168
17916.61 180
17917.88 169
17919.14 180
17920.41 184
17921.67 143
17922.93 177
17924.20 199
17925.46 205
17926.73 166
17927.99 183
17929.26 200
17930.52 181
17931.79 163
17933.05 159
17934.32 178
17935.58 157
17936.84 160
17938.11 153
17939.37 171
17940.64 161
17941.90 181
17943.17 209
17944.43 180
17945.70 177
17946.96 189
17948.23 177
17949.50 180
17950.76 148
17952.03 189
17953.29 196
17954.56 168
17955.82 165
17957.09 174
17958.35 172
17959.62 180
17960.88 212
17962.15 188
17963.42 186
17964.68 186
17965.95 194
17967.21 186
17968.48 172
17969.74 157
17971.01 171
17972.28 163
17973.54 188
17974.81 171
17976.08 172
17977.34 181
17978.61 195
17979.87 199
17981.14 188
17982.41 195
17983.67 191
17984.94 195
17986.21 178
17987.47 175
17988.74 194
17990.01 168
17991.27 154
17992.54 178
17993.81 168
17995.07 202
17996.34 181
17997.61 169
17998.87 179
18000.14 173
18001.41 201
18002.68 188
18003.94 215
18005.21 148
18006.48 174
18007.74 175
18009.01 201
18010.28 179
18011.55 179
18012.81 189
18014.08 175
18015.35 179
18016.62 154
18017.88 177
18019.15 164
18020.42 175
18021.69 189
18022.96 189
18024.22 157
18025.49 158
18026.76 148
18028.03 160
18029.29 168
18030.56 173
18031.83 144
18033.10 165
18034.37 168
18035.64 163
18036.90 170
18038.17 175
18039.44 177
18040.71 179
18041.98 200
18043.25 214
18044.51 185
18045.78 193
18047.05 176
18048.32 159
18049.59 181
18050.86 179
18052.13 179
18053.40 158
18054.67 169
18055.93 196
18057.20 199
18058.47 155
18059.74 161
18061.01 161
18062.28 194
18063.55 159
18064.82 186
18066.09 184
18067.36 186
18068.63 169
18069.90 183
18071.17 178
18072.44 174
18073.70 172
18074.97 184
18076.24 198
18077.51 201
18078.78 193
18080.05 176
18081.32 170
18082.59 172
18083.86 199
18085.13 174
18086.40 170
18087.67 169
18088.94 177
18090.21 196
18091.48 159
18092.75 189
18094.02 163
18095.29 207
18096.57 186
18097.84 169
18099.11 172
18100.38 211
18101.65 180
18102.92 173
18104.19 174
18105.46 161
18106.73 177
18108.00 189
18109.27 208
18110.54 194
18111.81 187
18113.08 163
18114.36 165
18115.63 180
18116.90 184
18118.17 205
18119.44 167
18120.71 190
18121.98 195
18123.25 201
18124.53 186
18125.80 158
18127.07 162
18128.34 192
18129.61 207
18130.88 185
18132.16 200
18133.43 169
18134.70 177
18135.97 181
18137.24 178
18138.51 160
18139.79 191
18141.06 209
18142.33 161
18143.60 158
18144.87 166
18146.15 182
18147.42 191
18148.69 166
18149.96 198
18151.24 199
18152.51 165
18153.78 161
18155.05 167
18156.33 182
18157.60 154
18158.87 168
18160.14 186
18161.42 172
18162.69 174
18163.96 188
18165.23 160
18166.51 154
18167.78 168
18169.05 189
18170.33 209
18171.60 177
18172.87 187
18174.15 179
18175.42 166
18176.69 169
18177.97 164
18179.24 169
18180.51 202
18181.79 193
18183.06 152
18184.33 167
18185.61 174
18186.88 189
18188.15 189
18189.43 205
18190.70 165
18191.97 162
18193.25 164
18194.52 156
18195.80 166
18197.07 156
18198.34 166
18199.62 188
18200.89 173
18202.17 180
18203.44 183
18204.71 187
18205.99 171
18207.26 159
18208.54 175
18209.81 201
18211.09 166
18212.36 191
18213.64 187
18214.91 165
18216.18 152
18217.46 173
18218.73 202
18220.01 166
18221.28 184
18222.56 153
18223.83 182
18225.11 200
18226.38 161
18227.66 184
18228.93 149
18230.21 171
18231.48 158
18232.76 148
18234.03 142
18235.31 189
18236.58 167
18237.86 207
18239.14 189
18240.41 173
18241.69 184
18242.96 184
18244.24 163
18245.51 158
18246.79 147
18248.06 160
18249.34 164
18250.62 172
18251.89 158
18253.17 170
18254.44 200
18255.72 183
18257.00 181
18258.27 177
18259.55 169
18260.82 174
18262.10 204
18263.38 165
18264.65 175
18265.93 170
18267.21 155
18268.48 165
18269.76 149
18271.04 178
18272.31 193
18273.59 192
18274.87 188
18276.14 156
18277.42 146
18278.70 150
18279.97 184
18281.25 157
18282.53 167
18283.80 176
18285.08 184
18286.36 194
18287.63 186
18288.91 166
18290.19 192
18291.47 182
18292.74 175
18294.02 178
18295.30 181
18296.58 173
18297.85 168
18299.13 155
18300.41 174
18301.69 175
18302.96 176
18304.24 143
18305.52 154
18306.80 146
18308.07 171
18309.35 165
18310.63 167
18311.91 158
18313.19 191
18314.46 172
18315.74 178
18317.02 163
18318.30 172
18319.58 188
18320.86 168
18322.13 195
18323.41 165
18324.69 173
18325.97 167
18327.25 192
18328.53 160
18329.80 157
18331.08 188
18332.36 183
18333.64 157
18334.92 151
18336.20 187
18337.48 176
18338.76 171
18340.04 150
18341.31 165
18342.59 194
18343.87 183
18345.15 159
18346.43 160
18347.71 184
18348.99 183
18350.27 158
18351.55 147
18352.83 162
18354.11 173
18355.39 159
18356.67 184
18357.95 144
18359.22 175
18360.50 181
18361.78 175
18363.06 150
18364.34 168
18365.62 192
18366.90 148
18368.18 152
18369.46 163
18370.74 193
18372.02 188
18373.30 173
18374.58 158
18375.86 163
18377.14 157
18378.42 167
18379.71 185
18380.99 176
18382.27 158
18383.55 177
18384.83 189
18386.11 188
18387.39 156
18388.67 157
18389.95 181
18391.23 193
18392.51 202
18393.79 210
18395.07 170
18396.35 147
18397.63 163
18398.92 179
18400.20 177
18401.48 171
18402.76 157
18404.04 151
18405.32 185
18406.60 184
18407.88 165
18409.17 150
18410.45 155
18411.73 158
18413.01 169
18414.29 153
18415.57 175
18416.85 178
18418.14 200
18419.42 189
18420.70 183
18421.98 184
18423.26 181
18424.55 187
18425.83 177
18427.11 165
18428.39 175
18429.67 195
18430.96 187
18432.24 172
18433.52 204
18434.80 182
18436.08 192
18437.37 169
18438.65 180
18439.93 200
18441.21 183
18442.50 184
18443.78 181
18445.06 174
18446.34 181
18447.63 181
18448.91 170
18450.19 163
18451.48 180
18452.76 173
18454.04 146
18455.32 184
18456.61 172
18457.89 152
18459.17 177
18460.46 173
18461.74 146
18463.02 157
18464.31 157
18465.59 163
18466.87 174
18468.16 185
18469.44 170
18470.72 180
18472.01 173
18473.29 178
18474.57 179
18475.86 187
18477.14 189
18478.43 185
18479.71 169
18480.99 162
18482.28 171
18483.56 182
18484.85 177
18486.13 198
18487.41 179
18488.70 157
18489.98 153
18491.27 161
18492.55 171
18493.83 167
18495.12 132
18496.40 176
18497.69 159
18498.97 185
18500.26 192
18501.54 175
18502.83 176
18504.11 150
18505.40 148
18506.68 161
18507.97 141
18509.25 162
18510.54 163
18511.82 172
18513.11 165
18514.39 160
18515.68 174
18516.96 165
18518.25 171
18519.53 169
18520.82 194
18522.10 165
18523.39 142
18524.67 218
18525.96 197
18527.24 174
18528.53 178
18529.81 172
18531.10 180
18532.39 190
18533.67 166
18534.96 154
18536.24 151
18537.53 148
18538.81 159
18540.10 161
18541.39 131
18542.67 165
18543.96 162
18545.24 166
18546.53 181
18547.82 159
18549.10 159
18550.39 177
18551.68 200
18552.96 189
18554.25 175
18555.53 142
18556.82 166
18558.11 177
18559.39 152
18560.68 163
18561.97 167
18563.25 178
18564.54 172
18565.83 174
18567.12 181
18568.40 166
18569.69 156
18570.98 145
18572.26 141
18573.55 185
18574.84 179
18576.12 179
18577.41 166
18578.70 157
18579.99 161
18581.27 168
18582.56 196
18583.85 189
18585.14 173
18586.42 171
18587.71 168
18589.00 157
18590.29 179
18591.57 167
18592.86 188
18594.15 191
18595.44 168
18596.73 185
18598.01 184
18599.30 188
18600.59 224
18601.88 220
18603.17 193
18604.45 184
18605.74 215
18607.03 240
18608.32 198
18609.61 187
18610.90 181
18612.18 197
18613.47 173
18614.76 208
18616.05 197
18617.34 183
18618.63 186
18619.92 193
18621.20 173
18622.49 179
18623.78 181
18625.07 180
18626.36 180
18627.65 159
18628.94 166
18630.23 179
18631.52 192
18632.81 190
18634.09 174
18635.38 163
18636.67 194
18637.96 156
18639.25 177
18640.54 200
18641.83 175
18643.12 193
18644.41 196
18645.70 180
18646.99 151
18648.28 138
18649.57 149
18650.86 167
18652.15 202
18653.44 160
18654.73 188
18656.02 185
18657.31 204
18658.60 169
18659.89 168
18661.18 161
18662.47 170
18663.76 185
18665.05 138
18666.34 163
18667.63 176
18668.92 183
18670.21 173
18671.50 186
18672.79 197
18674.08 177
18675.37 190
18676.66 173
18677.95 166
18679.24 208
18680.54 197
18681.83 163
18683.12 140
18684.41 165
18685.70 211
18686.99 152
18688.28 174
18689.57 166
18690.86 146
18692.15 163
18693.45 165
18694.74 180
18696.03 149
18697.32 150
18698.61 183
18699.90 173
18701.19 177
18702.49 197
18703.78 193
18705.07 170
18706.36 150
18707.65 155
18708.94 181
18710.24 174
18711.53 148
18712.82 162
18714.11 180
18715.40 150
18716.70 161
18717.99 198
18719.28 164
18720.57 154
18721.86 172
18723.16 166
18724.45 158
18725.74 174
18727.03 162
18728.33 177
18729.62 191
18730.91 176
18732.20 173
18733.50 183
18734.79 170
18736.08 166
18737.37 156
18738.67 193
18739.96 190
18741.25 172
18742.55 194
18743.84 179
18745.13 161
18746.43 134
18747.72 156
18749.01 148
18750.31 180
18751.60 143
18752.89 174
18754.19 182
18755.48 171
18756.77 154
18758.07 150
18759.36 175
18760.65 165
18761.95 184
18763.24 185
18764.53 160
18765.83 177
18767.12 182
18768.42 166
18769.71 179
18771.00 182
18772.30 177
18773.59 137
18774.88 162
18776.18 161
18777.47 182
18778.77 179
18780.06 163
18781.36 147
18782.65 165
18783.94 143
18785.24 137
18786.53 158
18787.83 139
18789.12 180
18790.42 169
18791.71 160
18793.01 166
18794.30 143
18795.60 175
18796.89 201
18798.19 140
18799.48 169
18800.78 155
18802.07 154
18803.37 159
18804.66 148
18805.96 189
18807.25 154
18808.55 151
18809.84 138
18811.14 151
18812.43 144
18813.73 172
18815.02 149
18816.32 150
18817.61 136
18818.91 167
18820.21 152
18821.50 137
18822.80 146
18824.09 152
18825.39 190
18826.68 184
18827.98 168
18829.28 155
18830.57 182
18831.87 169
18833.16 155
18834.46 131
18835.76 156
18837.05 156
18838.35 173
18839.65 146
18840.94 136
18842.24 140
18843.53 174
18844.83 150
18846.13 133
18847.42 161
18848.72 152
18850.02 164
18851.31 168
18852.61 179
18853.91 162
18855.20 160
18856.50 171
18857.80 147
18859.10 130
18860.39 133
18861.69 155
18862.99 174
18864.28 146
18865.58 162
18866.88 185
18868.18 187
18869.47 187
18870.77 166
18872.07 150
18873.37 131
18874.66 156
18875.96 175
18877.26 176
18878.56 138
18879.85 140
18881.15 141
18882.45 150
18883.75 165
18885.04 135
18886.34 127
18887.64 158
18888.94 154
18890.24 161
18891.53 164
18892.83 148
18894.13 169
18895.43 179
18896.73 177
18898.03 143
18899.32 166
18900.62 174
18901.92 173
18903.22 164
18904.52 150
18905.82 190
18907.12 180
18908.41 147
18909.71 141
18911.01 156
18912.31 157
18913.61 151
18914.91 157
18916.21 145
18917.51 138
18918.80 175
18920.10 149
18921.40 155
18922.70 151
18924.00 161
18925.30 141
18926.60 150
18927.90 149
18929.20 142
18930.50 169
18931.80 165
18933.10 152
18934.40 119
18935.70 152
18937.00 185
18938.30 166
18939.60 171
18940.90 167
18942.20 151
18943.50 155
18944.79 163
18946.09 143
18947.39 153
18948.70 152
18950.00 144
18951.30 160
18952.60 176
18953.90 133
18955.20 152
18956.50 162
18957.80 162
18959.10 156
18960.40 170
18961.70 134
18963.00 153
18964.30 140
18965.60 162
18966.90 127
18968.20 156
18969.50 172
18970.80 145
18972.10 147
18973.40 158
18974.71 196
18976.01 158
18977.31 165
18978.61 164
18979.91 146
18981.21 150
18982.51 142
18983.81 150
18985.12 128
18986.42 136
18987.72 175
18989.02 160
18990.32 146
18991.62 146
18992.92 200
18994.23 170
18995.53 168
18996.83 174
18998.13 142
18999.43 163
19000.73 123
19002.04 136
19003.34 167
19004.64 149
19005.94 138
19007.24 139
19008.55 137
19009.85 176
19011.15 160
19012.45 157
19013.76 139
19015.06 180
19016.36 155
19017.66 151
19018.96 177
19020.27 156
19021.57 158
19022.87 148
19024.18 146
19025.48 144
19026.78 176
19028.08 165
19029.39 130
19030.69 133
19031.99 161
19033.30 137
19034.60 141
19035.90 172
19037.20 143
19038.51 141
19039.81 125
19041.11 158
19042.42 157
19043.72 169
19045.02 130
19046.33 174
19047.63 161
19048.93 155
19050.24 145
19051.54 151
19052.85 140
19054.15 167
19055.45 171
19056.76 153
19058.06 159
19059.36 165
19060.67 169
19061.97 164
19063.28 128
19064.58 155
19065.88 163
19067.19 159
19068.49 147
19069.80 142
19071.10 157
19072.41 160
19073.71 164
19075.01 150
19076.32 152
19077.62 160
19078.93 159
19080.23 160
19081.54 165
19082.84 173
19084.15 165
19085.45 165
19086.76 154
19088.06 168
19089.37 156
19090.67 167
19091.98 166
19093.28 160
19094.59 142
19095.89 170
19097.20 151
19098.50 145
19099.81 133
19101.11 160
19102.42 166
19103.72 156
19105.03 164
19106.33 175
19107.64 171
19108.94 162
19110.25 156
19111.56 159
19112.86 142
19114.17 159
19115.47 182
19116.78 197
19118.08 175
19119.39 151
19120.70 152
19122.00 137
19123.31 136
19124.61 167
19125.92 173
19127.23 162
19128.53 153
19129.84 182
19131.15 158
19132.45 186
19133.76 187
19135.06 163
19136.37 157
19137.68 151
19138.98 154
19140.29 140
19141.60 170
19142.90 148
19144.21 157
19145.52 172
19146.82 173
19148.13 162
19149.44 194
19150.75 172
19152.05 192
19153.36 170
19154.67 170
19155.97 145
19157.28 165
19158.59 190
19159.90 165
19161.20 175
19162.51 171
19163.82 169
19165.13 158
19166.43 177
19167.74 146
19169.05 169
19170.36 154
19171.66 158
19172.97 137
19174.28 170
19175.59 138
19176.89 137
19178.20 149
19179.51 158
19180.82 165
19182.13 150
19183.44 176
19184.74 163
19186.05 162
19187.36 148
19188.67 163
19189.98 152
19191.28 148
19192.59 130
19193.90 154
19195.21 161
19196.52 138
19197.83 160
19199.14 163
19200.44 148
19201.75 170
19203.06 148
19204.37 128
19205.68 155
19206.99 152
19208.30 158
19209.61 147
19210.92 153
19212.22 136
19213.53 147
19214.84 160
19216.15 158
19217.46 157
19218.77 148
19220.08 150
19221.39 130
19222.70 165
19224.01 158
19225.32 147
19226.63 158
19227.94 173
19229.25 156
19230.56 147
19231.87 154
19233.18 131
19234.49 163
19235.80 159
19237.11 173
19238.42 179
19239.73 141
19241.04 143
19242.35 137
19243.66 145
19244.97 181
19246.28 153
19247.59 147
19248.90 145
19250.21 152
19251.52 161
19252.83 148
19254.14 166
19255.45 151
19256.76 161
19258.07 165
19259.38 167
19260.69 149
19262.00 179
19263.31 165
19264.63 139
19265.94 153
19267.25 166
19268.56 173
19269.87 147
19271.18 143
19272.49 152
19273.80 154
19275.11 135
19276.43 142
19277.74 163
19279.05 156
19280.36 147
19281.67 160
19282.98 167
19284.29 134
19285.61 143
19286.92 159
19288.23 183
19289.54 146
19290.85 158
19292.16 141
19293.48 148
19294.79 147
19296.10 165
19297.41 183
19298.72 179
19300.04 174
19301.35 129
19302.66 146
19303.97 145
19305.29 128
19306.60 165
19307.91 176
19309.22 143
19310.53 156
19311.85 150
19313.16 148
19314.47 149
19315.78 154
19317.10 153
19318.41 167
19319.72 164
19321.04 163
19322.35 155
19323.66 141
19324.97 121
19326.29 146
19327.60 154
19328.91 178
19330.23 168
19331.54 149
19332.85 125
19334.17 147
19335.48 165
19336.79 154
19338.11 134
19339.42 133
19340.73 146
19342.05 159
19343.36 161
19344.67 170
19345.99 191
19347.30 148
19348.62 158
19349.93 161
19351.24 199
19352.56 158
19353.87 174
19355.18 156
19356.50 141
19357.81 156
19359.13 160
19360.44 146
19361.76 162
19363.07 158
19364.38 167
19365.70 154
19367.01 146
19368.33 148
19369.64 137
19370.96 161
19372.27 151
19373.58 130
19374.90 145
19376.21 164
19377.53 139
19378.84 164
19380.16 152
19381.47 150
19382.79 152
19384.10 163
19385.42 151
19386.73 135
19388.05 149
19389.36 155
19390.68 161
19391.99 144
19393.31 171
19394.62 181
19395.94 163
19397.26 138
19398.57 183
19399.89 150
19401.20 163
19402.52 172
19403.83 166
19405.15 171
19406.46 151
19407.78 156
19409.10 153
19410.41 129
19411.73 126
19413.04 177
19414.36 170
19415.68 153
19416.99 156
19418.31 150
19419.62 158
19420.94 154
19422.26 174
19423.57 165
19424.89 185
19426.21 154
19427.52 172
19428.84 137
19430.15 132
19431.47 150
19432.79 160
19434.10 176
19435.42 165
19436.74 142
19438.06 168
19439.37 163
19440.69 173
19442.01 161
19443.32 140
19444.64 148
19445.96 161
19447.27 166
19448.59 175
19449.91 162
19451.23 131
19452.54 155
19453.86 164
19455.18 142
19456.49 153
19457.81 150
19459.13 164
19460.45 162
19461.76 140
19463.08 184
19464.40 174
19465.72 147
19467.04 165
19468.35 158
19469.67 120
19470.99 138
19472.31 179
19473.63 145
19474.94 146
19476.26 164
19477.58 154
19478.90 141
19480.22 142
19481.53 155
19482.85 142
19484.17 153
19485.49 143
19486.81 162
19488.13 160
19489.44 154
19490.76 161
19492.08 150
19493.40 149
19494.72 178
19496.04 174
19497.36 183
19498.68 143
19499.99 159
19501.31 163
19502.63 166
19503.95 158
19505.27 140
19506.59 176
19507.91 189
19509.23 184
19510.55 155
19511.87 162
19513.19 131
19514.51 145
19515.82 167
19517.14 174
19518.46 149
19519.78 161
19521.10 174
19522.42 164
19523.74 158
19525.06 167
19526.38 160
19527.70 146
19529.02 156
19530.34 173
19531.66 166
19532.98 137
19534.30 160
19535.62 175
19536.94 173
19538.26 148
19539.58 164
19540.90 175
19542.22 161
19543.54 174
19544.86 186
19546.18 171
19547.50 149
19548.83 139
19550.15 164
19551.47 143
19552.79 150
19554.11 177
19555.43 186
19556.75 150
19558.07 149
19559.39 191
19560.71 157
19562.03 148
19563.35 160
19564.68 156
19566.00 156
19567.32 133
19568.64 152
19569.96 158
19571.28 175
19572.60 177
19573.92 168
19575.25 167
19576.57 159
19577.89 153
19579.21 163
19580.53 158
19581.85 172
19583.17 162
19584.50 156
19585.82 168
19587.14 194
19588.46 159
19589.78 166
19591.11 167
19592.43 169
19593.75 168
19595.07 203
19596.39 153
19597.72 136
19599.04 139
19600.36 169
19601.68 147
19603.01 147
19604.33 146
19605.65 148
19606.97 153
19608.30 183
19609.62 146
19610.94 150
19612.26 143
19613.59 139
19614.91 157
19616.23 146
19617.56 159
19618.88 152
19620.20 198
19621.52 168
19622.85 160
19624.17 154
19625.49 150
19626.82 145
19628.14 153
19629.46 167
19630.79 164
19632.11 134
19633.43 150
19634.76 172
19636.08 199
19637.40 177
19638.73 161
19640.05 148
19641.37 149
19642.70 153
19644.02 177
19645.35 173
19646.67 127
19647.99 150
19649.32 139
19650.64 165
19651.97 172
19653.29 134
19654.61 208
19655.94 161
19657.26 145
19658.59 178
19659.91 170
19661.23 157
19662.56 149
19663.88 162
19665.21 182
19666.53 173
19667.86 183
19669.18 172
19670.51 130
19671.83 171
19673.16 170
19674.48 166
19675.81 145
19677.13 139
19678.46 159
19679.78 169
19681.11 174
19682.43 156
19683.76 160
19685.08 159
19686.41 146
19687.73 163
19689.06 172
19690.38 177
19691.71 154
19693.03 155
19694.36 191
19695.68 164
19697.01 140
19698.33 147
19699.66 169
19700.99 163
19702.31 165
19703.64 169
19704.96 179
19706.29 167
19707.62 144
19708.94 167
19710.27 174
19711.59 154
19712.92 151
19714.25 175
19715.57 180
19716.90 157
19718.22 132
19719.55 167
19720.88 189
19722.20 205
19723.53 166
19724.86 157
19726.18 184
19727.51 143
19728.84 153
19730.16 163
19731.49 166
19732.82 188
19734.14 178
19735.47 165
19736.80 141
19738.12 154
19739.45 148
19740.78 157
19742.10 149
19743.43 157
19744.76 168
19746.09 147
19747.41 164
19748.74 148
19750.07 150
19751.40 155
19752.72 145
19754.05 155
19755.38 165
19756.71 150
19758.03 164
19759.36 156
19760.69 139
19762.02 158
19763.34 178
19764.67 165
19766.00 139
19767.33 157
19768.66 155
19769.98 176
19771.31 191
19772.64 158
19773.97 166
19775.30 154
19776.62 157
19777.95 150
19779.28 150
19780.61 146
19781.94 186
19783.27 169
19784.59 158
19785.92 159
19787.25 173
19788.58 155
19789.91 151
19791.24 192
19792.57 181
19793.90 186
19795.22 156
19796.55 155
19797.88 158
19799.21 169
19800.54 145
19801.87 167
19803.20 194
19804.53 185
19805.86 132
19807.19 151
19808.52 133
19809.84 144
19811.17 165
19812.50 181
19813.83 173
19815.16 164
19816.49 145
19817.82 155
19819.15 141
19820.48 173
19821.81 172
19823.14 179
19824.47 149
19825.80 183
19827.13 164
19828.46 180
19829.79 178
19831.12 177
19832.45 152
19833.78 148
19835.11 179
19836.44 162
19837.77 164
19839.10 151
19840.43 171
19841.76 172
19843.09 147
19844.42 158
19845.75 183
19847.09 149
19848.42 162
19849.75 146
19851.08 144
19852.41 146
19853.74 152
19855.07 154
19856.40 147
19857.73 150
19859.06 149
19860.39 162
19861.72 173
19863.06 153
19864.39 154
19865.72 151
19867.05 166
19868.38 163
19869.71 123
19871.04 162
19872.38 146
19873.71 181
19875.04 170
19876.37 175
19877.70 166
19879.03 160
19880.36 178
19881.70 151
19883.03 190
19884.36 162
19885.69 146
19887.02 161
19888.36 174
19889.69 148
19891.02 161
19892.35 153
19893.68 159
19895.02 198
19896.35 167
19897.68 165
19899.01 175
19900.35 180
19901.68 168
19903.01 157
19904.34 171
19905.68 177
19907.01 174
19908.34 158
19909.67 166
19911.01 158
19912.34 157
19913.67 163
19915.01 180
19916.34 158
19917.67 193
19919.00 197
19920.34 179
19921.67 182
19923.00 170
19924.34 155
19925.67 170
19927.00 170
19928.34 170
19929.67 141
19931.00 147
19932.34 168
19933.67 135
19935.00 159
19936.34 145
19937.67 176
19939.01 175
19940.34 167
19941.67 168
19943.01 165
19944.34 172
19945.67 143
19947.01 143
19948.34 163
19949.68 146
19951.01 140
19952.34 153
19953.68 158
19955.01 155
19956.35 154
19957.68 135
19959.02 166
19960.35 170
19961.68 156
19963.02 185
19964.35 165
19965.69 139
19967.02 145
19968.36 158
19969.69 158
19971.03 167
19972.36 168
19973.70 151
19975.03 196
19976.37 180
19977.70 175
19979.04 183
19980.37 185
19981.71 163
19983.04 156
19984.38 163
19985.71 171
19987.05 156
19988.38 162
19989.72 156
19991.05 181
19992.39 151
19993.73 148
19995.06 167
19996.40 146
19997.73 152
19999.07 145
20000.40 168
20001.74 149
20003.08 155
20004.41 167
20005.75 171
20007.08 146
20008.42 178
20009.76 165
20011.09 172
20012.43 168
20013.76 184
20015.10 209
20016.44 181
20017.77 184
20019.11 170
20020.45 174
20021.78 176
20023.12 164
20024.45 151
20025.79 186
20027.13 195
20028.46 178
20029.80 155
20031.14 156
20032.48 165
20033.81 197
20035.15 180
20036.49 168
20037.82 179
20039.16 142
20040.50 159
20041.83 141
20043.17 172
20044.51 175
20045.85 168
20047.18 166
20048.52 180
20049.86 168
20051.20 168
20052.53 193
20053.87 157
20055.21 143
20056.55 158
20057.88 184
20059.22 181
20060.56 136
20061.90 141
20063.23 184
20064.57 189
20065.91 191
20067.25 174
20068.59 157
20069.92 164
20071.26 158
20072.60 162
20073.94 162
20075.28 154
20076.62 151
20077.95 157
20079.29 157
20080.63 160
20081.97 140
20083.31 171
20084.65 149
20085.98 150
20087.32 136
20088.66 157
20090.00 162
20091.34 203
20092.68 193
20094.02 182
20095.36 172
20096.70 179
20098.03 138
20099.37 143
20100.71 189
20102.05 168
20103.39 168
20104.73 188
20106.07 158
20107.41 152
20108.75 167
20110.09 153
20111.43 157
20112.77 159
20114.11 170
20115.45 182
20116.79 171
20118.13 175
20119.46 187
20120.80 150
20122.14 166
20123.48 181
20124.82 172
20126.16 171
20127.50 178
20128.84 189
20130.18 190
20131.52 149
20132.86 153
20134.20 187
20135.55 183
