# Supplementary material for: MALDI-TOF MS typing enables the classification of brewing yeasts of the genus Saccharomyces to major beer styles
Source: PLoS One. 2017 Aug 9;12(8):e0181694. doi: 10.1371/journal.pone.0181694 (PMC5549903; doi:10.1371/journal.pone.0181694)
Supplement: S2 File — The directory includes 90 raw files and was zipped to “.zip”; the folder has three strains with 30 spectra per strain; S1 Text explains the raw files with an example and Table 1 represents the yeast strains used within the experiment. (ZIP) [file pone.0181694.s005.zip › 4-6/30255-175-OG-WB-WB-YPG-18h-E-E_2015-07-23_1_0_B4_1.dat]

2000.14 1041
2000.56 1046
2000.98 1098
2001.40 1087
2001.83 1191
2002.25 923
2002.67 843
2003.09 953
2003.51 906
2003.93 990
2004.36 1041
2004.78 965
2005.20 883
2005.62 746
2006.05 979
2006.47 953
2006.89 989
2007.31 1032
2007.73 1106
2008.16 996
2008.58 970
2009.00 973
2009.42 1055
2009.85 981
2010.27 1000
2010.69 846
2011.12 925
2011.54 875
2011.96 901
2012.38 904
2012.81 910
2013.23 780
2013.65 803
2014.08 853
2014.50 848
2014.92 883
2015.35 949
2015.77 921
2016.19 871
2016.62 1052
2017.04 1100
2017.46 950
2017.89 1067
2018.31 1059
2018.73 1042
2019.16 1179
2019.58 1122
2020.00 1105
2020.43 1151
2020.85 992
2021.27 1074
2021.70 971
2022.12 941
2022.55 885
2022.97 983
2023.39 1003
2023.82 832
2024.24 892
2024.67 847
2025.09 822
2025.52 911
2025.94 893
2026.36 885
2026.79 939
2027.21 866
2027.64 856
2028.06 740
2028.49 917
2028.91 995
2029.34 1006
2029.76 785
2030.19 940
2030.61 927
2031.03 1000
2031.46 910
2031.88 921
2032.31 906
2032.73 951
2033.16 919
2033.58 849
2034.01 954
2034.44 919
2034.86 879
2035.29 916
2035.71 930
2036.14 930
2036.56 818
2036.99 819
2037.41 797
2037.84 731
2038.26 780
2038.69 902
2039.12 949
2039.54 896
2039.97 892
2040.39 874
2040.82 972
2041.24 831
2041.67 882
2042.10 1007
2042.52 950
2042.95 836
2043.37 906
2043.80 879
2044.23 954
2044.65 1024
2045.08 997
2045.51 1067
2045.93 998
2046.36 1020
2046.79 1006
2047.21 938
2047.64 966
2048.07 938
2048.49 1179
2048.92 1011
2049.35 1084
2049.77 948
2050.20 917
2050.63 915
2051.05 820
2051.48 873
2051.91 948
2052.33 947
2052.76 777
2053.19 964
2053.62 945
2054.04 810
2054.47 759
2054.90 760
2055.32 769
2055.75 867
2056.18 882
2056.61 878
2057.03 971
2057.46 980
2057.89 883
2058.32 864
2058.75 930
2059.17 906
2059.60 1019
2060.03 1015
2060.46 1039
2060.88 1154
2061.31 1129
2061.74 1088
2062.17 994
2062.60 989
2063.02 1144
2063.45 1277
2063.88 1291
2064.31 1316
2064.74 1322
2065.17 1454
2065.59 1479
2066.02 1430
2066.45 1409
2066.88 1315
2067.31 1319
2067.74 1066
2068.17 1034
2068.60 868
2069.02 992
2069.45 948
2069.88 848
2070.31 843
2070.74 819
2071.17 855
2071.60 876
2072.03 844
2072.46 830
2072.89 870
2073.31 726
2073.74 890
2074.17 831
2074.60 936
2075.03 1135
2075.46 1060
2075.89 1073
2076.32 949
2076.75 841
2077.18 963
2077.61 882
2078.04 995
2078.47 1008
2078.90 1024
2079.33 925
2079.76 994
2080.19 846
2080.62 860
2081.05 976
2081.48 1007
2081.91 1023
2082.34 932
2082.77 894
2083.20 940
2083.63 993
2084.06 1076
2084.49 966
2084.92 990
2085.35 971
2085.78 696
2086.21 807
2086.64 910
2087.07 809
2087.50 952
2087.94 994
2088.37 910
2088.80 919
2089.23 871
2089.66 954
2090.09 877
2090.52 878
2090.95 848
2091.38 884
2091.81 895
2092.25 911
2092.68 922
2093.11 918
2093.54 868
2093.97 926
2094.40 961
2094.83 1017
2095.27 954
2095.70 950
2096.13 881
2096.56 945
2096.99 866
2097.42 892
2097.86 865
2098.29 834
2098.72 785
2099.15 832
2099.58 810
2100.01 880
2100.45 800
2100.88 885
2101.31 920
2101.74 940
2102.18 872
2102.61 990
2103.04 857
2103.47 918
2103.90 898
2104.34 878
2104.77 824
2105.20 844
2105.63 925
2106.07 1015
2106.50 1000
2106.93 1010
2107.37 998
2107.80 1174
2108.23 1159
2108.66 936
2109.10 975
2109.53 1011
2109.96 938
2110.40 934
2110.83 909
2111.26 765
2111.70 859
2112.13 901
2112.56 967
2113.00 774
2113.43 796
2113.86 859
2114.30 850
2114.73 895
2115.16 810
2115.60 790
2116.03 693
2116.46 716
2116.90 741
2117.33 814
2117.77 711
2118.20 749
2118.63 757
2119.07 889
2119.50 799
2119.94 849
2120.37 772
2120.80 780
2121.24 809
2121.67 773
2122.11 797
2122.54 859
2122.97 896
2123.41 935
2123.84 790
2124.28 891
2124.71 910
2125.15 864
2125.58 876
2126.02 870
2126.45 839
2126.89 717
2127.32 877
2127.76 763
2128.19 869
2128.63 965
2129.06 1057
2129.50 859
2129.93 978
2130.37 1129
2130.80 1056
2131.24 1116
2131.67 1044
2132.11 1030
2132.54 955
2132.98 955
2133.41 852
2133.85 859
2134.28 963
2134.72 802
2135.16 787
2135.59 758
2136.03 857
2136.46 829
2136.90 900
2137.33 946
2137.77 871
2138.21 838
2138.64 875
2139.08 862
2139.51 863
2139.95 810
2140.39 702
2140.82 799
2141.26 760
2141.69 827
2142.13 742
2142.57 896
2143.00 865
2143.44 844
2143.88 853
2144.31 815
2144.75 825
2145.19 878
2145.62 892
2146.06 869
2146.50 1073
2146.93 1030
2147.37 909
2147.81 842
2148.24 977
2148.68 904
2149.12 977
2149.56 1125
2149.99 1077
2150.43 1120
2150.87 979
2151.30 1178
2151.74 1036
2152.18 1112
2152.62 1083
2153.05 924
2153.49 954
2153.93 1019
2154.37 1027
2154.80 972
2155.24 1127
2155.68 1006
2156.12 937
2156.55 917
2156.99 1076
2157.43 894
2157.87 918
2158.31 913
2158.74 870
2159.18 889
2159.62 926
2160.06 872
2160.50 829
2160.93 907
2161.37 841
2161.81 893
2162.25 1002
2162.69 903
2163.13 875
2163.57 845
2164.00 911
2164.44 883
2164.88 871
2165.32 878
2165.76 730
2166.20 772
2166.64 910
2167.07 844
2167.51 826
2167.95 818
2168.39 774
2168.83 861
2169.27 908
2169.71 977
2170.15 925
2170.59 1027
2171.03 1105
2171.47 902
2171.91 1003
2172.34 1182
2172.78 1440
2173.22 1352
2173.66 1326
2174.10 1311
2174.54 1283
2174.98 1412
2175.42 1222
2175.86 1238
2176.30 1223
2176.74 1266
2177.18 1083
2177.62 999
2178.06 964
2178.50 883
2178.94 934
2179.38 1035
2179.82 992
2180.26 858
2180.70 952
2181.14 846
2181.58 898
2182.02 814
2182.46 835
2182.90 908
2183.34 784
2183.78 747
2184.22 758
2184.67 880
2185.11 853
2185.55 753
2185.99 874
2186.43 774
2186.87 908
2187.31 877
2187.75 851
2188.19 849
2188.63 915
2189.07 978
2189.52 898
2189.96 1093
2190.40 936
2190.84 844
2191.28 979
2191.72 1170
2192.16 1024
2192.60 908
2193.05 985
2193.49 1056
2193.93 1134
2194.37 1087
2194.81 1040
2195.25 964
2195.70 1040
2196.14 1119
2196.58 1103
2197.02 1129
2197.46 988
2197.91 1061
2198.35 1176
2198.79 1070
2199.23 1030
2199.67 983
2200.12 886
2200.56 844
2201.00 754
2201.44 877
2201.89 907
2202.33 947
2202.77 969
2203.21 974
2203.66 918
2204.10 833
2204.54 867
2204.98 929
2205.43 918
2205.87 963
2206.31 967
2206.75 936
2207.20 969
2207.64 870
2208.08 912
2208.53 946
2208.97 925
2209.41 907
2209.86 882
2210.30 733
2210.74 815
2211.19 941
2211.63 898
2212.07 996
2212.52 893
2212.96 947
2213.40 836
2213.85 828
2214.29 919
2214.73 928
2215.18 800
2215.62 921
2216.06 863
2216.51 863
2216.95 799
2217.40 988
2217.84 867
2218.28 768
2218.73 933
2219.17 919
2219.62 858
2220.06 869
2220.51 814
2220.95 881
2221.39 1037
2221.84 1011
2222.28 1089
2222.73 1014
2223.17 1068
2223.62 1015
2224.06 1119
2224.51 1192
2224.95 1052
2225.39 1137
2225.84 1145
2226.28 1098
2226.73 1204
2227.17 1198
2227.62 1105
2228.06 1189
2228.51 1090
2228.95 883
2229.40 903
2229.84 877
2230.29 919
2230.73 996
2231.18 948
2231.63 918
2232.07 1088
2232.52 1102
2232.96 989
2233.41 1046
2233.85 1052
2234.30 1045
2234.74 1012
2235.19 1004
2235.64 911
2236.08 995
2236.53 868
2236.97 859
2237.42 761
2237.87 768
2238.31 748
2238.76 838
2239.20 780
2239.65 809
2240.10 753
2240.54 805
2240.99 744
2241.43 779
2241.88 813
2242.33 844
2242.77 801
2243.22 769
2243.67 767
2244.11 783
2244.56 797
2245.01 902
2245.45 750
2245.90 799
2246.35 779
2246.79 800
2247.24 765
2247.69 755
2248.13 786
2248.58 693
2249.03 779
2249.48 703
2249.92 677
2250.37 660
2250.82 627
2251.27 822
2251.71 827
2252.16 734
2252.61 720
2253.05 759
2253.50 790
2253.95 768
2254.40 705
2254.85 772
2255.29 712
2255.74 765
2256.19 694
2256.64 579
2257.08 703
2257.53 779
2257.98 711
2258.43 825
2258.88 765
2259.32 902
2259.77 841
2260.22 854
2260.67 801
2261.12 844
2261.57 818
2262.01 839
2262.46 855
2262.91 920
2263.36 895
2263.81 773
2264.26 844
2264.71 845
2265.15 933
2265.60 960
2266.05 750
2266.50 824
2266.95 728
2267.40 765
2267.85 835
2268.30 861
2268.75 777
2269.19 756
2269.64 861
2270.09 1029
2270.54 959
2270.99 1038
2271.44 981
2271.89 1075
2272.34 1146
2272.79 1131
2273.24 1039
2273.69 806
2274.14 841
2274.59 830
2275.04 843
2275.49 904
2275.94 928
2276.39 865
2276.84 792
2277.29 794
2277.74 854
2278.19 819
2278.64 903
2279.09 907
2279.54 815
2279.99 741
2280.44 813
2280.89 852
2281.34 940
2281.79 823
2282.24 684
2282.69 705
2283.14 818
2283.59 809
2284.04 839
2284.49 810
2284.94 857
2285.39 858
2285.84 826
2286.29 817
2286.74 858
2287.19 1065
2287.65 1242
2288.10 1288
2288.55 1258
2289.00 1310
2289.45 1390
2289.90 1519
2290.35 1619
2290.80 1538
2291.25 1641
2291.71 1599
2292.16 1498
2292.61 1335
2293.06 1225
2293.51 1149
2293.96 1108
2294.41 1068
2294.87 912
2295.32 927
2295.77 957
2296.22 915
2296.67 828
2297.12 878
2297.58 868
2298.03 816
2298.48 714
2298.93 667
2299.38 749
2299.84 697
2300.29 750
2300.74 696
2301.19 727
2301.65 799
2302.10 797
2302.55 679
2303.00 692
2303.46 858
2303.91 806
2304.36 726
2304.81 893
2305.27 795
2305.72 719
2306.17 875
2306.62 867
2307.08 865
2307.53 919
2307.98 936
2308.44 977
2308.89 970
2309.34 963
2309.79 906
2310.25 1020
2310.70 1077
2311.15 929
2311.61 958
2312.06 1050
2312.51 1075
2312.97 987
2313.42 942
2313.87 886
2314.33 861
2314.78 943
2315.24 929
2315.69 895
2316.14 1058
2316.60 1071
2317.05 920
2317.50 833
2317.96 790
2318.41 973
2318.87 991
2319.32 916
2319.77 851
2320.23 864
2320.68 1049
2321.14 866
2321.59 988
2322.05 911
2322.50 1074
2322.95 1344
2323.41 1312
2323.86 1300
2324.32 1220
2324.77 1132
2325.23 1118
2325.68 1283
2326.14 1383
2326.59 1270
2327.05 1121
2327.50 1019
2327.96 942
2328.41 1006
2328.86 935
2329.32 869
2329.78 934
2330.23 850
2330.69 842
2331.14 835
2331.60 758
2332.05 763
2332.51 807
2332.96 805
2333.42 719
2333.87 846
2334.33 901
2334.78 852
2335.24 769
2335.69 870
2336.15 875
2336.61 891
2337.06 814
2337.52 781
2337.97 830
2338.43 832
2338.89 694
2339.34 650
2339.80 685
2340.25 812
2340.71 710
2341.17 684
2341.62 745
2342.08 812
2342.53 741
2342.99 784
2343.45 709
2343.90 785
2344.36 742
2344.82 813
2345.27 756
2345.73 756
2346.19 727
2346.64 731
2347.10 811
2347.56 926
2348.01 848
2348.47 821
2348.93 721
2349.38 747
2349.84 772
2350.30 788
2350.76 774
2351.21 788
2351.67 805
2352.13 770
2352.58 724
2353.04 700
2353.50 757
2353.96 745
2354.41 718
2354.87 718
2355.33 802
2355.79 698
2356.24 638
2356.70 743
2357.16 767
2357.62 774
2358.08 728
2358.53 702
2358.99 743
2359.45 742
2359.91 760
2360.37 873
2360.82 789
2361.28 924
2361.74 1028
2362.20 770
2362.66 728
2363.11 820
2363.57 746
2364.03 694
2364.49 873
2364.95 938
2365.41 857
2365.86 826
2366.32 892
2366.78 881
2367.24 724
2367.70 759
2368.16 992
2368.62 1036
2369.08 858
2369.54 770
2369.99 824
2370.45 854
2370.91 815
2371.37 888
2371.83 968
2372.29 906
2372.75 949
2373.21 958
2373.67 940
2374.13 1000
2374.59 988
2375.05 962
2375.51 1080
2375.96 1054
2376.42 895
2376.88 958
2377.34 997
2377.80 923
2378.26 789
2378.72 731
2379.18 861
2379.64 972
2380.10 799
2380.56 750
2381.02 708
2381.48 834
2381.94 884
2382.40 784
2382.86 715
2383.32 783
2383.78 887
2384.24 843
2384.70 761
2385.17 806
2385.63 785
2386.09 740
2386.55 724
2387.01 805
2387.47 851
2387.93 850
2388.39 793
2388.85 816
2389.31 893
2389.77 824
2390.23 877
2390.69 890
2391.15 858
2391.62 890
2392.08 863
2392.54 830
2393.00 888
2393.46 846
2393.92 829
2394.38 816
2394.84 812
2395.31 801
2395.77 938
2396.23 901
2396.69 779
2397.15 818
2397.61 851
2398.08 775
2398.54 803
2399.00 780
2399.46 767
2399.92 640
2400.38 735
2400.85 765
2401.31 761
2401.77 853
2402.23 878
2402.69 779
2403.16 784
2403.62 802
2404.08 876
2404.54 725
2405.01 727
2405.47 727
2405.93 815
2406.39 792
2406.86 794
2407.32 759
2407.78 771
2408.24 708
2408.71 775
2409.17 818
2409.63 762
2410.09 798
2410.56 734
2411.02 791
2411.48 741
2411.95 765
2412.41 749
2412.87 769
2413.34 746
2413.80 737
2414.26 716
2414.73 778
2415.19 786
2415.65 810
2416.12 749
2416.58 778
2417.04 817
2417.51 757
2417.97 747
2418.43 920
2418.90 880
2419.36 762
2419.82 777
2420.29 929
2420.75 942
2421.22 800
2421.68 860
2422.14 865
2422.61 1048
2423.07 886
2423.54 807
2424.00 841
2424.47 826
2424.93 819
2425.39 816
2425.86 861
2426.32 799
2426.79 733
2427.25 751
2427.72 880
2428.18 789
2428.65 819
2429.11 898
2429.57 716
2430.04 658
2430.50 790
2430.97 742
2431.43 820
2431.90 741
2432.36 798
2432.83 762
2433.29 839
2433.76 812
2434.22 729
2434.69 744
2435.15 716
2435.62 796
2436.09 755
2436.55 714
2437.02 755
2437.48 841
2437.95 758
2438.41 769
2438.88 788
2439.34 895
2439.81 783
2440.28 718
2440.74 803
2441.21 873
2441.67 827
2442.14 718
2442.60 856
2443.07 689
2443.54 717
2444.00 743
2444.47 745
2444.94 751
2445.40 716
2445.87 667
2446.33 882
2446.80 867
2447.27 748
2447.73 750
2448.20 685
2448.67 744
2449.13 710
2449.60 692
2450.07 662
2450.53 689
2451.00 710
2451.47 722
2451.93 741
2452.40 634
2452.87 700
2453.33 671
2453.80 648
2454.27 678
2454.74 750
2455.20 662
2455.67 570
2456.14 605
2456.60 663
2457.07 646
2457.54 532
2458.01 689
2458.47 728
2458.94 812
2459.41 698
2459.88 675
2460.34 643
2460.81 593
2461.28 797
2461.75 675
2462.21 642
2462.68 720
2463.15 725
2463.62 735
2464.09 656
2464.55 761
2465.02 822
2465.49 760
2465.96 811
2466.43 754
2466.90 792
2467.36 722
2467.83 656
2468.30 656
2468.77 742
2469.24 751
2469.71 747
2470.17 764
2470.64 689
2471.11 674
2471.58 716
2472.05 702
2472.52 571
2472.99 679
2473.46 802
2473.93 679
2474.39 605
2474.86 682
2475.33 717
2475.80 726
2476.27 679
2476.74 718
2477.21 666
2477.68 775
2478.15 643
2478.62 733
2479.09 759
2479.56 724
2480.03 604
2480.49 582
2480.96 716
2481.43 675
2481.90 636
2482.37 628
2482.84 625
2483.31 725
2483.78 769
2484.25 727
2484.72 866
2485.19 843
2485.66 840
2486.13 773
2486.60 848
2487.07 777
2487.54 961
2488.01 884
2488.48 855
2488.95 936
2489.43 791
2489.90 913
2490.37 853
2490.84 803
2491.31 761
2491.78 749
2492.25 811
2492.72 761
2493.19 716
2493.66 871
2494.13 702
2494.60 817
2495.07 833
2495.54 764
2496.02 777
2496.49 753
2496.96 812
2497.43 692
2497.90 745
2498.37 631
2498.84 566
2499.31 619
2499.79 607
2500.26 610
2500.73 654
2501.20 738
2501.67 696
2502.14 702
2502.61 746
2503.09 752
2503.56 717
2504.03 735
2504.50 728
2504.97 703
2505.45 820
2505.92 741
2506.39 728
2506.86 733
2507.33 752
2507.81 715
2508.28 741
2508.75 868
2509.22 935
2509.69 901
2510.17 921
2510.64 923
2511.11 950
2511.58 1050
2512.06 1026
2512.53 1018
2513.00 1021
2513.47 1024
2513.95 903
2514.42 868
2514.89 773
2515.37 789
2515.84 816
2516.31 808
2516.78 894
2517.26 777
2517.73 713
2518.20 630
2518.68 764
2519.15 845
2519.62 739
2520.10 748
2520.57 715
2521.04 726
2521.52 728
2521.99 720
2522.46 807
2522.94 697
2523.41 752
2523.89 926
2524.36 802
2524.83 653
2525.31 650
2525.78 724
2526.25 774
2526.73 768
2527.20 807
2527.68 924
2528.15 920
2528.62 886
2529.10 765
2529.57 765
2530.05 810
2530.52 741
2531.00 716
2531.47 661
2531.94 686
2532.42 754
2532.89 759
2533.37 682
2533.84 647
2534.32 653
2534.79 560
2535.27 703
2535.74 851
2536.22 762
2536.69 753
2537.17 795
2537.64 693
2538.12 739
2538.59 715
2539.07 743
2539.54 827
2540.02 974
2540.49 877
2540.97 821
2541.44 856
2541.92 827
2542.39 682
2542.87 814
2543.34 833
2543.82 792
2544.29 839
2544.77 858
2545.25 845
2545.72 844
2546.20 895
2546.67 847
2547.15 936
2547.62 939
2548.10 1038
2548.58 947
2549.05 930
2549.53 1024
2550.00 929
2550.48 941
2550.96 971
2551.43 844
2551.91 866
2552.39 917
2552.86 884
2553.34 947
2553.82 853
2554.29 888
2554.77 803
2555.24 753
2555.72 672
2556.20 703
2556.67 790
2557.15 885
2557.63 705
2558.11 666
2558.58 705
2559.06 772
2559.54 783
2560.01 785
2560.49 752
2560.97 827
2561.44 688
2561.92 644
2562.40 632
2562.88 674
2563.35 694
2563.83 643
2564.31 646
2564.79 696
2565.26 646
2565.74 671
2566.22 755
2566.70 724
2567.17 630
2567.65 739
2568.13 714
2568.61 606
2569.09 660
2569.56 617
2570.04 702
2570.52 685
2571.00 639
2571.48 655
2571.95 589
2572.43 634
2572.91 686
2573.39 602
2573.87 693
2574.35 767
2574.82 609
2575.30 673
2575.78 655
2576.26 791
2576.74 736
2577.22 692
2577.70 737
2578.17 674
2578.65 669
2579.13 794
2579.61 750
2580.09 756
2580.57 723
2581.05 717
2581.53 630
2582.01 631
2582.48 755
2582.96 716
2583.44 611
2583.92 605
2584.40 722
2584.88 698
2585.36 626
2585.84 707
2586.32 733
2586.80 609
2587.28 729
2587.76 815
2588.24 814
2588.72 784
2589.20 603
2589.68 652
2590.16 562
2590.64 767
2591.12 766
2591.60 676
2592.08 674
2592.56 688
2593.04 670
2593.52 734
2594.00 789
2594.48 633
2594.96 732
2595.44 744
2595.92 697
2596.40 695
2596.88 730
2597.36 684
2597.84 715
2598.32 711
2598.80 632
2599.28 611
2599.76 631
2600.24 597
2600.72 673
2601.21 724
2601.69 732
2602.17 664
2602.65 572
2603.13 587
2603.61 640
2604.09 700
2604.57 631
2605.05 636
2605.54 733
2606.02 731
2606.50 637
2606.98 744
2607.46 788
2607.94 589
2608.42 627
2608.91 693
2609.39 771
2609.87 640
2610.35 640
2610.83 706
2611.31 763
2611.80 746
2612.28 735
2612.76 693
2613.24 705
2613.72 639
2614.21 637
2614.69 679
2615.17 673
2615.65 681
2616.13 695
2616.62 538
2617.10 697
2617.58 678
2618.06 749
2618.55 663
2619.03 618
2619.51 664
2619.99 636
2620.48 716
2620.96 717
2621.44 765
2621.92 840
2622.41 785
2622.89 711
2623.37 698
2623.86 607
2624.34 703
2624.82 709
2625.31 684
2625.79 680
2626.27 657
2626.75 693
2627.24 722
2627.72 847
2628.20 774
2628.69 839
2629.17 797
2629.66 845
2630.14 885
2630.62 867
2631.11 872
2631.59 900
2632.07 850
2632.56 713
2633.04 732
2633.52 841
2634.01 839
2634.49 788
2634.98 743
2635.46 732
2635.94 648
2636.43 679
2636.91 877
2637.40 768
2637.88 654
2638.37 741
2638.85 675
2639.33 696
2639.82 691
2640.30 683
2640.79 697
2641.27 739
2641.76 669
2642.24 596
2642.73 647
2643.21 697
2643.70 701
2644.18 666
2644.67 658
2645.15 596
2645.64 693
2646.12 807
2646.61 701
2647.09 634
2647.58 618
2648.06 671
2648.55 656
2649.03 625
2649.52 603
2650.00 559
2650.49 671
2650.97 739
2651.46 752
2651.94 808
2652.43 799
2652.92 635
2653.40 737
2653.89 769
2654.37 740
2654.86 714
2655.34 597
2655.83 606
2656.32 678
2656.80 736
2657.29 657
2657.77 725
2658.26 695
2658.75 777
2659.23 625
2659.72 625
2660.21 494
2660.69 622
2661.18 702
2661.66 673
2662.15 657
2662.64 662
2663.12 658
2663.61 750
2664.10 762
2664.58 705
2665.07 757
2665.56 811
2666.04 724
2666.53 743
2667.02 657
2667.50 694
2667.99 797
2668.48 759
2668.97 822
2669.45 631
2669.94 735
2670.43 787
2670.91 801
2671.40 757
2671.89 787
2672.38 882
2672.86 706
2673.35 719
2673.84 811
2674.33 819
2674.81 923
2675.30 890
2675.79 767
2676.28 758
2676.77 845
2677.25 821
2677.74 581
2678.23 725
2678.72 733
2679.21 650
2679.69 724
2680.18 711
2680.67 701
2681.16 654
2681.65 599
2682.13 641
2682.62 717
2683.11 644
2683.60 650
2684.09 541
2684.58 549
2685.07 729
2685.55 697
2686.04 742
2686.53 817
2687.02 673
2687.51 717
2688.00 693
2688.49 719
2688.98 648
2689.46 639
2689.95 651
2690.44 685
2690.93 581
2691.42 590
2691.91 677
2692.40 614
2692.89 671
2693.38 639
2693.87 726
2694.36 588
2694.85 641
2695.34 663
2695.83 661
2696.31 557
2696.80 537
2697.29 767
2697.78 665
2698.27 725
2698.76 767
2699.25 771
2699.74 670
2700.23 758
2700.72 716
2701.21 626
2701.70 701
2702.19 762
2702.68 868
2703.17 821
2703.66 789
2704.15 796
2704.64 835
2705.13 760
2705.63 774
2706.12 808
2706.61 794
2707.10 760
2707.59 699
2708.08 654
2708.57 738
2709.06 602
2709.55 627
2710.04 569
2710.53 634
2711.02 636
2711.51 623
2712.01 678
2712.50 558
2712.99 599
2713.48 637
2713.97 684
2714.46 779
2714.95 719
2715.44 691
2715.93 599
2716.43 645
2716.92 711
2717.41 704
2717.90 753
2718.39 669
2718.88 747
2719.38 764
2719.87 658
2720.36 719
2720.85 811
2721.34 850
2721.83 820
2722.33 809
2722.82 711
2723.31 706
2723.80 787
2724.30 903
2724.79 792
2725.28 845
2725.77 751
2726.26 681
2726.76 677
2727.25 665
2727.74 791
2728.23 748
2728.73 674
2729.22 710
2729.71 660
2730.20 712
2730.70 758
2731.19 820
2731.68 805
2732.18 829
2732.67 824
2733.16 849
2733.65 781
2734.15 718
2734.64 686
2735.13 727
2735.63 821
2736.12 778
2736.61 755
2737.11 835
2737.60 779
2738.09 763
2738.59 790
2739.08 829
2739.57 851
2740.07 703
2740.56 661
2741.05 680
2741.55 648
2742.04 686
2742.54 750
2743.03 597
2743.52 618
2744.02 666
2744.51 667
2745.00 638
2745.50 704
2745.99 722
2746.49 643
2746.98 579
2747.48 728
2747.97 607
2748.46 665
2748.96 607
2749.45 693
2749.95 640
2750.44 659
2750.94 719
2751.43 763
2751.93 677
2752.42 645
2752.91 605
2753.41 595
2753.90 663
2754.40 688
2754.89 569
2755.39 605
2755.88 662
2756.38 674
2756.87 597
2757.37 756
2757.86 721
2758.36 604
2758.85 613
2759.35 819
2759.85 714
2760.34 730
2760.84 742
2761.33 751
2761.83 707
2762.32 718
2762.82 765
2763.31 652
2763.81 641
2764.31 699
2764.80 709
2765.30 663
2765.79 758
2766.29 797
2766.78 653
2767.28 684
2767.78 699
2768.27 793
2768.77 785
2769.27 773
2769.76 780
2770.26 757
2770.75 653
2771.25 572
2771.75 686
2772.24 690
2772.74 709
2773.24 763
2773.73 740
2774.23 764
2774.73 800
2775.22 903
2775.72 855
2776.22 745
2776.71 1017
2777.21 1001
2777.71 917
2778.20 929
2778.70 935
2779.20 876
2779.70 823
2780.19 757
2780.69 726
2781.19 765
2781.68 681
2782.18 650
2782.68 652
2783.18 647
2783.67 597
2784.17 666
2784.67 625
2785.17 665
2785.66 603
2786.16 557
2786.66 610
2787.16 589
2787.66 593
2788.15 625
2788.65 652
2789.15 574
2789.65 546
2790.14 637
2790.64 661
2791.14 638
2791.64 670
2792.14 665
2792.64 623
2793.13 579
2793.63 658
2794.13 656
2794.63 650
2795.13 618
2795.63 592
2796.12 731
2796.62 662
2797.12 624
2797.62 549
2798.12 654
2798.62 791
2799.12 650
2799.62 698
2800.12 634
2800.61 647
2801.11 583
2801.61 723
2802.11 673
2802.61 616
2803.11 666
2803.61 613
2804.11 671
2804.61 644
2805.11 764
2805.61 773
2806.11 750
2806.61 764
2807.11 608
2807.60 722
2808.10 735
2808.60 644
2809.10 694
2809.60 855
2810.10 781
2810.60 673
2811.10 704
2811.60 746
2812.10 702
2812.60 698
2813.10 644
2813.60 629
2814.10 670
2814.60 684
2815.10 677
2815.60 647
2816.10 584
2816.61 642
2817.11 584
2817.61 556
2818.11 659
2818.61 650
2819.11 658
2819.61 705
2820.11 643
2820.61 673
2821.11 687
2821.61 549
2822.11 579
2822.61 751
2823.11 704
2823.62 778
2824.12 619
2824.62 572
2825.12 663
2825.62 706
2826.12 748
2826.62 712
2827.12 595
2827.63 584
2828.13 686
2828.63 664
2829.13 786
2829.63 704
2830.13 718
2830.63 680
2831.14 642
2831.64 649
2832.14 736
2832.64 678
2833.14 513
2833.65 594
2834.15 639
2834.65 573
2835.15 709
2835.65 735
2836.16 672
2836.66 648
2837.16 577
2837.66 712
2838.16 735
2838.67 605
2839.17 557
2839.67 683
2840.17 676
2840.68 705
2841.18 723
2841.68 624
2842.19 742
2842.69 703
2843.19 627
2843.69 626
2844.20 570
2844.70 655
2845.20 645
2845.71 651
2846.21 676
2846.71 776
2847.21 715
2847.72 694
2848.22 804
2848.72 814
2849.23 810
2849.73 673
2850.23 719
2850.74 807
2851.24 632
2851.74 654
2852.25 733
2852.75 660
2853.26 765
2853.76 779
2854.26 786
2854.77 931
2855.27 914
2855.77 842
2856.28 829
2856.78 838
2857.29 762
2857.79 775
2858.29 768
2858.80 763
2859.30 723
2859.81 806
2860.31 730
2860.82 631
2861.32 670
2861.82 685
2862.33 508
2862.83 528
2863.34 627
2863.84 482
2864.35 596
2864.85 600
2865.36 655
2865.86 583
2866.37 651
2866.87 675
2867.38 707
2867.88 742
2868.39 798
2868.89 810
2869.40 719
2869.90 985
2870.41 894
2870.91 899
2871.42 797
2871.92 861
2872.43 902
2872.93 922
2873.44 780
2873.94 735
2874.45 856
2874.95 761
2875.46 835
2875.97 824
2876.47 843
2876.98 871
2877.48 772
2877.99 789
2878.49 733
2879.00 753
2879.51 821
2880.01 783
2880.52 727
2881.03 724
2881.53 739
2882.04 675
2882.54 746
2883.05 767
2883.56 771
2884.06 767
2884.57 651
2885.08 697
2885.58 722
2886.09 777
2886.60 869
2887.10 818
2887.61 865
2888.12 851
2888.62 950
2889.13 931
2889.64 932
2890.14 763
2890.65 866
2891.16 967
2891.66 893
2892.17 862
2892.68 1014
2893.18 986
2893.69 1027
2894.20 935
2894.71 894
2895.21 1000
2895.72 1090
2896.23 989
2896.74 923
2897.24 949
2897.75 988
2898.26 890
2898.77 845
2899.27 793
2899.78 742
2900.29 669
2900.80 738
2901.31 777
2901.81 761
2902.32 843
2902.83 695
2903.34 722
2903.85 891
2904.35 850
2904.86 760
2905.37 805
2905.88 811
2906.39 863
2906.90 832
2907.40 774
2907.91 790
2908.42 713
2908.93 730
2909.44 783
2909.95 720
2910.46 729
2910.96 728
2911.47 690
2911.98 645
2912.49 723
2913.00 811
2913.51 855
2914.02 824
2914.53 817
2915.04 763
2915.54 800
2916.05 737
2916.56 684
2917.07 717
2917.58 772
2918.09 767
2918.60 698
2919.11 728
2919.62 689
2920.13 736
2920.64 655
2921.15 701
2921.66 695
2922.17 751
2922.68 742
2923.19 655
2923.70 698
2924.21 680
2924.72 674
2925.23 791
2925.74 760
2926.25 626
2926.76 650
2927.27 611
2927.78 647
2928.29 677
2928.80 664
2929.31 604
2929.82 540
2930.33 657
2930.84 719
2931.35 736
2931.86 727
2932.37 672
2932.88 671
2933.39 698
2933.90 655
2934.41 675
2934.92 704
2935.44 710
2935.95 796
2936.46 741
2936.97 829
2937.48 757
2937.99 782
2938.50 860
2939.01 906
2939.52 849
2940.04 773
2940.55 722
2941.06 799
2941.57 787
2942.08 791
2942.59 691
2943.10 668
2943.62 719
2944.13 662
2944.64 650
2945.15 717
2945.66 780
2946.17 747
2946.69 698
2947.20 746
2947.71 738
2948.22 645
2948.73 697
2949.25 698
2949.76 621
2950.27 607
2950.78 503
2951.29 566
2951.81 760
2952.32 669
2952.83 598
2953.34 755
2953.86 615
2954.37 680
2954.88 593
2955.39 700
2955.91 663
2956.42 660
2956.93 696
2957.45 699
2957.96 791
2958.47 740
2958.98 614
2959.50 743
2960.01 789
2960.52 778
2961.04 705
2961.55 622
2962.06 641
2962.58 634
2963.09 659
2963.60 729
2964.12 843
2964.63 852
2965.14 796
2965.66 651
2966.17 608
2966.68 784
2967.20 737
2967.71 644
2968.22 592
2968.74 682
2969.25 805
2969.77 697
2970.28 712
2970.79 697
2971.31 682
2971.82 826
2972.34 808
2972.85 698
2973.36 787
2973.88 739
2974.39 754
2974.91 870
2975.42 793
2975.94 801
2976.45 729
2976.96 776
2977.48 868
2977.99 768
2978.51 829
2979.02 838
2979.54 842
2980.05 948
2980.57 884
2981.08 878
2981.60 941
2982.11 895
2982.63 945
2983.14 1002
2983.66 1016
2984.17 875
2984.69 944
2985.20 1061
2985.72 941
2986.23 1020
2986.75 1087
2987.26 1193
2987.78 1080
2988.29 1087
2988.81 997
2989.32 1045
2989.84 1282
2990.36 1096
2990.87 1165
2991.39 1270
2991.90 1150
2992.42 1112
2992.94 1077
2993.45 1175
2993.97 1177
2994.48 1202
2995.00 1175
2995.51 1055
2996.03 1188
2996.55 1393
2997.06 1376
2997.58 1460
2998.10 1313
2998.61 1455
2999.13 1783
2999.65 1770
3000.16 1619
3000.68 1804
3001.19 2096
3001.71 2639
3002.23 3100
3002.74 3352
3003.26 3871
3003.78 4271
3004.30 4702
3004.81 5338
3005.33 5453
3005.85 5025
3006.36 4829
3006.88 4709
3007.40 4034
3007.91 3426
3008.43 2900
3008.95 2287
3009.47 2177
3009.98 2034
3010.50 1482
3011.02 1384
3011.54 1319
3012.05 1332
3012.57 1191
3013.09 1241
3013.61 1212
3014.12 1155
3014.64 1160
3015.16 1354
3015.68 1224
3016.19 1088
3016.71 1123
3017.23 1042
3017.75 1065
3018.27 1071
3018.78 1090
3019.30 1100
3019.82 1083
3020.34 1018
3020.86 1011
3021.38 1109
3021.89 1042
3022.41 1121
3022.93 1117
3023.45 1100
3023.97 1027
3024.49 861
3025.01 1009
3025.52 1014
3026.04 991
3026.56 935
3027.08 987
3027.60 1000
3028.12 900
3028.64 894
3029.16 846
3029.67 952
3030.19 868
3030.71 923
3031.23 902
3031.75 864
3032.27 958
3032.79 814
3033.31 933
3033.83 910
3034.35 815
3034.87 993
3035.39 835
3035.91 907
3036.43 807
3036.95 823
3037.47 928
3037.99 871
3038.50 795
3039.02 792
3039.54 844
3040.06 877
3040.58 745
3041.10 828
3041.62 872
3042.14 859
3042.66 741
3043.18 815
3043.70 792
3044.23 793
3044.75 762
3045.27 682
3045.79 829
3046.31 842
3046.83 895
3047.35 795
3047.87 856
3048.39 809
3048.91 889
3049.43 836
3049.95 889
3050.47 799
3050.99 701
3051.51 787
3052.03 835
3052.56 819
3053.08 849
3053.60 800
3054.12 802
3054.64 869
3055.16 755
3055.68 803
3056.20 778
3056.72 799
3057.25 716
3057.77 840
3058.29 880
3058.81 767
3059.33 802
3059.85 848
3060.38 734
3060.90 765
3061.42 807
3061.94 786
3062.46 850
3062.98 807
3063.51 946
3064.03 993
3064.55 1012
3065.07 976
3065.59 904
3066.12 933
3066.64 943
3067.16 875
3067.68 924
3068.21 877
3068.73 877
3069.25 840
3069.77 963
3070.30 841
3070.82 814
3071.34 745
3071.86 749
3072.39 856
3072.91 853
3073.43 823
3073.95 880
3074.48 796
3075.00 826
3075.52 1001
3076.05 911
3076.57 957
3077.09 1040
3077.61 1093
3078.14 1164
3078.66 1122
3079.18 1107
3079.71 1056
3080.23 1344
3080.75 1245
3081.28 1095
3081.80 1009
3082.32 1115
3082.85 1176
3083.37 1291
3083.90 1285
3084.42 1175
3084.94 1123
3085.47 928
3085.99 938
3086.51 937
3087.04 937
3087.56 1061
3088.09 954
3088.61 996
3089.13 1069
3089.66 1043
3090.18 1161
3090.71 1057
3091.23 1074
3091.76 1151
3092.28 1169
3092.80 1231
3093.33 1083
3093.85 1081
3094.38 1195
3094.90 1383
3095.43 1378
3095.95 1292
3096.48 1373
3097.00 1369
3097.53 1465
3098.05 1780
3098.58 2005
3099.10 2356
3099.63 2576
3100.15 2978
3100.68 3850
3101.20 4341
3101.73 5213
3102.25 5462
3102.78 5756
3103.30 6300
3103.83 6208
3104.35 6112
3104.88 5778
3105.40 5019
3105.93 3959
3106.45 3367
3106.98 3103
3107.51 2393
3108.03 2180
3108.56 1854
3109.08 1757
3109.61 1656
3110.13 1622
3110.66 1635
3111.19 1796
3111.71 1401
3112.24 1393
3112.76 1533
3113.29 1447
3113.82 1411
3114.34 1337
3114.87 1275
3115.40 1232
3115.92 1062
3116.45 1028
3116.98 1126
3117.50 1142
3118.03 1058
3118.55 1078
3119.08 1109
3119.61 1249
3120.13 1278
3120.66 1146
3121.19 1152
3121.72 1288
3122.24 1231
3122.77 1074
3123.30 1115
3123.82 1001
3124.35 901
3124.88 879
3125.40 985
3125.93 855
3126.46 882
3126.99 875
3127.51 951
3128.04 854
3128.57 901
3129.10 861
3129.62 991
3130.15 962
3130.68 954
3131.21 850
3131.73 985
3132.26 840
3132.79 856
3133.32 794
3133.85 890
3134.37 840
3134.90 890
3135.43 850
3135.96 732
3136.49 844
3137.01 834
3137.54 730
3138.07 769
3138.60 726
3139.13 609
3139.65 760
3140.18 674
3140.71 761
3141.24 839
3141.77 709
3142.30 809
3142.83 782
3143.35 754
3143.88 797
3144.41 892
3144.94 921
3145.47 911
3146.00 828
3146.53 880
3147.06 898
3147.59 939
3148.11 995
3148.64 918
3149.17 965
3149.70 916
3150.23 810
3150.76 873
3151.29 912
3151.82 924
3152.35 949
3152.88 855
3153.41 857
3153.94 875
3154.47 913
3155.00 869
3155.53 810
3156.06 836
3156.59 808
3157.12 995
3157.65 982
3158.18 872
3158.71 857
3159.24 906
3159.77 973
3160.30 951
3160.83 1050
3161.36 973
3161.89 863
3162.42 794
3162.95 752
3163.48 676
3164.01 775
3164.54 730
3165.07 652
3165.60 761
3166.13 916
3166.66 696
3167.19 681
3167.72 626
3168.25 752
3168.78 766
3169.31 744
3169.85 806
3170.38 763
3170.91 701
3171.44 847
3171.97 932
3172.50 826
3173.03 919
3173.56 874
3174.09 988
3174.63 1034
3175.16 1146
3175.69 1054
3176.22 992
3176.75 989
3177.28 921
3177.81 836
3178.35 840
3178.88 715
3179.41 729
3179.94 708
3180.47 794
3181.00 764
3181.54 683
3182.07 755
3182.60 705
3183.13 668
3183.66 704
3184.20 722
3184.73 711
3185.26 774
3185.79 748
3186.33 753
3186.86 736
3187.39 778
3187.92 769
3188.46 751
3188.99 697
3189.52 793
3190.05 651
3190.59 728
3191.12 859
3191.65 775
3192.18 743
3192.72 671
3193.25 739
3193.78 803
3194.32 678
3194.85 745
3195.38 803
3195.91 861
3196.45 869
3196.98 780
3197.51 706
3198.05 834
3198.58 822
3199.11 898
3199.65 886
3200.18 933
3200.71 937
3201.25 813
3201.78 858
3202.32 871
3202.85 932
3203.38 948
3203.92 891
3204.45 1000
3204.98 857
3205.52 958
3206.05 1071
3206.59 1093
3207.12 1048
3207.65 1055
3208.19 1139
3208.72 1253
3209.26 1240
3209.79 1216
3210.32 1334
3210.86 1276
3211.39 1217
3211.93 1200
3212.46 1266
3213.00 1228
3213.53 1238
3214.07 1122
3214.60 1064
3215.14 882
3215.67 815
3216.20 939
3216.74 927
3217.27 948
3217.81 844
3218.34 924
3218.88 827
3219.41 886
3219.95 976
3220.48 830
3221.02 910
3221.56 976
3222.09 950
3222.63 1074
3223.16 1235
3223.70 1336
3224.23 1254
3224.77 1282
3225.30 1407
3225.84 1341
3226.37 1184
3226.91 1226
3227.45 1211
3227.98 1142
3228.52 1169
3229.05 1230
3229.59 1077
3230.12 1264
3230.66 1170
3231.20 1168
3231.73 1143
3232.27 1135
3232.81 1167
3233.34 1371
3233.88 1256
3234.41 1202
3234.95 1230
3235.49 1225
3236.02 1310
3236.56 1258
3237.10 1215
3237.63 1275
3238.17 1168
3238.71 1122
3239.24 1153
3239.78 1231
3240.32 1193
3240.85 1263
3241.39 1242
3241.93 1269
3242.46 1342
3243.00 1390
3243.54 1562
3244.07 1336
3244.61 1407
3245.15 1196
3245.69 1391
3246.22 1231
3246.76 1400
3247.30 1439
3247.84 1502
3248.37 1284
3248.91 1313
3249.45 1359
3249.99 1238
3250.52 1244
3251.06 1305
3251.60 1421
3252.14 1323
3252.67 1359
3253.21 1265
3253.75 1463
3254.29 1454
3254.83 1448
3255.36 1440
3255.90 1471
3256.44 1766
3256.98 1664
3257.52 2029
3258.05 2081
3258.59 2203
3259.13 2460
3259.67 2591
3260.21 2916
3260.75 2903
3261.29 3076
3261.82 3465
3262.36 3952
3262.90 4769
3263.44 5264
3263.98 5529
3264.52 6354
3265.06 6727
3265.60 6931
3266.13 7371
3266.67 7582
3267.21 7112
3267.75 6909
3268.29 6612
3268.83 6003
3269.37 5134
3269.91 4302
3270.45 3861
3270.99 3430
3271.53 2767
3272.07 2251
3272.60 2210
3273.14 2088
3273.68 2053
3274.22 1946
3274.76 1744
3275.30 1918
3275.84 1943
3276.38 1912
3276.92 1742
3277.46 1726
3278.00 1843
3278.54 1786
3279.08 1850
3279.62 1749
3280.16 1824
3280.70 1707
3281.24 1524
3281.78 1804
3282.32 1826
3282.86 1905
3283.40 1770
3283.94 1699
3284.48 1503
3285.02 1559
3285.56 1804
3286.11 1716
3286.65 1693
3287.19 1732
3287.73 1728
3288.27 1742
3288.81 1666
3289.35 1698
3289.89 1772
3290.43 1752
3290.97 2006
3291.51 2176
3292.05 2159
3292.60 2351
3293.14 2566
3293.68 2388
3294.22 2688
3294.76 2732
3295.30 2922
3295.84 2831
3296.38 2736
3296.93 3077
3297.47 2865
3298.01 2507
3298.55 2442
3299.09 2454
3299.63 2474
3300.18 2372
3300.72 2476
3301.26 2102
3301.80 2312
3302.34 2580
3302.89 2560
3303.43 2388
3303.97 2486
3304.51 2323
3305.05 2257
3305.60 2047
3306.14 1965
3306.68 2015
3307.22 1919
3307.76 1928
3308.31 1910
3308.85 1730
3309.39 1663
3309.93 1674
3310.48 1773
3311.02 1849
3311.56 1745
3312.11 1606
3312.65 1600
3313.19 1687
3313.73 1761
3314.28 1929
3314.82 1904
3315.36 2056
3315.91 2062
3316.45 2200
3316.99 2391
3317.53 2652
3318.08 2514
3318.62 2844
3319.16 3163
3319.71 2962
3320.25 2955
3320.79 2761
3321.34 2720
3321.88 2929
3322.43 2867
3322.97 2700
3323.51 2779
3324.06 2763
3324.60 2444
3325.14 2437
3325.69 2456
3326.23 2593
3326.78 2613
3327.32 2296
3327.86 2315
3328.41 2505
3328.95 2691
3329.50 3211
3330.04 3984
3330.58 5057
3331.13 6174
3331.67 7841
3332.22 9977
3332.76 12637
3333.31 15054
3333.85 18392
3334.39 21049
3334.94 23610
3335.48 25145
3336.03 26553
3336.57 26649
3337.12 25745
3337.66 24246
3338.21 21618
3338.75 19028
3339.30 16050
3339.84 13161
3340.39 10946
3340.93 8130
3341.48 6380
3342.02 4992
3342.57 4217
3343.11 3732
3343.66 3177
3344.20 2831
3344.75 2749
3345.29 2587
3345.84 2346
3346.39 2453
3346.93 2492
3347.48 2143
3348.02 2068
3348.57 1985
3349.11 2099
3349.66 2119
3350.21 2084
3350.75 2117
3351.30 1920
3351.84 1958
3352.39 1948
3352.94 1938
3353.48 1890
3354.03 1649
3354.57 1750
3355.12 1775
3355.67 1809
3356.21 1721
3356.76 1862
3357.31 1705
3357.85 1646
3358.40 1734
3358.94 1736
3359.49 1835
3360.04 1711
3360.58 1741
3361.13 1920
3361.68 1836
3362.22 1870
3362.77 1883
3363.32 1932
3363.87 1953
3364.41 1859
3364.96 1966
3365.51 1974
3366.05 1904
3366.60 1959
3367.15 1839
3367.70 1732
3368.24 1838
3368.79 1888
3369.34 1848
3369.88 1790
3370.43 1833
3370.98 1900
3371.53 1947
3372.07 1928
3372.62 2112
3373.17 2125
3373.72 2189
3374.27 2315
3374.81 2325
3375.36 2157
3375.91 2196
3376.46 2054
3377.01 1805
3377.55 1649
3378.10 1708
3378.65 1646
3379.20 1558
3379.75 1583
3380.29 1500
3380.84 1474
3381.39 1554
3381.94 1404
3382.49 1521
3383.04 1529
3383.58 1428
3384.13 1400
3384.68 1365
3385.23 1461
3385.78 1378
3386.33 1352
3386.88 1249
3387.43 1199
3387.97 1135
3388.52 1009
3389.07 1049
3389.62 1194
3390.17 1000
3390.72 1111
3391.27 1155
3391.82 1178
3392.37 1108
3392.92 1082
3393.47 941
3394.02 992
3394.56 1222
3395.11 1068
3395.66 1091
3396.21 1107
3396.76 1011
3397.31 1100
3397.86 1030
3398.41 1039
3398.96 1062
3399.51 1030
3400.06 972
3400.61 961
3401.16 973
3401.71 877
3402.26 873
3402.81 884
3403.36 882
3403.91 955
3404.46 949
3405.01 980
3405.56 923
3406.11 972
3406.66 953
3407.21 903
3407.76 964
3408.32 1014
3408.87 1016
3409.42 962
3409.97 975
3410.52 1067
3411.07 1120
3411.62 1089
3412.17 966
3412.72 1009
3413.27 1008
3413.82 1058
3414.37 1126
3414.93 1103
3415.48 1049
3416.03 1006
3416.58 1026
3417.13 963
3417.68 877
3418.23 991
3418.78 878
3419.34 889
3419.89 857
3420.44 874
3420.99 927
3421.54 974
3422.09 1107
3422.65 1203
3423.20 1222
3423.75 1220
3424.30 1167
3424.85 1296
3425.40 1170
3425.96 1108
3426.51 1175
3427.06 1142
3427.61 1018
3428.16 998
3428.72 883
3429.27 776
3429.82 856
3430.37 888
3430.93 948
3431.48 936
3432.03 896
3432.58 867
3433.14 819
3433.69 833
3434.24 903
3434.79 940
3435.35 867
3435.90 936
3436.45 832
3437.00 945
3437.56 1067
3438.11 960
3438.66 908
3439.22 872
3439.77 924
3440.32 975
3440.88 859
3441.43 908
3441.98 915
3442.54 1003
3443.09 911
3443.64 890
3444.20 983
3444.75 825
3445.30 828
3445.86 797
3446.41 902
3446.96 846
3447.52 711
3448.07 804
3448.63 878
3449.18 970
3449.73 925
3450.29 913
3450.84 906
3451.39 766
3451.95 907
3452.50 922
3453.06 890
3453.61 919
3454.17 861
3454.72 856
3455.27 831
3455.83 895
3456.38 798
3456.94 847
3457.49 956
3458.05 1006
3458.60 924
3459.16 921
3459.71 826
3460.27 843
3460.82 935
3461.37 898
3461.93 911
3462.48 965
3463.04 908
3463.59 952
3464.15 1089
3464.70 878
3465.26 1010
3465.82 946
3466.37 920
3466.93 1022
3467.48 1044
3468.04 1118
3468.59 968
3469.15 1048
3469.70 1265
3470.26 1186
3470.81 1125
3471.37 1458
3471.92 1305
3472.48 1162
3473.04 1229
3473.59 1242
3474.15 1148
3474.70 1219
3475.26 1208
3475.82 1212
3476.37 1269
3476.93 1253
3477.48 1192
3478.04 1234
3478.60 1365
3479.15 1404
3479.71 1364
3480.27 1535
3480.82 1527
3481.38 1548
3481.93 1470
3482.49 1441
3483.05 1311
3483.60 1532
3484.16 1656
3484.72 1820
3485.27 1653
3485.83 1567
3486.39 1728
3486.94 2199
3487.50 2502
3488.06 2884
3488.62 3584
3489.17 4456
3489.73 4856
3490.29 5680
3490.84 6237
3491.40 6656
3491.96 7420
3492.52 7607
3493.07 7000
3493.63 6612
3494.19 6177
3494.75 5412
3495.30 4404
3495.86 3582
3496.42 3160
3496.98 2724
3497.53 2362
3498.09 2215
3498.65 2208
3499.21 2100
3499.76 2033
3500.32 1948
3500.88 2052
3501.44 2024
3502.00 2045
3502.56 2075
3503.11 2072
3503.67 2102
3504.23 2200
3504.79 2332
3505.35 2159
3505.90 1931
3506.46 2049
3507.02 2053
3507.58 1974
3508.14 1803
3508.70 1740
3509.26 1854
3509.81 1609
3510.37 1437
3510.93 1341
3511.49 1378
3512.05 1165
3512.61 1090
3513.17 1046
3513.73 1056
3514.29 1061
3514.84 1018
3515.40 1004
3515.96 948
3516.52 977
3517.08 992
3517.64 1052
3518.20 1003
3518.76 1019
3519.32 923
3519.88 1041
3520.44 1218
3521.00 1112
3521.56 1118
3522.12 1106
3522.68 957
3523.24 980
3523.80 892
3524.36 983
3524.92 979
3525.48 920
3526.04 897
3526.60 897
3527.16 955
3527.72 925
3528.28 892
3528.84 793
3529.40 822
3529.96 875
3530.52 848
3531.08 871
3531.64 897
3532.20 853
3532.76 989
3533.32 976
3533.88 916
3534.44 1001
3535.00 924
3535.56 938
3536.12 945
3536.68 960
3537.25 1082
3537.81 962
3538.37 801
3538.93 679
3539.49 828
3540.05 821
3540.61 808
3541.17 847
3541.73 874
3542.30 863
3542.86 794
3543.42 867
3543.98 907
3544.54 1025
3545.10 927
3545.66 765
3546.23 748
3546.79 822
3547.35 926
3547.91 967
3548.47 869
3549.03 911
3549.60 893
3550.16 815
3550.72 806
3551.28 774
3551.84 825
3552.41 795
3552.97 699
3553.53 764
3554.09 707
3554.65 700
3555.22 653
3555.78 686
3556.34 822
3556.90 795
3557.47 810
3558.03 766
3558.59 680
3559.15 723
3559.72 720
3560.28 740
3560.84 891
3561.41 697
3561.97 650
3562.53 670
3563.09 755
3563.66 849
3564.22 814
3564.78 838
3565.35 812
3565.91 665
3566.47 701
3567.04 634
3567.60 610
3568.16 736
3568.73 639
3569.29 667
3569.85 684
3570.42 723
3570.98 709
3571.54 674
3572.11 879
3572.67 704
3573.23 722
3573.80 843
3574.36 771
3574.93 790
3575.49 853
3576.05 864
3576.62 813
3577.18 929
3577.75 798
3578.31 769
3578.87 806
3579.44 830
3580.00 929
3580.57 789
3581.13 756
3581.70 733
3582.26 735
3582.82 727
3583.39 694
3583.95 647
3584.52 725
3585.08 643
3585.65 698
3586.21 651
3586.78 708
3587.34 674
3587.91 707
3588.47 730
3589.04 715
3589.60 726
3590.17 643
3590.73 734
3591.30 727
3591.86 655
3592.43 603
3592.99 626
3593.56 795
3594.12 764
3594.69 781
3595.25 746
3595.82 729
3596.39 741
3596.95 599
3597.52 751
3598.08 675
3598.65 675
3599.21 668
3599.78 664
3600.35 680
3600.91 750
3601.48 684
3602.04 629
3602.61 611
3603.18 701
3603.74 683
3604.31 710
3604.87 686
3605.44 606
3606.01 655
3606.57 634
3607.14 576
3607.71 540
3608.27 616
3608.84 566
3609.41 526
3609.97 593
3610.54 639
3611.11 552
3611.67 595
3612.24 596
3612.81 594
3613.37 590
3613.94 541
3614.51 665
3615.07 656
3615.64 647
3616.21 608
3616.77 589
3617.34 673
3617.91 643
3618.48 669
3619.04 689
3619.61 671
3620.18 576
3620.75 675
3621.31 611
3621.88 682
3622.45 686
3623.02 704
3623.58 723
3624.15 618
3624.72 592
3625.29 571
3625.86 551
3626.42 543
3626.99 609
3627.56 651
3628.13 578
3628.70 615
3629.26 605
3629.83 663
3630.40 726
3630.97 707
3631.54 708
3632.10 727
3632.67 663
3633.24 555
3633.81 562
3634.38 630
3634.95 677
3635.52 663
3636.08 602
3636.65 593
3637.22 544
3637.79 679
3638.36 734
3638.93 705
3639.50 607
3640.07 682
3640.64 771
3641.20 773
3641.77 611
3642.34 596
3642.91 827
3643.48 862
3644.05 781
3644.62 780
3645.19 762
3645.76 741
3646.33 655
3646.90 711
3647.47 797
3648.04 776
3648.61 799
3649.18 811
3649.75 889
3650.32 874
3650.89 874
3651.46 925
3652.03 1061
3652.60 951
3653.17 729
3653.74 852
3654.31 868
3654.88 925
3655.45 797
3656.02 882
3656.59 888
3657.16 754
3657.73 765
3658.30 835
3658.87 791
3659.44 749
3660.01 897
3660.58 861
3661.15 781
3661.72 769
3662.29 892
3662.86 1043
3663.43 991
3664.00 880
3664.58 1032
3665.15 967
3665.72 1092
3666.29 1129
3666.86 1004
3667.43 895
3668.00 911
3668.57 928
3669.14 859
3669.72 900
3670.29 710
3670.86 715
3671.43 708
3672.00 730
3672.57 824
3673.14 838
3673.72 837
3674.29 823
3674.86 924
3675.43 846
3676.00 879
3676.57 683
3677.15 756
3677.72 738
3678.29 773
3678.86 833
3679.43 696
3680.01 677
3680.58 729
3681.15 771
3681.72 719
3682.29 541
3682.87 514
3683.44 602
3684.01 663
3684.58 592
3685.16 615
3685.73 612
3686.30 624
3686.87 640
3687.45 758
3688.02 716
3688.59 717
3689.17 658
3689.74 590
3690.31 553
3690.88 676
3691.46 587
3692.03 604
3692.60 596
3693.18 598
3693.75 587
3694.32 656
3694.90 656
3695.47 624
3696.04 557
3696.62 652
3697.19 715
3697.76 662
3698.34 731
3698.91 577
3699.48 551
3700.06 646
3700.63 699
3701.21 592
3701.78 635
3702.35 668
3702.93 809
3703.50 724
3704.07 590
3704.65 584
3705.22 658
3705.80 677
3706.37 715
3706.95 650
3707.52 634
3708.09 559
3708.67 715
3709.24 676
3709.82 707
3710.39 746
3710.97 791
3711.54 687
3712.11 789
3712.69 829
3713.26 790
3713.84 678
3714.41 627
3714.99 690
3715.56 689
3716.14 692
3716.71 587
3717.29 584
3717.86 675
3718.44 709
3719.01 709
3719.59 660
3720.16 560
3720.74 510
3721.31 508
3721.89 555
3722.47 583
3723.04 550
3723.62 655
3724.19 628
3724.77 521
3725.34 558
3725.92 559
3726.49 611
3727.07 704
3727.65 509
3728.22 574
3728.80 691
3729.37 709
3729.95 671
3730.53 612
3731.10 539
3731.68 576
3732.25 596
3732.83 653
3733.41 698
3733.98 725
3734.56 661
3735.14 707
3735.71 706
3736.29 655
3736.86 679
3737.44 615
3738.02 567
3738.59 555
3739.17 680
3739.75 637
3740.32 566
3740.90 521
3741.48 606
3742.06 576
3742.63 583
3743.21 527
3743.79 612
3744.36 502
3744.94 498
3745.52 547
3746.09 605
3746.67 580
3747.25 632
3747.83 575
3748.40 500
3748.98 589
3749.56 594
3750.14 600
3750.71 613
3751.29 585
3751.87 582
3752.45 647
3753.03 548
3753.60 587
3754.18 694
3754.76 559
3755.34 509
3755.91 591
3756.49 566
3757.07 565
3757.65 566
3758.23 548
3758.81 682
3759.38 642
3759.96 623
3760.54 540
3761.12 625
3761.70 583
3762.28 563
3762.85 573
3763.43 724
3764.01 670
3764.59 589
3765.17 472
3765.75 573
3766.33 596
3766.90 562
3767.48 565
3768.06 622
3768.64 618
3769.22 661
3769.80 649
3770.38 661
3770.96 626
3771.54 676
3772.12 800
3772.70 674
3773.27 557
3773.85 444
3774.43 490
3775.01 599
3775.59 611
3776.17 576
3776.75 589
3777.33 593
3777.91 580
3778.49 527
3779.07 544
3779.65 465
3780.23 543
3780.81 608
3781.39 515
3781.97 456
3782.55 497
3783.13 521
3783.71 535
3784.29 550
3784.87 552
3785.45 531
3786.03 499
3786.61 517
3787.19 619
3787.77 569
3788.35 616
3788.93 584
3789.51 579
3790.09 656
3790.67 600
3791.26 480
3791.84 517
3792.42 622
3793.00 658
3793.58 546
3794.16 616
3794.74 701
3795.32 673
3795.90 621
3796.48 678
3797.07 655
3797.65 574
3798.23 583
3798.81 643
3799.39 712
3799.97 635
3800.55 649
3801.13 669
3801.72 690
3802.30 749
3802.88 636
3803.46 616
3804.04 611
3804.62 691
3805.21 658
3805.79 674
3806.37 748
3806.95 714
3807.53 769
3808.12 724
3808.70 790
3809.28 781
3809.86 837
3810.44 664
3811.03 622
3811.61 761
3812.19 798
3812.77 727
3813.36 793
3813.94 716
3814.52 710
3815.10 646
3815.69 598
3816.27 571
3816.85 655
3817.43 719
3818.02 713
3818.60 680
3819.18 666
3819.76 667
3820.35 662
3820.93 637
3821.51 620
3822.10 604
3822.68 607
3823.26 629
3823.85 652
3824.43 676
3825.01 566
3825.60 592
3826.18 563
3826.76 661
3827.35 620
3827.93 593
3828.51 593
3829.10 544
3829.68 607
3830.26 635
3830.85 554
3831.43 513
3832.02 494
3832.60 571
3833.18 568
3833.77 476
3834.35 513
3834.93 622
3835.52 512
3836.10 545
3836.69 533
3837.27 539
3837.86 566
3838.44 555
3839.02 537
3839.61 572
3840.19 585
3840.78 522
3841.36 530
3841.95 587
3842.53 522
3843.12 456
3843.70 533
3844.29 560
3844.87 527
3845.46 677
3846.04 637
3846.63 599
3847.21 507
3847.80 640
3848.38 627
3848.97 559
3849.55 597
3850.14 514
3850.72 543
3851.31 464
3851.89 514
3852.48 545
3853.06 545
3853.65 451
3854.23 513
3854.82 548
3855.40 590
3855.99 489
3856.58 587
3857.16 565
3857.75 554
3858.33 604
3858.92 581
3859.50 556
3860.09 671
3860.68 641
3861.26 573
3861.85 701
3862.43 644
3863.02 598
3863.61 552
3864.19 559
3864.78 543
3865.37 658
3865.95 699
3866.54 616
3867.13 529
3867.71 553
3868.30 566
3868.89 660
3869.47 691
3870.06 533
3870.65 589
3871.23 622
3871.82 674
3872.41 526
3872.99 561
3873.58 579
3874.17 699
3874.75 774
3875.34 674
3875.93 578
3876.52 594
3877.10 586
3877.69 668
3878.28 722
3878.86 602
3879.45 610
3880.04 592
3880.63 519
3881.21 575
3881.80 606
3882.39 623
3882.98 595
3883.57 562
3884.15 518
3884.74 565
3885.33 592
3885.92 560
3886.50 560
3887.09 591
3887.68 681
3888.27 627
3888.86 686
3889.45 715
3890.03 632
3890.62 736
3891.21 690
3891.80 594
3892.39 671
3892.98 714
3893.56 709
3894.15 745
3894.74 618
3895.33 623
3895.92 477
3896.51 528
3897.10 590
3897.68 533
3898.27 661
3898.86 604
3899.45 582
3900.04 656
3900.63 648
3901.22 647
3901.81 597
3902.40 629
3902.99 638
3903.57 632
3904.16 621
3904.75 617
3905.34 754
3905.93 613
3906.52 602
3907.11 635
3907.70 648
3908.29 735
3908.88 630
3909.47 557
3910.06 690
3910.65 665
3911.24 602
3911.83 564
3912.42 585
3913.01 544
3913.60 502
3914.19 577
3914.78 625
3915.37 610
3915.96 539
3916.55 514
3917.14 617
3917.73 507
3918.32 531
3918.91 535
3919.50 655
3920.09 625
3920.68 548
3921.27 559
3921.86 678
3922.45 588
3923.05 655
3923.64 624
3924.23 611
3924.82 571
3925.41 519
3926.00 524
3926.59 518
3927.18 534
3927.77 565
3928.36 528
3928.95 469
3929.55 505
3930.14 434
3930.73 539
3931.32 557
3931.91 560
3932.50 576
3933.09 525
3933.69 513
3934.28 611
3934.87 451
3935.46 485
3936.05 535
3936.64 488
3937.24 591
3937.83 683
3938.42 632
3939.01 564
3939.60 656
3940.20 684
3940.79 610
3941.38 621
3941.97 652
3942.56 746
3943.16 716
3943.75 692
3944.34 574
3944.93 686
3945.53 689
3946.12 707
3946.71 666
3947.30 608
3947.90 621
3948.49 506
3949.08 530
3949.67 555
3950.27 510
3950.86 565
3951.45 527
3952.05 479
3952.64 537
3953.23 635
3953.82 559
3954.42 722
3955.01 736
3955.60 747
3956.20 656
3956.79 633
3957.38 636
3957.98 738
3958.57 672
3959.16 655
3959.76 712
3960.35 595
3960.94 658
3961.54 612
3962.13 503
3962.73 643
3963.32 687
3963.91 785
3964.51 759
3965.10 824
3965.69 823
3966.29 838
3966.88 682
3967.48 847
3968.07 747
3968.66 736
3969.26 720
3969.85 636
3970.45 710
3971.04 769
3971.64 696
3972.23 646
3972.82 803
3973.42 869
3974.01 818
3974.61 885
3975.20 938
3975.80 891
3976.39 898
3976.99 985
3977.58 889
3978.18 891
3978.77 929
3979.37 892
3979.96 807
3980.56 808
3981.15 720
3981.75 760
3982.34 716
3982.94 812
3983.53 699
3984.13 774
3984.72 814
3985.32 768
3985.91 819
3986.51 769
3987.11 806
3987.70 797
3988.30 730
3988.89 776
3989.49 714
3990.08 743
3990.68 685
3991.28 768
3991.87 986
3992.47 889
3993.06 830
3993.66 871
3994.26 940
3994.85 819
3995.45 737
3996.04 743
3996.64 874
3997.24 967
3997.83 851
3998.43 684
3999.03 835
3999.62 724
4000.22 745
4000.81 838
4001.41 887
4002.01 803
4002.60 785
4003.20 730
4003.80 857
4004.40 841
4004.99 774
4005.59 761
4006.19 833
4006.78 842
4007.38 780
4007.98 762
4008.57 708
4009.17 692
4009.77 691
4010.37 706
4010.96 703
4011.56 724
4012.16 748
4012.76 612
4013.35 689
4013.95 655
4014.55 562
4015.15 591
4015.74 557
4016.34 521
4016.94 560
4017.54 707
4018.13 749
4018.73 790
4019.33 763
4019.93 722
4020.53 689
4021.12 621
4021.72 710
4022.32 607
4022.92 624
4023.52 628
4024.12 774
4024.71 850
4025.31 949
4025.91 982
4026.51 924
4027.11 977
4027.71 941
4028.30 1008
4028.90 1180
4029.50 1085
4030.10 1122
4030.70 1069
4031.30 1045
4031.90 955
4032.50 1019
4033.10 1052
4033.69 924
4034.29 1096
4034.89 975
4035.49 993
4036.09 854
4036.69 903
4037.29 790
4037.89 710
4038.49 843
4039.09 754
4039.69 675
4040.29 584
4040.89 527
4041.49 550
4042.08 732
4042.68 652
4043.28 609
4043.88 569
4044.48 586
4045.08 610
4045.68 597
4046.28 585
4046.88 574
4047.48 554
4048.08 665
4048.68 660
4049.28 604
4049.88 523
4050.48 622
4051.08 557
4051.69 580
4052.29 640
4052.89 573
4053.49 461
4054.09 578
4054.69 722
4055.29 654
4055.89 572
4056.49 582
4057.09 673
4057.69 656
4058.29 668
4058.89 590
4059.49 553
4060.09 578
4060.70 578
4061.30 606
4061.90 561
4062.50 626
4063.10 567
4063.70 596
4064.30 640
4064.90 650
4065.51 601
4066.11 629
4066.71 739
4067.31 639
4067.91 531
4068.51 507
4069.11 536
4069.72 578
4070.32 556
4070.92 586
4071.52 584
4072.12 585
4072.73 528
4073.33 499
4073.93 505
4074.53 622
4075.13 560
4075.74 541
4076.34 560
4076.94 569
4077.54 593
4078.14 553
4078.75 566
4079.35 559
4079.95 533
4080.55 505
4081.16 546
4081.76 579
4082.36 604
4082.96 557
4083.57 664
4084.17 529
4084.77 497
4085.38 485
4085.98 558
4086.58 522
4087.18 592
4087.79 523
4088.39 556
4088.99 553
4089.60 451
4090.20 489
4090.80 572
4091.41 484
4092.01 476
4092.61 481
4093.22 426
4093.82 498
4094.42 468
4095.03 550
4095.63 573
4096.23 538
4096.84 556
4097.44 533
4098.05 573
4098.65 561
4099.25 557
4099.86 567
4100.46 636
4101.06 629
4101.67 545
4102.27 664
4102.88 594
4103.48 491
4104.09 395
4104.69 463
4105.29 492
4105.90 489
4106.50 530
4107.11 472
4107.71 489
4108.32 551
4108.92 544
4109.53 516
4110.13 479
4110.74 533
4111.34 575
4111.94 535
4112.55 455
4113.15 484
4113.76 521
4114.36 587
4114.97 565
4115.57 487
4116.18 439
4116.78 506
4117.39 544
4118.00 497
4118.60 535
4119.21 494
4119.81 479
4120.42 543
4121.02 461
4121.63 530
4122.23 567
4122.84 611
4123.44 508
4124.05 566
4124.66 581
4125.26 510
4125.87 477
4126.47 503
4127.08 429
4127.68 455
4128.29 537
4128.90 503
4129.50 461
4130.11 470
4130.72 430
4131.32 539
4131.93 526
4132.53 498
4133.14 474
4133.75 528
4134.35 560
4134.96 674
4135.57 580
4136.17 508
4136.78 565
4137.39 579
4137.99 579
4138.60 588
4139.21 552
4139.81 659
4140.42 614
4141.03 603
4141.63 662
4142.24 694
4142.85 604
4143.46 558
4144.06 588
4144.67 680
4145.28 604
4145.88 576
4146.49 554
4147.10 549
4147.71 577
4148.31 583
4148.92 627
4149.53 583
4150.14 510
4150.74 447
4151.35 488
4151.96 564
4152.57 535
4153.18 484
4153.78 468
4154.39 529
4155.00 572
4155.61 543
4156.22 627
4156.82 591
4157.43 665
4158.04 655
4158.65 601
4159.26 508
4159.86 562
4160.47 555
4161.08 553
4161.69 594
4162.30 584
4162.91 493
4163.52 587
4164.12 732
4164.73 599
4165.34 574
4165.95 580
4166.56 579
4167.17 599
4167.78 608
4168.39 550
4168.99 620
4169.60 636
4170.21 508
4170.82 483
4171.43 567
4172.04 636
4172.65 583
4173.26 536
4173.87 532
4174.48 583
4175.09 604
4175.70 573
4176.31 603
4176.92 656
4177.53 516
4178.13 616
4178.74 569
4179.35 510
4179.96 598
4180.57 606
4181.18 523
4181.79 552
4182.40 509
4183.01 529
4183.62 559
4184.23 544
4184.84 537
4185.45 519
4186.06 528
4186.67 551
4187.29 595
4187.90 614
4188.51 521
4189.12 552
4189.73 564
4190.34 557
4190.95 516
4191.56 574
4192.17 564
4192.78 566
4193.39 500
4194.00 669
4194.61 643
4195.22 626
4195.83 590
4196.45 558
4197.06 641
4197.67 646
4198.28 553
4198.89 558
4199.50 528
4200.11 567
4200.72 669
4201.33 604
4201.95 518
4202.56 514
4203.17 598
4203.78 600
4204.39 529
4205.00 537
4205.62 549
4206.23 461
4206.84 498
4207.45 507
4208.06 523
4208.67 490
4209.29 484
4209.90 558
4210.51 558
4211.12 488
4211.73 518
4212.35 529
4212.96 528
4213.57 465
4214.18 537
4214.80 618
4215.41 537
4216.02 545
4216.63 558
4217.25 572
4217.86 564
4218.47 517
4219.08 612
4219.70 543
4220.31 636
4220.92 569
4221.53 567
4222.15 623
4222.76 631
4223.37 581
4223.99 630
4224.60 581
4225.21 545
4225.83 574
4226.44 669
4227.05 821
4227.66 694
4228.28 726
4228.89 745
4229.51 696
4230.12 719
4230.73 729
4231.35 751
4231.96 905
4232.57 1064
4233.19 1143
4233.80 1082
4234.41 1142
4235.03 1177
4235.64 963
4236.26 1061
4236.87 1155
4237.48 979
4238.10 915
4238.71 817
4239.33 808
4239.94 720
4240.55 580
4241.17 589
4241.78 587
4242.40 546
4243.01 578
4243.63 596
4244.24 557
4244.85 673
4245.47 611
4246.08 629
4246.70 679
4247.31 578
4247.93 593
4248.54 552
4249.16 565
4249.77 682
4250.39 656
4251.00 645
4251.62 605
4252.23 613
4252.85 630
4253.46 510
4254.08 508
4254.69 635
4255.31 722
4255.92 615
4256.54 600
4257.15 638
4257.77 653
4258.39 592
4259.00 589
4259.62 593
4260.23 597
4260.85 600
4261.46 565
4262.08 547
4262.69 620
4263.31 609
4263.93 668
4264.54 655
4265.16 629
4265.77 683
4266.39 701
4267.01 602
4267.62 705
4268.24 763
4268.86 663
4269.47 588
4270.09 675
4270.70 770
4271.32 741
4271.94 834
4272.55 782
4273.17 652
4273.79 662
4274.40 787
4275.02 838
4275.64 930
4276.25 931
4276.87 1004
4277.49 882
4278.10 831
4278.72 809
4279.34 750
4279.96 709
4280.57 707
4281.19 658
4281.81 622
4282.42 601
4283.04 650
4283.66 543
4284.28 509
4284.89 585
4285.51 596
4286.13 570
4286.75 687
4287.36 662
4287.98 664
4288.60 594
4289.22 635
4289.83 657
4290.45 630
4291.07 659
4291.69 649
4292.31 646
4292.92 549
4293.54 583
4294.16 613
4294.78 586
4295.40 570
4296.01 579
4296.63 627
4297.25 700
4297.87 682
4298.49 678
4299.11 635
4299.72 643
4300.34 656
4300.96 623
4301.58 551
4302.20 518
4302.82 611
4303.44 619
4304.06 533
4304.67 539
4305.29 525
4305.91 572
4306.53 520
4307.15 530
4307.77 557
4308.39 605
4309.01 592
4309.63 535
4310.25 655
4310.86 705
4311.48 647
4312.10 649
4312.72 643
4313.34 664
4313.96 670
4314.58 632
4315.20 571
4315.82 599
4316.44 634
4317.06 688
4317.68 684
4318.30 732
4318.92 829
4319.54 713
4320.16 738
4320.78 751
4321.40 706
4322.02 796
4322.64 839
4323.26 829
4323.88 914
4324.50 818
4325.12 792
4325.74 917
4326.36 938
4326.98 836
4327.60 878
4328.22 952
4328.84 942
4329.46 982
4330.08 1031
4330.71 1049
4331.33 1037
4331.95 1082
4332.57 1174
4333.19 1202
4333.81 1419
4334.43 1594
4335.05 1894
4335.67 2135
4336.29 2019
4336.91 2247
4337.54 2542
4338.16 2403
4338.78 2405
4339.40 2299
4340.02 2088
4340.64 1980
4341.26 1891
4341.89 2080
4342.51 2447
4343.13 2365
4343.75 2428
4344.37 2575
4344.99 3078
4345.62 3370
4346.24 3234
4346.86 3184
4347.48 3310
4348.10 2853
4348.73 2576
4349.35 2407
4349.97 2264
4350.59 1984
4351.21 1622
4351.84 1477
4352.46 1242
4353.08 1108
4353.70 1227
4354.33 1197
4354.95 1144
4355.57 1073
4356.19 1064
4356.82 1166
4357.44 1146
4358.06 1080
4358.68 1049
4359.31 1076
4359.93 1037
4360.55 992
4361.17 993
4361.80 951
4362.42 958
4363.04 1045
4363.67 880
4364.29 731
4364.91 770
4365.54 906
4366.16 892
4366.78 861
4367.41 839
4368.03 794
4368.65 753
4369.28 796
4369.90 715
4370.52 646
4371.15 711
4371.77 852
4372.39 704
4373.02 592
4373.64 683
4374.27 717
4374.89 602
4375.51 647
4376.14 722
4376.76 703
4377.39 792
4378.01 730
4378.63 767
4379.26 763
4379.88 750
4380.51 825
4381.13 688
4381.75 725
4382.38 676
4383.00 782
4383.63 763
4384.25 720
4384.88 750
4385.50 679
4386.13 717
4386.75 652
4387.38 653
4388.00 622
4388.63 647
4389.25 744
4389.88 578
4390.50 556
4391.13 613
4391.75 708
4392.38 614
4393.00 607
4393.63 579
4394.25 659
4394.88 578
4395.50 630
4396.13 561
4396.75 565
4397.38 555
4398.00 641
4398.63 690
4399.26 627
4399.88 660
4400.51 664
4401.13 694
4401.76 760
4402.38 689
4403.01 648
4403.64 605
4404.26 660
4404.89 583
4405.51 700
4406.14 705
4406.77 723
4407.39 635
4408.02 604
4408.64 632
4409.27 550
4409.90 595
4410.52 624
4411.15 561
4411.78 614
4412.40 768
4413.03 713
4413.66 629
4414.28 659
4414.91 622
4415.54 535
4416.16 623
4416.79 637
4417.42 621
4418.04 632
4418.67 571
4419.30 596
4419.93 633
4420.55 603
4421.18 526
4421.81 543
4422.43 592
4423.06 581
4423.69 528
4424.32 509
4424.94 586
4425.57 550
4426.20 481
4426.83 489
4427.45 580
4428.08 499
4428.71 569
4429.34 568
4429.96 601
4430.59 580
4431.22 647
4431.85 635
4432.48 643
4433.10 639
4433.73 639
4434.36 713
4434.99 777
4435.62 693
4436.24 803
4436.87 768
4437.50 725
4438.13 670
4438.76 652
4439.39 642
4440.02 617
4440.64 660
4441.27 712
4441.90 677
4442.53 628
4443.16 688
4443.79 594
4444.42 702
4445.04 694
4445.67 681
4446.30 681
4446.93 749
4447.56 743
4448.19 675
4448.82 674
4449.45 647
4450.08 664
4450.71 642
4451.34 738
4451.97 826
4452.59 841
4453.22 793
4453.85 765
4454.48 716
4455.11 730
4455.74 906
4456.37 935
4457.00 809
4457.63 763
4458.26 763
4458.89 722
4459.52 784
4460.15 754
4460.78 702
4461.41 591
4462.04 617
4462.67 578
4463.30 631
4463.93 561
4464.56 596
4465.19 567
4465.82 594
4466.45 616
4467.08 599
4467.71 555
4468.34 533
4468.97 555
4469.61 633
4470.24 530
4470.87 577
4471.50 512
4472.13 574
4472.76 581
4473.39 578
4474.02 553
4474.65 554
4475.28 636
4475.91 476
4476.54 477
4477.18 535
4477.81 502
4478.44 569
4479.07 549
4479.70 637
4480.33 497
4480.96 505
4481.59 593
4482.23 560
4482.86 505
4483.49 621
4484.12 692
4484.75 680
4485.38 610
4486.02 569
4486.65 582
4487.28 591
4487.91 611
4488.54 627
4489.18 723
4489.81 694
4490.44 666
4491.07 622
4491.70 592
4492.34 656
4492.97 666
4493.60 668
4494.23 654
4494.87 657
4495.50 612
4496.13 667
4496.76 838
4497.40 918
4498.03 977
4498.66 977
4499.29 952
4499.93 1169
4500.56 1254
4501.19 1444
4501.82 1337
4502.46 1220
4503.09 1238
4503.72 992
4504.36 816
4504.99 882
4505.62 759
4506.26 744
4506.89 815
4507.52 729
4508.16 605
4508.79 595
4509.42 691
4510.06 717
4510.69 788
4511.32 701
4511.96 682
4512.59 642
4513.22 706
4513.86 637
4514.49 591
4515.13 635
4515.76 607
4516.39 563
4517.03 565
4517.66 676
4518.30 614
4518.93 599
4519.56 587
4520.20 596
4520.83 582
4521.47 582
4522.10 649
4522.73 558
4523.37 535
4524.00 573
4524.64 556
4525.27 594
4525.91 610
4526.54 571
4527.18 566
4527.81 575
4528.45 621
4529.08 546
4529.72 568
4530.35 619
4530.99 654
4531.62 608
4532.26 593
4532.89 604
4533.53 639
4534.16 553
4534.80 571
4535.43 554
4536.07 662
4536.70 628
4537.34 656
4537.97 570
4538.61 507
4539.24 479
4539.88 553
4540.51 553
4541.15 579
4541.79 504
4542.42 604
4543.06 529
4543.69 529
4544.33 579
4544.96 492
4545.60 471
4546.24 547
4546.87 525
4547.51 424
4548.14 448
4548.78 539
4549.42 452
4550.05 454
4550.69 540
4551.33 547
4551.96 545
4552.60 556
4553.24 585
4553.87 517
4554.51 608
4555.15 562
4555.78 540
4556.42 577
4557.06 550
4557.69 555
4558.33 509
4558.97 486
4559.60 545
4560.24 514
4560.88 476
4561.51 608
4562.15 535
4562.79 566
4563.43 532
4564.06 508
4564.70 485
4565.34 486
4565.97 519
4566.61 574
4567.25 478
4567.89 522
4568.52 530
4569.16 597
4569.80 569
4570.44 543
4571.07 521
4571.71 557
4572.35 563
4572.99 563
4573.63 559
4574.26 541
4574.90 564
4575.54 520
4576.18 598
4576.82 609
4577.45 627
4578.09 567
4578.73 614
4579.37 617
4580.01 642
4580.65 678
4581.28 641
4581.92 651
4582.56 575
4583.20 653
4583.84 708
4584.48 678
4585.12 613
4585.76 669
4586.39 725
4587.03 704
4587.67 815
4588.31 1016
4588.95 1066
4589.59 1049
4590.23 1116
4590.87 1187
4591.51 1272
4592.15 1288
4592.78 1169
4593.42 1040
4594.06 954
4594.70 832
4595.34 847
4595.98 745
4596.62 629
4597.26 724
4597.90 780
4598.54 606
4599.18 692
4599.82 842
4600.46 748
4601.10 713
4601.74 701
4602.38 780
4603.02 677
4603.66 691
4604.30 660
4604.94 639
4605.58 588
4606.22 576
4606.86 594
4607.50 642
4608.14 657
4608.78 659
4609.42 616
4610.06 552
4610.70 553
4611.34 593
4611.98 578
4612.62 620
4613.26 614
4613.90 529
4614.55 623
4615.19 549
4615.83 536
4616.47 531
4617.11 578
4617.75 553
4618.39 512
4619.03 528
4619.67 469
4620.31 506
4620.96 474
4621.60 571
4622.24 551
4622.88 570
4623.52 600
4624.16 505
4624.80 598
4625.44 534
4626.09 483
4626.73 525
4627.37 524
4628.01 618
4628.65 506
4629.29 636
4629.94 700
4630.58 539
4631.22 541
4631.86 685
4632.50 637
4633.15 646
4633.79 674
4634.43 666
4635.07 578
4635.72 651
4636.36 639
4637.00 546
4637.64 584
4638.28 602
4638.93 643
4639.57 615
4640.21 629
4640.85 684
4641.50 700
4642.14 693
4642.78 655
4643.43 581
4644.07 542
4644.71 564
4645.35 597
4646.00 504
4646.64 529
4647.28 471
4647.93 457
4648.57 502
4649.21 559
4649.86 539
4650.50 543
4651.14 550
4651.79 590
4652.43 464
4653.07 499
4653.72 582
4654.36 575
4655.00 601
4655.65 484
4656.29 546
4656.93 469
4657.58 494
4658.22 496
4658.87 448
4659.51 518
4660.15 513
4660.80 439
4661.44 532
4662.09 516
4662.73 556
4663.37 611
4664.02 496
4664.66 493
4665.31 518
4665.95 411
4666.59 490
4667.24 458
4667.88 482
4668.53 482
4669.17 532
4669.82 517
4670.46 455
4671.11 531
4671.75 487
4672.40 517
4673.04 547
4673.69 544
4674.33 557
4674.98 482
4675.62 486
4676.27 538
4676.91 517
4677.56 496
4678.20 452
4678.85 601
4679.49 584
4680.14 525
4680.78 558
4681.43 598
4682.07 627
4682.72 530
4683.36 547
4684.01 565
4684.66 560
4685.30 626
4685.95 601
4686.59 552
4687.24 563
4687.88 532
4688.53 489
4689.18 427
4689.82 566
4690.47 614
4691.11 623
4691.76 648
4692.41 680
4693.05 694
4693.70 635
4694.34 566
4694.99 610
4695.64 648
4696.28 742
4696.93 913
4697.58 999
4698.22 817
4698.87 816
4699.52 992
4700.16 943
4700.81 872
4701.46 761
4702.10 784
4702.75 690
4703.40 784
4704.04 788
4704.69 529
4705.34 624
4705.99 648
4706.63 706
4707.28 714
4707.93 639
4708.57 598
4709.22 601
4709.87 653
4710.52 675
4711.16 641
4711.81 545
4712.46 549
4713.11 554
4713.75 565
4714.40 534
4715.05 546
4715.70 550
4716.35 575
4716.99 503
4717.64 560
4718.29 611
4718.94 612
4719.58 623
4720.23 577
4720.88 593
4721.53 646
4722.18 613
4722.83 665
4723.47 696
4724.12 552
4724.77 612
4725.42 719
4726.07 731
4726.72 720
4727.36 691
4728.01 776
4728.66 815
4729.31 702
4729.96 698
4730.61 701
4731.26 634
4731.91 674
4732.55 645
4733.20 646
4733.85 592
4734.50 580
4735.15 583
4735.80 696
4736.45 656
4737.10 614
4737.75 608
4738.40 683
4739.05 576
4739.70 626
4740.35 608
4740.99 643
4741.64 667
4742.29 591
4742.94 592
4743.59 558
4744.24 614
4744.89 671
4745.54 641
4746.19 759
4746.84 709
4747.49 707
4748.14 753
4748.79 771
4749.44 759
4750.09 828
4750.74 924
4751.39 881
4752.04 881
4752.69 907
4753.34 775
4753.99 904
4754.64 769
4755.29 801
4755.95 774
4756.60 713
4757.25 642
4757.90 657
4758.55 645
4759.20 562
4759.85 476
4760.50 570
4761.15 552
4761.80 525
4762.45 555
4763.10 534
4763.75 641
4764.41 612
4765.06 579
4765.71 542
4766.36 580
4767.01 529
4767.66 519
4768.31 501
4768.97 512
4769.62 521
4770.27 497
4770.92 523
4771.57 480
4772.22 514
4772.87 527
4773.53 545
4774.18 560
4774.83 517
4775.48 566
4776.13 560
4776.79 555
4777.44 516
4778.09 502
4778.74 485
4779.39 588
4780.05 620
4780.70 547
4781.35 580
4782.00 578
4782.65 560
4783.31 634
4783.96 723
4784.61 606
4785.26 583
4785.92 560
4786.57 524
4787.22 556
4787.88 559
4788.53 551
4789.18 576
4789.83 550
4790.49 558
4791.14 665
4791.79 709
4792.45 637
4793.10 619
4793.75 548
4794.40 617
4795.06 679
4795.71 681
4796.36 594
4797.02 620
4797.67 558
4798.32 569
4798.98 596
4799.63 626
4800.29 554
4800.94 623
4801.59 555
4802.25 588
4802.90 624
4803.55 699
4804.21 607
4804.86 523
4805.52 526
4806.17 603
4806.82 593
4807.48 614
4808.13 587
4808.79 564
4809.44 608
4810.09 598
4810.75 654
4811.40 708
4812.06 658
4812.71 595
4813.37 706
4814.02 679
4814.67 655
4815.33 623
4815.98 719
4816.64 779
4817.29 719
4817.95 769
4818.60 793
4819.26 716
4819.91 753
4820.57 779
4821.22 836
4821.88 817
4822.53 756
4823.19 856
4823.84 792
4824.50 761
4825.15 904
4825.81 837
4826.46 903
4827.12 969
4827.77 933
4828.43 872
4829.09 819
4829.74 841
4830.40 897
4831.05 912
4831.71 927
4832.36 969
4833.02 982
4833.68 1038
4834.33 1139
4834.99 1186
4835.64 1170
4836.30 1171
4836.96 1246
4837.61 1193
4838.27 1220
4838.92 1405
4839.58 1445
4840.24 1355
4840.89 1403
4841.55 1348
4842.21 1271
4842.86 1378
4843.52 1335
4844.17 1661
4844.83 1670
4845.49 1580
4846.14 1684
4846.80 2020
4847.46 2008
4848.11 2258
4848.77 2626
4849.43 2425
4850.09 2498
4850.74 2655
4851.40 2626
4852.06 2403
4852.71 2299
4853.37 2383
4854.03 2463
4854.69 2393
4855.34 2392
4856.00 2854
4856.66 2610
4857.31 2959
4857.97 2995
4858.63 2960
4859.29 2842
4859.94 2661
4860.60 2632
4861.26 2369
4861.92 2179
4862.58 2273
4863.23 2071
4863.89 2198
4864.55 2160
4865.21 2270
4865.87 2511
4866.52 2346
4867.18 2167
4867.84 2030
4868.50 2025
4869.16 1919
4869.81 1976
4870.47 1879
4871.13 1804
4871.79 1767
4872.45 1436
4873.11 1591
4873.77 1743
4874.42 1624
4875.08 1569
4875.74 1562
4876.40 1690
4877.06 1714
4877.72 1841
4878.38 1878
4879.03 1713
4879.69 1729
4880.35 1487
4881.01 1499
4881.67 1447
4882.33 1286
4882.99 1328
4883.65 1282
4884.31 1304
4884.97 1268
4885.63 1264
4886.29 1203
4886.95 1029
4887.60 1156
4888.26 1289
4888.92 1351
4889.58 1335
4890.24 1192
4890.90 1169
4891.56 1160
4892.22 1162
4892.88 1087
4893.54 1165
4894.20 1064
4894.86 983
4895.52 969
4896.18 941
4896.84 1021
4897.50 962
4898.16 911
4898.82 878
4899.48 860
4900.14 876
4900.80 988
4901.46 940
4902.12 980
4902.79 943
4903.45 838
4904.11 879
4904.77 798
4905.43 850
4906.09 826
4906.75 768
4907.41 818
4908.07 921
4908.73 851
4909.39 851
4910.05 765
4910.71 837
4911.38 831
4912.04 805
4912.70 903
4913.36 856
4914.02 715
4914.68 649
4915.34 784
4916.00 720
4916.67 667
4917.33 719
4917.99 716
4918.65 729
4919.31 744
4919.97 678
4920.64 710
4921.30 656
4921.96 664
4922.62 708
4923.28 713
4923.94 665
4924.61 708
4925.27 669
4925.93 650
4926.59 723
4927.26 764
4927.92 787
4928.58 735
4929.24 648
4929.90 775
4930.57 729
4931.23 676
4931.89 675
4932.55 674
4933.22 684
4933.88 768
4934.54 687
4935.20 626
4935.87 729
4936.53 644
4937.19 680
4937.86 732
4938.52 739
4939.18 637
4939.84 632
4940.51 654
4941.17 607
4941.83 679
4942.50 666
4943.16 534
4943.82 481
4944.49 593
4945.15 624
4945.81 519
4946.48 573
4947.14 548
4947.80 622
4948.47 550
4949.13 495
4949.79 512
4950.46 570
4951.12 588
4951.79 602
4952.45 587
4953.11 667
4953.78 567
4954.44 523
4955.11 523
4955.77 581
4956.43 510
4957.10 585
4957.76 619
4958.43 583
4959.09 628
4959.76 575
4960.42 694
4961.08 701
4961.75 686
4962.41 743
4963.08 802
4963.74 789
4964.41 755
4965.07 803
4965.74 716
4966.40 719
4967.07 679
4967.73 673
4968.40 637
4969.06 603
4969.73 535
4970.39 516
4971.06 607
4971.72 516
4972.39 688
4973.05 669
4973.72 663
4974.38 656
4975.05 538
4975.71 663
4976.38 645
4977.04 596
4977.71 657
4978.37 613
4979.04 640
4979.71 675
4980.37 603
4981.04 692
4981.70 599
4982.37 513
4983.04 615
4983.70 518
4984.37 620
4985.03 616
4985.70 505
4986.37 511
4987.03 503
4987.70 507
4988.36 588
4989.03 592
4989.70 595
4990.36 598
4991.03 580
4991.70 540
4992.36 596
4993.03 445
4993.70 559
4994.36 562
4995.03 519
4995.70 483
4996.36 504
4997.03 559
4997.70 586
4998.36 484
4999.03 519
4999.70 532
5000.36 551
5001.03 500
5001.70 499
5002.37 457
5003.03 421
5003.70 526
5004.37 556
5005.03 552
5005.70 536
5006.37 439
5007.04 464
5007.70 463
5008.37 533
5009.04 502
5009.71 563
5010.38 563
5011.04 483
5011.71 497
5012.38 468
5013.05 438
5013.71 435
5014.38 461
5015.05 491
5015.72 407
5016.39 467
5017.06 497
5017.72 535
5018.39 521
5019.06 473
5019.73 460
5020.40 506
5021.07 481
5021.73 533
5022.40 558
5023.07 467
5023.74 482
5024.41 510
5025.08 474
5025.75 471
5026.41 473
5027.08 512
5027.75 483
5028.42 478
5029.09 579
5029.76 579
5030.43 504
5031.10 482
5031.77 493
5032.44 596
5033.10 564
5033.77 572
5034.44 485
5035.11 432
5035.78 474
5036.45 436
5037.12 510
5037.79 536
5038.46 493
5039.13 492
5039.80 484
5040.47 520
5041.14 496
5041.81 464
5042.48 518
5043.15 534
5043.82 483
5044.49 455
5045.16 447
5045.83 440
5046.50 452
5047.17 517
5047.84 589
5048.51 518
5049.18 493
5049.85 458
5050.52 496
5051.19 524
5051.86 529
5052.53 513
5053.20 573
5053.87 482
5054.54 438
5055.21 427
5055.89 498
5056.56 488
5057.23 527
5057.90 527
5058.57 573
5059.24 541
5059.91 482
5060.58 525
5061.25 519
5061.92 458
5062.60 498
5063.27 495
5063.94 426
5064.61 484
5065.28 512
5065.95 481
5066.62 592
5067.30 494
5067.97 540
5068.64 476
5069.31 458
5069.98 471
5070.65 484
5071.33 452
5072.00 466
5072.67 467
5073.34 523
5074.01 518
5074.68 493
5075.36 506
5076.03 540
5076.70 549
5077.37 708
5078.05 601
5078.72 539
5079.39 680
5080.06 595
5080.73 571
5081.41 530
5082.08 550
5082.75 570
5083.42 546
5084.10 449
5084.77 463
5085.44 562
5086.12 637
5086.79 536
5087.46 570
5088.13 621
5088.81 617
5089.48 547
5090.15 570
5090.83 634
5091.50 644
5092.17 551
5092.85 677
5093.52 659
5094.19 712
5094.87 619
5095.54 628
5096.21 623
5096.89 548
5097.56 523
5098.23 513
5098.91 434
5099.58 419
5100.25 444
5100.93 443
5101.60 555
5102.28 500
5102.95 518
5103.62 603
5104.30 566
5104.97 522
5105.65 551
5106.32 518
5106.99 542
5107.67 509
5108.34 547
5109.02 452
5109.69 504
5110.36 516
5111.04 511
5111.71 501
5112.39 536
5113.06 511
5113.74 462
5114.41 511
5115.09 531
5115.76 526
5116.44 495
5117.11 500
5117.79 537
5118.46 518
5119.14 536
5119.81 505
5120.49 559
5121.16 565
5121.84 521
5122.51 529
5123.19 538
5123.86 554
5124.54 516
5125.21 507
5125.89 492
5126.56 453
5127.24 486
5127.91 559
5128.59 493
5129.27 538
5129.94 494
5130.62 505
5131.29 513
5131.97 562
5132.64 551
5133.32 630
5134.00 564
5134.67 476
5135.35 551
5136.02 645
5136.70 529
5137.38 518
5138.05 624
5138.73 499
5139.40 610
5140.08 557
5140.76 504
5141.43 489
5142.11 541
5142.79 493
5143.46 517
5144.14 457
5144.82 486
5145.49 544
5146.17 496
5146.85 487
5147.52 456
5148.20 540
5148.88 495
5149.55 484
5150.23 474
5150.91 437
5151.59 447
5152.26 466
5152.94 484
5153.62 461
5154.29 456
5154.97 485
5155.65 468
5156.33 495
5157.00 472
5157.68 459
5158.36 476
5159.04 489
5159.71 441
5160.39 386
5161.07 466
5161.75 441
5162.42 584
5163.10 553
5163.78 485
5164.46 489
5165.14 446
5165.81 459
5166.49 502
5167.17 528
5167.85 462
5168.53 471
5169.21 422
5169.88 476
5170.56 462
5171.24 446
5171.92 396
5172.60 491
5173.28 575
5173.95 527
5174.63 542
5175.31 514
5175.99 429
5176.67 467
5177.35 526
5178.03 450
5178.71 512
5179.38 581
5180.06 624
5180.74 524
5181.42 497
5182.10 476
5182.78 562
5183.46 515
5184.14 526
5184.82 498
5185.50 535
5186.18 466
5186.86 428
5187.53 473
5188.21 436
5188.89 476
5189.57 496
5190.25 418
5190.93 473
5191.61 448
5192.29 478
5192.97 456
5193.65 456
5194.33 571
5195.01 472
5195.69 498
5196.37 488
5197.05 462
5197.73 419
5198.41 470
5199.09 514
5199.77 418
5200.45 505
5201.13 486
5201.81 516
5202.49 534
5203.17 566
5203.86 548
5204.54 466
5205.22 441
5205.90 536
5206.58 482
5207.26 524
5207.94 524
5208.62 535
5209.30 440
5209.98 478
5210.66 475
5211.34 512
5212.02 491
5212.71 520
5213.39 532
5214.07 540
5214.75 582
5215.43 558
5216.11 561
5216.79 583
5217.47 605
5218.16 600
5218.84 623
5219.52 632
5220.20 682
5220.88 582
5221.56 552
5222.25 559
5222.93 602
5223.61 538
5224.29 577
5224.97 581
5225.66 554
5226.34 539
5227.02 480
5227.70 438
5228.38 473
5229.07 505
5229.75 602
5230.43 618
5231.11 535
5231.79 541
5232.48 472
5233.16 490
5233.84 491
5234.52 588
5235.21 603
5235.89 540
5236.57 618
5237.26 602
5237.94 649
5238.62 575
5239.30 662
5239.99 554
5240.67 558
5241.35 553
5242.04 525
5242.72 512
5243.40 588
5244.08 600
5244.77 523
5245.45 632
5246.13 528
5246.82 471
5247.50 517
5248.18 623
5248.87 630
5249.55 593
5250.24 704
5250.92 703
5251.60 647
5252.29 658
5252.97 709
5253.65 602
5254.34 558
5255.02 595
5255.71 451
5256.39 501
5257.07 514
5257.76 537
5258.44 544
5259.13 639
5259.81 651
5260.49 574
5261.18 505
5261.86 610
5262.55 574
5263.23 585
5263.92 575
5264.60 605
5265.28 556
5265.97 567
5266.65 533
5267.34 535
5268.02 506
5268.71 471
5269.39 515
5270.08 470
5270.76 585
5271.45 514
5272.13 532
5272.82 495
5273.50 473
5274.19 457
5274.87 554
5275.56 486
5276.24 443
5276.93 463
5277.61 469
5278.30 477
5278.98 495
5279.67 481
5280.36 497
5281.04 480
5281.73 555
5282.41 564
5283.10 532
5283.78 513
5284.47 547
5285.16 544
5285.84 460
5286.53 487
5287.21 479
5287.90 547
5288.59 438
5289.27 449
5289.96 466
5290.64 522
5291.33 550
5292.02 471
5292.70 460
5293.39 467
5294.08 495
5294.76 529
5295.45 552
5296.13 474
5296.82 481
5297.51 529
5298.19 478
5298.88 503
5299.57 568
5300.25 565
5300.94 521
5301.63 563
5302.32 525
5303.00 528
5303.69 606
5304.38 592
5305.06 535
5305.75 579
5306.44 666
5307.13 639
5307.81 640
5308.50 702
5309.19 653
5309.87 731
5310.56 656
5311.25 627
5311.94 746
5312.62 685
5313.31 675
5314.00 671
5314.69 684
5315.38 671
5316.06 546
5316.75 567
5317.44 630
5318.13 620
5318.82 685
5319.50 640
5320.19 597
5320.88 605
5321.57 675
5322.26 685
5322.94 667
5323.63 649
5324.32 577
5325.01 554
5325.70 484
5326.39 495
5327.07 466
5327.76 530
5328.45 507
5329.14 501
5329.83 587
5330.52 506
5331.21 490
5331.90 576
5332.58 536
5333.27 491
5333.96 474
5334.65 502
5335.34 482
5336.03 491
5336.72 498
5337.41 454
5338.10 496
5338.79 502
5339.48 464
5340.17 533
5340.86 561
5341.54 528
5342.23 420
5342.92 543
5343.61 515
5344.30 508
5344.99 533
5345.68 557
5346.37 574
5347.06 479
5347.75 509
5348.44 493
5349.13 518
5349.82 547
5350.51 527
5351.20 503
5351.89 511
5352.58 493
5353.27 483
5353.96 442
5354.65 536
5355.34 444
5356.03 496
5356.72 454
5357.42 461
5358.11 463
5358.80 534
5359.49 543
5360.18 576
5360.87 517
5361.56 590
5362.25 568
5362.94 531
5363.63 495
5364.32 501
5365.01 470
5365.70 467
5366.40 489
5367.09 426
5367.78 370
5368.47 450
5369.16 441
5369.85 480
5370.54 447
5371.23 450
5371.93 414
5372.62 425
5373.31 449
5374.00 465
5374.69 478
5375.38 426
5376.08 371
5376.77 422
5377.46 465
5378.15 438
5378.84 460
5379.53 440
5380.23 475
5380.92 431
5381.61 416
5382.30 434
5383.00 421
5383.69 500
5384.38 478
5385.07 390
5385.76 461
5386.46 434
5387.15 495
5387.84 493
5388.53 489
5389.23 444
5389.92 517
5390.61 576
5391.30 526
5392.00 464
5392.69 398
5393.38 392
5394.08 385
5394.77 447
5395.46 447
5396.15 526
5396.85 447
5397.54 477
5398.23 448
5398.93 449
5399.62 429
5400.31 438
5401.01 446
5401.70 441
5402.39 482
5403.09 449
5403.78 457
5404.47 511
5405.17 450
5405.86 439
5406.56 461
5407.25 537
5407.94 395
5408.64 458
5409.33 476
5410.02 444
5410.72 434
5411.41 393
5412.11 451
5412.80 412
5413.49 391
5414.19 511
5414.88 545
5415.58 521
5416.27 415
5416.97 458
5417.66 429
5418.35 498
5419.05 467
5419.74 548
5420.44 515
5421.13 499
5421.83 475
5422.52 533
5423.22 534
5423.91 512
5424.61 554
5425.30 534
5426.00 530
5426.69 491
5427.39 493
5428.08 499
5428.78 507
5429.47 453
5430.17 505
5430.86 517
5431.56 553
5432.25 511
5432.95 540
5433.64 622
5434.34 553
5435.03 555
5435.73 488
5436.43 528
5437.12 603
5437.82 627
5438.51 595
5439.21 533
5439.90 488
5440.60 524
5441.30 554
5441.99 607
5442.69 517
5443.38 607
5444.08 666
5444.78 620
5445.47 672
5446.17 696
5446.86 704
5447.56 740
5448.26 712
5448.95 701
5449.65 731
5450.35 611
5451.04 607
5451.74 549
5452.44 634
5453.13 631
5453.83 703
5454.53 629
5455.22 646
5455.92 699
5456.62 671
5457.31 628
5458.01 620
5458.71 718
5459.40 656
5460.10 672
5460.80 614
5461.50 695
5462.19 620
5462.89 701
5463.59 652
5464.29 710
5464.98 630
5465.68 663
5466.38 784
5467.08 740
5467.77 716
5468.47 670
5469.17 741
5469.87 743
5470.56 826
5471.26 792
5471.96 794
5472.66 834
5473.36 910
5474.05 918
5474.75 914
5475.45 916
5476.15 974
5476.85 1247
5477.54 1237
5478.24 1412
5478.94 1394
5479.64 1636
5480.34 1697
5481.04 1693
5481.73 1652
5482.43 1504
5483.13 1439
5483.83 1361
5484.53 1230
5485.23 1164
5485.93 977
5486.62 949
5487.32 1016
5488.02 1046
5488.72 1136
5489.42 1133
5490.12 1159
5490.82 1083
5491.52 1163
5492.22 1233
5492.92 1217
5493.62 1107
5494.31 1193
5495.01 1234
5495.71 1299
5496.41 1465
5497.11 1644
5497.81 1809
5498.51 2016
5499.21 2346
5499.91 2693
5500.61 2635
5501.31 2652
5502.01 2592
5502.71 2477
5503.41 2074
5504.11 1835
5504.81 1518
5505.51 1323
5506.21 1168
5506.91 1233
5507.61 1021
5508.31 1045
5509.01 1106
5509.71 856
5510.41 869
5511.11 910
5511.81 903
5512.51 956
5513.21 902
5513.91 957
5514.61 886
5515.31 893
5516.01 959
5516.72 887
5517.42 807
5518.12 794
5518.82 808
5519.52 712
5520.22 746
5520.92 672
5521.62 671
5522.32 615
5523.02 662
5523.73 654
5524.43 734
5525.13 585
5525.83 680
5526.53 642
5527.23 659
5527.93 648
5528.63 650
5529.34 644
5530.04 645
5530.74 629
5531.44 599
5532.14 648
5532.84 690
5533.55 600
5534.25 606
5534.95 655
5535.65 676
5536.35 551
5537.06 535
5537.76 589
5538.46 571
5539.16 558
5539.86 608
5540.57 581
5541.27 565
5541.97 500
5542.67 578
5543.38 547
5544.08 494
5544.78 575
5545.48 564
5546.19 548
5546.89 640
5547.59 693
5548.29 610
5549.00 619
5549.70 588
5550.40 572
5551.11 535
5551.81 577
5552.51 558
5553.21 550
5553.92 512
5554.62 551
5555.32 492
5556.03 552
5556.73 517
5557.43 513
5558.14 492
5558.84 458
5559.54 560
5560.25 538
5560.95 597
5561.65 628
5562.36 667
5563.06 525
5563.77 582
5564.47 555
5565.17 547
5565.88 579
5566.58 581
5567.28 548
5567.99 596
5568.69 559
5569.40 536
5570.10 563
5570.80 475
5571.51 522
5572.21 513
5572.92 602
5573.62 632
5574.33 641
5575.03 601
5575.73 524
5576.44 516
5577.14 469
5577.85 417
5578.55 385
5579.26 467
5579.96 517
5580.67 454
5581.37 504
5582.08 399
5582.78 400
5583.49 492
5584.19 439
5584.90 485
5585.60 434
5586.31 487
5587.01 546
5587.72 481
5588.42 472
5589.13 485
5589.83 438
5590.54 449
5591.24 433
5591.95 434
5592.66 433
5593.36 450
5594.07 444
5594.77 494
5595.48 508
5596.18 502
5596.89 472
5597.60 446
5598.30 496
5599.01 515
5599.71 511
5600.42 446
5601.13 459
5601.83 556
5602.54 523
5603.24 385
5603.95 396
5604.66 457
5605.36 480
5606.07 475
5606.78 498
5607.48 508
5608.19 401
5608.89 442
5609.60 524
5610.31 543
5611.01 506
5611.72 551
5612.43 473
5613.14 449
5613.84 462
5614.55 457
5615.26 517
5615.96 489
5616.67 498
5617.38 553
5618.08 498
5618.79 516
5619.50 456
5620.21 416
5620.91 424
5621.62 412
5622.33 493
5623.04 537
5623.74 519
5624.45 566
5625.16 572
5625.87 474
5626.57 473
5627.28 556
5627.99 539
5628.70 566
5629.40 514
5630.11 556
5630.82 555
5631.53 580
5632.24 535
5632.94 587
5633.65 547
5634.36 561
5635.07 473
5635.78 566
5636.49 489
5637.19 534
5637.90 540
5638.61 643
5639.32 530
5640.03 516
5640.74 544
5641.44 564
5642.15 613
5642.86 501
5643.57 515
5644.28 485
5644.99 479
5645.70 504
5646.41 540
5647.12 526
5647.82 600
5648.53 588
5649.24 579
5649.95 629
5650.66 535
5651.37 473
5652.08 588
5652.79 736
5653.50 652
5654.21 606
5654.92 789
5655.63 837
5656.34 790
5657.05 742
5657.76 795
5658.46 857
5659.17 869
5659.88 726
5660.59 735
5661.30 683
5662.01 552
5662.72 610
5663.43 597
5664.14 540
5664.85 487
5665.56 500
5666.27 504
5666.98 588
5667.69 580
5668.40 531
5669.12 527
5669.83 520
5670.54 545
5671.25 580
5671.96 473
5672.67 520
5673.38 626
5674.09 532
5674.80 524
5675.51 495
5676.22 501
5676.93 482
5677.64 504
5678.35 422
5679.06 455
5679.78 449
5680.49 472
5681.20 500
5681.91 538
5682.62 467
5683.33 523
5684.04 536
5684.75 508
5685.47 560
5686.18 489
5686.89 458
5687.60 492
5688.31 538
5689.02 485
5689.73 501
5690.45 525
5691.16 530
5691.87 453
5692.58 485
5693.29 410
5694.01 488
5694.72 464
5695.43 487
5696.14 454
5696.85 494
5697.57 431
5698.28 494
5698.99 427
5699.70 501
5700.41 446
5701.13 424
5701.84 454
5702.55 426
5703.26 500
5703.98 466
5704.69 488
5705.40 487
5706.11 470
5706.83 513
5707.54 479
5708.25 408
5708.97 388
5709.68 407
5710.39 440
5711.10 515
5711.82 450
5712.53 403
5713.24 430
5713.96 517
5714.67 416
5715.38 413
5716.10 384
5716.81 415
5717.52 442
5718.24 414
5718.95 443
5719.66 438
5720.38 445
5721.09 414
5721.80 448
5722.52 431
5723.23 445
5723.95 415
5724.66 471
5725.37 425
5726.09 440
5726.80 460
5727.52 514
5728.23 473
5728.94 470
5729.66 482
5730.37 535
5731.09 480
5731.80 471
5732.51 480
5733.23 405
5733.94 453
5734.66 549
5735.37 460
5736.09 505
5736.80 516
5737.52 458
5738.23 444
5738.95 427
5739.66 498
5740.38 416
5741.09 425
5741.81 474
5742.52 463
5743.24 427
5743.95 377
5744.67 433
5745.38 453
5746.10 487
5746.81 492
5747.53 433
5748.24 421
5748.96 434
5749.67 389
5750.39 423
5751.10 467
5751.82 442
5752.53 479
5753.25 389
5753.97 387
5754.68 450
5755.40 450
5756.11 381
5756.83 386
5757.54 442
5758.26 371
5758.98 370
5759.69 397
5760.41 442
5761.12 413
5761.84 358
5762.56 382
5763.27 430
5763.99 448
5764.71 384
5765.42 435
5766.14 384
5766.85 416
5767.57 466
5768.29 443
5769.00 399
5769.72 355
5770.44 412
5771.15 343
5771.87 376
5772.59 438
5773.30 369
5774.02 373
5774.74 361
5775.46 461
5776.17 461
5776.89 372
5777.61 351
5778.32 395
5779.04 379
5779.76 369
5780.48 416
5781.19 461
5781.91 413
5782.63 404
5783.35 452
5784.06 395
5784.78 384
5785.50 459
5786.22 456
5786.93 457
5787.65 371
5788.37 439
5789.09 425
5789.80 421
5790.52 441
5791.24 443
5791.96 412
5792.68 417
5793.39 473
5794.11 414
5794.83 442
5795.55 426
5796.27 435
5796.99 412
5797.70 465
5798.42 465
5799.14 548
5799.86 526
5800.58 494
5801.30 527
5802.02 628
5802.73 515
5803.45 559
5804.17 580
5804.89 607
5805.61 487
5806.33 477
5807.05 410
5807.77 463
5808.49 502
5809.20 476
5809.92 451
5810.64 483
5811.36 454
5812.08 409
5812.80 387
5813.52 472
5814.24 536
5814.96 465
5815.68 456
5816.40 445
5817.12 496
5817.84 460
5818.56 447
5819.28 532
5820.00 467
5820.72 477
5821.44 516
5822.16 490
5822.88 532
5823.60 428
5824.32 443
5825.04 482
5825.76 478
5826.48 517
5827.20 441
5827.92 464
5828.64 507
5829.36 477
5830.08 497
5830.80 496
5831.52 444
5832.24 498
5832.96 449
5833.68 489
5834.40 560
5835.12 519
5835.84 509
5836.56 459
5837.28 482
5838.00 545
5838.73 509
5839.45 487
5840.17 489
5840.89 540
5841.61 526
5842.33 412
5843.05 468
5843.77 532
5844.49 513
5845.22 500
5845.94 490
5846.66 461
5847.38 469
5848.10 534
5848.82 534
5849.54 534
5850.27 467
5850.99 430
5851.71 446
5852.43 508
5853.15 468
5853.88 487
5854.60 480
5855.32 549
5856.04 486
5856.76 486
5857.49 484
5858.21 535
5858.93 522
5859.65 521
5860.37 525
5861.10 598
5861.82 570
5862.54 446
5863.26 454
5863.99 538
5864.71 451
5865.43 526
5866.15 564
5866.88 527
5867.60 525
5868.32 503
5869.04 570
5869.77 505
5870.49 608
5871.21 618
5871.94 536
5872.66 517
5873.38 528
5874.11 508
5874.83 548
5875.55 534
5876.27 533
5877.00 485
5877.72 512
5878.44 527
5879.17 490
5879.89 497
5880.62 516
5881.34 540
5882.06 597
5882.79 570
5883.51 631
5884.23 633
5884.96 640
5885.68 549
5886.40 567
5887.13 545
5887.85 585
5888.58 619
5889.30 505
5890.02 526
5890.75 552
5891.47 514
5892.20 496
5892.92 504
5893.65 542
5894.37 531
5895.09 495
5895.82 570
5896.54 575
5897.27 548
5897.99 616
5898.72 621
5899.44 539
5900.17 583
5900.89 581
5901.62 630
5902.34 585
5903.07 596
5903.79 632
5904.52 599
5905.24 630
5905.97 602
5906.69 676
5907.42 714
5908.14 665
5908.87 574
5909.59 682
5910.32 696
5911.04 681
5911.77 619
5912.49 643
5913.22 612
5913.94 736
5914.67 719
5915.40 653
5916.12 677
5916.85 737
5917.57 704
5918.30 738
5919.02 675
5919.75 706
5920.48 706
5921.20 705
5921.93 766
5922.65 758
5923.38 810
5924.11 788
5924.83 774
5925.56 836
5926.29 834
5927.01 872
5927.74 853
5928.47 888
5929.19 885
5929.92 900
5930.64 950
5931.37 813
5932.10 841
5932.82 872
5933.55 960
5934.28 995
5935.01 1032
5935.73 1081
5936.46 909
5937.19 979
5937.91 1068
5938.64 990
5939.37 1025
5940.09 1086
5940.82 988
5941.55 1106
5942.28 1266
5943.00 1175
5943.73 1257
5944.46 1198
5945.19 1156
5945.91 1205
5946.64 1231
5947.37 1378
5948.10 1496
5948.82 1609
5949.55 1802
5950.28 1951
5951.01 2079
5951.73 2231
5952.46 2160
5953.19 2144
5953.92 2194
5954.65 1949
5955.38 1872
5956.10 1860
5956.83 1919
5957.56 1964
5958.29 2016
5959.02 1906
5959.74 1914
5960.47 2028
5961.20 1914
5961.93 2019
5962.66 2251
5963.39 2503
5964.12 2551
5964.84 2894
5965.57 3173
5966.30 3414
5967.03 3467
5967.76 3313
5968.49 3357
5969.22 3341
5969.95 2998
5970.68 2981
5971.40 2638
5972.13 2379
5972.86 2451
5973.59 2581
5974.32 2441
5975.05 2507
5975.78 2586
5976.51 2638
5977.24 2468
5977.97 2662
5978.70 2665
5979.43 2610
5980.16 2691
5980.89 2795
5981.62 2855
5982.35 2870
5983.08 2793
5983.81 2857
5984.54 2892
5985.27 2799
5986.00 2898
5986.73 2882
5987.46 2947
5988.19 2919
5988.92 2825
5989.65 2922
5990.38 2800
5991.11 2909
5991.84 2827
5992.57 2801
5993.30 3055
5994.03 3146
5994.76 3146
5995.49 3330
5996.22 3403
5996.95 3480
5997.68 3376
5998.41 3351
5999.14 3518
5999.87 3444
6000.60 3302
6001.34 3350
6002.07 3405
6002.80 3342
6003.53 3392
6004.26 3154
6004.99 3021
6005.72 3090
6006.45 3148
6007.18 3741
6007.92 4359
6008.65 5289
6009.38 6353
6010.11 7530
6010.84 8675
6011.57 10265
6012.30 11682
6013.04 12826
6013.77 13766
6014.50 13788
6015.23 12969
6015.96 11828
6016.69 10639
6017.43 9276
6018.16 7994
6018.89 6636
6019.62 5501
6020.35 4625
6021.09 3970
6021.82 3488
6022.55 2907
6023.28 2580
6024.02 2434
6024.75 2409
6025.48 2321
6026.21 2282
6026.94 2226
6027.68 2292
6028.41 2129
6029.14 1946
6029.88 1942
6030.61 1864
6031.34 1890
6032.07 1933
6032.81 1759
6033.54 1710
6034.27 1704
6035.01 1788
6035.74 1725
6036.47 1814
6037.20 1821
6037.94 1864
6038.67 1967
6039.40 1804
6040.14 1982
6040.87 2130
6041.60 2061
6042.34 2079
6043.07 2140
6043.80 2248
6044.54 2185
6045.27 2276
6046.00 2215
6046.74 2218
6047.47 2423
6048.21 2621
6048.94 2927
6049.67 3216
6050.41 3166
6051.14 3409
6051.88 3813
6052.61 3996
6053.34 3872
6054.08 3806
6054.81 3564
6055.55 3315
6056.28 3030
6057.01 2737
6057.75 2710
6058.48 2452
6059.22 2399
6059.95 2173
6060.69 2358
6061.42 2325
6062.16 2312
6062.89 2112
6063.63 2166
6064.36 2148
6065.09 2107
6065.83 2022
6066.56 2089
6067.30 1941
6068.03 1984
6068.77 1940
6069.50 2032
6070.24 1902
6070.97 1886
6071.71 1782
6072.45 1776
6073.18 1618
6073.92 1714
6074.65 1621
6075.39 1512
6076.12 1479
6076.86 1588
6077.59 1629
6078.33 1638
6079.06 1501
6079.80 1421
6080.54 1427
6081.27 1463
6082.01 1393
6082.74 1325
6083.48 1174
6084.21 1187
6084.95 1251
6085.69 1320
6086.42 1280
6087.16 1311
6087.90 1257
6088.63 1273
6089.37 1316
6090.10 1351
6090.84 1256
6091.58 1269
6092.31 1308
6093.05 1151
6093.79 1247
6094.52 1322
6095.26 1266
6096.00 1188
6096.73 1179
6097.47 1116
6098.21 1185
6098.94 1166
6099.68 1060
6100.42 1094
6101.15 1015
6101.89 1014
6102.63 1052
6103.37 1086
6104.10 1080
6104.84 923
6105.58 994
6106.31 1093
6107.05 1148
6107.79 1107
6108.53 1117
6109.26 1078
6110.00 1032
6110.74 1126
6111.48 1167
6112.21 1103
6112.95 1121
6113.69 1059
6114.43 1138
6115.17 1175
6115.90 1137
6116.64 1166
6117.38 1074
6118.12 1053
6118.85 1054
6119.59 1103
6120.33 1113
6121.07 1009
6121.81 1031
6122.55 1154
6123.28 1110
6124.02 1068
6124.76 1112
6125.50 1089
6126.24 1039
6126.98 1072
6127.71 1099
6128.45 1139
6129.19 1101
6129.93 1177
6130.67 1303
6131.41 1190
6132.15 1121
6132.89 1095
6133.63 1121
6134.36 1239
6135.10 1207
6135.84 1118
6136.58 1168
6137.32 1290
6138.06 1210
6138.80 1193
6139.54 1311
6140.28 1331
6141.02 1232
6141.76 1231
6142.50 1212
6143.24 1175
6143.97 1185
6144.71 1132
6145.45 1247
6146.19 1102
6146.93 1151
6147.67 1210
6148.41 1261
6149.15 1202
6149.89 1103
6150.63 1210
6151.37 1125
6152.11 1194
6152.85 1206
6153.59 1197
6154.33 1225
6155.07 1274
6155.81 1216
6156.55 1340
6157.29 1358
6158.03 1457
6158.78 1264
6159.52 1365
6160.26 1471
6161.00 1461
6161.74 1581
6162.48 1651
6163.22 1655
6163.96 1859
6164.70 1945
6165.44 1914
6166.18 2048
6166.92 2026
6167.66 2088
6168.41 2151
6169.15 2028
6169.89 2095
6170.63 2052
6171.37 1885
6172.11 1930
6172.85 1965
6173.59 1650
6174.34 1707
6175.08 1820
6175.82 1856
6176.56 1749
6177.30 1716
6178.04 1769
6178.78 1865
6179.53 1898
6180.27 1938
6181.01 2069
6181.75 2015
6182.49 2104
6183.24 1968
6183.98 1917
6184.72 1912
6185.46 1929
6186.20 2052
6186.95 2221
6187.69 2350
6188.43 2314
6189.17 2314
6189.91 2465
6190.66 2506
6191.40 2383
6192.14 2540
6192.88 2522
6193.63 2641
6194.37 2703
6195.11 2750
6195.85 2819
6196.60 2687
6197.34 2734
6198.08 2681
6198.83 2675
6199.57 2574
6200.31 2670
6201.05 2849
6201.80 3028
6202.54 3178
6203.28 3633
6204.03 4621
6204.77 5962
6205.51 7699
6206.26 9677
6207.00 11383
6207.74 13501
6208.49 15076
6209.23 15557
6209.97 15562
6210.72 14852
6211.46 13987
6212.21 12567
6212.95 10823
6213.69 8924
6214.44 7059
6215.18 5952
6215.92 4880
6216.67 4017
6217.41 3512
6218.16 2925
6218.90 2565
6219.64 2477
6220.39 2460
6221.13 2455
6221.88 2321
6222.62 2323
6223.37 2368
6224.11 2341
6224.85 2275
6225.60 2214
6226.34 2029
6227.09 1849
6227.83 1744
6228.58 1725
6229.32 1538
6230.07 1573
6230.81 1470
6231.56 1310
6232.30 1284
6233.05 1297
6233.79 1447
6234.54 1406
6235.28 1475
6236.03 1545
6236.77 1554
6237.52 1662
6238.26 1793
6239.01 2059
6239.75 1816
6240.50 1736
6241.24 1767
6241.99 1792
6242.73 1797
6243.48 1680
6244.22 1580
6244.97 1690
6245.72 1588
6246.46 1768
6247.21 1590
6247.95 1750
6248.70 1656
6249.45 1709
6250.19 1742
6250.94 1615
6251.68 1547
6252.43 1504
6253.18 1569
6253.92 1562
6254.67 1506
6255.41 1584
6256.16 1552
6256.91 1569
6257.65 1604
6258.40 1569
6259.15 1544
6259.89 1580
6260.64 1443
6261.39 1444
6262.13 1411
6262.88 1437
6263.63 1412
6264.37 1497
6265.12 1398
6265.87 1405
6266.61 1489
6267.36 1361
6268.11 1366
6268.85 1390
6269.60 1466
6270.35 1413
6271.10 1401
6271.84 1433
6272.59 1359
6273.34 1368
6274.08 1390
6274.83 1372
6275.58 1391
6276.33 1385
6277.07 1374
6277.82 1232
6278.57 1302
6279.32 1327
6280.07 1389
6280.81 1253
6281.56 1233
6282.31 1137
6283.06 1149
6283.80 1103
6284.55 1105
6285.30 1043
6286.05 937
6286.80 997
6287.54 927
6288.29 999
6289.04 1071
6289.79 1007
6290.54 924
6291.29 1019
6292.03 1003
6292.78 1022
6293.53 946
6294.28 898
6295.03 946
6295.78 924
6296.53 961
6297.28 871
6298.02 956
6298.77 906
6299.52 933
6300.27 930
6301.02 919
6301.77 899
6302.52 811
6303.27 829
6304.02 819
6304.77 865
6305.51 760
6306.26 857
6307.01 870
6307.76 824
6308.51 854
6309.26 957
6310.01 903
6310.76 879
6311.51 886
6312.26 804
6313.01 855
6313.76 819
6314.51 830
6315.26 766
6316.01 791
6316.76 803
6317.51 760
6318.26 719
6319.01 742
6319.76 804
6320.51 781
6321.26 736
6322.01 787
6322.76 694
6323.51 729
6324.26 773
6325.01 751
6325.76 749
6326.51 771
6327.26 751
6328.01 696
6328.76 733
6329.51 763
6330.26 826
6331.02 758
6331.77 737
6332.52 699
6333.27 731
6334.02 759
6334.77 753
6335.52 763
6336.27 723
6337.02 735
6337.77 740
6338.53 781
6339.28 719
6340.03 815
6340.78 763
6341.53 741
6342.28 787
6343.03 822
6343.78 811
6344.54 768
6345.29 694
6346.04 719
6346.79 851
6347.54 766
6348.29 842
6349.05 919
6349.80 858
6350.55 936
6351.30 882
6352.05 987
6352.81 1037
6353.56 1025
6354.31 1043
6355.06 942
6355.82 865
6356.57 842
6357.32 835
6358.07 819
6358.82 800
6359.58 813
6360.33 769
6361.08 775
6361.83 738
6362.59 777
6363.34 696
6364.09 659
6364.85 717
6365.60 729
6366.35 781
6367.10 752
6367.86 720
6368.61 747
6369.36 765
6370.12 817
6370.87 798
6371.62 781
6372.38 740
6373.13 759
6373.88 751
6374.64 720
6375.39 711
6376.14 749
6376.90 681
6377.65 785
6378.40 859
6379.16 824
6379.91 750
6380.66 829
6381.42 788
6382.17 715
6382.92 748
6383.68 732
6384.43 748
6385.19 690
6385.94 638
6386.69 774
6387.45 762
6388.20 744
6388.96 744
6389.71 777
6390.47 693
6391.22 675
6391.97 642
6392.73 623
6393.48 647
6394.24 722
6394.99 727
6395.75 754
6396.50 792
6397.26 747
6398.01 771
6398.77 716
6399.52 751
6400.28 708
6401.03 712
6401.79 772
6402.54 641
6403.30 738
6404.05 759
6404.81 743
6405.56 753
6406.32 799
6407.07 930
6407.83 890
6408.58 965
6409.34 874
6410.09 878
6410.85 977
6411.60 933
6412.36 907
6413.11 857
6413.87 791
6414.63 737
6415.38 746
6416.14 802
6416.89 734
6417.65 729
6418.41 740
6419.16 799
6419.92 788
6420.67 764
6421.43 697
6422.19 761
6422.94 763
6423.70 701
6424.45 746
6425.21 736
6425.97 716
6426.72 731
6427.48 728
6428.24 684
6428.99 773
6429.75 713
6430.51 784
6431.26 743
6432.02 740
6432.78 726
6433.53 715
6434.29 789
6435.05 760
6435.80 753
6436.56 752
6437.32 732
6438.08 709
6438.83 775
6439.59 774
6440.35 806
6441.10 803
6441.86 741
6442.62 741
6443.38 751
6444.13 857
6444.89 830
6445.65 769
6446.41 756
6447.16 761
6447.92 785
6448.68 825
6449.44 756
6450.19 831
6450.95 749
6451.71 805
6452.47 927
6453.23 797
6453.98 838
6454.74 838
6455.50 866
6456.26 901
6457.02 884
6457.78 943
6458.53 999
6459.29 972
6460.05 957
6460.81 1020
6461.57 1069
6462.33 1057
6463.08 1047
6463.84 1001
6464.60 1086
6465.36 1055
6466.12 963
6466.88 946
6467.64 1018
6468.40 1042
6469.15 1071
6469.91 1119
6470.67 1137
6471.43 1137
6472.19 1077
6472.95 1145
6473.71 1178
6474.47 1242
6475.23 1209
6475.99 1266
6476.75 1316
6477.51 1352
6478.26 1355
6479.02 1310
6479.78 1315
6480.54 1382
6481.30 1452
6482.06 1516
6482.82 1508
6483.58 1555
6484.34 1529
6485.10 1592
6485.86 1489
6486.62 1598
6487.38 1621
6488.14 1621
6488.90 1693
6489.66 1740
6490.42 1811
6491.18 2002
6491.94 2056
6492.70 2055
6493.46 2159
6494.22 2333
6494.98 2246
6495.74 2369
6496.51 2272
6497.27 2152
6498.03 2146
6498.79 2158
6499.55 2224
6500.31 2277
6501.07 2144
6501.83 2054
6502.59 1990
6503.35 2115
6504.11 2323
6504.87 2492
6505.64 2397
6506.40 2361
6507.16 2532
6507.92 2521
6508.68 2720
6509.44 2747
6510.20 2761
6510.96 2644
6511.73 2870
6512.49 2836
6513.25 2797
6514.01 2880
6514.77 2781
6515.53 2777
6516.29 2903
6517.06 3055
6517.82 3112
6518.58 3185
6519.34 3336
6520.10 3248
6520.87 3421
6521.63 3732
6522.39 3745
6523.15 4100
6523.91 4650
6524.68 4992
6525.44 5129
6526.20 5613
6526.96 6155
6527.73 6454
6528.49 6300
6529.25 6329
6530.01 6459
6530.78 6843
6531.54 7505
6532.30 8363
6533.06 9833
6533.83 11803
6534.59 14056
6535.35 15949
6536.11 17457
6536.88 17728
6537.64 17264
6538.40 15951
6539.17 14216
6539.93 12030
6540.69 9939
6541.46 8066
6542.22 6278
6542.98 5327
6543.74 4467
6544.51 3668
6545.27 3235
6546.04 3036
6546.80 2693
6547.56 2520
6548.33 2487
6549.09 2417
6549.85 2341
6550.62 2284
6551.38 2230
6552.14 2193
6552.91 2172
6553.67 2045
6554.44 1941
6555.20 1725
6555.96 1701
6556.73 1836
6557.49 1687
6558.26 1755
6559.02 1763
6559.78 1702
6560.55 1773
6561.31 1926
6562.08 1983
6562.84 2032
6563.61 2051
6564.37 2265
6565.14 2174
6565.90 2274
6566.66 2227
6567.43 2175
6568.19 2067
6568.96 2146
6569.72 2197
6570.49 2099
6571.25 2177
6572.02 2224
6572.78 2431
6573.55 2452
6574.31 2291
6575.08 2462
6575.84 2546
6576.61 2554
6577.37 2609
6578.14 2489
6578.90 2522
6579.67 2418
6580.44 2421
6581.20 2437
6581.97 2374
6582.73 2551
6583.50 2356
6584.26 2435
6585.03 2444
6585.79 2360
6586.56 2430
6587.33 2520
6588.09 2525
6588.86 2653
6589.62 2737
6590.39 2963
6591.16 3082
6591.92 3309
6592.69 3325
6593.45 3621
6594.22 3977
6594.99 4080
6595.75 3846
6596.52 3678
6597.29 3463
6598.05 3290
6598.82 2957
6599.59 2960
6600.35 2693
6601.12 2584
6601.89 2527
6602.65 2469
6603.42 2402
6604.19 2456
6604.95 2529
6605.72 2681
6606.49 3057
6607.25 3147
6608.02 3197
6608.79 3303
6609.55 3407
6610.32 3172
6611.09 3084
6611.86 2782
6612.62 2673
6613.39 2607
6614.16 2208
6614.93 1936
6615.69 1916
6616.46 1688
6617.23 1643
6618.00 1740
6618.76 1522
6619.53 1509
6620.30 1571
6621.07 1564
6621.83 1564
6622.60 1514
6623.37 1502
6624.14 1500
6624.91 1548
6625.67 1494
6626.44 1471
6627.21 1379
6627.98 1383
6628.75 1478
6629.52 1534
6630.28 1515
6631.05 1535
6631.82 1658
6632.59 1782
6633.36 1908
6634.13 1933
6634.90 1949
6635.66 1903
6636.43 2041
6637.20 1839
6637.97 1797
6638.74 1642
6639.51 1552
6640.28 1531
6641.05 1498
6641.81 1504
6642.58 1328
6643.35 1360
6644.12 1403
6644.89 1461
6645.66 1470
6646.43 1485
6647.20 1518
6647.97 1544
6648.74 1500
6649.51 1521
6650.28 1500
6651.05 1461
6651.82 1430
6652.59 1474
6653.35 1603
6654.12 1742
6654.89 1612
6655.66 1727
6656.43 1704
6657.20 1744
6657.97 1659
6658.74 1568
6659.51 1533
6660.28 1462
6661.05 1396
6661.82 1390
6662.59 1373
6663.36 1451
6664.13 1425
6664.91 1393
6665.68 1454
6666.45 1398
6667.22 1448
6667.99 1385
6668.76 1379
6669.53 1419
6670.30 1441
6671.07 1337
6671.84 1415
6672.61 1386
6673.38 1513
6674.15 1334
6674.92 1480
6675.69 1495
6676.47 1438
6677.24 1516
6678.01 1570
6678.78 1571
6679.55 1667
6680.32 1740
6681.09 1922
6681.86 1962
6682.64 2032
6683.41 2198
6684.18 2180
6684.95 2364
6685.72 2369
6686.49 2250
6687.26 2021
6688.04 1824
6688.81 1659
6689.58 1586
6690.35 1560
6691.12 1465
6691.90 1355
6692.67 1327
6693.44 1303
6694.21 1317
6694.98 1349
6695.76 1289
6696.53 1286
6697.30 1338
6698.07 1393
6698.84 1248
6699.62 1394
6700.39 1207
6701.16 1259
6701.93 1283
6702.71 1319
6703.48 1273
6704.25 1132
6705.02 1096
6705.80 1292
6706.57 1356
6707.34 1302
6708.12 1332
6708.89 1190
6709.66 1276
6710.43 1257
6711.21 1273
6711.98 1164
6712.75 1150
6713.53 1193
6714.30 1308
6715.07 1233
6715.85 1235
6716.62 1246
6717.39 1119
6718.17 1097
6718.94 1089
6719.71 1085
6720.49 1071
6721.26 1065
6722.03 1136
6722.81 1124
6723.58 1160
6724.36 1169
6725.13 1185
6725.90 1129
6726.68 1170
6727.45 1258
6728.23 1218
6729.00 1242
6729.77 1279
6730.55 1204
6731.32 1188
6732.10 1245
6732.87 1251
6733.64 1243
6734.42 1352
6735.19 1346
6735.97 1306
6736.74 1303
6737.52 1314
6738.29 1351
6739.07 1391
6739.84 1387
6740.62 1385
6741.39 1365
6742.16 1403
6742.94 1414
6743.71 1449
6744.49 1463
6745.26 1573
6746.04 1480
6746.81 1450
6747.59 1565
6748.36 1666
6749.14 1897
6749.92 2192
6750.69 2428
6751.47 2631
6752.24 2704
6753.02 2856
6753.79 2533
6754.57 2570
6755.34 2377
6756.12 1980
6756.89 1781
6757.67 1609
6758.45 1536
6759.22 1393
6760.00 1451
6760.77 1438
6761.55 1340
6762.33 1338
6763.10 1337
6763.88 1315
6764.65 1186
6765.43 1233
6766.21 1152
6766.98 1239
6767.76 1262
6768.53 1287
6769.31 1267
6770.09 1084
6770.86 1112
6771.64 1158
6772.42 1109
6773.19 1078
6773.97 1027
6774.75 1065
6775.52 1083
6776.30 1087
6777.08 992
6777.85 1003
6778.63 972
6779.41 970
6780.18 1098
6780.96 982
6781.74 999
6782.52 971
6783.29 912
6784.07 859
6784.85 877
6785.62 859
6786.40 852
6787.18 849
6787.96 959
6788.73 911
6789.51 847
6790.29 948
6791.07 900
6791.84 935
6792.62 819
6793.40 843
6794.18 950
6794.96 815
6795.73 881
6796.51 966
6797.29 928
6798.07 975
6798.85 992
6799.62 957
6800.40 1052
6801.18 1011
6801.96 1044
6802.74 949
6803.51 1189
6804.29 1247
6805.07 1159
6805.85 1023
6806.63 1069
6807.41 1031
6808.19 981
6808.96 938
6809.74 1067
6810.52 1015
6811.30 1005
6812.08 1109
6812.86 1072
6813.64 1003
6814.42 856
6815.20 953
6815.97 973
6816.75 886
6817.53 929
6818.31 989
6819.09 983
6819.87 956
6820.65 886
6821.43 950
6822.21 1051
6822.99 913
6823.77 927
6824.55 894
6825.33 921
6826.11 920
6826.89 905
6827.67 925
6828.44 926
6829.22 894
6830.00 817
6830.78 883
6831.56 830
6832.34 829
6833.12 857
6833.90 909
6834.68 970
6835.46 932
6836.24 894
6837.03 869
6837.81 832
6838.59 854
6839.37 858
6840.15 895
6840.93 850
6841.71 790
6842.49 864
6843.27 920
6844.05 903
6844.83 1017
6845.61 1098
6846.39 1065
6847.17 1259
6847.95 1348
6848.73 1630
6849.52 1749
6850.30 1983
6851.08 2029
6851.86 2043
6852.64 2033
6853.42 1745
6854.20 1604
6854.98 1571
6855.76 1271
6856.55 1180
6857.33 1145
6858.11 1012
6858.89 1011
6859.67 988
6860.45 937
6861.23 912
6862.02 1063
6862.80 1041
6863.58 1026
6864.36 1022
6865.14 1069
6865.93 1110
6866.71 1055
6867.49 1124
6868.27 1153
6869.05 1135
6869.84 1169
6870.62 1112
6871.40 1192
6872.18 1182
6872.96 1129
6873.75 1123
6874.53 1128
6875.31 1129
6876.09 1117
6876.88 1176
6877.66 1273
6878.44 1389
6879.22 1440
6880.01 1362
6880.79 1380
6881.57 1458
6882.36 1536
6883.14 1729
6883.92 1860
6884.70 2179
6885.49 2482
6886.27 2725
6887.05 3004
6887.84 3179
6888.62 3252
6889.40 3073
6890.19 2739
6890.97 2387
6891.75 1976
6892.54 1758
6893.32 1724
6894.10 1557
6894.89 1479
6895.67 1588
6896.45 1414
6897.24 1390
6898.02 1548
6898.81 1390
6899.59 1251
6900.37 1361
6901.16 1432
6901.94 1494
6902.73 1394
6903.51 1386
6904.29 1339
6905.08 1295
6905.86 1327
6906.65 1343
6907.43 1324
6908.21 1342
6909.00 1263
6909.78 1218
6910.57 1246
6911.35 1202
6912.14 1203
6912.92 1157
6913.71 1196
6914.49 1231
6915.27 1086
6916.06 1197
6916.84 1219
6917.63 1141
6918.41 1170
6919.20 1136
6919.98 1220
6920.77 1168
6921.55 1197
6922.34 1291
6923.12 1249
6923.91 1218
6924.69 1195
6925.48 1126
6926.27 1167
6927.05 1164
6927.84 1246
6928.62 1197
6929.41 1301
6930.19 1300
6930.98 1350
6931.76 1311
6932.55 1273
6933.34 1450
6934.12 1451
6934.91 1417
6935.69 1424
6936.48 1560
6937.26 1488
6938.05 1550
6938.84 1634
6939.62 1737
6940.41 1880
6941.20 2013
6941.98 2007
6942.77 2090
6943.55 2097
6944.34 2138
6945.13 2333
6945.91 2260
6946.70 2272
6947.49 2394
6948.27 2217
6949.06 2234
6949.85 2130
6950.63 2160
6951.42 1900
6952.21 1805
6952.99 1870
6953.78 1927
6954.57 1863
6955.35 1850
6956.14 1974
6956.93 1875
6957.72 1852
6958.50 1849
6959.29 1933
6960.08 2001
6960.86 1925
6961.65 1926
6962.44 1964
6963.23 2067
6964.01 2041
6964.80 2173
6965.59 2402
6966.38 2296
6967.16 2459
6967.95 2606
6968.74 2748
6969.53 2883
6970.32 2958
6971.10 2859
6971.89 2904
6972.68 3045
6973.47 2986
6974.26 2946
6975.04 2850
6975.83 3093
6976.62 3013
6977.41 3144
6978.20 3320
6978.98 3565
6979.77 4166
6980.56 5171
6981.35 6466
6982.14 8209
6982.93 10529
6983.72 12564
6984.50 14272
6985.29 16191
6986.08 16760
6986.87 16190
6987.66 15004
6988.45 13215
6989.24 11352
6990.03 9440
6990.81 7633
6991.60 6310
6992.39 4983
6993.18 4253
6993.97 3667
6994.76 3208
6995.55 2724
6996.34 2590
6997.13 2511
6997.92 2423
6998.71 2294
6999.50 2214
7000.29 2220
7001.08 2232
7001.87 2111
7002.65 2075
7003.44 2004
7004.23 1708
7005.02 1618
7005.81 1450
7006.60 1355
7007.39 1311
7008.18 1282
7008.97 1272
7009.76 1339
7010.55 1381
7011.34 1501
7012.13 1612
7012.92 1584
7013.71 1677
7014.50 1675
7015.30 1668
7016.09 1651
7016.88 1501
7017.67 1429
7018.46 1457
7019.25 1395
7020.04 1392
7020.83 1477
7021.62 1465
7022.41 1522
7023.20 1534
7023.99 1622
7024.78 1687
7025.57 1566
7026.37 1547
7027.16 1485
7027.95 1443
7028.74 1487
7029.53 1420
7030.32 1305
7031.11 1338
7031.90 1383
7032.69 1394
7033.49 1347
7034.28 1357
7035.07 1393
7035.86 1393
7036.65 1460
7037.44 1430
7038.24 1566
7039.03 1574
7039.82 1585
7040.61 1705
7041.40 1704
7042.19 1788
7042.99 1747
7043.78 1821
7044.57 1804
7045.36 2015
7046.15 2174
7046.95 2306
7047.74 2660
7048.53 2635
7049.32 2808
7050.12 2998
7050.91 2925
7051.70 2664
7052.49 2434
7053.29 2144
7054.08 1938
7054.87 1805
7055.66 1752
7056.46 1638
7057.25 1600
7058.04 1712
7058.83 1719
7059.63 1624
7060.42 1571
7061.21 1652
7062.01 1508
7062.80 1445
7063.59 1401
7064.39 1439
7065.18 1502
7065.97 1446
7066.77 1483
7067.56 1339
7068.35 1265
7069.15 1240
7069.94 1138
7070.73 1188
7071.53 1306
7072.32 1092
7073.11 1043
7073.91 1167
7074.70 1082
7075.49 1080
7076.29 1179
7077.08 1094
7077.88 1085
7078.67 1148
7079.46 1096
7080.26 1018
7081.05 1019
7081.85 988
7082.64 972
7083.43 990
7084.23 945
7085.02 943
7085.82 929
7086.61 943
7087.41 884
7088.20 958
7089.00 980
7089.79 879
7090.58 818
7091.38 958
7092.17 957
7092.97 873
7093.76 870
7094.56 883
7095.35 849
7096.15 849
7096.94 828
7097.74 844
7098.53 872
7099.33 945
7100.12 938
7100.92 862
7101.71 929
7102.51 910
7103.30 795
7104.10 768
7104.89 773
7105.69 798
7106.49 782
7107.28 705
7108.08 768
7108.87 676
7109.67 796
7110.46 822
7111.26 772
7112.06 804
7112.85 806
7113.65 816
7114.44 940
7115.24 857
7116.04 802
7116.83 815
7117.63 811
7118.42 790
7119.22 751
7120.02 772
7120.81 736
7121.61 689
7122.41 691
7123.20 757
7124.00 740
7124.79 759
7125.59 833
7126.39 805
7127.18 674
7127.98 783
7128.78 840
7129.57 844
7130.37 810
7131.17 822
7131.97 792
7132.76 819
7133.56 806
7134.36 820
7135.15 752
7135.95 776
7136.75 706
7137.55 699
7138.34 687
7139.14 718
7139.94 629
7140.73 639
7141.53 603
7142.33 651
7143.13 632
7143.92 631
7144.72 655
7145.52 624
7146.32 625
7147.12 689
7147.91 623
7148.71 604
7149.51 580
7150.31 592
7151.11 609
7151.90 570
7152.70 577
7153.50 644
7154.30 623
7155.10 691
7155.89 671
7156.69 677
7157.49 759
7158.29 646
7159.09 649
7159.89 716
7160.68 660
7161.48 597
7162.28 595
7163.08 626
7163.88 701
7164.68 610
7165.48 568
7166.28 585
7167.07 586
7167.87 616
7168.67 521
7169.47 505
7170.27 591
7171.07 558
7171.87 570
7172.67 567
7173.47 565
7174.27 602
7175.07 552
7175.87 526
7176.67 456
7177.46 500
7178.26 592
7179.06 598
7179.86 577
7180.66 572
7181.46 621
7182.26 551
7183.06 531
7183.86 609
7184.66 610
7185.46 569
7186.26 575
7187.06 537
7187.86 553
7188.66 536
7189.46 568
7190.26 587
7191.06 547
7191.86 552
7192.66 522
7193.46 526
7194.26 547
7195.06 552
7195.86 517
7196.67 537
7197.47 618
7198.27 542
7199.07 482
7199.87 494
7200.67 495
7201.47 541
7202.27 525
7203.07 546
7203.87 606
7204.67 583
7205.47 563
7206.28 522
7207.08 516
7207.88 511
7208.68 553
7209.48 536
7210.28 569
7211.08 566
7211.88 528
7212.69 559
7213.49 646
7214.29 608
7215.09 539
7215.89 628
7216.69 634
7217.50 683
7218.30 652
7219.10 699
7219.90 637
7220.70 632
7221.50 550
7222.31 602
7223.11 518
7223.91 527
7224.71 528
7225.51 543
7226.32 514
7227.12 570
7227.92 613
7228.72 492
7229.53 508
7230.33 498
7231.13 526
7231.93 530
7232.74 547
7233.54 501
7234.34 495
7235.14 540
7235.95 536
7236.75 500
7237.55 532
7238.36 541
7239.16 572
7239.96 573
7240.76 528
7241.57 574
7242.37 521
7243.17 574
7243.98 537
7244.78 522
7245.58 482
7246.39 461
7247.19 568
7247.99 553
7248.80 498
7249.60 611
7250.40 583
7251.21 552
7252.01 604
7252.81 533
7253.62 524
7254.42 497
7255.23 550
7256.03 602
7256.83 520
7257.64 618
7258.44 559
7259.25 544
7260.05 619
7260.85 528
7261.66 605
7262.46 642
7263.27 518
7264.07 598
7264.87 539
7265.68 521
7266.48 471
7267.29 521
7268.09 585
7268.90 580
7269.70 512
7270.51 510
7271.31 555
7272.12 548
7272.92 590
7273.73 579
7274.53 502
7275.34 549
7276.14 623
7276.95 572
7277.75 605
7278.56 616
7279.36 652
7280.17 688
7280.97 694
7281.78 733
7282.58 733
7283.39 876
7284.19 924
7285.00 879
7285.80 763
7286.61 829
7287.41 857
7288.22 716
7289.03 683
7289.83 675
7290.64 672
7291.44 617
7292.25 606
7293.06 563
7293.86 629
7294.67 629
7295.47 614
7296.28 640
7297.09 591
7297.89 618
7298.70 708
7299.50 703
7300.31 634
7301.12 595
7301.92 618
7302.73 652
7303.54 666
7304.34 701
7305.15 632
7305.96 620
7306.76 713
7307.57 854
7308.38 820
7309.18 830
7309.99 780
7310.80 795
7311.60 797
7312.41 821
7313.22 778
7314.02 898
7314.83 1051
7315.64 1234
7316.45 1406
7317.25 1524
7318.06 1735
7318.87 1614
7319.67 1497
7320.48 1414
7321.29 1270
7322.10 1189
7322.90 1108
7323.71 1000
7324.52 892
7325.33 822
7326.14 867
7326.94 911
7327.75 834
7328.56 798
7329.37 718
7330.17 819
7330.98 803
7331.79 791
7332.60 724
7333.41 728
7334.22 731
7335.02 700
7335.83 659
7336.64 741
7337.45 749
7338.26 715
7339.07 681
7339.87 629
7340.68 611
7341.49 719
7342.30 585
7343.11 577
7343.92 612
7344.73 604
7345.53 604
7346.34 583
7347.15 588
7347.96 595
7348.77 601
7349.58 517
7350.39 609
7351.20 640
7352.01 548
7352.82 531
7353.62 546
7354.43 569
7355.24 532
7356.05 586
7356.86 610
7357.67 604
7358.48 528
7359.29 513
7360.10 509
7360.91 520
7361.72 532
7362.53 563
7363.34 580
7364.15 591
7364.96 491
7365.77 539
7366.58 579
7367.39 574
7368.20 548
7369.01 523
7369.82 541
7370.63 542
7371.44 511
7372.25 467
7373.06 549
7373.87 486
7374.68 522
7375.49 538
7376.30 560
7377.11 489
7377.92 457
7378.73 573
7379.54 599
7380.36 604
7381.17 560
7381.98 535
7382.79 584
7383.60 589
7384.41 557
7385.22 553
7386.03 554
7386.84 575
7387.65 528
7388.46 538
7389.28 497
7390.09 515
7390.90 532
7391.71 437
7392.52 559
7393.33 515
7394.14 470
7394.96 505
7395.77 510
7396.58 478
7397.39 468
7398.20 472
7399.01 492
7399.83 470
7400.64 408
7401.45 441
7402.26 492
7403.07 468
7403.89 487
7404.70 434
7405.51 448
7406.32 491
7407.13 456
7407.95 406
7408.76 432
7409.57 466
7410.38 483
7411.20 525
7412.01 493
7412.82 389
7413.63 478
7414.45 518
7415.26 435
7416.07 454
7416.88 427
7417.70 465
7418.51 519
7419.32 527
7420.14 456
7420.95 419
7421.76 406
7422.57 474
7423.39 474
7424.20 504
7425.01 500
7425.83 489
7426.64 473
7427.45 478
7428.27 506
7429.08 500
7429.89 425
7430.71 480
7431.52 505
7432.33 461
7433.15 461
7433.96 482
7434.78 450
7435.59 435
7436.40 480
7437.22 478
7438.03 450
7438.84 484
7439.66 474
7440.47 477
7441.29 513
7442.10 427
7442.91 421
7443.73 418
7444.54 469
7445.36 479
7446.17 436
7446.99 429
7447.80 493
7448.62 475
7449.43 421
7450.24 453
7451.06 464
7451.87 490
7452.69 456
7453.50 458
7454.32 470
7455.13 492
7455.95 435
7456.76 469
7457.58 482
7458.39 469
7459.21 501
7460.02 512
7460.84 530
7461.65 545
7462.47 480
7463.28 530
7464.10 572
7464.91 550
7465.73 547
7466.54 537
7467.36 537
7468.18 544
7468.99 518
7469.81 504
7470.62 462
7471.44 494
7472.25 462
7473.07 424
7473.89 487
7474.70 467
7475.52 462
7476.33 458
7477.15 503
7477.97 515
7478.78 561
7479.60 542
7480.41 549
7481.23 551
7482.05 581
7482.86 558
7483.68 484
7484.50 569
7485.31 466
7486.13 467
7486.95 467
7487.76 507
7488.58 470
7489.40 477
7490.21 434
7491.03 392
7491.85 440
7492.66 424
7493.48 487
7494.30 514
7495.11 445
7495.93 417
7496.75 461
7497.57 394
7498.38 440
7499.20 445
7500.02 442
7500.83 400
7501.65 424
7502.47 449
7503.29 405
7504.10 398
7504.92 417
7505.74 420
7506.56 404
7507.37 440
7508.19 489
7509.01 455
7509.83 461
7510.65 433
7511.46 423
7512.28 423
7513.10 389
7513.92 428
7514.74 439
7515.55 417
7516.37 473
7517.19 502
7518.01 453
7518.83 440
7519.64 486
7520.46 456
7521.28 454
7522.10 402
7522.92 440
7523.74 441
7524.56 410
7525.37 426
7526.19 476
7527.01 436
7527.83 445
7528.65 393
7529.47 471
7530.29 428
7531.11 450
7531.93 435
7532.74 418
7533.56 446
7534.38 445
7535.20 498
7536.02 410
7536.84 435
7537.66 464
7538.48 509
7539.30 483
7540.12 415
7540.94 433
7541.76 513
7542.58 459
7543.40 480
7544.22 465
7545.04 455
7545.86 417
7546.68 442
7547.50 405
7548.32 431
7549.14 419
7549.96 389
7550.78 397
7551.60 374
7552.42 416
7553.24 446
7554.06 432
7554.88 428
7555.70 392
7556.52 396
7557.34 422
7558.16 444
7558.98 447
7559.80 377
7560.62 427
7561.44 479
7562.26 444
7563.08 405
7563.90 440
7564.72 404
7565.54 410
7566.36 418
7567.19 344
7568.01 408
7568.83 401
7569.65 398
7570.47 403
7571.29 408
7572.11 365
7572.93 393
7573.76 472
7574.58 464
7575.40 505
7576.22 440
7577.04 441
7577.86 421
7578.68 413
7579.51 436
7580.33 449
7581.15 460
7581.97 520
7582.79 415
7583.61 431
7584.44 440
7585.26 500
7586.08 470
7586.90 468
7587.72 518
7588.55 486
7589.37 472
7590.19 453
7591.01 441
7591.83 499
7592.66 516
7593.48 516
7594.30 515
7595.12 511
7595.95 498
7596.77 507
7597.59 492
7598.41 523
7599.24 529
7600.06 524
7600.88 515
7601.71 569
7602.53 582
7603.35 635
7604.17 637
7605.00 678
7605.82 610
7606.64 638
7607.47 599
7608.29 561
7609.11 572
7609.94 615
7610.76 640
7611.58 669
7612.41 592
7613.23 608
7614.05 639
7614.88 645
7615.70 768
7616.52 776
7617.35 833
7618.17 809
7619.00 811
7619.82 752
7620.64 781
7621.47 677
7622.29 672
7623.11 584
7623.94 581
7624.76 626
7625.59 587
7626.41 594
7627.24 607
7628.06 653
7628.88 699
7629.71 701
7630.53 690
7631.36 775
7632.18 684
7633.01 632
7633.83 635
7634.66 669
7635.48 590
7636.30 612
7637.13 568
7637.95 503
7638.78 446
7639.60 456
7640.43 484
7641.25 517
7642.08 484
7642.90 509
7643.73 479
7644.55 520
7645.38 449
7646.20 504
7647.03 525
7647.85 473
7648.68 488
7649.51 518
7650.33 517
7651.16 546
7651.98 540
7652.81 474
7653.63 408
7654.46 430
7655.28 476
7656.11 463
7656.94 457
7657.76 464
7658.59 429
7659.41 429
7660.24 424
7661.07 444
7661.89 456
7662.72 439
7663.54 423
7664.37 419
7665.20 443
7666.02 381
7666.85 418
7667.68 426
7668.50 460
7669.33 396
7670.16 391
7670.98 376
7671.81 430
7672.64 418
7673.46 414
7674.29 408
7675.12 381
7675.94 455
7676.77 405
7677.60 406
7678.42 392
7679.25 419
7680.08 411
7680.90 393
7681.73 388
7682.56 437
7683.39 445
7684.21 445
7685.04 478
7685.87 425
7686.69 467
7687.52 473
7688.35 408
7689.18 382
7690.01 397
7690.83 464
7691.66 423
7692.49 461
7693.32 392
7694.14 393
7694.97 417
7695.80 410
7696.63 445
7697.46 470
7698.28 451
7699.11 523
7699.94 487
7700.77 449
7701.60 420
7702.42 396
7703.25 461
7704.08 445
7704.91 421
7705.74 398
7706.57 376
7707.39 362
7708.22 389
7709.05 368
7709.88 397
7710.71 386
7711.54 421
7712.37 391
7713.20 486
7714.02 442
7714.85 406
7715.68 404
7716.51 404
7717.34 420
7718.17 395
7719.00 393
7719.83 387
7720.66 453
7721.49 450
7722.32 446
7723.15 383
7723.97 376
7724.80 425
7725.63 363
7726.46 390
7727.29 398
7728.12 408
7728.95 414
7729.78 462
7730.61 464
7731.44 352
7732.27 414
7733.10 387
7733.93 381
7734.76 480
7735.59 442
7736.42 403
7737.25 369
7738.08 429
7738.91 430
7739.74 365
7740.57 377
7741.40 421
7742.23 387
7743.06 388
7743.89 412
7744.72 431
7745.56 434
7746.39 456
7747.22 392
7748.05 366
7748.88 440
7749.71 403
7750.54 379
7751.37 360
7752.20 439
7753.03 416
7753.86 408
7754.69 389
7755.53 417
7756.36 432
7757.19 427
7758.02 387
7758.85 394
7759.68 428
7760.51 398
7761.35 396
7762.18 398
7763.01 356
7763.84 420
7764.67 430
7765.50 455
7766.33 424
7767.17 458
7768.00 450
7768.83 413
7769.66 457
7770.49 411
7771.33 438
7772.16 475
7772.99 396
7773.82 430
7774.65 407
7775.49 410
7776.32 434
7777.15 533
7777.98 460
7778.82 470
7779.65 421
7780.48 432
7781.31 473
7782.15 488
7782.98 413
7783.81 410
7784.64 433
7785.48 386
7786.31 407
7787.14 420
7787.97 445
7788.81 480
7789.64 391
7790.47 439
7791.31 448
7792.14 417
7792.97 485
7793.81 390
7794.64 454
7795.47 465
7796.31 440
7797.14 492
7797.97 471
7798.81 463
7799.64 488
7800.47 488
7801.31 555
7802.14 471
7802.97 495
7803.81 450
7804.64 476
7805.47 485
7806.31 489
7807.14 497
7807.98 543
7808.81 535
7809.64 517
7810.48 588
7811.31 623
7812.15 623
7812.98 636
7813.82 637
7814.65 685
7815.48 613
7816.32 708
7817.15 848
7817.99 731
7818.82 774
7819.66 805
7820.49 608
7821.33 685
7822.16 722
7822.99 718
7823.83 821
7824.66 833
7825.50 965
7826.33 893
7827.17 889
7828.00 902
7828.84 897
7829.67 819
7830.51 802
7831.34 824
7832.18 881
7833.02 871
7833.85 908
7834.69 896
7835.52 888
7836.36 805
7837.19 837
7838.03 721
7838.86 688
7839.70 696
7840.53 707
7841.37 667
7842.21 700
7843.04 676
7843.88 604
7844.71 603
7845.55 611
7846.39 586
7847.22 614
7848.06 612
7848.89 629
7849.73 596
7850.57 551
7851.40 509
7852.24 549
7853.08 577
7853.91 651
7854.75 687
7855.58 690
7856.42 713
7857.26 744
7858.09 681
7858.93 749
7859.77 741
7860.60 636
7861.44 623
7862.28 688
7863.11 639
7863.95 579
7864.79 637
7865.63 644
7866.46 732
7867.30 708
7868.14 585
7868.97 616
7869.81 678
7870.65 664
7871.49 714
7872.32 732
7873.16 757
7874.00 827
7874.84 820
7875.67 960
7876.51 1070
7877.35 1095
7878.19 1039
7879.02 1059
7879.86 1046
7880.70 1011
7881.54 914
7882.38 886
7883.21 780
7884.05 756
7884.89 722
7885.73 739
7886.57 678
7887.40 721
7888.24 794
7889.08 846
7889.92 826
7890.76 880
7891.59 849
7892.43 806
7893.27 753
7894.11 709
7894.95 639
7895.79 642
7896.63 716
7897.47 704
7898.30 631
7899.14 629
7899.98 690
7900.82 630
7901.66 602
7902.50 527
7903.34 507
7904.18 551
7905.02 563
7905.85 600
7906.69 596
7907.53 562
7908.37 562
7909.21 525
7910.05 494
7910.89 531
7911.73 537
7912.57 563
7913.41 601
7914.25 577
7915.09 529
7915.93 608
7916.77 626
7917.61 616
7918.45 631
7919.29 673
7920.13 595
7920.97 526
7921.81 537
7922.65 555
7923.49 534
7924.33 484
7925.17 528
7926.01 536
7926.85 439
7927.69 488
7928.53 464
7929.37 493
7930.21 444
7931.05 522
7931.89 503
7932.73 537
7933.57 499
7934.41 471
7935.25 508
7936.09 547
7936.93 498
7937.78 528
7938.62 427
7939.46 487
7940.30 523
7941.14 510
7941.98 515
7942.82 521
7943.66 527
7944.50 522
7945.35 488
7946.19 490
7947.03 485
7947.87 550
7948.71 586
7949.55 589
7950.39 577
7951.24 674
7952.08 678
7952.92 613
7953.76 738
7954.60 733
7955.44 706
7956.29 707
7957.13 644
7957.97 651
7958.81 674
7959.65 619
7960.50 570
7961.34 651
7962.18 630
7963.02 660
7963.86 766
7964.71 844
7965.55 731
7966.39 778
7967.23 816
7968.08 848
7968.92 841
7969.76 758
7970.60 644
7971.45 586
7972.29 615
7973.13 564
7973.97 549
7974.82 537
7975.66 556
7976.50 522
7977.35 480
7978.19 580
7979.03 574
7979.87 510
7980.72 530
7981.56 439
7982.40 475
7983.25 461
7984.09 535
7984.93 478
7985.78 471
7986.62 542
7987.46 456
7988.31 458
7989.15 424
7990.00 449
7990.84 431
7991.68 440
7992.53 391
7993.37 388
7994.21 410
7995.06 413
7995.90 410
7996.75 458
7997.59 413
7998.43 386
7999.28 353
8000.12 375
8000.97 416
8001.81 369
8002.65 445
8003.50 406
8004.34 303
8005.19 364
8006.03 409
8006.88 461
8007.72 421
8008.57 323
8009.41 350
8010.26 379
8011.10 384
8011.95 381
8012.79 380
8013.63 344
8014.48 401
8015.32 441
8016.17 356
8017.01 382
8017.86 399
8018.70 359
8019.55 387
8020.40 368
8021.24 390
8022.09 414
8022.93 488
8023.78 356
8024.62 333
8025.47 407
8026.31 367
8027.16 406
8028.00 348
8028.85 398
8029.70 387
8030.54 334
8031.39 367
8032.23 317
8033.08 368
8033.92 363
8034.77 320
8035.62 410
8036.46 346
8037.31 363
8038.16 348
8039.00 375
8039.85 412
8040.69 422
8041.54 367
8042.39 390
8043.23 350
8044.08 386
8044.93 385
8045.77 374
8046.62 409
8047.47 395
8048.31 380
8049.16 419
8050.01 359
8050.85 319
8051.70 371
8052.55 366
8053.39 357
8054.24 365
8055.09 317
8055.94 341
8056.78 359
8057.63 377
8058.48 398
8059.32 346
8060.17 348
8061.02 340
8061.87 283
8062.71 373
8063.56 371
8064.41 357
8065.26 335
8066.10 297
8066.95 346
8067.80 309
8068.65 349
8069.49 330
8070.34 333
8071.19 369
8072.04 311
8072.89 345
8073.73 344
8074.58 325
8075.43 353
8076.28 388
8077.13 360
8077.98 314
8078.82 335
8079.67 323
8080.52 328
8081.37 317
8082.22 344
8083.07 392
8083.91 386
8084.76 363
8085.61 369
8086.46 355
8087.31 308
8088.16 341
8089.01 352
8089.86 360
8090.70 333
8091.55 342
8092.40 331
8093.25 321
8094.10 306
8094.95 370
8095.80 366
8096.65 383
8097.50 335
8098.35 307
8099.20 307
8100.05 339
8100.90 352
8101.74 320
8102.59 335
8103.44 382
8104.29 369
8105.14 353
8105.99 345
8106.84 333
8107.69 345
8108.54 346
8109.39 355
8110.24 313
8111.09 390
8111.94 336
8112.79 373
8113.64 343
8114.49 350
8115.34 349
8116.19 370
8117.04 351
8117.89 364
8118.74 330
8119.59 387
8120.45 361
8121.30 336
8122.15 332
8123.00 316
8123.85 363
8124.70 386
8125.55 382
8126.40 407
8127.25 346
8128.10 350
8128.95 376
8129.80 386
8130.65 399
8131.51 365
8132.36 381
8133.21 375
8134.06 381
8134.91 424
8135.76 370
8136.61 382
8137.46 447
8138.32 422
8139.17 422
8140.02 440
8140.87 412
8141.72 439
8142.57 469
8143.43 404
8144.28 364
8145.13 429
8145.98 499
8146.83 448
8147.68 452
8148.54 473
8149.39 480
8150.24 464
8151.09 522
8151.94 574
8152.80 590
8153.65 527
8154.50 521
8155.35 610
8156.21 614
8157.06 551
8157.91 575
8158.76 521
8159.62 459
8160.47 421
8161.32 471
8162.17 471
8163.03 409
8163.88 448
8164.73 386
8165.59 420
8166.44 465
8167.29 430
8168.14 399
8169.00 414
8169.85 374
8170.70 404
8171.56 390
8172.41 451
8173.26 394
8174.12 352
8174.97 343
8175.82 384
8176.68 358
8177.53 404
8178.38 363
8179.24 310
8180.09 287
8180.94 339
8181.80 361
8182.65 345
8183.51 305
8184.36 389
8185.21 377
8186.07 345
8186.92 287
8187.78 337
8188.63 360
8189.48 356
8190.34 285
8191.19 321
8192.05 359
8192.90 352
8193.75 331
8194.61 342
8195.46 388
8196.32 404
8197.17 333
8198.03 363
8198.88 315
8199.74 315
8200.59 305
8201.45 347
8202.30 342
8203.16 341
8204.01 328
8204.87 319
8205.72 272
8206.57 331
8207.43 335
8208.29 325
8209.14 362
8210.00 382
8210.85 321
8211.71 329
8212.56 384
8213.42 358
8214.27 338
8215.13 341
8215.98 325
8216.84 329
8217.69 324
8218.55 330
8219.41 337
8220.26 382
8221.12 361
8221.97 327
8222.83 382
8223.68 334
8224.54 338
8225.40 337
8226.25 325
8227.11 328
8227.96 345
8228.82 338
8229.68 325
8230.53 367
8231.39 387
8232.25 366
8233.10 360
8233.96 357
8234.82 376
8235.67 314
8236.53 338
8237.38 320
8238.24 339
8239.10 354
8239.95 336
8240.81 326
8241.67 318
8242.53 338
8243.38 329
8244.24 331
8245.10 333
8245.95 318
8246.81 345
8247.67 337
8248.52 306
8249.38 316
8250.24 330
8251.10 356
8251.95 332
8252.81 319
8253.67 388
8254.53 336
8255.38 341
8256.24 442
8257.10 389
8257.96 353
8258.81 280
8259.67 323
8260.53 322
8261.39 313
8262.25 349
8263.10 384
8263.96 339
8264.82 328
8265.68 330
8266.54 368
8267.39 309
8268.25 401
8269.11 367
8269.97 339
8270.83 304
8271.69 384
8272.54 392
8273.40 393
8274.26 340
8275.12 361
8275.98 335
8276.84 332
8277.70 375
8278.55 321
8279.41 339
8280.27 324
8281.13 356
8281.99 365
8282.85 365
8283.71 341
8284.57 397
8285.43 431
8286.29 421
8287.14 398
8288.00 387
8288.86 382
8289.72 425
8290.58 450
8291.44 457
8292.30 433
8293.16 456
8294.02 417
8294.88 429
8295.74 402
8296.60 420
8297.46 401
8298.32 380
8299.18 401
8300.04 430
8300.90 394
8301.76 393
8302.62 434
8303.48 430
8304.34 356
8305.20 360
8306.06 380
8306.92 356
8307.78 288
8308.64 311
8309.50 337
8310.36 366
8311.22 387
8312.08 432
8312.94 403
8313.80 404
8314.66 420
8315.52 379
8316.38 431
8317.24 414
8318.11 414
8318.97 431
8319.83 350
8320.69 367
8321.55 363
8322.41 370
8323.27 298
8324.13 336
8324.99 334
8325.85 318
8326.72 340
8327.58 381
8328.44 368
8329.30 390
8330.16 352
8331.02 392
8331.88 370
8332.75 356
8333.61 334
8334.47 372
8335.33 332
8336.19 310
8337.05 293
8337.92 285
8338.78 342
8339.64 335
8340.50 360
8341.36 365
8342.23 353
8343.09 326
8343.95 411
8344.81 378
8345.67 347
8346.54 385
8347.40 418
8348.26 377
8349.12 347
8349.99 324
8350.85 410
8351.71 377
8352.57 365
8353.44 342
8354.30 291
8355.16 321
8356.03 331
8356.89 386
8357.75 367
8358.61 339
8359.48 345
8360.34 343
8361.20 323
8362.07 354
8362.93 380
8363.79 350
8364.66 324
8365.52 317
8366.38 314
8367.25 339
8368.11 380
8368.97 390
8369.84 400
8370.70 364
8371.56 370
8372.43 360
8373.29 313
8374.15 332
8375.02 319
8375.88 343
8376.74 376
8377.61 350
8378.47 309
8379.34 364
8380.20 371
8381.06 383
8381.93 360
8382.79 343
8383.66 324
8384.52 368
8385.39 358
8386.25 356
8387.11 409
8387.98 401
8388.84 407
8389.71 362
8390.57 369
8391.44 394
8392.30 332
8393.17 348
8394.03 321
8394.90 364
8395.76 351
8396.63 372
8397.49 385
8398.36 353
8399.22 369
8400.09 358
8400.95 369
8401.82 385
8402.68 387
8403.55 410
8404.41 354
8405.28 336
8406.14 373
8407.01 413
8407.87 376
8408.74 390
8409.60 388
8410.47 400
8411.34 425
8412.20 402
8413.07 407
8413.93 419
8414.80 395
8415.66 431
8416.53 413
8417.40 376
8418.26 389
8419.13 358
8419.99 391
8420.86 390
8421.73 435
8422.59 444
8423.46 431
8424.32 444
8425.19 451
8426.06 444
8426.92 464
8427.79 408
8428.66 525
8429.52 504
8430.39 475
8431.26 482
8432.12 459
8432.99 443
8433.86 458
8434.72 474
8435.59 505
8436.46 440
8437.32 536
8438.19 579
8439.06 589
8439.93 587
8440.79 627
8441.66 620
8442.53 722
8443.39 690
8444.26 695
8445.13 676
8446.00 684
8446.86 591
8447.73 604
8448.60 645
8449.47 692
8450.33 699
8451.20 666
8452.07 667
8452.94 706
8453.81 596
8454.67 625
8455.54 635
8456.41 640
8457.28 727
8458.15 656
8459.01 659
8459.88 648
8460.75 594
8461.62 657
8462.49 690
8463.35 588
8464.22 645
8465.09 844
8465.96 882
8466.83 1024
8467.70 1300
8468.57 1460
8469.43 1608
8470.30 1706
8471.17 1554
8472.04 1467
8472.91 1266
8473.78 1066
8474.65 1014
8475.52 916
8476.38 750
8477.25 688
8478.12 584
8478.99 586
8479.86 660
8480.73 576
8481.60 505
8482.47 494
8483.34 564
8484.21 472
8485.08 436
8485.95 525
8486.82 523
8487.69 511
8488.55 495
8489.42 432
8490.29 410
8491.16 436
8492.03 440
8492.90 449
8493.77 515
8494.64 472
8495.51 465
8496.38 453
8497.25 451
8498.12 499
8498.99 477
8499.86 483
8500.73 511
8501.60 530
8502.47 517
8503.34 515
8504.22 531
8505.09 514
8505.96 485
8506.83 491
8507.70 535
8508.57 493
8509.44 492
8510.31 500
8511.18 561
8512.05 536
8512.92 510
8513.79 495
8514.66 489
8515.53 536
8516.41 497
8517.28 504
8518.15 578
8519.02 534
8519.89 524
8520.76 547
8521.63 547
8522.50 608
8523.38 536
8524.25 531
8525.12 558
8525.99 547
8526.86 526
8527.73 557
8528.60 505
8529.48 527
8530.35 558
8531.22 501
8532.09 535
8532.96 605
8533.84 568
8534.71 571
8535.58 574
8536.45 580
8537.32 577
8538.20 569
8539.07 577
8539.94 592
8540.81 682
8541.68 589
8542.56 580
8543.43 565
8544.30 574
8545.17 520
8546.05 575
8546.92 619
8547.79 609
8548.67 605
8549.54 709
8550.41 751
8551.28 879
8552.16 903
8553.03 1005
8553.90 991
8554.78 1035
8555.65 940
8556.52 908
8557.39 778
8558.27 799
8559.14 697
8560.01 617
8560.89 572
8561.76 588
8562.63 516
8563.51 566
8564.38 513
8565.25 542
8566.13 538
8567.00 537
8567.88 526
8568.75 491
8569.62 451
8570.50 482
8571.37 496
8572.24 482
8573.12 483
8573.99 485
8574.87 463
8575.74 476
8576.61 509
8577.49 514
8578.36 462
8579.24 471
8580.11 493
8580.99 547
8581.86 522
8582.73 475
8583.61 443
8584.48 450
8585.36 495
8586.23 473
8587.11 448
8587.98 472
8588.86 505
8589.73 488
8590.61 455
8591.48 477
8592.36 474
8593.23 461
8594.11 537
8594.98 529
8595.86 522
8596.73 541
8597.61 561
8598.48 505
8599.36 523
8600.23 506
8601.11 547
8601.98 526
8602.86 526
8603.73 515
8604.61 491
8605.49 581
8606.36 638
8607.24 576
8608.11 553
8608.99 600
8609.86 577
8610.74 684
8611.62 661
8612.49 669
8613.37 663
8614.24 637
8615.12 542
8616.00 599
8616.87 651
8617.75 661
8618.62 673
8619.50 637
8620.38 613
8621.25 630
8622.13 678
8623.01 665
8623.88 677
8624.76 687
8625.64 622
8626.51 722
8627.39 698
8628.27 673
8629.14 742
8630.02 713
8630.90 771
8631.77 757
8632.65 710
8633.53 826
8634.40 753
8635.28 791
8636.16 830
8637.04 745
8637.91 809
8638.79 896
8639.67 864
8640.55 805
8641.42 858
8642.30 934
8643.18 876
8644.06 968
8644.93 887
8645.81 948
8646.69 959
8647.57 1012
8648.44 1001
8649.32 949
8650.20 1055
8651.08 1037
8651.96 1080
8652.83 1056
8653.71 1030
8654.59 1079
8655.47 1143
8656.35 1120
8657.22 1139
8658.10 1049
8658.98 1148
8659.86 1132
8660.74 1107
8661.62 1147
8662.49 1109
8663.37 1140
8664.25 1122
8665.13 1064
8666.01 1070
8666.89 1234
8667.77 1340
8668.64 1520
8669.52 1605
8670.40 1951
8671.28 2236
8672.16 2718
8673.04 3111
8673.92 3142
8674.80 3160
8675.68 3089
8676.56 2890
8677.44 2700
8678.31 2541
8679.19 2178
8680.07 1966
8680.95 1711
8681.83 1562
8682.71 1404
8683.59 1458
8684.47 1448
8685.35 1379
8686.23 1520
8687.11 1715
8687.99 2253
8688.87 2625
8689.75 3218
8690.63 3737
8691.51 3954
8692.39 4066
8693.27 4223
8694.15 3963
8695.03 3348
8695.91 2878
8696.79 2461
8697.67 2013
8698.55 1664
8699.43 1517
8700.31 1243
8701.19 1164
8702.07 1177
8702.95 1015
8703.83 979
8704.71 876
8705.59 947
8706.48 914
8707.36 894
8708.24 856
8709.12 880
8710.00 766
8710.88 784
8711.76 753
8712.64 736
8713.52 664
8714.40 670
8715.28 748
8716.17 746
8717.05 754
8717.93 781
8718.81 785
8719.69 714
8720.57 729
8721.45 809
8722.34 743
8723.22 683
8724.10 659
8724.98 599
8725.86 642
8726.74 689
8727.63 644
8728.51 640
8729.39 685
8730.27 682
8731.15 701
8732.04 695
8732.92 696
8733.80 686
8734.68 669
8735.56 652
8736.45 721
8737.33 596
8738.21 629
8739.09 668
8739.98 650
8740.86 668
8741.74 627
8742.62 655
8743.51 681
8744.39 692
8745.27 711
8746.15 775
8747.04 702
8747.92 712
8748.80 689
8749.69 707
8750.57 680
8751.45 696
8752.33 725
8753.22 762
8754.10 745
8754.98 706
8755.87 725
8756.75 817
8757.63 879
8758.52 762
8759.40 781
8760.28 816
8761.17 744
8762.05 711
8762.93 683
8763.82 749
8764.70 747
8765.59 773
8766.47 724
8767.35 730
8768.24 717
8769.12 787
8770.00 769
8770.89 797
8771.77 658
8772.66 678
8773.54 725
8774.42 659
8775.31 648
8776.19 587
8777.08 651
8777.96 651
8778.85 612
8779.73 637
8780.62 617
8781.50 608
8782.38 615
8783.27 562
8784.15 568
8785.04 572
8785.92 589
8786.81 492
8787.69 500
8788.58 506
8789.46 483
8790.35 601
8791.23 519
8792.12 582
8793.00 536
8793.89 538
8794.77 603
8795.66 533
8796.54 591
8797.43 521
8798.31 523
8799.20 596
8800.08 556
8800.97 506
8801.86 550
8802.74 533
8803.63 608
8804.51 597
8805.40 577
8806.28 502
8807.17 518
8808.06 524
8808.94 521
8809.83 508
8810.71 505
8811.60 519
8812.49 499
8813.37 465
8814.26 462
8815.14 469
8816.03 480
8816.92 470
8817.80 448
8818.69 411
8819.58 424
8820.46 490
8821.35 477
8822.24 448
8823.12 451
8824.01 408
8824.90 426
8825.78 454
8826.67 501
8827.56 452
8828.44 419
8829.33 445
8830.22 416
8831.10 369
8831.99 400
8832.88 394
8833.77 430
8834.65 401
8835.54 440
8836.43 485
8837.31 454
8838.20 434
8839.09 409
8839.98 394
8840.86 416
8841.75 414
8842.64 380
8843.53 371
8844.41 433
8845.30 408
8846.19 368
8847.08 379
8847.97 412
8848.85 388
8849.74 351
8850.63 401
8851.52 375
8852.41 354
8853.29 420
8854.18 421
8855.07 375
8855.96 329
8856.85 331
8857.74 329
8858.62 381
8859.51 380
8860.40 367
8861.29 339
8862.18 345
8863.07 347
8863.95 391
8864.84 392
8865.73 389
8866.62 390
8867.51 408
8868.40 373
8869.29 354
8870.18 387
8871.07 346
8871.95 368
8872.84 412
8873.73 315
8874.62 301
8875.51 335
8876.40 344
8877.29 302
8878.18 320
8879.07 300
8879.96 335
8880.85 308
8881.74 332
8882.63 341
8883.52 346
8884.41 364
8885.30 361
8886.19 301
8887.08 358
8887.97 373
8888.86 325
8889.75 277
8890.64 309
8891.53 338
8892.42 345
8893.31 342
8894.20 325
8895.09 381
8895.98 360
8896.87 349
8897.76 310
8898.65 335
8899.54 307
8900.43 338
8901.32 294
8902.21 307
8903.10 301
8903.99 342
8904.88 323
8905.77 353
8906.66 322
8907.55 322
8908.45 334
8909.34 329
8910.23 289
8911.12 263
8912.01 298
8912.90 291
8913.79 283
8914.68 294
8915.57 295
8916.47 339
8917.36 342
8918.25 299
8919.14 332
8920.03 338
8920.92 339
8921.81 317
8922.71 293
8923.60 293
8924.49 285
8925.38 267
8926.27 350
8927.16 301
8928.06 284
8928.95 274
8929.84 286
8930.73 300
8931.62 283
8932.52 312
8933.41 244
8934.30 328
8935.19 306
8936.09 276
8936.98 318
8937.87 316
8938.76 324
8939.65 311
8940.55 294
8941.44 287
8942.33 327
8943.23 277
8944.12 269
8945.01 294
8945.90 297
8946.80 328
8947.69 331
8948.58 269
8949.47 265
8950.37 292
8951.26 291
8952.15 286
8953.05 306
8953.94 280
8954.83 331
8955.73 316
8956.62 308
8957.51 259
8958.41 340
8959.30 323
8960.19 288
8961.09 303
8961.98 295
8962.87 315
8963.77 294
8964.66 343
8965.56 334
8966.45 306
8967.34 402
8968.24 357
8969.13 376
8970.03 351
8970.92 329
8971.81 299
8972.71 316
8973.60 309
8974.50 332
8975.39 319
8976.28 311
8977.18 298
8978.07 316
8978.97 296
8979.86 311
8980.76 290
8981.65 307
8982.55 318
8983.44 285
8984.33 320
8985.23 312
8986.12 300
8987.02 261
8987.91 284
8988.81 290
8989.70 255
8990.60 274
8991.49 275
8992.39 265
8993.28 270
8994.18 280
8995.07 247
8995.97 280
8996.87 278
8997.76 317
8998.66 292
8999.55 304
9000.45 237
9001.34 277
9002.24 233
9003.13 285
9004.03 300
9004.93 258
9005.82 320
9006.72 330
9007.61 272
9008.51 279
9009.40 324
9010.30 307
9011.20 299
9012.09 286
9012.99 275
9013.88 265
9014.78 278
9015.68 274
9016.57 295
9017.47 321
9018.37 321
9019.26 309
9020.16 310
9021.06 289
9021.95 249
9022.85 273
9023.75 277
9024.64 305
9025.54 292
9026.44 282
9027.33 266
9028.23 298
9029.13 275
9030.02 257
9030.92 266
9031.82 277
9032.71 255
9033.61 276
9034.51 277
9035.41 288
9036.30 252
9037.20 272
9038.10 324
9039.00 327
9039.89 269
9040.79 245
9041.69 261
9042.59 356
9043.48 285
9044.38 271
9045.28 297
9046.18 350
9047.07 299
9047.97 305
9048.87 315
9049.77 322
9050.67 301
9051.56 306
9052.46 270
9053.36 315
9054.26 330
9055.16 324
9056.06 302
9056.95 291
9057.85 268
9058.75 318
9059.65 324
9060.55 338
9061.45 323
9062.34 326
9063.24 296
9064.14 295
9065.04 307
9065.94 353
9066.84 296
9067.74 288
9068.64 277
9069.53 328
9070.43 284
9071.33 278
9072.23 314
9073.13 289
9074.03 273
9074.93 257
9075.83 358
9076.73 292
9077.63 335
9078.53 340
9079.43 340
9080.33 312
9081.23 308
9082.12 340
9083.02 356
9083.92 370
9084.82 307
9085.72 303
9086.62 324
9087.52 331
9088.42 369
9089.32 382
9090.22 312
9091.12 353
9092.02 367
9092.92 343
9093.82 377
9094.72 292
9095.62 297
9096.52 295
9097.42 295
9098.32 281
9099.22 305
9100.13 317
9101.03 274
9101.93 289
9102.83 311
9103.73 302
9104.63 315
9105.53 272
9106.43 291
9107.33 354
9108.23 283
9109.13 294
9110.03 271
9110.93 297
9111.84 303
9112.74 333
9113.64 352
9114.54 306
9115.44 298
9116.34 275
9117.24 263
9118.14 292
9119.05 259
9119.95 256
9120.85 280
9121.75 247
9122.65 262
9123.55 238
9124.45 272
9125.36 293
9126.26 271
9127.16 289
9128.06 304
9128.96 290
9129.87 285
9130.77 302
9131.67 287
9132.57 299
9133.47 284
9134.38 321
9135.28 278
9136.18 265
9137.08 256
9137.98 278
9138.89 278
9139.79 283
9140.69 298
9141.59 317
9142.50 325
9143.40 290
9144.30 263
9145.21 258
9146.11 229
9147.01 269
9147.91 295
9148.82 307
9149.72 268
9150.62 276
9151.53 308
9152.43 301
9153.33 292
9154.23 289
9155.14 280
9156.04 276
9156.94 313
9157.85 301
9158.75 298
9159.65 322
9160.56 311
9161.46 309
9162.36 356
9163.27 314
9164.17 281
9165.08 309
9165.98 288
9166.88 282
9167.79 238
9168.69 326
9169.59 303
9170.50 269
9171.40 266
9172.31 268
9173.21 233
9174.11 254
9175.02 216
9175.92 272
9176.83 247
9177.73 307
9178.64 281
9179.54 276
9180.44 346
9181.35 265
9182.25 283
9183.16 286
9184.06 255
9184.97 315
9185.87 281
9186.78 248
9187.68 259
9188.59 268
9189.49 278
9190.40 295
9191.30 300
9192.21 322
9193.11 229
9194.02 266
9194.92 281
9195.83 266
9196.73 267
9197.64 301
9198.54 327
9199.45 311
9200.35 305
9201.26 278
9202.16 273
9203.07 278
9203.98 316
9204.88 311
9205.79 366
9206.69 289
9207.60 304
9208.50 295
9209.41 277
9210.32 267
9211.22 279
9212.13 254
9213.03 280
9213.94 238
9214.85 281
9215.75 266
9216.66 330
9217.57 294
9218.47 275
9219.38 223
9220.28 250
9221.19 248
9222.10 273
9223.00 316
9223.91 283
9224.82 305
9225.72 310
9226.63 290
9227.54 286
9228.44 297
9229.35 307
9230.26 309
9231.16 241
9232.07 295
9232.98 294
9233.89 282
9234.79 277
9235.70 283
9236.61 208
9237.51 262
9238.42 295
9239.33 269
9240.24 265
9241.14 277
9242.05 292
9242.96 279
9243.87 274
9244.77 291
9245.68 272
9246.59 280
9247.50 279
9248.40 259
9249.31 228
9250.22 239
9251.13 255
9252.04 230
9252.94 258
9253.85 284
9254.76 238
9255.67 261
9256.58 233
9257.48 258
9258.39 249
9259.30 264
9260.21 299
9261.12 262
9262.03 269
9262.94 254
9263.84 272
9264.75 300
9265.66 299
9266.57 271
9267.48 255
9268.39 270
9269.30 278
9270.20 283
9271.11 242
9272.02 301
9272.93 325
9273.84 235
9274.75 250
9275.66 269
9276.57 242
9277.48 234
9278.39 263
9279.30 248
9280.21 285
9281.11 262
9282.02 228
9282.93 267
9283.84 293
9284.75 248
9285.66 235
9286.57 241
9287.48 271
9288.39 259
9289.30 248
9290.21 237
9291.12 274
9292.03 249
9292.94 248
9293.85 258
9294.76 289
9295.67 235
9296.58 283
9297.49 255
9298.40 269
9299.31 290
9300.22 316
9301.13 303
9302.04 268
9302.95 288
9303.86 286
9304.77 281
9305.69 310
9306.60 346
9307.51 357
9308.42 354
9309.33 346
9310.24 348
9311.15 310
9312.06 329
9312.97 308
9313.88 285
9314.79 300
9315.70 342
9316.62 367
9317.53 283
9318.44 286
9319.35 300
9320.26 277
9321.17 268
9322.08 300
9322.99 309
9323.91 285
9324.82 250
9325.73 287
9326.64 245
9327.55 271
9328.46 279
9329.38 248
9330.29 266
9331.20 220
9332.11 302
9333.02 244
9333.94 280
9334.85 255
9335.76 275
9336.67 320
9337.58 300
9338.50 279
9339.41 249
9340.32 233
9341.23 270
9342.15 254
9343.06 290
9343.97 249
9344.88 292
9345.80 284
9346.71 313
9347.62 288
9348.53 299
9349.45 290
9350.36 243
9351.27 266
9352.18 275
9353.10 311
9354.01 282
9354.92 274
9355.84 286
9356.75 256
9357.66 271
9358.58 286
9359.49 280
9360.40 274
9361.32 291
9362.23 290
9363.14 271
9364.06 247
9364.97 289
9365.88 266
9366.80 262
9367.71 269
9368.62 289
9369.54 275
9370.45 320
9371.37 296
9372.28 288
9373.19 260
9374.11 283
9375.02 280
9375.94 281
9376.85 277
9377.76 285
9378.68 271
9379.59 281
9380.51 268
9381.42 250
9382.33 242
9383.25 260
9384.16 260
9385.08 269
9385.99 309
9386.91 265
9387.82 244
9388.74 250
9389.65 266
9390.57 235
9391.48 251
9392.40 282
9393.31 346
9394.23 285
9395.14 335
9396.06 319
9396.97 313
9397.89 297
9398.80 280
9399.72 272
9400.63 236
9401.55 268
9402.46 300
9403.38 267
9404.29 242
9405.21 280
9406.12 250
9407.04 284
9407.95 269
9408.87 251
9409.79 272
9410.70 255
9411.62 309
9412.53 286
9413.45 292
9414.36 290
9415.28 312
9416.20 272
9417.11 279
9418.03 243
9418.95 303
9419.86 301
9420.78 309
9421.69 267
9422.61 275
9423.53 313
9424.44 275
9425.36 294
9426.28 299
9427.19 318
9428.11 297
9429.03 272
9429.94 307
9430.86 269
9431.78 306
9432.69 322
9433.61 295
9434.53 291
9435.44 348
9436.36 336
9437.28 352
9438.19 376
9439.11 359
9440.03 355
9440.95 341
9441.86 316
9442.78 292
9443.70 319
9444.62 335
9445.53 322
9446.45 366
9447.37 346
9448.29 406
9449.20 404
9450.12 463
9451.04 487
9451.96 503
9452.87 481
9453.79 505
9454.71 487
9455.63 442
9456.55 418
9457.46 405
9458.38 380
9459.30 343
9460.22 330
9461.14 382
9462.05 413
9462.97 377
9463.89 377
9464.81 370
9465.73 354
9466.65 388
9467.56 332
9468.48 312
9469.40 291
9470.32 304
9471.24 320
9472.16 293
9473.08 335
9473.99 328
9474.91 333
9475.83 328
9476.75 384
9477.67 378
9478.59 351
9479.51 428
9480.43 414
9481.35 373
9482.27 399
9483.19 311
9484.10 282
9485.02 325
9485.94 344
9486.86 338
9487.78 314
9488.70 351
9489.62 330
9490.54 381
9491.46 326
9492.38 300
9493.30 314
9494.22 347
9495.14 311
9496.06 303
9496.98 322
9497.90 297
9498.82 367
9499.74 294
9500.66 307
9501.58 332
9502.50 274
9503.42 293
9504.34 316
9505.26 292
9506.18 347
9507.10 269
9508.02 326
9508.94 342
9509.86 318
9510.78 341
9511.70 316
9512.63 302
9513.55 315
9514.47 348
9515.39 350
9516.31 325
9517.23 326
9518.15 310
9519.07 323
9519.99 344
9520.91 378
9521.83 332
9522.76 330
9523.68 356
9524.60 365
9525.52 364
9526.44 333
9527.36 293
9528.28 466
9529.21 372
9530.13 363
9531.05 397
9531.97 425
9532.89 412
9533.81 454
9534.74 453
9535.66 420
9536.58 342
9537.50 402
9538.42 404
9539.35 362
9540.27 359
9541.19 344
9542.11 342
9543.03 372
9543.96 363
9544.88 351
9545.80 328
9546.72 383
9547.64 417
9548.57 336
9549.49 427
9550.41 391
9551.33 397
9552.26 413
9553.18 407
9554.10 355
9555.03 361
9555.95 399
9556.87 464
9557.79 439
9558.72 382
9559.64 380
9560.56 377
9561.49 377
9562.41 328
9563.33 374
9564.26 443
9565.18 382
9566.10 358
9567.03 409
9567.95 402
9568.87 367
9569.80 379
9570.72 366
9571.64 346
9572.57 355
9573.49 358
9574.41 351
9575.34 335
9576.26 370
9577.18 361
9578.11 407
9579.03 372
9579.96 352
9580.88 374
9581.80 414
9582.73 402
9583.65 408
9584.58 373
9585.50 389
9586.43 431
9587.35 455
9588.27 436
9589.20 470
9590.12 445
9591.05 472
9591.97 425
9592.90 466
9593.82 466
9594.75 471
9595.67 446
9596.60 502
9597.52 501
9598.45 444
9599.37 460
9600.29 513
9601.22 482
9602.14 484
9603.07 487
9604.00 479
9604.92 440
9605.85 494
9606.77 530
9607.70 523
9608.62 543
9609.55 514
9610.47 529
9611.40 516
9612.32 503
9613.25 529
9614.17 550
9615.10 586
9616.03 515
9616.95 534
9617.88 562
9618.80 580
9619.73 499
9620.65 516
9621.58 538
9622.51 558
9623.43 576
9624.36 594
9625.29 669
9626.21 641
9627.14 593
9628.06 639
9628.99 683
9629.92 707
9630.84 691
9631.77 637
9632.70 695
9633.62 684
9634.55 699
9635.48 655
9636.40 667
9637.33 726
9638.26 743
9639.18 730
9640.11 697
9641.04 711
9641.96 773
9642.89 779
9643.82 847
9644.74 775
9645.67 743
9646.60 754
9647.53 810
9648.45 811
9649.38 777
9650.31 832
9651.24 826
9652.16 904
9653.09 875
9654.02 852
9654.95 885
9655.87 887
9656.80 1033
9657.73 987
9658.66 944
9659.58 953
9660.51 948
9661.44 991
9662.37 986
9663.30 1031
9664.22 978
9665.15 1048
9666.08 1030
9667.01 1041
9667.94 1015
9668.86 1021
9669.79 1050
9670.72 1113
9671.65 1141
9672.58 1186
9673.51 1202
9674.43 1223
9675.36 1269
9676.29 1163
9677.22 1161
9678.15 1197
9679.08 1251
9680.01 1327
9680.94 1311
9681.86 1355
9682.79 1412
9683.72 1480
9684.65 1346
9685.58 1336
9686.51 1442
9687.44 1363
9688.37 1374
9689.30 1350
9690.23 1476
9691.16 1476
9692.08 1472
9693.01 1646
9693.94 1703
9694.87 1786
9695.80 2117
9696.73 2309
9697.66 2493
9698.59 2560
9699.52 2625
9700.45 2509
9701.38 2316
9702.31 2238
9703.24 2059
9704.17 1810
9705.10 1704
9706.03 1590
9706.96 1587
9707.89 1629
9708.82 1619
9709.75 1733
9710.68 1796
9711.61 1972
9712.54 2027
9713.47 2271
9714.40 2289
9715.33 2232
9716.26 2120
9717.19 1997
9718.12 1840
9719.06 1632
9719.99 1514
9720.92 1557
9721.85 1410
9722.78 1408
9723.71 1348
9724.64 1224
9725.57 1307
9726.50 1283
9727.43 1221
9728.36 1248
9729.30 1367
9730.23 1527
9731.16 1458
9732.09 1510
9733.02 1557
9733.95 1496
9734.88 1343
9735.81 1370
9736.75 1224
9737.68 1167
9738.61 1180
9739.54 1196
9740.47 1063
9741.40 928
9742.34 1005
9743.27 1010
9744.20 932
9745.13 960
9746.06 928
9747.00 929
9747.93 848
9748.86 831
9749.79 859
9750.72 819
9751.66 872
9752.59 787
9753.52 818
9754.45 824
9755.39 822
9756.32 845
9757.25 795
9758.18 847
9759.12 808
9760.05 849
9760.98 875
9761.91 841
9762.85 871
9763.78 897
9764.71 862
9765.64 800
9766.58 802
9767.51 801
9768.44 768
9769.38 741
9770.31 747
9771.24 732
9772.18 787
9773.11 793
9774.04 884
9774.98 826
9775.91 893
9776.84 874
9777.78 868
9778.71 890
9779.64 948
9780.58 946
9781.51 991
9782.44 937
9783.38 908
9784.31 888
9785.25 872
9786.18 895
9787.11 763
9788.05 744
9788.98 812
9789.92 806
9790.85 770
9791.78 743
9792.72 808
9793.65 785
9794.59 767
9795.52 760
9796.46 792
9797.39 815
9798.32 776
9799.26 764
9800.19 737
9801.13 774
9802.06 691
9803.00 695
9803.93 719
9804.87 677
9805.80 634
9806.74 650
9807.67 688
9808.61 670
9809.54 654
9810.48 644
9811.41 597
9812.35 586
9813.28 601
9814.22 580
9815.15 526
9816.09 517
9817.02 574
9817.96 542
9818.89 521
9819.83 490
9820.76 583
9821.70 603
9822.64 572
9823.57 564
9824.51 609
9825.44 588
9826.38 558
9827.31 526
9828.25 534
9829.19 521
9830.12 519
9831.06 527
9831.99 541
9832.93 563
9833.87 613
9834.80 575
9835.74 549
9836.68 490
9837.61 458
9838.55 527
9839.48 493
9840.42 518
9841.36 555
9842.29 567
9843.23 540
9844.17 508
9845.10 544
9846.04 466
9846.98 506
9847.91 480
9848.85 486
9849.79 537
9850.72 505
9851.66 513
9852.60 532
9853.54 465
9854.47 544
9855.41 535
9856.35 533
9857.28 549
9858.22 533
9859.16 506
9860.10 481
9861.03 478
9861.97 466
9862.91 459
9863.85 505
9864.78 452
9865.72 492
9866.66 482
9867.60 526
9868.54 520
9869.47 524
9870.41 499
9871.35 492
9872.29 466
9873.22 417
9874.16 477
9875.10 500
9876.04 499
9876.98 484
9877.92 448
9878.85 463
9879.79 491
9880.73 493
9881.67 479
9882.61 451
9883.55 437
9884.48 445
9885.42 511
9886.36 432
9887.30 477
9888.24 448
9889.18 435
9890.12 428
9891.06 454
9891.99 424
9892.93 420
9893.87 457
9894.81 402
9895.75 445
9896.69 450
9897.63 387
9898.57 373
9899.51 404
9900.45 411
9901.39 469
9902.33 407
9903.27 371
9904.20 406
9905.14 423
9906.08 423
9907.02 444
9907.96 477
9908.90 443
9909.84 399
9910.78 368
9911.72 402
9912.66 402
9913.60 399
9914.54 413
9915.48 381
9916.42 336
9917.36 368
9918.30 394
9919.24 428
9920.18 425
9921.12 448
9922.06 524
9923.00 583
9923.94 663
9924.88 753
9925.83 750
9926.77 785
9927.71 770
9928.65 746
9929.59 672
9930.53 675
9931.47 543
9932.41 531
9933.35 464
9934.29 469
9935.23 407
9936.17 401
9937.12 397
9938.06 423
9939.00 474
9939.94 419
9940.88 409
9941.82 423
9942.76 348
9943.70 377
9944.65 409
9945.59 374
9946.53 355
9947.47 361
9948.41 396
9949.35 385
9950.29 428
9951.24 461
9952.18 439
9953.12 481
9954.06 432
9955.00 401
9955.95 464
9956.89 377
9957.83 413
9958.77 411
9959.71 376
9960.66 353
9961.60 412
9962.54 370
9963.48 365
9964.43 356
9965.37 412
9966.31 397
9967.25 377
9968.20 390
9969.14 413
9970.08 409
9971.02 432
9971.97 378
9972.91 412
9973.85 373
9974.79 443
9975.74 386
9976.68 411
9977.62 340
9978.57 406
9979.51 456
9980.45 426
9981.40 427
9982.34 388
9983.28 363
9984.23 407
9985.17 450
9986.11 411
9987.06 373
9988.00 341
9988.94 388
9989.89 386
9990.83 403
9991.77 394
9992.72 340
9993.66 340
9994.60 368
9995.55 345
9996.49 305
9997.44 309
9998.38 336
9999.32 335
10000.27 327
10001.21 399
10002.16 358
10003.10 340
10004.04 347
10004.99 353
10005.93 339
10006.88 315
10007.82 341
10008.77 383
10009.71 337
10010.66 351
10011.60 319
10012.54 320
10013.49 360
10014.43 358
10015.38 376
10016.32 360
10017.27 390
10018.21 354
10019.16 355
10020.10 346
10021.05 332
10021.99 334
10022.94 328
10023.88 358
10024.83 365
10025.77 346
10026.72 357
10027.67 328
10028.61 344
10029.56 327
10030.50 313
10031.45 345
10032.39 354
10033.34 363
10034.28 333
10035.23 330
10036.18 310
10037.12 314
10038.07 353
10039.01 357
10039.96 316
10040.90 304
10041.85 281
10042.80 312
10043.74 353
10044.69 307
10045.64 305
10046.58 320
10047.53 312
10048.47 260
10049.42 326
10050.37 309
10051.31 335
10052.26 300
10053.21 303
10054.15 334
10055.10 330
10056.05 318
10056.99 379
10057.94 310
10058.89 323
10059.83 352
10060.78 330
10061.73 326
10062.67 273
10063.62 332
10064.57 359
10065.52 286
10066.46 321
10067.41 338
10068.36 370
10069.30 299
10070.25 287
10071.20 258
10072.15 325
10073.09 301
10074.04 287
10074.99 286
10075.94 332
10076.88 298
10077.83 323
10078.78 322
10079.73 295
10080.68 269
10081.62 276
10082.57 327
10083.52 304
10084.47 297
10085.42 312
10086.36 319
10087.31 303
10088.26 289
10089.21 322
10090.16 303
10091.11 299
10092.05 309
10093.00 318
10093.95 332
10094.90 309
10095.85 296
10096.80 291
10097.75 292
10098.69 284
10099.64 302
10100.59 301
10101.54 283
10102.49 333
10103.44 338
10104.39 325
10105.34 320
10106.28 345
10107.23 277
10108.18 296
10109.13 302
10110.08 316
10111.03 325
10111.98 309
10112.93 315
10113.88 287
10114.83 288
10115.78 274
10116.73 277
10117.68 315
10118.63 287
10119.58 263
10120.53 254
10121.48 301
10122.43 277
10123.38 333
10124.33 302
10125.28 311
10126.23 309
10127.18 296
10128.13 334
10129.08 342
10130.03 303
10130.98 317
10131.93 325
10132.88 302
10133.83 256
10134.78 296
10135.73 313
10136.68 368
10137.63 347
10138.58 307
10139.53 318
10140.48 309
10141.43 353
10142.38 337
10143.33 302
10144.28 326
10145.23 285
10146.19 317
10147.14 296
10148.09 302
10149.04 368
10149.99 349
10150.94 340
10151.89 315
10152.84 354
10153.79 368
10154.75 311
10155.70 311
10156.65 341
10157.60 377
10158.55 312
10159.50 371
10160.46 316
10161.41 335
10162.36 337
10163.31 340
10164.26 327
10165.21 324
10166.17 341
10167.12 382
10168.07 332
10169.02 330
10169.97 309
10170.93 318
10171.88 338
10172.83 342
10173.78 311
10174.73 317
10175.69 344
10176.64 370
10177.59 401
10178.54 341
10179.50 381
10180.45 371
10181.40 356
10182.35 377
10183.31 347
10184.26 372
10185.21 418
10186.17 395
10187.12 429
10188.07 398
10189.02 425
10189.98 410
10190.93 378
10191.88 362
10192.84 387
10193.79 396
10194.74 394
10195.70 414
10196.65 420
10197.60 450
10198.56 452
10199.51 444
10200.46 443
10201.42 454
10202.37 521
10203.32 504
10204.28 546
10205.23 543
10206.18 508
10207.14 486
10208.09 486
10209.05 531
10210.00 508
10210.95 485
10211.91 442
10212.86 405
10213.82 412
10214.77 419
10215.72 414
10216.68 400
10217.63 396
10218.59 419
10219.54 446
10220.50 386
10221.45 320
10222.41 353
10223.36 360
10224.31 416
10225.27 386
10226.22 334
10227.18 365
10228.13 378
10229.09 362
10230.04 349
10231.00 371
10231.95 343
10232.91 348
10233.86 363
10234.82 359
10235.77 342
10236.73 387
10237.68 334
10238.64 361
10239.59 382
10240.55 361
10241.50 364
10242.46 347
10243.42 321
10244.37 304
10245.33 317
10246.28 346
10247.24 304
10248.19 289
10249.15 296
10250.11 301
10251.06 329
10252.02 320
10252.97 330
10253.93 284
10254.89 279
10255.84 270
10256.80 289
10257.75 272
10258.71 267
10259.67 276
10260.62 254
10261.58 271
10262.54 266
10263.49 267
10264.45 251
10265.40 292
10266.36 249
10267.32 246
10268.27 253
10269.23 324
10270.19 251
10271.14 297
10272.10 269
10273.06 305
10274.02 310
10274.97 280
10275.93 266
10276.89 282
10277.84 243
10278.80 242
10279.76 262
10280.71 291
10281.67 313
10282.63 264
10283.59 258
10284.54 326
10285.50 300
10286.46 258
10287.42 285
10288.37 264
10289.33 270
10290.29 324
10291.25 282
10292.21 296
10293.16 291
10294.12 281
10295.08 252
10296.04 276
10296.99 271
10297.95 292
10298.91 295
10299.87 287
10300.83 275
10301.79 280
10302.74 255
10303.70 269
10304.66 314
10305.62 308
10306.58 287
10307.54 289
10308.49 317
10309.45 302
10310.41 258
10311.37 280
10312.33 289
10313.29 285
10314.25 321
10315.21 296
10316.16 263
10317.12 252
10318.08 286
10319.04 284
10320.00 285
10320.96 265
10321.92 286
10322.88 275
10323.84 250
10324.80 330
10325.76 287
10326.71 305
10327.67 294
10328.63 290
10329.59 289
10330.55 287
10331.51 250
10332.47 267
10333.43 278
10334.39 301
10335.35 269
10336.31 259
10337.27 255
10338.23 253
10339.19 284
10340.15 258
10341.11 269
10342.07 258
10343.03 235
10343.99 284
10344.95 314
10345.91 329
10346.87 305
10347.83 245
10348.79 257
10349.75 270
10350.71 235
10351.67 279
10352.63 264
10353.60 275
10354.56 291
10355.52 301
10356.48 308
10357.44 287
10358.40 291
10359.36 287
10360.32 307
10361.28 302
10362.24 278
10363.20 281
10364.17 296
10365.13 233
10366.09 240
10367.05 255
10368.01 233
10368.97 270
10369.93 231
10370.89 224
10371.86 247
10372.82 244
10373.78 233
10374.74 249
10375.70 326
10376.66 321
10377.63 229
10378.59 208
10379.55 237
10380.51 232
10381.47 257
10382.44 277
10383.40 264
10384.36 273
10385.32 239
10386.28 233
10387.25 235
10388.21 229
10389.17 254
10390.13 206
10391.10 264
10392.06 263
10393.02 279
10393.98 241
10394.94 221
10395.91 212
10396.87 234
10397.83 267
10398.80 288
10399.76 241
10400.72 269
10401.68 261
10402.65 272
10403.61 257
10404.57 218
10405.54 201
10406.50 206
10407.46 258
10408.43 228
10409.39 215
10410.35 239
10411.32 221
10412.28 267
10413.24 239
10414.21 209
10415.17 218
10416.13 245
10417.10 232
10418.06 214
10419.02 211
10419.99 229
10420.95 245
10421.91 228
10422.88 222
10423.84 204
10424.81 200
10425.77 214
10426.73 221
10427.70 218
10428.66 226
10429.63 221
10430.59 245
10431.56 208
10432.52 221
10433.48 207
10434.45 225
10435.41 200
10436.38 217
10437.34 203
10438.31 205
10439.27 259
10440.24 261
10441.20 234
10442.16 247
10443.13 194
10444.09 228
10445.06 241
10446.02 208
10446.99 217
10447.95 218
10448.92 211
10449.88 215
10450.85 191
10451.81 211
10452.78 242
10453.75 207
10454.71 197
10455.68 213
10456.64 194
10457.61 199
10458.57 231
10459.54 194
10460.50 194
10461.47 205
10462.43 214
10463.40 215
10464.37 202
10465.33 249
10466.30 189
10467.26 216
10468.23 227
10469.20 207
10470.16 189
10471.13 211
10472.09 223
10473.06 187
10474.03 222
10474.99 197
10475.96 171
10476.93 171
10477.89 227
10478.86 223
10479.82 197
10480.79 208
10481.76 224
10482.72 216
10483.69 245
10484.66 254
10485.62 236
10486.59 200
10487.56 168
10488.52 161
10489.49 180
10490.46 193
10491.43 167
10492.39 214
10493.36 224
10494.33 241
10495.29 222
10496.26 226
10497.23 168
10498.20 167
10499.16 176
10500.13 183
10501.10 165
10502.07 181
10503.03 203
10504.00 160
10504.97 204
10505.94 164
10506.90 175
10507.87 179
10508.84 206
10509.81 219
10510.78 176
10511.74 199
10512.71 213
10513.68 210
10514.65 203
10515.62 204
10516.58 175
10517.55 220
10518.52 181
10519.49 202
10520.46 225
10521.43 177
10522.39 189
10523.36 237
10524.33 260
10525.30 217
10526.27 231
10527.24 254
10528.21 237
10529.17 206
10530.14 171
10531.11 209
10532.08 198
10533.05 200
10534.02 167
10534.99 184
10535.96 198
10536.93 194
10537.90 205
10538.86 221
10539.83 228
10540.80 221
10541.77 226
10542.74 198
10543.71 208
10544.68 219
10545.65 200
10546.62 195
10547.59 209
10548.56 183
10549.53 217
10550.50 212
10551.47 216
10552.44 226
10553.41 214
10554.38 194
10555.35 197
10556.32 195
10557.29 224
10558.26 191
10559.23 220
10560.20 212
10561.17 199
10562.14 191
10563.11 214
10564.08 224
10565.05 240
10566.02 225
10566.99 218
10567.96 213
10568.93 214
10569.90 213
10570.87 241
10571.84 252
10572.82 168
10573.79 200
10574.76 214
10575.73 212
10576.70 226
10577.67 271
10578.64 236
10579.61 224
10580.58 224
10581.55 202
10582.53 182
10583.50 200
10584.47 179
10585.44 256
10586.41 203
10587.38 207
10588.35 208
10589.33 236
10590.30 216
10591.27 196
10592.24 194
10593.21 219
10594.18 260
10595.16 231
10596.13 202
10597.10 190
10598.07 241
10599.04 212
10600.01 173
10600.99 221
10601.96 213
10602.93 174
10603.90 220
10604.88 194
10605.85 205
10606.82 221
10607.79 210
10608.77 182
10609.74 220
10610.71 224
10611.68 211
10612.66 228
10613.63 204
10614.60 245
10615.57 236
10616.55 211
10617.52 232
10618.49 226
10619.46 251
10620.44 243
10621.41 196
10622.38 208
10623.36 270
10624.33 245
10625.30 248
10626.28 239
10627.25 266
10628.22 239
10629.20 281
10630.17 294
10631.14 269
10632.12 268
10633.09 255
10634.06 283
10635.04 297
10636.01 326
10636.99 361
10637.96 366
10638.93 365
10639.91 364
10640.88 336
10641.85 349
10642.83 321
10643.80 320
10644.78 282
10645.75 277
10646.72 266
10647.70 266
10648.67 218
10649.65 248
10650.62 232
10651.60 240
10652.57 215
10653.55 232
10654.52 220
10655.49 205
10656.47 206
10657.44 229
10658.42 262
10659.39 216
10660.37 218
10661.34 211
10662.32 185
10663.29 224
10664.27 272
10665.24 203
10666.22 193
10667.19 208
10668.17 207
10669.14 218
10670.12 172
10671.09 183
10672.07 230
10673.04 216
10674.02 195
10675.00 239
10675.97 240
10676.95 277
10677.92 242
10678.90 262
10679.87 219
10680.85 208
10681.82 196
10682.80 242
10683.78 242
10684.75 199
10685.73 213
10686.70 175
10687.68 216
10688.66 197
10689.63 225
10690.61 190
10691.58 201
10692.56 183
10693.54 196
10694.51 194
10695.49 177
10696.47 216
10697.44 276
10698.42 233
10699.40 200
10700.37 218
10701.35 231
10702.33 195
10703.30 197
10704.28 185
10705.26 173
10706.23 209
10707.21 201
10708.19 203
10709.16 173
10710.14 232
10711.12 219
10712.10 202
10713.07 207
10714.05 203
10715.03 175
10716.01 194
10716.98 251
10717.96 214
10718.94 204
10719.91 228
10720.89 233
10721.87 212
10722.85 220
10723.83 175
10724.80 217
10725.78 236
10726.76 223
10727.74 205
10728.71 210
10729.69 169
10730.67 190
10731.65 192
10732.63 178
10733.60 197
10734.58 237
10735.56 217
10736.54 207
10737.52 173
10738.50 202
10739.47 210
10740.45 215
10741.43 201
10742.41 199
10743.39 187
10744.37 216
10745.35 216
10746.32 225
10747.30 216
10748.28 250
10749.26 231
10750.24 194
10751.22 169
10752.20 250
10753.18 269
10754.16 192
10755.14 186
10756.11 207
10757.09 215
10758.07 203
10759.05 180
10760.03 236
10761.01 218
10761.99 216
10762.97 210
10763.95 207
10764.93 212
10765.91 176
10766.89 224
10767.87 218
10768.85 174
10769.83 188
10770.81 218
10771.79 210
10772.77 210
10773.75 219
10774.73 195
10775.71 241
10776.69 249
10777.67 176
10778.65 188
10779.63 229
10780.61 225
10781.59 208
10782.57 216
10783.55 251
10784.53 217
10785.51 187
10786.49 239
10787.47 217
10788.45 240
10789.43 242
10790.41 187
10791.39 236
10792.38 244
10793.36 194
10794.34 242
10795.32 213
10796.30 181
10797.28 195
10798.26 219
10799.24 227
10800.22 246
10801.21 224
10802.19 185
10803.17 225
10804.15 217
10805.13 204
10806.11 195
10807.09 217
10808.07 260
10809.06 239
10810.04 235
10811.02 264
10812.00 265
10812.98 228
10813.97 245
10814.95 206
10815.93 236
10816.91 225
10817.89 225
10818.87 225
10819.86 242
10820.84 243
10821.82 218
10822.80 253
10823.79 229
10824.77 235
10825.75 244
10826.73 217
10827.72 218
10828.70 223
10829.68 235
10830.66 234
10831.65 264
10832.63 248
10833.61 234
10834.59 240
10835.58 256
10836.56 227
10837.54 229
10838.52 267
10839.51 257
10840.49 233
10841.47 238
10842.46 233
10843.44 246
10844.42 259
10845.41 262
10846.39 245
10847.37 228
10848.36 278
10849.34 245
10850.32 218
10851.31 262
10852.29 282
10853.27 242
10854.26 263
10855.24 260
10856.23 240
10857.21 272
10858.19 273
10859.18 218
10860.16 263
10861.14 264
10862.13 241
10863.11 245
10864.10 258
10865.08 288
10866.07 257
10867.05 309
10868.03 333
10869.02 273
10870.00 278
10870.99 278
10871.97 307
10872.96 314
10873.94 285
10874.92 288
10875.91 304
10876.89 253
10877.88 281
10878.86 265
10879.85 249
10880.83 259
10881.82 316
10882.80 281
10883.79 335
10884.77 376
10885.76 304
10886.74 305
10887.73 290
10888.71 297
10889.70 307
10890.68 326
10891.67 304
10892.65 323
10893.64 316
10894.63 331
10895.61 315
10896.60 304
10897.58 312
10898.57 391
10899.55 389
10900.54 297
10901.53 314
10902.51 353
10903.50 387
10904.48 373
10905.47 352
10906.46 371
10907.44 360
10908.43 398
10909.41 401
10910.40 439
10911.39 408
10912.37 407
10913.36 405
10914.34 372
10915.33 415
10916.32 437
10917.30 450
10918.29 475
10919.28 425
10920.26 476
10921.25 432
10922.24 414
10923.22 402
10924.21 452
10925.20 471
10926.18 455
10927.17 444
10928.16 442
10929.15 442
10930.13 458
10931.12 457
10932.11 431
10933.09 488
10934.08 435
10935.07 429
10936.06 473
10937.04 446
10938.03 459
10939.02 429
10940.01 496
10940.99 582
10941.98 503
10942.97 482
10943.96 518
10944.94 537
10945.93 506
10946.92 566
10947.91 607
10948.90 602
10949.88 603
10950.87 635
10951.86 719
10952.85 775
10953.84 827
10954.82 867
10955.81 924
10956.80 943
10957.79 1004
10958.78 989
10959.77 938
10960.75 824
10961.74 859
10962.73 794
10963.72 715
10964.71 654
10965.70 673
10966.69 671
10967.68 633
10968.66 620
10969.65 574
10970.64 620
10971.63 623
10972.62 589
10973.61 617
10974.60 603
10975.59 600
10976.58 609
10977.57 594
10978.55 624
10979.54 680
10980.53 624
10981.52 598
10982.51 717
10983.50 687
10984.49 664
10985.48 622
10986.47 567
10987.46 601
10988.45 587
10989.44 594
10990.43 704
10991.42 728
10992.41 797
10993.40 909
10994.39 1028
10995.38 1129
10996.37 1276
10997.36 1449
10998.35 1414
10999.34 1435
11000.33 1454
11001.32 1328
11002.31 1195
11003.30 1024
11004.29 907
11005.28 838
11006.27 779
11007.26 737
11008.25 706
11009.24 658
11010.24 586
11011.23 532
11012.22 544
11013.21 552
11014.20 548
11015.19 483
11016.18 503
11017.17 490
11018.16 493
11019.15 491
11020.14 431
11021.14 421
11022.13 391
11023.12 435
11024.11 491
11025.10 448
11026.09 409
11027.08 406
11028.08 372
11029.07 409
11030.06 397
11031.05 399
11032.04 448
11033.03 430
11034.03 403
11035.02 378
11036.01 374
11037.00 416
11037.99 400
11038.99 369
11039.98 373
11040.97 350
11041.96 401
11042.95 422
11043.95 373
11044.94 387
11045.93 360
11046.92 335
11047.92 332
11048.91 353
11049.90 328
11050.89 318
11051.89 353
11052.88 366
11053.87 328
11054.86 316
11055.86 343
11056.85 382
11057.84 340
11058.83 331
11059.83 365
11060.82 337
11061.81 289
11062.81 336
11063.80 364
11064.79 371
11065.79 375
11066.78 387
11067.77 333
11068.77 341
11069.76 376
11070.75 358
11071.75 322
11072.74 342
11073.73 354
11074.73 323
11075.72 320
11076.71 331
11077.71 337
11078.70 367
11079.70 382
11080.69 400
11081.68 346
11082.68 347
11083.67 360
11084.67 356
11085.66 368
11086.65 384
11087.65 346
11088.64 350
11089.64 353
11090.63 319
11091.63 366
11092.62 339
11093.61 318
11094.61 375
11095.60 334
11096.60 350
11097.59 350
11098.59 326
11099.58 322
11100.58 291
11101.57 290
11102.57 323
11103.56 348
11104.56 338
11105.55 305
11106.55 259
11107.54 275
11108.54 284
11109.53 311
11110.53 293
11111.52 305
11112.52 300
11113.51 281
11114.51 276
11115.50 296
11116.50 268
11117.49 258
11118.49 277
11119.49 307
11120.48 292
11121.48 279
11122.47 294
11123.47 274
11124.46 293
11125.46 308
11126.46 301
11127.45 296
11128.45 286
11129.44 263
11130.44 295
11131.44 275
11132.43 314
11133.43 270
11134.43 277
11135.42 243
11136.42 272
11137.41 282
11138.41 264
11139.41 281
11140.40 298
11141.40 315
11142.40 304
11143.39 309
11144.39 273
11145.39 310
11146.38 277
11147.38 304
11148.38 290
11149.38 270
11150.37 282
11151.37 250
11152.37 256
11153.36 273
11154.36 283
11155.36 246
11156.36 280
11157.35 337
11158.35 280
11159.35 262
11160.34 250
11161.34 288
11162.34 305
11163.34 284
11164.33 251
11165.33 285
11166.33 266
11167.33 310
11168.33 307
11169.32 292
11170.32 294
11171.32 312
11172.32 278
11173.32 273
11174.31 300
11175.31 297
11176.31 279
11177.31 274
11178.31 296
11179.30 324
11180.30 300
11181.30 308
11182.30 271
11183.30 294
11184.30 298
11185.30 296
11186.29 323
11187.29 321
11188.29 287
11189.29 326
11190.29 325
11191.29 306
11192.29 318
11193.29 317
11194.28 342
11195.28 330
11196.28 297
11197.28 334
11198.28 298
11199.28 283
11200.28 322
11201.28 321
11202.28 327
11203.28 291
11204.28 331
11205.28 317
11206.28 307
11207.28 282
11208.28 280
11209.27 315
11210.27 303
11211.27 320
11212.27 265
11213.27 276
11214.27 277
11215.27 264
11216.27 254
11217.27 276
11218.27 290
11219.27 313
11220.27 286
11221.27 262
11222.27 267
11223.27 253
11224.27 238
11225.28 266
11226.28 238
11227.28 248
11228.28 226
11229.28 242
11230.28 274
11231.28 256
11232.28 223
11233.28 254
11234.28 234
11235.28 275
11236.28 274
11237.28 220
11238.28 225
11239.28 267
11240.29 235
11241.29 247
11242.29 263
11243.29 209
11244.29 236
11245.29 245
11246.29 212
11247.29 207
11248.30 262
11249.30 288
11250.30 245
11251.30 238
11252.30 244
11253.30 246
11254.31 227
11255.31 238
11256.31 260
11257.31 259
11258.31 256
11259.31 281
11260.32 262
11261.32 261
11262.32 205
11263.32 212
11264.32 226
11265.33 255
11266.33 231
11267.33 254
11268.33 281
11269.34 255
11270.34 253
11271.34 298
11272.34 275
11273.35 203
11274.35 253
11275.35 254
11276.35 276
11277.36 260
11278.36 279
11279.36 281
11280.36 264
11281.37 255
11282.37 245
11283.37 232
11284.38 284
11285.38 284
11286.38 264
11287.38 251
11288.39 278
11289.39 254
11290.39 238
11291.40 239
11292.40 293
11293.40 271
11294.41 258
11295.41 274
11296.41 236
11297.42 265
11298.42 285
11299.43 218
11300.43 271
11301.43 252
11302.44 263
11303.44 289
11304.44 250
11305.45 268
11306.45 258
11307.46 329
11308.46 358
11309.47 396
11310.47 379
11311.47 380
11312.48 394
11313.48 383
11314.49 374
11315.49 340
11316.50 309
11317.50 315
11318.50 243
11319.51 288
11320.51 240
11321.52 291
11322.52 264
11323.53 279
11324.53 253
11325.54 248
11326.54 255
11327.55 230
11328.55 231
11329.56 235
11330.56 241
11331.57 262
11332.57 258
11333.58 219
11334.58 222
11335.59 221
11336.59 247
11337.60 215
11338.60 198
11339.61 200
11340.61 182
11341.62 230
11342.63 271
11343.63 235
11344.64 222
11345.64 186
11346.65 178
11347.65 223
11348.66 224
11349.67 205
11350.67 193
11351.68 184
11352.68 207
11353.69 204
11354.70 202
11355.70 223
11356.71 216
11357.72 227
11358.72 195
11359.73 189
11360.73 182
11361.74 187
11362.75 195
11363.75 177
11364.76 170
11365.77 200
11366.77 228
11367.78 195
11368.79 176
11369.79 191
11370.80 192
11371.81 255
11372.81 235
11373.82 177
11374.83 235
11375.84 222
11376.84 264
11377.85 222
11378.86 189
11379.86 228
11380.87 234
11381.88 217
11382.89 211
11383.89 219
11384.90 225
11385.91 212
11386.92 214
11387.92 243
11388.93 228
11389.94 228
11390.95 237
11391.95 180
11392.96 255
11393.97 231
11394.98 231
11395.99 195
11396.99 194
11398.00 224
11399.01 243
11400.02 248
11401.03 234
11402.03 210
11403.04 206
11404.05 167
11405.06 186
11406.07 198
11407.08 198
11408.09 249
11409.09 188
11410.10 193
11411.11 217
11412.12 216
11413.13 220
11414.14 225
11415.15 238
11416.15 210
11417.16 239
11418.17 250
11419.18 192
11420.19 173
11421.20 194
11422.21 205
11423.22 181
11424.23 185
11425.24 198
11426.25 197
11427.26 232
11428.26 220
11429.27 185
11430.28 231
11431.29 186
11432.30 189
11433.31 241
11434.32 254
11435.33 243
11436.34 223
11437.35 199
11438.36 191
11439.37 194
11440.38 166
11441.39 192
11442.40 220
11443.41 179
11444.42 188
11445.43 185
11446.44 233
11447.45 195
11448.46 189
11449.47 175
11450.48 198
11451.49 201
11452.50 213
11453.51 232
11454.52 200
11455.53 210
11456.55 191
11457.56 185
11458.57 204
11459.58 222
11460.59 227
11461.60 217
11462.61 201
11463.62 206
11464.63 162
11465.64 225
11466.65 217
11467.67 203
11468.68 227
11469.69 245
11470.70 233
11471.71 216
11472.72 222
11473.73 171
11474.74 191
11475.76 173
11476.77 179
11477.78 178
11478.79 194
11479.80 167
11480.81 173
11481.83 188
11482.84 203
11483.85 185
11484.86 168
11485.87 189
11486.89 176
11487.90 178
11488.91 179
11489.92 198
11490.93 201
11491.95 216
11492.96 192
11493.97 165
11494.98 164
11496.00 177
11497.01 201
11498.02 186
11499.03 187
11500.05 166
11501.06 165
11502.07 200
11503.08 186
11504.10 174
11505.11 177
11506.12 173
11507.13 196
11508.15 218
11509.16 205
11510.17 166
11511.19 199
11512.20 217
11513.21 184
11514.23 217
11515.24 218
11516.25 195
11517.27 182
11518.28 161
11519.29 179
11520.31 179
11521.32 173
11522.33 177
11523.35 197
11524.36 197
11525.37 174
11526.39 173
11527.40 151
11528.42 188
11529.43 212
11530.44 178
11531.46 216
11532.47 229
11533.48 176
11534.50 177
11535.51 184
11536.53 181
11537.54 177
11538.56 174
11539.57 187
11540.58 183
11541.60 204
11542.61 206
11543.63 190
11544.64 189
11545.66 195
11546.67 193
11547.69 172
11548.70 171
11549.72 221
11550.73 204
11551.75 199
11552.76 205
11553.78 181
11554.79 182
11555.81 156
11556.82 174
11557.84 175
11558.85 182
11559.87 201
11560.88 177
11561.90 219
11562.91 185
11563.93 208
11564.94 214
11565.96 163
11566.97 189
11567.99 185
11569.00 171
11570.02 179
11571.04 170
11572.05 163
11573.07 172
11574.08 167
11575.10 206
11576.11 186
11577.13 187
11578.15 172
11579.16 197
11580.18 216
11581.20 216
11582.21 174
11583.23 220
11584.24 233
11585.26 203
11586.28 189
11587.29 179
11588.31 172
11589.33 194
11590.34 252
11591.36 202
11592.38 181
11593.39 221
11594.41 224
11595.43 209
11596.44 229
11597.46 252
11598.48 284
11599.49 288
11600.51 276
11601.53 262
11602.54 315
11603.56 309
11604.58 288
11605.60 277
11606.61 252
11607.63 236
11608.65 252
11609.67 249
11610.68 238
11611.70 207
11612.72 229
11613.74 236
11614.75 204
11615.77 181
11616.79 177
11617.81 179
11618.82 189
11619.84 181
11620.86 179
11621.88 200
11622.90 202
11623.91 238
11624.93 188
11625.95 173
11626.97 199
11627.99 231
11629.00 190
11630.02 198
11631.04 205
11632.06 228
11633.08 207
11634.10 190
11635.11 189
11636.13 194
11637.15 179
11638.17 230
11639.19 194
11640.21 155
11641.23 204
11642.25 202
11643.26 180
11644.28 161
11645.30 186
11646.32 200
11647.34 200
11648.36 186
11649.38 213
11650.40 163
11651.42 173
11652.44 208
11653.46 210
11654.47 182
11655.49 195
11656.51 190
11657.53 183
11658.55 213
11659.57 192
11660.59 185
11661.61 203
11662.63 181
11663.65 196
11664.67 184
11665.69 176
11666.71 199
11667.73 200
11668.75 207
11669.77 181
11670.79 206
11671.81 168
11672.83 183
11673.85 221
11674.87 191
11675.89 189
11676.91 183
11677.93 196
11678.95 198
11679.97 182
11680.99 204
11682.01 185
11683.03 186
11684.06 198
11685.08 214
11686.10 176
11687.12 183
11688.14 166
11689.16 180
11690.18 181
11691.20 227
11692.22 182
11693.24 207
11694.26 204
11695.29 147
11696.31 164
11697.33 184
11698.35 180
11699.37 173
11700.39 180
11701.41 177
11702.43 158
11703.46 163
11704.48 156
11705.50 152
11706.52 166
11707.54 197
11708.56 176
11709.59 149
11710.61 207
11711.63 199
11712.65 238
11713.67 182
11714.70 186
11715.72 197
11716.74 186
11717.76 211
11718.78 197
11719.81 192
11720.83 186
11721.85 185
11722.87 196
11723.90 180
11724.92 223
11725.94 208
11726.96 182
11727.99 149
11729.01 178
11730.03 209
11731.05 226
11732.08 200
11733.10 178
11734.12 177
11735.15 187
11736.17 197
11737.19 203
11738.21 204
11739.24 223
11740.26 252
11741.28 209
11742.31 188
11743.33 164
11744.35 167
11745.38 178
11746.40 180
11747.42 216
11748.45 198
11749.47 205
11750.49 193
11751.52 214
11752.54 177
11753.56 184
11754.59 180
11755.61 181
11756.64 180
11757.66 223
11758.68 218
11759.71 182
11760.73 201
11761.76 190
11762.78 197
11763.80 195
11764.83 201
11765.85 189
11766.88 166
11767.90 182
11768.93 221
11769.95 216
11770.97 225
11772.00 216
11773.02 205
11774.05 186
11775.07 186
11776.10 204
11777.12 191
11778.15 156
11779.17 198
11780.20 183
11781.22 199
11782.25 212
11783.27 202
11784.30 194
11785.32 190
11786.35 226
11787.37 236
11788.40 194
11789.42 230
11790.45 228
11791.47 224
11792.50 217
11793.52 233
11794.55 241
11795.57 246
11796.60 268
11797.63 213
11798.65 222
11799.68 209
11800.70 205
11801.73 200
11802.75 212
11803.78 261
11804.81 253
11805.83 233
11806.86 227
11807.88 206
11808.91 221
11809.94 229
11810.96 243
11811.99 284
11813.02 227
11814.04 230
11815.07 222
11816.09 211
11817.12 216
11818.15 226
11819.17 227
11820.20 213
11821.23 234
11822.25 238
11823.28 218
11824.31 267
11825.33 237
11826.36 253
11827.39 252
11828.42 247
11829.44 272
11830.47 258
11831.50 242
11832.52 214
11833.55 256
11834.58 272
11835.61 266
11836.63 268
11837.66 272
11838.69 274
11839.71 267
11840.74 289
11841.77 247
11842.80 238
11843.83 261
11844.85 270
11845.88 311
11846.91 271
11847.94 279
11848.96 265
11849.99 261
11851.02 293
11852.05 287
11853.08 275
11854.10 294
11855.13 313
11856.16 290
11857.19 285
11858.22 303
11859.24 307
11860.27 299
11861.30 337
11862.33 343
11863.36 326
11864.39 320
11865.42 300
11866.44 312
11867.47 336
11868.50 317
11869.53 330
11870.56 318
11871.59 348
11872.62 363
11873.65 349
11874.67 364
11875.70 359
11876.73 325
11877.76 367
11878.79 329
11879.82 349
11880.85 401
11881.88 405
11882.91 384
11883.94 418
11884.97 408
11886.00 411
11887.03 422
11888.06 400
11889.09 461
11890.11 470
11891.14 472
11892.17 426
11893.20 533
11894.23 515
11895.26 527
11896.29 544
11897.32 573
11898.35 670
11899.38 609
11900.41 601
11901.44 656
11902.47 660
11903.50 602
11904.53 562
11905.56 571
11906.59 503
11907.63 542
11908.66 485
11909.69 477
11910.72 502
11911.75 556
11912.78 539
11913.81 562
11914.84 490
11915.87 521
11916.90 552
11917.93 489
11918.96 499
11919.99 588
11921.02 567
11922.06 587
11923.09 559
11924.12 670
11925.15 688
11926.18 717
11927.21 830
11928.24 957
11929.27 997
11930.31 1033
11931.34 1024
11932.37 917
11933.40 922
11934.43 867
11935.46 822
11936.49 791
11937.53 665
11938.56 621
11939.59 613
11940.62 540
11941.65 528
11942.69 495
11943.72 453
11944.75 462
11945.78 474
11946.81 505
11947.85 458
11948.88 460
11949.91 460
11950.94 387
11951.97 433
11953.01 477
11954.04 444
11955.07 423
11956.10 404
11957.14 419
11958.17 372
11959.20 382
11960.24 369
11961.27 386
11962.30 354
11963.33 365
11964.37 350
11965.40 356
11966.43 347
11967.47 342
11968.50 386
11969.53 404
11970.56 386
11971.60 338
11972.63 329
11973.66 335
11974.70 337
11975.73 312
11976.76 368
11977.80 360
11978.83 356
11979.86 378
11980.90 331
11981.93 362
11982.97 314
11984.00 335
11985.03 396
11986.07 349
11987.10 342
11988.13 373
11989.17 389
11990.20 374
11991.24 353
11992.27 387
11993.30 393
11994.34 430
11995.37 400
11996.41 415
11997.44 413
11998.48 410
11999.51 355
12000.54 376
12001.58 404
12002.61 444
12003.65 460
12004.68 429
12005.72 409
12006.75 400
12007.79 402
12008.82 395
12009.86 398
12010.89 379
12011.93 435
12012.96 412
12014.00 424
12015.03 430
12016.07 434
12017.10 421
12018.14 502
12019.17 468
12020.21 430
12021.24 447
12022.28 467
12023.31 501
12024.35 512
12025.38 458
12026.42 440
12027.46 477
12028.49 469
12029.53 446
12030.56 440
12031.60 478
12032.63 516
12033.67 512
12034.71 487
12035.74 455
12036.78 488
12037.81 403
12038.85 395
12039.89 408
12040.92 473
12041.96 444
12042.99 450
12044.03 462
12045.07 480
12046.10 469
12047.14 463
12048.18 467
12049.21 461
12050.25 431
12051.29 441
12052.32 448
12053.36 442
12054.40 442
12055.43 485
12056.47 510
12057.51 476
12058.54 469
12059.58 461
12060.62 520
12061.65 547
12062.69 443
12063.73 448
12064.77 425
12065.80 462
12066.84 464
12067.88 519
12068.92 496
12069.95 516
12070.99 522
12072.03 454
12073.07 492
12074.10 487
12075.14 497
12076.18 479
12077.22 511
12078.25 498
12079.29 526
12080.33 585
12081.37 560
12082.41 544
12083.44 537
12084.48 572
12085.52 590
12086.56 602
12087.60 577
12088.63 589
12089.67 610
12090.71 608
12091.75 572
12092.79 653
12093.83 663
12094.86 710
12095.90 714
12096.94 798
12097.98 945
12099.02 958
12100.06 987
12101.10 1105
12102.13 1067
12103.17 1031
12104.21 1087
12105.25 1000
12106.29 866
12107.33 819
12108.37 753
12109.41 699
12110.45 646
12111.49 562
12112.53 552
12113.56 524
12114.60 494
12115.64 479
12116.68 461
12117.72 475
12118.76 479
12119.80 428
12120.84 397
12121.88 403
12122.92 354
12123.96 382
12125.00 387
12126.04 347
12127.08 336
12128.12 385
12129.16 370
12130.20 417
12131.24 385
12132.28 342
12133.32 316
12134.36 313
12135.40 279
12136.44 354
12137.48 358
12138.52 294
12139.56 269
12140.60 311
12141.64 308
12142.68 301
12143.72 346
12144.76 284
12145.81 271
12146.85 284
12147.89 295
12148.93 279
12149.97 293
12151.01 259
12152.05 293
12153.09 321
12154.13 274
12155.17 303
12156.21 322
12157.26 271
12158.30 284
12159.34 279
12160.38 276
12161.42 305
12162.46 315
12163.50 311
12164.55 284
12165.59 254
12166.63 289
12167.67 298
12168.71 280
12169.75 306
12170.80 336
12171.84 315
12172.88 323
12173.92 277
12174.96 297
12176.00 281
12177.05 287
12178.09 339
12179.13 332
12180.17 279
12181.22 304
12182.26 330
12183.30 281
12184.34 324
12185.38 298
12186.43 275
12187.47 293
12188.51 290
12189.55 285
12190.60 317
12191.64 335
12192.68 354
12193.72 323
12194.77 300
12195.81 328
12196.85 317
12197.90 268
12198.94 301
12199.98 283
12201.03 291
12202.07 314
12203.11 332
12204.15 284
12205.20 267
12206.24 301
12207.28 247
12208.33 310
12209.37 323
12210.41 312
12211.46 302
12212.50 266
12213.55 268
12214.59 290
12215.63 322
12216.68 313
12217.72 317
12218.76 296
12219.81 280
12220.85 274
12221.90 287
12222.94 317
12223.98 317
12225.03 292
12226.07 255
12227.12 257
12228.16 258
12229.20 252
12230.25 267
12231.29 273
12232.34 273
12233.38 278
12234.43 316
12235.47 264
12236.52 245
12237.56 237
12238.61 209
12239.65 239
12240.69 220
12241.74 256
12242.78 264
12243.83 271
12244.87 242
12245.92 261
12246.96 249
12248.01 264
12249.05 266
12250.10 261
12251.14 234
12252.19 231
12253.24 230
12254.28 221
12255.33 236
12256.37 230
12257.42 241
12258.46 227
12259.51 214
12260.55 202
12261.60 217
12262.64 240
12263.69 225
12264.74 212
12265.78 209
12266.83 242
12267.87 230
12268.92 240
12269.97 259
12271.01 239
12272.06 232
12273.10 242
12274.15 224
12275.20 211
12276.24 208
12277.29 210
12278.34 212
12279.38 221
12280.43 247
12281.47 207
12282.52 233
12283.57 226
12284.61 245
12285.66 205
12286.71 198
12287.75 186
12288.80 253
12289.85 237
12290.90 192
12291.94 194
12292.99 225
12294.04 208
12295.08 217
12296.13 195
12297.18 209
12298.22 216
12299.27 229
12300.32 236
12301.37 219
12302.41 273
12303.46 199
12304.51 225
12305.56 201
12306.60 190
12307.65 232
12308.70 210
12309.75 224
12310.79 233
12311.84 192
12312.89 177
12313.94 222
12314.99 247
12316.03 245
12317.08 186
12318.13 198
12319.18 183
12320.23 217
12321.27 218
12322.32 196
12323.37 185
12324.42 196
12325.47 200
12326.52 183
12327.56 172
12328.61 212
12329.66 185
12330.71 193
12331.76 171
12332.81 213
12333.86 178
12334.91 179
12335.95 167
12337.00 183
12338.05 204
12339.10 192
12340.15 228
12341.20 227
12342.25 211
12343.30 191
12344.35 190
12345.40 183
12346.44 207
12347.49 242
12348.54 206
12349.59 217
12350.64 217
12351.69 223
12352.74 211
12353.79 200
12354.84 187
12355.89 190
12356.94 192
12357.99 216
12359.04 220
12360.09 212
12361.14 185
12362.19 203
12363.24 224
12364.29 207
12365.34 274
12366.39 264
12367.44 218
12368.49 231
12369.54 228
12370.59 227
12371.64 200
12372.69 220
12373.74 206
12374.79 175
12375.84 212
12376.89 203
12377.94 219
12378.99 219
12380.05 179
12381.10 229
12382.15 227
12383.20 178
12384.25 189
12385.30 197
12386.35 224
12387.40 202
12388.45 205
12389.50 220
12390.55 191
12391.61 224
12392.66 271
12393.71 224
12394.76 222
12395.81 235
12396.86 234
12397.91 225
12398.97 240
12400.02 191
12401.07 227
12402.12 214
12403.17 222
12404.22 229
12405.28 211
12406.33 215
12407.38 248
12408.43 221
12409.48 250
12410.53 266
12411.59 238
12412.64 233
12413.69 246
12414.74 244
12415.80 229
12416.85 230
12417.90 246
12418.95 229
12420.00 224
12421.06 236
12422.11 211
12423.16 229
12424.21 229
12425.27 235
12426.32 251
12427.37 236
12428.43 241
12429.48 247
12430.53 249
12431.58 232
12432.64 260
12433.69 253
12434.74 206
12435.80 234
12436.85 228
12437.90 194
12438.96 220
12440.01 292
12441.06 247
12442.12 250
12443.17 215
12444.22 234
12445.28 209
12446.33 242
12447.38 229
12448.44 195
12449.49 200
12450.54 252
12451.60 267
12452.65 238
12453.71 270
12454.76 247
12455.81 288
12456.87 275
12457.92 297
12458.98 292
12460.03 281
12461.08 227
12462.14 278
12463.19 266
12464.25 301
12465.30 332
12466.35 361
12467.41 315
12468.46 389
12469.52 409
12470.57 479
12471.63 496
12472.68 549
12473.74 588
12474.79 636
12475.85 635
12476.90 633
12477.96 585
12479.01 577
12480.07 500
12481.12 475
12482.18 447
12483.23 376
12484.29 351
12485.34 346
12486.40 328
12487.45 315
12488.51 269
12489.56 304
12490.62 287
12491.67 290
12492.73 295
12493.78 276
12494.84 271
12495.90 308
12496.95 298
12498.01 265
12499.06 281
12500.12 273
12501.17 232
12502.23 238
12503.29 262
12504.34 279
12505.40 266
12506.45 226
12507.51 228
12508.57 200
12509.62 212
12510.68 272
12511.73 258
12512.79 230
12513.85 224
12514.90 238
12515.96 229
12517.02 266
12518.07 243
12519.13 235
12520.19 252
12521.24 258
12522.30 216
12523.36 255
12524.41 268
12525.47 232
12526.53 250
12527.58 229
12528.64 242
12529.70 234
12530.76 266
12531.81 236
12532.87 247
12533.93 212
12534.98 215
12536.04 255
12537.10 280
12538.16 249
12539.21 265
12540.27 272
12541.33 271
12542.39 275
12543.44 268
12544.50 250
12545.56 243
12546.62 245
12547.68 323
12548.73 278
12549.79 286
12550.85 277
12551.91 298
12552.96 311
12554.02 296
12555.08 279
12556.14 331
12557.20 327
12558.26 321
12559.31 294
12560.37 325
12561.43 294
12562.49 252
12563.55 278
12564.61 242
12565.66 247
12566.72 309
12567.78 260
12568.84 252
12569.90 254
12570.96 270
12572.02 297
12573.08 253
12574.13 242
12575.19 261
12576.25 235
12577.31 262
12578.37 229
12579.43 213
12580.49 229
12581.55 230
12582.61 246
12583.67 244
12584.73 209
12585.79 223
12586.85 255
12587.91 225
12588.96 215
12590.02 232
12591.08 241
12592.14 233
12593.20 247
12594.26 219
12595.32 270
12596.38 256
12597.44 267
12598.50 226
12599.56 217
12600.62 238
12601.68 230
12602.74 256
12603.80 227
12604.86 240
12605.92 219
12606.98 233
12608.04 246
12609.10 245
12610.17 213
12611.23 225
12612.29 231
12613.35 195
12614.41 237
12615.47 212
12616.53 248
12617.59 241
12618.65 246
12619.71 245
12620.77 248
12621.83 205
12622.89 220
12623.95 241
12625.02 246
12626.08 244
12627.14 224
12628.20 218
12629.26 218
12630.32 198
12631.38 218
12632.44 235
12633.51 232
12634.57 208
12635.63 217
12636.69 229
12637.75 220
12638.81 224
12639.88 229
12640.94 214
12642.00 225
12643.06 229
12644.12 215
12645.18 214
12646.25 237
12647.31 255
12648.37 227
12649.43 222
12650.50 230
12651.56 225
12652.62 205
12653.68 222
12654.74 209
12655.81 202
12656.87 195
12657.93 216
12658.99 218
12660.06 208
12661.12 239
12662.18 233
12663.24 206
12664.31 217
12665.37 229
12666.43 237
12667.50 206
12668.56 173
12669.62 206
12670.68 212
12671.75 208
12672.81 203
12673.87 204
12674.94 223
12676.00 196
12677.06 205
12678.13 224
12679.19 190
12680.25 225
12681.32 253
12682.38 216
12683.44 226
12684.51 207
12685.57 184
12686.63 204
12687.70 219
12688.76 221
12689.83 204
12690.89 223
12691.95 227
12693.02 244
12694.08 199
12695.15 230
12696.21 229
12697.27 246
12698.34 216
12699.40 262
12700.47 238
12701.53 250
12702.60 242
12703.66 226
12704.72 236
12705.79 240
12706.85 265
12707.92 183
12708.98 232
12710.05 239
12711.11 202
12712.18 215
12713.24 225
12714.31 200
12715.37 243
12716.44 244
12717.50 236
12718.57 220
12719.63 206
12720.70 240
12721.76 190
12722.83 227
12723.89 228
12724.96 238
12726.02 219
12727.09 212
12728.15 175
12729.22 204
12730.28 191
12731.35 244
12732.41 244
12733.48 213
12734.55 248
12735.61 229
12736.68 238
12737.74 203
12738.81 211
12739.88 189
12740.94 242
12742.01 212
12743.07 209
12744.14 203
12745.21 227
12746.27 211
12747.34 212
12748.40 188
12749.47 208
12750.54 207
12751.60 194
12752.67 193
12753.74 192
12754.80 179
12755.87 204
12756.94 233
12758.00 230
12759.07 224
12760.14 215
12761.20 227
12762.27 198
12763.34 186
12764.40 201
12765.47 201
12766.54 173
12767.60 159
12768.67 192
12769.74 196
12770.81 191
12771.87 183
12772.94 219
12774.01 204
12775.08 190
12776.14 215
12777.21 176
12778.28 182
12779.35 171
12780.41 190
12781.48 198
12782.55 198
12783.62 216
12784.68 210
12785.75 182
12786.82 178
12787.89 201
12788.96 212
12790.02 185
12791.09 215
12792.16 200
12793.23 230
12794.30 234
12795.36 219
12796.43 226
12797.50 223
12798.57 211
12799.64 215
12800.71 205
12801.77 226
12802.84 228
12803.91 221
12804.98 227
12806.05 217
12807.12 244
12808.19 262
12809.25 233
12810.32 219
12811.39 250
12812.46 236
12813.53 251
12814.60 249
12815.67 215
12816.74 233
12817.81 225
12818.88 252
12819.95 245
12821.01 212
12822.08 225
12823.15 198
12824.22 213
12825.29 250
12826.36 234
12827.43 222
12828.50 214
12829.57 240
12830.64 209
12831.71 214
12832.78 260
12833.85 189
12834.92 193
12835.99 214
12837.06 212
12838.13 205
12839.20 189
12840.27 225
12841.34 221
12842.41 193
12843.48 204
12844.55 208
12845.62 200
12846.69 196
12847.76 183
12848.83 217
12849.90 243
12850.97 199
12852.04 195
12853.11 181
12854.19 185
12855.26 209
12856.33 176
12857.40 173
12858.47 173
12859.54 182
12860.61 178
12861.68 192
12862.75 168
12863.82 174
12864.89 164
12865.97 207
12867.04 173
12868.11 183
12869.18 170
12870.25 168
12871.32 185
12872.39 185
12873.47 182
12874.54 200
12875.61 166
12876.68 165
12877.75 142
12878.82 161
12879.90 137
12880.97 179
12882.04 209
12883.11 154
12884.18 162
12885.25 181
12886.33 159
12887.40 157
12888.47 147
12889.54 168
12890.62 153
12891.69 163
12892.76 169
12893.83 172
12894.90 137
12895.98 170
12897.05 184
12898.12 177
12899.19 177
12900.27 167
12901.34 172
12902.41 177
12903.49 167
12904.56 165
12905.63 144
12906.70 178
12907.78 166
12908.85 196
12909.92 160
12911.00 186
12912.07 186
12913.14 147
12914.22 161
12915.29 163
12916.36 155
12917.44 199
12918.51 172
12919.58 160
12920.66 149
12921.73 192
12922.80 184
12923.88 195
12924.95 189
12926.02 145
12927.10 220
12928.17 190
12929.24 161
12930.32 175
12931.39 182
12932.47 170
12933.54 172
12934.61 191
12935.69 189
12936.76 167
12937.84 173
12938.91 179
12939.99 170
12941.06 159
12942.13 161
12943.21 161
12944.28 165
12945.36 154
12946.43 157
12947.51 184
12948.58 160
12949.66 126
12950.73 143
12951.81 160
12952.88 166
12953.95 154
12955.03 155
12956.10 153
12957.18 161
12958.25 168
12959.33 166
12960.40 166
12961.48 161
12962.56 187
12963.63 203
12964.71 177
12965.78 155
12966.86 163
12967.93 175
12969.01 179
12970.08 176
12971.16 161
12972.23 195
12973.31 166
12974.39 125
12975.46 154
12976.54 196
12977.61 207
12978.69 183
12979.76 149
12980.84 155
12981.92 197
12982.99 201
12984.07 182
12985.14 157
12986.22 162
12987.30 167
12988.37 174
12989.45 163
12990.53 153
12991.60 176
12992.68 169
12993.76 151
12994.83 173
12995.91 192
12996.99 226
12998.06 182
12999.14 189
13000.22 194
13001.29 187
13002.37 173
13003.45 188
13004.52 171
13005.60 191
13006.68 185
13007.75 168
13008.83 141
13009.91 172
13010.99 166
13012.06 171
13013.14 176
13014.22 170
13015.30 162
13016.37 185
13017.45 187
13018.53 180
13019.61 184
13020.68 158
13021.76 175
13022.84 188
13023.92 193
13024.99 174
13026.07 180
13027.15 164
13028.23 169
13029.31 196
13030.38 223
13031.46 189
13032.54 169
13033.62 164
13034.70 153
13035.77 147
13036.85 161
13037.93 167
13039.01 193
13040.09 176
13041.17 159
13042.24 193
13043.32 196
13044.40 176
13045.48 183
13046.56 162
13047.64 173
13048.72 203
13049.80 174
13050.87 173
13051.95 172
13053.03 152
13054.11 198
13055.19 175
13056.27 204
13057.35 184
13058.43 186
13059.51 170
13060.59 193
13061.67 181
13062.74 169
13063.82 174
13064.90 165
13065.98 165
13067.06 185
13068.14 208
13069.22 206
13070.30 206
13071.38 195
13072.46 181
13073.54 238
13074.62 210
13075.70 189
13076.78 187
13077.86 177
13078.94 186
13080.02 176
13081.10 191
13082.18 216
13083.26 210
13084.34 162
13085.42 177
13086.50 136
13087.58 170
13088.66 157
13089.74 186
13090.82 164
13091.90 159
13092.99 157
13094.07 192
13095.15 202
13096.23 180
13097.31 176
13098.39 173
13099.47 203
13100.55 199
13101.63 171
13102.71 159
13103.79 161
13104.88 181
13105.96 149
13107.04 185
13108.12 189
13109.20 201
13110.28 140
13111.36 156
13112.44 174
13113.53 194
13114.61 195
13115.69 174
13116.77 155
13117.85 164
13118.93 191
13120.02 176
13121.10 190
13122.18 184
13123.26 158
13124.34 178
13125.42 185
13126.51 178
13127.59 182
13128.67 191
13129.75 168
13130.84 164
13131.92 160
13133.00 157
13134.08 158
13135.16 164
13136.25 177
13137.33 158
13138.41 169
13139.49 184
13140.58 212
13141.66 192
13142.74 178
13143.82 176
13144.91 170
13145.99 191
13147.07 199
13148.16 204
13149.24 173
13150.32 169
13151.41 180
13152.49 180
13153.57 155
13154.65 173
13155.74 166
13156.82 186
13157.90 207
13158.99 183
13160.07 199
13161.15 210
13162.24 173
13163.32 183
13164.40 183
13165.49 148
13166.57 176
13167.66 180
13168.74 169
13169.82 189
13170.91 201
13171.99 161
13173.08 189
13174.16 178
13175.24 209
13176.33 197
13177.41 210
13178.50 205
13179.58 195
13180.66 194
13181.75 198
13182.83 231
13183.92 230
13185.00 183
13186.09 213
13187.17 221
13188.25 183
13189.34 199
13190.42 209
13191.51 217
13192.59 201
13193.68 202
13194.76 195
13195.85 187
13196.93 222
13198.02 176
13199.10 188
13200.19 202
13201.27 245
13202.36 236
13203.44 224
13204.53 192
13205.61 185
13206.70 186
13207.78 219
13208.87 198
13209.96 200
13211.04 232
13212.13 235
13213.21 242
13214.30 182
13215.38 198
13216.47 259
13217.55 246
13218.64 176
13219.73 192
13220.81 218
13221.90 238
13222.98 221
13224.07 232
13225.16 249
13226.24 224
13227.33 222
13228.41 185
13229.50 181
13230.59 210
13231.67 240
13232.76 186
13233.85 212
13234.93 196
13236.02 229
13237.11 258
13238.19 213
13239.28 235
13240.37 213
13241.45 210
13242.54 229
13243.63 205
13244.71 237
13245.80 226
13246.89 231
13247.97 249
13249.06 262
13250.15 264
13251.24 288
13252.32 250
13253.41 232
13254.50 229
13255.58 223
13256.67 239
13257.76 272
13258.85 269
13259.93 247
13261.02 242
13262.11 257
13263.20 269
13264.28 265
13265.37 247
13266.46 265
13267.55 281
13268.64 247
13269.72 253
13270.81 278
13271.90 254
13272.99 268
13274.08 318
13275.16 254
13276.25 240
13277.34 289
13278.43 343
13279.52 264
13280.61 325
13281.69 312
13282.78 307
13283.87 309
13284.96 296
13286.05 264
13287.14 296
13288.23 343
13289.31 353
13290.40 298
13291.49 338
13292.58 319
13293.67 307
13294.76 337
13295.85 353
13296.94 360
13298.03 350
13299.11 306
13300.20 322
13301.29 331
13302.38 347
13303.47 342
13304.56 362
13305.65 387
13306.74 421
13307.83 407
13308.92 463
13310.01 424
13311.10 381
13312.19 397
13313.28 406
13314.37 405
13315.46 355
13316.55 391
13317.64 384
13318.73 388
13319.82 385
13320.91 354
13322.00 352
13323.09 406
13324.18 436
13325.27 360
13326.36 322
13327.45 320
13328.54 365
13329.63 383
13330.72 374
13331.81 385
13332.90 367
13333.99 339
13335.08 370
13336.17 343
13337.26 420
13338.35 372
13339.44 396
13340.53 393
13341.62 422
13342.72 385
13343.81 384
13344.90 420
13345.99 406
13347.08 472
13348.17 397
13349.26 418
13350.35 420
13351.44 390
13352.54 395
13353.63 423
13354.72 443
13355.81 438
13356.90 446
13357.99 479
13359.08 521
13360.18 487
13361.27 512
13362.36 560
13363.45 537
13364.54 529
13365.63 535
13366.73 539
13367.82 593
13368.91 567
13370.00 536
13371.09 525
13372.19 494
13373.28 492
13374.37 442
13375.46 464
13376.56 415
13377.65 388
13378.74 376
13379.83 384
13380.93 352
13382.02 346
13383.11 378
13384.20 382
13385.30 383
13386.39 358
13387.48 367
13388.57 366
13389.67 384
13390.76 352
13391.85 336
13392.95 366
13394.04 350
13395.13 334
13396.22 382
13397.32 355
13398.41 344
13399.50 306
13400.60 319
13401.69 310
13402.78 320
13403.88 330
13404.97 320
13406.06 308
13407.16 276
13408.25 329
13409.35 341
13410.44 341
13411.53 323
13412.63 309
13413.72 347
13414.81 352
13415.91 329
13417.00 321
13418.10 354
13419.19 361
13420.28 326
13421.38 345
13422.47 311
13423.57 324
13424.66 356
13425.76 332
13426.85 336
13427.94 363
13429.04 329
13430.13 340
13431.23 322
13432.32 350
13433.42 368
13434.51 360
13435.61 352
13436.70 366
13437.80 371
13438.89 349
13439.99 380
13441.08 366
13442.18 423
13443.27 380
13444.37 386
13445.46 372
13446.56 408
13447.65 397
13448.75 383
13449.84 365
13450.94 421
13452.03 429
13453.13 444
13454.22 425
13455.32 476
13456.41 484
13457.51 500
13458.61 447
13459.70 464
13460.80 465
13461.89 449
13462.99 374
13464.08 425
13465.18 479
13466.28 443
13467.37 488
13468.47 490
13469.56 502
13470.66 483
13471.76 465
13472.85 462
13473.95 458
13475.05 480
13476.14 442
13477.24 500
13478.33 482
13479.43 479
13480.53 505
13481.62 490
13482.72 452
13483.82 517
13484.91 507
13486.01 515
13487.11 568
13488.20 543
13489.30 608
13490.40 574
13491.50 568
13492.59 578
13493.69 649
13494.79 644
13495.88 632
13496.98 645
13498.08 720
13499.18 764
13500.27 751
13501.37 727
13502.47 720
13503.57 732
13504.66 695
13505.76 681
13506.86 714
13507.96 630
13509.05 593
13510.15 567
13511.25 546
13512.35 515
13513.44 500
13514.54 490
13515.64 504
13516.74 452
13517.84 428
13518.93 389
13520.03 383
13521.13 401
13522.23 400
13523.33 375
13524.43 390
13525.52 421
13526.62 357
13527.72 367
13528.82 382
13529.92 355
13531.02 370
13532.12 351
13533.21 373
13534.31 361
13535.41 343
13536.51 333
13537.61 351
13538.71 346
13539.81 377
13540.91 352
13542.01 314
13543.10 304
13544.20 348
13545.30 298
13546.40 290
13547.50 298
13548.60 296
13549.70 296
13550.80 328
13551.90 329
13553.00 275
13554.10 250
13555.20 263
13556.30 314
13557.40 302
13558.50 333
13559.60 312
13560.70 288
13561.80 298
13562.90 281
13564.00 273
13565.10 281
13566.20 281
13567.30 316
13568.40 282
13569.50 267
13570.60 300
13571.70 327
13572.80 288
13573.90 331
13575.00 293
13576.10 299
13577.20 319
13578.30 284
13579.40 241
13580.50 260
13581.60 295
13582.70 277
13583.80 308
13584.90 289
13586.00 268
13587.10 273
13588.21 278
13589.31 294
13590.41 283
13591.51 308
13592.61 301
13593.71 292
13594.81 269
13595.91 274
13597.01 281
13598.12 288
13599.22 313
13600.32 270
13601.42 307
13602.52 282
13603.62 273
13604.72 327
13605.83 338
13606.93 305
13608.03 277
13609.13 289
13610.23 296
13611.34 288
13612.44 265
13613.54 309
13614.64 298
13615.74 309
13616.85 348
13617.95 338
13619.05 338
13620.15 330
13621.25 339
13622.36 319
13623.46 320
13624.56 277
13625.66 276
13626.77 305
13627.87 286
13628.97 319
13630.07 324
13631.18 274
13632.28 295
13633.38 313
13634.48 274
13635.59 294
13636.69 283
13637.79 333
13638.90 328
13640.00 317
13641.10 313
13642.21 302
13643.31 294
13644.41 301
13645.52 318
13646.62 311
13647.72 254
13648.83 267
13649.93 263
13651.03 258
13652.14 289
13653.24 260
13654.34 284
13655.45 284
13656.55 247
13657.65 262
13658.76 308
13659.86 307
13660.97 247
13662.07 249
13663.17 267
13664.28 232
13665.38 249
13666.49 274
13667.59 284
13668.69 272
13669.80 307
13670.90 314
13672.01 271
13673.11 261
13674.22 239
13675.32 230
13676.42 253
13677.53 232
13678.63 249
13679.74 246
13680.84 288
13681.95 273
13683.05 268
13684.16 269
13685.26 266
13686.37 268
13687.47 256
13688.58 272
13689.68 256
13690.79 301
13691.89 271
13693.00 269
13694.10 241
13695.21 252
13696.31 328
13697.42 279
13698.52 284
13699.63 299
13700.73 277
13701.84 278
13702.95 276
13704.05 284
13705.16 255
13706.26 288
13707.37 264
13708.47 276
13709.58 269
13710.69 304
13711.79 307
13712.90 314
13714.00 298
13715.11 299
13716.22 316
13717.32 333
13718.43 314
13719.53 306
13720.64 336
13721.75 310
13722.85 333
13723.96 318
13725.07 381
13726.17 349
13727.28 375
13728.39 369
13729.49 406
13730.60 399
13731.71 365
13732.81 352
13733.92 381
13735.03 358
13736.13 376
13737.24 353
13738.35 320
13739.46 326
13740.56 356
13741.67 421
13742.78 409
13743.88 405
13744.99 385
13746.10 395
13747.21 372
13748.31 455
13749.42 491
13750.53 454
13751.64 434
13752.74 439
13753.85 461
13754.96 459
13756.07 439
13757.17 518
13758.28 509
13759.39 526
13760.50 521
13761.61 535
13762.71 651
13763.82 628
13764.93 709
13766.04 738
13767.15 765
13768.25 884
13769.36 880
13770.47 959
13771.58 925
13772.69 877
13773.80 907
13774.90 919
13776.01 796
13777.12 766
13778.23 720
13779.34 615
13780.45 574
13781.56 608
13782.67 541
13783.77 502
13784.88 484
13785.99 469
13787.10 501
13788.21 449
13789.32 465
13790.43 466
13791.54 448
13792.65 378
13793.76 406
13794.86 430
13795.97 402
13797.08 411
13798.19 397
13799.30 374
13800.41 372
13801.52 380
13802.63 383
13803.74 348
13804.85 331
13805.96 328
13807.07 315
13808.18 325
13809.29 303
13810.40 285
13811.51 333
13812.62 308
13813.73 316
13814.84 322
13815.95 298
13817.06 278
13818.17 280
13819.28 293
13820.39 275
13821.50 279
13822.61 276
13823.72 284
13824.83 261
13825.94 277
13827.05 266
13828.16 248
13829.27 270
13830.39 253
13831.50 299
13832.61 251
13833.72 269
13834.83 257
13835.94 290
13837.05 279
13838.16 283
13839.27 273
13840.38 289
13841.50 268
13842.61 285
13843.72 280
13844.83 273
13845.94 259
13847.05 253
13848.16 288
13849.27 291
13850.39 277
13851.50 280
13852.61 284
13853.72 269
13854.83 267
13855.94 283
13857.06 290
13858.17 280
13859.28 294
13860.39 301
13861.50 313
13862.62 305
13863.73 326
13864.84 295
13865.95 261
13867.06 303
13868.18 312
13869.29 332
13870.40 352
13871.51 286
13872.63 284
13873.74 289
13874.85 330
13875.96 334
13877.08 335
13878.19 299
13879.30 300
13880.41 299
13881.53 331
13882.64 345
13883.75 322
13884.87 328
13885.98 325
13887.09 305
13888.20 292
13889.32 304
13890.43 351
13891.54 327
13892.66 318
13893.77 358
13894.88 381
13896.00 346
13897.11 332
13898.22 326
13899.34 353
13900.45 314
13901.56 350
13902.68 291
13903.79 299
13904.91 308
13906.02 282
13907.13 258
13908.25 262
13909.36 289
13910.48 315
13911.59 310
13912.70 274
13913.82 264
13914.93 261
13916.05 269
13917.16 268
13918.27 266
13919.39 237
13920.50 231
13921.62 280
13922.73 277
13923.85 235
13924.96 272
13926.08 274
13927.19 235
13928.30 246
13929.42 262
13930.53 246
13931.65 240
13932.76 260
13933.88 260
13934.99 267
13936.11 292
13937.22 254
13938.34 262
13939.45 267
13940.57 253
13941.68 251
13942.80 255
13943.91 264
13945.03 258
13946.15 273
13947.26 277
13948.38 258
13949.49 223
13950.61 248
13951.72 271
13952.84 237
13953.95 250
13955.07 241
13956.19 274
13957.30 269
13958.42 246
13959.53 241
13960.65 252
13961.77 268
13962.88 257
13964.00 220
13965.11 240
13966.23 273
13967.35 235
13968.46 255
13969.58 244
13970.69 255
13971.81 259
13972.93 262
13974.04 251
13975.16 264
13976.28 247
13977.39 249
13978.51 286
13979.63 236
13980.74 235
13981.86 252
13982.98 222
13984.09 256
13985.21 276
13986.33 247
13987.45 243
13988.56 238
13989.68 213
13990.80 236
13991.91 236
13993.03 234
13994.15 215
13995.27 218
13996.38 244
13997.50 212
13998.62 253
13999.74 236
14000.85 224
14001.97 244
14003.09 260
14004.21 213
14005.32 222
14006.44 241
14007.56 262
14008.68 233
14009.80 228
14010.91 272
14012.03 244
14013.15 243
14014.27 235
14015.39 246
14016.50 247
14017.62 230
14018.74 251
14019.86 244
14020.98 245
14022.10 261
14023.21 256
14024.33 252
14025.45 244
14026.57 273
14027.69 271
14028.81 246
14029.93 238
14031.04 226
14032.16 226
14033.28 244
14034.40 268
14035.52 271
14036.64 288
14037.76 278
14038.88 268
14040.00 257
14041.12 265
14042.23 273
14043.35 281
14044.47 303
14045.59 268
14046.71 247
14047.83 271
14048.95 302
14050.07 303
14051.19 295
14052.31 286
14053.43 298
14054.55 291
14055.67 298
14056.79 272
14057.91 292
14059.03 300
14060.15 299
14061.27 300
14062.39 329
14063.51 297
14064.63 283
14065.75 304
14066.87 307
14067.99 323
14069.11 354
14070.23 329
14071.35 349
14072.47 324
14073.59 345
14074.71 394
14075.83 406
14076.95 390
14078.07 401
14079.19 406
14080.31 406
14081.44 387
14082.56 424
14083.68 369
14084.80 396
14085.92 439
14087.04 460
14088.16 492
14089.28 463
14090.40 464
14091.52 499
14092.65 580
14093.77 558
14094.89 517
14096.01 616
14097.13 561
14098.25 567
14099.37 606
14100.50 533
14101.62 514
14102.74 544
14103.86 462
14104.98 417
14106.10 409
14107.23 378
14108.35 353
14109.47 385
14110.59 399
14111.71 338
14112.84 348
14113.96 376
14115.08 350
14116.20 300
14117.32 331
14118.45 318
14119.57 350
14120.69 331
14121.81 329
14122.94 308
14124.06 308
14125.18 264
14126.30 255
14127.43 278
14128.55 287
14129.67 302
14130.79 302
14131.92 297
14133.04 290
14134.16 297
14135.29 294
14136.41 286
14137.53 280
14138.66 315
14139.78 301
14140.90 267
14142.02 281
14143.15 271
14144.27 287
14145.39 260
14146.52 269
14147.64 285
14148.76 249
14149.89 272
14151.01 275
14152.14 276
14153.26 278
14154.38 255
14155.51 257
14156.63 274
14157.75 270
14158.88 279
14160.00 223
14161.13 219
14162.25 187
14163.37 229
14164.50 251
14165.62 272
14166.75 243
14167.87 250
14168.99 228
14170.12 241
14171.24 224
14172.37 205
14173.49 255
14174.62 299
14175.74 274
14176.87 268
14177.99 260
14179.12 239
14180.24 235
14181.36 232
14182.49 236
14183.61 253
14184.74 270
14185.86 208
14186.99 234
14188.11 248
14189.24 258
14190.36 267
14191.49 283
14192.62 255
14193.74 257
14194.87 242
14195.99 252
14197.12 233
14198.24 226
14199.37 238
14200.49 244
14201.62 229
14202.74 223
14203.87 246
14205.00 262
14206.12 248
14207.25 255
14208.37 241
14209.50 235
14210.62 265
14211.75 248
14212.88 239
14214.00 191
14215.13 240
14216.26 235
14217.38 201
14218.51 217
14219.63 234
14220.76 243
14221.89 243
14223.01 225
14224.14 247
14225.27 239
14226.39 262
14227.52 246
14228.65 219
14229.77 226
14230.90 219
14232.03 221
14233.15 241
14234.28 223
14235.41 217
14236.53 228
14237.66 203
14238.79 188
14239.91 212
14241.04 188
14242.17 213
14243.30 222
14244.42 249
14245.55 216
14246.68 223
14247.81 218
14248.93 210
14250.06 225
14251.19 211
14252.32 211
14253.44 196
14254.57 199
14255.70 205
14256.83 225
14257.95 225
14259.08 214
14260.21 216
14261.34 189
14262.47 193
14263.59 180
14264.72 214
14265.85 223
14266.98 229
14268.11 231
14269.23 209
14270.36 224
14271.49 214
14272.62 230
14273.75 196
14274.88 201
14276.01 197
14277.13 171
14278.26 189
14279.39 213
14280.52 194
14281.65 188
14282.78 171
14283.91 183
14285.04 207
14286.16 217
14287.29 168
14288.42 181
14289.55 187
14290.68 203
14291.81 177
14292.94 199
14294.07 194
14295.20 186
14296.33 202
14297.46 173
14298.59 180
14299.71 181
14300.84 187
14301.97 181
14303.10 176
14304.23 190
14305.36 171
14306.49 198
14307.62 189
14308.75 155
14309.88 184
14311.01 187
14312.14 186
14313.27 171
14314.40 192
14315.53 176
14316.66 183
14317.79 192
14318.92 164
14320.05 181
14321.18 181
14322.31 197
14323.44 183
14324.57 159
14325.70 172
14326.84 214
14327.97 175
14329.10 150
14330.23 149
14331.36 166
14332.49 176
14333.62 192
14334.75 178
14335.88 175
14337.01 161
14338.14 183
14339.27 204
14340.41 182
14341.54 151
14342.67 175
14343.80 182
14344.93 162
14346.06 178
14347.19 172
14348.32 170
14349.46 153
14350.59 140
14351.72 173
14352.85 181
14353.98 192
14355.11 169
14356.25 170
14357.38 176
14358.51 169
14359.64 158
14360.77 180
14361.90 160
14363.04 172
14364.17 151
14365.30 165
14366.43 152
14367.56 165
14368.70 206
14369.83 178
14370.96 180
14372.09 166
14373.23 144
14374.36 195
14375.49 174
14376.62 168
14377.76 177
14378.89 159
14380.02 185
14381.15 156
14382.29 188
14383.42 195
14384.55 179
14385.69 144
14386.82 160
14387.95 170
14389.08 212
14390.22 208
14391.35 154
14392.48 157
14393.62 138
14394.75 172
14395.88 169
14397.02 160
14398.15 161
14399.28 155
14400.42 143
14401.55 164
14402.68 172
14403.82 147
14404.95 150
14406.08 161
14407.22 160
14408.35 181
14409.49 171
14410.62 165
14411.75 158
14412.89 164
14414.02 171
14415.16 170
14416.29 208
14417.42 165
14418.56 187
14419.69 166
14420.83 205
14421.96 186
14423.10 165
14424.23 154
14425.36 165
14426.50 166
14427.63 199
14428.77 198
14429.90 206
14431.04 186
14432.17 191
14433.31 227
14434.44 206
14435.58 173
14436.71 218
14437.85 241
14438.98 185
14440.12 164
14441.25 197
14442.39 181
14443.52 169
14444.66 168
14445.79 193
14446.93 164
14448.06 171
14449.20 144
14450.33 187
14451.47 152
14452.60 159
14453.74 161
14454.87 182
14456.01 156
14457.15 183
14458.28 145
14459.42 155
14460.55 174
14461.69 158
14462.83 156
14463.96 175
14465.10 170
14466.23 181
14467.37 201
14468.51 193
14469.64 188
14470.78 159
14471.91 185
14473.05 163
14474.19 153
14475.32 183
14476.46 190
14477.60 185
14478.73 176
14479.87 186
14481.01 151
14482.14 177
14483.28 184
14484.42 175
14485.55 177
14486.69 196
14487.83 196
14488.96 160
14490.10 160
14491.24 177
14492.37 168
14493.51 231
14494.65 199
14495.79 190
14496.92 198
14498.06 177
14499.20 190
14500.34 173
14501.47 161
14502.61 178
14503.75 182
14504.89 203
14506.02 169
14507.16 187
14508.30 211
14509.44 173
14510.57 174
14511.71 186
14512.85 195
14513.99 178
14515.13 159
14516.26 179
14517.40 191
14518.54 215
14519.68 198
14520.82 193
14521.95 213
14523.09 187
14524.23 187
14525.37 190
14526.51 167
14527.65 173
14528.78 188
14529.92 158
14531.06 155
14532.20 157
14533.34 191
14534.48 177
14535.62 176
14536.76 183
14537.89 201
14539.03 178
14540.17 170
14541.31 182
14542.45 187
14543.59 173
14544.73 220
14545.87 205
14547.01 183
14548.15 187
14549.29 183
14550.42 175
14551.56 195
14552.70 201
14553.84 213
14554.98 189
14556.12 217
14557.26 205
14558.40 192
14559.54 173
14560.68 191
14561.82 210
14562.96 210
14564.10 190
14565.24 210
14566.38 184
14567.52 203
14568.66 196
14569.80 199
14570.94 202
14572.08 232
14573.22 203
14574.36 203
14575.50 183
14576.64 204
14577.78 208
14578.92 210
14580.06 190
14581.20 199
14582.35 235
14583.49 247
14584.63 250
14585.77 255
14586.91 212
14588.05 223
14589.19 198
14590.33 227
14591.47 222
14592.61 272
14593.75 249
14594.89 249
14596.04 259
14597.18 235
14598.32 256
14599.46 291
14600.60 229
14601.74 261
14602.88 285
14604.03 314
14605.17 249
14606.31 218
14607.45 244
14608.59 254
14609.73 290
14610.87 297
14612.02 282
14613.16 278
14614.30 277
14615.44 273
14616.58 283
14617.73 301
14618.87 307
14620.01 304
14621.15 312
14622.29 343
14623.44 338
14624.58 381
14625.72 375
14626.86 397
14628.01 426
14629.15 435
14630.29 446
14631.43 454
14632.58 435
14633.72 428
14634.86 422
14636.00 409
14637.15 442
14638.29 402
14639.43 335
14640.58 342
14641.72 339
14642.86 299
14644.00 289
14645.15 271
14646.29 322
14647.43 315
14648.58 267
14649.72 236
14650.86 252
14652.01 264
14653.15 244
14654.29 252
14655.44 233
14656.58 227
14657.72 266
14658.87 244
14660.01 217
14661.16 201
14662.30 221
14663.44 239
14664.59 206
14665.73 204
14666.87 194
14668.02 194
14669.16 194
14670.31 168
14671.45 193
14672.59 188
14673.74 205
14674.88 185
14676.03 195
14677.17 205
14678.32 178
14679.46 198
14680.60 177
14681.75 188
14682.89 193
14684.04 201
14685.18 177
14686.33 182
14687.47 184
14688.62 178
14689.76 186
14690.91 184
14692.05 182
14693.20 162
14694.34 163
14695.49 178
14696.63 178
14697.78 164
14698.92 164
14700.07 160
14701.21 191
14702.36 185
14703.50 180
14704.65 158
14705.79 148
14706.94 147
14708.09 151
14709.23 148
14710.38 167
14711.52 170
14712.67 169
14713.81 185
14714.96 190
14716.11 222
14717.25 171
14718.40 149
14719.54 168
14720.69 170
14721.84 173
14722.98 165
14724.13 152
14725.27 156
14726.42 150
14727.57 154
14728.71 176
14729.86 196
14731.01 178
14732.15 189
14733.30 170
14734.45 161
14735.59 184
14736.74 193
14737.88 178
14739.03 169
14740.18 145
14741.33 177
14742.47 160
14743.62 144
14744.77 177
14745.91 141
14747.06 174
14748.21 190
14749.35 160
14750.50 159
14751.65 139
14752.80 151
14753.94 151
14755.09 185
14756.24 175
14757.39 130
14758.53 144
14759.68 128
14760.83 149
14761.98 170
14763.12 157
14764.27 138
14765.42 146
14766.57 167
14767.71 160
14768.86 154
14770.01 169
14771.16 152
14772.31 154
14773.45 127
14774.60 145
14775.75 160
14776.90 157
14778.05 156
14779.20 161
14780.34 143
14781.49 142
14782.64 136
14783.79 106
14784.94 161
14786.09 159
14787.24 150
14788.38 156
14789.53 170
14790.68 103
14791.83 134
14792.98 166
14794.13 137
14795.28 128
14796.43 130
14797.57 145
14798.72 145
14799.87 160
14801.02 146
14802.17 127
14803.32 122
14804.47 118
14805.62 112
14806.77 136
14807.92 134
14809.07 129
14810.22 122
14811.37 142
14812.52 123
14813.67 130
14814.82 145
14815.97 123
14817.12 123
14818.26 149
14819.41 123
14820.56 144
14821.71 145
14822.86 142
14824.01 112
14825.16 134
14826.31 160
14827.47 144
14828.62 140
14829.77 118
14830.92 120
14832.07 121
14833.22 131
14834.37 121
14835.52 134
14836.67 133
14837.82 102
14838.97 129
14840.12 134
14841.27 127
14842.42 134
14843.57 130
14844.72 143
14845.87 149
14847.03 124
14848.18 122
14849.33 147
14850.48 167
14851.63 137
14852.78 122
14853.93 126
14855.08 109
14856.23 96
14857.39 120
14858.54 129
14859.69 123
14860.84 130
14861.99 115
14863.14 126
14864.29 136
14865.45 115
14866.60 127
14867.75 143
14868.90 162
14870.05 131
14871.21 131
14872.36 127
14873.51 137
14874.66 105
14875.81 134
14876.97 166
14878.12 138
14879.27 117
14880.42 161
14881.57 154
14882.73 145
14883.88 122
14885.03 122
14886.18 140
14887.34 152
14888.49 137
14889.64 125
14890.79 134
14891.95 121
14893.10 141
14894.25 116
14895.41 120
14896.56 123
14897.71 143
14898.86 120
14900.02 125
14901.17 177
14902.32 143
14903.48 139
14904.63 147
14905.78 112
14906.94 126
14908.09 161
14909.24 154
14910.40 119
14911.55 139
14912.70 128
14913.86 146
14915.01 158
14916.16 137
14917.32 125
14918.47 135
14919.63 122
14920.78 141
14921.93 160
14923.09 154
14924.24 180
14925.39 114
14926.55 132
14927.70 110
14928.86 115
14930.01 116
14931.17 146
14932.32 122
14933.47 141
14934.63 149
14935.78 160
14936.94 167
14938.09 129
14939.25 139
14940.40 162
14941.56 151
14942.71 144
14943.86 160
14945.02 168
14946.17 166
14947.33 175
14948.48 156
14949.64 174
14950.79 164
14951.95 150
14953.10 159
14954.26 183
14955.41 167
14956.57 167
14957.72 144
14958.88 149
14960.04 161
14961.19 176
14962.35 159
14963.50 152
14964.66 182
14965.81 136
14966.97 173
14968.12 181
14969.28 170
14970.44 155
14971.59 154
14972.75 153
14973.90 146
14975.06 145
14976.21 160
14977.37 145
14978.53 145
14979.68 149
14980.84 150
14981.99 144
14983.15 131
14984.31 165
14985.46 147
14986.62 180
14987.78 119
14988.93 126
14990.09 140
14991.25 145
14992.40 142
14993.56 126
14994.72 115
14995.87 131
14997.03 151
14998.19 130
14999.34 118
15000.50 148
15001.66 143
15002.81 127
15003.97 153
15005.13 143
15006.29 126
15007.44 175
15008.60 121
15009.76 128
15010.91 110
15012.07 121
15013.23 119
15014.39 119
15015.54 106
15016.70 115
15017.86 143
15019.02 110
15020.17 120
15021.33 86
15022.49 106
15023.65 131
15024.81 127
15025.96 125
15027.12 124
15028.28 141
15029.44 105
15030.59 125
15031.75 114
15032.91 104
15034.07 116
15035.23 100
15036.39 106
15037.54 119
15038.70 126
15039.86 123
15041.02 107
15042.18 102
15043.34 116
15044.50 100
15045.65 120
15046.81 108
15047.97 128
15049.13 120
15050.29 123
15051.45 131
15052.61 119
15053.77 136
15054.92 126
15056.08 122
15057.24 119
15058.40 136
15059.56 124
15060.72 109
15061.88 128
15063.04 161
15064.20 127
15065.36 121
15066.52 109
15067.68 119
15068.84 123
15070.00 102
15071.16 119
15072.32 134
15073.47 125
15074.63 96
15075.79 101
15076.95 115
15078.11 140
15079.27 108
15080.43 130
15081.59 125
15082.75 131
15083.91 149
15085.07 97
15086.23 115
15087.39 102
15088.56 115
15089.72 134
15090.88 118
15092.04 109
15093.20 127
15094.36 158
15095.52 148
15096.68 124
15097.84 118
15099.00 114
15100.16 138
15101.32 118
15102.48 118
15103.64 114
15104.80 131
15105.97 115
15107.13 121
15108.29 112
15109.45 121
15110.61 128
15111.77 134
15112.93 109
15114.09 123
15115.25 123
15116.42 132
15117.58 130
15118.74 131
15119.90 142
15121.06 144
15122.22 153
15123.39 145
15124.55 111
15125.71 111
15126.87 153
15128.03 121
15129.19 115
15130.36 114
15131.52 123
15132.68 152
15133.84 124
15135.00 125
15136.17 114
15137.33 135
15138.49 157
15139.65 140
15140.82 127
15141.98 130
15143.14 102
15144.30 121
15145.46 133
15146.63 141
15147.79 124
15148.95 126
15150.12 121
15151.28 117
15152.44 156
15153.60 144
15154.77 101
15155.93 128
15157.09 148
15158.26 133
15159.42 91
15160.58 106
15161.74 141
15162.91 172
15164.07 165
15165.23 118
15166.40 109
15167.56 124
15168.72 153
15169.89 118
15171.05 109
15172.21 120
15173.38 161
15174.54 120
15175.71 113
15176.87 143
15178.03 158
15179.20 170
15180.36 170
15181.52 117
15182.69 121
15183.85 138
15185.02 135
15186.18 156
15187.34 136
15188.51 147
15189.67 158
15190.84 148
15192.00 155
15193.17 132
15194.33 136
15195.49 146
15196.66 153
15197.82 144
15198.99 146
15200.15 144
15201.32 151
15202.48 151
15203.65 170
15204.81 161
15205.98 161
15207.14 139
15208.31 154
15209.47 163
15210.64 151
15211.80 141
15212.97 144
15214.13 162
15215.30 166
15216.46 145
15217.63 170
15218.79 173
15219.96 172
15221.12 186
15222.29 194
15223.45 175
15224.62 196
15225.78 173
15226.95 160
15228.12 188
15229.28 184
15230.45 187
15231.61 178
15232.78 204
15233.95 198
15235.11 182
15236.28 190
15237.44 138
15238.61 153
15239.78 154
15240.94 142
15242.11 136
15243.27 136
15244.44 151
15245.61 169
15246.77 135
15247.94 144
15249.11 163
15250.27 138
15251.44 150
15252.61 157
15253.77 137
15254.94 133
15256.11 117
15257.27 131
15258.44 137
15259.61 138
15260.77 155
15261.94 130
15263.11 115
15264.27 141
15265.44 122
15266.61 127
15267.78 101
15268.94 115
15270.11 139
15271.28 139
15272.44 125
15273.61 141
15274.78 153
15275.95 120
15277.11 135
15278.28 117
15279.45 116
15280.62 119
15281.79 111
15282.95 124
15284.12 121
15285.29 121
15286.46 104
15287.62 134
15288.79 130
15289.96 120
15291.13 137
15292.30 129
15293.47 123
15294.63 132
15295.80 146
15296.97 122
15298.14 143
15299.31 137
15300.48 127
15301.64 127
15302.81 92
15303.98 102
15305.15 121
15306.32 139
15307.49 142
15308.66 154
15309.82 104
15310.99 112
15312.16 110
15313.33 121
15314.50 115
15315.67 140
15316.84 150
15318.01 138
15319.18 117
15320.35 122
15321.51 127
15322.68 133
15323.85 129
15325.02 105
15326.19 117
15327.36 103
15328.53 125
15329.70 98
15330.87 104
15332.04 103
15333.21 102
15334.38 121
15335.55 115
15336.72 136
15337.89 139
15339.06 130
15340.23 127
15341.40 129
15342.57 128
15343.74 126
15344.91 123
15346.08 109
15347.25 118
15348.42 100
15349.59 95
15350.76 129
15351.93 130
15353.10 116
15354.27 121
15355.44 116
15356.61 130
15357.78 122
15358.95 126
15360.13 134
15361.30 143
15362.47 111
15363.64 134
15364.81 143
15365.98 137
15367.15 94
15368.32 88
15369.49 117
15370.66 136
15371.84 133
15373.01 114
15374.18 148
15375.35 126
15376.52 129
15377.69 112
15378.86 119
15380.03 132
15381.21 130
15382.38 152
15383.55 147
15384.72 135
15385.89 136
15387.06 154
15388.24 130
15389.41 115
15390.58 128
15391.75 129
15392.92 143
15394.10 120
15395.27 131
15396.44 130
15397.61 136
15398.78 135
15399.96 131
15401.13 129
15402.30 107
15403.47 120
15404.65 111
15405.82 111
15406.99 123
15408.16 116
15409.34 147
15410.51 122
15411.68 116
15412.85 110
15414.03 109
15415.20 98
15416.37 113
15417.55 104
15418.72 115
15419.89 120
15421.06 115
15422.24 126
15423.41 127
15424.58 146
15425.76 94
15426.93 103
15428.10 93
15429.28 113
15430.45 128
15431.62 115
15432.80 102
15433.97 106
15435.15 110
15436.32 92
15437.49 102
15438.67 99
15439.84 103
15441.01 112
15442.19 129
15443.36 131
15444.54 122
15445.71 125
15446.88 117
15448.06 123
15449.23 122
15450.41 98
15451.58 120
15452.75 105
15453.93 110
15455.10 108
15456.28 139
15457.45 104
15458.63 115
15459.80 129
15460.98 130
15462.15 120
15463.32 119
15464.50 141
15465.67 119
15466.85 121
15468.02 104
15469.20 117
15470.37 121
15471.55 121
15472.72 111
15473.90 102
15475.07 107
15476.25 90
15477.42 123
15478.60 105
15479.77 94
15480.95 130
15482.13 128
15483.30 121
15484.48 120
15485.65 89
15486.83 102
15488.00 114
15489.18 86
15490.35 134
15491.53 121
15492.71 144
15493.88 135
15495.06 143
15496.23 141
15497.41 124
15498.59 129
15499.76 134
15500.94 121
15502.11 115
15503.29 138
15504.47 116
15505.64 138
15506.82 117
15508.00 151
15509.17 138
15510.35 127
15511.52 126
15512.70 124
15513.88 100
15515.05 106
15516.23 138
15517.41 120
15518.58 136
15519.76 110
15520.94 123
15522.12 158
15523.29 123
15524.47 127
15525.65 123
15526.82 122
15528.00 131
15529.18 114
15530.35 136
15531.53 129
15532.71 127
15533.89 125
15535.06 113
15536.24 136
15537.42 130
15538.60 99
15539.77 121
15540.95 125
15542.13 113
15543.31 128
15544.48 145
15545.66 127
15546.84 130
15548.02 152
15549.20 130
15550.37 144
15551.55 143
15552.73 139
15553.91 170
15555.09 153
15556.26 152
15557.44 143
15558.62 159
15559.80 152
15560.98 132
15562.16 124
15563.34 155
15564.51 121
15565.69 161
15566.87 141
15568.05 125
15569.23 138
15570.41 123
15571.59 116
15572.76 132
15573.94 151
15575.12 151
15576.30 126
15577.48 137
15578.66 143
15579.84 137
15581.02 125
15582.20 155
15583.38 153
15584.56 141
15585.73 148
15586.91 148
15588.09 126
15589.27 150
15590.45 152
15591.63 152
15592.81 176
15593.99 135
15595.17 174
15596.35 179
15597.53 159
15598.71 168
15599.89 176
15601.07 174
15602.25 192
15603.43 160
15604.61 173
15605.79 139
15606.97 174
15608.15 179
15609.33 192
15610.51 192
15611.69 149
15612.87 188
15614.05 212
15615.23 208
15616.41 198
15617.59 223
15618.77 219
15619.95 209
15621.14 196
15622.32 159
15623.50 198
15624.68 210
15625.86 221
15627.04 185
15628.22 180
15629.40 221
15630.58 204
15631.76 178
15632.94 242
15634.13 203
15635.31 205
15636.49 266
15637.67 243
15638.85 238
15640.03 217
15641.21 209
15642.39 253
15643.58 234
15644.76 242
15645.94 266
15647.12 239
15648.30 258
15649.48 241
15650.67 244
15651.85 232
15653.03 209
15654.21 240
15655.39 305
15656.58 303
15657.76 317
15658.94 239
15660.12 187
15661.30 260
15662.49 224
15663.67 266
15664.85 276
15666.03 221
15667.22 210
15668.40 260
15669.58 241
15670.76 210
15671.95 233
15673.13 255
15674.31 244
15675.49 210
15676.68 238
15677.86 222
15679.04 228
15680.23 215
15681.41 229
15682.59 240
15683.77 248
15684.96 194
15686.14 201
15687.32 225
15688.51 223
15689.69 213
15690.87 213
15692.06 202
15693.24 191
15694.42 215
15695.61 230
15696.79 213
15697.97 184
15699.16 217
15700.34 247
15701.53 236
15702.71 231
15703.89 211
15705.08 220
15706.26 252
15707.44 239
15708.63 234
15709.81 253
15711.00 299
15712.18 261
15713.36 225
15714.55 229
15715.73 257
15716.92 267
15718.10 236
15719.29 230
15720.47 262
15721.66 220
15722.84 261
15724.02 262
15725.21 284
15726.39 264
15727.58 222
15728.76 228
15729.95 251
15731.13 261
15732.32 232
15733.50 242
15734.69 282
15735.87 271
15737.06 232
15738.24 259
15739.43 302
15740.61 261
15741.80 276
15742.98 255
15744.17 291
15745.35 256
15746.54 264
15747.72 302
15748.91 301
15750.10 261
15751.28 294
15752.47 267
15753.65 266
15754.84 244
15756.02 242
15757.21 275
15758.40 302
15759.58 295
15760.77 274
15761.95 271
15763.14 251
15764.33 191
15765.51 246
15766.70 240
15767.88 227
15769.07 267
15770.26 245
15771.44 241
15772.63 231
15773.82 213
15775.00 195
15776.19 229
15777.38 248
15778.56 239
15779.75 210
15780.94 247
15782.12 209
15783.31 239
15784.50 226
15785.68 216
15786.87 210
15788.06 218
15789.24 240
15790.43 192
15791.62 173
15792.81 179
15793.99 188
15795.18 204
15796.37 216
15797.55 210
15798.74 184
15799.93 180
15801.12 187
15802.30 195
15803.49 192
15804.68 196
15805.87 207
15807.05 205
15808.24 218
15809.43 181
15810.62 191
15811.81 210
15812.99 176
15814.18 132
15815.37 153
15816.56 181
15817.75 223
15818.93 176
15820.12 178
15821.31 175
15822.50 181
15823.69 164
15824.88 148
15826.06 145
15827.25 155
15828.44 144
15829.63 182
15830.82 148
15832.01 172
15833.20 178
15834.38 160
15835.57 159
15836.76 179
15837.95 188
15839.14 180
15840.33 166
15841.52 171
15842.71 175
15843.90 188
15845.08 166
15846.27 170
15847.46 179
15848.65 198
15849.84 186
15851.03 176
15852.22 160
15853.41 159
15854.60 177
15855.79 152
15856.98 146
15858.17 179
15859.36 193
15860.55 185
15861.74 171
15862.93 172
15864.12 179
15865.31 164
15866.50 171
15867.69 162
15868.88 173
15870.07 161
15871.26 162
15872.45 177
15873.64 176
15874.83 192
15876.02 195
15877.21 193
15878.40 198
15879.59 176
15880.78 176
15881.97 148
15883.16 149
15884.35 159
15885.54 157
15886.73 201
15887.92 212
15889.11 221
15890.30 201
15891.50 198
15892.69 184
15893.88 176
15895.07 208
15896.26 193
15897.45 185
15898.64 222
15899.83 197
15901.02 176
15902.22 206
15903.41 201
15904.60 226
15905.79 222
15906.98 202
15908.17 198
15909.36 220
15910.56 194
15911.75 227
15912.94 230
15914.13 204
15915.32 202
15916.51 213
15917.71 214
15918.90 182
15920.09 184
15921.28 200
15922.47 202
15923.67 204
15924.86 210
15926.05 231
15927.24 234
15928.43 232
15929.63 248
15930.82 227
15932.01 223
15933.20 186
15934.40 160
15935.59 201
15936.78 197
15937.97 196
15939.17 202
15940.36 213
15941.55 173
15942.75 151
15943.94 158
15945.13 157
15946.32 175
15947.52 163
15948.71 178
15949.90 157
15951.10 147
15952.29 144
15953.48 141
15954.68 164
15955.87 155
15957.06 151
15958.26 168
15959.45 135
15960.64 114
15961.84 123
15963.03 145
15964.22 128
15965.42 123
15966.61 132
15967.80 106
15969.00 141
15970.19 125
15971.39 116
15972.58 134
15973.77 135
15974.97 147
15976.16 133
15977.36 96
15978.55 137
15979.74 137
15980.94 124
15982.13 108
15983.33 100
15984.52 116
15985.72 111
15986.91 94
15988.10 116
15989.30 123
15990.49 115
15991.69 130
15992.88 111
15994.08 124
15995.27 117
15996.47 115
15997.66 140
15998.86 134
16000.05 122
16001.25 132
16002.44 123
16003.64 95
16004.83 116
16006.03 122
16007.22 122
16008.42 121
16009.61 103
16010.81 137
16012.00 144
16013.20 124
16014.40 122
16015.59 130
16016.79 100
16017.98 126
16019.18 123
16020.37 123
16021.57 116
16022.76 153
16023.96 115
16025.16 97
16026.35 130
16027.55 141
16028.74 139
16029.94 137
16031.14 117
16032.33 154
16033.53 110
16034.73 118
16035.92 125
16037.12 120
16038.31 114
16039.51 121
16040.71 112
16041.90 108
16043.10 112
16044.30 110
16045.49 135
16046.69 111
16047.89 151
16049.08 109
16050.28 113
16051.48 98
16052.67 119
16053.87 108
16055.07 108
16056.27 130
16057.46 116
16058.66 134
16059.86 130
16061.05 99
16062.25 123
16063.45 119
16064.65 108
16065.84 114
16067.04 158
16068.24 120
16069.44 126
16070.63 123
16071.83 103
16073.03 104
16074.23 93
16075.42 118
16076.62 101
16077.82 109
16079.02 110
16080.22 125
16081.41 119
16082.61 99
16083.81 94
16085.01 107
16086.21 93
16087.40 122
16088.60 122
16089.80 124
16091.00 125
16092.20 128
16093.40 146
16094.59 148
16095.79 107
16096.99 114
16098.19 118
16099.39 96
16100.59 97
16101.79 91
16102.99 95
16104.18 122
16105.38 110
16106.58 102
16107.78 109
16108.98 118
16110.18 127
16111.38 112
16112.58 99
16113.78 104
16114.98 103
16116.17 88
16117.37 97
16118.57 112
16119.77 102
16120.97 88
16122.17 100
16123.37 105
16124.57 106
16125.77 122
16126.97 121
16128.17 97
16129.37 82
16130.57 103
16131.77 119
16132.97 116
16134.17 102
16135.37 124
16136.57 101
16137.77 102
16138.97 94
16140.17 111
16141.37 85
16142.57 86
16143.77 88
16144.97 107
16146.17 114
16147.37 115
16148.57 119
16149.77 105
16150.97 102
16152.17 132
16153.37 116
16154.58 109
16155.78 90
16156.98 89
16158.18 123
16159.38 114
16160.58 106
16161.78 105
16162.98 91
16164.18 143
16165.38 97
16166.59 105
16167.79 135
16168.99 146
16170.19 136
16171.39 110
16172.59 114
16173.79 112
16174.99 116
16176.20 123
16177.40 112
16178.60 99
16179.80 116
16181.00 111
16182.20 98
16183.41 132
16184.61 119
16185.81 138
16187.01 123
16188.21 101
16189.42 115
16190.62 113
16191.82 116
16193.02 109
16194.22 136
16195.43 133
16196.63 129
16197.83 120
16199.03 121
16200.24 107
16201.44 111
16202.64 107
16203.84 119
16205.05 99
16206.25 134
16207.45 94
16208.65 128
16209.86 115
16211.06 130
16212.26 126
16213.47 122
16214.67 99
16215.87 133
16217.07 128
16218.28 100
16219.48 118
16220.68 118
16221.89 103
16223.09 104
16224.29 104
16225.50 123
16226.70 119
16227.90 116
16229.11 115
16230.31 124
16231.51 129
16232.72 133
16233.92 120
16235.13 115
16236.33 134
16237.53 123
16238.74 126
16239.94 116
16241.15 137
16242.35 130
16243.55 132
16244.76 118
16245.96 123
16247.17 133
16248.37 95
16249.57 141
16250.78 129
16251.98 134
16253.19 95
16254.39 141
16255.60 133
16256.80 117
16258.01 118
16259.21 148
16260.41 167
16261.62 147
16262.82 142
16264.03 127
16265.23 155
16266.44 134
16267.64 116
16268.85 135
16270.05 120
16271.26 131
16272.46 149
16273.67 140
16274.87 144
16276.08 119
16277.28 143
16278.49 134
16279.70 137
16280.90 121
16282.11 149
16283.31 144
16284.52 138
16285.72 132
16286.93 130
16288.13 150
16289.34 132
16290.55 127
16291.75 133
16292.96 137
16294.16 130
16295.37 159
16296.58 124
16297.78 135
16298.99 130
16300.19 142
16301.40 122
16302.61 131
16303.81 127
16305.02 149
16306.22 147
16307.43 158
16308.64 170
16309.84 147
16311.05 133
16312.26 148
16313.46 134
16314.67 136
16315.88 133
16317.08 149
16318.29 115
16319.50 114
16320.70 134
16321.91 125
16323.12 146
16324.33 157
16325.53 121
16326.74 129
16327.95 133
16329.15 115
16330.36 120
16331.57 135
16332.78 112
16333.98 127
16335.19 126
16336.40 95
16337.61 110
16338.81 117
16340.02 130
16341.23 100
16342.44 141
16343.64 120
16344.85 111
16346.06 108
16347.27 102
16348.48 120
16349.68 103
16350.89 106
16352.10 109
16353.31 126
16354.52 116
16355.72 100
16356.93 108
16358.14 145
16359.35 133
16360.56 129
16361.77 99
16362.97 140
16364.18 106
16365.39 94
16366.60 99
16367.81 121
16369.02 113
16370.23 106
16371.43 104
16372.64 107
16373.85 108
16375.06 124
16376.27 136
16377.48 128
16378.69 102
16379.90 117
16381.11 91
16382.32 119
16383.52 115
16384.73 98
16385.94 106
16387.15 102
16388.36 107
16389.57 119
16390.78 113
16391.99 125
16393.20 116
16394.41 109
16395.62 116
16396.83 129
16398.04 107
16399.25 105
16400.46 119
16401.67 114
16402.88 103
16404.09 109
16405.30 90
16406.51 93
16407.72 111
16408.93 109
16410.14 89
16411.35 107
16412.56 89
16413.77 101
16414.98 99
16416.19 103
16417.40 119
16418.61 138
16419.82 122
16421.03 104
16422.24 100
16423.45 94
16424.67 107
16425.88 97
16427.09 107
16428.30 103
16429.51 109
16430.72 115
16431.93 82
16433.14 99
16434.35 99
16435.56 101
16436.78 94
16437.99 121
16439.20 87
16440.41 110
16441.62 101
16442.83 107
16444.04 91
16445.25 84
16446.47 119
16447.68 115
16448.89 101
16450.10 87
16451.31 105
16452.52 132
16453.74 100
16454.95 88
16456.16 86
16457.37 93
16458.58 95
16459.80 110
16461.01 98
16462.22 95
16463.43 134
16464.65 114
16465.86 110
16467.07 102
16468.28 114
16469.49 115
16470.71 85
16471.92 94
16473.13 112
16474.34 113
16475.56 94
16476.77 78
16477.98 98
16479.20 66
16480.41 121
16481.62 116
16482.83 120
16484.05 95
16485.26 81
16486.47 94
16487.69 85
16488.90 100
16490.11 79
16491.33 83
16492.54 82
16493.75 108
16494.97 117
16496.18 89
16497.39 97
16498.61 108
16499.82 108
16501.03 102
16502.25 93
16503.46 82
16504.67 101
16505.89 110
16507.10 88
16508.32 93
16509.53 86
16510.74 71
16511.96 93
16513.17 93
16514.39 115
16515.60 110
16516.81 94
16518.03 107
16519.24 113
16520.46 92
16521.67 92
16522.88 117
16524.10 123
16525.31 70
16526.53 84
16527.74 95
16528.96 80
16530.17 79
16531.39 73
16532.60 72
16533.82 110
16535.03 104
16536.25 93
16537.46 96
16538.68 89
16539.89 117
16541.11 117
16542.32 86
16543.54 116
16544.75 101
16545.97 111
16547.18 110
16548.40 86
16549.61 103
16550.83 96
16552.04 117
16553.26 104
16554.47 89
16555.69 99
16556.91 107
16558.12 88
16559.34 93
16560.55 103
16561.77 84
16562.98 115
16564.20 96
16565.42 103
16566.63 117
16567.85 113
16569.06 92
16570.28 108
16571.50 113
16572.71 113
16573.93 108
16575.15 117
16576.36 116
16577.58 111
16578.79 125
16580.01 119
16581.23 120
16582.44 130
16583.66 93
16584.88 115
16586.09 101
16587.31 138
16588.53 124
16589.74 98
16590.96 110
16592.18 116
16593.40 111
16594.61 108
16595.83 115
16597.05 115
16598.26 118
16599.48 108
16600.70 119
16601.92 126
16603.13 114
16604.35 115
16605.57 93
16606.78 84
16608.00 102
16609.22 102
16610.44 109
16611.66 103
16612.87 105
16614.09 109
16615.31 83
16616.53 86
16617.74 116
16618.96 95
16620.18 85
16621.40 112
16622.62 103
16623.83 100
16625.05 109
16626.27 89
16627.49 95
16628.71 102
16629.93 105
16631.14 99
16632.36 101
16633.58 100
16634.80 118
16636.02 100
16637.24 91
16638.45 86
16639.67 106
16640.89 116
16642.11 112
16643.33 100
16644.55 107
16645.77 120
16646.99 97
16648.21 103
16649.42 107
16650.64 118
16651.86 107
16653.08 111
16654.30 109
16655.52 127
16656.74 122
16657.96 112
16659.18 81
16660.40 69
16661.62 95
16662.84 103
16664.06 97
16665.28 89
16666.50 109
16667.72 104
16668.93 117
16670.15 98
16671.37 100
16672.59 106
16673.81 102
16675.03 113
16676.25 112
16677.47 112
16678.69 95
16679.91 125
16681.13 123
16682.36 102
16683.58 129
16684.80 116
16686.02 101
16687.24 97
16688.46 106
16689.68 72
16690.90 95
16692.12 97
16693.34 104
16694.56 128
16695.78 97
16697.00 96
16698.22 71
16699.44 88
16700.66 120
16701.89 98
16703.11 112
16704.33 95
16705.55 97
16706.77 95
16707.99 129
16709.21 103
16710.43 118
16711.65 105
16712.88 78
16714.10 86
16715.32 104
16716.54 103
16717.76 94
16718.98 119
16720.20 93
16721.43 85
16722.65 80
16723.87 99
16725.09 95
16726.31 108
16727.54 105
16728.76 123
16729.98 97
16731.20 79
16732.42 79
16733.65 122
16734.87 83
16736.09 82
16737.31 98
16738.53 98
16739.76 84
16740.98 77
16742.20 92
16743.42 113
16744.65 109
16745.87 113
16747.09 87
16748.31 83
16749.54 86
16750.76 83
16751.98 70
16753.21 83
16754.43 91
16755.65 85
16756.87 87
16758.10 80
16759.32 88
16760.54 97
16761.77 60
16762.99 82
16764.21 118
16765.44 114
16766.66 70
16767.88 73
16769.11 93
16770.33 88
16771.55 75
16772.78 101
16774.00 87
16775.22 95
16776.45 96
16777.67 92
16778.90 91
16780.12 95
16781.34 102
16782.57 91
16783.79 98
16785.02 89
16786.24 83
16787.46 81
16788.69 93
16789.91 89
16791.14 85
16792.36 70
16793.58 94
16794.81 80
16796.03 102
16797.26 96
16798.48 105
16799.71 90
16800.93 92
16802.16 111
16803.38 123
16804.61 108
16805.83 92
16807.06 111
16808.28 95
16809.50 97
16810.73 98
16811.95 70
16813.18 94
16814.40 106
16815.63 103
16816.86 72
16818.08 73
16819.31 98
16820.53 105
16821.76 120
16822.98 101
16824.21 95
16825.43 96
16826.66 112
16827.88 92
16829.11 79
16830.33 82
16831.56 109
16832.79 120
16834.01 96
16835.24 108
16836.46 111
16837.69 111
16838.92 111
16840.14 101
16841.37 119
16842.59 119
16843.82 106
16845.05 117
16846.27 116
16847.50 102
16848.73 100
16849.95 96
16851.18 112
16852.40 127
16853.63 128
16854.86 103
16856.08 102
16857.31 112
16858.54 107
16859.76 104
16860.99 119
16862.22 121
16863.44 116
16864.67 101
16865.90 131
16867.13 134
16868.35 139
16869.58 172
16870.81 141
16872.03 125
16873.26 154
16874.49 159
16875.72 148
16876.94 140
16878.17 161
16879.40 144
16880.63 136
16881.85 163
16883.08 128
16884.31 145
16885.54 155
16886.76 160
16887.99 132
16889.22 118
16890.45 124
16891.68 123
16892.90 136
16894.13 165
16895.36 146
16896.59 156
16897.82 120
16899.04 141
16900.27 109
16901.50 108
16902.73 110
16903.96 109
16905.18 143
16906.41 100
16907.64 126
16908.87 113
16910.10 127
16911.33 112
16912.56 97
16913.78 105
16915.01 106
16916.24 104
16917.47 92
16918.70 114
16919.93 106
16921.16 114
16922.39 116
16923.62 128
16924.85 113
16926.07 120
16927.30 121
16928.53 141
16929.76 117
16930.99 96
16932.22 93
16933.45 102
16934.68 96
16935.91 114
16937.14 99
16938.37 92
16939.60 131
16940.83 101
16942.06 99
16943.29 125
16944.52 93
16945.75 88
16946.98 90
16948.21 117
16949.44 123
16950.67 109
16951.90 111
16953.13 131
16954.36 93
16955.59 98
16956.82 116
16958.05 113
16959.28 99
16960.51 88
16961.74 106
16962.97 91
16964.20 91
16965.43 105
16966.66 105
16967.89 97
16969.12 85
16970.35 90
16971.58 93
16972.82 106
16974.05 115
16975.28 94
16976.51 88
16977.74 112
16978.97 90
16980.20 87
16981.43 115
16982.66 133
16983.90 108
16985.13 102
16986.36 108
16987.59 117
16988.82 111
16990.05 113
16991.28 87
16992.52 95
16993.75 78
16994.98 102
16996.21 95
16997.44 100
16998.67 84
16999.91 88
17001.14 92
17002.37 102
17003.60 116
17004.83 95
17006.07 106
17007.30 107
17008.53 97
17009.76 92
17010.99 106
17012.23 106
17013.46 101
17014.69 90
17015.92 104
17017.16 81
17018.39 98
17019.62 101
17020.85 110
17022.09 92
17023.32 93
17024.55 88
17025.78 87
17027.02 89
17028.25 97
17029.48 87
17030.72 93
17031.95 95
17033.18 100
17034.42 82
17035.65 72
17036.88 94
17038.11 108
17039.35 90
17040.58 114
17041.81 87
17043.05 90
17044.28 82
17045.52 105
17046.75 83
17047.98 88
17049.22 79
17050.45 95
17051.68 80
17052.92 89
17054.15 98
17055.38 102
17056.62 102
17057.85 103
17059.09 106
17060.32 109
17061.55 75
17062.79 87
17064.02 70
17065.26 90
17066.49 95
17067.73 84
17068.96 94
17070.19 126
17071.43 87
17072.66 89
17073.90 83
17075.13 71
17076.37 80
17077.60 85
17078.84 96
17080.07 100
17081.31 83
17082.54 95
17083.78 91
17085.01 91
17086.25 86
17087.48 91
17088.72 94
17089.95 94
17091.19 65
17092.42 80
17093.66 87
17094.89 101
17096.13 102
17097.36 94
17098.60 83
17099.83 100
17101.07 85
17102.30 84
17103.54 89
17104.78 103
17106.01 93
17107.25 95
17108.48 101
17109.72 102
17110.95 102
17112.19 104
17113.43 61
17114.66 90
17115.90 108
17117.13 87
17118.37 96
17119.61 88
17120.84 74
17122.08 98
17123.32 74
17124.55 99
17125.79 115
17127.02 83
17128.26 80
17129.50 88
17130.73 93
17131.97 87
17133.21 89
17134.44 89
17135.68 90
17136.92 76
17138.15 91
17139.39 97
17140.63 110
17141.87 82
17143.10 92
17144.34 94
17145.58 61
17146.81 81
17148.05 80
17149.29 97
17150.53 79
17151.76 87
17153.00 103
17154.24 82
17155.48 91
17156.71 81
17157.95 98
17159.19 107
17160.43 90
17161.66 96
17162.90 97
17164.14 89
17165.38 70
17166.62 87
17167.85 89
17169.09 76
17170.33 80
17171.57 83
17172.81 111
17174.04 72
17175.28 88
17176.52 90
17177.76 106
17179.00 99
17180.23 85
17181.47 92
17182.71 79
17183.95 66
17185.19 82
17186.43 96
17187.67 89
17188.90 75
17190.14 84
17191.38 84
17192.62 68
17193.86 85
17195.10 71
17196.34 85
17197.58 92
17198.82 64
17200.05 62
17201.29 75
17202.53 80
17203.77 52
17205.01 72
17206.25 95
17207.49 87
17208.73 92
17209.97 76
17211.21 81
17212.45 71
17213.69 84
17214.93 82
17216.17 85
17217.41 100
17218.65 87
17219.89 94
17221.13 90
17222.37 92
17223.61 74
17224.85 82
17226.09 77
17227.33 82
17228.57 90
17229.81 82
17231.05 90
17232.29 100
17233.53 75
17234.77 80
17236.01 90
17237.25 83
17238.49 83
17239.73 73
17240.97 97
17242.21 71
17243.45 62
17244.69 77
17245.93 79
17247.17 51
17248.41 80
17249.66 101
17250.90 83
17252.14 103
17253.38 86
17254.62 101
17255.86 80
17257.10 73
17258.34 64
17259.58 83
17260.83 68
17262.07 82
17263.31 80
17264.55 85
17265.79 88
17267.03 79
17268.27 82
17269.52 67
17270.76 90
17272.00 97
17273.24 95
17274.48 73
17275.72 61
17276.97 73
17278.21 91
17279.45 93
17280.69 76
17281.93 95
17283.18 65
17284.42 95
17285.66 70
17286.90 64
17288.15 55
17289.39 62
17290.63 81
17291.87 81
17293.11 65
17294.36 73
17295.60 67
17296.84 75
17298.08 74
17299.33 87
17300.57 73
17301.81 85
17303.06 85
17304.30 90
17305.54 63
17306.78 91
17308.03 86
17309.27 67
17310.51 72
17311.76 93
17313.00 75
17314.24 95
17315.49 80
17316.73 71
17317.97 65
17319.22 92
17320.46 86
17321.70 78
17322.95 88
17324.19 98
17325.43 88
17326.68 87
17327.92 77
17329.17 72
17330.41 73
17331.65 75
17332.90 65
17334.14 68
17335.38 82
17336.63 84
17337.87 74
17339.12 98
17340.36 80
17341.61 79
17342.85 74
17344.09 77
17345.34 91
17346.58 73
17347.83 94
17349.07 82
17350.32 94
17351.56 57
17352.80 63
17354.05 82
17355.29 69
17356.54 73
17357.78 71
17359.03 85
17360.27 101
17361.52 84
17362.76 81
17364.01 83
17365.25 76
17366.50 84
17367.74 85
17368.99 71
17370.23 74
17371.48 87
17372.72 94
17373.97 86
17375.22 82
17376.46 61
17377.71 85
17378.95 84
17380.20 77
17381.44 86
17382.69 84
17383.93 78
17385.18 82
17386.43 63
17387.67 59
17388.92 69
17390.16 88
17391.41 67
17392.66 77
17393.90 72
17395.15 108
17396.39 93
17397.64 78
17398.89 100
17400.13 89
17401.38 91
17402.63 81
17403.87 66
17405.12 59
17406.37 79
17407.61 62
17408.86 77
17410.11 86
17411.35 82
17412.60 75
17413.85 105
17415.09 88
17416.34 80
17417.59 79
17418.83 77
17420.08 91
17421.33 71
17422.57 83
17423.82 88
17425.07 91
17426.32 85
17427.56 79
17428.81 81
17430.06 70
17431.31 79
17432.55 76
17433.80 85
17435.05 102
17436.30 88
17437.54 84
17438.79 88
17440.04 82
17441.29 56
17442.53 78
17443.78 95
17445.03 93
17446.28 110
17447.53 95
17448.77 100
17450.02 82
17451.27 79
17452.52 73
17453.77 91
17455.01 81
17456.26 77
17457.51 93
17458.76 80
17460.01 73
17461.26 93
17462.51 87
17463.75 102
17465.00 101
17466.25 84
17467.50 98
17468.75 93
17470.00 87
17471.25 89
17472.50 87
17473.74 81
17474.99 92
17476.24 94
17477.49 100
17478.74 114
17479.99 92
17481.24 77
17482.49 79
17483.74 110
17484.99 80
17486.24 76
17487.49 109
17488.74 72
17489.98 86
17491.23 76
17492.48 88
17493.73 88
17494.98 88
17496.23 87
17497.48 87
17498.73 105
17499.98 74
17501.23 70
17502.48 81
17503.73 86
17504.98 84
17506.23 81
17507.48 98
17508.73 107
17509.98 116
17511.23 99
17512.48 93
17513.73 96
17514.98 97
17516.24 97
17517.49 87
17518.74 85
17519.99 99
17521.24 98
17522.49 93
17523.74 84
17524.99 108
17526.24 113
17527.49 104
17528.74 80
17529.99 75
17531.24 98
17532.50 87
17533.75 78
17535.00 97
17536.25 110
17537.50 113
17538.75 97
17540.00 98
17541.25 90
17542.51 88
17543.76 89
17545.01 83
17546.26 80
17547.51 72
17548.76 94
17550.01 94
17551.27 95
17552.52 82
17553.77 99
17555.02 82
17556.27 115
17557.53 90
17558.78 67
17560.03 94
17561.28 96
17562.53 81
17563.79 78
17565.04 110
17566.29 106
17567.54 100
17568.80 96
17570.05 75
17571.30 81
17572.55 106
17573.81 83
17575.06 84
17576.31 67
17577.56 67
17578.82 68
17580.07 74
17581.32 81
17582.57 95
17583.83 76
17585.08 80
17586.33 92
17587.59 88
17588.84 105
17590.09 99
17591.35 114
17592.60 89
17593.85 82
17595.11 79
17596.36 103
17597.61 93
17598.87 92
17600.12 104
17601.37 77
17602.63 82
17603.88 91
17605.13 90
17606.39 91
17607.64 81
17608.89 94
17610.15 92
17611.40 99
17612.66 83
17613.91 95
17615.16 90
17616.42 74
17617.67 89
17618.93 96
17620.18 76
17621.43 93
17622.69 100
17623.94 92
17625.20 93
17626.45 86
17627.71 108
17628.96 91
17630.22 90
17631.47 75
17632.72 87
17633.98 94
17635.23 75
17636.49 94
17637.74 82
17639.00 85
17640.25 99
17641.51 83
17642.76 93
17644.02 80
17645.27 83
17646.53 86
17647.78 88
17649.04 92
17650.29 86
17651.55 79
17652.80 79
17654.06 84
17655.32 82
17656.57 90
17657.83 86
17659.08 93
17660.34 74
17661.59 99
17662.85 81
17664.11 53
17665.36 66
17666.62 105
17667.87 98
17669.13 75
17670.38 91
17671.64 74
17672.90 100
17674.15 74
17675.41 85
17676.67 81
17677.92 65
17679.18 74
17680.43 58
17681.69 68
17682.95 94
17684.20 82
17685.46 110
17686.72 73
17687.97 77
17689.23 79
17690.49 79
17691.74 75
17693.00 74
17694.26 92
17695.51 68
17696.77 86
17698.03 68
17699.28 74
17700.54 74
17701.80 96
17703.06 102
17704.31 88
17705.57 81
17706.83 76
17708.08 72
17709.34 81
17710.60 80
17711.86 78
17713.11 85
17714.37 76
17715.63 69
17716.89 76
17718.14 85
17719.40 96
17720.66 79
17721.92 59
17723.18 78
17724.43 69
17725.69 87
17726.95 81
17728.21 106
17729.47 66
17730.72 84
17731.98 78
17733.24 66
17734.50 60
17735.76 79
17737.02 93
17738.27 77
17739.53 93
17740.79 75
17742.05 70
17743.31 78
17744.57 76
17745.83 87
17747.08 80
17748.34 65
17749.60 72
17750.86 85
17752.12 81
17753.38 49
17754.64 69
17755.90 51
17757.16 76
17758.41 71
17759.67 77
17760.93 70
17762.19 69
17763.45 79
17764.71 60
17765.97 90
17767.23 74
17768.49 76
17769.75 86
17771.01 70
17772.27 84
17773.53 86
17774.79 90
17776.05 85
17777.31 75
17778.57 74
17779.83 79
17781.09 101
17782.35 85
17783.61 94
17784.87 73
17786.13 67
17787.39 65
17788.65 65
17789.91 86
17791.17 74
17792.43 67
17793.69 62
17794.95 88
17796.21 74
17797.47 92
17798.73 92
17799.99 75
17801.25 82
17802.51 109
17803.77 83
17805.03 88
17806.29 97
17807.55 63
17808.82 65
17810.08 94
17811.34 74
17812.60 58
17813.86 66
17815.12 77
17816.38 65
17817.64 55
17818.90 62
17820.17 52
17821.43 59
17822.69 66
17823.95 60
17825.21 66
17826.47 86
17827.73 89
17829.00 86
17830.26 64
17831.52 60
17832.78 81
17834.04 83
17835.31 92
17836.57 70
17837.83 67
17839.09 73
17840.35 84
17841.61 74
17842.88 70
17844.14 70
17845.40 65
17846.66 73
17847.93 73
17849.19 88
17850.45 65
17851.71 67
17852.98 75
17854.24 80
17855.50 82
17856.76 68
17858.03 89
17859.29 69
17860.55 48
17861.81 74
17863.08 92
17864.34 92
17865.60 93
17866.87 71
17868.13 74
17869.39 63
17870.65 74
17871.92 58
17873.18 63
17874.44 73
17875.71 73
17876.97 68
17878.23 61
17879.50 56
17880.76 63
17882.02 90
17883.29 67
17884.55 79
17885.82 71
17887.08 84
17888.34 77
17889.61 70
17890.87 65
17892.13 81
17893.40 86
17894.66 69
17895.93 90
17897.19 78
17898.45 91
17899.72 83
17900.98 80
17902.25 68
17903.51 93
17904.78 66
17906.04 92
17907.30 84
17908.57 85
17909.83 94
17911.10 67
17912.36 91
17913.63 77
17914.89 77
17916.16 92
17917.42 80
17918.69 79
17919.95 73
17921.22 70
17922.48 72
17923.75 75
17925.01 68
17926.28 73
17927.54 64
17928.81 76
17930.07 71
17931.34 80
17932.60 80
17933.87 84
17935.13 67
17936.40 80
17937.66 70
17938.93 73
17940.19 50
17941.46 73
17942.73 59
17943.99 44
17945.26 61
17946.52 67
17947.79 63
17949.05 67
17950.32 94
17951.59 86
17952.85 59
17954.12 75
17955.38 88
17956.65 101
17957.92 74
17959.18 90
17960.45 94
17961.72 69
17962.98 69
17964.25 70
17965.52 66
17966.78 85
17968.05 74
17969.31 65
17970.58 79
17971.85 67
17973.11 62
17974.38 87
17975.65 82
17976.92 83
17978.18 95
17979.45 81
17980.72 67
17981.98 66
17983.25 94
17984.52 71
17985.78 64
17987.05 87
17988.32 96
17989.59 69
17990.85 68
17992.12 77
17993.39 69
17994.66 69
17995.92 63
17997.19 69
17998.46 93
17999.73 71
18000.99 79
18002.26 77
18003.53 79
18004.80 68
18006.07 69
18007.33 72
18008.60 66
18009.87 73
18011.14 77
18012.41 60
18013.67 66
18014.94 63
18016.21 86
18017.48 79
18018.75 57
18020.02 66
18021.28 61
18022.55 83
18023.82 87
18025.09 108
18026.36 81
18027.63 79
18028.90 84
18030.16 85
18031.43 86
18032.70 52
18033.97 63
18035.24 76
18036.51 72
18037.78 79
18039.05 55
18040.32 69
18041.58 92
18042.85 76
18044.12 57
18045.39 57
18046.66 73
18047.93 64
18049.20 76
18050.47 81
18051.74 65
18053.01 72
18054.28 79
18055.55 86
18056.82 77
18058.09 65
18059.36 106
18060.63 76
18061.90 73
18063.17 64
18064.44 69
18065.71 80
18066.98 68
18068.25 69
18069.52 60
18070.79 80
18072.06 86
18073.33 65
18074.60 88
18075.87 83
18077.14 78
18078.41 62
18079.68 79
18080.95 73
18082.22 73
18083.49 75
18084.76 76
18086.03 80
18087.30 79
18088.57 80
18089.85 71
18091.12 76
18092.39 84
18093.66 56
18094.93 100
18096.20 83
18097.47 84
18098.74 78
18100.01 57
18101.29 85
18102.56 59
18103.83 54
18105.10 82
18106.37 82
18107.64 71
18108.91 102
18110.19 115
18111.46 83
18112.73 67
18114.00 85
18115.27 85
18116.54 70
18117.82 67
18119.09 68
18120.36 98
18121.63 78
18122.90 74
18124.18 75
18125.45 78
18126.72 72
18127.99 60
18129.26 71
18130.54 90
18131.81 58
18133.08 69
18134.35 72
18135.63 85
18136.90 84
18138.17 74
18139.44 92
18140.72 96
18141.99 100
18143.26 78
18144.53 71
18145.81 73
18147.08 66
18148.35 83
18149.63 66
18150.90 76
18152.17 54
18153.45 62
18154.72 59
18155.99 74
18157.26 73
18158.54 59
18159.81 62
18161.08 62
18162.36 70
18163.63 76
18164.91 68
18166.18 75
18167.45 79
18168.73 77
18170.00 83
18171.27 85
18172.55 93
18173.82 80
18175.09 73
18176.37 75
18177.64 80
18178.92 67
18180.19 91
18181.46 74
18182.74 53
18184.01 62
18185.29 62
18186.56 70
18187.84 67
18189.11 75
18190.38 98
18191.66 77
18192.93 62
18194.21 57
18195.48 81
18196.76 92
18198.03 59
18199.31 75
18200.58 62
18201.86 63
18203.13 65
18204.41 92
18205.68 67
18206.96 68
18208.23 77
18209.51 58
18210.78 69
18212.06 58
18213.33 78
18214.61 68
18215.88 73
18217.16 65
18218.43 69
18219.71 44
18220.98 77
18222.26 75
18223.53 64
18224.81 81
18226.09 79
18227.36 71
18228.64 88
18229.91 85
18231.19 72
18232.46 93
18233.74 76
18235.02 81
18236.29 67
18237.57 70
18238.84 75
18240.12 64
18241.40 64
18242.67 79
18243.95 89
18245.23 68
18246.50 68
18247.78 75
18249.05 84
18250.33 67
18251.61 67
18252.88 82
18254.16 78
18255.44 78
18256.71 83
18257.99 95
18259.27 80
18260.54 66
18261.82 68
18263.10 78
18264.38 81
18265.65 88
18266.93 68
18268.21 71
18269.48 59
18270.76 83
18272.04 98
18273.32 71
18274.59 75
18275.87 60
18277.15 82
18278.43 85
18279.70 71
18280.98 69
18282.26 63
18283.54 59
18284.81 63
18286.09 57
18287.37 69
18288.65 74
18289.92 101
18291.20 73
18292.48 61
18293.76 62
18295.04 58
18296.31 79
18297.59 96
18298.87 70
18300.15 77
18301.43 83
18302.71 62
18303.98 63
18305.26 73
18306.54 71
18307.82 85
18309.10 87
18310.38 61
18311.66 59
18312.93 69
18314.21 80
18315.49 57
18316.77 81
18318.05 86
18319.33 76
18320.61 90
18321.89 53
18323.17 49
18324.44 66
18325.72 54
18327.00 69
18328.28 67
18329.56 76
18330.84 65
18332.12 68
18333.40 82
18334.68 83
18335.96 69
18337.24 83
18338.52 49
18339.80 80
18341.08 73
18342.36 59
18343.64 59
18344.92 66
18346.20 67
18347.48 60
18348.76 84
18350.04 82
18351.32 73
18352.60 69
18353.88 78
18355.16 82
18356.44 71
18357.72 67
18359.00 45
18360.28 82
18361.56 61
18362.84 70
18364.12 78
18365.40 74
18366.68 78
18367.96 76
18369.24 63
18370.52 62
18371.80 73
18373.08 64
18374.36 72
18375.64 90
18376.93 66
18378.21 83
18379.49 91
18380.77 73
18382.05 72
18383.33 81
18384.61 103
18385.89 83
18387.17 71
18388.46 88
18389.74 67
18391.02 63
18392.30 73
18393.58 83
18394.86 72
18396.15 67
18397.43 81
18398.71 75
18399.99 78
18401.27 75
18402.55 76
18403.84 73
18405.12 87
18406.40 84
18407.68 76
18408.96 81
18410.25 73
18411.53 61
18412.81 73
18414.09 83
18415.37 67
18416.66 62
18417.94 67
18419.22 68
18420.50 64
18421.79 80
18423.07 77
18424.35 76
18425.63 80
18426.92 68
18428.20 65
18429.48 70
18430.77 68
18432.05 83
18433.33 59
18434.61 57
18435.90 76
18437.18 69
18438.46 71
18439.75 67
18441.03 60
18442.31 71
18443.60 81
18444.88 70
18446.16 83
18447.45 52
18448.73 74
18450.01 73
18451.30 71
18452.58 81
18453.86 61
18455.15 83
18456.43 92
18457.71 63
18459.00 69
18460.28 68
18461.57 73
18462.85 88
18464.13 80
18465.42 82
18466.70 77
18467.99 70
18469.27 64
18470.55 47
18471.84 76
18473.12 63
18474.41 81
18475.69 82
18476.98 72
18478.26 72
18479.55 62
18480.83 62
18482.11 65
18483.40 61
18484.68 66
18485.97 57
18487.25 73
18488.54 66
18489.82 82
18491.11 69
18492.39 64
18493.68 93
18494.96 90
18496.25 75
18497.53 61
18498.82 67
18500.10 78
18501.39 86
18502.67 60
18503.96 87
18505.24 77
18506.53 87
18507.82 76
18509.10 76
18510.39 68
18511.67 105
18512.96 92
18514.24 72
18515.53 83
18516.82 79
18518.10 83
18519.39 78
18520.67 84
18521.96 70
18523.25 66
18524.53 83
18525.82 81
18527.10 80
18528.39 74
18529.68 75
18530.96 85
18532.25 70
18533.54 60
18534.82 94
18536.11 71
18537.39 74
18538.68 56
18539.97 44
18541.25 55
18542.54 65
18543.83 86
18545.11 68
18546.40 73
18547.69 71
18548.98 59
18550.26 51
18551.55 61
18552.84 69
18554.12 67
18555.41 75
18556.70 71
18557.99 58
18559.27 67
18560.56 64
18561.85 79
18563.13 55
18564.42 56
18565.71 61
18567.00 71
18568.28 86
18569.57 65
18570.86 63
18572.15 69
18573.44 78
18574.72 93
18576.01 72
18577.30 65
18578.59 64
18579.88 72
18581.16 87
18582.45 64
18583.74 79
18585.03 74
18586.32 78
18587.60 79
18588.89 70
18590.18 81
18591.47 81
18592.76 77
18594.05 79
18595.33 80
18596.62 75
18597.91 85
18599.20 77
18600.49 95
18601.78 89
18603.07 80
18604.36 82
18605.64 83
18606.93 70
18608.22 74
18609.51 85
18610.80 94
18612.09 69
18613.38 83
18614.67 83
18615.96 82
18617.25 98
18618.54 77
18619.83 94
18621.12 89
18622.40 75
18623.69 78
18624.98 78
18626.27 80
18627.56 81
18628.85 93
18630.14 74
18631.43 45
18632.72 65
18634.01 88
18635.30 73
18636.59 77
18637.88 88
18639.17 63
18640.46 75
18641.75 76
18643.04 65
18644.33 71
18645.62 65
18646.91 85
18648.20 76
18649.49 61
18650.78 51
18652.08 70
18653.37 62
18654.66 61
18655.95 51
18657.24 57
18658.53 77
18659.82 88
18661.11 77
18662.40 59
18663.69 71
18664.98 83
18666.27 57
18667.56 47
18668.86 69
18670.15 89
18671.44 73
18672.73 59
18674.02 77
18675.31 98
18676.60 92
18677.90 66
18679.19 61
18680.48 60
18681.77 69
18683.06 68
18684.35 63
18685.64 65
18686.94 63
18688.23 60
18689.52 60
18690.81 67
18692.10 74
18693.40 73
18694.69 69
18695.98 80
18697.27 84
18698.56 67
18699.86 86
18701.15 61
18702.44 68
18703.73 73
18705.03 67
18706.32 87
18707.61 74
18708.90 68
18710.19 90
18711.49 69
18712.78 88
18714.07 80
18715.37 68
18716.66 70
18717.95 55
18719.24 60
18720.54 76
18721.83 58
18723.12 63
18724.42 76
18725.71 72
18727.00 60
18728.30 67
18729.59 54
18730.88 73
18732.17 67
18733.47 53
18734.76 45
18736.05 64
18737.35 68
18738.64 56
18739.94 55
18741.23 69
18742.52 66
18743.82 89
18745.11 69
18746.40 85
18747.70 63
18748.99 75
18750.29 51
18751.58 57
18752.87 83
18754.17 90
18755.46 69
18756.76 76
18758.05 70
18759.34 61
18760.64 73
18761.93 56
18763.23 92
18764.52 76
18765.82 70
18767.11 47
18768.41 65
18769.70 63
18770.99 69
18772.29 71
18773.58 64
18774.88 55
18776.17 71
18777.47 79
18778.76 65
18780.06 57
18781.35 56
18782.65 85
18783.94 68
18785.24 61
18786.53 62
18787.83 82
18789.12 61
18790.42 80
18791.71 65
18793.01 78
18794.31 87
18795.60 91
18796.90 64
18798.19 69
18799.49 71
18800.78 80
18802.08 57
18803.37 42
18804.67 57
18805.97 56
18807.26 73
18808.56 43
18809.85 61
18811.15 65
18812.45 63
18813.74 50
18815.04 72
18816.34 54
18817.63 81
18818.93 72
18820.22 76
18821.52 59
18822.82 47
18824.11 60
18825.41 56
18826.71 73
18828.00 98
18829.30 70
18830.60 77
18831.89 67
18833.19 76
18834.49 67
18835.78 63
18837.08 61
18838.38 83
18839.67 67
18840.97 58
18842.27 67
18843.57 70
18844.86 60
18846.16 62
18847.46 62
18848.75 89
18850.05 65
18851.35 68
18852.65 61
18853.94 54
18855.24 63
18856.54 54
18857.84 60
18859.13 55
18860.43 65
18861.73 72
18863.03 73
18864.33 54
18865.62 68
18866.92 56
18868.22 53
18869.52 62
18870.82 44
18872.11 65
18873.41 62
18874.71 68
18876.01 71
18877.31 54
18878.61 61
18879.90 64
18881.20 80
18882.50 88
18883.80 65
18885.10 62
18886.40 66
18887.70 49
18888.99 55
18890.29 47
18891.59 69
18892.89 53
18894.19 62
18895.49 81
18896.79 60
18898.09 81
18899.39 78
18900.68 53
18901.98 69
18903.28 64
18904.58 60
18905.88 54
18907.18 80
18908.48 75
18909.78 57
18911.08 68
18912.38 70
18913.68 65
18914.98 73
18916.28 65
18917.58 56
18918.88 72
18920.18 60
18921.48 56
18922.78 56
18924.08 59
18925.38 51
18926.68 69
18927.98 76
18929.28 64
18930.58 62
18931.88 67
18933.18 52
18934.48 65
18935.78 59
18937.08 60
18938.38 82
18939.68 82
18940.98 76
18942.28 60
18943.58 88
18944.88 69
18946.18 50
18947.48 64
18948.78 68
18950.08 81
18951.39 60
18952.69 56
18953.99 75
18955.29 66
18956.59 69
18957.89 60
18959.19 68
18960.49 56
18961.79 64
18963.09 52
18964.40 55
18965.70 65
18967.00 66
18968.30 68
18969.60 67
18970.90 83
18972.21 68
18973.51 54
18974.81 61
18976.11 75
18977.41 70
18978.71 61
18980.02 48
18981.32 61
18982.62 53
18983.92 51
18985.22 69
18986.53 54
18987.83 55
18989.13 69
18990.43 67
18991.73 67
18993.04 71
18994.34 74
18995.64 78
18996.94 63
18998.25 49
18999.55 63
19000.85 54
19002.15 72
19003.46 55
19004.76 67
19006.06 78
19007.36 88
19008.67 60
19009.97 54
19011.27 63
19012.58 72
19013.88 61
19015.18 57
19016.49 61
19017.79 61
19019.09 76
19020.40 72
19021.70 81
19023.00 71
19024.31 70
19025.61 88
19026.91 76
19028.22 75
19029.52 64
19030.82 57
19032.13 75
19033.43 66
19034.73 75
19036.04 66
19037.34 59
19038.65 84
19039.95 67
19041.25 66
19042.56 62
19043.86 61
19045.17 67
19046.47 78
19047.77 84
19049.08 81
19050.38 81
19051.69 65
19052.99 61
19054.30 67
19055.60 53
19056.90 70
19058.21 76
19059.51 64
19060.82 70
19062.12 63
19063.43 66
19064.73 64
19066.04 71
19067.34 80
19068.65 78
19069.95 75
19071.26 51
19072.56 49
19073.87 74
19075.17 89
19076.48 68
19077.78 58
19079.09 79
19080.39 54
19081.70 68
19083.00 54
19084.31 55
19085.61 73
19086.92 87
19088.23 80
19089.53 45
19090.84 64
19092.14 74
19093.45 103
19094.75 80
19096.06 38
19097.37 40
19098.67 63
19099.98 71
19101.28 61
19102.59 56
19103.90 68
19105.20 65
19106.51 62
19107.81 72
19109.12 60
19110.43 56
19111.73 53
19113.04 67
19114.35 50
19115.65 49
19116.96 49
19118.27 54
19119.57 62
19120.88 51
19122.19 63
19123.49 63
19124.80 84
19126.11 80
19127.41 62
19128.72 65
19130.03 74
19131.33 68
19132.64 66
19133.95 54
19135.26 65
19136.56 67
19137.87 62
19139.18 53
19140.49 67
19141.79 64
19143.10 74
19144.41 66
19145.71 69
19147.02 50
19148.33 60
19149.64 48
19150.95 64
19152.25 61
19153.56 63
19154.87 67
19156.18 63
19157.48 82
19158.79 53
19160.10 52
19161.41 54
19162.72 59
19164.03 77
19165.33 57
19166.64 82
19167.95 95
19169.26 91
19170.57 85
19171.88 83
19173.18 71
19174.49 52
19175.80 69
19177.11 75
19178.42 97
19179.73 59
19181.04 83
19182.34 78
19183.65 58
19184.96 46
19186.27 74
19187.58 73
19188.89 64
19190.20 39
19191.51 54
19192.82 67
19194.13 70
19195.43 59
19196.74 56
19198.05 42
19199.36 81
19200.67 66
19201.98 52
19203.29 62
19204.60 65
19205.91 57
19207.22 62
19208.53 52
19209.84 56
19211.15 73
19212.46 67
19213.77 55
19215.08 56
19216.39 63
19217.70 75
19219.01 91
19220.32 80
19221.63 57
19222.94 70
19224.25 64
19225.56 89
19226.87 75
19228.18 64
19229.49 57
19230.80 47
19232.11 54
19233.42 62
19234.73 60
19236.04 46
19237.35 61
19238.67 60
19239.98 53
19241.29 49
19242.60 64
19243.91 55
19245.22 58
19246.53 58
19247.84 59
19249.15 50
19250.46 62
19251.77 63
19253.09 53
19254.40 69
19255.71 55
19257.02 49
19258.33 58
19259.64 64
19260.95 58
19262.27 66
19263.58 61
19264.89 39
19266.20 57
19267.51 70
19268.82 71
19270.14 60
19271.45 61
19272.76 59
19274.07 60
19275.38 46
19276.70 66
19278.01 51
19279.32 51
19280.63 61
19281.94 86
19283.26 84
19284.57 51
19285.88 60
19287.19 65
19288.51 68
19289.82 61
19291.13 42
19292.44 59
19293.76 71
19295.07 77
19296.38 56
19297.69 57
19299.01 45
19300.32 59
19301.63 71
19302.95 48
19304.26 63
19305.57 68
19306.88 62
19308.20 71
19309.51 49
19310.82 52
19312.14 54
19313.45 79
19314.76 75
19316.08 63
19317.39 67
19318.70 73
19320.02 52
19321.33 69
19322.64 60
19323.96 52
19325.27 65
19326.59 63
19327.90 62
19329.21 57
19330.53 59
19331.84 71
19333.15 66
19334.47 70
19335.78 70
19337.10 62
19338.41 78
19339.73 65
19341.04 59
19342.35 48
19343.67 78
19344.98 80
19346.30 66
19347.61 61
19348.93 62
19350.24 64
19351.55 67
19352.87 75
19354.18 55
19355.50 61
19356.81 76
19358.13 94
19359.44 54
19360.76 61
19362.07 49
19363.39 95
19364.70 78
19366.02 63
19367.33 52
19368.65 38
19369.96 59
19371.28 75
19372.59 48
19373.91 50
19375.22 54
19376.54 77
19377.86 70
19379.17 60
19380.49 64
19381.80 87
19383.12 68
19384.43 71
19385.75 49
19387.07 66
19388.38 58
19389.70 69
19391.01 45
19392.33 75
19393.65 73
19394.96 58
19396.28 72
19397.59 66
19398.91 51
19400.23 57
19401.54 74
19402.86 59
19404.17 66
19405.49 49
19406.81 52
19408.12 53
19409.44 47
19410.76 63
19412.07 77
19413.39 51
19414.71 59
19416.02 67
19417.34 91
19418.66 55
19419.97 53
19421.29 76
19422.61 70
19423.93 101
19425.24 56
19426.56 76
19427.88 53
19429.19 59
19430.51 61
19431.83 63
19433.15 81
19434.46 71
19435.78 81
19437.10 106
19438.42 54
19439.73 74
19441.05 59
19442.37 71
19443.69 84
19445.00 59
19446.32 67
19447.64 88
19448.96 55
19450.28 69
19451.59 65
19452.91 75
19454.23 58
19455.55 79
19456.87 76
19458.18 81
19459.50 83
19460.82 70
19462.14 64
19463.46 51
19464.78 71
19466.09 70
19467.41 77
19468.73 78
19470.05 72
19471.37 53
19472.69 64
19474.01 64
19475.33 71
19476.64 53
19477.96 64
19479.28 62
19480.60 67
19481.92 64
19483.24 59
19484.56 62
19485.88 79
19487.20 65
19488.52 84
19489.83 68
19491.15 64
19492.47 52
19493.79 69
19495.11 72
19496.43 61
19497.75 74
19499.07 71
19500.39 67
19501.71 81
19503.03 69
19504.35 80
19505.67 79
19506.99 52
19508.31 76
19509.63 82
19510.95 60
19512.27 51
19513.59 70
19514.91 50
19516.23 62
19517.55 48
19518.87 69
19520.19 56
19521.51 61
19522.83 68
19524.15 66
19525.47 57
19526.79 62
19528.11 68
19529.43 64
19530.75 61
19532.08 82
19533.40 74
19534.72 50
19536.04 46
19537.36 77
19538.68 65
19540.00 69
19541.32 65
19542.64 69
19543.96 83
19545.29 57
19546.61 67
19547.93 69
19549.25 86
19550.57 71
19551.89 63
19553.21 46
19554.53 62
19555.86 57
19557.18 68
19558.50 61
19559.82 56
19561.14 59
19562.46 58
19563.79 69
19565.11 59
19566.43 52
19567.75 64
19569.07 57
19570.40 78
19571.72 52
19573.04 63
19574.36 61
19575.68 58
19577.01 55
19578.33 40
19579.65 53
19580.97 49
19582.30 67
19583.62 63
19584.94 63
19586.26 69
19587.59 73
19588.91 61
19590.23 45
19591.55 57
19592.88 51
19594.20 51
19595.52 63
19596.85 65
19598.17 64
19599.49 69
19600.81 57
19602.14 66
19603.46 74
19604.78 61
19606.11 60
19607.43 48
19608.75 67
19610.08 59
19611.40 61
19612.72 62
19614.05 62
19615.37 77
19616.69 55
19618.02 67
19619.34 65
19620.67 53
19621.99 58
19623.31 70
19624.64 54
19625.96 52
19627.29 73
19628.61 62
19629.93 62
19631.26 77
19632.58 74
19633.91 70
19635.23 58
19636.55 63
19637.88 70
19639.20 62
19640.53 61
19641.85 75
19643.18 58
19644.50 61
19645.82 76
19647.15 73
19648.47 75
19649.80 65
19651.12 69
19652.45 78
19653.77 70
19655.10 69
19656.42 63
19657.75 61
19659.07 57
19660.40 74
19661.72 68
19663.05 57
19664.37 69
19665.70 63
19667.02 67
19668.35 59
19669.67 61
19671.00 82
19672.33 48
19673.65 71
19674.98 84
19676.30 78
19677.63 64
19678.95 72
19680.28 70
19681.61 69
19682.93 63
19684.26 76
19685.58 71
19686.91 53
19688.23 59
19689.56 57
19690.89 66
19692.21 75
19693.54 57
19694.87 85
19696.19 76
19697.52 48
19698.84 64
19700.17 55
19701.50 50
19702.82 68
19704.15 77
19705.48 88
19706.80 50
19708.13 56
19709.46 65
19710.78 69
19712.11 69
19713.44 63
19714.76 57
19716.09 51
19717.42 49
19718.75 77
19720.07 82
19721.40 63
19722.73 71
19724.05 74
19725.38 56
19726.71 71
19728.04 77
19729.36 74
19730.69 56
19732.02 57
19733.35 64
19734.67 69
19736.00 66
19737.33 84
19738.66 61
19739.98 67
19741.31 49
19742.64 74
19743.97 68
19745.30 59
19746.62 66
19747.95 54
19749.28 67
19750.61 67
19751.94 46
19753.26 51
19754.59 49
19755.92 60
19757.25 70
19758.58 71
19759.91 88
19761.23 75
19762.56 57
19763.89 59
19765.22 54
19766.55 58
19767.88 71
19769.21 56
19770.53 53
19771.86 58
19773.19 69
19774.52 57
19775.85 58
19777.18 64
19778.51 82
19779.84 56
19781.17 57
19782.50 59
19783.83 60
19785.15 54
19786.48 61
19787.81 55
19789.14 65
19790.47 72
19791.80 53
19793.13 53
19794.46 83
19795.79 56
19797.12 56
19798.45 70
19799.78 55
19801.11 52
19802.44 64
19803.77 77
19805.10 84
19806.43 61
19807.76 52
19809.09 58
19810.42 65
19811.75 73
19813.08 68
19814.41 56
19815.74 68
19817.07 71
19818.40 72
19819.73 72
19821.06 62
19822.39 63
19823.72 63
19825.05 52
19826.38 63
19827.71 67
19829.05 73
19830.38 65
19831.71 71
19833.04 53
19834.37 50
19835.70 59
19837.03 53
19838.36 63
19839.69 58
19841.02 65
19842.36 52
19843.69 62
19845.02 62
19846.35 68
19847.68 66
19849.01 73
19850.34 64
19851.68 62
19853.01 62
19854.34 73
19855.67 73
19857.00 73
19858.33 58
19859.67 59
19861.00 51
19862.33 80
19863.66 70
19864.99 59
19866.32 58
19867.66 59
19868.99 61
19870.32 60
19871.65 90
19872.99 54
19874.32 55
19875.65 67
19876.98 80
19878.32 69
19879.65 67
19880.98 69
19882.31 63
19883.65 76
19884.98 70
19886.31 70
19887.64 65
19888.98 53
19890.31 71
19891.64 67
19892.97 71
19894.31 64
19895.64 75
19896.97 54
19898.31 53
19899.64 52
19900.97 70
19902.31 77
19903.64 72
19904.97 75
19906.31 72
19907.64 71
19908.97 51
19910.31 79
19911.64 60
19912.97 55
19914.31 65
19915.64 85
19916.97 67
19918.31 58
19919.64 73
19920.98 68
19922.31 99
19923.64 81
19924.98 59
19926.31 72
19927.65 67
19928.98 77
19930.31 76
19931.65 87
19932.98 67
19934.32 56
19935.65 65
19936.99 64
19938.32 55
19939.65 64
19940.99 70
19942.32 60
19943.66 66
19944.99 53
19946.33 82
19947.66 82
19949.00 71
19950.33 66
19951.67 69
19953.00 67
19954.34 55
19955.67 66
19957.01 64
19958.34 58
19959.68 61
19961.01 62
19962.35 50
19963.68 68
19965.02 53
19966.35 74
19967.69 65
19969.02 68
19970.36 76
19971.70 63
19973.03 48
19974.37 51
19975.70 66
19977.04 78
19978.37 87
19979.71 78
19981.05 73
19982.38 75
19983.72 94
19985.05 79
19986.39 63
19987.73 61
19989.06 55
19990.40 65
19991.73 62
19993.07 67
19994.41 55
19995.74 63
19997.08 48
19998.42 72
19999.75 60
20001.09 75
20002.43 57
20003.76 66
20005.10 67
20006.44 75
20007.77 68
20009.11 55
20010.45 73
20011.78 66
20013.12 56
20014.46 72
20015.79 66
20017.13 64
20018.47 57
20019.81 83
20021.14 77
20022.48 48
20023.82 57
20025.15 56
20026.49 74
20027.83 62
20029.17 67
20030.50 51
20031.84 68
20033.18 67
20034.52 59
20035.85 71
20037.19 63
20038.53 61
20039.87 75
20041.21 77
20042.54 60
20043.88 80
20045.22 62
20046.56 78
20047.90 81
20049.23 78
20050.57 73
20051.91 61
20053.25 75
20054.59 80
20055.93 56
20057.26 51
20058.60 54
20059.94 87
20061.28 61
20062.62 64
20063.96 46
20065.30 50
20066.63 57
20067.97 57
20069.31 62
20070.65 57
20071.99 56
20073.33 73
20074.67 58
20076.01 56
20077.35 67
20078.68 71
20080.02 64
20081.36 54
20082.70 56
20084.04 79
20085.38 62
20086.72 70
20088.06 76
20089.40 62
20090.74 62
20092.08 58
20093.42 46
20094.76 40
20096.10 59
20097.44 72
20098.78 62
20100.12 58
20101.46 61
20102.80 59
20104.14 74
20105.48 48
20106.82 72
20108.16 62
20109.50 62
20110.84 83
20112.18 68
20113.52 69
20114.86 59
20116.20 66
20117.54 70
20118.88 68
20120.22 44
20121.56 61
20122.90 78
20124.24 52
20125.58 48
20126.92 58
20128.26 54
20129.61 59
20130.95 86
20132.29 68
20133.63 70
20134.97 65
20136.31 76
20137.65 64
20138.99 69
20140.33 58
20141.67 72
20143.02 60
