# Supplementary material for: MALDI-TOF MS typing enables the classification of brewing yeasts of the genus Saccharomyces to major beer styles
Source: PLoS One. 2017 Aug 9;12(8):e0181694. doi: 10.1371/journal.pone.0181694 (PMC5549903; doi:10.1371/journal.pone.0181694)
Supplement: S2 File — The directory includes 90 raw files and was zipped to “.zip”; the folder has three strains with 30 spectra per strain; S1 Text explains the raw files with an example and Table 1 represents the yeast strains used within the experiment. (ZIP) [file pone.0181694.s005.zip › 4-6/30253-149-OG-WB-WB-YPG-18h-E-E_2015-07-09_3_0_B6_1.dat]

2000.66 3776
2001.08 3772
2001.50 3743
2001.92 3944
2002.34 3805
2002.77 3326
2003.19 3157
2003.61 2987
2004.03 3115
2004.45 3142
2004.88 3218
2005.30 3183
2005.72 3074
2006.14 3161
2006.56 3403
2006.99 3177
2007.41 3162
2007.83 3475
2008.25 3541
2008.67 3483
2009.10 3400
2009.52 3323
2009.94 3287
2010.36 3371
2010.79 3071
2011.21 3180
2011.63 3179
2012.06 3037
2012.48 3051
2012.90 3018
2013.32 2942
2013.75 3071
2014.17 2975
2014.59 3024
2015.02 3148
2015.44 3096
2015.86 2869
2016.28 3107
2016.71 3082
2017.13 3275
2017.55 3222
2017.98 3138
2018.40 3246
2018.82 3333
2019.25 3194
2019.67 3232
2020.09 3115
2020.52 3263
2020.94 3170
2021.37 2943
2021.79 3143
2022.21 3053
2022.64 3014
2023.06 3210
2023.48 3152
2023.91 2955
2024.33 3079
2024.76 2884
2025.18 2825
2025.60 2940
2026.03 3087
2026.45 3045
2026.88 2897
2027.30 2949
2027.73 3111
2028.15 2887
2028.57 2814
2029.00 3009
2029.42 2946
2029.85 2970
2030.27 2750
2030.70 2855
2031.12 3053
2031.55 3078
2031.97 2956
2032.40 2955
2032.82 2858
2033.25 3020
2033.67 3011
2034.10 3056
2034.52 2832
2034.95 2855
2035.37 3089
2035.80 2942
2036.22 2945
2036.65 2882
2037.07 3021
2037.50 2796
2037.92 2782
2038.35 3033
2038.77 2867
2039.20 2990
2039.63 2993
2040.05 2956
2040.48 2945
2040.90 3104
2041.33 3180
2041.75 3026
2042.18 2890
2042.61 2917
2043.03 2724
2043.46 2998
2043.88 3041
2044.31 3013
2044.74 3085
2045.16 3255
2045.59 3271
2046.01 3337
2046.44 3211
2046.87 3306
2047.29 3351
2047.72 3374
2048.15 3425
2048.57 3574
2049.00 3859
2049.43 3273
2049.85 3125
2050.28 3179
2050.71 3132
2051.13 3302
2051.56 3301
2051.99 3178
2052.41 3314
2052.84 2994
2053.27 2938
2053.69 3153
2054.12 3345
2054.55 3277
2054.98 3301
2055.40 3245
2055.83 3186
2056.26 3259
2056.68 3179
2057.11 3101
2057.54 3005
2057.97 3229
2058.39 3209
2058.82 3154
2059.25 3221
2059.68 3213
2060.11 3268
2060.53 3250
2060.96 3257
2061.39 3218
2061.82 3103
2062.24 3239
2062.67 3328
2063.10 3465
2063.53 3632
2063.96 3883
2064.39 3883
2064.81 4212
2065.24 4488
2065.67 4566
2066.10 4332
2066.53 4449
2066.95 4691
2067.38 4605
2067.81 4184
2068.24 3911
2068.67 3587
2069.10 3683
2069.53 3495
2069.96 3427
2070.38 3465
2070.81 3495
2071.24 3199
2071.67 3119
2072.10 3192
2072.53 3344
2072.96 3578
2073.39 3539
2073.82 3540
2074.24 3538
2074.67 3826
2075.10 3893
2075.53 3768
2075.96 3576
2076.39 3679
2076.82 3644
2077.25 3520
2077.68 3433
2078.11 3405
2078.54 3230
2078.97 3363
2079.40 3001
2079.83 3032
2080.26 3052
2080.69 3264
2081.12 3242
2081.55 3089
2081.98 3002
2082.41 3088
2082.84 3145
2083.27 3084
2083.70 3205
2084.13 2980
2084.56 2941
2084.99 2914
2085.42 3217
2085.85 3382
2086.28 3095
2086.71 3114
2087.14 2964
2087.57 3052
2088.00 3257
2088.43 3163
2088.86 3039
2089.29 3047
2089.73 3121
2090.16 2928
2090.59 2984
2091.02 2982
2091.45 3051
2091.88 3056
2092.31 3145
2092.74 2993
2093.17 2934
2093.60 2988
2094.04 2928
2094.47 2892
2094.90 2998
2095.33 2927
2095.76 2741
2096.19 2743
2096.62 2588
2097.06 2921
2097.49 2862
2097.92 2848
2098.35 2667
2098.78 2633
2099.21 2788
2099.65 2641
2100.08 2774
2100.51 2651
2100.94 2721
2101.37 2705
2101.81 2564
2102.24 2801
2102.67 2887
2103.10 2798
2103.53 2610
2103.97 2672
2104.40 2988
2104.83 3069
2105.26 2660
2105.70 2821
2106.13 3062
2106.56 3115
2106.99 3250
2107.43 3537
2107.86 3265
2108.29 3286
2108.72 3355
2109.16 3387
2109.59 3195
2110.02 3317
2110.46 2938
2110.89 3067
2111.32 2785
2111.75 2919
2112.19 2881
2112.62 2808
2113.05 2662
2113.49 2595
2113.92 2796
2114.35 2927
2114.79 2975
2115.22 2918
2115.65 2951
2116.09 2788
2116.52 2700
2116.95 2696
2117.39 2549
2117.82 2657
2118.26 2367
2118.69 2638
2119.12 2740
2119.56 2599
2119.99 2572
2120.42 2807
2120.86 2619
2121.29 2535
2121.73 2841
2122.16 2775
2122.59 2753
2123.03 2686
2123.46 2780
2123.90 2563
2124.33 2542
2124.77 2506
2125.20 2517
2125.64 2595
2126.07 2585
2126.50 2836
2126.94 2560
2127.37 2345
2127.81 2511
2128.24 2592
2128.68 2903
2129.11 2759
2129.55 2574
2129.98 2670
2130.42 2745
2130.85 2840
2131.29 2772
2131.72 2890
2132.16 2795
2132.59 2714
2133.03 2667
2133.46 2631
2133.90 2472
2134.33 2724
2134.77 2631
2135.20 2614
2135.64 2830
2136.08 2767
2136.51 2962
2136.95 2802
2137.38 2709
2137.82 2778
2138.25 2924
2138.69 3052
2139.13 3017
2139.56 2991
2140.00 2841
2140.43 3113
2140.87 2958
2141.31 3031
2141.74 2917
2142.18 2753
2142.61 3092
2143.05 2848
2143.49 2841
2143.92 2776
2144.36 2863
2144.80 2841
2145.23 2778
2145.67 2789
2146.11 2920
2146.54 2797
2146.98 2701
2147.42 2834
2147.85 2714
2148.29 2953
2148.73 2986
2149.16 3064
2149.60 3030
2150.04 2926
2150.47 3018
2150.91 2960
2151.35 3028
2151.79 3021
2152.22 2967
2152.66 2946
2153.10 3037
2153.53 2978
2153.97 2956
2154.41 3090
2154.85 3328
2155.28 3251
2155.72 3155
2156.16 3317
2156.60 3481
2157.03 3509
2157.47 3542
2157.91 3420
2158.35 3657
2158.79 3606
2159.22 3417
2159.66 3346
2160.10 3419
2160.54 3231
2160.98 3295
2161.41 3127
2161.85 2957
2162.29 2903
2162.73 2965
2163.17 3051
2163.60 2828
2164.04 2790
2164.48 2907
2164.92 2972
2165.36 2815
2165.80 2867
2166.24 2721
2166.67 2919
2167.11 2792
2167.55 2770
2167.99 2790
2168.43 2674
2168.87 2790
2169.31 2800
2169.75 2829
2170.19 2928
2170.62 3145
2171.06 3010
2171.50 3259
2171.94 3086
2172.38 3275
2172.82 3578
2173.26 3602
2173.70 3666
2174.14 3750
2174.58 4067
2175.02 3964
2175.46 4117
2175.90 4180
2176.34 4256
2176.78 3965
2177.22 3909
2177.66 3670
2178.10 3377
2178.54 3237
2178.97 3122
2179.41 2921
2179.85 3004
2180.29 2786
2180.74 2649
2181.18 2627
2181.62 2612
2182.06 2581
2182.50 2988
2182.94 2674
2183.38 2697
2183.82 2718
2184.26 2697
2184.70 2645
2185.14 2911
2185.58 2738
2186.02 2652
2186.46 2772
2186.90 2685
2187.34 2773
2187.78 2764
2188.22 2848
2188.66 2936
2189.11 3063
2189.55 3160
2189.99 3054
2190.43 3060
2190.87 3030
2191.31 3094
2191.75 3270
2192.19 2990
2192.63 2883
2193.08 2939
2193.52 3202
2193.96 3202
2194.40 3315
2194.84 3527
2195.28 3347
2195.72 3262
2196.17 3413
2196.61 3448
2197.05 3376
2197.49 3239
2197.93 2988
2198.37 3094
2198.82 2967
2199.26 2907
2199.70 2917
2200.14 2853
2200.58 2899
2201.03 2877
2201.47 2859
2201.91 2830
2202.35 2949
2202.80 2898
2203.24 3051
2203.68 2858
2204.12 2807
2204.57 3001
2205.01 2911
2205.45 2848
2205.89 2906
2206.34 2907
2206.78 2876
2207.22 2938
2207.66 2944
2208.11 2923
2208.55 2602
2208.99 2889
2209.44 2802
2209.88 2718
2210.32 2797
2210.76 2842
2211.21 2803
2211.65 2862
2212.09 2672
2212.54 2848
2212.98 2820
2213.42 3079
2213.87 3004
2214.31 2840
2214.75 3018
2215.20 2765
2215.64 2796
2216.09 2624
2216.53 2555
2216.97 2545
2217.42 2674
2217.86 2855
2218.30 2844
2218.75 2969
2219.19 2788
2219.64 2891
2220.08 2940
2220.52 3277
2220.97 3483
2221.41 3329
2221.86 3386
2222.30 3445
2222.75 3548
2223.19 3630
2223.63 3487
2224.08 3556
2224.52 3712
2224.97 3450
2225.41 3405
2225.86 3288
2226.30 3329
2226.75 2930
2227.19 3224
2227.64 3276
2228.08 3043
2228.53 2992
2228.97 3195
2229.42 3036
2229.86 3105
2230.31 2928
2230.75 2928
2231.20 2824
2231.64 2972
2232.09 3057
2232.53 2863
2232.98 3026
2233.42 2893
2233.87 2977
2234.31 2966
2234.76 2752
2235.20 2882
2235.65 2736
2236.10 2841
2236.54 2772
2236.99 2961
2237.43 2975
2237.88 2849
2238.32 2713
2238.77 2712
2239.22 2740
2239.66 2678
2240.11 2709
2240.55 2725
2241.00 2685
2241.45 2585
2241.89 2513
2242.34 2481
2242.79 2506
2243.23 2408
2243.68 2350
2244.12 2267
2244.57 2307
2245.02 2550
2245.46 2572
2245.91 2510
2246.36 2355
2246.80 2629
2247.25 2588
2247.70 2599
2248.14 2498
2248.59 2579
2249.04 2805
2249.49 2759
2249.93 2935
2250.38 2818
2250.83 2707
2251.27 2659
2251.72 2727
2252.17 2793
2252.62 2693
2253.06 2560
2253.51 2431
2253.96 2360
2254.40 2518
2254.85 2506
2255.30 2401
2255.75 2388
2256.20 2496
2256.64 2413
2257.09 2358
2257.54 2330
2257.99 2384
2258.43 2651
2258.88 2760
2259.33 2648
2259.78 2884
2260.23 2835
2260.67 2899
2261.12 2850
2261.57 2685
2262.02 3135
2262.47 3260
2262.92 3319
2263.36 3221
2263.81 3191
2264.26 3308
2264.71 3194
2265.16 3115
2265.61 3013
2266.05 3039
2266.50 2923
2266.95 2918
2267.40 2788
2267.85 2918
2268.30 2978
2268.75 2777
2269.20 2946
2269.65 2812
2270.09 2895
2270.54 2998
2270.99 2808
2271.44 2973
2271.89 2858
2272.34 2698
2272.79 2670
2273.24 2730
2273.69 2733
2274.14 2919
2274.59 2507
2275.04 2656
2275.49 2693
2275.94 2727
2276.38 2834
2276.83 2833
2277.28 2857
2277.73 2877
2278.18 2781
2278.63 2979
2279.08 2959
2279.53 2684
2279.98 2976
2280.43 2664
2280.88 2799
2281.33 2886
2281.78 2883
2282.23 2666
2282.68 2785
2283.13 2667
2283.59 2438
2284.04 2678
2284.49 2401
2284.94 2331
2285.39 2555
2285.84 2768
2286.29 2502
2286.74 2585
2287.19 2691
2287.64 2682
2288.09 2902
2288.54 2907
2288.99 3128
2289.44 3175
2289.89 3343
2290.35 3679
2290.80 3731
2291.25 3954
2291.70 4271
2292.15 4112
2292.60 4086
2293.05 3821
2293.50 3794
2293.96 3634
2294.41 3213
2294.86 3023
2295.31 2927
2295.76 2805
2296.21 2313
2296.66 2433
2297.12 2682
2297.57 2641
2298.02 2510
2298.47 2444
2298.92 2487
2299.38 2340
2299.83 2417
2300.28 2559
2300.73 2308
2301.18 2307
2301.64 2387
2302.09 2511
2302.54 2221
2302.99 2243
2303.44 2325
2303.90 2407
2304.35 2449
2304.80 2339
2305.25 2351
2305.71 2401
2306.16 2567
2306.61 2446
2307.07 2445
2307.52 2548
2307.97 2717
2308.42 2629
2308.88 2583
2309.33 2601
2309.78 2764
2310.23 2854
2310.69 2845
2311.14 2869
2311.59 2888
2312.05 2724
2312.50 2658
2312.95 2539
2313.41 2606
2313.86 2732
2314.31 2970
2314.77 2940
2315.22 2729
2315.67 2787
2316.13 2728
2316.58 2849
2317.04 2850
2317.49 2819
2317.94 3016
2318.40 2978
2318.85 2849
2319.30 2756
2319.76 2940
2320.21 2738
2320.67 2717
2321.12 2828
2321.57 2790
2322.03 3005
2322.48 3075
2322.94 3027
2323.39 2906
2323.85 3018
2324.30 3752
2324.75 4001
2325.21 4217
2325.66 4121
2326.12 4639
2326.57 4796
2327.03 4342
2327.48 4107
2327.94 4105
2328.39 3709
2328.85 3278
2329.30 3094
2329.76 2939
2330.21 2821
2330.67 2927
2331.12 2910
2331.58 2833
2332.03 2931
2332.49 2944
2332.94 2674
2333.40 2639
2333.85 2748
2334.31 2988
2334.76 2804
2335.22 2866
2335.67 2815
2336.13 2722
2336.58 2835
2337.04 2687
2337.50 2471
2337.95 3009
2338.41 2833
2338.86 2607
2339.32 2569
2339.77 2771
2340.23 2609
2340.69 2783
2341.14 2735
2341.60 2678
2342.05 2709
2342.51 2580
2342.97 2689
2343.42 2467
2343.88 2394
2344.34 2547
2344.79 2419
2345.25 2562
2345.70 2518
2346.16 2383
2346.62 2373
2347.07 2488
2347.53 2563
2347.99 2363
2348.44 2522
2348.90 2510
2349.36 2483
2349.81 2403
2350.27 2603
2350.73 2647
2351.19 2668
2351.64 2355
2352.10 2335
2352.56 2717
2353.01 2607
2353.47 2463
2353.93 2323
2354.39 2250
2354.84 2230
2355.30 2416
2355.76 2581
2356.22 2463
2356.67 2536
2357.13 2535
2357.59 2477
2358.05 2383
2358.50 2513
2358.96 2242
2359.42 2290
2359.88 2346
2360.33 2395
2360.79 2361
2361.25 2459
2361.71 2553
2362.17 2701
2362.62 2639
2363.08 2512
2363.54 2594
2364.00 2519
2364.46 2275
2364.92 2532
2365.37 2668
2365.83 2780
2366.29 2561
2366.75 2568
2367.21 2608
2367.67 2584
2368.12 2442
2368.58 2561
2369.04 2605
2369.50 2591
2369.96 2613
2370.42 2466
2370.88 2496
2371.34 2692
2371.80 2746
2372.25 2715
2372.71 2870
2373.17 2888
2373.63 2789
2374.09 2903
2374.55 3030
2375.01 3027
2375.47 3036
2375.93 3183
2376.39 3383
2376.85 3512
2377.31 3232
2377.77 3164
2378.23 3244
2378.69 3154
2379.15 3082
2379.61 3174
2380.06 2913
2380.52 2744
2380.98 2788
2381.44 2790
2381.90 2628
2382.36 2595
2382.82 2546
2383.28 2538
2383.74 2454
2384.20 2410
2384.67 2524
2385.13 2373
2385.59 2211
2386.05 2290
2386.51 2256
2386.97 2304
2387.43 2318
2387.89 2261
2388.35 2341
2388.81 2341
2389.27 2368
2389.73 2605
2390.19 2412
2390.65 2622
2391.11 2426
2391.57 2469
2392.03 2745
2392.50 2831
2392.96 2847
2393.42 2613
2393.88 2756
2394.34 2840
2394.80 2850
2395.26 2765
2395.72 2789
2396.19 2723
2396.65 2583
2397.11 2544
2397.57 2334
2398.03 2200
2398.49 2308
2398.95 2288
2399.42 2189
2399.88 2231
2400.34 2375
2400.80 2232
2401.26 2199
2401.73 2245
2402.19 2434
2402.65 2282
2403.11 2250
2403.57 2389
2404.04 2237
2404.50 2142
2404.96 2294
2405.42 2533
2405.88 2528
2406.35 2603
2406.81 2478
2407.27 2390
2407.73 2244
2408.20 2286
2408.66 2389
2409.12 2342
2409.58 2508
2410.05 2453
2410.51 2324
2410.97 2309
2411.43 2138
2411.90 2180
2412.36 2041
2412.82 2237
2413.29 2378
2413.75 2490
2414.21 2449
2414.68 2375
2415.14 2566
2415.60 2562
2416.07 2581
2416.53 2573
2416.99 2642
2417.46 2514
2417.92 2355
2418.38 2400
2418.85 2540
2419.31 2713
2419.77 2595
2420.24 2484
2420.70 2493
2421.16 2496
2421.63 2446
2422.09 2395
2422.56 2299
2423.02 2233
2423.48 2342
2423.95 2275
2424.41 2531
2424.88 2375
2425.34 2210
2425.80 2389
2426.27 2408
2426.73 2259
2427.20 2252
2427.66 2184
2428.13 2201
2428.59 2124
2429.05 2191
2429.52 2194
2429.98 2122
2430.45 2225
2430.91 2147
2431.38 2247
2431.84 2249
2432.31 2383
2432.77 2432
2433.24 2256
2433.70 2391
2434.17 2444
2434.63 2428
2435.10 2405
2435.56 2291
2436.03 2253
2436.49 2244
2436.96 2256
2437.42 2463
2437.89 2417
2438.35 2111
2438.82 2240
2439.28 2414
2439.75 2232
2440.22 2380
2440.68 2645
2441.15 2751
2441.61 2641
2442.08 2519
2442.54 2671
2443.01 2754
2443.48 2607
2443.94 2803
2444.41 2423
2444.87 2325
2445.34 2425
2445.81 2527
2446.27 2489
2446.74 2345
2447.20 2368
2447.67 2407
2448.14 2529
2448.60 2501
2449.07 2229
2449.54 2375
2450.00 2406
2450.47 2402
2450.94 2398
2451.40 2312
2451.87 2201
2452.34 2178
2452.80 2173
2453.27 2231
2453.74 2184
2454.20 2373
2454.67 2247
2455.14 2121
2455.60 2107
2456.07 2129
2456.54 2059
2457.01 2184
2457.47 2080
2457.94 2220
2458.41 2204
2458.88 2138
2459.34 2126
2459.81 2217
2460.28 2055
2460.74 2234
2461.21 2205
2461.68 2280
2462.15 2319
2462.62 2198
2463.08 2284
2463.55 2338
2464.02 2321
2464.49 2328
2464.95 2478
2465.42 2344
2465.89 2296
2466.36 2369
2466.83 2626
2467.30 2382
2467.76 2427
2468.23 2518
2468.70 2375
2469.17 2381
2469.64 2262
2470.10 2197
2470.57 2126
2471.04 2148
2471.51 2189
2471.98 2174
2472.45 2081
2472.92 1888
2473.39 1923
2473.85 2142
2474.32 2013
2474.79 2179
2475.26 2184
2475.73 1982
2476.20 2016
2476.67 1971
2477.14 1980
2477.61 1956
2478.07 1998
2478.54 2186
2479.01 2116
2479.48 1964
2479.95 1985
2480.42 2145
2480.89 1909
2481.36 1965
2481.83 1950
2482.30 1891
2482.77 1965
2483.24 1984
2483.71 2148
2484.18 2156
2484.65 2089
2485.12 2039
2485.59 2164
2486.06 2203
2486.53 2362
2487.00 2340
2487.47 2389
2487.94 2355
2488.41 2598
2488.88 2405
2489.35 2320
2489.82 2299
2490.29 2291
2490.76 2194
2491.23 2303
2491.70 2161
2492.17 2355
2492.64 2312
2493.11 2336
2493.58 2216
2494.05 2176
2494.52 2248
2494.99 2163
2495.47 2104
2495.94 2066
2496.41 2028
2496.88 2127
2497.35 2240
2497.82 2311
2498.29 2155
2498.76 1986
2499.23 2209
2499.70 2207
2500.18 2147
2500.65 2079
2501.12 2103
2501.59 2082
2502.06 2202
2502.53 2479
2503.00 2427
2503.48 2398
2503.95 2402
2504.42 2274
2504.89 2337
2505.36 2511
2505.83 2777
2506.31 2682
2506.78 2430
2507.25 2337
2507.72 2275
2508.19 2193
2508.67 2090
2509.14 2116
2509.61 2281
2510.08 2212
2510.56 2264
2511.03 2419
2511.50 2467
2511.97 2481
2512.44 2253
2512.92 2285
2513.39 2490
2513.86 2436
2514.33 2419
2514.81 2343
2515.28 2280
2515.75 2242
2516.23 2213
2516.70 2139
2517.17 2023
2517.64 2194
2518.12 1985
2518.59 1964
2519.06 2105
2519.54 2289
2520.01 2199
2520.48 2083
2520.96 2066
2521.43 2082
2521.90 2270
2522.38 2169
2522.85 2045
2523.32 2094
2523.80 2273
2524.27 2269
2524.74 2094
2525.22 2157
2525.69 2249
2526.16 2389
2526.64 2423
2527.11 2554
2527.59 2553
2528.06 2754
2528.53 2663
2529.01 2528
2529.48 2752
2529.96 2802
2530.43 2574
2530.90 2559
2531.38 2505
2531.85 2620
2532.33 2467
2532.80 2282
2533.28 2088
2533.75 1884
2534.22 2125
2534.70 2191
2535.17 2147
2535.65 2175
2536.12 2071
2536.60 2274
2537.07 2199
2537.55 2160
2538.02 2196
2538.50 2399
2538.97 2465
2539.45 2423
2539.92 2337
2540.40 2458
2540.87 2522
2541.35 2696
2541.82 2536
2542.30 2466
2542.77 2205
2543.25 2380
2543.72 2254
2544.20 2259
2544.67 2209
2545.15 2244
2545.62 2196
2546.10 2344
2546.58 2229
2547.05 2302
2547.53 2458
2548.00 2548
2548.48 2576
2548.95 2602
2549.43 2617
2549.91 2672
2550.38 2495
2550.86 2449
2551.33 2490
2551.81 2556
2552.29 2629
2552.76 2648
2553.24 2659
2553.72 2413
2554.19 2430
2554.67 2392
2555.14 2400
2555.62 2477
2556.10 2586
2556.57 2541
2557.05 2392
2557.53 2311
2558.00 2245
2558.48 2284
2558.96 2233
2559.43 2062
2559.91 2236
2560.39 2230
2560.87 2004
2561.34 2301
2561.82 2188
2562.30 2316
2562.77 2160
2563.25 2012
2563.73 2069
2564.21 1999
2564.68 2084
2565.16 2028
2565.64 1977
2566.11 2183
2566.59 2200
2567.07 2010
2567.55 2007
2568.03 2020
2568.50 1780
2568.98 1901
2569.46 2187
2569.94 1987
2570.41 1990
2570.89 2073
2571.37 2221
2571.85 1736
2572.33 1946
2572.80 2118
2573.28 1888
2573.76 1796
2574.24 2030
2574.72 2103
2575.19 1966
2575.67 2130
2576.15 1930
2576.63 2033
2577.11 2294
2577.59 2185
2578.07 2316
2578.54 2136
2579.02 2266
2579.50 2184
2579.98 2163
2580.46 2230
2580.94 2150
2581.42 1992
2581.90 2048
2582.37 2028
2582.85 1822
2583.33 1872
2583.81 2061
2584.29 2023
2584.77 2148
2585.25 2099
2585.73 1955
2586.21 2038
2586.69 2197
2587.17 2178
2587.65 2169
2588.13 2134
2588.61 2184
2589.08 2035
2589.56 2106
2590.04 2077
2590.52 2300
2591.00 2218
2591.48 2215
2591.96 2123
2592.44 2309
2592.92 2262
2593.40 2103
2593.88 2189
2594.36 2242
2594.84 2230
2595.32 2150
2595.80 2157
2596.28 2181
2596.76 2279
2597.24 2300
2597.72 2415
2598.21 2213
2598.69 2144
2599.17 2105
2599.65 2177
2600.13 2232
2600.61 2070
2601.09 2106
2601.57 2146
2602.05 2034
2602.53 2002
2603.01 2148
2603.49 2108
2603.97 2331
2604.45 2274
2604.94 2265
2605.42 2511
2605.90 2322
2606.38 2207
2606.86 2148
2607.34 2124
2607.82 2260
2608.30 2126
2608.79 2140
2609.27 2106
2609.75 2041
2610.23 2150
2610.71 2072
2611.19 1960
2611.68 1932
2612.16 2028
2612.64 2016
2613.12 2114
2613.60 2048
2614.08 2053
2614.57 2063
2615.05 2128
2615.53 2366
2616.01 2285
2616.49 2025
2616.98 2060
2617.46 2270
2617.94 2135
2618.42 2244
2618.91 2272
2619.39 2264
2619.87 2282
2620.35 2212
2620.84 2301
2621.32 2497
2621.80 2364
2622.28 2420
2622.77 2430
2623.25 2485
2623.73 2423
2624.21 2180
2624.70 2199
2625.18 2221
2625.66 2208
2626.15 2219
2626.63 2098
2627.11 2172
2627.60 2174
2628.08 2286
2628.56 2237
2629.05 2160
2629.53 2201
2630.01 2246
2630.50 2144
2630.98 2379
2631.46 2273
2631.95 2443
2632.43 2583
2632.91 2400
2633.40 2547
2633.88 2583
2634.36 2616
2634.85 2654
2635.33 2685
2635.82 2466
2636.30 2265
2636.78 2262
2637.27 2059
2637.75 2146
2638.24 2031
2638.72 1949
2639.20 1954
2639.69 2083
2640.17 2284
2640.66 2088
2641.14 2068
2641.63 2107
2642.11 1922
2642.60 1981
2643.08 1808
2643.56 1888
2644.05 2021
2644.53 1941
2645.02 1813
2645.50 1904
2645.99 2029
2646.47 1969
2646.96 1935
2647.44 1896
2647.93 2049
2648.41 1900
2648.90 1874
2649.38 2020
2649.87 2038
2650.35 1912
2650.84 2087
2651.32 1981
2651.81 1928
2652.30 1799
2652.78 1801
2653.27 1933
2653.75 2015
2654.24 2071
2654.72 1905
2655.21 1961
2655.69 1989
2656.18 2065
2656.67 1962
2657.15 1974
2657.64 2037
2658.12 2129
2658.61 1986
2659.10 2151
2659.58 2093
2660.07 2162
2660.55 2058
2661.04 1962
2661.53 1990
2662.01 2002
2662.50 1964
2662.99 1765
2663.47 1922
2663.96 1963
2664.44 1915
2664.93 2080
2665.42 2103
2665.90 2037
2666.39 2212
2666.88 2148
2667.36 2033
2667.85 1997
2668.34 1935
2668.83 2078
2669.31 1986
2669.80 2043
2670.29 1942
2670.77 2082
2671.26 1982
2671.75 2121
2672.24 2160
2672.72 2116
2673.21 2285
2673.70 2371
2674.18 2196
2674.67 2210
2675.16 2231
2675.65 2287
2676.13 2432
2676.62 2378
2677.11 2282
2677.60 2330
2678.09 2185
2678.57 2115
2679.06 2119
2679.55 2073
2680.04 2071
2680.53 2080
2681.01 2050
2681.50 2025
2681.99 2037
2682.48 2024
2682.97 1891
2683.45 1906
2683.94 1965
2684.43 2029
2684.92 1935
2685.41 2034
2685.90 1990
2686.38 1977
2686.87 1898
2687.36 2093
2687.85 2057
2688.34 1989
2688.83 1934
2689.32 2035
2689.81 2095
2690.29 2063
2690.78 1898
2691.27 1889
2691.76 1944
2692.25 1835
2692.74 1956
2693.23 2017
2693.72 1979
2694.21 1939
2694.70 2076
2695.19 2046
2695.68 2033
2696.16 1991
2696.65 2004
2697.14 2056
2697.63 1949
2698.12 1892
2698.61 1852
2699.10 1866
2699.59 2027
2700.08 1969
2700.57 1955
2701.06 2062
2701.55 2082
2702.04 2077
2702.53 2210
2703.02 2194
2703.51 2098
2704.00 2177
2704.49 2179
2704.98 2254
2705.47 2266
2705.96 2070
2706.45 2072
2706.94 1931
2707.43 2171
2707.92 1998
2708.41 1917
2708.91 1927
2709.40 1925
2709.89 1864
2710.38 1810
2710.87 2072
2711.36 2075
2711.85 2015
2712.34 1860
2712.83 1819
2713.32 2045
2713.81 2047
2714.30 2261
2714.80 2060
2715.29 1884
2715.78 1984
2716.27 2096
2716.76 2000
2717.25 1964
2717.74 1970
2718.23 2150
2718.73 1966
2719.22 2040
2719.71 1991
2720.20 2196
2720.69 2173
2721.18 2212
2721.68 2241
2722.17 2206
2722.66 2298
2723.15 2099
2723.64 2182
2724.14 2302
2724.63 2388
2725.12 2167
2725.61 2284
2726.10 2305
2726.60 2193
2727.09 2163
2727.58 2287
2728.07 2086
2728.56 2118
2729.06 2100
2729.55 2152
2730.04 2154
2730.53 2073
2731.03 1975
2731.52 1969
2732.01 2005
2732.51 1947
2733.00 2056
2733.49 2233
2733.98 2104
2734.48 2098
2734.97 2121
2735.46 2045
2735.96 2010
2736.45 2051
2736.94 2113
2737.43 2059
2737.93 2376
2738.42 2383
2738.91 2389
2739.41 2341
2739.90 2354
2740.39 2351
2740.89 2326
2741.38 2430
2741.88 2320
2742.37 2331
2742.86 2250
2743.36 2147
2743.85 2120
2744.34 1995
2744.84 2077
2745.33 2168
2745.83 2031
2746.32 2115
2746.81 2162
2747.31 2047
2747.80 2111
2748.30 2230
2748.79 2258
2749.28 2164
2749.78 2119
2750.27 2006
2750.77 2099
2751.26 2167
2751.76 2141
2752.25 2106
2752.74 1947
2753.24 1859
2753.73 1913
2754.23 2226
2754.72 2244
2755.22 2016
2755.71 2072
2756.21 2043
2756.70 2072
2757.20 2177
2757.69 1965
2758.19 2036
2758.68 2101
2759.18 1960
2759.67 2161
2760.17 2114
2760.66 1937
2761.16 2035
2761.65 2059
2762.15 2045
2762.64 2116
2763.14 2238
2763.64 2025
2764.13 2046
2764.63 2000
2765.12 1979
2765.62 2132
2766.11 1845
2766.61 1930
2767.11 2178
2767.60 2082
2768.10 2076
2768.59 1987
2769.09 2048
2769.59 1975
2770.08 2156
2770.58 2071
2771.07 2089
2771.57 2148
2772.07 2185
2772.56 2057
2773.06 2077
2773.56 1994
2774.05 2007
2774.55 2076
2775.04 2250
2775.54 2268
2776.04 2205
2776.53 2470
2777.03 2318
2777.53 2449
2778.03 2361
2778.52 2450
2779.02 2332
2779.52 2235
2780.01 2295
2780.51 2064
2781.01 2130
2781.50 2125
2782.00 2132
2782.50 2050
2783.00 2034
2783.49 2011
2783.99 1865
2784.49 1975
2784.99 1941
2785.48 1820
2785.98 1869
2786.48 2000
2786.98 1979
2787.47 1896
2787.97 1939
2788.47 1854
2788.97 1848
2789.46 1847
2789.96 1979
2790.46 2007
2790.96 2198
2791.46 2337
2791.95 2066
2792.45 1975
2792.95 1949
2793.45 2085
2793.95 2268
2794.44 2086
2794.94 2008
2795.44 2023
2795.94 1986
2796.44 2116
2796.94 2072
2797.44 2094
2797.93 2339
2798.43 2322
2798.93 2211
2799.43 2017
2799.93 2262
2800.43 2170
2800.93 1945
2801.43 1960
2801.92 1956
2802.42 2076
2802.92 2169
2803.42 1820
2803.92 1962
2804.42 1851
2804.92 1875
2805.42 1882
2805.92 1819
2806.42 1733
2806.92 1890
2807.42 2119
2807.91 2015
2808.41 1993
2808.91 1974
2809.41 1979
2809.91 1877
2810.41 1939
2810.91 1967
2811.41 2042
2811.91 1974
2812.41 1734
2812.91 1756
2813.41 1791
2813.91 1841
2814.41 1782
2814.91 1786
2815.41 1813
2815.91 2042
2816.41 1957
2816.91 1913
2817.41 2004
2817.91 1925
2818.41 2078
2818.91 1931
2819.42 2100
2819.92 2076
2820.42 1846
2820.92 2153
2821.42 2181
2821.92 2217
2822.42 2033
2822.92 1999
2823.42 2163
2823.92 1979
2824.42 2210
2824.92 1884
2825.42 1805
2825.93 1855
2826.43 1778
2826.93 1874
2827.43 1954
2827.93 2080
2828.43 2012
2828.93 1859
2829.43 1753
2829.94 1927
2830.44 1826
2830.94 1795
2831.44 1784
2831.94 1687
2832.44 1970
2832.95 1692
2833.45 1750
2833.95 1863
2834.45 2028
2834.95 2091
2835.45 2013
2835.96 1958
2836.46 1897
2836.96 2002
2837.46 2089
2837.97 2010
2838.47 2041
2838.97 2124
2839.47 1917
2839.97 2172
2840.48 2042
2840.98 2145
2841.48 2138
2841.98 1965
2842.49 2053
2842.99 2022
2843.49 1818
2843.99 1894
2844.50 1817
2845.00 1877
2845.50 1778
2846.01 1933
2846.51 1873
2847.01 2052
2847.51 1998
2848.02 2047
2848.52 2230
2849.02 2193
2849.53 2054
2850.03 1807
2850.53 1691
2851.04 1852
2851.54 2057
2852.04 2182
2852.55 2170
2853.05 1935
2853.55 2030
2854.06 1979
2854.56 2001
2855.06 1942
2855.57 1940
2856.07 2151
2856.58 2042
2857.08 1995
2857.58 2158
2858.09 2192
2858.59 2176
2859.10 2185
2859.60 2050
2860.10 1961
2860.61 1817
2861.11 1807
2861.62 1871
2862.12 1904
2862.62 1993
2863.13 1909
2863.63 1872
2864.14 1861
2864.64 1946
2865.15 1851
2865.65 1925
2866.16 2090
2866.66 2003
2867.17 1789
2867.67 1858
2868.18 1942
2868.68 2047
2869.19 1931
2869.69 1915
2870.20 1959
2870.70 2053
2871.21 2118
2871.71 2049
2872.22 2027
2872.72 1929
2873.23 1995
2873.73 2087
2874.24 1999
2874.74 2094
2875.25 2099
2875.75 2073
2876.26 2272
2876.76 2207
2877.27 2281
2877.78 2018
2878.28 2195
2878.79 2251
2879.29 2041
2879.80 2110
2880.30 2083
2880.81 2147
2881.32 2195
2881.82 1982
2882.33 1870
2882.83 1834
2883.34 1971
2883.85 2061
2884.35 2033
2884.86 1910
2885.37 2018
2885.87 2047
2886.38 1987
2886.88 2105
2887.39 2023
2887.90 2168
2888.40 2285
2888.91 2214
2889.42 2408
2889.92 2455
2890.43 2465
2890.94 2522
2891.45 2444
2891.95 2554
2892.46 2517
2892.97 2353
2893.47 2492
2893.98 2691
2894.49 3046
2894.99 2930
2895.50 2818
2896.01 2903
2896.52 3147
2897.02 3130
2897.53 3098
2898.04 2784
2898.55 2608
2899.05 2579
2899.56 2482
2900.07 2289
2900.58 2091
2901.08 2142
2901.59 2150
2902.10 2062
2902.61 1806
2903.12 2045
2903.62 1994
2904.13 2120
2904.64 2167
2905.15 2197
2905.66 2342
2906.16 2204
2906.67 2064
2907.18 1994
2907.69 2138
2908.20 2038
2908.71 2086
2909.21 2011
2909.72 1957
2910.23 1916
2910.74 1991
2911.25 1844
2911.76 2031
2912.26 2054
2912.77 1958
2913.28 2108
2913.79 1971
2914.30 1953
2914.81 2121
2915.32 2058
2915.83 1961
2916.34 1926
2916.85 2003
2917.35 1971
2917.86 2070
2918.37 1669
2918.88 1705
2919.39 1855
2919.90 1936
2920.41 1757
2920.92 1802
2921.43 1908
2921.94 1986
2922.45 2027
2922.96 2159
2923.47 2137
2923.98 1853
2924.49 1941
2925.00 1964
2925.51 1923
2926.02 2088
2926.53 2002
2927.04 2027
2927.55 2030
2928.06 2109
2928.57 2011
2929.08 1995
2929.59 1992
2930.10 2046
2930.61 2031
2931.12 2105
2931.63 2066
2932.14 2067
2932.65 1997
2933.16 2059
2933.67 1988
2934.18 2002
2934.69 1965
2935.20 1957
2935.71 2014
2936.22 1971
2936.73 1985
2937.25 2112
2937.76 2271
2938.27 2286
2938.78 2387
2939.29 2359
2939.80 2583
2940.31 2546
2940.82 2625
2941.33 2421
2941.85 2385
2942.36 2331
2942.87 2446
2943.38 2394
2943.89 2216
2944.40 2160
2944.91 2061
2945.43 2260
2945.94 2339
2946.45 2202
2946.96 1915
2947.47 1832
2947.98 2010
2948.50 2051
2949.01 1865
2949.52 1932
2950.03 1800
2950.54 1927
2951.06 1792
2951.57 1811
2952.08 1922
2952.59 1909
2953.10 1911
2953.62 1988
2954.13 1780
2954.64 1976
2955.15 2023
2955.67 1974
2956.18 2078
2956.69 2075
2957.20 2147
2957.72 2003
2958.23 1884
2958.74 2031
2959.25 2121
2959.77 2061
2960.28 2185
2960.79 2145
2961.31 2176
2961.82 2134
2962.33 2111
2962.85 2088
2963.36 2186
2963.87 1997
2964.39 2266
2964.90 2518
2965.41 2268
2965.93 2217
2966.44 2159
2966.95 2184
2967.47 2218
2967.98 2258
2968.49 1984
2969.01 2201
2969.52 2032
2970.03 1887
2970.55 1937
2971.06 1984
2971.58 2040
2972.09 2048
2972.60 1999
2973.12 2122
2973.63 2188
2974.15 2122
2974.66 2178
2975.17 2277
2975.69 2413
2976.20 2313
2976.72 2120
2977.23 2066
2977.74 2143
2978.26 2261
2978.77 2256
2979.29 2271
2979.80 2252
2980.32 2432
2980.83 2440
2981.35 2446
2981.86 2533
2982.38 2499
2982.89 2499
2983.41 2562
2983.92 2580
2984.44 2689
2984.95 2785
2985.47 2616
2985.98 2506
2986.50 2899
2987.01 2886
2987.53 2781
2988.04 2662
2988.56 2948
2989.07 2986
2989.59 3025
2990.10 2985
2990.62 2724
2991.13 3050
2991.65 3070
2992.17 3138
2992.68 2906
2993.20 2949
2993.71 2993
2994.23 3048
2994.74 2983
2995.26 2949
2995.78 3247
2996.29 3194
2996.81 3158
2997.32 3354
2997.84 3501
2998.36 3603
2998.87 3775
2999.39 3744
2999.91 3915
3000.42 4065
3000.94 4289
3001.45 4475
3001.97 5261
3002.49 6287
3003.00 6997
3003.52 8041
3004.04 9152
3004.55 10312
3005.07 11447
3005.59 12375
3006.10 13617
3006.62 13329
3007.14 12140
3007.66 10652
3008.17 9994
3008.69 8491
3009.21 6981
3009.72 5391
3010.24 4948
3010.76 4489
3011.28 3991
3011.79 3639
3012.31 3354
3012.83 3376
3013.35 3335
3013.86 3368
3014.38 3159
3014.90 3184
3015.42 3246
3015.93 3143
3016.45 3023
3016.97 3049
3017.49 3282
3018.00 3088
3018.52 2816
3019.04 2785
3019.56 2839
3020.08 2797
3020.59 2805
3021.11 2879
3021.63 2884
3022.15 2816
3022.67 2727
3023.19 2936
3023.70 2960
3024.22 2841
3024.74 2937
3025.26 2727
3025.78 2773
3026.30 2843
3026.81 2706
3027.33 2642
3027.85 2535
3028.37 2530
3028.89 2484
3029.41 2253
3029.93 2400
3030.45 2489
3030.97 2286
3031.48 2247
3032.00 2481
3032.52 2442
3033.04 2382
3033.56 2278
3034.08 2515
3034.60 2347
3035.12 2185
3035.64 2478
3036.16 2376
3036.68 2460
3037.20 2424
3037.72 2499
3038.24 2571
3038.76 2279
3039.27 2407
3039.79 2456
3040.31 2294
3040.83 2373
3041.35 2357
3041.87 2320
3042.39 2377
3042.91 2197
3043.43 2482
3043.95 2239
3044.47 2223
3044.99 2364
3045.51 2247
3046.03 2395
3046.56 2390
3047.08 2196
3047.60 2273
3048.12 2264
3048.64 2127
3049.16 2240
3049.68 2319
3050.20 2218
3050.72 2227
3051.24 2151
3051.76 2089
3052.28 2077
3052.80 2136
3053.32 2218
3053.84 2207
3054.37 2275
3054.89 2174
3055.41 2138
3055.93 2276
3056.45 2122
3056.97 2092
3057.49 2010
3058.01 2104
3058.53 2129
3059.06 2188
3059.58 2110
3060.10 2060
3060.62 1995
3061.14 2322
3061.66 2172
3062.19 2270
3062.71 2245
3063.23 2132
3063.75 2208
3064.27 2346
3064.79 2269
3065.32 2369
3065.84 2435
3066.36 2448
3066.88 2484
3067.40 2398
3067.93 2375
3068.45 2409
3068.97 2371
3069.49 2296
3070.02 2319
3070.54 2311
3071.06 2483
3071.58 2287
3072.10 2255
3072.63 2470
3073.15 2459
3073.67 2347
3074.20 2333
3074.72 2584
3075.24 2530
3075.76 2419
3076.29 2588
3076.81 2590
3077.33 2887
3077.86 2863
3078.38 2859
3078.90 2967
3079.42 3039
3079.95 3208
3080.47 3317
3080.99 3260
3081.52 3184
3082.04 3360
3082.56 3533
3083.09 3379
3083.61 3297
3084.13 3431
3084.66 3393
3085.18 3226
3085.71 3334
3086.23 3118
3086.75 2760
3087.28 2838
3087.80 3135
3088.32 2796
3088.85 2752
3089.37 2850
3089.90 3020
3090.42 2862
3090.94 2673
3091.47 2878
3091.99 2918
3092.52 2924
3093.04 3088
3093.57 3219
3094.09 3291
3094.61 3351
3095.14 3459
3095.66 3571
3096.19 3534
3096.71 3566
3097.24 3642
3097.76 3663
3098.29 3713
3098.81 3896
3099.34 4375
3099.86 5169
3100.39 6489
3100.91 7688
3101.44 9609
3101.96 11159
3102.49 12896
3103.01 15190
3103.54 16929
3104.06 16959
3104.59 17154
3105.11 16499
3105.64 14853
3106.16 13476
3106.69 11682
3107.21 9327
3107.74 8143
3108.26 6886
3108.79 5847
3109.32 5296
3109.84 5202
3110.37 4679
3110.89 4980
3111.42 4979
3111.94 5071
3112.47 4681
3113.00 4755
3113.52 4363
3114.05 4363
3114.57 4027
3115.10 3748
3115.63 3664
3116.15 3588
3116.68 3587
3117.21 3245
3117.73 3228
3118.26 3320
3118.78 3447
3119.31 3562
3119.84 3636
3120.36 3632
3120.89 4013
3121.42 4111
3121.94 4050
3122.47 4111
3123.00 3868
3123.52 3603
3124.05 3569
3124.58 3383
3125.11 3528
3125.63 3305
3126.16 3136
3126.69 3010
3127.21 2855
3127.74 2884
3128.27 2680
3128.80 2900
3129.32 2633
3129.85 2677
3130.38 2641
3130.91 2568
3131.43 2697
3131.96 2445
3132.49 2206
3133.02 2489
3133.54 2267
3134.07 2320
3134.60 2476
3135.13 2486
3135.65 2335
3136.18 2355
3136.71 2401
3137.24 2289
3137.77 2248
3138.29 2200
3138.82 2346
3139.35 2342
3139.88 2548
3140.41 2333
3140.94 2317
3141.46 2346
3141.99 2231
3142.52 2159
3143.05 2283
3143.58 2130
3144.11 2255
3144.64 2463
3145.16 2322
3145.69 2313
3146.22 2319
3146.75 2397
3147.28 2391
3147.81 2421
3148.34 2396
3148.87 2363
3149.40 2382
3149.92 2518
3150.45 2620
3150.98 2557
3151.51 2600
3152.04 2568
3152.57 2468
3153.10 2577
3153.63 2661
3154.16 2643
3154.69 2686
3155.22 2634
3155.75 2742
3156.28 2490
3156.81 2759
3157.34 2766
3157.87 2780
3158.40 2659
3158.93 2721
3159.46 2720
3159.99 2468
3160.52 2749
3161.05 2610
3161.58 2723
3162.11 2444
3162.64 2379
3163.17 2417
3163.70 2350
3164.23 2349
3164.76 2208
3165.29 2212
3165.82 2449
3166.35 2535
3166.88 2241
3167.41 2179
3167.94 2261
3168.47 2238
3169.00 2290
3169.53 2238
3170.06 2227
3170.59 2186
3171.12 2435
3171.65 2420
3172.19 2416
3172.72 2544
3173.25 2618
3173.78 2722
3174.31 2680
3174.84 2936
3175.37 2955
3175.90 2828
3176.44 2815
3176.97 2795
3177.50 2834
3178.03 2663
3178.56 2528
3179.09 2506
3179.62 2400
3180.16 2207
3180.69 2270
3181.22 2423
3181.75 2205
3182.28 2288
3182.81 2317
3183.35 2331
3183.88 2063
3184.41 2215
3184.94 2089
3185.47 2179
3186.01 2105
3186.54 2073
3187.07 2231
3187.60 2177
3188.14 2162
3188.67 2373
3189.20 2243
3189.73 2180
3190.26 2291
3190.80 2415
3191.33 2183
3191.86 2115
3192.39 2218
3192.93 2236
3193.46 2203
3193.99 2254
3194.53 2134
3195.06 2100
3195.59 2159
3196.12 2155
3196.66 2257
3197.19 2057
3197.72 2316
3198.26 2206
3198.79 2275
3199.32 2431
3199.86 2651
3200.39 2423
3200.92 2446
3201.46 2413
3201.99 2250
3202.52 2573
3203.06 2575
3203.59 2550
3204.12 2363
3204.66 2544
3205.19 2528
3205.73 2535
3206.26 2664
3206.79 2698
3207.33 2659
3207.86 2665
3208.39 2768
3208.93 2541
3209.46 2618
3210.00 2955
3210.53 2972
3211.07 2817
3211.60 2861
3212.13 2807
3212.67 2800
3213.20 2800
3213.74 2782
3214.27 2702
3214.81 2716
3215.34 2640
3215.88 2294
3216.41 2345
3216.94 2489
3217.48 2511
3218.01 2405
3218.55 2187
3219.08 2397
3219.62 2331
3220.15 2288
3220.69 2236
3221.22 2440
3221.76 2262
3222.29 2467
3222.83 2538
3223.36 2651
3223.90 2830
3224.43 2672
3224.97 2909
3225.51 2774
3226.04 2979
3226.58 2920
3227.11 2915
3227.65 2688
3228.18 2656
3228.72 2791
3229.25 2993
3229.79 3116
3230.33 3246
3230.86 3301
3231.40 3142
3231.93 3351
3232.47 3442
3233.01 3247
3233.54 3273
3234.08 3358
3234.61 3070
3235.15 3243
3235.69 3282
3236.22 3247
3236.76 3384
3237.30 3474
3237.83 3465
3238.37 3446
3238.91 3285
3239.44 3214
3239.98 3214
3240.51 3379
3241.05 3475
3241.59 3391
3242.13 3321
3242.66 3411
3243.20 3540
3243.74 3693
3244.27 3683
3244.81 3522
3245.35 3522
3245.88 3485
3246.42 3533
3246.96 3440
3247.50 3589
3248.03 3692
3248.57 3683
3249.11 3540
3249.64 3594
3250.18 3582
3250.72 3540
3251.26 3563
3251.79 3468
3252.33 3399
3252.87 3567
3253.41 3445
3253.95 3670
3254.48 3434
3255.02 3442
3255.56 3779
3256.10 4012
3256.64 3870
3257.17 3802
3257.71 4211
3258.25 4447
3258.79 4771
3259.33 5117
3259.86 5611
3260.40 6210
3260.94 6808
3261.48 7533
3262.02 8252
3262.56 8772
3263.09 9199
3263.63 10322
3264.17 11507
3264.71 12578
3265.25 14014
3265.79 15124
3266.33 16605
3266.87 17384
3267.40 18012
3267.94 18829
3268.48 18566
3269.02 17931
3269.56 16494
3270.10 14098
3270.64 11968
3271.18 10520
3271.72 8199
3272.26 7136
3272.80 5885
3273.33 5637
3273.87 5264
3274.41 5016
3274.95 4652
3275.49 4735
3276.03 4619
3276.57 4568
3277.11 4346
3277.65 4286
3278.19 4380
3278.73 4411
3279.27 4192
3279.81 4318
3280.35 4302
3280.89 4338
3281.43 4344
3281.97 4132
3282.51 3950
3283.05 3906
3283.59 4213
3284.13 3767
3284.67 4114
3285.21 3932
3285.75 3975
3286.29 4083
3286.83 4439
3287.37 4623
3287.91 4278
3288.45 4432
3289.00 4220
3289.54 4363
3290.08 4053
3290.62 4034
3291.16 4265
3291.70 4231
3292.24 4377
3292.78 4860
3293.32 5002
3293.86 4975
3294.40 5652
3294.95 5944
3295.49 6551
3296.03 6844
3296.57 7022
3297.11 7053
3297.65 6935
3298.19 6816
3298.74 6237
3299.28 5860
3299.82 5697
3300.36 5065
3300.90 5092
3301.44 5036
3301.98 4655
3302.53 4448
3303.07 4714
3303.61 4740
3304.15 4652
3304.69 4807
3305.24 4555
3305.78 4333
3306.32 4391
3306.86 4055
3307.40 4073
3307.95 3874
3308.49 4139
3309.03 4012
3309.57 3874
3310.12 3647
3310.66 3564
3311.20 3683
3311.74 3485
3312.29 3546
3312.83 3530
3313.37 3391
3313.91 3701
3314.46 3742
3315.00 3899
3315.54 4264
3316.09 4534
3316.63 4404
3317.17 4740
3317.71 4890
3318.26 4624
3318.80 4910
3319.34 4833
3319.89 4598
3320.43 4733
3320.97 4725
3321.52 4637
3322.06 4486
3322.60 4498
3323.15 4300
3323.69 4319
3324.23 4438
3324.78 4412
3325.32 4365
3325.86 4268
3326.41 4026
3326.95 3877
3327.50 4019
3328.04 3797
3328.58 4003
3329.13 3870
3329.67 3802
3330.22 4188
3330.76 4572
3331.30 5471
3331.85 6825
3332.39 8232
3332.94 10167
3333.48 13599
3334.03 17021
3334.57 20007
3335.11 23490
3335.66 26357
3336.20 27767
3336.75 28933
3337.29 29228
3337.84 29262
3338.38 27638
3338.93 25124
3339.47 21977
3340.02 18673
3340.56 15634
3341.11 13100
3341.65 10853
3342.20 9061
3342.74 7270
3343.29 6211
3343.83 5628
3344.38 5124
3344.92 4606
3345.47 4240
3346.01 4289
3346.56 4238
3347.10 4286
3347.65 4032
3348.19 4059
3348.74 4176
3349.29 4397
3349.83 4357
3350.38 4497
3350.92 4575
3351.47 4618
3352.01 4895
3352.56 4785
3353.11 4734
3353.65 4680
3354.20 4792
3354.74 4605
3355.29 4177
3355.84 4191
3356.38 3971
3356.93 3875
3357.47 3490
3358.02 3472
3358.57 3501
3359.11 3276
3359.66 3269
3360.21 3324
3360.75 3282
3361.30 3182
3361.85 3337
3362.39 3487
3362.94 3505
3363.49 3551
3364.03 3613
3364.58 3540
3365.13 3550
3365.67 3678
3366.22 3727
3366.77 3541
3367.31 3360
3367.86 3501
3368.41 3260
3368.96 3384
3369.50 3283
3370.05 3386
3370.60 3429
3371.15 3587
3371.69 3591
3372.24 3584
3372.79 3847
3373.34 4116
3373.88 3885
3374.43 4246
3374.98 4367
3375.53 4415
3376.07 4400
3376.62 4152
3377.17 3960
3377.72 3666
3378.27 3354
3378.81 3457
3379.36 3461
3379.91 3407
3380.46 3086
3381.01 3224
3381.55 3023
3382.10 3150
3382.65 3152
3383.20 3066
3383.75 3229
3384.30 3001
3384.84 2797
3385.39 3016
3385.94 2779
3386.49 2868
3387.04 2905
3387.59 2680
3388.14 2599
3388.69 2517
3389.23 2446
3389.78 2539
3390.33 2563
3390.88 2336
3391.43 2391
3391.98 2388
3392.53 2358
3393.08 2378
3393.63 2277
3394.18 2435
3394.72 2250
3395.27 2251
3395.82 2369
3396.37 2092
3396.92 2368
3397.47 2352
3398.02 2347
3398.57 2281
3399.12 2277
3399.67 2341
3400.22 2467
3400.77 2143
3401.32 2262
3401.87 2223
3402.42 2082
3402.97 2008
3403.52 2185
3404.07 2218
3404.62 2295
3405.17 2265
3405.72 2186
3406.27 2184
3406.82 2259
3407.37 2138
3407.92 2299
3408.47 2353
3409.02 2319
3409.57 2271
3410.12 2482
3410.67 2384
3411.22 2587
3411.78 2789
3412.33 2682
3412.88 2644
3413.43 2465
3413.98 2652
3414.53 2593
3415.08 2629
3415.63 2720
3416.18 2707
3416.73 2581
3417.28 2684
3417.84 2522
3418.39 2417
3418.94 2297
3419.49 2460
3420.04 2482
3420.59 2520
3421.14 2262
3421.69 2591
3422.25 2607
3422.80 2774
3423.35 3158
3423.90 3356
3424.45 3539
3425.00 3446
3425.56 3418
3426.11 3210
3426.66 3325
3427.21 3111
3427.76 3030
3428.32 2931
3428.87 2827
3429.42 2654
3429.97 2347
3430.52 2640
3431.08 2635
3431.63 2552
3432.18 2584
3432.73 2766
3433.29 2674
3433.84 2697
3434.39 2547
3434.94 2647
3435.50 2406
3436.05 2411
3436.60 2421
3437.15 2497
3437.71 2473
3438.26 2577
3438.81 2323
3439.37 2370
3439.92 2634
3440.47 2454
3441.02 2468
3441.58 2772
3442.13 2904
3442.68 2727
3443.24 2682
3443.79 2665
3444.34 2465
3444.90 2663
3445.45 2883
3446.00 2624
3446.56 2498
3447.11 2395
3447.66 2498
3448.22 2445
3448.77 2422
3449.33 2652
3449.88 2339
3450.43 2335
3450.99 2459
3451.54 2341
3452.09 2280
3452.65 2379
3453.20 2455
3453.76 2316
3454.31 2411
3454.86 2261
3455.42 2389
3455.97 2270
3456.53 2432
3457.08 2297
3457.64 2211
3458.19 2490
3458.75 2489
3459.30 2249
3459.85 2448
3460.41 2481
3460.96 2399
3461.52 2433
3462.07 2659
3462.63 2535
3463.18 2531
3463.74 2650
3464.29 2562
3464.85 2648
3465.40 2671
3465.96 2437
3466.51 2377
3467.07 2533
3467.62 2792
3468.18 2875
3468.73 3086
3469.29 3018
3469.84 3099
3470.40 3430
3470.95 3266
3471.51 3321
3472.07 3655
3472.62 3744
3473.18 3539
3473.73 3567
3474.29 3765
3474.84 3410
3475.40 3298
3475.96 3399
3476.51 3541
3477.07 3528
3477.62 3333
3478.18 3324
3478.74 3299
3479.29 3445
3479.85 3585
3480.40 3650
3480.96 3902
3481.52 3801
3482.07 3871
3482.63 3914
3483.19 4291
3483.74 4360
3484.30 4430
3484.86 4433
3485.41 4355
3485.97 4348
3486.53 4503
3487.08 4830
3487.64 5281
3488.20 5480
3488.75 6892
3489.31 8493
3489.87 10599
3490.42 13713
3490.98 16104
3491.54 18173
3492.09 20294
3492.65 22881
3493.21 23245
3493.77 23244
3494.32 22747
3494.88 20228
3495.44 17159
3496.00 14227
3496.55 11865
3497.11 9777
3497.67 8065
3498.23 7230
3498.78 7072
3499.34 6296
3499.90 6212
3500.46 6658
3501.01 6421
3501.57 6528
3502.13 6419
3502.69 6540
3503.25 6292
3503.80 6425
3504.36 6668
3504.92 6556
3505.48 6289
3506.04 6347
3506.60 6448
3507.15 6209
3507.71 5416
3508.27 5376
3508.83 5237
3509.39 4804
3509.95 4755
3510.50 4410
3511.06 4402
3511.62 4473
3512.18 4105
3512.74 3877
3513.30 3918
3513.86 3628
3514.42 3445
3514.98 3318
3515.53 3085
3516.09 2876
3516.65 2929
3517.21 3007
3517.77 3098
3518.33 2902
3518.89 2798
3519.45 2885
3520.01 2940
3520.57 2781
3521.13 2843
3521.69 3010
3522.25 2929
3522.81 3044
3523.36 3057
3523.92 3122
3524.48 2960
3525.04 2831
3525.60 2700
3526.16 2829
3526.72 2728
3527.28 2680
3527.84 2550
3528.40 2483
3528.96 2708
3529.52 2514
3530.08 2484
3530.64 2767
3531.20 2839
3531.76 2503
3532.32 2381
3532.89 2754
3533.45 2958
3534.01 2936
3534.57 2769
3535.13 2670
3535.69 2640
3536.25 2684
3536.81 2669
3537.37 2464
3537.93 2700
3538.49 2526
3539.05 2462
3539.61 2536
3540.17 2553
3540.74 2545
3541.30 2507
3541.86 2732
3542.42 2548
3542.98 2436
3543.54 2266
3544.10 2321
3544.66 2599
3545.22 2501
3545.79 2542
3546.35 2424
3546.91 2407
3547.47 2430
3548.03 2422
3548.59 2502
3549.16 2423
3549.72 2389
3550.28 2383
3550.84 2455
3551.40 2291
3551.96 2130
3552.53 2174
3553.09 2133
3553.65 1967
3554.21 2019
3554.77 2010
3555.34 2055
3555.90 2156
3556.46 2087
3557.02 2071
3557.59 2023
3558.15 2183
3558.71 2249
3559.27 2229
3559.84 2345
3560.40 2172
3560.96 2202
3561.52 2179
3562.09 2037
3562.65 2193
3563.21 2425
3563.77 2216
3564.34 2382
3564.90 2446
3565.46 2274
3566.03 2080
3566.59 2101
3567.15 2304
3567.72 2066
3568.28 2238
3568.84 2162
3569.41 1953
3569.97 1979
3570.53 1993
3571.10 1939
3571.66 2036
3572.22 2049
3572.79 1965
3573.35 2123
3573.91 2120
3574.48 2237
3575.04 2310
3575.60 2451
3576.17 2600
3576.73 2513
3577.30 2758
3577.86 2801
3578.42 2697
3578.99 2833
3579.55 2908
3580.12 2802
3580.68 2668
3581.24 2393
3581.81 2401
3582.37 2150
3582.94 2220
3583.50 2264
3584.07 2172
3584.63 2243
3585.20 2298
3585.76 2059
3586.32 2094
3586.89 2060
3587.45 2170
3588.02 2155
3588.58 2062
3589.15 2257
3589.71 2060
3590.28 2218
3590.84 2194
3591.41 2005
3591.97 1982
3592.54 2059
3593.10 2033
3593.67 2069
3594.23 2013
3594.80 1949
3595.36 2093
3595.93 1958
3596.50 2042
3597.06 2112
3597.63 2110
3598.19 2067
3598.76 2117
3599.32 2073
3599.89 2063
3600.45 2081
3601.02 1985
3601.59 2159
3602.15 2140
3602.72 1946
3603.28 2113
3603.85 1963
3604.42 2008
3604.98 1867
3605.55 1760
3606.11 1939
3606.68 1863
3607.25 1727
3607.81 1755
3608.38 1827
3608.95 1837
3609.51 1770
3610.08 1678
3610.65 1607
3611.21 1745
3611.78 1630
3612.35 1696
3612.91 1812
3613.48 1888
3614.05 1875
3614.61 1797
3615.18 1702
3615.75 1789
3616.31 1859
3616.88 1795
3617.45 1820
3618.01 1779
3618.58 2011
3619.15 1870
3619.72 2107
3620.28 2113
3620.85 2178
3621.42 2224
3621.99 1996
3622.55 1776
3623.12 1806
3623.69 1960
3624.26 1933
3624.82 1905
3625.39 1989
3625.96 1943
3626.53 1878
3627.09 1806
3627.66 1952
3628.23 1984
3628.80 1832
3629.37 1918
3629.93 1894
3630.50 1799
3631.07 1910
3631.64 2073
3632.21 1834
3632.77 1911
3633.34 1881
3633.91 1975
3634.48 1790
3635.05 1699
3635.62 2005
3636.19 1930
3636.75 1844
3637.32 1833
3637.89 1998
3638.46 1962
3639.03 1948
3639.60 2102
3640.17 2277
3640.73 2146
3641.30 2235
3641.87 2326
3642.44 2373
3643.01 2241
3643.58 2186
3644.15 2411
3644.72 2344
3645.29 2327
3645.86 2405
3646.43 2346
3647.00 2261
3647.57 2097
3648.13 2249
3648.70 2363
3649.27 2127
3649.84 2130
3650.41 2392
3650.98 2410
3651.55 2502
3652.12 2573
3652.69 2588
3653.26 2642
3653.83 2652
3654.40 2807
3654.97 2747
3655.54 2583
3656.11 2348
3656.68 2197
3657.25 2390
3657.82 2627
3658.39 2481
3658.96 2711
3659.53 2718
3660.10 2619
3660.67 2583
3661.24 2389
3661.82 2513
3662.39 2373
3662.96 2297
3663.53 2591
3664.10 2986
3664.67 3267
3665.24 3328
3665.81 3276
3666.38 3366
3666.95 3653
3667.52 3775
3668.09 3496
3668.67 3269
3669.24 2989
3669.81 2879
3670.38 2877
3670.95 2523
3671.52 2410
3672.09 2520
3672.66 2455
3673.24 2601
3673.81 2398
3674.38 2199
3674.95 2372
3675.52 2457
3676.09 2287
3676.66 2228
3677.24 2194
3677.81 2140
3678.38 2428
3678.95 2364
3679.52 2142
3680.10 2228
3680.67 2121
3681.24 2055
3681.81 2052
3682.38 2013
3682.96 1813
3683.53 1965
3684.10 2053
3684.67 2034
3685.25 2044
3685.82 1933
3686.39 1930
3686.96 2012
3687.54 2010
3688.11 2072
3688.68 1978
3689.25 2095
3689.83 2113
3690.40 2038
3690.97 1885
3691.54 1997
3692.12 1945
3692.69 1848
3693.26 1877
3693.84 1917
3694.41 1827
3694.98 1983
3695.56 1837
3696.13 1831
3696.70 1823
3697.28 1810
3697.85 1770
3698.42 1872
3699.00 1854
3699.57 1702
3700.14 1780
3700.72 1896
3701.29 1988
3701.86 1902
3702.44 2016
3703.01 2010
3703.58 2027
3704.16 1992
3704.73 2149
3705.31 2247
3705.88 2120
3706.45 2137
3707.03 2162
3707.60 2219
3708.18 2067
3708.75 1981
3709.33 1961
3709.90 1984
3710.47 1886
3711.05 1942
3711.62 1944
3712.20 1912
3712.77 2013
3713.35 1975
3713.92 2023
3714.50 2095
3715.07 2196
3715.64 1923
3716.22 2058
3716.79 2122
3717.37 2002
3717.94 2011
3718.52 1940
3719.09 1841
3719.67 1931
3720.24 1903
3720.82 1823
3721.39 1819
3721.97 1636
3722.54 1756
3723.12 1668
3723.70 1586
3724.27 1654
3724.85 1824
3725.42 1969
3726.00 1848
3726.57 1722
3727.15 1860
3727.72 1881
3728.30 1882
3728.88 2031
3729.45 1976
3730.03 1978
3730.60 1973
3731.18 1889
3731.75 1972
3732.33 1987
3732.91 2078
3733.48 2046
3734.06 2036
3734.64 1906
3735.21 1965
3735.79 2111
3736.36 2048
3736.94 1971
3737.52 1931
3738.09 1920
3738.67 1697
3739.25 1710
3739.82 1715
3740.40 1630
3740.98 1728
3741.55 1704
3742.13 1777
3742.71 1761
3743.28 1655
3743.86 1734
3744.44 1750
3745.01 1827
3745.59 1549
3746.17 1578
3746.75 1616
3747.32 1805
3747.90 1726
3748.48 1785
3749.05 1744
3749.63 1673
3750.21 1671
3750.79 1714
3751.36 1842
3751.94 1732
3752.52 1792
3753.10 1779
3753.67 1740
3754.25 1839
3754.83 1856
3755.41 1737
3755.99 1882
3756.56 1824
3757.14 1793
3757.72 1950
3758.30 1919
3758.88 1783
3759.45 1829
3760.03 1758
3760.61 1984
3761.19 2075
3761.77 1946
3762.35 1930
3762.92 1797
3763.50 1666
3764.08 1877
3764.66 1811
3765.24 1702
3765.82 1903
3766.39 1881
3766.97 1807
3767.55 1837
3768.13 1961
3768.71 1980
3769.29 1906
3769.87 2024
3770.45 2124
3771.03 1981
3771.60 1934
3772.18 2058
3772.76 2058
3773.34 1942
3773.92 2125
3774.50 1961
3775.08 1902
3775.66 1889
3776.24 1873
3776.82 1659
3777.40 1724
3777.98 1736
3778.56 1667
3779.14 1905
3779.72 1793
3780.30 1815
3780.88 1755
3781.46 1708
3782.04 1686
3782.61 1676
3783.19 1577
3783.77 1812
3784.35 1761
3784.93 1718
3785.52 1711
3786.10 1631
3786.68 1704
3787.26 1767
3787.84 1663
3788.42 1640
3789.00 1792
3789.58 1801
3790.16 1745
3790.74 1709
3791.32 1784
3791.90 1857
3792.48 1805
3793.06 1872
3793.64 1803
3794.22 1808
3794.80 1920
3795.38 1947
3795.96 2012
3796.55 1998
3797.13 1896
3797.71 1901
3798.29 1945
3798.87 1875
3799.45 1805
3800.03 1882
3800.61 2057
3801.19 2167
3801.78 2355
3802.36 2177
3802.94 2304
3803.52 2219
3804.10 2212
3804.68 2022
3805.27 2168
3805.85 2170
3806.43 2106
3807.01 2093
3807.59 2109
3808.17 2156
3808.76 2256
3809.34 2204
3809.92 2322
3810.50 2315
3811.08 2217
3811.67 2233
3812.25 2208
3812.83 2213
3813.41 2339
3814.00 2468
3814.58 2552
3815.16 2745
3815.74 2780
3816.32 2574
3816.91 2655
3817.49 2434
3818.07 2425
3818.66 2251
3819.24 2053
3819.82 2143
3820.40 2134
3820.99 1889
3821.57 1876
3822.15 1962
3822.73 1951
3823.32 1882
3823.90 1787
3824.48 1853
3825.07 1751
3825.65 1846
3826.23 1739
3826.82 1742
3827.40 1896
3827.98 1869
3828.57 1709
3829.15 1876
3829.73 1879
3830.32 1852
3830.90 1915
3831.48 1799
3832.07 1800
3832.65 1988
3833.24 1747
3833.82 1865
3834.40 1876
3834.99 1765
3835.57 1798
3836.16 1855
3836.74 1702
3837.32 1627
3837.91 1614
3838.49 1514
3839.08 1608
3839.66 1616
3840.24 1721
3840.83 1706
3841.41 1598
3842.00 1618
3842.58 1576
3843.17 1700
3843.75 1869
3844.34 1749
3844.92 1781
3845.51 1577
3846.09 1644
3846.67 1590
3847.26 1492
3847.84 1526
3848.43 1514
3849.01 1646
3849.60 1804
3850.18 1763
3850.77 1609
3851.35 1674
3851.94 1607
3852.53 1480
3853.11 1585
3853.70 1737
3854.28 1712
3854.87 1627
3855.45 1772
3856.04 1730
3856.62 1569
3857.21 1767
3857.79 1753
3858.38 1653
3858.97 1664
3859.55 1756
3860.14 1756
3860.72 1879
3861.31 1845
3861.90 1673
3862.48 1802
3863.07 1967
3863.65 1814
3864.24 1843
3864.83 1929
3865.41 1904
3866.00 1920
3866.58 2045
3867.17 1887
3867.76 1857
3868.34 2208
3868.93 2287
3869.52 1960
3870.10 1926
3870.69 1922
3871.28 1701
3871.86 1888
3872.45 1926
3873.04 1801
3873.62 1747
3874.21 1943
3874.80 1889
3875.38 1777
3875.97 1948
3876.56 1989
3877.15 1855
3877.73 1779
3878.32 1826
3878.91 1752
3879.49 1764
3880.08 1708
3880.67 1630
3881.26 1607
3881.84 1602
3882.43 1654
3883.02 1709
3883.61 1732
3884.19 1669
3884.78 1577
3885.37 1714
3885.96 1661
3886.55 1790
3887.13 1810
3887.72 1816
3888.31 1944
3888.90 1947
3889.49 2005
3890.07 2006
3890.66 2009
3891.25 2056
3891.84 2103
3892.43 1893
3893.01 2036
3893.60 1924
3894.19 1754
3894.78 1812
3895.37 1791
3895.96 1701
3896.55 1756
3897.13 1771
3897.72 1723
3898.31 1778
3898.90 1641
3899.49 1703
3900.08 1765
3900.67 1929
3901.26 1920
3901.84 1748
3902.43 1746
3903.02 1880
3903.61 1832
3904.20 1789
3904.79 1883
3905.38 1942
3905.97 1929
3906.56 2037
3907.15 2017
3907.74 2263
3908.33 2248
3908.92 2095
3909.50 2007
3910.09 2137
3910.68 2028
3911.27 1921
3911.86 1886
3912.45 1979
3913.04 1756
3913.63 1759
3914.22 1755
3914.81 1884
3915.40 1887
3915.99 1684
3916.58 1886
3917.17 1879
3917.76 1713
3918.35 1837
3918.94 1934
3919.53 1821
3920.12 1762
3920.72 1701
3921.31 1804
3921.90 1772
3922.49 1681
3923.08 1721
3923.67 1738
3924.26 1666
3924.85 1695
3925.44 1534
3926.03 1630
3926.62 1629
3927.21 1615
3927.80 1665
3928.39 1586
3928.99 1569
3929.58 1623
3930.17 1727
3930.76 1592
3931.35 1550
3931.94 1744
3932.53 1551
3933.12 1597
3933.72 1498
3934.31 1654
3934.90 1649
3935.49 1818
3936.08 1809
3936.67 1699
3937.26 1776
3937.86 1696
3938.45 1820
3939.04 1733
3939.63 1794
3940.22 2003
3940.82 1886
3941.41 1705
3942.00 1766
3942.59 1833
3943.18 1787
3943.78 2021
3944.37 1936
3944.96 1899
3945.55 1857
3946.14 1879
3946.74 1732
3947.33 1638
3947.92 1697
3948.51 1709
3949.11 1674
3949.70 1770
3950.29 1750
3950.88 1724
3951.48 1757
3952.07 1752
3952.66 1693
3953.26 1933
3953.85 1870
3954.44 1715
3955.03 1842
3955.63 1743
3956.22 1730
3956.81 1854
3957.41 1855
3958.00 1940
3958.59 1817
3959.19 1856
3959.78 1886
3960.37 1962
3960.97 1901
3961.56 1833
3962.15 1863
3962.75 1927
3963.34 2008
3963.93 1976
3964.53 1985
3965.12 1900
3965.72 2152
3966.31 2409
3966.90 2449
3967.50 2341
3968.09 2443
3968.69 2193
3969.28 2406
3969.87 2210
3970.47 2208
3971.06 2317
3971.66 2220
3972.25 2057
3972.85 2282
3973.44 2182
3974.03 2209
3974.63 2488
3975.22 2544
3975.82 2731
3976.41 3070
3977.01 3038
3977.60 3052
3978.20 2920
3978.79 2619
3979.39 2737
3979.98 2759
3980.58 2577
3981.17 2732
3981.77 2512
3982.36 2396
3982.96 2346
3983.55 2348
3984.15 2481
3984.74 2533
3985.34 2455
3985.93 2748
3986.53 2658
3987.12 2645
3987.72 2532
3988.31 2511
3988.91 2493
3989.50 2181
3990.10 2089
3990.70 2128
3991.29 2340
3991.89 2287
3992.48 2303
3993.08 2257
3993.67 2293
3994.27 2206
3994.87 2115
3995.46 2106
3996.06 2117
3996.65 2130
3997.25 2269
3997.85 2167
3998.44 2131
3999.04 2181
3999.64 2042
4000.23 2118
4000.83 2136
4001.43 1840
4002.02 1986
4002.62 2151
4003.21 2071
4003.81 2021
4004.41 1920
4005.00 1980
4005.60 1969
4006.20 1926
4006.80 1791
4007.39 1903
4007.99 1801
4008.59 1726
4009.18 1790
4009.78 1935
4010.38 2027
4010.97 1924
4011.57 1949
4012.17 1807
4012.77 1868
4013.36 1945
4013.96 1895
4014.56 1826
4015.16 1933
4015.75 2015
4016.35 1873
4016.95 1922
4017.55 1969
4018.14 1967
4018.74 1880
4019.34 1841
4019.94 1896
4020.54 1866
4021.13 1822
4021.73 1918
4022.33 2058
4022.93 1772
4023.53 1718
4024.12 1891
4024.72 1913
4025.32 1896
4025.92 2151
4026.52 2094
4027.12 2121
4027.71 2225
4028.31 2366
4028.91 2423
4029.51 2326
4030.11 2134
4030.71 2226
4031.31 2408
4031.90 2439
4032.50 2533
4033.10 2646
4033.70 2556
4034.30 2549
4034.90 2569
4035.50 2753
4036.10 2908
4036.70 2951
4037.29 2521
4037.89 2454
4038.49 2154
4039.09 1926
4039.69 2138
4040.29 2023
4040.89 1812
4041.49 1935
4042.09 1923
4042.69 1843
4043.29 1798
4043.89 1749
4044.49 1793
4045.09 1877
4045.69 1818
4046.29 1893
4046.89 1518
4047.49 1637
4048.09 1692
4048.69 1737
4049.29 1700
4049.89 1734
4050.49 1709
4051.09 1521
4051.69 1737
4052.29 1744
4052.89 1757
4053.49 1755
4054.09 1764
4054.69 1713
4055.29 1650
4055.89 1543
4056.49 1556
4057.09 1638
4057.69 1788
4058.29 1646
4058.89 1757
4059.49 1667
4060.09 1697
4060.70 1601
4061.30 1675
4061.90 1672
4062.50 1575
4063.10 1592
4063.70 1735
4064.30 1809
4064.90 1639
4065.50 1652
4066.11 1702
4066.71 1608
4067.31 1762
4067.91 1594
4068.51 1532
4069.11 1534
4069.71 1775
4070.32 1613
4070.92 1654
4071.52 1670
4072.12 1583
4072.72 1660
4073.32 1816
4073.93 1689
4074.53 1563
4075.13 1571
4075.73 1478
4076.33 1579
4076.94 1724
4077.54 1620
4078.14 1640
4078.74 1545
4079.34 1546
4079.95 1689
4080.55 1602
4081.15 1667
4081.75 1680
4082.36 1661
4082.96 1679
4083.56 1609
4084.16 1612
4084.77 1638
4085.37 1559
4085.97 1638
4086.58 1630
4087.18 1510
4087.78 1714
4088.38 1728
4088.99 1589
4089.59 1528
4090.19 1632
4090.80 1765
4091.40 1701
4092.00 1670
4092.61 1713
4093.21 1783
4093.81 1723
4094.42 1592
4095.02 1539
4095.62 1647
4096.23 1617
4096.83 1704
4097.43 1631
4098.04 1554
4098.64 1624
4099.24 1612
4099.85 1688
4100.45 1696
4101.06 1708
4101.66 1741
4102.26 1893
4102.87 1860
4103.47 1725
4104.08 1640
4104.68 1780
4105.28 1757
4105.89 1726
4106.49 1759
4107.10 1694
4107.70 1763
4108.31 1723
4108.91 1784
4109.51 1693
4110.12 1644
4110.72 1577
4111.33 1485
4111.93 1547
4112.54 1550
4113.14 1578
4113.75 1520
4114.35 1478
4114.96 1575
4115.56 1549
4116.17 1569
4116.77 1591
4117.38 1629
4117.98 1651
4118.59 1642
4119.19 1502
4119.80 1542
4120.40 1555
4121.01 1490
4121.61 1580
4122.22 1578
4122.82 1593
4123.43 1467
4124.04 1527
4124.64 1460
4125.25 1472
4125.85 1444
4126.46 1568
4127.06 1696
4127.67 1617
4128.28 1550
4128.88 1582
4129.49 1521
4130.09 1544
4130.70 1572
4131.31 1351
4131.91 1437
4132.52 1637
4133.12 1573
4133.73 1521
4134.34 1517
4134.94 1489
4135.55 1681
4136.16 1576
4136.76 1601
4137.37 1568
4137.98 1490
4138.58 1651
4139.19 1695
4139.80 1586
4140.40 1728
4141.01 1676
4141.62 1778
4142.22 1673
4142.83 1772
4143.44 1821
4144.04 1811
4144.65 1757
4145.26 1751
4145.86 1817
4146.47 1848
4147.08 1830
4147.69 1661
4148.29 1597
4148.90 1748
4149.51 1659
4150.12 1530
4150.72 1656
4151.33 1576
4151.94 1513
4152.55 1421
4153.15 1484
4153.76 1572
4154.37 1486
4154.98 1592
4155.59 1665
4156.19 1628
4156.80 1576
4157.41 1600
4158.02 1743
4158.63 1835
4159.23 1891
4159.84 1930
4160.45 1883
4161.06 1917
4161.67 1805
4162.28 1775
4162.88 1811
4163.49 1732
4164.10 1753
4164.71 1615
4165.32 1590
4165.93 1623
4166.53 1805
4167.14 1676
4167.75 1714
4168.36 1740
4168.97 1752
4169.58 1660
4170.19 1681
4170.80 1656
4171.41 1724
4172.01 1725
4172.62 1692
4173.23 1682
4173.84 1533
4174.45 1672
4175.06 1599
4175.67 1499
4176.28 1567
4176.89 1533
4177.50 1584
4178.11 1510
4178.72 1573
4179.33 1654
4179.94 1499
4180.55 1557
4181.16 1540
4181.77 1624
4182.38 1636
4182.99 1711
4183.60 1718
4184.21 1656
4184.82 1468
4185.43 1711
4186.04 1581
4186.65 1645
4187.26 1635
4187.87 1570
4188.48 1550
4189.09 1561
4189.70 1578
4190.31 1543
4190.92 1636
4191.53 1668
4192.14 1756
4192.75 1716
4193.36 1704
4193.97 1646
4194.58 1680
4195.19 1850
4195.80 1812
4196.41 1852
4197.03 1794
4197.64 1700
4198.25 1734
4198.86 1670
4199.47 1581
4200.08 1629
4200.69 1654
4201.30 1655
4201.91 1545
4202.53 1513
4203.14 1619
4203.75 1559
4204.36 1721
4204.97 1575
4205.58 1618
4206.19 1651
4206.81 1573
4207.42 1495
4208.03 1664
4208.64 1516
4209.25 1499
4209.86 1451
4210.48 1589
4211.09 1710
4211.70 1560
4212.31 1734
4212.92 1732
4213.54 1777
4214.15 1759
4214.76 1823
4215.37 1731
4215.99 1840
4216.60 1866
4217.21 1801
4217.82 1765
4218.43 1798
4219.05 1839
4219.66 1740
4220.27 1679
4220.89 1751
4221.50 1727
4222.11 1762
4222.72 1732
4223.34 1720
4223.95 1619
4224.56 1716
4225.17 1779
4225.79 1849
4226.40 1841
4227.01 1847
4227.63 1782
4228.24 1826
4228.85 1912
4229.47 1792
4230.08 1840
4230.69 1956
4231.31 2009
4231.92 2193
4232.53 2372
4233.15 2765
4233.76 2797
4234.37 3017
4234.99 3260
4235.60 3456
4236.22 3571
4236.83 3379
4237.44 3261
4238.06 2892
4238.67 2629
4239.28 2558
4239.90 2203
4240.51 2047
4241.13 1849
4241.74 1741
4242.36 1843
4242.97 1890
4243.58 1833
4244.20 1737
4244.81 1961
4245.43 1768
4246.04 1851
4246.66 1751
4247.27 1774
4247.89 1850
4248.50 1796
4249.11 1842
4249.73 1710
4250.34 1641
4250.96 1704
4251.57 1882
4252.19 1862
4252.80 1896
4253.42 1767
4254.03 1853
4254.65 1871
4255.26 1776
4255.88 1710
4256.49 1694
4257.11 1770
4257.72 1815
4258.34 1640
4258.96 1612
4259.57 1581
4260.19 1813
4260.80 1689
4261.42 1569
4262.03 1708
4262.65 1689
4263.26 1705
4263.88 1757
4264.50 1843
4265.11 1806
4265.73 1659
4266.34 1764
4266.96 2053
4267.58 1897
4268.19 1921
4268.81 1854
4269.42 1784
4270.04 1782
4270.66 1815
4271.27 1820
4271.89 1826
4272.51 1868
4273.12 1937
4273.74 1923
4274.36 2005
4274.97 1916
4275.59 2061
4276.20 2094
4276.82 2160
4277.44 2198
4278.06 2060
4278.67 2200
4279.29 2152
4279.91 2057
4280.52 1938
4281.14 1773
4281.76 1786
4282.37 1680
4282.99 1763
4283.61 1718
4284.23 1657
4284.84 1629
4285.46 1759
4286.08 1841
4286.69 1873
4287.31 2020
4287.93 1867
4288.55 1887
4289.16 1924
4289.78 1898
4290.40 1935
4291.02 1932
4291.64 1953
4292.25 1868
4292.87 1978
4293.49 1856
4294.11 1708
4294.73 1795
4295.34 1715
4295.96 1751
4296.58 1827
4297.20 1682
4297.82 1641
4298.43 1719
4299.05 1612
4299.67 1769
4300.29 1670
4300.91 1571
4301.53 1682
4302.14 1818
4302.76 1781
4303.38 1639
4304.00 1648
4304.62 1688
4305.24 1645
4305.86 1591
4306.48 1674
4307.09 1754
4307.71 1668
4308.33 1684
4308.95 1630
4309.57 1801
4310.19 1859
4310.81 1686
4311.43 1690
4312.05 1767
4312.67 1669
4313.29 1826
4313.90 1783
4314.52 1764
4315.14 1716
4315.76 1722
4316.38 1680
4317.00 1771
4317.62 1765
4318.24 1772
4318.86 1797
4319.48 1870
4320.10 1855
4320.72 1956
4321.34 1964
4321.96 1895
4322.58 2102
4323.20 2097
4323.82 2202
4324.44 2132
4325.06 2427
4325.68 2376
4326.30 2453
4326.92 2376
4327.54 2416
4328.16 2357
4328.78 2382
4329.40 2419
4330.02 2422
4330.64 2312
4331.27 2492
4331.89 2446
4332.51 2562
4333.13 2605
4333.75 2762
4334.37 2858
4334.99 3220
4335.61 3775
4336.23 4196
4336.85 4507
4337.47 5083
4338.09 5387
4338.72 5513
4339.34 5065
4339.96 4891
4340.58 4899
4341.20 4399
4341.82 4410
4342.44 4259
4343.07 4417
4343.69 4752
4344.31 5617
4344.93 6382
4345.55 7465
4346.17 8332
4346.79 9407
4347.42 9699
4348.04 9573
4348.66 9033
4349.28 8594
4349.90 7779
4350.53 6635
4351.15 5641
4351.77 4610
4352.39 4010
4353.01 3517
4353.64 3212
4354.26 2971
4354.88 2761
4355.50 2934
4356.13 2950
4356.75 2800
4357.37 2918
4357.99 2861
4358.62 3082
4359.24 2958
4359.86 2779
4360.48 2714
4361.11 2977
4361.73 2673
4362.35 2598
4362.98 2619
4363.60 2368
4364.22 2221
4364.84 2452
4365.47 2400
4366.09 2557
4366.71 2436
4367.34 2599
4367.96 2423
4368.58 2314
4369.21 2301
4369.83 2229
4370.45 2105
4371.08 2166
4371.70 2054
4372.32 1879
4372.95 1902
4373.57 1893
4374.20 1867
4374.82 1975
4375.44 1910
4376.07 1960
4376.69 2022
4377.31 2171
4377.94 2116
4378.56 2258
4379.19 2193
4379.81 2149
4380.43 2255
4381.06 2336
4381.68 2265
4382.31 2158
4382.93 2107
4383.56 2120
4384.18 2182
4384.80 2084
4385.43 2037
4386.05 2249
4386.68 2123
4387.30 1932
4387.93 1840
4388.55 2006
4389.18 1844
4389.80 1710
4390.43 1755
4391.05 1720
4391.68 1720
4392.30 1689
4392.93 1797
4393.55 1648
4394.18 1648
4394.80 1699
4395.43 1652
4396.05 1782
4396.68 1815
4397.30 1782
4397.93 1838
4398.55 1818
4399.18 1797
4399.80 1702
4400.43 1816
4401.06 1981
4401.68 1864
4402.31 1936
4402.93 2063
4403.56 1864
4404.18 1711
4404.81 1902
4405.44 1726
4406.06 1715
4406.69 1839
4407.31 1784
4407.94 1843
4408.57 1752
4409.19 1876
4409.82 1930
4410.45 1982
4411.07 1879
4411.70 1864
4412.32 1847
4412.95 1819
4413.58 1901
4414.20 1966
4414.83 1763
4415.46 1845
4416.08 1923
4416.71 1824
4417.34 1723
4417.96 1714
4418.59 1802
4419.22 1830
4419.84 1769
4420.47 1823
4421.10 1787
4421.73 1786
4422.35 1937
4422.98 1889
4423.61 1929
4424.23 1835
4424.86 1654
4425.49 1721
4426.12 1710
4426.74 1876
4427.37 1636
4428.00 1601
4428.63 1644
4429.25 1889
4429.88 1651
4430.51 1627
4431.14 1626
4431.77 1926
4432.39 1914
4433.02 1921
4433.65 2164
4434.28 2050
4434.90 2024
4435.53 1912
4436.16 2061
4436.79 2163
4437.42 2243
4438.05 2334
4438.67 2027
4439.30 2024
4439.93 1995
4440.56 2049
4441.19 2007
4441.82 1794
4442.44 1953
4443.07 1856
4443.70 1956
4444.33 1976
4444.96 1971
4445.59 2124
4446.22 1965
4446.85 2038
4447.47 1963
4448.10 2042
4448.73 1994
4449.36 2081
4449.99 2213
4450.62 2106
4451.25 2022
4451.88 1972
4452.51 2103
4453.14 2179
4453.77 2288
4454.40 2474
4455.02 2450
4455.65 2625
4456.28 2936
4456.91 2791
4457.54 2824
4458.17 2659
4458.80 2682
4459.43 2507
4460.06 2494
4460.69 2138
4461.32 1933
4461.95 1949
4462.58 1934
4463.21 1932
4463.84 1855
4464.47 2044
4465.10 1924
4465.73 1922
4466.36 1872
4466.99 1814
4467.62 1869
4468.25 1850
4468.88 1871
4469.51 1837
4470.14 1749
4470.78 1767
4471.41 1710
4472.04 1827
4472.67 1858
4473.30 1869
4473.93 1803
4474.56 1763
4475.19 1691
4475.82 1661
4476.45 1837
4477.08 1575
4477.71 1645
4478.35 1750
4478.98 1867
4479.61 1814
4480.24 1857
4480.87 1980
4481.50 2000
4482.13 1886
4482.76 1776
4483.40 1858
4484.03 1744
4484.66 1842
4485.29 1794
4485.92 1863
4486.55 1969
4487.19 2018
4487.82 1955
4488.45 1829
4489.08 1999
4489.71 2054
4490.34 2046
4490.98 1848
4491.61 1864
4492.24 1978
4492.87 1915
4493.50 2004
4494.14 1971
4494.77 1996
4495.40 1953
4496.03 2028
4496.67 2094
4497.30 2158
4497.93 2161
4498.56 2318
4499.20 2590
4499.83 2854
4500.46 3035
4501.09 3410
4501.73 3686
4502.36 3414
4502.99 3252
4503.63 3263
4504.26 3168
4504.89 2994
4505.52 2495
4506.16 2570
4506.79 2572
4507.42 2207
4508.06 2157
4508.69 2101
4509.32 2016
4509.96 2045
4510.59 1980
4511.22 2110
4511.86 2081
4512.49 1969
4513.12 2032
4513.76 2043
4514.39 2060
4515.02 1887
4515.66 1938
4516.29 1927
4516.93 1986
4517.56 1785
4518.19 1756
4518.83 1808
4519.46 1799
4520.10 1744
4520.73 1811
4521.36 1734
4522.00 1772
4522.63 1767
4523.27 1781
4523.90 1645
4524.54 1685
4525.17 1666
4525.80 1830
4526.44 1900
4527.07 1833
4527.71 1820
4528.34 1824
4528.98 1844
4529.61 1815
4530.25 1982
4530.88 1926
4531.52 1907
4532.15 1931
4532.79 1998
4533.42 2075
4534.06 2065
4534.69 1798
4535.33 1989
4535.96 2081
4536.60 2018
4537.23 2058
4537.87 1983
4538.50 1944
4539.14 1958
4539.77 1825
4540.41 1855
4541.04 1719
4541.68 1724
4542.31 1821
4542.95 1774
4543.59 1684
4544.22 1503
4544.86 1512
4545.49 1645
4546.13 1623
4546.77 1555
4547.40 1645
4548.04 1745
4548.67 1587
4549.31 1685
4549.95 1623
4550.58 1625
4551.22 1585
4551.85 1550
4552.49 1687
4553.13 1783
4553.76 1683
4554.40 1670
4555.04 1633
4555.67 1634
4556.31 1660
4556.95 1600
4557.58 1633
4558.22 1762
4558.86 1614
4559.49 1728
4560.13 1709
4560.77 1654
4561.40 1534
4562.04 1469
4562.68 1529
4563.31 1634
4563.95 1671
4564.59 1589
4565.23 1644
4565.86 1649
4566.50 1546
4567.14 1554
4567.77 1581
4568.41 1662
4569.05 1697
4569.69 1576
4570.32 1626
4570.96 1593
4571.60 1498
4572.24 1682
4572.88 1600
4573.51 1627
4574.15 1655
4574.79 1764
4575.43 1698
4576.06 1627
4576.70 1680
4577.34 1811
4577.98 1827
4578.62 1700
4579.26 1794
4579.89 1906
4580.53 1794
4581.17 1796
4581.81 1758
4582.45 1752
4583.09 1767
4583.72 1756
4584.36 1805
4585.00 1906
4585.64 1837
4586.28 1871
4586.92 2006
4587.56 2043
4588.19 2058
4588.83 2305
4589.47 2694
4590.11 3138
4590.75 3545
4591.39 3657
4592.03 3734
4592.67 3994
4593.31 3620
4593.95 3667
4594.58 3219
4595.22 2952
4595.86 2817
4596.50 2423
4597.14 2211
4597.78 2227
4598.42 2232
4599.06 2131
4599.70 2177
4600.34 2171
4600.98 2245
4601.62 2081
4602.26 1900
4602.90 1907
4603.54 1939
4604.18 2045
4604.82 2042
4605.46 2066
4606.10 1979
4606.74 2007
4607.38 1931
4608.02 1875
4608.66 1859
4609.30 1910
4609.94 1765
4610.58 1704
4611.22 1604
4611.86 1685
4612.50 1692
4613.14 1759
4613.78 1827
4614.42 1747
4615.06 1619
4615.70 1731
4616.35 1667
4616.99 1714
4617.63 1728
4618.27 1751
4618.91 1712
4619.55 1653
4620.19 1516
4620.83 1631
4621.47 1579
4622.11 1572
4622.76 1669
4623.40 1695
4624.04 1551
4624.68 1553
4625.32 1659
4625.96 1638
4626.60 1720
4627.25 1740
4627.89 1742
4628.53 1748
4629.17 1549
4629.81 1608
4630.45 1608
4631.10 1682
4631.74 1789
4632.38 1777
4633.02 1874
4633.66 1975
4634.30 1849
4634.95 1828
4635.59 1919
4636.23 2007
4636.87 1761
4637.52 2050
4638.16 2064
4638.80 2028
4639.44 2082
4640.08 2089
4640.73 1973
4641.37 1845
4642.01 1817
4642.66 1851
4643.30 1784
4643.94 1736
4644.58 1660
4645.23 1922
4645.87 1700
4646.51 1700
4647.15 1626
4647.80 1791
4648.44 1746
4649.08 1635
4649.73 1804
4650.37 1902
4651.01 1761
4651.66 1625
4652.30 1745
4652.94 1551
4653.59 1595
4654.23 1627
4654.87 1682
4655.52 1684
4656.16 1643
4656.80 1623
4657.45 1588
4658.09 1656
4658.73 1711
4659.38 1720
4660.02 1702
4660.67 1726
4661.31 1612
4661.95 1556
4662.60 1714
4663.24 1750
4663.89 1758
4664.53 1624
4665.17 1623
4665.82 1521
4666.46 1618
4667.11 1590
4667.75 1575
4668.40 1619
4669.04 1499
4669.68 1517
4670.33 1486
4670.97 1514
4671.62 1459
4672.26 1634
4672.91 1509
4673.55 1616
4674.20 1610
4674.84 1594
4675.49 1680
4676.13 1656
4676.78 1616
4677.42 1624
4678.07 1792
4678.71 1749
4679.36 1875
4680.00 1885
4680.65 1840
4681.29 1970
4681.94 1969
4682.58 1917
4683.23 1969
4683.87 1963
4684.52 1924
4685.16 1850
4685.81 1877
4686.46 1706
4687.10 1702
4687.75 1657
4688.39 1649
4689.04 1821
4689.68 1697
4690.33 1618
4690.98 1623
4691.62 1706
4692.27 1765
4692.91 1837
4693.56 1815
4694.21 1876
4694.85 1938
4695.50 2018
4696.15 2104
4696.79 2100
4697.44 2370
4698.08 2578
4698.73 2983
4699.38 3146
4700.02 3320
4700.67 3322
4701.32 3471
4701.96 3181
4702.61 2696
4703.26 2611
4703.90 2431
4704.55 2296
4705.20 2153
4705.84 1926
4706.49 2119
4707.14 2072
4707.79 2250
4708.43 2154
4709.08 2003
4709.73 2071
4710.37 2125
4711.02 2025
4711.67 2061
4712.32 2132
4712.96 2270
4713.61 2029
4714.26 2072
4714.91 2004
4715.55 1835
4716.20 1783
4716.85 1949
4717.50 1858
4718.15 1802
4718.79 1832
4719.44 1746
4720.09 1804
4720.74 1646
4721.39 1748
4722.03 1831
4722.68 1810
4723.33 1778
4723.98 1785
4724.63 1895
4725.27 2076
4725.92 1976
4726.57 1931
4727.22 1994
4727.87 2026
4728.52 2063
4729.16 2054
4729.81 2004
4730.46 1941
4731.11 1904
4731.76 1751
4732.41 1864
4733.06 1815
4733.71 1721
4734.36 1856
4735.00 1931
4735.65 1959
4736.30 1801
4736.95 1887
4737.60 1865
4738.25 1910
4738.90 1761
4739.55 1830
4740.20 1775
4740.85 1717
4741.50 1869
4742.15 1804
4742.80 1885
4743.44 1890
4744.09 1872
4744.74 1694
4745.39 1726
4746.04 1948
4746.69 1881
4747.34 2071
4747.99 1896
4748.64 2131
4749.29 2350
4749.94 2618
4750.59 2768
4751.24 2817
4751.89 3084
4752.54 3300
4753.19 3129
4753.84 3148
4754.49 3010
4755.14 2880
4755.79 2693
4756.44 2568
4757.10 2385
4757.75 2146
4758.40 1962
4759.05 1910
4759.70 1926
4760.35 1804
4761.00 1766
4761.65 1888
4762.30 1944
4762.95 1784
4763.60 1696
4764.25 1886
4764.90 1820
4765.56 1950
4766.21 2088
4766.86 2221
4767.51 2270
4768.16 2331
4768.81 2326
4769.46 2089
4770.11 1990
4770.77 1848
4771.42 1925
4772.07 1786
4772.72 1750
4773.37 1826
4774.02 1724
4774.67 1699
4775.33 1795
4775.98 1707
4776.63 1784
4777.28 1878
4777.93 1843
4778.59 1976
4779.24 2004
4779.89 1939
4780.54 1946
4781.19 2033
4781.85 1967
4782.50 2085
4783.15 1993
4783.80 1936
4784.46 1993
4785.11 1881
4785.76 1936
4786.41 1850
4787.07 2035
4787.72 1970
4788.37 1978
4789.02 2176
4789.68 2245
4790.33 2363
4790.98 2353
4791.63 2388
4792.29 2561
4792.94 2440
4793.59 2376
4794.25 2146
4794.90 2322
4795.55 2276
4796.21 2151
4796.86 2023
4797.51 2178
4798.17 2130
4798.82 1921
4799.47 2006
4800.13 2135
4800.78 2250
4801.43 2239
4802.09 2169
4802.74 2099
4803.39 2162
4804.05 2033
4804.70 2356
4805.35 2159
4806.01 1918
4806.66 1837
4807.32 1916
4807.97 1936
4808.62 1811
4809.28 1886
4809.93 2000
4810.59 1904
4811.24 2093
4811.89 1999
4812.55 1939
4813.20 1906
4813.86 1970
4814.51 2035
4815.17 2093
4815.82 2074
4816.48 2077
4817.13 1944
4817.78 2093
4818.44 1976
4819.09 2030
4819.75 2202
4820.40 2327
4821.06 2145
4821.71 2085
4822.37 2216
4823.02 2314
4823.68 2400
4824.33 2280
4824.99 2435
4825.64 2544
4826.30 2508
4826.95 2561
4827.61 2437
4828.26 2509
4828.92 2589
4829.58 2616
4830.23 2628
4830.89 2612
4831.54 2644
4832.20 2597
4832.85 2759
4833.51 2731
4834.16 2806
4834.82 2947
4835.48 3125
4836.13 3122
4836.79 3025
4837.44 3053
4838.10 3081
4838.76 3146
4839.41 3316
4840.07 3437
4840.72 3658
4841.38 3321
4842.04 3520
4842.69 3468
4843.35 3727
4844.01 3531
4844.66 3336
4845.32 3837
4845.98 3691
4846.63 4088
4847.29 4393
4847.95 4872
4848.60 5272
4849.26 5532
4849.92 6095
4850.57 6836
4851.23 7237
4851.89 6804
4852.54 6254
4853.20 6415
4853.86 5957
4854.51 5550
4855.17 5710
4855.83 5671
4856.49 5949
4857.14 6305
4857.80 6907
4858.46 6906
4859.12 6822
4859.77 6975
4860.43 6714
4861.09 6607
4861.75 6273
4862.40 5593
4863.06 5338
4863.72 5280
4864.38 5074
4865.03 4966
4865.69 5213
4866.35 5305
4867.01 5400
4867.67 5443
4868.32 5511
4868.98 5305
4869.64 5038
4870.30 4728
4870.96 4511
4871.62 4338
4872.27 4526
4872.93 4460
4873.59 4257
4874.25 4113
4874.91 4149
4875.57 3907
4876.22 3803
4876.88 3924
4877.54 4172
4878.20 4151
4878.86 4398
4879.52 4440
4880.18 4367
4880.84 3946
4881.49 4175
4882.15 3914
4882.81 3537
4883.47 3416
4884.13 3556
4884.79 3307
4885.45 3483
4886.11 3465
4886.77 3336
4887.43 3235
4888.09 3405
4888.75 3442
4889.41 3593
4890.07 3651
4890.72 3694
4891.38 3688
4892.04 3518
4892.70 3337
4893.36 3460
4894.02 3396
4894.68 3328
4895.34 3254
4896.00 2958
4896.66 2963
4897.32 3023
4897.98 2811
4898.64 2859
4899.30 2915
4899.96 3037
4900.62 3033
4901.28 2951
4901.94 2696
4902.60 2582
4903.27 2710
4903.93 2782
4904.59 2591
4905.25 2590
4905.91 2531
4906.57 2490
4907.23 2372
4907.89 2527
4908.55 2389
4909.21 2418
4909.87 2478
4910.53 2455
4911.19 2357
4911.85 2411
4912.52 2428
4913.18 2379
4913.84 2179
4914.50 2269
4915.16 2396
4915.82 2371
4916.48 2245
4917.14 2211
4917.81 2219
4918.47 2357
4919.13 2279
4919.79 2131
4920.45 2177
4921.11 2352
4921.77 2205
4922.44 2185
4923.10 2170
4923.76 2146
4924.42 2178
4925.08 2186
4925.75 2254
4926.41 2023
4927.07 1922
4927.73 2175
4928.39 2159
4929.06 2024
4929.72 2131
4930.38 2100
4931.04 2129
4931.71 2183
4932.37 2166
4933.03 2115
4933.69 1969
4934.36 1874
4935.02 2017
4935.68 2118
4936.34 2040
4937.01 2003
4937.67 2003
4938.33 2029
4938.99 1947
4939.66 1884
4940.32 1919
4940.98 1787
4941.65 1772
4942.31 1817
4942.97 1938
4943.63 1850
4944.30 1977
4944.96 1966
4945.62 1950
4946.29 1976
4946.95 1890
4947.61 1890
4948.28 1807
4948.94 1829
4949.61 1801
4950.27 1603
4950.93 1735
4951.60 1672
4952.26 1747
4952.92 1689
4953.59 1757
4954.25 1728
4954.92 1795
4955.58 1823
4956.24 1725
4956.91 1701
4957.57 1712
4958.24 1714
4958.90 1585
4959.56 1718
4960.23 1981
4960.89 1939
4961.56 1859
4962.22 2041
4962.89 2195
4963.55 2291
4964.21 2409
4964.88 2299
4965.54 2306
4966.21 2357
4966.87 2211
4967.54 2084
4968.20 2026
4968.87 1955
4969.53 1879
4970.20 1862
4970.86 2033
4971.53 1996
4972.19 2002
4972.86 1888
4973.52 1887
4974.19 2160
4974.85 1990
4975.52 1804
4976.18 1788
4976.85 1831
4977.51 1995
4978.18 1808
4978.85 1785
4979.51 1723
4980.18 1714
4980.84 1736
4981.51 1740
4982.17 1620
4982.84 1647
4983.50 1767
4984.17 1752
4984.84 1676
4985.50 1824
4986.17 1792
4986.83 1884
4987.50 2124
4988.17 2041
4988.83 1992
4989.50 1975
4990.17 2073
4990.83 1975
4991.50 2095
4992.16 2107
4992.83 1830
4993.50 1780
4994.16 1826
4994.83 1951
4995.50 1795
4996.16 1915
4996.83 1860
4997.50 1605
4998.16 1568
4998.83 1642
4999.50 1613
5000.16 1478
5000.83 1538
5001.50 1511
5002.17 1595
5002.83 1447
5003.50 1579
5004.17 1570
5004.83 1715
5005.50 1743
5006.17 1536
5006.84 1576
5007.50 1555
5008.17 1524
5008.84 1574
5009.51 1618
5010.17 1713
5010.84 1666
5011.51 1474
5012.18 1487
5012.84 1587
5013.51 1589
5014.18 1442
5014.85 1472
5015.52 1600
5016.18 1400
5016.85 1497
5017.52 1615
5018.19 1579
5018.86 1685
5019.52 1621
5020.19 1661
5020.86 1629
5021.53 1610
5022.20 1552
5022.87 1418
5023.54 1550
5024.20 1528
5024.87 1496
5025.54 1706
5026.21 1765
5026.88 1787
5027.55 1737
5028.22 1697
5028.88 1620
5029.55 1625
5030.22 1684
5030.89 1656
5031.56 1589
5032.23 1707
5032.90 1564
5033.57 1604
5034.24 1663
5034.91 1531
5035.58 1544
5036.25 1586
5036.91 1542
5037.58 1429
5038.25 1513
5038.92 1635
5039.59 1586
5040.26 1379
5040.93 1441
5041.60 1508
5042.27 1530
5042.94 1610
5043.61 1594
5044.28 1562
5044.95 1560
5045.62 1626
5046.29 1565
5046.96 1620
5047.63 1596
5048.30 1574
5048.97 1571
5049.64 1572
5050.31 1452
5050.98 1541
5051.65 1565
5052.32 1395
5052.99 1408
5053.66 1551
5054.33 1571
5055.00 1616
5055.68 1538
5056.35 1626
5057.02 1634
5057.69 1606
5058.36 1548
5059.03 1458
5059.70 1602
5060.37 1675
5061.04 1653
5061.71 1743
5062.38 1508
5063.06 1554
5063.73 1514
5064.40 1495
5065.07 1522
5065.74 1445
5066.41 1507
5067.08 1527
5067.75 1420
5068.43 1462
5069.10 1571
5069.77 1462
5070.44 1462
5071.11 1564
5071.78 1574
5072.46 1536
5073.13 1507
5073.80 1523
5074.47 1561
5075.14 1524
5075.81 1497
5076.49 1547
5077.16 1640
5077.83 1775
5078.50 1873
5079.18 2009
5079.85 1936
5080.52 2052
5081.19 1722
5081.86 1663
5082.54 1685
5083.21 1656
5083.88 1549
5084.55 1437
5085.23 1479
5085.90 1532
5086.57 1607
5087.25 1443
5087.92 1495
5088.59 1561
5089.26 1582
5089.94 1701
5090.61 1666
5091.28 1677
5091.96 1878
5092.63 1873
5093.30 1808
5093.97 1834
5094.65 1765
5095.32 1787
5095.99 1649
5096.67 1612
5097.34 1582
5098.01 1692
5098.69 1689
5099.36 1597
5100.04 1440
5100.71 1381
5101.38 1551
5102.06 1606
5102.73 1594
5103.40 1610
5104.08 1694
5104.75 1643
5105.43 1686
5106.10 1637
5106.77 1608
5107.45 1648
5108.12 1687
5108.80 1626
5109.47 1687
5110.14 1692
5110.82 1518
5111.49 1489
5112.17 1470
5112.84 1436
5113.52 1445
5114.19 1386
5114.87 1438
5115.54 1508
5116.21 1595
5116.89 1554
5117.56 1585
5118.24 1661
5118.91 1550
5119.59 1687
5120.26 1794
5120.94 1705
5121.61 1659
5122.29 1560
5122.96 1557
5123.64 1653
5124.31 1673
5124.99 1542
5125.66 1616
5126.34 1612
5127.01 1535
5127.69 1582
5128.37 1401
5129.04 1340
5129.72 1480
5130.39 1614
5131.07 1453
5131.74 1684
5132.42 1523
5133.09 1506
5133.77 1735
5134.45 1659
5135.12 1459
5135.80 1541
5136.47 1627
5137.15 1638
5137.83 1675
5138.50 1628
5139.18 1473
5139.85 1504
5140.53 1516
5141.21 1539
5141.88 1526
5142.56 1428
5143.24 1516
5143.91 1375
5144.59 1426
5145.27 1495
5145.94 1402
5146.62 1375
5147.30 1411
5147.97 1533
5148.65 1429
5149.33 1385
5150.00 1391
5150.68 1458
5151.36 1437
5152.03 1420
5152.71 1477
5153.39 1417
5154.07 1506
5154.74 1521
5155.42 1384
5156.10 1351
5156.77 1449
5157.45 1455
5158.13 1327
5158.81 1414
5159.48 1504
5160.16 1461
5160.84 1363
5161.52 1461
5162.19 1448
5162.87 1378
5163.55 1403
5164.23 1479
5164.91 1439
5165.58 1516
5166.26 1494
5166.94 1377
5167.62 1443
5168.30 1488
5168.97 1447
5169.65 1497
5170.33 1416
5171.01 1381
5171.69 1409
5172.37 1458
5173.04 1336
5173.72 1333
5174.40 1433
5175.08 1474
5175.76 1394
5176.44 1420
5177.11 1429
5177.79 1460
5178.47 1469
5179.15 1574
5179.83 1667
5180.51 1721
5181.19 1702
5181.87 1706
5182.55 1610
5183.22 1712
5183.90 1683
5184.58 1658
5185.26 1646
5185.94 1514
5186.62 1465
5187.30 1453
5187.98 1305
5188.66 1363
5189.34 1384
5190.02 1355
5190.70 1387
5191.38 1263
5192.06 1341
5192.74 1489
5193.42 1471
5194.10 1453
5194.78 1329
5195.46 1352
5196.14 1457
5196.82 1418
5197.50 1372
5198.18 1322
5198.86 1388
5199.54 1356
5200.22 1433
5200.90 1357
5201.58 1463
5202.26 1480
5202.94 1373
5203.62 1286
5204.30 1288
5204.98 1412
5205.66 1482
5206.34 1487
5207.02 1399
5207.70 1453
5208.38 1547
5209.06 1467
5209.74 1406
5210.42 1468
5211.10 1466
5211.79 1543
5212.47 1674
5213.15 1567
5213.83 1602
5214.51 1595
5215.19 1541
5215.87 1608
5216.55 1639
5217.23 1605
5217.92 1742
5218.60 1705
5219.28 1567
5219.96 1711
5220.64 1710
5221.32 1593
5222.00 1662
5222.69 1820
5223.37 1515
5224.05 1503
5224.73 1592
5225.41 1515
5226.10 1534
5226.78 1508
5227.46 1342
5228.14 1373
5228.82 1519
5229.51 1562
5230.19 1576
5230.87 1444
5231.55 1456
5232.23 1511
5232.92 1495
5233.60 1432
5234.28 1554
5234.96 1518
5235.65 1532
5236.33 1476
5237.01 1577
5237.69 1556
5238.38 1561
5239.06 1504
5239.74 1668
5240.42 1657
5241.11 1556
5241.79 1584
5242.47 1539
5243.16 1362
5243.84 1327
5244.52 1377
5245.21 1488
5245.89 1510
5246.57 1576
5247.26 1507
5247.94 1588
5248.62 1538
5249.31 1539
5249.99 1642
5250.67 1571
5251.36 1623
5252.04 1677
5252.72 1722
5253.41 1714
5254.09 1788
5254.77 1722
5255.46 1417
5256.14 1501
5256.83 1486
5257.51 1382
5258.19 1354
5258.88 1530
5259.56 1599
5260.25 1585
5260.93 1595
5261.61 1550
5262.30 1618
5262.98 1691
5263.67 1486
5264.35 1405
5265.04 1496
5265.72 1547
5266.40 1745
5267.09 1641
5267.77 1546
5268.46 1630
5269.14 1636
5269.83 1589
5270.51 1573
5271.20 1627
5271.88 1462
5272.57 1388
5273.25 1512
5273.94 1369
5274.62 1384
5275.31 1451
5275.99 1507
5276.68 1452
5277.36 1382
5278.05 1348
5278.73 1402
5279.42 1418
5280.10 1475
5280.79 1543
5281.47 1485
5282.16 1612
5282.85 1688
5283.53 1581
5284.22 1405
5284.90 1371
5285.59 1475
5286.27 1342
5286.96 1512
5287.65 1366
5288.33 1219
5289.02 1335
5289.70 1300
5290.39 1409
5291.08 1376
5291.76 1331
5292.45 1417
5293.13 1362
5293.82 1448
5294.51 1362
5295.19 1459
5295.88 1598
5296.57 1483
5297.25 1469
5297.94 1477
5298.63 1568
5299.31 1589
5300.00 1538
5300.69 1484
5301.37 1391
5302.06 1480
5302.75 1585
5303.43 1507
5304.12 1608
5304.81 1655
5305.49 1626
5306.18 1641
5306.87 1739
5307.56 1725
5308.24 1582
5308.93 1557
5309.62 1703
5310.30 1618
5310.99 1544
5311.68 1679
5312.37 1709
5313.05 1806
5313.74 1707
5314.43 1598
5315.12 1492
5315.81 1458
5316.49 1590
5317.18 1572
5317.87 1539
5318.56 1708
5319.24 1862
5319.93 1882
5320.62 2083
5321.31 2115
5322.00 2106
5322.68 1980
5323.37 2000
5324.06 1785
5324.75 1751
5325.44 1642
5326.13 1633
5326.81 1547
5327.50 1457
5328.19 1523
5328.88 1445
5329.57 1415
5330.26 1466
5330.95 1427
5331.63 1492
5332.32 1438
5333.01 1421
5333.70 1425
5334.39 1518
5335.08 1482
5335.77 1426
5336.46 1403
5337.15 1289
5337.84 1338
5338.52 1539
5339.21 1538
5339.90 1344
5340.59 1275
5341.28 1530
5341.97 1617
5342.66 1653
5343.35 1422
5344.04 1418
5344.73 1426
5345.42 1463
5346.11 1502
5346.80 1322
5347.49 1452
5348.18 1629
5348.87 1567
5349.56 1502
5350.25 1438
5350.94 1439
5351.63 1449
5352.32 1458
5353.01 1467
5353.70 1514
5354.39 1518
5355.08 1395
5355.77 1461
5356.46 1364
5357.15 1389
5357.84 1390
5358.53 1402
5359.22 1456
5359.91 1501
5360.60 1411
5361.29 1402
5361.98 1418
5362.67 1452
5363.36 1422
5364.06 1421
5364.75 1330
5365.44 1292
5366.13 1412
5366.82 1338
5367.51 1415
5368.20 1385
5368.89 1393
5369.58 1254
5370.27 1351
5370.97 1388
5371.66 1380
5372.35 1308
5373.04 1272
5373.73 1271
5374.42 1286
5375.11 1368
5375.81 1375
5376.50 1379
5377.19 1271
5377.88 1342
5378.57 1322
5379.26 1308
5379.96 1394
5380.65 1358
5381.34 1302
5382.03 1209
5382.72 1231
5383.42 1246
5384.11 1310
5384.80 1256
5385.49 1269
5386.19 1277
5386.88 1366
5387.57 1385
5388.26 1426
5388.96 1533
5389.65 1553
5390.34 1501
5391.03 1534
5391.73 1442
5392.42 1389
5393.11 1400
5393.80 1386
5394.50 1338
5395.19 1200
5395.88 1384
5396.57 1341
5397.27 1212
5397.96 1434
5398.65 1378
5399.35 1311
5400.04 1255
5400.73 1276
5401.43 1213
5402.12 1322
5402.81 1290
5403.51 1347
5404.20 1280
5404.89 1325
5405.59 1168
5406.28 1317
5406.97 1383
5407.67 1395
5408.36 1329
5409.06 1400
5409.75 1452
5410.44 1360
5411.14 1394
5411.83 1264
5412.52 1337
5413.22 1376
5413.91 1413
5414.61 1412
5415.30 1460
5415.99 1481
5416.69 1473
5417.38 1377
5418.08 1421
5418.77 1407
5419.47 1382
5420.16 1468
5420.86 1497
5421.55 1467
5422.24 1501
5422.94 1595
5423.63 1543
5424.33 1561
5425.02 1481
5425.72 1446
5426.41 1417
5427.11 1413
5427.80 1333
5428.50 1363
5429.19 1495
5429.89 1484
5430.58 1517
5431.28 1609
5431.97 1472
5432.67 1516
5433.36 1557
5434.06 1524
5434.75 1620
5435.45 1780
5436.15 1874
5436.84 1987
5437.54 1960
5438.23 1899
5438.93 2027
5439.62 1933
5440.32 1770
5441.01 1665
5441.71 1674
5442.41 1598
5443.10 1808
5443.80 1895
5444.49 1928
5445.19 2026
5445.89 1926
5446.58 1945
5447.28 2083
5447.98 1896
5448.67 2043
5449.37 2125
5450.06 2273
5450.76 2019
5451.46 1993
5452.15 1949
5452.85 1887
5453.55 1820
5454.24 1858
5454.94 1875
5455.64 1834
5456.33 1881
5457.03 1724
5457.73 1792
5458.42 2015
5459.12 1913
5459.82 2033
5460.51 2220
5461.21 2137
5461.91 2212
5462.61 2088
5463.30 2171
5464.00 2223
5464.70 2137
5465.40 2061
5466.09 2113
5466.79 2260
5467.49 2232
5468.18 2098
5468.88 2267
5469.58 2261
5470.28 2282
5470.98 2312
5471.67 2562
5472.37 2621
5473.07 2551
5473.77 2631
5474.46 2587
5475.16 2719
5475.86 2710
5476.56 2782
5477.26 2965
5477.95 3403
5478.65 4053
5479.35 4528
5480.05 4776
5480.75 5294
5481.45 5610
5482.14 5410
5482.84 5136
5483.54 4829
5484.24 4397
5484.94 3952
5485.64 3848
5486.34 3685
5487.03 3637
5487.73 3478
5488.43 3279
5489.13 3199
5489.83 3438
5490.53 3488
5491.23 3427
5491.93 3444
5492.63 3398
5493.33 3763
5494.02 3775
5494.72 3639
5495.42 3741
5496.12 3963
5496.82 4190
5497.52 4537
5498.22 5191
5498.92 6090
5499.62 6746
5500.32 8198
5501.02 9422
5501.72 9733
5502.42 9580
5503.12 9161
5503.82 8218
5504.52 7026
5505.22 5707
5505.92 5004
5506.62 4403
5507.32 3739
5508.02 3744
5508.72 3847
5509.42 3610
5510.12 3344
5510.82 3161
5511.52 3172
5512.22 3309
5512.92 3117
5513.62 2909
5514.32 2965
5515.02 3090
5515.72 3012
5516.42 2877
5517.12 2876
5517.82 2816
5518.52 2663
5519.22 2596
5519.93 2583
5520.63 2547
5521.33 2460
5522.03 2272
5522.73 2180
5523.43 2229
5524.13 2136
5524.83 2113
5525.53 2100
5526.23 1978
5526.94 1886
5527.64 2040
5528.34 2019
5529.04 2035
5529.74 2059
5530.44 2068
5531.14 1981
5531.85 1864
5532.55 1941
5533.25 1959
5533.95 1819
5534.65 1840
5535.35 1968
5536.06 1997
5536.76 1870
5537.46 1803
5538.16 1810
5538.86 1890
5539.57 1795
5540.27 1758
5540.97 1755
5541.67 1791
5542.37 1730
5543.08 1667
5543.78 1694
5544.48 1762
5545.18 1752
5545.89 1672
5546.59 1664
5547.29 1629
5547.99 1541
5548.70 1707
5549.40 1817
5550.10 1793
5550.81 1659
5551.51 1665
5552.21 1705
5552.91 1638
5553.62 1736
5554.32 1692
5555.02 1648
5555.73 1705
5556.43 1622
5557.13 1623
5557.84 1727
5558.54 1711
5559.24 1737
5559.95 1698
5560.65 1639
5561.35 1795
5562.06 1692
5562.76 1721
5563.46 1766
5564.17 1759
5564.87 1783
5565.57 1864
5566.28 1873
5566.98 1693
5567.69 1926
5568.39 1826
5569.09 1783
5569.80 1697
5570.50 1651
5571.21 1655
5571.91 1643
5572.61 1756
5573.32 1720
5574.02 1628
5574.73 1684
5575.43 1562
5576.14 1639
5576.84 1696
5577.54 1526
5578.25 1553
5578.95 1581
5579.66 1724
5580.36 1634
5581.07 1534
5581.77 1618
5582.48 1602
5583.18 1444
5583.89 1418
5584.59 1558
5585.30 1569
5586.00 1521
5586.71 1470
5587.41 1466
5588.12 1508
5588.82 1628
5589.53 1526
5590.23 1457
5590.94 1364
5591.64 1494
5592.35 1451
5593.05 1516
5593.76 1420
5594.47 1304
5595.17 1362
5595.88 1454
5596.58 1389
5597.29 1303
5597.99 1252
5598.70 1288
5599.41 1421
5600.11 1468
5600.82 1390
5601.52 1412
5602.23 1382
5602.94 1493
5603.64 1385
5604.35 1351
5605.05 1522
5605.76 1409
5606.47 1256
5607.17 1323
5607.88 1366
5608.59 1318
5609.29 1366
5610.00 1345
5610.70 1357
5611.41 1267
5612.12 1332
5612.82 1387
5613.53 1469
5614.24 1517
5614.95 1482
5615.65 1395
5616.36 1469
5617.07 1436
5617.77 1345
5618.48 1336
5619.19 1283
5619.89 1277
5620.60 1378
5621.31 1417
5622.02 1492
5622.72 1432
5623.43 1382
5624.14 1389
5624.85 1454
5625.55 1480
5626.26 1511
5626.97 1522
5627.68 1451
5628.38 1456
5629.09 1571
5629.80 1592
5630.51 1620
5631.21 1670
5631.92 1511
5632.63 1540
5633.34 1499
5634.05 1480
5634.75 1425
5635.46 1406
5636.17 1473
5636.88 1454
5637.59 1474
5638.30 1686
5639.00 1497
5639.71 1461
5640.42 1543
5641.13 1544
5641.84 1487
5642.55 1463
5643.26 1498
5643.96 1502
5644.67 1555
5645.38 1516
5646.09 1347
5646.80 1452
5647.51 1515
5648.22 1529
5648.93 1479
5649.64 1425
5650.34 1476
5651.05 1549
5651.76 1600
5652.47 1515
5653.18 1570
5653.89 1535
5654.60 1571
5655.31 1679
5656.02 1809
5656.73 1936
5657.44 2011
5658.15 2025
5658.86 2272
5659.57 2259
5660.28 2046
5660.99 1935
5661.70 1894
5662.41 1834
5663.12 1550
5663.83 1653
5664.54 1599
5665.25 1517
5665.96 1374
5666.67 1563
5667.38 1548
5668.09 1523
5668.80 1538
5669.51 1458
5670.22 1419
5670.93 1462
5671.64 1553
5672.35 1498
5673.06 1451
5673.77 1641
5674.48 1587
5675.19 1532
5675.90 1399
5676.61 1397
5677.32 1341
5678.03 1434
5678.74 1404
5679.45 1338
5680.17 1472
5680.88 1458
5681.59 1329
5682.30 1390
5683.01 1519
5683.72 1586
5684.43 1563
5685.14 1601
5685.85 1576
5686.57 1572
5687.28 1516
5687.99 1487
5688.70 1337
5689.41 1383
5690.12 1387
5690.84 1340
5691.55 1368
5692.26 1378
5692.97 1333
5693.68 1287
5694.39 1365
5695.11 1324
5695.82 1271
5696.53 1290
5697.24 1374
5697.95 1314
5698.67 1299
5699.38 1360
5700.09 1239
5700.80 1170
5701.51 1221
5702.23 1325
5702.94 1295
5703.65 1248
5704.36 1238
5705.08 1251
5705.79 1301
5706.50 1187
5707.21 1288
5707.93 1284
5708.64 1243
5709.35 1318
5710.07 1365
5710.78 1298
5711.49 1272
5712.20 1176
5712.92 1203
5713.63 1228
5714.34 1283
5715.06 1262
5715.77 1226
5716.48 1298
5717.20 1251
5717.91 1236
5718.62 1263
5719.34 1260
5720.05 1271
5720.76 1226
5721.48 1186
5722.19 1274
5722.90 1397
5723.62 1333
5724.33 1308
5725.05 1313
5725.76 1357
5726.47 1312
5727.19 1301
5727.90 1251
5728.61 1384
5729.33 1373
5730.04 1391
5730.76 1353
5731.47 1340
5732.19 1272
5732.90 1306
5733.61 1321
5734.33 1408
5735.04 1372
5735.76 1209
5736.47 1331
5737.19 1419
5737.90 1320
5738.61 1297
5739.33 1260
5740.04 1278
5740.76 1395
5741.47 1343
5742.19 1155
5742.90 1224
5743.62 1296
5744.33 1302
5745.05 1200
5745.76 1353
5746.48 1240
5747.19 1226
5747.91 1264
5748.62 1212
5749.34 1228
5750.05 1285
5750.77 1291
5751.49 1345
5752.20 1305
5752.92 1317
5753.63 1266
5754.35 1216
5755.06 1190
5755.78 1322
5756.49 1302
5757.21 1284
5757.93 1238
5758.64 1139
5759.36 1171
5760.07 1145
5760.79 1277
5761.51 1100
5762.22 1136
5762.94 1185
5763.65 1203
5764.37 1146
5765.09 1213
5765.80 1116
5766.52 1199
5767.24 1220
5767.95 1277
5768.67 1302
5769.39 1192
5770.10 1293
5770.82 1198
5771.53 1243
5772.25 1283
5772.97 1245
5773.69 1268
5774.40 1387
5775.12 1304
5775.84 1150
5776.55 1283
5777.27 1183
5777.99 1259
5778.70 1254
5779.42 1201
5780.14 1248
5780.86 1277
5781.57 1335
5782.29 1206
5783.01 1154
5783.72 1158
5784.44 1253
5785.16 1284
5785.88 1291
5786.59 1233
5787.31 1253
5788.03 1350
5788.75 1332
5789.47 1307
5790.18 1336
5790.90 1237
5791.62 1289
5792.34 1351
5793.06 1386
5793.77 1447
5794.49 1406
5795.21 1468
5795.93 1489
5796.65 1378
5797.36 1422
5798.08 1471
5798.80 1490
5799.52 1546
5800.24 1626
5800.96 1795
5801.67 2250
5802.39 2439
5803.11 2604
5803.83 2721
5804.55 2506
5805.27 2241
5805.99 2205
5806.71 1963
5807.42 1960
5808.14 1710
5808.86 1570
5809.58 1536
5810.30 1574
5811.02 1495
5811.74 1486
5812.46 1565
5813.18 1541
5813.90 1466
5814.62 1466
5815.34 1356
5816.05 1394
5816.77 1620
5817.49 1536
5818.21 1539
5818.93 1576
5819.65 1678
5820.37 1604
5821.09 1647
5821.81 1624
5822.53 1674
5823.25 1593
5823.97 1546
5824.69 1595
5825.41 1477
5826.13 1425
5826.85 1310
5827.57 1259
5828.29 1484
5829.01 1460
5829.73 1376
5830.45 1409
5831.17 1344
5831.89 1353
5832.61 1477
5833.33 1585
5834.05 1362
5834.78 1418
5835.50 1512
5836.22 1410
5836.94 1482
5837.66 1429
5838.38 1475
5839.10 1449
5839.82 1421
5840.54 1571
5841.26 1555
5841.98 1517
5842.70 1447
5843.43 1473
5844.15 1589
5844.87 1431
5845.59 1377
5846.31 1460
5847.03 1517
5847.75 1615
5848.47 1583
5849.20 1717
5849.92 1560
5850.64 1715
5851.36 1776
5852.08 1663
5852.80 1800
5853.53 1554
5854.25 1580
5854.97 1610
5855.69 1526
5856.41 1499
5857.14 1509
5857.86 1559
5858.58 1598
5859.30 1591
5860.02 1652
5860.75 1609
5861.47 1552
5862.19 1622
5862.91 1695
5863.64 1772
5864.36 1798
5865.08 1810
5865.80 1824
5866.52 1721
5867.25 1612
5867.97 1756
5868.69 1743
5869.42 1658
5870.14 1659
5870.86 1784
5871.58 1541
5872.31 1661
5873.03 1683
5873.75 1702
5874.48 1647
5875.20 1586
5875.92 1583
5876.65 1594
5877.37 1576
5878.09 1508
5878.81 1522
5879.54 1631
5880.26 1719
5880.99 1718
5881.71 1756
5882.43 1687
5883.16 1825
5883.88 1879
5884.60 2024
5885.33 1871
5886.05 1773
5886.77 1865
5887.50 1693
5888.22 1611
5888.95 1705
5889.67 1742
5890.39 1676
5891.12 1596
5891.84 1505
5892.57 1532
5893.29 1575
5894.01 1568
5894.74 1622
5895.46 1609
5896.19 1639
5896.91 1617
5897.64 1611
5898.36 1557
5899.09 1603
5899.81 1463
5900.53 1584
5901.26 1619
5901.98 1608
5902.71 1628
5903.43 1543
5904.16 1671
5904.88 1706
5905.61 1722
5906.33 1720
5907.06 1747
5907.78 1747
5908.51 1691
5909.23 1759
5909.96 1790
5910.68 1797
5911.41 1740
5912.14 1754
5912.86 1836
5913.59 1741
5914.31 1852
5915.04 1839
5915.76 1772
5916.49 1753
5917.21 1779
5917.94 1835
5918.67 1930
5919.39 1877
5920.12 1973
5920.84 1874
5921.57 1851
5922.29 2053
5923.02 1956
5923.75 1942
5924.47 1951
5925.20 2058
5925.93 2119
5926.65 2102
5927.38 2049
5928.10 2031
5928.83 2086
5929.56 2065
5930.28 2205
5931.01 2214
5931.74 2224
5932.46 2258
5933.19 2179
5933.92 2340
5934.64 2534
5935.37 2521
5936.10 2590
5936.82 2545
5937.55 2658
5938.28 2619
5939.00 2620
5939.73 2678
5940.46 2873
5941.19 2921
5941.91 2866
5942.64 2941
5943.37 3032
5944.09 3029
5944.82 3103
5945.55 3355
5946.28 3316
5947.00 3331
5947.73 3503
5948.46 3650
5949.19 3766
5949.92 4037
5950.64 4671
5951.37 4926
5952.10 5336
5952.83 5631
5953.55 5646
5954.28 5395
5955.01 5330
5955.74 5206
5956.47 5021
5957.19 4726
5957.92 4720
5958.65 4778
5959.38 4805
5960.11 4913
5960.84 4913
5961.56 4961
5962.29 5083
5963.02 5092
5963.75 5195
5964.48 5865
5965.21 6404
5965.94 7305
5966.66 8322
5967.39 8803
5968.12 8933
5968.85 8822
5969.58 8216
5970.31 7772
5971.04 7404
5971.77 6753
5972.50 6250
5973.22 5998
5973.95 5688
5974.68 5543
5975.41 5533
5976.14 5711
5976.87 5728
5977.60 5594
5978.33 5676
5979.06 5823
5979.79 6291
5980.52 6502
5981.25 6609
5981.98 6540
5982.71 6876
5983.44 6865
5984.17 6788
5984.90 6911
5985.63 6814
5986.36 6826
5987.09 6567
5987.82 6372
5988.55 6491
5989.28 6681
5990.01 6460
5990.74 6527
5991.47 6800
5992.20 6719
5992.93 6828
5993.66 6835
5994.39 6993
5995.12 7076
5995.85 6917
5996.58 7294
5997.31 7330
5998.04 7488
5998.77 7719
5999.50 7663
6000.23 7519
6000.96 7347
6001.69 7202
6002.42 7146
6003.16 7065
6003.89 6901
6004.62 6720
6005.35 6554
6006.08 6643
6006.81 6754
6007.54 7211
6008.27 7779
6009.00 8756
6009.74 10196
6010.47 12109
6011.20 14917
6011.93 17469
6012.66 20198
6013.39 22657
6014.13 24421
6014.86 24957
6015.59 24644
6016.32 23849
6017.05 22184
6017.78 19773
6018.52 17016
6019.25 14508
6019.98 12169
6020.71 10383
6021.44 8565
6022.18 7482
6022.91 6652
6023.64 5987
6024.37 5544
6025.10 5377
6025.84 5005
6026.57 4880
6027.30 4774
6028.03 4759
6028.77 4727
6029.50 4720
6030.23 4702
6030.96 4519
6031.70 4344
6032.43 4243
6033.16 3997
6033.90 4216
6034.63 3999
6035.36 3861
6036.09 3901
6036.83 4134
6037.56 4125
6038.29 4216
6039.03 4385
6039.76 4462
6040.49 4464
6041.23 4575
6041.96 4734
6042.69 4903
6043.43 4872
6044.16 4822
6044.89 5047
6045.63 5099
6046.36 5111
6047.09 5219
6047.83 5059
6048.56 5156
6049.29 5529
6050.03 5986
6050.76 6470
6051.50 6806
6052.23 7405
6052.96 8082
6053.70 8326
6054.43 8239
6055.17 8197
6055.90 7637
6056.63 6920
6057.37 6304
6058.10 5898
6058.84 5637
6059.57 5415
6060.31 5264
6061.04 5124
6061.77 5119
6062.51 5079
6063.24 4848
6063.98 4798
6064.71 4813
6065.45 4852
6066.18 4774
6066.92 4615
6067.65 4698
6068.39 4572
6069.12 4434
6069.86 4381
6070.59 4277
6071.33 4158
6072.06 4097
6072.80 3993
6073.53 3822
6074.27 3681
6075.00 3796
6075.74 3593
6076.47 3632
6077.21 3544
6077.95 3622
6078.68 3461
6079.42 3401
6080.15 3422
6080.89 3198
6081.62 3137
6082.36 3160
6083.09 3168
6083.83 3164
6084.57 3056
6085.30 3158
6086.04 2883
6086.77 3154
6087.51 3114
6088.25 2883
6088.98 2998
6089.72 2955
6090.46 3024
6091.19 3110
6091.93 3085
6092.66 3068
6093.40 3284
6094.14 3172
6094.87 3001
6095.61 3060
6096.35 3156
6097.08 3100
6097.82 3215
6098.56 2976
6099.29 2957
6100.03 3027
6100.77 2808
6101.50 2726
6102.24 2805
6102.98 2750
6103.72 2795
6104.45 2591
6105.19 2533
6105.93 2576
6106.66 2694
6107.40 2531
6108.14 2802
6108.88 2691
6109.61 2814
6110.35 2886
6111.09 2604
6111.83 2796
6112.56 2895
6113.30 2674
6114.04 2677
6114.78 2939
6115.51 2895
6116.25 2917
6116.99 2788
6117.73 2876
6118.47 2769
6119.20 2732
6119.94 2761
6120.68 2805
6121.42 2680
6122.16 2822
6122.89 2884
6123.63 2920
6124.37 3056
6125.11 2865
6125.85 2893
6126.59 3092
6127.32 3017
6128.06 3061
6128.80 3034
6129.54 2950
6130.28 3015
6131.02 3037
6131.76 3080
6132.49 3051
6133.23 3116
6133.97 2876
6134.71 2955
6135.45 3196
6136.19 3303
6136.93 3173
6137.67 3050
6138.41 3102
6139.15 3027
6139.88 3137
6140.62 2986
6141.36 3157
6142.10 3047
6142.84 3038
6143.58 2988
6144.32 3066
6145.06 2883
6145.80 2823
6146.54 2965
6147.28 2912
6148.02 3010
6148.76 3146
6149.50 3120
6150.24 3280
6150.98 3220
6151.72 3266
6152.46 3239
6153.20 3373
6153.94 3396
6154.68 3433
6155.42 3489
6156.16 3594
6156.90 3507
6157.64 3535
6158.38 3562
6159.12 3745
6159.86 3565
6160.60 3772
6161.34 3777
6162.08 3910
6162.82 4025
6163.56 4251
6164.30 4387
6165.05 4824
6165.79 5048
6166.53 5216
6167.27 5514
6168.01 5843
6168.75 5788
6169.49 5591
6170.23 5552
6170.97 5324
6171.71 5317
6172.46 5177
6173.20 4845
6173.94 4859
6174.68 4630
6175.42 4468
6176.16 4551
6176.90 4521
6177.64 4683
6178.39 4618
6179.13 4704
6179.87 4715
6180.61 4987
6181.35 4872
6182.09 4817
6182.84 4807
6183.58 5015
6184.32 5163
6185.06 5156
6185.80 5162
6186.55 5161
6187.29 5204
6188.03 5193
6188.77 5390
6189.52 5371
6190.26 5687
6191.00 5788
6191.74 6039
6192.48 6267
6193.23 6564
6193.97 6822
6194.71 6935
6195.45 7053
6196.20 7123
6196.94 7034
6197.68 6789
6198.43 6642
6199.17 6811
6199.91 6767
6200.65 6469
6201.40 6624
6202.14 6950
6202.88 7002
6203.63 7365
6204.37 8247
6205.11 9710
6205.86 12118
6206.60 16161
6207.34 20388
6208.09 24821
6208.83 29454
6209.57 32796
6210.32 34462
6211.06 34944
6211.80 34029
6212.55 31875
6213.29 28739
6214.03 25074
6214.78 20550
6215.52 16635
6216.26 13635
6217.01 11113
6217.75 9334
6218.50 8123
6219.24 7399
6219.98 6784
6220.73 6149
6221.47 6115
6222.22 6182
6222.96 6288
6223.71 6622
6224.45 6969
6225.19 6869
6225.94 7040
6226.68 7024
6227.43 6676
6228.17 6377
6228.92 5808
6229.66 4986
6230.41 4602
6231.15 4221
6231.90 3947
6232.64 3709
6233.39 3812
6234.13 3785
6234.87 3704
6235.62 3829
6236.36 3849
6237.11 3925
6237.86 4253
6238.60 4444
6239.35 4812
6240.09 5429
6240.84 5723
6241.58 5358
6242.33 5318
6243.07 5252
6243.82 4867
6244.56 4507
6245.31 4428
6246.05 4596
6246.80 4706
6247.55 4638
6248.29 4601
6249.04 4646
6249.78 4703
6250.53 4506
6251.27 4358
6252.02 4272
6252.77 4323
6253.51 4149
6254.26 4127
6255.01 4177
6255.75 4127
6256.50 4145
6257.24 4133
6257.99 4100
6258.74 4091
6259.48 3980
6260.23 4147
6260.98 3990
6261.72 3872
6262.47 3720
6263.22 3547
6263.96 3668
6264.71 3711
6265.46 3615
6266.20 3548
6266.95 3640
6267.70 3501
6268.44 3562
6269.19 3633
6269.94 3511
6270.68 3608
6271.43 3541
6272.18 3553
6272.93 3483
6273.67 3462
6274.42 3576
6275.17 3509
6275.92 3549
6276.66 3594
6277.41 3507
6278.16 3562
6278.91 3729
6279.65 3897
6280.40 3781
6281.15 3714
6281.90 3599
6282.64 3429
6283.39 3371
6284.14 3147
6284.89 3168
6285.64 3066
6286.38 2964
6287.13 2901
6287.88 2915
6288.63 2980
6289.38 2922
6290.12 2825
6290.87 2746
6291.62 2656
6292.37 2746
6293.12 2805
6293.87 2640
6294.61 2751
6295.36 2680
6296.11 2778
6296.86 2611
6297.61 2568
6298.36 2629
6299.11 2485
6299.86 2557
6300.60 2562
6301.35 2586
6302.10 2477
6302.85 2433
6303.60 2630
6304.35 2655
6305.10 2515
6305.85 2562
6306.60 2438
6307.35 2407
6308.10 2531
6308.85 2548
6309.59 2705
6310.34 2602
6311.09 2619
6311.84 2734
6312.59 2779
6313.34 2807
6314.09 2709
6314.84 2788
6315.59 2813
6316.34 2871
6317.09 2898
6317.84 2860
6318.59 2722
6319.34 2739
6320.09 2634
6320.84 2623
6321.59 2568
6322.34 2463
6323.09 2324
6323.84 2419
6324.59 2310
6325.34 2261
6326.09 2213
6326.84 2154
6327.59 2224
6328.34 2201
6329.09 2242
6329.85 2109
6330.60 2121
6331.35 2147
6332.10 2195
6332.85 2141
6333.60 2078
6334.35 2193
6335.10 2073
6335.85 2003
6336.60 2104
6337.35 2154
6338.10 2189
6338.86 2123
6339.61 2117
6340.36 2216
6341.11 2092
6341.86 2139
6342.61 2048
6343.36 1997
6344.12 2089
6344.87 2019
6345.62 2108
6346.37 2169
6347.12 2129
6347.87 2171
6348.62 2084
6349.38 2073
6350.13 2280
6350.88 2397
6351.63 2507
6352.38 2383
6353.14 2539
6353.89 2584
6354.64 2536
6355.39 2660
6356.14 2719
6356.90 2696
6357.65 2673
6358.40 2589
6359.15 2313
6359.91 2316
6360.66 2373
6361.41 2286
6362.16 2235
6362.92 2129
6363.67 2177
6364.42 2217
6365.17 2104
6365.93 2130
6366.68 2085
6367.43 2179
6368.19 2403
6368.94 2289
6369.69 2075
6370.44 2196
6371.20 2133
6371.95 2136
6372.70 2148
6373.46 2154
6374.21 1963
6374.96 2077
6375.72 2027
6376.47 1989
6377.22 1963
6377.98 1919
6378.73 2031
6379.48 2153
6380.24 2252
6380.99 2171
6381.75 2197
6382.50 2122
6383.25 2192
6384.01 2221
6384.76 2047
6385.51 2037
6386.27 2074
6387.02 1993
6387.78 1945
6388.53 2070
6389.28 2137
6390.04 2049
6390.79 1922
6391.55 2022
6392.30 1947
6393.06 2080
6393.81 2001
6394.56 2111
6395.32 1980
6396.07 2082
6396.83 2081
6397.58 2096
6398.34 2091
6399.09 2076
6399.85 2044
6400.60 2136
6401.36 2174
6402.11 2062
6402.87 1982
6403.62 2037
6404.38 2050
6405.13 2125
6405.89 2143
6406.64 2163
6407.40 2280
6408.15 2456
6408.91 2553
6409.66 2604
6410.42 2786
6411.17 2672
6411.93 2651
6412.68 2564
6413.44 2398
6414.20 2254
6414.95 2121
6415.71 2283
6416.46 2127
6417.22 2015
6417.97 2061
6418.73 1976
6419.49 1904
6420.24 1891
6421.00 1905
6421.75 1943
6422.51 1999
6423.27 1917
6424.02 2006
6424.78 2014
6425.54 1996
6426.29 1910
6427.05 1868
6427.80 1933
6428.56 1881
6429.32 1944
6430.07 1916
6430.83 1842
6431.59 1804
6432.34 1886
6433.10 1988
6433.86 2006
6434.61 1996
6435.37 2028
6436.13 2075
6436.88 2141
6437.64 2101
6438.40 1964
6439.16 2072
6439.91 1965
6440.67 1995
6441.43 2010
6442.18 1991
6442.94 2077
6443.70 2064
6444.46 2047
6445.21 1934
6445.97 1977
6446.73 2152
6447.49 2082
6448.24 2173
6449.00 2099
6449.76 2143
6450.52 2245
6451.28 2145
6452.03 2158
6452.79 2223
6453.55 2300
6454.31 2351
6455.06 2265
6455.82 2374
6456.58 2314
6457.34 2259
6458.10 2241
6458.86 2356
6459.61 2289
6460.37 2391
6461.13 2478
6461.89 2520
6462.65 2429
6463.41 2504
6464.16 2526
6464.92 2509
6465.68 2471
6466.44 2504
6467.20 2624
6467.96 2564
6468.72 2735
6469.48 2747
6470.23 2733
6470.99 2794
6471.75 2892
6472.51 2739
6473.27 2858
6474.03 2916
6474.79 2923
6475.55 2943
6476.31 3106
6477.07 3330
6477.83 3183
6478.59 3257
6479.35 3212
6480.10 3360
6480.86 3311
6481.62 3173
6482.38 3240
6483.14 3160
6483.90 3394
6484.66 3548
6485.42 3468
6486.18 3468
6486.94 3567
6487.70 3595
6488.46 3653
6489.22 3622
6489.98 3846
6490.74 4089
6491.50 4066
6492.26 4436
6493.02 4672
6493.78 4827
6494.54 5073
6495.30 5256
6496.06 5164
6496.82 5232
6497.59 5265
6498.35 5134
6499.11 5163
6499.87 5086
6500.63 5121
6501.39 5188
6502.15 5058
6502.91 5013
6503.67 4973
6504.43 5175
6505.19 5188
6505.95 5162
6506.71 5229
6507.48 5366
6508.24 5887
6509.00 5947
6509.76 6049
6510.52 6258
6511.28 6164
6512.04 6217
6512.80 6143
6513.57 6207
6514.33 6570
6515.09 6407
6515.85 6330
6516.61 6384
6517.37 6530
6518.14 6405
6518.90 6856
6519.66 7105
6520.42 7314
6521.18 7566
6521.95 7852
6522.71 8129
6523.47 8499
6524.23 8798
6524.99 9493
6525.76 10507
6526.52 11817
6527.28 12996
6528.04 13497
6528.80 14418
6529.57 14502
6530.33 14453
6531.09 14160
6531.85 13789
6532.62 13648
6533.38 14967
6534.14 18218
6534.91 22766
6535.67 27280
6536.43 31663
6537.19 34196
6537.96 34911
6538.72 34433
6539.48 32876
6540.25 29688
6541.01 25702
6541.77 21026
6542.53 16975
6543.30 13602
6544.06 11175
6544.82 9308
6545.59 7784
6546.35 6972
6547.11 6451
6547.88 5894
6548.64 5518
6549.41 5381
6550.17 5335
6550.93 5148
6551.70 5023
6552.46 4981
6553.22 4972
6553.99 4872
6554.75 4614
6555.52 4401
6556.28 4285
6557.04 4098
6557.81 4018
6558.57 3888
6559.34 4031
6560.10 4254
6560.86 4433
6561.63 4366
6562.39 4412
6563.16 4787
6563.92 5098
6564.69 5420
6565.45 5437
6566.21 5578
6566.98 5640
6567.74 5446
6568.51 5486
6569.27 5239
6570.04 5248
6570.80 5130
6571.57 5169
6572.33 5470
6573.10 5750
6573.86 6012
6574.63 6051
6575.39 6365
6576.16 6337
6576.92 6417
6577.69 6439
6578.45 6350
6579.22 6315
6579.98 6282
6580.75 6333
6581.51 5940
6582.28 5838
6583.05 5614
6583.81 5621
6584.58 5604
6585.34 5576
6586.11 5385
6586.87 5483
6587.64 5809
6588.41 5595
6589.17 5714
6589.94 5924
6590.70 6376
6591.47 6624
6592.24 6949
6593.00 7550
6593.77 8424
6594.53 9323
6595.30 9738
6596.07 9858
6596.83 9665
6597.60 9350
6598.37 8855
6599.13 8504
6599.90 7953
6600.66 7011
6601.43 6428
6602.20 6175
6602.96 5790
6603.73 5356
6604.50 5327
6605.26 5268
6606.03 5243
6606.80 5206
6607.57 5302
6608.33 5706
6609.10 5895
6609.87 6034
6610.63 5991
6611.40 6019
6612.17 5750
6612.94 5612
6613.70 5157
6614.47 5082
6615.24 4889
6616.00 4583
6616.77 4278
6617.54 4284
6618.31 4186
6619.08 3955
6619.84 4003
6620.61 3933
6621.38 3918
6622.15 3914
6622.91 3949
6623.68 3839
6624.45 3615
6625.22 3748
6625.99 3859
6626.75 3707
6627.52 3598
6628.29 3453
6629.06 3500
6629.83 3610
6630.59 3668
6631.36 3955
6632.13 4230
6632.90 4537
6633.67 4770
6634.44 5309
6635.21 5650
6635.97 5882
6636.74 5472
6637.51 5386
6638.28 5215
6639.05 5063
6639.82 4662
6640.59 4392
6641.36 4147
6642.12 3997
6642.89 3851
6643.66 3699
6644.43 3714
6645.20 3603
6645.97 3575
6646.74 3536
6647.51 3523
6648.28 3752
6649.05 3795
6649.82 3693
6650.59 3776
6651.36 3683
6652.12 3718
6652.89 3672
6653.66 3698
6654.43 3855
6655.20 3851
6655.97 4095
6656.74 4234
6657.51 4390
6658.28 4419
6659.05 4079
6659.82 4018
6660.59 3832
6661.36 3757
6662.13 3582
6662.90 3590
6663.67 3616
6664.44 3600
6665.21 3631
6665.98 3764
6666.75 3807
6667.52 3719
6668.30 3782
6669.07 3629
6669.84 3760
6670.61 3892
6671.38 3876
6672.15 3902
6672.92 3882
6673.69 3785
6674.46 3849
6675.23 4187
6676.00 4014
6676.77 4169
6677.54 4127
6678.32 4023
6679.09 3883
6679.86 4027
6680.63 3951
6681.40 4224
6682.17 4663
6682.94 4919
6683.71 5228
6684.49 5554
6685.26 5897
6686.03 6196
6686.80 6262
6687.57 5879
6688.34 5589
6689.11 5025
6689.89 4658
6690.66 4443
6691.43 4168
6692.20 3950
6692.97 3884
6693.75 3634
6694.52 3483
6695.29 3715
6696.06 3522
6696.83 3616
6697.61 3529
6698.38 3585
6699.15 3472
6699.92 3308
6700.70 3525
6701.47 3475
6702.24 3210
6703.01 3382
6703.79 3341
6704.56 3235
6705.33 3297
6706.10 3569
6706.88 3620
6707.65 3651
6708.42 3563
6709.19 3596
6709.97 3501
6710.74 3330
6711.51 3380
6712.29 3250
6713.06 3320
6713.83 3186
6714.61 3044
6715.38 3053
6716.15 2991
6716.92 3008
6717.70 2840
6718.47 2938
6719.24 2966
6720.02 2985
6720.79 3034
6721.57 3128
6722.34 3195
6723.11 3073
6723.89 3131
6724.66 3101
6725.43 3216
6726.21 3181
6726.98 3166
6727.76 3262
6728.53 3196
6729.30 3043
6730.08 3168
6730.85 3308
6731.63 3395
6732.40 3351
6733.17 3518
6733.95 3515
6734.72 3412
6735.50 3424
6736.27 3435
6737.05 3539
6737.82 3350
6738.59 3526
6739.37 3510
6740.14 3550
6740.92 3414
6741.69 3504
6742.47 3452
6743.24 3493
6744.02 3862
6744.79 3754
6745.57 4016
6746.34 3966
6747.12 3901
6747.89 4068
6748.67 4262
6749.44 4308
6750.22 4678
6750.99 5167
6751.77 5579
6752.54 5841
6753.32 6545
6754.09 6785
6754.87 6522
6755.65 6493
6756.42 6095
6757.20 5146
6757.97 4713
6758.75 4300
6759.52 3948
6760.30 3862
6761.08 3856
6761.85 3455
6762.63 3459
6763.40 3488
6764.18 3583
6764.96 3437
6765.73 3413
6766.51 3553
6767.28 3526
6768.06 3532
6768.84 3340
6769.61 3467
6770.39 3326
6771.17 3208
6771.94 3146
6772.72 3057
6773.50 2985
6774.27 3026
6775.05 2938
6775.82 2972
6776.60 2921
6777.38 2901
6778.16 2815
6778.93 2732
6779.71 2798
6780.49 2839
6781.26 2697
6782.04 2772
6782.82 2672
6783.59 2602
6784.37 2580
6785.15 2495
6785.93 2516
6786.70 2504
6787.48 2490
6788.26 2538
6789.04 2388
6789.81 2412
6790.59 2505
6791.37 2474
6792.15 2557
6792.92 2569
6793.70 2510
6794.48 2542
6795.26 2416
6796.03 2575
6796.81 2687
6797.59 2582
6798.37 2451
6799.15 2405
6799.92 2462
6800.70 2592
6801.48 2533
6802.26 2602
6803.04 2732
6803.81 2666
6804.59 2606
6805.37 2672
6806.15 2889
6806.93 2880
6807.71 2790
6808.49 2675
6809.26 2654
6810.04 2719
6810.82 2674
6811.60 2531
6812.38 2441
6813.16 2700
6813.94 2586
6814.72 2553
6815.49 2713
6816.27 2536
6817.05 2543
6817.83 2564
6818.61 2543
6819.39 2528
6820.17 2586
6820.95 2553
6821.73 2668
6822.51 2511
6823.29 2462
6824.07 2651
6824.85 2759
6825.62 2750
6826.40 2531
6827.18 2446
6827.96 2473
6828.74 2641
6829.52 2558
6830.30 2445
6831.08 2464
6831.86 2539
6832.64 2552
6833.42 2586
6834.20 2696
6834.98 2474
6835.76 2429
6836.54 2659
6837.32 2741
6838.10 2538
6838.88 2555
6839.66 2663
6840.44 2777
6841.22 2666
6842.01 2502
6842.79 2532
6843.57 2683
6844.35 2502
6845.13 2489
6845.91 2555
6846.69 2756
6847.47 2827
6848.25 3315
6849.03 3929
6849.81 4670
6850.59 5408
6851.37 6171
6852.16 6526
6852.94 6359
6853.72 6286
6854.50 5857
6855.28 5193
6856.06 4627
6856.84 4170
6857.62 3686
6858.41 3527
6859.19 3230
6859.97 3176
6860.75 3021
6861.53 3051
6862.31 2995
6863.09 3101
6863.88 3012
6864.66 3105
6865.44 3128
6866.22 3245
6867.00 3515
6867.79 3636
6868.57 3535
6869.35 3575
6870.13 3505
6870.91 3493
6871.70 3465
6872.48 3399
6873.26 3285
6874.04 3036
6874.83 3083
6875.61 3132
6876.39 3184
6877.17 3269
6877.96 3417
6878.74 3503
6879.52 3550
6880.30 3727
6881.09 4089
6881.87 4191
6882.65 4163
6883.43 4105
6884.22 4113
6885.00 4673
6885.78 5242
6886.57 6096
6887.35 7263
6888.13 8410
6888.92 9369
6889.70 9740
6890.48 9338
6891.26 8359
6892.05 7364
6892.83 6571
6893.62 5674
6894.40 5058
6895.18 4541
6895.97 4083
6896.75 4001
6897.53 3943
6898.32 4005
6899.10 3929
6899.88 4048
6900.67 3849
6901.45 3963
6902.24 3917
6903.02 3992
6903.80 3967
6904.59 3997
6905.37 3994
6906.16 4021
6906.94 4010
6907.72 3993
6908.51 3920
6909.29 3686
6910.08 3456
6910.86 3504
6911.65 3496
6912.43 3388
6913.21 3147
6914.00 3181
6914.78 3279
6915.57 3373
6916.35 3350
6917.14 3201
6917.92 3313
6918.71 3262
6919.49 3237
6920.28 3282
6921.06 3155
6921.85 3138
6922.63 3186
6923.42 3151
6924.20 3132
6924.99 3155
6925.77 3223
6926.56 3302
6927.34 3295
6928.13 3381
6928.91 3379
6929.70 3581
6930.49 3604
6931.27 3493
6932.06 3596
6932.84 3516
6933.63 3456
6934.41 3629
6935.20 3475
6935.99 3490
6936.77 3658
6937.56 3712
6938.34 3671
6939.13 3910
6939.92 4293
6940.70 4508
6941.49 4649
6942.27 5370
6943.06 5533
6943.85 5628
6944.63 6149
6945.42 6012
6946.21 5979
6946.99 5938
6947.78 5854
6948.57 5969
6949.35 5947
6950.14 5780
6950.92 5690
6951.71 5460
6952.50 5371
6953.29 5117
6954.07 4849
6954.86 5024
6955.65 4978
6956.43 4856
6957.22 4866
6958.01 5011
6958.79 4922
6959.58 5152
6960.37 5146
6961.16 5176
6961.94 5204
6962.73 4982
6963.52 5299
6964.31 5532
6965.09 5516
6965.88 5709
6966.67 5902
6967.46 6210
6968.24 6600
6969.03 7345
6969.82 7547
6970.61 7584
6971.39 7834
6972.18 7795
6972.97 7970
6973.76 8021
6974.55 8029
6975.33 7866
6976.12 7715
6976.91 7616
6977.70 7685
6978.49 7963
6979.27 8333
6980.06 8736
6980.85 9102
6981.64 10506
6982.43 13260
6983.22 17404
6984.01 22413
6984.79 28467
6985.58 33214
6986.37 36416
6987.16 38671
6987.95 38473
6988.74 37051
6989.53 34508
6990.32 30988
6991.10 26232
6991.89 21504
6992.68 17394
6993.47 13769
6994.26 11110
6995.05 9342
6995.84 7815
6996.63 7189
6997.42 6748
6998.21 6452
6999.00 6444
6999.79 6291
7000.58 6415
7001.36 6601
7002.15 6786
7002.94 6687
7003.73 6474
7004.52 6161
7005.31 5487
7006.10 5155
7006.89 4723
7007.68 4243
7008.47 3995
7009.26 3835
7010.05 3664
7010.84 3629
7011.63 3863
7012.42 4050
7013.21 4191
7014.00 4534
7014.79 4706
7015.58 4813
7016.37 4863
7017.16 4582
7017.96 4427
7018.75 4240
7019.54 4190
7020.33 4003
7021.12 4169
7021.91 4279
7022.70 4562
7023.49 4720
7024.28 4922
7025.07 4959
7025.86 5051
7026.65 4990
7027.44 4812
7028.24 4577
7029.03 4401
7029.82 4155
7030.61 4222
7031.40 4164
7032.19 3844
7032.98 3721
7033.77 3773
7034.57 3821
7035.36 3954
7036.15 3767
7036.94 3928
7037.73 3965
7038.52 4128
7039.32 4177
7040.11 4162
7040.90 4284
7041.69 4418
7042.48 4699
7043.27 4896
7044.07 4715
7044.86 4862
7045.65 4895
7046.44 4878
7047.23 4942
7048.03 5238
7048.82 5701
7049.61 6327
7050.40 7041
7051.20 7701
7051.99 7836
7052.78 7781
7053.57 7074
7054.37 6434
7055.16 5642
7055.95 5124
7056.74 4835
7057.54 4582
7058.33 4290
7059.12 4283
7059.91 4427
7060.71 4094
7061.50 3996
7062.29 3934
7063.09 4189
7063.88 4133
7064.67 4069
7065.47 4042
7066.26 4092
7067.05 4061
7067.85 3687
7068.64 3745
7069.43 3803
7070.23 3578
7071.02 3344
7071.81 3402
7072.61 3239
7073.40 3175
7074.19 3183
7074.99 3019
7075.78 2918
7076.57 2828
7077.37 2919
7078.16 2745
7078.96 2872
7079.75 2921
7080.54 2919
7081.34 2770
7082.13 2865
7082.93 2846
7083.72 2668
7084.51 2793
7085.31 2678
7086.10 2693
7086.90 2615
7087.69 2652
7088.49 2785
7089.28 2633
7090.08 2735
7090.87 2660
7091.66 2533
7092.46 2549
7093.25 2611
7094.05 2606
7094.84 2574
7095.64 2615
7096.43 2555
7097.23 2309
7098.02 2241
7098.82 2294
7099.61 2280
7100.41 2353
7101.20 2247
7102.00 2287
7102.79 2416
7103.59 2253
7104.38 2203
7105.18 2311
7105.98 2282
7106.77 2140
7107.57 2249
7108.36 2173
7109.16 2103
7109.95 2136
7110.75 2111
7111.54 2007
7112.34 2074
7113.14 2050
7113.93 2061
7114.73 2101
7115.52 2180
7116.32 2221
7117.12 2283
7117.91 2406
7118.71 2270
7119.50 2189
7120.30 2138
7121.10 2237
7121.89 2299
7122.69 2211
7123.49 2233
7124.28 2240
7125.08 2141
7125.88 2038
7126.67 2038
7127.47 1947
7128.27 1962
7129.06 2210
7129.86 2328
7130.66 2404
7131.45 2467
7132.25 2396
7133.05 2367
7133.84 2350
7134.64 2504
7135.44 2283
7136.23 2141
7137.03 2044
7137.83 2124
7138.63 2020
7139.42 2104
7140.22 1933
7141.02 1884
7141.82 1998
7142.61 1909
7143.41 2030
7144.21 1906
7145.01 1741
7145.80 1793
7146.60 1846
7147.40 1763
7148.20 1874
7148.99 1804
7149.79 1704
7150.59 1825
7151.39 1805
7152.19 1858
7152.98 1649
7153.78 1674
7154.58 1721
7155.38 1904
7156.18 2047
7156.98 2074
7157.77 2111
7158.57 2099
7159.37 2085
7160.17 2122
7160.97 1972
7161.77 1919
7162.56 1762
7163.36 1767
7164.16 1664
7164.96 1700
7165.76 1665
7166.56 1550
7167.36 1638
7168.16 1579
7168.95 1675
7169.75 1747
7170.55 1739
7171.35 1658
7172.15 1542
7172.95 1617
7173.75 1605
7174.55 1623
7175.35 1520
7176.15 1580
7176.95 1478
7177.75 1577
7178.55 1596
7179.35 1595
7180.14 1539
7180.94 1394
7181.74 1553
7182.54 1459
7183.34 1548
7184.14 1627
7184.94 1561
7185.74 1574
7186.54 1602
7187.34 1448
7188.14 1471
7188.94 1602
7189.74 1597
7190.54 1501
7191.34 1545
7192.14 1431
7192.94 1516
7193.74 1508
7194.54 1442
7195.35 1473
7196.15 1487
7196.95 1552
7197.75 1592
7198.55 1560
7199.35 1504
7200.15 1456
7200.95 1548
7201.75 1608
7202.55 1485
7203.35 1494
7204.15 1442
7204.95 1459
7205.75 1494
7206.56 1360
7207.36 1410
7208.16 1433
7208.96 1432
7209.76 1394
7210.56 1488
7211.36 1466
7212.16 1458
7212.97 1390
7213.77 1449
7214.57 1513
7215.37 1498
7216.17 1505
7216.97 1497
7217.78 1450
7218.58 1377
7219.38 1505
7220.18 1453
7220.98 1577
7221.78 1525
7222.59 1469
7223.39 1461
7224.19 1610
7224.99 1504
7225.79 1442
7226.60 1449
7227.40 1415
7228.20 1444
7229.00 1463
7229.81 1561
7230.61 1503
7231.41 1338
7232.21 1358
7233.02 1376
7233.82 1334
7234.62 1428
7235.42 1429
7236.23 1403
7237.03 1347
7237.83 1353
7238.63 1402
7239.44 1486
7240.24 1484
7241.04 1384
7241.85 1405
7242.65 1550
7243.45 1520
7244.26 1481
7245.06 1593
7245.86 1515
7246.67 1492
7247.47 1435
7248.27 1480
7249.08 1463
7249.88 1426
7250.68 1474
7251.49 1490
7252.29 1454
7253.09 1474
7253.90 1540
7254.70 1550
7255.50 1475
7256.31 1529
7257.11 1528
7257.92 1457
7258.72 1537
7259.52 1580
7260.33 1684
7261.13 1734
7261.94 1771
7262.74 1836
7263.54 1700
7264.35 1748
7265.15 1654
7265.96 1687
7266.76 1632
7267.57 1581
7268.37 1660
7269.18 1663
7269.98 1597
7270.78 1626
7271.59 1631
7272.39 1652
7273.20 1619
7274.00 1628
7274.81 1668
7275.61 1617
7276.42 1485
7277.22 1664
7278.03 1653
7278.83 1607
7279.64 1653
7280.44 1737
7281.25 1750
7282.05 2018
7282.86 2247
7283.66 2428
7284.47 2487
7285.28 2787
7286.08 2775
7286.89 2914
7287.69 2850
7288.50 2616
7289.30 2426
7290.11 2267
7290.91 2072
7291.72 1987
7292.53 1912
7293.33 1760
7294.14 1717
7294.94 1836
7295.75 1831
7296.56 1849
7297.36 1917
7298.17 1944
7298.97 2018
7299.78 1870
7300.59 1826
7301.39 1899
7302.20 1866
7303.01 1909
7303.81 1817
7304.62 1766
7305.43 1930
7306.23 1972
7307.04 1847
7307.85 1890
7308.65 1949
7309.46 1978
7310.27 2026
7311.07 2163
7311.88 2275
7312.69 2445
7313.49 2291
7314.30 2255
7315.11 2391
7315.91 2457
7316.72 2878
7317.53 3198
7318.34 3873
7319.14 4378
7319.95 4787
7320.76 4797
7321.57 4503
7322.37 3942
7323.18 3525
7323.99 3050
7324.80 2838
7325.60 2722
7326.41 2617
7327.22 2508
7328.03 2287
7328.83 2265
7329.64 2278
7330.45 2332
7331.26 2217
7332.07 2114
7332.87 2127
7333.68 2230
7334.49 2178
7335.30 2177
7336.11 2129
7336.92 2075
7337.72 2039
7338.53 2098
7339.34 2174
7340.15 2030
7340.96 1968
7341.77 1962
7342.57 1936
7343.38 1737
7344.19 1775
7345.00 1869
7345.81 1786
7346.62 1779
7347.43 1627
7348.24 1700
7349.05 1728
7349.85 1666
7350.66 1584
7351.47 1607
7352.28 1585
7353.09 1573
7353.90 1565
7354.71 1423
7355.52 1561
7356.33 1681
7357.14 1652
7357.95 1671
7358.76 1617
7359.57 1594
7360.38 1614
7361.18 1533
7361.99 1550
7362.80 1498
7363.61 1460
7364.42 1565
7365.23 1585
7366.04 1385
7366.85 1414
7367.66 1555
7368.47 1563
7369.28 1522
7370.09 1428
7370.90 1500
7371.71 1507
7372.52 1348
7373.33 1287
7374.14 1356
7374.96 1281
7375.77 1415
7376.58 1387
7377.39 1383
7378.20 1403
7379.01 1431
7379.82 1400
7380.63 1426
7381.44 1433
7382.25 1461
7383.06 1439
7383.87 1453
7384.68 1615
7385.49 1541
7386.31 1420
7387.12 1451
7387.93 1355
7388.74 1340
7389.55 1424
7390.36 1440
7391.17 1358
7391.98 1443
7392.79 1442
7393.61 1366
7394.42 1411
7395.23 1436
7396.04 1421
7396.85 1304
7397.66 1274
7398.48 1294
7399.29 1334
7400.10 1413
7400.91 1425
7401.72 1379
7402.53 1200
7403.35 1286
7404.16 1487
7404.97 1377
7405.78 1394
7406.59 1420
7407.41 1402
7408.22 1402
7409.03 1362
7409.84 1354
7410.66 1344
7411.47 1363
7412.28 1294
7413.09 1296
7413.91 1253
7414.72 1291
7415.53 1312
7416.34 1285
7417.16 1321
7417.97 1232
7418.78 1257
7419.60 1281
7420.41 1224
7421.22 1177
7422.03 1128
7422.85 1307
7423.66 1312
7424.47 1270
7425.29 1298
7426.10 1263
7426.91 1266
7427.73 1250
7428.54 1274
7429.35 1361
7430.17 1370
7430.98 1304
7431.79 1469
7432.61 1457
7433.42 1537
7434.23 1416
7435.05 1413
7435.86 1362
7436.67 1294
7437.49 1344
7438.30 1451
7439.12 1427
7439.93 1388
7440.74 1349
7441.56 1389
7442.37 1453
7443.19 1164
7444.00 1297
7444.82 1376
7445.63 1269
7446.44 1300
7447.26 1249
7448.07 1159
7448.89 1294
7449.70 1319
7450.52 1221
7451.33 1214
7452.15 1155
7452.96 1213
7453.77 1304
7454.59 1282
7455.40 1162
7456.22 1171
7457.03 1192
7457.85 1223
7458.66 1288
7459.48 1286
7460.29 1199
7461.11 1250
7461.92 1194
7462.74 1209
7463.55 1241
7464.37 1231
7465.19 1205
7466.00 1236
7466.82 1233
7467.63 1201
7468.45 1214
7469.26 1293
7470.08 1266
7470.89 1232
7471.71 1376
7472.53 1348
7473.34 1348
7474.16 1317
7474.97 1320
7475.79 1409
7476.60 1309
7477.42 1303
7478.24 1292
7479.05 1435
7479.87 1414
7480.69 1374
7481.50 1408
7482.32 1517
7483.13 1540
7483.95 1512
7484.77 1414
7485.58 1294
7486.40 1380
7487.22 1470
7488.03 1302
7488.85 1317
7489.67 1231
7490.48 1234
7491.30 1308
7492.12 1401
7492.93 1339
7493.75 1285
7494.57 1323
7495.38 1361
7496.20 1193
7497.02 1174
7497.84 1213
7498.65 1303
7499.47 1221
7500.29 1313
7501.10 1306
7501.92 1262
7502.74 1086
7503.56 1149
7504.37 1173
7505.19 1206
7506.01 1336
7506.83 1205
7507.64 1166
7508.46 1180
7509.28 1299
7510.10 1242
7510.92 1107
7511.73 1185
7512.55 1160
7513.37 1143
7514.19 1110
7515.01 1042
7515.82 1128
7516.64 1195
7517.46 1245
7518.28 1228
7519.10 1200
7519.91 1103
7520.73 1195
7521.55 1182
7522.37 1170
7523.19 1206
7524.01 1174
7524.83 1174
7525.64 1269
7526.46 1229
7527.28 1099
7528.10 1147
7528.92 1170
7529.74 1188
7530.56 1143
7531.38 1155
7532.20 1246
7533.01 1068
7533.83 1041
7534.65 1155
7535.47 1188
7536.29 1163
7537.11 1209
7537.93 1203
7538.75 1165
7539.57 1113
7540.39 1088
7541.21 1133
7542.03 1111
7542.85 1115
7543.67 1237
7544.49 1160
7545.31 1199
7546.12 1154
7546.94 1145
7547.76 1181
7548.58 1209
7549.40 1123
7550.22 1165
7551.04 1161
7551.86 1103
7552.68 1103
7553.50 1145
7554.33 1156
7555.15 1151
7555.97 1204
7556.79 1164
7557.61 1117
7558.43 1198
7559.25 1170
7560.07 1240
7560.89 1267
7561.71 1191
7562.53 1166
7563.35 1276
7564.17 1391
7564.99 1219
7565.81 1156
7566.63 1335
7567.45 1213
7568.28 1247
7569.10 1257
7569.92 1200
7570.74 1295
7571.56 1301
7572.38 1158
7573.20 1235
7574.02 1112
7574.84 1235
7575.67 1278
7576.49 1209
7577.31 1200
7578.13 1301
7578.95 1251
7579.77 1197
7580.60 1248
7581.42 1267
7582.24 1183
7583.06 1230
7583.88 1330
7584.70 1349
7585.53 1372
7586.35 1347
7587.17 1418
7587.99 1469
7588.81 1456
7589.64 1440
7590.46 1377
7591.28 1467
7592.10 1353
7592.93 1335
7593.75 1418
7594.57 1485
7595.39 1483
7596.21 1434
7597.04 1509
7597.86 1460
7598.68 1514
7599.51 1440
7600.33 1421
7601.15 1505
7601.97 1644
7602.80 1716
7603.62 1802
7604.44 1798
7605.27 1897
7606.09 1908
7606.91 2068
7607.73 2098
7608.56 1948
7609.38 1777
7610.20 1747
7611.03 1658
7611.85 1605
7612.67 1720
7613.50 1636
7614.32 1619
7615.14 1650
7615.97 1717
7616.79 1809
7617.62 2024
7618.44 2100
7619.26 2171
7620.09 2080
7620.91 2196
7621.73 2100
7622.56 1847
7623.38 1768
7624.21 1776
7625.03 1737
7625.85 1739
7626.68 1781
7627.50 1716
7628.33 1744
7629.15 1876
7629.98 1960
7630.80 2043
7631.62 2196
7632.45 2214
7633.27 2332
7634.10 2306
7634.92 1971
7635.75 1985
7636.57 2080
7637.40 1813
7638.22 1762
7639.05 1496
7639.87 1516
7640.70 1503
7641.52 1448
7642.35 1381
7643.17 1330
7644.00 1256
7644.82 1303
7645.65 1342
7646.47 1350
7647.30 1341
7648.12 1347
7648.95 1337
7649.77 1381
7650.60 1347
7651.42 1329
7652.25 1218
7653.07 1242
7653.90 1195
7654.73 1183
7655.55 1196
7656.38 1220
7657.20 1310
7658.03 1307
7658.85 1263
7659.68 1233
7660.51 1269
7661.33 1256
7662.16 1243
7662.98 1248
7663.81 1257
7664.64 1203
7665.46 1271
7666.29 1247
7667.12 1241
7667.94 1213
7668.77 1148
7669.59 1160
7670.42 1166
7671.25 1111
7672.07 1137
7672.90 1135
7673.73 1179
7674.55 1133
7675.38 1196
7676.21 1134
7677.03 1145
7677.86 1171
7678.69 1141
7679.52 1132
7680.34 1135
7681.17 1218
7682.00 1146
7682.82 1097
7683.65 1077
7684.48 1171
7685.31 1199
7686.13 1173
7686.96 1167
7687.79 1173
7688.62 1163
7689.44 1137
7690.27 1105
7691.10 1184
7691.93 1182
7692.75 1143
7693.58 1174
7694.41 1181
7695.24 1195
7696.07 1132
7696.89 1066
7697.72 1123
7698.55 1266
7699.38 1270
7700.21 1244
7701.03 1264
7701.86 1159
7702.69 1189
7703.52 1190
7704.35 1090
7705.17 1113
7706.00 1167
7706.83 1155
7707.66 1086
7708.49 1022
7709.32 1002
7710.15 1079
7710.97 1223
7711.80 1117
7712.63 1030
7713.46 1127
7714.29 1119
7715.12 1059
7715.95 1064
7716.78 1126
7717.61 1024
7718.44 1081
7719.26 1067
7720.09 1094
7720.92 1079
7721.75 1068
7722.58 1109
7723.41 1132
7724.24 1097
7725.07 1060
7725.90 1043
7726.73 1161
7727.56 1074
7728.39 1084
7729.22 1080
7730.05 1139
7730.88 1088
7731.71 1044
7732.54 1018
7733.37 1052
7734.20 1066
7735.03 939
7735.86 990
7736.69 915
7737.52 1019
7738.35 1049
7739.18 971
7740.01 1070
7740.84 1017
7741.67 1040
7742.50 1000
7743.33 1021
7744.16 1108
7744.99 1069
7745.82 1039
7746.65 1120
7747.48 1153
7748.31 1152
7749.14 1237
7749.97 1240
7750.80 1193
7751.64 1180
7752.47 1129
7753.30 1114
7754.13 1108
7754.96 1089
7755.79 1059
7756.62 1068
7757.45 1036
7758.28 1143
7759.12 1084
7759.95 1055
7760.78 1049
7761.61 1099
7762.44 1145
7763.27 1120
7764.10 1073
7764.94 1164
7765.77 1089
7766.60 1091
7767.43 1126
7768.26 1081
7769.09 1087
7769.93 1150
7770.76 1228
7771.59 1220
7772.42 1106
7773.25 1086
7774.09 1064
7774.92 1109
7775.75 1082
7776.58 1025
7777.41 1099
7778.25 1124
7779.08 1138
7779.91 1079
7780.74 1034
7781.58 1015
7782.41 1115
7783.24 1133
7784.07 1074
7784.91 1053
7785.74 1018
7786.57 1076
7787.41 1094
7788.24 1080
7789.07 1167
7789.90 1214
7790.74 1147
7791.57 1110
7792.40 1156
7793.24 1190
7794.07 1139
7794.90 1055
7795.74 1074
7796.57 1136
7797.40 1168
7798.24 1167
7799.07 1158
7799.90 1168
7800.74 1276
7801.57 1360
7802.40 1268
7803.24 1233
7804.07 1272
7804.90 1357
7805.74 1287
7806.57 1294
7807.41 1310
7808.24 1330
7809.07 1370
7809.91 1317
7810.74 1375
7811.58 1439
7812.41 1375
7813.24 1392
7814.08 1557
7814.91 1651
7815.75 1635
7816.58 1793
7817.42 1812
7818.25 1703
7819.09 1763
7819.92 1764
7820.75 1686
7821.59 1557
7822.42 1530
7823.26 1546
7824.09 1566
7824.93 1578
7825.76 1712
7826.60 1740
7827.43 1915
7828.27 1922
7829.10 1805
7829.94 1813
7830.77 1809
7831.61 1852
7832.44 1773
7833.28 1838
7834.11 1854
7834.95 1739
7835.78 1895
7836.62 1729
7837.46 1677
7838.29 1692
7839.13 1633
7839.96 1525
7840.80 1525
7841.63 1591
7842.47 1592
7843.31 1520
7844.14 1423
7844.98 1375
7845.81 1348
7846.65 1369
7847.48 1425
7848.32 1372
7849.16 1358
7849.99 1438
7850.83 1540
7851.67 1537
7852.50 1487
7853.34 1506
7854.17 1522
7855.01 1423
7855.85 1441
7856.68 1491
7857.52 1451
7858.36 1654
7859.19 1744
7860.03 1666
7860.87 1819
7861.70 1774
7862.54 1800
7863.38 1696
7864.21 1613
7865.05 1588
7865.89 1516
7866.73 1536
7867.56 1583
7868.40 1528
7869.24 1522
7870.07 1635
7870.91 1581
7871.75 1713
7872.59 1679
7873.42 1617
7874.26 1643
7875.10 1686
7875.94 1779
7876.77 1847
7877.61 1940
7878.45 2013
7879.29 2185
7880.12 2175
7880.96 2271
7881.80 1959
7882.64 2024
7883.48 1964
7884.31 1824
7885.15 1801
7885.99 1736
7886.83 1716
7887.67 1727
7888.50 1660
7889.34 1600
7890.18 1649
7891.02 1793
7891.86 1780
7892.70 1802
7893.53 1813
7894.37 1776
7895.21 1632
7896.05 1534
7896.89 1508
7897.73 1666
7898.57 1545
7899.41 1540
7900.24 1540
7901.08 1435
7901.92 1462
7902.76 1358
7903.60 1366
7904.44 1438
7905.28 1398
7906.12 1407
7906.96 1367
7907.80 1288
7908.63 1328
7909.47 1285
7910.31 1241
7911.15 1268
7911.99 1298
7912.83 1358
7913.67 1298
7914.51 1310
7915.35 1247
7916.19 1358
7917.03 1441
7917.87 1509
7918.71 1558
7919.55 1556
7920.39 1523
7921.23 1446
7922.07 1418
7922.91 1389
7923.75 1338
7924.59 1285
7925.43 1217
7926.27 1191
7927.11 1242
7927.95 1181
7928.79 1171
7929.63 1191
7930.47 1089
7931.31 1083
7932.15 1184
7932.99 1181
7933.83 1190
7934.67 1223
7935.52 1098
7936.36 1172
7937.20 1268
7938.04 1221
7938.88 1247
7939.72 1194
7940.56 1140
7941.40 1209
7942.24 1185
7943.08 1192
7943.92 1166
7944.77 1237
7945.61 1157
7946.45 1181
7947.29 1238
7948.13 1241
7948.97 1262
7949.81 1263
7950.66 1266
7951.50 1275
7952.34 1359
7953.18 1390
7954.02 1443
7954.86 1508
7955.71 1521
7956.55 1507
7957.39 1543
7958.23 1399
7959.07 1390
7959.92 1295
7960.76 1341
7961.60 1406
7962.44 1375
7963.28 1502
7964.13 1447
7964.97 1378
7965.81 1535
7966.65 1475
7967.50 1660
7968.34 1733
7969.18 1786
7970.02 1675
7970.87 1564
7971.71 1442
7972.55 1541
7973.39 1460
7974.24 1260
7975.08 1221
7975.92 1225
7976.76 1233
7977.61 1198
7978.45 1249
7979.29 1181
7980.14 1122
7980.98 1117
7981.82 1164
7982.67 1190
7983.51 1173
7984.35 1208
7985.20 1171
7986.04 1119
7986.88 1101
7987.73 1097
7988.57 1228
7989.41 1132
7990.26 1097
7991.10 1056
7991.94 1082
7992.79 1063
7993.63 1033
7994.48 1032
7995.32 1144
7996.16 1060
7997.01 1099
7997.85 1058
7998.70 928
7999.54 933
8000.38 954
8001.23 1047
8002.07 1041
8002.92 976
8003.76 997
8004.61 1015
8005.45 983
8006.29 1034
8007.14 980
8007.98 1020
8008.83 964
8009.67 1072
8010.52 1065
8011.36 1080
8012.21 1060
8013.05 1008
8013.90 1050
8014.74 1041
8015.59 982
8016.43 968
8017.28 967
8018.12 920
8018.97 876
8019.81 893
8020.66 944
8021.50 913
8022.35 964
8023.19 952
8024.04 963
8024.88 931
8025.73 1038
8026.57 1036
8027.42 949
8028.27 1017
8029.11 976
8029.96 990
8030.80 947
8031.65 958
8032.49 996
8033.34 984
8034.19 942
8035.03 927
8035.88 982
8036.72 1013
8037.57 953
8038.42 1006
8039.26 1062
8040.11 1027
8040.96 959
8041.80 896
8042.65 1031
8043.49 1060
8044.34 903
8045.19 958
8046.03 1029
8046.88 1010
8047.73 966
8048.57 986
8049.42 1040
8050.27 984
8051.11 1058
8051.96 1046
8052.81 992
8053.66 1051
8054.50 1014
8055.35 969
8056.20 948
8057.04 974
8057.89 907
8058.74 893
8059.59 888
8060.43 959
8061.28 891
8062.13 993
8062.97 990
8063.82 955
8064.67 933
8065.52 974
8066.37 901
8067.21 903
8068.06 947
8068.91 905
8069.76 970
8070.60 938
8071.45 903
8072.30 946
8073.15 826
8074.00 857
8074.84 900
8075.69 894
8076.54 866
8077.39 906
8078.24 896
8079.08 876
8079.93 918
8080.78 862
8081.63 905
8082.48 911
8083.33 824
8084.18 811
8085.02 928
8085.87 971
8086.72 981
8087.57 979
8088.42 958
8089.27 1008
8090.12 930
8090.97 916
8091.81 884
8092.66 916
8093.51 961
8094.36 836
8095.21 837
8096.06 961
8096.91 934
8097.76 970
8098.61 960
8099.46 991
8100.31 1012
8101.16 939
8102.01 926
8102.86 939
8103.71 974
8104.55 1021
8105.40 951
8106.25 934
8107.10 953
8107.95 973
8108.80 981
8109.65 907
8110.50 909
8111.35 908
8112.20 912
8113.05 935
8113.90 1006
8114.75 973
8115.60 841
8116.45 912
8117.30 1061
8118.16 1003
8119.01 974
8119.86 943
8120.71 1040
8121.56 1084
8122.41 1045
8123.26 1049
8124.11 1030
8124.96 957
8125.81 1046
8126.66 953
8127.51 968
8128.36 996
8129.21 1011
8130.06 1088
8130.92 1017
8131.77 970
8132.62 1027
8133.47 1034
8134.32 973
8135.17 1031
8136.02 1154
8136.87 1085
8137.73 1096
8138.58 1132
8139.43 1123
8140.28 1069
8141.13 1054
8141.98 1113
8142.83 1106
8143.69 1071
8144.54 1143
8145.39 1168
8146.24 1079
8147.09 1207
8147.95 1269
8148.80 1240
8149.65 1317
8150.50 1218
8151.35 1240
8152.21 1276
8153.06 1346
8153.91 1471
8154.76 1565
8155.61 1721
8156.47 1645
8157.32 1749
8158.17 1700
8159.02 1571
8159.88 1520
8160.73 1427
8161.58 1361
8162.44 1357
8163.29 1323
8164.14 1331
8164.99 1221
8165.85 1273
8166.70 1214
8167.55 1164
8168.41 1138
8169.26 1156
8170.11 1154
8170.96 1155
8171.82 1137
8172.67 1090
8173.52 1057
8174.38 1119
8175.23 1136
8176.08 1111
8176.94 1017
8177.79 1037
8178.64 1037
8179.50 1018
8180.35 1066
8181.21 1046
8182.06 1061
8182.91 877
8183.77 963
8184.62 994
8185.47 982
8186.33 989
8187.18 974
8188.04 973
8188.89 948
8189.74 998
8190.60 946
8191.45 948
8192.31 971
8193.16 962
8194.02 943
8194.87 941
8195.72 897
8196.58 960
8197.43 874
8198.29 941
8199.14 908
8200.00 901
8200.85 972
8201.71 873
8202.56 870
8203.42 921
8204.27 984
8205.13 929
8205.98 874
8206.84 915
8207.69 981
8208.55 867
8209.40 883
8210.26 875
8211.11 906
8211.97 886
8212.82 961
8213.68 1011
8214.53 918
8215.39 959
8216.24 922
8217.10 952
8217.96 954
8218.81 933
8219.67 996
8220.52 1047
8221.38 1033
8222.23 1061
8223.09 952
8223.95 1024
8224.80 1099
8225.66 1031
8226.51 993
8227.37 905
8228.23 1000
8229.08 938
8229.94 859
8230.79 849
8231.65 993
8232.51 992
8233.36 911
8234.22 962
8235.08 929
8235.93 912
8236.79 889
8237.65 914
8238.50 1003
8239.36 894
8240.22 970
8241.07 932
8241.93 903
8242.79 926
8243.64 891
8244.50 925
8245.36 950
8246.21 944
8247.07 971
8247.93 876
8248.79 927
8249.64 901
8250.50 934
8251.36 923
8252.22 852
8253.07 772
8253.93 887
8254.79 943
8255.65 891
8256.50 904
8257.36 938
8258.22 958
8259.08 879
8259.93 857
8260.79 958
8261.65 967
8262.51 898
8263.37 842
8264.22 913
8265.08 904
8265.94 857
8266.80 812
8267.66 854
8268.51 888
8269.37 978
8270.23 955
8271.09 921
8271.95 991
8272.81 887
8273.66 880
8274.52 948
8275.38 898
8276.24 910
8277.10 955
8277.96 900
8278.82 821
8279.67 800
8280.53 907
8281.39 928
8282.25 856
8283.11 863
8283.97 924
8284.83 953
8285.69 922
8286.55 959
8287.41 987
8288.27 1002
8289.12 1073
8289.98 1021
8290.84 953
8291.70 1013
8292.56 1161
8293.42 1156
8294.28 1145
8295.14 1102
8296.00 1124
8296.86 1034
8297.72 1122
8298.58 1018
8299.44 1120
8300.30 1087
8301.16 988
8302.02 1019
8302.88 997
8303.74 983
8304.60 1008
8305.46 990
8306.32 943
8307.18 939
8308.04 928
8308.90 939
8309.76 964
8310.62 955
8311.48 948
8312.34 956
8313.20 1077
8314.06 1014
8314.92 1024
8315.78 1045
8316.65 1075
8317.51 1053
8318.37 1109
8319.23 1026
8320.09 975
8320.95 1062
8321.81 965
8322.67 876
8323.53 992
8324.39 901
8325.26 899
8326.12 860
8326.98 832
8327.84 872
8328.70 901
8329.56 912
8330.42 874
8331.28 910
8332.15 934
8333.01 911
8333.87 887
8334.73 845
8335.59 831
8336.45 899
8337.32 922
8338.18 884
8339.04 853
8339.90 892
8340.76 951
8341.63 890
8342.49 832
8343.35 950
8344.21 972
8345.07 1047
8345.94 1026
8346.80 941
8347.66 966
8348.52 967
8349.39 1010
8350.25 979
8351.11 927
8351.97 914
8352.84 962
8353.70 983
8354.56 910
8355.42 899
8356.29 901
8357.15 903
8358.01 843
8358.88 860
8359.74 891
8360.60 918
8361.46 883
8362.33 937
8363.19 899
8364.05 908
8364.92 933
8365.78 931
8366.64 906
8367.51 959
8368.37 887
8369.23 874
8370.10 965
8370.96 925
8371.82 900
8372.69 873
8373.55 934
8374.42 959
8375.28 914
8376.14 895
8377.01 903
8377.87 929
8378.73 924
8379.60 922
8380.46 919
8381.33 878
8382.19 885
8383.06 958
8383.92 840
8384.78 850
8385.65 937
8386.51 948
8387.38 898
8388.24 918
8389.11 929
8389.97 957
8390.83 943
8391.70 955
8392.56 935
8393.43 916
8394.29 934
8395.16 924
8396.02 956
8396.89 858
8397.75 912
8398.62 912
8399.48 940
8400.35 922
8401.21 944
8402.08 949
8402.94 870
8403.81 885
8404.67 934
8405.54 919
8406.40 933
8407.27 932
8408.14 916
8409.00 902
8409.87 954
8410.73 1008
8411.60 956
8412.46 911
8413.33 944
8414.19 935
8415.06 913
8415.93 932
8416.79 952
8417.66 913
8418.52 978
8419.39 977
8420.26 1008
8421.12 1028
8421.99 1109
8422.85 1058
8423.72 1003
8424.59 1153
8425.45 1217
8426.32 1188
8427.19 1149
8428.05 1142
8428.92 1219
8429.79 1214
8430.65 1096
8431.52 1160
8432.39 1168
8433.25 1229
8434.12 1218
8434.99 1226
8435.85 1249
8436.72 1240
8437.59 1305
8438.45 1251
8439.32 1317
8440.19 1327
8441.06 1389
8441.92 1463
8442.79 1617
8443.66 1610
8444.52 1676
8445.39 1691
8446.26 1689
8447.13 1603
8447.99 1499
8448.86 1560
8449.73 1380
8450.60 1355
8451.47 1494
8452.33 1518
8453.20 1446
8454.07 1553
8454.94 1456
8455.80 1459
8456.67 1583
8457.54 1630
8458.41 1696
8459.28 1672
8460.14 1588
8461.01 1568
8461.88 1588
8462.75 1646
8463.62 1577
8464.49 1550
8465.35 1579
8466.22 1595
8467.09 1750
8467.96 2155
8468.83 2670
8469.70 3094
8470.57 3591
8471.43 4025
8472.30 4265
8473.17 3982
8474.04 3739
8474.91 3413
8475.78 2844
8476.65 2390
8477.52 2099
8478.39 1808
8479.25 1632
8480.12 1500
8480.99 1321
8481.86 1302
8482.73 1216
8483.60 1167
8484.47 1214
8485.34 1225
8486.21 1122
8487.08 1148
8487.95 1183
8488.82 1178
8489.69 1223
8490.56 1135
8491.43 1211
8492.30 1139
8493.17 1149
8494.04 1132
8494.91 1093
8495.78 1128
8496.65 1080
8497.52 1145
8498.39 1198
8499.26 1148
8500.13 1217
8501.00 1192
8501.87 1115
8502.74 1073
8503.61 1125
8504.48 1110
8505.35 1053
8506.22 1166
8507.09 1163
8507.96 1270
8508.83 1313
8509.70 1256
8510.57 1347
8511.44 1433
8512.31 1220
8513.19 1286
8514.06 1307
8514.93 1191
8515.80 1229
8516.67 1139
8517.54 1225
8518.41 1221
8519.28 1232
8520.15 1174
8521.03 1218
8521.90 1182
8522.77 1205
8523.64 1167
8524.51 1209
8525.38 1220
8526.25 1158
8527.13 1139
8528.00 1250
8528.87 1264
8529.74 1239
8530.61 1288
8531.48 1306
8532.36 1234
8533.23 1259
8534.10 1244
8534.97 1290
8535.84 1198
8536.72 1232
8537.59 1316
8538.46 1344
8539.33 1264
8540.20 1251
8541.08 1202
8541.95 1170
8542.82 1264
8543.69 1315
8544.57 1268
8545.44 1227
8546.31 1267
8547.18 1266
8548.06 1257
8548.93 1331
8549.80 1398
8550.67 1394
8551.55 1444
8552.42 1432
8553.29 1528
8554.17 1675
8555.04 1671
8555.91 1876
8556.79 1757
8557.66 1690
8558.53 1476
8559.41 1492
8560.28 1433
8561.15 1361
8562.03 1305
8562.90 1209
8563.77 1222
8564.65 1232
8565.52 1188
8566.39 1070
8567.27 1147
8568.14 1103
8569.01 1080
8569.89 1076
8570.76 1126
8571.64 1124
8572.51 1143
8573.38 1097
8574.26 1123
8575.13 1195
8576.01 1145
8576.88 1197
8577.75 1160
8578.63 1118
8579.50 1119
8580.38 1132
8581.25 1102
8582.12 1113
8583.00 1097
8583.87 1085
8584.75 1110
8585.62 1115
8586.50 1138
8587.37 1149
8588.25 1103
8589.12 1097
8590.00 1152
8590.87 1118
8591.75 1126
8592.62 1197
8593.50 1139
8594.37 1165
8595.25 1152
8596.12 1086
8597.00 1175
8597.87 1182
8598.75 1140
8599.62 1072
8600.50 1121
8601.37 1215
8602.25 1157
8603.12 1190
8604.00 1220
8604.87 1262
8605.75 1221
8606.63 1210
8607.50 1179
8608.38 1164
8609.25 1222
8610.13 1275
8611.01 1276
8611.88 1265
8612.76 1195
8613.63 1325
8614.51 1336
8615.39 1282
8616.26 1352
8617.14 1414
8618.01 1350
8618.89 1455
8619.77 1426
8620.64 1356
8621.52 1325
8622.40 1398
8623.27 1484
8624.15 1488
8625.03 1461
8625.90 1424
8626.78 1467
8627.66 1478
8628.53 1467
8629.41 1457
8630.29 1681
8631.16 1619
8632.04 1570
8632.92 1636
8633.79 1616
8634.67 1656
8635.55 1692
8636.42 1723
8637.30 1733
8638.18 1684
8639.06 1777
8639.93 1781
8640.81 1805
8641.69 1855
8642.57 1956
8643.44 1973
8644.32 1990
8645.20 1963
8646.08 2077
8646.95 1977
8647.83 2146
8648.71 2170
8649.59 2215
8650.47 2308
8651.34 2217
8652.22 2296
8653.10 2364
8653.98 2220
8654.86 2295
8655.73 2268
8656.61 2290
8657.49 2331
8658.37 2332
8659.25 2281
8660.13 2426
8661.00 2443
8661.88 2410
8662.76 2444
8663.64 2439
8664.52 2470
8665.40 2487
8666.27 2510
8667.15 2592
8668.03 2554
8668.91 2704
8669.79 2917
8670.67 3059
8671.55 3470
8672.43 3951
8673.31 4419
8674.19 5177
8675.06 5729
8675.94 5910
8676.82 5880
8677.70 5838
8678.58 5571
8679.46 5028
8680.34 4654
8681.22 4219
8682.10 3763
8682.98 3438
8683.86 3234
8684.74 3092
8685.62 3125
8686.50 3063
8687.38 3196
8688.26 3549
8689.14 3829
8690.02 4698
8690.90 5896
8691.78 7255
8692.66 8611
8693.54 9520
8694.42 10174
8695.30 9961
8696.18 9362
8697.06 7964
8697.94 6777
8698.82 5843
8699.70 4892
8700.58 4120
8701.46 3473
8702.34 3130
8703.22 2780
8704.10 2495
8704.98 2331
8705.86 2119
8706.74 2146
8707.62 2045
8708.50 2050
8709.39 2010
8710.27 1984
8711.15 1987
8712.03 1833
8712.91 1872
8713.79 1857
8714.67 1881
8715.55 1777
8716.43 1659
8717.32 1646
8718.20 1619
8719.08 1613
8719.96 1696
8720.84 1612
8721.72 1611
8722.60 1799
8723.49 1810
8724.37 1768
8725.25 1636
8726.13 1610
8727.01 1665
8727.89 1594
8728.78 1624
8729.66 1612
8730.54 1687
8731.42 1781
8732.30 1799
8733.19 1728
8734.07 1719
8734.95 1729
8735.83 1712
8736.71 1545
8737.60 1501
8738.48 1517
8739.36 1586
8740.24 1443
8741.13 1473
8742.01 1442
8742.89 1409
8743.77 1511
8744.66 1529
8745.54 1523
8746.42 1543
8747.31 1577
8748.19 1572
8749.07 1651
8749.95 1678
8750.84 1573
8751.72 1508
8752.60 1576
8753.49 1701
8754.37 1683
8755.25 1631
8756.14 1730
8757.02 1758
8757.90 1827
8758.79 1951
8759.67 1867
8760.55 1874
8761.44 1880
8762.32 1807
8763.20 1797
8764.09 1747
8764.97 1855
8765.85 1778
8766.74 1736
8767.62 1754
8768.51 1761
8769.39 1750
8770.27 1811
8771.16 1894
8772.04 1933
8772.93 1766
8773.81 1801
8774.69 1839
8775.58 1572
8776.46 1678
8777.35 1561
8778.23 1562
8779.12 1523
8780.00 1533
8780.88 1515
8781.77 1426
8782.65 1384
8783.54 1422
8784.42 1425
8785.31 1267
8786.19 1300
8787.08 1340
8787.96 1368
8788.85 1340
8789.73 1340
8790.62 1406
8791.50 1411
8792.39 1371
8793.27 1267
8794.16 1386
8795.04 1364
8795.93 1286
8796.81 1327
8797.70 1338
8798.58 1364
8799.47 1257
8800.35 1203
8801.24 1261
8802.13 1305
8803.01 1273
8803.90 1300
8804.78 1316
8805.67 1420
8806.55 1338
8807.44 1387
8808.33 1332
8809.21 1257
8810.10 1300
8810.98 1295
8811.87 1209
8812.76 1148
8813.64 1145
8814.53 1154
8815.41 1184
8816.30 1154
8817.19 1207
8818.07 1211
8818.96 1218
8819.85 1227
8820.73 1217
8821.62 1220
8822.51 1182
8823.39 1145
8824.28 1120
8825.17 1234
8826.05 1127
8826.94 1238
8827.83 1099
8828.71 1093
8829.60 1173
8830.49 1069
8831.37 1048
8832.26 1045
8833.15 1016
8834.04 1107
8834.92 1134
8835.81 1053
8836.70 1074
8837.58 1139
8838.47 1212
8839.36 1129
8840.25 1046
8841.13 1069
8842.02 983
8842.91 1080
8843.80 1109
8844.69 1052
8845.57 975
8846.46 1034
8847.35 1197
8848.24 1090
8849.12 1112
8850.01 1032
8850.90 1023
8851.79 1008
8852.68 1048
8853.56 1052
8854.45 1013
8855.34 983
8856.23 938
8857.12 977
8858.01 1018
8858.89 997
8859.78 945
8860.67 936
8861.56 926
8862.45 1011
8863.34 972
8864.23 1083
8865.12 935
8866.00 953
8866.89 990
8867.78 972
8868.67 874
8869.56 905
8870.45 929
8871.34 942
8872.23 910
8873.12 932
8874.00 937
8874.89 835
8875.78 859
8876.67 887
8877.56 778
8878.45 849
8879.34 872
8880.23 887
8881.12 918
8882.01 927
8882.90 899
8883.79 896
8884.68 918
8885.57 886
8886.46 950
8887.35 923
8888.24 902
8889.13 947
8890.02 927
8890.91 934
8891.80 828
8892.69 882
8893.58 870
8894.47 903
8895.36 862
8896.25 829
8897.14 901
8898.03 819
8898.92 819
8899.81 881
8900.70 854
8901.59 832
8902.48 878
8903.37 805
8904.26 852
8905.15 856
8906.05 855
8906.94 910
8907.83 846
8908.72 765
8909.61 844
8910.50 835
8911.39 789
8912.28 786
8913.17 792
8914.06 735
8914.96 822
8915.85 867
8916.74 852
8917.63 800
8918.52 817
8919.41 881
8920.30 852
8921.20 828
8922.09 871
8922.98 793
8923.87 833
8924.76 800
8925.65 779
8926.55 765
8927.44 857
8928.33 819
8929.22 793
8930.11 766
8931.01 861
8931.90 863
8932.79 776
8933.68 752
8934.57 704
8935.47 730
8936.36 770
8937.25 793
8938.14 708
8939.04 737
8939.93 813
8940.82 778
8941.71 710
8942.61 766
8943.50 795
8944.39 780
8945.28 776
8946.18 741
8947.07 764
8947.96 751
8948.86 767
8949.75 771
8950.64 802
8951.54 729
8952.43 790
8953.32 791
8954.21 759
8955.11 708
8956.00 704
8956.89 770
8957.79 820
8958.68 817
8959.57 777
8960.47 797
8961.36 750
8962.26 800
8963.15 859
8964.04 756
8964.94 777
8965.83 778
8966.72 756
8967.62 821
8968.51 765
8969.41 769
8970.30 783
8971.19 758
8972.09 751
8972.98 727
8973.88 755
8974.77 781
8975.67 811
8976.56 807
8977.45 869
8978.35 830
8979.24 872
8980.14 774
8981.03 760
8981.93 803
8982.82 796
8983.72 756
8984.61 763
8985.51 764
8986.40 792
8987.29 799
8988.19 695
8989.08 691
8989.98 736
8990.87 722
8991.77 728
8992.66 750
8993.56 742
8994.46 728
8995.35 797
8996.25 794
8997.14 790
8998.04 780
8998.93 780
8999.83 715
9000.72 762
9001.62 763
9002.51 785
9003.41 775
9004.31 820
9005.20 708
9006.10 703
9006.99 701
9007.89 790
9008.78 686
9009.68 696
9010.58 725
9011.47 753
9012.37 781
9013.27 784
9014.16 753
9015.06 732
9015.95 718
9016.85 756
9017.75 746
9018.64 699
9019.54 693
9020.44 660
9021.33 663
9022.23 702
9023.13 721
9024.02 718
9024.92 726
9025.82 718
9026.71 690
9027.61 706
9028.51 660
9029.40 661
9030.30 689
9031.20 750
9032.09 731
9032.99 748
9033.89 755
9034.79 835
9035.68 746
9036.58 727
9037.48 706
9038.38 743
9039.27 716
9040.17 752
9041.07 854
9041.97 746
9042.86 696
9043.76 738
9044.66 715
9045.56 727
9046.45 767
9047.35 784
9048.25 807
9049.15 797
9050.05 737
9050.94 736
9051.84 702
9052.74 703
9053.64 783
9054.54 738
9055.44 706
9056.33 763
9057.23 810
9058.13 789
9059.03 729
9059.93 801
9060.83 771
9061.72 814
9062.62 761
9063.52 800
9064.42 723
9065.32 707
9066.22 779
9067.12 767
9068.02 699
9068.91 768
9069.81 801
9070.71 786
9071.61 817
9072.51 813
9073.41 751
9074.31 784
9075.21 804
9076.11 823
9077.01 730
9077.91 763
9078.81 809
9079.71 881
9080.60 793
9081.50 805
9082.40 755
9083.30 786
9084.20 773
9085.10 769
9086.00 843
9086.90 798
9087.80 796
9088.70 844
9089.60 897
9090.50 915
9091.40 773
9092.30 817
9093.20 881
9094.10 793
9095.00 813
9095.90 756
9096.80 797
9097.70 757
9098.60 839
9099.50 850
9100.41 745
9101.31 716
9102.21 784
9103.11 832
9104.01 774
9104.91 780
9105.81 785
9106.71 744
9107.61 811
9108.51 728
9109.41 758
9110.31 755
9111.21 689
9112.12 756
9113.02 766
9113.92 624
9114.82 715
9115.72 728
9116.62 741
9117.52 681
9118.42 637
9119.33 602
9120.23 735
9121.13 745
9122.03 758
9122.93 729
9123.83 710
9124.74 653
9125.64 703
9126.54 698
9127.44 694
9128.34 732
9129.24 766
9130.15 782
9131.05 740
9131.95 739
9132.85 744
9133.75 643
9134.66 690
9135.56 660
9136.46 637
9137.36 693
9138.27 692
9139.17 701
9140.07 676
9140.97 632
9141.88 642
9142.78 679
9143.68 672
9144.58 663
9145.49 657
9146.39 708
9147.29 682
9148.20 735
9149.10 664
9150.00 679
9150.90 714
9151.81 673
9152.71 717
9153.61 693
9154.52 700
9155.42 782
9156.32 717
9157.23 675
9158.13 720
9159.03 666
9159.94 742
9160.84 703
9161.74 714
9162.65 723
9163.55 699
9164.45 718
9165.36 677
9166.26 676
9167.17 704
9168.07 773
9168.97 677
9169.88 682
9170.78 685
9171.69 651
9172.59 634
9173.49 687
9174.40 637
9175.30 696
9176.21 690
9177.11 698
9178.01 684
9178.92 703
9179.82 706
9180.73 716
9181.63 710
9182.54 746
9183.44 704
9184.35 707
9185.25 722
9186.16 704
9187.06 744
9187.97 748
9188.87 712
9189.78 701
9190.68 664
9191.59 708
9192.49 679
9193.40 732
9194.30 762
9195.21 745
9196.11 710
9197.02 667
9197.92 737
9198.83 760
9199.73 751
9200.64 778
9201.54 801
9202.45 837
9203.35 818
9204.26 742
9205.17 753
9206.07 717
9206.98 712
9207.88 700
9208.79 624
9209.69 701
9210.60 757
9211.51 760
9212.41 704
9213.32 694
9214.22 771
9215.13 792
9216.04 816
9216.94 749
9217.85 718
9218.76 678
9219.66 662
9220.57 684
9221.48 701
9222.38 728
9223.29 700
9224.20 696
9225.10 713
9226.01 677
9226.92 694
9227.82 684
9228.73 723
9229.64 711
9230.54 655
9231.45 661
9232.36 729
9233.26 678
9234.17 673
9235.08 691
9235.99 687
9236.89 747
9237.80 762
9238.71 734
9239.61 670
9240.52 673
9241.43 675
9242.34 665
9243.24 706
9244.15 668
9245.06 654
9245.97 727
9246.88 628
9247.78 609
9248.69 630
9249.60 655
9250.51 578
9251.41 636
9252.32 664
9253.23 640
9254.14 702
9255.05 649
9255.96 626
9256.86 636
9257.77 680
9258.68 623
9259.59 676
9260.50 680
9261.41 613
9262.31 643
9263.22 663
9264.13 652
9265.04 624
9265.95 635
9266.86 646
9267.77 661
9268.67 666
9269.58 601
9270.49 596
9271.40 663
9272.31 659
9273.22 648
9274.13 691
9275.04 708
9275.95 650
9276.86 710
9277.76 635
9278.67 577
9279.58 600
9280.49 600
9281.40 590
9282.31 582
9283.22 661
9284.13 688
9285.04 665
9285.95 676
9286.86 607
9287.77 626
9288.68 666
9289.59 669
9290.50 665
9291.41 619
9292.32 599
9293.23 669
9294.14 652
9295.05 724
9295.96 759
9296.87 780
9297.78 688
9298.69 670
9299.60 663
9300.51 744
9301.42 796
9302.33 796
9303.24 733
9304.15 705
9305.06 665
9305.97 698
9306.88 781
9307.80 807
9308.71 788
9309.62 840
9310.53 819
9311.44 863
9312.35 802
9313.26 802
9314.17 781
9315.08 719
9315.99 646
9316.91 723
9317.82 698
9318.73 694
9319.64 710
9320.55 747
9321.46 737
9322.37 680
9323.28 654
9324.20 746
9325.11 721
9326.02 691
9326.93 700
9327.84 685
9328.75 642
9329.67 676
9330.58 739
9331.49 648
9332.40 693
9333.31 718
9334.23 707
9335.14 666
9336.05 656
9336.96 702
9337.87 665
9338.79 640
9339.70 719
9340.61 681
9341.52 711
9342.44 705
9343.35 680
9344.26 631
9345.17 669
9346.09 666
9347.00 685
9347.91 666
9348.82 654
9349.74 635
9350.65 663
9351.56 690
9352.48 676
9353.39 686
9354.30 659
9355.21 584
9356.13 616
9357.04 658
9357.95 664
9358.87 611
9359.78 658
9360.69 659
9361.61 673
9362.52 617
9363.43 645
9364.35 634
9365.26 575
9366.18 655
9367.09 652
9368.00 678
9368.92 678
9369.83 604
9370.74 623
9371.66 741
9372.57 686
9373.49 665
9374.40 692
9375.31 707
9376.23 639
9377.14 651
9378.06 673
9378.97 625
9379.88 674
9380.80 707
9381.71 678
9382.63 636
9383.54 631
9384.46 661
9385.37 688
9386.29 666
9387.20 677
9388.11 704
9389.03 677
9389.94 664
9390.86 687
9391.77 665
9392.69 766
9393.60 748
9394.52 701
9395.43 669
9396.35 777
9397.26 772
9398.18 793
9399.09 718
9400.01 726
9400.92 694
9401.84 703
9402.76 728
9403.67 735
9404.59 793
9405.50 734
9406.42 743
9407.33 686
9408.25 794
9409.16 794
9410.08 726
9411.00 673
9411.91 678
9412.83 629
9413.74 708
9414.66 684
9415.58 724
9416.49 721
9417.41 677
9418.32 719
9419.24 672
9420.16 670
9421.07 702
9421.99 698
9422.91 720
9423.82 738
9424.74 737
9425.65 735
9426.57 722
9427.49 727
9428.40 698
9429.32 709
9430.24 699
9431.15 691
9432.07 706
9432.99 770
9433.90 783
9434.82 760
9435.74 817
9436.66 786
9437.57 838
9438.49 832
9439.41 771
9440.32 812
9441.24 793
9442.16 733
9443.08 801
9443.99 789
9444.91 753
9445.83 791
9446.75 861
9447.66 824
9448.58 874
9449.50 874
9450.42 910
9451.33 980
9452.25 982
9453.17 1000
9454.09 1039
9455.01 1062
9455.92 1115
9456.84 1030
9457.76 1061
9458.68 993
9459.60 951
9460.51 904
9461.43 909
9462.35 857
9463.27 761
9464.19 762
9465.11 814
9466.02 850
9466.94 773
9467.86 733
9468.78 776
9469.70 823
9470.62 788
9471.54 741
9472.46 846
9473.37 828
9474.29 787
9475.21 729
9476.13 798
9477.05 893
9477.97 853
9478.89 846
9479.81 922
9480.73 890
9481.65 964
9482.56 920
9483.48 900
9484.40 853
9485.32 804
9486.24 863
9487.16 809
9488.08 855
9489.00 843
9489.92 888
9490.84 819
9491.76 845
9492.68 786
9493.60 775
9494.52 771
9495.44 762
9496.36 763
9497.28 806
9498.20 753
9499.12 777
9500.04 787
9500.96 801
9501.88 781
9502.80 758
9503.72 731
9504.64 790
9505.56 751
9506.48 792
9507.40 831
9508.32 882
9509.24 862
9510.16 883
9511.08 869
9512.00 890
9512.93 834
9513.85 891
9514.77 939
9515.69 843
9516.61 857
9517.53 842
9518.45 888
9519.37 1013
9520.29 964
9521.21 966
9522.14 934
9523.06 892
9523.98 873
9524.90 923
9525.82 908
9526.74 881
9527.66 944
9528.59 924
9529.51 917
9530.43 1063
9531.35 1218
9532.27 1164
9533.19 1215
9534.11 1306
9535.04 1363
9535.96 1330
9536.88 1297
9537.80 1208
9538.72 1262
9539.65 1152
9540.57 1097
9541.49 1103
9542.41 1036
9543.34 1029
9544.26 975
9545.18 982
9546.10 959
9547.02 960
9547.95 936
9548.87 908
9549.79 924
9550.71 899
9551.64 941
9552.56 974
9553.48 984
9554.41 959
9555.33 972
9556.25 1038
9557.17 1028
9558.10 1029
9559.02 993
9559.94 1033
9560.87 1093
9561.79 1099
9562.71 1128
9563.64 1025
9564.56 1091
9565.48 1107
9566.41 1077
9567.33 1057
9568.25 1028
9569.18 1017
9570.10 962
9571.02 925
9571.95 1050
9572.87 1040
9573.79 980
9574.72 984
9575.64 936
9576.56 962
9577.49 953
9578.41 1033
9579.34 982
9580.26 973
9581.18 1004
9582.11 982
9583.03 1073
9583.96 1010
9584.88 1001
9585.81 1040
9586.73 1034
9587.65 1049
9588.58 1016
9589.50 1030
9590.43 1067
9591.35 1039
9592.28 1043
9593.20 1095
9594.13 1115
9595.05 1135
9595.98 1099
9596.90 1017
9597.83 1083
9598.75 1076
9599.68 1070
9600.60 1104
9601.53 1198
9602.45 1265
9603.38 1184
9604.30 1194
9605.23 1258
9606.15 1224
9607.08 1267
9608.00 1243
9608.93 1207
9609.85 1247
9610.78 1256
9611.70 1281
9612.63 1264
9613.55 1268
9614.48 1223
9615.41 1299
9616.33 1309
9617.26 1305
9618.18 1328
9619.11 1344
9620.04 1342
9620.96 1424
9621.89 1322
9622.81 1257
9623.74 1324
9624.67 1303
9625.59 1375
9626.52 1376
9627.44 1409
9628.37 1450
9629.30 1400
9630.22 1475
9631.15 1461
9632.08 1514
9633.00 1565
9633.93 1595
9634.86 1611
9635.78 1565
9636.71 1569
9637.64 1555
9638.56 1564
9639.49 1542
9640.42 1708
9641.34 1729
9642.27 1761
9643.20 1772
9644.13 1781
9645.05 1736
9645.98 1806
9646.91 1733
9647.83 1783
9648.76 1804
9649.69 1913
9650.62 1866
9651.54 1967
9652.47 2004
9653.40 1958
9654.33 2060
9655.25 2074
9656.18 2140
9657.11 2246
9658.04 2191
9658.96 2110
9659.89 2185
9660.82 2211
9661.75 2183
9662.68 2219
9663.60 2158
9664.53 2244
9665.46 2243
9666.39 2360
9667.32 2395
9668.25 2287
9669.17 2246
9670.10 2420
9671.03 2572
9671.96 2503
9672.89 2594
9673.82 2518
9674.74 2503
9675.67 2519
9676.60 2572
9677.53 2744
9678.46 2734
9679.39 2603
9680.32 2751
9681.25 2805
9682.17 2885
9683.10 2947
9684.03 2919
9684.96 2956
9685.89 2945
9686.82 2865
9687.75 3045
9688.68 3083
9689.61 2983
9690.54 3067
9691.47 2935
9692.40 2997
9693.33 3035
9694.25 3166
9695.18 3297
9696.11 3508
9697.04 3782
9697.97 4290
9698.90 4713
9699.83 4916
9700.76 5174
9701.69 5348
9702.62 5132
9703.55 5025
9704.48 4624
9705.41 4287
9706.34 4087
9707.27 3629
9708.20 3485
9709.13 3538
9710.06 3355
9710.99 3292
9711.92 3415
9712.85 3442
9713.78 3699
9714.71 3934
9715.65 4077
9716.58 4048
9717.51 4215
9718.44 4124
9719.37 3954
9720.30 3669
9721.23 3449
9722.16 3351
9723.09 3222
9724.02 3016
9724.95 2745
9725.88 2707
9726.82 2657
9727.75 2605
9728.68 2579
9729.61 2668
9730.54 2758
9731.47 2868
9732.40 2805
9733.33 2858
9734.27 2981
9735.20 2969
9736.13 2966
9737.06 2895
9737.99 2749
9738.92 2591
9739.86 2587
9740.79 2543
9741.72 2341
9742.65 2133
9743.58 2238
9744.51 2136
9745.45 2136
9746.38 2045
9747.31 2112
9748.24 2005
9749.17 2054
9750.11 2035
9751.04 1978
9751.97 2057
9752.90 2033
9753.84 1949
9754.77 1844
9755.70 1925
9756.63 1885
9757.57 1918
9758.50 1904
9759.43 1936
9760.36 1891
9761.30 1857
9762.23 1957
9763.16 1934
9764.09 1920
9765.03 1856
9765.96 2050
9766.89 1964
9767.83 1975
9768.76 2013
9769.69 1951
9770.63 1809
9771.56 1871
9772.49 1844
9773.43 1852
9774.36 1929
9775.29 1894
9776.23 1921
9777.16 2069
9778.09 2058
9779.03 2084
9779.96 2165
9780.89 2113
9781.83 2155
9782.76 2203
9783.70 2164
9784.63 2244
9785.56 2155
9786.50 2176
9787.43 2120
9788.37 2030
9789.30 2048
9790.23 1894
9791.17 1849
9792.10 1757
9793.04 1855
9793.97 1782
9794.90 1783
9795.84 1762
9796.77 1827
9797.71 1827
9798.64 1989
9799.58 1961
9800.51 2029
9801.45 2079
9802.38 1980
9803.32 1833
9804.25 1838
9805.19 1717
9806.12 1698
9807.05 1600
9807.99 1570
9808.92 1629
9809.86 1538
9810.80 1492
9811.73 1390
9812.67 1423
9813.60 1548
9814.54 1455
9815.47 1429
9816.41 1453
9817.34 1375
9818.28 1394
9819.21 1331
9820.15 1416
9821.08 1341
9822.02 1375
9822.96 1385
9823.89 1415
9824.83 1437
9825.76 1389
9826.70 1391
9827.63 1339
9828.57 1324
9829.51 1353
9830.44 1331
9831.38 1378
9832.31 1365
9833.25 1249
9834.19 1282
9835.12 1295
9836.06 1300
9837.00 1293
9837.93 1255
9838.87 1285
9839.81 1277
9840.74 1229
9841.68 1262
9842.61 1283
9843.55 1251
9844.49 1280
9845.43 1290
9846.36 1220
9847.30 1242
9848.24 1306
9849.17 1230
9850.11 1320
9851.05 1239
9851.98 1214
9852.92 1223
9853.86 1211
9854.79 1190
9855.73 1265
9856.67 1214
9857.61 1282
9858.54 1307
9859.48 1221
9860.42 1303
9861.36 1264
9862.29 1235
9863.23 1227
9864.17 1198
9865.11 1244
9866.04 1259
9866.98 1222
9867.92 1144
9868.86 1176
9869.80 1145
9870.73 1112
9871.67 1178
9872.61 1182
9873.55 1302
9874.49 1223
9875.42 1182
9876.36 1209
9877.30 1138
9878.24 1115
9879.18 1221
9880.12 1157
9881.05 1115
9881.99 1093
9882.93 1188
9883.87 1196
9884.81 1171
9885.75 1210
9886.69 1168
9887.63 1123
9888.56 1104
9889.50 1107
9890.44 1089
9891.38 1120
9892.32 1094
9893.26 1097
9894.20 1048
9895.14 1109
9896.08 1109
9897.02 1171
9897.95 1042
9898.89 1019
9899.83 1090
9900.77 1081
9901.71 1035
9902.65 1072
9903.59 1091
9904.53 1027
9905.47 1029
9906.41 1063
9907.35 1148
9908.29 1095
9909.23 1094
9910.17 1048
9911.11 1110
9912.05 1198
9912.99 1130
9913.93 1138
9914.87 1128
9915.81 1109
9916.75 1089
9917.69 1198
9918.63 1191
9919.57 1179
9920.51 1124
9921.45 1110
9922.39 1155
9923.33 1284
9924.27 1341
9925.21 1458
9926.15 1633
9927.09 1837
9928.03 1993
9928.97 1974
9929.92 2058
9930.86 2141
9931.80 1921
9932.74 1857
9933.68 1830
9934.62 1553
9935.56 1418
9936.50 1247
9937.44 1207
9938.38 1122
9939.33 1136
9940.27 1204
9941.21 1169
9942.15 1086
9943.09 1106
9944.03 1125
9944.97 1049
9945.92 1128
9946.86 1046
9947.80 1038
9948.74 1089
9949.68 1095
9950.62 1030
9951.57 1099
9952.51 1097
9953.45 1085
9954.39 1081
9955.33 1070
9956.28 1062
9957.22 1082
9958.16 1024
9959.10 1045
9960.04 1024
9960.99 1117
9961.93 1068
9962.87 1060
9963.81 1174
9964.76 1031
9965.70 1012
9966.64 1061
9967.58 1134
9968.53 1190
9969.47 1180
9970.41 1104
9971.35 1194
9972.30 1230
9973.24 1333
9974.18 1176
9975.13 1158
9976.07 1251
9977.01 1267
9977.95 1267
9978.90 1200
9979.84 1189
9980.78 1228
9981.73 1183
9982.67 1163
9983.61 1120
9984.56 1090
9985.50 1045
9986.44 1091
9987.39 1127
9988.33 1149
9989.27 1147
9990.22 1022
9991.16 1089
9992.11 1081
9993.05 1078
9993.99 1045
9994.94 984
9995.88 986
9996.82 1031
9997.77 952
9998.71 989
9999.66 987
10000.60 933
10001.55 938
10002.49 894
10003.43 923
10004.38 945
10005.32 938
10006.27 954
10007.21 1018
10008.16 965
10009.10 926
10010.04 887
10010.99 944
10011.93 913
10012.88 936
10013.82 891
10014.77 944
10015.71 865
10016.66 899
10017.60 822
10018.55 864
10019.49 918
10020.44 959
10021.38 947
10022.33 873
10023.27 910
10024.22 885
10025.16 779
10026.11 877
10027.05 909
10028.00 948
10028.95 976
10029.89 889
10030.84 836
10031.78 839
10032.73 875
10033.67 893
10034.62 888
10035.57 902
10036.51 912
10037.46 826
10038.40 839
10039.35 833
10040.30 858
10041.24 878
10042.19 898
10043.13 845
10044.08 816
10045.03 810
10045.97 811
10046.92 859
10047.86 843
10048.81 857
10049.76 801
10050.70 831
10051.65 788
10052.60 807
10053.54 799
10054.49 805
10055.44 829
10056.38 845
10057.33 872
10058.28 861
10059.22 912
10060.17 917
10061.12 900
10062.07 941
10063.01 810
10063.96 859
10064.91 861
10065.85 858
10066.80 842
10067.75 854
10068.70 812
10069.64 829
10070.59 759
10071.54 740
10072.49 750
10073.43 794
10074.38 776
10075.33 818
10076.28 799
10077.22 790
10078.17 788
10079.12 773
10080.07 752
10081.02 768
10081.96 747
10082.91 758
10083.86 739
10084.81 758
10085.76 805
10086.70 790
10087.65 802
10088.60 735
10089.55 761
10090.50 804
10091.45 772
10092.39 777
10093.34 730
10094.29 712
10095.24 820
10096.19 776
10097.14 799
10098.09 826
10099.03 793
10099.98 830
10100.93 780
10101.88 786
10102.83 859
10103.78 801
10104.73 731
10105.68 822
10106.63 775
10107.58 701
10108.53 785
10109.47 788
10110.42 770
10111.37 773
10112.32 788
10113.27 754
10114.22 751
10115.17 743
10116.12 743
10117.07 718
10118.02 715
10118.97 749
10119.92 768
10120.87 724
10121.82 746
10122.77 777
10123.72 779
10124.67 731
10125.62 779
10126.57 723
10127.52 767
10128.47 742
10129.42 830
10130.37 835
10131.32 822
10132.27 814
10133.22 729
10134.17 768
10135.12 809
10136.07 801
10137.02 791
10137.97 733
10138.92 773
10139.87 843
10140.83 777
10141.78 774
10142.73 769
10143.68 796
10144.63 747
10145.58 775
10146.53 809
10147.48 785
10148.43 791
10149.38 765
10150.34 776
10151.29 753
10152.24 800
10153.19 793
10154.14 774
10155.09 768
10156.04 772
10156.99 798
10157.95 810
10158.90 748
10159.85 778
10160.80 808
10161.75 806
10162.70 791
10163.66 790
10164.61 733
10165.56 799
10166.51 771
10167.46 800
10168.42 787
10169.37 761
10170.32 760
10171.27 794
10172.23 825
10173.18 766
10174.13 816
10175.08 793
10176.03 857
10176.99 878
10177.94 864
10178.89 854
10179.84 789
10180.80 830
10181.75 854
10182.70 869
10183.66 847
10184.61 906
10185.56 941
10186.51 875
10187.47 940
10188.42 1006
10189.37 939
10190.33 1021
10191.28 981
10192.23 914
10193.19 912
10194.14 888
10195.09 920
10196.05 1019
10197.00 977
10197.95 1007
10198.91 1005
10199.86 974
10200.81 1020
10201.77 928
10202.72 956
10203.67 1012
10204.63 1107
10205.58 1027
10206.53 1128
10207.49 1194
10208.44 1247
10209.40 1185
10210.35 1204
10211.30 1144
10212.26 1115
10213.21 1123
10214.17 1039
10215.12 974
10216.08 975
10217.03 918
10217.98 907
10218.94 1020
10219.89 1000
10220.85 953
10221.80 896
10222.76 885
10223.71 927
10224.67 896
10225.62 833
10226.58 925
10227.53 848
10228.49 861
10229.44 870
10230.40 930
10231.35 882
10232.31 883
10233.26 884
10234.22 919
10235.17 919
10236.13 868
10237.08 855
10238.04 918
10238.99 960
10239.95 868
10240.90 868
10241.86 789
10242.81 867
10243.77 840
10244.72 762
10245.68 798
10246.64 825
10247.59 791
10248.55 683
10249.50 749
10250.46 769
10251.42 755
10252.37 727
10253.33 763
10254.28 771
10255.24 796
10256.20 808
10257.15 715
10258.11 719
10259.06 727
10260.02 720
10260.98 695
10261.93 708
10262.89 696
10263.85 704
10264.80 704
10265.76 685
10266.72 651
10267.67 622
10268.63 723
10269.59 770
10270.54 797
10271.50 724
10272.46 673
10273.41 719
10274.37 709
10275.33 723
10276.29 691
10277.24 714
10278.20 692
10279.16 668
10280.11 683
10281.07 682
10282.03 700
10282.99 707
10283.94 764
10284.90 702
10285.86 628
10286.82 633
10287.77 699
10288.73 687
10289.69 654
10290.65 704
10291.61 643
10292.56 683
10293.52 661
10294.48 702
10295.44 748
10296.39 707
10297.35 658
10298.31 743
10299.27 744
10300.23 678
10301.19 675
10302.14 625
10303.10 675
10304.06 634
10305.02 677
10305.98 651
10306.94 613
10307.89 625
10308.85 584
10309.81 685
10310.77 638
10311.73 654
10312.69 714
10313.65 758
10314.61 713
10315.57 666
10316.52 764
10317.48 686
10318.44 710
10319.40 690
10320.36 704
10321.32 660
10322.28 643
10323.24 720
10324.20 752
10325.16 654
10326.12 614
10327.08 671
10328.04 697
10328.99 691
10329.95 698
10330.91 736
10331.87 781
10332.83 778
10333.79 736
10334.75 703
10335.71 673
10336.67 683
10337.63 678
10338.59 626
10339.55 622
10340.51 642
10341.47 640
10342.43 675
10343.39 670
10344.35 701
10345.31 729
10346.27 718
10347.23 680
10348.20 622
10349.16 611
10350.12 679
10351.08 648
10352.04 624
10353.00 663
10353.96 667
10354.92 676
10355.88 624
10356.84 643
10357.80 709
10358.76 683
10359.72 718
10360.69 746
10361.65 722
10362.61 728
10363.57 695
10364.53 675
10365.49 646
10366.45 653
10367.41 713
10368.38 720
10369.34 653
10370.30 619
10371.26 638
10372.22 642
10373.18 595
10374.14 598
10375.11 616
10376.07 591
10377.03 673
10377.99 675
10378.95 610
10379.92 595
10380.88 594
10381.84 633
10382.80 665
10383.76 638
10384.73 616
10385.69 602
10386.65 595
10387.61 615
10388.57 622
10389.54 591
10390.50 620
10391.46 569
10392.42 562
10393.39 550
10394.35 635
10395.31 633
10396.27 651
10397.24 542
10398.20 575
10399.16 585
10400.13 599
10401.09 655
10402.05 601
10403.02 606
10403.98 613
10404.94 583
10405.90 599
10406.87 570
10407.83 531
10408.79 586
10409.76 517
10410.72 535
10411.68 487
10412.65 567
10413.61 625
10414.57 594
10415.54 578
10416.50 618
10417.47 635
10418.43 588
10419.39 612
10420.36 651
10421.32 624
10422.28 675
10423.25 682
10424.21 652
10425.18 619
10426.14 583
10427.10 610
10428.07 569
10429.03 594
10430.00 583
10430.96 588
10431.93 591
10432.89 556
10433.85 602
10434.82 613
10435.78 582
10436.75 584
10437.71 536
10438.68 533
10439.64 509
10440.61 546
10441.57 567
10442.54 516
10443.50 563
10444.47 509
10445.43 562
10446.40 515
10447.36 460
10448.33 547
10449.29 530
10450.26 511
10451.22 509
10452.19 522
10453.15 572
10454.12 560
10455.08 574
10456.05 489
10457.01 518
10457.98 521
10458.95 528
10459.91 499
10460.88 533
10461.84 561
10462.81 513
10463.77 497
10464.74 564
10465.71 554
10466.67 526
10467.64 543
10468.60 518
10469.57 524
10470.54 544
10471.50 554
10472.47 588
10473.44 533
10474.40 541
10475.37 522
10476.33 512
10477.30 497
10478.27 491
10479.23 569
10480.20 564
10481.17 530
10482.13 515
10483.10 536
10484.07 451
10485.03 519
10486.00 495
10486.97 539
10487.93 544
10488.90 504
10489.87 523
10490.84 525
10491.80 527
10492.77 525
10493.74 529
10494.70 530
10495.67 530
10496.64 511
10497.61 489
10498.57 513
10499.54 542
10500.51 560
10501.48 542
10502.44 493
10503.41 517
10504.38 506
10505.35 514
10506.31 556
10507.28 550
10508.25 548
10509.22 514
10510.19 522
10511.15 514
10512.12 547
10513.09 493
10514.06 512
10515.03 461
10516.00 436
10516.96 529
10517.93 575
10518.90 494
10519.87 504
10520.84 506
10521.81 514
10522.77 534
10523.74 538
10524.71 566
10525.68 523
10526.65 475
10527.62 480
10528.59 490
10529.56 545
10530.52 508
10531.49 498
10532.46 523
10533.43 560
10534.40 519
10535.37 520
10536.34 551
10537.31 547
10538.28 536
10539.25 478
10540.22 534
10541.18 570
10542.15 579
10543.12 544
10544.09 539
10545.06 552
10546.03 516
10547.00 501
10547.97 520
10548.94 545
10549.91 550
10550.88 555
10551.85 576
10552.82 525
10553.79 529
10554.76 593
10555.73 549
10556.70 565
10557.67 543
10558.64 531
10559.61 553
10560.58 544
10561.55 599
10562.52 579
10563.49 551
10564.46 548
10565.43 587
10566.40 563
10567.38 514
10568.35 538
10569.32 585
10570.29 567
10571.26 502
10572.23 551
10573.20 567
10574.17 568
10575.14 545
10576.11 534
10577.08 541
10578.06 495
10579.03 542
10580.00 513
10580.97 587
10581.94 575
10582.91 530
10583.88 547
10584.85 543
10585.83 554
10586.80 518
10587.77 553
10588.74 517
10589.71 554
10590.68 635
10591.66 590
10592.63 543
10593.60 539
10594.57 576
10595.54 546
10596.51 563
10597.49 575
10598.46 542
10599.43 571
10600.40 572
10601.37 536
10602.35 540
10603.32 552
10604.29 534
10605.26 549
10606.24 561
10607.21 535
10608.18 499
10609.15 590
10610.13 584
10611.10 559
10612.07 556
10613.04 574
10614.02 593
10614.99 567
10615.96 541
10616.94 517
10617.91 572
10618.88 618
10619.85 578
10620.83 590
10621.80 646
10622.77 604
10623.75 597
10624.72 638
10625.69 651
10626.67 588
10627.64 600
10628.61 674
10629.59 641
10630.56 655
10631.53 629
10632.51 616
10633.48 641
10634.46 626
10635.43 688
10636.40 687
10637.38 744
10638.35 786
10639.32 813
10640.30 776
10641.27 820
10642.25 865
10643.22 863
10644.19 849
10645.17 762
10646.14 773
10647.12 719
10648.09 667
10649.07 633
10650.04 599
10651.01 605
10651.99 593
10652.96 584
10653.94 586
10654.91 575
10655.89 572
10656.86 603
10657.84 517
10658.81 510
10659.79 538
10660.76 553
10661.74 605
10662.71 547
10663.69 558
10664.66 527
10665.64 507
10666.61 551
10667.59 557
10668.56 551
10669.54 513
10670.51 538
10671.49 516
10672.46 529
10673.44 558
10674.42 536
10675.39 568
10676.37 527
10677.34 535
10678.32 579
10679.29 589
10680.27 589
10681.25 579
10682.22 605
10683.20 613
10684.17 502
10685.15 529
10686.12 555
10687.10 571
10688.08 552
10689.05 491
10690.03 532
10691.01 537
10691.98 540
10692.96 526
10693.94 514
10694.91 498
10695.89 503
10696.86 497
10697.84 490
10698.82 479
10699.79 501
10700.77 542
10701.75 554
10702.72 544
10703.70 504
10704.68 542
10705.66 532
10706.63 548
10707.61 583
10708.59 527
10709.56 498
10710.54 552
10711.52 556
10712.50 547
10713.47 551
10714.45 587
10715.43 592
10716.41 568
10717.38 511
10718.36 593
10719.34 536
10720.32 555
10721.29 585
10722.27 524
10723.25 536
10724.23 569
10725.20 569
10726.18 545
10727.16 530
10728.14 524
10729.12 538
10730.09 578
10731.07 571
10732.05 629
10733.03 552
10734.01 539
10734.99 535
10735.96 544
10736.94 525
10737.92 517
10738.90 499
10739.88 544
10740.86 544
10741.83 589
10742.81 553
10743.79 511
10744.77 538
10745.75 519
10746.73 480
10747.71 518
10748.69 569
10749.67 580
10750.64 601
10751.62 519
10752.60 529
10753.58 522
10754.56 589
10755.54 584
10756.52 592
10757.50 569
10758.48 530
10759.46 573
10760.44 566
10761.42 513
10762.40 512
10763.38 559
10764.35 569
10765.33 596
10766.31 577
10767.29 578
10768.27 512
10769.25 523
10770.23 538
10771.21 551
10772.19 560
10773.17 564
10774.15 566
10775.13 554
10776.11 539
10777.09 533
10778.07 617
10779.05 670
10780.04 606
10781.02 662
10782.00 575
10782.98 648
10783.96 657
10784.94 614
10785.92 621
10786.90 685
10787.88 595
10788.86 652
10789.84 654
10790.82 618
10791.80 605
10792.78 557
10793.77 587
10794.75 634
10795.73 548
10796.71 544
10797.69 607
10798.67 648
10799.65 582
10800.63 574
10801.61 562
10802.60 586
10803.58 541
10804.56 527
10805.54 565
10806.52 595
10807.50 634
10808.49 616
10809.47 628
10810.45 636
10811.43 655
10812.41 629
10813.39 639
10814.38 661
10815.36 585
10816.34 621
10817.32 646
10818.30 664
10819.29 669
10820.27 599
10821.25 639
10822.23 628
10823.22 629
10824.20 605
10825.18 612
10826.16 610
10827.15 628
10828.13 627
10829.11 666
10830.09 611
10831.08 677
10832.06 679
10833.04 659
10834.02 685
10835.01 643
10835.99 622
10836.97 620
10837.96 636
10838.94 605
10839.92 549
10840.90 633
10841.89 639
10842.87 616
10843.85 611
10844.84 685
10845.82 661
10846.80 666
10847.79 677
10848.77 700
10849.76 655
10850.74 686
10851.72 651
10852.71 658
10853.69 707
10854.67 742
10855.66 743
10856.64 705
10857.62 685
10858.61 717
10859.59 750
10860.58 694
10861.56 689
10862.55 689
10863.53 671
10864.51 737
10865.50 753
10866.48 737
10867.47 731
10868.45 734
10869.44 740
10870.42 691
10871.40 699
10872.39 790
10873.37 808
10874.36 828
10875.34 841
10876.33 797
10877.31 831
10878.30 806
10879.28 813
10880.27 826
10881.25 832
10882.24 883
10883.22 843
10884.21 796
10885.19 837
10886.18 896
10887.16 868
10888.15 848
10889.13 885
10890.12 888
10891.10 902
10892.09 960
10893.07 931
10894.06 908
10895.05 882
10896.03 924
10897.02 918
10898.00 931
10898.99 921
10899.97 942
10900.96 937
10901.95 935
10902.93 920
10903.92 959
10904.90 978
10905.89 960
10906.88 974
10907.86 1034
10908.85 979
10909.84 1020
10910.82 1021
10911.81 1048
10912.79 1056
10913.78 1119
10914.77 1162
10915.75 1111
10916.74 1126
10917.73 1113
10918.71 1136
10919.70 1208
10920.69 1139
10921.67 1158
10922.66 1232
10923.65 1175
10924.63 1216
10925.62 1175
10926.61 1097
10927.60 1197
10928.58 1143
10929.57 1169
10930.56 1261
10931.54 1194
10932.53 1231
10933.52 1272
10934.51 1312
10935.49 1316
10936.48 1370
10937.47 1418
10938.46 1448
10939.44 1445
10940.43 1280
10941.42 1360
10942.41 1463
10943.39 1488
10944.38 1568
10945.37 1535
10946.36 1600
10947.35 1572
10948.33 1558
10949.32 1536
10950.31 1631
10951.30 1672
10952.29 1677
10953.28 1679
10954.26 1917
10955.25 1992
10956.24 2188
10957.23 2280
10958.22 2431
10959.21 2569
10960.19 2635
10961.18 2742
10962.17 2763
10963.16 2671
10964.15 2585
10965.14 2500
10966.13 2285
10967.11 2167
10968.10 2087
10969.09 2030
10970.08 1968
10971.07 1943
10972.06 1854
10973.05 1763
10974.04 1807
10975.03 1737
10976.02 1767
10977.01 1769
10978.00 1742
10978.98 1704
10979.97 1685
10980.96 1678
10981.95 1723
10982.94 1814
10983.93 1881
10984.92 1921
10985.91 1983
10986.90 1999
10987.89 1956
10988.88 1905
10989.87 1986
10990.86 2026
10991.85 2051
10992.84 2019
10993.83 2107
10994.82 2312
10995.81 2563
10996.80 2715
10997.79 3077
10998.78 3381
10999.77 3699
11000.76 3939
11001.75 4178
11002.74 4255
11003.73 4055
11004.72 3936
11005.72 3786
11006.71 3373
11007.70 2962
11008.69 2711
11009.68 2349
11010.67 2148
11011.66 1951
11012.65 1875
11013.64 1812
11014.63 1652
11015.62 1739
11016.61 1622
11017.61 1500
11018.60 1567
11019.59 1580
11020.58 1553
11021.57 1460
11022.56 1390
11023.55 1308
11024.55 1315
11025.54 1299
11026.53 1327
11027.52 1292
11028.51 1186
11029.50 1245
11030.49 1191
11031.49 1224
11032.48 1208
11033.47 1195
11034.46 1151
11035.45 1160
11036.45 1118
11037.44 1161
11038.43 1104
11039.42 1119
11040.41 1176
11041.41 1203
11042.40 1153
11043.39 1142
11044.38 1105
11045.38 1104
11046.37 1099
11047.36 1069
11048.35 1099
11049.35 945
11050.34 994
11051.33 1013
11052.32 1018
11053.32 970
11054.31 970
11055.30 960
11056.30 995
11057.29 949
11058.28 899
11059.27 911
11060.27 934
11061.26 1024
11062.25 1016
11063.25 985
11064.24 1003
11065.23 1011
11066.23 1023
11067.22 1014
11068.21 1027
11069.21 1069
11070.20 989
11071.19 967
11072.19 912
11073.18 969
11074.17 1020
11075.17 1029
11076.16 980
11077.16 986
11078.15 1031
11079.14 1084
11080.14 1090
11081.13 1057
11082.13 1040
11083.12 1034
11084.11 956
11085.11 979
11086.10 995
11087.10 977
11088.09 956
11089.09 959
11090.08 949
11091.07 915
11092.07 940
11093.06 925
11094.06 871
11095.05 878
11096.05 897
11097.04 969
11098.04 939
11099.03 920
11100.03 919
11101.02 900
11102.02 880
11103.01 821
11104.01 877
11105.00 846
11106.00 826
11106.99 873
11107.99 848
11108.98 865
11109.98 876
11110.97 831
11111.97 811
11112.96 845
11113.96 754
11114.95 772
11115.95 792
11116.95 878
11117.94 838
11118.94 795
11119.93 833
11120.93 759
11121.92 794
11122.92 775
11123.92 809
11124.91 823
11125.91 836
11126.90 799
11127.90 801
11128.90 821
11129.89 826
11130.89 850
11131.89 823
11132.88 810
11133.88 803
11134.87 787
11135.87 802
11136.87 769
11137.86 755
11138.86 767
11139.86 771
11140.85 758
11141.85 776
11142.85 772
11143.84 803
11144.84 736
11145.84 747
11146.84 798
11147.83 808
11148.83 803
11149.83 773
11150.82 704
11151.82 667
11152.82 753
11153.82 708
11154.81 736
11155.81 680
11156.81 645
11157.80 656
11158.80 737
11159.80 691
11160.80 709
11161.79 696
11162.79 694
11163.79 685
11164.79 668
11165.79 650
11166.78 655
11167.78 653
11168.78 646
11169.78 601
11170.78 715
11171.77 715
11172.77 654
11173.77 700
11174.77 676
11175.77 647
11176.76 681
11177.76 647
11178.76 689
11179.76 646
11180.76 665
11181.76 649
11182.76 695
11183.75 651
11184.75 649
11185.75 663
11186.75 627
11187.75 673
11188.75 602
11189.75 615
11190.75 741
11191.74 723
11192.74 712
11193.74 677
11194.74 663
11195.74 626
11196.74 668
11197.74 728
11198.74 676
11199.74 686
11200.74 697
11201.74 659
11202.74 661
11203.74 657
11204.74 676
11205.73 634
11206.73 627
11207.73 673
11208.73 657
11209.73 641
11210.73 664
11211.73 669
11212.73 635
11213.73 624
11214.73 719
11215.73 618
11216.73 608
11217.73 624
11218.73 665
11219.73 628
11220.73 589
11221.73 635
11222.73 587
11223.74 627
11224.74 638
11225.74 620
11226.74 629
11227.74 597
11228.74 615
11229.74 637
11230.74 593
11231.74 572
11232.74 593
11233.74 587
11234.74 515
11235.74 569
11236.74 629
11237.75 610
11238.75 561
11239.75 568
11240.75 594
11241.75 531
11242.75 589
11243.75 538
11244.75 558
11245.76 573
11246.76 592
11247.76 620
11248.76 665
11249.76 655
11250.76 603
11251.76 626
11252.77 562
11253.77 568
11254.77 595
11255.77 594
11256.77 559
11257.78 545
11258.78 539
11259.78 557
11260.78 563
11261.78 585
11262.79 562
11263.79 600
11264.79 631
11265.79 541
11266.79 536
11267.80 591
11268.80 610
11269.80 592
11270.80 560
11271.81 646
11272.81 624
11273.81 578
11274.81 614
11275.82 568
11276.82 590
11277.82 595
11278.83 627
11279.83 600
11280.83 661
11281.83 675
11282.84 626
11283.84 659
11284.84 632
11285.85 569
11286.85 633
11287.85 599
11288.86 597
11289.86 584
11290.86 616
11291.87 599
11292.87 648
11293.87 646
11294.88 617
11295.88 625
11296.89 668
11297.89 653
11298.89 558
11299.90 563
11300.90 617
11301.90 623
11302.91 681
11303.91 681
11304.92 613
11305.92 642
11306.92 682
11307.93 713
11308.93 694
11309.94 705
11310.94 774
11311.95 800
11312.95 805
11313.95 841
11314.96 936
11315.96 908
11316.97 916
11317.97 929
11318.98 773
11319.98 818
11320.99 796
11321.99 711
11323.00 661
11324.00 617
11325.01 560
11326.01 554
11327.02 563
11328.02 555
11329.03 559
11330.03 556
11331.04 589
11332.04 526
11333.05 518
11334.05 578
11335.06 537
11336.06 514
11337.07 535
11338.07 519
11339.08 504
11340.09 544
11341.09 546
11342.10 497
11343.10 487
11344.11 477
11345.11 482
11346.12 523
11347.13 507
11348.13 490
11349.14 576
11350.14 547
11351.15 542
11352.16 537
11353.16 469
11354.17 522
11355.17 517
11356.18 523
11357.19 555
11358.19 570
11359.20 502
11360.21 559
11361.21 546
11362.22 566
11363.23 569
11364.23 563
11365.24 577
11366.25 591
11367.25 590
11368.26 566
11369.27 514
11370.27 538
11371.28 534
11372.29 514
11373.29 508
11374.30 501
11375.31 545
11376.32 492
11377.32 508
11378.33 480
11379.34 533
11380.35 551
11381.35 555
11382.36 498
11383.37 542
11384.38 511
11385.38 510
11386.39 559
11387.40 560
11388.41 568
11389.41 548
11390.42 519
11391.43 541
11392.44 503
11393.45 523
11394.45 506
11395.46 521
11396.47 506
11397.48 538
11398.49 582
11399.49 539
11400.50 566
11401.51 572
11402.52 543
11403.53 538
11404.54 508
11405.54 557
11406.55 537
11407.56 583
11408.57 574
11409.58 547
11410.59 511
11411.60 556
11412.61 521
11413.61 563
11414.62 521
11415.63 553
11416.64 551
11417.65 519
11418.66 495
11419.67 527
11420.68 539
11421.69 559
11422.70 564
11423.71 490
11424.71 492
11425.72 504
11426.73 541
11427.74 534
11428.75 559
11429.76 544
11430.77 522
11431.78 554
11432.79 541
11433.80 555
11434.81 535
11435.82 593
11436.83 551
11437.84 532
11438.85 548
11439.86 545
11440.87 576
11441.88 516
11442.89 513
11443.90 507
11444.91 509
11445.92 573
11446.93 554
11447.94 486
11448.95 492
11449.96 475
11450.97 484
11451.98 523
11452.99 506
11454.01 502
11455.02 526
11456.03 593
11457.04 547
11458.05 500
11459.06 506
11460.07 571
11461.08 532
11462.09 520
11463.10 536
11464.11 540
11465.13 500
11466.14 502
11467.15 534
11468.16 528
11469.17 500
11470.18 566
11471.19 551
11472.20 531
11473.22 538
11474.23 553
11475.24 564
11476.25 513
11477.26 552
11478.27 537
11479.29 532
11480.30 523
11481.31 521
11482.32 517
11483.33 535
11484.35 504
11485.36 515
11486.37 553
11487.38 527
11488.39 522
11489.41 505
11490.42 511
11491.43 519
11492.44 527
11493.46 479
11494.47 516
11495.48 516
11496.49 527
11497.51 493
11498.52 459
11499.53 462
11500.54 508
11501.56 513
11502.57 490
11503.58 472
11504.59 499
11505.61 524
11506.62 469
11507.63 510
11508.65 476
11509.66 441
11510.67 449
11511.69 490
11512.70 447
11513.71 490
11514.73 507
11515.74 498
11516.75 470
11517.77 491
11518.78 538
11519.79 492
11520.81 488
11521.82 475
11522.83 509
11523.85 504
11524.86 489
11525.88 490
11526.89 472
11527.90 459
11528.92 519
11529.93 485
11530.95 541
11531.96 550
11532.97 524
11533.99 514
11535.00 457
11536.02 530
11537.03 558
11538.05 496
11539.06 441
11540.07 475
11541.09 513
11542.10 553
11543.12 556
11544.13 516
11545.15 497
11546.16 537
11547.18 497
11548.19 516
11549.21 503
11550.22 488
11551.24 512
11552.25 554
11553.27 535
11554.28 556
11555.30 508
11556.31 482
11557.33 497
11558.34 549
11559.36 508
11560.37 511
11561.39 501
11562.40 552
11563.42 516
11564.43 533
11565.45 552
11566.47 560
11567.48 565
11568.50 552
11569.51 569
11570.53 581
11571.54 536
11572.56 508
11573.58 566
11574.59 569
11575.61 539
11576.62 569
11577.64 554
11578.66 499
11579.67 526
11580.69 566
11581.70 648
11582.72 613
11583.74 642
11584.75 616
11585.77 662
11586.79 636
11587.80 686
11588.82 614
11589.84 607
11590.85 618
11591.87 667
11592.89 669
11593.90 644
11594.92 664
11595.94 739
11596.95 708
11597.97 715
11598.99 767
11600.01 820
11601.02 875
11602.04 961
11603.06 1012
11604.07 1002
11605.09 1073
11606.11 1064
11607.13 1150
11608.14 1084
11609.16 967
11610.18 894
11611.20 847
11612.21 803
11613.23 765
11614.25 666
11615.27 670
11616.29 664
11617.30 627
11618.32 620
11619.34 611
11620.36 609
11621.38 672
11622.39 609
11623.41 595
11624.43 548
11625.45 578
11626.47 539
11627.48 558
11628.50 566
11629.52 504
11630.54 521
11631.56 533
11632.58 535
11633.59 536
11634.61 514
11635.63 564
11636.65 529
11637.67 508
11638.69 553
11639.71 585
11640.73 556
11641.75 504
11642.76 480
11643.78 492
11644.80 536
11645.82 515
11646.84 524
11647.86 488
11648.88 489
11649.90 511
11650.92 510
11651.94 551
11652.96 525
11653.98 459
11655.00 481
11656.01 466
11657.03 467
11658.05 492
11659.07 478
11660.09 447
11661.11 436
11662.13 480
11663.15 500
11664.17 477
11665.19 497
11666.21 501
11667.23 482
11668.25 500
11669.27 424
11670.29 478
11671.31 494
11672.33 523
11673.35 488
11674.37 478
11675.39 499
11676.42 551
11677.44 484
11678.46 515
11679.48 515
11680.50 524
11681.52 537
11682.54 472
11683.56 491
11684.58 506
11685.60 484
11686.62 487
11687.64 510
11688.66 496
11689.69 524
11690.71 505
11691.73 491
11692.75 493
11693.77 535
11694.79 476
11695.81 524
11696.83 539
11697.85 514
11698.88 472
11699.90 535
11700.92 514
11701.94 510
11702.96 507
11703.98 499
11705.01 486
11706.03 488
11707.05 463
11708.07 547
11709.09 544
11710.12 472
11711.14 502
11712.16 483
11713.18 525
11714.20 547
11715.23 485
11716.25 528
11717.27 468
11718.29 487
11719.31 534
11720.34 495
11721.36 493
11722.38 493
11723.40 476
11724.43 434
11725.45 443
11726.47 469
11727.49 562
11728.52 529
11729.54 434
11730.56 426
11731.59 502
11732.61 500
11733.63 486
11734.65 494
11735.68 545
11736.70 553
11737.72 535
11738.75 516
11739.77 513
11740.79 468
11741.82 503
11742.84 504
11743.86 497
11744.89 500
11745.91 511
11746.93 480
11747.96 513
11748.98 514
11750.01 499
11751.03 508
11752.05 518
11753.08 561
11754.10 556
11755.12 587
11756.15 533
11757.17 503
11758.20 499
11759.22 507
11760.24 500
11761.27 520
11762.29 503
11763.32 550
11764.34 518
11765.37 562
11766.39 471
11767.41 481
11768.44 520
11769.46 531
11770.49 517
11771.51 515
11772.54 505
11773.56 532
11774.59 536
11775.61 512
11776.64 497
11777.66 528
11778.69 500
11779.71 539
11780.74 501
11781.76 517
11782.79 588
11783.81 556
11784.84 541
11785.86 529
11786.89 523
11787.91 546
11788.94 511
11789.96 470
11790.99 509
11792.01 552
11793.04 590
11794.07 533
11795.09 617
11796.12 616
11797.14 587
11798.17 598
11799.19 566
11800.22 549
11801.25 588
11802.27 558
11803.30 583
11804.32 592
11805.35 577
11806.38 622
11807.40 603
11808.43 571
11809.45 627
11810.48 602
11811.51 617
11812.53 602
11813.56 611
11814.59 551
11815.61 558
11816.64 629
11817.67 658
11818.69 685
11819.72 596
11820.75 602
11821.77 568
11822.80 608
11823.83 640
11824.85 607
11825.88 601
11826.91 650
11827.94 638
11828.96 651
11829.99 627
11831.02 652
11832.04 669
11833.07 631
11834.10 631
11835.13 676
11836.15 683
11837.18 669
11838.21 679
11839.24 670
11840.26 658
11841.29 697
11842.32 656
11843.35 725
11844.37 721
11845.40 666
11846.43 697
11847.46 719
11848.49 738
11849.51 732
11850.54 711
11851.57 739
11852.60 737
11853.63 738
11854.65 784
11855.68 786
11856.71 747
11857.74 838
11858.77 865
11859.80 791
11860.83 847
11861.85 852
11862.88 847
11863.91 832
11864.94 835
11865.97 811
11867.00 818
11868.03 860
11869.05 841
11870.08 871
11871.11 840
11872.14 856
11873.17 876
11874.20 939
11875.23 897
11876.26 971
11877.29 873
11878.32 940
11879.35 946
11880.38 934
11881.40 963
11882.43 957
11883.46 1030
11884.49 1041
11885.52 1030
11886.55 1038
11887.58 1123
11888.61 1096
11889.64 1117
11890.67 1096
11891.70 1066
11892.73 1167
11893.76 1221
11894.79 1156
11895.82 1275
11896.85 1323
11897.88 1325
11898.91 1426
11899.94 1424
11900.97 1514
11902.00 1551
11903.03 1641
11904.06 1711
11905.09 1617
11906.12 1669
11907.15 1668
11908.18 1525
11909.22 1499
11910.25 1445
11911.28 1386
11912.31 1385
11913.34 1467
11914.37 1476
11915.40 1393
11916.43 1382
11917.46 1369
11918.49 1412
11919.52 1332
11920.55 1312
11921.59 1383
11922.62 1472
11923.65 1361
11924.68 1483
11925.71 1599
11926.74 1630
11927.77 1673
11928.81 1869
11929.84 2080
11930.87 2114
11931.90 2266
11932.93 2460
11933.96 2459
11935.00 2383
11936.03 2329
11937.06 2271
11938.09 2215
11939.12 2035
11940.15 1846
11941.19 1740
11942.22 1618
11943.25 1480
11944.28 1412
11945.31 1288
11946.35 1265
11947.38 1227
11948.41 1175
11949.44 1146
11950.48 1108
11951.51 1114
11952.54 1142
11953.57 1019
11954.61 1011
11955.64 1017
11956.67 971
11957.70 1015
11958.74 1014
11959.77 946
11960.80 929
11961.84 985
11962.87 968
11963.90 988
11964.93 1022
11965.97 977
11967.00 919
11968.03 994
11969.07 1030
11970.10 999
11971.13 950
11972.17 961
11973.20 937
11974.23 949
11975.27 970
11976.30 951
11977.33 892
11978.37 958
11979.40 899
11980.44 936
11981.47 890
11982.50 893
11983.54 935
11984.57 905
11985.60 848
11986.64 866
11987.67 828
11988.71 904
11989.74 873
11990.77 961
11991.81 892
11992.84 821
11993.88 844
11994.91 867
11995.95 888
11996.98 888
11998.02 869
11999.05 939
12000.08 921
12001.12 920
12002.15 933
12003.19 972
12004.22 949
12005.26 938
12006.29 932
12007.33 926
12008.36 1020
12009.40 1009
12010.43 923
12011.47 987
12012.50 1042
12013.54 1001
12014.57 993
12015.61 1014
12016.64 1008
12017.68 1025
12018.71 1046
12019.75 1079
12020.78 1115
12021.82 1079
12022.86 1024
12023.89 1009
12024.93 1066
12025.96 1083
12027.00 1072
12028.03 1064
12029.07 1060
12030.11 1077
12031.14 1072
12032.18 1032
12033.21 1003
12034.25 1058
12035.29 1077
12036.32 1074
12037.36 1065
12038.39 1071
12039.43 993
12040.47 976
12041.50 1020
12042.54 1016
12043.58 967
12044.61 1006
12045.65 962
12046.69 982
12047.72 1021
12048.76 939
12049.80 997
12050.83 1018
12051.87 1092
12052.91 1074
12053.94 1041
12054.98 969
12056.02 1041
12057.05 1086
12058.09 1032
12059.13 1072
12060.16 1096
12061.20 1052
12062.24 1054
12063.28 1062
12064.31 1003
12065.35 1013
12066.39 988
12067.43 1016
12068.46 1009
12069.50 1062
12070.54 1119
12071.58 1024
12072.61 1071
12073.65 1091
12074.69 1112
12075.73 1109
12076.76 1074
12077.80 1090
12078.84 1080
12079.88 1088
12080.92 1107
12081.95 1121
12082.99 1153
12084.03 1164
12085.07 1170
12086.11 1186
12087.15 1147
12088.18 1153
12089.22 1195
12090.26 1212
12091.30 1239
12092.34 1211
12093.38 1205
12094.42 1219
12095.45 1279
12096.49 1335
12097.53 1317
12098.57 1348
12099.61 1437
12100.65 1536
12101.69 1629
12102.73 1628
12103.76 1722
12104.80 1741
12105.84 1856
12106.88 1743
12107.92 1706
12108.96 1690
12110.00 1577
12111.04 1469
12112.08 1371
12113.12 1360
12114.16 1229
12115.20 1115
12116.24 1025
12117.28 962
12118.32 1025
12119.36 984
12120.40 882
12121.44 944
12122.47 912
12123.51 914
12124.55 837
12125.59 830
12126.63 840
12127.67 821
12128.71 810
12129.76 756
12130.80 794
12131.84 800
12132.88 801
12133.92 797
12134.96 777
12136.00 777
12137.04 753
12138.08 802
12139.12 775
12140.16 843
12141.20 775
12142.24 781
12143.28 813
12144.32 776
12145.36 752
12146.40 781
12147.44 752
12148.49 730
12149.53 679
12150.57 730
12151.61 702
12152.65 707
12153.69 680
12154.73 696
12155.77 716
12156.81 690
12157.86 635
12158.90 688
12159.94 672
12160.98 724
12162.02 722
12163.06 669
12164.10 657
12165.15 727
12166.19 717
12167.23 662
12168.27 677
12169.31 707
12170.36 660
12171.40 656
12172.44 645
12173.48 674
12174.52 665
12175.57 625
12176.61 629
12177.65 678
12178.69 668
12179.73 653
12180.78 711
12181.82 692
12182.86 666
12183.90 681
12184.95 688
12185.99 647
12187.03 675
12188.07 712
12189.12 695
12190.16 689
12191.20 676
12192.25 681
12193.29 635
12194.33 652
12195.37 672
12196.42 682
12197.46 638
12198.50 685
12199.55 709
12200.59 690
12201.63 650
12202.68 683
12203.72 685
12204.76 650
12205.81 649
12206.85 747
12207.89 736
12208.94 685
12209.98 697
12211.02 649
12212.07 627
12213.11 676
12214.16 673
12215.20 690
12216.24 656
12217.29 655
12218.33 643
12219.37 701
12220.42 683
12221.46 665
12222.51 671
12223.55 689
12224.60 685
12225.64 637
12226.68 653
12227.73 681
12228.77 688
12229.82 661
12230.86 686
12231.91 649
12232.95 642
12234.00 608
12235.04 674
12236.08 630
12237.13 661
12238.17 634
12239.22 675
12240.26 652
12241.31 583
12242.35 623
12243.40 586
12244.44 598
12245.49 615
12246.53 617
12247.58 631
12248.62 580
12249.67 645
12250.72 666
12251.76 575
12252.81 611
12253.85 629
12254.90 595
12255.94 542
12256.99 541
12258.03 559
12259.08 620
12260.13 586
12261.17 537
12262.22 487
12263.26 537
12264.31 601
12265.35 596
12266.40 561
12267.45 539
12268.49 568
12269.54 567
12270.59 574
12271.63 537
12272.68 562
12273.72 534
12274.77 526
12275.82 579
12276.86 549
12277.91 571
12278.96 595
12280.00 582
12281.05 566
12282.10 557
12283.14 569
12284.19 594
12285.24 568
12286.28 514
12287.33 531
12288.38 556
12289.42 562
12290.47 539
12291.52 563
12292.57 493
12293.61 501
12294.66 488
12295.71 518
12296.75 529
12297.80 553
12298.85 547
12299.90 527
12300.94 526
12301.99 516
12303.04 523
12304.09 543
12305.13 521
12306.18 519
12307.23 490
12308.28 447
12309.33 533
12310.37 485
12311.42 534
12312.47 509
12313.52 493
12314.57 523
12315.61 485
12316.66 518
12317.71 532
12318.76 528
12319.81 478
12320.85 527
12321.90 535
12322.95 524
12324.00 508
12325.05 495
12326.10 521
12327.15 496
12328.19 471
12329.24 511
12330.29 532
12331.34 500
12332.39 534
12333.44 522
12334.49 506
12335.54 502
12336.59 499
12337.63 530
12338.68 544
12339.73 484
12340.78 472
12341.83 510
12342.88 519
12343.93 523
12344.98 570
12346.03 540
12347.08 501
12348.13 493
12349.18 524
12350.23 560
12351.28 507
12352.33 528
12353.38 522
12354.43 547
12355.48 535
12356.52 535
12357.57 505
12358.62 518
12359.67 497
12360.72 491
12361.77 542
12362.82 577
12363.88 553
12364.93 560
12365.98 514
12367.03 540
12368.08 509
12369.13 519
12370.18 558
12371.23 542
12372.28 481
12373.33 533
12374.38 587
12375.43 533
12376.48 500
12377.53 548
12378.58 592
12379.63 600
12380.68 564
12381.73 554
12382.79 587
12383.84 545
12384.89 591
12385.94 553
12386.99 546
12388.04 572
12389.09 507
12390.14 529
12391.20 558
12392.25 519
12393.30 539
12394.35 511
12395.40 523
12396.45 547
12397.50 522
12398.56 573
12399.61 558
12400.66 540
12401.71 576
12402.76 544
12403.81 572
12404.87 557
12405.92 533
12406.97 592
12408.02 606
12409.07 564
12410.13 532
12411.18 602
12412.23 656
12413.28 614
12414.34 578
12415.39 595
12416.44 645
12417.49 638
12418.55 628
12419.60 593
12420.65 568
12421.70 618
12422.76 644
12423.81 623
12424.86 592
12425.91 575
12426.97 601
12428.02 612
12429.07 553
12430.13 585
12431.18 576
12432.23 626
12433.29 605
12434.34 576
12435.39 606
12436.44 647
12437.50 651
12438.55 588
12439.61 620
12440.66 583
12441.71 565
12442.77 603
12443.82 596
12444.87 603
12445.93 601
12446.98 615
12448.03 593
12449.09 609
12450.14 604
12451.20 607
12452.25 558
12453.30 613
12454.36 578
12455.41 616
12456.47 675
12457.52 619
12458.57 670
12459.63 693
12460.68 686
12461.74 757
12462.79 702
12463.85 691
12464.90 683
12465.95 756
12467.01 753
12468.06 776
12469.12 741
12470.17 814
12471.23 911
12472.28 923
12473.34 1026
12474.39 1112
12475.45 1245
12476.50 1337
12477.56 1350
12478.61 1404
12479.67 1404
12480.72 1386
12481.78 1355
12482.83 1333
12483.89 1251
12484.94 1210
12486.00 1092
12487.05 1024
12488.11 986
12489.17 850
12490.22 791
12491.28 758
12492.33 693
12493.39 717
12494.44 662
12495.50 663
12496.55 690
12497.61 668
12498.67 678
12499.72 695
12500.78 667
12501.83 633
12502.89 595
12503.95 647
12505.00 665
12506.06 624
12507.12 621
12508.17 619
12509.23 625
12510.28 589
12511.34 592
12512.40 629
12513.45 601
12514.51 602
12515.57 609
12516.62 621
12517.68 657
12518.74 609
12519.79 606
12520.85 614
12521.91 603
12522.96 604
12524.02 572
12525.08 613
12526.14 589
12527.19 574
12528.25 571
12529.31 550
12530.36 610
12531.42 577
12532.48 553
12533.54 556
12534.59 615
12535.65 635
12536.71 619
12537.77 611
12538.82 634
12539.88 629
12540.94 612
12542.00 634
12543.05 608
12544.11 605
12545.17 662
12546.23 669
12547.29 598
12548.34 631
12549.40 640
12550.46 693
12551.52 785
12552.58 737
12553.64 790
12554.69 797
12555.75 799
12556.81 803
12557.87 775
12558.93 817
12559.99 927
12561.04 916
12562.10 864
12563.16 835
12564.22 884
12565.28 816
12566.34 742
12567.40 761
12568.45 769
12569.51 741
12570.57 719
12571.63 685
12572.69 635
12573.75 623
12574.81 577
12575.87 623
12576.93 590
12577.99 620
12579.05 624
12580.11 597
12581.16 618
12582.22 606
12583.28 588
12584.34 622
12585.40 592
12586.46 594
12587.52 587
12588.58 574
12589.64 599
12590.70 589
12591.76 620
12592.82 563
12593.88 574
12594.94 592
12596.00 543
12597.06 527
12598.12 534
12599.18 584
12600.24 588
12601.30 510
12602.36 527
12603.42 546
12604.48 520
12605.54 547
12606.60 507
12607.66 551
12608.72 509
12609.79 546
12610.85 573
12611.91 568
12612.97 580
12614.03 522
12615.09 548
12616.15 525
12617.21 540
12618.27 614
12619.33 588
12620.39 662
12621.45 595
12622.52 581
12623.58 578
12624.64 569
12625.70 580
12626.76 595
12627.82 603
12628.88 592
12629.95 535
12631.01 526
12632.07 553
12633.13 518
12634.19 555
12635.25 554
12636.31 528
12637.38 508
12638.44 493
12639.50 529
12640.56 509
12641.62 519
12642.69 478
12643.75 542
12644.81 547
12645.87 486
12646.93 516
12648.00 479
12649.06 499
12650.12 496
12651.18 514
12652.25 511
12653.31 541
12654.37 539
12655.43 522
12656.50 553
12657.56 509
12658.62 481
12659.68 479
12660.75 482
12661.81 496
12662.87 472
12663.94 476
12665.00 468
12666.06 477
12667.12 479
12668.19 526
12669.25 499
12670.31 473
12671.38 465
12672.44 543
12673.50 485
12674.57 447
12675.63 444
12676.69 501
12677.76 454
12678.82 439
12679.88 463
12680.95 473
12682.01 446
12683.07 471
12684.14 517
12685.20 516
12686.27 485
12687.33 488
12688.39 459
12689.46 520
12690.52 517
12691.59 471
12692.65 510
12693.71 476
12694.78 511
12695.84 464
12696.91 501
12697.97 487
12699.04 531
12700.10 495
12701.16 514
12702.23 488
12703.29 517
12704.36 498
12705.42 541
12706.49 492
12707.55 524
12708.62 551
12709.68 542
12710.75 503
12711.81 499
12712.88 527
12713.94 481
12715.01 481
12716.07 467
12717.14 472
12718.20 492
12719.27 499
12720.33 542
12721.40 506
12722.46 509
12723.53 479
12724.59 542
12725.66 518
12726.72 531
12727.79 515
12728.86 508
12729.92 478
12730.99 521
12732.05 536
12733.12 509
12734.18 502
12735.25 506
12736.32 500
12737.38 512
12738.45 536
12739.51 509
12740.58 500
12741.65 477
12742.71 490
12743.78 464
12744.85 496
12745.91 497
12746.98 487
12748.04 446
12749.11 458
12750.18 460
12751.24 454
12752.31 440
12753.38 488
12754.44 449
12755.51 435
12756.58 450
12757.64 449
12758.71 475
12759.78 444
12760.85 452
12761.91 467
12762.98 465
12764.05 507
12765.11 466
12766.18 438
12767.25 436
12768.32 420
12769.38 459
12770.45 440
12771.52 426
12772.58 443
12773.65 439
12774.72 451
12775.79 457
12776.86 451
12777.92 450
12778.99 442
12780.06 406
12781.13 413
12782.19 425
12783.26 433
12784.33 424
12785.40 432
12786.47 459
12787.53 425
12788.60 418
12789.67 384
12790.74 403
12791.81 414
12792.87 430
12793.94 440
12795.01 478
12796.08 458
12797.15 428
12798.22 422
12799.29 445
12800.35 463
12801.42 481
12802.49 479
12803.56 383
12804.63 426
12805.70 402
12806.77 446
12807.84 450
12808.90 445
12809.97 502
12811.04 410
12812.11 473
12813.18 485
12814.25 479
12815.32 464
12816.39 468
12817.46 491
12818.53 494
12819.60 468
12820.67 462
12821.74 534
12822.81 488
12823.88 449
12824.94 477
12826.01 461
12827.08 465
12828.15 463
12829.22 432
12830.29 407
12831.36 423
12832.43 453
12833.50 511
12834.57 479
12835.64 442
12836.71 456
12837.78 461
12838.85 440
12839.92 433
12840.99 470
12842.07 413
12843.14 464
12844.21 440
12845.28 420
12846.35 354
12847.42 398
12848.49 484
12849.56 410
12850.63 375
12851.70 385
12852.77 411
12853.84 438
12854.91 450
12855.98 397
12857.06 429
12858.13 400
12859.20 412
12860.27 414
12861.34 350
12862.41 392
12863.48 472
12864.55 394
12865.62 387
12866.70 391
12867.77 397
12868.84 414
12869.91 405
12870.98 416
12872.05 418
12873.13 459
12874.20 385
12875.27 399
12876.34 409
12877.41 411
12878.48 429
12879.56 437
12880.63 422
12881.70 362
12882.77 381
12883.84 416
12884.92 416
12885.99 374
12887.06 325
12888.13 389
12889.21 381
12890.28 412
12891.35 392
12892.42 370
12893.50 393
12894.57 426
12895.64 398
12896.71 373
12897.79 386
12898.86 379
12899.93 413
12901.00 411
12902.08 367
12903.15 376
12904.22 394
12905.30 410
12906.37 380
12907.44 393
12908.52 389
12909.59 367
12910.66 404
12911.73 357
12912.81 362
12913.88 397
12914.96 416
12916.03 420
12917.10 390
12918.18 366
12919.25 400
12920.32 388
12921.40 374
12922.47 379
12923.54 333
12924.62 372
12925.69 394
12926.77 381
12927.84 402
12928.91 387
12929.99 404
12931.06 409
12932.14 372
12933.21 388
12934.28 373
12935.36 410
12936.43 409
12937.51 413
12938.58 383
12939.66 425
12940.73 456
12941.80 369
12942.88 369
12943.95 405
12945.03 408
12946.10 423
12947.18 375
12948.25 366
12949.33 401
12950.40 395
12951.48 362
12952.55 372
12953.63 376
12954.70 392
12955.78 361
12956.85 407
12957.93 398
12959.00 386
12960.08 414
12961.15 459
12962.23 409
12963.30 360
12964.38 360
12965.46 371
12966.53 365
12967.61 400
12968.68 388
12969.76 403
12970.83 418
12971.91 410
12972.99 398
12974.06 405
12975.14 397
12976.21 409
12977.29 395
12978.37 384
12979.44 398
12980.52 376
12981.59 413
12982.67 397
12983.75 348
12984.82 389
12985.90 437
12986.98 424
12988.05 402
12989.13 392
12990.20 406
12991.28 433
12992.36 429
12993.43 398
12994.51 379
12995.59 431
12996.67 415
12997.74 419
12998.82 429
12999.90 427
13000.97 370
13002.05 390
13003.13 419
13004.20 406
13005.28 387
13006.36 401
13007.44 422
13008.51 431
13009.59 401
13010.67 419
13011.75 453
13012.82 396
13013.90 377
13014.98 387
13016.06 375
13017.13 441
13018.21 400
13019.29 422
13020.37 412
13021.44 384
13022.52 406
13023.60 466
13024.68 382
13025.76 406
13026.83 435
13027.91 404
13028.99 417
13030.07 388
13031.15 410
13032.23 460
13033.30 446
13034.38 449
13035.46 461
13036.54 406
13037.62 396
13038.70 416
13039.77 424
13040.85 465
13041.93 437
13043.01 437
13044.09 417
13045.17 431
13046.25 429
13047.33 415
13048.40 413
13049.48 423
13050.56 442
13051.64 433
13052.72 413
13053.80 428
13054.88 402
13055.96 434
13057.04 444
13058.12 471
13059.20 436
13060.28 439
13061.36 392
13062.44 398
13063.51 421
13064.59 401
13065.67 428
13066.75 467
13067.83 484
13068.91 377
13069.99 419
13071.07 410
13072.15 438
13073.23 426
13074.31 400
13075.39 430
13076.47 392
13077.55 366
13078.63 414
13079.71 396
13080.79 452
13081.87 438
13082.96 467
13084.04 427
13085.12 425
13086.20 425
13087.28 417
13088.36 400
13089.44 404
13090.52 441
13091.60 455
13092.68 383
13093.76 432
13094.84 401
13095.92 377
13097.00 383
13098.09 402
13099.17 404
13100.25 441
13101.33 394
13102.41 458
13103.49 424
13104.57 416
13105.65 391
13106.74 432
13107.82 459
13108.90 425
13109.98 418
13111.06 392
13112.14 404
13113.22 420
13114.31 396
13115.39 397
13116.47 430
13117.55 446
13118.63 449
13119.72 455
13120.80 424
13121.88 445
13122.96 458
13124.04 435
13125.13 449
13126.21 449
13127.29 472
13128.37 427
13129.45 417
13130.54 452
13131.62 451
13132.70 436
13133.78 473
13134.87 442
13135.95 429
13137.03 447
13138.11 424
13139.20 438
13140.28 460
13141.36 442
13142.45 420
13143.53 459
13144.61 447
13145.69 459
13146.78 405
13147.86 420
13148.94 407
13150.03 427
13151.11 419
13152.19 403
13153.28 456
13154.36 457
13155.44 445
13156.53 434
13157.61 435
13158.69 427
13159.78 424
13160.86 468
13161.94 453
13163.03 417
13164.11 439
13165.20 409
13166.28 423
13167.36 454
13168.45 460
13169.53 434
13170.62 442
13171.70 430
13172.78 452
13173.87 432
13174.95 482
13176.04 455
13177.12 464
13178.21 474
13179.29 499
13180.37 440
13181.46 465
13182.54 479
13183.63 427
13184.71 455
13185.80 482
13186.88 532
13187.97 514
13189.05 494
13190.14 500
13191.22 486
13192.31 478
13193.39 504
13194.48 514
13195.56 511
13196.65 542
13197.73 531
13198.82 505
13199.90 498
13200.99 524
13202.07 529
13203.16 510
13204.24 496
13205.33 477
13206.41 501
13207.50 510
13208.58 469
13209.67 468
13210.76 540
13211.84 557
13212.93 507
13214.01 481
13215.10 486
13216.19 542
13217.27 548
13218.36 563
13219.44 565
13220.53 572
13221.62 563
13222.70 481
13223.79 525
13224.87 536
13225.96 540
13227.05 544
13228.13 563
13229.22 522
13230.31 503
13231.39 530
13232.48 544
13233.57 577
13234.65 599
13235.74 589
13236.83 570
13237.91 539
13239.00 565
13240.09 554
13241.17 587
13242.26 614
13243.35 580
13244.43 560
13245.52 558
13246.61 578
13247.70 599
13248.78 608
13249.87 574
13250.96 607
13252.05 593
13253.13 635
13254.22 602
13255.31 633
13256.39 621
13257.48 592
13258.57 663
13259.66 620
13260.75 662
13261.83 652
13262.92 617
13264.01 556
13265.10 611
13266.19 658
13267.27 641
13268.36 604
13269.45 661
13270.54 686
13271.63 689
13272.71 636
13273.80 680
13274.89 753
13275.98 717
13277.07 764
13278.16 735
13279.24 683
13280.33 699
13281.42 751
13282.51 800
13283.60 672
13284.69 700
13285.78 767
13286.86 764
13287.95 746
13289.04 806
13290.13 748
13291.22 769
13292.31 777
13293.40 788
13294.49 770
13295.58 749
13296.67 786
13297.76 829
13298.84 838
13299.93 818
13301.02 805
13302.11 791
13303.20 830
13304.29 862
13305.38 913
13306.47 852
13307.56 831
13308.65 926
13309.74 937
13310.83 915
13311.92 956
13313.01 1001
13314.10 1025
13315.19 990
13316.28 937
13317.37 977
13318.46 920
13319.55 897
13320.64 927
13321.73 901
13322.82 841
13323.91 902
13325.00 943
13326.09 916
13327.18 911
13328.27 923
13329.36 944
13330.45 974
13331.54 947
13332.64 1003
13333.73 1027
13334.82 913
13335.91 963
13337.00 996
13338.09 980
13339.18 950
13340.27 1026
13341.36 977
13342.45 997
13343.54 998
13344.64 986
13345.73 1034
13346.82 1002
13347.91 1045
13349.00 1024
13350.09 1048
13351.18 1026
13352.28 1046
13353.37 1034
13354.46 1036
13355.55 1088
13356.64 1049
13357.73 1074
13358.83 1080
13359.92 1135
13361.01 1111
13362.10 1233
13363.19 1232
13364.29 1260
13365.38 1297
13366.47 1252
13367.56 1287
13368.65 1370
13369.75 1312
13370.84 1304
13371.93 1358
13373.02 1275
13374.12 1311
13375.21 1299
13376.30 1180
13377.39 1177
13378.49 1151
13379.58 1157
13380.67 1064
13381.76 1067
13382.86 1054
13383.95 981
13385.04 911
13386.13 949
13387.23 956
13388.32 925
13389.41 914
13390.51 932
13391.60 903
13392.69 860
13393.79 892
13394.88 903
13395.97 952
13397.07 871
13398.16 875
13399.25 888
13400.35 865
13401.44 889
13402.53 899
13403.63 820
13404.72 779
13405.81 826
13406.91 837
13408.00 867
13409.10 798
13410.19 821
13411.28 841
13412.38 858
13413.47 832
13414.57 807
13415.66 858
13416.75 839
13417.85 818
13418.94 844
13420.04 858
13421.13 835
13422.22 803
13423.32 810
13424.41 840
13425.51 866
13426.60 846
13427.70 873
13428.79 886
13429.89 861
13430.98 851
13432.08 768
13433.17 819
13434.27 847
13435.36 855
13436.46 859
13437.55 822
13438.65 867
13439.74 933
13440.84 944
13441.93 904
13443.03 961
13444.12 964
13445.22 945
13446.31 905
13447.41 954
13448.50 1041
13449.60 961
13450.69 961
13451.79 920
13452.89 918
13453.98 982
13455.08 980
13456.17 1038
13457.27 1084
13458.36 1105
13459.46 1070
13460.56 1108
13461.65 1110
13462.75 1167
13463.84 1163
13464.94 1120
13466.04 1110
13467.13 1068
13468.23 1144
13469.32 1166
13470.42 1126
13471.52 1242
13472.61 1221
13473.71 1181
13474.81 1160
13475.90 1157
13477.00 1084
13478.10 1106
13479.19 1245
13480.29 1195
13481.39 1167
13482.48 1151
13483.58 1127
13484.68 1135
13485.77 1179
13486.87 1149
13487.97 1200
13489.07 1195
13490.16 1250
13491.26 1252
13492.36 1241
13493.45 1216
13494.55 1246
13495.65 1356
13496.75 1341
13497.84 1384
13498.94 1451
13500.04 1507
13501.14 1608
13502.23 1571
13503.33 1504
13504.43 1643
13505.53 1489
13506.63 1528
13507.72 1615
13508.82 1502
13509.92 1528
13511.02 1527
13512.12 1377
13513.21 1303
13514.31 1282
13515.41 1279
13516.51 1300
13517.61 1156
13518.70 1070
13519.80 1083
13520.90 1109
13522.00 987
13523.10 1018
13524.20 985
13525.30 988
13526.39 962
13527.49 899
13528.59 884
13529.69 899
13530.79 933
13531.89 881
13532.99 856
13534.09 878
13535.18 865
13536.28 854
13537.38 797
13538.48 877
13539.58 842
13540.68 790
13541.78 797
13542.88 881
13543.98 836
13545.08 823
13546.18 783
13547.28 748
13548.38 832
13549.48 787
13550.57 759
13551.67 785
13552.77 761
13553.87 754
13554.97 771
13556.07 786
13557.17 724
13558.27 704
13559.37 726
13560.47 693
13561.57 742
13562.67 725
13563.77 767
13564.87 756
13565.97 761
13567.07 719
13568.17 713
13569.28 741
13570.38 735
13571.48 734
13572.58 691
13573.68 695
13574.78 728
13575.88 680
13576.98 673
13578.08 696
13579.18 685
13580.28 686
13581.38 750
13582.48 743
13583.58 721
13584.69 740
13585.79 748
13586.89 767
13587.99 748
13589.09 761
13590.19 724
13591.29 726
13592.39 750
13593.49 693
13594.60 696
13595.70 713
13596.80 752
13597.90 751
13599.00 753
13600.10 685
13601.21 739
13602.31 745
13603.41 693
13604.51 667
13605.61 746
13606.71 758
13607.82 736
13608.92 770
13610.02 724
13611.12 712
13612.22 765
13613.33 740
13614.43 729
13615.53 654
13616.63 692
13617.74 742
13618.84 807
13619.94 771
13621.04 767
13622.15 798
13623.25 737
13624.35 694
13625.45 681
13626.56 669
13627.66 728
13628.76 663
13629.86 696
13630.97 697
13632.07 688
13633.17 700
13634.28 750
13635.38 723
13636.48 659
13637.59 703
13638.69 798
13639.79 794
13640.90 722
13642.00 695
13643.10 714
13644.21 793
13645.31 723
13646.41 700
13647.52 669
13648.62 618
13649.72 665
13650.83 684
13651.93 704
13653.03 696
13654.14 687
13655.24 731
13656.35 718
13657.45 710
13658.55 706
13659.66 702
13660.76 701
13661.87 639
13662.97 637
13664.07 703
13665.18 653
13666.28 655
13667.39 691
13668.49 692
13669.60 680
13670.70 694
13671.81 700
13672.91 649
13674.01 666
13675.12 648
13676.22 676
13677.33 623
13678.43 668
13679.54 706
13680.64 683
13681.75 708
13682.85 700
13683.96 707
13685.06 707
13686.17 701
13687.27 666
13688.38 695
13689.48 670
13690.59 677
13691.69 745
13692.80 761
13693.91 727
13695.01 767
13696.12 698
13697.22 751
13698.33 744
13699.43 754
13700.54 743
13701.64 747
13702.75 775
13703.86 747
13704.96 741
13706.07 767
13707.17 736
13708.28 704
13709.39 733
13710.49 743
13711.60 758
13712.70 782
13713.81 814
13714.92 843
13716.02 798
13717.13 783
13718.24 812
13719.34 770
13720.45 830
13721.56 840
13722.66 900
13723.77 892
13724.88 864
13725.98 825
13727.09 907
13728.20 1026
13729.30 966
13730.41 942
13731.52 976
13732.62 948
13733.73 982
13734.84 1023
13735.94 957
13737.05 996
13738.16 957
13739.27 994
13740.37 1032
13741.48 1002
13742.59 1071
13743.70 1032
13744.80 1023
13745.91 1044
13747.02 1061
13748.13 1090
13749.23 1042
13750.34 1122
13751.45 1120
13752.56 1197
13753.67 1235
13754.77 1181
13755.88 1227
13756.99 1190
13758.10 1271
13759.21 1321
13760.31 1347
13761.42 1319
13762.53 1341
13763.64 1387
13764.75 1388
13765.85 1492
13766.96 1591
13768.07 1579
13769.18 1743
13770.29 1833
13771.40 1889
13772.51 1980
13773.61 2117
13774.72 2120
13775.83 2081
13776.94 2177
13778.05 2184
13779.16 2174
13780.27 2065
13781.38 2087
13782.48 1877
13783.59 1810
13784.70 1706
13785.81 1661
13786.92 1549
13788.03 1356
13789.14 1327
13790.25 1293
13791.36 1198
13792.47 1154
13793.58 1070
13794.69 1053
13795.80 1053
13796.91 1038
13798.02 1046
13799.13 997
13800.24 988
13801.35 941
13802.45 923
13803.56 940
13804.67 903
13805.78 970
13806.89 973
13808.00 945
13809.11 911
13810.22 910
13811.34 891
13812.45 847
13813.56 854
13814.67 812
13815.78 855
13816.89 816
13818.00 811
13819.11 783
13820.22 801
13821.33 805
13822.44 769
13823.55 755
13824.66 771
13825.77 768
13826.88 767
13827.99 741
13829.10 749
13830.22 760
13831.33 778
13832.44 750
13833.55 770
13834.66 808
13835.77 777
13836.88 760
13837.99 726
13839.10 738
13840.22 748
13841.33 749
13842.44 705
13843.55 762
13844.66 757
13845.77 727
13846.88 714
13848.00 691
13849.11 682
13850.22 774
13851.33 780
13852.44 768
13853.56 722
13854.67 735
13855.78 808
13856.89 787
13858.00 805
13859.12 779
13860.23 843
13861.34 816
13862.45 786
13863.56 737
13864.68 818
13865.79 805
13866.90 786
13868.01 854
13869.13 872
13870.24 836
13871.35 796
13872.46 782
13873.58 767
13874.69 767
13875.80 754
13876.91 798
13878.03 878
13879.14 835
13880.25 789
13881.37 818
13882.48 861
13883.59 786
13884.71 798
13885.82 798
13886.93 789
13888.05 809
13889.16 788
13890.27 822
13891.39 795
13892.50 803
13893.61 817
13894.73 797
13895.84 876
13896.95 808
13898.07 846
13899.18 912
13900.29 812
13901.41 829
13902.52 842
13903.64 798
13904.75 828
13905.86 751
13906.98 771
13908.09 777
13909.21 776
13910.32 781
13911.43 777
13912.55 735
13913.66 730
13914.78 713
13915.89 746
13917.01 711
13918.12 783
13919.24 789
13920.35 725
13921.46 740
13922.58 710
13923.69 712
13924.81 695
13925.92 687
13927.04 704
13928.15 738
13929.27 656
13930.38 714
13931.50 653
13932.61 712
13933.73 658
13934.84 657
13935.96 671
13937.07 704
13938.19 657
13939.30 678
13940.42 703
13941.54 701
13942.65 734
13943.77 714
13944.88 710
13946.00 680
13947.11 661
13948.23 717
13949.34 663
13950.46 685
13951.58 706
13952.69 668
13953.81 672
13954.92 612
13956.04 658
13957.16 706
13958.27 659
13959.39 657
13960.50 646
13961.62 610
13962.74 652
13963.85 672
13964.97 684
13966.09 610
13967.20 603
13968.32 679
13969.44 675
13970.55 653
13971.67 621
13972.79 647
13973.90 682
13975.02 687
13976.14 657
13977.25 629
13978.37 646
13979.49 640
13980.60 665
13981.72 614
13982.84 637
13983.95 680
13985.07 675
13986.19 667
13987.31 660
13988.42 633
13989.54 651
13990.66 652
13991.78 586
13992.89 630
13994.01 630
13995.13 628
13996.25 661
13997.36 641
13998.48 612
13999.60 619
14000.72 659
14001.83 671
14002.95 633
14004.07 627
14005.19 619
14006.31 613
14007.42 656
14008.54 608
14009.66 610
14010.78 648
14011.90 620
14013.02 625
14014.13 591
14015.25 617
14016.37 636
14017.49 624
14018.61 633
14019.73 622
14020.84 671
14021.96 673
14023.08 650
14024.20 612
14025.32 611
14026.44 644
14027.56 670
14028.68 639
14029.80 649
14030.91 644
14032.03 694
14033.15 723
14034.27 718
14035.39 691
14036.51 686
14037.63 708
14038.75 682
14039.87 701
14040.99 682
14042.11 682
14043.23 705
14044.35 673
14045.47 701
14046.58 732
14047.70 702
14048.82 729
14049.94 738
14051.06 719
14052.18 746
14053.30 804
14054.42 747
14055.54 769
14056.66 756
14057.78 783
14058.90 754
14060.02 784
14061.14 813
14062.26 770
14063.38 760
14064.51 810
14065.63 809
14066.75 797
14067.87 874
14068.99 864
14070.11 827
14071.23 872
14072.35 884
14073.47 896
14074.59 916
14075.71 913
14076.83 935
14077.95 963
14079.07 963
14080.19 982
14081.32 1006
14082.44 1035
14083.56 1055
14084.68 1071
14085.80 1085
14086.92 1079
14088.04 1074
14089.16 1156
14090.29 1185
14091.41 1180
14092.53 1231
14093.65 1276
14094.77 1263
14095.89 1332
14097.01 1394
14098.14 1390
14099.26 1409
14100.38 1377
14101.50 1396
14102.62 1387
14103.75 1420
14104.87 1390
14105.99 1378
14107.11 1349
14108.23 1237
14109.36 1147
14110.48 1109
14111.60 1067
14112.72 1021
14113.84 1011
14114.97 966
14116.09 956
14117.21 872
14118.33 856
14119.46 875
14120.58 884
14121.70 816
14122.82 864
14123.95 840
14125.07 831
14126.19 757
14127.32 792
14128.44 775
14129.56 767
14130.68 764
14131.81 773
14132.93 785
14134.05 760
14135.18 756
14136.30 762
14137.42 747
14138.55 750
14139.67 682
14140.79 713
14141.92 731
14143.04 712
14144.16 684
14145.29 672
14146.41 647
14147.54 719
14148.66 730
14149.78 709
14150.91 666
14152.03 661
14153.15 663
14154.28 717
14155.40 714
14156.53 708
14157.65 671
14158.77 721
14159.90 734
14161.02 735
14162.15 727
14163.27 668
14164.40 654
14165.52 642
14166.64 654
14167.77 608
14168.89 721
14170.02 658
14171.14 632
14172.27 609
14173.39 594
14174.52 581
14175.64 637
14176.77 664
14177.89 636
14179.02 615
14180.14 655
14181.27 646
14182.39 637
14183.52 654
14184.64 585
14185.77 579
14186.89 584
14188.02 643
14189.14 663
14190.27 639
14191.39 616
14192.52 632
14193.64 679
14194.77 625
14195.90 621
14197.02 630
14198.15 654
14199.27 640
14200.40 618
14201.52 645
14202.65 662
14203.78 669
14204.90 620
14206.03 610
14207.15 633
14208.28 645
14209.41 626
14210.53 616
14211.66 623
14212.78 624
14213.91 598
14215.04 587
14216.16 557
14217.29 561
14218.42 581
14219.54 574
14220.67 566
14221.80 563
14222.92 532
14224.05 588
14225.18 533
14226.30 565
14227.43 558
14228.56 590
14229.68 616
14230.81 552
14231.94 574
14233.06 568
14234.19 576
14235.32 549
14236.45 561
14237.57 589
14238.70 595
14239.83 570
14240.96 573
14242.08 554
14243.21 594
14244.34 535
14245.47 580
14246.59 545
14247.72 519
14248.85 487
14249.98 553
14251.10 553
14252.23 550
14253.36 526
14254.49 533
14255.62 538
14256.74 497
14257.87 508
14259.00 494
14260.13 512
14261.26 518
14262.38 538
14263.51 557
14264.64 559
14265.77 547
14266.90 521
14268.03 500
14269.15 520
14270.28 552
14271.41 546
14272.54 567
14273.67 549
14274.80 524
14275.93 489
14277.06 547
14278.18 516
14279.31 514
14280.44 488
14281.57 517
14282.70 496
14283.83 488
14284.96 520
14286.09 505
14287.22 482
14288.35 499
14289.48 478
14290.60 464
14291.73 491
14292.86 485
14293.99 478
14295.12 507
14296.25 476
14297.38 470
14298.51 483
14299.64 493
14300.77 516
14301.90 469
14303.03 452
14304.16 461
14305.29 487
14306.42 450
14307.55 489
14308.68 497
14309.81 459
14310.94 442
14312.07 432
14313.20 434
14314.33 472
14315.46 431
14316.59 395
14317.72 393
14318.85 420
14319.98 404
14321.11 457
14322.24 471
14323.38 453
14324.51 414
14325.64 414
14326.77 399
14327.90 442
14329.03 425
14330.16 401
14331.29 395
14332.42 367
14333.55 431
14334.68 426
14335.82 417
14336.95 432
14338.08 407
14339.21 378
14340.34 398
14341.47 409
14342.60 409
14343.73 407
14344.87 380
14346.00 390
14347.13 407
14348.26 377
14349.39 379
14350.52 376
14351.66 420
14352.79 453
14353.92 428
14355.05 390
14356.18 408
14357.32 406
14358.45 421
14359.58 439
14360.71 399
14361.84 443
14362.98 372
14364.11 418
14365.24 417
14366.37 380
14367.51 396
14368.64 344
14369.77 384
14370.90 404
14372.04 412
14373.17 402
14374.30 376
14375.43 399
14376.57 401
14377.70 422
14378.83 416
14379.97 401
14381.10 410
14382.23 397
14383.36 407
14384.50 415
14385.63 384
14386.76 410
14387.90 395
14389.03 403
14390.16 388
14391.30 402
14392.43 454
14393.56 430
14394.70 403
14395.83 405
14396.96 398
14398.10 387
14399.23 343
14400.37 385
14401.50 393
14402.63 351
14403.77 373
14404.90 397
14406.03 399
14407.17 433
14408.30 423
14409.44 390
14410.57 396
14411.70 399
14412.84 396
14413.97 402
14415.11 371
14416.24 385
14417.38 439
14418.51 384
14419.64 426
14420.78 408
14421.91 427
14423.05 407
14424.18 381
14425.32 414
14426.45 392
14427.59 368
14428.72 413
14429.86 432
14430.99 419
14432.13 400
14433.26 366
14434.40 369
14435.53 428
14436.67 426
14437.80 417
14438.94 413
14440.07 411
14441.21 415
14442.34 427
14443.48 400
14444.61 427
14445.75 393
14446.89 427
14448.02 393
14449.16 438
14450.29 419
14451.43 427
14452.56 435
14453.70 444
14454.84 429
14455.97 424
14457.11 361
14458.24 376
14459.38 405
14460.52 382
14461.65 403
14462.79 372
14463.92 399
14465.06 394
14466.20 358
14467.33 380
14468.47 430
14469.61 406
14470.74 401
14471.88 377
14473.02 415
14474.15 413
14475.29 403
14476.43 415
14477.56 385
14478.70 379
14479.84 425
14480.97 422
14482.11 398
14483.25 430
14484.38 407
14485.52 420
14486.66 423
14487.79 400
14488.93 427
14490.07 434
14491.21 428
14492.34 437
14493.48 427
14494.62 442
14495.76 437
14496.89 438
14498.03 476
14499.17 426
14500.31 402
14501.44 436
14502.58 474
14503.72 436
14504.86 451
14506.00 452
14507.13 476
14508.27 471
14509.41 439
14510.55 440
14511.69 446
14512.82 467
14513.96 456
14515.10 441
14516.24 419
14517.38 480
14518.51 486
14519.65 515
14520.79 464
14521.93 470
14523.07 531
14524.21 505
14525.35 551
14526.48 536
14527.62 487
14528.76 465
14529.90 478
14531.04 483
14532.18 494
14533.32 479
14534.46 479
14535.60 533
14536.73 504
14537.87 449
14539.01 454
14540.15 450
14541.29 464
14542.43 438
14543.57 460
14544.71 478
14545.85 526
14546.99 489
14548.13 473
14549.27 445
14550.41 474
14551.55 431
14552.69 433
14553.83 449
14554.97 444
14556.11 443
14557.25 467
14558.39 489
14559.53 470
14560.67 501
14561.81 494
14562.95 514
14564.09 496
14565.23 514
14566.37 467
14567.51 524
14568.65 550
14569.79 490
14570.93 525
14572.07 534
14573.21 558
14574.35 567
14575.49 541
14576.63 481
14577.77 512
14578.91 578
14580.05 498
14581.19 517
14582.33 535
14583.48 523
14584.62 559
14585.76 563
14586.90 567
14588.04 551
14589.18 583
14590.32 589
14591.46 624
14592.60 581
14593.75 607
14594.89 604
14596.03 594
14597.17 600
14598.31 587
14599.45 649
14600.59 684
14601.74 646
14602.88 621
14604.02 654
14605.16 684
14606.30 635
14607.44 622
14608.59 677
14609.73 684
14610.87 638
14612.01 624
14613.15 618
14614.30 676
14615.44 675
14616.58 688
14617.72 735
14618.87 708
14620.01 749
14621.15 801
14622.29 764
14623.44 778
14624.58 793
14625.72 801
14626.86 802
14628.01 862
14629.15 875
14630.29 840
14631.43 905
14632.58 901
14633.72 932
14634.86 954
14636.01 942
14637.15 940
14638.29 981
14639.44 952
14640.58 941
14641.72 899
14642.86 889
14644.01 899
14645.15 897
14646.29 900
14647.44 799
14648.58 762
14649.73 717
14650.87 677
14652.01 705
14653.16 676
14654.30 668
14655.44 695
14656.59 604
14657.73 642
14658.87 589
14660.02 605
14661.16 582
14662.31 608
14663.45 566
14664.59 520
14665.74 564
14666.88 561
14668.03 538
14669.17 522
14670.32 538
14671.46 542
14672.60 521
14673.75 513
14674.89 520
14676.04 535
14677.18 538
14678.33 500
14679.47 447
14680.62 479
14681.76 516
14682.91 454
14684.05 461
14685.20 459
14686.34 516
14687.49 478
14688.63 410
14689.78 439
14690.92 479
14692.07 460
14693.21 478
14694.36 456
14695.50 438
14696.65 456
14697.79 409
14698.94 391
14700.08 407
14701.23 404
14702.38 416
14703.52 445
14704.67 406
14705.81 419
14706.96 442
14708.10 465
14709.25 447
14710.40 420
14711.54 408
14712.69 423
14713.83 416
14714.98 421
14716.13 411
14717.27 444
14718.42 409
14719.56 445
14720.71 438
14721.86 395
14723.00 375
14724.15 420
14725.30 411
14726.44 424
14727.59 429
14728.74 392
14729.88 408
14731.03 403
14732.18 419
14733.32 420
14734.47 413
14735.62 409
14736.76 385
14737.91 399
14739.06 403
14740.20 406
14741.35 397
14742.50 421
14743.65 393
14744.79 409
14745.94 475
14747.09 378
14748.23 388
14749.38 439
14750.53 399
14751.68 368
14752.82 384
14753.97 376
14755.12 364
14756.27 387
14757.42 349
14758.56 369
14759.71 450
14760.86 463
14762.01 393
14763.15 391
14764.30 421
14765.45 379
14766.60 375
14767.75 377
14768.90 383
14770.04 350
14771.19 360
14772.34 385
14773.49 373
14774.64 357
14775.79 364
14776.93 380
14778.08 372
14779.23 367
14780.38 337
14781.53 345
14782.68 375
14783.83 363
14784.97 389
14786.12 367
14787.27 341
14788.42 338
14789.57 346
14790.72 327
14791.87 349
14793.02 379
14794.17 369
14795.32 343
14796.46 302
14797.61 345
14798.76 366
14799.91 381
14801.06 361
14802.21 349
14803.36 378
14804.51 350
14805.66 352
14806.81 329
14807.96 328
14809.11 336
14810.26 354
14811.41 329
14812.56 326
14813.71 313
14814.86 305
14816.01 312
14817.16 314
14818.31 323
14819.46 358
14820.61 365
14821.76 353
14822.91 312
14824.06 351
14825.21 309
14826.36 325
14827.51 322
14828.66 279
14829.81 369
14830.96 335
14832.11 322
14833.26 302
14834.42 312
14835.57 303
14836.72 329
14837.87 348
14839.02 363
14840.17 314
14841.32 290
14842.47 310
14843.62 322
14844.77 309
14845.92 329
14847.08 321
14848.23 318
14849.38 342
14850.53 317
14851.68 292
14852.83 340
14853.98 378
14855.14 330
14856.29 298
14857.44 307
14858.59 346
14859.74 324
14860.89 322
14862.05 364
14863.20 310
14864.35 316
14865.50 322
14866.65 287
14867.81 337
14868.96 358
14870.11 376
14871.26 361
14872.41 341
14873.57 328
14874.72 320
14875.87 302
14877.02 279
14878.18 332
14879.33 370
14880.48 323
14881.63 323
14882.79 354
14883.94 348
14885.09 313
14886.24 331
14887.40 345
14888.55 360
14889.70 318
14890.86 332
14892.01 358
14893.16 314
14894.31 342
14895.47 363
14896.62 339
14897.77 301
14898.93 344
14900.08 337
14901.23 357
14902.39 343
14903.54 327
14904.69 342
14905.85 382
14907.00 397
14908.16 370
14909.31 356
14910.46 337
14911.62 352
14912.77 364
14913.92 370
14915.08 347
14916.23 330
14917.39 339
14918.54 349
14919.69 359
14920.85 345
14922.00 386
14923.16 391
14924.31 384
14925.46 365
14926.62 358
14927.77 372
14928.93 372
14930.08 379
14931.24 422
14932.39 404
14933.55 372
14934.70 404
14935.85 449
14937.01 489
14938.16 415
14939.32 407
14940.47 421
14941.63 455
14942.78 433
14943.94 424
14945.09 451
14946.25 506
14947.40 526
14948.56 511
14949.71 496
14950.87 470
14952.03 457
14953.18 440
14954.34 454
14955.49 460
14956.65 445
14957.80 465
14958.96 472
14960.11 502
14961.27 504
14962.42 457
14963.58 468
14964.74 505
14965.89 553
14967.05 533
14968.20 541
14969.36 530
14970.52 481
14971.67 508
14972.83 477
14973.98 499
14975.14 492
14976.30 441
14977.45 437
14978.61 445
14979.77 427
14980.92 460
14982.08 392
14983.24 392
14984.39 406
14985.55 392
14986.70 385
14987.86 387
14989.02 374
14990.18 422
14991.33 374
14992.49 403
14993.65 394
14994.80 352
14995.96 349
14997.12 382
14998.27 382
14999.43 354
15000.59 380
15001.75 331
15002.90 354
15004.06 316
15005.22 326
15006.37 330
15007.53 354
15008.69 336
15009.85 353
15011.00 330
15012.16 304
15013.32 316
15014.48 343
15015.64 291
15016.79 339
15017.95 328
15019.11 324
15020.27 340
15021.43 332
15022.58 321
15023.74 320
15024.90 343
15026.06 311
15027.22 304
15028.37 267
15029.53 276
15030.69 299
15031.85 296
15033.01 268
15034.17 283
15035.32 326
15036.48 335
15037.64 328
15038.80 322
15039.96 279
15041.12 311
15042.28 333
15043.44 286
15044.59 278
15045.75 277
15046.91 325
15048.07 318
15049.23 320
15050.39 303
15051.55 309
15052.71 325
15053.87 340
15055.03 302
15056.19 287
15057.35 303
15058.50 271
15059.66 272
15060.82 280
15061.98 280
15063.14 286
15064.30 294
15065.46 287
15066.62 285
15067.78 303
15068.94 286
15070.10 270
15071.26 281
15072.42 313
15073.58 294
15074.74 266
15075.90 280
15077.06 263
15078.22 288
15079.38 312
15080.54 318
15081.70 265
15082.86 245
15084.02 258
15085.18 315
15086.34 301
15087.50 284
15088.67 264
15089.83 273
15090.99 276
15092.15 280
15093.31 327
15094.47 290
15095.63 316
15096.79 273
15097.95 265
15099.11 269
15100.27 297
15101.43 310
15102.60 275
15103.76 275
15104.92 316
15106.08 293
15107.24 280
15108.40 308
15109.56 296
15110.72 278
15111.89 276
15113.05 280
15114.21 295
15115.37 309
15116.53 273
15117.69 274
15118.86 280
15120.02 281
15121.18 271
15122.34 269
15123.50 291
15124.67 291
15125.83 302
15126.99 298
15128.15 298
15129.31 269
15130.48 292
15131.64 255
15132.80 279
15133.96 273
15135.13 254
15136.29 282
15137.45 239
15138.61 272
15139.78 256
15140.94 296
15142.10 277
15143.26 296
15144.43 297
15145.59 295
15146.75 306
15147.91 283
15149.08 249
15150.24 255
15151.40 277
15152.57 277
15153.73 278
15154.89 285
15156.06 312
15157.22 324
15158.38 286
15159.55 294
15160.71 286
15161.87 300
15163.04 285
15164.20 351
15165.36 322
15166.53 310
15167.69 316
15168.85 252
15170.02 267
15171.18 289
15172.35 308
15173.51 283
15174.67 328
15175.84 330
15177.00 280
15178.17 304
15179.33 280
15180.49 370
15181.66 302
15182.82 294
15183.99 304
15185.15 328
15186.31 261
15187.48 284
15188.64 289
15189.81 302
15190.97 312
15192.14 313
15193.30 318
15194.47 316
15195.63 292
15196.80 348
15197.96 340
15199.13 327
15200.29 315
15201.46 276
15202.62 272
15203.79 292
15204.95 314
15206.12 292
15207.28 269
15208.45 299
15209.61 315
15210.78 326
15211.94 319
15213.11 342
15214.27 344
15215.44 331
15216.60 374
15217.77 346
15218.93 346
15220.10 346
15221.27 311
15222.43 322
15223.60 348
15224.76 328
15225.93 324
15227.10 343
15228.26 330
15229.43 362
15230.59 342
15231.76 374
15232.93 397
15234.09 375
15235.26 371
15236.42 338
15237.59 347
15238.76 389
15239.92 377
15241.09 361
15242.26 378
15243.42 367
15244.59 391
15245.76 377
15246.92 358
15248.09 331
15249.26 350
15250.42 363
15251.59 333
15252.76 293
15253.92 313
15255.09 318
15256.26 322
15257.43 354
15258.59 284
15259.76 286
15260.93 304
15262.09 325
15263.26 306
15264.43 277
15265.60 285
15266.76 335
15267.93 321
15269.10 277
15270.27 293
15271.43 278
15272.60 307
15273.77 292
15274.94 281
15276.10 283
15277.27 289
15278.44 308
15279.61 282
15280.78 292
15281.94 328
15283.11 308
15284.28 263
15285.45 287
15286.62 293
15287.79 300
15288.95 305
15290.12 315
15291.29 266
15292.46 273
15293.63 281
15294.80 253
15295.96 282
15297.13 289
15298.30 302
15299.47 267
15300.64 289
15301.81 304
15302.98 300
15304.15 289
15305.31 284
15306.48 278
15307.65 254
15308.82 281
15309.99 279
15311.16 256
15312.33 245
15313.50 279
15314.67 288
15315.84 272
15317.01 251
15318.18 277
15319.34 279
15320.51 276
15321.68 299
15322.85 262
15324.02 249
15325.19 267
15326.36 289
15327.53 247
15328.70 257
15329.87 249
15331.04 276
15332.21 261
15333.38 252
15334.55 246
15335.72 282
15336.89 293
15338.06 299
15339.23 268
15340.40 244
15341.57 250
15342.74 305
15343.91 292
15345.08 271
15346.26 268
15347.43 280
15348.60 268
15349.77 266
15350.94 323
15352.11 256
15353.28 243
15354.45 263
15355.62 296
15356.79 283
15357.96 292
15359.13 329
15360.30 286
15361.48 268
15362.65 293
15363.82 324
15364.99 303
15366.16 295
15367.33 257
15368.50 253
15369.67 229
15370.85 214
15372.02 264
15373.19 269
15374.36 262
15375.53 264
15376.70 238
15377.88 254
15379.05 271
15380.22 285
15381.39 224
15382.56 266
15383.73 261
15384.91 285
15386.08 286
15387.25 276
15388.42 255
15389.59 254
15390.77 294
15391.94 302
15393.11 249
15394.28 295
15395.46 289
15396.63 259
15397.80 250
15398.97 276
15400.15 294
15401.32 273
15402.49 259
15403.66 280
15404.84 259
15406.01 270
15407.18 258
15408.36 258
15409.53 278
15410.70 286
15411.87 269
15413.05 238
15414.22 278
15415.39 277
15416.57 288
15417.74 297
15418.91 272
15420.09 256
15421.26 267
15422.43 229
15423.61 244
15424.78 263
15425.95 252
15427.13 238
15428.30 247
15429.47 249
15430.65 245
15431.82 268
15433.00 253
15434.17 287
15435.34 263
15436.52 280
15437.69 294
15438.87 262
15440.04 270
15441.21 255
15442.39 244
15443.56 268
15444.74 279
15445.91 238
15447.09 249
15448.26 256
15449.43 274
15450.61 286
15451.78 241
15452.96 254
15454.13 250
15455.31 253
15456.48 237
15457.66 259
15458.83 242
15460.01 216
15461.18 254
15462.36 264
15463.53 274
15464.71 261
15465.88 264
15467.06 258
15468.23 233
15469.41 250
15470.58 252
15471.76 250
15472.93 256
15474.11 293
15475.28 269
15476.46 250
15477.63 231
15478.81 258
15479.99 245
15481.16 249
15482.34 236
15483.51 269
15484.69 278
15485.86 281
15487.04 278
15488.22 264
15489.39 257
15490.57 259
15491.74 245
15492.92 274
15494.10 257
15495.27 265
15496.45 259
15497.62 240
15498.80 268
15499.98 269
15501.15 283
15502.33 257
15503.51 227
15504.68 238
15505.86 275
15507.04 286
15508.21 243
15509.39 255
15510.57 223
15511.74 287
15512.92 282
15514.10 260
15515.27 273
15516.45 269
15517.63 292
15518.81 270
15519.98 273
15521.16 288
15522.34 285
15523.51 255
15524.69 244
15525.87 246
15527.05 262
15528.22 253
15529.40 276
15530.58 276
15531.76 283
15532.93 259
15534.11 248
15535.29 303
15536.47 251
15537.64 278
15538.82 322
15540.00 310
15541.18 289
15542.36 272
15543.53 249
15544.71 256
15545.89 270
15547.07 261
15548.25 260
15549.43 285
15550.60 281
15551.78 315
15552.96 306
15554.14 252
15555.32 300
15556.50 288
15557.67 296
15558.85 281
15560.03 295
15561.21 279
15562.39 289
15563.57 286
15564.75 317
15565.93 333
15567.10 289
15568.28 286
15569.46 303
15570.64 281
15571.82 303
15573.00 275
15574.18 314
15575.36 271
15576.54 294
15577.72 324
15578.90 311
15580.08 320
15581.26 336
15582.43 314
15583.61 295
15584.79 334
15585.97 330
15587.15 316
15588.33 323
15589.51 343
15590.69 337
15591.87 388
15593.05 327
15594.23 357
15595.41 303
15596.59 324
15597.77 351
15598.95 375
15600.13 337
15601.31 343
15602.49 341
15603.67 343
15604.85 368
15606.03 367
15607.21 393
15608.40 346
15609.58 342
15610.76 335
15611.94 354
15613.12 400
15614.30 380
15615.48 347
15616.66 385
15617.84 416
15619.02 376
15620.20 365
15621.38 365
15622.56 397
15623.75 421
15624.93 383
15626.11 411
15627.29 389
15628.47 391
15629.65 413
15630.83 407
15632.01 419
15633.20 378
15634.38 388
15635.56 390
15636.74 435
15637.92 466
15639.10 439
15640.29 406
15641.47 449
15642.65 457
15643.83 444
15645.01 449
15646.19 457
15647.38 439
15648.56 464
15649.74 440
15650.92 458
15652.10 484
15653.29 462
15654.47 488
15655.65 481
15656.83 465
15658.02 456
15659.20 447
15660.38 451
15661.56 477
15662.75 530
15663.93 490
15665.11 443
15666.29 495
15667.48 448
15668.66 466
15669.84 451
15671.03 441
15672.21 473
15673.39 477
15674.57 484
15675.76 446
15676.94 445
15678.12 461
15679.31 467
15680.49 447
15681.67 458
15682.86 469
15684.04 473
15685.22 472
15686.41 456
15687.59 452
15688.77 417
15689.96 462
15691.14 455
15692.32 450
15693.51 447
15694.69 405
15695.88 444
15697.06 447
15698.24 479
15699.43 454
15700.61 489
15701.80 483
15702.98 425
15704.16 490
15705.35 476
15706.53 480
15707.72 494
15708.90 487
15710.09 546
15711.27 533
15712.45 485
15713.64 526
15714.82 508
15716.01 502
15717.19 532
15718.38 565
15719.56 487
15720.75 548
15721.93 542
15723.12 492
15724.30 526
15725.49 515
15726.67 564
15727.86 565
15729.04 543
15730.23 505
15731.41 521
15732.60 541
15733.78 583
15734.97 558
15736.15 554
15737.34 547
15738.52 510
15739.71 591
15740.89 595
15742.08 585
15743.27 528
15744.45 573
15745.64 555
15746.82 551
15748.01 564
15749.19 529
15750.38 587
15751.57 575
15752.75 563
15753.94 545
15755.12 587
15756.31 551
15757.50 587
15758.68 624
15759.87 548
15761.05 567
15762.24 594
15763.43 511
15764.61 524
15765.80 494
15766.99 581
15768.17 542
15769.36 550
15770.55 531
15771.73 515
15772.92 524
15774.11 503
15775.29 545
15776.48 482
15777.67 473
15778.85 476
15780.04 448
15781.23 457
15782.42 483
15783.60 473
15784.79 463
15785.98 489
15787.16 414
15788.35 431
15789.54 414
15790.73 427
15791.91 443
15793.10 452
15794.29 437
15795.48 432
15796.66 416
15797.85 408
15799.04 424
15800.23 447
15801.41 428
15802.60 432
15803.79 428
15804.98 424
15806.17 416
15807.35 400
15808.54 402
15809.73 378
15810.92 412
15812.11 392
15813.30 358
15814.48 358
15815.67 400
15816.86 375
15818.05 371
15819.24 376
15820.43 386
15821.61 372
15822.80 360
15823.99 404
15825.18 415
15826.37 426
15827.56 348
15828.75 394
15829.94 402
15831.12 362
15832.31 375
15833.50 330
15834.69 292
15835.88 337
15837.07 375
15838.26 368
15839.45 335
15840.64 358
15841.83 361
15843.02 372
15844.21 353
15845.39 327
15846.58 338
15847.77 379
15848.96 341
15850.15 341
15851.34 323
15852.53 351
15853.72 328
15854.91 337
15856.10 365
15857.29 354
15858.48 347
15859.67 379
15860.86 351
15862.05 342
15863.24 350
15864.43 389
15865.62 349
15866.81 353
15868.00 386
15869.19 370
15870.38 362
15871.57 342
15872.76 374
15873.96 353
15875.15 344
15876.34 324
15877.53 335
15878.72 326
15879.91 317
15881.10 369
15882.29 364
15883.48 311
15884.67 350
15885.86 364
15887.05 368
15888.25 365
15889.44 357
15890.63 366
15891.82 367
15893.01 373
15894.20 339
15895.39 331
15896.58 324
15897.78 342
15898.97 338
15900.16 383
15901.35 401
15902.54 391
15903.73 375
15904.92 377
15906.12 382
15907.31 359
15908.50 407
15909.69 385
15910.88 377
15912.08 404
15913.27 408
15914.46 395
15915.65 392
15916.84 398
15918.04 385
15919.23 384
15920.42 373
15921.61 405
15922.81 387
15924.00 393
15925.19 403
15926.38 427
15927.58 440
15928.77 425
15929.96 405
15931.15 403
15932.35 423
15933.54 411
15934.73 345
15935.92 359
15937.12 366
15938.31 376
15939.50 385
15940.70 357
15941.89 346
15943.08 367
15944.28 363
15945.47 338
15946.66 328
15947.86 344
15949.05 350
15950.24 363
15951.44 374
15952.63 325
15953.82 340
15955.02 316
15956.21 313
15957.40 291
15958.60 271
15959.79 286
15960.99 322
15962.18 312
15963.37 286
15964.57 299
15965.76 297
15966.96 288
15968.15 286
15969.34 269
15970.54 281
15971.73 284
15972.93 290
15974.12 273
15975.31 291
15976.51 316
15977.70 311
15978.90 255
15980.09 265
15981.29 269
15982.48 318
15983.68 276
15984.87 257
15986.07 266
15987.26 244
15988.46 297
15989.65 285
15990.85 247
15992.04 227
15993.24 258
15994.43 272
15995.63 259
15996.82 229
15998.02 261
15999.21 265
16000.41 273
16001.60 250
16002.80 274
16003.99 283
16005.19 247
16006.38 262
16007.58 235
16008.77 274
16009.97 233
16011.17 269
16012.36 246
16013.56 275
16014.75 237
16015.95 243
16017.14 265
16018.34 249
16019.54 279
16020.73 252
16021.93 265
16023.13 255
16024.32 279
16025.52 276
16026.71 267
16027.91 279
16029.11 263
16030.30 254
16031.50 282
16032.70 231
16033.89 239
16035.09 226
16036.29 245
16037.48 247
16038.68 291
16039.88 263
16041.07 262
16042.27 234
16043.47 232
16044.66 247
16045.86 256
16047.06 256
16048.25 278
16049.45 263
16050.65 233
16051.85 194
16053.04 240
16054.24 265
16055.44 255
16056.64 248
16057.83 307
16059.03 293
16060.23 260
16061.43 212
16062.62 239
16063.82 284
16065.02 225
16066.22 202
16067.41 222
16068.61 235
16069.81 253
16071.01 211
16072.21 207
16073.40 250
16074.60 242
16075.80 216
16077.00 229
16078.20 225
16079.39 241
16080.59 234
16081.79 246
16082.99 212
16084.19 202
16085.39 228
16086.58 239
16087.78 272
16088.98 236
16090.18 220
16091.38 255
16092.58 219
16093.78 226
16094.98 225
16096.17 244
16097.37 273
16098.57 243
16099.77 222
16100.97 237
16102.17 235
16103.37 212
16104.57 219
16105.77 202
16106.97 228
16108.17 222
16109.36 251
16110.56 217
16111.76 252
16112.96 241
16114.16 206
16115.36 218
16116.56 225
16117.76 239
16118.96 215
16120.16 220
16121.36 202
16122.56 215
16123.76 207
16124.96 253
16126.16 244
16127.36 205
16128.56 232
16129.76 206
16130.96 215
16132.16 229
16133.36 239
16134.56 236
16135.76 250
16136.96 260
16138.16 189
16139.36 241
16140.56 249
16141.76 220
16142.97 228
16144.17 223
16145.37 260
16146.57 263
16147.77 233
16148.97 232
16150.17 238
16151.37 253
16152.57 229
16153.77 235
16154.97 249
16156.18 261
16157.38 207
16158.58 208
16159.78 234
16160.98 230
16162.18 234
16163.38 254
16164.58 252
16165.79 260
16166.99 220
16168.19 243
16169.39 222
16170.59 252
16171.79 248
16173.00 219
16174.20 215
16175.40 248
16176.60 249
16177.80 251
16179.01 253
16180.21 229
16181.41 198
16182.61 230
16183.81 251
16185.02 233
16186.22 222
16187.42 213
16188.62 231
16189.82 222
16191.03 230
16192.23 241
16193.43 223
16194.63 221
16195.84 229
16197.04 258
16198.24 257
16199.45 265
16200.65 223
16201.85 223
16203.05 248
16204.26 252
16205.46 225
16206.66 234
16207.87 251
16209.07 244
16210.27 262
16211.48 249
16212.68 248
16213.88 268
16215.08 245
16216.29 258
16217.49 256
16218.70 265
16219.90 280
16221.10 258
16222.31 255
16223.51 264
16224.71 256
16225.92 263
16227.12 282
16228.32 293
16229.53 284
16230.73 261
16231.94 272
16233.14 265
16234.34 249
16235.55 285
16236.75 286
16237.96 289
16239.16 293
16240.36 265
16241.57 264
16242.77 276
16243.98 280
16245.18 304
16246.39 294
16247.59 303
16248.80 289
16250.00 313
16251.21 289
16252.41 282
16253.61 273
16254.82 280
16256.02 334
16257.23 278
16258.43 260
16259.64 284
16260.84 269
16262.05 304
16263.25 285
16264.46 282
16265.66 300
16266.87 293
16268.08 281
16269.28 307
16270.49 310
16271.69 301
16272.90 335
16274.10 317
16275.31 311
16276.51 334
16277.72 322
16278.92 303
16280.13 346
16281.34 355
16282.54 359
16283.75 353
16284.95 351
16286.16 313
16287.37 331
16288.57 350
16289.78 331
16290.98 338
16292.19 358
16293.40 363
16294.60 325
16295.81 325
16297.02 347
16298.22 327
16299.43 361
16300.63 355
16301.84 349
16303.05 386
16304.25 351
16305.46 331
16306.67 389
16307.87 345
16309.08 337
16310.29 321
16311.50 364
16312.70 396
16313.91 358
16315.12 385
16316.32 395
16317.53 375
16318.74 346
16319.94 376
16321.15 345
16322.36 306
16323.57 326
16324.77 315
16325.98 304
16327.19 330
16328.40 303
16329.60 327
16330.81 300
16332.02 300
16333.23 298
16334.43 296
16335.64 297
16336.85 277
16338.06 297
16339.27 285
16340.47 263
16341.68 268
16342.89 275
16344.10 281
16345.31 261
16346.51 264
16347.72 266
16348.93 252
16350.14 239
16351.35 256
16352.56 269
16353.77 242
16354.97 266
16356.18 230
16357.39 216
16358.60 214
16359.81 248
16361.02 260
16362.23 257
16363.43 294
16364.64 283
16365.85 282
16367.06 244
16368.27 260
16369.48 241
16370.69 246
16371.90 215
16373.11 219
16374.32 243
16375.53 246
16376.73 224
16377.94 231
16379.15 219
16380.36 221
16381.57 229
16382.78 218
16383.99 244
16385.20 219
16386.41 219
16387.62 225
16388.83 199
16390.04 216
16391.25 246
16392.46 217
16393.67 242
16394.88 246
16396.09 264
16397.30 241
16398.51 233
16399.72 237
16400.93 235
16402.14 246
16403.35 224
16404.56 228
16405.77 241
16406.98 274
16408.19 258
16409.40 261
16410.61 230
16411.82 217
16413.04 228
16414.25 243
16415.46 230
16416.67 213
16417.88 186
16419.09 212
16420.30 211
16421.51 229
16422.72 244
16423.93 236
16425.14 232
16426.36 225
16427.57 194
16428.78 183
16429.99 211
16431.20 247
16432.41 245
16433.62 203
16434.83 241
16436.05 267
16437.26 228
16438.47 223
16439.68 228
16440.89 203
16442.10 221
16443.32 219
16444.53 214
16445.74 222
16446.95 199
16448.16 229
16449.38 227
16450.59 220
16451.80 228
16453.01 218
16454.22 214
16455.44 252
16456.65 230
16457.86 201
16459.07 221
16460.29 178
16461.50 206
16462.71 238
16463.92 243
16465.14 196
16466.35 215
16467.56 221
16468.77 190
16469.99 222
16471.20 188
16472.41 233
16473.63 235
16474.84 225
16476.05 234
16477.26 221
16478.48 195
16479.69 218
16480.90 218
16482.12 220
16483.33 235
16484.54 224
16485.76 216
16486.97 208
16488.18 196
16489.40 221
16490.61 220
16491.82 193
16493.04 210
16494.25 214
16495.47 227
16496.68 216
16497.89 206
16499.11 220
16500.32 198
16501.53 172
16502.75 178
16503.96 210
16505.18 215
16506.39 227
16507.61 219
16508.82 210
16510.03 199
16511.25 216
16512.46 207
16513.68 190
16514.89 189
16516.11 219
16517.32 211
16518.53 213
16519.75 183
16520.96 195
16522.18 208
16523.39 224
16524.61 216
16525.82 184
16527.04 204
16528.25 210
16529.47 210
16530.68 181
16531.90 194
16533.11 200
16534.33 187
16535.54 214
16536.76 194
16537.97 200
16539.19 199
16540.40 212
16541.62 193
16542.84 209
16544.05 217
16545.27 212
16546.48 206
16547.70 199
16548.91 209
16550.13 213
16551.35 199
16552.56 215
16553.78 192
16554.99 203
16556.21 225
16557.42 225
16558.64 211
16559.86 190
16561.07 214
16562.29 212
16563.51 224
16564.72 235
16565.94 224
16567.15 217
16568.37 218
16569.59 227
16570.80 200
16572.02 222
16573.24 185
16574.45 243
16575.67 247
16576.89 247
16578.10 236
16579.32 253
16580.54 236
16581.75 241
16582.97 250
16584.19 230
16585.41 215
16586.62 225
16587.84 224
16589.06 250
16590.27 271
16591.49 256
16592.71 226
16593.93 233
16595.14 249
16596.36 201
16597.58 213
16598.80 260
16600.01 233
16601.23 193
16602.45 212
16603.67 215
16604.88 232
16606.10 201
16607.32 227
16608.54 199
16609.76 214
16610.97 209
16612.19 199
16613.41 218
16614.63 195
16615.85 197
16617.06 195
16618.28 203
16619.50 233
16620.72 223
16621.94 214
16623.16 177
16624.37 189
16625.59 189
16626.81 184
16628.03 195
16629.25 194
16630.47 193
16631.69 196
16632.90 178
16634.12 180
16635.34 214
16636.56 190
16637.78 185
16639.00 193
16640.22 190
16641.44 163
16642.66 176
16643.88 208
16645.09 179
16646.31 197
16647.53 205
16648.75 211
16649.97 217
16651.19 163
16652.41 198
16653.63 207
16654.85 218
16656.07 174
16657.29 174
16658.51 206
16659.73 191
16660.95 208
16662.17 176
16663.39 197
16664.61 200
16665.83 191
16667.05 180
16668.27 210
16669.49 208
16670.71 165
16671.93 163
16673.15 183
16674.37 170
16675.59 173
16676.81 203
16678.03 180
16679.25 215
16680.47 223
16681.69 195
16682.91 192
16684.13 195
16685.35 220
16686.58 202
16687.80 183
16689.02 216
16690.24 201
16691.46 174
16692.68 212
16693.90 236
16695.12 186
16696.34 204
16697.56 229
16698.79 232
16700.01 228
16701.23 189
16702.45 201
16703.67 196
16704.89 213
16706.11 210
16707.34 177
16708.56 209
16709.78 184
16711.00 178
16712.22 180
16713.44 150
16714.67 166
16715.89 192
16717.11 173
16718.33 184
16719.55 181
16720.78 198
16722.00 192
16723.22 187
16724.44 211
16725.66 190
16726.89 201
16728.11 190
16729.33 196
16730.55 205
16731.78 179
16733.00 159
16734.22 201
16735.44 182
16736.67 187
16737.89 187
16739.11 173
16740.33 161
16741.56 184
16742.78 213
16744.00 186
16745.22 168
16746.45 188
16747.67 208
16748.89 196
16750.12 178
16751.34 188
16752.56 177
16753.79 199
16755.01 178
16756.23 186
16757.46 179
16758.68 185
16759.90 177
16761.13 183
16762.35 182
16763.57 171
16764.80 166
16766.02 164
16767.24 181
16768.47 201
16769.69 166
16770.92 160
16772.14 188
16773.36 185
16774.59 190
16775.81 199
16777.04 222
16778.26 197
16779.48 208
16780.71 177
16781.93 206
16783.16 176
16784.38 182
16785.61 192
16786.83 184
16788.05 215
16789.28 193
16790.50 196
16791.73 169
16792.95 168
16794.18 182
16795.40 219
16796.63 204
16797.85 210
16799.08 205
16800.30 202
16801.53 198
16802.75 213
16803.98 215
16805.20 200
16806.43 206
16807.65 225
16808.88 211
16810.10 210
16811.33 211
16812.55 216
16813.78 190
16815.00 215
16816.23 178
16817.46 192
16818.68 205
16819.91 191
16821.13 212
16822.36 208
16823.58 232
16824.81 221
16826.04 209
16827.26 196
16828.49 228
16829.71 222
16830.94 203
16832.17 203
16833.39 200
16834.62 207
16835.84 207
16837.07 223
16838.30 199
16839.52 201
16840.75 222
16841.98 236
16843.20 198
16844.43 218
16845.66 218
16846.88 207
16848.11 249
16849.34 209
16850.56 237
16851.79 199
16853.02 238
16854.24 224
16855.47 212
16856.70 208
16857.92 255
16859.15 269
16860.38 238
16861.61 243
16862.83 235
16864.06 256
16865.29 279
16866.52 250
16867.74 268
16868.97 266
16870.20 274
16871.42 258
16872.65 255
16873.88 265
16875.11 319
16876.34 304
16877.56 283
16878.79 318
16880.02 304
16881.25 330
16882.47 270
16883.70 286
16884.93 313
16886.16 310
16887.39 317
16888.62 330
16889.84 295
16891.07 289
16892.30 345
16893.53 354
16894.76 339
16895.98 328
16897.21 331
16898.44 311
16899.67 299
16900.90 306
16902.13 297
16903.36 329
16904.59 314
16905.81 298
16907.04 251
16908.27 260
16909.50 256
16910.73 290
16911.96 273
16913.19 249
16914.42 270
16915.65 260
16916.88 267
16918.10 226
16919.33 253
16920.56 235
16921.79 224
16923.02 246
16924.25 223
16925.48 205
16926.71 227
16927.94 224
16929.17 222
16930.40 204
16931.63 214
16932.86 248
16934.09 229
16935.32 217
16936.55 198
16937.78 238
16939.01 213
16940.24 188
16941.47 215
16942.70 211
16943.93 223
16945.16 217
16946.39 190
16947.62 190
16948.85 214
16950.08 203
16951.31 221
16952.54 182
16953.77 209
16955.00 225
16956.23 228
16957.46 262
16958.69 196
16959.93 212
16961.16 207
16962.39 195
16963.62 231
16964.85 224
16966.08 205
16967.31 213
16968.54 218
16969.77 211
16971.00 210
16972.24 200
16973.47 193
16974.70 218
16975.93 218
16977.16 182
16978.39 212
16979.62 231
16980.85 203
16982.09 210
16983.32 200
16984.55 193
16985.78 225
16987.01 216
16988.24 199
16989.48 188
16990.71 193
16991.94 194
16993.17 237
16994.40 194
16995.64 209
16996.87 219
16998.10 231
16999.33 186
17000.57 210
17001.80 229
17003.03 187
17004.26 207
17005.49 178
17006.73 182
17007.96 199
17009.19 195
17010.42 233
17011.66 235
17012.89 181
17014.12 215
17015.36 207
17016.59 195
17017.82 197
17019.05 218
17020.29 234
17021.52 234
17022.75 216
17023.99 183
17025.22 206
17026.45 223
17027.69 221
17028.92 197
17030.15 183
17031.39 181
17032.62 218
17033.85 204
17035.09 209
17036.32 209
17037.55 211
17038.79 201
17040.02 197
17041.25 204
17042.49 181
17043.72 165
17044.96 186
17046.19 169
17047.42 177
17048.66 198
17049.89 185
17051.13 165
17052.36 172
17053.59 161
17054.83 186
17056.06 200
17057.30 216
17058.53 180
17059.77 181
17061.00 193
17062.23 166
17063.47 198
17064.70 195
17065.94 168
17067.17 179
17068.41 204
17069.64 166
17070.88 159
17072.11 183
17073.35 158
17074.58 146
17075.82 182
17077.05 173
17078.29 151
17079.52 153
17080.76 174
17081.99 168
17083.23 171
17084.46 157
17085.70 181
17086.93 149
17088.17 164
17089.40 154
17090.64 164
17091.88 161
17093.11 175
17094.35 152
17095.58 154
17096.82 161
17098.05 190
17099.29 190
17100.53 172
17101.76 171
17103.00 139
17104.23 191
17105.47 166
17106.71 170
17107.94 141
17109.18 199
17110.41 171
17111.65 160
17112.89 163
17114.12 176
17115.36 145
17116.60 182
17117.83 183
17119.07 165
17120.31 167
17121.54 172
17122.78 156
17124.02 178
17125.25 172
17126.49 167
17127.73 155
17128.96 167
17130.20 171
17131.44 152
17132.67 172
17133.91 167
17135.15 193
17136.39 163
17137.62 168
17138.86 164
17140.10 151
17141.33 172
17142.57 167
17143.81 167
17145.05 186
17146.28 169
17147.52 155
17148.76 156
17150.00 161
17151.24 183
17152.47 157
17153.71 158
17154.95 175
17156.19 196
17157.42 175
17158.66 190
17159.90 182
17161.14 174
17162.38 163
17163.61 171
17164.85 193
17166.09 189
17167.33 180
17168.57 153
17169.81 182
17171.04 171
17172.28 167
17173.52 181
17174.76 147
17176.00 179
17177.24 153
17178.48 186
17179.72 168
17180.95 167
17182.19 172
17183.43 159
17184.67 172
17185.91 170
17187.15 175
17188.39 186
17189.63 177
17190.87 196
17192.10 159
17193.34 178
17194.58 171
17195.82 162
17197.06 162
17198.30 143
17199.54 164
17200.78 171
17202.02 130
17203.26 150
17204.50 124
17205.74 162
17206.98 155
17208.22 143
17209.46 164
17210.70 148
17211.94 168
17213.18 141
17214.42 134
17215.66 194
17216.90 156
17218.14 154
17219.38 163
17220.62 158
17221.86 173
17223.10 155
17224.34 146
17225.58 136
17226.82 161
17228.06 175
17229.30 158
17230.54 127
17231.78 168
17233.02 139
17234.26 145
17235.50 155
17236.75 179
17237.99 160
17239.23 154
17240.47 168
17241.71 150
17242.95 145
17244.19 136
17245.43 165
17246.67 132
17247.92 145
17249.16 133
17250.40 151
17251.64 152
17252.88 131
17254.12 146
17255.36 148
17256.60 170
17257.85 159
17259.09 157
17260.33 164
17261.57 141
17262.81 157
17264.05 145
17265.30 144
17266.54 132
17267.78 143
17269.02 174
17270.26 164
17271.51 163
17272.75 171
17273.99 145
17275.23 158
17276.48 151
17277.72 163
17278.96 161
17280.20 161
17281.44 142
17282.69 152
17283.93 147
17285.17 159
17286.41 145
17287.66 144
17288.90 159
17290.14 140
17291.39 145
17292.63 147
17293.87 172
17295.11 136
17296.36 140
17297.60 147
17298.84 136
17300.09 145
17301.33 135
17302.57 141
17303.82 145
17305.06 125
17306.30 154
17307.55 145
17308.79 148
17310.03 160
17311.28 150
17312.52 156
17313.76 156
17315.01 192
17316.25 168
17317.49 150
17318.74 135
17319.98 129
17321.23 142
17322.47 151
17323.71 152
17324.96 149
17326.20 163
17327.45 140
17328.69 132
17329.93 159
17331.18 166
17332.42 160
17333.67 147
17334.91 169
17336.16 163
17337.40 162
17338.64 167
17339.89 151
17341.13 154
17342.38 142
17343.62 133
17344.87 154
17346.11 149
17347.36 149
17348.60 155
17349.85 154
17351.09 152
17352.34 137
17353.58 139
17354.83 165
17356.07 160
17357.32 156
17358.56 157
17359.81 123
17361.05 158
17362.30 141
17363.54 158
17364.79 169
17366.03 150
17367.28 145
17368.53 173
17369.77 158
17371.02 163
17372.26 163
17373.51 147
17374.75 131
17376.00 151
17377.25 167
17378.49 158
17379.74 160
17380.98 114
17382.23 146
17383.48 117
17384.72 133
17385.97 148
17387.21 166
17388.46 183
17389.71 170
17390.95 178
17392.20 163
17393.45 163
17394.69 167
17395.94 146
17397.19 154
17398.43 154
17399.68 153
17400.93 129
17402.17 144
17403.42 152
17404.67 176
17405.91 163
17407.16 141
17408.41 140
17409.65 162
17410.90 167
17412.15 187
17413.40 154
17414.64 150
17415.89 157
17417.14 157
17418.39 165
17419.63 169
17420.88 163
17422.13 188
17423.38 130
17424.62 149
17425.87 144
17427.12 171
17428.37 168
17429.61 170
17430.86 159
17432.11 155
17433.36 169
17434.60 152
17435.85 162
17437.10 131
17438.35 160
17439.60 165
17440.85 166
17442.09 160
17443.34 164
17444.59 154
17445.84 162
17447.09 146
17448.34 130
17449.58 154
17450.83 181
17452.08 199
17453.33 149
17454.58 160
17455.83 175
17457.08 168
17458.32 165
17459.57 156
17460.82 167
17462.07 160
17463.32 168
17464.57 172
17465.82 178
17467.07 180
17468.32 144
17469.57 158
17470.81 163
17472.06 154
17473.31 158
17474.56 195
17475.81 180
17477.06 177
17478.31 152
17479.56 187
17480.81 181
17482.06 156
17483.31 163
17484.56 163
17485.81 178
17487.06 191
17488.31 159
17489.56 160
17490.81 180
17492.06 205
17493.31 176
17494.56 175
17495.81 192
17497.06 173
17498.31 177
17499.56 171
17500.81 158
17502.06 199
17503.31 191
17504.56 164
17505.81 159
17507.06 184
17508.31 172
17509.56 170
17510.81 176
17512.06 186
17513.32 223
17514.57 218
17515.82 179
17517.07 184
17518.32 168
17519.57 179
17520.82 191
17522.07 177
17523.32 207
17524.57 188
17525.83 185
17527.08 185
17528.33 200
17529.58 189
17530.83 189
17532.08 216
17533.33 188
17534.59 186
17535.84 183
17537.09 222
17538.34 213
17539.59 206
17540.84 156
17542.10 184
17543.35 235
17544.60 217
17545.85 195
17547.10 195
17548.36 189
17549.61 220
17550.86 185
17552.11 203
17553.36 189
17554.62 218
17555.87 200
17557.12 174
17558.37 209
17559.63 210
17560.88 236
17562.13 192
17563.38 184
17564.64 211
17565.89 186
17567.14 202
17568.39 203
17569.65 221
17570.90 200
17572.15 175
17573.41 193
17574.66 185
17575.91 170
17577.16 211
17578.42 187
17579.67 224
17580.92 198
17582.18 181
17583.43 222
17584.68 218
17585.94 206
17587.19 174
17588.44 197
17589.70 186
17590.95 172
17592.20 204
17593.46 177
17594.71 182
17595.97 197
17597.22 204
17598.47 208
17599.73 220
17600.98 193
17602.23 180
17603.49 203
17604.74 184
17606.00 211
17607.25 237
17608.51 200
17609.76 172
17611.01 214
17612.27 192
17613.52 179
17614.78 206
17616.03 210
17617.29 192
17618.54 172
17619.79 182
17621.05 229
17622.30 227
17623.56 202
17624.81 188
17626.07 178
17627.32 180
17628.58 194
17629.83 194
17631.09 183
17632.34 203
17633.60 166
17634.85 170
17636.11 165
17637.36 182
17638.62 183
17639.87 168
17641.13 179
17642.39 178
17643.64 159
17644.90 193
17646.15 196
17647.41 153
17648.66 160
17649.92 145
17651.17 182
17652.43 199
17653.69 174
17654.94 146
17656.20 171
17657.45 164
17658.71 165
17659.97 162
17661.22 149
17662.48 140
17663.73 142
17664.99 148
17666.25 162
17667.50 142
17668.76 167
17670.02 159
17671.27 177
17672.53 185
17673.78 154
17675.04 152
17676.30 160
17677.55 160
17678.81 149
17680.07 144
17681.32 159
17682.58 154
17683.84 156
17685.10 135
17686.35 157
17687.61 146
17688.87 150
17690.12 153
17691.38 146
17692.64 137
17693.89 125
17695.15 143
17696.41 163
17697.67 166
17698.92 145
17700.18 161
17701.44 156
17702.70 144
17703.95 137
17705.21 154
17706.47 171
17707.73 160
17708.98 160
17710.24 156
17711.50 152
17712.76 149
17714.02 144
17715.27 135
17716.53 149
17717.79 151
17719.05 146
17720.31 120
17721.57 109
17722.82 129
17724.08 155
17725.34 148
17726.60 107
17727.86 126
17729.12 144
17730.37 162
17731.63 133
17732.89 125
17734.15 131
17735.41 168
17736.67 174
17737.93 164
17739.18 136
17740.44 171
17741.70 150
17742.96 138
17744.22 167
17745.48 156
17746.74 140
17748.00 163
17749.26 142
17750.52 133
17751.78 134
17753.04 134
17754.29 132
17755.55 123
17756.81 102
17758.07 136
17759.33 172
17760.59 156
17761.85 146
17763.11 159
17764.37 166
17765.63 157
17766.89 138
17768.15 152
17769.41 163
17770.67 146
17771.93 155
17773.19 148
17774.45 168
17775.71 152
17776.97 152
17778.23 159
17779.49 158
17780.75 161
17782.01 125
17783.27 139
17784.53 142
17785.79 144
17787.05 143
17788.31 124
17789.58 148
17790.84 159
17792.10 129
17793.36 146
17794.62 144
17795.88 149
17797.14 120
17798.40 131
17799.66 148
17800.92 135
17802.18 121
17803.45 150
17804.71 140
17805.97 136
17807.23 139
17808.49 155
17809.75 153
17811.01 135
17812.27 143
17813.54 157
17814.80 152
17816.06 147
17817.32 125
17818.58 119
17819.84 127
17821.11 130
17822.37 122
17823.63 130
17824.89 141
17826.15 125
17827.42 135
17828.68 115
17829.94 127
17831.20 148
17832.46 142
17833.73 129
17834.99 139
17836.25 149
17837.51 158
17838.78 144
17840.04 154
17841.30 153
17842.56 136
17843.83 130
17845.09 147
17846.35 123
17847.61 149
17848.88 141
17850.14 170
17851.40 140
17852.66 131
17853.93 149
17855.19 123
17856.45 122
17857.72 116
17858.98 109
17860.24 148
17861.51 155
17862.77 149
17864.03 115
17865.30 140
17866.56 137
17867.82 131
17869.09 143
17870.35 138
17871.61 159
17872.88 137
17874.14 143
17875.40 135
17876.67 136
17877.93 152
17879.20 127
17880.46 130
17881.72 142
17882.99 121
17884.25 137
17885.52 144
17886.78 140
17888.04 158
17889.31 146
17890.57 151
17891.84 127
17893.10 120
17894.36 150
17895.63 142
17896.89 134
17898.16 127
17899.42 128
17900.69 139
17901.95 128
17903.22 145
17904.48 142
17905.75 138
17907.01 142
17908.28 151
17909.54 144
17910.81 138
17912.07 165
17913.34 127
17914.60 154
17915.87 117
17917.13 145
17918.40 132
17919.66 147
17920.93 120
17922.19 133
17923.46 133
17924.72 146
17925.99 156
17927.25 143
17928.52 138
17929.79 138
17931.05 124
17932.32 133
17933.58 155
17934.85 150
17936.11 143
17937.38 124
17938.65 130
17939.91 150
17941.18 142
17942.44 114
17943.71 122
17944.98 145
17946.24 154
17947.51 134
17948.77 140
17950.04 150
17951.31 154
17952.57 165
17953.84 135
17955.11 133
17956.37 129
17957.64 161
17958.91 146
17960.17 127
17961.44 142
17962.71 133
17963.97 161
17965.24 120
17966.51 129
17967.77 140
17969.04 122
17970.31 134
17971.58 125
17972.84 131
17974.11 135
17975.38 151
17976.64 128
17977.91 130
17979.18 147
17980.45 150
17981.71 158
17982.98 144
17984.25 135
17985.52 126
17986.78 122
17988.05 126
17989.32 129
17990.59 111
17991.86 125
17993.12 170
17994.39 146
17995.66 135
17996.93 142
17998.20 130
17999.46 140
18000.73 166
18002.00 185
18003.27 119
18004.54 115
18005.80 137
18007.07 110
18008.34 129
18009.61 130
18010.88 140
18012.15 127
18013.42 122
18014.68 128
18015.95 128
18017.22 144
18018.49 124
18019.76 105
18021.03 126
18022.30 119
18023.57 137
18024.83 114
18026.10 113
18027.37 120
18028.64 139
18029.91 121
18031.18 162
18032.45 122
18033.72 100
18034.99 118
18036.26 149
18037.53 132
18038.80 136
18040.07 118
18041.34 153
18042.60 145
18043.87 144
18045.14 136
18046.41 114
18047.68 156
18048.95 146
18050.22 138
18051.49 143
18052.76 141
18054.03 126
18055.30 152
18056.57 155
18057.84 137
18059.11 132
18060.38 138
18061.65 131
18062.92 137
18064.20 125
18065.47 134
18066.74 134
18068.01 127
18069.28 122
18070.55 125
18071.82 123
18073.09 140
18074.36 139
18075.63 120
18076.90 139
18078.17 122
18079.44 127
18080.71 117
18081.99 123
18083.26 120
18084.53 138
18085.80 130
18087.07 120
18088.34 131
18089.61 154
18090.88 160
18092.15 115
18093.43 133
18094.70 140
18095.97 149
18097.24 145
18098.51 142
18099.78 133
18101.06 133
18102.33 131
18103.60 157
18104.87 129
18106.14 125
18107.41 135
18108.69 137
18109.96 108
18111.23 121
18112.50 148
18113.77 158
18115.05 144
18116.32 118
18117.59 148
18118.86 164
18120.14 140
18121.41 135
18122.68 146
18123.95 139
18125.23 131
18126.50 137
18127.77 135
18129.04 137
18130.32 128
18131.59 143
18132.86 123
18134.13 128
18135.41 134
18136.68 167
18137.95 155
18139.23 147
18140.50 119
18141.77 140
18143.05 152
18144.32 129
18145.59 121
18146.87 156
18148.14 132
18149.41 136
18150.69 134
18151.96 104
18153.23 131
18154.51 133
18155.78 133
18157.05 120
18158.33 104
18159.60 130
18160.88 128
18162.15 144
18163.42 126
18164.70 139
18165.97 133
18167.24 123
18168.52 110
18169.79 104
18171.07 144
18172.34 124
18173.62 121
18174.89 128
18176.16 120
18177.44 145
18178.71 123
18179.99 128
18181.26 120
18182.54 122
18183.81 151
18185.09 123
18186.36 128
18187.63 110
18188.91 139
18190.18 127
18191.46 125
18192.73 127
18194.01 131
18195.28 153
18196.56 110
18197.83 103
18199.11 117
18200.38 134
18201.66 123
18202.94 113
18204.21 146
18205.49 127
18206.76 122
18208.04 112
18209.31 151
18210.59 137
18211.86 123
18213.14 144
18214.41 115
18215.69 146
18216.97 130
18218.24 105
18219.52 118
18220.79 124
18222.07 127
18223.35 119
18224.62 118
18225.90 137
18227.17 119
18228.45 111
18229.73 120
18231.00 127
18232.28 115
18233.56 123
18234.83 134
18236.11 130
18237.38 146
18238.66 157
18239.94 123
18241.21 94
18242.49 116
18243.77 116
18245.04 134
18246.32 136
18247.60 154
18248.87 136
18250.15 125
18251.43 125
18252.71 123
18253.98 115
18255.26 131
18256.54 138
18257.81 136
18259.09 163
18260.37 125
18261.65 115
18262.92 131
18264.20 118
18265.48 115
18266.76 124
18268.03 109
18269.31 130
18270.59 137
18271.87 120
18273.14 131
18274.42 136
18275.70 115
18276.98 134
18278.26 127
18279.53 124
18280.81 146
18282.09 138
18283.37 128
18284.65 145
18285.92 114
18287.20 116
18288.48 141
18289.76 147
18291.04 144
18292.32 136
18293.59 129
18294.87 132
18296.15 119
18297.43 112
18298.71 117
18299.99 133
18301.27 150
18302.54 129
18303.82 135
18305.10 117
18306.38 117
18307.66 117
18308.94 111
18310.22 148
18311.50 169
18312.78 123
18314.06 133
18315.33 156
18316.61 115
18317.89 128
18319.17 107
18320.45 124
18321.73 136
18323.01 130
18324.29 149
18325.57 152
18326.85 144
18328.13 145
18329.41 108
18330.69 138
18331.97 134
18333.25 115
18334.53 117
18335.81 110
18337.09 128
18338.37 145
18339.65 125
18340.93 128
18342.21 127
18343.49 151
18344.77 138
18346.05 135
18347.33 149
18348.61 163
18349.89 133
18351.17 163
18352.45 128
18353.73 132
18355.01 139
18356.29 152
18357.57 163
18358.85 111
18360.14 105
18361.42 140
18362.70 117
18363.98 107
18365.26 149
18366.54 121
18367.82 124
18369.10 128
18370.38 110
18371.66 133
18372.95 138
18374.23 137
18375.51 160
18376.79 125
18378.07 142
18379.35 121
18380.63 110
18381.92 126
18383.20 111
18384.48 119
18385.76 114
18387.04 108
18388.32 118
18389.61 143
18390.89 129
18392.17 117
18393.45 146
18394.73 142
18396.02 133
18397.30 127
18398.58 148
18399.86 117
18401.14 122
18402.43 109
18403.71 113
18404.99 143
18406.27 138
18407.56 120
18408.84 142
18410.12 125
18411.40 126
18412.69 115
18413.97 135
18415.25 138
18416.53 118
18417.82 135
18419.10 121
18420.38 125
18421.67 113
18422.95 111
18424.23 142
18425.51 175
18426.80 139
18428.08 116
18429.36 122
18430.65 123
18431.93 134
18433.21 142
18434.50 138
18435.78 124
18437.06 134
18438.35 133
18439.63 100
18440.92 117
18442.20 141
18443.48 159
18444.77 117
18446.05 117
18447.33 124
18448.62 125
18449.90 122
18451.19 112
18452.47 119
18453.75 140
18455.04 132
18456.32 113
18457.61 120
18458.89 131
18460.17 143
18461.46 145
18462.74 132
18464.03 143
18465.31 145
18466.60 114
18467.88 133
18469.17 107
18470.45 141
18471.74 134
18473.02 139
18474.30 138
18475.59 135
18476.87 148
18478.16 146
18479.44 125
18480.73 127
18482.01 132
18483.30 142
18484.58 135
18485.87 145
18487.16 117
18488.44 130
18489.73 131
18491.01 129
18492.30 122
18493.58 119
18494.87 129
18496.15 126
18497.44 131
18498.72 130
18500.01 111
18501.30 116
18502.58 117
18503.87 99
18505.15 102
18506.44 104
18507.73 122
18509.01 125
18510.30 119
18511.58 159
18512.87 120
18514.16 142
18515.44 129
18516.73 145
18518.01 128
18519.30 143
18520.59 162
18521.87 132
18523.16 138
18524.45 127
18525.73 100
18527.02 125
18528.31 141
18529.59 131
18530.88 102
18532.17 136
18533.45 133
18534.74 131
18536.03 130
18537.31 115
18538.60 122
18539.89 132
18541.18 122
18542.46 120
18543.75 113
18545.04 120
18546.32 113
18547.61 105
18548.90 97
18550.19 125
18551.47 114
18552.76 126
18554.05 111
18555.34 138
18556.62 122
18557.91 136
18559.20 164
18560.49 137
18561.78 129
18563.06 126
18564.35 120
18565.64 114
18566.93 138
18568.22 124
18569.50 121
18570.79 136
18572.08 158
18573.37 117
18574.66 124
18575.94 145
18577.23 129
18578.52 103
18579.81 116
18581.10 134
18582.39 137
18583.68 133
18584.96 143
18586.25 135
18587.54 126
18588.83 107
18590.12 137
18591.41 128
18592.70 114
18593.99 120
18595.27 137
18596.56 125
18597.85 131
18599.14 120
18600.43 138
18601.72 130
18603.01 148
18604.30 115
18605.59 120
18606.88 137
18608.17 124
18609.46 135
18610.75 119
18612.04 139
18613.33 135
18614.62 162
18615.90 153
18617.19 150
18618.48 145
18619.77 153
18621.06 153
18622.35 138
18623.64 114
18624.93 134
18626.22 162
18627.51 136
18628.80 137
18630.09 136
18631.39 161
18632.68 144
18633.97 140
18635.26 139
18636.55 133
18637.84 138
18639.13 151
18640.42 150
18641.71 153
18643.00 150
18644.29 128
18645.58 132
18646.87 140
18648.16 142
18649.45 119
18650.74 110
18652.04 124
18653.33 140
18654.62 158
18655.91 120
18657.20 134
18658.49 144
18659.78 116
18661.07 118
18662.36 107
18663.66 135
18664.95 114
18666.24 100
18667.53 103
18668.82 121
18670.11 122
18671.41 130
18672.70 138
18673.99 124
18675.28 126
18676.57 119
18677.86 129
18679.16 141
18680.45 114
18681.74 133
18683.03 131
18684.32 146
18685.62 133
18686.91 123
18688.20 118
18689.49 112
18690.79 112
18692.08 106
18693.37 114
18694.66 129
18695.96 103
18697.25 126
18698.54 132
18699.83 117
18701.13 120
18702.42 127
18703.71 134
18705.00 110
18706.30 101
18707.59 125
18708.88 113
18710.18 129
18711.47 139
18712.76 142
18714.05 132
18715.35 112
18716.64 109
18717.93 85
18719.23 100
18720.52 115
18721.81 126
18723.11 99
18724.40 115
18725.69 124
18726.99 124
18728.28 105
18729.58 116
18730.87 127
18732.16 111
18733.46 130
18734.75 123
18736.04 139
18737.34 142
18738.63 122
18739.93 119
18741.22 109
18742.51 109
18743.81 132
18745.10 133
18746.40 122
18747.69 120
18748.99 108
18750.28 102
18751.58 102
18752.87 135
18754.16 111
18755.46 150
18756.75 104
18758.05 126
18759.34 108
18760.64 133
18761.93 155
18763.23 113
18764.52 133
18765.82 146
18767.11 152
18768.41 126
18769.70 132
18771.00 112
18772.29 110
18773.59 115
18774.88 107
18776.18 117
18777.47 111
18778.77 129
18780.06 110
18781.36 104
18782.65 103
18783.95 110
18785.25 121
18786.54 113
18787.84 93
18789.13 94
18790.43 116
18791.72 118
18793.02 129
18794.32 107
18795.61 96
18796.91 115
18798.20 123
18799.50 107
18800.80 101
18802.09 93
18803.39 115
18804.69 114
18805.98 125
18807.28 114
18808.57 107
18809.87 106
18811.17 95
18812.46 122
18813.76 126
18815.06 160
18816.35 123
18817.65 113
18818.95 118
18820.24 119
18821.54 97
18822.84 114
18824.13 107
18825.43 109
18826.73 125
18828.03 106
18829.32 121
18830.62 90
18831.92 104
18833.21 108
18834.51 118
18835.81 128
18837.11 106
18838.40 121
18839.70 116
18841.00 153
18842.30 124
18843.59 93
18844.89 121
18846.19 112
18847.49 113
18848.79 107
18850.08 121
18851.38 97
18852.68 119
18853.98 92
18855.27 94
18856.57 118
18857.87 117
18859.17 123
18860.47 105
18861.77 104
18863.06 127
18864.36 147
18865.66 124
18866.96 102
18868.26 119
18869.56 113
18870.85 116
18872.15 112
18873.45 97
18874.75 117
18876.05 103
18877.35 104
18878.65 110
18879.95 117
18881.24 118
18882.54 120
18883.84 124
18885.14 101
18886.44 104
18887.74 113
18889.04 117
18890.34 148
18891.64 108
18892.94 101
18894.24 97
18895.54 99
18896.84 95
18898.13 104
18899.43 101
18900.73 131
18902.03 118
18903.33 132
18904.63 116
18905.93 111
18907.23 111
18908.53 130
18909.83 123
18911.13 97
18912.43 104
18913.73 115
18915.03 126
18916.33 102
18917.63 96
18918.93 85
18920.23 100
18921.53 105
18922.83 108
18924.13 93
18925.43 131
18926.74 118
18928.04 111
18929.34 122
18930.64 102
18931.94 140
18933.24 116
18934.54 134
18935.84 86
18937.14 89
18938.44 124
18939.74 123
18941.04 118
18942.34 100
18943.65 99
18944.95 107
18946.25 96
18947.55 115
18948.85 109
18950.15 104
18951.45 118
18952.75 83
18954.06 106
18955.36 113
18956.66 112
18957.96 114
18959.26 108
18960.56 117
18961.87 113
18963.17 109
18964.47 123
18965.77 81
18967.07 80
18968.37 108
18969.68 117
18970.98 123
18972.28 106
18973.58 110
18974.88 128
18976.19 128
18977.49 107
18978.79 88
18980.09 83
18981.40 95
18982.70 112
18984.00 116
18985.30 111
18986.61 93
18987.91 114
18989.21 138
18990.51 106
18991.82 95
18993.12 95
18994.42 117
18995.73 115
18997.03 135
18998.33 111
18999.63 111
19000.94 113
19002.24 120
19003.54 102
19004.85 100
19006.15 105
19007.45 108
19008.76 92
19010.06 91
19011.36 91
19012.67 101
19013.97 100
19015.27 108
19016.58 89
19017.88 102
19019.18 121
19020.49 123
19021.79 89
19023.10 96
19024.40 96
19025.70 94
19027.01 107
19028.31 118
19029.62 104
19030.92 114
19032.22 155
19033.53 99
19034.83 101
19036.14 119
19037.44 119
19038.75 116
19040.05 121
19041.35 114
19042.66 121
19043.96 97
19045.27 118
19046.57 122
19047.88 102
19049.18 97
19050.49 116
19051.79 128
19053.10 112
19054.40 118
19055.71 104
19057.01 123
19058.32 106
19059.62 101
19060.93 102
19062.23 116
19063.54 108
19064.84 105
19066.15 96
19067.45 80
19068.76 95
19070.06 125
19071.37 111
19072.67 107
19073.98 115
19075.29 117
19076.59 118
19077.90 105
19079.20 115
19080.51 119
19081.81 86
19083.12 102
19084.43 106
19085.73 108
19087.04 100
19088.34 97
19089.65 121
19090.96 106
19092.26 102
19093.57 109
19094.87 107
19096.18 124
19097.49 114
19098.79 107
19100.10 122
19101.41 112
19102.71 107
19104.02 108
19105.33 139
19106.63 110
19107.94 97
19109.25 134
19110.55 109
19111.86 115
19113.17 88
19114.47 110
19115.78 112
19117.09 111
19118.40 107
19119.70 100
19121.01 130
19122.32 110
19123.62 110
19124.93 102
19126.24 96
19127.55 98
19128.85 94
19130.16 113
19131.47 118
19132.78 116
19134.08 124
19135.39 99
19136.70 98
19138.01 107
19139.32 115
19140.62 113
19141.93 89
19143.24 113
19144.55 104
19145.85 109
19147.16 113
19148.47 115
19149.78 99
19151.09 102
19152.40 107
19153.70 118
19155.01 110
19156.32 79
19157.63 95
19158.94 98
19160.25 118
19161.55 121
19162.86 110
19164.17 136
19165.48 119
19166.79 106
19168.10 103
19169.41 107
19170.72 108
19172.02 101
19173.33 83
19174.64 102
19175.95 102
19177.26 101
19178.57 102
19179.88 120
19181.19 104
19182.50 133
19183.81 116
19185.12 103
19186.43 117
19187.74 99
19189.05 95
19190.35 108
19191.66 96
19192.97 99
19194.28 103
19195.59 112
19196.90 110
19198.21 91
19199.52 108
19200.83 132
19202.14 124
19203.45 120
19204.76 111
19206.07 120
19207.38 114
19208.69 108
19210.00 94
19211.31 114
19212.62 120
19213.93 134
19215.24 98
19216.56 105
19217.87 112
19219.18 101
19220.49 112
19221.80 109
19223.11 106
19224.42 98
19225.73 104
19227.04 115
19228.35 128
19229.66 107
19230.97 112
19232.28 98
19233.60 118
19234.91 100
19236.22 93
19237.53 93
19238.84 122
19240.15 106
19241.46 133
19242.77 111
19244.09 99
19245.40 98
19246.71 102
19248.02 127
19249.33 110
19250.64 101
19251.95 100
19253.27 99
19254.58 101
19255.89 105
19257.20 106
19258.51 113
19259.83 88
19261.14 104
19262.45 93
19263.76 90
19265.07 108
19266.39 122
19267.70 123
19269.01 87
19270.32 115
19271.63 121
19272.95 97
19274.26 117
19275.57 92
19276.88 99
19278.20 96
19279.51 110
19280.82 109
19282.14 107
19283.45 119
19284.76 84
19286.07 98
19287.39 108
19288.70 140
19290.01 98
19291.33 113
19292.64 80
19293.95 114
19295.26 115
19296.58 110
19297.89 113
19299.20 115
19300.52 106
19301.83 101
19303.14 126
19304.46 106
19305.77 121
19307.09 125
19308.40 109
19309.71 109
19311.03 115
19312.34 89
19313.65 117
19314.97 104
19316.28 106
19317.60 92
19318.91 104
19320.22 127
19321.54 97
19322.85 100
19324.17 110
19325.48 104
19326.79 115
19328.11 121
19329.42 89
19330.74 94
19332.05 98
19333.37 110
19334.68 118
19335.99 89
19337.31 93
19338.62 115
19339.94 97
19341.25 95
19342.57 94
19343.88 100
19345.20 118
19346.51 101
19347.83 89
19349.14 101
19350.46 111
19351.77 112
19353.09 126
19354.40 111
19355.72 77
19357.03 93
19358.35 114
19359.66 95
19360.98 83
19362.29 103
19363.61 107
19364.93 121
19366.24 89
19367.56 105
19368.87 105
19370.19 115
19371.50 103
19372.82 97
19374.14 106
19375.45 103
19376.77 126
19378.08 133
19379.40 108
19380.72 97
19382.03 142
19383.35 107
19384.66 105
19385.98 95
19387.30 97
19388.61 129
19389.93 137
19391.25 95
19392.56 97
19393.88 111
19395.20 107
19396.51 127
19397.83 108
19399.15 94
19400.46 119
19401.78 130
19403.10 101
19404.41 85
19405.73 101
19407.05 115
19408.36 114
19409.68 97
19411.00 114
19412.31 115
19413.63 123
19414.95 113
19416.27 114
19417.58 127
19418.90 112
19420.22 104
19421.54 85
19422.85 85
19424.17 104
19425.49 117
19426.81 125
19428.12 105
19429.44 111
19430.76 96
19432.08 111
19433.40 115
19434.71 111
19436.03 113
19437.35 103
19438.67 111
19439.99 102
19441.30 108
19442.62 119
19443.94 116
19445.26 115
19446.58 94
19447.89 118
19449.21 97
19450.53 102
19451.85 103
19453.17 108
19454.49 99
19455.81 110
19457.12 112
19458.44 115
19459.76 107
19461.08 117
19462.40 104
19463.72 106
19465.04 111
19466.36 104
19467.68 116
19468.99 112
19470.31 119
19471.63 99
19472.95 129
19474.27 87
19475.59 113
19476.91 126
19478.23 118
19479.55 117
19480.87 86
19482.19 93
19483.51 126
19484.83 110
19486.15 95
19487.47 113
19488.79 110
19490.11 92
19491.43 97
19492.75 108
19494.07 109
19495.39 118
19496.71 121
19498.03 116
19499.35 103
19500.67 109
19501.99 118
19503.31 102
19504.63 91
19505.95 100
19507.27 92
19508.59 97
19509.91 104
19511.23 80
19512.55 85
19513.87 122
19515.19 102
19516.51 91
19517.83 113
19519.15 97
19520.47 86
19521.79 114
19523.12 92
19524.44 112
19525.76 115
19527.08 119
19528.40 117
19529.72 90
19531.04 106
19532.36 96
19533.68 94
19535.01 86
19536.33 92
19537.65 121
19538.97 123
19540.29 78
19541.61 96
19542.93 93
19544.26 113
19545.58 89
19546.90 114
19548.22 95
19549.54 104
19550.87 122
19552.19 108
19553.51 87
19554.83 92
19556.15 121
19557.47 110
19558.80 106
19560.12 93
19561.44 117
19562.76 100
19564.09 95
19565.41 94
19566.73 93
19568.05 98
19569.38 94
19570.70 95
19572.02 92
19573.34 94
19574.67 96
19575.99 108
19577.31 95
19578.63 131
19579.96 113
19581.28 108
19582.60 109
19583.93 89
19585.25 111
19586.57 109
19587.90 88
19589.22 117
19590.54 126
19591.86 122
19593.19 122
19594.51 81
19595.83 97
19597.16 122
19598.48 103
19599.81 108
19601.13 100
19602.45 94
19603.78 107
19605.10 97
19606.42 117
19607.75 93
19609.07 91
19610.40 91
19611.72 98
19613.04 104
19614.37 93
19615.69 129
19617.02 107
19618.34 101
19619.66 91
19620.99 87
19622.31 92
19623.64 106
19624.96 112
19626.29 100
19627.61 93
19628.93 97
19630.26 108
19631.58 93
19632.91 112
19634.23 86
19635.56 114
19636.88 103
19638.21 100
19639.53 97
19640.86 113
19642.18 86
19643.51 98
19644.83 94
19646.16 114
19647.48 110
19648.81 114
19650.13 107
19651.46 93
19652.78 90
19654.11 98
19655.43 95
19656.76 96
19658.08 92
19659.41 106
19660.74 115
19662.06 96
19663.39 124
19664.71 91
19666.04 107
19667.36 89
19668.69 106
19670.02 108
19671.34 90
19672.67 94
19673.99 127
19675.32 121
19676.65 101
19677.97 120
19679.30 110
19680.63 121
19681.95 119
19683.28 97
19684.60 113
19685.93 127
19687.26 115
19688.58 106
19689.91 100
19691.24 111
19692.56 129
19693.89 96
19695.22 95
19696.54 97
19697.87 107
19699.20 118
19700.52 104
19701.85 97
19703.18 105
19704.51 106
19705.83 108
19707.16 129
19708.49 127
19709.81 111
19711.14 99
19712.47 112
19713.80 109
19715.12 116
19716.45 107
19717.78 108
19719.11 136
19720.43 126
19721.76 113
19723.09 98
19724.42 94
19725.74 122
19727.07 131
19728.40 102
19729.73 103
19731.06 78
19732.38 109
19733.71 101
19735.04 105
19736.37 110
19737.70 113
19739.02 100
19740.35 93
19741.68 117
19743.01 123
19744.34 111
19745.67 115
19747.00 115
19748.32 90
19749.65 97
19750.98 123
19752.31 100
19753.64 101
19754.97 83
19756.30 104
19757.62 87
19758.95 122
19760.28 95
19761.61 83
19762.94 116
19764.27 100
19765.60 114
19766.93 97
19768.26 108
19769.59 90
19770.92 118
19772.25 115
19773.57 82
19774.90 91
19776.23 110
19777.56 129
19778.89 92
19780.22 95
19781.55 89
19782.88 95
19784.21 110
19785.54 79
19786.87 97
19788.20 119
19789.53 108
19790.86 100
19792.19 83
19793.52 111
19794.85 130
19796.18 118
19797.51 97
19798.84 111
19800.17 98
19801.50 116
19802.83 115
19804.16 104
19805.49 95
19806.82 128
19808.16 143
19809.49 143
19810.82 123
19812.15 111
19813.48 122
19814.81 123
19816.14 80
19817.47 123
19818.80 104
19820.13 118
19821.46 98
19822.79 108
19824.13 110
19825.46 105
19826.79 121
19828.12 112
19829.45 111
19830.78 107
19832.11 95
19833.44 90
19834.78 99
19836.11 112
19837.44 95
19838.77 91
19840.10 91
19841.43 115
19842.77 114
19844.10 101
19845.43 99
19846.76 92
19848.09 102
19849.42 103
19850.76 112
19852.09 117
19853.42 123
19854.75 106
19856.09 113
19857.42 98
19858.75 123
19860.08 99
19861.41 93
19862.75 110
19864.08 106
19865.41 99
19866.74 103
19868.08 107
19869.41 88
19870.74 96
19872.08 111
19873.41 118
19874.74 106
19876.07 105
19877.41 105
19878.74 112
19880.07 114
19881.41 114
19882.74 94
19884.07 96
19885.40 107
19886.74 100
19888.07 118
19889.40 104
19890.74 93
19892.07 111
19893.40 117
19894.74 121
19896.07 106
19897.41 124
19898.74 95
19900.07 128
19901.41 92
19902.74 100
19904.07 108
19905.41 101
19906.74 119
19908.08 105
19909.41 114
19910.74 102
19912.08 100
19913.41 87
19914.75 107
19916.08 98
19917.41 102
19918.75 115
19920.08 99
19921.42 130
19922.75 100
19924.09 90
19925.42 91
19926.76 86
19928.09 82
19929.42 81
19930.76 95
19932.09 94
19933.43 103
19934.76 97
19936.10 101
19937.43 114
19938.77 87
19940.10 105
19941.44 113
19942.77 100
19944.11 93
19945.44 99
19946.78 94
19948.11 96
19949.45 96
19950.79 114
19952.12 115
19953.46 101
19954.79 97
19956.13 102
19957.46 103
19958.80 125
19960.13 84
19961.47 99
19962.81 105
19964.14 97
19965.48 85
19966.81 96
19968.15 122
19969.49 90
19970.82 100
19972.16 111
19973.49 103
19974.83 121
19976.17 110
19977.50 115
19978.84 122
19980.18 94
19981.51 102
19982.85 107
19984.18 112
19985.52 105
19986.86 120
19988.19 83
19989.53 91
19990.87 124
19992.20 77
19993.54 110
19994.88 115
19996.21 100
19997.55 78
19998.89 87
20000.23 68
20001.56 106
20002.90 107
20004.24 107
20005.57 102
20006.91 131
20008.25 130
20009.59 104
20010.92 118
20012.26 97
20013.60 84
20014.94 96
20016.27 115
20017.61 115
20018.95 105
20020.29 123
20021.62 115
20022.96 118
20024.30 128
20025.64 98
20026.98 94
20028.31 96
20029.65 104
20030.99 105
20032.33 102
20033.67 95
20035.00 114
20036.34 109
20037.68 122
20039.02 115
20040.36 108
20041.70 114
20043.03 124
20044.37 98
20045.71 94
20047.05 106
20048.39 117
20049.73 126
20051.07 115
20052.41 123
20053.74 140
20055.08 96
20056.42 119
20057.76 111
20059.10 107
20060.44 106
20061.78 102
20063.12 102
20064.46 97
20065.80 103
20067.13 109
20068.47 108
20069.81 94
20071.15 107
20072.49 103
20073.83 96
20075.17 114
20076.51 113
20077.85 121
20079.19 108
20080.53 108
20081.87 116
20083.21 130
20084.55 133
20085.89 87
20087.23 130
20088.57 96
20089.91 83
20091.25 113
20092.59 121
20093.93 100
20095.27 102
20096.61 90
20097.95 99
20099.29 98
20100.63 116
20101.97 98
20103.31 90
20104.65 96
20105.99 108
20107.33 92
20108.67 91
20110.02 94
20111.36 108
20112.70 102
20114.04 128
20115.38 101
20116.72 98
20118.06 95
20119.40 99
20120.74 101
20122.08 94
20123.43 105
20124.77 114
20126.11 105
20127.45 89
20128.79 97
20130.13 98
20131.47 118
20132.81 124
20134.16 84
20135.50 104
20136.84 103
20138.18 124
20139.52 102
20140.86 96
20142.21 92
20143.55 102
20144.89 97
