# Supplementary material for: MALDI-TOF MS typing enables the classification of brewing yeasts of the genus Saccharomyces to major beer styles
Source: PLoS One. 2017 Aug 9;12(8):e0181694. doi: 10.1371/journal.pone.0181694 (PMC5549903; doi:10.1371/journal.pone.0181694)
Supplement: S2 File — The directory includes 90 raw files and was zipped to “.zip”; the folder has three strains with 30 spectra per strain; S1 Text explains the raw files with an example and Table 1 represents the yeast strains used within the experiment. (ZIP) [file pone.0181694.s005.zip › 4-6/30253-149-OG-WB-WB-YPG-18h-E-E_2015-07-16_1_0_A7_1.dat]

2000.53 1528
2000.95 1454
2001.37 1618
2001.79 1415
2002.21 1450
2002.64 1279
2003.06 1331
2003.48 1330
2003.90 1172
2004.32 1184
2004.75 1143
2005.17 1090
2005.59 1314
2006.01 1338
2006.43 1194
2006.86 1264
2007.28 1420
2007.70 1281
2008.12 1283
2008.55 1395
2008.97 1309
2009.39 1338
2009.81 1274
2010.24 1321
2010.66 1303
2011.08 1197
2011.50 1209
2011.93 1166
2012.35 1209
2012.77 1013
2013.20 987
2013.62 1189
2014.04 1179
2014.46 1175
2014.89 1220
2015.31 1272
2015.73 1214
2016.16 1162
2016.58 1153
2017.00 1183
2017.43 1141
2017.85 1211
2018.27 1270
2018.70 1213
2019.12 1204
2019.54 1153
2019.97 1416
2020.39 1423
2020.82 1189
2021.24 1243
2021.66 1308
2022.09 1271
2022.51 1227
2022.94 1336
2023.36 1285
2023.78 1084
2024.21 1217
2024.63 1263
2025.06 1214
2025.48 1279
2025.90 1242
2026.33 1185
2026.75 1168
2027.18 1145
2027.60 1272
2028.03 1135
2028.45 1039
2028.88 1068
2029.30 1064
2029.72 1133
2030.15 1092
2030.57 1123
2031.00 1173
2031.42 1127
2031.85 1167
2032.27 1158
2032.70 1068
2033.12 1122
2033.55 1180
2033.97 1278
2034.40 1166
2034.82 1231
2035.25 1228
2035.67 1211
2036.10 1128
2036.52 1244
2036.95 1138
2037.38 1194
2037.80 1131
2038.23 1341
2038.65 1143
2039.08 1181
2039.50 1161
2039.93 1308
2040.36 1126
2040.78 1225
2041.21 1271
2041.63 1246
2042.06 1216
2042.48 1251
2042.91 1217
2043.34 1309
2043.76 1195
2044.19 1188
2044.62 1156
2045.04 1159
2045.47 1237
2045.89 1223
2046.32 1347
2046.75 1261
2047.17 1298
2047.60 1386
2048.03 1333
2048.45 1417
2048.88 1344
2049.31 1298
2049.73 1238
2050.16 1171
2050.59 1051
2051.01 1238
2051.44 1338
2051.87 1366
2052.29 1253
2052.72 1320
2053.15 1376
2053.58 1371
2054.00 1318
2054.43 1383
2054.86 1360
2055.28 1410
2055.71 1367
2056.14 1420
2056.57 1371
2056.99 1264
2057.42 1232
2057.85 1235
2058.28 1439
2058.71 1256
2059.13 1357
2059.56 1138
2059.99 1212
2060.42 1214
2060.84 1286
2061.27 1449
2061.70 1430
2062.13 1372
2062.56 1342
2062.98 1332
2063.41 1396
2063.84 1613
2064.27 1535
2064.70 1800
2065.13 1804
2065.55 1828
2065.98 1690
2066.41 1758
2066.84 1781
2067.27 1734
2067.70 1566
2068.13 1621
2068.55 1668
2068.98 1428
2069.41 1403
2069.84 1352
2070.27 1317
2070.70 1212
2071.13 1261
2071.56 1361
2071.99 1497
2072.41 1156
2072.84 1189
2073.27 1339
2073.70 1320
2074.13 1365
2074.56 1561
2074.99 1551
2075.42 1640
2075.85 1612
2076.28 1510
2076.71 1497
2077.14 1534
2077.57 1454
2078.00 1452
2078.43 1476
2078.86 1313
2079.29 1334
2079.72 1448
2080.15 1228
2080.58 1133
2081.01 1110
2081.44 1156
2081.87 1098
2082.30 1213
2082.73 1067
2083.16 1009
2083.59 1115
2084.02 1156
2084.45 1319
2084.88 1330
2085.31 1270
2085.74 1117
2086.17 1259
2086.60 1364
2087.03 1283
2087.46 1117
2087.89 1136
2088.32 1230
2088.75 1268
2089.18 1332
2089.62 1046
2090.05 1207
2090.48 1213
2090.91 1143
2091.34 1399
2091.77 1343
2092.20 1270
2092.63 1297
2093.06 1300
2093.49 1155
2093.93 1188
2094.36 1097
2094.79 1151
2095.22 1199
2095.65 1272
2096.08 1221
2096.52 1191
2096.95 1134
2097.38 1128
2097.81 1157
2098.24 1113
2098.67 1041
2099.11 1044
2099.54 1143
2099.97 1168
2100.40 1160
2100.83 1079
2101.27 1107
2101.70 1106
2102.13 1134
2102.56 1233
2102.99 1154
2103.43 1164
2103.86 1126
2104.29 1224
2104.72 1231
2105.16 1316
2105.59 1393
2106.02 1183
2106.45 1202
2106.89 1283
2107.32 1319
2107.75 1235
2108.19 1145
2108.62 1150
2109.05 1098
2109.48 1127
2109.92 1175
2110.35 1108
2110.78 1085
2111.22 1195
2111.65 1130
2112.08 1049
2112.52 1091
2112.95 1054
2113.38 1143
2113.82 1189
2114.25 1151
2114.68 1168
2115.12 1180
2115.55 1101
2115.98 1144
2116.42 1102
2116.85 959
2117.28 972
2117.72 1124
2118.15 1222
2118.59 896
2119.02 1129
2119.45 1085
2119.89 1209
2120.32 1338
2120.76 1111
2121.19 1011
2121.62 1147
2122.06 959
2122.49 1130
2122.93 1031
2123.36 1009
2123.80 1093
2124.23 1010
2124.66 953
2125.10 999
2125.53 1152
2125.97 1111
2126.40 1198
2126.84 965
2127.27 1181
2127.71 1231
2128.14 1018
2128.58 1120
2129.01 1030
2129.45 983
2129.88 1141
2130.32 1342
2130.75 1330
2131.19 1306
2131.62 1389
2132.06 1371
2132.49 1342
2132.93 1346
2133.36 1015
2133.80 1074
2134.23 1102
2134.67 1117
2135.11 1160
2135.54 1280
2135.98 1128
2136.41 1201
2136.85 1185
2137.28 1193
2137.72 1217
2138.16 979
2138.59 1155
2139.03 1135
2139.46 1146
2139.90 1116
2140.34 1154
2140.77 1241
2141.21 1210
2141.64 1160
2142.08 1072
2142.52 1122
2142.95 1210
2143.39 1102
2143.83 1101
2144.26 1116
2144.70 1285
2145.14 1206
2145.57 1109
2146.01 1103
2146.45 1109
2146.88 1202
2147.32 1292
2147.76 1319
2148.19 1357
2148.63 1314
2149.07 1290
2149.50 1325
2149.94 1312
2150.38 1423
2150.81 1265
2151.25 1175
2151.69 1219
2152.13 1262
2152.56 1261
2153.00 1254
2153.44 1455
2153.88 1316
2154.31 1264
2154.75 1275
2155.19 1317
2155.63 1196
2156.06 1238
2156.50 1392
2156.94 1432
2157.38 1456
2157.82 1518
2158.25 1468
2158.69 1306
2159.13 1467
2159.57 1353
2160.01 1166
2160.44 1261
2160.88 1121
2161.32 1195
2161.76 1233
2162.20 1307
2162.63 1237
2163.07 1185
2163.51 1056
2163.95 1148
2164.39 1255
2164.83 1102
2165.27 1170
2165.70 1232
2166.14 1100
2166.58 1088
2167.02 1072
2167.46 1168
2167.90 1215
2168.34 1170
2168.78 1214
2169.22 1175
2169.65 1066
2170.09 1259
2170.53 1320
2170.97 1116
2171.41 1319
2171.85 1470
2172.29 1497
2172.73 1449
2173.17 1448
2173.61 1522
2174.05 1472
2174.49 1658
2174.93 1699
2175.37 1668
2175.81 1653
2176.25 1656
2176.69 1677
2177.13 1670
2177.57 1535
2178.01 1334
2178.45 1290
2178.89 1235
2179.33 1335
2179.77 1115
2180.21 1127
2180.65 1150
2181.09 1098
2181.53 1053
2181.97 1110
2182.41 1177
2182.85 1161
2183.29 973
2183.73 930
2184.17 1091
2184.61 1142
2185.05 1213
2185.49 1146
2185.93 1153
2186.37 1187
2186.81 1221
2187.25 1238
2187.69 1157
2188.14 1275
2188.58 1284
2189.02 1153
2189.46 1224
2189.90 1248
2190.34 1229
2190.78 1239
2191.22 1127
2191.66 1187
2192.11 1318
2192.55 1295
2192.99 1208
2193.43 1415
2193.87 1370
2194.31 1379
2194.76 1404
2195.20 1329
2195.64 1441
2196.08 1431
2196.52 1445
2196.96 1433
2197.41 1344
2197.85 1270
2198.29 1341
2198.73 1283
2199.17 1208
2199.62 1269
2200.06 1332
2200.50 1238
2200.94 1260
2201.38 1227
2201.83 1144
2202.27 1254
2202.71 1293
2203.15 1354
2203.60 1379
2204.04 1262
2204.48 1347
2204.92 1313
2205.37 1442
2205.81 1315
2206.25 1349
2206.70 1327
2207.14 1120
2207.58 1131
2208.02 1212
2208.47 1175
2208.91 1191
2209.35 1416
2209.80 1220
2210.24 1196
2210.68 1163
2211.13 1189
2211.57 1197
2212.01 1122
2212.46 1093
2212.90 1154
2213.34 1159
2213.79 1154
2214.23 1249
2214.67 1246
2215.12 1245
2215.56 1258
2216.00 1394
2216.45 1194
2216.89 1235
2217.34 1183
2217.78 1161
2218.22 1218
2218.67 1082
2219.11 1102
2219.56 1283
2220.00 1398
2220.44 1423
2220.89 1253
2221.33 1103
2221.78 1255
2222.22 1395
2222.67 1467
2223.11 1351
2223.55 1263
2224.00 1466
2224.44 1409
2224.89 1477
2225.33 1606
2225.78 1436
2226.22 1357
2226.67 1458
2227.11 1294
2227.56 1300
2228.00 1461
2228.45 1256
2228.89 1354
2229.34 1206
2229.78 1295
2230.23 1329
2230.67 1174
2231.12 1168
2231.56 1392
2232.01 1234
2232.45 1291
2232.90 1471
2233.35 1252
2233.79 1259
2234.24 1194
2234.68 1319
2235.13 1283
2235.57 1250
2236.02 1204
2236.46 1273
2236.91 1241
2237.36 1255
2237.80 1375
2238.25 1165
2238.69 1083
2239.14 1141
2239.59 1125
2240.03 1210
2240.48 1048
2240.92 1035
2241.37 1145
2241.82 1112
2242.26 1007
2242.71 1133
2243.16 1084
2243.60 1141
2244.05 1095
2244.50 1052
2244.94 1114
2245.39 1203
2245.84 1148
2246.28 1208
2246.73 1107
2247.18 1248
2247.62 1154
2248.07 1244
2248.52 1150
2248.96 1193
2249.41 1259
2249.86 1201
2250.31 1090
2250.75 1095
2251.20 1067
2251.65 1114
2252.10 1162
2252.54 1108
2252.99 1075
2253.44 961
2253.89 1107
2254.33 1107
2254.78 1175
2255.23 1086
2255.68 1071
2256.12 1022
2256.57 1050
2257.02 1065
2257.47 960
2257.91 1052
2258.36 1124
2258.81 1064
2259.26 922
2259.71 1006
2260.16 1076
2260.60 1249
2261.05 1268
2261.50 1439
2261.95 1390
2262.40 1444
2262.84 1404
2263.29 1258
2263.74 1336
2264.19 1343
2264.64 1344
2265.09 1455
2265.54 1291
2265.98 1264
2266.43 1361
2266.88 1325
2267.33 1156
2267.78 1110
2268.23 1101
2268.68 1168
2269.13 1232
2269.58 1218
2270.03 1393
2270.47 1365
2270.92 1302
2271.37 1392
2271.82 1251
2272.27 1253
2272.72 1177
2273.17 1145
2273.62 1224
2274.07 1181
2274.52 1175
2274.97 1111
2275.42 1189
2275.87 1139
2276.32 1176
2276.77 1173
2277.22 1158
2277.67 1163
2278.12 1265
2278.57 1195
2279.02 1274
2279.47 1287
2279.92 1252
2280.37 1308
2280.82 1180
2281.27 1213
2281.72 1094
2282.17 1113
2282.62 1008
2283.07 1124
2283.52 1070
2283.97 1071
2284.42 1167
2284.87 975
2285.32 1109
2285.77 1231
2286.22 1198
2286.67 1241
2287.13 1317
2287.58 1188
2288.03 1225
2288.48 1540
2288.93 1601
2289.38 1716
2289.83 1848
2290.28 1885
2290.73 1934
2291.18 2146
2291.64 2070
2292.09 1885
2292.54 2090
2292.99 1898
2293.44 1844
2293.89 1612
2294.34 1511
2294.80 1376
2295.25 1390
2295.70 1251
2296.15 1196
2296.60 1110
2297.05 1136
2297.51 1162
2297.96 1012
2298.41 1078
2298.86 1061
2299.31 1017
2299.77 1040
2300.22 1046
2300.67 1144
2301.12 1149
2301.57 1102
2302.03 1106
2302.48 1075
2302.93 1015
2303.38 1005
2303.84 1167
2304.29 1152
2304.74 1104
2305.19 1140
2305.65 1010
2306.10 1138
2306.55 1185
2307.01 1079
2307.46 1091
2307.91 1244
2308.36 1274
2308.82 1359
2309.27 1360
2309.72 1395
2310.18 1341
2310.63 1341
2311.08 1421
2311.54 1224
2311.99 1195
2312.44 1245
2312.90 1137
2313.35 1305
2313.80 1129
2314.26 1124
2314.71 1262
2315.16 1159
2315.62 1173
2316.07 1209
2316.52 1308
2316.98 1237
2317.43 1323
2317.88 1207
2318.34 1197
2318.79 1242
2319.25 1316
2319.70 1222
2320.15 1205
2320.61 1138
2321.06 1122
2321.52 1122
2321.97 1215
2322.43 1270
2322.88 1314
2323.33 1257
2323.79 1435
2324.24 1465
2324.70 1405
2325.15 1620
2325.61 1668
2326.06 1724
2326.52 1479
2326.97 1584
2327.43 1501
2327.88 1592
2328.34 1590
2328.79 1484
2329.25 1318
2329.70 1205
2330.16 1115
2330.61 1213
2331.07 1199
2331.52 1211
2331.98 1116
2332.43 1066
2332.89 1199
2333.34 1258
2333.80 1207
2334.25 1218
2334.71 1278
2335.16 1215
2335.62 1019
2336.08 1068
2336.53 1240
2336.99 1252
2337.44 1153
2337.90 1136
2338.35 1086
2338.81 1103
2339.27 1138
2339.72 1110
2340.18 966
2340.63 1173
2341.09 1199
2341.55 1106
2342.00 1081
2342.46 1009
2342.91 1101
2343.37 1149
2343.83 1000
2344.28 1041
2344.74 1071
2345.20 1095
2345.65 1084
2346.11 1090
2346.57 1125
2347.02 1018
2347.48 1149
2347.94 1026
2348.39 990
2348.85 1099
2349.31 1068
2349.76 1136
2350.22 897
2350.68 1048
2351.14 901
2351.59 949
2352.05 991
2352.51 1049
2352.96 1069
2353.42 971
2353.88 1112
2354.34 1007
2354.79 1005
2355.25 1086
2355.71 1043
2356.17 1212
2356.62 1100
2357.08 1039
2357.54 1006
2358.00 1097
2358.46 1086
2358.91 1045
2359.37 1032
2359.83 1045
2360.29 1142
2360.74 1038
2361.20 1044
2361.66 984
2362.12 984
2362.58 1093
2363.04 1147
2363.49 1103
2363.95 1025
2364.41 1026
2364.87 1101
2365.33 1125
2365.79 1150
2366.24 947
2366.70 955
2367.16 1022
2367.62 1012
2368.08 1028
2368.54 1091
2369.00 1189
2369.46 1111
2369.91 935
2370.37 1101
2370.83 1110
2371.29 1160
2371.75 1205
2372.21 1134
2372.67 1306
2373.13 1315
2373.59 1412
2374.05 1366
2374.51 1486
2374.97 1444
2375.42 1539
2375.88 1586
2376.34 1652
2376.80 1687
2377.26 1601
2377.72 1404
2378.18 1452
2378.64 1482
2379.10 1380
2379.56 1323
2380.02 1278
2380.48 1119
2380.94 1083
2381.40 1131
2381.86 1208
2382.32 1262
2382.78 1153
2383.24 1013
2383.70 1009
2384.16 975
2384.62 1049
2385.08 1139
2385.54 1021
2386.00 1044
2386.47 1085
2386.93 1073
2387.39 1157
2387.85 1090
2388.31 1056
2388.77 1014
2389.23 1043
2389.69 984
2390.15 1060
2390.61 1169
2391.07 1156
2391.53 1191
2391.99 1146
2392.46 1145
2392.92 1271
2393.38 1303
2393.84 1241
2394.30 1235
2394.76 1070
2395.22 1046
2395.68 1023
2396.15 1131
2396.61 1164
2397.07 1100
2397.53 1154
2397.99 1251
2398.45 1086
2398.92 1096
2399.38 1020
2399.84 960
2400.30 987
2400.76 1115
2401.23 1225
2401.69 1134
2402.15 1113
2402.61 1134
2403.07 1094
2403.54 925
2404.00 1044
2404.46 1128
2404.92 1142
2405.38 1136
2405.85 989
2406.31 1114
2406.77 1137
2407.23 1060
2407.70 1134
2408.16 1051
2408.62 1118
2409.08 1077
2409.55 1039
2410.01 1063
2410.47 1176
2410.94 1024
2411.40 967
2411.86 885
2412.32 930
2412.79 907
2413.25 1109
2413.71 1121
2414.18 1166
2414.64 1240
2415.10 1153
2415.57 1079
2416.03 1179
2416.49 1143
2416.96 1237
2417.42 1301
2417.88 1244
2418.35 1127
2418.81 1230
2419.28 1400
2419.74 1214
2420.20 1080
2420.67 1130
2421.13 1219
2421.59 1103
2422.06 1130
2422.52 1204
2422.99 1116
2423.45 1201
2423.91 1133
2424.38 1154
2424.84 1174
2425.31 1053
2425.77 1067
2426.24 1147
2426.70 1164
2427.16 1123
2427.63 1072
2428.09 1061
2428.56 1194
2429.02 1053
2429.49 1055
2429.95 1079
2430.42 1044
2430.88 991
2431.35 1084
2431.81 1051
2432.28 1131
2432.74 1188
2433.21 1139
2433.67 1118
2434.14 1066
2434.60 969
2435.07 989
2435.53 1110
2436.00 1231
2436.46 990
2436.93 1026
2437.39 1159
2437.86 1065
2438.32 1048
2438.79 1043
2439.26 1030
2439.72 1074
2440.19 1019
2440.65 945
2441.12 1179
2441.58 1152
2442.05 1089
2442.52 1242
2442.98 1211
2443.45 1174
2443.91 1200
2444.38 1230
2444.85 1100
2445.31 1174
2445.78 1124
2446.24 1046
2446.71 1053
2447.18 1191
2447.64 1091
2448.11 996
2448.58 1003
2449.04 1039
2449.51 1159
2449.98 1197
2450.44 1195
2450.91 1167
2451.38 1070
2451.84 1106
2452.31 1151
2452.78 1070
2453.24 1138
2453.71 1077
2454.18 1049
2454.64 1091
2455.11 1042
2455.58 1015
2456.05 981
2456.51 1100
2456.98 1097
2457.45 1063
2457.92 886
2458.38 927
2458.85 1088
2459.32 1010
2459.79 929
2460.25 902
2460.72 984
2461.19 1025
2461.66 1020
2462.12 1076
2462.59 991
2463.06 1047
2463.53 1094
2464.00 984
2464.46 1014
2464.93 988
2465.40 1124
2465.87 1154
2466.34 1081
2466.80 1005
2467.27 1100
2467.74 1200
2468.21 991
2468.68 954
2469.15 1036
2469.61 1041
2470.08 1040
2470.55 1170
2471.02 976
2471.49 944
2471.96 976
2472.43 978
2472.89 961
2473.36 948
2473.83 882
2474.30 924
2474.77 948
2475.24 1030
2475.71 987
2476.18 946
2476.65 1063
2477.12 1022
2477.59 1015
2478.05 890
2478.52 928
2478.99 965
2479.46 1011
2479.93 1071
2480.40 868
2480.87 867
2481.34 966
2481.81 827
2482.28 939
2482.75 943
2483.22 953
2483.69 1061
2484.16 1026
2484.63 917
2485.10 898
2485.57 985
2486.04 971
2486.51 1082
2486.98 1032
2487.45 1073
2487.92 1092
2488.39 1205
2488.86 1292
2489.33 1268
2489.80 1066
2490.27 1159
2490.74 1244
2491.21 1129
2491.68 1170
2492.15 1100
2492.62 1049
2493.10 986
2493.57 1014
2494.04 1172
2494.51 1103
2494.98 1098
2495.45 966
2495.92 1040
2496.39 968
2496.86 999
2497.33 982
2497.80 964
2498.28 924
2498.75 857
2499.22 943
2499.69 932
2500.16 940
2500.63 962
2501.10 1008
2501.58 1080
2502.05 1013
2502.52 1042
2502.99 1055
2503.46 1019
2503.93 1060
2504.41 952
2504.88 1168
2505.35 1293
2505.82 1142
2506.29 1198
2506.76 1124
2507.24 994
2507.71 1059
2508.18 1100
2508.65 1011
2509.13 1104
2509.60 902
2510.07 952
2510.54 1085
2511.01 1178
2511.49 1181
2511.96 1139
2512.43 1200
2512.90 1292
2513.38 1316
2513.85 1311
2514.32 1177
2514.80 963
2515.27 1017
2515.74 985
2516.21 1105
2516.69 1073
2517.16 1099
2517.63 1049
2518.11 951
2518.58 947
2519.05 1028
2519.53 1079
2520.00 1027
2520.47 998
2520.95 1055
2521.42 990
2521.89 1059
2522.37 1037
2522.84 968
2523.31 1119
2523.79 1037
2524.26 983
2524.73 1089
2525.21 1149
2525.68 1099
2526.16 1115
2526.63 1057
2527.10 1108
2527.58 1309
2528.05 1242
2528.52 1205
2529.00 1219
2529.47 1188
2529.95 1112
2530.42 1137
2530.90 1276
2531.37 1076
2531.84 1043
2532.32 1039
2532.79 1055
2533.27 1045
2533.74 1046
2534.22 1034
2534.69 1001
2535.17 1024
2535.64 1070
2536.12 1145
2536.59 1120
2537.07 985
2537.54 1020
2538.02 1202
2538.49 1148
2538.97 1189
2539.44 1182
2539.92 1145
2540.39 1184
2540.87 1100
2541.34 1083
2541.82 1107
2542.29 1016
2542.77 1019
2543.24 1166
2543.72 1020
2544.19 1059
2544.67 1036
2545.14 956
2545.62 1149
2546.10 1050
2546.57 990
2547.05 1047
2547.52 1189
2548.00 1108
2548.47 1120
2548.95 1209
2549.43 1162
2549.90 1212
2550.38 1227
2550.86 1157
2551.33 1273
2551.81 1454
2552.28 1300
2552.76 1171
2553.24 1240
2553.71 1187
2554.19 1170
2554.67 1258
2555.14 1141
2555.62 1042
2556.10 1065
2556.57 1053
2557.05 1017
2557.53 1062
2558.00 1187
2558.48 1327
2558.96 1048
2559.43 1000
2559.91 1064
2560.39 1050
2560.86 1167
2561.34 998
2561.82 989
2562.30 997
2562.77 1105
2563.25 1005
2563.73 999
2564.21 1046
2564.68 968
2565.16 905
2565.64 878
2566.12 991
2566.59 934
2567.07 953
2567.55 1006
2568.03 905
2568.50 962
2568.98 913
2569.46 849
2569.94 885
2570.42 955
2570.89 894
2571.37 954
2571.85 859
2572.33 888
2572.81 922
2573.28 899
2573.76 849
2574.24 995
2574.72 1218
2575.20 984
2575.68 956
2576.15 966
2576.63 1015
2577.11 1110
2577.59 1083
2578.07 1101
2578.55 1053
2579.03 973
2579.50 1008
2579.98 966
2580.46 1138
2580.94 1086
2581.42 1190
2581.90 1209
2582.38 991
2582.86 1051
2583.34 1014
2583.82 996
2584.30 1016
2584.77 1063
2585.25 1016
2585.73 986
2586.21 990
2586.69 1055
2587.17 1154
2587.65 1050
2588.13 1094
2588.61 1172
2589.09 1194
2589.57 974
2590.05 960
2590.53 1080
2591.01 1052
2591.49 958
2591.97 1057
2592.45 1066
2592.93 967
2593.41 977
2593.89 1056
2594.37 1016
2594.85 1001
2595.33 1057
2595.81 1065
2596.29 972
2596.77 1038
2597.25 1009
2597.73 1091
2598.21 1066
2598.69 1118
2599.17 1181
2599.65 1094
2600.14 1130
2600.62 1087
2601.10 1049
2601.58 1036
2602.06 1076
2602.54 1095
2603.02 1007
2603.50 1070
2603.98 1203
2604.46 1095
2604.95 1107
2605.43 1015
2605.91 1179
2606.39 1222
2606.87 1020
2607.35 1098
2607.83 1101
2608.31 1041
2608.80 977
2609.28 1050
2609.76 978
2610.24 909
2610.72 891
2611.20 972
2611.69 995
2612.17 1013
2612.65 1034
2613.13 958
2613.61 965
2614.10 995
2614.58 967
2615.06 1023
2615.54 1115
2616.02 1005
2616.51 933
2616.99 918
2617.47 949
2617.95 1025
2618.44 959
2618.92 1030
2619.40 1032
2619.88 1140
2620.37 1108
2620.85 1017
2621.33 997
2621.81 1056
2622.30 1183
2622.78 1150
2623.26 966
2623.75 1108
2624.23 1089
2624.71 1099
2625.19 1173
2625.68 1118
2626.16 1113
2626.64 1054
2627.13 1098
2627.61 1044
2628.09 1102
2628.58 1082
2629.06 1091
2629.54 1163
2630.03 1143
2630.51 1258
2630.99 1132
2631.48 1250
2631.96 1218
2632.45 1223
2632.93 1320
2633.41 1473
2633.90 1393
2634.38 1296
2634.86 1289
2635.35 1286
2635.83 1137
2636.32 1148
2636.80 1046
2637.28 1155
2637.77 1152
2638.25 1084
2638.74 1015
2639.22 1075
2639.71 1042
2640.19 1021
2640.68 958
2641.16 913
2641.64 929
2642.13 948
2642.61 854
2643.10 896
2643.58 926
2644.07 856
2644.55 883
2645.04 808
2645.52 857
2646.01 900
2646.49 886
2646.98 1042
2647.46 931
2647.95 944
2648.43 1060
2648.92 1042
2649.40 935
2649.89 944
2650.37 882
2650.86 938
2651.34 895
2651.83 835
2652.32 962
2652.80 1087
2653.29 1046
2653.77 894
2654.26 924
2654.74 936
2655.23 948
2655.72 974
2656.20 989
2656.69 917
2657.17 900
2657.66 948
2658.15 968
2658.63 1069
2659.12 940
2659.60 877
2660.09 985
2660.58 863
2661.06 1030
2661.55 992
2662.04 1003
2662.52 1034
2663.01 1041
2663.49 967
2663.98 1032
2664.47 1071
2664.95 991
2665.44 1050
2665.93 1021
2666.42 977
2666.90 1034
2667.39 964
2667.88 890
2668.36 939
2668.85 1035
2669.34 882
2669.82 890
2670.31 886
2670.80 954
2671.29 1009
2671.77 1023
2672.26 1095
2672.75 1077
2673.24 1091
2673.72 1082
2674.21 1149
2674.70 1274
2675.19 1151
2675.67 1111
2676.16 1249
2676.65 1161
2677.14 1107
2677.62 1113
2678.11 1070
2678.60 1163
2679.09 1112
2679.58 948
2680.06 970
2680.55 964
2681.04 864
2681.53 801
2682.02 883
2682.51 984
2682.99 874
2683.48 935
2683.97 985
2684.46 982
2684.95 859
2685.44 809
2685.92 860
2686.41 1002
2686.90 970
2687.39 895
2687.88 881
2688.37 892
2688.86 871
2689.35 870
2689.83 944
2690.32 824
2690.81 863
2691.30 1013
2691.79 912
2692.28 884
2692.77 1014
2693.26 1025
2693.75 930
2694.24 1069
2694.73 987
2695.22 1050
2695.71 1053
2696.20 928
2696.68 922
2697.17 977
2697.66 1041
2698.15 1032
2698.64 1003
2699.13 918
2699.62 919
2700.11 973
2700.60 937
2701.09 985
2701.58 1004
2702.07 1017
2702.56 1104
2703.05 1026
2703.54 1056
2704.03 1130
2704.52 1075
2705.01 1061
2705.50 1061
2706.00 1031
2706.49 1069
2706.98 1018
2707.47 1091
2707.96 1092
2708.45 993
2708.94 940
2709.43 1062
2709.92 937
2710.41 855
2710.90 774
2711.39 893
2711.88 1023
2712.37 1006
2712.87 936
2713.36 876
2713.85 959
2714.34 1102
2714.83 965
2715.32 1028
2715.81 958
2716.30 971
2716.80 991
2717.29 909
2717.78 974
2718.27 858
2718.76 981
2719.25 971
2719.75 974
2720.24 1019
2720.73 954
2721.22 992
2721.71 993
2722.20 1088
2722.70 1092
2723.19 1279
2723.68 1183
2724.17 1094
2724.66 1017
2725.16 1109
2725.65 1121
2726.14 1080
2726.63 961
2727.13 1014
2727.62 1015
2728.11 847
2728.60 1089
2729.10 1023
2729.59 1012
2730.08 1089
2730.57 1150
2731.07 1064
2731.56 942
2732.05 987
2732.54 1065
2733.04 1049
2733.53 1026
2734.02 918
2734.52 1084
2735.01 1010
2735.50 979
2736.00 1224
2736.49 1187
2736.98 1105
2737.47 984
2737.97 1132
2738.46 1236
2738.95 1245
2739.45 1140
2739.94 1234
2740.44 1197
2740.93 1148
2741.42 1058
2741.92 1171
2742.41 1069
2742.90 968
2743.40 1133
2743.89 1183
2744.39 1045
2744.88 1082
2745.37 1037
2745.87 1110
2746.36 1108
2746.86 1009
2747.35 1127
2747.84 902
2748.34 919
2748.83 982
2749.33 958
2749.82 911
2750.32 1128
2750.81 963
2751.30 1019
2751.80 968
2752.29 956
2752.79 896
2753.28 962
2753.78 1004
2754.27 914
2754.77 992
2755.26 902
2755.76 1067
2756.25 922
2756.75 891
2757.24 973
2757.74 906
2758.23 926
2758.73 884
2759.22 855
2759.72 876
2760.21 977
2760.71 968
2761.20 1002
2761.70 932
2762.20 990
2762.69 982
2763.19 958
2763.68 1013
2764.18 1027
2764.67 1037
2765.17 997
2765.67 968
2766.16 1107
2766.66 1082
2767.15 997
2767.65 1096
2768.14 1002
2768.64 1064
2769.14 957
2769.63 1089
2770.13 1078
2770.63 1063
2771.12 1036
2771.62 957
2772.11 980
2772.61 925
2773.11 1095
2773.60 986
2774.10 1056
2774.60 908
2775.09 1051
2775.59 1113
2776.09 997
2776.58 1077
2777.08 1085
2777.58 1185
2778.07 1151
2778.57 1326
2779.07 1181
2779.57 1018
2780.06 1042
2780.56 1138
2781.06 1095
2781.55 1010
2782.05 1082
2782.55 1057
2783.05 951
2783.54 987
2784.04 1001
2784.54 994
2785.04 826
2785.53 842
2786.03 912
2786.53 918
2787.03 895
2787.52 866
2788.02 969
2788.52 800
2789.02 899
2789.52 1078
2790.01 1071
2790.51 1008
2791.01 1021
2791.51 1128
2792.01 1009
2792.50 1097
2793.00 1114
2793.50 1096
2794.00 1036
2794.50 982
2795.00 924
2795.50 910
2795.99 970
2796.49 913
2796.99 933
2797.49 979
2797.99 1037
2798.49 1130
2798.99 994
2799.48 1047
2799.98 1107
2800.48 1071
2800.98 1047
2801.48 1052
2801.98 1044
2802.48 1045
2802.98 933
2803.48 866
2803.98 1074
2804.48 981
2804.97 878
2805.47 882
2805.97 939
2806.47 1012
2806.97 1072
2807.47 1030
2807.97 1033
2808.47 1088
2808.97 899
2809.47 926
2809.97 870
2810.47 882
2810.97 1080
2811.47 1019
2811.97 869
2812.47 974
2812.97 1043
2813.47 925
2813.97 943
2814.47 1000
2814.97 859
2815.47 1025
2815.97 1032
2816.47 931
2816.97 882
2817.47 953
2817.97 823
2818.47 960
2818.97 887
2819.47 787
2819.98 832
2820.48 981
2820.98 1024
2821.48 1035
2821.98 986
2822.48 967
2822.98 905
2823.48 940
2823.98 951
2824.48 957
2824.98 1018
2825.49 1030
2825.99 874
2826.49 820
2826.99 908
2827.49 946
2827.99 963
2828.49 774
2828.99 902
2829.50 824
2830.00 996
2830.50 1046
2831.00 957
2831.50 959
2832.00 874
2832.51 891
2833.01 873
2833.51 1011
2834.01 856
2834.51 808
2835.02 876
2835.52 785
2836.02 886
2836.52 1011
2837.02 1011
2837.53 1034
2838.03 953
2838.53 1004
2839.03 947
2839.54 953
2840.04 873
2840.54 889
2841.04 868
2841.55 951
2842.05 1033
2842.55 849
2843.05 986
2843.56 942
2844.06 886
2844.56 823
2845.07 808
2845.57 919
2846.07 883
2846.57 901
2847.08 942
2847.58 1013
2848.08 930
2848.59 1057
2849.09 984
2849.59 1020
2850.10 1003
2850.60 909
2851.10 1043
2851.61 1008
2852.11 1017
2852.61 1043
2853.12 928
2853.62 980
2854.12 1024
2854.63 977
2855.13 1051
2855.64 1106
2856.14 1012
2856.64 1129
2857.15 1055
2857.65 1221
2858.16 1042
2858.66 982
2859.16 1047
2859.67 1002
2860.17 996
2860.68 966
2861.18 922
2861.69 845
2862.19 910
2862.69 903
2863.20 1005
2863.70 1006
2864.21 874
2864.71 812
2865.22 779
2865.72 793
2866.23 824
2866.73 786
2867.24 958
2867.74 926
2868.25 870
2868.75 918
2869.26 887
2869.76 861
2870.27 965
2870.77 1011
2871.28 1065
2871.78 849
2872.29 950
2872.79 916
2873.30 1014
2873.80 1009
2874.31 1060
2874.81 1075
2875.32 1108
2875.83 1011
2876.33 928
2876.84 1004
2877.34 1029
2877.85 938
2878.35 932
2878.86 1014
2879.37 1282
2879.87 1004
2880.38 1045
2880.88 1003
2881.39 985
2881.90 1009
2882.40 995
2882.91 998
2883.41 940
2883.92 1052
2884.43 1036
2884.93 1200
2885.44 1058
2885.95 931
2886.45 969
2886.96 1039
2887.47 1029
2887.97 1222
2888.48 1168
2888.99 1097
2889.49 1077
2890.00 1100
2890.51 1100
2891.01 1154
2891.52 1257
2892.03 1231
2892.54 1280
2893.04 1257
2893.55 1332
2894.06 1354
2894.56 1227
2895.07 1181
2895.58 1243
2896.09 1232
2896.59 1163
2897.10 1018
2897.61 1245
2898.12 1306
2898.62 1172
2899.13 1034
2899.64 1077
2900.15 1149
2900.65 1216
2901.16 1111
2901.67 1003
2902.18 954
2902.69 971
2903.19 1015
2903.70 1024
2904.21 1122
2904.72 1035
2905.23 960
2905.73 1012
2906.24 1039
2906.75 1119
2907.26 987
2907.77 1023
2908.28 1098
2908.79 1142
2909.29 1002
2909.80 921
2910.31 927
2910.82 845
2911.33 900
2911.84 928
2912.35 1052
2912.85 1022
2913.36 1008
2913.87 1098
2914.38 1025
2914.89 998
2915.40 1147
2915.91 1105
2916.42 1105
2916.93 1018
2917.44 968
2917.95 870
2918.45 927
2918.96 873
2919.47 934
2919.98 959
2920.49 918
2921.00 992
2921.51 880
2922.02 952
2922.53 1081
2923.04 1051
2923.55 1059
2924.06 1063
2924.57 983
2925.08 941
2925.59 952
2926.10 944
2926.61 1007
2927.12 940
2927.63 873
2928.14 1060
2928.65 993
2929.16 1054
2929.67 1029
2930.18 1059
2930.69 1188
2931.20 1122
2931.71 1086
2932.22 979
2932.73 986
2933.25 1024
2933.76 993
2934.27 973
2934.78 1053
2935.29 1111
2935.80 1144
2936.31 978
2936.82 1109
2937.33 1233
2937.84 1277
2938.35 1327
2938.87 1309
2939.38 1320
2939.89 1542
2940.40 1363
2940.91 1337
2941.42 1139
2941.93 1238
2942.44 1298
2942.96 1266
2943.47 1157
2943.98 1126
2944.49 1071
2945.00 1070
2945.51 1037
2946.03 965
2946.54 963
2947.05 921
2947.56 976
2948.07 1016
2948.59 943
2949.10 829
2949.61 890
2950.12 985
2950.63 777
2951.15 954
2951.66 921
2952.17 1005
2952.68 993
2953.19 970
2953.71 845
2954.22 836
2954.73 864
2955.24 946
2955.76 851
2956.27 927
2956.78 1017
2957.30 995
2957.81 937
2958.32 977
2958.83 946
2959.35 1044
2959.86 1085
2960.37 1110
2960.89 1169
2961.40 1086
2961.91 1091
2962.43 972
2962.94 903
2963.45 942
2963.96 953
2964.48 1098
2964.99 1121
2965.51 1174
2966.02 1184
2966.53 1120
2967.05 1127
2967.56 1145
2968.07 1124
2968.59 1169
2969.10 971
2969.61 897
2970.13 992
2970.64 1049
2971.16 1035
2971.67 1042
2972.18 1026
2972.70 1013
2973.21 999
2973.73 1025
2974.24 1003
2974.75 1075
2975.27 1186
2975.78 1124
2976.30 1147
2976.81 1129
2977.33 1123
2977.84 1212
2978.36 1166
2978.87 1075
2979.38 1123
2979.90 1281
2980.41 1261
2980.93 1250
2981.44 1204
2981.96 1393
2982.47 1339
2982.99 1217
2983.50 1302
2984.02 1267
2984.53 1194
2985.05 1225
2985.56 1209
2986.08 1350
2986.59 1365
2987.11 1437
2987.63 1295
2988.14 1273
2988.66 1534
2989.17 1446
2989.69 1437
2990.20 1488
2990.72 1412
2991.23 1477
2991.75 1502
2992.27 1506
2992.78 1458
2993.30 1542
2993.81 1479
2994.33 1478
2994.84 1472
2995.36 1382
2995.88 1673
2996.39 1544
2996.91 1627
2997.43 1696
2997.94 1576
2998.46 1820
2998.97 1892
2999.49 2042
3000.01 2010
3000.52 2171
3001.04 2066
3001.56 2154
3002.07 2749
3002.59 3195
3003.11 3777
3003.62 4252
3004.14 4898
3004.66 5180
3005.17 5686
3005.69 6520
3006.21 6291
3006.72 6338
3007.24 5803
3007.76 5588
3008.28 4735
3008.79 3925
3009.31 3473
3009.83 2822
3010.34 2282
3010.86 1987
3011.38 1844
3011.90 1768
3012.41 1587
3012.93 1644
3013.45 1825
3013.97 1613
3014.48 1521
3015.00 1381
3015.52 1542
3016.04 1423
3016.56 1550
3017.07 1537
3017.59 1521
3018.11 1474
3018.63 1567
3019.15 1638
3019.66 1630
3020.18 1433
3020.70 1414
3021.22 1445
3021.74 1512
3022.26 1449
3022.77 1294
3023.29 1359
3023.81 1391
3024.33 1484
3024.85 1563
3025.37 1381
3025.88 1404
3026.40 1287
3026.92 1353
3027.44 1334
3027.96 1136
3028.48 1112
3029.00 1325
3029.52 1316
3030.04 1309
3030.55 1194
3031.07 1205
3031.59 1173
3032.11 1234
3032.63 1199
3033.15 1087
3033.67 1085
3034.19 1192
3034.71 1156
3035.23 1217
3035.75 1195
3036.27 1144
3036.79 1237
3037.31 1225
3037.83 1254
3038.35 1272
3038.87 1165
3039.39 1135
3039.91 1077
3040.42 1111
3040.94 1140
3041.46 1171
3041.98 1237
3042.50 1159
3043.03 1191
3043.55 1126
3044.07 1272
3044.59 1226
3045.11 1143
3045.63 1171
3046.15 1106
3046.67 1051
3047.19 1202
3047.71 1131
3048.23 1131
3048.75 1206
3049.27 1196
3049.79 1107
3050.31 1165
3050.83 1108
3051.35 1126
3051.87 1062
3052.39 1001
3052.92 1143
3053.44 1092
3053.96 1135
3054.48 1081
3055.00 1035
3055.52 1065
3056.04 1050
3056.56 1054
3057.09 928
3057.61 1017
3058.13 1074
3058.65 1056
3059.17 1143
3059.69 1150
3060.21 1138
3060.74 982
3061.26 1031
3061.78 1040
3062.30 1058
3062.82 1217
3063.34 1252
3063.87 1243
3064.39 1137
3064.91 1152
3065.43 1231
3065.95 1130
3066.48 1228
3067.00 1285
3067.52 1256
3068.04 1166
3068.57 1154
3069.09 1171
3069.61 1249
3070.13 1235
3070.66 1217
3071.18 1306
3071.70 1284
3072.22 1187
3072.75 1169
3073.27 1071
3073.79 1091
3074.31 1161
3074.84 1255
3075.36 1362
3075.88 1222
3076.41 1250
3076.93 1128
3077.45 1230
3077.97 1388
3078.50 1398
3079.02 1477
3079.54 1660
3080.07 1781
3080.59 1685
3081.11 1706
3081.64 1550
3082.16 1516
3082.68 1542
3083.21 1502
3083.73 1603
3084.26 1684
3084.78 1548
3085.30 1517
3085.83 1410
3086.35 1360
3086.87 1278
3087.40 1344
3087.92 1418
3088.45 1379
3088.97 1308
3089.49 1362
3090.02 1299
3090.54 1331
3091.07 1329
3091.59 1341
3092.11 1258
3092.64 1381
3093.16 1578
3093.69 1522
3094.21 1395
3094.74 1450
3095.26 1563
3095.79 1630
3096.31 1658
3096.84 1679
3097.36 1815
3097.89 1804
3098.41 1899
3098.93 2080
3099.46 2198
3099.98 2714
3100.51 3278
3101.03 3705
3101.56 4485
3102.09 5484
3102.61 6379
3103.14 7491
3103.66 7833
3104.19 8351
3104.71 8611
3105.24 7701
3105.76 7395
3106.29 6361
3106.81 5347
3107.34 4367
3107.86 3372
3108.39 3072
3108.92 2653
3109.44 2408
3109.97 2229
3110.49 1954
3111.02 2118
3111.55 2345
3112.07 2158
3112.60 2150
3113.12 2073
3113.65 2027
3114.18 1979
3114.70 1754
3115.23 1733
3115.75 1629
3116.28 1389
3116.81 1471
3117.33 1583
3117.86 1586
3118.39 1531
3118.91 1847
3119.44 1889
3119.97 1825
3120.49 1810
3121.02 1793
3121.55 1896
3122.07 1740
3122.60 1815
3123.13 1764
3123.65 1814
3124.18 1674
3124.71 1706
3125.24 1646
3125.76 1571
3126.29 1548
3126.82 1392
3127.34 1218
3127.87 1154
3128.40 1152
3128.93 1203
3129.45 1169
3129.98 1123
3130.51 1163
3131.04 1291
3131.56 1131
3132.09 1092
3132.62 1102
3133.15 1139
3133.68 1154
3134.20 1067
3134.73 1017
3135.26 1215
3135.79 1091
3136.32 1006
3136.84 1074
3137.37 1169
3137.90 1145
3138.43 1095
3138.96 1034
3139.48 985
3140.01 1130
3140.54 1096
3141.07 1086
3141.60 984
3142.13 1013
3142.66 1163
3143.18 1119
3143.71 1050
3144.24 981
3144.77 973
3145.30 1050
3145.83 1204
3146.36 1032
3146.89 1038
3147.41 1131
3147.94 1088
3148.47 1223
3149.00 1293
3149.53 1231
3150.06 1210
3150.59 1191
3151.12 1171
3151.65 1201
3152.18 1264
3152.71 1242
3153.24 1147
3153.77 1138
3154.30 1054
3154.82 1200
3155.35 1287
3155.88 1275
3156.41 1145
3156.94 1192
3157.47 1285
3158.00 1184
3158.53 1193
3159.06 1310
3159.59 1248
3160.12 1167
3160.65 1179
3161.18 1104
3161.71 1181
3162.24 1167
3162.77 1159
3163.30 1178
3163.83 1117
3164.37 1093
3164.90 1149
3165.43 1119
3165.96 1202
3166.49 1180
3167.02 1103
3167.55 1098
3168.08 1170
3168.61 1130
3169.14 1132
3169.67 1079
3170.20 1250
3170.73 1331
3171.26 1120
3171.80 1159
3172.33 1275
3172.86 1140
3173.39 1217
3173.92 1369
3174.45 1296
3174.98 1398
3175.51 1379
3176.05 1324
3176.58 1204
3177.11 1207
3177.64 1201
3178.17 1253
3178.70 1067
3179.23 1154
3179.77 1281
3180.30 1096
3180.83 1142
3181.36 1135
3181.89 1145
3182.43 1113
3182.96 1117
3183.49 1073
3184.02 1034
3184.55 948
3185.09 1011
3185.62 1042
3186.15 1038
3186.68 1162
3187.21 1030
3187.75 1072
3188.28 1184
3188.81 1072
3189.34 1143
3189.88 1125
3190.41 1198
3190.94 1164
3191.47 1106
3192.01 1122
3192.54 994
3193.07 1078
3193.61 1062
3194.14 1068
3194.67 978
3195.20 959
3195.74 1130
3196.27 993
3196.80 1070
3197.34 1146
3197.87 1195
3198.40 1131
3198.94 1146
3199.47 1225
3200.00 1241
3200.54 1227
3201.07 1143
3201.60 1245
3202.14 1192
3202.67 1176
3203.21 1091
3203.74 1260
3204.27 1268
3204.81 1283
3205.34 1194
3205.87 1380
3206.41 1398
3206.94 1243
3207.48 1309
3208.01 1413
3208.54 1480
3209.08 1329
3209.61 1330
3210.15 1289
3210.68 1301
3211.22 1642
3211.75 1475
3212.28 1328
3212.82 1412
3213.35 1345
3213.89 1212
3214.42 1277
3214.96 1422
3215.49 1423
3216.03 1338
3216.56 1184
3217.10 1129
3217.63 1158
3218.17 1055
3218.70 1002
3219.24 1020
3219.77 1082
3220.31 1232
3220.84 1223
3221.38 1294
3221.91 1366
3222.45 1437
3222.98 1285
3223.52 1303
3224.05 1442
3224.59 1413
3225.12 1539
3225.66 1658
3226.19 1691
3226.73 1489
3227.27 1459
3227.80 1401
3228.34 1357
3228.87 1431
3229.41 1419
3229.94 1467
3230.48 1549
3231.02 1509
3231.55 1483
3232.09 1534
3232.62 1502
3233.16 1407
3233.70 1400
3234.23 1463
3234.77 1508
3235.31 1615
3235.84 1599
3236.38 1628
3236.91 1816
3237.45 1778
3237.99 1882
3238.52 1751
3239.06 1755
3239.60 1703
3240.13 1735
3240.67 1793
3241.21 1789
3241.75 1721
3242.28 1695
3242.82 1587
3243.36 1655
3243.89 1727
3244.43 1546
3244.97 1569
3245.50 1724
3246.04 1845
3246.58 1535
3247.12 1432
3247.65 1547
3248.19 1702
3248.73 1743
3249.27 1737
3249.80 1762
3250.34 1731
3250.88 1847
3251.42 1824
3251.95 1570
3252.49 1666
3253.03 1795
3253.57 1762
3254.11 1844
3254.64 1818
3255.18 1852
3255.72 1716
3256.26 1649
3256.80 1702
3257.33 1746
3257.87 1786
3258.41 1909
3258.95 2200
3259.49 2418
3260.02 2677
3260.56 2790
3261.10 3004
3261.64 3143
3262.18 3669
3262.72 4140
3263.26 4434
3263.79 4462
3264.33 5436
3264.87 5870
3265.41 6685
3265.95 7755
3266.49 7967
3267.03 8608
3267.57 8775
3268.11 8730
3268.64 8341
3269.18 8179
3269.72 7090
3270.26 6427
3270.80 5451
3271.34 4406
3271.88 3869
3272.42 3477
3272.96 2993
3273.50 2590
3274.04 2412
3274.58 2442
3275.12 2272
3275.66 2152
3276.20 2104
3276.74 2083
3277.28 2085
3277.82 2148
3278.36 2157
3278.90 2167
3279.44 2083
3279.98 1975
3280.52 2003
3281.06 1954
3281.60 2016
3282.14 1958
3282.68 2139
3283.22 2078
3283.76 1893
3284.30 2029
3284.84 1835
3285.38 1843
3285.92 1876
3286.46 2027
3287.00 2099
3287.54 2020
3288.08 1981
3288.62 1842
3289.16 1971
3289.70 2061
3290.24 2102
3290.79 2088
3291.33 2082
3291.87 2353
3292.41 2387
3292.95 2495
3293.49 2914
3294.03 2953
3294.57 2809
3295.11 3048
3295.66 3395
3296.20 3502
3296.74 3229
3297.28 3318
3297.82 3339
3298.36 3313
3298.90 3157
3299.45 2871
3299.99 2690
3300.53 2403
3301.07 2326
3301.61 2204
3302.16 2350
3302.70 2472
3303.24 2404
3303.78 2369
3304.32 2506
3304.87 2210
3305.41 2238
3305.95 2097
3306.49 2063
3307.03 2074
3307.58 1915
3308.12 1915
3308.66 1909
3309.20 1780
3309.75 1827
3310.29 1715
3310.83 1645
3311.37 1713
3311.92 1837
3312.46 1702
3313.00 1686
3313.54 1834
3314.09 1985
3314.63 2081
3315.17 2192
3315.72 2299
3316.26 2376
3316.80 2415
3317.35 2646
3317.89 2459
3318.43 2522
3318.97 2709
3319.52 2929
3320.06 2810
3320.60 2812
3321.15 2838
3321.69 2585
3322.23 2609
3322.78 2565
3323.32 2524
3323.87 2465
3324.41 2647
3324.95 2530
3325.50 2357
3326.04 2341
3326.58 2359
3327.13 2460
3327.67 2242
3328.22 2335
3328.76 2397
3329.30 2480
3329.85 2485
3330.39 2631
3330.94 3062
3331.48 4041
3332.03 5189
3332.57 6467
3333.11 8657
3333.66 10754
3334.20 12913
3334.75 15555
3335.29 17915
3335.84 19573
3336.38 20518
3336.93 21184
3337.47 21115
3338.02 20683
3338.56 18827
3339.11 17311
3339.65 15233
3340.20 12872
3340.74 10567
3341.29 8377
3341.83 7020
3342.38 5271
3342.92 4401
3343.47 3723
3344.01 3135
3344.56 3151
3345.10 2756
3345.65 2389
3346.19 2451
3346.74 2279
3347.28 2366
3347.83 2240
3348.38 2283
3348.92 2183
3349.47 2060
3350.01 2104
3350.56 2089
3351.10 2137
3351.65 2155
3352.20 2281
3352.74 2118
3353.29 2074
3353.83 2243
3354.38 2210
3354.93 2184
3355.47 2273
3356.02 1912
3356.56 1904
3357.11 1799
3357.66 1707
3358.20 1796
3358.75 1804
3359.30 1936
3359.84 2005
3360.39 2005
3360.94 2037
3361.48 2023
3362.03 2057
3362.58 2054
3363.12 2186
3363.67 1967
3364.22 2072
3364.76 2138
3365.31 2157
3365.86 2108
3366.41 2182
3366.95 2083
3367.50 2128
3368.05 2070
3368.59 1899
3369.14 1847
3369.69 1843
3370.24 1954
3370.78 1979
3371.33 2055
3371.88 2106
3372.43 2096
3372.97 2210
3373.52 2443
3374.07 2558
3374.62 2500
3375.17 2521
3375.71 2578
3376.26 2363
3376.81 2282
3377.36 2149
3377.91 1927
3378.45 1884
3379.00 1986
3379.55 1701
3380.10 1605
3380.65 1663
3381.19 1630
3381.74 1477
3382.29 1429
3382.84 1379
3383.39 1581
3383.94 1613
3384.49 1640
3385.03 1437
3385.58 1369
3386.13 1437
3386.68 1476
3387.23 1301
3387.78 1345
3388.33 1328
3388.88 1377
3389.42 1386
3389.97 1369
3390.52 1291
3391.07 1267
3391.62 1315
3392.17 1161
3392.72 1210
3393.27 1384
3393.82 1376
3394.37 1395
3394.92 1252
3395.47 1378
3396.02 1318
3396.57 1284
3397.11 1282
3397.66 1431
3398.21 1328
3398.76 1291
3399.31 1285
3399.86 1352
3400.41 1207
3400.96 1284
3401.51 1201
3402.06 1218
3402.61 1194
3403.16 1202
3403.71 1159
3404.26 1246
3404.81 1265
3405.36 1220
3405.91 1143
3406.46 1136
3407.02 1214
3407.57 1097
3408.12 1079
3408.67 1157
3409.22 1364
3409.77 1238
3410.32 1389
3410.87 1428
3411.42 1242
3411.97 1336
3412.52 1498
3413.07 1567
3413.62 1494
3414.17 1438
3414.73 1475
3415.28 1431
3415.83 1394
3416.38 1343
3416.93 1392
3417.48 1392
3418.03 1424
3418.58 1405
3419.14 1345
3419.69 1465
3420.24 1427
3420.79 1297
3421.34 1337
3421.89 1483
3422.44 1447
3423.00 1386
3423.55 1405
3424.10 1505
3424.65 1617
3425.20 1697
3425.76 1729
3426.31 1837
3426.86 1757
3427.41 1581
3427.96 1340
3428.52 1510
3429.07 1429
3429.62 1314
3430.17 1350
3430.72 1228
3431.28 1294
3431.83 1285
3432.38 1180
3432.93 1224
3433.49 1224
3434.04 1229
3434.59 1145
3435.14 1110
3435.70 1166
3436.25 1242
3436.80 1188
3437.36 1250
3437.91 1201
3438.46 1100
3439.01 1232
3439.57 1199
3440.12 1333
3440.67 1285
3441.23 1273
3441.78 1289
3442.33 1169
3442.89 1106
3443.44 1122
3443.99 1188
3444.55 1214
3445.10 1110
3445.65 1193
3446.21 1145
3446.76 1107
3447.31 1112
3447.87 1115
3448.42 1149
3448.98 1152
3449.53 1074
3450.08 1136
3450.64 1040
3451.19 1086
3451.75 1005
3452.30 1102
3452.85 1099
3453.41 1229
3453.96 1168
3454.52 1146
3455.07 1120
3455.62 1213
3456.18 1201
3456.73 1134
3457.29 1306
3457.84 1267
3458.40 1265
3458.95 1190
3459.51 1226
3460.06 1155
3460.62 1102
3461.17 1128
3461.72 1245
3462.28 1350
3462.83 1198
3463.39 1244
3463.94 1256
3464.50 1335
3465.05 1283
3465.61 1199
3466.17 1227
3466.72 1346
3467.28 1386
3467.83 1329
3468.39 1413
3468.94 1342
3469.50 1466
3470.05 1471
3470.61 1603
3471.16 1498
3471.72 1559
3472.27 1681
3472.83 1628
3473.39 1591
3473.94 1558
3474.50 1600
3475.05 1462
3475.61 1585
3476.17 1513
3476.72 1601
3477.28 1518
3477.83 1641
3478.39 1759
3478.95 1736
3479.50 1737
3480.06 1758
3480.61 1927
3481.17 1851
3481.73 2035
3482.28 1797
3482.84 1813
3483.40 1892
3483.95 1853
3484.51 1958
3485.07 1923
3485.62 1873
3486.18 1891
3486.74 1956
3487.29 1981
3487.85 2520
3488.41 3018
3488.97 3597
3489.52 3996
3490.08 4963
3490.64 5721
3491.19 6456
3491.75 7903
3492.31 8807
3492.87 9035
3493.42 9459
3493.98 9955
3494.54 8980
3495.09 7819
3495.65 7140
3496.21 6096
3496.77 4965
3497.33 4194
3497.88 3648
3498.44 3156
3499.00 2989
3499.56 2867
3500.11 2625
3500.67 2589
3501.23 2617
3501.79 2845
3502.35 2788
3502.90 2896
3503.46 2774
3504.02 2909
3504.58 2948
3505.14 2900
3505.70 3116
3506.25 2966
3506.81 3122
3507.37 2962
3507.93 2917
3508.49 2772
3509.05 2457
3509.61 2342
3510.16 2191
3510.72 2042
3511.28 2000
3511.84 1960
3512.40 1813
3512.96 1750
3513.52 1750
3514.08 1574
3514.63 1294
3515.19 1544
3515.75 1404
3516.31 1304
3516.87 1341
3517.43 1302
3517.99 1187
3518.55 1369
3519.11 1240
3519.67 1270
3520.23 1352
3520.79 1272
3521.35 1275
3521.91 1263
3522.47 1278
3523.03 1449
3523.59 1397
3524.15 1315
3524.71 1341
3525.26 1359
3525.82 1275
3526.38 1216
3526.94 1257
3527.50 1218
3528.07 1220
3528.63 1346
3529.19 1289
3529.75 1206
3530.31 1130
3530.87 1111
3531.43 1202
3531.99 1180
3532.55 1245
3533.11 1208
3533.67 1238
3534.23 1312
3534.79 1391
3535.35 1287
3535.91 1205
3536.47 1172
3537.03 1262
3537.59 1272
3538.15 1181
3538.72 1201
3539.28 1199
3539.84 1204
3540.40 1224
3540.96 1207
3541.52 1069
3542.08 1129
3542.64 1239
3543.20 1179
3543.77 1236
3544.33 1175
3544.89 1135
3545.45 1107
3546.01 1110
3546.57 1211
3547.14 1176
3547.70 1150
3548.26 1174
3548.82 1159
3549.38 1114
3549.94 1045
3550.51 1131
3551.07 1149
3551.63 1012
3552.19 1075
3552.75 1067
3553.32 1106
3553.88 1039
3554.44 1064
3555.00 1128
3555.56 1070
3556.13 1094
3556.69 1055
3557.25 1049
3557.81 1073
3558.38 1039
3558.94 1041
3559.50 1075
3560.06 983
3560.63 986
3561.19 1010
3561.75 1074
3562.32 1128
3562.88 1040
3563.44 1070
3564.00 1134
3564.57 1204
3565.13 1085
3565.69 1085
3566.26 1067
3566.82 1070
3567.38 1161
3567.95 1067
3568.51 1051
3569.07 1144
3569.64 1034
3570.20 934
3570.76 946
3571.33 907
3571.89 928
3572.45 1047
3573.02 1095
3573.58 1176
3574.15 1114
3574.71 1132
3575.27 1097
3575.84 1035
3576.40 1142
3576.96 1151
3577.53 1219
3578.09 1169
3578.66 1190
3579.22 1194
3579.79 1341
3580.35 1222
3580.91 1226
3581.48 1135
3582.04 1120
3582.61 1118
3583.17 981
3583.74 1074
3584.30 1002
3584.87 1073
3585.43 1114
3585.99 1059
3586.56 1018
3587.12 989
3587.69 1119
3588.25 999
3588.82 928
3589.38 981
3589.95 1010
3590.51 1121
3591.08 1081
3591.64 1141
3592.21 1083
3592.77 1004
3593.34 959
3593.91 993
3594.47 989
3595.04 1017
3595.60 1097
3596.17 1010
3596.73 999
3597.30 1034
3597.86 1109
3598.43 1007
3599.00 845
3599.56 923
3600.13 994
3600.69 977
3601.26 1023
3601.82 956
3602.39 1010
3602.96 970
3603.52 1014
3604.09 984
3604.65 1088
3605.22 950
3605.79 938
3606.35 1051
3606.92 907
3607.49 995
3608.05 894
3608.62 846
3609.19 841
3609.75 987
3610.32 889
3610.89 862
3611.45 928
3612.02 841
3612.59 713
3613.15 878
3613.72 993
3614.29 986
3614.85 868
3615.42 899
3615.99 947
3616.55 946
3617.12 971
3617.69 1038
3618.26 1065
3618.82 1052
3619.39 1095
3619.96 912
3620.53 1014
3621.09 935
3621.66 902
3622.23 975
3622.80 1117
3623.36 1036
3623.93 916
3624.50 1002
3625.07 909
3625.63 894
3626.20 1015
3626.77 1032
3627.34 1096
3627.91 884
3628.47 967
3629.04 1076
3629.61 1058
3630.18 983
3630.75 929
3631.31 890
3631.88 906
3632.45 949
3633.02 948
3633.59 998
3634.16 820
3634.73 928
3635.29 1058
3635.86 994
3636.43 920
3637.00 880
3637.57 938
3638.14 967
3638.71 883
3639.28 872
3639.84 926
3640.41 1015
3640.98 1004
3641.55 1109
3642.12 1296
3642.69 1266
3643.26 1230
3643.83 1261
3644.40 1148
3644.97 1126
3645.54 1112
3646.11 1067
3646.67 1115
3647.24 1055
3647.81 967
3648.38 929
3648.95 1030
3649.52 985
3650.09 1128
3650.66 1244
3651.23 1188
3651.80 1167
3652.37 1312
3652.94 1319
3653.51 1271
3654.08 1127
3654.65 1208
3655.22 1092
3655.79 1158
3656.36 1104
3656.93 1068
3657.50 1149
3658.07 992
3658.64 1093
3659.21 1044
3659.78 1113
3660.35 1021
3660.93 1113
3661.50 1033
3662.07 1018
3662.64 1061
3663.21 1084
3663.78 1086
3664.35 1215
3664.92 1360
3665.49 1191
3666.06 1213
3666.63 1484
3667.20 1385
3667.78 1371
3668.35 1342
3668.92 1314
3669.49 1080
3670.06 1130
3670.63 1138
3671.20 1114
3671.77 1005
3672.35 1099
3672.92 1227
3673.49 1079
3674.06 1109
3674.63 1090
3675.20 1080
3675.78 952
3676.35 969
3676.92 1096
3677.49 1036
3678.06 974
3678.64 942
3679.21 991
3679.78 1082
3680.35 1035
3680.92 1128
3681.50 1095
3682.07 1007
3682.64 1021
3683.21 999
3683.79 997
3684.36 1119
3684.93 1120
3685.50 1033
3686.07 1005
3686.65 1067
3687.22 1020
3687.79 1104
3688.37 1207
3688.94 1032
3689.51 848
3690.08 1055
3690.66 1115
3691.23 1025
3691.80 893
3692.38 968
3692.95 999
3693.52 923
3694.10 962
3694.67 1001
3695.24 957
3695.81 874
3696.39 898
3696.96 952
3697.54 884
3698.11 811
3698.68 949
3699.26 863
3699.83 861
3700.40 940
3700.98 921
3701.55 1038
3702.12 981
3702.70 1126
3703.27 908
3703.85 957
3704.42 967
3704.99 999
3705.57 990
3706.14 1025
3706.72 1087
3707.29 1109
3707.86 949
3708.44 1156
3709.01 1056
3709.59 1001
3710.16 921
3710.74 941
3711.31 996
3711.89 910
3712.46 1009
3713.03 1048
3713.61 946
3714.18 948
3714.76 899
3715.33 1023
3715.91 1045
3716.48 1002
3717.06 932
3717.63 981
3718.21 945
3718.78 907
3719.36 1062
3719.93 1115
3720.51 1025
3721.08 910
3721.66 923
3722.23 901
3722.81 886
3723.39 883
3723.96 908
3724.54 1024
3725.11 855
3725.69 833
3726.26 1013
3726.84 980
3727.41 960
3727.99 942
3728.57 976
3729.14 991
3729.72 1008
3730.29 1054
3730.87 1016
3731.45 1134
3732.02 1051
3732.60 1076
3733.17 1119
3733.75 1050
3734.33 1051
3734.90 1064
3735.48 986
3736.06 979
3736.63 1039
3737.21 1015
3737.79 878
3738.36 1035
3738.94 1013
3739.52 974
3740.09 977
3740.67 795
3741.25 806
3741.82 809
3742.40 842
3742.98 853
3743.55 947
3744.13 863
3744.71 771
3745.28 808
3745.86 868
3746.44 776
3747.02 880
3747.59 959
3748.17 918
3748.75 906
3749.33 916
3749.90 864
3750.48 815
3751.06 895
3751.64 985
3752.21 893
3752.79 776
3753.37 782
3753.95 819
3754.52 814
3755.10 783
3755.68 775
3756.26 841
3756.84 927
3757.41 925
3757.99 1011
3758.57 932
3759.15 1041
3759.73 1000
3760.31 1038
3760.88 1055
3761.46 1052
3762.04 893
3762.62 984
3763.20 980
3763.78 752
3764.35 862
3764.93 937
3765.51 920
3766.09 918
3766.67 910
3767.25 790
3767.83 953
3768.41 1040
3768.99 993
3769.56 914
3770.14 888
3770.72 892
3771.30 825
3771.88 856
3772.46 952
3773.04 993
3773.62 950
3774.20 865
3774.78 929
3775.36 922
3775.94 950
3776.52 841
3777.10 930
3777.67 860
3778.25 790
3778.83 721
3779.41 823
3779.99 772
3780.57 758
3781.15 837
3781.73 852
3782.31 760
3782.89 807
3783.47 769
3784.05 765
3784.63 860
3785.21 793
3785.79 788
3786.37 874
3786.95 895
3787.54 759
3788.12 774
3788.70 836
3789.28 901
3789.86 893
3790.44 763
3791.02 873
3791.60 782
3792.18 814
3792.76 877
3793.34 789
3793.92 831
3794.50 936
3795.08 976
3795.66 957
3796.25 945
3796.83 872
3797.41 862
3797.99 947
3798.57 1008
3799.15 908
3799.73 894
3800.31 830
3800.90 893
3801.48 850
3802.06 814
3802.64 808
3803.22 790
3803.80 847
3804.39 963
3804.97 921
3805.55 899
3806.13 998
3806.71 867
3807.29 1042
3807.88 1036
3808.46 1128
3809.04 1077
3809.62 962
3810.20 964
3810.79 1042
3811.37 1000
3811.95 977
3812.53 1040
3813.12 1053
3813.70 1101
3814.28 999
3814.86 994
3815.45 1118
3816.03 1021
3816.61 882
3817.19 951
3817.78 881
3818.36 915
3818.94 841
3819.52 838
3820.11 918
3820.69 861
3821.27 799
3821.86 824
3822.44 842
3823.02 891
3823.61 918
3824.19 832
3824.77 758
3825.36 890
3825.94 817
3826.52 901
3827.11 814
3827.69 815
3828.27 840
3828.86 837
3829.44 860
3830.02 921
3830.61 820
3831.19 822
3831.77 838
3832.36 702
3832.94 869
3833.53 895
3834.11 824
3834.69 907
3835.28 811
3835.86 841
3836.45 872
3837.03 836
3837.61 835
3838.20 834
3838.78 870
3839.37 780
3839.95 793
3840.54 766
3841.12 777
3841.70 887
3842.29 855
3842.87 844
3843.46 787
3844.04 778
3844.63 786
3845.21 866
3845.80 870
3846.38 748
3846.97 748
3847.55 750
3848.14 762
3848.72 893
3849.31 881
3849.89 840
3850.48 849
3851.06 786
3851.65 877
3852.23 856
3852.82 686
3853.40 730
3853.99 744
3854.58 775
3855.16 804
3855.75 835
3856.33 811
3856.92 876
3857.50 891
3858.09 813
3858.68 854
3859.26 805
3859.85 882
3860.43 919
3861.02 961
3861.60 1077
3862.19 968
3862.78 819
3863.36 909
3863.95 956
3864.54 900
3865.12 920
3865.71 902
3866.29 1019
3866.88 963
3867.47 957
3868.05 999
3868.64 1028
3869.23 907
3869.81 883
3870.40 849
3870.99 1001
3871.57 996
3872.16 852
3872.75 857
3873.33 931
3873.92 879
3874.51 892
3875.10 915
3875.68 888
3876.27 810
3876.86 968
3877.44 821
3878.03 853
3878.62 909
3879.21 913
3879.79 830
3880.38 829
3880.97 906
3881.56 926
3882.14 792
3882.73 946
3883.32 879
3883.91 798
3884.49 776
3885.08 919
3885.67 957
3886.26 996
3886.85 919
3887.43 922
3888.02 1044
3888.61 1172
3889.20 1044
3889.79 1119
3890.38 1142
3890.96 1084
3891.55 1094
3892.14 1178
3892.73 1135
3893.32 1055
3893.91 1015
3894.49 939
3895.08 944
3895.67 989
3896.26 928
3896.85 793
3897.44 814
3898.03 861
3898.61 901
3899.20 942
3899.79 915
3900.38 963
3900.97 953
3901.56 878
3902.15 890
3902.74 950
3903.33 988
3903.92 995
3904.51 1051
3905.09 1165
3905.68 1071
3906.27 948
3906.86 1106
3907.45 1251
3908.04 943
3908.63 1004
3909.22 1089
3909.81 1159
3910.40 1050
3910.99 922
3911.58 947
3912.17 814
3912.76 866
3913.35 829
3913.94 797
3914.53 862
3915.12 815
3915.71 842
3916.30 941
3916.89 816
3917.48 863
3918.07 819
3918.66 830
3919.25 825
3919.84 918
3920.43 846
3921.02 779
3921.61 822
3922.20 793
3922.80 840
3923.39 768
3923.98 760
3924.57 740
3925.16 703
3925.75 717
3926.34 726
3926.93 817
3927.52 759
3928.11 751
3928.70 796
3929.30 773
3929.89 695
3930.48 724
3931.07 769
3931.66 826
3932.25 774
3932.84 768
3933.44 754
3934.03 683
3934.62 755
3935.21 868
3935.80 822
3936.39 819
3936.98 776
3937.58 822
3938.17 798
3938.76 694
3939.35 829
3939.94 848
3940.54 890
3941.13 946
3941.72 987
3942.31 942
3942.90 978
3943.50 964
3944.09 943
3944.68 897
3945.27 904
3945.87 831
3946.46 869
3947.05 767
3947.64 821
3948.24 810
3948.83 947
3949.42 974
3950.01 901
3950.61 863
3951.20 922
3951.79 850
3952.39 749
3952.98 738
3953.57 874
3954.16 877
3954.76 978
3955.35 894
3955.94 769
3956.54 753
3957.13 817
3957.72 848
3958.32 885
3958.91 1041
3959.50 849
3960.10 1051
3960.69 989
3961.28 1009
3961.88 1100
3962.47 962
3963.07 831
3963.66 939
3964.25 989
3964.85 968
3965.44 1046
3966.03 990
3966.63 952
3967.22 1032
3967.82 1089
3968.41 995
3969.00 1044
3969.60 1040
3970.19 1033
3970.79 984
3971.38 1027
3971.98 943
3972.57 1032
3973.17 1010
3973.76 934
3974.35 937
3974.95 1136
3975.54 1144
3976.14 1056
3976.73 1177
3977.33 1312
3977.92 1253
3978.52 1286
3979.11 1092
3979.71 1085
3980.30 1149
3980.90 1180
3981.49 1087
3982.09 980
3982.68 1095
3983.28 1037
3983.87 906
3984.47 1078
3985.06 1070
3985.66 1122
3986.25 1122
3986.85 1176
3987.45 1133
3988.04 1248
3988.64 1103
3989.23 1070
3989.83 1067
3990.42 1039
3991.02 1121
3991.62 1001
3992.21 986
3992.81 1004
3993.40 926
3994.00 1027
3994.60 1068
3995.19 1007
3995.79 1006
3996.38 1064
3996.98 1035
3997.58 997
3998.17 904
3998.77 1074
3999.37 1080
3999.96 998
4000.56 1006
4001.15 1036
4001.75 1014
4002.35 934
4002.94 1000
4003.54 984
4004.14 944
4004.73 991
4005.33 1002
4005.93 1014
4006.53 1025
4007.12 1008
4007.72 904
4008.32 939
4008.91 974
4009.51 989
4010.11 1020
4010.71 1067
4011.30 860
4011.90 927
4012.50 962
4013.10 957
4013.69 842
4014.29 976
4014.89 991
4015.49 970
4016.08 1060
4016.68 988
4017.28 997
4017.88 995
4018.47 950
4019.07 1038
4019.67 899
4020.27 863
4020.87 882
4021.46 1054
4022.06 998
4022.66 998
4023.26 965
4023.86 1027
4024.45 1014
4025.05 990
4025.65 1105
4026.25 969
4026.85 968
4027.45 1139
4028.05 1255
4028.64 1512
4029.24 1327
4029.84 1339
4030.44 1297
4031.04 1405
4031.64 1473
4032.24 1408
4032.84 1310
4033.43 1284
4034.03 1376
4034.63 1316
4035.23 1427
4035.83 1343
4036.43 1270
4037.03 1155
4037.63 1178
4038.23 1121
4038.83 1087
4039.43 1072
4040.03 1038
4040.63 883
4041.22 760
4041.82 894
4042.42 1011
4043.02 910
4043.62 1047
4044.22 1018
4044.82 969
4045.42 982
4046.02 934
4046.62 924
4047.22 916
4047.82 930
4048.42 846
4049.02 913
4049.62 979
4050.22 849
4050.82 898
4051.42 947
4052.02 834
4052.62 822
4053.22 884
4053.83 953
4054.43 942
4055.03 856
4055.63 879
4056.23 853
4056.83 874
4057.43 837
4058.03 977
4058.63 888
4059.23 797
4059.83 787
4060.43 753
4061.03 815
4061.64 850
4062.24 833
4062.84 814
4063.44 831
4064.04 874
4064.64 849
4065.24 800
4065.84 820
4066.45 921
4067.05 794
4067.65 855
4068.25 831
4068.85 786
4069.45 829
4070.05 814
4070.66 826
4071.26 848
4071.86 829
4072.46 786
4073.06 802
4073.67 841
4074.27 817
4074.87 805
4075.47 824
4076.07 739
4076.68 857
4077.28 742
4077.88 791
4078.48 819
4079.09 807
4079.69 712
4080.29 657
4080.89 663
4081.50 702
4082.10 745
4082.70 743
4083.30 680
4083.91 869
4084.51 789
4085.11 765
4085.71 778
4086.32 779
4086.92 711
4087.52 769
4088.13 720
4088.73 795
4089.33 852
4089.94 840
4090.54 930
4091.14 803
4091.74 865
4092.35 835
4092.95 869
4093.55 800
4094.16 831
4094.76 812
4095.37 714
4095.97 752
4096.57 851
4097.18 817
4097.78 715
4098.38 801
4098.99 826
4099.59 811
4100.20 794
4100.80 720
4101.40 825
4102.01 905
4102.61 950
4103.22 981
4103.82 927
4104.42 868
4105.03 853
4105.63 828
4106.24 1066
4106.84 1026
4107.45 927
4108.05 744
4108.65 838
4109.26 842
4109.86 867
4110.47 797
4111.07 803
4111.68 800
4112.28 776
4112.89 866
4113.49 836
4114.10 785
4114.70 776
4115.31 819
4115.91 762
4116.52 833
4117.12 809
4117.73 804
4118.33 763
4118.94 711
4119.54 788
4120.15 800
4120.75 808
4121.36 880
4121.97 800
4122.57 747
4123.18 839
4123.78 857
4124.39 809
4124.99 764
4125.60 752
4126.21 766
4126.81 780
4127.42 833
4128.02 840
4128.63 754
4129.24 790
4129.84 833
4130.45 823
4131.05 787
4131.66 799
4132.27 782
4132.87 841
4133.48 814
4134.08 770
4134.69 854
4135.30 809
4135.90 877
4136.51 819
4137.12 769
4137.72 771
4138.33 858
4138.94 807
4139.54 813
4140.15 805
4140.76 786
4141.37 884
4141.97 913
4142.58 876
4143.19 932
4143.79 900
4144.40 944
4145.01 994
4145.61 967
4146.22 1000
4146.83 934
4147.44 921
4148.04 938
4148.65 883
4149.26 845
4149.87 776
4150.47 821
4151.08 837
4151.69 848
4152.30 758
4152.91 860
4153.51 754
4154.12 715
4154.73 786
4155.34 763
4155.94 770
4156.55 776
4157.16 773
4157.77 856
4158.38 864
4158.99 881
4159.59 854
4160.20 814
4160.81 696
4161.42 737
4162.03 746
4162.64 766
4163.24 797
4163.85 850
4164.46 772
4165.07 816
4165.68 865
4166.29 891
4166.90 837
4167.51 810
4168.11 759
4168.72 685
4169.33 881
4169.94 855
4170.55 874
4171.16 806
4171.77 786
4172.38 809
4172.99 851
4173.60 838
4174.21 701
4174.81 725
4175.42 788
4176.03 804
4176.64 930
4177.25 750
4177.86 866
4178.47 743
4179.08 769
4179.69 786
4180.30 692
4180.91 773
4181.52 706
4182.13 705
4182.74 840
4183.35 742
4183.96 651
4184.57 803
4185.18 742
4185.79 728
4186.40 783
4187.01 747
4187.62 812
4188.23 846
4188.84 810
4189.45 798
4190.06 675
4190.67 849
4191.29 868
4191.90 827
4192.51 913
4193.12 822
4193.73 924
4194.34 771
4194.95 844
4195.56 919
4196.17 933
4196.78 899
4197.39 825
4198.00 800
4198.62 951
4199.23 834
4199.84 764
4200.45 777
4201.06 763
4201.67 791
4202.28 841
4202.89 737
4203.51 694
4204.12 703
4204.73 768
4205.34 685
4205.95 658
4206.56 726
4207.18 822
4207.79 809
4208.40 829
4209.01 747
4209.62 682
4210.24 815
4210.85 817
4211.46 741
4212.07 746
4212.68 769
4213.30 832
4213.91 773
4214.52 856
4215.13 860
4215.74 871
4216.36 739
4216.97 801
4217.58 874
4218.19 794
4218.81 782
4219.42 772
4220.03 839
4220.65 826
4221.26 863
4221.87 874
4222.48 836
4223.10 849
4223.71 789
4224.32 820
4224.94 804
4225.55 931
4226.16 842
4226.78 778
4227.39 839
4228.00 1005
4228.61 1015
4229.23 1055
4229.84 1065
4230.46 1094
4231.07 1006
4231.68 1008
4232.30 1086
4232.91 1168
4233.52 1121
4234.14 1297
4234.75 1371
4235.36 1502
4235.98 1421
4236.59 1446
4237.21 1529
4237.82 1448
4238.43 1309
4239.05 1284
4239.66 1186
4240.28 1071
4240.89 1024
4241.50 842
4242.12 763
4242.73 848
4243.35 873
4243.96 921
4244.58 815
4245.19 768
4245.81 912
4246.42 924
4247.03 892
4247.65 885
4248.26 946
4248.88 991
4249.49 949
4250.11 904
4250.72 858
4251.34 960
4251.95 897
4252.57 854
4253.18 756
4253.80 811
4254.41 799
4255.03 899
4255.64 925
4256.26 845
4256.88 797
4257.49 829
4258.11 840
4258.72 784
4259.34 808
4259.95 848
4260.57 847
4261.18 850
4261.80 832
4262.42 826
4263.03 828
4263.65 829
4264.26 847
4264.88 902
4265.49 923
4266.11 940
4266.73 841
4267.34 938
4267.96 936
4268.58 974
4269.19 847
4269.81 864
4270.42 956
4271.04 872
4271.66 807
4272.27 868
4272.89 794
4273.51 864
4274.12 813
4274.74 820
4275.36 816
4275.97 779
4276.59 836
4277.21 828
4277.82 845
4278.44 923
4279.06 823
4279.67 781
4280.29 767
4280.91 643
4281.53 843
4282.14 752
4282.76 734
4283.38 793
4283.99 753
4284.61 762
4285.23 832
4285.85 790
4286.46 785
4287.08 840
4287.70 924
4288.32 995
4288.93 827
4289.55 907
4290.17 929
4290.79 896
4291.41 952
4292.02 957
4292.64 833
4293.26 810
4293.88 889
4294.50 822
4295.11 860
4295.73 813
4296.35 808
4296.97 817
4297.59 788
4298.21 865
4298.82 803
4299.44 889
4300.06 875
4300.68 833
4301.30 824
4301.92 872
4302.53 916
4303.15 847
4303.77 819
4304.39 752
4305.01 795
4305.63 770
4306.25 794
4306.87 848
4307.49 824
4308.10 786
4308.72 801
4309.34 808
4309.96 828
4310.58 950
4311.20 973
4311.82 962
4312.44 911
4313.06 813
4313.68 931
4314.30 920
4314.92 912
4315.54 919
4316.16 993
4316.78 860
4317.40 947
4318.02 1119
4318.64 1035
4319.26 1029
4319.88 876
4320.50 823
4321.11 951
4321.74 886
4322.36 936
4322.98 998
4323.60 974
4324.22 961
4324.84 970
4325.46 988
4326.08 1057
4326.70 1018
4327.32 894
4327.94 1053
4328.56 1163
4329.18 1085
4329.80 1005
4330.42 1052
4331.04 1106
4331.66 1256
4332.28 1204
4332.90 1281
4333.52 1255
4334.15 1410
4334.77 1463
4335.39 1894
4336.01 2074
4336.63 2169
4337.25 2133
4337.87 2453
4338.49 2462
4339.11 2607
4339.74 2719
4340.36 2629
4340.98 2390
4341.60 2194
4342.22 2088
4342.84 2037
4343.46 2080
4344.09 2227
4344.71 2509
4345.33 2498
4345.95 2740
4346.57 2931
4347.19 3199
4347.82 3351
4348.44 3136
4349.06 2954
4349.68 2707
4350.30 2655
4350.93 2084
4351.55 1881
4352.17 1707
4352.79 1720
4353.42 1612
4354.04 1451
4354.66 1235
4355.28 1248
4355.91 1402
4356.53 1315
4357.15 1228
4357.77 1251
4358.40 1322
4359.02 1195
4359.64 1365
4360.26 1321
4360.89 1246
4361.51 1054
4362.13 1214
4362.76 1378
4363.38 1206
4364.00 1275
4364.62 1125
4365.25 1172
4365.87 1227
4366.49 1208
4367.12 1173
4367.74 1154
4368.36 1123
4368.99 1012
4369.61 975
4370.23 1038
4370.86 1012
4371.48 980
4372.11 966
4372.73 955
4373.35 957
4373.98 862
4374.60 949
4375.22 1015
4375.85 942
4376.47 982
4377.10 939
4377.72 1043
4378.34 1025
4378.97 1084
4379.59 992
4380.22 1011
4380.84 1051
4381.47 1038
4382.09 1026
4382.71 1036
4383.34 1039
4383.96 1045
4384.59 951
4385.21 1027
4385.84 989
4386.46 885
4387.09 875
4387.71 889
4388.34 881
4388.96 825
4389.59 773
4390.21 877
4390.84 944
4391.46 878
4392.09 826
4392.71 778
4393.34 752
4393.96 961
4394.59 853
4395.21 705
4395.84 800
4396.46 831
4397.09 841
4397.71 814
4398.34 897
4398.96 875
4399.59 893
4400.22 904
4400.84 776
4401.47 916
4402.09 806
4402.72 890
4403.34 978
4403.97 918
4404.60 954
4405.22 873
4405.85 1035
4406.47 980
4407.10 937
4407.73 813
4408.35 792
4408.98 899
4409.61 919
4410.23 914
4410.86 939
4411.48 977
4412.11 978
4412.74 948
4413.36 1017
4413.99 1007
4414.62 892
4415.24 992
4415.87 947
4416.50 972
4417.12 862
4417.75 907
4418.38 931
4419.01 882
4419.63 962
4420.26 769
4420.89 799
4421.51 848
4422.14 889
4422.77 816
4423.40 809
4424.02 830
4424.65 778
4425.28 728
4425.91 672
4426.53 785
4427.16 826
4427.79 858
4428.42 838
4429.04 871
4429.67 819
4430.30 926
4430.93 876
4431.55 709
4432.18 823
4432.81 745
4433.44 860
4434.07 878
4434.69 834
4435.32 823
4435.95 899
4436.58 946
4437.21 1079
4437.84 924
4438.46 908
4439.09 955
4439.72 1017
4440.35 948
4440.98 986
4441.61 893
4442.24 806
4442.86 1028
4443.49 1106
4444.12 1130
4444.75 959
4445.38 933
4446.01 1006
4446.64 933
4447.27 852
4447.90 987
4448.52 889
4449.15 817
4449.78 1005
4450.41 933
4451.04 908
4451.67 908
4452.30 895
4452.93 1004
4453.56 1071
4454.19 996
4454.82 1096
4455.45 1030
4456.08 1058
4456.71 1142
4457.34 1117
4457.97 1036
4458.60 1075
4459.23 1052
4459.86 898
4460.49 942
4461.12 916
4461.75 867
4462.38 900
4463.01 882
4463.64 939
4464.27 864
4464.90 838
4465.53 854
4466.16 830
4466.79 867
4467.42 805
4468.05 766
4468.68 870
4469.31 944
4469.94 932
4470.57 931
4471.20 869
4471.83 828
4472.46 797
4473.09 820
4473.72 814
4474.35 825
4474.99 763
4475.62 745
4476.25 709
4476.88 777
4477.51 791
4478.14 867
4478.77 891
4479.40 758
4480.03 813
4480.67 910
4481.30 852
4481.93 856
4482.56 784
4483.19 753
4483.82 920
4484.46 954
4485.09 859
4485.72 833
4486.35 849
4486.98 827
4487.61 931
4488.25 865
4488.88 954
4489.51 869
4490.14 811
4490.77 805
4491.41 873
4492.04 877
4492.67 843
4493.30 923
4493.94 822
4494.57 795
4495.20 888
4495.83 890
4496.46 938
4497.10 942
4497.73 976
4498.36 1103
4498.99 1197
4499.63 1301
4500.26 1224
4500.89 1240
4501.53 1238
4502.16 1216
4502.79 1481
4503.42 1437
4504.06 1440
4504.69 1276
4505.32 1201
4505.96 1099
4506.59 974
4507.22 1001
4507.86 1042
4508.49 933
4509.12 917
4509.76 1009
4510.39 1017
4511.02 984
4511.66 911
4512.29 864
4512.92 902
4513.56 1031
4514.19 1032
4514.83 970
4515.46 888
4516.09 936
4516.73 895
4517.36 873
4517.99 763
4518.63 755
4519.26 793
4519.90 797
4520.53 815
4521.17 814
4521.80 875
4522.43 885
4523.07 907
4523.70 892
4524.34 888
4524.97 975
4525.61 917
4526.24 869
4526.88 748
4527.51 913
4528.14 851
4528.78 934
4529.41 883
4530.05 946
4530.68 996
4531.32 972
4531.95 1030
4532.59 1049
4533.22 1046
4533.86 1154
4534.49 1133
4535.13 1101
4535.76 1076
4536.40 991
4537.04 1007
4537.67 1043
4538.31 1045
4538.94 1046
4539.58 985
4540.21 974
4540.85 994
4541.48 981
4542.12 980
4542.76 887
4543.39 908
4544.03 879
4544.66 879
4545.30 827
4545.93 775
4546.57 702
4547.21 802
4547.84 699
4548.48 694
4549.11 767
4549.75 814
4550.39 857
4551.02 775
4551.66 811
4552.30 743
4552.93 835
4553.57 807
4554.21 729
4554.84 858
4555.48 792
4556.12 772
4556.75 803
4557.39 829
4558.03 843
4558.66 705
4559.30 756
4559.94 828
4560.57 797
4561.21 832
4561.85 786
4562.48 777
4563.12 735
4563.76 724
4564.40 789
4565.03 721
4565.67 700
4566.31 808
4566.95 741
4567.58 681
4568.22 816
4568.86 898
4569.50 985
4570.13 912
4570.77 820
4571.41 780
4572.05 780
4572.68 761
4573.32 790
4573.96 730
4574.60 765
4575.24 752
4575.87 778
4576.51 877
4577.15 802
4577.79 870
4578.43 965
4579.06 879
4579.70 856
4580.34 830
4580.98 806
4581.62 801
4582.26 814
4582.90 805
4583.53 931
4584.17 828
4584.81 836
4585.45 841
4586.09 851
4586.73 991
4587.37 913
4588.01 752
4588.64 900
4589.28 958
4589.92 1131
4590.56 1222
4591.20 1282
4591.84 1512
4592.48 1358
4593.12 1372
4593.76 1405
4594.40 1257
4595.04 1222
4595.68 1037
4596.31 988
4596.95 1012
4597.59 939
4598.23 954
4598.87 949
4599.51 857
4600.15 850
4600.79 810
4601.43 790
4602.07 832
4602.71 797
4603.35 954
4603.99 1024
4604.63 948
4605.27 905
4605.91 858
4606.55 857
4607.19 882
4607.83 804
4608.47 1015
4609.11 871
4609.75 828
4610.39 797
4611.03 775
4611.68 823
4612.32 780
4612.96 936
4613.60 988
4614.24 975
4614.88 844
4615.52 885
4616.16 914
4616.80 942
4617.44 874
4618.08 895
4618.72 813
4619.36 916
4620.01 831
4620.65 792
4621.29 886
4621.93 829
4622.57 805
4623.21 803
4623.85 926
4624.50 787
4625.14 728
4625.78 770
4626.42 725
4627.06 730
4627.70 693
4628.34 818
4628.99 823
4629.63 824
4630.27 816
4630.91 876
4631.55 793
4632.20 809
4632.84 982
4633.48 967
4634.12 958
4634.76 891
4635.41 970
4636.05 844
4636.69 970
4637.33 978
4637.98 1014
4638.62 1046
4639.26 911
4639.90 882
4640.55 934
4641.19 847
4641.83 927
4642.47 954
4643.12 952
4643.76 812
4644.40 843
4645.04 865
4645.69 800
4646.33 807
4646.97 807
4647.62 812
4648.26 826
4648.90 847
4649.55 785
4650.19 695
4650.83 799
4651.48 809
4652.12 815
4652.76 785
4653.41 734
4654.05 799
4654.69 725
4655.34 789
4655.98 627
4656.62 692
4657.27 677
4657.91 846
4658.55 710
4659.20 729
4659.84 753
4660.49 805
4661.13 716
4661.77 727
4662.42 836
4663.06 819
4663.71 828
4664.35 724
4664.99 782
4665.64 779
4666.28 797
4666.93 783
4667.57 770
4668.22 831
4668.86 770
4669.51 713
4670.15 773
4670.79 720
4671.44 725
4672.08 828
4672.73 770
4673.37 737
4674.02 828
4674.66 784
4675.31 808
4675.95 764
4676.60 783
4677.24 814
4677.89 830
4678.53 880
4679.18 846
4679.82 848
4680.47 893
4681.12 898
4681.76 904
4682.41 941
4683.05 886
4683.70 831
4684.34 901
4684.99 919
4685.63 821
4686.28 754
4686.93 742
4687.57 686
4688.22 719
4688.86 769
4689.51 819
4690.15 814
4690.80 785
4691.45 815
4692.09 810
4692.74 818
4693.39 817
4694.03 845
4694.68 963
4695.32 858
4695.97 853
4696.62 812
4697.26 857
4697.91 937
4698.56 994
4699.20 1055
4699.85 1003
4700.50 1110
4701.14 1164
4701.79 1090
4702.44 1152
4703.08 945
4703.73 952
4704.38 915
4705.02 872
4705.67 853
4706.32 824
4706.97 872
4707.61 766
4708.26 795
4708.91 880
4709.55 869
4710.20 877
4710.85 909
4711.50 866
4712.14 901
4712.79 797
4713.44 910
4714.09 791
4714.73 807
4715.38 843
4716.03 900
4716.68 858
4717.33 843
4717.97 809
4718.62 847
4719.27 829
4719.92 783
4720.57 829
4721.21 806
4721.86 901
4722.51 844
4723.16 785
4723.81 773
4724.45 782
4725.10 821
4725.75 954
4726.40 940
4727.05 853
4727.70 786
4728.35 970
4728.99 870
4729.64 848
4730.29 843
4730.94 746
4731.59 679
4732.24 845
4732.89 840
4733.54 820
4734.19 811
4734.83 789
4735.48 724
4736.13 710
4736.78 782
4737.43 803
4738.08 857
4738.73 922
4739.38 925
4740.03 777
4740.68 777
4741.33 892
4741.98 852
4742.63 878
4743.28 952
4743.93 831
4744.58 776
4745.23 846
4745.87 838
4746.52 845
4747.17 935
4747.82 966
4748.47 945
4749.12 1009
4749.77 1152
4750.42 1156
4751.08 1286
4751.73 1250
4752.38 1312
4753.03 1362
4753.68 1241
4754.33 1261
4754.98 1269
4755.63 1326
4756.28 1141
4756.93 1152
4757.58 1135
4758.23 976
4758.88 919
4759.53 825
4760.18 863
4760.83 834
4761.48 776
4762.13 803
4762.79 780
4763.44 904
4764.09 905
4764.74 844
4765.39 838
4766.04 948
4766.69 890
4767.34 998
4767.99 980
4768.65 1005
4769.30 968
4769.95 831
4770.60 852
4771.25 868
4771.90 831
4772.56 767
4773.21 821
4773.86 793
4774.51 805
4775.16 797
4775.81 857
4776.47 808
4777.12 893
4777.77 807
4778.42 936
4779.07 900
4779.73 873
4780.38 903
4781.03 922
4781.68 910
4782.34 836
4782.99 904
4783.64 977
4784.29 987
4784.94 948
4785.60 873
4786.25 939
4786.90 925
4787.56 852
4788.21 963
4788.86 1034
4789.51 951
4790.17 970
4790.82 1010
4791.47 1035
4792.13 1034
4792.78 1025
4793.43 1193
4794.08 1164
4794.74 943
4795.39 1044
4796.04 1057
4796.70 1015
4797.35 899
4798.00 969
4798.66 882
4799.31 851
4799.96 949
4800.62 958
4801.27 1015
4801.93 1054
4802.58 1037
4803.23 942
4803.89 913
4804.54 939
4805.19 983
4805.85 962
4806.50 895
4807.16 887
4807.81 985
4808.46 917
4809.12 947
4809.77 888
4810.43 959
4811.08 974
4811.73 848
4812.39 899
4813.04 978
4813.70 926
4814.35 935
4815.01 984
4815.66 992
4816.32 1073
4816.97 1101
4817.63 1014
4818.28 1087
4818.94 1109
4819.59 1047
4820.24 1137
4820.90 961
4821.55 1089
4822.21 1083
4822.86 1180
4823.52 1188
4824.18 1096
4824.83 1012
4825.49 938
4826.14 968
4826.80 1064
4827.45 1114
4828.11 1137
4828.76 1143
4829.42 1232
4830.07 1188
4830.73 1171
4831.38 1208
4832.04 1211
4832.70 1271
4833.35 1441
4834.01 1455
4834.66 1403
4835.32 1431
4835.98 1428
4836.63 1353
4837.29 1511
4837.94 1615
4838.60 1632
4839.26 1572
4839.91 1597
4840.57 1744
4841.22 1776
4841.88 1636
4842.54 1773
4843.19 1920
4843.85 1795
4844.51 1906
4845.16 1801
4845.82 1747
4846.48 1965
4847.13 2064
4847.79 2100
4848.45 2292
4849.10 2356
4849.76 2499
4850.42 2769
4851.07 2773
4851.73 2940
4852.39 2995
4853.05 2998
4853.70 2759
4854.36 2647
4855.02 2743
4855.68 2715
4856.33 2683
4856.99 2754
4857.65 3195
4858.30 3734
4858.96 3541
4859.62 3498
4860.28 3751
4860.94 3515
4861.59 3230
4862.25 3058
4862.91 2764
4863.57 2678
4864.22 2807
4864.88 2850
4865.54 2749
4866.20 2552
4866.86 2600
4867.51 2723
4868.17 2716
4868.83 2729
4869.49 2807
4870.15 2680
4870.81 2460
4871.46 2362
4872.12 2370
4872.78 2196
4873.44 2384
4874.10 2214
4874.76 2149
4875.41 2107
4876.07 2106
4876.73 1918
4877.39 1882
4878.05 1997
4878.71 2011
4879.37 1891
4880.03 1928
4880.69 1979
4881.34 1935
4882.00 1776
4882.66 1773
4883.32 1765
4883.98 1840
4884.64 1704
4885.30 1545
4885.96 1460
4886.62 1391
4887.28 1412
4887.94 1510
4888.60 1651
4889.26 1584
4889.92 1660
4890.58 1704
4891.24 1653
4891.89 1629
4892.55 1588
4893.21 1676
4893.87 1583
4894.53 1500
4895.19 1444
4895.85 1477
4896.51 1311
4897.17 1203
4897.83 1236
4898.49 1374
4899.16 1256
4899.82 1217
4900.48 1199
4901.14 1238
4901.80 1179
4902.46 1182
4903.12 1360
4903.78 1273
4904.44 1037
4905.10 1051
4905.76 1022
4906.42 1149
4907.08 1164
4907.74 1179
4908.40 1026
4909.06 1052
4909.72 1189
4910.39 1124
4911.05 1061
4911.71 1124
4912.37 1080
4913.03 1137
4913.69 1025
4914.35 1135
4915.01 1044
4915.68 1003
4916.34 972
4917.00 904
4917.66 1076
4918.32 1150
4918.98 1073
4919.64 1048
4920.31 962
4920.97 1025
4921.63 1151
4922.29 1035
4922.95 1074
4923.62 994
4924.28 977
4924.94 1025
4925.60 1040
4926.26 973
4926.93 894
4927.59 978
4928.25 1041
4928.91 1022
4929.57 1016
4930.24 995
4930.90 1002
4931.56 1010
4932.22 1005
4932.89 950
4933.55 863
4934.21 937
4934.87 931
4935.54 859
4936.20 998
4936.86 912
4937.53 843
4938.19 896
4938.85 919
4939.51 902
4940.18 821
4940.84 962
4941.50 984
4942.17 841
4942.83 992
4943.49 948
4944.16 874
4944.82 883
4945.48 956
4946.15 855
4946.81 747
4947.47 781
4948.14 864
4948.80 808
4949.46 793
4950.13 829
4950.79 796
4951.45 819
4952.12 831
4952.78 902
4953.45 878
4954.11 901
4954.77 937
4955.44 798
4956.10 818
4956.77 884
4957.43 860
4958.09 816
4958.76 809
4959.42 835
4960.09 780
4960.75 849
4961.42 811
4962.08 873
4962.75 935
4963.41 919
4964.07 1003
4964.74 1000
4965.40 1052
4966.07 1026
4966.73 1001
4967.40 981
4968.06 918
4968.73 952
4969.39 843
4970.06 836
4970.72 779
4971.39 697
4972.05 803
4972.72 822
4973.38 794
4974.05 786
4974.71 809
4975.38 832
4976.05 769
4976.71 924
4977.38 876
4978.04 901
4978.71 873
4979.37 884
4980.04 850
4980.70 936
4981.37 834
4982.04 813
4982.70 791
4983.37 761
4984.03 867
4984.70 781
4985.37 788
4986.03 851
4986.70 790
4987.36 805
4988.03 945
4988.70 1059
4989.36 1066
4990.03 972
4990.70 1073
4991.36 1164
4992.03 1107
4992.69 917
4993.36 975
4994.03 968
4994.69 882
4995.36 1042
4996.03 919
4996.69 808
4997.36 744
4998.03 810
4998.70 827
4999.36 809
5000.03 846
5000.70 686
5001.36 684
5002.03 796
5002.70 734
5003.37 735
5004.03 712
5004.70 704
5005.37 724
5006.03 665
5006.70 670
5007.37 662
5008.04 758
5008.70 744
5009.37 687
5010.04 697
5010.71 755
5011.38 745
5012.04 747
5012.71 806
5013.38 838
5014.05 749
5014.72 723
5015.38 723
5016.05 832
5016.72 722
5017.39 750
5018.06 814
5018.72 699
5019.39 734
5020.06 757
5020.73 815
5021.40 717
5022.07 731
5022.73 796
5023.40 760
5024.07 820
5024.74 820
5025.41 794
5026.08 815
5026.75 821
5027.42 775
5028.08 806
5028.75 873
5029.42 822
5030.09 723
5030.76 839
5031.43 778
5032.10 690
5032.77 788
5033.44 817
5034.11 852
5034.78 781
5035.45 745
5036.11 768
5036.78 849
5037.45 728
5038.12 813
5038.79 836
5039.46 754
5040.13 761
5040.80 799
5041.47 696
5042.14 659
5042.81 717
5043.48 687
5044.15 761
5044.82 756
5045.49 698
5046.16 735
5046.83 680
5047.50 725
5048.17 797
5048.84 837
5049.51 686
5050.18 680
5050.85 798
5051.52 805
5052.19 712
5052.86 761
5053.54 777
5054.21 695
5054.88 731
5055.55 766
5056.22 735
5056.89 781
5057.56 869
5058.23 773
5058.90 832
5059.57 689
5060.24 765
5060.91 765
5061.59 796
5062.26 753
5062.93 794
5063.60 761
5064.27 749
5064.94 685
5065.61 715
5066.28 639
5066.96 659
5067.63 811
5068.30 766
5068.97 724
5069.64 656
5070.31 681
5070.99 703
5071.66 693
5072.33 630
5073.00 694
5073.67 718
5074.35 767
5075.02 703
5075.69 711
5076.36 672
5077.03 765
5077.71 780
5078.38 741
5079.05 831
5079.72 900
5080.39 884
5081.07 892
5081.74 803
5082.41 885
5083.08 854
5083.76 813
5084.43 857
5085.10 835
5085.78 788
5086.45 789
5087.12 800
5087.79 856
5088.47 840
5089.14 791
5089.81 761
5090.49 867
5091.16 917
5091.83 872
5092.51 826
5093.18 830
5093.85 756
5094.52 793
5095.20 861
5095.87 838
5096.54 878
5097.22 775
5097.89 753
5098.57 774
5099.24 801
5099.91 787
5100.59 872
5101.26 750
5101.93 698
5102.61 805
5103.28 827
5103.96 878
5104.63 708
5105.30 868
5105.98 814
5106.65 708
5107.33 734
5108.00 737
5108.67 786
5109.35 740
5110.02 674
5110.70 692
5111.37 757
5112.05 749
5112.72 787
5113.40 820
5114.07 678
5114.74 641
5115.42 553
5116.09 654
5116.77 775
5117.44 815
5118.12 858
5118.79 812
5119.47 845
5120.14 785
5120.82 745
5121.49 765
5122.17 784
5122.84 684
5123.52 662
5124.19 688
5124.87 751
5125.54 636
5126.22 664
5126.90 680
5127.57 732
5128.25 745
5128.92 797
5129.60 817
5130.27 729
5130.95 776
5131.62 753
5132.30 706
5132.98 815
5133.65 753
5134.33 755
5135.00 770
5135.68 795
5136.36 762
5137.03 751
5137.71 797
5138.38 763
5139.06 707
5139.74 730
5140.41 840
5141.09 698
5141.77 700
5142.44 662
5143.12 718
5143.80 713
5144.47 769
5145.15 573
5145.83 660
5146.50 667
5147.18 644
5147.86 709
5148.53 737
5149.21 677
5149.89 640
5150.56 683
5151.24 683
5151.92 620
5152.60 513
5153.27 633
5153.95 661
5154.63 744
5155.30 709
5155.98 615
5156.66 609
5157.34 739
5158.01 723
5158.69 664
5159.37 662
5160.05 689
5160.72 808
5161.40 665
5162.08 674
5162.76 673
5163.44 711
5164.11 692
5164.79 640
5165.47 731
5166.15 818
5166.83 866
5167.50 811
5168.18 700
5168.86 807
5169.54 747
5170.22 689
5170.89 668
5171.57 670
5172.25 695
5172.93 700
5173.61 657
5174.29 673
5174.97 751
5175.64 735
5176.32 724
5177.00 787
5177.68 804
5178.36 770
5179.04 808
5179.72 753
5180.40 837
5181.08 790
5181.75 797
5182.43 777
5183.11 880
5183.79 881
5184.47 773
5185.15 733
5185.83 856
5186.51 730
5187.19 722
5187.87 665
5188.55 681
5189.23 721
5189.91 670
5190.59 690
5191.27 668
5191.95 680
5192.63 619
5193.31 581
5193.98 677
5194.66 742
5195.34 729
5196.02 621
5196.70 680
5197.38 721
5198.07 686
5198.75 795
5199.43 749
5200.11 637
5200.79 679
5201.47 664
5202.15 751
5202.83 697
5203.51 655
5204.19 702
5204.87 556
5205.55 623
5206.23 783
5206.91 803
5207.59 733
5208.27 656
5208.95 697
5209.63 905
5210.31 819
5211.00 703
5211.68 754
5212.36 771
5213.04 682
5213.72 718
5214.40 676
5215.08 702
5215.76 784
5216.45 692
5217.13 683
5217.81 714
5218.49 734
5219.17 770
5219.85 696
5220.53 757
5221.22 780
5221.90 758
5222.58 825
5223.26 704
5223.94 735
5224.62 707
5225.31 758
5225.99 724
5226.67 711
5227.35 756
5228.03 815
5228.72 675
5229.40 582
5230.08 684
5230.76 653
5231.45 683
5232.13 700
5232.81 700
5233.49 788
5234.18 758
5234.86 711
5235.54 670
5236.22 641
5236.91 685
5237.59 678
5238.27 706
5238.95 821
5239.64 754
5240.32 756
5241.00 749
5241.69 626
5242.37 641
5243.05 700
5243.73 686
5244.42 753
5245.10 725
5245.78 637
5246.47 665
5247.15 643
5247.83 648
5248.52 725
5249.20 616
5249.88 658
5250.57 661
5251.25 753
5251.94 747
5252.62 703
5253.30 789
5253.99 735
5254.67 714
5255.35 694
5256.04 647
5256.72 554
5257.41 587
5258.09 656
5258.77 687
5259.46 726
5260.14 676
5260.83 744
5261.51 775
5262.20 788
5262.88 738
5263.56 726
5264.25 809
5264.93 738
5265.62 790
5266.30 750
5266.99 773
5267.67 818
5268.36 703
5269.04 848
5269.73 760
5270.41 816
5271.10 836
5271.78 867
5272.47 838
5273.15 745
5273.84 659
5274.52 757
5275.21 713
5275.89 577
5276.58 596
5277.26 718
5277.95 657
5278.63 654
5279.32 655
5280.00 723
5280.69 686
5281.37 601
5282.06 707
5282.75 710
5283.43 672
5284.12 699
5284.80 773
5285.49 689
5286.17 689
5286.86 703
5287.55 693
5288.23 641
5288.92 766
5289.60 753
5290.29 620
5290.98 630
5291.66 682
5292.35 739
5293.04 722
5293.72 705
5294.41 756
5295.10 790
5295.78 710
5296.47 827
5297.15 750
5297.84 776
5298.53 803
5299.21 728
5299.90 745
5300.59 786
5301.28 905
5301.96 800
5302.65 852
5303.34 829
5304.02 775
5304.71 880
5305.40 792
5306.08 675
5306.77 760
5307.46 860
5308.15 898
5308.83 739
5309.52 776
5310.21 792
5310.90 820
5311.58 680
5312.27 781
5312.96 858
5313.65 743
5314.33 708
5315.02 770
5315.71 789
5316.40 780
5317.09 889
5317.77 739
5318.46 769
5319.15 852
5319.84 934
5320.53 872
5321.21 1002
5321.90 1027
5322.59 1018
5323.28 920
5323.97 999
5324.65 863
5325.34 751
5326.03 730
5326.72 774
5327.41 874
5328.10 758
5328.79 822
5329.47 748
5330.16 722
5330.85 718
5331.54 728
5332.23 778
5332.92 693
5333.61 774
5334.30 774
5334.99 698
5335.67 772
5336.36 749
5337.05 732
5337.74 670
5338.43 651
5339.12 734
5339.81 711
5340.50 736
5341.19 752
5341.88 772
5342.57 726
5343.26 740
5343.95 766
5344.64 794
5345.33 675
5346.02 741
5346.71 693
5347.40 741
5348.09 823
5348.78 753
5349.47 826
5350.16 786
5350.85 864
5351.54 844
5352.23 728
5352.92 741
5353.61 756
5354.30 727
5354.99 817
5355.68 777
5356.37 738
5357.06 695
5357.75 713
5358.44 695
5359.13 682
5359.82 594
5360.51 627
5361.20 690
5361.89 670
5362.58 663
5363.27 707
5363.97 759
5364.66 618
5365.35 622
5366.04 611
5366.73 575
5367.42 734
5368.11 680
5368.80 575
5369.49 604
5370.19 629
5370.88 597
5371.57 587
5372.26 625
5372.95 697
5373.64 604
5374.33 599
5375.03 688
5375.72 681
5376.41 729
5377.10 689
5377.79 662
5378.49 701
5379.18 670
5379.87 623
5380.56 646
5381.25 647
5381.95 571
5382.64 603
5383.33 737
5384.02 750
5384.71 707
5385.41 728
5386.10 710
5386.79 703
5387.48 712
5388.18 701
5388.87 672
5389.56 695
5390.25 682
5390.95 733
5391.64 717
5392.33 829
5393.02 769
5393.72 781
5394.41 697
5395.10 733
5395.80 636
5396.49 687
5397.18 686
5397.88 679
5398.57 607
5399.26 635
5399.95 695
5400.65 585
5401.34 591
5402.03 590
5402.73 575
5403.42 633
5404.12 679
5404.81 738
5405.50 764
5406.20 720
5406.89 666
5407.58 746
5408.28 749
5408.97 682
5409.66 738
5410.36 718
5411.05 696
5411.75 757
5412.44 746
5413.13 821
5413.83 702
5414.52 629
5415.22 698
5415.91 773
5416.61 680
5417.30 657
5417.99 671
5418.69 664
5419.38 767
5420.08 750
5420.77 685
5421.47 643
5422.16 758
5422.86 765
5423.55 738
5424.25 701
5424.94 759
5425.64 712
5426.33 661
5427.03 811
5427.72 746
5428.42 631
5429.11 648
5429.81 709
5430.50 691
5431.20 664
5431.89 696
5432.59 733
5433.28 757
5433.98 739
5434.67 635
5435.37 676
5436.06 743
5436.76 726
5437.46 768
5438.15 768
5438.85 889
5439.54 841
5440.24 796
5440.93 708
5441.63 710
5442.33 689
5443.02 711
5443.72 750
5444.41 883
5445.11 864
5445.81 867
5446.50 933
5447.20 931
5447.90 963
5448.59 944
5449.29 941
5449.98 1060
5450.68 1049
5451.38 1006
5452.07 903
5452.77 893
5453.47 888
5454.16 890
5454.86 904
5455.56 889
5456.25 872
5456.95 843
5457.65 827
5458.35 915
5459.04 920
5459.74 862
5460.44 831
5461.13 835
5461.83 950
5462.53 966
5463.23 874
5463.92 912
5464.62 967
5465.32 1050
5466.02 964
5466.71 994
5467.41 1029
5468.11 981
5468.81 1130
5469.50 1178
5470.20 1017
5470.90 998
5471.60 1011
5472.29 1044
5472.99 1047
5473.69 967
5474.39 1091
5475.09 1183
5475.78 1150
5476.48 1197
5477.18 1287
5477.88 1382
5478.58 1513
5479.28 1541
5479.97 1976
5480.67 2112
5481.37 1993
5482.07 2268
5482.77 2218
5483.47 2108
5484.17 1852
5484.86 1726
5485.56 1679
5486.26 1466
5486.96 1430
5487.66 1423
5488.36 1406
5489.06 1445
5489.76 1503
5490.45 1327
5491.15 1301
5491.85 1414
5492.55 1441
5493.25 1419
5493.95 1511
5494.65 1641
5495.35 1705
5496.05 1756
5496.75 1757
5497.45 1796
5498.15 2026
5498.85 2095
5499.55 2428
5500.25 2797
5500.95 3226
5501.65 3354
5502.35 3544
5503.04 3645
5503.74 3487
5504.44 3200
5505.14 2673
5505.84 2294
5506.54 2076
5507.24 1785
5507.94 1596
5508.65 1384
5509.35 1388
5510.05 1427
5510.75 1506
5511.45 1331
5512.15 1377
5512.85 1308
5513.55 1429
5514.25 1241
5514.95 1274
5515.65 1355
5516.35 1322
5517.05 1109
5517.75 1161
5518.45 1165
5519.15 1209
5519.85 1138
5520.56 1207
5521.26 1116
5521.96 1072
5522.66 1021
5523.36 887
5524.06 909
5524.76 820
5525.46 882
5526.16 950
5526.87 1028
5527.57 972
5528.27 911
5528.97 903
5529.67 963
5530.37 955
5531.07 905
5531.78 923
5532.48 908
5533.18 924
5533.88 930
5534.58 907
5535.29 832
5535.99 837
5536.69 933
5537.39 882
5538.09 781
5538.80 837
5539.50 882
5540.20 876
5540.90 812
5541.60 830
5542.31 815
5543.01 819
5543.71 880
5544.41 776
5545.12 887
5545.82 897
5546.52 890
5547.22 835
5547.93 781
5548.63 784
5549.33 775
5550.04 825
5550.74 794
5551.44 828
5552.14 745
5552.85 810
5553.55 759
5554.25 704
5554.96 776
5555.66 727
5556.36 815
5557.07 917
5557.77 880
5558.47 849
5559.18 817
5559.88 776
5560.58 819
5561.29 770
5561.99 855
5562.69 808
5563.40 804
5564.10 732
5564.80 823
5565.51 785
5566.21 852
5566.92 829
5567.62 805
5568.32 788
5569.03 847
5569.73 758
5570.44 693
5571.14 781
5571.84 854
5572.55 705
5573.25 736
5573.96 722
5574.66 716
5575.37 641
5576.07 718
5576.78 807
5577.48 680
5578.18 684
5578.89 779
5579.59 640
5580.30 672
5581.00 738
5581.71 698
5582.41 721
5583.12 745
5583.82 778
5584.53 758
5585.23 678
5585.94 698
5586.64 709
5587.35 684
5588.05 731
5588.76 778
5589.46 736
5590.17 733
5590.88 697
5591.58 729
5592.29 699
5592.99 716
5593.70 706
5594.40 784
5595.11 722
5595.81 665
5596.52 675
5597.23 696
5597.93 692
5598.64 732
5599.34 742
5600.05 747
5600.76 739
5601.46 684
5602.17 723
5602.87 659
5603.58 686
5604.29 617
5604.99 591
5605.70 628
5606.41 640
5607.11 675
5607.82 615
5608.52 695
5609.23 644
5609.94 602
5610.64 638
5611.35 669
5612.06 677
5612.76 598
5613.47 601
5614.18 588
5614.89 566
5615.59 567
5616.30 674
5617.01 744
5617.71 640
5618.42 570
5619.13 622
5619.84 663
5620.54 669
5621.25 729
5621.96 685
5622.66 653
5623.37 692
5624.08 655
5624.79 677
5625.49 684
5626.20 688
5626.91 661
5627.62 790
5628.33 722
5629.03 762
5629.74 798
5630.45 787
5631.16 672
5631.87 746
5632.57 757
5633.28 747
5633.99 764
5634.70 706
5635.41 755
5636.11 635
5636.82 717
5637.53 753
5638.24 766
5638.95 774
5639.66 711
5640.36 695
5641.07 682
5641.78 692
5642.49 682
5643.20 817
5643.91 765
5644.62 750
5645.33 755
5646.03 694
5646.74 732
5647.45 687
5648.16 694
5648.87 673
5649.58 705
5650.29 703
5651.00 761
5651.71 815
5652.42 672
5653.13 754
5653.84 704
5654.54 767
5655.25 767
5655.96 811
5656.67 953
5657.38 1055
5658.09 938
5658.80 1008
5659.51 985
5660.22 879
5660.93 987
5661.64 943
5662.35 935
5663.06 859
5663.77 907
5664.48 833
5665.19 720
5665.90 781
5666.61 798
5667.32 830
5668.03 866
5668.74 752
5669.45 757
5670.16 743
5670.87 841
5671.58 771
5672.29 677
5673.01 708
5673.72 713
5674.43 765
5675.14 685
5675.85 749
5676.56 834
5677.27 663
5677.98 674
5678.69 639
5679.40 645
5680.11 750
5680.82 754
5681.54 799
5682.25 792
5682.96 757
5683.67 838
5684.38 839
5685.09 738
5685.80 761
5686.51 778
5687.23 757
5687.94 849
5688.65 756
5689.36 709
5690.07 629
5690.78 673
5691.50 744
5692.21 635
5692.92 677
5693.63 679
5694.34 703
5695.06 639
5695.77 601
5696.48 638
5697.19 641
5697.90 685
5698.62 679
5699.33 633
5700.04 671
5700.75 613
5701.46 709
5702.18 671
5702.89 706
5703.60 670
5704.31 712
5705.03 704
5705.74 577
5706.45 606
5707.17 619
5707.88 626
5708.59 587
5709.30 568
5710.02 673
5710.73 655
5711.44 674
5712.16 584
5712.87 625
5713.58 632
5714.30 617
5715.01 615
5715.72 574
5716.43 516
5717.15 568
5717.86 598
5718.58 546
5719.29 604
5720.00 680
5720.72 643
5721.43 680
5722.14 647
5722.86 629
5723.57 673
5724.28 623
5725.00 655
5725.71 719
5726.43 731
5727.14 612
5727.85 618
5728.57 699
5729.28 674
5730.00 680
5730.71 676
5731.42 605
5732.14 664
5732.85 664
5733.57 644
5734.28 585
5735.00 591
5735.71 660
5736.43 634
5737.14 634
5737.85 709
5738.57 707
5739.28 620
5740.00 608
5740.71 682
5741.43 677
5742.14 560
5742.86 551
5743.57 601
5744.29 581
5745.00 673
5745.72 658
5746.43 687
5747.15 596
5747.86 591
5748.58 722
5749.30 652
5750.01 655
5750.73 626
5751.44 632
5752.16 643
5752.87 650
5753.59 619
5754.30 612
5755.02 653
5755.74 594
5756.45 645
5757.17 617
5757.88 564
5758.60 593
5759.31 579
5760.03 601
5760.75 581
5761.46 588
5762.18 655
5762.90 642
5763.61 623
5764.33 583
5765.04 562
5765.76 574
5766.48 655
5767.19 664
5767.91 545
5768.63 686
5769.34 667
5770.06 702
5770.78 687
5771.49 641
5772.21 661
5772.93 688
5773.64 583
5774.36 541
5775.08 686
5775.79 661
5776.51 663
5777.23 683
5777.95 576
5778.66 671
5779.38 619
5780.10 619
5780.81 582
5781.53 547
5782.25 603
5782.97 589
5783.68 651
5784.40 618
5785.12 630
5785.84 632
5786.55 678
5787.27 661
5787.99 642
5788.71 592
5789.43 578
5790.14 573
5790.86 626
5791.58 625
5792.30 633
5793.02 695
5793.73 673
5794.45 634
5795.17 682
5795.89 722
5796.61 714
5797.33 733
5798.04 619
5798.76 736
5799.48 763
5800.20 780
5800.92 879
5801.64 836
5802.36 931
5803.07 994
5803.79 1156
5804.51 1198
5805.23 1072
5805.95 1049
5806.67 945
5807.39 917
5808.11 734
5808.82 721
5809.54 647
5810.26 791
5810.98 745
5811.70 723
5812.42 726
5813.14 685
5813.86 694
5814.58 728
5815.30 692
5816.02 790
5816.74 657
5817.46 713
5818.18 705
5818.90 788
5819.62 799
5820.34 776
5821.06 798
5821.78 715
5822.50 744
5823.22 678
5823.94 741
5824.66 778
5825.38 788
5826.10 805
5826.82 786
5827.54 745
5828.26 816
5828.98 806
5829.70 722
5830.42 664
5831.14 708
5831.86 712
5832.58 726
5833.30 701
5834.02 697
5834.74 726
5835.46 721
5836.18 694
5836.90 714
5837.62 696
5838.34 667
5839.07 665
5839.79 734
5840.51 743
5841.23 795
5841.95 720
5842.67 825
5843.39 747
5844.11 704
5844.83 748
5845.56 749
5846.28 733
5847.00 667
5847.72 763
5848.44 795
5849.16 792
5849.88 848
5850.61 759
5851.33 805
5852.05 738
5852.77 686
5853.49 782
5854.22 824
5854.94 819
5855.66 820
5856.38 807
5857.10 786
5857.83 850
5858.55 720
5859.27 669
5859.99 748
5860.71 821
5861.44 759
5862.16 813
5862.88 882
5863.60 766
5864.33 826
5865.05 898
5865.77 957
5866.49 877
5867.22 879
5867.94 774
5868.66 866
5869.38 842
5870.11 843
5870.83 801
5871.55 868
5872.28 832
5873.00 830
5873.72 857
5874.45 877
5875.17 768
5875.89 784
5876.62 777
5877.34 733
5878.06 670
5878.79 740
5879.51 817
5880.23 846
5880.96 792
5881.68 874
5882.40 874
5883.13 947
5883.85 948
5884.57 1042
5885.30 994
5886.02 911
5886.75 978
5887.47 915
5888.19 924
5888.92 877
5889.64 862
5890.37 829
5891.09 862
5891.81 766
5892.54 781
5893.26 686
5893.99 757
5894.71 774
5895.44 780
5896.16 773
5896.88 803
5897.61 874
5898.33 807
5899.06 853
5899.78 768
5900.51 825
5901.23 809
5901.96 803
5902.68 775
5903.41 738
5904.13 788
5904.86 913
5905.58 873
5906.31 879
5907.03 894
5907.76 862
5908.48 841
5909.21 839
5909.93 915
5910.66 942
5911.38 987
5912.11 911
5912.83 966
5913.56 973
5914.29 841
5915.01 904
5915.74 995
5916.46 953
5917.19 881
5917.91 883
5918.64 889
5919.37 983
5920.09 973
5920.82 899
5921.54 880
5922.27 1041
5923.00 998
5923.72 986
5924.45 969
5925.17 1032
5925.90 1000
5926.63 1093
5927.35 1088
5928.08 993
5928.81 1054
5929.53 1080
5930.26 1202
5930.99 1130
5931.71 1154
5932.44 1198
5933.17 1136
5933.89 1204
5934.62 1192
5935.35 1169
5936.07 1194
5936.80 1226
5937.53 1371
5938.25 1420
5938.98 1303
5939.71 1338
5940.44 1448
5941.16 1389
5941.89 1368
5942.62 1469
5943.35 1428
5944.07 1481
5944.80 1545
5945.53 1469
5946.26 1709
5946.98 1574
5947.71 1696
5948.44 1764
5949.17 1850
5949.89 1979
5950.62 2199
5951.35 2251
5952.08 2230
5952.80 2444
5953.53 2543
5954.26 2546
5954.99 2624
5955.72 2592
5956.45 2475
5957.17 2282
5957.90 2196
5958.63 2317
5959.36 2452
5960.09 2577
5960.82 2316
5961.54 2450
5962.27 2339
5963.00 2385
5963.73 2425
5964.46 2538
5965.19 2829
5965.92 3192
5966.64 3396
5967.37 3644
5968.10 3729
5968.83 3858
5969.56 3912
5970.29 3591
5971.02 3580
5971.75 3307
5972.48 3121
5973.21 3093
5973.93 3059
5974.66 2835
5975.39 2880
5976.12 2971
5976.85 2901
5977.58 2939
5978.31 2923
5979.04 3146
5979.77 3234
5980.50 3457
5981.23 3591
5981.96 3590
5982.69 3777
5983.42 3723
5984.15 3672
5984.88 3647
5985.61 3721
5986.34 3732
5987.07 3630
5987.80 3700
5988.53 3792
5989.26 3706
5989.99 3673
5990.72 3710
5991.45 3746
5992.18 3911
5992.91 3759
5993.64 3721
5994.37 3592
5995.10 3678
5995.83 3824
5996.56 4050
5997.29 4032
5998.02 4223
5998.75 4116
5999.49 4255
6000.22 4162
6000.95 4222
6001.68 4234
6002.41 4121
6003.14 3915
6003.87 3950
6004.60 3870
6005.33 3746
6006.06 3730
6006.80 3761
6007.53 4128
6008.26 4281
6008.99 4463
6009.72 5159
6010.45 6158
6011.18 7662
6011.92 8952
6012.65 10485
6013.38 12524
6014.11 14134
6014.84 15203
6015.57 16036
6016.31 15736
6017.04 15029
6017.77 13713
6018.50 11978
6019.23 10231
6019.97 8351
6020.70 7245
6021.43 6220
6022.16 5224
6022.89 4420
6023.63 3869
6024.36 3414
6025.09 3220
6025.82 3021
6026.56 2873
6027.29 2818
6028.02 2714
6028.75 2754
6029.49 2645
6030.22 2612
6030.95 2403
6031.68 2366
6032.42 2430
6033.15 2274
6033.88 2130
6034.62 2125
6035.35 2157
6036.08 2243
6036.81 2176
6037.55 2194
6038.28 2233
6039.01 2201
6039.75 2433
6040.48 2386
6041.21 2506
6041.95 2575
6042.68 2530
6043.41 2794
6044.15 2772
6044.88 2738
6045.61 2665
6046.35 2943
6047.08 2980
6047.82 3080
6048.55 3042
6049.28 3095
6050.02 3159
6050.75 3349
6051.49 3680
6052.22 3887
6052.95 4236
6053.69 4535
6054.42 4756
6055.16 4617
6055.89 4312
6056.62 4134
6057.36 3687
6058.09 3461
6058.83 3402
6059.56 3032
6060.30 2907
6061.03 2783
6061.77 2683
6062.50 2729
6063.23 2640
6063.97 2684
6064.70 2605
6065.44 2597
6066.17 2600
6066.91 2695
6067.64 2753
6068.38 2655
6069.11 2692
6069.85 2556
6070.58 2325
6071.32 2235
6072.05 2263
6072.79 2265
6073.52 2310
6074.26 2230
6075.00 2055
6075.73 2115
6076.47 2023
6077.20 2056
6077.94 1921
6078.67 1930
6079.41 1865
6080.14 1969
6080.88 2113
6081.62 1985
6082.35 1806
6083.09 1678
6083.82 1697
6084.56 1808
6085.30 1694
6086.03 1738
6086.77 1749
6087.50 1755
6088.24 1517
6088.98 1571
6089.71 1668
6090.45 1743
6091.19 1775
6091.92 1775
6092.66 1732
6093.39 1720
6094.13 1736
6094.87 1754
6095.60 1725
6096.34 1800
6097.08 1725
6097.81 1667
6098.55 1534
6099.29 1539
6100.03 1516
6100.76 1471
6101.50 1468
6102.24 1384
6102.97 1324
6103.71 1406
6104.45 1421
6105.18 1402
6105.92 1381
6106.66 1421
6107.40 1419
6108.13 1491
6108.87 1455
6109.61 1432
6110.35 1357
6111.08 1346
6111.82 1443
6112.56 1519
6113.30 1438
6114.03 1437
6114.77 1526
6115.51 1492
6116.25 1492
6116.99 1375
6117.72 1365
6118.46 1417
6119.20 1284
6119.94 1428
6120.68 1391
6121.41 1342
6122.15 1449
6122.89 1502
6123.63 1434
6124.37 1525
6125.11 1562
6125.84 1515
6126.58 1388
6127.32 1563
6128.06 1504
6128.80 1531
6129.54 1525
6130.28 1584
6131.02 1345
6131.75 1387
6132.49 1560
6133.23 1488
6133.97 1547
6134.71 1560
6135.45 1733
6136.19 1596
6136.93 1671
6137.67 1693
6138.41 1753
6139.14 1823
6139.88 1722
6140.62 1770
6141.36 1755
6142.10 1664
6142.84 1651
6143.58 1563
6144.32 1572
6145.06 1513
6145.80 1600
6146.54 1536
6147.28 1586
6148.02 1575
6148.76 1596
6149.50 1726
6150.24 1778
6150.98 1679
6151.72 1665
6152.46 1795
6153.20 1674
6153.94 1698
6154.68 1719
6155.42 1824
6156.16 1900
6156.90 1771
6157.64 1784
6158.38 1763
6159.12 2011
6159.86 2017
6160.60 1987
6161.34 2135
6162.08 2180
6162.82 2109
6163.57 2092
6164.31 2444
6165.05 2632
6165.79 2502
6166.53 2694
6167.27 3080
6168.01 2978
6168.75 3120
6169.49 3117
6170.23 3088
6170.98 3041
6171.72 2798
6172.46 2900
6173.20 2791
6173.94 2847
6174.68 2718
6175.42 2695
6176.16 2671
6176.91 2579
6177.65 2731
6178.39 2504
6179.13 2461
6179.87 2498
6180.61 2570
6181.36 2697
6182.10 2639
6182.84 2658
6183.58 2799
6184.32 2822
6185.07 2828
6185.81 2758
6186.55 2772
6187.29 3036
6188.03 3047
6188.78 2966
6189.52 2961
6190.26 3165
6191.00 3131
6191.75 3317
6192.49 3489
6193.23 3495
6193.97 3566
6194.72 3663
6195.46 3839
6196.20 3850
6196.94 3654
6197.69 3724
6198.43 3880
6199.17 3790
6199.92 4030
6200.66 3954
6201.40 3736
6202.15 3763
6202.89 3906
6203.63 4273
6204.37 4607
6205.12 5334
6205.86 6432
6206.60 8160
6207.35 10481
6208.09 12840
6208.83 15781
6209.58 18302
6210.32 20605
6211.07 21643
6211.81 21603
6212.55 21071
6213.30 19020
6214.04 16499
6214.78 13892
6215.53 11462
6216.27 9164
6217.02 7745
6217.76 6317
6218.50 5075
6219.25 4264
6219.99 3732
6220.74 3482
6221.48 3358
6222.22 3104
6222.97 3119
6223.71 3079
6224.46 3087
6225.20 3164
6225.95 3118
6226.69 3264
6227.44 3013
6228.18 2878
6228.92 2549
6229.67 2344
6230.41 2246
6231.16 2224
6231.90 2056
6232.65 1805
6233.39 1813
6234.14 1713
6234.88 1708
6235.63 2004
6236.37 1849
6237.12 2008
6237.86 2192
6238.61 2263
6239.35 2253
6240.10 2229
6240.85 2296
6241.59 2257
6242.34 2417
6243.08 2389
6243.83 2136
6244.57 2229
6245.32 2302
6246.06 2235
6246.81 2155
6247.56 2166
6248.30 2367
6249.05 2470
6249.79 2444
6250.54 2318
6251.29 2304
6252.03 2374
6252.78 2126
6253.52 2169
6254.27 2142
6255.02 2052
6255.76 2097
6256.51 2108
6257.26 1962
6258.00 1998
6258.75 1995
6259.49 1957
6260.24 2013
6260.99 2016
6261.73 2028
6262.48 1930
6263.23 1857
6263.97 1833
6264.72 1811
6265.47 1739
6266.21 1706
6266.96 1885
6267.71 1864
6268.46 1768
6269.20 1822
6269.95 1893
6270.70 1897
6271.44 1838
6272.19 1899
6272.94 1819
6273.69 1922
6274.43 1940
6275.18 1881
6275.93 1882
6276.68 1834
6277.42 1771
6278.17 1657
6278.92 1793
6279.67 1831
6280.41 1843
6281.16 1717
6281.91 1863
6282.66 1811
6283.41 1782
6284.15 1568
6284.90 1653
6285.65 1711
6286.40 1561
6287.15 1464
6287.89 1426
6288.64 1523
6289.39 1421
6290.14 1466
6290.89 1506
6291.64 1390
6292.38 1298
6293.13 1340
6293.88 1241
6294.63 1279
6295.38 1213
6296.13 1350
6296.88 1277
6297.62 1222
6298.37 1207
6299.12 1234
6299.87 1303
6300.62 1206
6301.37 1153
6302.12 1147
6302.87 1163
6303.62 1293
6304.37 1304
6305.11 1175
6305.86 1273
6306.61 1223
6307.36 1234
6308.11 1308
6308.86 1304
6309.61 1195
6310.36 1261
6311.11 1278
6311.86 1245
6312.61 1267
6313.36 1338
6314.11 1244
6314.86 1280
6315.61 1331
6316.36 1281
6317.11 1188
6317.86 1242
6318.61 1248
6319.36 1224
6320.11 1127
6320.86 1170
6321.61 1177
6322.36 1225
6323.11 1118
6323.86 1101
6324.61 1215
6325.36 1161
6326.11 1189
6326.86 1130
6327.61 1115
6328.36 1091
6329.11 1043
6329.86 1113
6330.61 1111
6331.37 1185
6332.12 1013
6332.87 941
6333.62 934
6334.37 984
6335.12 1050
6335.87 1083
6336.62 1102
6337.37 1090
6338.12 1058
6338.88 1085
6339.63 1016
6340.38 980
6341.13 1061
6341.88 1063
6342.63 1125
6343.38 1150
6344.14 1063
6344.89 947
6345.64 1004
6346.39 1084
6347.14 1100
6347.89 1010
6348.65 991
6349.40 1125
6350.15 1138
6350.90 1107
6351.65 1196
6352.41 1236
6353.16 1355
6353.91 1381
6354.66 1368
6355.41 1397
6356.17 1361
6356.92 1446
6357.67 1283
6358.42 1287
6359.18 1321
6359.93 1325
6360.68 1198
6361.43 1117
6362.19 1023
6362.94 1119
6363.69 1070
6364.44 1074
6365.20 1100
6365.95 1084
6366.70 1025
6367.46 1120
6368.21 1111
6368.96 1078
6369.71 1010
6370.47 1060
6371.22 1064
6371.97 1210
6372.73 1038
6373.48 980
6374.23 1094
6374.99 1044
6375.74 985
6376.49 1004
6377.25 1054
6378.00 1019
6378.75 1101
6379.51 1194
6380.26 1158
6381.02 1119
6381.77 1147
6382.52 1102
6383.28 1149
6384.03 1088
6384.78 1095
6385.54 1100
6386.29 1049
6387.05 1021
6387.80 1099
6388.56 1046
6389.31 1050
6390.06 970
6390.82 893
6391.57 952
6392.33 986
6393.08 983
6393.84 1057
6394.59 1003
6395.34 1028
6396.10 1089
6396.85 1035
6397.61 1064
6398.36 1075
6399.12 951
6399.87 939
6400.63 1078
6401.38 1137
6402.14 1044
6402.89 988
6403.65 988
6404.40 1125
6405.16 1023
6405.91 1045
6406.67 1024
6407.42 1090
6408.18 1256
6408.93 1317
6409.69 1442
6410.45 1539
6411.20 1433
6411.96 1443
6412.71 1360
6413.47 1380
6414.22 1204
6414.98 1069
6415.73 1003
6416.49 1057
6417.25 1043
6418.00 1051
6418.76 994
6419.51 995
6420.27 959
6421.03 994
6421.78 936
6422.54 1025
6423.29 989
6424.05 951
6424.81 927
6425.56 985
6426.32 1062
6427.08 960
6427.83 947
6428.59 1004
6429.35 959
6430.10 1016
6430.86 1034
6431.62 1047
6432.37 954
6433.13 1073
6433.89 1092
6434.64 1075
6435.40 1077
6436.16 1035
6436.91 1032
6437.67 1103
6438.43 1064
6439.19 1069
6439.94 1079
6440.70 1068
6441.46 1130
6442.21 1100
6442.97 1086
6443.73 1093
6444.49 1083
6445.24 1089
6446.00 1047
6446.76 1003
6447.52 1045
6448.28 1069
6449.03 1156
6449.79 1160
6450.55 1142
6451.31 1110
6452.06 1082
6452.82 1129
6453.58 1212
6454.34 1192
6455.10 1101
6455.85 1131
6456.61 1246
6457.37 1316
6458.13 1280
6458.89 1232
6459.65 1246
6460.40 1331
6461.16 1277
6461.92 1269
6462.68 1255
6463.44 1300
6464.20 1333
6464.96 1330
6465.71 1320
6466.47 1373
6467.23 1436
6467.99 1481
6468.75 1444
6469.51 1390
6470.27 1424
6471.03 1435
6471.79 1384
6472.54 1478
6473.30 1480
6474.06 1422
6474.82 1612
6475.58 1550
6476.34 1626
6477.10 1637
6477.86 1597
6478.62 1584
6479.38 1652
6480.14 1655
6480.90 1647
6481.66 1685
6482.42 1774
6483.18 1850
6483.94 1760
6484.70 1780
6485.46 1802
6486.22 1882
6486.98 1908
6487.74 1919
6488.50 1998
6489.26 2073
6490.02 2079
6490.78 2135
6491.54 2215
6492.30 2379
6493.06 2554
6493.82 2665
6494.58 2686
6495.34 2798
6496.10 2791
6496.86 2857
6497.62 2857
6498.38 2963
6499.14 2773
6499.90 2820
6500.66 2867
6501.42 2867
6502.19 2960
6502.95 2898
6503.71 3022
6504.47 2949
6505.23 3065
6505.99 3039
6506.75 2935
6507.51 3201
6508.27 3307
6509.04 3360
6509.80 3463
6510.56 3419
6511.32 3428
6512.08 3536
6512.84 3614
6513.60 3694
6514.37 3656
6515.13 3528
6515.89 3651
6516.65 3756
6517.41 3709
6518.17 3808
6518.94 3836
6519.70 3835
6520.46 3969
6521.22 4310
6521.98 4366
6522.75 4602
6523.51 4705
6524.27 5059
6525.03 5456
6525.79 5790
6526.56 6176
6527.32 6533
6528.08 7040
6528.84 7633
6529.61 7659
6530.37 7738
6531.13 7920
6531.89 8007
6532.66 8135
6533.42 8945
6534.18 10567
6534.94 12390
6535.71 15084
6536.47 18431
6537.23 20323
6538.00 22012
6538.76 22440
6539.52 22246
6540.29 20826
6541.05 17947
6541.81 15107
6542.57 12225
6543.34 9711
6544.10 7807
6544.86 6542
6545.63 5188
6546.39 4638
6547.16 4160
6547.92 3799
6548.68 3385
6549.45 3191
6550.21 3158
6550.97 3088
6551.74 2993
6552.50 2903
6553.26 2728
6554.03 2752
6554.79 2720
6555.56 2570
6556.32 2511
6557.08 2416
6557.85 2359
6558.61 2224
6559.38 2231
6560.14 2267
6560.91 2406
6561.67 2333
6562.43 2458
6563.20 2718
6563.96 2922
6564.73 2985
6565.49 3152
6566.26 3286
6567.02 3311
6567.79 3158
6568.55 3124
6569.32 3101
6570.08 3069
6570.85 2859
6571.61 2847
6572.38 2825
6573.14 2998
6573.91 3073
6574.67 3149
6575.44 3269
6576.20 3474
6576.97 3514
6577.73 3414
6578.50 3285
6579.26 3372
6580.03 3398
6580.79 3378
6581.56 3188
6582.32 3099
6583.09 3108
6583.86 3239
6584.62 3077
6585.39 3143
6586.15 3124
6586.92 3109
6587.68 3035
6588.45 3027
6589.22 3198
6589.98 3348
6590.75 3539
6591.51 3488
6592.28 3666
6593.05 4087
6593.81 4355
6594.58 4736
6595.35 5162
6596.11 5317
6596.88 5350
6597.64 5088
6598.41 4994
6599.18 4938
6599.94 4501
6600.71 4103
6601.48 3802
6602.24 3366
6603.01 3193
6603.78 3170
6604.54 2908
6605.31 2871
6606.08 2836
6606.85 2755
6607.61 2879
6608.38 3018
6609.15 3102
6609.91 3125
6610.68 3046
6611.45 3143
6612.22 3053
6612.98 3058
6613.75 3035
6614.52 2809
6615.28 2612
6616.05 2423
6616.82 2380
6617.59 2235
6618.36 2086
6619.12 2126
6619.89 2048
6620.66 2103
6621.43 2021
6622.19 2066
6622.96 1958
6623.73 1922
6624.50 1975
6625.27 1968
6626.03 2034
6626.80 1878
6627.57 1883
6628.34 1861
6629.11 1899
6629.88 1866
6630.64 1972
6631.41 1927
6632.18 2124
6632.95 2215
6633.72 2376
6634.49 2476
6635.25 2760
6636.02 2856
6636.79 2952
6637.56 3079
6638.33 2786
6639.10 2675
6639.87 2421
6640.64 2358
6641.41 2189
6642.17 2101
6642.94 2019
6643.71 1935
6644.48 1900
6645.25 1910
6646.02 1944
6646.79 1733
6647.56 1808
6648.33 1829
6649.10 1932
6649.87 1809
6650.64 1844
6651.41 1787
6652.18 1839
6652.95 1882
6653.71 1824
6654.48 1870
6655.25 1960
6656.02 1972
6656.79 2043
6657.56 2310
6658.33 2106
6659.10 1980
6659.87 2075
6660.64 1913
6661.41 1757
6662.18 1867
6662.95 1878
6663.72 1885
6664.50 1746
6665.27 1685
6666.04 1720
6666.81 1718
6667.58 1765
6668.35 1797
6669.12 1791
6669.89 1773
6670.66 1839
6671.43 1857
6672.20 1803
6672.97 1825
6673.74 1736
6674.51 1785
6675.28 1835
6676.06 1860
6676.83 1840
6677.60 1818
6678.37 1673
6679.14 1783
6679.91 2000
6680.68 2186
6681.45 2122
6682.22 2112
6683.00 2205
6683.77 2371
6684.54 2595
6685.31 2817
6686.08 2731
6686.85 2803
6687.63 2755
6688.40 2595
6689.17 2562
6689.94 2384
6690.71 2139
6691.48 1980
6692.26 1926
6693.03 1770
6693.80 1784
6694.57 1727
6695.34 1757
6696.12 1673
6696.89 1540
6697.66 1563
6698.43 1677
6699.21 1685
6699.98 1643
6700.75 1570
6701.52 1573
6702.30 1613
6703.07 1593
6703.84 1604
6704.61 1559
6705.39 1699
6706.16 1714
6706.93 1580
6707.70 1545
6708.48 1578
6709.25 1635
6710.02 1635
6710.80 1557
6711.57 1621
6712.34 1597
6713.12 1542
6713.89 1372
6714.66 1443
6715.44 1424
6716.21 1398
6716.98 1434
6717.76 1482
6718.53 1405
6719.30 1391
6720.08 1450
6720.85 1407
6721.62 1433
6722.40 1364
6723.17 1351
6723.94 1261
6724.72 1260
6725.49 1326
6726.27 1383
6727.04 1374
6727.81 1353
6728.59 1360
6729.36 1388
6730.14 1408
6730.91 1470
6731.68 1379
6732.46 1521
6733.23 1547
6734.01 1552
6734.78 1612
6735.56 1574
6736.33 1535
6737.10 1608
6737.88 1589
6738.65 1607
6739.43 1473
6740.20 1540
6740.98 1563
6741.75 1536
6742.53 1510
6743.30 1593
6744.08 1531
6744.85 1714
6745.63 1609
6746.40 1673
6747.18 1708
6747.95 1738
6748.73 1789
6749.50 1924
6750.28 2024
6751.05 2093
6751.83 2198
6752.60 2366
6753.38 2646
6754.16 2925
6754.93 3013
6755.71 2773
6756.48 2499
6757.26 2435
6758.03 2264
6758.81 2112
6759.59 1954
6760.36 1839
6761.14 1844
6761.91 1691
6762.69 1727
6763.46 1627
6764.24 1647
6765.02 1626
6765.79 1604
6766.57 1466
6767.35 1564
6768.12 1550
6768.90 1512
6769.67 1573
6770.45 1401
6771.23 1368
6772.00 1371
6772.78 1370
6773.56 1469
6774.33 1344
6775.11 1202
6775.89 1225
6776.66 1355
6777.44 1301
6778.22 1261
6778.99 1305
6779.77 1267
6780.55 1268
6781.33 1165
6782.10 1344
6782.88 1259
6783.66 1169
6784.43 1213
6785.21 1271
6785.99 1257
6786.77 1304
6787.54 1173
6788.32 1174
6789.10 1183
6789.88 1163
6790.65 1168
6791.43 1220
6792.21 1094
6792.99 1148
6793.76 1079
6794.54 1158
6795.32 1167
6796.10 1103
6796.88 1107
6797.65 1231
6798.43 1046
6799.21 1078
6799.99 1082
6800.77 1081
6801.55 1127
6802.32 1101
6803.10 1148
6803.88 1165
6804.66 1071
6805.44 1121
6806.22 1247
6806.99 1324
6807.77 1208
6808.55 1131
6809.33 1193
6810.11 1095
6810.89 1129
6811.67 1127
6812.44 1154
6813.22 1085
6814.00 1024
6814.78 1140
6815.56 1179
6816.34 1132
6817.12 1052
6817.90 1162
6818.68 1249
6819.46 1197
6820.24 1204
6821.02 1188
6821.79 1124
6822.57 1233
6823.35 1180
6824.13 1144
6824.91 1073
6825.69 1185
6826.47 1235
6827.25 1149
6828.03 1197
6828.81 1196
6829.59 1142
6830.37 1145
6831.15 1141
6831.93 1085
6832.71 1056
6833.49 1089
6834.27 1005
6835.05 1067
6835.83 1147
6836.61 1213
6837.39 1206
6838.17 1214
6838.95 1098
6839.73 1175
6840.51 1244
6841.29 1056
6842.07 1075
6842.85 1111
6843.64 1185
6844.42 1214
6845.20 1161
6845.98 1218
6846.76 1309
6847.54 1273
6848.32 1338
6849.10 1715
6849.88 2055
6850.66 2506
6851.44 3049
6852.23 3206
6853.01 3268
6853.79 3180
6854.57 2904
6855.35 2649
6856.13 2402
6856.91 2170
6857.69 1931
6858.48 1840
6859.26 1727
6860.04 1576
6860.82 1389
6861.60 1389
6862.38 1404
6863.17 1330
6863.95 1260
6864.73 1368
6865.51 1350
6866.29 1280
6867.07 1423
6867.86 1583
6868.64 1517
6869.42 1590
6870.20 1538
6870.99 1411
6871.77 1385
6872.55 1309
6873.33 1457
6874.11 1359
6874.90 1361
6875.68 1475
6876.46 1447
6877.24 1520
6878.03 1585
6878.81 1446
6879.59 1604
6880.38 1695
6881.16 1699
6881.94 1856
6882.72 1903
6883.51 1845
6884.29 1760
6885.07 1885
6885.86 2019
6886.64 2268
6887.42 2715
6888.20 2947
6888.99 3140
6889.77 3641
6890.55 3522
6891.34 3293
6892.12 2961
6892.90 2710
6893.69 2704
6894.47 2205
6895.26 2089
6896.04 2075
6896.82 1855
6897.61 1796
6898.39 1649
6899.17 1721
6899.96 1845
6900.74 1750
6901.53 1643
6902.31 1657
6903.09 1734
6903.88 1656
6904.66 1775
6905.45 1690
6906.23 1844
6907.01 1807
6907.80 1692
6908.58 1577
6909.37 1551
6910.15 1480
6910.94 1503
6911.72 1520
6912.51 1624
6913.29 1599
6914.07 1428
6914.86 1430
6915.64 1403
6916.43 1426
6917.21 1464
6918.00 1515
6918.78 1536
6919.57 1486
6920.35 1502
6921.14 1521
6921.92 1461
6922.71 1409
6923.49 1522
6924.28 1563
6925.06 1458
6925.85 1528
6926.64 1487
6927.42 1458
6928.21 1585
6928.99 1682
6929.78 1577
6930.56 1676
6931.35 1609
6932.13 1608
6932.92 1614
6933.71 1755
6934.49 1706
6935.28 1624
6936.06 1740
6936.85 1789
6937.63 1798
6938.42 1758
6939.21 1772
6939.99 1941
6940.78 2135
6941.57 2211
6942.35 2333
6943.14 2543
6943.92 2748
6944.71 2819
6945.50 2793
6946.28 2851
6947.07 3067
6947.86 2900
6948.64 2827
6949.43 2897
6950.22 2670
6951.00 2823
6951.79 2599
6952.58 2570
6953.36 2485
6954.15 2459
6954.94 2384
6955.72 2396
6956.51 2233
6957.30 2340
6958.09 2359
6958.87 2341
6959.66 2452
6960.45 2481
6961.24 2515
6962.02 2474
6962.81 2492
6963.60 2513
6964.38 2583
6965.17 2700
6965.96 2764
6966.75 2851
6967.54 2846
6968.32 3142
6969.11 3474
6969.90 3726
6970.69 3716
6971.47 3778
6972.26 3928
6973.05 3976
6973.84 4140
6974.63 3983
6975.41 4035
6976.20 3763
6976.99 3756
6977.78 3882
6978.57 3977
6979.36 4146
6980.14 4291
6980.93 4529
6981.72 5292
6982.51 6236
6983.30 7883
6984.09 10257
6984.88 13343
6985.66 16008
6986.45 18472
6987.24 20760
6988.03 21802
6988.82 21081
6989.61 20151
6990.40 17746
6991.19 15346
6991.98 12787
6992.76 10257
6993.55 8094
6994.34 6383
6995.13 5271
6995.92 4535
6996.71 3828
6997.50 3611
6998.29 3288
6999.08 3054
6999.87 2972
7000.66 2905
7001.45 2707
7002.24 2760
7003.03 2754
7003.82 2649
7004.61 2656
7005.40 2443
7006.19 2339
7006.98 2165
7007.77 1879
7008.56 1795
7009.35 1816
7010.14 1828
7010.93 1721
7011.72 1744
7012.51 1939
7013.30 2050
7014.09 2251
7014.88 2267
7015.67 2482
7016.46 2519
7017.25 2353
7018.04 2351
7018.83 2162
7019.62 2060
7020.41 2024
7021.20 1944
7021.99 1868
7022.78 2025
7023.57 2156
7024.37 2154
7025.16 2039
7025.95 2103
7026.74 2314
7027.53 2219
7028.32 2085
7029.11 1957
7029.90 1802
7030.69 1846
7031.49 1833
7032.28 1729
7033.07 1726
7033.86 1836
7034.65 1613
7035.44 1633
7036.23 1683
7037.03 1683
7037.82 1693
7038.61 1730
7039.40 1848
7040.19 1801
7040.98 1909
7041.78 2063
7042.57 1966
7043.36 1876
7044.15 1960
7044.94 2030
7045.74 1988
7046.53 2100
7047.32 2161
7048.11 2249
7048.91 2312
7049.70 2449
7050.49 2572
7051.28 2825
7052.08 2838
7052.87 2670
7053.66 2662
7054.45 2419
7055.25 2347
7056.04 2181
7056.83 1981
7057.62 2036
7058.42 1894
7059.21 1818
7060.00 1896
7060.80 1849
7061.59 1829
7062.38 1863
7063.17 1778
7063.97 1725
7064.76 1731
7065.55 1795
7066.35 1775
7067.14 1720
7067.93 1625
7068.73 1662
7069.52 1634
7070.31 1554
7071.11 1493
7071.90 1473
7072.69 1416
7073.49 1435
7074.28 1397
7075.08 1301
7075.87 1294
7076.66 1252
7077.46 1186
7078.25 1206
7079.05 1253
7079.84 1296
7080.63 1214
7081.43 1228
7082.22 1251
7083.02 1198
7083.81 1159
7084.60 1143
7085.40 1236
7086.19 1241
7086.99 1146
7087.78 1063
7088.58 1113
7089.37 1134
7090.17 1138
7090.96 1173
7091.76 1257
7092.55 1154
7093.34 1114
7094.14 1105
7094.93 1098
7095.73 1052
7096.52 1138
7097.32 1102
7098.11 997
7098.91 1100
7099.70 1073
7100.50 1008
7101.29 1053
7102.09 1000
7102.89 939
7103.68 997
7104.48 1073
7105.27 1086
7106.07 1071
7106.86 968
7107.66 983
7108.45 913
7109.25 851
7110.05 912
7110.84 940
7111.64 993
7112.43 1004
7113.23 942
7114.02 1003
7114.82 1032
7115.62 1027
7116.41 1010
7117.21 1077
7118.00 1035
7118.80 1062
7119.60 1036
7120.39 1055
7121.19 1022
7121.99 996
7122.78 919
7123.58 919
7124.38 939
7125.17 950
7125.97 903
7126.77 941
7127.56 976
7128.36 900
7129.16 941
7129.95 1042
7130.75 1111
7131.55 1114
7132.34 1074
7133.14 1121
7133.94 1053
7134.73 963
7135.53 1109
7136.33 1033
7137.13 911
7137.92 959
7138.72 918
7139.52 815
7140.32 941
7141.11 942
7141.91 988
7142.71 965
7143.51 869
7144.30 939
7145.10 891
7145.90 858
7146.70 942
7147.49 890
7148.29 875
7149.09 831
7149.89 791
7150.69 760
7151.48 810
7152.28 857
7153.08 904
7153.88 876
7154.68 867
7155.47 971
7156.27 952
7157.07 922
7157.87 991
7158.67 1046
7159.47 1079
7160.27 968
7161.06 921
7161.86 850
7162.66 884
7163.46 927
7164.26 821
7165.06 820
7165.86 785
7166.66 875
7167.45 749
7168.25 789
7169.05 778
7169.85 799
7170.65 732
7171.45 755
7172.25 844
7173.05 778
7173.85 765
7174.65 821
7175.45 760
7176.25 805
7177.04 784
7177.84 748
7178.64 773
7179.44 729
7180.24 740
7181.04 790
7181.84 813
7182.64 807
7183.44 790
7184.24 918
7185.04 824
7185.84 837
7186.64 773
7187.44 750
7188.24 781
7189.04 837
7189.84 784
7190.64 783
7191.44 675
7192.24 720
7193.04 652
7193.84 606
7194.64 707
7195.44 737
7196.25 707
7197.05 717
7197.85 698
7198.65 645
7199.45 710
7200.25 689
7201.05 718
7201.85 717
7202.65 764
7203.45 723
7204.25 766
7205.05 647
7205.86 700
7206.66 673
7207.46 760
7208.26 650
7209.06 709
7209.86 731
7210.66 722
7211.46 672
7212.27 663
7213.07 691
7213.87 679
7214.67 684
7215.47 693
7216.27 686
7217.07 747
7217.88 744
7218.68 647
7219.48 715
7220.28 762
7221.08 748
7221.89 735
7222.69 780
7223.49 748
7224.29 693
7225.09 724
7225.90 724
7226.70 700
7227.50 660
7228.30 686
7229.11 659
7229.91 654
7230.71 742
7231.51 690
7232.32 710
7233.12 728
7233.92 711
7234.72 638
7235.53 728
7236.33 727
7237.13 655
7237.93 693
7238.74 710
7239.54 707
7240.34 683
7241.15 686
7241.95 699
7242.75 746
7243.56 755
7244.36 762
7245.16 701
7245.97 723
7246.77 661
7247.57 659
7248.38 757
7249.18 736
7249.98 787
7250.79 747
7251.59 680
7252.39 688
7253.20 824
7254.00 727
7254.81 706
7255.61 762
7256.41 689
7257.22 630
7258.02 726
7258.82 763
7259.63 717
7260.43 799
7261.24 740
7262.04 825
7262.85 875
7263.65 860
7264.45 824
7265.26 898
7266.06 907
7266.87 766
7267.67 802
7268.48 816
7269.28 816
7270.09 808
7270.89 812
7271.70 772
7272.50 844
7273.30 788
7274.11 799
7274.91 789
7275.72 764
7276.52 823
7277.33 761
7278.13 804
7278.94 829
7279.74 846
7280.55 829
7281.36 1005
7282.16 1046
7282.97 1057
7283.77 1050
7284.58 1223
7285.38 1350
7286.19 1409
7286.99 1428
7287.80 1346
7288.60 1334
7289.41 1312
7290.22 1142
7291.02 1052
7291.83 1017
7292.63 989
7293.44 981
7294.25 974
7295.05 868
7295.86 813
7296.66 858
7297.47 954
7298.28 1003
7299.08 920
7299.89 909
7300.70 968
7301.50 918
7302.31 824
7303.11 890
7303.92 927
7304.73 885
7305.53 908
7306.34 908
7307.15 913
7307.95 888
7308.76 1004
7309.57 1070
7310.37 1053
7311.18 1138
7311.99 1118
7312.80 1049
7313.60 1040
7314.41 1105
7315.22 1213
7316.02 1191
7316.83 1230
7317.64 1550
7318.45 1688
7319.25 1808
7320.06 1942
7320.87 2054
7321.68 1888
7322.48 1751
7323.29 1653
7324.10 1568
7324.91 1420
7325.71 1290
7326.52 1233
7327.33 1120
7328.14 1108
7328.95 1174
7329.75 1129
7330.56 1084
7331.37 978
7332.18 1021
7332.99 1129
7333.79 1178
7334.60 1043
7335.41 1028
7336.22 1023
7337.03 982
7337.84 979
7338.64 1001
7339.45 1035
7340.26 1009
7341.07 945
7341.88 931
7342.69 884
7343.50 838
7344.30 811
7345.11 863
7345.92 849
7346.73 867
7347.54 857
7348.35 763
7349.16 837
7349.97 835
7350.78 765
7351.58 828
7352.39 776
7353.20 759
7354.01 781
7354.82 728
7355.63 724
7356.44 775
7357.25 730
7358.06 731
7358.87 855
7359.68 807
7360.49 823
7361.30 776
7362.11 741
7362.92 745
7363.73 701
7364.54 747
7365.35 727
7366.16 784
7366.97 771
7367.78 645
7368.59 618
7369.40 782
7370.21 759
7371.02 715
7371.83 703
7372.64 685
7373.45 672
7374.26 751
7375.07 721
7375.88 677
7376.69 666
7377.50 758
7378.31 741
7379.12 662
7379.93 732
7380.74 798
7381.55 774
7382.37 752
7383.18 717
7383.99 787
7384.80 841
7385.61 819
7386.42 756
7387.23 646
7388.04 645
7388.85 685
7389.67 708
7390.48 710
7391.29 710
7392.10 727
7392.91 714
7393.72 650
7394.53 739
7395.35 693
7396.16 525
7396.97 611
7397.78 680
7398.59 675
7399.40 635
7400.22 665
7401.03 585
7401.84 607
7402.65 696
7403.46 630
7404.28 674
7405.09 592
7405.90 644
7406.71 673
7407.52 677
7408.34 647
7409.15 669
7409.96 655
7410.77 696
7411.59 673
7412.40 724
7413.21 647
7414.02 677
7414.84 677
7415.65 704
7416.46 747
7417.27 654
7418.09 641
7418.90 632
7419.71 634
7420.53 661
7421.34 578
7422.15 648
7422.97 695
7423.78 599
7424.59 635
7425.40 671
7426.22 671
7427.03 744
7427.84 699
7428.66 713
7429.47 744
7430.28 711
7431.10 808
7431.91 758
7432.73 755
7433.54 823
7434.35 777
7435.17 791
7435.98 710
7436.79 761
7437.61 689
7438.42 721
7439.24 736
7440.05 676
7440.86 688
7441.68 835
7442.49 756
7443.31 694
7444.12 690
7444.94 645
7445.75 597
7446.56 608
7447.38 624
7448.19 647
7449.01 666
7449.82 664
7450.64 617
7451.45 623
7452.27 619
7453.08 561
7453.90 634
7454.71 603
7455.52 607
7456.34 549
7457.15 583
7457.97 546
7458.78 567
7459.60 600
7460.42 601
7461.23 622
7462.05 681
7462.86 592
7463.68 591
7464.49 686
7465.31 670
7466.12 628
7466.94 674
7467.75 660
7468.57 715
7469.38 629
7470.20 583
7471.02 618
7471.83 688
7472.65 691
7473.46 732
7474.28 701
7475.10 725
7475.91 605
7476.73 628
7477.54 645
7478.36 642
7479.18 609
7479.99 610
7480.81 709
7481.62 700
7482.44 626
7483.26 610
7484.07 645
7484.89 577
7485.71 616
7486.52 589
7487.34 638
7488.16 654
7488.97 599
7489.79 650
7490.61 646
7491.42 590
7492.24 625
7493.06 606
7493.87 640
7494.69 655
7495.51 558
7496.33 549
7497.14 583
7497.96 575
7498.78 550
7499.59 593
7500.41 517
7501.23 524
7502.05 607
7502.86 583
7503.68 601
7504.50 646
7505.32 669
7506.13 613
7506.95 601
7507.77 582
7508.59 573
7509.40 636
7510.22 622
7511.04 578
7511.86 603
7512.68 621
7513.49 592
7514.31 658
7515.13 574
7515.95 607
7516.77 583
7517.59 661
7518.40 619
7519.22 512
7520.04 546
7520.86 495
7521.68 542
7522.50 560
7523.31 570
7524.13 552
7524.95 557
7525.77 603
7526.59 541
7527.41 550
7528.23 533
7529.05 546
7529.86 574
7530.68 586
7531.50 579
7532.32 569
7533.14 564
7533.96 607
7534.78 576
7535.60 567
7536.42 591
7537.24 573
7538.06 544
7538.88 504
7539.70 559
7540.51 624
7541.33 506
7542.15 578
7542.97 491
7543.79 530
7544.61 554
7545.43 549
7546.25 512
7547.07 537
7547.89 566
7548.71 576
7549.53 566
7550.35 485
7551.17 564
7551.99 611
7552.81 592
7553.63 549
7554.45 541
7555.27 549
7556.09 553
7556.91 566
7557.73 502
7558.56 495
7559.38 537
7560.20 593
7561.02 611
7561.84 519
7562.66 531
7563.48 558
7564.30 534
7565.12 599
7565.94 577
7566.76 563
7567.58 517
7568.40 628
7569.23 540
7570.05 520
7570.87 514
7571.69 485
7572.51 525
7573.33 526
7574.15 572
7574.97 537
7575.80 555
7576.62 554
7577.44 557
7578.26 485
7579.08 490
7579.90 562
7580.73 566
7581.55 495
7582.37 475
7583.19 513
7584.01 507
7584.83 571
7585.66 546
7586.48 486
7587.30 520
7588.12 554
7588.95 615
7589.77 595
7590.59 572
7591.41 491
7592.23 594
7593.06 659
7593.88 640
7594.70 693
7595.52 666
7596.35 713
7597.17 692
7597.99 686
7598.81 688
7599.64 677
7600.46 687
7601.28 631
7602.11 671
7602.93 705
7603.75 671
7604.57 637
7605.40 605
7606.22 656
7607.04 663
7607.87 718
7608.69 703
7609.51 671
7610.34 654
7611.16 619
7611.98 640
7612.81 663
7613.63 622
7614.45 598
7615.28 696
7616.10 710
7616.92 741
7617.75 860
7618.57 906
7619.40 854
7620.22 806
7621.04 837
7621.87 843
7622.69 813
7623.52 822
7624.34 710
7625.16 646
7625.99 701
7626.81 686
7627.64 701
7628.46 731
7629.28 670
7630.11 602
7630.93 711
7631.76 784
7632.58 787
7633.41 802
7634.23 792
7635.06 777
7635.88 829
7636.71 768
7637.53 634
7638.36 661
7639.18 648
7640.01 684
7640.83 630
7641.66 545
7642.48 593
7643.31 556
7644.13 612
7644.96 623
7645.78 525
7646.61 561
7647.43 576
7648.26 537
7649.08 500
7649.91 491
7650.73 605
7651.56 615
7652.38 610
7653.21 628
7654.04 560
7654.86 548
7655.69 529
7656.51 606
7657.34 571
7658.16 590
7658.99 593
7659.82 684
7660.64 620
7661.47 587
7662.29 590
7663.12 588
7663.95 610
7664.77 582
7665.60 520
7666.43 552
7667.25 593
7668.08 607
7668.91 589
7669.73 585
7670.56 519
7671.38 532
7672.21 550
7673.04 520
7673.87 500
7674.69 531
7675.52 510
7676.35 545
7677.17 615
7678.00 518
7678.83 494
7679.65 550
7680.48 496
7681.31 552
7682.13 502
7682.96 450
7683.79 547
7684.62 529
7685.44 544
7686.27 534
7687.10 575
7687.93 567
7688.75 588
7689.58 474
7690.41 539
7691.24 579
7692.06 533
7692.89 517
7693.72 548
7694.55 494
7695.38 582
7696.20 547
7697.03 547
7697.86 504
7698.69 472
7699.52 480
7700.34 488
7701.17 526
7702.00 542
7702.83 586
7703.66 539
7704.49 520
7705.31 556
7706.14 533
7706.97 537
7707.80 475
7708.63 535
7709.46 493
7710.29 486
7711.11 481
7711.94 472
7712.77 440
7713.60 567
7714.43 595
7715.26 515
7716.09 504
7716.92 555
7717.75 509
7718.58 539
7719.40 518
7720.23 427
7721.06 462
7721.89 546
7722.72 538
7723.55 530
7724.38 559
7725.21 556
7726.04 490
7726.87 485
7727.70 559
7728.53 541
7729.36 456
7730.19 458
7731.02 530
7731.85 536
7732.68 505
7733.51 512
7734.34 544
7735.17 475
7736.00 459
7736.83 503
7737.66 538
7738.49 533
7739.32 548
7740.15 526
7740.98 538
7741.81 535
7742.64 523
7743.47 529
7744.30 481
7745.13 464
7745.96 449
7746.79 548
7747.62 627
7748.45 578
7749.29 596
7750.12 524
7750.95 584
7751.78 603
7752.61 532
7753.44 568
7754.27 503
7755.10 520
7755.93 571
7756.76 510
7757.60 483
7758.43 554
7759.26 519
7760.09 508
7760.92 475
7761.75 557
7762.58 531
7763.42 583
7764.25 622
7765.08 576
7765.91 601
7766.74 639
7767.57 645
7768.41 654
7769.24 588
7770.07 567
7770.90 614
7771.73 668
7772.57 661
7773.40 660
7774.23 607
7775.06 610
7775.90 565
7776.73 616
7777.56 553
7778.39 509
7779.22 585
7780.06 569
7780.89 505
7781.72 530
7782.55 570
7783.39 561
7784.22 628
7785.05 546
7785.89 561
7786.72 633
7787.55 520
7788.38 524
7789.22 602
7790.05 553
7790.88 567
7791.72 526
7792.55 522
7793.38 526
7794.22 542
7795.05 598
7795.88 584
7796.72 559
7797.55 562
7798.38 574
7799.22 584
7800.05 611
7800.88 587
7801.72 600
7802.55 616
7803.38 592
7804.22 656
7805.05 605
7805.89 607
7806.72 623
7807.55 625
7808.39 606
7809.22 709
7810.06 618
7810.89 607
7811.72 668
7812.56 695
7813.39 664
7814.23 696
7815.06 695
7815.89 771
7816.73 835
7817.56 845
7818.40 898
7819.23 893
7820.07 856
7820.90 810
7821.74 732
7822.57 761
7823.41 769
7824.24 688
7825.08 681
7825.91 702
7826.75 779
7827.58 896
7828.42 845
7829.25 822
7830.09 875
7830.92 918
7831.76 774
7832.59 769
7833.43 837
7834.26 859
7835.10 841
7835.93 808
7836.77 806
7837.60 856
7838.44 734
7839.28 769
7840.11 753
7840.95 736
7841.78 737
7842.62 715
7843.45 699
7844.29 786
7845.13 724
7845.96 681
7846.80 678
7847.63 699
7848.47 716
7849.31 743
7850.14 669
7850.98 643
7851.82 657
7852.65 722
7853.49 698
7854.32 667
7855.16 678
7856.00 647
7856.83 686
7857.67 711
7858.51 717
7859.34 716
7860.18 772
7861.02 818
7861.85 793
7862.69 739
7863.53 730
7864.37 698
7865.20 731
7866.04 758
7866.88 807
7867.71 732
7868.55 785
7869.39 767
7870.23 662
7871.06 690
7871.90 748
7872.74 796
7873.57 743
7874.41 789
7875.25 748
7876.09 784
7876.93 821
7877.76 882
7878.60 827
7879.44 816
7880.28 848
7881.11 911
7881.95 853
7882.79 890
7883.63 944
7884.47 818
7885.30 892
7886.14 847
7886.98 877
7887.82 814
7888.66 841
7889.50 658
7890.33 760
7891.17 783
7892.01 779
7892.85 762
7893.69 806
7894.53 808
7895.36 803
7896.20 750
7897.04 653
7897.88 713
7898.72 708
7899.56 729
7900.40 704
7901.24 692
7902.08 688
7902.91 696
7903.75 650
7904.59 674
7905.43 722
7906.27 725
7907.11 733
7907.95 693
7908.79 653
7909.63 655
7910.47 695
7911.31 636
7912.15 730
7912.99 648
7913.83 684
7914.67 635
7915.50 603
7916.34 697
7917.18 714
7918.02 755
7918.86 782
7919.70 785
7920.54 847
7921.38 907
7922.22 830
7923.06 727
7923.90 761
7924.74 828
7925.58 711
7926.42 673
7927.27 639
7928.11 589
7928.95 622
7929.79 586
7930.63 667
7931.47 620
7932.31 654
7933.15 608
7933.99 600
7934.83 570
7935.67 652
7936.51 680
7937.35 639
7938.19 606
7939.03 599
7939.88 544
7940.72 563
7941.56 511
7942.40 579
7943.24 597
7944.08 599
7944.92 589
7945.76 584
7946.60 637
7947.45 612
7948.29 543
7949.13 510
7949.97 544
7950.81 582
7951.65 610
7952.50 693
7953.34 607
7954.18 584
7955.02 603
7955.86 634
7956.70 678
7957.55 701
7958.39 686
7959.23 683
7960.07 684
7960.91 609
7961.76 661
7962.60 679
7963.44 658
7964.28 571
7965.13 596
7965.97 596
7966.81 683
7967.65 743
7968.50 742
7969.34 685
7970.18 697
7971.02 732
7971.87 691
7972.71 667
7973.55 675
7974.39 627
7975.24 600
7976.08 624
7976.92 556
7977.77 641
7978.61 664
7979.45 643
7980.30 585
7981.14 556
7981.98 452
7982.83 467
7983.67 589
7984.51 614
7985.36 568
7986.20 550
7987.04 553
7987.89 603
7988.73 568
7989.57 559
7990.42 567
7991.26 594
7992.10 541
7992.95 562
7993.79 547
7994.64 516
7995.48 521
7996.32 538
7997.17 543
7998.01 518
7998.86 535
7999.70 567
8000.54 471
8001.39 480
8002.23 523
8003.08 497
8003.92 508
8004.77 516
8005.61 514
8006.45 505
8007.30 489
8008.14 446
8008.99 500
8009.83 526
8010.68 536
8011.52 512
8012.37 494
8013.21 507
8014.06 517
8014.90 537
8015.75 471
8016.59 444
8017.44 538
8018.28 590
8019.13 614
8019.97 556
8020.82 497
8021.66 489
8022.51 463
8023.35 489
8024.20 521
8025.05 478
8025.89 475
8026.74 458
8027.58 483
8028.43 452
8029.27 445
8030.12 490
8030.96 495
8031.81 436
8032.66 405
8033.50 482
8034.35 500
8035.19 451
8036.04 449
8036.89 470
8037.73 521
8038.58 499
8039.43 444
8040.27 436
8041.12 498
8041.96 525
8042.81 531
8043.66 493
8044.50 471
8045.35 518
8046.20 479
8047.04 519
8047.89 506
8048.74 519
8049.58 538
8050.43 535
8051.28 518
8052.12 556
8052.97 492
8053.82 448
8054.67 532
8055.51 537
8056.36 478
8057.21 486
8058.05 493
8058.90 433
8059.75 404
8060.60 469
8061.44 534
8062.29 511
8063.14 456
8063.99 446
8064.83 444
8065.68 482
8066.53 442
8067.38 494
8068.22 492
8069.07 432
8069.92 410
8070.77 431
8071.62 423
8072.46 425
8073.31 433
8074.16 442
8075.01 456
8075.86 476
8076.71 462
8077.55 464
8078.40 531
8079.25 509
8080.10 518
8080.95 521
8081.80 517
8082.64 477
8083.49 487
8084.34 537
8085.19 451
8086.04 548
8086.89 489
8087.74 531
8088.58 484
8089.43 435
8090.28 484
8091.13 432
8091.98 481
8092.83 435
8093.68 488
8094.53 507
8095.38 514
8096.23 475
8097.08 465
8097.93 491
8098.77 441
8099.62 502
8100.47 532
8101.32 508
8102.17 452
8103.02 456
8103.87 437
8104.72 423
8105.57 449
8106.42 489
8107.27 470
8108.12 458
8108.97 496
8109.82 481
8110.67 474
8111.52 506
8112.37 532
8113.22 496
8114.07 521
8114.92 476
8115.77 500
8116.62 558
8117.47 503
8118.32 542
8119.17 516
8120.02 431
8120.87 493
8121.72 494
8122.58 486
8123.43 519
8124.28 511
8125.13 491
8125.98 538
8126.83 506
8127.68 514
8128.53 482
8129.38 506
8130.23 517
8131.08 519
8131.94 538
8132.79 499
8133.64 549
8134.49 542
8135.34 521
8136.19 553
8137.04 484
8137.89 511
8138.75 507
8139.60 516
8140.45 525
8141.30 509
8142.15 510
8143.00 540
8143.86 510
8144.71 505
8145.56 485
8146.41 520
8147.26 570
8148.12 536
8148.97 522
8149.82 568
8150.67 612
8151.52 594
8152.38 596
8153.23 548
8154.08 632
8154.93 642
8155.78 688
8156.64 716
8157.49 718
8158.34 694
8159.19 661
8160.05 719
8160.90 669
8161.75 626
8162.61 614
8163.46 539
8164.31 509
8165.16 578
8166.02 600
8166.87 593
8167.72 604
8168.58 538
8169.43 569
8170.28 556
8171.14 549
8171.99 500
8172.84 572
8173.70 500
8174.55 528
8175.40 512
8176.26 572
8177.11 536
8177.96 622
8178.82 591
8179.67 543
8180.52 473
8181.38 489
8182.23 488
8183.08 540
8183.94 499
8184.79 490
8185.65 510
8186.50 521
8187.35 512
8188.21 462
8189.06 485
8189.92 455
8190.77 529
8191.63 471
8192.48 432
8193.33 491
8194.19 463
8195.04 451
8195.90 463
8196.75 505
8197.61 515
8198.46 513
8199.32 467
8200.17 464
8201.02 428
8201.88 461
8202.73 477
8203.59 457
8204.44 423
8205.30 494
8206.15 497
8207.01 512
8207.86 459
8208.72 474
8209.57 495
8210.43 504
8211.29 464
8212.14 400
8213.00 432
8213.85 504
8214.71 503
8215.56 482
8216.42 486
8217.27 496
8218.13 478
8218.98 439
8219.84 463
8220.70 470
8221.55 486
8222.41 481
8223.26 496
8224.12 544
8224.98 526
8225.83 497
8226.69 471
8227.54 460
8228.40 437
8229.26 509
8230.11 492
8230.97 490
8231.83 500
8232.68 452
8233.54 443
8234.39 459
8235.25 480
8236.11 488
8236.96 522
8237.82 468
8238.68 402
8239.53 450
8240.39 437
8241.25 417
8242.11 471
8242.96 500
8243.82 417
8244.68 476
8245.53 488
8246.39 401
8247.25 435
8248.10 413
8248.96 451
8249.82 472
8250.68 495
8251.53 418
8252.39 407
8253.25 432
8254.11 463
8254.96 427
8255.82 469
8256.68 449
8257.54 478
8258.39 459
8259.25 421
8260.11 467
8260.97 487
8261.83 433
8262.68 481
8263.54 447
8264.40 387
8265.26 427
8266.12 419
8266.97 445
8267.83 454
8268.69 457
8269.55 428
8270.41 475
8271.27 466
8272.12 440
8272.98 469
8273.84 497
8274.70 478
8275.56 476
8276.42 455
8277.28 424
8278.13 460
8278.99 467
8279.85 518
8280.71 459
8281.57 472
8282.43 422
8283.29 469
8284.15 506
8285.01 435
8285.87 493
8286.72 537
8287.58 550
8288.44 583
8289.30 472
8290.16 497
8291.02 493
8291.88 487
8292.74 585
8293.60 620
8294.46 649
8295.32 566
8296.18 571
8297.04 579
8297.90 616
8298.76 554
8299.62 541
8300.48 478
8301.34 489
8302.20 522
8303.06 509
8303.92 485
8304.78 526
8305.64 479
8306.50 525
8307.36 525
8308.22 506
8309.08 494
8309.94 521
8310.80 542
8311.66 490
8312.52 470
8313.38 511
8314.24 533
8315.10 522
8315.96 522
8316.83 533
8317.69 486
8318.55 529
8319.41 557
8320.27 535
8321.13 556
8321.99 480
8322.85 515
8323.71 503
8324.57 493
8325.44 487
8326.30 526
8327.16 535
8328.02 510
8328.88 533
8329.74 469
8330.60 505
8331.47 452
8332.33 476
8333.19 455
8334.05 487
8334.91 516
8335.77 457
8336.64 442
8337.50 448
8338.36 478
8339.22 449
8340.08 461
8340.94 456
8341.81 509
8342.67 517
8343.53 478
8344.39 551
8345.26 496
8346.12 479
8346.98 550
8347.84 480
8348.71 517
8349.57 552
8350.43 518
8351.29 573
8352.16 519
8353.02 477
8353.88 459
8354.74 474
8355.61 511
8356.47 483
8357.33 507
8358.19 489
8359.06 518
8359.92 445
8360.78 470
8361.65 448
8362.51 486
8363.37 474
8364.24 449
8365.10 438
8365.96 475
8366.83 472
8367.69 493
8368.55 493
8369.42 494
8370.28 532
8371.14 524
8372.01 482
8372.87 465
8373.73 481
8374.60 438
8375.46 484
8376.33 444
8377.19 442
8378.05 446
8378.92 449
8379.78 465
8380.65 410
8381.51 483
8382.37 439
8383.24 444
8384.10 522
8384.97 454
8385.83 510
8386.70 432
8387.56 422
8388.42 426
8389.29 477
8390.15 452
8391.02 445
8391.88 474
8392.75 441
8393.61 472
8394.48 455
8395.34 534
8396.21 566
8397.07 557
8397.94 456
8398.80 491
8399.67 503
8400.53 521
8401.40 499
8402.26 498
8403.13 464
8403.99 433
8404.86 493
8405.72 531
8406.59 519
8407.45 485
8408.32 522
8409.19 534
8410.05 516
8410.92 538
8411.78 540
8412.65 498
8413.51 513
8414.38 464
8415.25 525
8416.11 575
8416.98 558
8417.84 533
8418.71 483
8419.58 461
8420.44 527
8421.31 577
8422.17 587
8423.04 548
8423.91 563
8424.77 573
8425.64 544
8426.51 568
8427.37 605
8428.24 608
8429.11 560
8429.97 559
8430.84 579
8431.71 598
8432.57 600
8433.44 584
8434.31 547
8435.17 569
8436.04 559
8436.91 610
8437.77 594
8438.64 625
8439.51 574
8440.38 648
8441.24 562
8442.11 645
8442.98 746
8443.84 773
8444.71 808
8445.58 697
8446.45 688
8447.31 754
8448.18 695
8449.05 715
8449.92 744
8450.78 660
8451.65 662
8452.52 691
8453.39 692
8454.26 718
8455.12 661
8455.99 702
8456.86 720
8457.73 747
8458.60 761
8459.46 786
8460.33 798
8461.20 819
8462.07 817
8462.94 762
8463.81 731
8464.67 712
8465.54 675
8466.41 792
8467.28 852
8468.15 969
8469.02 1217
8469.89 1370
8470.75 1585
8471.62 1729
8472.49 1848
8473.36 1899
8474.23 1797
8475.10 1657
8475.97 1333
8476.84 1245
8477.71 1035
8478.57 940
8479.44 755
8480.31 802
8481.18 740
8482.05 629
8482.92 633
8483.79 679
8484.66 622
8485.53 607
8486.40 604
8487.27 623
8488.14 577
8489.01 635
8489.88 641
8490.75 577
8491.62 616
8492.49 609
8493.36 553
8494.23 574
8495.10 552
8495.97 579
8496.84 599
8497.71 535
8498.58 543
8499.45 498
8500.32 604
8501.19 604
8502.06 652
8502.93 581
8503.80 523
8504.67 501
8505.54 503
8506.41 505
8507.28 594
8508.15 630
8509.02 587
8509.89 587
8510.76 629
8511.63 573
8512.51 601
8513.38 562
8514.25 655
8515.12 650
8515.99 590
8516.86 593
8517.73 652
8518.60 632
8519.47 580
8520.35 561
8521.22 529
8522.09 578
8522.96 610
8523.83 561
8524.70 574
8525.57 585
8526.45 550
8527.32 590
8528.19 562
8529.06 527
8529.93 610
8530.80 573
8531.68 642
8532.55 605
8533.42 646
8534.29 626
8535.16 612
8536.04 601
8536.91 625
8537.78 637
8538.65 679
8539.52 646
8540.40 598
8541.27 621
8542.14 623
8543.01 599
8543.89 614
8544.76 705
8545.63 695
8546.50 626
8547.38 635
8548.25 603
8549.12 665
8549.99 667
8550.87 655
8551.74 704
8552.61 719
8553.49 715
8554.36 691
8555.23 687
8556.11 741
8556.98 745
8557.85 713
8558.73 672
8559.60 606
8560.47 647
8561.35 594
8562.22 588
8563.09 535
8563.97 554
8564.84 615
8565.71 596
8566.59 539
8567.46 542
8568.33 584
8569.21 552
8570.08 531
8570.96 627
8571.83 663
8572.70 569
8573.58 554
8574.45 516
8575.33 526
8576.20 523
8577.07 603
8577.95 544
8578.82 558
8579.70 568
8580.57 581
8581.45 578
8582.32 560
8583.19 625
8584.07 549
8584.94 673
8585.82 640
8586.69 558
8587.57 617
8588.44 621
8589.32 628
8590.19 618
8591.07 601
8591.94 570
8592.82 633
8593.69 635
8594.57 580
8595.44 573
8596.32 592
8597.19 651
8598.07 622
8598.94 627
8599.82 653
8600.69 621
8601.57 639
8602.44 573
8603.32 598
8604.20 591
8605.07 647
8605.95 578
8606.82 597
8607.70 689
8608.57 678
8609.45 676
8610.33 658
8611.20 644
8612.08 660
8612.95 639
8613.83 681
8614.71 650
8615.58 740
8616.46 721
8617.33 807
8618.21 708
8619.09 774
8619.96 734
8620.84 719
8621.72 811
8622.59 763
8623.47 797
8624.35 802
8625.22 819
8626.10 791
8626.98 707
8627.85 769
8628.73 809
8629.61 855
8630.48 945
8631.36 899
8632.24 916
8633.11 927
8633.99 932
8634.87 937
8635.74 842
8636.62 889
8637.50 959
8638.38 882
8639.25 904
8640.13 1014
8641.01 998
8641.89 1014
8642.76 996
8643.64 1015
8644.52 1134
8645.40 946
8646.27 1099
8647.15 1068
8648.03 1077
8648.91 1089
8649.79 1118
8650.66 1064
8651.54 1122
8652.42 1085
8653.30 1126
8654.18 1099
8655.05 1111
8655.93 1180
8656.81 1208
8657.69 1197
8658.57 1176
8659.45 1199
8660.32 1281
8661.20 1284
8662.08 1307
8662.96 1311
8663.84 1293
8664.72 1278
8665.60 1273
8666.47 1299
8667.35 1295
8668.23 1349
8669.11 1378
8669.99 1439
8670.87 1525
8671.75 1799
8672.63 2160
8673.51 2524
8674.38 2836
8675.26 3203
8676.14 3542
8677.02 3632
8677.90 3684
8678.78 3627
8679.66 3158
8680.54 2773
8681.42 2453
8682.30 2286
8683.18 1983
8684.06 1780
8684.94 1656
8685.82 1536
8686.70 1513
8687.58 1495
8688.46 1582
8689.34 1677
8690.22 1985
8691.10 2318
8691.98 2793
8692.86 3276
8693.74 3701
8694.62 3923
8695.50 4066
8696.38 3926
8697.26 3498
8698.14 3114
8699.02 2571
8699.90 2241
8700.78 2027
8701.66 1718
8702.54 1488
8703.42 1372
8704.30 1241
8705.18 1162
8706.06 1202
8706.94 1130
8707.82 1072
8708.71 1023
8709.59 961
8710.47 972
8711.35 1028
8712.23 995
8713.11 956
8713.99 973
8714.87 837
8715.75 841
8716.64 845
8717.52 847
8718.40 812
8719.28 904
8720.16 861
8721.04 898
8721.92 903
8722.81 890
8723.69 867
8724.57 845
8725.45 813
8726.33 855
8727.21 810
8728.10 811
8728.98 820
8729.86 767
8730.74 886
8731.62 834
8732.51 818
8733.39 874
8734.27 863
8735.15 880
8736.03 809
8736.92 877
8737.80 878
8738.68 875
8739.56 887
8740.45 835
8741.33 861
8742.21 758
8743.09 779
8743.98 795
8744.86 827
8745.74 872
8746.63 847
8747.51 803
8748.39 832
8749.27 853
8750.16 836
8751.04 804
8751.92 826
8752.81 840
8753.69 812
8754.57 834
8755.46 823
8756.34 836
8757.22 872
8758.11 834
8758.99 915
8759.87 950
8760.76 906
8761.64 897
8762.52 810
8763.41 846
8764.29 885
8765.17 861
8766.06 828
8766.94 846
8767.83 817
8768.71 843
8769.59 840
8770.48 885
8771.36 802
8772.25 839
8773.13 823
8774.01 811
8774.90 890
8775.78 839
8776.67 837
8777.55 803
8778.44 773
8779.32 783
8780.20 750
8781.09 769
8781.97 687
8782.86 678
8783.74 738
8784.63 702
8785.51 670
8786.40 649
8787.28 726
8788.17 751
8789.05 633
8789.94 623
8790.82 628
8791.71 644
8792.59 637
8793.48 646
8794.36 692
8795.25 623
8796.13 634
8797.02 655
8797.90 649
8798.79 646
8799.67 634
8800.56 649
8801.45 677
8802.33 652
8803.22 684
8804.10 637
8804.99 633
8805.87 636
8806.76 698
8807.65 709
8808.53 677
8809.42 675
8810.30 612
8811.19 624
8812.08 598
8812.96 605
8813.85 539
8814.73 617
8815.62 589
8816.51 604
8817.39 601
8818.28 665
8819.17 660
8820.05 594
8820.94 629
8821.83 604
8822.71 560
8823.60 563
8824.49 571
8825.37 601
8826.26 604
8827.15 568
8828.03 557
8828.92 615
8829.81 623
8830.69 600
8831.58 581
8832.47 534
8833.36 581
8834.24 477
8835.13 457
8836.02 556
8836.90 482
8837.79 520
8838.68 502
8839.57 507
8840.45 548
8841.34 514
8842.23 545
8843.12 574
8844.01 528
8844.89 520
8845.78 575
8846.67 493
8847.56 528
8848.44 555
8849.33 511
8850.22 530
8851.11 484
8852.00 485
8852.88 514
8853.77 539
8854.66 565
8855.55 479
8856.44 524
8857.33 524
8858.21 522
8859.10 472
8859.99 478
8860.88 448
8861.77 502
8862.66 546
8863.55 488
8864.43 537
8865.32 484
8866.21 460
8867.10 457
8867.99 454
8868.88 501
8869.77 469
8870.66 460
8871.55 467
8872.44 481
8873.32 437
8874.21 452
8875.10 475
8875.99 468
8876.88 474
8877.77 415
8878.66 436
8879.55 516
8880.44 477
8881.33 502
8882.22 463
8883.11 446
8884.00 497
8884.89 493
8885.78 472
8886.67 455
8887.56 451
8888.45 486
8889.34 451
8890.23 431
8891.12 447
8892.01 452
8892.90 457
8893.79 428
8894.68 403
8895.57 384
8896.46 390
8897.35 418
8898.24 376
8899.13 439
8900.02 424
8900.91 375
8901.80 404
8902.69 446
8903.58 431
8904.47 397
8905.36 428
8906.26 392
8907.15 387
8908.04 440
8908.93 453
8909.82 396
8910.71 412
8911.60 426
8912.49 422
8913.38 493
8914.28 434
8915.17 381
8916.06 391
8916.95 436
8917.84 440
8918.73 453
8919.62 460
8920.52 447
8921.41 440
8922.30 420
8923.19 439
8924.08 393
8924.97 392
8925.87 406
8926.76 429
8927.65 413
8928.54 399
8929.43 420
8930.33 431
8931.22 439
8932.11 451
8933.00 387
8933.89 417
8934.79 419
8935.68 382
8936.57 399
8937.46 430
8938.36 460
8939.25 381
8940.14 373
8941.03 415
8941.93 446
8942.82 420
8943.71 393
8944.60 436
8945.50 402
8946.39 354
8947.28 382
8948.18 436
8949.07 409
8949.96 407
8950.85 378
8951.75 447
8952.64 433
8953.53 393
8954.43 378
8955.32 428
8956.21 452
8957.11 443
8958.00 401
8958.89 409
8959.79 426
8960.68 438
8961.57 430
8962.47 387
8963.36 379
8964.26 400
8965.15 432
8966.04 419
8966.94 463
8967.83 490
8968.73 430
8969.62 369
8970.51 412
8971.41 458
8972.30 383
8973.20 402
8974.09 408
8974.98 427
8975.88 442
8976.77 413
8977.67 416
8978.56 405
8979.46 406
8980.35 442
8981.25 361
8982.14 348
8983.03 370
8983.93 349
8984.82 413
8985.72 409
8986.61 450
8987.51 396
8988.40 390
8989.30 401
8990.19 382
8991.09 357
8991.98 358
8992.88 375
8993.77 385
8994.67 451
8995.56 431
8996.46 409
8997.36 404
8998.25 379
8999.15 358
9000.04 353
9000.94 379
9001.83 400
9002.73 379
9003.62 364
9004.52 411
9005.42 404
9006.31 393
9007.21 353
9008.10 412
9009.00 369
9009.90 373
9010.79 393
9011.69 387
9012.58 349
9013.48 344
9014.38 342
9015.27 371
9016.17 333
9017.07 347
9017.96 349
9018.86 369
9019.76 367
9020.65 352
9021.55 330
9022.44 372
9023.34 371
9024.24 334
9025.14 382
9026.03 382
9026.93 392
9027.83 415
9028.72 419
9029.62 391
9030.52 343
9031.41 362
9032.31 409
9033.21 380
9034.11 382
9035.00 385
9035.90 445
9036.80 411
9037.69 400
9038.59 433
9039.49 405
9040.39 402
9041.28 416
9042.18 357
9043.08 409
9043.98 403
9044.88 469
9045.77 431
9046.67 424
9047.57 457
9048.47 422
9049.36 393
9050.26 412
9051.16 396
9052.06 381
9052.96 401
9053.86 389
9054.75 416
9055.65 412
9056.55 410
9057.45 349
9058.35 408
9059.25 413
9060.14 387
9061.04 440
9061.94 430
9062.84 437
9063.74 447
9064.64 453
9065.54 397
9066.44 439
9067.33 433
9068.23 452
9069.13 468
9070.03 428
9070.93 384
9071.83 395
9072.73 374
9073.63 392
9074.53 483
9075.43 481
9076.33 417
9077.22 393
9078.12 361
9079.02 395
9079.92 417
9080.82 397
9081.72 393
9082.62 411
9083.52 426
9084.42 347
9085.32 382
9086.22 404
9087.12 382
9088.02 390
9088.92 405
9089.82 475
9090.72 457
9091.62 448
9092.52 395
9093.42 405
9094.32 433
9095.22 435
9096.12 445
9097.02 403
9097.92 402
9098.82 453
9099.72 433
9100.62 453
9101.52 475
9102.43 451
9103.33 384
9104.23 369
9105.13 415
9106.03 477
9106.93 394
9107.83 352
9108.73 382
9109.63 371
9110.53 364
9111.43 408
9112.33 388
9113.24 370
9114.14 343
9115.04 411
9115.94 450
9116.84 396
9117.74 385
9118.64 382
9119.55 389
9120.45 350
9121.35 361
9122.25 356
9123.15 394
9124.05 371
9124.96 354
9125.86 368
9126.76 396
9127.66 393
9128.56 381
9129.46 389
9130.37 416
9131.27 378
9132.17 380
9133.07 392
9133.97 418
9134.88 422
9135.78 401
9136.68 362
9137.58 379
9138.49 361
9139.39 334
9140.29 355
9141.19 374
9142.10 412
9143.00 369
9143.90 444
9144.80 378
9145.71 392
9146.61 351
9147.51 398
9148.42 331
9149.32 366
9150.22 390
9151.12 372
9152.03 363
9152.93 390
9153.83 351
9154.74 368
9155.64 387
9156.54 382
9157.45 403
9158.35 420
9159.25 371
9160.16 353
9161.06 359
9161.96 353
9162.87 353
9163.77 400
9164.68 370
9165.58 363
9166.48 336
9167.39 356
9168.29 348
9169.19 382
9170.10 378
9171.00 351
9171.91 419
9172.81 413
9173.72 331
9174.62 335
9175.52 372
9176.43 377
9177.33 417
9178.24 395
9179.14 394
9180.05 427
9180.95 433
9181.85 393
9182.76 414
9183.66 389
9184.57 350
9185.47 354
9186.38 379
9187.28 392
9188.19 398
9189.09 388
9190.00 354
9190.90 361
9191.81 408
9192.71 408
9193.62 400
9194.52 395
9195.43 449
9196.33 437
9197.24 405
9198.14 407
9199.05 419
9199.96 412
9200.86 391
9201.77 420
9202.67 387
9203.58 416
9204.48 422
9205.39 388
9206.29 450
9207.20 438
9208.11 402
9209.01 378
9209.92 430
9210.82 368
9211.73 355
9212.64 393
9213.54 376
9214.45 332
9215.35 369
9216.26 373
9217.17 346
9218.07 355
9218.98 325
9219.89 362
9220.79 390
9221.70 372
9222.61 357
9223.51 381
9224.42 358
9225.33 357
9226.23 399
9227.14 440
9228.05 379
9228.95 384
9229.86 385
9230.77 385
9231.67 343
9232.58 391
9233.49 451
9234.40 463
9235.30 412
9236.21 373
9237.12 391
9238.02 416
9238.93 369
9239.84 349
9240.75 328
9241.65 362
9242.56 369
9243.47 357
9244.38 398
9245.28 378
9246.19 380
9247.10 328
9248.01 304
9248.92 369
9249.82 392
9250.73 413
9251.64 403
9252.55 375
9253.46 425
9254.36 369
9255.27 338
9256.18 378
9257.09 344
9258.00 375
9258.90 361
9259.81 385
9260.72 315
9261.63 330
9262.54 352
9263.45 348
9264.36 307
9265.26 354
9266.17 393
9267.08 425
9267.99 394
9268.90 418
9269.81 361
9270.72 356
9271.63 398
9272.54 330
9273.44 419
9274.35 415
9275.26 386
9276.17 401
9277.08 369
9277.99 350
9278.90 350
9279.81 326
9280.72 357
9281.63 392
9282.54 324
9283.45 343
9284.36 385
9285.27 362
9286.18 381
9287.09 370
9288.00 396
9288.91 415
9289.82 375
9290.73 356
9291.64 385
9292.55 372
9293.46 373
9294.37 384
9295.28 373
9296.19 385
9297.10 403
9298.01 356
9298.92 392
9299.83 423
9300.74 380
9301.65 415
9302.56 425
9303.47 369
9304.38 354
9305.29 427
9306.20 429
9307.11 371
9308.02 374
9308.93 404
9309.84 422
9310.75 384
9311.67 420
9312.58 474
9313.49 428
9314.40 432
9315.31 388
9316.22 369
9317.13 380
9318.04 362
9318.95 375
9319.87 405
9320.78 361
9321.69 370
9322.60 401
9323.51 426
9324.42 392
9325.34 387
9326.25 367
9327.16 406
9328.07 388
9328.98 356
9329.89 387
9330.81 350
9331.72 353
9332.63 395
9333.54 371
9334.45 343
9335.37 385
9336.28 433
9337.19 425
9338.10 389
9339.01 446
9339.93 409
9340.84 358
9341.75 351
9342.66 389
9343.58 422
9344.49 406
9345.40 411
9346.31 384
9347.23 382
9348.14 411
9349.05 381
9349.97 397
9350.88 459
9351.79 407
9352.70 358
9353.62 376
9354.53 371
9355.44 341
9356.36 373
9357.27 384
9358.18 383
9359.10 386
9360.01 376
9360.92 366
9361.84 390
9362.75 406
9363.66 444
9364.58 394
9365.49 365
9366.40 376
9367.32 327
9368.23 393
9369.15 376
9370.06 362
9370.97 375
9371.89 362
9372.80 355
9373.71 350
9374.63 391
9375.54 400
9376.46 365
9377.37 366
9378.29 353
9379.20 358
9380.11 333
9381.03 354
9381.94 368
9382.86 393
9383.77 380
9384.69 419
9385.60 395
9386.51 396
9387.43 377
9388.34 348
9389.26 380
9390.17 417
9391.09 385
9392.00 358
9392.92 376
9393.83 450
9394.75 432
9395.66 391
9396.58 381
9397.49 427
9398.41 410
9399.32 409
9400.24 431
9401.15 382
9402.07 432
9402.99 415
9403.90 419
9404.82 376
9405.73 361
9406.65 387
9407.56 363
9408.48 400
9409.39 365
9410.31 370
9411.23 379
9412.14 399
9413.06 381
9413.97 391
9414.89 381
9415.81 390
9416.72 406
9417.64 430
9418.55 383
9419.47 389
9420.39 388
9421.30 368
9422.22 381
9423.14 356
9424.05 343
9424.97 417
9425.89 465
9426.80 419
9427.72 424
9428.64 406
9429.55 428
9430.47 389
9431.39 411
9432.30 439
9433.22 365
9434.14 393
9435.05 383
9435.97 422
9436.89 378
9437.80 414
9438.72 464
9439.64 449
9440.56 421
9441.47 450
9442.39 417
9443.31 400
9444.23 437
9445.14 459
9446.06 450
9446.98 440
9447.90 432
9448.81 409
9449.73 421
9450.65 464
9451.57 493
9452.48 480
9453.40 526
9454.32 534
9455.24 542
9456.16 600
9457.07 593
9457.99 513
9458.91 504
9459.83 485
9460.75 502
9461.66 475
9462.58 451
9463.50 493
9464.42 433
9465.34 446
9466.26 443
9467.18 417
9468.09 456
9469.01 489
9469.93 461
9470.85 394
9471.77 466
9472.69 422
9473.61 431
9474.53 389
9475.44 408
9476.36 426
9477.28 447
9478.20 467
9479.12 460
9480.04 521
9480.96 434
9481.88 505
9482.80 519
9483.72 480
9484.64 507
9485.56 503
9486.47 472
9487.39 511
9488.31 481
9489.23 459
9490.15 463
9491.07 428
9491.99 449
9492.91 406
9493.83 472
9494.75 430
9495.67 499
9496.59 461
9497.51 446
9498.43 413
9499.35 406
9500.27 450
9501.19 401
9502.11 417
9503.03 519
9503.95 457
9504.87 460
9505.79 485
9506.71 465
9507.64 445
9508.56 453
9509.48 434
9510.40 468
9511.32 442
9512.24 492
9513.16 459
9514.08 430
9515.00 447
9515.92 476
9516.84 445
9517.76 491
9518.68 505
9519.61 494
9520.53 488
9521.45 525
9522.37 534
9523.29 451
9524.21 477
9525.13 461
9526.05 480
9526.98 453
9527.90 470
9528.82 468
9529.74 542
9530.66 566
9531.58 574
9532.51 589
9533.43 672
9534.35 664
9535.27 696
9536.19 723
9537.11 674
9538.04 680
9538.96 623
9539.88 627
9540.80 574
9541.73 520
9542.65 577
9543.57 543
9544.49 550
9545.41 482
9546.34 437
9547.26 473
9548.18 563
9549.10 570
9550.03 534
9550.95 495
9551.87 523
9552.79 543
9553.72 514
9554.64 509
9555.56 551
9556.49 511
9557.41 519
9558.33 538
9559.25 565
9560.18 560
9561.10 588
9562.02 609
9562.95 619
9563.87 595
9564.79 637
9565.72 562
9566.64 565
9567.56 579
9568.49 585
9569.41 598
9570.33 589
9571.26 541
9572.18 492
9573.11 574
9574.03 564
9574.95 610
9575.88 574
9576.80 575
9577.72 555
9578.65 550
9579.57 497
9580.50 498
9581.42 496
9582.34 555
9583.27 601
9584.19 558
9585.12 601
9586.04 588
9586.97 573
9587.89 561
9588.81 548
9589.74 626
9590.66 590
9591.59 557
9592.51 614
9593.44 602
9594.36 627
9595.29 604
9596.21 603
9597.14 604
9598.06 621
9598.99 669
9599.91 634
9600.84 689
9601.76 644
9602.69 606
9603.61 697
9604.54 675
9605.46 655
9606.39 609
9607.31 697
9608.24 659
9609.16 652
9610.09 708
9611.01 705
9611.94 680
9612.87 732
9613.79 712
9614.72 663
9615.64 749
9616.57 767
9617.49 713
9618.42 780
9619.35 789
9620.27 727
9621.20 816
9622.12 755
9623.05 748
9623.98 714
9624.90 714
9625.83 732
9626.76 812
9627.68 825
9628.61 818
9629.53 747
9630.46 783
9631.39 828
9632.31 827
9633.24 870
9634.17 847
9635.09 861
9636.02 853
9636.95 868
9637.87 844
9638.80 844
9639.73 899
9640.65 900
9641.58 956
9642.51 1001
9643.44 1016
9644.36 1017
9645.29 960
9646.22 942
9647.14 970
9648.07 1035
9649.00 999
9649.93 1004
9650.85 1119
9651.78 1244
9652.71 1181
9653.64 1140
9654.56 1229
9655.49 1251
9656.42 1118
9657.35 1156
9658.27 1089
9659.20 1182
9660.13 1240
9661.06 1216
9661.99 1262
9662.91 1206
9663.84 1256
9664.77 1267
9665.70 1298
9666.63 1225
9667.56 1308
9668.48 1376
9669.41 1434
9670.34 1419
9671.27 1383
9672.20 1435
9673.13 1471
9674.05 1502
9674.98 1514
9675.91 1543
9676.84 1508
9677.77 1509
9678.70 1468
9679.63 1519
9680.56 1538
9681.48 1609
9682.41 1639
9683.34 1712
9684.27 1675
9685.20 1717
9686.13 1712
9687.06 1693
9687.99 1672
9688.92 1704
9689.85 1693
9690.78 1742
9691.71 1729
9692.63 1620
9693.56 1809
9694.49 1946
9695.42 1923
9696.35 1896
9697.28 2058
9698.21 2401
9699.14 2438
9700.07 2580
9701.00 2938
9701.93 2829
9702.86 2893
9703.79 2765
9704.72 2530
9705.65 2281
9706.58 2219
9707.51 2138
9708.44 1947
9709.37 1906
9710.30 1927
9711.23 1975
9712.16 2007
9713.09 2098
9714.02 2232
9714.95 2465
9715.89 2606
9716.82 2722
9717.75 2659
9718.68 2546
9719.61 2455
9720.54 2425
9721.47 2244
9722.40 2237
9723.33 1927
9724.26 1781
9725.19 1614
9726.12 1625
9727.06 1564
9727.99 1535
9728.92 1488
9729.85 1586
9730.78 1588
9731.71 1554
9732.64 1712
9733.57 1683
9734.51 1754
9735.44 1821
9736.37 1710
9737.30 1751
9738.23 1642
9739.16 1630
9740.10 1589
9741.03 1459
9741.96 1404
9742.89 1354
9743.82 1375
9744.75 1338
9745.69 1224
9746.62 1236
9747.55 1192
9748.48 1164
9749.41 1187
9750.35 1101
9751.28 1031
9752.21 1082
9753.14 1082
9754.08 1102
9755.01 1022
9755.94 1086
9756.87 1081
9757.81 1018
9758.74 1090
9759.67 1044
9760.60 962
9761.54 990
9762.47 1021
9763.40 1032
9764.34 1030
9765.27 1101
9766.20 1060
9767.13 955
9768.07 1007
9769.00 986
9769.93 1015
9770.87 963
9771.80 972
9772.73 1022
9773.67 978
9774.60 983
9775.53 1023
9776.47 1019
9777.40 988
9778.33 987
9779.27 1080
9780.20 1128
9781.14 1185
9782.07 1170
9783.00 1146
9783.94 1128
9784.87 1065
9785.80 1023
9786.74 992
9787.67 1077
9788.61 1014
9789.54 1041
9790.47 1011
9791.41 1020
9792.34 986
9793.28 942
9794.21 940
9795.15 972
9796.08 955
9797.01 852
9797.95 911
9798.88 913
9799.82 890
9800.75 977
9801.69 920
9802.62 900
9803.56 903
9804.49 902
9805.43 863
9806.36 817
9807.30 820
9808.23 853
9809.17 845
9810.10 790
9811.04 679
9811.97 760
9812.91 786
9813.84 764
9814.78 798
9815.71 765
9816.65 720
9817.58 734
9818.52 711
9819.46 755
9820.39 780
9821.33 769
9822.26 758
9823.20 771
9824.13 738
9825.07 786
9826.00 719
9826.94 744
9827.88 729
9828.81 730
9829.75 713
9830.68 706
9831.62 735
9832.56 715
9833.49 668
9834.43 680
9835.37 648
9836.30 616
9837.24 689
9838.17 664
9839.11 658
9840.05 644
9840.98 721
9841.92 727
9842.86 644
9843.79 700
9844.73 705
9845.67 670
9846.60 665
9847.54 693
9848.48 647
9849.42 592
9850.35 637
9851.29 621
9852.23 592
9853.16 579
9854.10 593
9855.04 610
9855.98 630
9856.91 586
9857.85 639
9858.79 668
9859.72 665
9860.66 715
9861.60 649
9862.54 639
9863.47 662
9864.41 742
9865.35 664
9866.29 605
9867.23 609
9868.16 624
9869.10 621
9870.04 550
9870.98 610
9871.92 612
9872.85 615
9873.79 632
9874.73 667
9875.67 628
9876.61 610
9877.54 616
9878.48 637
9879.42 608
9880.36 621
9881.30 619
9882.24 578
9883.18 566
9884.11 478
9885.05 563
9885.99 592
9886.93 544
9887.87 621
9888.81 568
9889.75 578
9890.69 549
9891.62 558
9892.56 619
9893.50 568
9894.44 553
9895.38 560
9896.32 596
9897.26 633
9898.20 531
9899.14 533
9900.08 571
9901.02 559
9901.96 542
9902.90 547
9903.83 517
9904.77 566
9905.71 579
9906.65 539
9907.59 616
9908.53 647
9909.47 536
9910.41 531
9911.35 589
9912.29 552
9913.23 587
9914.17 534
9915.11 574
9916.05 591
9916.99 566
9917.93 616
9918.87 594
9919.81 539
9920.75 533
9921.69 563
9922.64 611
9923.58 554
9924.52 655
9925.46 684
9926.40 786
9927.34 879
9928.28 920
9929.22 889
9930.16 960
9931.10 902
9932.04 851
9932.98 851
9933.92 814
9934.87 744
9935.81 648
9936.75 696
9937.69 617
9938.63 556
9939.57 528
9940.51 518
9941.45 576
9942.39 538
9943.34 515
9944.28 532
9945.22 517
9946.16 513
9947.10 566
9948.04 603
9948.99 482
9949.93 529
9950.87 484
9951.81 514
9952.75 509
9953.69 538
9954.64 506
9955.58 514
9956.52 551
9957.46 573
9958.41 544
9959.35 581
9960.29 577
9961.23 583
9962.17 537
9963.12 458
9964.06 424
9965.00 475
9965.94 496
9966.89 498
9967.83 513
9968.77 511
9969.71 492
9970.66 533
9971.60 508
9972.54 501
9973.49 503
9974.43 516
9975.37 551
9976.31 506
9977.26 503
9978.20 533
9979.14 499
9980.09 534
9981.03 490
9981.97 494
9982.92 492
9983.86 499
9984.80 488
9985.75 450
9986.69 500
9987.63 463
9988.58 448
9989.52 476
9990.46 516
9991.41 508
9992.35 447
9993.30 436
9994.24 439
9995.18 508
9996.13 471
9997.07 494
9998.02 494
9998.96 524
9999.90 467
10000.85 503
10001.79 490
10002.74 460
10003.68 434
10004.62 471
10005.57 462
10006.51 473
10007.46 449
10008.40 445
10009.35 449
10010.29 468
10011.24 487
10012.18 477
10013.13 457
10014.07 527
10015.01 528
10015.96 449
10016.90 458
10017.85 503
10018.79 416
10019.74 376
10020.68 422
10021.63 452
10022.58 423
10023.52 418
10024.47 424
10025.41 457
10026.36 461
10027.30 459
10028.25 448
10029.19 409
10030.14 442
10031.08 461
10032.03 456
10032.98 443
10033.92 410
10034.87 421
10035.81 438
10036.76 409
10037.70 432
10038.65 475
10039.60 426
10040.54 393
10041.49 404
10042.43 421
10043.38 389
10044.33 428
10045.27 488
10046.22 432
10047.17 463
10048.11 434
10049.06 449
10050.00 378
10050.95 405
10051.90 416
10052.84 401
10053.79 380
10054.74 429
10055.68 422
10056.63 459
10057.58 440
10058.52 473
10059.47 444
10060.42 431
10061.37 481
10062.31 455
10063.26 420
10064.21 461
10065.15 426
10066.10 441
10067.05 441
10068.00 419
10068.94 447
10069.89 384
10070.84 440
10071.79 443
10072.73 443
10073.68 428
10074.63 408
10075.58 429
10076.52 467
10077.47 464
10078.42 427
10079.37 432
10080.32 425
10081.26 389
10082.21 394
10083.16 377
10084.11 413
10085.06 424
10086.00 425
10086.95 427
10087.90 429
10088.85 366
10089.80 409
10090.75 441
10091.69 470
10092.64 422
10093.59 369
10094.54 421
10095.49 397
10096.44 399
10097.39 422
10098.33 427
10099.28 393
10100.23 383
10101.18 397
10102.13 384
10103.08 422
10104.03 411
10104.98 466
10105.93 429
10106.87 422
10107.82 411
10108.77 419
10109.72 411
10110.67 410
10111.62 380
10112.57 405
10113.52 396
10114.47 410
10115.42 431
10116.37 418
10117.32 405
10118.27 425
10119.22 374
10120.17 355
10121.12 439
10122.07 438
10123.02 419
10123.97 373
10124.92 387
10125.87 391
10126.82 398
10127.77 413
10128.72 398
10129.67 390
10130.62 408
10131.57 397
10132.52 405
10133.47 401
10134.42 386
10135.37 409
10136.32 390
10137.27 373
10138.22 386
10139.17 406
10140.12 372
10141.07 384
10142.02 384
10142.98 454
10143.93 479
10144.88 489
10145.83 432
10146.78 416
10147.73 403
10148.68 438
10149.63 452
10150.58 392
10151.54 414
10152.49 425
10153.44 425
10154.39 414
10155.34 426
10156.29 443
10157.24 453
10158.20 458
10159.15 455
10160.10 411
10161.05 388
10162.00 381
10162.95 384
10163.91 345
10164.86 351
10165.81 417
10166.76 418
10167.71 414
10168.67 405
10169.62 401
10170.57 417
10171.52 413
10172.47 423
10173.43 390
10174.38 386
10175.33 398
10176.28 374
10177.24 419
10178.19 443
10179.14 414
10180.09 426
10181.05 432
10182.00 405
10182.95 427
10183.90 426
10184.86 432
10185.81 408
10186.76 478
10187.72 491
10188.67 468
10189.62 459
10190.58 462
10191.53 480
10192.48 463
10193.43 460
10194.39 420
10195.34 463
10196.29 487
10197.25 497
10198.20 486
10199.16 478
10200.11 451
10201.06 494
10202.02 489
10202.97 482
10203.92 471
10204.88 480
10205.83 527
10206.78 567
10207.74 614
10208.69 606
10209.65 549
10210.60 531
10211.55 533
10212.51 532
10213.46 498
10214.42 510
10215.37 505
10216.33 503
10217.28 542
10218.23 484
10219.19 409
10220.14 456
10221.10 451
10222.05 481
10223.01 435
10223.96 421
10224.92 427
10225.87 416
10226.83 415
10227.78 409
10228.74 445
10229.69 367
10230.65 377
10231.60 386
10232.56 481
10233.51 451
10234.47 450
10235.42 525
10236.38 492
10237.33 471
10238.29 530
10239.24 481
10240.20 424
10241.15 439
10242.11 472
10243.06 452
10244.02 433
10244.98 436
10245.93 433
10246.89 393
10247.84 419
10248.80 419
10249.75 411
10250.71 405
10251.67 351
10252.62 413
10253.58 415
10254.53 398
10255.49 371
10256.45 357
10257.40 365
10258.36 347
10259.32 361
10260.27 337
10261.23 340
10262.18 283
10263.14 342
10264.10 357
10265.05 324
10266.01 350
10266.97 385
10267.92 384
10268.88 367
10269.84 357
10270.79 378
10271.75 383
10272.71 391
10273.67 363
10274.62 360
10275.58 378
10276.54 326
10277.49 340
10278.45 387
10279.41 398
10280.37 375
10281.32 352
10282.28 357
10283.24 421
10284.19 407
10285.15 418
10286.11 367
10287.07 384
10288.03 378
10288.98 332
10289.94 349
10290.90 328
10291.86 404
10292.81 399
10293.77 395
10294.73 372
10295.69 425
10296.65 397
10297.60 367
10298.56 404
10299.52 346
10300.48 336
10301.44 350
10302.40 366
10303.35 414
10304.31 349
10305.27 350
10306.23 362
10307.19 372
10308.15 368
10309.10 371
10310.06 372
10311.02 344
10311.98 328
10312.94 338
10313.90 340
10314.86 400
10315.82 334
10316.78 376
10317.73 364
10318.69 392
10319.65 377
10320.61 410
10321.57 449
10322.53 398
10323.49 391
10324.45 384
10325.41 368
10326.37 402
10327.33 391
10328.29 415
10329.25 404
10330.21 398
10331.17 426
10332.13 417
10333.09 428
10334.04 389
10335.00 389
10335.96 392
10336.92 362
10337.88 405
10338.84 387
10339.80 354
10340.76 345
10341.72 377
10342.68 348
10343.65 356
10344.61 341
10345.57 396
10346.53 339
10347.49 335
10348.45 427
10349.41 388
10350.37 331
10351.33 406
10352.29 337
10353.25 352
10354.21 339
10355.17 317
10356.13 369
10357.09 366
10358.05 391
10359.02 352
10359.98 435
10360.94 419
10361.90 453
10362.86 411
10363.82 345
10364.78 397
10365.74 419
10366.70 426
10367.67 399
10368.63 341
10369.59 360
10370.55 335
10371.51 384
10372.47 376
10373.43 362
10374.40 334
10375.36 352
10376.32 329
10377.28 340
10378.24 348
10379.21 344
10380.17 331
10381.13 315
10382.09 312
10383.05 329
10384.02 346
10384.98 301
10385.94 364
10386.90 367
10387.86 361
10388.83 385
10389.79 408
10390.75 332
10391.71 325
10392.68 314
10393.64 333
10394.60 313
10395.56 327
10396.53 350
10397.49 357
10398.45 334
10399.42 333
10400.38 349
10401.34 319
10402.30 290
10403.27 327
10404.23 325
10405.19 315
10406.16 317
10407.12 347
10408.08 312
10409.05 318
10410.01 296
10410.97 319
10411.94 309
10412.90 315
10413.86 332
10414.83 330
10415.79 320
10416.75 343
10417.72 324
10418.68 273
10419.65 315
10420.61 320
10421.57 370
10422.54 329
10423.50 343
10424.46 345
10425.43 319
10426.39 339
10427.36 324
10428.32 294
10429.29 309
10430.25 281
10431.21 275
10432.18 295
10433.14 304
10434.11 293
10435.07 298
10436.04 326
10437.00 313
10437.97 295
10438.93 321
10439.90 327
10440.86 312
10441.82 302
10442.79 338
10443.75 340
10444.72 318
10445.68 309
10446.65 312
10447.61 312
10448.58 322
10449.54 280
10450.51 279
10451.48 299
10452.44 314
10453.41 284
10454.37 328
10455.34 345
10456.30 283
10457.27 312
10458.23 315
10459.20 331
10460.16 303
10461.13 315
10462.10 297
10463.06 329
10464.03 311
10464.99 296
10465.96 349
10466.93 310
10467.89 281
10468.86 276
10469.82 278
10470.79 326
10471.76 371
10472.72 339
10473.69 305
10474.65 325
10475.62 352
10476.59 341
10477.55 323
10478.52 364
10479.49 318
10480.45 311
10481.42 309
10482.39 285
10483.35 295
10484.32 283
10485.29 275
10486.25 265
10487.22 252
10488.19 295
10489.15 295
10490.12 287
10491.09 325
10492.06 311
10493.02 294
10493.99 281
10494.96 332
10495.92 306
10496.89 262
10497.86 313
10498.83 255
10499.79 294
10500.76 305
10501.73 298
10502.70 312
10503.66 280
10504.63 292
10505.60 307
10506.57 336
10507.54 348
10508.50 287
10509.47 313
10510.44 308
10511.41 259
10512.38 250
10513.34 298
10514.31 332
10515.28 283
10516.25 264
10517.22 267
10518.19 262
10519.15 253
10520.12 303
10521.09 310
10522.06 275
10523.03 266
10524.00 320
10524.96 339
10525.93 268
10526.90 286
10527.87 285
10528.84 321
10529.81 297
10530.78 318
10531.75 296
10532.72 280
10533.68 287
10534.65 278
10535.62 290
10536.59 319
10537.56 292
10538.53 291
10539.50 319
10540.47 325
10541.44 283
10542.41 264
10543.38 340
10544.35 305
10545.32 287
10546.29 300
10547.26 268
10548.23 284
10549.20 297
10550.17 281
10551.13 269
10552.10 271
10553.07 286
10554.04 241
10555.01 235
10555.98 298
10556.96 315
10557.93 333
10558.90 273
10559.87 259
10560.84 302
10561.81 296
10562.78 314
10563.75 352
10564.72 323
10565.69 290
10566.66 272
10567.63 311
10568.60 301
10569.57 307
10570.54 292
10571.51 351
10572.48 299
10573.45 277
10574.42 290
10575.40 317
10576.37 325
10577.34 314
10578.31 314
10579.28 298
10580.25 275
10581.22 303
10582.19 302
10583.17 305
10584.14 303
10585.11 263
10586.08 306
10587.05 312
10588.02 290
10588.99 311
10589.97 313
10590.94 304
10591.91 349
10592.88 315
10593.85 316
10594.82 284
10595.80 296
10596.77 289
10597.74 367
10598.71 329
10599.68 273
10600.66 333
10601.63 353
10602.60 315
10603.57 269
10604.55 292
10605.52 313
10606.49 330
10607.46 321
10608.44 325
10609.41 334
10610.38 358
10611.35 329
10612.33 287
10613.30 304
10614.27 299
10615.24 308
10616.22 311
10617.19 303
10618.16 331
10619.14 331
10620.11 357
10621.08 334
10622.05 344
10623.03 317
10624.00 338
10624.97 313
10625.95 303
10626.92 326
10627.89 358
10628.87 364
10629.84 351
10630.81 320
10631.79 355
10632.76 364
10633.74 367
10634.71 359
10635.68 340
10636.66 387
10637.63 467
10638.60 398
10639.58 385
10640.55 447
10641.53 466
10642.50 477
10643.47 435
10644.45 453
10645.42 419
10646.40 395
10647.37 381
10648.35 349
10649.32 335
10650.29 334
10651.27 378
10652.24 331
10653.22 296
10654.19 342
10655.17 334
10656.14 296
10657.12 307
10658.09 291
10659.07 300
10660.04 341
10661.02 317
10661.99 320
10662.97 294
10663.94 298
10664.92 325
10665.89 264
10666.87 302
10667.84 314
10668.82 338
10669.79 305
10670.77 297
10671.74 267
10672.72 302
10673.69 320
10674.67 283
10675.65 290
10676.62 279
10677.60 270
10678.57 316
10679.55 302
10680.52 302
10681.50 290
10682.48 299
10683.45 272
10684.43 309
10685.40 331
10686.38 321
10687.36 303
10688.33 308
10689.31 314
10690.28 301
10691.26 313
10692.24 333
10693.21 274
10694.19 288
10695.17 268
10696.14 309
10697.12 323
10698.10 291
10699.07 280
10700.05 266
10701.03 279
10702.00 311
10702.98 287
10703.96 299
10704.93 306
10705.91 307
10706.89 273
10707.86 271
10708.84 268
10709.82 296
10710.80 281
10711.77 240
10712.75 270
10713.73 299
10714.70 312
10715.68 288
10716.66 293
10717.64 284
10718.61 340
10719.59 282
10720.57 256
10721.55 293
10722.53 317
10723.50 244
10724.48 281
10725.46 269
10726.44 294
10727.41 270
10728.39 299
10729.37 316
10730.35 260
10731.33 241
10732.31 263
10733.28 285
10734.26 316
10735.24 292
10736.22 282
10737.20 290
10738.17 306
10739.15 293
10740.13 336
10741.11 303
10742.09 315
10743.07 292
10744.05 315
10745.03 311
10746.00 311
10746.98 288
10747.96 320
10748.94 311
10749.92 310
10750.90 331
10751.88 318
10752.86 334
10753.84 296
10754.82 313
10755.79 302
10756.77 292
10757.75 332
10758.73 297
10759.71 318
10760.69 288
10761.67 270
10762.65 281
10763.63 285
10764.61 304
10765.59 313
10766.57 309
10767.55 325
10768.53 297
10769.51 325
10770.49 272
10771.47 301
10772.45 277
10773.43 257
10774.41 326
10775.39 329
10776.37 287
10777.35 299
10778.33 306
10779.31 301
10780.29 318
10781.27 306
10782.25 317
10783.23 318
10784.21 363
10785.19 403
10786.17 373
10787.15 376
10788.13 376
10789.12 310
10790.10 342
10791.08 346
10792.06 330
10793.04 294
10794.02 330
10795.00 338
10795.98 277
10796.96 351
10797.94 336
10798.93 390
10799.91 343
10800.89 401
10801.87 369
10802.85 318
10803.83 352
10804.81 343
10805.80 321
10806.78 322
10807.76 332
10808.74 343
10809.72 321
10810.70 317
10811.69 371
10812.67 366
10813.65 345
10814.63 322
10815.61 349
10816.59 342
10817.58 370
10818.56 382
10819.54 332
10820.52 353
10821.51 366
10822.49 363
10823.47 348
10824.45 326
10825.43 358
10826.42 292
10827.40 327
10828.38 309
10829.37 345
10830.35 348
10831.33 375
10832.31 377
10833.30 353
10834.28 326
10835.26 340
10836.24 358
10837.23 338
10838.21 384
10839.19 381
10840.18 356
10841.16 348
10842.14 328
10843.13 335
10844.11 374
10845.09 372
10846.08 334
10847.06 343
10848.04 423
10849.03 365
10850.01 393
10850.99 348
10851.98 358
10852.96 355
10853.94 333
10854.93 361
10855.91 379
10856.90 336
10857.88 359
10858.86 380
10859.85 370
10860.83 394
10861.82 387
10862.80 410
10863.78 421
10864.77 384
10865.75 354
10866.74 381
10867.72 377
10868.71 426
10869.69 393
10870.67 434
10871.66 406
10872.64 384
10873.63 324
10874.61 375
10875.60 387
10876.58 406
10877.57 404
10878.55 380
10879.54 399
10880.52 416
10881.51 403
10882.49 418
10883.48 391
10884.46 453
10885.45 447
10886.43 462
10887.42 425
10888.40 433
10889.39 424
10890.37 452
10891.36 461
10892.34 421
10893.33 414
10894.32 438
10895.30 472
10896.29 457
10897.27 504
10898.26 496
10899.24 501
10900.23 522
10901.22 494
10902.20 466
10903.19 485
10904.17 497
10905.16 491
10906.15 473
10907.13 480
10908.12 497
10909.10 523
10910.09 466
10911.08 449
10912.06 470
10913.05 562
10914.04 585
10915.02 520
10916.01 586
10917.00 527
10917.98 570
10918.97 641
10919.96 627
10920.94 615
10921.93 589
10922.92 561
10923.90 600
10924.89 581
10925.88 609
10926.86 626
10927.85 586
10928.84 621
10929.82 594
10930.81 596
10931.80 614
10932.79 591
10933.77 659
10934.76 610
10935.75 595
10936.74 605
10937.72 651
10938.71 603
10939.70 588
10940.69 606
10941.67 631
10942.66 641
10943.65 679
10944.64 729
10945.63 697
10946.61 658
10947.60 692
10948.59 727
10949.58 732
10950.57 737
10951.55 715
10952.54 792
10953.53 800
10954.52 937
10955.51 985
10956.49 1034
10957.48 1102
10958.47 1216
10959.46 1159
10960.45 1235
10961.44 1272
10962.43 1092
10963.41 1170
10964.40 1146
10965.39 1168
10966.38 1112
10967.37 1062
10968.36 905
10969.35 876
10970.34 892
10971.33 873
10972.31 869
10973.30 828
10974.29 896
10975.28 897
10976.27 816
10977.26 790
10978.25 805
10979.24 853
10980.23 863
10981.22 828
10982.21 879
10983.20 889
10984.19 872
10985.18 956
10986.17 925
10987.16 904
10988.15 865
10989.14 881
10990.13 902
10991.12 906
10992.11 916
10993.10 946
10994.09 980
10995.08 1077
10996.07 1194
10997.06 1301
10998.05 1479
10999.04 1546
11000.03 1775
11001.02 1969
11002.01 2082
11003.00 2105
11003.99 1953
11004.98 1859
11005.97 1677
11006.96 1494
11007.95 1396
11008.94 1216
11009.93 1032
11010.92 979
11011.91 954
11012.91 889
11013.90 767
11014.89 796
11015.88 722
11016.87 729
11017.86 729
11018.85 782
11019.84 724
11020.83 667
11021.83 671
11022.82 644
11023.81 612
11024.80 594
11025.79 581
11026.78 556
11027.77 603
11028.77 622
11029.76 644
11030.75 593
11031.74 616
11032.73 613
11033.72 628
11034.72 595
11035.71 568
11036.70 588
11037.69 617
11038.68 584
11039.68 582
11040.67 547
11041.66 566
11042.65 576
11043.65 508
11044.64 525
11045.63 564
11046.62 548
11047.62 548
11048.61 502
11049.60 528
11050.59 495
11051.59 471
11052.58 481
11053.57 511
11054.56 475
11055.56 458
11056.55 458
11057.54 609
11058.54 528
11059.53 523
11060.52 527
11061.51 528
11062.51 498
11063.50 492
11064.49 516
11065.49 506
11066.48 496
11067.47 527
11068.47 466
11069.46 453
11070.45 483
11071.45 494
11072.44 549
11073.44 477
11074.43 474
11075.42 545
11076.42 500
11077.41 505
11078.40 564
11079.40 557
11080.39 496
11081.39 484
11082.38 477
11083.37 495
11084.37 514
11085.36 491
11086.36 481
11087.35 465
11088.35 457
11089.34 465
11090.33 494
11091.33 482
11092.32 451
11093.32 456
11094.31 481
11095.31 456
11096.30 453
11097.30 462
11098.29 434
11099.29 445
11100.28 454
11101.28 429
11102.27 457
11103.27 476
11104.26 488
11105.26 454
11106.25 429
11107.25 444
11108.24 424
11109.24 414
11110.23 439
11111.23 422
11112.22 465
11113.22 425
11114.21 403
11115.21 366
11116.20 423
11117.20 377
11118.20 374
11119.19 373
11120.19 383
11121.18 422
11122.18 451
11123.17 444
11124.17 389
11125.17 423
11126.16 386
11127.16 376
11128.15 393
11129.15 410
11130.15 393
11131.14 397
11132.14 421
11133.14 418
11134.13 399
11135.13 362
11136.13 401
11137.12 376
11138.12 380
11139.11 397
11140.11 416
11141.11 396
11142.10 400
11143.10 422
11144.10 404
11145.10 407
11146.09 393
11147.09 383
11148.09 328
11149.08 368
11150.08 382
11151.08 352
11152.07 351
11153.07 389
11154.07 390
11155.07 373
11156.06 370
11157.06 384
11158.06 379
11159.06 330
11160.05 350
11161.05 375
11162.05 354
11163.05 333
11164.04 333
11165.04 298
11166.04 337
11167.04 365
11168.04 373
11169.03 366
11170.03 340
11171.03 357
11172.03 375
11173.03 396
11174.02 394
11175.02 359
11176.02 338
11177.02 375
11178.02 408
11179.02 355
11180.01 353
11181.01 376
11182.01 363
11183.01 290
11184.01 299
11185.01 334
11186.00 347
11187.00 341
11188.00 345
11189.00 340
11190.00 356
11191.00 389
11192.00 396
11193.00 357
11194.00 341
11195.00 334
11195.99 366
11196.99 402
11197.99 373
11198.99 390
11199.99 383
11200.99 358
11201.99 391
11202.99 345
11203.99 374
11204.99 369
11205.99 360
11206.99 340
11207.99 332
11208.99 328
11209.99 315
11210.99 353
11211.99 339
11212.99 336
11213.99 363
11214.99 368
11215.99 355
11216.99 372
11217.99 409
11218.99 362
11219.99 325
11220.99 351
11221.99 335
11222.99 316
11223.99 291
11224.99 299
11225.99 281
11226.99 366
11227.99 358
11228.99 318
11229.99 321
11230.99 329
11231.99 332
11232.99 386
11233.99 328
11235.00 293
11236.00 317
11237.00 311
11238.00 341
11239.00 294
11240.00 298
11241.00 302
11242.00 325
11243.00 359
11244.01 326
11245.01 309
11246.01 281
11247.01 344
11248.01 303
11249.01 314
11250.01 312
11251.02 301
11252.02 334
11253.02 300
11254.02 311
11255.02 340
11256.02 333
11257.03 301
11258.03 314
11259.03 339
11260.03 369
11261.03 338
11262.04 331
11263.04 331
11264.04 312
11265.04 338
11266.05 252
11267.05 328
11268.05 324
11269.05 303
11270.05 302
11271.06 341
11272.06 316
11273.06 288
11274.07 317
11275.07 339
11276.07 347
11277.07 339
11278.08 300
11279.08 320
11280.08 363
11281.08 362
11282.09 328
11283.09 270
11284.09 328
11285.10 343
11286.10 294
11287.10 305
11288.11 301
11289.11 317
11290.11 328
11291.12 330
11292.12 293
11293.12 325
11294.13 346
11295.13 332
11296.13 345
11297.14 370
11298.14 337
11299.15 335
11300.15 327
11301.15 319
11302.16 315
11303.16 353
11304.16 358
11305.17 342
11306.17 331
11307.18 348
11308.18 342
11309.19 342
11310.19 422
11311.19 424
11312.20 464
11313.20 468
11314.21 491
11315.21 485
11316.22 449
11317.22 467
11318.23 441
11319.23 441
11320.23 404
11321.24 370
11322.24 345
11323.25 326
11324.25 369
11325.26 303
11326.26 286
11327.27 348
11328.27 366
11329.28 321
11330.28 337
11331.29 298
11332.29 299
11333.30 330
11334.30 305
11335.31 311
11336.32 327
11337.32 330
11338.33 313
11339.33 282
11340.34 274
11341.34 276
11342.35 289
11343.35 303
11344.36 311
11345.37 309
11346.37 303
11347.38 288
11348.38 286
11349.39 291
11350.40 294
11351.40 335
11352.41 343
11353.41 371
11354.42 294
11355.43 274
11356.43 307
11357.44 306
11358.45 320
11359.45 301
11360.46 314
11361.46 268
11362.47 279
11363.48 253
11364.48 285
11365.49 275
11366.50 309
11367.51 292
11368.51 277
11369.52 276
11370.53 273
11371.53 294
11372.54 300
11373.55 300
11374.55 280
11375.56 281
11376.57 323
11377.58 315
11378.58 291
11379.59 264
11380.60 320
11381.60 291
11382.61 276
11383.62 288
11384.63 265
11385.63 277
11386.64 297
11387.65 282
11388.66 247
11389.67 261
11390.67 283
11391.68 293
11392.69 281
11393.70 271
11394.71 301
11395.71 304
11396.72 337
11397.73 277
11398.74 269
11399.75 325
11400.75 306
11401.76 265
11402.77 305
11403.78 303
11404.79 263
11405.80 283
11406.80 288
11407.81 264
11408.82 249
11409.83 268
11410.84 265
11411.85 262
11412.86 287
11413.87 254
11414.87 289
11415.88 353
11416.89 286
11417.90 227
11418.91 271
11419.92 297
11420.93 299
11421.94 300
11422.95 295
11423.96 295
11424.97 265
11425.98 290
11426.98 275
11427.99 280
11429.00 294
11430.01 303
11431.02 294
11432.03 288
11433.04 324
11434.05 341
11435.06 267
11436.07 261
11437.08 261
11438.09 318
11439.10 302
11440.11 338
11441.12 286
11442.13 265
11443.14 302
11444.15 269
11445.16 307
11446.17 320
11447.18 274
11448.19 281
11449.20 265
11450.21 255
11451.22 249
11452.23 259
11453.25 297
11454.26 277
11455.27 285
11456.28 299
11457.29 293
11458.30 332
11459.31 264
11460.32 255
11461.33 300
11462.34 265
11463.35 283
11464.36 269
11465.38 303
11466.39 302
11467.40 303
11468.41 278
11469.42 254
11470.43 245
11471.44 293
11472.46 301
11473.47 287
11474.48 282
11475.49 299
11476.50 285
11477.51 299
11478.52 261
11479.54 267
11480.55 293
11481.56 303
11482.57 299
11483.58 288
11484.60 313
11485.61 302
11486.62 282
11487.63 257
11488.64 285
11489.66 250
11490.67 301
11491.68 291
11492.69 280
11493.71 245
11494.72 239
11495.73 274
11496.74 247
11497.76 270
11498.77 284
11499.78 283
11500.79 260
11501.81 252
11502.82 293
11503.83 267
11504.84 288
11505.86 261
11506.87 253
11507.88 272
11508.90 294
11509.91 308
11510.92 284
11511.94 237
11512.95 250
11513.96 249
11514.98 258
11515.99 261
11517.00 255
11518.02 289
11519.03 265
11520.04 257
11521.06 269
11522.07 255
11523.08 316
11524.10 278
11525.11 287
11526.13 264
11527.14 300
11528.15 250
11529.17 299
11530.18 291
11531.20 294
11532.21 290
11533.22 285
11534.24 259
11535.25 255
11536.27 285
11537.28 274
11538.29 252
11539.31 299
11540.32 243
11541.34 260
11542.35 253
11543.37 268
11544.38 311
11545.40 256
11546.41 293
11547.43 285
11548.44 285
11549.46 308
11550.47 320
11551.49 285
11552.50 258
11553.52 266
11554.53 285
11555.55 284
11556.56 285
11557.58 282
11558.59 300
11559.61 333
11560.62 289
11561.64 302
11562.65 308
11563.67 291
11564.68 294
11565.70 263
11566.71 269
11567.73 318
11568.75 302
11569.76 331
11570.78 337
11571.79 305
11572.81 308
11573.83 288
11574.84 281
11575.86 300
11576.87 290
11577.89 312
11578.91 289
11579.92 328
11580.94 332
11581.95 334
11582.97 330
11583.99 335
11585.00 322
11586.02 344
11587.04 328
11588.05 309
11589.07 327
11590.09 364
11591.10 329
11592.12 325
11593.14 348
11594.15 351
11595.17 385
11596.19 375
11597.20 397
11598.22 423
11599.24 421
11600.25 417
11601.27 478
11602.29 497
11603.31 479
11604.32 521
11605.34 573
11606.36 561
11607.38 522
11608.39 531
11609.41 532
11610.43 487
11611.45 460
11612.46 389
11613.48 392
11614.50 414
11615.52 386
11616.53 342
11617.55 337
11618.57 267
11619.59 313
11620.61 290
11621.62 281
11622.64 289
11623.66 280
11624.68 330
11625.70 300
11626.71 273
11627.73 325
11628.75 311
11629.77 261
11630.79 293
11631.81 291
11632.82 301
11633.84 272
11634.86 317
11635.88 323
11636.90 267
11637.92 300
11638.94 308
11639.96 300
11640.97 264
11641.99 312
11643.01 287
11644.03 304
11645.05 263
11646.07 273
11647.09 302
11648.11 282
11649.13 261
11650.15 264
11651.17 289
11652.18 299
11653.20 261
11654.22 302
11655.24 270
11656.26 273
11657.28 293
11658.30 273
11659.32 259
11660.34 265
11661.36 244
11662.38 308
11663.40 275
11664.42 303
11665.44 293
11666.46 234
11667.48 308
11668.50 287
11669.52 282
11670.54 283
11671.56 279
11672.58 238
11673.60 234
11674.62 257
11675.64 303
11676.66 309
11677.68 281
11678.70 275
11679.72 265
11680.74 257
11681.77 264
11682.79 290
11683.81 268
11684.83 256
11685.85 256
11686.87 313
11687.89 263
11688.91 249
11689.93 258
11690.95 261
11691.97 278
11693.00 274
11694.02 287
11695.04 297
11696.06 277
11697.08 302
11698.10 254
11699.12 214
11700.14 251
11701.17 266
11702.19 278
11703.21 234
11704.23 252
11705.25 283
11706.27 329
11707.30 247
11708.32 236
11709.34 247
11710.36 285
11711.38 284
11712.41 276
11713.43 240
11714.45 264
11715.47 294
11716.49 298
11717.52 276
11718.54 300
11719.56 264
11720.58 269
11721.61 236
11722.63 256
11723.65 281
11724.67 332
11725.70 282
11726.72 267
11727.74 311
11728.76 268
11729.79 241
11730.81 225
11731.83 239
11732.86 287
11733.88 318
11734.90 333
11735.92 257
11736.95 270
11737.97 294
11738.99 291
11740.02 310
11741.04 250
11742.06 269
11743.09 320
11744.11 281
11745.13 310
11746.16 283
11747.18 322
11748.20 335
11749.23 298
11750.25 313
11751.27 282
11752.30 293
11753.32 307
11754.35 273
11755.37 279
11756.39 307
11757.42 273
11758.44 307
11759.47 267
11760.49 258
11761.51 274
11762.54 320
11763.56 317
11764.59 298
11765.61 237
11766.64 262
11767.66 288
11768.68 270
11769.71 283
11770.73 259
11771.76 263
11772.78 254
11773.81 271
11774.83 250
11775.86 251
11776.88 286
11777.91 268
11778.93 250
11779.96 261
11780.98 271
11782.01 287
11783.03 282
11784.06 299
11785.08 328
11786.11 316
11787.13 334
11788.16 327
11789.18 337
11790.21 342
11791.23 315
11792.26 309
11793.28 279
11794.31 309
11795.34 274
11796.36 289
11797.39 318
11798.41 281
11799.44 304
11800.46 307
11801.49 283
11802.52 308
11803.54 308
11804.57 323
11805.59 332
11806.62 297
11807.65 298
11808.67 298
11809.70 308
11810.73 297
11811.75 322
11812.78 360
11813.80 306
11814.83 364
11815.86 342
11816.88 299
11817.91 297
11818.94 288
11819.96 291
11820.99 263
11822.02 262
11823.04 275
11824.07 338
11825.10 333
11826.13 333
11827.15 385
11828.18 317
11829.21 286
11830.23 323
11831.26 353
11832.29 305
11833.32 342
11834.34 302
11835.37 340
11836.40 334
11837.42 281
11838.45 294
11839.48 324
11840.51 298
11841.54 358
11842.56 353
11843.59 343
11844.62 338
11845.65 337
11846.67 378
11847.70 347
11848.73 350
11849.76 375
11850.79 376
11851.81 338
11852.84 328
11853.87 334
11854.90 347
11855.93 317
11856.95 378
11857.98 376
11859.01 384
11860.04 387
11861.07 365
11862.10 400
11863.13 398
11864.15 373
11865.18 378
11866.21 392
11867.24 413
11868.27 387
11869.30 433
11870.33 400
11871.36 397
11872.38 462
11873.41 509
11874.44 447
11875.47 424
11876.50 430
11877.53 454
11878.56 413
11879.59 409
11880.62 471
11881.65 460
11882.68 486
11883.71 505
11884.74 485
11885.77 456
11886.80 488
11887.82 513
11888.85 539
11889.88 554
11890.91 518
11891.94 540
11892.97 538
11894.00 502
11895.03 544
11896.06 583
11897.09 635
11898.12 623
11899.15 650
11900.18 713
11901.21 753
11902.24 709
11903.27 746
11904.31 754
11905.34 704
11906.37 752
11907.40 781
11908.43 686
11909.46 681
11910.49 681
11911.52 639
11912.55 675
11913.58 615
11914.61 657
11915.64 660
11916.67 637
11917.70 642
11918.73 605
11919.77 645
11920.80 678
11921.83 672
11922.86 638
11923.89 644
11924.92 642
11925.95 596
11926.98 687
11928.02 798
11929.05 840
11930.08 896
11931.11 976
11932.14 1000
11933.17 1156
11934.21 1178
11935.24 1154
11936.27 1086
11937.30 1061
11938.33 954
11939.36 921
11940.40 845
11941.43 764
11942.46 660
11943.49 694
11944.52 640
11945.56 637
11946.59 563
11947.62 526
11948.65 510
11949.69 511
11950.72 488
11951.75 529
11952.78 455
11953.82 461
11954.85 470
11955.88 453
11956.91 479
11957.95 515
11958.98 544
11960.01 532
11961.04 514
11962.08 468
11963.11 477
11964.14 485
11965.18 461
11966.21 454
11967.24 422
11968.27 440
11969.31 457
11970.34 419
11971.37 463
11972.41 491
11973.44 416
11974.47 472
11975.51 478
11976.54 402
11977.58 456
11978.61 438
11979.64 417
11980.68 436
11981.71 381
11982.74 414
11983.78 407
11984.81 428
11985.85 430
11986.88 388
11987.91 449
11988.95 424
11989.98 450
11991.02 413
11992.05 402
11993.08 443
11994.12 446
11995.15 471
11996.19 508
11997.22 485
11998.26 444
11999.29 427
12000.32 468
12001.36 456
12002.39 485
12003.43 487
12004.46 494
12005.50 449
12006.53 477
12007.57 488
12008.60 480
12009.64 495
12010.67 475
12011.71 437
12012.74 459
12013.78 515
12014.81 494
12015.85 512
12016.88 495
12017.92 524
12018.95 524
12019.99 508
12021.02 517
12022.06 556
12023.10 506
12024.13 515
12025.17 533
12026.20 499
12027.24 520
12028.27 514
12029.31 515
12030.34 472
12031.38 494
12032.42 548
12033.45 524
12034.49 537
12035.52 500
12036.56 545
12037.60 533
12038.63 492
12039.67 518
12040.71 586
12041.74 590
12042.78 520
12043.81 536
12044.85 553
12045.89 548
12046.92 568
12047.96 520
12049.00 518
12050.03 490
12051.07 474
12052.11 528
12053.14 542
12054.18 518
12055.22 527
12056.25 525
12057.29 486
12058.33 521
12059.37 600
12060.40 593
12061.44 609
12062.48 583
12063.51 557
12064.55 645
12065.59 615
12066.63 596
12067.66 666
12068.70 614
12069.74 565
12070.78 638
12071.81 571
12072.85 614
12073.89 599
12074.93 567
12075.97 653
12077.00 640
12078.04 600
12079.08 575
12080.12 663
12081.15 622
12082.19 576
12083.23 636
12084.27 635
12085.31 710
12086.35 661
12087.38 649
12088.42 683
12089.46 663
12090.50 669
12091.54 679
12092.58 728
12093.61 744
12094.65 739
12095.69 737
12096.73 715
12097.77 699
12098.81 787
12099.85 861
12100.89 899
12101.92 957
12102.96 1021
12104.00 1101
12105.04 1245
12106.08 1148
12107.12 1100
12108.16 1092
12109.20 1077
12110.24 938
12111.28 858
12112.32 854
12113.36 837
12114.39 698
12115.43 624
12116.47 591
12117.51 564
12118.55 608
12119.59 559
12120.63 486
12121.67 493
12122.71 463
12123.75 431
12124.79 436
12125.83 435
12126.87 472
12127.91 451
12128.95 495
12129.99 458
12131.03 447
12132.07 424
12133.11 434
12134.15 471
12135.19 435
12136.23 454
12137.27 439
12138.31 462
12139.35 413
12140.40 375
12141.44 417
12142.48 412
12143.52 383
12144.56 389
12145.60 372
12146.64 428
12147.68 422
12148.72 404
12149.76 379
12150.80 433
12151.84 408
12152.89 403
12153.93 362
12154.97 363
12156.01 414
12157.05 401
12158.09 385
12159.13 411
12160.17 374
12161.22 362
12162.26 381
12163.30 389
12164.34 372
12165.38 372
12166.42 406
12167.47 408
12168.51 359
12169.55 378
12170.59 359
12171.63 382
12172.67 394
12173.72 354
12174.76 374
12175.80 392
12176.84 349
12177.89 378
12178.93 389
12179.97 388
12181.01 388
12182.05 388
12183.10 386
12184.14 370
12185.18 390
12186.22 414
12187.27 378
12188.31 396
12189.35 367
12190.39 381
12191.44 420
12192.48 396
12193.52 379
12194.57 361
12195.61 360
12196.65 391
12197.69 378
12198.74 385
12199.78 395
12200.82 402
12201.87 354
12202.91 351
12203.95 333
12205.00 405
12206.04 443
12207.08 451
12208.13 374
12209.17 388
12210.21 396
12211.26 376
12212.30 378
12213.35 361
12214.39 381
12215.43 373
12216.48 383
12217.52 378
12218.56 383
12219.61 372
12220.65 333
12221.70 363
12222.74 355
12223.78 356
12224.83 403
12225.87 377
12226.92 368
12227.96 360
12229.01 410
12230.05 405
12231.10 372
12232.14 340
12233.18 358
12234.23 412
12235.27 416
12236.32 339
12237.36 377
12238.41 333
12239.45 337
12240.50 294
12241.54 350
12242.59 314
12243.63 368
12244.68 331
12245.72 344
12246.77 363
12247.81 357
12248.86 388
12249.90 342
12250.95 335
12251.99 338
12253.04 312
12254.08 321
12255.13 307
12256.18 348
12257.22 304
12258.27 301
12259.31 310
12260.36 311
12261.40 304
12262.45 321
12263.50 328
12264.54 293
12265.59 282
12266.63 315
12267.68 328
12268.73 298
12269.77 305
12270.82 327
12271.86 291
12272.91 297
12273.96 283
12275.00 315
12276.05 328
12277.10 323
12278.14 312
12279.19 316
12280.23 296
12281.28 288
12282.33 346
12283.37 283
12284.42 302
12285.47 311
12286.52 318
12287.56 312
12288.61 303
12289.66 296
12290.70 328
12291.75 319
12292.80 298
12293.84 329
12294.89 291
12295.94 268
12296.99 290
12298.03 283
12299.08 295
12300.13 311
12301.18 302
12302.22 259
12303.27 273
12304.32 279
12305.37 306
12306.41 281
12307.46 328
12308.51 316
12309.56 287
12310.60 299
12311.65 290
12312.70 318
12313.75 304
12314.80 299
12315.84 298
12316.89 289
12317.94 272
12318.99 257
12320.04 319
12321.09 305
12322.13 306
12323.18 308
12324.23 285
12325.28 288
12326.33 304
12327.38 280
12328.42 297
12329.47 268
12330.52 244
12331.57 273
12332.62 297
12333.67 324
12334.72 244
12335.77 296
12336.82 275
12337.86 288
12338.91 298
12339.96 261
12341.01 295
12342.06 277
12343.11 276
12344.16 301
12345.21 260
12346.26 294
12347.31 248
12348.36 284
12349.41 292
12350.46 254
12351.51 271
12352.56 284
12353.60 272
12354.65 249
12355.70 277
12356.75 298
12357.80 279
12358.85 270
12359.90 256
12360.95 256
12362.00 282
12363.05 299
12364.10 302
12365.15 297
12366.20 279
12367.25 287
12368.31 300
12369.36 286
12370.41 315
12371.46 295
12372.51 313
12373.56 279
12374.61 296
12375.66 278
12376.71 288
12377.76 306
12378.81 283
12379.86 297
12380.91 273
12381.96 281
12383.01 268
12384.07 314
12385.12 328
12386.17 276
12387.22 290
12388.27 302
12389.32 299
12390.37 291
12391.42 291
12392.47 288
12393.53 242
12394.58 257
12395.63 303
12396.68 264
12397.73 257
12398.78 279
12399.84 273
12400.89 254
12401.94 283
12402.99 297
12404.04 280
12405.09 267
12406.15 293
12407.20 276
12408.25 281
12409.30 282
12410.35 309
12411.41 305
12412.46 258
12413.51 259
12414.56 296
12415.62 342
12416.67 262
12417.72 298
12418.77 294
12419.83 345
12420.88 298
12421.93 301
12422.98 313
12424.04 312
12425.09 300
12426.14 299
12427.19 297
12428.25 319
12429.30 345
12430.35 324
12431.41 279
12432.46 320
12433.51 324
12434.57 336
12435.62 315
12436.67 305
12437.72 316
12438.78 310
12439.83 334
12440.88 300
12441.94 363
12442.99 336
12444.05 300
12445.10 292
12446.15 295
12447.21 276
12448.26 298
12449.31 271
12450.37 307
12451.42 315
12452.48 304
12453.53 361
12454.58 308
12455.64 314
12456.69 363
12457.75 365
12458.80 349
12459.85 321
12460.91 326
12461.96 350
12463.02 356
12464.07 363
12465.13 350
12466.18 339
12467.23 358
12468.29 327
12469.34 318
12470.40 373
12471.45 411
12472.51 415
12473.56 487
12474.62 550
12475.67 631
12476.73 636
12477.78 663
12478.84 642
12479.89 633
12480.95 640
12482.00 663
12483.06 618
12484.11 560
12485.17 516
12486.22 523
12487.28 463
12488.33 405
12489.39 388
12490.45 377
12491.50 377
12492.56 385
12493.61 349
12494.67 397
12495.72 391
12496.78 342
12497.84 381
12498.89 367
12499.95 335
12501.00 367
12502.06 318
12503.11 341
12504.17 350
12505.23 358
12506.28 346
12507.34 367
12508.40 344
12509.45 326
12510.51 343
12511.56 320
12512.62 325
12513.68 351
12514.73 366
12515.79 350
12516.85 350
12517.90 347
12518.96 315
12520.02 312
12521.07 290
12522.13 297
12523.19 259
12524.24 300
12525.30 289
12526.36 279
12527.42 297
12528.47 294
12529.53 341
12530.59 359
12531.64 339
12532.70 309
12533.76 300
12534.82 328
12535.87 278
12536.93 346
12537.99 328
12539.05 322
12540.10 315
12541.16 344
12542.22 348
12543.28 363
12544.34 348
12545.39 333
12546.45 312
12547.51 308
12548.57 294
12549.62 355
12550.68 373
12551.74 346
12552.80 358
12553.86 378
12554.92 389
12555.97 399
12557.03 433
12558.09 471
12559.15 486
12560.21 519
12561.27 454
12562.32 435
12563.38 396
12564.44 427
12565.50 466
12566.56 376
12567.62 344
12568.68 411
12569.74 338
12570.79 310
12571.85 321
12572.91 315
12573.97 345
12575.03 360
12576.09 336
12577.15 351
12578.21 310
12579.27 306
12580.33 276
12581.39 322
12582.45 325
12583.50 303
12584.56 314
12585.62 320
12586.68 313
12587.74 295
12588.80 295
12589.86 293
12590.92 319
12591.98 306
12593.04 299
12594.10 300
12595.16 302
12596.22 316
12597.28 260
12598.34 285
12599.40 264
12600.46 349
12601.52 329
12602.58 270
12603.64 279
12604.70 299
12605.76 325
12606.82 309
12607.88 311
12608.94 295
12610.01 324
12611.07 292
12612.13 271
12613.19 281
12614.25 292
12615.31 287
12616.37 346
12617.43 297
12618.49 288
12619.55 318
12620.61 333
12621.67 331
12622.74 318
12623.80 296
12624.86 318
12625.92 340
12626.98 305
12628.04 281
12629.10 309
12630.16 311
12631.23 285
12632.29 300
12633.35 296
12634.41 263
12635.47 271
12636.53 315
12637.60 290
12638.66 267
12639.72 298
12640.78 286
12641.84 286
12642.90 251
12643.97 278
12645.03 258
12646.09 245
12647.15 290
12648.22 299
12649.28 273
12650.34 277
12651.40 300
12652.46 305
12653.53 289
12654.59 293
12655.65 293
12656.71 302
12657.78 276
12658.84 295
12659.90 297
12660.96 274
12662.03 297
12663.09 309
12664.15 324
12665.22 312
12666.28 305
12667.34 290
12668.41 309
12669.47 301
12670.53 320
12671.59 304
12672.66 304
12673.72 329
12674.78 271
12675.85 293
12676.91 287
12677.97 238
12679.04 278
12680.10 284
12681.16 288
12682.23 265
12683.29 271
12684.36 273
12685.42 246
12686.48 252
12687.55 280
12688.61 318
12689.67 284
12690.74 289
12691.80 292
12692.87 314
12693.93 277
12695.00 275
12696.06 280
12697.12 299
12698.19 280
12699.25 294
12700.32 240
12701.38 273
12702.45 260
12703.51 281
12704.57 285
12705.64 300
12706.70 318
12707.77 297
12708.83 310
12709.90 278
12710.96 319
12712.03 298
12713.09 274
12714.16 309
12715.22 275
12716.29 266
12717.35 299
12718.42 298
12719.48 302
12720.55 301
12721.61 334
12722.68 302
12723.74 301
12724.81 299
12725.87 299
12726.94 297
12728.01 275
12729.07 270
12730.14 252
12731.20 283
12732.27 278
12733.33 299
12734.40 292
12735.47 312
12736.53 278
12737.60 292
12738.66 322
12739.73 290
12740.80 281
12741.86 323
12742.93 317
12743.99 294
12745.06 320
12746.13 320
12747.19 286
12748.26 275
12749.33 264
12750.39 266
12751.46 289
12752.53 287
12753.59 264
12754.66 224
12755.73 254
12756.79 261
12757.86 288
12758.93 255
12759.99 285
12761.06 250
12762.13 256
12763.19 233
12764.26 277
12765.33 249
12766.39 246
12767.46 295
12768.53 279
12769.60 274
12770.66 251
12771.73 253
12772.80 242
12773.87 236
12774.93 241
12776.00 241
12777.07 255
12778.14 262
12779.20 270
12780.27 245
12781.34 245
12782.41 248
12783.47 246
12784.54 265
12785.61 266
12786.68 274
12787.75 258
12788.81 201
12789.88 247
12790.95 218
12792.02 201
12793.09 248
12794.16 246
12795.22 275
12796.29 258
12797.36 265
12798.43 261
12799.50 258
12800.57 237
12801.64 244
12802.70 266
12803.77 280
12804.84 254
12805.91 220
12806.98 232
12808.05 245
12809.12 226
12810.19 241
12811.25 247
12812.32 264
12813.39 266
12814.46 263
12815.53 267
12816.60 287
12817.67 295
12818.74 260
12819.81 231
12820.88 233
12821.95 234
12823.02 231
12824.09 240
12825.16 215
12826.23 238
12827.30 254
12828.36 265
12829.43 232
12830.50 284
12831.57 264
12832.64 249
12833.71 227
12834.78 258
12835.85 252
12836.92 256
12837.99 244
12839.06 250
12840.13 230
12841.21 241
12842.28 224
12843.35 262
12844.42 288
12845.49 244
12846.56 247
12847.63 275
12848.70 235
12849.77 269
12850.84 275
12851.91 271
12852.98 235
12854.05 238
12855.12 236
12856.19 273
12857.26 261
12858.34 216
12859.41 227
12860.48 250
12861.55 229
12862.62 256
12863.69 254
12864.76 253
12865.83 237
12866.91 246
12867.98 253
12869.05 237
12870.12 259
12871.19 240
12872.26 241
12873.33 227
12874.41 224
12875.48 204
12876.55 217
12877.62 217
12878.69 236
12879.76 222
12880.84 213
12881.91 233
12882.98 205
12884.05 228
12885.12 246
12886.20 211
12887.27 244
12888.34 236
12889.41 244
12890.49 249
12891.56 238
12892.63 246
12893.70 225
12894.78 252
12895.85 240
12896.92 223
12897.99 218
12899.07 233
12900.14 223
12901.21 248
12902.28 235
12903.36 222
12904.43 238
12905.50 242
12906.58 223
12907.65 250
12908.72 240
12909.80 229
12910.87 212
12911.94 283
12913.02 256
12914.09 227
12915.16 213
12916.24 205
12917.31 204
12918.38 242
12919.46 238
12920.53 206
12921.60 201
12922.68 197
12923.75 221
12924.82 209
12925.90 192
12926.97 223
12928.05 218
12929.12 205
12930.19 214
12931.27 233
12932.34 204
12933.42 212
12934.49 234
12935.56 257
12936.64 226
12937.71 233
12938.79 237
12939.86 215
12940.94 226
12942.01 229
12943.08 238
12944.16 218
12945.23 208
12946.31 232
12947.38 217
12948.46 209
12949.53 237
12950.61 248
12951.68 250
12952.76 251
12953.83 232
12954.91 227
12955.98 220
12957.06 203
12958.13 196
12959.21 200
12960.28 233
12961.36 235
12962.43 232
12963.51 195
12964.58 204
12965.66 218
12966.74 221
12967.81 207
12968.89 232
12969.96 253
12971.04 261
12972.11 226
12973.19 229
12974.27 231
12975.34 221
12976.42 213
12977.49 228
12978.57 232
12979.65 233
12980.72 221
12981.80 248
12982.87 248
12983.95 251
12985.03 225
12986.10 263
12987.18 242
12988.26 246
12989.33 250
12990.41 235
12991.48 226
12992.56 268
12993.64 233
12994.71 229
12995.79 217
12996.87 219
12997.94 206
12999.02 221
13000.10 200
13001.18 206
13002.25 235
13003.33 245
13004.41 255
13005.48 207
13006.56 237
13007.64 231
13008.72 207
13009.79 245
13010.87 243
13011.95 261
13013.02 237
13014.10 253
13015.18 255
13016.26 264
13017.33 200
13018.41 236
13019.49 278
13020.57 262
13021.65 291
13022.72 272
13023.80 249
13024.88 226
13025.96 225
13027.04 213
13028.11 209
13029.19 250
13030.27 255
13031.35 250
13032.43 238
13033.50 201
13034.58 256
13035.66 251
13036.74 255
13037.82 264
13038.90 240
13039.98 255
13041.05 256
13042.13 262
13043.21 220
13044.29 257
13045.37 267
13046.45 320
13047.53 248
13048.61 250
13049.68 255
13050.76 239
13051.84 226
13052.92 267
13054.00 301
13055.08 269
13056.16 271
13057.24 238
13058.32 268
13059.40 259
13060.48 275
13061.56 252
13062.64 241
13063.71 250
13064.79 230
13065.87 259
13066.95 250
13068.03 281
13069.11 286
13070.19 301
13071.27 309
13072.35 260
13073.43 247
13074.51 252
13075.59 254
13076.67 250
13077.75 261
13078.83 238
13079.91 244
13080.99 271
13082.07 293
13083.15 260
13084.23 256
13085.31 295
13086.40 229
13087.48 229
13088.56 223
13089.64 240
13090.72 237
13091.80 224
13092.88 258
13093.96 224
13095.04 236
13096.12 231
13097.20 248
13098.28 276
13099.36 253
13100.45 226
13101.53 219
13102.61 239
13103.69 219
13104.77 255
13105.85 269
13106.93 246
13108.01 280
13109.10 278
13110.18 247
13111.26 234
13112.34 233
13113.42 235
13114.50 245
13115.58 227
13116.67 257
13117.75 291
13118.83 260
13119.91 231
13120.99 263
13122.08 233
13123.16 216
13124.24 237
13125.32 270
13126.40 264
13127.49 269
13128.57 265
13129.65 280
13130.73 254
13131.82 255
13132.90 241
13133.98 242
13135.06 310
13136.15 263
13137.23 251
13138.31 230
13139.39 254
13140.48 242
13141.56 226
13142.64 281
13143.72 252
13144.81 272
13145.89 266
13146.97 220
13148.06 249
13149.14 247
13150.22 242
13151.31 244
13152.39 253
13153.47 268
13154.56 233
13155.64 240
13156.72 227
13157.81 261
13158.89 286
13159.97 295
13161.06 294
13162.14 253
13163.22 241
13164.31 246
13165.39 251
13166.47 261
13167.56 277
13168.64 288
13169.73 263
13170.81 273
13171.89 255
13172.98 256
13174.06 253
13175.15 271
13176.23 253
13177.31 245
13178.40 257
13179.48 264
13180.57 239
13181.65 255
13182.74 264
13183.82 252
13184.91 282
13185.99 257
13187.07 302
13188.16 266
13189.24 263
13190.33 260
13191.41 286
13192.50 285
13193.58 298
13194.67 283
13195.75 312
13196.84 307
13197.92 281
13199.01 266
13200.09 294
13201.18 268
13202.26 288
13203.35 275
13204.44 261
13205.52 295
13206.61 298
13207.69 285
13208.78 310
13209.86 282
13210.95 295
13212.03 287
13213.12 275
13214.21 312
13215.29 319
13216.38 309
13217.46 317
13218.55 306
13219.63 290
13220.72 272
13221.81 321
13222.89 336
13223.98 320
13225.07 304
13226.15 301
13227.24 287
13228.32 287
13229.41 275
13230.50 284
13231.58 309
13232.67 266
13233.76 295
13234.84 283
13235.93 290
13237.02 291
13238.10 305
13239.19 257
13240.28 328
13241.36 340
13242.45 337
13243.54 310
13244.62 272
13245.71 290
13246.80 317
13247.89 331
13248.97 355
13250.06 328
13251.15 309
13252.23 280
13253.32 295
13254.41 303
13255.50 322
13256.58 326
13257.67 326
13258.76 310
13259.85 292
13260.94 316
13262.02 351
13263.11 361
13264.20 344
13265.29 318
13266.37 334
13267.46 344
13268.55 342
13269.64 315
13270.73 349
13271.81 323
13272.90 393
13273.99 314
13275.08 307
13276.17 336
13277.26 414
13278.34 349
13279.43 367
13280.52 395
13281.61 342
13282.70 369
13283.79 375
13284.88 379
13285.96 384
13287.05 386
13288.14 397
13289.23 383
13290.32 395
13291.41 397
13292.50 411
13293.59 432
13294.68 355
13295.76 384
13296.85 421
13297.94 379
13299.03 400
13300.12 408
13301.21 363
13302.30 428
13303.39 455
13304.48 426
13305.57 415
13306.66 460
13307.75 467
13308.84 486
13309.93 467
13311.02 498
13312.11 513
13313.20 510
13314.29 483
13315.38 470
13316.47 494
13317.56 492
13318.65 487
13319.74 471
13320.83 493
13321.92 477
13323.01 491
13324.10 454
13325.19 483
13326.28 511
13327.37 464
13328.46 499
13329.55 483
13330.64 498
13331.73 495
13332.82 439
13333.91 515
13335.00 510
13336.09 508
13337.18 454
13338.27 470
13339.37 494
13340.46 496
13341.55 464
13342.64 488
13343.73 514
13344.82 535
13345.91 501
13347.00 473
13348.09 489
13349.19 490
13350.28 493
13351.37 523
13352.46 518
13353.55 564
13354.64 562
13355.73 549
13356.83 522
13357.92 557
13359.01 607
13360.10 539
13361.19 551
13362.28 613
13363.38 605
13364.47 601
13365.56 612
13366.65 639
13367.74 624
13368.84 691
13369.93 685
13371.02 701
13372.11 675
13373.21 710
13374.30 686
13375.39 707
13376.48 639
13377.58 596
13378.67 578
13379.76 525
13380.85 495
13381.95 509
13383.04 470
13384.13 456
13385.22 516
13386.32 479
13387.41 476
13388.50 479
13389.60 423
13390.69 438
13391.78 438
13392.87 476
13393.97 433
13395.06 413
13396.15 403
13397.25 405
13398.34 415
13399.43 430
13400.53 438
13401.62 454
13402.71 457
13403.81 459
13404.90 411
13406.00 432
13407.09 404
13408.18 413
13409.28 421
13410.37 422
13411.46 468
13412.56 478
13413.65 464
13414.75 440
13415.84 410
13416.93 389
13418.03 459
13419.12 468
13420.22 386
13421.31 398
13422.41 403
13423.50 466
13424.59 424
13425.69 456
13426.78 467
13427.88 446
13428.97 427
13430.07 451
13431.16 424
13432.26 413
13433.35 422
13434.45 424
13435.54 433
13436.64 420
13437.73 408
13438.82 442
13439.92 458
13441.02 492
13442.11 456
13443.21 455
13444.30 465
13445.40 472
13446.49 462
13447.59 458
13448.68 457
13449.78 464
13450.87 475
13451.97 489
13453.06 464
13454.16 521
13455.25 513
13456.35 521
13457.45 505
13458.54 546
13459.64 522
13460.73 557
13461.83 595
13462.93 557
13464.02 558
13465.12 575
13466.21 563
13467.31 626
13468.41 554
13469.50 570
13470.60 580
13471.70 525
13472.79 565
13473.89 551
13474.98 543
13476.08 572
13477.18 554
13478.27 540
13479.37 563
13480.47 555
13481.56 530
13482.66 496
13483.76 508
13484.85 577
13485.95 539
13487.05 581
13488.15 615
13489.24 622
13490.34 579
13491.44 561
13492.53 597
13493.63 619
13494.73 609
13495.83 655
13496.92 654
13498.02 704
13499.12 702
13500.22 721
13501.31 674
13502.41 755
13503.51 785
13504.61 741
13505.70 786
13506.80 814
13507.90 789
13509.00 755
13510.09 756
13511.19 737
13512.29 736
13513.39 710
13514.49 659
13515.58 640
13516.68 610
13517.78 611
13518.88 570
13519.98 520
13521.08 535
13522.17 550
13523.27 545
13524.37 488
13525.47 476
13526.57 481
13527.67 472
13528.77 510
13529.86 488
13530.96 478
13532.06 464
13533.16 448
13534.26 407
13535.36 399
13536.46 411
13537.56 406
13538.66 381
13539.75 413
13540.85 416
13541.95 407
13543.05 462
13544.15 443
13545.25 422
13546.35 391
13547.45 436
13548.55 436
13549.65 399
13550.75 402
13551.85 360
13552.95 370
13554.05 380
13555.15 391
13556.25 397
13557.35 361
13558.45 313
13559.55 342
13560.65 360
13561.75 368
13562.85 359
13563.95 380
13565.05 376
13566.15 390
13567.25 359
13568.35 387
13569.45 380
13570.55 349
13571.65 367
13572.75 344
13573.85 348
13574.95 326
13576.05 339
13577.15 321
13578.25 320
13579.35 375
13580.45 334
13581.55 375
13582.65 349
13583.75 335
13584.86 362
13585.96 353
13587.06 359
13588.16 328
13589.26 349
13590.36 381
13591.46 360
13592.56 377
13593.66 361
13594.77 377
13595.87 355
13596.97 379
13598.07 384
13599.17 402
13600.27 353
13601.37 340
13602.48 387
13603.58 376
13604.68 350
13605.78 350
13606.88 333
13607.99 313
13609.09 343
13610.19 345
13611.29 371
13612.39 374
13613.50 370
13614.60 342
13615.70 336
13616.80 342
13617.90 351
13619.01 340
13620.11 368
13621.21 389
13622.31 379
13623.42 349
13624.52 352
13625.62 365
13626.72 379
13627.83 354
13628.93 375
13630.03 400
13631.13 324
13632.24 351
13633.34 360
13634.44 368
13635.55 344
13636.65 328
13637.75 342
13638.86 337
13639.96 336
13641.06 339
13642.17 332
13643.27 322
13644.37 336
13645.48 347
13646.58 325
13647.68 345
13648.79 338
13649.89 357
13650.99 330
13652.10 310
13653.20 322
13654.30 303
13655.41 319
13656.51 323
13657.62 324
13658.72 331
13659.82 342
13660.93 348
13662.03 339
13663.14 321
13664.24 325
13665.34 310
13666.45 325
13667.55 307
13668.66 350
13669.76 323
13670.87 343
13671.97 364
13673.07 317
13674.18 306
13675.28 336
13676.39 319
13677.49 329
13678.60 292
13679.70 341
13680.81 333
13681.91 320
13683.02 281
13684.12 295
13685.23 294
13686.33 319
13687.44 318
13688.54 364
13689.65 355
13690.75 315
13691.86 320
13692.96 388
13694.07 338
13695.17 369
13696.28 336
13697.39 332
13698.49 352
13699.60 343
13700.70 336
13701.81 359
13702.91 332
13704.02 324
13705.13 327
13706.23 322
13707.34 350
13708.44 365
13709.55 355
13710.65 343
13711.76 341
13712.87 335
13713.97 337
13715.08 370
13716.19 342
13717.29 341
13718.40 363
13719.50 374
13720.61 437
13721.72 415
13722.82 403
13723.93 401
13725.04 409
13726.14 418
13727.25 451
13728.36 440
13729.46 461
13730.57 486
13731.68 462
13732.78 460
13733.89 413
13735.00 407
13736.11 416
13737.21 432
13738.32 454
13739.43 490
13740.53 420
13741.64 494
13742.75 438
13743.86 423
13744.96 503
13746.07 495
13747.18 449
13748.29 449
13749.39 455
13750.50 498
13751.61 480
13752.72 523
13753.82 554
13754.93 505
13756.04 498
13757.15 536
13758.26 589
13759.36 549
13760.47 584
13761.58 598
13762.69 571
13763.80 578
13764.91 635
13766.01 653
13767.12 754
13768.23 678
13769.34 802
13770.45 826
13771.56 856
13772.66 887
13773.77 893
13774.88 976
13775.99 993
13777.10 1053
13778.21 947
13779.32 965
13780.42 860
13781.53 846
13782.64 878
13783.75 788
13784.86 722
13785.97 709
13787.08 648
13788.19 604
13789.30 583
13790.41 516
13791.52 458
13792.63 498
13793.73 456
13794.84 503
13795.95 501
13797.06 460
13798.17 456
13799.28 481
13800.39 489
13801.50 434
13802.61 419
13803.72 424
13804.83 460
13805.94 426
13807.05 470
13808.16 404
13809.27 388
13810.38 397
13811.49 398
13812.60 395
13813.71 376
13814.82 368
13815.93 383
13817.04 378
13818.15 366
13819.26 393
13820.37 380
13821.48 377
13822.59 345
13823.71 370
13824.82 361
13825.93 341
13827.04 341
13828.15 330
13829.26 297
13830.37 310
13831.48 337
13832.59 348
13833.70 383
13834.81 357
13835.92 332
13837.04 356
13838.15 342
13839.26 350
13840.37 359
13841.48 370
13842.59 367
13843.70 347
13844.81 328
13845.93 341
13847.04 350
13848.15 338
13849.26 367
13850.37 338
13851.48 355
13852.60 339
13853.71 375
13854.82 332
13855.93 362
13857.04 377
13858.16 352
13859.27 380
13860.38 376
13861.49 408
13862.60 394
13863.72 365
13864.83 356
13865.94 385
13867.05 390
13868.17 391
13869.28 374
13870.39 382
13871.50 329
13872.62 402
13873.73 348
13874.84 371
13875.95 389
13877.07 354
13878.18 398
13879.29 334
13880.40 369
13881.52 388
13882.63 369
13883.74 349
13884.86 373
13885.97 376
13887.08 369
13888.20 374
13889.31 365
13890.42 367
13891.54 371
13892.65 370
13893.76 339
13894.88 382
13895.99 369
13897.10 424
13898.22 385
13899.33 396
13900.44 397
13901.56 437
13902.67 376
13903.79 420
13904.90 363
13906.01 396
13907.13 394
13908.24 380
13909.36 356
13910.47 354
13911.58 360
13912.70 371
13913.81 342
13914.93 349
13916.04 315
13917.16 301
13918.27 346
13919.38 320
13920.50 269
13921.61 293
13922.73 343
13923.84 319
13924.96 342
13926.07 321
13927.19 348
13928.30 320
13929.42 285
13930.53 355
13931.65 296
13932.76 320
13933.88 335
13934.99 359
13936.11 311
13937.22 330
13938.34 283
13939.45 331
13940.57 322
13941.68 313
13942.80 334
13943.91 331
13945.03 312
13946.14 301
13947.26 296
13948.38 308
13949.49 314
13950.61 337
13951.72 295
13952.84 293
13953.95 322
13955.07 367
13956.19 308
13957.30 301
13958.42 319
13959.53 316
13960.65 300
13961.77 302
13962.88 312
13964.00 307
13965.11 343
13966.23 322
13967.35 309
13968.46 303
13969.58 339
13970.70 336
13971.81 306
13972.93 277
13974.05 296
13975.16 325
13976.28 334
13977.40 303
13978.51 330
13979.63 303
13980.75 287
13981.86 294
13982.98 303
13984.10 298
13985.22 330
13986.33 317
13987.45 303
13988.57 303
13989.68 304
13990.80 303
13991.92 318
13993.04 300
13994.15 303
13995.27 299
13996.39 322
13997.51 322
13998.62 265
13999.74 295
14000.86 282
14001.98 288
14003.10 268
14004.21 267
14005.33 299
14006.45 300
14007.57 283
14008.68 300
14009.80 341
14010.92 335
14012.04 325
14013.16 277
14014.28 309
14015.39 293
14016.51 325
14017.63 328
14018.75 290
14019.87 285
14020.99 274
14022.10 259
14023.22 272
14024.34 298
14025.46 270
14026.58 295
14027.70 284
14028.82 309
14029.94 300
14031.05 247
14032.17 297
14033.29 316
14034.41 274
14035.53 297
14036.65 293
14037.77 320
14038.89 336
14040.01 271
14041.13 261
14042.25 273
14043.37 297
14044.49 286
14045.60 288
14046.72 293
14047.84 296
14048.96 319
14050.08 342
14051.20 323
14052.32 286
14053.44 318
14054.56 327
14055.68 317
14056.80 328
14057.92 310
14059.04 324
14060.16 280
14061.28 311
14062.40 325
14063.52 320
14064.64 326
14065.76 346
14066.88 359
14068.00 336
14069.12 353
14070.25 339
14071.37 353
14072.49 382
14073.61 383
14074.73 372
14075.85 426
14076.97 409
14078.09 405
14079.21 428
14080.33 412
14081.45 420
14082.57 417
14083.69 372
14084.82 436
14085.94 435
14087.06 462
14088.18 436
14089.30 445
14090.42 459
14091.54 446
14092.66 468
14093.79 486
14094.91 465
14096.03 493
14097.15 519
14098.27 550
14099.39 561
14100.52 565
14101.64 549
14102.76 528
14103.88 532
14105.00 493
14106.12 469
14107.25 497
14108.37 441
14109.49 430
14110.61 397
14111.74 397
14112.86 353
14113.98 375
14115.10 367
14116.22 380
14117.35 402
14118.47 371
14119.59 313
14120.71 334
14121.84 343
14122.96 310
14124.08 300
14125.20 325
14126.33 374
14127.45 334
14128.57 331
14129.70 323
14130.82 284
14131.94 297
14133.06 299
14134.19 286
14135.31 312
14136.43 273
14137.56 303
14138.68 317
14139.80 322
14140.93 293
14142.05 287
14143.17 282
14144.30 334
14145.42 311
14146.54 295
14147.67 323
14148.79 297
14149.91 318
14151.04 320
14152.16 307
14153.29 290
14154.41 300
14155.53 274
14156.66 268
14157.78 328
14158.91 334
14160.03 277
14161.15 318
14162.28 276
14163.40 298
14164.53 298
14165.65 271
14166.78 282
14167.90 257
14169.02 238
14170.15 295
14171.27 284
14172.40 286
14173.52 274
14174.65 273
14175.77 285
14176.90 293
14178.02 312
14179.15 295
14180.27 270
14181.40 310
14182.52 284
14183.65 292
14184.77 254
14185.90 292
14187.02 315
14188.15 309
14189.27 303
14190.40 297
14191.52 285
14192.65 272
14193.77 264
14194.90 272
14196.02 274
14197.15 303
14198.27 294
14199.40 246
14200.53 274
14201.65 282
14202.78 274
14203.90 279
14205.03 277
14206.16 301
14207.28 274
14208.41 303
14209.53 248
14210.66 296
14211.79 289
14212.91 302
14214.04 253
14215.16 251
14216.29 304
14217.42 252
14218.54 258
14219.67 249
14220.80 272
14221.92 285
14223.05 270
14224.18 278
14225.30 269
14226.43 285
14227.56 270
14228.68 260
14229.81 261
14230.94 274
14232.06 286
14233.19 283
14234.32 259
14235.44 259
14236.57 238
14237.70 255
14238.83 246
14239.95 251
14241.08 270
14242.21 273
14243.34 236
14244.46 244
14245.59 239
14246.72 275
14247.85 259
14248.97 222
14250.10 245
14251.23 211
14252.36 226
14253.48 248
14254.61 251
14255.74 249
14256.87 238
14258.00 258
14259.12 252
14260.25 245
14261.38 221
14262.51 263
14263.64 279
14264.76 271
14265.89 270
14267.02 242
14268.15 283
14269.28 256
14270.41 241
14271.53 233
14272.66 250
14273.79 250
14274.92 248
14276.05 265
14277.18 252
14278.31 229
14279.44 229
14280.56 215
14281.69 244
14282.82 243
14283.95 268
14285.08 291
14286.21 222
14287.34 238
14288.47 264
14289.60 200
14290.73 267
14291.86 250
14292.98 261
14294.11 228
14295.24 244
14296.37 214
14297.50 200
14298.63 214
14299.76 231
14300.89 205
14302.02 208
14303.15 256
14304.28 257
14305.41 213
14306.54 229
14307.67 253
14308.80 243
14309.93 219
14311.06 205
14312.19 232
14313.32 216
14314.45 204
14315.58 214
14316.71 213
14317.84 265
14318.97 244
14320.10 210
14321.23 193
14322.36 231
14323.49 216
14324.62 227
14325.76 203
14326.89 208
14328.02 171
14329.15 222
14330.28 211
14331.41 204
14332.54 223
14333.67 209
14334.80 230
14335.93 206
14337.06 231
14338.20 205
14339.33 204
14340.46 176
14341.59 202
14342.72 222
14343.85 216
14344.98 229
14346.12 199
14347.25 205
14348.38 211
14349.51 217
14350.64 202
14351.77 191
14352.90 213
14354.04 231
14355.17 205
14356.30 230
14357.43 238
14358.56 199
14359.70 209
14360.83 187
14361.96 195
14363.09 187
14364.22 207
14365.36 184
14366.49 201
14367.62 198
14368.75 217
14369.89 229
14371.02 181
14372.15 171
14373.28 209
14374.42 164
14375.55 187
14376.68 217
14377.81 181
14378.95 171
14380.08 201
14381.21 216
14382.35 191
14383.48 218
14384.61 229
14385.74 235
14386.88 196
14388.01 197
14389.14 201
14390.28 216
14391.41 219
14392.54 210
14393.68 191
14394.81 192
14395.94 208
14397.08 184
14398.21 199
14399.34 221
14400.48 209
14401.61 201
14402.75 201
14403.88 210
14405.01 233
14406.15 214
14407.28 203
14408.41 197
14409.55 202
14410.68 195
14411.82 203
14412.95 218
14414.08 220
14415.22 213
14416.35 192
14417.49 217
14418.62 211
14419.76 237
14420.89 216
14422.02 226
14423.16 210
14424.29 192
14425.43 198
14426.56 201
14427.70 221
14428.83 203
14429.97 200
14431.10 207
14432.24 173
14433.37 194
14434.51 199
14435.64 208
14436.78 214
14437.91 222
14439.05 230
14440.18 230
14441.32 193
14442.45 196
14443.59 234
14444.72 221
14445.86 217
14446.99 209
14448.13 221
14449.27 213
14450.40 185
14451.54 205
14452.67 206
14453.81 222
14454.94 222
14456.08 231
14457.22 231
14458.35 173
14459.49 220
14460.62 198
14461.76 186
14462.90 176
14464.03 182
14465.17 198
14466.30 223
14467.44 217
14468.58 224
14469.71 183
14470.85 226
14471.99 193
14473.12 217
14474.26 211
14475.40 222
14476.53 217
14477.67 193
14478.81 216
14479.94 216
14481.08 219
14482.22 213
14483.35 225
14484.49 238
14485.63 191
14486.76 166
14487.90 203
14489.04 203
14490.17 247
14491.31 206
14492.45 229
14493.59 204
14494.72 214
14495.86 232
14497.00 239
14498.14 248
14499.27 243
14500.41 247
14501.55 224
14502.69 208
14503.82 242
14504.96 235
14506.10 217
14507.24 228
14508.37 209
14509.51 245
14510.65 260
14511.79 249
14512.93 223
14514.06 241
14515.20 244
14516.34 213
14517.48 229
14518.62 240
14519.76 218
14520.89 217
14522.03 257
14523.17 284
14524.31 270
14525.45 258
14526.59 278
14527.73 268
14528.86 241
14530.00 235
14531.14 245
14532.28 273
14533.42 259
14534.56 233
14535.70 211
14536.84 195
14537.98 256
14539.11 256
14540.25 236
14541.39 212
14542.53 238
14543.67 223
14544.81 252
14545.95 254
14547.09 244
14548.23 246
14549.37 242
14550.51 248
14551.65 256
14552.79 229
14553.93 249
14555.07 223
14556.21 238
14557.35 216
14558.49 222
14559.63 266
14560.77 267
14561.91 239
14563.05 232
14564.19 240
14565.33 284
14566.47 223
14567.61 239
14568.75 241
14569.89 252
14571.03 270
14572.17 249
14573.31 247
14574.45 243
14575.59 263
14576.73 279
14577.87 284
14579.01 276
14580.15 274
14581.29 296
14582.43 269
14583.57 293
14584.71 259
14585.85 288
14587.00 286
14588.14 257
14589.28 258
14590.42 256
14591.56 271
14592.70 274
14593.84 324
14594.98 293
14596.12 299
14597.27 285
14598.41 281
14599.55 289
14600.69 315
14601.83 302
14602.97 309
14604.12 334
14605.26 330
14606.40 334
14607.54 342
14608.68 328
14609.82 321
14610.97 360
14612.11 377
14613.25 355
14614.39 372
14615.53 371
14616.68 373
14617.82 354
14618.96 349
14620.10 396
14621.25 404
14622.39 359
14623.53 366
14624.67 418
14625.81 365
14626.96 403
14628.10 458
14629.24 432
14630.39 460
14631.53 451
14632.67 460
14633.81 483
14634.96 493
14636.10 527
14637.24 607
14638.38 585
14639.53 552
14640.67 513
14641.81 506
14642.96 466
14644.10 523
14645.24 479
14646.39 429
14647.53 398
14648.67 408
14649.82 368
14650.96 386
14652.10 328
14653.25 305
14654.39 306
14655.53 328
14656.68 301
14657.82 298
14658.97 317
14660.11 304
14661.25 291
14662.40 287
14663.54 304
14664.69 282
14665.83 269
14666.97 297
14668.12 287
14669.26 254
14670.41 306
14671.55 271
14672.69 279
14673.84 257
14674.98 267
14676.13 278
14677.27 296
14678.42 297
14679.56 224
14680.71 257
14681.85 279
14683.00 288
14684.14 244
14685.29 221
14686.43 235
14687.57 240
14688.72 236
14689.86 235
14691.01 240
14692.15 240
14693.30 260
14694.45 245
14695.59 236
14696.74 231
14697.88 220
14699.03 285
14700.17 266
14701.32 230
14702.46 233
14703.61 248
14704.75 210
14705.90 222
14707.04 229
14708.19 230
14709.34 242
14710.48 240
14711.63 233
14712.77 220
14713.92 206
14715.07 226
14716.21 225
14717.36 202
14718.50 207
14719.65 246
14720.80 238
14721.94 207
14723.09 208
14724.24 247
14725.38 211
14726.53 259
14727.67 228
14728.82 220
14729.97 231
14731.11 208
14732.26 201
14733.41 219
14734.55 214
14735.70 242
14736.85 241
14737.99 243
14739.14 219
14740.29 205
14741.44 230
14742.58 234
14743.73 202
14744.88 206
14746.02 209
14747.17 237
14748.32 237
14749.47 205
14750.61 227
14751.76 209
14752.91 228
14754.06 222
14755.20 171
14756.35 176
14757.50 175
14758.65 239
14759.79 224
14760.94 212
14762.09 205
14763.24 210
14764.38 218
14765.53 203
14766.68 206
14767.83 188
14768.98 175
14770.13 216
14771.27 199
14772.42 200
14773.57 212
14774.72 199
14775.87 222
14777.01 236
14778.16 211
14779.31 222
14780.46 214
14781.61 246
14782.76 248
14783.91 207
14785.05 201
14786.20 221
14787.35 187
14788.50 175
14789.65 176
14790.80 200
14791.95 186
14793.10 188
14794.25 198
14795.39 187
14796.54 209
14797.69 190
14798.84 188
14799.99 170
14801.14 187
14802.29 155
14803.44 173
14804.59 204
14805.74 221
14806.89 173
14808.04 208
14809.19 170
14810.34 190
14811.49 184
14812.64 175
14813.79 175
14814.94 190
14816.09 175
14817.24 188
14818.39 201
14819.54 170
14820.69 201
14821.84 191
14822.99 223
14824.14 192
14825.29 179
14826.44 174
14827.59 184
14828.74 171
14829.89 179
14831.04 203
14832.19 180
14833.34 184
14834.49 178
14835.64 170
14836.79 157
14837.94 198
14839.09 195
14840.24 167
14841.40 175
14842.55 199
14843.70 178
14844.85 161
14846.00 183
14847.15 171
14848.30 156
14849.45 189
14850.60 184
14851.76 192
14852.91 200
14854.06 173
14855.21 181
14856.36 177
14857.51 157
14858.66 195
14859.82 159
14860.97 176
14862.12 196
14863.27 174
14864.42 159
14865.57 152
14866.73 174
14867.88 173
14869.03 175
14870.18 144
14871.33 154
14872.49 160
14873.64 161
14874.79 151
14875.94 166
14877.10 155
14878.25 174
14879.40 177
14880.55 154
14881.71 160
14882.86 156
14884.01 168
14885.16 171
14886.32 174
14887.47 169
14888.62 198
14889.77 179
14890.93 185
14892.08 189
14893.23 158
14894.39 181
14895.54 184
14896.69 172
14897.84 178
14899.00 189
14900.15 175
14901.30 186
14902.46 175
14903.61 163
14904.76 152
14905.92 183
14907.07 238
14908.22 194
14909.38 180
14910.53 158
14911.69 170
14912.84 182
14913.99 159
14915.15 177
14916.30 173
14917.45 169
14918.61 202
14919.76 192
14920.92 157
14922.07 145
14923.22 173
14924.38 195
14925.53 186
14926.69 196
14927.84 180
14928.99 169
14930.15 165
14931.30 179
14932.46 178
14933.61 210
14934.77 175
14935.92 207
14937.08 197
14938.23 206
14939.39 198
14940.54 157
14941.70 200
14942.85 208
14944.00 199
14945.16 167
14946.31 173
14947.47 191
14948.62 198
14949.78 231
14950.94 234
14952.09 182
14953.25 195
14954.40 237
14955.56 233
14956.71 196
14957.87 211
14959.02 201
14960.18 190
14961.33 213
14962.49 200
14963.64 184
14964.80 209
14965.96 192
14967.11 192
14968.27 186
14969.42 187
14970.58 179
14971.74 197
14972.89 217
14974.05 191
14975.20 196
14976.36 185
14977.52 191
14978.67 158
14979.83 184
14980.98 165
14982.14 173
14983.30 197
14984.45 176
14985.61 192
14986.77 194
14987.92 190
14989.08 162
14990.24 166
14991.39 165
14992.55 167
14993.71 207
14994.86 184
14996.02 214
14997.18 210
14998.33 187
14999.49 192
15000.65 170
15001.81 177
15002.96 212
15004.12 184
15005.28 177
15006.43 178
15007.59 169
15008.75 167
15009.91 186
15011.06 192
15012.22 150
15013.38 170
15014.54 136
15015.69 181
15016.85 173
15018.01 179
15019.17 190
15020.33 150
15021.48 153
15022.64 168
15023.80 154
15024.96 177
15026.12 159
15027.27 159
15028.43 168
15029.59 173
15030.75 144
15031.91 142
15033.07 158
15034.22 166
15035.38 177
15036.54 182
15037.70 164
15038.86 138
15040.02 174
15041.17 175
15042.33 156
15043.49 171
15044.65 176
15045.81 157
15046.97 167
15048.13 151
15049.29 175
15050.45 166
15051.60 163
15052.76 162
15053.92 153
15055.08 138
15056.24 155
15057.40 149
15058.56 152
15059.72 168
15060.88 166
15062.04 176
15063.20 161
15064.36 172
15065.52 164
15066.68 174
15067.84 193
15069.00 162
15070.16 164
15071.32 175
15072.48 139
15073.63 161
15074.79 146
15075.95 158
15077.11 180
15078.27 140
15079.44 150
15080.60 157
15081.76 125
15082.92 187
15084.08 196
15085.24 179
15086.40 163
15087.56 160
15088.72 163
15089.88 173
15091.04 170
15092.20 154
15093.36 166
15094.52 176
15095.68 133
15096.84 163
15098.00 153
15099.16 164
15100.32 174
15101.49 172
15102.65 163
15103.81 161
15104.97 169
15106.13 177
15107.29 174
15108.45 170
15109.61 166
15110.78 152
15111.94 156
15113.10 128
15114.26 123
15115.42 131
15116.58 151
15117.74 184
15118.91 161
15120.07 198
15121.23 153
15122.39 190
15123.55 183
15124.71 154
15125.88 161
15127.04 180
15128.20 158
15129.36 148
15130.52 149
15131.69 162
15132.85 164
15134.01 133
15135.17 174
15136.34 164
15137.50 172
15138.66 172
15139.82 164
15140.99 165
15142.15 164
15143.31 144
15144.47 149
15145.64 152
15146.80 167
15147.96 172
15149.12 173
15150.29 192
15151.45 173
15152.61 164
15153.78 157
15154.94 143
15156.10 150
15157.27 120
15158.43 122
15159.59 170
15160.75 152
15161.92 183
15163.08 178
15164.24 193
15165.41 145
15166.57 143
15167.74 179
15168.90 168
15170.06 165
15171.23 155
15172.39 153
15173.55 151
15174.72 155
15175.88 144
15177.05 160
15178.21 168
15179.37 178
15180.54 169
15181.70 163
15182.87 152
15184.03 162
15185.19 201
15186.36 157
15187.52 178
15188.69 211
15189.85 214
15191.02 168
15192.18 148
15193.34 175
15194.51 186
15195.67 167
15196.84 179
15198.00 167
15199.17 181
15200.33 190
15201.50 162
15202.66 182
15203.83 154
15204.99 190
15206.16 168
15207.32 186
15208.49 171
15209.65 177
15210.82 169
15211.98 188
15213.15 169
15214.31 176
15215.48 157
15216.64 134
15217.81 168
15218.97 154
15220.14 158
15221.31 172
15222.47 169
15223.64 178
15224.80 160
15225.97 170
15227.13 191
15228.30 186
15229.47 180
15230.63 194
15231.80 194
15232.96 212
15234.13 202
15235.30 197
15236.46 203
15237.63 222
15238.79 212
15239.96 191
15241.13 192
15242.29 194
15243.46 167
15244.63 175
15245.79 219
15246.96 203
15248.13 162
15249.29 158
15250.46 183
15251.63 188
15252.79 198
15253.96 188
15255.13 175
15256.29 177
15257.46 184
15258.63 176
15259.80 180
15260.96 154
15262.13 175
15263.30 169
15264.46 163
15265.63 139
15266.80 155
15267.97 177
15269.13 138
15270.30 151
15271.47 156
15272.64 140
15273.80 152
15274.97 176
15276.14 148
15277.31 160
15278.47 171
15279.64 164
15280.81 143
15281.98 132
15283.15 181
15284.31 163
15285.48 176
15286.65 164
15287.82 164
15288.99 146
15290.15 147
15291.32 142
15292.49 156
15293.66 173
15294.83 200
15296.00 177
15297.16 163
15298.33 148
15299.50 174
15300.67 172
15301.84 165
15303.01 147
15304.18 174
15305.35 147
15306.51 163
15307.68 149
15308.85 160
15310.02 164
15311.19 179
15312.36 176
15313.53 142
15314.70 166
15315.87 158
15317.04 182
15318.21 170
15319.37 164
15320.54 158
15321.71 177
15322.88 157
15324.05 162
15325.22 138
15326.39 134
15327.56 134
15328.73 136
15329.90 167
15331.07 135
15332.24 158
15333.41 172
15334.58 161
15335.75 122
15336.92 149
15338.09 166
15339.26 168
15340.43 138
15341.60 152
15342.77 139
15343.94 141
15345.11 143
15346.28 135
15347.45 143
15348.62 153
15349.79 135
15350.96 147
15352.13 142
15353.31 140
15354.48 136
15355.65 147
15356.82 150
15357.99 153
15359.16 150
15360.33 146
15361.50 137
15362.67 144
15363.84 144
15365.01 153
15366.19 139
15367.36 179
15368.53 141
15369.70 182
15370.87 156
15372.04 157
15373.21 147
15374.38 155
15375.56 154
15376.73 152
15377.90 135
15379.07 150
15380.24 138
15381.41 128
15382.59 148
15383.76 159
15384.93 152
15386.10 147
15387.27 145
15388.45 160
15389.62 170
15390.79 145
15391.96 134
15393.13 159
15394.31 157
15395.48 151
15396.65 156
15397.82 151
15399.00 157
15400.17 150
15401.34 147
15402.51 138
15403.69 149
15404.86 152
15406.03 142
15407.20 168
15408.38 155
15409.55 153
15410.72 136
15411.89 151
15413.07 152
15414.24 135
15415.41 167
15416.59 139
15417.76 158
15418.93 154
15420.11 152
15421.28 147
15422.45 156
15423.63 146
15424.80 145
15425.97 150
15427.15 142
15428.32 147
15429.49 153
15430.67 147
15431.84 134
15433.01 143
15434.19 153
15435.36 141
15436.54 137
15437.71 162
15438.88 181
15440.06 162
15441.23 126
15442.41 136
15443.58 141
15444.75 181
15445.93 153
15447.10 127
15448.28 148
15449.45 155
15450.63 154
15451.80 175
15452.97 158
15454.15 158
15455.32 180
15456.50 176
15457.67 130
15458.85 133
15460.02 154
15461.20 163
15462.37 168
15463.55 144
15464.72 139
15465.90 142
15467.07 123
15468.25 133
15469.42 145
15470.60 165
15471.77 161
15472.95 164
15474.12 156
15475.30 140
15476.47 130
15477.65 157
15478.82 138
15480.00 146
15481.17 153
15482.35 146
15483.53 155
15484.70 163
15485.88 172
15487.05 157
15488.23 175
15489.40 160
15490.58 141
15491.76 152
15492.93 146
15494.11 162
15495.28 131
15496.46 135
15497.64 143
15498.81 142
15499.99 151
15501.17 126
15502.34 144
15503.52 180
15504.69 169
15505.87 152
15507.05 153
15508.22 165
15509.40 154
15510.58 138
15511.75 159
15512.93 181
15514.11 153
15515.28 140
15516.46 151
15517.64 150
15518.81 147
15519.99 164
15521.17 140
15522.35 157
15523.52 161
15524.70 168
15525.88 195
15527.05 145
15528.23 133
15529.41 151
15530.59 148
15531.76 137
15532.94 150
15534.12 150
15535.30 169
15536.47 174
15537.65 160
15538.83 144
15540.01 154
15541.19 184
15542.36 196
15543.54 151
15544.72 143
15545.90 135
15547.08 147
15548.25 170
15549.43 151
15550.61 176
15551.79 179
15552.97 173
15554.14 164
15555.32 194
15556.50 150
15557.68 165
15558.86 190
15560.04 209
15561.22 176
15562.39 142
15563.57 143
15564.75 176
15565.93 176
15567.11 174
15568.29 166
15569.47 174
15570.65 161
15571.82 164
15573.00 166
15574.18 166
15575.36 152
15576.54 170
15577.72 190
15578.90 192
15580.08 181
15581.26 172
15582.44 162
15583.62 205
15584.80 162
15585.98 156
15587.16 150
15588.34 192
15589.51 163
15590.69 178
15591.87 188
15593.05 198
15594.23 200
15595.41 189
15596.59 195
15597.77 170
15598.95 192
15600.13 158
15601.31 193
15602.49 182
15603.67 194
15604.85 164
15606.03 162
15607.21 168
15608.40 178
15609.58 209
15610.76 189
15611.94 183
15613.12 189
15614.30 196
15615.48 187
15616.66 216
15617.84 168
15619.02 177
15620.20 180
15621.38 204
15622.56 191
15623.74 234
15624.93 232
15626.11 198
15627.29 217
15628.47 204
15629.65 200
15630.83 216
15632.01 206
15633.19 252
15634.37 223
15635.56 226
15636.74 244
15637.92 248
15639.10 199
15640.28 214
15641.46 226
15642.65 215
15643.83 230
15645.01 242
15646.19 210
15647.37 206
15648.55 236
15649.74 234
15650.92 228
15652.10 255
15653.28 224
15654.46 270
15655.65 259
15656.83 299
15658.01 264
15659.19 226
15660.38 239
15661.56 252
15662.74 256
15663.92 268
15665.11 265
15666.29 243
15667.47 247
15668.65 280
15669.84 309
15671.02 237
15672.20 207
15673.38 213
15674.57 260
15675.75 245
15676.93 236
15678.12 235
15679.30 245
15680.48 235
15681.67 239
15682.85 253
15684.03 234
15685.22 224
15686.40 253
15687.58 209
15688.77 210
15689.95 219
15691.13 223
15692.32 246
15693.50 230
15694.68 239
15695.87 219
15697.05 228
15698.23 256
15699.42 236
15700.60 212
15701.79 203
15702.97 205
15704.15 240
15705.34 256
15706.52 236
15707.71 237
15708.89 260
15710.07 276
15711.26 227
15712.44 239
15713.63 230
15714.81 242
15716.00 244
15717.18 210
15718.37 213
15719.55 238
15720.73 237
15721.92 228
15723.10 221
15724.29 235
15725.47 269
15726.66 265
15727.84 263
15729.03 220
15730.21 210
15731.40 276
15732.58 261
15733.77 255
15734.95 235
15736.14 232
15737.32 219
15738.51 250
15739.69 259
15740.88 249
15742.07 272
15743.25 246
15744.44 259
15745.62 251
15746.81 238
15747.99 246
15749.18 263
15750.36 259
15751.55 272
15752.74 251
15753.92 278
15755.11 287
15756.29 294
15757.48 230
15758.67 260
15759.85 288
15761.04 264
15762.22 302
15763.41 278
15764.60 284
15765.78 249
15766.97 245
15768.16 271
15769.34 288
15770.53 242
15771.72 247
15772.90 239
15774.09 260
15775.28 233
15776.46 250
15777.65 235
15778.84 249
15780.02 265
15781.21 240
15782.40 234
15783.58 220
15784.77 195
15785.96 217
15787.14 225
15788.33 227
15789.52 228
15790.71 221
15791.89 247
15793.08 224
15794.27 217
15795.46 205
15796.64 241
15797.83 225
15799.02 219
15800.21 193
15801.39 193
15802.58 226
15803.77 210
15804.96 181
15806.14 180
15807.33 220
15808.52 217
15809.71 225
15810.90 173
15812.08 195
15813.27 202
15814.46 222
15815.65 185
15816.84 192
15818.03 161
15819.21 176
15820.40 185
15821.59 170
15822.78 174
15823.97 185
15825.16 190
15826.35 177
15827.53 206
15828.72 179
15829.91 212
15831.10 188
15832.29 169
15833.48 198
15834.67 192
15835.86 181
15837.04 210
15838.23 213
15839.42 170
15840.61 190
15841.80 167
15842.99 186
15844.18 189
15845.37 158
15846.56 167
15847.75 168
15848.94 166
15850.13 187
15851.32 186
15852.51 211
15853.70 189
15854.89 194
15856.07 155
15857.26 202
15858.45 176
15859.64 192
15860.83 222
15862.02 203
15863.21 183
15864.40 188
15865.59 176
15866.78 193
15867.97 170
15869.16 191
15870.36 189
15871.55 167
15872.74 213
15873.93 168
15875.12 170
15876.31 177
15877.50 182
15878.69 169
15879.88 195
15881.07 200
15882.26 182
15883.45 201
15884.64 194
15885.83 219
15887.02 230
15888.21 203
15889.41 176
15890.60 174
15891.79 197
15892.98 171
15894.17 174
15895.36 191
15896.55 201
15897.74 187
15898.93 178
15900.13 156
15901.32 155
15902.51 198
15903.70 179
15904.89 220
15906.08 215
15907.28 210
15908.47 216
15909.66 208
15910.85 192
15912.04 172
15913.23 180
15914.43 183
15915.62 194
15916.81 194
15918.00 183
15919.19 193
15920.39 210
15921.58 197
15922.77 218
15923.96 193
15925.16 192
15926.35 187
15927.54 185
15928.73 166
15929.93 207
15931.12 189
15932.31 176
15933.50 197
15934.70 182
15935.89 199
15937.08 183
15938.27 195
15939.47 184
15940.66 214
15941.85 217
15943.05 191
15944.24 170
15945.43 166
15946.63 174
15947.82 177
15949.01 153
15950.21 159
15951.40 203
15952.59 168
15953.79 184
15954.98 166
15956.17 165
15957.37 177
15958.56 176
15959.75 184
15960.95 158
15962.14 164
15963.33 160
15964.53 148
15965.72 172
15966.92 155
15968.11 170
15969.30 165
15970.50 162
15971.69 134
15972.89 156
15974.08 157
15975.27 166
15976.47 150
15977.66 168
15978.86 161
15980.05 149
15981.25 177
15982.44 173
15983.63 152
15984.83 164
15986.02 141
15987.22 163
15988.41 131
15989.61 125
15990.80 142
15992.00 181
15993.19 135
15994.39 135
15995.58 143
15996.78 131
15997.97 144
15999.17 142
16000.36 169
16001.56 162
16002.75 147
16003.95 154
16005.14 157
16006.34 141
16007.53 159
16008.73 167
16009.93 146
16011.12 141
16012.32 154
16013.51 171
16014.71 159
16015.90 130
16017.10 132
16018.30 132
16019.49 145
16020.69 157
16021.88 152
16023.08 150
16024.28 158
16025.47 170
16026.67 138
16027.86 114
16029.06 142
16030.26 127
16031.45 147
16032.65 135
16033.85 155
16035.04 152
16036.24 146
16037.43 154
16038.63 162
16039.83 153
16041.02 128
16042.22 132
16043.42 118
16044.61 123
16045.81 154
16047.01 142
16048.21 126
16049.40 135
16050.60 171
16051.80 122
16052.99 154
16054.19 152
16055.39 119
16056.59 148
16057.78 130
16058.98 125
16060.18 122
16061.37 147
16062.57 118
16063.77 129
16064.97 138
16066.16 133
16067.36 147
16068.56 156
16069.76 135
16070.96 140
16072.15 172
16073.35 164
16074.55 129
16075.75 140
16076.95 123
16078.14 170
16079.34 148
16080.54 140
16081.74 129
16082.94 147
16084.13 139
16085.33 123
16086.53 138
16087.73 134
16088.93 112
16090.13 110
16091.33 110
16092.52 127
16093.72 109
16094.92 151
16096.12 152
16097.32 145
16098.52 136
16099.72 114
16100.92 150
16102.11 143
16103.31 157
16104.51 160
16105.71 142
16106.91 158
16108.11 158
16109.31 140
16110.51 145
16111.71 111
16112.91 149
16114.11 159
16115.31 134
16116.51 131
16117.70 136
16118.90 127
16120.10 118
16121.30 133
16122.50 136
16123.70 119
16124.90 127
16126.10 148
16127.30 118
16128.50 126
16129.70 122
16130.90 116
16132.10 166
16133.30 137
16134.50 117
16135.70 141
16136.90 152
16138.10 133
16139.30 118
16140.50 128
16141.71 140
16142.91 152
16144.11 128
16145.31 142
16146.51 146
16147.71 139
16148.91 143
16150.11 127
16151.31 168
16152.51 114
16153.71 133
16154.91 151
16156.11 166
16157.31 153
16158.52 136
16159.72 122
16160.92 129
16162.12 153
16163.32 139
16164.52 146
16165.72 124
16166.92 140
16168.13 127
16169.33 112
16170.53 125
16171.73 163
16172.93 149
16174.13 126
16175.34 129
16176.54 140
16177.74 120
16178.94 107
16180.14 124
16181.34 135
16182.55 130
16183.75 146
16184.95 138
16186.15 144
16187.35 161
16188.56 142
16189.76 165
16190.96 124
16192.16 145
16193.37 158
16194.57 153
16195.77 122
16196.97 149
16198.18 144
16199.38 140
16200.58 167
16201.78 120
16202.99 141
16204.19 158
16205.39 169
16206.60 161
16207.80 150
16209.00 133
16210.20 141
16211.41 154
16212.61 142
16213.81 136
16215.02 120
16216.22 147
16217.42 170
16218.63 152
16219.83 151
16221.03 175
16222.24 171
16223.44 157
16224.64 167
16225.85 165
16227.05 133
16228.25 133
16229.46 119
16230.66 144
16231.87 168
16233.07 158
16234.27 162
16235.48 146
16236.68 153
16237.89 153
16239.09 149
16240.29 159
16241.50 153
16242.70 151
16243.91 161
16245.11 147
16246.31 140
16247.52 152
16248.72 166
16249.93 171
16251.13 155
16252.34 167
16253.54 185
16254.75 172
16255.95 157
16257.16 147
16258.36 174
16259.57 171
16260.77 158
16261.97 155
16263.18 142
16264.38 128
16265.59 150
16266.80 154
16268.00 170
16269.21 151
16270.41 170
16271.62 150
16272.82 141
16274.03 149
16275.23 153
16276.44 149
16277.64 147
16278.85 162
16280.05 155
16281.26 152
16282.47 165
16283.67 166
16284.88 156
16286.08 170
16287.29 143
16288.49 185
16289.70 171
16290.91 176
16292.11 157
16293.32 144
16294.52 165
16295.73 155
16296.94 147
16298.14 203
16299.35 158
16300.56 180
16301.76 190
16302.97 189
16304.18 177
16305.38 161
16306.59 181
16307.79 210
16309.00 183
16310.21 165
16311.42 172
16312.62 158
16313.83 173
16315.04 192
16316.24 185
16317.45 182
16318.66 170
16319.86 186
16321.07 190
16322.28 150
16323.49 169
16324.69 181
16325.90 160
16327.11 160
16328.31 165
16329.52 140
16330.73 178
16331.94 197
16333.14 136
16334.35 164
16335.56 140
16336.77 150
16337.98 176
16339.18 152
16340.39 182
16341.60 168
16342.81 151
16344.01 155
16345.22 137
16346.43 164
16347.64 156
16348.85 151
16350.05 172
16351.26 145
16352.47 144
16353.68 150
16354.89 146
16356.10 150
16357.30 128
16358.51 134
16359.72 137
16360.93 144
16362.14 145
16363.35 130
16364.56 139
16365.77 150
16366.97 142
16368.18 112
16369.39 169
16370.60 183
16371.81 140
16373.02 152
16374.23 138
16375.44 159
16376.65 131
16377.86 157
16379.06 113
16380.27 148
16381.48 139
16382.69 134
16383.90 136
16385.11 124
16386.32 130
16387.53 117
16388.74 131
16389.95 166
16391.16 161
16392.37 118
16393.58 130
16394.79 124
16396.00 117
16397.21 124
16398.42 136
16399.63 152
16400.84 107
16402.05 124
16403.26 140
16404.47 141
16405.68 160
16406.89 140
16408.10 125
16409.31 129
16410.52 126
16411.73 151
16412.94 138
16414.15 116
16415.36 127
16416.57 118
16417.78 128
16419.00 129
16420.21 135
16421.42 136
16422.63 116
16423.84 118
16425.05 124
16426.26 132
16427.47 123
16428.68 127
16429.89 146
16431.11 130
16432.32 151
16433.53 131
16434.74 166
16435.95 152
16437.16 141
16438.37 138
16439.59 124
16440.80 129
16442.01 155
16443.22 131
16444.43 125
16445.64 127
16446.86 146
16448.07 144
16449.28 134
16450.49 127
16451.70 147
16452.91 154
16454.13 127
16455.34 108
16456.55 113
16457.76 135
16458.98 140
16460.19 127
16461.40 115
16462.61 121
16463.82 140
16465.04 135
16466.25 131
16467.46 145
16468.67 137
16469.89 138
16471.10 147
16472.31 132
16473.53 110
16474.74 128
16475.95 183
16477.16 160
16478.38 136
16479.59 137
16480.80 151
16482.02 143
16483.23 126
16484.44 101
16485.66 134
16486.87 117
16488.08 143
16489.30 129
16490.51 127
16491.72 117
16492.94 129
16494.15 130
16495.36 132
16496.58 135
16497.79 138
16499.00 139
16500.22 123
16501.43 113
16502.65 140
16503.86 139
16505.07 145
16506.29 133
16507.50 139
16508.71 120
16509.93 126
16511.14 123
16512.36 134
16513.57 132
16514.79 124
16516.00 138
16517.21 132
16518.43 122
16519.64 119
16520.86 110
16522.07 166
16523.29 108
16524.50 130
16525.72 123
16526.93 125
16528.15 121
16529.36 137
16530.58 127
16531.79 142
16533.01 112
16534.22 125
16535.44 114
16536.65 115
16537.87 134
16539.08 163
16540.30 152
16541.51 174
16542.73 155
16543.94 147
16545.16 126
16546.37 148
16547.59 131
16548.80 128
16550.02 123
16551.24 130
16552.45 135
16553.67 115
16554.88 149
16556.10 153
16557.31 136
16558.53 126
16559.75 122
16560.96 131
16562.18 122
16563.39 135
16564.61 133
16565.83 147
16567.04 120
16568.26 140
16569.47 157
16570.69 133
16571.91 127
16573.12 133
16574.34 147
16575.56 147
16576.77 146
16577.99 174
16579.21 156
16580.42 154
16581.64 137
16582.86 154
16584.07 138
16585.29 158
16586.51 175
16587.72 190
16588.94 156
16590.16 142
16591.38 149
16592.59 183
16593.81 162
16595.03 141
16596.24 149
16597.46 194
16598.68 155
16599.90 165
16601.11 167
16602.33 147
16603.55 135
16604.77 136
16605.98 136
16607.20 149
16608.42 113
16609.64 120
16610.86 124
16612.07 156
16613.29 156
16614.51 127
16615.73 158
16616.95 153
16618.16 166
16619.38 166
16620.60 109
16621.82 102
16623.04 150
16624.25 137
16625.47 126
16626.69 101
16627.91 140
16629.13 133
16630.35 118
16631.57 129
16632.78 106
16634.00 134
16635.22 124
16636.44 134
16637.66 133
16638.88 118
16640.10 106
16641.32 154
16642.53 114
16643.75 115
16644.97 133
16646.19 128
16647.41 142
16648.63 152
16649.85 127
16651.07 123
16652.29 134
16653.51 128
16654.73 128
16655.95 124
16657.17 119
16658.39 138
16659.61 123
16660.83 115
16662.04 117
16663.26 138
16664.48 131
16665.70 121
16666.92 121
16668.14 136
16669.36 134
16670.58 133
16671.80 117
16673.02 109
16674.24 122
16675.46 111
16676.68 117
16677.91 155
16679.13 128
16680.35 128
16681.57 129
16682.79 136
16684.01 148
16685.23 135
16686.45 121
16687.67 132
16688.89 140
16690.11 113
16691.33 127
16692.55 162
16693.77 126
16694.99 116
16696.21 120
16697.44 136
16698.66 139
16699.88 134
16701.10 136
16702.32 126
16703.54 139
16704.76 123
16705.98 142
16707.21 160
16708.43 117
16709.65 137
16710.87 159
16712.09 125
16713.31 134
16714.53 127
16715.76 95
16716.98 117
16718.20 111
16719.42 119
16720.64 118
16721.87 133
16723.09 121
16724.31 132
16725.53 110
16726.75 114
16727.98 134
16729.20 103
16730.42 103
16731.64 122
16732.86 125
16734.09 120
16735.31 119
16736.53 132
16737.75 125
16738.98 138
16740.20 127
16741.42 120
16742.64 125
16743.87 121
16745.09 138
16746.31 145
16747.54 117
16748.76 122
16749.98 133
16751.20 125
16752.43 126
16753.65 126
16754.87 127
16756.10 122
16757.32 116
16758.54 117
16759.77 124
16760.99 120
16762.21 115
16763.44 139
16764.66 128
16765.88 124
16767.11 123
16768.33 98
16769.55 113
16770.78 133
16772.00 116
16773.23 104
16774.45 116
16775.67 138
16776.90 119
16778.12 127
16779.35 110
16780.57 109
16781.79 139
16783.02 125
16784.24 119
16785.47 138
16786.69 145
16787.91 142
16789.14 131
16790.36 127
16791.59 106
16792.81 118
16794.04 92
16795.26 123
16796.49 129
16797.71 134
16798.94 136
16800.16 140
16801.38 122
16802.61 140
16803.83 124
16805.06 151
16806.28 153
16807.51 130
16808.73 150
16809.96 125
16811.18 97
16812.41 107
16813.64 116
16814.86 149
16816.09 124
16817.31 135
16818.54 153
16819.76 133
16820.99 140
16822.21 145
16823.44 105
16824.66 120
16825.89 113
16827.12 125
16828.34 141
16829.57 134
16830.79 127
16832.02 133
16833.25 134
16834.47 125
16835.70 115
16836.92 122
16838.15 132
16839.38 117
16840.60 99
16841.83 151
16843.06 135
16844.28 164
16845.51 159
16846.73 153
16847.96 127
16849.19 147
16850.41 138
16851.64 144
16852.87 159
16854.09 153
16855.32 142
16856.55 161
16857.77 135
16859.00 139
16860.23 147
16861.46 148
16862.68 138
16863.91 154
16865.14 158
16866.36 154
16867.59 171
16868.82 141
16870.05 159
16871.27 163
16872.50 157
16873.73 160
16874.96 176
16876.18 183
16877.41 171
16878.64 185
16879.87 137
16881.09 127
16882.32 156
16883.55 158
16884.78 159
16886.01 172
16887.23 160
16888.46 165
16889.69 141
16890.92 131
16892.15 152
16893.37 166
16894.60 190
16895.83 162
16897.06 158
16898.29 156
16899.51 139
16900.74 148
16901.97 136
16903.20 125
16904.43 159
16905.66 157
16906.89 173
16908.12 144
16909.34 180
16910.57 151
16911.80 128
16913.03 151
16914.26 144
16915.49 137
16916.72 143
16917.95 139
16919.18 133
16920.40 147
16921.63 180
16922.86 159
16924.09 139
16925.32 132
16926.55 143
16927.78 140
16929.01 140
16930.24 141
16931.47 162
16932.70 129
16933.93 144
16935.16 132
16936.39 139
16937.62 149
16938.85 142
16940.08 120
16941.31 126
16942.54 109
16943.77 115
16945.00 141
16946.23 145
16947.46 115
16948.69 107
16949.92 145
16951.15 114
16952.38 126
16953.61 157
16954.84 149
16956.07 148
16957.30 150
16958.53 139
16959.76 137
16960.99 130
16962.22 120
16963.45 118
16964.68 127
16965.92 101
16967.15 127
16968.38 127
16969.61 127
16970.84 113
16972.07 135
16973.30 133
16974.53 123
16975.76 128
16976.99 122
16978.23 121
16979.46 107
16980.69 124
16981.92 147
16983.15 136
16984.38 127
16985.61 115
16986.85 133
16988.08 118
16989.31 135
16990.54 126
16991.77 112
16993.00 136
16994.24 138
16995.47 133
16996.70 145
16997.93 115
16999.16 102
17000.40 126
17001.63 139
17002.86 124
17004.09 125
17005.32 134
17006.56 124
17007.79 119
17009.02 126
17010.25 135
17011.49 121
17012.72 125
17013.95 140
17015.18 142
17016.42 142
17017.65 138
17018.88 116
17020.12 129
17021.35 133
17022.58 122
17023.81 147
17025.05 113
17026.28 117
17027.51 126
17028.75 128
17029.98 115
17031.21 137
17032.45 135
17033.68 126
17034.91 137
17036.15 122
17037.38 133
17038.61 112
17039.85 111
17041.08 123
17042.31 96
17043.55 123
17044.78 120
17046.01 114
17047.25 121
17048.48 107
17049.72 141
17050.95 107
17052.18 89
17053.42 109
17054.65 129
17055.89 119
17057.12 120
17058.35 133
17059.59 119
17060.82 117
17062.06 121
17063.29 113
17064.53 110
17065.76 129
17066.99 120
17068.23 126
17069.46 129
17070.70 115
17071.93 108
17073.17 121
17074.40 107
17075.64 119
17076.87 109
17078.11 102
17079.34 115
17080.58 128
17081.81 113
17083.05 88
17084.28 115
17085.52 124
17086.75 114
17087.99 127
17089.22 128
17090.46 137
17091.69 134
17092.93 152
17094.16 134
17095.40 124
17096.64 130
17097.87 135
17099.11 125
17100.34 123
17101.58 109
17102.81 90
17104.05 112
17105.29 119
17106.52 113
17107.76 105
17108.99 112
17110.23 111
17111.47 106
17112.70 113
17113.94 102
17115.17 115
17116.41 104
17117.65 114
17118.88 135
17120.12 113
17121.36 109
17122.59 119
17123.83 117
17125.07 106
17126.30 138
17127.54 114
17128.78 106
17130.01 124
17131.25 108
17132.49 126
17133.72 114
17134.96 127
17136.20 124
17137.43 125
17138.67 126
17139.91 104
17141.15 92
17142.38 128
17143.62 105
17144.86 120
17146.10 105
17147.33 122
17148.57 110
17149.81 136
17151.05 110
17152.28 108
17153.52 114
17154.76 127
17156.00 130
17157.23 142
17158.47 139
17159.71 99
17160.95 101
17162.19 95
17163.42 99
17164.66 119
17165.90 125
17167.14 112
17168.38 106
17169.61 108
17170.85 120
17172.09 138
17173.33 112
17174.57 97
17175.81 114
17177.04 116
17178.28 119
17179.52 122
17180.76 105
17182.00 103
17183.24 102
17184.48 114
17185.71 125
17186.95 106
17188.19 112
17189.43 110
17190.67 112
17191.91 112
17193.15 104
17194.39 115
17195.63 113
17196.87 101
17198.11 101
17199.34 111
17200.58 136
17201.82 147
17203.06 114
17204.30 117
17205.54 122
17206.78 140
17208.02 112
17209.26 124
17210.50 112
17211.74 98
17212.98 118
17214.22 105
17215.46 98
17216.70 113
17217.94 111
17219.18 92
17220.42 96
17221.66 117
17222.90 116
17224.14 110
17225.38 94
17226.62 98
17227.86 115
17229.10 103
17230.34 96
17231.58 101
17232.82 88
17234.06 90
17235.30 97
17236.54 112
17237.78 107
17239.03 95
17240.27 111
17241.51 118
17242.75 90
17243.99 119
17245.23 119
17246.47 146
17247.71 119
17248.95 118
17250.19 104
17251.43 112
17252.68 126
17253.92 113
17255.16 92
17256.40 114
17257.64 112
17258.88 117
17260.12 111
17261.37 110
17262.61 111
17263.85 139
17265.09 102
17266.33 106
17267.57 86
17268.82 107
17270.06 109
17271.30 96
17272.54 107
17273.78 104
17275.03 90
17276.27 113
17277.51 88
17278.75 80
17279.99 104
17281.24 103
17282.48 102
17283.72 109
17284.96 105
17286.21 96
17287.45 135
17288.69 115
17289.93 99
17291.18 140
17292.42 111
17293.66 137
17294.90 145
17296.15 96
17297.39 119
17298.63 94
17299.88 118
17301.12 99
17302.36 93
17303.60 98
17304.85 99
17306.09 102
17307.33 98
17308.58 121
17309.82 105
17311.06 97
17312.31 85
17313.55 92
17314.79 133
17316.04 114
17317.28 123
17318.52 105
17319.77 108
17321.01 98
17322.26 107
17323.50 116
17324.74 126
17325.99 94
17327.23 105
17328.48 101
17329.72 92
17330.96 95
17332.21 108
17333.45 80
17334.70 104
17335.94 122
17337.18 96
17338.43 121
17339.67 96
17340.92 111
17342.16 139
17343.41 116
17344.65 116
17345.90 112
17347.14 110
17348.38 102
17349.63 84
17350.87 93
17352.12 121
17353.36 131
17354.61 111
17355.85 100
17357.10 106
17358.34 124
17359.59 106
17360.83 116
17362.08 116
17363.32 104
17364.57 129
17365.81 97
17367.06 90
17368.31 104
17369.55 109
17370.80 98
17372.04 115
17373.29 115
17374.53 120
17375.78 86
17377.02 101
17378.27 94
17379.52 112
17380.76 108
17382.01 93
17383.25 116
17384.50 108
17385.75 111
17386.99 108
17388.24 117
17389.48 120
17390.73 112
17391.98 101
17393.22 113
17394.47 98
17395.71 119
17396.96 117
17398.21 113
17399.45 120
17400.70 109
17401.95 111
17403.19 119
17404.44 98
17405.69 91
17406.93 108
17408.18 120
17409.43 122
17410.67 115
17411.92 102
17413.17 108
17414.42 122
17415.66 126
17416.91 103
17418.16 81
17419.40 112
17420.65 123
17421.90 106
17423.15 110
17424.39 92
17425.64 135
17426.89 131
17428.14 123
17429.38 117
17430.63 142
17431.88 155
17433.13 148
17434.37 118
17435.62 94
17436.87 145
17438.12 107
17439.37 94
17440.61 120
17441.86 99
17443.11 135
17444.36 131
17445.61 124
17446.85 104
17448.10 125
17449.35 124
17450.60 121
17451.85 111
17453.10 119
17454.34 137
17455.59 114
17456.84 100
17458.09 121
17459.34 108
17460.59 91
17461.84 96
17463.09 100
17464.33 118
17465.58 141
17466.83 109
17468.08 138
17469.33 121
17470.58 125
17471.83 100
17473.08 140
17474.33 107
17475.58 118
17476.83 140
17478.07 138
17479.32 145
17480.57 122
17481.82 130
17483.07 144
17484.32 122
17485.57 118
17486.82 118
17488.07 133
17489.32 119
17490.57 110
17491.82 128
17493.07 119
17494.32 128
17495.57 107
17496.82 103
17498.07 111
17499.32 117
17500.57 98
17501.82 94
17503.07 116
17504.32 128
17505.57 164
17506.82 120
17508.07 123
17509.32 122
17510.57 129
17511.82 127
17513.07 112
17514.32 118
17515.58 103
17516.83 110
17518.08 144
17519.33 141
17520.58 124
17521.83 121
17523.08 120
17524.33 129
17525.58 125
17526.83 136
17528.08 130
17529.34 138
17530.59 131
17531.84 153
17533.09 140
17534.34 151
17535.59 144
17536.84 146
17538.09 144
17539.35 134
17540.60 123
17541.85 130
17543.10 120
17544.35 136
17545.60 134
17546.86 146
17548.11 134
17549.36 120
17550.61 151
17551.86 117
17553.12 118
17554.37 115
17555.62 118
17556.87 160
17558.12 134
17559.38 140
17560.63 130
17561.88 120
17563.13 136
17564.39 108
17565.64 129
17566.89 133
17568.14 143
17569.40 116
17570.65 132
17571.90 111
17573.15 124
17574.41 157
17575.66 116
17576.91 112
17578.17 121
17579.42 120
17580.67 132
17581.92 128
17583.18 123
17584.43 125
17585.68 138
17586.94 116
17588.19 125
17589.44 143
17590.70 152
17591.95 133
17593.20 105
17594.46 136
17595.71 129
17596.97 121
17598.22 138
17599.47 132
17600.73 125
17601.98 143
17603.23 140
17604.49 134
17605.74 119
17607.00 116
17608.25 120
17609.50 116
17610.76 136
17612.01 115
17613.27 124
17614.52 124
17615.77 116
17617.03 132
17618.28 117
17619.54 134
17620.79 121
17622.05 132
17623.30 127
17624.56 131
17625.81 120
17627.06 121
17628.32 144
17629.57 128
17630.83 89
17632.08 114
17633.34 121
17634.59 122
17635.85 110
17637.10 108
17638.36 120
17639.61 124
17640.87 127
17642.12 118
17643.38 94
17644.63 100
17645.89 131
17647.15 128
17648.40 123
17649.66 104
17650.91 118
17652.17 107
17653.42 115
17654.68 143
17655.93 133
17657.19 116
17658.45 116
17659.70 109
17660.96 99
17662.21 114
17663.47 97
17664.73 97
17665.98 105
17667.24 110
17668.49 124
17669.75 136
17671.01 106
17672.26 107
17673.52 114
17674.77 101
17676.03 108
17677.29 109
17678.54 117
17679.80 115
17681.06 86
17682.31 89
17683.57 89
17684.83 119
17686.08 105
17687.34 101
17688.60 121
17689.85 104
17691.11 115
17692.37 99
17693.63 102
17694.88 110
17696.14 102
17697.40 107
17698.65 89
17699.91 92
17701.17 104
17702.43 109
17703.68 110
17704.94 130
17706.20 95
17707.46 108
17708.71 93
17709.97 93
17711.23 107
17712.49 101
17713.74 103
17715.00 115
17716.26 110
17717.52 96
17718.78 98
17720.03 119
17721.29 96
17722.55 98
17723.81 89
17725.07 105
17726.32 111
17727.58 90
17728.84 100
17730.10 109
17731.36 97
17732.62 110
17733.87 97
17735.13 107
17736.39 109
17737.65 118
17738.91 108
17740.17 104
17741.43 114
17742.69 103
17743.94 119
17745.20 130
17746.46 108
17747.72 103
17748.98 83
17750.24 109
17751.50 120
17752.76 94
17754.02 112
17755.28 117
17756.53 83
17757.79 90
17759.05 109
17760.31 129
17761.57 117
17762.83 95
17764.09 103
17765.35 113
17766.61 120
17767.87 107
17769.13 96
17770.39 118
17771.65 121
17772.91 119
17774.17 108
17775.43 89
17776.69 97
17777.95 98
17779.21 92
17780.47 96
17781.73 95
17782.99 82
17784.25 99
17785.51 99
17786.77 106
17788.03 97
17789.29 121
17790.55 100
17791.81 105
17793.07 87
17794.33 90
17795.59 106
17796.86 116
17798.12 93
17799.38 100
17800.64 93
17801.90 104
17803.16 105
17804.42 106
17805.68 120
17806.94 95
17808.20 114
17809.47 116
17810.73 84
17811.99 103
17813.25 80
17814.51 125
17815.77 105
17817.03 106
17818.29 102
17819.56 96
17820.82 74
17822.08 90
17823.34 109
17824.60 105
17825.86 102
17827.13 105
17828.39 95
17829.65 119
17830.91 109
17832.17 108
17833.44 120
17834.70 120
17835.96 82
17837.22 89
17838.48 109
17839.75 108
17841.01 73
17842.27 91
17843.53 96
17844.80 114
17846.06 112
17847.32 125
17848.58 103
17849.85 97
17851.11 100
17852.37 86
17853.63 105
17854.90 101
17856.16 99
17857.42 134
17858.69 120
17859.95 96
17861.21 111
17862.47 98
17863.74 95
17865.00 94
17866.26 88
17867.53 103
17868.79 101
17870.05 116
17871.32 97
17872.58 86
17873.84 97
17875.11 86
17876.37 95
17877.63 112
17878.90 89
17880.16 95
17881.43 129
17882.69 96
17883.95 106
17885.22 97
17886.48 86
17887.74 76
17889.01 93
17890.27 98
17891.54 101
17892.80 106
17894.07 104
17895.33 100
17896.59 81
17897.86 118
17899.12 104
17900.39 79
17901.65 99
17902.92 83
17904.18 98
17905.44 93
17906.71 103
17907.97 101
17909.24 96
17910.50 86
17911.77 117
17913.03 116
17914.30 93
17915.56 96
17916.83 94
17918.09 111
17919.36 83
17920.62 94
17921.89 101
17923.15 95
17924.42 113
17925.68 100
17926.95 95
17928.21 98
17929.48 102
17930.75 109
17932.01 90
17933.28 73
17934.54 92
17935.81 89
17937.07 114
17938.34 108
17939.61 93
17940.87 107
17942.14 100
17943.40 104
17944.67 107
17945.93 98
17947.20 122
17948.47 108
17949.73 106
17951.00 105
17952.27 116
17953.53 101
17954.80 106
17956.06 98
17957.33 103
17958.60 106
17959.86 118
17961.13 100
17962.40 103
17963.66 80
17964.93 109
17966.20 100
17967.46 94
17968.73 97
17970.00 103
17971.26 98
17972.53 101
17973.80 91
17975.07 113
17976.33 114
17977.60 111
17978.87 107
17980.13 99
17981.40 100
17982.67 120
17983.94 107
17985.20 116
17986.47 101
17987.74 94
17989.01 107
17990.27 93
17991.54 111
17992.81 108
17994.08 105
17995.34 105
17996.61 110
17997.88 85
17999.15 98
18000.42 99
18001.68 101
18002.95 94
18004.22 118
18005.49 94
18006.76 93
18008.02 91
18009.29 85
18010.56 93
18011.83 100
18013.10 107
18014.37 109
18015.63 91
18016.90 89
18018.17 104
18019.44 89
18020.71 101
18021.98 130
18023.25 105
18024.51 103
18025.78 86
18027.05 92
18028.32 84
18029.59 127
18030.86 119
18032.13 95
18033.40 115
18034.67 139
18035.94 123
18037.20 95
18038.47 135
18039.74 95
18041.01 102
18042.28 93
18043.55 97
18044.82 88
18046.09 93
18047.36 80
18048.63 77
18049.90 90
18051.17 87
18052.44 112
18053.71 98
18054.98 75
18056.25 93
18057.52 106
18058.79 113
18060.06 94
18061.33 115
18062.60 81
18063.87 95
18065.14 104
18066.41 88
18067.68 90
18068.95 136
18070.22 99
18071.49 99
18072.76 116
18074.03 95
18075.30 87
18076.57 84
18077.84 99
18079.11 91
18080.39 124
18081.66 131
18082.93 101
18084.20 98
18085.47 94
18086.74 106
18088.01 99
18089.28 112
18090.55 116
18091.82 115
18093.10 112
18094.37 96
18095.64 107
18096.91 93
18098.18 90
18099.45 87
18100.72 93
18102.00 109
18103.27 94
18104.54 113
18105.81 113
18107.08 88
18108.35 96
18109.63 99
18110.90 93
18112.17 103
18113.44 131
18114.71 118
18115.98 120
18117.26 100
18118.53 135
18119.80 128
18121.07 76
18122.35 95
18123.62 103
18124.89 101
18126.16 97
18127.43 142
18128.71 117
18129.98 127
18131.25 106
18132.52 91
18133.80 92
18135.07 96
18136.34 97
18137.62 101
18138.89 99
18140.16 92
18141.43 95
18142.71 97
18143.98 104
18145.25 85
18146.53 114
18147.80 94
18149.07 107
18150.35 125
18151.62 115
18152.89 87
18154.17 97
18155.44 73
18156.71 76
18157.99 83
18159.26 96
18160.53 87
18161.81 98
18163.08 104
18164.35 94
18165.63 78
18166.90 90
18168.18 119
18169.45 115
18170.72 83
18172.00 85
18173.27 107
18174.55 119
18175.82 88
18177.09 107
18178.37 81
18179.64 92
18180.92 116
18182.19 101
18183.47 92
18184.74 82
18186.01 112
18187.29 104
18188.56 86
18189.84 89
18191.11 117
18192.39 107
18193.66 89
18194.94 110
18196.21 94
18197.49 103
18198.76 96
18200.04 95
18201.31 113
18202.59 96
18203.86 108
18205.14 101
18206.41 112
18207.69 109
18208.96 107
18210.24 113
18211.51 89
18212.79 95
18214.06 96
18215.34 128
18216.62 113
18217.89 96
18219.17 121
18220.44 87
18221.72 105
18222.99 92
18224.27 109
18225.55 114
18226.82 114
18228.10 100
18229.37 84
18230.65 103
18231.93 99
18233.20 113
18234.48 100
18235.75 94
18237.03 79
18238.31 76
18239.58 110
18240.86 115
18242.14 130
18243.41 115
18244.69 111
18245.97 122
18247.24 111
18248.52 113
18249.80 97
18251.07 102
18252.35 117
18253.63 114
18254.90 91
18256.18 83
18257.46 91
18258.73 114
18260.01 91
18261.29 102
18262.57 119
18263.84 100
18265.12 88
18266.40 96
18267.67 116
18268.95 91
18270.23 137
18271.51 104
18272.78 104
18274.06 103
18275.34 103
18276.62 108
18277.89 96
18279.17 92
18280.45 90
18281.73 101
18283.01 95
18284.28 94
18285.56 88
18286.84 76
18288.12 103
18289.40 89
18290.67 88
18291.95 99
18293.23 96
18294.51 98
18295.79 85
18297.07 105
18298.34 99
18299.62 98
18300.90 92
18302.18 91
18303.46 97
18304.74 107
18306.02 96
18307.29 88
18308.57 87
18309.85 94
18311.13 82
18312.41 96
18313.69 84
18314.97 107
18316.25 90
18317.53 96
18318.80 96
18320.08 90
18321.36 99
18322.64 106
18323.92 88
18325.20 82
18326.48 93
18327.76 102
18329.04 116
18330.32 111
18331.60 99
18332.88 122
18334.16 98
18335.44 103
18336.72 75
18338.00 75
18339.28 88
18340.56 103
18341.84 118
18343.12 104
18344.40 108
18345.68 105
18346.96 106
18348.24 115
18349.52 87
18350.80 78
18352.08 109
18353.36 91
18354.64 101
18355.92 96
18357.20 107
18358.48 100
18359.76 126
18361.04 133
18362.32 97
18363.60 99
18364.88 103
18366.16 125
18367.45 85
18368.73 95
18370.01 106
18371.29 105
18372.57 117
18373.85 96
18375.13 72
18376.41 103
18377.69 115
18378.98 100
18380.26 111
18381.54 101
18382.82 102
18384.10 115
18385.38 123
18386.66 121
18387.95 89
18389.23 104
18390.51 93
18391.79 95
18393.07 115
18394.35 88
18395.64 98
18396.92 85
18398.20 109
18399.48 124
18400.76 124
18402.05 98
18403.33 97
18404.61 87
18405.89 101
18407.17 74
18408.46 80
18409.74 111
18411.02 101
18412.30 94
18413.59 110
18414.87 106
18416.15 87
18417.43 104
18418.72 126
18420.00 94
18421.28 119
18422.56 116
18423.85 89
18425.13 138
18426.41 126
18427.70 93
18428.98 97
18430.26 86
18431.54 77
18432.83 103
18434.11 111
18435.39 105
18436.68 101
18437.96 98
18439.24 81
18440.53 83
18441.81 111
18443.09 87
18444.38 130
18445.66 97
18446.95 107
18448.23 89
18449.51 100
18450.80 110
18452.08 110
18453.36 95
18454.65 106
18455.93 105
18457.22 91
18458.50 88
18459.78 95
18461.07 109
18462.35 104
18463.64 109
18464.92 91
18466.21 108
18467.49 111
18468.77 87
18470.06 90
18471.34 94
18472.63 114
18473.91 101
18475.20 99
18476.48 117
18477.77 95
18479.05 94
18480.34 92
18481.62 100
18482.91 121
18484.19 83
18485.47 99
18486.76 104
18488.04 77
18489.33 90
18490.62 99
18491.90 93
18493.19 97
18494.47 116
18495.76 92
18497.04 101
18498.33 105
18499.61 93
18500.90 105
18502.18 107
18503.47 86
18504.75 94
18506.04 96
18507.33 97
18508.61 116
18509.90 101
18511.18 103
18512.47 94
18513.76 86
18515.04 87
18516.33 102
18517.61 102
18518.90 90
18520.19 85
18521.47 95
18522.76 90
18524.04 96
18525.33 109
18526.62 69
18527.90 85
18529.19 110
18530.48 74
18531.76 81
18533.05 96
18534.34 109
18535.62 102
18536.91 105
18538.20 99
18539.48 113
18540.77 119
18542.06 116
18543.34 127
18544.63 124
18545.92 122
18547.21 106
18548.49 87
18549.78 95
18551.07 106
18552.36 101
18553.64 118
18554.93 107
18556.22 104
18557.50 96
18558.79 72
18560.08 77
18561.37 85
18562.66 84
18563.94 97
18565.23 98
18566.52 96
18567.81 95
18569.09 116
18570.38 110
18571.67 112
18572.96 123
18574.25 105
18575.53 105
18576.82 104
18578.11 95
18579.40 90
18580.69 99
18581.98 90
18583.26 89
18584.55 77
18585.84 108
18587.13 113
18588.42 87
18589.71 129
18590.99 116
18592.28 101
18593.57 104
18594.86 105
18596.15 97
18597.44 85
18598.73 97
18600.02 104
18601.31 113
18602.59 115
18603.88 97
18605.17 111
18606.46 110
18607.75 125
18609.04 121
18610.33 84
18611.62 108
18612.91 111
18614.20 119
18615.49 105
18616.78 105
18618.07 108
18619.36 97
18620.65 113
18621.94 100
18623.23 107
18624.52 102
18625.81 104
18627.10 102
18628.39 105
18629.68 97
18630.97 97
18632.26 118
18633.55 109
18634.84 100
18636.13 99
18637.42 94
18638.71 112
18640.00 86
18641.29 80
18642.58 92
18643.87 113
18645.16 90
18646.45 92
18647.74 87
18649.03 90
18650.32 106
18651.61 109
18652.90 115
18654.19 91
18655.48 84
18656.78 98
18658.07 106
18659.36 104
18660.65 91
18661.94 86
18663.23 80
18664.52 116
18665.81 92
18667.10 83
18668.40 70
18669.69 94
18670.98 94
18672.27 86
18673.56 78
18674.85 91
18676.14 91
18677.44 102
18678.73 105
18680.02 114
18681.31 104
18682.60 108
18683.90 99
18685.19 83
18686.48 83
18687.77 101
18689.06 99
18690.36 95
18691.65 81
18692.94 86
18694.23 101
18695.52 136
18696.82 89
18698.11 93
18699.40 88
18700.69 99
18701.99 85
18703.28 90
18704.57 89
18705.86 87
18707.16 93
18708.45 114
18709.74 79
18711.04 97
18712.33 78
18713.62 62
18714.91 96
18716.21 90
18717.50 88
18718.79 79
18720.09 76
18721.38 79
18722.67 91
18723.97 95
18725.26 96
18726.55 104
18727.85 91
18729.14 106
18730.43 75
18731.73 103
18733.02 78
18734.31 72
18735.61 97
18736.90 90
18738.19 89
18739.49 86
18740.78 94
18742.08 105
18743.37 101
18744.66 99
18745.96 91
18747.25 84
18748.55 100
18749.84 68
18751.13 93
18752.43 84
18753.72 97
18755.02 98
18756.31 80
18757.61 91
18758.90 74
18760.20 98
18761.49 86
18762.78 79
18764.08 115
18765.37 112
18766.67 78
18767.96 118
18769.26 100
18770.55 87
18771.85 105
18773.14 97
18774.44 100
18775.73 92
18777.03 98
18778.32 108
18779.62 89
18780.91 65
18782.21 101
18783.50 100
18784.80 74
18786.10 81
18787.39 90
18788.69 70
18789.98 72
18791.28 78
18792.57 80
18793.87 86
18795.16 91
18796.46 81
18797.76 87
18799.05 87
18800.35 81
18801.64 86
18802.94 83
18804.24 96
18805.53 83
18806.83 100
18808.12 88
18809.42 65
18810.72 74
18812.01 101
18813.31 90
18814.61 94
18815.90 79
18817.20 91
18818.50 68
18819.79 72
18821.09 72
18822.39 90
18823.68 90
18824.98 106
18826.28 86
18827.57 80
18828.87 76
18830.17 85
18831.46 100
18832.76 92
18834.06 97
18835.35 84
18836.65 80
18837.95 82
18839.25 95
18840.54 111
18841.84 85
18843.14 101
18844.44 87
18845.73 91
18847.03 76
18848.33 80
18849.63 92
18850.92 79
18852.22 102
18853.52 81
18854.82 85
18856.11 101
18857.41 78
18858.71 80
18860.01 104
18861.31 113
18862.60 88
18863.90 110
18865.20 96
18866.50 85
18867.80 73
18869.10 72
18870.39 92
18871.69 79
18872.99 72
18874.29 95
18875.59 102
18876.89 93
18878.18 93
18879.48 79
18880.78 75
18882.08 105
18883.38 100
18884.68 85
18885.98 74
18887.28 84
18888.57 100
18889.87 85
18891.17 79
18892.47 107
18893.77 101
18895.07 84
18896.37 87
18897.67 73
18898.97 66
18900.27 83
18901.57 95
18902.87 100
18904.17 103
18905.47 82
18906.76 97
18908.06 87
18909.36 96
18910.66 79
18911.96 101
18913.26 94
18914.56 81
18915.86 90
18917.16 73
18918.46 82
18919.76 103
18921.06 76
18922.36 91
18923.66 98
18924.96 92
18926.26 67
18927.56 105
18928.86 91
18930.17 77
18931.47 80
18932.77 84
18934.07 84
18935.37 84
18936.67 95
18937.97 90
18939.27 90
18940.57 76
18941.87 99
18943.17 88
18944.47 85
18945.77 103
18947.07 91
18948.38 98
18949.68 93
18950.98 94
18952.28 91
18953.58 91
18954.88 72
18956.18 75
18957.48 86
18958.79 82
18960.09 84
18961.39 96
18962.69 98
18963.99 89
18965.29 75
18966.59 58
18967.90 78
18969.20 73
18970.50 91
18971.80 79
18973.10 79
18974.41 72
18975.71 69
18977.01 79
18978.31 73
18979.61 78
18980.92 87
18982.22 99
18983.52 101
18984.82 71
18986.12 77
18987.43 96
18988.73 77
18990.03 72
18991.33 81
18992.64 81
18993.94 82
18995.24 80
18996.54 80
18997.85 94
18999.15 99
19000.45 111
19001.76 88
19003.06 91
19004.36 99
19005.66 108
19006.97 93
19008.27 84
19009.57 76
19010.88 82
19012.18 78
19013.48 88
19014.79 73
19016.09 83
19017.39 87
19018.70 79
19020.00 92
19021.30 80
19022.61 99
19023.91 77
19025.22 81
19026.52 88
19027.82 88
19029.13 92
19030.43 91
19031.73 82
19033.04 83
19034.34 82
19035.65 106
19036.95 86
19038.25 76
19039.56 68
19040.86 98
19042.17 85
19043.47 78
19044.78 102
19046.08 95
19047.38 87
19048.69 83
19049.99 95
19051.30 101
19052.60 101
19053.91 77
19055.21 66
19056.52 90
19057.82 76
19059.13 87
19060.43 72
19061.74 80
19063.04 79
19064.35 105
19065.65 128
19066.96 76
19068.26 92
19069.57 76
19070.87 82
19072.18 90
19073.48 99
19074.79 89
19076.09 95
19077.40 74
19078.70 74
19080.01 86
19081.32 83
19082.62 88
19083.93 91
19085.23 88
19086.54 81
19087.84 86
19089.15 97
19090.46 94
19091.76 75
19093.07 98
19094.37 99
19095.68 76
19096.99 88
19098.29 77
19099.60 97
19100.90 95
19102.21 108
19103.52 80
19104.82 89
19106.13 92
19107.44 99
19108.74 82
19110.05 114
19111.36 89
19112.66 107
19113.97 117
19115.28 101
19116.58 109
19117.89 96
19119.20 61
19120.50 89
19121.81 89
19123.12 92
19124.43 77
19125.73 71
19127.04 85
19128.35 72
19129.65 81
19130.96 82
19132.27 79
19133.58 100
19134.88 92
19136.19 92
19137.50 98
19138.81 101
19140.11 82
19141.42 115
19142.73 95
19144.04 65
19145.34 89
19146.65 94
19147.96 119
19149.27 93
19150.58 77
19151.88 60
19153.19 99
19154.50 113
19155.81 86
19157.12 99
19158.42 104
19159.73 82
19161.04 94
19162.35 98
19163.66 103
19164.97 102
19166.28 103
19167.58 74
19168.89 104
19170.20 85
19171.51 81
19172.82 82
19174.13 64
19175.44 76
19176.75 91
19178.05 108
19179.36 74
19180.67 81
19181.98 96
19183.29 106
19184.60 114
19185.91 59
19187.22 89
19188.53 97
19189.84 108
19191.15 101
19192.46 97
19193.76 115
19195.07 81
19196.38 94
19197.69 89
19199.00 88
19200.31 79
19201.62 90
19202.93 108
19204.24 90
19205.55 96
19206.86 94
19208.17 92
19209.48 104
19210.79 82
19212.10 81
19213.41 82
19214.72 99
19216.03 102
19217.34 101
19218.65 92
19219.96 75
19221.27 100
19222.58 104
19223.89 84
19225.20 98
19226.52 79
19227.83 83
19229.14 73
19230.45 84
19231.76 61
19233.07 75
19234.38 88
19235.69 106
19237.00 88
19238.31 80
19239.62 96
19240.93 103
19242.25 71
19243.56 77
19244.87 78
19246.18 68
19247.49 80
19248.80 82
19250.11 69
19251.42 75
19252.74 86
19254.05 81
19255.36 77
19256.67 100
19257.98 88
19259.29 87
19260.61 70
19261.92 81
19263.23 86
19264.54 94
19265.85 97
19267.17 84
19268.48 62
19269.79 77
19271.10 101
19272.41 92
19273.73 79
19275.04 93
19276.35 96
19277.66 97
19278.98 87
19280.29 80
19281.60 85
19282.91 87
19284.23 66
19285.54 84
19286.85 70
19288.16 75
19289.48 80
19290.79 77
19292.10 79
19293.41 88
19294.73 88
19296.04 104
19297.35 90
19298.67 96
19299.98 84
19301.29 93
19302.61 95
19303.92 94
19305.23 114
19306.55 102
19307.86 78
19309.17 87
19310.49 96
19311.80 80
19313.11 73
19314.43 80
19315.74 89
19317.05 81
19318.37 85
19319.68 80
19320.99 82
19322.31 98
19323.62 79
19324.94 82
19326.25 91
19327.56 91
19328.88 73
19330.19 83
19331.51 80
19332.82 86
19334.14 92
19335.45 85
19336.76 103
19338.08 69
19339.39 87
19340.71 85
19342.02 93
19343.34 79
19344.65 94
19345.97 81
19347.28 80
19348.59 100
19349.91 90
19351.22 91
19352.54 98
19353.85 72
19355.17 77
19356.48 87
19357.80 75
19359.11 75
19360.43 66
19361.74 75
19363.06 105
19364.38 80
19365.69 79
19367.01 72
19368.32 63
19369.64 69
19370.95 76
19372.27 78
19373.58 72
19374.90 83
19376.21 102
19377.53 91
19378.85 93
19380.16 77
19381.48 85
19382.79 91
19384.11 84
19385.43 83
19386.74 97
19388.06 91
19389.37 83
19390.69 77
19392.01 89
19393.32 80
19394.64 71
19395.96 97
19397.27 97
19398.59 104
19399.91 89
19401.22 92
19402.54 102
19403.85 90
19405.17 80
19406.49 78
19407.80 83
19409.12 80
19410.44 90
19411.76 61
19413.07 74
19414.39 129
19415.71 85
19417.02 124
19418.34 84
19419.66 99
19420.98 99
19422.29 90
19423.61 88
19424.93 75
19426.24 69
19427.56 76
19428.88 89
19430.20 72
19431.51 66
19432.83 95
19434.15 89
19435.47 88
19436.79 89
19438.10 100
19439.42 86
19440.74 97
19442.06 102
19443.37 80
19444.69 70
19446.01 81
19447.33 104
19448.65 110
19449.97 93
19451.28 95
19452.60 96
19453.92 94
19455.24 86
19456.56 72
19457.88 73
19459.19 91
19460.51 76
19461.83 70
19463.15 73
19464.47 98
19465.79 83
19467.11 81
19468.42 82
19469.74 77
19471.06 71
19472.38 87
19473.70 83
19475.02 73
19476.34 66
19477.66 71
19478.98 75
19480.30 53
19481.62 85
19482.93 76
19484.25 80
19485.57 87
19486.89 81
19488.21 82
19489.53 74
19490.85 79
19492.17 88
19493.49 85
19494.81 96
19496.13 100
19497.45 95
19498.77 99
19500.09 90
19501.41 66
19502.73 106
19504.05 86
19505.37 82
19506.69 77
19508.01 92
19509.33 84
19510.65 77
19511.97 84
19513.29 86
19514.61 80
19515.93 87
19517.25 87
19518.57 87
19519.89 82
19521.21 88
19522.54 95
19523.86 106
19525.18 79
19526.50 81
19527.82 76
19529.14 94
19530.46 75
19531.78 72
19533.10 60
19534.42 78
19535.74 104
19537.07 85
19538.39 86
19539.71 114
19541.03 86
19542.35 92
19543.67 93
19544.99 96
19546.31 69
19547.64 58
19548.96 72
19550.28 68
19551.60 73
19552.92 93
19554.24 89
19555.57 78
19556.89 81
19558.21 87
19559.53 63
19560.85 47
19562.18 82
19563.50 79
19564.82 78
19566.14 74
19567.46 94
19568.79 87
19570.11 82
19571.43 68
19572.75 73
19574.08 75
19575.40 78
19576.72 100
19578.04 81
19579.37 72
19580.69 64
19582.01 71
19583.33 87
19584.66 69
19585.98 83
19587.30 93
19588.63 79
19589.95 62
19591.27 83
19592.59 70
19593.92 78
19595.24 70
19596.56 83
19597.89 98
19599.21 93
19600.53 91
19601.86 87
19603.18 85
19604.50 102
19605.83 82
19607.15 85
19608.47 85
19609.80 88
19611.12 72
19612.45 83
19613.77 73
19615.09 72
19616.42 82
19617.74 76
19619.06 84
19620.39 91
19621.71 82
19623.04 92
19624.36 92
19625.69 84
19627.01 90
19628.33 104
19629.66 93
19630.98 82
19632.31 75
19633.63 85
19634.96 111
19636.28 94
19637.60 68
19638.93 79
19640.25 90
19641.58 72
19642.90 92
19644.23 101
19645.55 86
19646.88 94
19648.20 110
19649.53 94
19650.85 91
19652.18 94
19653.50 105
19654.83 91
19656.15 75
19657.48 85
19658.80 82
19660.13 85
19661.45 85
19662.78 71
19664.11 96
19665.43 87
19666.76 95
19668.08 86
19669.41 77
19670.73 69
19672.06 97
19673.39 106
19674.71 102
19676.04 96
19677.36 96
19678.69 102
19680.01 84
19681.34 77
19682.67 80
19683.99 109
19685.32 92
19686.65 106
19687.97 104
19689.30 92
19690.62 95
19691.95 88
19693.28 93
19694.60 83
19695.93 93
19697.26 86
19698.58 94
19699.91 83
19701.24 92
19702.56 91
19703.89 84
19705.22 109
19706.54 69
19707.87 82
19709.20 88
19710.53 99
19711.85 91
19713.18 94
19714.51 98
19715.83 74
19717.16 94
19718.49 80
19719.82 105
19721.14 94
19722.47 83
19723.80 94
19725.13 80
19726.45 95
19727.78 83
19729.11 81
19730.44 79
19731.76 93
19733.09 78
19734.42 94
19735.75 68
19737.08 87
19738.40 77
19739.73 77
19741.06 87
19742.39 105
19743.72 102
19745.04 83
19746.37 99
19747.70 84
19749.03 103
19750.36 112
19751.69 112
19753.01 108
19754.34 99
19755.67 93
19757.00 78
19758.33 70
19759.66 66
19760.99 86
19762.31 101
19763.64 79
19764.97 83
19766.30 78
19767.63 110
19768.96 71
19770.29 68
19771.62 85
19772.95 79
19774.28 92
19775.60 86
19776.93 77
19778.26 96
19779.59 97
19780.92 74
19782.25 78
19783.58 94
19784.91 87
19786.24 79
19787.57 73
19788.90 94
19790.23 104
19791.56 96
19792.89 99
19794.22 89
19795.55 81
19796.88 79
19798.21 92
19799.54 76
19800.87 86
19802.20 65
19803.53 77
19804.86 86
19806.19 92
19807.52 77
19808.85 78
19810.18 86
19811.51 113
19812.84 91
19814.17 77
19815.50 86
19816.83 77
19818.16 72
19819.49 80
19820.83 92
19822.16 87
19823.49 64
19824.82 77
19826.15 116
19827.48 91
19828.81 113
19830.14 82
19831.47 82
19832.80 90
19834.14 76
19835.47 82
19836.80 88
19838.13 82
19839.46 92
19840.79 103
19842.12 95
19843.46 95
19844.79 90
19846.12 84
19847.45 78
19848.78 83
19850.11 111
19851.45 95
19852.78 79
19854.11 82
19855.44 80
19856.77 77
19858.11 94
19859.44 78
19860.77 73
19862.10 89
19863.43 91
19864.77 89
19866.10 85
19867.43 89
19868.76 108
19870.10 108
19871.43 83
19872.76 68
19874.09 84
19875.43 90
19876.76 85
19878.09 94
19879.42 95
19880.76 89
19882.09 63
19883.42 73
19884.75 92
19886.09 109
19887.42 75
19888.75 80
19890.09 101
19891.42 108
19892.75 102
19894.09 61
19895.42 83
19896.75 84
19898.09 84
19899.42 109
19900.75 82
19902.09 66
19903.42 102
19904.75 85
19906.09 113
19907.42 82
19908.75 77
19910.09 93
19911.42 89
19912.76 81
19914.09 74
19915.42 71
19916.76 100
19918.09 97
19919.43 83
19920.76 93
19922.09 70
19923.43 82
19924.76 89
19926.10 61
19927.43 87
19928.77 80
19930.10 71
19931.43 86
19932.77 89
19934.10 83
19935.44 61
19936.77 88
19938.11 75
19939.44 75
19940.78 99
19942.11 94
19943.45 83
19944.78 81
19946.12 84
19947.45 89
19948.79 83
19950.12 71
19951.46 106
19952.79 89
19954.13 87
19955.46 82
19956.80 97
19958.13 97
19959.47 90
19960.80 83
19962.14 86
19963.48 78
19964.81 93
19966.15 73
19967.48 79
19968.82 74
19970.15 78
19971.49 78
19972.83 91
19974.16 79
19975.50 77
19976.83 78
19978.17 90
19979.51 104
19980.84 88
19982.18 92
19983.51 70
19984.85 79
19986.19 78
19987.52 86
19988.86 100
19990.20 84
19991.53 78
19992.87 71
19994.21 78
19995.54 91
19996.88 88
19998.22 65
19999.55 70
20000.89 77
20002.23 84
20003.56 98
20004.90 98
20006.24 94
20007.57 83
20008.91 77
20010.25 86
20011.59 76
20012.92 77
20014.26 85
20015.60 116
20016.94 64
20018.27 84
20019.61 77
20020.95 88
20022.28 78
20023.62 63
20024.96 95
20026.30 104
20027.64 71
20028.97 82
20030.31 83
20031.65 83
20032.99 82
20034.32 90
20035.66 69
20037.00 88
20038.34 82
20039.68 79
20041.02 77
20042.35 91
20043.69 97
20045.03 102
20046.37 77
20047.71 76
20049.05 75
20050.38 79
20051.72 99
20053.06 87
20054.40 77
20055.74 91
20057.08 112
20058.42 86
20059.75 75
20061.09 72
20062.43 96
20063.77 94
20065.11 87
20066.45 83
20067.79 78
20069.13 79
20070.47 101
20071.81 83
20073.14 94
20074.48 87
20075.82 85
20077.16 74
20078.50 100
20079.84 97
20081.18 81
20082.52 86
20083.86 79
20085.20 87
20086.54 73
20087.88 89
20089.22 89
20090.56 78
20091.90 90
20093.24 81
20094.58 104
20095.92 116
20097.26 77
20098.60 67
20099.94 88
20101.28 83
20102.62 72
20103.96 64
20105.30 85
20106.64 63
20107.98 80
20109.32 85
20110.66 72
20112.00 78
20113.34 83
20114.68 88
20116.02 66
20117.36 79
20118.71 94
20120.05 81
20121.39 81
20122.73 76
20124.07 88
20125.41 67
20126.75 72
20128.09 70
20129.43 73
20130.77 66
20132.12 83
20133.46 55
20134.80 96
20136.14 76
20137.48 72
20138.82 71
20140.16 88
20141.51 92
20142.85 64
20144.19 68
20145.53 78
