# Supplementary material for: MALDI-TOF MS typing enables the classification of brewing yeasts of the genus Saccharomyces to major beer styles
Source: PLoS One. 2017 Aug 9;12(8):e0181694. doi: 10.1371/journal.pone.0181694 (PMC5549903; doi:10.1371/journal.pone.0181694)
Supplement: S2 File — The directory includes 90 raw files and was zipped to “.zip”; the folder has three strains with 30 spectra per strain; S1 Text explains the raw files with an example and Table 1 represents the yeast strains used within the experiment. (ZIP) [file pone.0181694.s005.zip › 4-6/30254-165-OG-Koe-Ale-YPG-18h-E-E_2015-10-08__0_E6_1.dat]

2000.04 4237
2000.46 4331
2000.88 4133
2001.30 4108
2001.72 4116
2002.14 4246
2002.57 4348
2002.99 4206
2003.41 4267
2003.83 4215
2004.25 4142
2004.67 4376
2005.10 4261
2005.52 4296
2005.94 4237
2006.36 4148
2006.78 4361
2007.21 4526
2007.63 4363
2008.05 4555
2008.47 4590
2008.89 4919
2009.32 4940
2009.74 4998
2010.16 4999
2010.58 4878
2011.01 5019
2011.43 5158
2011.85 5346
2012.27 5220
2012.70 5083
2013.12 4794
2013.54 4534
2013.96 4565
2014.39 4334
2014.81 4386
2015.23 4303
2015.66 4256
2016.08 3909
2016.50 4208
2016.93 4324
2017.35 4540
2017.77 4421
2018.19 4736
2018.62 4870
2019.04 4785
2019.46 4788
2019.89 4723
2020.31 4610
2020.73 4703
2021.16 4584
2021.58 4745
2022.01 4567
2022.43 4553
2022.85 4576
2023.28 4317
2023.70 4614
2024.12 4658
2024.55 4374
2024.97 4477
2025.40 4351
2025.82 4334
2026.24 4819
2026.67 4370
2027.09 4318
2027.52 4712
2027.94 4799
2028.37 4637
2028.79 4201
2029.21 4053
2029.64 4179
2030.06 4188
2030.49 4434
2030.91 4424
2031.34 4550
2031.76 4572
2032.19 4697
2032.61 4928
2033.04 4811
2033.46 5009
2033.88 4869
2034.31 5270
2034.73 5674
2035.16 5206
2035.58 5254
2036.01 5132
2036.43 5117
2036.86 4989
2037.29 5151
2037.71 4702
2038.14 4576
2038.56 4845
2038.99 4562
2039.41 4558
2039.84 4527
2040.26 4220
2040.69 4442
2041.11 4638
2041.54 4234
2041.97 4413
2042.39 4570
2042.82 4324
2043.24 4157
2043.67 4146
2044.09 4297
2044.52 4496
2044.95 4205
2045.37 4066
2045.80 4168
2046.22 4211
2046.65 4070
2047.08 4109
2047.50 4328
2047.93 4401
2048.36 4251
2048.78 4461
2049.21 4581
2049.64 4483
2050.06 4493
2050.49 4513
2050.92 4408
2051.34 4576
2051.77 4684
2052.20 4669
2052.62 4561
2053.05 4351
2053.48 4194
2053.90 4243
2054.33 4380
2054.76 4373
2055.18 4056
2055.61 4153
2056.04 4329
2056.47 4265
2056.89 4194
2057.32 4267
2057.75 4193
2058.17 4162
2058.60 4000
2059.03 3945
2059.46 4128
2059.88 4258
2060.31 4281
2060.74 4457
2061.17 4336
2061.60 4244
2062.02 4607
2062.45 4163
2062.88 4278
2063.31 4195
2063.74 4569
2064.16 4593
2064.59 4899
2065.02 4705
2065.45 4518
2065.88 4670
2066.30 4843
2066.73 4719
2067.16 4617
2067.59 4834
2068.02 4578
2068.45 4724
2068.87 4783
2069.30 4476
2069.73 4512
2070.16 4387
2070.59 4240
2071.02 4461
2071.45 4227
2071.87 4102
2072.30 4431
2072.73 4315
2073.16 4349
2073.59 4243
2074.02 4285
2074.45 3976
2074.88 4171
2075.31 4538
2075.74 4284
2076.17 4285
2076.59 4471
2077.02 4580
2077.45 4453
2077.88 4444
2078.31 4263
2078.74 4394
2079.17 4449
2079.60 4370
2080.03 4969
2080.46 4623
2080.89 4589
2081.32 4695
2081.75 4823
2082.18 4835
2082.61 5061
2083.04 5008
2083.47 4667
2083.90 4585
2084.33 4537
2084.76 4347
2085.19 4300
2085.62 4669
2086.05 4503
2086.48 4352
2086.91 4090
2087.34 3956
2087.77 3965
2088.20 3994
2088.63 4231
2089.06 4364
2089.49 4432
2089.93 4322
2090.36 4494
2090.79 4377
2091.22 4474
2091.65 4385
2092.08 4519
2092.51 4521
2092.94 4548
2093.37 4263
2093.80 3950
2094.23 4191
2094.67 4198
2095.10 4044
2095.53 4097
2095.96 4142
2096.39 4287
2096.82 4263
2097.25 4184
2097.68 4098
2098.12 4152
2098.55 4000
2098.98 4067
2099.41 4085
2099.84 4142
2100.27 4186
2100.71 4252
2101.14 4003
2101.57 3952
2102.00 3837
2102.43 4037
2102.87 3977
2103.30 4216
2103.73 4126
2104.16 4117
2104.59 4233
2105.03 4220
2105.46 4243
2105.89 4204
2106.32 4239
2106.76 4215
2107.19 4447
2107.62 4775
2108.05 4805
2108.49 4658
2108.92 4528
2109.35 4515
2109.78 4392
2110.22 4605
2110.65 4227
2111.08 4364
2111.52 4313
2111.95 4144
2112.38 4480
2112.81 4137
2113.25 4240
2113.68 4348
2114.11 4144
2114.55 4168
2114.98 3874
2115.41 4211
2115.85 4119
2116.28 4246
2116.71 4214
2117.15 4224
2117.58 3867
2118.01 3999
2118.45 3944
2118.88 4178
2119.32 3982
2119.75 4056
2120.18 3998
2120.62 4218
2121.05 4064
2121.48 3987
2121.92 4252
2122.35 4304
2122.79 4149
2123.22 4281
2123.65 4325
2124.09 4329
2124.52 4304
2124.96 4341
2125.39 4647
2125.83 4370
2126.26 4387
2126.70 4201
2127.13 4093
2127.56 4084
2128.00 4280
2128.43 4282
2128.87 4092
2129.30 4311
2129.74 4190
2130.17 4137
2130.61 4337
2131.04 4421
2131.48 4725
2131.91 4548
2132.35 4364
2132.78 4513
2133.22 4380
2133.65 4378
2134.09 4260
2134.52 4363
2134.96 4455
2135.39 4437
2135.83 4597
2136.26 4587
2136.70 4658
2137.14 4706
2137.57 4754
2138.01 4899
2138.44 4959
2138.88 4732
2139.31 4910
2139.75 4457
2140.19 4491
2140.62 4684
2141.06 4436
2141.49 4275
2141.93 4268
2142.37 4087
2142.80 4112
2143.24 4322
2143.67 4006
2144.11 4170
2144.55 4128
2144.98 4152
2145.42 4087
2145.86 3932
2146.29 4129
2146.73 4078
2147.16 4207
2147.60 4334
2148.04 4208
2148.47 4231
2148.91 4326
2149.35 4644
2149.79 4314
2150.22 4468
2150.66 4440
2151.10 4756
2151.53 4784
2151.97 4593
2152.41 4627
2152.84 4882
2153.28 4629
2153.72 4634
2154.16 4531
2154.59 4387
2155.03 4556
2155.47 4299
2155.91 3880
2156.34 4007
2156.78 4090
2157.22 4296
2157.66 4298
2158.09 4170
2158.53 4146
2158.97 4056
2159.41 4018
2159.84 4477
2160.28 4437
2160.72 4345
2161.16 4189
2161.60 4282
2162.03 4351
2162.47 4553
2162.91 4538
2163.35 4243
2163.79 4614
2164.22 4468
2164.66 4316
2165.10 4138
2165.54 4322
2165.98 4503
2166.42 4285
2166.86 4240
2167.29 4327
2167.73 4414
2168.17 4149
2168.61 4168
2169.05 4104
2169.49 4277
2169.93 4226
2170.37 4152
2170.80 4227
2171.24 4404
2171.68 4311
2172.12 4151
2172.56 4419
2173.00 4252
2173.44 4270
2173.88 4357
2174.32 4318
2174.76 4064
2175.20 4496
2175.64 4685
2176.08 4894
2176.51 4926
2176.95 4949
2177.39 4960
2177.83 4736
2178.27 4410
2178.71 4762
2179.15 4942
2179.59 4922
2180.03 4563
2180.47 4751
2180.91 4684
2181.35 4520
2181.79 4433
2182.23 4325
2182.67 4202
2183.11 4442
2183.55 4376
2183.99 4092
2184.43 3972
2184.87 4211
2185.31 4086
2185.76 4223
2186.20 4310
2186.64 4219
2187.08 3897
2187.52 3847
2187.96 4113
2188.40 4143
2188.84 4261
2189.28 4367
2189.72 4396
2190.16 4503
2190.60 4268
2191.04 4345
2191.49 4535
2191.93 4530
2192.37 4269
2192.81 4236
2193.25 4532
2193.69 3953
2194.13 4245
2194.57 4114
2195.02 4192
2195.46 4366
2195.90 4076
2196.34 4444
2196.78 4428
2197.22 4397
2197.66 4367
2198.11 4285
2198.55 4493
2198.99 4450
2199.43 4185
2199.87 4271
2200.32 4126
2200.76 4204
2201.20 4006
2201.64 3944
2202.08 3971
2202.53 3813
2202.97 3943
2203.41 3935
2203.85 4127
2204.29 4301
2204.74 4450
2205.18 4445
2205.62 4348
2206.06 4411
2206.51 4516
2206.95 4562
2207.39 4525
2207.83 4507
2208.28 4402
2208.72 4548
2209.16 4485
2209.61 4536
2210.05 4545
2210.49 4431
2210.93 4528
2211.38 4373
2211.82 4458
2212.26 4517
2212.71 4223
2213.15 4383
2213.59 4418
2214.04 4417
2214.48 4198
2214.92 4156
2215.37 4235
2215.81 4269
2216.25 4239
2216.70 4076
2217.14 4119
2217.59 3994
2218.03 4022
2218.47 4375
2218.92 4133
2219.36 3871
2219.80 3924
2220.25 3964
2220.69 3795
2221.14 3881
2221.58 3979
2222.02 4057
2222.47 4277
2222.91 4468
2223.36 4369
2223.80 4572
2224.25 4351
2224.69 4192
2225.13 4310
2225.58 4320
2226.02 4510
2226.47 4748
2226.91 4979
2227.36 4790
2227.80 4721
2228.25 4982
2228.69 4794
2229.14 4940
2229.58 4852
2230.03 5011
2230.47 4958
2230.92 4904
2231.36 4833
2231.81 4873
2232.25 5018
2232.70 4994
2233.14 5175
2233.59 4889
2234.03 4893
2234.48 5025
2234.92 5041
2235.37 4883
2235.81 5114
2236.26 4848
2236.70 4821
2237.15 4630
2237.60 4421
2238.04 4208
2238.49 4248
2238.93 4390
2239.38 4423
2239.83 4230
2240.27 4200
2240.72 4231
2241.16 4176
2241.61 4103
2242.06 3946
2242.50 3883
2242.95 3971
2243.39 4011
2243.84 3940
2244.29 3823
2244.73 4076
2245.18 4040
2245.63 3921
2246.07 3862
2246.52 3792
2246.97 3950
2247.41 3946
2247.86 3957
2248.31 3878
2248.75 3916
2249.20 4001
2249.65 3964
2250.09 4065
2250.54 4068
2250.99 3983
2251.43 4016
2251.88 4150
2252.33 4428
2252.78 4361
2253.22 4224
2253.67 4437
2254.12 4553
2254.56 4230
2255.01 4429
2255.46 4187
2255.91 4396
2256.35 4225
2256.80 3991
2257.25 4024
2257.70 3808
2258.14 3929
2258.59 3848
2259.04 3952
2259.49 3831
2259.94 4072
2260.38 3944
2260.83 4287
2261.28 4078
2261.73 4354
2262.18 4091
2262.62 4263
2263.07 4355
2263.52 4354
2263.97 4374
2264.42 4240
2264.87 4058
2265.31 4001
2265.76 4248
2266.21 4124
2266.66 4096
2267.11 4151
2267.56 4248
2268.01 4324
2268.45 4282
2268.90 4084
2269.35 4225
2269.80 4203
2270.25 4695
2270.70 4666
2271.15 4779
2271.60 4766
2272.05 4558
2272.49 4572
2272.94 4915
2273.39 5052
2273.84 5119
2274.29 4648
2274.74 4677
2275.19 4540
2275.64 4454
2276.09 4619
2276.54 4695
2276.99 4550
2277.44 4137
2277.89 4152
2278.34 4228
2278.79 4184
2279.24 3935
2279.69 3954
2280.14 4260
2280.59 4019
2281.04 3980
2281.49 4220
2281.94 4209
2282.39 4064
2282.84 4308
2283.29 4265
2283.74 4253
2284.19 3889
2284.64 3838
2285.09 3955
2285.54 3855
2285.99 3916
2286.44 3977
2286.89 4005
2287.34 4376
2287.79 4489
2288.24 4530
2288.69 4554
2289.14 4990
2289.59 5439
2290.05 5474
2290.50 5654
2290.95 5989
2291.40 6357
2291.85 6775
2292.30 7181
2292.75 7210
2293.20 7184
2293.65 7114
2294.11 6766
2294.56 6567
2295.01 6183
2295.46 5956
2295.91 5403
2296.36 5216
2296.81 4845
2297.27 4759
2297.72 4827
2298.17 4765
2298.62 4589
2299.07 4291
2299.52 4470
2299.98 4456
2300.43 4316
2300.88 4293
2301.33 4169
2301.78 4172
2302.24 4185
2302.69 3998
2303.14 4119
2303.59 3990
2304.04 4075
2304.50 4049
2304.95 3957
2305.40 3925
2305.85 4066
2306.31 3988
2306.76 4124
2307.21 4107
2307.66 4271
2308.12 4066
2308.57 4329
2309.02 4703
2309.48 4777
2309.93 5075
2310.38 5087
2310.83 5184
2311.29 5108
2311.74 5228
2312.19 5529
2312.65 5745
2313.10 5323
2313.55 5099
2314.01 5152
2314.46 5057
2314.91 4865
2315.37 4531
2315.82 4565
2316.27 4414
2316.73 4602
2317.18 4333
2317.63 4439
2318.09 4368
2318.54 4218
2318.99 4191
2319.45 4358
2319.90 4321
2320.36 4665
2320.81 4982
2321.26 4675
2321.72 4260
2322.17 4356
2322.63 4290
2323.08 4574
2323.53 4382
2323.99 4098
2324.44 4125
2324.90 4072
2325.35 4307
2325.80 4332
2326.26 4282
2326.71 4280
2327.17 4344
2327.62 4313
2328.08 4601
2328.53 4701
2328.99 4605
2329.44 4604
2329.90 4994
2330.35 4953
2330.81 5088
2331.26 4774
2331.72 4657
2332.17 4740
2332.63 4579
2333.08 4538
2333.54 4604
2333.99 4524
2334.45 4192
2334.90 4118
2335.36 4259
2335.81 4217
2336.27 4182
2336.72 4139
2337.18 4319
2337.63 4174
2338.09 4246
2338.55 4360
2339.00 4337
2339.46 4258
2339.91 4331
2340.37 4140
2340.82 4169
2341.28 4093
2341.74 4017
2342.19 4156
2342.65 4067
2343.10 3901
2343.56 3860
2344.02 4171
2344.47 4148
2344.93 4029
2345.39 3832
2345.84 3989
2346.30 4276
2346.75 4232
2347.21 4147
2347.67 4464
2348.12 4455
2348.58 4297
2349.04 4504
2349.49 4541
2349.95 4508
2350.41 4527
2350.86 4507
2351.32 4435
2351.78 4324
2352.23 4303
2352.69 4412
2353.15 4387
2353.61 4451
2354.06 4182
2354.52 4220
2354.98 4397
2355.43 4132
2355.89 4139
2356.35 4441
2356.81 4164
2357.26 4177
2357.72 4078
2358.18 4254
2358.64 4226
2359.09 4130
2359.55 4102
2360.01 4140
2360.47 4145
2360.93 4188
2361.38 4053
2361.84 4155
2362.30 4133
2362.76 4210
2363.22 4069
2363.67 4251
2364.13 4096
2364.59 4150
2365.05 4182
2365.51 4310
2365.96 4333
2366.42 4073
2366.88 4294
2367.34 4425
2367.80 4171
2368.26 4321
2368.72 4361
2369.17 4442
2369.63 4669
2370.09 4351
2370.55 4384
2371.01 4284
2371.47 4168
2371.93 4281
2372.39 4399
2372.84 4144
2373.30 4050
2373.76 4501
2374.22 4481
2374.68 4534
2375.14 4617
2375.60 4462
2376.06 4721
2376.52 4706
2376.98 4492
2377.44 4460
2377.90 4710
2378.36 4600
2378.81 4560
2379.27 4507
2379.73 4494
2380.19 4155
2380.65 4439
2381.11 4146
2381.57 4002
2382.03 4239
2382.49 4067
2382.95 3886
2383.41 4050
2383.87 4075
2384.33 4002
2384.79 4197
2385.25 4144
2385.71 4033
2386.17 3985
2386.63 4008
2387.09 4022
2387.55 3924
2388.01 4102
2388.48 4199
2388.94 4082
2389.40 4296
2389.86 4460
2390.32 4424
2390.78 4596
2391.24 4354
2391.70 4477
2392.16 4681
2392.62 4738
2393.08 4659
2393.54 4361
2394.00 4349
2394.47 4453
2394.93 4457
2395.39 4392
2395.85 4196
2396.31 4043
2396.77 4067
2397.23 4051
2397.69 4011
2398.16 3967
2398.62 3955
2399.08 3882
2399.54 3999
2400.00 3918
2400.46 3899
2400.92 4120
2401.39 3988
2401.85 3919
2402.31 3980
2402.77 3784
2403.23 3881
2403.70 3884
2404.16 4056
2404.62 4048
2405.08 3961
2405.54 3959
2406.01 4019
2406.47 4045
2406.93 4176
2407.39 4031
2407.86 3714
2408.32 3713
2408.78 3788
2409.24 3963
2409.71 3918
2410.17 3866
2410.63 4167
2411.09 4177
2411.56 4043
2412.02 4136
2412.48 4116
2412.94 3998
2413.41 3943
2413.87 3924
2414.33 4200
2414.80 4038
2415.26 4057
2415.72 4023
2416.19 4185
2416.65 4134
2417.11 4157
2417.57 4128
2418.04 4057
2418.50 4149
2418.96 4330
2419.43 4196
2419.89 4206
2420.36 4132
2420.82 4222
2421.28 3948
2421.75 4112
2422.21 4178
2422.67 4145
2423.14 3933
2423.60 3775
2424.07 3784
2424.53 3981
2424.99 4233
2425.46 3995
2425.92 3867
2426.39 3910
2426.85 3857
2427.31 3732
2427.78 3658
2428.24 3774
2428.71 3799
2429.17 3595
2429.64 3731
2430.10 3861
2430.56 3862
2431.03 3922
2431.49 3895
2431.96 3679
2432.42 3802
2432.89 3712
2433.35 3723
2433.82 3968
2434.28 3958
2434.75 3921
2435.21 4026
2435.68 4129
2436.14 4139
2436.61 3992
2437.07 3853
2437.54 3808
2438.00 3842
2438.47 4048
2438.93 4250
2439.40 4029
2439.86 4174
2440.33 4212
2440.80 4282
2441.26 4355
2441.73 4455
2442.19 4304
2442.66 4353
2443.12 4283
2443.59 4265
2444.06 4493
2444.52 4556
2444.99 4211
2445.45 4236
2445.92 4435
2446.38 4146
2446.85 3975
2447.32 3937
2447.78 4081
2448.25 4067
2448.72 4106
2449.18 3986
2449.65 3758
2450.11 3944
2450.58 3983
2451.05 3957
2451.51 4188
2451.98 4093
2452.45 4255
2452.91 4123
2453.38 3922
2453.85 3914
2454.31 3993
2454.78 3903
2455.25 4209
2455.71 4152
2456.18 4271
2456.65 4274
2457.12 4104
2457.58 3938
2458.05 4031
2458.52 3938
2458.98 3972
2459.45 3849
2459.92 3840
2460.39 3778
2460.85 3731
2461.32 3632
2461.79 3749
2462.26 3859
2462.72 3845
2463.19 3803
2463.66 3742
2464.13 4012
2464.59 3841
2465.06 3782
2465.53 3675
2466.00 3805
2466.47 4002
2466.93 4035
2467.40 3945
2467.87 3812
2468.34 3889
2468.81 3921
2469.27 3864
2469.74 3798
2470.21 3903
2470.68 3817
2471.15 3829
2471.62 3774
2472.09 3706
2472.55 3866
2473.02 3900
2473.49 3762
2473.96 3607
2474.43 3443
2474.90 3407
2475.37 3696
2475.83 3739
2476.30 3798
2476.77 3827
2477.24 3661
2477.71 3759
2478.18 3795
2478.65 3694
2479.12 3749
2479.59 3748
2480.06 3744
2480.53 3674
2480.99 3890
2481.46 3876
2481.93 3732
2482.40 3787
2482.87 3791
2483.34 3696
2483.81 3924
2484.28 3762
2484.75 3636
2485.22 3945
2485.69 3822
2486.16 3739
2486.63 3830
2487.10 3958
2487.57 3950
2488.04 3996
2488.51 4232
2488.98 4203
2489.45 3951
2489.92 3929
2490.39 4077
2490.86 4024
2491.33 3978
2491.80 4142
2492.27 4117
2492.74 4064
2493.21 4192
2493.68 4247
2494.15 4206
2494.62 4341
2495.10 4448
2495.57 4578
2496.04 4569
2496.51 4583
2496.98 4516
2497.45 4457
2497.92 4332
2498.39 4680
2498.86 4597
2499.33 4094
2499.80 3943
2500.28 3849
2500.75 4042
2501.22 3912
2501.69 3812
2502.16 3805
2502.63 3717
2503.10 3653
2503.57 3647
2504.05 3664
2504.52 3690
2504.99 3482
2505.46 3698
2505.93 3801
2506.40 3711
2506.88 3666
2507.35 3727
2507.82 3656
2508.29 3997
2508.76 3781
2509.24 3570
2509.71 3736
2510.18 3651
2510.65 3783
2511.12 3641
2511.60 3968
2512.07 3899
2512.54 3936
2513.01 4090
2513.49 4113
2513.96 4194
2514.43 4433
2514.90 4098
2515.38 4116
2515.85 4228
2516.32 4252
2516.79 4303
2517.27 4126
2517.74 4048
2518.21 3951
2518.68 3831
2519.16 3897
2519.63 4021
2520.10 4088
2520.58 4077
2521.05 4066
2521.52 4116
2522.00 3889
2522.47 3900
2522.94 3996
2523.42 4359
2523.89 4141
2524.36 4107
2524.84 3888
2525.31 4002
2525.78 4085
2526.26 3981
2526.73 3974
2527.20 4110
2527.68 3961
2528.15 4017
2528.63 4350
2529.10 4199
2529.57 4227
2530.05 4371
2530.52 4349
2531.00 4409
2531.47 4356
2531.94 4283
2532.42 4167
2532.89 3792
2533.37 3789
2533.84 4001
2534.32 4141
2534.79 4007
2535.26 3862
2535.74 3672
2536.21 3951
2536.69 4004
2537.16 3886
2537.64 3847
2538.11 3892
2538.59 3838
2539.06 3812
2539.54 3801
2540.01 4052
2540.49 3932
2540.96 4008
2541.44 4092
2541.91 4339
2542.39 4108
2542.86 3740
2543.34 3912
2543.81 3812
2544.29 3953
2544.76 3809
2545.24 3744
2545.71 3936
2546.19 3869
2546.66 3743
2547.14 3733
2547.61 3745
2548.09 3998
2548.57 3948
2549.04 3755
2549.52 3771
2549.99 3957
2550.47 4104
2550.95 4087
2551.42 4191
2551.90 4174
2552.37 3991
2552.85 3883
2553.33 4146
2553.80 3985
2554.28 4028
2554.75 4210
2555.23 4506
2555.71 4405
2556.18 4314
2556.66 4125
2557.14 4252
2557.61 4156
2558.09 3983
2558.57 4143
2559.04 4000
2559.52 4055
2560.00 4076
2560.47 4071
2560.95 3859
2561.43 3922
2561.90 4022
2562.38 3945
2562.86 3881
2563.33 3791
2563.81 3755
2564.29 3979
2564.77 3832
2565.24 3848
2565.72 3983
2566.20 3711
2566.68 3853
2567.15 3655
2567.63 3774
2568.11 4023
2568.59 3840
2569.06 3826
2569.54 3919
2570.02 3687
2570.50 3664
2570.97 3909
2571.45 4003
2571.93 3785
2572.41 3722
2572.89 3991
2573.36 3804
2573.84 3767
2574.32 3670
2574.80 3692
2575.28 3441
2575.75 3611
2576.23 3513
2576.71 3636
2577.19 3526
2577.67 3509
2578.15 3620
2578.62 3936
2579.10 3879
2579.58 3698
2580.06 3579
2580.54 3769
2581.02 3606
2581.50 3775
2581.97 3967
2582.45 3755
2582.93 3783
2583.41 3741
2583.89 3620
2584.37 3671
2584.85 3466
2585.33 3734
2585.81 3904
2586.29 3783
2586.77 3694
2587.24 3784
2587.72 3697
2588.20 3571
2588.68 3640
2589.16 3887
2589.64 3854
2590.12 3693
2590.60 3592
2591.08 3759
2591.56 3817
2592.04 3958
2592.52 3895
2593.00 3914
2593.48 4033
2593.96 4082
2594.44 4028
2594.92 3939
2595.40 3730
2595.88 3700
2596.36 3825
2596.84 3802
2597.32 3924
2597.80 3910
2598.28 3834
2598.76 3813
2599.24 3734
2599.72 3688
2600.20 3688
2600.68 3654
2601.16 3705
2601.64 3606
2602.12 3508
2602.61 3661
2603.09 3496
2603.57 3579
2604.05 3688
2604.53 3606
2605.01 3663
2605.49 3596
2605.97 3668
2606.45 3559
2606.93 3473
2607.42 3715
2607.90 3551
2608.38 3774
2608.86 3688
2609.34 3543
2609.82 3621
2610.30 3668
2610.78 3540
2611.27 3734
2611.75 3786
2612.23 3820
2612.71 3770
2613.19 3495
2613.67 3617
2614.16 3676
2614.64 3624
2615.12 3757
2615.60 3766
2616.08 3804
2616.57 3665
2617.05 3732
2617.53 4179
2618.01 4019
2618.49 3870
2618.98 3938
2619.46 4156
2619.94 3889
2620.42 3685
2620.91 3784
2621.39 3869
2621.87 3738
2622.35 3619
2622.84 3657
2623.32 3597
2623.80 3674
2624.28 3733
2624.77 3824
2625.25 3698
2625.73 3686
2626.21 3825
2626.70 3767
2627.18 3743
2627.66 3723
2628.15 3867
2628.63 3911
2629.11 3643
2629.60 3906
2630.08 4304
2630.56 4011
2631.05 4178
2631.53 4058
2632.01 4295
2632.50 4383
2632.98 4427
2633.46 4434
2633.95 4348
2634.43 4567
2634.91 4404
2635.40 4089
2635.88 4001
2636.37 3977
2636.85 3894
2637.33 3995
2637.82 3885
2638.30 3992
2638.79 3859
2639.27 3724
2639.75 3620
2640.24 3834
2640.72 3839
2641.21 3693
2641.69 3820
2642.18 3538
2642.66 3774
2643.14 3787
2643.63 3619
2644.11 3796
2644.60 3709
2645.08 3443
2645.57 3642
2646.05 3749
2646.54 3776
2647.02 3967
2647.51 3914
2647.99 3738
2648.48 3804
2648.96 3749
2649.45 3709
2649.93 3881
2650.42 4127
2650.90 4195
2651.39 4107
2651.87 3992
2652.36 3850
2652.84 3915
2653.33 3967
2653.81 3886
2654.30 3729
2654.78 3903
2655.27 3906
2655.76 3851
2656.24 3912
2656.73 3857
2657.21 3944
2657.70 3934
2658.18 3785
2658.67 4062
2659.16 3961
2659.64 3974
2660.13 3893
2660.61 3760
2661.10 3587
2661.59 3620
2662.07 3756
2662.56 3609
2663.05 3574
2663.53 3825
2664.02 4006
2664.50 4002
2664.99 4045
2665.48 4098
2665.96 3796
2666.45 3822
2666.94 4028
2667.42 3623
2667.91 3685
2668.40 3498
2668.88 3593
2669.37 3677
2669.86 3634
2670.34 3624
2670.83 3825
2671.32 3878
2671.81 3852
2672.29 4012
2672.78 4051
2673.27 4158
2673.75 4448
2674.24 4559
2674.73 4367
2675.22 4716
2675.70 4851
2676.19 4879
2676.68 4830
2677.17 4884
2677.65 4923
2678.14 5198
2678.63 4921
2679.12 4573
2679.61 4302
2680.09 4080
2680.58 3912
2681.07 3786
2681.56 3707
2682.04 3757
2682.53 3685
2683.02 3578
2683.51 3661
2684.00 3612
2684.49 3480
2684.97 3594
2685.46 3636
2685.95 3553
2686.44 3495
2686.93 3763
2687.42 4073
2687.90 3807
2688.39 3710
2688.88 3605
2689.37 3740
2689.86 3864
2690.35 3802
2690.84 3990
2691.33 3641
2691.81 3593
2692.30 3655
2692.79 3497
2693.28 3689
2693.77 3592
2694.26 3688
2694.75 3524
2695.24 3499
2695.73 3391
2696.22 3372
2696.71 3570
2697.20 3450
2697.68 3520
2698.17 3465
2698.66 3434
2699.15 3299
2699.64 3507
2700.13 3581
2700.62 3615
2701.11 3926
2701.60 3744
2702.09 3815
2702.58 3920
2703.07 3732
2703.56 3806
2704.05 3806
2704.54 4011
2705.03 4028
2705.52 3857
2706.01 4021
2706.50 3972
2706.99 3908
2707.48 3842
2707.97 3573
2708.46 3785
2708.95 3916
2709.44 3612
2709.93 3431
2710.43 3697
2710.92 3594
2711.41 3459
2711.90 3723
2712.39 3932
2712.88 3707
2713.37 3984
2713.86 3965
2714.35 3774
2714.84 3960
2715.33 3964
2715.82 3983
2716.32 3944
2716.81 3943
2717.30 3649
2717.79 3939
2718.28 3674
2718.77 3386
2719.26 3486
2719.76 3382
2720.25 3616
2720.74 3466
2721.23 3486
2721.72 3438
2722.21 3651
2722.70 3746
2723.20 3728
2723.69 3652
2724.18 3780
2724.67 3590
2725.16 3777
2725.66 3847
2726.15 3610
2726.64 3581
2727.13 3710
2727.62 3637
2728.12 3600
2728.61 3622
2729.10 3562
2729.59 3609
2730.09 3487
2730.58 3604
2731.07 3770
2731.56 3697
2732.06 3869
2732.55 3822
2733.04 3902
2733.53 3987
2734.03 3925
2734.52 3752
2735.01 3936
2735.50 4110
2736.00 4112
2736.49 3923
2736.98 4232
2737.48 4188
2737.97 4133
2738.46 3971
2738.96 3803
2739.45 3763
2739.94 3770
2740.44 3693
2740.93 3730
2741.42 3720
2741.92 3591
2742.41 3608
2742.90 3578
2743.40 3550
2743.89 3799
2744.38 3710
2744.88 3593
2745.37 3606
2745.86 3554
2746.36 3539
2746.85 3374
2747.35 3365
2747.84 3407
2748.33 3600
2748.83 3602
2749.32 3579
2749.82 3426
2750.31 3502
2750.81 3702
2751.30 3840
2751.79 3530
2752.29 3582
2752.78 3558
2753.28 3664
2753.77 3676
2754.27 3701
2754.76 3561
2755.26 3723
2755.75 3942
2756.24 3929
2756.74 3939
2757.23 3727
2757.73 3632
2758.22 3537
2758.72 3740
2759.21 3778
2759.71 3784
2760.20 3771
2760.70 3776
2761.19 3726
2761.69 3946
2762.19 3857
2762.68 3783
2763.18 3817
2763.67 3588
2764.17 3949
2764.66 3901
2765.16 3807
2765.65 3858
2766.15 3795
2766.64 3899
2767.14 3531
2767.64 3697
2768.13 3637
2768.63 3585
2769.12 4024
2769.62 3582
2770.12 3797
2770.61 3861
2771.11 3710
2771.60 3984
2772.10 4014
2772.60 3853
2773.09 3820
2773.59 4056
2774.08 4203
2774.58 4256
2775.08 4572
2775.57 4878
2776.07 5252
2776.57 5192
2777.06 5532
2777.56 5762
2778.06 5807
2778.55 5740
2779.05 5543
2779.55 5280
2780.04 5110
2780.54 5329
2781.04 5149
2781.54 4620
2782.03 4653
2782.53 4400
2783.03 4302
2783.52 4099
2784.02 4019
2784.52 3996
2785.02 3695
2785.51 3687
2786.01 3744
2786.51 3624
2787.01 3637
2787.50 3644
2788.00 3600
2788.50 3493
2789.00 3392
2789.49 3218
2789.99 3420
2790.49 3477
2790.99 3474
2791.48 3420
2791.98 3509
2792.48 3649
2792.98 3411
2793.48 3526
2793.97 3415
2794.47 3445
2794.97 3409
2795.47 3626
2795.97 3696
2796.47 3611
2796.96 3740
2797.46 3727
2797.96 3719
2798.46 3642
2798.96 3902
2799.46 3707
2799.96 3670
2800.45 3729
2800.95 3646
2801.45 3671
2801.95 3634
2802.45 3616
2802.95 3587
2803.45 3556
2803.95 3558
2804.45 3695
2804.94 3787
2805.44 3740
2805.94 3897
2806.44 3824
2806.94 3596
2807.44 3649
2807.94 3875
2808.44 3904
2808.94 4094
2809.44 3926
2809.94 3915
2810.44 3947
2810.94 4039
2811.44 4049
2811.94 4110
2812.44 4092
2812.94 4096
2813.44 4267
2813.94 4125
2814.44 4149
2814.94 4197
2815.44 3869
2815.94 3883
2816.44 4055
2816.94 3967
2817.44 3809
2817.94 3811
2818.44 3910
2818.94 3602
2819.44 3629
2819.94 3463
2820.44 3411
2820.94 3342
2821.44 3536
2821.94 3504
2822.44 3488
2822.94 3619
2823.44 3521
2823.94 3566
2824.44 3465
2824.94 3461
2825.45 3450
2825.95 3338
2826.45 3481
2826.95 3309
2827.45 3518
2827.95 3587
2828.45 3204
2828.95 3402
2829.45 3538
2829.96 3450
2830.46 3212
2830.96 3407
2831.46 3379
2831.96 3507
2832.46 3503
2832.96 3492
2833.47 3223
2833.97 3242
2834.47 3249
2834.97 3494
2835.47 3485
2835.97 3498
2836.48 3659
2836.98 3516
2837.48 3648
2837.98 3718
2838.48 3889
2838.99 3910
2839.49 3933
2839.99 3796
2840.49 3891
2841.00 3904
2841.50 3770
2842.00 3703
2842.50 3533
2843.01 3708
2843.51 3769
2844.01 3811
2844.51 3671
2845.02 3642
2845.52 3719
2846.02 3698
2846.52 3681
2847.03 3838
2847.53 3658
2848.03 3795
2848.54 4071
2849.04 4099
2849.54 3964
2850.04 4146
2850.55 4145
2851.05 3884
2851.55 4206
2852.06 4173
2852.56 3753
2853.06 3928
2853.57 3824
2854.07 3879
2854.57 3775
2855.08 3641
2855.58 3745
2856.09 3615
2856.59 3588
2857.09 3768
2857.60 3765
2858.10 3711
2858.60 3886
2859.11 3714
2859.61 3774
2860.12 3615
2860.62 3676
2861.12 3704
2861.63 3443
2862.13 3464
2862.64 3480
2863.14 3478
2863.65 3557
2864.15 3524
2864.65 3451
2865.16 3552
2865.66 3473
2866.17 3542
2866.67 3624
2867.18 3711
2867.68 3578
2868.19 3509
2868.69 3732
2869.20 3647
2869.70 3646
2870.21 3631
2870.71 3645
2871.21 3613
2871.72 3686
2872.23 3698
2872.73 3834
2873.24 3993
2873.74 4036
2874.25 4278
2874.75 4149
2875.26 3959
2875.76 4146
2876.27 4527
2876.77 4253
2877.28 4451
2877.78 4294
2878.29 4282
2878.79 4202
2879.30 3931
2879.81 3937
2880.31 3941
2880.82 4073
2881.32 3857
2881.83 3691
2882.34 3709
2882.84 3695
2883.35 3737
2883.85 3890
2884.36 4009
2884.87 3891
2885.37 4113
2885.88 4145
2886.38 4008
2886.89 3786
2887.40 3678
2887.90 3758
2888.41 3898
2888.92 4047
2889.42 4039
2889.93 3920
2890.44 3703
2890.94 3840
2891.45 3822
2891.96 3857
2892.46 3786
2892.97 3783
2893.48 3863
2893.98 3620
2894.49 3761
2895.00 3947
2895.51 4021
2896.01 3913
2896.52 3815
2897.03 3783
2897.53 3806
2898.04 3723
2898.55 3871
2899.06 3916
2899.56 4257
2900.07 4281
2900.58 4216
2901.09 4048
2901.59 4212
2902.10 4267
2902.61 4327
2903.12 4045
2903.63 4298
2904.13 4244
2904.64 4121
2905.15 3991
2905.66 4272
2906.17 4222
2906.67 4276
2907.18 4090
2907.69 4230
2908.20 4296
2908.71 4223
2909.21 4186
2909.72 3972
2910.23 3781
2910.74 3916
2911.25 3990
2911.76 3938
2912.26 3926
2912.77 3918
2913.28 4117
2913.79 3871
2914.30 3886
2914.81 4117
2915.32 4059
2915.83 4181
2916.34 3824
2916.84 3835
2917.35 4000
2917.86 3830
2918.37 3707
2918.88 3963
2919.39 3795
2919.90 3826
2920.41 3582
2920.92 3658
2921.43 3651
2921.94 3552
2922.45 3555
2922.96 3820
2923.46 3626
2923.97 3625
2924.48 3585
2924.99 3495
2925.50 3606
2926.01 3694
2926.52 3576
2927.03 3490
2927.54 3505
2928.05 3496
2928.56 3587
2929.07 3363
2929.58 3500
2930.09 3428
2930.60 3389
2931.11 3376
2931.62 3368
2932.13 3494
2932.64 3540
2933.15 3375
2933.67 3329
2934.18 3442
2934.69 3691
2935.20 3565
2935.71 3359
2936.22 3539
2936.73 3661
2937.24 3606
2937.75 3736
2938.26 3703
2938.77 3957
2939.28 3761
2939.79 3696
2940.30 3898
2940.82 3981
2941.33 3854
2941.84 3748
2942.35 3733
2942.86 3827
2943.37 3785
2943.88 3855
2944.39 3982
2944.91 3840
2945.42 3973
2945.93 4115
2946.44 4173
2946.95 4100
2947.46 4086
2947.98 4131
2948.49 4212
2949.00 4117
2949.51 4114
2950.02 3717
2950.53 3966
2951.05 3759
2951.56 3882
2952.07 3711
2952.58 3693
2953.09 3516
2953.61 3686
2954.12 3609
2954.63 3589
2955.14 3387
2955.66 3490
2956.17 3621
2956.68 3492
2957.19 3492
2957.71 3596
2958.22 3556
2958.73 3575
2959.24 3656
2959.76 3509
2960.27 3742
2960.78 3999
2961.29 3642
2961.81 3764
2962.32 3670
2962.83 3704
2963.35 3821
2963.86 3777
2964.37 3791
2964.89 3750
2965.40 3459
2965.91 3572
2966.43 3582
2966.94 3472
2967.45 3367
2967.97 3488
2968.48 3412
2968.99 3353
2969.51 3433
2970.02 3326
2970.53 3588
2971.05 3382
2971.56 3191
2972.07 3253
2972.59 3382
2973.10 3558
2973.62 3389
2974.13 3259
2974.64 3261
2975.16 3299
2975.67 3415
2976.19 3567
2976.70 3561
2977.22 3325
2977.73 3370
2978.24 3463
2978.76 3281
2979.27 3640
2979.79 3492
2980.30 3353
2980.82 3390
2981.33 3554
2981.85 3543
2982.36 3418
2982.87 3350
2983.39 3599
2983.90 3673
2984.42 3594
2984.93 3479
2985.45 3611
2985.96 3764
2986.48 3831
2986.99 3739
2987.51 3815
2988.02 3965
2988.54 3862
2989.05 3889
2989.57 3667
2990.09 3783
2990.60 3889
2991.12 3802
2991.63 3393
2992.15 3497
2992.66 3442
2993.18 3558
2993.69 3493
2994.21 3480
2994.73 3727
2995.24 3913
2995.76 4059
2996.27 3992
2996.79 4015
2997.30 3801
2997.82 4090
2998.34 4221
2998.85 4398
2999.37 4345
2999.89 4166
3000.40 4283
3000.92 4123
3001.43 4156
3001.95 4257
3002.47 4033
3002.98 3956
3003.50 4001
3004.02 4067
3004.53 3741
3005.05 3895
3005.57 4011
3006.08 4092
3006.60 4094
3007.12 3927
3007.63 3800
3008.15 3855
3008.67 3751
3009.18 3555
3009.70 3613
3010.22 3743
3010.74 3411
3011.25 3237
3011.77 3308
3012.29 3311
3012.80 3564
3013.32 3531
3013.84 3436
3014.36 3553
3014.87 3455
3015.39 3515
3015.91 3637
3016.43 3785
3016.94 3668
3017.46 3742
3017.98 3782
3018.50 3911
3019.02 3933
3019.53 4008
3020.05 4126
3020.57 4270
3021.09 3922
3021.60 3906
3022.12 4099
3022.64 4131
3023.16 4008
3023.68 4050
3024.20 3876
3024.71 4096
3025.23 4144
3025.75 3995
3026.27 3802
3026.79 3744
3027.31 3782
3027.82 3927
3028.34 3768
3028.86 3710
3029.38 3925
3029.90 3807
3030.42 3744
3030.94 3943
3031.46 3832
3031.98 3939
3032.49 3924
3033.01 3857
3033.53 3842
3034.05 3811
3034.57 3980
3035.09 4211
3035.61 4008
3036.13 3794
3036.65 3972
3037.17 4044
3037.69 3780
3038.21 3760
3038.73 3783
3039.25 3805
3039.76 3784
3040.28 3696
3040.80 3682
3041.32 3630
3041.84 3533
3042.36 3736
3042.88 3606
3043.40 3448
3043.92 3494
3044.44 3531
3044.96 3601
3045.48 3435
3046.00 3512
3046.52 3569
3047.04 3565
3047.56 3506
3048.08 3621
3048.60 3727
3049.13 3650
3049.65 3596
3050.17 3364
3050.69 3447
3051.21 3538
3051.73 3606
3052.25 3412
3052.77 3427
3053.29 3514
3053.81 3198
3054.33 3238
3054.85 3338
3055.37 3538
3055.89 3490
3056.42 3647
3056.94 3577
3057.46 3503
3057.98 3519
3058.50 3461
3059.02 3398
3059.54 3491
3060.06 3356
3060.59 3532
3061.11 3437
3061.63 3449
3062.15 3430
3062.67 3548
3063.19 3462
3063.71 3496
3064.24 3751
3064.76 3630
3065.28 3644
3065.80 3771
3066.32 3904
3066.85 3739
3067.37 3799
3067.89 3761
3068.41 3797
3068.93 3752
3069.46 3627
3069.98 3458
3070.50 3526
3071.02 3611
3071.54 3627
3072.07 3608
3072.59 3451
3073.11 3600
3073.63 3605
3074.16 3542
3074.68 3698
3075.20 3610
3075.73 3551
3076.25 3502
3076.77 3598
3077.29 3957
3077.82 3784
3078.34 3797
3078.86 3930
3079.39 4049
3079.91 4054
3080.43 4121
3080.95 4059
3081.48 4104
3082.00 4206
3082.52 4177
3083.05 4215
3083.57 3917
3084.09 4010
3084.62 4008
3085.14 4010
3085.66 3672
3086.19 3909
3086.71 3845
3087.24 3884
3087.76 3918
3088.28 3743
3088.81 3676
3089.33 3809
3089.85 3471
3090.38 3612
3090.90 3503
3091.43 3685
3091.95 3703
3092.47 3685
3093.00 3770
3093.52 3858
3094.05 3642
3094.57 3340
3095.10 3493
3095.62 3624
3096.14 3649
3096.67 3382
3097.19 3468
3097.72 3671
3098.24 3455
3098.77 3472
3099.29 3438
3099.82 3559
3100.34 3740
3100.87 3542
3101.39 3649
3101.92 3781
3102.44 3609
3102.97 3510
3103.49 3606
3104.02 3917
3104.54 3766
3105.07 3806
3105.59 3899
3106.12 3906
3106.64 3565
3107.17 3534
3107.69 3502
3108.22 3372
3108.74 3313
3109.27 3473
3109.79 3377
3110.32 3308
3110.85 3293
3111.37 3348
3111.90 3294
3112.42 3415
3112.95 3411
3113.48 3285
3114.00 3423
3114.53 3423
3115.05 3194
3115.58 3321
3116.11 3444
3116.63 3537
3117.16 3367
3117.68 3226
3118.21 3209
3118.74 3060
3119.26 3324
3119.79 3278
3120.32 3032
3120.84 3046
3121.37 3193
3121.90 3191
3122.42 3094
3122.95 3221
3123.48 3260
3124.00 3199
3124.53 3174
3125.06 3298
3125.58 3404
3126.11 3458
3126.64 3324
3127.16 3179
3127.69 3207
3128.22 3181
3128.75 3439
3129.27 3518
3129.80 3412
3130.33 3415
3130.85 3385
3131.38 3461
3131.91 3421
3132.44 3284
3132.96 3307
3133.49 3287
3134.02 3337
3134.55 3149
3135.07 3337
3135.60 3345
3136.13 3329
3136.66 3215
3137.19 3336
3137.71 3119
3138.24 3106
3138.77 3307
3139.30 3209
3139.83 3114
3140.35 3190
3140.88 3304
3141.41 3301
3141.94 3315
3142.47 3166
3143.00 3343
3143.52 3411
3144.05 3241
3144.58 3232
3145.11 3279
3145.64 3332
3146.17 3424
3146.70 3268
3147.22 3386
3147.75 3664
3148.28 3754
3148.81 3863
3149.34 3913
3149.87 3931
3150.40 3868
3150.93 4008
3151.46 4167
3151.98 3962
3152.51 3893
3153.04 4105
3153.57 4002
3154.10 3459
3154.63 3572
3155.16 3598
3155.69 3648
3156.22 3739
3156.75 3504
3157.28 3498
3157.81 3508
3158.34 3488
3158.87 3781
3159.40 3844
3159.93 3992
3160.46 3718
3160.99 3788
3161.52 3688
3162.05 3683
3162.58 3925
3163.11 3704
3163.64 3668
3164.17 3623
3164.70 3446
3165.23 3540
3165.76 3577
3166.29 3529
3166.82 3534
3167.35 3572
3167.88 3589
3168.41 3373
3168.94 3298
3169.47 3388
3170.00 3394
3170.53 3234
3171.06 3232
3171.59 3369
3172.13 3503
3172.66 3576
3173.19 3701
3173.72 3474
3174.25 3702
3174.78 3770
3175.31 4011
3175.84 4018
3176.37 4116
3176.90 3970
3177.44 4075
3177.97 4157
3178.50 3864
3179.03 3856
3179.56 3788
3180.09 3489
3180.62 3758
3181.16 3461
3181.69 3524
3182.22 3498
3182.75 3481
3183.28 3380
3183.81 3555
3184.35 3610
3184.88 3500
3185.41 3331
3185.94 3418
3186.47 3454
3187.01 3437
3187.54 3454
3188.07 3618
3188.60 3616
3189.14 3562
3189.67 3338
3190.20 3308
3190.73 3412
3191.26 3295
3191.80 3488
3192.33 3334
3192.86 3228
3193.39 3211
3193.93 3313
3194.46 3220
3194.99 3327
3195.53 3353
3196.06 3311
3196.59 3254
3197.12 3350
3197.66 3220
3198.19 3292
3198.72 3649
3199.26 3551
3199.79 3536
3200.32 3470
3200.86 3705
3201.39 3888
3201.92 3655
3202.46 3843
3202.99 3901
3203.52 3960
3204.06 3838
3204.59 3693
3205.12 3623
3205.66 3660
3206.19 3558
3206.72 3742
3207.26 3550
3207.79 3453
3208.33 3459
3208.86 3486
3209.39 3590
3209.93 3786
3210.46 3873
3211.00 4035
3211.53 3879
3212.06 4034
3212.60 4247
3213.13 4235
3213.67 4061
3214.20 4172
3214.74 4206
3215.27 3894
3215.80 3890
3216.34 3733
3216.87 3667
3217.41 3519
3217.94 3540
3218.48 3673
3219.01 3480
3219.55 3589
3220.08 3682
3220.62 3635
3221.15 3903
3221.69 4229
3222.22 4061
3222.76 4141
3223.29 4254
3223.83 4348
3224.36 4503
3224.90 4508
3225.43 4429
3225.97 4579
3226.50 4650
3227.04 4716
3227.57 4294
3228.11 4102
3228.65 4051
3229.18 3735
3229.72 3695
3230.25 3685
3230.79 3674
3231.32 3528
3231.86 3454
3232.40 3532
3232.93 3589
3233.47 3531
3234.00 3498
3234.54 3407
3235.08 3541
3235.61 3372
3236.15 3560
3236.68 3781
3237.22 3754
3237.76 3739
3238.29 3693
3238.83 3937
3239.37 3883
3239.90 4018
3240.44 3894
3240.97 3857
3241.51 3935
3242.05 3783
3242.58 3655
3243.12 3744
3243.66 3877
3244.20 3882
3244.73 3648
3245.27 3368
3245.81 3319
3246.34 3330
3246.88 3457
3247.42 3184
3247.95 3257
3248.49 3337
3249.03 3634
3249.57 3681
3250.10 3691
3250.64 3571
3251.18 3396
3251.72 3426
3252.25 3544
3252.79 3553
3253.33 3589
3253.87 3763
3254.40 3764
3254.94 3699
3255.48 3532
3256.02 3503
3256.55 3577
3257.09 3696
3257.63 3751
3258.17 3809
3258.71 3597
3259.24 3780
3259.78 4227
3260.32 4054
3260.86 3892
3261.40 4029
3261.94 4080
3262.47 4226
3263.01 4064
3263.55 4104
3264.09 3963
3264.63 4101
3265.17 4084
3265.71 4291
3266.24 4097
3266.78 3831
3267.32 3684
3267.86 3525
3268.40 3400
3268.94 3500
3269.48 3288
3270.02 3593
3270.55 3278
3271.09 3316
3271.63 3441
3272.17 3549
3272.71 3378
3273.25 3471
3273.79 3496
3274.33 3532
3274.87 3511
3275.41 3617
3275.95 3680
3276.49 3772
3277.03 3576
3277.57 3828
3278.11 3825
3278.65 3738
3279.19 3648
3279.73 3612
3280.26 3598
3280.80 3675
3281.34 3743
3281.88 3944
3282.42 3701
3282.96 3772
3283.50 3767
3284.04 3944
3284.59 3977
3285.13 4189
3285.67 4343
3286.21 4413
3286.75 4385
3287.29 4668
3287.83 4598
3288.37 4772
3288.91 4706
3289.45 4785
3289.99 4491
3290.53 4427
3291.07 3984
3291.61 3979
3292.15 3792
3292.69 3740
3293.23 3900
3293.77 3667
3294.32 3631
3294.86 3638
3295.40 3680
3295.94 3517
3296.48 3630
3297.02 3658
3297.56 3614
3298.10 3711
3298.65 3576
3299.19 3686
3299.73 3633
3300.27 3673
3300.81 3596
3301.35 3539
3301.89 3739
3302.44 3632
3302.98 3464
3303.52 3460
3304.06 3578
3304.60 3714
3305.14 3477
3305.69 3523
3306.23 3564
3306.77 3547
3307.31 3582
3307.85 3676
3308.40 3664
3308.94 3536
3309.48 3440
3310.02 3477
3310.57 3418
3311.11 3341
3311.65 3434
3312.19 3546
3312.74 3606
3313.28 3382
3313.82 3380
3314.36 3752
3314.91 3783
3315.45 3938
3315.99 3655
3316.53 3721
3317.08 3887
3317.62 3874
3318.16 3698
3318.71 3710
3319.25 3625
3319.79 3643
3320.34 3615
3320.88 3333
3321.42 3573
3321.96 3593
3322.51 3483
3323.05 3630
3323.59 3489
3324.14 3513
3324.68 3634
3325.23 3755
3325.77 3837
3326.31 3869
3326.86 3496
3327.40 3421
3327.94 3632
3328.49 3588
3329.03 3504
3329.57 3529
3330.12 3457
3330.66 3439
3331.21 3277
3331.75 3396
3332.29 3321
3332.84 3053
3333.38 3415
3333.93 3473
3334.47 3233
3335.02 3017
3335.56 3202
3336.10 3143
3336.65 3224
3337.19 3214
3337.74 3235
3338.28 3117
3338.83 3353
3339.37 3200
3339.92 3389
3340.46 3409
3341.01 3306
3341.55 3314
3342.10 3298
3342.64 3520
3343.19 3579
3343.73 3331
3344.28 3371
3344.82 3434
3345.37 3316
3345.91 3255
3346.46 3318
3347.00 3410
3347.55 3443
3348.09 3327
3348.64 3503
3349.18 3492
3349.73 3335
3350.27 3360
3350.82 3520
3351.37 3634
3351.91 3574
3352.46 3713
3353.00 3523
3353.55 3545
3354.10 3651
3354.64 3439
3355.19 3443
3355.73 3403
3356.28 3381
3356.83 3382
3357.37 3275
3357.92 3538
3358.46 3509
3359.01 3412
3359.56 3159
3360.10 3265
3360.65 3295
3361.20 3166
3361.74 3321
3362.29 3198
3362.84 3199
3363.38 3222
3363.93 3273
3364.48 3182
3365.02 3262
3365.57 3238
3366.12 3272
3366.66 3236
3367.21 3156
3367.76 3140
3368.30 3089
3368.85 3123
3369.40 3428
3369.94 3052
3370.49 3273
3371.04 3293
3371.59 3275
3372.13 3362
3372.68 3452
3373.23 3442
3373.78 3261
3374.32 3169
3374.87 3374
3375.42 3398
3375.97 3169
3376.51 3101
3377.06 3002
3377.61 2978
3378.16 3144
3378.71 2952
3379.25 3059
3379.80 3069
3380.35 2902
3380.90 2904
3381.45 3079
3381.99 2987
3382.54 3037
3383.09 3014
3383.64 2950
3384.19 2970
3384.74 2980
3385.28 2877
3385.83 2952
3386.38 2971
3386.93 3055
3387.48 2915
3388.03 3016
3388.58 3059
3389.12 3104
3389.67 3173
3390.22 3143
3390.77 3212
3391.32 3292
3391.87 3343
3392.42 3152
3392.97 3123
3393.52 3252
3394.06 3220
3394.61 3049
3395.16 3081
3395.71 3331
3396.26 3266
3396.81 3140
3397.36 3185
3397.91 3015
3398.46 2911
3399.01 3021
3399.56 3128
3400.11 2975
3400.66 2949
3401.21 3170
3401.76 3051
3402.31 3358
3402.86 3296
3403.41 3224
3403.96 3237
3404.51 3004
3405.06 3138
3405.61 3209
3406.16 3036
3406.71 3005
3407.26 3138
3407.81 3021
3408.36 2910
3408.91 2846
3409.46 2815
3410.01 2885
3410.56 3002
3411.11 2842
3411.66 3075
3412.21 2870
3412.76 3123
3413.31 3210
3413.86 3096
3414.41 3064
3414.96 3036
3415.51 3086
3416.07 3166
3416.62 3104
3417.17 3115
3417.72 3232
3418.27 3200
3418.82 3226
3419.37 3108
3419.92 2923
3420.47 3121
3421.03 3084
3421.58 3011
3422.13 2941
3422.68 2993
3423.23 3084
3423.78 3063
3424.33 3023
3424.89 3115
3425.44 3206
3425.99 3249
3426.54 3097
3427.09 3125
3427.65 3076
3428.20 3005
3428.75 3138
3429.30 3037
3429.85 3143
3430.41 3124
3430.96 3091
3431.51 3230
3432.06 3136
3432.61 3178
3433.17 3099
3433.72 2996
3434.27 3192
3434.82 3244
3435.38 3118
3435.93 3217
3436.48 3000
3437.03 3170
3437.59 3089
3438.14 3330
3438.69 3281
3439.24 3085
3439.80 3136
3440.35 3539
3440.90 3344
3441.46 3201
3442.01 3058
3442.56 3266
3443.11 3269
3443.67 3176
3444.22 3007
3444.77 3140
3445.33 2998
3445.88 3103
3446.43 3032
3446.99 2903
3447.54 2816
3448.09 2887
3448.65 2940
3449.20 2787
3449.76 2825
3450.31 2894
3450.86 2934
3451.42 2955
3451.97 2790
3452.52 2979
3453.08 3198
3453.63 3005
3454.19 3025
3454.74 3110
3455.29 3059
3455.85 3001
3456.40 3018
3456.96 2951
3457.51 3168
3458.07 3108
3458.62 3184
3459.17 3017
3459.73 2957
3460.28 3147
3460.84 3152
3461.39 3136
3461.95 3285
3462.50 3276
3463.06 3257
3463.61 3277
3464.17 3381
3464.72 3186
3465.27 3273
3465.83 3295
3466.38 3207
3466.94 3173
3467.49 3218
3468.05 3330
3468.61 3265
3469.16 3394
3469.72 3391
3470.27 3332
3470.83 3381
3471.38 3533
3471.94 3534
3472.49 3411
3473.05 3272
3473.60 3328
3474.16 3470
3474.71 3299
3475.27 3141
3475.83 3184
3476.38 3249
3476.94 3402
3477.49 3376
3478.05 3324
3478.61 3423
3479.16 3469
3479.72 3382
3480.27 3468
3480.83 3607
3481.39 3552
3481.94 3577
3482.50 3556
3483.05 3421
3483.61 3469
3484.17 3438
3484.72 3300
3485.28 3326
3485.84 3473
3486.39 3372
3486.95 3594
3487.51 3493
3488.06 3421
3488.62 3742
3489.18 3985
3489.73 4195
3490.29 4125
3490.85 4187
3491.40 4201
3491.96 4437
3492.52 4365
3493.08 4319
3493.63 4491
3494.19 4360
3494.75 4385
3495.30 4400
3495.86 4385
3496.42 4270
3496.98 4126
3497.53 4301
3498.09 4287
3498.65 4329
3499.21 4558
3499.76 4866
3500.32 5164
3500.88 5506
3501.44 5872
3501.99 6799
3502.55 7208
3503.11 7839
3503.67 9151
3504.23 10374
3504.78 11056
3505.34 12087
3505.90 13116
3506.46 13526
3507.02 13464
3507.58 13405
3508.13 12836
3508.69 12004
3509.25 10734
3509.81 9663
3510.37 8243
3510.93 7553
3511.48 6923
3512.04 6129
3512.60 5599
3513.16 5050
3513.72 4646
3514.28 4357
3514.84 4202
3515.40 4033
3515.95 4067
3516.51 3640
3517.07 3681
3517.63 3810
3518.19 3766
3518.75 3600
3519.31 3597
3519.87 3712
3520.43 3560
3520.99 3531
3521.55 3661
3522.11 3653
3522.67 3600
3523.22 3694
3523.78 3677
3524.34 3846
3524.90 3530
3525.46 3522
3526.02 3771
3526.58 3523
3527.14 3632
3527.70 3672
3528.26 3545
3528.82 3491
3529.38 3464
3529.94 3465
3530.50 3453
3531.06 3405
3531.62 3274
3532.18 3406
3532.74 3460
3533.30 3618
3533.86 3602
3534.42 3747
3534.98 3548
3535.54 3586
3536.11 3521
3536.67 3605
3537.23 3543
3537.79 3612
3538.35 3542
3538.91 3779
3539.47 3442
3540.03 3582
3540.59 3843
3541.15 3913
3541.71 3993
3542.27 3764
3542.84 4071
3543.40 4103
3543.96 4070
3544.52 4080
3545.08 4016
3545.64 4198
3546.20 4139
3546.76 4172
3547.33 3951
3547.89 3957
3548.45 3974
3549.01 3832
3549.57 3697
3550.13 3548
3550.69 3384
3551.26 3279
3551.82 3403
3552.38 3377
3552.94 3238
3553.50 3097
3554.07 3207
3554.63 3205
3555.19 3187
3555.75 3062
3556.31 3139
3556.88 3411
3557.44 3074
3558.00 3142
3558.56 3217
3559.13 3370
3559.69 3184
3560.25 3222
3560.81 3498
3561.38 3439
3561.94 3297
3562.50 3340
3563.06 3387
3563.63 3336
3564.19 3430
3564.75 3355
3565.31 3394
3565.88 3408
3566.44 3443
3567.00 3386
3567.57 3494
3568.13 3434
3568.69 3313
3569.26 3330
3569.82 3248
3570.38 3146
3570.95 3195
3571.51 3321
3572.07 3195
3572.64 3264
3573.20 3483
3573.76 3414
3574.33 3301
3574.89 3409
3575.45 3362
3576.02 3487
3576.58 3463
3577.14 3464
3577.71 3496
3578.27 3391
3578.84 3507
3579.40 3660
3579.96 3620
3580.53 3667
3581.09 3658
3581.66 3635
3582.22 3549
3582.78 3668
3583.35 3709
3583.91 3675
3584.48 3606
3585.04 3437
3585.61 3316
3586.17 3321
3586.74 3465
3587.30 3162
3587.86 3257
3588.43 3253
3588.99 3251
3589.56 3425
3590.12 3308
3590.69 3160
3591.25 3243
3591.82 3233
3592.38 3297
3592.95 3092
3593.51 3084
3594.08 3249
3594.64 3232
3595.21 3180
3595.77 3331
3596.34 3359
3596.90 3400
3597.47 3228
3598.04 3380
3598.60 3534
3599.17 3284
3599.73 3333
3600.30 3538
3600.86 3159
3601.43 3313
3601.99 3151
3602.56 3237
3603.13 3152
3603.69 3151
3604.26 3127
3604.82 3231
3605.39 3015
3605.96 3007
3606.52 3020
3607.09 2941
3607.65 2985
3608.22 2972
3608.79 2902
3609.35 2866
3609.92 3014
3610.49 2928
3611.05 2864
3611.62 2822
3612.19 2877
3612.75 3118
3613.32 3165
3613.89 3241
3614.45 3057
3615.02 3106
3615.59 3101
3616.15 3274
3616.72 3309
3617.29 3426
3617.85 3530
3618.42 3807
3618.99 3671
3619.55 3668
3620.12 3598
3620.69 3594
3621.26 3687
3621.82 3609
3622.39 3646
3622.96 3624
3623.53 3552
3624.09 3371
3624.66 3284
3625.23 3279
3625.80 3066
3626.36 3103
3626.93 3031
3627.50 3208
3628.07 2934
3628.63 3016
3629.20 2959
3629.77 2827
3630.34 3038
3630.91 3105
3631.47 3054
3632.04 3235
3632.61 3294
3633.18 3383
3633.75 3479
3634.32 3642
3634.88 3491
3635.45 3445
3636.02 3404
3636.59 3204
3637.16 3253
3637.73 3307
3638.29 3310
3638.86 3310
3639.43 3252
3640.00 3315
3640.57 3352
3641.14 3352
3641.71 3037
3642.28 3159
3642.84 3124
3643.41 3106
3643.98 3468
3644.55 3328
3645.12 3208
3645.69 3280
3646.26 3228
3646.83 3218
3647.40 3229
3647.97 3293
3648.54 3233
3649.11 3281
3649.68 3169
3650.25 2885
3650.81 3016
3651.38 3087
3651.95 3249
3652.52 3079
3653.09 3162
3653.66 3153
3654.23 3134
3654.80 3103
3655.37 3067
3655.94 3038
3656.51 3005
3657.08 3061
3657.65 3159
3658.22 3021
3658.79 2981
3659.36 3210
3659.93 3080
3660.50 2975
3661.07 3181
3661.64 3236
3662.22 3103
3662.79 2902
3663.36 3118
3663.93 3198
3664.50 3028
3665.07 2867
3665.64 3037
3666.21 2942
3666.78 2952
3667.35 2918
3667.92 2935
3668.49 2758
3669.06 2722
3669.64 2926
3670.21 2902
3670.78 2802
3671.35 2668
3671.92 2724
3672.49 2932
3673.06 3001
3673.63 2875
3674.21 3144
3674.78 3285
3675.35 3200
3675.92 3178
3676.49 3221
3677.06 3335
3677.63 3292
3678.21 3234
3678.78 3179
3679.35 3067
3679.92 3108
3680.49 2915
3681.07 3066
3681.64 3043
3682.21 3036
3682.78 3093
3683.35 2913
3683.93 2802
3684.50 2939
3685.07 3099
3685.64 2880
3686.21 2935
3686.79 2841
3687.36 2968
3687.93 3020
3688.50 2987
3689.08 2969
3689.65 2898
3690.22 2861
3690.80 2850
3691.37 2697
3691.94 2802
3692.51 2835
3693.09 2797
3693.66 2849
3694.23 3031
3694.81 2873
3695.38 2837
3695.95 2747
3696.52 2820
3697.10 2847
3697.67 2697
3698.24 2836
3698.82 2906
3699.39 2986
3699.96 2881
3700.54 2809
3701.11 2768
3701.68 2850
3702.26 2846
3702.83 2939
3703.41 2729
3703.98 2948
3704.55 2939
3705.13 3081
3705.70 2758
3706.27 2744
3706.85 2857
3707.42 2939
3708.00 2818
3708.57 2732
3709.14 2858
3709.72 2805
3710.29 2820
3710.87 2759
3711.44 2865
3712.02 2846
3712.59 2803
3713.16 2720
3713.74 2783
3714.31 2948
3714.89 2917
3715.46 2825
3716.04 2820
3716.61 2851
3717.19 2765
3717.76 2649
3718.34 2592
3718.91 2795
3719.49 2728
3720.06 2807
3720.64 2905
3721.21 2743
3721.79 2630
3722.36 2722
3722.94 2686
3723.51 2873
3724.09 2808
3724.66 2680
3725.24 2677
3725.81 2837
3726.39 2743
3726.96 2703
3727.54 2716
3728.12 2786
3728.69 2679
3729.27 2843
3729.84 2824
3730.42 2685
3730.99 2808
3731.57 2885
3732.15 3061
3732.72 2883
3733.30 2916
3733.87 3128
3734.45 3035
3735.03 2818
3735.60 2732
3736.18 2869
3736.75 2746
3737.33 2945
3737.91 2801
3738.48 2805
3739.06 2653
3739.64 2770
3740.21 2665
3740.79 2719
3741.37 2626
3741.94 2605
3742.52 2587
3743.10 2632
3743.67 2704
3744.25 2682
3744.83 2853
3745.40 2677
3745.98 2545
3746.56 2765
3747.13 2773
3747.71 2701
3748.29 2666
3748.87 2595
3749.44 2618
3750.02 2669
3750.60 2795
3751.17 2806
3751.75 2604
3752.33 2720
3752.91 2552
3753.48 2704
3754.06 2656
3754.64 2626
3755.22 2751
3755.80 2769
3756.37 2637
3756.95 2713
3757.53 2598
3758.11 2688
3758.68 2565
3759.26 2663
3759.84 2587
3760.42 2654
3761.00 2574
3761.58 2603
3762.15 2713
3762.73 2717
3763.31 2753
3763.89 2741
3764.47 2789
3765.04 2718
3765.62 2723
3766.20 2612
3766.78 2773
3767.36 2720
3767.94 2590
3768.52 2587
3769.10 2755
3769.67 2738
3770.25 2671
3770.83 2566
3771.41 2810
3771.99 2735
3772.57 2803
3773.15 3088
3773.73 2992
3774.31 2874
3774.89 2806
3775.46 2788
3776.04 2715
3776.62 2680
3777.20 2697
3777.78 2644
3778.36 2638
3778.94 2602
3779.52 2592
3780.10 2571
3780.68 2589
3781.26 2388
3781.84 2522
3782.42 2650
3783.00 2792
3783.58 2693
3784.16 2747
3784.74 2741
3785.32 2589
3785.90 2635
3786.48 2619
3787.06 2554
3787.64 2593
3788.22 2632
3788.80 2673
3789.38 2609
3789.96 2695
3790.54 2796
3791.12 2806
3791.70 2779
3792.28 2724
3792.86 2924
3793.44 2970
3794.02 2933
3794.60 2905
3795.18 2864
3795.77 3171
3796.35 3051
3796.93 3018
3797.51 2982
3798.09 2869
3798.67 2886
3799.25 2997
3799.83 2980
3800.41 3029
3800.99 3159
3801.58 3078
3802.16 3174
3802.74 3059
3803.32 3235
3803.90 3079
3804.48 3079
3805.06 3268
3805.65 3208
3806.23 3304
3806.81 3185
3807.39 3071
3807.97 3334
3808.55 3405
3809.14 3599
3809.72 3478
3810.30 3400
3810.88 3403
3811.46 3386
3812.05 3463
3812.63 3522
3813.21 3358
3813.79 3364
3814.37 3357
3814.96 3337
3815.54 3245
3816.12 3182
3816.70 3150
3817.29 3221
3817.87 3090
3818.45 3197
3819.03 3345
3819.62 3298
3820.20 3046
3820.78 2672
3821.36 2691
3821.95 2791
3822.53 2853
3823.11 2880
3823.70 2954
3824.28 2761
3824.86 2769
3825.45 2956
3826.03 2861
3826.61 2876
3827.19 2854
3827.78 2847
3828.36 2774
3828.94 2573
3829.53 2737
3830.11 2682
3830.69 2794
3831.28 2562
3831.86 2425
3832.45 2534
3833.03 2536
3833.61 2561
3834.20 2549
3834.78 2598
3835.36 2589
3835.95 2583
3836.53 2662
3837.12 2741
3837.70 2913
3838.28 2599
3838.87 2610
3839.45 2646
3840.04 2636
3840.62 2493
3841.20 2420
3841.79 2550
3842.37 2699
3842.96 2504
3843.54 2446
3844.13 2652
3844.71 2453
3845.30 2515
3845.88 2600
3846.47 2587
3847.05 2616
3847.63 2681
3848.22 2642
3848.80 2457
3849.39 2772
3849.97 2714
3850.56 2739
3851.14 2801
3851.73 2714
3852.31 2549
3852.90 2613
3853.48 2615
3854.07 2658
3854.66 2718
3855.24 2627
3855.83 2559
3856.41 2676
3857.00 2666
3857.58 2652
3858.17 2609
3858.75 2589
3859.34 2639
3859.92 2509
3860.51 2579
3861.10 2434
3861.68 2491
3862.27 2396
3862.85 2590
3863.44 2648
3864.03 2587
3864.61 2515
3865.20 2630
3865.78 2718
3866.37 2625
3866.96 2622
3867.54 2469
3868.13 2608
3868.72 2555
3869.30 2610
3869.89 2529
3870.47 2540
3871.06 2541
3871.65 2770
3872.23 2552
3872.82 2457
3873.41 2574
3873.99 2884
3874.58 2819
3875.17 2785
3875.76 2898
3876.34 2789
3876.93 2680
3877.52 2866
3878.10 2766
3878.69 2840
3879.28 2899
3879.86 2700
3880.45 2656
3881.04 2597
3881.63 2651
3882.21 2476
3882.80 2433
3883.39 2591
3883.98 2461
3884.56 2399
3885.15 2449
3885.74 2373
3886.33 2383
3886.91 2489
3887.50 2450
3888.09 2377
3888.68 2328
3889.27 2357
3889.85 2418
3890.44 2451
3891.03 2521
3891.62 2533
3892.21 2465
3892.79 2643
3893.38 2687
3893.97 2683
3894.56 2679
3895.15 2605
3895.74 2709
3896.32 2888
3896.91 2828
3897.50 2786
3898.09 2839
3898.68 2735
3899.27 2770
3899.86 2694
3900.45 2685
3901.03 2640
3901.62 2728
3902.21 2766
3902.80 2675
3903.39 2592
3903.98 2624
3904.57 2560
3905.16 2605
3905.75 2791
3906.34 2623
3906.92 2651
3907.51 2647
3908.10 2593
3908.69 2367
3909.28 2467
3909.87 2567
3910.46 2490
3911.05 2530
3911.64 2497
3912.23 2549
3912.82 2616
3913.41 2412
3914.00 2342
3914.59 2450
3915.18 2386
3915.77 2392
3916.36 2480
3916.95 2490
3917.54 2351
3918.13 2359
3918.72 2483
3919.31 2511
3919.90 2577
3920.49 2607
3921.08 2549
3921.67 2544
3922.26 2391
3922.85 2420
3923.44 2570
3924.03 2552
3924.62 2654
3925.21 2685
3925.80 2668
3926.40 2524
3926.99 2510
3927.58 2465
3928.17 2521
3928.76 2478
3929.35 2395
3929.94 2396
3930.53 2379
3931.12 2253
3931.71 2270
3932.30 2372
3932.90 2250
3933.49 2260
3934.08 2234
3934.67 2380
3935.26 2369
3935.85 2372
3936.44 2365
3937.04 2352
3937.63 2340
3938.22 2499
3938.81 2500
3939.40 2490
3939.99 2518
3940.59 2508
3941.18 2356
3941.77 2467
3942.36 2540
3942.95 2581
3943.55 2553
3944.14 2465
3944.73 2618
3945.32 2600
3945.91 2592
3946.51 2425
3947.10 2525
3947.69 2559
3948.28 2590
3948.88 2412
3949.47 2390
3950.06 2360
3950.65 2347
3951.25 2454
3951.84 2568
3952.43 2561
3953.02 2387
3953.62 2444
3954.21 2490
3954.80 2596
3955.40 2552
3955.99 2678
3956.58 2708
3957.17 2535
3957.77 2416
3958.36 2669
3958.95 2745
3959.55 2838
3960.14 2597
3960.73 2734
3961.33 2796
3961.92 2564
3962.51 2530
3963.11 2540
3963.70 2620
3964.29 2574
3964.89 2557
3965.48 2630
3966.08 2586
3966.67 2521
3967.26 2624
3967.86 2470
3968.45 2391
3969.04 2398
3969.64 2552
3970.23 2492
3970.83 2496
3971.42 2510
3972.01 2434
3972.61 2339
3973.20 2319
3973.80 2354
3974.39 2280
3974.99 2262
3975.58 2363
3976.18 2195
3976.77 2284
3977.36 2423
3977.96 2708
3978.55 2743
3979.15 2557
3979.74 2415
3980.34 2605
3980.93 2544
3981.53 2623
3982.12 2497
3982.72 2500
3983.31 2563
3983.91 2682
3984.50 2668
3985.10 2718
3985.69 2781
3986.29 2695
3986.88 2584
3987.48 2459
3988.07 2430
3988.67 2588
3989.26 2640
3989.86 2590
3990.46 2624
3991.05 2664
3991.65 2668
3992.24 2743
3992.84 2708
3993.43 2798
3994.03 2992
3994.63 2870
3995.22 2979
3995.82 2972
3996.41 2917
3997.01 3193
3997.61 3043
3998.20 2961
3998.80 3039
3999.39 3013
3999.99 2935
4000.59 3032
4001.18 2827
4001.78 2618
4002.38 2618
4002.97 2678
4003.57 2666
4004.17 2658
4004.76 2599
4005.36 2593
4005.96 2711
4006.55 2547
4007.15 2770
4007.75 2982
4008.34 2942
4008.94 2841
4009.54 2935
4010.13 2947
4010.73 2957
4011.33 2818
4011.93 2844
4012.52 3126
4013.12 3015
4013.72 2934
4014.31 2855
4014.91 2773
4015.51 2836
4016.11 2751
4016.70 2836
4017.30 2752
4017.90 2757
4018.50 2772
4019.09 2817
4019.69 2676
4020.29 2676
4020.89 2796
4021.49 2576
4022.08 2667
4022.68 2563
4023.28 2702
4023.88 3000
4024.48 2966
4025.07 3068
4025.67 3267
4026.27 3431
4026.87 3689
4027.47 3941
4028.06 4150
4028.66 4490
4029.26 4853
4029.86 5050
4030.46 5039
4031.06 4893
4031.66 5018
4032.25 4718
4032.85 4376
4033.45 4244
4034.05 3768
4034.65 3641
4035.25 3584
4035.85 3291
4036.45 2808
4037.05 2881
4037.64 2847
4038.24 2703
4038.84 2598
4039.44 2599
4040.04 2501
4040.64 2471
4041.24 2575
4041.84 2519
4042.44 2373
4043.04 2559
4043.64 2389
4044.24 2313
4044.84 2347
4045.44 2158
4046.04 2378
4046.64 2461
4047.24 2400
4047.84 2580
4048.44 2450
4049.03 2518
4049.63 2526
4050.23 2672
4050.83 2801
4051.43 2810
4052.04 2812
4052.64 2567
4053.24 2728
4053.84 2782
4054.44 2739
4055.04 2587
4055.64 2659
4056.24 2746
4056.84 2693
4057.44 2746
4058.04 2733
4058.64 2639
4059.24 2531
4059.84 2653
4060.44 2649
4061.04 2519
4061.64 2479
4062.24 2541
4062.85 2648
4063.45 2585
4064.05 2537
4064.65 2730
4065.25 2690
4065.85 2728
4066.45 2712
4067.05 2832
4067.65 2831
4068.26 2802
4068.86 2952
4069.46 2788
4070.06 2838
4070.66 2781
4071.26 2847
4071.86 2748
4072.47 2706
4073.07 2655
4073.67 2652
4074.27 2405
4074.87 2405
4075.47 2530
4076.08 2586
4076.68 2668
4077.28 2499
4077.88 2395
4078.48 2385
4079.09 2462
4079.69 2562
4080.29 2498
4080.89 2571
4081.50 2478
4082.10 2575
4082.70 2571
4083.30 2468
4083.91 2580
4084.51 2417
4085.11 2397
4085.71 2468
4086.32 2381
4086.92 2388
4087.52 2395
4088.12 2291
4088.73 2327
4089.33 2439
4089.93 2338
4090.54 2345
4091.14 2412
4091.74 2611
4092.35 2439
4092.95 2397
4093.55 2444
4094.15 2503
4094.76 2477
4095.36 2528
4095.96 2467
4096.57 2497
4097.17 2366
4097.78 2431
4098.38 2583
4098.98 2551
4099.59 2402
4100.19 2477
4100.79 2354
4101.40 2436
4102.00 2192
4102.61 2339
4103.21 2505
4103.81 2479
4104.42 2641
4105.02 2595
4105.63 2529
4106.23 2472
4106.83 2574
4107.44 2494
4108.04 2609
4108.65 2797
4109.25 2671
4109.85 2544
4110.46 2561
4111.06 2447
4111.67 2362
4112.27 2330
4112.88 2388
4113.48 2480
4114.09 2396
4114.69 2326
4115.30 2439
4115.90 2406
4116.51 2390
4117.11 2559
4117.72 2533
4118.32 2588
4118.93 2543
4119.53 2439
4120.14 2493
4120.74 2633
4121.35 2589
4121.95 2470
4122.56 2494
4123.16 2647
4123.77 2471
4124.37 2542
4124.98 2543
4125.59 2358
4126.19 2410
4126.80 2556
4127.40 2321
4128.01 2473
4128.61 2419
4129.22 2649
4129.83 2566
4130.43 2540
4131.04 2472
4131.64 2589
4132.25 2579
4132.86 2624
4133.46 2637
4134.07 2741
4134.67 2735
4135.28 2815
4135.89 2855
4136.49 2967
4137.10 3093
4137.71 3071
4138.31 3110
4138.92 3017
4139.53 2957
4140.13 3130
4140.74 3398
4141.35 3297
4141.95 3219
4142.56 3371
4143.17 3598
4143.77 3489
4144.38 3766
4144.99 3844
4145.59 3666
4146.20 3437
4146.81 3373
4147.42 3286
4148.02 3258
4148.63 3236
4149.24 3019
4149.84 2843
4150.45 2881
4151.06 2844
4151.67 2542
4152.27 2729
4152.88 2541
4153.49 2382
4154.10 2487
4154.70 2401
4155.31 2311
4155.92 2468
4156.53 2308
4157.14 2290
4157.74 2280
4158.35 2426
4158.96 2430
4159.57 2451
4160.18 2442
4160.78 2457
4161.39 2450
4162.00 2488
4162.61 2755
4163.22 2762
4163.83 2637
4164.43 2730
4165.04 2778
4165.65 2698
4166.26 2777
4166.87 2696
4167.48 2562
4168.09 2710
4168.69 2763
4169.30 2680
4169.91 2709
4170.52 2780
4171.13 2713
4171.74 2843
4172.35 2777
4172.96 2569
4173.57 2684
4174.17 2735
4174.78 2823
4175.39 2879
4176.00 2909
4176.61 2896
4177.22 2929
4177.83 2843
4178.44 3085
4179.05 3040
4179.66 3064
4180.27 2960
4180.88 3001
4181.49 2854
4182.10 2791
4182.71 2954
4183.32 2833
4183.93 2642
4184.54 2667
4185.15 2797
4185.76 2792
4186.37 2612
4186.98 2652
4187.59 2583
4188.20 2497
4188.81 2662
4189.42 2577
4190.03 2708
4190.64 2652
4191.25 2719
4191.86 2609
4192.47 2707
4193.08 2825
4193.69 2885
4194.30 2732
4194.91 2939
4195.52 2828
4196.13 2926
4196.74 2858
4197.35 2937
4197.97 2827
4198.58 2849
4199.19 2811
4199.80 2827
4200.41 2934
4201.02 2736
4201.63 2786
4202.24 2639
4202.85 2734
4203.47 2695
4204.08 2578
4204.69 2580
4205.30 2681
4205.91 2534
4206.52 2708
4207.13 2676
4207.75 2724
4208.36 2779
4208.97 2570
4209.58 2609
4210.19 2573
4210.80 2666
4211.42 2539
4212.03 2447
4212.64 2392
4213.25 2534
4213.86 2644
4214.48 2601
4215.09 2666
4215.70 2653
4216.31 2728
4216.92 2796
4217.54 2794
4218.15 2655
4218.76 2947
4219.37 2923
4219.99 2991
4220.60 3023
4221.21 3099
4221.82 3044
4222.44 3043
4223.05 2933
4223.66 2917
4224.28 2620
4224.89 2681
4225.50 2708
4226.11 2662
4226.73 2648
4227.34 2635
4227.95 2538
4228.57 2539
4229.18 2680
4229.79 2890
4230.41 2811
4231.02 2671
4231.63 2874
4232.25 2916
4232.86 2881
4233.47 2965
4234.09 3111
4234.70 2940
4235.31 2768
4235.93 3070
4236.54 2961
4237.15 3146
4237.77 3049
4238.38 2806
4239.00 2820
4239.61 2819
4240.22 2620
4240.84 2634
4241.45 2497
4242.07 2378
4242.68 2549
4243.29 2735
4243.91 2528
4244.52 2539
4245.14 2526
4245.75 2516
4246.37 2652
4246.98 2726
4247.59 2741
4248.21 2818
4248.82 2869
4249.44 2760
4250.05 2657
4250.67 2828
4251.28 2695
4251.90 2699
4252.51 2649
4253.13 2640
4253.74 2530
4254.36 2397
4254.97 2444
4255.59 2627
4256.20 2502
4256.82 2431
4257.43 2566
4258.05 2639
4258.66 2501
4259.28 2571
4259.89 2580
4260.51 2565
4261.12 2630
4261.74 2562
4262.35 2454
4262.97 2493
4263.59 2491
4264.20 2424
4264.82 2496
4265.43 2617
4266.05 2689
4266.66 2498
4267.28 2498
4267.90 2472
4268.51 2529
4269.13 2487
4269.74 2538
4270.36 2605
4270.98 2458
4271.59 2577
4272.21 2600
4272.83 2484
4273.44 2395
4274.06 2348
4274.68 2497
4275.29 2439
4275.91 2432
4276.52 2600
4277.14 2591
4277.76 2552
4278.37 2629
4278.99 2622
4279.61 2551
4280.23 2571
4280.84 2431
4281.46 2494
4282.08 2408
4282.69 2368
4283.31 2183
4283.93 2179
4284.54 2357
4285.16 2336
4285.78 2421
4286.40 2331
4287.01 2405
4287.63 2441
4288.25 2315
4288.87 2302
4289.48 2305
4290.10 2329
4290.72 2366
4291.34 2293
4291.95 2444
4292.57 2193
4293.19 2304
4293.81 2304
4294.42 2264
4295.04 2281
4295.66 2430
4296.28 2304
4296.90 2278
4297.51 2332
4298.13 2353
4298.75 2397
4299.37 2423
4299.99 2525
4300.61 2285
4301.22 2485
4301.84 2435
4302.46 2417
4303.08 2483
4303.70 2486
4304.32 2517
4304.94 2514
4305.55 2454
4306.17 2398
4306.79 2513
4307.41 2410
4308.03 2444
4308.65 2391
4309.27 2295
4309.89 2301
4310.50 2344
4311.12 2253
4311.74 2219
4312.36 2204
4312.98 2076
4313.60 2146
4314.22 2116
4314.84 2117
4315.46 2250
4316.08 2261
4316.70 2278
4317.32 2111
4317.94 2258
4318.56 2238
4319.18 2029
4319.80 2070
4320.42 1943
4321.04 2027
4321.65 2057
4322.27 2130
4322.89 2276
4323.51 2066
4324.13 2146
4324.75 2109
4325.37 2113
4325.99 2137
4326.62 2124
4327.24 2190
4327.86 2179
4328.48 2092
4329.10 2104
4329.72 2058
4330.34 2022
4330.96 2155
4331.58 2127
4332.20 2103
4332.82 2076
4333.44 2144
4334.06 2098
4334.68 2006
4335.30 1988
4335.92 2109
4336.54 2139
4337.16 2107
4337.79 2043
4338.41 2137
4339.03 2017
4339.65 2023
4340.27 2087
4340.89 2161
4341.51 2014
4342.13 2008
4342.76 2139
4343.38 2140
4344.00 2116
4344.62 2320
4345.24 2211
4345.86 2144
4346.48 2310
4347.11 2318
4347.73 2190
4348.35 2328
4348.97 2379
4349.59 2261
4350.22 2301
4350.84 2252
4351.46 2231
4352.08 2192
4352.70 2151
4353.33 2232
4353.95 1962
4354.57 1970
4355.19 2156
4355.81 2221
4356.44 2217
4357.06 2297
4357.68 2145
4358.30 2295
4358.93 2176
4359.55 2101
4360.17 2288
4360.79 2150
4361.42 2135
4362.04 2190
4362.66 2041
4363.28 2198
4363.91 2277
4364.53 2176
4365.15 2188
4365.78 2030
4366.40 2148
4367.02 2012
4367.65 2003
4368.27 1996
4368.89 1969
4369.52 1964
4370.14 1962
4370.76 2001
4371.39 2019
4372.01 1952
4372.63 1954
4373.26 1979
4373.88 2044
4374.50 2071
4375.13 2040
4375.75 2100
4376.37 1948
4377.00 2015
4377.62 2071
4378.25 2018
4378.87 2066
4379.49 2252
4380.12 2295
4380.74 2182
4381.37 2144
4381.99 2160
4382.61 2243
4383.24 2240
4383.86 2177
4384.49 2005
4385.11 2057
4385.74 2047
4386.36 2060
4386.98 2026
4387.61 2134
4388.23 2088
4388.86 1892
4389.48 1957
4390.11 1991
4390.73 2020
4391.36 1996
4391.98 1983
4392.61 2019
4393.23 2043
4393.86 2096
4394.48 2074
4395.11 2119
4395.73 2126
4396.36 2197
4396.98 1996
4397.61 1968
4398.23 2124
4398.86 2059
4399.48 1992
4400.11 2084
4400.74 2092
4401.36 2094
4401.99 2110
4402.61 2067
4403.24 2125
4403.86 2087
4404.49 1984
4405.11 2030
4405.74 2002
4406.37 2143
4406.99 2080
4407.62 2113
4408.24 1894
4408.87 2089
4409.50 2101
4410.12 1990
4410.75 2053
4411.38 2004
4412.00 1995
4412.63 2108
4413.25 2088
4413.88 2004
4414.51 2073
4415.13 2021
4415.76 2092
4416.39 1989
4417.01 1916
4417.64 2030
4418.27 1878
4418.89 1887
4419.52 1894
4420.15 1858
4420.77 1965
4421.40 2017
4422.03 1821
4422.66 1835
4423.28 1942
4423.91 1968
4424.54 2018
4425.16 1958
4425.79 1981
4426.42 1899
4427.05 1875
4427.67 1848
4428.30 1906
4428.93 1952
4429.56 2008
4430.18 1995
4430.81 1974
4431.44 1982
4432.07 1990
4432.69 1780
4433.32 1947
4433.95 2078
4434.58 2196
4435.21 2149
4435.83 1958
4436.46 2139
4437.09 2055
4437.72 1943
4438.35 2018
4438.97 2029
4439.60 2000
4440.23 2009
4440.86 2119
4441.49 1837
4442.12 1822
4442.74 1940
4443.37 2032
4444.00 1965
4444.63 1877
4445.26 2075
4445.89 2074
4446.52 1939
4447.14 1985
4447.77 1995
4448.40 2172
4449.03 2270
4449.66 2238
4450.29 2138
4450.92 2076
4451.55 2166
4452.18 2121
4452.81 2031
4453.44 2055
4454.06 1984
4454.69 1898
4455.32 1947
4455.95 1890
4456.58 1959
4457.21 1937
4457.84 1945
4458.47 1865
4459.10 1854
4459.73 2018
4460.36 2082
4460.99 1999
4461.62 1869
4462.25 1916
4462.88 2043
4463.51 1838
4464.14 2026
4464.77 1991
4465.40 2084
4466.03 1952
4466.66 1779
4467.29 1749
4467.92 1895
4468.55 1975
4469.18 1876
4469.81 1895
4470.44 1866
4471.07 1817
4471.70 1867
4472.33 1953
4472.96 2067
4473.59 1980
4474.22 1932
4474.86 2052
4475.49 1863
4476.12 1876
4476.75 1799
4477.38 1836
4478.01 1947
4478.64 1911
4479.27 1997
4479.90 1941
4480.53 1990
4481.17 2081
4481.80 1886
4482.43 1757
4483.06 2004
4483.69 1944
4484.32 1879
4484.95 1847
4485.58 1935
4486.22 1921
4486.85 1925
4487.48 1972
4488.11 1971
4488.74 1963
4489.37 1791
4490.01 1774
4490.64 1844
4491.27 2036
4491.90 2008
4492.53 2045
4493.17 2012
4493.80 1918
4494.43 2071
4495.06 1954
4495.70 2033
4496.33 1902
4496.96 1817
4497.59 1978
4498.22 1993
4498.86 1915
4499.49 1969
4500.12 2029
4500.75 2023
4501.39 1990
4502.02 2011
4502.65 2036
4503.29 1925
4503.92 1932
4504.55 2051
4505.18 1871
4505.82 1938
4506.45 1887
4507.08 1877
4507.72 1880
4508.35 1794
4508.98 1964
4509.62 2108
4510.25 2094
4510.88 1938
4511.52 1895
4512.15 1958
4512.78 1910
4513.42 1897
4514.05 1849
4514.68 1879
4515.32 1896
4515.95 2088
4516.58 1912
4517.22 1950
4517.85 1900
4518.48 1893
4519.12 1869
4519.75 1818
4520.39 1959
4521.02 1887
4521.65 1983
4522.29 1963
4522.92 1999
4523.56 2087
4524.19 2057
4524.83 1908
4525.46 2033
4526.09 2078
4526.73 1993
4527.36 1896
4528.00 2061
4528.63 2089
4529.27 1875
4529.90 1920
4530.54 2036
4531.17 2069
4531.81 2081
4532.44 1954
4533.07 2041
4533.71 2077
4534.34 2115
4534.98 2014
4535.61 2047
4536.25 2215
4536.88 2054
4537.52 2051
4538.16 1999
4538.79 2080
4539.43 2155
4540.06 2020
4540.70 1959
4541.33 2065
4541.97 2046
4542.60 2085
4543.24 1902
4543.87 2074
4544.51 1986
4545.15 2096
4545.78 1991
4546.42 2086
4547.05 1947
4547.69 1928
4548.32 2004
4548.96 2036
4549.60 1979
4550.23 2059
4550.87 1940
4551.50 1928
4552.14 1937
4552.78 1887
4553.41 1946
4554.05 1978
4554.69 1947
4555.32 1854
4555.96 1832
4556.60 1956
4557.23 1916
4557.87 1839
4558.51 1865
4559.14 1819
4559.78 2005
4560.42 2021
4561.05 1997
4561.69 1858
4562.33 1908
4562.96 1973
4563.60 1973
4564.24 1900
4564.87 1890
4565.51 1968
4566.15 2024
4566.79 2014
4567.42 2039
4568.06 1939
4568.70 1934
4569.33 1816
4569.97 1964
4570.61 2003
4571.25 1930
4571.88 1856
4572.52 1895
4573.16 1889
4573.80 1985
4574.44 1994
4575.07 1880
4575.71 1980
4576.35 1851
4576.99 1809
4577.62 1803
4578.26 1955
4578.90 1991
4579.54 1861
4580.18 1932
4580.82 1962
4581.45 2048
4582.09 1892
4582.73 1864
4583.37 1936
4584.01 1954
4584.65 1860
4585.28 1943
4585.92 1915
4586.56 1845
4587.20 1930
4587.84 1997
4588.48 2187
4589.12 2051
4589.75 1858
4590.39 2016
4591.03 1902
4591.67 1858
4592.31 1844
4592.95 1903
4593.59 1977
4594.23 1950
4594.87 1892
4595.51 2005
4596.15 1968
4596.78 1915
4597.42 1948
4598.06 1875
4598.70 1939
4599.34 1804
4599.98 1955
4600.62 2062
4601.26 2043
4601.90 2159
4602.54 2214
4603.18 2115
4603.82 2290
4604.46 2383
4605.10 2513
4605.74 2418
4606.38 2266
4607.02 2523
4607.66 2514
4608.30 2473
4608.94 2367
4609.58 2314
4610.22 2341
4610.86 2120
4611.50 2107
4612.14 2078
4612.78 2099
4613.42 2087
4614.06 2089
4614.70 2266
4615.34 2201
4615.98 2182
4616.63 2300
4617.27 2282
4617.91 2286
4618.55 2213
4619.19 2314
4619.83 2147
4620.47 2156
4621.11 2160
4621.75 1942
4622.39 1930
4623.03 2086
4623.68 1842
4624.32 1842
4624.96 1821
4625.60 1812
4626.24 1645
4626.88 1892
4627.52 1718
4628.17 1756
4628.81 1863
4629.45 1783
4630.09 1856
4630.73 1917
4631.37 1778
4632.02 1788
4632.66 1949
4633.30 2003
4633.94 1924
4634.58 1862
4635.22 1945
4635.87 1886
4636.51 1940
4637.15 1750
4637.79 1791
4638.44 1939
4639.08 2088
4639.72 1934
4640.36 1771
4641.00 2012
4641.65 1999
4642.29 2023
4642.93 1990
4643.57 2003
4644.22 1979
4644.86 2032
4645.50 2074
4646.15 2076
4646.79 1945
4647.43 1899
4648.07 1944
4648.72 1906
4649.36 1989
4650.00 2003
4650.65 1907
4651.29 1738
4651.93 1854
4652.57 1911
4653.22 1934
4653.86 1967
4654.50 1800
4655.15 1789
4655.79 1821
4656.44 1779
4657.08 1841
4657.72 1736
4658.37 1932
4659.01 1835
4659.65 2033
4660.30 1931
4660.94 1870
4661.58 2034
4662.23 2013
4662.87 1969
4663.52 1912
4664.16 1913
4664.80 1960
4665.45 1937
4666.09 1965
4666.74 2067
4667.38 1929
4668.02 1907
4668.67 1841
4669.31 1825
4669.96 1932
4670.60 1862
4671.25 1717
4671.89 1808
4672.54 1784
4673.18 1742
4673.83 1813
4674.47 1887
4675.11 1852
4675.76 1687
4676.40 1725
4677.05 1740
4677.69 1872
4678.34 1872
4678.98 1779
4679.63 1800
4680.27 1827
4680.92 1853
4681.56 1762
4682.21 1878
4682.85 1909
4683.50 1806
4684.15 1887
4684.79 1875
4685.44 1894
4686.08 1958
4686.73 1903
4687.37 1825
4688.02 1800
4688.66 1717
4689.31 1949
4689.96 1951
4690.60 2012
4691.25 1800
4691.89 1740
4692.54 1762
4693.19 1756
4693.83 1826
4694.48 1806
4695.12 1766
4695.77 1970
4696.42 1891
4697.06 1858
4697.71 1697
4698.36 1794
4699.00 1879
4699.65 1854
4700.29 1927
4700.94 1920
4701.59 1812
4702.23 1894
4702.88 1907
4703.53 1852
4704.17 1832
4704.82 1894
4705.47 1864
4706.11 2006
4706.76 2127
4707.41 2008
4708.06 1966
4708.70 2141
4709.35 2103
4710.00 2071
4710.64 1989
4711.29 2158
4711.94 2112
4712.59 2044
4713.23 1947
4713.88 2014
4714.53 2076
4715.18 1979
4715.82 2011
4716.47 1809
4717.12 1808
4717.77 1745
4718.41 1800
4719.06 1877
4719.71 1791
4720.36 1816
4721.01 1852
4721.65 1941
4722.30 1842
4722.95 1815
4723.60 1840
4724.25 1760
4724.89 1728
4725.54 1846
4726.19 1764
4726.84 1814
4727.49 1872
4728.14 1838
4728.78 1870
4729.43 1621
4730.08 1754
4730.73 1891
4731.38 1702
4732.03 1864
4732.68 1836
4733.32 1773
4733.97 1935
4734.62 1942
4735.27 1777
4735.92 1665
4736.57 1782
4737.22 1979
4737.87 1927
4738.52 1735
4739.16 1698
4739.81 1849
4740.46 1882
4741.11 1823
4741.76 1929
4742.41 1801
4743.06 1736
4743.71 1820
4744.36 1832
4745.01 1813
4745.66 1947
4746.31 1965
4746.96 2108
4747.61 2072
4748.26 2105
4748.91 2024
4749.56 2035
4750.21 1949
4750.86 2107
4751.51 2390
4752.16 2359
4752.81 2396
4753.46 2294
4754.11 2339
4754.76 2259
4755.41 2210
4756.06 2190
4756.71 2064
4757.36 1991
4758.01 2164
4758.66 1945
4759.31 1729
4759.96 1749
4760.61 1881
4761.26 1814
4761.91 1824
4762.56 1966
4763.22 1830
4763.87 1863
4764.52 1770
4765.17 1787
4765.82 1725
4766.47 1814
4767.12 1761
4767.77 1685
4768.42 1830
4769.07 1911
4769.73 1693
4770.38 1724
4771.03 1772
4771.68 1709
4772.33 1738
4772.98 1659
4773.63 1763
4774.29 1777
4774.94 1730
4775.59 1847
4776.24 1831
4776.89 1834
4777.54 1857
4778.20 1724
4778.85 1723
4779.50 1747
4780.15 1745
4780.80 1881
4781.46 1648
4782.11 1688
4782.76 1744
4783.41 1764
4784.06 1701
4784.72 1702
4785.37 1735
4786.02 1826
4786.67 1820
4787.33 1715
4787.98 1853
4788.63 1703
4789.28 1750
4789.94 1811
4790.59 1770
4791.24 1789
4791.89 1894
4792.55 1865
4793.20 1801
4793.85 1815
4794.51 1760
4795.16 1810
4795.81 1768
4796.47 1715
4797.12 1763
4797.77 1756
4798.42 1653
4799.08 1618
4799.73 1664
4800.38 1588
4801.04 1564
4801.69 1581
4802.35 1736
4803.00 1647
4803.65 1708
4804.31 1717
4804.96 1636
4805.61 1638
4806.27 1637
4806.92 1708
4807.57 1580
4808.23 1711
4808.88 1668
4809.54 1590
4810.19 1615
4810.84 1691
4811.50 1687
4812.15 1824
4812.81 1806
4813.46 1774
4814.12 1631
4814.77 1672
4815.42 1731
4816.08 1800
4816.73 1673
4817.39 1698
4818.04 1844
4818.70 1864
4819.35 1815
4820.01 1866
4820.66 1969
4821.32 1883
4821.97 1918
4822.63 1842
4823.28 1803
4823.94 1753
4824.59 1868
4825.25 1923
4825.90 1961
4826.56 1956
4827.21 1900
4827.87 1982
4828.52 1954
4829.18 1977
4829.83 1987
4830.49 2029
4831.14 1893
4831.80 1906
4832.45 1916
4833.11 1994
4833.76 1908
4834.42 1913
4835.08 2022
4835.73 1869
4836.39 1955
4837.04 1984
4837.70 1917
4838.36 1914
4839.01 1936
4839.67 2009
4840.32 1944
4840.98 1815
4841.64 1807
4842.29 1922
4842.95 1872
4843.60 1857
4844.26 1854
4844.92 1800
4845.57 1891
4846.23 1899
4846.89 1812
4847.54 1886
4848.20 1900
4848.86 1929
4849.51 1883
4850.17 1827
4850.83 1851
4851.48 1783
4852.14 1731
4852.80 1781
4853.45 1768
4854.11 1808
4854.77 1708
4855.43 1730
4856.08 1696
4856.74 1833
4857.40 1772
4858.05 1827
4858.71 1933
4859.37 1855
4860.03 1776
4860.68 1705
4861.34 1787
4862.00 1913
4862.66 1913
4863.31 2020
4863.97 2094
4864.63 2062
4865.29 2030
4865.95 2039
4866.60 2058
4867.26 2067
4867.92 1959
4868.58 1887
4869.23 1869
4869.89 1814
4870.55 1898
4871.21 1837
4871.87 1906
4872.53 1815
4873.18 1881
4873.84 1770
4874.50 1630
4875.16 1870
4875.82 1940
4876.48 1909
4877.13 1942
4877.79 1924
4878.45 1900
4879.11 1841
4879.77 1830
4880.43 1897
4881.09 1800
4881.75 1766
4882.40 1817
4883.06 1707
4883.72 1595
4884.38 1751
4885.04 1719
4885.70 1599
4886.36 1575
4887.02 1758
4887.68 1808
4888.34 1926
4889.00 1816
4889.66 1870
4890.32 1955
4890.97 1977
4891.63 1934
4892.29 1928
4892.95 1985
4893.61 2131
4894.27 2013
4894.93 1997
4895.59 1840
4896.25 1873
4896.91 1984
4897.57 2020
4898.23 1971
4898.89 2100
4899.55 2164
4900.21 2053
4900.87 2026
4901.53 2030
4902.19 2089
4902.85 2085
4903.51 1918
4904.17 1984
4904.83 1991
4905.50 1987
4906.16 1927
4906.82 1996
4907.48 1953
4908.14 1904
4908.80 1844
4909.46 1754
4910.12 1889
4910.78 1845
4911.44 1776
4912.10 1856
4912.76 1908
4913.42 1883
4914.09 1802
4914.75 1963
4915.41 1840
4916.07 1864
4916.73 1773
4917.39 1654
4918.05 1735
4918.71 1787
4919.38 1721
4920.04 1698
4920.70 1722
4921.36 1728
4922.02 1691
4922.68 1723
4923.35 1763
4924.01 1719
4924.67 1717
4925.33 1854
4925.99 1751
4926.65 1802
4927.32 1846
4927.98 1773
4928.64 1841
4929.30 1733
4929.96 1636
4930.63 1740
4931.29 1786
4931.95 1690
4932.61 1781
4933.28 1781
4933.94 1853
4934.60 1799
4935.26 1752
4935.93 1853
4936.59 1836
4937.25 1796
4937.91 1898
4938.58 1849
4939.24 1873
4939.90 1750
4940.56 1690
4941.23 1772
4941.89 1611
4942.55 1624
4943.22 1743
4943.88 1692
4944.54 1733
4945.21 1701
4945.87 1515
4946.53 1450
4947.20 1569
4947.86 1725
4948.52 1703
4949.19 1741
4949.85 1841
4950.51 1703
4951.18 1720
4951.84 1587
4952.50 1684
4953.17 1733
4953.83 1792
4954.49 1763
4955.16 1704
4955.82 1631
4956.49 1691
4957.15 1817
4957.81 1725
4958.48 1709
4959.14 1854
4959.81 1926
4960.47 1744
4961.14 1815
4961.80 1865
4962.46 2005
4963.13 2074
4963.79 1961
4964.46 2153
4965.12 2159
4965.79 2085
4966.45 2168
4967.12 2214
4967.78 2066
4968.44 1971
4969.11 1930
4969.77 1902
4970.44 1952
4971.10 2014
4971.77 1972
4972.43 1975
4973.10 1939
4973.76 2037
4974.43 2103
4975.09 2151
4975.76 1971
4976.42 1936
4977.09 1785
4977.76 1861
4978.42 1833
4979.09 1882
4979.75 1844
4980.42 1838
4981.08 1738
4981.75 1798
4982.41 1784
4983.08 1853
4983.75 1826
4984.41 1847
4985.08 1726
4985.74 1803
4986.41 2028
4987.07 1933
4987.74 1922
4988.41 1908
4989.07 1766
4989.74 1924
4990.41 1970
4991.07 1777
4991.74 1732
4992.40 1813
4993.07 1812
4993.74 1777
4994.40 1710
4995.07 1801
4995.74 1832
4996.40 1978
4997.07 1942
4997.74 1782
4998.40 1869
4999.07 1883
4999.74 1781
5000.40 1843
5001.07 1870
5001.74 1779
5002.40 1784
5003.07 1864
5003.74 1776
5004.41 1829
5005.07 1821
5005.74 1640
5006.41 1795
5007.07 1777
5007.74 1706
5008.41 1646
5009.08 1781
5009.74 1803
5010.41 1719
5011.08 1756
5011.75 1808
5012.41 1697
5013.08 1745
5013.75 1779
5014.42 1705
5015.09 1652
5015.75 1730
5016.42 1621
5017.09 1574
5017.76 1697
5018.43 1671
5019.09 1626
5019.76 1601
5020.43 1585
5021.10 1597
5021.77 1604
5022.44 1642
5023.10 1557
5023.77 1627
5024.44 1593
5025.11 1678
5025.78 1590
5026.45 1629
5027.11 1688
5027.78 1685
5028.45 1568
5029.12 1636
5029.79 1652
5030.46 1653
5031.13 1737
5031.80 1709
5032.47 1774
5033.13 1788
5033.80 1817
5034.47 1768
5035.14 1678
5035.81 1657
5036.48 1699
5037.15 1773
5037.82 1665
5038.49 1634
5039.16 1593
5039.83 1685
5040.50 1574
5041.17 1590
5041.84 1586
5042.51 1777
5043.18 1656
5043.85 1588
5044.52 1700
5045.18 1767
5045.85 1695
5046.52 1704
5047.19 1651
5047.86 1679
5048.53 1599
5049.20 1672
5049.88 1656
5050.55 1676
5051.22 1840
5051.89 1601
5052.56 1534
5053.23 1603
5053.90 1596
5054.57 1599
5055.24 1585
5055.91 1541
5056.58 1554
5057.25 1630
5057.92 1650
5058.59 1546
5059.26 1626
5059.93 1571
5060.60 1605
5061.27 1621
5061.95 1712
5062.62 1612
5063.29 1669
5063.96 1579
5064.63 1697
5065.30 1692
5065.97 1595
5066.64 1651
5067.31 1600
5067.99 1641
5068.66 1546
5069.33 1698
5070.00 1860
5070.67 1738
5071.34 1698
5072.02 1588
5072.69 1608
5073.36 1506
5074.03 1533
5074.70 1648
5075.37 1621
5076.05 1449
5076.72 1627
5077.39 1677
5078.06 1652
5078.73 1568
5079.41 1702
5080.08 1645
5080.75 1582
5081.42 1647
5082.10 1635
5082.77 1596
5083.44 1711
5084.11 1622
5084.78 1671
5085.46 1680
5086.13 1689
5086.80 1790
5087.48 1665
5088.15 1665
5088.82 1596
5089.49 1779
5090.17 1736
5090.84 1822
5091.51 1846
5092.19 1748
5092.86 1635
5093.53 1628
5094.20 1706
5094.88 1694
5095.55 1677
5096.22 1553
5096.90 1567
5097.57 1624
5098.24 1690
5098.92 1624
5099.59 1621
5100.26 1603
5100.94 1597
5101.61 1556
5102.29 1575
5102.96 1469
5103.63 1508
5104.31 1584
5104.98 1722
5105.65 1688
5106.33 1601
5107.00 1627
5107.68 1551
5108.35 1626
5109.02 1623
5109.70 1635
5110.37 1620
5111.05 1606
5111.72 1602
5112.40 1705
5113.07 1742
5113.74 1776
5114.42 1572
5115.09 1567
5115.77 1670
5116.44 1640
5117.12 1711
5117.79 1680
5118.47 1782
5119.14 1682
5119.82 1667
5120.49 1835
5121.17 1716
5121.84 1688
5122.52 1583
5123.19 1594
5123.87 1661
5124.54 1592
5125.22 1665
5125.89 1679
5126.57 1597
5127.24 1596
5127.92 1582
5128.59 1656
5129.27 1561
5129.94 1531
5130.62 1606
5131.29 1781
5131.97 1622
5132.65 1617
5133.32 1654
5134.00 1600
5134.67 1601
5135.35 1523
5136.02 1569
5136.70 1595
5137.38 1579
5138.05 1615
5138.73 1792
5139.40 1588
5140.08 1687
5140.76 1724
5141.43 1752
5142.11 1700
5142.79 1622
5143.46 1672
5144.14 1812
5144.81 1716
5145.49 1682
5146.17 1553
5146.84 1539
5147.52 1722
5148.20 1573
5148.87 1567
5149.55 1498
5150.23 1615
5150.90 1625
5151.58 1625
5152.26 1637
5152.94 1618
5153.61 1668
5154.29 1624
5154.97 1504
5155.64 1618
5156.32 1632
5157.00 1600
5157.68 1579
5158.35 1625
5159.03 1578
5159.71 1537
5160.39 1491
5161.06 1560
5161.74 1574
5162.42 1494
5163.10 1648
5163.77 1619
5164.45 1435
5165.13 1411
5165.81 1456
5166.48 1578
5167.16 1518
5167.84 1569
5168.52 1595
5169.20 1613
5169.87 1480
5170.55 1492
5171.23 1459
5171.91 1524
5172.59 1517
5173.27 1479
5173.94 1550
5174.62 1581
5175.30 1522
5175.98 1477
5176.66 1533
5177.34 1491
5178.02 1546
5178.69 1500
5179.37 1531
5180.05 1514
5180.73 1535
5181.41 1580
5182.09 1549
5182.77 1445
5183.45 1476
5184.12 1530
5184.80 1570
5185.48 1544
5186.16 1615
5186.84 1575
5187.52 1477
5188.20 1528
5188.88 1479
5189.56 1575
5190.24 1550
5190.92 1596
5191.60 1581
5192.28 1581
5192.96 1470
5193.64 1460
5194.32 1448
5195.00 1376
5195.68 1398
5196.36 1490
5197.03 1480
5197.71 1510
5198.39 1543
5199.07 1447
5199.75 1452
5200.44 1562
5201.12 1542
5201.80 1575
5202.48 1515
5203.16 1595
5203.84 1598
5204.52 1507
5205.20 1623
5205.88 1590
5206.56 1654
5207.24 1627
5207.92 1663
5208.60 1666
5209.28 1705
5209.96 1714
5210.64 1591
5211.32 1717
5212.00 1520
5212.68 1655
5213.37 1659
5214.05 1681
5214.73 1626
5215.41 1484
5216.09 1554
5216.77 1660
5217.45 1633
5218.13 1455
5218.81 1469
5219.50 1597
5220.18 1562
5220.86 1600
5221.54 1537
5222.22 1570
5222.90 1583
5223.59 1480
5224.27 1532
5224.95 1623
5225.63 1447
5226.31 1491
5226.99 1532
5227.68 1576
5228.36 1539
5229.04 1422
5229.72 1481
5230.40 1517
5231.09 1494
5231.77 1517
5232.45 1507
5233.13 1565
5233.81 1498
5234.50 1560
5235.18 1632
5235.86 1563
5236.54 1603
5237.23 1624
5237.91 1567
5238.59 1628
5239.27 1668
5239.96 1803
5240.64 1724
5241.32 1732
5242.01 1628
5242.69 1607
5243.37 1537
5244.05 1550
5244.74 1530
5245.42 1581
5246.10 1495
5246.79 1355
5247.47 1435
5248.15 1465
5248.84 1464
5249.52 1544
5250.20 1544
5250.89 1525
5251.57 1503
5252.25 1476
5252.94 1471
5253.62 1477
5254.30 1489
5254.99 1517
5255.67 1453
5256.36 1453
5257.04 1489
5257.72 1456
5258.41 1380
5259.09 1394
5259.78 1437
5260.46 1487
5261.14 1487
5261.83 1621
5262.51 1478
5263.20 1515
5263.88 1438
5264.56 1397
5265.25 1569
5265.93 1578
5266.62 1471
5267.30 1364
5267.99 1463
5268.67 1622
5269.36 1732
5270.04 1627
5270.73 1659
5271.41 1595
5272.09 1476
5272.78 1562
5273.46 1590
5274.15 1590
5274.83 1559
5275.52 1538
5276.20 1561
5276.89 1540
5277.57 1501
5278.26 1506
5278.94 1467
5279.63 1454
5280.32 1630
5281.00 1625
5281.69 1696
5282.37 1685
5283.06 1609
5283.74 1581
5284.43 1583
5285.11 1550
5285.80 1615
5286.49 1623
5287.17 1517
5287.86 1616
5288.54 1570
5289.23 1428
5289.91 1522
5290.60 1494
5291.29 1485
5291.97 1410
5292.66 1474
5293.35 1448
5294.03 1426
5294.72 1431
5295.40 1378
5296.09 1394
5296.78 1402
5297.46 1506
5298.15 1558
5298.84 1491
5299.52 1521
5300.21 1475
5300.90 1660
5301.58 1587
5302.27 1553
5302.96 1546
5303.64 1480
5304.33 1568
5305.02 1700
5305.70 1536
5306.39 1500
5307.08 1548
5307.77 1401
5308.45 1578
5309.14 1452
5309.83 1452
5310.51 1528
5311.20 1456
5311.89 1406
5312.58 1504
5313.26 1501
5313.95 1443
5314.64 1432
5315.33 1499
5316.01 1483
5316.70 1443
5317.39 1491
5318.08 1425
5318.77 1428
5319.45 1518
5320.14 1444
5320.83 1488
5321.52 1496
5322.20 1517
5322.89 1502
5323.58 1452
5324.27 1466
5324.96 1408
5325.65 1530
5326.33 1435
5327.02 1496
5327.71 1452
5328.40 1461
5329.09 1600
5329.78 1568
5330.46 1506
5331.15 1490
5331.84 1484
5332.53 1486
5333.22 1457
5333.91 1437
5334.60 1479
5335.29 1462
5335.98 1497
5336.66 1414
5337.35 1370
5338.04 1393
5338.73 1528
5339.42 1553
5340.11 1460
5340.80 1448
5341.49 1604
5342.18 1550
5342.87 1526
5343.56 1561
5344.25 1534
5344.94 1414
5345.62 1408
5346.31 1390
5347.00 1429
5347.69 1572
5348.38 1590
5349.07 1577
5349.76 1602
5350.45 1634
5351.14 1672
5351.83 1768
5352.52 1647
5353.21 1546
5353.90 1544
5354.59 1427
5355.28 1414
5355.97 1504
5356.66 1494
5357.35 1493
5358.04 1450
5358.74 1375
5359.43 1495
5360.12 1486
5360.81 1427
5361.50 1540
5362.19 1391
5362.88 1500
5363.57 1576
5364.26 1503
5364.95 1467
5365.64 1498
5366.33 1539
5367.02 1468
5367.71 1474
5368.41 1458
5369.10 1495
5369.79 1640
5370.48 1621
5371.17 1576
5371.86 1454
5372.55 1544
5373.24 1591
5373.94 1570
5374.63 1661
5375.32 1570
5376.01 1528
5376.70 1579
5377.39 1575
5378.08 1562
5378.78 1493
5379.47 1541
5380.16 1583
5380.85 1426
5381.54 1547
5382.24 1616
5382.93 1585
5383.62 1622
5384.31 1518
5385.00 1490
5385.70 1545
5386.39 1571
5387.08 1483
5387.77 1502
5388.47 1477
5389.16 1480
5389.85 1586
5390.54 1528
5391.23 1459
5391.93 1587
5392.62 1481
5393.31 1529
5394.01 1465
5394.70 1481
5395.39 1492
5396.08 1446
5396.78 1396
5397.47 1329
5398.16 1455
5398.86 1369
5399.55 1411
5400.24 1453
5400.93 1382
5401.63 1380
5402.32 1351
5403.01 1418
5403.71 1382
5404.40 1443
5405.09 1428
5405.79 1340
5406.48 1427
5407.17 1477
5407.87 1469
5408.56 1504
5409.26 1530
5409.95 1473
5410.64 1416
5411.34 1434
5412.03 1443
5412.72 1517
5413.42 1431
5414.11 1443
5414.81 1534
5415.50 1540
5416.19 1471
5416.89 1365
5417.58 1314
5418.28 1360
5418.97 1332
5419.67 1491
5420.36 1535
5421.05 1506
5421.75 1438
5422.44 1488
5423.14 1369
5423.83 1311
5424.53 1493
5425.22 1522
5425.92 1442
5426.61 1441
5427.31 1449
5428.00 1438
5428.70 1398
5429.39 1445
5430.09 1415
5430.78 1428
5431.48 1407
5432.17 1397
5432.87 1368
5433.56 1348
5434.26 1323
5434.95 1446
5435.65 1499
5436.34 1496
5437.04 1514
5437.73 1480
5438.43 1620
5439.13 1511
5439.82 1421
5440.52 1482
5441.21 1540
5441.91 1505
5442.60 1404
5443.30 1386
5444.00 1384
5444.69 1519
5445.39 1534
5446.08 1400
5446.78 1462
5447.48 1578
5448.17 1571
5448.87 1361
5449.56 1408
5450.26 1431
5450.96 1506
5451.65 1450
5452.35 1443
5453.05 1500
5453.74 1423
5454.44 1516
5455.14 1484
5455.83 1454
5456.53 1350
5457.23 1473
5457.92 1442
5458.62 1440
5459.32 1441
5460.01 1447
5460.71 1389
5461.41 1498
5462.11 1387
5462.80 1301
5463.50 1378
5464.20 1332
5464.89 1454
5465.59 1388
5466.29 1260
5466.99 1386
5467.68 1376
5468.38 1300
5469.08 1336
5469.78 1418
5470.47 1459
5471.17 1403
5471.87 1328
5472.57 1298
5473.26 1321
5473.96 1332
5474.66 1279
5475.36 1354
5476.06 1400
5476.75 1317
5477.45 1304
5478.15 1366
5478.85 1365
5479.55 1344
5480.24 1333
5480.94 1490
5481.64 1433
5482.34 1460
5483.04 1452
5483.74 1277
5484.43 1417
5485.13 1507
5485.83 1512
5486.53 1466
5487.23 1338
5487.93 1381
5488.63 1463
5489.33 1414
5490.02 1408
5490.72 1509
5491.42 1423
5492.12 1391
5492.82 1506
5493.52 1392
5494.22 1370
5494.92 1457
5495.62 1467
5496.32 1357
5497.01 1407
5497.71 1402
5498.41 1373
5499.11 1549
5499.81 1547
5500.51 1435
5501.21 1512
5501.91 1494
5502.61 1566
5503.31 1661
5504.01 1555
5504.71 1493
5505.41 1444
5506.11 1428
5506.81 1522
5507.51 1444
5508.21 1449
5508.91 1494
5509.61 1501
5510.31 1454
5511.01 1482
5511.71 1471
5512.41 1483
5513.11 1471
5513.81 1261
5514.51 1514
5515.21 1515
5515.91 1452
5516.61 1449
5517.31 1476
5518.01 1412
5518.72 1387
5519.42 1322
5520.12 1474
5520.82 1516
5521.52 1502
5522.22 1506
5522.92 1436
5523.62 1425
5524.32 1442
5525.02 1310
5525.72 1385
5526.43 1400
5527.13 1382
5527.83 1371
5528.53 1395
5529.23 1338
5529.93 1463
5530.63 1437
5531.33 1466
5532.04 1447
5532.74 1436
5533.44 1315
5534.14 1349
5534.84 1296
5535.54 1332
5536.25 1378
5536.95 1412
5537.65 1396
5538.35 1439
5539.05 1336
5539.76 1261
5540.46 1288
5541.16 1358
5541.86 1320
5542.56 1285
5543.27 1274
5543.97 1388
5544.67 1330
5545.37 1468
5546.08 1328
5546.78 1331
5547.48 1398
5548.18 1368
5548.89 1353
5549.59 1423
5550.29 1368
5550.99 1296
5551.70 1344
5552.40 1392
5553.10 1518
5553.81 1472
5554.51 1344
5555.21 1335
5555.91 1371
5556.62 1426
5557.32 1421
5558.02 1443
5558.73 1332
5559.43 1315
5560.13 1336
5560.84 1335
5561.54 1399
5562.24 1466
5562.95 1399
5563.65 1544
5564.35 1507
5565.06 1415
5565.76 1348
5566.47 1401
5567.17 1479
5567.87 1340
5568.58 1397
5569.28 1317
5569.98 1307
5570.69 1349
5571.39 1437
5572.10 1404
5572.80 1365
5573.50 1405
5574.21 1328
5574.91 1315
5575.62 1299
5576.32 1356
5577.03 1353
5577.73 1351
5578.44 1359
5579.14 1365
5579.84 1332
5580.55 1430
5581.25 1399
5581.96 1462
5582.66 1324
5583.37 1212
5584.07 1391
5584.78 1405
5585.48 1410
5586.19 1423
5586.89 1301
5587.60 1418
5588.30 1348
5589.01 1380
5589.71 1316
5590.42 1361
5591.12 1424
5591.83 1351
5592.53 1342
5593.24 1266
5593.94 1269
5594.65 1401
5595.36 1342
5596.06 1273
5596.77 1248
5597.47 1265
5598.18 1271
5598.88 1198
5599.59 1306
5600.30 1372
5601.00 1311
5601.71 1380
5602.41 1232
5603.12 1300
5603.83 1339
5604.53 1295
5605.24 1296
5605.94 1322
5606.65 1348
5607.36 1361
5608.06 1292
5608.77 1400
5609.48 1417
5610.18 1400
5610.89 1391
5611.60 1418
5612.30 1398
5613.01 1396
5613.72 1328
5614.42 1325
5615.13 1320
5615.84 1274
5616.54 1264
5617.25 1276
5617.96 1323
5618.66 1341
5619.37 1268
5620.08 1256
5620.78 1361
5621.49 1310
5622.20 1372
5622.91 1341
5623.61 1215
5624.32 1268
5625.03 1297
5625.74 1296
5626.44 1273
5627.15 1395
5627.86 1429
5628.57 1330
5629.27 1148
5629.98 1191
5630.69 1196
5631.40 1237
5632.11 1294
5632.81 1311
5633.52 1320
5634.23 1371
5634.94 1224
5635.65 1315
5636.35 1237
5637.06 1273
5637.77 1321
5638.48 1359
5639.19 1319
5639.89 1296
5640.60 1368
5641.31 1322
5642.02 1443
5642.73 1338
5643.44 1276
5644.15 1282
5644.85 1270
5645.56 1282
5646.27 1253
5646.98 1260
5647.69 1196
5648.40 1199
5649.11 1207
5649.82 1254
5650.53 1195
5651.23 1237
5651.94 1272
5652.65 1394
5653.36 1271
5654.07 1281
5654.78 1370
5655.49 1375
5656.20 1205
5656.91 1231
5657.62 1315
5658.33 1401
5659.04 1293
5659.75 1313
5660.46 1340
5661.17 1277
5661.88 1341
5662.59 1329
5663.30 1358
5664.00 1370
5664.71 1391
5665.42 1308
5666.13 1301
5666.84 1365
5667.55 1327
5668.27 1296
5668.98 1319
5669.69 1343
5670.40 1346
5671.11 1269
5671.82 1295
5672.53 1203
5673.24 1150
5673.95 1263
5674.66 1203
5675.37 1144
5676.08 1168
5676.79 1135
5677.50 1196
5678.21 1319
5678.92 1215
5679.63 1155
5680.34 1171
5681.06 1172
5681.77 1164
5682.48 1287
5683.19 1254
5683.90 1314
5684.61 1269
5685.32 1188
5686.03 1169
5686.74 1265
5687.46 1288
5688.17 1265
5688.88 1264
5689.59 1246
5690.30 1280
5691.01 1334
5691.72 1206
5692.44 1231
5693.15 1193
5693.86 1210
5694.57 1260
5695.28 1207
5696.00 1322
5696.71 1209
5697.42 1254
5698.13 1329
5698.84 1187
5699.56 1267
5700.27 1302
5700.98 1307
5701.69 1282
5702.40 1331
5703.12 1253
5703.83 1241
5704.54 1210
5705.25 1136
5705.97 1280
5706.68 1221
5707.39 1247
5708.10 1151
5708.82 1220
5709.53 1169
5710.24 1209
5710.95 1221
5711.67 1175
5712.38 1243
5713.09 1261
5713.81 1281
5714.52 1254
5715.23 1273
5715.95 1281
5716.66 1247
5717.37 1203
5718.09 1263
5718.80 1138
5719.51 1186
5720.23 1265
5720.94 1235
5721.65 1135
5722.37 1206
5723.08 1350
5723.79 1205
5724.51 1241
5725.22 1225
5725.93 1258
5726.65 1231
5727.36 1168
5728.08 1151
5728.79 1223
5729.50 1318
5730.22 1335
5730.93 1219
5731.65 1271
5732.36 1291
5733.07 1346
5733.79 1225
5734.50 1165
5735.22 1124
5735.93 1185
5736.65 1229
5737.36 1190
5738.07 1171
5738.79 1236
5739.50 1248
5740.22 1178
5740.93 1198
5741.65 1261
5742.36 1183
5743.08 1249
5743.79 1219
5744.51 1276
5745.22 1286
5745.94 1196
5746.65 1193
5747.37 1251
5748.08 1217
5748.80 1162
5749.51 1158
5750.23 1081
5750.94 1185
5751.66 1332
5752.37 1133
5753.09 1224
5753.80 1155
5754.52 1203
5755.24 1193
5755.95 1196
5756.67 1210
5757.38 1136
5758.10 1129
5758.81 1232
5759.53 1142
5760.25 1039
5760.96 1130
5761.68 1168
5762.39 1146
5763.11 1171
5763.83 1193
5764.54 1297
5765.26 1353
5765.97 1349
5766.69 1256
5767.41 1188
5768.12 1245
5768.84 1247
5769.56 1224
5770.27 1288
5770.99 1267
5771.71 1266
5772.42 1298
5773.14 1260
5773.86 1263
5774.57 1194
5775.29 1238
5776.01 1242
5776.72 1229
5777.44 1278
5778.16 1205
5778.88 1224
5779.59 1227
5780.31 1178
5781.03 1268
5781.74 1189
5782.46 1130
5783.18 1250
5783.90 1271
5784.61 1260
5785.33 1260
5786.05 1203
5786.77 1200
5787.48 1154
5788.20 1208
5788.92 1198
5789.64 1335
5790.35 1224
5791.07 1201
5791.79 1165
5792.51 1147
5793.23 1210
5793.94 1203
5794.66 1159
5795.38 1213
5796.10 1370
5796.82 1341
5797.53 1177
5798.25 1206
5798.97 1204
5799.69 1220
5800.41 1249
5801.13 1258
5801.84 1258
5802.56 1352
5803.28 1360
5804.00 1302
5804.72 1349
5805.44 1288
5806.16 1288
5806.87 1266
5807.59 1242
5808.31 1248
5809.03 1228
5809.75 1170
5810.47 1306
5811.19 1224
5811.91 1247
5812.63 1308
5813.35 1258
5814.07 1339
5814.78 1315
5815.50 1334
5816.22 1304
5816.94 1526
5817.66 1571
5818.38 1539
5819.10 1469
5819.82 1468
5820.54 1613
5821.26 1597
5821.98 1475
5822.70 1443
5823.42 1511
5824.14 1451
5824.86 1386
5825.58 1353
5826.30 1500
5827.02 1434
5827.74 1327
5828.46 1292
5829.18 1414
5829.90 1279
5830.62 1326
5831.34 1410
5832.06 1384
5832.78 1291
5833.50 1265
5834.22 1234
5834.94 1212
5835.66 1250
5836.38 1227
5837.10 1215
5837.82 1260
5838.55 1269
5839.27 1170
5839.99 1185
5840.71 1203
5841.43 1265
5842.15 1265
5842.87 1246
5843.59 1178
5844.31 1207
5845.03 1232
5845.76 1202
5846.48 1172
5847.20 1237
5847.92 1227
5848.64 1221
5849.36 1175
5850.08 1128
5850.81 1253
5851.53 1209
5852.25 1119
5852.97 1221
5853.69 1323
5854.41 1286
5855.14 1281
5855.86 1206
5856.58 1261
5857.30 1223
5858.02 1248
5858.74 1247
5859.47 1348
5860.19 1305
5860.91 1218
5861.63 1265
5862.36 1255
5863.08 1164
5863.80 1209
5864.52 1210
5865.24 1256
5865.97 1203
5866.69 1122
5867.41 1154
5868.13 1156
5868.86 1302
5869.58 1319
5870.30 1293
5871.03 1290
5871.75 1238
5872.47 1195
5873.19 1177
5873.92 1246
5874.64 1244
5875.36 1204
5876.09 1155
5876.81 1232
5877.53 1106
5878.26 1137
5878.98 1214
5879.70 1230
5880.43 1205
5881.15 1233
5881.87 1384
5882.60 1240
5883.32 1206
5884.04 1251
5884.77 1326
5885.49 1284
5886.21 1356
5886.94 1326
5887.66 1318
5888.39 1347
5889.11 1232
5889.83 1303
5890.56 1332
5891.28 1243
5892.01 1183
5892.73 1276
5893.45 1276
5894.18 1247
5894.90 1175
5895.63 1189
5896.35 1242
5897.07 1320
5897.80 1253
5898.52 1276
5899.25 1308
5899.97 1346
5900.70 1318
5901.42 1404
5902.15 1423
5902.87 1402
5903.60 1407
5904.32 1395
5905.05 1562
5905.77 1488
5906.50 1467
5907.22 1424
5907.95 1405
5908.67 1456
5909.40 1413
5910.12 1351
5910.85 1287
5911.57 1210
5912.30 1280
5913.02 1191
5913.75 1252
5914.47 1301
5915.20 1270
5915.92 1309
5916.65 1147
5917.38 1229
5918.10 1165
5918.83 1127
5919.55 1245
5920.28 1330
5921.00 1275
5921.73 1217
5922.46 1173
5923.18 1245
5923.91 1266
5924.63 1190
5925.36 1249
5926.09 1180
5926.81 1189
5927.54 1203
5928.26 1332
5928.99 1303
5929.72 1154
5930.44 1256
5931.17 1234
5931.90 1214
5932.62 1216
5933.35 1213
5934.08 1208
5934.80 1294
5935.53 1252
5936.26 1245
5936.98 1252
5937.71 1222
5938.44 1236
5939.16 1209
5939.89 1265
5940.62 1346
5941.35 1316
5942.07 1223
5942.80 1169
5943.53 1227
5944.25 1236
5944.98 1275
5945.71 1241
5946.44 1239
5947.16 1197
5947.89 1210
5948.62 1242
5949.35 1210
5950.07 1277
5950.80 1304
5951.53 1258
5952.26 1283
5952.99 1394
5953.71 1314
5954.44 1301
5955.17 1290
5955.90 1347
5956.62 1335
5957.35 1312
5958.08 1315
5958.81 1400
5959.54 1356
5960.27 1316
5960.99 1253
5961.72 1187
5962.45 1316
5963.18 1301
5963.91 1333
5964.64 1220
5965.36 1233
5966.09 1337
5966.82 1231
5967.55 1337
5968.28 1341
5969.01 1263
5969.74 1294
5970.47 1359
5971.19 1334
5971.92 1282
5972.65 1218
5973.38 1272
5974.11 1298
5974.84 1272
5975.57 1210
5976.30 1288
5977.03 1310
5977.76 1365
5978.49 1288
5979.22 1264
5979.95 1326
5980.67 1502
5981.40 1442
5982.13 1470
5982.86 1383
5983.59 1410
5984.32 1464
5985.05 1454
5985.78 1511
5986.51 1379
5987.24 1489
5987.97 1530
5988.70 1427
5989.43 1439
5990.16 1470
5990.89 1497
5991.62 1553
5992.35 1481
5993.08 1577
5993.81 1441
5994.54 1397
5995.27 1470
5996.00 1515
5996.73 1537
5997.47 1563
5998.20 1507
5998.93 1499
5999.66 1486
6000.39 1435
6001.12 1303
6001.85 1335
6002.58 1429
6003.31 1365
6004.04 1268
6004.77 1318
6005.50 1362
6006.24 1353
6006.97 1379
6007.70 1433
6008.43 1414
6009.16 1483
6009.89 1579
6010.62 1672
6011.35 1711
6012.09 1737
6012.82 1797
6013.55 1796
6014.28 1772
6015.01 1900
6015.74 1966
6016.47 1843
6017.21 1955
6017.94 1778
6018.67 1628
6019.40 1522
6020.13 1552
6020.87 1429
6021.60 1326
6022.33 1415
6023.06 1484
6023.79 1337
6024.53 1361
6025.26 1292
6025.99 1299
6026.72 1368
6027.46 1296
6028.19 1325
6028.92 1270
6029.65 1238
6030.39 1390
6031.12 1375
6031.85 1348
6032.58 1339
6033.32 1283
6034.05 1305
6034.78 1397
6035.51 1357
6036.25 1298
6036.98 1401
6037.71 1432
6038.45 1322
6039.18 1261
6039.91 1273
6040.65 1261
6041.38 1318
6042.11 1361
6042.85 1378
6043.58 1436
6044.31 1441
6045.05 1528
6045.78 1533
6046.51 1632
6047.25 1644
6047.98 1615
6048.71 1487
6049.45 1553
6050.18 1566
6050.91 1528
6051.65 1519
6052.38 1626
6053.12 1505
6053.85 1486
6054.58 1408
6055.32 1385
6056.05 1369
6056.79 1315
6057.52 1313
6058.25 1208
6058.99 1258
6059.72 1309
6060.46 1317
6061.19 1298
6061.93 1367
6062.66 1303
6063.40 1315
6064.13 1333
6064.86 1406
6065.60 1259
6066.33 1271
6067.07 1303
6067.80 1376
6068.54 1314
6069.27 1227
6070.01 1222
6070.74 1262
6071.48 1172
6072.21 1181
6072.95 1225
6073.68 1255
6074.42 1322
6075.15 1326
6075.89 1283
6076.63 1257
6077.36 1332
6078.10 1207
6078.83 1206
6079.57 1267
6080.30 1277
6081.04 1267
6081.77 1270
6082.51 1200
6083.25 1284
6083.98 1211
6084.72 1342
6085.45 1186
6086.19 1243
6086.92 1289
6087.66 1272
6088.40 1210
6089.13 1284
6089.87 1242
6090.61 1297
6091.34 1313
6092.08 1199
6092.81 1206
6093.55 1207
6094.29 1293
6095.02 1257
6095.76 1201
6096.50 1211
6097.23 1263
6097.97 1277
6098.71 1306
6099.44 1197
6100.18 1232
6100.92 1241
6101.65 1243
6102.39 1315
6103.13 1366
6103.86 1283
6104.60 1231
6105.34 1272
6106.08 1285
6106.81 1197
6107.55 1136
6108.29 1270
6109.02 1279
6109.76 1282
6110.50 1184
6111.24 1135
6111.97 1163
6112.71 1229
6113.45 1226
6114.19 1212
6114.92 1296
6115.66 1391
6116.40 1324
6117.14 1250
6117.88 1258
6118.61 1361
6119.35 1299
6120.09 1319
6120.83 1167
6121.57 1224
6122.30 1302
6123.04 1250
6123.78 1331
6124.52 1239
6125.26 1195
6126.00 1258
6126.73 1308
6127.47 1306
6128.21 1213
6128.95 1225
6129.69 1241
6130.43 1332
6131.16 1280
6131.90 1312
6132.64 1319
6133.38 1297
6134.12 1309
6134.86 1273
6135.60 1293
6136.34 1288
6137.08 1282
6137.81 1309
6138.55 1299
6139.29 1263
6140.03 1352
6140.77 1354
6141.51 1262
6142.25 1227
6142.99 1295
6143.73 1333
6144.47 1311
6145.21 1246
6145.95 1221
6146.69 1288
6147.43 1242
6148.17 1281
6148.91 1218
6149.65 1296
6150.39 1256
6151.13 1218
6151.86 1200
6152.60 1303
6153.34 1364
6154.08 1367
6154.83 1230
6155.57 1324
6156.31 1304
6157.05 1315
6157.79 1320
6158.53 1373
6159.27 1455
6160.01 1398
6160.75 1452
6161.49 1250
6162.23 1272
6162.97 1244
6163.71 1285
6164.45 1377
6165.19 1308
6165.93 1307
6166.67 1378
6167.41 1363
6168.15 1317
6168.89 1331
6169.64 1392
6170.38 1305
6171.12 1310
6171.86 1279
6172.60 1243
6173.34 1361
6174.08 1396
6174.82 1332
6175.57 1308
6176.31 1213
6177.05 1337
6177.79 1395
6178.53 1293
6179.27 1285
6180.01 1303
6180.76 1286
6181.50 1237
6182.24 1229
6182.98 1281
6183.72 1294
6184.46 1237
6185.21 1266
6185.95 1305
6186.69 1274
6187.43 1226
6188.17 1225
6188.92 1316
6189.66 1259
6190.40 1135
6191.14 1176
6191.89 1281
6192.63 1242
6193.37 1193
6194.11 1241
6194.86 1192
6195.60 1225
6196.34 1292
6197.08 1394
6197.83 1404
6198.57 1240
6199.31 1363
6200.05 1271
6200.80 1231
6201.54 1237
6202.28 1255
6203.03 1282
6203.77 1322
6204.51 1229
6205.26 1316
6206.00 1280
6206.74 1418
6207.48 1476
6208.23 1550
6208.97 1628
6209.71 1735
6210.46 1855
6211.20 1869
6211.95 1735
6212.69 1713
6213.43 1762
6214.18 1760
6214.92 1617
6215.66 1548
6216.41 1477
6217.15 1440
6217.89 1430
6218.64 1259
6219.38 1317
6220.13 1233
6220.87 1267
6221.61 1260
6222.36 1305
6223.10 1172
6223.85 1283
6224.59 1296
6225.34 1265
6226.08 1228
6226.82 1325
6227.57 1304
6228.31 1376
6229.06 1298
6229.80 1345
6230.55 1190
6231.29 1264
6232.04 1406
6232.78 1371
6233.53 1292
6234.27 1243
6235.02 1278
6235.76 1240
6236.51 1226
6237.25 1399
6238.00 1364
6238.74 1282
6239.49 1302
6240.23 1364
6240.98 1360
6241.72 1275
6242.47 1200
6243.21 1223
6243.96 1302
6244.70 1271
6245.45 1225
6246.20 1236
6246.94 1385
6247.69 1479
6248.43 1349
6249.18 1436
6249.92 1479
6250.67 1398
6251.42 1444
6252.16 1442
6252.91 1368
6253.65 1264
6254.40 1308
6255.15 1279
6255.89 1220
6256.64 1228
6257.38 1194
6258.13 1126
6258.88 1167
6259.62 1338
6260.37 1281
6261.12 1173
6261.86 1245
6262.61 1363
6263.36 1377
6264.10 1269
6264.85 1193
6265.60 1296
6266.34 1240
6267.09 1309
6267.84 1322
6268.58 1239
6269.33 1226
6270.08 1139
6270.82 1083
6271.57 1208
6272.32 1147
6273.07 1219
6273.81 1363
6274.56 1245
6275.31 1129
6276.05 1201
6276.80 1174
6277.55 1161
6278.30 1141
6279.04 1244
6279.79 1245
6280.54 1258
6281.29 1297
6282.03 1130
6282.78 1106
6283.53 1212
6284.28 1289
6285.03 1217
6285.77 1245
6286.52 1205
6287.27 1196
6288.02 1215
6288.77 1207
6289.51 1265
6290.26 1237
6291.01 1304
6291.76 1320
6292.51 1330
6293.26 1301
6294.00 1267
6294.75 1265
6295.50 1232
6296.25 1216
6297.00 1245
6297.75 1212
6298.50 1218
6299.24 1244
6299.99 1174
6300.74 1132
6301.49 1159
6302.24 1195
6302.99 1194
6303.74 1217
6304.49 1187
6305.24 1251
6305.99 1210
6306.73 1247
6307.48 1206
6308.23 1201
6308.98 1200
6309.73 1118
6310.48 1108
6311.23 1120
6311.98 1184
6312.73 1126
6313.48 1110
6314.23 1159
6314.98 1181
6315.73 1194
6316.48 1172
6317.23 1100
6317.98 1202
6318.73 1205
6319.48 1139
6320.23 1120
6320.98 1231
6321.73 1160
6322.48 1154
6323.23 1210
6323.98 1126
6324.73 1096
6325.48 1080
6326.23 1132
6326.98 1188
6327.73 1129
6328.48 1098
6329.23 1169
6329.98 1156
6330.73 1111
6331.48 1172
6332.23 1196
6332.98 1127
6333.73 1133
6334.49 1174
6335.24 1197
6335.99 1192
6336.74 1123
6337.49 1105
6338.24 1140
6338.99 1130
6339.74 1039
6340.49 1082
6341.25 1118
6342.00 1129
6342.75 1123
6343.50 1057
6344.25 1110
6345.00 1182
6345.75 1143
6346.51 1138
6347.26 1149
6348.01 1214
6348.76 1072
6349.51 1118
6350.26 1116
6351.02 1206
6351.77 1185
6352.52 1169
6353.27 1184
6354.02 1192
6354.78 1208
6355.53 1202
6356.28 1159
6357.03 1144
6357.78 1103
6358.54 1015
6359.29 1109
6360.04 1190
6360.79 1088
6361.55 1085
6362.30 1121
6363.05 1110
6363.80 1220
6364.56 1167
6365.31 1136
6366.06 1109
6366.81 1145
6367.57 1170
6368.32 1123
6369.07 1210
6369.83 1181
6370.58 1162
6371.33 1170
6372.08 1165
6372.84 1139
6373.59 1182
6374.34 1099
6375.10 1111
6375.85 1189
6376.60 1123
6377.36 1073
6378.11 1154
6378.86 1176
6379.62 1073
6380.37 1054
6381.12 1113
6381.88 1150
6382.63 1068
6383.39 1113
6384.14 1031
6384.89 1002
6385.65 1154
6386.40 1039
6387.16 1129
6387.91 1063
6388.66 1076
6389.42 1099
6390.17 1082
6390.93 1047
6391.68 1040
6392.43 1081
6393.19 1032
6393.94 944
6394.70 1060
6395.45 1017
6396.21 1016
6396.96 999
6397.72 1065
6398.47 1039
6399.22 1026
6399.98 1037
6400.73 940
6401.49 1051
6402.24 1096
6403.00 1127
6403.75 1071
6404.51 1012
6405.26 1015
6406.02 1023
6406.77 1082
6407.53 1155
6408.28 1083
6409.04 1051
6409.79 1024
6410.55 1055
6411.31 1037
6412.06 986
6412.82 1062
6413.57 1131
6414.33 1099
6415.08 1102
6415.84 1071
6416.59 1085
6417.35 1081
6418.11 1081
6418.86 1000
6419.62 1092
6420.37 1028
6421.13 1022
6421.89 1074
6422.64 1051
6423.40 1124
6424.15 1138
6424.91 1081
6425.67 1121
6426.42 1118
6427.18 1147
6427.94 1057
6428.69 1128
6429.45 1155
6430.20 1031
6430.96 1006
6431.72 1013
6432.47 973
6433.23 993
6433.99 1063
6434.74 1098
6435.50 1123
6436.26 1050
6437.02 1041
6437.77 1035
6438.53 1061
6439.29 1037
6440.04 1014
6440.80 987
6441.56 1081
6442.32 1063
6443.07 1018
6443.83 1000
6444.59 1050
6445.34 1036
6446.10 1086
6446.86 1117
6447.62 1061
6448.37 1087
6449.13 1042
6449.89 1006
6450.65 1087
6451.41 1074
6452.16 1122
6452.92 1056
6453.68 1031
6454.44 1042
6455.19 1020
6455.95 1066
6456.71 1114
6457.47 1054
6458.23 1033
6458.99 1022
6459.74 1056
6460.50 1039
6461.26 1026
6462.02 1032
6462.78 999
6463.54 1138
6464.29 1117
6465.05 1100
6465.81 1114
6466.57 1075
6467.33 1087
6468.09 1077
6468.85 1024
6469.60 1084
6470.36 1101
6471.12 1088
6471.88 1081
6472.64 1135
6473.40 1089
6474.16 1058
6474.92 1154
6475.68 1082
6476.44 1090
6477.20 1129
6477.95 1087
6478.71 1157
6479.47 1077
6480.23 1044
6480.99 1060
6481.75 1090
6482.51 1116
6483.27 1075
6484.03 1052
6484.79 1158
6485.55 1148
6486.31 1115
6487.07 1212
6487.83 1127
6488.59 1142
6489.35 1188
6490.11 1203
6490.87 1220
6491.63 1262
6492.39 1162
6493.15 1145
6493.91 1127
6494.67 1204
6495.43 1182
6496.19 1110
6496.95 1086
6497.71 1180
6498.47 1202
6499.23 1165
6499.99 1142
6500.76 1249
6501.52 1257
6502.28 1114
6503.04 1210
6503.80 1186
6504.56 1113
6505.32 1127
6506.08 1230
6506.84 1164
6507.60 1192
6508.36 1274
6509.13 1171
6509.89 1273
6510.65 1270
6511.41 1205
6512.17 1124
6512.93 1277
6513.69 1340
6514.45 1230
6515.22 1306
6515.98 1311
6516.74 1238
6517.50 1232
6518.26 1255
6519.02 1237
6519.79 1150
6520.55 1123
6521.31 1300
6522.07 1401
6522.83 1381
6523.60 1477
6524.36 1451
6525.12 1539
6525.88 1618
6526.64 1599
6527.41 1639
6528.17 1634
6528.93 1719
6529.69 1684
6530.46 1605
6531.22 1502
6531.98 1531
6532.74 1535
6533.51 1406
6534.27 1485
6535.03 1441
6535.79 1364
6536.56 1242
6537.32 1357
6538.08 1276
6538.85 1249
6539.61 1219
6540.37 1250
6541.13 1231
6541.90 1194
6542.66 1211
6543.42 1250
6544.19 1201
6544.95 1184
6545.71 1166
6546.48 1190
6547.24 1166
6548.00 1146
6548.77 1118
6549.53 1152
6550.29 1145
6551.06 1161
6551.82 1129
6552.58 1140
6553.35 1227
6554.11 1179
6554.88 1157
6555.64 1151
6556.40 1185
6557.17 1284
6557.93 1209
6558.70 1147
6559.46 1140
6560.22 1208
6560.99 1118
6561.75 1171
6562.52 1168
6563.28 1238
6564.05 1216
6564.81 1203
6565.57 1294
6566.34 1215
6567.10 1250
6567.87 1252
6568.63 1255
6569.40 1273
6570.16 1299
6570.93 1226
6571.69 1239
6572.46 1202
6573.22 1175
6573.99 1146
6574.75 1149
6575.52 1134
6576.28 1166
6577.05 1209
6577.81 1227
6578.58 1286
6579.34 1182
6580.11 1143
6580.87 1237
6581.64 1311
6582.40 1318
6583.17 1411
6583.93 1342
6584.70 1338
6585.47 1224
6586.23 1317
6587.00 1294
6587.76 1338
6588.53 1308
6589.29 1275
6590.06 1282
6590.83 1348
6591.59 1360
6592.36 1281
6593.12 1326
6593.89 1320
6594.66 1403
6595.42 1417
6596.19 1398
6596.96 1371
6597.72 1332
6598.49 1403
6599.25 1355
6600.02 1346
6600.79 1305
6601.55 1275
6602.32 1227
6603.09 1260
6603.85 1267
6604.62 1204
6605.39 1149
6606.15 1233
6606.92 1225
6607.69 1260
6608.46 1293
6609.22 1256
6609.99 1199
6610.76 1344
6611.52 1422
6612.29 1354
6613.06 1360
6613.83 1338
6614.59 1302
6615.36 1243
6616.13 1231
6616.89 1271
6617.66 1289
6618.43 1285
6619.20 1296
6619.96 1254
6620.73 1228
6621.50 1291
6622.27 1362
6623.04 1339
6623.80 1351
6624.57 1336
6625.34 1414
6626.11 1353
6626.88 1378
6627.64 1304
6628.41 1269
6629.18 1249
6629.95 1251
6630.72 1349
6631.48 1337
6632.25 1332
6633.02 1381
6633.79 1403
6634.56 1455
6635.33 1468
6636.10 1611
6636.86 1540
6637.63 1441
6638.40 1519
6639.17 1472
6639.94 1484
6640.71 1432
6641.48 1453
6642.25 1293
6643.01 1219
6643.78 1199
6644.55 1164
6645.32 1208
6646.09 1123
6646.86 1280
6647.63 1271
6648.40 1257
6649.17 1189
6649.94 1136
6650.71 1253
6651.48 1295
6652.25 1236
6653.01 1286
6653.78 1248
6654.55 1322
6655.32 1303
6656.09 1230
6656.86 1249
6657.63 1202
6658.40 1136
6659.17 1189
6659.94 1184
6660.71 1175
6661.48 1190
6662.25 1097
6663.02 1146
6663.79 1068
6664.56 1093
6665.33 1169
6666.10 1158
6666.87 1073
6667.64 1152
6668.42 1159
6669.19 1205
6669.96 1201
6670.73 1153
6671.50 1222
6672.27 1203
6673.04 1218
6673.81 1149
6674.58 1218
6675.35 1200
6676.12 1181
6676.89 1153
6677.66 1159
6678.44 1202
6679.21 1109
6679.98 1073
6680.75 1075
6681.52 1145
6682.29 1100
6683.06 1133
6683.83 1176
6684.60 1210
6685.38 1211
6686.15 1178
6686.92 1119
6687.69 1207
6688.46 1184
6689.23 1203
6690.01 1114
6690.78 1121
6691.55 1122
6692.32 1164
6693.09 1179
6693.86 1178
6694.64 1182
6695.41 1023
6696.18 1030
6696.95 1101
6697.73 1113
6698.50 1110
6699.27 1071
6700.04 1132
6700.81 1122
6701.59 1072
6702.36 1103
6703.13 1013
6703.90 991
6704.68 979
6705.45 1035
6706.22 1023
6706.99 1043
6707.77 980
6708.54 988
6709.31 1018
6710.09 977
6710.86 976
6711.63 1021
6712.40 1036
6713.18 1088
6713.95 1134
6714.72 1001
6715.50 1056
6716.27 962
6717.04 1019
6717.82 1071
6718.59 986
6719.36 1075
6720.14 1094
6720.91 1151
6721.68 1091
6722.46 1062
6723.23 1072
6724.00 1108
6724.78 1127
6725.55 1088
6726.33 1100
6727.10 1110
6727.87 1009
6728.65 1058
6729.42 965
6730.20 996
6730.97 934
6731.74 1017
6732.52 996
6733.29 1024
6734.07 1048
6734.84 1082
6735.61 1109
6736.39 999
6737.16 990
6737.94 995
6738.71 985
6739.49 1023
6740.26 1036
6741.04 1068
6741.81 1083
6742.59 1023
6743.36 987
6744.13 991
6744.91 964
6745.68 1046
6746.46 1037
6747.23 1006
6748.01 1074
6748.78 1007
6749.56 1029
6750.33 971
6751.11 997
6751.89 988
6752.66 995
6753.44 1009
6754.21 947
6754.99 919
6755.76 1011
6756.54 1007
6757.31 1026
6758.09 989
6758.86 994
6759.64 998
6760.42 955
6761.19 1018
6761.97 934
6762.74 960
6763.52 959
6764.30 987
6765.07 978
6765.85 1092
6766.62 1008
6767.40 1031
6768.18 1047
6768.95 1038
6769.73 1065
6770.51 1030
6771.28 994
6772.06 1053
6772.83 1061
6773.61 1002
6774.39 923
6775.16 975
6775.94 989
6776.72 1028
6777.49 1131
6778.27 1096
6779.05 1110
6779.82 1123
6780.60 1133
6781.38 1119
6782.16 1036
6782.93 1064
6783.71 1025
6784.49 1056
6785.26 1071
6786.04 1125
6786.82 1064
6787.60 1044
6788.37 977
6789.15 934
6789.93 953
6790.71 897
6791.48 925
6792.26 918
6793.04 931
6793.82 935
6794.59 934
6795.37 965
6796.15 963
6796.93 916
6797.70 1029
6798.48 1012
6799.26 895
6800.04 912
6800.82 923
6801.60 940
6802.37 940
6803.15 835
6803.93 910
6804.71 905
6805.49 934
6806.26 903
6807.04 900
6807.82 889
6808.60 975
6809.38 898
6810.16 972
6810.94 962
6811.71 910
6812.49 972
6813.27 940
6814.05 919
6814.83 803
6815.61 904
6816.39 986
6817.17 1008
6817.95 961
6818.73 937
6819.50 1022
6820.28 978
6821.06 924
6821.84 901
6822.62 930
6823.40 947
6824.18 996
6824.96 999
6825.74 1003
6826.52 936
6827.30 910
6828.08 983
6828.86 978
6829.64 1100
6830.42 963
6831.20 951
6831.98 994
6832.76 922
6833.54 970
6834.32 972
6835.10 893
6835.88 930
6836.66 948
6837.44 894
6838.22 930
6839.00 861
6839.78 855
6840.56 924
6841.34 884
6842.12 929
6842.90 979
6843.68 953
6844.46 951
6845.24 941
6846.02 955
6846.80 953
6847.58 1021
6848.36 978
6849.14 986
6849.93 1119
6850.71 1068
6851.49 1163
6852.27 1182
6853.05 1190
6853.83 1083
6854.61 1099
6855.39 1135
6856.17 1092
6856.96 1077
6857.74 1070
6858.52 1087
6859.30 1062
6860.08 1043
6860.86 1030
6861.64 1039
6862.43 977
6863.21 957
6863.99 927
6864.77 895
6865.55 961
6866.33 1010
6867.12 907
6867.90 1000
6868.68 987
6869.46 1015
6870.24 1029
6871.03 955
6871.81 965
6872.59 990
6873.37 980
6874.16 958
6874.94 966
6875.72 983
6876.50 916
6877.28 939
6878.07 916
6878.85 1006
6879.63 967
6880.42 957
6881.20 927
6881.98 972
6882.76 998
6883.55 1015
6884.33 1028
6885.11 989
6885.89 929
6886.68 950
6887.46 1015
6888.24 1005
6889.03 994
6889.81 918
6890.59 989
6891.38 1013
6892.16 1019
6892.94 986
6893.73 1017
6894.51 992
6895.29 919
6896.08 969
6896.86 953
6897.64 1016
6898.43 981
6899.21 951
6900.00 950
6900.78 979
6901.56 962
6902.35 1007
6903.13 898
6903.91 952
6904.70 955
6905.48 937
6906.27 923
6907.05 963
6907.84 926
6908.62 867
6909.40 929
6910.19 947
6910.97 900
6911.76 944
6912.54 863
6913.33 909
6914.11 916
6914.90 895
6915.68 945
6916.46 951
6917.25 930
6918.03 935
6918.82 1000
6919.60 976
6920.39 932
6921.17 873
6921.96 1002
6922.74 1047
6923.53 1003
6924.31 987
6925.10 1070
6925.88 1015
6926.67 1059
6927.45 987
6928.24 983
6929.03 998
6929.81 1005
6930.60 954
6931.38 985
6932.17 998
6932.95 930
6933.74 926
6934.52 980
6935.31 997
6936.10 983
6936.88 1013
6937.67 1007
6938.45 883
6939.24 904
6940.03 942
6940.81 932
6941.60 924
6942.38 1027
6943.17 1001
6943.96 947
6944.74 983
6945.53 965
6946.32 938
6947.10 1000
6947.89 1065
6948.68 1020
6949.46 1021
6950.25 1037
6951.03 1070
6951.82 1038
6952.61 1016
6953.40 1024
6954.18 1048
6954.97 1031
6955.76 1090
6956.54 1038
6957.33 989
6958.12 1045
6958.90 1038
6959.69 1058
6960.48 1156
6961.27 1056
6962.05 1093
6962.84 1053
6963.63 992
6964.41 1018
6965.20 1044
6965.99 1128
6966.78 1179
6967.56 1115
6968.35 1228
6969.14 1200
6969.93 1124
6970.72 1147
6971.50 1094
6972.29 1086
6973.08 1177
6973.87 1192
6974.66 1216
6975.44 1125
6976.23 1091
6977.02 1151
6977.81 1084
6978.60 1172
6979.38 1220
6980.17 1320
6980.96 1238
6981.75 1289
6982.54 1363
6983.33 1456
6984.11 1535
6984.90 1708
6985.69 1769
6986.48 1834
6987.27 2047
6988.06 2071
6988.85 1969
6989.64 1967
6990.42 1849
6991.21 1654
6992.00 1729
6992.79 1603
6993.58 1438
6994.37 1457
6995.16 1352
6995.95 1255
6996.74 1427
6997.53 1449
6998.32 1590
6999.10 1658
6999.89 1745
7000.68 1881
7001.47 2031
7002.26 2035
7003.05 1943
7003.84 1994
7004.63 2040
7005.42 1713
7006.21 1742
7007.00 1628
7007.79 1463
7008.58 1320
7009.37 1190
7010.16 1188
7010.95 1187
7011.74 1193
7012.53 1235
7013.32 1229
7014.11 1229
7014.90 1249
7015.69 1346
7016.48 1294
7017.27 1205
7018.06 1263
7018.85 1242
7019.64 1215
7020.43 1219
7021.23 1181
7022.02 1131
7022.81 1069
7023.60 1110
7024.39 1209
7025.18 1131
7025.97 1147
7026.76 1165
7027.55 1240
7028.34 1265
7029.13 1247
7029.93 1227
7030.72 1301
7031.51 1213
7032.30 1257
7033.09 1238
7033.88 1208
7034.67 1180
7035.46 1152
7036.26 1094
7037.05 1097
7037.84 1197
7038.63 1118
7039.42 1139
7040.21 1128
7041.01 1057
7041.80 1140
7042.59 1099
7043.38 1036
7044.17 1074
7044.97 1168
7045.76 1106
7046.55 1088
7047.34 1104
7048.13 1124
7048.93 1107
7049.72 1079
7050.51 1024
7051.30 945
7052.09 965
7052.89 944
7053.68 985
7054.47 1012
7055.26 993
7056.06 998
7056.85 1011
7057.64 935
7058.44 1030
7059.23 992
7060.02 1070
7060.81 1114
7061.61 966
7062.40 1014
7063.19 1012
7063.99 993
7064.78 980
7065.57 970
7066.37 1031
7067.16 979
7067.95 1025
7068.74 1062
7069.54 1108
7070.33 1008
7071.13 1047
7071.92 986
7072.71 966
7073.51 1004
7074.30 1022
7075.09 982
7075.89 920
7076.68 1005
7077.47 985
7078.27 931
7079.06 955
7079.86 968
7080.65 946
7081.44 964
7082.24 1019
7083.03 986
7083.83 958
7084.62 1047
7085.41 997
7086.21 953
7087.00 931
7087.80 905
7088.59 956
7089.39 1006
7090.18 1017
7090.98 923
7091.77 958
7092.56 911
7093.36 910
7094.15 899
7094.95 917
7095.74 841
7096.54 933
7097.33 891
7098.13 919
7098.92 943
7099.72 907
7100.51 950
7101.31 943
7102.10 878
7102.90 858
7103.69 872
7104.49 912
7105.29 849
7106.08 825
7106.88 825
7107.67 926
7108.47 934
7109.26 933
7110.06 964
7110.85 997
7111.65 887
7112.45 823
7113.24 939
7114.04 953
7114.83 867
7115.63 909
7116.42 947
7117.22 886
7118.02 918
7118.81 966
7119.61 885
7120.41 896
7121.20 955
7122.00 948
7122.79 959
7123.59 905
7124.39 807
7125.18 890
7125.98 847
7126.78 846
7127.57 840
7128.37 802
7129.17 878
7129.96 839
7130.76 821
7131.56 822
7132.35 812
7133.15 834
7133.95 921
7134.74 895
7135.54 899
7136.34 872
7137.14 956
7137.93 854
7138.73 859
7139.53 859
7140.33 819
7141.12 858
7141.92 869
7142.72 870
7143.51 886
7144.31 865
7145.11 882
7145.91 813
7146.71 871
7147.50 895
7148.30 956
7149.10 981
7149.90 850
7150.69 919
7151.49 879
7152.29 850
7153.09 840
7153.89 754
7154.68 804
7155.48 878
7156.28 857
7157.08 787
7157.88 850
7158.68 877
7159.47 885
7160.27 827
7161.07 867
7161.87 800
7162.67 766
7163.47 824
7164.27 809
7165.06 866
7165.86 819
7166.66 834
7167.46 883
7168.26 885
7169.06 931
7169.86 876
7170.66 917
7171.46 957
7172.25 966
7173.05 940
7173.85 906
7174.65 923
7175.45 895
7176.25 949
7177.05 913
7177.85 828
7178.65 796
7179.45 877
7180.25 811
7181.05 850
7181.85 854
7182.65 855
7183.45 837
7184.25 821
7185.05 877
7185.85 901
7186.65 870
7187.45 829
7188.25 852
7189.05 824
7189.85 849
7190.65 849
7191.45 802
7192.25 814
7193.05 783
7193.85 828
7194.65 704
7195.45 752
7196.25 833
7197.05 826
7197.85 832
7198.65 851
7199.45 806
7200.25 856
7201.05 875
7201.85 780
7202.65 754
7203.46 809
7204.26 814
7205.06 832
7205.86 832
7206.66 838
7207.46 794
7208.26 781
7209.06 860
7209.86 778
7210.66 763
7211.47 847
7212.27 774
7213.07 812
7213.87 823
7214.67 800
7215.47 842
7216.27 796
7217.08 883
7217.88 801
7218.68 876
7219.48 763
7220.28 721
7221.09 792
7221.89 823
7222.69 816
7223.49 863
7224.29 876
7225.10 781
7225.90 827
7226.70 819
7227.50 821
7228.30 806
7229.11 826
7229.91 854
7230.71 770
7231.51 821
7232.32 820
7233.12 853
7233.92 836
7234.72 773
7235.53 796
7236.33 842
7237.13 837
7237.93 797
7238.74 805
7239.54 830
7240.34 771
7241.15 802
7241.95 854
7242.75 818
7243.55 772
7244.36 830
7245.16 846
7245.96 762
7246.77 817
7247.57 807
7248.37 825
7249.18 827
7249.98 775
7250.78 802
7251.59 804
7252.39 848
7253.20 846
7254.00 764
7254.80 792
7255.61 747
7256.41 780
7257.21 705
7258.02 790
7258.82 729
7259.63 791
7260.43 848
7261.23 843
7262.04 816
7262.84 859
7263.65 774
7264.45 766
7265.26 756
7266.06 779
7266.86 864
7267.67 810
7268.47 769
7269.28 807
7270.08 769
7270.89 746
7271.69 749
7272.50 770
7273.30 774
7274.11 769
7274.91 815
7275.71 827
7276.52 810
7277.32 758
7278.13 789
7278.93 795
7279.74 796
7280.55 789
7281.35 845
7282.16 830
7282.96 827
7283.77 900
7284.57 810
7285.38 796
7286.18 832
7286.99 846
7287.79 846
7288.60 856
7289.40 801
7290.21 774
7291.02 813
7291.82 828
7292.63 812
7293.43 776
7294.24 817
7295.05 789
7295.85 792
7296.66 751
7297.46 694
7298.27 817
7299.08 789
7299.88 763
7300.69 843
7301.49 805
7302.30 777
7303.11 781
7303.91 762
7304.72 738
7305.53 751
7306.33 787
7307.14 775
7307.95 832
7308.75 772
7309.56 815
7310.37 831
7311.17 749
7311.98 779
7312.79 756
7313.59 827
7314.40 809
7315.21 812
7316.02 844
7316.82 787
7317.63 781
7318.44 747
7319.24 766
7320.05 723
7320.86 764
7321.67 807
7322.47 816
7323.28 799
7324.09 748
7324.90 819
7325.70 808
7326.51 763
7327.32 785
7328.13 830
7328.94 880
7329.74 802
7330.55 754
7331.36 760
7332.17 769
7332.98 783
7333.78 772
7334.59 790
7335.40 760
7336.21 773
7337.02 823
7337.82 760
7338.63 730
7339.44 794
7340.25 756
7341.06 816
7341.87 809
7342.68 752
7343.48 776
7344.29 759
7345.10 830
7345.91 765
7346.72 740
7347.53 792
7348.34 771
7349.15 744
7349.95 773
7350.76 740
7351.57 694
7352.38 719
7353.19 658
7354.00 712
7354.81 746
7355.62 758
7356.43 779
7357.24 712
7358.05 768
7358.86 756
7359.67 804
7360.48 796
7361.29 731
7362.09 801
7362.90 815
7363.71 828
7364.52 794
7365.33 759
7366.14 732
7366.95 670
7367.76 742
7368.57 708
7369.38 746
7370.19 689
7371.00 713
7371.81 763
7372.62 718
7373.43 791
7374.25 808
7375.06 749
7375.87 774
7376.68 702
7377.49 678
7378.30 814
7379.11 794
7379.92 745
7380.73 735
7381.54 703
7382.35 754
7383.16 758
7383.97 775
7384.78 758
7385.59 755
7386.41 754
7387.22 710
7388.03 721
7388.84 695
7389.65 742
7390.46 772
7391.27 721
7392.08 742
7392.89 764
7393.71 701
7394.52 705
7395.33 729
7396.14 763
7396.95 733
7397.76 828
7398.58 800
7399.39 823
7400.20 831
7401.01 786
7401.82 781
7402.63 779
7403.45 832
7404.26 801
7405.07 837
7405.88 809
7406.69 866
7407.51 722
7408.32 754
7409.13 790
7409.94 820
7410.76 730
7411.57 725
7412.38 760
7413.19 762
7414.01 750
7414.82 707
7415.63 802
7416.44 782
7417.26 785
7418.07 660
7418.88 696
7419.69 785
7420.51 720
7421.32 659
7422.13 719
7422.95 749
7423.76 754
7424.57 721
7425.39 717
7426.20 756
7427.01 705
7427.83 725
7428.64 722
7429.45 785
7430.27 742
7431.08 712
7431.89 776
7432.71 813
7433.52 734
7434.33 782
7435.15 776
7435.96 737
7436.77 737
7437.59 688
7438.40 735
7439.22 765
7440.03 749
7440.84 769
7441.66 725
7442.47 723
7443.29 813
7444.10 794
7444.91 722
7445.73 717
7446.54 750
7447.36 796
7448.17 745
7448.99 763
7449.80 779
7450.62 778
7451.43 764
7452.24 753
7453.06 663
7453.87 738
7454.69 806
7455.50 790
7456.32 788
7457.13 756
7457.95 766
7458.76 752
7459.58 678
7460.39 681
7461.21 685
7462.02 733
7462.84 740
7463.65 697
7464.47 647
7465.28 745
7466.10 753
7466.92 761
7467.73 778
7468.55 751
7469.36 749
7470.18 749
7470.99 857
7471.81 777
7472.62 714
7473.44 784
7474.26 827
7475.07 743
7475.89 745
7476.70 801
7477.52 807
7478.34 713
7479.15 700
7479.97 776
7480.78 695
7481.60 722
7482.42 720
7483.23 728
7484.05 712
7484.87 777
7485.68 709
7486.50 729
7487.32 737
7488.13 755
7488.95 758
7489.76 685
7490.58 759
7491.40 759
7492.22 830
7493.03 738
7493.85 751
7494.67 741
7495.48 793
7496.30 762
7497.12 759
7497.93 726
7498.75 789
7499.57 764
7500.39 740
7501.20 778
7502.02 713
7502.84 813
7503.66 801
7504.47 824
7505.29 736
7506.11 755
7506.93 735
7507.74 781
7508.56 754
7509.38 836
7510.20 861
7511.01 765
7511.83 680
7512.65 619
7513.47 710
7514.29 754
7515.10 784
7515.92 785
7516.74 774
7517.56 778
7518.38 765
7519.19 792
7520.01 723
7520.83 669
7521.65 751
7522.47 705
7523.29 735
7524.11 747
7524.92 700
7525.74 772
7526.56 793
7527.38 813
7528.20 778
7529.02 690
7529.84 724
7530.66 729
7531.47 773
7532.29 794
7533.11 765
7533.93 712
7534.75 730
7535.57 746
7536.39 761
7537.21 780
7538.03 740
7538.85 755
7539.67 741
7540.49 772
7541.31 756
7542.12 746
7542.94 737
7543.76 741
7544.58 730
7545.40 698
7546.22 696
7547.04 682
7547.86 710
7548.68 738
7549.50 791
7550.32 810
7551.14 776
7551.96 769
7552.78 790
7553.60 774
7554.42 704
7555.24 751
7556.06 768
7556.88 839
7557.70 817
7558.52 830
7559.35 804
7560.17 817
7560.99 866
7561.81 814
7562.63 840
7563.45 868
7564.27 965
7565.09 896
7565.91 783
7566.73 827
7567.55 889
7568.37 853
7569.19 775
7570.02 790
7570.84 750
7571.66 784
7572.48 825
7573.30 832
7574.12 823
7574.94 826
7575.76 819
7576.59 829
7577.41 816
7578.23 819
7579.05 824
7579.87 819
7580.69 878
7581.51 843
7582.34 764
7583.16 885
7583.98 877
7584.80 872
7585.62 831
7586.45 898
7587.27 842
7588.09 804
7588.91 861
7589.73 888
7590.56 890
7591.38 924
7592.20 810
7593.02 837
7593.85 845
7594.67 903
7595.49 920
7596.31 891
7597.14 842
7597.96 853
7598.78 907
7599.60 845
7600.43 865
7601.25 947
7602.07 886
7602.89 993
7603.72 1054
7604.54 1145
7605.36 1158
7606.19 1172
7607.01 1136
7607.83 1186
7608.66 1102
7609.48 1107
7610.30 1000
7611.12 1071
7611.95 1012
7612.77 944
7613.59 1019
7614.42 967
7615.24 907
7616.07 876
7616.89 864
7617.71 973
7618.54 901
7619.36 919
7620.18 989
7621.01 912
7621.83 887
7622.66 908
7623.48 903
7624.30 933
7625.13 920
7625.95 916
7626.78 916
7627.60 903
7628.42 999
7629.25 1002
7630.07 1076
7630.90 1190
7631.72 1218
7632.55 1141
7633.37 1155
7634.19 1226
7635.02 1233
7635.84 1179
7636.67 1150
7637.49 1094
7638.32 1031
7639.14 1002
7639.97 989
7640.79 979
7641.62 939
7642.44 885
7643.27 944
7644.09 878
7644.92 848
7645.74 875
7646.57 848
7647.39 881
7648.22 878
7649.04 861
7649.87 872
7650.70 825
7651.52 820
7652.35 846
7653.17 865
7654.00 808
7654.82 862
7655.65 871
7656.47 871
7657.30 895
7658.13 857
7658.95 862
7659.78 767
7660.60 825
7661.43 836
7662.26 864
7663.08 877
7663.91 754
7664.73 746
7665.56 812
7666.39 823
7667.21 834
7668.04 792
7668.87 815
7669.69 888
7670.52 809
7671.35 768
7672.17 788
7673.00 853
7673.83 836
7674.65 766
7675.48 797
7676.31 819
7677.13 774
7677.96 762
7678.79 822
7679.61 761
7680.44 750
7681.27 768
7682.09 776
7682.92 776
7683.75 745
7684.58 777
7685.40 766
7686.23 755
7687.06 749
7687.89 775
7688.71 794
7689.54 792
7690.37 798
7691.20 762
7692.02 780
7692.85 802
7693.68 789
7694.51 780
7695.33 729
7696.16 732
7696.99 707
7697.82 863
7698.65 823
7699.47 783
7700.30 744
7701.13 731
7701.96 735
7702.79 719
7703.62 716
7704.44 756
7705.27 712
7706.10 773
7706.93 742
7707.76 777
7708.59 702
7709.41 768
7710.24 836
7711.07 765
7711.90 743
7712.73 758
7713.56 768
7714.39 713
7715.22 781
7716.05 772
7716.87 792
7717.70 731
7718.53 716
7719.36 733
7720.19 685
7721.02 730
7721.85 713
7722.68 778
7723.51 754
7724.34 729
7725.17 731
7726.00 725
7726.83 766
7727.66 729
7728.48 694
7729.31 784
7730.14 697
7730.97 779
7731.80 775
7732.63 806
7733.46 796
7734.29 669
7735.12 698
7735.95 723
7736.78 685
7737.61 697
7738.44 618
7739.27 693
7740.10 686
7740.93 667
7741.77 642
7742.60 700
7743.43 647
7744.26 719
7745.09 703
7745.92 686
7746.75 743
7747.58 681
7748.41 721
7749.24 736
7750.07 742
7750.90 720
7751.73 700
7752.56 699
7753.39 662
7754.23 647
7755.06 635
7755.89 752
7756.72 711
7757.55 717
7758.38 689
7759.21 753
7760.04 756
7760.88 700
7761.71 743
7762.54 710
7763.37 763
7764.20 729
7765.03 679
7765.86 691
7766.70 725
7767.53 654
7768.36 580
7769.19 632
7770.02 680
7770.86 706
7771.69 657
7772.52 685
7773.35 698
7774.18 684
7775.02 710
7775.85 683
7776.68 683
7777.51 649
7778.34 712
7779.18 708
7780.01 681
7780.84 682
7781.67 610
7782.51 644
7783.34 647
7784.17 659
7785.00 688
7785.84 622
7786.67 662
7787.50 700
7788.34 704
7789.17 647
7790.00 746
7790.83 726
7791.67 601
7792.50 625
7793.33 643
7794.17 691
7795.00 692
7795.83 635
7796.67 667
7797.50 633
7798.33 630
7799.17 650
7800.00 656
7800.83 626
7801.67 641
7802.50 666
7803.33 702
7804.17 719
7805.00 641
7805.84 616
7806.67 587
7807.50 692
7808.34 684
7809.17 633
7810.01 602
7810.84 651
7811.67 633
7812.51 695
7813.34 664
7814.18 687
7815.01 662
7815.84 717
7816.68 681
7817.51 633
7818.35 675
7819.18 710
7820.02 672
7820.85 677
7821.69 675
7822.52 671
7823.36 688
7824.19 715
7825.03 639
7825.86 570
7826.69 639
7827.53 693
7828.36 690
7829.20 659
7830.03 696
7830.87 677
7831.71 668
7832.54 630
7833.38 604
7834.21 637
7835.05 671
7835.88 652
7836.72 644
7837.55 661
7838.39 685
7839.22 673
7840.06 664
7840.90 726
7841.73 698
7842.57 679
7843.40 724
7844.24 715
7845.07 726
7845.91 645
7846.75 653
7847.58 688
7848.42 722
7849.25 753
7850.09 653
7850.93 710
7851.76 680
7852.60 792
7853.44 809
7854.27 738
7855.11 666
7855.94 653
7856.78 665
7857.62 746
7858.45 782
7859.29 840
7860.13 807
7860.96 856
7861.80 804
7862.64 806
7863.47 785
7864.31 783
7865.15 785
7865.99 762
7866.82 713
7867.66 700
7868.50 792
7869.33 757
7870.17 697
7871.01 723
7871.85 741
7872.68 745
7873.52 701
7874.36 697
7875.20 777
7876.03 722
7876.87 730
7877.71 810
7878.55 787
7879.38 743
7880.22 783
7881.06 804
7881.90 767
7882.74 768
7883.57 730
7884.41 721
7885.25 714
7886.09 677
7886.93 688
7887.76 784
7888.60 816
7889.44 681
7890.28 692
7891.12 762
7891.96 669
7892.79 715
7893.63 745
7894.47 733
7895.31 657
7896.15 667
7896.99 734
7897.83 726
7898.66 733
7899.50 735
7900.34 737
7901.18 751
7902.02 722
7902.86 710
7903.70 653
7904.54 655
7905.38 748
7906.21 790
7907.05 745
7907.89 695
7908.73 705
7909.57 723
7910.41 635
7911.25 646
7912.09 673
7912.93 631
7913.77 742
7914.61 654
7915.45 641
7916.29 668
7917.13 671
7917.97 647
7918.81 681
7919.65 748
7920.49 721
7921.33 725
7922.17 782
7923.01 773
7923.85 721
7924.69 638
7925.53 657
7926.37 700
7927.21 666
7928.05 668
7928.89 648
7929.73 620
7930.57 680
7931.41 660
7932.25 668
7933.09 667
7933.93 699
7934.77 666
7935.61 627
7936.45 660
7937.29 751
7938.14 708
7938.98 679
7939.82 758
7940.66 628
7941.50 726
7942.34 690
7943.18 644
7944.02 602
7944.86 683
7945.70 669
7946.55 672
7947.39 689
7948.23 697
7949.07 635
7949.91 639
7950.75 663
7951.59 648
7952.44 631
7953.28 605
7954.12 654
7954.96 670
7955.80 721
7956.65 625
7957.49 690
7958.33 667
7959.17 641
7960.01 632
7960.86 630
7961.70 603
7962.54 696
7963.38 637
7964.22 644
7965.07 684
7965.91 636
7966.75 652
7967.59 689
7968.44 706
7969.28 634
7970.12 561
7970.96 649
7971.81 673
7972.65 648
7973.49 681
7974.33 616
7975.18 602
7976.02 619
7976.86 677
7977.71 656
7978.55 674
7979.39 633
7980.23 632
7981.08 616
7981.92 595
7982.76 604
7983.61 639
7984.45 636
7985.29 633
7986.14 638
7986.98 644
7987.82 654
7988.67 611
7989.51 637
7990.36 645
7991.20 597
7992.04 613
7992.89 627
7993.73 601
7994.57 658
7995.42 579
7996.26 605
7997.11 645
7997.95 657
7998.79 620
7999.64 588
8000.48 602
8001.33 603
8002.17 605
8003.01 606
8003.86 599
8004.70 634
8005.55 616
8006.39 635
8007.24 602
8008.08 618
8008.93 646
8009.77 631
8010.62 633
8011.46 659
8012.30 643
8013.15 673
8013.99 680
8014.84 573
8015.68 606
8016.53 605
8017.37 608
8018.22 659
8019.06 682
8019.91 594
8020.76 619
8021.60 667
8022.45 672
8023.29 646
8024.14 641
8024.98 639
8025.83 570
8026.67 652
8027.52 586
8028.36 613
8029.21 594
8030.06 599
8030.90 632
8031.75 630
8032.59 568
8033.44 551
8034.28 595
8035.13 636
8035.98 634
8036.82 626
8037.67 628
8038.52 620
8039.36 606
8040.21 610
8041.05 652
8041.90 592
8042.75 639
8043.59 634
8044.44 573
8045.29 606
8046.13 676
8046.98 681
8047.83 667
8048.67 567
8049.52 603
8050.37 604
8051.21 659
8052.06 604
8052.91 585
8053.75 651
8054.60 619
8055.45 612
8056.30 576
8057.14 615
8057.99 599
8058.84 609
8059.68 641
8060.53 611
8061.38 619
8062.23 665
8063.07 718
8063.92 662
8064.77 610
8065.62 606
8066.46 693
8067.31 678
8068.16 589
8069.01 569
8069.85 576
8070.70 598
8071.55 584
8072.40 535
8073.25 557
8074.09 593
8074.94 613
8075.79 632
8076.64 682
8077.49 662
8078.34 667
8079.18 640
8080.03 640
8080.88 636
8081.73 611
8082.58 633
8083.43 640
8084.27 601
8085.12 562
8085.97 608
8086.82 638
8087.67 646
8088.52 562
8089.37 581
8090.22 617
8091.06 711
8091.91 606
8092.76 606
8093.61 603
8094.46 645
8095.31 607
8096.16 585
8097.01 607
8097.86 608
8098.71 597
8099.56 627
8100.41 692
8101.26 646
8102.11 636
8102.95 577
8103.80 641
8104.65 651
8105.50 565
8106.35 552
8107.20 624
8108.05 730
8108.90 681
8109.75 598
8110.60 612
8111.45 640
8112.30 597
8113.15 596
8114.00 596
8114.85 577
8115.70 621
8116.55 614
8117.40 632
8118.25 663
8119.10 648
8119.96 618
8120.81 608
8121.66 602
8122.51 618
8123.36 650
8124.21 668
8125.06 666
8125.91 655
8126.76 640
8127.61 677
8128.46 664
8129.31 611
8130.16 620
8131.02 629
8131.87 692
8132.72 667
8133.57 641
8134.42 653
8135.27 687
8136.12 697
8136.97 688
8137.83 598
8138.68 675
8139.53 615
8140.38 671
8141.23 629
8142.08 630
8142.93 690
8143.79 673
8144.64 706
8145.49 792
8146.34 676
8147.19 655
8148.05 706
8148.90 646
8149.75 652
8150.60 707
8151.45 726
8152.31 725
8153.16 692
8154.01 707
8154.86 774
8155.71 830
8156.57 850
8157.42 783
8158.27 788
8159.12 780
8159.98 785
8160.83 771
8161.68 751
8162.54 665
8163.39 723
8164.24 796
8165.09 726
8165.95 669
8166.80 701
8167.65 724
8168.51 652
8169.36 740
8170.21 657
8171.06 746
8171.92 717
8172.77 781
8173.62 746
8174.48 662
8175.33 670
8176.18 698
8177.04 717
8177.89 701
8178.74 734
8179.60 702
8180.45 669
8181.31 677
8182.16 682
8183.01 710
8183.87 656
8184.72 620
8185.57 671
8186.43 636
8187.28 580
8188.14 594
8188.99 657
8189.84 662
8190.70 692
8191.55 606
8192.41 639
8193.26 612
8194.12 657
8194.97 704
8195.83 634
8196.68 677
8197.53 614
8198.39 619
8199.24 661
8200.10 668
8200.95 634
8201.81 708
8202.66 667
8203.52 607
8204.37 569
8205.23 670
8206.08 627
8206.94 621
8207.79 670
8208.65 619
8209.50 623
8210.36 596
8211.21 630
8212.07 594
8212.92 578
8213.78 630
8214.63 622
8215.49 625
8216.34 600
8217.20 564
8218.06 627
8218.91 633
8219.77 585
8220.62 616
8221.48 597
8222.33 628
8223.19 631
8224.05 627
8224.90 617
8225.76 614
8226.61 604
8227.47 616
8228.33 643
8229.18 611
8230.04 609
8230.90 584
8231.75 576
8232.61 627
8233.46 699
8234.32 592
8235.18 638
8236.03 634
8236.89 593
8237.75 608
8238.60 615
8239.46 591
8240.32 700
8241.17 628
8242.03 636
8242.89 616
8243.74 632
8244.60 611
8245.46 610
8246.32 667
8247.17 611
8248.03 634
8248.89 600
8249.74 621
8250.60 611
8251.46 592
8252.32 619
8253.17 632
8254.03 635
8254.89 633
8255.75 619
8256.60 567
8257.46 614
8258.32 624
8259.18 659
8260.04 628
8260.89 643
8261.75 653
8262.61 677
8263.47 646
8264.32 597
8265.18 672
8266.04 690
8266.90 598
8267.76 582
8268.62 595
8269.47 623
8270.33 590
8271.19 583
8272.05 541
8272.91 529
8273.77 577
8274.62 641
8275.48 616
8276.34 607
8277.20 662
8278.06 601
8278.92 570
8279.78 578
8280.64 620
8281.49 579
8282.35 648
8283.21 633
8284.07 611
8284.93 615
8285.79 628
8286.65 622
8287.51 563
8288.37 631
8289.23 637
8290.09 618
8290.95 652
8291.80 618
8292.66 584
8293.52 584
8294.38 655
8295.24 576
8296.10 600
8296.96 626
8297.82 649
8298.68 624
8299.54 626
8300.40 646
8301.26 580
8302.12 627
8302.98 620
8303.84 614
8304.70 643
8305.56 605
8306.42 614
8307.28 574
8308.14 632
8309.00 622
8309.86 650
8310.72 654
8311.58 604
8312.44 629
8313.31 648
8314.17 644
8315.03 625
8315.89 604
8316.75 590
8317.61 654
8318.47 677
8319.33 636
8320.19 671
8321.05 654
8321.91 599
8322.77 564
8323.64 604
8324.50 611
8325.36 612
8326.22 607
8327.08 597
8327.94 641
8328.80 643
8329.66 609
8330.53 658
8331.39 591
8332.25 602
8333.11 635
8333.97 677
8334.83 642
8335.70 675
8336.56 614
8337.42 653
8338.28 639
8339.14 653
8340.00 647
8340.87 615
8341.73 644
8342.59 598
8343.45 586
8344.32 583
8345.18 644
8346.04 625
8346.90 635
8347.76 650
8348.63 612
8349.49 605
8350.35 617
8351.21 691
8352.08 677
8352.94 568
8353.80 550
8354.66 621
8355.53 574
8356.39 591
8357.25 628
8358.12 654
8358.98 598
8359.84 566
8360.71 611
8361.57 648
8362.43 614
8363.29 581
8364.16 619
8365.02 585
8365.88 618
8366.75 580
8367.61 617
8368.47 618
8369.34 602
8370.20 603
8371.06 654
8371.93 611
8372.79 616
8373.66 602
8374.52 572
8375.38 621
8376.25 638
8377.11 639
8377.97 624
8378.84 599
8379.70 600
8380.57 645
8381.43 601
8382.30 635
8383.16 640
8384.02 639
8384.89 648
8385.75 692
8386.62 636
8387.48 597
8388.35 675
8389.21 611
8390.07 623
8390.94 650
8391.80 625
8392.67 632
8393.53 593
8394.40 602
8395.26 603
8396.13 608
8396.99 639
8397.86 588
8398.72 625
8399.59 577
8400.45 590
8401.32 659
8402.18 584
8403.05 610
8403.91 618
8404.78 612
8405.64 610
8406.51 580
8407.37 655
8408.24 637
8409.11 611
8409.97 626
8410.84 591
8411.70 595
8412.57 563
8413.43 626
8414.30 590
8415.17 596
8416.03 603
8416.90 584
8417.76 607
8418.63 614
8419.50 652
8420.36 607
8421.23 618
8422.09 694
8422.96 674
8423.83 608
8424.69 627
8425.56 634
8426.43 628
8427.29 619
8428.16 654
8429.02 577
8429.89 610
8430.76 622
8431.62 622
8432.49 605
8433.36 636
8434.23 701
8435.09 661
8435.96 662
8436.83 663
8437.69 709
8438.56 647
8439.43 679
8440.29 704
8441.16 703
8442.03 684
8442.90 741
8443.76 726
8444.63 728
8445.50 730
8446.37 788
8447.23 773
8448.10 747
8448.97 661
8449.84 663
8450.70 660
8451.57 641
8452.44 674
8453.31 650
8454.17 736
8455.04 711
8455.91 718
8456.78 729
8457.65 743
8458.51 758
8459.38 883
8460.25 895
8461.12 891
8461.99 940
8462.86 825
8463.72 816
8464.59 761
8465.46 813
8466.33 812
8467.20 814
8468.07 839
8468.93 835
8469.80 853
8470.67 857
8471.54 905
8472.41 935
8473.28 1069
8474.15 1055
8475.02 1002
8475.89 905
8476.75 878
8477.62 775
8478.49 821
8479.36 799
8480.23 795
8481.10 723
8481.97 733
8482.84 695
8483.71 646
8484.58 681
8485.45 707
8486.32 731
8487.19 719
8488.06 694
8488.92 695
8489.79 764
8490.66 693
8491.53 654
8492.40 695
8493.27 721
8494.14 676
8495.01 687
8495.88 676
8496.75 708
8497.62 681
8498.49 739
8499.36 721
8500.23 686
8501.10 694
8501.97 664
8502.85 723
8503.72 693
8504.59 658
8505.46 651
8506.33 705
8507.20 716
8508.07 704
8508.94 670
8509.81 689
8510.68 726
8511.55 803
8512.42 791
8513.29 764
8514.16 683
8515.03 690
8515.91 641
8516.78 697
8517.65 719
8518.52 774
8519.39 751
8520.26 706
8521.13 711
8522.00 651
8522.88 630
8523.75 636
8524.62 728
8525.49 725
8526.36 658
8527.23 689
8528.10 710
8528.98 706
8529.85 736
8530.72 718
8531.59 687
8532.46 677
8533.34 692
8534.21 725
8535.08 677
8535.95 750
8536.82 785
8537.70 786
8538.57 754
8539.44 699
8540.31 773
8541.18 768
8542.06 682
8542.93 717
8543.80 712
8544.67 743
8545.55 726
8546.42 686
8547.29 682
8548.17 746
8549.04 765
8549.91 793
8550.78 756
8551.66 788
8552.53 785
8553.40 790
8554.28 943
8555.15 1029
8556.02 1097
8556.89 1085
8557.77 988
8558.64 1004
8559.51 998
8560.39 947
8561.26 874
8562.13 846
8563.01 831
8563.88 760
8564.75 704
8565.63 673
8566.50 640
8567.38 683
8568.25 694
8569.12 727
8570.00 688
8570.87 697
8571.74 663
8572.62 673
8573.49 684
8574.37 681
8575.24 636
8576.11 624
8576.99 650
8577.86 628
8578.74 677
8579.61 592
8580.49 652
8581.36 664
8582.23 619
8583.11 592
8583.98 640
8584.86 583
8585.73 569
8586.61 600
8587.48 619
8588.36 648
8589.23 612
8590.11 623
8590.98 601
8591.86 653
8592.73 619
8593.61 600
8594.48 677
8595.36 624
8596.23 564
8597.11 640
8597.98 668
8598.86 679
8599.73 657
8600.61 603
8601.48 625
8602.36 631
8603.23 650
8604.11 649
8604.99 653
8605.86 569
8606.74 578
8607.61 612
8608.49 642
8609.36 587
8610.24 648
8611.12 619
8611.99 637
8612.87 621
8613.74 630
8614.62 607
8615.50 592
8616.37 626
8617.25 605
8618.12 609
8619.00 613
8619.88 632
8620.75 582
8621.63 592
8622.51 621
8623.38 622
8624.26 650
8625.14 607
8626.01 613
8626.89 619
8627.77 659
8628.64 629
8629.52 638
8630.40 599
8631.27 642
8632.15 623
8633.03 683
8633.90 646
8634.78 617
8635.66 611
8636.54 701
8637.41 611
8638.29 583
8639.17 583
8640.05 661
8640.92 610
8641.80 569
8642.68 604
8643.55 669
8644.43 643
8645.31 584
8646.19 550
8647.07 562
8647.94 611
8648.82 643
8649.70 611
8650.58 603
8651.45 628
8652.33 598
8653.21 583
8654.09 549
8654.97 606
8655.85 621
8656.72 593
8657.60 574
8658.48 552
8659.36 557
8660.24 596
8661.12 560
8661.99 510
8662.87 528
8663.75 575
8664.63 625
8665.51 572
8666.39 526
8667.27 542
8668.14 601
8669.02 608
8669.90 565
8670.78 507
8671.66 600
8672.54 637
8673.42 620
8674.30 556
8675.18 585
8676.06 550
8676.94 516
8677.81 572
8678.69 600
8679.57 568
8680.45 578
8681.33 552
8682.21 584
8683.09 537
8683.97 572
8684.85 584
8685.73 626
8686.61 604
8687.49 582
8688.37 598
8689.25 581
8690.13 480
8691.01 534
8691.89 566
8692.77 609
8693.65 651
8694.53 638
8695.41 607
8696.29 653
8697.17 662
8698.05 689
8698.93 571
8699.81 569
8700.69 692
8701.57 623
8702.45 537
8703.33 489
8704.21 534
8705.09 533
8705.98 546
8706.86 481
8707.74 477
8708.62 517
8709.50 609
8710.38 599
8711.26 527
8712.14 564
8713.02 536
8713.90 523
8714.79 549
8715.67 524
8716.55 467
8717.43 502
8718.31 556
8719.19 589
8720.07 526
8720.95 509
8721.84 601
8722.72 579
8723.60 558
8724.48 584
8725.36 578
8726.24 579
8727.13 566
8728.01 567
8728.89 579
8729.77 544
8730.65 585
8731.54 572
8732.42 561
8733.30 589
8734.18 571
8735.06 554
8735.95 602
8736.83 539
8737.71 570
8738.59 546
8739.48 557
8740.36 564
8741.24 495
8742.12 564
8743.01 591
8743.89 574
8744.77 549
8745.65 600
8746.54 548
8747.42 552
8748.30 605
8749.19 590
8750.07 542
8750.95 545
8751.83 547
8752.72 610
8753.60 536
8754.48 526
8755.37 563
8756.25 562
8757.13 575
8758.02 586
8758.90 602
8759.78 595
8760.67 594
8761.55 648
8762.43 658
8763.32 637
8764.20 564
8765.09 628
8765.97 617
8766.85 607
8767.74 520
8768.62 574
8769.51 599
8770.39 612
8771.27 575
8772.16 550
8773.04 549
8773.93 536
8774.81 570
8775.69 568
8776.58 529
8777.46 559
8778.35 563
8779.23 587
8780.12 538
8781.00 485
8781.89 524
8782.77 582
8783.65 530
8784.54 569
8785.42 479
8786.31 514
8787.19 487
8788.08 511
8788.96 502
8789.85 557
8790.73 555
8791.62 605
8792.50 573
8793.39 541
8794.27 543
8795.16 555
8796.04 524
8796.93 483
8797.82 523
8798.70 543
8799.59 557
8800.47 534
8801.36 503
8802.24 507
8803.13 507
8804.01 463
8804.90 496
8805.79 539
8806.67 535
8807.56 519
8808.44 486
8809.33 459
8810.22 508
8811.10 522
8811.99 485
8812.87 489
8813.76 493
8814.65 521
8815.53 558
8816.42 541
8817.30 483
8818.19 451
8819.08 464
8819.96 499
8820.85 497
8821.74 470
8822.62 498
8823.51 553
8824.40 561
8825.28 476
8826.17 397
8827.06 503
8827.94 493
8828.83 469
8829.72 467
8830.61 473
8831.49 523
8832.38 519
8833.27 559
8834.15 519
8835.04 542
8835.93 504
8836.82 498
8837.70 484
8838.59 469
8839.48 500
8840.37 481
8841.25 523
8842.14 493
8843.03 432
8843.92 475
8844.80 515
8845.69 485
8846.58 489
8847.47 429
8848.36 469
8849.24 514
8850.13 499
8851.02 475
8851.91 478
8852.80 509
8853.68 490
8854.57 512
8855.46 497
8856.35 479
8857.24 504
8858.13 542
8859.01 526
8859.90 463
8860.79 486
8861.68 497
8862.57 498
8863.46 486
8864.35 466
8865.23 468
8866.12 492
8867.01 528
8867.90 556
8868.79 506
8869.68 500
8870.57 513
8871.46 473
8872.35 453
8873.24 477
8874.12 511
8875.01 585
8875.90 485
8876.79 454
8877.68 494
8878.57 532
8879.46 557
8880.35 522
8881.24 510
8882.13 499
8883.02 519
8883.91 504
8884.80 467
8885.69 438
8886.58 472
8887.47 467
8888.36 450
8889.25 435
8890.14 462
8891.03 531
8891.92 536
8892.81 481
8893.70 430
8894.59 456
8895.48 473
8896.37 502
8897.26 550
8898.15 511
8899.04 481
8899.93 473
8900.82 464
8901.71 508
8902.60 458
8903.49 472
8904.38 481
8905.28 432
8906.17 431
8907.06 451
8907.95 468
8908.84 480
8909.73 473
8910.62 484
8911.51 536
8912.40 512
8913.29 533
8914.19 487
8915.08 506
8915.97 440
8916.86 455
8917.75 445
8918.64 447
8919.53 467
8920.43 491
8921.32 494
8922.21 441
8923.10 436
8923.99 459
8924.88 479
8925.78 476
8926.67 486
8927.56 469
8928.45 413
8929.34 471
8930.24 495
8931.13 433
8932.02 506
8932.91 445
8933.80 442
8934.70 481
8935.59 477
8936.48 427
8937.37 423
8938.27 474
8939.16 527
8940.05 510
8940.94 477
8941.84 501
8942.73 473
8943.62 540
8944.51 477
8945.41 503
8946.30 461
8947.19 487
8948.09 468
8948.98 481
8949.87 476
8950.77 447
8951.66 473
8952.55 453
8953.44 463
8954.34 508
8955.23 484
8956.12 471
8957.02 451
8957.91 466
8958.80 479
8959.70 478
8960.59 440
8961.49 405
8962.38 516
8963.27 487
8964.17 467
8965.06 503
8965.95 459
8966.85 416
8967.74 479
8968.64 495
8969.53 458
8970.42 439
8971.32 483
8972.21 482
8973.11 477
8974.00 469
8974.90 434
8975.79 476
8976.68 479
8977.58 444
8978.47 470
8979.37 438
8980.26 454
8981.16 436
8982.05 484
8982.95 429
8983.84 455
8984.74 454
8985.63 477
8986.52 430
8987.42 459
8988.31 453
8989.21 451
8990.10 449
8991.00 415
8991.89 379
8992.79 403
8993.69 410
8994.58 397
8995.48 495
8996.37 496
8997.27 443
8998.16 444
8999.06 526
8999.95 507
9000.85 458
9001.74 487
9002.64 448
9003.54 463
9004.43 522
9005.33 511
9006.22 495
9007.12 421
9008.01 431
9008.91 417
9009.81 426
9010.70 432
9011.60 416
9012.50 462
9013.39 444
9014.29 495
9015.18 435
9016.08 444
9016.98 428
9017.87 411
9018.77 443
9019.67 423
9020.56 410
9021.46 449
9022.36 464
9023.25 521
9024.15 441
9025.05 414
9025.94 488
9026.84 454
9027.74 424
9028.63 383
9029.53 457
9030.43 460
9031.32 455
9032.22 438
9033.12 375
9034.02 405
9034.91 446
9035.81 451
9036.71 457
9037.61 454
9038.50 453
9039.40 443
9040.30 407
9041.20 473
9042.09 430
9042.99 439
9043.89 460
9044.79 452
9045.68 413
9046.58 414
9047.48 443
9048.38 435
9049.28 429
9050.17 465
9051.07 464
9051.97 438
9052.87 447
9053.77 439
9054.66 397
9055.56 423
9056.46 434
9057.36 409
9058.26 408
9059.16 432
9060.06 452
9060.95 425
9061.85 451
9062.75 459
9063.65 391
9064.55 469
9065.45 502
9066.35 437
9067.25 386
9068.14 432
9069.04 418
9069.94 404
9070.84 409
9071.74 395
9072.64 413
9073.54 456
9074.44 392
9075.34 425
9076.24 434
9077.14 400
9078.04 413
9078.93 424
9079.83 496
9080.73 489
9081.63 451
9082.53 441
9083.43 432
9084.33 404
9085.23 470
9086.13 447
9087.03 398
9087.93 387
9088.83 443
9089.73 462
9090.63 411
9091.53 422
9092.43 428
9093.33 490
9094.23 414
9095.13 462
9096.03 437
9096.93 491
9097.83 469
9098.73 477
9099.63 398
9100.54 407
9101.44 420
9102.34 439
9103.24 443
9104.14 446
9105.04 422
9105.94 375
9106.84 401
9107.74 410
9108.64 442
9109.54 405
9110.44 405
9111.35 418
9112.25 462
9113.15 419
9114.05 398
9114.95 427
9115.85 434
9116.75 430
9117.65 408
9118.56 469
9119.46 451
9120.36 446
9121.26 434
9122.16 451
9123.06 438
9123.97 441
9124.87 473
9125.77 419
9126.67 399
9127.57 425
9128.47 425
9129.38 440
9130.28 395
9131.18 431
9132.08 383
9132.98 402
9133.89 398
9134.79 423
9135.69 425
9136.59 454
9137.50 430
9138.40 424
9139.30 449
9140.20 456
9141.11 448
9142.01 460
9142.91 467
9143.81 448
9144.72 390
9145.62 394
9146.52 436
9147.42 411
9148.33 384
9149.23 440
9150.13 429
9151.04 462
9151.94 440
9152.84 393
9153.75 420
9154.65 420
9155.55 459
9156.46 417
9157.36 403
9158.26 408
9159.17 416
9160.07 411
9160.97 412
9161.88 450
9162.78 409
9163.68 417
9164.59 414
9165.49 399
9166.40 363
9167.30 410
9168.20 412
9169.11 431
9170.01 449
9170.92 429
9171.82 413
9172.72 434
9173.63 427
9174.53 449
9175.44 420
9176.34 416
9177.24 425
9178.15 440
9179.05 454
9179.96 404
9180.86 398
9181.77 413
9182.67 377
9183.58 430
9184.48 470
9185.39 467
9186.29 403
9187.20 423
9188.10 422
9189.01 424
9189.91 407
9190.82 418
9191.72 411
9192.63 394
9193.53 359
9194.44 434
9195.34 443
9196.25 447
9197.15 444
9198.06 418
9198.96 463
9199.87 431
9200.77 408
9201.68 429
9202.58 501
9203.49 468
9204.40 466
9205.30 455
9206.21 443
9207.11 491
9208.02 465
9208.92 468
9209.83 453
9210.74 418
9211.64 429
9212.55 453
9213.45 402
9214.36 415
9215.27 424
9216.17 420
9217.08 430
9217.99 468
9218.89 421
9219.80 429
9220.71 432
9221.61 419
9222.52 406
9223.43 413
9224.33 430
9225.24 462
9226.15 379
9227.05 432
9227.96 442
9228.87 423
9229.77 415
9230.68 414
9231.59 391
9232.49 385
9233.40 382
9234.31 418
9235.22 397
9236.12 371
9237.03 437
9237.94 428
9238.84 397
9239.75 443
9240.66 424
9241.57 411
9242.47 447
9243.38 443
9244.29 409
9245.20 407
9246.11 403
9247.01 442
9247.92 431
9248.83 439
9249.74 403
9250.64 428
9251.55 392
9252.46 420
9253.37 424
9254.28 434
9255.19 411
9256.09 419
9257.00 404
9257.91 432
9258.82 396
9259.73 430
9260.64 431
9261.54 437
9262.45 465
9263.36 403
9264.27 414
9265.18 435
9266.09 442
9267.00 409
9267.90 466
9268.81 421
9269.72 408
9270.63 443
9271.54 408
9272.45 409
9273.36 467
9274.27 412
9275.18 403
9276.09 422
9277.00 367
9277.90 419
9278.81 385
9279.72 418
9280.63 429
9281.54 432
9282.45 396
9283.36 425
9284.27 409
9285.18 393
9286.09 421
9287.00 398
9287.91 388
9288.82 431
9289.73 452
9290.64 417
9291.55 390
9292.46 402
9293.37 460
9294.28 445
9295.19 445
9296.10 431
9297.01 470
9297.92 435
9298.83 427
9299.74 364
9300.65 404
9301.56 388
9302.47 426
9303.38 417
9304.29 420
9305.20 392
9306.12 409
9307.03 450
9307.94 465
9308.85 427
9309.76 421
9310.67 434
9311.58 420
9312.49 410
9313.40 410
9314.31 430
9315.22 409
9316.14 410
9317.05 427
9317.96 422
9318.87 459
9319.78 417
9320.69 447
9321.60 408
9322.52 457
9323.43 461
9324.34 436
9325.25 387
9326.16 405
9327.07 415
9327.99 403
9328.90 427
9329.81 474
9330.72 467
9331.63 407
9332.54 410
9333.46 399
9334.37 423
9335.28 411
9336.19 428
9337.11 363
9338.02 428
9338.93 377
9339.84 390
9340.75 429
9341.67 382
9342.58 338
9343.49 377
9344.40 419
9345.32 381
9346.23 411
9347.14 402
9348.06 391
9348.97 383
9349.88 379
9350.79 410
9351.71 476
9352.62 422
9353.53 406
9354.45 397
9355.36 423
9356.27 380
9357.19 402
9358.10 423
9359.01 433
9359.93 403
9360.84 439
9361.75 446
9362.67 394
9363.58 386
9364.49 429
9365.41 418
9366.32 422
9367.23 404
9368.15 369
9369.06 393
9369.97 462
9370.89 441
9371.80 395
9372.72 391
9373.63 377
9374.54 376
9375.46 387
9376.37 377
9377.29 403
9378.20 400
9379.12 418
9380.03 446
9380.94 435
9381.86 418
9382.77 429
9383.69 429
9384.60 433
9385.52 404
9386.43 441
9387.35 394
9388.26 422
9389.18 470
9390.09 390
9391.01 403
9391.92 422
9392.84 461
9393.75 420
9394.67 433
9395.58 436
9396.50 462
9397.41 441
9398.33 453
9399.24 414
9400.16 437
9401.07 420
9401.99 398
9402.90 438
9403.82 414
9404.73 439
9405.65 431
9406.56 388
9407.48 393
9408.40 416
9409.31 411
9410.23 391
9411.14 324
9412.06 415
9412.98 421
9413.89 408
9414.81 401
9415.72 395
9416.64 403
9417.56 423
9418.47 438
9419.39 403
9420.30 398
9421.22 432
9422.14 404
9423.05 397
9423.97 434
9424.89 398
9425.80 453
9426.72 392
9427.64 376
9428.55 436
9429.47 404
9430.39 381
9431.30 415
9432.22 458
9433.14 386
9434.05 440
9434.97 400
9435.89 390
9436.80 373
9437.72 382
9438.64 425
9439.56 474
9440.47 403
9441.39 398
9442.31 390
9443.23 392
9444.14 415
9445.06 381
9445.98 440
9446.90 429
9447.81 429
9448.73 404
9449.65 408
9450.57 439
9451.48 425
9452.40 452
9453.32 433
9454.24 386
9455.16 411
9456.07 405
9456.99 432
9457.91 373
9458.83 381
9459.75 425
9460.66 420
9461.58 376
9462.50 366
9463.42 416
9464.34 418
9465.26 408
9466.18 374
9467.09 427
9468.01 416
9468.93 381
9469.85 386
9470.77 403
9471.69 402
9472.61 399
9473.53 412
9474.44 363
9475.36 384
9476.28 394
9477.20 415
9478.12 383
9479.04 406
9479.96 403
9480.88 403
9481.80 413
9482.72 370
9483.64 387
9484.56 439
9485.47 442
9486.39 475
9487.31 395
9488.23 419
9489.15 417
9490.07 417
9490.99 373
9491.91 423
9492.83 465
9493.75 481
9494.67 413
9495.59 384
9496.51 453
9497.43 409
9498.35 426
9499.27 411
9500.19 384
9501.11 387
9502.03 390
9502.95 376
9503.87 414
9504.79 408
9505.71 387
9506.63 402
9507.56 398
9508.48 402
9509.40 368
9510.32 380
9511.24 408
9512.16 404
9513.08 400
9514.00 407
9514.92 387
9515.84 388
9516.76 403
9517.68 403
9518.61 411
9519.53 397
9520.45 399
9521.37 394
9522.29 429
9523.21 423
9524.13 409
9525.05 379
9525.98 409
9526.90 412
9527.82 388
9528.74 408
9529.66 441
9530.58 416
9531.50 408
9532.43 378
9533.35 385
9534.27 396
9535.19 443
9536.11 418
9537.04 403
9537.96 439
9538.88 408
9539.80 424
9540.72 394
9541.65 378
9542.57 347
9543.49 429
9544.41 387
9545.34 415
9546.26 406
9547.18 408
9548.10 428
9549.03 421
9549.95 400
9550.87 346
9551.79 398
9552.72 423
9553.64 409
9554.56 422
9555.48 443
9556.41 467
9557.33 385
9558.25 453
9559.18 404
9560.10 359
9561.02 388
9561.95 428
9562.87 400
9563.79 417
9564.72 422
9565.64 399
9566.56 381
9567.49 408
9568.41 402
9569.33 437
9570.26 433
9571.18 420
9572.10 437
9573.03 397
9573.95 401
9574.88 391
9575.80 395
9576.72 355
9577.65 436
9578.57 420
9579.49 391
9580.42 355
9581.34 378
9582.27 351
9583.19 402
9584.12 386
9585.04 412
9585.96 453
9586.89 419
9587.81 409
9588.74 413
9589.66 446
9590.59 385
9591.51 412
9592.44 433
9593.36 458
9594.29 433
9595.21 449
9596.14 398
9597.06 390
9597.98 366
9598.91 377
9599.83 392
9600.76 407
9601.68 407
9602.61 375
9603.54 448
9604.46 449
9605.39 481
9606.31 448
9607.24 396
9608.16 403
9609.09 418
9610.01 424
9610.94 410
9611.86 411
9612.79 438
9613.72 411
9614.64 404
9615.57 437
9616.49 479
9617.42 463
9618.34 422
9619.27 419
9620.20 444
9621.12 458
9622.05 474
9622.97 500
9623.90 424
9624.83 445
9625.75 445
9626.68 426
9627.61 499
9628.53 449
9629.46 492
9630.39 428
9631.31 409
9632.24 434
9633.16 486
9634.09 508
9635.02 498
9635.95 482
9636.87 506
9637.80 535
9638.73 544
9639.65 489
9640.58 466
9641.51 511
9642.43 491
9643.36 473
9644.29 512
9645.22 520
9646.14 535
9647.07 459
9648.00 519
9648.92 582
9649.85 553
9650.78 535
9651.71 549
9652.63 517
9653.56 527
9654.49 556
9655.42 535
9656.34 519
9657.27 520
9658.20 520
9659.13 484
9660.06 473
9660.98 483
9661.91 431
9662.84 455
9663.77 444
9664.70 469
9665.62 451
9666.55 397
9667.48 458
9668.41 508
9669.34 501
9670.27 536
9671.19 493
9672.12 555
9673.05 488
9673.98 502
9674.91 466
9675.84 474
9676.77 457
9677.70 467
9678.62 469
9679.55 459
9680.48 490
9681.41 489
9682.34 491
9683.27 483
9684.20 484
9685.13 493
9686.06 483
9686.99 449
9687.91 442
9688.84 456
9689.77 518
9690.70 520
9691.63 465
9692.56 472
9693.49 477
9694.42 502
9695.35 466
9696.28 480
9697.21 477
9698.14 505
9699.07 460
9700.00 515
9700.93 521
9701.86 503
9702.79 431
9703.72 432
9704.65 459
9705.58 442
9706.51 472
9707.44 460
9708.37 450
9709.30 423
9710.23 439
9711.16 423
9712.09 430
9713.02 400
9713.95 410
9714.88 455
9715.81 438
9716.74 450
9717.67 448
9718.61 452
9719.54 442
9720.47 453
9721.40 455
9722.33 430
9723.26 454
9724.19 448
9725.12 436
9726.05 438
9726.98 489
9727.92 538
9728.85 479
9729.78 442
9730.71 444
9731.64 489
9732.57 467
9733.50 466
9734.43 487
9735.37 515
9736.30 467
9737.23 489
9738.16 459
9739.09 405
9740.02 466
9740.96 448
9741.89 485
9742.82 483
9743.75 461
9744.68 471
9745.62 507
9746.55 506
9747.48 491
9748.41 493
9749.34 496
9750.28 431
9751.21 456
9752.14 474
9753.07 450
9754.01 442
9754.94 450
9755.87 474
9756.80 489
9757.74 491
9758.67 452
9759.60 439
9760.53 502
9761.47 519
9762.40 493
9763.33 493
9764.27 521
9765.20 484
9766.13 471
9767.07 484
9768.00 504
9768.93 531
9769.86 547
9770.80 466
9771.73 506
9772.66 566
9773.60 521
9774.53 506
9775.47 500
9776.40 506
9777.33 557
9778.27 527
9779.20 540
9780.13 513
9781.07 511
9782.00 540
9782.93 510
9783.87 546
9784.80 588
9785.74 577
9786.67 631
9787.60 601
9788.54 612
9789.47 591
9790.41 529
9791.34 566
9792.28 613
9793.21 531
9794.14 518
9795.08 506
9796.01 541
9796.95 533
9797.88 550
9798.82 590
9799.75 644
9800.69 587
9801.62 624
9802.56 612
9803.49 631
9804.42 588
9805.36 553
9806.29 476
9807.23 528
9808.16 526
9809.10 524
9810.03 517
9810.97 441
9811.91 465
9812.84 422
9813.78 458
9814.71 477
9815.65 468
9816.58 453
9817.52 506
9818.45 483
9819.39 455
9820.32 446
9821.26 501
9822.20 497
9823.13 513
9824.07 421
9825.00 395
9825.94 427
9826.87 425
9827.81 487
9828.75 467
9829.68 454
9830.62 456
9831.55 456
9832.49 448
9833.43 420
9834.36 446
9835.30 511
9836.24 488
9837.17 481
9838.11 446
9839.05 464
9839.98 502
9840.92 454
9841.86 470
9842.79 436
9843.73 469
9844.67 480
9845.60 488
9846.54 426
9847.48 421
9848.41 456
9849.35 435
9850.29 444
9851.22 421
9852.16 468
9853.10 490
9854.04 452
9854.97 469
9855.91 483
9856.85 456
9857.79 482
9858.72 461
9859.66 459
9860.60 460
9861.54 476
9862.47 414
9863.41 441
9864.35 453
9865.29 476
9866.22 505
9867.16 452
9868.10 465
9869.04 450
9869.98 496
9870.91 511
9871.85 502
9872.79 478
9873.73 561
9874.67 524
9875.60 464
9876.54 492
9877.48 480
9878.42 515
9879.36 521
9880.30 503
9881.24 529
9882.17 532
9883.11 520
9884.05 517
9884.99 519
9885.93 525
9886.87 495
9887.81 544
9888.74 511
9889.68 451
9890.62 531
9891.56 464
9892.50 461
9893.44 478
9894.38 459
9895.32 463
9896.26 482
9897.20 466
9898.14 492
9899.08 491
9900.01 479
9900.95 478
9901.89 473
9902.83 507
9903.77 505
9904.71 495
9905.65 491
9906.59 514
9907.53 532
9908.47 476
9909.41 500
9910.35 503
9911.29 495
9912.23 537
9913.17 500
9914.11 574
9915.05 573
9915.99 578
9916.93 527
9917.87 543
9918.81 552
9919.75 565
9920.69 497
9921.63 542
9922.57 519
9923.51 539
9924.46 611
9925.40 693
9926.34 790
9927.28 863
9928.22 960
9929.16 1033
9930.10 1072
9931.04 1034
9931.98 955
9932.92 867
9933.86 801
9934.80 785
9935.75 695
9936.69 618
9937.63 646
9938.57 569
9939.51 541
9940.45 549
9941.39 544
9942.34 610
9943.28 520
9944.22 551
9945.16 523
9946.10 631
9947.04 609
9947.98 566
9948.93 546
9949.87 542
9950.81 487
9951.75 457
9952.69 447
9953.64 498
9954.58 507
9955.52 504
9956.46 539
9957.40 535
9958.35 535
9959.29 565
9960.23 553
9961.17 490
9962.12 499
9963.06 530
9964.00 554
9964.94 531
9965.89 506
9966.83 521
9967.77 566
9968.71 570
9969.66 567
9970.60 558
9971.54 628
9972.48 645
9973.43 679
9974.37 610
9975.31 669
9976.26 638
9977.20 614
9978.14 563
9979.09 513
9980.03 520
9980.97 517
9981.92 504
9982.86 498
9983.80 503
9984.75 503
9985.69 524
9986.63 497
9987.58 461
9988.52 436
9989.46 475
9990.41 512
9991.35 484
9992.30 486
9993.24 486
9994.18 503
9995.13 491
9996.07 448
9997.01 474
9997.96 478
9998.90 522
9999.85 472
10000.79 542
10001.74 489
10002.68 456
10003.62 466
10004.57 533
10005.51 481
10006.46 501
10007.40 499
10008.35 498
10009.29 484
10010.24 480
10011.18 511
10012.13 460
10013.07 491
10014.01 530
10014.96 480
10015.90 509
10016.85 465
10017.79 459
10018.74 470
10019.68 461
10020.63 482
10021.58 421
10022.52 462
10023.47 418
10024.41 404
10025.36 433
10026.30 461
10027.25 473
10028.19 438
10029.14 470
10030.08 487
10031.03 455
10031.98 433
10032.92 439
10033.87 473
10034.81 444
10035.76 417
10036.70 449
10037.65 449
10038.60 464
10039.54 423
10040.49 413
10041.43 468
10042.38 437
10043.33 413
10044.27 409
10045.22 384
10046.17 404
10047.11 470
10048.06 405
10049.01 443
10049.95 436
10050.90 449
10051.84 453
10052.79 473
10053.74 486
10054.69 427
10055.63 425
10056.58 398
10057.53 445
10058.47 424
10059.42 441
10060.37 431
10061.31 415
10062.26 441
10063.21 406
10064.16 441
10065.10 431
10066.05 425
10067.00 407
10067.94 420
10068.89 408
10069.84 389
10070.79 405
10071.73 405
10072.68 420
10073.63 471
10074.58 428
10075.53 438
10076.47 376
10077.42 405
10078.37 445
10079.32 442
10080.26 427
10081.21 432
10082.16 456
10083.11 416
10084.06 424
10085.01 372
10085.95 402
10086.90 397
10087.85 377
10088.80 363
10089.75 439
10090.70 432
10091.64 415
10092.59 397
10093.54 398
10094.49 445
10095.44 424
10096.39 450
10097.34 448
10098.28 403
10099.23 409
10100.18 448
10101.13 415
10102.08 416
10103.03 379
10103.98 419
10104.93 410
10105.88 380
10106.83 368
10107.78 340
10108.72 399
10109.67 407
10110.62 416
10111.57 401
10112.52 433
10113.47 417
10114.42 383
10115.37 369
10116.32 390
10117.27 460
10118.22 442
10119.17 411
10120.12 422
10121.07 398
10122.02 410
10122.97 390
10123.92 386
10124.87 420
10125.82 434
10126.77 433
10127.72 399
10128.67 418
10129.62 369
10130.57 376
10131.52 395
10132.47 425
10133.42 346
10134.37 377
10135.32 408
10136.27 427
10137.22 370
10138.18 368
10139.13 402
10140.08 393
10141.03 405
10141.98 375
10142.93 384
10143.88 380
10144.83 369
10145.78 380
10146.73 364
10147.68 368
10148.64 424
10149.59 390
10150.54 367
10151.49 366
10152.44 371
10153.39 385
10154.34 392
10155.30 323
10156.25 399
10157.20 359
10158.15 393
10159.10 355
10160.05 356
10161.01 376
10161.96 384
10162.91 386
10163.86 395
10164.81 371
10165.76 341
10166.72 380
10167.67 350
10168.62 356
10169.57 390
10170.53 410
10171.48 402
10172.43 395
10173.38 397
10174.33 388
10175.29 372
10176.24 343
10177.19 347
10178.14 362
10179.10 389
10180.05 353
10181.00 371
10181.96 424
10182.91 372
10183.86 373
10184.81 384
10185.77 364
10186.72 392
10187.67 371
10188.63 373
10189.58 363
10190.53 390
10191.49 385
10192.44 371
10193.39 350
10194.35 364
10195.30 371
10196.25 368
10197.21 366
10198.16 371
10199.11 429
10200.07 377
10201.02 413
10201.97 405
10202.93 365
10203.88 394
10204.84 365
10205.79 387
10206.74 385
10207.70 393
10208.65 403
10209.60 448
10210.56 432
10211.51 461
10212.47 451
10213.42 471
10214.38 446
10215.33 400
10216.28 404
10217.24 399
10218.19 416
10219.15 422
10220.10 387
10221.06 392
10222.01 394
10222.97 403
10223.92 377
10224.88 404
10225.83 391
10226.79 413
10227.74 409
10228.70 349
10229.65 377
10230.61 381
10231.56 387
10232.52 386
10233.47 402
10234.43 399
10235.38 385
10236.34 392
10237.29 400
10238.25 395
10239.20 443
10240.16 418
10241.11 382
10242.07 410
10243.03 416
10243.98 423
10244.94 427
10245.89 390
10246.85 410
10247.80 428
10248.76 375
10249.72 366
10250.67 371
10251.63 395
10252.58 367
10253.54 371
10254.50 428
10255.45 396
10256.41 394
10257.36 337
10258.32 341
10259.28 366
10260.23 393
10261.19 371
10262.15 394
10263.10 361
10264.06 340
10265.02 338
10265.97 369
10266.93 355
10267.89 390
10268.84 358
10269.80 361
10270.76 365
10271.71 364
10272.67 372
10273.63 400
10274.59 364
10275.54 382
10276.50 385
10277.46 373
10278.41 306
10279.37 381
10280.33 377
10281.29 365
10282.24 362
10283.20 312
10284.16 323
10285.12 379
10286.07 345
10287.03 349
10287.99 334
10288.95 331
10289.91 348
10290.86 373
10291.82 362
10292.78 351
10293.74 369
10294.70 334
10295.65 349
10296.61 360
10297.57 385
10298.53 373
10299.49 419
10300.44 384
10301.40 366
10302.36 361
10303.32 395
10304.28 393
10305.24 360
10306.20 390
10307.15 371
10308.11 359
10309.07 331
10310.03 364
10310.99 345
10311.95 329
10312.91 349
10313.87 374
10314.82 317
10315.78 364
10316.74 353
10317.70 372
10318.66 381
10319.62 362
10320.58 345
10321.54 326
10322.50 363
10323.46 367
10324.42 360
10325.38 362
10326.34 348
10327.29 380
10328.25 361
10329.21 339
10330.17 365
10331.13 325
10332.09 338
10333.05 332
10334.01 342
10334.97 336
10335.93 342
10336.89 349
10337.85 346
10338.81 369
10339.77 324
10340.73 360
10341.69 326
10342.65 338
10343.61 330
10344.57 377
10345.54 383
10346.50 380
10347.46 318
10348.42 345
10349.38 347
10350.34 343
10351.30 339
10352.26 359
10353.22 325
10354.18 338
10355.14 325
10356.10 313
10357.06 349
10358.02 357
10358.99 381
10359.95 305
10360.91 374
10361.87 390
10362.83 379
10363.79 382
10364.75 343
10365.71 330
10366.68 379
10367.64 367
10368.60 376
10369.56 364
10370.52 381
10371.48 348
10372.44 390
10373.41 353
10374.37 349
10375.33 347
10376.29 356
10377.25 357
10378.22 334
10379.18 367
10380.14 374
10381.10 355
10382.06 345
10383.03 361
10383.99 328
10384.95 304
10385.91 340
10386.88 316
10387.84 334
10388.80 301
10389.76 346
10390.72 355
10391.69 355
10392.65 314
10393.61 372
10394.58 362
10395.54 385
10396.50 340
10397.46 364
10398.43 368
10399.39 366
10400.35 390
10401.32 314
10402.28 334
10403.24 342
10404.20 382
10405.17 333
10406.13 357
10407.09 361
10408.06 384
10409.02 344
10409.98 347
10410.95 422
10411.91 398
10412.88 361
10413.84 339
10414.80 366
10415.77 374
10416.73 399
10417.69 376
10418.66 370
10419.62 426
10420.59 517
10421.55 517
10422.51 469
10423.48 445
10424.44 423
10425.41 449
10426.37 407
10427.33 397
10428.30 370
10429.26 397
10430.23 375
10431.19 385
10432.16 340
10433.12 361
10434.08 347
10435.05 346
10436.01 343
10436.98 327
10437.94 381
10438.91 337
10439.87 352
10440.84 347
10441.80 316
10442.77 325
10443.73 349
10444.70 363
10445.66 370
10446.63 317
10447.59 353
10448.56 392
10449.52 349
10450.49 353
10451.45 383
10452.42 353
10453.38 321
10454.35 314
10455.32 366
10456.28 351
10457.25 337
10458.21 379
10459.18 368
10460.14 360
10461.11 341
10462.08 345
10463.04 356
10464.01 360
10464.97 366
10465.94 365
10466.90 352
10467.87 386
10468.84 332
10469.80 361
10470.77 320
10471.74 309
10472.70 327
10473.67 338
10474.63 350
10475.60 362
10476.57 344
10477.53 342
10478.50 356
10479.47 323
10480.43 323
10481.40 322
10482.37 356
10483.33 339
10484.30 364
10485.27 327
10486.24 302
10487.20 293
10488.17 353
10489.14 351
10490.10 360
10491.07 344
10492.04 339
10493.01 306
10493.97 314
10494.94 422
10495.91 386
10496.87 331
10497.84 328
10498.81 313
10499.78 306
10500.74 328
10501.71 319
10502.68 364
10503.65 332
10504.62 317
10505.58 301
10506.55 326
10507.52 334
10508.49 349
10509.46 350
10510.42 347
10511.39 325
10512.36 309
10513.33 325
10514.30 326
10515.26 350
10516.23 337
10517.20 323
10518.17 330
10519.14 326
10520.11 328
10521.08 318
10522.04 327
10523.01 298
10523.98 335
10524.95 323
10525.92 343
10526.89 337
10527.86 316
10528.83 285
10529.79 364
10530.76 350
10531.73 305
10532.70 303
10533.67 334
10534.64 341
10535.61 311
10536.58 329
10537.55 311
10538.52 313
10539.49 265
10540.46 293
10541.43 327
10542.39 340
10543.36 305
10544.33 316
10545.30 332
10546.27 306
10547.24 336
10548.21 323
10549.18 291
10550.15 307
10551.12 311
10552.09 310
10553.06 312
10554.03 310
10555.00 329
10555.97 339
10556.94 319
10557.91 318
10558.88 369
10559.85 359
10560.82 312
10561.80 344
10562.77 307
10563.74 322
10564.71 329
10565.68 353
10566.65 322
10567.62 325
10568.59 334
10569.56 359
10570.53 342
10571.50 251
10572.47 298
10573.44 355
10574.41 334
10575.39 319
10576.36 323
10577.33 321
10578.30 325
10579.27 324
10580.24 343
10581.21 297
10582.18 314
10583.16 299
10584.13 290
10585.10 299
10586.07 340
10587.04 329
10588.01 336
10588.99 326
10589.96 342
10590.93 340
10591.90 374
10592.87 306
10593.84 323
10594.82 334
10595.79 368
10596.76 345
10597.73 311
10598.70 302
10599.68 285
10600.65 329
10601.62 358
10602.59 304
10603.57 319
10604.54 309
10605.51 323
10606.48 350
10607.46 284
10608.43 310
10609.40 354
10610.37 352
10611.35 280
10612.32 317
10613.29 402
10614.27 348
10615.24 300
10616.21 272
10617.18 289
10618.16 290
10619.13 290
10620.10 315
10621.08 294
10622.05 278
10623.02 317
10624.00 321
10624.97 330
10625.94 332
10626.92 297
10627.89 315
10628.86 325
10629.84 324
10630.81 346
10631.78 361
10632.76 356
10633.73 334
10634.71 330
10635.68 343
10636.65 316
10637.63 322
10638.60 333
10639.58 357
10640.55 331
10641.52 323
10642.50 327
10643.47 320
10644.45 319
10645.42 299
10646.39 303
10647.37 305
10648.34 314
10649.32 299
10650.29 298
10651.27 315
10652.24 337
10653.22 328
10654.19 335
10655.17 335
10656.14 338
10657.12 322
10658.09 318
10659.07 310
10660.04 303
10661.01 327
10661.99 338
10662.97 336
10663.94 326
10664.92 288
10665.89 308
10666.87 353
10667.84 303
10668.82 320
10669.79 340
10670.77 302
10671.74 278
10672.72 353
10673.69 326
10674.67 320
10675.65 321
10676.62 321
10677.60 275
10678.57 331
10679.55 315
10680.52 326
10681.50 318
10682.48 295
10683.45 351
10684.43 336
10685.40 314
10686.38 340
10687.36 327
10688.33 302
10689.31 339
10690.29 283
10691.26 306
10692.24 327
10693.22 330
10694.19 304
10695.17 326
10696.14 298
10697.12 310
10698.10 295
10699.08 271
10700.05 254
10701.03 297
10702.01 332
10702.98 283
10703.96 323
10704.94 275
10705.91 304
10706.89 305
10707.87 328
10708.85 264
10709.82 296
10710.80 321
10711.78 293
10712.75 318
10713.73 299
10714.71 307
10715.69 320
10716.66 354
10717.64 302
10718.62 285
10719.60 309
10720.57 322
10721.55 353
10722.53 376
10723.51 332
10724.49 332
10725.46 310
10726.44 283
10727.42 280
10728.40 320
10729.38 345
10730.35 322
10731.33 322
10732.31 317
10733.29 315
10734.27 299
10735.25 318
10736.22 309
10737.20 314
10738.18 323
10739.16 281
10740.14 281
10741.12 298
10742.10 336
10743.08 281
10744.05 286
10745.03 270
10746.01 314
10746.99 312
10747.97 319
10748.95 340
10749.93 315
10750.91 332
10751.89 331
10752.87 325
10753.84 292
10754.82 290
10755.80 343
10756.78 283
10757.76 287
10758.74 263
10759.72 295
10760.70 332
10761.68 267
10762.66 251
10763.64 285
10764.62 289
10765.60 303
10766.58 287
10767.56 269
10768.54 330
10769.52 298
10770.50 299
10771.48 263
10772.46 285
10773.44 306
10774.42 319
10775.40 296
10776.38 322
10777.36 335
10778.34 327
10779.32 293
10780.30 299
10781.28 315
10782.26 323
10783.24 348
10784.22 325
10785.20 317
10786.19 303
10787.17 285
10788.15 311
10789.13 308
10790.11 290
10791.09 280
10792.07 291
10793.05 279
10794.03 271
10795.01 304
10796.00 347
10796.98 312
10797.96 309
10798.94 285
10799.92 329
10800.90 346
10801.88 320
10802.86 291
10803.85 324
10804.83 316
10805.81 359
10806.79 336
10807.77 311
10808.75 303
10809.74 307
10810.72 328
10811.70 311
10812.68 324
10813.66 305
10814.65 300
10815.63 333
10816.61 321
10817.59 305
10818.57 310
10819.56 284
10820.54 286
10821.52 293
10822.50 308
10823.49 314
10824.47 352
10825.45 315
10826.43 301
10827.42 294
10828.40 286
10829.38 332
10830.36 310
10831.35 296
10832.33 302
10833.31 340
10834.30 351
10835.28 331
10836.26 343
10837.25 312
10838.23 344
10839.21 317
10840.19 282
10841.18 279
10842.16 282
10843.14 272
10844.13 269
10845.11 287
10846.09 300
10847.08 285
10848.06 301
10849.05 305
10850.03 308
10851.01 269
10852.00 277
10852.98 317
10853.96 331
10854.95 331
10855.93 300
10856.92 329
10857.90 308
10858.88 309
10859.87 299
10860.85 336
10861.84 316
10862.82 292
10863.80 279
10864.79 287
10865.77 320
10866.76 304
10867.74 288
10868.73 297
10869.71 315
10870.70 316
10871.68 332
10872.67 313
10873.65 317
10874.63 310
10875.62 336
10876.60 338
10877.59 312
10878.57 322
10879.56 299
10880.54 272
10881.53 312
10882.51 331
10883.50 371
10884.48 328
10885.47 325
10886.46 319
10887.44 312
10888.43 292
10889.41 301
10890.40 343
10891.38 333
10892.37 333
10893.35 306
10894.34 282
10895.33 323
10896.31 275
10897.30 299
10898.28 316
10899.27 281
10900.25 258
10901.24 281
10902.23 314
10903.21 307
10904.20 321
10905.18 329
10906.17 379
10907.16 326
10908.14 304
10909.13 312
10910.12 287
10911.10 314
10912.09 305
10913.08 337
10914.06 306
10915.05 313
10916.04 314
10917.02 303
10918.01 282
10919.00 308
10919.98 299
10920.97 288
10921.96 309
10922.94 362
10923.93 284
10924.92 310
10925.90 321
10926.89 292
10927.88 297
10928.87 302
10929.85 302
10930.84 336
10931.83 347
10932.82 361
10933.80 329
10934.79 318
10935.78 314
10936.77 289
10937.75 300
10938.74 308
10939.73 316
10940.72 296
10941.70 343
10942.69 312
10943.68 302
10944.67 284
10945.66 322
10946.64 343
10947.63 319
10948.62 276
10949.61 289
10950.60 279
10951.58 292
10952.57 311
10953.56 369
10954.55 346
10955.54 326
10956.53 333
10957.52 349
10958.50 332
10959.49 364
10960.48 361
10961.47 300
10962.46 310
10963.45 335
10964.44 369
10965.42 327
10966.41 346
10967.40 322
10968.39 290
10969.38 307
10970.37 347
10971.36 328
10972.35 327
10973.34 324
10974.33 323
10975.32 332
10976.31 329
10977.29 355
10978.28 349
10979.27 361
10980.26 288
10981.25 330
10982.24 372
10983.23 347
10984.22 327
10985.21 323
10986.20 321
10987.19 402
10988.18 362
10989.17 333
10990.16 315
10991.15 335
10992.14 296
10993.13 342
10994.12 352
10995.11 335
10996.10 340
10997.09 334
10998.08 345
10999.07 331
11000.06 378
11001.05 372
11002.05 330
11003.04 350
11004.03 345
11005.02 391
11006.01 348
11007.00 350
11007.99 373
11008.98 362
11009.97 347
11010.96 348
11011.95 333
11012.94 329
11013.94 298
11014.93 305
11015.92 323
11016.91 317
11017.90 329
11018.89 343
11019.88 355
11020.87 310
11021.87 346
11022.86 313
11023.85 309
11024.84 304
11025.83 325
11026.82 318
11027.81 331
11028.81 332
11029.80 350
11030.79 329
11031.78 316
11032.77 358
11033.77 324
11034.76 347
11035.75 358
11036.74 333
11037.73 318
11038.73 317
11039.72 324
11040.71 338
11041.70 317
11042.70 309
11043.69 324
11044.68 320
11045.67 301
11046.67 320
11047.66 364
11048.65 329
11049.64 356
11050.64 335
11051.63 349
11052.62 326
11053.61 325
11054.61 347
11055.60 305
11056.59 327
11057.59 340
11058.58 362
11059.57 299
11060.57 294
11061.56 323
11062.55 282
11063.55 323
11064.54 334
11065.53 312
11066.53 316
11067.52 340
11068.51 306
11069.51 322
11070.50 290
11071.49 321
11072.49 370
11073.48 294
11074.48 268
11075.47 326
11076.46 322
11077.46 292
11078.45 308
11079.45 322
11080.44 299
11081.43 330
11082.43 313
11083.42 276
11084.42 342
11085.41 312
11086.40 316
11087.40 344
11088.39 358
11089.39 317
11090.38 327
11091.38 324
11092.37 302
11093.37 337
11094.36 323
11095.36 298
11096.35 320
11097.35 321
11098.34 366
11099.34 329
11100.33 335
11101.33 328
11102.32 362
11103.32 351
11104.31 343
11105.31 364
11106.30 331
11107.30 330
11108.29 321
11109.29 342
11110.28 299
11111.28 332
11112.27 395
11113.27 340
11114.26 332
11115.26 336
11116.26 331
11117.25 339
11118.25 298
11119.24 294
11120.24 374
11121.24 371
11122.23 374
11123.23 346
11124.22 382
11125.22 393
11126.22 443
11127.21 414
11128.21 407
11129.20 460
11130.20 492
11131.20 446
11132.19 444
11133.19 381
11134.19 419
11135.18 398
11136.18 392
11137.18 366
11138.17 350
11139.17 379
11140.17 364
11141.16 376
11142.16 327
11143.16 379
11144.15 376
11145.15 365
11146.15 349
11147.14 339
11148.14 340
11149.14 335
11150.14 355
11151.13 353
11152.13 376
11153.13 344
11154.13 341
11155.12 338
11156.12 319
11157.12 320
11158.12 313
11159.11 313
11160.11 359
11161.11 352
11162.11 352
11163.10 319
11164.10 318
11165.10 347
11166.10 299
11167.10 299
11168.09 367
11169.09 321
11170.09 343
11171.09 323
11172.09 348
11173.08 363
11174.08 301
11175.08 323
11176.08 324
11177.08 333
11178.08 332
11179.08 346
11180.07 350
11181.07 312
11182.07 312
11183.07 312
11184.07 327
11185.07 360
11186.07 330
11187.06 317
11188.06 302
11189.06 273
11190.06 307
11191.06 342
11192.06 295
11193.06 290
11194.06 314
11195.06 314
11196.06 333
11197.06 330
11198.06 313
11199.05 322
11200.05 282
11201.05 284
11202.05 274
11203.05 300
11204.05 291
11205.05 297
11206.05 301
11207.05 322
11208.05 355
11209.05 313
11210.05 315
11211.05 294
11212.05 279
11213.05 274
11214.05 316
11215.05 349
11216.05 321
11217.05 292
11218.05 305
11219.05 307
11220.05 327
11221.05 320
11222.05 311
11223.05 297
11224.05 361
11225.06 332
11226.06 292
11227.06 333
11228.06 292
11229.06 324
11230.06 303
11231.06 315
11232.06 327
11233.06 348
11234.06 327
11235.06 283
11236.06 347
11237.07 341
11238.07 352
11239.07 312
11240.07 297
11241.07 319
11242.07 337
11243.07 337
11244.07 333
11245.08 284
11246.08 305
11247.08 292
11248.08 285
11249.08 299
11250.08 319
11251.09 293
11252.09 315
11253.09 286
11254.09 331
11255.09 298
11256.10 278
11257.10 298
11258.10 277
11259.10 331
11260.10 303
11261.11 323
11262.11 295
11263.11 287
11264.11 283
11265.11 284
11266.12 299
11267.12 301
11268.12 266
11269.12 291
11270.13 287
11271.13 315
11272.13 311
11273.14 278
11274.14 319
11275.14 338
11276.14 308
11277.15 267
11278.15 288
11279.15 278
11280.16 350
11281.16 320
11282.16 286
11283.17 307
11284.17 317
11285.17 293
11286.17 285
11287.18 329
11288.18 297
11289.18 281
11290.19 298
11291.19 298
11292.20 277
11293.20 296
11294.20 285
11295.21 300
11296.21 284
11297.21 317
11298.22 322
11299.22 292
11300.23 291
11301.23 323
11302.23 328
11303.24 303
11304.24 289
11305.25 270
11306.25 302
11307.25 299
11308.26 336
11309.26 275
11310.27 302
11311.27 319
11312.28 335
11313.28 292
11314.29 274
11315.29 287
11316.29 321
11317.30 322
11318.30 308
11319.31 319
11320.31 296
11321.32 324
11322.32 280
11323.33 300
11324.33 266
11325.34 292
11326.34 286
11327.35 296
11328.35 269
11329.36 340
11330.36 295
11331.37 306
11332.38 273
11333.38 273
11334.39 265
11335.39 287
11336.40 281
11337.40 262
11338.41 295
11339.41 261
11340.42 301
11341.43 292
11342.43 253
11343.44 276
11344.44 258
11345.45 304
11346.46 271
11347.46 290
11348.47 269
11349.47 287
11350.48 293
11351.49 320
11352.49 295
11353.50 255
11354.50 304
11355.51 303
11356.52 275
11357.52 288
11358.53 262
11359.54 285
11360.54 321
11361.55 328
11362.56 319
11363.56 241
11364.57 269
11365.58 298
11366.58 317
11367.59 321
11368.60 290
11369.61 288
11370.61 298
11371.62 256
11372.63 283
11373.63 262
11374.64 257
11375.65 285
11376.66 270
11377.66 270
11378.67 273
11379.68 317
11380.69 300
11381.69 288
11382.70 315
11383.71 259
11384.72 298
11385.72 267
11386.73 278
11387.74 253
11388.75 235
11389.76 262
11390.76 292
11391.77 279
11392.78 266
11393.79 266
11394.80 264
11395.80 276
11396.81 297
11397.82 277
11398.83 252
11399.84 265
11400.85 265
11401.85 255
11402.86 283
11403.87 292
11404.88 254
11405.89 250
11406.90 276
11407.91 258
11408.91 270
11409.92 276
11410.93 315
11411.94 293
11412.95 284
11413.96 268
11414.97 255
11415.98 265
11416.99 259
11418.00 328
11419.00 305
11420.01 299
11421.02 314
11422.03 300
11423.04 272
11424.05 303
11425.06 285
11426.07 258
11427.08 277
11428.09 283
11429.10 260
11430.11 251
11431.12 286
11432.13 287
11433.14 320
11434.15 327
11435.16 274
11436.17 284
11437.18 296
11438.19 283
11439.20 259
11440.21 229
11441.22 266
11442.23 284
11443.24 295
11444.25 242
11445.26 224
11446.27 271
11447.28 280
11448.29 240
11449.30 229
11450.31 264
11451.32 248
11452.33 283
11453.34 238
11454.36 276
11455.37 234
11456.38 244
11457.39 301
11458.40 268
11459.41 247
11460.42 246
11461.43 279
11462.44 288
11463.45 292
11464.47 292
11465.48 259
11466.49 274
11467.50 240
11468.51 237
11469.52 295
11470.53 281
11471.55 317
11472.56 286
11473.57 270
11474.58 289
11475.59 239
11476.60 254
11477.62 258
11478.63 257
11479.64 303
11480.65 286
11481.66 225
11482.68 256
11483.69 243
11484.70 278
11485.71 289
11486.72 264
11487.74 291
11488.75 273
11489.76 257
11490.77 257
11491.79 254
11492.80 258
11493.81 296
11494.82 300
11495.84 291
11496.85 289
11497.86 258
11498.87 256
11499.89 264
11500.90 258
11501.91 301
11502.93 291
11503.94 284
11504.95 238
11505.96 273
11506.98 279
11507.99 275
11509.00 293
11510.02 279
11511.03 278
11512.04 269
11513.06 282
11514.07 267
11515.08 263
11516.10 243
11517.11 245
11518.13 296
11519.14 256
11520.15 290
11521.17 282
11522.18 269
11523.19 275
11524.21 266
11525.22 231
11526.24 258
11527.25 243
11528.26 248
11529.28 274
11530.29 280
11531.31 268
11532.32 279
11533.33 249
11534.35 272
11535.36 245
11536.38 302
11537.39 260
11538.41 268
11539.42 256
11540.44 242
11541.45 245
11542.47 276
11543.48 299
11544.49 256
11545.51 261
11546.52 267
11547.54 288
11548.55 269
11549.57 282
11550.58 261
11551.60 254
11552.61 276
11553.63 271
11554.64 233
11555.66 279
11556.68 269
11557.69 300
11558.71 287
11559.72 244
11560.74 276
11561.75 267
11562.77 259
11563.78 266
11564.80 249
11565.82 277
11566.83 264
11567.85 289
11568.86 276
11569.88 279
11570.89 293
11571.91 284
11572.93 284
11573.94 270
11574.96 271
11575.97 283
11576.99 265
11578.01 259
11579.02 260
11580.04 264
11581.06 254
11582.07 250
11583.09 253
11584.11 259
11585.12 258
11586.14 249
11587.16 233
11588.17 269
11589.19 281
11590.21 293
11591.22 283
11592.24 237
11593.26 270
11594.27 254
11595.29 304
11596.31 267
11597.32 280
11598.34 279
11599.36 283
11600.38 272
11601.39 284
11602.41 277
11603.43 261
11604.45 280
11605.46 278
11606.48 265
11607.50 311
11608.52 323
11609.53 287
11610.55 256
11611.57 273
11612.59 333
11613.60 265
11614.62 257
11615.64 231
11616.66 267
11617.68 288
11618.69 310
11619.71 266
11620.73 259
11621.75 236
11622.77 258
11623.78 246
11624.80 253
11625.82 275
11626.84 281
11627.86 260
11628.88 277
11629.90 327
11630.91 292
11631.93 324
11632.95 245
11633.97 261
11634.99 260
11636.01 317
11637.03 294
11638.05 271
11639.06 276
11640.08 287
11641.10 303
11642.12 299
11643.14 249
11644.16 274
11645.18 267
11646.20 275
11647.22 310
11648.24 263
11649.26 265
11650.28 213
11651.30 267
11652.31 284
11653.33 254
11654.35 261
11655.37 261
11656.39 294
11657.41 285
11658.43 252
11659.45 238
11660.47 292
11661.49 292
11662.51 259
11663.53 243
11664.55 292
11665.57 265
11666.59 279
11667.61 255
11668.63 240
11669.65 218
11670.67 262
11671.69 264
11672.71 221
11673.73 266
11674.76 268
11675.78 247
11676.80 265
11677.82 251
11678.84 281
11679.86 254
11680.88 260
11681.90 287
11682.92 262
11683.94 265
11684.96 255
11685.98 238
11687.00 257
11688.03 257
11689.05 252
11690.07 274
11691.09 314
11692.11 254
11693.13 259
11694.15 287
11695.17 265
11696.20 239
11697.22 254
11698.24 248
11699.26 256
11700.28 267
11701.30 275
11702.33 254
11703.35 311
11704.37 336
11705.39 300
11706.41 260
11707.44 242
11708.46 268
11709.48 284
11710.50 259
11711.52 250
11712.55 255
11713.57 281
11714.59 267
11715.61 259
11716.63 264
11717.66 265
11718.68 271
11719.70 254
11720.72 282
11721.75 276
11722.77 255
11723.79 280
11724.82 271
11725.84 226
11726.86 245
11727.88 267
11728.91 279
11729.93 234
11730.95 257
11731.98 283
11733.00 257
11734.02 261
11735.04 240
11736.07 235
11737.09 235
11738.11 227
11739.14 246
11740.16 251
11741.18 247
11742.21 233
11743.23 225
11744.25 274
11745.28 244
11746.30 269
11747.33 257
11748.35 264
11749.37 278
11750.40 249
11751.42 250
11752.44 240
11753.47 233
11754.49 246
11755.52 300
11756.54 309
11757.57 311
11758.59 283
11759.61 264
11760.64 245
11761.66 226
11762.69 250
11763.71 269
11764.74 276
11765.76 258
11766.78 250
11767.81 260
11768.83 223
11769.86 279
11770.88 287
11771.91 267
11772.93 262
11773.96 267
11774.98 254
11776.01 275
11777.03 249
11778.06 239
11779.08 231
11780.11 262
11781.13 237
11782.16 252
11783.18 230
11784.21 239
11785.23 236
11786.26 273
11787.28 270
11788.31 287
11789.34 244
11790.36 252
11791.39 251
11792.41 265
11793.44 247
11794.46 247
11795.49 266
11796.52 260
11797.54 256
11798.57 250
11799.59 256
11800.62 228
11801.65 259
11802.67 283
11803.70 244
11804.72 266
11805.75 268
11806.78 271
11807.80 241
11808.83 266
11809.86 303
11810.88 269
11811.91 269
11812.93 251
11813.96 256
11814.99 230
11816.01 262
11817.04 279
11818.07 244
11819.10 261
11820.12 246
11821.15 262
11822.18 265
11823.20 259
11824.23 234
11825.26 258
11826.28 267
11827.31 258
11828.34 261
11829.37 236
11830.39 276
11831.42 284
11832.45 274
11833.48 266
11834.50 283
11835.53 251
11836.56 294
11837.59 278
11838.61 267
11839.64 274
11840.67 227
11841.70 241
11842.72 283
11843.75 224
11844.78 232
11845.81 245
11846.84 276
11847.86 290
11848.89 242
11849.92 251
11850.95 248
11851.98 246
11853.01 285
11854.03 259
11855.06 254
11856.09 227
11857.12 271
11858.15 252
11859.18 256
11860.20 235
11861.23 260
11862.26 274
11863.29 285
11864.32 239
11865.35 203
11866.38 259
11867.41 269
11868.44 251
11869.46 256
11870.49 273
11871.52 254
11872.55 270
11873.58 247
11874.61 232
11875.64 220
11876.67 248
11877.70 266
11878.73 256
11879.76 266
11880.79 283
11881.82 291
11882.85 251
11883.88 246
11884.91 275
11885.93 285
11886.96 278
11887.99 268
11889.02 232
11890.05 272
11891.08 238
11892.11 251
11893.14 234
11894.17 213
11895.20 241
11896.23 269
11897.26 231
11898.30 237
11899.33 202
11900.36 207
11901.39 224
11902.42 246
11903.45 230
11904.48 258
11905.51 235
11906.54 260
11907.57 232
11908.60 270
11909.63 274
11910.66 283
11911.69 277
11912.72 271
11913.75 229
11914.79 266
11915.82 269
11916.85 274
11917.88 259
11918.91 260
11919.94 267
11920.97 269
11922.00 254
11923.04 231
11924.07 238
11925.10 221
11926.13 251
11927.16 277
11928.19 253
11929.22 265
11930.26 242
11931.29 207
11932.32 225
11933.35 255
11934.38 260
11935.41 254
11936.45 242
11937.48 245
11938.51 241
11939.54 214
11940.58 232
11941.61 235
11942.64 240
11943.67 253
11944.70 269
11945.74 254
11946.77 246
11947.80 245
11948.83 225
11949.87 256
11950.90 285
11951.93 215
11952.96 241
11954.00 242
11955.03 208
11956.06 222
11957.09 248
11958.13 224
11959.16 240
11960.19 257
11961.23 229
11962.26 194
11963.29 246
11964.33 247
11965.36 240
11966.39 237
11967.43 251
11968.46 254
11969.49 251
11970.53 214
11971.56 215
11972.59 232
11973.63 217
11974.66 244
11975.69 243
11976.73 251
11977.76 217
11978.79 232
11979.83 269
11980.86 258
11981.90 239
11982.93 249
11983.96 246
11985.00 229
11986.03 206
11987.07 228
11988.10 243
11989.13 220
11990.17 247
11991.20 243
11992.24 241
11993.27 246
11994.31 229
11995.34 235
11996.38 238
11997.41 269
11998.44 279
11999.48 232
12000.51 217
12001.55 215
12002.58 241
12003.62 254
12004.65 237
12005.69 254
12006.72 230
12007.76 216
12008.79 216
12009.83 240
12010.86 249
12011.90 235
12012.93 230
12013.97 238
12015.00 224
12016.04 206
12017.08 221
12018.11 258
12019.15 238
12020.18 207
12021.22 238
12022.25 261
12023.29 230
12024.32 202
12025.36 235
12026.40 221
12027.43 245
12028.47 255
12029.50 221
12030.54 193
12031.58 201
12032.61 231
12033.65 274
12034.68 239
12035.72 191
12036.76 214
12037.79 250
12038.83 228
12039.87 215
12040.90 218
12041.94 247
12042.98 231
12044.01 230
12045.05 214
12046.09 225
12047.12 230
12048.16 244
12049.20 223
12050.23 240
12051.27 209
12052.31 206
12053.34 237
12054.38 225
12055.42 229
12056.45 223
12057.49 231
12058.53 214
12059.57 222
12060.60 218
12061.64 211
12062.68 217
12063.72 243
12064.75 239
12065.79 234
12066.83 207
12067.87 247
12068.90 259
12069.94 223
12070.98 240
12072.02 244
12073.06 243
12074.09 278
12075.13 223
12076.17 210
12077.21 222
12078.24 253
12079.28 250
12080.32 248
12081.36 213
12082.40 234
12083.44 225
12084.47 226
12085.51 184
12086.55 237
12087.59 255
12088.63 241
12089.67 201
12090.71 241
12091.74 220
12092.78 179
12093.82 172
12094.86 219
12095.90 238
12096.94 224
12097.98 210
12099.02 217
12100.05 235
12101.09 208
12102.13 232
12103.17 272
12104.21 230
12105.25 228
12106.29 258
12107.33 257
12108.37 196
12109.41 219
12110.45 257
12111.49 249
12112.53 215
12113.57 202
12114.61 213
12115.65 240
12116.69 204
12117.72 210
12118.76 231
12119.80 215
12120.84 229
12121.88 269
12122.92 251
12123.96 214
12125.00 191
12126.04 204
12127.08 198
12128.12 199
12129.17 230
12130.21 208
12131.25 215
12132.29 235
12133.33 217
12134.37 233
12135.41 229
12136.45 222
12137.49 245
12138.53 210
12139.57 187
12140.61 196
12141.65 208
12142.69 216
12143.73 195
12144.77 226
12145.82 246
12146.86 241
12147.90 229
12148.94 241
12149.98 221
12151.02 220
12152.06 218
12153.10 202
12154.15 212
12155.19 232
12156.23 225
12157.27 240
12158.31 217
12159.35 181
12160.39 255
12161.44 249
12162.48 218
12163.52 178
12164.56 216
12165.60 225
12166.64 208
12167.69 213
12168.73 200
12169.77 197
12170.81 266
12171.85 240
12172.90 210
12173.94 207
12174.98 241
12176.02 230
12177.07 214
12178.11 219
12179.15 214
12180.19 217
12181.24 212
12182.28 206
12183.32 218
12184.36 229
12185.41 198
12186.45 223
12187.49 230
12188.53 219
12189.58 216
12190.62 199
12191.66 189
12192.71 225
12193.75 194
12194.79 213
12195.84 226
12196.88 238
12197.92 198
12198.97 179
12200.01 211
12201.05 227
12202.10 210
12203.14 202
12204.18 200
12205.23 212
12206.27 223
12207.31 235
12208.36 213
12209.40 198
12210.44 206
12211.49 205
12212.53 213
12213.58 190
12214.62 231
12215.66 217
12216.71 195
12217.75 228
12218.80 226
12219.84 246
12220.88 254
12221.93 244
12222.97 209
12224.02 215
12225.06 247
12226.11 226
12227.15 224
12228.19 211
12229.24 225
12230.28 225
12231.33 217
12232.37 206
12233.42 184
12234.46 211
12235.51 188
12236.55 183
12237.60 207
12238.64 193
12239.69 224
12240.73 190
12241.78 208
12242.82 209
12243.87 208
12244.91 228
12245.96 237
12247.00 232
12248.05 266
12249.09 249
12250.14 214
12251.19 241
12252.23 210
12253.28 206
12254.32 202
12255.37 209
12256.41 186
12257.46 213
12258.51 243
12259.55 217
12260.60 201
12261.64 211
12262.69 218
12263.74 246
12264.78 210
12265.83 188
12266.87 220
12267.92 209
12268.97 210
12270.01 223
12271.06 207
12272.11 216
12273.15 207
12274.20 199
12275.24 226
12276.29 189
12277.34 205
12278.38 210
12279.43 198
12280.48 229
12281.52 213
12282.57 224
12283.62 225
12284.67 211
12285.71 208
12286.76 214
12287.81 225
12288.85 202
12289.90 211
12290.95 193
12292.00 223
12293.04 210
12294.09 192
12295.14 225
12296.18 185
12297.23 196
12298.28 224
12299.33 203
12300.38 218
12301.42 195
12302.47 200
12303.52 213
12304.57 198
12305.61 213
12306.66 200
12307.71 202
12308.76 206
12309.81 241
12310.85 226
12311.90 194
12312.95 185
12314.00 237
12315.05 217
12316.09 201
12317.14 236
12318.19 217
12319.24 178
12320.29 179
12321.34 204
12322.39 224
12323.43 217
12324.48 187
12325.53 202
12326.58 213
12327.63 189
12328.68 208
12329.73 199
12330.78 181
12331.82 211
12332.87 216
12333.92 191
12334.97 196
12336.02 214
12337.07 235
12338.12 201
12339.17 183
12340.22 201
12341.27 196
12342.32 234
12343.37 222
12344.42 197
12345.46 181
12346.51 237
12347.56 215
12348.61 219
12349.66 184
12350.71 185
12351.76 227
12352.81 176
12353.86 168
12354.91 192
12355.96 218
12357.01 213
12358.06 223
12359.11 180
12360.16 180
12361.21 199
12362.26 216
12363.31 208
12364.36 216
12365.41 197
12366.47 199
12367.52 206
12368.57 204
12369.62 224
12370.67 219
12371.72 207
12372.77 205
12373.82 200
12374.87 166
12375.92 197
12376.97 213
12378.02 221
12379.07 186
12380.12 206
12381.18 216
12382.23 216
12383.28 206
12384.33 211
12385.38 223
12386.43 224
12387.48 241
12388.53 191
12389.59 196
12390.64 210
12391.69 185
12392.74 182
12393.79 239
12394.84 210
12395.90 191
12396.95 220
12398.00 165
12399.05 190
12400.10 187
12401.15 208
12402.21 214
12403.26 209
12404.31 209
12405.36 208
12406.41 202
12407.47 190
12408.52 207
12409.57 192
12410.62 181
12411.68 209
12412.73 198
12413.78 189
12414.83 229
12415.89 247
12416.94 209
12417.99 212
12419.04 212
12420.10 200
12421.15 201
12422.20 193
12423.26 184
12424.31 225
12425.36 248
12426.41 197
12427.47 211
12428.52 209
12429.57 193
12430.63 197
12431.68 200
12432.73 205
12433.79 218
12434.84 196
12435.89 229
12436.95 224
12438.00 205
12439.05 198
12440.11 243
12441.16 212
12442.21 177
12443.27 190
12444.32 205
12445.38 182
12446.43 215
12447.48 183
12448.54 186
12449.59 193
12450.65 211
12451.70 192
12452.75 210
12453.81 218
12454.86 224
12455.92 211
12456.97 226
12458.02 204
12459.08 195
12460.13 194
12461.19 186
12462.24 211
12463.30 210
12464.35 209
12465.41 226
12466.46 180
12467.52 193
12468.57 174
12469.63 187
12470.68 197
12471.74 204
12472.79 208
12473.85 181
12474.90 197
12475.96 211
12477.01 186
12478.07 212
12479.12 211
12480.18 198
12481.23 183
12482.29 186
12483.34 212
12484.40 197
12485.45 208
12486.51 183
12487.56 235
12488.62 220
12489.68 223
12490.73 218
12491.79 211
12492.84 244
12493.90 240
12494.95 239
12496.01 261
12497.07 279
12498.12 293
12499.18 300
12500.23 278
12501.29 263
12502.35 276
12503.40 238
12504.46 239
12505.52 223
12506.57 222
12507.63 248
12508.69 244
12509.74 232
12510.80 204
12511.86 220
12512.91 186
12513.97 222
12515.03 221
12516.08 233
12517.14 205
12518.20 195
12519.25 201
12520.31 233
12521.37 236
12522.42 245
12523.48 240
12524.54 226
12525.60 216
12526.65 198
12527.71 192
12528.77 208
12529.82 195
12530.88 197
12531.94 196
12533.00 254
12534.05 205
12535.11 214
12536.17 205
12537.23 200
12538.29 223
12539.34 219
12540.40 226
12541.46 207
12542.52 218
12543.57 223
12544.63 207
12545.69 205
12546.75 231
12547.81 183
12548.87 196
12549.92 226
12550.98 222
12552.04 194
12553.10 184
12554.16 208
12555.22 218
12556.27 198
12557.33 231
12558.39 213
12559.45 208
12560.51 225
12561.57 235
12562.63 206
12563.68 213
12564.74 213
12565.80 210
12566.86 191
12567.92 199
12568.98 201
12570.04 215
12571.10 214
12572.16 193
12573.22 243
12574.28 237
12575.33 238
12576.39 234
12577.45 230
12578.51 234
12579.57 237
12580.63 225
12581.69 224
12582.75 239
12583.81 211
12584.87 217
12585.93 239
12586.99 211
12588.05 191
12589.11 191
12590.17 211
12591.23 184
12592.29 210
12593.35 220
12594.41 204
12595.47 207
12596.53 197
12597.59 184
12598.65 185
12599.71 228
12600.77 204
12601.83 206
12602.89 204
12603.95 190
12605.01 201
12606.07 177
12607.13 215
12608.20 225
12609.26 191
12610.32 203
12611.38 198
12612.44 191
12613.50 208
12614.56 212
12615.62 174
12616.68 192
12617.74 197
12618.81 213
12619.87 179
12620.93 204
12621.99 218
12623.05 220
12624.11 207
12625.17 212
12626.23 196
12627.30 201
12628.36 193
12629.42 218
12630.48 183
12631.54 182
12632.60 200
12633.67 192
12634.73 209
12635.79 196
12636.85 218
12637.91 190
12638.98 196
12640.04 205
12641.10 210
12642.16 223
12643.22 176
12644.29 183
12645.35 192
12646.41 198
12647.47 205
12648.54 207
12649.60 189
12650.66 189
12651.72 208
12652.79 224
12653.85 202
12654.91 235
12655.97 216
12657.04 189
12658.10 207
12659.16 196
12660.22 185
12661.29 187
12662.35 193
12663.41 177
12664.48 225
12665.54 199
12666.60 230
12667.67 206
12668.73 213
12669.79 211
12670.86 198
12671.92 221
12672.98 198
12674.05 184
12675.11 172
12676.17 181
12677.24 214
12678.30 213
12679.36 203
12680.43 179
12681.49 190
12682.56 163
12683.62 169
12684.68 242
12685.75 190
12686.81 207
12687.88 187
12688.94 251
12690.00 216
12691.07 221
12692.13 187
12693.20 198
12694.26 204
12695.33 206
12696.39 224
12697.45 197
12698.52 181
12699.58 204
12700.65 242
12701.71 203
12702.78 222
12703.84 279
12704.91 264
12705.97 229
12707.04 252
12708.10 224
12709.17 227
12710.23 224
12711.30 222
12712.36 214
12713.43 204
12714.49 217
12715.56 228
12716.62 241
12717.69 216
12718.75 199
12719.82 242
12720.88 266
12721.95 218
12723.02 210
12724.08 198
12725.15 223
12726.21 176
12727.28 205
12728.34 222
12729.41 215
12730.48 224
12731.54 212
12732.61 201
12733.67 194
12734.74 221
12735.81 265
12736.87 207
12737.94 186
12739.00 218
12740.07 210
12741.14 199
12742.20 195
12743.27 195
12744.34 207
12745.40 191
12746.47 226
12747.54 213
12748.60 203
12749.67 190
12750.74 189
12751.80 217
12752.87 205
12753.94 167
12755.00 210
12756.07 221
12757.14 200
12758.20 168
12759.27 190
12760.34 220
12761.40 181
12762.47 196
12763.54 199
12764.61 186
12765.67 175
12766.74 186
12767.81 240
12768.88 181
12769.94 213
12771.01 179
12772.08 222
12773.15 234
12774.21 196
12775.28 184
12776.35 207
12777.42 219
12778.49 189
12779.55 202
12780.62 195
12781.69 203
12782.76 202
12783.83 172
12784.89 202
12785.96 198
12787.03 207
12788.10 203
12789.17 184
12790.23 148
12791.30 183
12792.37 195
12793.44 142
12794.51 160
12795.58 167
12796.65 182
12797.71 177
12798.78 163
12799.85 199
12800.92 201
12801.99 222
12803.06 204
12804.13 187
12805.20 195
12806.27 203
12807.33 198
12808.40 194
12809.47 211
12810.54 206
12811.61 215
12812.68 201
12813.75 201
12814.82 208
12815.89 200
12816.96 192
12818.03 197
12819.10 198
12820.17 188
12821.24 187
12822.31 209
12823.38 206
12824.45 191
12825.52 197
12826.59 171
12827.66 174
12828.73 157
12829.80 156
12830.87 159
12831.94 194
12833.01 198
12834.08 195
12835.15 211
12836.22 189
12837.29 192
12838.36 174
12839.43 206
12840.50 211
12841.57 192
12842.64 197
12843.71 193
12844.78 175
12845.85 218
12846.92 193
12847.99 217
12849.06 214
12850.13 209
12851.21 211
12852.28 194
12853.35 180
12854.42 198
12855.49 213
12856.56 191
12857.63 231
12858.70 185
12859.77 164
12860.85 177
12861.92 160
12862.99 175
12864.06 188
12865.13 189
12866.20 177
12867.27 185
12868.35 150
12869.42 182
12870.49 181
12871.56 183
12872.63 177
12873.71 168
12874.78 211
12875.85 185
12876.92 206
12877.99 180
12879.07 196
12880.14 196
12881.21 183
12882.28 195
12883.35 189
12884.43 168
12885.50 188
12886.57 193
12887.64 177
12888.72 172
12889.79 194
12890.86 192
12891.93 176
12893.01 187
12894.08 180
12895.15 174
12896.22 206
12897.30 212
12898.37 187
12899.44 174
12900.52 208
12901.59 171
12902.66 167
12903.74 178
12904.81 180
12905.88 179
12906.96 176
12908.03 181
12909.10 154
12910.18 186
12911.25 172
12912.32 194
12913.40 178
12914.47 188
12915.54 174
12916.62 216
12917.69 171
12918.76 163
12919.84 166
12920.91 201
12921.99 178
12923.06 156
12924.13 168
12925.21 162
12926.28 197
12927.36 176
12928.43 171
12929.50 170
12930.58 205
12931.65 198
12932.73 184
12933.80 168
12934.88 195
12935.95 181
12937.02 178
12938.10 175
12939.17 167
12940.25 201
12941.32 183
12942.40 184
12943.47 194
12944.55 191
12945.62 183
12946.70 200
12947.77 175
12948.85 159
12949.92 156
12951.00 180
12952.07 166
12953.15 175
12954.22 192
12955.30 189
12956.37 174
12957.45 173
12958.52 186
12959.60 163
12960.68 190
12961.75 189
12962.83 183
12963.90 165
12964.98 182
12966.05 184
12967.13 189
12968.20 178
12969.28 160
12970.36 191
12971.43 175
12972.51 173
12973.58 163
12974.66 168
12975.74 170
12976.81 215
12977.89 185
12978.97 180
12980.04 161
12981.12 183
12982.19 168
12983.27 150
12984.35 189
12985.42 154
12986.50 152
12987.58 196
12988.65 158
12989.73 138
12990.81 177
12991.88 200
12992.96 163
12994.04 162
12995.11 198
12996.19 158
12997.27 174
12998.35 197
12999.42 195
13000.50 179
13001.58 179
13002.65 169
13003.73 158
13004.81 171
13005.89 149
13006.96 171
13008.04 176
13009.12 178
13010.20 162
13011.27 187
13012.35 186
13013.43 202
13014.51 190
13015.58 209
13016.66 171
13017.74 182
13018.82 172
13019.90 174
13020.97 182
13022.05 174
13023.13 202
13024.21 176
13025.29 188
13026.37 178
13027.44 171
13028.52 149
13029.60 145
13030.68 178
13031.76 171
13032.84 172
13033.91 168
13034.99 173
13036.07 182
13037.15 190
13038.23 198
13039.31 175
13040.39 179
13041.46 147
13042.54 177
13043.62 207
13044.70 150
13045.78 167
13046.86 183
13047.94 185
13049.02 178
13050.10 194
13051.18 166
13052.26 160
13053.34 163
13054.41 188
13055.49 203
13056.57 187
13057.65 195
13058.73 169
13059.81 168
13060.89 164
13061.97 171
13063.05 175
13064.13 180
13065.21 184
13066.29 191
13067.37 155
13068.45 193
13069.53 173
13070.61 140
13071.69 175
13072.77 184
13073.85 169
13074.93 179
13076.01 183
13077.09 164
13078.17 171
13079.25 173
13080.33 187
13081.41 153
13082.49 173
13083.58 166
13084.66 167
13085.74 140
13086.82 156
13087.90 162
13088.98 170
13090.06 180
13091.14 158
13092.22 163
13093.30 158
13094.38 156
13095.46 204
13096.55 171
13097.63 152
13098.71 174
13099.79 168
13100.87 174
13101.95 161
13103.03 155
13104.12 170
13105.20 168
13106.28 156
13107.36 161
13108.44 153
13109.52 168
13110.60 179
13111.69 158
13112.77 171
13113.85 157
13114.93 163
13116.01 157
13117.10 159
13118.18 170
13119.26 185
13120.34 177
13121.42 182
13122.51 165
13123.59 182
13124.67 161
13125.75 166
13126.84 161
13127.92 174
13129.00 181
13130.08 154
13131.17 162
13132.25 151
13133.33 153
13134.41 164
13135.50 181
13136.58 164
13137.66 179
13138.75 164
13139.83 171
13140.91 176
13141.99 158
13143.08 202
13144.16 182
13145.24 158
13146.33 165
13147.41 184
13148.49 156
13149.58 166
13150.66 171
13151.74 180
13152.83 167
13153.91 176
13154.99 147
13156.08 147
13157.16 170
13158.25 159
13159.33 178
13160.41 146
13161.50 172
13162.58 142
13163.66 165
13164.75 175
13165.83 159
13166.92 159
13168.00 165
13169.08 155
13170.17 142
13171.25 130
13172.34 180
13173.42 182
13174.51 156
13175.59 178
13176.67 167
13177.76 151
13178.84 155
13179.93 142
13181.01 152
13182.10 153
13183.18 179
13184.27 150
13185.35 164
13186.44 179
13187.52 148
13188.61 165
13189.69 165
13190.78 177
13191.86 184
13192.95 202
13194.03 140
13195.12 152
13196.20 141
13197.29 162
13198.37 161
13199.46 170
13200.54 147
13201.63 154
13202.72 140
13203.80 140
13204.89 165
13205.97 156
13207.06 147
13208.14 139
13209.23 169
13210.32 157
13211.40 156
13212.49 154
13213.57 156
13214.66 194
13215.75 153
13216.83 148
13217.92 183
13219.00 159
13220.09 166
13221.18 158
13222.26 139
13223.35 188
13224.44 143
13225.52 161
13226.61 176
13227.70 155
13228.78 158
13229.87 175
13230.96 166
13232.04 160
13233.13 156
13234.22 168
13235.30 163
13236.39 150
13237.48 188
13238.56 160
13239.65 137
13240.74 145
13241.82 178
13242.91 170
13244.00 179
13245.09 162
13246.17 141
13247.26 145
13248.35 166
13249.44 175
13250.52 134
13251.61 166
13252.70 157
13253.79 148
13254.87 173
13255.96 177
13257.05 168
13258.14 175
13259.23 169
13260.31 151
13261.40 171
13262.49 187
13263.58 131
13264.67 138
13265.75 149
13266.84 137
13267.93 184
13269.02 156
13270.11 160
13271.19 152
13272.28 134
13273.37 150
13274.46 172
13275.55 154
13276.64 168
13277.73 181
13278.81 186
13279.90 146
13280.99 131
13282.08 154
13283.17 168
13284.26 179
13285.35 155
13286.44 170
13287.53 159
13288.61 166
13289.70 155
13290.79 168
13291.88 141
13292.97 159
13294.06 170
13295.15 144
13296.24 138
13297.33 135
13298.42 166
13299.51 152
13300.60 150
13301.69 150
13302.78 146
13303.87 145
13304.96 136
13306.05 147
13307.14 180
13308.23 158
13309.32 158
13310.41 159
13311.50 171
13312.59 132
13313.68 154
13314.77 158
13315.86 129
13316.95 162
13318.04 157
13319.13 144
13320.22 146
13321.31 148
13322.40 169
13323.49 151
13324.58 150
13325.67 150
13326.76 148
13327.85 197
13328.94 155
13330.03 153
13331.12 155
13332.21 159
13333.31 162
13334.40 177
13335.49 157
13336.58 153
13337.67 135
13338.76 150
13339.85 184
13340.94 172
13342.03 168
13343.13 171
13344.22 169
13345.31 154
13346.40 140
13347.49 147
13348.58 141
13349.67 142
13350.77 152
13351.86 162
13352.95 142
13354.04 132
13355.13 138
13356.22 185
13357.32 141
13358.41 157
13359.50 170
13360.59 161
13361.68 151
13362.78 186
13363.87 178
13364.96 155
13366.05 143
13367.15 162
13368.24 161
13369.33 152
13370.42 137
13371.52 169
13372.61 178
13373.70 137
13374.79 160
13375.89 200
13376.98 166
13378.07 134
13379.16 140
13380.26 156
13381.35 148
13382.44 141
13383.54 127
13384.63 140
13385.72 147
13386.82 152
13387.91 149
13389.00 153
13390.09 136
13391.19 159
13392.28 164
13393.37 156
13394.47 122
13395.56 135
13396.66 144
13397.75 151
13398.84 158
13399.94 144
13401.03 145
13402.12 151
13403.22 138
13404.31 143
13405.40 156
13406.50 158
13407.59 129
13408.69 175
13409.78 154
13410.88 132
13411.97 162
13413.06 148
13414.16 136
13415.25 134
13416.35 158
13417.44 178
13418.53 142
13419.63 144
13420.72 142
13421.82 161
13422.91 157
13424.01 144
13425.10 159
13426.20 137
13427.29 146
13428.39 154
13429.48 153
13430.58 147
13431.67 144
13432.77 140
13433.86 170
13434.96 150
13436.05 130
13437.15 124
13438.24 151
13439.34 154
13440.43 153
13441.53 159
13442.62 133
13443.72 123
13444.81 134
13445.91 173
13447.01 121
13448.10 137
13449.20 147
13450.29 156
13451.39 147
13452.48 145
13453.58 148
13454.68 145
13455.77 119
13456.87 131
13457.96 150
13459.06 117
13460.16 144
13461.25 148
13462.35 143
13463.44 140
13464.54 150
13465.64 128
13466.73 139
13467.83 136
13468.93 154
13470.02 144
13471.12 154
13472.22 124
13473.31 142
13474.41 147
13475.51 167
13476.60 149
13477.70 138
13478.80 118
13479.89 130
13480.99 133
13482.09 159
13483.18 161
13484.28 164
13485.38 137
13486.48 156
13487.57 152
13488.67 150
13489.77 136
13490.87 159
13491.96 148
13493.06 139
13494.16 178
13495.26 167
13496.35 133
13497.45 123
13498.55 137
13499.65 198
13500.74 156
13501.84 143
13502.94 164
13504.04 161
13505.14 183
13506.23 161
13507.33 151
13508.43 156
13509.53 172
13510.63 150
13511.72 144
13512.82 126
13513.92 134
13515.02 159
13516.12 146
13517.22 131
13518.31 136
13519.41 162
13520.51 151
13521.61 159
13522.71 127
13523.81 135
13524.91 141
13526.01 144
13527.10 131
13528.20 139
13529.30 123
13530.40 150
13531.50 151
13532.60 153
13533.70 151
13534.80 181
13535.90 161
13537.00 136
13538.09 148
13539.19 140
13540.29 134
13541.39 142
13542.49 134
13543.59 110
13544.69 124
13545.79 172
13546.89 167
13547.99 158
13549.09 155
13550.19 142
13551.29 171
13552.39 159
13553.49 131
13554.59 155
13555.69 143
13556.79 180
13557.89 137
13558.99 142
13560.09 149
13561.19 152
13562.29 129
13563.39 125
13564.49 144
13565.59 178
13566.69 160
13567.79 140
13568.89 141
13569.99 149
13571.09 154
13572.20 133
13573.30 160
13574.40 128
13575.50 116
13576.60 149
13577.70 155
13578.80 143
13579.90 137
13581.00 141
13582.10 149
13583.20 131
13584.31 146
13585.41 146
13586.51 161
13587.61 140
13588.71 146
13589.81 168
13590.91 158
13592.02 161
13593.12 138
13594.22 129
13595.32 141
13596.42 155
13597.52 128
13598.63 131
13599.73 152
13600.83 134
13601.93 120
13603.03 155
13604.14 154
13605.24 149
13606.34 129
13607.44 151
13608.54 173
13609.65 124
13610.75 161
13611.85 144
13612.95 161
13614.06 167
13615.16 151
13616.26 123
13617.36 144
13618.47 133
13619.57 152
13620.67 151
13621.77 149
13622.88 154
13623.98 143
13625.08 125
13626.18 127
13627.29 154
13628.39 178
13629.49 150
13630.60 177
13631.70 122
13632.80 117
13633.91 153
13635.01 155
13636.11 139
13637.22 127
13638.32 144
13639.42 172
13640.53 166
13641.63 139
13642.73 119
13643.84 136
13644.94 143
13646.04 153
13647.15 121
13648.25 130
13649.36 155
13650.46 210
13651.56 146
13652.67 142
13653.77 138
13654.88 165
13655.98 141
13657.08 152
13658.19 125
13659.29 138
13660.40 162
13661.50 133
13662.60 125
13663.71 150
13664.81 156
13665.92 141
13667.02 142
13668.13 139
13669.23 138
13670.34 132
13671.44 164
13672.55 153
13673.65 128
13674.76 137
13675.86 133
13676.97 131
13678.07 132
13679.18 117
13680.28 141
13681.39 149
13682.49 135
13683.60 153
13684.70 119
13685.81 135
13686.91 154
13688.02 155
13689.12 118
13690.23 159
13691.33 160
13692.44 138
13693.55 128
13694.65 126
13695.76 132
13696.86 141
13697.97 140
13699.07 134
13700.18 142
13701.29 163
13702.39 156
13703.50 149
13704.60 159
13705.71 123
13706.82 138
13707.92 132
13709.03 140
13710.14 138
13711.24 124
13712.35 141
13713.45 137
13714.56 157
13715.67 140
13716.77 144
13717.88 153
13718.99 157
13720.09 141
13721.20 163
13722.31 135
13723.41 142
13724.52 139
13725.63 141
13726.74 126
13727.84 132
13728.95 159
13730.06 151
13731.16 145
13732.27 145
13733.38 139
13734.49 150
13735.59 148
13736.70 107
13737.81 129
13738.91 131
13740.02 121
13741.13 129
13742.24 144
13743.35 143
13744.45 153
13745.56 149
13746.67 145
13747.78 137
13748.88 144
13749.99 148
13751.10 164
13752.21 173
13753.32 134
13754.42 124
13755.53 129
13756.64 138
13757.75 121
13758.86 117
13759.97 138
13761.07 168
13762.18 127
13763.29 132
13764.40 139
13765.51 143
13766.62 147
13767.72 145
13768.83 151
13769.94 138
13771.05 194
13772.16 169
13773.27 154
13774.38 123
13775.49 172
13776.60 149
13777.70 138
13778.81 152
13779.92 139
13781.03 155
13782.14 145
13783.25 162
13784.36 137
13785.47 181
13786.58 144
13787.69 149
13788.80 153
13789.91 157
13791.02 129
13792.13 141
13793.24 140
13794.35 144
13795.45 121
13796.56 139
13797.67 140
13798.78 135
13799.89 142
13801.00 119
13802.11 149
13803.22 134
13804.33 164
13805.44 141
13806.55 119
13807.67 125
13808.78 127
13809.89 127
13811.00 149
13812.11 153
13813.22 147
13814.33 157
13815.44 175
13816.55 147
13817.66 150
13818.77 164
13819.88 141
13820.99 133
13822.10 124
13823.21 150
13824.32 166
13825.44 126
13826.55 114
13827.66 141
13828.77 142
13829.88 151
13830.99 185
13832.10 128
13833.21 125
13834.32 140
13835.44 157
13836.55 147
13837.66 166
13838.77 130
13839.88 156
13840.99 127
13842.10 152
13843.22 126
13844.33 148
13845.44 149
13846.55 145
13847.66 150
13848.78 142
13849.89 140
13851.00 166
13852.11 133
13853.22 126
13854.34 142
13855.45 140
13856.56 175
13857.67 145
13858.78 137
13859.90 138
13861.01 137
13862.12 136
13863.23 133
13864.35 141
13865.46 155
13866.57 166
13867.68 155
13868.80 111
13869.91 117
13871.02 113
13872.14 113
13873.25 145
13874.36 162
13875.47 161
13876.59 130
13877.70 159
13878.81 141
13879.93 131
13881.04 145
13882.15 136
13883.27 154
13884.38 141
13885.49 146
13886.61 120
13887.72 135
13888.83 156
13889.95 161
13891.06 160
13892.17 153
13893.29 156
13894.40 161
13895.52 154
13896.63 131
13897.74 139
13898.86 138
13899.97 158
13901.09 125
13902.20 150
13903.31 150
13904.43 176
13905.54 167
13906.66 146
13907.77 163
13908.89 146
13910.00 134
13911.11 156
13912.23 146
13913.34 146
13914.46 139
13915.57 145
13916.69 150
13917.80 133
13918.92 124
13920.03 114
13921.15 128
13922.26 140
13923.38 117
13924.49 150
13925.61 134
13926.72 131
13927.84 142
13928.95 123
13930.07 120
13931.18 138
13932.30 117
13933.41 147
13934.53 130
13935.64 155
13936.76 156
13937.87 159
13938.99 159
13940.10 153
13941.22 168
13942.34 143
13943.45 138
13944.57 154
13945.68 153
13946.80 150
13947.91 137
13949.03 124
13950.15 159
13951.26 135
13952.38 138
13953.49 136
13954.61 154
13955.73 150
13956.84 145
13957.96 128
13959.08 140
13960.19 123
13961.31 155
13962.43 139
13963.54 132
13964.66 123
13965.78 158
13966.89 122
13968.01 113
13969.13 123
13970.24 166
13971.36 151
13972.48 131
13973.59 165
13974.71 135
13975.83 147
13976.94 161
13978.06 142
13979.18 130
13980.30 163
13981.41 170
13982.53 119
13983.65 115
13984.76 133
13985.88 130
13987.00 134
13988.12 150
13989.23 132
13990.35 127
13991.47 154
13992.59 157
13993.71 128
13994.82 132
13995.94 146
13997.06 162
13998.18 145
13999.29 123
14000.41 136
14001.53 162
14002.65 156
14003.77 100
14004.88 113
14006.00 144
14007.12 136
14008.24 133
14009.36 118
14010.48 142
14011.59 140
14012.71 157
14013.83 131
14014.95 122
14016.07 111
14017.19 131
14018.31 129
14019.43 136
14020.54 96
14021.66 133
14022.78 122
14023.90 124
14025.02 135
14026.14 121
14027.26 146
14028.38 147
14029.50 125
14030.62 147
14031.73 148
14032.85 130
14033.97 169
14035.09 130
14036.21 136
14037.33 146
14038.45 129
14039.57 117
14040.69 118
14041.81 136
14042.93 147
14044.05 127
14045.17 104
14046.29 136
14047.41 167
14048.53 160
14049.65 152
14050.77 120
14051.89 136
14053.01 169
14054.13 147
14055.25 117
14056.37 135
14057.49 156
14058.61 173
14059.73 122
14060.85 137
14061.97 123
14063.09 123
14064.21 132
14065.33 137
14066.45 123
14067.57 144
14068.70 150
14069.82 144
14070.94 146
14072.06 124
14073.18 109
14074.30 132
14075.42 148
14076.54 137
14077.66 123
14078.78 119
14079.91 149
14081.03 137
14082.15 138
14083.27 139
14084.39 122
14085.51 120
14086.63 133
14087.75 140
14088.88 135
14090.00 135
14091.12 133
14092.24 170
14093.36 172
14094.48 146
14095.61 131
14096.73 141
14097.85 130
14098.97 123
14100.09 101
14101.22 128
14102.34 155
14103.46 148
14104.58 135
14105.71 136
14106.83 121
14107.95 137
14109.07 132
14110.19 146
14111.32 107
14112.44 102
14113.56 127
14114.68 143
14115.81 126
14116.93 138
14118.05 128
14119.18 141
14120.30 142
14121.42 149
14122.54 134
14123.67 162
14124.79 165
14125.91 127
14127.04 147
14128.16 154
14129.28 150
14130.41 161
14131.53 156
14132.65 145
14133.78 141
14134.90 143
14136.02 143
14137.15 145
14138.27 143
14139.39 154
14140.52 144
14141.64 157
14142.76 119
14143.89 130
14145.01 132
14146.13 135
14147.26 128
14148.38 138
14149.51 140
14150.63 138
14151.75 131
14152.88 148
14154.00 146
14155.13 133
14156.25 133
14157.38 147
14158.50 129
14159.62 124
14160.75 135
14161.87 109
14163.00 143
14164.12 148
14165.25 150
14166.37 120
14167.50 124
14168.62 117
14169.75 137
14170.87 151
14172.00 133
14173.12 143
14174.25 118
14175.37 128
14176.50 125
14177.62 146
14178.75 113
14179.87 116
14181.00 133
14182.12 160
14183.25 141
14184.37 141
14185.50 142
14186.62 149
14187.75 141
14188.87 147
14190.00 157
14191.13 136
14192.25 152
14193.38 154
14194.50 151
14195.63 138
14196.75 161
14197.88 158
14199.01 139
14200.13 135
14201.26 108
14202.38 137
14203.51 140
14204.64 144
14205.76 145
14206.89 140
14208.01 142
14209.14 162
14210.27 127
14211.39 125
14212.52 143
14213.65 161
14214.77 147
14215.90 135
14217.03 130
14218.15 140
14219.28 142
14220.41 142
14221.53 138
14222.66 126
14223.79 130
14224.91 121
14226.04 147
14227.17 109
14228.30 119
14229.42 129
14230.55 146
14231.68 141
14232.80 143
14233.93 168
14235.06 166
14236.19 153
14237.31 123
14238.44 111
14239.57 117
14240.70 149
14241.82 131
14242.95 152
14244.08 107
14245.21 139
14246.34 115
14247.46 130
14248.59 138
14249.72 128
14250.85 146
14251.98 184
14253.10 144
14254.23 114
14255.36 141
14256.49 151
14257.62 131
14258.74 134
14259.87 151
14261.00 158
14262.13 149
14263.26 163
14264.39 133
14265.52 144
14266.64 143
14267.77 135
14268.90 151
14270.03 108
14271.16 112
14272.29 113
14273.42 129
14274.55 130
14275.68 131
14276.80 126
14277.93 123
14279.06 151
14280.19 103
14281.32 125
14282.45 120
14283.58 135
14284.71 118
14285.84 150
14286.97 143
14288.10 134
14289.23 124
14290.36 134
14291.49 128
14292.62 131
14293.75 120
14294.87 121
14296.00 140
14297.13 118
14298.26 151
14299.39 136
14300.52 135
14301.65 137
14302.78 145
14303.91 133
14305.04 128
14306.17 136
14307.31 126
14308.44 128
14309.57 131
14310.70 132
14311.83 102
14312.96 135
14314.09 133
14315.22 135
14316.35 140
14317.48 130
14318.61 127
14319.74 147
14320.87 127
14322.00 129
14323.13 131
14324.26 133
14325.40 118
14326.53 117
14327.66 127
14328.79 129
14329.92 134
14331.05 122
14332.18 108
14333.31 103
14334.44 109
14335.58 141
14336.71 139
14337.84 130
14338.97 142
14340.10 144
14341.23 154
14342.37 143
14343.50 117
14344.63 119
14345.76 123
14346.89 145
14348.02 128
14349.16 143
14350.29 154
14351.42 130
14352.55 131
14353.68 139
14354.82 109
14355.95 117
14357.08 118
14358.21 123
14359.35 146
14360.48 122
14361.61 138
14362.74 169
14363.87 146
14365.01 138
14366.14 121
14367.27 136
14368.41 120
14369.54 134
14370.67 130
14371.80 114
14372.94 126
14374.07 115
14375.20 117
14376.34 131
14377.47 133
14378.60 142
14379.73 147
14380.87 105
14382.00 112
14383.13 144
14384.27 154
14385.40 122
14386.53 138
14387.67 149
14388.80 150
14389.93 143
14391.07 117
14392.20 157
14393.34 125
14394.47 156
14395.60 140
14396.74 122
14397.87 126
14399.00 132
14400.14 134
14401.27 110
14402.41 145
14403.54 133
14404.67 145
14405.81 113
14406.94 147
14408.08 160
14409.21 152
14410.35 139
14411.48 141
14412.61 148
14413.75 151
14414.88 124
14416.02 121
14417.15 129
14418.29 141
14419.42 142
14420.56 159
14421.69 119
14422.83 131
14423.96 149
14425.10 129
14426.23 168
14427.37 135
14428.50 129
14429.64 135
14430.77 150
14431.91 135
14433.04 141
14434.18 127
14435.31 130
14436.45 102
14437.58 123
14438.72 131
14439.85 129
14440.99 167
14442.13 141
14443.26 136
14444.40 123
14445.53 137
14446.67 142
14447.80 153
14448.94 127
14450.08 138
14451.21 120
14452.35 136
14453.48 148
14454.62 141
14455.76 126
14456.89 130
14458.03 113
14459.16 133
14460.30 147
14461.44 133
14462.57 157
14463.71 111
14464.85 152
14465.98 136
14467.12 126
14468.26 132
14469.39 105
14470.53 163
14471.67 144
14472.80 136
14473.94 97
14475.08 103
14476.21 126
14477.35 126
14478.49 102
14479.62 132
14480.76 116
14481.90 119
14483.04 115
14484.17 148
14485.31 99
14486.45 124
14487.59 114
14488.72 110
14489.86 119
14491.00 116
14492.14 138
14493.27 138
14494.41 149
14495.55 112
14496.69 126
14497.82 121
14498.96 133
14500.10 140
14501.24 119
14502.38 140
14503.51 127
14504.65 133
14505.79 115
14506.93 130
14508.07 153
14509.20 143
14510.34 117
14511.48 113
14512.62 141
14513.76 144
14514.90 126
14516.03 149
14517.17 125
14518.31 140
14519.45 122
14520.59 148
14521.73 144
14522.87 156
14524.01 141
14525.14 126
14526.28 118
14527.42 112
14528.56 143
14529.70 130
14530.84 143
14531.98 115
14533.12 132
14534.26 120
14535.40 136
14536.54 105
14537.67 115
14538.81 88
14539.95 116
14541.09 135
14542.23 122
14543.37 135
14544.51 119
14545.65 142
14546.79 107
14547.93 134
14549.07 128
14550.21 106
14551.35 94
14552.49 146
14553.63 133
14554.77 133
14555.91 103
14557.05 114
14558.19 143
14559.33 128
14560.47 120
14561.61 100
14562.75 130
14563.89 142
14565.03 136
14566.17 142
14567.31 134
14568.45 116
14569.60 141
14570.74 132
14571.88 124
14573.02 118
14574.16 117
14575.30 127
14576.44 117
14577.58 126
14578.72 119
14579.86 115
14581.00 106
14582.14 128
14583.29 116
14584.43 128
14585.57 120
14586.71 121
14587.85 112
14588.99 118
14590.13 144
14591.28 159
14592.42 119
14593.56 116
14594.70 119
14595.84 133
14596.98 117
14598.13 103
14599.27 138
14600.41 122
14601.55 133
14602.69 110
14603.83 140
14604.98 126
14606.12 145
14607.26 125
14608.40 142
14609.54 131
14610.69 137
14611.83 119
14612.97 132
14614.11 104
14615.26 105
14616.40 131
14617.54 124
14618.68 113
14619.83 138
14620.97 102
14622.11 105
14623.25 123
14624.40 111
14625.54 115
14626.68 119
14627.83 111
14628.97 109
14630.11 116
14631.25 122
14632.40 122
14633.54 115
14634.68 129
14635.83 126
14636.97 126
14638.11 125
14639.26 127
14640.40 100
14641.54 125
14642.69 122
14643.83 105
14644.97 119
14646.12 112
14647.26 141
14648.41 109
14649.55 106
14650.69 125
14651.84 135
14652.98 116
14654.13 107
14655.27 123
14656.41 132
14657.56 133
14658.70 124
14659.85 132
14660.99 112
14662.13 133
14663.28 124
14664.42 105
14665.57 113
14666.71 116
14667.86 127
14669.00 123
14670.14 114
14671.29 96
14672.43 117
14673.58 133
14674.72 130
14675.87 112
14677.01 142
14678.16 105
14679.30 137
14680.45 115
14681.59 114
14682.74 122
14683.88 119
14685.03 160
14686.17 131
14687.32 124
14688.46 125
14689.61 123
14690.75 130
14691.90 101
14693.05 117
14694.19 128
14695.34 124
14696.48 127
14697.63 119
14698.77 119
14699.92 112
14701.06 129
14702.21 119
14703.36 129
14704.50 137
14705.65 122
14706.79 128
14707.94 148
14709.09 121
14710.23 124
14711.38 118
14712.53 111
14713.67 140
14714.82 116
14715.96 138
14717.11 111
14718.26 126
14719.40 124
14720.55 128
14721.70 110
14722.84 122
14723.99 156
14725.14 109
14726.28 135
14727.43 109
14728.58 120
14729.72 113
14730.87 113
14732.02 111
14733.16 118
14734.31 105
14735.46 147
14736.61 138
14737.75 129
14738.90 115
14740.05 123
14741.20 104
14742.34 129
14743.49 124
14744.64 136
14745.79 126
14746.93 130
14748.08 124
14749.23 116
14750.38 117
14751.52 139
14752.67 122
14753.82 120
14754.97 126
14756.11 110
14757.26 120
14758.41 122
14759.56 107
14760.71 123
14761.86 130
14763.00 151
14764.15 133
14765.30 110
14766.45 103
14767.60 111
14768.74 105
14769.89 131
14771.04 118
14772.19 149
14773.34 132
14774.49 118
14775.64 117
14776.79 129
14777.93 98
14779.08 112
14780.23 142
14781.38 122
14782.53 138
14783.68 108
14784.83 122
14785.98 119
14787.13 114
14788.28 115
14789.42 113
14790.57 110
14791.72 119
14792.87 105
14794.02 137
14795.17 134
14796.32 123
14797.47 151
14798.62 111
14799.77 113
14800.92 110
14802.07 119
14803.22 122
14804.37 125
14805.52 115
14806.67 151
14807.82 141
14808.97 109
14810.12 107
14811.27 99
14812.42 131
14813.57 124
14814.72 124
14815.87 131
14817.02 119
14818.17 107
14819.32 102
14820.47 104
14821.62 112
14822.77 122
14823.92 127
14825.07 103
14826.22 103
14827.37 116
14828.52 132
14829.68 101
14830.83 104
14831.98 130
14833.13 130
14834.28 129
14835.43 129
14836.58 115
14837.73 123
14838.88 135
14840.03 125
14841.19 124
14842.34 122
14843.49 122
14844.64 122
14845.79 122
14846.94 113
14848.09 102
14849.25 108
14850.40 141
14851.55 96
14852.70 109
14853.85 120
14855.00 150
14856.16 108
14857.31 124
14858.46 140
14859.61 131
14860.76 92
14861.92 97
14863.07 143
14864.22 127
14865.37 128
14866.52 127
14867.68 120
14868.83 125
14869.98 114
14871.13 140
14872.29 128
14873.44 139
14874.59 119
14875.74 132
14876.90 133
14878.05 116
14879.20 130
14880.36 128
14881.51 116
14882.66 108
14883.81 116
14884.97 122
14886.12 117
14887.27 126
14888.43 135
14889.58 116
14890.73 114
14891.89 127
14893.04 145
14894.19 137
14895.35 137
14896.50 113
14897.65 142
14898.81 137
14899.96 132
14901.11 122
14902.27 108
14903.42 128
14904.57 112
14905.73 98
14906.88 127
14908.04 106
14909.19 109
14910.34 107
14911.50 105
14912.65 103
14913.81 101
14914.96 125
14916.11 119
14917.27 99
14918.42 110
14919.58 115
14920.73 112
14921.88 138
14923.04 128
14924.19 119
14925.35 114
14926.50 115
14927.66 123
14928.81 116
14929.97 119
14931.12 137
14932.28 138
14933.43 128
14934.59 112
14935.74 96
14936.90 127
14938.05 120
14939.21 130
14940.36 118
14941.52 119
14942.67 114
14943.83 106
14944.98 104
14946.14 139
14947.29 113
14948.45 121
14949.60 136
14950.76 122
14951.91 121
14953.07 107
14954.23 123
14955.38 100
14956.54 103
14957.69 122
14958.85 128
14960.00 125
14961.16 125
14962.32 121
14963.47 98
14964.63 123
14965.78 125
14966.94 110
14968.10 101
14969.25 108
14970.41 110
14971.57 103
14972.72 129
14973.88 124
14975.04 137
14976.19 126
14977.35 102
14978.50 127
14979.66 112
14980.82 96
14981.97 113
14983.13 118
14984.29 127
14985.45 117
14986.60 94
14987.76 117
14988.92 109
14990.07 109
14991.23 112
14992.39 115
14993.54 106
14994.70 111
14995.86 111
14997.02 102
14998.17 99
14999.33 102
15000.49 126
15001.65 126
15002.80 114
15003.96 103
15005.12 103
15006.28 117
15007.43 108
15008.59 101
15009.75 115
15010.91 122
15012.07 130
15013.22 124
15014.38 100
15015.54 103
15016.70 100
15017.86 140
15019.01 140
15020.17 119
15021.33 103
15022.49 121
15023.65 126
15024.81 153
15025.96 134
15027.12 102
15028.28 107
15029.44 117
15030.60 111
15031.76 116
15032.92 129
15034.07 115
15035.23 137
15036.39 155
15037.55 123
15038.71 110
15039.87 99
15041.03 103
15042.19 98
15043.35 123
15044.50 108
15045.66 125
15046.82 131
15047.98 123
15049.14 92
15050.30 106
15051.46 107
15052.62 138
15053.78 133
15054.94 116
15056.10 107
15057.26 129
15058.42 104
15059.58 124
15060.74 121
15061.90 119
15063.06 105
15064.22 132
15065.38 123
15066.54 107
15067.70 93
15068.86 118
15070.02 127
15071.18 110
15072.34 125
15073.50 135
15074.66 155
15075.82 133
15076.98 114
15078.14 140
15079.30 129
15080.46 117
15081.62 117
15082.78 114
15083.94 125
15085.10 125
15086.26 108
15087.42 126
15088.59 127
15089.75 126
15090.91 98
15092.07 110
15093.23 114
15094.39 127
15095.55 142
15096.71 109
15097.87 114
15099.04 121
15100.20 107
15101.36 108
15102.52 114
15103.68 112
15104.84 115
15106.00 110
15107.17 105
15108.33 109
15109.49 135
15110.65 110
15111.81 134
15112.97 119
15114.14 142
15115.30 131
15116.46 118
15117.62 99
15118.78 100
15119.95 107
15121.11 124
15122.27 127
15123.43 96
15124.59 115
15125.76 118
15126.92 98
15128.08 97
15129.24 92
15130.41 120
15131.57 115
15132.73 94
15133.89 111
15135.06 113
15136.22 109
15137.38 108
15138.54 97
15139.71 90
15140.87 115
15142.03 128
15143.20 97
15144.36 119
15145.52 109
15146.69 110
15147.85 116
15149.01 110
15150.17 114
15151.34 106
15152.50 109
15153.66 119
15154.83 116
15155.99 106
15157.16 129
15158.32 125
15159.48 117
15160.65 114
15161.81 110
15162.97 126
15164.14 121
15165.30 101
15166.46 98
15167.63 105
15168.79 128
15169.96 131
15171.12 113
15172.28 145
15173.45 126
15174.61 88
15175.78 104
15176.94 114
15178.11 117
15179.27 115
15180.43 110
15181.60 86
15182.76 121
15183.93 134
15185.09 122
15186.26 104
15187.42 93
15188.59 113
15189.75 131
15190.92 127
15192.08 98
15193.25 137
15194.41 115
15195.58 84
15196.74 117
15197.91 107
15199.07 135
15200.24 122
15201.40 124
15202.57 117
15203.73 122
15204.90 113
15206.06 104
15207.23 116
15208.39 104
15209.56 105
15210.72 105
15211.89 118
15213.06 102
15214.22 88
15215.39 102
15216.55 101
15217.72 84
15218.88 101
15220.05 125
15221.22 115
15222.38 109
15223.55 120
15224.71 90
15225.88 111
15227.05 107
15228.21 115
15229.38 115
15230.55 91
15231.71 111
15232.88 111
15234.05 124
15235.21 91
15236.38 118
15237.54 133
15238.71 95
15239.88 98
15241.04 96
15242.21 118
15243.38 87
15244.55 100
15245.71 105
15246.88 114
15248.05 119
15249.21 118
15250.38 104
15251.55 98
15252.71 115
15253.88 95
15255.05 106
15256.22 107
15257.38 115
15258.55 115
15259.72 103
15260.89 103
15262.05 88
15263.22 121
15264.39 116
15265.56 93
15266.72 118
15267.89 107
15269.06 106
15270.23 104
15271.40 129
15272.56 107
15273.73 97
15274.90 119
15276.07 135
15277.24 115
15278.40 114
15279.57 97
15280.74 118
15281.91 113
15283.08 114
15284.25 111
15285.41 146
15286.58 119
15287.75 118
15288.92 115
15290.09 109
15291.26 101
15292.43 103
15293.59 123
15294.76 107
15295.93 104
15297.10 98
15298.27 111
15299.44 103
15300.61 108
15301.78 114
15302.95 122
15304.12 98
15305.28 96
15306.45 124
15307.62 114
15308.79 101
15309.96 113
15311.13 109
15312.30 94
15313.47 109
15314.64 99
15315.81 111
15316.98 118
15318.15 117
15319.32 141
15320.49 103
15321.66 101
15322.83 110
15324.00 112
15325.17 104
15326.34 94
15327.51 124
15328.68 110
15329.85 97
15331.02 96
15332.19 115
15333.36 110
15334.53 119
15335.70 115
15336.87 105
15338.04 124
15339.21 107
15340.38 87
15341.55 102
15342.72 117
15343.89 124
15345.06 114
15346.23 107
15347.41 120
15348.58 119
15349.75 121
15350.92 100
15352.09 95
15353.26 113
15354.43 133
15355.60 111
15356.77 122
15357.94 118
15359.12 112
15360.29 105
15361.46 116
15362.63 122
15363.80 108
15364.97 107
15366.14 99
15367.32 87
15368.49 109
15369.66 113
15370.83 118
15372.00 102
15373.17 116
15374.35 115
15375.52 102
15376.69 123
15377.86 119
15379.03 95
15380.21 113
15381.38 120
15382.55 109
15383.72 111
15384.90 109
15386.07 119
15387.24 112
15388.41 101
15389.58 109
15390.76 113
15391.93 107
15393.10 108
15394.27 114
15395.45 111
15396.62 121
15397.79 109
15398.97 110
15400.14 113
15401.31 126
15402.48 101
15403.66 113
15404.83 101
15406.00 103
15407.18 111
15408.35 112
15409.52 95
15410.70 118
15411.87 120
15413.04 101
15414.22 106
15415.39 108
15416.56 137
15417.74 123
15418.91 90
15420.08 98
15421.26 122
15422.43 130
15423.60 115
15424.78 112
15425.95 99
15427.13 105
15428.30 115
15429.47 91
15430.65 98
15431.82 105
15433.00 109
15434.17 116
15435.34 108
15436.52 112
15437.69 118
15438.87 103
15440.04 123
15441.22 133
15442.39 125
15443.56 114
15444.74 91
15445.91 105
15447.09 114
15448.26 103
15449.44 120
15450.61 125
15451.79 110
15452.96 103
15454.14 125
15455.31 120
15456.49 100
15457.66 126
15458.84 129
15460.01 104
15461.19 97
15462.36 98
15463.54 136
15464.71 110
15465.89 85
15467.06 100
15468.24 123
15469.42 129
15470.59 119
15471.77 124
15472.94 90
15474.12 102
15475.29 119
15476.47 115
15477.64 103
15478.82 99
15480.00 104
15481.17 102
15482.35 99
15483.52 95
15484.70 94
15485.88 110
15487.05 93
15488.23 99
15489.41 97
15490.58 118
15491.76 113
15492.93 101
15494.11 103
15495.29 80
15496.46 118
15497.64 114
15498.82 121
15499.99 113
15501.17 111
15502.35 125
15503.52 130
15504.70 118
15505.88 106
15507.05 112
15508.23 136
15509.41 116
15510.59 96
15511.76 112
15512.94 120
15514.12 129
15515.29 128
15516.47 106
15517.65 109
15518.83 109
15520.00 104
15521.18 110
15522.36 96
15523.54 97
15524.71 107
15525.89 117
15527.07 112
15528.25 91
15529.42 109
15530.60 113
15531.78 120
15532.96 94
15534.14 73
15535.31 107
15536.49 118
15537.67 126
15538.85 122
15540.03 119
15541.20 117
15542.38 120
15543.56 111
15544.74 120
15545.92 105
15547.10 108
15548.27 129
15549.45 107
15550.63 91
15551.81 91
15552.99 106
15554.17 128
15555.35 96
15556.53 107
15557.70 105
15558.88 109
15560.06 99
15561.24 100
15562.42 112
15563.60 101
15564.78 117
15565.96 103
15567.14 103
15568.32 92
15569.50 118
15570.67 112
15571.85 111
15573.03 93
15574.21 99
15575.39 123
15576.57 128
15577.75 114
15578.93 103
15580.11 102
15581.29 112
15582.47 127
15583.65 115
15584.83 107
15586.01 106
15587.19 123
15588.37 108
15589.55 89
15590.73 94
15591.91 124
15593.09 105
15594.27 110
15595.45 110
15596.63 101
15597.81 106
15598.99 112
15600.17 106
15601.35 115
15602.53 121
15603.71 115
15604.90 92
15606.08 98
15607.26 93
15608.44 105
15609.62 127
15610.80 109
15611.98 100
15613.16 113
15614.34 114
15615.52 87
15616.70 93
15617.89 130
15619.07 126
15620.25 131
15621.43 104
15622.61 93
15623.79 103
15624.97 106
15626.15 140
15627.34 119
15628.52 108
15629.70 87
15630.88 108
15632.06 109
15633.24 91
15634.43 124
15635.61 131
15636.79 165
15637.97 108
15639.15 104
15640.34 114
15641.52 131
15642.70 132
15643.88 99
15645.06 119
15646.25 111
15647.43 120
15648.61 97
15649.79 132
15650.98 130
15652.16 122
15653.34 133
15654.52 116
15655.71 132
15656.89 105
15658.07 103
15659.25 110
15660.44 130
15661.62 110
15662.80 131
15663.98 129
15665.17 123
15666.35 115
15667.53 126
15668.72 108
15669.90 123
15671.08 118
15672.27 123
15673.45 113
15674.63 120
15675.82 122
15677.00 125
15678.18 117
15679.37 105
15680.55 140
15681.73 122
15682.92 111
15684.10 130
15685.28 130
15686.47 128
15687.65 133
15688.84 130
15690.02 109
15691.20 121
15692.39 126
15693.57 122
15694.76 116
15695.94 99
15697.12 131
15698.31 133
15699.49 140
15700.68 133
15701.86 138
15703.05 133
15704.23 137
15705.41 160
15706.60 150
15707.78 137
15708.97 146
15710.15 151
15711.34 128
15712.52 140
15713.71 136
15714.89 131
15716.08 140
15717.26 146
15718.45 140
15719.63 159
15720.82 151
15722.00 154
15723.19 145
15724.37 136
15725.56 153
15726.74 141
15727.93 145
15729.11 156
15730.30 137
15731.48 134
15732.67 138
15733.85 136
15735.04 145
15736.23 130
15737.41 136
15738.60 130
15739.78 126
15740.97 114
15742.15 161
15743.34 136
15744.53 132
15745.71 138
15746.90 139
15748.08 109
15749.27 118
15750.46 111
15751.64 135
15752.83 158
15754.02 122
15755.20 152
15756.39 142
15757.57 137
15758.76 139
15759.95 145
15761.13 137
15762.32 116
15763.51 147
15764.69 136
15765.88 143
15767.07 128
15768.25 134
15769.44 121
15770.63 115
15771.82 127
15773.00 132
15774.19 127
15775.38 126
15776.56 112
15777.75 114
15778.94 133
15780.13 126
15781.31 126
15782.50 131
15783.69 128
15784.88 163
15786.06 126
15787.25 122
15788.44 124
15789.63 146
15790.81 133
15792.00 117
15793.19 116
15794.38 124
15795.56 134
15796.75 134
15797.94 145
15799.13 136
15800.32 103
15801.50 117
15802.69 122
15803.88 102
15805.07 130
15806.26 108
15807.45 109
15808.63 104
15809.82 118
15811.01 107
15812.20 129
15813.39 120
15814.58 118
15815.77 126
15816.95 121
15818.14 120
15819.33 108
15820.52 136
15821.71 118
15822.90 125
15824.09 117
15825.28 121
15826.46 134
15827.65 139
15828.84 129
15830.03 103
15831.22 112
15832.41 112
15833.60 121
15834.79 112
15835.98 122
15837.17 126
15838.36 105
15839.55 100
15840.74 114
15841.93 114
15843.12 120
15844.31 129
15845.50 121
15846.69 104
15847.88 120
15849.07 112
15850.26 123
15851.45 130
15852.64 109
15853.83 154
15855.02 128
15856.21 124
15857.40 114
15858.59 119
15859.78 107
15860.97 109
15862.16 121
15863.35 111
15864.54 116
15865.73 109
15866.92 120
15868.11 128
15869.30 114
15870.49 119
15871.68 111
15872.87 119
15874.06 126
15875.25 117
15876.45 92
15877.64 113
15878.83 125
15880.02 109
15881.21 109
15882.40 102
15883.59 98
15884.78 104
15885.97 117
15887.17 115
15888.36 104
15889.55 112
15890.74 90
15891.93 115
15893.12 108
15894.31 102
15895.51 110
15896.70 129
15897.89 121
15899.08 120
15900.27 111
15901.46 112
15902.66 138
15903.85 109
15905.04 110
15906.23 107
15907.43 104
15908.62 105
15909.81 93
15911.00 105
15912.19 115
15913.39 119
15914.58 112
15915.77 111
15916.96 93
15918.16 113
15919.35 113
15920.54 118
15921.73 120
15922.93 106
15924.12 108
15925.31 118
15926.50 104
15927.70 109
15928.89 105
15930.08 131
15931.28 111
15932.47 102
15933.66 116
15934.86 125
15936.05 119
15937.24 128
15938.44 101
15939.63 108
15940.82 109
15942.02 103
15943.21 104
15944.40 101
15945.60 118
15946.79 113
15947.98 107
15949.18 114
15950.37 104
15951.56 110
15952.76 107
15953.95 113
15955.15 102
15956.34 104
15957.53 99
15958.73 107
15959.92 113
15961.12 117
15962.31 101
15963.50 113
15964.70 113
15965.89 112
15967.09 101
15968.28 109
15969.48 108
15970.67 91
15971.86 100
15973.06 98
15974.25 118
15975.45 107
15976.64 112
15977.84 118
15979.03 119
15980.23 111
15981.42 100
15982.62 105
15983.81 142
15985.01 146
15986.20 122
15987.40 97
15988.59 121
15989.79 106
15990.98 93
15992.18 98
15993.37 88
15994.57 121
15995.76 125
15996.96 112
15998.16 92
15999.35 121
16000.55 122
16001.74 117
16002.94 109
16004.13 96
16005.33 101
16006.53 95
16007.72 115
16008.92 127
16010.11 110
16011.31 111
16012.51 107
16013.70 111
16014.90 109
16016.09 108
16017.29 113
16018.49 105
16019.68 105
16020.88 110
16022.07 113
16023.27 106
16024.47 108
16025.66 123
16026.86 111
16028.06 124
16029.25 100
16030.45 93
16031.65 115
16032.84 118
16034.04 98
16035.24 115
16036.44 109
16037.63 133
16038.83 112
16040.03 106
16041.22 105
16042.42 92
16043.62 102
16044.82 130
16046.01 132
16047.21 109
16048.41 104
16049.60 98
16050.80 111
16052.00 133
16053.20 106
16054.39 101
16055.59 150
16056.79 108
16057.99 107
16059.19 104
16060.38 118
16061.58 117
16062.78 114
16063.98 127
16065.18 112
16066.37 114
16067.57 122
16068.77 120
16069.97 93
16071.17 100
16072.36 132
16073.56 118
16074.76 117
16075.96 105
16077.16 103
16078.36 120
16079.56 114
16080.75 123
16081.95 110
16083.15 106
16084.35 100
16085.55 108
16086.75 103
16087.95 113
16089.15 102
16090.34 93
16091.54 104
16092.74 110
16093.94 104
16095.14 93
16096.34 108
16097.54 120
16098.74 121
16099.94 98
16101.14 112
16102.34 95
16103.54 109
16104.74 102
16105.93 98
16107.13 96
16108.33 117
16109.53 115
16110.73 95
16111.93 103
16113.13 105
16114.33 115
16115.53 89
16116.73 94
16117.93 109
16119.13 114
16120.33 125
16121.53 101
16122.73 119
16123.93 104
16125.13 100
16126.33 101
16127.53 107
16128.73 106
16129.94 111
16131.14 96
16132.34 113
16133.54 96
16134.74 96
16135.94 130
16137.14 134
16138.34 90
16139.54 103
16140.74 119
16141.94 118
16143.14 118
16144.34 97
16145.55 108
16146.75 101
16147.95 116
16149.15 106
16150.35 105
16151.55 113
16152.75 117
16153.95 151
16155.15 98
16156.36 82
16157.56 107
16158.76 111
16159.96 133
16161.16 98
16162.36 116
16163.57 125
16164.77 122
16165.97 106
16167.17 102
16168.37 108
16169.58 102
16170.78 117
16171.98 104
16173.18 103
16174.38 102
16175.59 97
16176.79 109
16177.99 103
16179.19 101
16180.39 97
16181.60 123
16182.80 117
16184.00 83
16185.20 105
16186.41 126
16187.61 93
16188.81 107
16190.01 106
16191.22 108
16192.42 88
16193.62 97
16194.83 109
16196.03 107
16197.23 96
16198.43 106
16199.64 108
16200.84 102
16202.04 100
16203.25 115
16204.45 114
16205.65 118
16206.86 116
16208.06 100
16209.26 92
16210.47 111
16211.67 115
16212.87 100
16214.08 111
16215.28 104
16216.49 102
16217.69 101
16218.89 91
16220.10 113
16221.30 123
16222.50 103
16223.71 121
16224.91 106
16226.12 103
16227.32 113
16228.52 112
16229.73 79
16230.93 81
16232.14 102
16233.34 97
16234.55 87
16235.75 104
16236.95 84
16238.16 102
16239.36 106
16240.57 107
16241.77 111
16242.98 111
16244.18 112
16245.39 111
16246.59 95
16247.80 117
16249.00 133
16250.21 125
16251.41 102
16252.62 103
16253.82 93
16255.03 118
16256.23 126
16257.44 123
16258.64 105
16259.85 114
16261.05 119
16262.26 138
16263.46 148
16264.67 113
16265.87 131
16267.08 122
16268.29 131
16269.49 106
16270.70 108
16271.90 127
16273.11 113
16274.31 118
16275.52 126
16276.73 121
16277.93 103
16279.14 107
16280.34 107
16281.55 135
16282.76 97
16283.96 118
16285.17 103
16286.38 105
16287.58 120
16288.79 117
16289.99 136
16291.20 122
16292.41 111
16293.61 141
16294.82 127
16296.03 121
16297.23 117
16298.44 138
16299.65 124
16300.85 132
16302.06 130
16303.27 113
16304.47 131
16305.68 134
16306.89 154
16308.10 114
16309.30 130
16310.51 142
16311.72 123
16312.92 141
16314.13 137
16315.34 145
16316.55 123
16317.75 110
16318.96 120
16320.17 145
16321.38 143
16322.58 127
16323.79 137
16325.00 110
16326.21 134
16327.42 108
16328.62 104
16329.83 135
16331.04 123
16332.25 121
16333.46 116
16334.66 121
16335.87 125
16337.08 118
16338.29 131
16339.50 101
16340.70 124
16341.91 114
16343.12 102
16344.33 138
16345.54 109
16346.75 106
16347.96 124
16349.16 117
16350.37 121
16351.58 100
16352.79 110
16354.00 119
16355.21 104
16356.42 86
16357.63 88
16358.83 97
16360.04 102
16361.25 104
16362.46 101
16363.67 100
16364.88 111
16366.09 120
16367.30 121
16368.51 123
16369.72 111
16370.93 107
16372.14 124
16373.35 128
16374.56 98
16375.76 127
16376.97 95
16378.18 102
16379.39 113
16380.60 117
16381.81 122
16383.02 144
16384.23 107
16385.44 108
16386.65 128
16387.86 112
16389.07 135
16390.28 111
16391.49 102
16392.70 115
16393.91 110
16395.12 87
16396.33 104
16397.55 106
16398.76 98
16399.97 103
16401.18 105
16402.39 113
16403.60 110
16404.81 115
16406.02 101
16407.23 100
16408.44 102
16409.65 95
16410.86 99
16412.07 116
16413.28 92
16414.50 119
16415.71 104
16416.92 112
16418.13 114
16419.34 127
16420.55 107
16421.76 109
16422.97 83
16424.19 95
16425.40 99
16426.61 117
16427.82 103
16429.03 111
16430.24 98
16431.46 108
16432.67 110
16433.88 96
16435.09 97
16436.30 99
16437.51 98
16438.73 106
16439.94 100
16441.15 91
16442.36 75
16443.57 118
16444.79 126
16446.00 127
16447.21 104
16448.42 114
16449.64 105
16450.85 123
16452.06 97
16453.27 83
16454.49 95
16455.70 116
16456.91 117
16458.12 123
16459.34 137
16460.55 106
16461.76 127
16462.97 144
16464.19 111
16465.40 109
16466.61 105
16467.83 98
16469.04 109
16470.25 110
16471.47 106
16472.68 99
16473.89 104
16475.11 96
16476.32 90
16477.53 90
16478.75 95
16479.96 101
16481.17 115
16482.39 101
16483.60 121
16484.81 119
16486.03 105
16487.24 110
16488.45 78
16489.67 106
16490.88 130
16492.10 122
16493.31 110
16494.52 101
16495.74 100
16496.95 99
16498.17 88
16499.38 97
16500.59 92
16501.81 102
16503.02 117
16504.24 114
16505.45 104
16506.67 95
16507.88 109
16509.10 116
16510.31 104
16511.52 102
16512.74 118
16513.95 108
16515.17 103
16516.38 86
16517.60 94
16518.81 101
16520.03 119
16521.24 103
16522.46 87
16523.67 102
16524.89 82
16526.10 108
16527.32 135
16528.53 99
16529.75 118
16530.96 128
16532.18 75
16533.40 88
16534.61 92
16535.83 91
16537.04 98
16538.26 99
16539.47 102
16540.69 87
16541.91 104
16543.12 78
16544.34 99
16545.55 82
16546.77 103
16547.98 112
16549.20 103
16550.42 107
16551.63 80
16552.85 80
16554.07 98
16555.28 112
16556.50 111
16557.71 122
16558.93 110
16560.15 102
16561.36 99
16562.58 126
16563.80 107
16565.01 96
16566.23 105
16567.45 115
16568.66 87
16569.88 86
16571.10 85
16572.31 97
16573.53 80
16574.75 100
16575.96 85
16577.18 107
16578.40 130
16579.62 83
16580.83 84
16582.05 82
16583.27 87
16584.48 83
16585.70 100
16586.92 86
16588.14 109
16589.35 92
16590.57 96
16591.79 85
16593.01 93
16594.23 135
16595.44 105
16596.66 101
16597.88 101
16599.10 92
16600.31 105
16601.53 103
16602.75 87
16603.97 99
16605.19 99
16606.40 107
16607.62 135
16608.84 114
16610.06 82
16611.28 105
16612.50 92
16613.71 71
16614.93 96
16616.15 84
16617.37 112
16618.59 99
16619.81 96
16621.03 92
16622.24 99
16623.46 93
16624.68 70
16625.90 98
16627.12 97
16628.34 78
16629.56 93
16630.78 109
16632.00 88
16633.21 94
16634.43 96
16635.65 98
16636.87 78
16638.09 94
16639.31 107
16640.53 103
16641.75 82
16642.97 85
16644.19 104
16645.41 109
16646.63 90
16647.85 86
16649.07 92
16650.29 102
16651.51 91
16652.73 91
16653.95 100
16655.17 101
16656.39 104
16657.61 101
16658.83 101
16660.05 77
16661.27 99
16662.49 112
16663.71 102
16664.93 113
16666.15 86
16667.37 100
16668.59 99
16669.81 88
16671.03 96
16672.25 109
16673.47 99
16674.69 95
16675.91 84
16677.13 89
16678.35 91
16679.57 116
16680.80 102
16682.02 98
16683.24 110
16684.46 116
16685.68 102
16686.90 92
16688.12 86
16689.34 107
16690.56 103
16691.79 95
16693.01 98
16694.23 84
16695.45 102
16696.67 89
16697.89 91
16699.11 87
16700.34 95
16701.56 96
16702.78 97
16704.00 91
16705.22 113
16706.44 93
16707.67 93
16708.89 92
16710.11 100
16711.33 101
16712.55 90
16713.78 87
16715.00 82
16716.22 118
16717.44 131
16718.67 118
16719.89 108
16721.11 110
16722.33 87
16723.55 91
16724.78 100
16726.00 108
16727.22 97
16728.45 111
16729.67 80
16730.89 87
16732.11 93
16733.34 96
16734.56 136
16735.78 92
16737.00 100
16738.23 95
16739.45 95
16740.67 102
16741.90 110
16743.12 84
16744.34 113
16745.57 106
16746.79 107
16748.01 106
16749.24 87
16750.46 107
16751.68 99
16752.91 110
16754.13 104
16755.35 113
16756.58 102
16757.80 107
16759.03 114
16760.25 106
16761.47 101
16762.70 101
16763.92 85
16765.14 94
16766.37 92
16767.59 104
16768.82 110
16770.04 82
16771.27 95
16772.49 105
16773.71 112
16774.94 94
16776.16 93
16777.39 89
16778.61 103
16779.84 97
16781.06 101
16782.29 106
16783.51 86
16784.73 92
16785.96 100
16787.18 102
16788.41 93
16789.63 112
16790.86 118
16792.08 118
16793.31 110
16794.53 105
16795.76 104
16796.98 103
16798.21 97
16799.43 87
16800.66 71
16801.89 77
16803.11 81
16804.34 93
16805.56 115
16806.79 91
16808.01 103
16809.24 97
16810.46 100
16811.69 105
16812.91 97
16814.14 114
16815.37 91
16816.59 91
16817.82 111
16819.04 95
16820.27 89
16821.50 97
16822.72 94
16823.95 90
16825.17 111
16826.40 97
16827.63 107
16828.85 82
16830.08 121
16831.31 111
16832.53 102
16833.76 120
16834.99 101
16836.21 87
16837.44 79
16838.67 107
16839.89 103
16841.12 95
16842.35 88
16843.57 96
16844.80 107
16846.03 96
16847.25 79
16848.48 89
16849.71 103
16850.93 110
16852.16 89
16853.39 99
16854.62 103
16855.84 85
16857.07 90
16858.30 93
16859.53 81
16860.75 85
16861.98 89
16863.21 132
16864.44 114
16865.66 85
16866.89 113
16868.12 100
16869.35 103
16870.57 109
16871.80 86
16873.03 102
16874.26 90
16875.49 85
16876.71 89
16877.94 114
16879.17 104
16880.40 84
16881.63 111
16882.86 114
16884.08 115
16885.31 101
16886.54 110
16887.77 90
16889.00 83
16890.23 105
16891.45 110
16892.68 109
16893.91 114
16895.14 112
16896.37 113
16897.60 109
16898.83 102
16900.06 82
16901.29 102
16902.51 107
16903.74 117
16904.97 88
16906.20 91
16907.43 103
16908.66 72
16909.89 80
16911.12 102
16912.35 93
16913.58 86
16914.81 94
16916.04 109
16917.27 100
16918.50 89
16919.73 76
16920.95 89
16922.18 91
16923.41 80
16924.64 92
16925.87 97
16927.10 101
16928.33 89
16929.56 98
16930.79 88
16932.02 105
16933.25 98
16934.48 95
16935.71 93
16936.94 88
16938.18 92
16939.41 99
16940.64 98
16941.87 113
16943.10 101
16944.33 88
16945.56 104
16946.79 104
16948.02 99
16949.25 105
16950.48 102
16951.71 97
16952.94 102
16954.17 87
16955.40 103
16956.64 104
16957.87 113
16959.10 110
16960.33 93
16961.56 91
16962.79 77
16964.02 85
16965.25 89
16966.48 95
16967.72 98
16968.95 87
16970.18 97
16971.41 111
16972.64 97
16973.87 105
16975.11 94
16976.34 96
16977.57 86
16978.80 110
16980.03 90
16981.26 77
16982.50 87
16983.73 93
16984.96 72
16986.19 83
16987.42 106
16988.66 99
16989.89 80
16991.12 82
16992.35 113
16993.59 107
16994.82 104
16996.05 115
16997.28 96
16998.52 99
16999.75 84
17000.98 82
17002.21 106
17003.45 92
17004.68 107
17005.91 79
17007.14 98
17008.38 91
17009.61 78
17010.84 89
17012.08 75
17013.31 77
17014.54 86
17015.78 97
17017.01 111
17018.24 97
17019.47 67
17020.71 81
17021.94 79
17023.17 87
17024.41 84
17025.64 108
17026.88 87
17028.11 102
17029.34 88
17030.58 100
17031.81 91
17033.04 110
17034.28 85
17035.51 102
17036.75 94
17037.98 81
17039.21 100
17040.45 87
17041.68 91
17042.92 90
17044.15 111
17045.38 103
17046.62 97
17047.85 109
17049.09 93
17050.32 98
17051.56 101
17052.79 88
17054.02 86
17055.26 93
17056.49 62
17057.73 95
17058.96 91
17060.20 88
17061.43 114
17062.67 94
17063.90 97
17065.14 80
17066.37 75
17067.61 73
17068.84 98
17070.08 99
17071.31 100
17072.55 97
17073.78 78
17075.02 90
17076.25 92
17077.49 91
17078.72 74
17079.96 85
17081.20 80
17082.43 90
17083.67 105
17084.90 99
17086.14 102
17087.37 91
17088.61 92
17089.85 105
17091.08 90
17092.32 100
17093.55 96
17094.79 105
17096.03 100
17097.26 96
17098.50 103
17099.73 100
17100.97 102
17102.21 93
17103.44 93
17104.68 78
17105.92 87
17107.15 122
17108.39 91
17109.63 84
17110.86 100
17112.10 108
17113.34 86
17114.57 90
17115.81 100
17117.05 102
17118.28 94
17119.52 78
17120.76 100
17121.99 86
17123.23 95
17124.47 105
17125.70 85
17126.94 87
17128.18 97
17129.42 103
17130.65 87
17131.89 85
17133.13 94
17134.37 77
17135.60 82
17136.84 84
17138.08 79
17139.32 85
17140.55 96
17141.79 117
17143.03 78
17144.27 78
17145.50 80
17146.74 99
17147.98 100
17149.22 102
17150.46 97
17151.69 102
17152.93 98
17154.17 98
17155.41 83
17156.65 87
17157.89 93
17159.12 107
17160.36 94
17161.60 92
17162.84 107
17164.08 121
17165.32 76
17166.56 94
17167.79 91
17169.03 97
17170.27 83
17171.51 94
17172.75 82
17173.99 96
17175.23 85
17176.47 100
17177.70 91
17178.94 88
17180.18 81
17181.42 87
17182.66 109
17183.90 94
17185.14 84
17186.38 91
17187.62 98
17188.86 84
17190.10 88
17191.34 82
17192.58 100
17193.82 115
17195.06 87
17196.30 103
17197.54 92
17198.78 92
17200.01 93
17201.25 106
17202.49 101
17203.73 88
17204.97 90
17206.21 104
17207.45 106
17208.70 98
17209.94 93
17211.18 83
17212.42 89
17213.66 106
17214.90 89
17216.14 89
17217.38 99
17218.62 91
17219.86 108
17221.10 65
17222.34 71
17223.58 101
17224.82 102
17226.06 84
17227.30 96
17228.54 96
17229.78 86
17231.03 105
17232.27 98
17233.51 88
17234.75 112
17235.99 94
17237.23 92
17238.47 98
17239.71 98
17240.95 80
17242.20 89
17243.44 109
17244.68 86
17245.92 90
17247.16 87
17248.40 87
17249.65 85
17250.89 77
17252.13 101
17253.37 105
17254.61 94
17255.85 90
17257.10 92
17258.34 94
17259.58 87
17260.82 102
17262.06 93
17263.31 101
17264.55 90
17265.79 82
17267.03 87
17268.27 89
17269.52 76
17270.76 93
17272.00 82
17273.24 82
17274.49 88
17275.73 111
17276.97 78
17278.22 93
17279.46 88
17280.70 84
17281.94 89
17283.19 87
17284.43 66
17285.67 83
17286.91 75
17288.16 82
17289.40 102
17290.64 95
17291.89 73
17293.13 81
17294.37 93
17295.62 92
17296.86 94
17298.10 89
17299.35 93
17300.59 92
17301.83 98
17303.08 96
17304.32 104
17305.56 99
17306.81 78
17308.05 76
17309.30 75
17310.54 86
17311.78 88
17313.03 95
17314.27 105
17315.52 88
17316.76 85
17318.00 99
17319.25 89
17320.49 79
17321.74 77
17322.98 95
17324.23 99
17325.47 86
17326.71 85
17327.96 101
17329.20 89
17330.45 94
17331.69 87
17332.94 89
17334.18 96
17335.43 82
17336.67 86
17337.92 81
17339.16 69
17340.41 72
17341.65 87
17342.90 67
17344.14 80
17345.39 69
17346.63 90
17347.88 89
17349.12 93
17350.37 92
17351.61 95
17352.86 77
17354.10 101
17355.35 92
17356.59 91
17357.84 93
17359.08 108
17360.33 97
17361.58 87
17362.82 87
17364.07 96
17365.31 80
17366.56 83
17367.80 90
17369.05 89
17370.30 104
17371.54 87
17372.79 103
17374.03 94
17375.28 100
17376.53 101
17377.77 92
17379.02 95
17380.27 95
17381.51 100
17382.76 86
17384.01 98
17385.25 97
17386.50 96
17387.75 95
17388.99 87
17390.24 92
17391.49 83
17392.73 89
17393.98 82
17395.23 83
17396.47 95
17397.72 88
17398.97 101
17400.21 88
17401.46 115
17402.71 94
17403.96 77
17405.20 98
17406.45 77
17407.70 92
17408.94 87
17410.19 83
17411.44 86
17412.69 83
17413.93 78
17415.18 91
17416.43 76
17417.68 84
17418.93 82
17420.17 120
17421.42 98
17422.67 77
17423.92 96
17425.16 91
17426.41 85
17427.66 72
17428.91 97
17430.16 103
17431.41 90
17432.65 86
17433.90 79
17435.15 73
17436.40 87
17437.65 88
17438.90 106
17440.14 92
17441.39 75
17442.64 93
17443.89 91
17445.14 85
17446.39 64
17447.64 93
17448.88 105
17450.13 80
17451.38 82
17452.63 92
17453.88 104
17455.13 108
17456.38 80
17457.63 93
17458.88 85
17460.13 85
17461.38 95
17462.62 82
17463.87 99
17465.12 95
17466.37 101
17467.62 93
17468.87 84
17470.12 82
17471.37 99
17472.62 92
17473.87 76
17475.12 95
17476.37 95
17477.62 81
17478.87 95
17480.12 93
17481.37 97
17482.62 103
17483.87 79
17485.12 92
17486.37 86
17487.62 79
17488.87 96
17490.12 97
17491.37 75
17492.62 64
17493.87 98
17495.12 93
17496.37 103
17497.62 85
17498.87 103
17500.12 82
17501.38 95
17502.63 103
17503.88 89
17505.13 69
17506.38 95
17507.63 90
17508.88 84
17510.13 97
17511.38 86
17512.63 99
17513.89 84
17515.14 76
17516.39 95
17517.64 90
17518.89 67
17520.14 84
17521.39 82
17522.64 103
17523.90 87
17525.15 83
17526.40 94
17527.65 94
17528.90 74
17530.15 64
17531.41 87
17532.66 87
17533.91 79
17535.16 95
17536.41 82
17537.67 69
17538.92 76
17540.17 81
17541.42 92
17542.67 82
17543.93 82
17545.18 80
17546.43 71
17547.68 71
17548.94 85
17550.19 92
17551.44 75
17552.69 80
17553.95 103
17555.20 79
17556.45 88
17557.70 84
17558.96 63
17560.21 81
17561.46 96
17562.72 92
17563.97 72
17565.22 82
17566.47 95
17567.73 87
17568.98 96
17570.23 84
17571.49 75
17572.74 96
17573.99 76
17575.25 68
17576.50 74
17577.75 77
17579.01 99
17580.26 97
17581.51 90
17582.77 103
17584.02 96
17585.28 84
17586.53 93
17587.78 93
17589.04 73
17590.29 81
17591.54 89
17592.80 87
17594.05 73
17595.31 75
17596.56 90
17597.81 96
17599.07 69
17600.32 92
17601.58 94
17602.83 84
17604.09 95
17605.34 85
17606.60 79
17607.85 101
17609.10 85
17610.36 95
17611.61 91
17612.87 92
17614.12 86
17615.38 90
17616.63 88
17617.89 91
17619.14 88
17620.40 76
17621.65 74
17622.91 76
17624.16 93
17625.42 73
17626.67 62
17627.93 71
17629.18 88
17630.44 77
17631.69 75
17632.95 84
17634.21 98
17635.46 90
17636.72 72
17637.97 68
17639.23 73
17640.48 97
17641.74 79
17642.99 93
17644.25 84
17645.51 83
17646.76 78
17648.02 97
17649.27 99
17650.53 67
17651.79 72
17653.04 74
17654.30 86
17655.55 94
17656.81 97
17658.07 96
17659.32 86
17660.58 72
17661.84 87
17663.09 86
17664.35 84
17665.61 77
17666.86 96
17668.12 78
17669.38 81
17670.63 67
17671.89 93
17673.15 102
17674.40 86
17675.66 81
17676.92 60
17678.17 83
17679.43 72
17680.69 75
17681.95 89
17683.20 65
17684.46 79
17685.72 95
17686.98 89
17688.23 75
17689.49 84
17690.75 86
17692.01 70
17693.26 87
17694.52 75
17695.78 98
17697.04 86
17698.29 89
17699.55 80
17700.81 93
17702.07 113
17703.32 103
17704.58 80
17705.84 89
17707.10 84
17708.36 89
17709.62 97
17710.87 81
17712.13 92
17713.39 84
17714.65 70
17715.91 94
17717.17 88
17718.42 69
17719.68 88
17720.94 82
17722.20 74
17723.46 87
17724.72 79
17725.98 90
17727.23 89
17728.49 86
17729.75 86
17731.01 83
17732.27 81
17733.53 85
17734.79 83
17736.05 89
17737.31 92
17738.57 105
17739.82 81
17741.08 76
17742.34 86
17743.60 76
17744.86 77
17746.12 93
17747.38 90
17748.64 82
17749.90 82
17751.16 91
17752.42 84
17753.68 89
17754.94 100
17756.20 86
17757.46 83
17758.72 94
17759.98 101
17761.24 87
17762.50 89
17763.76 80
17765.02 107
17766.28 93
17767.54 83
17768.80 75
17770.06 89
17771.32 88
17772.58 66
17773.84 80
17775.10 84
17776.36 86
17777.62 87
17778.88 73
17780.14 88
17781.40 78
17782.67 89
17783.93 77
17785.19 75
17786.45 67
17787.71 74
17788.97 91
17790.23 75
17791.49 82
17792.75 85
17794.01 89
17795.28 98
17796.54 92
17797.80 77
17799.06 66
17800.32 99
17801.58 83
17802.84 83
17804.11 75
17805.37 85
17806.63 105
17807.89 109
17809.15 87
17810.41 81
17811.68 95
17812.94 82
17814.20 88
17815.46 77
17816.72 94
17817.99 90
17819.25 96
17820.51 80
17821.77 76
17823.03 92
17824.30 91
17825.56 81
17826.82 84
17828.08 107
17829.35 71
17830.61 87
17831.87 82
17833.13 73
17834.40 89
17835.66 86
17836.92 89
17838.18 77
17839.45 69
17840.71 79
17841.97 105
17843.24 81
17844.50 91
17845.76 77
17847.02 89
17848.29 79
17849.55 61
17850.81 87
17852.08 90
17853.34 71
17854.60 65
17855.87 73
17857.13 88
17858.39 88
17859.66 81
17860.92 76
17862.18 82
17863.45 81
17864.71 85
17865.98 86
17867.24 99
17868.50 107
17869.77 92
17871.03 75
17872.30 95
17873.56 87
17874.82 81
17876.09 87
17877.35 84
17878.62 68
17879.88 81
17881.14 95
17882.41 72
17883.67 75
17884.94 75
17886.20 79
17887.47 69
17888.73 78
17890.00 74
17891.26 63
17892.52 84
17893.79 75
17895.05 92
17896.32 85
17897.58 76
17898.85 88
17900.11 78
17901.38 80
17902.64 71
17903.91 83
17905.17 83
17906.44 63
17907.70 73
17908.97 77
17910.23 83
17911.50 61
17912.77 76
17914.03 74
17915.30 74
17916.56 63
17917.83 60
17919.09 79
17920.36 73
17921.62 75
17922.89 92
17924.16 73
17925.42 102
17926.69 91
17927.95 80
17929.22 71
17930.49 85
17931.75 100
17933.02 71
17934.28 80
17935.55 80
17936.82 85
17938.08 71
17939.35 64
17940.62 67
17941.88 82
17943.15 81
17944.42 84
17945.68 75
17946.95 56
17948.22 74
17949.48 73
17950.75 81
17952.02 82
17953.28 95
17954.55 90
17955.82 82
17957.08 68
17958.35 59
17959.62 88
17960.88 77
17962.15 74
17963.42 74
17964.69 76
17965.95 79
17967.22 72
17968.49 70
17969.76 78
17971.02 89
17972.29 70
17973.56 76
17974.83 79
17976.09 80
17977.36 75
17978.63 68
17979.90 79
17981.16 88
17982.43 92
17983.70 80
17984.97 92
17986.24 76
17987.50 72
17988.77 76
17990.04 78
17991.31 73
17992.58 75
17993.84 85
17995.11 85
17996.38 76
17997.65 63
17998.92 72
18000.19 90
18001.46 93
18002.72 92
18003.99 82
18005.26 95
18006.53 81
18007.80 76
18009.07 72
18010.34 82
18011.61 89
18012.87 83
18014.14 75
18015.41 84
18016.68 70
18017.95 78
18019.22 79
18020.49 102
18021.76 68
18023.03 81
18024.30 90
18025.57 90
18026.84 76
18028.11 81
18029.37 76
18030.64 78
18031.91 65
18033.18 84
18034.45 82
18035.72 97
18036.99 72
18038.26 80
18039.53 86
18040.80 61
18042.07 86
18043.34 94
18044.61 88
18045.88 70
18047.15 71
18048.42 75
18049.69 83
18050.96 73
18052.23 77
18053.50 65
18054.77 87
18056.05 87
18057.32 78
18058.59 79
18059.86 82
18061.13 77
18062.40 73
18063.67 86
18064.94 69
18066.21 67
18067.48 71
18068.75 71
18070.02 62
18071.29 61
18072.57 81
18073.84 84
18075.11 63
18076.38 71
18077.65 74
18078.92 75
18080.19 76
18081.46 74
18082.74 74
18084.01 65
18085.28 82
18086.55 87
18087.82 81
18089.09 71
18090.37 67
18091.64 93
18092.91 81
18094.18 63
18095.45 68
18096.72 80
18098.00 64
18099.27 68
18100.54 67
18101.81 60
18103.08 88
18104.36 95
18105.63 101
18106.90 88
18108.17 81
18109.45 77
18110.72 97
18111.99 64
18113.26 61
18114.54 86
18115.81 80
18117.08 58
18118.35 58
18119.63 81
18120.90 82
18122.17 93
18123.44 76
18124.72 78
18125.99 92
18127.26 77
18128.54 73
18129.81 95
18131.08 76
18132.36 90
18133.63 88
18134.90 67
18136.18 53
18137.45 84
18138.72 98
18140.00 80
18141.27 75
18142.54 63
18143.82 85
18145.09 90
18146.36 73
18147.64 74
18148.91 75
18150.19 71
18151.46 70
18152.73 94
18154.01 96
18155.28 82
18156.55 98
18157.83 89
18159.10 77
18160.38 92
18161.65 71
18162.93 92
18164.20 104
18165.47 72
18166.75 74
18168.02 71
18169.30 80
18170.57 81
18171.85 70
18173.12 77
18174.40 66
18175.67 76
18176.95 92
18178.22 76
18179.50 77
18180.77 75
18182.04 90
18183.32 70
18184.59 55
18185.87 58
18187.15 76
18188.42 90
18189.70 74
18190.97 72
18192.25 76
18193.52 74
18194.80 76
18196.07 80
18197.35 64
18198.62 63
18199.90 100
18201.17 96
18202.45 78
18203.73 72
18205.00 64
18206.28 75
18207.55 89
18208.83 81
18210.10 67
18211.38 82
18212.66 84
18213.93 63
18215.21 61
18216.48 74
18217.76 81
18219.04 103
18220.31 78
18221.59 76
18222.87 59
18224.14 61
18225.42 90
18226.70 64
18227.97 71
18229.25 84
18230.53 82
18231.80 94
18233.08 80
18234.36 66
18235.63 84
18236.91 73
18238.19 96
18239.46 78
18240.74 81
18242.02 88
18243.29 99
18244.57 87
18245.85 75
18247.13 75
18248.40 83
18249.68 98
18250.96 81
18252.24 72
18253.51 78
18254.79 80
18256.07 85
18257.35 69
18258.62 68
18259.90 74
18261.18 70
18262.46 81
18263.73 101
18265.01 66
18266.29 73
18267.57 81
18268.85 81
18270.12 84
18271.40 69
18272.68 75
18273.96 84
18275.24 86
18276.51 63
18277.79 78
18279.07 83
18280.35 82
18281.63 80
18282.91 82
18284.18 68
18285.46 90
18286.74 97
18288.02 69
18289.30 75
18290.58 83
18291.86 95
18293.14 92
18294.41 82
18295.69 67
18296.97 94
18298.25 86
18299.53 72
18300.81 87
18302.09 89
18303.37 78
18304.65 92
18305.93 78
18307.21 70
18308.49 66
18309.76 81
18311.04 81
18312.32 63
18313.60 66
18314.88 84
18316.16 85
18317.44 95
18318.72 79
18320.00 85
18321.28 84
18322.56 82
18323.84 82
18325.12 83
18326.40 115
18327.68 71
18328.96 107
18330.24 90
18331.52 71
18332.80 60
18334.08 88
18335.36 76
18336.64 97
18337.92 81
18339.20 100
18340.48 78
18341.76 72
18343.05 76
18344.33 80
18345.61 90
18346.89 84
18348.17 77
18349.45 70
18350.73 79
18352.01 62
18353.29 72
18354.57 81
18355.85 93
18357.13 85
18358.42 84
18359.70 91
18360.98 73
18362.26 76
18363.54 68
18364.82 69
18366.10 78
18367.38 71
18368.67 68
18369.95 81
18371.23 90
18372.51 68
18373.79 98
18375.07 87
18376.36 74
18377.64 91
18378.92 78
18380.20 75
18381.48 59
18382.77 84
18384.05 77
18385.33 67
18386.61 79
18387.89 70
18389.18 81
18390.46 76
18391.74 78
18393.02 82
18394.31 72
18395.59 75
18396.87 78
18398.15 83
18399.44 63
18400.72 57
18402.00 75
18403.28 97
18404.57 78
18405.85 76
18407.13 62
18408.41 67
18409.70 72
18410.98 80
18412.26 67
18413.55 65
18414.83 64
18416.11 73
18417.40 88
18418.68 63
18419.96 81
18421.25 75
18422.53 88
18423.81 63
18425.10 73
18426.38 66
18427.66 80
18428.95 92
18430.23 91
18431.51 74
18432.80 81
18434.08 74
18435.37 89
18436.65 80
18437.93 65
18439.22 63
18440.50 81
18441.79 76
18443.07 59
18444.35 76
18445.64 79
18446.92 84
18448.21 75
18449.49 79
18450.78 68
18452.06 72
18453.34 92
18454.63 79
18455.91 68
18457.20 80
18458.48 74
18459.77 80
18461.05 84
18462.34 73
18463.62 80
18464.91 82
18466.19 86
18467.48 77
18468.76 73
18470.05 69
18471.33 74
18472.62 81
18473.90 89
18475.19 69
18476.47 96
18477.76 100
18479.04 76
18480.33 98
18481.61 65
18482.90 78
18484.18 70
18485.47 80
18486.76 61
18488.04 58
18489.33 85
18490.61 79
18491.90 73
18493.18 66
18494.47 58
18495.76 95
18497.04 110
18498.33 73
18499.61 76
18500.90 76
18502.19 94
18503.47 98
18504.76 83
18506.05 65
18507.33 75
18508.62 93
18509.90 84
18511.19 69
18512.48 69
18513.76 72
18515.05 92
18516.34 101
18517.62 60
18518.91 74
18520.20 74
18521.48 87
18522.77 83
18524.06 80
18525.35 73
18526.63 77
18527.92 73
18529.21 69
18530.49 72
18531.78 70
18533.07 82
18534.36 81
18535.64 62
18536.93 64
18538.22 100
18539.50 82
18540.79 90
18542.08 74
18543.37 67
18544.66 92
18545.94 89
18547.23 71
18548.52 63
18549.81 76
18551.09 93
18552.38 69
18553.67 67
18554.96 70
18556.25 80
18557.53 88
18558.82 88
18560.11 83
18561.40 63
18562.69 87
18563.98 91
18565.26 74
18566.55 65
18567.84 79
18569.13 79
18570.42 83
18571.71 73
18572.99 93
18574.28 88
18575.57 88
18576.86 93
18578.15 82
18579.44 62
18580.73 70
18582.02 68
18583.31 69
18584.59 88
18585.88 64
18587.17 84
18588.46 85
18589.75 77
18591.04 61
18592.33 87
18593.62 89
18594.91 96
18596.20 94
18597.49 93
18598.78 79
18600.07 90
18601.36 70
18602.65 62
18603.94 79
18605.23 79
18606.52 102
18607.81 82
18609.09 79
18610.38 61
18611.67 86
18612.96 104
18614.25 65
18615.55 71
18616.84 93
18618.13 74
18619.42 80
18620.71 79
18622.00 59
18623.29 80
18624.58 101
18625.87 88
18627.16 80
18628.45 82
18629.74 70
18631.03 93
18632.32 74
18633.61 66
18634.90 92
18636.19 92
18637.48 69
18638.77 53
18640.07 64
18641.36 96
18642.65 83
18643.94 68
18645.23 88
18646.52 75
18647.81 81
18649.10 81
18650.40 93
18651.69 66
18652.98 64
18654.27 87
18655.56 115
18656.85 68
18658.14 80
18659.44 86
18660.73 71
18662.02 73
18663.31 59
18664.60 71
18665.89 82
18667.19 80
18668.48 66
18669.77 76
18671.06 86
18672.35 85
18673.65 71
18674.94 72
18676.23 75
18677.52 72
18678.82 99
18680.11 75
18681.40 58
18682.69 66
18683.99 74
18685.28 87
18686.57 62
18687.86 64
18689.16 84
18690.45 89
18691.74 62
18693.03 74
18694.33 77
18695.62 59
18696.91 72
18698.21 81
18699.50 87
18700.79 95
18702.09 90
18703.38 91
18704.67 89
18705.97 71
18707.26 77
18708.55 111
18709.85 70
18711.14 91
18712.43 71
18713.73 88
18715.02 68
18716.31 90
18717.61 76
18718.90 83
18720.19 75
18721.49 76
18722.78 79
18724.08 75
18725.37 61
18726.66 75
18727.96 79
18729.25 76
18730.55 90
18731.84 86
18733.13 112
18734.43 63
18735.72 66
18737.02 81
18738.31 72
18739.61 72
18740.90 95
18742.19 84
18743.49 72
18744.78 61
18746.08 52
18747.37 75
18748.67 74
18749.96 77
18751.26 71
18752.55 94
18753.85 87
18755.14 91
18756.44 61
18757.73 68
18759.03 82
18760.32 73
18761.62 71
18762.91 62
18764.21 60
18765.50 83
18766.80 81
18768.09 52
18769.39 79
18770.69 94
18771.98 75
18773.28 47
18774.57 60
18775.87 60
18777.16 78
18778.46 65
18779.76 84
18781.05 69
18782.35 76
18783.64 61
18784.94 80
18786.24 83
18787.53 71
18788.83 73
18790.12 74
18791.42 84
18792.72 72
18794.01 62
18795.31 74
18796.61 70
18797.90 83
18799.20 78
18800.49 74
18801.79 99
18803.09 88
18804.38 76
18805.68 64
18806.98 78
18808.28 90
18809.57 80
18810.87 87
18812.17 71
18813.46 99
18814.76 70
18816.06 79
18817.35 68
18818.65 57
18819.95 83
18821.25 79
18822.54 74
18823.84 86
18825.14 88
18826.44 79
18827.73 87
18829.03 65
18830.33 80
18831.63 63
18832.92 70
18834.22 57
18835.52 83
18836.82 80
18838.11 108
18839.41 88
18840.71 80
18842.01 73
18843.31 72
18844.60 69
18845.90 80
18847.20 78
18848.50 87
18849.80 84
18851.10 63
18852.39 72
18853.69 68
18854.99 73
18856.29 78
18857.59 77
18858.89 77
18860.18 77
18861.48 73
18862.78 78
18864.08 65
18865.38 84
18866.68 81
18867.98 76
18869.28 71
18870.58 71
18871.87 69
18873.17 68
18874.47 65
18875.77 67
18877.07 78
18878.37 55
18879.67 81
18880.97 83
18882.27 85
18883.57 72
18884.87 68
18886.17 84
18887.47 79
18888.77 82
18890.07 88
18891.36 72
18892.66 80
18893.96 84
18895.26 73
18896.56 70
18897.86 58
18899.16 88
18900.46 70
18901.76 73
18903.06 78
18904.36 75
18905.66 79
18906.96 79
18908.27 79
18909.57 70
18910.87 83
18912.17 78
18913.47 74
18914.77 59
18916.07 76
18917.37 63
18918.67 68
18919.97 67
18921.27 76
18922.57 83
18923.87 75
18925.17 93
18926.47 57
18927.77 86
18929.08 67
18930.38 77
18931.68 73
18932.98 68
18934.28 70
18935.58 63
18936.88 83
18938.18 81
18939.49 74
18940.79 58
18942.09 56
18943.39 84
18944.69 77
18945.99 66
18947.29 79
18948.60 70
18949.90 86
18951.20 78
18952.50 68
18953.80 68
18955.11 79
18956.41 70
18957.71 104
18959.01 97
18960.31 98
18961.62 84
18962.92 104
18964.22 81
18965.52 78
18966.82 78
18968.13 82
18969.43 71
18970.73 86
18972.03 74
18973.34 71
18974.64 66
18975.94 60
18977.24 88
18978.55 60
18979.85 84
18981.15 79
18982.46 63
18983.76 61
18985.06 73
18986.36 99
18987.67 66
18988.97 70
18990.27 64
18991.58 75
18992.88 72
18994.18 88
18995.49 58
18996.79 83
18998.09 85
18999.40 82
19000.70 56
19002.00 77
19003.31 72
19004.61 71
19005.91 67
19007.22 73
19008.52 80
19009.83 73
19011.13 66
19012.43 72
19013.74 80
19015.04 60
19016.34 74
19017.65 83
19018.95 65
19020.26 71
19021.56 55
19022.87 74
19024.17 78
19025.47 73
19026.78 68
19028.08 69
19029.39 73
19030.69 67
19032.00 62
19033.30 73
19034.61 51
19035.91 78
19037.22 61
19038.52 72
19039.82 69
19041.13 87
19042.43 74
19043.74 71
19045.04 69
19046.35 59
19047.65 65
19048.96 65
19050.26 67
19051.57 64
19052.88 82
19054.18 92
19055.49 89
19056.79 60
19058.10 75
19059.40 81
19060.71 52
19062.01 65
19063.32 75
19064.62 92
19065.93 75
19067.24 81
19068.54 68
19069.85 70
19071.15 76
19072.46 89
19073.77 56
19075.07 65
19076.38 75
19077.68 92
19078.99 62
19080.30 57
19081.60 77
19082.91 89
19084.22 95
19085.52 67
19086.83 80
19088.13 81
19089.44 80
19090.75 75
19092.05 88
19093.36 73
19094.67 81
19095.97 75
19097.28 80
19098.59 56
19099.90 67
19101.20 94
19102.51 102
19103.82 81
19105.12 71
19106.43 70
19107.74 86
19109.04 79
19110.35 76
19111.66 81
19112.97 93
19114.27 80
19115.58 67
19116.89 58
19118.20 62
19119.50 73
19120.81 68
19122.12 86
19123.43 77
19124.73 86
19126.04 85
19127.35 74
19128.66 83
19129.97 86
19131.27 78
19132.58 78
19133.89 76
19135.20 74
19136.51 79
19137.81 76
19139.12 74
19140.43 84
19141.74 85
19143.05 97
19144.36 98
19145.66 89
19146.97 76
19148.28 77
19149.59 75
19150.90 63
19152.21 74
19153.52 82
19154.83 80
19156.13 62
19157.44 75
19158.75 77
19160.06 88
19161.37 88
19162.68 69
19163.99 81
19165.30 79
19166.61 102
19167.92 73
19169.22 88
19170.53 87
19171.84 73
19173.15 78
19174.46 89
19175.77 77
19177.08 64
19178.39 76
19179.70 67
19181.01 66
19182.32 64
19183.63 66
19184.94 81
19186.25 61
19187.56 73
19188.87 68
19190.18 100
19191.49 77
19192.80 74
19194.11 68
19195.42 81
19196.73 77
19198.04 76
19199.35 85
19200.66 92
19201.97 66
19203.28 69
19204.59 77
19205.90 54
19207.21 60
19208.52 74
19209.83 89
19211.14 74
19212.46 68
19213.77 67
19215.08 81
19216.39 72
19217.70 73
19219.01 65
19220.32 85
19221.63 72
19222.94 77
19224.25 74
19225.57 71
19226.88 61
19228.19 85
19229.50 68
19230.81 63
19232.12 71
19233.43 68
19234.75 74
19236.06 66
19237.37 92
19238.68 86
19239.99 69
19241.30 99
19242.62 88
19243.93 71
19245.24 85
19246.55 74
19247.86 71
19249.18 76
19250.49 75
19251.80 67
19253.11 89
19254.42 93
19255.74 77
19257.05 88
19258.36 74
19259.67 67
19260.99 78
19262.30 82
19263.61 61
19264.92 78
19266.24 74
19267.55 78
19268.86 81
19270.17 75
19271.49 85
19272.80 94
19274.11 84
19275.42 64
19276.74 65
19278.05 68
19279.36 76
19280.68 70
19281.99 88
19283.30 81
19284.62 82
19285.93 94
19287.24 67
19288.56 70
19289.87 56
19291.18 78
19292.50 92
19293.81 92
19295.12 80
19296.44 72
19297.75 69
19299.06 77
19300.38 82
19301.69 86
19303.01 71
19304.32 83
19305.63 54
19306.95 69
19308.26 73
19309.58 60
19310.89 61
19312.20 73
19313.52 84
19314.83 76
19316.15 66
19317.46 78
19318.78 62
19320.09 69
19321.41 74
19322.72 66
19324.03 79
19325.35 75
19326.66 74
19327.98 70
19329.29 63
19330.61 68
19331.92 80
19333.24 67
19334.55 86
19335.87 84
19337.18 73
19338.50 70
19339.81 63
19341.13 80
19342.44 82
19343.76 70
19345.07 72
19346.39 56
19347.70 71
19349.02 44
19350.34 71
19351.65 65
19352.97 65
19354.28 71
19355.60 64
19356.91 70
19358.23 83
19359.54 61
19360.86 57
19362.18 77
19363.49 66
19364.81 54
19366.12 59
19367.44 73
19368.76 74
19370.07 80
19371.39 71
19372.71 75
19374.02 64
19375.34 83
19376.65 66
19377.97 89
19379.29 70
19380.60 66
19381.92 62
19383.24 64
19384.55 74
19385.87 67
19387.19 75
19388.50 80
19389.82 92
19391.14 86
19392.45 58
19393.77 66
19395.09 72
19396.41 55
19397.72 76
19399.04 72
19400.36 71
19401.67 64
19402.99 73
19404.31 59
19405.63 61
19406.94 65
19408.26 75
19409.58 94
19410.90 82
19412.21 82
19413.53 70
19414.85 68
19416.17 68
19417.48 79
19418.80 67
19420.12 63
19421.44 67
19422.76 82
19424.07 74
19425.39 66
19426.71 81
19428.03 55
19429.35 85
19430.66 70
19431.98 68
19433.30 68
19434.62 68
19435.94 70
19437.26 58
19438.57 75
19439.89 85
19441.21 60
19442.53 69
19443.85 67
19445.17 68
19446.49 79
19447.81 87
19449.12 99
19450.44 65
19451.76 58
19453.08 66
19454.40 85
19455.72 80
19457.04 82
19458.36 69
19459.68 78
19461.00 79
19462.32 69
19463.63 60
19464.95 63
19466.27 83
19467.59 62
19468.91 75
19470.23 82
19471.55 89
19472.87 73
19474.19 81
19475.51 77
19476.83 67
19478.15 79
19479.47 95
19480.79 66
19482.11 62
19483.43 62
19484.75 81
19486.07 91
19487.39 67
19488.71 75
19490.03 72
19491.35 84
19492.67 74
19493.99 71
19495.31 56
19496.63 85
19497.95 96
19499.27 74
19500.59 63
19501.91 69
19503.24 92
19504.56 84
19505.88 59
19507.20 53
19508.52 77
19509.84 86
19511.16 90
19512.48 64
19513.80 59
19515.12 70
19516.44 90
19517.77 79
19519.09 62
19520.41 48
19521.73 76
19523.05 77
19524.37 75
19525.69 67
19527.02 64
19528.34 70
19529.66 88
19530.98 73
19532.30 57
19533.62 62
19534.95 66
19536.27 75
19537.59 58
19538.91 69
19540.23 88
19541.56 77
19542.88 72
19544.20 61
19545.52 81
19546.84 71
19548.17 86
19549.49 50
19550.81 53
19552.13 53
19553.46 93
19554.78 79
19556.10 70
19557.42 75
19558.75 79
19560.07 75
19561.39 67
19562.71 86
19564.04 71
19565.36 74
19566.68 78
19568.00 67
19569.33 58
19570.65 59
19571.97 78
19573.30 76
19574.62 45
19575.94 73
19577.27 71
19578.59 96
19579.91 64
19581.24 54
19582.56 63
19583.88 83
19585.21 76
19586.53 62
19587.85 62
19589.18 58
19590.50 81
19591.82 84
19593.15 85
19594.47 71
19595.80 73
19597.12 76
19598.44 79
19599.77 75
19601.09 71
19602.42 74
19603.74 79
19605.06 58
19606.39 56
19607.71 70
19609.04 84
19610.36 53
19611.69 69
19613.01 72
19614.33 50
19615.66 65
19616.98 60
19618.31 69
19619.63 69
19620.96 64
19622.28 71
19623.61 69
19624.93 66
19626.26 58
19627.58 77
19628.91 66
19630.23 66
19631.56 72
19632.88 59
19634.21 55
19635.53 52
19636.86 85
19638.18 76
19639.51 65
19640.83 75
19642.16 78
19643.48 77
19644.81 67
19646.14 72
19647.46 73
19648.79 75
19650.11 60
19651.44 76
19652.76 76
19654.09 65
19655.42 67
19656.74 78
19658.07 48
19659.39 56
19660.72 83
19662.05 60
19663.37 51
19664.70 65
19666.02 76
19667.35 55
19668.68 53
19670.00 88
19671.33 78
19672.66 70
19673.98 79
19675.31 67
19676.64 64
19677.96 86
19679.29 54
19680.62 73
19681.94 64
19683.27 62
19684.60 71
19685.92 69
19687.25 75
19688.58 76
19689.90 79
19691.23 60
19692.56 64
19693.88 56
19695.21 65
19696.54 62
19697.87 67
19699.19 64
19700.52 77
19701.85 61
19703.18 78
19704.50 63
19705.83 51
19707.16 67
19708.49 73
19709.81 75
19711.14 74
19712.47 60
19713.80 59
19715.13 58
19716.45 82
19717.78 66
19719.11 71
19720.44 84
19721.77 69
19723.09 69
19724.42 65
19725.75 63
19727.08 80
19728.41 65
19729.74 74
19731.06 74
19732.39 55
19733.72 60
19735.05 61
19736.38 62
19737.71 76
19739.04 81
19740.36 69
19741.69 72
19743.02 63
19744.35 82
19745.68 67
19747.01 59
19748.34 61
19749.67 69
19751.00 81
19752.32 89
19753.65 61
19754.98 75
19756.31 71
19757.64 68
19758.97 66
19760.30 54
19761.63 62
19762.96 75
19764.29 69
19765.62 67
19766.95 73
19768.28 62
19769.61 71
19770.94 77
19772.27 64
19773.60 70
19774.93 72
19776.26 72
19777.59 52
19778.92 53
19780.25 72
19781.58 65
19782.91 60
19784.24 76
19785.57 72
19786.90 62
19788.23 62
19789.56 65
19790.89 72
19792.22 69
19793.55 67
19794.88 67
19796.21 62
19797.54 76
19798.87 67
19800.20 76
19801.53 74
19802.87 67
19804.20 66
19805.53 71
19806.86 66
19808.19 69
19809.52 79
19810.85 82
19812.18 72
19813.51 75
19814.85 87
19816.18 78
19817.51 71
19818.84 75
19820.17 63
19821.50 66
19822.83 52
19824.17 70
19825.50 73
19826.83 67
19828.16 70
19829.49 68
19830.82 77
19832.16 76
19833.49 78
19834.82 73
19836.15 71
19837.48 77
19838.82 76
19840.15 82
19841.48 60
19842.81 56
19844.14 71
19845.48 75
19846.81 81
19848.14 65
19849.47 70
19850.81 60
19852.14 58
19853.47 64
19854.80 58
19856.14 63
19857.47 78
19858.80 75
19860.14 56
19861.47 52
19862.80 66
19864.13 69
19865.47 81
19866.80 63
19868.13 50
19869.47 70
19870.80 85
19872.13 63
19873.47 61
19874.80 64
19876.13 70
19877.47 73
19878.80 51
19880.13 43
19881.47 53
19882.80 68
19884.13 57
19885.47 61
19886.80 67
19888.13 60
19889.47 61
19890.80 87
19892.14 89
19893.47 60
19894.80 84
19896.14 76
19897.47 86
19898.81 68
19900.14 62
19901.47 68
19902.81 75
19904.14 63
19905.48 75
19906.81 81
19908.15 73
19909.48 63
19910.81 72
19912.15 60
19913.48 70
19914.82 83
19916.15 69
19917.49 62
19918.82 53
19920.16 62
19921.49 57
19922.83 69
19924.16 48
19925.50 72
19926.83 61
19928.17 65
19929.50 54
19930.84 55
19932.17 70
19933.51 51
19934.84 61
19936.18 78
19937.51 76
19938.85 60
19940.18 59
19941.52 70
19942.86 70
19944.19 58
19945.53 68
19946.86 69
19948.20 63
19949.53 55
19950.87 61
19952.21 64
19953.54 72
19954.88 65
19956.21 67
19957.55 71
19958.89 65
19960.22 71
19961.56 67
19962.90 66
19964.23 58
19965.57 78
19966.90 67
19968.24 63
19969.58 55
19970.91 58
19972.25 74
19973.59 82
19974.92 60
19976.26 67
19977.60 88
19978.93 81
19980.27 72
19981.61 60
19982.94 68
19984.28 65
19985.62 91
19986.96 91
19988.29 64
19989.63 74
19990.97 72
19992.30 70
19993.64 76
19994.98 61
19996.32 69
19997.65 92
19998.99 74
20000.33 80
20001.67 50
20003.00 64
20004.34 63
20005.68 66
20007.02 59
20008.35 65
20009.69 92
20011.03 81
20012.37 76
20013.71 88
20015.04 78
20016.38 69
20017.72 83
20019.06 65
20020.40 80
20021.73 58
20023.07 67
20024.41 72
20025.75 80
20027.09 56
20028.43 65
20029.77 53
20031.10 69
20032.44 65
20033.78 69
20035.12 74
20036.46 72
20037.80 90
20039.14 62
20040.47 61
20041.81 51
20043.15 64
20044.49 69
20045.83 62
20047.17 62
20048.51 68
20049.85 63
20051.19 73
20052.53 49
20053.87 58
20055.21 81
20056.54 74
20057.88 73
20059.22 60
20060.56 64
20061.90 59
20063.24 74
20064.58 56
20065.92 56
20067.26 64
20068.60 65
20069.94 64
20071.28 64
20072.62 74
20073.96 83
20075.30 67
20076.64 58
20077.98 83
20079.32 65
20080.66 77
20082.00 85
20083.34 80
20084.68 66
20086.02 44
20087.36 69
20088.70 78
20090.04 68
20091.38 60
20092.73 64
20094.07 65
20095.41 70
20096.75 61
20098.09 72
20099.43 71
20100.77 70
20102.11 61
20103.45 58
20104.79 64
20106.13 68
20107.48 65
20108.82 68
20110.16 63
20111.50 77
20112.84 79
20114.18 62
20115.52 55
20116.86 58
20118.21 89
20119.55 74
20120.89 61
20122.23 67
20123.57 81
20124.91 75
20126.26 66
20127.60 62
20128.94 75
20130.28 69
20131.62 73
20132.96 56
20134.31 67
20135.65 43
