# Supplementary material for: MALDI-TOF MS typing enables the classification of brewing yeasts of the genus Saccharomyces to major beer styles
Source: PLoS One. 2017 Aug 9;12(8):e0181694. doi: 10.1371/journal.pone.0181694 (PMC5549903; doi:10.1371/journal.pone.0181694)
Supplement: S2 File — The directory includes 90 raw files and was zipped to “.zip”; the folder has three strains with 30 spectra per strain; S1 Text explains the raw files with an example and Table 1 represents the yeast strains used within the experiment. (ZIP) [file pone.0181694.s005.zip › 4-6/30254-165-OG-Koe-Ale-YPG-18h-E-E_2015-10-11__0_E6_1.dat]

2000.04 5017
2000.46 4784
2000.88 4706
2001.30 4623
2001.72 4680
2002.14 4921
2002.57 5015
2002.99 4793
2003.41 4669
2003.83 4409
2004.25 4716
2004.67 4780
2005.10 4718
2005.52 4667
2005.94 4792
2006.36 4987
2006.78 4604
2007.21 4629
2007.63 4750
2008.05 4893
2008.47 5164
2008.89 5207
2009.32 5150
2009.74 5230
2010.16 5104
2010.58 5106
2011.01 5135
2011.43 5384
2011.85 5229
2012.27 5255
2012.70 5327
2013.12 4990
2013.54 4899
2013.96 4724
2014.39 4986
2014.81 4844
2015.23 4651
2015.66 4654
2016.08 4626
2016.50 4573
2016.93 4752
2017.35 4731
2017.77 4619
2018.19 4650
2018.62 5123
2019.04 4921
2019.46 5176
2019.89 5026
2020.31 4962
2020.73 5416
2021.16 5610
2021.58 5654
2022.01 5225
2022.43 5258
2022.85 5374
2023.28 5253
2023.70 5121
2024.12 5023
2024.55 5022
2024.97 4673
2025.40 4815
2025.82 4951
2026.24 4543
2026.67 4680
2027.09 4888
2027.52 4812
2027.94 4848
2028.37 4793
2028.79 4484
2029.21 4711
2029.64 4598
2030.06 4588
2030.49 4576
2030.91 4785
2031.34 4741
2031.76 4909
2032.19 4854
2032.61 4912
2033.04 4977
2033.46 4818
2033.88 5145
2034.31 5127
2034.73 5064
2035.16 5289
2035.58 5499
2036.01 5460
2036.43 5375
2036.86 5271
2037.29 5163
2037.71 5340
2038.14 5099
2038.56 5136
2038.99 4734
2039.41 5017
2039.84 5196
2040.26 5146
2040.69 4950
2041.11 4875
2041.54 4770
2041.97 5148
2042.39 5007
2042.82 4908
2043.24 4873
2043.67 4854
2044.09 4538
2044.52 4731
2044.95 4524
2045.37 4621
2045.80 4607
2046.22 4595
2046.65 4769
2047.08 4731
2047.50 4662
2047.93 4605
2048.36 4620
2048.78 4421
2049.21 4590
2049.64 4734
2050.06 5025
2050.49 5047
2050.92 5043
2051.34 5048
2051.77 4783
2052.20 4929
2052.62 5166
2053.05 5046
2053.48 5029
2053.90 5047
2054.33 4912
2054.76 4592
2055.18 4592
2055.61 4539
2056.04 4371
2056.47 4585
2056.89 4734
2057.32 4549
2057.75 4506
2058.17 4657
2058.60 4547
2059.03 4635
2059.46 4735
2059.88 4697
2060.31 4713
2060.74 4573
2061.17 4773
2061.60 4629
2062.02 4735
2062.45 4966
2062.88 5126
2063.31 5021
2063.74 4898
2064.16 4769
2064.59 5232
2065.02 5202
2065.45 5254
2065.88 5107
2066.30 5378
2066.73 5487
2067.16 5386
2067.59 5366
2068.02 5339
2068.45 5211
2068.87 4983
2069.30 4911
2069.73 4863
2070.16 4932
2070.59 4846
2071.02 4904
2071.45 4942
2071.87 4720
2072.30 4605
2072.73 4698
2073.16 4870
2073.59 4660
2074.02 4766
2074.45 4548
2074.88 4619
2075.31 4602
2075.74 4909
2076.17 4912
2076.59 4807
2077.02 4505
2077.45 4809
2077.88 5071
2078.31 5295
2078.74 5091
2079.17 5037
2079.60 5107
2080.03 4828
2080.46 5015
2080.89 5113
2081.32 4875
2081.75 5162
2082.18 5417
2082.61 5402
2083.04 5280
2083.47 5040
2083.90 5082
2084.33 5101
2084.76 5040
2085.19 5088
2085.62 4817
2086.05 4645
2086.48 4751
2086.91 4579
2087.34 4594
2087.77 4752
2088.20 4661
2088.63 4725
2089.06 4883
2089.49 4851
2089.93 5126
2090.36 5136
2090.79 5065
2091.22 5053
2091.65 5039
2092.08 4867
2092.51 5104
2092.94 5019
2093.37 4847
2093.80 4861
2094.23 4731
2094.67 4997
2095.10 4756
2095.53 4597
2095.96 4685
2096.39 4623
2096.82 4632
2097.25 4763
2097.68 4548
2098.12 4428
2098.55 4415
2098.98 4572
2099.41 4596
2099.84 4724
2100.27 4710
2100.71 4922
2101.14 4636
2101.57 4588
2102.00 4491
2102.43 4587
2102.87 4571
2103.30 4222
2103.73 4454
2104.16 4506
2104.59 4669
2105.03 4533
2105.46 4877
2105.89 4841
2106.32 5019
2106.76 5002
2107.19 5006
2107.62 5155
2108.05 5117
2108.49 4939
2108.92 4698
2109.35 4769
2109.78 5212
2110.22 5107
2110.65 4890
2111.08 4962
2111.52 4494
2111.95 4641
2112.38 4560
2112.81 4641
2113.25 4738
2113.68 4591
2114.11 4415
2114.55 4384
2114.98 4488
2115.41 4544
2115.85 4558
2116.28 4463
2116.71 4371
2117.15 4486
2117.58 4632
2118.01 4582
2118.45 4575
2118.88 4409
2119.32 4425
2119.75 4532
2120.18 4489
2120.62 4519
2121.05 4482
2121.48 4472
2121.92 4594
2122.35 4547
2122.79 4654
2123.22 4384
2123.65 4515
2124.09 5061
2124.52 4782
2124.96 4975
2125.39 5193
2125.83 4932
2126.26 4971
2126.70 4718
2127.13 4793
2127.56 4613
2128.00 4617
2128.43 4642
2128.87 4480
2129.30 4406
2129.74 4695
2130.17 4458
2130.61 4463
2131.04 4659
2131.48 4542
2131.91 4417
2132.35 4700
2132.78 4635
2133.22 4927
2133.65 4554
2134.09 4575
2134.52 4642
2134.96 4780
2135.39 4845
2135.83 5025
2136.26 5301
2136.70 5161
2137.14 5323
2137.57 5314
2138.01 5094
2138.44 4978
2138.88 5488
2139.31 5432
2139.75 5262
2140.19 5063
2140.62 4978
2141.06 4716
2141.49 4789
2141.93 4473
2142.37 4535
2142.80 4474
2143.24 4488
2143.67 4499
2144.11 4471
2144.55 4317
2144.98 4143
2145.42 4152
2145.86 4311
2146.29 4491
2146.73 4560
2147.16 4689
2147.60 4467
2148.04 4780
2148.47 4897
2148.91 4728
2149.35 4688
2149.79 4765
2150.22 4846
2150.66 4927
2151.10 5112
2151.53 5490
2151.97 5505
2152.41 5168
2152.84 5019
2153.28 5167
2153.72 4695
2154.16 4591
2154.59 4730
2155.03 4969
2155.47 4623
2155.91 4818
2156.34 4749
2156.78 4570
2157.22 4658
2157.66 4626
2158.09 4470
2158.53 4518
2158.97 4732
2159.41 4615
2159.84 4881
2160.28 4840
2160.72 4973
2161.16 5011
2161.60 4888
2162.03 4619
2162.47 4779
2162.91 4935
2163.35 4679
2163.79 4598
2164.22 4673
2164.66 4882
2165.10 4841
2165.54 4661
2165.98 4708
2166.42 4941
2166.86 4697
2167.29 4781
2167.73 4519
2168.17 4714
2168.61 5124
2169.05 4822
2169.49 4574
2169.93 4964
2170.37 5071
2170.80 5274
2171.24 5225
2171.68 4804
2172.12 4903
2172.56 4862
2173.00 4772
2173.44 5052
2173.88 5024
2174.32 4854
2174.76 4589
2175.20 4885
2175.64 4983
2176.08 5017
2176.51 5010
2176.95 5089
2177.39 5568
2177.83 5446
2178.27 5626
2178.71 5624
2179.15 5358
2179.59 5375
2180.03 5568
2180.47 5449
2180.91 5196
2181.35 4941
2181.79 5054
2182.23 4987
2182.67 4849
2183.11 4889
2183.55 4789
2183.99 4548
2184.43 4539
2184.87 4573
2185.31 4661
2185.76 4598
2186.20 4387
2186.64 4521
2187.08 4716
2187.52 4699
2187.96 4600
2188.40 4683
2188.84 4703
2189.28 4831
2189.72 4924
2190.16 5162
2190.60 4818
2191.04 4855
2191.49 5168
2191.93 4883
2192.37 5095
2192.81 5159
2193.25 4889
2193.69 4811
2194.13 4832
2194.57 4906
2195.02 4976
2195.46 4955
2195.90 4617
2196.34 4856
2196.78 5061
2197.22 5180
2197.66 5020
2198.11 5267
2198.55 5234
2198.99 5097
2199.43 5028
2199.87 4995
2200.32 4771
2200.76 4849
2201.20 4796
2201.64 4560
2202.08 4722
2202.53 4572
2202.97 4619
2203.41 4578
2203.85 4639
2204.29 4555
2204.74 4556
2205.18 4733
2205.62 4815
2206.06 4698
2206.51 4993
2206.95 5061
2207.39 4955
2207.83 5042
2208.28 5017
2208.72 5173
2209.16 5126
2209.61 5039
2210.05 5121
2210.49 5032
2210.93 5062
2211.38 5090
2211.82 5113
2212.26 5086
2212.71 5065
2213.15 4988
2213.59 5088
2214.04 5093
2214.48 5180
2214.92 4876
2215.37 4967
2215.81 5276
2216.25 5123
2216.70 4974
2217.14 4597
2217.59 4598
2218.03 4671
2218.47 4384
2218.92 4501
2219.36 4590
2219.80 4565
2220.25 4599
2220.69 4628
2221.14 4794
2221.58 4626
2222.02 4647
2222.47 4665
2222.91 4681
2223.36 4711
2223.80 4896
2224.25 4764
2224.69 4741
2225.13 5019
2225.58 4942
2226.02 4987
2226.47 4833
2226.91 4849
2227.36 5113
2227.80 5172
2228.25 5277
2228.69 5301
2229.14 5461
2229.58 5649
2230.03 5687
2230.47 5431
2230.92 5433
2231.36 5691
2231.81 5357
2232.25 5681
2232.70 5819
2233.14 5790
2233.59 5977
2234.03 6034
2234.48 6205
2234.92 5888
2235.37 5921
2235.81 6121
2236.26 5929
2236.70 5414
2237.15 5540
2237.60 5670
2238.04 5597
2238.49 5023
2238.93 5362
2239.38 5115
2239.83 4992
2240.27 5056
2240.72 4619
2241.16 4664
2241.61 4731
2242.06 4646
2242.50 4698
2242.95 4469
2243.39 4327
2243.84 4294
2244.29 4087
2244.73 4179
2245.18 4454
2245.63 4444
2246.07 4227
2246.52 4350
2246.97 4287
2247.41 4323
2247.86 4319
2248.31 4379
2248.75 4404
2249.20 4302
2249.65 4395
2250.09 4303
2250.54 4490
2250.99 4447
2251.43 4404
2251.88 4555
2252.33 4631
2252.78 4623
2253.22 4707
2253.67 4570
2254.12 4537
2254.56 4453
2255.01 4356
2255.46 4398
2255.91 4586
2256.35 4533
2256.80 4668
2257.25 4425
2257.70 4354
2258.14 4453
2258.59 4527
2259.04 4550
2259.49 4485
2259.94 4231
2260.38 4522
2260.83 4694
2261.28 4521
2261.73 4418
2262.18 4494
2262.62 4561
2263.07 4747
2263.52 4744
2263.97 4785
2264.42 4673
2264.87 4690
2265.31 4832
2265.76 4740
2266.21 4598
2266.66 4466
2267.11 4424
2267.56 4733
2268.01 4498
2268.45 4732
2268.90 4986
2269.35 4963
2269.80 4988
2270.25 5147
2270.70 5260
2271.15 5364
2271.60 5587
2272.05 5463
2272.49 5520
2272.94 5411
2273.39 5314
2273.84 5526
2274.29 5317
2274.74 5231
2275.19 5172
2275.64 5120
2276.09 5002
2276.54 4816
2276.99 4697
2277.44 4749
2277.89 4609
2278.34 4687
2278.79 4670
2279.24 4478
2279.69 4523
2280.14 4410
2280.59 4516
2281.04 4337
2281.49 4561
2281.94 4385
2282.39 4383
2282.84 4401
2283.29 4513
2283.74 4550
2284.19 4476
2284.64 4511
2285.09 4539
2285.54 4330
2285.99 4466
2286.44 4401
2286.89 4371
2287.34 4458
2287.79 4746
2288.24 5097
2288.69 5354
2289.14 5350
2289.59 5458
2290.05 5954
2290.50 5987
2290.95 6303
2291.40 6571
2291.85 7049
2292.30 7383
2292.75 7310
2293.20 7113
2293.65 7391
2294.11 7269
2294.56 7199
2295.01 6986
2295.46 6515
2295.91 6345
2296.36 6245
2296.81 5673
2297.27 5675
2297.72 5426
2298.17 5159
2298.62 4999
2299.07 4982
2299.52 5061
2299.98 4828
2300.43 4860
2300.88 4440
2301.33 4323
2301.78 4563
2302.24 4729
2302.69 4451
2303.14 4427
2303.59 4392
2304.04 4253
2304.50 4679
2304.95 4437
2305.40 4473
2305.85 4384
2306.31 4097
2306.76 4350
2307.21 4495
2307.66 4420
2308.12 4464
2308.57 4849
2309.02 5060
2309.48 4851
2309.93 5263
2310.38 5584
2310.83 5572
2311.29 5666
2311.74 5757
2312.19 5876
2312.65 6061
2313.10 5905
2313.55 5571
2314.01 5487
2314.46 5449
2314.91 5288
2315.37 5164
2315.82 4868
2316.27 4642
2316.73 4541
2317.18 4743
2317.63 4511
2318.09 4786
2318.54 4924
2318.99 5010
2319.45 5059
2319.90 4940
2320.36 4984
2320.81 5154
2321.26 4967
2321.72 4951
2322.17 4912
2322.63 4843
2323.08 5047
2323.53 4970
2323.99 4789
2324.44 4755
2324.90 4569
2325.35 4841
2325.80 4940
2326.26 4811
2326.71 4536
2327.17 4896
2327.62 4814
2328.08 5002
2328.53 5454
2328.99 4909
2329.44 5002
2329.90 5227
2330.35 5327
2330.81 5156
2331.26 5426
2331.72 5492
2332.17 5424
2332.63 5238
2333.08 5369
2333.54 5134
2333.99 4773
2334.45 4886
2334.90 5039
2335.36 4893
2335.81 5025
2336.27 4674
2336.72 4552
2337.18 4610
2337.63 4605
2338.09 4483
2338.55 4471
2339.00 4426
2339.46 4367
2339.91 4593
2340.37 4557
2340.82 4422
2341.28 4398
2341.74 4551
2342.19 4522
2342.65 4560
2343.10 4279
2343.56 4318
2344.02 4518
2344.47 4325
2344.93 4236
2345.39 4401
2345.84 4514
2346.30 4405
2346.75 4242
2347.21 4490
2347.67 4548
2348.12 4906
2348.58 4952
2349.04 4992
2349.49 4909
2349.95 5013
2350.41 5184
2350.86 5218
2351.32 4944
2351.78 4955
2352.23 4867
2352.69 4645
2353.15 4644
2353.61 4814
2354.06 4817
2354.52 4701
2354.98 4640
2355.43 4610
2355.89 5013
2356.35 4650
2356.81 4861
2357.26 4643
2357.72 4544
2358.18 4430
2358.64 4591
2359.09 4569
2359.55 4845
2360.01 4816
2360.47 4694
2360.93 5042
2361.38 5058
2361.84 4889
2362.30 4967
2362.76 4829
2363.22 4845
2363.67 4954
2364.13 5180
2364.59 4933
2365.05 4648
2365.51 4857
2365.96 4580
2366.42 4811
2366.88 4994
2367.34 5046
2367.80 4939
2368.26 4777
2368.72 4765
2369.17 4926
2369.63 5005
2370.09 4903
2370.55 4911
2371.01 4840
2371.47 4696
2371.93 4673
2372.39 4744
2372.84 4867
2373.30 4866
2373.76 4661
2374.22 4622
2374.68 4881
2375.14 4930
2375.60 5038
2376.06 4801
2376.52 4936
2376.98 4862
2377.44 5023
2377.90 5301
2378.36 5184
2378.81 5287
2379.27 5060
2379.73 4850
2380.19 4798
2380.65 4702
2381.11 4837
2381.57 4621
2382.03 4494
2382.49 4651
2382.95 4713
2383.41 4631
2383.87 4381
2384.33 4773
2384.79 4879
2385.25 4707
2385.71 4654
2386.17 4497
2386.63 4668
2387.09 4671
2387.55 4611
2388.01 4663
2388.48 4753
2388.94 4587
2389.40 4694
2389.86 4884
2390.32 4956
2390.78 5012
2391.24 4983
2391.70 5066
2392.16 4922
2392.62 4925
2393.08 5055
2393.54 5004
2394.00 4880
2394.47 4927
2394.93 4846
2395.39 4966
2395.85 4774
2396.31 4671
2396.77 4583
2397.23 4575
2397.69 4781
2398.16 4594
2398.62 4573
2399.08 4662
2399.54 4709
2400.00 4679
2400.46 4607
2400.92 4454
2401.39 4500
2401.85 4496
2402.31 4713
2402.77 4390
2403.23 4384
2403.70 4455
2404.16 4263
2404.62 4265
2405.08 4493
2405.54 4513
2406.01 4358
2406.47 4292
2406.93 4472
2407.39 4441
2407.86 4402
2408.32 4494
2408.78 4245
2409.24 4270
2409.71 4477
2410.17 4627
2410.63 4466
2411.09 4345
2411.56 4236
2412.02 4263
2412.48 4426
2412.94 4355
2413.41 4140
2413.87 4130
2414.33 4278
2414.80 4596
2415.26 4376
2415.72 4407
2416.19 4642
2416.65 4766
2417.11 4780
2417.57 4922
2418.04 4737
2418.50 4863
2418.96 5068
2419.43 4974
2419.89 5011
2420.36 4861
2420.82 4863
2421.28 4683
2421.75 4704
2422.21 4728
2422.67 4570
2423.14 4479
2423.60 4585
2424.07 4559
2424.53 4560
2424.99 4417
2425.46 4564
2425.92 4493
2426.39 4309
2426.85 4318
2427.31 4202
2427.78 4445
2428.24 4469
2428.71 4421
2429.17 4208
2429.64 4422
2430.10 4490
2430.56 4041
2431.03 4229
2431.49 4407
2431.96 4195
2432.42 4202
2432.89 4153
2433.35 4319
2433.82 4046
2434.28 4304
2434.75 4370
2435.21 4434
2435.68 4506
2436.14 4199
2436.61 4160
2437.07 4442
2437.54 4396
2438.00 4350
2438.47 4361
2438.93 4652
2439.40 4490
2439.86 4332
2440.33 4370
2440.80 4588
2441.26 4744
2441.73 4707
2442.19 5024
2442.66 5021
2443.12 4791
2443.59 4764
2444.06 4778
2444.52 5119
2444.99 4949
2445.45 4879
2445.92 4567
2446.38 4577
2446.85 4476
2447.32 4557
2447.78 4517
2448.25 4580
2448.72 4553
2449.18 4376
2449.65 4249
2450.11 4422
2450.58 4483
2451.05 4479
2451.51 4514
2451.98 4332
2452.45 4173
2452.91 4270
2453.38 4352
2453.85 4581
2454.31 4590
2454.78 4506
2455.25 4685
2455.71 4435
2456.18 4505
2456.65 4604
2457.12 4578
2457.58 4571
2458.05 4457
2458.52 4547
2458.98 4556
2459.45 4289
2459.92 4152
2460.39 4271
2460.85 4042
2461.32 4293
2461.79 4459
2462.26 4309
2462.72 4103
2463.19 4319
2463.66 4239
2464.13 4080
2464.59 4317
2465.06 4369
2465.53 4047
2466.00 4122
2466.47 4253
2466.93 4121
2467.40 4117
2467.87 4138
2468.34 4139
2468.81 4481
2469.27 4263
2469.74 4416
2470.21 4052
2470.68 4019
2471.15 4201
2471.62 4262
2472.09 4354
2472.55 4256
2473.02 4162
2473.49 4548
2473.96 4492
2474.43 4146
2474.90 4317
2475.37 4305
2475.83 4157
2476.30 4162
2476.77 4069
2477.24 4354
2477.71 4276
2478.18 4397
2478.65 4159
2479.12 4237
2479.59 4521
2480.06 4314
2480.53 4350
2480.99 4219
2481.46 4195
2481.93 4294
2482.40 4447
2482.87 4520
2483.34 4477
2483.81 4291
2484.28 4031
2484.75 4180
2485.22 4227
2485.69 4179
2486.16 4186
2486.63 4177
2487.10 4162
2487.57 4211
2488.04 4440
2488.51 4622
2488.98 4557
2489.45 4453
2489.92 4179
2490.39 4483
2490.86 4617
2491.33 4772
2491.80 4652
2492.27 4650
2492.74 4782
2493.21 4772
2493.68 5242
2494.15 4987
2494.62 5075
2495.10 5137
2495.57 5410
2496.04 5405
2496.51 5190
2496.98 5426
2497.45 5220
2497.92 5125
2498.39 5120
2498.86 5027
2499.33 5116
2499.80 4820
2500.28 4615
2500.75 4579
2501.22 4384
2501.69 4344
2502.16 4366
2502.63 4100
2503.10 3978
2503.57 3910
2504.05 3992
2504.52 3945
2504.99 4024
2505.46 4074
2505.93 4063
2506.40 4125
2506.88 4236
2507.35 4105
2507.82 4136
2508.29 3905
2508.76 4060
2509.24 4137
2509.71 4065
2510.18 4212
2510.65 4340
2511.12 4335
2511.60 4181
2512.07 4131
2512.54 4443
2513.01 4366
2513.49 4440
2513.96 4430
2514.43 4227
2514.90 4558
2515.38 4453
2515.85 4318
2516.32 4516
2516.79 4571
2517.27 4610
2517.74 4644
2518.21 4582
2518.68 4787
2519.16 4881
2519.63 4735
2520.10 4625
2520.58 4589
2521.05 4772
2521.52 4726
2522.00 4722
2522.47 4711
2522.94 4912
2523.42 4677
2523.89 4516
2524.36 4308
2524.84 4713
2525.31 4687
2525.78 4650
2526.26 4327
2526.73 4739
2527.20 4807
2527.68 4746
2528.15 4682
2528.63 4870
2529.10 4791
2529.57 5049
2530.05 5034
2530.52 4908
2531.00 4934
2531.47 4729
2531.94 4576
2532.42 4772
2532.89 4617
2533.37 4587
2533.84 4647
2534.32 4462
2534.79 4489
2535.26 4636
2535.74 4296
2536.21 4123
2536.69 4497
2537.16 4562
2537.64 4545
2538.11 4402
2538.59 4279
2539.06 4174
2539.54 4246
2540.01 4250
2540.49 4432
2540.96 4182
2541.44 4226
2541.91 4522
2542.39 4332
2542.86 4536
2543.34 4315
2543.81 4160
2544.29 4394
2544.76 4420
2545.24 4310
2545.71 4306
2546.19 4300
2546.66 4659
2547.14 4454
2547.61 4465
2548.09 4407
2548.57 4257
2549.04 4507
2549.52 4446
2549.99 4451
2550.47 4243
2550.95 4466
2551.42 4528
2551.90 4273
2552.37 4486
2552.85 4559
2553.33 4761
2553.80 4760
2554.28 4787
2554.75 4640
2555.23 4616
2555.71 4429
2556.18 4498
2556.66 4810
2557.14 4673
2557.61 4415
2558.09 4396
2558.57 4578
2559.04 4654
2559.52 4352
2560.00 4511
2560.47 4508
2560.95 4587
2561.43 4469
2561.90 4409
2562.38 4498
2562.86 4344
2563.33 4506
2563.81 4740
2564.29 4513
2564.77 4286
2565.24 4270
2565.72 4155
2566.20 4025
2566.68 4027
2567.15 4211
2567.63 4054
2568.11 4146
2568.59 4150
2569.06 4011
2569.54 3880
2570.02 4008
2570.50 4082
2570.97 4098
2571.45 3957
2571.93 4061
2572.41 4233
2572.89 3941
2573.36 3971
2573.84 4017
2574.32 4347
2574.80 4294
2575.28 3949
2575.75 3968
2576.23 3863
2576.71 3946
2577.19 3786
2577.67 3933
2578.15 4204
2578.62 3975
2579.10 3856
2579.58 4059
2580.06 4051
2580.54 3961
2581.02 4073
2581.50 4055
2581.97 4136
2582.45 4263
2582.93 4095
2583.41 4167
2583.89 4074
2584.37 4074
2584.85 4082
2585.33 3965
2585.81 3854
2586.29 4024
2586.77 4217
2587.24 4105
2587.72 4356
2588.20 4130
2588.68 4316
2589.16 4314
2589.64 4430
2590.12 4225
2590.60 4262
2591.08 4290
2591.56 4363
2592.04 4520
2592.52 4457
2593.00 4461
2593.48 4410
2593.96 4507
2594.44 4471
2594.92 4539
2595.40 4506
2595.88 4618
2596.36 4511
2596.84 4610
2597.32 4297
2597.80 4535
2598.28 4344
2598.76 3980
2599.24 4057
2599.72 3974
2600.20 4140
2600.68 4061
2601.16 3854
2601.64 3967
2602.12 4039
2602.61 4203
2603.09 3984
2603.57 3752
2604.05 3864
2604.53 3973
2605.01 3943
2605.49 3728
2605.97 4014
2606.45 3938
2606.93 4098
2607.42 4146
2607.90 4141
2608.38 4171
2608.86 4167
2609.34 4112
2609.82 4255
2610.30 4086
2610.78 4179
2611.27 4041
2611.75 4184
2612.23 4199
2612.71 4261
2613.19 4066
2613.67 4233
2614.16 4465
2614.64 4338
2615.12 4302
2615.60 4078
2616.08 4152
2616.57 4384
2617.05 4494
2617.53 4476
2618.01 4354
2618.49 4318
2618.98 4628
2619.46 4898
2619.94 4822
2620.42 4784
2620.91 4570
2621.39 4657
2621.87 4707
2622.35 4430
2622.84 4269
2623.32 4263
2623.80 4088
2624.28 4245
2624.77 4080
2625.25 4108
2625.73 4002
2626.21 3978
2626.70 4274
2627.18 4373
2627.66 4191
2628.15 4135
2628.63 4591
2629.11 4376
2629.60 4459
2630.08 4573
2630.56 4551
2631.05 4602
2631.53 4604
2632.01 4642
2632.50 4708
2632.98 4916
2633.46 5075
2633.95 5019
2634.43 4832
2634.91 4964
2635.40 4994
2635.88 4915
2636.37 4831
2636.85 4519
2637.33 4456
2637.82 4431
2638.30 4247
2638.79 4284
2639.27 4169
2639.75 3939
2640.24 4105
2640.72 4054
2641.21 4176
2641.69 3979
2642.18 4068
2642.66 4126
2643.14 4281
2643.63 4158
2644.11 4056
2644.60 4371
2645.08 4071
2645.57 4132
2646.05 3967
2646.54 3871
2647.02 4091
2647.51 4217
2647.99 4487
2648.48 4493
2648.96 4054
2649.45 4162
2649.93 4362
2650.42 4354
2650.90 4546
2651.39 4496
2651.87 4439
2652.36 4401
2652.84 4224
2653.33 4229
2653.81 4246
2654.30 4387
2654.78 4494
2655.27 4601
2655.76 4436
2656.24 4439
2656.73 4305
2657.21 4312
2657.70 4248
2658.18 4187
2658.67 4420
2659.16 4562
2659.64 4334
2660.13 4338
2660.61 4474
2661.10 4295
2661.59 4250
2662.07 4249
2662.56 4359
2663.05 4184
2663.53 4230
2664.02 3934
2664.50 4170
2664.99 4010
2665.48 3991
2665.96 4170
2666.45 4125
2666.94 3937
2667.42 3987
2667.91 4135
2668.40 4082
2668.88 3965
2669.37 3749
2669.86 3847
2670.34 3841
2670.83 3897
2671.32 3964
2671.81 4154
2672.29 4052
2672.78 4249
2673.27 4352
2673.75 4471
2674.24 4800
2674.73 5105
2675.22 4939
2675.70 4990
2676.19 5522
2676.68 5426
2677.17 5259
2677.65 5642
2678.14 5700
2678.63 5358
2679.12 5398
2679.61 5295
2680.09 5130
2680.58 4942
2681.07 4727
2681.56 4532
2682.04 4296
2682.53 4386
2683.02 4296
2683.51 4109
2684.00 4105
2684.49 3785
2684.97 4020
2685.46 4015
2685.95 4126
2686.44 4226
2686.93 4320
2687.42 4306
2687.90 4061
2688.39 4184
2688.88 3974
2689.37 4127
2689.86 4160
2690.35 3956
2690.84 4029
2691.33 3862
2691.81 3708
2692.30 3744
2692.79 3971
2693.28 3848
2693.77 3873
2694.26 3864
2694.75 3895
2695.24 3850
2695.73 4000
2696.22 3901
2696.71 4213
2697.20 3960
2697.68 3865
2698.17 3757
2698.66 3817
2699.15 3951
2699.64 3835
2700.13 3754
2700.62 4043
2701.11 4382
2701.60 3958
2702.09 3906
2702.58 3996
2703.07 4052
2703.56 3992
2704.05 4207
2704.54 4155
2705.03 4382
2705.52 4356
2706.01 4427
2706.50 4290
2706.99 4161
2707.48 4317
2707.97 4075
2708.46 4149
2708.95 4182
2709.44 3839
2709.93 3939
2710.43 3993
2710.92 3999
2711.41 3900
2711.90 3887
2712.39 3933
2712.88 3928
2713.37 3858
2713.86 3782
2714.35 4224
2714.84 4278
2715.33 4233
2715.82 4072
2716.32 4120
2716.81 4061
2717.30 4106
2717.79 4225
2718.28 4024
2718.77 3964
2719.26 4204
2719.76 4028
2720.25 3979
2720.74 3972
2721.23 3762
2721.72 3687
2722.21 3779
2722.70 3803
2723.20 3868
2723.69 3776
2724.18 3905
2724.67 4102
2725.16 4004
2725.66 3901
2726.15 3889
2726.64 3963
2727.13 4003
2727.62 3675
2728.12 3769
2728.61 3650
2729.10 3904
2729.59 3837
2730.09 3881
2730.58 3758
2731.07 4008
2731.56 3980
2732.06 3847
2732.55 4029
2733.04 4254
2733.53 4282
2734.03 4133
2734.52 4372
2735.01 4588
2735.50 4551
2736.00 4456
2736.49 4266
2736.98 4537
2737.48 4223
2737.97 4237
2738.46 4094
2738.96 3972
2739.45 4120
2739.94 4132
2740.44 3928
2740.93 4113
2741.42 4204
2741.92 4039
2742.41 4009
2742.90 4110
2743.40 3968
2743.89 4106
2744.38 3926
2744.88 3881
2745.37 3952
2745.86 4060
2746.36 4095
2746.85 4094
2747.35 3895
2747.84 3813
2748.33 3665
2748.83 3779
2749.32 3935
2749.82 3676
2750.31 3793
2750.81 3790
2751.30 3764
2751.79 3807
2752.29 3729
2752.78 3746
2753.28 3909
2753.77 3948
2754.27 4293
2754.76 4146
2755.26 4041
2755.75 3976
2756.24 4142
2756.74 4002
2757.23 3909
2757.73 4040
2758.22 4044
2758.72 4213
2759.21 4205
2759.71 4087
2760.20 4349
2760.70 4108
2761.19 4186
2761.69 4237
2762.19 3949
2762.68 4127
2763.18 4131
2763.67 3974
2764.17 4278
2764.66 4387
2765.16 4094
2765.65 4085
2766.15 4102
2766.64 3898
2767.14 4101
2767.64 4385
2768.13 4209
2768.63 4194
2769.12 4066
2769.62 3910
2770.12 4025
2770.61 4070
2771.11 4036
2771.60 4108
2772.10 3980
2772.60 4094
2773.09 4007
2773.59 4174
2774.08 4430
2774.58 4533
2775.08 4595
2775.57 4994
2776.07 5301
2776.57 5461
2777.06 5555
2777.56 5985
2778.06 6165
2778.55 6116
2779.05 6383
2779.55 6318
2780.04 6199
2780.54 5969
2781.04 5613
2781.54 5231
2782.03 5097
2782.53 4954
2783.03 4651
2783.52 4387
2784.02 4468
2784.52 4403
2785.02 4270
2785.51 4179
2786.01 4195
2786.51 4305
2787.01 3993
2787.50 4031
2788.00 3922
2788.50 3771
2789.00 3931
2789.49 3879
2789.99 3763
2790.49 3853
2790.99 3844
2791.48 3918
2791.98 3849
2792.48 3892
2792.98 3754
2793.48 3832
2793.97 3828
2794.47 3699
2794.97 3818
2795.47 3973
2795.97 4094
2796.47 3989
2796.96 4129
2797.46 3846
2797.96 3925
2798.46 4212
2798.96 4248
2799.46 3988
2799.96 4351
2800.45 4139
2800.95 3905
2801.45 3922
2801.95 3974
2802.45 3730
2802.95 3786
2803.45 3810
2803.95 3809
2804.45 3814
2804.94 3801
2805.44 3889
2805.94 3797
2806.44 3776
2806.94 3963
2807.44 4058
2807.94 4142
2808.44 4261
2808.94 4271
2809.44 4220
2809.94 4260
2810.44 4306
2810.94 4570
2811.44 4673
2811.94 4731
2812.44 4678
2812.94 4821
2813.44 4656
2813.94 4487
2814.44 4539
2814.94 4685
2815.44 4479
2815.94 4330
2816.44 4325
2816.94 4330
2817.44 4362
2817.94 4374
2818.44 4225
2818.94 4082
2819.44 3918
2819.94 3814
2820.44 3981
2820.94 4069
2821.44 3903
2821.94 3858
2822.44 4073
2822.94 3913
2823.44 3578
2823.94 3859
2824.44 4051
2824.94 3867
2825.45 3711
2825.95 3667
2826.45 3645
2826.95 3622
2827.45 3659
2827.95 3949
2828.45 3714
2828.95 3877
2829.45 3973
2829.96 3790
2830.46 3511
2830.96 3580
2831.46 3932
2831.96 4016
2832.46 3726
2832.96 3660
2833.47 3943
2833.97 3959
2834.47 3996
2834.97 3941
2835.47 3923
2835.97 3905
2836.48 3998
2836.98 3905
2837.48 3998
2837.98 4366
2838.48 4098
2838.99 4025
2839.49 4271
2839.99 4213
2840.49 4224
2841.00 3990
2841.50 3798
2842.00 3826
2842.50 3768
2843.01 3620
2843.51 3976
2844.01 3912
2844.51 3983
2845.02 3801
2845.52 3854
2846.02 3976
2846.52 3854
2847.03 4210
2847.53 4259
2848.03 4196
2848.54 4370
2849.04 4419
2849.54 4799
2850.04 4511
2850.55 4555
2851.05 4715
2851.55 4780
2852.06 4643
2852.56 4373
2853.06 4546
2853.57 4279
2854.07 4160
2854.57 4468
2855.08 4325
2855.58 4246
2856.09 4285
2856.59 3954
2857.09 4114
2857.60 4073
2858.10 4048
2858.60 3964
2859.11 3939
2859.61 3878
2860.12 3922
2860.62 3966
2861.12 3897
2861.63 3911
2862.13 3906
2862.64 3940
2863.14 3961
2863.65 3925
2864.15 4151
2864.65 3824
2865.16 3936
2865.66 3949
2866.17 3870
2866.67 3786
2867.18 3622
2867.68 3599
2868.19 3647
2868.69 3990
2869.20 3979
2869.70 3809
2870.21 3783
2870.71 3927
2871.21 4099
2871.72 4033
2872.23 4122
2872.73 4142
2873.24 4135
2873.74 4397
2874.25 4396
2874.75 4618
2875.26 4812
2875.76 4855
2876.27 4779
2876.77 4678
2877.28 4631
2877.78 4846
2878.29 4804
2878.79 4751
2879.30 4906
2879.81 4839
2880.31 4551
2880.82 4453
2881.32 4505
2881.83 4556
2882.34 4333
2882.84 4288
2883.35 4534
2883.85 4383
2884.36 4418
2884.87 4381
2885.37 4211
2885.88 4268
2886.38 3917
2886.89 3993
2887.40 4261
2887.90 4213
2888.41 4211
2888.92 4414
2889.42 4193
2889.93 4185
2890.44 4351
2890.94 4203
2891.45 4128
2891.96 4198
2892.46 4231
2892.97 4157
2893.48 4212
2893.98 4436
2894.49 4227
2895.00 3918
2895.51 4209
2896.01 4172
2896.52 4092
2897.03 4127
2897.53 4256
2898.04 4367
2898.55 4212
2899.06 4414
2899.56 4500
2900.07 4510
2900.58 4436
2901.09 4365
2901.59 4409
2902.10 4509
2902.61 4339
2903.12 4189
2903.63 4391
2904.13 4704
2904.64 4802
2905.15 4922
2905.66 4776
2906.17 4802
2906.67 4813
2907.18 4674
2907.69 4732
2908.20 4976
2908.71 4821
2909.21 4972
2909.72 4696
2910.23 4596
2910.74 4337
2911.25 4227
2911.76 4208
2912.26 4211
2912.77 4253
2913.28 4078
2913.79 4160
2914.30 4303
2914.81 4128
2915.32 4021
2915.83 4112
2916.34 4007
2916.84 4054
2917.35 3880
2917.86 3911
2918.37 3863
2918.88 3966
2919.39 3903
2919.90 3871
2920.41 3905
2920.92 3868
2921.43 3786
2921.94 3883
2922.45 3722
2922.96 3764
2923.46 3766
2923.97 3686
2924.48 3702
2924.99 3704
2925.50 3996
2926.01 3940
2926.52 3698
2927.03 3695
2927.54 3912
2928.05 3925
2928.56 3753
2929.07 3681
2929.58 3667
2930.09 3557
2930.60 3702
2931.11 3648
2931.62 3639
2932.13 3637
2932.64 3713
2933.15 3461
2933.67 3453
2934.18 3633
2934.69 3645
2935.20 3897
2935.71 3930
2936.22 3857
2936.73 3876
2937.24 3863
2937.75 4058
2938.26 4061
2938.77 4053
2939.28 4012
2939.79 4020
2940.30 3948
2940.82 4181
2941.33 4128
2941.84 3983
2942.35 4179
2942.86 4222
2943.37 4145
2943.88 4123
2944.39 4365
2944.91 4300
2945.42 4361
2945.93 4469
2946.44 4456
2946.95 4368
2947.46 4398
2947.98 4318
2948.49 4423
2949.00 4538
2949.51 4320
2950.02 4544
2950.53 4704
2951.05 4476
2951.56 4305
2952.07 4077
2952.58 4160
2953.09 4227
2953.61 3882
2954.12 3775
2954.63 3770
2955.14 3894
2955.66 3850
2956.17 3848
2956.68 3692
2957.19 3740
2957.71 3950
2958.22 4070
2958.73 3962
2959.24 4092
2959.76 3975
2960.27 4036
2960.78 3861
2961.29 3970
2961.81 4111
2962.32 4155
2962.83 4159
2963.35 4089
2963.86 4231
2964.37 4227
2964.89 3822
2965.40 3858
2965.91 3938
2966.43 3929
2966.94 4010
2967.45 3536
2967.97 3515
2968.48 3646
2968.99 3747
2969.51 3742
2970.02 3514
2970.53 3695
2971.05 3620
2971.56 3454
2972.07 3492
2972.59 3458
2973.10 3445
2973.62 3546
2974.13 3578
2974.64 3578
2975.16 3482
2975.67 3596
2976.19 3784
2976.70 3638
2977.22 3662
2977.73 3753
2978.24 3523
2978.76 3694
2979.27 3865
2979.79 4059
2980.30 3751
2980.82 3726
2981.33 3681
2981.85 3755
2982.36 3707
2982.87 3771
2983.39 3713
2983.90 3544
2984.42 3441
2984.93 3849
2985.45 3943
2985.96 3708
2986.48 3872
2986.99 3963
2987.51 3999
2988.02 4006
2988.54 4156
2989.05 4343
2989.57 4066
2990.09 4218
2990.60 4146
2991.12 3910
2991.63 3834
2992.15 3985
2992.66 3965
2993.18 3859
2993.69 3501
2994.21 3697
2994.73 3955
2995.24 3843
2995.76 3988
2996.27 4088
2996.79 4185
2997.30 4401
2997.82 4590
2998.34 4478
2998.85 4610
2999.37 4813
2999.89 4781
3000.40 4866
3000.92 4515
3001.43 4449
3001.95 4600
3002.47 4474
3002.98 4603
3003.50 4656
3004.02 4558
3004.53 4399
3005.05 4184
3005.57 4304
3006.08 4250
3006.60 4653
3007.12 4444
3007.63 4284
3008.15 4110
3008.67 4227
3009.18 4018
3009.70 3991
3010.22 3646
3010.74 3781
3011.25 3839
3011.77 3749
3012.29 3948
3012.80 3708
3013.32 3712
3013.84 3769
3014.36 3614
3014.87 3600
3015.39 3768
3015.91 3836
3016.43 3912
3016.94 4009
3017.46 4108
3017.98 3895
3018.50 4271
3019.02 4566
3019.53 4441
3020.05 4200
3020.57 4116
3021.09 4413
3021.60 4480
3022.12 4218
3022.64 4619
3023.16 4697
3023.68 4380
3024.20 4180
3024.71 4632
3025.23 4272
3025.75 4288
3026.27 4178
3026.79 4182
3027.31 4396
3027.82 4287
3028.34 4440
3028.86 4170
3029.38 4208
3029.90 4413
3030.42 4351
3030.94 4156
3031.46 4205
3031.98 4422
3032.49 4290
3033.01 4206
3033.53 3993
3034.05 4173
3034.57 4229
3035.09 4116
3035.61 3867
3036.13 3825
3036.65 3986
3037.17 4152
3037.69 3832
3038.21 3816
3038.73 3961
3039.25 4185
3039.76 4028
3040.28 4076
3040.80 3978
3041.32 4045
3041.84 4051
3042.36 3800
3042.88 3837
3043.40 3822
3043.92 3879
3044.44 3889
3044.96 3655
3045.48 3572
3046.00 3574
3046.52 3697
3047.04 3618
3047.56 3679
3048.08 3703
3048.60 3746
3049.13 3756
3049.65 3609
3050.17 3803
3050.69 3604
3051.21 3600
3051.73 3595
3052.25 3584
3052.77 3423
3053.29 3412
3053.81 3842
3054.33 3807
3054.85 3571
3055.37 3378
3055.89 3588
3056.42 3503
3056.94 3567
3057.46 3549
3057.98 3266
3058.50 3586
3059.02 3703
3059.54 3502
3060.06 3651
3060.59 3724
3061.11 3565
3061.63 3727
3062.15 3731
3062.67 3701
3063.19 3656
3063.71 3735
3064.24 3852
3064.76 3750
3065.28 3832
3065.80 3875
3066.32 3920
3066.85 3915
3067.37 3926
3067.89 3939
3068.41 3985
3068.93 3992
3069.46 3611
3069.98 3853
3070.50 3789
3071.02 3852
3071.54 3940
3072.07 3752
3072.59 3788
3073.11 3796
3073.63 3842
3074.16 3767
3074.68 3769
3075.20 3683
3075.73 3700
3076.25 3858
3076.77 3982
3077.29 3884
3077.82 3804
3078.34 3819
3078.86 4043
3079.39 3794
3079.91 3974
3080.43 4277
3080.95 4190
3081.48 4057
3082.00 4097
3082.52 4186
3083.05 4266
3083.57 4257
3084.09 4157
3084.62 4070
3085.14 3975
3085.66 4037
3086.19 4167
3086.71 3938
3087.24 3895
3087.76 4295
3088.28 4201
3088.81 4198
3089.33 4036
3089.85 3846
3090.38 4109
3090.90 3913
3091.43 3771
3091.95 3591
3092.47 3836
3093.00 3778
3093.52 3728
3094.05 3675
3094.57 3619
3095.10 3786
3095.62 3700
3096.14 3761
3096.67 3515
3097.19 3819
3097.72 3756
3098.24 3705
3098.77 3814
3099.29 3733
3099.82 3650
3100.34 3583
3100.87 3651
3101.39 3519
3101.92 3724
3102.44 3814
3102.97 3891
3103.49 4041
3104.02 4273
3104.54 4252
3105.07 4091
3105.59 3995
3106.12 3919
3106.64 4057
3107.17 3906
3107.69 3716
3108.22 3712
3108.74 3733
3109.27 3634
3109.79 3645
3110.32 3611
3110.85 3607
3111.37 3419
3111.90 3390
3112.42 3374
3112.95 3358
3113.48 3460
3114.00 3419
3114.53 3602
3115.05 3524
3115.58 3635
3116.11 3383
3116.63 3515
3117.16 3750
3117.68 3523
3118.21 3534
3118.74 3588
3119.26 3643
3119.79 3539
3120.32 3536
3120.84 3418
3121.37 3503
3121.90 3533
3122.42 3494
3122.95 3216
3123.48 3645
3124.00 3612
3124.53 3515
3125.06 3343
3125.58 3409
3126.11 3578
3126.64 3437
3127.16 3444
3127.69 3517
3128.22 3366
3128.75 3457
3129.27 3249
3129.80 3478
3130.33 3612
3130.85 3488
3131.38 3536
3131.91 3568
3132.44 3432
3132.96 3636
3133.49 3511
3134.02 3492
3134.55 3574
3135.07 3518
3135.60 3505
3136.13 3411
3136.66 3254
3137.19 3424
3137.71 3462
3138.24 3567
3138.77 3497
3139.30 3364
3139.83 3362
3140.35 3422
3140.88 3531
3141.41 3253
3141.94 3348
3142.47 3578
3143.00 3650
3143.52 3670
3144.05 3357
3144.58 3358
3145.11 3459
3145.64 3315
3146.17 3605
3146.70 3533
3147.22 3739
3147.75 4056
3148.28 3913
3148.81 3932
3149.34 4121
3149.87 4271
3150.40 4201
3150.93 4195
3151.46 4443
3151.98 4421
3152.51 4327
3153.04 4236
3153.57 4233
3154.10 4192
3154.63 4391
3155.16 4395
3155.69 3982
3156.22 3890
3156.75 3678
3157.28 3842
3157.81 3815
3158.34 3908
3158.87 3744
3159.40 3739
3159.93 3795
3160.46 3836
3160.99 3916
3161.52 3871
3162.05 4031
3162.58 3906
3163.11 3778
3163.64 3640
3164.17 3811
3164.70 3671
3165.23 3712
3165.76 3395
3166.29 3528
3166.82 3727
3167.35 3627
3167.88 3401
3168.41 3309
3168.94 3476
3169.47 3678
3170.00 3292
3170.53 3477
3171.06 3645
3171.59 3605
3172.13 3602
3172.66 3643
3173.19 3633
3173.72 3977
3174.25 4024
3174.78 4255
3175.31 4269
3175.84 4337
3176.37 4436
3176.90 4315
3177.44 4310
3177.97 4358
3178.50 4223
3179.03 4261
3179.56 4176
3180.09 4107
3180.62 3860
3181.16 3808
3181.69 3883
3182.22 3794
3182.75 3782
3183.28 3700
3183.81 3679
3184.35 3645
3184.88 3585
3185.41 3399
3185.94 3489
3186.47 3612
3187.01 3568
3187.54 3695
3188.07 3521
3188.60 3420
3189.14 3616
3189.67 3615
3190.20 3596
3190.73 3606
3191.26 3376
3191.80 3463
3192.33 3597
3192.86 3394
3193.39 3554
3193.93 3520
3194.46 3569
3194.99 3412
3195.53 3343
3196.06 3647
3196.59 3473
3197.12 3458
3197.66 3713
3198.19 3585
3198.72 3632
3199.26 3679
3199.79 3664
3200.32 3727
3200.86 3572
3201.39 3847
3201.92 3927
3202.46 3950
3202.99 3848
3203.52 3976
3204.06 3886
3204.59 4070
3205.12 4158
3205.66 4107
3206.19 3980
3206.72 4047
3207.26 3930
3207.79 3625
3208.33 3751
3208.86 3731
3209.39 3719
3209.93 3730
3210.46 3902
3211.00 4157
3211.53 4172
3212.06 3842
3212.60 3984
3213.13 4297
3213.67 4175
3214.20 4119
3214.74 4411
3215.27 4329
3215.80 4366
3216.34 4143
3216.87 4074
3217.41 4149
3217.94 3923
3218.48 3539
3219.01 3625
3219.55 3701
3220.08 3537
3220.62 3746
3221.15 3753
3221.69 3691
3222.22 3838
3222.76 4124
3223.29 4431
3223.83 4364
3224.36 4118
3224.90 4444
3225.43 4479
3225.97 4532
3226.50 4901
3227.04 4694
3227.57 4475
3228.11 4353
3228.65 4471
3229.18 4201
3229.72 4128
3230.25 4085
3230.79 3977
3231.32 3837
3231.86 3665
3232.40 3389
3232.93 3536
3233.47 3560
3234.00 3714
3234.54 3665
3235.08 3599
3235.61 3584
3236.15 3512
3236.68 3829
3237.22 3781
3237.76 3580
3238.29 3821
3238.83 4137
3239.37 4287
3239.90 4134
3240.44 4063
3240.97 4066
3241.51 4160
3242.05 4245
3242.58 4338
3243.12 4314
3243.66 4064
3244.20 3793
3244.73 3813
3245.27 3819
3245.81 3839
3246.34 3572
3246.88 3498
3247.42 3611
3247.95 3468
3248.49 3556
3249.03 3491
3249.57 3557
3250.10 3910
3250.64 3916
3251.18 3798
3251.72 3757
3252.25 3679
3252.79 3760
3253.33 3809
3253.87 3895
3254.40 3802
3254.94 3731
3255.48 3863
3256.02 3897
3256.55 4151
3257.09 4044
3257.63 4017
3258.17 3975
3258.71 3957
3259.24 4117
3259.78 4029
3260.32 4071
3260.86 4031
3261.40 4026
3261.94 4255
3262.47 4393
3263.01 4270
3263.55 4531
3264.09 4525
3264.63 4412
3265.17 4528
3265.71 4355
3266.24 4070
3266.78 4365
3267.32 4287
3267.86 3987
3268.40 4007
3268.94 4114
3269.48 4149
3270.02 3793
3270.55 3562
3271.09 3843
3271.63 3846
3272.17 3519
3272.71 3855
3273.25 3701
3273.79 3919
3274.33 3915
3274.87 3717
3275.41 3801
3275.95 3923
3276.49 3894
3277.03 3755
3277.57 3573
3278.11 3904
3278.65 3783
3279.19 3748
3279.73 3839
3280.26 3923
3280.80 3751
3281.34 3943
3281.88 3934
3282.42 3894
3282.96 4108
3283.50 4128
3284.04 4126
3284.59 3913
3285.13 4299
3285.67 4187
3286.21 4295
3286.75 4338
3287.29 4590
3287.83 4957
3288.37 4507
3288.91 4823
3289.45 4658
3289.99 4568
3290.53 4417
3291.07 4538
3291.61 4755
3292.15 4275
3292.69 3887
3293.23 3974
3293.77 3940
3294.32 4029
3294.86 4067
3295.40 3954
3295.94 3759
3296.48 3782
3297.02 3824
3297.56 3669
3298.10 3615
3298.65 3791
3299.19 3837
3299.73 3767
3300.27 3711
3300.81 3873
3301.35 3679
3301.89 3796
3302.44 3813
3302.98 3631
3303.52 4014
3304.06 3933
3304.60 3668
3305.14 3910
3305.69 3853
3306.23 3926
3306.77 3551
3307.31 3465
3307.85 3501
3308.40 3567
3308.94 3525
3309.48 3633
3310.02 3514
3310.57 3427
3311.11 3490
3311.65 3568
3312.19 3426
3312.74 3467
3313.28 3523
3313.82 3753
3314.36 3722
3314.91 3667
3315.45 3809
3315.99 4073
3316.53 4071
3317.08 3949
3317.62 3735
3318.16 3632
3318.71 3710
3319.25 3802
3319.79 3700
3320.34 3781
3320.88 3738
3321.42 3771
3321.96 3602
3322.51 3608
3323.05 3694
3323.59 3702
3324.14 3638
3324.68 3735
3325.23 3552
3325.77 3660
3326.31 3882
3326.86 3828
3327.40 3822
3327.94 3864
3328.49 3710
3329.03 3700
3329.57 3681
3330.12 3658
3330.66 3385
3331.21 3340
3331.75 3253
3332.29 3504
3332.84 3450
3333.38 3266
3333.93 3229
3334.47 3413
3335.02 3480
3335.56 3346
3336.10 3557
3336.65 3446
3337.19 3463
3337.74 3538
3338.28 3596
3338.83 3682
3339.37 3590
3339.92 3558
3340.46 3500
3341.01 3600
3341.55 3657
3342.10 3686
3342.64 3493
3343.19 3579
3343.73 3575
3344.28 3477
3344.82 3485
3345.37 3473
3345.91 3537
3346.46 3415
3347.00 3266
3347.55 3385
3348.09 3442
3348.64 3740
3349.18 3741
3349.73 3733
3350.27 3735
3350.82 3878
3351.37 3672
3351.91 3739
3352.46 3898
3353.00 4022
3353.55 3861
3354.10 3789
3354.64 3589
3355.19 3396
3355.73 3521
3356.28 3475
3356.83 3532
3357.37 3359
3357.92 3449
3358.46 3424
3359.01 3399
3359.56 3430
3360.10 3451
3360.65 3208
3361.20 3247
3361.74 3379
3362.29 3537
3362.84 3449
3363.38 3530
3363.93 3301
3364.48 3262
3365.02 3422
3365.57 3437
3366.12 3455
3366.66 3288
3367.21 3461
3367.76 3105
3368.30 3059
3368.85 3368
3369.40 3434
3369.94 3539
3370.49 3420
3371.04 3408
3371.59 3492
3372.13 3501
3372.68 3674
3373.23 3736
3373.78 3453
3374.32 3540
3374.87 3435
3375.42 3436
3375.97 3483
3376.51 3258
3377.06 3267
3377.61 3456
3378.16 3190
3378.71 3195
3379.25 3073
3379.80 3198
3380.35 3239
3380.90 3138
3381.45 2949
3381.99 3035
3382.54 3192
3383.09 3036
3383.64 3012
3384.19 3088
3384.74 3150
3385.28 3167
3385.83 3171
3386.38 3195
3386.93 3219
3387.48 3153
3388.03 3080
3388.58 3068
3389.12 3110
3389.67 3292
3390.22 3290
3390.77 3504
3391.32 3384
3391.87 3277
3392.42 3379
3392.97 3271
3393.52 3095
3394.06 3125
3394.61 3119
3395.16 3140
3395.71 3219
3396.26 3143
3396.81 3114
3397.36 2963
3397.91 2959
3398.46 3008
3399.01 2858
3399.56 2923
3400.11 3008
3400.66 3127
3401.21 3166
3401.76 3244
3402.31 3276
3402.86 3276
3403.41 3262
3403.96 3280
3404.51 3338
3405.06 3144
3405.61 3168
3406.16 3371
3406.71 3336
3407.26 3164
3407.81 3308
3408.36 3271
3408.91 3218
3409.46 3149
3410.01 3169
3410.56 2841
3411.11 3134
3411.66 3085
3412.21 3101
3412.76 3046
3413.31 2999
3413.86 3129
3414.41 3088
3414.96 3036
3415.51 2988
3416.07 3061
3416.62 3010
3417.17 3259
3417.72 3221
3418.27 3102
3418.82 3023
3419.37 3051
3419.92 3093
3420.47 3107
3421.03 3105
3421.58 3136
3422.13 3002
3422.68 3159
3423.23 3207
3423.78 3180
3424.33 3080
3424.89 3134
3425.44 3121
3425.99 3162
3426.54 3211
3427.09 3175
3427.65 2891
3428.20 3119
3428.75 3124
3429.30 3276
3429.85 3088
3430.41 2905
3430.96 3267
3431.51 3189
3432.06 3336
3432.61 3322
3433.17 3368
3433.72 3395
3434.27 3250
3434.82 3320
3435.38 3163
3435.93 3253
3436.48 3293
3437.03 3166
3437.59 3159
3438.14 3331
3438.69 3221
3439.24 3248
3439.80 3320
3440.35 3285
3440.90 3341
3441.46 3208
3442.01 3287
3442.56 3166
3443.11 3261
3443.67 3169
3444.22 3072
3444.77 3095
3445.33 2994
3445.88 2969
3446.43 3019
3446.99 3193
3447.54 3090
3448.09 2983
3448.65 2749
3449.20 2668
3449.76 2841
3450.31 2897
3450.86 2851
3451.42 3032
3451.97 3049
3452.52 2932
3453.08 2907
3453.63 2890
3454.19 2952
3454.74 3177
3455.29 3168
3455.85 2970
3456.40 2960
3456.96 3123
3457.51 3000
3458.07 3164
3458.62 3049
3459.17 2905
3459.73 3082
3460.28 3358
3460.84 3390
3461.39 3160
3461.95 3303
3462.50 3339
3463.06 3383
3463.61 3199
3464.17 3245
3464.72 3346
3465.27 3298
3465.83 3448
3466.38 3491
3466.94 3212
3467.49 3137
3468.05 3284
3468.61 3303
3469.16 3412
3469.72 3181
3470.27 3323
3470.83 3361
3471.38 3363
3471.94 3424
3472.49 3537
3473.05 3543
3473.60 3527
3474.16 3509
3474.71 3492
3475.27 3373
3475.83 3310
3476.38 3415
3476.94 3397
3477.49 3411
3478.05 3578
3478.61 3643
3479.16 3713
3479.72 3514
3480.27 3651
3480.83 3780
3481.39 3608
3481.94 3597
3482.50 3614
3483.05 3604
3483.61 3703
3484.17 3676
3484.72 3392
3485.28 3335
3485.84 3374
3486.39 3589
3486.95 3494
3487.51 3546
3488.06 3512
3488.62 3547
3489.18 3528
3489.73 3535
3490.29 3813
3490.85 4104
3491.40 4329
3491.96 4196
3492.52 4378
3493.08 4526
3493.63 4784
3494.19 4884
3494.75 4965
3495.30 4680
3495.86 4810
3496.42 4682
3496.98 4754
3497.53 4461
3498.09 4598
3498.65 4626
3499.21 4705
3499.76 5071
3500.32 5158
3500.88 5411
3501.44 5589
3501.99 6060
3502.55 6397
3503.11 6784
3503.67 7105
3504.23 7267
3504.78 7711
3505.34 8683
3505.90 9335
3506.46 9565
3507.02 9961
3507.58 10293
3508.13 9737
3508.69 9544
3509.25 9645
3509.81 9016
3510.37 8746
3510.93 7939
3511.48 6681
3512.04 6230
3512.60 5784
3513.16 5173
3513.72 4613
3514.28 4359
3514.84 4153
3515.40 4066
3515.95 4055
3516.51 3772
3517.07 3604
3517.63 3326
3518.19 3458
3518.75 3483
3519.31 3496
3519.87 3627
3520.43 3408
3520.99 3367
3521.55 3489
3522.11 3428
3522.67 3357
3523.22 3500
3523.78 3483
3524.34 3501
3524.90 3281
3525.46 3354
3526.02 3426
3526.58 3527
3527.14 3408
3527.70 3283
3528.26 3079
3528.82 3177
3529.38 3420
3529.94 3482
3530.50 3360
3531.06 3184
3531.62 3245
3532.18 3386
3532.74 3476
3533.30 3211
3533.86 3290
3534.42 3484
3534.98 3564
3535.54 3604
3536.11 3400
3536.67 3262
3537.23 3534
3537.79 3425
3538.35 3472
3538.91 3327
3539.47 3570
3540.03 3545
3540.59 3656
3541.15 3632
3541.71 3543
3542.27 3623
3542.84 3723
3543.40 3532
3543.96 3583
3544.52 3798
3545.08 3622
3545.64 3678
3546.20 3638
3546.76 3615
3547.33 3720
3547.89 3769
3548.45 3671
3549.01 3662
3549.57 3670
3550.13 3681
3550.69 3655
3551.26 3334
3551.82 3261
3552.38 3380
3552.94 3207
3553.50 3214
3554.07 3224
3554.63 3163
3555.19 3220
3555.75 3065
3556.31 3037
3556.88 3160
3557.44 3149
3558.00 2955
3558.56 3154
3559.13 3140
3559.69 3207
3560.25 3290
3560.81 3210
3561.38 3250
3561.94 3302
3562.50 3257
3563.06 3524
3563.63 3345
3564.19 3498
3564.75 3497
3565.31 3368
3565.88 3393
3566.44 3374
3567.00 3271
3567.57 3278
3568.13 3222
3568.69 3350
3569.26 3326
3569.82 3163
3570.38 3226
3570.95 3213
3571.51 3317
3572.07 3350
3572.64 3312
3573.20 3218
3573.76 3308
3574.33 3303
3574.89 3088
3575.45 3424
3576.02 3352
3576.58 3170
3577.14 3400
3577.71 3431
3578.27 3576
3578.84 3169
3579.40 3356
3579.96 3355
3580.53 3369
3581.09 3649
3581.66 3604
3582.22 3610
3582.78 3442
3583.35 3394
3583.91 3472
3584.48 3441
3585.04 3530
3585.61 3275
3586.17 3585
3586.74 3290
3587.30 3210
3587.86 3231
3588.43 3234
3588.99 3431
3589.56 3192
3590.12 3040
3590.69 3108
3591.25 3020
3591.82 3056
3592.38 3137
3592.95 3063
3593.51 3014
3594.08 3092
3594.64 3031
3595.21 2984
3595.77 2942
3596.34 3048
3596.90 3112
3597.47 3093
3598.04 2999
3598.60 3161
3599.17 3226
3599.73 3189
3600.30 3350
3600.86 3188
3601.43 3161
3601.99 3197
3602.56 3195
3603.13 3201
3603.69 3028
3604.26 3154
3604.82 3099
3605.39 3050
3605.96 3070
3606.52 2984
3607.09 2942
3607.65 3034
3608.22 3007
3608.79 3057
3609.35 2976
3609.92 3054
3610.49 3068
3611.05 2815
3611.62 3037
3612.19 3035
3612.75 2957
3613.32 3052
3613.89 2798
3614.45 3036
3615.02 2976
3615.59 3157
3616.15 3266
3616.72 3187
3617.29 3201
3617.85 3445
3618.42 3548
3618.99 3639
3619.55 3596
3620.12 3679
3620.69 4121
3621.26 3885
3621.82 3819
3622.39 3633
3622.96 3850
3623.53 3829
3624.09 3692
3624.66 3555
3625.23 3353
3625.80 3235
3626.36 3133
3626.93 3117
3627.50 3043
3628.07 3087
3628.63 3053
3629.20 3171
3629.77 3083
3630.34 3099
3630.91 3152
3631.47 3056
3632.04 2838
3632.61 3137
3633.18 3199
3633.75 3424
3634.32 3510
3634.88 3674
3635.45 3594
3636.02 3443
3636.59 3668
3637.16 3595
3637.73 3588
3638.29 3571
3638.86 3596
3639.43 3333
3640.00 3356
3640.57 3308
3641.14 3231
3641.71 3035
3642.28 3377
3642.84 3166
3643.41 3086
3643.98 3181
3644.55 3130
3645.12 3029
3645.69 3094
3646.26 3025
3646.83 2922
3647.40 2934
3647.97 2817
3648.54 2879
3649.11 2872
3649.68 2987
3650.25 3217
3650.81 3090
3651.38 3038
3651.95 3124
3652.52 3278
3653.09 2978
3653.66 2916
3654.23 3135
3654.80 3171
3655.37 3265
3655.94 3203
3656.51 3033
3657.08 2840
3657.65 2991
3658.22 2890
3658.79 2888
3659.36 2991
3659.93 3038
3660.50 3051
3661.07 3274
3661.64 3109
3662.22 3151
3662.79 3107
3663.36 3103
3663.93 3261
3664.50 3205
3665.07 3102
3665.64 3063
3666.21 3022
3666.78 2851
3667.35 3076
3667.92 2971
3668.49 3132
3669.06 3006
3669.64 3129
3670.21 2712
3670.78 2821
3671.35 2748
3671.92 2698
3672.49 2920
3673.06 2805
3673.63 2885
3674.21 2820
3674.78 3031
3675.35 3060
3675.92 3057
3676.49 3063
3677.06 3237
3677.63 3121
3678.21 2997
3678.78 3036
3679.35 3143
3679.92 3009
3680.49 3058
3681.07 2991
3681.64 2904
3682.21 2971
3682.78 2899
3683.35 2789
3683.93 2861
3684.50 2963
3685.07 2861
3685.64 3023
3686.21 2951
3686.79 2852
3687.36 2869
3687.93 2895
3688.50 2855
3689.08 2934
3689.65 2871
3690.22 2848
3690.80 2991
3691.37 2820
3691.94 2829
3692.51 2707
3693.09 2863
3693.66 2907
3694.23 3017
3694.81 2773
3695.38 2843
3695.95 3053
3696.52 2786
3697.10 2755
3697.67 2809
3698.24 2558
3698.82 2608
3699.39 2761
3699.96 2746
3700.54 2613
3701.11 2659
3701.68 2709
3702.26 2774
3702.83 2723
3703.41 2741
3703.98 2708
3704.55 2741
3705.13 2756
3705.70 2665
3706.27 2789
3706.85 2783
3707.42 2795
3708.00 2928
3708.57 2845
3709.14 2800
3709.72 2728
3710.29 2697
3710.87 2788
3711.44 2704
3712.02 2732
3712.59 2854
3713.16 2752
3713.74 2701
3714.31 2723
3714.89 2850
3715.46 3011
3716.04 2990
3716.61 2949
3717.19 2931
3717.76 2838
3718.34 2828
3718.91 2770
3719.49 2679
3720.06 2869
3720.64 2774
3721.21 2581
3721.79 2676
3722.36 2760
3722.94 2654
3723.51 2767
3724.09 2710
3724.66 2740
3725.24 2624
3725.81 2453
3726.39 2440
3726.96 2527
3727.54 2630
3728.12 2606
3728.69 2813
3729.27 2976
3729.84 2793
3730.42 2638
3730.99 2891
3731.57 3048
3732.15 2962
3732.72 2823
3733.30 2763
3733.87 2938
3734.45 2869
3735.03 2624
3735.60 2649
3736.18 2848
3736.75 2812
3737.33 2687
3737.91 2911
3738.48 2713
3739.06 2578
3739.64 2620
3740.21 2919
3740.79 2804
3741.37 2647
3741.94 2724
3742.52 2715
3743.10 2459
3743.67 2612
3744.25 2651
3744.83 2704
3745.40 2651
3745.98 2663
3746.56 2749
3747.13 2745
3747.71 2722
3748.29 2828
3748.87 2811
3749.44 2656
3750.02 2560
3750.60 2822
3751.17 2760
3751.75 2608
3752.33 2742
3752.91 2685
3753.48 2676
3754.06 2521
3754.64 2579
3755.22 2657
3755.80 2588
3756.37 2700
3756.95 2655
3757.53 2736
3758.11 2534
3758.68 2556
3759.26 2620
3759.84 2555
3760.42 2568
3761.00 2740
3761.58 2697
3762.15 2803
3762.73 2520
3763.31 2626
3763.89 2464
3764.47 2720
3765.04 2712
3765.62 2680
3766.20 2523
3766.78 2785
3767.36 2726
3767.94 2539
3768.52 2750
3769.10 2552
3769.67 2639
3770.25 2713
3770.83 2692
3771.41 2784
3771.99 2767
3772.57 2626
3773.15 2807
3773.73 2844
3774.31 2946
3774.89 2962
3775.46 2842
3776.04 2827
3776.62 2842
3777.20 2836
3777.78 2710
3778.36 2667
3778.94 2636
3779.52 2512
3780.10 2480
3780.68 2467
3781.26 2657
3781.84 2558
3782.42 2532
3783.00 2518
3783.58 2525
3784.16 2405
3784.74 2528
3785.32 2400
3785.90 2364
3786.48 2427
3787.06 2642
3787.64 2589
3788.22 2671
3788.80 2765
3789.38 2685
3789.96 2772
3790.54 2806
3791.12 2706
3791.70 2740
3792.28 2957
3792.86 2978
3793.44 3034
3794.02 2864
3794.60 2798
3795.18 2941
3795.77 3167
3796.35 3184
3796.93 3325
3797.51 3254
3798.09 3297
3798.67 3244
3799.25 3306
3799.83 3177
3800.41 3084
3800.99 3212
3801.58 3172
3802.16 3242
3802.74 3214
3803.32 3336
3803.90 3314
3804.48 3182
3805.06 3396
3805.65 3184
3806.23 3065
3806.81 3086
3807.39 3098
3807.97 3072
3808.55 3096
3809.14 3208
3809.72 3122
3810.30 3144
3810.88 3064
3811.46 3091
3812.05 3037
3812.63 3039
3813.21 3183
3813.79 3249
3814.37 3252
3814.96 3246
3815.54 3338
3816.12 3228
3816.70 3124
3817.29 3208
3817.87 3325
3818.45 3150
3819.03 3176
3819.62 3213
3820.20 3178
3820.78 3039
3821.36 3019
3821.95 2974
3822.53 2997
3823.11 2863
3823.70 2794
3824.28 2725
3824.86 2801
3825.45 2910
3826.03 2570
3826.61 2688
3827.19 2674
3827.78 2639
3828.36 2626
3828.94 2622
3829.53 2734
3830.11 2691
3830.69 2694
3831.28 2785
3831.86 2733
3832.45 2543
3833.03 2575
3833.61 2428
3834.20 2425
3834.78 2449
3835.36 2620
3835.95 2659
3836.53 2545
3837.12 2585
3837.70 2661
3838.28 2493
3838.87 2426
3839.45 2533
3840.04 2369
3840.62 2467
3841.20 2556
3841.79 2561
3842.37 2519
3842.96 2733
3843.54 2661
3844.13 2517
3844.71 2530
3845.30 2535
3845.88 2348
3846.47 2471
3847.05 2457
3847.63 2648
3848.22 2578
3848.80 2415
3849.39 2431
3849.97 2450
3850.56 2590
3851.14 2421
3851.73 2424
3852.31 2446
3852.90 2587
3853.48 2527
3854.07 2587
3854.66 2725
3855.24 2688
3855.83 2738
3856.41 2612
3857.00 2669
3857.58 2481
3858.17 2373
3858.75 2509
3859.34 2569
3859.92 2399
3860.51 2514
3861.10 2554
3861.68 2533
3862.27 2397
3862.85 2295
3863.44 2415
3864.03 2450
3864.61 2395
3865.20 2499
3865.78 2392
3866.37 2423
3866.96 2304
3867.54 2379
3868.13 2516
3868.72 2568
3869.30 2614
3869.89 2430
3870.47 2512
3871.06 2403
3871.65 2428
3872.23 2612
3872.82 2557
3873.41 2653
3873.99 2637
3874.58 2696
3875.17 2569
3875.76 2478
3876.34 2625
3876.93 2622
3877.52 2745
3878.10 2557
3878.69 2575
3879.28 2585
3879.86 2692
3880.45 2707
3881.04 2576
3881.63 2527
3882.21 2497
3882.80 2405
3883.39 2457
3883.98 2487
3884.56 2433
3885.15 2394
3885.74 2364
3886.33 2334
3886.91 2314
3887.50 2362
3888.09 2274
3888.68 2387
3889.27 2293
3889.85 2289
3890.44 2372
3891.03 2455
3891.62 2328
3892.21 2433
3892.79 2467
3893.38 2409
3893.97 2493
3894.56 2545
3895.15 2430
3895.74 2524
3896.32 2664
3896.91 2577
3897.50 2572
3898.09 2551
3898.68 2476
3899.27 2506
3899.86 2533
3900.45 2516
3901.03 2461
3901.62 2765
3902.21 2781
3902.80 2487
3903.39 2499
3903.98 2523
3904.57 2615
3905.16 2700
3905.75 2680
3906.34 2553
3906.92 2430
3907.51 2487
3908.10 2619
3908.69 2481
3909.28 2366
3909.87 2413
3910.46 2408
3911.05 2315
3911.64 2415
3912.23 2347
3912.82 2305
3913.41 2456
3914.00 2479
3914.59 2408
3915.18 2252
3915.77 2158
3916.36 2319
3916.95 2272
3917.54 2296
3918.13 2256
3918.72 2311
3919.31 2533
3919.90 2371
3920.49 2454
3921.08 2502
3921.67 2376
3922.26 2230
3922.85 2312
3923.44 2336
3924.03 2378
3924.62 2225
3925.21 2369
3925.80 2380
3926.40 2247
3926.99 2402
3927.58 2361
3928.17 2496
3928.76 2307
3929.35 2208
3929.94 2119
3930.53 2280
3931.12 2307
3931.71 2304
3932.30 2300
3932.90 2336
3933.49 2394
3934.08 2366
3934.67 2300
3935.26 2281
3935.85 2220
3936.44 2250
3937.04 2329
3937.63 2335
3938.22 2390
3938.81 2348
3939.40 2350
3939.99 2371
3940.59 2530
3941.18 2521
3941.77 2276
3942.36 2352
3942.95 2450
3943.55 2464
3944.14 2427
3944.73 2393
3945.32 2316
3945.91 2405
3946.51 2317
3947.10 2348
3947.69 2331
3948.28 2431
3948.88 2346
3949.47 2366
3950.06 2490
3950.65 2489
3951.25 2488
3951.84 2306
3952.43 2369
3953.02 2337
3953.62 2360
3954.21 2447
3954.80 2423
3955.40 2218
3955.99 2320
3956.58 2403
3957.17 2400
3957.77 2341
3958.36 2498
3958.95 2390
3959.55 2476
3960.14 2473
3960.73 2474
3961.33 2521
3961.92 2611
3962.51 2496
3963.11 2536
3963.70 2448
3964.29 2492
3964.89 2355
3965.48 2388
3966.08 2468
3966.67 2262
3967.26 2361
3967.86 2397
3968.45 2293
3969.04 2199
3969.64 2361
3970.23 2412
3970.83 2229
3971.42 2267
3972.01 2201
3972.61 2321
3973.20 2211
3973.80 2174
3974.39 2195
3974.99 2222
3975.58 2211
3976.18 2260
3976.77 2157
3977.36 2255
3977.96 2168
3978.55 2252
3979.15 2439
3979.74 2615
3980.34 2602
3980.93 2394
3981.53 2433
3982.12 2595
3982.72 2636
3983.31 2538
3983.91 2403
3984.50 2385
3985.10 2515
3985.69 2467
3986.29 2492
3986.88 2448
3987.48 2491
3988.07 2557
3988.67 2434
3989.26 2433
3989.86 2378
3990.46 2472
3991.05 2422
3991.65 2336
3992.24 2404
3992.84 2471
3993.43 2498
3994.03 2459
3994.63 2473
3995.22 2609
3995.82 2547
3996.41 2735
3997.01 2923
3997.61 2924
3998.20 2870
3998.80 2780
3999.39 2720
3999.99 2728
4000.59 2561
4001.18 2813
4001.78 2682
4002.38 2628
4002.97 2726
4003.57 2667
4004.17 2759
4004.76 2587
4005.36 2618
4005.96 2475
4006.55 2580
4007.15 2650
4007.75 2427
4008.34 2644
4008.94 2848
4009.54 2788
4010.13 2817
4010.73 2489
4011.33 2576
4011.93 2603
4012.52 2526
4013.12 2580
4013.72 2516
4014.31 2446
4014.91 2555
4015.51 2471
4016.11 2537
4016.70 2574
4017.30 2678
4017.90 2759
4018.50 2757
4019.09 2565
4019.69 2613
4020.29 2671
4020.89 2441
4021.49 2472
4022.08 2504
4022.68 2563
4023.28 2475
4023.88 2587
4024.48 2739
4025.07 2780
4025.67 2907
4026.27 2878
4026.87 2935
4027.47 2963
4028.06 2904
4028.66 3270
4029.26 3497
4029.86 3635
4030.46 3493
4031.06 3583
4031.66 3831
4032.25 3895
4032.85 3672
4033.45 3562
4034.05 3288
4034.65 3033
4035.25 2964
4035.85 2933
4036.45 2880
4037.05 2655
4037.64 2375
4038.24 2470
4038.84 2612
4039.44 2369
4040.04 2302
4040.64 2405
4041.24 2456
4041.84 2254
4042.44 2241
4043.04 2540
4043.64 2408
4044.24 2193
4044.84 2172
4045.44 2173
4046.04 2342
4046.64 2310
4047.24 2344
4047.84 2388
4048.44 2436
4049.03 2299
4049.63 2327
4050.23 2413
4050.83 2350
4051.43 2369
4052.04 2316
4052.64 2609
4053.24 2493
4053.84 2588
4054.44 2376
4055.04 2379
4055.64 2345
4056.24 2330
4056.84 2380
4057.44 2461
4058.04 2551
4058.64 2575
4059.24 2562
4059.84 2445
4060.44 2343
4061.04 2140
4061.64 2403
4062.24 2440
4062.85 2369
4063.45 2329
4064.05 2308
4064.65 2339
4065.25 2353
4065.85 2359
4066.45 2398
4067.05 2688
4067.65 2477
4068.26 2452
4068.86 2715
4069.46 2627
4070.06 2462
4070.66 2583
4071.26 2413
4071.86 2534
4072.47 2479
4073.07 2429
4073.67 2444
4074.27 2447
4074.87 2345
4075.47 2349
4076.08 2348
4076.68 2249
4077.28 2339
4077.88 2392
4078.48 2356
4079.09 2180
4079.69 2153
4080.29 2441
4080.89 2284
4081.50 2251
4082.10 2293
4082.70 2424
4083.30 2224
4083.91 2151
4084.51 2283
4085.11 2201
4085.71 2146
4086.32 2193
4086.92 2313
4087.52 2120
4088.12 2200
4088.73 2229
4089.33 2198
4089.93 2114
4090.54 2102
4091.14 2241
4091.74 2288
4092.35 2159
4092.95 2188
4093.55 2259
4094.15 2011
4094.76 2164
4095.36 2294
4095.96 2236
4096.57 2310
4097.17 2400
4097.78 2299
4098.38 2238
4098.98 2208
4099.59 2212
4100.19 2286
4100.79 2312
4101.40 2155
4102.00 2047
4102.61 2259
4103.21 2290
4103.81 2343
4104.42 2345
4105.02 2386
4105.63 2416
4106.23 2262
4106.83 2291
4107.44 2349
4108.04 2307
4108.65 2235
4109.25 2270
4109.85 2444
4110.46 2374
4111.06 2366
4111.67 2327
4112.27 2320
4112.88 2434
4113.48 2333
4114.09 2229
4114.69 2346
4115.30 2457
4115.90 2337
4116.51 2330
4117.11 2296
4117.72 2286
4118.32 2351
4118.93 2319
4119.53 2349
4120.14 2320
4120.74 2317
4121.35 2305
4121.95 2399
4122.56 2377
4123.16 2366
4123.77 2317
4124.37 2267
4124.98 2266
4125.59 2304
4126.19 2426
4126.80 2459
4127.40 2450
4128.01 2353
4128.61 2252
4129.22 2236
4129.83 2392
4130.43 2243
4131.04 2227
4131.64 2400
4132.25 2464
4132.86 2403
4133.46 2299
4134.07 2462
4134.67 2640
4135.28 2638
4135.89 2719
4136.49 2781
4137.10 2901
4137.71 2826
4138.31 2799
4138.92 2922
4139.53 2931
4140.13 2885
4140.74 2887
4141.35 2993
4141.95 3149
4142.56 3070
4143.17 3006
4143.77 3210
4144.38 3286
4144.99 3339
4145.59 3196
4146.20 3473
4146.81 3363
4147.42 3327
4148.02 3282
4148.63 3009
4149.24 2951
4149.84 2802
4150.45 2568
4151.06 2591
4151.67 2533
4152.27 2464
4152.88 2335
4153.49 2509
4154.10 2443
4154.70 2236
4155.31 2122
4155.92 2128
4156.53 2135
4157.14 2224
4157.74 2252
4158.35 2388
4158.96 2310
4159.57 2227
4160.18 2255
4160.78 2338
4161.39 2259
4162.00 2271
4162.61 2393
4163.22 2405
4163.83 2343
4164.43 2446
4165.04 2427
4165.65 2310
4166.26 2402
4166.87 2557
4167.48 2571
4168.09 2514
4168.69 2543
4169.30 2454
4169.91 2426
4170.52 2299
4171.13 2409
4171.74 2655
4172.35 2512
4172.96 2354
4173.57 2306
4174.17 2457
4174.78 2474
4175.39 2607
4176.00 2574
4176.61 2541
4177.22 2535
4177.83 2658
4178.44 2753
4179.05 2699
4179.66 2683
4180.27 2721
4180.88 2653
4181.49 2686
4182.10 2613
4182.71 2619
4183.32 2789
4183.93 2630
4184.54 2648
4185.15 2564
4185.76 2548
4186.37 2532
4186.98 2439
4187.59 2439
4188.20 2350
4188.81 2224
4189.42 2408
4190.03 2456
4190.64 2230
4191.25 2229
4191.86 2381
4192.47 2388
4193.08 2499
4193.69 2520
4194.30 2363
4194.91 2368
4195.52 2591
4196.13 2591
4196.74 2476
4197.35 2666
4197.97 2653
4198.58 2633
4199.19 2582
4199.80 2680
4200.41 2568
4201.02 2580
4201.63 2490
4202.24 2571
4202.85 2384
4203.47 2440
4204.08 2439
4204.69 2240
4205.30 2371
4205.91 2370
4206.52 2423
4207.13 2580
4207.75 2476
4208.36 2511
4208.97 2281
4209.58 2252
4210.19 2316
4210.80 2233
4211.42 2185
4212.03 2354
4212.64 2375
4213.25 2441
4213.86 2313
4214.48 2173
4215.09 2245
4215.70 2358
4216.31 2343
4216.92 2511
4217.54 2452
4218.15 2528
4218.76 2656
4219.37 2627
4219.99 2852
4220.60 2792
4221.21 2918
4221.82 2890
4222.44 3122
4223.05 2991
4223.66 2871
4224.28 2859
4224.89 2787
4225.50 2590
4226.11 2570
4226.73 2552
4227.34 2514
4227.95 2350
4228.57 2350
4229.18 2354
4229.79 2358
4230.41 2504
4231.02 2562
4231.63 2579
4232.25 2427
4232.86 2475
4233.47 2558
4234.09 2502
4234.70 2615
4235.31 2591
4235.93 2702
4236.54 2796
4237.15 2531
4237.77 2596
4238.38 2618
4239.00 2629
4239.61 2662
4240.22 2681
4240.84 2531
4241.45 2431
4242.07 2341
4242.68 2330
4243.29 2433
4243.91 2415
4244.52 2307
4245.14 2418
4245.75 2507
4246.37 2469
4246.98 2398
4247.59 2621
4248.21 2626
4248.82 2518
4249.44 2654
4250.05 2647
4250.67 2639
4251.28 2713
4251.90 2564
4252.51 2775
4253.13 2664
4253.74 2596
4254.36 2466
4254.97 2532
4255.59 2527
4256.20 2573
4256.82 2314
4257.43 2158
4258.05 2220
4258.66 2212
4259.28 2375
4259.89 2391
4260.51 2259
4261.12 2355
4261.74 2270
4262.35 2410
4262.97 2588
4263.59 2569
4264.20 2441
4264.82 2354
4265.43 2186
4266.05 2187
4266.66 2183
4267.28 2229
4267.90 2248
4268.51 2310
4269.13 2308
4269.74 2238
4270.36 2385
4270.98 2364
4271.59 2271
4272.21 2304
4272.83 2329
4273.44 2308
4274.06 2346
4274.68 2332
4275.29 2322
4275.91 2371
4276.52 2428
4277.14 2341
4277.76 2270
4278.37 2500
4278.99 2535
4279.61 2528
4280.23 2538
4280.84 2598
4281.46 2595
4282.08 2443
4282.69 2474
4283.31 2471
4283.93 2356
4284.54 2380
4285.16 2304
4285.78 2289
4286.40 2237
4287.01 2030
4287.63 2173
4288.25 2145
4288.87 2165
4289.48 2096
4290.10 2027
4290.72 2159
4291.34 2205
4291.95 2223
4292.57 2184
4293.19 2209
4293.81 2305
4294.42 2118
4295.04 2111
4295.66 2082
4296.28 1989
4296.90 2079
4297.51 2007
4298.13 2007
4298.75 2180
4299.37 2193
4299.99 2162
4300.61 2013
4301.22 2020
4301.84 2220
4302.46 2330
4303.08 2302
4303.70 2203
4304.32 2154
4304.94 2283
4305.55 2185
4306.17 2294
4306.79 2308
4307.41 2146
4308.03 2212
4308.65 2210
4309.27 2092
4309.89 2097
4310.50 2228
4311.12 2270
4311.74 2212
4312.36 2133
4312.98 2294
4313.60 2082
4314.22 2117
4314.84 2127
4315.46 1967
4316.08 2016
4316.70 2011
4317.32 2084
4317.94 2070
4318.56 2054
4319.18 2095
4319.80 1970
4320.42 1950
4321.04 1923
4321.65 1990
4322.27 1868
4322.89 1902
4323.51 1924
4324.13 2013
4324.75 2034
4325.37 2028
4325.99 2002
4326.62 2106
4327.24 2016
4327.86 2016
4328.48 1918
4329.10 1990
4329.72 2030
4330.34 2138
4330.96 1953
4331.58 1950
4332.20 1975
4332.82 1922
4333.44 1893
4334.06 1824
4334.68 1924
4335.30 1849
4335.92 2016
4336.54 1936
4337.16 2062
4337.79 1876
4338.41 1826
4339.03 1807
4339.65 1851
4340.27 2006
4340.89 1991
4341.51 1955
4342.13 1889
4342.76 1927
4343.38 1978
4344.00 1911
4344.62 2000
4345.24 2024
4345.86 2109
4346.48 2193
4347.11 2211
4347.73 2218
4348.35 2224
4348.97 2265
4349.59 2377
4350.22 2438
4350.84 2348
4351.46 2180
4352.08 2082
4352.70 2158
4353.33 2156
4353.95 2008
4354.57 2035
4355.19 1937
4355.81 2007
4356.44 1972
4357.06 1980
4357.68 1989
4358.30 2187
4358.93 2079
4359.55 2025
4360.17 1976
4360.79 2063
4361.42 2026
4362.04 1969
4362.66 2157
4363.28 1931
4363.91 1914
4364.53 1994
4365.15 2082
4365.78 1970
4366.40 1982
4367.02 1874
4367.65 1888
4368.27 1987
4368.89 2048
4369.52 1938
4370.14 1914
4370.76 1900
4371.39 1950
4372.01 1959
4372.63 1779
4373.26 1879
4373.88 1804
4374.50 1984
4375.13 1907
4375.75 1850
4376.37 1969
4377.00 1951
4377.62 2029
4378.25 1927
4378.87 1990
4379.49 2012
4380.12 2022
4380.74 2147
4381.37 1944
4381.99 1881
4382.61 2060
4383.24 1977
4383.86 2002
4384.49 2075
4385.11 2100
4385.74 2054
4386.36 2026
4386.98 2051
4387.61 1985
4388.23 1902
4388.86 2003
4389.48 1920
4390.11 1939
4390.73 1876
4391.36 1971
4391.98 1954
4392.61 1989
4393.23 1881
4393.86 1912
4394.48 1990
4395.11 1922
4395.73 2008
4396.36 1898
4396.98 1913
4397.61 1831
4398.23 1769
4398.86 1827
4399.48 1919
4400.11 2073
4400.74 1902
4401.36 1879
4401.99 1839
4402.61 1924
4403.24 1921
4403.86 1940
4404.49 1965
4405.11 1908
4405.74 1815
4406.37 1995
4406.99 1884
4407.62 1986
4408.24 1849
4408.87 1844
4409.50 2097
4410.12 2000
4410.75 1897
4411.38 1975
4412.00 2015
4412.63 1896
4413.25 1917
4413.88 1874
4414.51 1753
4415.13 1806
4415.76 1768
4416.39 1763
4417.01 1806
4417.64 1793
4418.27 1787
4418.89 1776
4419.52 1884
4420.15 1794
4420.77 1887
4421.40 1926
4422.03 1743
4422.66 1767
4423.28 1818
4423.91 1863
4424.54 1845
4425.16 1854
4425.79 1684
4426.42 1914
4427.05 1874
4427.67 1772
4428.30 1855
4428.93 1823
4429.56 1796
4430.18 1884
4430.81 1926
4431.44 1821
4432.07 2000
4432.69 2007
4433.32 1935
4433.95 1941
4434.58 1940
4435.21 1954
4435.83 1998
4436.46 2115
4437.09 1930
4437.72 1953
4438.35 1798
4438.97 1864
4439.60 1967
4440.23 1791
4440.86 1793
4441.49 1770
4442.12 1827
4442.74 1840
4443.37 1812
4444.00 1730
4444.63 1705
4445.26 1780
4445.89 1767
4446.52 1822
4447.14 1845
4447.77 1970
4448.40 1803
4449.03 1851
4449.66 1873
4450.29 2053
4450.92 1917
4451.55 1893
4452.18 1887
4452.81 1866
4453.44 1948
4454.06 1848
4454.69 1780
4455.32 1743
4455.95 1627
4456.58 1702
4457.21 1931
4457.84 1831
4458.47 1791
4459.10 1683
4459.73 1663
4460.36 1786
4460.99 1876
4461.62 1780
4462.25 1786
4462.88 1898
4463.51 1909
4464.14 1774
4464.77 1953
4465.40 1802
4466.03 1840
4466.66 1753
4467.29 1878
4467.92 1807
4468.55 1741
4469.18 1817
4469.81 1848
4470.44 1778
4471.07 1773
4471.70 1736
4472.33 1695
4472.96 1780
4473.59 1739
4474.22 1798
4474.86 1859
4475.49 1737
4476.12 1753
4476.75 1789
4477.38 1825
4478.01 1833
4478.64 1849
4479.27 1813
4479.90 1806
4480.53 1908
4481.17 1909
4481.80 1764
4482.43 1700
4483.06 1767
4483.69 1737
4484.32 1823
4484.95 1691
4485.58 1814
4486.22 1897
4486.85 1827
4487.48 1809
4488.11 1818
4488.74 1909
4489.37 1764
4490.01 1692
4490.64 1645
4491.27 1909
4491.90 1703
4492.53 1738
4493.17 1750
4493.80 1646
4494.43 1648
4495.06 1676
4495.70 1773
4496.33 1852
4496.96 1684
4497.59 1822
4498.22 1827
4498.86 1933
4499.49 1943
4500.12 1798
4500.75 1895
4501.39 1831
4502.02 1825
4502.65 1751
4503.29 1836
4503.92 1994
4504.55 1781
4505.18 1823
4505.82 1784
4506.45 1794
4507.08 1995
4507.72 1834
4508.35 1712
4508.98 1881
4509.62 1741
4510.25 1856
4510.88 1816
4511.52 1882
4512.15 1895
4512.78 1802
4513.42 1875
4514.05 1920
4514.68 1771
4515.32 1800
4515.95 1693
4516.58 1739
4517.22 1770
4517.85 1819
4518.48 1751
4519.12 1753
4519.75 1880
4520.39 1802
4521.02 1880
4521.65 1858
4522.29 1942
4522.92 1898
4523.56 1918
4524.19 1782
4524.83 1843
4525.46 1859
4526.09 1874
4526.73 1907
4527.36 1837
4528.00 1838
4528.63 1903
4529.27 1796
4529.90 1754
4530.54 1891
4531.17 1885
4531.81 1770
4532.44 1796
4533.07 1924
4533.71 1711
4534.34 1723
4534.98 1808
4535.61 1831
4536.25 1814
4536.88 1801
4537.52 1821
4538.16 1635
4538.79 1742
4539.43 1756
4540.06 1732
4540.70 1750
4541.33 1792
4541.97 1708
4542.60 1712
4543.24 1795
4543.87 1705
4544.51 1708
4545.15 1789
4545.78 1756
4546.42 1800
4547.05 1883
4547.69 1926
4548.32 1692
4548.96 1842
4549.60 1740
4550.23 1792
4550.87 1824
4551.50 1830
4552.14 1748
4552.78 1710
4553.41 1791
4554.05 1777
4554.69 1834
4555.32 1772
4555.96 1676
4556.60 1753
4557.23 1759
4557.87 1741
4558.51 1760
4559.14 1761
4559.78 1795
4560.42 1965
4561.05 1730
4561.69 1665
4562.33 1810
4562.96 1833
4563.60 1581
4564.24 1663
4564.87 1766
4565.51 1911
4566.15 1895
4566.79 1749
4567.42 1770
4568.06 1920
4568.70 1855
4569.33 1846
4569.97 1780
4570.61 1852
4571.25 1900
4571.88 1856
4572.52 1808
4573.16 1774
4573.80 1817
4574.44 1824
4575.07 1736
4575.71 1670
4576.35 1788
4576.99 1807
4577.62 1737
4578.26 1832
4578.90 1688
4579.54 1734
4580.18 1851
4580.82 1781
4581.45 1793
4582.09 1762
4582.73 1801
4583.37 1859
4584.01 1741
4584.65 1799
4585.28 1772
4585.92 1818
4586.56 1712
4587.20 1799
4587.84 1837
4588.48 1729
4589.12 1704
4589.75 1705
4590.39 1731
4591.03 1869
4591.67 1897
4592.31 1821
4592.95 1799
4593.59 1699
4594.23 1788
4594.87 1820
4595.51 1774
4596.15 1650
4596.78 1833
4597.42 1899
4598.06 1808
4598.70 1752
4599.34 1788
4599.98 1724
4600.62 1898
4601.26 1948
4601.90 1968
4602.54 1964
4603.18 1959
4603.82 2026
4604.46 2218
4605.10 2187
4605.74 2254
4606.38 2374
4607.02 2259
4607.66 2301
4608.30 2190
4608.94 2221
4609.58 2054
4610.22 2110
4610.86 2128
4611.50 2033
4612.14 2022
4612.78 1961
4613.42 1842
4614.06 1913
4614.70 1929
4615.34 1844
4615.98 1892
4616.63 1909
4617.27 1870
4617.91 1966
4618.55 1963
4619.19 1825
4619.83 1811
4620.47 1869
4621.11 1795
4621.75 1799
4622.39 1902
4623.03 1881
4623.68 1876
4624.32 1844
4624.96 1694
4625.60 1623
4626.24 1663
4626.88 1718
4627.52 1687
4628.17 1576
4628.81 1651
4629.45 1714
4630.09 1769
4630.73 1707
4631.37 1752
4632.02 1785
4632.66 1741
4633.30 1672
4633.94 1784
4634.58 1785
4635.22 1774
4635.87 1756
4636.51 1959
4637.15 1907
4637.79 1737
4638.44 1751
4639.08 1668
4639.72 1862
4640.36 1728
4641.00 1694
4641.65 1802
4642.29 1803
4642.93 1763
4643.57 1787
4644.22 1826
4644.86 1848
4645.50 1887
4646.15 1698
4646.79 1688
4647.43 1565
4648.07 1727
4648.72 1791
4649.36 1774
4650.00 1739
4650.65 1822
4651.29 1832
4651.93 1746
4652.57 1732
4653.22 1743
4653.86 1855
4654.50 1714
4655.15 1616
4655.79 1589
4656.44 1618
4657.08 1602
4657.72 1678
4658.37 1788
4659.01 1653
4659.65 1671
4660.30 1879
4660.94 1767
4661.58 1751
4662.23 1779
4662.87 2032
4663.52 2020
4664.16 1922
4664.80 1853
4665.45 1934
4666.09 2008
4666.74 1875
4667.38 1899
4668.02 1728
4668.67 1736
4669.31 1638
4669.96 1687
4670.60 1563
4671.25 1750
4671.89 1828
4672.54 1787
4673.18 1714
4673.83 1810
4674.47 1899
4675.11 1829
4675.76 1781
4676.40 1773
4677.05 1635
4677.69 1596
4678.34 1777
4678.98 1728
4679.63 1626
4680.27 1611
4680.92 1586
4681.56 1634
4682.21 1458
4682.85 1678
4683.50 1803
4684.15 1605
4684.79 1677
4685.44 1732
4686.08 1636
4686.73 1631
4687.37 1654
4688.02 1726
4688.66 1762
4689.31 1720
4689.96 1618
4690.60 1643
4691.25 1706
4691.89 1660
4692.54 1607
4693.19 1625
4693.83 1607
4694.48 1708
4695.12 1674
4695.77 1609
4696.42 1659
4697.06 1749
4697.71 1711
4698.36 1721
4699.00 1734
4699.65 1527
4700.29 1536
4700.94 1632
4701.59 1750
4702.23 1727
4702.88 1639
4703.53 1741
4704.17 1664
4704.82 1705
4705.47 1735
4706.11 1830
4706.76 1752
4707.41 1799
4708.06 1960
4708.70 1867
4709.35 1946
4710.00 1948
4710.64 2038
4711.29 2013
4711.94 1919
4712.59 1850
4713.23 1938
4713.88 1904
4714.53 2030
4715.18 1862
4715.82 1846
4716.47 1852
4717.12 1732
4717.77 1649
4718.41 1581
4719.06 1647
4719.71 1654
4720.36 1640
4721.01 1637
4721.65 1694
4722.30 1759
4722.95 1531
4723.60 1565
4724.25 1633
4724.89 1625
4725.54 1735
4726.19 1650
4726.84 1607
4727.49 1581
4728.14 1562
4728.78 1582
4729.43 1806
4730.08 1696
4730.73 1672
4731.38 1568
4732.03 1569
4732.68 1621
4733.32 1615
4733.97 1663
4734.62 1556
4735.27 1608
4735.92 1628
4736.57 1602
4737.22 1656
4737.87 1563
4738.52 1628
4739.16 1688
4739.81 1619
4740.46 1651
4741.11 1634
4741.76 1540
4742.41 1603
4743.06 1683
4743.71 1761
4744.36 1678
4745.01 1637
4745.66 1682
4746.31 1732
4746.96 1791
4747.61 1821
4748.26 1725
4748.91 1774
4749.56 1928
4750.21 1894
4750.86 1911
4751.51 1933
4752.16 1947
4752.81 1981
4753.46 1945
4754.11 1936
4754.76 2018
4755.41 1890
4756.06 1896
4756.71 2046
4757.36 2006
4758.01 1951
4758.66 1832
4759.31 1764
4759.96 1636
4760.61 1656
4761.26 1775
4761.91 1636
4762.56 1463
4763.22 1577
4763.87 1557
4764.52 1558
4765.17 1597
4765.82 1697
4766.47 1550
4767.12 1650
4767.77 1604
4768.42 1534
4769.07 1684
4769.73 1553
4770.38 1612
4771.03 1552
4771.68 1617
4772.33 1486
4772.98 1586
4773.63 1544
4774.29 1623
4774.94 1533
4775.59 1521
4776.24 1630
4776.89 1641
4777.54 1631
4778.20 1687
4778.85 1590
4779.50 1569
4780.15 1669
4780.80 1623
4781.46 1608
4782.11 1677
4782.76 1653
4783.41 1587
4784.06 1542
4784.72 1522
4785.37 1399
4786.02 1643
4786.67 1758
4787.33 1694
4787.98 1626
4788.63 1648
4789.28 1645
4789.94 1601
4790.59 1550
4791.24 1673
4791.89 1615
4792.55 1547
4793.20 1626
4793.85 1647
4794.51 1572
4795.16 1674
4795.81 1518
4796.47 1474
4797.12 1524
4797.77 1591
4798.42 1684
4799.08 1656
4799.73 1681
4800.38 1616
4801.04 1583
4801.69 1642
4802.35 1515
4803.00 1650
4803.65 1478
4804.31 1480
4804.96 1501
4805.61 1586
4806.27 1442
4806.92 1483
4807.57 1459
4808.23 1489
4808.88 1474
4809.54 1533
4810.19 1598
4810.84 1531
4811.50 1447
4812.15 1598
4812.81 1626
4813.46 1587
4814.12 1575
4814.77 1504
4815.42 1529
4816.08 1568
4816.73 1603
4817.39 1435
4818.04 1550
4818.70 1519
4819.35 1550
4820.01 1607
4820.66 1658
4821.32 1794
4821.97 1670
4822.63 1776
4823.28 1774
4823.94 1771
4824.59 1665
4825.25 1748
4825.90 1870
4826.56 1800
4827.21 1756
4827.87 1745
4828.52 1823
4829.18 1842
4829.83 1792
4830.49 1793
4831.14 1726
4831.80 1771
4832.45 1787
4833.11 1661
4833.76 1669
4834.42 1762
4835.08 1871
4835.73 1875
4836.39 1782
4837.04 1832
4837.70 1698
4838.36 1730
4839.01 1910
4839.67 1673
4840.32 1685
4840.98 1848
4841.64 1863
4842.29 1696
4842.95 1812
4843.60 1775
4844.26 1758
4844.92 1702
4845.57 1623
4846.23 1589
4846.89 1607
4847.54 1727
4848.20 1624
4848.86 1611
4849.51 1729
4850.17 1759
4850.83 1753
4851.48 1738
4852.14 1785
4852.80 1723
4853.45 1779
4854.11 1623
4854.77 1544
4855.43 1575
4856.08 1596
4856.74 1582
4857.40 1647
4858.05 1712
4858.71 1612
4859.37 1532
4860.03 1522
4860.68 1641
4861.34 1680
4862.00 1610
4862.66 1732
4863.31 1724
4863.97 1714
4864.63 1662
4865.29 1753
4865.95 1717
4866.60 1801
4867.26 1860
4867.92 1740
4868.58 1766
4869.23 1757
4869.89 1699
4870.55 1766
4871.21 1717
4871.87 1764
4872.53 1711
4873.18 1712
4873.84 1699
4874.50 1769
4875.16 1700
4875.82 1705
4876.48 1711
4877.13 1749
4877.79 1796
4878.45 1658
4879.11 1594
4879.77 1713
4880.43 1583
4881.09 1575
4881.75 1614
4882.40 1610
4883.06 1516
4883.72 1664
4884.38 1728
4885.04 1571
4885.70 1607
4886.36 1617
4887.02 1589
4887.68 1660
4888.34 1668
4889.00 1630
4889.66 1624
4890.32 1716
4890.97 1689
4891.63 1812
4892.29 1776
4892.95 1692
4893.61 1835
4894.27 1874
4894.93 1856
4895.59 1798
4896.25 1907
4896.91 1947
4897.57 1895
4898.23 1728
4898.89 1834
4899.55 1828
4900.21 1861
4900.87 1892
4901.53 1946
4902.19 1894
4902.85 1914
4903.51 1797
4904.17 1777
4904.83 1770
4905.50 1817
4906.16 1840
4906.82 1855
4907.48 1720
4908.14 1639
4908.80 1650
4909.46 1669
4910.12 1660
4910.78 1823
4911.44 1691
4912.10 1607
4912.76 1698
4913.42 1782
4914.09 1685
4914.75 1623
4915.41 1547
4916.07 1617
4916.73 1682
4917.39 1579
4918.05 1557
4918.71 1631
4919.38 1644
4920.04 1626
4920.70 1418
4921.36 1589
4922.02 1737
4922.68 1658
4923.35 1588
4924.01 1486
4924.67 1541
4925.33 1504
4925.99 1506
4926.65 1636
4927.32 1529
4927.98 1481
4928.64 1635
4929.30 1638
4929.96 1698
4930.63 1649
4931.29 1704
4931.95 1616
4932.61 1620
4933.28 1615
4933.94 1455
4934.60 1605
4935.26 1647
4935.93 1588
4936.59 1633
4937.25 1530
4937.91 1571
4938.58 1598
4939.24 1490
4939.90 1514
4940.56 1501
4941.23 1520
4941.89 1455
4942.55 1422
4943.22 1507
4943.88 1533
4944.54 1284
4945.21 1452
4945.87 1569
4946.53 1578
4947.20 1524
4947.86 1512
4948.52 1479
4949.19 1493
4949.85 1490
4950.51 1489
4951.18 1550
4951.84 1558
4952.50 1563
4953.17 1526
4953.83 1625
4954.49 1613
4955.16 1576
4955.82 1340
4956.49 1478
4957.15 1709
4957.81 1570
4958.48 1496
4959.14 1556
4959.81 1584
4960.47 1675
4961.14 1718
4961.80 1636
4962.46 1651
4963.13 1729
4963.79 1807
4964.46 1736
4965.12 1768
4965.79 1750
4966.45 1778
4967.12 1788
4967.78 1656
4968.44 1676
4969.11 1734
4969.77 1691
4970.44 1599
4971.10 1680
4971.77 1654
4972.43 1633
4973.10 1660
4973.76 1696
4974.43 1619
4975.09 1486
4975.76 1611
4976.42 1629
4977.09 1639
4977.76 1594
4978.42 1566
4979.09 1464
4979.75 1528
4980.42 1606
4981.08 1617
4981.75 1528
4982.41 1470
4983.08 1541
4983.75 1459
4984.41 1415
4985.08 1470
4985.74 1559
4986.41 1570
4987.07 1471
4987.74 1573
4988.41 1674
4989.07 1570
4989.74 1568
4990.41 1532
4991.07 1500
4991.74 1571
4992.40 1554
4993.07 1517
4993.74 1591
4994.40 1647
4995.07 1507
4995.74 1562
4996.40 1445
4997.07 1542
4997.74 1488
4998.40 1717
4999.07 1692
4999.74 1802
5000.40 1770
5001.07 1701
5001.74 1744
5002.40 1582
5003.07 1578
5003.74 1533
5004.41 1516
5005.07 1480
5005.74 1488
5006.41 1546
5007.07 1494
5007.74 1359
5008.41 1452
5009.08 1467
5009.74 1613
5010.41 1630
5011.08 1631
5011.75 1499
5012.41 1522
5013.08 1481
5013.75 1483
5014.42 1540
5015.09 1505
5015.75 1457
5016.42 1432
5017.09 1524
5017.76 1513
5018.43 1457
5019.09 1536
5019.76 1548
5020.43 1633
5021.10 1528
5021.77 1546
5022.44 1534
5023.10 1501
5023.77 1552
5024.44 1595
5025.11 1568
5025.78 1602
5026.45 1480
5027.11 1480
5027.78 1466
5028.45 1465
5029.12 1410
5029.79 1490
5030.46 1431
5031.13 1429
5031.80 1443
5032.47 1478
5033.13 1461
5033.80 1500
5034.47 1477
5035.14 1532
5035.81 1528
5036.48 1500
5037.15 1433
5037.82 1435
5038.49 1496
5039.16 1518
5039.83 1607
5040.50 1463
5041.17 1433
5041.84 1434
5042.51 1468
5043.18 1457
5043.85 1411
5044.52 1429
5045.18 1380
5045.85 1470
5046.52 1481
5047.19 1439
5047.86 1574
5048.53 1565
5049.20 1466
5049.88 1494
5050.55 1447
5051.22 1443
5051.89 1466
5052.56 1372
5053.23 1411
5053.90 1396
5054.57 1432
5055.24 1444
5055.91 1385
5056.58 1485
5057.25 1491
5057.92 1509
5058.59 1451
5059.26 1515
5059.93 1484
5060.60 1467
5061.27 1389
5061.95 1421
5062.62 1394
5063.29 1391
5063.96 1464
5064.63 1450
5065.30 1391
5065.97 1503
5066.64 1435
5067.31 1471
5067.99 1606
5068.66 1520
5069.33 1510
5070.00 1613
5070.67 1511
5071.34 1418
5072.02 1439
5072.69 1511
5073.36 1459
5074.03 1418
5074.70 1475
5075.37 1507
5076.05 1377
5076.72 1277
5077.39 1350
5078.06 1396
5078.73 1337
5079.41 1389
5080.08 1434
5080.75 1529
5081.42 1470
5082.10 1463
5082.77 1510
5083.44 1538
5084.11 1482
5084.78 1392
5085.46 1415
5086.13 1458
5086.80 1378
5087.48 1378
5088.15 1446
5088.82 1454
5089.49 1472
5090.17 1501
5090.84 1453
5091.51 1496
5092.19 1562
5092.86 1546
5093.53 1415
5094.20 1493
5094.88 1476
5095.55 1501
5096.22 1444
5096.90 1390
5097.57 1497
5098.24 1483
5098.92 1578
5099.59 1476
5100.26 1405
5100.94 1510
5101.61 1441
5102.29 1401
5102.96 1347
5103.63 1346
5104.31 1334
5104.98 1458
5105.65 1497
5106.33 1477
5107.00 1377
5107.68 1393
5108.35 1440
5109.02 1405
5109.70 1370
5110.37 1318
5111.05 1394
5111.72 1443
5112.40 1423
5113.07 1495
5113.74 1411
5114.42 1476
5115.09 1431
5115.77 1364
5116.44 1395
5117.12 1381
5117.79 1381
5118.47 1273
5119.14 1411
5119.82 1323
5120.49 1332
5121.17 1422
5121.84 1413
5122.52 1443
5123.19 1422
5123.87 1364
5124.54 1386
5125.22 1337
5125.89 1296
5126.57 1306
5127.24 1363
5127.92 1423
5128.59 1392
5129.27 1417
5129.94 1371
5130.62 1314
5131.29 1323
5131.97 1246
5132.65 1364
5133.32 1418
5134.00 1374
5134.67 1475
5135.35 1389
5136.02 1386
5136.70 1354
5137.38 1389
5138.05 1399
5138.73 1427
5139.40 1328
5140.08 1385
5140.76 1495
5141.43 1476
5142.11 1437
5142.79 1436
5143.46 1310
5144.14 1432
5144.81 1380
5145.49 1329
5146.17 1444
5146.84 1477
5147.52 1387
5148.20 1365
5148.87 1287
5149.55 1357
5150.23 1353
5150.90 1422
5151.58 1285
5152.26 1274
5152.94 1250
5153.61 1390
5154.29 1405
5154.97 1357
5155.64 1330
5156.32 1372
5157.00 1479
5157.68 1419
5158.35 1388
5159.03 1347
5159.71 1358
5160.39 1341
5161.06 1330
5161.74 1268
5162.42 1335
5163.10 1313
5163.77 1321
5164.45 1373
5165.13 1494
5165.81 1414
5166.48 1468
5167.16 1390
5167.84 1328
5168.52 1282
5169.20 1329
5169.87 1307
5170.55 1252
5171.23 1300
5171.91 1267
5172.59 1284
5173.27 1309
5173.94 1367
5174.62 1278
5175.30 1298
5175.98 1384
5176.66 1377
5177.34 1413
5178.02 1334
5178.69 1335
5179.37 1254
5180.05 1361
5180.73 1329
5181.41 1378
5182.09 1328
5182.77 1314
5183.45 1341
5184.12 1457
5184.80 1580
5185.48 1452
5186.16 1521
5186.84 1492
5187.52 1394
5188.20 1371
5188.88 1448
5189.56 1419
5190.24 1371
5190.92 1359
5191.60 1393
5192.28 1378
5192.96 1371
5193.64 1302
5194.32 1426
5195.00 1409
5195.68 1418
5196.36 1444
5197.03 1333
5197.71 1361
5198.39 1389
5199.07 1367
5199.75 1306
5200.44 1354
5201.12 1271
5201.80 1340
5202.48 1393
5203.16 1441
5203.84 1325
5204.52 1353
5205.20 1507
5205.88 1364
5206.56 1386
5207.24 1461
5207.92 1385
5208.60 1452
5209.28 1416
5209.96 1482
5210.64 1479
5211.32 1530
5212.00 1514
5212.68 1431
5213.37 1473
5214.05 1428
5214.73 1452
5215.41 1506
5216.09 1530
5216.77 1511
5217.45 1448
5218.13 1416
5218.81 1421
5219.50 1367
5220.18 1342
5220.86 1484
5221.54 1479
5222.22 1479
5222.90 1358
5223.59 1419
5224.27 1346
5224.95 1384
5225.63 1290
5226.31 1376
5226.99 1301
5227.68 1370
5228.36 1429
5229.04 1395
5229.72 1441
5230.40 1300
5231.09 1363
5231.77 1305
5232.45 1293
5233.13 1427
5233.81 1330
5234.50 1331
5235.18 1391
5235.86 1435
5236.54 1383
5237.23 1415
5237.91 1422
5238.59 1504
5239.27 1438
5239.96 1446
5240.64 1424
5241.32 1453
5242.01 1497
5242.69 1452
5243.37 1432
5244.05 1577
5244.74 1546
5245.42 1404
5246.10 1340
5246.79 1380
5247.47 1414
5248.15 1379
5248.84 1363
5249.52 1341
5250.20 1313
5250.89 1243
5251.57 1323
5252.25 1256
5252.94 1396
5253.62 1430
5254.30 1367
5254.99 1365
5255.67 1443
5256.36 1396
5257.04 1276
5257.72 1347
5258.41 1225
5259.09 1209
5259.78 1226
5260.46 1432
5261.14 1382
5261.83 1411
5262.51 1406
5263.20 1404
5263.88 1364
5264.56 1449
5265.25 1358
5265.93 1320
5266.62 1302
5267.30 1378
5267.99 1325
5268.67 1395
5269.36 1352
5270.04 1375
5270.73 1296
5271.41 1313
5272.09 1322
5272.78 1270
5273.46 1316
5274.15 1420
5274.83 1359
5275.52 1329
5276.20 1298
5276.89 1240
5277.57 1344
5278.26 1327
5278.94 1398
5279.63 1446
5280.32 1447
5281.00 1435
5281.69 1483
5282.37 1440
5283.06 1446
5283.74 1564
5284.43 1464
5285.11 1477
5285.80 1426
5286.49 1408
5287.17 1408
5287.86 1292
5288.54 1401
5289.23 1396
5289.91 1297
5290.60 1262
5291.29 1229
5291.97 1307
5292.66 1254
5293.35 1411
5294.03 1310
5294.72 1353
5295.40 1221
5296.09 1231
5296.78 1298
5297.46 1333
5298.15 1324
5298.84 1314
5299.52 1284
5300.21 1273
5300.90 1324
5301.58 1389
5302.27 1258
5302.96 1332
5303.64 1355
5304.33 1384
5305.02 1315
5305.70 1286
5306.39 1235
5307.08 1277
5307.77 1257
5308.45 1331
5309.14 1320
5309.83 1380
5310.51 1440
5311.20 1438
5311.89 1428
5312.58 1408
5313.26 1372
5313.95 1329
5314.64 1327
5315.33 1398
5316.01 1404
5316.70 1326
5317.39 1241
5318.08 1263
5318.77 1267
5319.45 1219
5320.14 1327
5320.83 1294
5321.52 1431
5322.20 1317
5322.89 1423
5323.58 1299
5324.27 1339
5324.96 1313
5325.65 1288
5326.33 1288
5327.02 1259
5327.71 1302
5328.40 1268
5329.09 1252
5329.78 1261
5330.46 1391
5331.15 1318
5331.84 1335
5332.53 1278
5333.22 1281
5333.91 1285
5334.60 1248
5335.29 1306
5335.98 1284
5336.66 1234
5337.35 1320
5338.04 1351
5338.73 1261
5339.42 1374
5340.11 1461
5340.80 1376
5341.49 1338
5342.18 1288
5342.87 1265
5343.56 1316
5344.25 1313
5344.94 1404
5345.62 1345
5346.31 1323
5347.00 1315
5347.69 1284
5348.38 1254
5349.07 1389
5349.76 1332
5350.45 1344
5351.14 1333
5351.83 1418
5352.52 1375
5353.21 1297
5353.90 1274
5354.59 1289
5355.28 1369
5355.97 1290
5356.66 1326
5357.35 1328
5358.04 1304
5358.74 1284
5359.43 1324
5360.12 1349
5360.81 1360
5361.50 1403
5362.19 1299
5362.88 1339
5363.57 1345
5364.26 1422
5364.95 1374
5365.64 1311
5366.33 1395
5367.02 1323
5367.71 1371
5368.41 1276
5369.10 1286
5369.79 1429
5370.48 1341
5371.17 1331
5371.86 1366
5372.55 1336
5373.24 1414
5373.94 1321
5374.63 1401
5375.32 1332
5376.01 1326
5376.70 1338
5377.39 1339
5378.08 1397
5378.78 1395
5379.47 1461
5380.16 1376
5380.85 1251
5381.54 1243
5382.24 1381
5382.93 1398
5383.62 1255
5384.31 1280
5385.00 1280
5385.70 1376
5386.39 1285
5387.08 1309
5387.77 1241
5388.47 1299
5389.16 1288
5389.85 1257
5390.54 1245
5391.23 1314
5391.93 1388
5392.62 1329
5393.31 1261
5394.01 1234
5394.70 1279
5395.39 1336
5396.08 1455
5396.78 1268
5397.47 1307
5398.16 1318
5398.86 1299
5399.55 1302
5400.24 1261
5400.93 1251
5401.63 1347
5402.32 1229
5403.01 1248
5403.71 1332
5404.40 1136
5405.09 1280
5405.79 1357
5406.48 1303
5407.17 1326
5407.87 1345
5408.56 1356
5409.26 1350
5409.95 1376
5410.64 1477
5411.34 1433
5412.03 1405
5412.72 1338
5413.42 1200
5414.11 1287
5414.81 1278
5415.50 1343
5416.19 1309
5416.89 1322
5417.58 1332
5418.28 1316
5418.97 1279
5419.67 1294
5420.36 1213
5421.05 1271
5421.75 1293
5422.44 1328
5423.14 1312
5423.83 1276
5424.53 1287
5425.22 1318
5425.92 1388
5426.61 1248
5427.31 1292
5428.00 1302
5428.70 1381
5429.39 1314
5430.09 1311
5430.78 1215
5431.48 1230
5432.17 1276
5432.87 1168
5433.56 1198
5434.26 1197
5434.95 1213
5435.65 1358
5436.34 1263
5437.04 1291
5437.73 1402
5438.43 1397
5439.13 1393
5439.82 1322
5440.52 1423
5441.21 1328
5441.91 1303
5442.60 1383
5443.30 1435
5444.00 1424
5444.69 1413
5445.39 1330
5446.08 1307
5446.78 1272
5447.48 1406
5448.17 1355
5448.87 1296
5449.56 1350
5450.26 1246
5450.96 1371
5451.65 1384
5452.35 1333
5453.05 1323
5453.74 1267
5454.44 1277
5455.14 1200
5455.83 1232
5456.53 1191
5457.23 1274
5457.92 1316
5458.62 1375
5459.32 1272
5460.01 1219
5460.71 1312
5461.41 1258
5462.11 1237
5462.80 1244
5463.50 1212
5464.20 1253
5464.89 1242
5465.59 1319
5466.29 1266
5466.99 1283
5467.68 1246
5468.38 1278
5469.08 1348
5469.78 1231
5470.47 1285
5471.17 1263
5471.87 1241
5472.57 1263
5473.26 1380
5473.96 1267
5474.66 1165
5475.36 1158
5476.06 1156
5476.75 1257
5477.45 1229
5478.15 1320
5478.85 1407
5479.55 1432
5480.24 1449
5480.94 1447
5481.64 1354
5482.34 1397
5483.04 1467
5483.74 1433
5484.43 1353
5485.13 1336
5485.83 1391
5486.53 1425
5487.23 1417
5487.93 1365
5488.63 1384
5489.33 1475
5490.02 1447
5490.72 1518
5491.42 1380
5492.12 1356
5492.82 1344
5493.52 1408
5494.22 1503
5494.92 1390
5495.62 1352
5496.32 1321
5497.01 1436
5497.71 1339
5498.41 1339
5499.11 1395
5499.81 1482
5500.51 1490
5501.21 1483
5501.91 1560
5502.61 1607
5503.31 1572
5504.01 1636
5504.71 1768
5505.41 1666
5506.11 1628
5506.81 1625
5507.51 1599
5508.21 1549
5508.91 1388
5509.61 1369
5510.31 1451
5511.01 1460
5511.71 1395
5512.41 1382
5513.11 1367
5513.81 1369
5514.51 1374
5515.21 1454
5515.91 1448
5516.61 1346
5517.31 1294
5518.01 1357
5518.72 1226
5519.42 1349
5520.12 1296
5520.82 1330
5521.52 1335
5522.22 1298
5522.92 1297
5523.62 1289
5524.32 1299
5525.02 1224
5525.72 1314
5526.43 1341
5527.13 1361
5527.83 1295
5528.53 1231
5529.23 1233
5529.93 1319
5530.63 1288
5531.33 1393
5532.04 1450
5532.74 1296
5533.44 1246
5534.14 1313
5534.84 1168
5535.54 1168
5536.25 1220
5536.95 1153
5537.65 1240
5538.35 1169
5539.05 1191
5539.76 1255
5540.46 1259
5541.16 1248
5541.86 1125
5542.56 1261
5543.27 1275
5543.97 1219
5544.67 1277
5545.37 1262
5546.08 1206
5546.78 1229
5547.48 1287
5548.18 1209
5548.89 1178
5549.59 1229
5550.29 1230
5550.99 1256
5551.70 1218
5552.40 1218
5553.10 1289
5553.81 1254
5554.51 1269
5555.21 1225
5555.91 1220
5556.62 1237
5557.32 1190
5558.02 1175
5558.73 1316
5559.43 1281
5560.13 1168
5560.84 1259
5561.54 1317
5562.24 1225
5562.95 1323
5563.65 1211
5564.35 1123
5565.06 1268
5565.76 1250
5566.47 1240
5567.17 1134
5567.87 1280
5568.58 1290
5569.28 1302
5569.98 1228
5570.69 1159
5571.39 1146
5572.10 1267
5572.80 1220
5573.50 1203
5574.21 1150
5574.91 1188
5575.62 1119
5576.32 1097
5577.03 1095
5577.73 1127
5578.44 1237
5579.14 1250
5579.84 1163
5580.55 1173
5581.25 1113
5581.96 1159
5582.66 1252
5583.37 1157
5584.07 1269
5584.78 1240
5585.48 1279
5586.19 1213
5586.89 1208
5587.60 1329
5588.30 1196
5589.01 1237
5589.71 1241
5590.42 1280
5591.12 1246
5591.83 1212
5592.53 1200
5593.24 1139
5593.94 1193
5594.65 1265
5595.36 1227
5596.06 1163
5596.77 1095
5597.47 1146
5598.18 1152
5598.88 1150
5599.59 1168
5600.30 1150
5601.00 1164
5601.71 1175
5602.41 1083
5603.12 1128
5603.83 1203
5604.53 1127
5605.24 1142
5605.94 1125
5606.65 1239
5607.36 1271
5608.06 1259
5608.77 1215
5609.48 1172
5610.18 1222
5610.89 1255
5611.60 1252
5612.30 1287
5613.01 1198
5613.72 1128
5614.42 1154
5615.13 1188
5615.84 1199
5616.54 1303
5617.25 1322
5617.96 1302
5618.66 1191
5619.37 1244
5620.08 1270
5620.78 1103
5621.49 1224
5622.20 1220
5622.91 1208
5623.61 1172
5624.32 1184
5625.03 1190
5625.74 1162
5626.44 1194
5627.15 1173
5627.86 1203
5628.57 1169
5629.27 1198
5629.98 1140
5630.69 1180
5631.40 1143
5632.11 1131
5632.81 1082
5633.52 1142
5634.23 1167
5634.94 1128
5635.65 1063
5636.35 1035
5637.06 1107
5637.77 1093
5638.48 1030
5639.19 1198
5639.89 1123
5640.60 1130
5641.31 1155
5642.02 1272
5642.73 1286
5643.44 1184
5644.15 1109
5644.85 1112
5645.56 1120
5646.27 1164
5646.98 1177
5647.69 1179
5648.40 1178
5649.11 1090
5649.82 1130
5650.53 1151
5651.23 1091
5651.94 1056
5652.65 1108
5653.36 1115
5654.07 1078
5654.78 1141
5655.49 1182
5656.20 1114
5656.91 1168
5657.62 1100
5658.33 1127
5659.04 1154
5659.75 1264
5660.46 1150
5661.17 1095
5661.88 1144
5662.59 1252
5663.30 1275
5664.00 1206
5664.71 1099
5665.42 1190
5666.13 1279
5666.84 1233
5667.55 1199
5668.27 1084
5668.98 1151
5669.69 1129
5670.40 1178
5671.11 1156
5671.82 1160
5672.53 1147
5673.24 1188
5673.95 1114
5674.66 1124
5675.37 1058
5676.08 1129
5676.79 1096
5677.50 1077
5678.21 1117
5678.92 1144
5679.63 1189
5680.34 1097
5681.06 1063
5681.77 1105
5682.48 1108
5683.19 1205
5683.90 1129
5684.61 1107
5685.32 1163
5686.03 1141
5686.74 1156
5687.46 1060
5688.17 1056
5688.88 1119
5689.59 1165
5690.30 1165
5691.01 1077
5691.72 1069
5692.44 1125
5693.15 1037
5693.86 1109
5694.57 1110
5695.28 1146
5696.00 1135
5696.71 1044
5697.42 1048
5698.13 1047
5698.84 1009
5699.56 1126
5700.27 1073
5700.98 1160
5701.69 1128
5702.40 1069
5703.12 1067
5703.83 1137
5704.54 1099
5705.25 1089
5705.97 1024
5706.68 954
5707.39 1022
5708.10 1140
5708.82 1167
5709.53 1173
5710.24 1160
5710.95 1156
5711.67 1049
5712.38 1082
5713.09 1106
5713.81 1046
5714.52 1080
5715.23 1063
5715.95 1077
5716.66 1113
5717.37 1122
5718.09 1117
5718.80 1132
5719.51 1118
5720.23 1139
5720.94 986
5721.65 1114
5722.37 1185
5723.08 1180
5723.79 1134
5724.51 1157
5725.22 1107
5725.93 1144
5726.65 1148
5727.36 1105
5728.08 1176
5728.79 1143
5729.50 972
5730.22 1020
5730.93 1088
5731.65 1068
5732.36 1123
5733.07 1128
5733.79 1065
5734.50 1077
5735.22 1089
5735.93 1155
5736.65 1146
5737.36 1160
5738.07 1144
5738.79 1133
5739.50 1126
5740.22 1135
5740.93 1176
5741.65 1077
5742.36 1048
5743.08 1034
5743.79 964
5744.51 1099
5745.22 1045
5745.94 1091
5746.65 1095
5747.37 1042
5748.08 1114
5748.80 1074
5749.51 1065
5750.23 1029
5750.94 1015
5751.66 1071
5752.37 1071
5753.09 1101
5753.80 1021
5754.52 997
5755.24 1035
5755.95 1074
5756.67 1094
5757.38 1199
5758.10 1069
5758.81 1120
5759.53 1107
5760.25 1065
5760.96 1090
5761.68 1036
5762.39 1104
5763.11 1067
5763.83 1015
5764.54 1087
5765.26 1154
5765.97 1107
5766.69 1033
5767.41 1069
5768.12 1069
5768.84 1046
5769.56 1162
5770.27 1060
5770.99 1096
5771.71 1128
5772.42 1127
5773.14 1172
5773.86 1248
5774.57 1187
5775.29 1117
5776.01 1246
5776.72 1290
5777.44 1270
5778.16 1224
5778.88 1119
5779.59 1073
5780.31 1087
5781.03 1098
5781.74 1157
5782.46 1174
5783.18 1086
5783.90 1039
5784.61 1119
5785.33 1024
5786.05 1063
5786.77 1077
5787.48 1054
5788.20 1044
5788.92 1116
5789.64 1116
5790.35 1031
5791.07 1054
5791.79 1106
5792.51 1107
5793.23 1121
5793.94 1076
5794.66 1077
5795.38 1061
5796.10 1037
5796.82 1053
5797.53 1026
5798.25 1110
5798.97 1169
5799.69 1155
5800.41 1127
5801.13 1030
5801.84 1083
5802.56 1255
5803.28 1271
5804.00 1212
5804.72 1227
5805.44 1182
5806.16 1251
5806.87 1258
5807.59 1234
5808.31 1185
5809.03 1136
5809.75 1115
5810.47 1109
5811.19 1165
5811.91 1080
5812.63 1090
5813.35 1122
5814.07 1059
5814.78 1232
5815.50 1215
5816.22 1270
5816.94 1186
5817.66 1223
5818.38 1343
5819.10 1310
5819.82 1287
5820.54 1321
5821.26 1405
5821.98 1307
5822.70 1308
5823.42 1252
5824.14 1253
5824.86 1293
5825.58 1306
5826.30 1222
5827.02 1288
5827.74 1321
5828.46 1247
5829.18 1255
5829.90 1238
5830.62 1234
5831.34 1153
5832.06 1109
5832.78 1129
5833.50 1167
5834.22 1048
5834.94 1191
5835.66 1337
5836.38 1183
5837.10 1102
5837.82 1129
5838.55 1181
5839.27 1226
5839.99 1184
5840.71 1181
5841.43 1123
5842.15 1170
5842.87 1187
5843.59 1147
5844.31 1119
5845.03 1130
5845.76 1142
5846.48 1104
5847.20 1107
5847.92 1048
5848.64 1043
5849.36 1083
5850.08 1162
5850.81 1159
5851.53 1138
5852.25 1032
5852.97 1072
5853.69 1099
5854.41 1041
5855.14 1040
5855.86 1047
5856.58 1102
5857.30 1111
5858.02 1166
5858.74 1106
5859.47 1142
5860.19 1170
5860.91 1242
5861.63 1091
5862.36 1059
5863.08 1136
5863.80 1092
5864.52 1046
5865.24 1145
5865.97 1187
5866.69 1228
5867.41 1118
5868.13 1061
5868.86 1085
5869.58 1041
5870.30 1048
5871.03 1016
5871.75 1050
5872.47 1051
5873.19 1048
5873.92 1097
5874.64 1097
5875.36 1097
5876.09 1094
5876.81 1125
5877.53 1175
5878.26 1147
5878.98 1157
5879.70 1120
5880.43 1039
5881.15 1090
5881.87 1157
5882.60 1168
5883.32 1137
5884.04 1146
5884.77 1058
5885.49 1062
5886.21 1147
5886.94 1128
5887.66 1118
5888.39 1172
5889.11 1238
5889.83 1145
5890.56 1169
5891.28 1208
5892.01 1242
5892.73 1208
5893.45 1117
5894.18 1043
5894.90 1041
5895.63 1185
5896.35 1200
5897.07 1201
5897.80 1115
5898.52 1151
5899.25 1205
5899.97 1256
5900.70 1270
5901.42 1330
5902.15 1395
5902.87 1424
5903.60 1488
5904.32 1563
5905.05 1505
5905.77 1583
5906.50 1482
5907.22 1429
5907.95 1499
5908.67 1459
5909.40 1374
5910.12 1326
5910.85 1276
5911.57 1242
5912.30 1278
5913.02 1215
5913.75 1179
5914.47 1073
5915.20 1191
5915.92 1243
5916.65 1138
5917.38 1153
5918.10 1199
5918.83 1215
5919.55 1162
5920.28 1084
5921.00 1179
5921.73 1153
5922.46 1134
5923.18 1101
5923.91 1098
5924.63 1140
5925.36 1125
5926.09 1062
5926.81 1022
5927.54 1053
5928.26 1101
5928.99 1114
5929.72 1042
5930.44 1110
5931.17 1127
5931.90 1209
5932.62 1190
5933.35 1186
5934.08 1203
5934.80 1216
5935.53 1164
5936.26 1202
5936.98 1169
5937.71 1166
5938.44 1196
5939.16 1172
5939.89 1142
5940.62 1231
5941.35 1142
5942.07 1232
5942.80 1237
5943.53 1187
5944.25 1215
5944.98 1214
5945.71 1165
5946.44 1267
5947.16 1282
5947.89 1176
5948.62 1182
5949.35 1222
5950.07 1216
5950.80 1344
5951.53 1194
5952.26 1230
5952.99 1265
5953.71 1148
5954.44 1159
5955.17 1227
5955.90 1301
5956.62 1364
5957.35 1293
5958.08 1336
5958.81 1325
5959.54 1306
5960.27 1260
5960.99 1194
5961.72 1306
5962.45 1232
5963.18 1279
5963.91 1378
5964.64 1348
5965.36 1360
5966.09 1390
5966.82 1361
5967.55 1220
5968.28 1252
5969.01 1286
5969.74 1293
5970.47 1276
5971.19 1317
5971.92 1316
5972.65 1304
5973.38 1232
5974.11 1290
5974.84 1275
5975.57 1350
5976.30 1096
5977.03 1222
5977.76 1264
5978.49 1229
5979.22 1291
5979.95 1243
5980.67 1384
5981.40 1283
5982.13 1292
5982.86 1368
5983.59 1300
5984.32 1287
5985.05 1282
5985.78 1278
5986.51 1404
5987.24 1356
5987.97 1392
5988.70 1394
5989.43 1384
5990.16 1456
5990.89 1442
5991.62 1446
5992.35 1392
5993.08 1465
5993.81 1393
5994.54 1392
5995.27 1379
5996.00 1365
5996.73 1364
5997.47 1384
5998.20 1488
5998.93 1408
5999.66 1412
6000.39 1318
6001.12 1276
6001.85 1299
6002.58 1325
6003.31 1427
6004.04 1411
6004.77 1393
6005.50 1392
6006.24 1287
6006.97 1286
6007.70 1309
6008.43 1378
6009.16 1469
6009.89 1443
6010.62 1558
6011.35 1641
6012.09 1749
6012.82 1809
6013.55 1795
6014.28 1988
6015.01 1999
6015.74 1995
6016.47 1989
6017.21 1911
6017.94 1939
6018.67 1673
6019.40 1704
6020.13 1681
6020.87 1604
6021.60 1475
6022.33 1361
6023.06 1321
6023.79 1272
6024.53 1411
6025.26 1290
6025.99 1273
6026.72 1220
6027.46 1335
6028.19 1341
6028.92 1276
6029.65 1221
6030.39 1264
6031.12 1197
6031.85 1331
6032.58 1260
6033.32 1181
6034.05 1192
6034.78 1256
6035.51 1286
6036.25 1367
6036.98 1279
6037.71 1254
6038.45 1322
6039.18 1251
6039.91 1173
6040.65 1222
6041.38 1349
6042.11 1376
6042.85 1449
6043.58 1319
6044.31 1338
6045.05 1348
6045.78 1436
6046.51 1518
6047.25 1557
6047.98 1694
6048.71 1723
6049.45 1736
6050.18 1704
6050.91 1613
6051.65 1556
6052.38 1548
6053.12 1548
6053.85 1494
6054.58 1419
6055.32 1318
6056.05 1277
6056.79 1257
6057.52 1292
6058.25 1226
6058.99 1265
6059.72 1346
6060.46 1346
6061.19 1239
6061.93 1254
6062.66 1284
6063.40 1296
6064.13 1256
6064.86 1249
6065.60 1208
6066.33 1241
6067.07 1258
6067.80 1211
6068.54 1116
6069.27 1071
6070.01 1213
6070.74 1339
6071.48 1229
6072.21 1247
6072.95 1252
6073.68 1168
6074.42 1198
6075.15 1102
6075.89 1160
6076.63 1175
6077.36 1285
6078.10 1201
6078.83 1235
6079.57 1170
6080.30 1166
6081.04 1170
6081.77 1110
6082.51 1174
6083.25 1304
6083.98 1252
6084.72 1222
6085.45 1295
6086.19 1226
6086.92 1215
6087.66 1200
6088.40 1128
6089.13 1180
6089.87 1215
6090.61 1179
6091.34 1219
6092.08 1240
6092.81 1296
6093.55 1256
6094.29 1274
6095.02 1235
6095.76 1207
6096.50 1196
6097.23 1168
6097.97 1209
6098.71 1206
6099.44 1190
6100.18 1151
6100.92 1239
6101.65 1125
6102.39 1118
6103.13 1091
6103.86 1101
6104.60 1139
6105.34 1172
6106.08 1127
6106.81 1076
6107.55 1103
6108.29 1131
6109.02 1145
6109.76 1135
6110.50 1146
6111.24 1218
6111.97 1160
6112.71 1149
6113.45 1150
6114.19 1097
6114.92 1178
6115.66 1185
6116.40 1244
6117.14 1257
6117.88 1177
6118.61 1185
6119.35 1177
6120.09 1270
6120.83 1236
6121.57 1275
6122.30 1297
6123.04 1271
6123.78 1297
6124.52 1224
6125.26 1215
6126.00 1167
6126.73 1174
6127.47 1253
6128.21 1235
6128.95 1266
6129.69 1252
6130.43 1228
6131.16 1334
6131.90 1208
6132.64 1204
6133.38 1254
6134.12 1274
6134.86 1392
6135.60 1399
6136.34 1355
6137.08 1359
6137.81 1238
6138.55 1340
6139.29 1334
6140.03 1291
6140.77 1438
6141.51 1397
6142.25 1240
6142.99 1255
6143.73 1230
6144.47 1173
6145.21 1210
6145.95 1233
6146.69 1352
6147.43 1312
6148.17 1296
6148.91 1254
6149.65 1320
6150.39 1331
6151.13 1174
6151.86 1194
6152.60 1253
6153.34 1144
6154.08 1205
6154.83 1229
6155.57 1281
6156.31 1236
6157.05 1143
6157.79 1116
6158.53 1057
6159.27 1141
6160.01 1223
6160.75 1195
6161.49 1118
6162.23 1171
6162.97 1292
6163.71 1242
6164.45 1180
6165.19 1183
6165.93 1189
6166.67 1250
6167.41 1259
6168.15 1203
6168.89 1270
6169.64 1304
6170.38 1313
6171.12 1255
6171.86 1212
6172.60 1140
6173.34 1176
6174.08 1147
6174.82 1160
6175.57 1199
6176.31 1249
6177.05 1349
6177.79 1251
6178.53 1137
6179.27 1171
6180.01 1264
6180.76 1302
6181.50 1204
6182.24 1186
6182.98 1212
6183.72 1183
6184.46 1208
6185.21 1126
6185.95 1186
6186.69 1167
6187.43 1172
6188.17 1134
6188.92 1237
6189.66 1137
6190.40 1155
6191.14 1118
6191.89 1202
6192.63 1170
6193.37 1133
6194.11 1212
6194.86 1180
6195.60 1179
6196.34 1306
6197.08 1325
6197.83 1259
6198.57 1244
6199.31 1221
6200.05 1169
6200.80 1206
6201.54 1204
6202.28 1343
6203.03 1306
6203.77 1227
6204.51 1233
6205.26 1286
6206.00 1302
6206.74 1457
6207.48 1533
6208.23 1662
6208.97 1749
6209.71 1807
6210.46 2136
6211.20 2171
6211.95 2191
6212.69 2355
6213.43 2307
6214.18 2173
6214.92 2089
6215.66 1929
6216.41 1808
6217.15 1586
6217.89 1480
6218.64 1481
6219.38 1387
6220.13 1315
6220.87 1327
6221.61 1164
6222.36 1162
6223.10 1220
6223.85 1333
6224.59 1203
6225.34 1187
6226.08 1284
6226.82 1323
6227.57 1251
6228.31 1230
6229.06 1264
6229.80 1195
6230.55 1140
6231.29 1159
6232.04 1194
6232.78 1266
6233.53 1275
6234.27 1193
6235.02 1164
6235.76 1153
6236.51 1201
6237.25 1189
6238.00 1171
6238.74 1188
6239.49 1113
6240.23 1155
6240.98 1187
6241.72 1204
6242.47 1176
6243.21 1138
6243.96 1195
6244.70 1231
6245.45 1245
6246.20 1170
6246.94 1226
6247.69 1325
6248.43 1411
6249.18 1453
6249.92 1462
6250.67 1508
6251.42 1605
6252.16 1661
6252.91 1613
6253.65 1550
6254.40 1522
6255.15 1533
6255.89 1424
6256.64 1351
6257.38 1298
6258.13 1251
6258.88 1279
6259.62 1220
6260.37 1148
6261.12 1193
6261.86 1164
6262.61 1248
6263.36 1233
6264.10 1178
6264.85 1289
6265.60 1231
6266.34 1198
6267.09 1209
6267.84 1200
6268.58 1207
6269.33 1188
6270.08 1214
6270.82 1375
6271.57 1302
6272.32 1258
6273.07 1186
6273.81 1180
6274.56 1160
6275.31 1156
6276.05 1192
6276.80 1105
6277.55 1174
6278.30 1145
6279.04 1069
6279.79 1147
6280.54 1177
6281.29 1123
6282.03 1181
6282.78 1102
6283.53 1098
6284.28 1152
6285.03 1145
6285.77 1313
6286.52 1223
6287.27 1173
6288.02 1135
6288.77 1181
6289.51 1196
6290.26 1307
6291.01 1286
6291.76 1291
6292.51 1338
6293.26 1195
6294.00 1194
6294.75 1180
6295.50 1198
6296.25 1202
6297.00 1146
6297.75 1145
6298.50 1124
6299.24 1095
6299.99 1098
6300.74 1045
6301.49 1044
6302.24 1168
6302.99 1147
6303.74 1145
6304.49 1073
6305.24 1188
6305.99 1164
6306.73 1181
6307.48 1209
6308.23 1091
6308.98 1143
6309.73 1175
6310.48 1147
6311.23 1128
6311.98 1098
6312.73 1100
6313.48 1105
6314.23 1122
6314.98 1079
6315.73 1050
6316.48 1097
6317.23 1126
6317.98 1113
6318.73 1044
6319.48 1120
6320.23 1108
6320.98 1141
6321.73 1095
6322.48 1126
6323.23 1081
6323.98 1043
6324.73 1083
6325.48 1047
6326.23 1070
6326.98 1047
6327.73 1036
6328.48 1022
6329.23 1041
6329.98 1059
6330.73 1121
6331.48 1188
6332.23 1233
6332.98 1134
6333.73 1124
6334.49 1104
6335.24 1086
6335.99 1058
6336.74 1103
6337.49 1084
6338.24 1042
6338.99 1112
6339.74 1091
6340.49 1077
6341.25 1046
6342.00 1109
6342.75 1050
6343.50 1073
6344.25 1116
6345.00 1112
6345.75 1117
6346.51 1068
6347.26 1068
6348.01 1088
6348.76 1150
6349.51 1079
6350.26 1033
6351.02 1088
6351.77 1107
6352.52 1163
6353.27 1179
6354.02 1206
6354.78 1060
6355.53 1135
6356.28 1136
6357.03 1089
6357.78 1064
6358.54 1156
6359.29 1224
6360.04 1045
6360.79 1094
6361.55 1154
6362.30 1130
6363.05 1148
6363.80 1088
6364.56 1049
6365.31 1052
6366.06 1067
6366.81 1054
6367.57 1076
6368.32 1133
6369.07 1132
6369.83 1115
6370.58 1051
6371.33 1178
6372.08 1197
6372.84 1129
6373.59 1055
6374.34 1124
6375.10 1096
6375.85 1086
6376.60 1129
6377.36 1123
6378.11 1039
6378.86 1103
6379.62 1035
6380.37 1106
6381.12 1150
6381.88 1046
6382.63 1099
6383.39 1167
6384.14 1090
6384.89 1041
6385.65 1082
6386.40 955
6387.16 1068
6387.91 1082
6388.66 1087
6389.42 1066
6390.17 936
6390.93 1005
6391.68 1117
6392.43 1119
6393.19 1076
6393.94 1036
6394.70 963
6395.45 1021
6396.21 978
6396.96 962
6397.72 1005
6398.47 984
6399.22 995
6399.98 1066
6400.73 1041
6401.49 986
6402.24 933
6403.00 976
6403.75 958
6404.51 931
6405.26 1023
6406.02 1068
6406.77 1005
6407.53 1070
6408.28 1005
6409.04 994
6409.79 1088
6410.55 1043
6411.31 1025
6412.06 970
6412.82 973
6413.57 1005
6414.33 929
6415.08 989
6415.84 1040
6416.59 1016
6417.35 945
6418.11 957
6418.86 903
6419.62 919
6420.37 974
6421.13 960
6421.89 1006
6422.64 1042
6423.40 978
6424.15 1071
6424.91 1071
6425.67 1028
6426.42 1015
6427.18 975
6427.94 989
6428.69 1006
6429.45 1048
6430.20 1076
6430.96 990
6431.72 980
6432.47 986
6433.23 970
6433.99 1015
6434.74 969
6435.50 1013
6436.26 1015
6437.02 1039
6437.77 1092
6438.53 1017
6439.29 943
6440.04 1041
6440.80 1009
6441.56 1004
6442.32 1063
6443.07 1091
6443.83 1114
6444.59 1103
6445.34 1029
6446.10 1021
6446.86 967
6447.62 997
6448.37 937
6449.13 978
6449.89 985
6450.65 1020
6451.41 1073
6452.16 966
6452.92 1050
6453.68 1085
6454.44 1063
6455.19 1140
6455.95 1092
6456.71 1095
6457.47 1048
6458.23 1034
6458.99 1015
6459.74 1077
6460.50 947
6461.26 981
6462.02 991
6462.78 1008
6463.54 1015
6464.29 1034
6465.05 1083
6465.81 1004
6466.57 1026
6467.33 982
6468.09 994
6468.85 1020
6469.60 1115
6470.36 1051
6471.12 1022
6471.88 1046
6472.64 1051
6473.40 1022
6474.16 1100
6474.92 1049
6475.68 1012
6476.44 1062
6477.20 1019
6477.95 1061
6478.71 1133
6479.47 1153
6480.23 1173
6480.99 1121
6481.75 1115
6482.51 1104
6483.27 1088
6484.03 1066
6484.79 1186
6485.55 1239
6486.31 1085
6487.07 1132
6487.83 1161
6488.59 1135
6489.35 1169
6490.11 1199
6490.87 1140
6491.63 1129
6492.39 1081
6493.15 1241
6493.91 1234
6494.67 1251
6495.43 1315
6496.19 1237
6496.95 1212
6497.71 1183
6498.47 1188
6499.23 1298
6499.99 1264
6500.76 1243
6501.52 1236
6502.28 1352
6503.04 1256
6503.80 1230
6504.56 1202
6505.32 1257
6506.08 1195
6506.84 1299
6507.60 1234
6508.36 1303
6509.13 1358
6509.89 1338
6510.65 1371
6511.41 1422
6512.17 1428
6512.93 1335
6513.69 1313
6514.45 1334
6515.22 1266
6515.98 1233
6516.74 1263
6517.50 1278
6518.26 1308
6519.02 1352
6519.79 1329
6520.55 1260
6521.31 1398
6522.07 1471
6522.83 1568
6523.60 1512
6524.36 1597
6525.12 1682
6525.88 1706
6526.64 1829
6527.41 2107
6528.17 2067
6528.93 2047
6529.69 2184
6530.46 2318
6531.22 2234
6531.98 2197
6532.74 2061
6533.51 1880
6534.27 1830
6535.03 1715
6535.79 1647
6536.56 1606
6537.32 1628
6538.08 1582
6538.85 1465
6539.61 1531
6540.37 1478
6541.13 1470
6541.90 1349
6542.66 1397
6543.42 1412
6544.19 1308
6544.95 1238
6545.71 1283
6546.48 1293
6547.24 1226
6548.00 1288
6548.77 1254
6549.53 1236
6550.29 1237
6551.06 1220
6551.82 1190
6552.58 1268
6553.35 1297
6554.11 1230
6554.88 1161
6555.64 1225
6556.40 1287
6557.17 1345
6557.93 1273
6558.70 1243
6559.46 1192
6560.22 1193
6560.99 1286
6561.75 1239
6562.52 1225
6563.28 1214
6564.05 1356
6564.81 1265
6565.57 1385
6566.34 1367
6567.10 1349
6567.87 1369
6568.63 1365
6569.40 1288
6570.16 1331
6570.93 1434
6571.69 1512
6572.46 1409
6573.22 1425
6573.99 1268
6574.75 1282
6575.52 1328
6576.28 1374
6577.05 1436
6577.81 1311
6578.58 1446
6579.34 1403
6580.11 1330
6580.87 1454
6581.64 1466
6582.40 1376
6583.17 1461
6583.93 1490
6584.70 1359
6585.47 1380
6586.23 1365
6587.00 1410
6587.76 1489
6588.53 1519
6589.29 1369
6590.06 1370
6590.83 1439
6591.59 1422
6592.36 1461
6593.12 1540
6593.89 1683
6594.66 1792
6595.42 1705
6596.19 1596
6596.96 1687
6597.72 1737
6598.49 1618
6599.25 1669
6600.02 1588
6600.79 1576
6601.55 1551
6602.32 1449
6603.09 1406
6603.85 1309
6604.62 1308
6605.39 1340
6606.15 1274
6606.92 1228
6607.69 1225
6608.46 1228
6609.22 1318
6609.99 1344
6610.76 1304
6611.52 1339
6612.29 1424
6613.06 1376
6613.83 1333
6614.59 1328
6615.36 1239
6616.13 1334
6616.89 1427
6617.66 1429
6618.43 1278
6619.20 1225
6619.96 1223
6620.73 1342
6621.50 1242
6622.27 1259
6623.04 1330
6623.80 1318
6624.57 1423
6625.34 1371
6626.11 1331
6626.88 1326
6627.64 1285
6628.41 1328
6629.18 1341
6629.95 1294
6630.72 1342
6631.48 1389
6632.25 1387
6633.02 1457
6633.79 1405
6634.56 1450
6635.33 1538
6636.10 1608
6636.86 1642
6637.63 1636
6638.40 1629
6639.17 1649
6639.94 1618
6640.71 1484
6641.48 1448
6642.25 1417
6643.01 1328
6643.78 1211
6644.55 1268
6645.32 1221
6646.09 1168
6646.86 1171
6647.63 1211
6648.40 1245
6649.17 1218
6649.94 1163
6650.71 1330
6651.48 1396
6652.25 1460
6653.01 1412
6653.78 1444
6654.55 1528
6655.32 1537
6656.09 1513
6656.86 1456
6657.63 1452
6658.40 1429
6659.17 1368
6659.94 1451
6660.71 1383
6661.48 1341
6662.25 1294
6663.02 1261
6663.79 1262
6664.56 1305
6665.33 1206
6666.10 1146
6666.87 1216
6667.64 1122
6668.42 1117
6669.19 1126
6669.96 1202
6670.73 1179
6671.50 1246
6672.27 1203
6673.04 1235
6673.81 1237
6674.58 1190
6675.35 1181
6676.12 1162
6676.89 1210
6677.66 1235
6678.44 1236
6679.21 1181
6679.98 1165
6680.75 1141
6681.52 1244
6682.29 1174
6683.06 1207
6683.83 1091
6684.60 1072
6685.38 1217
6686.15 1185
6686.92 1286
6687.69 1292
6688.46 1221
6689.23 1255
6690.01 1242
6690.78 1224
6691.55 1177
6692.32 1174
6693.09 1082
6693.86 1222
6694.64 1211
6695.41 1133
6696.18 1224
6696.95 1185
6697.73 1154
6698.50 1100
6699.27 1117
6700.04 1148
6700.81 1083
6701.59 1052
6702.36 1083
6703.13 1088
6703.90 1121
6704.68 1104
6705.45 1093
6706.22 1015
6706.99 1042
6707.77 1077
6708.54 1097
6709.31 1040
6710.09 1070
6710.86 1027
6711.63 1090
6712.40 1159
6713.18 1101
6713.95 984
6714.72 922
6715.50 1062
6716.27 1101
6717.04 1087
6717.82 1172
6718.59 1086
6719.36 1083
6720.14 1092
6720.91 1110
6721.68 1164
6722.46 1125
6723.23 1052
6724.00 1167
6724.78 1042
6725.55 1123
6726.33 1156
6727.10 1121
6727.87 1101
6728.65 1030
6729.42 1050
6730.20 1095
6730.97 1065
6731.74 1103
6732.52 969
6733.29 1018
6734.07 981
6734.84 1066
6735.61 974
6736.39 1064
6737.16 999
6737.94 987
6738.71 993
6739.49 1009
6740.26 1098
6741.04 1023
6741.81 1018
6742.59 1011
6743.36 968
6744.13 989
6744.91 1025
6745.68 1058
6746.46 1044
6747.23 1105
6748.01 1081
6748.78 1048
6749.56 1020
6750.33 1052
6751.11 1006
6751.89 1003
6752.66 1126
6753.44 1102
6754.21 1001
6754.99 959
6755.76 989
6756.54 1005
6757.31 978
6758.09 965
6758.86 913
6759.64 890
6760.42 850
6761.19 887
6761.97 888
6762.74 940
6763.52 983
6764.30 1013
6765.07 1007
6765.85 1006
6766.62 979
6767.40 954
6768.18 1031
6768.95 1038
6769.73 1030
6770.51 991
6771.28 996
6772.06 974
6772.83 1003
6773.61 928
6774.39 990
6775.16 989
6775.94 1016
6776.72 1014
6777.49 1043
6778.27 1144
6779.05 1099
6779.82 1101
6780.60 1090
6781.38 1176
6782.16 1093
6782.93 1074
6783.71 1058
6784.49 1120
6785.26 1103
6786.04 997
6786.82 961
6787.60 1001
6788.37 1037
6789.15 932
6789.93 962
6790.71 902
6791.48 950
6792.26 966
6793.04 891
6793.82 915
6794.59 975
6795.37 982
6796.15 1011
6796.93 946
6797.70 1009
6798.48 1027
6799.26 1014
6800.04 1046
6800.82 970
6801.60 1072
6802.37 978
6803.15 967
6803.93 968
6804.71 1011
6805.49 970
6806.26 993
6807.04 931
6807.82 924
6808.60 983
6809.38 1000
6810.16 905
6810.94 925
6811.71 975
6812.49 953
6813.27 965
6814.05 954
6814.83 937
6815.61 980
6816.39 959
6817.17 984
6817.95 1017
6818.73 968
6819.50 984
6820.28 1004
6821.06 953
6821.84 1042
6822.62 1036
6823.40 1012
6824.18 938
6824.96 976
6825.74 979
6826.52 959
6827.30 927
6828.08 969
6828.86 995
6829.64 1006
6830.42 985
6831.20 980
6831.98 994
6832.76 989
6833.54 959
6834.32 971
6835.10 1049
6835.88 1038
6836.66 1018
6837.44 991
6838.22 996
6839.00 985
6839.78 967
6840.56 942
6841.34 969
6842.12 993
6842.90 944
6843.68 976
6844.46 932
6845.24 967
6846.02 985
6846.80 1088
6847.58 1063
6848.36 1067
6849.14 1073
6849.93 1089
6850.71 1174
6851.49 1158
6852.27 1270
6853.05 1222
6853.83 1339
6854.61 1399
6855.39 1445
6856.17 1371
6856.96 1292
6857.74 1297
6858.52 1184
6859.30 1234
6860.08 1194
6860.86 1091
6861.64 1086
6862.43 982
6863.21 940
6863.99 948
6864.77 988
6865.55 961
6866.33 918
6867.12 995
6867.90 1018
6868.68 1005
6869.46 962
6870.24 981
6871.03 960
6871.81 962
6872.59 939
6873.37 1015
6874.16 978
6874.94 918
6875.72 1058
6876.50 929
6877.28 985
6878.07 946
6878.85 983
6879.63 1023
6880.42 936
6881.20 909
6881.98 1050
6882.76 1032
6883.55 997
6884.33 995
6885.11 967
6885.89 1005
6886.68 1079
6887.46 1056
6888.24 1126
6889.03 1140
6889.81 1021
6890.59 1111
6891.38 1041
6892.16 1051
6892.94 1020
6893.73 1020
6894.51 1062
6895.29 999
6896.08 918
6896.86 951
6897.64 1018
6898.43 989
6899.21 941
6900.00 954
6900.78 969
6901.56 1024
6902.35 991
6903.13 890
6903.91 986
6904.70 1057
6905.48 959
6906.27 927
6907.05 948
6907.84 965
6908.62 953
6909.40 1002
6910.19 951
6910.97 938
6911.76 1013
6912.54 1013
6913.33 949
6914.11 1027
6914.90 969
6915.68 915
6916.46 960
6917.25 922
6918.03 988
6918.82 999
6919.60 898
6920.39 949
6921.17 944
6921.96 909
6922.74 924
6923.53 1006
6924.31 1029
6925.10 992
6925.88 958
6926.67 1033
6927.45 1055
6928.24 1057
6929.03 1031
6929.81 1086
6930.60 998
6931.38 1025
6932.17 969
6932.95 1023
6933.74 1054
6934.52 955
6935.31 1043
6936.10 1018
6936.88 1023
6937.67 995
6938.45 1038
6939.24 1001
6940.03 1061
6940.81 1028
6941.60 1010
6942.38 1025
6943.17 1057
6943.96 1051
6944.74 1080
6945.53 1102
6946.32 1100
6947.10 1068
6947.89 1070
6948.68 1101
6949.46 1059
6950.25 1045
6951.03 1086
6951.82 1096
6952.61 1083
6953.40 1150
6954.18 1176
6954.97 1163
6955.76 1118
6956.54 1093
6957.33 1202
6958.12 1118
6958.90 1080
6959.69 1172
6960.48 1248
6961.27 1224
6962.05 1187
6962.84 1194
6963.63 1215
6964.41 1247
6965.20 1137
6965.99 1152
6966.78 1227
6967.56 1229
6968.35 1252
6969.14 1190
6969.93 1272
6970.72 1210
6971.50 1271
6972.29 1366
6973.08 1314
6973.87 1308
6974.66 1299
6975.44 1268
6976.23 1324
6977.02 1402
6977.81 1415
6978.60 1422
6979.38 1433
6980.17 1393
6980.96 1359
6981.75 1554
6982.54 1641
6983.33 1726
6984.11 1809
6984.90 1930
6985.69 2228
6986.48 2458
6987.27 2633
6988.06 2960
6988.85 3106
6989.64 3035
6990.42 2906
6991.21 2806
6992.00 2705
6992.79 2473
6993.58 2090
6994.37 2048
6995.16 1877
6995.95 1788
6996.74 1772
6997.53 1865
6998.32 1849
6999.10 1999
6999.89 2194
7000.68 2416
7001.47 2661
7002.26 2810
7003.05 2938
7003.84 3130
7004.63 3005
7005.42 2886
7006.21 2601
7007.00 2360
7007.79 2128
7008.58 1935
7009.37 1734
7010.16 1700
7010.95 1618
7011.74 1385
7012.53 1390
7013.32 1472
7014.11 1422
7014.90 1391
7015.69 1473
7016.48 1472
7017.27 1405
7018.06 1406
7018.85 1373
7019.64 1439
7020.43 1364
7021.23 1367
7022.02 1381
7022.81 1287
7023.60 1320
7024.39 1284
7025.18 1242
7025.97 1340
7026.76 1307
7027.55 1378
7028.34 1389
7029.13 1413
7029.93 1328
7030.72 1320
7031.51 1379
7032.30 1278
7033.09 1296
7033.88 1281
7034.67 1224
7035.46 1180
7036.26 1191
7037.05 1184
7037.84 1173
7038.63 1214
7039.42 1290
7040.21 1292
7041.01 1218
7041.80 1270
7042.59 1288
7043.38 1328
7044.17 1272
7044.97 1283
7045.76 1200
7046.55 1208
7047.34 1214
7048.13 1199
7048.93 1261
7049.72 1216
7050.51 1165
7051.30 1164
7052.09 1158
7052.89 1141
7053.68 1184
7054.47 1081
7055.26 1176
7056.06 1131
7056.85 1177
7057.64 1198
7058.44 1120
7059.23 1079
7060.02 1056
7060.81 1079
7061.61 1095
7062.40 1075
7063.19 1132
7063.99 1135
7064.78 1216
7065.57 1218
7066.37 1186
7067.16 1065
7067.95 1120
7068.74 1087
7069.54 1061
7070.33 1095
7071.13 1132
7071.92 1060
7072.71 1063
7073.51 1067
7074.30 1060
7075.09 1135
7075.89 1045
7076.68 1028
7077.47 1096
7078.27 1105
7079.06 1132
7079.86 1123
7080.65 1082
7081.44 1066
7082.24 1119
7083.03 1061
7083.83 1044
7084.62 1085
7085.41 1142
7086.21 1174
7087.00 1060
7087.80 1005
7088.59 1011
7089.39 957
7090.18 936
7090.98 1015
7091.77 904
7092.56 973
7093.36 950
7094.15 1016
7094.95 981
7095.74 904
7096.54 942
7097.33 1047
7098.13 979
7098.92 990
7099.72 973
7100.51 970
7101.31 897
7102.10 1022
7102.90 967
7103.69 963
7104.49 929
7105.29 899
7106.08 959
7106.88 974
7107.67 857
7108.47 899
7109.26 907
7110.06 955
7110.85 931
7111.65 941
7112.45 906
7113.24 987
7114.04 884
7114.83 896
7115.63 881
7116.42 943
7117.22 914
7118.02 956
7118.81 959
7119.61 968
7120.41 933
7121.20 976
7122.00 928
7122.79 903
7123.59 951
7124.39 899
7125.18 929
7125.98 1035
7126.78 915
7127.57 1007
7128.37 957
7129.17 1010
7129.96 964
7130.76 961
7131.56 949
7132.35 953
7133.15 1030
7133.95 988
7134.74 863
7135.54 863
7136.34 921
7137.14 1034
7137.93 970
7138.73 911
7139.53 892
7140.33 894
7141.12 932
7141.92 944
7142.72 954
7143.51 927
7144.31 991
7145.11 975
7145.91 972
7146.71 945
7147.50 973
7148.30 961
7149.10 978
7149.90 1008
7150.69 968
7151.49 877
7152.29 851
7153.09 902
7153.89 817
7154.68 815
7155.48 851
7156.28 851
7157.08 885
7157.88 899
7158.68 871
7159.47 928
7160.27 907
7161.07 878
7161.87 850
7162.67 923
7163.47 963
7164.27 886
7165.06 888
7165.86 866
7166.66 878
7167.46 942
7168.26 969
7169.06 927
7169.86 895
7170.66 939
7171.46 894
7172.25 922
7173.05 971
7173.85 1019
7174.65 935
7175.45 982
7176.25 921
7177.05 959
7177.85 959
7178.65 915
7179.45 906
7180.25 934
7181.05 867
7181.85 913
7182.65 879
7183.45 859
7184.25 918
7185.05 891
7185.85 865
7186.65 866
7187.45 819
7188.25 851
7189.05 804
7189.85 794
7190.65 801
7191.45 789
7192.25 756
7193.05 801
7193.85 797
7194.65 814
7195.45 830
7196.25 850
7197.05 863
7197.85 910
7198.65 858
7199.45 875
7200.25 812
7201.05 870
7201.85 922
7202.65 941
7203.46 834
7204.26 874
7205.06 851
7205.86 850
7206.66 824
7207.46 863
7208.26 794
7209.06 834
7209.86 890
7210.66 875
7211.47 868
7212.27 804
7213.07 886
7213.87 847
7214.67 808
7215.47 827
7216.27 815
7217.08 813
7217.88 794
7218.68 734
7219.48 819
7220.28 834
7221.09 784
7221.89 845
7222.69 808
7223.49 825
7224.29 844
7225.10 781
7225.90 853
7226.70 843
7227.50 837
7228.30 831
7229.11 818
7229.91 775
7230.71 823
7231.51 857
7232.32 822
7233.12 849
7233.92 845
7234.72 922
7235.53 867
7236.33 818
7237.13 851
7237.93 853
7238.74 863
7239.54 830
7240.34 835
7241.15 870
7241.95 870
7242.75 928
7243.55 894
7244.36 808
7245.16 811
7245.96 730
7246.77 749
7247.57 779
7248.37 792
7249.18 758
7249.98 813
7250.78 837
7251.59 894
7252.39 762
7253.20 713
7254.00 809
7254.80 827
7255.61 863
7256.41 823
7257.21 802
7258.02 815
7258.82 779
7259.63 780
7260.43 809
7261.23 755
7262.04 782
7262.84 846
7263.65 821
7264.45 849
7265.26 871
7266.06 798
7266.86 809
7267.67 823
7268.47 763
7269.28 795
7270.08 702
7270.89 727
7271.69 762
7272.50 721
7273.30 761
7274.11 790
7274.91 784
7275.71 806
7276.52 816
7277.32 823
7278.13 812
7278.93 804
7279.74 767
7280.55 753
7281.35 829
7282.16 826
7282.96 811
7283.77 809
7284.57 868
7285.38 857
7286.18 880
7286.99 896
7287.79 1004
7288.60 921
7289.40 993
7290.21 836
7291.02 943
7291.82 894
7292.63 866
7293.43 790
7294.24 787
7295.05 765
7295.85 856
7296.66 799
7297.46 836
7298.27 758
7299.08 788
7299.88 859
7300.69 748
7301.49 763
7302.30 836
7303.11 884
7303.91 898
7304.72 827
7305.53 823
7306.33 943
7307.14 930
7307.95 831
7308.75 877
7309.56 814
7310.37 799
7311.17 860
7311.98 863
7312.79 796
7313.59 820
7314.40 893
7315.21 855
7316.02 790
7316.82 875
7317.63 827
7318.44 849
7319.24 890
7320.05 873
7320.86 862
7321.67 907
7322.47 885
7323.28 860
7324.09 830
7324.90 821
7325.70 891
7326.51 895
7327.32 877
7328.13 881
7328.94 824
7329.74 812
7330.55 859
7331.36 845
7332.17 809
7332.98 829
7333.78 854
7334.59 889
7335.40 822
7336.21 807
7337.02 812
7337.82 856
7338.63 757
7339.44 805
7340.25 795
7341.06 763
7341.87 792
7342.68 779
7343.48 728
7344.29 779
7345.10 818
7345.91 814
7346.72 777
7347.53 725
7348.34 779
7349.15 793
7349.95 825
7350.76 823
7351.57 795
7352.38 738
7353.19 861
7354.00 814
7354.81 778
7355.62 751
7356.43 735
7357.24 721
7358.05 728
7358.86 696
7359.67 774
7360.48 817
7361.29 704
7362.09 752
7362.90 761
7363.71 727
7364.52 754
7365.33 748
7366.14 778
7366.95 845
7367.76 774
7368.57 773
7369.38 834
7370.19 788
7371.00 789
7371.81 837
7372.62 773
7373.43 716
7374.25 722
7375.06 773
7375.87 759
7376.68 679
7377.49 782
7378.30 743
7379.11 736
7379.92 703
7380.73 743
7381.54 740
7382.35 767
7383.16 786
7383.97 781
7384.78 771
7385.59 719
7386.41 721
7387.22 731
7388.03 772
7388.84 741
7389.65 795
7390.46 746
7391.27 750
7392.08 757
7392.89 755
7393.71 766
7394.52 763
7395.33 793
7396.14 799
7396.95 747
7397.76 722
7398.58 753
7399.39 760
7400.20 795
7401.01 735
7401.82 735
7402.63 870
7403.45 857
7404.26 828
7405.07 784
7405.88 827
7406.69 811
7407.51 786
7408.32 755
7409.13 775
7409.94 783
7410.76 692
7411.57 743
7412.38 767
7413.19 716
7414.01 772
7414.82 753
7415.63 694
7416.44 676
7417.26 704
7418.07 756
7418.88 756
7419.69 692
7420.51 788
7421.32 790
7422.13 751
7422.95 730
7423.76 749
7424.57 775
7425.39 719
7426.20 733
7427.01 783
7427.83 726
7428.64 719
7429.45 799
7430.27 758
7431.08 777
7431.89 740
7432.71 671
7433.52 703
7434.33 718
7435.15 770
7435.96 764
7436.77 732
7437.59 679
7438.40 742
7439.22 728
7440.03 727
7440.84 777
7441.66 797
7442.47 769
7443.29 750
7444.10 759
7444.91 774
7445.73 770
7446.54 766
7447.36 724
7448.17 756
7448.99 744
7449.80 761
7450.62 705
7451.43 726
7452.24 711
7453.06 765
7453.87 815
7454.69 820
7455.50 768
7456.32 767
7457.13 727
7457.95 743
7458.76 782
7459.58 769
7460.39 789
7461.21 746
7462.02 821
7462.84 821
7463.65 821
7464.47 856
7465.28 729
7466.10 803
7466.92 771
7467.73 770
7468.55 800
7469.36 776
7470.18 750
7470.99 763
7471.81 815
7472.62 818
7473.44 809
7474.26 731
7475.07 786
7475.89 728
7476.70 658
7477.52 701
7478.34 738
7479.15 723
7479.97 702
7480.78 658
7481.60 683
7482.42 781
7483.23 755
7484.05 661
7484.87 699
7485.68 744
7486.50 750
7487.32 808
7488.13 712
7488.95 754
7489.76 737
7490.58 824
7491.40 788
7492.22 703
7493.03 717
7493.85 810
7494.67 785
7495.48 698
7496.30 717
7497.12 809
7497.93 737
7498.75 713
7499.57 725
7500.39 777
7501.20 818
7502.02 800
7502.84 741
7503.66 740
7504.47 723
7505.29 751
7506.11 767
7506.93 785
7507.74 756
7508.56 765
7509.38 718
7510.20 760
7511.01 766
7511.83 747
7512.65 797
7513.47 872
7514.29 777
7515.10 778
7515.92 728
7516.74 721
7517.56 677
7518.38 775
7519.19 759
7520.01 735
7520.83 740
7521.65 703
7522.47 738
7523.29 730
7524.11 711
7524.92 725
7525.74 798
7526.56 739
7527.38 729
7528.20 753
7529.02 747
7529.84 772
7530.66 816
7531.47 776
7532.29 709
7533.11 776
7533.93 784
7534.75 776
7535.57 763
7536.39 801
7537.21 787
7538.03 813
7538.85 811
7539.67 792
7540.49 808
7541.31 732
7542.12 797
7542.94 784
7543.76 734
7544.58 714
7545.40 722
7546.22 725
7547.04 763
7547.86 759
7548.68 690
7549.50 694
7550.32 718
7551.14 752
7551.96 743
7552.78 745
7553.60 775
7554.42 794
7555.24 796
7556.06 752
7556.88 787
7557.70 783
7558.52 795
7559.35 740
7560.17 761
7560.99 831
7561.81 841
7562.63 820
7563.45 738
7564.27 829
7565.09 853
7565.91 836
7566.73 827
7567.55 765
7568.37 829
7569.19 910
7570.02 854
7570.84 810
7571.66 809
7572.48 885
7573.30 843
7574.12 819
7574.94 826
7575.76 785
7576.59 846
7577.41 870
7578.23 820
7579.05 811
7579.87 890
7580.69 786
7581.51 820
7582.34 848
7583.16 864
7583.98 908
7584.80 844
7585.62 880
7586.45 860
7587.27 881
7588.09 869
7588.91 942
7589.73 961
7590.56 914
7591.38 931
7592.20 992
7593.02 913
7593.85 957
7594.67 898
7595.49 864
7596.31 886
7597.14 891
7597.96 846
7598.78 874
7599.60 974
7600.43 929
7601.25 930
7602.07 997
7602.89 1051
7603.72 1003
7604.54 1141
7605.36 1056
7606.19 1206
7607.01 1292
7607.83 1286
7608.66 1344
7609.48 1344
7610.30 1374
7611.12 1261
7611.95 1120
7612.77 1045
7613.59 964
7614.42 979
7615.24 959
7616.07 947
7616.89 1060
7617.71 1064
7618.54 964
7619.36 955
7620.18 999
7621.01 874
7621.83 841
7622.66 997
7623.48 952
7624.30 1028
7625.13 975
7625.95 956
7626.78 965
7627.60 1022
7628.42 1012
7629.25 1045
7630.07 1096
7630.90 1091
7631.72 1202
7632.55 1319
7633.37 1383
7634.19 1486
7635.02 1554
7635.84 1581
7636.67 1564
7637.49 1379
7638.32 1302
7639.14 1317
7639.97 1249
7640.79 1109
7641.62 968
7642.44 931
7643.27 880
7644.09 875
7644.92 940
7645.74 886
7646.57 912
7647.39 910
7648.22 879
7649.04 849
7649.87 840
7650.70 900
7651.52 893
7652.35 846
7653.17 812
7654.00 776
7654.82 828
7655.65 766
7656.47 795
7657.30 786
7658.13 883
7658.95 839
7659.78 758
7660.60 791
7661.43 857
7662.26 844
7663.08 838
7663.91 842
7664.73 754
7665.56 806
7666.39 799
7667.21 762
7668.04 856
7668.87 810
7669.69 867
7670.52 815
7671.35 826
7672.17 868
7673.00 838
7673.83 784
7674.65 791
7675.48 853
7676.31 792
7677.13 859
7677.96 785
7678.79 798
7679.61 823
7680.44 764
7681.27 750
7682.09 775
7682.92 818
7683.75 784
7684.58 792
7685.40 784
7686.23 844
7687.06 814
7687.89 757
7688.71 690
7689.54 764
7690.37 822
7691.20 825
7692.02 754
7692.85 780
7693.68 747
7694.51 816
7695.33 788
7696.16 828
7696.99 760
7697.82 816
7698.65 798
7699.47 860
7700.30 752
7701.13 746
7701.96 788
7702.79 755
7703.62 802
7704.44 753
7705.27 805
7706.10 783
7706.93 747
7707.76 769
7708.59 754
7709.41 752
7710.24 694
7711.07 738
7711.90 774
7712.73 828
7713.56 784
7714.39 786
7715.22 729
7716.05 683
7716.87 720
7717.70 736
7718.53 704
7719.36 753
7720.19 741
7721.02 704
7721.85 697
7722.68 717
7723.51 719
7724.34 769
7725.17 710
7726.00 735
7726.83 720
7727.66 702
7728.48 756
7729.31 774
7730.14 755
7730.97 738
7731.80 678
7732.63 671
7733.46 718
7734.29 689
7735.12 688
7735.95 677
7736.78 737
7737.61 678
7738.44 693
7739.27 698
7740.10 731
7740.93 700
7741.77 658
7742.60 710
7743.43 713
7744.26 696
7745.09 717
7745.92 745
7746.75 700
7747.58 719
7748.41 701
7749.24 733
7750.07 728
7750.90 733
7751.73 757
7752.56 728
7753.39 755
7754.23 756
7755.06 717
7755.89 693
7756.72 651
7757.55 674
7758.38 676
7759.21 672
7760.04 652
7760.88 665
7761.71 688
7762.54 727
7763.37 668
7764.20 674
7765.03 666
7765.86 699
7766.70 668
7767.53 663
7768.36 668
7769.19 651
7770.02 618
7770.86 632
7771.69 627
7772.52 634
7773.35 695
7774.18 647
7775.02 695
7775.85 725
7776.68 635
7777.51 614
7778.34 667
7779.18 687
7780.01 759
7780.84 723
7781.67 736
7782.51 682
7783.34 669
7784.17 662
7785.00 670
7785.84 674
7786.67 656
7787.50 733
7788.34 683
7789.17 713
7790.00 766
7790.83 745
7791.67 717
7792.50 705
7793.33 658
7794.17 661
7795.00 652
7795.83 699
7796.67 704
7797.50 722
7798.33 687
7799.17 619
7800.00 651
7800.83 608
7801.67 610
7802.50 621
7803.33 610
7804.17 687
7805.00 683
7805.84 626
7806.67 671
7807.50 613
7808.34 619
7809.17 660
7810.01 687
7810.84 675
7811.67 695
7812.51 651
7813.34 617
7814.18 627
7815.01 649
7815.84 627
7816.68 593
7817.51 684
7818.35 733
7819.18 719
7820.02 641
7820.85 717
7821.69 587
7822.52 718
7823.36 683
7824.19 617
7825.03 649
7825.86 681
7826.69 646
7827.53 617
7828.36 612
7829.20 703
7830.03 659
7830.87 592
7831.71 627
7832.54 672
7833.38 626
7834.21 651
7835.05 608
7835.88 638
7836.72 705
7837.55 698
7838.39 714
7839.22 587
7840.06 704
7840.90 715
7841.73 711
7842.57 749
7843.40 678
7844.24 686
7845.07 652
7845.91 691
7846.75 649
7847.58 683
7848.42 619
7849.25 651
7850.09 646
7850.93 643
7851.76 667
7852.60 604
7853.44 649
7854.27 717
7855.11 651
7855.94 700
7856.78 734
7857.62 765
7858.45 752
7859.29 698
7860.13 682
7860.96 744
7861.80 835
7862.64 866
7863.47 822
7864.31 769
7865.15 835
7865.99 720
7866.82 634
7867.66 673
7868.50 623
7869.33 633
7870.17 717
7871.01 722
7871.85 699
7872.68 702
7873.52 724
7874.36 780
7875.20 729
7876.03 710
7876.87 712
7877.71 736
7878.55 702
7879.38 755
7880.22 718
7881.06 731
7881.90 705
7882.74 752
7883.57 780
7884.41 713
7885.25 717
7886.09 638
7886.93 715
7887.76 700
7888.60 651
7889.44 613
7890.28 640
7891.12 574
7891.96 610
7892.79 643
7893.63 671
7894.47 664
7895.31 637
7896.15 694
7896.99 659
7897.83 677
7898.66 712
7899.50 643
7900.34 593
7901.18 676
7902.02 628
7902.86 624
7903.70 654
7904.54 638
7905.38 651
7906.21 651
7907.05 705
7907.89 692
7908.73 684
7909.57 707
7910.41 633
7911.25 619
7912.09 713
7912.93 702
7913.77 662
7914.61 656
7915.45 647
7916.29 688
7917.13 642
7917.97 591
7918.81 640
7919.65 713
7920.49 719
7921.33 676
7922.17 610
7923.01 662
7923.85 693
7924.69 643
7925.53 665
7926.37 658
7927.21 623
7928.05 602
7928.89 576
7929.73 571
7930.57 583
7931.41 604
7932.25 585
7933.09 657
7933.93 585
7934.77 554
7935.61 608
7936.45 658
7937.29 603
7938.14 567
7938.98 575
7939.82 575
7940.66 602
7941.50 643
7942.34 646
7943.18 611
7944.02 607
7944.86 609
7945.70 578
7946.55 574
7947.39 606
7948.23 605
7949.07 584
7949.91 576
7950.75 674
7951.59 617
7952.44 584
7953.28 619
7954.12 598
7954.96 615
7955.80 573
7956.65 573
7957.49 644
7958.33 608
7959.17 627
7960.01 655
7960.86 678
7961.70 590
7962.54 578
7963.38 564
7964.22 577
7965.07 576
7965.91 638
7966.75 589
7967.59 571
7968.44 614
7969.28 656
7970.12 618
7970.96 611
7971.81 649
7972.65 584
7973.49 571
7974.33 551
7975.18 674
7976.02 582
7976.86 579
7977.71 577
7978.55 610
7979.39 623
7980.23 597
7981.08 589
7981.92 679
7982.76 600
7983.61 530
7984.45 517
7985.29 584
7986.14 589
7986.98 563
7987.82 540
7988.67 608
7989.51 614
7990.36 597
7991.20 609
7992.04 556
7992.89 522
7993.73 561
7994.57 613
7995.42 536
7996.26 509
7997.11 600
7997.95 658
7998.79 592
7999.64 563
8000.48 559
8001.33 634
8002.17 598
8003.01 522
8003.86 554
8004.70 533
8005.55 556
8006.39 500
8007.24 556
8008.08 613
8008.93 579
8009.77 549
8010.62 569
8011.46 544
8012.30 542
8013.15 517
8013.99 546
8014.84 557
8015.68 615
8016.53 587
8017.37 605
8018.22 574
8019.06 553
8019.91 593
8020.76 616
8021.60 632
8022.45 570
8023.29 621
8024.14 527
8024.98 542
8025.83 591
8026.67 589
8027.52 559
8028.36 605
8029.21 603
8030.06 602
8030.90 534
8031.75 540
8032.59 612
8033.44 565
8034.28 614
8035.13 632
8035.98 608
8036.82 561
8037.67 515
8038.52 552
8039.36 552
8040.21 566
8041.05 546
8041.90 550
8042.75 563
8043.59 540
8044.44 580
8045.29 579
8046.13 607
8046.98 582
8047.83 560
8048.67 534
8049.52 573
8050.37 539
8051.21 572
8052.06 547
8052.91 569
8053.75 519
8054.60 506
8055.45 577
8056.30 528
8057.14 597
8057.99 592
8058.84 555
8059.68 544
8060.53 558
8061.38 556
8062.23 534
8063.07 574
8063.92 538
8064.77 509
8065.62 541
8066.46 576
8067.31 556
8068.16 496
8069.01 505
8069.85 554
8070.70 593
8071.55 550
8072.40 558
8073.25 515
8074.09 497
8074.94 575
8075.79 570
8076.64 554
8077.49 592
8078.34 504
8079.18 507
8080.03 550
8080.88 511
8081.73 555
8082.58 586
8083.43 582
8084.27 559
8085.12 588
8085.97 597
8086.82 590
8087.67 566
8088.52 552
8089.37 523
8090.22 565
8091.06 586
8091.91 599
8092.76 549
8093.61 507
8094.46 530
8095.31 514
8096.16 542
8097.01 513
8097.86 562
8098.71 623
8099.56 557
8100.41 555
8101.26 596
8102.11 574
8102.95 548
8103.80 561
8104.65 566
8105.50 501
8106.35 528
8107.20 615
8108.05 550
8108.90 556
8109.75 544
8110.60 578
8111.45 624
8112.30 571
8113.15 534
8114.00 536
8114.85 575
8115.70 527
8116.55 537
8117.40 625
8118.25 555
8119.10 569
8119.96 618
8120.81 556
8121.66 573
8122.51 581
8123.36 635
8124.21 577
8125.06 550
8125.91 568
8126.76 610
8127.61 604
8128.46 569
8129.31 588
8130.16 590
8131.02 656
8131.87 681
8132.72 617
8133.57 641
8134.42 650
8135.27 656
8136.12 606
8136.97 629
8137.83 676
8138.68 658
8139.53 648
8140.38 634
8141.23 636
8142.08 703
8142.93 647
8143.79 682
8144.64 682
8145.49 642
8146.34 677
8147.19 694
8148.05 677
8148.90 658
8149.75 725
8150.60 737
8151.45 677
8152.31 701
8153.16 778
8154.01 832
8154.86 843
8155.71 833
8156.57 787
8157.42 782
8158.27 885
8159.12 893
8159.98 897
8160.83 825
8161.68 833
8162.54 766
8163.39 742
8164.24 739
8165.09 680
8165.95 656
8166.80 636
8167.65 645
8168.51 682
8169.36 713
8170.21 644
8171.06 690
8171.92 641
8172.77 652
8173.62 689
8174.48 632
8175.33 652
8176.18 683
8177.04 640
8177.89 658
8178.74 707
8179.60 649
8180.45 651
8181.31 635
8182.16 600
8183.01 601
8183.87 634
8184.72 627
8185.57 627
8186.43 601
8187.28 590
8188.14 598
8188.99 589
8189.84 587
8190.70 616
8191.55 641
8192.41 652
8193.26 597
8194.12 630
8194.97 560
8195.83 529
8196.68 626
8197.53 643
8198.39 670
8199.24 604
8200.10 566
8200.95 540
8201.81 598
8202.66 578
8203.52 566
8204.37 612
8205.23 644
8206.08 585
8206.94 531
8207.79 529
8208.65 526
8209.50 609
8210.36 571
8211.21 594
8212.07 579
8212.92 583
8213.78 623
8214.63 532
8215.49 511
8216.34 536
8217.20 571
8218.06 618
8218.91 633
8219.77 581
8220.62 549
8221.48 571
8222.33 555
8223.19 552
8224.05 607
8224.90 544
8225.76 603
8226.61 626
8227.47 590
8228.33 670
8229.18 681
8230.04 641
8230.90 639
8231.75 594
8232.61 626
8233.46 557
8234.32 561
8235.18 617
8236.03 540
8236.89 581
8237.75 614
8238.60 568
8239.46 591
8240.32 572
8241.17 535
8242.03 566
8242.89 587
8243.74 611
8244.60 577
8245.46 562
8246.32 507
8247.17 590
8248.03 573
8248.89 601
8249.74 610
8250.60 558
8251.46 588
8252.32 584
8253.17 581
8254.03 606
8254.89 574
8255.75 545
8256.60 548
8257.46 570
8258.32 534
8259.18 517
8260.04 581
8260.89 565
8261.75 565
8262.61 576
8263.47 511
8264.32 557
8265.18 552
8266.04 550
8266.90 521
8267.76 511
8268.62 576
8269.47 504
8270.33 524
8271.19 510
8272.05 493
8272.91 554
8273.77 571
8274.62 523
8275.48 550
8276.34 548
8277.20 525
8278.06 550
8278.92 559
8279.78 646
8280.64 581
8281.49 561
8282.35 537
8283.21 537
8284.07 598
8284.93 553
8285.79 533
8286.65 543
8287.51 629
8288.37 606
8289.23 600
8290.09 583
8290.95 582
8291.80 540
8292.66 581
8293.52 539
8294.38 690
8295.24 611
8296.10 559
8296.96 530
8297.82 603
8298.68 580
8299.54 531
8300.40 574
8301.26 554
8302.12 571
8302.98 533
8303.84 541
8304.70 561
8305.56 586
8306.42 511
8307.28 554
8308.14 548
8309.00 586
8309.86 591
8310.72 543
8311.58 565
8312.44 556
8313.31 552
8314.17 526
8315.03 539
8315.89 585
8316.75 542
8317.61 568
8318.47 620
8319.33 585
8320.19 596
8321.05 591
8321.91 599
8322.77 579
8323.64 620
8324.50 583
8325.36 603
8326.22 570
8327.08 584
8327.94 611
8328.80 599
8329.66 562
8330.53 517
8331.39 586
8332.25 517
8333.11 499
8333.97 552
8334.83 572
8335.70 555
8336.56 516
8337.42 568
8338.28 573
8339.14 562
8340.00 578
8340.87 534
8341.73 596
8342.59 562
8343.45 522
8344.32 504
8345.18 587
8346.04 580
8346.90 553
8347.76 545
8348.63 630
8349.49 564
8350.35 576
8351.21 585
8352.08 595
8352.94 533
8353.80 519
8354.66 535
8355.53 505
8356.39 534
8357.25 530
8358.12 557
8358.98 560
8359.84 561
8360.71 588
8361.57 546
8362.43 568
8363.29 552
8364.16 559
8365.02 539
8365.88 510
8366.75 543
8367.61 543
8368.47 580
8369.34 550
8370.20 541
8371.06 548
8371.93 601
8372.79 561
8373.66 529
8374.52 533
8375.38 545
8376.25 558
8377.11 582
8377.97 588
8378.84 589
8379.70 558
8380.57 585
8381.43 591
8382.30 604
8383.16 553
8384.02 557
8384.89 599
8385.75 579
8386.62 585
8387.48 514
8388.35 531
8389.21 562
8390.07 561
8390.94 491
8391.80 556
8392.67 587
8393.53 527
8394.40 542
8395.26 572
8396.13 588
8396.99 572
8397.86 512
8398.72 528
8399.59 569
8400.45 512
8401.32 546
8402.18 604
8403.05 585
8403.91 600
8404.78 548
8405.64 570
8406.51 585
8407.37 531
8408.24 544
8409.11 532
8409.97 541
8410.84 542
8411.70 559
8412.57 565
8413.43 573
8414.30 549
8415.17 533
8416.03 585
8416.90 558
8417.76 525
8418.63 588
8419.50 574
8420.36 558
8421.23 580
8422.09 553
8422.96 568
8423.83 606
8424.69 558
8425.56 516
8426.43 525
8427.29 564
8428.16 559
8429.02 594
8429.89 570
8430.76 540
8431.62 566
8432.49 627
8433.36 591
8434.23 595
8435.09 556
8435.96 602
8436.83 597
8437.69 623
8438.56 635
8439.43 562
8440.29 589
8441.16 595
8442.03 583
8442.90 571
8443.76 655
8444.63 698
8445.50 676
8446.37 638
8447.23 625
8448.10 649
8448.97 663
8449.84 632
8450.70 650
8451.57 640
8452.44 639
8453.31 671
8454.17 677
8455.04 667
8455.91 650
8456.78 726
8457.65 758
8458.51 814
8459.38 736
8460.25 812
8461.12 788
8461.99 806
8462.86 734
8463.72 748
8464.59 730
8465.46 769
8466.33 664
8467.20 755
8468.07 709
8468.93 696
8469.80 816
8470.67 885
8471.54 930
8472.41 1016
8473.28 1098
8474.15 1111
8475.02 1030
8475.89 1054
8476.75 1101
8477.62 963
8478.49 944
8479.36 867
8480.23 817
8481.10 760
8481.97 708
8482.84 687
8483.71 697
8484.58 637
8485.45 646
8486.32 700
8487.19 633
8488.06 590
8488.92 570
8489.79 605
8490.66 647
8491.53 647
8492.40 696
8493.27 648
8494.14 619
8495.01 632
8495.88 663
8496.75 645
8497.62 668
8498.49 652
8499.36 653
8500.23 663
8501.10 681
8501.97 614
8502.85 630
8503.72 642
8504.59 631
8505.46 670
8506.33 651
8507.20 608
8508.07 625
8508.94 661
8509.81 736
8510.68 684
8511.55 640
8512.42 703
8513.29 711
8514.16 692
8515.03 776
8515.91 746
8516.78 665
8517.65 685
8518.52 691
8519.39 713
8520.26 658
8521.13 674
8522.00 717
8522.88 718
8523.75 672
8524.62 643
8525.49 657
8526.36 686
8527.23 671
8528.10 621
8528.98 709
8529.85 672
8530.72 709
8531.59 697
8532.46 623
8533.34 693
8534.21 670
8535.08 702
8535.95 713
8536.82 657
8537.70 708
8538.57 728
8539.44 844
8540.31 804
8541.18 763
8542.06 728
8542.93 717
8543.80 751
8544.67 806
8545.55 718
8546.42 709
8547.29 630
8548.17 723
8549.04 720
8549.91 662
8550.78 708
8551.66 821
8552.53 817
8553.40 777
8554.28 873
8555.15 949
8556.02 1106
8556.89 1197
8557.77 1209
8558.64 1236
8559.51 1231
8560.39 1209
8561.26 1049
8562.13 965
8563.01 911
8563.88 877
8564.75 728
8565.63 767
8566.50 748
8567.38 658
8568.25 659
8569.12 598
8570.00 673
8570.87 717
8571.74 663
8572.62 640
8573.49 657
8574.37 622
8575.24 657
8576.11 688
8576.99 675
8577.86 612
8578.74 616
8579.61 611
8580.49 591
8581.36 565
8582.23 580
8583.11 532
8583.98 564
8584.86 606
8585.73 568
8586.61 621
8587.48 691
8588.36 643
8589.23 620
8590.11 583
8590.98 559
8591.86 643
8592.73 628
8593.61 580
8594.48 635
8595.36 732
8596.23 680
8597.11 668
8597.98 714
8598.86 670
8599.73 622
8600.61 645
8601.48 648
8602.36 631
8603.23 557
8604.11 556
8604.99 588
8605.86 622
8606.74 599
8607.61 638
8608.49 581
8609.36 584
8610.24 551
8611.12 553
8611.99 513
8612.87 498
8613.74 606
8614.62 586
8615.50 593
8616.37 586
8617.25 611
8618.12 619
8619.00 577
8619.88 616
8620.75 616
8621.63 599
8622.51 622
8623.38 607
8624.26 571
8625.14 627
8626.01 619
8626.89 647
8627.77 601
8628.64 592
8629.52 618
8630.40 676
8631.27 611
8632.15 644
8633.03 653
8633.90 606
8634.78 629
8635.66 562
8636.54 573
8637.41 569
8638.29 576
8639.17 572
8640.05 593
8640.92 598
8641.80 571
8642.68 576
8643.55 597
8644.43 636
8645.31 640
8646.19 648
8647.07 548
8647.94 588
8648.82 643
8649.70 616
8650.58 593
8651.45 603
8652.33 574
8653.21 546
8654.09 555
8654.97 577
8655.85 562
8656.72 501
8657.60 578
8658.48 570
8659.36 641
8660.24 567
8661.12 592
8661.99 576
8662.87 567
8663.75 565
8664.63 532
8665.51 598
8666.39 579
8667.27 569
8668.14 580
8669.02 616
8669.90 541
8670.78 550
8671.66 586
8672.54 613
8673.42 539
8674.30 533
8675.18 552
8676.06 608
8676.94 569
8677.81 582
8678.69 565
8679.57 623
8680.45 577
8681.33 533
8682.21 575
8683.09 527
8683.97 568
8684.85 572
8685.73 596
8686.61 551
8687.49 618
8688.37 565
8689.25 574
8690.13 530
8691.01 558
8691.89 581
8692.77 622
8693.65 683
8694.53 735
8695.41 771
8696.29 820
8697.17 856
8698.05 777
8698.93 717
8699.81 760
8700.69 731
8701.57 623
8702.45 612
8703.33 600
8704.21 592
8705.09 533
8705.98 548
8706.86 594
8707.74 585
8708.62 557
8709.50 526
8710.38 587
8711.26 530
8712.14 572
8713.02 607
8713.90 560
8714.79 509
8715.67 546
8716.55 553
8717.43 531
8718.31 574
8719.19 583
8720.07 573
8720.95 533
8721.84 492
8722.72 533
8723.60 610
8724.48 608
8725.36 540
8726.24 523
8727.13 500
8728.01 511
8728.89 538
8729.77 573
8730.65 591
8731.54 571
8732.42 576
8733.30 535
8734.18 561
8735.06 546
8735.95 538
8736.83 590
8737.71 576
8738.59 564
8739.48 541
8740.36 534
8741.24 567
8742.12 540
8743.01 542
8743.89 495
8744.77 532
8745.65 571
8746.54 485
8747.42 510
8748.30 534
8749.19 530
8750.07 528
8750.95 543
8751.83 469
8752.72 494
8753.60 575
8754.48 519
8755.37 544
8756.25 620
8757.13 564
8758.02 590
8758.90 589
8759.78 568
8760.67 564
8761.55 592
8762.43 649
8763.32 620
8764.20 620
8765.09 616
8765.97 582
8766.85 639
8767.74 656
8768.62 547
8769.51 523
8770.39 486
8771.27 508
8772.16 507
8773.04 589
8773.93 583
8774.81 524
8775.69 514
8776.58 507
8777.46 501
8778.35 509
8779.23 548
8780.12 592
8781.00 588
8781.89 504
8782.77 544
8783.65 520
8784.54 555
8785.42 548
8786.31 502
8787.19 474
8788.08 542
8788.96 538
8789.85 556
8790.73 496
8791.62 522
8792.50 524
8793.39 500
8794.27 511
8795.16 553
8796.04 520
8796.93 432
8797.82 501
8798.70 561
8799.59 491
8800.47 495
8801.36 493
8802.24 551
8803.13 481
8804.01 479
8804.90 497
8805.79 475
8806.67 446
8807.56 476
8808.44 506
8809.33 484
8810.22 480
8811.10 457
8811.99 500
8812.87 492
8813.76 455
8814.65 460
8815.53 485
8816.42 507
8817.30 468
8818.19 492
8819.08 505
8819.96 451
8820.85 458
8821.74 509
8822.62 524
8823.51 506
8824.40 485
8825.28 500
8826.17 492
8827.06 495
8827.94 497
8828.83 517
8829.72 510
8830.61 472
8831.49 540
8832.38 514
8833.27 478
8834.15 530
8835.04 536
8835.93 499
8836.82 485
8837.70 494
8838.59 476
8839.48 430
8840.37 443
8841.25 486
8842.14 483
8843.03 488
8843.92 497
8844.80 526
8845.69 496
8846.58 523
8847.47 497
8848.36 483
8849.24 446
8850.13 478
8851.02 499
8851.91 461
8852.80 474
8853.68 457
8854.57 456
8855.46 455
8856.35 473
8857.24 462
8858.13 476
8859.01 492
8859.90 509
8860.79 491
8861.68 467
8862.57 456
8863.46 490
8864.35 501
8865.23 466
8866.12 423
8867.01 469
8867.90 461
8868.79 436
8869.68 458
8870.57 449
8871.46 506
8872.35 471
8873.24 420
8874.12 435
8875.01 474
8875.90 445
8876.79 449
8877.68 460
8878.57 444
8879.46 424
8880.35 468
8881.24 450
8882.13 417
8883.02 432
8883.91 426
8884.80 445
8885.69 441
8886.58 425
8887.47 473
8888.36 509
8889.25 440
8890.14 432
8891.03 451
8891.92 463
8892.81 482
8893.70 452
8894.59 424
8895.48 479
8896.37 491
8897.26 459
8898.15 451
8899.04 432
8899.93 479
8900.82 477
8901.71 442
8902.60 427
8903.49 430
8904.38 465
8905.28 458
8906.17 439
8907.06 477
8907.95 447
8908.84 436
8909.73 470
8910.62 447
8911.51 484
8912.40 459
8913.29 485
8914.19 487
8915.08 456
8915.97 454
8916.86 470
8917.75 429
8918.64 450
8919.53 424
8920.43 439
8921.32 428
8922.21 483
8923.10 493
8923.99 446
8924.88 428
8925.78 438
8926.67 424
8927.56 424
8928.45 387
8929.34 418
8930.24 429
8931.13 507
8932.02 493
8932.91 473
8933.80 446
8934.70 390
8935.59 400
8936.48 452
8937.37 425
8938.27 463
8939.16 437
8940.05 471
8940.94 439
8941.84 462
8942.73 448
8943.62 425
8944.51 401
8945.41 391
8946.30 402
8947.19 404
8948.09 433
8948.98 442
8949.87 456
8950.77 444
8951.66 444
8952.55 413
8953.44 466
8954.34 444
8955.23 427
8956.12 395
8957.02 455
8957.91 440
8958.80 433
8959.70 479
8960.59 454
8961.49 436
8962.38 382
8963.27 414
8964.17 404
8965.06 435
8965.95 422
8966.85 434
8967.74 395
8968.64 419
8969.53 455
8970.42 423
8971.32 428
8972.21 417
8973.11 381
8974.00 390
8974.90 360
8975.79 390
8976.68 422
8977.58 457
8978.47 415
8979.37 417
8980.26 442
8981.16 451
8982.05 387
8982.95 416
8983.84 504
8984.74 474
8985.63 489
8986.52 448
8987.42 446
8988.31 415
8989.21 389
8990.10 410
8991.00 446
8991.89 450
8992.79 388
8993.69 406
8994.58 403
8995.48 439
8996.37 398
8997.27 408
8998.16 374
8999.06 364
8999.95 405
9000.85 413
9001.74 414
9002.64 402
9003.54 375
9004.43 460
9005.33 413
9006.22 382
9007.12 437
9008.01 379
9008.91 398
9009.81 369
9010.70 414
9011.60 422
9012.50 407
9013.39 393
9014.29 442
9015.18 433
9016.08 441
9016.98 476
9017.87 367
9018.77 404
9019.67 376
9020.56 442
9021.46 421
9022.36 439
9023.25 407
9024.15 411
9025.05 405
9025.94 388
9026.84 384
9027.74 416
9028.63 379
9029.53 377
9030.43 431
9031.32 374
9032.22 385
9033.12 425
9034.02 501
9034.91 423
9035.81 403
9036.71 421
9037.61 452
9038.50 445
9039.40 468
9040.30 394
9041.20 436
9042.09 442
9042.99 382
9043.89 391
9044.79 437
9045.68 363
9046.58 402
9047.48 393
9048.38 458
9049.28 407
9050.17 440
9051.07 458
9051.97 407
9052.87 440
9053.77 438
9054.66 455
9055.56 388
9056.46 436
9057.36 419
9058.26 408
9059.16 443
9060.06 432
9060.95 445
9061.85 431
9062.75 431
9063.65 429
9064.55 404
9065.45 452
9066.35 431
9067.25 377
9068.14 375
9069.04 400
9069.94 421
9070.84 443
9071.74 447
9072.64 411
9073.54 379
9074.44 430
9075.34 443
9076.24 410
9077.14 391
9078.04 451
9078.93 394
9079.83 469
9080.73 418
9081.63 400
9082.53 382
9083.43 454
9084.33 422
9085.23 397
9086.13 412
9087.03 463
9087.93 444
9088.83 404
9089.73 391
9090.63 366
9091.53 405
9092.43 381
9093.33 398
9094.23 431
9095.13 459
9096.03 422
9096.93 403
9097.83 431
9098.73 440
9099.63 401
9100.54 441
9101.44 461
9102.34 429
9103.24 428
9104.14 407
9105.04 410
9105.94 389
9106.84 421
9107.74 443
9108.64 472
9109.54 407
9110.44 431
9111.35 416
9112.25 447
9113.15 385
9114.05 423
9114.95 418
9115.85 427
9116.75 395
9117.65 461
9118.56 438
9119.46 402
9120.36 409
9121.26 398
9122.16 411
9123.06 397
9123.97 388
9124.87 412
9125.77 366
9126.67 346
9127.57 392
9128.47 383
9129.38 366
9130.28 367
9131.18 359
9132.08 377
9132.98 390
9133.89 356
9134.79 346
9135.69 361
9136.59 365
9137.50 381
9138.40 396
9139.30 372
9140.20 375
9141.11 393
9142.01 386
9142.91 373
9143.81 362
9144.72 388
9145.62 380
9146.52 394
9147.42 424
9148.33 422
9149.23 370
9150.13 433
9151.04 427
9151.94 387
9152.84 378
9153.75 390
9154.65 359
9155.55 392
9156.46 374
9157.36 361
9158.26 354
9159.17 384
9160.07 402
9160.97 375
9161.88 407
9162.78 368
9163.68 401
9164.59 436
9165.49 395
9166.40 333
9167.30 348
9168.20 379
9169.11 412
9170.01 396
9170.92 434
9171.82 443
9172.72 402
9173.63 385
9174.53 395
9175.44 425
9176.34 387
9177.24 355
9178.15 345
9179.05 381
9179.96 416
9180.86 433
9181.77 378
9182.67 350
9183.58 367
9184.48 368
9185.39 390
9186.29 356
9187.20 389
9188.10 403
9189.01 391
9189.91 431
9190.82 391
9191.72 371
9192.63 443
9193.53 413
9194.44 386
9195.34 369
9196.25 374
9197.15 385
9198.06 415
9198.96 414
9199.87 436
9200.77 437
9201.68 435
9202.58 409
9203.49 387
9204.40 395
9205.30 408
9206.21 369
9207.11 340
9208.02 375
9208.92 444
9209.83 436
9210.74 343
9211.64 400
9212.55 361
9213.45 412
9214.36 406
9215.27 434
9216.17 400
9217.08 384
9217.99 345
9218.89 378
9219.80 382
9220.71 388
9221.61 386
9222.52 391
9223.43 388
9224.33 375
9225.24 397
9226.15 401
9227.05 385
9227.96 377
9228.87 388
9229.77 345
9230.68 343
9231.59 379
9232.49 350
9233.40 388
9234.31 391
9235.22 380
9236.12 395
9237.03 345
9237.94 377
9238.84 430
9239.75 426
9240.66 408
9241.57 379
9242.47 399
9243.38 413
9244.29 358
9245.20 353
9246.11 390
9247.01 402
9247.92 361
9248.83 414
9249.74 433
9250.64 391
9251.55 449
9252.46 387
9253.37 402
9254.28 348
9255.19 355
9256.09 350
9257.00 365
9257.91 375
9258.82 401
9259.73 388
9260.64 396
9261.54 392
9262.45 369
9263.36 367
9264.27 397
9265.18 392
9266.09 373
9267.00 409
9267.90 388
9268.81 378
9269.72 396
9270.63 377
9271.54 376
9272.45 409
9273.36 370
9274.27 415
9275.18 356
9276.09 405
9277.00 401
9277.90 405
9278.81 421
9279.72 382
9280.63 331
9281.54 379
9282.45 397
9283.36 353
9284.27 390
9285.18 446
9286.09 378
9287.00 359
9287.91 372
9288.82 417
9289.73 379
9290.64 377
9291.55 395
9292.46 364
9293.37 415
9294.28 345
9295.19 349
9296.10 337
9297.01 376
9297.92 370
9298.83 384
9299.74 392
9300.65 363
9301.56 395
9302.47 398
9303.38 416
9304.29 393
9305.20 367
9306.12 338
9307.03 349
9307.94 395
9308.85 372
9309.76 424
9310.67 474
9311.58 446
9312.49 429
9313.40 443
9314.31 417
9315.22 440
9316.14 427
9317.05 442
9317.96 425
9318.87 397
9319.78 366
9320.69 384
9321.60 426
9322.52 389
9323.43 346
9324.34 422
9325.25 363
9326.16 384
9327.07 424
9327.99 420
9328.90 411
9329.81 401
9330.72 429
9331.63 408
9332.54 363
9333.46 338
9334.37 412
9335.28 446
9336.19 390
9337.11 404
9338.02 408
9338.93 386
9339.84 396
9340.75 374
9341.67 393
9342.58 376
9343.49 377
9344.40 377
9345.32 424
9346.23 459
9347.14 410
9348.06 391
9348.97 377
9349.88 414
9350.79 447
9351.71 439
9352.62 449
9353.53 409
9354.45 408
9355.36 394
9356.27 433
9357.19 424
9358.10 397
9359.01 370
9359.93 379
9360.84 388
9361.75 369
9362.67 391
9363.58 363
9364.49 402
9365.41 407
9366.32 387
9367.23 382
9368.15 360
9369.06 394
9369.97 378
9370.89 379
9371.80 346
9372.72 352
9373.63 374
9374.54 383
9375.46 368
9376.37 333
9377.29 410
9378.20 384
9379.12 380
9380.03 376
9380.94 397
9381.86 378
9382.77 402
9383.69 363
9384.60 400
9385.52 429
9386.43 383
9387.35 413
9388.26 389
9389.18 368
9390.09 376
9391.01 428
9391.92 394
9392.84 381
9393.75 402
9394.67 406
9395.58 407
9396.50 391
9397.41 371
9398.33 378
9399.24 381
9400.16 371
9401.07 389
9401.99 423
9402.90 396
9403.82 387
9404.73 407
9405.65 395
9406.56 419
9407.48 382
9408.40 407
9409.31 382
9410.23 328
9411.14 321
9412.06 364
9412.98 393
9413.89 367
9414.81 366
9415.72 370
9416.64 396
9417.56 395
9418.47 378
9419.39 404
9420.30 375
9421.22 441
9422.14 386
9423.05 395
9423.97 385
9424.89 381
9425.80 369
9426.72 402
9427.64 407
9428.55 366
9429.47 391
9430.39 429
9431.30 363
9432.22 349
9433.14 355
9434.05 385
9434.97 374
9435.89 429
9436.80 401
9437.72 386
9438.64 368
9439.56 402
9440.47 393
9441.39 385
9442.31 418
9443.23 444
9444.14 453
9445.06 333
9445.98 419
9446.90 382
9447.81 398
9448.73 422
9449.65 422
9450.57 436
9451.48 367
9452.40 387
9453.32 365
9454.24 419
9455.16 444
9456.07 456
9456.99 457
9457.91 419
9458.83 415
9459.75 414
9460.66 460
9461.58 411
9462.50 401
9463.42 418
9464.34 407
9465.26 352
9466.18 373
9467.09 376
9468.01 361
9468.93 374
9469.85 376
9470.77 343
9471.69 360
9472.61 409
9473.53 379
9474.44 388
9475.36 393
9476.28 370
9477.20 379
9478.12 392
9479.04 371
9479.96 396
9480.88 360
9481.80 371
9482.72 356
9483.64 370
9484.56 419
9485.47 431
9486.39 401
9487.31 396
9488.23 415
9489.15 412
9490.07 387
9490.99 406
9491.91 408
9492.83 399
9493.75 415
9494.67 411
9495.59 418
9496.51 436
9497.43 388
9498.35 366
9499.27 413
9500.19 381
9501.11 349
9502.03 344
9502.95 404
9503.87 416
9504.79 347
9505.71 339
9506.63 325
9507.56 354
9508.48 356
9509.40 347
9510.32 398
9511.24 380
9512.16 427
9513.08 407
9514.00 415
9514.92 404
9515.84 414
9516.76 399
9517.68 359
9518.61 378
9519.53 390
9520.45 366
9521.37 390
9522.29 380
9523.21 343
9524.13 377
9525.05 376
9525.98 357
9526.90 380
9527.82 397
9528.74 416
9529.66 435
9530.58 382
9531.50 383
9532.43 387
9533.35 385
9534.27 405
9535.19 435
9536.11 395
9537.04 378
9537.96 415
9538.88 402
9539.80 391
9540.72 385
9541.65 427
9542.57 410
9543.49 424
9544.41 376
9545.34 374
9546.26 382
9547.18 406
9548.10 385
9549.03 365
9549.95 386
9550.87 395
9551.79 383
9552.72 392
9553.64 359
9554.56 373
9555.48 359
9556.41 429
9557.33 373
9558.25 376
9559.18 388
9560.10 414
9561.02 447
9561.95 412
9562.87 416
9563.79 400
9564.72 388
9565.64 373
9566.56 366
9567.49 388
9568.41 435
9569.33 404
9570.26 349
9571.18 400
9572.10 370
9573.03 393
9573.95 412
9574.88 394
9575.80 397
9576.72 396
9577.65 387
9578.57 407
9579.49 376
9580.42 408
9581.34 401
9582.27 430
9583.19 404
9584.12 390
9585.04 421
9585.96 436
9586.89 454
9587.81 383
9588.74 361
9589.66 359
9590.59 412
9591.51 363
9592.44 443
9593.36 417
9594.29 461
9595.21 402
9596.14 407
9597.06 403
9597.98 383
9598.91 359
9599.83 411
9600.76 460
9601.68 420
9602.61 395
9603.54 402
9604.46 391
9605.39 319
9606.31 350
9607.24 334
9608.16 419
9609.09 390
9610.01 424
9610.94 403
9611.86 364
9612.79 391
9613.72 425
9614.64 426
9615.57 410
9616.49 401
9617.42 386
9618.34 368
9619.27 366
9620.20 414
9621.12 442
9622.05 432
9622.97 435
9623.90 433
9624.83 414
9625.75 414
9626.68 412
9627.61 416
9628.53 427
9629.46 457
9630.39 434
9631.31 419
9632.24 431
9633.16 395
9634.09 448
9635.02 455
9635.95 431
9636.87 467
9637.80 471
9638.73 467
9639.65 430
9640.58 446
9641.51 520
9642.43 530
9643.36 459
9644.29 424
9645.22 448
9646.14 476
9647.07 509
9648.00 492
9648.92 477
9649.85 484
9650.78 543
9651.71 553
9652.63 482
9653.56 492
9654.49 488
9655.42 553
9656.34 577
9657.27 551
9658.20 522
9659.13 464
9660.06 489
9660.98 448
9661.91 479
9662.84 473
9663.77 491
9664.70 465
9665.62 470
9666.55 441
9667.48 444
9668.41 466
9669.34 531
9670.27 512
9671.19 492
9672.12 491
9673.05 497
9673.98 461
9674.91 500
9675.84 520
9676.77 453
9677.70 464
9678.62 431
9679.55 534
9680.48 415
9681.41 470
9682.34 417
9683.27 396
9684.20 436
9685.13 422
9686.06 433
9686.99 413
9687.91 463
9688.84 472
9689.77 469
9690.70 485
9691.63 483
9692.56 462
9693.49 476
9694.42 463
9695.35 506
9696.28 475
9697.21 463
9698.14 516
9699.07 468
9700.00 483
9700.93 519
9701.86 468
9702.79 460
9703.72 514
9704.65 511
9705.58 527
9706.51 486
9707.44 468
9708.37 386
9709.30 417
9710.23 419
9711.16 464
9712.09 421
9713.02 459
9713.95 434
9714.88 409
9715.81 419
9716.74 480
9717.67 484
9718.61 454
9719.54 454
9720.47 474
9721.40 504
9722.33 436
9723.26 429
9724.19 474
9725.12 443
9726.05 450
9726.98 510
9727.92 432
9728.85 460
9729.78 452
9730.71 461
9731.64 482
9732.57 430
9733.50 457
9734.43 469
9735.37 459
9736.30 455
9737.23 427
9738.16 469
9739.09 455
9740.02 469
9740.96 439
9741.89 458
9742.82 487
9743.75 488
9744.68 477
9745.62 423
9746.55 443
9747.48 509
9748.41 505
9749.34 502
9750.28 454
9751.21 448
9752.14 443
9753.07 499
9754.01 458
9754.94 453
9755.87 467
9756.80 503
9757.74 480
9758.67 439
9759.60 461
9760.53 498
9761.47 494
9762.40 459
9763.33 481
9764.27 488
9765.20 556
9766.13 520
9767.07 487
9768.00 450
9768.93 501
9769.86 525
9770.80 525
9771.73 518
9772.66 474
9773.60 529
9774.53 476
9775.47 521
9776.40 475
9777.33 513
9778.27 434
9779.20 473
9780.13 507
9781.07 529
9782.00 503
9782.93 537
9783.87 533
9784.80 616
9785.74 617
9786.67 558
9787.60 639
9788.54 617
9789.47 595
9790.41 601
9791.34 571
9792.28 557
9793.21 513
9794.14 532
9795.08 546
9796.01 480
9796.95 506
9797.88 520
9798.82 540
9799.75 546
9800.69 578
9801.62 567
9802.56 662
9803.49 620
9804.42 587
9805.36 595
9806.29 575
9807.23 570
9808.16 538
9809.10 494
9810.03 471
9810.97 437
9811.91 478
9812.84 453
9813.78 486
9814.71 467
9815.65 424
9816.58 439
9817.52 424
9818.45 433
9819.39 440
9820.32 422
9821.26 488
9822.20 466
9823.13 439
9824.07 428
9825.00 445
9825.94 435
9826.87 433
9827.81 463
9828.75 451
9829.68 475
9830.62 421
9831.55 473
9832.49 386
9833.43 440
9834.36 427
9835.30 389
9836.24 453
9837.17 462
9838.11 470
9839.05 457
9839.98 474
9840.92 470
9841.86 460
9842.79 452
9843.73 426
9844.67 411
9845.60 453
9846.54 470
9847.48 450
9848.41 392
9849.35 464
9850.29 450
9851.22 455
9852.16 439
9853.10 442
9854.04 412
9854.97 509
9855.91 517
9856.85 446
9857.79 449
9858.72 417
9859.66 436
9860.60 441
9861.54 462
9862.47 454
9863.41 447
9864.35 435
9865.29 457
9866.22 432
9867.16 471
9868.10 443
9869.04 435
9869.98 392
9870.91 420
9871.85 423
9872.79 442
9873.73 425
9874.67 477
9875.60 522
9876.54 482
9877.48 432
9878.42 460
9879.36 481
9880.30 452
9881.24 473
9882.17 494
9883.11 469
9884.05 432
9884.99 449
9885.93 482
9886.87 472
9887.81 462
9888.74 469
9889.68 480
9890.62 444
9891.56 436
9892.50 407
9893.44 476
9894.38 415
9895.32 445
9896.26 473
9897.20 473
9898.14 442
9899.08 479
9900.01 484
9900.95 473
9901.89 491
9902.83 458
9903.77 511
9904.71 455
9905.65 458
9906.59 434
9907.53 462
9908.47 488
9909.41 496
9910.35 481
9911.29 523
9912.23 541
9913.17 487
9914.11 491
9915.05 493
9915.99 470
9916.93 434
9917.87 487
9918.81 485
9919.75 518
9920.69 459
9921.63 475
9922.57 528
9923.51 560
9924.46 490
9925.40 496
9926.34 567
9927.28 718
9928.22 772
9929.16 785
9930.10 860
9931.04 898
9931.98 936
9932.92 861
9933.86 751
9934.80 745
9935.75 695
9936.69 620
9937.63 626
9938.57 527
9939.51 526
9940.45 537
9941.39 499
9942.34 546
9943.28 536
9944.22 463
9945.16 435
9946.10 443
9947.04 475
9947.98 473
9948.93 473
9949.87 484
9950.81 430
9951.75 449
9952.69 469
9953.64 424
9954.58 414
9955.52 468
9956.46 457
9957.40 465
9958.35 453
9959.29 424
9960.23 457
9961.17 445
9962.12 472
9963.06 438
9964.00 446
9964.94 490
9965.89 506
9966.83 516
9967.77 533
9968.71 504
9969.66 512
9970.60 533
9971.54 477
9972.48 486
9973.43 532
9974.37 510
9975.31 581
9976.26 617
9977.20 528
9978.14 489
9979.09 516
9980.03 516
9980.97 475
9981.92 495
9982.86 444
9983.80 435
9984.75 461
9985.69 450
9986.63 381
9987.58 416
9988.52 440
9989.46 426
9990.41 428
9991.35 414
9992.30 424
9993.24 383
9994.18 422
9995.13 430
9996.07 413
9997.01 397
9997.96 434
9998.90 420
9999.85 422
10000.79 416
10001.74 459
10002.68 351
10003.62 433
10004.57 434
10005.51 407
10006.46 458
10007.40 436
10008.35 415
10009.29 407
10010.24 434
10011.18 448
10012.13 438
10013.07 412
10014.01 409
10014.96 402
10015.90 427
10016.85 412
10017.79 406
10018.74 394
10019.68 382
10020.63 409
10021.58 392
10022.52 406
10023.47 452
10024.41 446
10025.36 437
10026.30 443
10027.25 413
10028.19 445
10029.14 455
10030.08 392
10031.03 413
10031.98 431
10032.92 376
10033.87 413
10034.81 399
10035.76 398
10036.70 412
10037.65 408
10038.60 415
10039.54 408
10040.49 424
10041.43 390
10042.38 384
10043.33 385
10044.27 389
10045.22 412
10046.17 380
10047.11 357
10048.06 403
10049.01 405
10049.95 411
10050.90 366
10051.84 391
10052.79 382
10053.74 393
10054.69 387
10055.63 390
10056.58 381
10057.53 391
10058.47 399
10059.42 447
10060.37 384
10061.31 390
10062.26 398
10063.21 371
10064.16 347
10065.10 420
10066.05 418
10067.00 394
10067.94 343
10068.89 365
10069.84 354
10070.79 386
10071.73 340
10072.68 393
10073.63 409
10074.58 380
10075.53 383
10076.47 398
10077.42 384
10078.37 409
10079.32 392
10080.26 373
10081.21 373
10082.16 413
10083.11 375
10084.06 349
10085.01 400
10085.95 403
10086.90 418
10087.85 403
10088.80 392
10089.75 414
10090.70 387
10091.64 399
10092.59 388
10093.54 376
10094.49 382
10095.44 399
10096.39 353
10097.34 362
10098.28 387
10099.23 378
10100.18 381
10101.13 362
10102.08 395
10103.03 335
10103.98 403
10104.93 364
10105.88 366
10106.83 370
10107.78 385
10108.72 354
10109.67 383
10110.62 373
10111.57 409
10112.52 372
10113.47 378
10114.42 350
10115.37 365
10116.32 340
10117.27 357
10118.22 349
10119.17 360
10120.12 363
10121.07 368
10122.02 367
10122.97 362
10123.92 365
10124.87 366
10125.82 366
10126.77 357
10127.72 336
10128.67 345
10129.62 379
10130.57 397
10131.52 411
10132.47 344
10133.42 343
10134.37 355
10135.32 423
10136.27 391
10137.22 396
10138.18 383
10139.13 362
10140.08 328
10141.03 303
10141.98 324
10142.93 356
10143.88 389
10144.83 372
10145.78 378
10146.73 373
10147.68 387
10148.64 401
10149.59 368
10150.54 323
10151.49 374
10152.44 351
10153.39 351
10154.34 352
10155.30 317
10156.25 357
10157.20 342
10158.15 360
10159.10 334
10160.05 380
10161.01 361
10161.96 352
10162.91 338
10163.86 375
10164.81 379
10165.76 364
10166.72 346
10167.67 355
10168.62 330
10169.57 312
10170.53 365
10171.48 411
10172.43 383
10173.38 365
10174.33 394
10175.29 353
10176.24 433
10177.19 375
10178.14 362
10179.10 370
10180.05 366
10181.00 349
10181.96 337
10182.91 386
10183.86 348
10184.81 395
10185.77 381
10186.72 400
10187.67 364
10188.63 377
10189.58 386
10190.53 421
10191.49 366
10192.44 359
10193.39 413
10194.35 347
10195.30 326
10196.25 345
10197.21 353
10198.16 363
10199.11 392
10200.07 394
10201.02 355
10201.97 337
10202.93 352
10203.88 366
10204.84 367
10205.79 422
10206.74 431
10207.70 430
10208.65 419
10209.60 409
10210.56 466
10211.51 383
10212.47 421
10213.42 415
10214.38 420
10215.33 359
10216.28 375
10217.24 405
10218.19 413
10219.15 391
10220.10 380
10221.06 384
10222.01 424
10222.97 371
10223.92 362
10224.88 388
10225.83 375
10226.79 346
10227.74 318
10228.70 355
10229.65 396
10230.61 357
10231.56 344
10232.52 316
10233.47 341
10234.43 334
10235.38 359
10236.34 388
10237.29 382
10238.25 381
10239.20 396
10240.16 384
10241.11 377
10242.07 359
10243.03 383
10243.98 365
10244.94 369
10245.89 371
10246.85 382
10247.80 385
10248.76 371
10249.72 359
10250.67 330
10251.63 333
10252.58 355
10253.54 371
10254.50 345
10255.45 354
10256.41 348
10257.36 316
10258.32 306
10259.28 329
10260.23 345
10261.19 362
10262.15 330
10263.10 342
10264.06 327
10265.02 352
10265.97 316
10266.93 298
10267.89 328
10268.84 330
10269.80 341
10270.76 364
10271.71 337
10272.67 345
10273.63 343
10274.59 351
10275.54 349
10276.50 412
10277.46 355
10278.41 363
10279.37 377
10280.33 356
10281.29 386
10282.24 353
10283.20 316
10284.16 317
10285.12 341
10286.07 343
10287.03 330
10287.99 326
10288.95 308
10289.91 340
10290.86 325
10291.82 317
10292.78 348
10293.74 365
10294.70 368
10295.65 387
10296.61 361
10297.57 351
10298.53 344
10299.49 329
10300.44 328
10301.40 332
10302.36 320
10303.32 355
10304.28 349
10305.24 309
10306.20 335
10307.15 323
10308.11 342
10309.07 329
10310.03 352
10310.99 342
10311.95 338
10312.91 364
10313.87 374
10314.82 352
10315.78 302
10316.74 287
10317.70 347
10318.66 353
10319.62 344
10320.58 350
10321.54 407
10322.50 329
10323.46 314
10324.42 355
10325.38 345
10326.34 344
10327.29 318
10328.25 335
10329.21 336
10330.17 348
10331.13 330
10332.09 317
10333.05 332
10334.01 353
10334.97 356
10335.93 345
10336.89 350
10337.85 362
10338.81 291
10339.77 311
10340.73 356
10341.69 367
10342.65 401
10343.61 362
10344.57 348
10345.54 350
10346.50 353
10347.46 343
10348.42 316
10349.38 286
10350.34 317
10351.30 355
10352.26 344
10353.22 342
10354.18 321
10355.14 298
10356.10 307
10357.06 306
10358.02 285
10358.99 400
10359.95 327
10360.91 324
10361.87 295
10362.83 328
10363.79 326
10364.75 327
10365.71 314
10366.68 352
10367.64 356
10368.60 355
10369.56 326
10370.52 331
10371.48 341
10372.44 326
10373.41 361
10374.37 337
10375.33 325
10376.29 303
10377.25 335
10378.22 367
10379.18 298
10380.14 337
10381.10 352
10382.06 326
10383.03 322
10383.99 313
10384.95 324
10385.91 317
10386.88 296
10387.84 343
10388.80 332
10389.76 349
10390.72 284
10391.69 311
10392.65 359
10393.61 355
10394.58 329
10395.54 299
10396.50 344
10397.46 319
10398.43 322
10399.39 323
10400.35 324
10401.32 325
10402.28 326
10403.24 352
10404.20 366
10405.17 368
10406.13 363
10407.09 349
10408.06 339
10409.02 318
10409.98 363
10410.95 373
10411.91 341
10412.88 358
10413.84 278
10414.80 364
10415.77 316
10416.73 342
10417.69 415
10418.66 378
10419.62 357
10420.59 405
10421.55 461
10422.51 421
10423.48 403
10424.44 430
10425.41 431
10426.37 413
10427.33 373
10428.30 393
10429.26 354
10430.23 332
10431.19 364
10432.16 353
10433.12 303
10434.08 349
10435.05 321
10436.01 336
10436.98 304
10437.94 326
10438.91 323
10439.87 311
10440.84 332
10441.80 350
10442.77 387
10443.73 320
10444.70 296
10445.66 341
10446.63 335
10447.59 352
10448.56 354
10449.52 371
10450.49 329
10451.45 358
10452.42 346
10453.38 333
10454.35 307
10455.32 286
10456.28 347
10457.25 322
10458.21 337
10459.18 316
10460.14 337
10461.11 278
10462.08 294
10463.04 307
10464.01 329
10464.97 299
10465.94 348
10466.90 326
10467.87 283
10468.84 284
10469.80 334
10470.77 339
10471.74 310
10472.70 341
10473.67 345
10474.63 334
10475.60 342
10476.57 318
10477.53 316
10478.50 294
10479.47 272
10480.43 325
10481.40 318
10482.37 343
10483.33 287
10484.30 319
10485.27 309
10486.24 322
10487.20 373
10488.17 284
10489.14 300
10490.10 273
10491.07 307
10492.04 307
10493.01 264
10493.97 305
10494.94 348
10495.91 330
10496.87 322
10497.84 315
10498.81 326
10499.78 309
10500.74 312
10501.71 325
10502.68 354
10503.65 354
10504.62 304
10505.58 318
10506.55 333
10507.52 334
10508.49 343
10509.46 310
10510.42 311
10511.39 318
10512.36 329
10513.33 335
10514.30 303
10515.26 309
10516.23 338
10517.20 366
10518.17 347
10519.14 334
10520.11 328
10521.08 286
10522.04 329
10523.01 307
10523.98 302
10524.95 307
10525.92 310
10526.89 347
10527.86 328
10528.83 339
10529.79 318
10530.76 339
10531.73 309
10532.70 351
10533.67 315
10534.64 294
10535.61 313
10536.58 357
10537.55 307
10538.52 335
10539.49 349
10540.46 260
10541.43 308
10542.39 306
10543.36 319
10544.33 312
10545.30 309
10546.27 323
10547.24 318
10548.21 291
10549.18 356
10550.15 341
10551.12 296
10552.09 283
10553.06 321
10554.03 327
10555.00 325
10555.97 288
10556.94 291
10557.91 309
10558.88 318
10559.85 354
10560.82 280
10561.80 325
10562.77 297
10563.74 290
10564.71 313
10565.68 321
10566.65 334
10567.62 306
10568.59 330
10569.56 289
10570.53 289
10571.50 315
10572.47 326
10573.44 319
10574.41 321
10575.39 309
10576.36 336
10577.33 324
10578.30 303
10579.27 277
10580.24 288
10581.21 285
10582.18 334
10583.16 270
10584.13 300
10585.10 305
10586.07 316
10587.04 299
10588.01 303
10588.99 292
10589.96 274
10590.93 301
10591.90 324
10592.87 289
10593.84 290
10594.82 330
10595.79 284
10596.76 325
10597.73 278
10598.70 265
10599.68 329
10600.65 278
10601.62 310
10602.59 304
10603.57 324
10604.54 358
10605.51 305
10606.48 292
10607.46 327
10608.43 303
10609.40 363
10610.37 298
10611.35 304
10612.32 292
10613.29 322
10614.27 305
10615.24 292
10616.21 302
10617.18 299
10618.16 326
10619.13 314
10620.10 303
10621.08 290
10622.05 322
10623.02 336
10624.00 323
10624.97 271
10625.94 271
10626.92 313
10627.89 362
10628.86 363
10629.84 318
10630.81 337
10631.78 335
10632.76 347
10633.73 294
10634.71 308
10635.68 333
10636.65 305
10637.63 306
10638.60 328
10639.58 339
10640.55 373
10641.52 346
10642.50 316
10643.47 300
10644.45 327
10645.42 334
10646.39 308
10647.37 341
10648.34 325
10649.32 350
10650.29 342
10651.27 318
10652.24 302
10653.22 333
10654.19 370
10655.17 340
10656.14 322
10657.12 316
10658.09 320
10659.07 312
10660.04 324
10661.01 321
10661.99 345
10662.97 347
10663.94 321
10664.92 307
10665.89 333
10666.87 323
10667.84 314
10668.82 315
10669.79 300
10670.77 304
10671.74 299
10672.72 271
10673.69 272
10674.67 283
10675.65 296
10676.62 306
10677.60 318
10678.57 305
10679.55 261
10680.52 293
10681.50 281
10682.48 293
10683.45 310
10684.43 299
10685.40 321
10686.38 265
10687.36 269
10688.33 284
10689.31 335
10690.29 329
10691.26 298
10692.24 289
10693.22 301
10694.19 307
10695.17 313
10696.14 321
10697.12 306
10698.10 329
10699.08 333
10700.05 330
10701.03 281
10702.01 312
10702.98 312
10703.96 309
10704.94 286
10705.91 279
10706.89 299
10707.87 318
10708.85 326
10709.82 294
10710.80 289
10711.78 291
10712.75 311
10713.73 290
10714.71 313
10715.69 301
10716.66 294
10717.64 323
10718.62 280
10719.60 318
10720.57 290
10721.55 289
10722.53 287
10723.51 316
10724.49 322
10725.46 303
10726.44 336
10727.42 309
10728.40 340
10729.38 331
10730.35 305
10731.33 335
10732.31 336
10733.29 289
10734.27 290
10735.25 282
10736.22 331
10737.20 342
10738.18 328
10739.16 287
10740.14 286
10741.12 302
10742.10 293
10743.08 293
10744.05 300
10745.03 296
10746.01 288
10746.99 276
10747.97 267
10748.95 297
10749.93 296
10750.91 322
10751.89 306
10752.87 286
10753.84 291
10754.82 312
10755.80 335
10756.78 289
10757.76 279
10758.74 346
10759.72 338
10760.70 278
10761.68 291
10762.66 279
10763.64 292
10764.62 274
10765.60 318
10766.58 276
10767.56 289
10768.54 298
10769.52 297
10770.50 310
10771.48 277
10772.46 279
10773.44 291
10774.42 306
10775.40 305
10776.38 259
10777.36 286
10778.34 272
10779.32 289
10780.30 282
10781.28 287
10782.26 306
10783.24 304
10784.22 302
10785.20 304
10786.19 316
10787.17 310
10788.15 271
10789.13 268
10790.11 294
10791.09 292
10792.07 296
10793.05 308
10794.03 280
10795.01 306
10796.00 308
10796.98 306
10797.96 261
10798.94 297
10799.92 298
10800.90 322
10801.88 286
10802.86 314
10803.85 286
10804.83 316
10805.81 292
10806.79 290
10807.77 277
10808.75 271
10809.74 313
10810.72 288
10811.70 330
10812.68 278
10813.66 334
10814.65 297
10815.63 290
10816.61 304
10817.59 305
10818.57 317
10819.56 280
10820.54 304
10821.52 278
10822.50 275
10823.49 296
10824.47 294
10825.45 302
10826.43 307
10827.42 294
10828.40 326
10829.38 302
10830.36 299
10831.35 284
10832.33 287
10833.31 281
10834.30 278
10835.28 293
10836.26 296
10837.25 296
10838.23 327
10839.21 284
10840.19 262
10841.18 298
10842.16 295
10843.14 287
10844.13 311
10845.11 270
10846.09 312
10847.08 310
10848.06 344
10849.05 287
10850.03 286
10851.01 319
10852.00 312
10852.98 296
10853.96 293
10854.95 280
10855.93 334
10856.92 318
10857.90 312
10858.88 318
10859.87 329
10860.85 319
10861.84 313
10862.82 311
10863.80 283
10864.79 288
10865.77 297
10866.76 278
10867.74 250
10868.73 314
10869.71 329
10870.70 300
10871.68 307
10872.67 270
10873.65 321
10874.63 332
10875.62 327
10876.60 269
10877.59 291
10878.57 324
10879.56 350
10880.54 374
10881.53 328
10882.51 266
10883.50 261
10884.48 313
10885.47 306
10886.46 328
10887.44 289
10888.43 306
10889.41 318
10890.40 304
10891.38 318
10892.37 293
10893.35 305
10894.34 334
10895.33 327
10896.31 286
10897.30 314
10898.28 340
10899.27 337
10900.25 310
10901.24 321
10902.23 337
10903.21 283
10904.20 275
10905.18 303
10906.17 318
10907.16 348
10908.14 318
10909.13 362
10910.12 311
10911.10 288
10912.09 313
10913.08 276
10914.06 300
10915.05 328
10916.04 340
10917.02 345
10918.01 325
10919.00 300
10919.98 324
10920.97 296
10921.96 339
10922.94 320
10923.93 297
10924.92 317
10925.90 322
10926.89 314
10927.88 330
10928.87 369
10929.85 333
10930.84 355
10931.83 339
10932.82 331
10933.80 376
10934.79 323
10935.78 351
10936.77 349
10937.75 375
10938.74 337
10939.73 322
10940.72 359
10941.70 347
10942.69 347
10943.68 335
10944.67 344
10945.66 326
10946.64 326
10947.63 356
10948.62 340
10949.61 312
10950.60 300
10951.58 301
10952.57 320
10953.56 295
10954.55 385
10955.54 376
10956.53 347
10957.52 358
10958.50 363
10959.49 381
10960.48 394
10961.47 376
10962.46 375
10963.45 383
10964.44 398
10965.42 419
10966.41 409
10967.40 356
10968.39 385
10969.38 417
10970.37 369
10971.36 342
10972.35 380
10973.34 364
10974.33 342
10975.32 407
10976.31 370
10977.29 390
10978.28 374
10979.27 347
10980.26 371
10981.25 359
10982.24 379
10983.23 357
10984.22 361
10985.21 360
10986.20 349
10987.19 388
10988.18 373
10989.17 381
10990.16 383
10991.15 386
10992.14 371
10993.13 378
10994.12 347
10995.11 382
10996.10 396
10997.09 413
10998.08 435
10999.07 406
11000.06 459
11001.05 426
11002.05 447
11003.04 473
11004.03 470
11005.02 482
11006.01 499
11007.00 480
11007.99 434
11008.98 448
11009.97 421
11010.96 385
11011.95 386
11012.94 405
11013.94 403
11014.93 404
11015.92 376
11016.91 342
11017.90 353
11018.89 317
11019.88 364
11020.87 374
11021.87 347
11022.86 364
11023.85 390
11024.84 358
11025.83 408
11026.82 375
11027.81 334
11028.81 349
11029.80 360
11030.79 359
11031.78 327
11032.77 316
11033.77 334
11034.76 356
11035.75 330
11036.74 301
11037.73 344
11038.73 345
11039.72 359
11040.71 360
11041.70 368
11042.70 311
11043.69 363
11044.68 325
11045.67 306
11046.67 311
11047.66 344
11048.65 347
11049.64 340
11050.64 327
11051.63 320
11052.62 309
11053.61 351
11054.61 327
11055.60 318
11056.59 319
11057.59 342
11058.58 376
11059.57 315
11060.57 342
11061.56 314
11062.55 337
11063.55 320
11064.54 357
11065.53 312
11066.53 328
11067.52 360
11068.51 312
11069.51 333
11070.50 296
11071.49 351
11072.49 361
11073.48 308
11074.48 292
11075.47 323
11076.46 294
11077.46 303
11078.45 316
11079.45 343
11080.44 323
11081.43 334
11082.43 310
11083.42 291
11084.42 298
11085.41 336
11086.40 332
11087.40 272
11088.39 368
11089.39 324
11090.38 294
11091.38 317
11092.37 315
11093.37 306
11094.36 337
11095.36 297
11096.35 299
11097.35 350
11098.34 326
11099.34 315
11100.33 348
11101.33 358
11102.32 352
11103.32 355
11104.31 315
11105.31 324
11106.30 330
11107.30 380
11108.29 373
11109.29 331
11110.28 328
11111.28 314
11112.27 327
11113.27 317
11114.26 302
11115.26 304
11116.26 334
11117.25 309
11118.25 315
11119.24 291
11120.24 311
11121.24 329
11122.23 334
11123.23 348
11124.22 347
11125.22 405
11126.22 392
11127.21 361
11128.21 354
11129.20 405
11130.20 427
11131.20 452
11132.19 384
11133.19 395
11134.19 400
11135.18 403
11136.18 360
11137.18 344
11138.17 325
11139.17 351
11140.17 306
11141.16 334
11142.16 296
11143.16 326
11144.15 380
11145.15 368
11146.15 333
11147.14 297
11148.14 350
11149.14 339
11150.14 320
11151.13 322
11152.13 284
11153.13 294
11154.13 332
11155.12 323
11156.12 303
11157.12 326
11158.12 347
11159.11 347
11160.11 270
11161.11 284
11162.11 317
11163.10 315
11164.10 291
11165.10 342
11166.10 325
11167.10 323
11168.09 256
11169.09 294
11170.09 269
11171.09 303
11172.09 304
11173.08 293
11174.08 283
11175.08 279
11176.08 273
11177.08 283
11178.08 325
11179.08 276
11180.07 315
11181.07 323
11182.07 290
11183.07 300
11184.07 305
11185.07 311
11186.07 299
11187.06 309
11188.06 248
11189.06 279
11190.06 293
11191.06 284
11192.06 322
11193.06 271
11194.06 297
11195.06 283
11196.06 297
11197.06 308
11198.06 261
11199.05 284
11200.05 260
11201.05 264
11202.05 299
11203.05 295
11204.05 280
11205.05 298
11206.05 295
11207.05 310
11208.05 288
11209.05 283
11210.05 310
11211.05 298
11212.05 300
11213.05 277
11214.05 332
11215.05 327
11216.05 290
11217.05 287
11218.05 328
11219.05 291
11220.05 252
11221.05 239
11222.05 292
11223.05 286
11224.05 261
11225.06 284
11226.06 277
11227.06 321
11228.06 290
11229.06 279
11230.06 249
11231.06 280
11232.06 237
11233.06 253
11234.06 259
11235.06 255
11236.06 316
11237.07 301
11238.07 269
11239.07 246
11240.07 228
11241.07 247
11242.07 288
11243.07 246
11244.07 287
11245.08 289
11246.08 292
11247.08 285
11248.08 294
11249.08 299
11250.08 275
11251.09 277
11252.09 279
11253.09 293
11254.09 262
11255.09 291
11256.10 298
11257.10 333
11258.10 301
11259.10 303
11260.10 270
11261.11 257
11262.11 248
11263.11 252
11264.11 250
11265.11 296
11266.12 278
11267.12 296
11268.12 264
11269.12 264
11270.13 287
11271.13 311
11272.13 287
11273.14 255
11274.14 276
11275.14 303
11276.14 315
11277.15 253
11278.15 263
11279.15 283
11280.16 317
11281.16 298
11282.16 294
11283.17 263
11284.17 312
11285.17 264
11286.17 256
11287.18 276
11288.18 278
11289.18 284
11290.19 267
11291.19 277
11292.20 262
11293.20 288
11294.20 248
11295.21 290
11296.21 282
11297.21 267
11298.22 267
11299.22 244
11300.23 271
11301.23 265
11302.23 288
11303.24 317
11304.24 301
11305.25 284
11306.25 255
11307.25 280
11308.26 320
11309.26 281
11310.27 296
11311.27 288
11312.28 262
11313.28 241
11314.29 287
11315.29 292
11316.29 318
11317.30 275
11318.30 300
11319.31 301
11320.31 263
11321.32 292
11322.32 299
11323.33 280
11324.33 278
11325.34 279
11326.34 289
11327.35 297
11328.35 256
11329.36 283
11330.36 298
11331.37 288
11332.38 266
11333.38 271
11334.39 262
11335.39 273
11336.40 269
11337.40 261
11338.41 298
11339.41 240
11340.42 264
11341.43 254
11342.43 289
11343.44 285
11344.44 280
11345.45 259
11346.46 278
11347.46 282
11348.47 258
11349.47 268
11350.48 301
11351.49 311
11352.49 284
11353.50 286
11354.50 239
11355.51 313
11356.52 268
11357.52 255
11358.53 239
11359.54 272
11360.54 257
11361.55 269
11362.56 274
11363.56 256
11364.57 280
11365.58 289
11366.58 258
11367.59 247
11368.60 268
11369.61 233
11370.61 256
11371.62 261
11372.63 247
11373.63 263
11374.64 297
11375.65 238
11376.66 267
11377.66 271
11378.67 259
11379.68 253
11380.69 271
11381.69 256
11382.70 237
11383.71 238
11384.72 244
11385.72 276
11386.73 229
11387.74 242
11388.75 216
11389.76 281
11390.76 250
11391.77 275
11392.78 250
11393.79 273
11394.80 228
11395.80 249
11396.81 271
11397.82 291
11398.83 297
11399.84 290
11400.85 262
11401.85 254
11402.86 255
11403.87 266
11404.88 290
11405.89 239
11406.90 260
11407.91 284
11408.91 253
11409.92 239
11410.93 292
11411.94 276
11412.95 263
11413.96 253
11414.97 230
11415.98 259
11416.99 234
11418.00 262
11419.00 227
11420.01 224
11421.02 248
11422.03 266
11423.04 249
11424.05 255
11425.06 252
11426.07 275
11427.08 268
11428.09 222
11429.10 269
11430.11 229
11431.12 213
11432.13 238
11433.14 291
11434.15 224
11435.16 210
11436.17 213
11437.18 228
11438.19 251
11439.20 248
11440.21 233
11441.22 250
11442.23 268
11443.24 248
11444.25 217
11445.26 248
11446.27 285
11447.28 274
11448.29 283
11449.30 229
11450.31 243
11451.32 243
11452.33 268
11453.34 243
11454.36 241
11455.37 258
11456.38 272
11457.39 263
11458.40 228
11459.41 258
11460.42 247
11461.43 310
11462.44 243
11463.45 245
11464.47 230
11465.48 266
11466.49 267
11467.50 259
11468.51 267
11469.52 235
11470.53 262
11471.55 278
11472.56 243
11473.57 238
11474.58 251
11475.59 215
11476.60 258
11477.62 228
11478.63 260
11479.64 241
11480.65 262
11481.66 252
11482.68 273
11483.69 244
11484.70 262
11485.71 268
11486.72 262
11487.74 237
11488.75 260
11489.76 251
11490.77 219
11491.79 229
11492.80 255
11493.81 231
11494.82 236
11495.84 237
11496.85 253
11497.86 261
11498.87 245
11499.89 258
11500.90 232
11501.91 253
11502.93 248
11503.94 248
11504.95 268
11505.96 285
11506.98 280
11507.99 258
11509.00 284
11510.02 265
11511.03 274
11512.04 263
11513.06 259
11514.07 245
11515.08 269
11516.10 262
11517.11 252
11518.13 230
11519.14 267
11520.15 274
11521.17 247
11522.18 240
11523.19 245
11524.21 285
11525.22 280
11526.24 219
11527.25 230
11528.26 248
11529.28 259
11530.29 280
11531.31 259
11532.32 264
11533.33 219
11534.35 224
11535.36 254
11536.38 231
11537.39 224
11538.41 210
11539.42 267
11540.44 264
11541.45 234
11542.47 226
11543.48 272
11544.49 255
11545.51 262
11546.52 240
11547.54 251
11548.55 250
11549.57 243
11550.58 268
11551.60 288
11552.61 258
11553.63 262
11554.64 242
11555.66 255
11556.68 254
11557.69 264
11558.71 244
11559.72 236
11560.74 220
11561.75 239
11562.77 263
11563.78 218
11564.80 271
11565.82 256
11566.83 262
11567.85 253
11568.86 237
11569.88 253
11570.89 288
11571.91 228
11572.93 253
11573.94 276
11574.96 262
11575.97 262
11576.99 268
11578.01 272
11579.02 244
11580.04 270
11581.06 227
11582.07 224
11583.09 227
11584.11 235
11585.12 246
11586.14 239
11587.16 226
11588.17 264
11589.19 267
11590.21 248
11591.22 256
11592.24 250
11593.26 270
11594.27 276
11595.29 231
11596.31 227
11597.32 235
11598.34 243
11599.36 220
11600.38 258
11601.39 239
11602.41 238
11603.43 257
11604.45 271
11605.46 267
11606.48 235
11607.50 244
11608.52 254
11609.53 257
11610.55 271
11611.57 274
11612.59 289
11613.60 326
11614.62 259
11615.64 240
11616.66 236
11617.68 240
11618.69 247
11619.71 246
11620.73 229
11621.75 235
11622.77 260
11623.78 223
11624.80 244
11625.82 228
11626.84 260
11627.86 241
11628.88 256
11629.90 269
11630.91 256
11631.93 261
11632.95 254
11633.97 267
11634.99 254
11636.01 296
11637.03 267
11638.05 227
11639.06 216
11640.08 218
11641.10 246
11642.12 262
11643.14 249
11644.16 241
11645.18 233
11646.20 254
11647.22 276
11648.24 240
11649.26 251
11650.28 228
11651.30 220
11652.31 258
11653.33 252
11654.35 249
11655.37 247
11656.39 225
11657.41 231
11658.43 247
11659.45 255
11660.47 250
11661.49 249
11662.51 273
11663.53 267
11664.55 250
11665.57 241
11666.59 244
11667.61 246
11668.63 233
11669.65 244
11670.67 255
11671.69 243
11672.71 254
11673.73 265
11674.76 223
11675.78 226
11676.80 256
11677.82 244
11678.84 223
11679.86 236
11680.88 242
11681.90 241
11682.92 249
11683.94 221
11684.96 232
11685.98 233
11687.00 240
11688.03 235
11689.05 221
11690.07 229
11691.09 248
11692.11 246
11693.13 266
11694.15 246
11695.17 248
11696.20 235
11697.22 260
11698.24 236
11699.26 256
11700.28 269
11701.30 230
11702.33 230
11703.35 221
11704.37 264
11705.39 235
11706.41 251
11707.44 251
11708.46 244
11709.48 227
11710.50 234
11711.52 246
11712.55 250
11713.57 243
11714.59 231
11715.61 221
11716.63 229
11717.66 216
11718.68 281
11719.70 238
11720.72 230
11721.75 257
11722.77 267
11723.79 246
11724.82 240
11725.84 259
11726.86 255
11727.88 225
11728.91 213
11729.93 225
11730.95 246
11731.98 241
11733.00 231
11734.02 216
11735.04 242
11736.07 226
11737.09 238
11738.11 225
11739.14 216
11740.16 218
11741.18 221
11742.21 220
11743.23 238
11744.25 230
11745.28 249
11746.30 238
11747.33 250
11748.35 230
11749.37 259
11750.40 259
11751.42 302
11752.44 241
11753.47 251
11754.49 268
11755.52 235
11756.54 243
11757.57 234
11758.59 252
11759.61 254
11760.64 261
11761.66 229
11762.69 230
11763.71 243
11764.74 250
11765.76 266
11766.78 241
11767.81 235
11768.83 235
11769.86 234
11770.88 242
11771.91 221
11772.93 246
11773.96 212
11774.98 216
11776.01 244
11777.03 207
11778.06 234
11779.08 190
11780.11 236
11781.13 223
11782.16 251
11783.18 246
11784.21 249
11785.23 269
11786.26 218
11787.28 230
11788.31 255
11789.34 239
11790.36 242
11791.39 226
11792.41 279
11793.44 249
11794.46 224
11795.49 222
11796.52 258
11797.54 253
11798.57 208
11799.59 236
11800.62 251
11801.65 236
11802.67 237
11803.70 251
11804.72 232
11805.75 238
11806.78 243
11807.80 254
11808.83 209
11809.86 199
11810.88 214
11811.91 218
11812.93 234
11813.96 233
11814.99 222
11816.01 219
11817.04 216
11818.07 237
11819.10 210
11820.12 214
11821.15 222
11822.18 229
11823.20 228
11824.23 218
11825.26 224
11826.28 243
11827.31 250
11828.34 236
11829.37 218
11830.39 237
11831.42 267
11832.45 264
11833.48 209
11834.50 218
11835.53 222
11836.56 211
11837.59 232
11838.61 228
11839.64 217
11840.67 215
11841.70 271
11842.72 242
11843.75 204
11844.78 187
11845.81 233
11846.84 224
11847.86 224
11848.89 227
11849.92 241
11850.95 210
11851.98 242
11853.01 223
11854.03 229
11855.06 229
11856.09 260
11857.12 249
11858.15 243
11859.18 261
11860.20 253
11861.23 217
11862.26 223
11863.29 237
11864.32 250
11865.35 213
11866.38 215
11867.41 248
11868.44 210
11869.46 221
11870.49 222
11871.52 252
11872.55 226
11873.58 224
11874.61 234
11875.64 235
11876.67 218
11877.70 224
11878.73 222
11879.76 238
11880.79 242
11881.82 215
11882.85 217
11883.88 227
11884.91 224
11885.93 231
11886.96 224
11887.99 233
11889.02 240
11890.05 278
11891.08 234
11892.11 211
11893.14 222
11894.17 224
11895.20 245
11896.23 260
11897.26 215
11898.30 209
11899.33 244
11900.36 271
11901.39 229
11902.42 235
11903.45 259
11904.48 245
11905.51 224
11906.54 213
11907.57 223
11908.60 252
11909.63 271
11910.66 243
11911.69 256
11912.72 215
11913.75 255
11914.79 210
11915.82 193
11916.85 190
11917.88 229
11918.91 226
11919.94 230
11920.97 238
11922.00 196
11923.04 258
11924.07 273
11925.10 247
11926.13 245
11927.16 241
11928.19 254
11929.22 265
11930.26 227
11931.29 245
11932.32 247
11933.35 225
11934.38 242
11935.41 230
11936.45 257
11937.48 296
11938.51 277
11939.54 281
11940.58 253
11941.61 248
11942.64 263
11943.67 206
11944.70 211
11945.74 235
11946.77 255
11947.80 238
11948.83 219
11949.87 259
11950.90 239
11951.93 271
11952.96 266
11954.00 222
11955.03 229
11956.06 226
11957.09 230
11958.13 259
11959.16 225
11960.19 224
11961.23 217
11962.26 238
11963.29 245
11964.33 188
11965.36 244
11966.39 235
11967.43 267
11968.46 212
11969.49 233
11970.53 197
11971.56 228
11972.59 228
11973.63 205
11974.66 225
11975.69 203
11976.73 202
11977.76 213
11978.79 221
11979.83 222
11980.86 236
11981.90 207
11982.93 218
11983.96 203
11985.00 204
11986.03 233
11987.07 208
11988.10 234
11989.13 214
11990.17 239
11991.20 248
11992.24 219
11993.27 190
11994.31 178
11995.34 199
11996.38 218
11997.41 204
11998.44 222
11999.48 230
12000.51 264
12001.55 247
12002.58 266
12003.62 207
12004.65 252
12005.69 239
12006.72 233
12007.76 231
12008.79 227
12009.83 222
12010.86 212
12011.90 228
12012.93 202
12013.97 207
12015.00 208
12016.04 232
12017.08 230
12018.11 244
12019.15 226
12020.18 230
12021.22 245
12022.25 209
12023.29 251
12024.32 243
12025.36 221
12026.40 236
12027.43 205
12028.47 191
12029.50 226
12030.54 225
12031.58 239
12032.61 224
12033.65 239
12034.68 219
12035.72 212
12036.76 216
12037.79 226
12038.83 228
12039.87 228
12040.90 200
12041.94 222
12042.98 194
12044.01 217
12045.05 207
12046.09 198
12047.12 206
12048.16 218
12049.20 216
12050.23 227
12051.27 205
12052.31 205
12053.34 220
12054.38 186
12055.42 196
12056.45 241
12057.49 209
12058.53 231
12059.57 205
12060.60 237
12061.64 214
12062.68 210
12063.72 257
12064.75 232
12065.79 197
12066.83 211
12067.87 240
12068.90 214
12069.94 222
12070.98 206
12072.02 211
12073.06 228
12074.09 232
12075.13 195
12076.17 186
12077.21 206
12078.24 231
12079.28 181
12080.32 196
12081.36 203
12082.40 214
12083.44 230
12084.47 215
12085.51 221
12086.55 222
12087.59 240
12088.63 176
12089.67 192
12090.71 201
12091.74 248
12092.78 206
12093.82 222
12094.86 210
12095.90 204
12096.94 197
12097.98 164
12099.02 175
12100.05 217
12101.09 225
12102.13 231
12103.17 228
12104.21 216
12105.25 209
12106.29 183
12107.33 208
12108.37 221
12109.41 196
12110.45 209
12111.49 210
12112.53 180
12113.57 189
12114.61 208
12115.65 232
12116.69 254
12117.72 206
12118.76 211
12119.80 189
12120.84 226
12121.88 210
12122.92 203
12123.96 211
12125.00 213
12126.04 206
12127.08 207
12128.12 199
12129.17 211
12130.21 217
12131.25 205
12132.29 212
12133.33 221
12134.37 229
12135.41 194
12136.45 207
12137.49 189
12138.53 228
12139.57 216
12140.61 204
12141.65 187
12142.69 184
12143.73 201
12144.77 202
12145.82 204
12146.86 185
12147.90 194
12148.94 190
12149.98 207
12151.02 200
12152.06 210
12153.10 223
12154.15 227
12155.19 196
12156.23 217
12157.27 203
12158.31 230
12159.35 206
12160.39 188
12161.44 181
12162.48 209
12163.52 221
12164.56 206
12165.60 170
12166.64 218
12167.69 211
12168.73 187
12169.77 236
12170.81 210
12171.85 181
12172.90 186
12173.94 187
12174.98 175
12176.02 197
12177.07 220
12178.11 188
12179.15 203
12180.19 200
12181.24 190
12182.28 204
12183.32 190
12184.36 203
12185.41 200
12186.45 210
12187.49 217
12188.53 216
12189.58 195
12190.62 200
12191.66 214
12192.71 217
12193.75 198
12194.79 195
12195.84 216
12196.88 211
12197.92 193
12198.97 186
12200.01 204
12201.05 216
12202.10 215
12203.14 222
12204.18 205
12205.23 177
12206.27 172
12207.31 209
12208.36 210
12209.40 214
12210.44 198
12211.49 204
12212.53 186
12213.58 196
12214.62 235
12215.66 196
12216.71 193
12217.75 201
12218.80 230
12219.84 200
12220.88 228
12221.93 215
12222.97 230
12224.02 218
12225.06 227
12226.11 179
12227.15 181
12228.19 202
12229.24 203
12230.28 176
12231.33 231
12232.37 193
12233.42 196
12234.46 204
12235.51 170
12236.55 193
12237.60 199
12238.64 190
12239.69 175
12240.73 222
12241.78 224
12242.82 220
12243.87 233
12244.91 234
12245.96 199
12247.00 210
12248.05 205
12249.09 196
12250.14 203
12251.19 200
12252.23 228
12253.28 207
12254.32 207
12255.37 194
12256.41 190
12257.46 176
12258.51 209
12259.55 192
12260.60 200
12261.64 185
12262.69 195
12263.74 222
12264.78 239
12265.83 217
12266.87 210
12267.92 180
12268.97 191
12270.01 211
12271.06 196
12272.11 199
12273.15 192
12274.20 173
12275.24 209
12276.29 170
12277.34 189
12278.38 206
12279.43 201
12280.48 210
12281.52 203
12282.57 178
12283.62 189
12284.67 193
12285.71 201
12286.76 210
12287.81 227
12288.85 181
12289.90 194
12290.95 199
12292.00 220
12293.04 218
12294.09 231
12295.14 227
12296.18 231
12297.23 213
12298.28 183
12299.33 177
12300.38 215
12301.42 180
12302.47 148
12303.52 208
12304.57 206
12305.61 209
12306.66 175
12307.71 171
12308.76 176
12309.81 220
12310.85 203
12311.90 196
12312.95 196
12314.00 188
12315.05 198
12316.09 165
12317.14 175
12318.19 194
12319.24 171
12320.29 197
12321.34 182
12322.39 212
12323.43 187
12324.48 159
12325.53 218
12326.58 198
12327.63 208
12328.68 193
12329.73 176
12330.78 194
12331.82 186
12332.87 190
12333.92 183
12334.97 190
12336.02 194
12337.07 211
12338.12 203
12339.17 220
12340.22 175
12341.27 195
12342.32 191
12343.37 205
12344.42 164
12345.46 178
12346.51 197
12347.56 197
12348.61 195
12349.66 191
12350.71 230
12351.76 216
12352.81 242
12353.86 204
12354.91 194
12355.96 185
12357.01 213
12358.06 192
12359.11 210
12360.16 179
12361.21 193
12362.26 195
12363.31 183
12364.36 191
12365.41 194
12366.47 186
12367.52 187
12368.57 207
12369.62 192
12370.67 196
12371.72 191
12372.77 191
12373.82 201
12374.87 208
12375.92 192
12376.97 222
12378.02 226
12379.07 206
12380.12 209
12381.18 193
12382.23 198
12383.28 201
12384.33 191
12385.38 189
12386.43 216
12387.48 228
12388.53 212
12389.59 214
12390.64 220
12391.69 195
12392.74 211
12393.79 196
12394.84 192
12395.90 189
12396.95 194
12398.00 181
12399.05 203
12400.10 165
12401.15 205
12402.21 200
12403.26 196
12404.31 219
12405.36 182
12406.41 209
12407.47 217
12408.52 214
12409.57 219
12410.62 195
12411.68 204
12412.73 206
12413.78 204
12414.83 230
12415.89 182
12416.94 186
12417.99 223
12419.04 222
12420.10 213
12421.15 203
12422.20 212
12423.26 224
12424.31 207
12425.36 207
12426.41 216
12427.47 213
12428.52 209
12429.57 218
12430.63 197
12431.68 211
12432.73 214
12433.79 214
12434.84 199
12435.89 219
12436.95 213
12438.00 190
12439.05 182
12440.11 188
12441.16 192
12442.21 209
12443.27 210
12444.32 212
12445.38 213
12446.43 181
12447.48 227
12448.54 199
12449.59 185
12450.65 202
12451.70 215
12452.75 186
12453.81 240
12454.86 211
12455.92 232
12456.97 195
12458.02 212
12459.08 231
12460.13 246
12461.19 183
12462.24 195
12463.30 235
12464.35 213
12465.41 204
12466.46 203
12467.52 198
12468.57 226
12469.63 247
12470.68 229
12471.74 235
12472.79 218
12473.85 196
12474.90 184
12475.96 219
12477.01 234
12478.07 211
12479.12 224
12480.18 240
12481.23 226
12482.29 225
12483.34 224
12484.40 273
12485.45 268
12486.51 245
12487.56 247
12488.62 263
12489.68 267
12490.73 265
12491.79 271
12492.84 336
12493.90 355
12494.95 371
12496.01 394
12497.07 448
12498.12 448
12499.18 478
12500.23 450
12501.29 453
12502.35 466
12503.40 440
12504.46 442
12505.52 393
12506.57 363
12507.63 306
12508.69 320
12509.74 309
12510.80 275
12511.86 285
12512.91 281
12513.97 287
12515.03 282
12516.08 240
12517.14 260
12518.20 267
12519.25 265
12520.31 250
12521.37 250
12522.42 216
12523.48 218
12524.54 218
12525.60 229
12526.65 234
12527.71 243
12528.77 233
12529.82 221
12530.88 243
12531.94 253
12533.00 264
12534.05 242
12535.11 243
12536.17 282
12537.23 286
12538.29 246
12539.34 279
12540.40 231
12541.46 248
12542.52 231
12543.57 222
12544.63 208
12545.69 223
12546.75 232
12547.81 195
12548.87 193
12549.92 188
12550.98 198
12552.04 205
12553.10 214
12554.16 238
12555.22 242
12556.27 251
12557.33 225
12558.39 209
12559.45 226
12560.51 229
12561.57 227
12562.63 227
12563.68 236
12564.74 215
12565.80 212
12566.86 234
12567.92 227
12568.98 230
12570.04 239
12571.10 257
12572.16 242
12573.22 258
12574.28 292
12575.33 272
12576.39 266
12577.45 299
12578.51 337
12579.57 323
12580.63 319
12581.69 300
12582.75 272
12583.81 292
12584.87 263
12585.93 263
12586.99 244
12588.05 248
12589.11 250
12590.17 255
12591.23 235
12592.29 221
12593.35 242
12594.41 211
12595.47 204
12596.53 213
12597.59 214
12598.65 218
12599.71 209
12600.77 219
12601.83 238
12602.89 229
12603.95 214
12605.01 212
12606.07 220
12607.13 219
12608.20 210
12609.26 236
12610.32 214
12611.38 208
12612.44 247
12613.50 247
12614.56 240
12615.62 234
12616.68 214
12617.74 215
12618.81 242
12619.87 253
12620.93 240
12621.99 220
12623.05 203
12624.11 197
12625.17 237
12626.23 246
12627.30 222
12628.36 207
12629.42 226
12630.48 196
12631.54 217
12632.60 225
12633.67 232
12634.73 179
12635.79 201
12636.85 216
12637.91 223
12638.98 218
12640.04 204
12641.10 209
12642.16 239
12643.22 286
12644.29 238
12645.35 208
12646.41 242
12647.47 231
12648.54 240
12649.60 215
12650.66 228
12651.72 249
12652.79 260
12653.85 240
12654.91 209
12655.97 220
12657.04 241
12658.10 222
12659.16 215
12660.22 226
12661.29 244
12662.35 252
12663.41 253
12664.48 233
12665.54 202
12666.60 244
12667.67 240
12668.73 217
12669.79 231
12670.86 236
12671.92 230
12672.98 214
12674.05 240
12675.11 226
12676.17 228
12677.24 226
12678.30 196
12679.36 204
12680.43 194
12681.49 235
12682.56 250
12683.62 220
12684.68 236
12685.75 234
12686.81 226
12687.88 199
12688.94 212
12690.00 252
12691.07 214
12692.13 226
12693.20 247
12694.26 217
12695.33 214
12696.39 225
12697.45 249
12698.52 260
12699.58 252
12700.65 234
12701.71 253
12702.78 250
12703.84 236
12704.91 245
12705.97 242
12707.04 258
12708.10 257
12709.17 282
12710.23 245
12711.30 258
12712.36 242
12713.43 240
12714.49 259
12715.56 224
12716.62 223
12717.69 276
12718.75 250
12719.82 207
12720.88 223
12721.95 233
12723.02 257
12724.08 245
12725.15 222
12726.21 229
12727.28 275
12728.34 253
12729.41 244
12730.48 248
12731.54 241
12732.61 253
12733.67 233
12734.74 219
12735.81 212
12736.87 237
12737.94 224
12739.00 240
12740.07 273
12741.14 230
12742.20 212
12743.27 210
12744.34 230
12745.40 239
12746.47 225
12747.54 231
12748.60 230
12749.67 265
12750.74 234
12751.80 211
12752.87 192
12753.94 225
12755.00 235
12756.07 202
12757.14 196
12758.20 226
12759.27 213
12760.34 202
12761.40 200
12762.47 198
12763.54 218
12764.61 225
12765.67 227
12766.74 225
12767.81 189
12768.88 219
12769.94 222
12771.01 215
12772.08 217
12773.15 206
12774.21 189
12775.28 194
12776.35 182
12777.42 177
12778.49 166
12779.55 186
12780.62 182
12781.69 226
12782.76 186
12783.83 180
12784.89 201
12785.96 221
12787.03 194
12788.10 210
12789.17 195
12790.23 168
12791.30 190
12792.37 163
12793.44 199
12794.51 223
12795.58 228
12796.65 189
12797.71 175
12798.78 176
12799.85 181
12800.92 210
12801.99 226
12803.06 199
12804.13 201
12805.20 224
12806.27 217
12807.33 193
12808.40 176
12809.47 192
12810.54 180
12811.61 223
12812.68 182
12813.75 190
12814.82 176
12815.89 197
12816.96 172
12818.03 195
12819.10 185
12820.17 201
12821.24 189
12822.31 189
12823.38 178
12824.45 182
12825.52 223
12826.59 189
12827.66 197
12828.73 215
12829.80 208
12830.87 180
12831.94 209
12833.01 209
12834.08 202
12835.15 211
12836.22 213
12837.29 189
12838.36 209
12839.43 220
12840.50 243
12841.57 200
12842.64 191
12843.71 188
12844.78 177
12845.85 214
12846.92 174
12847.99 194
12849.06 186
12850.13 216
12851.21 211
12852.28 184
12853.35 210
12854.42 231
12855.49 231
12856.56 217
12857.63 179
12858.70 173
12859.77 198
12860.85 181
12861.92 210
12862.99 179
12864.06 182
12865.13 200
12866.20 204
12867.27 189
12868.35 183
12869.42 209
12870.49 224
12871.56 203
12872.63 197
12873.71 187
12874.78 208
12875.85 213
12876.92 194
12877.99 208
12879.07 210
12880.14 232
12881.21 195
12882.28 205
12883.35 186
12884.43 171
12885.50 197
12886.57 199
12887.64 174
12888.72 180
12889.79 181
12890.86 182
12891.93 168
12893.01 190
12894.08 232
12895.15 205
12896.22 235
12897.30 187
12898.37 182
12899.44 199
12900.52 219
12901.59 170
12902.66 189
12903.74 185
12904.81 170
12905.88 213
12906.96 208
12908.03 183
12909.10 198
12910.18 184
12911.25 191
12912.32 191
12913.40 180
12914.47 182
12915.54 189
12916.62 171
12917.69 163
12918.76 184
12919.84 177
12920.91 201
12921.99 183
12923.06 172
12924.13 157
12925.21 183
12926.28 197
12927.36 187
12928.43 165
12929.50 179
12930.58 204
12931.65 194
12932.73 208
12933.80 192
12934.88 196
12935.95 191
12937.02 169
12938.10 194
12939.17 160
12940.25 183
12941.32 180
12942.40 189
12943.47 181
12944.55 172
12945.62 169
12946.70 208
12947.77 200
12948.85 217
12949.92 201
12951.00 222
12952.07 178
12953.15 174
12954.22 161
12955.30 180
12956.37 184
12957.45 165
12958.52 164
12959.60 161
12960.68 182
12961.75 190
12962.83 168
12963.90 128
12964.98 154
12966.05 177
12967.13 203
12968.20 180
12969.28 191
12970.36 164
12971.43 157
12972.51 177
12973.58 168
12974.66 172
12975.74 178
12976.81 184
12977.89 181
12978.97 188
12980.04 154
12981.12 179
12982.19 179
12983.27 224
12984.35 185
12985.42 202
12986.50 160
12987.58 172
12988.65 178
12989.73 169
12990.81 184
12991.88 194
12992.96 210
12994.04 171
12995.11 184
12996.19 167
12997.27 170
12998.35 193
12999.42 208
13000.50 155
13001.58 200
13002.65 183
13003.73 181
13004.81 166
13005.89 179
13006.96 177
13008.04 186
13009.12 185
13010.20 209
13011.27 207
13012.35 162
13013.43 164
13014.51 183
13015.58 208
13016.66 178
13017.74 174
13018.82 195
13019.90 191
13020.97 163
13022.05 166
13023.13 192
13024.21 184
13025.29 164
13026.37 177
13027.44 186
13028.52 172
13029.60 180
13030.68 173
13031.76 148
13032.84 157
13033.91 186
13034.99 194
13036.07 199
13037.15 181
13038.23 191
13039.31 177
13040.39 185
13041.46 182
13042.54 182
13043.62 174
13044.70 178
13045.78 200
13046.86 196
13047.94 195
13049.02 201
13050.10 179
13051.18 165
13052.26 185
13053.34 172
13054.41 206
13055.49 187
13056.57 180
13057.65 159
13058.73 176
13059.81 188
13060.89 180
13061.97 215
13063.05 213
13064.13 189
13065.21 191
13066.29 193
13067.37 155
13068.45 176
13069.53 166
13070.61 206
13071.69 167
13072.77 156
13073.85 163
13074.93 163
13076.01 226
13077.09 188
13078.17 160
13079.25 184
13080.33 189
13081.41 165
13082.49 178
13083.58 162
13084.66 175
13085.74 188
13086.82 201
13087.90 192
13088.98 182
13090.06 187
13091.14 186
13092.22 164
13093.30 174
13094.38 183
13095.46 209
13096.55 178
13097.63 158
13098.71 171
13099.79 161
13100.87 175
13101.95 160
13103.03 155
13104.12 149
13105.20 183
13106.28 145
13107.36 165
13108.44 154
13109.52 170
13110.60 178
13111.69 181
13112.77 218
13113.85 176
13114.93 179
13116.01 176
13117.10 192
13118.18 177
13119.26 169
13120.34 143
13121.42 171
13122.51 151
13123.59 146
13124.67 146
13125.75 181
13126.84 182
13127.92 142
13129.00 161
13130.08 195
13131.17 192
13132.25 196
13133.33 153
13134.41 134
13135.50 198
13136.58 195
13137.66 177
13138.75 145
13139.83 171
13140.91 185
13141.99 178
13143.08 169
13144.16 162
13145.24 169
13146.33 164
13147.41 176
13148.49 208
13149.58 179
13150.66 208
13151.74 192
13152.83 164
13153.91 149
13154.99 157
13156.08 201
13157.16 164
13158.25 162
13159.33 170
13160.41 205
13161.50 181
13162.58 175
13163.66 171
13164.75 175
13165.83 189
13166.92 173
13168.00 190
13169.08 185
13170.17 158
13171.25 164
13172.34 190
13173.42 152
13174.51 168
13175.59 163
13176.67 197
13177.76 182
13178.84 183
13179.93 170
13181.01 183
13182.10 174
13183.18 181
13184.27 153
13185.35 161
13186.44 142
13187.52 201
13188.61 196
13189.69 159
13190.78 181
13191.86 162
13192.95 171
13194.03 177
13195.12 174
13196.20 164
13197.29 162
13198.37 167
13199.46 161
13200.54 182
13201.63 174
13202.72 202
13203.80 171
13204.89 172
13205.97 172
13207.06 145
13208.14 161
13209.23 169
13210.32 136
13211.40 182
13212.49 169
13213.57 165
13214.66 153
13215.75 169
13216.83 170
13217.92 195
13219.00 148
13220.09 139
13221.18 173
13222.26 127
13223.35 185
13224.44 165
13225.52 176
13226.61 160
13227.70 178
13228.78 155
13229.87 164
13230.96 187
13232.04 169
13233.13 150
13234.22 142
13235.30 170
13236.39 159
13237.48 150
13238.56 154
13239.65 180
13240.74 170
13241.82 154
13242.91 160
13244.00 196
13245.09 187
13246.17 191
13247.26 159
13248.35 165
13249.44 148
13250.52 161
13251.61 190
13252.70 174
13253.79 185
13254.87 173
13255.96 176
13257.05 172
13258.14 179
13259.23 148
13260.31 189
13261.40 166
13262.49 161
13263.58 182
13264.67 173
13265.75 168
13266.84 164
13267.93 156
13269.02 154
13270.11 156
13271.19 153
13272.28 178
13273.37 163
13274.46 187
13275.55 166
13276.64 175
13277.73 195
13278.81 187
13279.90 144
13280.99 176
13282.08 174
13283.17 156
13284.26 157
13285.35 173
13286.44 159
13287.53 167
13288.61 178
13289.70 179
13290.79 192
13291.88 201
13292.97 167
13294.06 174
13295.15 176
13296.24 165
13297.33 185
13298.42 167
13299.51 183
13300.60 156
13301.69 171
13302.78 183
13303.87 163
13304.96 179
13306.05 167
13307.14 196
13308.23 175
13309.32 167
13310.41 170
13311.50 177
13312.59 153
13313.68 198
13314.77 186
13315.86 168
13316.95 192
13318.04 179
13319.13 170
13320.22 145
13321.31 156
13322.40 157
13323.49 161
13324.58 171
13325.67 152
13326.76 144
13327.85 163
13328.94 155
13330.03 169
13331.12 146
13332.21 181
13333.31 140
13334.40 160
13335.49 153
13336.58 159
13337.67 156
13338.76 153
13339.85 160
13340.94 164
13342.03 156
13343.13 164
13344.22 179
13345.31 143
13346.40 194
13347.49 178
13348.58 181
13349.67 149
13350.77 138
13351.86 158
13352.95 135
13354.04 162
13355.13 165
13356.22 174
13357.32 148
13358.41 180
13359.50 174
13360.59 193
13361.68 172
13362.78 163
13363.87 161
13364.96 166
13366.05 181
13367.15 178
13368.24 173
13369.33 181
13370.42 169
13371.52 151
13372.61 204
13373.70 174
13374.79 138
13375.89 135
13376.98 163
13378.07 138
13379.16 158
13380.26 121
13381.35 155
13382.44 142
13383.54 178
13384.63 171
13385.72 146
13386.82 135
13387.91 152
13389.00 145
13390.09 152
13391.19 171
13392.28 167
13393.37 160
13394.47 152
13395.56 202
13396.66 182
13397.75 179
13398.84 152
13399.94 158
13401.03 156
13402.12 155
13403.22 155
13404.31 141
13405.40 157
13406.50 164
13407.59 157
13408.69 166
13409.78 151
13410.88 148
13411.97 146
13413.06 169
13414.16 188
13415.25 158
13416.35 174
13417.44 139
13418.53 166
13419.63 149
13420.72 159
13421.82 177
13422.91 126
13424.01 171
13425.10 149
13426.20 161
13427.29 154
13428.39 190
13429.48 164
13430.58 159
13431.67 168
13432.77 199
13433.86 193
13434.96 168
13436.05 150
13437.15 176
13438.24 177
13439.34 162
13440.43 175
13441.53 150
13442.62 176
13443.72 165
13444.81 184
13445.91 175
13447.01 161
13448.10 140
13449.20 186
13450.29 182
13451.39 151
13452.48 187
13453.58 193
13454.68 181
13455.77 150
13456.87 163
13457.96 174
13459.06 176
13460.16 170
13461.25 146
13462.35 168
13463.44 180
13464.54 161
13465.64 195
13466.73 137
13467.83 139
13468.93 160
13470.02 196
13471.12 170
13472.22 166
13473.31 176
13474.41 159
13475.51 183
13476.60 153
13477.70 165
13478.80 156
13479.89 172
13480.99 144
13482.09 164
13483.18 184
13484.28 165
13485.38 151
13486.48 143
13487.57 158
13488.67 166
13489.77 152
13490.87 169
13491.96 183
13493.06 134
13494.16 165
13495.26 192
13496.35 172
13497.45 158
13498.55 178
13499.65 181
13500.74 173
13501.84 160
13502.94 164
13504.04 189
13505.14 159
13506.23 162
13507.33 162
13508.43 146
13509.53 143
13510.63 176
13511.72 162
13512.82 165
13513.92 177
13515.02 193
13516.12 197
13517.22 182
13518.31 160
13519.41 176
13520.51 159
13521.61 145
13522.71 144
13523.81 181
13524.91 149
13526.01 140
13527.10 168
13528.20 150
13529.30 159
13530.40 147
13531.50 161
13532.60 169
13533.70 167
13534.80 146
13535.90 191
13537.00 174
13538.09 158
13539.19 161
13540.29 159
13541.39 151
13542.49 140
13543.59 148
13544.69 156
13545.79 152
13546.89 153
13547.99 164
13549.09 179
13550.19 145
13551.29 156
13552.39 175
13553.49 145
13554.59 158
13555.69 178
13556.79 164
13557.89 138
13558.99 141
13560.09 195
13561.19 177
13562.29 163
13563.39 130
13564.49 146
13565.59 135
13566.69 145
13567.79 141
13568.89 151
13569.99 155
13571.09 174
13572.20 165
13573.30 136
13574.40 153
13575.50 159
13576.60 152
13577.70 163
13578.80 147
13579.90 138
13581.00 154
13582.10 147
13583.20 153
13584.31 144
13585.41 144
13586.51 137
13587.61 140
13588.71 148
13589.81 157
13590.91 166
13592.02 149
13593.12 167
13594.22 161
13595.32 143
13596.42 140
13597.52 176
13598.63 154
13599.73 145
13600.83 158
13601.93 210
13603.03 189
13604.14 178
13605.24 142
13606.34 149
13607.44 153
13608.54 159
13609.65 154
13610.75 172
13611.85 177
13612.95 164
13614.06 179
13615.16 138
13616.26 136
13617.36 142
13618.47 169
13619.57 151
13620.67 151
13621.77 146
13622.88 155
13623.98 187
13625.08 132
13626.18 169
13627.29 157
13628.39 140
13629.49 138
13630.60 175
13631.70 145
13632.80 131
13633.91 184
13635.01 172
13636.11 158
13637.22 162
13638.32 160
13639.42 137
13640.53 147
13641.63 183
13642.73 176
13643.84 147
13644.94 158
13646.04 157
13647.15 159
13648.25 136
13649.36 146
13650.46 143
13651.56 156
13652.67 145
13653.77 189
13654.88 170
13655.98 177
13657.08 140
13658.19 143
13659.29 149
13660.40 152
13661.50 159
13662.60 153
13663.71 143
13664.81 152
13665.92 155
13667.02 160
13668.13 150
13669.23 177
13670.34 172
13671.44 184
13672.55 153
13673.65 139
13674.76 162
13675.86 165
13676.97 171
13678.07 149
13679.18 150
13680.28 135
13681.39 148
13682.49 128
13683.60 153
13684.70 145
13685.81 179
13686.91 152
13688.02 148
13689.12 155
13690.23 146
13691.33 167
13692.44 165
13693.55 160
13694.65 126
13695.76 168
13696.86 132
13697.97 139
13699.07 149
13700.18 144
13701.29 143
13702.39 156
13703.50 151
13704.60 160
13705.71 142
13706.82 171
13707.92 177
13709.03 142
13710.14 152
13711.24 167
13712.35 162
13713.45 136
13714.56 143
13715.67 145
13716.77 174
13717.88 149
13718.99 145
13720.09 165
13721.20 150
13722.31 135
13723.41 134
13724.52 164
13725.63 167
13726.74 128
13727.84 147
13728.95 148
13730.06 152
13731.16 128
13732.27 145
13733.38 148
13734.49 173
13735.59 163
13736.70 147
13737.81 151
13738.91 147
13740.02 168
13741.13 160
13742.24 144
13743.35 165
13744.45 153
13745.56 163
13746.67 134
13747.78 133
13748.88 151
13749.99 130
13751.10 147
13752.21 152
13753.32 165
13754.42 143
13755.53 145
13756.64 163
13757.75 139
13758.86 117
13759.97 157
13761.07 187
13762.18 136
13763.29 142
13764.40 154
13765.51 175
13766.62 144
13767.72 138
13768.83 136
13769.94 163
13771.05 173
13772.16 185
13773.27 147
13774.38 149
13775.49 159
13776.60 167
13777.70 159
13778.81 157
13779.92 144
13781.03 140
13782.14 169
13783.25 137
13784.36 167
13785.47 148
13786.58 158
13787.69 149
13788.80 160
13789.91 125
13791.02 133
13792.13 149
13793.24 147
13794.35 162
13795.45 134
13796.56 174
13797.67 154
13798.78 161
13799.89 120
13801.00 149
13802.11 138
13803.22 147
13804.33 157
13805.44 189
13806.55 181
13807.67 160
13808.78 144
13809.89 150
13811.00 124
13812.11 143
13813.22 156
13814.33 138
13815.44 169
13816.55 173
13817.66 156
13818.77 172
13819.88 141
13820.99 157
13822.10 157
13823.21 142
13824.32 147
13825.44 139
13826.55 137
13827.66 150
13828.77 133
13829.88 163
13830.99 141
13832.10 153
13833.21 153
13834.32 135
13835.44 142
13836.55 174
13837.66 142
13838.77 143
13839.88 120
13840.99 112
13842.10 144
13843.22 151
13844.33 138
13845.44 154
13846.55 137
13847.66 138
13848.78 167
13849.89 134
13851.00 143
13852.11 147
13853.22 134
13854.34 145
13855.45 126
13856.56 142
13857.67 114
13858.78 147
13859.90 145
13861.01 136
13862.12 157
13863.23 135
13864.35 152
13865.46 156
13866.57 148
13867.68 133
13868.80 137
13869.91 146
13871.02 143
13872.14 132
13873.25 133
13874.36 123
13875.47 128
13876.59 166
13877.70 143
13878.81 137
13879.93 141
13881.04 138
13882.15 159
13883.27 162
13884.38 151
13885.49 131
13886.61 151
13887.72 158
13888.83 134
13889.95 148
13891.06 146
13892.17 170
13893.29 133
13894.40 138
13895.52 163
13896.63 143
13897.74 140
13898.86 143
13899.97 139
13901.09 155
13902.20 158
13903.31 148
13904.43 139
13905.54 145
13906.66 145
13907.77 159
13908.89 147
13910.00 125
13911.11 139
13912.23 144
13913.34 139
13914.46 134
13915.57 144
13916.69 135
13917.80 169
13918.92 146
13920.03 146
13921.15 128
13922.26 152
13923.38 159
13924.49 155
13925.61 148
13926.72 139
13927.84 138
13928.95 142
13930.07 155
13931.18 154
13932.30 137
13933.41 130
13934.53 168
13935.64 147
13936.76 140
13937.87 170
13938.99 185
13940.10 147
13941.22 138
13942.34 152
13943.45 138
13944.57 159
13945.68 138
13946.80 150
13947.91 155
13949.03 160
13950.15 125
13951.26 137
13952.38 141
13953.49 140
13954.61 162
13955.73 145
13956.84 144
13957.96 149
13959.08 159
13960.19 147
13961.31 140
13962.43 153
13963.54 161
13964.66 146
13965.78 158
13966.89 133
13968.01 126
13969.13 134
13970.24 151
13971.36 171
13972.48 157
13973.59 144
13974.71 162
13975.83 147
13976.94 128
13978.06 146
13979.18 159
13980.30 160
13981.41 139
13982.53 150
13983.65 133
13984.76 139
13985.88 141
13987.00 178
13988.12 114
13989.23 140
13990.35 126
13991.47 168
13992.59 175
13993.71 125
13994.82 135
13995.94 141
13997.06 139
13998.18 134
13999.29 120
14000.41 152
14001.53 158
14002.65 145
14003.77 126
14004.88 120
14006.00 153
14007.12 129
14008.24 160
14009.36 126
14010.48 158
14011.59 136
14012.71 166
14013.83 135
14014.95 127
14016.07 146
14017.19 156
14018.31 172
14019.43 125
14020.54 164
14021.66 135
14022.78 153
14023.90 123
14025.02 123
14026.14 145
14027.26 154
14028.38 143
14029.50 150
14030.62 146
14031.73 139
14032.85 156
14033.97 142
14035.09 155
14036.21 141
14037.33 153
14038.45 141
14039.57 139
14040.69 134
14041.81 138
14042.93 144
14044.05 179
14045.17 160
14046.29 123
14047.41 157
14048.53 162
14049.65 183
14050.77 159
14051.89 149
14053.01 136
14054.13 155
14055.25 157
14056.37 175
14057.49 147
14058.61 135
14059.73 163
14060.85 157
14061.97 145
14063.09 148
14064.21 162
14065.33 128
14066.45 139
14067.57 140
14068.70 169
14069.82 129
14070.94 172
14072.06 146
14073.18 130
14074.30 110
14075.42 144
14076.54 166
14077.66 156
14078.78 149
14079.91 156
14081.03 171
14082.15 145
14083.27 149
14084.39 146
14085.51 115
14086.63 132
14087.75 171
14088.88 143
14090.00 170
14091.12 154
14092.24 147
14093.36 152
14094.48 147
14095.61 151
14096.73 179
14097.85 181
14098.97 125
14100.09 167
14101.22 137
14102.34 161
14103.46 151
14104.58 165
14105.71 135
14106.83 178
14107.95 166
14109.07 155
14110.19 156
14111.32 149
14112.44 140
14113.56 151
14114.68 140
14115.81 161
14116.93 164
14118.05 156
14119.18 161
14120.30 149
14121.42 163
14122.54 158
14123.67 160
14124.79 140
14125.91 135
14127.04 137
14128.16 131
14129.28 159
14130.41 195
14131.53 165
14132.65 144
14133.78 145
14134.90 170
14136.02 141
14137.15 140
14138.27 149
14139.39 186
14140.52 168
14141.64 145
14142.76 130
14143.89 141
14145.01 143
14146.13 163
14147.26 152
14148.38 151
14149.51 151
14150.63 154
14151.75 180
14152.88 150
14154.00 158
14155.13 175
14156.25 152
14157.38 175
14158.50 137
14159.62 153
14160.75 165
14161.87 183
14163.00 135
14164.12 147
14165.25 155
14166.37 155
14167.50 144
14168.62 146
14169.75 122
14170.87 126
14172.00 156
14173.12 163
14174.25 147
14175.37 137
14176.50 145
14177.62 154
14178.75 165
14179.87 155
14181.00 143
14182.12 168
14183.25 158
14184.37 148
14185.50 145
14186.62 138
14187.75 160
14188.87 148
14190.00 152
14191.13 147
14192.25 145
14193.38 142
14194.50 160
14195.63 155
14196.75 163
14197.88 169
14199.01 154
14200.13 156
14201.26 170
14202.38 140
14203.51 143
14204.64 159
14205.76 180
14206.89 148
14208.01 132
14209.14 134
14210.27 152
14211.39 189
14212.52 134
14213.65 141
14214.77 160
14215.90 151
14217.03 157
14218.15 166
14219.28 151
14220.41 145
14221.53 154
14222.66 171
14223.79 136
14224.91 131
14226.04 125
14227.17 154
14228.30 145
14229.42 137
14230.55 168
14231.68 160
14232.80 171
14233.93 148
14235.06 150
14236.19 142
14237.31 144
14238.44 152
14239.57 138
14240.70 128
14241.82 166
14242.95 168
14244.08 157
14245.21 131
14246.34 126
14247.46 125
14248.59 156
14249.72 135
14250.85 141
14251.98 147
14253.10 160
14254.23 151
14255.36 121
14256.49 167
14257.62 153
14258.74 142
14259.87 148
14261.00 154
14262.13 134
14263.26 144
14264.39 130
14265.52 125
14266.64 138
14267.77 147
14268.90 146
14270.03 118
14271.16 121
14272.29 124
14273.42 150
14274.55 139
14275.68 125
14276.80 134
14277.93 143
14279.06 127
14280.19 136
14281.32 150
14282.45 126
14283.58 141
14284.71 129
14285.84 132
14286.97 157
14288.10 147
14289.23 131
14290.36 187
14291.49 122
14292.62 138
14293.75 134
14294.87 135
14296.00 148
14297.13 130
14298.26 151
14299.39 159
14300.52 133
14301.65 139
14302.78 144
14303.91 140
14305.04 127
14306.17 124
14307.31 133
14308.44 165
14309.57 137
14310.70 120
14311.83 126
14312.96 140
14314.09 149
14315.22 132
14316.35 122
14317.48 126
14318.61 137
14319.74 160
14320.87 130
14322.00 154
14323.13 133
14324.26 126
14325.40 118
14326.53 122
14327.66 134
14328.79 148
14329.92 129
14331.05 129
14332.18 142
14333.31 150
14334.44 133
14335.58 135
14336.71 125
14337.84 139
14338.97 173
14340.10 184
14341.23 135
14342.37 126
14343.50 126
14344.63 138
14345.76 130
14346.89 158
14348.02 129
14349.16 114
14350.29 140
14351.42 120
14352.55 128
14353.68 153
14354.82 148
14355.95 145
14357.08 151
14358.21 135
14359.35 122
14360.48 152
14361.61 128
14362.74 144
14363.87 131
14365.01 149
14366.14 112
14367.27 129
14368.41 139
14369.54 138
14370.67 131
14371.80 131
14372.94 147
14374.07 135
14375.20 161
14376.34 144
14377.47 141
14378.60 167
14379.73 146
14380.87 126
14382.00 147
14383.13 144
14384.27 154
14385.40 161
14386.53 126
14387.67 115
14388.80 144
14389.93 154
14391.07 166
14392.20 135
14393.34 127
14394.47 142
14395.60 132
14396.74 134
14397.87 133
14399.00 112
14400.14 128
14401.27 144
14402.41 140
14403.54 155
14404.67 137
14405.81 157
14406.94 163
14408.08 132
14409.21 109
14410.35 150
14411.48 131
14412.61 154
14413.75 133
14414.88 128
14416.02 151
14417.15 131
14418.29 149
14419.42 154
14420.56 167
14421.69 140
14422.83 135
14423.96 135
14425.10 167
14426.23 178
14427.37 148
14428.50 153
14429.64 158
14430.77 113
14431.91 140
14433.04 157
14434.18 132
14435.31 138
14436.45 134
14437.58 164
14438.72 136
14439.85 149
14440.99 135
14442.13 129
14443.26 139
14444.40 171
14445.53 171
14446.67 150
14447.80 158
14448.94 128
14450.08 134
14451.21 118
14452.35 138
14453.48 124
14454.62 148
14455.76 137
14456.89 129
14458.03 148
14459.16 142
14460.30 151
14461.44 144
14462.57 151
14463.71 145
14464.85 125
14465.98 118
14467.12 137
14468.26 143
14469.39 155
14470.53 162
14471.67 141
14472.80 158
14473.94 143
14475.08 142
14476.21 151
14477.35 160
14478.49 155
14479.62 127
14480.76 145
14481.90 165
14483.04 166
14484.17 168
14485.31 142
14486.45 144
14487.59 148
14488.72 168
14489.86 137
14491.00 127
14492.14 145
14493.27 162
14494.41 150
14495.55 142
14496.69 117
14497.82 155
14498.96 148
14500.10 134
14501.24 147
14502.38 113
14503.51 114
14504.65 126
14505.79 135
14506.93 132
14508.07 128
14509.20 133
14510.34 141
14511.48 128
14512.62 125
14513.76 133
14514.90 121
14516.03 130
14517.17 113
14518.31 109
14519.45 125
14520.59 146
14521.73 127
14522.87 117
14524.01 124
14525.14 146
14526.28 156
14527.42 132
14528.56 107
14529.70 135
14530.84 136
14531.98 138
14533.12 136
14534.26 122
14535.40 134
14536.54 149
14537.67 154
14538.81 137
14539.95 139
14541.09 130
14542.23 134
14543.37 126
14544.51 145
14545.65 134
14546.79 141
14547.93 144
14549.07 127
14550.21 144
14551.35 135
14552.49 148
14553.63 154
14554.77 138
14555.91 131
14557.05 137
14558.19 133
14559.33 149
14560.47 128
14561.61 139
14562.75 148
14563.89 137
14565.03 128
14566.17 118
14567.31 143
14568.45 137
14569.60 113
14570.74 117
14571.88 119
14573.02 127
14574.16 143
14575.30 128
14576.44 148
14577.58 130
14578.72 142
14579.86 113
14581.00 118
14582.14 126
14583.29 130
14584.43 148
14585.57 139
14586.71 114
14587.85 117
14588.99 149
14590.13 134
14591.28 135
14592.42 131
14593.56 129
14594.70 135
14595.84 140
14596.98 121
14598.13 162
14599.27 132
14600.41 140
14601.55 126
14602.69 109
14603.83 106
14604.98 120
14606.12 121
14607.26 101
14608.40 117
14609.54 134
14610.69 154
14611.83 137
14612.97 122
14614.11 115
14615.26 138
14616.40 151
14617.54 140
14618.68 123
14619.83 136
14620.97 137
14622.11 137
14623.25 136
14624.40 147
14625.54 128
14626.68 137
14627.83 145
14628.97 146
14630.11 116
14631.25 135
14632.40 130
14633.54 111
14634.68 118
14635.83 142
14636.97 140
14638.11 135
14639.26 157
14640.40 144
14641.54 133
14642.69 134
14643.83 138
14644.97 131
14646.12 120
14647.26 142
14648.41 148
14649.55 131
14650.69 134
14651.84 142
14652.98 128
14654.13 156
14655.27 125
14656.41 135
14657.56 159
14658.70 155
14659.85 154
14660.99 123
14662.13 151
14663.28 157
14664.42 154
14665.57 123
14666.71 124
14667.86 121
14669.00 150
14670.14 131
14671.29 114
14672.43 120
14673.58 134
14674.72 127
14675.87 132
14677.01 122
14678.16 103
14679.30 134
14680.45 134
14681.59 136
14682.74 132
14683.88 125
14685.03 144
14686.17 128
14687.32 122
14688.46 110
14689.61 137
14690.75 156
14691.90 125
14693.05 133
14694.19 124
14695.34 132
14696.48 139
14697.63 131
14698.77 138
14699.92 136
14701.06 111
14702.21 122
14703.36 112
14704.50 132
14705.65 125
14706.79 118
14707.94 132
14709.09 138
14710.23 125
14711.38 145
14712.53 137
14713.67 172
14714.82 133
14715.96 118
14717.11 109
14718.26 116
14719.40 123
14720.55 118
14721.70 113
14722.84 134
14723.99 142
14725.14 152
14726.28 108
14727.43 127
14728.58 127
14729.72 130
14730.87 129
14732.02 160
14733.16 147
14734.31 135
14735.46 123
14736.61 121
14737.75 118
14738.90 134
14740.05 143
14741.20 159
14742.34 152
14743.49 137
14744.64 126
14745.79 134
14746.93 136
14748.08 127
14749.23 127
14750.38 133
14751.52 143
14752.67 136
14753.82 112
14754.97 155
14756.11 142
14757.26 148
14758.41 139
14759.56 133
14760.71 122
14761.86 127
14763.00 114
14764.15 115
14765.30 126
14766.45 116
14767.60 125
14768.74 138
14769.89 115
14771.04 144
14772.19 128
14773.34 109
14774.49 119
14775.64 136
14776.79 148
14777.93 135
14779.08 128
14780.23 129
14781.38 126
14782.53 122
14783.68 140
14784.83 127
14785.98 142
14787.13 117
14788.28 129
14789.42 144
14790.57 146
14791.72 137
14792.87 122
14794.02 143
14795.17 152
14796.32 145
14797.47 119
14798.62 141
14799.77 156
14800.92 167
14802.07 138
14803.22 158
14804.37 141
14805.52 125
14806.67 116
14807.82 153
14808.97 123
14810.12 130
14811.27 128
14812.42 154
14813.57 147
14814.72 119
14815.87 128
14817.02 122
14818.17 146
14819.32 134
14820.47 124
14821.62 131
14822.77 136
14823.92 143
14825.07 128
14826.22 110
14827.37 133
14828.52 133
14829.68 141
14830.83 125
14831.98 138
14833.13 144
14834.28 141
14835.43 143
14836.58 134
14837.73 135
14838.88 134
14840.03 132
14841.19 130
14842.34 121
14843.49 130
14844.64 136
14845.79 132
14846.94 112
14848.09 115
14849.25 115
14850.40 126
14851.55 139
14852.70 119
14853.85 113
14855.00 148
14856.16 131
14857.31 121
14858.46 141
14859.61 145
14860.76 127
14861.92 125
14863.07 133
14864.22 133
14865.37 127
14866.52 130
14867.68 111
14868.83 112
14869.98 122
14871.13 113
14872.29 132
14873.44 118
14874.59 111
14875.74 119
14876.90 111
14878.05 113
14879.20 132
14880.36 131
14881.51 123
14882.66 117
14883.81 124
14884.97 107
14886.12 118
14887.27 117
14888.43 107
14889.58 145
14890.73 116
14891.89 99
14893.04 98
14894.19 145
14895.35 137
14896.50 119
14897.65 120
14898.81 123
14899.96 122
14901.11 126
14902.27 126
14903.42 109
14904.57 118
14905.73 156
14906.88 140
14908.04 131
14909.19 135
14910.34 114
14911.50 129
14912.65 153
14913.81 120
14914.96 126
14916.11 143
14917.27 133
14918.42 113
14919.58 100
14920.73 126
14921.88 142
14923.04 116
14924.19 127
14925.35 106
14926.50 119
14927.66 125
14928.81 155
14929.97 139
14931.12 113
14932.28 131
14933.43 151
14934.59 134
14935.74 143
14936.90 139
14938.05 126
14939.21 148
14940.36 124
14941.52 107
14942.67 132
14943.83 160
14944.98 152
14946.14 118
14947.29 126
14948.45 142
14949.60 118
14950.76 143
14951.91 132
14953.07 113
14954.23 121
14955.38 146
14956.54 153
14957.69 114
14958.85 127
14960.00 122
14961.16 123
14962.32 139
14963.47 129
14964.63 139
14965.78 132
14966.94 119
14968.10 141
14969.25 118
14970.41 132
14971.57 143
14972.72 145
14973.88 143
14975.04 127
14976.19 122
14977.35 141
14978.50 154
14979.66 106
14980.82 104
14981.97 121
14983.13 137
14984.29 129
14985.45 121
14986.60 127
14987.76 128
14988.92 137
14990.07 133
14991.23 126
14992.39 138
14993.54 134
14994.70 116
14995.86 113
14997.02 115
14998.17 114
14999.33 115
15000.49 133
15001.65 131
15002.80 137
15003.96 102
15005.12 125
15006.28 112
15007.43 116
15008.59 142
15009.75 108
15010.91 138
15012.07 136
15013.22 127
15014.38 104
15015.54 119
15016.70 131
15017.86 148
15019.01 130
15020.17 139
15021.33 129
15022.49 134
15023.65 115
15024.81 121
15025.96 105
15027.12 113
15028.28 122
15029.44 128
15030.60 105
15031.76 108
15032.92 131
15034.07 115
15035.23 125
15036.39 118
15037.55 126
15038.71 121
15039.87 122
15041.03 126
15042.19 122
15043.35 122
15044.50 128
15045.66 104
15046.82 137
15047.98 135
15049.14 125
15050.30 122
15051.46 128
15052.62 131
15053.78 125
15054.94 153
15056.10 112
15057.26 136
15058.42 134
15059.58 131
15060.74 113
15061.90 109
15063.06 117
15064.22 154
15065.38 120
15066.54 105
15067.70 108
15068.86 133
15070.02 133
15071.18 128
15072.34 125
15073.50 111
15074.66 126
15075.82 112
15076.98 111
15078.14 110
15079.30 125
15080.46 148
15081.62 120
15082.78 114
15083.94 100
15085.10 120
15086.26 117
15087.42 132
15088.59 98
15089.75 136
15090.91 115
15092.07 110
15093.23 101
15094.39 123
15095.55 138
15096.71 156
15097.87 120
15099.04 126
15100.20 118
15101.36 134
15102.52 134
15103.68 108
15104.84 122
15106.00 112
15107.17 119
15108.33 120
15109.49 120
15110.65 135
15111.81 138
15112.97 122
15114.14 150
15115.30 113
15116.46 115
15117.62 114
15118.78 111
15119.95 127
15121.11 132
15122.27 142
15123.43 125
15124.59 151
15125.76 114
15126.92 122
15128.08 117
15129.24 107
15130.41 137
15131.57 134
15132.73 117
15133.89 104
15135.06 101
15136.22 134
15137.38 118
15138.54 121
15139.71 99
15140.87 122
15142.03 155
15143.20 127
15144.36 117
15145.52 106
15146.69 128
15147.85 132
15149.01 117
15150.17 130
15151.34 127
15152.50 124
15153.66 128
15154.83 134
15155.99 127
15157.16 113
15158.32 111
15159.48 103
15160.65 121
15161.81 126
15162.97 119
15164.14 117
15165.30 109
15166.46 105
15167.63 125
15168.79 127
15169.96 114
15171.12 124
15172.28 112
15173.45 114
15174.61 103
15175.78 125
15176.94 130
15178.11 138
15179.27 117
15180.43 114
15181.60 109
15182.76 116
15183.93 117
15185.09 138
15186.26 110
15187.42 86
15188.59 113
15189.75 106
15190.92 136
15192.08 126
15193.25 108
15194.41 139
15195.58 121
15196.74 128
15197.91 115
15199.07 129
15200.24 135
15201.40 138
15202.57 116
15203.73 120
15204.90 126
15206.06 109
15207.23 104
15208.39 107
15209.56 115
15210.72 157
15211.89 119
15213.06 107
15214.22 103
15215.39 95
15216.55 102
15217.72 106
15218.88 126
15220.05 97
15221.22 135
15222.38 132
15223.55 138
15224.71 109
15225.88 134
15227.05 124
15228.21 120
15229.38 116
15230.55 109
15231.71 116
15232.88 119
15234.05 98
15235.21 83
15236.38 132
15237.54 108
15238.71 119
15239.88 108
15241.04 119
15242.21 128
15243.38 117
15244.55 118
15245.71 139
15246.88 108
15248.05 112
15249.21 119
15250.38 110
15251.55 99
15252.71 101
15253.88 128
15255.05 103
15256.22 110
15257.38 99
15258.55 126
15259.72 131
15260.89 122
15262.05 145
15263.22 140
15264.39 100
15265.56 114
15266.72 112
15267.89 117
15269.06 122
15270.23 134
15271.40 114
15272.56 109
15273.73 133
15274.90 129
15276.07 129
15277.24 113
15278.40 113
15279.57 127
15280.74 136
15281.91 119
15283.08 121
15284.25 112
15285.41 124
15286.58 107
15287.75 97
15288.92 135
15290.09 134
15291.26 140
15292.43 110
15293.59 126
15294.76 98
15295.93 130
15297.10 132
15298.27 105
15299.44 111
15300.61 106
15301.78 120
15302.95 112
15304.12 102
15305.28 106
15306.45 146
15307.62 126
15308.79 125
15309.96 97
15311.13 112
15312.30 137
15313.47 133
15314.64 108
15315.81 108
15316.98 136
15318.15 120
15319.32 100
15320.49 116
15321.66 110
15322.83 126
15324.00 122
15325.17 141
15326.34 127
15327.51 123
15328.68 123
15329.85 117
15331.02 107
15332.19 114
15333.36 137
15334.53 141
15335.70 122
15336.87 106
15338.04 138
15339.21 142
15340.38 121
15341.55 118
15342.72 112
15343.89 113
15345.06 127
15346.23 135
15347.41 90
15348.58 128
15349.75 117
15350.92 116
15352.09 104
15353.26 108
15354.43 124
15355.60 122
15356.77 110
15357.94 103
15359.12 92
15360.29 109
15361.46 129
15362.63 107
15363.80 115
15364.97 105
15366.14 106
15367.32 104
15368.49 112
15369.66 126
15370.83 140
15372.00 112
15373.17 110
15374.35 108
15375.52 92
15376.69 107
15377.86 100
15379.03 110
15380.21 98
15381.38 101
15382.55 114
15383.72 107
15384.90 118
15386.07 129
15387.24 110
15388.41 100
15389.58 105
15390.76 115
15391.93 96
15393.10 113
15394.27 130
15395.45 104
15396.62 98
15397.79 97
15398.97 102
15400.14 104
15401.31 112
15402.48 101
15403.66 118
15404.83 101
15406.00 115
15407.18 108
15408.35 121
15409.52 128
15410.70 116
15411.87 108
15413.04 127
15414.22 113
15415.39 95
15416.56 125
15417.74 106
15418.91 134
15420.08 102
15421.26 150
15422.43 130
15423.60 109
15424.78 111
15425.95 105
15427.13 111
15428.30 99
15429.47 115
15430.65 111
15431.82 124
15433.00 101
15434.17 126
15435.34 112
15436.52 139
15437.69 83
15438.87 123
15440.04 120
15441.22 110
15442.39 99
15443.56 97
15444.74 110
15445.91 117
15447.09 107
15448.26 123
15449.44 140
15450.61 117
15451.79 114
15452.96 107
15454.14 119
15455.31 129
15456.49 125
15457.66 130
15458.84 96
15460.01 124
15461.19 138
15462.36 111
15463.54 124
15464.71 110
15465.89 146
15467.06 136
15468.24 110
15469.42 110
15470.59 119
15471.77 126
15472.94 114
15474.12 128
15475.29 132
15476.47 122
15477.64 127
15478.82 149
15480.00 126
15481.17 98
15482.35 136
15483.52 123
15484.70 137
15485.88 112
15487.05 96
15488.23 96
15489.41 144
15490.58 94
15491.76 125
15492.93 103
15494.11 124
15495.29 129
15496.46 130
15497.64 103
15498.82 93
15499.99 121
15501.17 132
15502.35 135
15503.52 106
15504.70 114
15505.88 110
15507.05 130
15508.23 105
15509.41 142
15510.59 132
15511.76 122
15512.94 115
15514.12 109
15515.29 84
15516.47 109
15517.65 130
15518.83 111
15520.00 104
15521.18 99
15522.36 110
15523.54 125
15524.71 99
15525.89 92
15527.07 117
15528.25 124
15529.42 114
15530.60 95
15531.78 114
15532.96 96
15534.14 119
15535.31 125
15536.49 126
15537.67 115
15538.85 104
15540.03 119
15541.20 105
15542.38 98
15543.56 114
15544.74 134
15545.92 108
15547.10 110
15548.27 103
15549.45 119
15550.63 125
15551.81 108
15552.99 115
15554.17 132
15555.35 117
15556.53 107
15557.70 136
15558.88 114
15560.06 131
15561.24 124
15562.42 114
15563.60 105
15564.78 115
15565.96 127
15567.14 118
15568.32 121
15569.50 110
15570.67 133
15571.85 131
15573.03 117
15574.21 86
15575.39 99
15576.57 110
15577.75 115
15578.93 112
15580.11 112
15581.29 104
15582.47 133
15583.65 103
15584.83 89
15586.01 101
15587.19 119
15588.37 133
15589.55 120
15590.73 116
15591.91 124
15593.09 141
15594.27 142
15595.45 109
15596.63 94
15597.81 135
15598.99 122
15600.17 113
15601.35 119
15602.53 104
15603.71 98
15604.90 116
15606.08 134
15607.26 119
15608.44 108
15609.62 124
15610.80 127
15611.98 109
15613.16 101
15614.34 146
15615.52 160
15616.70 132
15617.89 132
15619.07 134
15620.25 124
15621.43 116
15622.61 128
15623.79 134
15624.97 115
15626.15 115
15627.34 124
15628.52 125
15629.70 102
15630.88 115
15632.06 140
15633.24 153
15634.43 126
15635.61 132
15636.79 127
15637.97 129
15639.15 112
15640.34 121
15641.52 135
15642.70 130
15643.88 144
15645.06 139
15646.25 148
15647.43 126
15648.61 113
15649.79 124
15650.98 152
15652.16 123
15653.34 100
15654.52 135
15655.71 144
15656.89 130
15658.07 114
15659.25 145
15660.44 127
15661.62 120
15662.80 136
15663.98 133
15665.17 120
15666.35 131
15667.53 125
15668.72 149
15669.90 104
15671.08 138
15672.27 145
15673.45 131
15674.63 126
15675.82 112
15677.00 121
15678.18 138
15679.37 123
15680.55 133
15681.73 145
15682.92 123
15684.10 131
15685.28 132
15686.47 133
15687.65 116
15688.84 141
15690.02 137
15691.20 168
15692.39 130
15693.57 150
15694.76 161
15695.94 136
15697.12 121
15698.31 109
15699.49 128
15700.68 129
15701.86 175
15703.05 145
15704.23 155
15705.41 137
15706.60 173
15707.78 139
15708.97 103
15710.15 158
15711.34 159
15712.52 148
15713.71 131
15714.89 141
15716.08 174
15717.26 147
15718.45 147
15719.63 149
15720.82 165
15722.00 178
15723.19 166
15724.37 173
15725.56 183
15726.74 156
15727.93 148
15729.11 161
15730.30 133
15731.48 182
15732.67 150
15733.85 138
15735.04 151
15736.23 137
15737.41 137
15738.60 156
15739.78 159
15740.97 123
15742.15 124
15743.34 128
15744.53 148
15745.71 140
15746.90 151
15748.08 145
15749.27 153
15750.46 152
15751.64 135
15752.83 169
15754.02 128
15755.20 125
15756.39 148
15757.57 136
15758.76 142
15759.95 158
15761.13 153
15762.32 163
15763.51 143
15764.69 174
15765.88 159
15767.07 128
15768.25 137
15769.44 122
15770.63 136
15771.82 133
15773.00 154
15774.19 147
15775.38 151
15776.56 130
15777.75 130
15778.94 129
15780.13 135
15781.31 120
15782.50 130
15783.69 152
15784.88 153
15786.06 143
15787.25 136
15788.44 137
15789.63 130
15790.81 143
15792.00 157
15793.19 160
15794.38 137
15795.56 121
15796.75 115
15797.94 140
15799.13 139
15800.32 151
15801.50 131
15802.69 139
15803.88 145
15805.07 145
15806.26 125
15807.45 129
15808.63 121
15809.82 135
15811.01 139
15812.20 127
15813.39 127
15814.58 128
15815.77 135
15816.95 131
15818.14 118
15819.33 116
15820.52 125
15821.71 138
15822.90 142
15824.09 148
15825.28 110
15826.46 117
15827.65 136
15828.84 133
15830.03 104
15831.22 126
15832.41 111
15833.60 135
15834.79 104
15835.98 129
15837.17 118
15838.36 132
15839.55 141
15840.74 127
15841.93 117
15843.12 121
15844.31 127
15845.50 127
15846.69 121
15847.88 114
15849.07 141
15850.26 101
15851.45 136
15852.64 114
15853.83 129
15855.02 100
15856.21 118
15857.40 119
15858.59 125
15859.78 107
15860.97 124
15862.16 118
15863.35 130
15864.54 125
15865.73 120
15866.92 138
15868.11 148
15869.30 152
15870.49 115
15871.68 125
15872.87 116
15874.06 107
15875.25 133
15876.45 124
15877.64 102
15878.83 122
15880.02 121
15881.21 137
15882.40 127
15883.59 113
15884.78 105
15885.97 115
15887.17 153
15888.36 135
15889.55 118
15890.74 124
15891.93 150
15893.12 121
15894.31 106
15895.51 108
15896.70 118
15897.89 135
15899.08 104
15900.27 133
15901.46 123
15902.66 119
15903.85 121
15905.04 101
15906.23 102
15907.43 121
15908.62 115
15909.81 133
15911.00 109
15912.19 126
15913.39 120
15914.58 124
15915.77 124
15916.96 106
15918.16 118
15919.35 112
15920.54 122
15921.73 121
15922.93 117
15924.12 111
15925.31 134
15926.50 122
15927.70 105
15928.89 123
15930.08 115
15931.28 119
15932.47 103
15933.66 113
15934.86 104
15936.05 122
15937.24 131
15938.44 130
15939.63 100
15940.82 123
15942.02 105
15943.21 139
15944.40 113
15945.60 136
15946.79 122
15947.98 110
15949.18 109
15950.37 93
15951.56 150
15952.76 127
15953.95 100
15955.15 101
15956.34 103
15957.53 109
15958.73 113
15959.92 115
15961.12 110
15962.31 99
15963.50 135
15964.70 114
15965.89 117
15967.09 117
15968.28 121
15969.48 142
15970.67 118
15971.86 118
15973.06 119
15974.25 123
15975.45 131
15976.64 115
15977.84 106
15979.03 106
15980.23 120
15981.42 123
15982.62 102
15983.81 89
15985.01 104
15986.20 106
15987.40 109
15988.59 94
15989.79 130
15990.98 132
15992.18 121
15993.37 118
15994.57 116
15995.76 104
15996.96 133
15998.16 113
15999.35 107
16000.55 117
16001.74 130
16002.94 131
16004.13 110
16005.33 89
16006.53 115
16007.72 130
16008.92 122
16010.11 131
16011.31 117
16012.51 134
16013.70 114
16014.90 120
16016.09 83
16017.29 98
16018.49 99
16019.68 125
16020.88 112
16022.07 103
16023.27 112
16024.47 114
16025.66 133
16026.86 109
16028.06 110
16029.25 109
16030.45 108
16031.65 103
16032.84 127
16034.04 97
16035.24 118
16036.44 115
16037.63 124
16038.83 134
16040.03 91
16041.22 100
16042.42 123
16043.62 109
16044.82 102
16046.01 83
16047.21 110
16048.41 127
16049.60 96
16050.80 136
16052.00 117
16053.20 106
16054.39 118
16055.59 120
16056.79 107
16057.99 111
16059.19 130
16060.38 141
16061.58 120
16062.78 86
16063.98 105
16065.18 111
16066.37 139
16067.57 119
16068.77 112
16069.97 109
16071.17 120
16072.36 111
16073.56 123
16074.76 88
16075.96 126
16077.16 120
16078.36 100
16079.56 102
16080.75 92
16081.95 117
16083.15 110
16084.35 117
16085.55 120
16086.75 134
16087.95 100
16089.15 98
16090.34 110
16091.54 118
16092.74 111
16093.94 101
16095.14 125
16096.34 108
16097.54 116
16098.74 128
16099.94 127
16101.14 110
16102.34 94
16103.54 131
16104.74 135
16105.93 122
16107.13 131
16108.33 97
16109.53 103
16110.73 119
16111.93 112
16113.13 89
16114.33 136
16115.53 107
16116.73 110
16117.93 129
16119.13 90
16120.33 122
16121.53 109
16122.73 103
16123.93 104
16125.13 124
16126.33 105
16127.53 108
16128.73 101
16129.94 103
16131.14 90
16132.34 106
16133.54 127
16134.74 112
16135.94 113
16137.14 108
16138.34 116
16139.54 117
16140.74 106
16141.94 98
16143.14 118
16144.34 100
16145.55 108
16146.75 121
16147.95 104
16149.15 111
16150.35 129
16151.55 121
16152.75 130
16153.95 105
16155.15 108
16156.36 93
16157.56 105
16158.76 105
16159.96 106
16161.16 130
16162.36 129
16163.57 112
16164.77 111
16165.97 125
16167.17 118
16168.37 131
16169.58 122
16170.78 127
16171.98 114
16173.18 121
16174.38 98
16175.59 114
16176.79 137
16177.99 102
16179.19 100
16180.39 125
16181.60 132
16182.80 112
16184.00 128
16185.20 115
16186.41 127
16187.61 107
16188.81 128
16190.01 107
16191.22 110
16192.42 131
16193.62 96
16194.83 128
16196.03 127
16197.23 124
16198.43 113
16199.64 134
16200.84 130
16202.04 125
16203.25 120
16204.45 130
16205.65 102
16206.86 132
16208.06 109
16209.26 123
16210.47 117
16211.67 105
16212.87 117
16214.08 113
16215.28 119
16216.49 126
16217.69 131
16218.89 120
16220.10 121
16221.30 136
16222.50 149
16223.71 131
16224.91 99
16226.12 124
16227.32 119
16228.52 137
16229.73 126
16230.93 122
16232.14 148
16233.34 119
16234.55 127
16235.75 119
16236.95 126
16238.16 109
16239.36 95
16240.57 143
16241.77 141
16242.98 126
16244.18 149
16245.39 120
16246.59 123
16247.80 119
16249.00 122
16250.21 133
16251.41 132
16252.62 99
16253.82 142
16255.03 129
16256.23 157
16257.44 131
16258.64 137
16259.85 131
16261.05 145
16262.26 140
16263.46 145
16264.67 138
16265.87 142
16267.08 141
16268.29 138
16269.49 146
16270.70 136
16271.90 158
16273.11 154
16274.31 165
16275.52 145
16276.73 146
16277.93 146
16279.14 178
16280.34 155
16281.55 152
16282.76 138
16283.96 162
16285.17 160
16286.38 150
16287.58 143
16288.79 148
16289.99 144
16291.20 151
16292.41 145
16293.61 154
16294.82 198
16296.03 145
16297.23 172
16298.44 134
16299.65 144
16300.85 111
16302.06 146
16303.27 136
16304.47 148
16305.68 164
16306.89 155
16308.10 164
16309.30 152
16310.51 136
16311.72 158
16312.92 194
16314.13 181
16315.34 160
16316.55 144
16317.75 165
16318.96 173
16320.17 175
16321.38 162
16322.58 154
16323.79 125
16325.00 162
16326.21 157
16327.42 146
16328.62 147
16329.83 129
16331.04 145
16332.25 148
16333.46 155
16334.66 135
16335.87 137
16337.08 127
16338.29 141
16339.50 134
16340.70 131
16341.91 128
16343.12 143
16344.33 138
16345.54 119
16346.75 130
16347.96 141
16349.16 146
16350.37 110
16351.58 131
16352.79 116
16354.00 131
16355.21 124
16356.42 123
16357.63 129
16358.83 125
16360.04 126
16361.25 126
16362.46 128
16363.67 110
16364.88 111
16366.09 101
16367.30 148
16368.51 135
16369.72 133
16370.93 121
16372.14 130
16373.35 108
16374.56 110
16375.76 105
16376.97 119
16378.18 114
16379.39 111
16380.60 135
16381.81 137
16383.02 125
16384.23 113
16385.44 117
16386.65 134
16387.86 152
16389.07 147
16390.28 129
16391.49 121
16392.70 130
16393.91 129
16395.12 138
16396.33 130
16397.55 135
16398.76 120
16399.97 121
16401.18 118
16402.39 121
16403.60 133
16404.81 115
16406.02 123
16407.23 100
16408.44 108
16409.65 106
16410.86 124
16412.07 137
16413.28 125
16414.50 91
16415.71 122
16416.92 114
16418.13 102
16419.34 125
16420.55 96
16421.76 115
16422.97 104
16424.19 111
16425.40 108
16426.61 119
16427.82 106
16429.03 120
16430.24 115
16431.46 119
16432.67 128
16433.88 136
16435.09 109
16436.30 111
16437.51 103
16438.73 104
16439.94 128
16441.15 107
16442.36 132
16443.57 103
16444.79 133
16446.00 90
16447.21 124
16448.42 109
16449.64 119
16450.85 116
16452.06 102
16453.27 114
16454.49 107
16455.70 107
16456.91 105
16458.12 101
16459.34 110
16460.55 123
16461.76 132
16462.97 97
16464.19 106
16465.40 107
16466.61 100
16467.83 116
16469.04 111
16470.25 120
16471.47 115
16472.68 104
16473.89 115
16475.11 98
16476.32 119
16477.53 94
16478.75 117
16479.96 102
16481.17 104
16482.39 112
16483.60 116
16484.81 110
16486.03 106
16487.24 76
16488.45 116
16489.67 108
16490.88 114
16492.10 117
16493.31 86
16494.52 112
16495.74 114
16496.95 145
16498.17 116
16499.38 139
16500.59 114
16501.81 126
16503.02 100
16504.24 100
16505.45 90
16506.67 113
16507.88 103
16509.10 102
16510.31 109
16511.52 104
16512.74 117
16513.95 120
16515.17 113
16516.38 103
16517.60 123
16518.81 99
16520.03 122
16521.24 103
16522.46 119
16523.67 114
16524.89 121
16526.10 125
16527.32 102
16528.53 95
16529.75 96
16530.96 112
16532.18 117
16533.40 111
16534.61 97
16535.83 120
16537.04 107
16538.26 103
16539.47 115
16540.69 115
16541.91 112
16543.12 105
16544.34 79
16545.55 102
16546.77 95
16547.98 112
16549.20 107
16550.42 93
16551.63 132
16552.85 102
16554.07 109
16555.28 103
16556.50 113
16557.71 95
16558.93 99
16560.15 90
16561.36 111
16562.58 109
16563.80 100
16565.01 92
16566.23 94
16567.45 107
16568.66 122
16569.88 115
16571.10 119
16572.31 114
16573.53 103
16574.75 104
16575.96 108
16577.18 114
16578.40 101
16579.62 118
16580.83 112
16582.05 117
16583.27 106
16584.48 76
16585.70 100
16586.92 97
16588.14 121
16589.35 117
16590.57 108
16591.79 110
16593.01 104
16594.23 115
16595.44 123
16596.66 88
16597.88 92
16599.10 106
16600.31 126
16601.53 106
16602.75 101
16603.97 96
16605.19 100
16606.40 94
16607.62 100
16608.84 112
16610.06 132
16611.28 123
16612.50 116
16613.71 115
16614.93 104
16616.15 114
16617.37 98
16618.59 111
16619.81 91
16621.03 125
16622.24 109
16623.46 109
16624.68 95
16625.90 102
16627.12 137
16628.34 117
16629.56 108
16630.78 96
16632.00 100
16633.21 107
16634.43 129
16635.65 112
16636.87 98
16638.09 112
16639.31 113
16640.53 98
16641.75 112
16642.97 103
16644.19 93
16645.41 127
16646.63 131
16647.85 95
16649.07 114
16650.29 110
16651.51 114
16652.73 114
16653.95 82
16655.17 119
16656.39 125
16657.61 122
16658.83 96
16660.05 95
16661.27 91
16662.49 136
16663.71 123
16664.93 109
16666.15 116
16667.37 125
16668.59 137
16669.81 98
16671.03 106
16672.25 102
16673.47 128
16674.69 111
16675.91 105
16677.13 93
16678.35 111
16679.57 99
16680.80 113
16682.02 118
16683.24 91
16684.46 84
16685.68 97
16686.90 116
16688.12 94
16689.34 121
16690.56 113
16691.79 111
16693.01 118
16694.23 104
16695.45 93
16696.67 92
16697.89 110
16699.11 102
16700.34 107
16701.56 93
16702.78 103
16704.00 103
16705.22 106
16706.44 95
16707.67 106
16708.89 95
16710.11 94
16711.33 93
16712.55 101
16713.78 108
16715.00 99
16716.22 113
16717.44 104
16718.67 99
16719.89 102
16721.11 101
16722.33 99
16723.55 101
16724.78 102
16726.00 115
16727.22 112
16728.45 110
16729.67 98
16730.89 106
16732.11 103
16733.34 104
16734.56 106
16735.78 91
16737.00 87
16738.23 121
16739.45 108
16740.67 102
16741.90 115
16743.12 112
16744.34 110
16745.57 93
16746.79 94
16748.01 97
16749.24 112
16750.46 107
16751.68 117
16752.91 95
16754.13 94
16755.35 116
16756.58 111
16757.80 97
16759.03 102
16760.25 102
16761.47 96
16762.70 92
16763.92 92
16765.14 105
16766.37 98
16767.59 118
16768.82 97
16770.04 84
16771.27 93
16772.49 94
16773.71 114
16774.94 107
16776.16 97
16777.39 94
16778.61 120
16779.84 99
16781.06 94
16782.29 87
16783.51 96
16784.73 108
16785.96 103
16787.18 97
16788.41 103
16789.63 119
16790.86 132
16792.08 109
16793.31 102
16794.53 94
16795.76 112
16796.98 127
16798.21 101
16799.43 104
16800.66 96
16801.89 104
16803.11 107
16804.34 104
16805.56 87
16806.79 108
16808.01 108
16809.24 123
16810.46 117
16811.69 116
16812.91 105
16814.14 117
16815.37 110
16816.59 112
16817.82 120
16819.04 107
16820.27 100
16821.50 98
16822.72 97
16823.95 99
16825.17 108
16826.40 91
16827.63 96
16828.85 91
16830.08 108
16831.31 109
16832.53 121
16833.76 119
16834.99 111
16836.21 117
16837.44 91
16838.67 91
16839.89 108
16841.12 107
16842.35 114
16843.57 109
16844.80 99
16846.03 114
16847.25 96
16848.48 93
16849.71 94
16850.93 122
16852.16 109
16853.39 109
16854.62 108
16855.84 112
16857.07 113
16858.30 109
16859.53 102
16860.75 94
16861.98 100
16863.21 88
16864.44 84
16865.66 98
16866.89 121
16868.12 109
16869.35 97
16870.57 116
16871.80 121
16873.03 122
16874.26 99
16875.49 104
16876.71 119
16877.94 106
16879.17 112
16880.40 100
16881.63 120
16882.86 116
16884.08 117
16885.31 131
16886.54 97
16887.77 102
16889.00 114
16890.23 115
16891.45 94
16892.68 88
16893.91 98
16895.14 107
16896.37 124
16897.60 137
16898.83 96
16900.06 100
16901.29 90
16902.51 107
16903.74 103
16904.97 96
16906.20 113
16907.43 129
16908.66 111
16909.89 93
16911.12 111
16912.35 104
16913.58 117
16914.81 117
16916.04 111
16917.27 129
16918.50 90
16919.73 94
16920.95 97
16922.18 102
16923.41 79
16924.64 83
16925.87 115
16927.10 115
16928.33 91
16929.56 102
16930.79 108
16932.02 99
16933.25 95
16934.48 105
16935.71 129
16936.94 116
16938.18 103
16939.41 105
16940.64 99
16941.87 84
16943.10 116
16944.33 111
16945.56 101
16946.79 91
16948.02 100
16949.25 119
16950.48 119
16951.71 101
16952.94 93
16954.17 100
16955.40 96
16956.64 97
16957.87 101
16959.10 99
16960.33 85
16961.56 87
16962.79 104
16964.02 91
16965.25 91
16966.48 111
16967.72 125
16968.95 107
16970.18 98
16971.41 100
16972.64 106
16973.87 105
16975.11 111
16976.34 94
16977.57 113
16978.80 90
16980.03 112
16981.26 114
16982.50 98
16983.73 97
16984.96 91
16986.19 98
16987.42 112
16988.66 96
16989.89 103
16991.12 93
16992.35 112
16993.59 92
16994.82 112
16996.05 96
16997.28 96
16998.52 95
16999.75 110
17000.98 114
17002.21 100
17003.45 98
17004.68 99
17005.91 99
17007.14 94
17008.38 91
17009.61 118
17010.84 122
17012.08 92
17013.31 108
17014.54 109
17015.78 100
17017.01 109
17018.24 109
17019.47 93
17020.71 97
17021.94 102
17023.17 101
17024.41 72
17025.64 98
17026.88 132
17028.11 93
17029.34 84
17030.58 99
17031.81 81
17033.04 105
17034.28 98
17035.51 98
17036.75 110
17037.98 94
17039.21 115
17040.45 117
17041.68 95
17042.92 86
17044.15 98
17045.38 103
17046.62 99
17047.85 108
17049.09 102
17050.32 106
17051.56 115
17052.79 97
17054.02 104
17055.26 107
17056.49 93
17057.73 99
17058.96 87
17060.20 88
17061.43 96
17062.67 101
17063.90 118
17065.14 107
17066.37 95
17067.61 90
17068.84 102
17070.08 95
17071.31 101
17072.55 95
17073.78 109
17075.02 102
17076.25 94
17077.49 127
17078.72 94
17079.96 104
17081.20 81
17082.43 101
17083.67 112
17084.90 97
17086.14 108
17087.37 102
17088.61 96
17089.85 98
17091.08 100
17092.32 113
17093.55 104
17094.79 113
17096.03 106
17097.26 101
17098.50 104
17099.73 91
17100.97 119
17102.21 91
17103.44 116
17104.68 77
17105.92 103
17107.15 104
17108.39 109
17109.63 102
17110.86 87
17112.10 80
17113.34 107
17114.57 121
17115.81 90
17117.05 96
17118.28 105
17119.52 117
17120.76 103
17121.99 118
17123.23 102
17124.47 114
17125.70 98
17126.94 110
17128.18 99
17129.42 107
17130.65 107
17131.89 107
17133.13 89
17134.37 97
17135.60 102
17136.84 83
17138.08 97
17139.32 93
17140.55 99
17141.79 98
17143.03 94
17144.27 87
17145.50 114
17146.74 106
17147.98 104
17149.22 86
17150.46 98
17151.69 94
17152.93 97
17154.17 88
17155.41 104
17156.65 112
17157.89 98
17159.12 98
17160.36 109
17161.60 99
17162.84 102
17164.08 100
17165.32 99
17166.56 98
17167.79 108
17169.03 103
17170.27 108
17171.51 105
17172.75 101
17173.99 108
17175.23 93
17176.47 94
17177.70 105
17178.94 95
17180.18 121
17181.42 97
17182.66 105
17183.90 91
17185.14 83
17186.38 107
17187.62 108
17188.86 97
17190.10 95
17191.34 101
17192.58 85
17193.82 109
17195.06 118
17196.30 113
17197.54 107
17198.78 101
17200.01 123
17201.25 106
17202.49 100
17203.73 101
17204.97 83
17206.21 97
17207.45 83
17208.70 90
17209.94 87
17211.18 82
17212.42 77
17213.66 91
17214.90 95
17216.14 85
17217.38 94
17218.62 76
17219.86 91
17221.10 104
17222.34 104
17223.58 103
17224.82 93
17226.06 93
17227.30 94
17228.54 85
17229.78 93
17231.03 88
17232.27 91
17233.51 101
17234.75 103
17235.99 113
17237.23 97
17238.47 122
17239.71 81
17240.95 102
17242.20 91
17243.44 89
17244.68 102
17245.92 103
17247.16 110
17248.40 96
17249.65 83
17250.89 77
17252.13 92
17253.37 93
17254.61 99
17255.85 79
17257.10 114
17258.34 88
17259.58 126
17260.82 106
17262.06 103
17263.31 108
17264.55 102
17265.79 86
17267.03 115
17268.27 92
17269.52 95
17270.76 108
17272.00 111
17273.24 96
17274.49 119
17275.73 109
17276.97 83
17278.22 80
17279.46 89
17280.70 109
17281.94 105
17283.19 87
17284.43 90
17285.67 75
17286.91 88
17288.16 87
17289.40 96
17290.64 92
17291.89 95
17293.13 89
17294.37 101
17295.62 88
17296.86 96
17298.10 110
17299.35 121
17300.59 99
17301.83 91
17303.08 96
17304.32 96
17305.56 102
17306.81 81
17308.05 93
17309.30 77
17310.54 93
17311.78 92
17313.03 109
17314.27 102
17315.52 74
17316.76 80
17318.00 91
17319.25 96
17320.49 97
17321.74 95
17322.98 102
17324.23 117
17325.47 102
17326.71 98
17327.96 104
17329.20 91
17330.45 112
17331.69 101
17332.94 83
17334.18 100
17335.43 94
17336.67 109
17337.92 94
17339.16 97
17340.41 110
17341.65 112
17342.90 100
17344.14 107
17345.39 107
17346.63 105
17347.88 103
17349.12 84
17350.37 75
17351.61 101
17352.86 91
17354.10 91
17355.35 102
17356.59 82
17357.84 89
17359.08 94
17360.33 105
17361.58 83
17362.82 91
17364.07 86
17365.31 99
17366.56 100
17367.80 94
17369.05 95
17370.30 91
17371.54 111
17372.79 94
17374.03 109
17375.28 77
17376.53 111
17377.77 103
17379.02 91
17380.27 87
17381.51 111
17382.76 99
17384.01 114
17385.25 94
17386.50 97
17387.75 95
17388.99 94
17390.24 88
17391.49 101
17392.73 89
17393.98 105
17395.23 113
17396.47 89
17397.72 96
17398.97 93
17400.21 88
17401.46 74
17402.71 97
17403.96 81
17405.20 108
17406.45 111
17407.70 85
17408.94 105
17410.19 98
17411.44 86
17412.69 89
17413.93 91
17415.18 96
17416.43 101
17417.68 90
17418.93 92
17420.17 114
17421.42 108
17422.67 91
17423.92 99
17425.16 104
17426.41 85
17427.66 105
17428.91 92
17430.16 86
17431.41 97
17432.65 106
17433.90 89
17435.15 96
17436.40 91
17437.65 105
17438.90 95
17440.14 91
17441.39 86
17442.64 91
17443.89 113
17445.14 98
17446.39 91
17447.64 92
17448.88 108
17450.13 87
17451.38 89
17452.63 96
17453.88 90
17455.13 89
17456.38 102
17457.63 82
17458.88 108
17460.13 105
17461.38 104
17462.62 97
17463.87 92
17465.12 94
17466.37 87
17467.62 94
17468.87 86
17470.12 86
17471.37 91
17472.62 105
17473.87 111
17475.12 112
17476.37 86
17477.62 94
17478.87 86
17480.12 77
17481.37 93
17482.62 110
17483.87 110
17485.12 101
17486.37 86
17487.62 113
17488.87 121
17490.12 93
17491.37 80
17492.62 92
17493.87 99
17495.12 91
17496.37 87
17497.62 99
17498.87 87
17500.12 88
17501.38 87
17502.63 102
17503.88 100
17505.13 95
17506.38 106
17507.63 103
17508.88 95
17510.13 94
17511.38 93
17512.63 91
17513.89 94
17515.14 91
17516.39 83
17517.64 101
17518.89 101
17520.14 121
17521.39 102
17522.64 97
17523.90 98
17525.15 85
17526.40 91
17527.65 79
17528.90 84
17530.15 80
17531.41 90
17532.66 83
17533.91 103
17535.16 98
17536.41 93
17537.67 89
17538.92 102
17540.17 120
17541.42 91
17542.67 110
17543.93 89
17545.18 124
17546.43 89
17547.68 96
17548.94 87
17550.19 92
17551.44 84
17552.69 89
17553.95 61
17555.20 94
17556.45 86
17557.70 69
17558.96 75
17560.21 85
17561.46 88
17562.72 106
17563.97 97
17565.22 73
17566.47 97
17567.73 85
17568.98 97
17570.23 94
17571.49 93
17572.74 105
17573.99 80
17575.25 124
17576.50 105
17577.75 83
17579.01 85
17580.26 106
17581.51 108
17582.77 111
17584.02 104
17585.28 106
17586.53 76
17587.78 91
17589.04 91
17590.29 91
17591.54 75
17592.80 92
17594.05 89
17595.31 89
17596.56 74
17597.81 94
17599.07 121
17600.32 89
17601.58 63
17602.83 88
17604.09 80
17605.34 82
17606.60 79
17607.85 61
17609.10 87
17610.36 94
17611.61 92
17612.87 77
17614.12 95
17615.38 94
17616.63 83
17617.89 94
17619.14 95
17620.40 80
17621.65 94
17622.91 97
17624.16 95
17625.42 70
17626.67 74
17627.93 83
17629.18 101
17630.44 98
17631.69 93
17632.95 96
17634.21 103
17635.46 91
17636.72 91
17637.97 84
17639.23 96
17640.48 99
17641.74 88
17642.99 78
17644.25 72
17645.51 98
17646.76 97
17648.02 85
17649.27 89
17650.53 89
17651.79 99
17653.04 93
17654.30 101
17655.55 78
17656.81 95
17658.07 88
17659.32 88
17660.58 70
17661.84 61
17663.09 86
17664.35 112
17665.61 94
17666.86 98
17668.12 90
17669.38 88
17670.63 89
17671.89 96
17673.15 77
17674.40 90
17675.66 92
17676.92 73
17678.17 75
17679.43 99
17680.69 88
17681.95 76
17683.20 82
17684.46 99
17685.72 92
17686.98 101
17688.23 87
17689.49 83
17690.75 92
17692.01 70
17693.26 79
17694.52 93
17695.78 90
17697.04 80
17698.29 83
17699.55 63
17700.81 71
17702.07 81
17703.32 93
17704.58 105
17705.84 89
17707.10 98
17708.36 88
17709.62 96
17710.87 88
17712.13 87
17713.39 88
17714.65 81
17715.91 95
17717.17 85
17718.42 78
17719.68 96
17720.94 86
17722.20 100
17723.46 82
17724.72 70
17725.98 84
17727.23 93
17728.49 102
17729.75 91
17731.01 92
17732.27 93
17733.53 85
17734.79 84
17736.05 107
17737.31 70
17738.57 90
17739.82 93
17741.08 97
17742.34 96
17743.60 108
17744.86 103
17746.12 109
17747.38 84
17748.64 82
17749.90 100
17751.16 125
17752.42 110
17753.68 92
17754.94 85
17756.20 72
17757.46 88
17758.72 75
17759.98 78
17761.24 86
17762.50 77
17763.76 87
17765.02 86
17766.28 92
17767.54 101
17768.80 87
17770.06 79
17771.32 101
17772.58 101
17773.84 77
17775.10 75
17776.36 87
17777.62 86
17778.88 72
17780.14 86
17781.40 74
17782.67 80
17783.93 83
17785.19 97
17786.45 84
17787.71 88
17788.97 86
17790.23 86
17791.49 70
17792.75 88
17794.01 86
17795.28 82
17796.54 93
17797.80 79
17799.06 67
17800.32 92
17801.58 90
17802.84 77
17804.11 91
17805.37 65
17806.63 77
17807.89 92
17809.15 102
17810.41 110
17811.68 90
17812.94 73
17814.20 86
17815.46 83
17816.72 83
17817.99 95
17819.25 79
17820.51 68
17821.77 93
17823.03 84
17824.30 97
17825.56 95
17826.82 95
17828.08 98
17829.35 89
17830.61 73
17831.87 78
17833.13 88
17834.40 101
17835.66 70
17836.92 89
17838.18 91
17839.45 72
17840.71 70
17841.97 88
17843.24 99
17844.50 74
17845.76 104
17847.02 90
17848.29 113
17849.55 96
17850.81 86
17852.08 85
17853.34 92
17854.60 82
17855.87 78
17857.13 75
17858.39 91
17859.66 93
17860.92 96
17862.18 97
17863.45 100
17864.71 80
17865.98 95
17867.24 77
17868.50 89
17869.77 71
17871.03 67
17872.30 79
17873.56 82
17874.82 104
17876.09 73
17877.35 78
17878.62 85
17879.88 92
17881.14 91
17882.41 89
17883.67 104
17884.94 86
17886.20 88
17887.47 104
17888.73 78
17890.00 87
17891.26 99
17892.52 98
17893.79 80
17895.05 76
17896.32 92
17897.58 86
17898.85 91
17900.11 89
17901.38 89
17902.64 113
17903.91 97
17905.17 85
17906.44 80
17907.70 89
17908.97 115
17910.23 77
17911.50 64
17912.77 85
17914.03 97
17915.30 90
17916.56 81
17917.83 84
17919.09 78
17920.36 88
17921.62 92
17922.89 83
17924.16 98
17925.42 91
17926.69 88
17927.95 89
17929.22 85
17930.49 84
17931.75 104
17933.02 103
17934.28 92
17935.55 73
17936.82 92
17938.08 81
17939.35 117
17940.62 90
17941.88 89
17943.15 80
17944.42 104
17945.68 89
17946.95 82
17948.22 80
17949.48 84
17950.75 103
17952.02 92
17953.28 78
17954.55 87
17955.82 107
17957.08 104
17958.35 96
17959.62 75
17960.88 94
17962.15 93
17963.42 79
17964.69 74
17965.95 91
17967.22 81
17968.49 86
17969.76 93
17971.02 97
17972.29 93
17973.56 87
17974.83 87
17976.09 69
17977.36 83
17978.63 79
17979.90 97
17981.16 95
17982.43 101
17983.70 69
17984.97 89
17986.24 100
17987.50 82
17988.77 69
17990.04 73
17991.31 112
17992.58 77
17993.84 101
17995.11 75
17996.38 77
17997.65 102
17998.92 91
18000.19 96
18001.46 92
18002.72 87
18003.99 87
18005.26 77
18006.53 75
18007.80 91
18009.07 82
18010.34 84
18011.61 80
18012.87 87
18014.14 65
18015.41 94
18016.68 95
18017.95 97
18019.22 85
18020.49 99
18021.76 86
18023.03 77
18024.30 97
18025.57 92
18026.84 85
18028.11 69
18029.37 86
18030.64 70
18031.91 91
18033.18 81
18034.45 95
18035.72 70
18036.99 96
18038.26 93
18039.53 98
18040.80 71
18042.07 90
18043.34 101
18044.61 94
18045.88 82
18047.15 78
18048.42 93
18049.69 90
18050.96 101
18052.23 97
18053.50 78
18054.77 81
18056.05 89
18057.32 75
18058.59 86
18059.86 87
18061.13 107
18062.40 108
18063.67 78
18064.94 67
18066.21 87
18067.48 106
18068.75 96
18070.02 71
18071.29 70
18072.57 72
18073.84 94
18075.11 86
18076.38 78
18077.65 68
18078.92 82
18080.19 81
18081.46 91
18082.74 76
18084.01 65
18085.28 90
18086.55 102
18087.82 87
18089.09 91
18090.37 104
18091.64 103
18092.91 92
18094.18 67
18095.45 68
18096.72 86
18098.00 71
18099.27 85
18100.54 70
18101.81 76
18103.08 84
18104.36 112
18105.63 80
18106.90 70
18108.17 80
18109.45 86
18110.72 93
18111.99 68
18113.26 78
18114.54 85
18115.81 93
18117.08 67
18118.35 88
18119.63 66
18120.90 81
18122.17 88
18123.44 79
18124.72 71
18125.99 78
18127.26 70
18128.54 71
18129.81 111
18131.08 76
18132.36 88
18133.63 76
18134.90 104
18136.18 76
18137.45 79
18138.72 77
18140.00 73
18141.27 79
18142.54 92
18143.82 85
18145.09 77
18146.36 95
18147.64 89
18148.91 76
18150.19 86
18151.46 93
18152.73 74
18154.01 97
18155.28 83
18156.55 80
18157.83 78
18159.10 87
18160.38 83
18161.65 79
18162.93 78
18164.20 83
18165.47 100
18166.75 77
18168.02 71
18169.30 87
18170.57 100
18171.85 94
18173.12 90
18174.40 66
18175.67 81
18176.95 83
18178.22 90
18179.50 81
18180.77 73
18182.04 69
18183.32 75
18184.59 80
18185.87 91
18187.15 72
18188.42 81
18189.70 100
18190.97 72
18192.25 75
18193.52 80
18194.80 84
18196.07 87
18197.35 83
18198.62 84
18199.90 79
18201.17 72
18202.45 89
18203.73 73
18205.00 69
18206.28 87
18207.55 72
18208.83 69
18210.10 66
18211.38 72
18212.66 79
18213.93 88
18215.21 80
18216.48 82
18217.76 67
18219.04 91
18220.31 73
18221.59 79
18222.87 84
18224.14 77
18225.42 90
18226.70 90
18227.97 90
18229.25 74
18230.53 85
18231.80 76
18233.08 93
18234.36 64
18235.63 86
18236.91 96
18238.19 86
18239.46 55
18240.74 92
18242.02 96
18243.29 102
18244.57 90
18245.85 81
18247.13 68
18248.40 82
18249.68 88
18250.96 102
18252.24 86
18253.51 96
18254.79 102
18256.07 96
18257.35 96
18258.62 73
18259.90 85
18261.18 87
18262.46 94
18263.73 86
18265.01 75
18266.29 84
18267.57 60
18268.85 91
18270.12 70
18271.40 75
18272.68 77
18273.96 94
18275.24 84
18276.51 87
18277.79 83
18279.07 87
18280.35 85
18281.63 82
18282.91 74
18284.18 95
18285.46 96
18286.74 75
18288.02 99
18289.30 81
18290.58 88
18291.86 85
18293.14 98
18294.41 90
18295.69 78
18296.97 81
18298.25 93
18299.53 82
18300.81 81
18302.09 86
18303.37 78
18304.65 83
18305.93 77
18307.21 70
18308.49 81
18309.76 84
18311.04 76
18312.32 102
18313.60 97
18314.88 81
18316.16 72
18317.44 87
18318.72 94
18320.00 85
18321.28 91
18322.56 79
18323.84 86
18325.12 78
18326.40 92
18327.68 90
18328.96 101
18330.24 69
18331.52 90
18332.80 97
18334.08 86
18335.36 74
18336.64 94
18337.92 84
18339.20 78
18340.48 68
18341.76 72
18343.05 84
18344.33 94
18345.61 90
18346.89 89
18348.17 76
18349.45 80
18350.73 91
18352.01 91
18353.29 73
18354.57 68
18355.85 92
18357.13 91
18358.42 74
18359.70 65
18360.98 79
18362.26 96
18363.54 78
18364.82 84
18366.10 75
18367.38 104
18368.67 105
18369.95 87
18371.23 89
18372.51 73
18373.79 66
18375.07 88
18376.36 69
18377.64 91
18378.92 80
18380.20 89
18381.48 97
18382.77 66
18384.05 87
18385.33 65
18386.61 90
18387.89 85
18389.18 77
18390.46 93
18391.74 74
18393.02 78
18394.31 85
18395.59 73
18396.87 94
18398.15 77
18399.44 95
18400.72 73
18402.00 74
18403.28 61
18404.57 80
18405.85 83
18407.13 90
18408.41 85
18409.70 71
18410.98 81
18412.26 77
18413.55 75
18414.83 77
18416.11 81
18417.40 73
18418.68 76
18419.96 77
18421.25 65
18422.53 62
18423.81 72
18425.10 55
18426.38 86
18427.66 95
18428.95 75
18430.23 73
18431.51 60
18432.80 99
18434.08 89
18435.37 92
18436.65 76
18437.93 92
18439.22 80
18440.50 75
18441.79 80
18443.07 63
18444.35 69
18445.64 80
18446.92 92
18448.21 60
18449.49 79
18450.78 68
18452.06 111
18453.34 79
18454.63 78
18455.91 89
18457.20 99
18458.48 88
18459.77 82
18461.05 77
18462.34 87
18463.62 78
18464.91 76
18466.19 86
18467.48 71
18468.76 73
18470.05 79
18471.33 101
18472.62 73
18473.90 68
18475.19 80
18476.47 86
18477.76 73
18479.04 78
18480.33 75
18481.61 77
18482.90 80
18484.18 83
18485.47 90
18486.76 88
18488.04 98
18489.33 87
18490.61 76
18491.90 82
18493.18 75
18494.47 86
18495.76 80
18497.04 68
18498.33 63
18499.61 73
18500.90 87
18502.19 76
18503.47 85
18504.76 89
18506.05 82
18507.33 74
18508.62 77
18509.90 77
18511.19 73
18512.48 90
18513.76 91
18515.05 75
18516.34 70
18517.62 89
18518.91 95
18520.20 73
18521.48 69
18522.77 89
18524.06 98
18525.35 103
18526.63 75
18527.92 62
18529.21 78
18530.49 85
18531.78 86
18533.07 78
18534.36 89
18535.64 69
18536.93 80
18538.22 84
18539.50 72
18540.79 75
18542.08 85
18543.37 99
18544.66 71
18545.94 70
18547.23 85
18548.52 77
18549.81 69
18551.09 99
18552.38 91
18553.67 85
18554.96 97
18556.25 77
18557.53 78
18558.82 77
18560.11 87
18561.40 88
18562.69 83
18563.98 76
18565.26 87
18566.55 82
18567.84 71
18569.13 98
18570.42 74
18571.71 100
18572.99 65
18574.28 73
18575.57 90
18576.86 85
18578.15 103
18579.44 80
18580.73 94
18582.02 76
18583.31 80
18584.59 70
18585.88 62
18587.17 73
18588.46 80
18589.75 65
18591.04 83
18592.33 80
18593.62 79
18594.91 77
18596.20 85
18597.49 76
18598.78 62
18600.07 69
18601.36 79
18602.65 83
18603.94 69
18605.23 77
18606.52 93
18607.81 62
18609.09 79
18610.38 78
18611.67 81
18612.96 77
18614.25 104
18615.55 79
18616.84 92
18618.13 75
18619.42 92
18620.71 91
18622.00 82
18623.29 90
18624.58 86
18625.87 85
18627.16 76
18628.45 70
18629.74 73
18631.03 92
18632.32 94
18633.61 88
18634.90 79
18636.19 81
18637.48 85
18638.77 106
18640.07 79
18641.36 83
18642.65 92
18643.94 88
18645.23 90
18646.52 85
18647.81 83
18649.10 86
18650.40 81
18651.69 87
18652.98 75
18654.27 62
18655.56 76
18656.85 70
18658.14 86
18659.44 85
18660.73 73
18662.02 91
18663.31 86
18664.60 81
18665.89 80
18667.19 72
18668.48 87
18669.77 63
18671.06 81
18672.35 79
18673.65 80
18674.94 86
18676.23 71
18677.52 81
18678.82 77
18680.11 94
18681.40 84
18682.69 82
18683.99 66
18685.28 95
18686.57 89
18687.86 72
18689.16 60
18690.45 73
18691.74 81
18693.03 81
18694.33 65
18695.62 83
18696.91 101
18698.21 84
18699.50 84
18700.79 88
18702.09 86
18703.38 79
18704.67 88
18705.97 62
18707.26 64
18708.55 53
18709.85 72
18711.14 78
18712.43 79
18713.73 79
18715.02 81
18716.31 81
18717.61 70
18718.90 88
18720.19 71
18721.49 73
18722.78 77
18724.08 77
18725.37 73
18726.66 75
18727.96 58
18729.25 67
18730.55 72
18731.84 71
18733.13 89
18734.43 94
18735.72 75
18737.02 68
18738.31 89
18739.61 64
18740.90 68
18742.19 72
18743.49 75
18744.78 91
18746.08 76
18747.37 67
18748.67 76
18749.96 92
18751.26 66
18752.55 72
18753.85 90
18755.14 83
18756.44 71
18757.73 90
18759.03 85
18760.32 78
18761.62 74
18762.91 81
18764.21 77
18765.50 91
18766.80 75
18768.09 73
18769.39 79
18770.69 77
18771.98 78
18773.28 90
18774.57 85
18775.87 61
18777.16 81
18778.46 85
18779.76 75
18781.05 73
18782.35 64
18783.64 64
18784.94 80
18786.24 80
18787.53 103
18788.83 71
18790.12 78
18791.42 60
18792.72 80
18794.01 72
18795.31 85
18796.61 72
18797.90 83
18799.20 65
18800.49 94
18801.79 93
18803.09 72
18804.38 90
18805.68 67
18806.98 77
18808.28 89
18809.57 74
18810.87 88
18812.17 93
18813.46 85
18814.76 70
18816.06 89
18817.35 78
18818.65 82
18819.95 83
18821.25 71
18822.54 77
18823.84 83
18825.14 73
18826.44 73
18827.73 73
18829.03 57
18830.33 65
18831.63 94
18832.92 86
18834.22 86
18835.52 100
18836.82 70
18838.11 101
18839.41 84
18840.71 77
18842.01 76
18843.31 91
18844.60 77
18845.90 81
18847.20 77
18848.50 68
18849.80 97
18851.10 84
18852.39 74
18853.69 62
18854.99 80
18856.29 84
18857.59 94
18858.89 73
18860.18 89
18861.48 80
18862.78 79
18864.08 76
18865.38 75
18866.68 77
18867.98 63
18869.28 75
18870.58 88
18871.87 71
18873.17 77
18874.47 80
18875.77 99
18877.07 80
18878.37 83
18879.67 83
18880.97 68
18882.27 87
18883.57 67
18884.87 99
18886.17 96
18887.47 67
18888.77 86
18890.07 81
18891.36 83
18892.66 77
18893.96 92
18895.26 74
18896.56 87
18897.86 65
18899.16 66
18900.46 64
18901.76 93
18903.06 86
18904.36 83
18905.66 71
18906.96 74
18908.27 81
18909.57 73
18910.87 61
18912.17 81
18913.47 81
18914.77 72
18916.07 96
18917.37 79
18918.67 89
18919.97 84
18921.27 69
18922.57 78
18923.87 105
18925.17 96
18926.47 84
18927.77 83
18929.08 78
18930.38 72
18931.68 76
18932.98 73
18934.28 73
18935.58 81
18936.88 99
18938.18 96
18939.49 72
18940.79 62
18942.09 73
18943.39 67
18944.69 81
18945.99 93
18947.29 81
18948.60 69
18949.90 69
18951.20 58
18952.50 85
18953.80 91
18955.11 94
18956.41 78
18957.71 90
18959.01 80
18960.31 75
18961.62 59
18962.92 81
18964.22 68
18965.52 77
18966.82 94
18968.13 63
18969.43 70
18970.73 62
18972.03 85
18973.34 82
18974.64 80
18975.94 76
18977.24 89
18978.55 71
18979.85 90
18981.15 71
18982.46 75
18983.76 81
18985.06 74
18986.36 89
18987.67 73
18988.97 68
18990.27 93
18991.58 103
18992.88 76
18994.18 83
18995.49 61
18996.79 63
18998.09 72
18999.40 73
19000.70 73
19002.00 98
19003.31 100
19004.61 89
19005.91 92
19007.22 71
19008.52 56
19009.83 85
19011.13 90
19012.43 75
19013.74 74
19015.04 79
19016.34 86
19017.65 84
19018.95 79
19020.26 74
19021.56 80
19022.87 78
19024.17 66
19025.47 78
19026.78 85
19028.08 75
19029.39 69
19030.69 66
19032.00 77
19033.30 78
19034.61 84
19035.91 67
19037.22 55
19038.52 78
19039.82 103
19041.13 82
19042.43 78
19043.74 81
19045.04 88
19046.35 95
19047.65 97
19048.96 75
19050.26 70
19051.57 89
19052.88 97
19054.18 98
19055.49 84
19056.79 81
19058.10 93
19059.40 104
19060.71 90
19062.01 72
19063.32 75
19064.62 85
19065.93 81
19067.24 71
19068.54 90
19069.85 76
19071.15 71
19072.46 71
19073.77 65
19075.07 80
19076.38 72
19077.68 76
19078.99 74
19080.30 80
19081.60 85
19082.91 80
19084.22 73
19085.52 86
19086.83 74
19088.13 92
19089.44 87
19090.75 80
19092.05 76
19093.36 82
19094.67 111
19095.97 75
19097.28 67
19098.59 75
19099.90 94
19101.20 66
19102.51 95
19103.82 83
19105.12 84
19106.43 65
19107.74 75
19109.04 75
19110.35 57
19111.66 72
19112.97 85
19114.27 90
19115.58 84
19116.89 85
19118.20 85
19119.50 92
19120.81 87
19122.12 75
19123.43 77
19124.73 88
19126.04 86
19127.35 93
19128.66 76
19129.97 80
19131.27 80
19132.58 111
19133.89 76
19135.20 74
19136.51 78
19137.81 76
19139.12 85
19140.43 87
19141.74 94
19143.05 67
19144.36 66
19145.66 70
19146.97 93
19148.28 99
19149.59 86
19150.90 69
19152.21 84
19153.52 79
19154.83 83
19156.13 71
19157.44 82
19158.75 71
19160.06 74
19161.37 74
19162.68 71
19163.99 81
19165.30 80
19166.61 105
19167.92 87
19169.22 58
19170.53 72
19171.84 91
19173.15 91
19174.46 64
19175.77 70
19177.08 83
19178.39 90
19179.70 83
19181.01 55
19182.32 74
19183.63 91
19184.94 90
19186.25 82
19187.56 69
19188.87 80
19190.18 82
19191.49 79
19192.80 67
19194.11 76
19195.42 84
19196.73 95
19198.04 84
19199.35 68
19200.66 74
19201.97 68
19203.28 77
19204.59 96
19205.90 77
19207.21 71
19208.52 86
19209.83 82
19211.14 74
19212.46 64
19213.77 76
19215.08 83
19216.39 78
19217.70 90
19219.01 63
19220.32 78
19221.63 86
19222.94 78
19224.25 73
19225.57 98
19226.88 78
19228.19 80
19229.50 93
19230.81 86
19232.12 74
19233.43 86
19234.75 82
19236.06 87
19237.37 77
19238.68 71
19239.99 85
19241.30 83
19242.62 85
19243.93 73
19245.24 78
19246.55 91
19247.86 84
19249.18 76
19250.49 86
19251.80 81
19253.11 86
19254.42 93
19255.74 72
19257.05 79
19258.36 72
19259.67 116
19260.99 85
19262.30 70
19263.61 84
19264.92 76
19266.24 85
19267.55 92
19268.86 88
19270.17 74
19271.49 80
19272.80 93
19274.11 93
19275.42 75
19276.74 71
19278.05 62
19279.36 79
19280.68 68
19281.99 72
19283.30 62
19284.62 72
19285.93 84
19287.24 69
19288.56 77
19289.87 66
19291.18 84
19292.50 79
19293.81 76
19295.12 64
19296.44 79
19297.75 68
19299.06 84
19300.38 78
19301.69 71
19303.01 86
19304.32 103
19305.63 90
19306.95 59
19308.26 71
19309.58 103
19310.89 82
19312.20 84
19313.52 72
19314.83 87
19316.15 81
19317.46 75
19318.78 69
19320.09 78
19321.41 65
19322.72 77
19324.03 108
19325.35 74
19326.66 80
19327.98 88
19329.29 82
19330.61 84
19331.92 58
19333.24 60
19334.55 81
19335.87 87
19337.18 77
19338.50 81
19339.81 78
19341.13 83
19342.44 98
19343.76 76
19345.07 61
19346.39 70
19347.70 71
19349.02 74
19350.34 53
19351.65 52
19352.97 67
19354.28 68
19355.60 90
19356.91 68
19358.23 74
19359.54 68
19360.86 75
19362.18 82
19363.49 69
19364.81 74
19366.12 70
19367.44 79
19368.76 75
19370.07 70
19371.39 70
19372.71 85
19374.02 91
19375.34 77
19376.65 69
19377.97 77
19379.29 77
19380.60 66
19381.92 80
19383.24 53
19384.55 81
19385.87 79
19387.19 92
19388.50 65
19389.82 76
19391.14 63
19392.45 71
19393.77 77
19395.09 64
19396.41 88
19397.72 90
19399.04 81
19400.36 71
19401.67 69
19402.99 71
19404.31 86
19405.63 78
19406.94 64
19408.26 79
19409.58 93
19410.90 88
19412.21 73
19413.53 64
19414.85 64
19416.17 67
19417.48 74
19418.80 77
19420.12 70
19421.44 87
19422.76 66
19424.07 70
19425.39 67
19426.71 65
19428.03 61
19429.35 63
19430.66 62
19431.98 92
19433.30 73
19434.62 71
19435.94 88
19437.26 79
19438.57 63
19439.89 79
19441.21 78
19442.53 71
19443.85 69
19445.17 70
19446.49 76
19447.81 88
19449.12 80
19450.44 67
19451.76 67
19453.08 78
19454.40 71
19455.72 85
19457.04 81
19458.36 68
19459.68 66
19461.00 59
19462.32 77
19463.63 61
19464.95 65
19466.27 78
19467.59 87
19468.91 67
19470.23 65
19471.55 112
19472.87 87
19474.19 56
19475.51 70
19476.83 80
19478.15 72
19479.47 60
19480.79 88
19482.11 75
19483.43 76
19484.75 63
19486.07 83
19487.39 89
19488.71 73
19490.03 68
19491.35 82
19492.67 86
19493.99 80
19495.31 77
19496.63 73
19497.95 65
19499.27 77
19500.59 82
19501.91 85
19503.24 68
19504.56 74
19505.88 88
19507.20 74
19508.52 75
19509.84 75
19511.16 81
19512.48 97
19513.80 68
19515.12 69
19516.44 79
19517.77 76
19519.09 76
19520.41 72
19521.73 63
19523.05 53
19524.37 71
19525.69 66
19527.02 80
19528.34 50
19529.66 64
19530.98 78
19532.30 58
19533.62 69
19534.95 67
19536.27 83
19537.59 57
19538.91 56
19540.23 68
19541.56 68
19542.88 62
19544.20 62
19545.52 59
19546.84 71
19548.17 72
19549.49 63
19550.81 75
19552.13 69
19553.46 75
19554.78 89
19556.10 69
19557.42 59
19558.75 63
19560.07 68
19561.39 60
19562.71 79
19564.04 86
19565.36 66
19566.68 77
19568.00 83
19569.33 72
19570.65 68
19571.97 59
19573.30 72
19574.62 87
19575.94 80
19577.27 84
19578.59 66
19579.91 77
19581.24 69
19582.56 53
19583.88 75
19585.21 54
19586.53 86
19587.85 71
19589.18 80
19590.50 55
19591.82 65
19593.15 89
19594.47 82
19595.80 71
19597.12 66
19598.44 69
19599.77 89
19601.09 91
19602.42 66
19603.74 66
19605.06 88
19606.39 70
19607.71 74
19609.04 73
19610.36 60
19611.69 53
19613.01 85
19614.33 67
19615.66 75
19616.98 65
19618.31 87
19619.63 60
19620.96 64
19622.28 53
19623.61 63
19624.93 78
19626.26 54
19627.58 91
19628.91 70
19630.23 81
19631.56 85
19632.88 77
19634.21 77
19635.53 82
19636.86 59
19638.18 73
19639.51 76
19640.83 82
19642.16 71
19643.48 80
19644.81 70
19646.14 70
19647.46 84
19648.79 86
19650.11 77
19651.44 64
19652.76 72
19654.09 73
19655.42 82
19656.74 61
19658.07 61
19659.39 80
19660.72 84
19662.05 64
19663.37 66
19664.70 60
19666.02 90
19667.35 68
19668.68 51
19670.00 60
19671.33 56
19672.66 78
19673.98 69
19675.31 73
19676.64 60
19677.96 70
19679.29 77
19680.62 79
19681.94 74
19683.27 74
19684.60 79
19685.92 74
19687.25 69
19688.58 74
19689.90 60
19691.23 78
19692.56 78
19693.88 73
19695.21 68
19696.54 75
19697.87 73
19699.19 67
19700.52 80
19701.85 80
19703.18 83
19704.50 78
19705.83 81
19707.16 73
19708.49 63
19709.81 70
19711.14 61
19712.47 57
19713.80 73
19715.13 57
19716.45 71
19717.78 88
19719.11 78
19720.44 88
19721.77 82
19723.09 86
19724.42 83
19725.75 82
19727.08 85
19728.41 69
19729.74 74
19731.06 72
19732.39 74
19733.72 73
19735.05 78
19736.38 75
19737.71 62
19739.04 70
19740.36 80
19741.69 75
19743.02 84
19744.35 76
19745.68 72
19747.01 78
19748.34 89
19749.67 86
19751.00 69
19752.32 73
19753.65 82
19754.98 79
19756.31 72
19757.64 58
19758.97 74
19760.30 69
19761.63 87
19762.96 79
19764.29 67
19765.62 78
19766.95 78
19768.28 70
19769.61 66
19770.94 65
19772.27 68
19773.60 68
19774.93 74
19776.26 71
19777.59 75
19778.92 74
19780.25 78
19781.58 69
19782.91 79
19784.24 80
19785.57 70
19786.90 60
19788.23 65
19789.56 74
19790.89 72
19792.22 72
19793.55 84
19794.88 71
19796.21 77
19797.54 84
19798.87 98
19800.20 67
19801.53 63
19802.87 74
19804.20 81
19805.53 84
19806.86 59
19808.19 84
19809.52 65
19810.85 69
19812.18 59
19813.51 64
19814.85 60
19816.18 72
19817.51 74
19818.84 71
19820.17 61
19821.50 74
19822.83 79
19824.17 71
19825.50 75
19826.83 76
19828.16 83
19829.49 80
19830.82 61
19832.16 55
19833.49 78
19834.82 63
19836.15 60
19837.48 63
19838.82 77
19840.15 72
19841.48 77
19842.81 66
19844.14 72
19845.48 97
19846.81 92
19848.14 78
19849.47 72
19850.81 78
19852.14 61
19853.47 80
19854.80 61
19856.14 50
19857.47 65
19858.80 65
19860.14 80
19861.47 70
19862.80 81
19864.13 72
19865.47 75
19866.80 55
19868.13 73
19869.47 66
19870.80 56
19872.13 63
19873.47 75
19874.80 64
19876.13 56
19877.47 55
19878.80 64
19880.13 72
19881.47 63
19882.80 78
19884.13 69
19885.47 72
19886.80 63
19888.13 68
19889.47 85
19890.80 73
19892.14 88
19893.47 85
19894.80 92
19896.14 96
19897.47 71
19898.81 75
19900.14 64
19901.47 73
19902.81 63
19904.14 89
19905.48 81
19906.81 78
19908.15 79
19909.48 77
19910.81 73
19912.15 63
19913.48 68
19914.82 62
19916.15 65
19917.49 77
19918.82 80
19920.16 76
19921.49 70
19922.83 60
19924.16 85
19925.50 78
19926.83 76
19928.17 66
19929.50 85
19930.84 64
19932.17 67
19933.51 82
19934.84 69
19936.18 63
19937.51 73
19938.85 72
19940.18 60
19941.52 76
19942.86 69
19944.19 80
19945.53 57
19946.86 64
19948.20 77
19949.53 71
19950.87 80
19952.21 63
19953.54 87
19954.88 84
19956.21 77
19957.55 73
19958.89 76
19960.22 66
19961.56 79
19962.90 78
19964.23 73
19965.57 78
19966.90 70
19968.24 86
19969.58 74
19970.91 73
19972.25 77
19973.59 68
19974.92 68
19976.26 74
19977.60 67
19978.93 76
19980.27 68
19981.61 67
19982.94 67
19984.28 76
19985.62 79
19986.96 76
19988.29 78
19989.63 74
19990.97 67
19992.30 69
19993.64 82
19994.98 84
19996.32 77
19997.65 65
19998.99 76
20000.33 58
20001.67 72
20003.00 65
20004.34 60
20005.68 62
20007.02 61
20008.35 72
20009.69 83
20011.03 60
20012.37 78
20013.71 82
20015.04 81
20016.38 79
20017.72 67
20019.06 77
20020.40 65
20021.73 69
20023.07 80
20024.41 85
20025.75 68
20027.09 69
20028.43 60
20029.77 59
20031.10 63
20032.44 67
20033.78 77
20035.12 56
20036.46 65
20037.80 73
20039.14 77
20040.47 68
20041.81 60
20043.15 82
20044.49 81
20045.83 79
20047.17 84
20048.51 80
20049.85 62
20051.19 69
20052.53 72
20053.87 57
20055.21 75
20056.54 88
20057.88 82
20059.22 70
20060.56 76
20061.90 74
20063.24 82
20064.58 98
20065.92 78
20067.26 75
20068.60 74
20069.94 77
20071.28 68
20072.62 66
20073.96 74
20075.30 56
20076.64 74
20077.98 65
20079.32 73
20080.66 61
20082.00 83
20083.34 84
20084.68 73
20086.02 60
20087.36 75
20088.70 74
20090.04 87
20091.38 67
20092.73 63
20094.07 90
20095.41 79
20096.75 65
20098.09 66
20099.43 71
20100.77 72
20102.11 83
20103.45 73
20104.79 72
20106.13 80
20107.48 88
20108.82 76
20110.16 68
20111.50 71
20112.84 72
20114.18 88
20115.52 70
20116.86 74
20118.21 68
20119.55 76
20120.89 56
20122.23 87
20123.57 77
20124.91 74
20126.26 63
20127.60 74
20128.94 61
20130.28 89
20131.62 66
20132.96 74
20134.31 66
20135.65 81
