# Supplementary material for: MALDI-TOF MS typing enables the classification of brewing yeasts of the genus Saccharomyces to major beer styles
Source: PLoS One. 2017 Aug 9;12(8):e0181694. doi: 10.1371/journal.pone.0181694 (PMC5549903; doi:10.1371/journal.pone.0181694)
Supplement: S2 File — The directory includes 90 raw files and was zipped to “.zip”; the folder has three strains with 30 spectra per strain; S1 Text explains the raw files with an example and Table 1 represents the yeast strains used within the experiment. (ZIP) [file pone.0181694.s005.zip › 4-6/30253-149-OG-WB-WB-YPG-18h-E-E_2015-07-17_1_0_A7_1.dat]

1999.70 605
2000.13 617
2000.55 653
2000.97 788
2001.39 684
2001.81 633
2002.23 624
2002.66 615
2003.08 603
2003.50 554
2003.92 631
2004.34 568
2004.77 592
2005.19 522
2005.61 589
2006.03 700
2006.46 745
2006.88 666
2007.30 589
2007.72 622
2008.15 660
2008.57 704
2008.99 572
2009.41 606
2009.84 586
2010.26 552
2010.68 549
2011.10 615
2011.53 592
2011.95 573
2012.37 546
2012.80 551
2013.22 559
2013.64 534
2014.07 431
2014.49 574
2014.91 585
2015.33 638
2015.76 629
2016.18 567
2016.60 541
2017.03 570
2017.45 527
2017.88 599
2018.30 579
2018.72 555
2019.15 673
2019.57 611
2019.99 577
2020.42 631
2020.84 646
2021.26 569
2021.69 585
2022.11 588
2022.54 595
2022.96 574
2023.38 584
2023.81 575
2024.23 520
2024.66 478
2025.08 514
2025.51 592
2025.93 652
2026.35 627
2026.78 601
2027.20 589
2027.63 644
2028.05 588
2028.48 625
2028.90 585
2029.33 592
2029.75 493
2030.18 583
2030.60 590
2031.03 492
2031.45 599
2031.88 503
2032.30 587
2032.73 551
2033.15 578
2033.58 511
2034.00 652
2034.43 685
2034.85 722
2035.28 557
2035.70 618
2036.13 598
2036.55 521
2036.98 599
2037.40 570
2037.83 622
2038.26 587
2038.68 497
2039.11 535
2039.53 583
2039.96 588
2040.39 635
2040.81 592
2041.24 603
2041.66 488
2042.09 540
2042.52 525
2042.94 528
2043.37 586
2043.79 649
2044.22 603
2044.65 517
2045.07 472
2045.50 514
2045.93 562
2046.35 572
2046.78 503
2047.21 520
2047.63 530
2048.06 505
2048.49 522
2048.91 545
2049.34 517
2049.77 517
2050.19 620
2050.62 678
2051.05 673
2051.47 644
2051.90 764
2052.33 734
2052.75 693
2053.18 722
2053.61 817
2054.04 689
2054.46 647
2054.89 750
2055.32 720
2055.75 764
2056.17 735
2056.60 672
2057.03 668
2057.46 601
2057.88 640
2058.31 643
2058.74 685
2059.17 716
2059.60 692
2060.02 661
2060.45 644
2060.88 672
2061.31 588
2061.74 672
2062.16 687
2062.59 697
2063.02 652
2063.45 785
2063.88 748
2064.31 759
2064.73 1003
2065.16 741
2065.59 816
2066.02 725
2066.45 745
2066.88 706
2067.30 723
2067.73 796
2068.16 749
2068.59 611
2069.02 704
2069.45 664
2069.88 677
2070.31 640
2070.74 564
2071.16 558
2071.59 644
2072.02 527
2072.45 534
2072.88 607
2073.31 600
2073.74 682
2074.17 696
2074.60 686
2075.03 690
2075.46 630
2075.89 670
2076.32 726
2076.75 686
2077.18 694
2077.61 578
2078.04 618
2078.47 626
2078.90 625
2079.33 653
2079.76 653
2080.19 563
2080.62 551
2081.05 668
2081.48 572
2081.91 478
2082.34 469
2082.77 504
2083.20 477
2083.63 495
2084.06 549
2084.49 624
2084.92 583
2085.35 538
2085.78 524
2086.21 517
2086.64 542
2087.07 540
2087.50 634
2087.93 585
2088.36 570
2088.80 640
2089.23 639
2089.66 620
2090.09 550
2090.52 531
2090.95 408
2091.38 522
2091.81 624
2092.24 541
2092.68 450
2093.11 540
2093.54 685
2093.97 629
2094.40 576
2094.83 576
2095.26 563
2095.70 572
2096.13 530
2096.56 557
2096.99 538
2097.42 534
2097.85 476
2098.29 519
2098.72 492
2099.15 580
2099.58 468
2100.01 507
2100.45 527
2100.88 582
2101.31 619
2101.74 531
2102.18 641
2102.61 576
2103.04 556
2103.47 577
2103.90 680
2104.34 600
2104.77 590
2105.20 629
2105.64 610
2106.07 622
2106.50 623
2106.93 545
2107.37 580
2107.80 587
2108.23 557
2108.66 641
2109.10 524
2109.53 487
2109.96 505
2110.40 583
2110.83 567
2111.26 577
2111.70 541
2112.13 453
2112.56 472
2113.00 541
2113.43 494
2113.86 526
2114.30 492
2114.73 592
2115.16 518
2115.60 523
2116.03 533
2116.47 600
2116.90 588
2117.33 597
2117.77 540
2118.20 596
2118.64 518
2119.07 537
2119.50 547
2119.94 595
2120.37 545
2120.81 564
2121.24 610
2121.67 555
2122.11 490
2122.54 525
2122.98 492
2123.41 592
2123.85 533
2124.28 598
2124.72 574
2125.15 579
2125.58 559
2126.02 519
2126.45 514
2126.89 437
2127.32 541
2127.76 605
2128.19 516
2128.63 509
2129.06 681
2129.50 689
2129.93 673
2130.37 805
2130.80 753
2131.24 699
2131.67 681
2132.11 629
2132.55 640
2132.98 561
2133.42 548
2133.85 561
2134.29 557
2134.72 627
2135.16 491
2135.59 608
2136.03 573
2136.47 542
2136.90 512
2137.34 607
2137.77 642
2138.21 610
2138.65 573
2139.08 532
2139.52 445
2139.95 518
2140.39 593
2140.83 553
2141.26 578
2141.70 574
2142.14 561
2142.57 593
2143.01 573
2143.44 555
2143.88 517
2144.32 528
2144.75 655
2145.19 545
2145.63 641
2146.06 621
2146.50 567
2146.94 490
2147.38 622
2147.81 690
2148.25 700
2148.69 626
2149.12 621
2149.56 681
2150.00 743
2150.44 840
2150.87 732
2151.31 624
2151.75 613
2152.18 542
2152.62 546
2153.06 553
2153.50 581
2153.93 544
2154.37 516
2154.81 558
2155.25 514
2155.69 564
2156.12 628
2156.56 607
2157.00 668
2157.44 563
2157.87 689
2158.31 622
2158.75 521
2159.19 576
2159.63 599
2160.07 703
2160.50 602
2160.94 657
2161.38 534
2161.82 721
2162.26 617
2162.70 495
2163.13 522
2163.57 632
2164.01 632
2164.45 612
2164.89 605
2165.33 668
2165.77 662
2166.20 583
2166.64 573
2167.08 681
2167.52 678
2167.96 638
2168.40 609
2168.84 497
2169.28 507
2169.72 725
2170.16 605
2170.60 776
2171.03 650
2171.47 595
2171.91 720
2172.35 782
2172.79 817
2173.23 798
2173.67 943
2174.11 904
2174.55 847
2174.99 786
2175.43 916
2175.87 830
2176.31 820
2176.75 763
2177.19 721
2177.63 876
2178.07 748
2178.51 764
2178.95 702
2179.39 698
2179.83 719
2180.27 665
2180.71 665
2181.15 527
2181.59 655
2182.03 681
2182.47 698
2182.91 691
2183.35 589
2183.79 598
2184.23 626
2184.68 581
2185.12 728
2185.56 672
2186.00 622
2186.44 540
2186.88 578
2187.32 662
2187.76 740
2188.20 683
2188.64 651
2189.08 667
2189.53 695
2189.97 606
2190.41 813
2190.85 670
2191.29 662
2191.73 570
2192.17 598
2192.62 670
2193.06 739
2193.50 624
2193.94 624
2194.38 658
2194.82 641
2195.27 682
2195.71 568
2196.15 613
2196.59 670
2197.03 707
2197.47 704
2197.92 650
2198.36 680
2198.80 619
2199.24 604
2199.69 628
2200.13 712
2200.57 677
2201.01 686
2201.45 721
2201.90 715
2202.34 587
2202.78 704
2203.22 734
2203.67 672
2204.11 619
2204.55 690
2205.00 642
2205.44 613
2205.88 639
2206.32 654
2206.77 643
2207.21 564
2207.65 578
2208.10 621
2208.54 710
2208.98 666
2209.43 564
2209.87 681
2210.31 679
2210.76 574
2211.20 524
2211.64 645
2212.09 505
2212.53 512
2212.97 527
2213.42 590
2213.86 693
2214.30 657
2214.75 541
2215.19 560
2215.63 699
2216.08 663
2216.52 617
2216.97 601
2217.41 670
2217.85 703
2218.30 597
2218.74 534
2219.19 576
2219.63 641
2220.07 621
2220.52 672
2220.96 662
2221.41 650
2221.85 633
2222.30 650
2222.74 679
2223.19 638
2223.63 703
2224.08 626
2224.52 659
2224.96 565
2225.41 718
2225.85 716
2226.30 796
2226.74 700
2227.19 726
2227.63 599
2228.08 624
2228.52 705
2228.97 703
2229.41 655
2229.86 651
2230.31 605
2230.75 585
2231.20 629
2231.64 800
2232.09 754
2232.53 787
2232.98 709
2233.42 704
2233.87 731
2234.31 687
2234.76 692
2235.21 636
2235.65 807
2236.10 817
2236.54 590
2236.99 586
2237.44 695
2237.88 629
2238.33 533
2238.77 555
2239.22 674
2239.67 546
2240.11 550
2240.56 586
2241.01 534
2241.45 606
2241.90 570
2242.34 483
2242.79 594
2243.24 525
2243.68 529
2244.13 519
2244.58 464
2245.02 585
2245.47 518
2245.92 534
2246.36 564
2246.81 534
2247.26 563
2247.71 512
2248.15 525
2248.60 526
2249.05 649
2249.49 628
2249.94 569
2250.39 633
2250.84 613
2251.28 576
2251.73 625
2252.18 600
2252.63 553
2253.07 611
2253.52 577
2253.97 597
2254.42 604
2254.86 610
2255.31 539
2255.76 504
2256.21 477
2256.66 572
2257.10 540
2257.55 538
2258.00 524
2258.45 512
2258.90 532
2259.34 523
2259.79 540
2260.24 644
2260.69 570
2261.14 600
2261.58 542
2262.03 703
2262.48 749
2262.93 643
2263.38 642
2263.83 648
2264.28 705
2264.72 749
2265.17 603
2265.62 569
2266.07 614
2266.52 692
2266.97 669
2267.42 698
2267.87 704
2268.32 636
2268.77 591
2269.21 492
2269.66 638
2270.11 660
2270.56 645
2271.01 659
2271.46 747
2271.91 651
2272.36 576
2272.81 684
2273.26 745
2273.71 705
2274.16 705
2274.61 702
2275.06 614
2275.51 794
2275.96 677
2276.41 627
2276.86 658
2277.31 556
2277.76 570
2278.21 598
2278.66 679
2279.11 664
2279.56 596
2280.01 634
2280.46 591
2280.91 614
2281.36 534
2281.81 513
2282.26 508
2282.71 529
2283.16 672
2283.61 605
2284.06 610
2284.51 608
2284.96 638
2285.41 658
2285.86 644
2286.31 611
2286.77 653
2287.22 673
2287.67 764
2288.12 759
2288.57 768
2289.02 937
2289.47 1001
2289.92 1136
2290.37 1031
2290.83 1163
2291.28 1102
2291.73 1153
2292.18 1113
2292.63 1116
2293.08 926
2293.53 834
2293.99 959
2294.44 977
2294.89 817
2295.34 845
2295.79 848
2296.24 687
2296.70 678
2297.15 661
2297.60 619
2298.05 777
2298.50 661
2298.96 607
2299.41 487
2299.86 486
2300.31 481
2300.77 531
2301.22 545
2301.67 614
2302.12 581
2302.57 565
2303.03 598
2303.48 572
2303.93 565
2304.38 545
2304.84 714
2305.29 663
2305.74 604
2306.20 680
2306.65 602
2307.10 711
2307.55 774
2308.01 733
2308.46 712
2308.91 607
2309.37 732
2309.82 766
2310.27 691
2310.73 633
2311.18 681
2311.63 801
2312.09 679
2312.54 748
2312.99 722
2313.45 614
2313.90 686
2314.35 699
2314.81 654
2315.26 625
2315.71 627
2316.17 737
2316.62 757
2317.08 629
2317.53 697
2317.98 689
2318.44 751
2318.89 739
2319.35 674
2319.80 646
2320.25 608
2320.71 674
2321.16 686
2321.62 789
2322.07 811
2322.53 706
2322.98 627
2323.44 770
2323.89 771
2324.34 873
2324.80 728
2325.25 845
2325.71 768
2326.16 805
2326.62 1009
2327.07 827
2327.53 877
2327.98 938
2328.44 858
2328.89 886
2329.35 742
2329.80 778
2330.26 674
2330.71 770
2331.17 741
2331.62 658
2332.08 706
2332.53 716
2332.99 731
2333.45 672
2333.90 613
2334.36 585
2334.81 676
2335.27 674
2335.72 717
2336.18 707
2336.63 595
2337.09 668
2337.55 579
2338.00 703
2338.46 650
2338.91 530
2339.37 504
2339.83 659
2340.28 693
2340.74 513
2341.19 560
2341.65 643
2342.11 536
2342.56 589
2343.02 615
2343.48 538
2343.93 613
2344.39 610
2344.85 644
2345.30 637
2345.76 556
2346.22 631
2346.67 692
2347.13 722
2347.59 672
2348.04 613
2348.50 536
2348.96 605
2349.41 637
2349.87 646
2350.33 611
2350.79 587
2351.24 574
2351.70 684
2352.16 507
2352.61 551
2353.07 546
2353.53 594
2353.99 544
2354.44 508
2354.90 695
2355.36 729
2355.82 601
2356.28 603
2356.73 596
2357.19 535
2357.65 519
2358.11 587
2358.56 678
2359.02 620
2359.48 619
2359.94 667
2360.40 642
2360.85 591
2361.31 543
2361.77 718
2362.23 523
2362.69 576
2363.15 579
2363.60 645
2364.06 610
2364.52 616
2364.98 690
2365.44 656
2365.90 672
2366.36 519
2366.81 526
2367.27 589
2367.73 663
2368.19 630
2368.65 605
2369.11 604
2369.57 749
2370.03 724
2370.49 638
2370.94 682
2371.40 621
2371.86 715
2372.32 691
2372.78 702
2373.24 678
2373.70 643
2374.16 808
2374.62 840
2375.08 897
2375.54 825
2376.00 728
2376.46 746
2376.92 605
2377.38 707
2377.84 670
2378.30 676
2378.76 650
2379.22 718
2379.68 707
2380.14 706
2380.60 686
2381.06 645
2381.52 649
2381.98 720
2382.44 601
2382.90 557
2383.36 567
2383.82 530
2384.28 700
2384.74 617
2385.20 578
2385.66 669
2386.12 607
2386.58 516
2387.04 575
2387.50 611
2387.96 577
2388.42 445
2388.89 479
2389.35 620
2389.81 588
2390.27 538
2390.73 665
2391.19 623
2391.65 704
2392.11 726
2392.57 683
2393.03 757
2393.50 723
2393.96 709
2394.42 729
2394.88 766
2395.34 677
2395.80 576
2396.26 638
2396.73 702
2397.19 585
2397.65 741
2398.11 578
2398.57 665
2399.04 648
2399.50 571
2399.96 648
2400.42 465
2400.88 641
2401.35 753
2401.81 616
2402.27 657
2402.73 632
2403.19 602
2403.66 606
2404.12 565
2404.58 567
2405.04 552
2405.51 591
2405.97 684
2406.43 561
2406.89 659
2407.36 602
2407.82 585
2408.28 655
2408.74 541
2409.21 662
2409.67 718
2410.13 714
2410.60 582
2411.06 521
2411.52 505
2411.98 497
2412.45 576
2412.91 534
2413.37 646
2413.84 619
2414.30 645
2414.76 619
2415.23 641
2415.69 745
2416.15 692
2416.62 627
2417.08 709
2417.54 651
2418.01 638
2418.47 688
2418.94 764
2419.40 685
2419.86 630
2420.33 751
2420.79 730
2421.26 647
2421.72 588
2422.18 596
2422.65 549
2423.11 585
2423.58 587
2424.04 617
2424.50 635
2424.97 553
2425.43 571
2425.90 473
2426.36 498
2426.83 602
2427.29 528
2427.76 534
2428.22 527
2428.69 525
2429.15 625
2429.61 606
2430.08 597
2430.54 605
2431.01 593
2431.47 594
2431.94 559
2432.40 634
2432.87 677
2433.33 594
2433.80 587
2434.26 517
2434.73 593
2435.20 645
2435.66 620
2436.13 636
2436.59 568
2437.06 630
2437.52 623
2437.99 677
2438.45 597
2438.92 716
2439.38 700
2439.85 493
2440.32 658
2440.78 628
2441.25 634
2441.71 730
2442.18 672
2442.65 650
2443.11 707
2443.58 724
2444.04 686
2444.51 603
2444.98 590
2445.44 622
2445.91 699
2446.38 611
2446.84 702
2447.31 573
2447.78 579
2448.24 547
2448.71 572
2449.18 637
2449.64 619
2450.11 668
2450.58 649
2451.04 742
2451.51 649
2451.98 546
2452.44 648
2452.91 661
2453.38 623
2453.84 632
2454.31 665
2454.78 567
2455.25 600
2455.71 627
2456.18 571
2456.65 586
2457.11 640
2457.58 630
2458.05 649
2458.52 675
2458.98 645
2459.45 570
2459.92 606
2460.39 679
2460.86 656
2461.32 636
2461.79 675
2462.26 536
2462.73 581
2463.19 498
2463.66 454
2464.13 488
2464.60 544
2465.07 595
2465.54 606
2466.00 585
2466.47 539
2466.94 636
2467.41 643
2467.88 547
2468.35 623
2468.81 550
2469.28 640
2469.75 570
2470.22 565
2470.69 536
2471.16 578
2471.63 555
2472.09 567
2472.56 602
2473.03 630
2473.50 620
2473.97 604
2474.44 573
2474.91 578
2475.38 616
2475.85 573
2476.32 523
2476.79 550
2477.25 598
2477.72 605
2478.19 506
2478.66 608
2479.13 539
2479.60 483
2480.07 565
2480.54 558
2481.01 595
2481.48 622
2481.95 508
2482.42 521
2482.89 522
2483.36 496
2483.83 576
2484.30 598
2484.77 565
2485.24 635
2485.71 691
2486.18 631
2486.65 591
2487.12 493
2487.59 571
2488.06 601
2488.53 681
2489.00 654
2489.47 596
2489.94 570
2490.41 595
2490.88 619
2491.35 695
2491.83 637
2492.30 612
2492.77 508
2493.24 625
2493.71 595
2494.18 565
2494.65 652
2495.12 572
2495.59 592
2496.06 649
2496.53 577
2497.01 515
2497.48 580
2497.95 593
2498.42 617
2498.89 580
2499.36 552
2499.83 615
2500.31 606
2500.78 612
2501.25 527
2501.72 674
2502.19 607
2502.66 599
2503.14 744
2503.61 700
2504.08 670
2504.55 654
2505.02 620
2505.49 611
2505.97 679
2506.44 629
2506.91 756
2507.38 654
2507.86 644
2508.33 612
2508.80 614
2509.27 619
2509.74 631
2510.22 742
2510.69 735
2511.16 587
2511.63 804
2512.11 739
2512.58 724
2513.05 721
2513.53 692
2514.00 765
2514.47 774
2514.94 702
2515.42 750
2515.89 707
2516.36 670
2516.84 622
2517.31 587
2517.78 548
2518.26 559
2518.73 616
2519.20 653
2519.68 576
2520.15 582
2520.62 627
2521.10 614
2521.57 646
2522.04 637
2522.52 612
2522.99 494
2523.46 655
2523.94 595
2524.41 699
2524.88 567
2525.36 571
2525.83 796
2526.31 737
2526.78 599
2527.25 669
2527.73 663
2528.20 657
2528.68 598
2529.15 704
2529.62 746
2530.10 657
2530.57 720
2531.05 568
2531.52 648
2532.00 638
2532.47 545
2532.95 630
2533.42 641
2533.90 668
2534.37 702
2534.84 666
2535.32 758
2535.79 627
2536.27 534
2536.74 750
2537.22 687
2537.69 540
2538.17 644
2538.64 758
2539.12 812
2539.59 714
2540.07 730
2540.54 663
2541.02 629
2541.50 613
2541.97 626
2542.45 752
2542.92 604
2543.40 619
2543.87 642
2544.35 705
2544.82 757
2545.30 711
2545.78 658
2546.25 647
2546.73 656
2547.20 790
2547.68 760
2548.16 750
2548.63 846
2549.11 793
2549.58 747
2550.06 761
2550.54 872
2551.01 870
2551.49 745
2551.96 699
2552.44 700
2552.92 767
2553.39 669
2553.87 697
2554.35 738
2554.82 765
2555.30 722
2555.78 682
2556.25 804
2556.73 597
2557.21 620
2557.68 751
2558.16 704
2558.64 664
2559.12 565
2559.59 689
2560.07 589
2560.55 514
2561.02 589
2561.50 567
2561.98 643
2562.46 529
2562.93 607
2563.41 651
2563.89 602
2564.37 644
2564.84 582
2565.32 678
2565.80 776
2566.28 697
2566.75 563
2567.23 522
2567.71 583
2568.19 655
2568.66 649
2569.14 576
2569.62 629
2570.10 578
2570.58 647
2571.06 594
2571.53 734
2572.01 558
2572.49 502
2572.97 653
2573.45 665
2573.92 780
2574.40 697
2574.88 574
2575.36 494
2575.84 612
2576.32 553
2576.80 541
2577.27 576
2577.75 640
2578.23 530
2578.71 501
2579.19 517
2579.67 501
2580.15 526
2580.63 541
2581.11 603
2581.59 620
2582.06 540
2582.54 516
2583.02 629
2583.50 646
2583.98 548
2584.46 723
2584.94 596
2585.42 596
2585.90 592
2586.38 533
2586.86 660
2587.34 592
2587.82 561
2588.30 601
2588.78 734
2589.26 650
2589.74 599
2590.22 558
2590.70 743
2591.18 627
2591.66 508
2592.14 542
2592.62 546
2593.10 643
2593.58 664
2594.06 487
2594.54 559
2595.02 672
2595.50 749
2595.98 699
2596.46 653
2596.94 673
2597.42 550
2597.90 578
2598.38 570
2598.86 650
2599.34 565
2599.82 736
2600.30 702
2600.79 617
2601.27 575
2601.75 613
2602.23 633
2602.71 638
2603.19 709
2603.67 806
2604.15 600
2604.63 565
2605.12 607
2605.60 616
2606.08 706
2606.56 705
2607.04 607
2607.52 558
2608.00 609
2608.49 665
2608.97 667
2609.45 683
2609.93 635
2610.41 561
2610.89 650
2611.38 553
2611.86 623
2612.34 560
2612.82 621
2613.30 491
2613.79 553
2614.27 658
2614.75 556
2615.23 633
2615.72 710
2616.20 631
2616.68 656
2617.16 641
2617.64 704
2618.13 723
2618.61 690
2619.09 614
2619.57 613
2620.06 681
2620.54 653
2621.02 615
2621.51 596
2621.99 741
2622.47 747
2622.95 639
2623.44 697
2623.92 745
2624.40 621
2624.89 589
2625.37 554
2625.85 657
2626.34 547
2626.82 666
2627.30 649
2627.79 674
2628.27 679
2628.75 638
2629.24 700
2629.72 790
2630.20 765
2630.69 653
2631.17 670
2631.65 724
2632.14 798
2632.62 787
2633.11 846
2633.59 828
2634.07 972
2634.56 834
2635.04 765
2635.53 746
2636.01 690
2636.49 782
2636.98 712
2637.46 707
2637.95 695
2638.43 656
2638.92 722
2639.40 621
2639.89 673
2640.37 572
2640.85 633
2641.34 728
2641.82 548
2642.31 556
2642.79 516
2643.28 495
2643.76 619
2644.25 563
2644.73 570
2645.22 458
2645.70 643
2646.19 572
2646.67 610
2647.16 632
2647.64 500
2648.13 621
2648.61 667
2649.10 683
2649.58 594
2650.07 613
2650.56 591
2651.04 592
2651.53 565
2652.01 575
2652.50 614
2652.98 551
2653.47 574
2653.95 649
2654.44 638
2654.93 681
2655.41 736
2655.90 727
2656.38 610
2656.87 682
2657.36 754
2657.84 639
2658.33 671
2658.81 615
2659.30 671
2659.79 695
2660.27 607
2660.76 610
2661.25 589
2661.73 561
2662.22 513
2662.71 588
2663.19 601
2663.68 641
2664.17 597
2664.65 642
2665.14 672
2665.63 597
2666.11 671
2666.60 694
2667.09 633
2667.57 576
2668.06 619
2668.55 702
2669.04 672
2669.52 625
2670.01 617
2670.50 613
2670.99 734
2671.47 705
2671.96 727
2672.45 669
2672.93 692
2673.42 628
2673.91 759
2674.40 749
2674.89 777
2675.37 884
2675.86 788
2676.35 845
2676.84 772
2677.32 738
2677.81 683
2678.30 704
2678.79 713
2679.28 830
2679.76 719
2680.25 647
2680.74 664
2681.23 655
2681.72 621
2682.21 524
2682.69 550
2683.18 512
2683.67 602
2684.16 664
2684.65 684
2685.14 651
2685.63 638
2686.11 555
2686.60 581
2687.09 623
2687.58 703
2688.07 690
2688.56 661
2689.05 689
2689.54 638
2690.03 626
2690.52 550
2691.00 615
2691.49 514
2691.98 545
2692.47 667
2692.96 678
2693.45 616
2693.94 593
2694.43 709
2694.92 637
2695.41 711
2695.90 641
2696.39 658
2696.88 498
2697.37 582
2697.86 626
2698.35 653
2698.84 620
2699.33 631
2699.82 620
2700.31 659
2700.80 685
2701.29 606
2701.78 622
2702.27 680
2702.76 661
2703.25 645
2703.74 700
2704.23 667
2704.72 623
2705.21 760
2705.70 699
2706.19 691
2706.68 617
2707.17 665
2707.66 713
2708.15 704
2708.64 640
2709.13 568
2709.63 576
2710.12 635
2710.61 552
2711.10 560
2711.59 559
2712.08 546
2712.57 563
2713.06 592
2713.55 571
2714.05 664
2714.54 723
2715.03 701
2715.52 621
2716.01 626
2716.50 620
2716.99 537
2717.49 574
2717.98 713
2718.47 665
2718.96 564
2719.45 591
2719.94 591
2720.44 593
2720.93 560
2721.42 592
2721.91 719
2722.40 738
2722.90 800
2723.39 802
2723.88 753
2724.37 802
2724.86 675
2725.36 580
2725.85 734
2726.34 786
2726.83 743
2727.33 767
2727.82 760
2728.31 713
2728.80 652
2729.30 644
2729.79 663
2730.28 603
2730.77 619
2731.27 558
2731.76 627
2732.25 754
2732.75 692
2733.24 654
2733.73 712
2734.23 730
2734.72 734
2735.21 736
2735.70 721
2736.20 715
2736.69 686
2737.18 722
2737.68 670
2738.17 698
2738.66 830
2739.16 849
2739.65 747
2740.15 765
2740.64 826
2741.13 773
2741.63 695
2742.12 726
2742.61 750
2743.11 712
2743.60 665
2744.10 755
2744.59 765
2745.08 674
2745.58 562
2746.07 628
2746.57 582
2747.06 673
2747.56 704
2748.05 804
2748.54 613
2749.04 695
2749.53 619
2750.03 643
2750.52 605
2751.02 762
2751.51 624
2752.01 636
2752.50 694
2753.00 635
2753.49 591
2753.98 539
2754.48 636
2754.97 654
2755.47 559
2755.96 563
2756.46 640
2756.95 624
2757.45 580
2757.95 615
2758.44 640
2758.94 597
2759.43 638
2759.93 632
2760.42 546
2760.92 574
2761.41 583
2761.91 664
2762.40 676
2762.90 673
2763.40 705
2763.89 713
2764.39 686
2764.88 774
2765.38 844
2765.87 718
2766.37 645
2766.87 663
2767.36 734
2767.86 712
2768.36 651
2768.85 661
2769.35 637
2769.84 649
2770.34 679
2770.84 625
2771.33 693
2771.83 760
2772.33 669
2772.82 686
2773.32 717
2773.82 771
2774.31 756
2774.81 688
2775.31 740
2775.80 819
2776.30 709
2776.80 781
2777.29 904
2777.79 982
2778.29 813
2778.78 786
2779.28 766
2779.78 803
2780.28 854
2780.77 755
2781.27 752
2781.77 691
2782.27 710
2782.76 648
2783.26 620
2783.76 566
2784.26 632
2784.75 739
2785.25 666
2785.75 687
2786.25 657
2786.74 748
2787.24 694
2787.74 655
2788.24 649
2788.74 618
2789.23 587
2789.73 631
2790.23 776
2790.73 768
2791.23 731
2791.72 626
2792.22 604
2792.72 606
2793.22 690
2793.72 634
2794.22 638
2794.72 629
2795.21 666
2795.71 662
2796.21 733
2796.71 692
2797.21 704
2797.71 625
2798.21 717
2798.70 717
2799.20 713
2799.70 703
2800.20 872
2800.70 791
2801.20 767
2801.70 716
2802.20 607
2802.70 658
2803.20 605
2803.70 701
2804.20 622
2804.69 567
2805.19 558
2805.69 675
2806.19 670
2806.69 601
2807.19 681
2807.69 721
2808.19 720
2808.69 637
2809.19 709
2809.69 711
2810.19 535
2810.69 580
2811.19 618
2811.69 651
2812.19 541
2812.69 591
2813.19 645
2813.69 608
2814.19 600
2814.69 623
2815.19 613
2815.69 656
2816.19 593
2816.69 653
2817.19 662
2817.69 572
2818.20 602
2818.70 596
2819.20 668
2819.70 662
2820.20 587
2820.70 485
2821.20 533
2821.70 535
2822.20 588
2822.70 526
2823.20 684
2823.70 691
2824.21 670
2824.71 613
2825.21 647
2825.71 681
2826.21 629
2826.71 731
2827.21 622
2827.72 573
2828.22 602
2828.72 510
2829.22 579
2829.72 632
2830.22 655
2830.72 609
2831.23 645
2831.73 636
2832.23 571
2832.73 568
2833.23 549
2833.74 486
2834.24 506
2834.74 628
2835.24 677
2835.74 633
2836.25 711
2836.75 732
2837.25 730
2837.75 632
2838.26 554
2838.76 623
2839.26 730
2839.76 713
2840.27 605
2840.77 610
2841.27 585
2841.77 597
2842.28 676
2842.78 612
2843.28 686
2843.79 582
2844.29 556
2844.79 653
2845.29 633
2845.80 594
2846.30 572
2846.80 604
2847.31 569
2847.81 662
2848.31 650
2848.82 649
2849.32 711
2849.82 724
2850.33 669
2850.83 667
2851.33 746
2851.84 744
2852.34 688
2852.84 575
2853.35 525
2853.85 553
2854.36 633
2854.86 634
2855.36 681
2855.87 704
2856.37 688
2856.88 664
2857.38 715
2857.88 739
2858.39 670
2858.89 617
2859.40 672
2859.90 661
2860.41 592
2860.91 683
2861.41 620
2861.92 524
2862.42 530
2862.93 571
2863.43 585
2863.94 665
2864.44 655
2864.95 593
2865.45 589
2865.96 643
2866.46 616
2866.97 576
2867.47 573
2867.98 507
2868.48 554
2868.99 536
2869.49 597
2870.00 565
2870.50 685
2871.01 608
2871.51 657
2872.02 662
2872.52 584
2873.03 637
2873.53 662
2874.04 700
2874.54 635
2875.05 652
2875.56 667
2876.06 650
2876.57 679
2877.07 629
2877.58 704
2878.09 634
2878.59 648
2879.10 602
2879.60 629
2880.11 755
2880.62 743
2881.12 818
2881.63 672
2882.13 639
2882.64 694
2883.15 728
2883.65 790
2884.16 686
2884.67 617
2885.17 801
2885.68 598
2886.19 626
2886.69 707
2887.20 656
2887.71 701
2888.21 629
2888.72 685
2889.23 817
2889.73 727
2890.24 676
2890.75 757
2891.25 622
2891.76 625
2892.27 735
2892.78 785
2893.28 682
2893.79 675
2894.30 778
2894.81 751
2895.31 822
2895.82 744
2896.33 835
2896.84 683
2897.34 667
2897.85 663
2898.36 750
2898.87 764
2899.37 598
2899.88 583
2900.39 583
2900.90 630
2901.41 597
2901.91 575
2902.42 647
2902.93 720
2903.44 724
2903.95 693
2904.45 636
2904.96 610
2905.47 670
2905.98 688
2906.49 718
2907.00 737
2907.50 674
2908.01 606
2908.52 609
2909.03 610
2909.54 650
2910.05 759
2910.56 670
2911.06 590
2911.57 691
2912.08 647
2912.59 644
2913.10 676
2913.61 607
2914.12 706
2914.63 707
2915.14 585
2915.65 687
2916.16 735
2916.66 687
2917.17 720
2917.68 702
2918.19 619
2918.70 662
2919.21 747
2919.72 705
2920.23 617
2920.74 596
2921.25 676
2921.76 688
2922.27 622
2922.78 666
2923.29 692
2923.80 614
2924.31 618
2924.82 581
2925.33 514
2925.84 656
2926.35 710
2926.86 589
2927.37 538
2927.88 616
2928.39 634
2928.90 681
2929.41 549
2929.92 580
2930.43 650
2930.94 577
2931.45 591
2931.96 622
2932.47 673
2932.99 796
2933.50 696
2934.01 619
2934.52 679
2935.03 657
2935.54 719
2936.05 667
2936.56 665
2937.07 742
2937.58 844
2938.09 759
2938.61 864
2939.12 877
2939.63 878
2940.14 839
2940.65 880
2941.16 916
2941.67 732
2942.19 739
2942.70 957
2943.21 758
2943.72 787
2944.23 753
2944.74 800
2945.26 785
2945.77 827
2946.28 657
2946.79 608
2947.30 594
2947.82 643
2948.33 585
2948.84 563
2949.35 654
2949.86 646
2950.38 618
2950.89 654
2951.40 690
2951.91 683
2952.43 655
2952.94 537
2953.45 606
2953.96 628
2954.48 736
2954.99 673
2955.50 564
2956.01 575
2956.53 580
2957.04 661
2957.55 726
2958.06 676
2958.58 607
2959.09 624
2959.60 666
2960.12 627
2960.63 788
2961.14 691
2961.66 651
2962.17 688
2962.68 638
2963.20 738
2963.71 676
2964.22 703
2964.74 732
2965.25 766
2965.76 695
2966.28 653
2966.79 633
2967.30 683
2967.82 725
2968.33 641
2968.85 608
2969.36 617
2969.87 694
2970.39 658
2970.90 653
2971.42 651
2971.93 715
2972.44 712
2972.96 731
2973.47 697
2973.99 699
2974.50 545
2975.02 717
2975.53 806
2976.04 744
2976.56 863
2977.07 825
2977.59 790
2978.10 729
2978.62 786
2979.13 895
2979.65 804
2980.16 693
2980.68 768
2981.19 784
2981.71 871
2982.22 763
2982.74 792
2983.25 908
2983.77 847
2984.28 883
2984.80 846
2985.31 744
2985.83 864
2986.34 785
2986.86 764
2987.37 968
2987.89 1001
2988.40 986
2988.92 886
2989.44 822
2989.95 877
2990.47 859
2990.98 960
2991.50 943
2992.01 1039
2992.53 998
2993.05 939
2993.56 828
2994.08 949
2994.59 949
2995.11 955
2995.63 894
2996.14 931
2996.66 1054
2997.17 1077
2997.69 939
2998.21 1022
2998.72 1109
2999.24 954
2999.76 1141
3000.27 1075
3000.79 1190
3001.31 1485
3001.82 1563
3002.34 1735
3002.86 1800
3003.37 1853
3003.89 2172
3004.41 2322
3004.92 2540
3005.44 2818
3005.96 2740
3006.48 2729
3006.99 2522
3007.51 2629
3008.03 2521
3008.54 2174
3009.06 1616
3009.58 1572
3010.10 1372
3010.61 1219
3011.13 1116
3011.65 1116
3012.17 1063
3012.68 960
3013.20 1002
3013.72 915
3014.24 918
3014.75 1059
3015.27 892
3015.79 883
3016.31 879
3016.83 923
3017.34 926
3017.86 956
3018.38 1089
3018.90 1140
3019.42 1006
3019.94 994
3020.45 916
3020.97 969
3021.49 912
3022.01 1002
3022.53 965
3023.05 909
3023.56 791
3024.08 741
3024.60 787
3025.12 886
3025.64 914
3026.16 904
3026.68 941
3027.20 896
3027.71 774
3028.23 723
3028.75 760
3029.27 861
3029.79 884
3030.31 741
3030.83 919
3031.35 805
3031.87 839
3032.39 776
3032.91 776
3033.43 879
3033.94 785
3034.46 820
3034.98 743
3035.50 667
3036.02 687
3036.54 740
3037.06 728
3037.58 785
3038.10 688
3038.62 772
3039.14 731
3039.66 668
3040.18 751
3040.70 634
3041.22 661
3041.74 687
3042.26 694
3042.78 810
3043.30 838
3043.82 774
3044.34 744
3044.86 802
3045.38 806
3045.90 718
3046.42 720
3046.94 841
3047.47 789
3047.99 878
3048.51 743
3049.03 757
3049.55 869
3050.07 769
3050.59 719
3051.11 761
3051.63 787
3052.15 742
3052.67 855
3053.20 785
3053.72 694
3054.24 664
3054.76 707
3055.28 689
3055.80 820
3056.32 818
3056.84 695
3057.37 754
3057.89 715
3058.41 741
3058.93 685
3059.45 741
3059.97 800
3060.49 726
3061.02 797
3061.54 754
3062.06 762
3062.58 764
3063.10 831
3063.63 795
3064.15 810
3064.67 918
3065.19 753
3065.71 836
3066.24 837
3066.76 886
3067.28 855
3067.80 995
3068.33 848
3068.85 756
3069.37 785
3069.89 836
3070.42 760
3070.94 795
3071.46 827
3071.98 838
3072.51 772
3073.03 801
3073.55 848
3074.08 907
3074.60 867
3075.12 818
3075.64 864
3076.17 882
3076.69 953
3077.21 960
3077.74 988
3078.26 1128
3078.78 1113
3079.31 1046
3079.83 935
3080.35 1003
3080.88 990
3081.40 1070
3081.92 1274
3082.45 1072
3082.97 1204
3083.49 1278
3084.02 1224
3084.54 1306
3085.07 1177
3085.59 1051
3086.11 1000
3086.64 1214
3087.16 1059
3087.69 985
3088.21 945
3088.73 890
3089.26 1001
3089.78 1067
3090.31 1002
3090.83 954
3091.35 1167
3091.88 1016
3092.40 968
3092.93 1185
3093.45 1042
3093.98 1021
3094.50 1060
3095.03 1140
3095.55 1168
3096.08 1322
3096.60 1268
3097.13 1255
3097.65 1398
3098.18 1742
3098.70 1783
3099.23 2047
3099.75 2210
3100.28 2396
3100.80 2672
3101.33 2815
3101.85 3479
3102.38 3973
3102.90 4488
3103.43 4771
3103.95 5142
3104.48 5155
3105.00 4905
3105.53 4459
3106.05 4473
3106.58 3978
3107.11 3306
3107.63 2886
3108.16 2370
3108.68 2238
3109.21 1785
3109.73 1632
3110.26 1633
3110.79 1449
3111.31 1573
3111.84 1542
3112.36 1653
3112.89 1651
3113.42 1431
3113.94 1552
3114.47 1401
3115.00 1364
3115.52 1340
3116.05 1275
3116.58 1159
3117.10 1130
3117.63 1186
3118.16 1101
3118.68 1046
3119.21 1185
3119.74 1206
3120.26 1226
3120.79 1049
3121.32 1200
3121.84 1375
3122.37 1224
3122.90 1234
3123.42 1093
3123.95 1122
3124.48 1091
3125.01 1096
3125.53 1015
3126.06 928
3126.59 928
3127.11 953
3127.64 897
3128.17 863
3128.70 909
3129.22 930
3129.75 935
3130.28 784
3130.81 833
3131.33 879
3131.86 854
3132.39 728
3132.92 738
3133.45 763
3133.97 1038
3134.50 902
3135.03 868
3135.56 846
3136.09 762
3136.61 826
3137.14 892
3137.67 825
3138.20 882
3138.73 850
3139.26 812
3139.78 819
3140.31 862
3140.84 801
3141.37 844
3141.90 793
3142.43 748
3142.96 845
3143.48 866
3144.01 700
3144.54 794
3145.07 718
3145.60 756
3146.13 748
3146.66 827
3147.19 821
3147.72 704
3148.25 808
3148.77 750
3149.30 777
3149.83 824
3150.36 873
3150.89 944
3151.42 864
3151.95 882
3152.48 920
3153.01 869
3153.54 846
3154.07 828
3154.60 883
3155.13 830
3155.66 975
3156.19 960
3156.72 929
3157.25 965
3157.78 905
3158.31 742
3158.84 813
3159.37 935
3159.90 988
3160.43 782
3160.96 933
3161.49 1004
3162.02 848
3162.55 761
3163.08 793
3163.61 910
3164.14 944
3164.67 953
3165.20 774
3165.73 758
3166.26 879
3166.79 863
3167.32 872
3167.86 783
3168.39 709
3168.92 767
3169.45 872
3169.98 735
3170.51 768
3171.04 778
3171.57 867
3172.10 824
3172.63 739
3173.17 815
3173.70 1007
3174.23 835
3174.76 806
3175.29 847
3175.82 795
3176.35 839
3176.89 818
3177.42 823
3177.95 830
3178.48 856
3179.01 911
3179.54 841
3180.08 807
3180.61 807
3181.14 749
3181.67 765
3182.20 735
3182.74 715
3183.27 721
3183.80 773
3184.33 697
3184.86 766
3185.40 728
3185.93 678
3186.46 813
3186.99 817
3187.53 706
3188.06 659
3188.59 687
3189.12 809
3189.66 793
3190.19 744
3190.72 692
3191.25 726
3191.79 736
3192.32 622
3192.85 647
3193.39 785
3193.92 718
3194.45 693
3194.98 826
3195.52 893
3196.05 818
3196.58 787
3197.12 762
3197.65 755
3198.18 698
3198.72 799
3199.25 797
3199.78 856
3200.32 920
3200.85 919
3201.39 843
3201.92 820
3202.45 890
3202.99 887
3203.52 865
3204.05 827
3204.59 836
3205.12 928
3205.66 852
3206.19 954
3206.72 920
3207.26 831
3207.79 915
3208.33 840
3208.86 803
3209.39 831
3209.93 974
3210.46 1076
3211.00 974
3211.53 818
3212.07 845
3212.60 943
3213.14 1025
3213.67 906
3214.20 893
3214.74 865
3215.27 892
3215.81 920
3216.34 838
3216.88 877
3217.41 796
3217.95 652
3218.48 814
3219.02 722
3219.55 850
3220.09 807
3220.62 865
3221.16 885
3221.70 985
3222.23 978
3222.77 862
3223.30 944
3223.84 1015
3224.37 1017
3224.91 1075
3225.44 1126
3225.98 1064
3226.51 928
3227.05 1007
3227.59 1029
3228.12 976
3228.66 1043
3229.19 1055
3229.73 1199
3230.27 1154
3230.80 1003
3231.34 1030
3231.87 1099
3232.41 1186
3232.95 1053
3233.48 900
3234.02 927
3234.56 978
3235.09 1158
3235.63 1036
3236.16 1081
3236.70 995
3237.24 1109
3237.77 1085
3238.31 937
3238.85 1071
3239.38 1080
3239.92 1120
3240.46 1127
3241.00 1060
3241.53 1094
3242.07 1116
3242.61 1154
3243.14 1058
3243.68 1177
3244.22 1126
3244.75 1289
3245.29 1235
3245.83 1137
3246.37 1187
3246.90 1266
3247.44 1349
3247.98 1289
3248.52 1289
3249.05 1144
3249.59 1147
3250.13 1260
3250.67 1198
3251.20 1186
3251.74 1270
3252.28 1279
3252.82 1141
3253.36 1353
3253.89 1412
3254.43 1313
3254.97 1277
3255.51 1294
3256.05 1341
3256.58 1380
3257.12 1339
3257.66 1329
3258.20 1524
3258.74 1759
3259.28 1795
3259.81 1959
3260.35 2380
3260.89 2252
3261.43 2475
3261.97 2331
3262.51 2783
3263.05 3194
3263.59 3251
3264.12 3735
3264.66 4338
3265.20 4472
3265.74 4932
3266.28 4977
3266.82 5144
3267.36 5147
3267.90 5144
3268.44 5635
3268.98 5297
3269.51 4972
3270.05 4595
3270.59 3946
3271.13 3348
3271.67 3038
3272.21 2736
3272.75 2235
3273.29 2260
3273.83 1918
3274.37 1928
3274.91 1819
3275.45 1658
3275.99 1629
3276.53 1626
3277.07 1621
3277.61 1632
3278.15 1697
3278.69 1636
3279.23 1595
3279.77 1547
3280.31 1534
3280.85 1516
3281.39 1653
3281.93 1606
3282.47 1429
3283.01 1271
3283.55 1420
3284.09 1203
3284.63 1469
3285.17 1402
3285.71 1365
3286.25 1434
3286.79 1559
3287.34 1460
3287.88 1384
3288.42 1327
3288.96 1295
3289.50 1359
3290.04 1305
3290.58 1366
3291.12 1593
3291.66 1339
3292.20 1430
3292.74 1576
3293.29 1591
3293.83 1873
3294.37 2023
3294.91 1908
3295.45 1794
3295.99 1867
3296.53 2173
3297.08 2401
3297.62 2042
3298.16 2083
3298.70 1997
3299.24 1840
3299.78 1761
3300.33 1559
3300.87 1650
3301.41 1605
3301.95 1507
3302.49 1396
3303.04 1482
3303.58 1409
3304.12 1426
3304.66 1460
3305.20 1690
3305.75 1666
3306.29 1567
3306.83 1406
3307.37 1545
3307.92 1441
3308.46 1220
3309.00 1181
3309.54 1306
3310.09 1246
3310.63 1126
3311.17 1200
3311.71 1176
3312.26 1290
3312.80 1285
3313.34 1246
3313.89 1231
3314.43 1351
3314.97 1481
3315.51 1507
3316.06 1498
3316.60 1433
3317.14 1529
3317.69 1544
3318.23 1560
3318.77 1523
3319.32 1433
3319.86 1333
3320.40 1387
3320.95 1389
3321.49 1316
3322.03 1428
3322.58 1410
3323.12 1510
3323.67 1507
3324.21 1496
3324.75 1343
3325.30 1241
3325.84 1368
3326.38 1362
3326.93 1444
3327.47 1253
3328.02 1144
3328.56 1302
3329.10 1387
3329.65 1496
3330.19 1740
3330.74 1886
3331.28 2320
3331.83 2809
3332.37 3252
3332.92 3721
3333.46 4004
3334.00 4605
3334.55 5214
3335.09 6000
3335.64 6439
3336.18 6467
3336.73 6452
3337.27 6571
3337.82 6249
3338.36 5853
3338.91 5560
3339.45 5106
3340.00 4197
3340.54 3684
3341.09 3345
3341.63 2824
3342.18 2183
3342.72 2085
3343.27 1744
3343.81 1587
3344.36 1472
3344.90 1360
3345.45 1314
3346.00 1310
3346.54 1245
3347.09 1331
3347.63 1302
3348.18 1192
3348.72 1261
3349.27 1242
3349.82 1239
3350.36 1384
3350.91 1373
3351.45 1383
3352.00 1512
3352.55 1371
3353.09 1197
3353.64 1124
3354.18 1063
3354.73 1187
3355.28 1050
3355.82 1207
3356.37 1130
3356.92 1054
3357.46 1102
3358.01 1180
3358.56 1242
3359.10 1179
3359.65 1003
3360.20 1018
3360.74 1119
3361.29 1103
3361.84 1079
3362.38 1212
3362.93 1261
3363.48 1244
3364.02 1191
3364.57 1129
3365.12 1269
3365.66 1127
3366.21 1045
3366.76 1156
3367.31 1095
3367.85 1064
3368.40 1102
3368.95 1190
3369.50 1157
3370.04 1084
3370.59 990
3371.14 1061
3371.69 1130
3372.23 1130
3372.78 1197
3373.33 1104
3373.88 1161
3374.42 1048
3374.97 1108
3375.52 1148
3376.07 1203
3376.62 1042
3377.16 988
3377.71 1017
3378.26 906
3378.81 935
3379.36 1150
3379.91 1053
3380.45 948
3381.00 882
3381.55 886
3382.10 863
3382.65 928
3383.20 1010
3383.75 1025
3384.29 886
3384.84 843
3385.39 885
3385.94 834
3386.49 893
3387.04 859
3387.59 807
3388.14 832
3388.68 739
3389.23 756
3389.78 750
3390.33 880
3390.88 814
3391.43 838
3391.98 844
3392.53 822
3393.08 787
3393.63 847
3394.18 812
3394.73 704
3395.28 739
3395.83 860
3396.38 825
3396.93 749
3397.48 814
3398.02 865
3398.57 816
3399.12 766
3399.67 789
3400.22 799
3400.77 768
3401.32 820
3401.87 789
3402.42 842
3402.97 840
3403.52 743
3404.08 754
3404.63 808
3405.18 686
3405.73 785
3406.28 905
3406.83 733
3407.38 803
3407.93 877
3408.48 889
3409.03 797
3409.58 726
3410.13 806
3410.68 869
3411.23 886
3411.78 926
3412.33 922
3412.89 851
3413.44 907
3413.99 858
3414.54 914
3415.09 866
3415.64 867
3416.19 975
3416.74 885
3417.29 759
3417.85 802
3418.40 893
3418.95 871
3419.50 723
3420.05 883
3420.60 955
3421.16 800
3421.71 850
3422.26 900
3422.81 839
3423.36 984
3423.91 1065
3424.47 1019
3425.02 1081
3425.57 1088
3426.12 1053
3426.67 1126
3427.23 1071
3427.78 1053
3428.33 1003
3428.88 862
3429.44 858
3429.99 858
3430.54 873
3431.09 896
3431.64 817
3432.20 865
3432.75 850
3433.30 869
3433.86 765
3434.41 815
3434.96 698
3435.51 720
3436.07 819
3436.62 760
3437.17 833
3437.73 873
3438.28 959
3438.83 820
3439.38 855
3439.94 834
3440.49 805
3441.04 757
3441.60 919
3442.15 988
3442.70 835
3443.26 813
3443.81 782
3444.36 906
3444.92 867
3445.47 774
3446.03 836
3446.58 885
3447.13 666
3447.69 748
3448.24 698
3448.79 896
3449.35 830
3449.90 769
3450.46 794
3451.01 874
3451.56 949
3452.12 794
3452.67 882
3453.23 820
3453.78 827
3454.34 769
3454.89 757
3455.44 809
3456.00 822
3456.55 846
3457.11 890
3457.66 764
3458.22 881
3458.77 828
3459.33 927
3459.88 957
3460.44 998
3460.99 955
3461.55 881
3462.10 764
3462.66 928
3463.21 825
3463.77 843
3464.32 923
3464.88 982
3465.43 880
3465.99 931
3466.54 827
3467.10 1019
3467.65 969
3468.21 963
3468.76 1016
3469.32 1012
3469.87 1082
3470.43 1012
3470.99 919
3471.54 1102
3472.10 1170
3472.65 1248
3473.21 1325
3473.76 1248
3474.32 1196
3474.88 1287
3475.43 1127
3475.99 1125
3476.54 1283
3477.10 1293
3477.66 1302
3478.21 1280
3478.77 1261
3479.33 1297
3479.88 1344
3480.44 1226
3480.99 1297
3481.55 1284
3482.11 1399
3482.66 1382
3483.22 1292
3483.78 1399
3484.33 1502
3484.89 1321
3485.45 1450
3486.00 1476
3486.56 1551
3487.12 1564
3487.68 1861
3488.23 2121
3488.79 2379
3489.35 2847
3489.90 3252
3490.46 3805
3491.02 4071
3491.58 4479
3492.13 4964
3492.69 5087
3493.25 5486
3493.81 5489
3494.36 4938
3494.92 4986
3495.48 4508
3496.04 4082
3496.59 3843
3497.15 3052
3497.71 2758
3498.27 2296
3498.82 2135
3499.38 2062
3499.94 2212
3500.50 2073
3501.06 2068
3501.61 2139
3502.17 2135
3502.73 2336
3503.29 2223
3503.85 2317
3504.41 2428
3504.96 2452
3505.52 2590
3506.08 2630
3506.64 2672
3507.20 2534
3507.76 2245
3508.32 1914
3508.87 2066
3509.43 1832
3509.99 1626
3510.55 1742
3511.11 1514
3511.67 1481
3512.23 1414
3512.79 1384
3513.34 1203
3513.90 1115
3514.46 1087
3515.02 1066
3515.58 862
3516.14 909
3516.70 1021
3517.26 979
3517.82 961
3518.38 991
3518.94 872
3519.50 936
3520.06 984
3520.62 899
3521.18 836
3521.74 1034
3522.30 968
3522.86 1024
3523.42 1091
3523.97 1001
3524.53 1045
3525.09 928
3525.65 878
3526.21 894
3526.77 1041
3527.34 1036
3527.90 902
3528.46 885
3529.02 790
3529.58 892
3530.14 904
3530.70 969
3531.26 1057
3531.82 1031
3532.38 1003
3532.94 938
3533.50 1039
3534.06 1009
3534.62 1049
3535.18 998
3535.74 919
3536.30 937
3536.86 1112
3537.43 1031
3537.99 951
3538.55 980
3539.11 944
3539.67 878
3540.23 908
3540.79 918
3541.35 891
3541.91 795
3542.48 734
3543.04 888
3543.60 814
3544.16 785
3544.72 893
3545.28 799
3545.84 826
3546.41 931
3546.97 946
3547.53 859
3548.09 829
3548.65 842
3549.22 792
3549.78 771
3550.34 861
3550.90 922
3551.46 786
3552.03 719
3552.59 757
3553.15 810
3553.71 696
3554.27 673
3554.84 701
3555.40 719
3555.96 758
3556.52 829
3557.09 775
3557.65 738
3558.21 830
3558.77 749
3559.34 773
3559.90 750
3560.46 695
3561.03 683
3561.59 813
3562.15 916
3562.71 860
3563.28 818
3563.84 825
3564.40 859
3564.97 886
3565.53 895
3566.09 742
3566.66 784
3567.22 870
3567.78 799
3568.35 773
3568.91 662
3569.47 696
3570.04 684
3570.60 779
3571.16 755
3571.73 668
3572.29 690
3572.85 753
3573.42 846
3573.98 841
3574.55 777
3575.11 796
3575.67 882
3576.24 868
3576.80 920
3577.37 965
3577.93 1062
3578.49 962
3579.06 1067
3579.62 1057
3580.19 897
3580.75 910
3581.32 1072
3581.88 1020
3582.45 945
3583.01 902
3583.57 740
3584.14 757
3584.70 790
3585.27 822
3585.83 775
3586.40 853
3586.96 822
3587.53 786
3588.09 823
3588.66 677
3589.22 769
3589.79 734
3590.35 658
3590.92 693
3591.48 741
3592.05 741
3592.61 689
3593.18 723
3593.75 801
3594.31 792
3594.88 839
3595.44 639
3596.01 724
3596.57 792
3597.14 746
3597.70 707
3598.27 787
3598.84 698
3599.40 785
3599.97 756
3600.53 641
3601.10 738
3601.67 706
3602.23 699
3602.80 707
3603.36 662
3603.93 650
3604.50 684
3605.06 639
3605.63 717
3606.20 705
3606.76 714
3607.33 711
3607.89 633
3608.46 675
3609.03 639
3609.59 587
3610.16 690
3610.73 642
3611.29 641
3611.86 718
3612.43 629
3613.00 681
3613.56 634
3614.13 610
3614.70 611
3615.26 626
3615.83 678
3616.40 768
3616.97 617
3617.53 688
3618.10 629
3618.67 634
3619.23 648
3619.80 721
3620.37 764
3620.94 815
3621.50 782
3622.07 766
3622.64 731
3623.21 822
3623.78 736
3624.34 686
3624.91 767
3625.48 611
3626.05 703
3626.61 687
3627.18 690
3627.75 615
3628.32 682
3628.89 705
3629.46 687
3630.02 614
3630.59 612
3631.16 645
3631.73 646
3632.30 583
3632.87 576
3633.43 652
3634.00 715
3634.57 688
3635.14 638
3635.71 759
3636.28 801
3636.85 672
3637.41 560
3637.98 682
3638.55 714
3639.12 715
3639.69 798
3640.26 735
3640.83 785
3641.40 839
3641.97 794
3642.54 764
3643.11 731
3643.68 753
3644.24 795
3644.81 792
3645.38 721
3645.95 658
3646.52 628
3647.09 691
3647.66 650
3648.23 732
3648.80 742
3649.37 739
3649.94 745
3650.51 829
3651.08 955
3651.65 967
3652.22 937
3652.79 843
3653.36 819
3653.93 812
3654.50 760
3655.07 885
3655.64 891
3656.21 825
3656.78 699
3657.35 724
3657.92 741
3658.49 756
3659.06 735
3659.63 665
3660.20 712
3660.78 701
3661.35 718
3661.92 768
3662.49 813
3663.06 815
3663.63 878
3664.20 864
3664.77 940
3665.34 1002
3665.91 931
3666.48 1145
3667.06 945
3667.63 901
3668.20 979
3668.77 873
3669.34 901
3669.91 838
3670.48 838
3671.05 790
3671.63 796
3672.20 882
3672.77 742
3673.34 646
3673.91 684
3674.48 683
3675.06 790
3675.63 699
3676.20 750
3676.77 728
3677.34 744
3677.92 701
3678.49 737
3679.06 761
3679.63 670
3680.20 659
3680.78 682
3681.35 659
3681.92 710
3682.49 730
3683.07 750
3683.64 733
3684.21 767
3684.78 764
3685.36 661
3685.93 721
3686.50 806
3687.07 735
3687.65 694
3688.22 760
3688.79 697
3689.37 719
3689.94 751
3690.51 714
3691.08 716
3691.66 661
3692.23 663
3692.80 609
3693.38 655
3693.95 631
3694.52 740
3695.10 699
3695.67 573
3696.24 669
3696.82 580
3697.39 610
3697.96 652
3698.54 634
3699.11 607
3699.68 626
3700.26 760
3700.83 727
3701.41 690
3701.98 623
3702.55 599
3703.13 648
3703.70 678
3704.28 646
3704.85 557
3705.42 679
3706.00 725
3706.57 812
3707.15 805
3707.72 708
3708.30 718
3708.87 739
3709.44 757
3710.02 755
3710.59 811
3711.17 680
3711.74 649
3712.32 642
3712.89 677
3713.47 715
3714.04 741
3714.62 758
3715.19 787
3715.77 744
3716.34 746
3716.92 720
3717.49 597
3718.07 653
3718.64 735
3719.22 746
3719.79 663
3720.37 657
3720.94 721
3721.52 752
3722.09 690
3722.67 650
3723.24 612
3723.82 676
3724.40 680
3724.97 593
3725.55 595
3726.12 641
3726.70 635
3727.27 718
3727.85 660
3728.43 626
3729.00 676
3729.58 808
3730.15 759
3730.73 599
3731.31 678
3731.88 692
3732.46 683
3733.03 647
3733.61 604
3734.19 611
3734.76 645
3735.34 702
3735.92 688
3736.49 728
3737.07 670
3737.65 697
3738.22 751
3738.80 745
3739.38 579
3739.95 593
3740.53 675
3741.11 653
3741.68 625
3742.26 631
3742.84 624
3743.42 648
3743.99 600
3744.57 642
3745.15 637
3745.72 616
3746.30 612
3746.88 560
3747.46 624
3748.03 601
3748.61 530
3749.19 666
3749.77 609
3750.34 661
3750.92 679
3751.50 723
3752.08 667
3752.65 636
3753.23 650
3753.81 709
3754.39 724
3754.97 714
3755.54 616
3756.12 609
3756.70 681
3757.28 672
3757.86 629
3758.44 601
3759.01 682
3759.59 694
3760.17 681
3760.75 709
3761.33 675
3761.91 649
3762.48 649
3763.06 636
3763.64 709
3764.22 661
3764.80 701
3765.38 628
3765.96 694
3766.53 694
3767.11 641
3767.69 602
3768.27 551
3768.85 601
3769.43 767
3770.01 717
3770.59 737
3771.17 744
3771.75 617
3772.33 614
3772.91 590
3773.48 623
3774.06 656
3774.64 571
3775.22 611
3775.80 639
3776.38 687
3776.96 631
3777.54 554
3778.12 560
3778.70 529
3779.28 631
3779.86 750
3780.44 629
3781.02 606
3781.60 633
3782.18 613
3782.76 501
3783.34 668
3783.92 618
3784.50 543
3785.08 573
3785.66 579
3786.24 572
3786.82 727
3787.40 629
3787.98 775
3788.56 675
3789.15 585
3789.73 663
3790.31 682
3790.89 620
3791.47 625
3792.05 682
3792.63 677
3793.21 628
3793.79 626
3794.37 739
3794.95 740
3795.53 643
3796.12 673
3796.70 651
3797.28 672
3797.86 613
3798.44 690
3799.02 670
3799.60 710
3800.18 666
3800.77 640
3801.35 652
3801.93 725
3802.51 652
3803.09 605
3803.67 731
3804.26 750
3804.84 693
3805.42 617
3806.00 660
3806.58 723
3807.17 738
3807.75 817
3808.33 842
3808.91 782
3809.49 797
3810.08 775
3810.66 734
3811.24 707
3811.82 711
3812.41 747
3812.99 927
3813.57 739
3814.15 766
3814.74 770
3815.32 730
3815.90 580
3816.48 716
3817.07 759
3817.65 744
3818.23 656
3818.81 631
3819.40 676
3819.98 742
3820.56 690
3821.15 725
3821.73 605
3822.31 665
3822.90 679
3823.48 609
3824.06 701
3824.65 607
3825.23 586
3825.81 642
3826.40 563
3826.98 653
3827.56 612
3828.15 599
3828.73 635
3829.31 591
3829.90 720
3830.48 659
3831.06 678
3831.65 658
3832.23 567
3832.82 586
3833.40 641
3833.98 626
3834.57 592
3835.15 605
3835.74 666
3836.32 657
3836.91 570
3837.49 656
3838.07 573
3838.66 577
3839.24 617
3839.83 593
3840.41 606
3841.00 665
3841.58 553
3842.17 553
3842.75 492
3843.34 610
3843.92 651
3844.50 530
3845.09 585
3845.67 542
3846.26 569
3846.84 613
3847.43 618
3848.01 665
3848.60 656
3849.18 573
3849.77 560
3850.36 595
3850.94 594
3851.53 596
3852.11 596
3852.70 551
3853.28 599
3853.87 609
3854.45 602
3855.04 610
3855.62 627
3856.21 706
3856.80 659
3857.38 643
3857.97 649
3858.55 718
3859.14 616
3859.73 760
3860.31 626
3860.90 640
3861.48 701
3862.07 710
3862.66 756
3863.24 716
3863.83 700
3864.42 710
3865.00 801
3865.59 677
3866.17 599
3866.76 635
3867.35 758
3867.93 744
3868.52 694
3869.11 664
3869.69 638
3870.28 639
3870.87 619
3871.45 608
3872.04 665
3872.63 688
3873.22 642
3873.80 631
3874.39 623
3874.98 684
3875.56 692
3876.15 627
3876.74 605
3877.33 598
3877.91 610
3878.50 740
3879.09 641
3879.68 587
3880.26 667
3880.85 670
3881.44 721
3882.03 680
3882.61 613
3883.20 594
3883.79 622
3884.38 663
3884.97 692
3885.55 633
3886.14 575
3886.73 703
3887.32 713
3887.91 676
3888.49 714
3889.08 768
3889.67 741
3890.26 738
3890.85 865
3891.44 756
3892.02 736
3892.61 660
3893.20 737
3893.79 787
3894.38 681
3894.97 646
3895.56 705
3896.14 721
3896.73 651
3897.32 645
3897.91 675
3898.50 649
3899.09 703
3899.68 649
3900.27 700
3900.86 740
3901.44 637
3902.03 696
3902.62 729
3903.21 737
3903.80 678
3904.39 716
3904.98 739
3905.57 758
3906.16 696
3906.75 742
3907.34 752
3907.93 753
3908.52 768
3909.11 775
3909.70 790
3910.29 732
3910.88 757
3911.47 745
3912.06 650
3912.65 587
3913.24 615
3913.83 636
3914.42 690
3915.01 606
3915.60 655
3916.19 682
3916.78 650
3917.37 774
3917.96 769
3918.55 637
3919.14 668
3919.73 658
3920.32 651
3920.91 632
3921.50 580
3922.09 666
3922.68 643
3923.27 610
3923.87 614
3924.46 579
3925.05 578
3925.64 613
3926.23 590
3926.82 647
3927.41 578
3928.00 614
3928.59 551
3929.18 528
3929.78 603
3930.37 555
3930.96 509
3931.55 589
3932.14 590
3932.73 556
3933.32 512
3933.92 540
3934.51 532
3935.10 452
3935.69 583
3936.28 555
3936.87 580
3937.47 660
3938.06 589
3938.65 566
3939.24 611
3939.83 666
3940.43 562
3941.02 631
3941.61 684
3942.20 751
3942.80 712
3943.39 592
3943.98 675
3944.57 658
3945.17 712
3945.76 770
3946.35 650
3946.94 587
3947.54 566
3948.13 688
3948.72 567
3949.31 522
3949.91 708
3950.50 688
3951.09 654
3951.68 597
3952.28 559
3952.87 622
3953.46 575
3954.06 506
3954.65 602
3955.24 684
3955.84 652
3956.43 775
3957.02 746
3957.62 665
3958.21 663
3958.80 606
3959.40 599
3959.99 682
3960.58 713
3961.18 762
3961.77 692
3962.37 690
3962.96 811
3963.55 655
3964.15 573
3964.74 727
3965.33 754
3965.93 637
3966.52 662
3967.12 804
3967.71 679
3968.31 845
3968.90 764
3969.49 748
3970.09 720
3970.68 747
3971.28 775
3971.87 728
3972.47 704
3973.06 845
3973.65 879
3974.25 933
3974.84 864
3975.44 823
3976.03 856
3976.63 914
3977.22 1012
3977.82 933
3978.41 1032
3979.01 846
3979.60 836
3980.20 774
3980.79 779
3981.39 861
3981.98 846
3982.58 806
3983.17 927
3983.77 938
3984.36 857
3984.96 815
3985.56 811
3986.15 749
3986.75 790
3987.34 793
3987.94 760
3988.53 762
3989.13 912
3989.73 878
3990.32 848
3990.92 816
3991.51 791
3992.11 812
3992.71 737
3993.30 779
3993.90 702
3994.49 770
3995.09 772
3995.69 812
3996.28 812
3996.88 840
3997.47 826
3998.07 770
3998.67 801
3999.26 873
3999.86 896
4000.46 728
4001.05 701
4001.65 714
4002.25 663
4002.84 626
4003.44 599
4004.04 650
4004.63 666
4005.23 623
4005.83 656
4006.43 587
4007.02 704
4007.62 648
4008.22 710
4008.81 655
4009.41 658
4010.01 772
4010.61 654
4011.20 644
4011.80 745
4012.40 708
4013.00 698
4013.59 558
4014.19 705
4014.79 723
4015.39 676
4015.98 739
4016.58 746
4017.18 638
4017.78 662
4018.38 738
4018.97 682
4019.57 712
4020.17 623
4020.77 684
4021.37 791
4021.96 721
4022.56 646
4023.16 622
4023.76 612
4024.36 801
4024.96 813
4025.55 769
4026.15 694
4026.75 830
4027.35 901
4027.95 898
4028.55 934
4029.15 1002
4029.74 885
4030.34 785
4030.94 895
4031.54 826
4032.14 921
4032.74 875
4033.34 896
4033.94 854
4034.54 945
4035.14 954
4035.73 1020
4036.33 923
4036.93 831
4037.53 796
4038.13 819
4038.73 702
4039.33 657
4039.93 599
4040.53 649
4041.13 662
4041.73 628
4042.33 627
4042.93 672
4043.53 754
4044.13 622
4044.73 609
4045.33 698
4045.93 662
4046.53 592
4047.13 575
4047.73 612
4048.33 561
4048.93 557
4049.53 570
4050.13 587
4050.73 616
4051.33 602
4051.93 572
4052.53 693
4053.13 679
4053.73 628
4054.33 609
4054.93 702
4055.53 622
4056.13 630
4056.74 674
4057.34 622
4057.94 685
4058.54 725
4059.14 666
4059.74 681
4060.34 695
4060.94 695
4061.54 624
4062.14 658
4062.75 613
4063.35 630
4063.95 696
4064.55 781
4065.15 674
4065.75 627
4066.35 675
4066.96 620
4067.56 660
4068.16 652
4068.76 777
4069.36 682
4069.96 600
4070.57 538
4071.17 585
4071.77 642
4072.37 557
4072.97 630
4073.58 624
4074.18 638
4074.78 484
4075.38 537
4075.98 585
4076.59 537
4077.19 550
4077.79 700
4078.39 603
4079.00 569
4079.60 615
4080.20 603
4080.80 580
4081.41 613
4082.01 550
4082.61 626
4083.21 659
4083.82 588
4084.42 551
4085.02 553
4085.63 588
4086.23 631
4086.83 642
4087.43 440
4088.04 555
4088.64 556
4089.24 605
4089.85 615
4090.45 686
4091.05 659
4091.66 623
4092.26 677
4092.86 619
4093.47 663
4094.07 626
4094.67 688
4095.28 605
4095.88 606
4096.49 563
4097.09 598
4097.69 659
4098.30 657
4098.90 616
4099.50 543
4100.11 716
4100.71 589
4101.32 583
4101.92 662
4102.52 663
4103.13 716
4103.73 694
4104.34 664
4104.94 649
4105.55 703
4106.15 584
4106.76 669
4107.36 546
4107.96 587
4108.57 688
4109.17 758
4109.78 656
4110.38 594
4110.99 644
4111.59 675
4112.20 625
4112.80 581
4113.41 514
4114.01 484
4114.62 523
4115.22 501
4115.83 604
4116.43 544
4117.04 611
4117.64 554
4118.25 605
4118.85 611
4119.46 594
4120.06 603
4120.67 661
4121.28 561
4121.88 517
4122.49 543
4123.09 521
4123.70 486
4124.30 577
4124.91 569
4125.52 698
4126.12 624
4126.73 634
4127.33 684
4127.94 604
4128.55 530
4129.15 579
4129.76 595
4130.36 535
4130.97 539
4131.58 594
4132.18 639
4132.79 553
4133.40 555
4134.00 633
4134.61 629
4135.22 629
4135.82 602
4136.43 630
4137.04 675
4137.64 627
4138.25 650
4138.86 649
4139.46 577
4140.07 586
4140.68 656
4141.28 600
4141.89 627
4142.50 665
4143.11 615
4143.71 632
4144.32 730
4144.93 746
4145.53 809
4146.14 626
4146.75 599
4147.36 684
4147.96 614
4148.57 820
4149.18 668
4149.79 581
4150.39 626
4151.00 668
4151.61 558
4152.22 569
4152.83 553
4153.43 546
4154.04 595
4154.65 634
4155.26 636
4155.87 644
4156.47 688
4157.08 650
4157.69 601
4158.30 564
4158.91 624
4159.52 539
4160.12 582
4160.73 597
4161.34 697
4161.95 654
4162.56 575
4163.17 626
4163.77 603
4164.38 727
4164.99 730
4165.60 619
4166.21 517
4166.82 528
4167.43 664
4168.04 672
4168.65 692
4169.25 571
4169.86 619
4170.47 590
4171.08 549
4171.69 589
4172.30 532
4172.91 526
4173.52 568
4174.13 572
4174.74 661
4175.35 623
4175.96 584
4176.57 585
4177.18 561
4177.79 560
4178.40 590
4179.01 614
4179.62 648
4180.23 630
4180.84 570
4181.45 688
4182.06 619
4182.67 677
4183.28 569
4183.89 566
4184.50 599
4185.11 586
4185.72 622
4186.33 696
4186.94 595
4187.55 515
4188.16 610
4188.77 569
4189.38 691
4189.99 661
4190.60 575
4191.21 618
4191.82 661
4192.43 627
4193.04 687
4193.65 666
4194.26 701
4194.88 679
4195.49 805
4196.10 668
4196.71 714
4197.32 635
4197.93 634
4198.54 655
4199.15 675
4199.76 573
4200.38 636
4200.99 538
4201.60 503
4202.21 547
4202.82 608
4203.43 602
4204.05 630
4204.66 633
4205.27 567
4205.88 609
4206.49 611
4207.10 614
4207.72 613
4208.33 557
4208.94 660
4209.55 648
4210.16 643
4210.78 578
4211.39 564
4212.00 592
4212.61 583
4213.22 557
4213.84 650
4214.45 663
4215.06 590
4215.67 582
4216.29 711
4216.90 713
4217.51 662
4218.12 646
4218.74 649
4219.35 677
4219.96 707
4220.58 592
4221.19 680
4221.80 563
4222.41 613
4223.03 721
4223.64 719
4224.25 642
4224.87 725
4225.48 720
4226.09 685
4226.71 654
4227.32 682
4227.93 720
4228.55 686
4229.16 738
4229.77 721
4230.39 744
4231.00 682
4231.61 734
4232.23 863
4232.84 894
4233.45 853
4234.07 879
4234.68 932
4235.30 1002
4235.91 1019
4236.52 977
4237.14 919
4237.75 934
4238.37 1019
4238.98 921
4239.59 906
4240.21 780
4240.82 660
4241.44 662
4242.05 616
4242.67 601
4243.28 601
4243.90 627
4244.51 606
4245.12 652
4245.74 644
4246.35 569
4246.97 696
4247.58 696
4248.20 590
4248.81 675
4249.43 727
4250.04 646
4250.66 716
4251.27 658
4251.89 596
4252.50 590
4253.12 574
4253.73 631
4254.35 623
4254.96 603
4255.58 612
4256.19 654
4256.81 687
4257.43 666
4258.04 653
4258.66 632
4259.27 662
4259.89 575
4260.50 647
4261.12 645
4261.73 607
4262.35 709
4262.97 650
4263.58 682
4264.20 719
4264.81 656
4265.43 681
4266.05 659
4266.66 671
4267.28 778
4267.90 755
4268.51 719
4269.13 712
4269.74 749
4270.36 639
4270.98 678
4271.59 615
4272.21 620
4272.83 675
4273.44 658
4274.06 675
4274.68 617
4275.29 663
4275.91 702
4276.53 724
4277.14 687
4277.76 720
4278.38 717
4279.00 686
4279.61 615
4280.23 547
4280.85 567
4281.46 580
4282.08 626
4282.70 685
4283.32 640
4283.93 639
4284.55 583
4285.17 708
4285.79 702
4286.40 680
4287.02 688
4287.64 753
4288.26 632
4288.87 690
4289.49 684
4290.11 632
4290.73 641
4291.35 671
4291.96 693
4292.58 718
4293.20 733
4293.82 561
4294.44 593
4295.05 647
4295.67 733
4296.29 671
4296.91 712
4297.53 713
4298.15 570
4298.76 556
4299.38 551
4300.00 665
4300.62 704
4301.24 699
4301.86 714
4302.48 665
4303.09 680
4303.71 635
4304.33 587
4304.95 604
4305.57 699
4306.19 675
4306.81 679
4307.43 688
4308.05 692
4308.67 587
4309.28 595
4309.90 698
4310.52 638
4311.14 686
4311.76 703
4312.38 744
4313.00 687
4313.62 652
4314.24 591
4314.86 647
4315.48 622
4316.10 587
4316.72 649
4317.34 675
4317.96 668
4318.58 697
4319.20 664
4319.82 672
4320.44 638
4321.06 696
4321.68 714
4322.30 668
4322.92 667
4323.54 731
4324.16 686
4324.78 779
4325.40 736
4326.02 824
4326.64 861
4327.26 812
4327.88 802
4328.50 866
4329.12 729
4329.74 822
4330.36 875
4330.99 892
4331.61 988
4332.23 1071
4332.85 949
4333.47 879
4334.09 901
4334.71 907
4335.33 1150
4335.95 1185
4336.57 1194
4337.20 1280
4337.82 1415
4338.44 1535
4339.06 1489
4339.68 1326
4340.30 1432
4340.92 1341
4341.55 1445
4342.17 1323
4342.79 1387
4343.41 1575
4344.03 1643
4344.65 1643
4345.28 1788
4345.90 2025
4346.52 2197
4347.14 2287
4347.76 2566
4348.39 2232
4349.01 2166
4349.63 2333
4350.25 2127
4350.87 2034
4351.50 1755
4352.12 1224
4352.74 1288
4353.36 1173
4353.99 1125
4354.61 1124
4355.23 1010
4355.85 928
4356.48 878
4357.10 916
4357.72 1000
4358.34 950
4358.97 915
4359.59 994
4360.21 908
4360.84 943
4361.46 869
4362.08 890
4362.70 890
4363.33 960
4363.95 903
4364.57 866
4365.20 840
4365.82 795
4366.44 803
4367.07 868
4367.69 726
4368.31 740
4368.94 761
4369.56 788
4370.19 765
4370.81 771
4371.43 820
4372.06 781
4372.68 708
4373.30 695
4373.93 754
4374.55 701
4375.18 682
4375.80 691
4376.42 698
4377.05 670
4377.67 707
4378.30 642
4378.92 736
4379.54 724
4380.17 765
4380.79 957
4381.42 1004
4382.04 770
4382.67 783
4383.29 796
4383.92 841
4384.54 813
4385.16 833
4385.79 776
4386.41 711
4387.04 731
4387.66 652
4388.29 688
4388.91 689
4389.54 739
4390.16 596
4390.79 662
4391.41 667
4392.04 626
4392.66 640
4393.29 810
4393.91 713
4394.54 641
4395.17 705
4395.79 589
4396.42 673
4397.04 658
4397.67 686
4398.29 664
4398.92 659
4399.54 757
4400.17 706
4400.80 704
4401.42 654
4402.05 729
4402.67 658
4403.30 645
4403.93 658
4404.55 630
4405.18 697
4405.80 649
4406.43 703
4407.06 693
4407.68 593
4408.31 724
4408.93 714
4409.56 742
4410.19 665
4410.81 662
4411.44 726
4412.07 705
4412.69 708
4413.32 619
4413.95 664
4414.57 671
4415.20 641
4415.83 623
4416.45 741
4417.08 780
4417.71 700
4418.34 684
4418.96 654
4419.59 643
4420.22 642
4420.84 654
4421.47 587
4422.10 563
4422.73 574
4423.35 586
4423.98 644
4424.61 684
4425.24 637
4425.86 607
4426.49 601
4427.12 574
4427.75 601
4428.37 673
4429.00 695
4429.63 653
4430.26 610
4430.89 667
4431.51 611
4432.14 576
4432.77 691
4433.40 719
4434.03 660
4434.65 654
4435.28 684
4435.91 792
4436.54 651
4437.17 685
4437.80 774
4438.42 788
4439.05 726
4439.68 747
4440.31 620
4440.94 621
4441.57 598
4442.20 566
4442.82 722
4443.45 723
4444.08 705
4444.71 665
4445.34 664
4445.97 726
4446.60 573
4447.23 618
4447.86 690
4448.48 679
4449.11 737
4449.74 713
4450.37 766
4451.00 730
4451.63 665
4452.26 667
4452.89 735
4453.52 760
4454.15 639
4454.78 835
4455.41 963
4456.04 848
4456.67 763
4457.30 743
4457.93 777
4458.56 787
4459.19 718
4459.82 662
4460.45 700
4461.08 753
4461.71 629
4462.34 738
4462.97 697
4463.60 637
4464.23 702
4464.86 600
4465.49 622
4466.12 593
4466.75 598
4467.38 631
4468.01 588
4468.64 628
4469.27 638
4469.90 624
4470.53 618
4471.16 635
4471.80 628
4472.43 702
4473.06 640
4473.69 574
4474.32 568
4474.95 633
4475.58 656
4476.21 617
4476.84 724
4477.47 692
4478.11 709
4478.74 740
4479.37 770
4480.00 773
4480.63 829
4481.26 649
4481.89 604
4482.53 704
4483.16 630
4483.79 598
4484.42 714
4485.05 666
4485.68 632
4486.32 684
4486.95 641
4487.58 636
4488.21 771
4488.84 648
4489.48 707
4490.11 756
4490.74 721
4491.37 686
4492.00 774
4492.64 715
4493.27 597
4493.90 647
4494.53 649
4495.17 666
4495.80 753
4496.43 713
4497.06 669
4497.70 746
4498.33 733
4498.96 877
4499.60 836
4500.23 899
4500.86 885
4501.49 962
4502.13 934
4502.76 929
4503.39 972
4504.03 1034
4504.66 1006
4505.29 972
4505.93 953
4506.56 820
4507.19 797
4507.83 727
4508.46 729
4509.09 712
4509.73 676
4510.36 718
4510.99 745
4511.63 647
4512.26 686
4512.89 668
4513.53 748
4514.16 815
4514.80 741
4515.43 707
4516.06 667
4516.70 613
4517.33 611
4517.96 644
4518.60 665
4519.23 604
4519.87 686
4520.50 625
4521.14 657
4521.77 688
4522.40 644
4523.04 599
4523.67 649
4524.31 654
4524.94 724
4525.58 677
4526.21 608
4526.85 690
4527.48 808
4528.12 789
4528.75 651
4529.39 803
4530.02 800
4530.66 672
4531.29 759
4531.93 845
4532.56 881
4533.20 733
4533.83 712
4534.47 799
4535.10 846
4535.74 931
4536.37 830
4537.01 739
4537.64 776
4538.28 847
4538.91 716
4539.55 746
4540.19 762
4540.82 727
4541.46 681
4542.09 644
4542.73 595
4543.36 645
4544.00 631
4544.64 569
4545.27 538
4545.91 628
4546.54 614
4547.18 563
4547.82 559
4548.45 608
4549.09 593
4549.73 552
4550.36 629
4551.00 578
4551.63 631
4552.27 693
4552.91 628
4553.54 610
4554.18 595
4554.82 628
4555.45 586
4556.09 626
4556.73 689
4557.36 657
4558.00 628
4558.64 582
4559.27 570
4559.91 563
4560.55 682
4561.19 597
4561.82 602
4562.46 551
4563.10 586
4563.73 643
4564.37 551
4565.01 577
4565.65 545
4566.28 579
4566.92 595
4567.56 707
4568.20 580
4568.83 568
4569.47 570
4570.11 584
4570.75 546
4571.39 578
4572.02 660
4572.66 657
4573.30 645
4573.94 624
4574.58 605
4575.21 636
4575.85 588
4576.49 635
4577.13 586
4577.77 655
4578.40 618
4579.04 624
4579.68 540
4580.32 601
4580.96 661
4581.60 662
4582.24 587
4582.87 631
4583.51 717
4584.15 698
4584.79 705
4585.43 631
4586.07 711
4586.71 669
4587.35 758
4587.98 711
4588.62 665
4589.26 784
4589.90 805
4590.54 823
4591.18 1083
4591.82 1102
4592.46 974
4593.10 1095
4593.74 1179
4594.38 924
4595.02 913
4595.66 855
4596.29 837
4596.93 834
4597.57 706
4598.21 767
4598.85 698
4599.49 722
4600.13 723
4600.77 623
4601.41 649
4602.05 732
4602.69 698
4603.33 668
4603.97 750
4604.61 747
4605.25 634
4605.89 631
4606.53 650
4607.17 738
4607.81 728
4608.45 611
4609.10 657
4609.74 581
4610.38 628
4611.02 618
4611.66 651
4612.30 656
4612.94 657
4613.58 696
4614.22 683
4614.86 698
4615.50 596
4616.14 729
4616.78 683
4617.42 670
4618.07 623
4618.71 627
4619.35 587
4619.99 615
4620.63 555
4621.27 551
4621.91 476
4622.55 571
4623.20 610
4623.84 583
4624.48 622
4625.12 564
4625.76 584
4626.40 592
4627.05 595
4627.69 567
4628.33 576
4628.97 615
4629.61 563
4630.25 585
4630.90 573
4631.54 680
4632.18 638
4632.82 553
4633.46 653
4634.11 715
4634.75 617
4635.39 714
4636.03 714
4636.68 684
4637.32 663
4637.96 677
4638.60 672
4639.25 707
4639.89 637
4640.53 674
4641.17 590
4641.82 560
4642.46 600
4643.10 590
4643.75 563
4644.39 590
4645.03 557
4645.67 652
4646.32 652
4646.96 614
4647.60 664
4648.25 659
4648.89 654
4649.53 633
4650.18 607
4650.82 581
4651.46 705
4652.11 642
4652.75 583
4653.39 591
4654.04 614
4654.68 574
4655.32 569
4655.97 546
4656.61 649
4657.26 598
4657.90 589
4658.54 629
4659.19 615
4659.83 553
4660.47 615
4661.12 619
4661.76 660
4662.41 596
4663.05 549
4663.70 513
4664.34 585
4664.98 574
4665.63 509
4666.27 598
4666.92 590
4667.56 544
4668.21 524
4668.85 573
4669.50 629
4670.14 551
4670.78 546
4671.43 600
4672.07 525
4672.72 513
4673.36 578
4674.01 566
4674.65 627
4675.30 670
4675.94 635
4676.59 604
4677.23 623
4677.88 627
4678.52 629
4679.17 664
4679.82 697
4680.46 735
4681.11 768
4681.75 788
4682.40 745
4683.04 703
4683.69 690
4684.33 757
4684.98 686
4685.63 698
4686.27 760
4686.92 719
4687.56 614
4688.21 676
4688.85 735
4689.50 763
4690.15 656
4690.79 661
4691.44 672
4692.09 661
4692.73 673
4693.38 647
4694.02 700
4694.67 772
4695.32 757
4695.96 771
4696.61 825
4697.26 865
4697.90 798
4698.55 905
4699.20 943
4699.84 898
4700.49 919
4701.14 850
4701.78 870
4702.43 991
4703.08 791
4703.72 825
4704.37 742
4705.02 756
4705.67 763
4706.31 709
4706.96 737
4707.61 716
4708.25 741
4708.90 707
4709.55 770
4710.20 678
4710.84 752
4711.49 669
4712.14 728
4712.79 667
4713.43 734
4714.08 603
4714.73 681
4715.38 691
4716.03 656
4716.67 692
4717.32 609
4717.97 593
4718.62 535
4719.27 555
4719.91 489
4720.56 562
4721.21 613
4721.86 675
4722.51 757
4723.15 688
4723.80 720
4724.45 749
4725.10 671
4725.75 766
4726.40 703
4727.05 648
4727.69 624
4728.34 662
4728.99 678
4729.64 622
4730.29 725
4730.94 755
4731.59 753
4732.24 706
4732.89 615
4733.53 593
4734.18 653
4734.83 691
4735.48 626
4736.13 761
4736.78 767
4737.43 647
4738.08 644
4738.73 749
4739.38 687
4740.03 670
4740.68 677
4741.33 701
4741.98 756
4742.63 741
4743.28 641
4743.92 725
4744.57 743
4745.22 708
4745.87 652
4746.52 739
4747.17 820
4747.82 789
4748.47 736
4749.12 770
4749.77 955
4750.42 897
4751.08 898
4751.73 989
4752.38 1015
4753.03 967
4753.68 1098
4754.33 1099
4754.98 1105
4755.63 1059
4756.28 980
4756.93 963
4757.58 940
4758.23 848
4758.88 867
4759.53 744
4760.18 789
4760.83 736
4761.49 718
4762.14 721
4762.79 704
4763.44 619
4764.09 598
4764.74 661
4765.39 671
4766.04 749
4766.69 615
4767.35 622
4768.00 604
4768.65 687
4769.30 694
4769.95 661
4770.60 666
4771.25 715
4771.91 692
4772.56 626
4773.21 661
4773.86 619
4774.51 771
4775.17 694
4775.82 609
4776.47 606
4777.12 646
4777.77 732
4778.43 616
4779.08 624
4779.73 692
4780.38 637
4781.03 609
4781.69 674
4782.34 688
4782.99 675
4783.64 641
4784.30 676
4784.95 665
4785.60 675
4786.25 653
4786.91 695
4787.56 765
4788.21 754
4788.87 847
4789.52 792
4790.17 707
4790.82 824
4791.48 889
4792.13 791
4792.78 734
4793.44 882
4794.09 965
4794.74 866
4795.40 878
4796.05 726
4796.70 717
4797.36 728
4798.01 761
4798.66 691
4799.32 700
4799.97 782
4800.62 708
4801.28 725
4801.93 690
4802.59 686
4803.24 719
4803.89 670
4804.55 684
4805.20 640
4805.85 594
4806.51 661
4807.16 662
4807.82 667
4808.47 681
4809.13 756
4809.78 721
4810.43 699
4811.09 602
4811.74 617
4812.40 651
4813.05 722
4813.71 710
4814.36 703
4815.02 639
4815.67 733
4816.32 672
4816.98 676
4817.63 823
4818.29 847
4818.94 762
4819.60 806
4820.25 781
4820.91 807
4821.56 831
4822.22 832
4822.87 807
4823.53 851
4824.18 804
4824.84 814
4825.50 820
4826.15 761
4826.81 905
4827.46 852
4828.12 867
4828.77 872
4829.43 908
4830.08 959
4830.74 965
4831.40 940
4832.05 931
4832.71 891
4833.36 896
4834.02 1002
4834.67 943
4835.33 978
4835.99 1150
4836.64 994
4837.30 1041
4837.95 982
4838.61 1063
4839.27 1070
4839.92 1156
4840.58 1130
4841.24 1197
4841.89 1276
4842.55 1146
4843.21 1203
4843.86 1108
4844.52 1130
4845.18 1346
4845.83 1272
4846.49 1290
4847.15 1375
4847.80 1445
4848.46 1507
4849.12 1599
4849.77 1621
4850.43 1709
4851.09 1679
4851.74 1641
4852.40 1805
4853.06 1711
4853.72 1733
4854.37 1652
4855.03 1667
4855.69 1742
4856.35 1828
4857.00 1916
4857.66 1928
4858.32 1981
4858.98 1901
4859.63 1863
4860.29 1869
4860.95 1817
4861.61 1945
4862.26 1738
4862.92 1554
4863.58 1779
4864.24 1647
4864.90 1686
4865.55 1573
4866.21 1583
4866.87 1609
4867.53 1639
4868.19 1543
4868.85 1552
4869.50 1546
4870.16 1586
4870.82 1479
4871.48 1389
4872.14 1334
4872.80 1214
4873.45 1082
4874.11 1327
4874.77 1162
4875.43 1328
4876.09 1328
4876.75 1272
4877.41 1238
4878.07 1293
4878.72 1378
4879.38 1285
4880.04 1267
4880.70 1175
4881.36 1331
4882.02 1236
4882.68 1169
4883.34 1136
4884.00 1047
4884.66 1037
4885.32 904
4885.98 1013
4886.64 1021
4887.29 1067
4887.95 1067
4888.61 1012
4889.27 1089
4889.93 1054
4890.59 1060
4891.25 1056
4891.91 1226
4892.57 1268
4893.23 1075
4893.89 1099
4894.55 1174
4895.21 1078
4895.87 1070
4896.53 1057
4897.19 1005
4897.85 995
4898.51 977
4899.17 1019
4899.83 980
4900.49 1036
4901.16 931
4901.82 851
4902.48 963
4903.14 888
4903.80 875
4904.46 984
4905.12 834
4905.78 829
4906.44 798
4907.10 770
4907.76 824
4908.42 798
4909.08 816
4909.74 860
4910.41 772
4911.07 714
4911.73 708
4912.39 827
4913.05 952
4913.71 829
4914.37 771
4915.03 748
4915.70 769
4916.36 778
4917.02 797
4917.68 822
4918.34 742
4919.00 716
4919.67 768
4920.33 783
4920.99 697
4921.65 750
4922.31 840
4922.97 682
4923.64 700
4924.30 709
4924.96 647
4925.62 653
4926.29 687
4926.95 685
4927.61 652
4928.27 669
4928.93 616
4929.60 685
4930.26 683
4930.92 642
4931.58 680
4932.25 599
4932.91 706
4933.57 688
4934.23 805
4934.90 759
4935.56 751
4936.22 585
4936.89 653
4937.55 683
4938.21 690
4938.87 711
4939.54 748
4940.20 778
4940.86 763
4941.53 696
4942.19 681
4942.85 642
4943.52 668
4944.18 703
4944.84 766
4945.51 690
4946.17 709
4946.83 750
4947.50 621
4948.16 668
4948.82 676
4949.49 654
4950.15 728
4950.82 634
4951.48 625
4952.14 623
4952.81 592
4953.47 573
4954.14 596
4954.80 597
4955.46 613
4956.13 628
4956.79 577
4957.46 576
4958.12 636
4958.79 664
4959.45 671
4960.11 684
4960.78 688
4961.44 756
4962.11 685
4962.77 756
4963.44 753
4964.10 731
4964.77 753
4965.43 719
4966.10 747
4966.76 686
4967.43 694
4968.09 763
4968.76 784
4969.42 823
4970.09 719
4970.75 587
4971.42 661
4972.08 667
4972.75 692
4973.41 758
4974.08 745
4974.74 674
4975.41 734
4976.07 671
4976.74 686
4977.40 720
4978.07 702
4978.74 649
4979.40 714
4980.07 622
4980.73 557
4981.40 661
4982.06 703
4982.73 688
4983.40 658
4984.06 782
4984.73 778
4985.39 614
4986.06 653
4986.73 646
4987.39 641
4988.06 776
4988.73 810
4989.39 746
4990.06 865
4990.73 740
4991.39 754
4992.06 796
4992.73 757
4993.39 848
4994.06 716
4994.73 641
4995.39 727
4996.06 727
4996.73 659
4997.39 649
4998.06 688
4998.73 664
4999.39 585
5000.06 600
5000.73 620
5001.39 553
5002.06 630
5002.73 632
5003.40 625
5004.06 587
5004.73 615
5005.40 606
5006.07 527
5006.73 612
5007.40 637
5008.07 635
5008.74 654
5009.40 624
5010.07 635
5010.74 613
5011.41 646
5012.08 585
5012.74 639
5013.41 613
5014.08 673
5014.75 693
5015.42 649
5016.08 593
5016.75 628
5017.42 560
5018.09 652
5018.76 607
5019.43 573
5020.09 640
5020.76 636
5021.43 601
5022.10 643
5022.77 704
5023.44 606
5024.11 615
5024.77 659
5025.44 654
5026.11 692
5026.78 780
5027.45 648
5028.12 614
5028.79 621
5029.46 558
5030.13 626
5030.80 688
5031.46 677
5032.13 653
5032.80 637
5033.47 630
5034.14 653
5034.81 700
5035.48 657
5036.15 585
5036.82 626
5037.49 604
5038.16 649
5038.83 630
5039.50 635
5040.17 557
5040.84 593
5041.51 525
5042.18 518
5042.85 581
5043.52 610
5044.19 625
5044.86 597
5045.53 630
5046.20 614
5046.87 678
5047.54 644
5048.21 666
5048.88 493
5049.55 538
5050.22 548
5050.89 653
5051.56 609
5052.23 585
5052.90 567
5053.57 593
5054.24 619
5054.91 560
5055.58 607
5056.26 637
5056.93 499
5057.60 573
5058.27 559
5058.94 633
5059.61 585
5060.28 589
5060.95 593
5061.62 541
5062.30 551
5062.97 533
5063.64 547
5064.31 566
5064.98 557
5065.65 596
5066.32 609
5067.00 536
5067.67 562
5068.34 580
5069.01 526
5069.68 554
5070.35 555
5071.03 592
5071.70 576
5072.37 562
5073.04 559
5073.71 564
5074.39 595
5075.06 606
5075.73 595
5076.40 581
5077.07 787
5077.75 615
5078.42 662
5079.09 684
5079.76 690
5080.44 754
5081.11 694
5081.78 698
5082.45 674
5083.13 710
5083.80 621
5084.47 671
5085.14 675
5085.82 654
5086.49 625
5087.16 635
5087.84 662
5088.51 636
5089.18 602
5089.85 699
5090.53 762
5091.20 718
5091.87 826
5092.55 749
5093.22 805
5093.89 732
5094.57 728
5095.24 669
5095.91 601
5096.59 735
5097.26 745
5097.93 734
5098.61 619
5099.28 725
5099.96 733
5100.63 629
5101.30 709
5101.98 603
5102.65 633
5103.33 645
5104.00 600
5104.67 609
5105.35 591
5106.02 650
5106.70 563
5107.37 557
5108.04 571
5108.72 572
5109.39 633
5110.07 595
5110.74 640
5111.42 574
5112.09 547
5112.77 557
5113.44 653
5114.11 594
5114.79 494
5115.46 523
5116.14 592
5116.81 605
5117.49 539
5118.16 647
5118.84 565
5119.51 601
5120.19 719
5120.86 669
5121.54 618
5122.21 581
5122.89 630
5123.56 562
5124.24 613
5124.92 565
5125.59 590
5126.27 589
5126.94 643
5127.62 692
5128.29 668
5128.97 644
5129.64 623
5130.32 622
5131.00 685
5131.67 637
5132.35 640
5133.02 621
5133.70 613
5134.38 582
5135.05 541
5135.73 595
5136.40 564
5137.08 643
5137.76 601
5138.43 562
5139.11 522
5139.79 522
5140.46 583
5141.14 609
5141.81 596
5142.49 649
5143.17 598
5143.84 629
5144.52 598
5145.20 556
5145.87 567
5146.55 536
5147.23 531
5147.91 542
5148.58 583
5149.26 580
5149.94 616
5150.61 583
5151.29 513
5151.97 576
5152.64 661
5153.32 506
5154.00 479
5154.68 458
5155.35 496
5156.03 468
5156.71 495
5157.39 527
5158.06 488
5158.74 556
5159.42 522
5160.10 455
5160.77 565
5161.45 528
5162.13 508
5162.81 585
5163.49 611
5164.16 632
5164.84 596
5165.52 609
5166.20 534
5166.88 586
5167.55 649
5168.23 613
5168.91 537
5169.59 590
5170.27 540
5170.95 594
5171.62 561
5172.30 557
5172.98 552
5173.66 523
5174.34 541
5175.02 532
5175.70 546
5176.38 603
5177.05 580
5177.73 630
5178.41 608
5179.09 577
5179.77 667
5180.45 668
5181.13 640
5181.81 632
5182.49 637
5183.17 662
5183.84 631
5184.52 625
5185.20 534
5185.88 524
5186.56 554
5187.24 447
5187.92 541
5188.60 597
5189.28 566
5189.96 513
5190.64 537
5191.32 618
5192.00 593
5192.68 556
5193.36 493
5194.04 489
5194.72 519
5195.40 588
5196.08 557
5196.76 538
5197.44 481
5198.12 549
5198.80 534
5199.48 556
5200.16 553
5200.84 547
5201.52 555
5202.20 611
5202.88 583
5203.56 483
5204.24 547
5204.92 534
5205.60 499
5206.29 545
5206.97 554
5207.65 534
5208.33 578
5209.01 498
5209.69 509
5210.37 554
5211.05 538
5211.73 557
5212.41 583
5213.10 544
5213.78 588
5214.46 545
5215.14 488
5215.82 549
5216.50 528
5217.18 579
5217.86 539
5218.55 600
5219.23 529
5219.91 643
5220.59 649
5221.27 569
5221.95 503
5222.64 612
5223.32 470
5224.00 536
5224.68 628
5225.36 581
5226.05 563
5226.73 563
5227.41 581
5228.09 502
5228.77 458
5229.46 509
5230.14 500
5230.82 533
5231.50 571
5232.19 525
5232.87 562
5233.55 592
5234.23 587
5234.92 547
5235.60 478
5236.28 530
5236.96 556
5237.65 532
5238.33 521
5239.01 541
5239.70 569
5240.38 531
5241.06 480
5241.75 535
5242.43 475
5243.11 568
5243.79 530
5244.48 505
5245.16 528
5245.84 510
5246.53 583
5247.21 457
5247.89 510
5248.58 548
5249.26 558
5249.95 618
5250.63 620
5251.31 557
5252.00 532
5252.68 563
5253.36 579
5254.05 573
5254.73 507
5255.42 497
5256.10 587
5256.78 430
5257.47 535
5258.15 531
5258.84 491
5259.52 560
5260.20 568
5260.89 508
5261.57 571
5262.26 663
5262.94 535
5263.63 583
5264.31 538
5265.00 570
5265.68 592
5266.37 541
5267.05 553
5267.73 562
5268.42 628
5269.10 622
5269.79 627
5270.47 646
5271.16 672
5271.84 623
5272.53 548
5273.21 526
5273.90 580
5274.58 536
5275.27 572
5275.95 628
5276.64 567
5277.33 533
5278.01 526
5278.70 576
5279.38 561
5280.07 557
5280.75 571
5281.44 550
5282.12 569
5282.81 625
5283.50 563
5284.18 616
5284.87 597
5285.55 599
5286.24 585
5286.93 538
5287.61 533
5288.30 517
5288.98 600
5289.67 570
5290.36 554
5291.04 586
5291.73 631
5292.42 636
5293.10 571
5293.79 625
5294.47 565
5295.16 562
5295.85 474
5296.53 553
5297.22 638
5297.91 551
5298.59 606
5299.28 637
5299.97 653
5300.65 643
5301.34 654
5302.03 616
5302.72 663
5303.40 728
5304.09 669
5304.78 751
5305.46 645
5306.15 672
5306.84 682
5307.53 581
5308.21 538
5308.90 631
5309.59 690
5310.28 748
5310.96 692
5311.65 841
5312.34 771
5313.03 714
5313.71 707
5314.40 653
5315.09 629
5315.78 629
5316.47 629
5317.15 538
5317.84 552
5318.53 525
5319.22 738
5319.91 656
5320.59 599
5321.28 640
5321.97 583
5322.66 706
5323.35 655
5324.04 734
5324.72 661
5325.41 648
5326.10 491
5326.79 504
5327.48 662
5328.17 607
5328.86 544
5329.54 533
5330.23 529
5330.92 553
5331.61 593
5332.30 557
5332.99 571
5333.68 519
5334.37 535
5335.06 658
5335.75 664
5336.43 570
5337.12 520
5337.81 569
5338.50 615
5339.19 603
5339.88 586
5340.57 540
5341.26 515
5341.95 515
5342.64 495
5343.33 529
5344.02 544
5344.71 625
5345.40 510
5346.09 500
5346.78 524
5347.47 541
5348.16 562
5348.85 574
5349.54 623
5350.23 737
5350.92 684
5351.61 507
5352.30 565
5352.99 557
5353.68 598
5354.37 523
5355.06 478
5355.75 569
5356.44 504
5357.13 509
5357.82 560
5358.51 633
5359.20 511
5359.89 548
5360.58 529
5361.28 527
5361.97 529
5362.66 496
5363.35 567
5364.04 563
5364.73 596
5365.42 653
5366.11 511
5366.80 610
5367.50 626
5368.19 573
5368.88 533
5369.57 546
5370.26 520
5370.95 529
5371.64 501
5372.33 496
5373.03 562
5373.72 597
5374.41 505
5375.10 487
5375.79 501
5376.48 570
5377.18 581
5377.87 588
5378.56 547
5379.25 544
5379.94 545
5380.64 515
5381.33 576
5382.02 562
5382.71 487
5383.41 443
5384.10 530
5384.79 583
5385.48 629
5386.17 583
5386.87 607
5387.56 658
5388.25 587
5388.94 524
5389.64 598
5390.33 550
5391.02 592
5391.72 665
5392.41 611
5393.10 692
5393.79 650
5394.49 591
5395.18 520
5395.87 607
5396.57 632
5397.26 563
5397.95 590
5398.65 564
5399.34 473
5400.03 479
5400.73 502
5401.42 503
5402.11 529
5402.81 592
5403.50 467
5404.19 509
5404.89 500
5405.58 464
5406.27 527
5406.97 630
5407.66 604
5408.36 570
5409.05 610
5409.74 613
5410.44 529
5411.13 574
5411.83 615
5412.52 681
5413.21 751
5413.91 520
5414.60 578
5415.30 549
5415.99 556
5416.69 572
5417.38 534
5418.07 628
5418.77 557
5419.46 558
5420.16 574
5420.85 560
5421.55 596
5422.24 674
5422.94 602
5423.63 632
5424.33 562
5425.02 571
5425.72 548
5426.41 560
5427.11 527
5427.80 599
5428.50 537
5429.19 569
5429.89 585
5430.58 628
5431.28 615
5431.97 601
5432.67 609
5433.36 611
5434.06 599
5434.75 652
5435.45 704
5436.15 650
5436.84 703
5437.54 700
5438.23 691
5438.93 796
5439.62 730
5440.32 638
5441.02 674
5441.71 747
5442.41 760
5443.10 685
5443.80 658
5444.50 737
5445.19 663
5445.89 706
5446.59 763
5447.28 829
5447.98 728
5448.68 771
5449.37 787
5450.07 838
5450.76 811
5451.46 820
5452.16 907
5452.85 805
5453.55 737
5454.25 810
5454.94 633
5455.64 654
5456.34 671
5457.04 657
5457.73 722
5458.43 787
5459.13 732
5459.82 850
5460.52 772
5461.22 762
5461.92 793
5462.61 835
5463.31 815
5464.01 775
5464.71 806
5465.40 830
5466.10 751
5466.80 900
5467.50 814
5468.19 768
5468.89 871
5469.59 976
5470.29 876
5470.98 798
5471.68 886
5472.38 973
5473.08 892
5473.78 965
5474.47 918
5475.17 850
5475.87 1011
5476.57 1035
5477.27 1081
5477.97 1096
5478.66 1135
5479.36 1219
5480.06 1470
5480.76 1614
5481.46 1739
5482.16 1758
5482.85 1688
5483.55 1604
5484.25 1447
5484.95 1432
5485.65 1310
5486.35 1307
5487.05 1199
5487.75 1286
5488.45 1133
5489.14 1156
5489.84 1118
5490.54 1061
5491.24 1083
5491.94 1104
5492.64 1079
5493.34 1128
5494.04 1330
5494.74 1290
5495.44 1315
5496.14 1392
5496.84 1456
5497.54 1608
5498.24 1770
5498.94 1870
5499.63 2012
5500.33 2190
5501.03 2271
5501.73 2636
5502.43 2712
5503.13 2899
5503.83 2593
5504.53 2342
5505.23 2171
5505.93 1997
5506.63 1815
5507.33 1574
5508.03 1429
5508.73 1294
5509.44 1321
5510.14 1219
5510.84 1012
5511.54 1066
5512.24 1132
5512.94 1047
5513.64 1034
5514.34 1030
5515.04 1016
5515.74 1084
5516.44 1052
5517.14 1025
5517.84 922
5518.54 924
5519.24 959
5519.95 860
5520.65 854
5521.35 748
5522.05 799
5522.75 812
5523.45 763
5524.15 786
5524.85 745
5525.55 751
5526.26 787
5526.96 780
5527.66 773
5528.36 808
5529.06 771
5529.76 717
5530.47 713
5531.17 719
5531.87 767
5532.57 768
5533.27 731
5533.97 598
5534.68 686
5535.38 729
5536.08 740
5536.78 678
5537.48 551
5538.19 649
5538.89 715
5539.59 650
5540.29 695
5541.00 645
5541.70 713
5542.40 726
5543.10 661
5543.81 641
5544.51 549
5545.21 590
5545.91 545
5546.62 599
5547.32 645
5548.02 618
5548.72 623
5549.43 527
5550.13 592
5550.83 707
5551.54 659
5552.24 723
5552.94 676
5553.64 670
5554.35 660
5555.05 640
5555.75 599
5556.46 669
5557.16 712
5557.86 678
5558.57 659
5559.27 556
5559.97 643
5560.68 645
5561.38 651
5562.09 614
5562.79 623
5563.49 596
5564.20 612
5564.90 581
5565.60 622
5566.31 629
5567.01 713
5567.72 539
5568.42 612
5569.12 576
5569.83 595
5570.53 652
5571.24 649
5571.94 765
5572.65 628
5573.35 656
5574.05 657
5574.76 583
5575.46 638
5576.17 674
5576.87 689
5577.58 632
5578.28 613
5578.99 673
5579.69 603
5580.40 638
5581.10 590
5581.81 560
5582.51 595
5583.22 592
5583.92 648
5584.63 513
5585.33 576
5586.04 609
5586.74 491
5587.45 480
5588.15 554
5588.86 608
5589.56 610
5590.27 560
5590.97 495
5591.68 637
5592.39 667
5593.09 598
5593.80 559
5594.50 597
5595.21 578
5595.91 548
5596.62 514
5597.33 495
5598.03 506
5598.74 482
5599.44 551
5600.15 486
5600.86 508
5601.56 581
5602.27 586
5602.97 586
5603.68 568
5604.39 594
5605.09 670
5605.80 600
5606.51 574
5607.21 555
5607.92 554
5608.63 597
5609.33 552
5610.04 524
5610.75 530
5611.45 519
5612.16 489
5612.87 633
5613.57 552
5614.28 472
5614.99 509
5615.69 491
5616.40 534
5617.11 549
5617.82 506
5618.52 586
5619.23 574
5619.94 506
5620.64 533
5621.35 604
5622.06 555
5622.77 501
5623.47 560
5624.18 481
5624.89 519
5625.60 521
5626.30 605
5627.01 579
5627.72 532
5628.43 522
5629.14 563
5629.84 602
5630.55 553
5631.26 641
5631.97 529
5632.68 592
5633.38 483
5634.09 541
5634.80 539
5635.51 561
5636.22 570
5636.93 511
5637.63 532
5638.34 540
5639.05 587
5639.76 567
5640.47 655
5641.18 614
5641.89 565
5642.59 523
5643.30 540
5644.01 515
5644.72 514
5645.43 534
5646.14 545
5646.85 622
5647.56 547
5648.27 571
5648.98 537
5649.68 601
5650.39 528
5651.10 517
5651.81 512
5652.52 538
5653.23 549
5653.94 571
5654.65 646
5655.36 699
5656.07 609
5656.78 663
5657.49 724
5658.20 671
5658.91 747
5659.62 721
5660.33 684
5661.04 680
5661.75 645
5662.46 732
5663.17 579
5663.88 550
5664.59 566
5665.30 645
5666.01 596
5666.72 553
5667.43 598
5668.14 527
5668.85 568
5669.56 634
5670.27 646
5670.98 531
5671.69 573
5672.40 571
5673.11 562
5673.82 520
5674.53 528
5675.24 560
5675.96 569
5676.67 577
5677.38 563
5678.09 508
5678.80 505
5679.51 510
5680.22 519
5680.93 589
5681.64 589
5682.36 611
5683.07 592
5683.78 564
5684.49 588
5685.20 699
5685.91 670
5686.62 633
5687.34 677
5688.05 604
5688.76 678
5689.47 639
5690.18 587
5690.89 550
5691.61 532
5692.32 497
5693.03 589
5693.74 507
5694.45 488
5695.17 534
5695.88 505
5696.59 480
5697.30 526
5698.01 487
5698.73 546
5699.44 496
5700.15 517
5700.86 529
5701.58 552
5702.29 514
5703.00 419
5703.71 424
5704.43 571
5705.14 519
5705.85 435
5706.56 533
5707.28 469
5707.99 497
5708.70 535
5709.42 525
5710.13 494
5710.84 435
5711.55 470
5712.27 486
5712.98 518
5713.69 579
5714.41 518
5715.12 602
5715.83 579
5716.55 517
5717.26 563
5717.97 543
5718.69 536
5719.40 520
5720.11 540
5720.83 548
5721.54 512
5722.26 471
5722.97 630
5723.68 599
5724.40 531
5725.11 529
5725.82 492
5726.54 494
5727.25 517
5727.97 476
5728.68 519
5729.40 471
5730.11 547
5730.82 536
5731.54 517
5732.25 437
5732.97 515
5733.68 578
5734.40 507
5735.11 434
5735.83 521
5736.54 520
5737.25 582
5737.97 541
5738.68 648
5739.40 506
5740.11 588
5740.83 602
5741.54 508
5742.26 491
5742.97 494
5743.69 493
5744.40 489
5745.12 565
5745.83 505
5746.55 460
5747.26 485
5747.98 550
5748.70 462
5749.41 441
5750.13 491
5750.84 510
5751.56 469
5752.27 526
5752.99 474
5753.70 477
5754.42 396
5755.14 513
5755.85 621
5756.57 510
5757.28 489
5758.00 484
5758.72 447
5759.43 451
5760.15 549
5760.86 467
5761.58 496
5762.30 509
5763.01 481
5763.73 464
5764.44 424
5765.16 510
5765.88 471
5766.59 599
5767.31 528
5768.03 477
5768.74 484
5769.46 462
5770.18 452
5770.89 410
5771.61 478
5772.33 501
5773.04 526
5773.76 500
5774.48 534
5775.20 556
5775.91 497
5776.63 511
5777.35 514
5778.06 534
5778.78 517
5779.50 548
5780.22 467
5780.93 580
5781.65 592
5782.37 468
5783.09 484
5783.80 573
5784.52 558
5785.24 555
5785.96 559
5786.67 583
5787.39 556
5788.11 474
5788.83 543
5789.55 500
5790.26 535
5790.98 492
5791.70 552
5792.42 558
5793.14 615
5793.85 576
5794.57 537
5795.29 506
5796.01 606
5796.73 507
5797.45 543
5798.16 634
5798.88 604
5799.60 623
5800.32 605
5801.04 664
5801.76 699
5802.48 677
5803.19 693
5803.91 708
5804.63 674
5805.35 759
5806.07 687
5806.79 651
5807.51 616
5808.23 593
5808.95 648
5809.67 707
5810.38 646
5811.10 572
5811.82 518
5812.54 629
5813.26 598
5813.98 627
5814.70 546
5815.42 549
5816.14 593
5816.86 569
5817.58 533
5818.30 630
5819.02 697
5819.74 691
5820.46 635
5821.18 557
5821.90 569
5822.62 621
5823.34 570
5824.06 581
5824.78 582
5825.50 622
5826.22 661
5826.94 654
5827.66 579
5828.38 593
5829.10 593
5829.82 575
5830.54 584
5831.26 622
5831.98 695
5832.70 753
5833.42 625
5834.14 490
5834.86 547
5835.59 631
5836.31 619
5837.03 654
5837.75 563
5838.47 560
5839.19 606
5839.91 621
5840.63 515
5841.35 572
5842.07 591
5842.80 545
5843.52 729
5844.24 646
5844.96 580
5845.68 602
5846.40 677
5847.12 586
5847.85 650
5848.57 724
5849.29 685
5850.01 749
5850.73 708
5851.45 667
5852.18 698
5852.90 678
5853.62 676
5854.34 677
5855.06 610
5855.79 563
5856.51 700
5857.23 653
5857.95 679
5858.67 750
5859.40 702
5860.12 658
5860.84 641
5861.56 631
5862.29 659
5863.01 576
5863.73 652
5864.45 720
5865.18 744
5865.90 756
5866.62 756
5867.34 745
5868.07 749
5868.79 811
5869.51 797
5870.24 804
5870.96 774
5871.68 746
5872.40 708
5873.13 706
5873.85 716
5874.57 676
5875.30 651
5876.02 609
5876.74 641
5877.47 762
5878.19 692
5878.91 698
5879.64 700
5880.36 695
5881.08 673
5881.81 766
5882.53 758
5883.26 724
5883.98 795
5884.70 794
5885.43 827
5886.15 803
5886.88 848
5887.60 807
5888.32 704
5889.05 752
5889.77 727
5890.50 721
5891.22 717
5891.94 751
5892.67 699
5893.39 770
5894.12 709
5894.84 666
5895.57 747
5896.29 713
5897.01 779
5897.74 773
5898.46 649
5899.19 700
5899.91 615
5900.64 711
5901.36 718
5902.09 642
5902.81 688
5903.54 682
5904.26 727
5904.99 733
5905.71 773
5906.44 729
5907.16 860
5907.89 723
5908.61 651
5909.34 681
5910.06 692
5910.79 755
5911.52 776
5912.24 692
5912.97 759
5913.69 743
5914.42 762
5915.14 759
5915.87 761
5916.60 767
5917.32 771
5918.05 866
5918.77 870
5919.50 807
5920.22 804
5920.95 849
5921.68 794
5922.40 843
5923.13 805
5923.86 833
5924.58 848
5925.31 952
5926.03 858
5926.76 799
5927.49 888
5928.21 947
5928.94 955
5929.67 981
5930.39 907
5931.12 995
5931.85 1025
5932.57 991
5933.30 978
5934.03 1138
5934.75 1058
5935.48 1152
5936.21 1147
5936.94 1025
5937.66 1078
5938.39 1099
5939.12 1179
5939.84 1171
5940.57 1209
5941.30 1281
5942.03 1206
5942.75 1340
5943.48 1271
5944.21 1372
5944.94 1426
5945.66 1499
5946.39 1445
5947.12 1410
5947.85 1384
5948.57 1460
5949.30 1605
5950.03 1739
5950.76 1742
5951.48 1802
5952.21 1975
5952.94 2120
5953.67 2082
5954.40 2019
5955.13 2141
5955.85 1907
5956.58 1974
5957.31 1996
5958.04 1855
5958.77 1940
5959.49 1961
5960.22 1863
5960.95 1809
5961.68 1928
5962.41 1998
5963.14 2027
5963.87 1999
5964.60 2206
5965.32 2263
5966.05 2331
5966.78 2576
5967.51 2699
5968.24 3048
5968.97 2920
5969.70 2917
5970.43 2749
5971.16 2675
5971.88 2619
5972.61 2508
5973.34 2450
5974.07 2380
5974.80 2300
5975.53 2213
5976.26 2218
5976.99 2317
5977.72 2400
5978.45 2381
5979.18 2507
5979.91 2452
5980.64 2355
5981.37 2476
5982.10 2546
5982.83 2559
5983.56 2639
5984.29 2715
5985.02 2584
5985.75 2772
5986.48 2704
5987.21 2779
5987.94 2718
5988.67 2715
5989.40 2679
5990.13 2570
5990.86 2574
5991.59 2687
5992.32 2588
5993.05 2583
5993.78 2642
5994.51 2621
5995.24 2600
5995.97 2643
5996.70 2574
5997.43 2800
5998.16 2881
5998.90 2727
5999.63 3037
6000.36 2967
6001.09 2980
6001.82 2890
6002.55 2894
6003.28 2670
6004.01 2587
6004.74 2563
6005.47 2744
6006.21 2761
6006.94 2748
6007.67 2902
6008.40 2979
6009.13 3342
6009.86 3520
6010.59 3985
6011.33 4265
6012.06 5109
6012.79 5693
6013.52 6376
6014.25 7086
6014.98 7330
6015.72 7765
6016.45 7747
6017.18 7478
6017.91 7008
6018.64 6314
6019.38 5564
6020.11 4859
6020.84 4203
6021.57 3447
6022.30 3123
6023.04 2677
6023.77 2587
6024.50 2316
6025.23 2147
6025.97 1951
6026.70 1982
6027.43 2001
6028.16 1918
6028.90 1932
6029.63 1792
6030.36 1736
6031.10 1728
6031.83 1715
6032.56 1741
6033.29 1687
6034.03 1690
6034.76 1538
6035.49 1533
6036.23 1590
6036.96 1561
6037.69 1474
6038.43 1598
6039.16 1505
6039.89 1676
6040.63 1627
6041.36 1727
6042.09 1754
6042.83 1841
6043.56 1910
6044.29 1741
6045.03 1876
6045.76 1803
6046.49 1869
6047.23 1843
6047.96 1903
6048.70 1983
6049.43 2293
6050.16 2230
6050.90 2264
6051.63 2402
6052.37 2547
6053.10 2548
6053.83 2632
6054.57 2770
6055.30 2710
6056.04 2541
6056.77 2597
6057.50 2490
6058.24 2319
6058.97 2369
6059.71 2066
6060.44 2070
6061.18 1931
6061.91 1938
6062.65 1925
6063.38 1901
6064.12 1988
6064.85 1848
6065.59 1760
6066.32 1869
6067.06 1891
6067.79 1812
6068.53 1804
6069.26 1836
6070.00 1811
6070.73 1841
6071.47 1748
6072.20 1655
6072.94 1706
6073.67 1720
6074.41 1679
6075.14 1530
6075.88 1444
6076.61 1502
6077.35 1490
6078.09 1540
6078.82 1413
6079.56 1327
6080.29 1420
6081.03 1376
6081.76 1454
6082.50 1378
6083.24 1276
6083.97 1296
6084.71 1391
6085.44 1299
6086.18 1168
6086.92 1190
6087.65 1168
6088.39 1317
6089.13 1371
6089.86 1337
6090.60 1464
6091.33 1464
6092.07 1417
6092.81 1367
6093.54 1373
6094.28 1437
6095.02 1455
6095.75 1291
6096.49 1174
6097.23 1339
6097.96 1313
6098.70 1245
6099.44 1285
6100.18 1265
6100.91 1264
6101.65 1195
6102.39 1288
6103.12 1213
6103.86 1133
6104.60 1253
6105.34 1247
6106.07 1126
6106.81 1098
6107.55 1121
6108.28 1207
6109.02 1252
6109.76 1192
6110.50 1137
6111.24 1194
6111.97 1179
6112.71 1118
6113.45 1255
6114.19 1222
6114.92 1154
6115.66 1246
6116.40 1236
6117.14 1297
6117.88 1314
6118.61 1233
6119.35 1222
6120.09 1259
6120.83 1201
6121.57 1280
6122.31 1329
6123.04 1248
6123.78 1205
6124.52 1178
6125.26 1234
6126.00 1301
6126.74 1243
6127.47 1277
6128.21 1375
6128.95 1373
6129.69 1325
6130.43 1343
6131.17 1285
6131.91 1312
6132.65 1427
6133.39 1423
6134.12 1373
6134.86 1437
6135.60 1447
6136.34 1457
6137.08 1420
6137.82 1331
6138.56 1309
6139.30 1477
6140.04 1551
6140.78 1482
6141.52 1483
6142.26 1478
6143.00 1512
6143.74 1602
6144.48 1579
6145.21 1537
6145.95 1456
6146.69 1632
6147.43 1612
6148.17 1527
6148.91 1593
6149.65 1539
6150.39 1674
6151.13 1463
6151.87 1489
6152.61 1609
6153.35 1607
6154.09 1617
6154.83 1713
6155.58 1628
6156.32 1656
6157.06 1731
6157.80 1673
6158.54 1662
6159.28 1946
6160.02 1808
6160.76 1873
6161.50 1791
6162.24 1881
6162.98 2080
6163.72 2051
6164.46 2172
6165.20 2300
6165.94 2302
6166.69 2363
6167.43 2464
6168.17 2638
6168.91 2600
6169.65 2697
6170.39 2720
6171.13 2706
6171.87 2704
6172.61 2664
6173.36 2619
6174.10 2513
6174.84 2525
6175.58 2416
6176.32 2329
6177.06 2267
6177.81 2252
6178.55 2478
6179.29 2396
6180.03 2372
6180.77 2364
6181.51 2329
6182.26 2506
6183.00 2542
6183.74 2436
6184.48 2416
6185.22 2562
6185.97 2678
6186.71 2583
6187.45 2565
6188.19 2688
6188.94 2661
6189.68 2754
6190.42 2788
6191.16 2887
6191.91 3054
6192.65 2926
6193.39 2953
6194.13 3186
6194.88 3133
6195.62 3184
6196.36 3350
6197.10 3524
6197.85 3425
6198.59 3486
6199.33 3374
6200.08 3325
6200.82 3314
6201.56 3424
6202.31 3386
6203.05 3563
6203.79 3808
6204.53 4059
6205.28 4559
6206.02 5263
6206.76 6454
6207.51 7609
6208.25 9231
6209.00 11386
6209.74 12970
6210.48 14315
6211.23 15346
6211.97 15708
6212.71 14850
6213.46 14346
6214.20 12795
6214.94 11141
6215.69 9375
6216.43 7688
6217.18 6257
6217.92 5179
6218.67 4321
6219.41 3841
6220.15 3464
6220.90 2978
6221.64 2788
6222.39 2918
6223.13 2871
6223.88 2936
6224.62 2870
6225.36 3017
6226.11 3003
6226.85 3051
6227.60 2998
6228.34 2808
6229.09 2511
6229.83 2431
6230.58 2351
6231.32 2063
6232.07 1866
6232.81 1938
6233.56 1750
6234.30 1734
6235.05 1686
6235.79 1669
6236.54 1817
6237.28 1823
6238.03 1879
6238.77 1775
6239.52 1864
6240.26 1938
6241.01 2055
6241.75 2107
6242.50 2034
6243.25 2034
6243.99 2015
6244.74 1993
6245.48 1967
6246.23 1866
6246.97 1868
6247.72 1982
6248.47 2069
6249.21 1957
6249.96 1971
6250.70 2045
6251.45 2085
6252.20 2015
6252.94 1944
6253.69 1794
6254.43 1754
6255.18 1769
6255.93 1815
6256.67 1959
6257.42 1961
6258.17 1953
6258.91 1925
6259.66 1910
6260.41 1928
6261.15 1872
6261.90 1880
6262.65 1793
6263.39 1786
6264.14 1715
6264.89 1802
6265.63 1762
6266.38 1743
6267.13 1799
6267.87 1893
6268.62 1795
6269.37 1691
6270.12 1731
6270.86 1624
6271.61 1740
6272.36 1757
6273.11 1642
6273.85 1740
6274.60 1570
6275.35 1532
6276.10 1587
6276.84 1617
6277.59 1679
6278.34 1517
6279.09 1589
6279.83 1666
6280.58 1687
6281.33 1550
6282.08 1524
6282.83 1571
6283.57 1495
6284.32 1484
6285.07 1301
6285.82 1227
6286.57 1474
6287.31 1413
6288.06 1314
6288.81 1354
6289.56 1384
6290.31 1271
6291.06 1224
6291.80 1197
6292.55 1258
6293.30 1195
6294.05 1238
6294.80 1222
6295.55 1200
6296.30 1172
6297.04 1226
6297.79 1136
6298.54 1173
6299.29 1141
6300.04 1127
6300.79 1149
6301.54 1110
6302.29 1142
6303.04 1097
6303.79 1072
6304.53 1049
6305.28 1121
6306.03 1067
6306.78 978
6307.53 1108
6308.28 1218
6309.03 1159
6309.78 1010
6310.53 1024
6311.28 1177
6312.03 1272
6312.78 1276
6313.53 1171
6314.28 1158
6315.03 1210
6315.78 1170
6316.53 1156
6317.28 1203
6318.03 1307
6318.78 1161
6319.53 1121
6320.28 1101
6321.03 1123
6321.78 1157
6322.53 1130
6323.28 1035
6324.03 1098
6324.78 988
6325.53 1077
6326.28 1082
6327.03 1027
6327.78 950
6328.53 952
6329.28 914
6330.04 953
6330.79 874
6331.54 995
6332.29 900
6333.04 833
6333.79 898
6334.54 935
6335.29 979
6336.04 949
6336.79 1001
6337.55 1049
6338.30 899
6339.05 880
6339.80 921
6340.55 1001
6341.30 890
6342.05 977
6342.81 945
6343.56 924
6344.31 986
6345.06 1045
6345.81 955
6346.56 803
6347.32 965
6348.07 1008
6348.82 917
6349.57 915
6350.32 956
6351.07 966
6351.83 1067
6352.58 1083
6353.33 1158
6354.08 1116
6354.84 1209
6355.59 1272
6356.34 1272
6357.09 1208
6357.84 1184
6358.60 1136
6359.35 1109
6360.10 1069
6360.85 1075
6361.61 1068
6362.36 1032
6363.11 984
6363.87 927
6364.62 872
6365.37 944
6366.12 1001
6366.88 904
6367.63 965
6368.38 1015
6369.14 960
6369.89 984
6370.64 984
6371.40 966
6372.15 851
6372.90 929
6373.66 919
6374.41 970
6375.16 943
6375.92 893
6376.67 888
6377.42 928
6378.18 911
6378.93 945
6379.68 1055
6380.44 991
6381.19 909
6381.95 910
6382.70 998
6383.45 920
6384.21 931
6384.96 925
6385.71 901
6386.47 871
6387.22 896
6387.98 932
6388.73 905
6389.49 883
6390.24 872
6390.99 944
6391.75 966
6392.50 908
6393.26 860
6394.01 852
6394.77 910
6395.52 881
6396.28 887
6397.03 874
6397.79 774
6398.54 927
6399.30 907
6400.05 849
6400.81 898
6401.56 972
6402.32 993
6403.07 963
6403.83 977
6404.58 950
6405.34 967
6406.09 1018
6406.85 1088
6407.60 1118
6408.36 1103
6409.11 1179
6409.87 1200
6410.62 1226
6411.38 1267
6412.13 1326
6412.89 1203
6413.65 1063
6414.40 1101
6415.16 1110
6415.91 1065
6416.67 1042
6417.43 1020
6418.18 990
6418.94 913
6419.69 990
6420.45 973
6421.21 919
6421.96 1023
6422.72 1005
6423.47 956
6424.23 997
6424.99 1014
6425.74 956
6426.50 932
6427.26 873
6428.01 803
6428.77 833
6429.53 921
6430.28 930
6431.04 993
6431.80 968
6432.55 959
6433.31 919
6434.07 904
6434.82 999
6435.58 982
6436.34 914
6437.10 984
6437.85 1005
6438.61 929
6439.37 1081
6440.12 968
6440.88 999
6441.64 1048
6442.40 990
6443.15 946
6443.91 982
6444.67 1103
6445.43 1024
6446.18 1028
6446.94 1063
6447.70 1016
6448.46 1009
6449.21 1111
6449.97 1043
6450.73 1028
6451.49 1056
6452.25 1125
6453.00 1087
6453.76 1162
6454.52 1272
6455.28 1301
6456.04 1240
6456.80 1246
6457.55 1235
6458.31 1178
6459.07 1163
6459.83 1253
6460.59 1378
6461.35 1337
6462.10 1352
6462.86 1339
6463.62 1233
6464.38 1281
6465.14 1270
6465.90 1347
6466.66 1396
6467.42 1422
6468.17 1476
6468.93 1416
6469.69 1369
6470.45 1530
6471.21 1531
6471.97 1438
6472.73 1340
6473.49 1386
6474.25 1481
6475.01 1554
6475.77 1453
6476.53 1700
6477.28 1646
6478.04 1573
6478.80 1678
6479.56 1784
6480.32 1720
6481.08 1901
6481.84 1734
6482.60 1690
6483.36 1718
6484.12 1723
6484.88 1781
6485.64 1796
6486.40 1851
6487.16 1855
6487.92 1850
6488.68 1972
6489.44 1990
6490.20 1993
6490.96 2019
6491.72 2199
6492.48 2233
6493.24 2321
6494.00 2457
6494.76 2452
6495.53 2638
6496.29 2749
6497.05 2738
6497.81 2729
6498.57 2745
6499.33 2643
6500.09 2709
6500.85 2676
6501.61 2669
6502.37 2611
6503.13 2743
6503.89 2860
6504.65 2821
6505.42 2740
6506.18 2833
6506.94 2798
6507.70 3002
6508.46 2952
6509.22 2977
6509.98 3098
6510.74 3202
6511.51 3066
6512.27 3223
6513.03 3338
6513.79 3386
6514.55 3339
6515.31 3334
6516.08 3358
6516.84 3363
6517.60 3363
6518.36 3521
6519.12 3609
6519.89 3613
6520.65 3701
6521.41 3958
6522.17 4132
6522.93 4135
6523.70 4333
6524.46 4547
6525.22 4625
6525.98 4786
6526.74 5187
6527.51 5469
6528.27 5806
6529.03 6052
6529.79 6090
6530.56 6266
6531.32 6162
6532.08 6483
6532.85 6898
6533.61 7160
6534.37 8053
6535.13 9440
6535.90 11098
6536.66 12707
6537.42 14611
6538.19 15600
6538.95 16140
6539.71 16071
6540.47 15453
6541.24 14482
6542.00 12282
6542.76 10100
6543.53 8429
6544.29 6994
6545.05 5638
6545.82 4710
6546.58 4016
6547.35 3615
6548.11 3136
6548.87 2948
6549.64 2735
6550.40 2634
6551.16 2683
6551.93 2599
6552.69 2626
6553.46 2552
6554.22 2416
6554.98 2350
6555.75 2472
6556.51 2510
6557.28 2307
6558.04 2189
6558.80 2162
6559.57 2087
6560.33 2057
6561.10 2113
6561.86 2164
6562.63 2221
6563.39 2257
6564.15 2369
6564.92 2581
6565.68 2680
6566.45 2673
6567.21 2800
6567.98 2801
6568.74 2769
6569.51 2522
6570.27 2585
6571.04 2539
6571.80 2488
6572.57 2595
6573.33 2585
6574.10 2530
6574.86 2637
6575.63 3032
6576.39 2852
6577.16 2974
6577.92 2936
6578.69 3029
6579.45 3006
6580.22 3052
6580.99 2869
6581.75 2933
6582.52 2876
6583.28 2764
6584.05 2824
6584.81 2821
6585.58 2843
6586.35 2803
6587.11 2832
6587.88 2937
6588.64 2878
6589.41 2969
6590.18 3081
6590.94 3219
6591.71 3226
6592.47 3370
6593.24 3491
6594.01 3625
6594.77 3978
6595.54 4000
6596.31 4104
6597.07 4115
6597.84 4003
6598.61 4041
6599.37 3924
6600.14 3678
6600.91 3512
6601.67 3238
6602.44 2874
6603.21 2731
6603.97 2612
6604.74 2561
6605.51 2598
6606.27 2556
6607.04 2589
6607.81 2645
6608.57 2648
6609.34 2564
6610.11 2588
6610.88 2533
6611.64 2474
6612.41 2579
6613.18 2495
6613.95 2459
6614.71 2413
6615.48 2272
6616.25 2141
6617.02 2018
6617.78 1987
6618.55 1932
6619.32 1942
6620.09 1838
6620.85 1684
6621.62 1808
6622.39 1741
6623.16 1699
6623.93 1754
6624.69 1767
6625.46 1692
6626.23 1617
6627.00 1683
6627.77 1685
6628.54 1611
6629.30 1608
6630.07 1724
6630.84 1714
6631.61 1879
6632.38 1803
6633.15 1896
6633.91 1993
6634.68 2063
6635.45 2205
6636.22 2259
6636.99 2238
6637.76 2370
6638.53 2220
6639.30 2079
6640.06 2173
6640.83 1946
6641.60 1827
6642.37 1894
6643.14 1714
6643.91 1647
6644.68 1608
6645.45 1686
6646.22 1669
6646.99 1464
6647.76 1513
6648.53 1562
6649.30 1612
6650.07 1585
6650.83 1552
6651.60 1522
6652.37 1546
6653.14 1591
6653.91 1613
6654.68 1634
6655.45 1682
6656.22 1621
6656.99 1803
6657.76 1740
6658.53 1679
6659.30 1717
6660.07 1580
6660.84 1593
6661.61 1438
6662.38 1500
6663.15 1541
6663.92 1610
6664.70 1554
6665.47 1491
6666.24 1572
6667.01 1617
6667.78 1573
6668.55 1548
6669.32 1475
6670.09 1496
6670.86 1451
6671.63 1491
6672.40 1591
6673.17 1576
6673.94 1636
6674.71 1446
6675.49 1525
6676.26 1526
6677.03 1467
6677.80 1539
6678.57 1580
6679.34 1575
6680.11 1611
6680.88 1632
6681.65 1651
6682.43 1801
6683.20 1904
6683.97 1889
6684.74 1825
6685.51 1965
6686.28 2174
6687.06 2090
6687.83 2079
6688.60 2010
6689.37 1915
6690.14 1651
6690.91 1554
6691.69 1603
6692.46 1481
6693.23 1483
6694.00 1421
6694.77 1307
6695.55 1317
6696.32 1325
6697.09 1390
6697.86 1373
6698.64 1277
6699.41 1261
6700.18 1349
6700.95 1335
6701.73 1324
6702.50 1372
6703.27 1310
6704.04 1262
6704.82 1265
6705.59 1307
6706.36 1303
6707.13 1326
6707.91 1303
6708.68 1434
6709.45 1394
6710.23 1305
6711.00 1275
6711.77 1394
6712.55 1358
6713.32 1260
6714.09 1136
6714.87 1130
6715.64 1154
6716.41 1113
6717.19 1219
6717.96 1081
6718.73 1218
6719.51 1133
6720.28 1049
6721.05 1148
6721.83 1207
6722.60 1189
6723.37 1208
6724.15 1114
6724.92 1120
6725.70 1157
6726.47 1217
6727.24 1177
6728.02 1124
6728.79 1099
6729.57 1176
6730.34 1183
6731.11 1221
6731.89 1302
6732.66 1336
6733.44 1157
6734.21 1163
6734.99 1238
6735.76 1277
6736.54 1150
6737.31 1241
6738.08 1127
6738.86 1250
6739.63 1335
6740.41 1344
6741.18 1323
6741.96 1218
6742.73 1328
6743.51 1338
6744.28 1304
6745.06 1403
6745.83 1351
6746.61 1196
6747.38 1295
6748.16 1310
6748.93 1463
6749.71 1421
6750.48 1520
6751.26 1832
6752.04 1889
6752.81 1693
6753.59 1848
6754.36 1961
6755.14 1830
6755.91 2056
6756.69 1791
6757.46 1748
6758.24 1531
6759.02 1455
6759.79 1358
6760.57 1343
6761.34 1460
6762.12 1432
6762.90 1341
6763.67 1193
6764.45 1247
6765.22 1273
6766.00 1220
6766.78 1315
6767.55 1209
6768.33 1130
6769.11 1223
6769.88 1208
6770.66 1220
6771.44 1113
6772.21 1157
6772.99 1132
6773.77 1112
6774.54 1135
6775.32 1261
6776.10 1097
6776.87 996
6777.65 1002
6778.43 951
6779.20 1017
6779.98 1075
6780.76 1127
6781.53 1068
6782.31 1031
6783.09 1061
6783.87 1034
6784.64 1122
6785.42 970
6786.20 951
6786.98 947
6787.75 1013
6788.53 973
6789.31 1040
6790.09 1037
6790.86 1009
6791.64 910
6792.42 989
6793.20 975
6793.97 952
6794.75 975
6795.53 1076
6796.31 1049
6797.09 966
6797.86 945
6798.64 1027
6799.42 893
6800.20 923
6800.98 913
6801.76 904
6802.53 946
6803.31 955
6804.09 1001
6804.87 1092
6805.65 1195
6806.43 1144
6807.20 1062
6807.98 933
6808.76 1005
6809.54 1068
6810.32 1073
6811.10 1057
6811.88 1025
6812.66 1002
6813.44 1014
6814.21 1033
6814.99 980
6815.77 1028
6816.55 989
6817.33 1000
6818.11 987
6818.89 953
6819.67 977
6820.45 1054
6821.23 1151
6822.01 1026
6822.79 1037
6823.57 1109
6824.35 1088
6825.12 1013
6825.90 939
6826.68 1004
6827.46 1105
6828.24 944
6829.02 995
6829.80 1036
6830.58 1000
6831.36 996
6832.14 1014
6832.92 993
6833.70 1020
6834.48 1026
6835.26 1033
6836.04 1011
6836.82 949
6837.60 1041
6838.39 1102
6839.17 1070
6839.95 1081
6840.73 1001
6841.51 1070
6842.29 989
6843.07 1025
6843.85 1076
6844.63 1040
6845.41 939
6846.19 998
6846.97 1190
6847.75 1196
6848.53 1248
6849.32 1386
6850.10 1610
6850.88 1862
6851.66 2052
6852.44 2012
6853.22 2269
6854.00 2256
6854.78 2188
6855.56 2196
6856.35 2053
6857.13 1922
6857.91 1651
6858.69 1401
6859.47 1359
6860.25 1322
6861.04 1254
6861.82 1205
6862.60 1237
6863.38 1226
6864.16 1250
6864.94 1242
6865.73 1165
6866.51 1226
6867.29 1236
6868.07 1338
6868.85 1246
6869.64 1256
6870.42 1234
6871.20 1286
6871.98 1352
6872.77 1295
6873.55 1316
6874.33 1332
6875.11 1246
6875.90 1191
6876.68 1202
6877.46 1316
6878.24 1348
6879.03 1396
6879.81 1329
6880.59 1298
6881.37 1483
6882.16 1478
6882.94 1557
6883.72 1525
6884.51 1540
6885.29 1587
6886.07 1774
6886.86 2018
6887.64 2250
6888.42 2487
6889.21 2611
6889.99 2540
6890.77 2695
6891.56 2627
6892.34 2599
6893.12 2389
6893.91 2165
6894.69 1989
6895.47 1762
6896.26 1698
6897.04 1559
6897.82 1585
6898.61 1543
6899.39 1634
6900.18 1534
6900.96 1531
6901.74 1545
6902.53 1551
6903.31 1579
6904.10 1562
6904.88 1578
6905.66 1539
6906.45 1548
6907.23 1608
6908.02 1428
6908.80 1481
6909.59 1489
6910.37 1546
6911.16 1465
6911.94 1347
6912.72 1385
6913.51 1398
6914.29 1390
6915.08 1483
6915.86 1439
6916.65 1411
6917.43 1385
6918.22 1437
6919.00 1437
6919.79 1369
6920.57 1426
6921.36 1473
6922.14 1547
6922.93 1353
6923.71 1438
6924.50 1331
6925.28 1357
6926.07 1489
6926.86 1410
6927.64 1420
6928.43 1427
6929.21 1407
6930.00 1555
6930.78 1478
6931.57 1596
6932.35 1504
6933.14 1452
6933.93 1496
6934.71 1577
6935.50 1599
6936.28 1498
6937.07 1621
6937.86 1605
6938.64 1615
6939.43 1759
6940.21 1908
6941.00 2000
6941.79 1902
6942.57 2120
6943.36 2312
6944.15 2308
6944.93 2451
6945.72 2535
6946.51 2527
6947.29 2598
6948.08 2512
6948.86 2482
6949.65 2532
6950.44 2480
6951.23 2451
6952.01 2353
6952.80 2414
6953.59 2292
6954.37 2230
6955.16 2161
6955.95 2168
6956.73 2249
6957.52 2117
6958.31 2278
6959.10 2284
6959.88 2256
6960.67 2121
6961.46 2190
6962.25 2297
6963.03 2254
6963.82 2208
6964.61 2320
6965.40 2392
6966.18 2448
6966.97 2563
6967.76 2568
6968.55 2756
6969.33 2872
6970.12 2969
6970.91 3112
6971.70 3267
6972.49 3379
6973.27 3342
6974.06 3416
6974.85 3463
6975.64 3244
6976.43 3285
6977.21 3388
6978.00 3300
6978.79 3307
6979.58 3470
6980.37 3574
6981.16 3922
6981.95 4401
6982.73 5092
6983.52 6242
6984.31 7496
6985.10 9073
6985.89 10886
6986.68 12387
6987.47 13730
6988.26 14738
6989.04 15218
6989.83 14225
6990.62 13132
6991.41 11461
6992.20 9453
6992.99 7956
6993.78 6410
6994.57 4928
6995.36 4091
6996.15 3701
6996.94 3170
6997.73 2884
6998.51 2450
6999.30 2433
7000.09 2392
7000.88 2378
7001.67 2382
7002.46 2497
7003.25 2346
7004.04 2235
7004.83 2401
7005.62 2268
7006.41 2004
7007.20 1973
7007.99 1778
7008.78 1630
7009.57 1587
7010.36 1584
7011.15 1400
7011.94 1447
7012.73 1559
7013.52 1514
7014.31 1820
7015.10 1921
7015.89 1799
7016.69 1922
7017.48 1705
7018.27 1671
7019.06 1796
7019.85 1649
7020.64 1568
7021.43 1525
7022.22 1515
7023.01 1583
7023.80 1638
7024.59 1658
7025.38 1719
7026.17 1756
7026.97 1795
7027.76 1699
7028.55 1639
7029.34 1707
7030.13 1727
7030.92 1736
7031.71 1649
7032.50 1483
7033.30 1420
7034.09 1514
7034.88 1494
7035.67 1502
7036.46 1467
7037.25 1697
7038.05 1642
7038.84 1491
7039.63 1508
7040.42 1539
7041.21 1630
7042.01 1716
7042.80 1851
7043.59 1785
7044.38 1849
7045.17 1877
7045.97 1924
7046.76 1945
7047.55 1989
7048.34 1925
7049.13 2105
7049.93 2346
7050.72 2430
7051.51 2692
7052.30 2640
7053.10 2656
7053.89 2520
7054.68 2352
7055.47 2143
7056.27 2003
7057.06 1805
7057.85 1652
7058.65 1558
7059.44 1493
7060.23 1566
7061.02 1539
7061.82 1466
7062.61 1473
7063.40 1477
7064.20 1451
7064.99 1478
7065.78 1509
7066.58 1448
7067.37 1364
7068.16 1332
7068.96 1289
7069.75 1317
7070.54 1298
7071.34 1232
7072.13 1286
7072.93 1144
7073.72 1179
7074.51 1195
7075.31 1038
7076.10 1135
7076.89 1077
7077.69 1026
7078.48 1082
7079.28 1100
7080.07 1192
7080.86 1078
7081.66 1017
7082.45 1048
7083.25 987
7084.04 990
7084.84 1029
7085.63 965
7086.42 993
7087.22 958
7088.01 1023
7088.81 998
7089.60 978
7090.40 1000
7091.19 976
7091.99 884
7092.78 901
7093.58 936
7094.37 868
7095.17 874
7095.96 964
7096.76 924
7097.55 931
7098.35 865
7099.14 866
7099.94 856
7100.73 870
7101.53 864
7102.32 924
7103.12 852
7103.91 883
7104.71 799
7105.50 792
7106.30 872
7107.10 763
7107.89 845
7108.69 782
7109.48 760
7110.28 758
7111.07 746
7111.87 844
7112.67 740
7113.46 722
7114.26 748
7115.05 850
7115.85 864
7116.65 823
7117.44 815
7118.24 783
7119.03 861
7119.83 922
7120.63 929
7121.42 782
7122.22 823
7123.02 827
7123.81 824
7124.61 776
7125.41 725
7126.20 805
7127.00 729
7127.80 704
7128.59 706
7129.39 726
7130.19 843
7130.98 810
7131.78 844
7132.58 851
7133.37 900
7134.17 777
7134.97 852
7135.77 806
7136.56 753
7137.36 726
7138.16 680
7138.96 713
7139.75 772
7140.55 670
7141.35 623
7142.15 672
7142.94 751
7143.74 708
7144.54 648
7145.34 676
7146.13 717
7146.93 698
7147.73 707
7148.53 636
7149.33 633
7150.12 605
7150.92 573
7151.72 612
7152.52 650
7153.32 703
7154.11 629
7154.91 680
7155.71 627
7156.51 656
7157.31 733
7158.11 772
7158.90 698
7159.70 666
7160.50 641
7161.30 679
7162.10 644
7162.90 654
7163.70 663
7164.50 543
7165.29 645
7166.09 660
7166.89 646
7167.69 580
7168.49 622
7169.29 627
7170.09 637
7170.89 671
7171.69 622
7172.49 601
7173.29 663
7174.08 582
7174.88 591
7175.68 517
7176.48 500
7177.28 495
7178.08 507
7178.88 537
7179.68 559
7180.48 525
7181.28 571
7182.08 545
7182.88 554
7183.68 616
7184.48 603
7185.28 549
7186.08 528
7186.88 552
7187.68 633
7188.48 570
7189.28 619
7190.08 616
7190.88 553
7191.68 626
7192.48 658
7193.28 673
7194.08 650
7194.88 553
7195.68 524
7196.48 532
7197.28 579
7198.09 553
7198.89 593
7199.69 593
7200.49 570
7201.29 576
7202.09 528
7202.89 535
7203.69 561
7204.49 554
7205.29 499
7206.09 502
7206.90 533
7207.70 525
7208.50 467
7209.30 485
7210.10 483
7210.90 517
7211.70 539
7212.51 480
7213.31 537
7214.11 534
7214.91 529
7215.71 501
7216.51 502
7217.32 529
7218.12 546
7218.92 598
7219.72 570
7220.52 553
7221.32 575
7222.13 526
7222.93 552
7223.73 488
7224.53 435
7225.34 510
7226.14 546
7226.94 520
7227.74 562
7228.54 486
7229.35 531
7230.15 453
7230.95 561
7231.75 529
7232.56 486
7233.36 566
7234.16 590
7234.96 604
7235.77 635
7236.57 617
7237.37 621
7238.18 528
7238.98 518
7239.78 568
7240.59 563
7241.39 536
7242.19 543
7242.99 592
7243.80 570
7244.60 548
7245.40 567
7246.21 602
7247.01 529
7247.81 536
7248.62 621
7249.42 581
7250.23 582
7251.03 515
7251.83 555
7252.64 550
7253.44 527
7254.24 546
7255.05 613
7255.85 586
7256.66 603
7257.46 620
7258.26 631
7259.07 593
7259.87 532
7260.68 581
7261.48 566
7262.28 598
7263.09 557
7263.89 636
7264.70 715
7265.50 629
7266.31 637
7267.11 625
7267.92 624
7268.72 587
7269.52 562
7270.33 592
7271.13 663
7271.94 643
7272.74 573
7273.55 649
7274.35 620
7275.16 632
7275.96 625
7276.77 590
7277.57 564
7278.38 624
7279.18 648
7279.99 719
7280.79 748
7281.60 754
7282.41 714
7283.21 765
7284.02 880
7284.82 937
7285.63 952
7286.43 1004
7287.24 1045
7288.04 1127
7288.85 1057
7289.66 992
7290.46 894
7291.27 858
7292.07 790
7292.88 689
7293.68 764
7294.49 714
7295.30 648
7296.10 734
7296.91 707
7297.72 749
7298.52 733
7299.33 765
7300.13 753
7300.94 699
7301.75 694
7302.55 678
7303.36 719
7304.17 662
7304.97 618
7305.78 611
7306.59 684
7307.39 683
7308.20 743
7309.01 805
7309.81 784
7310.62 780
7311.43 764
7312.24 770
7313.04 837
7313.85 776
7314.66 853
7315.46 806
7316.27 917
7317.08 964
7317.89 1141
7318.69 1270
7319.50 1431
7320.31 1523
7321.12 1513
7321.92 1450
7322.73 1326
7323.54 1256
7324.35 1120
7325.15 1001
7325.96 1006
7326.77 896
7327.58 819
7328.38 782
7329.19 765
7330.00 865
7330.81 790
7331.62 749
7332.43 811
7333.23 780
7334.04 803
7334.85 874
7335.66 778
7336.47 757
7337.27 739
7338.08 790
7338.89 773
7339.70 753
7340.51 719
7341.32 639
7342.13 713
7342.93 745
7343.74 666
7344.55 657
7345.36 611
7346.17 602
7346.98 597
7347.79 666
7348.60 644
7349.41 600
7350.22 639
7351.02 627
7351.83 593
7352.64 529
7353.45 585
7354.26 644
7355.07 632
7355.88 574
7356.69 625
7357.50 540
7358.31 547
7359.12 527
7359.93 556
7360.74 546
7361.55 549
7362.36 523
7363.17 523
7363.98 535
7364.79 516
7365.60 515
7366.41 609
7367.22 616
7368.03 575
7368.84 583
7369.65 567
7370.46 547
7371.27 515
7372.08 456
7372.89 479
7373.70 519
7374.51 527
7375.32 502
7376.13 540
7376.94 488
7377.75 417
7378.56 489
7379.37 540
7380.18 574
7380.99 519
7381.81 495
7382.62 485
7383.43 501
7384.24 561
7385.05 582
7385.86 598
7386.67 497
7387.48 518
7388.29 539
7389.11 540
7389.92 559
7390.73 558
7391.54 522
7392.35 492
7393.16 498
7393.97 509
7394.79 509
7395.60 530
7396.41 483
7397.22 459
7398.03 546
7398.84 545
7399.66 492
7400.47 551
7401.28 473
7402.09 483
7402.90 493
7403.72 553
7404.53 522
7405.34 508
7406.15 514
7406.96 479
7407.78 448
7408.59 546
7409.40 522
7410.21 453
7411.03 499
7411.84 464
7412.65 476
7413.46 548
7414.28 544
7415.09 471
7415.90 506
7416.71 482
7417.53 481
7418.34 471
7419.15 459
7419.97 489
7420.78 457
7421.59 455
7422.41 485
7423.22 449
7424.03 470
7424.84 471
7425.66 518
7426.47 455
7427.28 469
7428.10 495
7428.91 521
7429.72 460
7430.54 475
7431.35 551
7432.17 560
7432.98 597
7433.79 521
7434.61 517
7435.42 510
7436.23 514
7437.05 482
7437.86 481
7438.68 518
7439.49 563
7440.30 522
7441.12 521
7441.93 537
7442.75 456
7443.56 502
7444.38 473
7445.19 453
7446.00 450
7446.82 428
7447.63 517
7448.45 465
7449.26 446
7450.08 441
7450.89 460
7451.71 531
7452.52 494
7453.34 442
7454.15 366
7454.97 410
7455.78 452
7456.60 453
7457.41 507
7458.23 483
7459.04 486
7459.86 437
7460.67 445
7461.49 430
7462.30 465
7463.12 486
7463.93 447
7464.75 502
7465.56 469
7466.38 529
7467.19 528
7468.01 424
7468.82 428
7469.64 469
7470.46 524
7471.27 592
7472.09 490
7472.90 411
7473.72 478
7474.54 441
7475.35 392
7476.17 439
7476.98 480
7477.80 447
7478.62 423
7479.43 460
7480.25 470
7481.06 509
7481.88 500
7482.70 457
7483.51 471
7484.33 496
7485.15 442
7485.96 487
7486.78 506
7487.60 470
7488.41 492
7489.23 498
7490.05 470
7490.86 447
7491.68 471
7492.50 505
7493.31 481
7494.13 427
7494.95 468
7495.77 453
7496.58 473
7497.40 442
7498.22 432
7499.03 455
7499.85 441
7500.67 484
7501.49 480
7502.30 447
7503.12 423
7503.94 471
7504.76 450
7505.57 410
7506.39 419
7507.21 463
7508.03 462
7508.85 498
7509.66 427
7510.48 504
7511.30 477
7512.12 398
7512.94 463
7513.75 447
7514.57 479
7515.39 425
7516.21 416
7517.03 388
7517.84 432
7518.66 433
7519.48 461
7520.30 481
7521.12 394
7521.94 371
7522.76 436
7523.57 437
7524.39 427
7525.21 458
7526.03 409
7526.85 456
7527.67 400
7528.49 404
7529.31 402
7530.12 398
7530.94 492
7531.76 493
7532.58 478
7533.40 446
7534.22 469
7535.04 454
7535.86 419
7536.68 405
7537.50 421
7538.32 480
7539.14 461
7539.96 446
7540.78 403
7541.59 390
7542.41 389
7543.23 452
7544.05 405
7544.87 443
7545.69 435
7546.51 478
7547.33 452
7548.15 476
7548.97 498
7549.79 482
7550.61 511
7551.43 498
7552.25 454
7553.07 467
7553.89 462
7554.71 463
7555.53 463
7556.36 425
7557.18 425
7558.00 485
7558.82 504
7559.64 513
7560.46 449
7561.28 439
7562.10 427
7562.92 459
7563.74 512
7564.56 476
7565.38 466
7566.20 458
7567.02 430
7567.85 456
7568.67 407
7569.49 427
7570.31 440
7571.13 454
7571.95 436
7572.77 429
7573.59 509
7574.42 445
7575.24 472
7576.06 422
7576.88 468
7577.70 433
7578.52 482
7579.34 465
7580.17 455
7580.99 463
7581.81 439
7582.63 442
7583.45 479
7584.28 420
7585.10 470
7585.92 503
7586.74 481
7587.56 545
7588.39 543
7589.21 516
7590.03 514
7590.85 477
7591.67 505
7592.50 560
7593.32 493
7594.14 469
7594.96 437
7595.79 513
7596.61 551
7597.43 491
7598.26 495
7599.08 589
7599.90 516
7600.72 523
7601.55 566
7602.37 533
7603.19 573
7604.02 602
7604.84 544
7605.66 581
7606.48 599
7607.31 556
7608.13 634
7608.95 628
7609.78 552
7610.60 599
7611.42 633
7612.25 622
7613.07 581
7613.89 533
7614.72 563
7615.54 528
7616.37 583
7617.19 631
7618.01 654
7618.84 705
7619.66 656
7620.48 775
7621.31 770
7622.13 682
7622.96 628
7623.78 691
7624.60 595
7625.43 562
7626.25 584
7627.08 572
7627.90 557
7628.73 519
7629.55 608
7630.37 625
7631.20 573
7632.02 670
7632.85 725
7633.67 699
7634.50 689
7635.32 675
7636.15 671
7636.97 705
7637.80 644
7638.62 589
7639.45 573
7640.27 546
7641.10 539
7641.92 513
7642.75 526
7643.57 516
7644.40 516
7645.22 464
7646.05 541
7646.87 527
7647.70 431
7648.52 439
7649.35 442
7650.17 466
7651.00 496
7651.83 496
7652.65 496
7653.48 393
7654.30 427
7655.13 415
7655.95 470
7656.78 512
7657.61 456
7658.43 422
7659.26 435
7660.08 446
7660.91 424
7661.74 412
7662.56 426
7663.39 468
7664.21 479
7665.04 455
7665.87 470
7666.69 453
7667.52 486
7668.35 447
7669.17 434
7670.00 468
7670.83 432
7671.65 442
7672.48 503
7673.31 396
7674.13 425
7674.96 440
7675.79 395
7676.61 401
7677.44 423
7678.27 436
7679.09 411
7679.92 449
7680.75 430
7681.58 380
7682.40 402
7683.23 481
7684.06 506
7684.89 446
7685.71 465
7686.54 477
7687.37 441
7688.19 466
7689.02 461
7689.85 464
7690.68 451
7691.51 441
7692.33 418
7693.16 462
7693.99 422
7694.82 418
7695.64 427
7696.47 484
7697.30 445
7698.13 446
7698.96 505
7699.79 582
7700.61 560
7701.44 496
7702.27 474
7703.10 445
7703.93 438
7704.76 474
7705.58 471
7706.41 458
7707.24 514
7708.07 450
7708.90 431
7709.73 380
7710.56 402
7711.38 461
7712.21 412
7713.04 438
7713.87 418
7714.70 430
7715.53 403
7716.36 423
7717.19 444
7718.02 378
7718.85 354
7719.67 394
7720.50 418
7721.33 422
7722.16 416
7722.99 485
7723.82 425
7724.65 428
7725.48 388
7726.31 414
7727.14 388
7727.97 451
7728.80 410
7729.63 412
7730.46 390
7731.29 397
7732.12 370
7732.95 405
7733.78 394
7734.61 444
7735.44 413
7736.27 435
7737.10 362
7737.93 411
7738.76 439
7739.59 424
7740.42 375
7741.25 396
7742.08 410
7742.91 396
7743.74 410
7744.57 386
7745.40 390
7746.23 413
7747.06 431
7747.90 424
7748.73 376
7749.56 479
7750.39 482
7751.22 470
7752.05 435
7752.88 398
7753.71 416
7754.54 477
7755.37 395
7756.21 404
7757.04 442
7757.87 482
7758.70 419
7759.53 452
7760.36 436
7761.19 462
7762.03 468
7762.86 411
7763.69 457
7764.52 463
7765.35 479
7766.18 457
7767.02 433
7767.85 430
7768.68 395
7769.51 435
7770.34 441
7771.18 478
7772.01 460
7772.84 441
7773.67 511
7774.50 448
7775.34 423
7776.17 458
7777.00 430
7777.83 376
7778.67 402
7779.50 437
7780.33 461
7781.16 452
7782.00 506
7782.83 427
7783.66 452
7784.49 422
7785.33 421
7786.16 415
7786.99 391
7787.82 444
7788.66 404
7789.49 381
7790.32 325
7791.16 374
7791.99 423
7792.82 445
7793.66 425
7794.49 440
7795.32 395
7796.16 409
7796.99 431
7797.82 431
7798.66 465
7799.49 518
7800.32 463
7801.16 523
7801.99 490
7802.82 415
7803.66 549
7804.49 470
7805.33 524
7806.16 527
7806.99 544
7807.83 464
7808.66 481
7809.50 587
7810.33 551
7811.16 542
7812.00 542
7812.83 594
7813.67 545
7814.50 559
7815.34 625
7816.17 684
7817.00 614
7817.84 673
7818.67 681
7819.51 671
7820.34 671
7821.18 635
7822.01 591
7822.85 581
7823.68 596
7824.52 640
7825.35 608
7826.19 625
7827.02 667
7827.86 678
7828.69 677
7829.53 704
7830.36 669
7831.20 632
7832.03 600
7832.87 627
7833.70 638
7834.54 597
7835.37 574
7836.21 576
7837.04 616
7837.88 594
7838.72 615
7839.55 598
7840.39 627
7841.22 574
7842.06 573
7842.89 555
7843.73 633
7844.57 591
7845.40 575
7846.24 597
7847.07 626
7847.91 542
7848.75 500
7849.58 509
7850.42 533
7851.26 486
7852.09 589
7852.93 570
7853.77 548
7854.60 517
7855.44 546
7856.27 560
7857.11 559
7857.95 522
7858.78 560
7859.62 648
7860.46 702
7861.29 587
7862.13 647
7862.97 671
7863.81 616
7864.64 569
7865.48 478
7866.32 569
7867.15 530
7867.99 497
7868.83 494
7869.67 564
7870.50 551
7871.34 567
7872.18 557
7873.02 564
7873.85 592
7874.69 536
7875.53 555
7876.37 554
7877.20 584
7878.04 614
7878.88 665
7879.72 705
7880.55 701
7881.39 709
7882.23 670
7883.07 637
7883.91 589
7884.74 594
7885.58 582
7886.42 582
7887.26 546
7888.10 617
7888.94 612
7889.77 648
7890.61 576
7891.45 576
7892.29 598
7893.13 600
7893.97 608
7894.80 616
7895.64 590
7896.48 581
7897.32 560
7898.16 579
7899.00 576
7899.84 546
7900.68 449
7901.52 571
7902.35 534
7903.19 502
7904.03 552
7904.87 501
7905.71 453
7906.55 457
7907.39 551
7908.23 467
7909.07 487
7909.91 542
7910.75 538
7911.59 518
7912.43 459
7913.27 490
7914.11 439
7914.94 449
7915.78 511
7916.62 517
7917.46 537
7918.30 528
7919.14 547
7919.98 557
7920.82 605
7921.66 611
7922.50 556
7923.34 585
7924.18 542
7925.02 484
7925.87 492
7926.71 491
7927.55 459
7928.39 421
7929.23 441
7930.07 416
7930.91 427
7931.75 498
7932.59 471
7933.43 454
7934.27 475
7935.11 500
7935.95 454
7936.79 442
7937.63 510
7938.47 481
7939.32 498
7940.16 454
7941.00 450
7941.84 500
7942.68 469
7943.52 454
7944.36 452
7945.20 472
7946.04 425
7946.89 408
7947.73 491
7948.57 519
7949.41 487
7950.25 451
7951.09 518
7951.94 547
7952.78 562
7953.62 518
7954.46 531
7955.30 495
7956.14 620
7956.99 629
7957.83 518
7958.67 581
7959.51 592
7960.35 640
7961.20 611
7962.04 627
7962.88 666
7963.72 634
7964.57 509
7965.41 570
7966.25 697
7967.09 697
7967.94 660
7968.78 710
7969.62 718
7970.46 787
7971.31 728
7972.15 712
7972.99 671
7973.83 657
7974.68 633
7975.52 567
7976.36 522
7977.21 530
7978.05 505
7978.89 537
7979.74 555
7980.58 543
7981.42 477
7982.26 487
7983.11 561
7983.95 530
7984.79 498
7985.64 510
7986.48 408
7987.33 475
7988.17 526
7989.01 506
7989.86 497
7990.70 459
7991.54 436
7992.39 471
7993.23 434
7994.08 445
7994.92 508
7995.76 542
7996.61 481
7997.45 409
7998.30 404
7999.14 450
7999.98 426
8000.83 393
8001.67 419
8002.52 466
8003.36 390
8004.21 437
8005.05 425
8005.89 413
8006.74 467
8007.58 459
8008.43 434
8009.27 379
8010.12 393
8010.96 427
8011.81 466
8012.65 432
8013.50 441
8014.34 423
8015.19 392
8016.03 430
8016.88 339
8017.72 360
8018.57 401
8019.41 342
8020.26 323
8021.10 331
8021.95 366
8022.79 369
8023.64 338
8024.48 389
8025.33 385
8026.18 372
8027.02 420
8027.87 408
8028.71 375
8029.56 367
8030.40 393
8031.25 416
8032.10 406
8032.94 370
8033.79 393
8034.63 356
8035.48 399
8036.33 396
8037.17 329
8038.02 387
8038.86 339
8039.71 355
8040.56 340
8041.40 374
8042.25 406
8043.10 361
8043.94 325
8044.79 363
8045.64 424
8046.48 339
8047.33 417
8048.18 394
8049.02 405
8049.87 388
8050.72 379
8051.56 405
8052.41 393
8053.26 372
8054.10 367
8054.95 422
8055.80 382
8056.65 363
8057.49 345
8058.34 329
8059.19 386
8060.04 317
8060.88 288
8061.73 372
8062.58 357
8063.43 400
8064.27 354
8065.12 395
8065.97 317
8066.82 370
8067.66 417
8068.51 413
8069.36 393
8070.21 430
8071.06 402
8071.90 413
8072.75 357
8073.60 391
8074.45 407
8075.30 406
8076.14 410
8076.99 408
8077.84 377
8078.69 317
8079.54 371
8080.39 406
8081.23 330
8082.08 294
8082.93 327
8083.78 365
8084.63 333
8085.48 332
8086.33 302
8087.17 406
8088.02 417
8088.87 362
8089.72 350
8090.57 420
8091.42 361
8092.27 420
8093.12 351
8093.97 336
8094.82 320
8095.67 336
8096.51 368
8097.36 356
8098.21 308
8099.06 383
8099.91 427
8100.76 328
8101.61 429
8102.46 393
8103.31 362
8104.16 291
8105.01 331
8105.86 358
8106.71 375
8107.56 363
8108.41 344
8109.26 401
8110.11 377
8110.96 337
8111.81 328
8112.66 389
8113.51 396
8114.36 367
8115.21 374
8116.06 326
8116.91 310
8117.76 343
8118.61 404
8119.46 370
8120.31 426
8121.16 360
8122.01 374
8122.86 405
8123.72 387
8124.57 384
8125.42 409
8126.27 388
8127.12 404
8127.97 389
8128.82 411
8129.67 443
8130.52 395
8131.37 407
8132.22 401
8133.08 371
8133.93 441
8134.78 391
8135.63 439
8136.48 409
8137.33 430
8138.18 452
8139.04 398
8139.89 376
8140.74 403
8141.59 411
8142.44 361
8143.29 433
8144.15 410
8145.00 425
8145.85 393
8146.70 479
8147.55 431
8148.41 420
8149.26 464
8150.11 397
8150.96 430
8151.81 422
8152.67 424
8153.52 464
8154.37 523
8155.22 524
8156.08 561
8156.93 532
8157.78 554
8158.63 620
8159.49 542
8160.34 497
8161.19 442
8162.04 448
8162.90 437
8163.75 426
8164.60 449
8165.45 421
8166.31 461
8167.16 445
8168.01 411
8168.87 401
8169.72 378
8170.57 384
8171.43 357
8172.28 401
8173.13 407
8173.99 382
8174.84 346
8175.69 348
8176.55 352
8177.40 356
8178.25 363
8179.11 368
8179.96 349
8180.81 359
8181.67 427
8182.52 388
8183.38 388
8184.23 398
8185.08 427
8185.94 400
8186.79 420
8187.65 410
8188.50 405
8189.35 428
8190.21 382
8191.06 435
8191.92 347
8192.77 374
8193.63 380
8194.48 399
8195.33 410
8196.19 364
8197.04 385
8197.90 363
8198.75 339
8199.61 356
8200.46 315
8201.32 364
8202.17 415
8203.03 367
8203.88 336
8204.74 392
8205.59 352
8206.45 336
8207.30 372
8208.16 364
8209.01 347
8209.87 344
8210.72 317
8211.58 332
8212.43 314
8213.29 344
8214.14 347
8215.00 397
8215.86 356
8216.71 354
8217.57 349
8218.42 365
8219.28 358
8220.13 458
8220.99 402
8221.85 342
8222.70 312
8223.56 347
8224.41 342
8225.27 370
8226.13 373
8226.98 398
8227.84 378
8228.69 349
8229.55 344
8230.41 330
8231.26 336
8232.12 307
8232.98 387
8233.83 401
8234.69 355
8235.54 352
8236.40 372
8237.26 376
8238.11 361
8238.97 371
8239.83 323
8240.69 318
8241.54 285
8242.40 329
8243.26 351
8244.11 324
8244.97 336
8245.83 328
8246.68 316
8247.54 352
8248.40 335
8249.26 290
8250.11 341
8250.97 326
8251.83 323
8252.69 331
8253.54 325
8254.40 348
8255.26 327
8256.12 357
8256.97 343
8257.83 339
8258.69 348
8259.55 315
8260.40 366
8261.26 357
8262.12 377
8262.98 364
8263.84 342
8264.69 341
8265.55 361
8266.41 349
8267.27 386
8268.13 346
8268.99 321
8269.84 320
8270.70 360
8271.56 393
8272.42 298
8273.28 324
8274.14 334
8275.00 334
8275.85 367
8276.71 354
8277.57 360
8278.43 377
8279.29 317
8280.15 347
8281.01 337
8281.87 347
8282.72 431
8283.58 368
8284.44 386
8285.30 384
8286.16 365
8287.02 366
8287.88 375
8288.74 375
8289.60 369
8290.46 398
8291.32 355
8292.18 373
8293.04 388
8293.90 383
8294.76 441
8295.62 446
8296.47 442
8297.33 437
8298.19 398
8299.05 451
8299.91 388
8300.77 375
8301.63 317
8302.49 331
8303.35 308
8304.21 321
8305.07 428
8305.93 425
8306.80 368
8307.66 388
8308.52 395
8309.38 390
8310.24 398
8311.10 391
8311.96 372
8312.82 361
8313.68 330
8314.54 371
8315.40 360
8316.26 341
8317.12 351
8317.98 436
8318.84 447
8319.70 396
8320.57 353
8321.43 327
8322.29 407
8323.15 364
8324.01 407
8324.87 338
8325.73 357
8326.59 354
8327.46 391
8328.32 381
8329.18 356
8330.04 327
8330.90 362
8331.76 353
8332.62 320
8333.49 343
8334.35 363
8335.21 357
8336.07 339
8336.93 360
8337.79 380
8338.66 363
8339.52 387
8340.38 352
8341.24 380
8342.10 371
8342.97 311
8343.83 333
8344.69 315
8345.55 350
8346.42 327
8347.28 327
8348.14 355
8349.00 376
8349.87 372
8350.73 346
8351.59 347
8352.45 340
8353.32 313
8354.18 324
8355.04 339
8355.90 370
8356.77 343
8357.63 322
8358.49 341
8359.36 351
8360.22 340
8361.08 373
8361.95 358
8362.81 398
8363.67 381
8364.53 416
8365.40 404
8366.26 391
8367.12 328
8367.99 365
8368.85 381
8369.72 372
8370.58 351
8371.44 317
8372.31 332
8373.17 370
8374.03 341
8374.90 400
8375.76 348
8376.63 357
8377.49 339
8378.35 332
8379.22 338
8380.08 342
8380.95 392
8381.81 441
8382.67 384
8383.54 355
8384.40 371
8385.27 335
8386.13 374
8387.00 356
8387.86 363
8388.72 366
8389.59 373
8390.45 392
8391.32 398
8392.18 416
8393.05 416
8393.91 433
8394.78 381
8395.64 363
8396.51 374
8397.37 383
8398.24 408
8399.10 394
8399.97 381
8400.83 338
8401.70 373
8402.56 355
8403.43 355
8404.29 398
8405.16 359
8406.02 395
8406.89 398
8407.75 379
8408.62 388
8409.49 411
8410.35 456
8411.22 373
8412.08 361
8412.95 388
8413.81 370
8414.68 375
8415.55 401
8416.41 447
8417.28 322
8418.14 369
8419.01 403
8419.88 420
8420.74 439
8421.61 479
8422.48 443
8423.34 439
8424.21 464
8425.07 454
8425.94 486
8426.81 458
8427.67 458
8428.54 477
8429.41 428
8430.27 480
8431.14 468
8432.01 441
8432.87 489
8433.74 434
8434.61 465
8435.47 438
8436.34 415
8437.21 484
8438.08 469
8438.94 470
8439.81 515
8440.68 476
8441.54 471
8442.41 496
8443.28 533
8444.15 527
8445.01 532
8445.88 577
8446.75 669
8447.62 593
8448.48 546
8449.35 568
8450.22 651
8451.09 642
8451.95 608
8452.82 603
8453.69 635
8454.56 627
8455.43 649
8456.29 568
8457.16 526
8458.03 607
8458.90 689
8459.77 636
8460.63 669
8461.50 656
8462.37 644
8463.24 649
8464.11 632
8464.98 613
8465.84 635
8466.71 613
8467.58 648
8468.45 773
8469.32 865
8470.19 999
8471.06 1217
8471.93 1292
8472.79 1337
8473.66 1328
8474.53 1278
8475.40 1183
8476.27 1083
8477.14 943
8478.01 819
8478.88 779
8479.75 715
8480.62 626
8481.48 560
8482.35 584
8483.22 552
8484.09 524
8484.96 485
8485.83 475
8486.70 471
8487.57 407
8488.44 435
8489.31 416
8490.18 421
8491.05 409
8491.92 454
8492.79 382
8493.66 422
8494.53 430
8495.40 416
8496.27 427
8497.14 438
8498.01 440
8498.88 396
8499.75 452
8500.62 455
8501.49 499
8502.36 513
8503.23 451
8504.10 471
8504.97 479
8505.84 474
8506.71 424
8507.58 438
8508.45 518
8509.33 463
8510.20 498
8511.07 557
8511.94 458
8512.81 475
8513.68 518
8514.55 515
8515.42 489
8516.29 481
8517.16 513
8518.04 450
8518.91 479
8519.78 546
8520.65 500
8521.52 461
8522.39 446
8523.26 511
8524.13 509
8525.01 495
8525.88 500
8526.75 477
8527.62 510
8528.49 492
8529.36 534
8530.24 512
8531.11 498
8531.98 491
8532.85 509
8533.72 501
8534.60 519
8535.47 557
8536.34 549
8537.21 551
8538.08 560
8538.96 555
8539.83 528
8540.70 476
8541.57 530
8542.45 546
8543.32 543
8544.19 525
8545.06 584
8545.94 581
8546.81 559
8547.68 580
8548.55 564
8549.43 527
8550.30 535
8551.17 616
8552.05 565
8552.92 655
8553.79 626
8554.66 664
8555.54 690
8556.41 666
8557.28 715
8558.16 735
8559.03 698
8559.90 613
8560.78 604
8561.65 628
8562.52 547
8563.40 566
8564.27 505
8565.14 506
8566.02 442
8566.89 452
8567.77 473
8568.64 478
8569.51 480
8570.39 452
8571.26 444
8572.13 451
8573.01 545
8573.88 458
8574.76 505
8575.63 516
8576.50 477
8577.38 532
8578.25 520
8579.13 525
8580.00 544
8580.88 476
8581.75 554
8582.63 533
8583.50 461
8584.37 491
8585.25 530
8586.12 574
8587.00 478
8587.87 522
8588.75 473
8589.62 497
8590.50 552
8591.37 535
8592.25 529
8593.12 482
8594.00 514
8594.87 510
8595.75 554
8596.62 590
8597.50 528
8598.37 521
8599.25 470
8600.12 535
8601.00 533
8601.87 625
8602.75 585
8603.63 488
8604.50 474
8605.38 468
8606.25 576
8607.13 600
8608.00 589
8608.88 551
8609.76 566
8610.63 581
8611.51 624
8612.38 635
8613.26 640
8614.14 695
8615.01 567
8615.89 588
8616.76 563
8617.64 623
8618.52 596
8619.39 564
8620.27 618
8621.15 701
8622.02 651
8622.90 576
8623.78 746
8624.65 669
8625.53 645
8626.41 648
8627.28 615
8628.16 616
8629.04 721
8629.91 698
8630.79 752
8631.67 721
8632.54 722
8633.42 736
8634.30 781
8635.17 794
8636.05 692
8636.93 780
8637.81 848
8638.68 802
8639.56 786
8640.44 780
8641.32 783
8642.19 872
8643.07 868
8643.95 856
8644.83 813
8645.70 877
8646.58 873
8647.46 861
8648.34 947
8649.22 941
8650.09 894
8650.97 1016
8651.85 1023
8652.73 1005
8653.61 1054
8654.48 1045
8655.36 1011
8656.24 993
8657.12 1020
8658.00 1013
8658.87 1054
8659.75 1013
8660.63 1035
8661.51 1055
8662.39 1160
8663.27 1099
8664.15 1088
8665.02 1054
8665.90 935
8666.78 1068
8667.66 1012
8668.54 1027
8669.42 1076
8670.30 1118
8671.18 1241
8672.06 1372
8672.93 1541
8673.81 1607
8674.69 1733
8675.57 1914
8676.45 2100
8677.33 2181
8678.21 2073
8679.09 2103
8679.97 1942
8680.85 1797
8681.73 1695
8682.61 1498
8683.49 1437
8684.37 1334
8685.25 1324
8686.13 1205
8687.01 1234
8687.89 1234
8688.77 1311
8689.65 1377
8690.53 1702
8691.41 2039
8692.29 2482
8693.17 2885
8694.05 3230
8694.93 3387
8695.81 3565
8696.69 3442
8697.57 3166
8698.45 2747
8699.33 2351
8700.21 1963
8701.09 1628
8701.97 1333
8702.85 1162
8703.73 1111
8704.61 998
8705.49 964
8706.37 878
8707.25 900
8708.13 855
8709.01 802
8709.90 813
8710.78 759
8711.66 684
8712.54 708
8713.42 709
8714.30 770
8715.18 707
8716.06 630
8716.94 660
8717.83 629
8718.71 653
8719.59 662
8720.47 666
8721.35 688
8722.23 683
8723.11 692
8724.00 687
8724.88 682
8725.76 763
8726.64 690
8727.52 647
8728.41 681
8729.29 643
8730.17 676
8731.05 675
8731.93 720
8732.82 716
8733.70 652
8734.58 637
8735.46 669
8736.34 703
8737.23 629
8738.11 660
8738.99 682
8739.87 650
8740.76 652
8741.64 732
8742.52 678
8743.40 642
8744.29 625
8745.17 671
8746.05 720
8746.94 717
8747.82 682
8748.70 677
8749.58 700
8750.47 700
8751.35 723
8752.23 746
8753.12 708
8754.00 708
8754.88 770
8755.77 753
8756.65 747
8757.53 780
8758.42 822
8759.30 739
8760.18 798
8761.07 811
8761.95 848
8762.83 806
8763.72 708
8764.60 694
8765.48 779
8766.37 761
8767.25 746
8768.14 766
8769.02 723
8769.90 694
8770.79 750
8771.67 793
8772.56 783
8773.44 799
8774.32 818
8775.21 774
8776.09 781
8776.98 689
8777.86 642
8778.75 662
8779.63 638
8780.52 618
8781.40 646
8782.28 614
8783.17 564
8784.05 570
8784.94 570
8785.82 604
8786.71 587
8787.59 564
8788.48 576
8789.36 547
8790.25 567
8791.13 612
8792.02 617
8792.90 595
8793.79 565
8794.67 589
8795.56 562
8796.44 574
8797.33 554
8798.22 589
8799.10 535
8799.99 556
8800.87 566
8801.76 540
8802.64 584
8803.53 576
8804.41 603
8805.30 611
8806.19 549
8807.07 573
8807.96 630
8808.84 541
8809.73 555
8810.62 555
8811.50 517
8812.39 524
8813.27 562
8814.16 562
8815.05 504
8815.93 475
8816.82 465
8817.71 422
8818.59 500
8819.48 454
8820.36 431
8821.25 429
8822.14 502
8823.02 503
8823.91 490
8824.80 535
8825.68 530
8826.57 459
8827.46 470
8828.35 504
8829.23 515
8830.12 507
8831.01 449
8831.89 475
8832.78 415
8833.67 428
8834.56 451
8835.44 404
8836.33 472
8837.22 441
8838.10 448
8838.99 442
8839.88 452
8840.77 457
8841.65 483
8842.54 449
8843.43 404
8844.32 431
8845.21 482
8846.09 451
8846.98 448
8847.87 416
8848.76 442
8849.65 441
8850.53 416
8851.42 441
8852.31 407
8853.20 438
8854.09 416
8854.97 375
8855.86 427
8856.75 374
8857.64 340
8858.53 349
8859.42 355
8860.30 378
8861.19 357
8862.08 348
8862.97 377
8863.86 387
8864.75 408
8865.64 409
8866.53 385
8867.41 385
8868.30 418
8869.19 437
8870.08 354
8870.97 363
8871.86 376
8872.75 404
8873.64 356
8874.53 347
8875.42 356
8876.31 308
8877.20 403
8878.08 381
8878.97 389
8879.86 339
8880.75 383
8881.64 346
8882.53 339
8883.42 345
8884.31 348
8885.20 375
8886.09 371
8886.98 323
8887.87 337
8888.76 339
8889.65 373
8890.54 381
8891.43 374
8892.32 362
8893.21 403
8894.10 429
8894.99 328
8895.88 292
8896.77 325
8897.66 331
8898.55 302
8899.44 386
8900.33 384
8901.23 364
8902.12 357
8903.01 346
8903.90 339
8904.79 322
8905.68 295
8906.57 360
8907.46 342
8908.35 307
8909.24 348
8910.13 351
8911.02 307
8911.92 317
8912.81 349
8913.70 361
8914.59 305
8915.48 311
8916.37 325
8917.26 302
8918.15 326
8919.05 329
8919.94 337
8920.83 277
8921.72 322
8922.61 342
8923.50 349
8924.40 301
8925.29 303
8926.18 317
8927.07 303
8927.96 359
8928.86 337
8929.75 292
8930.64 275
8931.53 310
8932.42 295
8933.32 299
8934.21 409
8935.10 344
8935.99 300
8936.89 335
8937.78 349
8938.67 320
8939.56 328
8940.46 363
8941.35 322
8942.24 311
8943.13 283
8944.03 335
8944.92 361
8945.81 343
8946.70 283
8947.60 347
8948.49 350
8949.38 326
8950.28 299
8951.17 276
8952.06 333
8952.96 347
8953.85 336
8954.74 319
8955.64 330
8956.53 296
8957.42 297
8958.32 332
8959.21 327
8960.10 330
8961.00 330
8961.89 312
8962.78 305
8963.68 325
8964.57 295
8965.46 321
8966.36 375
8967.25 342
8968.15 367
8969.04 319
8969.93 342
8970.83 299
8971.72 318
8972.62 380
8973.51 351
8974.41 322
8975.30 302
8976.19 333
8977.09 370
8977.98 349
8978.88 352
8979.77 327
8980.67 317
8981.56 317
8982.46 316
8983.35 356
8984.25 318
8985.14 313
8986.03 322
8986.93 290
8987.82 270
8988.72 290
8989.61 344
8990.51 354
8991.40 350
8992.30 317
8993.19 347
8994.09 337
8994.99 374
8995.88 308
8996.78 273
8997.67 344
8998.57 344
8999.46 364
9000.36 345
9001.25 278
9002.15 311
9003.04 331
9003.94 328
9004.84 306
9005.73 264
9006.63 299
9007.52 337
9008.42 337
9009.32 315
9010.21 358
9011.11 375
9012.00 276
9012.90 296
9013.80 323
9014.69 276
9015.59 286
9016.49 343
9017.38 299
9018.28 289
9019.17 258
9020.07 272
9020.97 323
9021.86 259
9022.76 291
9023.66 291
9024.55 290
9025.45 267
9026.35 319
9027.25 312
9028.14 356
9029.04 285
9029.94 291
9030.83 305
9031.73 346
9032.63 335
9033.52 294
9034.42 326
9035.32 331
9036.22 284
9037.11 289
9038.01 328
9038.91 338
9039.81 286
9040.70 302
9041.60 293
9042.50 321
9043.40 347
9044.29 342
9045.19 311
9046.09 329
9046.99 340
9047.89 311
9048.78 363
9049.68 345
9050.58 324
9051.48 322
9052.38 289
9053.27 322
9054.17 296
9055.07 353
9055.97 346
9056.87 340
9057.77 301
9058.66 314
9059.56 358
9060.46 328
9061.36 399
9062.26 338
9063.16 363
9064.06 333
9064.95 319
9065.85 347
9066.75 329
9067.65 389
9068.55 352
9069.45 362
9070.35 319
9071.25 356
9072.15 298
9073.05 313
9073.94 279
9074.84 301
9075.74 353
9076.64 297
9077.54 281
9078.44 330
9079.34 335
9080.24 339
9081.14 338
9082.04 331
9082.94 307
9083.84 368
9084.74 329
9085.64 333
9086.54 300
9087.44 323
9088.34 343
9089.24 342
9090.14 359
9091.04 336
9091.94 347
9092.84 311
9093.74 324
9094.64 349
9095.54 343
9096.44 330
9097.34 307
9098.24 308
9099.14 296
9100.04 302
9100.94 275
9101.84 304
9102.74 339
9103.64 337
9104.54 291
9105.44 294
9106.35 358
9107.25 345
9108.15 304
9109.05 347
9109.95 344
9110.85 356
9111.75 277
9112.65 275
9113.55 309
9114.46 278
9115.36 269
9116.26 272
9117.16 305
9118.06 302
9118.96 290
9119.86 330
9120.76 304
9121.67 290
9122.57 273
9123.47 344
9124.37 255
9125.27 270
9126.17 359
9127.08 329
9127.98 300
9128.88 329
9129.78 310
9130.68 307
9131.59 310
9132.49 311
9133.39 314
9134.29 290
9135.20 246
9136.10 293
9137.00 312
9137.90 309
9138.80 306
9139.71 299
9140.61 253
9141.51 341
9142.41 365
9143.32 285
9144.22 303
9145.12 318
9146.03 297
9146.93 287
9147.83 290
9148.73 302
9149.64 300
9150.54 300
9151.44 298
9152.35 303
9153.25 322
9154.15 328
9155.06 329
9155.96 310
9156.86 318
9157.77 308
9158.67 304
9159.57 309
9160.48 295
9161.38 312
9162.28 352
9163.19 337
9164.09 294
9164.99 244
9165.90 291
9166.80 312
9167.71 285
9168.61 292
9169.51 322
9170.42 355
9171.32 327
9172.23 348
9173.13 309
9174.03 297
9174.94 269
9175.84 257
9176.75 248
9177.65 304
9178.56 274
9179.46 330
9180.36 293
9181.27 302
9182.17 281
9183.08 258
9183.98 306
9184.89 284
9185.79 281
9186.70 317
9187.60 263
9188.51 301
9189.41 299
9190.32 325
9191.22 321
9192.13 313
9193.03 342
9193.94 349
9194.84 303
9195.75 257
9196.65 280
9197.56 310
9198.46 305
9199.37 335
9200.27 329
9201.18 357
9202.09 327
9202.99 346
9203.90 316
9204.80 320
9205.71 349
9206.61 326
9207.52 320
9208.43 288
9209.33 293
9210.24 298
9211.14 301
9212.05 282
9212.96 323
9213.86 347
9214.77 303
9215.67 325
9216.58 298
9217.49 255
9218.39 330
9219.30 291
9220.21 284
9221.11 263
9222.02 318
9222.93 336
9223.83 340
9224.74 383
9225.65 294
9226.55 294
9227.46 301
9228.37 362
9229.27 335
9230.18 304
9231.09 287
9231.99 301
9232.90 282
9233.81 296
9234.71 319
9235.62 346
9236.53 293
9237.44 274
9238.34 292
9239.25 307
9240.16 287
9241.07 300
9241.97 267
9242.88 263
9243.79 294
9244.70 332
9245.60 360
9246.51 323
9247.42 256
9248.33 297
9249.24 297
9250.14 323
9251.05 307
9251.96 297
9252.87 288
9253.78 312
9254.68 281
9255.59 260
9256.50 317
9257.41 300
9258.32 296
9259.22 313
9260.13 316
9261.04 320
9261.95 295
9262.86 284
9263.77 278
9264.68 286
9265.58 302
9266.49 261
9267.40 321
9268.31 306
9269.22 229
9270.13 249
9271.04 254
9271.95 267
9272.86 279
9273.76 257
9274.67 277
9275.58 286
9276.49 274
9277.40 300
9278.31 329
9279.22 292
9280.13 281
9281.04 308
9281.95 317
9282.86 319
9283.77 271
9284.68 259
9285.59 297
9286.50 327
9287.41 265
9288.32 294
9289.23 335
9290.14 320
9291.05 291
9291.96 248
9292.87 262
9293.78 262
9294.69 303
9295.60 294
9296.51 327
9297.42 324
9298.33 298
9299.24 344
9300.15 326
9301.06 312
9301.97 321
9302.88 312
9303.79 307
9304.70 304
9305.61 293
9306.52 319
9307.43 356
9308.34 329
9309.25 323
9310.16 318
9311.08 347
9311.99 419
9312.90 344
9313.81 325
9314.72 291
9315.63 322
9316.54 291
9317.45 290
9318.36 298
9319.28 319
9320.19 315
9321.10 301
9322.01 309
9322.92 285
9323.83 282
9324.74 295
9325.66 315
9326.57 287
9327.48 270
9328.39 297
9329.30 335
9330.21 313
9331.13 292
9332.04 300
9332.95 374
9333.86 399
9334.77 317
9335.69 359
9336.60 291
9337.51 320
9338.42 293
9339.34 321
9340.25 277
9341.16 229
9342.07 249
9342.98 257
9343.90 255
9344.81 290
9345.72 306
9346.64 348
9347.55 300
9348.46 301
9349.37 296
9350.29 308
9351.20 321
9352.11 267
9353.03 279
9353.94 245
9354.85 256
9355.76 266
9356.68 289
9357.59 244
9358.50 278
9359.42 302
9360.33 262
9361.24 285
9362.16 259
9363.07 260
9363.98 310
9364.90 345
9365.81 303
9366.72 349
9367.64 289
9368.55 285
9369.47 332
9370.38 302
9371.29 267
9372.21 304
9373.12 292
9374.04 335
9374.95 332
9375.86 317
9376.78 353
9377.69 351
9378.61 285
9379.52 284
9380.43 328
9381.35 292
9382.26 314
9383.18 359
9384.09 315
9385.01 274
9385.92 300
9386.84 290
9387.75 294
9388.67 291
9389.58 269
9390.49 258
9391.41 292
9392.32 340
9393.24 310
9394.15 286
9395.07 334
9395.98 343
9396.90 299
9397.81 320
9398.73 315
9399.65 310
9400.56 315
9401.48 350
9402.39 363
9403.31 350
9404.22 312
9405.14 309
9406.05 301
9406.97 333
9407.88 286
9408.80 312
9409.72 314
9410.63 334
9411.55 318
9412.46 306
9413.38 315
9414.30 353
9415.21 381
9416.13 357
9417.04 312
9417.96 353
9418.88 297
9419.79 280
9420.71 338
9421.62 338
9422.54 314
9423.46 310
9424.37 304
9425.29 294
9426.21 326
9427.12 328
9428.04 350
9428.96 328
9429.87 379
9430.79 385
9431.71 315
9432.62 296
9433.54 298
9434.46 332
9435.37 316
9436.29 363
9437.21 390
9438.13 309
9439.04 304
9439.96 306
9440.88 348
9441.79 323
9442.71 314
9443.63 367
9444.55 360
9445.46 341
9446.38 350
9447.30 346
9448.22 371
9449.13 402
9450.05 401
9450.97 377
9451.89 371
9452.81 358
9453.72 358
9454.64 391
9455.56 375
9456.48 406
9457.40 419
9458.31 384
9459.23 373
9460.15 416
9461.07 438
9461.99 371
9462.90 390
9463.82 395
9464.74 376
9465.66 352
9466.58 380
9467.50 352
9468.42 364
9469.33 361
9470.25 397
9471.17 391
9472.09 349
9473.01 328
9473.93 372
9474.85 372
9475.77 298
9476.68 338
9477.60 406
9478.52 360
9479.44 341
9480.36 336
9481.28 299
9482.20 392
9483.12 382
9484.04 385
9484.96 357
9485.88 372
9486.80 382
9487.72 346
9488.64 368
9489.56 375
9490.48 372
9491.39 316
9492.31 343
9493.23 372
9494.15 344
9495.07 324
9495.99 356
9496.91 374
9497.83 366
9498.75 331
9499.67 363
9500.59 397
9501.51 375
9502.43 324
9503.36 335
9504.28 363
9505.20 377
9506.12 338
9507.04 390
9507.96 414
9508.88 412
9509.80 408
9510.72 355
9511.64 379
9512.56 398
9513.48 347
9514.40 350
9515.32 417
9516.24 425
9517.16 363
9518.09 393
9519.01 445
9519.93 345
9520.85 367
9521.77 359
9522.69 381
9523.61 408
9524.53 426
9525.46 381
9526.38 396
9527.30 421
9528.22 386
9529.14 445
9530.06 398
9530.98 401
9531.91 428
9532.83 444
9533.75 530
9534.67 553
9535.59 582
9536.52 534
9537.44 550
9538.36 518
9539.28 516
9540.20 467
9541.13 467
9542.05 456
9542.97 477
9543.89 450
9544.81 450
9545.74 518
9546.66 449
9547.58 352
9548.50 380
9549.43 414
9550.35 436
9551.27 432
9552.19 409
9553.12 430
9554.04 412
9554.96 380
9555.89 414
9556.81 469
9557.73 474
9558.65 427
9559.58 446
9560.50 475
9561.42 465
9562.35 498
9563.27 467
9564.19 479
9565.12 471
9566.04 495
9566.96 467
9567.89 472
9568.81 452
9569.73 409
9570.66 445
9571.58 461
9572.50 415
9573.43 501
9574.35 503
9575.28 468
9576.20 444
9577.12 497
9578.05 500
9578.97 522
9579.89 524
9580.82 506
9581.74 473
9582.67 483
9583.59 428
9584.52 437
9585.44 445
9586.36 436
9587.29 455
9588.21 463
9589.14 543
9590.06 509
9590.99 504
9591.91 502
9592.84 506
9593.76 482
9594.68 531
9595.61 515
9596.53 534
9597.46 541
9598.38 536
9599.31 497
9600.23 485
9601.16 512
9602.08 567
9603.01 567
9603.93 592
9604.86 635
9605.78 615
9606.71 619
9607.64 608
9608.56 585
9609.49 619
9610.41 579
9611.34 584
9612.26 598
9613.19 579
9614.11 590
9615.04 610
9615.97 596
9616.89 570
9617.82 684
9618.74 672
9619.67 640
9620.59 655
9621.52 650
9622.45 685
9623.37 584
9624.30 585
9625.22 644
9626.15 606
9627.08 601
9628.00 613
9628.93 658
9629.86 691
9630.78 664
9631.71 697
9632.64 715
9633.56 690
9634.49 620
9635.42 627
9636.34 751
9637.27 705
9638.20 687
9639.12 799
9640.05 803
9640.98 782
9641.90 775
9642.83 825
9643.76 704
9644.69 712
9645.61 762
9646.54 807
9647.47 792
9648.39 827
9649.32 829
9650.25 885
9651.18 903
9652.10 934
9653.03 910
9653.96 904
9654.89 982
9655.81 971
9656.74 912
9657.67 943
9658.60 997
9659.53 926
9660.45 950
9661.38 913
9662.31 846
9663.24 1018
9664.16 928
9665.09 942
9666.02 910
9666.95 963
9667.88 979
9668.81 1014
9669.73 1030
9670.66 1012
9671.59 998
9672.52 1100
9673.45 991
9674.38 1064
9675.31 1040
9676.23 1083
9677.16 1106
9678.09 1056
9679.02 1115
9679.95 1038
9680.88 1056
9681.81 1194
9682.74 1274
9683.66 1209
9684.59 1223
9685.52 1259
9686.45 1309
9687.38 1306
9688.31 1224
9689.24 1172
9690.17 1188
9691.10 1239
9692.03 1191
9692.96 1254
9693.89 1230
9694.82 1239
9695.75 1284
9696.68 1448
9697.60 1476
9698.53 1637
9699.46 1678
9700.39 1727
9701.32 1837
9702.25 1894
9703.18 1809
9704.11 1770
9705.04 1808
9705.97 1633
9706.90 1461
9707.83 1358
9708.76 1338
9709.69 1260
9710.62 1395
9711.56 1360
9712.49 1331
9713.42 1376
9714.35 1451
9715.28 1484
9716.21 1588
9717.14 1560
9718.07 1530
9719.00 1630
9719.93 1570
9720.86 1438
9721.79 1491
9722.72 1321
9723.65 1232
9724.58 1122
9725.52 1067
9726.45 1015
9727.38 1048
9728.31 1031
9729.24 1044
9730.17 1095
9731.10 1061
9732.03 1036
9732.97 1065
9733.90 1128
9734.83 1100
9735.76 1067
9736.69 1090
9737.62 1089
9738.55 1041
9739.49 1011
9740.42 952
9741.35 926
9742.28 936
9743.21 908
9744.15 885
9745.08 861
9746.01 880
9746.94 821
9747.87 789
9748.81 819
9749.74 799
9750.67 797
9751.60 817
9752.53 769
9753.47 694
9754.40 770
9755.33 695
9756.26 744
9757.20 720
9758.13 736
9759.06 751
9759.99 805
9760.93 785
9761.86 779
9762.79 741
9763.73 834
9764.66 771
9765.59 741
9766.52 751
9767.46 764
9768.39 719
9769.32 773
9770.26 746
9771.19 724
9772.12 742
9773.06 763
9773.99 808
9774.92 809
9775.86 845
9776.79 840
9777.72 846
9778.66 820
9779.59 820
9780.52 903
9781.46 868
9782.39 889
9783.33 901
9784.26 875
9785.19 888
9786.13 769
9787.06 829
9787.99 835
9788.93 760
9789.86 763
9790.80 818
9791.73 813
9792.67 792
9793.60 793
9794.53 721
9795.47 669
9796.40 726
9797.34 759
9798.27 728
9799.21 785
9800.14 813
9801.08 738
9802.01 760
9802.94 718
9803.88 683
9804.81 672
9805.75 713
9806.68 639
9807.62 614
9808.55 678
9809.49 640
9810.42 646
9811.36 621
9812.29 610
9813.23 609
9814.16 659
9815.10 617
9816.04 602
9816.97 600
9817.91 527
9818.84 637
9819.78 565
9820.71 543
9821.65 603
9822.58 617
9823.52 571
9824.46 541
9825.39 555
9826.33 599
9827.26 567
9828.20 602
9829.14 575
9830.07 604
9831.01 553
9831.94 541
9832.88 472
9833.82 482
9834.75 530
9835.69 536
9836.62 560
9837.56 529
9838.50 527
9839.43 497
9840.37 510
9841.31 566
9842.24 548
9843.18 556
9844.12 519
9845.05 568
9845.99 503
9846.93 571
9847.86 545
9848.80 570
9849.74 567
9850.67 534
9851.61 550
9852.55 530
9853.49 511
9854.42 485
9855.36 493
9856.30 512
9857.23 525
9858.17 535
9859.11 502
9860.05 570
9860.98 532
9861.92 513
9862.86 534
9863.80 536
9864.73 556
9865.67 502
9866.61 476
9867.55 478
9868.49 544
9869.42 560
9870.36 531
9871.30 527
9872.24 550
9873.18 534
9874.11 562
9875.05 584
9875.99 511
9876.93 531
9877.87 508
9878.81 482
9879.74 505
9880.68 460
9881.62 487
9882.56 484
9883.50 454
9884.44 458
9885.37 493
9886.31 499
9887.25 498
9888.19 508
9889.13 486
9890.07 494
9891.01 521
9891.95 515
9892.89 453
9893.82 409
9894.76 436
9895.70 456
9896.64 438
9897.58 415
9898.52 477
9899.46 467
9900.40 408
9901.34 480
9902.28 446
9903.22 457
9904.16 469
9905.10 421
9906.04 445
9906.98 388
9907.92 454
9908.86 440
9909.80 429
9910.73 486
9911.67 526
9912.61 485
9913.55 438
9914.49 481
9915.43 451
9916.38 431
9917.32 411
9918.26 464
9919.20 454
9920.14 483
9921.08 471
9922.02 433
9922.96 428
9923.90 491
9924.84 538
9925.78 606
9926.72 634
9927.66 761
9928.60 805
9929.54 801
9930.48 794
9931.42 776
9932.36 676
9933.30 619
9934.25 695
9935.19 635
9936.13 600
9937.07 469
9938.01 498
9938.95 500
9939.89 464
9940.83 459
9941.78 435
9942.72 486
9943.66 467
9944.60 463
9945.54 416
9946.48 410
9947.42 435
9948.37 431
9949.31 439
9950.25 455
9951.19 482
9952.13 426
9953.07 415
9954.02 514
9954.96 480
9955.90 423
9956.84 431
9957.78 476
9958.73 415
9959.67 447
9960.61 440
9961.55 456
9962.50 451
9963.44 423
9964.38 388
9965.32 402
9966.27 460
9967.21 435
9968.15 390
9969.09 398
9970.04 395
9970.98 394
9971.92 408
9972.86 449
9973.81 454
9974.75 455
9975.69 432
9976.64 490
9977.58 462
9978.52 443
9979.46 418
9980.41 456
9981.35 447
9982.29 385
9983.24 411
9984.18 424
9985.12 451
9986.07 445
9987.01 445
9987.95 402
9988.90 422
9989.84 403
9990.79 415
9991.73 431
9992.67 431
9993.62 423
9994.56 428
9995.50 407
9996.45 438
9997.39 406
9998.34 405
9999.28 443
10000.22 431
10001.17 449
10002.11 429
10003.06 425
10004.00 401
10004.95 409
10005.89 393
10006.83 448
10007.78 445
10008.72 427
10009.67 414
10010.61 463
10011.56 441
10012.50 423
10013.45 457
10014.39 399
10015.34 374
10016.28 370
10017.23 398
10018.17 378
10019.12 368
10020.06 465
10021.01 407
10021.95 389
10022.90 437
10023.84 454
10024.79 382
10025.73 362
10026.68 411
10027.62 402
10028.57 436
10029.51 421
10030.46 363
10031.40 337
10032.35 375
10033.30 378
10034.24 353
10035.19 393
10036.13 366
10037.08 390
10038.03 372
10038.97 383
10039.92 383
10040.86 421
10041.81 415
10042.76 411
10043.70 396
10044.65 349
10045.59 376
10046.54 372
10047.49 361
10048.43 358
10049.38 359
10050.33 406
10051.27 358
10052.22 368
10053.17 348
10054.11 344
10055.06 373
10056.01 350
10056.95 438
10057.90 407
10058.85 383
10059.79 392
10060.74 414
10061.69 444
10062.63 403
10063.58 391
10064.53 382
10065.48 444
10066.42 372
10067.37 348
10068.32 330
10069.26 334
10070.21 337
10071.16 345
10072.11 373
10073.05 359
10074.00 379
10074.95 333
10075.90 326
10076.84 341
10077.79 354
10078.74 359
10079.69 349
10080.64 318
10081.58 318
10082.53 322
10083.48 363
10084.43 357
10085.38 372
10086.32 380
10087.27 340
10088.22 319
10089.17 321
10090.12 334
10091.07 345
10092.01 349
10092.96 296
10093.91 318
10094.86 360
10095.81 331
10096.76 344
10097.71 348
10098.65 294
10099.60 295
10100.55 328
10101.50 300
10102.45 308
10103.40 358
10104.35 383
10105.30 337
10106.25 382
10107.20 323
10108.14 276
10109.09 294
10110.04 337
10110.99 370
10111.94 333
10112.89 342
10113.84 320
10114.79 345
10115.74 333
10116.69 324
10117.64 327
10118.59 290
10119.54 303
10120.49 295
10121.44 339
10122.39 342
10123.34 326
10124.29 336
10125.24 321
10126.19 308
10127.14 349
10128.09 357
10129.04 361
10129.99 328
10130.94 337
10131.89 326
10132.84 336
10133.79 318
10134.74 311
10135.69 319
10136.64 307
10137.59 324
10138.54 290
10139.49 332
10140.44 381
10141.39 371
10142.34 346
10143.30 370
10144.25 342
10145.20 366
10146.15 340
10147.10 334
10148.05 351
10149.00 385
10149.95 336
10150.90 349
10151.86 384
10152.81 329
10153.76 335
10154.71 385
10155.66 380
10156.61 412
10157.56 398
10158.52 375
10159.47 394
10160.42 359
10161.37 324
10162.32 312
10163.27 296
10164.23 283
10165.18 339
10166.13 347
10167.08 354
10168.03 336
10168.99 298
10169.94 370
10170.89 352
10171.84 319
10172.79 327
10173.75 375
10174.70 363
10175.65 399
10176.60 380
10177.56 343
10178.51 357
10179.46 361
10180.41 376
10181.37 350
10182.32 332
10183.27 325
10184.22 346
10185.18 403
10186.13 384
10187.08 359
10188.04 373
10188.99 414
10189.94 425
10190.89 365
10191.85 375
10192.80 405
10193.75 401
10194.71 433
10195.66 378
10196.61 397
10197.57 382
10198.52 382
10199.47 313
10200.43 383
10201.38 413
10202.34 408
10203.29 367
10204.24 411
10205.20 432
10206.15 420
10207.10 471
10208.06 464
10209.01 467
10209.97 432
10210.92 446
10211.87 421
10212.83 379
10213.78 399
10214.74 440
10215.69 438
10216.64 381
10217.60 404
10218.55 383
10219.51 345
10220.46 349
10221.42 382
10222.37 381
10223.33 390
10224.28 377
10225.24 344
10226.19 361
10227.14 364
10228.10 348
10229.05 354
10230.01 333
10230.96 353
10231.92 314
10232.87 315
10233.83 362
10234.78 371
10235.74 378
10236.70 357
10237.65 373
10238.61 387
10239.56 397
10240.52 416
10241.47 351
10242.43 402
10243.38 429
10244.34 369
10245.29 348
10246.25 321
10247.21 326
10248.16 354
10249.12 320
10250.07 306
10251.03 241
10251.98 294
10252.94 313
10253.90 327
10254.85 317
10255.81 330
10256.76 314
10257.72 307
10258.68 294
10259.63 298
10260.59 298
10261.55 302
10262.50 294
10263.46 288
10264.42 295
10265.37 269
10266.33 303
10267.29 293
10268.24 270
10269.20 293
10270.16 313
10271.11 296
10272.07 266
10273.03 285
10273.98 292
10274.94 335
10275.90 341
10276.85 391
10277.81 322
10278.77 296
10279.73 269
10280.68 271
10281.64 325
10282.60 286
10283.56 290
10284.51 288
10285.47 309
10286.43 316
10287.39 307
10288.34 305
10289.30 278
10290.26 260
10291.22 287
10292.17 277
10293.13 267
10294.09 304
10295.05 269
10296.01 281
10296.96 304
10297.92 285
10298.88 274
10299.84 302
10300.80 304
10301.75 333
10302.71 282
10303.67 294
10304.63 309
10305.59 318
10306.55 325
10307.51 301
10308.46 288
10309.42 273
10310.38 255
10311.34 307
10312.30 305
10313.26 313
10314.22 306
10315.18 325
10316.13 340
10317.09 301
10318.05 289
10319.01 306
10319.97 309
10320.93 295
10321.89 297
10322.85 331
10323.81 292
10324.77 312
10325.73 273
10326.69 322
10327.64 315
10328.60 280
10329.56 297
10330.52 293
10331.48 321
10332.44 288
10333.40 293
10334.36 314
10335.32 294
10336.28 244
10337.24 313
10338.20 325
10339.16 317
10340.12 312
10341.08 297
10342.04 322
10343.00 318
10343.96 294
10344.92 258
10345.88 297
10346.84 347
10347.80 291
10348.76 316
10349.72 304
10350.69 268
10351.65 276
10352.61 325
10353.57 297
10354.53 278
10355.49 273
10356.45 302
10357.41 244
10358.37 289
10359.33 311
10360.29 303
10361.25 305
10362.22 307
10363.18 301
10364.14 346
10365.10 311
10366.06 279
10367.02 291
10367.98 273
10368.94 284
10369.91 265
10370.87 255
10371.83 242
10372.79 260
10373.75 272
10374.71 259
10375.67 216
10376.64 234
10377.60 289
10378.56 293
10379.52 306
10380.48 261
10381.45 259
10382.41 271
10383.37 322
10384.33 315
10385.29 293
10386.26 279
10387.22 279
10388.18 269
10389.14 310
10390.11 332
10391.07 265
10392.03 300
10392.99 300
10393.96 331
10394.92 259
10395.88 249
10396.84 292
10397.81 250
10398.77 274
10399.73 249
10400.69 259
10401.66 287
10402.62 272
10403.58 278
10404.55 293
10405.51 270
10406.47 283
10407.44 278
10408.40 263
10409.36 286
10410.33 238
10411.29 244
10412.25 289
10413.22 310
10414.18 264
10415.14 222
10416.11 242
10417.07 254
10418.03 224
10419.00 240
10419.96 223
10420.93 222
10421.89 266
10422.85 287
10423.82 287
10424.78 237
10425.74 270
10426.71 296
10427.67 312
10428.64 245
10429.60 283
10430.57 256
10431.53 260
10432.49 241
10433.46 287
10434.42 279
10435.39 286
10436.35 257
10437.32 232
10438.28 279
10439.25 209
10440.21 213
10441.18 247
10442.14 247
10443.10 234
10444.07 260
10445.03 258
10446.00 237
10446.96 218
10447.93 216
10448.89 225
10449.86 242
10450.83 246
10451.79 224
10452.76 248
10453.72 204
10454.69 260
10455.65 249
10456.62 248
10457.58 248
10458.55 230
10459.51 217
10460.48 282
10461.45 278
10462.41 268
10463.38 251
10464.34 250
10465.31 264
10466.27 256
10467.24 231
10468.21 249
10469.17 265
10470.14 265
10471.10 273
10472.07 242
10473.04 244
10474.00 252
10474.97 241
10475.94 256
10476.90 270
10477.87 265
10478.83 292
10479.80 274
10480.77 243
10481.73 270
10482.70 217
10483.67 200
10484.63 237
10485.60 231
10486.57 240
10487.54 231
10488.50 212
10489.47 216
10490.44 175
10491.40 218
10492.37 239
10493.34 228
10494.30 225
10495.27 211
10496.24 229
10497.21 233
10498.17 205
10499.14 217
10500.11 233
10501.08 240
10502.04 226
10503.01 270
10503.98 223
10504.95 240
10505.91 274
10506.88 251
10507.85 273
10508.82 233
10509.79 228
10510.75 243
10511.72 242
10512.69 216
10513.66 237
10514.63 200
10515.59 204
10516.56 269
10517.53 251
10518.50 221
10519.47 240
10520.44 288
10521.40 243
10522.37 245
10523.34 233
10524.31 261
10525.28 210
10526.25 210
10527.22 213
10528.18 246
10529.15 243
10530.12 235
10531.09 228
10532.06 217
10533.03 193
10534.00 228
10534.97 220
10535.94 220
10536.91 251
10537.87 233
10538.84 248
10539.81 261
10540.78 265
10541.75 232
10542.72 224
10543.69 216
10544.66 222
10545.63 242
10546.60 258
10547.57 271
10548.54 222
10549.51 223
10550.48 238
10551.45 225
10552.42 210
10553.39 232
10554.36 236
10555.33 199
10556.30 255
10557.27 265
10558.24 242
10559.21 224
10560.18 239
10561.15 247
10562.12 271
10563.09 243
10564.06 268
10565.03 224
10566.00 243
10566.97 262
10567.94 286
10568.91 255
10569.88 221
10570.85 225
10571.82 247
10572.80 258
10573.77 250
10574.74 252
10575.71 246
10576.68 255
10577.65 305
10578.62 295
10579.59 248
10580.56 264
10581.54 249
10582.51 236
10583.48 246
10584.45 240
10585.42 229
10586.39 237
10587.36 236
10588.33 226
10589.31 249
10590.28 274
10591.25 257
10592.22 242
10593.19 258
10594.16 229
10595.14 236
10596.11 239
10597.08 266
10598.05 268
10599.02 252
10600.00 235
10600.97 239
10601.94 220
10602.91 248
10603.89 250
10604.86 213
10605.83 252
10606.80 246
10607.77 236
10608.75 220
10609.72 240
10610.69 254
10611.66 278
10612.64 275
10613.61 252
10614.58 264
10615.56 261
10616.53 267
10617.50 257
10618.47 245
10619.45 206
10620.42 247
10621.39 254
10622.37 269
10623.34 275
10624.31 245
10625.29 276
10626.26 254
10627.23 313
10628.21 298
10629.18 260
10630.15 284
10631.13 300
10632.10 226
10633.07 279
10634.05 283
10635.02 282
10635.99 255
10636.97 271
10637.94 304
10638.92 315
10639.89 302
10640.86 340
10641.84 327
10642.81 363
10643.79 380
10644.76 335
10645.73 304
10646.71 312
10647.68 309
10648.66 325
10649.63 311
10650.61 322
10651.58 334
10652.55 306
10653.53 289
10654.50 271
10655.48 259
10656.45 235
10657.43 244
10658.40 263
10659.38 241
10660.35 255
10661.33 230
10662.30 268
10663.28 259
10664.25 240
10665.23 218
10666.20 255
10667.18 250
10668.15 249
10669.13 270
10670.10 247
10671.08 269
10672.05 235
10673.03 268
10674.00 277
10674.98 278
10675.96 282
10676.93 271
10677.91 216
10678.88 254
10679.86 260
10680.83 272
10681.81 275
10682.79 274
10683.76 290
10684.74 261
10685.71 242
10686.69 221
10687.67 222
10688.64 261
10689.62 221
10690.59 236
10691.57 333
10692.55 247
10693.52 254
10694.50 281
10695.48 260
10696.45 242
10697.43 254
10698.41 288
10699.38 262
10700.36 241
10701.34 244
10702.31 252
10703.29 258
10704.27 221
10705.24 289
10706.22 266
10707.20 260
10708.17 253
10709.15 222
10710.13 244
10711.10 250
10712.08 235
10713.06 247
10714.04 264
10715.01 265
10715.99 246
10716.97 262
10717.95 241
10718.92 208
10719.90 225
10720.88 269
10721.86 259
10722.83 206
10723.81 214
10724.79 240
10725.77 227
10726.75 253
10727.72 253
10728.70 257
10729.68 230
10730.66 286
10731.64 289
10732.61 247
10733.59 267
10734.57 259
10735.55 235
10736.53 250
10737.51 297
10738.48 296
10739.46 261
10740.44 255
10741.42 254
10742.40 228
10743.38 231
10744.35 264
10745.33 264
10746.31 238
10747.29 255
10748.27 263
10749.25 250
10750.23 268
10751.21 252
10752.19 234
10753.17 254
10754.14 231
10755.12 273
10756.10 260
10757.08 252
10758.06 241
10759.04 282
10760.02 300
10761.00 281
10761.98 252
10762.96 252
10763.94 293
10764.92 306
10765.90 263
10766.88 268
10767.86 269
10768.84 264
10769.82 268
10770.80 269
10771.78 254
10772.76 287
10773.74 271
10774.72 296
10775.70 277
10776.68 293
10777.66 277
10778.64 269
10779.62 318
10780.60 277
10781.58 273
10782.56 274
10783.54 267
10784.52 303
10785.50 298
10786.48 339
10787.46 303
10788.44 315
10789.42 298
10790.40 298
10791.38 278
10792.36 309
10793.35 258
10794.33 244
10795.31 268
10796.29 286
10797.27 284
10798.25 300
10799.23 326
10800.21 307
10801.19 295
10802.18 281
10803.16 309
10804.14 317
10805.12 293
10806.10 310
10807.08 312
10808.06 279
10809.05 328
10810.03 281
10811.01 270
10811.99 343
10812.97 317
10813.96 315
10814.94 321
10815.92 321
10816.90 309
10817.88 337
10818.87 285
10819.85 283
10820.83 291
10821.81 279
10822.79 309
10823.78 276
10824.76 297
10825.74 305
10826.72 324
10827.71 303
10828.69 336
10829.67 308
10830.65 317
10831.64 315
10832.62 333
10833.60 317
10834.58 315
10835.57 291
10836.55 299
10837.53 300
10838.52 304
10839.50 325
10840.48 352
10841.47 341
10842.45 330
10843.43 366
10844.41 380
10845.40 313
10846.38 347
10847.36 340
10848.35 358
10849.33 341
10850.32 347
10851.30 310
10852.28 322
10853.27 377
10854.25 369
10855.23 339
10856.22 353
10857.20 339
10858.18 381
10859.17 379
10860.15 424
10861.14 390
10862.12 349
10863.10 397
10864.09 400
10865.07 420
10866.06 395
10867.04 397
10868.03 367
10869.01 382
10869.99 375
10870.98 395
10871.96 459
10872.95 394
10873.93 352
10874.92 405
10875.90 396
10876.89 380
10877.87 400
10878.86 405
10879.84 421
10880.83 427
10881.81 446
10882.80 448
10883.78 414
10884.77 475
10885.75 431
10886.74 437
10887.72 447
10888.71 480
10889.69 473
10890.68 458
10891.66 465
10892.65 456
10893.63 518
10894.62 492
10895.60 495
10896.59 459
10897.58 501
10898.56 470
10899.55 466
10900.53 476
10901.52 461
10902.50 453
10903.49 479
10904.48 505
10905.46 501
10906.45 529
10907.44 482
10908.42 533
10909.41 536
10910.39 472
10911.38 522
10912.37 536
10913.35 556
10914.34 578
10915.33 561
10916.31 542
10917.30 575
10918.29 570
10919.27 541
10920.26 566
10921.25 587
10922.23 554
10923.22 521
10924.21 566
10925.19 544
10926.18 496
10927.17 577
10928.15 563
10929.14 564
10930.13 586
10931.11 537
10932.10 604
10933.09 646
10934.08 667
10935.06 655
10936.05 621
10937.04 642
10938.03 568
10939.01 597
10940.00 720
10940.99 713
10941.98 617
10942.96 631
10943.95 609
10944.94 664
10945.93 687
10946.92 636
10947.90 662
10948.89 708
10949.88 730
10950.87 700
10951.86 712
10952.84 729
10953.83 821
10954.82 849
10955.81 937
10956.80 997
10957.79 1026
10958.77 1100
10959.76 1143
10960.75 1127
10961.74 1115
10962.73 1154
10963.72 1141
10964.71 1041
10965.69 1024
10966.68 969
10967.67 927
10968.66 918
10969.65 899
10970.64 817
10971.63 773
10972.62 808
10973.61 934
10974.59 810
10975.58 769
10976.57 772
10977.56 729
10978.55 688
10979.54 775
10980.53 793
10981.52 816
10982.51 757
10983.50 757
10984.49 797
10985.48 816
10986.47 796
10987.46 820
10988.45 916
10989.44 858
10990.43 870
10991.42 817
10992.41 832
10993.40 876
10994.39 878
10995.38 918
10996.37 973
10997.36 1110
10998.35 1229
10999.34 1399
11000.33 1460
11001.32 1544
11002.31 1581
11003.30 1633
11004.29 1664
11005.28 1580
11006.27 1473
11007.26 1310
11008.25 1152
11009.24 1047
11010.23 914
11011.22 895
11012.21 841
11013.21 818
11014.20 699
11015.19 670
11016.18 687
11017.17 697
11018.16 713
11019.15 674
11020.14 668
11021.13 638
11022.13 608
11023.12 622
11024.11 590
11025.10 614
11026.09 586
11027.08 530
11028.07 479
11029.07 505
11030.06 531
11031.05 518
11032.04 523
11033.03 530
11034.02 593
11035.02 539
11036.01 565
11037.00 542
11037.99 497
11038.98 485
11039.98 486
11040.97 478
11041.96 533
11042.95 496
11043.94 464
11044.94 481
11045.93 512
11046.92 502
11047.91 477
11048.91 439
11049.90 462
11050.89 423
11051.88 448
11052.88 442
11053.87 445
11054.86 459
11055.86 463
11056.85 446
11057.84 499
11058.83 493
11059.83 461
11060.82 449
11061.81 465
11062.81 436
11063.80 453
11064.79 496
11065.79 497
11066.78 467
11067.77 488
11068.77 465
11069.76 474
11070.75 420
11071.75 440
11072.74 469
11073.73 487
11074.73 493
11075.72 464
11076.71 448
11077.71 467
11078.70 477
11079.70 448
11080.69 449
11081.68 514
11082.68 449
11083.67 434
11084.67 455
11085.66 492
11086.65 434
11087.65 432
11088.64 424
11089.64 408
11090.63 414
11091.63 444
11092.62 468
11093.62 419
11094.61 409
11095.60 443
11096.60 391
11097.59 374
11098.59 437
11099.58 400
11100.58 403
11101.57 383
11102.57 410
11103.56 381
11104.56 380
11105.55 363
11106.55 351
11107.54 330
11108.54 404
11109.53 408
11110.53 372
11111.52 390
11112.52 374
11113.51 385
11114.51 364
11115.51 358
11116.50 401
11117.50 376
11118.49 318
11119.49 339
11120.48 346
11121.48 353
11122.48 355
11123.47 358
11124.47 334
11125.46 361
11126.46 354
11127.45 364
11128.45 385
11129.45 383
11130.44 296
11131.44 368
11132.44 357
11133.43 364
11134.43 340
11135.42 337
11136.42 357
11137.42 339
11138.41 340
11139.41 322
11140.41 319
11141.40 342
11142.40 342
11143.40 327
11144.39 330
11145.39 337
11146.39 364
11147.38 316
11148.38 337
11149.38 389
11150.38 324
11151.37 367
11152.37 351
11153.37 330
11154.36 302
11155.36 318
11156.36 304
11157.36 300
11158.35 294
11159.35 322
11160.35 317
11161.35 306
11162.34 284
11163.34 302
11164.34 282
11165.34 270
11166.33 298
11167.33 324
11168.33 321
11169.33 357
11170.33 306
11171.32 301
11172.32 301
11173.32 294
11174.32 319
11175.32 323
11176.31 324
11177.31 318
11178.31 296
11179.31 296
11180.31 311
11181.31 328
11182.30 321
11183.30 306
11184.30 299
11185.30 293
11186.30 319
11187.30 279
11188.30 259
11189.30 286
11190.29 256
11191.29 302
11192.29 323
11193.29 278
11194.29 325
11195.29 307
11196.29 344
11197.29 387
11198.29 377
11199.29 312
11200.28 338
11201.28 349
11202.28 326
11203.28 315
11204.28 306
11205.28 311
11206.28 319
11207.28 322
11208.28 291
11209.28 304
11210.28 323
11211.28 306
11212.28 283
11213.28 298
11214.28 285
11215.28 304
11216.28 294
11217.28 285
11218.28 312
11219.28 260
11220.28 285
11221.28 306
11222.28 269
11223.28 277
11224.28 289
11225.28 265
11226.28 254
11227.28 239
11228.28 256
11229.28 269
11230.28 289
11231.28 266
11232.29 279
11233.29 274
11234.29 300
11235.29 234
11236.29 239
11237.29 297
11238.29 288
11239.29 271
11240.29 317
11241.29 291
11242.29 261
11243.30 283
11244.30 260
11245.30 286
11246.30 251
11247.30 244
11248.30 274
11249.30 284
11250.31 285
11251.31 233
11252.31 260
11253.31 299
11254.31 265
11255.31 251
11256.32 281
11257.32 278
11258.32 287
11259.32 236
11260.32 248
11261.33 261
11262.33 261
11263.33 240
11264.33 291
11265.33 276
11266.34 251
11267.34 238
11268.34 280
11269.34 281
11270.35 272
11271.35 287
11272.35 261
11273.35 276
11274.36 276
11275.36 305
11276.36 302
11277.36 267
11278.37 277
11279.37 274
11280.37 269
11281.37 270
11282.38 283
11283.38 260
11284.38 287
11285.39 262
11286.39 300
11287.39 293
11288.40 261
11289.40 269
11290.40 260
11291.41 275
11292.41 310
11293.41 243
11294.42 264
11295.42 280
11296.42 304
11297.43 285
11298.43 268
11299.43 262
11300.44 311
11301.44 271
11302.45 283
11303.45 329
11304.45 272
11305.46 276
11306.46 290
11307.47 303
11308.47 304
11309.47 286
11310.48 297
11311.48 331
11312.49 347
11313.49 350
11314.50 346
11315.50 354
11316.50 338
11317.51 364
11318.51 360
11319.52 337
11320.52 291
11321.53 300
11322.53 278
11323.54 246
11324.54 280
11325.55 253
11326.55 248
11327.56 253
11328.56 278
11329.57 272
11330.57 280
11331.58 240
11332.58 219
11333.59 233
11334.59 255
11335.60 260
11336.60 258
11337.61 241
11338.61 209
11339.62 231
11340.63 268
11341.63 233
11342.64 234
11343.64 258
11344.65 284
11345.65 251
11346.66 208
11347.67 202
11348.67 259
11349.68 296
11350.68 268
11351.69 239
11352.70 233
11353.70 284
11354.71 276
11355.71 247
11356.72 240
11357.73 256
11358.73 243
11359.74 209
11360.75 228
11361.75 263
11362.76 247
11363.76 245
11364.77 222
11365.78 237
11366.78 226
11367.79 219
11368.80 220
11369.81 273
11370.81 273
11371.82 293
11372.83 266
11373.83 242
11374.84 266
11375.85 239
11376.85 234
11377.86 258
11378.87 240
11379.88 241
11380.88 248
11381.89 260
11382.90 268
11383.91 270
11384.91 285
11385.92 275
11386.93 244
11387.94 271
11388.94 255
11389.95 261
11390.96 251
11391.97 225
11392.97 233
11393.98 269
11394.99 259
11396.00 238
11397.01 244
11398.01 258
11399.02 246
11400.03 255
11401.04 255
11402.05 225
11403.06 268
11404.06 269
11405.07 271
11406.08 247
11407.09 213
11408.10 213
11409.11 258
11410.12 245
11411.12 273
11412.13 258
11413.14 251
11414.15 273
11415.16 267
11416.17 238
11417.18 247
11418.19 285
11419.19 267
11420.20 235
11421.21 223
11422.22 240
11423.23 255
11424.24 259
11425.25 274
11426.26 254
11427.27 277
11428.28 232
11429.29 232
11430.30 239
11431.31 245
11432.32 278
11433.33 262
11434.34 238
11435.35 249
11436.36 234
11437.36 249
11438.37 234
11439.38 260
11440.39 280
11441.40 253
11442.41 240
11443.42 227
11444.43 227
11445.45 242
11446.46 229
11447.47 215
11448.48 238
11449.49 243
11450.50 236
11451.51 251
11452.52 257
11453.53 274
11454.54 275
11455.55 240
11456.56 259
11457.57 249
11458.58 241
11459.59 231
11460.60 253
11461.61 226
11462.63 201
11463.64 251
11464.65 254
11465.66 241
11466.67 247
11467.68 254
11468.69 240
11469.70 241
11470.71 267
11471.73 252
11472.74 219
11473.75 214
11474.76 249
11475.77 221
11476.78 237
11477.79 243
11478.81 206
11479.82 221
11480.83 235
11481.84 206
11482.85 250
11483.87 235
11484.88 248
11485.89 255
11486.90 231
11487.91 250
11488.93 217
11489.94 210
11490.95 216
11491.96 235
11492.97 246
11493.99 216
11495.00 220
11496.01 253
11497.02 241
11498.04 218
11499.05 257
11500.06 241
11501.07 239
11502.09 215
11503.10 265
11504.11 245
11505.13 202
11506.14 235
11507.15 243
11508.16 205
11509.18 208
11510.19 211
11511.20 212
11512.22 259
11513.23 246
11514.24 233
11515.26 228
11516.27 203
11517.28 219
11518.30 209
11519.31 227
11520.32 218
11521.34 239
11522.35 220
11523.36 248
11524.38 213
11525.39 203
11526.40 215
11527.42 213
11528.43 219
11529.45 217
11530.46 280
11531.47 240
11532.49 227
11533.50 215
11534.52 232
11535.53 212
11536.54 245
11537.56 223
11538.57 214
11539.59 241
11540.60 216
11541.62 220
11542.63 227
11543.65 243
11544.66 228
11545.67 235
11546.69 247
11547.70 281
11548.72 245
11549.73 228
11550.75 221
11551.76 209
11552.78 224
11553.79 269
11554.81 229
11555.82 252
11556.84 239
11557.85 215
11558.87 209
11559.88 238
11560.90 263
11561.91 237
11562.93 241
11563.95 230
11564.96 232
11565.98 225
11566.99 253
11568.01 257
11569.02 233
11570.04 260
11571.05 252
11572.07 256
11573.09 276
11574.10 258
11575.12 234
11576.13 245
11577.15 255
11578.17 231
11579.18 249
11580.20 264
11581.21 269
11582.23 252
11583.25 290
11584.26 290
11585.28 257
11586.30 273
11587.31 257
11588.33 265
11589.35 258
11590.36 250
11591.38 253
11592.40 281
11593.41 278
11594.43 255
11595.45 282
11596.46 269
11597.48 314
11598.50 289
11599.51 277
11600.53 308
11601.55 363
11602.56 336
11603.58 407
11604.60 342
11605.62 364
11606.63 393
11607.65 363
11608.67 309
11609.69 322
11610.70 357
11611.72 313
11612.74 328
11613.76 302
11614.77 298
11615.79 346
11616.81 269
11617.83 245
11618.84 262
11619.86 288
11620.88 255
11621.90 238
11622.92 267
11623.93 276
11624.95 236
11625.97 269
11626.99 288
11628.01 232
11629.03 205
11630.04 242
11631.06 250
11632.08 237
11633.10 229
11634.12 202
11635.14 217
11636.15 263
11637.17 247
11638.19 268
11639.21 260
11640.23 257
11641.25 255
11642.27 257
11643.29 241
11644.30 231
11645.32 210
11646.34 221
11647.36 260
11648.38 226
11649.40 219
11650.42 238
11651.44 209
11652.46 198
11653.48 253
11654.50 234
11655.52 226
11656.54 231
11657.55 236
11658.57 236
11659.59 212
11660.61 213
11661.63 213
11662.65 220
11663.67 189
11664.69 215
11665.71 214
11666.73 236
11667.75 234
11668.77 209
11669.79 205
11670.81 201
11671.83 182
11672.85 221
11673.87 200
11674.89 234
11675.91 232
11676.93 229
11677.95 259
11678.98 265
11680.00 249
11681.02 216
11682.04 254
11683.06 240
11684.08 283
11685.10 261
11686.12 232
11687.14 263
11688.16 258
11689.18 242
11690.20 244
11691.22 268
11692.25 253
11693.27 269
11694.29 227
11695.31 223
11696.33 231
11697.35 208
11698.37 209
11699.39 251
11700.42 206
11701.44 231
11702.46 253
11703.48 266
11704.50 274
11705.52 237
11706.54 263
11707.57 256
11708.59 241
11709.61 227
11710.63 234
11711.65 266
11712.68 299
11713.70 236
11714.72 258
11715.74 255
11716.76 268
11717.79 236
11718.81 251
11719.83 279
11720.85 236
11721.88 219
11722.90 232
11723.92 262
11724.94 235
11725.97 225
11726.99 242
11728.01 276
11729.03 244
11730.06 233
11731.08 215
11732.10 224
11733.12 249
11734.15 243
11735.17 260
11736.19 264
11737.22 288
11738.24 279
11739.26 289
11740.29 256
11741.31 246
11742.33 239
11743.35 265
11744.38 272
11745.40 238
11746.43 232
11747.45 248
11748.47 264
11749.50 249
11750.52 248
11751.54 241
11752.57 252
11753.59 252
11754.61 255
11755.64 215
11756.66 271
11757.69 242
11758.71 248
11759.73 269
11760.76 224
11761.78 246
11762.81 268
11763.83 218
11764.85 250
11765.88 215
11766.90 274
11767.93 249
11768.95 262
11769.98 236
11771.00 243
11772.02 262
11773.05 264
11774.07 253
11775.10 288
11776.12 289
11777.15 278
11778.17 262
11779.20 283
11780.22 289
11781.25 272
11782.27 271
11783.30 280
11784.32 284
11785.35 338
11786.37 246
11787.40 323
11788.42 288
11789.45 284
11790.47 257
11791.50 303
11792.53 268
11793.55 299
11794.58 294
11795.60 301
11796.63 266
11797.65 236
11798.68 295
11799.70 327
11800.73 275
11801.76 255
11802.78 280
11803.81 295
11804.83 300
11805.86 286
11806.89 275
11807.91 299
11808.94 280
11809.96 300
11810.99 291
11812.02 262
11813.04 270
11814.07 283
11815.10 310
11816.12 294
11817.15 345
11818.18 289
11819.20 276
11820.23 292
11821.26 294
11822.28 271
11823.31 283
11824.34 302
11825.36 299
11826.39 316
11827.42 335
11828.44 332
11829.47 347
11830.50 365
11831.52 329
11832.55 344
11833.58 339
11834.61 321
11835.63 325
11836.66 310
11837.69 335
11838.72 323
11839.74 336
11840.77 298
11841.80 312
11842.83 329
11843.85 352
11844.88 322
11845.91 341
11846.94 377
11847.96 349
11848.99 412
11850.02 352
11851.05 335
11852.08 343
11853.10 327
11854.13 355
11855.16 375
11856.19 422
11857.22 416
11858.25 326
11859.27 374
11860.30 418
11861.33 356
11862.36 336
11863.39 415
11864.42 421
11865.44 423
11866.47 382
11867.50 402
11868.53 508
11869.56 466
11870.59 419
11871.62 437
11872.65 430
11873.68 404
11874.70 448
11875.73 460
11876.76 449
11877.79 424
11878.82 457
11879.85 428
11880.88 415
11881.91 434
11882.94 435
11883.97 510
11885.00 456
11886.03 473
11887.06 470
11888.09 501
11889.11 480
11890.14 563
11891.17 494
11892.20 532
11893.23 553
11894.26 529
11895.29 493
11896.32 510
11897.35 549
11898.38 545
11899.41 618
11900.44 642
11901.47 682
11902.50 643
11903.53 726
11904.56 705
11905.60 683
11906.63 688
11907.66 706
11908.69 675
11909.72 625
11910.75 581
11911.78 640
11912.81 589
11913.84 555
11914.87 526
11915.90 573
11916.93 599
11917.96 557
11918.99 565
11920.02 589
11921.06 605
11922.09 579
11923.12 565
11924.15 540
11925.18 629
11926.21 657
11927.24 698
11928.27 686
11929.31 676
11930.34 762
11931.37 867
11932.40 928
11933.43 985
11934.46 982
11935.49 1019
11936.53 915
11937.56 895
11938.59 939
11939.62 838
11940.65 761
11941.69 745
11942.72 672
11943.75 622
11944.78 505
11945.81 524
11946.85 503
11947.88 478
11948.91 484
11949.94 472
11950.97 477
11952.01 466
11953.04 483
11954.07 467
11955.10 440
11956.14 478
11957.17 428
11958.20 461
11959.23 402
11960.27 489
11961.30 468
11962.33 447
11963.37 465
11964.40 433
11965.43 456
11966.46 438
11967.50 408
11968.53 426
11969.56 461
11970.60 444
11971.63 449
11972.66 427
11973.70 430
11974.73 397
11975.76 429
11976.80 419
11977.83 426
11978.86 432
11979.90 475
11980.93 465
11981.96 367
11983.00 419
11984.03 387
11985.07 405
11986.10 461
11987.13 432
11988.17 418
11989.20 414
11990.24 391
11991.27 411
11992.30 419
11993.34 416
11994.37 431
11995.41 418
11996.44 426
11997.48 396
11998.51 465
11999.54 454
12000.58 421
12001.61 411
12002.65 444
12003.68 377
12004.72 363
12005.75 420
12006.79 428
12007.82 434
12008.86 425
12009.89 432
12010.93 455
12011.96 458
12013.00 468
12014.03 412
12015.07 475
12016.10 508
12017.14 472
12018.17 484
12019.21 442
12020.24 461
12021.28 464
12022.31 474
12023.35 528
12024.38 520
12025.42 496
12026.45 426
12027.49 423
12028.53 456
12029.56 433
12030.60 490
12031.63 464
12032.67 469
12033.70 451
12034.74 427
12035.78 432
12036.81 482
12037.85 485
12038.88 401
12039.92 452
12040.96 442
12041.99 445
12043.03 412
12044.07 421
12045.10 457
12046.14 453
12047.18 467
12048.21 511
12049.25 425
12050.28 442
12051.32 477
12052.36 537
12053.39 454
12054.43 471
12055.47 427
12056.51 474
12057.54 415
12058.58 476
12059.62 487
12060.65 498
12061.69 473
12062.73 473
12063.76 466
12064.80 488
12065.84 445
12066.88 484
12067.91 504
12068.95 473
12069.99 470
12071.03 526
12072.06 501
12073.10 483
12074.14 473
12075.18 536
12076.21 516
12077.25 468
12078.29 446
12079.33 406
12080.37 449
12081.40 513
12082.44 482
12083.48 489
12084.52 468
12085.56 463
12086.59 455
12087.63 533
12088.67 535
12089.71 534
12090.75 508
12091.79 523
12092.82 552
12093.86 514
12094.90 508
12095.94 526
12096.98 507
12098.02 532
12099.06 590
12100.09 636
12101.13 695
12102.17 642
12103.21 687
12104.25 678
12105.29 729
12106.33 800
12107.37 734
12108.41 753
12109.45 662
12110.48 609
12111.52 599
12112.56 514
12113.60 498
12114.64 476
12115.68 433
12116.72 436
12117.76 443
12118.80 381
12119.84 378
12120.88 359
12121.92 415
12122.96 408
12124.00 380
12125.04 375
12126.08 374
12127.12 437
12128.16 407
12129.20 363
12130.24 372
12131.28 361
12132.32 399
12133.36 362
12134.40 362
12135.44 367
12136.48 332
12137.52 386
12138.56 356
12139.60 359
12140.64 337
12141.68 348
12142.72 324
12143.76 336
12144.80 365
12145.84 390
12146.88 385
12147.93 330
12148.97 346
12150.01 338
12151.05 342
12152.09 272
12153.13 312
12154.17 311
12155.21 357
12156.25 333
12157.29 290
12158.34 288
12159.38 280
12160.42 351
12161.46 293
12162.50 298
12163.54 316
12164.58 318
12165.63 344
12166.67 334
12167.71 300
12168.75 312
12169.79 316
12170.83 319
12171.88 283
12172.92 334
12173.96 362
12175.00 308
12176.04 298
12177.09 306
12178.13 319
12179.17 330
12180.21 346
12181.25 301
12182.30 344
12183.34 332
12184.38 327
12185.42 316
12186.47 315
12187.51 320
12188.55 331
12189.59 303
12190.64 320
12191.68 322
12192.72 304
12193.77 379
12194.81 321
12195.85 296
12196.89 313
12197.94 342
12198.98 306
12200.02 286
12201.07 326
12202.11 292
12203.15 280
12204.20 338
12205.24 312
12206.28 300
12207.33 328
12208.37 336
12209.41 303
12210.46 292
12211.50 298
12212.54 312
12213.59 338
12214.63 318
12215.67 316
12216.72 337
12217.76 331
12218.81 284
12219.85 322
12220.89 362
12221.94 328
12222.98 300
12224.03 267
12225.07 272
12226.11 305
12227.16 329
12228.20 338
12229.25 327
12230.29 326
12231.33 347
12232.38 307
12233.42 263
12234.47 307
12235.51 291
12236.56 319
12237.60 324
12238.65 324
12239.69 292
12240.74 313
12241.78 296
12242.83 305
12243.87 283
12244.92 320
12245.96 321
12247.01 304
12248.05 296
12249.10 291
12250.14 295
12251.19 299
12252.23 311
12253.28 299
12254.32 271
12255.37 301
12256.41 312
12257.46 265
12258.50 266
12259.55 232
12260.60 246
12261.64 274
12262.69 304
12263.73 276
12264.78 256
12265.82 290
12266.87 305
12267.92 291
12268.96 270
12270.01 247
12271.05 273
12272.10 242
12273.15 252
12274.19 295
12275.24 263
12276.29 282
12277.33 273
12278.38 283
12279.42 262
12280.47 300
12281.52 304
12282.56 300
12283.61 326
12284.66 308
12285.70 301
12286.75 292
12287.80 314
12288.84 270
12289.89 247
12290.94 250
12291.99 280
12293.03 266
12294.08 276
12295.13 251
12296.17 275
12297.22 295
12298.27 256
12299.32 280
12300.36 261
12301.41 300
12302.46 301
12303.51 274
12304.55 285
12305.60 259
12306.65 277
12307.70 254
12308.74 212
12309.79 237
12310.84 302
12311.89 291
12312.93 228
12313.98 250
12315.03 256
12316.08 303
12317.13 282
12318.17 301
12319.22 220
12320.27 252
12321.32 256
12322.37 244
12323.42 234
12324.46 237
12325.51 280
12326.56 309
12327.61 252
12328.66 246
12329.71 257
12330.76 253
12331.80 278
12332.85 266
12333.90 299
12334.95 265
12336.00 245
12337.05 248
12338.10 245
12339.15 254
12340.19 246
12341.24 265
12342.29 257
12343.34 308
12344.39 270
12345.44 300
12346.49 273
12347.54 251
12348.59 246
12349.64 272
12350.69 289
12351.74 268
12352.79 248
12353.84 293
12354.89 277
12355.94 276
12356.99 245
12358.04 278
12359.09 269
12360.14 248
12361.18 286
12362.23 241
12363.28 252
12364.33 314
12365.39 306
12366.44 249
12367.49 268
12368.54 268
12369.59 261
12370.64 260
12371.69 271
12372.74 280
12373.79 305
12374.84 288
12375.89 277
12376.94 258
12377.99 247
12379.04 291
12380.09 258
12381.14 267
12382.19 300
12383.24 283
12384.29 288
12385.35 271
12386.40 267
12387.45 221
12388.50 277
12389.55 304
12390.60 276
12391.65 268
12392.70 276
12393.75 284
12394.81 252
12395.86 247
12396.91 226
12397.96 277
12399.01 249
12400.06 258
12401.12 265
12402.17 280
12403.22 276
12404.27 268
12405.32 278
12406.37 263
12407.43 263
12408.48 289
12409.53 263
12410.58 314
12411.63 335
12412.69 278
12413.74 254
12414.79 238
12415.84 240
12416.90 269
12417.95 260
12419.00 264
12420.05 265
12421.10 264
12422.16 315
12423.21 290
12424.26 297
12425.32 285
12426.37 292
12427.42 322
12428.47 294
12429.53 298
12430.58 281
12431.63 245
12432.68 251
12433.74 318
12434.79 309
12435.84 308
12436.90 283
12437.95 259
12439.00 280
12440.06 306
12441.11 296
12442.16 283
12443.22 255
12444.27 284
12445.32 326
12446.38 294
12447.43 311
12448.48 302
12449.54 317
12450.59 282
12451.65 284
12452.70 276
12453.75 308
12454.81 301
12455.86 309
12456.92 273
12457.97 291
12459.02 290
12460.08 320
12461.13 301
12462.19 277
12463.24 328
12464.29 344
12465.35 372
12466.40 343
12467.46 321
12468.51 327
12469.57 327
12470.62 338
12471.68 339
12472.73 338
12473.79 347
12474.84 390
12475.90 438
12476.95 484
12478.00 538
12479.06 493
12480.11 518
12481.17 546
12482.22 522
12483.28 508
12484.34 475
12485.39 472
12486.45 399
12487.50 389
12488.56 369
12489.61 373
12490.67 314
12491.72 311
12492.78 307
12493.83 324
12494.89 321
12495.94 303
12497.00 311
12498.06 312
12499.11 267
12500.17 294
12501.22 277
12502.28 302
12503.34 287
12504.39 285
12505.45 261
12506.50 275
12507.56 287
12508.62 253
12509.67 304
12510.73 263
12511.79 319
12512.84 281
12513.90 281
12514.95 257
12516.01 286
12517.07 267
12518.12 302
12519.18 279
12520.24 293
12521.29 245
12522.35 292
12523.41 295
12524.46 262
12525.52 262
12526.58 280
12527.64 276
12528.69 260
12529.75 289
12530.81 277
12531.86 323
12532.92 302
12533.98 279
12535.04 268
12536.09 276
12537.15 281
12538.21 275
12539.27 306
12540.32 349
12541.38 357
12542.44 342
12543.50 250
12544.55 278
12545.61 301
12546.67 325
12547.73 319
12548.78 317
12549.84 306
12550.90 306
12551.96 350
12553.02 366
12554.07 301
12555.13 299
12556.19 320
12557.25 367
12558.31 354
12559.37 370
12560.42 317
12561.48 336
12562.54 348
12563.60 365
12564.66 349
12565.72 343
12566.78 324
12567.83 317
12568.89 319
12569.95 329
12571.01 287
12572.07 276
12573.13 297
12574.19 316
12575.25 309
12576.31 307
12577.36 270
12578.42 272
12579.48 292
12580.54 324
12581.60 332
12582.66 285
12583.72 297
12584.78 286
12585.84 264
12586.90 299
12587.96 261
12589.02 260
12590.08 274
12591.14 274
12592.20 276
12593.26 288
12594.32 280
12595.38 299
12596.44 275
12597.50 285
12598.56 318
12599.62 282
12600.68 244
12601.74 263
12602.80 280
12603.86 283
12604.92 256
12605.98 260
12607.04 263
12608.10 253
12609.16 232
12610.22 278
12611.28 266
12612.34 236
12613.40 270
12614.46 231
12615.52 268
12616.58 280
12617.64 281
12618.70 279
12619.76 241
12620.83 260
12621.89 299
12622.95 264
12624.01 282
12625.07 303
12626.13 289
12627.19 321
12628.25 270
12629.31 281
12630.38 273
12631.44 268
12632.50 231
12633.56 272
12634.62 253
12635.68 244
12636.74 261
12637.81 262
12638.87 247
12639.93 285
12640.99 278
12642.05 267
12643.12 276
12644.18 230
12645.24 245
12646.30 263
12647.36 279
12648.43 213
12649.49 250
12650.55 263
12651.61 239
12652.67 268
12653.74 229
12654.80 260
12655.86 258
12656.92 244
12657.99 266
12659.05 240
12660.11 291
12661.17 253
12662.24 248
12663.30 243
12664.36 243
12665.42 247
12666.49 250
12667.55 246
12668.61 213
12669.68 212
12670.74 217
12671.80 254
12672.87 279
12673.93 270
12674.99 245
12676.06 252
12677.12 260
12678.18 212
12679.25 235
12680.31 259
12681.37 284
12682.44 282
12683.50 247
12684.56 248
12685.63 240
12686.69 253
12687.75 229
12688.82 269
12689.88 280
12690.95 236
12692.01 235
12693.07 289
12694.14 281
12695.20 258
12696.27 253
12697.33 269
12698.39 255
12699.46 222
12700.52 255
12701.59 271
12702.65 252
12703.72 262
12704.78 289
12705.84 201
12706.91 228
12707.97 283
12709.04 253
12710.10 220
12711.17 261
12712.23 281
12713.30 270
12714.36 278
12715.43 240
12716.49 252
12717.56 288
12718.62 286
12719.69 257
12720.75 246
12721.82 259
12722.88 241
12723.95 237
12725.01 279
12726.08 284
12727.14 252
12728.21 255
12729.28 275
12730.34 241
12731.41 270
12732.47 239
12733.54 236
12734.60 229
12735.67 233
12736.73 267
12737.80 214
12738.87 235
12739.93 277
12741.00 269
12742.06 247
12743.13 264
12744.20 238
12745.26 219
12746.33 250
12747.40 249
12748.46 261
12749.53 247
12750.59 240
12751.66 264
12752.73 259
12753.79 279
12754.86 313
12755.93 255
12756.99 246
12758.06 237
12759.13 252
12760.19 256
12761.26 214
12762.33 222
12763.39 191
12764.46 203
12765.53 219
12766.60 212
12767.66 226
12768.73 208
12769.80 211
12770.86 230
12771.93 227
12773.00 231
12774.07 227
12775.13 247
12776.20 232
12777.27 230
12778.34 227
12779.40 243
12780.47 214
12781.54 216
12782.61 232
12783.67 241
12784.74 234
12785.81 245
12786.88 217
12787.95 239
12789.01 216
12790.08 219
12791.15 223
12792.22 245
12793.29 246
12794.35 234
12795.42 251
12796.49 259
12797.56 225
12798.63 237
12799.70 241
12800.76 242
12801.83 238
12802.90 216
12803.97 208
12805.04 205
12806.11 204
12807.18 225
12808.25 236
12809.31 254
12810.38 256
12811.45 228
12812.52 244
12813.59 248
12814.66 250
12815.73 240
12816.80 222
12817.87 220
12818.94 261
12820.01 252
12821.07 263
12822.14 273
12823.21 293
12824.28 270
12825.35 277
12826.42 289
12827.49 257
12828.56 222
12829.63 239
12830.70 226
12831.77 245
12832.84 247
12833.91 230
12834.98 227
12836.05 226
12837.12 232
12838.19 245
12839.26 234
12840.33 229
12841.40 233
12842.47 218
12843.54 225
12844.61 238
12845.68 213
12846.75 235
12847.82 238
12848.89 211
12849.96 191
12851.03 215
12852.10 209
12853.18 200
12854.25 218
12855.32 244
12856.39 251
12857.46 234
12858.53 248
12859.60 256
12860.67 250
12861.74 196
12862.81 211
12863.88 249
12864.96 252
12866.03 203
12867.10 221
12868.17 242
12869.24 181
12870.31 215
12871.38 207
12872.46 233
12873.53 255
12874.60 213
12875.67 206
12876.74 222
12877.81 235
12878.88 254
12879.96 227
12881.03 229
12882.10 228
12883.17 228
12884.24 229
12885.32 218
12886.39 205
12887.46 209
12888.53 244
12889.60 216
12890.68 193
12891.75 218
12892.82 199
12893.89 230
12894.97 227
12896.04 224
12897.11 199
12898.18 233
12899.26 240
12900.33 232
12901.40 223
12902.47 227
12903.55 220
12904.62 214
12905.69 231
12906.77 218
12907.84 236
12908.91 215
12909.99 216
12911.06 228
12912.13 211
12913.20 192
12914.28 227
12915.35 244
12916.42 238
12917.50 221
12918.57 224
12919.64 215
12920.72 210
12921.79 210
12922.87 206
12923.94 223
12925.01 202
12926.09 198
12927.16 205
12928.23 188
12929.31 224
12930.38 198
12931.46 197
12932.53 212
12933.60 251
12934.68 227
12935.75 229
12936.83 233
12937.90 184
12938.97 218
12940.05 205
12941.12 191
12942.20 207
12943.27 229
12944.35 218
12945.42 204
12946.50 203
12947.57 205
12948.64 203
12949.72 188
12950.79 230
12951.87 186
12952.94 207
12954.02 214
12955.09 231
12956.17 199
12957.24 195
12958.32 237
12959.39 236
12960.47 235
12961.54 219
12962.62 209
12963.69 227
12964.77 229
12965.85 225
12966.92 200
12968.00 208
12969.07 186
12970.15 217
12971.22 171
12972.30 206
12973.37 193
12974.45 213
12975.53 217
12976.60 248
12977.68 215
12978.75 195
12979.83 227
12980.90 211
12981.98 208
12983.06 202
12984.13 219
12985.21 188
12986.29 222
12987.36 226
12988.44 214
12989.51 231
12990.59 203
12991.67 187
12992.74 183
12993.82 215
12994.90 219
12995.97 211
12997.05 217
12998.13 228
12999.20 239
13000.28 232
13001.36 209
13002.43 242
13003.51 243
13004.59 246
13005.67 217
13006.74 245
13007.82 246
13008.90 250
13009.97 232
13011.05 263
13012.13 264
13013.21 255
13014.28 286
13015.36 210
13016.44 215
13017.52 284
13018.59 243
13019.67 244
13020.75 211
13021.83 209
13022.90 213
13023.98 225
13025.06 224
13026.14 226
13027.22 211
13028.29 242
13029.37 221
13030.45 235
13031.53 247
13032.61 231
13033.68 281
13034.76 254
13035.84 213
13036.92 249
13038.00 265
13039.08 272
13040.15 257
13041.23 227
13042.31 236
13043.39 244
13044.47 245
13045.55 245
13046.63 226
13047.70 252
13048.78 225
13049.86 236
13050.94 217
13052.02 220
13053.10 216
13054.18 195
13055.26 216
13056.34 253
13057.42 209
13058.49 218
13059.57 250
13060.65 251
13061.73 267
13062.81 249
13063.89 249
13064.97 239
13066.05 243
13067.13 221
13068.21 249
13069.29 266
13070.37 243
13071.45 214
13072.53 228
13073.61 250
13074.69 231
13075.77 229
13076.85 222
13077.93 235
13079.01 250
13080.09 241
13081.17 229
13082.25 229
13083.33 215
13084.41 233
13085.49 196
13086.57 235
13087.65 260
13088.73 282
13089.81 225
13090.89 229
13091.97 196
13093.05 193
13094.13 225
13095.21 224
13096.30 248
13097.38 249
13098.46 235
13099.54 247
13100.62 256
13101.70 233
13102.78 235
13103.86 236
13104.94 275
13106.02 213
13107.11 215
13108.19 246
13109.27 227
13110.35 252
13111.43 237
13112.51 209
13113.59 209
13114.68 186
13115.76 244
13116.84 237
13117.92 213
13119.00 259
13120.08 263
13121.17 223
13122.25 235
13123.33 227
13124.41 246
13125.49 235
13126.58 251
13127.66 235
13128.74 261
13129.82 239
13130.90 206
13131.99 234
13133.07 216
13134.15 229
13135.23 235
13136.32 254
13137.40 246
13138.48 220
13139.56 238
13140.65 275
13141.73 250
13142.81 263
13143.89 252
13144.98 239
13146.06 253
13147.14 195
13148.23 218
13149.31 236
13150.39 240
13151.47 240
13152.56 229
13153.64 234
13154.72 236
13155.81 262
13156.89 266
13157.97 258
13159.06 278
13160.14 267
13161.22 284
13162.31 278
13163.39 266
13164.47 276
13165.56 230
13166.64 216
13167.73 222
13168.81 227
13169.89 246
13170.98 252
13172.06 238
13173.14 228
13174.23 258
13175.31 270
13176.40 270
13177.48 257
13178.57 260
13179.65 243
13180.73 258
13181.82 306
13182.90 273
13183.99 235
13185.07 251
13186.16 235
13187.24 273
13188.32 315
13189.41 279
13190.49 275
13191.58 243
13192.66 261
13193.75 271
13194.83 263
13195.92 287
13197.00 249
13198.09 249
13199.17 266
13200.26 272
13201.34 268
13202.43 281
13203.51 270
13204.60 306
13205.68 302
13206.77 272
13207.86 319
13208.94 298
13210.03 306
13211.11 327
13212.20 291
13213.28 299
13214.37 263
13215.45 256
13216.54 260
13217.63 236
13218.71 266
13219.80 309
13220.88 293
13221.97 335
13223.06 319
13224.14 288
13225.23 309
13226.31 297
13227.40 269
13228.49 316
13229.57 314
13230.66 303
13231.74 280
13232.83 317
13233.92 254
13235.00 283
13236.09 281
13237.18 312
13238.26 320
13239.35 283
13240.44 276
13241.52 290
13242.61 307
13243.70 296
13244.78 257
13245.87 292
13246.96 348
13248.05 306
13249.13 308
13250.22 259
13251.31 293
13252.39 292
13253.48 349
13254.57 334
13255.66 291
13256.74 284
13257.83 304
13258.92 291
13260.01 301
13261.09 310
13262.18 310
13263.27 312
13264.36 300
13265.44 314
13266.53 338
13267.62 378
13268.71 357
13269.80 349
13270.88 331
13271.97 299
13273.06 297
13274.15 320
13275.24 323
13276.32 368
13277.41 341
13278.50 347
13279.59 318
13280.68 345
13281.77 360
13282.85 384
13283.94 406
13285.03 344
13286.12 372
13287.21 384
13288.30 363
13289.39 384
13290.48 369
13291.56 362
13292.65 383
13293.74 379
13294.83 377
13295.92 364
13297.01 340
13298.10 338
13299.19 372
13300.28 386
13301.37 391
13302.46 360
13303.54 354
13304.63 399
13305.72 444
13306.81 397
13307.90 401
13308.99 428
13310.08 484
13311.17 402
13312.26 419
13313.35 531
13314.44 471
13315.53 410
13316.62 412
13317.71 391
13318.80 434
13319.89 454
13320.98 422
13322.07 439
13323.16 443
13324.25 413
13325.34 412
13326.43 460
13327.52 414
13328.61 439
13329.70 411
13330.79 425
13331.88 430
13332.97 415
13334.06 443
13335.15 467
13336.24 420
13337.34 394
13338.43 444
13339.52 464
13340.61 446
13341.70 422
13342.79 427
13343.88 441
13344.97 428
13346.06 439
13347.15 429
13348.25 440
13349.34 422
13350.43 465
13351.52 494
13352.61 453
13353.70 447
13354.79 480
13355.88 466
13356.98 466
13358.07 447
13359.16 479
13360.25 482
13361.34 504
13362.43 501
13363.53 538
13364.62 522
13365.71 539
13366.80 518
13367.89 522
13368.99 576
13370.08 574
13371.17 567
13372.26 517
13373.35 577
13374.45 573
13375.54 507
13376.63 513
13377.72 466
13378.82 450
13379.91 455
13381.00 460
13382.09 510
13383.19 455
13384.28 431
13385.37 452
13386.46 402
13387.56 426
13388.65 398
13389.74 413
13390.84 414
13391.93 415
13393.02 408
13394.11 420
13395.21 421
13396.30 396
13397.39 368
13398.49 449
13399.58 404
13400.67 384
13401.77 403
13402.86 388
13403.95 393
13405.05 370
13406.14 398
13407.23 428
13408.33 377
13409.42 372
13410.52 363
13411.61 352
13412.70 400
13413.80 398
13414.89 362
13415.98 386
13417.08 358
13418.17 364
13419.27 395
13420.36 361
13421.45 379
13422.55 415
13423.64 380
13424.74 413
13425.83 448
13426.93 409
13428.02 376
13429.12 350
13430.21 387
13431.30 421
13432.40 418
13433.49 381
13434.59 373
13435.68 397
13436.78 397
13437.87 339
13438.97 391
13440.06 398
13441.16 419
13442.25 401
13443.35 439
13444.44 423
13445.54 378
13446.63 438
13447.73 385
13448.82 381
13449.92 440
13451.01 398
13452.11 389
13453.20 396
13454.30 443
13455.40 423
13456.49 441
13457.59 452
13458.68 475
13459.78 463
13460.87 503
13461.97 475
13463.07 425
13464.16 447
13465.26 496
13466.35 482
13467.45 469
13468.55 502
13469.64 502
13470.74 516
13471.83 439
13472.93 423
13474.03 476
13475.12 481
13476.22 451
13477.32 479
13478.41 449
13479.51 435
13480.61 429
13481.70 466
13482.80 472
13483.90 422
13484.99 413
13486.09 486
13487.19 493
13488.28 487
13489.38 514
13490.48 528
13491.57 524
13492.67 553
13493.77 521
13494.86 476
13495.96 505
13497.06 512
13498.16 522
13499.25 580
13500.35 550
13501.45 538
13502.55 570
13503.64 562
13504.74 619
13505.84 620
13506.94 579
13508.03 622
13509.13 585
13510.23 573
13511.33 533
13512.43 527
13513.52 524
13514.62 523
13515.72 503
13516.82 494
13517.92 469
13519.01 485
13520.11 434
13521.21 424
13522.31 361
13523.41 432
13524.50 397
13525.60 403
13526.70 371
13527.80 381
13528.90 431
13530.00 412
13531.10 383
13532.19 381
13533.29 414
13534.39 401
13535.49 354
13536.59 347
13537.69 368
13538.79 407
13539.89 353
13540.99 388
13542.08 365
13543.18 363
13544.28 351
13545.38 377
13546.48 349
13547.58 345
13548.68 380
13549.78 381
13550.88 329
13551.98 334
13553.08 378
13554.18 337
13555.28 332
13556.38 345
13557.48 337
13558.58 325
13559.68 326
13560.78 330
13561.88 313
13562.98 337
13564.08 337
13565.18 341
13566.28 360
13567.38 362
13568.48 366
13569.58 371
13570.68 347
13571.78 325
13572.88 337
13573.98 359
13575.08 369
13576.18 374
13577.28 342
13578.38 332
13579.48 318
13580.58 344
13581.68 334
13582.78 331
13583.88 345
13584.98 367
13586.08 340
13587.19 304
13588.29 321
13589.39 342
13590.49 357
13591.59 357
13592.69 385
13593.79 387
13594.89 362
13595.99 390
13597.10 364
13598.20 361
13599.30 341
13600.40 347
13601.50 345
13602.60 329
13603.70 319
13604.81 333
13605.91 384
13607.01 367
13608.11 374
13609.21 362
13610.31 371
13611.42 358
13612.52 331
13613.62 340
13614.72 392
13615.82 368
13616.93 366
13618.03 375
13619.13 329
13620.23 359
13621.34 384
13622.44 317
13623.54 331
13624.64 363
13625.75 359
13626.85 322
13627.95 323
13629.05 365
13630.16 332
13631.26 368
13632.36 356
13633.46 389
13634.57 342
13635.67 364
13636.77 363
13637.88 350
13638.98 361
13640.08 350
13641.18 355
13642.29 323
13643.39 386
13644.49 392
13645.60 370
13646.70 348
13647.80 379
13648.91 324
13650.01 340
13651.11 337
13652.22 345
13653.32 334
13654.43 321
13655.53 326
13656.63 328
13657.74 334
13658.84 312
13659.94 290
13661.05 349
13662.15 368
13663.26 356
13664.36 347
13665.46 388
13666.57 361
13667.67 355
13668.78 336
13669.88 320
13670.99 291
13672.09 287
13673.19 310
13674.30 348
13675.40 311
13676.51 316
13677.61 318
13678.72 349
13679.82 317
13680.93 335
13682.03 346
13683.14 353
13684.24 329
13685.35 340
13686.45 328
13687.56 336
13688.66 323
13689.77 339
13690.87 353
13691.98 348
13693.08 349
13694.19 368
13695.29 369
13696.40 380
13697.50 333
13698.61 357
13699.71 367
13700.82 368
13701.92 339
13703.03 351
13704.14 358
13705.24 416
13706.35 328
13707.45 348
13708.56 374
13709.66 405
13710.77 399
13711.88 376
13712.98 369
13714.09 353
13715.19 401
13716.30 401
13717.41 388
13718.51 383
13719.62 405
13720.73 418
13721.83 383
13722.94 391
13724.04 362
13725.15 371
13726.26 427
13727.36 368
13728.47 374
13729.58 423
13730.68 473
13731.79 473
13732.90 482
13734.00 444
13735.11 439
13736.22 459
13737.33 471
13738.43 460
13739.54 433
13740.65 464
13741.75 443
13742.86 429
13743.97 427
13745.08 505
13746.18 459
13747.29 503
13748.40 506
13749.51 475
13750.61 450
13751.72 441
13752.83 514
13753.94 516
13755.04 563
13756.15 530
13757.26 561
13758.37 566
13759.47 581
13760.58 553
13761.69 513
13762.80 540
13763.91 578
13765.01 564
13766.12 661
13767.23 645
13768.34 677
13769.45 657
13770.56 771
13771.66 769
13772.77 728
13773.88 869
13774.99 921
13776.10 909
13777.21 928
13778.32 824
13779.42 853
13780.53 794
13781.64 759
13782.75 720
13783.86 686
13784.97 710
13786.08 625
13787.19 567
13788.30 569
13789.40 606
13790.51 561
13791.62 487
13792.73 445
13793.84 449
13794.95 469
13796.06 444
13797.17 461
13798.28 421
13799.39 403
13800.50 435
13801.61 427
13802.72 420
13803.83 402
13804.94 420
13806.05 453
13807.16 450
13808.27 431
13809.38 416
13810.49 430
13811.60 396
13812.71 445
13813.82 423
13814.93 423
13816.04 450
13817.15 389
13818.26 332
13819.37 378
13820.48 382
13821.59 412
13822.70 381
13823.81 372
13824.92 341
13826.03 383
13827.14 372
13828.25 375
13829.36 336
13830.47 328
13831.58 332
13832.69 347
13833.81 383
13834.92 348
13836.03 339
13837.14 387
13838.25 421
13839.36 376
13840.47 314
13841.58 305
13842.69 346
13843.81 374
13844.92 349
13846.03 326
13847.14 317
13848.25 350
13849.36 341
13850.47 373
13851.59 351
13852.70 353
13853.81 337
13854.92 322
13856.03 311
13857.14 361
13858.26 370
13859.37 402
13860.48 404
13861.59 375
13862.70 399
13863.82 415
13864.93 368
13866.04 370
13867.15 351
13868.26 348
13869.38 369
13870.49 402
13871.60 372
13872.71 363
13873.83 372
13874.94 392
13876.05 356
13877.16 332
13878.28 357
13879.39 373
13880.50 396
13881.62 351
13882.73 387
13883.84 374
13884.95 374
13886.07 378
13887.18 398
13888.29 356
13889.41 370
13890.52 381
13891.63 372
13892.75 390
13893.86 397
13894.97 399
13896.09 380
13897.20 445
13898.31 418
13899.43 388
13900.54 363
13901.65 347
13902.77 349
13903.88 374
13904.99 362
13906.11 346
13907.22 333
13908.34 344
13909.45 390
13910.56 338
13911.68 364
13912.79 351
13913.91 347
13915.02 353
13916.13 327
13917.25 318
13918.36 280
13919.48 370
13920.59 369
13921.71 334
13922.82 330
13923.94 344
13925.05 317
13926.16 341
13927.28 337
13928.39 334
13929.51 317
13930.62 305
13931.74 279
13932.85 298
13933.97 310
13935.08 314
13936.20 350
13937.31 354
13938.43 310
13939.54 337
13940.66 324
13941.77 332
13942.89 326
13944.00 315
13945.12 317
13946.23 302
13947.35 366
13948.47 350
13949.58 302
13950.70 334
13951.81 333
13952.93 306
13954.04 334
13955.16 325
13956.28 348
13957.39 329
13958.51 305
13959.62 305
13960.74 321
13961.85 361
13962.97 312
13964.09 300
13965.20 309
13966.32 342
13967.44 339
13968.55 329
13969.67 309
13970.78 289
13971.90 302
13973.02 310
13974.13 317
13975.25 296
13976.37 307
13977.48 326
13978.60 280
13979.72 284
13980.83 284
13981.95 311
13983.07 330
13984.18 290
13985.30 279
13986.42 280
13987.54 307
13988.65 302
13989.77 273
13990.89 295
13992.00 308
13993.12 291
13994.24 310
13995.36 316
13996.47 297
13997.59 327
13998.71 314
13999.83 300
14000.94 322
14002.06 270
14003.18 292
14004.30 289
14005.41 291
14006.53 305
14007.65 320
14008.77 297
14009.89 349
14011.00 273
14012.12 290
14013.24 290
14014.36 318
14015.48 316
14016.60 302
14017.71 322
14018.83 345
14019.95 299
14021.07 282
14022.19 297
14023.31 331
14024.42 310
14025.54 308
14026.66 323
14027.78 307
14028.90 311
14030.02 366
14031.14 341
14032.25 327
14033.37 323
14034.49 341
14035.61 303
14036.73 329
14037.85 292
14038.97 302
14040.09 315
14041.21 324
14042.33 312
14043.45 310
14044.57 328
14045.68 332
14046.80 311
14047.92 315
14049.04 369
14050.16 330
14051.28 338
14052.40 307
14053.52 332
14054.64 323
14055.76 337
14056.88 350
14058.00 298
14059.12 367
14060.24 379
14061.36 394
14062.48 370
14063.60 342
14064.72 352
14065.84 412
14066.96 420
14068.08 400
14069.20 391
14070.32 378
14071.44 426
14072.56 424
14073.68 432
14074.80 391
14075.92 413
14077.05 427
14078.17 467
14079.29 488
14080.41 450
14081.53 456
14082.65 440
14083.77 467
14084.89 445
14086.01 422
14087.13 444
14088.25 424
14089.38 476
14090.50 532
14091.62 523
14092.74 538
14093.86 505
14094.98 591
14096.10 582
14097.22 557
14098.35 556
14099.47 575
14100.59 551
14101.71 558
14102.83 594
14103.95 622
14105.08 553
14106.20 574
14107.32 550
14108.44 518
14109.56 515
14110.69 524
14111.81 445
14112.93 411
14114.05 442
14115.17 405
14116.30 420
14117.42 389
14118.54 402
14119.66 385
14120.79 379
14121.91 400
14123.03 379
14124.15 313
14125.28 318
14126.40 333
14127.52 290
14128.64 301
14129.77 344
14130.89 328
14132.01 333
14133.13 296
14134.26 331
14135.38 298
14136.50 319
14137.63 301
14138.75 297
14139.87 328
14141.00 343
14142.12 309
14143.24 280
14144.37 318
14145.49 307
14146.61 287
14147.74 286
14148.86 338
14149.98 301
14151.11 293
14152.23 290
14153.35 341
14154.48 294
14155.60 303
14156.72 341
14157.85 322
14158.97 275
14160.10 283
14161.22 291
14162.34 327
14163.47 318
14164.59 276
14165.72 287
14166.84 295
14167.97 280
14169.09 303
14170.21 259
14171.34 295
14172.46 300
14173.59 310
14174.71 342
14175.84 294
14176.96 288
14178.09 287
14179.21 303
14180.34 296
14181.46 264
14182.58 283
14183.71 267
14184.83 285
14185.96 264
14187.08 276
14188.21 294
14189.33 280
14190.46 276
14191.59 299
14192.71 334
14193.84 328
14194.96 307
14196.09 278
14197.21 284
14198.34 294
14199.46 284
14200.59 296
14201.71 305
14202.84 254
14203.97 272
14205.09 296
14206.22 288
14207.34 287
14208.47 289
14209.59 289
14210.72 268
14211.85 259
14212.97 272
14214.10 276
14215.22 295
14216.35 290
14217.48 273
14218.60 261
14219.73 256
14220.86 269
14221.98 239
14223.11 289
14224.24 233
14225.36 255
14226.49 279
14227.62 274
14228.74 251
14229.87 247
14231.00 306
14232.12 256
14233.25 257
14234.38 276
14235.50 264
14236.63 250
14237.76 270
14238.88 246
14240.01 251
14241.14 241
14242.27 258
14243.39 251
14244.52 261
14245.65 226
14246.77 251
14247.90 264
14249.03 269
14250.16 248
14251.28 276
14252.41 266
14253.54 229
14254.67 246
14255.80 229
14256.92 212
14258.05 234
14259.18 234
14260.31 251
14261.43 245
14262.56 262
14263.69 264
14264.82 251
14265.95 249
14267.08 244
14268.20 246
14269.33 271
14270.46 259
14271.59 246
14272.72 249
14273.85 249
14274.97 244
14276.10 241
14277.23 228
14278.36 217
14279.49 281
14280.62 264
14281.75 246
14282.87 247
14284.00 247
14285.13 240
14286.26 258
14287.39 226
14288.52 231
14289.65 244
14290.78 214
14291.91 198
14293.04 215
14294.17 233
14295.29 254
14296.42 235
14297.55 243
14298.68 263
14299.81 242
14300.94 237
14302.07 251
14303.20 203
14304.33 217
14305.46 207
14306.59 208
14307.72 226
14308.85 223
14309.98 216
14311.11 207
14312.24 199
14313.37 242
14314.50 206
14315.63 209
14316.76 220
14317.89 213
14319.02 192
14320.15 216
14321.28 202
14322.41 204
14323.54 183
14324.67 223
14325.80 211
14326.93 226
14328.06 236
14329.20 203
14330.33 194
14331.46 200
14332.59 221
14333.72 215
14334.85 212
14335.98 189
14337.11 181
14338.24 188
14339.37 168
14340.50 171
14341.64 198
14342.77 191
14343.90 184
14345.03 186
14346.16 214
14347.29 203
14348.42 215
14349.55 193
14350.69 194
14351.82 226
14352.95 196
14354.08 180
14355.21 209
14356.34 198
14357.48 234
14358.61 222
14359.74 209
14360.87 187
14362.00 208
14363.14 200
14364.27 203
14365.40 192
14366.53 192
14367.66 190
14368.80 203
14369.93 226
14371.06 193
14372.19 205
14373.33 206
14374.46 192
14375.59 182
14376.72 187
14377.86 197
14378.99 203
14380.12 197
14381.25 199
14382.39 208
14383.52 233
14384.65 185
14385.78 205
14386.92 211
14388.05 205
14389.18 202
14390.32 195
14391.45 193
14392.58 210
14393.72 183
14394.85 212
14395.98 201
14397.12 159
14398.25 164
14399.38 168
14400.52 176
14401.65 181
14402.78 180
14403.92 172
14405.05 182
14406.18 203
14407.32 194
14408.45 198
14409.59 213
14410.72 188
14411.85 211
14412.99 203
14414.12 208
14415.26 188
14416.39 190
14417.52 185
14418.66 192
14419.79 166
14420.93 174
14422.06 198
14423.20 162
14424.33 192
14425.46 171
14426.60 192
14427.73 206
14428.87 209
14430.00 215
14431.14 232
14432.27 174
14433.41 238
14434.54 228
14435.68 171
14436.81 200
14437.95 213
14439.08 220
14440.22 229
14441.35 178
14442.49 178
14443.62 196
14444.76 194
14445.89 206
14447.03 224
14448.16 207
14449.30 197
14450.43 218
14451.57 205
14452.70 200
14453.84 239
14454.98 209
14456.11 200
14457.25 206
14458.38 192
14459.52 192
14460.65 202
14461.79 198
14462.93 199
14464.06 175
14465.20 219
14466.33 187
14467.47 199
14468.61 206
14469.74 203
14470.88 228
14472.02 230
14473.15 209
14474.29 181
14475.42 215
14476.56 192
14477.70 208
14478.83 188
14479.97 174
14481.11 189
14482.24 211
14483.38 207
14484.52 201
14485.65 202
14486.79 190
14487.93 222
14489.07 191
14490.20 202
14491.34 200
14492.48 200
14493.61 190
14494.75 194
14495.89 207
14497.03 204
14498.16 235
14499.30 209
14500.44 227
14501.57 191
14502.71 189
14503.85 223
14504.99 214
14506.13 241
14507.26 213
14508.40 213
14509.54 253
14510.68 222
14511.81 244
14512.95 219
14514.09 222
14515.23 209
14516.37 243
14517.50 215
14518.64 212
14519.78 227
14520.92 254
14522.06 232
14523.20 220
14524.33 233
14525.47 203
14526.61 199
14527.75 178
14528.89 230
14530.03 233
14531.16 226
14532.30 215
14533.44 203
14534.58 189
14535.72 228
14536.86 228
14538.00 220
14539.14 229
14540.28 217
14541.41 211
14542.55 182
14543.69 231
14544.83 213
14545.97 237
14547.11 249
14548.25 239
14549.39 241
14550.53 270
14551.67 247
14552.81 259
14553.95 262
14555.09 225
14556.23 237
14557.37 238
14558.50 221
14559.64 248
14560.78 288
14561.92 260
14563.06 287
14564.20 264
14565.34 234
14566.48 279
14567.62 272
14568.76 260
14569.90 221
14571.04 230
14572.18 209
14573.32 215
14574.47 235
14575.61 247
14576.75 273
14577.89 304
14579.03 311
14580.17 275
14581.31 253
14582.45 246
14583.59 250
14584.73 262
14585.87 299
14587.01 270
14588.15 270
14589.29 295
14590.43 305
14591.58 301
14592.72 273
14593.86 260
14595.00 277
14596.14 292
14597.28 316
14598.42 297
14599.56 298
14600.70 293
14601.85 292
14602.99 330
14604.13 286
14605.27 311
14606.41 309
14607.55 299
14608.70 275
14609.84 270
14610.98 288
14612.12 314
14613.26 346
14614.40 357
14615.55 340
14616.69 312
14617.83 345
14618.97 364
14620.11 312
14621.26 305
14622.40 321
14623.54 364
14624.68 374
14625.83 380
14626.97 339
14628.11 354
14629.25 434
14630.40 383
14631.54 366
14632.68 401
14633.82 416
14634.97 390
14636.11 452
14637.25 507
14638.39 429
14639.54 452
14640.68 415
14641.82 441
14642.97 421
14644.11 433
14645.25 384
14646.40 369
14647.54 338
14648.68 329
14649.83 314
14650.97 336
14652.11 337
14653.26 337
14654.40 296
14655.54 298
14656.69 315
14657.83 280
14658.97 265
14660.12 273
14661.26 284
14662.40 260
14663.55 246
14664.69 257
14665.84 290
14666.98 247
14668.12 246
14669.27 286
14670.41 254
14671.56 241
14672.70 244
14673.84 244
14674.99 242
14676.13 246
14677.28 216
14678.42 240
14679.57 235
14680.71 217
14681.86 194
14683.00 224
14684.14 212
14685.29 205
14686.43 217
14687.58 234
14688.72 225
14689.87 227
14691.01 218
14692.16 207
14693.30 214
14694.45 216
14695.59 229
14696.74 198
14697.88 204
14699.03 193
14700.17 220
14701.32 233
14702.46 224
14703.61 209
14704.75 193
14705.90 227
14707.05 210
14708.19 218
14709.34 217
14710.48 222
14711.63 252
14712.77 213
14713.92 221
14715.07 234
14716.21 208
14717.36 234
14718.50 204
14719.65 211
14720.80 233
14721.94 223
14723.09 239
14724.23 236
14725.38 231
14726.53 194
14727.67 203
14728.82 249
14729.97 199
14731.11 191
14732.26 184
14733.41 220
14734.55 228
14735.70 200
14736.84 187
14737.99 220
14739.14 212
14740.29 212
14741.43 215
14742.58 200
14743.73 185
14744.87 187
14746.02 172
14747.17 203
14748.31 210
14749.46 210
14750.61 220
14751.76 192
14752.90 190
14754.05 202
14755.20 218
14756.35 192
14757.49 176
14758.64 204
14759.79 184
14760.94 173
14762.08 189
14763.23 196
14764.38 198
14765.53 200
14766.67 193
14767.82 178
14768.97 189
14770.12 156
14771.27 179
14772.41 183
14773.56 200
14774.71 199
14775.86 203
14777.01 172
14778.15 170
14779.30 186
14780.45 188
14781.60 225
14782.75 194
14783.90 168
14785.05 177
14786.19 173
14787.34 186
14788.49 198
14789.64 205
14790.79 164
14791.94 152
14793.09 165
14794.24 160
14795.38 155
14796.53 164
14797.68 178
14798.83 195
14799.98 195
14801.13 188
14802.28 196
14803.43 152
14804.58 151
14805.73 186
14806.88 175
14808.03 142
14809.18 142
14810.33 170
14811.47 192
14812.62 180
14813.77 191
14814.92 175
14816.07 182
14817.22 197
14818.37 189
14819.52 180
14820.67 182
14821.82 161
14822.97 192
14824.12 150
14825.27 139
14826.42 155
14827.57 184
14828.72 184
14829.87 185
14831.02 138
14832.17 148
14833.33 138
14834.48 179
14835.63 165
14836.78 146
14837.93 174
14839.08 197
14840.23 194
14841.38 181
14842.53 155
14843.68 169
14844.83 172
14845.98 147
14847.13 170
14848.28 144
14849.44 151
14850.59 157
14851.74 154
14852.89 172
14854.04 165
14855.19 158
14856.34 151
14857.49 155
14858.65 144
14859.80 183
14860.95 160
14862.10 137
14863.25 165
14864.40 166
14865.56 149
14866.71 131
14867.86 124
14869.01 154
14870.16 153
14871.31 166
14872.47 162
14873.62 173
14874.77 155
14875.92 163
14877.07 188
14878.23 180
14879.38 169
14880.53 167
14881.68 166
14882.84 148
14883.99 166
14885.14 144
14886.29 142
14887.45 203
14888.60 157
14889.75 162
14890.90 196
14892.06 149
14893.21 157
14894.36 144
14895.52 161
14896.67 170
14897.82 164
14898.97 160
14900.13 177
14901.28 162
14902.43 182
14903.59 179
14904.74 203
14905.89 170
14907.05 160
14908.20 184
14909.35 163
14910.51 163
14911.66 142
14912.81 163
14913.97 149
14915.12 187
14916.27 171
14917.43 144
14918.58 167
14919.74 144
14920.89 146
14922.04 149
14923.20 169
14924.35 194
14925.50 185
14926.66 191
14927.81 155
14928.97 184
14930.12 176
14931.28 161
14932.43 146
14933.58 139
14934.74 172
14935.89 193
14937.05 157
14938.20 118
14939.36 169
14940.51 167
14941.67 161
14942.82 177
14943.98 171
14945.13 158
14946.28 160
14947.44 196
14948.59 171
14949.75 152
14950.90 177
14952.06 169
14953.21 155
14954.37 170
14955.52 176
14956.68 176
14957.84 196
14958.99 186
14960.15 190
14961.30 138
14962.46 156
14963.61 177
14964.77 161
14965.92 177
14967.08 161
14968.23 163
14969.39 161
14970.55 167
14971.70 162
14972.86 144
14974.01 143
14975.17 171
14976.33 168
14977.48 167
14978.64 192
14979.79 176
14980.95 160
14982.11 162
14983.26 172
14984.42 155
14985.58 158
14986.73 150
14987.89 158
14989.04 155
14990.20 159
14991.36 142
14992.51 163
14993.67 218
14994.83 147
14995.98 162
14997.14 154
14998.30 149
14999.45 153
15000.61 142
15001.77 154
15002.93 162
15004.08 153
15005.24 172
15006.40 145
15007.55 151
15008.71 155
15009.87 150
15011.03 178
15012.18 145
15013.34 136
15014.50 157
15015.66 177
15016.81 164
15017.97 176
15019.13 149
15020.29 149
15021.44 133
15022.60 122
15023.76 168
15024.92 183
15026.08 196
15027.23 148
15028.39 133
15029.55 107
15030.71 115
15031.87 141
15033.02 157
15034.18 185
15035.34 153
15036.50 137
15037.66 148
15038.81 144
15039.97 148
15041.13 143
15042.29 136
15043.45 158
15044.61 160
15045.77 143
15046.93 140
15048.08 131
15049.24 136
15050.40 142
15051.56 131
15052.72 152
15053.88 154
15055.04 152
15056.20 133
15057.36 163
15058.51 124
15059.67 152
15060.83 170
15061.99 141
15063.15 150
15064.31 139
15065.47 146
15066.63 132
15067.79 137
15068.95 162
15070.11 126
15071.27 148
15072.43 135
15073.59 140
15074.75 144
15075.91 121
15077.07 161
15078.23 140
15079.39 157
15080.55 141
15081.71 163
15082.87 134
15084.03 146
15085.19 175
15086.35 143
15087.51 145
15088.67 140
15089.83 152
15090.99 170
15092.15 140
15093.31 164
15094.47 161
15095.63 171
15096.79 144
15097.95 176
15099.11 154
15100.27 117
15101.43 128
15102.60 121
15103.76 155
15104.92 133
15106.08 151
15107.24 161
15108.40 163
15109.56 157
15110.72 176
15111.88 146
15113.05 153
15114.21 154
15115.37 145
15116.53 144
15117.69 157
15118.85 156
15120.01 160
15121.18 154
15122.34 146
15123.50 135
15124.66 137
15125.82 154
15126.98 173
15128.15 146
15129.31 163
15130.47 169
15131.63 155
15132.79 173
15133.96 182
15135.12 153
15136.28 177
15137.44 139
15138.60 150
15139.77 167
15140.93 143
15142.09 179
15143.25 166
15144.42 157
15145.58 186
15146.74 189
15147.90 139
15149.07 180
15150.23 152
15151.39 139
15152.55 155
15153.72 132
15154.88 157
15156.04 138
15157.21 142
15158.37 150
15159.53 133
15160.70 142
15161.86 135
15163.02 137
15164.19 134
15165.35 146
15166.51 161
15167.68 159
15168.84 153
15170.00 129
15171.17 148
15172.33 154
15173.49 194
15174.66 173
15175.82 144
15176.98 160
15178.15 167
15179.31 184
15180.48 164
15181.64 153
15182.80 167
15183.97 167
15185.13 149
15186.30 162
15187.46 161
15188.62 192
15189.79 170
15190.95 164
15192.12 168
15193.28 165
15194.44 165
15195.61 160
15196.77 181
15197.94 179
15199.10 176
15200.27 191
15201.43 147
15202.60 141
15203.76 193
15204.93 174
15206.09 192
15207.26 180
15208.42 165
15209.59 168
15210.75 170
15211.92 192
15213.08 195
15214.25 155
15215.41 184
15216.58 182
15217.74 172
15218.91 154
15220.07 176
15221.24 188
15222.40 185
15223.57 158
15224.73 195
15225.90 197
15227.07 179
15228.23 174
15229.40 163
15230.56 186
15231.73 201
15232.89 203
15234.06 192
15235.23 195
15236.39 179
15237.56 217
15238.73 231
15239.89 213
15241.06 181
15242.22 173
15243.39 198
15244.56 159
15245.72 171
15246.89 155
15248.06 165
15249.22 142
15250.39 147
15251.55 180
15252.72 163
15253.89 184
15255.06 148
15256.22 126
15257.39 143
15258.56 142
15259.72 155
15260.89 150
15262.06 160
15263.22 155
15264.39 170
15265.56 188
15266.72 163
15267.89 169
15269.06 156
15270.23 154
15271.39 150
15272.56 146
15273.73 169
15274.90 145
15276.06 160
15277.23 144
15278.40 134
15279.57 146
15280.73 167
15281.90 148
15283.07 137
15284.24 150
15285.41 156
15286.57 163
15287.74 156
15288.91 136
15290.08 141
15291.25 145
15292.41 129
15293.58 163
15294.75 157
15295.92 131
15297.09 140
15298.26 160
15299.42 172
15300.59 157
15301.76 152
15302.93 142
15304.10 174
15305.27 153
15306.44 162
15307.60 160
15308.77 174
15309.94 151
15311.11 170
15312.28 126
15313.45 145
15314.62 142
15315.79 135
15316.96 144
15318.12 183
15319.29 176
15320.46 137
15321.63 165
15322.80 169
15323.97 181
15325.14 166
15326.31 124
15327.48 140
15328.65 151
15329.82 160
15330.99 159
15332.16 130
15333.33 123
15334.50 170
15335.67 172
15336.84 149
15338.01 155
15339.18 135
15340.35 135
15341.52 161
15342.69 139
15343.86 157
15345.03 155
15346.20 150
15347.37 136
15348.54 148
15349.71 134
15350.88 165
15352.05 180
15353.22 148
15354.39 139
15355.56 137
15356.73 144
15357.90 147
15359.07 172
15360.24 168
15361.41 176
15362.58 179
15363.76 147
15364.93 151
15366.10 153
15367.27 155
15368.44 155
15369.61 152
15370.78 160
15371.95 191
15373.12 161
15374.30 135
15375.47 157
15376.64 172
15377.81 160
15378.98 147
15380.15 161
15381.32 161
15382.50 170
15383.67 164
15384.84 136
15386.01 169
15387.18 186
15388.35 189
15389.53 156
15390.70 180
15391.87 167
15393.04 134
15394.21 149
15395.39 156
15396.56 141
15397.73 194
15398.90 195
15400.08 156
15401.25 135
15402.42 146
15403.59 162
15404.76 187
15405.94 113
15407.11 153
15408.28 145
15409.45 155
15410.63 151
15411.80 127
15412.97 142
15414.15 158
15415.32 143
15416.49 156
15417.66 158
15418.84 169
15420.01 148
15421.18 149
15422.36 138
15423.53 131
15424.70 136
15425.88 141
15427.05 159
15428.22 154
15429.40 156
15430.57 110
15431.74 139
15432.92 119
15434.09 169
15435.26 154
15436.44 137
15437.61 155
15438.79 153
15439.96 155
15441.13 146
15442.31 150
15443.48 116
15444.65 159
15445.83 164
15447.00 164
15448.18 142
15449.35 143
15450.53 156
15451.70 119
15452.87 150
15454.05 151
15455.22 127
15456.40 153
15457.57 187
15458.75 127
15459.92 119
15461.09 126
15462.27 131
15463.44 151
15464.62 158
15465.79 155
15466.97 138
15468.14 141
15469.32 145
15470.49 135
15471.67 119
15472.84 135
15474.02 145
15475.19 127
15476.37 122
15477.54 155
15478.72 200
15479.89 150
15481.07 152
15482.25 131
15483.42 134
15484.60 150
15485.77 148
15486.95 156
15488.12 172
15489.30 157
15490.47 159
15491.65 171
15492.83 169
15494.00 131
15495.18 140
15496.35 173
15497.53 174
15498.71 152
15499.88 140
15501.06 165
15502.23 170
15503.41 142
15504.59 174
15505.76 173
15506.94 188
15508.12 176
15509.29 151
15510.47 148
15511.64 169
15512.82 139
15514.00 138
15515.17 137
15516.35 132
15517.53 138
15518.70 147
15519.88 151
15521.06 156
15522.24 159
15523.41 170
15524.59 153
15525.77 158
15526.94 154
15528.12 155
15529.30 135
15530.48 154
15531.65 183
15532.83 154
15534.01 154
15535.18 153
15536.36 149
15537.54 149
15538.72 152
15539.89 129
15541.07 148
15542.25 141
15543.43 150
15544.61 170
15545.78 158
15546.96 127
15548.14 130
15549.32 153
15550.50 147
15551.67 201
15552.85 146
15554.03 131
15555.21 162
15556.39 157
15557.56 145
15558.74 159
15559.92 145
15561.10 140
15562.28 168
15563.46 147
15564.63 165
15565.81 169
15566.99 164
15568.17 169
15569.35 160
15570.53 157
15571.71 161
15572.89 160
15574.06 174
15575.24 163
15576.42 182
15577.60 177
15578.78 197
15579.96 150
15581.14 190
15582.32 183
15583.50 180
15584.68 208
15585.86 205
15587.04 188
15588.21 204
15589.39 160
15590.57 175
15591.75 181
15592.93 202
15594.11 168
15595.29 184
15596.47 165
15597.65 200
15598.83 156
15600.01 168
15601.19 171
15602.37 155
15603.55 152
15604.73 166
15605.91 155
15607.09 161
15608.27 177
15609.45 193
15610.63 172
15611.81 184
15612.99 184
15614.17 205
15615.35 210
15616.53 208
15617.71 169
15618.90 192
15620.08 169
15621.26 170
15622.44 185
15623.62 217
15624.80 206
15625.98 215
15627.16 179
15628.34 163
15629.52 183
15630.70 207
15631.89 218
15633.07 199
15634.25 224
15635.43 209
15636.61 202
15637.79 197
15638.97 226
15640.15 217
15641.34 172
15642.52 206
15643.70 206
15644.88 216
15646.06 228
15647.24 207
15648.42 211
15649.61 205
15650.79 223
15651.97 232
15653.15 249
15654.33 208
15655.52 208
15656.70 244
15657.88 242
15659.06 250
15660.24 238
15661.43 231
15662.61 222
15663.79 228
15664.97 245
15666.16 231
15667.34 251
15668.52 234
15669.70 218
15670.89 205
15672.07 253
15673.25 232
15674.43 213
15675.62 206
15676.80 240
15677.98 257
15679.17 210
15680.35 204
15681.53 241
15682.71 209
15683.90 191
15685.08 204
15686.26 217
15687.45 208
15688.63 211
15689.81 202
15691.00 224
15692.18 204
15693.36 193
15694.55 211
15695.73 213
15696.91 247
15698.10 235
15699.28 236
15700.46 225
15701.65 226
15702.83 227
15704.02 224
15705.20 221
15706.38 223
15707.57 232
15708.75 231
15709.94 250
15711.12 250
15712.30 248
15713.49 304
15714.67 244
15715.86 242
15717.04 235
15718.23 257
15719.41 252
15720.59 258
15721.78 236
15722.96 212
15724.15 229
15725.33 236
15726.52 263
15727.70 230
15728.89 244
15730.07 247
15731.26 229
15732.44 226
15733.63 221
15734.81 243
15736.00 247
15737.18 215
15738.37 239
15739.55 233
15740.74 241
15741.92 221
15743.11 234
15744.29 247
15745.48 248
15746.66 244
15747.85 252
15749.03 253
15750.22 245
15751.41 261
15752.59 238
15753.78 222
15754.96 244
15756.15 245
15757.33 256
15758.52 256
15759.71 244
15760.89 223
15762.08 248
15763.26 250
15764.45 244
15765.64 234
15766.82 255
15768.01 250
15769.19 237
15770.38 206
15771.57 211
15772.75 213
15773.94 219
15775.13 229
15776.31 218
15777.50 209
15778.69 235
15779.87 219
15781.06 236
15782.25 217
15783.43 195
15784.62 231
15785.81 224
15786.99 230
15788.18 196
15789.37 205
15790.56 214
15791.74 233
15792.93 217
15794.12 191
15795.30 210
15796.49 217
15797.68 220
15798.87 235
15800.05 218
15801.24 226
15802.43 215
15803.62 167
15804.80 191
15805.99 198
15807.18 221
15808.37 194
15809.55 212
15810.74 192
15811.93 207
15813.12 191
15814.31 198
15815.49 215
15816.68 203
15817.87 196
15819.06 226
15820.25 188
15821.44 220
15822.62 177
15823.81 208
15825.00 215
15826.19 182
15827.38 181
15828.57 191
15829.75 192
15830.94 199
15832.13 186
15833.32 188
15834.51 174
15835.70 162
15836.89 175
15838.08 205
15839.26 207
15840.45 192
15841.64 202
15842.83 167
15844.02 218
15845.21 195
15846.40 188
15847.59 199
15848.78 186
15849.97 174
15851.16 193
15852.35 219
15853.53 193
15854.72 215
15855.91 185
15857.10 190
15858.29 224
15859.48 200
15860.67 176
15861.86 210
15863.05 196
15864.24 179
15865.43 198
15866.62 182
15867.81 180
15869.00 177
15870.19 197
15871.38 182
15872.57 185
15873.76 204
15874.95 209
15876.14 164
15877.33 191
15878.52 180
15879.71 202
15880.90 173
15882.10 211
15883.29 203
15884.48 222
15885.67 204
15886.86 189
15888.05 208
15889.24 192
15890.43 195
15891.62 223
15892.81 253
15894.00 225
15895.19 233
15896.39 213
15897.58 225
15898.77 216
15899.96 213
15901.15 218
15902.34 231
15903.53 203
15904.72 232
15905.92 202
15907.11 213
15908.30 225
15909.49 225
15910.68 246
15911.87 242
15913.06 221
15914.26 238
15915.45 242
15916.64 231
15917.83 225
15919.02 201
15920.22 197
15921.41 196
15922.60 216
15923.79 202
15924.98 235
15926.18 244
15927.37 227
15928.56 243
15929.75 246
15930.95 229
15932.14 237
15933.33 244
15934.52 267
15935.72 243
15936.91 251
15938.10 224
15939.29 210
15940.49 211
15941.68 226
15942.87 236
15944.06 233
15945.26 229
15946.45 231
15947.64 238
15948.84 229
15950.03 191
15951.22 196
15952.42 221
15953.61 236
15954.80 212
15956.00 177
15957.19 188
15958.38 219
15959.58 188
15960.77 185
15961.96 175
15963.16 190
15964.35 170
15965.54 186
15966.74 194
15967.93 161
15969.12 173
15970.32 179
15971.51 174
15972.71 192
15973.90 170
15975.09 188
15976.29 168
15977.48 166
15978.68 174
15979.87 169
15981.07 219
15982.26 184
15983.45 179
15984.65 186
15985.84 156
15987.04 145
15988.23 156
15989.43 168
15990.62 160
15991.82 149
15993.01 159
15994.20 157
15995.40 148
15996.59 152
15997.79 159
15998.98 148
16000.18 137
16001.37 138
16002.57 159
16003.76 140
16004.96 160
16006.15 163
16007.35 183
16008.55 169
16009.74 155
16010.94 149
16012.13 109
16013.33 161
16014.52 184
16015.72 175
16016.91 165
16018.11 166
16019.30 161
16020.50 165
16021.70 129
16022.89 128
16024.09 160
16025.28 170
16026.48 167
16027.68 162
16028.87 178
16030.07 177
16031.26 142
16032.46 171
16033.66 160
16034.85 180
16036.05 152
16037.25 162
16038.44 169
16039.64 147
16040.83 149
16042.03 162
16043.23 150
16044.42 149
16045.62 160
16046.82 143
16048.01 159
16049.21 161
16050.41 161
16051.60 160
16052.80 162
16054.00 168
16055.20 140
16056.39 134
16057.59 169
16058.79 158
16059.98 145
16061.18 139
16062.38 151
16063.58 159
16064.77 167
16065.97 137
16067.17 112
16068.37 135
16069.56 137
16070.76 134
16071.96 117
16073.16 134
16074.35 151
16075.55 130
16076.75 126
16077.95 146
16079.15 142
16080.34 145
16081.54 157
16082.74 131
16083.94 160
16085.14 137
16086.33 137
16087.53 128
16088.73 146
16089.93 138
16091.13 147
16092.33 138
16093.52 144
16094.72 154
16095.92 134
16097.12 113
16098.32 111
16099.52 139
16100.72 155
16101.91 194
16103.11 167
16104.31 156
16105.51 166
16106.71 140
16107.91 127
16109.11 142
16110.31 163
16111.51 172
16112.71 123
16113.90 150
16115.10 140
16116.30 139
16117.50 142
16118.70 123
16119.90 123
16121.10 129
16122.30 131
16123.50 154
16124.70 131
16125.90 114
16127.10 129
16128.30 129
16129.50 124
16130.70 125
16131.90 116
16133.10 121
16134.30 128
16135.50 126
16136.70 143
16137.90 131
16139.10 144
16140.30 132
16141.50 128
16142.70 156
16143.90 127
16145.10 142
16146.30 165
16147.50 127
16148.70 123
16149.90 145
16151.10 147
16152.30 139
16153.50 140
16154.70 127
16155.91 150
16157.11 143
16158.31 150
16159.51 128
16160.71 148
16161.91 147
16163.11 122
16164.31 133
16165.51 161
16166.71 172
16167.92 148
16169.12 134
16170.32 133
16171.52 132
16172.72 130
16173.92 120
16175.12 132
16176.33 104
16177.53 115
16178.73 123
16179.93 149
16181.13 151
16182.33 145
16183.54 139
16184.74 144
16185.94 151
16187.14 122
16188.34 151
16189.55 138
16190.75 128
16191.95 145
16193.15 134
16194.35 128
16195.56 151
16196.76 176
16197.96 149
16199.16 135
16200.37 145
16201.57 161
16202.77 152
16203.97 138
16205.18 134
16206.38 146
16207.58 134
16208.78 136
16209.99 157
16211.19 141
16212.39 138
16213.60 171
16214.80 180
16216.00 159
16217.20 155
16218.41 169
16219.61 150
16220.81 149
16222.02 137
16223.22 156
16224.42 165
16225.63 154
16226.83 128
16228.03 154
16229.24 150
16230.44 145
16231.64 165
16232.85 141
16234.05 148
16235.26 142
16236.46 167
16237.66 160
16238.87 159
16240.07 152
16241.28 170
16242.48 154
16243.68 159
16244.89 163
16246.09 168
16247.30 179
16248.50 164
16249.70 137
16250.91 168
16252.11 143
16253.32 143
16254.52 160
16255.73 159
16256.93 141
16258.14 156
16259.34 160
16260.54 145
16261.75 154
16262.95 148
16264.16 184
16265.36 156
16266.57 143
16267.77 144
16268.98 142
16270.18 152
16271.39 154
16272.59 165
16273.80 165
16275.00 178
16276.21 158
16277.41 142
16278.62 148
16279.83 136
16281.03 151
16282.24 177
16283.44 159
16284.65 151
16285.85 143
16287.06 147
16288.26 158
16289.47 168
16290.68 163
16291.88 159
16293.09 182
16294.29 186
16295.50 177
16296.71 181
16297.91 167
16299.12 157
16300.32 175
16301.53 176
16302.74 172
16303.94 162
16305.15 168
16306.36 197
16307.56 169
16308.77 176
16309.97 180
16311.18 187
16312.39 183
16313.59 195
16314.80 200
16316.01 155
16317.21 146
16318.42 184
16319.63 155
16320.84 172
16322.04 156
16323.25 159
16324.46 145
16325.66 135
16326.87 140
16328.08 158
16329.28 182
16330.49 149
16331.70 154
16332.91 141
16334.11 154
16335.32 143
16336.53 171
16337.74 150
16338.94 118
16340.15 146
16341.36 138
16342.57 139
16343.78 151
16344.98 156
16346.19 150
16347.40 138
16348.61 149
16349.81 140
16351.02 121
16352.23 126
16353.44 134
16354.65 153
16355.86 141
16357.06 150
16358.27 137
16359.48 163
16360.69 167
16361.90 159
16363.11 156
16364.31 144
16365.52 120
16366.73 119
16367.94 101
16369.15 112
16370.36 115
16371.57 122
16372.77 137
16373.98 128
16375.19 120
16376.40 117
16377.61 143
16378.82 130
16380.03 127
16381.24 120
16382.45 128
16383.66 141
16384.87 135
16386.08 140
16387.28 161
16388.49 122
16389.70 109
16390.91 112
16392.12 148
16393.33 141
16394.54 117
16395.75 127
16396.96 117
16398.17 122
16399.38 169
16400.59 139
16401.80 126
16403.01 135
16404.22 126
16405.43 121
16406.64 134
16407.85 126
16409.06 161
16410.27 165
16411.48 145
16412.69 149
16413.90 141
16415.11 134
16416.32 135
16417.53 132
16418.74 167
16419.95 125
16421.17 151
16422.38 128
16423.59 162
16424.80 135
16426.01 151
16427.22 124
16428.43 148
16429.64 137
16430.85 141
16432.06 138
16433.27 116
16434.48 111
16435.70 127
16436.91 160
16438.12 138
16439.33 113
16440.54 124
16441.75 127
16442.96 146
16444.18 138
16445.39 129
16446.60 119
16447.81 132
16449.02 146
16450.23 157
16451.45 142
16452.66 119
16453.87 131
16455.08 124
16456.29 113
16457.50 106
16458.72 100
16459.93 122
16461.14 121
16462.35 127
16463.57 112
16464.78 109
16465.99 120
16467.20 104
16468.41 137
16469.63 135
16470.84 130
16472.05 142
16473.26 113
16474.48 124
16475.69 145
16476.90 147
16478.12 115
16479.33 110
16480.54 127
16481.75 128
16482.97 130
16484.18 122
16485.39 131
16486.61 124
16487.82 105
16489.03 116
16490.24 119
16491.46 161
16492.67 129
16493.88 135
16495.10 140
16496.31 124
16497.52 114
16498.74 112
16499.95 129
16501.17 110
16502.38 129
16503.59 124
16504.81 138
16506.02 128
16507.23 131
16508.45 124
16509.66 123
16510.88 137
16512.09 167
16513.30 126
16514.52 132
16515.73 134
16516.95 124
16518.16 145
16519.37 132
16520.59 139
16521.80 133
16523.02 114
16524.23 124
16525.45 119
16526.66 109
16527.88 101
16529.09 106
16530.30 103
16531.52 127
16532.73 100
16533.95 130
16535.16 132
16536.38 134
16537.59 157
16538.81 123
16540.02 117
16541.24 118
16542.45 190
16543.67 152
16544.88 130
16546.10 126
16547.31 136
16548.53 144
16549.75 125
16550.96 132
16552.18 132
16553.39 128
16554.61 123
16555.82 131
16557.04 107
16558.25 98
16559.47 106
16560.69 141
16561.90 114
16563.12 118
16564.33 123
16565.55 135
16566.77 129
16567.98 133
16569.20 149
16570.41 138
16571.63 154
16572.85 135
16574.06 136
16575.28 148
16576.50 124
16577.71 142
16578.93 122
16580.14 132
16581.36 135
16582.58 134
16583.79 155
16585.01 128
16586.23 135
16587.44 160
16588.66 162
16589.88 149
16591.09 120
16592.31 135
16593.53 127
16594.75 122
16595.96 125
16597.18 116
16598.40 134
16599.61 144
16600.83 149
16602.05 138
16603.27 130
16604.48 107
16605.70 147
16606.92 149
16608.14 92
16609.35 107
16610.57 111
16611.79 131
16613.01 137
16614.22 119
16615.44 116
16616.66 114
16617.88 123
16619.10 109
16620.31 98
16621.53 112
16622.75 118
16623.97 134
16625.19 131
16626.40 126
16627.62 131
16628.84 117
16630.06 122
16631.28 105
16632.50 100
16633.71 126
16634.93 112
16636.15 108
16637.37 129
16638.59 110
16639.81 145
16641.03 128
16642.24 102
16643.46 113
16644.68 98
16645.90 127
16647.12 123
16648.34 102
16649.56 115
16650.78 143
16652.00 110
16653.22 120
16654.44 118
16655.65 101
16656.87 95
16658.09 122
16659.31 101
16660.53 113
16661.75 97
16662.97 130
16664.19 123
16665.41 108
16666.63 140
16667.85 132
16669.07 137
16670.29 114
16671.51 130
16672.73 129
16673.95 134
16675.17 108
16676.39 117
16677.61 125
16678.83 127
16680.05 156
16681.27 109
16682.49 115
16683.71 140
16684.93 131
16686.15 128
16687.37 116
16688.59 114
16689.81 123
16691.03 110
16692.25 121
16693.47 105
16694.69 93
16695.92 120
16697.14 107
16698.36 106
16699.58 114
16700.80 117
16702.02 118
16703.24 109
16704.46 104
16705.68 121
16706.90 130
16708.13 113
16709.35 109
16710.57 100
16711.79 98
16713.01 126
16714.23 106
16715.45 118
16716.67 135
16717.90 104
16719.12 114
16720.34 111
16721.56 146
16722.78 131
16724.00 115
16725.23 120
16726.45 145
16727.67 151
16728.89 98
16730.11 135
16731.34 127
16732.56 106
16733.78 129
16735.00 160
16736.23 144
16737.45 119
16738.67 101
16739.89 129
16741.11 142
16742.34 160
16743.56 135
16744.78 109
16746.00 113
16747.23 108
16748.45 108
16749.67 125
16750.90 106
16752.12 91
16753.34 108
16754.56 111
16755.79 110
16757.01 118
16758.23 128
16759.46 124
16760.68 124
16761.90 99
16763.13 114
16764.35 125
16765.57 120
16766.80 118
16768.02 106
16769.24 113
16770.47 115
16771.69 130
16772.91 133
16774.14 115
16775.36 136
16776.58 122
16777.81 113
16779.03 125
16780.25 110
16781.48 120
16782.70 132
16783.93 108
16785.15 127
16786.37 114
16787.60 124
16788.82 151
16790.05 97
16791.27 96
16792.50 108
16793.72 108
16794.94 105
16796.17 106
16797.39 116
16798.62 113
16799.84 105
16801.07 113
16802.29 98
16803.52 110
16804.74 124
16805.97 126
16807.19 136
16808.42 108
16809.64 115
16810.87 131
16812.09 104
16813.32 111
16814.54 91
16815.77 103
16816.99 108
16818.22 122
16819.44 135
16820.67 107
16821.89 123
16823.12 110
16824.34 124
16825.57 108
16826.79 108
16828.02 137
16829.25 116
16830.47 111
16831.70 112
16832.92 93
16834.15 130
16835.37 104
16836.60 100
16837.83 130
16839.05 124
16840.28 122
16841.50 141
16842.73 125
16843.96 110
16845.18 112
16846.41 124
16847.63 130
16848.86 119
16850.09 100
16851.31 96
16852.54 122
16853.77 127
16854.99 137
16856.22 121
16857.45 122
16858.67 92
16859.90 104
16861.13 105
16862.35 137
16863.58 134
16864.81 141
16866.03 115
16867.26 113
16868.49 142
16869.72 118
16870.94 112
16872.17 108
16873.40 155
16874.62 153
16875.85 162
16877.08 143
16878.31 141
16879.53 133
16880.76 127
16881.99 136
16883.22 130
16884.44 128
16885.67 124
16886.90 126
16888.13 136
16889.36 134
16890.58 135
16891.81 132
16893.04 133
16894.27 148
16895.50 144
16896.72 138
16897.95 127
16899.18 141
16900.41 128
16901.64 122
16902.86 125
16904.09 138
16905.32 144
16906.55 130
16907.78 108
16909.01 133
16910.24 156
16911.46 130
16912.69 112
16913.92 122
16915.15 118
16916.38 129
16917.61 158
16918.84 131
16920.07 133
16921.29 126
16922.52 115
16923.75 115
16924.98 128
16926.21 118
16927.44 136
16928.67 120
16929.90 111
16931.13 125
16932.36 139
16933.59 127
16934.82 122
16936.05 117
16937.28 112
16938.51 118
16939.73 124
16940.96 96
16942.19 101
16943.42 118
16944.65 113
16945.88 108
16947.11 127
16948.34 99
16949.57 97
16950.80 110
16952.03 117
16953.26 122
16954.49 111
16955.72 107
16956.95 117
16958.18 114
16959.42 143
16960.65 125
16961.88 149
16963.11 124
16964.34 102
16965.57 123
16966.80 123
16968.03 132
16969.26 144
16970.49 105
16971.72 106
16972.95 121
16974.18 107
16975.41 106
16976.65 104
16977.88 106
16979.11 127
16980.34 136
16981.57 98
16982.80 113
16984.03 109
16985.26 115
16986.49 127
16987.73 119
16988.96 114
16990.19 125
16991.42 121
16992.65 123
16993.88 118
16995.12 128
16996.35 151
16997.58 125
16998.81 138
17000.04 131
17001.27 101
17002.51 104
17003.74 111
17004.97 146
17006.20 119
17007.43 137
17008.67 104
17009.90 131
17011.13 111
17012.36 126
17013.60 115
17014.83 99
17016.06 130
17017.29 127
17018.53 128
17019.76 134
17020.99 121
17022.22 129
17023.46 123
17024.69 158
17025.92 121
17027.15 116
17028.39 146
17029.62 120
17030.85 123
17032.09 102
17033.32 88
17034.55 104
17035.79 89
17037.02 125
17038.25 119
17039.49 83
17040.72 111
17041.95 111
17043.19 104
17044.42 111
17045.65 114
17046.89 94
17048.12 98
17049.35 113
17050.59 76
17051.82 117
17053.05 111
17054.29 99
17055.52 114
17056.76 119
17057.99 107
17059.22 100
17060.46 94
17061.69 127
17062.93 127
17064.16 102
17065.39 102
17066.63 113
17067.86 130
17069.10 141
17070.33 122
17071.57 119
17072.80 112
17074.04 107
17075.27 93
17076.50 95
17077.74 107
17078.97 94
17080.21 104
17081.44 89
17082.68 111
17083.91 102
17085.15 97
17086.38 116
17087.62 92
17088.85 114
17090.09 122
17091.32 106
17092.56 121
17093.79 133
17095.03 127
17096.26 123
17097.50 109
17098.74 95
17099.97 92
17101.21 96
17102.44 92
17103.68 91
17104.91 105
17106.15 113
17107.38 112
17108.62 104
17109.86 113
17111.09 101
17112.33 115
17113.56 107
17114.80 100
17116.04 115
17117.27 105
17118.51 105
17119.74 132
17120.98 81
17122.22 95
17123.45 123
17124.69 123
17125.93 94
17127.16 83
17128.40 107
17129.64 107
17130.87 112
17132.11 101
17133.35 116
17134.58 118
17135.82 137
17137.06 133
17138.29 137
17139.53 129
17140.77 121
17142.00 116
17143.24 102
17144.48 115
17145.72 119
17146.95 112
17148.19 115
17149.43 106
17150.66 113
17151.90 116
17153.14 117
17154.38 147
17155.61 118
17156.85 120
17158.09 108
17159.33 98
17160.56 103
17161.80 106
17163.04 100
17164.28 88
17165.52 109
17166.75 115
17167.99 100
17169.23 103
17170.47 90
17171.71 78
17172.94 89
17174.18 120
17175.42 102
17176.66 88
17177.90 113
17179.13 132
17180.37 115
17181.61 111
17182.85 94
17184.09 111
17185.33 103
17186.57 95
17187.80 110
17189.04 85
17190.28 120
17191.52 110
17192.76 105
17194.00 115
17195.24 113
17196.48 114
17197.72 104
17198.95 101
17200.19 83
17201.43 95
17202.67 116
17203.91 103
17205.15 103
17206.39 87
17207.63 107
17208.87 108
17210.11 93
17211.35 102
17212.59 98
17213.83 111
17215.07 111
17216.31 120
17217.55 101
17218.79 74
17220.03 116
17221.26 93
17222.50 117
17223.74 96
17224.98 89
17226.22 116
17227.46 89
17228.71 93
17229.95 105
17231.19 117
17232.43 116
17233.67 94
17234.91 96
17236.15 100
17237.39 100
17238.63 119
17239.87 112
17241.11 109
17242.35 117
17243.59 101
17244.83 91
17246.07 86
17247.31 70
17248.55 118
17249.79 80
17251.04 101
17252.28 105
17253.52 99
17254.76 115
17256.00 99
17257.24 103
17258.48 104
17259.72 93
17260.96 110
17262.21 101
17263.45 92
17264.69 83
17265.93 107
17267.17 110
17268.41 105
17269.65 96
17270.90 90
17272.14 91
17273.38 94
17274.62 98
17275.86 120
17277.11 99
17278.35 95
17279.59 107
17280.83 98
17282.07 102
17283.32 109
17284.56 106
17285.80 117
17287.04 107
17288.28 105
17289.53 102
17290.77 112
17292.01 109
17293.25 87
17294.50 97
17295.74 115
17296.98 106
17298.22 96
17299.47 94
17300.71 119
17301.95 102
17303.19 97
17304.44 128
17305.68 101
17306.92 107
17308.17 92
17309.41 111
17310.65 89
17311.90 106
17313.14 103
17314.38 80
17315.63 100
17316.87 108
17318.11 132
17319.36 110
17320.60 105
17321.84 111
17323.09 119
17324.33 123
17325.57 110
17326.82 94
17328.06 91
17329.30 113
17330.55 112
17331.79 110
17333.04 97
17334.28 95
17335.52 100
17336.77 102
17338.01 112
17339.26 114
17340.50 105
17341.74 117
17342.99 102
17344.23 114
17345.48 95
17346.72 78
17347.97 88
17349.21 104
17350.46 94
17351.70 107
17352.94 104
17354.19 114
17355.43 102
17356.68 108
17357.92 107
17359.17 105
17360.41 111
17361.66 84
17362.90 108
17364.15 111
17365.39 111
17366.64 118
17367.88 100
17369.13 119
17370.37 94
17371.62 110
17372.86 100
17374.11 116
17375.35 121
17376.60 105
17377.85 100
17379.09 105
17380.34 116
17381.58 90
17382.83 102
17384.07 90
17385.32 95
17386.57 97
17387.81 117
17389.06 89
17390.30 94
17391.55 124
17392.80 124
17394.04 125
17395.29 118
17396.53 101
17397.78 103
17399.03 112
17400.27 136
17401.52 113
17402.77 78
17404.01 106
17405.26 103
17406.50 110
17407.75 98
17409.00 120
17410.24 116
17411.49 91
17412.74 103
17413.99 100
17415.23 90
17416.48 87
17417.73 87
17418.97 102
17420.22 112
17421.47 97
17422.71 91
17423.96 103
17425.21 97
17426.46 114
17427.70 114
17428.95 108
17430.20 122
17431.45 115
17432.69 104
17433.94 143
17435.19 134
17436.44 107
17437.68 113
17438.93 90
17440.18 112
17441.43 108
17442.67 88
17443.92 105
17445.17 133
17446.42 98
17447.67 110
17448.91 140
17450.16 122
17451.41 112
17452.66 117
17453.91 104
17455.15 116
17456.40 101
17457.65 91
17458.90 100
17460.15 133
17461.40 124
17462.65 108
17463.89 122
17465.14 111
17466.39 110
17467.64 140
17468.89 113
17470.14 134
17471.39 116
17472.64 122
17473.88 134
17475.13 127
17476.38 121
17477.63 116
17478.88 121
17480.13 123
17481.38 102
17482.63 102
17483.88 103
17485.13 105
17486.38 104
17487.63 105
17488.88 90
17490.12 85
17491.37 112
17492.62 104
17493.87 158
17495.12 132
17496.37 107
17497.62 97
17498.87 115
17500.12 122
17501.37 121
17502.62 114
17503.87 134
17505.12 112
17506.37 138
17507.62 136
17508.87 143
17510.12 151
17511.37 125
17512.62 130
17513.87 131
17515.12 110
17516.38 145
17517.63 135
17518.88 120
17520.13 128
17521.38 143
17522.63 132
17523.88 136
17525.13 132
17526.38 131
17527.63 109
17528.88 140
17530.13 147
17531.38 119
17532.64 88
17533.89 135
17535.14 144
17536.39 123
17537.64 129
17538.89 150
17540.14 177
17541.39 149
17542.65 159
17543.90 159
17545.15 128
17546.40 149
17547.65 161
17548.90 146
17550.16 135
17551.41 109
17552.66 150
17553.91 117
17555.16 129
17556.41 113
17557.67 163
17558.92 107
17560.17 110
17561.42 118
17562.67 126
17563.93 155
17565.18 130
17566.43 107
17567.68 113
17568.94 129
17570.19 128
17571.44 116
17572.69 123
17573.95 116
17575.20 102
17576.45 119
17577.70 148
17578.96 136
17580.21 105
17581.46 136
17582.71 131
17583.97 132
17585.22 124
17586.47 123
17587.73 123
17588.98 129
17590.23 109
17591.49 137
17592.74 122
17593.99 143
17595.25 104
17596.50 126
17597.75 150
17599.01 126
17600.26 135
17601.51 115
17602.77 155
17604.02 136
17605.27 130
17606.53 135
17607.78 133
17609.03 137
17610.29 135
17611.54 131
17612.80 126
17614.05 183
17615.30 114
17616.56 141
17617.81 114
17619.07 153
17620.32 146
17621.58 121
17622.83 132
17624.08 97
17625.34 109
17626.59 127
17627.85 130
17629.10 124
17630.36 115
17631.61 121
17632.87 120
17634.12 122
17635.37 123
17636.63 95
17637.88 135
17639.14 105
17640.39 103
17641.65 103
17642.90 110
17644.16 118
17645.41 99
17646.67 98
17647.92 101
17649.18 95
17650.44 83
17651.69 130
17652.95 130
17654.20 127
17655.46 143
17656.71 112
17657.97 81
17659.22 88
17660.48 110
17661.73 125
17662.99 96
17664.25 106
17665.50 119
17666.76 111
17668.01 122
17669.27 135
17670.53 90
17671.78 123
17673.04 113
17674.29 103
17675.55 110
17676.81 104
17678.06 98
17679.32 108
17680.57 102
17681.83 116
17683.09 122
17684.34 108
17685.60 95
17686.86 117
17688.11 90
17689.37 111
17690.63 108
17691.88 89
17693.14 74
17694.40 112
17695.65 104
17696.91 109
17698.17 116
17699.43 113
17700.68 98
17701.94 79
17703.20 94
17704.45 119
17705.71 119
17706.97 118
17708.23 107
17709.48 113
17710.74 85
17712.00 109
17713.26 109
17714.51 101
17715.77 116
17717.03 123
17718.29 95
17719.54 94
17720.80 109
17722.06 108
17723.32 104
17724.58 105
17725.83 118
17727.09 87
17728.35 106
17729.61 101
17730.87 111
17732.12 121
17733.38 99
17734.64 92
17735.90 112
17737.16 100
17738.42 78
17739.67 97
17740.93 95
17742.19 87
17743.45 72
17744.71 116
17745.97 97
17747.23 94
17748.48 100
17749.74 114
17751.00 101
17752.26 91
17753.52 86
17754.78 93
17756.04 113
17757.30 95
17758.56 88
17759.81 93
17761.07 105
17762.33 88
17763.59 132
17764.85 103
17766.11 97
17767.37 111
17768.63 97
17769.89 89
17771.15 73
17772.41 97
17773.67 129
17774.93 89
17776.19 83
17777.45 97
17778.71 84
17779.97 98
17781.23 106
17782.49 81
17783.75 108
17785.01 99
17786.27 111
17787.53 84
17788.79 98
17790.05 102
17791.31 97
17792.57 114
17793.83 99
17795.09 103
17796.35 109
17797.61 86
17798.87 84
17800.13 91
17801.39 98
17802.65 94
17803.91 127
17805.17 99
17806.44 119
17807.70 104
17808.96 127
17810.22 113
17811.48 95
17812.74 94
17814.00 83
17815.26 94
17816.52 115
17817.78 110
17819.05 92
17820.31 114
17821.57 96
17822.83 93
17824.09 102
17825.35 103
17826.61 76
17827.88 97
17829.14 113
17830.40 121
17831.66 93
17832.92 100
17834.18 90
17835.45 92
17836.71 102
17837.97 124
17839.23 110
17840.49 109
17841.76 106
17843.02 79
17844.28 86
17845.54 102
17846.81 97
17848.07 81
17849.33 104
17850.59 84
17851.85 85
17853.12 88
17854.38 85
17855.64 108
17856.90 89
17858.17 102
17859.43 95
17860.69 89
17861.96 100
17863.22 106
17864.48 149
17865.74 102
17867.01 92
17868.27 97
17869.53 99
17870.80 98
17872.06 73
17873.32 74
17874.59 88
17875.85 92
17877.11 75
17878.38 74
17879.64 97
17880.90 107
17882.17 86
17883.43 126
17884.69 107
17885.96 92
17887.22 89
17888.48 97
17889.75 91
17891.01 103
17892.28 95
17893.54 114
17894.80 78
17896.07 88
17897.33 109
17898.60 88
17899.86 87
17901.12 93
17902.39 86
17903.65 99
17904.92 87
17906.18 92
17907.45 77
17908.71 80
17909.97 101
17911.24 98
17912.50 83
17913.77 94
17915.03 103
17916.30 78
17917.56 108
17918.83 89
17920.09 107
17921.36 102
17922.62 120
17923.89 92
17925.15 95
17926.42 105
17927.68 71
17928.95 82
17930.21 86
17931.48 86
17932.74 113
17934.01 85
17935.27 73
17936.54 100
17937.81 79
17939.07 98
17940.34 61
17941.60 101
17942.87 83
17944.13 81
17945.40 76
17946.66 113
17947.93 105
17949.20 85
17950.46 107
17951.73 85
17952.99 87
17954.26 91
17955.53 97
17956.79 91
17958.06 76
17959.33 80
17960.59 87
17961.86 74
17963.12 68
17964.39 81
17965.66 78
17966.92 108
17968.19 93
17969.46 76
17970.72 78
17971.99 111
17973.26 83
17974.52 89
17975.79 78
17977.06 102
17978.32 105
17979.59 86
17980.86 105
17982.12 102
17983.39 105
17984.66 96
17985.93 81
17987.19 92
17988.46 102
17989.73 133
17991.00 86
17992.26 89
17993.53 90
17994.80 121
17996.07 95
17997.33 78
17998.60 95
17999.87 105
18001.14 108
18002.40 103
18003.67 104
18004.94 97
18006.21 98
18007.48 88
18008.74 99
18010.01 85
18011.28 107
18012.55 92
18013.82 103
18015.08 95
18016.35 96
18017.62 103
18018.89 83
18020.16 101
18021.43 86
18022.69 91
18023.96 92
18025.23 103
18026.50 118
18027.77 89
18029.04 98
18030.31 84
18031.57 102
18032.84 113
18034.11 100
18035.38 93
18036.65 102
18037.92 107
18039.19 99
18040.46 111
18041.73 114
18043.00 81
18044.27 93
18045.53 72
18046.80 91
18048.07 78
18049.34 101
18050.61 104
18051.88 76
18053.15 91
18054.42 91
18055.69 89
18056.96 95
18058.23 120
18059.50 91
18060.77 102
18062.04 109
18063.31 108
18064.58 87
18065.85 95
18067.12 91
18068.39 110
18069.66 83
18070.93 92
18072.20 81
18073.47 79
18074.74 111
18076.01 98
18077.28 91
18078.55 84
18079.82 108
18081.09 109
18082.36 107
18083.63 97
18084.90 79
18086.18 104
18087.45 85
18088.72 82
18089.99 83
18091.26 85
18092.53 83
18093.80 89
18095.07 97
18096.34 95
18097.61 92
18098.88 125
18100.16 99
18101.43 100
18102.70 71
18103.97 100
18105.24 101
18106.51 100
18107.78 100
18109.06 121
18110.33 105
18111.60 106
18112.87 118
18114.14 108
18115.41 111
18116.69 99
18117.96 93
18119.23 85
18120.50 102
18121.77 105
18123.05 108
18124.32 70
18125.59 75
18126.86 75
18128.13 103
18129.41 101
18130.68 81
18131.95 111
18133.22 91
18134.50 78
18135.77 93
18137.04 113
18138.31 91
18139.59 108
18140.86 113
18142.13 107
18143.40 84
18144.68 92
18145.95 103
18147.22 116
18148.50 111
18149.77 97
18151.04 104
18152.31 84
18153.59 83
18154.86 75
18156.13 101
18157.41 92
18158.68 84
18159.95 122
18161.23 115
18162.50 94
18163.77 89
18165.05 106
18166.32 100
18167.59 101
18168.87 102
18170.14 112
18171.42 87
18172.69 83
18173.96 86
18175.24 88
18176.51 94
18177.78 93
18179.06 80
18180.33 91
18181.61 78
18182.88 80
18184.15 94
18185.43 72
18186.70 71
18187.98 88
18189.25 103
18190.53 97
18191.80 88
18193.08 89
18194.35 101
18195.62 113
18196.90 81
18198.17 89
18199.45 95
18200.72 91
18202.00 103
18203.27 107
18204.55 118
18205.82 114
18207.10 104
18208.37 111
18209.65 92
18210.92 83
18212.20 78
18213.47 116
18214.75 83
18216.02 81
18217.30 55
18218.57 75
18219.85 79
18221.13 83
18222.40 96
18223.68 73
18224.95 84
18226.23 95
18227.50 92
18228.78 79
18230.05 79
18231.33 92
18232.61 100
18233.88 83
18235.16 77
18236.43 70
18237.71 99
18238.99 91
18240.26 101
18241.54 103
18242.81 97
18244.09 80
18245.37 102
18246.64 99
18247.92 92
18249.20 90
18250.47 116
18251.75 119
18253.03 96
18254.30 96
18255.58 92
18256.86 114
18258.13 90
18259.41 110
18260.69 96
18261.96 82
18263.24 81
18264.52 94
18265.79 124
18267.07 97
18268.35 75
18269.63 95
18270.90 94
18272.18 112
18273.46 97
18274.74 96
18276.01 88
18277.29 68
18278.57 90
18279.84 97
18281.12 90
18282.40 93
18283.68 75
18284.96 80
18286.23 97
18287.51 93
18288.79 69
18290.07 75
18291.34 90
18292.62 88
18293.90 93
18295.18 97
18296.46 88
18297.74 82
18299.01 84
18300.29 77
18301.57 96
18302.85 89
18304.13 117
18305.40 97
18306.68 113
18307.96 87
18309.24 95
18310.52 93
18311.80 95
18313.08 92
18314.36 105
18315.63 93
18316.91 111
18318.19 86
18319.47 78
18320.75 88
18322.03 99
18323.31 103
18324.59 111
18325.87 77
18327.14 82
18328.42 72
18329.70 99
18330.98 93
18332.26 100
18333.54 96
18334.82 105
18336.10 95
18337.38 71
18338.66 77
18339.94 91
18341.22 92
18342.50 75
18343.78 79
18345.06 70
18346.34 69
18347.62 80
18348.90 91
18350.18 76
18351.46 88
18352.74 73
18354.02 81
18355.30 83
18356.58 103
18357.86 80
18359.14 104
18360.42 96
18361.70 78
18362.98 74
18364.26 88
18365.54 108
18366.82 93
18368.10 87
18369.38 88
18370.66 79
18371.94 89
18373.23 100
18374.51 82
18375.79 72
18377.07 71
18378.35 80
18379.63 98
18380.91 97
18382.19 107
18383.47 103
18384.75 113
18386.04 107
18387.32 88
18388.60 91
18389.88 67
18391.16 93
18392.44 95
18393.72 99
18395.01 100
18396.29 119
18397.57 96
18398.85 83
18400.13 97
18401.41 95
18402.70 72
18403.98 113
18405.26 90
18406.54 95
18407.82 97
18409.11 99
18410.39 87
18411.67 96
18412.95 106
18414.23 97
18415.52 117
18416.80 99
18418.08 100
18419.36 83
18420.65 57
18421.93 94
18423.21 69
18424.49 93
18425.78 99
18427.06 91
18428.34 93
18429.62 89
18430.91 71
18432.19 98
18433.47 105
18434.76 71
18436.04 88
18437.32 92
18438.61 80
18439.89 71
18441.17 84
18442.45 91
18443.74 101
18445.02 115
18446.30 108
18447.59 99
18448.87 74
18450.15 100
18451.44 102
18452.72 110
18454.01 107
18455.29 90
18456.57 86
18457.86 89
18459.14 100
18460.42 82
18461.71 84
18462.99 89
18464.28 111
18465.56 93
18466.84 118
18468.13 82
18469.41 85
18470.70 73
18471.98 83
18473.27 101
18474.55 83
18475.83 98
18477.12 78
18478.40 80
18479.69 95
18480.97 80
18482.26 96
18483.54 95
18484.83 95
18486.11 110
18487.40 77
18488.68 93
18489.97 71
18491.25 65
18492.54 102
18493.82 99
18495.11 80
18496.39 65
18497.68 91
18498.96 91
18500.25 86
18501.53 82
18502.82 89
18504.10 89
18505.39 84
18506.67 77
18507.96 75
18509.24 78
18510.53 78
18511.81 74
18513.10 74
18514.39 89
18515.67 96
18516.96 85
18518.24 97
18519.53 60
18520.82 75
18522.10 85
18523.39 95
18524.67 91
18525.96 96
18527.25 86
18528.53 99
18529.82 77
18531.10 90
18532.39 101
18533.68 98
18534.96 100
18536.25 93
18537.54 95
18538.82 67
18540.11 89
18541.40 98
18542.68 66
18543.97 89
18545.26 94
18546.54 86
18547.83 97
18549.12 78
18550.40 72
18551.69 98
18552.98 100
18554.27 94
18555.55 119
18556.84 83
18558.13 90
18559.41 90
18560.70 87
18561.99 99
18563.28 68
18564.56 100
18565.85 90
18567.14 86
18568.43 89
18569.71 91
18571.00 100
18572.29 97
18573.58 71
18574.87 73
18576.15 73
18577.44 83
18578.73 87
18580.02 80
18581.31 65
18582.59 73
18583.88 65
18585.17 85
18586.46 97
18587.75 78
18589.03 61
18590.32 67
18591.61 72
18592.90 108
18594.19 74
18595.48 91
18596.77 104
18598.05 97
18599.34 112
18600.63 87
18601.92 71
18603.21 83
18604.50 103
18605.79 94
18607.08 94
18608.36 104
18609.65 98
18610.94 106
18612.23 100
18613.52 96
18614.81 83
18616.10 88
18617.39 89
18618.68 78
18619.97 77
18621.26 72
18622.55 83
18623.84 79
18625.13 103
18626.42 91
18627.71 103
18628.99 98
18630.28 95
18631.57 71
18632.86 95
18634.15 110
18635.44 91
18636.73 89
18638.02 95
18639.31 91
18640.60 103
18641.89 84
18643.18 98
18644.47 76
18645.77 99
18647.06 115
18648.35 109
18649.64 84
18650.93 90
18652.22 105
18653.51 111
18654.80 94
18656.09 77
18657.38 98
18658.67 90
18659.96 103
18661.25 81
18662.54 77
18663.83 90
18665.12 94
18666.42 106
18667.71 77
18669.00 74
18670.29 97
18671.58 119
18672.87 99
18674.16 86
18675.45 80
18676.75 81
18678.04 80
18679.33 89
18680.62 75
18681.91 81
18683.20 65
18684.49 70
18685.79 76
18687.08 85
18688.37 63
18689.66 81
18690.95 78
18692.25 78
18693.54 79
18694.83 62
18696.12 98
18697.41 74
18698.71 72
18700.00 66
18701.29 75
18702.58 78
18703.87 74
18705.17 73
18706.46 86
18707.75 81
18709.04 87
18710.34 61
18711.63 91
18712.92 101
18714.21 98
18715.51 83
18716.80 71
18718.09 68
18719.39 68
18720.68 82
18721.97 77
18723.26 98
18724.56 81
18725.85 79
18727.14 87
18728.44 92
18729.73 90
18731.02 82
18732.32 91
18733.61 74
18734.90 84
18736.20 94
18737.49 75
18738.78 74
18740.08 85
18741.37 106
18742.66 104
18743.96 86
18745.25 81
18746.55 78
18747.84 89
18749.13 89
18750.43 75
18751.72 90
18753.02 77
18754.31 92
18755.60 77
18756.90 101
18758.19 74
18759.49 73
18760.78 75
18762.07 89
18763.37 90
18764.66 105
18765.96 110
18767.25 93
18768.55 117
18769.84 100
18771.14 89
18772.43 94
18773.73 85
18775.02 97
18776.32 82
18777.61 62
18778.91 77
18780.20 83
18781.49 62
18782.79 72
18784.09 93
18785.38 73
18786.68 81
18787.97 72
18789.27 85
18790.56 90
18791.86 77
18793.15 89
18794.45 109
18795.74 105
18797.04 91
18798.33 84
18799.63 75
18800.93 80
18802.22 74
18803.52 91
18804.81 72
18806.11 65
18807.40 80
18808.70 86
18810.00 102
18811.29 72
18812.59 89
18813.88 78
18815.18 72
18816.48 103
18817.77 90
18819.07 90
18820.37 79
18821.66 83
18822.96 87
18824.25 89
18825.55 69
18826.85 72
18828.14 89
18829.44 85
18830.74 71
18832.03 75
18833.33 77
18834.63 107
18835.93 94
18837.22 84
18838.52 104
18839.82 75
18841.11 122
18842.41 85
18843.71 78
18845.00 69
18846.30 77
18847.60 87
18848.90 82
18850.19 63
18851.49 69
18852.79 82
18854.09 92
18855.38 70
18856.68 94
18857.98 80
18859.28 73
18860.57 88
18861.87 81
18863.17 76
18864.47 69
18865.77 101
18867.06 97
18868.36 82
18869.66 79
18870.96 64
18872.26 91
18873.55 99
18874.85 83
18876.15 88
18877.45 95
18878.75 80
18880.05 89
18881.34 93
18882.64 84
18883.94 94
18885.24 80
18886.54 88
18887.84 92
18889.14 68
18890.43 76
18891.73 80
18893.03 85
18894.33 79
18895.63 84
18896.93 77
18898.23 71
18899.53 64
18900.83 82
18902.13 79
18903.42 90
18904.72 85
18906.02 94
18907.32 70
18908.62 64
18909.92 104
18911.22 86
18912.52 73
18913.82 89
18915.12 98
18916.42 75
18917.72 75
18919.02 87
18920.32 75
18921.62 91
18922.92 87
18924.22 88
18925.52 107
18926.82 84
18928.12 57
18929.42 85
18930.72 112
18932.02 80
18933.32 82
18934.62 65
18935.92 60
18937.22 76
18938.52 75
18939.82 85
18941.12 76
18942.42 99
18943.72 73
18945.02 80
18946.32 75
18947.62 82
18948.92 73
18950.23 87
18951.53 62
18952.83 78
18954.13 86
18955.43 81
18956.73 68
18958.03 77
18959.33 63
18960.63 94
18961.94 93
18963.24 81
18964.54 69
18965.84 72
18967.14 100
18968.44 85
18969.74 64
18971.04 93
18972.35 79
18973.65 93
18974.95 86
18976.25 82
18977.55 88
18978.85 91
18980.16 90
18981.46 88
18982.76 96
18984.06 80
18985.36 88
18986.67 83
18987.97 76
18989.27 84
18990.57 73
18991.88 90
18993.18 87
18994.48 63
18995.78 77
18997.08 70
18998.39 80
18999.69 86
19000.99 79
19002.30 76
19003.60 88
19004.90 76
19006.20 83
19007.51 74
19008.81 73
19010.11 76
19011.41 80
19012.72 77
19014.02 71
19015.32 79
19016.63 79
19017.93 100
19019.23 115
19020.54 69
19021.84 79
19023.14 105
19024.45 96
19025.75 74
19027.05 100
19028.36 92
19029.66 79
19030.96 89
19032.27 68
19033.57 82
19034.87 88
19036.18 70
19037.48 64
19038.79 68
19040.09 64
19041.39 79
19042.70 96
19044.00 94
19045.31 106
19046.61 82
19047.91 70
19049.22 57
19050.52 81
19051.83 92
19053.13 73
19054.44 64
19055.74 91
19057.05 99
19058.35 75
19059.65 98
19060.96 98
19062.26 86
19063.57 83
19064.87 73
19066.18 72
19067.48 71
19068.79 97
19070.09 81
19071.40 97
19072.70 67
19074.01 79
19075.31 99
19076.62 86
19077.92 89
19079.23 90
19080.53 87
19081.84 92
19083.14 89
19084.45 61
19085.76 63
19087.06 81
19088.37 80
19089.67 68
19090.98 69
19092.28 80
19093.59 89
19094.89 82
19096.20 72
19097.51 65
19098.81 79
19100.12 91
19101.42 101
19102.73 95
19104.04 81
19105.34 77
19106.65 79
19107.96 98
19109.26 79
19110.57 65
19111.87 92
19113.18 90
19114.49 98
19115.79 74
19117.10 87
19118.41 66
19119.71 70
19121.02 81
19122.33 78
19123.63 94
19124.94 72
19126.25 82
19127.55 90
19128.86 90
19130.17 80
19131.48 88
19132.78 91
19134.09 91
19135.40 81
19136.70 80
19138.01 80
19139.32 81
19140.63 107
19141.93 103
19143.24 96
19144.55 107
19145.86 71
19147.16 74
19148.47 87
19149.78 78
19151.09 85
19152.39 64
19153.70 91
19155.01 80
19156.32 76
19157.63 88
19158.93 100
19160.24 100
19161.55 85
19162.86 69
19164.17 64
19165.47 81
19166.78 93
19168.09 75
19169.40 58
19170.71 73
19172.02 77
19173.32 75
19174.63 62
19175.94 61
19177.25 65
19178.56 76
19179.87 74
19181.18 92
19182.48 75
19183.79 79
19185.10 71
19186.41 90
19187.72 95
19189.03 73
19190.34 62
19191.65 94
19192.96 89
19194.27 76
19195.58 67
19196.88 70
19198.19 67
19199.50 70
19200.81 69
19202.12 82
19203.43 74
19204.74 80
19206.05 99
19207.36 79
19208.67 74
19209.98 80
19211.29 80
19212.60 74
19213.91 86
19215.22 72
19216.53 63
19217.84 100
19219.15 80
19220.46 72
19221.77 77
19223.08 57
19224.39 90
19225.70 99
19227.01 80
19228.32 72
19229.63 100
19230.94 87
19232.25 81
19233.56 99
19234.87 92
19236.18 84
19237.49 79
19238.81 80
19240.12 75
19241.43 75
19242.74 93
19244.05 93
19245.36 83
19246.67 73
19247.98 90
19249.29 65
19250.60 68
19251.91 90
19253.23 100
19254.54 91
19255.85 85
19257.16 76
19258.47 67
19259.78 73
19261.09 76
19262.41 76
19263.72 93
19265.03 98
19266.34 83
19267.65 110
19268.96 97
19270.28 78
19271.59 91
19272.90 88
19274.21 103
19275.52 88
19276.84 97
19278.15 103
19279.46 81
19280.77 56
19282.08 81
19283.40 70
19284.71 85
19286.02 109
19287.33 52
19288.65 75
19289.96 75
19291.27 77
19292.58 89
19293.90 79
19295.21 80
19296.52 82
19297.83 74
19299.15 71
19300.46 78
19301.77 78
19303.09 72
19304.40 75
19305.71 78
19307.02 82
19308.34 85
19309.65 101
19310.96 79
19312.28 67
19313.59 90
19314.90 79
19316.22 73
19317.53 86
19318.84 83
19320.16 76
19321.47 88
19322.78 76
19324.10 76
19325.41 92
19326.73 103
19328.04 86
19329.35 84
19330.67 87
19331.98 82
19333.29 87
19334.61 78
19335.92 84
19337.24 87
19338.55 77
19339.87 80
19341.18 85
19342.49 72
19343.81 72
19345.12 61
19346.44 81
19347.75 77
19349.07 82
19350.38 92
19351.69 94
19353.01 91
19354.32 84
19355.64 86
19356.95 78
19358.27 61
19359.58 83
19360.90 86
19362.21 86
19363.53 80
19364.84 92
19366.16 75
19367.47 62
19368.79 67
19370.10 82
19371.42 73
19372.73 66
19374.05 69
19375.36 80
19376.68 70
19378.00 75
19379.31 73
19380.63 84
19381.94 83
19383.26 86
19384.57 86
19385.89 95
19387.20 80
19388.52 81
19389.84 75
19391.15 79
19392.47 92
19393.78 85
19395.10 87
19396.42 87
19397.73 88
19399.05 76
19400.37 85
19401.68 68
19403.00 97
19404.31 76
19405.63 67
19406.95 81
19408.26 73
19409.58 90
19410.90 80
19412.21 86
19413.53 71
19414.85 72
19416.16 88
19417.48 79
19418.80 78
19420.11 85
19421.43 74
19422.75 87
19424.07 70
19425.38 88
19426.70 77
19428.02 83
19429.33 93
19430.65 101
19431.97 95
19433.29 106
19434.60 81
19435.92 70
19437.24 87
19438.56 75
19439.87 69
19441.19 75
19442.51 93
19443.83 104
19445.14 105
19446.46 88
19447.78 80
19449.10 70
19450.42 68
19451.73 58
19453.05 75
19454.37 70
19455.69 87
19457.01 82
19458.32 80
19459.64 89
19460.96 104
19462.28 122
19463.60 111
19464.92 89
19466.23 81
19467.55 78
19468.87 83
19470.19 75
19471.51 78
19472.83 72
19474.15 75
19475.46 80
19476.78 72
19478.10 71
19479.42 74
19480.74 72
19482.06 97
19483.38 85
19484.70 71
19486.02 85
19487.34 87
19488.65 84
19489.97 78
19491.29 78
19492.61 107
19493.93 56
19495.25 81
19496.57 69
19497.89 93
19499.21 91
19500.53 81
19501.85 84
19503.17 92
19504.49 92
19505.81 86
19507.13 67
19508.45 95
19509.77 107
19511.09 98
19512.41 91
19513.73 83
19515.05 95
19516.37 90
19517.69 86
19519.01 57
19520.33 66
19521.65 96
19522.97 85
19524.29 85
19525.61 94
19526.93 101
19528.25 105
19529.57 87
19530.89 81
19532.21 91
19533.54 100
19534.86 90
19536.18 88
19537.50 79
19538.82 62
19540.14 68
19541.46 101
19542.78 61
19544.10 85
19545.42 100
19546.75 95
19548.07 89
19549.39 80
19550.71 87
19552.03 89
19553.35 99
19554.67 113
19555.99 84
19557.32 72
19558.64 102
19559.96 80
19561.28 86
19562.60 84
19563.92 78
19565.25 78
19566.57 93
19567.89 98
19569.21 75
19570.53 95
19571.86 93
19573.18 94
19574.50 90
19575.82 72
19577.15 96
19578.47 98
19579.79 95
19581.11 77
19582.43 75
19583.76 71
19585.08 97
19586.40 91
19587.72 89
19589.05 83
19590.37 92
19591.69 108
19593.02 86
19594.34 65
19595.66 93
19596.98 96
19598.31 72
19599.63 66
19600.95 75
19602.28 76
19603.60 114
19604.92 84
19606.25 74
19607.57 82
19608.89 89
19610.22 88
19611.54 76
19612.86 67
19614.19 77
19615.51 86
19616.83 72
19618.16 80
19619.48 72
19620.80 74
19622.13 72
19623.45 63
19624.78 70
19626.10 68
19627.42 92
19628.75 56
19630.07 75
19631.40 87
19632.72 75
19634.04 106
19635.37 102
19636.69 96
19638.02 86
19639.34 77
19640.66 82
19641.99 85
19643.31 65
19644.64 89
19645.96 81
19647.29 86
19648.61 72
19649.94 65
19651.26 72
19652.59 86
19653.91 65
19655.24 79
19656.56 75
19657.89 78
19659.21 101
19660.54 89
19661.86 97
19663.19 90
19664.51 87
19665.84 93
19667.16 86
19668.49 65
19669.81 84
19671.14 90
19672.46 66
19673.79 72
19675.11 86
19676.44 124
19677.77 89
19679.09 84
19680.42 82
19681.74 61
19683.07 75
19684.39 61
19685.72 64
19687.05 91
19688.37 76
19689.70 97
19691.02 85
19692.35 91
19693.68 76
19695.00 60
19696.33 73
19697.66 74
19698.98 81
19700.31 77
19701.63 72
19702.96 70
19704.29 75
19705.61 69
19706.94 76
19708.27 100
19709.59 81
19710.92 73
19712.25 73
19713.57 68
19714.90 79
19716.23 84
19717.56 72
19718.88 91
19720.21 99
19721.54 94
19722.86 70
19724.19 64
19725.52 85
19726.85 86
19728.17 57
19729.50 92
19730.83 95
19732.16 96
19733.48 77
19734.81 92
19736.14 81
19737.47 74
19738.79 110
19740.12 92
19741.45 78
19742.78 85
19744.10 87
19745.43 74
19746.76 72
19748.09 72
19749.42 81
19750.74 66
19752.07 69
19753.40 68
19754.73 87
19756.06 83
19757.39 96
19758.71 68
19760.04 78
19761.37 74
19762.70 92
19764.03 68
19765.36 84
19766.69 70
19768.01 91
19769.34 78
19770.67 92
19772.00 74
19773.33 78
19774.66 101
19775.99 80
19777.32 60
19778.65 73
19779.97 82
19781.30 99
19782.63 96
19783.96 69
19785.29 87
19786.62 88
19787.95 90
19789.28 79
19790.61 76
19791.94 81
19793.27 65
19794.60 90
19795.93 90
19797.26 83
19798.59 68
19799.92 86
19801.25 76
19802.58 72
19803.91 69
19805.24 70
19806.57 78
19807.90 56
19809.23 82
19810.56 76
19811.89 79
19813.22 61
19814.55 91
19815.88 97
19817.21 74
19818.54 66
19819.87 98
19821.20 93
19822.53 79
19823.86 78
19825.19 62
19826.52 79
19827.85 75
19829.18 96
19830.51 88
19831.84 74
19833.17 81
19834.51 104
19835.84 84
19837.17 77
19838.50 72
19839.83 82
19841.16 105
19842.49 85
19843.82 76
19845.15 97
19846.49 102
19847.82 89
19849.15 62
19850.48 69
19851.81 95
19853.14 92
19854.47 77
19855.81 77
19857.14 73
19858.47 75
19859.80 71
19861.13 80
19862.47 71
19863.80 77
19865.13 77
19866.46 94
19867.79 59
19869.13 73
19870.46 70
19871.79 77
19873.12 62
19874.45 89
19875.79 87
19877.12 73
19878.45 103
19879.78 100
19881.12 79
19882.45 98
19883.78 88
19885.11 80
19886.45 90
19887.78 92
19889.11 99
19890.44 99
19891.78 97
19893.11 84
19894.44 82
19895.78 64
19897.11 79
19898.44 81
19899.78 78
19901.11 75
19902.44 89
19903.78 85
19905.11 82
19906.44 78
19907.78 75
19909.11 84
19910.44 83
19911.78 112
19913.11 71
19914.44 90
19915.78 90
19917.11 88
19918.44 81
19919.78 74
19921.11 101
19922.45 113
19923.78 89
19925.11 80
19926.45 69
19927.78 81
19929.12 90
19930.45 93
19931.78 90
19933.12 94
19934.45 81
19935.79 69
19937.12 87
19938.46 86
19939.79 88
19941.12 91
19942.46 89
19943.79 100
19945.13 85
19946.46 83
19947.80 83
19949.13 85
19950.47 94
19951.80 102
19953.14 95
19954.47 88
19955.81 96
19957.14 82
19958.48 64
19959.81 81
19961.15 94
19962.48 111
19963.82 90
19965.15 81
19966.49 75
19967.82 82
19969.16 80
19970.50 98
19971.83 71
19973.17 80
19974.50 111
19975.84 95
19977.17 98
19978.51 86
19979.85 99
19981.18 112
19982.52 103
19983.85 85
19985.19 74
19986.52 86
19987.86 97
19989.20 91
19990.53 85
19991.87 94
19993.21 98
19994.54 74
19995.88 84
19997.21 86
19998.55 88
19999.89 108
20001.22 103
20002.56 76
20003.90 75
20005.23 83
20006.57 83
20007.91 75
20009.24 84
20010.58 94
20011.92 76
20013.25 95
20014.59 89
20015.93 62
20017.27 84
20018.60 100
20019.94 103
20021.28 94
20022.61 69
20023.95 57
20025.29 92
20026.63 100
20027.96 84
20029.30 78
20030.64 81
20031.98 89
20033.31 76
20034.65 105
20035.99 74
20037.33 85
20038.66 104
20040.00 117
20041.34 78
20042.68 90
20044.02 101
20045.35 68
20046.69 82
20048.03 92
20049.37 86
20050.71 88
20052.05 100
20053.38 88
20054.72 75
20056.06 76
20057.40 103
20058.74 87
20060.08 68
20061.41 66
20062.75 89
20064.09 99
20065.43 86
20066.77 62
20068.11 94
20069.45 79
20070.79 70
20072.12 90
20073.46 98
20074.80 94
20076.14 90
20077.48 85
20078.82 101
20080.16 118
20081.50 100
20082.84 91
20084.18 88
20085.52 73
20086.85 71
20088.19 84
20089.53 81
20090.87 76
20092.21 74
20093.55 93
20094.89 87
20096.23 88
20097.57 76
20098.91 86
20100.25 77
20101.59 72
20102.93 70
20104.27 67
20105.61 84
20106.95 89
20108.29 80
20109.63 73
20110.97 67
20112.31 88
20113.65 86
20114.99 104
20116.33 82
20117.67 80
20119.01 81
20120.35 109
20121.69 76
20123.04 97
20124.38 102
20125.72 68
20127.06 86
20128.40 78
20129.74 92
20131.08 76
20132.42 64
20133.76 75
20135.10 83
20136.44 89
20137.79 96
20139.13 73
20140.47 70
20141.81 76
20143.15 83
