# Supplementary material for: MALDI-TOF MS typing enables the classification of brewing yeasts of the genus Saccharomyces to major beer styles
Source: PLoS One. 2017 Aug 9;12(8):e0181694. doi: 10.1371/journal.pone.0181694 (PMC5549903; doi:10.1371/journal.pone.0181694)
Supplement: S2 File — The directory includes 90 raw files and was zipped to “.zip”; the folder has three strains with 30 spectra per strain; S1 Text explains the raw files with an example and Table 1 represents the yeast strains used within the experiment. (ZIP) [file pone.0181694.s005.zip › 4-6/30255-175-OG-WB-WB-YPG-18h-E-E_2015-07-14_1_0_D4_1.dat]

2000.53 956
2000.95 747
2001.37 857
2001.79 989
2002.21 928
2002.64 1214
2003.06 1036
2003.48 927
2003.90 906
2004.32 954
2004.75 969
2005.17 864
2005.59 889
2006.01 864
2006.43 961
2006.86 1018
2007.28 949
2007.70 947
2008.12 1023
2008.55 952
2008.97 1015
2009.39 917
2009.81 970
2010.24 1029
2010.66 973
2011.08 915
2011.50 1013
2011.93 1002
2012.35 1006
2012.77 802
2013.20 873
2013.62 815
2014.04 755
2014.46 917
2014.89 963
2015.31 864
2015.73 851
2016.16 932
2016.58 982
2017.00 1004
2017.43 871
2017.85 869
2018.27 914
2018.70 1029
2019.12 986
2019.54 922
2019.97 1088
2020.39 1041
2020.82 896
2021.24 1007
2021.66 902
2022.09 904
2022.51 988
2022.94 926
2023.36 864
2023.78 932
2024.21 882
2024.63 907
2025.06 917
2025.48 926
2025.90 839
2026.33 754
2026.75 773
2027.18 872
2027.60 851
2028.03 864
2028.45 816
2028.88 804
2029.30 849
2029.72 933
2030.15 880
2030.57 903
2031.00 914
2031.42 865
2031.85 888
2032.27 865
2032.70 882
2033.12 861
2033.55 995
2033.97 945
2034.40 997
2034.82 852
2035.25 777
2035.67 892
2036.10 899
2036.52 923
2036.95 1004
2037.38 876
2037.80 904
2038.23 907
2038.65 921
2039.08 922
2039.50 936
2039.93 1010
2040.36 933
2040.78 887
2041.21 1044
2041.63 953
2042.06 936
2042.48 1030
2042.91 891
2043.34 991
2043.76 873
2044.19 832
2044.62 943
2045.04 812
2045.47 757
2045.89 890
2046.32 921
2046.75 950
2047.17 912
2047.60 902
2048.03 1004
2048.45 904
2048.88 920
2049.31 1053
2049.73 938
2050.16 810
2050.59 794
2051.01 829
2051.44 798
2051.87 827
2052.29 907
2052.72 897
2053.15 915
2053.58 858
2054.00 903
2054.43 1058
2054.86 1008
2055.28 935
2055.71 824
2056.14 871
2056.57 842
2056.99 867
2057.42 988
2057.85 885
2058.28 875
2058.71 995
2059.13 823
2059.56 864
2059.99 940
2060.42 906
2060.84 949
2061.27 985
2061.70 834
2062.13 997
2062.56 882
2062.98 1026
2063.41 1045
2063.84 971
2064.27 1071
2064.70 989
2065.13 853
2065.55 1044
2065.98 1107
2066.41 1177
2066.84 1076
2067.27 1020
2067.70 1043
2068.13 1022
2068.55 1109
2068.98 932
2069.41 951
2069.84 997
2070.27 860
2070.70 868
2071.13 910
2071.56 1085
2071.99 915
2072.41 932
2072.84 1049
2073.27 894
2073.70 943
2074.13 1006
2074.56 918
2074.99 838
2075.42 938
2075.85 916
2076.28 971
2076.71 1028
2077.14 1033
2077.57 1079
2078.00 996
2078.43 929
2078.86 934
2079.29 803
2079.72 801
2080.15 777
2080.58 898
2081.01 868
2081.44 930
2081.87 919
2082.30 917
2082.73 877
2083.16 934
2083.59 873
2084.02 888
2084.45 897
2084.88 958
2085.31 890
2085.74 949
2086.17 896
2086.60 990
2087.03 1062
2087.46 1020
2087.89 889
2088.32 839
2088.75 800
2089.18 874
2089.62 952
2090.05 888
2090.48 861
2090.91 933
2091.34 902
2091.77 906
2092.20 885
2092.63 947
2093.06 735
2093.49 743
2093.93 916
2094.36 839
2094.79 864
2095.22 865
2095.65 918
2096.08 818
2096.52 893
2096.95 863
2097.38 865
2097.81 786
2098.24 792
2098.67 913
2099.11 813
2099.54 767
2099.97 697
2100.40 833
2100.83 875
2101.27 809
2101.70 826
2102.13 722
2102.56 731
2102.99 860
2103.43 896
2103.86 819
2104.29 838
2104.72 804
2105.16 886
2105.59 798
2106.02 915
2106.45 856
2106.89 946
2107.32 780
2107.75 778
2108.19 898
2108.62 1023
2109.05 1076
2109.48 912
2109.92 756
2110.35 755
2110.78 855
2111.22 979
2111.65 910
2112.08 860
2112.52 894
2112.95 840
2113.38 735
2113.82 846
2114.25 827
2114.68 1024
2115.12 933
2115.55 859
2115.98 831
2116.42 778
2116.85 947
2117.28 847
2117.72 848
2118.15 803
2118.59 847
2119.02 885
2119.45 849
2119.89 700
2120.32 837
2120.76 791
2121.19 767
2121.62 791
2122.06 847
2122.49 818
2122.93 762
2123.36 900
2123.80 830
2124.23 855
2124.66 902
2125.10 844
2125.53 955
2125.97 912
2126.40 861
2126.84 854
2127.27 961
2127.71 908
2128.14 871
2128.58 882
2129.01 1028
2129.45 1144
2129.88 974
2130.32 879
2130.75 821
2131.19 983
2131.62 951
2132.06 984
2132.49 969
2132.93 980
2133.36 879
2133.80 1029
2134.23 956
2134.67 887
2135.11 849
2135.54 877
2135.98 894
2136.41 966
2136.85 917
2137.28 908
2137.72 905
2138.16 910
2138.59 828
2139.03 936
2139.46 751
2139.90 749
2140.34 725
2140.77 809
2141.21 966
2141.64 909
2142.08 862
2142.52 847
2142.95 840
2143.39 836
2143.83 939
2144.26 930
2144.70 784
2145.14 800
2145.57 781
2146.01 865
2146.45 843
2146.88 778
2147.32 739
2147.76 879
2148.19 843
2148.63 858
2149.07 1081
2149.50 1001
2149.94 968
2150.38 1008
2150.81 1072
2151.25 1148
2151.69 1184
2152.13 1262
2152.56 984
2153.00 974
2153.44 1044
2153.88 1008
2154.31 889
2154.75 869
2155.19 840
2155.63 866
2156.06 941
2156.50 922
2156.94 954
2157.38 932
2157.82 845
2158.25 965
2158.69 842
2159.13 892
2159.57 900
2160.01 871
2160.44 954
2160.88 870
2161.32 851
2161.76 979
2162.20 1011
2162.63 823
2163.07 876
2163.51 918
2163.95 928
2164.39 942
2164.83 978
2165.27 872
2165.70 903
2166.14 880
2166.58 959
2167.02 883
2167.46 923
2167.90 917
2168.34 969
2168.78 1001
2169.22 954
2169.65 909
2170.09 1021
2170.53 920
2170.97 956
2171.41 1006
2171.85 958
2172.29 988
2172.73 1093
2173.17 1269
2173.61 1303
2174.05 1182
2174.49 992
2174.93 1098
2175.37 1117
2175.81 1197
2176.25 1246
2176.69 1258
2177.13 1115
2177.57 1070
2178.01 1121
2178.45 1165
2178.89 1201
2179.33 1168
2179.77 989
2180.21 968
2180.65 964
2181.09 930
2181.53 1041
2181.97 1088
2182.41 1078
2182.85 1014
2183.29 833
2183.73 790
2184.17 784
2184.61 903
2185.05 853
2185.49 849
2185.93 942
2186.37 767
2186.81 836
2187.25 892
2187.69 936
2188.14 960
2188.58 1057
2189.02 1064
2189.46 899
2189.90 968
2190.34 1034
2190.78 1035
2191.22 1009
2191.66 956
2192.11 1013
2192.55 1033
2192.99 984
2193.43 1038
2193.87 1002
2194.31 974
2194.76 1052
2195.20 1142
2195.64 953
2196.08 1063
2196.52 1057
2196.96 1123
2197.41 1193
2197.85 1200
2198.29 1192
2198.73 1048
2199.17 929
2199.62 976
2200.06 1019
2200.50 1019
2200.94 1014
2201.38 1004
2201.83 1024
2202.27 1080
2202.71 1051
2203.15 1069
2203.60 1108
2204.04 1027
2204.48 999
2204.92 1054
2205.37 1012
2205.81 1049
2206.25 936
2206.70 1138
2207.14 1136
2207.58 1164
2208.02 1122
2208.47 1063
2208.91 987
2209.35 1090
2209.80 982
2210.24 860
2210.68 914
2211.13 868
2211.57 909
2212.01 964
2212.46 995
2212.90 1167
2213.34 1073
2213.79 945
2214.23 997
2214.67 1068
2215.12 988
2215.56 971
2216.00 968
2216.45 1039
2216.89 928
2217.34 985
2217.78 965
2218.22 1051
2218.67 968
2219.11 892
2219.56 911
2220.00 949
2220.44 953
2220.89 879
2221.33 825
2221.78 956
2222.22 1117
2222.67 948
2223.11 980
2223.55 1099
2224.00 1095
2224.44 1091
2224.89 973
2225.33 1024
2225.78 1061
2226.22 1125
2226.67 1196
2227.11 1221
2227.56 1189
2228.00 1135
2228.45 1167
2228.89 1156
2229.34 1039
2229.78 930
2230.23 989
2230.67 1044
2231.12 1106
2231.56 1082
2232.01 1084
2232.45 1214
2232.90 1174
2233.35 1283
2233.79 1079
2234.24 1168
2234.68 1217
2235.13 1155
2235.57 1108
2236.02 1087
2236.46 1158
2236.91 1064
2237.36 992
2237.80 920
2238.25 999
2238.69 929
2239.14 931
2239.59 980
2240.03 933
2240.48 907
2240.92 867
2241.37 746
2241.82 823
2242.26 863
2242.71 776
2243.16 738
2243.60 769
2244.05 836
2244.50 893
2244.94 770
2245.39 813
2245.84 811
2246.28 843
2246.73 764
2247.18 755
2247.62 810
2248.07 859
2248.52 860
2248.96 791
2249.41 970
2249.86 1010
2250.31 907
2250.75 876
2251.20 813
2251.65 1004
2252.10 949
2252.54 791
2252.99 829
2253.44 979
2253.89 868
2254.33 840
2254.78 881
2255.23 797
2255.68 778
2256.12 887
2256.57 827
2257.02 907
2257.47 943
2257.91 782
2258.36 796
2258.81 846
2259.26 748
2259.71 825
2260.16 823
2260.60 771
2261.05 934
2261.50 992
2261.95 898
2262.40 835
2262.84 1028
2263.29 1005
2263.74 903
2264.19 904
2264.64 990
2265.09 843
2265.54 795
2265.98 926
2266.43 862
2266.88 972
2267.33 900
2267.78 838
2268.23 1106
2268.68 1185
2269.13 1021
2269.58 1158
2270.03 1112
2270.47 1049
2270.92 1077
2271.37 1138
2271.82 1199
2272.27 1138
2272.72 1208
2273.17 1319
2273.62 1203
2274.07 1132
2274.52 1095
2274.97 1026
2275.42 1027
2275.87 924
2276.32 1087
2276.77 1058
2277.22 955
2277.67 904
2278.12 921
2278.57 929
2279.02 888
2279.47 755
2279.92 895
2280.37 925
2280.82 818
2281.27 869
2281.72 1038
2282.17 941
2282.62 871
2283.07 912
2283.52 874
2283.97 854
2284.42 788
2284.87 947
2285.32 957
2285.77 806
2286.22 915
2286.67 940
2287.13 1091
2287.58 1115
2288.03 1029
2288.48 1174
2288.93 1274
2289.38 1508
2289.83 1435
2290.28 1529
2290.73 1765
2291.18 1980
2291.64 1723
2292.09 1886
2292.54 2105
2292.99 1957
2293.44 1957
2293.89 1787
2294.34 1635
2294.80 1459
2295.25 1382
2295.70 1372
2296.15 1287
2296.60 1210
2297.05 1169
2297.51 1031
2297.96 992
2298.41 1045
2298.86 929
2299.31 996
2299.77 996
2300.22 1094
2300.67 1019
2301.12 888
2301.57 937
2302.03 937
2302.48 1020
2302.93 915
2303.38 882
2303.84 871
2304.29 859
2304.74 935
2305.19 901
2305.65 822
2306.10 910
2306.55 1064
2307.01 983
2307.46 983
2307.91 944
2308.36 899
2308.82 1106
2309.27 1109
2309.72 1121
2310.18 1123
2310.63 1165
2311.08 1194
2311.54 1086
2311.99 1051
2312.44 1085
2312.90 1151
2313.35 1188
2313.80 1015
2314.26 1054
2314.71 1102
2315.16 1189
2315.62 1025
2316.07 1020
2316.52 1018
2316.98 959
2317.43 1010
2317.88 989
2318.34 1005
2318.79 1049
2319.25 924
2319.70 966
2320.15 1200
2320.61 1112
2321.06 1001
2321.52 1009
2321.97 1064
2322.43 1078
2322.88 1077
2323.33 1138
2323.79 1370
2324.24 1297
2324.70 1197
2325.15 1195
2325.61 1106
2326.06 1184
2326.52 1381
2326.97 1296
2327.43 1299
2327.88 1220
2328.34 1140
2328.79 1382
2329.25 1172
2329.70 973
2330.16 1108
2330.61 1044
2331.07 1087
2331.52 977
2331.98 1010
2332.43 967
2332.89 960
2333.34 866
2333.80 920
2334.25 1068
2334.71 856
2335.16 882
2335.62 878
2336.08 952
2336.53 983
2336.99 943
2337.44 899
2337.90 941
2338.35 930
2338.81 976
2339.27 759
2339.72 946
2340.18 908
2340.63 973
2341.09 939
2341.55 903
2342.00 904
2342.46 985
2342.91 1002
2343.37 958
2343.83 903
2344.28 981
2344.74 800
2345.20 958
2345.65 950
2346.11 855
2346.57 1036
2347.02 835
2347.48 841
2347.94 980
2348.39 980
2348.85 1074
2349.31 904
2349.76 949
2350.22 995
2350.68 1071
2351.14 1182
2351.59 1013
2352.05 933
2352.51 908
2352.96 1001
2353.42 990
2353.88 951
2354.34 1042
2354.79 919
2355.25 871
2355.71 783
2356.17 874
2356.62 817
2357.08 989
2357.54 973
2358.00 905
2358.46 956
2358.91 974
2359.37 996
2359.83 904
2360.29 913
2360.74 904
2361.20 1073
2361.66 909
2362.12 933
2362.58 934
2363.04 1022
2363.49 889
2363.95 900
2364.41 1036
2364.87 1005
2365.33 860
2365.79 891
2366.24 931
2366.70 1041
2367.16 958
2367.62 854
2368.08 895
2368.54 1007
2369.00 951
2369.46 884
2369.91 923
2370.37 931
2370.83 1024
2371.29 950
2371.75 944
2372.21 1016
2372.67 1001
2373.13 1097
2373.59 983
2374.05 1136
2374.51 1195
2374.97 1030
2375.42 1121
2375.88 1250
2376.34 1195
2376.80 1032
2377.26 1042
2377.72 1189
2378.18 1092
2378.64 930
2379.10 1036
2379.56 1069
2380.02 1123
2380.48 955
2380.94 898
2381.40 1054
2381.86 1009
2382.32 992
2382.78 882
2383.24 979
2383.70 862
2384.16 969
2384.62 984
2385.08 846
2385.54 925
2386.00 1020
2386.47 937
2386.93 1079
2387.39 988
2387.85 1022
2388.31 1002
2388.77 1042
2389.23 1054
2389.69 1012
2390.15 1017
2390.61 1057
2391.07 1091
2391.53 1060
2391.99 999
2392.46 1086
2392.92 1108
2393.38 978
2393.84 1014
2394.30 1048
2394.76 1110
2395.22 909
2395.68 1087
2396.15 1028
2396.61 938
2397.07 973
2397.53 1027
2397.99 814
2398.45 819
2398.92 1003
2399.38 1000
2399.84 945
2400.30 1034
2400.76 1021
2401.23 1013
2401.69 1020
2402.15 1034
2402.61 910
2403.07 965
2403.54 963
2404.00 1076
2404.46 972
2404.92 993
2405.38 933
2405.85 881
2406.31 865
2406.77 1026
2407.23 1036
2407.70 1079
2408.16 900
2408.62 896
2409.08 921
2409.55 887
2410.01 925
2410.47 947
2410.94 980
2411.40 986
2411.86 817
2412.32 873
2412.79 915
2413.25 846
2413.71 1022
2414.18 1073
2414.64 928
2415.10 866
2415.57 812
2416.03 972
2416.49 987
2416.96 963
2417.42 932
2417.88 837
2418.35 885
2418.81 989
2419.28 1187
2419.74 1148
2420.20 1050
2420.67 1084
2421.13 1034
2421.59 1049
2422.06 1032
2422.52 879
2422.99 925
2423.45 856
2423.91 823
2424.38 890
2424.84 915
2425.31 998
2425.77 992
2426.24 815
2426.70 905
2427.16 999
2427.63 916
2428.09 1086
2428.56 997
2429.02 927
2429.49 895
2429.95 894
2430.42 862
2430.88 925
2431.35 1000
2431.81 851
2432.28 959
2432.74 914
2433.21 888
2433.67 902
2434.14 872
2434.60 901
2435.07 891
2435.53 858
2436.00 811
2436.46 890
2436.93 951
2437.39 1077
2437.86 1043
2438.32 1061
2438.79 1051
2439.26 1246
2439.72 1012
2440.19 1044
2440.65 1131
2441.12 1066
2441.58 1070
2442.05 997
2442.52 876
2442.98 1094
2443.45 1098
2443.91 1018
2444.38 926
2444.85 879
2445.31 834
2445.78 1056
2446.24 1004
2446.71 1054
2447.18 820
2447.64 865
2448.11 795
2448.58 867
2449.04 947
2449.51 872
2449.98 892
2450.44 992
2450.91 960
2451.38 869
2451.84 916
2452.31 805
2452.78 828
2453.24 993
2453.71 841
2454.18 862
2454.64 918
2455.11 886
2455.58 922
2456.05 920
2456.51 931
2456.98 849
2457.45 942
2457.92 861
2458.38 935
2458.85 945
2459.32 883
2459.79 860
2460.25 862
2460.72 910
2461.19 917
2461.66 962
2462.12 940
2462.59 844
2463.06 975
2463.53 891
2464.00 909
2464.46 798
2464.93 804
2465.40 877
2465.87 834
2466.34 864
2466.80 875
2467.27 873
2467.74 858
2468.21 887
2468.68 900
2469.15 834
2469.61 935
2470.08 887
2470.55 931
2471.02 894
2471.49 919
2471.96 801
2472.43 942
2472.89 916
2473.36 926
2473.83 799
2474.30 828
2474.77 905
2475.24 844
2475.71 855
2476.18 910
2476.65 867
2477.12 854
2477.59 859
2478.05 790
2478.52 812
2478.99 896
2479.46 882
2479.93 785
2480.40 812
2480.87 803
2481.34 884
2481.81 719
2482.28 780
2482.75 865
2483.22 845
2483.69 1011
2484.16 873
2484.63 834
2485.10 760
2485.57 970
2486.04 976
2486.51 882
2486.98 896
2487.45 893
2487.92 991
2488.39 1220
2488.86 1141
2489.33 1150
2489.80 1131
2490.27 1118
2490.74 1070
2491.21 1027
2491.68 1011
2492.15 946
2492.62 1039
2493.10 945
2493.57 941
2494.04 1158
2494.51 956
2494.98 972
2495.45 1012
2495.92 992
2496.39 957
2496.86 915
2497.33 922
2497.80 974
2498.28 937
2498.75 974
2499.22 969
2499.69 943
2500.16 982
2500.63 802
2501.10 875
2501.58 760
2502.05 814
2502.52 769
2502.99 863
2503.46 825
2503.93 799
2504.41 869
2504.88 1003
2505.35 980
2505.82 843
2506.29 1002
2506.76 924
2507.24 936
2507.71 932
2508.18 920
2508.65 1097
2509.13 965
2509.60 1033
2510.07 988
2510.54 1171
2511.01 1120
2511.49 1107
2511.96 1297
2512.43 1347
2512.90 1288
2513.38 1260
2513.85 1200
2514.32 1242
2514.80 1286
2515.27 1109
2515.74 1043
2516.21 975
2516.69 1036
2517.16 986
2517.63 980
2518.11 1114
2518.58 1098
2519.05 1045
2519.53 1051
2520.00 955
2520.47 908
2520.95 905
2521.42 1026
2521.89 970
2522.37 898
2522.84 833
2523.31 923
2523.79 901
2524.26 948
2524.73 1019
2525.21 928
2525.68 903
2526.16 1038
2526.63 974
2527.10 816
2527.58 961
2528.05 958
2528.52 961
2529.00 954
2529.47 898
2529.95 839
2530.42 970
2530.90 1041
2531.37 955
2531.84 944
2532.32 970
2532.79 949
2533.27 956
2533.74 944
2534.22 806
2534.69 908
2535.17 913
2535.64 810
2536.12 938
2536.59 902
2537.07 953
2537.54 927
2538.02 823
2538.49 806
2538.97 847
2539.44 975
2539.92 1036
2540.39 1070
2540.87 934
2541.34 1011
2541.82 937
2542.29 909
2542.77 812
2543.24 976
2543.72 1022
2544.19 780
2544.67 954
2545.14 1008
2545.62 987
2546.10 1008
2546.57 1064
2547.05 1126
2547.52 1188
2548.00 1269
2548.47 1278
2548.95 1191
2549.43 1293
2549.90 1363
2550.38 1232
2550.86 1339
2551.33 1259
2551.81 1154
2552.28 1238
2552.76 1076
2553.24 1015
2553.71 1014
2554.19 1181
2554.67 1132
2555.14 1028
2555.62 1239
2556.10 935
2556.57 993
2557.05 1092
2557.53 1123
2558.00 1119
2558.48 966
2558.96 1020
2559.43 941
2559.91 982
2560.39 1000
2560.86 985
2561.34 906
2561.82 927
2562.30 1019
2562.77 1010
2563.25 853
2563.73 969
2564.21 930
2564.68 838
2565.16 898
2565.64 967
2566.12 910
2566.59 884
2567.07 844
2567.55 881
2568.03 935
2568.50 761
2568.98 793
2569.46 822
2569.94 860
2570.42 939
2570.89 943
2571.37 882
2571.85 837
2572.33 931
2572.81 837
2573.28 792
2573.76 849
2574.24 937
2574.72 917
2575.20 861
2575.68 889
2576.15 933
2576.63 834
2577.11 917
2577.59 977
2578.07 1025
2578.55 985
2579.03 998
2579.50 946
2579.98 958
2580.46 947
2580.94 891
2581.42 937
2581.90 974
2582.38 864
2582.86 937
2583.34 916
2583.82 971
2584.30 1022
2584.77 838
2585.25 862
2585.73 869
2586.21 769
2586.69 942
2587.17 880
2587.65 840
2588.13 933
2588.61 962
2589.09 976
2589.57 891
2590.05 894
2590.53 877
2591.01 890
2591.49 927
2591.97 965
2592.45 1058
2592.93 1019
2593.41 929
2593.89 842
2594.37 831
2594.85 958
2595.33 960
2595.81 965
2596.29 828
2596.77 828
2597.25 899
2597.73 803
2598.21 874
2598.69 912
2599.17 797
2599.65 808
2600.14 954
2600.62 872
2601.10 823
2601.58 906
2602.06 849
2602.54 910
2603.02 861
2603.50 842
2603.98 791
2604.46 813
2604.95 795
2605.43 976
2605.91 1028
2606.39 877
2606.87 797
2607.35 959
2607.83 964
2608.31 949
2608.80 932
2609.28 946
2609.76 892
2610.24 1011
2610.72 1005
2611.20 1020
2611.69 872
2612.17 787
2612.65 787
2613.13 905
2613.61 828
2614.10 832
2614.58 845
2615.06 873
2615.54 938
2616.02 934
2616.51 1006
2616.99 900
2617.47 947
2617.95 973
2618.44 978
2618.92 1008
2619.40 979
2619.88 960
2620.37 915
2620.85 884
2621.33 960
2621.81 988
2622.30 945
2622.78 1018
2623.26 863
2623.75 910
2624.23 888
2624.71 975
2625.19 1109
2625.68 1165
2626.16 955
2626.64 891
2627.13 892
2627.61 1131
2628.09 1075
2628.58 819
2629.06 912
2629.54 907
2630.03 925
2630.51 1016
2630.99 1010
2631.48 1056
2631.96 1072
2632.45 1109
2632.93 1147
2633.41 1076
2633.90 1144
2634.38 966
2634.86 918
2635.35 1010
2635.83 1100
2636.32 931
2636.80 1100
2637.28 988
2637.77 944
2638.25 954
2638.74 832
2639.22 807
2639.71 939
2640.19 910
2640.68 766
2641.16 750
2641.64 823
2642.13 914
2642.61 867
2643.10 945
2643.58 937
2644.07 861
2644.55 805
2645.04 861
2645.52 934
2646.01 983
2646.49 923
2646.98 1037
2647.46 919
2647.95 860
2648.43 925
2648.92 910
2649.40 876
2649.89 896
2650.37 897
2650.86 945
2651.34 920
2651.83 890
2652.32 927
2652.80 1031
2653.29 1120
2653.77 901
2654.26 899
2654.74 1152
2655.23 1056
2655.72 898
2656.20 971
2656.69 1085
2657.17 974
2657.66 1053
2658.15 876
2658.63 836
2659.12 879
2659.60 923
2660.09 1025
2660.58 1095
2661.06 956
2661.55 843
2662.04 967
2662.52 920
2663.01 943
2663.49 952
2663.98 890
2664.47 1004
2664.95 1029
2665.44 842
2665.93 870
2666.42 860
2666.90 909
2667.39 930
2667.88 1066
2668.36 926
2668.85 833
2669.34 927
2669.82 912
2670.31 951
2670.80 972
2671.29 918
2671.77 1171
2672.26 1047
2672.75 1055
2673.24 995
2673.72 987
2674.21 1048
2674.70 1105
2675.19 1181
2675.67 1269
2676.16 1227
2676.65 1202
2677.14 1261
2677.62 1179
2678.11 1195
2678.60 1145
2679.09 1101
2679.58 1076
2680.06 933
2680.55 929
2681.04 939
2681.53 851
2682.02 853
2682.51 883
2682.99 959
2683.48 877
2683.97 849
2684.46 855
2684.95 923
2685.44 899
2685.92 868
2686.41 944
2686.90 972
2687.39 908
2687.88 898
2688.37 982
2688.86 968
2689.35 933
2689.83 991
2690.32 934
2690.81 958
2691.30 897
2691.79 1037
2692.28 970
2692.77 931
2693.26 881
2693.75 905
2694.24 977
2694.73 903
2695.22 940
2695.71 781
2696.20 797
2696.68 1010
2697.17 965
2697.66 1037
2698.15 895
2698.64 798
2699.13 818
2699.62 926
2700.11 1034
2700.60 940
2701.09 908
2701.58 971
2702.07 1041
2702.56 1032
2703.05 968
2703.54 940
2704.03 980
2704.52 1012
2705.01 986
2705.50 896
2706.00 945
2706.49 951
2706.98 873
2707.47 863
2707.96 1018
2708.45 955
2708.94 866
2709.43 776
2709.92 907
2710.41 825
2710.90 835
2711.39 938
2711.88 887
2712.37 971
2712.87 923
2713.36 889
2713.85 944
2714.34 913
2714.83 912
2715.32 864
2715.81 928
2716.30 777
2716.80 828
2717.29 857
2717.78 970
2718.27 899
2718.76 797
2719.25 796
2719.75 858
2720.24 797
2720.73 927
2721.22 923
2721.71 1042
2722.20 1146
2722.70 1085
2723.19 1050
2723.68 1056
2724.17 1076
2724.66 1071
2725.16 877
2725.65 933
2726.14 1101
2726.63 964
2727.13 899
2727.62 982
2728.11 977
2728.60 887
2729.10 983
2729.59 938
2730.08 873
2730.57 1003
2731.07 991
2731.56 1016
2732.05 1069
2732.54 1052
2733.04 1075
2733.53 1073
2734.02 1084
2734.52 1243
2735.01 1190
2735.50 1130
2736.00 1082
2736.49 1048
2736.98 1018
2737.47 903
2737.97 1020
2738.46 1060
2738.95 1019
2739.45 1058
2739.94 1153
2740.44 1047
2740.93 1051
2741.42 1079
2741.92 1170
2742.41 1018
2742.90 1056
2743.40 844
2743.89 852
2744.39 855
2744.88 871
2745.37 798
2745.87 877
2746.36 790
2746.86 838
2747.35 836
2747.84 989
2748.34 911
2748.83 952
2749.33 930
2749.82 940
2750.32 909
2750.81 873
2751.30 1049
2751.80 922
2752.29 906
2752.79 986
2753.28 961
2753.78 910
2754.27 984
2754.77 873
2755.26 959
2755.76 957
2756.25 888
2756.75 897
2757.24 833
2757.74 901
2758.23 998
2758.73 1035
2759.22 924
2759.72 934
2760.21 906
2760.71 909
2761.20 925
2761.70 868
2762.20 923
2762.69 977
2763.19 992
2763.68 1065
2764.18 1040
2764.67 931
2765.17 952
2765.67 991
2766.16 1009
2766.66 972
2767.15 859
2767.65 876
2768.14 954
2768.64 895
2769.14 910
2769.63 979
2770.13 982
2770.63 934
2771.12 921
2771.62 983
2772.11 956
2772.61 1067
2773.11 1019
2773.60 1112
2774.10 1059
2774.60 1138
2775.09 1209
2775.59 1196
2776.09 1228
2776.58 1104
2777.08 1225
2777.58 1269
2778.07 1240
2778.57 1216
2779.07 1297
2779.57 1299
2780.06 1335
2780.56 1168
2781.06 1091
2781.55 1060
2782.05 936
2782.55 1031
2783.05 1096
2783.54 1036
2784.04 924
2784.54 978
2785.04 887
2785.53 956
2786.03 915
2786.53 928
2787.03 1056
2787.52 814
2788.02 842
2788.52 855
2789.02 811
2789.52 926
2790.01 955
2790.51 970
2791.01 860
2791.51 835
2792.01 910
2792.50 1007
2793.00 899
2793.50 880
2794.00 867
2794.50 922
2795.00 918
2795.50 998
2795.99 1001
2796.49 1106
2796.99 953
2797.49 883
2797.99 946
2798.49 1050
2798.99 932
2799.48 1047
2799.98 1075
2800.48 1068
2800.98 992
2801.48 1009
2801.98 967
2802.48 941
2802.98 916
2803.48 1012
2803.98 918
2804.48 897
2804.97 1004
2805.47 990
2805.97 1125
2806.47 1109
2806.97 1177
2807.47 1202
2807.97 1356
2808.47 1185
2808.97 1148
2809.47 973
2809.97 1070
2810.47 1145
2810.97 1031
2811.47 983
2811.97 1077
2812.47 987
2812.97 981
2813.47 948
2813.97 986
2814.47 1039
2814.97 870
2815.47 860
2815.97 822
2816.47 803
2816.97 934
2817.47 963
2817.97 1091
2818.47 1137
2818.97 907
2819.47 971
2819.98 1005
2820.48 909
2820.98 929
2821.48 834
2821.98 819
2822.48 935
2822.98 1016
2823.48 775
2823.98 862
2824.48 894
2824.98 855
2825.49 979
2825.99 949
2826.49 818
2826.99 900
2827.49 886
2827.99 932
2828.49 831
2828.99 934
2829.50 965
2830.00 851
2830.50 855
2831.00 858
2831.50 975
2832.00 956
2832.51 981
2833.01 883
2833.51 879
2834.01 1065
2834.51 1052
2835.02 943
2835.52 977
2836.02 958
2836.52 1074
2837.02 992
2837.53 880
2838.03 878
2838.53 883
2839.03 962
2839.54 900
2840.04 977
2840.54 900
2841.04 853
2841.55 915
2842.05 993
2842.55 945
2843.05 871
2843.56 856
2844.06 811
2844.56 945
2845.07 1012
2845.57 1046
2846.07 915
2846.57 878
2847.08 1056
2847.58 1017
2848.08 919
2848.59 908
2849.09 977
2849.59 1020
2850.10 937
2850.60 1028
2851.10 1073
2851.61 1054
2852.11 839
2852.61 909
2853.12 1034
2853.62 993
2854.12 982
2854.63 970
2855.13 1043
2855.64 1201
2856.14 1123
2856.64 990
2857.15 994
2857.65 920
2858.16 991
2858.66 1165
2859.16 1076
2859.67 975
2860.17 937
2860.68 919
2861.18 879
2861.69 863
2862.19 935
2862.69 819
2863.20 902
2863.70 894
2864.21 816
2864.71 691
2865.22 815
2865.72 890
2866.23 842
2866.73 983
2867.24 1010
2867.74 889
2868.25 1005
2868.75 929
2869.26 949
2869.76 901
2870.27 1025
2870.77 889
2871.28 933
2871.78 945
2872.29 867
2872.79 888
2873.30 1002
2873.80 943
2874.31 1132
2874.81 1158
2875.32 1054
2875.83 1130
2876.33 1039
2876.84 1054
2877.34 1191
2877.85 1129
2878.35 1140
2878.86 916
2879.37 1008
2879.87 984
2880.38 955
2880.88 1006
2881.39 869
2881.90 947
2882.40 901
2882.91 919
2883.41 902
2883.92 983
2884.43 988
2884.93 969
2885.44 961
2885.95 995
2886.45 973
2886.96 1042
2887.47 1142
2887.97 1201
2888.48 1108
2888.99 1090
2889.49 1095
2890.00 1061
2890.51 1035
2891.01 1256
2891.52 1268
2892.03 1108
2892.54 1046
2893.04 1045
2893.55 1061
2894.06 1047
2894.56 960
2895.07 1090
2895.58 1111
2896.09 1187
2896.59 1201
2897.10 1211
2897.61 1071
2898.12 1082
2898.62 1256
2899.13 1147
2899.64 1055
2900.15 1098
2900.65 1249
2901.16 983
2901.67 1053
2902.18 1081
2902.69 1086
2903.19 1019
2903.70 1133
2904.21 1130
2904.72 1177
2905.23 1136
2905.73 1094
2906.24 1055
2906.75 1129
2907.26 1241
2907.77 1187
2908.28 1220
2908.79 1151
2909.29 1145
2909.80 1036
2910.31 1017
2910.82 1074
2911.33 1030
2911.84 1054
2912.35 1076
2912.85 1121
2913.36 1108
2913.87 1088
2914.38 1110
2914.89 1152
2915.40 1076
2915.91 1094
2916.42 1087
2916.93 1120
2917.44 1152
2917.95 1220
2918.45 1091
2918.96 951
2919.47 965
2919.98 965
2920.49 1021
2921.00 1134
2921.51 1112
2922.02 957
2922.53 1107
2923.04 1062
2923.55 1118
2924.06 1119
2924.57 1116
2925.08 995
2925.59 1008
2926.10 958
2926.61 979
2927.12 1115
2927.63 1056
2928.14 1003
2928.65 957
2929.16 940
2929.67 967
2930.18 906
2930.69 955
2931.20 952
2931.71 927
2932.22 944
2932.73 892
2933.25 942
2933.76 845
2934.27 843
2934.78 883
2935.29 1057
2935.80 1168
2936.31 1040
2936.82 1056
2937.33 985
2937.84 1018
2938.35 1145
2938.87 1030
2939.38 1039
2939.89 1063
2940.40 1055
2940.91 1099
2941.42 1185
2941.93 1149
2942.44 901
2942.96 1056
2943.47 1057
2943.98 1051
2944.49 1040
2945.00 1015
2945.51 1115
2946.03 1103
2946.54 929
2947.05 1154
2947.56 1028
2948.07 944
2948.59 1065
2949.10 980
2949.61 1057
2950.12 969
2950.63 872
2951.15 882
2951.66 937
2952.17 951
2952.68 976
2953.19 851
2953.71 996
2954.22 1007
2954.73 989
2955.24 933
2955.76 980
2956.27 968
2956.78 867
2957.30 1044
2957.81 1031
2958.32 1035
2958.83 1016
2959.35 960
2959.86 1049
2960.37 1066
2960.89 923
2961.40 894
2961.91 1041
2962.43 1152
2962.94 1144
2963.45 1105
2963.96 916
2964.48 975
2964.99 1076
2965.51 1038
2966.02 1115
2966.53 1048
2967.05 1035
2967.56 1045
2968.07 1120
2968.59 1061
2969.10 1168
2969.61 1114
2970.13 1110
2970.64 1141
2971.16 1088
2971.67 1115
2972.18 993
2972.70 1035
2973.21 989
2973.73 1035
2974.24 1084
2974.75 1035
2975.27 914
2975.78 972
2976.30 1112
2976.81 1197
2977.33 1089
2977.84 1064
2978.36 1098
2978.87 1157
2979.38 1176
2979.90 1136
2980.41 1171
2980.93 1202
2981.44 1196
2981.96 1125
2982.47 1109
2982.99 1337
2983.50 1283
2984.02 1179
2984.53 1193
2985.05 1317
2985.56 1159
2986.08 1313
2986.59 1218
2987.11 1281
2987.63 1359
2988.14 1470
2988.66 1419
2989.17 1445
2989.69 1492
2990.20 1500
2990.72 1426
2991.23 1472
2991.75 1450
2992.27 1407
2992.78 1608
2993.30 1529
2993.81 1440
2994.33 1660
2994.84 1679
2995.36 1756
2995.88 1582
2996.39 1551
2996.91 1753
2997.43 1838
2997.94 1833
2998.46 1777
2998.97 1834
2999.49 1827
3000.01 1822
3000.52 1922
3001.04 1880
3001.56 2112
3002.07 2376
3002.59 2730
3003.11 3105
3003.62 3359
3004.14 3583
3004.66 4006
3005.17 4299
3005.69 4387
3006.21 4622
3006.72 4863
3007.24 4812
3007.76 4387
3008.28 3986
3008.79 3584
3009.31 3383
3009.83 2594
3010.34 2033
3010.86 1917
3011.38 1818
3011.90 1889
3012.41 1708
3012.93 1381
3013.45 1438
3013.97 1508
3014.48 1500
3015.00 1523
3015.52 1478
3016.04 1501
3016.56 1607
3017.07 1444
3017.59 1469
3018.11 1401
3018.63 1408
3019.15 1408
3019.66 1422
3020.18 1291
3020.70 1432
3021.22 1427
3021.74 1319
3022.26 1470
3022.77 1538
3023.29 1414
3023.81 1432
3024.33 1458
3024.85 1457
3025.37 1412
3025.88 1308
3026.40 1380
3026.92 1460
3027.44 1470
3027.96 1261
3028.48 1263
3029.00 1273
3029.52 1263
3030.04 1263
3030.55 1228
3031.07 1299
3031.59 1304
3032.11 1152
3032.63 1209
3033.15 1379
3033.67 1312
3034.19 1170
3034.71 1171
3035.23 1031
3035.75 1224
3036.27 1372
3036.79 1205
3037.31 1199
3037.83 1191
3038.35 1212
3038.87 1162
3039.39 1163
3039.91 1221
3040.42 1066
3040.94 1070
3041.46 1141
3041.98 1076
3042.50 1079
3043.03 1218
3043.55 1090
3044.07 1039
3044.59 1056
3045.11 977
3045.63 1118
3046.15 1163
3046.67 1078
3047.19 1197
3047.71 1112
3048.23 1060
3048.75 1214
3049.27 1168
3049.79 1053
3050.31 1012
3050.83 1199
3051.35 1260
3051.87 1031
3052.39 1115
3052.92 1149
3053.44 1105
3053.96 1198
3054.48 1092
3055.00 1044
3055.52 1059
3056.04 1057
3056.56 1004
3057.09 1123
3057.61 1150
3058.13 1008
3058.65 1087
3059.17 1186
3059.69 1145
3060.21 1101
3060.74 1083
3061.26 1135
3061.78 1176
3062.30 1031
3062.82 1068
3063.34 1166
3063.87 1156
3064.39 1215
3064.91 1020
3065.43 1094
3065.95 1185
3066.48 1301
3067.00 1098
3067.52 1260
3068.04 1200
3068.57 1155
3069.09 1185
3069.61 1182
3070.13 1173
3070.66 1240
3071.18 1159
3071.70 1116
3072.22 1050
3072.75 1006
3073.27 1124
3073.79 1188
3074.31 1205
3074.84 1178
3075.36 1279
3075.88 1197
3076.41 1204
3076.93 1281
3077.45 1385
3077.97 1484
3078.50 1462
3079.02 1592
3079.54 1841
3080.07 1698
3080.59 1847
3081.11 1677
3081.64 1767
3082.16 1776
3082.68 1854
3083.21 1680
3083.73 1654
3084.26 1807
3084.78 1611
3085.30 1526
3085.83 1608
3086.35 1734
3086.87 1457
3087.40 1489
3087.92 1305
3088.45 1418
3088.97 1376
3089.49 1645
3090.02 1434
3090.54 1514
3091.07 1525
3091.59 1408
3092.11 1433
3092.64 1365
3093.16 1309
3093.69 1421
3094.21 1624
3094.74 1451
3095.26 1538
3095.79 1694
3096.31 1739
3096.84 1834
3097.36 1644
3097.89 1867
3098.41 1719
3098.93 1790
3099.46 2157
3099.98 2465
3100.51 2629
3101.03 3447
3101.56 3770
3102.09 4745
3102.61 5299
3103.14 5879
3103.66 6261
3104.19 6513
3104.71 6934
3105.24 6929
3105.76 6388
3106.29 5867
3106.81 5463
3107.34 4654
3107.86 3862
3108.39 3528
3108.92 3130
3109.44 2849
3109.97 2545
3110.49 2323
3111.02 2316
3111.55 2018
3112.07 2052
3112.60 2135
3113.12 1651
3113.65 1691
3114.18 1863
3114.70 1903
3115.23 1814
3115.75 1561
3116.28 1523
3116.81 1495
3117.33 1406
3117.86 1436
3118.39 1425
3118.91 1369
3119.44 1480
3119.97 1444
3120.49 1295
3121.02 1289
3121.55 1396
3122.07 1522
3122.60 1573
3123.13 1481
3123.65 1631
3124.18 1622
3124.71 1529
3125.24 1432
3125.76 1387
3126.29 1336
3126.82 1348
3127.34 1245
3127.87 1273
3128.40 1247
3128.93 1182
3129.45 1185
3129.98 1100
3130.51 1130
3131.04 1280
3131.56 1170
3132.09 1101
3132.62 1119
3133.15 1139
3133.68 1072
3134.20 1129
3134.73 1166
3135.26 1280
3135.79 1195
3136.32 1265
3136.84 1194
3137.37 1072
3137.90 1038
3138.43 1198
3138.96 1231
3139.48 1222
3140.01 1073
3140.54 1162
3141.07 1069
3141.60 1090
3142.13 1111
3142.66 1052
3143.18 1065
3143.71 1092
3144.24 1207
3144.77 1215
3145.30 1088
3145.83 1010
3146.36 1136
3146.89 1155
3147.41 1284
3147.94 1141
3148.47 1321
3149.00 1161
3149.53 1335
3150.06 1424
3150.59 1231
3151.12 1407
3151.65 1439
3152.18 1373
3152.71 1368
3153.24 1369
3153.77 1273
3154.30 1433
3154.82 1327
3155.35 1372
3155.88 1199
3156.41 1191
3156.94 1413
3157.47 1191
3158.00 1336
3158.53 1306
3159.06 1285
3159.59 1411
3160.12 1392
3160.65 1400
3161.18 1229
3161.71 1419
3162.24 1375
3162.77 1293
3163.30 1298
3163.83 1238
3164.37 1332
3164.90 1277
3165.43 1146
3165.96 1160
3166.49 1164
3167.02 1268
3167.55 1096
3168.08 1015
3168.61 1112
3169.14 1135
3169.67 1112
3170.20 1200
3170.73 1144
3171.26 1314
3171.80 1226
3172.33 1230
3172.86 1321
3173.39 1304
3173.92 1265
3174.45 1365
3174.98 1353
3175.51 1347
3176.05 1361
3176.58 1328
3177.11 1341
3177.64 1194
3178.17 1201
3178.70 1236
3179.23 1237
3179.77 1153
3180.30 1016
3180.83 984
3181.36 1093
3181.89 1145
3182.43 1086
3182.96 1142
3183.49 1117
3184.02 1129
3184.55 1038
3185.09 1203
3185.62 1195
3186.15 1174
3186.68 908
3187.21 1034
3187.75 1166
3188.28 1210
3188.81 1147
3189.34 1087
3189.88 1140
3190.41 1196
3190.94 1138
3191.47 1093
3192.01 1025
3192.54 1087
3193.07 1166
3193.61 1108
3194.14 1053
3194.67 1117
3195.20 1229
3195.74 1094
3196.27 1105
3196.80 1010
3197.34 1104
3197.87 1208
3198.40 1124
3198.94 1131
3199.47 1115
3200.00 1276
3200.54 1247
3201.07 1385
3201.60 1100
3202.14 1109
3202.67 1257
3203.21 1378
3203.74 1314
3204.27 1144
3204.81 1319
3205.34 1200
3205.87 1306
3206.41 1416
3206.94 1329
3207.48 1385
3208.01 1408
3208.54 1555
3209.08 1535
3209.61 1478
3210.15 1541
3210.68 1471
3211.22 1511
3211.75 1471
3212.28 1689
3212.82 1617
3213.35 1706
3213.89 1636
3214.42 1575
3214.96 1545
3215.49 1331
3216.03 1355
3216.56 1391
3217.10 1288
3217.63 1220
3218.17 1263
3218.70 1249
3219.24 1199
3219.77 1208
3220.31 1088
3220.84 1205
3221.38 1259
3221.91 1339
3222.45 1317
3222.98 1331
3223.52 1414
3224.05 1626
3224.59 1490
3225.12 1658
3225.66 1604
3226.19 1887
3226.73 1751
3227.27 1590
3227.80 1598
3228.34 1676
3228.87 1475
3229.41 1489
3229.94 1525
3230.48 1463
3231.02 1372
3231.55 1468
3232.09 1463
3232.62 1663
3233.16 1451
3233.70 1500
3234.23 1289
3234.77 1477
3235.31 1464
3235.84 1687
3236.38 1544
3236.91 1603
3237.45 1637
3237.99 1527
3238.52 1596
3239.06 1600
3239.60 1512
3240.13 1672
3240.67 1469
3241.21 1468
3241.75 1768
3242.28 1580
3242.82 1444
3243.36 1588
3243.89 1646
3244.43 1720
3244.97 1660
3245.50 1673
3246.04 1767
3246.58 1783
3247.12 1773
3247.65 1727
3248.19 1767
3248.73 1890
3249.27 1783
3249.80 1557
3250.34 1640
3250.88 1824
3251.42 1673
3251.95 1822
3252.49 1790
3253.03 1723
3253.57 1685
3254.11 1612
3254.64 1662
3255.18 1715
3255.72 1724
3256.26 1903
3256.80 1898
3257.33 1918
3257.87 1945
3258.41 2037
3258.95 2067
3259.49 2248
3260.02 2295
3260.56 2561
3261.10 2811
3261.64 3002
3262.18 3414
3262.72 3368
3263.26 3785
3263.79 4117
3264.33 4655
3264.87 4809
3265.41 5228
3265.95 5702
3266.49 5854
3267.03 5828
3267.57 6182
3268.11 6641
3268.64 6560
3269.18 6455
3269.72 6431
3270.26 5750
3270.80 4754
3271.34 4307
3271.88 3871
3272.42 3489
3272.96 3035
3273.50 2794
3274.04 2475
3274.58 2405
3275.12 2373
3275.66 2245
3276.20 2329
3276.74 2406
3277.28 2200
3277.82 2044
3278.36 2173
3278.90 2117
3279.44 2035
3279.98 2083
3280.52 2139
3281.06 1962
3281.60 1953
3282.14 1982
3282.68 2113
3283.22 2053
3283.76 2188
3284.30 1991
3284.84 1906
3285.38 2061
3285.92 2048
3286.46 1923
3287.00 1969
3287.54 2049
3288.08 2139
3288.62 2164
3289.16 2066
3289.70 2089
3290.24 2245
3290.79 2224
3291.33 2202
3291.87 2337
3292.41 2356
3292.95 2504
3293.49 2638
3294.03 2708
3294.57 2766
3295.11 3011
3295.66 2989
3296.20 3108
3296.74 3162
3297.28 3135
3297.82 3100
3298.36 3292
3298.90 3070
3299.45 3081
3299.99 3027
3300.53 2975
3301.07 2849
3301.61 2783
3302.16 2665
3302.70 2697
3303.24 2823
3303.78 2681
3304.32 2590
3304.87 2726
3305.41 2625
3305.95 2640
3306.49 2453
3307.03 2226
3307.58 2242
3308.12 2305
3308.66 2323
3309.20 2259
3309.75 2090
3310.29 2042
3310.83 2117
3311.37 2119
3311.92 1988
3312.46 2068
3313.00 1971
3313.54 2043
3314.09 2236
3314.63 2356
3315.17 2265
3315.72 2282
3316.26 2371
3316.80 2420
3317.35 2511
3317.89 2622
3318.43 2766
3318.97 2805
3319.52 2675
3320.06 2880
3320.60 3078
3321.15 3121
3321.69 3077
3322.23 2899
3322.78 2837
3323.32 2977
3323.87 3020
3324.41 2966
3324.95 3096
3325.50 2933
3326.04 2767
3326.58 2858
3327.13 2887
3327.67 2754
3328.22 2587
3328.76 2579
3329.30 2601
3329.85 2555
3330.39 2916
3330.94 3113
3331.48 3888
3332.03 4597
3332.57 5584
3333.11 7025
3333.66 8853
3334.20 10389
3334.75 12458
3335.29 14577
3335.84 16012
3336.38 17629
3336.93 18811
3337.47 19285
3338.02 19066
3338.56 18835
3339.11 17796
3339.65 16383
3340.20 14531
3340.74 12457
3341.29 10595
3341.83 8689
3342.38 7120
3342.92 5752
3343.47 4805
3344.01 4230
3344.56 3444
3345.10 3082
3345.65 2902
3346.19 2694
3346.74 2472
3347.28 2473
3347.83 2225
3348.38 2189
3348.92 2174
3349.47 2147
3350.01 2188
3350.56 2193
3351.10 1974
3351.65 1905
3352.20 2095
3352.74 2156
3353.29 2318
3353.83 2156
3354.38 2120
3354.93 2131
3355.47 1993
3356.02 2022
3356.56 2097
3357.11 2009
3357.66 1779
3358.20 1804
3358.75 1815
3359.30 1989
3359.84 2031
3360.39 2097
3360.94 2134
3361.48 1993
3362.03 1971
3362.58 2050
3363.12 2033
3363.67 2112
3364.22 2128
3364.76 2165
3365.31 2091
3365.86 1992
3366.41 2000
3366.95 1966
3367.50 1955
3368.05 1960
3368.59 2057
3369.14 2042
3369.69 2028
3370.24 2169
3370.78 1977
3371.33 2082
3371.88 2121
3372.43 2382
3372.97 2485
3373.52 2563
3374.07 2441
3374.62 2542
3375.17 2748
3375.71 2854
3376.26 2706
3376.81 2469
3377.36 2408
3377.91 2352
3378.45 2318
3379.00 1992
3379.55 1923
3380.10 1934
3380.65 1827
3381.19 1716
3381.74 1582
3382.29 1559
3382.84 1601
3383.39 1604
3383.94 1588
3384.49 1495
3385.03 1398
3385.58 1464
3386.13 1386
3386.68 1373
3387.23 1365
3387.78 1408
3388.33 1500
3388.88 1410
3389.42 1402
3389.97 1415
3390.52 1363
3391.07 1328
3391.62 1373
3392.17 1334
3392.72 1408
3393.27 1528
3393.82 1449
3394.37 1295
3394.92 1366
3395.47 1286
3396.02 1495
3396.57 1417
3397.11 1331
3397.66 1449
3398.21 1541
3398.76 1480
3399.31 1483
3399.86 1402
3400.41 1453
3400.96 1448
3401.51 1351
3402.06 1376
3402.61 1390
3403.16 1330
3403.71 1168
3404.26 1240
3404.81 1306
3405.36 1259
3405.91 1247
3406.46 1188
3407.02 1275
3407.57 1291
3408.12 1271
3408.67 1314
3409.22 1327
3409.77 1311
3410.32 1296
3410.87 1377
3411.42 1322
3411.97 1452
3412.52 1299
3413.07 1447
3413.62 1544
3414.17 1501
3414.73 1503
3415.28 1499
3415.83 1416
3416.38 1411
3416.93 1403
3417.48 1354
3418.03 1360
3418.58 1188
3419.14 1148
3419.69 1294
3420.24 1281
3420.79 1307
3421.34 1283
3421.89 1269
3422.44 1373
3423.00 1602
3423.55 1414
3424.10 1373
3424.65 1451
3425.20 1629
3425.76 1471
3426.31 1441
3426.86 1391
3427.41 1352
3427.96 1443
3428.52 1220
3429.07 1316
3429.62 1150
3430.17 1303
3430.72 1246
3431.28 1245
3431.83 1222
3432.38 1189
3432.93 1128
3433.49 1280
3434.04 1303
3434.59 1396
3435.14 1191
3435.70 1189
3436.25 1264
3436.80 1275
3437.36 1262
3437.91 1262
3438.46 1278
3439.01 1236
3439.57 1212
3440.12 1136
3440.67 1132
3441.23 1183
3441.78 1361
3442.33 1253
3442.89 1270
3443.44 1254
3443.99 1343
3444.55 1360
3445.10 1243
3445.65 1187
3446.21 1207
3446.76 1245
3447.31 1238
3447.87 1267
3448.42 1244
3448.98 1158
3449.53 1211
3450.08 1147
3450.64 1122
3451.19 1255
3451.75 1124
3452.30 1247
3452.85 1242
3453.41 1233
3453.96 1272
3454.52 1424
3455.07 1362
3455.62 1256
3456.18 1221
3456.73 1373
3457.29 1347
3457.84 1380
3458.40 1256
3458.95 1155
3459.51 1111
3460.06 1229
3460.62 1341
3461.17 1216
3461.72 1190
3462.28 1157
3462.83 1390
3463.39 1361
3463.94 1522
3464.50 1531
3465.05 1491
3465.61 1400
3466.17 1332
3466.72 1356
3467.28 1418
3467.83 1480
3468.39 1385
3468.94 1323
3469.50 1487
3470.05 1495
3470.61 1550
3471.16 1560
3471.72 1636
3472.27 1716
3472.83 1786
3473.39 1753
3473.94 1740
3474.50 1737
3475.05 1834
3475.61 1976
3476.17 1789
3476.72 1665
3477.28 1750
3477.83 1710
3478.39 1685
3478.95 1771
3479.50 1798
3480.06 1828
3480.61 1868
3481.17 2018
3481.73 1992
3482.28 1893
3482.84 2053
3483.40 2117
3483.95 2013
3484.51 2291
3485.07 2253
3485.62 2104
3486.18 2221
3486.74 2054
3487.29 2104
3487.85 2289
3488.41 2698
3488.97 3071
3489.52 3635
3490.08 4109
3490.64 4996
3491.19 6208
3491.75 6625
3492.31 7295
3492.87 7628
3493.42 7983
3493.98 8018
3494.54 7614
3495.09 7215
3495.65 7006
3496.21 6258
3496.77 5108
3497.33 4354
3497.88 4070
3498.44 3332
3499.00 3178
3499.56 3040
3500.11 2828
3500.67 2797
3501.23 2879
3501.79 2781
3502.35 2579
3502.90 2708
3503.46 2895
3504.02 2943
3504.58 3006
3505.14 3104
3505.70 3082
3506.25 3148
3506.81 2921
3507.37 3130
3507.93 2898
3508.49 2711
3509.05 2947
3509.61 2661
3510.16 2493
3510.72 2359
3511.28 2032
3511.84 1949
3512.40 1955
3512.96 1810
3513.52 1892
3514.08 1754
3514.63 1646
3515.19 1744
3515.75 1492
3516.31 1415
3516.87 1514
3517.43 1389
3517.99 1377
3518.55 1336
3519.11 1388
3519.67 1434
3520.23 1428
3520.79 1366
3521.35 1456
3521.91 1434
3522.47 1298
3523.03 1431
3523.59 1469
3524.15 1528
3524.71 1386
3525.26 1354
3525.82 1277
3526.38 1222
3526.94 1364
3527.50 1271
3528.07 1366
3528.63 1405
3529.19 1327
3529.75 1290
3530.31 1067
3530.87 1209
3531.43 1402
3531.99 1505
3532.55 1341
3533.11 1236
3533.67 1251
3534.23 1353
3534.79 1305
3535.35 1319
3535.91 1326
3536.47 1420
3537.03 1273
3537.59 1191
3538.15 1263
3538.72 1215
3539.28 1304
3539.84 1299
3540.40 1419
3540.96 1285
3541.52 1405
3542.08 1326
3542.64 1284
3543.20 1404
3543.77 1351
3544.33 1246
3544.89 1248
3545.45 1187
3546.01 1128
3546.57 1302
3547.14 1260
3547.70 1241
3548.26 1198
3548.82 1113
3549.38 1194
3549.94 1220
3550.51 1196
3551.07 1119
3551.63 1075
3552.19 1116
3552.75 1134
3553.32 1055
3553.88 1237
3554.44 1078
3555.00 997
3555.56 1004
3556.13 1023
3556.69 940
3557.25 1011
3557.81 1248
3558.38 1201
3558.94 1107
3559.50 1091
3560.06 1342
3560.63 1123
3561.19 1082
3561.75 1020
3562.32 1062
3562.88 1215
3563.44 1143
3564.00 1045
3564.57 1142
3565.13 1214
3565.69 1136
3566.26 1086
3566.82 1115
3567.38 1200
3567.95 1284
3568.51 1177
3569.07 1097
3569.64 1144
3570.20 1062
3570.76 1085
3571.33 1147
3571.89 1066
3572.45 1237
3573.02 1234
3573.58 1070
3574.15 1078
3574.71 1081
3575.27 1175
3575.84 1127
3576.40 1191
3576.96 1171
3577.53 1271
3578.09 1228
3578.66 1312
3579.22 1329
3579.79 1172
3580.35 1256
3580.91 1167
3581.48 1176
3582.04 1260
3582.61 1224
3583.17 1246
3583.74 1222
3584.30 1155
3584.87 1228
3585.43 1207
3585.99 1060
3586.56 1096
3587.12 1060
3587.69 1210
3588.25 1174
3588.82 1105
3589.38 1128
3589.95 964
3590.51 991
3591.08 1055
3591.64 1133
3592.21 1022
3592.77 1124
3593.34 1028
3593.91 1023
3594.47 1106
3595.04 996
3595.60 1044
3596.17 1017
3596.73 988
3597.30 981
3597.86 998
3598.43 1088
3599.00 1185
3599.56 1028
3600.13 1055
3600.69 1084
3601.26 1062
3601.82 1097
3602.39 1029
3602.96 1057
3603.52 1083
3604.09 1096
3604.65 956
3605.22 924
3605.79 988
3606.35 968
3606.92 1005
3607.49 987
3608.05 1010
3608.62 1011
3609.19 1083
3609.75 923
3610.32 1046
3610.89 981
3611.45 981
3612.02 1035
3612.59 1011
3613.15 899
3613.72 881
3614.29 898
3614.85 923
3615.42 1050
3615.99 1011
3616.55 1043
3617.12 1123
3617.69 1236
3618.26 1243
3618.82 1177
3619.39 1299
3619.96 1253
3620.53 1234
3621.09 1239
3621.66 1436
3622.23 1236
3622.80 1166
3623.36 1155
3623.93 1123
3624.50 1128
3625.07 971
3625.63 923
3626.20 928
3626.77 890
3627.34 879
3627.91 948
3628.47 1057
3629.04 937
3629.61 943
3630.18 937
3630.75 957
3631.31 978
3631.88 1030
3632.45 924
3633.02 977
3633.59 1063
3634.16 1086
3634.73 939
3635.29 938
3635.86 1101
3636.43 1028
3637.00 1001
3637.57 1036
3638.14 1013
3638.71 940
3639.28 890
3639.84 1009
3640.41 940
3640.98 968
3641.55 1070
3642.12 1146
3642.69 1083
3643.26 1053
3643.83 1046
3644.40 1102
3644.97 968
3645.54 1130
3646.11 1014
3646.67 1024
3647.24 1122
3647.81 1093
3648.38 1079
3648.95 1072
3649.52 1066
3650.09 1092
3650.66 1123
3651.23 1045
3651.80 1088
3652.37 1250
3652.94 1203
3653.51 1205
3654.08 1165
3654.65 1114
3655.22 1065
3655.79 1164
3656.36 1050
3656.93 1120
3657.50 1018
3658.07 1108
3658.64 1116
3659.21 1195
3659.78 1063
3660.35 1018
3660.93 859
3661.50 972
3662.07 1090
3662.64 1046
3663.21 994
3663.78 1061
3664.35 988
3664.92 1045
3665.49 1064
3666.06 1048
3666.63 1017
3667.20 1038
3667.78 1177
3668.35 1209
3668.92 1081
3669.49 1015
3670.06 1195
3670.63 1190
3671.20 1203
3671.77 1019
3672.35 926
3672.92 1027
3673.49 1024
3674.06 930
3674.63 1018
3675.20 1051
3675.78 1074
3676.35 1096
3676.92 1127
3677.49 1161
3678.06 1228
3678.64 1153
3679.21 1032
3679.78 1074
3680.35 1027
3680.92 1104
3681.50 986
3682.07 1068
3682.64 1004
3683.21 990
3683.79 1000
3684.36 1051
3684.93 1028
3685.50 1002
3686.07 1014
3686.65 993
3687.22 1019
3687.79 1042
3688.37 1058
3688.94 1021
3689.51 937
3690.08 889
3690.66 916
3691.23 933
3691.80 1055
3692.38 1106
3692.95 1085
3693.52 1015
3694.10 1017
3694.67 1025
3695.24 983
3695.81 905
3696.39 945
3696.96 974
3697.54 1071
3698.11 889
3698.68 858
3699.26 885
3699.83 952
3700.40 886
3700.98 824
3701.55 881
3702.12 998
3702.70 966
3703.27 954
3703.85 978
3704.42 940
3704.99 892
3705.57 970
3706.14 965
3706.72 1010
3707.29 1086
3707.86 1121
3708.44 1132
3709.01 973
3709.59 940
3710.16 949
3710.74 1030
3711.31 1036
3711.89 911
3712.46 1015
3713.03 1010
3713.61 954
3714.18 969
3714.76 959
3715.33 1009
3715.91 1014
3716.48 988
3717.06 901
3717.63 1003
3718.21 1041
3718.78 943
3719.36 887
3719.93 930
3720.51 919
3721.08 1042
3721.66 981
3722.23 759
3722.81 869
3723.39 890
3723.96 851
3724.54 800
3725.11 775
3725.69 782
3726.26 861
3726.84 956
3727.41 819
3727.99 922
3728.57 882
3729.14 913
3729.72 951
3730.29 885
3730.87 996
3731.45 1176
3732.02 1038
3732.60 986
3733.17 923
3733.75 1008
3734.33 1121
3734.90 1078
3735.48 1057
3736.06 1006
3736.63 1045
3737.21 1047
3737.79 1068
3738.36 945
3738.94 1011
3739.52 1039
3740.09 939
3740.67 809
3741.25 904
3741.82 920
3742.40 923
3742.98 827
3743.55 878
3744.13 858
3744.71 858
3745.28 914
3745.86 918
3746.44 970
3747.02 950
3747.59 948
3748.17 1071
3748.75 989
3749.33 954
3749.90 970
3750.48 1033
3751.06 959
3751.64 941
3752.21 1027
3752.79 1044
3753.37 984
3753.95 934
3754.52 870
3755.10 811
3755.68 925
3756.26 923
3756.84 873
3757.41 799
3757.99 870
3758.57 883
3759.15 885
3759.73 920
3760.31 981
3760.88 970
3761.46 872
3762.04 818
3762.62 826
3763.20 995
3763.78 1023
3764.35 965
3764.93 843
3765.51 862
3766.09 1012
3766.67 990
3767.25 1036
3767.83 1057
3768.41 1027
3768.99 891
3769.56 967
3770.14 858
3770.72 768
3771.30 916
3771.88 1021
3772.46 863
3773.04 865
3773.62 903
3774.20 984
3774.78 1057
3775.36 981
3775.94 955
3776.52 905
3777.10 959
3777.67 904
3778.25 879
3778.83 856
3779.41 790
3779.99 846
3780.57 908
3781.15 892
3781.73 851
3782.31 819
3782.89 877
3783.47 872
3784.05 833
3784.63 776
3785.21 806
3785.79 696
3786.37 862
3786.95 931
3787.54 867
3788.12 873
3788.70 810
3789.28 859
3789.86 926
3790.44 971
3791.02 927
3791.60 970
3792.18 923
3792.76 839
3793.34 956
3793.92 965
3794.50 889
3795.08 923
3795.66 899
3796.25 872
3796.83 1011
3797.41 918
3797.99 993
3798.57 1044
3799.15 902
3799.73 897
3800.31 919
3800.90 850
3801.48 864
3802.06 864
3802.64 1026
3803.22 900
3803.80 977
3804.39 933
3804.97 875
3805.55 929
3806.13 996
3806.71 995
3807.29 1011
3807.88 995
3808.46 1168
3809.04 1054
3809.62 1153
3810.20 1094
3810.79 1079
3811.37 1032
3811.95 993
3812.53 1124
3813.12 1027
3813.70 1047
3814.28 1063
3814.86 1051
3815.45 987
3816.03 924
3816.61 961
3817.19 868
3817.78 954
3818.36 965
3818.94 981
3819.52 881
3820.11 920
3820.69 971
3821.27 942
3821.86 818
3822.44 822
3823.02 804
3823.61 934
3824.19 1002
3824.77 914
3825.36 925
3825.94 910
3826.52 831
3827.11 762
3827.69 809
3828.27 913
3828.86 880
3829.44 797
3830.02 869
3830.61 840
3831.19 888
3831.77 871
3832.36 856
3832.94 820
3833.53 828
3834.11 915
3834.69 973
3835.28 871
3835.86 915
3836.45 822
3837.03 907
3837.61 902
3838.20 858
3838.78 824
3839.37 869
3839.95 902
3840.54 827
3841.12 812
3841.70 922
3842.29 929
3842.87 918
3843.46 875
3844.04 829
3844.63 765
3845.21 918
3845.80 861
3846.38 869
3846.97 864
3847.55 871
3848.14 887
3848.72 943
3849.31 951
3849.89 970
3850.48 967
3851.06 843
3851.65 895
3852.23 925
3852.82 879
3853.40 833
3853.99 919
3854.58 933
3855.16 805
3855.75 882
3856.33 1026
3856.92 890
3857.50 985
3858.09 989
3858.68 946
3859.26 879
3859.85 1049
3860.43 1111
3861.02 968
3861.60 940
3862.19 977
3862.78 1075
3863.36 1175
3863.95 1173
3864.54 1245
3865.12 1149
3865.71 1064
3866.29 1180
3866.88 1207
3867.47 1096
3868.05 1185
3868.64 999
3869.23 972
3869.81 970
3870.40 1090
3870.99 1073
3871.57 984
3872.16 908
3872.75 991
3873.33 991
3873.92 926
3874.51 895
3875.10 1034
3875.68 1022
3876.27 1134
3876.86 1085
3877.44 994
3878.03 891
3878.62 1005
3879.21 1069
3879.79 1010
3880.38 1046
3880.97 914
3881.56 868
3882.14 957
3882.73 859
3883.32 875
3883.91 888
3884.49 846
3885.08 893
3885.67 990
3886.26 1004
3886.85 899
3887.43 940
3888.02 997
3888.61 1096
3889.20 1049
3889.79 1098
3890.38 1169
3890.96 1018
3891.55 1074
3892.14 1166
3892.73 1114
3893.32 1166
3893.91 1185
3894.49 1044
3895.08 1138
3895.67 1138
3896.26 1022
3896.85 999
3897.44 987
3898.03 1044
3898.61 1003
3899.20 933
3899.79 886
3900.38 1006
3900.97 1103
3901.56 1096
3902.15 994
3902.74 1039
3903.33 1005
3903.92 952
3904.51 1039
3905.09 1117
3905.68 1026
3906.27 1079
3906.86 1010
3907.45 1033
3908.04 1160
3908.63 1028
3909.22 1002
3909.81 1047
3910.40 1066
3910.99 1010
3911.58 1123
3912.17 899
3912.76 910
3913.35 901
3913.94 893
3914.53 1006
3915.12 893
3915.71 853
3916.30 881
3916.89 826
3917.48 814
3918.07 873
3918.66 1011
3919.25 1070
3919.84 893
3920.43 906
3921.02 900
3921.61 869
3922.20 838
3922.80 950
3923.39 905
3923.98 847
3924.57 929
3925.16 908
3925.75 997
3926.34 913
3926.93 897
3927.52 949
3928.11 924
3928.70 855
3929.30 800
3929.89 719
3930.48 761
3931.07 812
3931.66 857
3932.25 738
3932.84 793
3933.44 812
3934.03 778
3934.62 817
3935.21 858
3935.80 791
3936.39 690
3936.98 818
3937.58 943
3938.17 837
3938.76 884
3939.35 954
3939.94 963
3940.54 933
3941.13 969
3941.72 937
3942.31 887
3942.90 855
3943.50 981
3944.09 1025
3944.68 983
3945.27 941
3945.87 913
3946.46 882
3947.05 850
3947.64 999
3948.24 993
3948.83 927
3949.42 944
3950.01 788
3950.61 861
3951.20 880
3951.79 874
3952.39 904
3952.98 876
3953.57 841
3954.16 914
3954.76 834
3955.35 882
3955.94 859
3956.54 912
3957.13 1005
3957.72 946
3958.32 823
3958.91 898
3959.50 879
3960.10 984
3960.69 938
3961.28 902
3961.88 929
3962.47 959
3963.07 885
3963.66 950
3964.25 924
3964.85 1030
3965.44 950
3966.03 946
3966.63 991
3967.22 1019
3967.82 1109
3968.41 1130
3969.00 1102
3969.60 1119
3970.19 1072
3970.79 1123
3971.38 1016
3971.98 1087
3972.57 1002
3973.17 933
3973.76 1067
3974.35 1033
3974.95 1056
3975.54 1103
3976.14 944
3976.73 1039
3977.33 1108
3977.92 1211
3978.52 1143
3979.11 1014
3979.71 1028
3980.30 1225
3980.90 939
3981.49 953
3982.09 1021
3982.68 908
3983.28 934
3983.87 1036
3984.47 1146
3985.06 1129
3985.66 1015
3986.25 1173
3986.85 1010
3987.45 1134
3988.04 1210
3988.64 1079
3989.23 1102
3989.83 1106
3990.42 1063
3991.02 1144
3991.62 1141
3992.21 1162
3992.81 1253
3993.40 1169
3994.00 1148
3994.60 1142
3995.19 1209
3995.79 1283
3996.38 1187
3996.98 1017
3997.58 1261
3998.17 1240
3998.77 1227
3999.37 1259
3999.96 1167
4000.56 1183
4001.15 1170
4001.75 1154
4002.35 1240
4002.94 1249
4003.54 1252
4004.14 1078
4004.73 1043
4005.33 1109
4005.93 1122
4006.53 1193
4007.12 1059
4007.72 1024
4008.32 1121
4008.91 974
4009.51 996
4010.11 1072
4010.71 1059
4011.30 1010
4011.90 969
4012.50 1022
4013.10 1038
4013.69 950
4014.29 933
4014.89 907
4015.49 1071
4016.08 1145
4016.68 1140
4017.28 1113
4017.88 1027
4018.47 950
4019.07 1090
4019.67 1065
4020.27 1027
4020.87 1066
4021.46 973
4022.06 1004
4022.66 1002
4023.26 1039
4023.86 1013
4024.45 1166
4025.05 1115
4025.65 1165
4026.25 1317
4026.85 1282
4027.45 1249
4028.05 1350
4028.64 1341
4029.24 1487
4029.84 1602
4030.44 1376
4031.04 1399
4031.64 1386
4032.24 1481
4032.84 1512
4033.43 1257
4034.03 1346
4034.63 1388
4035.23 1344
4035.83 1334
4036.43 1233
4037.03 1130
4037.63 1102
4038.23 1165
4038.83 966
4039.43 925
4040.03 1006
4040.63 922
4041.22 940
4041.82 927
4042.42 983
4043.02 947
4043.62 891
4044.22 955
4044.82 905
4045.42 833
4046.02 878
4046.62 878
4047.22 805
4047.82 852
4048.42 855
4049.02 1022
4049.62 899
4050.22 927
4050.82 902
4051.42 897
4052.02 974
4052.62 949
4053.22 982
4053.83 1030
4054.43 1003
4055.03 870
4055.63 888
4056.23 1017
4056.83 959
4057.43 972
4058.03 925
4058.63 939
4059.23 997
4059.83 1060
4060.43 1046
4061.03 1010
4061.64 1024
4062.24 914
4062.84 917
4063.44 975
4064.04 936
4064.64 1007
4065.24 952
4065.84 1020
4066.45 909
4067.05 881
4067.65 897
4068.25 1004
4068.85 945
4069.45 919
4070.05 912
4070.66 948
4071.26 991
4071.86 1031
4072.46 894
4073.06 899
4073.67 880
4074.27 781
4074.87 884
4075.47 943
4076.07 929
4076.68 958
4077.28 907
4077.88 875
4078.48 802
4079.09 760
4079.69 833
4080.29 836
4080.89 809
4081.50 752
4082.10 694
4082.70 776
4083.30 842
4083.91 847
4084.51 781
4085.11 797
4085.71 854
4086.32 877
4086.92 875
4087.52 819
4088.13 855
4088.73 749
4089.33 836
4089.94 948
4090.54 876
4091.14 864
4091.74 773
4092.35 797
4092.95 897
4093.55 866
4094.16 917
4094.76 912
4095.37 908
4095.97 920
4096.57 800
4097.18 915
4097.78 774
4098.38 735
4098.99 855
4099.59 883
4100.20 921
4100.80 820
4101.40 798
4102.01 798
4102.61 920
4103.22 912
4103.82 811
4104.42 845
4105.03 866
4105.63 895
4106.24 809
4106.84 726
4107.45 783
4108.05 826
4108.65 914
4109.26 915
4109.86 881
4110.47 904
4111.07 903
4111.68 938
4112.28 834
4112.89 788
4113.49 830
4114.10 810
4114.70 862
4115.31 836
4115.91 789
4116.52 788
4117.12 883
4117.73 824
4118.33 786
4118.94 900
4119.54 846
4120.15 881
4120.75 692
4121.36 837
4121.97 921
4122.57 930
4123.18 771
4123.78 780
4124.39 909
4124.99 855
4125.60 912
4126.21 808
4126.81 764
4127.42 770
4128.02 758
4128.63 782
4129.24 864
4129.84 698
4130.45 853
4131.05 836
4131.66 845
4132.27 934
4132.87 812
4133.48 811
4134.08 911
4134.69 892
4135.30 875
4135.90 971
4136.51 876
4137.12 961
4137.72 997
4138.33 1036
4138.94 996
4139.54 1050
4140.15 1072
4140.76 981
4141.37 1069
4141.97 963
4142.58 1000
4143.19 1023
4143.79 1098
4144.40 1233
4145.01 1092
4145.61 915
4146.22 882
4146.83 969
4147.44 855
4148.04 891
4148.65 941
4149.26 900
4149.87 853
4150.47 897
4151.08 923
4151.69 771
4152.30 897
4152.91 831
4153.51 804
4154.12 950
4154.73 853
4155.34 826
4155.94 794
4156.55 717
4157.16 780
4157.77 834
4158.38 806
4158.99 866
4159.59 879
4160.20 800
4160.81 736
4161.42 868
4162.03 935
4162.64 967
4163.24 1036
4163.85 990
4164.46 970
4165.07 933
4165.68 951
4166.29 918
4166.90 922
4167.51 957
4168.11 969
4168.72 1024
4169.33 975
4169.94 859
4170.55 886
4171.16 833
4171.77 759
4172.38 834
4172.99 793
4173.60 971
4174.21 908
4174.81 937
4175.42 960
4176.03 976
4176.64 915
4177.25 903
4177.86 855
4178.47 859
4179.08 868
4179.69 963
4180.30 1019
4180.91 972
4181.52 936
4182.13 1018
4182.74 1046
4183.35 888
4183.96 901
4184.57 888
4185.18 891
4185.79 838
4186.40 868
4187.01 874
4187.62 854
4188.23 852
4188.84 842
4189.45 910
4190.06 897
4190.67 845
4191.29 850
4191.90 817
4192.51 807
4193.12 918
4193.73 924
4194.34 1038
4194.95 924
4195.56 878
4196.17 880
4196.78 947
4197.39 905
4198.00 890
4198.62 906
4199.23 919
4199.84 880
4200.45 961
4201.06 849
4201.67 922
4202.28 834
4202.89 841
4203.51 813
4204.12 796
4204.73 846
4205.34 750
4205.95 772
4206.56 911
4207.18 928
4207.79 871
4208.40 771
4209.01 784
4209.62 905
4210.24 835
4210.85 795
4211.46 837
4212.07 795
4212.68 821
4213.30 840
4213.91 825
4214.52 851
4215.13 942
4215.74 1065
4216.36 931
4216.97 921
4217.58 960
4218.19 1053
4218.81 1025
4219.42 1033
4220.03 908
4220.65 1064
4221.26 995
4221.87 896
4222.48 900
4223.10 916
4223.71 927
4224.32 984
4224.94 1009
4225.55 988
4226.16 1047
4226.78 948
4227.39 1036
4228.00 871
4228.61 971
4229.23 974
4229.84 1001
4230.46 1144
4231.07 1075
4231.68 1121
4232.30 1272
4232.91 1349
4233.52 1295
4234.14 1249
4234.75 1342
4235.36 1329
4235.98 1222
4236.59 1363
4237.21 1440
4237.82 1376
4238.43 1412
4239.05 1313
4239.66 1142
4240.28 1041
4240.89 995
4241.50 978
4242.12 1032
4242.73 973
4243.35 865
4243.96 929
4244.58 801
4245.19 906
4245.81 931
4246.42 928
4247.03 893
4247.65 877
4248.26 985
4248.88 1003
4249.49 1039
4250.11 948
4250.72 887
4251.34 906
4251.95 857
4252.57 963
4253.18 1030
4253.80 1021
4254.41 959
4255.03 896
4255.64 954
4256.26 934
4256.88 941
4257.49 918
4258.11 846
4258.72 969
4259.34 906
4259.95 981
4260.57 838
4261.18 888
4261.80 901
4262.42 908
4263.03 936
4263.65 973
4264.26 986
4264.88 996
4265.49 1013
4266.11 950
4266.73 990
4267.34 951
4267.96 948
4268.58 995
4269.19 1072
4269.81 1053
4270.42 975
4271.04 1079
4271.66 997
4272.27 974
4272.89 915
4273.51 885
4274.12 893
4274.74 941
4275.36 842
4275.97 826
4276.59 877
4277.21 945
4277.82 847
4278.44 876
4279.06 885
4279.67 798
4280.29 900
4280.91 970
4281.53 914
4282.14 831
4282.76 786
4283.38 839
4283.99 848
4284.61 791
4285.23 790
4285.85 881
4286.46 882
4287.08 919
4287.70 846
4288.32 761
4288.93 995
4289.55 879
4290.17 857
4290.79 912
4291.41 902
4292.02 904
4292.64 804
4293.26 801
4293.88 821
4294.50 872
4295.11 866
4295.73 882
4296.35 857
4296.97 948
4297.59 903
4298.21 828
4298.82 919
4299.44 944
4300.06 856
4300.68 880
4301.30 944
4301.92 928
4302.53 826
4303.15 808
4303.77 872
4304.39 889
4305.01 903
4305.63 870
4306.25 910
4306.87 955
4307.49 871
4308.10 935
4308.72 999
4309.34 943
4309.96 1035
4310.58 1021
4311.20 1031
4311.82 1085
4312.44 1047
4313.06 1076
4313.68 1082
4314.30 975
4314.92 1037
4315.54 851
4316.16 995
4316.78 1016
4317.40 950
4318.02 1052
4318.64 961
4319.26 1000
4319.88 1015
4320.50 952
4321.11 931
4321.74 982
4322.36 1021
4322.98 1051
4323.60 1006
4324.22 1045
4324.84 1143
4325.46 1102
4326.08 1161
4326.70 1255
4327.32 1229
4327.94 1211
4328.56 1160
4329.18 1261
4329.80 1239
4330.42 1352
4331.04 1139
4331.66 1309
4332.28 1231
4332.90 1271
4333.52 1377
4334.15 1532
4334.77 1658
4335.39 1755
4336.01 1891
4336.63 2091
4337.25 2551
4337.87 2357
4338.49 2679
4339.11 2753
4339.74 2861
4340.36 2925
4340.98 2702
4341.60 2531
4342.22 2446
4342.84 2246
4343.46 2101
4344.09 2100
4344.71 2476
4345.33 2502
4345.95 2621
4346.57 2874
4347.19 2941
4347.82 3229
4348.44 3392
4349.06 3249
4349.68 3037
4350.30 2773
4350.93 2629
4351.55 2355
4352.17 1984
4352.79 1864
4353.42 1820
4354.04 1602
4354.66 1573
4355.28 1502
4355.91 1373
4356.53 1329
4357.15 1351
4357.77 1298
4358.40 1429
4359.02 1327
4359.64 1374
4360.26 1268
4360.89 1273
4361.51 1275
4362.13 1340
4362.76 1323
4363.38 1323
4364.00 1339
4364.62 1357
4365.25 1282
4365.87 1234
4366.49 1230
4367.12 1296
4367.74 1289
4368.36 1213
4368.99 1125
4369.61 1151
4370.23 1168
4370.86 1098
4371.48 1012
4372.11 1079
4372.73 1029
4373.35 962
4373.98 1032
4374.60 978
4375.22 1034
4375.85 942
4376.47 958
4377.10 1020
4377.72 972
4378.34 1021
4378.97 1064
4379.59 1039
4380.22 967
4380.84 979
4381.47 1083
4382.09 1017
4382.71 965
4383.34 1082
4383.96 991
4384.59 1022
4385.21 1003
4385.84 979
4386.46 987
4387.09 1062
4387.71 947
4388.34 867
4388.96 891
4389.59 857
4390.21 924
4390.84 866
4391.46 859
4392.09 920
4392.71 894
4393.34 992
4393.96 934
4394.59 912
4395.21 995
4395.84 949
4396.46 946
4397.09 956
4397.71 948
4398.34 947
4398.96 891
4399.59 936
4400.22 1050
4400.84 947
4401.47 943
4402.09 1030
4402.72 929
4403.34 988
4403.97 964
4404.60 912
4405.22 895
4405.85 968
4406.47 1113
4407.10 1047
4407.73 962
4408.35 916
4408.98 997
4409.61 931
4410.23 956
4410.86 959
4411.48 1012
4412.11 1010
4412.74 969
4413.36 916
4413.99 864
4414.62 881
4415.24 1036
4415.87 988
4416.50 1006
4417.12 951
4417.75 992
4418.38 936
4419.01 894
4419.63 892
4420.26 848
4420.89 914
4421.51 969
4422.14 885
4422.77 813
4423.40 758
4424.02 843
4424.65 846
4425.28 793
4425.91 815
4426.53 844
4427.16 904
4427.79 829
4428.42 734
4429.04 770
4429.67 814
4430.30 790
4430.93 783
4431.55 951
4432.18 893
4432.81 918
4433.44 992
4434.07 900
4434.69 925
4435.32 964
4435.95 891
4436.58 933
4437.21 881
4437.84 903
4438.46 973
4439.09 1077
4439.72 1005
4440.35 1008
4440.98 954
4441.61 912
4442.24 958
4442.86 898
4443.49 996
4444.12 1079
4444.75 1035
4445.38 966
4446.01 891
4446.64 896
4447.27 935
4447.90 896
4448.52 1006
4449.15 1044
4449.78 908
4450.41 995
4451.04 1152
4451.67 964
4452.30 1024
4452.93 949
4453.56 860
4454.19 991
4454.82 909
4455.45 999
4456.08 1058
4456.71 1184
4457.34 1079
4457.97 1032
4458.60 907
4459.23 896
4459.86 854
4460.49 810
4461.12 892
4461.75 826
4462.38 905
4463.01 980
4463.64 863
4464.27 888
4464.90 918
4465.53 864
4466.16 926
4466.79 973
4467.42 915
4468.05 816
4468.68 784
4469.31 818
4469.94 873
4470.57 808
4471.20 806
4471.83 861
4472.46 810
4473.09 869
4473.72 740
4474.35 746
4474.99 715
4475.62 864
4476.25 913
4476.88 746
4477.51 826
4478.14 819
4478.77 853
4479.40 914
4480.03 827
4480.67 787
4481.30 740
4481.93 807
4482.56 733
4483.19 848
4483.82 941
4484.46 987
4485.09 913
4485.72 910
4486.35 898
4486.98 861
4487.61 972
4488.25 931
4488.88 964
4489.51 974
4490.14 891
4490.77 911
4491.41 893
4492.04 917
4492.67 865
4493.30 880
4493.94 872
4494.57 882
4495.20 857
4495.83 801
4496.46 958
4497.10 958
4497.73 982
4498.36 902
4498.99 928
4499.63 1011
4500.26 947
4500.89 994
4501.53 1176
4502.16 1348
4502.79 1404
4503.42 1369
4504.06 1322
4504.69 1412
4505.32 1132
4505.96 1170
4506.59 1095
4507.22 1006
4507.86 1038
4508.49 1101
4509.12 1047
4509.76 956
4510.39 914
4511.02 1088
4511.66 1005
4512.29 986
4512.92 973
4513.56 993
4514.19 975
4514.83 948
4515.46 848
4516.09 923
4516.73 895
4517.36 888
4517.99 879
4518.63 871
4519.26 852
4519.90 838
4520.53 808
4521.17 768
4521.80 816
4522.43 836
4523.07 901
4523.70 900
4524.34 818
4524.97 860
4525.61 848
4526.24 775
4526.88 775
4527.51 847
4528.14 817
4528.78 1006
4529.41 998
4530.05 1078
4530.68 1071
4531.32 1094
4531.95 1114
4532.59 1234
4533.22 1139
4533.86 1089
4534.49 1110
4535.13 1132
4535.76 1252
4536.40 1240
4537.04 982
4537.67 917
4538.31 1001
4538.94 878
4539.58 869
4540.21 912
4540.85 840
4541.48 972
4542.12 802
4542.76 774
4543.39 791
4544.03 772
4544.66 700
4545.30 820
4545.93 808
4546.57 894
4547.21 859
4547.84 891
4548.48 789
4549.11 602
4549.75 775
4550.39 756
4551.02 762
4551.66 821
4552.30 818
4552.93 879
4553.57 779
4554.21 747
4554.84 859
4555.48 853
4556.12 786
4556.75 912
4557.39 853
4558.03 879
4558.66 837
4559.30 959
4559.94 821
4560.57 806
4561.21 828
4561.85 822
4562.48 761
4563.12 764
4563.76 784
4564.40 688
4565.03 749
4565.67 883
4566.31 854
4566.95 789
4567.58 917
4568.22 763
4568.86 845
4569.50 888
4570.13 892
4570.77 944
4571.41 933
4572.05 902
4572.68 848
4573.32 847
4573.96 888
4574.60 951
4575.24 853
4575.87 899
4576.51 773
4577.15 794
4577.79 851
4578.43 878
4579.06 827
4579.70 826
4580.34 864
4580.98 871
4581.62 906
4582.26 891
4582.90 908
4583.53 879
4584.17 987
4584.81 1023
4585.45 864
4586.09 785
4586.73 807
4587.37 878
4588.01 810
4588.64 868
4589.28 1055
4589.92 1069
4590.56 1037
4591.20 1092
4591.84 1381
4592.48 1316
4593.12 1278
4593.76 1190
4594.40 1122
4595.04 1108
4595.68 1051
4596.31 1018
4596.95 1017
4597.59 856
4598.23 797
4598.87 749
4599.51 795
4600.15 844
4600.79 871
4601.43 887
4602.07 863
4602.71 806
4603.35 760
4603.99 806
4604.63 774
4605.27 919
4605.91 884
4606.55 893
4607.19 841
4607.83 854
4608.47 864
4609.11 819
4609.75 833
4610.39 853
4611.03 916
4611.68 808
4612.32 817
4612.96 899
4613.60 918
4614.24 871
4614.88 967
4615.52 824
4616.16 788
4616.80 846
4617.44 866
4618.08 868
4618.72 807
4619.36 884
4620.01 876
4620.65 897
4621.29 931
4621.93 864
4622.57 828
4623.21 790
4623.85 815
4624.50 817
4625.14 737
4625.78 882
4626.42 759
4627.06 676
4627.70 762
4628.34 764
4628.99 712
4629.63 747
4630.27 784
4630.91 746
4631.55 864
4632.20 769
4632.84 833
4633.48 936
4634.12 886
4634.76 881
4635.41 819
4636.05 864
4636.69 912
4637.33 885
4637.98 863
4638.62 964
4639.26 898
4639.90 945
4640.55 1010
4641.19 997
4641.83 940
4642.47 927
4643.12 931
4643.76 915
4644.40 930
4645.04 954
4645.69 926
4646.33 904
4646.97 930
4647.62 821
4648.26 812
4648.90 830
4649.55 736
4650.19 856
4650.83 900
4651.48 854
4652.12 828
4652.76 763
4653.41 866
4654.05 924
4654.69 919
4655.34 847
4655.98 780
4656.62 772
4657.27 711
4657.91 804
4658.55 767
4659.20 826
4659.84 892
4660.49 863
4661.13 810
4661.77 798
4662.42 823
4663.06 747
4663.71 711
4664.35 799
4664.99 715
4665.64 727
4666.28 844
4666.93 801
4667.57 776
4668.22 775
4668.86 734
4669.51 773
4670.15 717
4670.79 667
4671.44 755
4672.08 747
4672.73 653
4673.37 644
4674.02 697
4674.66 666
4675.31 736
4675.95 715
4676.60 733
4677.24 782
4677.89 846
4678.53 757
4679.18 735
4679.82 704
4680.47 739
4681.12 826
4681.76 825
4682.41 887
4683.05 765
4683.70 742
4684.34 738
4684.99 844
4685.63 867
4686.28 831
4686.93 694
4687.57 741
4688.22 836
4688.86 794
4689.51 818
4690.15 760
4690.80 862
4691.45 858
4692.09 784
4692.74 791
4693.39 781
4694.03 735
4694.68 750
4695.32 872
4695.97 779
4696.62 925
4697.26 871
4697.91 833
4698.56 938
4699.20 944
4699.85 1032
4700.50 876
4701.14 1022
4701.79 934
4702.44 1003
4703.08 859
4703.73 959
4704.38 864
4705.02 794
4705.67 879
4706.32 733
4706.97 792
4707.61 818
4708.26 872
4708.91 839
4709.55 803
4710.20 754
4710.85 801
4711.50 881
4712.14 849
4712.79 915
4713.44 784
4714.09 783
4714.73 854
4715.38 887
4716.03 842
4716.68 808
4717.33 814
4717.97 759
4718.62 775
4719.27 827
4719.92 865
4720.57 855
4721.21 919
4721.86 923
4722.51 952
4723.16 970
4723.81 940
4724.45 932
4725.10 819
4725.75 879
4726.40 900
4727.05 1002
4727.70 965
4728.35 906
4728.99 927
4729.64 898
4730.29 848
4730.94 906
4731.59 895
4732.24 868
4732.89 801
4733.54 727
4734.19 755
4734.83 855
4735.48 793
4736.13 840
4736.78 820
4737.43 872
4738.08 752
4738.73 729
4739.38 870
4740.03 950
4740.68 837
4741.33 821
4741.98 809
4742.63 827
4743.28 972
4743.93 933
4744.58 910
4745.23 949
4745.87 937
4746.52 895
4747.17 951
4747.82 955
4748.47 928
4749.12 969
4749.77 1004
4750.42 1030
4751.08 1161
4751.73 1169
4752.38 1233
4753.03 1242
4753.68 1144
4754.33 1219
4754.98 1403
4755.63 1164
4756.28 1167
4756.93 1136
4757.58 1055
4758.23 962
4758.88 943
4759.53 960
4760.18 809
4760.83 751
4761.48 816
4762.13 798
4762.79 913
4763.44 910
4764.09 910
4764.74 783
4765.39 874
4766.04 927
4766.69 943
4767.34 1010
4767.99 1025
4768.65 927
4769.30 869
4769.95 868
4770.60 878
4771.25 840
4771.90 902
4772.56 957
4773.21 865
4773.86 937
4774.51 833
4775.16 852
4775.81 835
4776.47 821
4777.12 912
4777.77 862
4778.42 858
4779.07 912
4779.73 884
4780.38 891
4781.03 892
4781.68 924
4782.34 1060
4782.99 990
4783.64 1038
4784.29 1004
4784.94 909
4785.60 919
4786.25 948
4786.90 887
4787.56 932
4788.21 882
4788.86 923
4789.51 927
4790.17 867
4790.82 801
4791.47 931
4792.13 1008
4792.78 1033
4793.43 1030
4794.08 931
4794.74 961
4795.39 903
4796.04 933
4796.70 810
4797.35 856
4798.00 947
4798.66 863
4799.31 861
4799.96 904
4800.62 913
4801.27 881
4801.93 875
4802.58 993
4803.23 999
4803.89 913
4804.54 1029
4805.19 1019
4805.85 1019
4806.50 916
4807.16 903
4807.81 961
4808.46 928
4809.12 978
4809.77 876
4810.43 942
4811.08 1009
4811.73 876
4812.39 916
4813.04 857
4813.70 984
4814.35 1056
4815.01 1112
4815.66 1044
4816.32 962
4816.97 965
4817.63 998
4818.28 1071
4818.94 1076
4819.59 1138
4820.24 1108
4820.90 1060
4821.55 1022
4822.21 1094
4822.86 1196
4823.52 1137
4824.18 1163
4824.83 1228
4825.49 1196
4826.14 1149
4826.80 1211
4827.45 1181
4828.11 1304
4828.76 1415
4829.42 1306
4830.07 1277
4830.73 1252
4831.38 1269
4832.04 1445
4832.70 1304
4833.35 1311
4834.01 1315
4834.66 1450
4835.32 1544
4835.98 1547
4836.63 1550
4837.29 1594
4837.94 1691
4838.60 1499
4839.26 1674
4839.91 1726
4840.57 1586
4841.22 1561
4841.88 1634
4842.54 1820
4843.19 1743
4843.85 1827
4844.51 1869
4845.16 1847
4845.82 1797
4846.48 2127
4847.13 2203
4847.79 2199
4848.45 2293
4849.10 2664
4849.76 2795
4850.42 2763
4851.07 3032
4851.73 3168
4852.39 3001
4853.05 3026
4853.70 2779
4854.36 2874
4855.02 2706
4855.68 2591
4856.33 2655
4856.99 2720
4857.65 2855
4858.30 3053
4858.96 2892
4859.62 3076
4860.28 3299
4860.94 3146
4861.59 2740
4862.25 2687
4862.91 2722
4863.57 2661
4864.22 2358
4864.88 2440
4865.54 2538
4866.20 2418
4866.86 2483
4867.51 2567
4868.17 2425
4868.83 2375
4869.49 2398
4870.15 2451
4870.81 2229
4871.46 2234
4872.12 2220
4872.78 2010
4873.44 1878
4874.10 1925
4874.76 1866
4875.41 1811
4876.07 1832
4876.73 1901
4877.39 1868
4878.05 1796
4878.71 1717
4879.37 1811
4880.03 1716
4880.69 1626
4881.34 1721
4882.00 1651
4882.66 1532
4883.32 1545
4883.98 1471
4884.64 1470
4885.30 1556
4885.96 1483
4886.62 1412
4887.28 1418
4887.94 1482
4888.60 1503
4889.26 1383
4889.92 1510
4890.58 1438
4891.24 1422
4891.89 1475
4892.55 1433
4893.21 1424
4893.87 1380
4894.53 1380
4895.19 1369
4895.85 1335
4896.51 1271
4897.17 1342
4897.83 1231
4898.49 1229
4899.16 1177
4899.82 1178
4900.48 1259
4901.14 1382
4901.80 1173
4902.46 1154
4903.12 1124
4903.78 1169
4904.44 1131
4905.10 1148
4905.76 1244
4906.42 1057
4907.08 1042
4907.74 1053
4908.40 1168
4909.06 1039
4909.72 1149
4910.39 1161
4911.05 1041
4911.71 1000
4912.37 1098
4913.03 980
4913.69 1005
4914.35 1062
4915.01 1093
4915.68 1061
4916.34 1036
4917.00 950
4917.66 893
4918.32 916
4918.98 988
4919.64 957
4920.31 949
4920.97 934
4921.63 990
4922.29 1010
4922.95 949
4923.62 888
4924.28 936
4924.94 901
4925.60 974
4926.26 993
4926.93 874
4927.59 902
4928.25 935
4928.91 1031
4929.57 853
4930.24 914
4930.90 1019
4931.56 992
4932.22 994
4932.89 943
4933.55 954
4934.21 897
4934.87 945
4935.54 1029
4936.20 1057
4936.86 974
4937.53 968
4938.19 938
4938.85 932
4939.51 977
4940.18 953
4940.84 811
4941.50 921
4942.17 949
4942.83 884
4943.49 834
4944.16 807
4944.82 946
4945.48 903
4946.15 923
4946.81 896
4947.47 801
4948.14 833
4948.80 837
4949.46 818
4950.13 834
4950.79 862
4951.45 847
4952.12 864
4952.78 830
4953.45 753
4954.11 795
4954.77 839
4955.44 840
4956.10 944
4956.77 900
4957.43 828
4958.09 775
4958.76 779
4959.42 756
4960.09 787
4960.75 874
4961.42 733
4962.08 861
4962.75 936
4963.41 979
4964.07 883
4964.74 954
4965.40 1099
4966.07 986
4966.73 914
4967.40 882
4968.06 914
4968.73 920
4969.39 916
4970.06 883
4970.72 849
4971.39 881
4972.05 883
4972.72 812
4973.38 799
4974.05 858
4974.71 954
4975.38 837
4976.05 786
4976.71 923
4977.38 901
4978.04 981
4978.71 983
4979.37 858
4980.04 898
4980.70 939
4981.37 871
4982.04 863
4982.70 886
4983.37 889
4984.03 861
4984.70 825
4985.37 840
4986.03 774
4986.70 829
4987.36 827
4988.03 961
4988.70 972
4989.36 989
4990.03 1036
4990.70 1126
4991.36 1153
4992.03 1056
4992.69 1054
4993.36 957
4994.03 1016
4994.69 1057
4995.36 950
4996.03 889
4996.69 992
4997.36 944
4998.03 905
4998.70 899
4999.36 762
5000.03 792
5000.70 664
5001.36 804
5002.03 830
5002.70 755
5003.37 748
5004.03 825
5004.70 801
5005.37 735
5006.03 773
5006.70 821
5007.37 773
5008.04 831
5008.70 850
5009.37 844
5010.04 866
5010.71 841
5011.38 855
5012.04 825
5012.71 893
5013.38 878
5014.05 787
5014.72 806
5015.38 809
5016.05 817
5016.72 743
5017.39 796
5018.06 855
5018.72 758
5019.39 758
5020.06 690
5020.73 702
5021.40 782
5022.07 776
5022.73 745
5023.40 784
5024.07 840
5024.74 890
5025.41 934
5026.08 926
5026.75 770
5027.42 799
5028.08 829
5028.75 791
5029.42 756
5030.09 891
5030.76 814
5031.43 791
5032.10 815
5032.77 762
5033.44 681
5034.11 650
5034.78 715
5035.45 760
5036.11 765
5036.78 763
5037.45 739
5038.12 769
5038.79 794
5039.46 781
5040.13 748
5040.80 757
5041.47 729
5042.14 696
5042.81 657
5043.48 684
5044.15 684
5044.82 773
5045.49 669
5046.16 714
5046.83 720
5047.50 724
5048.17 792
5048.84 756
5049.51 785
5050.18 743
5050.85 675
5051.52 677
5052.19 733
5052.86 717
5053.54 732
5054.21 771
5054.88 738
5055.55 855
5056.22 780
5056.89 744
5057.56 809
5058.23 798
5058.90 691
5059.57 714
5060.24 832
5060.91 738
5061.59 715
5062.26 723
5062.93 754
5063.60 701
5064.27 780
5064.94 740
5065.61 822
5066.28 800
5066.96 677
5067.63 739
5068.30 720
5068.97 774
5069.64 839
5070.31 771
5070.99 816
5071.66 878
5072.33 808
5073.00 691
5073.67 637
5074.35 676
5075.02 723
5075.69 777
5076.36 806
5077.03 716
5077.71 761
5078.38 775
5079.05 707
5079.72 775
5080.39 752
5081.07 796
5081.74 728
5082.41 729
5083.08 858
5083.76 801
5084.43 740
5085.10 840
5085.78 913
5086.45 874
5087.12 877
5087.79 856
5088.47 814
5089.14 766
5089.81 854
5090.49 1058
5091.16 970
5091.83 896
5092.51 878
5093.18 1036
5093.85 1087
5094.52 1127
5095.20 1057
5095.87 906
5096.54 874
5097.22 869
5097.89 901
5098.57 896
5099.24 895
5099.91 772
5100.59 797
5101.26 778
5101.93 695
5102.61 718
5103.28 792
5103.96 696
5104.63 781
5105.30 778
5105.98 796
5106.65 840
5107.33 795
5108.00 780
5108.67 834
5109.35 769
5110.02 745
5110.70 870
5111.37 764
5112.05 728
5112.72 764
5113.40 835
5114.07 723
5114.74 787
5115.42 724
5116.09 756
5116.77 707
5117.44 806
5118.12 750
5118.79 804
5119.47 842
5120.14 722
5120.82 769
5121.49 832
5122.17 767
5122.84 743
5123.52 801
5124.19 726
5124.87 823
5125.54 788
5126.22 748
5126.90 690
5127.57 790
5128.25 812
5128.92 820
5129.60 815
5130.27 906
5130.95 760
5131.62 763
5132.30 733
5132.98 690
5133.65 716
5134.33 726
5135.00 800
5135.68 740
5136.36 812
5137.03 868
5137.71 802
5138.38 774
5139.06 729
5139.74 742
5140.41 707
5141.09 723
5141.77 674
5142.44 684
5143.12 766
5143.80 715
5144.47 655
5145.15 626
5145.83 667
5146.50 673
5147.18 645
5147.86 743
5148.53 716
5149.21 636
5149.89 603
5150.56 717
5151.24 654
5151.92 640
5152.60 643
5153.27 685
5153.95 679
5154.63 689
5155.30 622
5155.98 718
5156.66 736
5157.34 669
5158.01 632
5158.69 609
5159.37 626
5160.05 716
5160.72 611
5161.40 654
5162.08 606
5162.76 665
5163.44 750
5164.11 814
5164.79 699
5165.47 695
5166.15 749
5166.83 791
5167.50 669
5168.18 579
5168.86 615
5169.54 609
5170.22 621
5170.89 625
5171.57 799
5172.25 755
5172.93 748
5173.61 652
5174.29 625
5174.97 612
5175.64 627
5176.32 711
5177.00 702
5177.68 677
5178.36 771
5179.04 782
5179.72 660
5180.40 688
5181.08 759
5181.75 800
5182.43 811
5183.11 801
5183.79 810
5184.47 695
5185.15 650
5185.83 662
5186.51 646
5187.19 729
5187.87 661
5188.55 653
5189.23 661
5189.91 703
5190.59 667
5191.27 695
5191.95 627
5192.63 686
5193.31 696
5193.98 662
5194.66 676
5195.34 737
5196.02 751
5196.70 740
5197.38 728
5198.07 713
5198.75 664
5199.43 594
5200.11 722
5200.79 693
5201.47 643
5202.15 679
5202.83 696
5203.51 716
5204.19 704
5204.87 678
5205.55 659
5206.23 677
5206.91 740
5207.59 664
5208.27 636
5208.95 687
5209.63 747
5210.31 786
5211.00 767
5211.68 792
5212.36 784
5213.04 733
5213.72 721
5214.40 716
5215.08 658
5215.76 714
5216.45 750
5217.13 685
5217.81 742
5218.49 771
5219.17 751
5219.85 786
5220.53 637
5221.22 663
5221.90 722
5222.58 721
5223.26 673
5223.94 693
5224.62 728
5225.31 746
5225.99 653
5226.67 657
5227.35 695
5228.03 686
5228.72 753
5229.40 811
5230.08 740
5230.76 638
5231.45 721
5232.13 690
5232.81 807
5233.49 855
5234.18 663
5234.86 649
5235.54 648
5236.22 659
5236.91 609
5237.59 708
5238.27 730
5238.95 719
5239.64 750
5240.32 755
5241.00 687
5241.69 792
5242.37 750
5243.05 706
5243.73 696
5244.42 741
5245.10 724
5245.78 677
5246.47 745
5247.15 736
5247.83 652
5248.52 720
5249.20 804
5249.88 744
5250.57 704
5251.25 687
5251.94 831
5252.62 734
5253.30 706
5253.99 775
5254.67 823
5255.35 765
5256.04 735
5256.72 787
5257.41 774
5258.09 660
5258.77 750
5259.46 695
5260.14 704
5260.83 788
5261.51 711
5262.20 688
5262.88 784
5263.56 718
5264.25 758
5264.93 755
5265.62 776
5266.30 836
5266.99 736
5267.67 703
5268.36 831
5269.04 853
5269.73 745
5270.41 831
5271.10 767
5271.78 705
5272.47 703
5273.15 752
5273.84 788
5274.52 803
5275.21 746
5275.89 703
5276.58 690
5277.26 766
5277.95 794
5278.63 718
5279.32 633
5280.00 750
5280.69 770
5281.37 759
5282.06 797
5282.75 771
5283.43 787
5284.12 741
5284.80 717
5285.49 739
5286.17 715
5286.86 829
5287.55 823
5288.23 835
5288.92 717
5289.60 658
5290.29 717
5290.98 682
5291.66 691
5292.35 754
5293.04 721
5293.72 725
5294.41 741
5295.10 743
5295.78 703
5296.47 789
5297.15 817
5297.84 794
5298.53 736
5299.21 845
5299.90 893
5300.59 894
5301.28 828
5301.96 902
5302.65 887
5303.34 866
5304.02 921
5304.71 935
5305.40 882
5306.08 776
5306.77 830
5307.46 784
5308.15 733
5308.83 825
5309.52 832
5310.21 835
5310.90 814
5311.58 848
5312.27 857
5312.96 893
5313.65 929
5314.33 888
5315.02 872
5315.71 847
5316.40 856
5317.09 868
5317.77 825
5318.46 858
5319.15 877
5319.84 787
5320.53 806
5321.21 914
5321.90 898
5322.59 942
5323.28 986
5323.97 933
5324.65 875
5325.34 854
5326.03 775
5326.72 744
5327.41 706
5328.10 710
5328.79 794
5329.47 701
5330.16 710
5330.85 745
5331.54 800
5332.23 721
5332.92 801
5333.61 817
5334.30 883
5334.99 724
5335.67 790
5336.36 728
5337.05 793
5337.74 796
5338.43 761
5339.12 760
5339.81 769
5340.50 792
5341.19 741
5341.88 814
5342.57 780
5343.26 853
5343.95 808
5344.64 765
5345.33 798
5346.02 809
5346.71 759
5347.40 862
5348.09 861
5348.78 934
5349.47 897
5350.16 908
5350.85 980
5351.54 896
5352.23 1002
5352.92 1012
5353.61 949
5354.30 961
5354.99 932
5355.68 944
5356.37 859
5357.06 828
5357.75 807
5358.44 731
5359.13 695
5359.82 698
5360.51 705
5361.20 764
5361.89 789
5362.58 734
5363.27 819
5363.97 763
5364.66 715
5365.35 771
5366.04 735
5366.73 698
5367.42 766
5368.11 807
5368.80 795
5369.49 644
5370.19 719
5370.88 674
5371.57 770
5372.26 748
5372.95 687
5373.64 701
5374.33 647
5375.03 692
5375.72 730
5376.41 663
5377.10 692
5377.79 708
5378.49 705
5379.18 660
5379.87 699
5380.56 737
5381.25 638
5381.95 528
5382.64 609
5383.33 844
5384.02 724
5384.71 684
5385.41 683
5386.10 676
5386.79 663
5387.48 679
5388.18 783
5388.87 732
5389.56 766
5390.25 755
5390.95 747
5391.64 653
5392.33 838
5393.02 738
5393.72 765
5394.41 749
5395.10 690
5395.80 757
5396.49 772
5397.18 711
5397.88 741
5398.57 715
5399.26 729
5399.95 726
5400.65 708
5401.34 698
5402.03 704
5402.73 696
5403.42 792
5404.12 754
5404.81 715
5405.50 728
5406.20 772
5406.89 835
5407.58 758
5408.28 815
5408.97 752
5409.66 736
5410.36 760
5411.05 774
5411.75 773
5412.44 811
5413.13 806
5413.83 747
5414.52 768
5415.22 806
5415.91 686
5416.61 763
5417.30 730
5417.99 760
5418.69 776
5419.38 794
5420.08 745
5420.77 819
5421.47 686
5422.16 729
5422.86 786
5423.55 844
5424.25 819
5424.94 815
5425.64 834
5426.33 740
5427.03 687
5427.72 722
5428.42 702
5429.11 816
5429.81 767
5430.50 714
5431.20 698
5431.89 710
5432.59 747
5433.28 764
5433.98 688
5434.67 789
5435.37 702
5436.06 831
5436.76 826
5437.46 805
5438.15 891
5438.85 857
5439.54 905
5440.24 1015
5440.93 830
5441.63 874
5442.33 868
5443.02 893
5443.72 819
5444.41 944
5445.11 938
5445.81 984
5446.50 1090
5447.20 1076
5447.90 1068
5448.59 1109
5449.29 1146
5449.98 1012
5450.68 1066
5451.38 1083
5452.07 1151
5452.77 1080
5453.47 1054
5454.16 946
5454.86 968
5455.56 928
5456.25 912
5456.95 1027
5457.65 925
5458.35 876
5459.04 997
5459.74 993
5460.44 868
5461.13 989
5461.83 973
5462.53 985
5463.23 1077
5463.92 1154
5464.62 1054
5465.32 1056
5466.02 1182
5466.71 1077
5467.41 1148
5468.11 1190
5468.81 1092
5469.50 989
5470.20 1077
5470.90 1074
5471.60 1231
5472.29 1193
5472.99 1091
5473.69 1194
5474.39 1251
5475.09 1220
5475.78 1420
5476.48 1284
5477.18 1284
5477.88 1390
5478.58 1447
5479.28 1618
5479.97 1731
5480.67 1831
5481.37 1966
5482.07 2031
5482.77 1962
5483.47 2194
5484.17 1922
5484.86 1821
5485.56 1542
5486.26 1500
5486.96 1537
5487.66 1582
5488.36 1515
5489.06 1310
5489.76 1429
5490.45 1387
5491.15 1511
5491.85 1287
5492.55 1438
5493.25 1438
5493.95 1425
5494.65 1445
5495.35 1560
5496.05 1559
5496.75 1605
5497.45 1811
5498.15 1719
5498.85 1804
5499.55 2290
5500.25 2668
5500.95 2727
5501.65 2893
5502.35 3080
5503.04 3034
5503.74 2801
5504.44 2836
5505.14 2362
5505.84 2194
5506.54 1946
5507.24 1838
5507.94 1655
5508.65 1571
5509.35 1447
5510.05 1220
5510.75 1305
5511.45 1294
5512.15 1373
5512.85 1223
5513.55 1176
5514.25 1202
5514.95 1257
5515.65 1307
5516.35 1189
5517.05 1152
5517.75 1256
5518.45 1187
5519.15 1239
5519.85 1210
5520.56 1235
5521.26 1174
5521.96 1100
5522.66 1143
5523.36 1107
5524.06 999
5524.76 912
5525.46 959
5526.16 1049
5526.87 975
5527.57 1015
5528.27 955
5528.97 984
5529.67 1001
5530.37 972
5531.07 1066
5531.78 939
5532.48 873
5533.18 995
5533.88 950
5534.58 929
5535.29 928
5535.99 959
5536.69 874
5537.39 823
5538.09 840
5538.80 822
5539.50 905
5540.20 891
5540.90 839
5541.60 796
5542.31 894
5543.01 875
5543.71 865
5544.41 763
5545.12 823
5545.82 787
5546.52 849
5547.22 822
5547.93 852
5548.63 868
5549.33 870
5550.04 819
5550.74 904
5551.44 789
5552.14 754
5552.85 756
5553.55 850
5554.25 881
5554.96 886
5555.66 858
5556.36 784
5557.07 849
5557.77 893
5558.47 845
5559.18 805
5559.88 859
5560.58 799
5561.29 793
5561.99 879
5562.69 911
5563.40 851
5564.10 876
5564.80 869
5565.51 926
5566.21 912
5566.92 861
5567.62 880
5568.32 809
5569.03 796
5569.73 792
5570.44 878
5571.14 830
5571.84 905
5572.55 857
5573.25 840
5573.96 822
5574.66 729
5575.37 776
5576.07 791
5576.78 860
5577.48 756
5578.18 686
5578.89 720
5579.59 836
5580.30 803
5581.00 764
5581.71 691
5582.41 743
5583.12 793
5583.82 742
5584.53 849
5585.23 895
5585.94 798
5586.64 784
5587.35 782
5588.05 759
5588.76 762
5589.46 683
5590.17 668
5590.88 744
5591.58 771
5592.29 724
5592.99 763
5593.70 723
5594.40 731
5595.11 704
5595.81 817
5596.52 709
5597.23 699
5597.93 813
5598.64 762
5599.34 757
5600.05 622
5600.76 666
5601.46 706
5602.17 670
5602.87 724
5603.58 731
5604.29 730
5604.99 717
5605.70 798
5606.41 737
5607.11 624
5607.82 732
5608.52 636
5609.23 697
5609.94 759
5610.64 712
5611.35 701
5612.06 697
5612.76 679
5613.47 689
5614.18 712
5614.89 775
5615.59 673
5616.30 625
5617.01 666
5617.71 664
5618.42 657
5619.13 733
5619.84 736
5620.54 720
5621.25 687
5621.96 763
5622.66 692
5623.37 640
5624.08 718
5624.79 712
5625.49 720
5626.20 792
5626.91 749
5627.62 670
5628.33 679
5629.03 654
5629.74 708
5630.45 740
5631.16 749
5631.87 716
5632.57 671
5633.28 734
5633.99 722
5634.70 666
5635.41 701
5636.11 662
5636.82 697
5637.53 724
5638.24 803
5638.95 815
5639.66 823
5640.36 816
5641.07 842
5641.78 910
5642.49 812
5643.20 808
5643.91 813
5644.62 830
5645.33 707
5646.03 726
5646.74 672
5647.45 664
5648.16 745
5648.87 681
5649.58 739
5650.29 815
5651.00 754
5651.71 871
5652.42 842
5653.13 838
5653.84 825
5654.54 856
5655.25 857
5655.96 899
5656.67 993
5657.38 1133
5658.09 984
5658.80 995
5659.51 1062
5660.22 1110
5660.93 982
5661.64 874
5662.35 908
5663.06 888
5663.77 905
5664.48 829
5665.19 777
5665.90 742
5666.61 770
5667.32 838
5668.03 812
5668.74 833
5669.45 845
5670.16 781
5670.87 789
5671.58 856
5672.29 866
5673.01 785
5673.72 781
5674.43 809
5675.14 815
5675.85 806
5676.56 740
5677.27 699
5677.98 678
5678.69 795
5679.40 888
5680.11 768
5680.82 679
5681.54 617
5682.25 752
5682.96 687
5683.67 782
5684.38 795
5685.09 697
5685.80 741
5686.51 715
5687.23 710
5687.94 633
5688.65 695
5689.36 701
5690.07 651
5690.78 658
5691.50 710
5692.21 774
5692.92 718
5693.63 664
5694.34 654
5695.06 628
5695.77 651
5696.48 777
5697.19 698
5697.90 656
5698.62 696
5699.33 750
5700.04 757
5700.75 687
5701.46 669
5702.18 650
5702.89 618
5703.60 672
5704.31 683
5705.03 737
5705.74 750
5706.45 743
5707.17 682
5707.88 712
5708.59 694
5709.30 726
5710.02 630
5710.73 650
5711.44 655
5712.16 646
5712.87 650
5713.58 607
5714.30 614
5715.01 667
5715.72 661
5716.43 623
5717.15 684
5717.86 703
5718.58 691
5719.29 581
5720.00 575
5720.72 690
5721.43 675
5722.14 572
5722.86 640
5723.57 689
5724.28 753
5725.00 646
5725.71 693
5726.43 776
5727.14 723
5727.85 733
5728.57 777
5729.28 747
5730.00 719
5730.71 716
5731.42 764
5732.14 746
5732.85 775
5733.57 809
5734.28 773
5735.00 709
5735.71 601
5736.43 652
5737.14 667
5737.85 711
5738.57 654
5739.28 633
5740.00 661
5740.71 632
5741.43 618
5742.14 735
5742.86 729
5743.57 657
5744.29 714
5745.00 724
5745.72 722
5746.43 768
5747.15 725
5747.86 804
5748.58 741
5749.30 653
5750.01 706
5750.73 738
5751.44 705
5752.16 696
5752.87 757
5753.59 630
5754.30 640
5755.02 634
5755.74 698
5756.45 681
5757.17 706
5757.88 823
5758.60 762
5759.31 732
5760.03 686
5760.75 721
5761.46 772
5762.18 745
5762.90 684
5763.61 709
5764.33 664
5765.04 680
5765.76 723
5766.48 761
5767.19 788
5767.91 697
5768.63 655
5769.34 605
5770.06 654
5770.78 706
5771.49 733
5772.21 790
5772.93 743
5773.64 631
5774.36 708
5775.08 721
5775.79 733
5776.51 766
5777.23 706
5777.95 734
5778.66 831
5779.38 803
5780.10 755
5780.81 760
5781.53 711
5782.25 763
5782.97 826
5783.68 763
5784.40 678
5785.12 675
5785.84 812
5786.55 780
5787.27 750
5787.99 768
5788.71 685
5789.43 713
5790.14 695
5790.86 721
5791.58 730
5792.30 799
5793.02 802
5793.73 778
5794.45 761
5795.17 724
5795.89 830
5796.61 849
5797.33 808
5798.04 793
5798.76 824
5799.48 773
5800.20 891
5800.92 988
5801.64 1010
5802.36 1138
5803.07 1316
5803.79 1198
5804.51 1308
5805.23 1334
5805.95 1222
5806.67 1167
5807.39 1011
5808.11 949
5808.82 988
5809.54 944
5810.26 980
5810.98 885
5811.70 802
5812.42 845
5813.14 844
5813.86 873
5814.58 858
5815.30 837
5816.02 935
5816.74 867
5817.46 872
5818.18 911
5818.90 868
5819.62 911
5820.34 940
5821.06 865
5821.78 769
5822.50 817
5823.22 930
5823.94 911
5824.66 868
5825.38 856
5826.10 781
5826.82 771
5827.54 831
5828.26 905
5828.98 902
5829.70 821
5830.42 841
5831.14 866
5831.86 890
5832.58 867
5833.30 743
5834.02 822
5834.74 827
5835.46 828
5836.18 797
5836.90 833
5837.62 767
5838.34 901
5839.07 841
5839.79 815
5840.51 832
5841.23 786
5841.95 774
5842.67 830
5843.39 834
5844.11 898
5844.83 801
5845.56 809
5846.28 789
5847.00 836
5847.72 828
5848.44 951
5849.16 875
5849.88 923
5850.61 818
5851.33 840
5852.05 878
5852.77 842
5853.49 813
5854.22 835
5854.94 792
5855.66 855
5856.38 833
5857.10 876
5857.83 779
5858.55 855
5859.27 956
5859.99 914
5860.71 806
5861.44 821
5862.16 810
5862.88 797
5863.60 851
5864.33 811
5865.05 823
5865.77 896
5866.49 814
5867.22 838
5867.94 837
5868.66 897
5869.38 895
5870.11 827
5870.83 880
5871.55 833
5872.28 855
5873.00 879
5873.72 898
5874.45 911
5875.17 901
5875.89 800
5876.62 908
5877.34 818
5878.06 858
5878.79 965
5879.51 916
5880.23 795
5880.96 893
5881.68 822
5882.40 868
5883.13 933
5883.85 1015
5884.57 894
5885.30 976
5886.02 977
5886.75 1049
5887.47 1029
5888.19 941
5888.92 974
5889.64 926
5890.37 905
5891.09 877
5891.81 960
5892.54 926
5893.26 921
5893.99 930
5894.71 910
5895.44 939
5896.16 949
5896.88 853
5897.61 899
5898.33 973
5899.06 950
5899.78 1033
5900.51 1070
5901.23 1033
5901.96 933
5902.68 972
5903.41 1035
5904.13 1019
5904.86 1034
5905.58 1075
5906.31 1154
5907.03 1002
5907.76 1047
5908.48 994
5909.21 1030
5909.93 1016
5910.66 1148
5911.38 1174
5912.11 1151
5912.83 1142
5913.56 1160
5914.29 1083
5915.01 1161
5915.74 1207
5916.46 1237
5917.19 1197
5917.91 1220
5918.64 1116
5919.37 1140
5920.09 1171
5920.82 1172
5921.54 1225
5922.27 1226
5923.00 1237
5923.72 1252
5924.45 1366
5925.17 1392
5925.90 1366
5926.63 1370
5927.35 1413
5928.08 1483
5928.81 1369
5929.53 1323
5930.26 1330
5930.99 1473
5931.71 1531
5932.44 1543
5933.17 1563
5933.89 1609
5934.62 1624
5935.35 1594
5936.07 1728
5936.80 1748
5937.53 1773
5938.25 1814
5938.98 1766
5939.71 1940
5940.44 2052
5941.16 1947
5941.89 1866
5942.62 1919
5943.35 1974
5944.07 1940
5944.80 2008
5945.53 2028
5946.26 2023
5946.98 1938
5947.71 2188
5948.44 2336
5949.17 2226
5949.89 2352
5950.62 2494
5951.35 2678
5952.08 2778
5952.80 2833
5953.53 3124
5954.26 3185
5954.99 3160
5955.72 2995
5956.45 2822
5957.17 2962
5957.90 3055
5958.63 2853
5959.36 2804
5960.09 2824
5960.82 2927
5961.54 2865
5962.27 2939
5963.00 2965
5963.73 3071
5964.46 3269
5965.19 3374
5965.92 3599
5966.64 3748
5967.37 4125
5968.10 4325
5968.83 4345
5969.56 4479
5970.29 4643
5971.02 4342
5971.75 4043
5972.48 4054
5973.21 3968
5973.93 3858
5974.66 3878
5975.39 3851
5976.12 3833
5976.85 3975
5977.58 3615
5978.31 3821
5979.04 4036
5979.77 3920
5980.50 4130
5981.23 4193
5981.96 4386
5982.69 4487
5983.42 4536
5984.15 4618
5984.88 4810
5985.61 4791
5986.34 4760
5987.07 4694
5987.80 4643
5988.53 4673
5989.26 4537
5989.99 4669
5990.72 4712
5991.45 4647
5992.18 4655
5992.91 4958
5993.64 5070
5994.37 5129
5995.10 5191
5995.83 5210
5996.56 5346
5997.29 5442
5998.02 5427
5998.75 5518
5999.49 5648
6000.22 5528
6000.95 5584
6001.68 5482
6002.41 5348
6003.14 5362
6003.87 5375
6004.60 5298
6005.33 5037
6006.06 5146
6006.80 4988
6007.53 5092
6008.26 5681
6008.99 5919
6009.72 6513
6010.45 7559
6011.18 8659
6011.92 10070
6012.65 11711
6013.38 13340
6014.11 15158
6014.84 15978
6015.57 16668
6016.31 16290
6017.04 16204
6017.77 15122
6018.50 13514
6019.23 11945
6019.97 10291
6020.70 8807
6021.43 7413
6022.16 6328
6022.89 5394
6023.63 4856
6024.36 4527
6025.09 4137
6025.82 3857
6026.56 3579
6027.29 3474
6028.02 3349
6028.75 3270
6029.49 3199
6030.22 3037
6030.95 3056
6031.68 2994
6032.42 3193
6033.15 3101
6033.88 2755
6034.62 2760
6035.35 2888
6036.08 2625
6036.81 2712
6037.55 2753
6038.28 2724
6039.01 2825
6039.75 2998
6040.48 3030
6041.21 3145
6041.95 3151
6042.68 3254
6043.41 3199
6044.15 3263
6044.88 3423
6045.61 3526
6046.35 3749
6047.08 3651
6047.82 3750
6048.55 3704
6049.28 3899
6050.02 3798
6050.75 4045
6051.49 4355
6052.22 4321
6052.95 4820
6053.69 5249
6054.42 5446
6055.16 5279
6055.89 5048
6056.62 4787
6057.36 4378
6058.09 4106
6058.83 4275
6059.56 3929
6060.30 3854
6061.03 3718
6061.77 3558
6062.50 3431
6063.23 3474
6063.97 3438
6064.70 3419
6065.44 3378
6066.17 3313
6066.91 3296
6067.64 3252
6068.38 3225
6069.11 3137
6069.85 3066
6070.58 3102
6071.32 3019
6072.05 2925
6072.79 2824
6073.52 2774
6074.26 2797
6075.00 2725
6075.73 2655
6076.47 2547
6077.20 2566
6077.94 2696
6078.67 2607
6079.41 2669
6080.14 2598
6080.88 2529
6081.62 2446
6082.35 2449
6083.09 2454
6083.82 2413
6084.56 2475
6085.30 2460
6086.03 2429
6086.77 2403
6087.50 2322
6088.24 2312
6088.98 2309
6089.71 2393
6090.45 2346
6091.19 2371
6091.92 2244
6092.66 2481
6093.39 2314
6094.13 2328
6094.87 2428
6095.60 2312
6096.34 2265
6097.08 2185
6097.81 2079
6098.55 2146
6099.29 1955
6100.03 1995
6100.76 2107
6101.50 1903
6102.24 1877
6102.97 1991
6103.71 2033
6104.45 1898
6105.18 1803
6105.92 1897
6106.66 2008
6107.40 1891
6108.13 1839
6108.87 1877
6109.61 1834
6110.35 1851
6111.08 1844
6111.82 1823
6112.56 1786
6113.30 1875
6114.03 1864
6114.77 1774
6115.51 1919
6116.25 1933
6116.99 1959
6117.72 1976
6118.46 2093
6119.20 1840
6119.94 1765
6120.68 1863
6121.41 1911
6122.15 1954
6122.89 1898
6123.63 1921
6124.37 2004
6125.11 2091
6125.84 2054
6126.58 2122
6127.32 2069
6128.06 1930
6128.80 2037
6129.54 2185
6130.28 2169
6131.02 2262
6131.75 2134
6132.49 2168
6133.23 2170
6133.97 2179
6134.71 2226
6135.45 2236
6136.19 2211
6136.93 2151
6137.67 2103
6138.41 2160
6139.14 2251
6139.88 2266
6140.62 2334
6141.36 2323
6142.10 2317
6142.84 2153
6143.58 2145
6144.32 2277
6145.06 2201
6145.80 2241
6146.54 2249
6147.28 2267
6148.02 2450
6148.76 2586
6149.50 2418
6150.24 2298
6150.98 2492
6151.72 2522
6152.46 2460
6153.20 2514
6153.94 2604
6154.68 2548
6155.42 2636
6156.16 2724
6156.90 2665
6157.64 2635
6158.38 2828
6159.12 2717
6159.86 2741
6160.60 2731
6161.34 2868
6162.08 2842
6162.82 2838
6163.57 3205
6164.31 3290
6165.05 3510
6165.79 3647
6166.53 3738
6167.27 4063
6168.01 4273
6168.75 4277
6169.49 4426
6170.23 4385
6170.98 4362
6171.72 4411
6172.46 4369
6173.20 4175
6173.94 4061
6174.68 3883
6175.42 3818
6176.16 3649
6176.91 3573
6177.65 3705
6178.39 3717
6179.13 3809
6179.87 3890
6180.61 3972
6181.36 3778
6182.10 3752
6182.84 3916
6183.58 4036
6184.32 4132
6185.07 4053
6185.81 4054
6186.55 4133
6187.29 4227
6188.03 4384
6188.78 4360
6189.52 4385
6190.26 4494
6191.00 4580
6191.75 4685
6192.49 4856
6193.23 5004
6193.97 5082
6194.72 5435
6195.46 5614
6196.20 5553
6196.94 5746
6197.69 5672
6198.43 5567
6199.17 5509
6199.92 5273
6200.66 5606
6201.40 5577
6202.15 5305
6202.89 5357
6203.63 5857
6204.37 6300
6205.12 6884
6205.86 8228
6206.60 10157
6207.35 12359
6208.09 14793
6208.83 17842
6209.58 20763
6210.32 23397
6211.07 24511
6211.81 25391
6212.55 24696
6213.30 23684
6214.04 21479
6214.78 18914
6215.53 15980
6216.27 13085
6217.02 10896
6217.76 8672
6218.50 7426
6219.25 6320
6219.99 5430
6220.74 5052
6221.48 4559
6222.22 4102
6222.97 4079
6223.71 4120
6224.46 4048
6225.20 4010
6225.95 4001
6226.69 3965
6227.44 3925
6228.18 3833
6228.92 3562
6229.67 3413
6230.41 3231
6231.16 2975
6231.90 2797
6232.65 2612
6233.39 2454
6234.14 2394
6234.88 2307
6235.63 2518
6236.37 2493
6237.12 2659
6237.86 2782
6238.61 2725
6239.35 2969
6240.10 3048
6240.85 2966
6241.59 3129
6242.34 3251
6243.08 3074
6243.83 3065
6244.57 3199
6245.32 3249
6246.06 3133
6246.81 3136
6247.56 3037
6248.30 3119
6249.05 3206
6249.79 3244
6250.54 3239
6251.29 3163
6252.03 3021
6252.78 3022
6253.52 3001
6254.27 2950
6255.02 3046
6255.76 2961
6256.51 2972
6257.26 2884
6258.00 2923
6258.75 2917
6259.49 2870
6260.24 2792
6260.99 2869
6261.73 2727
6262.48 2803
6263.23 2761
6263.97 2606
6264.72 2658
6265.47 2550
6266.21 2569
6266.96 2638
6267.71 2522
6268.46 2530
6269.20 2604
6269.95 2565
6270.70 2726
6271.44 2561
6272.19 2609
6272.94 2549
6273.69 2518
6274.43 2594
6275.18 2546
6275.93 2674
6276.68 2530
6277.42 2444
6278.17 2421
6278.92 2480
6279.67 2514
6280.41 2443
6281.16 2476
6281.91 2374
6282.66 2366
6283.41 2362
6284.15 2395
6284.90 2195
6285.65 2238
6286.40 2059
6287.15 1984
6287.89 1885
6288.64 1945
6289.39 1857
6290.14 1832
6290.89 1751
6291.64 1804
6292.38 1807
6293.13 1825
6293.88 1715
6294.63 1651
6295.38 1698
6296.13 1779
6296.88 1733
6297.62 1603
6298.37 1682
6299.12 1747
6299.87 1704
6300.62 1649
6301.37 1509
6302.12 1601
6302.87 1623
6303.62 1483
6304.37 1654
6305.11 1667
6305.86 1556
6306.61 1565
6307.36 1660
6308.11 1637
6308.86 1571
6309.61 1467
6310.36 1510
6311.11 1598
6311.86 1569
6312.61 1617
6313.36 1619
6314.11 1533
6314.86 1665
6315.61 1596
6316.36 1602
6317.11 1666
6317.86 1624
6318.61 1732
6319.36 1757
6320.11 1638
6320.86 1559
6321.61 1597
6322.36 1602
6323.11 1487
6323.86 1418
6324.61 1489
6325.36 1473
6326.11 1438
6326.86 1421
6327.61 1477
6328.36 1403
6329.11 1424
6329.86 1460
6330.61 1404
6331.37 1379
6332.12 1389
6332.87 1456
6333.62 1440
6334.37 1468
6335.12 1343
6335.87 1371
6336.62 1300
6337.37 1339
6338.12 1338
6338.88 1409
6339.63 1354
6340.38 1296
6341.13 1328
6341.88 1337
6342.63 1289
6343.38 1433
6344.14 1406
6344.89 1403
6345.64 1295
6346.39 1401
6347.14 1394
6347.89 1388
6348.65 1462
6349.40 1525
6350.15 1489
6350.90 1495
6351.65 1530
6352.41 1508
6353.16 1537
6353.91 1663
6354.66 1767
6355.41 1781
6356.17 1712
6356.92 1637
6357.67 1660
6358.42 1754
6359.18 1673
6359.93 1517
6360.68 1565
6361.43 1439
6362.19 1449
6362.94 1448
6363.69 1507
6364.44 1448
6365.20 1336
6365.95 1341
6366.70 1441
6367.46 1485
6368.21 1458
6368.96 1370
6369.71 1304
6370.47 1318
6371.22 1366
6371.97 1259
6372.73 1340
6373.48 1347
6374.23 1370
6374.99 1342
6375.74 1311
6376.49 1372
6377.25 1399
6378.00 1282
6378.75 1324
6379.51 1302
6380.26 1413
6381.02 1304
6381.77 1429
6382.52 1356
6383.28 1415
6384.03 1443
6384.78 1449
6385.54 1388
6386.29 1284
6387.05 1293
6387.80 1310
6388.56 1352
6389.31 1423
6390.06 1339
6390.82 1151
6391.57 1216
6392.33 1237
6393.08 1099
6393.84 1260
6394.59 1311
6395.34 1333
6396.10 1231
6396.85 1241
6397.61 1301
6398.36 1394
6399.12 1229
6399.87 1161
6400.63 1178
6401.38 1164
6402.14 1241
6402.89 1197
6403.65 1206
6404.40 1149
6405.16 1156
6405.91 1298
6406.67 1279
6407.42 1284
6408.18 1329
6408.93 1385
6409.69 1334
6410.45 1299
6411.20 1328
6411.96 1360
6412.71 1345
6413.47 1276
6414.22 1253
6414.98 1192
6415.73 1209
6416.49 1292
6417.25 1273
6418.00 1305
6418.76 1348
6419.51 1274
6420.27 1301
6421.03 1265
6421.78 1319
6422.54 1199
6423.29 1296
6424.05 1221
6424.81 1262
6425.56 1230
6426.32 1269
6427.08 1321
6427.83 1222
6428.59 1205
6429.35 1290
6430.10 1247
6430.86 1327
6431.62 1268
6432.37 1252
6433.13 1239
6433.89 1257
6434.64 1430
6435.40 1375
6436.16 1308
6436.91 1426
6437.67 1413
6438.43 1491
6439.19 1487
6439.94 1418
6440.70 1418
6441.46 1380
6442.21 1412
6442.97 1444
6443.73 1453
6444.49 1387
6445.24 1355
6446.00 1444
6446.76 1477
6447.52 1505
6448.28 1540
6449.03 1520
6449.79 1511
6450.55 1561
6451.31 1527
6452.06 1586
6452.82 1598
6453.58 1597
6454.34 1595
6455.10 1606
6455.85 1774
6456.61 1680
6457.37 1617
6458.13 1587
6458.89 1754
6459.65 1767
6460.40 1774
6461.16 1672
6461.92 1764
6462.68 1844
6463.44 1804
6464.20 1796
6464.96 1939
6465.71 2011
6466.47 2080
6467.23 1995
6467.99 1956
6468.75 1849
6469.51 1870
6470.27 1892
6471.03 2077
6471.79 2088
6472.54 2090
6473.30 2140
6474.06 2092
6474.82 2206
6475.58 2299
6476.34 2187
6477.10 2403
6477.86 2313
6478.62 2432
6479.38 2338
6480.14 2450
6480.90 2476
6481.66 2396
6482.42 2439
6483.18 2538
6483.94 2551
6484.70 2660
6485.46 2563
6486.22 2682
6486.98 2653
6487.74 2769
6488.50 2833
6489.26 2681
6490.02 2769
6490.78 3059
6491.54 3074
6492.30 3100
6493.06 3287
6493.82 3449
6494.58 3546
6495.34 3609
6496.10 3907
6496.86 3985
6497.62 3910
6498.38 3953
6499.14 3864
6499.90 3970
6500.66 3862
6501.42 3904
6502.19 3874
6502.95 3938
6503.71 3969
6504.47 3935
6505.23 4040
6505.99 4054
6506.75 4151
6507.51 4136
6508.27 4129
6509.04 4372
6509.80 4525
6510.56 4609
6511.32 4669
6512.08 4880
6512.84 4876
6513.60 4782
6514.37 5024
6515.13 4755
6515.89 4798
6516.65 4888
6517.41 5031
6518.17 4994
6518.94 4967
6519.70 5222
6520.46 5370
6521.22 5556
6521.98 5814
6522.75 5956
6523.51 6106
6524.27 6223
6525.03 6648
6525.79 7038
6526.56 7633
6527.32 8093
6528.08 8764
6528.84 9011
6529.61 9417
6530.37 9306
6531.13 9344
6531.89 9516
6532.66 9844
6533.42 10157
6534.18 11535
6534.94 13150
6535.71 15315
6536.47 17469
6537.23 20337
6538.00 22365
6538.76 23178
6539.52 22924
6540.29 22261
6541.05 20701
6541.81 18245
6542.57 15606
6543.34 12895
6544.10 10377
6544.86 8610
6545.63 7065
6546.39 6013
6547.16 5395
6547.92 4631
6548.68 4465
6549.45 4156
6550.21 4031
6550.97 3931
6551.74 3825
6552.50 3739
6553.26 3702
6554.03 3653
6554.79 3597
6555.56 3520
6556.32 3610
6557.08 3496
6557.85 3176
6558.61 2953
6559.38 2992
6560.14 2998
6560.91 2950
6561.67 3194
6562.43 3090
6563.20 3368
6563.96 3433
6564.73 3530
6565.49 3774
6566.26 3788
6567.02 3965
6567.79 3945
6568.55 3846
6569.32 3907
6570.08 3865
6570.85 3874
6571.61 4010
6572.38 4037
6573.14 3993
6573.91 4222
6574.67 4447
6575.44 4601
6576.20 4526
6576.97 4782
6577.73 4901
6578.50 4709
6579.26 4581
6580.03 4510
6580.79 4463
6581.56 4368
6582.32 4392
6583.09 4322
6583.86 4330
6584.62 4437
6585.39 4374
6586.15 4263
6586.92 4286
6587.68 4231
6588.45 4248
6589.22 4414
6589.98 4232
6590.75 4478
6591.51 4628
6592.28 4802
6593.05 4971
6593.81 5247
6594.58 5382
6595.35 5613
6596.11 5950
6596.88 5992
6597.64 5780
6598.41 5830
6599.18 5680
6599.94 5262
6600.71 5210
6601.48 4625
6602.24 4535
6603.01 4372
6603.78 4159
6604.54 4166
6605.31 4170
6606.08 4314
6606.85 4220
6607.61 4353
6608.38 4536
6609.15 4900
6609.91 4987
6610.68 5445
6611.45 5232
6612.22 5048
6612.98 4905
6613.75 4632
6614.52 4272
6615.28 3976
6616.05 3684
6616.82 3510
6617.59 3174
6618.36 3055
6619.12 2936
6619.89 2902
6620.66 2663
6621.43 2762
6622.19 2694
6622.96 2683
6623.73 2636
6624.50 2656
6625.27 2610
6626.03 2550
6626.80 2465
6627.57 2439
6628.34 2594
6629.11 2575
6629.88 2476
6630.64 2537
6631.41 2616
6632.18 2795
6632.95 2824
6633.72 3012
6634.49 3301
6635.25 3491
6636.02 3569
6636.79 3866
6637.56 3664
6638.33 3481
6639.10 3340
6639.87 3282
6640.64 3110
6641.41 2938
6642.17 2841
6642.94 2742
6643.71 2624
6644.48 2448
6645.25 2492
6646.02 2320
6646.79 2341
6647.56 2409
6648.33 2385
6649.10 2335
6649.87 2344
6650.64 2342
6651.41 2324
6652.18 2386
6652.95 2449
6653.71 2366
6654.48 2348
6655.25 2513
6656.02 2476
6656.79 2536
6657.56 2607
6658.33 2530
6659.10 2534
6659.87 2530
6660.64 2488
6661.41 2203
6662.18 2184
6662.95 2177
6663.72 2171
6664.50 2165
6665.27 2092
6666.04 2221
6666.81 2207
6667.58 2239
6668.35 2314
6669.12 2391
6669.89 2290
6670.66 2374
6671.43 2314
6672.20 2385
6672.97 2285
6673.74 2285
6674.51 2312
6675.28 2096
6676.06 2210
6676.83 2256
6677.60 2220
6678.37 2225
6679.14 2157
6679.91 2108
6680.68 2245
6681.45 2383
6682.22 2316
6683.00 2317
6683.77 2572
6684.54 2786
6685.31 2734
6686.08 2685
6686.85 2795
6687.63 2859
6688.40 2824
6689.17 2668
6689.94 2679
6690.71 2350
6691.48 2184
6692.26 2067
6693.03 2223
6693.80 2048
6694.57 2010
6695.34 1948
6696.12 1934
6696.89 2060
6697.66 1987
6698.43 1876
6699.21 1878
6699.98 1782
6700.75 1842
6701.52 1813
6702.30 1846
6703.07 1858
6703.84 1779
6704.61 1841
6705.39 1903
6706.16 1874
6706.93 1791
6707.70 1849
6708.48 1945
6709.25 1972
6710.02 1849
6710.80 1868
6711.57 1912
6712.34 1905
6713.12 1768
6713.89 1726
6714.66 1806
6715.44 1813
6716.21 1728
6716.98 1660
6717.76 1642
6718.53 1733
6719.30 1537
6720.08 1608
6720.85 1570
6721.62 1572
6722.40 1615
6723.17 1757
6723.94 1609
6724.72 1552
6725.49 1579
6726.27 1673
6727.04 1619
6727.81 1628
6728.59 1562
6729.36 1596
6730.14 1683
6730.91 1697
6731.68 1674
6732.46 1659
6733.23 1671
6734.01 1766
6734.78 1777
6735.56 1838
6736.33 1816
6737.10 1699
6737.88 1775
6738.65 1709
6739.43 1873
6740.20 1832
6740.98 1839
6741.75 1821
6742.53 1859
6743.30 1762
6744.08 1746
6744.85 1870
6745.63 1885
6746.40 1839
6747.18 1859
6747.95 1920
6748.73 1887
6749.50 1919
6750.28 1996
6751.05 2203
6751.83 2476
6752.60 2719
6753.38 2805
6754.16 2940
6754.93 2885
6755.71 2953
6756.48 2789
6757.26 2536
6758.03 2366
6758.81 2257
6759.59 2164
6760.36 1967
6761.14 1867
6761.91 2060
6762.69 1847
6763.46 1792
6764.24 1868
6765.02 1718
6765.79 1625
6766.57 1478
6767.35 1678
6768.12 1623
6768.90 1763
6769.67 1767
6770.45 1756
6771.23 1621
6772.00 1557
6772.78 1581
6773.56 1500
6774.33 1602
6775.11 1510
6775.89 1433
6776.66 1431
6777.44 1474
6778.22 1523
6778.99 1594
6779.77 1546
6780.55 1590
6781.33 1446
6782.10 1410
6782.88 1522
6783.66 1406
6784.43 1645
6785.21 1508
6785.99 1466
6786.77 1449
6787.54 1366
6788.32 1367
6789.10 1444
6789.88 1448
6790.65 1350
6791.43 1317
6792.21 1337
6792.99 1352
6793.76 1265
6794.54 1276
6795.32 1359
6796.10 1349
6796.88 1363
6797.65 1376
6798.43 1394
6799.21 1388
6799.99 1293
6800.77 1309
6801.55 1295
6802.32 1326
6803.10 1297
6803.88 1325
6804.66 1341
6805.44 1353
6806.22 1356
6806.99 1438
6807.77 1325
6808.55 1397
6809.33 1395
6810.11 1378
6810.89 1308
6811.67 1363
6812.44 1295
6813.22 1255
6814.00 1234
6814.78 1366
6815.56 1389
6816.34 1400
6817.12 1272
6817.90 1384
6818.68 1418
6819.46 1365
6820.24 1286
6821.02 1364
6821.79 1493
6822.57 1364
6823.35 1239
6824.13 1290
6824.91 1235
6825.69 1314
6826.47 1332
6827.25 1302
6828.03 1402
6828.81 1426
6829.59 1333
6830.37 1371
6831.15 1363
6831.93 1376
6832.71 1433
6833.49 1436
6834.27 1345
6835.05 1412
6835.83 1332
6836.61 1317
6837.39 1406
6838.17 1333
6838.95 1247
6839.73 1360
6840.51 1348
6841.29 1385
6842.07 1422
6842.85 1341
6843.64 1402
6844.42 1363
6845.20 1448
6845.98 1497
6846.76 1584
6847.54 1669
6848.32 1781
6849.10 1856
6849.88 2141
6850.66 2304
6851.44 2738
6852.23 3020
6853.01 3169
6853.79 3235
6854.57 3194
6855.35 3126
6856.13 2963
6856.91 2568
6857.69 2321
6858.48 2069
6859.26 1983
6860.04 1888
6860.82 1757
6861.60 1675
6862.38 1594
6863.17 1657
6863.95 1632
6864.73 1578
6865.51 1552
6866.29 1576
6867.07 1664
6867.86 1764
6868.64 1648
6869.42 1710
6870.20 1757
6870.99 1712
6871.77 1643
6872.55 1540
6873.33 1626
6874.11 1604
6874.90 1637
6875.68 1610
6876.46 1747
6877.24 1805
6878.03 1735
6878.81 1760
6879.59 1854
6880.38 1936
6881.16 1957
6881.94 1821
6882.72 1880
6883.51 2024
6884.29 2023
6885.07 2158
6885.86 2158
6886.64 2412
6887.42 2698
6888.20 3046
6888.99 3234
6889.77 3711
6890.55 3768
6891.34 3436
6892.12 3381
6892.90 3163
6893.69 2978
6894.47 2691
6895.26 2345
6896.04 2276
6896.82 2176
6897.61 2089
6898.39 2097
6899.17 1975
6899.96 2120
6900.74 2135
6901.53 2060
6902.31 2164
6903.09 2168
6903.88 2230
6904.66 2222
6905.45 2360
6906.23 2388
6907.01 2111
6907.80 2146
6908.58 2188
6909.37 2262
6910.15 2042
6910.94 2197
6911.72 2137
6912.51 1912
6913.29 1989
6914.07 1941
6914.86 2114
6915.64 2044
6916.43 2009
6917.21 1995
6918.00 2092
6918.78 2073
6919.57 2013
6920.35 2124
6921.14 2195
6921.92 2189
6922.71 2083
6923.49 2086
6924.28 2136
6925.06 2033
6925.85 2056
6926.64 2241
6927.42 2287
6928.21 2269
6928.99 2327
6929.78 2258
6930.56 2238
6931.35 2231
6932.13 2185
6932.92 2359
6933.71 2363
6934.49 2362
6935.28 2370
6936.06 2261
6936.85 2339
6937.63 2458
6938.42 2585
6939.21 2735
6939.99 2888
6940.78 2957
6941.57 3277
6942.35 3300
6943.14 3612
6943.92 3954
6944.71 3999
6945.50 4078
6946.28 4193
6947.07 4022
6947.86 4038
6948.64 4137
6949.43 4229
6950.22 4222
6951.00 3863
6951.79 3860
6952.58 3774
6953.36 3716
6954.15 3679
6954.94 3451
6955.72 3351
6956.51 3590
6957.30 3419
6958.09 3399
6958.87 3418
6959.66 3401
6960.45 3437
6961.24 3531
6962.02 3569
6962.81 3555
6963.60 3613
6964.38 3724
6965.17 3877
6965.96 4081
6966.75 4185
6967.54 4191
6968.32 4370
6969.11 4837
6969.90 5177
6970.69 5296
6971.47 5502
6972.26 5600
6973.05 5711
6973.84 5575
6974.63 5624
6975.41 5808
6976.20 5738
6976.99 5569
6977.78 5784
6978.57 5682
6979.36 5871
6980.14 6039
6980.93 6271
6981.72 7230
6982.51 8325
6983.30 9986
6984.09 11982
6984.88 15050
6985.66 18506
6986.45 21571
6987.24 23711
6988.03 25222
6988.82 25080
6989.61 24322
6990.40 22725
6991.19 20446
6991.98 17736
6992.76 14727
6993.55 12029
6994.34 9457
6995.13 7854
6995.92 6719
6996.71 5708
6997.50 5064
6998.29 4525
6999.08 4401
6999.87 4235
7000.66 4054
7001.45 3912
7002.24 3773
7003.03 3773
7003.82 3796
7004.61 3489
7005.40 3336
7006.19 3216
7006.98 2855
7007.77 2869
7008.56 2770
7009.35 2512
7010.14 2372
7010.93 2420
7011.72 2331
7012.51 2410
7013.30 2555
7014.09 2910
7014.88 2937
7015.67 3089
7016.46 3168
7017.25 3123
7018.04 2926
7018.83 2808
7019.62 2694
7020.41 2615
7021.20 2688
7021.99 2678
7022.78 2791
7023.57 2943
7024.37 2880
7025.16 3015
7025.95 3221
7026.74 3187
7027.53 3020
7028.32 2998
7029.11 2829
7029.90 2715
7030.69 2569
7031.49 2507
7032.28 2426
7033.07 2359
7033.86 2350
7034.65 2229
7035.44 2272
7036.23 2236
7037.03 2260
7037.82 2289
7038.61 2299
7039.40 2362
7040.19 2475
7040.98 2538
7041.78 2586
7042.57 2657
7043.36 2602
7044.15 2683
7044.94 2704
7045.74 2751
7046.53 2733
7047.32 2726
7048.11 2769
7048.91 2830
7049.70 3094
7050.49 3344
7051.28 3459
7052.08 3463
7052.87 3539
7053.66 3554
7054.45 3295
7055.25 2980
7056.04 2894
7056.83 2827
7057.62 2617
7058.42 2485
7059.21 2483
7060.00 2339
7060.80 2331
7061.59 2282
7062.38 2298
7063.17 2372
7063.97 2317
7064.76 2373
7065.55 2302
7066.35 2282
7067.14 2201
7067.93 2222
7068.73 2136
7069.52 2072
7070.31 2076
7071.11 2048
7071.90 2052
7072.69 1857
7073.49 1700
7074.28 1787
7075.08 1782
7075.87 1727
7076.66 1766
7077.46 1710
7078.25 1656
7079.05 1529
7079.84 1557
7080.63 1573
7081.43 1621
7082.22 1704
7083.02 1581
7083.81 1503
7084.60 1485
7085.40 1398
7086.19 1450
7086.99 1440
7087.78 1503
7088.58 1518
7089.37 1430
7090.17 1461
7090.96 1449
7091.76 1387
7092.55 1430
7093.34 1443
7094.14 1496
7094.93 1439
7095.73 1348
7096.52 1395
7097.32 1351
7098.11 1386
7098.91 1298
7099.70 1229
7100.50 1180
7101.29 1258
7102.09 1275
7102.89 1330
7103.68 1250
7104.48 1281
7105.27 1273
7106.07 1288
7106.86 1198
7107.66 1226
7108.45 1208
7109.25 1154
7110.05 1164
7110.84 1153
7111.64 1201
7112.43 1123
7113.23 1091
7114.02 1164
7114.82 1173
7115.62 1183
7116.41 1222
7117.21 1114
7118.00 1119
7118.80 1211
7119.60 1176
7120.39 1186
7121.19 1202
7121.99 1113
7122.78 1110
7123.58 1112
7124.38 1126
7125.17 1185
7125.97 1161
7126.77 1180
7127.56 1180
7128.36 1140
7129.16 1156
7129.95 1095
7130.75 1145
7131.55 1221
7132.34 1344
7133.14 1271
7133.94 1205
7134.73 1253
7135.53 1279
7136.33 1226
7137.13 1259
7137.92 1146
7138.72 1129
7139.52 1073
7140.32 1007
7141.11 1060
7141.91 1094
7142.71 986
7143.51 1042
7144.30 1044
7145.10 953
7145.90 982
7146.70 978
7147.49 994
7148.29 955
7149.09 924
7149.89 960
7150.69 938
7151.48 932
7152.28 900
7153.08 815
7153.88 830
7154.68 940
7155.47 1059
7156.27 1028
7157.07 1007
7157.87 1156
7158.67 1076
7159.47 1005
7160.27 1095
7161.06 1131
7161.86 1141
7162.66 1035
7163.46 959
7164.26 917
7165.06 892
7165.86 926
7166.66 844
7167.45 832
7168.25 893
7169.05 856
7169.85 866
7170.65 907
7171.45 830
7172.25 884
7173.05 960
7173.85 828
7174.65 841
7175.45 787
7176.25 837
7177.04 865
7177.84 835
7178.64 862
7179.44 796
7180.24 769
7181.04 826
7181.84 901
7182.64 869
7183.44 885
7184.24 932
7185.04 903
7185.84 841
7186.64 844
7187.44 794
7188.24 769
7189.04 877
7189.84 949
7190.64 777
7191.44 750
7192.24 771
7193.04 812
7193.84 775
7194.64 790
7195.44 816
7196.25 799
7197.05 830
7197.85 726
7198.65 727
7199.45 789
7200.25 709
7201.05 757
7201.85 800
7202.65 816
7203.45 690
7204.25 784
7205.05 773
7205.86 794
7206.66 722
7207.46 643
7208.26 726
7209.06 755
7209.86 701
7210.66 743
7211.46 796
7212.27 755
7213.07 763
7213.87 786
7214.67 734
7215.47 737
7216.27 762
7217.07 767
7217.88 744
7218.68 773
7219.48 787
7220.28 813
7221.08 750
7221.89 748
7222.69 693
7223.49 720
7224.29 706
7225.09 759
7225.90 676
7226.70 604
7227.50 733
7228.30 704
7229.11 761
7229.91 708
7230.71 675
7231.51 679
7232.32 678
7233.12 676
7233.92 775
7234.72 657
7235.53 656
7236.33 737
7237.13 768
7237.93 730
7238.74 694
7239.54 834
7240.34 819
7241.15 836
7241.95 791
7242.75 768
7243.56 831
7244.36 778
7245.16 738
7245.97 818
7246.77 834
7247.57 828
7248.38 800
7249.18 817
7249.98 832
7250.79 725
7251.59 743
7252.39 736
7253.20 836
7254.00 788
7254.81 775
7255.61 849
7256.41 779
7257.22 852
7258.02 818
7258.82 769
7259.63 833
7260.43 755
7261.24 846
7262.04 865
7262.85 968
7263.65 926
7264.45 988
7265.26 902
7266.06 893
7266.87 957
7267.67 886
7268.48 842
7269.28 874
7270.09 866
7270.89 886
7271.70 909
7272.50 900
7273.30 884
7274.11 962
7274.91 972
7275.72 984
7276.52 947
7277.33 934
7278.13 941
7278.94 953
7279.74 944
7280.55 980
7281.36 957
7282.16 1075
7282.97 1167
7283.77 1219
7284.58 1447
7285.38 1540
7286.19 1731
7286.99 1824
7287.80 1699
7288.60 1601
7289.41 1494
7290.22 1346
7291.02 1273
7291.83 1158
7292.63 1119
7293.44 973
7294.25 972
7295.05 1083
7295.86 1039
7296.66 912
7297.47 913
7298.28 946
7299.08 981
7299.89 926
7300.70 1019
7301.50 985
7302.31 933
7303.11 1017
7303.92 1015
7304.73 979
7305.53 997
7306.34 887
7307.15 973
7307.95 908
7308.76 940
7309.57 1041
7310.37 964
7311.18 982
7311.99 1015
7312.80 1123
7313.60 1054
7314.41 1059
7315.22 1150
7316.02 1209
7316.83 1174
7317.64 1249
7318.45 1367
7319.25 1530
7320.06 1767
7320.87 1778
7321.68 1779
7322.48 1742
7323.29 1559
7324.10 1456
7324.91 1355
7325.71 1236
7326.52 1166
7327.33 1161
7328.14 1204
7328.95 1025
7329.75 1034
7330.56 1075
7331.37 1018
7332.18 956
7332.99 984
7333.79 987
7334.60 1005
7335.41 1023
7336.22 977
7337.03 1015
7337.84 1014
7338.64 1042
7339.45 1014
7340.26 1068
7341.07 985
7341.88 941
7342.69 1019
7343.50 952
7344.30 1046
7345.11 932
7345.92 893
7346.73 809
7347.54 898
7348.35 887
7349.16 892
7349.97 897
7350.78 890
7351.58 860
7352.39 866
7353.20 849
7354.01 833
7354.82 884
7355.63 901
7356.44 848
7357.25 877
7358.06 897
7358.87 913
7359.68 939
7360.49 916
7361.30 889
7362.11 854
7362.92 828
7363.73 935
7364.54 846
7365.35 789
7366.16 820
7366.97 866
7367.78 858
7368.59 800
7369.40 816
7370.21 843
7371.02 783
7371.83 781
7372.64 745
7373.45 780
7374.26 840
7375.07 757
7375.88 756
7376.69 806
7377.50 803
7378.31 809
7379.12 798
7379.93 853
7380.74 815
7381.55 825
7382.37 919
7383.18 906
7383.99 873
7384.80 876
7385.61 850
7386.42 744
7387.23 859
7388.04 918
7388.85 827
7389.67 867
7390.48 767
7391.29 775
7392.10 767
7392.91 765
7393.72 688
7394.53 785
7395.35 767
7396.16 757
7396.97 720
7397.78 752
7398.59 758
7399.40 781
7400.22 790
7401.03 714
7401.84 817
7402.65 788
7403.46 751
7404.28 794
7405.09 745
7405.90 808
7406.71 809
7407.52 800
7408.34 741
7409.15 731
7409.96 823
7410.77 767
7411.59 693
7412.40 736
7413.21 651
7414.02 723
7414.84 787
7415.65 774
7416.46 663
7417.27 652
7418.09 720
7418.90 772
7419.71 694
7420.53 685
7421.34 621
7422.15 635
7422.97 696
7423.78 660
7424.59 681
7425.40 691
7426.22 669
7427.03 755
7427.84 769
7428.66 801
7429.47 725
7430.28 836
7431.10 719
7431.91 778
7432.73 859
7433.54 851
7434.35 807
7435.17 791
7435.98 775
7436.79 837
7437.61 790
7438.42 782
7439.24 705
7440.05 779
7440.86 749
7441.68 725
7442.49 766
7443.31 782
7444.12 721
7444.94 717
7445.75 693
7446.56 648
7447.38 690
7448.19 744
7449.01 721
7449.82 717
7450.64 686
7451.45 693
7452.27 641
7453.08 723
7453.90 640
7454.71 680
7455.52 750
7456.34 671
7457.15 644
7457.97 568
7458.78 645
7459.60 657
7460.42 635
7461.23 580
7462.05 686
7462.86 670
7463.68 679
7464.49 673
7465.31 700
7466.12 672
7466.94 771
7467.75 740
7468.57 687
7469.38 662
7470.20 672
7471.02 659
7471.83 726
7472.65 716
7473.46 667
7474.28 650
7475.10 762
7475.91 728
7476.73 627
7477.54 640
7478.36 614
7479.18 626
7479.99 617
7480.81 598
7481.62 665
7482.44 760
7483.26 697
7484.07 661
7484.89 659
7485.71 670
7486.52 667
7487.34 619
7488.16 635
7488.97 630
7489.79 636
7490.61 696
7491.42 634
7492.24 664
7493.06 609
7493.87 576
7494.69 650
7495.51 656
7496.33 719
7497.14 675
7497.96 644
7498.78 669
7499.59 686
7500.41 604
7501.23 603
7502.05 616
7502.86 665
7503.68 598
7504.50 566
7505.32 574
7506.13 582
7506.95 601
7507.77 543
7508.59 589
7509.40 575
7510.22 585
7511.04 606
7511.86 630
7512.68 613
7513.49 653
7514.31 649
7515.13 628
7515.95 663
7516.77 623
7517.59 579
7518.40 596
7519.22 596
7520.04 638
7520.86 622
7521.68 472
7522.50 600
7523.31 502
7524.13 616
7524.95 699
7525.77 585
7526.59 634
7527.41 662
7528.23 704
7529.05 696
7529.86 626
7530.68 618
7531.50 634
7532.32 689
7533.14 615
7533.96 564
7534.78 540
7535.60 559
7536.42 618
7537.24 547
7538.06 631
7538.88 684
7539.70 578
7540.51 556
7541.33 596
7542.15 581
7542.97 595
7543.79 623
7544.61 685
7545.43 652
7546.25 611
7547.07 546
7547.89 632
7548.71 609
7549.53 620
7550.35 638
7551.17 571
7551.99 590
7552.81 580
7553.63 620
7554.45 571
7555.27 641
7556.09 630
7556.91 625
7557.73 573
7558.56 566
7559.38 599
7560.20 662
7561.02 637
7561.84 651
7562.66 597
7563.48 605
7564.30 625
7565.12 602
7565.94 618
7566.76 650
7567.58 626
7568.40 619
7569.23 567
7570.05 556
7570.87 546
7571.69 592
7572.51 533
7573.33 548
7574.15 583
7574.97 556
7575.80 539
7576.62 591
7577.44 729
7578.26 578
7579.08 510
7579.90 615
7580.73 598
7581.55 599
7582.37 575
7583.19 515
7584.01 594
7584.83 671
7585.66 628
7586.48 595
7587.30 619
7588.12 615
7588.95 655
7589.77 600
7590.59 621
7591.41 585
7592.23 585
7593.06 644
7593.88 667
7594.70 625
7595.52 663
7596.35 628
7597.17 666
7597.99 673
7598.81 635
7599.64 708
7600.46 617
7601.28 641
7602.11 654
7602.93 663
7603.75 685
7604.57 770
7605.40 716
7606.22 768
7607.04 734
7607.87 696
7608.69 669
7609.51 724
7610.34 791
7611.16 644
7611.98 622
7612.81 645
7613.63 688
7614.45 660
7615.28 693
7616.10 764
7616.92 714
7617.75 805
7618.57 770
7619.40 771
7620.22 838
7621.04 842
7621.87 807
7622.69 819
7623.52 786
7624.34 687
7625.16 741
7625.99 752
7626.81 711
7627.64 761
7628.46 673
7629.28 647
7630.11 711
7630.93 690
7631.76 747
7632.58 694
7633.41 799
7634.23 778
7635.06 695
7635.88 745
7636.71 766
7637.53 683
7638.36 664
7639.18 634
7640.01 690
7640.83 652
7641.66 661
7642.48 682
7643.31 616
7644.13 673
7644.96 650
7645.78 630
7646.61 611
7647.43 573
7648.26 622
7649.08 586
7649.91 534
7650.73 600
7651.56 580
7652.38 585
7653.21 621
7654.04 564
7654.86 562
7655.69 559
7656.51 543
7657.34 568
7658.16 593
7658.99 533
7659.82 566
7660.64 621
7661.47 505
7662.29 616
7663.12 671
7663.95 585
7664.77 558
7665.60 528
7666.43 543
7667.25 660
7668.08 629
7668.91 618
7669.73 605
7670.56 584
7671.38 546
7672.21 591
7673.04 557
7673.87 598
7674.69 577
7675.52 554
7676.35 526
7677.17 576
7678.00 581
7678.83 487
7679.65 548
7680.48 585
7681.31 548
7682.13 561
7682.96 568
7683.79 533
7684.62 560
7685.44 583
7686.27 507
7687.10 514
7687.93 556
7688.75 597
7689.58 562
7690.41 504
7691.24 548
7692.06 546
7692.89 546
7693.72 502
7694.55 570
7695.38 600
7696.20 561
7697.03 562
7697.86 548
7698.69 562
7699.52 620
7700.34 652
7701.17 587
7702.00 591
7702.83 533
7703.66 558
7704.49 534
7705.31 546
7706.14 582
7706.97 533
7707.80 577
7708.63 585
7709.46 539
7710.29 545
7711.11 533
7711.94 518
7712.77 528
7713.60 494
7714.43 488
7715.26 606
7716.09 585
7716.92 535
7717.75 525
7718.58 566
7719.40 593
7720.23 533
7721.06 544
7721.89 590
7722.72 544
7723.55 598
7724.38 610
7725.21 539
7726.04 565
7726.87 571
7727.70 504
7728.53 483
7729.36 558
7730.19 633
7731.02 601
7731.85 576
7732.68 548
7733.51 590
7734.34 577
7735.17 555
7736.00 575
7736.83 551
7737.66 556
7738.49 568
7739.32 562
7740.15 594
7740.98 610
7741.81 588
7742.64 523
7743.47 517
7744.30 564
7745.13 589
7745.96 577
7746.79 634
7747.62 649
7748.45 710
7749.29 715
7750.12 736
7750.95 765
7751.78 664
7752.61 763
7753.44 781
7754.27 675
7755.10 643
7755.93 559
7756.76 630
7757.60 645
7758.43 636
7759.26 610
7760.09 631
7760.92 584
7761.75 647
7762.58 572
7763.42 600
7764.25 564
7765.08 538
7765.91 534
7766.74 562
7767.57 540
7768.41 568
7769.24 599
7770.07 624
7770.90 599
7771.73 616
7772.57 625
7773.40 651
7774.23 579
7775.06 618
7775.90 561
7776.73 563
7777.56 566
7778.39 571
7779.22 615
7780.06 619
7780.89 556
7781.72 606
7782.55 605
7783.39 503
7784.22 577
7785.05 585
7785.89 574
7786.72 591
7787.55 588
7788.38 551
7789.22 609
7790.05 566
7790.88 555
7791.72 469
7792.55 550
7793.38 556
7794.22 602
7795.05 567
7795.88 590
7796.72 623
7797.55 575
7798.38 587
7799.22 585
7800.05 681
7800.88 579
7801.72 614
7802.55 604
7803.38 684
7804.22 614
7805.05 589
7805.89 664
7806.72 675
7807.55 657
7808.39 636
7809.22 694
7810.06 727
7810.89 662
7811.72 670
7812.56 641
7813.39 658
7814.23 757
7815.06 771
7815.89 826
7816.73 833
7817.56 872
7818.40 903
7819.23 927
7820.07 879
7820.90 881
7821.74 881
7822.57 806
7823.41 860
7824.24 846
7825.08 783
7825.91 803
7826.75 801
7827.58 825
7828.42 927
7829.25 871
7830.09 834
7830.92 848
7831.76 908
7832.59 788
7833.43 770
7834.26 829
7835.10 911
7835.93 816
7836.77 772
7837.60 804
7838.44 804
7839.28 808
7840.11 889
7840.95 777
7841.78 865
7842.62 799
7843.45 794
7844.29 728
7845.13 786
7845.96 742
7846.80 740
7847.63 728
7848.47 722
7849.31 715
7850.14 692
7850.98 636
7851.82 737
7852.65 790
7853.49 800
7854.32 717
7855.16 750
7856.00 798
7856.83 737
7857.67 811
7858.51 806
7859.34 812
7860.18 809
7861.02 845
7861.85 909
7862.69 794
7863.53 789
7864.37 797
7865.20 813
7866.04 810
7866.88 741
7867.71 795
7868.55 795
7869.39 750
7870.23 737
7871.06 798
7871.90 810
7872.74 822
7873.57 822
7874.41 741
7875.25 833
7876.09 776
7876.93 763
7877.76 869
7878.60 910
7879.44 886
7880.28 892
7881.11 973
7881.95 997
7882.79 995
7883.63 999
7884.47 918
7885.30 915
7886.14 919
7886.98 852
7887.82 888
7888.66 894
7889.50 803
7890.33 733
7891.17 820
7892.01 846
7892.85 805
7893.69 834
7894.53 828
7895.36 858
7896.20 810
7897.04 707
7897.88 762
7898.72 736
7899.56 780
7900.40 750
7901.24 761
7902.08 772
7902.91 742
7903.75 732
7904.59 704
7905.43 726
7906.27 723
7907.11 604
7907.95 651
7908.79 670
7909.63 663
7910.47 619
7911.31 654
7912.15 626
7912.99 647
7913.83 691
7914.67 770
7915.50 803
7916.34 736
7917.18 752
7918.02 836
7918.86 869
7919.70 878
7920.54 863
7921.38 934
7922.22 942
7923.06 905
7923.90 848
7924.74 817
7925.58 779
7926.42 756
7927.27 712
7928.11 668
7928.95 654
7929.79 660
7930.63 678
7931.47 628
7932.31 607
7933.15 638
7933.99 615
7934.83 613
7935.67 671
7936.51 591
7937.35 562
7938.19 662
7939.03 610
7939.88 584
7940.72 640
7941.56 651
7942.40 691
7943.24 628
7944.08 654
7944.92 623
7945.76 647
7946.60 617
7947.45 564
7948.29 683
7949.13 668
7949.97 632
7950.81 717
7951.65 657
7952.50 678
7953.34 632
7954.18 711
7955.02 669
7955.86 679
7956.70 727
7957.55 702
7958.39 640
7959.23 637
7960.07 673
7960.91 653
7961.76 651
7962.60 700
7963.44 702
7964.28 678
7965.13 674
7965.97 691
7966.81 687
7967.65 782
7968.50 791
7969.34 789
7970.18 858
7971.02 729
7971.87 803
7972.71 663
7973.55 570
7974.39 628
7975.24 601
7976.08 629
7976.92 532
7977.77 539
7978.61 613
7979.45 623
7980.30 605
7981.14 592
7981.98 641
7982.83 708
7983.67 557
7984.51 575
7985.36 569
7986.20 589
7987.04 558
7987.89 555
7988.73 505
7989.57 620
7990.42 625
7991.26 569
7992.10 524
7992.95 570
7993.79 569
7994.64 596
7995.48 589
7996.32 636
7997.17 548
7998.01 530
7998.86 560
7999.70 586
8000.54 496
8001.39 520
8002.23 580
8003.08 508
8003.92 481
8004.77 500
8005.61 451
8006.45 532
8007.30 535
8008.14 557
8008.99 577
8009.83 533
8010.68 547
8011.52 499
8012.37 497
8013.21 494
8014.06 522
8014.90 512
8015.75 576
8016.59 501
8017.44 491
8018.28 513
8019.13 538
8019.97 541
8020.82 588
8021.66 519
8022.51 509
8023.35 551
8024.20 511
8025.05 503
8025.89 494
8026.74 520
8027.58 489
8028.43 456
8029.27 486
8030.12 543
8030.96 584
8031.81 591
8032.66 560
8033.50 531
8034.35 481
8035.19 547
8036.04 539
8036.89 442
8037.73 490
8038.58 480
8039.43 493
8040.27 517
8041.12 517
8041.96 497
8042.81 475
8043.66 514
8044.50 489
8045.35 518
8046.20 455
8047.04 451
8047.89 461
8048.74 504
8049.58 541
8050.43 560
8051.28 569
8052.12 590
8052.97 548
8053.82 501
8054.67 481
8055.51 503
8056.36 522
8057.21 481
8058.05 583
8058.90 546
8059.75 497
8060.60 516
8061.44 460
8062.29 462
8063.14 521
8063.99 486
8064.83 543
8065.68 537
8066.53 469
8067.38 536
8068.22 552
8069.07 534
8069.92 497
8070.77 471
8071.62 487
8072.46 528
8073.31 507
8074.16 519
8075.01 546
8075.86 496
8076.71 443
8077.55 479
8078.40 464
8079.25 485
8080.10 532
8080.95 506
8081.80 473
8082.64 480
8083.49 470
8084.34 494
8085.19 432
8086.04 467
8086.89 482
8087.74 551
8088.58 563
8089.43 484
8090.28 471
8091.13 494
8091.98 508
8092.83 490
8093.68 472
8094.53 524
8095.38 506
8096.23 491
8097.08 522
8097.93 552
8098.77 558
8099.62 558
8100.47 561
8101.32 489
8102.17 511
8103.02 494
8103.87 524
8104.72 518
8105.57 469
8106.42 530
8107.27 514
8108.12 436
8108.97 446
8109.82 461
8110.67 433
8111.52 468
8112.37 491
8113.22 542
8114.07 575
8114.92 596
8115.77 531
8116.62 493
8117.47 476
8118.32 577
8119.17 531
8120.02 544
8120.87 533
8121.72 512
8122.58 573
8123.43 560
8124.28 502
8125.13 534
8125.98 514
8126.83 475
8127.68 611
8128.53 547
8129.38 522
8130.23 521
8131.08 539
8131.94 534
8132.79 509
8133.64 521
8134.49 567
8135.34 598
8136.19 528
8137.04 585
8137.89 522
8138.75 554
8139.60 524
8140.45 585
8141.30 552
8142.15 515
8143.00 507
8143.86 550
8144.71 539
8145.56 580
8146.41 582
8147.26 578
8148.12 543
8148.97 571
8149.82 598
8150.67 574
8151.52 577
8152.38 636
8153.23 611
8154.08 686
8154.93 706
8155.78 703
8156.64 740
8157.49 828
8158.34 776
8159.19 831
8160.05 712
8160.90 685
8161.75 676
8162.61 653
8163.46 675
8164.31 574
8165.16 573
8166.02 559
8166.87 560
8167.72 554
8168.58 576
8169.43 579
8170.28 616
8171.14 600
8171.99 582
8172.84 588
8173.70 573
8174.55 541
8175.40 542
8176.26 521
8177.11 505
8177.96 523
8178.82 491
8179.67 558
8180.52 497
8181.38 525
8182.23 534
8183.08 515
8183.94 530
8184.79 582
8185.65 573
8186.50 512
8187.35 542
8188.21 513
8189.06 552
8189.92 539
8190.77 535
8191.63 541
8192.48 513
8193.33 502
8194.19 513
8195.04 485
8195.90 437
8196.75 471
8197.61 479
8198.46 470
8199.32 445
8200.17 431
8201.02 459
8201.88 515
8202.73 536
8203.59 539
8204.44 496
8205.30 456
8206.15 448
8207.01 435
8207.86 497
8208.72 513
8209.57 530
8210.43 556
8211.29 489
8212.14 482
8213.00 453
8213.85 522
8214.71 495
8215.56 495
8216.42 491
8217.27 573
8218.13 458
8218.98 459
8219.84 500
8220.70 571
8221.55 514
8222.41 495
8223.26 535
8224.12 501
8224.98 516
8225.83 543
8226.69 532
8227.54 510
8228.40 532
8229.26 472
8230.11 431
8230.97 479
8231.83 522
8232.68 519
8233.54 481
8234.39 550
8235.25 526
8236.11 475
8236.96 479
8237.82 487
8238.68 503
8239.53 479
8240.39 468
8241.25 490
8242.11 499
8242.96 494
8243.82 529
8244.68 473
8245.53 497
8246.39 506
8247.25 532
8248.10 540
8248.96 537
8249.82 484
8250.68 494
8251.53 424
8252.39 479
8253.25 458
8254.11 443
8254.96 496
8255.82 453
8256.68 479
8257.54 473
8258.39 517
8259.25 482
8260.11 459
8260.97 391
8261.83 482
8262.68 460
8263.54 496
8264.40 425
8265.26 458
8266.12 501
8266.97 501
8267.83 473
8268.69 519
8269.55 525
8270.41 556
8271.27 520
8272.12 492
8272.98 483
8273.84 499
8274.70 460
8275.56 395
8276.42 517
8277.28 454
8278.13 470
8278.99 518
8279.85 482
8280.71 476
8281.57 445
8282.43 475
8283.29 472
8284.15 488
8285.01 526
8285.87 526
8286.72 543
8287.58 516
8288.44 515
8289.30 507
8290.16 549
8291.02 563
8291.88 529
8292.74 547
8293.60 571
8294.46 575
8295.32 607
8296.18 593
8297.04 618
8297.90 650
8298.76 621
8299.62 562
8300.48 595
8301.34 550
8302.20 524
8303.06 537
8303.92 568
8304.78 509
8305.64 580
8306.50 590
8307.36 539
8308.22 598
8309.08 534
8309.94 551
8310.80 559
8311.66 542
8312.52 494
8313.38 474
8314.24 504
8315.10 529
8315.96 540
8316.83 590
8317.69 648
8318.55 600
8319.41 593
8320.27 574
8321.13 637
8321.99 586
8322.85 621
8323.71 642
8324.57 601
8325.44 533
8326.30 510
8327.16 514
8328.02 532
8328.88 565
8329.74 574
8330.60 479
8331.47 513
8332.33 539
8333.19 540
8334.05 520
8334.91 502
8335.77 546
8336.64 496
8337.50 529
8338.36 530
8339.22 566
8340.08 531
8340.94 550
8341.81 490
8342.67 529
8343.53 577
8344.39 561
8345.26 553
8346.12 605
8346.98 634
8347.84 594
8348.71 610
8349.57 527
8350.43 520
8351.29 544
8352.16 480
8353.02 527
8353.88 539
8354.74 576
8355.61 485
8356.47 464
8357.33 481
8358.19 536
8359.06 493
8359.92 497
8360.78 484
8361.65 500
8362.51 469
8363.37 535
8364.24 528
8365.10 544
8365.96 544
8366.83 523
8367.69 499
8368.55 510
8369.42 546
8370.28 563
8371.14 544
8372.01 498
8372.87 540
8373.73 528
8374.60 545
8375.46 498
8376.33 558
8377.19 559
8378.05 554
8378.92 536
8379.78 599
8380.65 576
8381.51 556
8382.37 492
8383.24 504
8384.10 589
8384.97 602
8385.83 605
8386.70 583
8387.56 643
8388.42 560
8389.29 560
8390.15 564
8391.02 646
8391.88 560
8392.75 580
8393.61 562
8394.48 513
8395.34 509
8396.21 493
8397.07 503
8397.94 564
8398.80 505
8399.67 554
8400.53 573
8401.40 533
8402.26 546
8403.13 569
8403.99 567
8404.86 583
8405.72 586
8406.59 531
8407.45 508
8408.32 527
8409.19 532
8410.05 656
8410.92 613
8411.78 591
8412.65 555
8413.51 578
8414.38 616
8415.25 561
8416.11 606
8416.98 571
8417.84 618
8418.71 591
8419.58 604
8420.44 589
8421.31 653
8422.17 619
8423.04 614
8423.91 653
8424.77 732
8425.64 704
8426.51 735
8427.37 694
8428.24 709
8429.11 690
8429.97 674
8430.84 729
8431.71 690
8432.57 679
8433.44 634
8434.31 659
8435.17 724
8436.04 693
8436.91 670
8437.77 726
8438.64 750
8439.51 715
8440.38 760
8441.24 775
8442.11 741
8442.98 775
8443.84 865
8444.71 860
8445.58 845
8446.45 840
8447.31 891
8448.18 808
8449.05 889
8449.92 834
8450.78 826
8451.65 911
8452.52 913
8453.39 934
8454.26 894
8455.12 961
8455.99 986
8456.86 969
8457.73 1010
8458.60 1024
8459.46 1022
8460.33 1084
8461.20 1127
8462.07 1061
8462.94 1042
8463.81 1068
8464.67 1046
8465.54 1002
8466.41 1012
8467.28 1041
8468.15 1151
8469.02 1430
8469.89 1743
8470.75 1943
8471.62 2151
8472.49 2518
8473.36 2508
8474.23 2399
8475.10 2143
8475.97 1951
8476.84 1663
8477.71 1435
8478.57 1204
8479.44 1208
8480.31 1094
8481.18 953
8482.05 884
8482.92 856
8483.79 836
8484.66 771
8485.53 712
8486.40 692
8487.27 682
8488.14 686
8489.01 746
8489.88 697
8490.75 714
8491.62 683
8492.49 675
8493.36 736
8494.23 758
8495.10 720
8495.97 640
8496.84 627
8497.71 610
8498.58 635
8499.45 663
8500.32 657
8501.19 643
8502.06 653
8502.93 645
8503.80 617
8504.67 672
8505.54 737
8506.41 638
8507.28 700
8508.15 727
8509.02 697
8509.89 747
8510.76 708
8511.63 704
8512.51 763
8513.38 746
8514.25 735
8515.12 671
8515.99 708
8516.86 762
8517.73 686
8518.60 710
8519.47 622
8520.35 643
8521.22 669
8522.09 629
8522.96 659
8523.83 763
8524.70 762
8525.57 741
8526.45 735
8527.32 690
8528.19 720
8529.06 697
8529.93 723
8530.80 746
8531.68 768
8532.55 711
8533.42 790
8534.29 766
8535.16 756
8536.04 734
8536.91 775
8537.78 794
8538.65 745
8539.52 773
8540.40 738
8541.27 766
8542.14 819
8543.01 773
8543.89 828
8544.76 842
8545.63 808
8546.50 806
8547.38 851
8548.25 876
8549.12 792
8549.99 846
8550.87 883
8551.74 827
8552.61 832
8553.49 856
8554.36 908
8555.23 935
8556.11 941
8556.98 949
8557.85 886
8558.73 852
8559.60 805
8560.47 819
8561.35 848
8562.22 753
8563.09 760
8563.97 775
8564.84 779
8565.71 807
8566.59 729
8567.46 698
8568.33 730
8569.21 735
8570.08 700
8570.96 717
8571.83 690
8572.70 718
8573.58 806
8574.45 743
8575.33 728
8576.20 705
8577.07 729
8577.95 832
8578.82 799
8579.70 678
8580.57 792
8581.45 738
8582.32 740
8583.19 751
8584.07 683
8584.94 760
8585.82 737
8586.69 768
8587.57 759
8588.44 730
8589.32 727
8590.19 818
8591.07 766
8591.94 783
8592.82 809
8593.69 808
8594.57 792
8595.44 798
8596.32 802
8597.19 739
8598.07 801
8598.94 849
8599.82 811
8600.69 821
8601.57 895
8602.44 877
8603.32 904
8604.20 911
8605.07 837
8605.95 878
8606.82 815
8607.70 877
8608.57 906
8609.45 942
8610.33 901
8611.20 836
8612.08 898
8612.95 934
8613.83 957
8614.71 922
8615.58 866
8616.46 995
8617.33 994
8618.21 969
8619.09 960
8619.96 942
8620.84 1096
8621.72 1054
8622.59 1001
8623.47 1022
8624.35 1003
8625.22 954
8626.10 1097
8626.98 1104
8627.85 1086
8628.73 1103
8629.61 1203
8630.48 1339
8631.36 1329
8632.24 1246
8633.11 1296
8633.99 1257
8634.87 1313
8635.74 1364
8636.62 1390
8637.50 1412
8638.38 1395
8639.25 1414
8640.13 1343
8641.01 1372
8641.89 1431
8642.76 1462
8643.64 1490
8644.52 1508
8645.40 1561
8646.27 1607
8647.15 1603
8648.03 1512
8648.91 1567
8649.79 1585
8650.66 1735
8651.54 1683
8652.42 1654
8653.30 1728
8654.18 1790
8655.05 1708
8655.93 1604
8656.81 1725
8657.69 1822
8658.57 1936
8659.45 1852
8660.32 1888
8661.20 1773
8662.08 1958
8662.96 1994
8663.84 1921
8664.72 1801
8665.60 1861
8666.47 1884
8667.35 1902
8668.23 2008
8669.11 2038
8669.99 2093
8670.87 2265
8671.75 2530
8672.63 2869
8673.51 3490
8674.38 3889
8675.26 4321
8676.14 4843
8677.02 4979
8677.90 4979
8678.78 4826
8679.66 4443
8680.54 3988
8681.42 3605
8682.30 3243
8683.18 2846
8684.06 2590
8684.94 2380
8685.82 2219
8686.70 2232
8687.58 2086
8688.46 2200
8689.34 2396
8690.22 2617
8691.10 3031
8691.98 3503
8692.86 4073
8693.74 4590
8694.62 4938
8695.50 5377
8696.38 5278
8697.26 5050
8698.14 4646
8699.02 3806
8699.90 3276
8700.78 2819
8701.66 2386
8702.54 2022
8703.42 1839
8704.30 1766
8705.18 1678
8706.06 1610
8706.94 1583
8707.82 1458
8708.71 1408
8709.59 1353
8710.47 1285
8711.35 1360
8712.23 1327
8713.11 1388
8713.99 1248
8714.87 1255
8715.75 1209
8716.64 1174
8717.52 1185
8718.40 1184
8719.28 1084
8720.16 1074
8721.04 1113
8721.92 1238
8722.81 1141
8723.69 1197
8724.57 1188
8725.45 1105
8726.33 1092
8727.21 1130
8728.10 1118
8728.98 1135
8729.86 1161
8730.74 1189
8731.62 1253
8732.51 1174
8733.39 1219
8734.27 1210
8735.15 1217
8736.03 1179
8736.92 1153
8737.80 1140
8738.68 1172
8739.56 1160
8740.45 1137
8741.33 1066
8742.21 1085
8743.09 1071
8743.98 1155
8744.86 1147
8745.74 1104
8746.63 1119
8747.51 1134
8748.39 1103
8749.27 1163
8750.16 1186
8751.04 1184
8751.92 1119
8752.81 1130
8753.69 1100
8754.57 1249
8755.46 1211
8756.34 1174
8757.22 1236
8758.11 1208
8758.99 1213
8759.87 1277
8760.76 1175
8761.64 1221
8762.52 1227
8763.41 1173
8764.29 1138
8765.17 1139
8766.06 1200
8766.94 1241
8767.83 1132
8768.71 1112
8769.59 1134
8770.48 1267
8771.36 1248
8772.25 1221
8773.13 1081
8774.01 1058
8774.90 1134
8775.78 1111
8776.67 1135
8777.55 1033
8778.44 1070
8779.32 962
8780.20 992
8781.09 964
8781.97 991
8782.86 920
8783.74 1033
8784.63 1001
8785.51 1001
8786.40 907
8787.28 901
8788.17 946
8789.05 975
8789.94 911
8790.82 943
8791.71 902
8792.59 835
8793.48 795
8794.36 792
8795.25 888
8796.13 843
8797.02 881
8797.90 804
8798.79 761
8799.67 833
8800.56 790
8801.45 795
8802.33 806
8803.22 847
8804.10 838
8804.99 841
8805.87 835
8806.76 803
8807.65 861
8808.53 846
8809.42 848
8810.30 805
8811.19 784
8812.08 770
8812.96 782
8813.85 791
8814.73 797
8815.62 703
8816.51 712
8817.39 720
8818.28 799
8819.17 766
8820.05 719
8820.94 729
8821.83 794
8822.71 822
8823.60 764
8824.49 752
8825.37 727
8826.26 691
8827.15 698
8828.03 727
8828.92 723
8829.81 719
8830.69 740
8831.58 724
8832.47 609
8833.36 559
8834.24 604
8835.13 642
8836.02 623
8836.90 602
8837.79 594
8838.68 616
8839.57 672
8840.45 628
8841.34 664
8842.23 673
8843.12 643
8844.01 580
8844.89 607
8845.78 632
8846.67 633
8847.56 649
8848.44 672
8849.33 696
8850.22 641
8851.11 633
8852.00 608
8852.88 660
8853.77 614
8854.66 661
8855.55 613
8856.44 614
8857.33 593
8858.21 571
8859.10 625
8859.99 529
8860.88 573
8861.77 546
8862.66 593
8863.55 618
8864.43 599
8865.32 544
8866.21 532
8867.10 619
8867.99 550
8868.88 550
8869.77 582
8870.66 554
8871.55 601
8872.44 596
8873.32 593
8874.21 531
8875.10 556
8875.99 509
8876.88 502
8877.77 479
8878.66 477
8879.55 555
8880.44 539
8881.33 515
8882.22 556
8883.11 563
8884.00 540
8884.89 593
8885.78 555
8886.67 531
8887.56 476
8888.45 474
8889.34 537
8890.23 546
8891.12 510
8892.01 477
8892.90 484
8893.79 542
8894.68 532
8895.57 560
8896.46 487
8897.35 534
8898.24 456
8899.13 527
8900.02 475
8900.91 466
8901.80 524
8902.69 495
8903.58 475
8904.47 472
8905.36 468
8906.26 450
8907.15 476
8908.04 521
8908.93 488
8909.82 518
8910.71 491
8911.60 491
8912.49 418
8913.38 425
8914.28 513
8915.17 535
8916.06 499
8916.95 464
8917.84 514
8918.73 431
8919.62 456
8920.52 456
8921.41 438
8922.30 486
8923.19 508
8924.08 448
8924.97 470
8925.87 415
8926.76 474
8927.65 443
8928.54 504
8929.43 529
8930.33 475
8931.22 475
8932.11 472
8933.00 527
8933.89 510
8934.79 446
8935.68 424
8936.57 469
8937.46 447
8938.36 449
8939.25 429
8940.14 457
8941.03 412
8941.93 495
8942.82 431
8943.71 437
8944.60 427
8945.50 435
8946.39 462
8947.28 412
8948.18 446
8949.07 472
8949.96 469
8950.85 530
8951.75 418
8952.64 465
8953.53 448
8954.43 459
8955.32 461
8956.21 424
8957.11 443
8958.00 468
8958.89 401
8959.79 425
8960.68 459
8961.57 482
8962.47 494
8963.36 544
8964.26 491
8965.15 454
8966.04 458
8966.94 471
8967.83 468
8968.73 476
8969.62 483
8970.51 455
8971.41 447
8972.30 477
8973.20 454
8974.09 547
8974.98 498
8975.88 480
8976.77 458
8977.67 496
8978.56 447
8979.46 484
8980.35 506
8981.25 489
8982.14 475
8983.03 536
8983.93 526
8984.82 518
8985.72 438
8986.61 468
8987.51 496
8988.40 494
8989.30 517
8990.19 456
8991.09 467
8991.98 466
8992.88 440
8993.77 456
8994.67 464
8995.56 435
8996.46 468
8997.36 426
8998.25 488
8999.15 434
9000.04 468
9000.94 432
9001.83 491
9002.73 441
9003.62 467
9004.52 424
9005.42 457
9006.31 471
9007.21 453
9008.10 355
9009.00 409
9009.90 456
9010.79 476
9011.69 444
9012.58 415
9013.48 469
9014.38 429
9015.27 411
9016.17 414
9017.07 429
9017.96 433
9018.86 453
9019.76 389
9020.65 385
9021.55 420
9022.44 444
9023.34 445
9024.24 407
9025.14 399
9026.03 421
9026.93 411
9027.83 453
9028.72 423
9029.62 477
9030.52 483
9031.41 409
9032.31 423
9033.21 513
9034.11 448
9035.00 443
9035.90 399
9036.80 395
9037.69 399
9038.59 398
9039.49 460
9040.39 444
9041.28 429
9042.18 543
9043.08 471
9043.98 445
9044.88 499
9045.77 467
9046.67 436
9047.57 453
9048.47 437
9049.36 448
9050.26 452
9051.16 451
9052.06 455
9052.96 443
9053.86 520
9054.75 474
9055.65 459
9056.55 494
9057.45 406
9058.35 413
9059.25 509
9060.14 408
9061.04 465
9061.94 468
9062.84 453
9063.74 443
9064.64 465
9065.54 460
9066.44 456
9067.33 458
9068.23 452
9069.13 432
9070.03 457
9070.93 451
9071.83 426
9072.73 501
9073.63 485
9074.53 471
9075.43 483
9076.33 427
9077.22 460
9078.12 432
9079.02 431
9079.92 430
9080.82 417
9081.72 405
9082.62 455
9083.52 458
9084.42 443
9085.32 454
9086.22 476
9087.12 512
9088.02 468
9088.92 483
9089.82 431
9090.72 496
9091.62 465
9092.52 449
9093.42 438
9094.32 416
9095.22 476
9096.12 447
9097.02 416
9097.92 452
9098.82 457
9099.72 512
9100.62 410
9101.52 454
9102.43 461
9103.33 394
9104.23 447
9105.13 454
9106.03 440
9106.93 440
9107.83 470
9108.73 417
9109.63 425
9110.53 481
9111.43 440
9112.33 447
9113.24 412
9114.14 392
9115.04 425
9115.94 437
9116.84 424
9117.74 461
9118.64 468
9119.55 478
9120.45 465
9121.35 442
9122.25 489
9123.15 476
9124.05 424
9124.96 462
9125.86 393
9126.76 435
9127.66 406
9128.56 387
9129.46 420
9130.37 426
9131.27 426
9132.17 440
9133.07 444
9133.97 437
9134.88 395
9135.78 400
9136.68 391
9137.58 416
9138.49 396
9139.39 422
9140.29 410
9141.19 423
9142.10 402
9143.00 397
9143.90 415
9144.80 423
9145.71 454
9146.61 483
9147.51 453
9148.42 424
9149.32 421
9150.22 470
9151.12 480
9152.03 402
9152.93 427
9153.83 448
9154.74 483
9155.64 462
9156.54 460
9157.45 461
9158.35 446
9159.25 465
9160.16 473
9161.06 429
9161.96 426
9162.87 456
9163.77 433
9164.68 458
9165.58 432
9166.48 472
9167.39 445
9168.29 462
9169.19 433
9170.10 426
9171.00 390
9171.91 387
9172.81 454
9173.72 399
9174.62 429
9175.52 465
9176.43 433
9177.33 480
9178.24 487
9179.14 474
9180.05 440
9180.95 396
9181.85 406
9182.76 446
9183.66 434
9184.57 463
9185.47 430
9186.38 504
9187.28 484
9188.19 496
9189.09 440
9190.00 423
9190.90 418
9191.81 409
9192.71 424
9193.62 389
9194.52 409
9195.43 511
9196.33 526
9197.24 476
9198.14 509
9199.05 497
9199.96 467
9200.86 483
9201.77 470
9202.67 481
9203.58 474
9204.48 470
9205.39 463
9206.29 407
9207.20 458
9208.11 449
9209.01 440
9209.92 446
9210.82 439
9211.73 482
9212.64 422
9213.54 419
9214.45 401
9215.35 412
9216.26 465
9217.17 413
9218.07 410
9218.98 436
9219.89 355
9220.79 394
9221.70 450
9222.61 467
9223.51 471
9224.42 413
9225.33 376
9226.23 466
9227.14 490
9228.05 411
9228.95 417
9229.86 397
9230.77 466
9231.67 421
9232.58 406
9233.49 408
9234.40 376
9235.30 382
9236.21 419
9237.12 474
9238.02 408
9238.93 432
9239.84 449
9240.75 442
9241.65 405
9242.56 442
9243.47 455
9244.38 382
9245.28 374
9246.19 409
9247.10 407
9248.01 370
9248.92 398
9249.82 406
9250.73 460
9251.64 434
9252.55 404
9253.46 397
9254.36 379
9255.27 409
9256.18 389
9257.09 389
9258.00 394
9258.90 430
9259.81 439
9260.72 435
9261.63 408
9262.54 432
9263.45 428
9264.36 454
9265.26 392
9266.17 425
9267.08 436
9267.99 429
9268.90 424
9269.81 425
9270.72 406
9271.63 397
9272.54 409
9273.44 383
9274.35 369
9275.26 361
9276.17 381
9277.08 353
9277.99 448
9278.90 423
9279.81 417
9280.72 413
9281.63 403
9282.54 370
9283.45 443
9284.36 449
9285.27 440
9286.18 416
9287.09 414
9288.00 438
9288.91 400
9289.82 432
9290.73 392
9291.64 392
9292.55 421
9293.46 430
9294.37 377
9295.28 381
9296.19 400
9297.10 420
9298.01 393
9298.92 416
9299.83 447
9300.74 425
9301.65 441
9302.56 438
9303.47 420
9304.38 385
9305.29 440
9306.20 395
9307.11 417
9308.02 449
9308.93 464
9309.84 483
9310.75 460
9311.67 441
9312.58 383
9313.49 448
9314.40 475
9315.31 440
9316.22 454
9317.13 417
9318.04 447
9318.95 453
9319.87 504
9320.78 500
9321.69 420
9322.60 436
9323.51 449
9324.42 465
9325.34 457
9326.25 372
9327.16 443
9328.07 432
9328.98 410
9329.89 415
9330.81 418
9331.72 456
9332.63 426
9333.54 411
9334.45 456
9335.37 411
9336.28 433
9337.19 423
9338.10 466
9339.01 438
9339.93 471
9340.84 413
9341.75 417
9342.66 459
9343.58 443
9344.49 445
9345.40 436
9346.31 457
9347.23 418
9348.14 486
9349.05 472
9349.97 436
9350.88 406
9351.79 381
9352.70 413
9353.62 440
9354.53 395
9355.44 406
9356.36 436
9357.27 385
9358.18 433
9359.10 422
9360.01 444
9360.92 441
9361.84 428
9362.75 392
9363.66 411
9364.58 396
9365.49 451
9366.40 420
9367.32 367
9368.23 470
9369.15 436
9370.06 379
9370.97 382
9371.89 381
9372.80 401
9373.71 396
9374.63 421
9375.54 431
9376.46 444
9377.37 410
9378.29 455
9379.20 459
9380.11 402
9381.03 446
9381.94 401
9382.86 445
9383.77 443
9384.69 424
9385.60 404
9386.51 395
9387.43 400
9388.34 389
9389.26 426
9390.17 406
9391.09 391
9392.00 412
9392.92 445
9393.83 467
9394.75 486
9395.66 508
9396.58 500
9397.49 456
9398.41 548
9399.32 437
9400.24 541
9401.15 570
9402.07 528
9402.99 481
9403.90 438
9404.82 450
9405.73 422
9406.65 486
9407.56 453
9408.48 468
9409.39 457
9410.31 481
9411.23 471
9412.14 456
9413.06 450
9413.97 459
9414.89 442
9415.81 497
9416.72 441
9417.64 473
9418.55 477
9419.47 452
9420.39 453
9421.30 476
9422.22 454
9423.14 514
9424.05 505
9424.97 470
9425.89 435
9426.80 450
9427.72 461
9428.64 478
9429.55 445
9430.47 481
9431.39 519
9432.30 493
9433.22 478
9434.14 466
9435.05 502
9435.97 537
9436.89 457
9437.80 483
9438.72 467
9439.64 595
9440.56 521
9441.47 499
9442.39 503
9443.31 530
9444.23 486
9445.14 537
9446.06 501
9446.98 539
9447.90 510
9448.81 555
9449.73 513
9450.65 526
9451.57 592
9452.48 588
9453.40 668
9454.32 651
9455.24 640
9456.16 710
9457.07 742
9457.99 780
9458.91 685
9459.83 656
9460.75 613
9461.66 619
9462.58 608
9463.50 568
9464.42 588
9465.34 583
9466.26 525
9467.18 515
9468.09 493
9469.01 501
9469.93 534
9470.85 549
9471.77 570
9472.69 516
9473.61 521
9474.53 512
9475.44 512
9476.36 547
9477.28 603
9478.20 569
9479.12 563
9480.04 609
9480.96 545
9481.88 621
9482.80 672
9483.72 606
9484.64 613
9485.56 580
9486.47 534
9487.39 582
9488.31 579
9489.23 568
9490.15 547
9491.07 539
9491.99 529
9492.91 543
9493.83 522
9494.75 532
9495.67 513
9496.59 530
9497.51 522
9498.43 602
9499.35 574
9500.27 555
9501.19 522
9502.11 515
9503.03 566
9503.95 624
9504.87 652
9505.79 595
9506.71 593
9507.64 601
9508.56 570
9509.48 610
9510.40 570
9511.32 604
9512.24 616
9513.16 686
9514.08 560
9515.00 609
9515.92 606
9516.84 612
9517.76 657
9518.68 674
9519.61 654
9520.53 643
9521.45 618
9522.37 628
9523.29 615
9524.21 632
9525.13 676
9526.05 671
9526.98 662
9527.90 605
9528.82 635
9529.74 652
9530.66 694
9531.58 708
9532.51 723
9533.43 814
9534.35 859
9535.27 890
9536.19 923
9537.11 890
9538.04 874
9538.96 786
9539.88 798
9540.80 767
9541.73 729
9542.65 668
9543.57 695
9544.49 672
9545.41 699
9546.34 720
9547.26 660
9548.18 674
9549.10 702
9550.03 731
9550.95 741
9551.87 742
9552.79 680
9553.72 717
9554.64 718
9555.56 693
9556.49 765
9557.41 696
9558.33 718
9559.25 725
9560.18 721
9561.10 731
9562.02 803
9562.95 829
9563.87 741
9564.79 733
9565.72 769
9566.64 801
9567.56 799
9568.49 734
9569.41 751
9570.33 761
9571.26 712
9572.18 705
9573.11 775
9574.03 777
9574.95 757
9575.88 755
9576.80 742
9577.72 744
9578.65 774
9579.57 694
9580.50 777
9581.42 745
9582.34 716
9583.27 775
9584.19 723
9585.12 716
9586.04 793
9586.97 729
9587.89 755
9588.81 796
9589.74 813
9590.66 842
9591.59 889
9592.51 830
9593.44 840
9594.36 851
9595.29 819
9596.21 777
9597.14 813
9598.06 871
9598.99 843
9599.91 846
9600.84 876
9601.76 974
9602.69 950
9603.61 909
9604.54 873
9605.46 957
9606.39 984
9607.31 947
9608.24 941
9609.16 996
9610.09 1026
9611.01 1001
9611.94 1012
9612.87 1011
9613.79 1020
9614.72 940
9615.64 986
9616.57 1045
9617.49 1074
9618.42 1039
9619.35 1038
9620.27 1050
9621.20 1078
9622.12 1129
9623.05 1092
9623.98 1029
9624.90 1089
9625.83 1088
9626.76 1139
9627.68 1115
9628.61 1108
9629.53 1108
9630.46 1104
9631.39 1164
9632.31 1172
9633.24 1258
9634.17 1196
9635.09 1210
9636.02 1271
9636.95 1347
9637.87 1225
9638.80 1279
9639.73 1256
9640.65 1315
9641.58 1355
9642.51 1327
9643.44 1408
9644.36 1315
9645.29 1338
9646.22 1411
9647.14 1435
9648.07 1414
9649.00 1444
9649.93 1436
9650.85 1503
9651.78 1521
9652.71 1536
9653.64 1561
9654.56 1488
9655.49 1504
9656.42 1589
9657.35 1719
9658.27 1728
9659.20 1686
9660.13 1783
9661.06 1638
9661.99 1717
9662.91 1599
9663.84 1556
9664.77 1607
9665.70 1631
9666.63 1761
9667.56 1752
9668.48 1807
9669.41 1901
9670.34 1878
9671.27 1865
9672.20 1861
9673.13 1872
9674.05 1940
9674.98 1968
9675.91 2073
9676.84 2110
9677.77 2007
9678.70 1994
9679.63 2072
9680.56 2090
9681.48 2042
9682.41 2160
9683.34 2088
9684.27 2199
9685.20 2206
9686.13 2254
9687.06 2230
9687.99 2165
9688.92 2246
9689.85 2295
9690.78 2271
9691.71 2356
9692.63 2224
9693.56 2254
9694.49 2282
9695.42 2429
9696.35 2504
9697.28 2689
9698.21 2990
9699.14 3367
9700.07 3530
9701.00 3775
9701.93 4009
9702.86 3976
9703.79 3961
9704.72 3649
9705.65 3268
9706.58 3083
9707.51 2863
9708.44 2791
9709.37 2602
9710.30 2543
9711.23 2513
9712.16 2596
9713.09 2620
9714.02 2614
9714.95 2760
9715.89 2970
9716.82 3053
9717.75 2898
9718.68 2964
9719.61 2920
9720.54 2680
9721.47 2697
9722.40 2494
9723.33 2312
9724.26 2224
9725.19 2068
9726.12 1958
9727.06 1910
9727.99 1869
9728.92 1890
9729.85 1910
9730.78 1854
9731.71 1970
9732.64 1955
9733.57 2101
9734.51 2026
9735.44 2053
9736.37 2040
9737.30 2079
9738.23 1979
9739.16 1942
9740.10 1873
9741.03 1815
9741.96 1789
9742.89 1664
9743.82 1528
9744.75 1584
9745.69 1482
9746.62 1467
9747.55 1503
9748.48 1486
9749.41 1446
9750.35 1365
9751.28 1353
9752.21 1307
9753.14 1338
9754.08 1437
9755.01 1423
9755.94 1412
9756.87 1338
9757.81 1314
9758.74 1263
9759.67 1286
9760.60 1329
9761.54 1318
9762.47 1362
9763.40 1388
9764.34 1275
9765.27 1218
9766.20 1282
9767.13 1342
9768.07 1350
9769.00 1275
9769.93 1324
9770.87 1278
9771.80 1282
9772.73 1334
9773.67 1354
9774.60 1329
9775.53 1347
9776.47 1376
9777.40 1319
9778.33 1423
9779.27 1421
9780.20 1430
9781.14 1452
9782.07 1518
9783.00 1661
9783.94 1540
9784.87 1438
9785.80 1443
9786.74 1464
9787.67 1430
9788.61 1375
9789.54 1298
9790.47 1306
9791.41 1209
9792.34 1262
9793.28 1230
9794.21 1135
9795.15 1116
9796.08 1175
9797.01 1232
9797.95 1178
9798.88 1216
9799.82 1188
9800.75 1139
9801.69 1164
9802.62 1210
9803.56 1241
9804.49 1247
9805.43 1117
9806.36 1106
9807.30 1120
9808.23 1025
9809.17 1021
9810.10 1036
9811.04 1051
9811.97 1062
9812.91 998
9813.84 991
9814.78 1030
9815.71 950
9816.65 975
9817.58 1040
9818.52 955
9819.46 932
9820.39 926
9821.33 971
9822.26 866
9823.20 945
9824.13 922
9825.07 930
9826.00 926
9826.94 979
9827.88 907
9828.81 902
9829.75 908
9830.68 903
9831.62 902
9832.56 893
9833.49 939
9834.43 883
9835.37 871
9836.30 856
9837.24 842
9838.17 843
9839.11 873
9840.05 829
9840.98 825
9841.92 899
9842.86 893
9843.79 872
9844.73 862
9845.67 799
9846.60 792
9847.54 859
9848.48 846
9849.42 824
9850.35 829
9851.29 865
9852.23 833
9853.16 781
9854.10 838
9855.04 856
9855.98 817
9856.91 868
9857.85 874
9858.79 807
9859.72 803
9860.66 828
9861.60 884
9862.54 845
9863.47 832
9864.41 788
9865.35 765
9866.29 822
9867.23 776
9868.16 822
9869.10 759
9870.04 723
9870.98 779
9871.92 794
9872.85 763
9873.79 809
9874.73 855
9875.67 847
9876.61 806
9877.54 817
9878.48 806
9879.42 717
9880.36 796
9881.30 803
9882.24 696
9883.18 672
9884.11 722
9885.05 692
9885.99 656
9886.93 730
9887.87 707
9888.81 706
9889.75 691
9890.69 673
9891.62 738
9892.56 741
9893.50 689
9894.44 726
9895.38 691
9896.32 665
9897.26 638
9898.20 724
9899.14 674
9900.08 684
9901.02 716
9901.96 646
9902.90 684
9903.83 645
9904.77 666
9905.71 681
9906.65 682
9907.59 629
9908.53 702
9909.47 696
9910.41 684
9911.35 695
9912.29 691
9913.23 740
9914.17 729
9915.11 735
9916.05 800
9916.99 679
9917.93 669
9918.87 687
9919.81 716
9920.75 627
9921.69 718
9922.64 728
9923.58 716
9924.52 746
9925.46 817
9926.40 844
9927.34 966
9928.28 1016
9929.22 1013
9930.16 1150
9931.10 1123
9932.04 1091
9932.98 1078
9933.92 1093
9934.87 916
9935.81 805
9936.75 784
9937.69 778
9938.63 671
9939.57 666
9940.51 694
9941.45 645
9942.39 678
9943.34 684
9944.28 712
9945.22 680
9946.16 636
9947.10 620
9948.04 645
9948.99 670
9949.93 664
9950.87 727
9951.81 674
9952.75 682
9953.69 687
9954.64 690
9955.58 719
9956.52 688
9957.46 679
9958.41 655
9959.35 621
9960.29 633
9961.23 633
9962.17 599
9963.12 584
9964.06 624
9965.00 597
9965.94 605
9966.89 580
9967.83 558
9968.77 594
9969.71 597
9970.66 601
9971.60 602
9972.54 630
9973.49 579
9974.43 594
9975.37 617
9976.31 609
9977.26 640
9978.20 613
9979.14 657
9980.09 637
9981.03 623
9981.97 583
9982.92 577
9983.86 596
9984.80 578
9985.75 589
9986.69 572
9987.63 555
9988.58 630
9989.52 582
9990.46 638
9991.41 615
9992.35 607
9993.30 565
9994.24 514
9995.18 604
9996.13 561
9997.07 588
9998.02 576
9998.96 564
9999.90 543
10000.85 536
10001.79 574
10002.74 580
10003.68 571
10004.62 543
10005.57 569
10006.51 577
10007.46 589
10008.40 581
10009.35 508
10010.29 533
10011.24 524
10012.18 530
10013.13 568
10014.07 583
10015.01 574
10015.96 528
10016.90 600
10017.85 583
10018.79 550
10019.74 580
10020.68 569
10021.63 617
10022.58 507
10023.52 496
10024.47 587
10025.41 576
10026.36 570
10027.30 505
10028.25 487
10029.19 527
10030.14 534
10031.08 482
10032.03 478
10032.98 437
10033.92 502
10034.87 531
10035.81 557
10036.76 519
10037.70 501
10038.65 491
10039.60 547
10040.54 515
10041.49 510
10042.43 515
10043.38 495
10044.33 537
10045.27 509
10046.22 526
10047.17 532
10048.11 514
10049.06 502
10050.00 488
10050.95 533
10051.90 521
10052.84 492
10053.79 506
10054.74 497
10055.68 506
10056.63 506
10057.58 517
10058.52 529
10059.47 529
10060.42 532
10061.37 554
10062.31 556
10063.26 539
10064.21 535
10065.15 499
10066.10 476
10067.05 529
10068.00 538
10068.94 455
10069.89 435
10070.84 501
10071.79 504
10072.73 451
10073.68 467
10074.63 481
10075.58 505
10076.52 501
10077.47 474
10078.42 477
10079.37 526
10080.32 510
10081.26 483
10082.21 431
10083.16 469
10084.11 456
10085.06 494
10086.00 454
10086.95 488
10087.90 450
10088.85 415
10089.80 470
10090.75 465
10091.69 538
10092.64 461
10093.59 521
10094.54 487
10095.49 480
10096.44 472
10097.39 423
10098.33 451
10099.28 475
10100.23 491
10101.18 476
10102.13 481
10103.08 503
10104.03 465
10104.98 428
10105.93 449
10106.87 496
10107.82 498
10108.77 506
10109.72 409
10110.67 435
10111.62 466
10112.57 451
10113.52 460
10114.47 455
10115.42 460
10116.37 523
10117.32 484
10118.27 479
10119.22 456
10120.17 474
10121.12 451
10122.07 397
10123.02 419
10123.97 467
10124.92 468
10125.87 487
10126.82 513
10127.77 481
10128.72 481
10129.67 512
10130.62 476
10131.57 436
10132.52 470
10133.47 455
10134.42 486
10135.37 508
10136.32 434
10137.27 433
10138.22 515
10139.17 508
10140.12 472
10141.07 466
10142.02 449
10142.98 490
10143.93 500
10144.88 489
10145.83 507
10146.78 510
10147.73 480
10148.68 459
10149.63 455
10150.58 477
10151.54 505
10152.49 424
10153.44 510
10154.39 538
10155.34 483
10156.29 525
10157.24 559
10158.20 547
10159.15 486
10160.10 493
10161.05 445
10162.00 490
10162.95 476
10163.91 450
10164.86 479
10165.81 486
10166.76 466
10167.71 443
10168.67 483
10169.62 480
10170.57 492
10171.52 497
10172.47 510
10173.43 510
10174.38 545
10175.33 500
10176.28 479
10177.24 500
10178.19 504
10179.14 513
10180.09 509
10181.05 499
10182.00 485
10182.95 478
10183.90 471
10184.86 518
10185.81 479
10186.76 501
10187.72 506
10188.67 499
10189.62 530
10190.58 503
10191.53 523
10192.48 570
10193.43 541
10194.39 558
10195.34 503
10196.29 493
10197.25 495
10198.20 514
10199.16 513
10200.11 515
10201.06 478
10202.02 505
10202.97 557
10203.92 564
10204.88 595
10205.83 596
10206.78 589
10207.74 640
10208.69 606
10209.65 600
10210.60 642
10211.55 566
10212.51 599
10213.46 565
10214.42 498
10215.37 544
10216.33 492
10217.28 474
10218.23 515
10219.19 561
10220.14 532
10221.10 577
10222.05 542
10223.01 488
10223.96 475
10224.92 496
10225.87 576
10226.83 532
10227.78 521
10228.74 529
10229.69 500
10230.65 471
10231.60 436
10232.56 449
10233.51 476
10234.47 592
10235.42 567
10236.38 514
10237.33 506
10238.29 540
10239.24 508
10240.20 563
10241.15 540
10242.11 500
10243.06 514
10244.02 533
10244.98 519
10245.93 507
10246.89 452
10247.84 468
10248.80 475
10249.75 497
10250.71 512
10251.67 471
10252.62 446
10253.58 457
10254.53 427
10255.49 450
10256.45 430
10257.40 446
10258.36 454
10259.32 425
10260.27 465
10261.23 421
10262.18 483
10263.14 499
10264.10 492
10265.05 413
10266.01 420
10266.97 442
10267.92 415
10268.88 469
10269.84 440
10270.79 415
10271.75 406
10272.71 437
10273.67 431
10274.62 479
10275.58 411
10276.54 438
10277.49 437
10278.45 441
10279.41 433
10280.37 430
10281.32 400
10282.28 417
10283.24 440
10284.19 413
10285.15 372
10286.11 404
10287.07 430
10288.03 403
10288.98 449
10289.94 422
10290.90 427
10291.86 437
10292.81 430
10293.77 454
10294.73 374
10295.69 425
10296.65 419
10297.60 416
10298.56 435
10299.52 390
10300.48 395
10301.44 456
10302.40 474
10303.35 477
10304.31 484
10305.27 439
10306.23 433
10307.19 471
10308.15 424
10309.10 426
10310.06 429
10311.02 446
10311.98 412
10312.94 418
10313.90 414
10314.86 411
10315.82 452
10316.78 466
10317.73 433
10318.69 391
10319.65 464
10320.61 499
10321.57 488
10322.53 407
10323.49 462
10324.45 479
10325.41 465
10326.37 398
10327.33 439
10328.29 467
10329.25 438
10330.21 434
10331.17 427
10332.13 438
10333.09 433
10334.04 402
10335.00 403
10335.96 439
10336.92 405
10337.88 437
10338.84 430
10339.80 381
10340.76 419
10341.72 420
10342.68 451
10343.65 438
10344.61 410
10345.57 402
10346.53 432
10347.49 396
10348.45 415
10349.41 441
10350.37 426
10351.33 430
10352.29 436
10353.25 426
10354.21 394
10355.17 427
10356.13 463
10357.09 447
10358.05 458
10359.02 452
10359.98 460
10360.94 477
10361.90 455
10362.86 427
10363.82 413
10364.78 466
10365.74 421
10366.70 496
10367.67 527
10368.63 434
10369.59 432
10370.55 451
10371.51 371
10372.47 422
10373.43 446
10374.40 425
10375.36 418
10376.32 397
10377.28 460
10378.24 406
10379.21 382
10380.17 438
10381.13 413
10382.09 417
10383.05 400
10384.02 398
10384.98 405
10385.94 394
10386.90 377
10387.86 337
10388.83 372
10389.79 415
10390.75 412
10391.71 417
10392.68 355
10393.64 356
10394.60 349
10395.56 382
10396.53 403
10397.49 418
10398.45 399
10399.42 362
10400.38 434
10401.34 395
10402.30 371
10403.27 372
10404.23 414
10405.19 366
10406.16 358
10407.12 360
10408.08 388
10409.05 380
10410.01 398
10410.97 378
10411.94 409
10412.90 388
10413.86 422
10414.83 397
10415.79 370
10416.75 350
10417.72 363
10418.68 377
10419.65 400
10420.61 403
10421.57 370
10422.54 387
10423.50 405
10424.46 405
10425.43 410
10426.39 397
10427.36 409
10428.32 348
10429.29 352
10430.25 327
10431.21 395
10432.18 406
10433.14 374
10434.11 357
10435.07 339
10436.04 369
10437.00 390
10437.97 373
10438.93 372
10439.90 357
10440.86 338
10441.82 342
10442.79 314
10443.75 369
10444.72 341
10445.68 376
10446.65 357
10447.61 377
10448.58 342
10449.54 401
10450.51 348
10451.48 351
10452.44 309
10453.41 371
10454.37 351
10455.34 315
10456.30 355
10457.27 299
10458.23 338
10459.20 355
10460.16 377
10461.13 349
10462.10 356
10463.06 362
10464.03 351
10464.99 368
10465.96 402
10466.93 372
10467.89 342
10468.86 377
10469.82 344
10470.79 340
10471.76 326
10472.72 345
10473.69 342
10474.65 371
10475.62 378
10476.59 324
10477.55 329
10478.52 371
10479.49 325
10480.45 351
10481.42 305
10482.39 342
10483.35 348
10484.32 339
10485.29 384
10486.25 321
10487.22 320
10488.19 306
10489.15 299
10490.12 306
10491.09 332
10492.06 325
10493.02 334
10493.99 347
10494.96 349
10495.92 292
10496.89 298
10497.86 357
10498.83 362
10499.79 341
10500.76 295
10501.73 357
10502.70 335
10503.66 328
10504.63 325
10505.60 328
10506.57 332
10507.54 304
10508.50 340
10509.47 351
10510.44 337
10511.41 300
10512.38 381
10513.34 354
10514.31 317
10515.28 349
10516.25 323
10517.22 366
10518.19 318
10519.15 324
10520.12 328
10521.09 354
10522.06 345
10523.03 356
10524.00 357
10524.96 302
10525.93 315
10526.90 302
10527.87 358
10528.84 335
10529.81 354
10530.78 331
10531.75 273
10532.72 309
10533.68 327
10534.65 295
10535.62 334
10536.59 385
10537.56 350
10538.53 350
10539.50 330
10540.47 333
10541.44 363
10542.41 362
10543.38 334
10544.35 352
10545.32 354
10546.29 334
10547.26 384
10548.23 400
10549.20 369
10550.17 361
10551.13 373
10552.10 325
10553.07 354
10554.04 343
10555.01 344
10555.98 370
10556.96 347
10557.93 371
10558.90 374
10559.87 352
10560.84 345
10561.81 357
10562.78 354
10563.75 374
10564.72 373
10565.69 364
10566.66 348
10567.63 340
10568.60 357
10569.57 352
10570.54 331
10571.51 379
10572.48 381
10573.45 398
10574.42 356
10575.40 302
10576.37 350
10577.34 342
10578.31 367
10579.28 420
10580.25 385
10581.22 368
10582.19 336
10583.17 350
10584.14 342
10585.11 413
10586.08 366
10587.05 323
10588.02 362
10588.99 349
10589.97 334
10590.94 370
10591.91 415
10592.88 345
10593.85 363
10594.82 344
10595.80 331
10596.77 370
10597.74 398
10598.71 405
10599.68 437
10600.66 390
10601.63 343
10602.60 335
10603.57 377
10604.55 382
10605.52 365
10606.49 351
10607.46 346
10608.44 324
10609.41 391
10610.38 387
10611.35 338
10612.33 326
10613.30 388
10614.27 332
10615.24 360
10616.22 431
10617.19 359
10618.16 365
10619.14 380
10620.11 374
10621.08 402
10622.05 415
10623.03 400
10624.00 394
10624.97 398
10625.95 389
10626.92 417
10627.89 395
10628.87 440
10629.84 435
10630.81 428
10631.79 464
10632.76 448
10633.74 369
10634.71 400
10635.68 405
10636.66 448
10637.63 528
10638.60 481
10639.58 495
10640.55 538
10641.53 634
10642.50 598
10643.47 595
10644.45 640
10645.42 579
10646.40 550
10647.37 484
10648.35 439
10649.32 503
10650.29 445
10651.27 376
10652.24 345
10653.22 394
10654.19 398
10655.17 385
10656.14 437
10657.12 381
10658.09 303
10659.07 334
10660.04 395
10661.02 366
10661.99 342
10662.97 378
10663.94 385
10664.92 343
10665.89 328
10666.87 334
10667.84 386
10668.82 351
10669.79 339
10670.77 373
10671.74 414
10672.72 383
10673.69 387
10674.67 397
10675.65 347
10676.62 326
10677.60 322
10678.57 344
10679.55 308
10680.52 322
10681.50 377
10682.48 348
10683.45 337
10684.43 358
10685.40 354
10686.38 364
10687.36 317
10688.33 315
10689.31 313
10690.28 379
10691.26 378
10692.24 309
10693.21 358
10694.19 386
10695.17 394
10696.14 341
10697.12 382
10698.10 317
10699.07 335
10700.05 358
10701.03 333
10702.00 328
10702.98 331
10703.96 322
10704.93 315
10705.91 355
10706.89 367
10707.86 391
10708.84 364
10709.82 365
10710.80 369
10711.77 382
10712.75 357
10713.73 335
10714.70 326
10715.68 360
10716.66 384
10717.64 364
10718.61 325
10719.59 384
10720.57 380
10721.55 365
10722.53 361
10723.50 346
10724.48 312
10725.46 367
10726.44 401
10727.41 354
10728.39 342
10729.37 390
10730.35 408
10731.33 367
10732.31 413
10733.28 361
10734.26 365
10735.24 328
10736.22 347
10737.20 346
10738.17 402
10739.15 373
10740.13 341
10741.11 388
10742.09 390
10743.07 307
10744.05 309
10745.03 331
10746.00 360
10746.98 354
10747.96 370
10748.94 358
10749.92 360
10750.90 327
10751.88 364
10752.86 359
10753.84 332
10754.82 364
10755.79 397
10756.77 386
10757.75 323
10758.73 347
10759.71 341
10760.69 340
10761.67 395
10762.65 399
10763.63 324
10764.61 355
10765.59 351
10766.57 352
10767.55 385
10768.53 350
10769.51 335
10770.49 400
10771.47 374
10772.45 304
10773.43 330
10774.41 363
10775.39 346
10776.37 344
10777.35 347
10778.33 388
10779.31 358
10780.29 349
10781.27 393
10782.25 351
10783.23 360
10784.21 380
10785.19 394
10786.17 380
10787.15 454
10788.13 425
10789.12 414
10790.10 422
10791.08 455
10792.06 417
10793.04 413
10794.02 364
10795.00 385
10795.98 380
10796.96 410
10797.94 410
10798.93 389
10799.91 404
10800.89 424
10801.87 404
10802.85 431
10803.83 425
10804.81 438
10805.80 451
10806.78 416
10807.76 414
10808.74 457
10809.72 401
10810.70 376
10811.69 392
10812.67 393
10813.65 440
10814.63 438
10815.61 403
10816.59 385
10817.58 435
10818.56 457
10819.54 470
10820.52 424
10821.51 399
10822.49 434
10823.47 419
10824.45 397
10825.43 412
10826.42 416
10827.40 390
10828.38 376
10829.37 443
10830.35 450
10831.33 478
10832.31 414
10833.30 411
10834.28 380
10835.26 456
10836.24 417
10837.23 444
10838.21 450
10839.19 437
10840.18 447
10841.16 459
10842.14 419
10843.13 441
10844.11 441
10845.09 423
10846.08 444
10847.06 428
10848.04 469
10849.03 445
10850.01 488
10850.99 469
10851.98 426
10852.96 432
10853.94 451
10854.93 504
10855.91 469
10856.90 433
10857.88 460
10858.86 442
10859.85 447
10860.83 492
10861.82 489
10862.80 441
10863.78 442
10864.77 483
10865.75 463
10866.74 489
10867.72 517
10868.71 472
10869.69 464
10870.67 463
10871.66 514
10872.64 503
10873.63 511
10874.61 531
10875.60 525
10876.58 553
10877.57 506
10878.55 532
10879.54 550
10880.52 539
10881.51 521
10882.49 625
10883.48 599
10884.46 527
10885.45 593
10886.43 582
10887.42 593
10888.40 576
10889.39 587
10890.37 620
10891.36 648
10892.34 641
10893.33 581
10894.32 630
10895.30 651
10896.29 707
10897.27 612
10898.26 608
10899.24 618
10900.23 600
10901.22 578
10902.20 662
10903.19 654
10904.17 608
10905.16 658
10906.15 679
10907.13 664
10908.12 670
10909.10 747
10910.09 741
10911.08 698
10912.06 731
10913.05 722
10914.04 732
10915.02 685
10916.01 714
10917.00 760
10917.98 746
10918.97 706
10919.96 771
10920.94 777
10921.93 701
10922.92 772
10923.90 818
10924.89 781
10925.88 864
10926.86 794
10927.85 797
10928.84 836
10929.82 805
10930.81 754
10931.80 818
10932.79 847
10933.77 834
10934.76 837
10935.75 821
10936.74 839
10937.72 812
10938.71 877
10939.70 891
10940.69 857
10941.67 919
10942.66 967
10943.65 932
10944.64 985
10945.63 956
10946.61 936
10947.60 908
10948.59 952
10949.58 980
10950.57 978
10951.55 1032
10952.54 1005
10953.53 1110
10954.52 1082
10955.51 1119
10956.49 1255
10957.48 1232
10958.47 1286
10959.46 1402
10960.45 1460
10961.44 1521
10962.43 1546
10963.41 1479
10964.40 1469
10965.39 1468
10966.38 1367
10967.37 1380
10968.36 1275
10969.35 1218
10970.34 1097
10971.33 1069
10972.31 1190
10973.30 1135
10974.29 1075
10975.28 1007
10976.27 1002
10977.26 947
10978.25 1095
10979.24 1001
10980.23 1014
10981.22 983
10982.21 1079
10983.20 1114
10984.19 1100
10985.18 1097
10986.17 1118
10987.16 1091
10988.15 1145
10989.14 1174
10990.13 1140
10991.12 1067
10992.11 1134
10993.10 1214
10994.09 1197
10995.08 1241
10996.07 1310
10997.06 1426
10998.05 1510
10999.04 1641
11000.03 1824
11001.02 2100
11002.01 2179
11003.00 2097
11003.99 2052
11004.98 2070
11005.97 1988
11006.96 1709
11007.95 1632
11008.94 1497
11009.93 1348
11010.92 1236
11011.91 1092
11012.91 1043
11013.90 1072
11014.89 1025
11015.88 917
11016.87 882
11017.86 859
11018.85 843
11019.84 892
11020.83 907
11021.83 828
11022.82 789
11023.81 827
11024.80 853
11025.79 796
11026.78 806
11027.77 754
11028.77 775
11029.76 779
11030.75 732
11031.74 767
11032.73 716
11033.72 683
11034.72 715
11035.71 717
11036.70 768
11037.69 773
11038.68 722
11039.68 729
11040.67 723
11041.66 790
11042.65 716
11043.65 726
11044.64 702
11045.63 665
11046.62 695
11047.62 709
11048.61 683
11049.60 688
11050.59 674
11051.59 628
11052.58 581
11053.57 643
11054.56 630
11055.56 654
11056.55 589
11057.54 632
11058.54 622
11059.53 614
11060.52 636
11061.51 633
11062.51 646
11063.50 642
11064.49 631
11065.49 669
11066.48 710
11067.47 607
11068.47 590
11069.46 631
11070.45 566
11071.45 608
11072.44 650
11073.44 626
11074.43 630
11075.42 627
11076.42 565
11077.41 628
11078.40 609
11079.40 630
11080.39 616
11081.39 645
11082.38 639
11083.37 618
11084.37 655
11085.36 644
11086.36 600
11087.35 590
11088.35 610
11089.34 633
11090.33 566
11091.33 589
11092.32 552
11093.32 599
11094.31 587
11095.31 574
11096.30 580
11097.30 592
11098.29 577
11099.29 600
11100.28 600
11101.28 596
11102.27 555
11103.27 486
11104.26 519
11105.26 515
11106.25 547
11107.25 532
11108.24 502
11109.24 486
11110.23 549
11111.23 514
11112.22 518
11113.22 527
11114.21 510
11115.21 490
11116.20 479
11117.20 519
11118.20 536
11119.19 468
11120.19 452
11121.18 493
11122.18 518
11123.17 500
11124.17 490
11125.17 472
11126.16 492
11127.16 469
11128.15 415
11129.15 492
11130.15 499
11131.14 484
11132.14 444
11133.14 460
11134.13 498
11135.13 492
11136.13 503
11137.12 459
11138.12 462
11139.11 446
11140.11 470
11141.11 449
11142.10 463
11143.10 441
11144.10 459
11145.10 489
11146.09 446
11147.09 447
11148.09 419
11149.08 417
11150.08 443
11151.08 425
11152.07 438
11153.07 442
11154.07 482
11155.07 411
11156.06 463
11157.06 425
11158.06 458
11159.06 445
11160.05 431
11161.05 446
11162.05 393
11163.05 386
11164.04 384
11165.04 454
11166.04 443
11167.04 430
11168.04 421
11169.03 401
11170.03 397
11171.03 400
11172.03 445
11173.03 452
11174.02 407
11175.02 445
11176.02 402
11177.02 430
11178.02 445
11179.02 448
11180.01 408
11181.01 444
11182.01 426
11183.01 406
11184.01 452
11185.01 452
11186.00 433
11187.00 471
11188.00 412
11189.00 371
11190.00 399
11191.00 463
11192.00 470
11193.00 433
11194.00 463
11195.00 449
11195.99 413
11196.99 449
11197.99 446
11198.99 388
11199.99 406
11200.99 434
11201.99 411
11202.99 442
11203.99 414
11204.99 453
11205.99 413
11206.99 409
11207.99 391
11208.99 358
11209.99 404
11210.99 404
11211.99 441
11212.99 403
11213.99 369
11214.99 375
11215.99 369
11216.99 374
11217.99 344
11218.99 408
11219.99 351
11220.99 373
11221.99 381
11222.99 375
11223.99 426
11224.99 409
11225.99 424
11226.99 392
11227.99 377
11228.99 374
11229.99 420
11230.99 420
11231.99 416
11232.99 343
11233.99 360
11235.00 381
11236.00 385
11237.00 378
11238.00 401
11239.00 428
11240.00 415
11241.00 390
11242.00 397
11243.00 337
11244.01 333
11245.01 348
11246.01 344
11247.01 420
11248.01 375
11249.01 374
11250.01 363
11251.02 354
11252.02 464
11253.02 448
11254.02 408
11255.02 378
11256.02 375
11257.03 361
11258.03 384
11259.03 414
11260.03 379
11261.03 359
11262.04 358
11263.04 350
11264.04 362
11265.04 363
11266.05 376
11267.05 387
11268.05 395
11269.05 421
11270.05 398
11271.06 408
11272.06 391
11273.06 382
11274.07 349
11275.07 463
11276.07 411
11277.07 425
11278.08 435
11279.08 388
11280.08 397
11281.08 343
11282.09 391
11283.09 421
11284.09 423
11285.10 405
11286.10 395
11287.10 403
11288.11 405
11289.11 421
11290.11 393
11291.12 373
11292.12 420
11293.12 417
11294.13 422
11295.13 397
11296.13 426
11297.14 386
11298.14 367
11299.15 443
11300.15 429
11301.15 423
11302.16 434
11303.16 402
11304.16 426
11305.17 424
11306.17 436
11307.18 493
11308.18 490
11309.19 415
11310.19 438
11311.19 474
11312.20 501
11313.20 560
11314.21 586
11315.21 685
11316.22 611
11317.22 589
11318.23 587
11319.23 555
11320.23 561
11321.24 559
11322.24 527
11323.25 491
11324.25 461
11325.26 489
11326.26 436
11327.27 376
11328.27 379
11329.28 415
11330.28 396
11331.29 361
11332.29 362
11333.30 387
11334.30 383
11335.31 413
11336.32 342
11337.32 413
11338.33 448
11339.33 419
11340.34 376
11341.34 328
11342.35 356
11343.35 315
11344.36 391
11345.37 396
11346.37 373
11347.38 375
11348.38 396
11349.39 410
11350.40 377
11351.40 368
11352.41 331
11353.41 388
11354.42 339
11355.43 365
11356.43 335
11357.44 352
11358.45 338
11359.45 358
11360.46 406
11361.46 348
11362.47 350
11363.48 313
11364.48 321
11365.49 382
11366.50 364
11367.51 406
11368.51 378
11369.52 348
11370.53 383
11371.53 362
11372.54 392
11373.55 348
11374.55 335
11375.56 331
11376.57 398
11377.58 328
11378.58 344
11379.59 336
11380.60 381
11381.60 378
11382.61 345
11383.62 377
11384.63 352
11385.63 364
11386.64 357
11387.65 357
11388.66 349
11389.67 384
11390.67 381
11391.68 322
11392.69 327
11393.70 406
11394.71 389
11395.71 338
11396.72 333
11397.73 295
11398.74 337
11399.75 399
11400.75 406
11401.76 362
11402.77 349
11403.78 339
11404.79 348
11405.80 356
11406.80 335
11407.81 339
11408.82 366
11409.83 355
11410.84 344
11411.85 319
11412.86 321
11413.87 373
11414.87 361
11415.88 368
11416.89 383
11417.90 417
11418.91 373
11419.92 342
11420.93 355
11421.94 359
11422.95 392
11423.96 363
11424.97 361
11425.98 336
11426.98 329
11427.99 375
11429.00 359
11430.01 363
11431.02 418
11432.03 359
11433.04 391
11434.05 357
11435.06 361
11436.07 338
11437.08 341
11438.09 368
11439.10 405
11440.11 372
11441.12 348
11442.13 371
11443.14 343
11444.15 343
11445.16 380
11446.17 398
11447.18 383
11448.19 340
11449.20 348
11450.21 344
11451.22 356
11452.23 350
11453.25 369
11454.26 396
11455.27 371
11456.28 349
11457.29 361
11458.30 359
11459.31 357
11460.32 388
11461.33 381
11462.34 360
11463.35 317
11464.36 353
11465.38 376
11466.39 308
11467.40 359
11468.41 380
11469.42 390
11470.43 360
11471.44 376
11472.46 370
11473.47 357
11474.48 384
11475.49 305
11476.50 369
11477.51 359
11478.52 320
11479.54 379
11480.55 385
11481.56 376
11482.57 370
11483.58 361
11484.60 358
11485.61 351
11486.62 368
11487.63 312
11488.64 349
11489.66 364
11490.67 350
11491.68 374
11492.69 359
11493.71 335
11494.72 326
11495.73 336
11496.74 349
11497.76 378
11498.77 380
11499.78 334
11500.79 340
11501.81 400
11502.82 363
11503.83 362
11504.84 368
11505.86 358
11506.87 400
11507.88 425
11508.90 334
11509.91 394
11510.92 350
11511.94 378
11512.95 367
11513.96 344
11514.98 373
11515.99 340
11517.00 345
11518.02 361
11519.03 331
11520.04 349
11521.06 318
11522.07 361
11523.08 343
11524.10 357
11525.11 359
11526.13 357
11527.14 403
11528.15 385
11529.17 381
11530.18 350
11531.20 365
11532.21 352
11533.22 347
11534.24 361
11535.25 364
11536.27 374
11537.28 363
11538.29 401
11539.31 364
11540.32 365
11541.34 332
11542.35 321
11543.37 343
11544.38 369
11545.40 379
11546.41 377
11547.43 389
11548.44 397
11549.46 392
11550.47 357
11551.49 380
11552.50 369
11553.52 381
11554.53 432
11555.55 359
11556.56 354
11557.58 332
11558.59 352
11559.61 389
11560.62 390
11561.64 391
11562.65 397
11563.67 459
11564.68 424
11565.70 406
11566.71 385
11567.73 410
11568.75 443
11569.76 396
11570.78 435
11571.79 453
11572.81 436
11573.83 450
11574.84 378
11575.86 374
11576.87 394
11577.89 438
11578.91 478
11579.92 421
11580.94 408
11581.95 392
11582.97 438
11583.99 423
11585.00 448
11586.02 451
11587.04 460
11588.05 477
11589.07 456
11590.09 485
11591.10 478
11592.12 517
11593.14 455
11594.15 483
11595.17 493
11596.19 535
11597.20 532
11598.22 595
11599.24 589
11600.25 616
11601.27 683
11602.29 741
11603.31 738
11604.32 834
11605.34 823
11606.36 812
11607.38 842
11608.39 807
11609.41 759
11610.43 772
11611.45 737
11612.46 645
11613.48 593
11614.50 601
11615.52 573
11616.53 555
11617.55 545
11618.57 493
11619.59 491
11620.61 486
11621.62 457
11622.64 448
11623.66 490
11624.68 425
11625.70 433
11626.71 412
11627.73 386
11628.75 401
11629.77 404
11630.79 407
11631.81 419
11632.82 432
11633.84 406
11634.86 378
11635.88 405
11636.90 435
11637.92 411
11638.94 404
11639.96 394
11640.97 420
11641.99 389
11643.01 395
11644.03 371
11645.05 380
11646.07 407
11647.09 343
11648.11 344
11649.13 389
11650.15 327
11651.17 369
11652.18 357
11653.20 388
11654.22 368
11655.24 364
11656.26 395
11657.28 408
11658.30 360
11659.32 377
11660.34 389
11661.36 367
11662.38 374
11663.40 372
11664.42 361
11665.44 422
11666.46 386
11667.48 368
11668.50 384
11669.52 346
11670.54 367
11671.56 316
11672.58 387
11673.60 392
11674.62 394
11675.64 418
11676.66 402
11677.68 381
11678.70 363
11679.72 368
11680.74 349
11681.77 390
11682.79 356
11683.81 369
11684.83 398
11685.85 395
11686.87 345
11687.89 447
11688.91 382
11689.93 414
11690.95 390
11691.97 376
11693.00 363
11694.02 402
11695.04 419
11696.06 401
11697.08 385
11698.10 424
11699.12 361
11700.14 365
11701.17 388
11702.19 415
11703.21 406
11704.23 390
11705.25 401
11706.27 459
11707.30 409
11708.32 396
11709.34 378
11710.36 342
11711.38 360
11712.41 355
11713.43 346
11714.45 386
11715.47 322
11716.49 350
11717.52 345
11718.54 368
11719.56 379
11720.58 384
11721.61 381
11722.63 365
11723.65 388
11724.67 392
11725.70 390
11726.72 395
11727.74 424
11728.76 416
11729.79 429
11730.81 408
11731.83 342
11732.86 316
11733.88 353
11734.90 383
11735.92 399
11736.95 383
11737.97 358
11738.99 351
11740.02 412
11741.04 406
11742.06 386
11743.09 344
11744.11 353
11745.13 420
11746.16 365
11747.18 334
11748.20 335
11749.23 382
11750.25 340
11751.27 338
11752.30 348
11753.32 361
11754.35 362
11755.37 356
11756.39 407
11757.42 376
11758.44 358
11759.47 361
11760.49 384
11761.51 369
11762.54 349
11763.56 456
11764.59 395
11765.61 379
11766.64 366
11767.66 379
11768.68 365
11769.71 404
11770.73 386
11771.76 378
11772.78 381
11773.81 387
11774.83 340
11775.86 381
11776.88 413
11777.91 385
11778.93 365
11779.96 391
11780.98 423
11782.01 354
11783.03 356
11784.06 391
11785.08 441
11786.11 375
11787.13 395
11788.16 405
11789.18 419
11790.21 404
11791.23 363
11792.26 391
11793.28 393
11794.31 410
11795.34 415
11796.36 398
11797.39 433
11798.41 436
11799.44 429
11800.46 409
11801.49 407
11802.52 391
11803.54 388
11804.57 440
11805.59 412
11806.62 414
11807.65 380
11808.67 423
11809.70 439
11810.73 440
11811.75 410
11812.78 425
11813.80 433
11814.83 478
11815.86 514
11816.88 467
11817.91 403
11818.94 392
11819.96 469
11820.99 437
11822.02 436
11823.04 403
11824.07 447
11825.10 486
11826.13 444
11827.15 444
11828.18 458
11829.21 472
11830.23 473
11831.26 438
11832.29 461
11833.32 449
11834.34 459
11835.37 415
11836.40 467
11837.42 467
11838.45 434
11839.48 459
11840.51 423
11841.54 448
11842.56 482
11843.59 437
11844.62 468
11845.65 512
11846.67 529
11847.70 445
11848.73 474
11849.76 500
11850.79 472
11851.81 446
11852.84 520
11853.87 567
11854.90 548
11855.93 531
11856.95 488
11857.98 502
11859.01 562
11860.04 541
11861.07 511
11862.10 549
11863.13 622
11864.15 584
11865.18 539
11866.21 549
11867.24 591
11868.27 572
11869.30 584
11870.33 622
11871.36 577
11872.38 558
11873.41 560
11874.44 561
11875.47 509
11876.50 569
11877.53 569
11878.56 584
11879.59 576
11880.62 621
11881.65 657
11882.68 599
11883.71 605
11884.74 613
11885.77 600
11886.80 685
11887.82 662
11888.85 598
11889.88 682
11890.91 669
11891.94 680
11892.97 752
11894.00 695
11895.03 681
11896.06 750
11897.09 760
11898.12 729
11899.15 811
11900.18 854
11901.21 906
11902.24 868
11903.27 943
11904.31 952
11905.34 986
11906.37 964
11907.40 954
11908.43 892
11909.46 829
11910.49 820
11911.52 844
11912.55 820
11913.58 774
11914.61 891
11915.64 863
11916.67 830
11917.70 834
11918.73 821
11919.77 818
11920.80 842
11921.83 824
11922.86 818
11923.89 846
11924.92 836
11925.95 885
11926.98 893
11928.02 1000
11929.05 981
11930.08 1047
11931.11 1130
11932.14 1211
11933.17 1260
11934.21 1294
11935.24 1409
11936.27 1364
11937.30 1439
11938.33 1332
11939.36 1257
11940.40 1093
11941.43 953
11942.46 893
11943.49 966
11944.52 882
11945.56 824
11946.59 810
11947.62 759
11948.65 762
11949.69 757
11950.72 715
11951.75 704
11952.78 733
11953.82 618
11954.85 645
11955.88 690
11956.91 654
11957.95 619
11958.98 689
11960.01 666
11961.04 715
11962.08 695
11963.11 672
11964.14 661
11965.18 621
11966.21 583
11967.24 553
11968.27 595
11969.31 597
11970.34 590
11971.37 625
11972.41 626
11973.44 587
11974.47 591
11975.51 642
11976.54 650
11977.58 603
11978.61 649
11979.64 595
11980.68 602
11981.71 633
11982.74 642
11983.78 626
11984.81 608
11985.85 635
11986.88 640
11987.91 645
11988.95 654
11989.98 644
11991.02 664
11992.05 683
11993.08 638
11994.12 613
11995.15 594
11996.19 617
11997.22 641
11998.26 653
11999.29 649
12000.32 619
12001.36 701
12002.39 635
12003.43 661
12004.46 727
12005.50 733
12006.53 679
12007.57 668
12008.60 713
12009.64 754
12010.67 693
12011.71 701
12012.74 709
12013.78 745
12014.81 676
12015.85 664
12016.88 725
12017.92 720
12018.95 705
12019.99 747
12021.02 741
12022.06 713
12023.10 681
12024.13 685
12025.17 719
12026.20 800
12027.24 724
12028.27 707
12029.31 755
12030.34 698
12031.38 695
12032.42 686
12033.45 729
12034.49 730
12035.52 738
12036.56 759
12037.60 793
12038.63 757
12039.67 745
12040.71 687
12041.74 676
12042.78 733
12043.81 763
12044.85 754
12045.89 747
12046.92 716
12047.96 712
12049.00 796
12050.03 799
12051.07 767
12052.11 811
12053.14 786
12054.18 853
12055.22 847
12056.25 767
12057.29 762
12058.33 806
12059.37 834
12060.40 812
12061.44 792
12062.48 824
12063.51 869
12064.55 848
12065.59 822
12066.63 862
12067.66 826
12068.70 883
12069.74 864
12070.78 903
12071.81 896
12072.85 895
12073.89 859
12074.93 871
12075.97 841
12077.00 879
12078.04 852
12079.08 873
12080.12 902
12081.15 875
12082.19 936
12083.23 872
12084.27 838
12085.31 881
12086.35 965
12087.38 978
12088.42 931
12089.46 939
12090.50 991
12091.54 1005
12092.58 997
12093.61 1068
12094.65 1023
12095.69 996
12096.73 1022
12097.77 1073
12098.81 1060
12099.85 1111
12100.89 1121
12101.92 1200
12102.96 1326
12104.00 1355
12105.04 1312
12106.08 1392
12107.12 1543
12108.16 1457
12109.20 1401
12110.24 1356
12111.28 1256
12112.32 1217
12113.36 1024
12114.39 964
12115.43 967
12116.47 923
12117.51 851
12118.55 770
12119.59 733
12120.63 736
12121.67 753
12122.71 686
12123.75 683
12124.79 675
12125.83 650
12126.87 670
12127.91 656
12128.95 642
12129.99 645
12131.03 653
12132.07 644
12133.11 620
12134.15 589
12135.19 623
12136.23 594
12137.27 583
12138.31 575
12139.35 581
12140.40 586
12141.44 564
12142.48 560
12143.52 642
12144.56 634
12145.60 624
12146.64 549
12147.68 556
12148.72 564
12149.76 546
12150.80 579
12151.84 536
12152.89 564
12153.93 512
12154.97 597
12156.01 551
12157.05 488
12158.09 544
12159.13 566
12160.17 537
12161.22 572
12162.26 587
12163.30 527
12164.34 574
12165.38 558
12166.42 533
12167.47 481
12168.51 522
12169.55 555
12170.59 546
12171.63 537
12172.67 535
12173.72 531
12174.76 517
12175.80 500
12176.84 514
12177.89 537
12178.93 566
12179.97 544
12181.01 532
12182.05 562
12183.10 554
12184.14 567
12185.18 516
12186.22 512
12187.27 560
12188.31 578
12189.35 560
12190.39 580
12191.44 602
12192.48 539
12193.52 479
12194.57 553
12195.61 545
12196.65 568
12197.69 507
12198.74 524
12199.78 533
12200.82 554
12201.87 515
12202.91 515
12203.95 548
12205.00 560
12206.04 505
12207.08 504
12208.13 505
12209.17 487
12210.21 516
12211.26 537
12212.30 547
12213.35 492
12214.39 502
12215.43 484
12216.48 555
12217.52 508
12218.56 493
12219.61 503
12220.65 517
12221.70 520
12222.74 551
12223.78 519
12224.83 478
12225.87 527
12226.92 519
12227.96 539
12229.01 497
12230.05 535
12231.10 509
12232.14 501
12233.18 495
12234.23 523
12235.27 460
12236.32 466
12237.36 460
12238.41 514
12239.45 468
12240.50 466
12241.54 468
12242.59 524
12243.63 500
12244.68 448
12245.72 414
12246.77 434
12247.81 478
12248.86 467
12249.90 474
12250.95 477
12251.99 417
12253.04 461
12254.08 439
12255.13 431
12256.18 411
12257.22 472
12258.27 414
12259.31 490
12260.36 510
12261.40 466
12262.45 436
12263.50 437
12264.54 443
12265.59 442
12266.63 452
12267.68 387
12268.73 405
12269.77 432
12270.82 419
12271.86 404
12272.91 403
12273.96 442
12275.00 431
12276.05 400
12277.10 456
12278.14 455
12279.19 459
12280.23 434
12281.28 448
12282.33 412
12283.37 424
12284.42 417
12285.47 427
12286.52 425
12287.56 424
12288.61 411
12289.66 363
12290.70 369
12291.75 423
12292.80 427
12293.84 434
12294.89 404
12295.94 402
12296.99 431
12298.03 390
12299.08 396
12300.13 359
12301.18 405
12302.22 394
12303.27 413
12304.32 415
12305.37 391
12306.41 423
12307.46 412
12308.51 372
12309.56 411
12310.60 374
12311.65 393
12312.70 423
12313.75 375
12314.80 374
12315.84 340
12316.89 389
12317.94 402
12318.99 383
12320.04 392
12321.09 389
12322.13 400
12323.18 383
12324.23 373
12325.28 407
12326.33 424
12327.38 414
12328.42 393
12329.47 368
12330.52 353
12331.57 387
12332.62 384
12333.67 411
12334.72 388
12335.77 407
12336.82 399
12337.86 388
12338.91 352
12339.96 371
12341.01 400
12342.06 407
12343.11 376
12344.16 391
12345.21 377
12346.26 358
12347.31 411
12348.36 354
12349.41 377
12350.46 409
12351.51 394
12352.56 371
12353.60 379
12354.65 429
12355.70 405
12356.75 375
12357.80 369
12358.85 389
12359.90 380
12360.95 417
12362.00 419
12363.05 415
12364.10 384
12365.15 363
12366.20 421
12367.25 443
12368.31 393
12369.36 382
12370.41 489
12371.46 414
12372.51 393
12373.56 412
12374.61 361
12375.66 392
12376.71 386
12377.76 393
12378.81 409
12379.86 420
12380.91 410
12381.96 405
12383.01 403
12384.07 423
12385.12 382
12386.17 404
12387.22 414
12388.27 429
12389.32 384
12390.37 346
12391.42 416
12392.47 403
12393.53 415
12394.58 364
12395.63 386
12396.68 364
12397.73 361
12398.78 360
12399.84 430
12400.89 404
12401.94 440
12402.99 417
12404.04 412
12405.09 432
12406.15 430
12407.20 441
12408.25 403
12409.30 437
12410.35 434
12411.41 423
12412.46 414
12413.51 395
12414.56 460
12415.62 462
12416.67 438
12417.72 471
12418.77 394
12419.83 443
12420.88 401
12421.93 422
12422.98 414
12424.04 420
12425.09 461
12426.14 463
12427.19 423
12428.25 425
12429.30 481
12430.35 412
12431.41 423
12432.46 415
12433.51 470
12434.57 484
12435.62 461
12436.67 419
12437.72 418
12438.78 467
12439.83 454
12440.88 447
12441.94 455
12442.99 444
12444.05 425
12445.10 407
12446.15 460
12447.21 469
12448.26 458
12449.31 441
12450.37 480
12451.42 517
12452.48 467
12453.53 469
12454.58 497
12455.64 491
12456.69 519
12457.75 472
12458.80 487
12459.85 492
12460.91 499
12461.96 440
12463.02 474
12464.07 479
12465.13 526
12466.18 493
12467.23 492
12468.29 518
12469.34 503
12470.40 546
12471.45 621
12472.51 632
12473.56 663
12474.62 722
12475.67 817
12476.73 919
12477.78 971
12478.84 982
12479.89 984
12480.95 987
12482.00 942
12483.06 958
12484.11 953
12485.17 932
12486.22 861
12487.28 825
12488.33 718
12489.39 726
12490.45 671
12491.50 626
12492.56 604
12493.61 541
12494.67 577
12495.72 539
12496.78 514
12497.84 526
12498.89 482
12499.95 514
12501.00 496
12502.06 477
12503.11 516
12504.17 457
12505.23 498
12506.28 438
12507.34 422
12508.40 441
12509.45 458
12510.51 518
12511.56 444
12512.62 485
12513.68 454
12514.73 449
12515.79 440
12516.85 440
12517.90 509
12518.96 495
12520.02 483
12521.07 433
12522.13 409
12523.19 423
12524.24 481
12525.30 457
12526.36 465
12527.42 436
12528.47 421
12529.53 438
12530.59 435
12531.64 466
12532.70 460
12533.76 487
12534.82 457
12535.87 477
12536.93 525
12537.99 496
12539.05 476
12540.10 472
12541.16 476
12542.22 527
12543.28 471
12544.34 472
12545.39 446
12546.45 491
12547.51 533
12548.57 498
12549.62 531
12550.68 519
12551.74 535
12552.80 587
12553.86 572
12554.92 542
12555.97 574
12557.03 613
12558.09 621
12559.15 650
12560.21 604
12561.27 605
12562.32 658
12563.38 649
12564.44 594
12565.50 524
12566.56 544
12567.62 606
12568.68 486
12569.74 532
12570.79 605
12571.85 488
12572.91 512
12573.97 513
12575.03 468
12576.09 456
12577.15 499
12578.21 490
12579.27 432
12580.33 483
12581.39 496
12582.45 453
12583.50 496
12584.56 465
12585.62 417
12586.68 453
12587.74 443
12588.80 426
12589.86 440
12590.92 462
12591.98 468
12593.04 440
12594.10 444
12595.16 444
12596.22 477
12597.28 449
12598.34 427
12599.40 474
12600.46 459
12601.52 430
12602.58 461
12603.64 472
12604.70 464
12605.76 416
12606.82 439
12607.88 442
12608.94 379
12610.01 399
12611.07 440
12612.13 426
12613.19 414
12614.25 444
12615.31 465
12616.37 431
12617.43 435
12618.49 443
12619.55 405
12620.61 435
12621.67 422
12622.74 442
12623.80 412
12624.86 458
12625.92 434
12626.98 404
12628.04 415
12629.10 410
12630.16 410
12631.23 429
12632.29 453
12633.35 416
12634.41 445
12635.47 420
12636.53 390
12637.60 364
12638.66 389
12639.72 443
12640.78 420
12641.84 405
12642.90 411
12643.97 397
12645.03 432
12646.09 407
12647.15 418
12648.22 409
12649.28 411
12650.34 393
12651.40 393
12652.46 374
12653.53 392
12654.59 453
12655.65 457
12656.71 425
12657.78 409
12658.84 424
12659.90 448
12660.96 390
12662.03 400
12663.09 397
12664.15 428
12665.22 355
12666.28 418
12667.34 371
12668.41 359
12669.47 371
12670.53 364
12671.59 356
12672.66 398
12673.72 430
12674.78 412
12675.85 370
12676.91 380
12677.97 375
12679.04 363
12680.10 368
12681.16 388
12682.23 426
12683.29 393
12684.36 404
12685.42 356
12686.48 390
12687.55 363
12688.61 394
12689.67 408
12690.74 399
12691.80 412
12692.87 423
12693.93 444
12695.00 403
12696.06 356
12697.12 349
12698.19 413
12699.25 422
12700.32 445
12701.38 443
12702.45 471
12703.51 474
12704.57 488
12705.64 488
12706.70 444
12707.77 433
12708.83 484
12709.90 418
12710.96 403
12712.03 416
12713.09 406
12714.16 373
12715.22 439
12716.29 399
12717.35 386
12718.42 388
12719.48 409
12720.55 441
12721.61 448
12722.68 408
12723.74 407
12724.81 428
12725.87 386
12726.94 454
12728.01 411
12729.07 402
12730.14 396
12731.20 389
12732.27 424
12733.33 417
12734.40 375
12735.47 354
12736.53 383
12737.60 395
12738.66 389
12739.73 419
12740.80 407
12741.86 416
12742.93 428
12743.99 421
12745.06 389
12746.13 393
12747.19 444
12748.26 409
12749.33 371
12750.39 389
12751.46 413
12752.53 405
12753.59 355
12754.66 404
12755.73 394
12756.79 378
12757.86 381
12758.93 388
12759.99 389
12761.06 353
12762.13 338
12763.19 379
12764.26 389
12765.33 383
12766.39 356
12767.46 343
12768.53 364
12769.60 357
12770.66 325
12771.73 361
12772.80 384
12773.87 374
12774.93 338
12776.00 356
12777.07 336
12778.14 364
12779.20 345
12780.27 333
12781.34 361
12782.41 330
12783.47 357
12784.54 345
12785.61 336
12786.68 326
12787.75 337
12788.81 347
12789.88 341
12790.95 336
12792.02 328
12793.09 339
12794.16 341
12795.22 311
12796.29 332
12797.36 322
12798.43 373
12799.50 390
12800.57 358
12801.64 315
12802.70 309
12803.77 325
12804.84 341
12805.91 354
12806.98 371
12808.05 332
12809.12 349
12810.19 341
12811.25 318
12812.32 329
12813.39 367
12814.46 355
12815.53 336
12816.60 329
12817.67 353
12818.74 422
12819.81 386
12820.88 383
12821.95 373
12823.02 381
12824.09 374
12825.16 349
12826.23 332
12827.30 321
12828.36 350
12829.43 395
12830.50 373
12831.57 338
12832.64 322
12833.71 347
12834.78 378
12835.85 372
12836.92 294
12837.99 318
12839.06 314
12840.13 323
12841.21 332
12842.28 318
12843.35 359
12844.42 360
12845.49 344
12846.56 323
12847.63 313
12848.70 307
12849.77 294
12850.84 345
12851.91 308
12852.98 325
12854.05 330
12855.12 350
12856.19 337
12857.26 356
12858.34 337
12859.41 332
12860.48 328
12861.55 288
12862.62 316
12863.69 347
12864.76 360
12865.83 301
12866.91 328
12867.98 338
12869.05 335
12870.12 332
12871.19 291
12872.26 370
12873.33 356
12874.41 318
12875.48 323
12876.55 310
12877.62 300
12878.69 342
12879.76 313
12880.84 338
12881.91 270
12882.98 328
12884.05 339
12885.12 302
12886.20 323
12887.27 336
12888.34 320
12889.41 340
12890.49 312
12891.56 335
12892.63 353
12893.70 316
12894.78 309
12895.85 353
12896.92 299
12897.99 372
12899.07 325
12900.14 317
12901.21 360
12902.28 301
12903.36 327
12904.43 320
12905.50 345
12906.58 338
12907.65 354
12908.72 332
12909.80 315
12910.87 319
12911.94 321
12913.02 320
12914.09 285
12915.16 332
12916.24 359
12917.31 336
12918.38 343
12919.46 298
12920.53 335
12921.60 322
12922.68 341
12923.75 324
12924.82 307
12925.90 310
12926.97 325
12928.05 356
12929.12 330
12930.19 298
12931.27 286
12932.34 314
12933.42 292
12934.49 299
12935.56 294
12936.64 277
12937.71 309
12938.79 289
12939.86 267
12940.94 326
12942.01 333
12943.08 310
12944.16 314
12945.23 303
12946.31 273
12947.38 308
12948.46 313
12949.53 328
12950.61 357
12951.68 298
12952.76 319
12953.83 300
12954.91 317
12955.98 332
12957.06 299
12958.13 303
12959.21 312
12960.28 301
12961.36 324
12962.43 289
12963.51 317
12964.58 352
12965.66 337
12966.74 327
12967.81 283
12968.89 319
12969.96 302
12971.04 324
12972.11 347
12973.19 318
12974.27 294
12975.34 334
12976.42 324
12977.49 339
12978.57 318
12979.65 322
12980.72 284
12981.80 304
12982.87 359
12983.95 316
12985.03 364
12986.10 345
12987.18 352
12988.26 326
12989.33 329
12990.41 331
12991.48 331
12992.56 333
12993.64 330
12994.71 345
12995.79 316
12996.87 313
12997.94 320
12999.02 365
13000.10 365
13001.18 354
13002.25 325
13003.33 335
13004.41 355
13005.48 364
13006.56 367
13007.64 339
13008.72 330
13009.79 325
13010.87 346
13011.95 315
13013.02 298
13014.10 337
13015.18 310
13016.26 319
13017.33 375
13018.41 370
13019.49 332
13020.57 375
13021.65 347
13022.72 308
13023.80 325
13024.88 338
13025.96 379
13027.04 356
13028.11 332
13029.19 359
13030.27 350
13031.35 289
13032.43 343
13033.50 334
13034.58 346
13035.66 319
13036.74 319
13037.82 348
13038.90 333
13039.98 343
13041.05 354
13042.13 347
13043.21 303
13044.29 320
13045.37 364
13046.45 354
13047.53 314
13048.61 330
13049.68 325
13050.76 351
13051.84 320
13052.92 358
13054.00 343
13055.08 334
13056.16 372
13057.24 334
13058.32 341
13059.40 357
13060.48 385
13061.56 380
13062.64 381
13063.71 349
13064.79 342
13065.87 374
13066.95 337
13068.03 365
13069.11 379
13070.19 382
13071.27 341
13072.35 355
13073.43 386
13074.51 356
13075.59 330
13076.67 345
13077.75 380
13078.83 377
13079.91 400
13080.99 329
13082.07 333
13083.15 306
13084.23 344
13085.31 348
13086.40 382
13087.48 347
13088.56 337
13089.64 340
13090.72 317
13091.80 351
13092.88 334
13093.96 375
13095.04 341
13096.12 352
13097.20 340
13098.28 382
13099.36 366
13100.45 332
13101.53 330
13102.61 385
13103.69 382
13104.77 332
13105.85 377
13106.93 328
13108.01 376
13109.10 342
13110.18 329
13111.26 346
13112.34 317
13113.42 369
13114.50 338
13115.58 336
13116.67 365
13117.75 301
13118.83 365
13119.91 354
13120.99 369
13122.08 391
13123.16 345
13124.24 348
13125.32 336
13126.40 330
13127.49 344
13128.57 385
13129.65 362
13130.73 381
13131.82 400
13132.90 322
13133.98 370
13135.06 324
13136.15 344
13137.23 366
13138.31 384
13139.39 373
13140.48 347
13141.56 322
13142.64 352
13143.72 376
13144.81 376
13145.89 360
13146.97 313
13148.06 315
13149.14 365
13150.22 362
13151.31 362
13152.39 348
13153.47 343
13154.56 383
13155.64 374
13156.72 354
13157.81 367
13158.89 397
13159.97 341
13161.06 363
13162.14 376
13163.22 440
13164.31 389
13165.39 399
13166.47 360
13167.56 390
13168.64 420
13169.73 420
13170.81 353
13171.89 370
13172.98 394
13174.06 427
13175.15 338
13176.23 320
13177.31 388
13178.40 356
13179.48 402
13180.57 388
13181.65 405
13182.74 359
13183.82 390
13184.91 415
13185.99 369
13187.07 364
13188.16 373
13189.24 405
13190.33 416
13191.41 434
13192.50 403
13193.58 408
13194.67 416
13195.75 392
13196.84 425
13197.92 427
13199.01 393
13200.09 397
13201.18 378
13202.26 401
13203.35 403
13204.44 442
13205.52 379
13206.61 397
13207.69 371
13208.78 408
13209.86 440
13210.95 398
13212.03 381
13213.12 403
13214.21 379
13215.29 357
13216.38 367
13217.46 391
13218.55 381
13219.63 383
13220.72 403
13221.81 432
13222.89 399
13223.98 394
13225.07 381
13226.15 403
13227.24 456
13228.32 494
13229.41 441
13230.50 440
13231.58 460
13232.67 436
13233.76 366
13234.84 424
13235.93 436
13237.02 407
13238.10 380
13239.19 420
13240.28 434
13241.36 433
13242.45 397
13243.54 425
13244.62 501
13245.71 452
13246.80 417
13247.89 467
13248.97 474
13250.06 404
13251.15 431
13252.23 396
13253.32 423
13254.41 474
13255.50 421
13256.58 458
13257.67 418
13258.76 440
13259.85 468
13260.94 474
13262.02 464
13263.11 468
13264.20 500
13265.29 440
13266.37 484
13267.46 455
13268.55 465
13269.64 452
13270.73 466
13271.81 498
13272.90 518
13273.99 464
13275.08 517
13276.17 516
13277.26 545
13278.34 557
13279.43 528
13280.52 516
13281.61 512
13282.70 525
13283.79 472
13284.88 508
13285.96 514
13287.05 514
13288.14 541
13289.23 524
13290.32 544
13291.41 537
13292.50 520
13293.59 542
13294.68 569
13295.76 582
13296.85 568
13297.94 567
13299.03 577
13300.12 525
13301.21 546
13302.30 616
13303.39 643
13304.48 597
13305.57 627
13306.66 605
13307.75 625
13308.84 665
13309.93 657
13311.02 652
13312.11 626
13313.20 661
13314.29 674
13315.38 710
13316.47 671
13317.56 628
13318.65 600
13319.74 596
13320.83 617
13321.92 631
13323.01 665
13324.10 657
13325.19 645
13326.28 638
13327.37 631
13328.46 675
13329.55 660
13330.64 640
13331.73 679
13332.82 729
13333.91 655
13335.00 599
13336.09 619
13337.18 622
13338.27 656
13339.37 648
13340.46 646
13341.55 650
13342.64 652
13343.73 645
13344.82 592
13345.91 695
13347.00 658
13348.09 673
13349.19 639
13350.28 651
13351.37 679
13352.46 681
13353.55 657
13354.64 698
13355.73 662
13356.83 683
13357.92 711
13359.01 768
13360.10 792
13361.19 747
13362.28 813
13363.38 753
13364.47 752
13365.56 757
13366.65 763
13367.74 873
13368.84 860
13369.93 899
13371.02 845
13372.11 887
13373.21 871
13374.30 823
13375.39 770
13376.48 768
13377.58 799
13378.67 815
13379.76 779
13380.85 668
13381.95 626
13383.04 671
13384.13 665
13385.22 684
13386.32 683
13387.41 675
13388.50 658
13389.60 614
13390.69 624
13391.78 556
13392.87 599
13393.97 564
13395.06 526
13396.15 571
13397.25 587
13398.34 586
13399.43 600
13400.53 574
13401.62 594
13402.71 604
13403.81 544
13404.90 572
13406.00 550
13407.09 560
13408.18 603
13409.28 558
13410.37 569
13411.46 543
13412.56 599
13413.65 599
13414.75 565
13415.84 539
13416.93 556
13418.03 574
13419.12 616
13420.22 643
13421.31 628
13422.41 595
13423.50 586
13424.59 605
13425.69 610
13426.78 578
13427.88 575
13428.97 586
13430.07 586
13431.16 598
13432.26 632
13433.35 651
13434.45 679
13435.54 686
13436.64 655
13437.73 632
13438.82 673
13439.92 676
13441.02 641
13442.11 633
13443.21 655
13444.30 629
13445.40 649
13446.49 631
13447.59 669
13448.68 671
13449.78 695
13450.87 684
13451.97 635
13453.06 692
13454.16 707
13455.25 738
13456.35 689
13457.45 725
13458.54 753
13459.64 734
13460.73 773
13461.83 698
13462.93 786
13464.02 792
13465.12 752
13466.21 792
13467.31 756
13468.41 798
13469.50 802
13470.60 765
13471.70 801
13472.79 816
13473.89 829
13474.98 805
13476.08 744
13477.18 721
13478.27 733
13479.37 808
13480.47 764
13481.56 743
13482.66 784
13483.76 806
13484.85 804
13485.95 796
13487.05 813
13488.15 762
13489.24 739
13490.34 811
13491.44 802
13492.53 809
13493.63 865
13494.73 898
13495.83 883
13496.92 928
13498.02 988
13499.12 1008
13500.22 889
13501.31 989
13502.41 1073
13503.51 1032
13504.61 1021
13505.70 1027
13506.80 1000
13507.90 1064
13509.00 1051
13510.09 1019
13511.19 1013
13512.29 1010
13513.39 929
13514.49 886
13515.58 883
13516.68 874
13517.78 858
13518.88 806
13519.98 799
13521.08 735
13522.17 726
13523.27 710
13524.37 741
13525.47 744
13526.57 723
13527.67 687
13528.77 711
13529.86 718
13530.96 678
13532.06 624
13533.16 634
13534.26 636
13535.36 629
13536.46 581
13537.56 626
13538.66 613
13539.75 580
13540.85 560
13541.95 613
13543.05 605
13544.15 625
13545.25 587
13546.35 565
13547.45 605
13548.55 607
13549.65 523
13550.75 505
13551.85 598
13552.95 624
13554.05 565
13555.15 516
13556.25 515
13557.35 506
13558.45 540
13559.55 485
13560.65 530
13561.75 534
13562.85 539
13563.95 526
13565.05 540
13566.15 557
13567.25 523
13568.35 510
13569.45 529
13570.55 544
13571.65 527
13572.75 561
13573.85 538
13574.95 560
13576.05 508
13577.15 517
13578.25 530
13579.35 568
13580.45 548
13581.55 577
13582.65 568
13583.75 540
13584.86 578
13585.96 503
13587.06 560
13588.16 572
13589.26 548
13590.36 503
13591.46 525
13592.56 527
13593.66 501
13594.77 562
13595.87 552
13596.97 582
13598.07 577
13599.17 553
13600.27 569
13601.37 512
13602.48 515
13603.58 540
13604.68 542
13605.78 519
13606.88 543
13607.99 496
13609.09 484
13610.19 509
13611.29 463
13612.39 481
13613.50 532
13614.60 528
13615.70 536
13616.80 493
13617.90 515
13619.01 502
13620.11 514
13621.21 534
13622.31 481
13623.42 464
13624.52 479
13625.62 475
13626.72 483
13627.83 527
13628.93 484
13630.03 511
13631.13 484
13632.24 484
13633.34 509
13634.44 491
13635.55 444
13636.65 479
13637.75 521
13638.86 500
13639.96 486
13641.06 455
13642.17 507
13643.27 506
13644.37 461
13645.48 500
13646.58 555
13647.68 483
13648.79 529
13649.89 502
13650.99 489
13652.10 502
13653.20 534
13654.30 500
13655.41 468
13656.51 450
13657.62 479
13658.72 514
13659.82 475
13660.93 437
13662.03 541
13663.14 475
13664.24 467
13665.34 521
13666.45 516
13667.55 500
13668.66 526
13669.76 467
13670.87 491
13671.97 477
13673.07 447
13674.18 477
13675.28 484
13676.39 497
13677.49 460
13678.60 448
13679.70 476
13680.81 492
13681.91 452
13683.02 506
13684.12 492
13685.23 446
13686.33 477
13687.44 504
13688.54 487
13689.65 529
13690.75 522
13691.86 496
13692.96 491
13694.07 455
13695.17 470
13696.28 514
13697.39 495
13698.49 547
13699.60 495
13700.70 542
13701.81 550
13702.91 513
13704.02 515
13705.13 483
13706.23 464
13707.34 509
13708.44 518
13709.55 505
13710.65 528
13711.76 535
13712.87 468
13713.97 537
13715.08 557
13716.19 514
13717.29 575
13718.40 573
13719.50 588
13720.61 536
13721.72 554
13722.82 608
13723.93 592
13725.04 592
13726.14 601
13727.25 622
13728.36 587
13729.46 586
13730.57 607
13731.68 660
13732.78 660
13733.89 640
13735.00 664
13736.11 659
13737.21 633
13738.32 588
13739.43 601
13740.53 685
13741.64 671
13742.75 639
13743.86 668
13744.96 646
13746.07 663
13747.18 661
13748.29 694
13749.39 691
13750.50 728
13751.61 664
13752.72 720
13753.82 743
13754.93 707
13756.04 737
13757.15 747
13758.26 761
13759.36 786
13760.47 759
13761.58 804
13762.69 863
13763.80 864
13764.91 847
13766.01 854
13767.12 888
13768.23 988
13769.34 1004
13770.45 1026
13771.56 1060
13772.66 1133
13773.77 1165
13774.88 1151
13775.99 1227
13777.10 1329
13778.21 1231
13779.32 1240
13780.42 1198
13781.53 1162
13782.64 1178
13783.75 1094
13784.86 1005
13785.97 923
13787.08 959
13788.19 887
13789.30 841
13790.41 842
13791.52 746
13792.63 711
13793.73 734
13794.84 691
13795.95 665
13797.06 677
13798.17 696
13799.28 671
13800.39 661
13801.50 653
13802.61 646
13803.72 595
13804.83 579
13805.94 558
13807.05 572
13808.16 547
13809.27 585
13810.38 589
13811.49 593
13812.60 612
13813.71 578
13814.82 549
13815.93 529
13817.04 550
13818.15 543
13819.26 539
13820.37 486
13821.48 528
13822.59 492
13823.71 512
13824.82 522
13825.93 527
13827.04 495
13828.15 494
13829.26 476
13830.37 497
13831.48 536
13832.59 558
13833.70 504
13834.81 508
13835.92 503
13837.04 512
13838.15 488
13839.26 502
13840.37 502
13841.48 500
13842.59 532
13843.70 503
13844.81 557
13845.93 496
13847.04 498
13848.15 524
13849.26 528
13850.37 523
13851.48 512
13852.60 527
13853.71 516
13854.82 491
13855.93 477
13857.04 476
13858.16 473
13859.27 515
13860.38 494
13861.49 487
13862.60 524
13863.72 520
13864.83 541
13865.94 514
13867.05 482
13868.17 505
13869.28 552
13870.39 523
13871.50 490
13872.62 466
13873.73 470
13874.84 544
13875.95 532
13877.07 485
13878.18 460
13879.29 509
13880.40 548
13881.52 529
13882.63 494
13883.74 487
13884.86 514
13885.97 505
13887.08 521
13888.20 540
13889.31 501
13890.42 524
13891.54 535
13892.65 556
13893.76 515
13894.88 583
13895.99 556
13897.10 539
13898.22 528
13899.33 560
13900.44 567
13901.56 560
13902.67 609
13903.79 581
13904.90 557
13906.01 533
13907.13 509
13908.24 519
13909.36 533
13910.47 457
13911.58 477
13912.70 496
13913.81 488
13914.93 512
13916.04 448
13917.16 463
13918.27 490
13919.38 490
13920.50 471
13921.61 469
13922.73 462
13923.84 474
13924.96 467
13926.07 526
13927.19 483
13928.30 441
13929.42 488
13930.53 445
13931.65 461
13932.76 467
13933.88 476
13934.99 476
13936.11 448
13937.22 412
13938.34 460
13939.45 430
13940.57 437
13941.68 443
13942.80 499
13943.91 452
13945.03 464
13946.14 465
13947.26 454
13948.38 460
13949.49 459
13950.61 511
13951.72 508
13952.84 461
13953.95 423
13955.07 434
13956.19 448
13957.30 469
13958.42 465
13959.53 414
13960.65 465
13961.77 448
13962.88 458
13964.00 418
13965.11 462
13966.23 484
13967.35 440
13968.46 455
13969.58 479
13970.70 472
13971.81 457
13972.93 445
13974.05 419
13975.16 454
13976.28 447
13977.40 440
13978.51 473
13979.63 415
13980.75 405
13981.86 443
13982.98 438
13984.10 456
13985.22 404
13986.33 418
13987.45 436
13988.57 445
13989.68 400
13990.80 459
13991.92 429
13993.04 417
13994.15 397
13995.27 430
13996.39 423
13997.51 452
13998.62 461
13999.74 442
14000.86 453
14001.98 459
14003.10 458
14004.21 462
14005.33 465
14006.45 399
14007.57 405
14008.68 433
14009.80 445
14010.92 422
14012.04 447
14013.16 458
14014.28 428
14015.39 432
14016.51 412
14017.63 397
14018.75 437
14019.87 433
14020.99 427
14022.10 411
14023.22 447
14024.34 439
14025.46 397
14026.58 441
14027.70 449
14028.82 463
14029.94 447
14031.05 445
14032.17 440
14033.29 453
14034.41 458
14035.53 433
14036.65 451
14037.77 432
14038.89 474
14040.01 466
14041.13 457
14042.25 445
14043.37 451
14044.49 452
14045.60 449
14046.72 393
14047.84 409
14048.96 447
14050.08 427
14051.20 459
14052.32 505
14053.44 503
14054.56 474
14055.68 474
14056.80 537
14057.92 491
14059.04 508
14060.16 495
14061.28 488
14062.40 514
14063.52 494
14064.64 508
14065.76 538
14066.88 495
14068.00 515
14069.12 524
14070.25 476
14071.37 536
14072.49 537
14073.61 509
14074.73 599
14075.85 510
14076.97 525
14078.09 575
14079.21 567
14080.33 587
14081.45 575
14082.57 602
14083.69 651
14084.82 599
14085.94 636
14087.06 648
14088.18 631
14089.30 677
14090.42 672
14091.54 664
14092.66 661
14093.79 636
14094.91 725
14096.03 741
14097.15 663
14098.27 713
14099.39 739
14100.52 743
14101.64 763
14102.76 783
14103.88 742
14105.00 795
14106.12 774
14107.25 762
14108.37 710
14109.49 690
14110.61 702
14111.74 669
14112.86 655
14113.98 563
14115.10 610
14116.22 580
14117.35 568
14118.47 578
14119.59 505
14120.71 529
14121.84 555
14122.96 561
14124.08 483
14125.20 486
14126.33 470
14127.45 548
14128.57 504
14129.70 486
14130.82 447
14131.94 475
14133.06 452
14134.19 509
14135.31 474
14136.43 460
14137.56 482
14138.68 459
14139.80 443
14140.93 433
14142.05 466
14143.17 469
14144.30 443
14145.42 443
14146.54 461
14147.67 476
14148.79 466
14149.91 442
14151.04 403
14152.16 454
14153.29 454
14154.41 412
14155.53 405
14156.66 449
14157.78 471
14158.91 429
14160.03 441
14161.15 460
14162.28 464
14163.40 430
14164.53 449
14165.65 445
14166.78 423
14167.90 432
14169.02 388
14170.15 395
14171.27 407
14172.40 370
14173.52 405
14174.65 464
14175.77 412
14176.90 391
14178.02 432
14179.15 408
14180.27 406
14181.40 428
14182.52 396
14183.65 427
14184.77 413
14185.90 409
14187.02 410
14188.15 401
14189.27 442
14190.40 379
14191.52 368
14192.65 369
14193.77 378
14194.90 391
14196.02 426
14197.15 398
14198.27 368
14199.40 352
14200.53 396
14201.65 421
14202.78 372
14203.90 403
14205.03 382
14206.16 378
14207.28 353
14208.41 388
14209.53 391
14210.66 385
14211.79 424
14212.91 406
14214.04 366
14215.16 378
14216.29 374
14217.42 391
14218.54 417
14219.67 413
14220.80 402
14221.92 358
14223.05 365
14224.18 352
14225.30 323
14226.43 382
14227.56 371
14228.68 396
14229.81 404
14230.94 337
14232.06 303
14233.19 353
14234.32 371
14235.44 368
14236.57 361
14237.70 343
14238.83 347
14239.95 363
14241.08 368
14242.21 376
14243.34 378
14244.46 382
14245.59 377
14246.72 382
14247.85 388
14248.97 338
14250.10 355
14251.23 353
14252.36 370
14253.48 359
14254.61 347
14255.74 352
14256.87 377
14258.00 372
14259.12 350
14260.25 332
14261.38 321
14262.51 339
14263.64 357
14264.76 324
14265.89 368
14267.02 375
14268.15 327
14269.28 327
14270.41 299
14271.53 315
14272.66 348
14273.79 353
14274.92 295
14276.05 292
14277.18 323
14278.31 339
14279.44 339
14280.56 278
14281.69 294
14282.82 330
14283.95 350
14285.08 340
14286.21 313
14287.34 331
14288.47 346
14289.60 303
14290.73 333
14291.86 276
14292.98 316
14294.11 335
14295.24 316
14296.37 294
14297.50 289
14298.63 297
14299.76 358
14300.89 317
14302.02 299
14303.15 325
14304.28 276
14305.41 301
14306.54 290
14307.67 228
14308.80 277
14309.93 311
14311.06 293
14312.19 274
14313.32 286
14314.45 322
14315.58 287
14316.71 309
14317.84 280
14318.97 285
14320.10 267
14321.23 301
14322.36 294
14323.49 295
14324.62 266
14325.76 291
14326.89 302
14328.02 339
14329.15 319
14330.28 288
14331.41 304
14332.54 313
14333.67 335
14334.80 301
14335.93 283
14337.06 314
14338.20 322
14339.33 305
14340.46 297
14341.59 252
14342.72 282
14343.85 273
14344.98 251
14346.12 295
14347.25 277
14348.38 274
14349.51 292
14350.64 358
14351.77 289
14352.90 271
14354.04 288
14355.17 295
14356.30 304
14357.43 280
14358.56 276
14359.70 268
14360.83 255
14361.96 240
14363.09 254
14364.22 282
14365.36 290
14366.49 267
14367.62 258
14368.75 288
14369.89 305
14371.02 299
14372.15 274
14373.28 262
14374.42 301
14375.55 300
14376.68 265
14377.81 258
14378.95 273
14380.08 245
14381.21 250
14382.35 236
14383.48 263
14384.61 295
14385.74 297
14386.88 232
14388.01 231
14389.14 294
14390.28 275
14391.41 267
14392.54 272
14393.68 294
14394.81 296
14395.94 301
14397.08 267
14398.21 288
14399.34 259
14400.48 285
14401.61 261
14402.75 268
14403.88 270
14405.01 301
14406.15 271
14407.28 314
14408.41 265
14409.55 275
14410.68 293
14411.82 280
14412.95 302
14414.08 306
14415.22 251
14416.35 277
14417.49 258
14418.62 281
14419.76 275
14420.89 273
14422.02 271
14423.16 282
14424.29 292
14425.43 273
14426.56 284
14427.70 281
14428.83 311
14429.97 279
14431.10 290
14432.24 279
14433.37 298
14434.51 288
14435.64 251
14436.78 272
14437.91 277
14439.05 296
14440.18 297
14441.32 294
14442.45 279
14443.59 307
14444.72 297
14445.86 264
14446.99 284
14448.13 277
14449.27 262
14450.40 289
14451.54 298
14452.67 275
14453.81 233
14454.94 282
14456.08 290
14457.22 280
14458.35 291
14459.49 275
14460.62 270
14461.76 272
14462.90 283
14464.03 287
14465.17 321
14466.30 309
14467.44 301
14468.58 286
14469.71 305
14470.85 280
14471.99 292
14473.12 299
14474.26 300
14475.40 287
14476.53 290
14477.67 284
14478.81 293
14479.94 316
14481.08 328
14482.22 282
14483.35 250
14484.49 277
14485.63 283
14486.76 303
14487.90 275
14489.04 294
14490.17 319
14491.31 331
14492.45 289
14493.59 306
14494.72 334
14495.86 325
14497.00 326
14498.14 363
14499.27 356
14500.41 332
14501.55 312
14502.69 335
14503.82 355
14504.96 337
14506.10 360
14507.24 326
14508.37 318
14509.51 313
14510.65 336
14511.79 321
14512.93 372
14514.06 372
14515.20 365
14516.34 366
14517.48 366
14518.62 375
14519.76 391
14520.89 384
14522.03 362
14523.17 383
14524.31 375
14525.45 384
14526.59 377
14527.73 415
14528.86 369
14530.00 380
14531.14 358
14532.28 369
14533.42 342
14534.56 314
14535.70 349
14536.84 320
14537.98 312
14539.11 310
14540.25 419
14541.39 384
14542.53 315
14543.67 340
14544.81 328
14545.95 332
14547.09 336
14548.23 322
14549.37 371
14550.51 340
14551.65 335
14552.79 351
14553.93 334
14555.07 315
14556.21 322
14557.35 298
14558.49 310
14559.63 302
14560.77 315
14561.91 339
14563.05 355
14564.19 313
14565.33 346
14566.47 371
14567.61 312
14568.75 370
14569.89 363
14571.03 340
14572.17 374
14573.31 370
14574.45 340
14575.59 335
14576.73 350
14577.87 334
14579.01 370
14580.15 346
14581.29 334
14582.43 373
14583.57 358
14584.71 364
14585.85 380
14587.00 349
14588.14 352
14589.28 384
14590.42 365
14591.56 375
14592.70 414
14593.84 403
14594.98 378
14596.12 426
14597.27 447
14598.41 373
14599.55 384
14600.69 409
14601.83 405
14602.97 396
14604.12 420
14605.26 406
14606.40 432
14607.54 450
14608.68 426
14609.82 456
14610.97 363
14612.11 427
14613.25 493
14614.39 433
14615.53 482
14616.68 447
14617.82 401
14618.96 435
14620.10 437
14621.25 488
14622.39 486
14623.53 504
14624.67 489
14625.81 439
14626.96 499
14628.10 500
14629.24 482
14630.39 487
14631.53 549
14632.67 597
14633.81 597
14634.96 511
14636.10 535
14637.24 557
14638.38 556
14639.53 570
14640.67 559
14641.81 586
14642.96 569
14644.10 545
14645.24 542
14646.39 541
14647.53 514
14648.67 473
14649.82 466
14650.96 429
14652.10 455
14653.25 432
14654.39 413
14655.53 427
14656.68 384
14657.82 390
14658.97 378
14660.11 346
14661.25 338
14662.40 336
14663.54 337
14664.69 362
14665.83 364
14666.97 400
14668.12 352
14669.26 387
14670.41 386
14671.55 373
14672.69 356
14673.84 354
14674.98 356
14676.13 353
14677.27 310
14678.42 330
14679.56 370
14680.71 347
14681.85 376
14683.00 314
14684.14 310
14685.29 305
14686.43 331
14687.57 324
14688.72 345
14689.86 291
14691.01 288
14692.15 286
14693.30 295
14694.45 308
14695.59 313
14696.74 330
14697.88 335
14699.03 330
14700.17 283
14701.32 280
14702.46 306
14703.61 323
14704.75 342
14705.90 315
14707.04 320
14708.19 287
14709.34 288
14710.48 297
14711.63 273
14712.77 279
14713.92 326
14715.07 294
14716.21 298
14717.36 276
14718.50 264
14719.65 277
14720.80 255
14721.94 247
14723.09 263
14724.24 297
14725.38 276
14726.53 284
14727.67 277
14728.82 244
14729.97 265
14731.11 283
14732.26 306
14733.41 291
14734.55 279
14735.70 297
14736.85 273
14737.99 294
14739.14 269
14740.29 278
14741.44 296
14742.58 282
14743.73 304
14744.88 255
14746.02 282
14747.17 287
14748.32 290
14749.47 276
14750.61 263
14751.76 260
14752.91 252
14754.06 294
14755.20 312
14756.35 277
14757.50 289
14758.65 287
14759.79 263
14760.94 260
14762.09 302
14763.24 281
14764.38 275
14765.53 300
14766.68 252
14767.83 287
14768.98 257
14770.13 280
14771.27 244
14772.42 265
14773.57 243
14774.72 277
14775.87 282
14777.01 250
14778.16 279
14779.31 305
14780.46 266
14781.61 273
14782.76 292
14783.91 292
14785.05 278
14786.20 232
14787.35 211
14788.50 259
14789.65 259
14790.80 234
14791.95 209
14793.10 172
14794.25 226
14795.39 201
14796.54 233
14797.69 241
14798.84 252
14799.99 234
14801.14 237
14802.29 212
14803.44 282
14804.59 282
14805.74 272
14806.89 225
14808.04 246
14809.19 204
14810.34 250
14811.49 238
14812.64 237
14813.79 248
14814.94 229
14816.09 242
14817.24 230
14818.39 242
14819.54 242
14820.69 248
14821.84 218
14822.99 224
14824.14 230
14825.29 239
14826.44 198
14827.59 212
14828.74 229
14829.89 220
14831.04 251
14832.19 230
14833.34 251
14834.49 256
14835.64 226
14836.79 213
14837.94 267
14839.09 237
14840.24 204
14841.40 233
14842.55 232
14843.70 252
14844.85 222
14846.00 248
14847.15 252
14848.30 236
14849.45 211
14850.60 229
14851.76 225
14852.91 211
14854.06 254
14855.21 251
14856.36 235
14857.51 215
14858.66 210
14859.82 235
14860.97 206
14862.12 206
14863.27 212
14864.42 238
14865.57 231
14866.73 212
14867.88 243
14869.03 212
14870.18 178
14871.33 209
14872.49 217
14873.64 232
14874.79 206
14875.94 206
14877.10 218
14878.25 236
14879.40 213
14880.55 234
14881.71 199
14882.86 227
14884.01 249
14885.16 217
14886.32 205
14887.47 226
14888.62 221
14889.77 221
14890.93 235
14892.08 247
14893.23 262
14894.39 234
14895.54 212
14896.69 235
14897.84 263
14899.00 264
14900.15 251
14901.30 217
14902.46 260
14903.61 230
14904.76 194
14905.92 252
14907.07 242
14908.22 193
14909.38 228
14910.53 239
14911.69 192
14912.84 221
14913.99 206
14915.15 229
14916.30 212
14917.45 226
14918.61 194
14919.76 184
14920.92 227
14922.07 242
14923.22 259
14924.38 240
14925.53 281
14926.69 250
14927.84 191
14928.99 234
14930.15 246
14931.30 212
14932.46 250
14933.61 268
14934.77 263
14935.92 225
14937.08 255
14938.23 283
14939.39 232
14940.54 237
14941.70 243
14942.85 235
14944.00 240
14945.16 237
14946.31 288
14947.47 229
14948.62 272
14949.78 226
14950.94 218
14952.09 228
14953.25 245
14954.40 239
14955.56 226
14956.71 276
14957.87 252
14959.02 233
14960.18 245
14961.33 263
14962.49 252
14963.64 222
14964.80 261
14965.96 283
14967.11 282
14968.27 256
14969.42 244
14970.58 267
14971.74 276
14972.89 253
14974.05 263
14975.20 253
14976.36 270
14977.52 244
14978.67 253
14979.83 197
14980.98 235
14982.14 228
14983.30 275
14984.45 240
14985.61 251
14986.77 264
14987.92 256
14989.08 246
14990.24 224
14991.39 227
14992.55 243
14993.71 260
14994.86 207
14996.02 228
14997.18 203
14998.33 219
14999.49 219
15000.65 210
15001.81 229
15002.96 213
15004.12 233
15005.28 220
15006.43 220
15007.59 191
15008.75 216
15009.91 213
15011.06 250
15012.22 244
15013.38 227
15014.54 210
15015.69 232
15016.85 210
15018.01 221
15019.17 205
15020.33 218
15021.48 230
15022.64 192
15023.80 199
15024.96 192
15026.12 219
15027.27 214
15028.43 236
15029.59 215
15030.75 214
15031.91 214
15033.07 238
15034.22 196
15035.38 185
15036.54 197
15037.70 238
15038.86 231
15040.02 200
15041.17 219
15042.33 220
15043.49 221
15044.65 212
15045.81 185
15046.97 203
15048.13 235
15049.29 188
15050.45 201
15051.60 192
15052.76 204
15053.92 204
15055.08 224
15056.24 204
15057.40 189
15058.56 192
15059.72 214
15060.88 209
15062.04 197
15063.20 207
15064.36 257
15065.52 191
15066.68 194
15067.84 209
15069.00 201
15070.16 192
15071.32 234
15072.48 211
15073.63 224
15074.79 199
15075.95 186
15077.11 227
15078.27 163
15079.44 200
15080.60 265
15081.76 221
15082.92 204
15084.08 185
15085.24 200
15086.40 184
15087.56 182
15088.72 173
15089.88 187
15091.04 202
15092.20 186
15093.36 178
15094.52 186
15095.68 218
15096.84 208
15098.00 190
15099.16 185
15100.32 218
15101.49 202
15102.65 226
15103.81 227
15104.97 216
15106.13 181
15107.29 223
15108.45 216
15109.61 198
15110.78 229
15111.94 210
15113.10 195
15114.26 244
15115.42 240
15116.58 231
15117.74 204
15118.91 177
15120.07 217
15121.23 198
15122.39 205
15123.55 211
15124.71 178
15125.88 189
15127.04 195
15128.20 185
15129.36 185
15130.52 203
15131.69 203
15132.85 186
15134.01 210
15135.17 197
15136.34 211
15137.50 214
15138.66 208
15139.82 213
15140.99 186
15142.15 232
15143.31 229
15144.47 197
15145.64 227
15146.80 237
15147.96 228
15149.12 210
15150.29 216
15151.45 194
15152.61 218
15153.78 214
15154.94 180
15156.10 199
15157.27 202
15158.43 224
15159.59 196
15160.75 199
15161.92 200
15163.08 190
15164.24 200
15165.41 187
15166.57 210
15167.74 247
15168.90 185
15170.06 205
15171.23 209
15172.39 201
15173.55 235
15174.72 213
15175.88 206
15177.05 247
15178.21 247
15179.37 198
15180.54 217
15181.70 218
15182.87 207
15184.03 209
15185.19 193
15186.36 221
15187.52 237
15188.69 254
15189.85 224
15191.02 196
15192.18 201
15193.34 203
15194.51 240
15195.67 259
15196.84 216
15198.00 204
15199.17 241
15200.33 187
15201.50 209
15202.66 249
15203.83 230
15204.99 250
15206.16 227
15207.32 223
15208.49 217
15209.65 245
15210.82 216
15211.98 210
15213.15 223
15214.31 249
15215.48 244
15216.64 279
15217.81 267
15218.97 237
15220.14 230
15221.31 248
15222.47 234
15223.64 230
15224.80 281
15225.97 279
15227.13 246
15228.30 263
15229.47 244
15230.63 236
15231.80 246
15232.96 243
15234.13 228
15235.30 272
15236.46 279
15237.63 278
15238.79 246
15239.96 271
15241.13 246
15242.29 275
15243.46 267
15244.63 269
15245.79 242
15246.96 237
15248.13 237
15249.29 195
15250.46 233
15251.63 194
15252.79 206
15253.96 190
15255.13 202
15256.29 215
15257.46 204
15258.63 237
15259.80 225
15260.96 241
15262.13 215
15263.30 202
15264.46 208
15265.63 196
15266.80 223
15267.97 197
15269.13 220
15270.30 224
15271.47 212
15272.64 227
15273.80 213
15274.97 240
15276.14 198
15277.31 239
15278.47 243
15279.64 216
15280.81 210
15281.98 188
15283.15 220
15284.31 212
15285.48 229
15286.65 238
15287.82 207
15288.99 200
15290.15 204
15291.32 212
15292.49 223
15293.66 206
15294.83 198
15296.00 165
15297.16 189
15298.33 218
15299.50 243
15300.67 245
15301.84 238
15303.01 210
15304.18 228
15305.35 192
15306.51 189
15307.68 195
15308.85 189
15310.02 227
15311.19 217
15312.36 187
15313.53 201
15314.70 232
15315.87 261
15317.04 227
15318.21 206
15319.37 197
15320.54 184
15321.71 201
15322.88 227
15324.05 212
15325.22 162
15326.39 173
15327.56 180
15328.73 204
15329.90 176
15331.07 186
15332.24 207
15333.41 214
15334.58 250
15335.75 183
15336.92 200
15338.09 192
15339.26 215
15340.43 221
15341.60 206
15342.77 213
15343.94 177
15345.11 200
15346.28 180
15347.45 177
15348.62 205
15349.79 219
15350.96 221
15352.13 204
15353.31 189
15354.48 192
15355.65 175
15356.82 184
15357.99 205
15359.16 203
15360.33 208
15361.50 177
15362.67 178
15363.84 184
15365.01 203
15366.19 194
15367.36 218
15368.53 194
15369.70 201
15370.87 191
15372.04 204
15373.21 174
15374.38 167
15375.56 184
15376.73 190
15377.90 212
15379.07 188
15380.24 186
15381.41 201
15382.59 221
15383.76 207
15384.93 179
15386.10 185
15387.27 172
15388.45 182
15389.62 205
15390.79 169
15391.96 207
15393.13 187
15394.31 211
15395.48 192
15396.65 197
15397.82 206
15399.00 200
15400.17 227
15401.34 236
15402.51 245
15403.69 214
15404.86 213
15406.03 192
15407.20 185
15408.38 211
15409.55 194
15410.72 204
15411.89 225
15413.07 196
15414.24 220
15415.41 202
15416.59 211
15417.76 213
15418.93 261
15420.11 220
15421.28 169
15422.45 205
15423.63 208
15424.80 176
15425.97 179
15427.15 195
15428.32 214
15429.49 214
15430.67 202
15431.84 160
15433.01 202
15434.19 191
15435.36 183
15436.54 204
15437.71 227
15438.88 246
15440.06 213
15441.23 219
15442.41 212
15443.58 211
15444.75 231
15445.93 228
15447.10 187
15448.28 208
15449.45 224
15450.63 219
15451.80 194
15452.97 209
15454.15 197
15455.32 178
15456.50 210
15457.67 188
15458.85 207
15460.02 243
15461.20 233
15462.37 201
15463.55 201
15464.72 202
15465.90 197
15467.07 191
15468.25 196
15469.42 207
15470.60 217
15471.77 210
15472.95 193
15474.12 200
15475.30 205
15476.47 200
15477.65 224
15478.82 192
15480.00 209
15481.17 196
15482.35 194
15483.53 198
15484.70 222
15485.88 202
15487.05 196
15488.23 208
15489.40 165
15490.58 191
15491.76 192
15492.93 198
15494.11 189
15495.28 201
15496.46 203
15497.64 199
15498.81 240
15499.99 193
15501.17 190
15502.34 172
15503.52 177
15504.69 207
15505.87 204
15507.05 217
15508.22 204
15509.40 183
15510.58 182
15511.75 191
15512.93 191
15514.11 198
15515.28 189
15516.46 177
15517.64 182
15518.81 234
15519.99 234
15521.17 231
15522.35 247
15523.52 226
15524.70 193
15525.88 216
15527.05 223
15528.23 232
15529.41 183
15530.59 221
15531.76 221
15532.94 202
15534.12 183
15535.30 209
15536.47 249
15537.65 201
15538.83 219
15540.01 209
15541.19 172
15542.36 233
15543.54 184
15544.72 193
15545.90 225
15547.08 234
15548.25 182
15549.43 183
15550.61 224
15551.79 233
15552.97 217
15554.14 199
15555.32 195
15556.50 219
15557.68 216
15558.86 237
15560.04 232
15561.22 231
15562.39 247
15563.57 268
15564.75 228
15565.93 211
15567.11 241
15568.29 240
15569.47 223
15570.65 225
15571.82 235
15573.00 222
15574.18 217
15575.36 204
15576.54 216
15577.72 211
15578.90 219
15580.08 244
15581.26 209
15582.44 231
15583.62 235
15584.80 229
15585.98 254
15587.16 244
15588.34 210
15589.51 220
15590.69 259
15591.87 243
15593.05 234
15594.23 234
15595.41 247
15596.59 224
15597.77 270
15598.95 234
15600.13 199
15601.31 265
15602.49 293
15603.67 237
15604.85 222
15606.03 269
15607.21 287
15608.40 296
15609.58 275
15610.76 249
15611.94 270
15613.12 288
15614.30 304
15615.48 276
15616.66 301
15617.84 304
15619.02 275
15620.20 284
15621.38 265
15622.56 290
15623.74 295
15624.93 300
15626.11 278
15627.29 280
15628.47 286
15629.65 300
15630.83 303
15632.01 299
15633.19 282
15634.37 289
15635.56 325
15636.74 277
15637.92 263
15639.10 278
15640.28 290
15641.46 299
15642.65 308
15643.83 332
15645.01 335
15646.19 314
15647.37 309
15648.55 303
15649.74 302
15650.92 278
15652.10 314
15653.28 305
15654.46 330
15655.65 347
15656.83 296
15658.01 358
15659.19 322
15660.38 361
15661.56 366
15662.74 370
15663.92 392
15665.11 357
15666.29 325
15667.47 361
15668.65 385
15669.84 368
15671.02 319
15672.20 332
15673.38 369
15674.57 328
15675.75 387
15676.93 361
15678.12 335
15679.30 352
15680.48 335
15681.67 372
15682.85 355
15684.03 347
15685.22 333
15686.40 361
15687.58 353
15688.77 332
15689.95 311
15691.13 310
15692.32 310
15693.50 318
15694.68 372
15695.87 355
15697.05 306
15698.23 364
15699.42 350
15700.60 338
15701.79 366
15702.97 322
15704.15 381
15705.34 370
15706.52 369
15707.71 321
15708.89 352
15710.07 345
15711.26 346
15712.44 337
15713.63 358
15714.81 346
15716.00 358
15717.18 378
15718.37 350
15719.55 357
15720.73 384
15721.92 375
15723.10 383
15724.29 368
15725.47 350
15726.66 388
15727.84 369
15729.03 356
15730.21 370
15731.40 341
15732.58 371
15733.77 339
15734.95 358
15736.14 331
15737.32 317
15738.51 325
15739.69 320
15740.88 340
15742.07 338
15743.25 325
15744.44 333
15745.62 315
15746.81 375
15747.99 348
15749.18 344
15750.36 336
15751.55 383
15752.74 357
15753.92 363
15755.11 365
15756.29 367
15757.48 343
15758.67 359
15759.85 327
15761.04 347
15762.22 330
15763.41 352
15764.60 364
15765.78 350
15766.97 371
15768.16 332
15769.34 334
15770.53 309
15771.72 342
15772.90 379
15774.09 324
15775.28 349
15776.46 363
15777.65 336
15778.84 340
15780.02 324
15781.21 323
15782.40 337
15783.58 325
15784.77 302
15785.96 314
15787.14 309
15788.33 318
15789.52 293
15790.71 275
15791.89 324
15793.08 336
15794.27 282
15795.46 320
15796.64 301
15797.83 297
15799.02 335
15800.21 292
15801.39 279
15802.58 271
15803.77 290
15804.96 280
15806.14 303
15807.33 298
15808.52 249
15809.71 289
15810.90 264
15812.08 300
15813.27 252
15814.46 269
15815.65 303
15816.84 283
15818.03 279
15819.21 271
15820.40 283
15821.59 256
15822.78 227
15823.97 268
15825.16 267
15826.35 292
15827.53 296
15828.72 285
15829.91 294
15831.10 273
15832.29 256
15833.48 280
15834.67 272
15835.86 252
15837.04 261
15838.23 251
15839.42 263
15840.61 229
15841.80 249
15842.99 227
15844.18 286
15845.37 289
15846.56 267
15847.75 281
15848.94 295
15850.13 277
15851.32 280
15852.51 299
15853.70 276
15854.89 256
15856.07 261
15857.26 260
15858.45 263
15859.64 265
15860.83 281
15862.02 287
15863.21 281
15864.40 266
15865.59 239
15866.78 281
15867.97 262
15869.16 285
15870.36 280
15871.55 300
15872.74 252
15873.93 285
15875.12 252
15876.31 276
15877.50 287
15878.69 261
15879.88 291
15881.07 261
15882.26 305
15883.45 255
15884.64 278
15885.83 241
15887.02 232
15888.21 248
15889.41 287
15890.60 269
15891.79 265
15892.98 257
15894.17 247
15895.36 262
15896.55 297
15897.74 267
15898.93 235
15900.13 270
15901.32 283
15902.51 292
15903.70 264
15904.89 284
15906.08 278
15907.28 307
15908.47 306
15909.66 306
15910.85 285
15912.04 294
15913.23 282
15914.43 316
15915.62 309
15916.81 299
15918.00 312
15919.19 292
15920.39 312
15921.58 275
15922.77 285
15923.96 317
15925.16 303
15926.35 294
15927.54 297
15928.73 287
15929.93 319
15931.12 294
15932.31 286
15933.50 254
15934.70 288
15935.89 277
15937.08 307
15938.27 261
15939.47 291
15940.66 263
15941.85 279
15943.05 256
15944.24 247
15945.43 259
15946.63 259
15947.82 304
15949.01 260
15950.21 278
15951.40 236
15952.59 245
15953.79 263
15954.98 239
15956.17 250
15957.37 213
15958.56 213
15959.75 259
15960.95 222
15962.14 245
15963.33 230
15964.53 272
15965.72 247
15966.92 231
15968.11 206
15969.30 235
15970.50 189
15971.69 234
15972.89 200
15974.08 230
15975.27 221
15976.47 201
15977.66 224
15978.86 169
15980.05 231
15981.25 225
15982.44 218
15983.63 215
15984.83 221
15986.02 222
15987.22 221
15988.41 214
15989.61 185
15990.80 206
15992.00 224
15993.19 222
15994.39 244
15995.58 218
15996.78 235
15997.97 222
15999.17 218
16000.36 185
16001.56 230
16002.75 250
16003.95 215
16005.14 208
16006.34 225
16007.53 207
16008.73 180
16009.93 183
16011.12 202
16012.32 206
16013.51 235
16014.71 198
16015.90 214
16017.10 206
16018.30 211
16019.49 206
16020.69 171
16021.88 191
16023.08 198
16024.28 157
16025.47 197
16026.67 163
16027.86 193
16029.06 197
16030.26 209
16031.45 214
16032.65 195
16033.85 204
16035.04 214
16036.24 200
16037.43 194
16038.63 191
16039.83 204
16041.02 215
16042.22 207
16043.42 200
16044.61 205
16045.81 256
16047.01 207
16048.21 210
16049.40 208
16050.60 210
16051.80 202
16052.99 167
16054.19 219
16055.39 223
16056.59 198
16057.78 198
16058.98 215
16060.18 198
16061.37 185
16062.57 185
16063.77 190
16064.97 178
16066.16 167
16067.36 168
16068.56 214
16069.76 195
16070.96 205
16072.15 209
16073.35 195
16074.55 172
16075.75 207
16076.95 216
16078.14 210
16079.34 193
16080.54 194
16081.74 222
16082.94 219
16084.13 247
16085.33 213
16086.53 188
16087.73 172
16088.93 194
16090.13 180
16091.33 193
16092.52 230
16093.72 183
16094.92 191
16096.12 191
16097.32 207
16098.52 216
16099.72 216
16100.92 171
16102.11 197
16103.31 229
16104.51 192
16105.71 159
16106.91 153
16108.11 186
16109.31 181
16110.51 185
16111.71 168
16112.91 160
16114.11 215
16115.31 214
16116.51 186
16117.70 203
16118.90 207
16120.10 229
16121.30 192
16122.50 184
16123.70 188
16124.90 200
16126.10 198
16127.30 199
16128.50 233
16129.70 173
16130.90 191
16132.10 189
16133.30 153
16134.50 200
16135.70 210
16136.90 191
16138.10 208
16139.30 194
16140.50 178
16141.71 201
16142.91 202
16144.11 225
16145.31 191
16146.51 182
16147.71 170
16148.91 197
16150.11 209
16151.31 210
16152.51 196
16153.71 213
16154.91 178
16156.11 224
16157.31 181
16158.52 170
16159.72 198
16160.92 184
16162.12 182
16163.32 175
16164.52 161
16165.72 195
16166.92 185
16168.13 174
16169.33 195
16170.53 195
16171.73 198
16172.93 203
16174.13 206
16175.34 186
16176.54 183
16177.74 189
16178.94 199
16180.14 201
16181.34 192
16182.55 182
16183.75 206
16184.95 197
16186.15 199
16187.35 213
16188.56 177
16189.76 190
16190.96 205
16192.16 208
16193.37 200
16194.57 225
16195.77 207
16196.97 206
16198.18 186
16199.38 197
16200.58 217
16201.78 229
16202.99 193
16204.19 235
16205.39 201
16206.60 186
16207.80 209
16209.00 192
16210.20 206
16211.41 228
16212.61 239
16213.81 201
16215.02 225
16216.22 211
16217.42 203
16218.63 214
16219.83 186
16221.03 213
16222.24 199
16223.44 207
16224.64 209
16225.85 229
16227.05 231
16228.25 234
16229.46 277
16230.66 226
16231.87 200
16233.07 210
16234.27 215
16235.48 203
16236.68 214
16237.89 210
16239.09 189
16240.29 175
16241.50 214
16242.70 191
16243.91 223
16245.11 232
16246.31 248
16247.52 169
16248.72 171
16249.93 227
16251.13 239
16252.34 235
16253.54 220
16254.75 225
16255.95 250
16257.16 243
16258.36 230
16259.57 217
16260.77 221
16261.97 232
16263.18 257
16264.38 235
16265.59 202
16266.80 213
16268.00 236
16269.21 257
16270.41 247
16271.62 224
16272.82 199
16274.03 215
16275.23 202
16276.44 222
16277.64 242
16278.85 250
16280.05 252
16281.26 219
16282.47 240
16283.67 209
16284.88 245
16286.08 228
16287.29 205
16288.49 224
16289.70 246
16290.91 239
16292.11 255
16293.32 238
16294.52 227
16295.73 246
16296.94 226
16298.14 267
16299.35 259
16300.56 251
16301.76 256
16302.97 230
16304.18 247
16305.38 257
16306.59 265
16307.79 326
16309.00 326
16310.21 277
16311.42 236
16312.62 251
16313.83 240
16315.04 256
16316.24 261
16317.45 282
16318.66 267
16319.86 250
16321.07 237
16322.28 260
16323.49 256
16324.69 222
16325.90 232
16327.11 238
16328.31 263
16329.52 263
16330.73 227
16331.94 225
16333.14 202
16334.35 205
16335.56 224
16336.77 227
16337.98 216
16339.18 199
16340.39 195
16341.60 207
16342.81 224
16344.01 226
16345.22 213
16346.43 194
16347.64 193
16348.85 202
16350.05 208
16351.26 185
16352.47 189
16353.68 216
16354.89 212
16356.10 201
16357.30 233
16358.51 201
16359.72 235
16360.93 183
16362.14 197
16363.35 188
16364.56 207
16365.77 239
16366.97 211
16368.18 204
16369.39 206
16370.60 186
16371.81 183
16373.02 217
16374.23 191
16375.44 186
16376.65 192
16377.86 191
16379.06 180
16380.27 158
16381.48 162
16382.69 193
16383.90 196
16385.11 194
16386.32 225
16387.53 217
16388.74 186
16389.95 189
16391.16 190
16392.37 191
16393.58 178
16394.79 174
16396.00 194
16397.21 190
16398.42 179
16399.63 196
16400.84 173
16402.05 180
16403.26 226
16404.47 174
16405.68 181
16406.89 158
16408.10 186
16409.31 149
16410.52 184
16411.73 170
16412.94 209
16414.15 207
16415.36 174
16416.57 189
16417.78 179
16419.00 194
16420.21 191
16421.42 185
16422.63 196
16423.84 189
16425.05 199
16426.26 159
16427.47 179
16428.68 199
16429.89 184
16431.11 185
16432.32 165
16433.53 167
16434.74 155
16435.95 176
16437.16 194
16438.37 176
16439.59 160
16440.80 195
16442.01 173
16443.22 181
16444.43 194
16445.64 163
16446.86 177
16448.07 186
16449.28 179
16450.49 188
16451.70 193
16452.91 206
16454.13 184
16455.34 177
16456.55 210
16457.76 201
16458.98 187
16460.19 173
16461.40 186
16462.61 189
16463.82 171
16465.04 198
16466.25 170
16467.46 162
16468.67 184
16469.89 209
16471.10 184
16472.31 201
16473.53 181
16474.74 195
16475.95 183
16477.16 188
16478.38 217
16479.59 180
16480.80 170
16482.02 154
16483.23 180
16484.44 170
16485.66 154
16486.87 176
16488.08 188
16489.30 187
16490.51 226
16491.72 162
16492.94 148
16494.15 132
16495.36 163
16496.58 152
16497.79 154
16499.00 174
16500.22 175
16501.43 166
16502.65 163
16503.86 159
16505.07 169
16506.29 138
16507.50 185
16508.71 176
16509.93 172
16511.14 159
16512.36 149
16513.57 155
16514.79 215
16516.00 169
16517.21 168
16518.43 158
16519.64 189
16520.86 184
16522.07 168
16523.29 161
16524.50 176
16525.72 156
16526.93 175
16528.15 201
16529.36 171
16530.58 190
16531.79 201
16533.01 191
16534.22 160
16535.44 135
16536.65 146
16537.87 151
16539.08 185
16540.30 186
16541.51 198
16542.73 179
16543.94 165
16545.16 175
16546.37 158
16547.59 171
16548.80 177
16550.02 200
16551.24 202
16552.45 185
16553.67 209
16554.88 193
16556.10 166
16557.31 178
16558.53 188
16559.75 193
16560.96 191
16562.18 183
16563.39 189
16564.61 157
16565.83 159
16567.04 171
16568.26 193
16569.47 182
16570.69 181
16571.91 198
16573.12 202
16574.34 173
16575.56 176
16576.77 201
16577.99 175
16579.21 180
16580.42 184
16581.64 189
16582.86 171
16584.07 218
16585.29 187
16586.51 202
16587.72 178
16588.94 190
16590.16 190
16591.38 179
16592.59 180
16593.81 192
16595.03 185
16596.24 204
16597.46 180
16598.68 191
16599.90 186
16601.11 156
16602.33 174
16603.55 173
16604.77 180
16605.98 186
16607.20 222
16608.42 204
16609.64 169
16610.86 164
16612.07 189
16613.29 177
16614.51 160
16615.73 169
16616.95 186
16618.16 183
16619.38 167
16620.60 159
16621.82 147
16623.04 170
16624.25 174
16625.47 170
16626.69 160
16627.91 164
16629.13 190
16630.35 176
16631.57 191
16632.78 168
16634.00 187
16635.22 185
16636.44 182
16637.66 170
16638.88 173
16640.10 209
16641.32 186
16642.53 184
16643.75 177
16644.97 169
16646.19 185
16647.41 189
16648.63 175
16649.85 185
16651.07 159
16652.29 171
16653.51 196
16654.73 159
16655.95 167
16657.17 188
16658.39 173
16659.61 193
16660.83 192
16662.04 190
16663.26 183
16664.48 210
16665.70 186
16666.92 181
16668.14 178
16669.36 157
16670.58 146
16671.80 154
16673.02 165
16674.24 224
16675.46 198
16676.68 230
16677.91 202
16679.13 182
16680.35 173
16681.57 182
16682.79 173
16684.01 160
16685.23 177
16686.45 180
16687.67 170
16688.89 183
16690.11 202
16691.33 186
16692.55 182
16693.77 167
16694.99 200
16696.21 184
16697.44 190
16698.66 168
16699.88 188
16701.10 176
16702.32 161
16703.54 174
16704.76 149
16705.98 190
16707.21 188
16708.43 175
16709.65 174
16710.87 200
16712.09 174
16713.31 159
16714.53 159
16715.76 159
16716.98 165
16718.20 195
16719.42 197
16720.64 164
16721.87 167
16723.09 170
16724.31 164
16725.53 163
16726.75 165
16727.98 166
16729.20 196
16730.42 179
16731.64 158
16732.86 160
16734.09 174
16735.31 214
16736.53 182
16737.75 176
16738.98 169
16740.20 146
16741.42 184
16742.64 164
16743.87 154
16745.09 153
16746.31 184
16747.54 177
16748.76 166
16749.98 148
16751.20 181
16752.43 190
16753.65 150
16754.87 151
16756.10 170
16757.32 158
16758.54 151
16759.77 185
16760.99 148
16762.21 159
16763.44 165
16764.66 180
16765.88 165
16767.11 158
16768.33 137
16769.55 190
16770.78 157
16772.00 144
16773.23 163
16774.45 152
16775.67 194
16776.90 192
16778.12 175
16779.35 168
16780.57 164
16781.79 164
16783.02 176
16784.24 168
16785.47 186
16786.69 166
16787.91 158
16789.14 173
16790.36 177
16791.59 182
16792.81 170
16794.04 162
16795.26 182
16796.49 172
16797.71 153
16798.94 160
16800.16 179
16801.38 169
16802.61 158
16803.83 156
16805.06 164
16806.28 177
16807.51 166
16808.73 169
16809.96 152
16811.18 158
16812.41 167
16813.64 145
16814.86 156
16816.09 177
16817.31 189
16818.54 177
16819.76 171
16820.99 172
16822.21 163
16823.44 173
16824.66 142
16825.89 152
16827.12 206
16828.34 155
16829.57 153
16830.79 158
16832.02 150
16833.25 146
16834.47 186
16835.70 180
16836.92 151
16838.15 172
16839.38 169
16840.60 184
16841.83 172
16843.06 149
16844.28 166
16845.51 191
16846.73 159
16847.96 194
16849.19 155
16850.41 159
16851.64 197
16852.87 168
16854.09 172
16855.32 192
16856.55 214
16857.77 204
16859.00 148
16860.23 174
16861.46 180
16862.68 174
16863.91 186
16865.14 158
16866.36 152
16867.59 173
16868.82 187
16870.05 176
16871.27 194
16872.50 195
16873.73 178
16874.96 219
16876.18 190
16877.41 199
16878.64 191
16879.87 177
16881.09 162
16882.32 220
16883.55 219
16884.78 213
16886.01 197
16887.23 168
16888.46 189
16889.69 186
16890.92 213
16892.15 193
16893.37 210
16894.60 190
16895.83 211
16897.06 217
16898.29 190
16899.51 222
16900.74 196
16901.97 192
16903.20 202
16904.43 175
16905.66 209
16906.89 192
16908.12 172
16909.34 168
16910.57 176
16911.80 205
16913.03 189
16914.26 177
16915.49 186
16916.72 175
16917.95 180
16919.18 157
16920.40 175
16921.63 186
16922.86 174
16924.09 179
16925.32 193
16926.55 217
16927.78 172
16929.01 187
16930.24 163
16931.47 176
16932.70 191
16933.93 191
16935.16 175
16936.39 200
16937.62 149
16938.85 212
16940.08 185
16941.31 157
16942.54 162
16943.77 173
16945.00 190
16946.23 193
16947.46 188
16948.69 193
16949.92 199
16951.15 178
16952.38 185
16953.61 202
16954.84 185
16956.07 178
16957.30 169
16958.53 150
16959.76 215
16960.99 171
16962.22 196
16963.45 183
16964.68 175
16965.92 157
16967.15 159
16968.38 163
16969.61 172
16970.84 181
16972.07 163
16973.30 159
16974.53 152
16975.76 182
16976.99 177
16978.23 173
16979.46 175
16980.69 193
16981.92 167
16983.15 204
16984.38 187
16985.61 190
16986.85 172
16988.08 156
16989.31 184
16990.54 183
16991.77 169
16993.00 173
16994.24 165
16995.47 173
16996.70 177
16997.93 157
16999.16 192
17000.40 191
17001.63 189
17002.86 153
17004.09 177
17005.32 146
17006.56 180
17007.79 211
17009.02 175
17010.25 179
17011.49 161
17012.72 177
17013.95 162
17015.18 159
17016.42 158
17017.65 181
17018.88 149
17020.12 179
17021.35 219
17022.58 183
17023.81 143
17025.05 164
17026.28 165
17027.51 175
17028.75 153
17029.98 152
17031.21 152
17032.45 160
17033.68 163
17034.91 172
17036.15 147
17037.38 178
17038.61 171
17039.85 161
17041.08 164
17042.31 134
17043.55 146
17044.78 176
17046.01 189
17047.25 184
17048.48 160
17049.72 176
17050.95 147
17052.18 140
17053.42 139
17054.65 177
17055.89 166
17057.12 166
17058.35 151
17059.59 155
17060.82 164
17062.06 174
17063.29 138
17064.53 152
17065.76 135
17066.99 146
17068.23 149
17069.46 159
17070.70 162
17071.93 175
17073.17 162
17074.40 183
17075.64 156
17076.87 155
17078.11 174
17079.34 185
17080.58 162
17081.81 166
17083.05 182
17084.28 176
17085.52 174
17086.75 156
17087.99 154
17089.22 174
17090.46 139
17091.69 169
17092.93 178
17094.16 151
17095.40 163
17096.64 166
17097.87 134
17099.11 159
17100.34 171
17101.58 176
17102.81 156
17104.05 150
17105.29 169
17106.52 156
17107.76 146
17108.99 125
17110.23 163
17111.47 166
17112.70 165
17113.94 176
17115.17 161
17116.41 147
17117.65 168
17118.88 166
17120.12 163
17121.36 169
17122.59 155
17123.83 162
17125.07 150
17126.30 163
17127.54 171
17128.78 161
17130.01 156
17131.25 172
17132.49 158
17133.72 169
17134.96 156
17136.20 180
17137.43 169
17138.67 151
17139.91 163
17141.15 161
17142.38 183
17143.62 162
17144.86 152
17146.10 142
17147.33 138
17148.57 128
17149.81 156
17151.05 131
17152.28 135
17153.52 169
17154.76 137
17156.00 150
17157.23 148
17158.47 154
17159.71 177
17160.95 160
17162.19 171
17163.42 148
17164.66 158
17165.90 152
17167.14 169
17168.38 190
17169.61 155
17170.85 149
17172.09 136
17173.33 161
17174.57 149
17175.81 160
17177.04 162
17178.28 165
17179.52 155
17180.76 154
17182.00 167
17183.24 162
17184.48 164
17185.71 166
17186.95 161
17188.19 158
17189.43 156
17190.67 173
17191.91 155
17193.15 151
17194.39 179
17195.63 175
17196.87 192
17198.11 168
17199.34 182
17200.58 131
17201.82 156
17203.06 179
17204.30 151
17205.54 158
17206.78 151
17208.02 167
17209.26 162
17210.50 165
17211.74 195
17212.98 167
17214.22 136
17215.46 145
17216.70 142
17217.94 180
17219.18 165
17220.42 156
17221.66 153
17222.90 153
17224.14 159
17225.38 163
17226.62 141
17227.86 156
17229.10 164
17230.34 147
17231.58 151
17232.82 139
17234.06 153
17235.30 148
17236.54 148
17237.78 162
17239.03 130
17240.27 158
17241.51 161
17242.75 148
17243.99 159
17245.23 144
17246.47 136
17247.71 153
17248.95 135
17250.19 124
17251.43 138
17252.68 162
17253.92 154
17255.16 141
17256.40 154
17257.64 151
17258.88 165
17260.12 154
17261.37 148
17262.61 165
17263.85 171
17265.09 128
17266.33 118
17267.57 152
17268.82 147
17270.06 132
17271.30 164
17272.54 138
17273.78 155
17275.03 150
17276.27 128
17277.51 143
17278.75 134
17279.99 145
17281.24 152
17282.48 152
17283.72 160
17284.96 141
17286.21 121
17287.45 123
17288.69 114
17289.93 147
17291.18 136
17292.42 152
17293.66 161
17294.90 147
17296.15 139
17297.39 129
17298.63 139
17299.88 134
17301.12 159
17302.36 157
17303.60 136
17304.85 141
17306.09 154
17307.33 160
17308.58 159
17309.82 147
17311.06 141
17312.31 119
17313.55 145
17314.79 177
17316.04 148
17317.28 163
17318.52 157
17319.77 143
17321.01 128
17322.26 151
17323.50 131
17324.74 144
17325.99 154
17327.23 125
17328.48 140
17329.72 143
17330.96 131
17332.21 163
17333.45 146
17334.70 149
17335.94 156
17337.18 169
17338.43 158
17339.67 114
17340.92 160
17342.16 177
17343.41 172
17344.65 140
17345.90 125
17347.14 181
17348.38 168
17349.63 143
17350.87 134
17352.12 128
17353.36 127
17354.61 162
17355.85 151
17357.10 139
17358.34 169
17359.59 146
17360.83 154
17362.08 140
17363.32 127
17364.57 180
17365.81 143
17367.06 161
17368.31 158
17369.55 158
17370.80 164
17372.04 145
17373.29 148
17374.53 169
17375.78 187
17377.02 153
17378.27 156
17379.52 143
17380.76 145
17382.01 166
17383.25 159
17384.50 133
17385.75 132
17386.99 139
17388.24 119
17389.48 140
17390.73 129
17391.98 148
17393.22 154
17394.47 151
17395.71 137
17396.96 136
17398.21 145
17399.45 161
17400.70 139
17401.95 129
17403.19 128
17404.44 139
17405.69 137
17406.93 148
17408.18 157
17409.43 159
17410.67 137
17411.92 143
17413.17 149
17414.42 149
17415.66 144
17416.91 141
17418.16 158
17419.40 142
17420.65 132
17421.90 142
17423.15 148
17424.39 164
17425.64 146
17426.89 121
17428.14 155
17429.38 160
17430.63 149
17431.88 168
17433.13 149
17434.37 117
17435.62 141
17436.87 113
17438.12 135
17439.37 129
17440.61 167
17441.86 148
17443.11 169
17444.36 176
17445.61 166
17446.85 149
17448.10 154
17449.35 175
17450.60 165
17451.85 154
17453.10 167
17454.34 181
17455.59 177
17456.84 161
17458.09 167
17459.34 163
17460.59 166
17461.84 130
17463.09 156
17464.33 165
17465.58 165
17466.83 146
17468.08 135
17469.33 160
17470.58 157
17471.83 173
17473.08 157
17474.33 166
17475.58 147
17476.83 167
17478.07 156
17479.32 156
17480.57 162
17481.82 162
17483.07 141
17484.32 170
17485.57 153
17486.82 188
17488.07 176
17489.32 193
17490.57 172
17491.82 200
17493.07 165
17494.32 171
17495.57 185
17496.82 178
17498.07 188
17499.32 188
17500.57 185
17501.82 158
17503.07 170
17504.32 158
17505.57 146
17506.82 179
17508.07 183
17509.32 174
17510.57 186
17511.82 165
17513.07 157
17514.32 187
17515.58 198
17516.83 191
17518.08 174
17519.33 153
17520.58 171
17521.83 184
17523.08 173
17524.33 201
17525.58 189
17526.83 177
17528.08 173
17529.34 187
17530.59 197
17531.84 169
17533.09 200
17534.34 190
17535.59 167
17536.84 174
17538.09 168
17539.35 177
17540.60 184
17541.85 189
17543.10 170
17544.35 198
17545.60 199
17546.86 174
17548.11 175
17549.36 183
17550.61 156
17551.86 173
17553.12 176
17554.37 159
17555.62 180
17556.87 201
17558.12 169
17559.38 139
17560.63 201
17561.88 221
17563.13 182
17564.39 173
17565.64 176
17566.89 161
17568.14 165
17569.40 188
17570.65 176
17571.90 184
17573.15 182
17574.41 195
17575.66 163
17576.91 176
17578.17 175
17579.42 158
17580.67 179
17581.92 192
17583.18 148
17584.43 149
17585.68 192
17586.94 186
17588.19 180
17589.44 179
17590.70 160
17591.95 185
17593.20 206
17594.46 201
17595.71 179
17596.97 165
17598.22 173
17599.47 177
17600.73 180
17601.98 189
17603.23 193
17604.49 177
17605.74 179
17607.00 199
17608.25 227
17609.50 184
17610.76 175
17612.01 165
17613.27 168
17614.52 170
17615.77 175
17617.03 185
17618.28 182
17619.54 152
17620.79 160
17622.05 175
17623.30 188
17624.56 210
17625.81 184
17627.06 172
17628.32 168
17629.57 144
17630.83 183
17632.08 150
17633.34 140
17634.59 180
17635.85 198
17637.10 158
17638.36 180
17639.61 173
17640.87 160
17642.12 157
17643.38 156
17644.63 141
17645.89 134
17647.15 128
17648.40 146
17649.66 144
17650.91 157
17652.17 156
17653.42 164
17654.68 147
17655.93 153
17657.19 142
17658.45 134
17659.70 137
17660.96 157
17662.21 138
17663.47 134
17664.73 139
17665.98 168
17667.24 155
17668.49 157
17669.75 137
17671.01 138
17672.26 142
17673.52 146
17674.77 164
17676.03 165
17677.29 145
17678.54 124
17679.80 125
17681.06 152
17682.31 137
17683.57 130
17684.83 145
17686.08 165
17687.34 156
17688.60 176
17689.85 144
17691.11 157
17692.37 173
17693.63 160
17694.88 161
17696.14 141
17697.40 148
17698.65 130
17699.91 142
17701.17 146
17702.43 138
17703.68 137
17704.94 133
17706.20 150
17707.46 141
17708.71 153
17709.97 160
17711.23 131
17712.49 142
17713.74 158
17715.00 142
17716.26 143
17717.52 152
17718.78 147
17720.03 121
17721.29 132
17722.55 130
17723.81 126
17725.07 165
17726.32 159
17727.58 167
17728.84 125
17730.10 141
17731.36 145
17732.62 133
17733.87 123
17735.13 129
17736.39 134
17737.65 148
17738.91 124
17740.17 119
17741.43 134
17742.69 136
17743.94 163
17745.20 147
17746.46 117
17747.72 157
17748.98 172
17750.24 144
17751.50 125
17752.76 171
17754.02 121
17755.28 122
17756.53 134
17757.79 148
17759.05 121
17760.31 114
17761.57 107
17762.83 146
17764.09 119
17765.35 133
17766.61 134
17767.87 164
17769.13 128
17770.39 149
17771.65 142
17772.91 160
17774.17 123
17775.43 118
17776.69 136
17777.95 134
17779.21 142
17780.47 125
17781.73 129
17782.99 138
17784.25 110
17785.51 129
17786.77 149
17788.03 168
17789.29 157
17790.55 152
17791.81 122
17793.07 161
17794.33 159
17795.59 158
17796.86 135
17798.12 149
17799.38 125
17800.64 142
17801.90 141
17803.16 128
17804.42 137
17805.68 129
17806.94 133
17808.20 141
17809.47 156
17810.73 150
17811.99 153
17813.25 152
17814.51 165
17815.77 133
17817.03 133
17818.29 149
17819.56 121
17820.82 128
17822.08 140
17823.34 148
17824.60 151
17825.86 146
17827.13 132
17828.39 151
17829.65 131
17830.91 130
17832.17 130
17833.44 157
17834.70 129
17835.96 155
17837.22 141
17838.48 149
17839.75 147
17841.01 137
17842.27 122
17843.53 144
17844.80 142
17846.06 117
17847.32 153
17848.58 115
17849.85 131
17851.11 148
17852.37 134
17853.63 114
17854.90 134
17856.16 167
17857.42 132
17858.69 129
17859.95 118
17861.21 166
17862.47 156
17863.74 164
17865.00 148
17866.26 126
17867.53 149
17868.79 141
17870.05 131
17871.32 141
17872.58 130
17873.84 140
17875.11 145
17876.37 156
17877.63 161
17878.90 144
17880.16 141
17881.43 146
17882.69 117
17883.95 114
17885.22 109
17886.48 110
17887.74 148
17889.01 136
17890.27 112
17891.54 136
17892.80 156
17894.07 149
17895.33 115
17896.59 126
17897.86 135
17899.12 151
17900.39 142
17901.65 143
17902.92 143
17904.18 153
17905.44 138
17906.71 123
17907.97 135
17909.24 133
17910.50 136
17911.77 150
17913.03 138
17914.30 152
17915.56 129
17916.83 139
17918.09 127
17919.36 130
17920.62 134
17921.89 136
17923.15 119
17924.42 117
17925.68 154
17926.95 155
17928.21 138
17929.48 150
17930.75 141
17932.01 139
17933.28 167
17934.54 137
17935.81 142
17937.07 154
17938.34 159
17939.61 148
17940.87 140
17942.14 155
17943.40 144
17944.67 167
17945.93 141
17947.20 143
17948.47 120
17949.73 134
17951.00 157
17952.27 133
17953.53 132
17954.80 150
17956.06 122
17957.33 115
17958.60 138
17959.86 141
17961.13 138
17962.40 137
17963.66 142
17964.93 123
17966.20 108
17967.46 110
17968.73 140
17970.00 172
17971.26 150
17972.53 153
17973.80 137
17975.07 133
17976.33 150
17977.60 155
17978.87 144
17980.13 142
17981.40 159
17982.67 157
17983.94 160
17985.20 158
17986.47 161
17987.74 179
17989.01 164
17990.27 152
17991.54 174
17992.81 167
17994.08 113
17995.34 132
17996.61 146
17997.88 148
17999.15 157
18000.42 150
18001.68 140
18002.95 112
18004.22 118
18005.49 120
18006.76 132
18008.02 147
18009.29 106
18010.56 117
18011.83 163
18013.10 142
18014.37 132
18015.63 136
18016.90 158
18018.17 179
18019.44 154
18020.71 142
18021.98 153
18023.25 163
18024.51 142
18025.78 116
18027.05 151
18028.32 143
18029.59 132
18030.86 135
18032.13 136
18033.40 150
18034.67 149
18035.94 137
18037.20 156
18038.47 134
18039.74 125
18041.01 136
18042.28 158
18043.55 143
18044.82 143
18046.09 158
18047.36 128
18048.63 137
18049.90 134
18051.17 139
18052.44 138
18053.71 142
18054.98 145
18056.25 185
18057.52 122
18058.79 144
18060.06 129
18061.33 128
18062.60 141
18063.87 131
18065.14 138
18066.41 137
18067.68 133
18068.95 115
18070.22 113
18071.49 131
18072.76 111
18074.03 129
18075.30 134
18076.57 146
18077.84 152
18079.11 136
18080.39 132
18081.66 120
18082.93 170
18084.20 173
18085.47 163
18086.74 178
18088.01 186
18089.28 151
18090.55 133
18091.82 145
18093.10 145
18094.37 159
18095.64 133
18096.91 149
18098.18 144
18099.45 140
18100.72 171
18102.00 150
18103.27 168
18104.54 147
18105.81 125
18107.08 109
18108.35 137
18109.63 179
18110.90 151
18112.17 155
18113.44 144
18114.71 145
18115.98 121
18117.26 137
18118.53 123
18119.80 140
18121.07 130
18122.35 156
18123.62 126
18124.89 113
18126.16 133
18127.43 148
18128.71 133
18129.98 141
18131.25 141
18132.52 171
18133.80 140
18135.07 134
18136.34 140
18137.62 154
18138.89 153
18140.16 137
18141.43 139
18142.71 148
18143.98 133
18145.25 138
18146.53 157
18147.80 166
18149.07 169
18150.35 157
18151.62 157
18152.89 149
18154.17 137
18155.44 151
18156.71 191
18157.99 155
18159.26 138
18160.53 135
18161.81 107
18163.08 150
18164.35 172
18165.63 138
18166.90 156
18168.18 140
18169.45 152
18170.72 141
18172.00 143
18173.27 130
18174.55 135
18175.82 145
18177.09 130
18178.37 146
18179.64 119
18180.92 148
18182.19 124
18183.47 126
18184.74 178
18186.01 151
18187.29 139
18188.56 167
18189.84 159
18191.11 173
18192.39 118
18193.66 129
18194.94 131
18196.21 122
18197.49 109
18198.76 133
18200.04 157
18201.31 173
18202.59 156
18203.86 151
18205.14 137
18206.41 131
18207.69 145
18208.96 154
18210.24 138
18211.51 137
18212.79 167
18214.06 153
18215.34 138
18216.62 151
18217.89 168
18219.17 154
18220.44 118
18221.72 138
18222.99 151
18224.27 142
18225.55 143
18226.82 140
18228.10 144
18229.37 146
18230.65 169
18231.93 148
18233.20 114
18234.48 147
18235.75 166
18237.03 168
18238.31 142
18239.58 143
18240.86 106
18242.14 164
18243.41 162
18244.69 157
18245.97 162
18247.24 154
18248.52 129
18249.80 136
18251.07 164
18252.35 145
18253.63 145
18254.90 141
18256.18 143
18257.46 152
18258.73 169
18260.01 148
18261.29 133
18262.57 152
18263.84 137
18265.12 171
18266.40 165
18267.67 159
18268.95 150
18270.23 163
18271.51 136
18272.78 200
18274.06 151
18275.34 122
18276.62 136
18277.89 167
18279.17 138
18280.45 153
18281.73 152
18283.01 147
18284.28 135
18285.56 113
18286.84 171
18288.12 125
18289.40 123
18290.67 113
18291.95 117
18293.23 161
18294.51 154
18295.79 148
18297.07 127
18298.34 133
18299.62 146
18300.90 164
18302.18 142
18303.46 123
18304.74 137
18306.02 168
18307.29 137
18308.57 138
18309.85 148
18311.13 150
18312.41 157
18313.69 144
18314.97 156
18316.25 131
18317.53 132
18318.80 132
18320.08 147
18321.36 170
18322.64 131
18323.92 136
18325.20 149
18326.48 140
18327.76 145
18329.04 137
18330.32 155
18331.60 156
18332.88 122
18334.16 119
18335.44 145
18336.72 138
18338.00 133
18339.28 146
18340.56 148
18341.84 121
18343.12 131
18344.40 116
18345.68 143
18346.96 120
18348.24 128
18349.52 141
18350.80 141
18352.08 145
18353.36 150
18354.64 130
18355.92 141
18357.20 135
18358.48 139
18359.76 116
18361.04 118
18362.32 130
18363.60 137
18364.88 141
18366.16 143
18367.45 127
18368.73 125
18370.01 111
18371.29 138
18372.57 128
18373.85 151
18375.13 141
18376.41 102
18377.69 143
18378.98 132
18380.26 130
18381.54 129
18382.82 135
18384.10 130
18385.38 144
18386.66 150
18387.95 152
18389.23 124
18390.51 163
18391.79 142
18393.07 128
18394.35 124
18395.64 131
18396.92 149
18398.20 138
18399.48 146
18400.76 141
18402.05 137
18403.33 122
18404.61 127
18405.89 113
18407.17 133
18408.46 138
18409.74 151
18411.02 148
18412.30 158
18413.59 136
18414.87 123
18416.15 147
18417.43 147
18418.72 138
18420.00 146
18421.28 138
18422.56 142
18423.85 138
18425.13 122
18426.41 140
18427.70 132
18428.98 149
18430.26 146
18431.54 126
18432.83 128
18434.11 144
18435.39 174
18436.68 140
18437.96 135
18439.24 141
18440.53 101
18441.81 140
18443.09 156
18444.38 132
18445.66 128
18446.95 118
18448.23 148
18449.51 134
18450.80 153
18452.08 158
18453.36 166
18454.65 127
18455.93 157
18457.22 157
18458.50 156
18459.78 133
18461.07 135
18462.35 120
18463.64 147
18464.92 145
18466.21 151
18467.49 144
18468.77 149
18470.06 131
18471.34 130
18472.63 130
18473.91 118
18475.20 157
18476.48 131
18477.77 139
18479.05 170
18480.34 139
18481.62 128
18482.91 162
18484.19 155
18485.47 136
18486.76 152
18488.04 152
18489.33 137
18490.62 136
18491.90 145
18493.19 154
18494.47 133
18495.76 139
18497.04 144
18498.33 128
18499.61 146
18500.90 147
18502.18 128
18503.47 141
18504.75 136
18506.04 142
18507.33 167
18508.61 125
18509.90 140
18511.18 132
18512.47 114
18513.76 122
18515.04 129
18516.33 135
18517.61 150
18518.90 117
18520.19 110
18521.47 119
18522.76 146
18524.04 118
18525.33 136
18526.62 131
18527.90 129
18529.19 149
18530.48 146
18531.76 172
18533.05 158
18534.34 116
18535.62 154
18536.91 132
18538.20 128
18539.48 147
18540.77 125
18542.06 138
18543.34 146
18544.63 154
18545.92 146
18547.21 161
18548.49 150
18549.78 138
18551.07 116
18552.36 125
18553.64 137
18554.93 140
18556.22 162
18557.50 129
18558.79 135
18560.08 154
18561.37 163
18562.66 161
18563.94 135
18565.23 127
18566.52 132
18567.81 138
18569.09 149
18570.38 129
18571.67 151
18572.96 126
18574.25 148
18575.53 129
18576.82 140
18578.11 145
18579.40 110
18580.69 125
18581.98 135
18583.26 133
18584.55 143
18585.84 120
18587.13 129
18588.42 145
18589.71 170
18590.99 126
18592.28 121
18593.57 147
18594.86 145
18596.15 145
18597.44 139
18598.73 147
18600.02 154
18601.31 149
18602.59 161
18603.88 164
18605.17 121
18606.46 122
18607.75 133
18609.04 137
18610.33 145
18611.62 155
18612.91 138
18614.20 131
18615.49 154
18616.78 155
18618.07 159
18619.36 143
18620.65 161
18621.94 160
18623.23 160
18624.52 151
18625.81 157
18627.10 141
18628.39 161
18629.68 177
18630.97 158
18632.26 150
18633.55 163
18634.84 155
18636.13 138
18637.42 131
18638.71 138
18640.00 112
18641.29 134
18642.58 143
18643.87 152
18645.16 137
18646.45 155
18647.74 151
18649.03 148
18650.32 130
18651.61 137
18652.90 141
18654.19 160
18655.48 172
18656.78 155
18658.07 132
18659.36 139
18660.65 153
18661.94 146
18663.23 150
18664.52 130
18665.81 164
18667.10 146
18668.40 149
18669.69 133
18670.98 133
18672.27 141
18673.56 132
18674.85 159
18676.14 123
18677.44 127
18678.73 102
18680.02 121
18681.31 141
18682.60 122
18683.90 138
18685.19 125
18686.48 147
18687.77 131
18689.06 123
18690.36 139
18691.65 157
18692.94 138
18694.23 138
18695.52 153
18696.82 134
18698.11 142
18699.40 155
18700.69 125
18701.99 117
18703.28 122
18704.57 136
18705.86 135
18707.16 130
18708.45 141
18709.74 125
18711.04 107
18712.33 117
18713.62 121
18714.91 112
18716.21 100
18717.50 120
18718.79 128
18720.09 114
18721.38 147
18722.67 131
18723.97 147
18725.26 131
18726.55 147
18727.85 120
18729.14 134
18730.43 138
18731.73 119
18733.02 134
18734.31 116
18735.61 123
18736.90 169
18738.19 121
18739.49 104
18740.78 129
18742.08 123
18743.37 104
18744.66 123
18745.96 120
18747.25 128
18748.55 144
18749.84 137
18751.13 105
18752.43 109
18753.72 113
18755.02 129
18756.31 131
18757.61 130
18758.90 125
18760.20 143
18761.49 139
18762.78 122
18764.08 126
18765.37 115
18766.67 140
18767.96 147
18769.26 161
18770.55 137
18771.85 121
18773.14 139
18774.44 133
18775.73 127
18777.03 120
18778.32 135
18779.62 139
18780.91 146
18782.21 124
18783.50 125
18784.80 155
18786.10 127
18787.39 120
18788.69 126
18789.98 138
18791.28 162
18792.57 129
18793.87 123
18795.16 124
18796.46 118
18797.76 113
18799.05 118
18800.35 139
18801.64 140
18802.94 135
18804.24 121
18805.53 112
18806.83 122
18808.12 145
18809.42 122
18810.72 135
18812.01 114
18813.31 111
18814.61 110
18815.90 127
18817.20 130
18818.50 128
18819.79 105
18821.09 116
18822.39 138
18823.68 126
18824.98 104
18826.28 118
18827.57 138
18828.87 121
18830.17 129
18831.46 116
18832.76 113
18834.06 135
18835.35 126
18836.65 118
18837.95 104
18839.25 130
18840.54 157
18841.84 143
18843.14 128
18844.44 125
18845.73 153
18847.03 132
18848.33 135
18849.63 139
18850.92 129
18852.22 137
18853.52 138
18854.82 136
18856.11 128
18857.41 149
18858.71 144
18860.01 138
18861.31 121
18862.60 124
18863.90 111
18865.20 122
18866.50 115
18867.80 100
18869.10 125
18870.39 142
18871.69 121
18872.99 111
18874.29 124
18875.59 104
18876.89 116
18878.18 106
18879.48 125
18880.78 113
18882.08 97
18883.38 103
18884.68 112
18885.98 164
18887.28 147
18888.57 116
18889.87 111
18891.17 122
18892.47 120
18893.77 122
18895.07 121
18896.37 119
18897.67 170
18898.97 140
18900.27 129
18901.57 131
18902.87 113
18904.17 104
18905.47 126
18906.76 118
18908.06 114
18909.36 110
18910.66 106
18911.96 149
18913.26 129
18914.56 135
18915.86 146
18917.16 164
18918.46 136
18919.76 125
18921.06 140
18922.36 140
18923.66 127
18924.96 158
18926.26 124
18927.56 134
18928.86 109
18930.17 133
18931.47 135
18932.77 120
18934.07 114
18935.37 116
18936.67 133
18937.97 129
18939.27 121
18940.57 115
18941.87 125
18943.17 123
18944.47 125
18945.77 131
18947.07 142
18948.38 131
18949.68 116
18950.98 127
18952.28 114
18953.58 125
18954.88 99
18956.18 134
18957.48 154
18958.79 123
18960.09 128
18961.39 136
18962.69 116
18963.99 126
18965.29 140
18966.59 138
18967.90 145
18969.20 112
18970.50 127
18971.80 138
18973.10 119
18974.41 139
18975.71 143
18977.01 162
18978.31 161
18979.61 130
18980.92 116
18982.22 130
18983.52 150
18984.82 133
18986.12 147
18987.43 144
18988.73 128
18990.03 139
18991.33 150
18992.64 135
18993.94 118
18995.24 124
18996.54 146
18997.85 130
18999.15 125
19000.45 142
19001.76 116
19003.06 134
19004.36 138
19005.66 124
19006.97 128
19008.27 123
19009.57 127
19010.88 131
19012.18 114
19013.48 125
19014.79 134
19016.09 125
19017.39 127
19018.70 120
19020.00 146
19021.30 146
19022.61 129
19023.91 152
19025.22 114
19026.52 150
19027.82 128
19029.13 116
19030.43 113
19031.73 154
19033.04 123
19034.34 138
19035.65 114
19036.95 116
19038.25 131
19039.56 143
19040.86 135
19042.17 119
19043.47 124
19044.78 145
19046.08 145
19047.38 138
19048.69 128
19049.99 134
19051.30 158
19052.60 138
19053.91 123
19055.21 107
19056.52 130
19057.82 155
19059.13 146
19060.43 105
19061.74 128
19063.04 137
19064.35 152
19065.65 140
19066.96 122
19068.26 125
19069.57 139
19070.87 150
19072.18 115
19073.48 152
19074.79 124
19076.09 132
19077.40 132
19078.70 116
19080.01 112
19081.32 153
19082.62 131
19083.93 113
19085.23 133
19086.54 129
19087.84 149
19089.15 143
19090.46 152
19091.76 138
19093.07 131
19094.37 132
19095.68 146
19096.99 131
19098.29 133
19099.60 137
19100.90 141
19102.21 128
19103.52 108
19104.82 132
19106.13 122
19107.44 110
19108.74 114
19110.05 129
19111.36 145
19112.66 122
19113.97 140
19115.28 126
19116.58 123
19117.89 119
19119.20 130
19120.50 159
19121.81 146
19123.12 128
19124.43 128
19125.73 116
19127.04 147
19128.35 127
19129.65 128
19130.96 128
19132.27 107
19133.58 130
19134.88 111
19136.19 146
19137.50 146
19138.81 139
19140.11 138
19141.42 101
19142.73 109
19144.04 113
19145.34 132
19146.65 118
19147.96 112
19149.27 124
19150.58 122
19151.88 123
19153.19 142
19154.50 128
19155.81 126
19157.12 138
19158.42 153
19159.73 134
19161.04 142
19162.35 134
19163.66 126
19164.97 132
19166.28 129
19167.58 129
19168.89 118
19170.20 131
19171.51 122
19172.82 135
19174.13 118
19175.44 93
19176.75 139
19178.05 150
19179.36 114
19180.67 116
19181.98 105
19183.29 128
19184.60 110
19185.91 102
19187.22 118
19188.53 112
19189.84 124
19191.15 109
19192.46 113
19193.76 112
19195.07 119
19196.38 113
19197.69 112
19199.00 127
19200.31 134
19201.62 136
19202.93 134
19204.24 107
19205.55 116
19206.86 95
19208.17 92
19209.48 126
19210.79 137
19212.10 108
19213.41 153
19214.72 121
19216.03 126
19217.34 117
19218.65 93
19219.96 121
19221.27 133
19222.58 121
19223.89 129
19225.20 121
19226.52 129
19227.83 142
19229.14 121
19230.45 136
19231.76 110
19233.07 130
19234.38 118
19235.69 133
19237.00 128
19238.31 126
19239.62 131
19240.93 122
19242.25 102
19243.56 112
19244.87 122
19246.18 105
19247.49 119
19248.80 133
19250.11 115
19251.42 145
19252.74 130
19254.05 134
19255.36 116
19256.67 134
19257.98 137
19259.29 103
19260.61 114
19261.92 118
19263.23 132
19264.54 117
19265.85 124
19267.17 133
19268.48 200
19269.79 150
19271.10 139
19272.41 119
19273.73 109
19275.04 100
19276.35 116
19277.66 110
19278.98 116
19280.29 134
19281.60 108
19282.91 129
19284.23 123
19285.54 110
19286.85 103
19288.16 116
19289.48 128
19290.79 122
19292.10 124
19293.41 106
19294.73 146
19296.04 110
19297.35 121
19298.67 149
19299.98 135
19301.29 105
19302.61 140
19303.92 119
19305.23 142
19306.55 121
19307.86 104
19309.17 122
19310.49 125
19311.80 133
19313.11 142
19314.43 129
19315.74 112
19317.05 126
19318.37 132
19319.68 131
19320.99 111
19322.31 114
19323.62 145
19324.94 180
19326.25 166
19327.56 127
19328.88 143
19330.19 126
19331.51 124
19332.82 109
19334.14 128
19335.45 118
19336.76 122
19338.08 144
19339.39 118
19340.71 115
19342.02 149
19343.34 127
19344.65 141
19345.97 137
19347.28 153
19348.59 146
19349.91 133
19351.22 149
19352.54 128
19353.85 129
19355.17 135
19356.48 120
19357.80 107
19359.11 141
19360.43 134
19361.74 158
19363.06 111
19364.38 142
19365.69 165
19367.01 128
19368.32 147
19369.64 131
19370.95 123
19372.27 145
19373.58 125
19374.90 134
19376.21 109
19377.53 134
19378.85 139
19380.16 159
19381.48 163
19382.79 160
19384.11 150
19385.43 148
19386.74 125
19388.06 140
19389.37 107
19390.69 138
19392.01 143
19393.32 162
19394.64 135
19395.96 130
19397.27 135
19398.59 155
19399.91 136
19401.22 118
19402.54 121
19403.85 130
19405.17 161
19406.49 143
19407.80 127
19409.12 136
19410.44 120
19411.76 128
19413.07 150
19414.39 127
19415.71 136
19417.02 150
19418.34 137
19419.66 145
19420.98 171
19422.29 157
19423.61 123
19424.93 132
19426.24 148
19427.56 118
19428.88 159
19430.20 142
19431.51 135
19432.83 136
19434.15 138
19435.47 129
19436.79 148
19438.10 142
19439.42 128
19440.74 148
19442.06 146
19443.37 156
19444.69 141
19446.01 135
19447.33 130
19448.65 137
19449.97 114
19451.28 131
19452.60 143
19453.92 140
19455.24 117
19456.56 137
19457.88 134
19459.19 145
19460.51 140
19461.83 147
19463.15 145
19464.47 144
19465.79 135
19467.11 135
19468.42 141
19469.74 136
19471.06 128
19472.38 135
19473.70 136
19475.02 133
19476.34 121
19477.66 140
19478.98 134
19480.30 142
19481.62 132
19482.93 135
19484.25 140
19485.57 145
19486.89 126
19488.21 107
19489.53 113
19490.85 123
19492.17 137
19493.49 127
19494.81 154
19496.13 134
19497.45 126
19498.77 165
19500.09 160
19501.41 152
19502.73 135
19504.05 135
19505.37 114
19506.69 129
19508.01 152
19509.33 142
19510.65 121
19511.97 128
19513.29 117
19514.61 102
19515.93 129
19517.25 145
19518.57 144
19519.89 140
19521.21 124
19522.54 148
19523.86 133
19525.18 124
19526.50 129
19527.82 157
19529.14 156
19530.46 127
19531.78 136
19533.10 115
19534.42 132
19535.74 135
19537.07 148
19538.39 119
19539.71 130
19541.03 134
19542.35 128
19543.67 121
19544.99 138
19546.31 129
19547.64 139
19548.96 154
19550.28 141
19551.60 173
19552.92 168
19554.24 142
19555.57 128
19556.89 131
19558.21 139
19559.53 120
19560.85 123
19562.18 119
19563.50 136
19564.82 107
19566.14 112
19567.46 105
19568.79 131
19570.11 136
19571.43 129
19572.75 148
19574.08 118
19575.40 130
19576.72 137
19578.04 123
19579.37 139
19580.69 118
19582.01 113
19583.33 134
19584.66 114
19585.98 123
19587.30 139
19588.63 132
19589.95 108
19591.27 126
19592.59 138
19593.92 124
19595.24 148
19596.56 119
19597.89 121
19599.21 129
19600.53 128
19601.86 108
19603.18 125
19604.50 102
19605.83 121
19607.15 128
19608.47 156
19609.80 120
19611.12 122
19612.45 155
19613.77 130
19615.09 124
19616.42 142
19617.74 108
19619.06 130
19620.39 157
19621.71 143
19623.04 137
19624.36 112
19625.69 124
19627.01 125
19628.33 123
19629.66 100
19630.98 126
19632.31 146
19633.63 137
19634.96 144
19636.28 141
19637.60 129
19638.93 110
19640.25 131
19641.58 116
19642.90 119
19644.23 139
19645.55 109
19646.88 131
19648.20 140
19649.53 140
19650.85 133
19652.18 162
19653.50 136
19654.83 145
19656.15 129
19657.48 115
19658.80 138
19660.13 119
19661.45 132
19662.78 128
19664.11 150
19665.43 139
19666.76 128
19668.08 121
19669.41 127
19670.73 130
19672.06 126
19673.39 135
19674.71 135
19676.04 129
19677.36 128
19678.69 133
19680.01 136
19681.34 150
19682.67 132
19683.99 128
19685.32 121
19686.65 115
19687.97 125
19689.30 135
19690.62 129
19691.95 147
19693.28 134
19694.60 129
19695.93 128
19697.26 131
19698.58 124
19699.91 142
19701.24 118
19702.56 121
19703.89 132
19705.22 146
19706.54 141
19707.87 133
19709.20 121
19710.53 141
19711.85 149
19713.18 163
19714.51 125
19715.83 105
19717.16 132
19718.49 140
19719.82 136
19721.14 108
19722.47 130
19723.80 134
19725.13 126
19726.45 150
19727.78 85
19729.11 135
19730.44 127
19731.76 146
19733.09 115
19734.42 110
19735.75 129
19737.08 150
19738.40 113
19739.73 109
19741.06 104
19742.39 124
19743.72 118
19745.04 138
19746.37 112
19747.70 139
19749.03 153
19750.36 147
19751.69 147
19753.01 123
19754.34 127
19755.67 149
19757.00 130
19758.33 116
19759.66 140
19760.99 117
19762.31 106
19763.64 113
19764.97 110
19766.30 125
19767.63 136
19768.96 119
19770.29 122
19771.62 104
19772.95 129
19774.28 124
19775.60 120
19776.93 118
19778.26 133
19779.59 144
19780.92 114
19782.25 116
19783.58 103
19784.91 102
19786.24 154
19787.57 152
19788.90 133
19790.23 116
19791.56 139
19792.89 124
19794.22 123
19795.55 144
19796.88 143
19798.21 144
19799.54 141
19800.87 125
19802.20 114
19803.53 113
19804.86 109
19806.19 131
19807.52 116
19808.85 109
19810.18 142
19811.51 116
19812.84 115
19814.17 108
19815.50 101
19816.83 124
19818.16 116
19819.49 138
19820.83 135
19822.16 146
19823.49 103
19824.82 99
19826.15 119
19827.48 120
19828.81 135
19830.14 117
19831.47 112
19832.80 115
19834.14 93
19835.47 108
19836.80 110
19838.13 115
19839.46 116
19840.79 113
19842.12 135
19843.46 147
19844.79 125
19846.12 151
19847.45 151
19848.78 125
19850.11 125
19851.45 127
19852.78 117
19854.11 96
19855.44 117
19856.77 135
19858.11 154
19859.44 140
19860.77 135
19862.10 135
19863.43 118
19864.77 120
19866.10 122
19867.43 119
19868.76 112
19870.10 126
19871.43 128
19872.76 132
19874.09 152
19875.43 118
19876.76 131
19878.09 120
19879.42 148
19880.76 122
19882.09 124
19883.42 132
19884.75 123
19886.09 125
19887.42 147
19888.75 135
19890.09 109
19891.42 123
19892.75 134
19894.09 129
19895.42 110
19896.75 122
19898.09 145
19899.42 156
19900.75 131
19902.09 126
19903.42 128
19904.75 117
19906.09 151
19907.42 121
19908.75 113
19910.09 118
19911.42 150
19912.76 135
19914.09 144
19915.42 128
19916.76 113
19918.09 114
19919.43 138
19920.76 127
19922.09 130
19923.43 119
19924.76 116
19926.10 126
19927.43 130
19928.77 86
19930.10 128
19931.43 147
19932.77 138
19934.10 139
19935.44 142
19936.77 147
19938.11 106
19939.44 118
19940.78 129
19942.11 153
19943.45 115
19944.78 152
19946.12 132
19947.45 126
19948.79 134
19950.12 128
19951.46 138
19952.79 132
19954.13 109
19955.46 131
19956.80 144
19958.13 127
19959.47 154
19960.80 119
19962.14 118
19963.48 130
19964.81 153
19966.15 133
19967.48 113
19968.82 106
19970.15 140
19971.49 128
19972.83 145
19974.16 154
19975.50 153
19976.83 132
19978.17 134
19979.51 150
19980.84 140
19982.18 148
19983.51 180
19984.85 126
19986.19 130
19987.52 139
19988.86 129
19990.20 158
19991.53 147
19992.87 132
19994.21 151
19995.54 128
19996.88 131
19998.22 168
19999.55 137
20000.89 116
20002.23 132
20003.56 141
20004.90 141
20006.24 134
20007.57 148
20008.91 136
20010.25 149
20011.59 148
20012.92 132
20014.26 128
20015.60 133
20016.94 130
20018.27 125
20019.61 118
20020.95 123
20022.28 118
20023.62 161
20024.96 128
20026.30 135
20027.64 135
20028.97 135
20030.31 124
20031.65 130
20032.99 145
20034.32 125
20035.66 112
20037.00 109
20038.34 128
20039.68 113
20041.02 135
20042.35 137
20043.69 138
20045.03 158
20046.37 154
20047.71 156
20049.05 131
20050.38 141
20051.72 115
20053.06 104
20054.40 139
20055.74 126
20057.08 113
20058.42 127
20059.75 141
20061.09 139
20062.43 145
20063.77 120
20065.11 120
20066.45 148
20067.79 127
20069.13 135
20070.47 124
20071.81 117
20073.14 153
20074.48 143
20075.82 142
20077.16 118
20078.50 136
20079.84 138
20081.18 127
20082.52 153
20083.86 119
20085.20 142
20086.54 151
20087.88 156
20089.22 138
20090.56 143
20091.90 138
20093.24 137
20094.58 149
20095.92 123
20097.26 142
20098.60 146
20099.94 134
20101.28 115
20102.62 133
20103.96 108
20105.30 122
20106.64 128
20107.98 114
20109.32 119
20110.66 122
20112.00 126
20113.34 125
20114.68 121
20116.02 153
20117.36 145
20118.71 138
20120.05 129
20121.39 114
20122.73 117
20124.07 127
20125.41 131
20126.75 162
20128.09 137
20129.43 133
20130.77 136
20132.12 107
20133.46 96
20134.80 123
20136.14 130
20137.48 104
20138.82 119
20140.16 122
20141.51 119
20142.85 96
20144.19 105
20145.53 112
