# Supplementary material for: MALDI-TOF MS typing enables the classification of brewing yeasts of the genus Saccharomyces to major beer styles
Source: PLoS One. 2017 Aug 9;12(8):e0181694. doi: 10.1371/journal.pone.0181694 (PMC5549903; doi:10.1371/journal.pone.0181694)
Supplement: S2 File — The directory includes 90 raw files and was zipped to “.zip”; the folder has three strains with 30 spectra per strain; S1 Text explains the raw files with an example and Table 1 represents the yeast strains used within the experiment. (ZIP) [file pone.0181694.s005.zip › 4-6/30254-165-OG-Koe-Ale-YPG-18h-E-E_2015-10-16__0_B4_1.dat]

2000.07 11005
2000.49 11187
2000.91 11109
2001.33 11154
2001.75 11301
2002.17 11294
2002.59 11216
2003.02 11161
2003.44 11220
2003.86 11409
2004.28 10956
2004.70 11112
2005.13 11081
2005.55 10772
2005.97 10977
2006.39 11228
2006.81 11574
2007.24 11698
2007.66 11206
2008.08 11483
2008.50 11606
2008.93 11833
2009.35 12101
2009.77 12047
2010.19 12101
2010.61 12050
2011.04 12225
2011.46 12593
2011.88 12457
2012.31 12099
2012.73 12183
2013.15 11883
2013.57 11658
2014.00 11642
2014.42 11409
2014.84 10938
2015.27 11081
2015.69 11114
2016.11 10868
2016.53 10678
2016.96 10961
2017.38 11519
2017.80 11197
2018.23 11086
2018.65 11210
2019.07 11376
2019.50 11536
2019.92 11762
2020.34 11920
2020.77 11820
2021.19 11659
2021.62 11977
2022.04 11988
2022.46 11873
2022.89 11792
2023.31 11658
2023.73 11500
2024.16 11414
2024.58 11181
2025.01 11366
2025.43 11450
2025.86 11179
2026.28 11073
2026.70 11177
2027.13 11103
2027.55 10925
2027.98 11170
2028.40 11034
2028.83 10846
2029.25 11180
2029.67 11189
2030.10 10938
2030.52 10817
2030.95 10876
2031.37 11163
2031.80 11307
2032.22 11454
2032.65 11546
2033.07 11739
2033.50 12094
2033.92 11864
2034.35 12062
2034.77 11977
2035.20 11856
2035.62 11957
2036.05 12104
2036.47 12211
2036.90 11873
2037.32 11513
2037.75 11646
2038.17 11857
2038.60 11842
2039.02 11726
2039.45 11706
2039.88 11648
2040.30 11804
2040.73 11736
2041.15 11584
2041.58 11857
2042.00 11774
2042.43 11672
2042.86 11571
2043.28 11417
2043.71 11026
2044.13 11106
2044.56 11024
2044.99 11031
2045.41 10918
2045.84 11012
2046.26 10815
2046.69 10771
2047.12 10856
2047.54 11101
2047.97 11468
2048.40 11243
2048.82 11420
2049.25 11351
2049.68 11014
2050.10 11144
2050.53 11382
2050.96 11422
2051.38 11625
2051.81 11408
2052.24 11297
2052.66 11375
2053.09 11445
2053.52 11445
2053.95 11593
2054.37 11333
2054.80 11494
2055.23 11555
2055.65 11170
2056.08 11153
2056.51 11067
2056.94 10945
2057.36 11074
2057.79 11192
2058.22 11362
2058.65 11129
2059.07 11146
2059.50 11221
2059.93 11178
2060.36 11083
2060.78 11099
2061.21 11201
2061.64 11135
2062.07 11076
2062.50 11216
2062.92 11252
2063.35 11498
2063.78 11728
2064.21 11574
2064.64 11880
2065.06 11824
2065.49 12034
2065.92 12251
2066.35 12183
2066.78 11774
2067.21 11546
2067.63 12060
2068.06 12016
2068.49 11708
2068.92 11430
2069.35 11632
2069.78 11448
2070.21 11131
2070.63 10795
2071.06 10955
2071.49 10886
2071.92 10894
2072.35 10865
2072.78 11116
2073.21 11138
2073.64 11295
2074.07 11067
2074.50 10736
2074.93 10565
2075.35 11061
2075.78 11121
2076.21 11143
2076.64 11292
2077.07 11165
2077.50 11167
2077.93 11258
2078.36 11096
2078.79 11285
2079.22 11246
2079.65 11187
2080.08 11216
2080.51 11513
2080.94 11495
2081.37 11604
2081.80 11967
2082.23 11828
2082.66 11811
2083.09 11662
2083.52 11442
2083.95 11464
2084.38 11300
2084.81 11152
2085.24 11154
2085.67 11111
2086.10 11109
2086.53 10962
2086.96 11154
2087.39 11163
2087.82 11398
2088.25 11311
2088.68 11218
2089.11 11154
2089.55 11239
2089.98 11256
2090.41 11176
2090.84 11023
2091.27 11296
2091.70 11282
2092.13 11109
2092.56 11471
2092.99 11380
2093.42 11151
2093.86 11319
2094.29 11397
2094.72 11485
2095.15 11219
2095.58 11271
2096.01 11299
2096.44 11003
2096.87 10734
2097.31 10903
2097.74 11046
2098.17 10929
2098.60 10743
2099.03 10840
2099.46 10532
2099.90 10564
2100.33 10525
2100.76 10596
2101.19 10669
2101.62 10626
2102.06 10607
2102.49 10674
2102.92 10680
2103.35 10983
2103.78 10828
2104.22 11034
2104.65 10846
2105.08 11168
2105.51 11137
2105.95 11355
2106.38 11178
2106.81 11043
2107.24 11403
2107.68 11549
2108.11 11459
2108.54 11446
2108.97 11558
2109.41 11510
2109.84 11117
2110.27 11109
2110.71 11275
2111.14 11228
2111.57 10767
2112.01 10907
2112.44 11053
2112.87 10881
2113.30 10839
2113.74 11063
2114.17 10662
2114.60 10631
2115.04 10609
2115.47 10410
2115.90 10487
2116.34 10705
2116.77 10708
2117.21 10482
2117.64 10844
2118.07 10756
2118.51 10591
2118.94 10398
2119.37 10811
2119.81 10844
2120.24 10911
2120.68 10970
2121.11 11071
2121.54 10969
2121.98 11015
2122.41 11034
2122.85 11002
2123.28 11005
2123.71 10865
2124.15 11028
2124.58 10973
2125.02 10883
2125.45 11091
2125.89 11222
2126.32 11063
2126.76 11154
2127.19 11109
2127.63 10962
2128.06 10938
2128.49 11016
2128.93 10827
2129.36 11153
2129.80 11004
2130.23 11401
2130.67 11263
2131.10 11245
2131.54 11481
2131.97 11230
2132.41 11273
2132.84 11227
2133.28 11372
2133.71 11604
2134.15 11511
2134.59 11640
2135.02 11848
2135.46 11677
2135.89 11665
2136.33 11787
2136.76 11997
2137.20 12101
2137.63 12111
2138.07 12109
2138.51 12150
2138.94 11703
2139.38 11623
2139.81 11722
2140.25 11264
2140.69 11462
2141.12 11312
2141.56 10996
2141.99 10472
2142.43 10615
2142.87 10475
2143.30 10608
2143.74 10405
2144.18 10315
2144.61 10684
2145.05 10866
2145.48 10672
2145.92 10477
2146.36 10597
2146.79 10678
2147.23 11114
2147.67 10927
2148.10 11073
2148.54 10970
2148.98 11086
2149.41 11213
2149.85 11524
2150.29 11460
2150.73 11619
2151.16 11879
2151.60 11880
2152.04 11994
2152.47 11720
2152.91 11612
2153.35 11629
2153.79 11570
2154.22 11308
2154.66 11040
2155.10 10835
2155.54 10981
2155.97 10971
2156.41 10682
2156.85 10593
2157.29 10616
2157.72 10774
2158.16 10803
2158.60 10623
2159.04 10638
2159.48 10848
2159.91 10808
2160.35 11001
2160.79 11057
2161.23 11155
2161.67 11089
2162.10 10977
2162.54 10722
2162.98 11040
2163.42 10944
2163.86 10989
2164.30 11223
2164.73 11079
2165.17 11198
2165.61 10837
2166.05 11099
2166.49 11067
2166.93 10975
2167.37 10933
2167.80 10868
2168.24 10846
2168.68 11221
2169.12 11060
2169.56 10739
2170.00 11078
2170.44 11259
2170.88 11427
2171.32 11391
2171.75 11076
2172.19 11223
2172.63 11271
2173.07 11081
2173.51 11305
2173.95 11220
2174.39 10951
2174.83 11057
2175.27 10924
2175.71 10775
2176.15 10899
2176.59 11065
2177.03 11119
2177.47 11061
2177.91 11519
2178.35 11590
2178.79 11129
2179.23 11396
2179.67 11338
2180.11 11339
2180.55 11221
2180.99 11282
2181.43 11295
2181.87 11201
2182.31 11066
2182.75 10828
2183.19 10937
2183.63 10830
2184.07 10795
2184.51 10456
2184.95 10483
2185.39 10457
2185.83 10526
2186.27 10764
2186.71 10842
2187.15 10827
2187.59 10868
2188.03 10945
2188.48 10953
2188.92 10887
2189.36 10895
2189.80 10842
2190.24 11282
2190.68 11178
2191.12 10925
2191.56 11312
2192.00 11405
2192.45 11039
2192.89 11020
2193.33 11051
2193.77 11086
2194.21 10901
2194.65 10920
2195.09 10869
2195.53 11031
2195.98 10827
2196.42 10831
2196.86 11162
2197.30 11479
2197.74 11219
2198.19 11122
2198.63 11322
2199.07 11029
2199.51 10878
2199.95 10683
2200.39 10715
2200.84 10702
2201.28 10463
2201.72 10385
2202.16 10483
2202.61 10730
2203.05 10806
2203.49 10694
2203.93 10658
2204.38 10861
2204.82 11238
2205.26 11361
2205.70 11333
2206.15 11577
2206.59 11263
2207.03 11227
2207.47 11493
2207.92 11601
2208.36 11700
2208.80 11508
2209.25 11690
2209.69 11579
2210.13 11654
2210.57 11514
2211.02 11532
2211.46 11447
2211.90 11090
2212.35 11406
2212.79 11369
2213.23 11307
2213.68 11355
2214.12 11285
2214.56 11195
2215.01 11032
2215.45 11215
2215.89 10947
2216.34 10810
2216.78 10822
2217.23 10700
2217.67 10595
2218.11 10755
2218.56 10631
2219.00 10535
2219.44 10656
2219.89 10816
2220.33 10924
2220.78 10718
2221.22 10952
2221.67 10719
2222.11 10750
2222.55 11049
2223.00 11231
2223.44 11192
2223.89 11108
2224.33 11062
2224.78 11145
2225.22 11439
2225.66 10990
2226.11 11210
2226.55 11953
2227.00 11766
2227.44 11628
2227.89 11594
2228.33 11633
2228.78 11930
2229.22 12104
2229.67 11732
2230.11 11836
2230.56 11799
2231.00 11981
2231.45 12143
2231.89 12395
2232.34 12306
2232.78 12190
2233.23 12293
2233.67 12288
2234.12 12445
2234.57 12549
2235.01 12382
2235.46 12353
2235.90 12319
2236.35 12049
2236.79 11858
2237.24 11660
2237.69 11607
2238.13 11341
2238.58 11262
2239.02 11080
2239.47 11203
2239.91 11206
2240.36 10592
2240.81 10792
2241.25 10595
2241.70 10596
2242.15 10522
2242.59 10496
2243.04 10509
2243.48 10693
2243.93 10411
2244.38 10265
2244.82 10431
2245.27 10405
2245.72 10457
2246.16 10271
2246.61 10249
2247.06 10388
2247.50 10382
2247.95 10593
2248.40 10471
2248.84 10533
2249.29 10556
2249.74 10306
2250.19 10434
2250.63 10685
2251.08 10511
2251.53 10739
2251.97 10448
2252.42 10422
2252.87 10620
2253.32 10489
2253.76 10603
2254.21 10515
2254.66 10651
2255.11 10652
2255.55 10461
2256.00 10673
2256.45 10786
2256.90 10727
2257.34 10601
2257.79 10366
2258.24 10241
2258.69 10222
2259.14 10505
2259.58 10262
2260.03 10110
2260.48 10342
2260.93 10278
2261.38 10424
2261.82 10630
2262.27 10720
2262.72 10863
2263.17 10866
2263.62 10895
2264.07 11048
2264.51 11217
2264.96 11277
2265.41 10973
2265.86 10718
2266.31 11030
2266.76 10796
2267.21 10698
2267.65 10911
2268.10 10983
2268.55 10819
2269.00 11079
2269.45 11076
2269.90 11167
2270.35 11358
2270.80 11710
2271.25 11609
2271.69 11852
2272.14 11969
2272.59 11831
2273.04 11880
2273.49 12119
2273.94 11949
2274.39 11809
2274.84 11588
2275.29 11571
2275.74 11646
2276.19 11502
2276.64 11328
2277.09 11017
2277.54 11193
2277.99 10970
2278.44 10694
2278.89 10689
2279.34 10740
2279.79 10665
2280.24 10704
2280.69 10521
2281.14 10542
2281.59 10694
2282.04 10909
2282.49 10845
2282.94 10535
2283.39 10751
2283.84 10927
2284.29 10691
2284.74 10644
2285.19 10645
2285.64 10731
2286.09 10594
2286.54 10507
2286.99 10709
2287.44 10922
2287.89 11375
2288.35 11821
2288.80 12272
2289.25 12468
2289.70 13355
2290.15 13980
2290.60 14539
2291.05 15310
2291.50 15980
2291.95 16219
2292.40 16894
2292.86 17152
2293.31 17145
2293.76 17025
2294.21 16912
2294.66 16571
2295.11 16184
2295.56 15220
2296.02 14736
2296.47 14157
2296.92 13705
2297.37 13296
2297.82 12788
2298.27 12517
2298.73 11751
2299.18 11899
2299.63 11493
2300.08 11451
2300.53 11478
2300.99 11266
2301.44 11147
2301.89 10806
2302.34 10864
2302.79 10551
2303.25 10611
2303.70 10701
2304.15 10747
2304.60 10636
2305.06 10658
2305.51 10736
2305.96 10605
2306.41 10748
2306.87 10832
2307.32 10837
2307.77 11122
2308.22 11342
2308.68 11308
2309.13 11699
2309.58 12062
2310.04 12140
2310.49 12116
2310.94 12619
2311.40 12842
2311.85 12760
2312.30 12938
2312.75 12873
2313.21 12618
2313.66 12415
2314.11 12264
2314.57 12307
2315.02 11825
2315.47 11845
2315.93 11569
2316.38 11407
2316.84 11093
2317.29 10987
2317.74 11103
2318.20 10981
2318.65 11057
2319.10 11337
2319.56 11588
2320.01 11628
2320.47 11573
2320.92 11803
2321.37 12109
2321.83 11573
2322.28 11583
2322.74 11890
2323.19 11729
2323.65 11638
2324.10 11490
2324.55 11359
2325.01 11159
2325.46 11146
2325.92 11245
2326.37 11078
2326.83 11203
2327.28 11410
2327.74 11441
2328.19 11384
2328.65 11699
2329.10 12052
2329.55 11938
2330.01 12314
2330.46 12401
2330.92 12229
2331.37 12315
2331.83 12594
2332.28 12213
2332.74 12011
2333.20 11931
2333.65 12046
2334.11 11756
2334.56 11626
2335.02 11601
2335.47 11431
2335.93 11142
2336.38 11045
2336.84 10999
2337.29 11022
2337.75 10760
2338.21 10908
2338.66 11166
2339.12 10959
2339.57 10813
2340.03 10623
2340.48 10662
2340.94 11021
2341.40 10959
2341.85 10830
2342.31 10507
2342.76 10263
2343.22 10414
2343.68 10561
2344.13 10517
2344.59 10672
2345.05 10547
2345.50 10627
2345.96 10828
2346.42 10581
2346.87 10978
2347.33 11157
2347.79 11218
2348.24 11067
2348.70 11516
2349.16 11556
2349.61 11710
2350.07 11563
2350.53 11404
2350.98 11621
2351.44 11646
2351.90 11505
2352.35 11330
2352.81 11235
2353.27 11523
2353.73 11506
2354.18 11240
2354.64 11244
2355.10 11196
2355.56 11002
2356.01 11092
2356.47 11260
2356.93 10885
2357.39 11346
2357.84 11433
2358.30 11183
2358.76 10763
2359.22 11087
2359.67 11060
2360.13 11135
2360.59 11009
2361.05 10778
2361.51 10738
2361.96 10570
2362.42 10748
2362.88 11000
2363.34 11207
2363.80 11380
2364.25 10910
2364.71 11164
2365.17 11283
2365.63 11074
2366.09 11506
2366.55 11541
2367.00 11467
2367.46 11618
2367.92 11281
2368.38 11554
2368.84 11613
2369.30 11582
2369.76 11306
2370.22 11025
2370.67 10701
2371.13 10972
2371.59 11055
2372.05 10991
2372.51 11034
2372.97 10999
2373.43 10933
2373.89 10943
2374.35 11224
2374.81 11401
2375.27 11489
2375.72 11641
2376.18 11272
2376.64 11289
2377.10 11389
2377.56 11323
2378.02 11231
2378.48 11182
2378.94 11122
2379.40 11175
2379.86 11225
2380.32 11339
2380.78 10948
2381.24 10844
2381.70 10937
2382.16 10720
2382.62 10770
2383.08 10633
2383.54 10808
2384.00 10917
2384.46 10761
2384.92 10552
2385.38 10815
2385.84 10869
2386.30 10688
2386.76 10575
2387.22 10669
2387.68 10813
2388.14 10721
2388.60 10922
2389.06 10888
2389.53 11002
2389.99 11183
2390.45 11135
2390.91 11285
2391.37 11266
2391.83 11253
2392.29 11486
2392.75 11459
2393.21 11475
2393.67 11455
2394.13 11379
2394.60 11236
2395.06 11207
2395.52 10857
2395.98 10671
2396.44 10779
2396.90 10691
2397.36 10560
2397.83 10446
2398.29 10297
2398.75 10394
2399.21 10501
2399.67 10414
2400.13 10325
2400.60 10537
2401.06 10619
2401.52 10511
2401.98 10538
2402.44 10275
2402.90 10225
2403.37 10259
2403.83 10034
2404.29 10231
2404.75 10572
2405.22 10580
2405.68 10731
2406.14 10841
2406.60 10721
2407.06 10876
2407.53 10704
2407.99 10867
2408.45 10521
2408.91 10423
2409.38 10393
2409.84 10429
2410.30 10345
2410.77 10411
2411.23 10290
2411.69 10190
2412.15 10182
2412.62 10269
2413.08 10206
2413.54 10142
2414.01 10398
2414.47 10402
2414.93 10628
2415.39 10447
2415.86 10314
2416.32 10727
2416.78 10756
2417.25 10814
2417.71 10848
2418.17 11155
2418.64 10821
2419.10 10939
2419.57 10883
2420.03 10970
2420.49 10887
2420.96 10875
2421.42 10812
2421.88 10889
2422.35 10930
2422.81 10860
2423.28 11011
2423.74 10665
2424.20 10699
2424.67 10441
2425.13 10615
2425.60 10881
2426.06 10574
2426.52 10509
2426.99 10415
2427.45 10215
2427.92 10150
2428.38 10151
2428.85 10234
2429.31 10103
2429.78 10103
2430.24 10335
2430.70 10195
2431.17 10402
2431.63 9968
2432.10 9930
2432.56 10064
2433.03 10075
2433.49 10159
2433.96 10264
2434.42 10168
2434.89 10132
2435.35 10409
2435.82 10588
2436.28 10377
2436.75 10433
2437.21 10701
2437.68 10632
2438.15 10447
2438.61 10465
2439.08 10527
2439.54 10744
2440.01 10500
2440.47 10450
2440.94 10413
2441.40 10818
2441.87 10936
2442.34 11205
2442.80 11321
2443.27 11058
2443.73 10914
2444.20 11480
2444.66 11146
2445.13 11063
2445.60 10928
2446.06 10798
2446.53 10798
2447.00 10740
2447.46 10555
2447.93 10530
2448.39 10447
2448.86 10549
2449.33 10521
2449.79 10321
2450.26 10172
2450.73 10092
2451.19 10087
2451.66 10168
2452.13 10426
2452.59 10563
2453.06 10312
2453.53 10442
2453.99 10595
2454.46 10517
2454.93 10514
2455.39 10496
2455.86 10366
2456.33 10505
2456.80 10538
2457.26 10422
2457.73 10289
2458.20 10148
2458.66 10523
2459.13 10355
2459.60 10405
2460.07 10256
2460.53 10189
2461.00 10044
2461.47 10223
2461.94 10297
2462.41 10314
2462.87 10291
2463.34 10060
2463.81 9951
2464.28 9970
2464.74 9992
2465.21 10116
2465.68 10300
2466.15 10106
2466.62 10340
2467.08 10298
2467.55 10203
2468.02 10307
2468.49 10327
2468.96 10217
2469.43 10357
2469.89 10361
2470.36 10550
2470.83 10297
2471.30 10318
2471.77 10242
2472.24 10026
2472.71 9820
2473.17 9920
2473.64 10057
2474.11 10128
2474.58 10088
2475.05 9973
2475.52 9796
2475.99 9979
2476.46 10213
2476.92 10221
2477.39 10003
2477.86 10179
2478.33 10048
2478.80 10279
2479.27 10370
2479.74 10008
2480.21 9956
2480.68 10111
2481.15 10206
2481.62 10220
2482.09 10041
2482.56 10083
2483.03 9975
2483.50 9782
2483.97 9816
2484.44 9894
2484.91 9781
2485.38 9836
2485.85 10058
2486.32 10130
2486.79 9990
2487.26 9992
2487.73 10164
2488.20 10246
2488.67 10206
2489.14 10293
2489.61 10298
2490.08 10509
2490.55 10647
2491.02 10693
2491.49 10621
2491.96 10745
2492.43 10716
2492.90 10546
2493.37 10704
2493.84 11147
2494.31 10917
2494.78 11215
2495.25 11269
2495.72 11188
2496.19 11213
2496.67 11095
2497.14 11417
2497.61 11334
2498.08 11212
2498.55 11126
2499.02 10841
2499.49 10731
2499.96 10655
2500.43 10510
2500.91 10425
2501.38 9957
2501.85 9705
2502.32 9950
2502.79 10030
2503.26 9914
2503.73 9929
2504.21 9858
2504.68 9658
2505.15 9869
2505.62 10026
2506.09 9912
2506.56 9916
2507.04 9750
2507.51 9616
2507.98 9850
2508.45 9936
2508.92 10012
2509.40 9985
2509.87 9841
2510.34 9902
2510.81 10131
2511.29 10229
2511.76 9907
2512.23 10440
2512.70 10503
2513.18 10387
2513.65 10268
2514.12 10433
2514.59 10480
2515.07 10379
2515.54 10667
2516.01 10783
2516.48 10534
2516.96 10376
2517.43 10405
2517.90 10413
2518.38 10552
2518.85 10645
2519.32 10622
2519.79 10469
2520.27 10435
2520.74 10641
2521.21 10736
2521.69 10638
2522.16 10707
2522.63 10550
2523.11 10466
2523.58 10526
2524.05 10450
2524.53 10451
2525.00 10573
2525.48 10558
2525.95 10650
2526.42 10525
2526.90 10569
2527.37 10415
2527.84 10849
2528.32 10948
2528.79 10894
2529.27 11304
2529.74 11341
2530.21 11586
2530.69 11270
2531.16 11067
2531.64 11178
2532.11 10973
2532.59 10983
2533.06 10686
2533.53 10867
2534.01 10721
2534.48 10564
2534.96 10723
2535.43 10630
2535.91 10436
2536.38 10482
2536.86 10330
2537.33 10301
2537.81 10254
2538.28 10378
2538.76 10425
2539.23 10455
2539.71 10440
2540.18 10424
2540.66 10494
2541.13 10589
2541.61 10531
2542.08 10733
2542.56 10841
2543.03 10843
2543.51 10914
2543.98 10563
2544.46 10652
2544.93 10543
2545.41 10340
2545.88 10405
2546.36 10557
2546.84 10471
2547.31 10514
2547.79 10375
2548.26 10256
2548.74 10132
2549.21 10370
2549.69 10478
2550.17 10490
2550.64 10429
2551.12 10425
2551.59 10381
2552.07 10615
2552.55 10781
2553.02 10657
2553.50 10970
2553.97 11035
2554.45 11035
2554.93 11009
2555.40 11223
2555.88 10876
2556.36 11019
2556.83 11016
2557.31 10960
2557.79 10798
2558.26 10829
2558.74 10723
2559.22 10682
2559.69 10381
2560.17 10580
2560.65 10477
2561.12 10224
2561.60 10358
2562.08 10519
2562.56 10457
2563.03 10277
2563.51 10395
2563.99 10460
2564.46 10466
2564.94 10308
2565.42 10214
2565.90 10155
2566.37 10089
2566.85 10350
2567.33 10369
2567.81 9902
2568.28 9909
2568.76 9945
2569.24 9914
2569.72 9959
2570.20 9828
2570.67 9853
2571.15 10121
2571.63 10162
2572.11 9956
2572.59 9657
2573.06 9919
2573.54 9687
2574.02 9705
2574.50 9831
2574.98 9673
2575.45 9830
2575.93 9808
2576.41 9633
2576.89 9466
2577.37 9672
2577.85 9952
2578.33 9733
2578.80 9719
2579.28 9919
2579.76 9700
2580.24 9606
2580.72 9824
2581.20 9871
2581.68 9755
2582.16 9857
2582.63 9789
2583.11 9769
2583.59 9870
2584.07 9802
2584.55 9819
2585.03 9854
2585.51 9873
2585.99 9896
2586.47 9798
2586.95 9986
2587.43 9967
2587.91 9853
2588.39 10114
2588.87 10025
2589.35 10162
2589.82 10222
2590.30 10220
2590.78 10201
2591.26 10162
2591.74 10191
2592.22 10465
2592.70 10273
2593.18 10384
2593.66 10328
2594.14 10228
2594.62 10254
2595.10 10195
2595.58 10049
2596.06 10319
2596.54 10178
2597.02 9978
2597.51 10003
2597.99 9691
2598.47 9790
2598.95 9776
2599.43 9763
2599.91 9937
2600.39 9861
2600.87 9668
2601.35 9598
2601.83 9783
2602.31 9813
2602.79 9688
2603.27 9715
2603.75 9547
2604.23 9612
2604.72 9860
2605.20 9907
2605.68 9812
2606.16 9711
2606.64 9979
2607.12 9708
2607.60 9931
2608.08 9757
2608.57 9979
2609.05 10075
2609.53 10036
2610.01 9906
2610.49 9807
2610.97 9959
2611.45 9842
2611.94 10003
2612.42 10174
2612.90 9904
2613.38 9882
2613.86 9854
2614.35 9846
2614.83 9780
2615.31 9939
2615.79 9851
2616.27 9907
2616.76 10150
2617.24 10241
2617.72 10210
2618.20 10389
2618.68 10455
2619.17 10233
2619.65 10317
2620.13 10325
2620.61 10215
2621.10 10393
2621.58 10403
2622.06 10059
2622.54 9880
2623.03 9770
2623.51 9952
2623.99 9863
2624.48 10125
2624.96 9997
2625.44 9979
2625.92 9807
2626.41 10033
2626.89 10029
2627.37 10158
2627.86 10130
2628.34 10038
2628.82 10153
2629.31 10247
2629.79 10527
2630.27 10707
2630.76 10940
2631.24 10856
2631.72 10716
2632.21 10765
2632.69 11059
2633.17 11209
2633.66 11126
2634.14 11280
2634.63 11414
2635.11 11357
2635.59 11032
2636.08 10910
2636.56 10921
2637.05 10773
2637.53 10583
2638.01 10283
2638.50 10153
2638.98 10204
2639.47 10008
2639.95 9900
2640.43 10070
2640.92 10119
2641.40 10070
2641.89 9906
2642.37 9890
2642.86 9978
2643.34 9946
2643.83 9824
2644.31 9619
2644.80 9577
2645.28 9910
2645.77 9979
2646.25 9947
2646.74 9710
2647.22 9737
2647.70 9850
2648.19 9914
2648.68 10061
2649.16 10105
2649.65 10321
2650.13 10265
2650.62 10220
2651.10 10147
2651.59 10399
2652.07 10280
2652.56 10303
2653.04 10277
2653.53 10343
2654.01 10327
2654.50 10081
2654.99 10126
2655.47 10401
2655.96 10438
2656.44 10249
2656.93 10221
2657.41 10481
2657.90 10355
2658.39 10296
2658.87 10390
2659.36 10449
2659.84 10440
2660.33 10506
2660.82 10456
2661.30 10313
2661.79 10178
2662.28 10300
2662.76 10399
2663.25 10206
2663.73 10156
2664.22 10088
2664.71 10191
2665.19 9903
2665.68 9962
2666.17 10034
2666.65 10049
2667.14 9954
2667.63 9876
2668.11 9914
2668.60 9927
2669.09 9968
2669.58 9881
2670.06 10129
2670.55 10066
2671.04 10364
2671.52 10373
2672.01 10213
2672.50 10404
2672.99 10697
2673.47 10843
2673.96 11236
2674.45 11427
2674.94 11314
2675.42 11658
2675.91 11848
2676.40 11990
2676.89 12311
2677.37 12336
2677.86 12300
2678.35 11973
2678.84 11660
2679.32 11543
2679.81 11240
2680.30 10712
2680.79 10446
2681.28 10336
2681.76 10073
2682.25 10119
2682.74 10030
2683.23 9771
2683.72 9898
2684.21 9959
2684.69 9640
2685.18 9561
2685.67 9666
2686.16 9906
2686.65 9963
2687.14 9905
2687.63 9940
2688.11 9741
2688.60 9944
2689.09 9806
2689.58 9611
2690.07 9869
2690.56 10095
2691.05 9982
2691.54 9696
2692.02 9626
2692.51 9768
2693.00 9587
2693.49 9901
2693.98 9657
2694.47 9672
2694.96 9677
2695.45 9648
2695.94 9844
2696.43 9858
2696.92 9744
2697.41 9630
2697.90 9709
2698.39 9344
2698.88 9379
2699.37 9624
2699.86 9707
2700.35 9815
2700.84 9613
2701.32 9718
2701.81 10080
2702.30 10286
2702.79 10252
2703.28 10104
2703.77 10301
2704.27 10337
2704.76 10306
2705.25 10201
2705.74 10121
2706.23 10395
2706.72 10300
2707.21 10240
2707.70 10039
2708.19 9934
2708.68 10051
2709.17 9924
2709.66 9764
2710.15 9802
2710.64 9601
2711.13 9764
2711.62 9757
2712.11 9709
2712.60 9837
2713.10 9576
2713.59 9660
2714.08 9860
2714.57 10087
2715.06 9926
2715.55 10104
2716.04 10032
2716.53 9759
2717.02 9688
2717.52 9718
2718.01 9492
2718.50 9444
2718.99 9428
2719.48 9335
2719.97 9216
2720.46 9105
2720.96 9287
2721.45 9337
2721.94 9370
2722.43 9271
2722.92 9618
2723.42 10000
2723.91 9968
2724.40 9823
2724.89 9547
2725.38 9690
2725.88 9580
2726.37 9721
2726.86 9461
2727.35 9641
2727.84 9554
2728.34 9815
2728.83 9764
2729.32 9395
2729.81 9352
2730.31 9377
2730.80 9417
2731.29 9844
2731.78 9895
2732.28 9848
2732.77 10076
2733.26 10156
2733.76 10157
2734.25 9962
2734.74 10107
2735.23 10260
2735.73 10404
2736.22 10384
2736.71 10168
2737.21 9942
2737.70 9850
2738.19 9863
2738.69 9991
2739.18 10152
2739.67 9918
2740.17 10059
2740.66 9988
2741.15 10068
2741.65 9895
2742.14 9938
2742.63 10005
2743.13 9878
2743.62 9913
2744.11 9749
2744.61 9445
2745.10 9572
2745.60 9706
2746.09 9641
2746.58 9545
2747.08 9594
2747.57 9580
2748.07 9345
2748.56 9428
2749.05 9622
2749.55 9352
2750.04 9629
2750.54 9438
2751.03 9275
2751.53 9577
2752.02 9479
2752.52 9181
2753.01 9209
2753.50 9345
2754.00 9402
2754.49 9697
2754.99 9886
2755.48 9647
2755.98 9714
2756.47 9828
2756.97 9876
2757.46 9780
2757.96 9767
2758.45 9832
2758.95 9820
2759.44 9861
2759.94 9790
2760.43 9678
2760.93 10010
2761.42 9914
2761.92 9980
2762.42 9949
2762.91 9569
2763.41 9670
2763.90 9958
2764.40 9621
2764.89 9903
2765.39 10120
2765.88 10025
2766.38 9742
2766.88 9536
2767.37 9620
2767.87 9945
2768.36 9686
2768.86 9742
2769.36 9703
2769.85 9871
2770.35 9675
2770.84 9791
2771.34 9728
2771.84 9781
2772.33 9905
2772.83 10205
2773.33 10073
2773.82 10170
2774.32 10295
2774.81 10602
2775.31 11125
2775.81 11312
2776.30 11949
2776.80 12204
2777.30 12506
2777.79 12715
2778.29 13150
2778.79 13031
2779.29 12827
2779.78 12689
2780.28 12435
2780.78 12070
2781.27 11530
2781.77 11242
2782.27 11087
2782.76 10768
2783.26 10765
2783.76 10562
2784.26 10269
2784.75 10114
2785.25 9943
2785.75 9760
2786.25 9819
2786.74 9805
2787.24 9687
2787.74 9438
2788.24 9421
2788.73 9585
2789.23 9503
2789.73 9535
2790.23 9568
2790.73 9696
2791.22 9402
2791.72 9285
2792.22 9289
2792.72 9523
2793.22 9511
2793.71 9546
2794.21 9533
2794.71 9332
2795.21 9366
2795.71 9485
2796.21 9615
2796.71 9851
2797.20 9858
2797.70 9920
2798.20 9945
2798.70 9937
2799.20 10114
2799.70 10073
2800.20 10116
2800.69 9868
2801.19 9918
2801.69 9921
2802.19 9678
2802.69 9741
2803.19 9704
2803.69 9812
2804.19 9519
2804.69 9673
2805.19 9599
2805.69 9340
2806.18 9218
2806.68 9643
2807.18 9851
2807.68 9779
2808.18 9981
2808.68 10012
2809.18 9974
2809.68 10155
2810.18 10279
2810.68 10227
2811.18 10428
2811.68 10485
2812.18 10671
2812.68 10556
2813.18 10455
2813.68 10776
2814.18 10497
2814.68 10428
2815.18 10345
2815.68 10206
2816.18 10300
2816.68 10303
2817.18 10082
2817.68 10002
2818.18 9901
2818.68 9873
2819.18 9699
2819.68 9991
2820.18 9766
2820.68 9602
2821.18 9747
2821.69 9530
2822.19 9551
2822.69 9403
2823.19 9387
2823.69 9481
2824.19 9145
2824.69 9328
2825.19 9260
2825.69 9286
2826.19 9462
2826.69 9404
2827.20 9405
2827.70 9390
2828.20 9291
2828.70 9442
2829.20 9247
2829.70 9291
2830.20 9231
2830.71 9126
2831.21 9231
2831.71 9167
2832.21 8834
2832.71 9041
2833.21 9084
2833.72 9194
2834.22 9270
2834.72 9453
2835.22 9402
2835.72 9547
2836.23 9584
2836.73 9752
2837.23 9906
2837.73 9990
2838.23 9929
2838.74 10128
2839.24 10108
2839.74 9981
2840.24 9594
2840.74 9599
2841.25 9594
2841.75 9842
2842.25 9581
2842.75 9719
2843.26 9615
2843.76 9615
2844.26 9650
2844.77 9748
2845.27 9831
2845.77 9745
2846.27 9898
2846.78 9962
2847.28 10125
2847.78 10167
2848.29 10391
2848.79 10514
2849.29 10621
2849.80 10795
2850.30 11046
2850.80 10875
2851.31 10564
2851.81 10444
2852.31 10193
2852.82 10462
2853.32 10474
2853.82 10228
2854.33 10003
2854.83 9933
2855.33 9783
2855.84 9646
2856.34 9629
2856.84 9455
2857.35 9426
2857.85 9540
2858.36 9472
2858.86 9636
2859.36 9780
2859.87 9346
2860.37 9470
2860.88 9614
2861.38 9368
2861.89 9489
2862.39 9393
2862.89 9457
2863.40 9400
2863.90 9499
2864.41 9536
2864.91 9441
2865.42 9474
2865.92 9525
2866.43 9526
2866.93 9421
2867.44 9395
2867.94 9453
2868.44 9425
2868.95 9395
2869.45 9546
2869.96 9869
2870.46 9822
2870.97 9901
2871.47 9884
2871.98 10036
2872.49 10066
2872.99 10245
2873.50 10405
2874.00 10740
2874.51 10833
2875.01 11009
2875.52 10850
2876.02 10901
2876.53 11288
2877.03 11321
2877.54 11010
2878.05 10991
2878.55 11148
2879.06 10872
2879.56 10628
2880.07 10488
2880.57 10465
2881.08 10302
2881.59 10229
2882.09 10342
2882.60 10337
2883.10 10350
2883.61 10221
2884.12 10274
2884.62 10406
2885.13 10554
2885.64 10216
2886.14 10580
2886.65 10568
2887.16 10535
2887.66 10644
2888.17 10660
2888.67 10679
2889.18 10791
2889.69 10775
2890.20 10511
2890.70 10476
2891.21 10398
2891.72 10453
2892.22 10269
2892.73 10005
2893.24 10030
2893.74 10132
2894.25 10229
2894.76 10196
2895.27 10365
2895.77 10170
2896.28 10275
2896.79 10456
2897.29 10404
2897.80 10135
2898.31 10401
2898.82 10420
2899.32 10749
2899.83 10609
2900.34 10543
2900.85 10559
2901.35 10575
2901.86 10866
2902.37 10727
2902.88 10783
2903.39 10808
2903.89 11027
2904.40 11116
2904.91 10982
2905.42 10856
2905.93 11030
2906.43 11129
2906.94 11100
2907.45 11038
2907.96 10830
2908.47 10443
2908.98 10647
2909.48 10872
2909.99 10946
2910.50 10929
2911.01 10685
2911.52 10399
2912.03 10145
2912.54 9973
2913.05 10161
2913.55 10141
2914.06 10094
2914.57 9902
2915.08 10142
2915.59 10361
2916.10 10325
2916.61 10205
2917.12 9821
2917.63 9911
2918.14 9717
2918.64 9803
2919.15 9489
2919.66 9449
2920.17 9648
2920.68 9440
2921.19 9574
2921.70 9562
2922.21 9741
2922.72 9585
2923.23 9600
2923.74 9649
2924.25 9327
2924.76 9397
2925.27 9471
2925.78 9552
2926.29 9672
2926.80 9629
2927.31 9707
2927.82 9704
2928.33 9640
2928.84 9469
2929.35 9497
2929.86 9631
2930.37 9571
2930.88 9395
2931.39 9370
2931.90 9347
2932.41 9535
2932.92 9346
2933.43 9378
2933.94 9517
2934.45 9558
2934.96 9715
2935.47 9694
2935.99 9852
2936.50 10014
2937.01 10303
2937.52 10174
2938.03 10036
2938.54 10015
2939.05 10387
2939.56 10571
2940.07 10358
2940.58 10325
2941.10 10296
2941.61 10377
2942.12 10461
2942.63 10526
2943.14 10376
2943.65 10257
2944.16 10416
2944.67 10381
2945.19 10156
2945.70 10252
2946.21 10545
2946.72 10471
2947.23 10757
2947.74 10922
2948.26 10860
2948.77 10911
2949.28 10823
2949.79 10952
2950.30 10674
2950.82 10314
2951.33 10461
2951.84 10279
2952.35 10266
2952.87 10084
2953.38 9917
2953.89 9667
2954.40 9566
2954.91 9758
2955.43 9637
2955.94 9688
2956.45 9596
2956.96 9743
2957.48 9890
2957.99 9680
2958.50 9781
2959.02 9660
2959.53 9948
2960.04 9913
2960.55 9780
2961.07 10001
2961.58 10061
2962.09 10106
2962.61 10155
2963.12 10164
2963.63 10125
2964.15 10394
2964.66 10084
2965.17 10104
2965.69 9888
2966.20 9979
2966.71 9953
2967.23 9814
2967.74 9968
2968.25 9512
2968.77 9481
2969.28 9382
2969.79 9530
2970.31 9473
2970.82 9661
2971.34 9560
2971.85 9081
2972.36 9018
2972.88 9273
2973.39 9213
2973.90 9189
2974.42 9274
2974.93 9138
2975.45 9078
2975.96 9472
2976.48 9726
2976.99 9380
2977.50 9416
2978.02 9580
2978.53 9567
2979.05 9684
2979.56 9692
2980.08 9815
2980.59 9626
2981.11 9589
2981.62 9631
2982.14 9642
2982.65 9676
2983.17 9708
2983.68 9856
2984.20 9723
2984.71 9651
2985.23 9771
2985.74 10022
2986.26 10012
2986.77 10085
2987.29 10319
2987.80 10190
2988.32 10330
2988.83 10423
2989.35 10456
2989.86 10339
2990.38 10089
2990.89 10052
2991.41 10034
2991.92 9687
2992.44 9737
2992.96 9592
2993.47 9589
2993.99 9519
2994.50 9938
2995.02 9854
2995.54 9861
2996.05 10074
2996.57 10522
2997.08 10914
2997.60 11030
2998.12 11149
2998.63 11288
2999.15 11528
2999.66 11693
3000.18 11542
3000.70 11520
3001.21 11482
3001.73 11347
3002.25 11174
3002.76 11135
3003.28 11082
3003.80 10916
3004.31 10881
3004.83 10948
3005.35 11079
3005.86 11117
3006.38 10935
3006.90 10891
3007.41 10730
3007.93 10659
3008.45 10662
3008.96 10600
3009.48 10115
3010.00 9766
3010.52 9669
3011.03 9725
3011.55 9735
3012.07 9452
3012.59 9483
3013.10 9431
3013.62 9580
3014.14 9690
3014.66 9769
3015.17 9802
3015.69 9514
3016.21 9826
3016.73 10091
3017.24 10478
3017.76 10189
3018.28 10236
3018.80 10516
3019.32 10599
3019.83 10920
3020.35 10788
3020.87 10812
3021.39 10832
3021.91 10761
3022.42 11015
3022.94 11058
3023.46 10873
3023.98 11078
3024.50 11212
3025.02 10847
3025.54 10556
3026.05 10615
3026.57 10719
3027.09 10817
3027.61 10744
3028.13 10543
3028.65 10388
3029.17 10474
3029.68 10436
3030.20 10339
3030.72 10669
3031.24 10306
3031.76 10215
3032.28 10225
3032.80 9937
3033.32 10229
3033.84 9940
3034.36 9762
3034.88 9970
3035.40 9892
3035.91 9979
3036.43 9863
3036.95 9936
3037.47 9975
3037.99 10072
3038.51 10011
3039.03 9917
3039.55 9966
3040.07 9991
3040.59 9866
3041.11 9944
3041.63 9588
3042.15 9637
3042.67 9642
3043.19 9383
3043.71 9676
3044.23 9753
3044.75 9450
3045.27 9467
3045.79 9484
3046.31 9539
3046.83 9468
3047.35 9376
3047.87 9610
3048.39 9508
3048.91 9599
3049.43 9828
3049.96 9615
3050.48 9656
3051.00 9583
3051.52 9457
3052.04 9515
3052.56 9397
3053.08 9467
3053.60 9267
3054.12 9615
3054.64 9417
3055.16 9301
3055.68 9358
3056.21 9474
3056.73 9412
3057.25 9240
3057.77 9565
3058.29 9408
3058.81 9669
3059.33 9627
3059.86 9557
3060.38 9685
3060.90 9271
3061.42 9370
3061.94 9607
3062.46 9481
3062.98 9347
3063.51 9440
3064.03 9487
3064.55 9759
3065.07 9840
3065.59 9672
3066.12 9769
3066.64 9771
3067.16 9955
3067.68 9835
3068.20 9951
3068.73 10107
3069.25 9802
3069.77 9820
3070.29 9724
3070.82 9560
3071.34 9604
3071.86 9633
3072.38 9381
3072.91 9211
3073.43 9441
3073.95 9262
3074.47 9168
3075.00 9381
3075.52 9404
3076.04 9406
3076.56 9527
3077.09 9452
3077.61 9490
3078.13 9844
3078.66 9955
3079.18 10200
3079.70 10205
3080.23 10211
3080.75 10349
3081.27 10289
3081.80 10141
3082.32 10520
3082.84 10418
3083.37 10299
3083.89 10368
3084.41 10382
3084.94 10229
3085.46 10166
3085.98 10161
3086.51 10447
3087.03 10339
3087.56 10154
3088.08 10021
3088.60 9933
3089.13 9728
3089.65 9841
3090.18 9793
3090.70 10007
3091.22 9893
3091.75 9914
3092.27 9693
3092.80 9394
3093.32 9476
3093.84 9276
3094.37 9451
3094.89 9502
3095.42 9620
3095.94 9428
3096.47 9449
3096.99 9724
3097.52 9652
3098.04 9637
3098.57 9741
3099.09 9572
3099.62 9440
3100.14 9392
3100.67 9470
3101.19 9350
3101.72 9314
3102.24 9592
3102.77 9625
3103.29 9600
3103.82 9863
3104.34 9992
3104.87 9834
3105.39 10066
3105.92 10075
3106.44 9834
3106.97 9918
3107.49 10103
3108.02 9851
3108.54 9451
3109.07 9379
3109.60 9268
3110.12 9286
3110.65 9185
3111.17 9154
3111.70 9091
3112.22 8918
3112.75 8996
3113.28 9059
3113.80 9071
3114.33 9070
3114.85 8992
3115.38 9142
3115.91 9111
3116.43 9181
3116.96 9023
3117.49 9010
3118.01 9050
3118.54 8993
3119.07 8936
3119.59 8969
3120.12 8671
3120.64 8836
3121.17 8810
3121.70 8944
3122.23 9034
3122.75 8892
3123.28 8917
3123.81 8824
3124.33 8832
3124.86 8833
3125.39 8852
3125.91 8700
3126.44 8902
3126.97 8991
3127.49 8950
3128.02 9039
3128.55 9041
3129.08 9056
3129.60 9244
3130.13 9273
3130.66 9327
3131.19 9230
3131.71 8902
3132.24 9114
3132.77 9256
3133.30 9077
3133.82 9369
3134.35 9311
3134.88 9137
3135.41 9037
3135.94 9033
3136.46 8853
3136.99 8706
3137.52 8591
3138.05 8661
3138.58 8947
3139.10 9033
3139.63 8813
3140.16 8681
3140.69 8605
3141.22 8766
3141.75 8743
3142.27 8945
3142.80 8739
3143.33 8807
3143.86 8994
3144.39 8807
3144.92 8761
3145.45 9093
3145.97 9333
3146.50 9286
3147.03 9322
3147.56 9433
3148.09 9585
3148.62 9689
3149.15 10222
3149.68 10170
3150.21 10237
3150.74 10397
3151.26 10586
3151.79 10584
3152.32 10861
3152.85 10675
3153.38 10366
3153.91 10282
3154.44 10142
3154.97 10116
3155.50 9873
3156.03 9856
3156.56 9365
3157.09 9496
3157.62 9410
3158.15 9622
3158.68 9430
3159.21 9678
3159.74 9706
3160.27 9584
3160.80 9551
3161.33 9499
3161.86 9572
3162.39 9617
3162.92 9609
3163.45 9387
3163.98 9486
3164.51 9204
3165.04 9164
3165.57 8957
3166.10 8911
3166.63 9129
3167.16 8926
3167.69 8704
3168.22 8809
3168.75 8863
3169.28 8695
3169.81 8902
3170.35 8731
3170.88 8834
3171.41 8996
3171.94 9237
3172.47 9426
3173.00 9423
3173.53 9742
3174.06 9854
3174.59 9599
3175.12 9864
3175.66 10271
3176.19 10411
3176.72 10301
3177.25 10289
3177.78 10238
3178.31 9966
3178.84 9995
3179.38 9752
3179.91 9801
3180.44 9604
3180.97 9593
3181.50 9437
3182.03 9269
3182.57 9212
3183.10 9113
3183.63 9184
3184.16 9124
3184.69 9153
3185.23 9146
3185.76 8970
3186.29 8921
3186.82 9146
3187.35 9154
3187.89 9077
3188.42 9356
3188.95 9199
3189.48 9086
3190.02 9210
3190.55 9072
3191.08 9146
3191.61 9499
3192.15 9337
3192.68 9217
3193.21 9221
3193.74 9206
3194.28 9047
3194.81 9345
3195.34 9367
3195.88 9056
3196.41 9264
3196.94 9136
3197.48 9322
3198.01 9068
3198.54 9132
3199.07 9338
3199.61 9384
3200.14 9394
3200.67 9428
3201.21 9693
3201.74 9702
3202.27 9898
3202.81 9942
3203.34 9963
3203.88 9802
3204.41 10143
3204.94 10239
3205.48 10199
3206.01 9987
3206.54 9765
3207.08 9697
3207.61 9776
3208.15 9891
3208.68 9734
3209.21 9482
3209.75 9568
3210.28 9826
3210.82 10199
3211.35 10358
3211.88 10663
3212.42 10657
3212.95 11059
3213.49 11128
3214.02 10871
3214.56 11000
3215.09 11097
3215.63 10898
3216.16 10671
3216.70 10087
3217.23 10178
3217.76 9905
3218.30 9808
3218.83 9864
3219.37 9820
3219.90 9526
3220.44 9589
3220.97 9716
3221.51 9879
3222.04 9923
3222.58 9982
3223.11 10433
3223.65 10554
3224.19 10961
3224.72 11185
3225.26 11004
3225.79 11249
3226.33 11416
3226.86 11421
3227.40 11335
3227.93 11041
3228.47 10740
3229.00 10539
3229.54 10179
3230.08 10065
3230.61 9769
3231.15 9662
3231.68 9669
3232.22 9629
3232.76 9503
3233.29 9176
3233.83 9089
3234.36 9345
3234.90 9338
3235.44 9259
3235.97 9724
3236.51 9658
3237.05 9603
3237.58 9734
3238.12 9843
3238.66 9949
3239.19 10115
3239.73 10705
3240.26 10597
3240.80 10586
3241.34 10621
3241.88 10572
3242.41 10663
3242.95 10499
3243.49 10183
3244.02 9981
3244.56 9814
3245.10 9384
3245.63 9305
3246.17 9300
3246.71 9268
3247.25 9184
3247.78 9177
3248.32 9372
3248.86 9483
3249.39 9346
3249.93 9373
3250.47 9539
3251.01 9445
3251.54 9665
3252.08 9944
3252.62 9720
3253.16 9982
3253.70 9955
3254.23 9896
3254.77 10139
3255.31 10079
3255.85 9645
3256.38 9718
3256.92 9653
3257.46 9686
3258.00 9603
3258.54 9816
3259.08 9738
3259.61 10006
3260.15 9910
3260.69 9759
3261.23 10056
3261.77 10324
3262.31 10170
3262.84 10265
3263.38 10420
3263.92 10678
3264.46 10743
3265.00 10560
3265.54 10587
3266.08 10586
3266.61 10375
3267.15 10152
3267.69 9959
3268.23 9911
3268.77 9825
3269.31 9830
3269.85 9784
3270.39 9663
3270.93 9491
3271.47 9457
3272.01 9516
3272.54 9404
3273.08 9301
3273.62 9526
3274.16 9521
3274.70 9769
3275.24 9809
3275.78 9734
3276.32 9881
3276.86 9955
3277.40 9898
3277.94 9999
3278.48 9977
3279.02 9919
3279.56 10154
3280.10 10227
3280.64 10120
3281.18 10045
3281.72 10188
3282.26 10088
3282.80 10119
3283.34 10172
3283.88 10377
3284.42 10479
3284.96 10719
3285.50 10684
3286.04 11067
3286.58 11355
3287.12 11650
3287.66 11821
3288.20 12092
3288.74 12173
3289.28 12107
3289.83 11864
3290.37 11371
3290.91 11064
3291.45 10600
3291.99 10444
3292.53 10255
3293.07 9996
3293.61 9684
3294.15 9601
3294.69 9669
3295.24 9452
3295.78 9316
3296.32 9313
3296.86 9396
3297.40 9328
3297.94 9416
3298.48 9436
3299.02 9251
3299.57 9089
3300.11 9064
3300.65 9153
3301.19 9108
3301.73 9256
3302.27 9251
3302.82 9372
3303.36 9120
3303.90 9270
3304.44 9352
3304.98 9352
3305.53 9382
3306.07 9418
3306.61 9352
3307.15 9304
3307.69 9312
3308.24 9353
3308.78 9411
3309.32 9401
3309.86 9433
3310.41 9383
3310.95 9141
3311.49 9248
3312.03 9388
3312.58 9281
3313.12 9475
3313.66 9594
3314.20 9444
3314.75 9781
3315.29 10035
3315.83 10089
3316.38 10024
3316.92 10160
3317.46 10031
3318.00 9778
3318.55 9756
3319.09 9705
3319.63 9670
3320.18 9633
3320.72 9555
3321.26 9420
3321.81 9579
3322.35 9740
3322.89 9376
3323.44 9639
3323.98 9657
3324.52 9595
3325.07 9695
3325.61 9770
3326.16 10068
3326.70 9870
3327.24 9818
3327.79 9997
3328.33 9987
3328.88 9819
3329.42 9624
3329.96 9436
3330.51 9231
3331.05 9132
3331.60 9089
3332.14 8896
3332.68 8776
3333.23 8704
3333.77 8675
3334.32 8634
3334.86 8566
3335.41 8574
3335.95 8594
3336.49 8785
3337.04 8936
3337.58 8848
3338.13 8980
3338.67 8799
3339.22 9075
3339.76 8990
3340.31 9163
3340.85 9125
3341.40 9218
3341.94 9320
3342.49 9209
3343.03 9178
3343.58 9276
3344.12 9388
3344.67 9107
3345.21 9175
3345.76 9105
3346.30 9288
3346.85 9122
3347.40 9137
3347.94 9214
3348.49 9293
3349.03 9164
3349.58 9447
3350.12 9673
3350.67 9571
3351.21 9655
3351.76 9819
3352.31 9838
3352.85 9517
3353.40 9201
3353.94 9360
3354.49 9236
3355.04 9281
3355.58 9220
3356.13 9151
3356.68 9096
3357.22 8946
3357.77 8759
3358.31 8857
3358.86 8880
3359.41 8741
3359.95 8599
3360.50 8792
3361.05 8688
3361.59 8805
3362.14 8966
3362.69 8767
3363.23 8761
3363.78 8641
3364.33 8811
3364.87 8858
3365.42 8587
3365.97 8799
3366.51 8802
3367.06 8757
3367.61 8829
3368.16 8684
3368.70 8777
3369.25 8783
3369.80 8706
3370.34 8770
3370.89 8788
3371.44 8734
3371.99 9051
3372.53 9020
3373.08 9005
3373.63 9027
3374.18 9021
3374.72 9062
3375.27 9119
3375.82 8879
3376.37 8826
3376.92 8855
3377.46 8661
3378.01 8515
3378.56 8514
3379.11 8457
3379.66 8311
3380.20 8465
3380.75 8372
3381.30 8377
3381.85 8337
3382.40 8367
3382.95 8466
3383.49 8232
3384.04 8414
3384.59 8357
3385.14 8404
3385.69 8250
3386.24 8553
3386.79 8694
3387.33 8762
3387.88 8754
3388.43 8945
3388.98 8803
3389.53 8622
3390.08 8774
3390.63 8777
3391.18 8787
3391.73 8854
3392.27 9275
3392.82 9294
3393.37 9244
3393.92 9059
3394.47 8923
3395.02 8885
3395.57 8902
3396.12 8747
3396.67 8814
3397.22 8837
3397.77 8705
3398.32 8401
3398.87 8631
3399.42 8588
3399.97 8349
3400.52 8641
3401.07 8544
3401.62 8629
3402.17 8678
3402.72 8724
3403.27 8733
3403.82 8684
3404.37 8930
3404.92 8690
3405.47 8582
3406.02 8944
3406.57 8936
3407.12 8827
3407.67 8352
3408.22 8462
3408.77 8760
3409.32 8592
3409.87 8453
3410.42 8425
3410.97 8440
3411.52 8539
3412.07 8375
3412.62 8336
3413.17 8581
3413.72 8490
3414.27 8514
3414.83 8594
3415.38 8651
3415.93 8585
3416.48 8702
3417.03 8831
3417.58 8780
3418.13 8440
3418.68 8455
3419.23 8572
3419.79 8642
3420.34 8543
3420.89 8525
3421.44 8569
3421.99 8442
3422.54 8464
3423.10 8659
3423.65 8697
3424.20 8461
3424.75 8550
3425.30 8813
3425.85 8874
3426.41 8686
3426.96 8852
3427.51 8904
3428.06 8786
3428.61 8838
3429.17 8743
3429.72 8638
3430.27 8788
3430.82 8756
3431.37 8886
3431.93 8794
3432.48 8648
3433.03 8870
3433.58 8782
3434.14 8778
3434.69 8914
3435.24 8979
3435.79 9035
3436.35 8909
3436.90 8721
3437.45 8580
3438.01 8759
3438.56 8876
3439.11 8817
3439.66 8699
3440.22 8618
3440.77 8753
3441.32 8776
3441.88 8673
3442.43 8762
3442.98 8651
3443.54 8823
3444.09 8665
3444.64 8737
3445.20 8929
3445.75 8680
3446.30 8749
3446.86 8673
3447.41 8588
3447.96 8474
3448.52 8351
3449.07 8496
3449.62 8472
3450.18 8418
3450.73 8399
3451.29 8509
3451.84 8611
3452.39 8451
3452.95 8439
3453.50 8589
3454.06 8472
3454.61 8399
3455.16 8394
3455.72 8794
3456.27 8602
3456.83 8635
3457.38 8611
3457.94 8691
3458.49 8934
3459.04 8977
3459.60 9016
3460.15 9100
3460.71 9088
3461.26 9236
3461.82 9381
3462.37 9388
3462.93 9486
3463.48 9321
3464.04 9379
3464.59 9590
3465.15 9567
3465.70 9524
3466.26 9540
3466.81 9615
3467.37 9648
3467.92 9896
3468.48 9998
3469.03 9729
3469.59 9516
3470.14 9574
3470.70 9566
3471.25 9627
3471.81 9557
3472.37 9736
3472.92 9910
3473.48 9749
3474.03 9930
3474.59 9869
3475.14 9678
3475.70 9604
3476.26 9795
3476.81 9815
3477.37 9900
3477.92 9635
3478.48 9729
3479.04 9635
3479.59 9779
3480.15 9985
3480.70 9842
3481.26 9830
3481.82 9783
3482.37 9884
3482.93 9950
3483.49 9879
3484.04 9920
3484.60 9872
3485.16 10019
3485.71 10181
3486.27 10266
3486.83 10308
3487.38 10750
3487.94 10956
3488.50 11426
3489.05 11846
3489.61 12300
3490.17 12708
3490.72 13125
3491.28 13534
3491.84 13886
3492.40 13962
3492.95 13979
3493.51 14097
3494.07 13984
3494.62 13974
3495.18 13977
3495.74 13688
3496.30 13518
3496.85 13458
3497.41 13299
3497.97 13457
3498.53 13420
3499.09 13687
3499.64 14429
3500.20 15026
3500.76 16083
3501.32 17721
3501.87 19759
3502.43 22597
3502.99 26142
3503.55 29714
3504.11 33677
3504.66 37869
3505.22 41354
3505.78 44557
3506.34 46849
3506.90 48232
3507.46 49162
3508.01 49549
3508.57 49061
3509.13 47635
3509.69 45448
3510.25 42377
3510.81 38499
3511.37 33528
3511.92 28769
3512.48 24889
3513.04 21763
3513.60 18579
3514.16 16486
3514.72 14908
3515.28 13943
3515.84 13115
3516.40 12442
3516.96 11881
3517.51 11709
3518.07 11475
3518.63 11094
3519.19 10887
3519.75 10717
3520.31 10272
3520.87 10235
3521.43 10278
3521.99 10153
3522.55 9804
3523.11 9799
3523.67 9874
3524.23 9681
3524.79 9916
3525.35 10012
3525.91 10457
3526.47 10470
3527.03 10468
3527.59 10496
3528.15 10977
3528.71 10912
3529.27 11077
3529.83 11202
3530.39 11327
3530.95 11180
3531.51 11314
3532.07 11554
3532.63 11585
3533.19 11577
3533.75 11678
3534.31 11562
3534.87 11856
3535.43 12199
3535.99 12253
3536.55 12306
3537.11 12102
3537.67 12031
3538.23 11570
3538.80 11584
3539.36 11711
3539.92 11743
3540.48 11736
3541.04 11827
3541.60 11897
3542.16 12088
3542.72 12626
3543.28 13199
3543.85 13412
3544.41 13711
3544.97 14138
3545.53 14259
3546.09 14229
3546.65 13768
3547.21 13833
3547.78 13131
3548.34 12698
3548.90 12081
3549.46 11907
3550.02 11511
3550.58 10918
3551.15 10632
3551.71 10410
3552.27 10379
3552.83 10056
3553.39 9766
3553.96 9394
3554.52 9461
3555.08 9262
3555.64 9102
3556.20 9481
3556.77 9527
3557.33 9597
3557.89 9344
3558.45 9449
3559.02 9742
3559.58 9460
3560.14 9744
3560.70 9946
3561.27 9706
3561.83 9782
3562.39 9810
3562.96 9759
3563.52 9878
3564.08 10097
3564.64 10261
3565.21 10371
3565.77 10047
3566.33 10379
3566.90 10084
3567.46 9849
3568.02 9818
3568.59 9878
3569.15 9942
3569.71 9985
3570.28 9879
3570.84 9673
3571.40 9585
3571.97 9490
3572.53 9463
3573.09 9377
3573.66 9306
3574.22 9574
3574.78 9649
3575.35 9793
3575.91 9953
3576.48 9971
3577.04 9981
3577.60 10236
3578.17 10630
3578.73 10603
3579.30 10472
3579.86 10602
3580.42 10869
3580.99 11096
3581.55 10863
3582.12 11002
3582.68 10835
3583.24 10803
3583.81 10675
3584.37 10579
3584.94 10460
3585.50 10520
3586.07 10411
3586.63 10096
3587.20 9630
3587.76 9662
3588.33 9649
3588.89 9571
3589.46 9073
3590.02 9204
3590.59 9135
3591.15 9164
3591.72 8903
3592.28 8794
3592.85 8744
3593.41 8527
3593.98 8487
3594.54 8599
3595.11 8699
3595.67 8676
3596.24 8970
3596.80 9114
3597.37 9118
3597.93 8930
3598.50 8786
3599.07 9019
3599.63 9265
3600.20 9287
3600.76 9147
3601.33 9330
3601.89 9190
3602.46 9271
3603.03 8992
3603.59 8982
3604.16 8818
3604.72 9006
3605.29 9267
3605.86 8850
3606.42 8736
3606.99 8770
3607.56 8686
3608.12 8812
3608.69 8604
3609.25 8797
3609.82 8515
3610.39 8450
3610.95 8550
3611.52 8664
3612.09 8501
3612.65 8339
3613.22 8301
3613.79 8378
3614.35 8700
3614.92 8546
3615.49 8776
3616.06 9084
3616.62 9337
3617.19 9351
3617.76 9392
3618.32 9780
3618.89 9982
3619.46 10343
3620.03 10661
3620.59 10780
3621.16 10645
3621.73 10510
3622.30 10391
3622.86 10423
3623.43 10355
3624.00 10055
3624.57 9794
3625.13 9541
3625.70 9325
3626.27 9057
3626.84 8983
3627.40 8802
3627.97 8618
3628.54 8671
3629.11 8595
3629.68 8601
3630.24 8574
3630.81 8659
3631.38 8864
3631.95 8966
3632.52 9217
3633.09 9508
3633.65 9582
3634.22 9855
3634.79 10095
3635.36 10117
3635.93 10135
3636.50 10242
3637.06 10134
3637.63 10206
3638.20 10073
3638.77 9817
3639.34 9889
3639.91 9744
3640.48 9562
3641.05 9409
3641.62 9104
3642.18 9087
3642.75 8903
3643.32 8920
3643.89 8819
3644.46 8881
3645.03 8886
3645.60 8771
3646.17 8816
3646.74 8820
3647.31 8711
3647.88 8806
3648.45 8702
3649.02 8764
3649.59 8587
3650.16 8617
3650.72 8759
3651.29 8787
3651.86 8445
3652.43 8765
3653.00 9062
3653.57 8875
3654.14 8817
3654.71 8567
3655.28 8644
3655.85 8644
3656.42 8710
3656.99 8734
3657.56 8780
3658.13 8734
3658.71 8648
3659.28 8681
3659.85 8551
3660.42 8520
3660.99 8590
3661.56 8353
3662.13 8654
3662.70 8702
3663.27 8792
3663.84 8745
3664.41 8786
3664.98 8627
3665.55 8236
3666.12 8355
3666.69 8300
3667.27 8244
3667.84 8112
3668.41 7986
3668.98 8003
3669.55 7955
3670.12 7861
3670.69 7848
3671.26 7972
3671.83 8062
3672.41 8134
3672.98 8167
3673.55 8397
3674.12 8458
3674.69 8415
3675.26 8399
3675.84 8465
3676.41 8454
3676.98 8577
3677.55 8480
3678.12 8582
3678.69 8512
3679.27 8702
3679.84 8500
3680.41 8551
3680.98 8763
3681.55 8675
3682.13 8565
3682.70 8678
3683.27 8403
3683.84 8404
3684.42 8502
3684.99 8437
3685.56 8435
3686.13 8318
3686.70 8326
3687.28 8287
3687.85 8230
3688.42 8146
3689.00 7989
3689.57 8102
3690.14 7926
3690.71 7861
3691.29 7854
3691.86 7944
3692.43 8001
3693.01 7939
3693.58 7921
3694.15 7835
3694.72 7757
3695.30 7917
3695.87 7866
3696.44 7826
3697.02 7939
3697.59 8029
3698.16 7722
3698.74 7499
3699.31 7715
3699.88 7928
3700.46 7835
3701.03 7586
3701.61 7649
3702.18 7702
3702.75 7661
3703.33 7907
3703.90 8119
3704.47 8033
3705.05 7882
3705.62 8030
3706.20 8131
3706.77 8152
3707.34 7865
3707.92 7976
3708.49 7987
3709.07 7955
3709.64 7938
3710.22 7968
3710.79 8034
3711.36 8028
3711.94 7922
3712.51 7950
3713.09 7825
3713.66 7771
3714.24 7751
3714.81 7747
3715.39 7868
3715.96 7712
3716.54 7526
3717.11 7849
3717.69 7830
3718.26 7712
3718.84 7975
3719.41 7650
3719.99 7655
3720.56 7695
3721.14 7654
3721.71 7558
3722.29 7717
3722.86 7569
3723.44 7820
3724.01 7741
3724.59 7591
3725.16 7655
3725.74 7679
3726.31 7797
3726.89 7623
3727.47 7615
3728.04 7765
3728.62 7723
3729.19 7704
3729.77 7823
3730.34 7938
3730.92 7668
3731.50 7628
3732.07 7951
3732.65 8055
3733.22 7897
3733.80 8203
3734.38 8172
3734.95 8070
3735.53 8017
3736.11 7899
3736.68 7901
3737.26 7743
3737.84 7877
3738.41 7808
3738.99 7800
3739.56 7606
3740.14 7447
3740.72 7634
3741.29 7539
3741.87 7619
3742.45 7648
3743.03 7611
3743.60 7639
3744.18 7746
3744.76 7644
3745.33 7617
3745.91 7802
3746.49 7691
3747.06 7758
3747.64 7797
3748.22 7832
3748.80 7790
3749.37 7862
3749.95 7785
3750.53 7678
3751.11 7646
3751.68 7529
3752.26 7663
3752.84 7572
3753.42 7626
3753.99 7485
3754.57 7630
3755.15 7653
3755.73 7625
3756.31 7675
3756.88 7656
3757.46 7663
3758.04 7614
3758.62 7718
3759.20 7753
3759.77 7388
3760.35 7394
3760.93 7538
3761.51 7702
3762.09 7704
3762.67 7746
3763.24 7660
3763.82 7917
3764.40 7670
3764.98 7806
3765.56 7942
3766.14 7618
3766.72 7573
3767.29 7497
3767.87 7441
3768.45 7608
3769.03 7770
3769.61 7756
3770.19 7890
3770.77 7837
3771.35 7844
3771.93 7802
3772.50 7987
3773.08 7955
3773.66 8053
3774.24 8058
3774.82 7989
3775.40 7861
3775.98 7934
3776.56 7856
3777.14 7648
3777.72 7883
3778.30 7745
3778.88 7699
3779.46 7599
3780.04 7434
3780.62 7557
3781.20 7496
3781.78 7432
3782.36 7576
3782.94 7604
3783.52 7701
3784.10 7606
3784.68 7705
3785.26 7804
3785.84 7715
3786.42 7594
3787.00 7637
3787.58 7814
3788.16 7647
3788.74 7679
3789.32 7653
3789.90 7743
3790.48 7845
3791.06 8052
3791.64 8136
3792.22 7868
3792.80 7677
3793.38 7858
3793.96 8009
3794.54 8203
3795.13 8331
3795.71 8647
3796.29 8725
3796.87 8725
3797.45 8989
3798.03 8779
3798.61 8721
3799.19 9050
3799.77 9166
3800.36 9134
3800.94 9240
3801.52 9335
3802.10 9469
3802.68 9477
3803.26 9785
3803.84 9716
3804.43 9900
3805.01 9682
3805.59 9582
3806.17 9850
3806.75 9426
3807.33 9445
3807.92 9310
3808.50 9438
3809.08 9344
3809.66 9445
3810.24 9499
3810.83 9616
3811.41 9910
3811.99 9819
3812.57 9855
3813.15 10163
3813.74 9986
3814.32 10127
3814.90 10013
3815.48 10087
3816.07 10213
3816.65 10369
3817.23 10426
3817.81 10563
3818.40 10460
3818.98 10455
3819.56 10352
3820.14 10056
3820.73 9664
3821.31 9268
3821.89 9018
3822.48 8639
3823.06 8350
3823.64 8387
3824.23 8259
3824.81 8189
3825.39 8274
3825.98 8232
3826.56 8045
3827.14 8027
3827.73 7957
3828.31 8062
3828.89 8124
3829.48 7976
3830.06 7991
3830.64 7740
3831.23 7746
3831.81 7729
3832.39 7789
3832.98 7801
3833.56 7712
3834.15 7835
3834.73 7579
3835.31 7447
3835.90 7646
3836.48 7727
3837.07 7656
3837.65 7701
3838.23 7783
3838.82 7618
3839.40 7570
3839.99 7582
3840.57 7769
3841.15 7404
3841.74 7459
3842.32 7666
3842.91 7465
3843.49 7268
3844.08 7152
3844.66 7406
3845.25 7382
3845.83 7149
3846.42 7308
3847.00 7481
3847.59 7314
3848.17 7358
3848.76 7469
3849.34 7180
3849.93 7410
3850.51 7513
3851.10 7367
3851.68 7576
3852.27 7515
3852.85 7603
3853.44 7583
3854.02 7768
3854.61 7882
3855.19 7558
3855.78 7766
3856.36 7700
3856.95 7676
3857.54 7543
3858.12 7459
3858.71 7531
3859.29 7628
3859.88 7511
3860.46 7453
3861.05 7394
3861.64 7483
3862.22 7525
3862.81 7496
3863.39 7533
3863.98 7470
3864.57 7373
3865.15 7620
3865.74 7608
3866.33 7406
3866.91 7333
3867.50 7275
3868.09 7346
3868.67 7287
3869.26 7188
3869.84 7337
3870.43 7560
3871.02 7519
3871.60 7364
3872.19 7338
3872.78 7301
3873.37 7317
3873.95 7326
3874.54 7503
3875.13 7611
3875.71 7613
3876.30 7538
3876.89 7761
3877.47 7757
3878.06 7660
3878.65 7477
3879.24 7627
3879.82 7582
3880.41 7560
3881.00 7446
3881.59 7303
3882.17 7201
3882.76 7249
3883.35 7145
3883.94 6876
3884.52 6939
3885.11 7111
3885.70 6797
3886.29 6893
3886.87 6856
3887.46 6948
3888.05 6839
3888.64 6783
3889.23 7074
3889.81 6809
3890.40 6760
3890.99 7097
3891.58 7109
3892.17 7181
3892.76 7030
3893.34 7323
3893.93 7378
3894.52 7325
3895.11 7253
3895.70 7434
3896.29 7398
3896.88 7505
3897.46 7436
3898.05 7420
3898.64 7426
3899.23 7528
3899.82 7619
3900.41 7488
3901.00 7387
3901.59 7451
3902.17 7394
3902.76 7282
3903.35 7231
3903.94 7368
3904.53 7370
3905.12 7412
3905.71 7297
3906.30 7200
3906.89 7323
3907.48 7288
3908.07 7070
3908.66 7096
3909.25 6956
3909.84 6954
3910.43 6928
3911.02 7027
3911.61 6779
3912.20 6694
3912.79 6823
3913.37 6822
3913.96 6737
3914.55 6803
3915.14 6867
3915.73 6932
3916.33 6529
3916.92 6513
3917.51 6774
3918.10 6768
3918.69 6745
3919.28 6876
3919.87 6760
3920.46 6714
3921.05 6884
3921.64 7249
3922.23 6934
3922.82 6791
3923.41 6870
3924.00 7013
3924.59 7112
3925.18 7018
3925.77 6982
3926.36 6880
3926.95 6819
3927.55 6922
3928.14 6998
3928.73 6814
3929.32 6715
3929.91 6823
3930.50 6750
3931.09 6535
3931.68 6644
3932.27 6693
3932.87 6621
3933.46 6525
3934.05 6468
3934.64 6487
3935.23 6733
3935.82 6688
3936.41 6791
3937.01 6703
3937.60 6765
3938.19 6668
3938.78 6667
3939.37 6904
3939.97 6815
3940.56 7085
3941.15 7189
3941.74 7190
3942.33 7024
3942.93 7188
3943.52 7185
3944.11 7074
3944.70 7001
3945.29 7053
3945.89 7135
3946.48 7066
3947.07 6925
3947.66 6850
3948.26 6889
3948.85 6875
3949.44 6993
3950.03 6905
3950.63 6698
3951.22 6843
3951.81 6885
3952.41 6801
3953.00 6997
3953.59 6879
3954.18 6731
3954.78 6729
3955.37 6915
3955.96 6867
3956.56 6847
3957.15 6709
3957.74 6975
3958.34 7089
3958.93 7108
3959.52 7040
3960.12 7153
3960.71 7107
3961.30 7176
3961.90 7239
3962.49 7017
3963.08 6958
3963.68 7020
3964.27 6827
3964.86 6883
3965.46 6776
3966.05 6718
3966.65 6681
3967.24 6720
3967.83 6863
3968.43 6909
3969.02 6901
3969.62 6796
3970.21 6788
3970.80 6869
3971.40 6704
3971.99 6519
3972.59 6637
3973.18 6821
3973.78 6586
3974.37 6546
3974.97 6374
3975.56 6359
3976.15 6618
3976.75 6652
3977.34 6602
3977.94 6649
3978.53 6790
3979.13 6680
3979.72 6753
3980.32 6885
3980.91 6778
3981.51 6992
3982.10 7213
3982.70 7121
3983.29 7017
3983.89 7348
3984.48 7267
3985.08 7096
3985.67 7151
3986.27 7223
3986.86 7125
3987.46 6969
3988.06 7092
3988.65 7162
3989.25 7175
3989.84 7083
3990.44 7148
3991.03 7148
3991.63 7128
3992.23 7037
3992.82 6864
3993.42 7133
3994.01 7230
3994.61 7370
3995.20 7432
3995.80 7573
3996.40 7877
3996.99 8095
3997.59 8085
3998.19 8166
3998.78 7837
3999.38 7782
3999.97 7848
4000.57 7786
4001.17 7720
4001.76 7661
4002.36 7320
4002.96 7635
4003.55 7388
4004.15 7163
4004.75 7254
4005.34 7048
4005.94 7263
4006.54 7245
4007.13 7152
4007.73 7340
4008.33 7417
4008.93 7436
4009.52 7469
4010.12 7523
4010.72 7500
4011.31 7553
4011.91 7446
4012.51 7470
4013.11 7585
4013.70 7561
4014.30 7642
4014.90 7938
4015.50 7792
4016.09 7671
4016.69 7701
4017.29 7619
4017.89 7543
4018.48 7620
4019.08 7721
4019.68 7660
4020.28 7826
4020.88 7666
4021.47 7865
4022.07 7808
4022.67 7875
4023.27 7779
4023.87 7841
4024.46 7895
4025.06 8121
4025.66 8381
4026.26 8671
4026.86 9394
4027.46 9936
4028.05 10083
4028.65 10670
4029.25 11373
4029.85 11953
4030.45 12306
4031.05 12563
4031.65 12679
4032.25 12402
4032.84 11914
4033.44 11402
4034.04 10668
4034.64 9946
4035.24 9569
4035.84 8976
4036.44 8654
4037.04 8193
4037.64 7753
4038.24 7540
4038.84 7473
4039.43 7203
4040.03 7237
4040.63 7009
4041.23 7003
4041.83 6885
4042.43 6786
4043.03 6896
4043.63 6774
4044.23 6776
4044.83 6807
4045.43 6773
4046.03 6856
4046.63 6999
4047.23 6878
4047.83 7059
4048.43 6997
4049.03 7026
4049.63 6936
4050.23 7041
4050.83 7063
4051.43 7065
4052.03 7100
4052.63 7191
4053.23 7132
4053.83 7388
4054.43 7349
4055.03 7440
4055.63 7616
4056.23 7681
4056.83 7573
4057.43 7646
4058.04 7763
4058.64 7576
4059.24 7290
4059.84 7353
4060.44 7460
4061.04 7289
4061.64 7265
4062.24 7296
4062.84 7354
4063.44 7149
4064.04 7092
4064.65 7333
4065.25 7443
4065.85 7443
4066.45 7422
4067.05 7554
4067.65 7782
4068.25 7758
4068.86 7873
4069.46 8009
4070.06 7787
4070.66 7779
4071.26 7716
4071.86 7704
4072.47 7836
4073.07 7761
4073.67 7416
4074.27 7207
4074.87 7157
4075.48 7095
4076.08 6797
4076.68 6910
4077.28 6948
4077.88 6843
4078.49 6737
4079.09 6905
4079.69 6960
4080.29 6883
4080.90 6899
4081.50 6865
4082.10 6736
4082.70 6725
4083.31 6932
4083.91 6796
4084.51 6746
4085.11 6600
4085.72 6790
4086.32 6770
4086.92 6709
4087.52 6892
4088.13 6845
4088.73 6615
4089.33 6589
4089.94 6627
4090.54 6605
4091.14 6748
4091.75 6701
4092.35 6638
4092.95 6718
4093.56 6833
4094.16 6891
4094.76 6840
4095.37 6877
4095.97 6789
4096.57 6760
4097.18 6586
4097.78 6801
4098.38 6902
4098.99 6673
4099.59 6700
4100.20 6719
4100.80 6509
4101.40 6395
4102.01 6516
4102.61 6627
4103.22 6694
4103.82 6669
4104.42 6821
4105.03 6851
4105.63 6791
4106.24 6807
4106.84 6906
4107.44 7029
4108.05 6969
4108.65 6885
4109.26 7033
4109.86 7075
4110.47 7123
4111.07 7101
4111.68 6915
4112.28 6823
4112.89 6708
4113.49 6695
4114.10 6669
4114.70 6644
4115.31 6716
4115.91 6391
4116.52 6716
4117.12 6638
4117.73 6867
4118.33 7071
4118.94 6933
4119.54 6831
4120.15 6805
4120.75 6937
4121.36 6947
4121.96 7011
4122.57 6861
4123.17 6903
4123.78 6827
4124.39 6961
4124.99 6971
4125.60 6764
4126.20 6721
4126.81 6539
4127.41 6573
4128.02 6688
4128.63 6946
4129.23 6822
4129.84 6816
4130.44 6824
4131.05 6818
4131.66 7120
4132.26 7183
4132.87 7140
4133.47 7306
4134.08 7353
4134.69 7399
4135.29 7543
4135.90 7757
4136.51 7697
4137.11 7826
4137.72 7971
4138.33 7946
4138.93 7894
4139.54 8117
4140.15 8328
4140.75 8590
4141.36 8923
4141.97 9062
4142.57 9169
4143.18 9544
4143.79 9683
4144.40 9879
4145.00 9857
4145.61 10026
4146.22 9854
4146.82 9572
4147.43 9369
4148.04 8911
4148.65 8887
4149.25 8409
4149.86 8234
4150.47 7858
4151.08 7689
4151.68 7648
4152.29 7386
4152.90 7031
4153.51 6956
4154.11 6823
4154.72 6585
4155.33 6542
4155.94 6525
4156.55 6576
4157.15 6603
4157.76 6590
4158.37 6626
4158.98 6638
4159.59 6593
4160.19 6638
4160.80 6607
4161.41 6831
4162.02 6834
4162.63 6761
4163.24 6905
4163.85 7075
4164.45 7273
4165.06 7099
4165.67 7089
4166.28 7451
4166.89 7404
4167.50 7446
4168.11 7339
4168.71 7390
4169.32 7256
4169.93 7316
4170.54 7524
4171.15 7296
4171.76 7196
4172.37 7361
4172.98 7492
4173.59 7535
4174.20 7584
4174.81 7665
4175.42 7880
4176.02 7938
4176.63 7726
4177.24 7809
4177.85 7904
4178.46 8056
4179.07 8054
4179.68 8176
4180.29 8270
4180.90 8501
4181.51 8098
4182.12 8091
4182.73 7910
4183.34 7669
4183.95 7537
4184.56 7542
4185.17 7423
4185.78 7130
4186.39 7173
4187.00 7241
4187.61 7178
4188.22 6952
4188.83 6873
4189.44 7005
4190.05 7004
4190.66 7213
4191.27 7164
4191.88 7261
4192.50 7245
4193.11 7318
4193.72 7558
4194.33 7621
4194.94 7564
4195.55 7700
4196.16 7914
4196.77 8095
4197.38 8106
4197.99 8121
4198.60 8312
4199.21 8227
4199.83 8016
4200.44 8181
4201.05 7889
4201.66 7800
4202.27 7461
4202.88 7378
4203.49 7247
4204.10 7276
4204.72 7315
4205.33 7184
4205.94 7082
4206.55 7062
4207.16 7118
4207.77 7098
4208.39 7128
4209.00 7040
4209.61 7027
4210.22 6983
4210.83 6795
4211.45 6705
4212.06 6832
4212.67 6829
4213.28 6886
4213.89 6824
4214.51 6722
4215.12 6901
4215.73 7052
4216.34 7203
4216.96 7172
4217.57 7211
4218.18 7467
4218.79 7556
4219.41 7882
4220.02 8119
4220.63 8253
4221.24 8410
4221.86 8509
4222.47 8509
4223.08 8714
4223.69 8405
4224.31 8236
4224.92 8172
4225.53 7973
4226.15 7662
4226.76 7693
4227.37 7401
4227.99 7382
4228.60 7222
4229.21 7501
4229.83 7475
4230.44 7386
4231.05 7564
4231.67 7674
4232.28 7859
4232.89 8028
4233.51 7820
4234.12 7961
4234.73 7823
4235.35 7859
4235.96 8197
4236.58 8180
4237.19 8001
4237.80 7973
4238.42 7823
4239.03 7761
4239.65 7699
4240.26 7579
4240.87 7422
4241.49 7252
4242.10 7029
4242.72 6985
4243.33 7003
4243.94 7147
4244.56 7121
4245.17 7145
4245.79 7178
4246.40 7343
4247.02 7473
4247.63 7512
4248.25 7610
4248.86 7741
4249.48 7932
4250.09 7922
4250.71 7905
4251.32 7960
4251.94 7749
4252.55 7962
4253.17 7702
4253.78 7488
4254.40 7259
4255.01 7059
4255.63 7105
4256.24 7146
4256.86 7125
4257.47 7204
4258.09 7172
4258.70 7079
4259.32 7222
4259.93 7323
4260.55 7126
4261.16 7193
4261.78 7031
4262.40 6980
4263.01 7177
4263.63 7168
4264.24 7074
4264.86 7291
4265.47 7134
4266.09 7097
4266.71 6944
4267.32 7279
4267.94 7206
4268.55 6954
4269.17 7273
4269.79 7379
4270.40 7303
4271.02 7157
4271.64 7146
4272.25 7111
4272.87 7039
4273.49 6984
4274.10 7315
4274.72 7509
4275.34 7623
4275.95 7499
4276.57 7578
4277.19 7957
4277.80 8296
4278.42 8472
4279.04 8719
4279.65 8756
4280.27 8536
4280.89 8607
4281.50 8503
4282.12 8163
4282.74 7623
4283.36 7714
4283.97 7428
4284.59 7237
4285.21 7094
4285.82 7110
4286.44 6902
4287.06 6843
4287.68 6991
4288.29 6826
4288.91 6796
4289.53 6734
4290.15 6833
4290.77 6720
4291.38 6763
4292.00 6877
4292.62 7080
4293.24 6954
4293.85 6728
4294.47 6659
4295.09 6694
4295.71 6646
4296.33 6860
4296.95 6837
4297.56 6738
4298.18 6802
4298.80 7067
4299.42 6985
4300.04 7050
4300.66 7021
4301.27 6877
4301.89 7005
4302.51 6939
4303.13 6908
4303.75 6778
4304.37 6753
4304.99 6884
4305.60 6952
4306.22 6940
4306.84 6871
4307.46 6654
4308.08 6604
4308.70 6636
4309.32 6529
4309.94 6459
4310.56 6358
4311.18 6452
4311.79 6273
4312.41 6284
4313.03 6266
4313.65 6215
4314.27 6175
4314.89 6226
4315.51 6224
4316.13 6261
4316.75 6191
4317.37 6047
4317.99 6126
4318.61 6155
4319.23 6114
4319.85 5969
4320.47 6106
4321.09 5992
4321.71 5796
4322.33 5922
4322.95 5850
4323.57 5817
4324.19 6027
4324.81 6132
4325.43 6031
4326.05 6138
4326.67 6297
4327.29 6282
4327.91 6194
4328.53 6215
4329.15 6053
4329.77 6214
4330.39 6288
4331.01 6357
4331.63 6257
4332.25 6206
4332.88 6081
4333.50 5933
4334.12 5938
4334.74 6051
4335.36 6018
4335.98 5831
4336.60 5770
4337.22 5854
4337.84 5823
4338.46 5824
4339.09 5849
4339.71 5763
4340.33 5839
4340.95 5747
4341.57 5945
4342.19 5838
4342.81 5951
4343.44 5973
4344.06 6096
4344.68 5995
4345.30 6072
4345.92 6333
4346.54 6233
4347.17 6283
4347.79 6307
4348.41 6401
4349.03 6312
4349.65 6273
4350.28 6343
4350.90 6353
4351.52 6173
4352.14 6226
4352.76 6022
4353.39 5893
4354.01 5947
4354.63 5797
4355.25 5966
4355.88 6038
4356.50 6090
4357.12 6087
4357.74 6204
4358.37 5728
4358.99 5758
4359.61 5788
4360.23 5832
4360.86 5898
4361.48 5771
4362.10 5939
4362.72 6027
4363.35 5897
4363.97 5863
4364.59 5935
4365.22 5932
4365.84 5934
4366.46 5892
4367.09 5816
4367.71 5635
4368.33 5704
4368.96 5705
4369.58 5719
4370.20 5701
4370.83 5737
4371.45 5877
4372.07 5806
4372.70 5656
4373.32 5743
4373.94 5874
4374.57 5752
4375.19 5738
4375.82 5700
4376.44 5737
4377.06 5797
4377.69 5795
4378.31 5768
4378.94 5653
4379.56 5787
4380.18 6049
4380.81 6008
4381.43 5942
4382.06 5964
4382.68 6069
4383.31 5876
4383.93 6098
4384.55 6056
4385.18 6047
4385.80 5912
4386.43 5929
4387.05 5901
4387.68 5849
4388.30 5901
4388.93 5711
4389.55 5835
4390.18 5815
4390.80 5788
4391.43 5699
4392.05 5982
4392.68 5932
4393.30 5763
4393.93 5720
4394.55 5714
4395.18 5531
4395.80 5527
4396.43 5648
4397.05 5764
4397.68 5638
4398.30 5691
4398.93 5731
4399.56 5624
4400.18 5693
4400.81 5622
4401.43 5708
4402.06 5871
4402.68 5770
4403.31 5655
4403.94 5743
4404.56 5936
4405.19 5819
4405.81 5726
4406.44 5607
4407.07 5855
4407.69 5821
4408.32 5833
4408.94 5564
4409.57 5732
4410.20 5726
4410.82 5629
4411.45 5681
4412.08 5663
4412.70 5748
4413.33 5678
4413.95 5629
4414.58 5438
4415.21 5375
4415.83 5547
4416.46 5517
4417.09 5473
4417.72 5528
4418.34 5401
4418.97 5449
4419.60 5418
4420.22 5681
4420.85 5681
4421.48 5594
4422.10 5513
4422.73 5612
4423.36 5528
4423.99 5489
4424.61 5567
4425.24 5395
4425.87 5417
4426.50 5507
4427.12 5358
4427.75 5361
4428.38 5271
4429.01 5502
4429.63 5507
4430.26 5539
4430.89 5431
4431.52 5386
4432.14 5667
4432.77 5658
4433.40 5528
4434.03 5509
4434.66 5554
4435.28 5582
4435.91 5585
4436.54 5584
4437.17 5618
4437.80 5549
4438.43 5530
4439.05 5511
4439.68 5419
4440.31 5401
4440.94 5233
4441.57 5358
4442.20 5248
4442.82 5421
4443.45 5410
4444.08 5371
4444.71 5583
4445.34 5590
4445.97 5626
4446.60 5636
4447.23 5691
4447.86 5659
4448.48 5691
4449.11 5659
4449.74 5673
4450.37 5723
4451.00 5703
4451.63 5921
4452.26 5768
4452.89 6002
4453.52 5859
4454.15 5663
4454.78 5417
4455.41 5460
4456.04 5408
4456.67 5370
4457.30 5495
4457.92 5388
4458.55 5466
4459.18 5405
4459.81 5291
4460.44 5262
4461.07 5169
4461.70 5322
4462.33 5399
4462.96 5317
4463.59 5391
4464.22 5285
4464.85 5375
4465.48 5367
4466.11 5322
4466.75 5256
4467.38 5351
4468.01 5288
4468.64 5281
4469.27 5312
4469.90 5334
4470.53 5546
4471.16 5450
4471.79 5450
4472.42 5457
4473.05 5401
4473.68 5355
4474.31 5351
4474.94 5508
4475.57 5364
4476.20 5360
4476.84 5486
4477.47 5513
4478.10 5351
4478.73 5376
4479.36 5279
4479.99 5423
4480.62 5485
4481.25 5381
4481.89 5419
4482.52 5352
4483.15 5318
4483.78 5302
4484.41 5351
4485.04 5285
4485.67 5302
4486.31 5418
4486.94 5323
4487.57 5299
4488.20 5466
4488.83 5338
4489.47 5246
4490.10 5145
4490.73 5501
4491.36 5616
4491.99 5354
4492.63 5113
4493.26 5192
4493.89 5278
4494.52 5452
4495.15 5449
4495.79 5490
4496.42 5477
4497.05 5554
4497.68 5372
4498.32 5453
4498.95 5538
4499.58 5539
4500.22 5307
4500.85 5378
4501.48 5523
4502.11 5616
4502.75 5505
4503.38 5389
4504.01 5339
4504.65 5310
4505.28 5506
4505.91 5497
4506.54 5513
4507.18 5537
4507.81 5504
4508.44 5432
4509.08 5450
4509.71 5456
4510.34 5490
4510.98 5422
4511.61 5470
4512.24 5433
4512.88 5345
4513.51 5532
4514.15 5488
4514.78 5657
4515.41 5496
4516.05 5536
4516.68 5478
4517.31 5491
4517.95 5491
4518.58 5423
4519.22 5455
4519.85 5416
4520.48 5551
4521.12 5514
4521.75 5410
4522.39 5613
4523.02 5599
4523.66 5542
4524.29 5532
4524.92 5399
4525.56 5408
4526.19 5544
4526.83 5500
4527.46 5359
4528.10 5464
4528.73 5479
4529.37 5422
4530.00 5457
4530.64 5465
4531.27 5540
4531.91 5686
4532.54 5813
4533.18 5676
4533.81 5597
4534.45 5686
4535.08 5664
4535.72 5632
4536.35 5547
4536.99 5616
4537.62 5546
4538.26 5505
4538.89 5564
4539.53 5497
4540.16 5510
4540.80 5387
4541.43 5422
4542.07 5439
4542.71 5352
4543.34 5462
4543.98 5501
4544.61 5517
4545.25 5640
4545.88 5672
4546.52 5598
4547.16 5625
4547.79 5615
4548.43 5614
4549.06 5529
4549.70 5471
4550.34 5374
4550.97 5206
4551.61 5426
4552.25 5300
4552.88 5323
4553.52 5338
4554.15 5381
4554.79 5484
4555.43 5491
4556.06 5313
4556.70 5348
4557.34 5390
4557.97 5325
4558.61 5288
4559.25 5326
4559.89 5380
4560.52 5282
4561.16 5463
4561.80 5367
4562.43 5273
4563.07 5424
4563.71 5278
4564.34 5355
4564.98 5236
4565.62 5407
4566.26 5394
4566.89 5347
4567.53 5409
4568.17 5477
4568.81 5447
4569.44 5449
4570.08 5321
4570.72 5335
4571.36 5381
4571.99 5373
4572.63 5565
4573.27 5448
4573.91 5401
4574.55 5312
4575.18 5353
4575.82 5261
4576.46 5235
4577.10 5372
4577.74 5298
4578.37 5539
4579.01 5632
4579.65 5320
4580.29 5312
4580.93 5227
4581.56 5287
4582.20 5408
4582.84 5504
4583.48 5337
4584.12 5420
4584.76 5454
4585.40 5576
4586.03 5632
4586.67 5364
4587.31 5443
4587.95 5416
4588.59 5519
4589.23 5434
4589.87 5355
4590.51 5331
4591.15 5396
4591.79 5466
4592.42 5315
4593.06 5230
4593.70 5327
4594.34 5468
4594.98 5323
4595.62 5256
4596.26 5455
4596.90 5379
4597.54 5466
4598.18 5463
4598.82 5506
4599.46 5516
4600.10 5516
4600.74 5595
4601.38 5588
4602.02 5444
4602.66 5748
4603.30 5759
4603.94 5862
4604.58 6134
4605.22 6274
4605.86 6402
4606.50 6574
4607.14 6552
4607.78 6493
4608.42 6280
4609.06 6342
4609.70 6238
4610.34 6339
4610.98 6127
4611.62 6005
4612.26 6073
4612.90 5872
4613.54 5944
4614.18 6009
4614.82 6245
4615.46 6203
4616.10 6234
4616.74 6282
4617.39 6174
4618.03 6245
4618.67 6164
4619.31 5958
4619.95 5874
4620.59 5823
4621.23 5891
4621.87 5826
4622.51 5570
4623.16 5607
4623.80 5548
4624.44 5439
4625.08 5267
4625.72 5335
4626.36 5362
4627.00 5327
4627.65 5291
4628.29 5340
4628.93 5167
4629.57 5224
4630.21 5323
4630.85 5125
4631.50 5281
4632.14 5515
4632.78 5312
4633.42 5449
4634.06 5390
4634.71 5279
4635.35 5241
4635.99 5361
4636.63 5468
4637.27 5443
4637.92 5471
4638.56 5523
4639.20 5514
4639.84 5456
4640.49 5404
4641.13 5538
4641.77 5360
4642.41 5534
4643.06 5297
4643.70 5473
4644.34 5505
4644.99 5591
4645.63 5576
4646.27 5561
4646.91 5635
4647.56 5628
4648.20 5549
4648.84 5656
4649.49 5617
4650.13 5590
4650.77 5592
4651.42 5329
4652.06 5396
4652.70 5362
4653.35 5490
4653.99 5613
4654.63 5534
4655.28 5543
4655.92 5548
4656.56 5599
4657.21 5629
4657.85 5618
4658.49 5638
4659.14 5708
4659.78 5770
4660.43 5707
4661.07 5565
4661.71 5724
4662.36 5741
4663.00 5903
4663.65 5927
4664.29 5830
4664.93 5835
4665.58 5613
4666.22 5703
4666.87 5634
4667.51 5470
4668.16 5296
4668.80 5415
4669.44 5445
4670.09 5305
4670.73 5186
4671.38 5367
4672.02 5319
4672.67 5216
4673.31 5216
4673.96 5175
4674.60 5189
4675.25 5089
4675.89 5158
4676.54 5190
4677.18 5029
4677.83 5253
4678.47 5118
4679.12 5065
4679.76 5086
4680.41 5110
4681.05 5129
4681.70 5157
4682.34 5067
4682.99 5052
4683.63 5085
4684.28 5187
4684.93 5273
4685.57 5272
4686.22 5026
4686.86 5053
4687.51 5078
4688.15 5074
4688.80 5209
4689.45 5037
4690.09 5078
4690.74 5261
4691.38 5118
4692.03 5135
4692.68 5048
4693.32 4953
4693.97 4985
4694.61 5071
4695.26 5183
4695.91 5088
4696.55 5211
4697.20 5236
4697.85 5234
4698.49 5401
4699.14 5385
4699.79 5233
4700.43 5219
4701.08 5112
4701.73 5275
4702.37 5280
4703.02 5405
4703.67 5400
4704.31 5449
4704.96 5305
4705.61 5208
4706.25 5317
4706.90 5307
4707.55 5374
4708.20 5557
4708.84 5629
4709.49 5746
4710.14 5887
4710.78 5958
4711.43 6019
4712.08 5891
4712.73 5998
4713.37 5718
4714.02 5643
4714.67 5702
4715.32 5615
4715.96 5534
4716.61 5520
4717.26 5351
4717.91 5172
4718.56 5161
4719.20 5133
4719.85 5030
4720.50 5136
4721.15 5144
4721.80 5073
4722.44 5017
4723.09 5231
4723.74 5211
4724.39 5073
4725.04 5074
4725.69 5048
4726.33 5144
4726.98 5050
4727.63 5047
4728.28 5091
4728.93 4982
4729.58 4938
4730.23 4974
4730.87 5020
4731.52 5075
4732.17 5003
4732.82 4863
4733.47 4967
4734.12 4964
4734.77 5140
4735.42 5260
4736.07 5248
4736.71 5449
4737.36 5254
4738.01 5281
4738.66 5308
4739.31 5289
4739.96 5134
4740.61 5181
4741.26 5144
4741.91 5127
4742.56 5062
4743.21 5146
4743.86 5139
4744.51 5086
4745.16 5117
4745.81 5305
4746.46 5266
4747.11 5194
4747.76 5340
4748.41 5545
4749.06 5612
4749.71 5576
4750.36 5767
4751.01 5861
4751.66 5892
4752.31 6027
4752.96 6360
4753.61 6615
4754.26 6488
4754.91 6450
4755.56 6569
4756.21 6565
4756.86 6403
4757.51 6149
4758.16 6023
4758.81 5724
4759.46 5513
4760.11 5485
4760.76 5327
4761.41 5215
4762.07 5116
4762.72 5163
4763.37 5060
4764.02 5000
4764.67 5146
4765.32 5118
4765.97 4879
4766.62 4907
4767.27 5127
4767.92 5075
4768.58 4809
4769.23 4811
4769.88 4963
4770.53 4862
4771.18 4714
4771.83 4888
4772.48 4834
4773.14 4909
4773.79 4855
4774.44 4867
4775.09 4826
4775.74 4879
4776.40 4912
4777.05 5063
4777.70 4984
4778.35 5097
4779.00 4959
4779.66 5018
4780.31 5104
4780.96 4952
4781.61 4856
4782.26 4930
4782.92 5055
4783.57 4888
4784.22 4919
4784.87 5018
4785.53 4912
4786.18 4884
4786.83 4876
4787.48 4979
4788.14 5037
4788.79 5011
4789.44 4994
4790.09 4978
4790.75 4781
4791.40 4908
4792.05 5002
4792.71 4851
4793.36 4951
4794.01 5146
4794.67 5097
4795.32 4942
4795.97 5079
4796.62 5055
4797.28 4897
4797.93 5001
4798.58 4916
4799.24 4928
4799.89 4719
4800.55 4833
4801.20 4796
4801.85 4724
4802.51 4807
4803.16 4752
4803.81 4784
4804.47 4756
4805.12 4654
4805.77 4644
4806.43 4770
4807.08 4711
4807.74 4736
4808.39 4817
4809.04 4840
4809.70 4815
4810.35 4921
4811.01 4852
4811.66 4658
4812.32 4834
4812.97 4878
4813.62 4905
4814.28 5157
4814.93 4967
4815.59 4867
4816.24 4900
4816.90 4973
4817.55 4879
4818.21 4976
4818.86 4932
4819.52 5021
4820.17 4992
4820.83 5198
4821.48 5360
4822.14 5381
4822.79 5295
4823.45 5439
4824.10 5548
4824.76 5452
4825.41 5426
4826.07 5371
4826.72 5248
4827.38 5260
4828.03 5426
4828.69 5596
4829.34 5513
4830.00 5360
4830.65 5557
4831.31 5560
4831.97 5502
4832.62 5516
4833.28 5516
4833.93 5440
4834.59 5512
4835.24 5634
4835.90 5798
4836.56 5729
4837.21 5631
4837.87 5503
4838.52 5602
4839.18 5765
4839.84 5625
4840.49 5512
4841.15 5481
4841.81 5432
4842.46 5451
4843.12 5378
4843.77 5232
4844.43 5242
4845.09 5301
4845.74 5233
4846.40 5243
4847.06 5155
4847.71 5136
4848.37 5227
4849.03 5393
4849.68 5390
4850.34 5312
4851.00 5285
4851.66 5193
4852.31 5211
4852.97 5315
4853.63 5189
4854.28 5008
4854.94 4968
4855.60 5010
4856.26 4917
4856.91 5159
4857.57 4981
4858.23 5050
4858.88 5149
4859.54 4938
4860.20 5134
4860.86 5175
4861.52 5209
4862.17 5310
4862.83 5390
4863.49 5490
4864.15 5579
4864.80 5779
4865.46 5810
4866.12 5894
4866.78 5836
4867.44 5853
4868.09 5787
4868.75 5663
4869.41 5579
4870.07 5474
4870.73 5494
4871.39 5440
4872.04 5364
4872.70 5383
4873.36 5374
4874.02 5518
4874.68 5517
4875.34 5455
4875.99 5594
4876.65 5538
4877.31 5401
4877.97 5436
4878.63 5404
4879.29 5255
4879.95 5210
4880.61 5266
4881.27 5264
4881.92 5161
4882.58 5140
4883.24 5259
4883.90 5245
4884.56 5208
4885.22 5218
4885.88 5185
4886.54 5219
4887.20 5306
4887.86 5184
4888.52 5130
4889.18 5406
4889.84 5274
4890.50 5381
4891.16 5577
4891.81 5595
4892.47 5843
4893.13 6038
4893.79 5901
4894.45 5872
4895.11 6180
4895.77 6431
4896.43 6561
4897.09 6732
4897.75 6429
4898.41 6491
4899.07 6291
4899.73 6397
4900.40 6436
4901.06 6714
4901.72 6673
4902.38 6528
4903.04 6747
4903.70 6748
4904.36 6468
4905.02 6404
4905.68 6260
4906.34 5994
4907.00 5913
4907.66 5829
4908.32 5746
4908.98 5695
4909.64 5638
4910.30 5636
4910.97 5686
4911.63 5776
4912.29 5671
4912.95 5744
4913.61 5620
4914.27 5619
4914.93 5626
4915.59 5534
4916.26 5509
4916.92 5326
4917.58 5266
4918.24 5377
4918.90 5150
4919.56 5159
4920.22 5393
4920.89 5424
4921.55 5141
4922.21 5085
4922.87 5171
4923.53 5174
4924.19 5241
4924.86 5268
4925.52 5104
4926.18 5121
4926.84 5128
4927.50 5152
4928.17 5123
4928.83 4977
4929.49 4852
4930.15 5047
4930.82 5177
4931.48 5039
4932.14 5067
4932.80 5129
4933.47 5212
4934.13 5117
4934.79 5046
4935.45 5146
4936.12 5229
4936.78 5368
4937.44 5309
4938.10 5148
4938.77 5100
4939.43 5112
4940.09 5126
4940.76 5155
4941.42 5004
4942.08 4978
4942.75 4963
4943.41 4938
4944.07 4888
4944.74 4886
4945.40 4941
4946.06 4952
4946.73 4833
4947.39 4835
4948.05 5044
4948.72 4976
4949.38 4896
4950.04 4765
4950.71 4776
4951.37 4816
4952.03 4964
4952.70 5046
4953.36 4873
4954.03 4964
4954.69 4871
4955.35 4855
4956.02 4917
4956.68 5065
4957.35 5089
4958.01 5115
4958.67 5134
4959.34 5143
4960.00 5296
4960.67 5439
4961.33 5260
4962.00 5373
4962.66 5561
4963.32 5793
4963.99 5858
4964.65 5807
4965.32 6050
4965.98 6313
4966.65 6363
4967.31 6251
4967.98 6316
4968.64 6219
4969.31 5949
4969.97 5903
4970.64 5675
4971.30 5717
4971.97 5650
4972.63 5636
4973.30 5552
4973.96 5466
4974.63 5512
4975.29 5603
4975.96 5449
4976.62 5541
4977.29 5541
4977.96 5493
4978.62 5536
4979.29 5486
4979.95 5473
4980.62 5278
4981.28 5161
4981.95 5177
4982.62 5099
4983.28 5065
4983.95 5104
4984.61 5087
4985.28 5166
4985.94 5156
4986.61 5303
4987.28 5391
4987.94 5267
4988.61 5229
4989.28 5145
4989.94 5213
4990.61 5177
4991.27 5203
4991.94 5244
4992.61 5135
4993.27 5227
4993.94 5050
4994.61 5090
4995.27 4983
4995.94 5143
4996.61 5104
4997.27 5016
4997.94 5116
4998.61 5192
4999.27 5164
4999.94 5247
5000.61 5288
5001.28 5149
5001.94 5199
5002.61 4922
5003.28 5024
5003.94 5009
5004.61 4816
5005.28 4782
5005.95 4749
5006.61 4741
5007.28 4658
5007.95 4818
5008.62 4815
5009.28 4770
5009.95 4735
5010.62 4736
5011.29 4785
5011.95 4802
5012.62 4882
5013.29 4919
5013.96 4953
5014.63 4841
5015.29 4688
5015.96 4652
5016.63 4825
5017.30 4761
5017.97 4796
5018.63 4689
5019.30 4639
5019.97 4759
5020.64 4648
5021.31 4771
5021.98 4916
5022.65 4819
5023.31 4849
5023.98 4958
5024.65 5088
5025.32 5012
5025.99 4956
5026.66 4947
5027.33 4939
5027.99 4909
5028.66 4756
5029.33 4767
5030.00 5009
5030.67 4924
5031.34 4799
5032.01 4964
5032.68 4824
5033.35 4769
5034.02 4763
5034.69 4691
5035.35 4676
5036.02 4739
5036.69 4642
5037.36 4556
5038.03 4524
5038.70 4547
5039.37 4688
5040.04 4577
5040.71 4510
5041.38 4559
5042.05 4596
5042.72 4507
5043.39 4584
5044.06 4540
5044.73 4572
5045.40 4423
5046.07 4632
5046.74 4714
5047.41 4642
5048.08 4597
5048.75 4624
5049.42 4560
5050.09 4626
5050.76 4728
5051.43 4630
5052.10 4516
5052.77 4560
5053.44 4618
5054.11 4573
5054.78 4608
5055.46 4589
5056.13 4401
5056.80 4377
5057.47 4474
5058.14 4472
5058.81 4450
5059.48 4479
5060.15 4533
5060.82 4599
5061.49 4653
5062.16 4639
5062.84 4588
5063.51 4689
5064.18 4556
5064.85 4673
5065.52 4669
5066.19 4502
5066.86 4466
5067.54 4484
5068.21 4569
5068.88 4440
5069.55 4565
5070.22 4664
5070.89 4580
5071.56 4621
5072.24 4714
5072.91 4742
5073.58 4602
5074.25 4576
5074.92 4605
5075.60 4649
5076.27 4744
5076.94 4436
5077.61 4401
5078.28 4664
5078.96 4604
5079.63 4533
5080.30 4712
5080.97 4685
5081.65 4647
5082.32 4623
5082.99 4727
5083.66 4487
5084.34 4553
5085.01 4710
5085.68 4612
5086.35 4543
5087.03 4529
5087.70 4571
5088.37 4384
5089.05 4538
5089.72 4633
5090.39 4584
5091.06 4607
5091.74 4526
5092.41 4690
5093.08 4438
5093.76 4581
5094.43 4755
5095.10 4771
5095.78 4631
5096.45 4667
5097.12 4712
5097.80 4652
5098.47 4621
5099.14 4658
5099.82 4630
5100.49 4454
5101.17 4530
5101.84 4639
5102.51 4547
5103.19 4442
5103.86 4581
5104.53 4608
5105.21 4551
5105.88 4693
5106.56 4799
5107.23 4728
5107.91 4755
5108.58 4677
5109.25 4592
5109.93 4437
5110.60 4626
5111.28 4662
5111.95 4604
5112.63 4513
5113.30 4488
5113.97 4456
5114.65 4600
5115.32 4510
5116.00 4583
5116.67 4711
5117.35 4607
5118.02 4476
5118.70 4584
5119.37 4689
5120.05 4793
5120.72 4834
5121.40 4715
5122.07 4593
5122.75 4638
5123.42 4650
5124.10 4741
5124.77 4637
5125.45 4644
5126.12 4522
5126.80 4613
5127.48 4551
5128.15 4563
5128.83 4592
5129.50 4509
5130.18 4537
5130.85 4575
5131.53 4613
5132.20 4493
5132.88 4483
5133.56 4545
5134.23 4428
5134.91 4474
5135.58 4576
5136.26 4539
5136.94 4499
5137.61 4499
5138.29 4555
5138.96 4558
5139.64 4515
5140.32 4458
5140.99 4552
5141.67 4624
5142.35 4508
5143.02 4443
5143.70 4667
5144.38 4646
5145.05 4676
5145.73 4538
5146.41 4503
5147.08 4385
5147.76 4483
5148.44 4485
5149.11 4402
5149.79 4468
5150.47 4413
5151.14 4276
5151.82 4340
5152.50 4389
5153.17 4419
5153.85 4469
5154.53 4571
5155.21 4450
5155.88 4480
5156.56 4414
5157.24 4565
5157.92 4562
5158.59 4592
5159.27 4445
5159.95 4437
5160.63 4329
5161.30 4401
5161.98 4300
5162.66 4251
5163.34 4267
5164.02 4321
5164.69 4283
5165.37 4261
5166.05 4308
5166.73 4381
5167.41 4325
5168.08 4197
5168.76 4194
5169.44 4215
5170.12 4316
5170.80 4365
5171.47 4347
5172.15 4283
5172.83 4273
5173.51 4284
5174.19 4307
5174.87 4376
5175.55 4313
5176.22 4254
5176.90 4242
5177.58 4238
5178.26 4306
5178.94 4386
5179.62 4355
5180.30 4360
5180.98 4261
5181.66 4403
5182.33 4393
5183.01 4497
5183.69 4503
5184.37 4513
5185.05 4357
5185.73 4523
5186.41 4527
5187.09 4400
5187.77 4424
5188.45 4400
5189.13 4549
5189.81 4406
5190.49 4390
5191.17 4331
5191.85 4315
5192.53 4276
5193.21 4303
5193.88 4167
5194.56 4117
5195.24 4035
5195.92 4096
5196.60 4257
5197.28 4270
5197.96 4293
5198.64 4327
5199.33 4310
5200.01 4360
5200.69 4417
5201.37 4205
5202.05 4314
5202.73 4393
5203.41 4492
5204.09 4503
5204.77 4552
5205.45 4617
5206.13 4647
5206.81 4458
5207.49 4517
5208.17 4520
5208.85 4560
5209.53 4704
5210.21 4715
5210.89 4699
5211.58 4764
5212.26 4773
5212.94 4796
5213.62 4801
5214.30 4701
5214.98 4620
5215.66 4614
5216.34 4627
5217.03 4632
5217.71 4564
5218.39 4508
5219.07 4392
5219.75 4329
5220.43 4393
5221.11 4353
5221.80 4346
5222.48 4438
5223.16 4243
5223.84 4232
5224.52 4270
5225.20 4394
5225.89 4317
5226.57 4300
5227.25 4428
5227.93 4469
5228.61 4377
5229.30 4411
5229.98 4313
5230.66 4478
5231.34 4354
5232.03 4326
5232.71 4424
5233.39 4240
5234.07 4342
5234.76 4390
5235.44 4362
5236.12 4451
5236.80 4518
5237.49 4679
5238.17 4651
5238.85 4562
5239.53 4732
5240.22 4655
5240.90 4550
5241.58 4576
5242.27 4683
5242.95 4644
5243.63 4679
5244.32 4593
5245.00 4529
5245.68 4393
5246.36 4449
5247.05 4326
5247.73 4225
5248.41 4196
5249.10 4267
5249.78 4232
5250.47 4234
5251.15 4322
5251.83 4441
5252.52 4546
5253.20 4271
5253.88 4398
5254.57 4672
5255.25 4500
5255.93 4434
5256.62 4417
5257.30 4482
5257.99 4340
5258.67 4205
5259.36 4167
5260.04 4173
5260.72 4052
5261.41 4268
5262.09 4296
5262.78 4239
5263.46 4257
5264.14 4275
5264.83 4345
5265.51 4366
5266.20 4178
5266.88 4266
5267.57 4267
5268.25 4424
5268.94 4377
5269.62 4360
5270.31 4375
5270.99 4472
5271.68 4495
5272.36 4411
5273.05 4403
5273.73 4409
5274.42 4580
5275.10 4455
5275.79 4413
5276.47 4473
5277.16 4303
5277.84 4497
5278.53 4462
5279.21 4516
5279.90 4460
5280.58 4468
5281.27 4489
5281.96 4626
5282.64 4662
5283.33 4648
5284.01 4618
5284.70 4735
5285.38 4694
5286.07 4591
5286.76 4592
5287.44 4670
5288.13 4477
5288.81 4263
5289.50 4469
5290.19 4417
5290.87 4183
5291.56 4188
5292.24 4176
5292.93 4133
5293.62 4401
5294.30 4183
5294.99 4045
5295.68 4193
5296.36 4207
5297.05 4229
5297.74 4255
5298.42 4250
5299.11 4253
5299.80 4240
5300.48 4274
5301.17 4416
5301.86 4480
5302.54 4524
5303.23 4526
5303.92 4502
5304.60 4468
5305.29 4614
5305.98 4546
5306.67 4512
5307.35 4484
5308.04 4434
5308.73 4533
5309.41 4389
5310.10 4174
5310.79 4232
5311.48 4240
5312.16 4334
5312.85 4391
5313.54 4475
5314.23 4304
5314.92 4260
5315.60 4392
5316.29 4344
5316.98 4336
5317.67 4352
5318.35 4212
5319.04 4150
5319.73 4260
5320.42 4201
5321.11 4247
5321.79 4205
5322.48 4175
5323.17 4292
5323.86 4322
5324.55 4245
5325.24 4270
5325.92 4307
5326.61 4297
5327.30 4243
5327.99 4274
5328.68 4221
5329.37 4295
5330.06 4239
5330.75 4358
5331.43 4224
5332.12 4065
5332.81 4078
5333.50 4295
5334.19 4326
5334.88 4282
5335.57 4204
5336.26 4198
5336.95 4272
5337.63 4448
5338.32 4423
5339.01 4378
5339.70 4466
5340.39 4659
5341.08 4658
5341.77 4579
5342.46 4572
5343.15 4540
5343.84 4516
5344.53 4532
5345.22 4565
5345.91 4666
5346.60 4577
5347.29 4528
5347.98 4513
5348.67 4594
5349.36 4749
5350.05 4777
5350.74 4761
5351.43 4875
5352.12 4983
5352.81 4926
5353.50 4794
5354.19 4885
5354.88 4830
5355.57 4724
5356.26 4639
5356.95 4733
5357.64 4497
5358.33 4426
5359.02 4384
5359.71 4343
5360.40 4440
5361.09 4427
5361.78 4229
5362.48 4361
5363.17 4319
5363.86 4426
5364.55 4325
5365.24 4315
5365.93 4247
5366.62 4313
5367.31 4325
5368.00 4197
5368.69 4303
5369.39 4283
5370.08 4242
5370.77 4333
5371.46 4423
5372.15 4364
5372.84 4282
5373.53 4450
5374.23 4418
5374.92 4349
5375.61 4419
5376.30 4431
5376.99 4555
5377.68 4586
5378.38 4517
5379.07 4465
5379.76 4489
5380.45 4405
5381.14 4368
5381.84 4501
5382.53 4442
5383.22 4240
5383.91 4403
5384.60 4371
5385.30 4270
5385.99 4222
5386.68 4233
5387.37 4285
5388.07 4304
5388.76 4207
5389.45 4311
5390.14 4337
5390.84 4322
5391.53 4273
5392.22 4334
5392.91 4355
5393.61 4498
5394.30 4450
5394.99 4207
5395.69 4320
5396.38 4265
5397.07 4251
5397.76 4088
5398.46 4200
5399.15 4117
5399.84 4168
5400.54 4143
5401.23 4185
5401.92 4208
5402.62 4288
5403.31 4211
5404.00 4073
5404.70 4063
5405.39 4094
5406.09 4124
5406.78 4278
5407.47 4363
5408.17 4471
5408.86 4490
5409.55 4379
5410.25 4509
5410.94 4471
5411.64 4419
5412.33 4507
5413.02 4292
5413.72 4249
5414.41 4266
5415.11 4297
5415.80 4359
5416.49 4352
5417.19 4341
5417.88 4267
5418.58 4357
5419.27 4413
5419.97 4061
5420.66 4187
5421.36 4172
5422.05 4133
5422.75 4106
5423.44 4095
5424.13 4036
5424.83 4076
5425.52 4120
5426.22 4084
5426.91 4080
5427.61 4096
5428.30 4048
5429.00 4026
5429.69 4060
5430.39 4139
5431.08 4133
5431.78 4069
5432.48 4073
5433.17 4124
5433.87 4107
5434.56 4160
5435.26 4156
5435.95 4073
5436.65 4150
5437.34 4214
5438.04 4222
5438.73 4081
5439.43 4167
5440.13 4191
5440.82 4039
5441.52 4122
5442.21 4050
5442.91 4066
5443.61 4097
5444.30 4116
5445.00 4076
5445.69 4032
5446.39 4120
5447.09 4138
5447.78 4109
5448.48 4158
5449.18 4148
5449.87 3957
5450.57 3979
5451.27 4159
5451.96 4150
5452.66 4129
5453.35 4054
5454.05 3960
5454.75 3998
5455.45 3904
5456.14 4069
5456.84 3906
5457.54 3823
5458.23 3911
5458.93 3951
5459.63 3982
5460.32 3964
5461.02 4043
5461.72 3921
5462.42 3983
5463.11 4039
5463.81 3910
5464.51 3994
5465.20 3984
5465.90 3824
5466.60 3809
5467.30 3804
5467.99 3988
5468.69 3943
5469.39 3819
5470.09 3850
5470.79 3894
5471.48 3789
5472.18 3811
5472.88 3775
5473.58 3657
5474.27 3833
5474.97 3802
5475.67 3855
5476.37 3766
5477.07 3779
5477.77 3836
5478.46 3811
5479.16 3793
5479.86 3742
5480.56 3755
5481.26 3866
5481.96 3950
5482.65 3836
5483.35 3833
5484.05 3833
5484.75 3856
5485.45 3808
5486.15 3978
5486.85 3875
5487.54 3859
5488.24 3930
5488.94 3906
5489.64 3840
5490.34 3895
5491.04 3946
5491.74 4095
5492.44 3942
5493.14 3918
5493.84 4065
5494.54 4044
5495.23 3966
5495.93 3960
5496.63 3970
5497.33 4026
5498.03 3945
5498.73 3845
5499.43 3823
5500.13 3873
5500.83 3791
5501.53 3926
5502.23 3995
5502.93 3966
5503.63 3893
5504.33 4037
5505.03 4045
5505.73 4054
5506.43 4039
5507.13 4012
5507.83 3907
5508.53 3944
5509.23 4014
5509.93 4076
5510.63 3930
5511.33 3991
5512.03 3957
5512.73 3931
5513.43 3874
5514.13 3980
5514.83 3848
5515.53 3990
5516.24 3945
5516.94 3803
5517.64 3853
5518.34 3906
5519.04 3896
5519.74 3855
5520.44 3809
5521.14 3767
5521.84 3986
5522.54 3797
5523.24 3887
5523.95 3864
5524.65 3830
5525.35 3915
5526.05 3864
5526.75 3905
5527.45 3851
5528.15 3872
5528.85 3910
5529.56 3961
5530.26 3906
5530.96 3917
5531.66 3921
5532.36 3990
5533.06 3921
5533.77 3932
5534.47 3848
5535.17 3810
5535.87 3739
5536.57 3813
5537.28 3702
5537.98 3755
5538.68 3739
5539.38 3663
5540.08 3650
5540.79 3715
5541.49 3686
5542.19 3749
5542.89 3712
5543.60 3740
5544.30 3781
5545.00 3780
5545.70 3815
5546.41 3882
5547.11 3739
5547.81 3788
5548.51 3847
5549.22 3841
5549.92 3741
5550.62 3969
5551.32 3984
5552.03 3777
5552.73 3899
5553.43 3984
5554.14 3985
5554.84 3990
5555.54 3927
5556.25 3913
5556.95 3937
5557.65 3855
5558.36 3917
5559.06 3959
5559.76 3915
5560.47 4023
5561.17 4126
5561.87 4167
5562.58 4197
5563.28 4169
5563.98 4367
5564.69 4585
5565.39 4554
5566.10 4614
5566.80 4672
5567.50 4873
5568.21 4784
5568.91 4577
5569.62 4404
5570.32 4485
5571.02 4351
5571.73 4172
5572.43 3999
5573.14 4070
5573.84 4023
5574.55 4027
5575.25 3982
5575.95 3961
5576.66 4066
5577.36 4095
5578.07 3978
5578.77 4056
5579.48 4089
5580.18 4209
5580.89 4139
5581.59 4007
5582.30 4037
5583.00 4147
5583.71 4021
5584.41 3992
5585.12 3967
5585.82 4005
5586.53 4023
5587.23 4063
5587.94 4045
5588.64 3914
5589.35 3956
5590.05 3885
5590.76 3744
5591.46 3904
5592.17 3874
5592.87 3814
5593.58 3873
5594.29 3952
5594.99 3927
5595.70 3940
5596.40 3899
5597.11 3863
5597.81 3698
5598.52 3907
5599.23 3890
5599.93 3655
5600.64 3735
5601.34 3724
5602.05 3955
5602.76 3888
5603.46 3743
5604.17 3679
5604.87 3821
5605.58 3870
5606.29 3756
5606.99 3670
5607.70 3670
5608.41 3766
5609.11 3802
5609.82 3701
5610.53 3711
5611.23 3748
5611.94 3707
5612.65 3706
5613.35 3702
5614.06 3779
5614.77 3822
5615.47 3869
5616.18 3873
5616.89 3824
5617.60 3840
5618.30 3860
5619.01 3746
5619.72 3786
5620.42 3716
5621.13 3743
5621.84 3767
5622.55 3739
5623.25 3755
5623.96 3724
5624.67 3686
5625.38 3845
5626.08 3792
5626.79 3808
5627.50 3809
5628.21 3787
5628.91 3836
5629.62 3844
5630.33 3888
5631.04 3865
5631.75 3838
5632.45 3908
5633.16 3846
5633.87 3746
5634.58 3667
5635.29 3698
5636.00 3690
5636.70 3763
5637.41 3644
5638.12 3759
5638.83 3820
5639.54 3886
5640.25 3875
5640.95 3963
5641.66 4085
5642.37 4066
5643.08 4123
5643.79 4183
5644.50 4313
5645.21 4252
5645.92 4087
5646.62 4079
5647.33 4109
5648.04 3912
5648.75 3821
5649.46 3768
5650.17 3806
5650.88 3951
5651.59 3889
5652.30 3777
5653.01 3740
5653.72 3835
5654.43 3803
5655.13 3791
5655.84 3771
5656.55 3634
5657.26 3809
5657.97 3693
5658.68 3746
5659.39 3802
5660.10 3835
5660.81 3825
5661.52 3855
5662.23 3856
5662.94 3925
5663.65 3940
5664.36 3797
5665.07 3747
5665.78 3755
5666.49 3790
5667.20 3651
5667.91 3606
5668.62 3663
5669.33 3691
5670.04 3716
5670.75 3574
5671.46 3513
5672.17 3602
5672.89 3597
5673.60 3538
5674.31 3538
5675.02 3597
5675.73 3500
5676.44 3535
5677.15 3584
5677.86 3561
5678.57 3449
5679.28 3398
5679.99 3427
5680.70 3515
5681.42 3501
5682.13 3512
5682.84 3498
5683.55 3526
5684.26 3611
5684.97 3643
5685.68 3469
5686.39 3500
5687.11 3515
5687.82 3645
5688.53 3598
5689.24 3636
5689.95 3632
5690.66 3614
5691.38 3540
5692.09 3501
5692.80 3387
5693.51 3421
5694.22 3546
5694.93 3641
5695.65 3510
5696.36 3458
5697.07 3545
5697.78 3621
5698.50 3447
5699.21 3536
5699.92 3574
5700.63 3535
5701.34 3552
5702.06 3550
5702.77 3632
5703.48 3573
5704.19 3575
5704.91 3508
5705.62 3552
5706.33 3607
5707.04 3535
5707.76 3430
5708.47 3530
5709.18 3403
5709.90 3533
5710.61 3613
5711.32 3490
5712.04 3394
5712.75 3398
5713.46 3468
5714.17 3479
5714.89 3431
5715.60 3539
5716.31 3607
5717.03 3452
5717.74 3459
5718.45 3567
5719.17 3533
5719.88 3495
5720.59 3545
5721.31 3560
5722.02 3435
5722.74 3393
5723.45 3493
5724.16 3503
5724.88 3515
5725.59 3567
5726.30 3486
5727.02 3338
5727.73 3481
5728.45 3573
5729.16 3530
5729.88 3731
5730.59 3649
5731.30 3721
5732.02 3779
5732.73 3636
5733.45 3558
5734.16 3615
5734.88 3638
5735.59 3614
5736.30 3602
5737.02 3590
5737.73 3680
5738.45 3589
5739.16 3522
5739.88 3296
5740.59 3401
5741.31 3423
5742.02 3458
5742.74 3373
5743.45 3454
5744.17 3383
5744.88 3332
5745.60 3415
5746.31 3383
5747.03 3383
5747.74 3401
5748.46 3451
5749.17 3390
5749.89 3458
5750.60 3478
5751.32 3407
5752.04 3426
5752.75 3460
5753.47 3468
5754.18 3516
5754.90 3549
5755.61 3526
5756.33 3532
5757.05 3565
5757.76 3629
5758.48 3831
5759.19 3640
5759.91 3688
5760.62 3654
5761.34 3611
5762.06 3681
5762.77 3630
5763.49 3503
5764.21 3498
5764.92 3584
5765.64 3594
5766.36 3525
5767.07 3537
5767.79 3543
5768.50 3668
5769.22 3544
5769.94 3454
5770.65 3497
5771.37 3612
5772.09 3560
5772.80 3612
5773.52 3647
5774.24 3590
5774.96 3587
5775.67 3553
5776.39 3551
5777.11 3668
5777.82 3553
5778.54 3573
5779.26 3524
5779.98 3622
5780.69 3542
5781.41 3504
5782.13 3542
5782.84 3582
5783.56 3633
5784.28 3652
5785.00 3468
5785.71 3463
5786.43 3621
5787.15 3455
5787.87 3357
5788.59 3411
5789.30 3482
5790.02 3487
5790.74 3541
5791.46 3539
5792.18 3479
5792.89 3539
5793.61 3597
5794.33 3535
5795.05 3570
5795.77 3540
5796.48 3494
5797.20 3510
5797.92 3669
5798.64 3639
5799.36 3770
5800.08 3691
5800.80 3741
5801.51 3935
5802.23 3955
5802.95 4008
5803.67 4082
5804.39 4072
5805.11 4064
5805.83 3919
5806.55 3823
5807.26 3882
5807.98 3901
5808.70 3822
5809.42 3825
5810.14 3754
5810.86 3686
5811.58 3733
5812.30 3682
5813.02 3612
5813.74 3639
5814.46 3664
5815.18 3710
5815.90 3803
5816.61 3893
5817.33 3973
5818.05 4000
5818.77 4060
5819.49 3945
5820.21 3914
5820.93 4082
5821.65 4085
5822.37 4170
5823.09 4144
5823.81 4170
5824.53 4071
5825.25 4052
5825.97 4065
5826.69 4050
5827.41 3915
5828.13 3946
5828.85 3771
5829.57 3807
5830.29 3848
5831.01 3776
5831.74 3586
5832.46 3535
5833.18 3658
5833.90 3618
5834.62 3529
5835.34 3450
5836.06 3501
5836.78 3538
5837.50 3623
5838.22 3511
5838.94 3464
5839.66 3492
5840.38 3681
5841.11 3544
5841.83 3476
5842.55 3519
5843.27 3622
5843.99 3598
5844.71 3504
5845.43 3480
5846.15 3550
5846.88 3552
5847.60 3397
5848.32 3490
5849.04 3564
5849.76 3616
5850.48 3553
5851.20 3472
5851.93 3372
5852.65 3444
5853.37 3570
5854.09 3508
5854.81 3549
5855.54 3579
5856.26 3578
5856.98 3647
5857.70 3674
5858.42 3668
5859.15 3620
5859.87 3648
5860.59 3726
5861.31 3601
5862.04 3525
5862.76 3556
5863.48 3696
5864.20 3625
5864.93 3592
5865.65 3566
5866.37 3631
5867.09 3546
5867.82 3415
5868.54 3444
5869.26 3568
5869.98 3559
5870.71 3490
5871.43 3377
5872.15 3392
5872.88 3468
5873.60 3484
5874.32 3520
5875.05 3492
5875.77 3608
5876.49 3516
5877.22 3469
5877.94 3449
5878.66 3511
5879.39 3562
5880.11 3507
5880.83 3608
5881.56 3530
5882.28 3630
5883.00 3696
5883.73 3608
5884.45 3572
5885.17 3737
5885.90 3574
5886.62 3679
5887.35 3665
5888.07 3691
5888.79 3814
5889.52 3771
5890.24 3629
5890.97 3728
5891.69 3702
5892.41 3722
5893.14 3647
5893.86 3692
5894.59 3691
5895.31 3614
5896.04 3487
5896.76 3570
5897.49 3541
5898.21 3493
5898.93 3525
5899.66 3706
5900.38 3670
5901.11 3790
5901.83 3937
5902.56 4149
5903.28 4144
5904.01 4250
5904.73 4371
5905.46 4429
5906.18 4441
5906.91 4383
5907.63 4303
5908.36 4099
5909.08 4122
5909.81 3943
5910.53 3799
5911.26 3778
5911.99 3695
5912.71 3637
5913.44 3620
5914.16 3636
5914.89 3617
5915.61 3566
5916.34 3594
5917.06 3566
5917.79 3563
5918.52 3644
5919.24 3630
5919.97 3528
5920.69 3580
5921.42 3567
5922.15 3540
5922.87 3531
5923.60 3404
5924.32 3444
5925.05 3418
5925.78 3447
5926.50 3459
5927.23 3505
5927.96 3472
5928.68 3473
5929.41 3490
5930.14 3565
5930.86 3617
5931.59 3705
5932.32 3706
5933.04 3635
5933.77 3652
5934.50 3638
5935.22 3551
5935.95 3633
5936.68 3565
5937.40 3505
5938.13 3686
5938.86 3622
5939.58 3575
5940.31 3611
5941.04 3713
5941.77 3735
5942.49 3809
5943.22 3644
5943.95 3649
5944.68 3720
5945.40 3692
5946.13 3746
5946.86 3621
5947.59 3681
5948.31 3716
5949.04 3702
5949.77 3618
5950.50 3686
5951.22 3656
5951.95 3756
5952.68 3690
5953.41 3786
5954.14 3748
5954.86 3811
5955.59 3776
5956.32 3824
5957.05 3818
5957.78 3743
5958.51 3859
5959.23 3879
5959.96 4035
5960.69 3937
5961.42 4075
5962.15 4130
5962.88 4048
5963.60 3946
5964.33 4006
5965.06 3954
5965.79 3889
5966.52 3784
5967.25 3789
5967.98 3871
5968.71 3802
5969.44 3817
5970.16 3840
5970.89 3908
5971.62 3970
5972.35 3919
5973.08 3795
5973.81 3886
5974.54 3922
5975.27 3772
5976.00 3732
5976.73 3902
5977.46 3920
5978.19 3895
5978.92 3911
5979.65 3811
5980.37 3956
5981.10 3962
5981.83 3964
5982.56 3980
5983.29 4115
5984.02 4075
5984.75 4298
5985.48 4492
5986.21 4589
5986.94 4591
5987.67 4583
5988.40 4687
5989.13 4717
5989.86 4710
5990.59 4677
5991.32 4616
5992.05 4528
5992.79 4464
5993.52 4326
5994.25 4304
5994.98 4357
5995.71 4380
5996.44 4366
5997.17 4343
5997.90 4243
5998.63 4305
5999.36 4188
6000.09 4235
6000.82 4310
6001.55 4218
6002.28 4304
6003.02 4240
6003.75 4176
6004.48 4094
6005.21 4151
6005.94 4178
6006.67 4276
6007.40 4111
6008.13 4189
6008.86 4348
6009.60 4572
6010.33 4660
6011.06 4691
6011.79 4820
6012.52 5298
6013.25 5544
6013.99 5776
6014.72 5885
6015.45 6093
6016.18 6155
6016.91 6042
6017.64 6014
6018.38 5715
6019.11 5396
6019.84 5153
6020.57 5047
6021.30 4775
6022.04 4460
6022.77 4349
6023.50 4328
6024.23 4149
6024.97 4129
6025.70 4122
6026.43 3976
6027.16 3976
6027.90 3938
6028.63 3952
6029.36 3954
6030.09 4051
6030.83 3925
6031.56 3943
6032.29 3945
6033.02 4011
6033.76 4011
6034.49 4001
6035.22 4006
6035.96 4072
6036.69 3987
6037.42 3997
6038.16 4067
6038.89 3894
6039.62 3940
6040.36 3983
6041.09 4009
6041.82 4032
6042.56 4037
6043.29 4123
6044.02 4162
6044.76 4250
6045.49 4373
6046.22 4378
6046.96 4463
6047.69 4483
6048.42 4567
6049.16 4674
6049.89 4668
6050.63 4560
6051.36 4509
6052.09 4478
6052.83 4253
6053.56 4290
6054.30 4131
6055.03 4082
6055.77 4018
6056.50 4046
6057.23 3857
6057.97 3820
6058.70 3812
6059.44 3891
6060.17 3844
6060.91 3739
6061.64 3755
6062.38 3684
6063.11 3700
6063.84 3747
6064.58 3792
6065.31 3756
6066.05 3638
6066.78 3649
6067.52 3650
6068.25 3684
6068.99 3648
6069.72 3629
6070.46 3640
6071.19 3663
6071.93 3678
6072.66 3602
6073.40 3614
6074.14 3720
6074.87 3695
6075.61 3679
6076.34 3701
6077.08 3677
6077.81 3646
6078.55 3704
6079.28 3640
6080.02 3607
6080.76 3569
6081.49 3588
6082.23 3517
6082.96 3547
6083.70 3673
6084.43 3686
6085.17 3685
6085.91 3529
6086.64 3609
6087.38 3656
6088.12 3665
6088.85 3646
6089.59 3633
6090.32 3504
6091.06 3618
6091.80 3680
6092.53 3576
6093.27 3566
6094.01 3575
6094.74 3485
6095.48 3473
6096.22 3509
6096.95 3425
6097.69 3501
6098.43 3493
6099.16 3570
6099.90 3485
6100.64 3572
6101.37 3613
6102.11 3450
6102.85 3492
6103.59 3413
6104.32 3358
6105.06 3391
6105.80 3498
6106.53 3434
6107.27 3271
6108.01 3340
6108.75 3472
6109.48 3442
6110.22 3382
6110.96 3421
6111.70 3489
6112.43 3328
6113.17 3357
6113.91 3439
6114.65 3568
6115.39 3576
6116.12 3627
6116.86 3476
6117.60 3457
6118.34 3490
6119.08 3597
6119.81 3597
6120.55 3470
6121.29 3524
6122.03 3457
6122.77 3489
6123.50 3657
6124.24 3655
6124.98 3544
6125.72 3476
6126.46 3558
6127.20 3559
6127.94 3628
6128.67 3528
6129.41 3563
6130.15 3477
6130.89 3527
6131.63 3538
6132.37 3602
6133.11 3518
6133.85 3574
6134.58 3647
6135.32 3589
6136.06 3606
6136.80 3631
6137.54 3673
6138.28 3647
6139.02 3701
6139.76 3682
6140.50 3743
6141.24 3665
6141.98 3654
6142.72 3710
6143.46 3692
6144.20 3506
6144.94 3469
6145.68 3583
6146.41 3642
6147.15 3522
6147.89 3607
6148.63 3578
6149.37 3489
6150.11 3644
6150.85 3632
6151.59 3585
6152.33 3440
6153.07 3471
6153.81 3387
6154.55 3478
6155.30 3485
6156.04 3503
6156.78 3441
6157.52 3563
6158.26 3502
6159.00 3436
6159.74 3461
6160.48 3362
6161.22 3419
6161.96 3464
6162.70 3472
6163.44 3396
6164.18 3441
6164.92 3499
6165.66 3447
6166.40 3409
6167.15 3581
6167.89 3545
6168.63 3520
6169.37 3509
6170.11 3573
6170.85 3765
6171.59 3727
6172.33 3697
6173.07 3658
6173.82 3661
6174.56 3495
6175.30 3715
6176.04 3572
6176.78 3561
6177.52 3544
6178.26 3459
6179.01 3443
6179.75 3481
6180.49 3491
6181.23 3513
6181.97 3464
6182.72 3432
6183.46 3325
6184.20 3371
6184.94 3587
6185.68 3563
6186.43 3412
6187.17 3517
6187.91 3503
6188.65 3608
6189.39 3582
6190.14 3496
6190.88 3447
6191.62 3472
6192.36 3579
6193.11 3567
6193.85 3572
6194.59 3542
6195.33 3468
6196.08 3573
6196.82 3637
6197.56 3412
6198.31 3525
6199.05 3435
6199.79 3490
6200.53 3621
6201.28 3615
6202.02 3547
6202.76 3428
6203.51 3530
6204.25 3597
6204.99 3626
6205.74 3757
6206.48 3839
6207.22 4046
6207.97 4195
6208.71 4449
6209.45 4613
6210.20 4913
6210.94 5207
6211.68 5323
6212.43 5439
6213.17 5362
6213.92 5419
6214.66 5365
6215.40 5121
6216.15 4763
6216.89 4479
6217.64 4340
6218.38 4182
6219.12 3931
6219.87 3867
6220.61 3725
6221.36 3768
6222.10 3656
6222.84 3650
6223.59 3495
6224.33 3477
6225.08 3498
6225.82 3548
6226.57 3540
6227.31 3443
6228.06 3489
6228.80 3499
6229.55 3431
6230.29 3377
6231.04 3461
6231.78 3429
6232.52 3610
6233.27 3510
6234.01 3418
6234.76 3496
6235.50 3532
6236.25 3452
6237.00 3543
6237.74 3510
6238.49 3446
6239.23 3489
6239.98 3480
6240.72 3456
6241.47 3437
6242.21 3535
6242.96 3489
6243.70 3341
6244.45 3414
6245.19 3535
6245.94 3596
6246.69 3573
6247.43 3620
6248.18 3734
6248.92 3947
6249.67 4092
6250.42 4404
6251.16 4437
6251.91 4384
6252.65 4575
6253.40 4502
6254.15 4256
6254.89 4206
6255.64 4040
6256.39 3920
6257.13 3718
6257.88 3620
6258.62 3589
6259.37 3557
6260.12 3512
6260.86 3715
6261.61 3728
6262.36 3665
6263.10 3701
6263.85 3746
6264.60 3820
6265.34 3746
6266.09 3754
6266.84 3835
6267.59 3899
6268.33 3816
6269.08 3846
6269.83 3794
6270.57 3810
6271.32 3867
6272.07 3720
6272.82 3723
6273.56 3770
6274.31 3646
6275.06 3499
6275.81 3570
6276.55 3466
6277.30 3412
6278.05 3443
6278.80 3531
6279.54 3383
6280.29 3375
6281.04 3618
6281.79 3507
6282.53 3543
6283.28 3523
6284.03 3541
6284.78 3536
6285.53 3507
6286.27 3571
6287.02 3479
6287.77 3427
6288.52 3449
6289.27 3583
6290.02 3621
6290.76 3663
6291.51 3586
6292.26 3714
6293.01 3639
6293.76 3541
6294.51 3607
6295.26 3669
6296.00 3430
6296.75 3326
6297.50 3343
6298.25 3350
6299.00 3367
6299.75 3258
6300.50 3383
6301.25 3330
6302.00 3377
6302.74 3369
6303.49 3489
6304.24 3444
6304.99 3420
6305.74 3467
6306.49 3447
6307.24 3348
6307.99 3430
6308.74 3350
6309.49 3411
6310.24 3283
6310.99 3282
6311.74 3281
6312.49 3356
6313.24 3371
6313.99 3296
6314.74 3134
6315.49 3236
6316.24 3146
6316.99 3202
6317.74 3191
6318.49 3244
6319.24 3181
6319.99 3255
6320.74 3292
6321.49 3250
6322.24 3238
6322.99 3253
6323.74 3163
6324.49 3185
6325.24 3138
6325.99 3225
6326.74 3289
6327.49 3217
6328.24 3174
6328.99 3293
6329.74 3343
6330.49 3237
6331.24 3269
6331.99 3299
6332.74 3107
6333.50 3198
6334.25 3178
6335.00 3153
6335.75 3189
6336.50 3102
6337.25 3274
6338.00 3170
6338.75 3206
6339.50 3118
6340.26 3219
6341.01 3253
6341.76 3294
6342.51 3247
6343.26 3195
6344.01 3066
6344.76 3171
6345.52 3169
6346.27 3232
6347.02 3163
6347.77 3231
6348.52 3254
6349.28 3275
6350.03 3197
6350.78 3216
6351.53 3264
6352.28 3346
6353.04 3303
6353.79 3251
6354.54 3277
6355.29 3432
6356.04 3384
6356.80 3286
6357.55 3372
6358.30 3478
6359.05 3316
6359.81 3234
6360.56 3301
6361.31 3242
6362.06 3250
6362.82 3205
6363.57 3223
6364.32 3329
6365.07 3261
6365.83 3390
6366.58 3311
6367.33 3427
6368.09 3526
6368.84 3519
6369.59 3624
6370.35 3752
6371.10 3811
6371.85 3958
6372.60 3820
6373.36 3860
6374.11 3790
6374.86 3764
6375.62 3570
6376.37 3443
6377.13 3373
6377.88 3360
6378.63 3424
6379.39 3333
6380.14 3300
6380.89 3267
6381.65 3343
6382.40 3261
6383.16 3222
6383.91 3283
6384.66 3344
6385.42 3267
6386.17 3268
6386.93 3207
6387.68 3305
6388.43 3309
6389.19 3280
6389.94 3219
6390.70 3319
6391.45 3330
6392.21 3204
6392.96 3200
6393.71 3330
6394.47 3187
6395.22 3171
6395.98 3239
6396.73 3157
6397.49 3163
6398.24 3066
6399.00 3051
6399.75 3215
6400.51 3121
6401.26 3045
6402.02 3023
6402.77 2939
6403.53 2967
6404.28 3032
6405.04 3044
6405.79 3027
6406.55 3001
6407.30 3045
6408.06 3064
6408.81 3016
6409.57 3111
6410.32 3004
6411.08 3041
6411.84 3102
6412.59 3049
6413.35 2949
6414.10 2977
6414.86 3033
6415.61 3029
6416.37 2905
6417.13 2947
6417.88 2937
6418.64 2918
6419.39 2985
6420.15 2983
6420.91 2976
6421.66 2977
6422.42 2889
6423.17 2891
6423.93 2984
6424.69 2965
6425.44 3034
6426.20 3063
6426.96 2950
6427.71 2935
6428.47 2966
6429.23 3085
6429.98 3096
6430.74 3002
6431.50 2867
6432.25 2977
6433.01 2948
6433.77 2939
6434.52 2965
6435.28 3099
6436.04 2977
6436.79 2944
6437.55 2933
6438.31 3022
6439.07 2936
6439.82 2963
6440.58 2875
6441.34 3053
6442.09 3003
6442.85 3088
6443.61 3063
6444.37 3018
6445.12 3062
6445.88 3115
6446.64 3103
6447.40 3088
6448.15 3155
6448.91 3130
6449.67 3220
6450.43 3385
6451.19 3417
6451.94 3388
6452.70 3445
6453.46 3405
6454.22 3382
6454.98 3468
6455.73 3347
6456.49 3261
6457.25 3160
6458.01 3132
6458.77 2991
6459.53 3074
6460.28 3085
6461.04 3102
6461.80 3033
6462.56 3024
6463.32 3098
6464.08 3011
6464.84 3033
6465.59 2988
6466.35 3035
6467.11 3031
6467.87 3068
6468.63 3012
6469.39 3117
6470.15 3085
6470.91 3072
6471.67 3012
6472.43 2967
6473.18 2979
6473.94 2956
6474.70 3033
6475.46 3095
6476.22 3171
6476.98 3116
6477.74 3024
6478.50 3082
6479.26 3070
6480.02 3037
6480.78 2965
6481.54 3117
6482.30 3036
6483.06 3023
6483.82 3023
6484.58 3045
6485.34 3253
6486.10 3161
6486.86 3118
6487.62 3086
6488.38 3185
6489.14 3237
6489.90 3201
6490.66 3274
6491.42 3177
6492.18 3320
6492.94 3241
6493.70 3205
6494.46 3135
6495.22 3197
6495.98 3264
6496.74 3151
6497.50 3123
6498.26 3156
6499.02 3214
6499.78 3207
6500.54 3140
6501.31 3147
6502.07 3146
6502.83 3122
6503.59 3182
6504.35 3216
6505.11 3132
6505.87 3227
6506.63 3225
6507.39 3128
6508.16 3160
6508.92 3060
6509.68 3145
6510.44 3171
6511.20 3193
6511.96 3245
6512.72 3337
6513.49 3373
6514.25 3209
6515.01 3264
6515.77 3205
6516.53 3133
6517.29 3071
6518.06 3207
6518.82 3235
6519.58 3197
6520.34 3245
6521.10 3212
6521.87 3351
6522.63 3291
6523.39 3336
6524.15 3505
6524.91 3624
6525.68 3793
6526.44 3746
6527.20 3938
6527.96 3992
6528.73 4115
6529.49 4179
6530.25 4107
6531.01 4048
6531.78 4036
6532.54 4131
6533.30 3964
6534.06 3718
6534.83 3673
6535.59 3619
6536.35 3535
6537.12 3428
6537.88 3382
6538.64 3355
6539.40 3436
6540.17 3386
6540.93 3453
6541.69 3231
6542.46 3319
6543.22 3243
6543.98 3154
6544.75 3190
6545.51 3214
6546.27 3276
6547.04 3195
6547.80 3272
6548.56 3104
6549.33 3186
6550.09 3145
6550.86 3107
6551.62 3152
6552.38 3203
6553.15 3186
6553.91 3107
6554.68 3146
6555.44 3172
6556.20 3177
6556.97 3171
6557.73 3282
6558.50 3216
6559.26 3227
6560.02 3210
6560.79 3085
6561.55 3186
6562.32 3172
6563.08 3154
6563.85 3220
6564.61 3169
6565.38 3094
6566.14 3187
6566.90 3294
6567.67 3336
6568.43 3380
6569.20 3321
6569.96 3451
6570.73 3523
6571.49 3377
6572.26 3230
6573.02 3274
6573.79 3279
6574.55 3329
6575.32 3245
6576.08 3255
6576.85 3211
6577.61 3312
6578.38 3253
6579.15 3319
6579.91 3425
6580.68 3407
6581.44 3327
6582.21 3401
6582.97 3553
6583.74 3495
6584.50 3420
6585.27 3493
6586.04 3623
6586.80 3498
6587.57 3515
6588.33 3426
6589.10 3508
6589.87 3411
6590.63 3418
6591.40 3429
6592.16 3388
6592.93 3506
6593.70 3567
6594.46 3522
6595.23 3630
6596.00 3568
6596.76 3577
6597.53 3576
6598.29 3626
6599.06 3560
6599.83 3486
6600.59 3582
6601.36 3410
6602.13 3391
6602.89 3446
6603.66 3388
6604.43 3304
6605.20 3292
6605.96 3293
6606.73 3349
6607.50 3296
6608.26 3244
6609.03 3376
6609.80 3511
6610.57 3531
6611.33 3548
6612.10 3553
6612.87 3596
6613.63 3660
6614.40 3666
6615.17 3700
6615.94 3696
6616.70 3580
6617.47 3497
6618.24 3485
6619.01 3409
6619.78 3426
6620.54 3357
6621.31 3514
6622.08 3482
6622.85 3484
6623.61 3441
6624.38 3516
6625.15 3733
6625.92 3628
6626.69 3543
6627.46 3642
6628.22 3577
6628.99 3597
6629.76 3475
6630.53 3481
6631.30 3422
6632.07 3355
6632.83 3489
6633.60 3670
6634.37 3518
6635.14 3731
6635.91 3953
6636.68 4157
6637.45 4074
6638.21 4122
6638.98 4147
6639.75 4129
6640.52 4001
6641.29 4024
6642.06 3892
6642.83 3778
6643.60 3546
6644.37 3533
6645.14 3480
6645.91 3382
6646.68 3371
6647.44 3357
6648.21 3432
6648.98 3367
6649.75 3364
6650.52 3412
6651.29 3364
6652.06 3356
6652.83 3407
6653.60 3413
6654.37 3446
6655.14 3482
6655.91 3408
6656.68 3434
6657.45 3364
6658.22 3361
6658.99 3476
6659.76 3367
6660.53 3322
6661.30 3347
6662.07 3255
6662.84 3222
6663.61 3211
6664.38 3168
6665.15 3205
6665.92 3227
6666.69 3183
6667.46 3115
6668.23 3169
6669.00 3150
6669.78 3066
6670.55 3193
6671.32 3160
6672.09 3103
6672.86 3252
6673.63 3178
6674.40 3235
6675.17 3167
6675.94 3310
6676.71 3263
6677.48 3142
6678.26 3162
6679.03 3217
6679.80 3187
6680.57 3089
6681.34 3131
6682.11 3153
6682.88 3125
6683.66 3226
6684.43 3205
6685.20 3319
6685.97 3349
6686.74 3412
6687.51 3505
6688.28 3555
6689.06 3522
6689.83 3693
6690.60 3841
6691.37 3801
6692.14 3701
6692.92 3566
6693.69 3418
6694.46 3351
6695.23 3297
6696.00 3207
6696.78 3226
6697.55 3227
6698.32 3089
6699.09 3082
6699.87 3029
6700.64 2919
6701.41 3014
6702.18 3006
6702.96 2956
6703.73 2924
6704.50 2874
6705.27 2940
6706.05 2924
6706.82 3002
6707.59 2956
6708.37 2966
6709.14 3004
6709.91 2841
6710.68 2937
6711.46 2876
6712.23 2933
6713.00 2874
6713.78 2930
6714.55 3038
6715.32 2989
6716.10 3072
6716.87 3037
6717.64 2959
6718.42 2919
6719.19 2869
6719.96 2926
6720.74 2877
6721.51 2855
6722.29 2868
6723.06 2911
6723.83 2943
6724.61 2968
6725.38 2890
6726.15 2920
6726.93 2894
6727.70 2869
6728.48 2886
6729.25 2958
6730.02 2927
6730.80 2854
6731.57 2961
6732.35 2865
6733.12 2846
6733.90 2832
6734.67 2804
6735.45 2978
6736.22 2954
6736.99 2839
6737.77 2871
6738.54 2954
6739.32 2962
6740.09 3002
6740.87 2927
6741.64 3021
6742.42 3047
6743.19 2972
6743.97 2776
6744.74 2980
6745.52 2942
6746.29 2864
6747.07 2873
6747.84 2874
6748.62 2930
6749.39 2928
6750.17 2989
6750.94 2928
6751.72 2943
6752.49 2929
6753.27 2876
6754.05 2863
6754.82 2779
6755.60 2785
6756.37 2732
6757.15 2752
6757.92 2748
6758.70 2725
6759.48 2756
6760.25 2832
6761.03 2762
6761.80 2756
6762.58 2894
6763.36 2805
6764.13 2830
6764.91 2840
6765.68 2852
6766.46 2951
6767.24 2860
6768.01 2857
6768.79 2798
6769.57 2704
6770.34 2817
6771.12 2818
6771.90 2879
6772.67 2839
6773.45 2828
6774.23 2770
6775.00 2795
6775.78 2853
6776.56 2808
6777.33 2884
6778.11 2982
6778.89 2965
6779.66 2941
6780.44 3089
6781.22 3163
6781.99 3311
6782.77 3332
6783.55 3348
6784.33 3207
6785.10 3205
6785.88 3151
6786.66 3184
6787.44 3073
6788.21 3013
6788.99 2955
6789.77 2879
6790.55 2869
6791.32 2745
6792.10 2735
6792.88 2771
6793.66 2820
6794.43 2827
6795.21 2794
6795.99 2775
6796.77 2780
6797.55 2793
6798.32 2764
6799.10 2717
6799.88 2828
6800.66 2835
6801.44 2877
6802.22 2993
6802.99 2875
6803.77 2697
6804.55 2826
6805.33 2919
6806.11 2785
6806.89 2833
6807.67 2837
6808.44 2808
6809.22 2735
6810.00 2733
6810.78 2755
6811.56 2813
6812.34 2791
6813.12 2846
6813.90 2821
6814.67 2804
6815.45 2725
6816.23 2807
6817.01 2802
6817.79 2833
6818.57 2822
6819.35 2809
6820.13 2839
6820.91 2796
6821.69 2811
6822.47 2786
6823.25 2825
6824.03 2850
6824.81 2864
6825.59 2822
6826.37 2763
6827.14 2813
6827.92 2738
6828.70 2786
6829.48 2762
6830.26 2819
6831.04 2795
6831.82 2837
6832.60 2876
6833.38 2816
6834.16 2809
6834.94 2717
6835.72 2645
6836.51 2608
6837.29 2813
6838.07 2774
6838.85 2673
6839.63 2654
6840.41 2721
6841.19 2682
6841.97 2650
6842.75 2731
6843.53 2700
6844.31 2811
6845.09 2717
6845.87 2767
6846.65 2798
6847.43 2791
6848.21 2880
6849.00 2968
6849.78 2958
6850.56 3124
6851.34 3307
6852.12 3520
6852.90 3752
6853.68 4002
6854.46 4066
6855.25 4115
6856.03 4084
6856.81 4082
6857.59 3756
6858.37 3522
6859.15 3450
6859.93 3246
6860.72 3248
6861.50 3087
6862.28 3069
6863.06 2970
6863.84 2909
6864.62 2857
6865.41 2916
6866.19 2880
6866.97 2842
6867.75 2850
6868.53 2782
6869.32 2836
6870.10 2792
6870.88 2769
6871.66 2772
6872.45 2847
6873.23 2764
6874.01 2841
6874.79 2875
6875.58 2833
6876.36 2831
6877.14 2745
6877.92 2893
6878.71 2964
6879.49 2921
6880.27 2859
6881.05 2973
6881.84 3125
6882.62 3097
6883.40 3134
6884.19 3039
6884.97 3043
6885.75 3063
6886.54 3026
6887.32 3050
6888.10 3006
6888.88 3101
6889.67 2984
6890.45 3234
6891.23 3065
6892.02 3016
6892.80 3041
6893.59 3146
6894.37 3111
6895.15 3002
6895.94 3071
6896.72 2960
6897.50 2974
6898.29 2849
6899.07 2956
6899.86 3005
6900.64 3027
6901.42 2968
6902.21 2927
6902.99 2921
6903.78 3032
6904.56 2896
6905.34 2958
6906.13 3000
6906.91 2990
6907.70 3127
6908.48 3193
6909.27 3232
6910.05 3330
6910.83 3481
6911.62 3401
6912.40 3454
6913.19 3375
6913.97 3245
6914.76 3107
6915.54 3177
6916.33 3079
6917.11 3025
6917.90 2989
6918.68 2987
6919.47 3142
6920.25 3006
6921.04 3029
6921.82 3024
6922.61 3144
6923.39 3260
6924.18 3324
6924.96 3319
6925.75 3317
6926.53 3294
6927.32 3359
6928.10 3321
6928.89 3222
6929.68 3174
6930.46 3131
6931.25 3173
6932.03 3015
6932.82 3019
6933.60 2985
6934.39 2929
6935.18 2933
6935.96 2887
6936.75 2918
6937.53 3094
6938.32 2970
6939.11 2967
6939.89 2878
6940.68 2904
6941.47 2835
6942.25 2960
6943.04 3071
6943.82 2973
6944.61 3023
6945.40 3037
6946.18 3065
6946.97 3045
6947.76 3096
6948.54 3176
6949.33 3196
6950.12 3193
6950.90 3189
6951.69 3167
6952.48 3222
6953.26 3234
6954.05 3247
6954.84 3234
6955.63 3111
6956.41 3182
6957.20 3200
6957.99 3192
6958.77 3142
6959.56 3213
6960.35 3241
6961.14 3259
6961.92 3309
6962.71 3363
6963.50 3421
6964.29 3308
6965.07 3334
6965.86 3364
6966.65 3339
6967.44 3360
6968.22 3230
6969.01 3273
6969.80 3278
6970.59 3392
6971.38 3435
6972.16 3518
6972.95 3483
6973.74 3525
6974.53 3580
6975.32 3626
6976.10 3656
6976.89 3595
6977.68 3562
6978.47 3605
6979.26 3766
6980.05 3869
6980.83 3886
6981.62 4148
6982.41 4153
6983.20 4184
6983.99 4439
6984.78 4555
6985.57 4627
6986.36 5005
6987.14 5352
6987.93 5784
6988.72 5833
6989.51 5750
6990.30 5641
6991.09 5620
6991.88 5420
6992.67 5050
6993.46 4742
6994.25 4445
6995.04 4216
6995.82 4223
6996.61 4067
6997.40 3993
6998.19 4012
6998.98 4167
6999.77 4564
7000.56 4942
7001.35 5146
7002.14 5219
7002.93 5486
7003.72 5630
7004.51 5500
7005.30 5463
7006.09 5290
7006.88 4969
7007.67 4725
7008.46 4434
7009.25 4292
7010.04 4083
7010.83 3886
7011.62 3780
7012.41 3716
7013.20 3682
7013.99 3538
7014.78 3545
7015.57 3521
7016.36 3568
7017.15 3609
7017.94 3515
7018.73 3505
7019.53 3472
7020.32 3435
7021.11 3396
7021.90 3394
7022.69 3378
7023.48 3302
7024.27 3240
7025.06 3347
7025.85 3345
7026.64 3402
7027.43 3382
7028.23 3464
7029.02 3516
7029.81 3439
7030.60 3462
7031.39 3373
7032.18 3465
7032.97 3302
7033.77 3320
7034.56 3365
7035.35 3232
7036.14 3220
7036.93 3205
7037.72 3157
7038.51 3212
7039.31 3124
7040.10 3208
7040.89 3196
7041.68 3241
7042.47 3245
7043.27 3212
7044.06 3195
7044.85 3135
7045.64 3147
7046.43 3196
7047.23 3087
7048.02 3068
7048.81 3018
7049.60 2958
7050.40 3005
7051.19 3040
7051.98 3007
7052.77 3017
7053.57 2943
7054.36 2984
7055.15 3039
7055.94 2910
7056.74 2971
7057.53 2895
7058.32 2910
7059.12 2865
7059.91 2862
7060.70 2888
7061.50 2801
7062.29 2839
7063.08 2818
7063.87 2842
7064.67 2917
7065.46 2949
7066.25 2906
7067.05 2936
7067.84 2842
7068.63 2880
7069.43 2862
7070.22 2799
7071.02 2766
7071.81 2750
7072.60 2848
7073.40 2778
7074.19 2860
7074.98 2848
7075.78 2774
7076.57 2795
7077.37 2781
7078.16 2774
7078.95 2747
7079.75 2813
7080.54 2741
7081.34 2769
7082.13 2846
7082.92 2823
7083.72 2881
7084.51 2836
7085.31 2820
7086.10 2986
7086.90 2906
7087.69 2828
7088.49 2913
7089.28 2902
7090.07 2922
7090.87 2909
7091.66 2906
7092.46 2852
7093.25 2861
7094.05 2824
7094.84 2835
7095.64 2652
7096.43 2697
7097.23 2676
7098.02 2735
7098.82 2667
7099.61 2580
7100.41 2613
7101.20 2573
7102.00 2554
7102.79 2572
7103.59 2491
7104.39 2512
7105.18 2550
7105.98 2545
7106.77 2560
7107.57 2469
7108.36 2464
7109.16 2447
7109.96 2496
7110.75 2482
7111.55 2495
7112.34 2559
7113.14 2580
7113.93 2527
7114.73 2571
7115.53 2532
7116.32 2492
7117.12 2576
7117.92 2496
7118.71 2460
7119.51 2446
7120.30 2523
7121.10 2477
7121.90 2421
7122.69 2436
7123.49 2431
7124.29 2500
7125.08 2435
7125.88 2392
7126.68 2383
7127.47 2320
7128.27 2394
7129.07 2367
7129.86 2463
7130.66 2429
7131.46 2365
7132.25 2454
7133.05 2512
7133.85 2545
7134.65 2484
7135.44 2442
7136.24 2467
7137.04 2595
7137.84 2513
7138.63 2468
7139.43 2458
7140.23 2439
7141.03 2515
7141.82 2450
7142.62 2357
7143.42 2492
7144.22 2453
7145.01 2413
7145.81 2439
7146.61 2461
7147.41 2497
7148.20 2440
7149.00 2479
7149.80 2430
7150.60 2441
7151.40 2438
7152.19 2426
7152.99 2466
7153.79 2524
7154.59 2392
7155.39 2394
7156.19 2440
7156.98 2397
7157.78 2444
7158.58 2385
7159.38 2318
7160.18 2394
7160.98 2349
7161.78 2412
7162.57 2475
7163.37 2500
7164.17 2482
7164.97 2444
7165.77 2479
7166.57 2477
7167.37 2489
7168.17 2379
7168.97 2400
7169.77 2395
7170.56 2390
7171.36 2469
7172.16 2582
7172.96 2502
7173.76 2446
7174.56 2471
7175.36 2367
7176.16 2272
7176.96 2396
7177.76 2436
7178.56 2346
7179.36 2344
7180.16 2324
7180.96 2279
7181.76 2187
7182.56 2311
7183.36 2379
7184.16 2314
7184.96 2327
7185.76 2406
7186.56 2350
7187.36 2422
7188.16 2400
7188.96 2362
7189.76 2309
7190.56 2371
7191.36 2303
7192.16 2279
7192.96 2302
7193.76 2357
7194.56 2279
7195.36 2190
7196.16 2275
7196.96 2310
7197.76 2289
7198.56 2386
7199.36 2281
7200.16 2389
7200.97 2431
7201.77 2296
7202.57 2333
7203.37 2387
7204.17 2337
7204.97 2312
7205.77 2306
7206.57 2274
7207.37 2180
7208.18 2196
7208.98 2261
7209.78 2362
7210.58 2391
7211.38 2358
7212.18 2374
7212.98 2520
7213.79 2393
7214.59 2336
7215.39 2416
7216.19 2371
7216.99 2367
7217.79 2357
7218.60 2408
7219.40 2366
7220.20 2422
7221.00 2434
7221.80 2443
7222.61 2438
7223.41 2504
7224.21 2371
7225.01 2434
7225.81 2355
7226.62 2355
7227.42 2344
7228.22 2350
7229.02 2332
7229.83 2250
7230.63 2278
7231.43 2250
7232.23 2363
7233.04 2312
7233.84 2315
7234.64 2228
7235.45 2292
7236.25 2303
7237.05 2279
7237.85 2241
7238.66 2225
7239.46 2318
7240.26 2326
7241.07 2349
7241.87 2272
7242.67 2381
7243.48 2243
7244.28 2248
7245.08 2243
7245.89 2308
7246.69 2260
7247.49 2233
7248.30 2254
7249.10 2228
7249.90 2279
7250.71 2222
7251.51 2214
7252.31 2192
7253.12 2218
7253.92 2203
7254.73 2228
7255.53 2212
7256.33 2190
7257.14 2141
7257.94 2218
7258.75 2216
7259.55 2262
7260.35 2179
7261.16 2248
7261.96 2306
7262.77 2301
7263.57 2256
7264.38 2254
7265.18 2342
7265.98 2255
7266.79 2191
7267.59 2198
7268.40 2209
7269.20 2240
7270.01 2162
7270.81 2169
7271.62 2170
7272.42 2219
7273.23 2173
7274.03 2193
7274.84 2180
7275.64 2120
7276.45 2206
7277.25 2213
7278.06 2178
7278.86 2165
7279.67 2174
7280.47 2236
7281.28 2240
7282.08 2359
7282.89 2228
7283.69 2202
7284.50 2243
7285.31 2269
7286.11 2209
7286.92 2279
7287.72 2347
7288.53 2241
7289.33 2269
7290.14 2288
7290.95 2239
7291.75 2330
7292.56 2267
7293.36 2182
7294.17 2320
7294.98 2230
7295.78 2207
7296.59 2178
7297.39 2192
7298.20 2203
7299.01 2202
7299.81 2154
7300.62 2137
7301.43 2242
7302.23 2180
7303.04 2200
7303.85 2193
7304.65 2249
7305.46 2303
7306.27 2306
7307.07 2238
7307.88 2234
7308.69 2193
7309.49 2257
7310.30 2197
7311.11 2316
7311.91 2348
7312.72 2361
7313.53 2247
7314.33 2224
7315.14 2206
7315.95 2268
7316.76 2278
7317.56 2194
7318.37 2178
7319.18 2196
7319.99 2228
7320.79 2193
7321.60 2189
7322.41 2281
7323.22 2353
7324.02 2310
7324.83 2351
7325.64 2450
7326.45 2288
7327.26 2293
7328.06 2280
7328.87 2240
7329.68 2312
7330.49 2315
7331.30 2279
7332.10 2237
7332.91 2231
7333.72 2262
7334.53 2224
7335.34 2167
7336.15 2205
7336.95 2122
7337.76 2174
7338.57 2266
7339.38 2242
7340.19 2090
7341.00 2151
7341.81 2183
7342.61 2161
7343.42 2087
7344.23 2090
7345.04 2141
7345.85 2206
7346.66 2110
7347.47 2124
7348.28 2290
7349.09 2290
7349.89 2202
7350.70 2214
7351.51 2253
7352.32 2142
7353.13 2177
7353.94 2098
7354.75 2109
7355.56 2143
7356.37 2072
7357.18 2117
7357.99 2151
7358.80 2191
7359.61 2194
7360.42 2079
7361.23 2087
7362.04 2162
7362.85 2166
7363.66 2175
7364.47 2160
7365.28 2194
7366.09 2147
7366.90 2137
7367.71 2254
7368.52 2256
7369.33 2135
7370.14 2206
7370.95 2183
7371.76 2198
7372.57 2199
7373.38 2191
7374.19 2182
7375.00 2174
7375.81 2209
7376.62 2231
7377.43 2173
7378.24 2178
7379.05 2283
7379.86 2179
7380.67 2208
7381.49 2213
7382.30 2175
7383.11 2274
7383.92 2269
7384.73 2244
7385.54 2237
7386.35 2221
7387.16 2209
7387.97 2207
7388.79 2185
7389.60 2221
7390.41 2171
7391.22 2149
7392.03 2187
7392.84 2259
7393.65 2198
7394.47 2120
7395.28 2112
7396.09 2131
7396.90 2177
7397.71 2216
7398.52 2182
7399.34 2179
7400.15 2200
7400.96 2275
7401.77 2269
7402.58 2350
7403.40 2314
7404.21 2334
7405.02 2387
7405.83 2391
7406.64 2273
7407.46 2281
7408.27 2367
7409.08 2302
7409.89 2271
7410.71 2252
7411.52 2245
7412.33 2164
7413.14 2088
7413.96 2104
7414.77 2213
7415.58 2178
7416.40 2105
7417.21 2073
7418.02 2102
7418.83 2030
7419.65 2019
7420.46 2013
7421.27 2097
7422.09 2062
7422.90 2107
7423.71 2070
7424.53 2084
7425.34 2066
7426.15 2051
7426.97 2052
7427.78 2091
7428.59 2146
7429.41 2091
7430.22 2060
7431.03 2073
7431.85 2050
7432.66 2132
7433.47 2123
7434.29 2126
7435.10 2099
7435.92 2145
7436.73 2150
7437.54 2156
7438.36 2044
7439.17 2221
7439.99 2187
7440.80 2166
7441.61 2109
7442.43 2118
7443.24 2107
7444.06 2059
7444.87 2217
7445.69 2128
7446.50 2042
7447.31 2126
7448.13 2251
7448.94 2146
7449.76 2130
7450.57 2152
7451.39 2177
7452.20 2157
7453.02 2130
7453.83 2017
7454.65 2040
7455.46 2030
7456.28 2072
7457.09 2079
7457.91 2084
7458.72 2088
7459.54 2110
7460.35 2082
7461.17 2148
7461.98 2144
7462.80 2111
7463.61 2152
7464.43 2144
7465.24 2148
7466.06 2132
7466.88 2179
7467.69 2172
7468.51 2268
7469.32 2244
7470.14 2224
7470.95 2215
7471.77 2214
7472.59 2205
7473.40 2130
7474.22 2191
7475.03 2202
7475.85 2187
7476.67 2131
7477.48 2078
7478.30 2100
7479.11 2249
7479.93 2231
7480.75 2157
7481.56 2163
7482.38 2157
7483.20 2167
7484.01 2062
7484.83 2109
7485.65 2207
7486.46 2174
7487.28 2252
7488.10 2224
7488.91 2123
7489.73 2174
7490.55 2146
7491.36 2219
7492.18 2189
7493.00 2155
7493.81 2181
7494.63 2267
7495.45 2135
7496.27 2193
7497.08 2201
7497.90 2205
7498.72 2187
7499.53 2209
7500.35 2226
7501.17 2131
7501.99 2195
7502.80 2185
7503.62 2156
7504.44 2198
7505.26 2272
7506.08 2228
7506.89 2221
7507.71 2242
7508.53 2263
7509.35 2238
7510.16 2256
7510.98 2235
7511.80 2262
7512.62 2323
7513.44 2303
7514.25 2170
7515.07 2299
7515.89 2229
7516.71 2295
7517.53 2356
7518.35 2316
7519.16 2224
7519.98 2276
7520.80 2185
7521.62 2265
7522.44 2296
7523.26 2220
7524.08 2262
7524.90 2369
7525.71 2278
7526.53 2173
7527.35 2250
7528.17 2306
7528.99 2252
7529.81 2282
7530.63 2271
7531.45 2274
7532.27 2314
7533.08 2292
7533.90 2362
7534.72 2326
7535.54 2276
7536.36 2304
7537.18 2315
7538.00 2334
7538.82 2310
7539.64 2380
7540.46 2364
7541.28 2384
7542.10 2314
7542.92 2291
7543.74 2261
7544.56 2372
7545.38 2355
7546.20 2323
7547.02 2347
7547.84 2453
7548.66 2458
7549.48 2485
7550.30 2501
7551.12 2501
7551.94 2476
7552.76 2393
7553.58 2390
7554.40 2437
7555.22 2450
7556.04 2439
7556.86 2434
7557.68 2456
7558.50 2416
7559.32 2640
7560.14 2575
7560.96 2611
7561.78 2653
7562.61 2604
7563.43 2642
7564.25 2724
7565.07 2626
7565.89 2758
7566.71 2762
7567.53 2726
7568.35 2664
7569.17 2638
7569.99 2680
7570.82 2730
7571.64 2695
7572.46 2631
7573.28 2655
7574.10 2676
7574.92 2666
7575.74 2669
7576.57 2719
7577.39 2703
7578.21 2633
7579.03 2753
7579.85 2746
7580.67 2771
7581.50 2765
7582.32 2708
7583.14 2609
7583.96 2742
7584.78 2693
7585.61 2744
7586.43 2974
7587.25 2910
7588.07 2969
7588.89 3098
7589.72 3140
7590.54 3199
7591.36 3255
7592.18 3235
7593.01 3274
7593.83 3218
7594.65 3283
7595.47 3234
7596.30 3145
7597.12 3158
7597.94 3155
7598.76 3176
7599.59 3148
7600.41 3210
7601.23 3250
7602.06 3194
7602.88 3310
7603.70 3542
7604.53 3814
7605.35 3977
7606.17 4083
7606.99 4372
7607.82 4651
7608.64 4520
7609.46 4435
7610.29 4238
7611.11 4212
7611.93 4101
7612.76 3808
7613.58 3584
7614.41 3523
7615.23 3431
7616.05 3468
7616.88 3334
7617.70 3239
7618.52 3394
7619.35 3326
7620.17 3254
7621.00 3269
7621.82 3301
7622.64 3272
7623.47 3158
7624.29 3147
7625.12 3178
7625.94 3149
7626.77 3254
7627.59 3342
7628.41 3401
7629.24 3517
7630.06 3688
7630.89 3942
7631.71 4187
7632.54 4433
7633.36 4783
7634.19 5026
7635.01 5270
7635.84 5237
7636.66 5188
7637.48 4846
7638.31 4566
7639.13 4472
7639.96 4134
7640.78 3730
7641.61 3597
7642.43 3472
7643.26 3331
7644.09 3134
7644.91 3091
7645.74 2977
7646.56 2982
7647.39 2955
7648.21 2834
7649.04 2809
7649.86 2872
7650.69 2882
7651.51 2813
7652.34 2953
7653.17 2855
7653.99 2685
7654.82 2682
7655.64 2697
7656.47 2642
7657.29 2611
7658.12 2710
7658.95 2692
7659.77 2668
7660.60 2701
7661.43 2583
7662.25 2605
7663.08 2558
7663.90 2615
7664.73 2675
7665.56 2579
7666.38 2579
7667.21 2648
7668.04 2626
7668.86 2611
7669.69 2641
7670.52 2649
7671.34 2758
7672.17 2802
7673.00 2687
7673.82 2693
7674.65 2754
7675.48 2676
7676.30 2723
7677.13 2564
7677.96 2522
7678.78 2557
7679.61 2556
7680.44 2494
7681.27 2409
7682.09 2389
7682.92 2402
7683.75 2409
7684.58 2416
7685.40 2390
7686.23 2414
7687.06 2509
7687.89 2409
7688.71 2395
7689.54 2426
7690.37 2400
7691.20 2378
7692.02 2456
7692.85 2412
7693.68 2402
7694.51 2333
7695.34 2383
7696.16 2370
7696.99 2364
7697.82 2347
7698.65 2356
7699.48 2353
7700.31 2380
7701.13 2357
7701.96 2370
7702.79 2316
7703.62 2350
7704.45 2346
7705.28 2311
7706.10 2396
7706.93 2391
7707.76 2413
7708.59 2356
7709.42 2347
7710.25 2331
7711.08 2356
7711.91 2388
7712.73 2277
7713.56 2280
7714.39 2317
7715.22 2182
7716.05 2188
7716.88 2240
7717.71 2247
7718.54 2350
7719.37 2276
7720.20 2109
7721.03 2140
7721.86 2200
7722.68 2189
7723.51 2179
7724.34 2176
7725.17 2145
7726.00 2126
7726.83 2199
7727.66 2094
7728.49 2130
7729.32 2165
7730.15 2190
7730.98 2143
7731.81 2161
7732.64 2163
7733.47 2125
7734.30 2097
7735.13 2143
7735.96 2108
7736.79 2059
7737.62 2085
7738.45 2114
7739.28 2066
7740.11 2055
7740.94 2086
7741.77 2069
7742.61 2059
7743.44 2088
7744.27 2060
7745.10 2004
7745.93 2014
7746.76 2032
7747.59 2057
7748.42 2144
7749.25 2075
7750.08 2082
7750.91 2050
7751.74 2117
7752.58 2116
7753.41 2165
7754.24 2175
7755.07 2096
7755.90 2078
7756.73 2005
7757.56 2004
7758.39 1932
7759.23 1974
7760.06 2072
7760.89 2040
7761.72 1999
7762.55 2083
7763.38 2052
7764.22 2005
7765.05 1950
7765.88 2003
7766.71 1976
7767.54 1977
7768.37 1939
7769.21 1949
7770.04 1992
7770.87 2001
7771.70 1927
7772.53 1898
7773.37 1994
7774.20 2002
7775.03 2012
7775.86 1963
7776.70 1927
7777.53 1936
7778.36 1959
7779.19 1922
7780.03 1949
7780.86 1974
7781.69 1984
7782.52 1895
7783.36 1875
7784.19 1932
7785.02 1988
7785.86 1947
7786.69 1939
7787.52 1925
7788.35 1972
7789.19 1953
7790.02 1904
7790.85 1930
7791.69 1947
7792.52 1916
7793.35 1868
7794.19 1933
7795.02 1898
7795.85 1951
7796.69 1991
7797.52 2013
7798.35 1923
7799.19 1839
7800.02 1888
7800.85 1870
7801.69 1917
7802.52 1893
7803.36 1894
7804.19 1930
7805.02 1905
7805.86 1888
7806.69 1894
7807.53 1929
7808.36 1976
7809.19 1896
7810.03 2001
7810.86 1937
7811.70 1925
7812.53 1896
7813.36 1901
7814.20 1925
7815.03 1916
7815.87 1943
7816.70 1863
7817.54 1929
7818.37 1893
7819.21 1869
7820.04 1906
7820.88 1818
7821.71 1882
7822.55 1959
7823.38 1833
7824.22 1845
7825.05 1820
7825.89 1814
7826.72 1848
7827.56 1915
7828.39 1879
7829.23 1807
7830.06 1830
7830.90 1967
7831.73 1967
7832.57 1900
7833.40 2053
7834.24 1970
7835.07 1917
7835.91 1887
7836.74 1954
7837.58 2035
7838.42 1923
7839.25 1959
7840.09 1891
7840.92 1891
7841.76 1941
7842.59 1897
7843.43 1876
7844.27 1988
7845.10 1995
7845.94 1949
7846.77 1976
7847.61 2050
7848.45 2075
7849.28 2087
7850.12 2137
7850.96 2062
7851.79 2071
7852.63 2013
7853.47 2026
7854.30 2025
7855.14 2094
7855.98 2075
7856.81 2075
7857.65 2154
7858.49 2167
7859.32 2240
7860.16 2335
7861.00 2354
7861.83 2464
7862.67 2381
7863.51 2337
7864.34 2469
7865.18 2419
7866.02 2273
7866.86 2225
7867.69 2254
7868.53 2233
7869.37 2246
7870.20 2166
7871.04 2155
7871.88 2132
7872.72 2289
7873.55 2244
7874.39 2201
7875.23 2219
7876.07 2217
7876.91 2360
7877.74 2355
7878.58 2321
7879.42 2367
7880.26 2486
7881.09 2447
7881.93 2456
7882.77 2380
7883.61 2431
7884.45 2321
7885.28 2266
7886.12 2210
7886.96 2173
7887.80 2248
7888.64 2230
7889.48 2276
7890.32 2274
7891.15 2219
7891.99 2257
7892.83 2272
7893.67 2225
7894.51 2202
7895.35 2213
7896.19 2232
7897.02 2212
7897.86 2157
7898.70 2185
7899.54 2181
7900.38 2145
7901.22 2170
7902.06 2112
7902.90 2171
7903.74 2129
7904.58 2137
7905.41 2070
7906.25 1978
7907.09 2093
7907.93 2058
7908.77 2052
7909.61 2034
7910.45 1973
7911.29 2062
7912.13 2090
7912.97 2062
7913.81 2052
7914.65 1996
7915.49 1929
7916.33 1975
7917.17 1981
7918.01 2011
7918.85 2035
7919.69 2019
7920.53 2008
7921.37 2046
7922.21 1994
7923.05 1979
7923.89 2017
7924.73 1972
7925.57 1983
7926.41 1978
7927.25 1891
7928.09 1961
7928.93 1871
7929.77 1936
7930.61 1996
7931.45 1961
7932.29 1878
7933.14 1882
7933.98 1860
7934.82 1845
7935.66 1955
7936.50 1880
7937.34 1916
7938.18 1946
7939.02 1912
7939.86 1904
7940.70 1870
7941.55 1884
7942.39 1930
7943.23 1910
7944.07 1922
7944.91 1890
7945.75 2001
7946.59 1987
7947.43 1929
7948.28 1949
7949.12 1991
7949.96 1988
7950.80 2018
7951.64 1969
7952.48 1958
7953.33 2014
7954.17 1984
7955.01 2021
7955.85 2114
7956.69 1964
7957.54 1967
7958.38 1992
7959.22 2016
7960.06 1989
7960.90 1973
7961.75 1983
7962.59 1862
7963.43 1816
7964.27 1923
7965.12 1878
7965.96 1872
7966.80 1874
7967.64 1915
7968.49 1966
7969.33 1931
7970.17 1891
7971.01 1941
7971.86 1852
7972.70 1885
7973.54 1893
7974.39 1870
7975.23 1880
7976.07 1898
7976.91 1830
7977.76 1779
7978.60 1769
7979.44 1875
7980.29 1929
7981.13 1840
7981.97 1830
7982.82 1816
7983.66 1820
7984.50 1856
7985.35 1786
7986.19 1795
7987.04 1837
7987.88 1833
7988.72 1827
7989.57 1770
7990.41 1778
7991.25 1737
7992.10 1776
7992.94 1829
7993.79 1782
7994.63 1823
7995.47 1752
7996.32 1740
7997.16 1645
7998.01 1676
7998.85 1743
7999.69 1815
8000.54 1786
8001.38 1728
8002.23 1737
8003.07 1742
8003.92 1675
8004.76 1713
8005.61 1853
8006.45 1788
8007.29 1798
8008.14 1737
8008.98 1783
8009.83 1785
8010.67 1740
8011.52 1707
8012.36 1757
8013.21 1748
8014.05 1677
8014.90 1688
8015.74 1654
8016.59 1734
8017.43 1707
8018.28 1735
8019.12 1771
8019.97 1744
8020.82 1766
8021.66 1718
8022.51 1749
8023.35 1751
8024.20 1709
8025.04 1696
8025.89 1735
8026.73 1830
8027.58 1740
8028.43 1692
8029.27 1664
8030.12 1726
8030.96 1631
8031.81 1667
8032.66 1733
8033.50 1729
8034.35 1755
8035.19 1715
8036.04 1741
8036.89 1705
8037.73 1713
8038.58 1672
8039.43 1720
8040.27 1690
8041.12 1718
8041.96 1647
8042.81 1708
8043.66 1758
8044.50 1691
8045.35 1678
8046.20 1603
8047.04 1650
8047.89 1697
8048.74 1732
8049.58 1722
8050.43 1657
8051.28 1660
8052.13 1660
8052.97 1698
8053.82 1664
8054.67 1624
8055.51 1600
8056.36 1637
8057.21 1666
8058.06 1713
8058.90 1643
8059.75 1629
8060.60 1631
8061.45 1644
8062.29 1659
8063.14 1655
8063.99 1624
8064.84 1679
8065.68 1607
8066.53 1637
8067.38 1695
8068.23 1718
8069.08 1676
8069.92 1647
8070.77 1630
8071.62 1646
8072.47 1661
8073.32 1735
8074.16 1680
8075.01 1586
8075.86 1616
8076.71 1600
8077.56 1672
8078.41 1709
8079.25 1610
8080.10 1623
8080.95 1659
8081.80 1614
8082.65 1581
8083.50 1595
8084.35 1563
8085.20 1651
8086.04 1587
8086.89 1601
8087.74 1639
8088.59 1650
8089.44 1601
8090.29 1593
8091.14 1586
8091.99 1633
8092.84 1635
8093.69 1671
8094.53 1596
8095.38 1683
8096.23 1721
8097.08 1637
8097.93 1648
8098.78 1653
8099.63 1567
8100.48 1609
8101.33 1680
8102.18 1670
8103.03 1677
8103.88 1641
8104.73 1620
8105.58 1602
8106.43 1580
8107.28 1569
8108.13 1607
8108.98 1650
8109.83 1649
8110.68 1626
8111.53 1666
8112.38 1629
8113.23 1615
8114.08 1657
8114.93 1619
8115.78 1643
8116.63 1673
8117.48 1662
8118.33 1660
8119.18 1621
8120.03 1669
8120.88 1637
8121.73 1684
8122.59 1663
8123.44 1672
8124.29 1663
8125.14 1666
8125.99 1635
8126.84 1646
8127.69 1724
8128.54 1770
8129.39 1750
8130.24 1778
8131.10 1791
8131.95 1851
8132.80 1802
8133.65 1777
8134.50 1759
8135.35 1760
8136.20 1719
8137.06 1780
8137.91 1804
8138.76 1779
8139.61 1789
8140.46 1803
8141.31 1805
8142.17 1833
8143.02 1788
8143.87 1781
8144.72 1810
8145.57 1716
8146.42 1774
8147.28 1852
8148.13 1870
8148.98 1870
8149.83 1788
8150.69 1806
8151.54 1824
8152.39 1806
8153.24 1909
8154.09 1809
8154.95 1850
8155.80 1928
8156.65 2009
8157.50 2100
8158.36 2068
8159.21 2081
8160.06 2027
8160.92 2028
8161.77 1966
8162.62 1854
8163.47 1914
8164.33 1885
8165.18 1844
8166.03 1839
8166.89 1922
8167.74 1832
8168.59 1752
8169.45 1750
8170.30 1877
8171.15 1828
8172.01 1841
8172.86 1861
8173.71 1863
8174.57 1910
8175.42 1898
8176.27 1803
8177.13 1776
8177.98 1780
8178.83 1763
8179.69 1765
8180.54 1707
8181.40 1686
8182.25 1694
8183.10 1740
8183.96 1809
8184.81 1760
8185.66 1755
8186.52 1730
8187.37 1720
8188.23 1669
8189.08 1582
8189.94 1649
8190.79 1699
8191.64 1679
8192.50 1703
8193.35 1718
8194.21 1671
8195.06 1687
8195.92 1656
8196.77 1695
8197.63 1756
8198.48 1649
8199.34 1667
8200.19 1793
8201.05 1781
8201.90 1674
8202.76 1723
8203.61 1674
8204.47 1665
8205.32 1729
8206.18 1663
8207.03 1607
8207.89 1623
8208.74 1612
8209.60 1651
8210.45 1636
8211.31 1643
8212.16 1612
8213.02 1604
8213.87 1591
8214.73 1631
8215.58 1659
8216.44 1660
8217.30 1661
8218.15 1652
8219.01 1636
8219.86 1587
8220.72 1557
8221.58 1577
8222.43 1605
8223.29 1577
8224.14 1590
8225.00 1639
8225.86 1655
8226.71 1607
8227.57 1599
8228.42 1716
8229.28 1659
8230.14 1659
8230.99 1643
8231.85 1619
8232.71 1589
8233.56 1561
8234.42 1574
8235.28 1607
8236.13 1530
8236.99 1610
8237.85 1668
8238.70 1664
8239.56 1631
8240.42 1551
8241.27 1590
8242.13 1566
8242.99 1614
8243.85 1632
8244.70 1656
8245.56 1613
8246.42 1618
8247.27 1697
8248.13 1648
8248.99 1608
8249.85 1629
8250.70 1637
8251.56 1574
8252.42 1567
8253.28 1562
8254.13 1600
8254.99 1680
8255.85 1612
8256.71 1578
8257.57 1596
8258.42 1578
8259.28 1584
8260.14 1568
8261.00 1588
8261.85 1579
8262.71 1632
8263.57 1589
8264.43 1601
8265.29 1573
8266.15 1577
8267.00 1566
8267.86 1567
8268.72 1539
8269.58 1543
8270.44 1608
8271.30 1654
8272.15 1648
8273.01 1591
8273.87 1577
8274.73 1626
8275.59 1667
8276.45 1652
8277.31 1607
8278.17 1577
8279.02 1651
8279.88 1665
8280.74 1648
8281.60 1622
8282.46 1599
8283.32 1706
8284.18 1611
8285.04 1603
8285.90 1602
8286.76 1587
8287.62 1530
8288.48 1521
8289.34 1528
8290.19 1549
8291.05 1503
8291.91 1585
8292.77 1648
8293.63 1629
8294.49 1550
8295.35 1589
8296.21 1624
8297.07 1575
8297.93 1579
8298.79 1686
8299.65 1606
8300.51 1614
8301.37 1625
8302.23 1642
8303.09 1682
8303.95 1610
8304.81 1612
8305.67 1623
8306.53 1622
8307.39 1619
8308.26 1659
8309.12 1674
8309.98 1631
8310.84 1538
8311.70 1633
8312.56 1691
8313.42 1548
8314.28 1589
8315.14 1589
8316.00 1578
8316.86 1535
8317.72 1619
8318.58 1672
8319.44 1601
8320.31 1538
8321.17 1536
8322.03 1555
8322.89 1538
8323.75 1562
8324.61 1585
8325.47 1520
8326.33 1578
8327.20 1581
8328.06 1592
8328.92 1657
8329.78 1531
8330.64 1603
8331.50 1568
8332.37 1565
8333.23 1614
8334.09 1582
8334.95 1629
8335.81 1606
8336.67 1593
8337.54 1562
8338.40 1625
8339.26 1569
8340.12 1530
8340.99 1609
8341.85 1657
8342.71 1582
8343.57 1543
8344.43 1623
8345.30 1672
8346.16 1608
8347.02 1646
8347.88 1587
8348.75 1600
8349.61 1626
8350.47 1609
8351.33 1609
8352.20 1592
8353.06 1649
8353.92 1583
8354.79 1574
8355.65 1581
8356.51 1559
8357.37 1610
8358.24 1610
8359.10 1605
8359.96 1600
8360.83 1588
8361.69 1577
8362.55 1570
8363.42 1588
8364.28 1559
8365.14 1495
8366.01 1566
8366.87 1578
8367.73 1556
8368.60 1549
8369.46 1601
8370.32 1587
8371.19 1535
8372.05 1628
8372.92 1698
8373.78 1566
8374.64 1529
8375.51 1609
8376.37 1650
8377.24 1598
8378.10 1606
8378.96 1581
8379.83 1577
8380.69 1583
8381.56 1549
8382.42 1585
8383.29 1577
8384.15 1592
8385.01 1639
8385.88 1629
8386.74 1520
8387.61 1580
8388.47 1592
8389.34 1541
8390.20 1562
8391.07 1587
8391.93 1577
8392.80 1574
8393.66 1627
8394.53 1594
8395.39 1570
8396.26 1632
8397.12 1681
8397.99 1647
8398.85 1685
8399.72 1631
8400.58 1604
8401.45 1656
8402.31 1613
8403.18 1647
8404.04 1660
8404.91 1665
8405.77 1642
8406.64 1612
8407.50 1586
8408.37 1646
8409.24 1648
8410.10 1691
8410.97 1653
8411.83 1728
8412.70 1619
8413.57 1639
8414.43 1613
8415.30 1662
8416.16 1674
8417.03 1677
8417.90 1728
8418.76 1640
8419.63 1702
8420.49 1714
8421.36 1729
8422.23 1584
8423.09 1622
8423.96 1639
8424.83 1736
8425.69 1690
8426.56 1683
8427.43 1661
8428.29 1702
8429.16 1735
8430.03 1732
8430.89 1711
8431.76 1774
8432.63 1789
8433.49 1789
8434.36 1705
8435.23 1730
8436.09 1807
8436.96 1791
8437.83 1833
8438.70 1769
8439.56 1856
8440.43 1846
8441.30 1894
8442.17 1932
8443.03 1921
8443.90 1999
8444.77 2067
8445.64 2028
8446.50 2029
8447.37 2096
8448.24 2079
8449.11 2028
8449.97 2038
8450.84 2058
8451.71 1965
8452.58 1977
8453.45 2055
8454.31 1962
8455.18 2017
8456.05 2124
8456.92 2127
8457.79 2212
8458.65 2304
8459.52 2320
8460.39 2428
8461.26 2503
8462.13 2520
8463.00 2525
8463.86 2525
8464.73 2401
8465.60 2402
8466.47 2318
8467.34 2271
8468.21 2206
8469.08 2226
8469.94 2256
8470.81 2387
8471.68 2351
8472.55 2508
8473.42 2556
8474.29 2726
8475.16 2742
8476.03 2613
8476.90 2631
8477.77 2520
8478.64 2399
8479.50 2251
8480.37 2319
8481.24 2247
8482.11 2128
8482.98 2116
8483.85 2127
8484.72 2067
8485.59 2087
8486.46 2020
8487.33 1951
8488.20 1905
8489.07 1960
8489.94 2036
8490.81 1925
8491.68 2012
8492.55 1953
8493.42 1960
8494.29 1984
8495.16 1964
8496.03 1957
8496.90 2047
8497.77 2037
8498.64 2046
8499.51 2096
8500.38 1976
8501.25 2067
8502.12 2095
8502.99 2148
8503.86 2065
8504.73 2054
8505.60 2098
8506.48 2148
8507.35 2021
8508.22 2067
8509.09 2113
8509.96 2159
8510.83 2092
8511.70 2155
8512.57 2267
8513.44 2249
8514.31 2207
8515.18 2255
8516.06 2230
8516.93 2192
8517.80 2161
8518.67 2214
8519.54 2242
8520.41 2177
8521.28 2216
8522.16 2203
8523.03 2181
8523.90 2136
8524.77 2214
8525.64 2242
8526.51 2234
8527.39 2198
8528.26 2266
8529.13 2264
8530.00 2237
8530.87 2243
8531.74 2198
8532.62 2304
8533.49 2300
8534.36 2308
8535.23 2462
8536.11 2375
8536.98 2473
8537.85 2504
8538.72 2522
8539.59 2533
8540.47 2606
8541.34 2493
8542.21 2507
8543.08 2507
8543.96 2545
8544.83 2495
8545.70 2418
8546.58 2419
8547.45 2420
8548.32 2298
8549.19 2372
8550.07 2468
8550.94 2395
8551.81 2472
8552.69 2741
8553.56 3017
8554.43 3275
8555.31 3722
8556.18 4151
8557.05 4565
8557.93 4630
8558.80 4734
8559.67 4712
8560.55 4475
8561.42 4286
8562.29 3889
8563.17 3536
8564.04 3193
8564.91 2974
8565.79 2868
8566.66 2653
8567.53 2502
8568.41 2357
8569.28 2239
8570.16 2233
8571.03 2177
8571.90 2219
8572.78 2108
8573.65 2222
8574.53 2215
8575.40 2106
8576.28 2099
8577.15 2058
8578.02 2050
8578.90 2092
8579.77 2019
8580.65 2000
8581.52 2013
8582.40 1975
8583.27 2058
8584.15 1960
8585.02 1998
8585.90 1994
8586.77 1917
8587.64 1937
8588.52 2024
8589.39 2011
8590.27 2031
8591.14 2015
8592.02 2110
8592.89 1955
8593.77 2014
8594.65 2116
8595.52 2163
8596.40 2148
8597.27 2203
8598.15 2153
8599.02 2150
8599.90 2164
8600.77 2030
8601.65 2101
8602.52 2053
8603.40 1965
8604.28 1982
8605.15 1925
8606.03 1951
8606.90 1976
8607.78 1914
8608.65 1907
8609.53 1922
8610.41 1869
8611.28 1822
8612.16 1914
8613.03 1940
8613.91 1923
8614.79 1979
8615.66 1960
8616.54 1899
8617.42 1892
8618.29 1939
8619.17 2031
8620.05 1955
8620.92 1950
8621.80 1978
8622.68 1950
8623.55 2009
8624.43 1973
8625.31 1948
8626.18 1914
8627.06 1934
8627.94 1962
8628.81 1982
8629.69 1992
8630.57 1938
8631.44 1931
8632.32 1932
8633.20 1962
8634.08 1888
8634.95 1982
8635.83 1932
8636.71 1880
8637.59 1947
8638.46 1949
8639.34 1860
8640.22 1801
8641.10 1892
8641.97 1822
8642.85 1808
8643.73 1778
8644.61 1797
8645.48 1832
8646.36 1763
8647.24 1763
8648.12 1749
8649.00 1841
8649.87 1793
8650.75 1703
8651.63 1709
8652.51 1765
8653.39 1763
8654.26 1749
8655.14 1733
8656.02 1768
8656.90 1658
8657.78 1759
8658.66 1748
8659.53 1736
8660.41 1697
8661.29 1669
8662.17 1733
8663.05 1748
8663.93 1663
8664.81 1738
8665.69 1701
8666.56 1727
8667.44 1741
8668.32 1707
8669.20 1688
8670.08 1663
8670.96 1679
8671.84 1598
8672.72 1624
8673.60 1692
8674.48 1747
8675.36 1666
8676.23 1616
8677.11 1690
8677.99 1660
8678.87 1652
8679.75 1577
8680.63 1634
8681.51 1681
8682.39 1664
8683.27 1545
8684.15 1596
8685.03 1605
8685.91 1610
8686.79 1603
8687.67 1636
8688.55 1652
8689.43 1586
8690.31 1580
8691.19 1630
8692.07 1643
8692.95 1665
8693.83 1686
8694.71 1716
8695.59 1822
8696.47 1775
8697.35 1766
8698.23 1879
8699.11 1792
8699.99 1793
8700.88 1748
8701.76 1637
8702.64 1672
8703.52 1696
8704.40 1668
8705.28 1586
8706.16 1613
8707.04 1698
8707.92 1582
8708.80 1538
8709.68 1537
8710.57 1529
8711.45 1562
8712.33 1552
8713.21 1590
8714.09 1532
8714.97 1535
8715.85 1544
8716.73 1575
8717.62 1511
8718.50 1586
8719.38 1521
8720.26 1500
8721.14 1525
8722.02 1487
8722.91 1451
8723.79 1528
8724.67 1530
8725.55 1470
8726.43 1478
8727.31 1568
8728.20 1588
8729.08 1522
8729.96 1544
8730.84 1604
8731.73 1572
8732.61 1538
8733.49 1572
8734.37 1636
8735.25 1587
8736.14 1566
8737.02 1578
8737.90 1572
8738.78 1544
8739.67 1544
8740.55 1582
8741.43 1540
8742.31 1465
8743.20 1486
8744.08 1484
8744.96 1497
8745.85 1490
8746.73 1544
8747.61 1499
8748.50 1499
8749.38 1511
8750.26 1492
8751.14 1410
8752.03 1443
8752.91 1443
8753.79 1463
8754.68 1513
8755.56 1521
8756.44 1549
8757.33 1549
8758.21 1555
8759.10 1610
8759.98 1641
8760.86 1658
8761.75 1688
8762.63 1711
8763.51 1742
8764.40 1695
8765.28 1664
8766.17 1665
8767.05 1741
8767.93 1704
8768.82 1603
8769.70 1593
8770.59 1599
8771.47 1604
8772.35 1573
8773.24 1583
8774.12 1643
8775.01 1623
8775.89 1575
8776.78 1519
8777.66 1476
8778.54 1531
8779.43 1499
8780.31 1467
8781.20 1399
8782.08 1497
8782.97 1524
8783.85 1505
8784.74 1406
8785.62 1355
8786.51 1473
8787.39 1521
8788.28 1425
8789.16 1392
8790.05 1451
8790.93 1438
8791.82 1422
8792.70 1423
8793.59 1465
8794.47 1391
8795.36 1366
8796.25 1399
8797.13 1446
8798.02 1490
8798.90 1342
8799.79 1393
8800.67 1435
8801.56 1411
8802.44 1390
8803.33 1357
8804.22 1371
8805.10 1398
8805.99 1425
8806.87 1375
8807.76 1340
8808.65 1409
8809.53 1388
8810.42 1385
8811.30 1369
8812.19 1421
8813.08 1387
8813.96 1383
8814.85 1342
8815.74 1352
8816.62 1383
8817.51 1349
8818.40 1270
8819.28 1301
8820.17 1373
8821.06 1351
8821.94 1380
8822.83 1393
8823.72 1335
8824.60 1291
8825.49 1325
8826.38 1278
8827.26 1312
8828.15 1304
8829.04 1323
8829.93 1312
8830.81 1327
8831.70 1360
8832.59 1323
8833.47 1345
8834.36 1339
8835.25 1286
8836.14 1315
8837.02 1359
8837.91 1386
8838.80 1345
8839.69 1317
8840.57 1312
8841.46 1372
8842.35 1327
8843.24 1338
8844.13 1326
8845.01 1356
8845.90 1337
8846.79 1344
8847.68 1306
8848.57 1326
8849.45 1336
8850.34 1270
8851.23 1316
8852.12 1285
8853.01 1292
8853.90 1296
8854.78 1269
8855.67 1331
8856.56 1327
8857.45 1275
8858.34 1246
8859.23 1264
8860.12 1252
8861.00 1340
8861.89 1337
8862.78 1300
8863.67 1295
8864.56 1285
8865.45 1296
8866.34 1275
8867.23 1254
8868.12 1330
8869.00 1289
8869.89 1222
8870.78 1222
8871.67 1273
8872.56 1262
8873.45 1271
8874.34 1307
8875.23 1312
8876.12 1285
8877.01 1266
8877.90 1318
8878.79 1308
8879.68 1279
8880.57 1272
8881.46 1267
8882.35 1244
8883.24 1256
8884.13 1261
8885.02 1227
8885.91 1275
8886.80 1223
8887.69 1232
8888.58 1231
8889.47 1253
8890.36 1212
8891.25 1209
8892.14 1229
8893.03 1274
8893.92 1328
8894.81 1270
8895.70 1242
8896.59 1251
8897.48 1236
8898.37 1279
8899.26 1292
8900.15 1208
8901.04 1208
8901.93 1269
8902.82 1292
8903.71 1219
8904.61 1260
8905.50 1268
8906.39 1285
8907.28 1301
8908.17 1251
8909.06 1221
8909.95 1239
8910.84 1200
8911.73 1247
8912.63 1278
8913.52 1246
8914.41 1206
8915.30 1176
8916.19 1170
8917.08 1214
8917.97 1271
8918.87 1192
8919.76 1260
8920.65 1267
8921.54 1230
8922.43 1248
8923.33 1207
8924.22 1267
8925.11 1268
8926.00 1204
8926.89 1158
8927.79 1160
8928.68 1177
8929.57 1204
8930.46 1187
8931.35 1193
8932.25 1245
8933.14 1199
8934.03 1157
8934.92 1193
8935.82 1181
8936.71 1250
8937.60 1190
8938.49 1209
8939.39 1183
8940.28 1155
8941.17 1191
8942.06 1193
8942.96 1204
8943.85 1156
8944.74 1183
8945.64 1194
8946.53 1241
8947.42 1205
8948.31 1261
8949.21 1277
8950.10 1248
8950.99 1203
8951.89 1199
8952.78 1173
8953.67 1171
8954.57 1195
8955.46 1170
8956.35 1194
8957.25 1225
8958.14 1244
8959.04 1252
8959.93 1194
8960.82 1187
8961.72 1259
8962.61 1256
8963.50 1196
8964.40 1197
8965.29 1197
8966.19 1176
8967.08 1211
8967.97 1208
8968.87 1223
8969.76 1171
8970.66 1247
8971.55 1259
8972.45 1264
8973.34 1192
8974.23 1148
8975.13 1174
8976.02 1186
8976.92 1165
8977.81 1166
8978.71 1180
8979.60 1185
8980.50 1166
8981.39 1146
8982.29 1141
8983.18 1190
8984.08 1109
8984.97 1179
8985.87 1170
8986.76 1171
8987.66 1146
8988.55 1170
8989.45 1185
8990.34 1231
8991.24 1144
8992.13 1143
8993.03 1204
8993.92 1175
8994.82 1167
8995.71 1210
8996.61 1171
8997.50 1217
8998.40 1236
8999.30 1173
9000.19 1145
9001.09 1140
9001.98 1196
9002.88 1199
9003.77 1230
9004.67 1231
9005.57 1187
9006.46 1166
9007.36 1120
9008.25 1181
9009.15 1168
9010.05 1193
9010.94 1142
9011.84 1128
9012.74 1102
9013.63 1165
9014.53 1163
9015.42 1130
9016.32 1122
9017.22 1184
9018.11 1186
9019.01 1161
9019.91 1144
9020.80 1075
9021.70 1171
9022.60 1177
9023.49 1167
9024.39 1228
9025.29 1221
9026.19 1258
9027.08 1183
9027.98 1189
9028.88 1163
9029.77 1180
9030.67 1135
9031.57 1178
9032.47 1201
9033.36 1107
9034.26 1097
9035.16 1115
9036.06 1187
9036.95 1161
9037.85 1194
9038.75 1170
9039.65 1203
9040.54 1174
9041.44 1186
9042.34 1152
9043.24 1128
9044.13 1156
9045.03 1150
9045.93 1169
9046.83 1123
9047.73 1158
9048.63 1103
9049.52 1079
9050.42 1132
9051.32 1113
9052.22 1107
9053.12 1188
9054.01 1186
9054.91 1186
9055.81 1144
9056.71 1177
9057.61 1148
9058.51 1192
9059.41 1179
9060.30 1151
9061.20 1166
9062.10 1162
9063.00 1155
9063.90 1166
9064.80 1170
9065.70 1108
9066.60 1182
9067.50 1191
9068.39 1198
9069.29 1147
9070.19 1089
9071.09 1062
9071.99 1188
9072.89 1144
9073.79 1171
9074.69 1198
9075.59 1148
9076.49 1222
9077.39 1184
9078.29 1173
9079.19 1142
9080.09 1191
9080.99 1158
9081.89 1168
9082.79 1126
9083.69 1134
9084.59 1212
9085.49 1143
9086.39 1121
9087.29 1138
9088.19 1110
9089.09 1115
9089.99 1166
9090.89 1173
9091.79 1151
9092.69 1164
9093.59 1181
9094.49 1167
9095.39 1170
9096.29 1236
9097.19 1262
9098.09 1196
9098.99 1143
9099.89 1200
9100.79 1224
9101.69 1178
9102.59 1147
9103.49 1132
9104.40 1150
9105.30 1144
9106.20 1167
9107.10 1150
9108.00 1159
9108.90 1208
9109.80 1132
9110.70 1123
9111.60 1052
9112.51 1077
9113.41 1092
9114.31 1202
9115.21 1150
9116.11 1117
9117.01 1083
9117.91 1123
9118.82 1157
9119.72 1060
9120.62 1042
9121.52 1090
9122.42 1138
9123.32 1135
9124.23 1148
9125.13 1120
9126.03 1131
9126.93 1122
9127.83 1119
9128.74 1122
9129.64 1168
9130.54 1105
9131.44 1092
9132.34 1126
9133.25 1109
9134.15 1151
9135.05 1100
9135.95 1101
9136.86 1071
9137.76 1088
9138.66 1058
9139.56 1128
9140.47 1047
9141.37 1063
9142.27 1089
9143.18 1106
9144.08 1107
9144.98 1145
9145.88 1076
9146.79 1082
9147.69 1098
9148.59 1122
9149.50 1112
9150.40 1067
9151.30 1107
9152.21 1065
9153.11 1062
9154.01 1073
9154.92 1091
9155.82 1054
9156.72 1118
9157.63 1172
9158.53 1105
9159.43 1103
9160.34 1100
9161.24 1113
9162.14 1070
9163.05 1005
9163.95 1093
9164.86 1114
9165.76 1051
9166.66 1049
9167.57 1053
9168.47 1079
9169.38 1059
9170.28 1049
9171.18 1039
9172.09 1094
9172.99 1110
9173.90 1054
9174.80 1120
9175.71 1131
9176.61 1035
9177.52 1067
9178.42 1059
9179.32 1047
9180.23 1095
9181.13 1062
9182.04 1050
9182.94 1045
9183.85 1096
9184.75 1099
9185.66 1071
9186.56 1091
9187.47 1099
9188.37 1141
9189.28 1053
9190.18 1022
9191.09 1148
9191.99 1078
9192.90 1064
9193.80 1070
9194.71 1112
9195.61 1108
9196.52 1065
9197.43 1069
9198.33 1052
9199.24 1054
9200.14 1088
9201.05 1180
9201.95 1182
9202.86 1173
9203.77 1138
9204.67 1128
9205.58 1155
9206.48 1162
9207.39 1124
9208.29 1129
9209.20 1147
9210.11 1130
9211.01 1155
9211.92 1128
9212.83 1099
9213.73 1106
9214.64 1139
9215.54 1096
9216.45 1109
9217.36 1074
9218.26 1067
9219.17 1048
9220.08 1028
9220.98 1099
9221.89 1101
9222.80 1096
9223.70 1033
9224.61 1063
9225.52 1129
9226.42 1092
9227.33 1102
9228.24 1033
9229.15 1069
9230.05 1070
9230.96 1122
9231.87 1115
9232.77 1070
9233.68 1023
9234.59 1054
9235.50 1094
9236.40 1086
9237.31 1077
9238.22 1063
9239.13 1086
9240.03 1074
9240.94 1091
9241.85 1084
9242.76 1097
9243.66 1065
9244.57 1118
9245.48 1058
9246.39 1073
9247.30 1017
9248.20 1079
9249.11 1123
9250.02 1036
9250.93 993
9251.84 1061
9252.75 1089
9253.65 1051
9254.56 1026
9255.47 1019
9256.38 1062
9257.29 1089
9258.20 1041
9259.10 1049
9260.01 1053
9260.92 1084
9261.83 1123
9262.74 1098
9263.65 1140
9264.56 1081
9265.46 1098
9266.37 1151
9267.28 1090
9268.19 1069
9269.10 1118
9270.01 1116
9270.92 1083
9271.83 1020
9272.74 1049
9273.65 1127
9274.56 1100
9275.47 1075
9276.37 1056
9277.28 1054
9278.19 1057
9279.10 1055
9280.01 1094
9280.92 1107
9281.83 1089
9282.74 1122
9283.65 1056
9284.56 1029
9285.47 1056
9286.38 1077
9287.29 1146
9288.20 1103
9289.11 1039
9290.02 1048
9290.93 1093
9291.84 1030
9292.75 1049
9293.66 1093
9294.57 1096
9295.48 1075
9296.39 1107
9297.30 1105
9298.21 1080
9299.12 1048
9300.03 1118
9300.94 1148
9301.86 1089
9302.77 1109
9303.68 1163
9304.59 1191
9305.50 1146
9306.41 1079
9307.32 1108
9308.23 1154
9309.14 1218
9310.05 1189
9310.96 1166
9311.88 1234
9312.79 1295
9313.70 1276
9314.61 1251
9315.52 1260
9316.43 1243
9317.34 1206
9318.25 1228
9319.17 1194
9320.08 1194
9320.99 1205
9321.90 1231
9322.81 1152
9323.72 1201
9324.64 1186
9325.55 1157
9326.46 1172
9327.37 1167
9328.28 1139
9329.20 1103
9330.11 1135
9331.02 1095
9331.93 1171
9332.84 1091
9333.76 1094
9334.67 1169
9335.58 1171
9336.49 1184
9337.41 1088
9338.32 1091
9339.23 1085
9340.14 1057
9341.06 1140
9341.97 1154
9342.88 1128
9343.79 1107
9344.71 1156
9345.62 1149
9346.53 1093
9347.44 1119
9348.36 1121
9349.27 1100
9350.18 1129
9351.10 1111
9352.01 1098
9352.92 1114
9353.84 1135
9354.75 1159
9355.66 1161
9356.58 1090
9357.49 1127
9358.40 1055
9359.32 1122
9360.23 1102
9361.14 1099
9362.06 1093
9362.97 1082
9363.88 1119
9364.80 1122
9365.71 1124
9366.62 1113
9367.54 1125
9368.45 1158
9369.37 1161
9370.28 1160
9371.19 1104
9372.11 1144
9373.02 1102
9373.94 1128
9374.85 1184
9375.77 1105
9376.68 1101
9377.59 1097
9378.51 1097
9379.42 1119
9380.34 1149
9381.25 1056
9382.17 1093
9383.08 1163
9384.00 1138
9384.91 1142
9385.83 1099
9386.74 1096
9387.65 1133
9388.57 1154
9389.48 1123
9390.40 1129
9391.31 1151
9392.23 1159
9393.14 1155
9394.06 1157
9394.98 1200
9395.89 1215
9396.81 1275
9397.72 1165
9398.64 1163
9399.55 1246
9400.47 1205
9401.38 1149
9402.30 1181
9403.21 1157
9404.13 1128
9405.05 1103
9405.96 1086
9406.88 1107
9407.79 1111
9408.71 1045
9409.62 1056
9410.54 1064
9411.46 1090
9412.37 1083
9413.29 1118
9414.20 1125
9415.12 1042
9416.04 1032
9416.95 1100
9417.87 1086
9418.79 1089
9419.70 1083
9420.62 1060
9421.54 1057
9422.45 1101
9423.37 1114
9424.29 1074
9425.20 1139
9426.12 1116
9427.04 1104
9427.95 1157
9428.87 1080
9429.79 1042
9430.70 1086
9431.62 1093
9432.54 1060
9433.45 1142
9434.37 1086
9435.29 1045
9436.21 1053
9437.12 1082
9438.04 1092
9438.96 1052
9439.87 1042
9440.79 1049
9441.71 1040
9442.63 1053
9443.54 1089
9444.46 1083
9445.38 1074
9446.30 1014
9447.22 1039
9448.13 1033
9449.05 1025
9449.97 1031
9450.89 1047
9451.81 1065
9452.72 1069
9453.64 1050
9454.56 1041
9455.48 1086
9456.40 1090
9457.31 1089
9458.23 1089
9459.15 1056
9460.07 1133
9460.99 1100
9461.91 1110
9462.82 1087
9463.74 1097
9464.66 1043
9465.58 1107
9466.50 1043
9467.42 1096
9468.34 1101
9469.26 1077
9470.17 1082
9471.09 1072
9472.01 1079
9472.93 1058
9473.85 1126
9474.77 1017
9475.69 1082
9476.61 1114
9477.53 1057
9478.45 1062
9479.37 1112
9480.28 1081
9481.20 1125
9482.12 1079
9483.04 1094
9483.96 1103
9484.88 1071
9485.80 1091
9486.72 1118
9487.64 1118
9488.56 1104
9489.48 1130
9490.40 1133
9491.32 1149
9492.24 1112
9493.16 1100
9494.08 1115
9495.00 1101
9495.92 1098
9496.84 1039
9497.76 997
9498.68 1079
9499.60 1097
9500.52 1056
9501.44 1037
9502.36 1027
9503.28 1047
9504.20 1046
9505.12 1022
9506.04 1010
9506.97 1073
9507.89 1093
9508.81 1093
9509.73 1087
9510.65 1112
9511.57 1095
9512.49 1071
9513.41 1069
9514.33 1020
9515.25 1010
9516.17 1064
9517.10 1077
9518.02 1078
9518.94 1082
9519.86 1088
9520.78 1097
9521.70 1054
9522.62 1060
9523.54 1055
9524.47 1077
9525.39 1032
9526.31 1045
9527.23 1039
9528.15 1042
9529.07 1115
9530.00 1060
9530.92 1110
9531.84 1139
9532.76 1090
9533.68 1102
9534.61 1117
9535.53 1122
9536.45 1103
9537.37 1094
9538.29 1062
9539.22 1125
9540.14 1137
9541.06 1090
9541.98 1117
9542.91 1071
9543.83 1097
9544.75 1099
9545.67 1028
9546.60 1042
9547.52 1017
9548.44 1048
9549.36 1099
9550.29 1077
9551.21 1122
9552.13 1088
9553.06 1001
9553.98 1095
9554.90 1082
9555.82 1137
9556.75 1092
9557.67 1089
9558.59 1089
9559.52 1070
9560.44 1083
9561.36 1104
9562.29 1070
9563.21 1038
9564.13 1147
9565.06 1053
9565.98 1068
9566.90 1078
9567.83 1106
9568.75 1093
9569.68 1082
9570.60 1066
9571.52 1103
9572.45 1149
9573.37 1170
9574.29 1123
9575.22 1031
9576.14 1090
9577.07 1112
9577.99 1043
9578.91 1042
9579.84 1066
9580.76 1111
9581.69 1109
9582.61 1111
9583.54 1070
9584.46 1044
9585.38 1046
9586.31 1087
9587.23 1068
9588.16 1113
9589.08 1099
9590.01 1077
9590.93 1067
9591.86 1066
9592.78 1106
9593.71 1114
9594.63 1101
9595.56 1104
9596.48 1082
9597.41 1075
9598.33 1101
9599.26 1094
9600.18 1124
9601.11 1088
9602.03 1057
9602.96 1075
9603.88 1131
9604.81 1085
9605.73 1105
9606.66 1129
9607.59 1170
9608.51 1150
9609.44 1101
9610.36 1101
9611.29 1055
9612.21 1048
9613.14 1070
9614.07 1122
9614.99 1090
9615.92 1092
9616.84 1160
9617.77 1194
9618.70 1136
9619.62 1093
9620.55 1197
9621.47 1158
9622.40 1123
9623.33 1146
9624.25 1182
9625.18 1242
9626.11 1191
9627.03 1223
9627.96 1231
9628.89 1254
9629.81 1177
9630.74 1214
9631.67 1250
9632.59 1221
9633.52 1258
9634.45 1282
9635.37 1256
9636.30 1288
9637.23 1322
9638.15 1364
9639.08 1361
9640.01 1365
9640.93 1391
9641.86 1414
9642.79 1387
9643.72 1399
9644.64 1452
9645.57 1424
9646.50 1340
9647.43 1374
9648.35 1412
9649.28 1470
9650.21 1457
9651.14 1449
9652.06 1493
9652.99 1531
9653.92 1519
9654.85 1524
9655.78 1472
9656.70 1486
9657.63 1508
9658.56 1425
9659.49 1380
9660.42 1425
9661.34 1401
9662.27 1327
9663.20 1338
9664.13 1312
9665.06 1336
9665.98 1370
9666.91 1352
9667.84 1354
9668.77 1350
9669.70 1350
9670.63 1426
9671.56 1497
9672.48 1466
9673.41 1443
9674.34 1447
9675.27 1458
9676.20 1402
9677.13 1381
9678.06 1384
9678.99 1377
9679.92 1438
9680.84 1459
9681.77 1372
9682.70 1393
9683.63 1410
9684.56 1420
9685.49 1373
9686.42 1378
9687.35 1270
9688.28 1337
9689.21 1381
9690.14 1412
9691.07 1433
9692.00 1416
9692.93 1400
9693.86 1444
9694.79 1440
9695.72 1469
9696.65 1552
9697.58 1504
9698.51 1480
9699.44 1464
9700.37 1438
9701.30 1447
9702.23 1487
9703.16 1446
9704.09 1481
9705.02 1425
9705.95 1371
9706.88 1362
9707.81 1420
9708.74 1395
9709.67 1337
9710.60 1347
9711.53 1355
9712.46 1313
9713.39 1353
9714.32 1413
9715.25 1444
9716.18 1439
9717.11 1349
9718.04 1352
9718.97 1409
9719.91 1423
9720.84 1384
9721.77 1426
9722.70 1398
9723.63 1388
9724.56 1390
9725.49 1405
9726.42 1418
9727.35 1348
9728.29 1439
9729.22 1466
9730.15 1423
9731.08 1432
9732.01 1396
9732.94 1384
9733.88 1433
9734.81 1467
9735.74 1440
9736.67 1410
9737.60 1435
9738.53 1483
9739.47 1438
9740.40 1409
9741.33 1418
9742.26 1528
9743.19 1513
9744.13 1447
9745.06 1510
9745.99 1510
9746.92 1461
9747.86 1451
9748.79 1458
9749.72 1542
9750.65 1573
9751.58 1503
9752.52 1535
9753.45 1539
9754.38 1541
9755.32 1561
9756.25 1631
9757.18 1577
9758.11 1529
9759.05 1498
9759.98 1542
9760.91 1557
9761.84 1565
9762.78 1599
9763.71 1585
9764.64 1586
9765.58 1591
9766.51 1662
9767.44 1602
9768.38 1715
9769.31 1761
9770.24 1726
9771.18 1730
9772.11 1702
9773.04 1759
9773.98 1766
9774.91 1768
9775.84 1703
9776.78 1722
9777.71 1754
9778.65 1707
9779.58 1710
9780.51 1789
9781.45 1836
9782.38 1816
9783.32 1834
9784.25 1937
9785.18 2073
9786.12 2064
9787.05 2136
9787.99 2203
9788.92 2195
9789.85 2190
9790.79 2169
9791.72 2125
9792.66 2130
9793.59 2067
9794.53 1992
9795.46 2012
9796.40 1967
9797.33 1940
9798.27 1930
9799.20 2107
9800.14 2156
9801.07 2203
9802.00 2296
9802.94 2345
9803.87 2263
9804.81 2275
9805.74 2200
9806.68 2138
9807.62 1990
9808.55 1934
9809.49 1895
9810.42 1800
9811.36 1720
9812.29 1634
9813.23 1636
9814.16 1614
9815.10 1608
9816.03 1582
9816.97 1571
9817.90 1526
9818.84 1537
9819.78 1545
9820.71 1455
9821.65 1519
9822.58 1535
9823.52 1566
9824.46 1558
9825.39 1539
9826.33 1576
9827.26 1557
9828.20 1537
9829.14 1566
9830.07 1544
9831.01 1467
9831.94 1515
9832.88 1489
9833.82 1547
9834.75 1543
9835.69 1486
9836.63 1549
9837.56 1521
9838.50 1467
9839.44 1551
9840.37 1526
9841.31 1540
9842.25 1461
9843.18 1482
9844.12 1573
9845.06 1511
9846.00 1474
9846.93 1514
9847.87 1449
9848.81 1466
9849.74 1491
9850.68 1552
9851.62 1470
9852.56 1478
9853.49 1473
9854.43 1451
9855.37 1513
9856.31 1497
9857.24 1526
9858.18 1504
9859.12 1515
9860.06 1493
9860.99 1523
9861.93 1543
9862.87 1524
9863.81 1585
9864.74 1527
9865.68 1547
9866.62 1523
9867.56 1600
9868.50 1587
9869.43 1524
9870.37 1484
9871.31 1548
9872.25 1596
9873.19 1533
9874.13 1511
9875.06 1560
9876.00 1556
9876.94 1553
9877.88 1607
9878.82 1617
9879.76 1671
9880.70 1708
9881.63 1683
9882.57 1655
9883.51 1646
9884.45 1633
9885.39 1704
9886.33 1630
9887.27 1604
9888.21 1584
9889.15 1617
9890.08 1540
9891.02 1539
9891.96 1552
9892.90 1533
9893.84 1510
9894.78 1535
9895.72 1547
9896.66 1522
9897.60 1485
9898.54 1442
9899.48 1487
9900.42 1486
9901.36 1560
9902.30 1582
9903.24 1537
9904.18 1489
9905.12 1524
9906.06 1538
9907.00 1584
9907.94 1591
9908.88 1560
9909.82 1615
9910.76 1568
9911.70 1592
9912.64 1609
9913.58 1669
9914.52 1695
9915.46 1704
9916.40 1647
9917.34 1716
9918.28 1662
9919.22 1677
9920.16 1652
9921.10 1633
9922.04 1682
9922.98 1709
9923.92 1800
9924.86 1909
9925.80 2001
9926.74 2166
9927.68 2444
9928.63 2712
9929.57 2923
9930.51 3091
9931.45 3222
9932.39 3197
9933.33 3158
9934.27 2966
9935.21 2751
9936.15 2591
9937.10 2351
9938.04 2205
9938.98 2078
9939.92 1946
9940.86 1865
9941.80 1792
9942.75 1705
9943.69 1681
9944.63 1681
9945.57 1767
9946.51 1671
9947.45 1642
9948.40 1594
9949.34 1605
9950.28 1641
9951.22 1634
9952.16 1541
9953.11 1505
9954.05 1506
9954.99 1518
9955.93 1574
9956.87 1520
9957.82 1573
9958.76 1617
9959.70 1625
9960.64 1538
9961.59 1582
9962.53 1534
9963.47 1527
9964.41 1545
9965.36 1584
9966.30 1545
9967.24 1487
9968.19 1515
9969.13 1546
9970.07 1614
9971.01 1624
9971.96 1707
9972.90 1704
9973.84 1699
9974.79 1665
9975.73 1671
9976.67 1657
9977.62 1653
9978.56 1582
9979.50 1531
9980.45 1518
9981.39 1479
9982.33 1457
9983.28 1375
9984.22 1363
9985.16 1322
9986.11 1342
9987.05 1345
9987.99 1402
9988.94 1372
9989.88 1387
9990.83 1332
9991.77 1397
9992.71 1420
9993.66 1411
9994.60 1359
9995.55 1401
9996.49 1432
9997.43 1430
9998.38 1389
9999.32 1384
10000.27 1390
10001.21 1345
10002.16 1448
10003.10 1412
10004.05 1452
10004.99 1407
10005.93 1443
10006.88 1478
10007.82 1513
10008.77 1423
10009.71 1372
10010.66 1411
10011.60 1418
10012.55 1420
10013.49 1393
10014.44 1328
10015.38 1360
10016.33 1391
10017.27 1307
10018.22 1355
10019.16 1286
10020.11 1346
10021.05 1386
10022.00 1346
10022.95 1344
10023.89 1319
10024.84 1340
10025.78 1365
10026.73 1358
10027.67 1305
10028.62 1274
10029.56 1272
10030.51 1345
10031.46 1303
10032.40 1351
10033.35 1315
10034.29 1304
10035.24 1305
10036.19 1297
10037.13 1230
10038.08 1277
10039.02 1284
10039.97 1181
10040.92 1221
10041.86 1273
10042.81 1328
10043.76 1296
10044.70 1260
10045.65 1278
10046.60 1259
10047.54 1158
10048.49 1278
10049.43 1242
10050.38 1233
10051.33 1190
10052.28 1284
10053.22 1224
10054.17 1215
10055.12 1184
10056.06 1228
10057.01 1249
10057.96 1232
10058.90 1190
10059.85 1195
10060.80 1238
10061.75 1235
10062.69 1204
10063.64 1169
10064.59 1209
10065.53 1189
10066.48 1137
10067.43 1114
10068.38 1176
10069.33 1158
10070.27 1190
10071.22 1202
10072.17 1201
10073.12 1236
10074.06 1221
10075.01 1200
10075.96 1109
10076.91 1232
10077.86 1241
10078.80 1235
10079.75 1186
10080.70 1168
10081.65 1113
10082.60 1120
10083.54 1192
10084.49 1185
10085.44 1164
10086.39 1093
10087.34 1135
10088.29 1144
10089.24 1154
10090.18 1166
10091.13 1152
10092.08 1109
10093.03 1101
10093.98 1055
10094.93 1140
10095.88 1169
10096.83 1146
10097.77 1204
10098.72 1159
10099.67 1145
10100.62 1115
10101.57 1131
10102.52 1140
10103.47 1184
10104.42 1092
10105.37 1170
10106.32 1085
10107.27 1066
10108.22 1062
10109.16 1092
10110.11 1049
10111.06 1073
10112.01 1071
10112.96 1089
10113.91 1087
10114.86 1062
10115.81 1098
10116.76 1089
10117.71 1135
10118.66 1054
10119.61 1061
10120.56 1006
10121.51 1065
10122.46 1107
10123.41 1136
10124.36 1028
10125.31 1028
10126.26 1136
10127.21 1080
10128.16 1064
10129.11 1035
10130.06 1032
10131.02 1017
10131.97 1006
10132.92 1014
10133.87 1074
10134.82 1004
10135.77 1029
10136.72 1076
10137.67 1027
10138.62 975
10139.57 982
10140.52 1006
10141.47 1080
10142.42 1038
10143.38 1040
10144.33 991
10145.28 1040
10146.23 1049
10147.18 995
10148.13 990
10149.08 1007
10150.03 1073
10150.99 1026
10151.94 1053
10152.89 1000
10153.84 1060
10154.79 1063
10155.74 1059
10156.70 1037
10157.65 1004
10158.60 1056
10159.55 1061
10160.50 1004
10161.46 990
10162.41 1066
10163.36 1072
10164.31 1045
10165.26 1023
10166.22 1070
10167.17 1066
10168.12 1037
10169.07 1089
10170.02 1122
10170.98 1026
10171.93 1056
10172.88 1138
10173.83 1130
10174.79 1155
10175.74 1108
10176.69 1146
10177.65 1087
10178.60 1087
10179.55 1054
10180.50 1115
10181.46 1057
10182.41 1058
10183.36 1080
10184.32 1092
10185.27 1073
10186.22 1078
10187.17 1117
10188.13 1023
10189.08 1097
10190.03 1115
10190.99 1114
10191.94 1115
10192.89 1151
10193.85 1100
10194.80 1139
10195.76 1109
10196.71 1121
10197.66 1132
10198.62 1136
10199.57 1023
10200.52 1100
10201.48 1167
10202.43 1131
10203.39 1161
10204.34 1175
10205.29 1197
10206.25 1158
10207.20 1214
10208.16 1266
10209.11 1389
10210.06 1437
10211.02 1542
10211.97 1536
10212.93 1532
10213.88 1542
10214.84 1557
10215.79 1441
10216.74 1438
10217.70 1405
10218.65 1345
10219.61 1312
10220.56 1266
10221.52 1263
10222.47 1257
10223.43 1224
10224.38 1199
10225.34 1146
10226.29 1095
10227.25 1104
10228.20 1104
10229.16 1086
10230.11 1071
10231.07 1076
10232.02 1030
10232.98 1028
10233.93 1108
10234.89 1093
10235.84 1091
10236.80 1143
10237.76 1177
10238.71 1126
10239.67 1140
10240.62 1143
10241.58 1135
10242.53 1144
10243.49 1130
10244.45 1159
10245.40 1103
10246.36 1096
10247.31 1130
10248.27 1169
10249.23 1058
10250.18 1099
10251.14 1096
10252.09 1114
10253.05 1060
10254.01 1048
10254.96 1062
10255.92 1063
10256.88 1041
10257.83 1056
10258.79 990
10259.75 988
10260.70 961
10261.66 1017
10262.62 1045
10263.57 999
10264.53 996
10265.49 1006
10266.44 1000
10267.40 1022
10268.36 1051
10269.31 1025
10270.27 1057
10271.23 978
10272.18 1044
10273.14 1052
10274.10 984
10275.06 1000
10276.01 1035
10276.97 1033
10277.93 984
10278.89 1015
10279.84 1046
10280.80 1083
10281.76 1015
10282.72 982
10283.67 995
10284.63 929
10285.59 988
10286.55 996
10287.51 1019
10288.46 1072
10289.42 1033
10290.38 1040
10291.34 1035
10292.29 1026
10293.25 1027
10294.21 1037
10295.17 1083
10296.13 1057
10297.09 1064
10298.04 1026
10299.00 1003
10299.96 1053
10300.92 1043
10301.88 1016
10302.84 984
10303.80 1053
10304.75 1029
10305.71 1015
10306.67 962
10307.63 921
10308.59 990
10309.55 1061
10310.51 1000
10311.47 983
10312.42 927
10313.38 955
10314.34 961
10315.30 981
10316.26 957
10317.22 930
10318.18 962
10319.14 988
10320.10 948
10321.06 935
10322.02 971
10322.98 942
10323.94 981
10324.90 997
10325.86 992
10326.82 1029
10327.78 956
10328.74 877
10329.69 937
10330.65 943
10331.61 987
10332.57 986
10333.53 962
10334.49 1019
10335.45 986
10336.41 950
10337.38 956
10338.34 938
10339.30 939
10340.26 961
10341.22 958
10342.18 968
10343.14 961
10344.10 954
10345.06 946
10346.02 919
10346.98 956
10347.94 956
10348.90 935
10349.86 933
10350.82 955
10351.78 940
10352.74 925
10353.71 947
10354.67 929
10355.63 961
10356.59 951
10357.55 935
10358.51 942
10359.47 970
10360.43 937
10361.39 936
10362.36 968
10363.32 954
10364.28 1000
10365.24 958
10366.20 942
10367.16 963
10368.12 964
10369.09 996
10370.05 984
10371.01 974
10371.97 985
10372.93 959
10373.90 951
10374.86 942
10375.82 941
10376.78 944
10377.74 975
10378.71 970
10379.67 975
10380.63 920
10381.59 932
10382.55 994
10383.52 965
10384.48 956
10385.44 932
10386.40 933
10387.37 925
10388.33 952
10389.29 912
10390.25 916
10391.22 971
10392.18 969
10393.14 961
10394.11 936
10395.07 934
10396.03 941
10396.99 949
10397.96 975
10398.92 944
10399.88 971
10400.85 942
10401.81 985
10402.77 955
10403.74 930
10404.70 996
10405.66 1050
10406.63 1037
10407.59 1015
10408.55 1026
10409.52 1047
10410.48 1020
10411.44 992
10412.41 1001
10413.37 1022
10414.33 1048
10415.30 1092
10416.26 997
10417.23 996
10418.19 1011
10419.15 1072
10420.12 1101
10421.08 1159
10422.05 1129
10423.01 1206
10423.97 1199
10424.94 1191
10425.90 1228
10426.87 1170
10427.83 1157
10428.80 1097
10429.76 1092
10430.73 1068
10431.69 1032
10432.65 1049
10433.62 1034
10434.58 1011
10435.55 1000
10436.51 1016
10437.48 972
10438.44 938
10439.41 947
10440.37 926
10441.34 933
10442.30 920
10443.27 999
10444.23 937
10445.20 932
10446.16 939
10447.13 962
10448.09 901
10449.06 909
10450.03 877
10450.99 962
10451.96 945
10452.92 919
10453.89 925
10454.85 921
10455.82 898
10456.78 926
10457.75 929
10458.72 900
10459.68 912
10460.65 925
10461.61 906
10462.58 901
10463.55 916
10464.51 859
10465.48 885
10466.44 872
10467.41 887
10468.38 858
10469.34 933
10470.31 886
10471.28 879
10472.24 876
10473.21 925
10474.18 938
10475.14 931
10476.11 885
10477.08 857
10478.04 899
10479.01 904
10479.98 860
10480.94 869
10481.91 884
10482.88 857
10483.84 873
10484.81 883
10485.78 851
10486.74 901
10487.71 861
10488.68 883
10489.65 882
10490.61 863
10491.58 874
10492.55 896
10493.52 908
10494.48 857
10495.45 882
10496.42 915
10497.39 889
10498.35 959
10499.32 901
10500.29 906
10501.26 932
10502.22 911
10503.19 891
10504.16 838
10505.13 889
10506.10 953
10507.06 888
10508.03 885
10509.00 858
10509.97 899
10510.94 921
10511.91 866
10512.87 852
10513.84 899
10514.81 908
10515.78 943
10516.75 909
10517.72 900
10518.68 908
10519.65 887
10520.62 874
10521.59 862
10522.56 891
10523.53 886
10524.50 905
10525.47 929
10526.44 886
10527.40 868
10528.37 898
10529.34 888
10530.31 913
10531.28 898
10532.25 923
10533.22 896
10534.19 872
10535.16 872
10536.13 849
10537.10 856
10538.07 850
10539.04 863
10540.01 892
10540.98 894
10541.94 827
10542.91 854
10543.88 830
10544.85 840
10545.82 877
10546.79 856
10547.76 846
10548.73 860
10549.70 850
10550.67 851
10551.64 880
10552.61 889
10553.58 866
10554.55 865
10555.52 882
10556.50 912
10557.47 849
10558.44 817
10559.41 876
10560.38 884
10561.35 881
10562.32 906
10563.29 901
10564.26 917
10565.23 923
10566.20 927
10567.17 888
10568.14 959
10569.11 916
10570.08 886
10571.06 854
10572.03 868
10573.00 925
10573.97 906
10574.94 834
10575.91 866
10576.88 850
10577.85 857
10578.83 860
10579.80 849
10580.77 856
10581.74 822
10582.71 867
10583.68 822
10584.65 792
10585.63 826
10586.60 845
10587.57 855
10588.54 835
10589.51 853
10590.49 874
10591.46 879
10592.43 938
10593.40 858
10594.37 881
10595.35 873
10596.32 861
10597.29 853
10598.26 850
10599.23 923
10600.21 890
10601.18 875
10602.15 881
10603.12 827
10604.10 872
10605.07 874
10606.04 879
10607.01 868
10607.99 862
10608.96 894
10609.93 894
10610.91 876
10611.88 836
10612.85 829
10613.82 836
10614.80 895
10615.77 811
10616.74 835
10617.72 861
10618.69 881
10619.66 899
10620.64 829
10621.61 816
10622.58 851
10623.56 837
10624.53 841
10625.50 824
10626.48 829
10627.45 795
10628.43 779
10629.40 830
10630.37 821
10631.35 815
10632.32 854
10633.29 850
10634.27 857
10635.24 823
10636.22 860
10637.19 868
10638.16 845
10639.14 847
10640.11 830
10641.09 814
10642.06 820
10643.04 860
10644.01 876
10644.98 802
10645.96 819
10646.93 872
10647.91 866
10648.88 800
10649.86 829
10650.83 905
10651.81 835
10652.78 836
10653.76 860
10654.73 879
10655.71 802
10656.68 911
10657.66 860
10658.63 867
10659.61 821
10660.58 852
10661.56 879
10662.53 848
10663.51 833
10664.48 850
10665.46 880
10666.43 821
10667.41 868
10668.38 863
10669.36 869
10670.33 833
10671.31 797
10672.29 846
10673.26 826
10674.24 874
10675.21 830
10676.19 863
10677.17 810
10678.14 776
10679.12 837
10680.09 835
10681.07 838
10682.05 856
10683.02 888
10684.00 812
10684.97 801
10685.95 869
10686.93 834
10687.90 825
10688.88 876
10689.86 827
10690.83 838
10691.81 829
10692.79 847
10693.76 814
10694.74 837
10695.72 803
10696.69 780
10697.67 802
10698.65 776
10699.62 819
10700.60 816
10701.58 834
10702.55 793
10703.53 796
10704.51 813
10705.49 839
10706.46 819
10707.44 795
10708.42 850
10709.39 814
10710.37 827
10711.35 808
10712.33 854
10713.30 881
10714.28 852
10715.26 832
10716.24 830
10717.22 816
10718.19 805
10719.17 817
10720.15 866
10721.13 862
10722.10 803
10723.08 830
10724.06 828
10725.04 827
10726.02 851
10727.00 834
10727.97 818
10728.95 864
10729.93 872
10730.91 850
10731.89 810
10732.87 785
10733.84 836
10734.82 803
10735.80 804
10736.78 831
10737.76 825
10738.74 808
10739.72 804
10740.69 812
10741.67 793
10742.65 849
10743.63 879
10744.61 796
10745.59 762
10746.57 825
10747.55 802
10748.53 826
10749.51 819
10750.49 874
10751.46 848
10752.44 850
10753.42 799
10754.40 797
10755.38 832
10756.36 796
10757.34 810
10758.32 840
10759.30 812
10760.28 804
10761.26 800
10762.24 841
10763.22 821
10764.20 816
10765.18 798
10766.16 829
10767.14 837
10768.12 839
10769.10 798
10770.08 839
10771.06 857
10772.04 822
10773.02 812
10774.00 835
10774.98 876
10775.96 861
10776.94 812
10777.92 838
10778.90 846
10779.88 816
10780.86 804
10781.85 834
10782.83 843
10783.81 842
10784.79 849
10785.77 875
10786.75 873
10787.73 859
10788.71 857
10789.69 856
10790.67 867
10791.65 860
10792.64 877
10793.62 826
10794.60 853
10795.58 840
10796.56 843
10797.54 895
10798.52 837
10799.51 857
10800.49 881
10801.47 889
10802.45 865
10803.43 889
10804.41 890
10805.40 873
10806.38 844
10807.36 859
10808.34 894
10809.32 898
10810.30 914
10811.29 890
10812.27 891
10813.25 911
10814.23 912
10815.22 935
10816.20 931
10817.18 926
10818.16 921
10819.14 909
10820.13 897
10821.11 901
10822.09 943
10823.07 899
10824.06 960
10825.04 1028
10826.02 1031
10827.01 1048
10827.99 1094
10828.97 1061
10829.95 1014
10830.94 974
10831.92 1027
10832.90 1006
10833.89 940
10834.87 956
10835.85 945
10836.84 930
10837.82 923
10838.80 870
10839.79 888
10840.77 862
10841.75 840
10842.74 894
10843.72 883
10844.70 900
10845.69 865
10846.67 833
10847.65 887
10848.64 854
10849.62 874
10850.60 876
10851.59 904
10852.57 883
10853.56 854
10854.54 838
10855.52 893
10856.51 855
10857.49 897
10858.48 905
10859.46 868
10860.45 868
10861.43 891
10862.41 875
10863.40 895
10864.38 878
10865.37 834
10866.35 853
10867.34 905
10868.32 857
10869.31 863
10870.29 854
10871.28 830
10872.26 853
10873.24 840
10874.23 852
10875.21 839
10876.20 861
10877.18 852
10878.17 856
10879.16 823
10880.14 827
10881.13 878
10882.11 828
10883.10 826
10884.08 827
10885.07 857
10886.05 841
10887.04 841
10888.02 885
10889.01 869
10889.99 864
10890.98 832
10891.97 914
10892.95 871
10893.94 828
10894.92 866
10895.91 861
10896.89 898
10897.88 859
10898.87 909
10899.85 870
10900.84 881
10901.83 898
10902.81 948
10903.80 909
10904.78 874
10905.77 863
10906.76 868
10907.74 899
10908.73 864
10909.72 861
10910.70 881
10911.69 860
10912.68 880
10913.66 837
10914.65 870
10915.64 899
10916.62 804
10917.61 809
10918.60 836
10919.58 853
10920.57 857
10921.56 835
10922.54 824
10923.53 806
10924.52 835
10925.51 880
10926.49 821
10927.48 795
10928.47 829
10929.46 799
10930.44 819
10931.43 800
10932.42 774
10933.41 804
10934.39 809
10935.38 853
10936.37 843
10937.36 831
10938.34 784
10939.33 798
10940.32 785
10941.31 840
10942.30 830
10943.28 818
10944.27 852
10945.26 846
10946.25 778
10947.24 806
10948.22 879
10949.21 909
10950.20 912
10951.19 832
10952.18 878
10953.17 872
10954.16 870
10955.14 873
10956.13 881
10957.12 804
10958.11 837
10959.10 840
10960.09 787
10961.08 823
10962.07 854
10963.05 818
10964.04 794
10965.03 836
10966.02 835
10967.01 818
10968.00 849
10968.99 819
10969.98 830
10970.97 872
10971.96 879
10972.95 847
10973.94 847
10974.92 843
10975.91 833
10976.90 808
10977.89 839
10978.88 796
10979.87 841
10980.86 895
10981.85 842
10982.84 869
10983.83 856
10984.82 817
10985.81 865
10986.80 904
10987.79 872
10988.78 804
10989.77 844
10990.76 825
10991.75 830
10992.74 827
10993.73 815
10994.72 843
10995.71 879
10996.70 841
10997.70 816
10998.69 862
10999.68 856
11000.67 878
11001.66 884
11002.65 900
11003.64 880
11004.63 907
11005.62 898
11006.61 872
11007.60 882
11008.59 861
11009.58 904
11010.58 896
11011.57 926
11012.56 933
11013.55 931
11014.54 906
11015.53 919
11016.52 926
11017.51 951
11018.51 902
11019.50 946
11020.49 946
11021.48 929
11022.47 912
11023.46 892
11024.46 891
11025.45 915
11026.44 925
11027.43 928
11028.42 941
11029.41 934
11030.41 980
11031.40 927
11032.39 921
11033.38 1009
11034.37 1041
11035.37 979
11036.36 981
11037.35 996
11038.34 1024
11039.34 982
11040.33 964
11041.32 983
11042.31 965
11043.31 978
11044.30 1009
11045.29 971
11046.28 954
11047.28 946
11048.27 925
11049.26 958
11050.26 987
11051.25 942
11052.24 968
11053.23 960
11054.23 904
11055.22 919
11056.21 902
11057.21 944
11058.20 934
11059.19 919
11060.19 940
11061.18 887
11062.17 919
11063.17 907
11064.16 941
11065.15 873
11066.15 903
11067.14 884
11068.13 917
11069.13 901
11070.12 955
11071.12 914
11072.11 900
11073.10 899
11074.10 880
11075.09 899
11076.09 899
11077.08 934
11078.07 956
11079.07 945
11080.06 913
11081.06 946
11082.05 981
11083.05 978
11084.04 983
11085.03 969
11086.03 983
11087.02 920
11088.02 980
11089.01 1054
11090.01 1016
11091.00 966
11092.00 1020
11092.99 962
11093.99 957
11094.98 1003
11095.98 961
11096.97 1018
11097.97 1072
11098.96 1046
11099.96 1079
11100.95 1056
11101.95 1079
11102.94 1089
11103.94 1111
11104.93 1086
11105.93 1055
11106.92 1114
11107.92 1107
11108.91 1119
11109.91 1107
11110.91 1134
11111.90 1195
11112.90 1131
11113.89 1102
11114.89 1148
11115.88 1159
11116.88 1129
11117.88 1181
11118.87 1221
11119.87 1218
11120.86 1204
11121.86 1232
11122.86 1315
11123.85 1329
11124.85 1372
11125.84 1442
11126.84 1531
11127.84 1581
11128.83 1660
11129.83 1779
11130.83 1739
11131.82 1838
11132.82 1829
11133.82 1818
11134.81 1768
11135.81 1683
11136.81 1632
11137.80 1503
11138.80 1471
11139.80 1397
11140.79 1275
11141.79 1202
11142.79 1242
11143.79 1240
11144.78 1285
11145.78 1206
11146.78 1132
11147.77 1182
11148.77 1208
11149.77 1201
11150.77 1168
11151.76 1180
11152.76 1105
11153.76 1149
11154.76 1135
11155.75 1128
11156.75 1124
11157.75 1156
11158.75 1127
11159.74 1057
11160.74 1053
11161.74 1041
11162.74 1066
11163.74 1082
11164.73 1088
11165.73 1087
11166.73 1065
11167.73 1039
11168.73 1036
11169.73 1078
11170.72 1078
11171.72 1037
11172.72 1028
11173.72 1042
11174.72 1067
11175.72 1023
11176.71 987
11177.71 982
11178.71 989
11179.71 955
11180.71 944
11181.71 980
11182.71 980
11183.71 946
11184.70 968
11185.70 921
11186.70 963
11187.70 979
11188.70 1006
11189.70 979
11190.70 955
11191.70 967
11192.70 970
11193.70 994
11194.70 917
11195.70 921
11196.69 936
11197.69 968
11198.69 945
11199.69 957
11200.69 1026
11201.69 982
11202.69 967
11203.69 951
11204.69 980
11205.69 989
11206.69 973
11207.69 975
11208.69 970
11209.69 937
11210.69 938
11211.69 963
11212.69 960
11213.69 944
11214.69 937
11215.69 979
11216.69 925
11217.69 914
11218.69 940
11219.69 920
11220.70 998
11221.70 986
11222.70 981
11223.70 947
11224.70 946
11225.70 942
11226.70 928
11227.70 950
11228.70 984
11229.70 911
11230.70 917
11231.70 884
11232.71 892
11233.71 857
11234.71 948
11235.71 923
11236.71 907
11237.71 909
11238.71 931
11239.71 950
11240.72 1025
11241.72 936
11242.72 911
11243.72 927
11244.72 934
11245.72 905
11246.72 864
11247.73 924
11248.73 997
11249.73 928
11250.73 907
11251.73 934
11252.74 934
11253.74 913
11254.74 919
11255.74 921
11256.74 882
11257.75 873
11258.75 879
11259.75 890
11260.75 912
11261.76 921
11262.76 923
11263.76 887
11264.76 945
11265.77 920
11266.77 951
11267.77 849
11268.77 910
11269.78 919
11270.78 921
11271.78 900
11272.78 941
11273.79 929
11274.79 924
11275.79 929
11276.80 948
11277.80 942
11278.80 969
11279.81 1001
11280.81 1023
11281.81 1020
11282.82 1081
11283.82 1067
11284.82 1088
11285.83 1133
11286.83 1039
11287.83 1066
11288.84 997
11289.84 979
11290.84 950
11291.85 975
11292.85 931
11293.86 916
11294.86 912
11295.86 886
11296.87 890
11297.87 920
11298.87 900
11299.88 878
11300.88 852
11301.89 896
11302.89 853
11303.90 831
11304.90 792
11305.90 832
11306.91 801
11307.91 815
11308.92 853
11309.92 883
11310.93 830
11311.93 835
11312.94 795
11313.94 781
11314.95 826
11315.95 860
11316.95 873
11317.96 829
11318.96 847
11319.97 875
11320.97 878
11321.98 845
11322.98 821
11323.99 857
11325.00 788
11326.00 800
11327.01 824
11328.01 818
11329.02 785
11330.02 807
11331.03 788
11332.03 785
11333.04 772
11334.04 759
11335.05 787
11336.06 736
11337.06 801
11338.07 769
11339.07 734
11340.08 796
11341.08 794
11342.09 771
11343.10 782
11344.10 805
11345.11 820
11346.11 747
11347.12 766
11348.13 769
11349.13 765
11350.14 802
11351.15 771
11352.15 731
11353.16 724
11354.17 778
11355.17 751
11356.18 758
11357.18 775
11358.19 788
11359.20 802
11360.20 770
11361.21 718
11362.22 745
11363.23 795
11364.23 804
11365.24 798
11366.25 777
11367.25 799
11368.26 763
11369.27 778
11370.28 776
11371.28 740
11372.29 783
11373.30 746
11374.30 812
11375.31 787
11376.32 788
11377.33 749
11378.33 769
11379.34 745
11380.35 762
11381.36 793
11382.37 761
11383.37 752
11384.38 759
11385.39 762
11386.40 761
11387.40 735
11388.41 712
11389.42 722
11390.43 723
11391.44 740
11392.44 718
11393.45 734
11394.46 731
11395.47 698
11396.48 724
11397.49 737
11398.49 748
11399.50 716
11400.51 717
11401.52 697
11402.53 738
11403.54 753
11404.55 720
11405.56 698
11406.56 721
11407.57 730
11408.58 741
11409.59 720
11410.60 695
11411.61 712
11412.62 708
11413.63 745
11414.64 756
11415.65 683
11416.65 702
11417.66 706
11418.67 708
11419.68 711
11420.69 703
11421.70 684
11422.71 730
11423.72 739
11424.73 690
11425.74 684
11426.75 689
11427.76 740
11428.77 700
11429.78 701
11430.79 688
11431.80 725
11432.81 686
11433.82 650
11434.83 661
11435.84 681
11436.85 688
11437.86 701
11438.87 689
11439.88 684
11440.89 728
11441.90 714
11442.91 686
11443.92 654
11444.93 691
11445.94 736
11446.95 679
11447.96 668
11448.98 667
11449.99 663
11451.00 702
11452.01 682
11453.02 642
11454.03 641
11455.04 708
11456.05 669
11457.06 692
11458.07 675
11459.08 647
11460.10 684
11461.11 693
11462.12 666
11463.13 657
11464.14 664
11465.15 666
11466.16 685
11467.18 709
11468.19 667
11469.20 671
11470.21 684
11471.22 649
11472.23 645
11473.25 704
11474.26 655
11475.27 697
11476.28 683
11477.29 692
11478.30 674
11479.32 660
11480.33 701
11481.34 689
11482.35 640
11483.37 690
11484.38 652
11485.39 660
11486.40 642
11487.41 649
11488.43 651
11489.44 623
11490.45 667
11491.46 675
11492.48 658
11493.49 608
11494.50 645
11495.52 682
11496.53 688
11497.54 657
11498.55 681
11499.57 657
11500.58 702
11501.59 701
11502.61 673
11503.62 684
11504.63 671
11505.65 680
11506.66 647
11507.67 637
11508.69 638
11509.70 698
11510.71 693
11511.73 648
11512.74 672
11513.75 710
11514.77 669
11515.78 630
11516.79 616
11517.81 652
11518.82 671
11519.84 658
11520.85 671
11521.86 655
11522.88 695
11523.89 694
11524.91 703
11525.92 661
11526.93 655
11527.95 686
11528.96 700
11529.98 717
11530.99 643
11532.00 651
11533.02 661
11534.03 655
11535.05 669
11536.06 678
11537.08 680
11538.09 704
11539.11 662
11540.12 628
11541.14 643
11542.15 682
11543.17 678
11544.18 687
11545.20 655
11546.21 658
11547.23 651
11548.24 711
11549.26 710
11550.27 644
11551.29 668
11552.30 674
11553.32 682
11554.33 684
11555.35 701
11556.36 682
11557.38 686
11558.39 648
11559.41 666
11560.43 659
11561.44 741
11562.46 718
11563.47 727
11564.49 720
11565.50 670
11566.52 658
11567.54 722
11568.55 695
11569.57 661
11570.58 686
11571.60 707
11572.62 733
11573.63 682
11574.65 677
11575.67 673
11576.68 701
11577.70 717
11578.71 695
11579.73 660
11580.75 689
11581.76 737
11582.78 764
11583.80 711
11584.81 691
11585.83 728
11586.85 722
11587.86 730
11588.88 694
11589.90 692
11590.92 694
11591.93 732
11592.95 723
11593.97 713
11594.98 744
11596.00 755
11597.02 805
11598.04 814
11599.05 802
11600.07 859
11601.09 876
11602.10 896
11603.12 903
11604.14 857
11605.16 862
11606.18 876
11607.19 895
11608.21 866
11609.23 791
11610.25 834
11611.26 849
11612.28 779
11613.30 749
11614.32 751
11615.34 723
11616.35 743
11617.37 742
11618.39 715
11619.41 714
11620.43 690
11621.45 696
11622.46 691
11623.48 724
11624.50 691
11625.52 679
11626.54 710
11627.56 665
11628.57 691
11629.59 707
11630.61 751
11631.63 709
11632.65 659
11633.67 660
11634.69 684
11635.71 692
11636.73 692
11637.74 743
11638.76 658
11639.78 660
11640.80 688
11641.82 668
11642.84 684
11643.86 653
11644.88 642
11645.90 640
11646.92 679
11647.94 648
11648.96 646
11649.98 672
11651.00 662
11652.02 666
11653.04 676
11654.06 696
11655.07 684
11656.09 669
11657.11 682
11658.13 692
11659.15 674
11660.17 690
11661.19 660
11662.21 646
11663.23 667
11664.26 659
11665.28 678
11666.30 707
11667.32 678
11668.34 644
11669.36 650
11670.38 655
11671.40 678
11672.42 642
11673.44 647
11674.46 640
11675.48 633
11676.50 632
11677.52 625
11678.54 667
11679.56 648
11680.58 666
11681.61 667
11682.63 672
11683.65 650
11684.67 684
11685.69 677
11686.71 675
11687.73 677
11688.75 685
11689.77 690
11690.80 639
11691.82 652
11692.84 658
11693.86 657
11694.88 683
11695.90 627
11696.93 638
11697.95 651
11698.97 641
11699.99 642
11701.01 665
11702.03 626
11703.06 624
11704.08 631
11705.10 661
11706.12 663
11707.14 652
11708.17 686
11709.19 658
11710.21 626
11711.23 676
11712.25 667
11713.28 663
11714.30 647
11715.32 645
11716.34 659
11717.37 652
11718.39 658
11719.41 659
11720.43 674
11721.46 636
11722.48 673
11723.50 646
11724.53 669
11725.55 642
11726.57 657
11727.59 669
11728.62 670
11729.64 631
11730.66 580
11731.69 587
11732.71 600
11733.73 649
11734.76 556
11735.78 590
11736.80 642
11737.83 602
11738.85 611
11739.87 606
11740.90 635
11741.92 646
11742.94 588
11743.97 620
11744.99 655
11746.02 633
11747.04 609
11748.06 647
11749.09 615
11750.11 599
11751.14 640
11752.16 647
11753.18 654
11754.21 638
11755.23 640
11756.26 640
11757.28 669
11758.30 639
11759.33 582
11760.35 591
11761.38 647
11762.40 642
11763.43 623
11764.45 568
11765.48 639
11766.50 618
11767.53 580
11768.55 608
11769.58 576
11770.60 582
11771.63 630
11772.65 575
11773.68 597
11774.70 602
11775.73 623
11776.75 640
11777.78 572
11778.80 580
11779.83 642
11780.85 646
11781.88 623
11782.90 620
11783.93 605
11784.95 625
11785.98 625
11787.00 626
11788.03 602
11789.06 647
11790.08 609
11791.11 593
11792.13 652
11793.16 624
11794.18 576
11795.21 617
11796.24 624
11797.26 623
11798.29 585
11799.31 586
11800.34 654
11801.37 599
11802.39 640
11803.42 621
11804.45 602
11805.47 615
11806.50 609
11807.52 625
11808.55 588
11809.58 612
11810.60 564
11811.63 596
11812.66 639
11813.68 582
11814.71 584
11815.74 584
11816.77 636
11817.79 587
11818.82 634
11819.85 605
11820.87 616
11821.90 618
11822.93 670
11823.95 607
11824.98 591
11826.01 609
11827.04 634
11828.06 606
11829.09 635
11830.12 652
11831.15 622
11832.17 637
11833.20 652
11834.23 661
11835.26 625
11836.28 628
11837.31 646
11838.34 668
11839.37 608
11840.40 602
11841.42 608
11842.45 651
11843.48 612
11844.51 593
11845.54 602
11846.56 589
11847.59 600
11848.62 596
11849.65 620
11850.68 622
11851.71 608
11852.73 593
11853.76 619
11854.79 593
11855.82 610
11856.85 608
11857.88 578
11858.91 563
11859.93 644
11860.96 591
11861.99 600
11863.02 636
11864.05 626
11865.08 598
11866.11 614
11867.14 638
11868.17 612
11869.20 612
11870.22 615
11871.25 645
11872.28 606
11873.31 636
11874.34 681
11875.37 651
11876.40 633
11877.43 609
11878.46 638
11879.49 681
11880.52 635
11881.55 631
11882.58 614
11883.61 617
11884.64 603
11885.67 605
11886.70 616
11887.73 604
11888.76 616
11889.79 654
11890.82 658
11891.85 591
11892.88 567
11893.91 611
11894.94 655
11895.97 637
11897.00 629
11898.03 636
11899.06 609
11900.09 588
11901.12 561
11902.15 632
11903.18 544
11904.21 596
11905.24 570
11906.27 634
11907.31 606
11908.34 625
11909.37 664
11910.40 618
11911.43 612
11912.46 641
11913.49 641
11914.52 633
11915.55 643
11916.58 596
11917.62 627
11918.65 580
11919.68 615
11920.71 634
11921.74 629
11922.77 595
11923.80 607
11924.84 613
11925.87 627
11926.90 652
11927.93 623
11928.96 564
11929.99 566
11931.03 614
11932.06 615
11933.09 607
11934.12 595
11935.15 586
11936.19 604
11937.22 622
11938.25 578
11939.28 600
11940.32 598
11941.35 596
11942.38 573
11943.41 561
11944.44 562
11945.48 587
11946.51 620
11947.54 561
11948.58 635
11949.61 581
11950.64 599
11951.67 612
11952.71 585
11953.74 572
11954.77 600
11955.80 592
11956.84 597
11957.87 588
11958.90 538
11959.94 613
11960.97 566
11962.00 592
11963.04 554
11964.07 604
11965.10 630
11966.14 620
11967.17 595
11968.20 596
11969.24 577
11970.27 618
11971.30 582
11972.34 539
11973.37 565
11974.40 586
11975.44 588
11976.47 543
11977.51 552
11978.54 536
11979.57 556
11980.61 566
11981.64 575
11982.68 513
11983.71 574
11984.74 557
11985.78 593
11986.81 568
11987.85 581
11988.88 598
11989.92 575
11990.95 562
11991.99 572
11993.02 569
11994.05 567
11995.09 622
11996.12 586
11997.16 576
11998.19 567
11999.23 624
12000.26 563
12001.30 608
12002.33 559
12003.37 559
12004.40 605
12005.44 578
12006.47 551
12007.51 586
12008.54 562
12009.58 570
12010.61 647
12011.65 561
12012.68 563
12013.72 568
12014.76 590
12015.79 612
12016.83 614
12017.86 557
12018.90 602
12019.93 607
12020.97 577
12022.00 600
12023.04 604
12024.08 628
12025.11 574
12026.15 601
12027.18 625
12028.22 607
12029.26 566
12030.29 584
12031.33 560
12032.37 661
12033.40 611
12034.44 598
12035.47 570
12036.51 557
12037.55 598
12038.58 601
12039.62 533
12040.66 585
12041.69 608
12042.73 608
12043.77 637
12044.80 598
12045.84 604
12046.88 555
12047.91 619
12048.95 594
12049.99 572
12051.03 522
12052.06 610
12053.10 584
12054.14 596
12055.17 556
12056.21 553
12057.25 559
12058.29 558
12059.32 609
12060.36 592
12061.40 623
12062.44 559
12063.47 606
12064.51 612
12065.55 579
12066.59 564
12067.62 625
12068.66 609
12069.70 621
12070.74 564
12071.78 588
12072.81 574
12073.85 572
12074.89 630
12075.93 593
12076.97 588
12078.00 565
12079.04 586
12080.08 522
12081.12 589
12082.16 494
12083.20 537
12084.23 567
12085.27 596
12086.31 597
12087.35 588
12088.39 550
12089.43 569
12090.47 600
12091.50 553
12092.54 557
12093.58 509
12094.62 574
12095.66 537
12096.70 591
12097.74 524
12098.78 592
12099.82 568
12100.86 533
12101.90 604
12102.93 587
12103.97 539
12105.01 607
12106.05 541
12107.09 591
12108.13 602
12109.17 539
12110.21 618
12111.25 572
12112.29 573
12113.33 514
12114.37 525
12115.41 546
12116.45 553
12117.49 519
12118.53 486
12119.57 496
12120.61 507
12121.65 558
12122.69 570
12123.73 534
12124.77 515
12125.81 544
12126.85 516
12127.89 487
12128.93 531
12129.97 540
12131.01 518
12132.05 525
12133.09 493
12134.13 526
12135.17 518
12136.22 516
12137.26 534
12138.30 586
12139.34 550
12140.38 525
12141.42 529
12142.46 512
12143.50 530
12144.54 526
12145.58 540
12146.63 507
12147.67 528
12148.71 538
12149.75 522
12150.79 513
12151.83 502
12152.87 520
12153.91 505
12154.96 521
12156.00 493
12157.04 496
12158.08 493
12159.12 534
12160.16 521
12161.21 590
12162.25 552
12163.29 513
12164.33 530
12165.37 523
12166.42 544
12167.46 563
12168.50 565
12169.54 543
12170.58 545
12171.63 484
12172.67 531
12173.71 533
12174.75 538
12175.80 546
12176.84 530
12177.88 524
12178.92 532
12179.97 515
12181.01 532
12182.05 513
12183.09 526
12184.14 514
12185.18 550
12186.22 550
12187.27 495
12188.31 539
12189.35 502
12190.39 530
12191.44 513
12192.48 548
12193.52 486
12194.57 551
12195.61 497
12196.65 475
12197.70 500
12198.74 533
12199.78 520
12200.83 512
12201.87 544
12202.91 564
12203.96 586
12205.00 542
12206.05 594
12207.09 574
12208.13 547
12209.18 508
12210.22 543
12211.27 504
12212.31 552
12213.35 584
12214.40 529
12215.44 541
12216.49 538
12217.53 522
12218.57 530
12219.62 535
12220.66 516
12221.71 557
12222.75 537
12223.80 551
12224.84 559
12225.89 560
12226.93 544
12227.97 553
12229.02 539
12230.06 542
12231.11 556
12232.15 540
12233.20 522
12234.24 508
12235.29 501
12236.33 521
12237.38 561
12238.42 592
12239.47 575
12240.51 576
12241.56 558
12242.60 516
12243.65 574
12244.70 597
12245.74 627
12246.79 579
12247.83 580
12248.88 573
12249.92 621
12250.97 644
12252.01 589
12253.06 615
12254.11 578
12255.15 602
12256.20 568
12257.24 549
12258.29 532
12259.34 566
12260.38 567
12261.43 580
12262.47 565
12263.52 526
12264.57 535
12265.61 573
12266.66 549
12267.70 515
12268.75 576
12269.80 543
12270.84 517
12271.89 501
12272.94 542
12273.98 540
12275.03 527
12276.08 511
12277.12 511
12278.17 522
12279.22 522
12280.26 531
12281.31 537
12282.36 536
12283.41 571
12284.45 553
12285.50 504
12286.55 518
12287.59 514
12288.64 564
12289.69 515
12290.74 539
12291.78 523
12292.83 545
12293.88 503
12294.93 524
12295.97 528
12297.02 530
12298.07 516
12299.12 516
12300.16 545
12301.21 531
12302.26 526
12303.31 477
12304.36 526
12305.40 515
12306.45 502
12307.50 507
12308.55 533
12309.60 511
12310.64 517
12311.69 520
12312.74 531
12313.79 539
12314.84 480
12315.89 524
12316.93 532
12317.98 528
12319.03 513
12320.08 480
12321.13 512
12322.18 499
12323.23 490
12324.28 500
12325.32 519
12326.37 526
12327.42 533
12328.47 540
12329.52 510
12330.57 497
12331.62 504
12332.67 516
12333.72 508
12334.77 510
12335.81 518
12336.86 523
12337.91 507
12338.96 495
12340.01 498
12341.06 507
12342.11 503
12343.16 525
12344.21 526
12345.26 483
12346.31 462
12347.36 481
12348.41 478
12349.46 479
12350.51 462
12351.56 497
12352.61 505
12353.66 516
12354.71 532
12355.76 541
12356.81 500
12357.86 512
12358.91 491
12359.96 507
12361.01 489
12362.06 504
12363.11 538
12364.16 514
12365.21 554
12366.26 503
12367.31 506
12368.36 514
12369.42 486
12370.47 518
12371.52 538
12372.57 495
12373.62 542
12374.67 523
12375.72 510
12376.77 537
12377.82 547
12378.87 559
12379.93 526
12380.98 511
12382.03 511
12383.08 524
12384.13 543
12385.18 530
12386.23 562
12387.28 549
12388.34 501
12389.39 495
12390.44 507
12391.49 524
12392.54 535
12393.59 521
12394.65 514
12395.70 507
12396.75 480
12397.80 503
12398.85 480
12399.91 548
12400.96 545
12402.01 555
12403.06 548
12404.11 519
12405.17 522
12406.22 534
12407.27 536
12408.32 506
12409.38 511
12410.43 514
12411.48 521
12412.53 526
12413.59 551
12414.64 521
12415.69 507
12416.74 511
12417.80 514
12418.85 497
12419.90 490
12420.96 517
12422.01 534
12423.06 502
12424.11 540
12425.17 518
12426.22 498
12427.27 503
12428.33 505
12429.38 507
12430.43 499
12431.49 556
12432.54 538
12433.59 533
12434.65 534
12435.70 502
12436.75 525
12437.81 553
12438.86 530
12439.92 520
12440.97 514
12442.02 543
12443.08 570
12444.13 536
12445.18 527
12446.24 556
12447.29 597
12448.35 554
12449.40 551
12450.46 520
12451.51 526
12452.56 532
12453.62 577
12454.67 550
12455.73 562
12456.78 556
12457.84 573
12458.89 545
12459.94 578
12461.00 570
12462.05 574
12463.11 587
12464.16 568
12465.22 581
12466.27 572
12467.33 577
12468.38 541
12469.44 552
12470.49 579
12471.55 567
12472.60 602
12473.66 608
12474.71 607
12475.77 563
12476.82 607
12477.88 652
12478.93 633
12479.99 600
12481.05 601
12482.10 686
12483.16 652
12484.21 618
12485.27 668
12486.32 657
12487.38 717
12488.44 713
12489.49 716
12490.55 742
12491.60 762
12492.66 792
12493.71 835
12494.77 869
12495.83 885
12496.88 916
12497.94 948
12499.00 991
12500.05 1046
12501.11 1067
12502.16 1109
12503.22 1080
12504.28 1084
12505.33 1074
12506.39 993
12507.45 972
12508.50 966
12509.56 936
12510.62 875
12511.67 822
12512.73 760
12513.79 746
12514.84 762
12515.90 710
12516.96 719
12518.02 707
12519.07 725
12520.13 685
12521.19 686
12522.24 679
12523.30 708
12524.36 700
12525.42 726
12526.47 725
12527.53 750
12528.59 747
12529.65 709
12530.70 720
12531.76 728
12532.82 729
12533.88 728
12534.93 727
12535.99 748
12537.05 761
12538.11 735
12539.17 759
12540.22 743
12541.28 712
12542.34 688
12543.40 720
12544.46 710
12545.51 667
12546.57 646
12547.63 671
12548.69 684
12549.75 654
12550.81 636
12551.86 615
12552.92 679
12553.98 648
12555.04 617
12556.10 611
12557.16 672
12558.22 649
12559.27 658
12560.33 633
12561.39 623
12562.45 649
12563.51 666
12564.57 638
12565.63 670
12566.69 634
12567.75 643
12568.81 709
12569.86 670
12570.92 659
12571.98 688
12573.04 710
12574.10 717
12575.16 672
12576.22 708
12577.28 780
12578.34 761
12579.40 795
12580.46 780
12581.52 773
12582.58 763
12583.64 817
12584.70 816
12585.76 764
12586.82 727
12587.88 734
12588.94 769
12590.00 738
12591.06 667
12592.12 666
12593.18 722
12594.24 691
12595.30 670
12596.36 672
12597.42 670
12598.48 672
12599.54 644
12600.60 639
12601.66 641
12602.72 623
12603.78 618
12604.84 649
12605.91 691
12606.97 679
12608.03 674
12609.09 696
12610.15 652
12611.21 690
12612.27 684
12613.33 671
12614.39 652
12615.45 624
12616.52 647
12617.58 639
12618.64 662
12619.70 681
12620.76 651
12621.82 629
12622.88 668
12623.95 650
12625.01 686
12626.07 690
12627.13 636
12628.19 631
12629.25 631
12630.32 655
12631.38 595
12632.44 592
12633.50 596
12634.56 613
12635.62 630
12636.69 624
12637.75 587
12638.81 646
12639.87 570
12640.94 592
12642.00 594
12643.06 647
12644.12 604
12645.18 575
12646.25 592
12647.31 582
12648.37 627
12649.43 617
12650.50 593
12651.56 638
12652.62 640
12653.69 591
12654.75 606
12655.81 594
12656.87 591
12657.94 599
12659.00 658
12660.06 696
12661.13 673
12662.19 624
12663.25 645
12664.32 654
12665.38 618
12666.44 658
12667.51 596
12668.57 618
12669.63 676
12670.70 667
12671.76 589
12672.82 625
12673.89 658
12674.95 660
12676.01 608
12677.08 574
12678.14 609
12679.21 622
12680.27 620
12681.33 624
12682.40 589
12683.46 568
12684.53 656
12685.59 612
12686.65 625
12687.72 612
12688.78 709
12689.85 659
12690.91 660
12691.98 630
12693.04 679
12694.10 666
12695.17 654
12696.23 644
12697.30 655
12698.36 690
12699.43 687
12700.49 673
12701.56 665
12702.62 661
12703.69 668
12704.75 653
12705.82 644
12706.88 676
12707.95 682
12709.01 691
12710.08 688
12711.14 669
12712.21 688
12713.27 727
12714.34 715
12715.40 652
12716.47 653
12717.53 685
12718.60 704
12719.67 671
12720.73 670
12721.80 655
12722.86 686
12723.93 661
12724.99 727
12726.06 721
12727.13 720
12728.19 721
12729.26 736
12730.32 727
12731.39 733
12732.46 735
12733.52 764
12734.59 778
12735.65 777
12736.72 790
12737.79 804
12738.85 801
12739.92 849
12740.99 847
12742.05 817
12743.12 866
12744.19 770
12745.25 786
12746.32 772
12747.39 744
12748.45 729
12749.52 719
12750.59 723
12751.65 654
12752.72 690
12753.79 636
12754.85 657
12755.92 641
12756.99 630
12758.06 610
12759.12 661
12760.19 599
12761.26 612
12762.32 593
12763.39 625
12764.46 598
12765.53 588
12766.59 589
12767.66 599
12768.73 631
12769.80 599
12770.86 594
12771.93 585
12773.00 610
12774.07 617
12775.14 569
12776.20 577
12777.27 572
12778.34 558
12779.41 575
12780.48 562
12781.54 595
12782.61 577
12783.68 542
12784.75 533
12785.82 555
12786.89 572
12787.95 509
12789.02 520
12790.09 554
12791.16 595
12792.23 529
12793.30 529
12794.37 538
12795.43 556
12796.50 533
12797.57 553
12798.64 546
12799.71 555
12800.78 550
12801.85 541
12802.92 523
12803.99 512
12805.05 559
12806.12 508
12807.19 525
12808.26 535
12809.33 552
12810.40 508
12811.47 542
12812.54 548
12813.61 521
12814.68 543
12815.75 527
12816.82 536
12817.89 513
12818.96 505
12820.03 540
12821.10 543
12822.17 490
12823.24 520
12824.31 499
12825.38 524
12826.45 500
12827.52 540
12828.59 553
12829.66 554
12830.73 530
12831.80 554
12832.87 490
12833.94 500
12835.01 510
12836.08 547
12837.15 509
12838.22 466
12839.29 507
12840.36 501
12841.43 521
12842.50 481
12843.57 521
12844.64 489
12845.72 523
12846.79 499
12847.86 500
12848.93 535
12850.00 503
12851.07 489
12852.14 493
12853.21 554
12854.28 506
12855.35 509
12856.43 473
12857.50 453
12858.57 439
12859.64 459
12860.71 502
12861.78 490
12862.85 457
12863.93 470
12865.00 507
12866.07 471
12867.14 455
12868.21 489
12869.29 498
12870.36 476
12871.43 491
12872.50 467
12873.57 487
12874.64 457
12875.72 480
12876.79 472
12877.86 480
12878.93 455
12880.01 471
12881.08 456
12882.15 458
12883.22 492
12884.30 485
12885.37 504
12886.44 452
12887.51 490
12888.59 452
12889.66 484
12890.73 453
12891.80 459
12892.88 425
12893.95 475
12895.02 459
12896.10 458
12897.17 470
12898.24 463
12899.31 491
12900.39 465
12901.46 483
12902.53 453
12903.61 488
12904.68 437
12905.75 454
12906.83 442
12907.90 473
12908.97 451
12910.05 451
12911.12 443
12912.20 435
12913.27 473
12914.34 465
12915.42 467
12916.49 433
12917.56 457
12918.64 454
12919.71 478
12920.79 441
12921.86 412
12922.93 428
12924.01 426
12925.08 449
12926.16 466
12927.23 446
12928.30 492
12929.38 462
12930.45 417
12931.53 418
12932.60 434
12933.68 434
12934.75 392
12935.83 452
12936.90 431
12937.98 456
12939.05 425
12940.12 424
12941.20 374
12942.27 426
12943.35 440
12944.42 432
12945.50 446
12946.57 447
12947.65 465
12948.72 447
12949.80 421
12950.88 394
12951.95 453
12953.03 421
12954.10 450
12955.18 408
12956.25 399
12957.33 416
12958.40 404
12959.48 403
12960.55 423
12961.63 418
12962.71 428
12963.78 465
12964.86 436
12965.93 456
12967.01 406
12968.09 428
12969.16 440
12970.24 444
12971.31 418
12972.39 423
12973.47 424
12974.54 431
12975.62 385
12976.69 388
12977.77 474
12978.85 431
12979.92 423
12981.00 410
12982.08 425
12983.15 436
12984.23 476
12985.31 419
12986.38 415
12987.46 420
12988.54 440
12989.61 430
12990.69 450
12991.77 399
12992.84 453
12993.92 462
12995.00 446
12996.08 455
12997.15 447
12998.23 391
12999.31 442
13000.38 416
13001.46 444
13002.54 456
13003.62 412
13004.69 458
13005.77 441
13006.85 429
13007.93 438
13009.00 414
13010.08 465
13011.16 431
13012.24 434
13013.32 391
13014.39 434
13015.47 421
13016.55 452
13017.63 415
13018.71 426
13019.78 421
13020.86 448
13021.94 404
13023.02 411
13024.10 443
13025.17 399
13026.25 426
13027.33 431
13028.41 447
13029.49 389
13030.57 481
13031.65 424
13032.72 427
13033.80 436
13034.88 437
13035.96 414
13037.04 439
13038.12 454
13039.20 454
13040.28 429
13041.36 417
13042.43 435
13043.51 418
13044.59 443
13045.67 464
13046.75 429
13047.83 428
13048.91 437
13049.99 406
13051.07 398
13052.15 408
13053.23 451
13054.31 387
13055.39 401
13056.47 411
13057.55 420
13058.63 432
13059.71 436
13060.78 434
13061.86 448
13062.94 434
13064.02 452
13065.10 446
13066.18 476
13067.26 465
13068.34 427
13069.42 440
13070.51 434
13071.59 458
13072.67 412
13073.75 421
13074.83 439
13075.91 417
13076.99 404
13078.07 412
13079.15 441
13080.23 431
13081.31 406
13082.39 417
13083.47 450
13084.55 381
13085.63 421
13086.71 438
13087.79 438
13088.88 430
13089.96 398
13091.04 415
13092.12 381
13093.20 425
13094.28 413
13095.36 426
13096.44 429
13097.53 387
13098.61 443
13099.69 414
13100.77 417
13101.85 427
13102.93 418
13104.01 416
13105.10 404
13106.18 398
13107.26 401
13108.34 395
13109.42 405
13110.50 424
13111.59 411
13112.67 408
13113.75 451
13114.83 430
13115.91 402
13117.00 366
13118.08 374
13119.16 380
13120.24 396
13121.33 405
13122.41 407
13123.49 444
13124.57 396
13125.66 411
13126.74 423
13127.82 403
13128.90 378
13129.99 444
13131.07 419
13132.15 400
13133.23 434
13134.32 432
13135.40 419
13136.48 432
13137.57 407
13138.65 415
13139.73 428
13140.82 393
13141.90 437
13142.98 427
13144.06 418
13145.15 397
13146.23 425
13147.31 418
13148.40 440
13149.48 386
13150.57 405
13151.65 425
13152.73 395
13153.82 424
13154.90 436
13155.98 402
13157.07 393
13158.15 435
13159.24 415
13160.32 429
13161.40 384
13162.49 409
13163.57 386
13164.66 420
13165.74 392
13166.82 392
13167.91 380
13168.99 380
13170.08 358
13171.16 399
13172.25 406
13173.33 396
13174.41 394
13175.50 381
13176.58 392
13177.67 389
13178.75 393
13179.84 370
13180.92 378
13182.01 386
13183.09 407
13184.18 391
13185.26 424
13186.35 400
13187.43 364
13188.52 385
13189.60 394
13190.69 393
13191.77 389
13192.86 435
13193.94 373
13195.03 386
13196.11 395
13197.20 390
13198.29 392
13199.37 415
13200.46 383
13201.54 378
13202.63 408
13203.71 432
13204.80 394
13205.88 363
13206.97 408
13208.06 390
13209.14 380
13210.23 396
13211.31 419
13212.40 392
13213.49 384
13214.57 401
13215.66 368
13216.75 351
13217.83 362
13218.92 378
13220.00 357
13221.09 373
13222.18 383
13223.26 398
13224.35 426
13225.44 402
13226.52 377
13227.61 385
13228.70 416
13229.78 385
13230.87 345
13231.96 371
13233.04 365
13234.13 405
13235.22 378
13236.31 406
13237.39 394
13238.48 403
13239.57 404
13240.65 378
13241.74 375
13242.83 387
13243.92 403
13245.00 406
13246.09 409
13247.18 346
13248.27 404
13249.35 405
13250.44 376
13251.53 358
13252.62 373
13253.71 381
13254.79 389
13255.88 362
13256.97 407
13258.06 376
13259.14 408
13260.23 373
13261.32 385
13262.41 417
13263.50 426
13264.59 417
13265.67 401
13266.76 399
13267.85 386
13268.94 417
13270.03 380
13271.12 391
13272.20 391
13273.29 412
13274.38 411
13275.47 406
13276.56 407
13277.65 398
13278.74 370
13279.83 411
13280.91 420
13282.00 370
13283.09 377
13284.18 396
13285.27 406
13286.36 426
13287.45 378
13288.54 370
13289.63 410
13290.72 377
13291.81 402
13292.90 381
13293.99 406
13295.07 403
13296.16 381
13297.25 401
13298.34 407
13299.43 394
13300.52 359
13301.61 407
13302.70 390
13303.79 394
13304.88 389
13305.97 391
13307.06 357
13308.15 368
13309.24 378
13310.33 363
13311.42 388
13312.51 415
13313.60 413
13314.69 377
13315.78 358
13316.87 340
13317.96 364
13319.05 377
13320.15 402
13321.24 366
13322.33 361
13323.42 350
13324.51 369
13325.60 352
13326.69 355
13327.78 380
13328.87 363
13329.96 359
13331.05 353
13332.14 351
13333.24 364
13334.33 393
13335.42 354
13336.51 339
13337.60 349
13338.69 397
13339.78 342
13340.87 339
13341.97 347
13343.06 375
13344.15 373
13345.24 367
13346.33 357
13347.42 352
13348.51 351
13349.61 358
13350.70 399
13351.79 350
13352.88 369
13353.97 374
13355.07 385
13356.16 348
13357.25 343
13358.34 358
13359.43 363
13360.53 317
13361.62 358
13362.71 372
13363.80 382
13364.90 348
13365.99 374
13367.08 355
13368.17 358
13369.27 381
13370.36 367
13371.45 373
13372.54 352
13373.64 376
13374.73 373
13375.82 372
13376.91 324
13378.01 345
13379.10 378
13380.19 399
13381.29 378
13382.38 328
13383.47 361
13384.57 374
13385.66 358
13386.75 341
13387.85 372
13388.94 349
13390.03 359
13391.13 386
13392.22 350
13393.31 303
13394.41 338
13395.50 333
13396.59 365
13397.69 335
13398.78 373
13399.87 364
13400.97 345
13402.06 296
13403.16 320
13404.25 363
13405.34 332
13406.44 328
13407.53 364
13408.63 344
13409.72 353
13410.82 332
13411.91 371
13413.00 344
13414.10 348
13415.19 324
13416.29 355
13417.38 340
13418.48 327
13419.57 360
13420.67 391
13421.76 374
13422.86 331
13423.95 336
13425.04 331
13426.14 340
13427.23 361
13428.33 325
13429.42 347
13430.52 312
13431.61 325
13432.71 360
13433.80 321
13434.90 351
13436.00 367
13437.09 359
13438.19 349
13439.28 368
13440.38 386
13441.47 369
13442.57 336
13443.66 329
13444.76 354
13445.85 357
13446.95 354
13448.05 321
13449.14 355
13450.24 316
13451.33 321
13452.43 354
13453.53 358
13454.62 388
13455.72 312
13456.81 348
13457.91 339
13459.01 294
13460.10 325
13461.20 334
13462.30 329
13463.39 310
13464.49 310
13465.58 329
13466.68 348
13467.78 352
13468.87 324
13469.97 327
13471.07 353
13472.16 332
13473.26 334
13474.36 339
13475.46 352
13476.55 335
13477.65 339
13478.75 317
13479.84 332
13480.94 359
13482.04 333
13483.13 329
13484.23 297
13485.33 344
13486.43 360
13487.52 359
13488.62 326
13489.72 306
13490.82 320
13491.91 356
13493.01 364
13494.11 352
13495.21 337
13496.30 351
13497.40 339
13498.50 341
13499.60 317
13500.70 318
13501.79 346
13502.89 325
13503.99 302
13505.09 311
13506.19 338
13507.28 353
13508.38 351
13509.48 336
13510.58 355
13511.68 352
13512.78 334
13513.87 331
13514.97 348
13516.07 316
13517.17 328
13518.27 344
13519.37 346
13520.47 334
13521.57 333
13522.66 364
13523.76 336
13524.86 310
13525.96 326
13527.06 355
13528.16 332
13529.26 321
13530.36 342
13531.46 340
13532.56 365
13533.65 310
13534.75 336
13535.85 325
13536.95 363
13538.05 313
13539.15 333
13540.25 304
13541.35 318
13542.45 343
13543.55 354
13544.65 332
13545.75 306
13546.85 341
13547.95 345
13549.05 320
13550.15 334
13551.25 315
13552.35 319
13553.45 342
13554.55 342
13555.65 353
13556.75 325
13557.85 355
13558.95 346
13560.05 356
13561.15 331
13562.25 334
13563.35 337
13564.45 333
13565.55 316
13566.65 314
13567.75 363
13568.86 334
13569.96 357
13571.06 342
13572.16 329
13573.26 349
13574.36 343
13575.46 339
13576.56 333
13577.66 310
13578.76 311
13579.86 333
13580.97 336
13582.07 292
13583.17 334
13584.27 344
13585.37 329
13586.47 322
13587.57 306
13588.68 331
13589.78 325
13590.88 340
13591.98 326
13593.08 304
13594.18 313
13595.29 315
13596.39 355
13597.49 328
13598.59 337
13599.69 308
13600.80 319
13601.90 323
13603.00 326
13604.10 291
13605.20 305
13606.31 320
13607.41 331
13608.51 315
13609.61 359
13610.72 340
13611.82 336
13612.92 317
13614.02 343
13615.13 325
13616.23 328
13617.33 349
13618.43 348
13619.54 334
13620.64 340
13621.74 339
13622.84 330
13623.95 314
13625.05 328
13626.15 347
13627.26 281
13628.36 335
13629.46 324
13630.57 316
13631.67 322
13632.77 324
13633.88 319
13634.98 332
13636.08 350
13637.19 337
13638.29 328
13639.39 327
13640.50 302
13641.60 314
13642.70 356
13643.81 337
13644.91 324
13646.02 328
13647.12 317
13648.22 331
13649.33 326
13650.43 328
13651.54 350
13652.64 311
13653.74 320
13654.85 345
13655.95 350
13657.06 328
13658.16 299
13659.27 329
13660.37 327
13661.47 317
13662.58 310
13663.68 329
13664.79 310
13665.89 319
13667.00 339
13668.10 325
13669.21 326
13670.31 332
13671.42 333
13672.52 367
13673.63 344
13674.73 323
13675.84 368
13676.94 338
13678.05 340
13679.15 307
13680.26 355
13681.36 331
13682.47 357
13683.57 338
13684.68 351
13685.78 333
13686.89 326
13688.00 356
13689.10 324
13690.21 310
13691.31 310
13692.42 361
13693.52 334
13694.63 353
13695.74 350
13696.84 316
13697.95 325
13699.05 343
13700.16 334
13701.27 342
13702.37 333
13703.48 356
13704.58 342
13705.69 325
13706.80 312
13707.90 331
13709.01 319
13710.12 305
13711.22 359
13712.33 291
13713.44 354
13714.54 356
13715.65 355
13716.76 323
13717.86 336
13718.97 350
13720.08 352
13721.18 365
13722.29 336
13723.40 331
13724.50 367
13725.61 326
13726.72 314
13727.83 320
13728.93 351
13730.04 355
13731.15 328
13732.25 345
13733.36 296
13734.47 333
13735.58 356
13736.68 364
13737.79 346
13738.90 374
13740.01 345
13741.11 360
13742.22 376
13743.33 326
13744.44 379
13745.55 385
13746.65 330
13747.76 317
13748.87 348
13749.98 354
13751.09 377
13752.19 352
13753.30 403
13754.41 355
13755.52 356
13756.63 359
13757.74 363
13758.84 361
13759.95 389
13761.06 374
13762.17 359
13763.28 376
13764.39 373
13765.50 408
13766.60 359
13767.71 379
13768.82 348
13769.93 367
13771.04 392
13772.15 362
13773.26 366
13774.37 371
13775.48 395
13776.58 408
13777.69 389
13778.80 384
13779.91 373
13781.02 363
13782.13 386
13783.24 360
13784.35 385
13785.46 354
13786.57 399
13787.68 383
13788.79 382
13789.90 376
13791.01 391
13792.12 379
13793.23 376
13794.34 368
13795.45 351
13796.56 416
13797.67 410
13798.78 391
13799.89 371
13801.00 411
13802.11 383
13803.22 397
13804.33 412
13805.44 422
13806.55 392
13807.66 393
13808.77 426
13809.88 472
13810.99 428
13812.10 428
13813.21 457
13814.32 473
13815.43 468
13816.54 481
13817.65 505
13818.77 440
13819.88 457
13820.99 446
13822.10 461
13823.21 407
13824.32 438
13825.43 451
13826.54 467
13827.65 420
13828.76 406
13829.88 445
13830.99 461
13832.10 439
13833.21 421
13834.32 379
13835.43 398
13836.54 380
13837.66 361
13838.77 427
13839.88 401
13840.99 411
13842.10 390
13843.22 444
13844.33 384
13845.44 388
13846.55 355
13847.66 386
13848.78 412
13849.89 354
13851.00 373
13852.11 326
13853.22 394
13854.34 392
13855.45 421
13856.56 398
13857.67 418
13858.79 406
13859.90 408
13861.01 394
13862.12 358
13863.24 390
13864.35 396
13865.46 419
13866.57 376
13867.69 377
13868.80 358
13869.91 376
13871.03 372
13872.14 362
13873.25 371
13874.36 381
13875.48 375
13876.59 346
13877.70 323
13878.82 365
13879.93 408
13881.04 368
13882.16 360
13883.27 335
13884.38 328
13885.50 349
13886.61 368
13887.73 324
13888.84 364
13889.95 376
13891.07 384
13892.18 375
13893.29 376
13894.41 362
13895.52 357
13896.64 349
13897.75 359
13898.86 374
13899.98 374
13901.09 389
13902.21 364
13903.32 378
13904.43 347
13905.55 351
13906.66 364
13907.78 392
13908.89 375
13910.01 381
13911.12 408
13912.24 389
13913.35 391
13914.47 360
13915.58 381
13916.70 371
13917.81 347
13918.92 357
13920.04 381
13921.15 354
13922.27 375
13923.38 310
13924.50 345
13925.62 346
13926.73 351
13927.85 357
13928.96 368
13930.08 380
13931.19 361
13932.31 365
13933.42 357
13934.54 352
13935.65 377
13936.77 379
13937.88 354
13939.00 360
13940.12 364
13941.23 373
13942.35 338
13943.46 345
13944.58 360
13945.70 360
13946.81 364
13947.93 355
13949.04 385
13950.16 368
13951.28 372
13952.39 349
13953.51 352
13954.62 338
13955.74 361
13956.86 343
13957.97 326
13959.09 333
13960.21 360
13961.32 356
13962.44 370
13963.56 331
13964.67 342
13965.79 322
13966.91 348
13968.02 337
13969.14 370
13970.26 358
13971.37 327
13972.49 322
13973.61 308
13974.73 380
13975.84 315
13976.96 310
13978.08 334
13979.19 344
13980.31 359
13981.43 343
13982.55 337
13983.66 342
13984.78 357
13985.90 324
13987.02 349
13988.13 357
13989.25 348
13990.37 327
13991.49 360
13992.61 348
13993.72 350
13994.84 343
13995.96 348
13997.08 348
13998.20 373
13999.31 331
14000.43 347
14001.55 315
14002.67 308
14003.79 360
14004.91 335
14006.02 330
14007.14 327
14008.26 313
14009.38 312
14010.50 323
14011.62 327
14012.73 333
14013.85 325
14014.97 325
14016.09 293
14017.21 345
14018.33 322
14019.45 329
14020.57 362
14021.69 332
14022.80 306
14023.92 306
14025.04 325
14026.16 328
14027.28 354
14028.40 321
14029.52 330
14030.64 313
14031.76 347
14032.88 312
14034.00 337
14035.12 343
14036.24 339
14037.36 396
14038.48 338
14039.60 311
14040.72 303
14041.84 298
14042.96 320
14044.08 344
14045.20 331
14046.32 321
14047.44 338
14048.56 339
14049.68 329
14050.80 318
14051.92 327
14053.04 318
14054.16 351
14055.28 309
14056.40 298
14057.52 331
14058.64 339
14059.76 316
14060.88 322
14062.00 343
14063.12 338
14064.24 297
14065.36 347
14066.48 314
14067.60 340
14068.72 341
14069.85 338
14070.97 302
14072.09 302
14073.21 338
14074.33 357
14075.45 351
14076.57 316
14077.69 299
14078.81 293
14079.94 339
14081.06 313
14082.18 311
14083.30 328
14084.42 332
14085.54 333
14086.66 314
14087.79 317
14088.91 298
14090.03 303
14091.15 344
14092.27 338
14093.40 301
14094.52 330
14095.64 301
14096.76 328
14097.88 306
14099.01 316
14100.13 321
14101.25 350
14102.37 300
14103.49 343
14104.62 354
14105.74 359
14106.86 323
14107.98 323
14109.11 314
14110.23 320
14111.35 338
14112.47 309
14113.60 334
14114.72 295
14115.84 301
14116.97 305
14118.09 319
14119.21 309
14120.33 313
14121.46 319
14122.58 339
14123.70 330
14124.83 329
14125.95 308
14127.07 295
14128.20 285
14129.32 279
14130.44 305
14131.57 304
14132.69 331
14133.81 296
14134.94 331
14136.06 329
14137.18 319
14138.31 288
14139.43 328
14140.55 313
14141.68 332
14142.80 306
14143.93 299
14145.05 313
14146.17 288
14147.30 305
14148.42 316
14149.55 360
14150.67 293
14151.79 321
14152.92 319
14154.04 324
14155.17 317
14156.29 291
14157.42 296
14158.54 349
14159.67 328
14160.79 294
14161.91 278
14163.04 312
14164.16 353
14165.29 329
14166.41 331
14167.54 309
14168.66 326
14169.79 333
14170.91 341
14172.04 314
14173.16 323
14174.29 371
14175.41 356
14176.54 319
14177.66 305
14178.79 321
14179.91 344
14181.04 325
14182.17 309
14183.29 314
14184.42 318
14185.54 309
14186.67 311
14187.79 325
14188.92 316
14190.04 306
14191.17 295
14192.30 335
14193.42 288
14194.55 302
14195.67 301
14196.80 320
14197.93 302
14199.05 306
14200.18 312
14201.30 281
14202.43 313
14203.56 289
14204.68 295
14205.81 303
14206.94 307
14208.06 294
14209.19 306
14210.32 285
14211.44 301
14212.57 319
14213.70 315
14214.82 299
14215.95 298
14217.08 292
14218.20 295
14219.33 309
14220.46 317
14221.58 287
14222.71 304
14223.84 293
14224.96 306
14226.09 318
14227.22 303
14228.35 315
14229.47 316
14230.60 279
14231.73 301
14232.86 306
14233.98 311
14235.11 297
14236.24 283
14237.37 287
14238.49 288
14239.62 309
14240.75 290
14241.88 310
14243.00 319
14244.13 273
14245.26 301
14246.39 312
14247.52 296
14248.64 293
14249.77 345
14250.90 295
14252.03 315
14253.16 313
14254.29 302
14255.41 289
14256.54 292
14257.67 312
14258.80 331
14259.93 319
14261.06 293
14262.19 298
14263.31 318
14264.44 328
14265.57 322
14266.70 326
14267.83 328
14268.96 316
14270.09 316
14271.22 286
14272.34 305
14273.47 291
14274.60 336
14275.73 298
14276.86 303
14277.99 318
14279.12 322
14280.25 305
14281.38 293
14282.51 307
14283.64 304
14284.77 301
14285.90 330
14287.03 299
14288.16 285
14289.29 304
14290.41 311
14291.54 284
14292.67 296
14293.80 343
14294.93 324
14296.06 273
14297.19 281
14298.32 310
14299.45 325
14300.58 318
14301.71 299
14302.84 298
14303.98 322
14305.11 321
14306.24 296
14307.37 280
14308.50 312
14309.63 298
14310.76 292
14311.89 294
14313.02 303
14314.15 301
14315.28 317
14316.41 310
14317.54 307
14318.67 286
14319.80 328
14320.93 306
14322.07 295
14323.20 260
14324.33 293
14325.46 317
14326.59 283
14327.72 290
14328.85 298
14329.98 340
14331.11 338
14332.25 326
14333.38 298
14334.51 326
14335.64 302
14336.77 338
14337.90 320
14339.04 279
14340.17 287
14341.30 325
14342.43 316
14343.56 313
14344.69 312
14345.83 296
14346.96 335
14348.09 299
14349.22 268
14350.35 284
14351.49 276
14352.62 305
14353.75 320
14354.88 294
14356.02 314
14357.15 325
14358.28 297
14359.41 296
14360.55 277
14361.68 335
14362.81 322
14363.94 300
14365.08 264
14366.21 302
14367.34 339
14368.47 330
14369.61 287
14370.74 305
14371.87 293
14373.01 328
14374.14 274
14375.27 318
14376.41 327
14377.54 318
14378.67 320
14379.81 335
14380.94 303
14382.07 296
14383.21 317
14384.34 302
14385.47 297
14386.61 297
14387.74 318
14388.87 329
14390.01 313
14391.14 288
14392.27 319
14393.41 339
14394.54 296
14395.68 281
14396.81 299
14397.94 300
14399.08 308
14400.21 296
14401.35 325
14402.48 298
14403.61 297
14404.75 329
14405.88 293
14407.02 321
14408.15 343
14409.29 314
14410.42 324
14411.55 335
14412.69 324
14413.82 303
14414.96 314
14416.09 301
14417.23 315
14418.36 337
14419.50 337
14420.63 313
14421.77 360
14422.90 330
14424.04 327
14425.17 302
14426.31 339
14427.44 334
14428.58 312
14429.71 326
14430.85 352
14431.98 323
14433.12 325
14434.25 312
14435.39 312
14436.53 342
14437.66 356
14438.80 323
14439.93 351
14441.07 355
14442.20 342
14443.34 347
14444.48 340
14445.61 324
14446.75 340
14447.88 343
14449.02 338
14450.16 296
14451.29 311
14452.43 304
14453.56 305
14454.70 313
14455.84 332
14456.97 307
14458.11 308
14459.25 310
14460.38 302
14461.52 313
14462.66 302
14463.79 314
14464.93 346
14466.07 321
14467.20 307
14468.34 348
14469.48 344
14470.61 318
14471.75 315
14472.89 322
14474.02 307
14475.16 314
14476.30 290
14477.43 309
14478.57 268
14479.71 298
14480.85 312
14481.98 291
14483.12 325
14484.26 309
14485.40 321
14486.53 317
14487.67 321
14488.81 304
14489.95 309
14491.08 274
14492.22 294
14493.36 281
14494.50 299
14495.63 309
14496.77 283
14497.91 304
14499.05 331
14500.19 304
14501.32 314
14502.46 299
14503.60 292
14504.74 295
14505.88 300
14507.02 318
14508.15 298
14509.29 302
14510.43 305
14511.57 314
14512.71 288
14513.85 324
14514.98 327
14516.12 291
14517.26 311
14518.40 280
14519.54 277
14520.68 286
14521.82 301
14522.96 294
14524.10 332
14525.23 317
14526.37 310
14527.51 290
14528.65 290
14529.79 329
14530.93 312
14532.07 315
14533.21 285
14534.35 299
14535.49 302
14536.63 310
14537.77 297
14538.91 286
14540.05 272
14541.19 309
14542.33 310
14543.46 300
14544.60 287
14545.74 294
14546.88 300
14548.02 311
14549.16 288
14550.30 313
14551.44 300
14552.58 303
14553.72 314
14554.86 286
14556.00 283
14557.15 315
14558.29 308
14559.43 316
14560.57 298
14561.71 293
14562.85 312
14563.99 315
14565.13 287
14566.27 301
14567.41 292
14568.55 291
14569.69 304
14570.83 264
14571.97 297
14573.11 307
14574.25 278
14575.40 301
14576.54 287
14577.68 277
14578.82 296
14579.96 330
14581.10 327
14582.24 293
14583.38 280
14584.53 277
14585.67 261
14586.81 268
14587.95 280
14589.09 289
14590.23 275
14591.37 270
14592.52 276
14593.66 272
14594.80 276
14595.94 293
14597.08 316
14598.22 310
14599.37 304
14600.51 275
14601.65 286
14602.79 279
14603.93 292
14605.08 274
14606.22 305
14607.36 289
14608.50 304
14609.65 303
14610.79 279
14611.93 283
14613.07 257
14614.22 281
14615.36 278
14616.50 274
14617.64 268
14618.79 279
14619.93 292
14621.07 286
14622.21 277
14623.36 276
14624.50 278
14625.64 254
14626.79 286
14627.93 279
14629.07 263
14630.22 271
14631.36 258
14632.50 266
14633.65 296
14634.79 275
14635.93 274
14637.08 273
14638.22 277
14639.36 257
14640.51 262
14641.65 307
14642.79 291
14643.94 305
14645.08 273
14646.22 295
14647.37 283
14648.51 278
14649.66 280
14650.80 267
14651.94 270
14653.09 298
14654.23 261
14655.38 270
14656.52 267
14657.66 258
14658.81 269
14659.95 265
14661.10 268
14662.24 268
14663.39 288
14664.53 299
14665.68 287
14666.82 272
14667.96 269
14669.11 268
14670.25 274
14671.40 269
14672.54 257
14673.69 303
14674.83 265
14675.98 293
14677.12 270
14678.27 285
14679.41 264
14680.56 262
14681.70 262
14682.85 292
14683.99 306
14685.14 287
14686.28 279
14687.43 287
14688.58 259
14689.72 272
14690.87 272
14692.01 273
14693.16 270
14694.30 282
14695.45 266
14696.60 252
14697.74 262
14698.89 282
14700.03 297
14701.18 272
14702.32 293
14703.47 291
14704.62 309
14705.76 291
14706.91 277
14708.05 274
14709.20 253
14710.35 251
14711.49 280
14712.64 258
14713.79 263
14714.93 270
14716.08 265
14717.23 300
14718.37 282
14719.52 287
14720.67 299
14721.81 295
14722.96 256
14724.11 231
14725.25 290
14726.40 282
14727.55 267
14728.69 275
14729.84 289
14730.99 285
14732.14 282
14733.28 242
14734.43 251
14735.58 263
14736.72 276
14737.87 273
14739.02 295
14740.17 272
14741.31 242
14742.46 280
14743.61 264
14744.76 296
14745.90 279
14747.05 273
14748.20 281
14749.35 262
14750.50 240
14751.64 280
14752.79 280
14753.94 271
14755.09 256
14756.24 280
14757.38 226
14758.53 267
14759.68 270
14760.83 241
14761.98 252
14763.13 268
14764.27 298
14765.42 256
14766.57 275
14767.72 248
14768.87 306
14770.02 251
14771.16 249
14772.31 280
14773.46 256
14774.61 266
14775.76 258
14776.91 263
14778.06 280
14779.21 284
14780.36 287
14781.50 287
14782.65 256
14783.80 240
14784.95 287
14786.10 290
14787.25 260
14788.40 275
14789.55 296
14790.70 269
14791.85 265
14793.00 280
14794.15 243
14795.30 246
14796.45 294
14797.60 238
14798.75 254
14799.90 256
14801.05 298
14802.20 247
14803.35 268
14804.50 246
14805.65 254
14806.80 258
14807.95 283
14809.10 254
14810.25 264
14811.40 249
14812.55 269
14813.70 234
14814.85 230
14816.00 284
14817.15 272
14818.30 268
14819.45 233
14820.60 257
14821.75 249
14822.90 254
14824.05 259
14825.20 254
14826.35 247
14827.50 250
14828.66 255
14829.81 252
14830.96 284
14832.11 259
14833.26 255
14834.41 253
14835.56 252
14836.71 235
14837.86 276
14839.02 246
14840.17 260
14841.32 271
14842.47 295
14843.62 238
14844.77 276
14845.92 292
14847.08 294
14848.23 267
14849.38 249
14850.53 265
14851.68 259
14852.83 268
14853.99 258
14855.14 264
14856.29 259
14857.44 274
14858.59 246
14859.75 255
14860.90 253
14862.05 245
14863.20 239
14864.36 236
14865.51 233
14866.66 269
14867.81 299
14868.97 268
14870.12 229
14871.27 244
14872.42 262
14873.58 214
14874.73 282
14875.88 257
14877.03 258
14878.19 240
14879.34 279
14880.49 274
14881.65 272
14882.80 269
14883.95 254
14885.10 258
14886.26 254
14887.41 271
14888.56 261
14889.72 262
14890.87 227
14892.02 277
14893.18 259
14894.33 287
14895.48 252
14896.64 258
14897.79 243
14898.95 262
14900.10 257
14901.25 225
14902.41 246
14903.56 257
14904.71 250
14905.87 226
14907.02 265
14908.18 230
14909.33 254
14910.48 254
14911.64 244
14912.79 219
14913.95 263
14915.10 274
14916.26 251
14917.41 253
14918.56 259
14919.72 252
14920.87 252
14922.03 228
14923.18 255
14924.34 256
14925.49 232
14926.65 266
14927.80 259
14928.96 256
14930.11 245
14931.27 255
14932.42 256
14933.58 256
14934.73 252
14935.89 258
14937.04 242
14938.20 247
14939.35 242
14940.51 247
14941.66 243
14942.82 234
14943.97 251
14945.13 244
14946.28 270
14947.44 263
14948.59 247
14949.75 253
14950.91 238
14952.06 212
14953.22 237
14954.37 255
14955.53 242
14956.68 270
14957.84 227
14959.00 241
14960.15 257
14961.31 249
14962.46 251
14963.62 232
14964.78 239
14965.93 265
14967.09 260
14968.25 279
14969.40 260
14970.56 260
14971.72 268
14972.87 224
14974.03 260
14975.19 232
14976.34 216
14977.50 244
14978.66 237
14979.81 225
14980.97 216
14982.13 242
14983.28 274
14984.44 264
14985.60 226
14986.75 234
14987.91 241
14989.07 219
14990.23 258
14991.38 215
14992.54 245
14993.70 245
14994.85 255
14996.01 245
14997.17 261
14998.33 245
14999.48 262
15000.64 236
15001.80 211
15002.96 259
15004.11 255
15005.27 231
15006.43 224
15007.59 238
15008.75 230
15009.90 240
15011.06 254
15012.22 234
15013.38 237
15014.54 267
15015.69 243
15016.85 238
15018.01 232
15019.17 261
15020.33 251
15021.49 241
15022.64 238
15023.80 228
15024.96 207
15026.12 256
15027.28 257
15028.44 216
15029.60 226
15030.76 247
15031.91 259
15033.07 211
15034.23 233
15035.39 258
15036.55 257
15037.71 251
15038.87 246
15040.03 250
15041.19 246
15042.35 260
15043.50 249
15044.66 234
15045.82 217
15046.98 258
15048.14 248
15049.30 252
15050.46 238
15051.62 237
15052.78 275
15053.94 254
15055.10 211
15056.26 233
15057.42 244
15058.58 239
15059.74 242
15060.90 246
15062.06 239
15063.22 232
15064.38 224
15065.54 254
15066.70 251
15067.86 236
15069.02 260
15070.18 230
15071.34 229
15072.50 238
15073.66 239
15074.82 244
15075.98 255
15077.14 229
15078.30 216
15079.46 238
15080.62 253
15081.79 263
15082.95 244
15084.11 247
15085.27 229
15086.43 245
15087.59 231
15088.75 237
15089.91 245
15091.07 238
15092.23 235
15093.39 238
15094.56 242
15095.72 228
15096.88 244
15098.04 249
15099.20 219
15100.36 230
15101.52 265
15102.69 219
15103.85 235
15105.01 227
15106.17 238
15107.33 230
15108.49 241
15109.66 246
15110.82 225
15111.98 234
15113.14 235
15114.30 239
15115.47 221
15116.63 234
15117.79 245
15118.95 253
15120.11 242
15121.28 215
15122.44 219
15123.60 241
15124.76 232
15125.93 224
15127.09 221
15128.25 228
15129.41 243
15130.58 218
15131.74 228
15132.90 228
15134.06 264
15135.23 231
15136.39 236
15137.55 217
15138.72 217
15139.88 210
15141.04 234
15142.21 231
15143.37 235
15144.53 218
15145.69 203
15146.86 220
15148.02 236
15149.18 197
15150.35 205
15151.51 230
15152.67 228
15153.84 214
15155.00 241
15156.17 235
15157.33 226
15158.49 253
15159.66 235
15160.82 230
15161.98 234
15163.15 230
15164.31 228
15165.48 246
15166.64 241
15167.80 218
15168.97 230
15170.13 238
15171.30 231
15172.46 227
15173.62 242
15174.79 251
15175.95 220
15177.12 234
15178.28 218
15179.45 240
15180.61 229
15181.78 236
15182.94 250
15184.11 215
15185.27 248
15186.44 221
15187.60 216
15188.76 250
15189.93 237
15191.09 260
15192.26 246
15193.42 244
15194.59 225
15195.75 228
15196.92 236
15198.09 224
15199.25 217
15200.42 223
15201.58 225
15202.75 241
15203.91 237
15205.08 252
15206.24 259
15207.41 238
15208.57 221
15209.74 202
15210.91 247
15212.07 198
15213.24 220
15214.40 223
15215.57 237
15216.73 201
15217.90 229
15219.07 217
15220.23 209
15221.40 214
15222.57 237
15223.73 223
15224.90 236
15226.06 229
15227.23 217
15228.40 209
15229.56 217
15230.73 220
15231.90 229
15233.06 232
15234.23 222
15235.40 216
15236.56 215
15237.73 218
15238.90 233
15240.06 231
15241.23 241
15242.40 234
15243.56 235
15244.73 228
15245.90 223
15247.07 222
15248.23 222
15249.40 212
15250.57 200
15251.73 218
15252.90 214
15254.07 242
15255.24 228
15256.40 212
15257.57 225
15258.74 221
15259.91 221
15261.07 252
15262.24 237
15263.41 228
15264.58 222
15265.75 217
15266.91 226
15268.08 266
15269.25 220
15270.42 224
15271.58 236
15272.75 230
15273.92 200
15275.09 210
15276.26 208
15277.43 228
15278.59 215
15279.76 223
15280.93 217
15282.10 229
15283.27 239
15284.44 223
15285.60 218
15286.77 205
15287.94 226
15289.11 233
15290.28 238
15291.45 215
15292.62 239
15293.79 212
15294.96 250
15296.12 235
15297.29 218
15298.46 211
15299.63 227
15300.80 241
15301.97 205
15303.14 224
15304.31 213
15305.48 236
15306.65 224
15307.82 215
15308.99 228
15310.16 234
15311.33 212
15312.49 205
15313.66 217
15314.83 244
15316.00 232
15317.17 206
15318.34 248
15319.51 232
15320.68 256
15321.85 211
15323.02 230
15324.19 248
15325.36 240
15326.53 253
15327.70 241
15328.87 228
15330.04 227
15331.21 230
15332.39 226
15333.56 216
15334.73 204
15335.90 220
15337.07 210
15338.24 228
15339.41 219
15340.58 237
15341.75 245
15342.92 243
15344.09 227
15345.26 243
15346.43 222
15347.60 254
15348.78 246
15349.95 232
15351.12 218
15352.29 209
15353.46 236
15354.63 221
15355.80 236
15356.97 241
15358.15 235
15359.32 247
15360.49 231
15361.66 239
15362.83 225
15364.00 245
15365.17 243
15366.35 251
15367.52 240
15368.69 209
15369.86 207
15371.03 230
15372.21 237
15373.38 225
15374.55 199
15375.72 199
15376.89 209
15378.07 244
15379.24 232
15380.41 255
15381.58 236
15382.75 242
15383.93 223
15385.10 231
15386.27 231
15387.44 240
15388.62 251
15389.79 248
15390.96 251
15392.13 215
15393.31 243
15394.48 233
15395.65 222
15396.83 220
15398.00 246
15399.17 235
15400.34 237
15401.52 243
15402.69 251
15403.86 233
15405.04 240
15406.21 212
15407.38 224
15408.56 223
15409.73 216
15410.90 248
15412.08 218
15413.25 223
15414.42 194
15415.60 227
15416.77 200
15417.94 241
15419.12 222
15420.29 224
15421.47 231
15422.64 239
15423.81 215
15424.99 236
15426.16 249
15427.34 225
15428.51 250
15429.68 228
15430.86 256
15432.03 219
15433.21 226
15434.38 229
15435.56 227
15436.73 236
15437.90 246
15439.08 227
15440.25 230
15441.43 237
15442.60 248
15443.78 241
15444.95 247
15446.13 228
15447.30 235
15448.48 236
15449.65 245
15450.83 271
15452.00 238
15453.18 244
15454.35 241
15455.53 243
15456.70 222
15457.88 239
15459.05 226
15460.23 241
15461.40 251
15462.58 210
15463.75 221
15464.93 238
15466.10 271
15467.28 245
15468.45 255
15469.63 239
15470.81 228
15471.98 232
15473.16 233
15474.33 235
15475.51 221
15476.69 230
15477.86 234
15479.04 230
15480.21 251
15481.39 248
15482.57 243
15483.74 270
15484.92 228
15486.09 230
15487.27 230
15488.45 258
15489.62 229
15490.80 224
15491.98 195
15493.15 236
15494.33 231
15495.51 233
15496.68 234
15497.86 243
15499.04 241
15500.21 234
15501.39 233
15502.57 233
15503.74 276
15504.92 237
15506.10 265
15507.27 237
15508.45 230
15509.63 210
15510.81 241
15511.98 223
15513.16 223
15514.34 242
15515.52 237
15516.69 229
15517.87 206
15519.05 249
15520.23 258
15521.40 272
15522.58 229
15523.76 239
15524.94 227
15526.11 267
15527.29 231
15528.47 234
15529.65 230
15530.83 248
15532.00 203
15533.18 223
15534.36 241
15535.54 207
15536.72 234
15537.89 236
15539.07 250
15540.25 233
15541.43 232
15542.61 238
15543.79 252
15544.96 238
15546.14 254
15547.32 235
15548.50 252
15549.68 241
15550.86 227
15552.04 233
15553.22 228
15554.39 246
15555.57 234
15556.75 248
15557.93 251
15559.11 232
15560.29 227
15561.47 238
15562.65 224
15563.83 256
15565.01 244
15566.19 251
15567.36 226
15568.54 230
15569.72 241
15570.90 261
15572.08 247
15573.26 233
15574.44 266
15575.62 243
15576.80 241
15577.98 239
15579.16 238
15580.34 248
15581.52 255
15582.70 237
15583.88 257
15585.06 242
15586.24 234
15587.42 248
15588.60 236
15589.78 219
15590.96 238
15592.14 283
15593.32 258
15594.50 246
15595.68 266
15596.86 262
15598.04 242
15599.22 244
15600.41 268
15601.59 288
15602.77 252
15603.95 279
15605.13 265
15606.31 256
15607.49 256
15608.67 246
15609.85 254
15611.03 263
15612.21 272
15613.40 273
15614.58 290
15615.76 255
15616.94 272
15618.12 258
15619.30 283
15620.48 252
15621.66 258
15622.85 262
15624.03 286
15625.21 296
15626.39 276
15627.57 273
15628.75 286
15629.94 286
15631.12 284
15632.30 258
15633.48 256
15634.66 274
15635.84 274
15637.03 255
15638.21 250
15639.39 288
15640.57 237
15641.76 252
15642.94 265
15644.12 307
15645.30 320
15646.48 276
15647.67 284
15648.85 296
15650.03 314
15651.21 276
15652.40 283
15653.58 258
15654.76 263
15655.95 287
15657.13 290
15658.31 312
15659.49 292
15660.68 282
15661.86 295
15663.04 288
15664.23 292
15665.41 280
15666.59 301
15667.77 289
15668.96 291
15670.14 312
15671.32 287
15672.51 304
15673.69 280
15674.87 326
15676.06 311
15677.24 277
15678.43 304
15679.61 311
15680.79 294
15681.98 314
15683.16 303
15684.34 319
15685.53 313
15686.71 295
15687.90 301
15689.08 322
15690.26 314
15691.45 323
15692.63 323
15693.82 343
15695.00 338
15696.18 318
15697.37 337
15698.55 342
15699.74 320
15700.92 352
15702.11 364
15703.29 398
15704.48 393
15705.66 364
15706.84 360
15708.03 375
15709.21 377
15710.40 364
15711.58 394
15712.77 381
15713.95 400
15715.14 404
15716.32 410
15717.51 392
15718.69 396
15719.88 444
15721.06 466
15722.25 430
15723.43 467
15724.62 442
15725.81 467
15726.99 440
15728.18 444
15729.36 424
15730.55 431
15731.73 420
15732.92 436
15734.10 438
15735.29 420
15736.48 417
15737.66 419
15738.85 443
15740.03 396
15741.22 423
15742.41 402
15743.59 401
15744.78 419
15745.96 415
15747.15 351
15748.34 350
15749.52 423
15750.71 426
15751.90 413
15753.08 394
15754.27 431
15755.45 414
15756.64 419
15757.83 403
15759.01 394
15760.20 412
15761.39 403
15762.57 414
15763.76 396
15764.95 376
15766.14 410
15767.32 400
15768.51 403
15769.70 395
15770.88 394
15772.07 391
15773.26 389
15774.44 406
15775.63 355
15776.82 357
15778.01 374
15779.19 376
15780.38 362
15781.57 367
15782.76 372
15783.94 356
15785.13 399
15786.32 385
15787.51 364
15788.69 362
15789.88 351
15791.07 380
15792.26 371
15793.45 370
15794.63 355
15795.82 374
15797.01 350
15798.20 368
15799.39 394
15800.58 370
15801.76 342
15802.95 360
15804.14 349
15805.33 377
15806.52 366
15807.71 329
15808.89 336
15810.08 325
15811.27 318
15812.46 317
15813.65 343
15814.84 352
15816.03 369
15817.21 300
15818.40 339
15819.59 363
15820.78 344
15821.97 346
15823.16 345
15824.35 318
15825.54 339
15826.73 354
15827.92 343
15829.11 301
15830.29 340
15831.48 328
15832.67 324
15833.86 347
15835.05 366
15836.24 331
15837.43 315
15838.62 326
15839.81 326
15841.00 301
15842.19 292
15843.38 315
15844.57 313
15845.76 301
15846.95 277
15848.14 310
15849.33 334
15850.52 345
15851.71 358
15852.90 337
15854.09 298
15855.28 316
15856.47 343
15857.66 293
15858.85 299
15860.04 297
15861.23 328
15862.42 332
15863.61 312
15864.80 316
15866.00 302
15867.19 295
15868.38 307
15869.57 314
15870.76 296
15871.95 332
15873.14 306
15874.33 316
15875.52 314
15876.71 292
15877.90 297
15879.10 347
15880.29 308
15881.48 301
15882.67 308
15883.86 316
15885.05 320
15886.24 329
15887.44 293
15888.63 294
15889.82 338
15891.01 316
15892.20 324
15893.39 289
15894.59 318
15895.78 312
15896.97 328
15898.16 299
15899.35 305
15900.54 304
15901.74 315
15902.93 299
15904.12 292
15905.31 309
15906.51 300
15907.70 305
15908.89 280
15910.08 321
15911.27 325
15912.47 323
15913.66 304
15914.85 302
15916.04 337
15917.24 330
15918.43 354
15919.62 313
15920.82 298
15922.01 297
15923.20 337
15924.39 282
15925.59 303
15926.78 265
15927.97 295
15929.17 327
15930.36 307
15931.55 294
15932.75 293
15933.94 287
15935.13 282
15936.33 283
15937.52 281
15938.71 265
15939.91 305
15941.10 325
15942.29 296
15943.49 290
15944.68 277
15945.87 277
15947.07 289
15948.26 272
15949.45 283
15950.65 295
15951.84 294
15953.04 282
15954.23 277
15955.42 285
15956.62 279
15957.81 267
15959.01 281
15960.20 288
15961.40 291
15962.59 256
15963.78 298
15964.98 285
15966.17 277
15967.37 249
15968.56 298
15969.76 272
15970.95 287
15972.15 254
15973.34 274
15974.54 274
15975.73 279
15976.92 271
15978.12 246
15979.31 280
15980.51 271
15981.70 289
15982.90 246
15984.09 267
15985.29 258
15986.49 271
15987.68 259
15988.88 255
15990.07 266
15991.27 273
15992.46 245
15993.66 267
15994.85 233
15996.05 238
15997.24 256
15998.44 262
15999.64 254
16000.83 272
16002.03 265
16003.22 251
16004.42 248
16005.61 248
16006.81 254
16008.01 260
16009.20 286
16010.40 257
16011.60 269
16012.79 261
16013.99 253
16015.18 249
16016.38 259
16017.58 277
16018.77 251
16019.97 275
16021.17 259
16022.36 264
16023.56 239
16024.76 274
16025.95 247
16027.15 253
16028.35 249
16029.54 271
16030.74 268
16031.94 244
16033.13 255
16034.33 212
16035.53 237
16036.72 230
16037.92 241
16039.12 245
16040.32 251
16041.51 263
16042.71 254
16043.91 219
16045.11 226
16046.30 242
16047.50 253
16048.70 244
16049.90 257
16051.09 268
16052.29 247
16053.49 249
16054.69 262
16055.88 244
16057.08 233
16058.28 251
16059.48 233
16060.68 255
16061.87 229
16063.07 241
16064.27 235
16065.47 253
16066.67 224
16067.87 239
16069.06 237
16070.26 216
16071.46 226
16072.66 220
16073.86 237
16075.06 223
16076.25 248
16077.45 242
16078.65 242
16079.85 217
16081.05 238
16082.25 203
16083.45 231
16084.65 230
16085.84 246
16087.04 255
16088.24 238
16089.44 233
16090.64 238
16091.84 220
16093.04 213
16094.24 226
16095.44 229
16096.64 233
16097.84 225
16099.04 242
16100.24 216
16101.43 226
16102.63 240
16103.83 240
16105.03 236
16106.23 227
16107.43 230
16108.63 237
16109.83 229
16111.03 201
16112.23 214
16113.43 235
16114.63 249
16115.83 218
16117.03 219
16118.23 218
16119.43 253
16120.63 239
16121.83 239
16123.03 226
16124.23 229
16125.43 251
16126.64 239
16127.84 215
16129.04 233
16130.24 232
16131.44 243
16132.64 263
16133.84 228
16135.04 229
16136.24 220
16137.44 229
16138.64 231
16139.84 252
16141.04 223
16142.25 207
16143.45 247
16144.65 237
16145.85 245
16147.05 217
16148.25 237
16149.45 220
16150.65 242
16151.86 220
16153.06 225
16154.26 218
16155.46 218
16156.66 222
16157.86 191
16159.06 213
16160.27 218
16161.47 214
16162.67 219
16163.87 226
16165.07 216
16166.28 231
16167.48 222
16168.68 227
16169.88 200
16171.08 239
16172.29 232
16173.49 235
16174.69 230
16175.89 239
16177.10 212
16178.30 233
16179.50 198
16180.70 209
16181.91 236
16183.11 240
16184.31 245
16185.51 225
16186.72 226
16187.92 238
16189.12 265
16190.32 222
16191.53 226
16192.73 250
16193.93 236
16195.14 225
16196.34 226
16197.54 222
16198.75 255
16199.95 226
16201.15 226
16202.35 255
16203.56 255
16204.76 218
16205.97 222
16207.17 230
16208.37 223
16209.58 212
16210.78 246
16211.98 233
16213.19 224
16214.39 222
16215.59 257
16216.80 230
16218.00 222
16219.21 237
16220.41 238
16221.61 226
16222.82 247
16224.02 211
16225.23 227
16226.43 212
16227.63 258
16228.84 261
16230.04 262
16231.25 215
16232.45 232
16233.66 221
16234.86 225
16236.07 232
16237.27 231
16238.47 245
16239.68 233
16240.88 232
16242.09 226
16243.29 243
16244.50 249
16245.70 266
16246.91 253
16248.11 249
16249.32 237
16250.52 266
16251.73 254
16252.93 259
16254.14 239
16255.34 229
16256.55 244
16257.76 248
16258.96 283
16260.17 257
16261.37 258
16262.58 221
16263.78 229
16264.99 289
16266.19 281
16267.40 262
16268.61 242
16269.81 251
16271.02 262
16272.22 264
16273.43 256
16274.63 249
16275.84 243
16277.05 267
16278.25 258
16279.46 254
16280.67 253
16281.87 292
16283.08 252
16284.28 262
16285.49 268
16286.70 257
16287.90 263
16289.11 289
16290.32 247
16291.52 276
16292.73 248
16293.94 269
16295.14 263
16296.35 293
16297.56 288
16298.76 266
16299.97 281
16301.18 281
16302.38 266
16303.59 256
16304.80 301
16306.01 292
16307.21 248
16308.42 257
16309.63 284
16310.84 313
16312.04 288
16313.25 314
16314.46 303
16315.67 292
16316.87 277
16318.08 276
16319.29 264
16320.50 260
16321.70 293
16322.91 296
16324.12 282
16325.33 320
16326.53 271
16327.74 266
16328.95 288
16330.16 279
16331.37 270
16332.58 273
16333.78 264
16334.99 246
16336.20 263
16337.41 253
16338.62 278
16339.82 260
16341.03 270
16342.24 280
16343.45 255
16344.66 266
16345.87 264
16347.08 260
16348.29 261
16349.49 249
16350.70 260
16351.91 274
16353.12 259
16354.33 257
16355.54 242
16356.75 260
16357.96 233
16359.17 264
16360.37 247
16361.58 245
16362.79 257
16364.00 283
16365.21 272
16366.42 235
16367.63 244
16368.84 242
16370.05 246
16371.26 237
16372.47 214
16373.68 259
16374.89 256
16376.10 235
16377.31 231
16378.52 234
16379.73 229
16380.94 230
16382.15 233
16383.36 241
16384.57 258
16385.78 249
16386.99 239
16388.20 272
16389.41 220
16390.62 220
16391.83 209
16393.04 240
16394.25 226
16395.46 231
16396.67 215
16397.88 253
16399.09 242
16400.30 224
16401.51 235
16402.72 214
16403.94 252
16405.15 263
16406.36 252
16407.57 233
16408.78 228
16409.99 234
16411.20 231
16412.41 230
16413.62 225
16414.83 222
16416.05 238
16417.26 223
16418.47 211
16419.68 209
16420.89 200
16422.10 228
16423.31 221
16424.53 227
16425.74 213
16426.95 210
16428.16 226
16429.37 244
16430.58 214
16431.80 207
16433.01 210
16434.22 228
16435.43 233
16436.64 229
16437.86 220
16439.07 225
16440.28 253
16441.49 234
16442.70 227
16443.92 207
16445.13 234
16446.34 259
16447.55 225
16448.77 193
16449.98 216
16451.19 208
16452.40 225
16453.62 214
16454.83 198
16456.04 240
16457.25 227
16458.47 225
16459.68 199
16460.89 206
16462.11 215
16463.32 211
16464.53 205
16465.75 221
16466.96 226
16468.17 221
16469.38 197
16470.60 208
16471.81 188
16473.02 190
16474.24 206
16475.45 209
16476.66 207
16477.88 195
16479.09 238
16480.31 211
16481.52 220
16482.73 215
16483.95 204
16485.16 211
16486.37 193
16487.59 212
16488.80 180
16490.02 190
16491.23 209
16492.44 192
16493.66 198
16494.87 215
16496.09 188
16497.30 237
16498.52 187
16499.73 209
16500.94 197
16502.16 220
16503.37 201
16504.59 217
16505.80 176
16507.02 216
16508.23 200
16509.45 211
16510.66 196
16511.88 219
16513.09 205
16514.31 190
16515.52 214
16516.74 206
16517.95 208
16519.17 196
16520.38 210
16521.60 196
16522.81 190
16524.03 188
16525.24 189
16526.46 200
16527.67 200
16528.89 211
16530.10 183
16531.32 190
16532.53 188
16533.75 180
16534.97 174
16536.18 192
16537.40 225
16538.61 199
16539.83 183
16541.04 192
16542.26 205
16543.48 192
16544.69 203
16545.91 209
16547.12 191
16548.34 177
16549.56 218
16550.77 199
16551.99 198
16553.21 187
16554.42 197
16555.64 189
16556.85 212
16558.07 194
16559.29 226
16560.50 198
16561.72 181
16562.94 198
16564.15 220
16565.37 192
16566.59 191
16567.80 209
16569.02 209
16570.24 220
16571.46 196
16572.67 205
16573.89 218
16575.11 186
16576.32 216
16577.54 200
16578.76 194
16579.98 213
16581.19 199
16582.41 224
16583.63 189
16584.85 169
16586.06 193
16587.28 208
16588.50 205
16589.72 180
16590.93 191
16592.15 190
16593.37 194
16594.59 172
16595.80 200
16597.02 204
16598.24 199
16599.46 192
16600.68 165
16601.89 207
16603.11 214
16604.33 227
16605.55 179
16606.77 178
16607.99 189
16609.20 208
16610.42 213
16611.64 190
16612.86 177
16614.08 201
16615.30 219
16616.52 205
16617.73 185
16618.95 213
16620.17 208
16621.39 204
16622.61 192
16623.83 210
16625.05 202
16626.27 196
16627.49 195
16628.70 165
16629.92 184
16631.14 164
16632.36 196
16633.58 183
16634.80 199
16636.02 200
16637.24 197
16638.46 184
16639.68 202
16640.90 167
16642.12 189
16643.34 207
16644.56 197
16645.78 193
16647.00 174
16648.22 216
16649.44 216
16650.66 200
16651.88 176
16653.10 181
16654.32 189
16655.54 199
16656.76 196
16657.98 183
16659.20 210
16660.42 208
16661.64 214
16662.86 217
16664.08 196
16665.30 181
16666.52 181
16667.74 205
16668.96 209
16670.18 164
16671.40 217
16672.62 188
16673.84 198
16675.06 162
16676.28 160
16677.51 175
16678.73 190
16679.95 204
16681.17 157
16682.39 199
16683.61 184
16684.83 195
16686.05 183
16687.27 183
16688.50 172
16689.72 205
16690.94 195
16692.16 190
16693.38 179
16694.60 205
16695.82 198
16697.05 217
16698.27 208
16699.49 176
16700.71 183
16701.93 173
16703.15 197
16704.38 189
16705.60 220
16706.82 206
16708.04 232
16709.26 210
16710.49 230
16711.71 185
16712.93 207
16714.15 202
16715.38 180
16716.60 183
16717.82 177
16719.04 202
16720.27 173
16721.49 208
16722.71 205
16723.93 198
16725.16 180
16726.38 216
16727.60 182
16728.82 180
16730.05 164
16731.27 178
16732.49 182
16733.72 194
16734.94 193
16736.16 195
16737.38 178
16738.61 197
16739.83 168
16741.05 174
16742.28 177
16743.50 188
16744.72 209
16745.95 188
16747.17 195
16748.39 203
16749.62 196
16750.84 204
16752.07 190
16753.29 203
16754.51 195
16755.74 195
16756.96 193
16758.18 165
16759.41 167
16760.63 222
16761.86 183
16763.08 186
16764.30 202
16765.53 191
16766.75 190
16767.98 172
16769.20 176
16770.43 193
16771.65 202
16772.87 209
16774.10 183
16775.32 212
16776.55 201
16777.77 203
16779.00 236
16780.22 222
16781.45 198
16782.67 197
16783.90 185
16785.12 181
16786.35 192
16787.57 192
16788.80 195
16790.02 169
16791.25 202
16792.47 192
16793.70 195
16794.92 243
16796.15 192
16797.37 196
16798.60 198
16799.82 208
16801.05 190
16802.27 185
16803.50 175
16804.72 167
16805.95 204
16807.18 179
16808.40 186
16809.63 178
16810.85 195
16812.08 179
16813.30 189
16814.53 198
16815.76 189
16816.98 189
16818.21 204
16819.43 203
16820.66 199
16821.89 211
16823.11 182
16824.34 182
16825.57 182
16826.79 200
16828.02 199
16829.25 181
16830.47 191
16831.70 197
16832.92 191
16834.15 209
16835.38 177
16836.61 201
16837.83 198
16839.06 200
16840.29 220
16841.51 236
16842.74 196
16843.97 201
16845.19 194
16846.42 201
16847.65 197
16848.87 175
16850.10 204
16851.33 233
16852.56 204
16853.78 195
16855.01 209
16856.24 198
16857.47 205
16858.69 186
16859.92 193
16861.15 195
16862.38 207
16863.60 205
16864.83 193
16866.06 205
16867.29 194
16868.52 198
16869.74 234
16870.97 206
16872.20 223
16873.43 217
16874.66 209
16875.88 218
16877.11 208
16878.34 234
16879.57 213
16880.80 208
16882.03 240
16883.25 227
16884.48 220
16885.71 187
16886.94 198
16888.17 214
16889.40 230
16890.63 235
16891.85 237
16893.08 234
16894.31 197
16895.54 236
16896.77 248
16898.00 231
16899.23 221
16900.46 221
16901.69 220
16902.92 220
16904.14 219
16905.37 210
16906.60 257
16907.83 215
16909.06 203
16910.29 231
16911.52 228
16912.75 225
16913.98 231
16915.21 216
16916.44 208
16917.67 196
16918.90 195
16920.13 203
16921.36 218
16922.59 205
16923.82 207
16925.05 189
16926.28 206
16927.51 204
16928.74 247
16929.97 199
16931.20 203
16932.43 172
16933.66 194
16934.89 220
16936.12 201
16937.35 209
16938.58 190
16939.81 208
16941.04 188
16942.27 175
16943.50 225
16944.73 199
16945.96 189
16947.20 210
16948.43 207
16949.66 198
16950.89 187
16952.12 209
16953.35 206
16954.58 214
16955.81 192
16957.04 198
16958.27 186
16959.51 173
16960.74 193
16961.97 193
16963.20 197
16964.43 184
16965.66 185
16966.89 190
16968.13 187
16969.36 179
16970.59 202
16971.82 189
16973.05 201
16974.28 206
16975.52 177
16976.75 217
16977.98 196
16979.21 192
16980.44 186
16981.68 210
16982.91 203
16984.14 184
16985.37 204
16986.60 186
16987.84 201
16989.07 175
16990.30 189
16991.53 196
16992.77 185
16994.00 215
16995.23 182
16996.46 184
16997.70 198
16998.93 188
17000.16 187
17001.39 180
17002.63 192
17003.86 197
17005.09 190
17006.33 162
17007.56 192
17008.79 179
17010.02 186
17011.26 184
17012.49 178
17013.72 195
17014.96 208
17016.19 215
17017.42 181
17018.66 186
17019.89 191
17021.12 197
17022.36 184
17023.59 175
17024.83 197
17026.06 188
17027.29 171
17028.53 166
17029.76 187
17030.99 190
17032.23 186
17033.46 137
17034.70 176
17035.93 166
17037.16 178
17038.40 202
17039.63 214
17040.87 175
17042.10 191
17043.33 170
17044.57 181
17045.80 180
17047.04 178
17048.27 198
17049.51 177
17050.74 192
17051.98 150
17053.21 188
17054.45 178
17055.68 189
17056.91 173
17058.15 164
17059.38 146
17060.62 158
17061.85 184
17063.09 194
17064.32 164
17065.56 168
17066.79 171
17068.03 181
17069.27 171
17070.50 169
17071.74 170
17072.97 180
17074.21 189
17075.44 179
17076.68 176
17077.91 171
17079.15 170
17080.38 194
17081.62 178
17082.86 177
17084.09 168
17085.33 184
17086.56 211
17087.80 180
17089.03 179
17090.27 196
17091.51 176
17092.74 185
17093.98 175
17095.22 186
17096.45 161
17097.69 172
17098.92 177
17100.16 183
17101.40 178
17102.63 170
17103.87 199
17105.11 186
17106.34 165
17107.58 172
17108.82 173
17110.05 161
17111.29 162
17112.53 174
17113.76 190
17115.00 157
17116.24 173
17117.47 178
17118.71 166
17119.95 193
17121.19 174
17122.42 170
17123.66 167
17124.90 184
17126.13 182
17127.37 157
17128.61 165
17129.85 179
17131.08 181
17132.32 191
17133.56 176
17134.80 195
17136.03 179
17137.27 184
17138.51 158
17139.75 153
17140.99 136
17142.22 165
17143.46 150
17144.70 158
17145.94 165
17147.18 151
17148.41 173
17149.65 164
17150.89 184
17152.13 176
17153.37 175
17154.60 169
17155.84 160
17157.08 159
17158.32 168
17159.56 172
17160.80 182
17162.04 171
17163.27 170
17164.51 178
17165.75 172
17166.99 181
17168.23 181
17169.47 183
17170.71 152
17171.95 178
17173.18 161
17174.42 175
17175.66 176
17176.90 195
17178.14 175
17179.38 163
17180.62 161
17181.86 157
17183.10 159
17184.34 144
17185.58 160
17186.82 165
17188.06 186
17189.30 158
17190.54 159
17191.78 170
17193.01 159
17194.25 163
17195.49 164
17196.73 170
17197.97 172
17199.21 132
17200.45 166
17201.69 148
17202.93 156
17204.17 141
17205.41 164
17206.65 168
17207.90 150
17209.14 158
17210.38 154
17211.62 159
17212.86 151
17214.10 166
17215.34 160
17216.58 191
17217.82 151
17219.06 159
17220.30 167
17221.54 175
17222.78 151
17224.02 179
17225.26 164
17226.50 159
17227.75 170
17228.99 177
17230.23 139
17231.47 139
17232.71 170
17233.95 184
17235.19 158
17236.43 135
17237.67 175
17238.92 171
17240.16 158
17241.40 161
17242.64 167
17243.88 165
17245.12 170
17246.37 168
17247.61 166
17248.85 184
17250.09 177
17251.33 195
17252.57 146
17253.82 137
17255.06 151
17256.30 183
17257.54 174
17258.78 132
17260.03 156
17261.27 180
17262.51 197
17263.75 163
17265.00 151
17266.24 152
17267.48 162
17268.72 174
17269.97 183
17271.21 180
17272.45 177
17273.69 178
17274.94 175
17276.18 173
17277.42 158
17278.66 158
17279.91 174
17281.15 177
17282.39 155
17283.64 185
17284.88 177
17286.12 161
17287.37 187
17288.61 185
17289.85 162
17291.09 182
17292.34 172
17293.58 173
17294.82 164
17296.07 156
17297.31 165
17298.56 184
17299.80 174
17301.04 153
17302.29 167
17303.53 164
17304.77 163
17306.02 149
17307.26 153
17308.51 168
17309.75 177
17310.99 155
17312.24 162
17313.48 170
17314.73 155
17315.97 177
17317.21 177
17318.46 170
17319.70 124
17320.95 166
17322.19 184
17323.44 144
17324.68 146
17325.92 170
17327.17 182
17328.41 174
17329.66 144
17330.90 145
17332.15 164
17333.39 165
17334.64 169
17335.88 159
17337.13 140
17338.37 149
17339.62 157
17340.86 173
17342.11 149
17343.35 174
17344.60 162
17345.84 149
17347.09 157
17348.33 134
17349.58 139
17350.82 164
17352.07 152
17353.32 162
17354.56 141
17355.81 172
17357.05 173
17358.30 177
17359.54 148
17360.79 149
17362.04 161
17363.28 171
17364.53 147
17365.77 170
17367.02 156
17368.27 151
17369.51 152
17370.76 161
17372.00 152
17373.25 169
17374.50 149
17375.74 145
17376.99 140
17378.24 156
17379.48 159
17380.73 165
17381.97 148
17383.22 145
17384.47 175
17385.71 181
17386.96 146
17388.21 152
17389.46 132
17390.70 146
17391.95 153
17393.20 158
17394.44 151
17395.69 164
17396.94 165
17398.18 141
17399.43 134
17400.68 161
17401.93 163
17403.17 157
17404.42 129
17405.67 136
17406.92 143
17408.16 169
17409.41 162
17410.66 166
17411.91 134
17413.15 152
17414.40 153
17415.65 151
17416.90 166
17418.14 149
17419.39 175
17420.64 184
17421.89 168
17423.14 157
17424.38 174
17425.63 185
17426.88 182
17428.13 163
17429.38 170
17430.63 187
17431.87 166
17433.12 163
17434.37 136
17435.62 138
17436.87 168
17438.12 154
17439.36 167
17440.61 159
17441.86 167
17443.11 147
17444.36 148
17445.61 135
17446.86 148
17448.11 155
17449.36 162
17450.60 158
17451.85 171
17453.10 149
17454.35 156
17455.60 183
17456.85 172
17458.10 169
17459.35 166
17460.60 172
17461.85 153
17463.10 149
17464.35 148
17465.60 155
17466.85 167
17468.10 165
17469.35 168
17470.59 162
17471.84 141
17473.09 149
17474.34 149
17475.59 146
17476.84 147
17478.09 154
17479.34 166
17480.59 159
17481.84 146
17483.09 146
17484.34 161
17485.60 168
17486.85 153
17488.10 164
17489.35 139
17490.60 137
17491.85 125
17493.10 150
17494.35 153
17495.60 159
17496.85 151
17498.10 162
17499.35 141
17500.60 136
17501.85 156
17503.10 161
17504.35 180
17505.61 153
17506.86 157
17508.11 155
17509.36 147
17510.61 150
17511.86 172
17513.11 154
17514.36 147
17515.62 152
17516.87 165
17518.12 145
17519.37 168
17520.62 160
17521.87 157
17523.12 153
17524.38 144
17525.63 139
17526.88 160
17528.13 150
17529.38 116
17530.64 167
17531.89 136
17533.14 162
17534.39 136
17535.64 134
17536.90 149
17538.15 132
17539.40 152
17540.65 126
17541.90 151
17543.16 143
17544.41 137
17545.66 162
17546.91 156
17548.17 158
17549.42 136
17550.67 158
17551.92 155
17553.18 162
17554.43 196
17555.68 135
17556.94 126
17558.19 132
17559.44 157
17560.69 166
17561.95 151
17563.20 152
17564.45 153
17565.71 151
17566.96 143
17568.21 150
17569.47 137
17570.72 138
17571.97 164
17573.23 164
17574.48 151
17575.73 136
17576.99 142
17578.24 163
17579.49 151
17580.75 154
17582.00 151
17583.26 150
17584.51 143
17585.76 157
17587.02 148
17588.27 157
17589.52 154
17590.78 166
17592.03 157
17593.29 136
17594.54 134
17595.80 145
17597.05 145
17598.30 132
17599.56 147
17600.81 162
17602.07 172
17603.32 149
17604.58 148
17605.83 163
17607.09 154
17608.34 154
17609.60 147
17610.85 148
17612.10 174
17613.36 156
17614.61 154
17615.87 158
17617.12 140
17618.38 161
17619.63 165
17620.89 166
17622.14 169
17623.40 151
17624.66 148
17625.91 125
17627.17 141
17628.42 146
17629.68 136
17630.93 132
17632.19 143
17633.44 165
17634.70 124
17635.95 154
17637.21 160
17638.47 156
17639.72 157
17640.98 151
17642.23 150
17643.49 167
17644.75 160
17646.00 141
17647.26 150
17648.51 139
17649.77 150
17651.03 140
17652.28 145
17653.54 126
17654.80 155
17656.05 139
17657.31 131
17658.56 166
17659.82 148
17661.08 155
17662.33 160
17663.59 158
17664.85 161
17666.10 136
17667.36 152
17668.62 153
17669.87 130
17671.13 152
17672.39 133
17673.65 143
17674.90 150
17676.16 171
17677.42 158
17678.67 160
17679.93 133
17681.19 148
17682.45 134
17683.70 127
17684.96 155
17686.22 121
17687.48 148
17688.73 170
17689.99 137
17691.25 156
17692.51 147
17693.76 154
17695.02 127
17696.28 160
17697.54 151
17698.80 170
17700.05 135
17701.31 146
17702.57 155
17703.83 168
17705.09 165
17706.34 162
17707.60 139
17708.86 143
17710.12 135
17711.38 126
17712.64 146
17713.89 126
17715.15 147
17716.41 133
17717.67 124
17718.93 141
17720.19 130
17721.45 148
17722.70 141
17723.96 140
17725.22 145
17726.48 137
17727.74 136
17729.00 149
17730.26 144
17731.52 154
17732.78 145
17734.04 154
17735.29 128
17736.55 153
17737.81 151
17739.07 159
17740.33 173
17741.59 161
17742.85 154
17744.11 168
17745.37 138
17746.63 151
17747.89 157
17749.15 131
17750.41 151
17751.67 132
17752.93 136
17754.19 162
17755.45 161
17756.71 141
17757.97 139
17759.23 147
17760.49 123
17761.75 136
17763.01 167
17764.27 127
17765.53 133
17766.79 125
17768.05 147
17769.31 159
17770.57 124
17771.83 116
17773.09 148
17774.35 141
17775.61 128
17776.87 143
17778.14 127
17779.40 152
17780.66 132
17781.92 129
17783.18 138
17784.44 158
17785.70 161
17786.96 153
17788.22 154
17789.48 138
17790.75 155
17792.01 151
17793.27 143
17794.53 154
17795.79 129
17797.05 155
17798.31 167
17799.57 162
17800.84 147
17802.10 117
17803.36 129
17804.62 150
17805.88 134
17807.14 129
17808.41 131
17809.67 150
17810.93 132
17812.19 139
17813.45 143
17814.72 139
17815.98 130
17817.24 140
17818.50 136
17819.77 149
17821.03 138
17822.29 142
17823.55 121
17824.81 136
17826.08 157
17827.34 154
17828.60 144
17829.86 138
17831.13 129
17832.39 128
17833.65 150
17834.92 154
17836.18 139
17837.44 149
17838.70 147
17839.97 138
17841.23 129
17842.49 156
17843.76 141
17845.02 141
17846.28 131
17847.55 156
17848.81 161
17850.07 134
17851.34 131
17852.60 120
17853.86 126
17855.13 127
17856.39 125
17857.65 151
17858.92 129
17860.18 138
17861.44 133
17862.71 152
17863.97 144
17865.24 106
17866.50 132
17867.76 137
17869.03 147
17870.29 132
17871.56 143
17872.82 146
17874.08 132
17875.35 149
17876.61 143
17877.88 140
17879.14 132
17880.40 123
17881.67 142
17882.93 147
17884.20 113
17885.46 122
17886.73 147
17887.99 130
17889.26 138
17890.52 136
17891.79 140
17893.05 151
17894.32 141
17895.58 136
17896.85 144
17898.11 147
17899.38 156
17900.64 149
17901.91 162
17903.17 141
17904.44 145
17905.70 140
17906.97 133
17908.23 126
17909.50 140
17910.76 138
17912.03 156
17913.29 127
17914.56 132
17915.83 133
17917.09 151
17918.36 125
17919.62 141
17920.89 133
17922.16 135
17923.42 144
17924.69 132
17925.95 134
17927.22 148
17928.49 140
17929.75 162
17931.02 129
17932.28 131
17933.55 131
17934.82 125
17936.08 118
17937.35 154
17938.62 145
17939.88 142
17941.15 154
17942.42 133
17943.68 141
17944.95 125
17946.22 117
17947.48 126
17948.75 140
17950.02 142
17951.28 124
17952.55 123
17953.82 150
17955.08 122
17956.35 136
17957.62 120
17958.88 115
17960.15 138
17961.42 130
17962.69 147
17963.95 128
17965.22 145
17966.49 136
17967.76 118
17969.02 130
17970.29 124
17971.56 134
17972.83 122
17974.09 113
17975.36 105
17976.63 145
17977.90 119
17979.17 121
17980.43 123
17981.70 154
17982.97 138
17984.24 127
17985.51 147
17986.77 156
17988.04 156
17989.31 137
17990.58 172
17991.85 134
17993.12 131
17994.38 142
17995.65 125
17996.92 132
17998.19 120
17999.46 130
18000.73 139
18002.00 138
18003.26 142
18004.53 139
18005.80 137
18007.07 119
18008.34 135
18009.61 138
18010.88 130
18012.15 109
18013.42 140
18014.69 157
18015.95 124
18017.22 153
18018.49 123
18019.76 130
18021.03 123
18022.30 141
18023.57 119
18024.84 124
18026.11 137
18027.38 123
18028.65 128
18029.92 123
18031.19 124
18032.46 136
18033.73 135
18035.00 122
18036.27 127
18037.54 120
18038.81 127
18040.08 131
18041.35 146
18042.62 134
18043.89 128
18045.16 119
18046.43 136
18047.70 111
18048.97 131
18050.24 131
18051.51 127
18052.78 146
18054.05 146
18055.32 148
18056.59 115
18057.86 156
18059.13 145
18060.40 141
18061.68 125
18062.95 136
18064.22 169
18065.49 138
18066.76 129
18068.03 111
18069.30 123
18070.57 133
18071.84 141
18073.11 153
18074.39 136
18075.66 115
18076.93 154
18078.20 122
18079.47 138
18080.74 135
18082.01 123
18083.29 115
18084.56 128
18085.83 129
18087.10 117
18088.37 113
18089.64 141
18090.92 121
18092.19 127
18093.46 131
18094.73 133
18096.00 141
18097.28 113
18098.55 130
18099.82 128
18101.09 132
18102.37 129
18103.64 125
18104.91 114
18106.18 125
18107.45 135
18108.73 130
18110.00 122
18111.27 112
18112.54 143
18113.82 110
18115.09 144
18116.36 152
18117.64 143
18118.91 130
18120.18 146
18121.45 136
18122.73 133
18124.00 135
18125.27 166
18126.55 120
18127.82 137
18129.09 151
18130.37 132
18131.64 121
18132.91 134
18134.19 142
18135.46 140
18136.73 132
18138.01 110
18139.28 145
18140.55 132
18141.83 136
18143.10 136
18144.37 119
18145.65 118
18146.92 150
18148.20 142
18149.47 106
18150.74 139
18152.02 144
18153.29 155
18154.57 123
18155.84 145
18157.11 132
18158.39 134
18159.66 127
18160.94 142
18162.21 127
18163.49 130
18164.76 103
18166.04 150
18167.31 119
18168.58 138
18169.86 147
18171.13 135
18172.41 134
18173.68 143
18174.96 121
18176.23 141
18177.51 156
18178.78 140
18180.06 138
18181.33 130
18182.61 133
18183.88 117
18185.16 112
18186.43 122
18187.71 124
18188.98 137
18190.26 137
18191.53 154
18192.81 128
18194.09 135
18195.36 137
18196.64 126
18197.91 116
18199.19 142
18200.46 125
18201.74 158
18203.02 145
18204.29 139
18205.57 113
18206.84 125
18208.12 133
18209.39 125
18210.67 126
18211.95 122
18213.22 138
18214.50 133
18215.78 136
18217.05 122
18218.33 123
18219.60 109
18220.88 135
18222.16 108
18223.43 128
18224.71 135
18225.99 117
18227.26 129
18228.54 122
18229.82 114
18231.09 127
18232.37 137
18233.65 135
18234.92 144
18236.20 99
18237.48 120
18238.76 133
18240.03 140
18241.31 120
18242.59 127
18243.86 120
18245.14 133
18246.42 140
18247.70 100
18248.97 114
18250.25 129
18251.53 132
18252.81 119
18254.08 130
18255.36 127
18256.64 133
18257.92 129
18259.19 131
18260.47 126
18261.75 164
18263.03 136
18264.31 142
18265.58 119
18266.86 134
18268.14 137
18269.42 125
18270.70 124
18271.98 107
18273.25 134
18274.53 121
18275.81 141
18277.09 134
18278.37 146
18279.65 130
18280.92 143
18282.20 128
18283.48 101
18284.76 121
18286.04 157
18287.32 120
18288.60 111
18289.88 105
18291.15 132
18292.43 141
18293.71 141
18294.99 145
18296.27 135
18297.55 142
18298.83 128
18300.11 144
18301.39 132
18302.67 125
18303.95 150
18305.23 135
18306.50 127
18307.78 124
18309.06 129
18310.34 113
18311.62 115
18312.90 118
18314.18 137
18315.46 136
18316.74 134
18318.02 123
18319.30 144
18320.58 105
18321.86 116
18323.14 137
18324.42 148
18325.70 129
18326.98 131
18328.26 138
18329.54 126
18330.82 123
18332.10 109
18333.38 143
18334.66 156
18335.94 133
18337.22 104
18338.51 122
18339.79 124
18341.07 116
18342.35 103
18343.63 124
18344.91 125
18346.19 135
18347.47 116
18348.75 138
18350.03 122
18351.31 104
18352.59 135
18353.88 128
18355.16 129
18356.44 112
18357.72 142
18359.00 129
18360.28 123
18361.56 126
18362.84 122
18364.13 107
18365.41 127
18366.69 139
18367.97 109
18369.25 102
18370.53 114
18371.82 139
18373.10 119
18374.38 128
18375.66 113
18376.94 125
18378.23 126
18379.51 115
18380.79 131
18382.07 159
18383.35 125
18384.64 112
18385.92 127
18387.20 128
18388.48 117
18389.76 126
18391.05 134
18392.33 100
18393.61 132
18394.89 127
18396.18 154
18397.46 115
18398.74 116
18400.03 116
18401.31 146
18402.59 107
18403.87 116
18405.16 123
18406.44 118
18407.72 114
18409.01 140
18410.29 141
18411.57 127
18412.86 121
18414.14 126
18415.42 140
18416.70 102
18417.99 128
18419.27 157
18420.56 133
18421.84 120
18423.12 120
18424.41 129
18425.69 132
18426.97 130
18428.26 126
18429.54 142
18430.82 137
18432.11 148
18433.39 113
18434.68 129
18435.96 116
18437.24 123
18438.53 126
18439.81 137
18441.10 101
18442.38 124
18443.66 127
18444.95 150
18446.23 117
18447.52 120
18448.80 112
18450.09 130
18451.37 107
18452.66 117
18453.94 134
18455.23 108
18456.51 134
18457.79 141
18459.08 136
18460.36 119
18461.65 144
18462.93 142
18464.22 145
18465.50 117
18466.79 124
18468.07 118
18469.36 139
18470.64 108
18471.93 118
18473.21 117
18474.50 135
18475.79 130
18477.07 125
18478.36 136
18479.64 125
18480.93 140
18482.21 116
18483.50 127
18484.78 110
18486.07 126
18487.36 127
18488.64 121
18489.93 117
18491.21 119
18492.50 133
18493.79 134
18495.07 143
18496.36 117
18497.64 138
18498.93 111
18500.22 136
18501.50 121
18502.79 114
18504.08 110
18505.36 150
18506.65 145
18507.93 127
18509.22 113
18510.51 119
18511.79 133
18513.08 134
18514.37 111
18515.65 124
18516.94 144
18518.23 145
18519.52 153
18520.80 124
18522.09 113
18523.38 146
18524.66 161
18525.95 142
18527.24 125
18528.52 100
18529.81 115
18531.10 164
18532.39 104
18533.67 129
18534.96 126
18536.25 152
18537.54 126
18538.82 151
18540.11 145
18541.40 144
18542.69 120
18543.98 124
18545.26 112
18546.55 123
18547.84 149
18549.13 168
18550.41 147
18551.70 121
18552.99 126
18554.28 143
18555.57 136
18556.86 117
18558.14 128
18559.43 135
18560.72 146
18562.01 122
18563.30 136
18564.59 131
18565.87 116
18567.16 141
18568.45 139
18569.74 149
18571.03 132
18572.32 168
18573.61 160
18574.89 119
18576.18 106
18577.47 152
18578.76 140
18580.05 142
18581.34 142
18582.63 146
18583.92 158
18585.21 157
18586.50 127
18587.79 119
18589.07 147
18590.36 180
18591.65 154
18592.94 140
18594.23 152
18595.52 125
18596.81 171
18598.10 144
18599.39 147
18600.68 154
18601.97 173
18603.26 154
18604.55 157
18605.84 140
18607.13 136
18608.42 138
18609.71 130
18611.00 151
18612.29 170
18613.58 154
18614.87 149
18616.16 165
18617.45 142
18618.74 140
18620.03 163
18621.32 173
18622.61 166
18623.90 154
18625.19 159
18626.49 151
18627.78 162
18629.07 145
18630.36 163
18631.65 172
18632.94 153
18634.23 159
18635.52 169
18636.81 168
18638.10 162
18639.39 179
18640.69 175
18641.98 166
18643.27 158
18644.56 150
18645.85 153
18647.14 161
18648.43 155
18649.72 155
18651.02 141
18652.31 145
18653.60 147
18654.89 165
18656.18 134
18657.47 133
18658.77 147
18660.06 158
18661.35 159
18662.64 139
18663.93 140
18665.23 148
18666.52 154
18667.81 128
18669.10 136
18670.39 116
18671.69 126
18672.98 140
18674.27 145
18675.56 144
18676.86 133
18678.15 137
18679.44 133
18680.73 135
18682.03 137
18683.32 112
18684.61 128
18685.90 130
18687.20 132
18688.49 134
18689.78 149
18691.07 126
18692.37 127
18693.66 159
18694.95 126
18696.25 146
18697.54 152
18698.83 146
18700.13 155
18701.42 131
18702.71 142
18704.01 134
18705.30 128
18706.59 116
18707.89 147
18709.18 138
18710.47 132
18711.77 162
18713.06 120
18714.35 138
18715.65 142
18716.94 140
18718.24 159
18719.53 120
18720.82 146
18722.12 128
18723.41 137
18724.71 128
18726.00 147
18727.29 153
18728.59 134
18729.88 150
18731.18 134
18732.47 151
18733.76 125
18735.06 111
18736.35 143
18737.65 134
18738.94 135
18740.24 130
18741.53 130
18742.83 132
18744.12 127
18745.42 138
18746.71 133
18748.01 141
18749.30 123
18750.60 123
18751.89 150
18753.19 140
18754.48 113
18755.78 122
18757.07 132
18758.37 143
18759.66 167
18760.96 119
18762.25 127
18763.55 126
18764.84 117
18766.14 131
18767.43 120
18768.73 118
18770.03 123
18771.32 117
18772.62 134
18773.91 126
18775.21 135
18776.50 145
18777.80 122
18779.10 134
18780.39 125
18781.69 117
18782.98 129
18784.28 146
18785.58 143
18786.87 126
18788.17 109
18789.47 128
18790.76 132
18792.06 119
18793.35 129
18794.65 143
18795.95 126
18797.24 113
18798.54 136
18799.84 104
18801.13 119
18802.43 126
18803.73 133
18805.02 123
18806.32 126
18807.62 111
18808.92 128
18810.21 104
18811.51 131
18812.81 124
18814.10 132
18815.40 130
18816.70 112
18818.00 151
18819.29 158
18820.59 128
18821.89 118
18823.18 121
18824.48 153
18825.78 124
18827.08 142
18828.38 135
18829.67 140
18830.97 124
18832.27 117
18833.57 135
18834.86 132
18836.16 127
18837.46 120
18838.76 118
18840.06 120
18841.35 139
18842.65 141
18843.95 130
18845.25 118
18846.55 106
18847.85 154
18849.14 132
18850.44 135
18851.74 142
18853.04 134
18854.34 146
18855.64 147
18856.93 131
18858.23 146
18859.53 126
18860.83 124
18862.13 118
18863.43 100
18864.73 109
18866.03 126
18867.33 141
18868.62 133
18869.92 112
18871.22 122
18872.52 125
18873.82 136
18875.12 102
18876.42 113
18877.72 104
18879.02 137
18880.32 133
18881.62 134
18882.92 110
18884.22 106
18885.52 117
18886.82 107
18888.12 105
18889.42 126
18890.72 114
18892.02 115
18893.31 116
18894.61 121
18895.91 116
18897.21 129
18898.51 126
18899.82 114
18901.12 124
18902.42 107
18903.72 108
18905.02 132
18906.32 129
18907.62 115
18908.92 116
18910.22 127
18911.52 128
18912.82 127
18914.12 116
18915.42 117
18916.72 126
18918.02 126
18919.32 107
18920.62 108
18921.92 134
18923.22 134
18924.53 124
18925.83 117
18927.13 113
18928.43 107
18929.73 127
18931.03 118
18932.33 103
18933.63 130
18934.94 126
18936.24 108
18937.54 105
18938.84 105
18940.14 126
18941.44 118
18942.74 120
18944.05 106
18945.35 102
18946.65 119
18947.95 123
18949.25 118
18950.55 104
18951.86 121
18953.16 111
18954.46 145
18955.76 95
18957.07 94
18958.37 107
18959.67 121
18960.97 117
18962.27 108
18963.58 114
18964.88 124
18966.18 120
18967.48 112
18968.79 109
18970.09 108
18971.39 101
18972.69 146
18974.00 143
18975.30 109
18976.60 129
18977.90 122
18979.21 139
18980.51 119
18981.81 109
18983.12 121
18984.42 136
18985.72 129
18987.03 107
18988.33 114
18989.63 113
18990.94 137
18992.24 109
18993.54 125
18994.85 128
18996.15 142
18997.45 119
18998.76 140
19000.06 103
19001.36 118
19002.67 120
19003.97 114
19005.27 88
19006.58 110
19007.88 112
19009.19 125
19010.49 130
19011.79 104
19013.10 97
19014.40 106
19015.71 100
19017.01 123
19018.31 104
19019.62 104
19020.92 119
19022.23 119
19023.53 115
19024.84 113
19026.14 110
19027.45 119
19028.75 111
19030.05 117
19031.36 114
19032.66 115
19033.97 113
19035.27 112
19036.58 107
19037.88 129
19039.19 107
19040.49 119
19041.80 91
19043.10 116
19044.41 131
19045.71 110
19047.02 120
19048.32 110
19049.63 117
19050.93 122
19052.24 118
19053.55 130
19054.85 130
19056.16 115
19057.46 128
19058.77 120
19060.07 107
19061.38 108
19062.68 117
19063.99 94
19065.30 95
19066.60 114
19067.91 117
19069.21 118
19070.52 139
19071.83 113
19073.13 99
19074.44 123
19075.74 101
19077.05 115
19078.36 117
19079.66 116
19080.97 109
19082.28 125
19083.58 108
19084.89 127
19086.20 125
19087.50 127
19088.81 108
19090.12 123
19091.42 107
19092.73 106
19094.04 115
19095.34 101
19096.65 114
19097.96 122
19099.26 117
19100.57 134
19101.88 121
19103.18 121
19104.49 116
19105.80 113
19107.11 118
19108.41 114
19109.72 119
19111.03 134
19112.34 107
19113.64 134
19114.95 123
19116.26 113
19117.57 124
19118.87 110
19120.18 110
19121.49 115
19122.80 107
19124.11 117
19125.41 119
19126.72 128
19128.03 145
19129.34 113
19130.65 115
19131.95 106
19133.26 105
19134.57 116
19135.88 114
19137.19 116
19138.49 135
19139.80 106
19141.11 114
19142.42 106
19143.73 112
19145.04 110
19146.35 109
19147.65 104
19148.96 115
19150.27 110
19151.58 116
19152.89 112
19154.20 99
19155.51 104
19156.82 107
19158.13 118
19159.43 108
19160.74 106
19162.05 104
19163.36 116
19164.67 114
19165.98 135
19167.29 116
19168.60 113
19169.91 116
19171.22 116
19172.53 107
19173.84 134
19175.15 117
19176.46 119
19177.77 122
19179.08 127
19180.39 150
19181.70 129
19183.01 119
19184.32 116
19185.63 118
19186.94 117
19188.25 119
19189.56 101
19190.87 127
19192.18 115
19193.49 132
19194.80 120
19196.11 142
19197.42 133
19198.73 123
19200.04 111
19201.35 133
19202.66 115
19203.97 115
19205.28 120
19206.59 112
19207.90 127
19209.21 103
19210.52 133
19211.83 128
19213.14 122
19214.46 122
19215.77 101
19217.08 104
19218.39 101
19219.70 113
19221.01 109
19222.32 116
19223.63 124
19224.95 133
19226.26 104
19227.57 118
19228.88 103
19230.19 112
19231.50 105
19232.81 104
19234.13 115
19235.44 112
19236.75 130
19238.06 121
19239.37 111
19240.68 108
19242.00 133
19243.31 113
19244.62 98
19245.93 100
19247.24 109
19248.56 114
19249.87 111
19251.18 137
19252.49 110
19253.81 115
19255.12 116
19256.43 109
19257.74 88
19259.06 87
19260.37 97
19261.68 92
19262.99 97
19264.31 117
19265.62 105
19266.93 106
19268.24 118
19269.56 104
19270.87 120
19272.18 119
19273.50 116
19274.81 98
19276.12 108
19277.43 128
19278.75 96
19280.06 114
19281.37 109
19282.69 107
19284.00 126
19285.31 102
19286.63 90
19287.94 103
19289.25 140
19290.57 121
19291.88 122
19293.20 122
19294.51 111
19295.82 115
19297.14 97
19298.45 105
19299.76 110
19301.08 118
19302.39 105
19303.71 121
19305.02 110
19306.33 116
19307.65 110
19308.96 139
19310.28 115
19311.59 114
19312.91 113
19314.22 127
19315.53 113
19316.85 100
19318.16 101
19319.48 117
19320.79 118
19322.11 103
19323.42 113
19324.74 111
19326.05 123
19327.37 121
19328.68 125
19330.00 126
19331.31 131
19332.63 129
19333.94 132
19335.26 125
19336.57 120
19337.89 120
19339.20 124
19340.52 120
19341.83 93
19343.15 116
19344.46 92
19345.78 115
19347.09 98
19348.41 120
19349.73 119
19351.04 122
19352.36 131
19353.67 115
19354.99 125
19356.30 113
19357.62 122
19358.94 115
19360.25 113
19361.57 111
19362.88 120
19364.20 109
19365.52 102
19366.83 97
19368.15 113
19369.46 109
19370.78 116
19372.10 122
19373.41 130
19374.73 116
19376.05 113
19377.36 103
19378.68 108
19380.00 101
19381.31 110
19382.63 110
19383.95 121
19385.26 108
19386.58 92
19387.90 120
19389.21 111
19390.53 114
19391.85 110
19393.17 117
19394.48 120
19395.80 115
19397.12 102
19398.43 101
19399.75 129
19401.07 111
19402.39 109
19403.70 96
19405.02 110
19406.34 137
19407.66 130
19408.97 104
19410.29 116
19411.61 122
19412.93 142
19414.24 104
19415.56 99
19416.88 96
19418.20 101
19419.52 124
19420.83 96
19422.15 98
19423.47 90
19424.79 122
19426.11 115
19427.42 103
19428.74 97
19430.06 96
19431.38 119
19432.70 141
19434.02 114
19435.34 110
19436.65 121
19437.97 111
19439.29 106
19440.61 111
19441.93 122
19443.25 124
19444.57 106
19445.88 101
19447.20 111
19448.52 107
19449.84 108
19451.16 102
19452.48 114
19453.80 114
19455.12 126
19456.44 138
19457.76 115
19459.08 91
19460.40 102
19461.71 112
19463.03 122
19464.35 107
19465.67 87
19466.99 93
19468.31 96
19469.63 121
19470.95 122
19472.27 105
19473.59 111
19474.91 109
19476.23 106
19477.55 102
19478.87 120
19480.19 111
19481.51 116
19482.83 120
19484.15 108
19485.47 107
19486.79 121
19488.11 124
19489.43 114
19490.75 99
19492.07 128
19493.39 105
19494.71 112
19496.04 118
19497.36 117
19498.68 116
19500.00 108
19501.32 121
19502.64 114
19503.96 112
19505.28 100
19506.60 117
19507.92 127
19509.24 105
19510.56 108
19511.89 107
19513.21 108
19514.53 110
19515.85 112
19517.17 94
19518.49 126
19519.81 124
19521.13 108
19522.46 106
19523.78 101
19525.10 113
19526.42 119
19527.74 102
19529.06 76
19530.39 108
19531.71 112
19533.03 104
19534.35 116
19535.67 104
19537.00 128
19538.32 122
19539.64 102
19540.96 91
19542.28 100
19543.61 102
19544.93 103
19546.25 97
19547.57 94
19548.90 116
19550.22 118
19551.54 109
19552.86 89
19554.19 116
19555.51 117
19556.83 116
19558.15 106
19559.48 96
19560.80 110
19562.12 125
19563.44 105
19564.77 115
19566.09 113
19567.41 117
19568.74 122
19570.06 130
19571.38 108
19572.71 104
19574.03 102
19575.35 120
19576.68 117
19578.00 95
19579.32 114
19580.65 113
19581.97 107
19583.29 122
19584.62 108
19585.94 101
19587.26 125
19588.59 109
19589.91 91
19591.24 99
19592.56 110
19593.88 115
19595.21 131
19596.53 111
19597.86 104
19599.18 109
19600.50 106
19601.83 105
19603.15 93
19604.48 95
19605.80 110
19607.12 86
19608.45 93
19609.77 111
19611.10 93
19612.42 110
19613.75 108
19615.07 115
19616.40 100
19617.72 125
19619.05 89
19620.37 124
19621.70 88
19623.02 102
19624.35 103
19625.67 101
19627.00 98
19628.32 98
19629.65 122
19630.97 92
19632.30 102
19633.62 109
19634.95 98
19636.27 95
19637.60 92
19638.92 107
19640.25 118
19641.57 86
19642.90 109
19644.23 115
19645.55 100
19646.88 105
19648.20 98
19649.53 114
19650.85 110
19652.18 102
19653.51 121
19654.83 109
19656.16 124
19657.48 119
19658.81 111
19660.14 114
19661.46 83
19662.79 100
19664.11 112
19665.44 112
19666.77 121
19668.09 111
19669.42 139
19670.75 123
19672.07 98
19673.40 100
19674.73 108
19676.05 119
19677.38 140
19678.71 119
19680.03 111
19681.36 98
19682.69 105
19684.01 111
19685.34 95
19686.67 110
19688.00 86
19689.32 117
19690.65 108
19691.98 112
19693.30 111
19694.63 109
19695.96 109
19697.29 111
19698.61 124
19699.94 105
19701.27 107
19702.60 105
19703.92 110
19705.25 109
19706.58 85
19707.91 107
19709.24 117
19710.56 90
19711.89 116
19713.22 122
19714.55 121
19715.88 99
19717.20 108
19718.53 93
19719.86 113
19721.19 104
19722.52 100
19723.84 103
19725.17 103
19726.50 97
19727.83 117
19729.16 102
19730.49 73
19731.82 97
19733.14 133
19734.47 105
19735.80 99
19737.13 122
19738.46 113
19739.79 111
19741.12 103
19742.45 110
19743.77 99
19745.10 105
19746.43 99
19747.76 98
19749.09 95
19750.42 108
19751.75 109
19753.08 97
19754.41 94
19755.74 108
19757.07 114
19758.40 111
19759.73 113
19761.06 103
19762.39 82
19763.71 113
19765.04 98
19766.37 107
19767.70 99
19769.03 99
19770.36 80
19771.69 99
19773.02 111
19774.35 99
19775.68 124
19777.01 115
19778.34 110
19779.67 83
19781.00 90
19782.33 107
19783.67 126
19785.00 98
19786.33 93
19787.66 94
19788.99 111
19790.32 119
19791.65 107
19792.98 100
19794.31 109
19795.64 127
19796.97 96
19798.30 91
19799.63 105
19800.96 85
19802.29 115
19803.63 92
19804.96 97
19806.29 103
19807.62 151
19808.95 116
19810.28 114
19811.61 91
19812.94 104
19814.28 110
19815.61 123
19816.94 110
19818.27 94
19819.60 104
19820.93 103
19822.26 94
19823.60 62
19824.93 101
19826.26 120
19827.59 125
19828.92 108
19830.26 105
19831.59 99
19832.92 108
19834.25 93
19835.58 109
19836.92 109
19838.25 105
19839.58 113
19840.91 99
19842.24 107
19843.58 76
19844.91 116
19846.24 125
19847.57 111
19848.91 85
19850.24 119
19851.57 110
19852.90 107
19854.24 97
19855.57 99
19856.90 102
19858.24 110
19859.57 93
19860.90 99
19862.23 93
19863.57 111
19864.90 115
19866.23 117
19867.57 109
19868.90 95
19870.23 112
19871.57 98
19872.90 96
19874.23 106
19875.57 113
19876.90 116
19878.23 96
19879.57 95
19880.90 95
19882.24 105
19883.57 108
19884.90 107
19886.24 101
19887.57 109
19888.90 111
19890.24 110
19891.57 109
19892.91 97
19894.24 109
19895.57 109
19896.91 119
19898.24 85
19899.58 98
19900.91 107
19902.25 115
19903.58 111
19904.91 115
19906.25 99
19907.58 96
19908.92 92
19910.25 131
19911.59 94
19912.92 91
19914.26 115
19915.59 145
19916.93 105
19918.26 90
19919.60 112
19920.93 107
19922.27 116
19923.60 105
19924.94 109
19926.27 83
19927.61 117
19928.94 103
19930.28 112
19931.61 87
19932.95 102
19934.28 130
19935.62 138
19936.95 112
19938.29 85
19939.63 121
19940.96 93
19942.30 92
19943.63 90
19944.97 75
19946.30 130
19947.64 116
19948.98 101
19950.31 123
19951.65 98
19952.98 121
19954.32 112
19955.66 113
19956.99 96
19958.33 106
19959.67 113
19961.00 113
19962.34 108
19963.67 100
19965.01 112
19966.35 118
19967.68 114
19969.02 92
19970.36 91
19971.69 122
19973.03 108
19974.37 99
19975.70 95
19977.04 81
19978.38 114
19979.71 96
19981.05 94
19982.39 104
19983.73 105
19985.06 102
19986.40 100
19987.74 121
19989.07 106
19990.41 157
19991.75 121
19993.09 104
19994.42 88
19995.76 115
19997.10 104
19998.44 113
19999.77 102
20001.11 102
20002.45 108
20003.79 124
20005.13 108
20006.46 96
20007.80 94
20009.14 111
20010.48 106
20011.81 99
20013.15 122
20014.49 122
20015.83 112
20017.17 107
20018.51 144
20019.84 110
20021.18 115
20022.52 108
20023.86 96
20025.20 120
20026.54 92
20027.87 103
20029.21 111
20030.55 142
20031.89 87
20033.23 115
20034.57 105
20035.91 106
20037.25 87
20038.59 117
20039.92 103
20041.26 110
20042.60 107
20043.94 128
20045.28 99
20046.62 84
20047.96 132
20049.30 106
20050.64 113
20051.98 95
20053.32 122
20054.66 115
20056.00 117
20057.33 104
20058.67 95
20060.01 122
20061.35 114
20062.69 116
20064.03 100
20065.37 106
20066.71 94
20068.05 118
20069.39 117
20070.73 101
20072.07 103
20073.41 108
20074.75 113
20076.09 87
20077.43 99
20078.77 108
20080.11 94
20081.45 115
20082.79 101
20084.14 138
20085.48 111
20086.82 102
20088.16 100
20089.50 101
20090.84 136
20092.18 118
20093.52 115
20094.86 110
20096.20 113
20097.54 118
20098.88 116
20100.22 95
20101.57 94
20102.91 100
20104.25 98
20105.59 107
20106.93 106
20108.27 92
20109.61 99
20110.95 101
20112.30 115
20113.64 115
20114.98 127
20116.32 97
20117.66 111
20119.00 115
20120.34 104
20121.69 99
20123.03 107
20124.37 139
20125.71 120
20127.05 105
20128.40 102
20129.74 119
20131.08 103
20132.42 96
20133.76 132
20135.11 104
20136.45 111
