# Supplementary material for: MALDI-TOF MS typing enables the classification of brewing yeasts of the genus Saccharomyces to major beer styles
Source: PLoS One. 2017 Aug 9;12(8):e0181694. doi: 10.1371/journal.pone.0181694 (PMC5549903; doi:10.1371/journal.pone.0181694)
Supplement: S2 File — The directory includes 90 raw files and was zipped to “.zip”; the folder has three strains with 30 spectra per strain; S1 Text explains the raw files with an example and Table 1 represents the yeast strains used within the experiment. (ZIP) [file pone.0181694.s005.zip › 4-6/30253-149-OG-WB-WB-YPG-18h-E-E_2015-07-08_2_0_A5_1.dat]

2000.66 2138
2001.08 2078
2001.50 1954
2001.92 2025
2002.34 1965
2002.77 2074
2003.19 1872
2003.61 1972
2004.03 1915
2004.45 1933
2004.88 1987
2005.30 1904
2005.72 1916
2006.14 1689
2006.56 1779
2006.99 2002
2007.41 2040
2007.83 1933
2008.25 1882
2008.67 2182
2009.10 2289
2009.52 1932
2009.94 2066
2010.36 2152
2010.79 2011
2011.21 2035
2011.63 1773
2012.06 1790
2012.48 1817
2012.90 1832
2013.32 1742
2013.75 1577
2014.17 1627
2014.59 1691
2015.02 1506
2015.44 1681
2015.86 1634
2016.28 1726
2016.71 1760
2017.13 1619
2017.55 1819
2017.98 1835
2018.40 1785
2018.82 1875
2019.25 1827
2019.67 2016
2020.09 2022
2020.52 1932
2020.94 1957
2021.37 1747
2021.79 1967
2022.21 1896
2022.64 1812
2023.06 2176
2023.48 1813
2023.91 1838
2024.33 1677
2024.76 1668
2025.18 1749
2025.60 1994
2026.03 1825
2026.45 1696
2026.88 1739
2027.30 1834
2027.73 1762
2028.15 1625
2028.57 1588
2029.00 1645
2029.42 1708
2029.85 1627
2030.27 1618
2030.70 1665
2031.12 1614
2031.55 1487
2031.97 1750
2032.40 1849
2032.82 1597
2033.25 1751
2033.67 1944
2034.10 1846
2034.52 1973
2034.95 1993
2035.37 1764
2035.80 1664
2036.22 1558
2036.65 1743
2037.07 1963
2037.50 1799
2037.92 1713
2038.35 1812
2038.77 1757
2039.20 1838
2039.63 1765
2040.05 1846
2040.48 1823
2040.90 1874
2041.33 1917
2041.75 1934
2042.18 1628
2042.61 1587
2043.03 1480
2043.46 1751
2043.88 1655
2044.31 1594
2044.74 1817
2045.16 1745
2045.59 1528
2046.01 1598
2046.44 1651
2046.87 1686
2047.29 1576
2047.72 1643
2048.15 1816
2048.57 1878
2049.00 1769
2049.43 1956
2049.85 1937
2050.28 1976
2050.71 1757
2051.13 1819
2051.56 1855
2051.99 1720
2052.41 1911
2052.84 1939
2053.27 2050
2053.69 2117
2054.12 2239
2054.55 2189
2054.98 2101
2055.40 1960
2055.83 2317
2056.26 1960
2056.68 1846
2057.11 1912
2057.54 1836
2057.97 1737
2058.39 1696
2058.82 1762
2059.25 1772
2059.68 1920
2060.11 1905
2060.53 1809
2060.96 1863
2061.39 1779
2061.82 1877
2062.24 2040
2062.67 1995
2063.10 1931
2063.53 1946
2063.96 2229
2064.39 2085
2064.81 2320
2065.24 2249
2065.67 2332
2066.10 2263
2066.53 2249
2066.95 2255
2067.38 2194
2067.81 2346
2068.24 2077
2068.67 2017
2069.10 2000
2069.53 1910
2069.96 1796
2070.38 1810
2070.81 2011
2071.24 2055
2071.67 1803
2072.10 1783
2072.53 1906
2072.96 1976
2073.39 1909
2073.82 1955
2074.24 1850
2074.67 1943
2075.10 2022
2075.53 2284
2075.96 2504
2076.39 2295
2076.82 2084
2077.25 2045
2077.68 2029
2078.11 1826
2078.54 2061
2078.97 1940
2079.40 1799
2079.83 1954
2080.26 2008
2080.69 1952
2081.12 1890
2081.55 1981
2081.98 1906
2082.41 1971
2082.84 1915
2083.27 1898
2083.70 1708
2084.13 1675
2084.56 1900
2084.99 1903
2085.42 1981
2085.85 2075
2086.28 2089
2086.71 1660
2087.14 1658
2087.57 1939
2088.00 1779
2088.43 2064
2088.86 1954
2089.29 1832
2089.73 1794
2090.16 1624
2090.59 2016
2091.02 1989
2091.45 1960
2091.88 1893
2092.31 1913
2092.74 1790
2093.17 1886
2093.60 1657
2094.04 1576
2094.47 1805
2094.90 1791
2095.33 1985
2095.76 1856
2096.19 1830
2096.62 1719
2097.06 2008
2097.49 1906
2097.92 1900
2098.35 1778
2098.78 1472
2099.21 1603
2099.65 1551
2100.08 1500
2100.51 1553
2100.94 1730
2101.37 1806
2101.81 1646
2102.24 1790
2102.67 1630
2103.10 1623
2103.53 1604
2103.97 1552
2104.40 1658
2104.83 1792
2105.26 1856
2105.70 1724
2106.13 1762
2106.56 1858
2106.99 1862
2107.43 1981
2107.86 1942
2108.29 1974
2108.72 1796
2109.16 1923
2109.59 1969
2110.02 1809
2110.46 1763
2110.89 1615
2111.32 1741
2111.75 1721
2112.19 1590
2112.62 1820
2113.05 1862
2113.49 1949
2113.92 1806
2114.35 1802
2114.79 1687
2115.22 1724
2115.65 1630
2116.09 1741
2116.52 1726
2116.95 1679
2117.39 1671
2117.82 1525
2118.26 1485
2118.69 1516
2119.12 1426
2119.56 1619
2119.99 1612
2120.42 1605
2120.86 1617
2121.29 1605
2121.73 1629
2122.16 1757
2122.59 1923
2123.03 1760
2123.46 1731
2123.90 1789
2124.33 1651
2124.77 1710
2125.20 1495
2125.64 1409
2126.07 1667
2126.50 1824
2126.94 1812
2127.37 1685
2127.81 1968
2128.24 2123
2128.68 2134
2129.11 2127
2129.55 1962
2129.98 2243
2130.42 2176
2130.85 2299
2131.29 2305
2131.72 2336
2132.16 2114
2132.59 2309
2133.03 2176
2133.46 2004
2133.90 1738
2134.33 1741
2134.77 1943
2135.20 2063
2135.64 1999
2136.08 1987
2136.51 1713
2136.95 1905
2137.38 1807
2137.82 1610
2138.25 1666
2138.69 1745
2139.13 1792
2139.56 1654
2140.00 1721
2140.43 1777
2140.87 1661
2141.31 1788
2141.74 1879
2142.18 1791
2142.61 1613
2143.05 1576
2143.49 1560
2143.92 1518
2144.36 1621
2144.80 1532
2145.23 1594
2145.67 1505
2146.11 1630
2146.54 1576
2146.98 1768
2147.42 1853
2147.85 1976
2148.29 1964
2148.73 2106
2149.16 2167
2149.60 2268
2150.04 2264
2150.47 2374
2150.91 2272
2151.35 2387
2151.79 2558
2152.22 2208
2152.66 2289
2153.10 2422
2153.53 2139
2153.97 1973
2154.41 1999
2154.85 1899
2155.28 2046
2155.72 2064
2156.16 1881
2156.60 2066
2157.03 2238
2157.47 2037
2157.91 2045
2158.35 2070
2158.79 2033
2159.22 2169
2159.66 2045
2160.10 2054
2160.54 1961
2160.98 1956
2161.41 2182
2161.85 2013
2162.29 2126
2162.73 1854
2163.17 1825
2163.60 1901
2164.04 1816
2164.48 1764
2164.92 1926
2165.36 1775
2165.80 1716
2166.24 1694
2166.67 1704
2167.11 1768
2167.55 1703
2167.99 1982
2168.43 1946
2168.87 1916
2169.31 1812
2169.75 1960
2170.19 1712
2170.62 1850
2171.06 1918
2171.50 2008
2171.94 2151
2172.38 2046
2172.82 2184
2173.26 2176
2173.70 2264
2174.14 2287
2174.58 2206
2175.02 2289
2175.46 2081
2175.90 2312
2176.34 2356
2176.78 2258
2177.22 2065
2177.66 2216
2178.10 2295
2178.54 2203
2178.97 2120
2179.41 2016
2179.85 2056
2180.29 1918
2180.74 1760
2181.18 1748
2181.62 1818
2182.06 1820
2182.50 1782
2182.94 1973
2183.38 1729
2183.82 1788
2184.26 1729
2184.70 1694
2185.14 1787
2185.58 1789
2186.02 1856
2186.46 1877
2186.90 1656
2187.34 1784
2187.78 1870
2188.22 1913
2188.66 1920
2189.11 2061
2189.55 2104
2189.99 2107
2190.43 2079
2190.87 1983
2191.31 1883
2191.75 1947
2192.19 2067
2192.63 2091
2193.08 2118
2193.52 2226
2193.96 2180
2194.40 2022
2194.84 2185
2195.28 2394
2195.72 2351
2196.17 2414
2196.61 2228
2197.05 2332
2197.49 2279
2197.93 2310
2198.37 2016
2198.82 2043
2199.26 2066
2199.70 2014
2200.14 2131
2200.58 1931
2201.03 1996
2201.47 1901
2201.91 1960
2202.35 2003
2202.80 2083
2203.24 1930
2203.68 1915
2204.12 2080
2204.57 2021
2205.01 1948
2205.45 1911
2205.89 2203
2206.34 2060
2206.78 2199
2207.22 2316
2207.66 2196
2208.11 2233
2208.55 2087
2208.99 1979
2209.44 1863
2209.88 1869
2210.32 1950
2210.76 1970
2211.21 1892
2211.65 2044
2212.09 1925
2212.54 1817
2212.98 1756
2213.42 1909
2213.87 2086
2214.31 2073
2214.75 1952
2215.20 1909
2215.64 2012
2216.09 2299
2216.53 2110
2216.97 2006
2217.42 2035
2217.86 1917
2218.30 1888
2218.75 1986
2219.19 2049
2219.64 1799
2220.08 1878
2220.52 1728
2220.97 1925
2221.41 1857
2221.86 2074
2222.30 2123
2222.75 2199
2223.19 2387
2223.63 2339
2224.08 2267
2224.52 2316
2224.97 2281
2225.41 2383
2225.86 2372
2226.30 2564
2226.75 2407
2227.19 2433
2227.64 2472
2228.08 2635
2228.53 2204
2228.97 2292
2229.42 2191
2229.86 2221
2230.31 2353
2230.75 2169
2231.20 2354
2231.64 2402
2232.09 2285
2232.53 2120
2232.98 2196
2233.42 2277
2233.87 2158
2234.31 2280
2234.76 2477
2235.20 2322
2235.65 2116
2236.10 1979
2236.54 2134
2236.99 2199
2237.43 1925
2237.88 1972
2238.32 2067
2238.77 1975
2239.22 2107
2239.66 1914
2240.11 1912
2240.55 1772
2241.00 1723
2241.45 1782
2241.89 1939
2242.34 1629
2242.79 1655
2243.23 1660
2243.68 1691
2244.12 1689
2244.57 1786
2245.02 1556
2245.46 1755
2245.91 1711
2246.36 1597
2246.80 1726
2247.25 1783
2247.70 1809
2248.14 1695
2248.59 1666
2249.04 1679
2249.49 1693
2249.93 1711
2250.38 1814
2250.83 1816
2251.27 1599
2251.72 1641
2252.17 1756
2252.62 1729
2253.06 1753
2253.51 1737
2253.96 1703
2254.40 1833
2254.85 1738
2255.30 1537
2255.75 1689
2256.20 1667
2256.64 1473
2257.09 1532
2257.54 1569
2257.99 1709
2258.43 1650
2258.88 1675
2259.33 1631
2259.78 1746
2260.23 1796
2260.67 2011
2261.12 2059
2261.57 2081
2262.02 2076
2262.47 2192
2262.92 2131
2263.36 2244
2263.81 2307
2264.26 2483
2264.71 2124
2265.16 2078
2265.61 2035
2266.05 2239
2266.50 2059
2266.95 2147
2267.40 2009
2267.85 1885
2268.30 1754
2268.75 1979
2269.20 2027
2269.65 2323
2270.09 2047
2270.54 2130
2270.99 2296
2271.44 2454
2271.89 2369
2272.34 2131
2272.79 2204
2273.24 2219
2273.69 2233
2274.14 2296
2274.59 2208
2275.04 2176
2275.49 2117
2275.94 2101
2276.38 2070
2276.83 2009
2277.28 2096
2277.73 1932
2278.18 2028
2278.63 1980
2279.08 2029
2279.53 1998
2279.98 1934
2280.43 1976
2280.88 1976
2281.33 1787
2281.78 1772
2282.23 1947
2282.68 1951
2283.13 1790
2283.59 1798
2284.04 1846
2284.49 1717
2284.94 1741
2285.39 1631
2285.84 1707
2286.29 1910
2286.74 2096
2287.19 2037
2287.64 2114
2288.09 2301
2288.54 2703
2288.99 2895
2289.44 3428
2289.89 3792
2290.35 3958
2290.80 3986
2291.25 4315
2291.70 4210
2292.15 4624
2292.60 4417
2293.05 4189
2293.50 3946
2293.96 3453
2294.41 3184
2294.86 2977
2295.31 2772
2295.76 2368
2296.21 2404
2296.66 2085
2297.12 2071
2297.57 1912
2298.02 2133
2298.47 1969
2298.92 1741
2299.38 1750
2299.83 1717
2300.28 1703
2300.73 1868
2301.18 1728
2301.64 1697
2302.09 1701
2302.54 1863
2302.99 1819
2303.44 1771
2303.90 1940
2304.35 1933
2304.80 1715
2305.25 1791
2305.71 1786
2306.16 1720
2306.61 1877
2307.07 1920
2307.52 1828
2307.97 1929
2308.42 2063
2308.88 2188
2309.33 2034
2309.78 2160
2310.23 2124
2310.69 2195
2311.14 2327
2311.59 2212
2312.05 2165
2312.50 2182
2312.95 2208
2313.41 2195
2313.86 2165
2314.31 2033
2314.77 2086
2315.22 1873
2315.67 1917
2316.13 2085
2316.58 2094
2317.04 2181
2317.49 2114
2317.94 2312
2318.40 2327
2318.85 2342
2319.30 2322
2319.76 2563
2320.21 2306
2320.67 2217
2321.12 2248
2321.57 2068
2322.03 2078
2322.48 2083
2322.94 2080
2323.39 2151
2323.85 2174
2324.30 2157
2324.75 2299
2325.21 2312
2325.66 2142
2326.12 2256
2326.57 2288
2327.03 2177
2327.48 2262
2327.94 2407
2328.39 2363
2328.85 2138
2329.30 2138
2329.76 2087
2330.21 1896
2330.67 1920
2331.12 2015
2331.58 1719
2332.03 1943
2332.49 2155
2332.94 2059
2333.40 1974
2333.85 1926
2334.31 1885
2334.76 1812
2335.22 1707
2335.67 1852
2336.13 1900
2336.58 1837
2337.04 1841
2337.50 2039
2337.95 2059
2338.41 1748
2338.86 1709
2339.32 1719
2339.77 1867
2340.23 1901
2340.69 1926
2341.14 1948
2341.60 1955
2342.05 1917
2342.51 1909
2342.97 1766
2343.42 1628
2343.88 1899
2344.34 1955
2344.79 1894
2345.25 1813
2345.70 1716
2346.16 1866
2346.62 2096
2347.07 1831
2347.53 1869
2347.99 1853
2348.44 1907
2348.90 1897
2349.36 2014
2349.81 1933
2350.27 1811
2350.73 1718
2351.19 1807
2351.64 1965
2352.10 1820
2352.56 1739
2353.01 1617
2353.47 1558
2353.93 1600
2354.39 1726
2354.84 1659
2355.30 1639
2355.76 1714
2356.22 1552
2356.67 1731
2357.13 1775
2357.59 1874
2358.05 1869
2358.50 1972
2358.96 1917
2359.42 1933
2359.88 1728
2360.33 1811
2360.79 1845
2361.25 1861
2361.71 1853
2362.17 1989
2362.62 1908
2363.08 1717
2363.54 1891
2364.00 1836
2364.46 1936
2364.92 1959
2365.37 1948
2365.83 2022
2366.29 1996
2366.75 1971
2367.21 1913
2367.67 1942
2368.12 2052
2368.58 2087
2369.04 2008
2369.50 2090
2369.96 1924
2370.42 1912
2370.88 2036
2371.34 2087
2371.80 2035
2372.25 2131
2372.71 2193
2373.17 2402
2373.63 2514
2374.09 2627
2374.55 2555
2375.01 2593
2375.47 2543
2375.93 2739
2376.39 2567
2376.85 2666
2377.31 2631
2377.77 2391
2378.23 2176
2378.69 2126
2379.15 2207
2379.61 2243
2380.06 2316
2380.52 2281
2380.98 1915
2381.44 1966
2381.90 1880
2382.36 1911
2382.82 1820
2383.28 1856
2383.74 1834
2384.20 1691
2384.67 1883
2385.13 1954
2385.59 1745
2386.05 1763
2386.51 1822
2386.97 1688
2387.43 1862
2387.89 1884
2388.35 1844
2388.81 1895
2389.27 1981
2389.73 1804
2390.19 1867
2390.65 2155
2391.11 2068
2391.57 2303
2392.03 2356
2392.50 2082
2392.96 2121
2393.42 2255
2393.88 2092
2394.34 2058
2394.80 1957
2395.26 2039
2395.72 2012
2396.19 1811
2396.65 2008
2397.11 1882
2397.57 1781
2398.03 2016
2398.49 1876
2398.95 1836
2399.42 2173
2399.88 1997
2400.34 1806
2400.80 1883
2401.26 1862
2401.73 1778
2402.19 1843
2402.65 1725
2403.11 1845
2403.57 1842
2404.04 1813
2404.50 1872
2404.96 1854
2405.42 1929
2405.88 2119
2406.35 1969
2406.81 1809
2407.27 1938
2407.73 1886
2408.20 1934
2408.66 1972
2409.12 1839
2409.58 1748
2410.05 1843
2410.51 1939
2410.97 1843
2411.43 1791
2411.90 1821
2412.36 1932
2412.82 1987
2413.29 1702
2413.75 1768
2414.21 1725
2414.68 1792
2415.14 1803
2415.60 1925
2416.07 1898
2416.53 1879
2416.99 2015
2417.46 2254
2417.92 2209
2418.38 2199
2418.85 2045
2419.31 1916
2419.77 2073
2420.24 2218
2420.70 2109
2421.16 2122
2421.63 2171
2422.09 1842
2422.56 1836
2423.02 1884
2423.48 1878
2423.95 1906
2424.41 1877
2424.88 1977
2425.34 1996
2425.80 1899
2426.27 1772
2426.73 2056
2427.20 1880
2427.66 2013
2428.13 1861
2428.59 1874
2429.05 1831
2429.52 1704
2429.98 1873
2430.45 1829
2430.91 1816
2431.38 1721
2431.84 1742
2432.31 1893
2432.77 1690
2433.24 1686
2433.70 2010
2434.17 1850
2434.63 1680
2435.10 1729
2435.56 1860
2436.03 1905
2436.49 1786
2436.96 1799
2437.42 1718
2437.89 1802
2438.35 1850
2438.82 2060
2439.28 1993
2439.75 1996
2440.22 1962
2440.68 2132
2441.15 2124
2441.61 2027
2442.08 1921
2442.54 2090
2443.01 1805
2443.48 1978
2443.94 2031
2444.41 1976
2444.87 1964
2445.34 2116
2445.81 2215
2446.27 2084
2446.74 2071
2447.20 2009
2447.67 2028
2448.14 1713
2448.60 1811
2449.07 1909
2449.54 1885
2450.00 1981
2450.47 1823
2450.94 1911
2451.40 1929
2451.87 1966
2452.34 1772
2452.80 1798
2453.27 1907
2453.74 1795
2454.20 1798
2454.67 1893
2455.14 1826
2455.60 1814
2456.07 1854
2456.54 1786
2457.01 1608
2457.47 1826
2457.94 1735
2458.41 1584
2458.88 1835
2459.34 1753
2459.81 1700
2460.28 1614
2460.74 1739
2461.21 1759
2461.68 1826
2462.15 1761
2462.62 1739
2463.08 1744
2463.55 1745
2464.02 1811
2464.49 1645
2464.95 1977
2465.42 1931
2465.89 1733
2466.36 1593
2466.83 1662
2467.30 1838
2467.76 1926
2468.23 1853
2468.70 1909
2469.17 1694
2469.64 1521
2470.10 1628
2470.57 1767
2471.04 1692
2471.51 1703
2471.98 1654
2472.45 1814
2472.92 1791
2473.39 1719
2473.85 1608
2474.32 1595
2474.79 1611
2475.26 1616
2475.73 1602
2476.20 1567
2476.67 1534
2477.14 1737
2477.61 1783
2478.07 1615
2478.54 1704
2479.01 1807
2479.48 1746
2479.95 1763
2480.42 1727
2480.89 1736
2481.36 1716
2481.83 1705
2482.30 1645
2482.77 1663
2483.24 1695
2483.71 1807
2484.18 1667
2484.65 1708
2485.12 1797
2485.59 1757
2486.06 1723
2486.53 1841
2487.00 2037
2487.47 2106
2487.94 1983
2488.41 1964
2488.88 2157
2489.35 2125
2489.82 2024
2490.29 1974
2490.76 2017
2491.23 1747
2491.70 1860
2492.17 1721
2492.64 1854
2493.11 1772
2493.58 1677
2494.05 1904
2494.52 1981
2494.99 1822
2495.47 1975
2495.94 1935
2496.41 1881
2496.88 1847
2497.35 1824
2497.82 1805
2498.29 1817
2498.76 1829
2499.23 1632
2499.70 1659
2500.18 1593
2500.65 1619
2501.12 1837
2501.59 1666
2502.06 1647
2502.53 1794
2503.00 1920
2503.48 1832
2503.95 1724
2504.42 1805
2504.89 1843
2505.36 1921
2505.83 1861
2506.31 1813
2506.78 2061
2507.25 1950
2507.72 2057
2508.19 2019
2508.67 1993
2509.14 1986
2509.61 1857
2510.08 2090
2510.56 2433
2511.03 2402
2511.50 2411
2511.97 2427
2512.44 2354
2512.92 2413
2513.39 2258
2513.86 2471
2514.33 2314
2514.81 2202
2515.28 2354
2515.75 2039
2516.23 2060
2516.70 1997
2517.17 1863
2517.64 1632
2518.12 1552
2518.59 1720
2519.06 1563
2519.54 1865
2520.01 1800
2520.48 1721
2520.96 1841
2521.43 1657
2521.90 1520
2522.38 1825
2522.85 1817
2523.32 1625
2523.80 1673
2524.27 1835
2524.74 1708
2525.22 1861
2525.69 1823
2526.16 1878
2526.64 1904
2527.11 1953
2527.59 2040
2528.06 2175
2528.53 2301
2529.01 2178
2529.48 2112
2529.96 1916
2530.43 1833
2530.90 1955
2531.38 1910
2531.85 1830
2532.33 1859
2532.80 1801
2533.28 1843
2533.75 1865
2534.22 1733
2534.70 1742
2535.17 1799
2535.65 1593
2536.12 1838
2536.60 2062
2537.07 1949
2537.55 1817
2538.02 1813
2538.50 1967
2538.97 1665
2539.45 1786
2539.92 1915
2540.40 1868
2540.87 1806
2541.35 1893
2541.82 1847
2542.30 2116
2542.77 1879
2543.25 1758
2543.72 1891
2544.20 1982
2544.67 2056
2545.15 1891
2545.62 1991
2546.10 2247
2546.58 2358
2547.05 2258
2547.53 2454
2548.00 2757
2548.48 2632
2548.95 2633
2549.43 2718
2549.91 2386
2550.38 2362
2550.86 2399
2551.33 2318
2551.81 2419
2552.29 2326
2552.76 2408
2553.24 2488
2553.72 2461
2554.19 2258
2554.67 2020
2555.14 2260
2555.62 2198
2556.10 2144
2556.57 2102
2557.05 2017
2557.53 2133
2558.00 2106
2558.48 1996
2558.96 1917
2559.43 2104
2559.91 1818
2560.39 1808
2560.87 1663
2561.34 1798
2561.82 1732
2562.30 1841
2562.77 2005
2563.25 1898
2563.73 1941
2564.21 1945
2564.68 1867
2565.16 1717
2565.64 1672
2566.11 1725
2566.59 1728
2567.07 1536
2567.55 1601
2568.03 1676
2568.50 1664
2568.98 1670
2569.46 1748
2569.94 1651
2570.41 1642
2570.89 1507
2571.37 1633
2571.85 1813
2572.33 1771
2572.80 1752
2573.28 1727
2573.76 1703
2574.24 1690
2574.72 1815
2575.19 1906
2575.67 1681
2576.15 1585
2576.63 1727
2577.11 1611
2577.59 1800
2578.07 1827
2578.54 1703
2579.02 1628
2579.50 1774
2579.98 1855
2580.46 1726
2580.94 1779
2581.42 1586
2581.90 1434
2582.37 1741
2582.85 1687
2583.33 1855
2583.81 1536
2584.29 1708
2584.77 1796
2585.25 1643
2585.73 1796
2586.21 1588
2586.69 1578
2587.17 1802
2587.65 1690
2588.13 1671
2588.61 1816
2589.08 1733
2589.56 1842
2590.04 1715
2590.52 1698
2591.00 1770
2591.48 1792
2591.96 1716
2592.44 1747
2592.92 1789
2593.40 1952
2593.88 1753
2594.36 1445
2594.84 1546
2595.32 1769
2595.80 1729
2596.28 1762
2596.76 1684
2597.24 1702
2597.72 1795
2598.21 1647
2598.69 1727
2599.17 1795
2599.65 1778
2600.13 1716
2600.61 1530
2601.09 1591
2601.57 1653
2602.05 1691
2602.53 1797
2603.01 1871
2603.49 1948
2603.97 1719
2604.45 1752
2604.94 1814
2605.42 1840
2605.90 1886
2606.38 1810
2606.86 2000
2607.34 2077
2607.82 1855
2608.30 1667
2608.79 1634
2609.27 1779
2609.75 1597
2610.23 1671
2610.71 1667
2611.19 1717
2611.68 1693
2612.16 1823
2612.64 1621
2613.12 1834
2613.60 1733
2614.08 1551
2614.57 1660
2615.05 1770
2615.53 1745
2616.01 2005
2616.49 1994
2616.98 1785
2617.46 1800
2617.94 1698
2618.42 1814
2618.91 1923
2619.39 1937
2619.87 2002
2620.35 1826
2620.84 1882
2621.32 1876
2621.80 2012
2622.28 2068
2622.77 1855
2623.25 1860
2623.73 1928
2624.21 1914
2624.70 1951
2625.18 1886
2625.66 1960
2626.15 1985
2626.63 1766
2627.11 1887
2627.60 2041
2628.08 1877
2628.56 1921
2629.05 1937
2629.53 1886
2630.01 2005
2630.50 1875
2630.98 1970
2631.46 2204
2631.95 2401
2632.43 2211
2632.91 2305
2633.40 2360
2633.88 2313
2634.36 2094
2634.85 2161
2635.33 2271
2635.82 2171
2636.30 2036
2636.78 1943
2637.27 2044
2637.75 1931
2638.24 1771
2638.72 1698
2639.20 1918
2639.69 1889
2640.17 1753
2640.66 1614
2641.14 1744
2641.63 1776
2642.11 1657
2642.60 1621
2643.08 1639
2643.56 1634
2644.05 1709
2644.53 1520
2645.02 1748
2645.50 1862
2645.99 1747
2646.47 1514
2646.96 1540
2647.44 1668
2647.93 1523
2648.41 1722
2648.90 1850
2649.38 1792
2649.87 1698
2650.35 1905
2650.84 1835
2651.32 1639
2651.81 1724
2652.30 1667
2652.78 1785
2653.27 1786
2653.75 1748
2654.24 1779
2654.72 1807
2655.21 1991
2655.69 1919
2656.18 1936
2656.67 1790
2657.15 1868
2657.64 1779
2658.12 1865
2658.61 1905
2659.10 1872
2659.58 1740
2660.07 1699
2660.55 1852
2661.04 1834
2661.53 1722
2662.01 1706
2662.50 1660
2662.99 1631
2663.47 1845
2663.96 1719
2664.44 1781
2664.93 1806
2665.42 1713
2665.90 1839
2666.39 1676
2666.88 1860
2667.36 1834
2667.85 1719
2668.34 1818
2668.83 1740
2669.31 1659
2669.80 1533
2670.29 1603
2670.77 1847
2671.26 1848
2671.75 1705
2672.24 1848
2672.72 2010
2673.21 2066
2673.70 2206
2674.18 2307
2674.67 2404
2675.16 2356
2675.65 2445
2676.13 2345
2676.62 2449
2677.11 2245
2677.60 2338
2678.09 2359
2678.57 2222
2679.06 2138
2679.55 1848
2680.04 1830
2680.53 1740
2681.01 1731
2681.50 1705
2681.99 1618
2682.48 1652
2682.97 1703
2683.45 1635
2683.94 1642
2684.43 1607
2684.92 1500
2685.41 1696
2685.90 1764
2686.38 1614
2686.87 1649
2687.36 1735
2687.85 1769
2688.34 1776
2688.83 1659
2689.32 1643
2689.81 1574
2690.29 1621
2690.78 1591
2691.27 1796
2691.76 1692
2692.25 1699
2692.74 1702
2693.23 1659
2693.72 1778
2694.21 1759
2694.70 1559
2695.19 1591
2695.68 1656
2696.16 1768
2696.65 1733
2697.14 1793
2697.63 1776
2698.12 1649
2698.61 1699
2699.10 1607
2699.59 1759
2700.08 1755
2700.57 1749
2701.06 1804
2701.55 1770
2702.04 1925
2702.53 1865
2703.02 1855
2703.51 1931
2704.00 1792
2704.49 1825
2704.98 1959
2705.47 1989
2705.96 1852
2706.45 1799
2706.94 1855
2707.43 1752
2707.92 1700
2708.41 1680
2708.91 1643
2709.40 1633
2709.89 1636
2710.38 1559
2710.87 1576
2711.36 1627
2711.85 1746
2712.34 1909
2712.83 1720
2713.32 1678
2713.81 1860
2714.30 1906
2714.80 1890
2715.29 1819
2715.78 1766
2716.27 1656
2716.76 1728
2717.25 1745
2717.74 1848
2718.23 1759
2718.73 1581
2719.22 1776
2719.71 1894
2720.20 1672
2720.69 1684
2721.18 1974
2721.68 2116
2722.17 2023
2722.66 1998
2723.15 2307
2723.64 2450
2724.14 2185
2724.63 2213
2725.12 2121
2725.61 2190
2726.10 2270
2726.60 2124
2727.09 2074
2727.58 2077
2728.07 2087
2728.56 2050
2729.06 1997
2729.55 2124
2730.04 2063
2730.53 2013
2731.03 2412
2731.52 2408
2732.01 2268
2732.51 2401
2733.00 2324
2733.49 2217
2733.98 2181
2734.48 2342
2734.97 2230
2735.46 2337
2735.96 2348
2736.45 2254
2736.94 2114
2737.43 2098
2737.93 2325
2738.42 2248
2738.91 2249
2739.41 2138
2739.90 2215
2740.39 2246
2740.89 2161
2741.38 2209
2741.88 2022
2742.37 2029
2742.86 2057
2743.36 1924
2743.85 2044
2744.34 1986
2744.84 1907
2745.33 1817
2745.83 1696
2746.32 1699
2746.81 1749
2747.31 1587
2747.80 1557
2748.30 1766
2748.79 1687
2749.28 1859
2749.78 1711
2750.27 1801
2750.77 1717
2751.26 1761
2751.76 1792
2752.25 1774
2752.74 1700
2753.24 1742
2753.73 1637
2754.23 1746
2754.72 1841
2755.22 1821
2755.71 1710
2756.21 1735
2756.70 1737
2757.20 1820
2757.69 1853
2758.19 1749
2758.68 1752
2759.18 1600
2759.67 1892
2760.17 1961
2760.66 1949
2761.16 1898
2761.65 1881
2762.15 2036
2762.64 1934
2763.14 1887
2763.64 1889
2764.13 2184
2764.63 2056
2765.12 2162
2765.62 2013
2766.11 1888
2766.61 1917
2767.11 2023
2767.60 2020
2768.10 1892
2768.59 1988
2769.09 1968
2769.59 2068
2770.08 1959
2770.58 1906
2771.07 1756
2771.57 1796
2772.07 1970
2772.56 1986
2773.06 2037
2773.56 2103
2774.05 2234
2774.55 2249
2775.04 2412
2775.54 2343
2776.04 2647
2776.53 2807
2777.03 2874
2777.53 2751
2778.03 2980
2778.52 2853
2779.02 2546
2779.52 2476
2780.01 2566
2780.51 2247
2781.01 2235
2781.50 1899
2782.00 1923
2782.50 1852
2783.00 1851
2783.49 1968
2783.99 1830
2784.49 1772
2784.99 1931
2785.48 1971
2785.98 1927
2786.48 1890
2786.98 1817
2787.47 1689
2787.97 1667
2788.47 1796
2788.97 1898
2789.46 1831
2789.96 1813
2790.46 1798
2790.96 1830
2791.46 1866
2791.95 1911
2792.45 1672
2792.95 1929
2793.45 1948
2793.95 1874
2794.44 1835
2794.94 1689
2795.44 1716
2795.94 1774
2796.44 1798
2796.94 1917
2797.44 2061
2797.93 1945
2798.43 2098
2798.93 1922
2799.43 1934
2799.93 1939
2800.43 2164
2800.93 1923
2801.43 2159
2801.92 2040
2802.42 1884
2802.92 2052
2803.42 1893
2803.92 2051
2804.42 2055
2804.92 2142
2805.42 2365
2805.92 2277
2806.42 2295
2806.92 2321
2807.42 2163
2807.91 2212
2808.41 2345
2808.91 2332
2809.41 2220
2809.91 2242
2810.41 2159
2810.91 1962
2811.41 1881
2811.91 1988
2812.41 1778
2812.91 1791
2813.41 1791
2813.91 1814
2814.41 1794
2814.91 1906
2815.41 1735
2815.91 1555
2816.41 1680
2816.91 1767
2817.41 1484
2817.91 1596
2818.41 1545
2818.91 1533
2819.42 1635
2819.92 1681
2820.42 1723
2820.92 1636
2821.42 1704
2821.92 1735
2822.42 1688
2822.92 1860
2823.42 1650
2823.92 1646
2824.42 1703
2824.92 1656
2825.42 1510
2825.93 1687
2826.43 1570
2826.93 1738
2827.43 1669
2827.93 1649
2828.43 1685
2828.93 1632
2829.43 1663
2829.94 1732
2830.44 1669
2830.94 1739
2831.44 1658
2831.94 1553
2832.44 1460
2832.95 1694
2833.45 1647
2833.95 1580
2834.45 1613
2834.95 1589
2835.45 1715
2835.96 1775
2836.46 1746
2836.96 1548
2837.46 1816
2837.97 1888
2838.47 1823
2838.97 1792
2839.47 1589
2839.97 1723
2840.48 1687
2840.98 1880
2841.48 1582
2841.98 1726
2842.49 1689
2842.99 1609
2843.49 1672
2843.99 1706
2844.50 1772
2845.00 1894
2845.50 1650
2846.01 1689
2846.51 1673
2847.01 1715
2847.51 1994
2848.02 2092
2848.52 1920
2849.02 1854
2849.53 1911
2850.03 1842
2850.53 2006
2851.04 2050
2851.54 1884
2852.04 1986
2852.55 1919
2853.05 1967
2853.55 1947
2854.06 2233
2854.56 1995
2855.06 2209
2855.57 2325
2856.07 2351
2856.58 2483
2857.08 2385
2857.58 2324
2858.09 2571
2858.59 2310
2859.10 2152
2859.60 2014
2860.10 1802
2860.61 1750
2861.11 1891
2861.62 1742
2862.12 1730
2862.62 1537
2863.13 1678
2863.63 1659
2864.14 1650
2864.64 1678
2865.15 1529
2865.65 1529
2866.16 1682
2866.66 1479
2867.17 1488
2867.67 1545
2868.18 1686
2868.68 1492
2869.19 1619
2869.69 1569
2870.20 1670
2870.70 1850
2871.21 1861
2871.71 1933
2872.22 1947
2872.72 1954
2873.23 1814
2873.73 1968
2874.24 2125
2874.74 1904
2875.25 1870
2875.75 1714
2876.26 1883
2876.76 1993
2877.27 1951
2877.78 1858
2878.28 1917
2878.79 1916
2879.29 1926
2879.80 2111
2880.30 1909
2880.81 2056
2881.32 2002
2881.82 1804
2882.33 1855
2882.83 2101
2883.34 1803
2883.85 1847
2884.35 1822
2884.86 1904
2885.37 1890
2885.87 1754
2886.38 1907
2886.88 1893
2887.39 1727
2887.90 1862
2888.40 1969
2888.91 2039
2889.42 1938
2889.92 1972
2890.43 1931
2890.94 1887
2891.45 2147
2891.95 1980
2892.46 2054
2892.97 2001
2893.47 2186
2893.98 2070
2894.49 2016
2894.99 2134
2895.50 2053
2896.01 2069
2896.52 1977
2897.02 1949
2897.53 2136
2898.04 2011
2898.55 1849
2899.05 1961
2899.56 2081
2900.07 1940
2900.58 1804
2901.08 1828
2901.59 1675
2902.10 1810
2902.61 1830
2903.12 1781
2903.62 1813
2904.13 1950
2904.64 2057
2905.15 2098
2905.66 2023
2906.16 1796
2906.67 1971
2907.18 1945
2907.69 2005
2908.20 1981
2908.71 1829
2909.21 2022
2909.72 1804
2910.23 1800
2910.74 1855
2911.25 2037
2911.76 1771
2912.26 1755
2912.77 1907
2913.28 1757
2913.79 2085
2914.30 1849
2914.81 1932
2915.32 2241
2915.83 1967
2916.34 1963
2916.85 1832
2917.35 1923
2917.86 1851
2918.37 1888
2918.88 1885
2919.39 1811
2919.90 1907
2920.41 1896
2920.92 1951
2921.43 1878
2921.94 1971
2922.45 1907
2922.96 1900
2923.47 2019
2923.98 1945
2924.49 2047
2925.00 1950
2925.51 1808
2926.02 1758
2926.53 1915
2927.04 1759
2927.55 1846
2928.06 1884
2928.57 1690
2929.08 1707
2929.59 1878
2930.10 1707
2930.61 1721
2931.12 1586
2931.63 1658
2932.14 1472
2932.65 1561
2933.16 1534
2933.67 1643
2934.18 1838
2934.69 1764
2935.20 1819
2935.71 1856
2936.22 1707
2936.73 1783
2937.25 1956
2937.76 2154
2938.27 2215
2938.78 2221
2939.29 2202
2939.80 2074
2940.31 2158
2940.82 2237
2941.33 2463
2941.85 2193
2942.36 2116
2942.87 2275
2943.38 2275
2943.89 1934
2944.40 2074
2944.91 1974
2945.43 1885
2945.94 2077
2946.45 2034
2946.96 2025
2947.47 1881
2947.98 1851
2948.50 1853
2949.01 1798
2949.52 1679
2950.03 1632
2950.54 1499
2951.06 1558
2951.57 1651
2952.08 1624
2952.59 1594
2953.10 1381
2953.62 1677
2954.13 1652
2954.64 1525
2955.15 1562
2955.67 1706
2956.18 1767
2956.69 1722
2957.20 1620
2957.72 1645
2958.23 1765
2958.74 1897
2959.25 1882
2959.77 1664
2960.28 1769
2960.79 1968
2961.31 1780
2961.82 1835
2962.33 1873
2962.85 1844
2963.36 1868
2963.87 1878
2964.39 2068
2964.90 2158
2965.41 1919
2965.93 1912
2966.44 1942
2966.95 1889
2967.47 1825
2967.98 1790
2968.49 1558
2969.01 1715
2969.52 1712
2970.03 1691
2970.55 1653
2971.06 1778
2971.58 1909
2972.09 1879
2972.60 2058
2973.12 1944
2973.63 1926
2974.15 1867
2974.66 1882
2975.17 1799
2975.69 1807
2976.20 1806
2976.72 1743
2977.23 1701
2977.74 1846
2978.26 1815
2978.77 1912
2979.29 1938
2979.80 2017
2980.32 1895
2980.83 1990
2981.35 2025
2981.86 1987
2982.38 1926
2982.89 2012
2983.41 1971
2983.92 1872
2984.44 1876
2984.95 2069
2985.47 2169
2985.98 2134
2986.50 2087
2987.01 2317
2987.53 2254
2988.04 2239
2988.56 2403
2989.07 2317
2989.59 2457
2990.10 2602
2990.62 2486
2991.13 2582
2991.65 2708
2992.17 2837
2992.68 2710
2993.20 2931
2993.71 2766
2994.23 2638
2994.74 2640
2995.26 2530
2995.78 2585
2996.29 2598
2996.81 2809
2997.32 2746
2997.84 2667
2998.36 2609
2998.87 3033
2999.39 2732
2999.91 2977
3000.42 3055
3000.94 2793
3001.45 2987
3001.97 3468
3002.49 4046
3003.00 4543
3003.52 5294
3004.04 5364
3004.55 6283
3005.07 6572
3005.59 6682
3006.10 6832
3006.62 6867
3007.14 6487
3007.66 6746
3008.17 6033
3008.69 5279
3009.21 4403
3009.72 3800
3010.24 3519
3010.76 3177
3011.28 2830
3011.79 2639
3012.31 2604
3012.83 2648
3013.35 2645
3013.86 2540
3014.38 2567
3014.90 2197
3015.42 2297
3015.93 2440
3016.45 2374
3016.97 2134
3017.49 2178
3018.00 2199
3018.52 2140
3019.04 2246
3019.56 2253
3020.08 2348
3020.59 2512
3021.11 2298
3021.63 2504
3022.15 2329
3022.67 2181
3023.19 2153
3023.70 2234
3024.22 2330
3024.74 2252
3025.26 2269
3025.78 2166
3026.30 2208
3026.81 2316
3027.33 2164
3027.85 2107
3028.37 2074
3028.89 2086
3029.41 1924
3029.93 2046
3030.45 2019
3030.97 1847
3031.48 2005
3032.00 2012
3032.52 2113
3033.04 2100
3033.56 2098
3034.08 2199
3034.60 2153
3035.12 2126
3035.64 2131
3036.16 1988
3036.68 2043
3037.20 2009
3037.72 1856
3038.24 1872
3038.76 1813
3039.27 1843
3039.79 1913
3040.31 1802
3040.83 2012
3041.35 1772
3041.87 1711
3042.39 1789
3042.91 1864
3043.43 1846
3043.95 1947
3044.47 2111
3044.99 1991
3045.51 1932
3046.03 2025
3046.56 1968
3047.08 2018
3047.60 1817
3048.12 1818
3048.64 1865
3049.16 1805
3049.68 1809
3050.20 1941
3050.72 1963
3051.24 1974
3051.76 2032
3052.28 1773
3052.80 1794
3053.32 1884
3053.84 1917
3054.37 1981
3054.89 1880
3055.41 1968
3055.93 1913
3056.45 1784
3056.97 1885
3057.49 1661
3058.01 1803
3058.53 1949
3059.06 1894
3059.58 1886
3060.10 1760
3060.62 1741
3061.14 1762
3061.66 1826
3062.19 1708
3062.71 1961
3063.23 2069
3063.75 1929
3064.27 2011
3064.79 1938
3065.32 2049
3065.84 2015
3066.36 2153
3066.88 2143
3067.40 2311
3067.93 2141
3068.45 2282
3068.97 2073
3069.49 1897
3070.02 1915
3070.54 1750
3071.06 1869
3071.58 1905
3072.10 1792
3072.63 1776
3073.15 1738
3073.67 1659
3074.20 1955
3074.72 2069
3075.24 2059
3075.76 2137
3076.29 2130
3076.81 2117
3077.33 2263
3077.86 2202
3078.38 2356
3078.90 2643
3079.42 2767
3079.95 2873
3080.47 2881
3080.99 3051
3081.52 2742
3082.04 2727
3082.56 2684
3083.09 2617
3083.61 2740
3084.13 2934
3084.66 2809
3085.18 2557
3085.71 2477
3086.23 2480
3086.75 2383
3087.28 2521
3087.80 2241
3088.32 2310
3088.85 2202
3089.37 2167
3089.90 2186
3090.42 2278
3090.94 2089
3091.47 2074
3091.99 2320
3092.52 2418
3093.04 2433
3093.57 2348
3094.09 2461
3094.61 2427
3095.14 2661
3095.66 2714
3096.19 2699
3096.71 2773
3097.24 2843
3097.76 2902
3098.29 3024
3098.81 3120
3099.34 3191
3099.86 3782
3100.39 4246
3100.91 5331
3101.44 5741
3101.96 6646
3102.49 7890
3103.01 8747
3103.54 9705
3104.06 10296
3104.59 10252
3105.11 10120
3105.64 10171
3106.16 8431
3106.69 6913
3107.21 6105
3107.74 5171
3108.26 4686
3108.79 3702
3109.32 3308
3109.84 3223
3110.37 3207
3110.89 3042
3111.42 3214
3111.94 2894
3112.47 3080
3113.00 2791
3113.52 2572
3114.05 2551
3114.57 2835
3115.10 2678
3115.63 2747
3116.15 2614
3116.68 2349
3117.21 2469
3117.73 2388
3118.26 2438
3118.78 2302
3119.31 2328
3119.84 2507
3120.36 2399
3120.89 2600
3121.42 2452
3121.94 2565
3122.47 2891
3123.00 2704
3123.52 2731
3124.05 2792
3124.58 2470
3125.11 2487
3125.63 2349
3126.16 2363
3126.69 2334
3127.21 2257
3127.74 2129
3128.27 2038
3128.80 2045
3129.32 1918
3129.85 1872
3130.38 1932
3130.91 1950
3131.43 1974
3131.96 1881
3132.49 1989
3133.02 1931
3133.54 1902
3134.07 1898
3134.60 1883
3135.13 1810
3135.65 1916
3136.18 1830
3136.71 2029
3137.24 1850
3137.77 1828
3138.29 1885
3138.82 1935
3139.35 1883
3139.88 1842
3140.41 1646
3140.94 1594
3141.46 1760
3141.99 1721
3142.52 1680
3143.05 1772
3143.58 1798
3144.11 1716
3144.64 1883
3145.16 1854
3145.69 1876
3146.22 1761
3146.75 1893
3147.28 1795
3147.81 2005
3148.34 2115
3148.87 2353
3149.40 2543
3149.92 2567
3150.45 2429
3150.98 2666
3151.51 2504
3152.04 2641
3152.57 2641
3153.10 2502
3153.63 2216
3154.16 2265
3154.69 2085
3155.22 2120
3155.75 2417
3156.28 2262
3156.81 2149
3157.34 2057
3157.87 2174
3158.40 2430
3158.93 2452
3159.46 2304
3159.99 2423
3160.52 2455
3161.05 2475
3161.58 2394
3162.11 2402
3162.64 2211
3163.17 2263
3163.70 2156
3164.23 2064
3164.76 2068
3165.29 2193
3165.82 2132
3166.35 1992
3166.88 1984
3167.41 1947
3167.94 1825
3168.47 1827
3169.00 1839
3169.53 1937
3170.06 1959
3170.59 1969
3171.12 2067
3171.65 2038
3172.19 2100
3172.72 2222
3173.25 2318
3173.78 2323
3174.31 2363
3174.84 2514
3175.37 2494
3175.90 2447
3176.44 2442
3176.97 2248
3177.50 2197
3178.03 2209
3178.56 2168
3179.09 2073
3179.62 1846
3180.16 1865
3180.69 1953
3181.22 1891
3181.75 1924
3182.28 1708
3182.81 1705
3183.35 1740
3183.88 1818
3184.41 1756
3184.94 1926
3185.47 1868
3186.01 1798
3186.54 1903
3187.07 1996
3187.60 1992
3188.14 2013
3188.67 1900
3189.20 1955
3189.73 1839
3190.26 1859
3190.80 1741
3191.33 1769
3191.86 1750
3192.39 1761
3192.93 1866
3193.46 1936
3193.99 2059
3194.53 1767
3195.06 1768
3195.59 1939
3196.12 1998
3196.66 2019
3197.19 1897
3197.72 2192
3198.26 2079
3198.79 2199
3199.32 1992
3199.86 2038
3200.39 2095
3200.92 2235
3201.46 2261
3201.99 2243
3202.52 2250
3203.06 2495
3203.59 2416
3204.12 2201
3204.66 2291
3205.19 2394
3205.73 2383
3206.26 2198
3206.79 2359
3207.33 2292
3207.86 2372
3208.39 2288
3208.93 2379
3209.46 2386
3210.00 2413
3210.53 2602
3211.07 2856
3211.60 2691
3212.13 2917
3212.67 3064
3213.20 2894
3213.74 2686
3214.27 2495
3214.81 2459
3215.34 2560
3215.88 2222
3216.41 2158
3216.94 2308
3217.48 2210
3218.01 1993
3218.55 2167
3219.08 1978
3219.62 2079
3220.15 2143
3220.69 2129
3221.22 2192
3221.76 2239
3222.29 2362
3222.83 2363
3223.36 2630
3223.90 3009
3224.43 3011
3224.97 3142
3225.51 3110
3226.04 3074
3226.58 3004
3227.11 3119
3227.65 2756
3228.18 2619
3228.72 2816
3229.25 2798
3229.79 2595
3230.33 2686
3230.86 2551
3231.40 2418
3231.93 2456
3232.47 2480
3233.01 2648
3233.54 2421
3234.08 2571
3234.61 2301
3235.15 2394
3235.69 2565
3236.22 2465
3236.76 2508
3237.30 2552
3237.83 2440
3238.37 2430
3238.91 2674
3239.44 2528
3239.98 2543
3240.51 2398
3241.05 2222
3241.59 2369
3242.13 2500
3242.66 2657
3243.20 2632
3243.74 2463
3244.27 2363
3244.81 2553
3245.35 2453
3245.88 2381
3246.42 2318
3246.96 2363
3247.50 2305
3248.03 2550
3248.57 2751
3249.11 2706
3249.64 2657
3250.18 2660
3250.72 2763
3251.26 2625
3251.79 2683
3252.33 2741
3252.87 2614
3253.41 2770
3253.95 2757
3254.48 2825
3255.02 2727
3255.56 2666
3256.10 2750
3256.64 2829
3257.17 2669
3257.71 2899
3258.25 3003
3258.79 3276
3259.33 3276
3259.86 3546
3260.40 3915
3260.94 4192
3261.48 4362
3262.02 5111
3262.56 5509
3263.09 5799
3263.63 6059
3264.17 6771
3264.71 7975
3265.25 8000
3265.79 8721
3266.33 9434
3266.87 10119
3267.40 10207
3267.94 10551
3268.48 10637
3269.02 10017
3269.56 9084
3270.10 8528
3270.64 7411
3271.18 6504
3271.72 5443
3272.26 4527
3272.80 3902
3273.33 3815
3273.87 3517
3274.41 3491
3274.95 3282
3275.49 3203
3276.03 3398
3276.57 3282
3277.11 3450
3277.65 3458
3278.19 3381
3278.73 3271
3279.27 3286
3279.81 3372
3280.35 3267
3280.89 3067
3281.43 2962
3281.97 2968
3282.51 3110
3283.05 3161
3283.59 2962
3284.13 2765
3284.67 2657
3285.21 3097
3285.75 3131
3286.29 3213
3286.83 3328
3287.37 3242
3287.91 3422
3288.45 3308
3289.00 3275
3289.54 3275
3290.08 3097
3290.62 2816
3291.16 3063
3291.70 3266
3292.24 3282
3292.78 3369
3293.32 3481
3293.86 3706
3294.40 3830
3294.95 3948
3295.49 4151
3296.03 4293
3296.57 4522
3297.11 4614
3297.65 4517
3298.19 4491
3298.74 4350
3299.28 3901
3299.82 3689
3300.36 3625
3300.90 3474
3301.44 3369
3301.98 3342
3302.53 3239
3303.07 3390
3303.61 3206
3304.15 3145
3304.69 3326
3305.24 3132
3305.78 3165
3306.32 3071
3306.86 2692
3307.40 2865
3307.95 2747
3308.49 2831
3309.03 2678
3309.57 2503
3310.12 2457
3310.66 2717
3311.20 2799
3311.74 2696
3312.29 2744
3312.83 2733
3313.37 2636
3313.91 2716
3314.46 2793
3315.00 2979
3315.54 3080
3316.09 3312
3316.63 3267
3317.17 3681
3317.71 3535
3318.26 3707
3318.80 3381
3319.34 3480
3319.89 3524
3320.43 3664
3320.97 3529
3321.52 3521
3322.06 3358
3322.60 3074
3323.15 3076
3323.69 3368
3324.23 3362
3324.78 3025
3325.32 2935
3325.86 3150
3326.41 2836
3326.95 2891
3327.50 3197
3328.04 3054
3328.58 2821
3329.13 2861
3329.67 2906
3330.22 3139
3330.76 3567
3331.30 4172
3331.85 5192
3332.39 6184
3332.94 7488
3333.48 8961
3334.03 10362
3334.57 12182
3335.11 14837
3335.66 16679
3336.20 16941
3336.75 18040
3337.29 18337
3337.84 17959
3338.38 16881
3338.93 15367
3339.47 13317
3340.02 11311
3340.56 9697
3341.11 7869
3341.65 6342
3342.20 5376
3342.74 4689
3343.29 3905
3343.83 3791
3344.38 3690
3344.92 3282
3345.47 3012
3346.01 3001
3346.56 3100
3347.10 3078
3347.65 2865
3348.19 2953
3348.74 2986
3349.29 3194
3349.83 3281
3350.38 2978
3350.92 2984
3351.47 3151
3352.01 2961
3352.56 3143
3353.11 3012
3353.65 2798
3354.20 2971
3354.74 2751
3355.29 2764
3355.84 2909
3356.38 2851
3356.93 2836
3357.47 2609
3358.02 2709
3358.57 2741
3359.11 2873
3359.66 2529
3360.21 2459
3360.75 2519
3361.30 2592
3361.85 2571
3362.39 2609
3362.94 2649
3363.49 2706
3364.03 2793
3364.58 2654
3365.13 2738
3365.67 2870
3366.22 2713
3366.77 2837
3367.31 2733
3367.86 2767
3368.41 2793
3368.96 2763
3369.50 2452
3370.05 2398
3370.60 2559
3371.15 2589
3371.69 2676
3372.24 2934
3372.79 3054
3373.34 3147
3373.88 3086
3374.43 3106
3374.98 3301
3375.53 3196
3376.07 3207
3376.62 3036
3377.17 2918
3377.72 2690
3378.27 2711
3378.81 2426
3379.36 2413
3379.91 2478
3380.46 2283
3381.01 2184
3381.55 2022
3382.10 2105
3382.65 2037
3383.20 2226
3383.75 2219
3384.30 2153
3384.84 2006
3385.39 1968
3385.94 2024
3386.49 2090
3387.04 2120
3387.59 2116
3388.14 1914
3388.69 2005
3389.23 1859
3389.78 1825
3390.33 1942
3390.88 2170
3391.43 2135
3391.98 2015
3392.53 2058
3393.08 2038
3393.63 1978
3394.18 2024
3394.72 2144
3395.27 2078
3395.82 2092
3396.37 2016
3396.92 2224
3397.47 2154
3398.02 2038
3398.57 2183
3399.12 2027
3399.67 1925
3400.22 1969
3400.77 2103
3401.32 2174
3401.87 2050
3402.42 2172
3402.97 1967
3403.52 1987
3404.07 2001
3404.62 1874
3405.17 1737
3405.72 1911
3406.27 1771
3406.82 1825
3407.37 1755
3407.92 1727
3408.47 1753
3409.02 1938
3409.57 1822
3410.12 1759
3410.67 1859
3411.22 2039
3411.78 2149
3412.33 2124
3412.88 2142
3413.43 2236
3413.98 2368
3414.53 2308
3415.08 2099
3415.63 2036
3416.18 2194
3416.73 2140
3417.28 2161
3417.84 2093
3418.39 2070
3418.94 1891
3419.49 1900
3420.04 1905
3420.59 2066
3421.14 2091
3421.69 2262
3422.25 2163
3422.80 2058
3423.35 2144
3423.90 2104
3424.45 2344
3425.00 2476
3425.56 2535
3426.11 2573
3426.66 2312
3427.21 2271
3427.76 2105
3428.32 2258
3428.87 2066
3429.42 2086
3429.97 2003
3430.52 1998
3431.08 1789
3431.63 1811
3432.18 1951
3432.73 1935
3433.29 2051
3433.84 1853
3434.39 1920
3434.94 1840
3435.50 1813
3436.05 1767
3436.60 1918
3437.15 1862
3437.71 1892
3438.26 1796
3438.81 2041
3439.37 1992
3439.92 1893
3440.47 1911
3441.02 1897
3441.58 1863
3442.13 1888
3442.68 2055
3443.24 1868
3443.79 1951
3444.34 2079
3444.90 1822
3445.45 1784
3446.00 1680
3446.56 1857
3447.11 2069
3447.66 1948
3448.22 1912
3448.77 1902
3449.33 1744
3449.88 1717
3450.43 1721
3450.99 1709
3451.54 1775
3452.09 1884
3452.65 1983
3453.20 1945
3453.76 1893
3454.31 1806
3454.86 1794
3455.42 1950
3455.97 2044
3456.53 1942
3457.08 1827
3457.64 1996
3458.19 2051
3458.75 1985
3459.30 1956
3459.85 1961
3460.41 1943
3460.96 2093
3461.52 2143
3462.07 1966
3462.63 2032
3463.18 2066
3463.74 1911
3464.29 1809
3464.85 1938
3465.40 2169
3465.96 1967
3466.51 1794
3467.07 1893
3467.62 2013
3468.18 2026
3468.73 2139
3469.29 2291
3469.84 2416
3470.40 2588
3470.95 2358
3471.51 2502
3472.07 2554
3472.62 2658
3473.18 2543
3473.73 2668
3474.29 2923
3474.84 2737
3475.40 2614
3475.96 2567
3476.51 2433
3477.07 2445
3477.62 2495
3478.18 2626
3478.74 2558
3479.29 2397
3479.85 2410
3480.40 2595
3480.96 2680
3481.52 2964
3482.07 2818
3482.63 2782
3483.19 2651
3483.74 2779
3484.30 2935
3484.86 2851
3485.41 3038
3485.97 3115
3486.53 3108
3487.08 3201
3487.64 3537
3488.20 3918
3488.75 4469
3489.31 4864
3489.87 6032
3490.42 7150
3490.98 8238
3491.54 9797
3492.09 10933
3492.65 11642
3493.21 11937
3493.77 11979
3494.32 12016
3494.88 10800
3495.44 9658
3496.00 8536
3496.55 7322
3497.11 6379
3497.67 5107
3498.23 4829
3498.78 4643
3499.34 4280
3499.90 4270
3500.46 4185
3501.01 4330
3501.57 4260
3502.13 4370
3502.69 4419
3503.25 4254
3503.80 4006
3504.36 3923
3504.92 4109
3505.48 4029
3506.04 3779
3506.60 3873
3507.15 4053
3507.71 3840
3508.27 3436
3508.83 3521
3509.39 3308
3509.95 3073
3510.50 2836
3511.06 3010
3511.62 2882
3512.18 2852
3512.74 2788
3513.30 2652
3513.86 2480
3514.42 2420
3514.98 2256
3515.53 2048
3516.09 2146
3516.65 2070
3517.21 2198
3517.77 2270
3518.33 2302
3518.89 2326
3519.45 2245
3520.01 2153
3520.57 2034
3521.13 2308
3521.69 2335
3522.25 2251
3522.81 2203
3523.36 2376
3523.92 2397
3524.48 2426
3525.04 2235
3525.60 2283
3526.16 2006
3526.72 2080
3527.28 2092
3527.84 2040
3528.40 2089
3528.96 2076
3529.52 2130
3530.08 2280
3530.64 2165
3531.20 2111
3531.76 2131
3532.32 1980
3532.89 2076
3533.45 2104
3534.01 2176
3534.57 2148
3535.13 2087
3535.69 2111
3536.25 1953
3536.81 2086
3537.37 2225
3537.93 2157
3538.49 2342
3539.05 2227
3539.61 2245
3540.17 2336
3540.74 2133
3541.30 2029
3541.86 2274
3542.42 2123
3542.98 2022
3543.54 1990
3544.10 1879
3544.66 1968
3545.22 2096
3545.79 2043
3546.35 1915
3546.91 1937
3547.47 1846
3548.03 1920
3548.59 1897
3549.16 2072
3549.72 1853
3550.28 1719
3550.84 1722
3551.40 1805
3551.96 2062
3552.53 1849
3553.09 1777
3553.65 1804
3554.21 1912
3554.77 1761
3555.34 1817
3555.90 1845
3556.46 1864
3557.02 1828
3557.59 1701
3558.15 1775
3558.71 1738
3559.27 1892
3559.84 1717
3560.40 1804
3560.96 1828
3561.52 1734
3562.09 1944
3562.65 1969
3563.21 1915
3563.77 2087
3564.34 1883
3564.90 1965
3565.46 1869
3566.03 1806
3566.59 1877
3567.15 1813
3567.72 1805
3568.28 1733
3568.84 1650
3569.41 1554
3569.97 1596
3570.53 1703
3571.10 1782
3571.66 1656
3572.22 1728
3572.79 1666
3573.35 1746
3573.91 1757
3574.48 1843
3575.04 1810
3575.60 2022
3576.17 2146
3576.73 1914
3577.30 2003
3577.86 1952
3578.42 1975
3578.99 1831
3579.55 1849
3580.12 1916
3580.68 1785
3581.24 1808
3581.81 1863
3582.37 1911
3582.94 1844
3583.50 1792
3584.07 1846
3584.63 1847
3585.20 1830
3585.76 1857
3586.32 1747
3586.89 1698
3587.45 1726
3588.02 1905
3588.58 1675
3589.15 1657
3589.71 1783
3590.28 1799
3590.84 1746
3591.41 1735
3591.97 1714
3592.54 1777
3593.10 1781
3593.67 1751
3594.23 1876
3594.80 1872
3595.36 1858
3595.93 1849
3596.50 2075
3597.06 1973
3597.63 1795
3598.19 1776
3598.76 1792
3599.32 1871
3599.89 1773
3600.45 1730
3601.02 1949
3601.59 1814
3602.15 1643
3602.72 1674
3603.28 1696
3603.85 1635
3604.42 1740
3604.98 1729
3605.55 1725
3606.11 1758
3606.68 1847
3607.25 1665
3607.81 1782
3608.38 1512
3608.95 1563
3609.51 1662
3610.08 1602
3610.65 1521
3611.21 1521
3611.78 1404
3612.35 1526
3612.91 1496
3613.48 1560
3614.05 1581
3614.61 1581
3615.18 1645
3615.75 1696
3616.31 1696
3616.88 1857
3617.45 1807
3618.01 2012
3618.58 1920
3619.15 2061
3619.72 2211
3620.28 2282
3620.85 2277
3621.42 2187
3621.99 1960
3622.55 1815
3623.12 1899
3623.69 1737
3624.26 1539
3624.82 1570
3625.39 1647
3625.96 1652
3626.53 1678
3627.09 1589
3627.66 1611
3628.23 1662
3628.80 1551
3629.37 1473
3629.93 1598
3630.50 1559
3631.07 1533
3631.64 1624
3632.21 1625
3632.77 1615
3633.34 1551
3633.91 1625
3634.48 1538
3635.05 1541
3635.62 1536
3636.19 1655
3636.75 1605
3637.32 1519
3637.89 1614
3638.46 1596
3639.03 1666
3639.60 1623
3640.17 1536
3640.73 1640
3641.30 1735
3641.87 1797
3642.44 1835
3643.01 1865
3643.58 1833
3644.15 1907
3644.72 1796
3645.29 1826
3645.86 1805
3646.43 1767
3647.00 1827
3647.57 1738
3648.13 1850
3648.70 1958
3649.27 1734
3649.84 1788
3650.41 1792
3650.98 1925
3651.55 1833
3652.12 2016
3652.69 1975
3653.26 1796
3653.83 1976
3654.40 1950
3654.97 1743
3655.54 1840
3656.11 1853
3656.68 1864
3657.25 1780
3657.82 1530
3658.39 1620
3658.96 1809
3659.53 1725
3660.10 1597
3660.67 1850
3661.24 1723
3661.82 1716
3662.39 1754
3662.96 1938
3663.53 1771
3664.10 1719
3664.67 1973
3665.24 1887
3665.81 1971
3666.38 2061
3666.95 1940
3667.52 1858
3668.09 2032
3668.67 1951
3669.24 1804
3669.81 1764
3670.38 1706
3670.95 1729
3671.52 1885
3672.09 1726
3672.66 1686
3673.24 1806
3673.81 1746
3674.38 1827
3674.95 1786
3675.52 1748
3676.09 1836
3676.66 2103
3677.24 1750
3677.81 1897
3678.38 2005
3678.95 1991
3679.52 1947
3680.10 1754
3680.67 1822
3681.24 1785
3681.81 1647
3682.38 1722
3682.96 1826
3683.53 1561
3684.10 1502
3684.67 1695
3685.25 1668
3685.82 1638
3686.39 1651
3686.96 1641
3687.54 1735
3688.11 1750
3688.68 1778
3689.25 1763
3689.83 1660
3690.40 1729
3690.97 1672
3691.54 1587
3692.12 1725
3692.69 1599
3693.26 1664
3693.84 1500
3694.41 1562
3694.98 1780
3695.56 1474
3696.13 1550
3696.70 1493
3697.28 1511
3697.85 1542
3698.42 1606
3699.00 1646
3699.57 1581
3700.14 1524
3700.72 1509
3701.29 1657
3701.86 1674
3702.44 1650
3703.01 1732
3703.58 1803
3704.16 1731
3704.73 1720
3705.31 1685
3705.88 1681
3706.45 1609
3707.03 1634
3707.60 1721
3708.18 1636
3708.75 1501
3709.33 1489
3709.90 1762
3710.47 1887
3711.05 1881
3711.62 1753
3712.20 1841
3712.77 1767
3713.35 1659
3713.92 1733
3714.50 1698
3715.07 1769
3715.64 1665
3716.22 1666
3716.79 1613
3717.37 1508
3717.94 1573
3718.52 1665
3719.09 1648
3719.67 1544
3720.24 1576
3720.82 1486
3721.39 1508
3721.97 1429
3722.54 1503
3723.12 1540
3723.70 1492
3724.27 1382
3724.85 1369
3725.42 1334
3726.00 1390
3726.57 1509
3727.15 1458
3727.72 1484
3728.30 1519
3728.88 1648
3729.45 1577
3730.03 1581
3730.60 1740
3731.18 1717
3731.75 1829
3732.33 1715
3732.91 1714
3733.48 1933
3734.06 1859
3734.64 1643
3735.21 1819
3735.79 1807
3736.36 1734
3736.94 1750
3737.52 1840
3738.09 1790
3738.67 1698
3739.25 1653
3739.82 1536
3740.40 1599
3740.98 1601
3741.55 1607
3742.13 1451
3742.71 1508
3743.28 1439
3743.86 1437
3744.44 1531
3745.01 1558
3745.59 1490
3746.17 1421
3746.75 1451
3747.32 1570
3747.90 1600
3748.48 1382
3749.05 1551
3749.63 1613
3750.21 1733
3750.79 1575
3751.36 1563
3751.94 1569
3752.52 1558
3753.10 1582
3753.67 1482
3754.25 1575
3754.83 1613
3755.41 1704
3755.99 1627
3756.56 1636
3757.14 1635
3757.72 1804
3758.30 1772
3758.88 1625
3759.45 1492
3760.03 1422
3760.61 1545
3761.19 1585
3761.77 1649
3762.35 1524
3762.92 1590
3763.50 1557
3764.08 1553
3764.66 1672
3765.24 1611
3765.82 1450
3766.39 1478
3766.97 1674
3767.55 1618
3768.13 1605
3768.71 1682
3769.29 1577
3769.87 1508
3770.45 1576
3771.03 1575
3771.60 1661
3772.18 1531
3772.76 1352
3773.34 1487
3773.92 1322
3774.50 1545
3775.08 1581
3775.66 1579
3776.24 1482
3776.82 1525
3777.40 1368
3777.98 1367
3778.56 1459
3779.14 1285
3779.72 1313
3780.30 1366
3780.88 1413
3781.46 1266
3782.04 1276
3782.61 1328
3783.19 1391
3783.77 1336
3784.35 1398
3784.93 1233
3785.52 1524
3786.10 1441
3786.68 1378
3787.26 1556
3787.84 1430
3788.42 1528
3789.00 1553
3789.58 1530
3790.16 1523
3790.74 1590
3791.32 1536
3791.90 1605
3792.48 1515
3793.06 1540
3793.64 1627
3794.22 1457
3794.80 1647
3795.38 1711
3795.96 1653
3796.55 1614
3797.13 1749
3797.71 1684
3798.29 1611
3798.87 1534
3799.45 1564
3800.03 1419
3800.61 1403
3801.19 1331
3801.78 1357
3802.36 1548
3802.94 1514
3803.52 1428
3804.10 1454
3804.68 1502
3805.27 1527
3805.85 1546
3806.43 1613
3807.01 1654
3807.59 1593
3808.17 1748
3808.76 1746
3809.34 1886
3809.92 1849
3810.50 1843
3811.08 1934
3811.67 1816
3812.25 1629
3812.83 1643
3813.41 1588
3814.00 1504
3814.58 1561
3815.16 1629
3815.74 1717
3816.32 1623
3816.91 1651
3817.49 1612
3818.07 1683
3818.66 1525
3819.24 1543
3819.82 1449
3820.40 1473
3820.99 1494
3821.57 1356
3822.15 1396
3822.73 1303
3823.32 1296
3823.90 1434
3824.48 1524
3825.07 1563
3825.65 1543
3826.23 1373
3826.82 1465
3827.40 1550
3827.98 1518
3828.57 1467
3829.15 1513
3829.73 1513
3830.32 1343
3830.90 1460
3831.48 1523
3832.07 1653
3832.65 1527
3833.24 1395
3833.82 1515
3834.40 1508
3834.99 1525
3835.57 1351
3836.16 1511
3836.74 1499
3837.32 1493
3837.91 1567
3838.49 1512
3839.08 1463
3839.66 1371
3840.24 1543
3840.83 1483
3841.41 1371
3842.00 1489
3842.58 1431
3843.17 1333
3843.75 1371
3844.34 1336
3844.92 1368
3845.51 1368
3846.09 1319
3846.67 1273
3847.26 1405
3847.84 1407
3848.43 1367
3849.01 1445
3849.60 1411
3850.18 1412
3850.77 1473
3851.35 1375
3851.94 1263
3852.53 1502
3853.11 1557
3853.70 1484
3854.28 1457
3854.87 1344
3855.45 1485
3856.04 1477
3856.62 1519
3857.21 1501
3857.79 1534
3858.38 1678
3858.97 1741
3859.55 1534
3860.14 1730
3860.72 1812
3861.31 1908
3861.90 1973
3862.48 1959
3863.07 1955
3863.65 1988
3864.24 1815
3864.83 1954
3865.41 1901
3866.00 1790
3866.58 1789
3867.17 1732
3867.76 1647
3868.34 1629
3868.93 1554
3869.52 1583
3870.10 1509
3870.69 1568
3871.28 1496
3871.86 1745
3872.45 1700
3873.04 1618
3873.62 1602
3874.21 1553
3874.80 1712
3875.38 1727
3875.97 1634
3876.56 1669
3877.15 1629
3877.73 1567
3878.32 1539
3878.91 1469
3879.49 1528
3880.08 1532
3880.67 1408
3881.26 1394
3881.84 1406
3882.43 1433
3883.02 1491
3883.61 1409
3884.19 1416
3884.78 1354
3885.37 1410
3885.96 1428
3886.55 1563
3887.13 1685
3887.72 1858
3888.31 1698
3888.90 1599
3889.49 1787
3890.07 1955
3890.66 1798
3891.25 1795
3891.84 1863
3892.43 1749
3893.01 1854
3893.60 1903
3894.19 1813
3894.78 1758
3895.37 1674
3895.96 1664
3896.55 1557
3897.13 1494
3897.72 1625
3898.31 1617
3898.90 1686
3899.49 1643
3900.08 1451
3900.67 1642
3901.26 1701
3901.84 1653
3902.43 1756
3903.02 1564
3903.61 1698
3904.20 1714
3904.79 1762
3905.38 1593
3905.97 1649
3906.56 1668
3907.15 1759
3907.74 1601
3908.33 1621
3908.92 1578
3909.50 1632
3910.09 1536
3910.68 1577
3911.27 1511
3911.86 1563
3912.45 1415
3913.04 1366
3913.63 1519
3914.22 1392
3914.81 1340
3915.40 1463
3915.99 1439
3916.58 1520
3917.17 1588
3917.76 1447
3918.35 1525
3918.94 1486
3919.53 1519
3920.12 1494
3920.72 1506
3921.31 1529
3921.90 1536
3922.49 1532
3923.08 1537
3923.67 1316
3924.26 1538
3924.85 1492
3925.44 1465
3926.03 1363
3926.62 1363
3927.21 1480
3927.80 1485
3928.39 1534
3928.99 1343
3929.58 1320
3930.17 1283
3930.76 1318
3931.35 1309
3931.94 1401
3932.53 1428
3933.12 1438
3933.72 1279
3934.31 1276
3934.90 1270
3935.49 1375
3936.08 1383
3936.67 1412
3937.26 1464
3937.86 1460
3938.45 1589
3939.04 1437
3939.63 1611
3940.22 1663
3940.82 1680
3941.41 1721
3942.00 1924
3942.59 2110
3943.18 1912
3943.78 1554
3944.37 1781
3944.96 1944
3945.55 1754
3946.14 1764
3946.74 1675
3947.33 1607
3947.92 1558
3948.51 1614
3949.11 1526
3949.70 1496
3950.29 1463
3950.88 1531
3951.48 1486
3952.07 1523
3952.66 1513
3953.26 1426
3953.85 1443
3954.44 1450
3955.03 1532
3955.63 1372
3956.22 1613
3956.81 1548
3957.41 1434
3958.00 1655
3958.59 1540
3959.19 1535
3959.78 1703
3960.37 1605
3960.97 1628
3961.56 1649
3962.15 1553
3962.75 1656
3963.34 1604
3963.93 1609
3964.53 1725
3965.12 1702
3965.72 1614
3966.31 1760
3966.90 1778
3967.50 1833
3968.09 1700
3968.69 1751
3969.28 1757
3969.87 1716
3970.47 1643
3971.06 1499
3971.66 1775
3972.25 1620
3972.85 1604
3973.44 1677
3974.03 1620
3974.63 1688
3975.22 1727
3975.82 1903
3976.41 2094
3977.01 1955
3977.60 1934
3978.20 2009
3978.79 1917
3979.39 1796
3979.98 1631
3980.58 1766
3981.17 1806
3981.77 1880
3982.36 1800
3982.96 1770
3983.55 1841
3984.15 1899
3984.74 1760
3985.34 1781
3985.93 1809
3986.53 1939
3987.12 2028
3987.72 1834
3988.31 2003
3988.91 1792
3989.50 1890
3990.10 1987
3990.70 1725
3991.29 1660
3991.89 1845
3992.48 1840
3993.08 1779
3993.67 1786
3994.27 1812
3994.87 2174
3995.46 2062
3996.06 2056
3996.65 1991
3997.25 1918
3997.85 2054
3998.44 2108
3999.04 2055
3999.64 1984
4000.23 2066
4000.83 1804
4001.43 1814
4002.02 1746
4002.62 1734
4003.21 1789
4003.81 1784
4004.41 1883
4005.00 1899
4005.60 1743
4006.20 1925
4006.80 1888
4007.39 1759
4007.99 1886
4008.59 1876
4009.18 1694
4009.78 1673
4010.38 1758
4010.97 1542
4011.57 1568
4012.17 1686
4012.77 1678
4013.36 1730
4013.96 1718
4014.56 1593
4015.16 1739
4015.75 1710
4016.35 1817
4016.95 1817
4017.55 1800
4018.14 1700
4018.74 1725
4019.34 1663
4019.94 1926
4020.54 1872
4021.13 1541
4021.73 1724
4022.33 1823
4022.93 1872
4023.53 1973
4024.12 2199
4024.72 2040
4025.32 2117
4025.92 2541
4026.52 2656
4027.12 2859
4027.71 3148
4028.31 3255
4028.91 3300
4029.51 3463
4030.11 3560
4030.71 3265
4031.31 3342
4031.90 2969
4032.50 2918
4033.10 2724
4033.70 2483
4034.30 2220
4034.90 2285
4035.50 2281
4036.10 2099
4036.70 2082
4037.29 2037
4037.89 1891
4038.49 1724
4039.09 1577
4039.69 1698
4040.29 1679
4040.89 1596
4041.49 1422
4042.09 1484
4042.69 1678
4043.29 1477
4043.89 1447
4044.49 1681
4045.09 1464
4045.69 1523
4046.29 1443
4046.89 1560
4047.49 1581
4048.09 1367
4048.69 1583
4049.29 1646
4049.89 1603
4050.49 1579
4051.09 1548
4051.69 1344
4052.29 1509
4052.89 1710
4053.49 1702
4054.09 1548
4054.69 1639
4055.29 1619
4055.89 1589
4056.49 1600
4057.09 1673
4057.69 1559
4058.29 1627
4058.89 1719
4059.49 1650
4060.09 1785
4060.70 1625
4061.30 1649
4061.90 1712
4062.50 1713
4063.10 1844
4063.70 1838
4064.30 1769
4064.90 1810
4065.50 1874
4066.11 1811
4066.71 1757
4067.31 1737
4067.91 1788
4068.51 1697
4069.11 1602
4069.71 1610
4070.32 1617
4070.92 1579
4071.52 1598
4072.12 1384
4072.72 1370
4073.32 1292
4073.93 1348
4074.53 1426
4075.13 1313
4075.73 1537
4076.33 1360
4076.94 1494
4077.54 1386
4078.14 1458
4078.74 1531
4079.34 1318
4079.95 1328
4080.55 1464
4081.15 1480
4081.75 1175
4082.36 1184
4082.96 1450
4083.56 1479
4084.16 1431
4084.77 1342
4085.37 1432
4085.97 1394
4086.58 1494
4087.18 1376
4087.78 1385
4088.38 1370
4088.99 1360
4089.59 1357
4090.19 1372
4090.80 1357
4091.40 1400
4092.00 1503
4092.61 1504
4093.21 1285
4093.81 1378
4094.42 1518
4095.02 1439
4095.62 1441
4096.23 1521
4096.83 1447
4097.43 1566
4098.04 1470
4098.64 1369
4099.24 1427
4099.85 1711
4100.45 1496
4101.06 1468
4101.66 1439
4102.26 1445
4102.87 1410
4103.47 1399
4104.08 1563
4104.68 1401
4105.28 1406
4105.89 1529
4106.49 1617
4107.10 1657
4107.70 1572
4108.31 1485
4108.91 1533
4109.51 1402
4110.12 1456
4110.72 1343
4111.33 1262
4111.93 1385
4112.54 1530
4113.14 1454
4113.75 1405
4114.35 1265
4114.96 1372
4115.56 1380
4116.17 1328
4116.77 1512
4117.38 1476
4117.98 1439
4118.59 1384
4119.19 1370
4119.80 1377
4120.40 1511
4121.01 1365
4121.61 1194
4122.22 1362
4122.82 1397
4123.43 1431
4124.04 1341
4124.64 1382
4125.25 1404
4125.85 1326
4126.46 1425
4127.06 1310
4127.67 1353
4128.28 1299
4128.88 1190
4129.49 1216
4130.09 1402
4130.70 1436
4131.31 1509
4131.91 1535
4132.52 1377
4133.12 1255
4133.73 1418
4134.34 1589
4134.94 1647
4135.55 1649
4136.16 1596
4136.76 1548
4137.37 1709
4137.98 1660
4138.58 1612
4139.19 1865
4139.80 1695
4140.40 1645
4141.01 1717
4141.62 1815
4142.22 1860
4142.83 1797
4143.44 1807
4144.04 1790
4144.65 1568
4145.26 1782
4145.86 1611
4146.47 1639
4147.08 1704
4147.69 1482
4148.29 1456
4148.90 1418
4149.51 1402
4150.12 1598
4150.72 1489
4151.33 1373
4151.94 1321
4152.55 1399
4153.15 1414
4153.76 1494
4154.37 1479
4154.98 1217
4155.59 1258
4156.19 1445
4156.80 1437
4157.41 1291
4158.02 1353
4158.63 1231
4159.23 1377
4159.84 1529
4160.45 1459
4161.06 1352
4161.67 1326
4162.28 1359
4162.88 1461
4163.49 1443
4164.10 1453
4164.71 1414
4165.32 1478
4165.93 1455
4166.53 1491
4167.14 1439
4167.75 1421
4168.36 1419
4168.97 1517
4169.58 1578
4170.19 1405
4170.80 1388
4171.41 1327
4172.01 1368
4172.62 1453
4173.23 1296
4173.84 1317
4174.45 1508
4175.06 1518
4175.67 1453
4176.28 1492
4176.89 1431
4177.50 1533
4178.11 1461
4178.72 1643
4179.33 1626
4179.94 1370
4180.55 1315
4181.16 1423
4181.77 1302
4182.38 1425
4182.99 1398
4183.60 1393
4184.21 1519
4184.82 1318
4185.43 1388
4186.04 1368
4186.65 1272
4187.26 1447
4187.87 1357
4188.48 1345
4189.09 1400
4189.70 1457
4190.31 1411
4190.92 1438
4191.53 1470
4192.14 1599
4192.75 1509
4193.36 1594
4193.97 1524
4194.58 1490
4195.19 1389
4195.80 1619
4196.41 1504
4197.03 1426
4197.64 1572
4198.25 1521
4198.86 1403
4199.47 1441
4200.08 1395
4200.69 1352
4201.30 1372
4201.91 1366
4202.53 1408
4203.14 1311
4203.75 1358
4204.36 1308
4204.97 1360
4205.58 1497
4206.19 1492
4206.81 1421
4207.42 1532
4208.03 1338
4208.64 1478
4209.25 1453
4209.86 1233
4210.48 1334
4211.09 1286
4211.70 1314
4212.31 1328
4212.92 1536
4213.54 1367
4214.15 1303
4214.76 1355
4215.37 1300
4215.99 1337
4216.60 1389
4217.21 1597
4217.82 1580
4218.43 1387
4219.05 1462
4219.66 1586
4220.27 1602
4220.89 1710
4221.50 1767
4222.11 1554
4222.72 1522
4223.34 1516
4223.95 1626
4224.56 1619
4225.17 1637
4225.79 1593
4226.40 1632
4227.01 1700
4227.63 1543
4228.24 1819
4228.85 1765
4229.47 1619
4230.08 1735
4230.69 1951
4231.31 2139
4231.92 2046
4232.53 2154
4233.15 2010
4233.76 1963
4234.37 2065
4234.99 2125
4235.60 2299
4236.22 2362
4236.83 2358
4237.44 2407
4238.06 2209
4238.67 1926
4239.28 1923
4239.90 1677
4240.51 1609
4241.13 1493
4241.74 1489
4242.36 1584
4242.97 1507
4243.58 1451
4244.20 1372
4244.81 1353
4245.43 1489
4246.04 1540
4246.66 1444
4247.27 1441
4247.89 1485
4248.50 1502
4249.11 1579
4249.73 1522
4250.34 1590
4250.96 1457
4251.57 1502
4252.19 1557
4252.80 1378
4253.42 1533
4254.03 1562
4254.65 1465
4255.26 1357
4255.88 1411
4256.49 1453
4257.11 1401
4257.72 1462
4258.34 1327
4258.96 1406
4259.57 1340
4260.19 1351
4260.80 1351
4261.42 1441
4262.03 1459
4262.65 1593
4263.26 1526
4263.88 1609
4264.50 1602
4265.11 1777
4265.73 1677
4266.34 1713
4266.96 1726
4267.58 1791
4268.19 2018
4268.81 1910
4269.42 1712
4270.04 1568
4270.66 1591
4271.27 1619
4271.89 1546
4272.51 1505
4273.12 1636
4273.74 1504
4274.36 1475
4274.97 1561
4275.59 1400
4276.20 1529
4276.82 1657
4277.44 1442
4278.06 1375
4278.67 1499
4279.29 1457
4279.91 1504
4280.52 1431
4281.14 1365
4281.76 1309
4282.37 1436
4282.99 1452
4283.61 1327
4284.23 1348
4284.84 1392
4285.46 1238
4286.08 1212
4286.69 1406
4287.31 1380
4287.93 1347
4288.55 1539
4289.16 1602
4289.78 1530
4290.40 1609
4291.02 1621
4291.64 1558
4292.25 1639
4292.87 1533
4293.49 1583
4294.11 1458
4294.73 1514
4295.34 1510
4295.96 1421
4296.58 1441
4297.20 1373
4297.82 1396
4298.43 1357
4299.05 1467
4299.67 1523
4300.29 1533
4300.91 1455
4301.53 1509
4302.14 1483
4302.76 1402
4303.38 1422
4304.00 1441
4304.62 1550
4305.24 1330
4305.86 1384
4306.48 1568
4307.09 1412
4307.71 1461
4308.33 1505
4308.95 1444
4309.57 1378
4310.19 1502
4310.81 1469
4311.43 1501
4312.05 1504
4312.67 1478
4313.29 1516
4313.90 1380
4314.52 1304
4315.14 1452
4315.76 1422
4316.38 1419
4317.00 1432
4317.62 1412
4318.24 1599
4318.86 1422
4319.48 1444
4320.10 1495
4320.72 1517
4321.34 1499
4321.96 1371
4322.58 1613
4323.20 1688
4323.82 1603
4324.44 1780
4325.06 1582
4325.68 1591
4326.30 1618
4326.92 1658
4327.54 1731
4328.16 1638
4328.78 1825
4329.40 1711
4330.02 1672
4330.64 1622
4331.27 1705
4331.89 1596
4332.51 1680
4333.13 1838
4333.75 2105
4334.37 2286
4334.99 2438
4335.61 2733
4336.23 2965
4336.85 3052
4337.47 2818
4338.09 3156
4338.72 3094
4339.34 2922
4339.96 2891
4340.58 2976
4341.20 2868
4341.82 2707
4342.44 2682
4343.07 2806
4343.69 3002
4344.31 3050
4344.93 3313
4345.55 3972
4346.17 4232
4346.79 4402
4347.42 4657
4348.04 4407
4348.66 4734
4349.28 4250
4349.90 3651
4350.53 3285
4351.15 2879
4351.77 2366
4352.39 2438
4353.01 2221
4353.64 2171
4354.26 2066
4354.88 1961
4355.50 1930
4356.13 1760
4356.75 1676
4357.37 1711
4357.99 1821
4358.62 1830
4359.24 1870
4359.86 1764
4360.48 1782
4361.11 1816
4361.73 1801
4362.35 1917
4362.98 1903
4363.60 1866
4364.22 1695
4364.84 1734
4365.47 1893
4366.09 1750
4366.71 1755
4367.34 1857
4367.96 1739
4368.58 1683
4369.21 1639
4369.83 1611
4370.45 1503
4371.08 1614
4371.70 1514
4372.32 1422
4372.95 1568
4373.57 1569
4374.20 1494
4374.82 1557
4375.44 1480
4376.07 1570
4376.69 1540
4377.31 1488
4377.94 1684
4378.56 1575
4379.19 1679
4379.81 1767
4380.43 1691
4381.06 1690
4381.68 1663
4382.31 1649
4382.93 1825
4383.56 1727
4384.18 1554
4384.80 1519
4385.43 1477
4386.05 1481
4386.68 1558
4387.30 1290
4387.93 1315
4388.55 1517
4389.18 1443
4389.80 1316
4390.43 1300
4391.05 1268
4391.68 1309
4392.30 1419
4392.93 1471
4393.55 1435
4394.18 1440
4394.80 1615
4395.43 1485
4396.05 1504
4396.68 1362
4397.30 1418
4397.93 1416
4398.55 1464
4399.18 1414
4399.80 1280
4400.43 1335
4401.06 1284
4401.68 1384
4402.31 1316
4402.93 1226
4403.56 1352
4404.18 1468
4404.81 1405
4405.44 1515
4406.06 1492
4406.69 1533
4407.31 1499
4407.94 1497
4408.57 1464
4409.19 1465
4409.82 1640
4410.45 1567
4411.07 1443
4411.70 1582
4412.32 1554
4412.95 1568
4413.58 1720
4414.20 1738
4414.83 1683
4415.46 1732
4416.08 1701
4416.71 1475
4417.34 1545
4417.96 1395
4418.59 1464
4419.22 1427
4419.84 1306
4420.47 1380
4421.10 1387
4421.73 1350
4422.35 1321
4422.98 1192
4423.61 1202
4424.23 1235
4424.86 1194
4425.49 1266
4426.12 1310
4426.74 1283
4427.37 1312
4428.00 1183
4428.63 1298
4429.25 1292
4429.88 1372
4430.51 1257
4431.14 1280
4431.77 1253
4432.39 1240
4433.02 1318
4433.65 1348
4434.28 1380
4434.90 1327
4435.53 1471
4436.16 1525
4436.79 1426
4437.42 1359
4438.05 1381
4438.67 1259
4439.30 1250
4439.93 1406
4440.56 1418
4441.19 1145
4441.82 1231
4442.44 1412
4443.07 1390
4443.70 1362
4444.33 1363
4444.96 1390
4445.59 1432
4446.22 1433
4446.85 1627
4447.47 1539
4448.10 1673
4448.73 1538
4449.36 1530
4449.99 1515
4450.62 1374
4451.25 1560
4451.88 1516
4452.51 1584
4453.14 1632
4453.77 1702
4454.40 1648
4455.02 1687
4455.65 1623
4456.28 1651
4456.91 1753
4457.54 1579
4458.17 1502
4458.80 1727
4459.43 1503
4460.06 1422
4460.69 1396
4461.32 1322
4461.95 1315
4462.58 1149
4463.21 1266
4463.84 1243
4464.47 1203
4465.10 1206
4465.73 1245
4466.36 1331
4466.99 1169
4467.62 1205
4468.25 1205
4468.88 1232
4469.51 1251
4470.14 1441
4470.78 1592
4471.41 1408
4472.04 1282
4472.67 1174
4473.30 1263
4473.93 1216
4474.56 1315
4475.19 1343
4475.82 1252
4476.45 1268
4477.08 1387
4477.71 1347
4478.35 1436
4478.98 1357
4479.61 1346
4480.24 1411
4480.87 1321
4481.50 1340
4482.13 1382
4482.76 1412
4483.40 1338
4484.03 1337
4484.66 1443
4485.29 1401
4485.92 1350
4486.55 1341
4487.19 1479
4487.82 1571
4488.45 1445
4489.08 1452
4489.71 1550
4490.34 1502
4490.98 1542
4491.61 1573
4492.24 1485
4492.87 1253
4493.50 1278
4494.14 1432
4494.77 1469
4495.40 1341
4496.03 1464
4496.67 1433
4497.30 1609
4497.93 1538
4498.56 1610
4499.20 1586
4499.83 1909
4500.46 2090
4501.09 2246
4501.73 2152
4502.36 2253
4502.99 2375
4503.63 2365
4504.26 2336
4504.89 2203
4505.52 2085
4506.16 1851
4506.79 1833
4507.42 1807
4508.06 1721
4508.69 1591
4509.32 1611
4509.96 1671
4510.59 1489
4511.22 1464
4511.86 1573
4512.49 1489
4513.12 1464
4513.76 1427
4514.39 1602
4515.02 1363
4515.66 1382
4516.29 1377
4516.93 1325
4517.56 1388
4518.19 1372
4518.83 1365
4519.46 1357
4520.10 1512
4520.73 1494
4521.36 1290
4522.00 1315
4522.63 1449
4523.27 1478
4523.90 1410
4524.54 1400
4525.17 1567
4525.80 1500
4526.44 1519
4527.07 1565
4527.71 1679
4528.34 1659
4528.98 1694
4529.61 1909
4530.25 1879
4530.88 2169
4531.52 2209
4532.15 2125
4532.79 2126
4533.42 1937
4534.06 2007
4534.69 2162
4535.33 2060
4535.96 1772
4536.60 1790
4537.23 1725
4537.87 1678
4538.50 1615
4539.14 1711
4539.77 1582
4540.41 1644
4541.04 1490
4541.68 1592
4542.31 1489
4542.95 1498
4543.59 1447
4544.22 1280
4544.86 1356
4545.49 1390
4546.13 1334
4546.77 1261
4547.40 1197
4548.04 1210
4548.67 1179
4549.31 1236
4549.95 1307
4550.58 1360
4551.22 1288
4551.85 1263
4552.49 1265
4553.13 1311
4553.76 1380
4554.40 1426
4555.04 1348
4555.67 1278
4556.31 1313
4556.95 1406
4557.58 1224
4558.22 1351
4558.86 1432
4559.49 1332
4560.13 1231
4560.77 1291
4561.40 1216
4562.04 1393
4562.68 1393
4563.31 1300
4563.95 1344
4564.59 1323
4565.23 1349
4565.86 1395
4566.50 1419
4567.14 1325
4567.77 1408
4568.41 1427
4569.05 1508
4569.69 1453
4570.32 1358
4570.96 1312
4571.60 1369
4572.24 1370
4572.88 1411
4573.51 1385
4574.15 1313
4574.79 1341
4575.43 1414
4576.06 1318
4576.70 1351
4577.34 1444
4577.98 1388
4578.62 1353
4579.26 1376
4579.89 1189
4580.53 1249
4581.17 1299
4581.81 1333
4582.45 1359
4583.09 1301
4583.72 1355
4584.36 1430
4585.00 1446
4585.64 1422
4586.28 1412
4586.92 1504
4587.56 1439
4588.19 1525
4588.83 1617
4589.47 1666
4590.11 1853
4590.75 1929
4591.39 2025
4592.03 1962
4592.67 1739
4593.31 1860
4593.95 1867
4594.58 1744
4595.22 1756
4595.86 1733
4596.50 1551
4597.14 1447
4597.78 1345
4598.42 1357
4599.06 1423
4599.70 1330
4600.34 1564
4600.98 1463
4601.62 1514
4602.26 1589
4602.90 1590
4603.54 1394
4604.18 1386
4604.82 1425
4605.46 1502
4606.10 1316
4606.74 1471
4607.38 1393
4608.02 1487
4608.66 1366
4609.30 1473
4609.94 1509
4610.58 1465
4611.22 1620
4611.86 1495
4612.50 1466
4613.14 1577
4613.78 1569
4614.42 1564
4615.06 1559
4615.70 1527
4616.35 1511
4616.99 1549
4617.63 1607
4618.27 1499
4618.91 1397
4619.55 1425
4620.19 1306
4620.83 1252
4621.47 1248
4622.11 1306
4622.76 1190
4623.40 1374
4624.04 1327
4624.68 1239
4625.32 1376
4625.96 1288
4626.60 1348
4627.25 1220
4627.89 1186
4628.53 1436
4629.17 1332
4629.81 1064
4630.45 1151
4631.10 1235
4631.74 1336
4632.38 1329
4633.02 1251
4633.66 1476
4634.30 1361
4634.95 1297
4635.59 1381
4636.23 1407
4636.87 1457
4637.52 1318
4638.16 1355
4638.80 1469
4639.44 1520
4640.08 1611
4640.73 1563
4641.37 1537
4642.01 1421
4642.66 1343
4643.30 1505
4643.94 1321
4644.58 1192
4645.23 1297
4645.87 1328
4646.51 1407
4647.15 1364
4647.80 1397
4648.44 1380
4649.08 1307
4649.73 1240
4650.37 1420
4651.01 1398
4651.66 1211
4652.30 1263
4652.94 1407
4653.59 1304
4654.23 1268
4654.87 1323
4655.52 1375
4656.16 1338
4656.80 1269
4657.45 1369
4658.09 1292
4658.73 1196
4659.38 1220
4660.02 1179
4660.67 1393
4661.31 1335
4661.95 1323
4662.60 1167
4663.24 1221
4663.89 1247
4664.53 1204
4665.17 1264
4665.82 1169
4666.46 1155
4667.11 1142
4667.75 1206
4668.40 1125
4669.04 1223
4669.68 1253
4670.33 1276
4670.97 1249
4671.62 1140
4672.26 1191
4672.91 1160
4673.55 1384
4674.20 1328
4674.84 1332
4675.49 1279
4676.13 1288
4676.78 1227
4677.42 1312
4678.07 1238
4678.71 1257
4679.36 1401
4680.00 1302
4680.65 1379
4681.29 1425
4681.94 1403
4682.58 1398
4683.23 1415
4683.87 1443
4684.52 1343
4685.16 1312
4685.81 1315
4686.46 1320
4687.10 1215
4687.75 1218
4688.39 1280
4689.04 1322
4689.68 1360
4690.33 1258
4690.98 1273
4691.62 1301
4692.27 1360
4692.91 1291
4693.56 1230
4694.21 1239
4694.85 1308
4695.50 1374
4696.15 1460
4696.79 1414
4697.44 1512
4698.08 1536
4698.73 1555
4699.38 1613
4700.02 1529
4700.67 1590
4701.32 1593
4701.96 1619
4702.61 1598
4703.26 1382
4703.90 1430
4704.55 1409
4705.20 1356
4705.84 1277
4706.49 1366
4707.14 1363
4707.79 1356
4708.43 1369
4709.08 1401
4709.73 1519
4710.37 1338
4711.02 1307
4711.67 1284
4712.32 1358
4712.96 1382
4713.61 1183
4714.26 1179
4714.91 1178
4715.55 1204
4716.20 1277
4716.85 1358
4717.50 1323
4718.15 1212
4718.79 1394
4719.44 1378
4720.09 1268
4720.74 1337
4721.39 1522
4722.03 1395
4722.68 1338
4723.33 1406
4723.98 1392
4724.63 1362
4725.27 1411
4725.92 1323
4726.57 1494
4727.22 1329
4727.87 1322
4728.52 1485
4729.16 1402
4729.81 1408
4730.46 1532
4731.11 1401
4731.76 1214
4732.41 1219
4733.06 1202
4733.71 1192
4734.36 1323
4735.00 1270
4735.65 1289
4736.30 1276
4736.95 1405
4737.60 1487
4738.25 1384
4738.90 1300
4739.55 1227
4740.20 1339
4740.85 1244
4741.50 1364
4742.15 1286
4742.80 1400
4743.44 1414
4744.09 1374
4744.74 1400
4745.39 1575
4746.04 1411
4746.69 1437
4747.34 1392
4747.99 1457
4748.64 1743
4749.29 2007
4749.94 2006
4750.59 1993
4751.24 2092
4751.89 2200
4752.54 2268
4753.19 2315
4753.84 2325
4754.49 2229
4755.14 2116
4755.79 1873
4756.44 1845
4757.10 1836
4757.75 1705
4758.40 1469
4759.05 1535
4759.70 1377
4760.35 1436
4761.00 1294
4761.65 1245
4762.30 1337
4762.95 1298
4763.60 1367
4764.25 1256
4764.90 1252
4765.56 1254
4766.21 1280
4766.86 1280
4767.51 1323
4768.16 1434
4768.81 1527
4769.46 1450
4770.11 1326
4770.77 1359
4771.42 1220
4772.07 1171
4772.72 1308
4773.37 1401
4774.02 1262
4774.67 1323
4775.33 1355
4775.98 1359
4776.63 1363
4777.28 1322
4777.93 1352
4778.59 1383
4779.24 1390
4779.89 1289
4780.54 1317
4781.19 1378
4781.85 1358
4782.50 1481
4783.15 1503
4783.80 1414
4784.46 1452
4785.11 1338
4785.76 1383
4786.41 1321
4787.07 1487
4787.72 1460
4788.37 1446
4789.02 1570
4789.68 1587
4790.33 1711
4790.98 1854
4791.63 1793
4792.29 1663
4792.94 1629
4793.59 1768
4794.25 1817
4794.90 1646
4795.55 1588
4796.21 1475
4796.86 1428
4797.51 1476
4798.17 1616
4798.82 1617
4799.47 1506
4800.13 1325
4800.78 1581
4801.43 1579
4802.09 1541
4802.74 1566
4803.39 1379
4804.05 1386
4804.70 1505
4805.35 1518
4806.01 1542
4806.66 1507
4807.32 1555
4807.97 1453
4808.62 1263
4809.28 1323
4809.93 1413
4810.59 1370
4811.24 1353
4811.89 1330
4812.55 1409
4813.20 1442
4813.86 1535
4814.51 1560
4815.17 1464
4815.82 1445
4816.48 1455
4817.13 1532
4817.78 1691
4818.44 1723
4819.09 1617
4819.75 1628
4820.40 1523
4821.06 1611
4821.71 1582
4822.37 1572
4823.02 1565
4823.68 1625
4824.33 1629
4824.99 1604
4825.64 1570
4826.30 1654
4826.95 1745
4827.61 1729
4828.26 1762
4828.92 1778
4829.58 1990
4830.23 1817
4830.89 1662
4831.54 1767
4832.20 1991
4832.85 1890
4833.51 1795
4834.16 1991
4834.82 2094
4835.48 2083
4836.13 2123
4836.79 2170
4837.44 2116
4838.10 2285
4838.76 2335
4839.41 2173
4840.07 2238
4840.72 2389
4841.38 2503
4842.04 2446
4842.69 2469
4843.35 2461
4844.01 2489
4844.66 2594
4845.32 2619
4845.98 2663
4846.63 2742
4847.29 2802
4847.95 2972
4848.60 3262
4849.26 3521
4849.92 3489
4850.57 3842
4851.23 3996
4851.89 3840
4852.54 3719
4853.20 3836
4853.86 3395
4854.51 3375
4855.17 3381
4855.83 3720
4856.49 3838
4857.14 3751
4857.80 4150
4858.46 4515
4859.12 4537
4859.77 4577
4860.43 3953
4861.09 3748
4861.75 3694
4862.40 3751
4863.06 3574
4863.72 3324
4864.38 3302
4865.03 3087
4865.69 3377
4866.35 3392
4867.01 3187
4867.67 3524
4868.32 3518
4868.98 3438
4869.64 3475
4870.30 3364
4870.96 2992
4871.62 2675
4872.27 2865
4872.93 2771
4873.59 2621
4874.25 2712
4874.91 2796
4875.57 2760
4876.22 2538
4876.88 2468
4877.54 2624
4878.20 2679
4878.86 2801
4879.52 2745
4880.18 2697
4880.84 2431
4881.49 2399
4882.15 2571
4882.81 2448
4883.47 2329
4884.13 2426
4884.79 2187
4885.45 2081
4886.11 2124
4886.77 1981
4887.43 2057
4888.09 2034
4888.75 1972
4889.41 1981
4890.07 2248
4890.72 2398
4891.38 2271
4892.04 2138
4892.70 2063
4893.36 2051
4894.02 1933
4894.68 1844
4895.34 1902
4896.00 1865
4896.66 1737
4897.32 1783
4897.98 1641
4898.64 1541
4899.30 1639
4899.96 1756
4900.62 1749
4901.28 1745
4901.94 1741
4902.60 1729
4903.27 1729
4903.93 1679
4904.59 1590
4905.25 1646
4905.91 1655
4906.57 1657
4907.23 1583
4907.89 1671
4908.55 1653
4909.21 1700
4909.87 1586
4910.53 1447
4911.19 1540
4911.85 1550
4912.52 1742
4913.18 1664
4913.84 1555
4914.50 1478
4915.16 1502
4915.82 1589
4916.48 1490
4917.14 1523
4917.81 1531
4918.47 1501
4919.13 1436
4919.79 1442
4920.45 1425
4921.11 1427
4921.77 1592
4922.44 1483
4923.10 1428
4923.76 1437
4924.42 1304
4925.08 1313
4925.75 1400
4926.41 1504
4927.07 1424
4927.73 1382
4928.39 1618
4929.06 1590
4929.72 1321
4930.38 1356
4931.04 1463
4931.71 1484
4932.37 1416
4933.03 1443
4933.69 1473
4934.36 1380
4935.02 1491
4935.68 1402
4936.34 1270
4937.01 1387
4937.67 1447
4938.33 1418
4938.99 1411
4939.66 1249
4940.32 1400
4940.98 1405
4941.65 1229
4942.31 1209
4942.97 1196
4943.63 1330
4944.30 1350
4944.96 1203
4945.62 1167
4946.29 1399
4946.95 1348
4947.61 1280
4948.28 1177
4948.94 1299
4949.61 1380
4950.27 1295
4950.93 1220
4951.60 1301
4952.26 1224
4952.92 1207
4953.59 1269
4954.25 1211
4954.92 1300
4955.58 1196
4956.24 1184
4956.91 1266
4957.57 1313
4958.24 1351
4958.90 1327
4959.56 1350
4960.23 1283
4960.89 1339
4961.56 1344
4962.22 1405
4962.89 1346
4963.55 1328
4964.21 1443
4964.88 1417
4965.54 1417
4966.21 1373
4966.87 1322
4967.54 1431
4968.20 1380
4968.87 1413
4969.53 1268
4970.20 1291
4970.86 1180
4971.53 1241
4972.19 1273
4972.86 1227
4973.52 1390
4974.19 1163
4974.85 1351
4975.52 1312
4976.18 1392
4976.85 1345
4977.51 1351
4978.18 1448
4978.85 1426
4979.51 1362
4980.18 1297
4980.84 1380
4981.51 1412
4982.17 1261
4982.84 1336
4983.50 1327
4984.17 1276
4984.84 1423
4985.50 1479
4986.17 1395
4986.83 1592
4987.50 1721
4988.17 1695
4988.83 1875
4989.50 1868
4990.17 1871
4990.83 1871
4991.50 1972
4992.16 1896
4992.83 1782
4993.50 1622
4994.16 1551
4994.83 1514
4995.50 1356
4996.16 1533
4996.83 1544
4997.50 1489
4998.16 1334
4998.83 1259
4999.50 1241
5000.16 1325
5000.83 1276
5001.50 1159
5002.17 1151
5002.83 1155
5003.50 1291
5004.17 1148
5004.83 1155
5005.50 1106
5006.17 1146
5006.84 1217
5007.50 1157
5008.17 1167
5008.84 1175
5009.51 1221
5010.17 1257
5010.84 1307
5011.51 1322
5012.18 1335
5012.84 1271
5013.51 1314
5014.18 1286
5014.85 1274
5015.52 1148
5016.18 1238
5016.85 1144
5017.52 1222
5018.19 1188
5018.86 1115
5019.52 1306
5020.19 1245
5020.86 1273
5021.53 1289
5022.20 1403
5022.87 1334
5023.54 1439
5024.20 1587
5024.87 1445
5025.54 1389
5026.21 1476
5026.88 1441
5027.55 1435
5028.22 1283
5028.88 1301
5029.55 1241
5030.22 1308
5030.89 1304
5031.56 1331
5032.23 1320
5032.90 1349
5033.57 1258
5034.24 1192
5034.91 1189
5035.58 1198
5036.25 1208
5036.91 1286
5037.58 1249
5038.25 1189
5038.92 1222
5039.59 1241
5040.26 1229
5040.93 1217
5041.60 1171
5042.27 1150
5042.94 1277
5043.61 1210
5044.28 1165
5044.95 1294
5045.62 1223
5046.29 1239
5046.96 1288
5047.63 1202
5048.30 1209
5048.97 1252
5049.64 1156
5050.31 1289
5050.98 1252
5051.65 1158
5052.32 1180
5052.99 1193
5053.66 1284
5054.33 1355
5055.00 1325
5055.68 1129
5056.35 1211
5057.02 1109
5057.69 1114
5058.36 1082
5059.03 1191
5059.70 1105
5060.37 1170
5061.04 1141
5061.71 1122
5062.38 1125
5063.06 1174
5063.73 1167
5064.40 1263
5065.07 1183
5065.74 1184
5066.41 1104
5067.08 1066
5067.75 1183
5068.43 1078
5069.10 1091
5069.77 1212
5070.44 1192
5071.11 1164
5071.78 1267
5072.46 1202
5073.13 1199
5073.80 1163
5074.47 1273
5075.14 1381
5075.81 1262
5076.49 1178
5077.16 1334
5077.83 1374
5078.50 1405
5079.18 1465
5079.85 1445
5080.52 1490
5081.19 1539
5081.86 1396
5082.54 1541
5083.21 1565
5083.88 1496
5084.55 1454
5085.23 1459
5085.90 1397
5086.57 1377
5087.25 1460
5087.92 1546
5088.59 1602
5089.26 1639
5089.94 1887
5090.61 1942
5091.28 1971
5091.96 2033
5092.63 1978
5093.30 1874
5093.97 1732
5094.65 1907
5095.32 1887
5095.99 1754
5096.67 1657
5097.34 1546
5098.01 1418
5098.69 1412
5099.36 1418
5100.04 1375
5100.71 1398
5101.38 1306
5102.06 1425
5102.73 1461
5103.40 1315
5104.08 1256
5104.75 1322
5105.43 1382
5106.10 1342
5106.77 1272
5107.45 1303
5108.12 1296
5108.80 1327
5109.47 1279
5110.14 1223
5110.82 1173
5111.49 1201
5112.17 1247
5112.84 1202
5113.52 1106
5114.19 1068
5114.87 1228
5115.54 1198
5116.21 1074
5116.89 1065
5117.56 1158
5118.24 1157
5118.91 1233
5119.59 1222
5120.26 1237
5120.94 1219
5121.61 1359
5122.29 1239
5122.96 1109
5123.64 1252
5124.31 1224
5124.99 1234
5125.66 1166
5126.34 1162
5127.01 1154
5127.69 1219
5128.37 1334
5129.04 1166
5129.72 1135
5130.39 1240
5131.07 1378
5131.74 1368
5132.42 1258
5133.09 1327
5133.77 1360
5134.45 1329
5135.12 1387
5135.80 1224
5136.47 1180
5137.15 1407
5137.83 1132
5138.50 1196
5139.18 1297
5139.85 1291
5140.53 1227
5141.21 1255
5141.88 1306
5142.56 1168
5143.24 1124
5143.91 1103
5144.59 1120
5145.27 1023
5145.94 1078
5146.62 1097
5147.30 1063
5147.97 1134
5148.65 1090
5149.33 1103
5150.00 1172
5150.68 1048
5151.36 1080
5152.03 1140
5152.71 1163
5153.39 1102
5154.07 985
5154.74 1087
5155.42 1133
5156.10 1080
5156.77 1070
5157.45 1198
5158.13 1208
5158.81 1179
5159.48 1183
5160.16 1103
5160.84 1182
5161.52 1147
5162.19 961
5162.87 1138
5163.55 1157
5164.23 1132
5164.91 1143
5165.58 1157
5166.26 1172
5166.94 1184
5167.62 1063
5168.30 1166
5168.97 1032
5169.65 1104
5170.33 1143
5171.01 1166
5171.69 1151
5172.37 1118
5173.04 1083
5173.72 1069
5174.40 1111
5175.08 1102
5175.76 1198
5176.44 1123
5177.11 1197
5177.79 1147
5178.47 1246
5179.15 1310
5179.83 1316
5180.51 1455
5181.19 1338
5181.87 1254
5182.55 1233
5183.22 1154
5183.90 1220
5184.58 1060
5185.26 1128
5185.94 1240
5186.62 1081
5187.30 1120
5187.98 1201
5188.66 1065
5189.34 1004
5190.02 1058
5190.70 1074
5191.38 1051
5192.06 972
5192.74 1126
5193.42 1127
5194.10 1068
5194.78 1036
5195.46 1009
5196.14 1158
5196.82 1118
5197.50 1090
5198.18 1028
5198.86 898
5199.54 940
5200.22 1082
5200.90 1113
5201.58 1099
5202.26 1125
5202.94 1142
5203.62 1175
5204.30 1243
5204.98 1191
5205.66 1080
5206.34 1105
5207.02 1127
5207.70 1143
5208.38 1302
5209.06 1107
5209.74 1196
5210.42 1218
5211.10 1065
5211.79 1076
5212.47 1140
5213.15 1169
5213.83 1084
5214.51 1026
5215.19 1082
5215.87 1151
5216.55 1066
5217.23 1103
5217.92 1241
5218.60 1116
5219.28 1101
5219.96 1194
5220.64 1155
5221.32 1108
5222.00 1099
5222.69 1126
5223.37 1055
5224.05 1085
5224.73 1118
5225.41 1115
5226.10 1084
5226.78 1046
5227.46 1022
5228.14 1092
5228.82 1109
5229.51 1185
5230.19 1151
5230.87 1084
5231.55 1166
5232.23 1137
5232.92 1129
5233.60 1173
5234.28 1042
5234.96 1059
5235.65 1112
5236.33 1237
5237.01 1191
5237.69 1208
5238.38 1248
5239.06 1124
5239.74 1169
5240.42 1326
5241.11 1221
5241.79 1204
5242.47 1186
5243.16 1109
5243.84 1193
5244.52 1067
5245.21 1118
5245.89 1047
5246.57 1137
5247.26 1081
5247.94 1043
5248.62 1070
5249.31 1178
5249.99 1181
5250.67 1079
5251.36 1142
5252.04 1268
5252.72 1160
5253.41 1168
5254.09 1229
5254.77 1122
5255.46 1069
5256.14 1035
5256.83 1115
5257.51 1062
5258.19 1025
5258.88 1144
5259.56 1119
5260.25 1055
5260.93 1082
5261.61 1227
5262.30 1136
5262.98 1071
5263.67 1108
5264.35 1097
5265.04 1185
5265.72 1232
5266.40 1263
5267.09 1209
5267.77 1198
5268.46 1260
5269.14 1318
5269.83 1234
5270.51 1381
5271.20 1426
5271.88 1301
5272.57 1049
5273.25 1111
5273.94 1027
5274.62 1140
5275.31 1134
5275.99 1083
5276.68 1089
5277.36 1287
5278.05 1120
5278.73 1171
5279.42 1100
5280.10 1228
5280.79 1131
5281.47 1108
5282.16 1201
5282.85 1263
5283.53 1227
5284.22 1332
5284.90 1264
5285.59 1067
5286.27 1075
5286.96 1250
5287.65 1228
5288.33 1164
5289.02 1184
5289.70 1173
5290.39 1205
5291.08 1158
5291.76 1055
5292.45 1096
5293.13 1136
5293.82 1069
5294.51 1121
5295.19 1115
5295.88 1113
5296.57 1156
5297.25 1188
5297.94 1247
5298.63 1221
5299.31 1316
5300.00 1160
5300.69 1219
5301.37 1311
5302.06 1240
5302.75 1404
5303.43 1444
5304.12 1285
5304.81 1346
5305.49 1374
5306.18 1137
5306.87 1161
5307.56 1292
5308.24 1362
5308.93 1290
5309.62 1150
5310.30 1183
5310.99 1241
5311.68 1147
5312.37 1208
5313.05 1191
5313.74 1089
5314.43 1222
5315.12 1239
5315.81 1116
5316.49 1035
5317.18 1084
5317.87 1240
5318.56 1348
5319.24 1430
5319.93 1358
5320.62 1415
5321.31 1512
5322.00 1346
5322.68 1273
5323.37 1284
5324.06 1263
5324.75 1280
5325.44 1171
5326.13 1144
5326.81 1074
5327.50 1279
5328.19 1252
5328.88 1281
5329.57 1177
5330.26 1129
5330.95 1209
5331.63 1345
5332.32 1201
5333.01 1215
5333.70 1208
5334.39 1212
5335.08 1060
5335.77 1098
5336.46 1139
5337.15 1091
5337.84 1210
5338.52 1135
5339.21 1177
5339.90 1125
5340.59 1183
5341.28 1149
5341.97 1323
5342.66 1210
5343.35 1148
5344.04 1152
5344.73 1175
5345.42 1300
5346.11 1364
5346.80 1266
5347.49 1227
5348.18 1305
5348.87 1427
5349.56 1484
5350.25 1414
5350.94 1505
5351.63 1535
5352.32 1521
5353.01 1580
5353.70 1445
5354.39 1394
5355.08 1262
5355.77 1357
5356.46 1231
5357.15 1106
5357.84 1106
5358.53 1159
5359.22 998
5359.91 1108
5360.60 1210
5361.29 1210
5361.98 1272
5362.67 1137
5363.36 1168
5364.06 1179
5364.75 1091
5365.44 992
5366.13 1042
5366.82 1188
5367.51 1143
5368.20 1062
5368.89 1053
5369.58 1096
5370.27 1181
5370.97 1074
5371.66 1150
5372.35 1065
5373.04 1105
5373.73 1090
5374.42 1151
5375.11 1062
5375.81 1082
5376.50 1032
5377.19 1058
5377.88 1111
5378.57 1007
5379.26 1025
5379.96 966
5380.65 986
5381.34 973
5382.03 1000
5382.72 1055
5383.42 1052
5384.11 991
5384.80 1102
5385.49 1134
5386.19 1078
5386.88 1023
5387.57 1143
5388.26 1110
5388.96 1206
5389.65 1276
5390.34 1372
5391.03 1389
5391.73 1442
5392.42 1329
5393.11 1197
5393.80 1237
5394.50 1267
5395.19 1139
5395.88 1214
5396.57 1108
5397.27 1111
5397.96 1087
5398.65 1051
5399.35 1162
5400.04 995
5400.73 1055
5401.43 1162
5402.12 1056
5402.81 1079
5403.51 1043
5404.20 1133
5404.89 1109
5405.59 1047
5406.28 1124
5406.97 1136
5407.67 1174
5408.36 1121
5409.06 1093
5409.75 1207
5410.44 1201
5411.14 1168
5411.83 1165
5412.52 1061
5413.22 1118
5413.91 1124
5414.61 1133
5415.30 1145
5415.99 1179
5416.69 1154
5417.38 1208
5418.08 1167
5418.77 1170
5419.47 1148
5420.16 1025
5420.86 1162
5421.55 1315
5422.24 1194
5422.94 1188
5423.63 1139
5424.33 1190
5425.02 1171
5425.72 987
5426.41 1116
5427.11 1112
5427.80 1114
5428.50 1229
5429.19 1295
5429.89 1185
5430.58 1205
5431.28 1024
5431.97 1215
5432.67 1127
5433.36 1209
5434.06 1143
5434.75 1185
5435.45 1285
5436.15 1301
5436.84 1215
5437.54 1154
5438.23 1171
5438.93 1333
5439.62 1217
5440.32 1177
5441.01 1169
5441.71 1231
5442.41 1317
5443.10 1194
5443.80 1270
5444.49 1410
5445.19 1310
5445.89 1334
5446.58 1497
5447.28 1602
5447.98 1604
5448.67 1732
5449.37 1742
5450.06 1739
5450.76 1705
5451.46 1567
5452.15 1584
5452.85 1454
5453.55 1340
5454.24 1370
5454.94 1437
5455.64 1362
5456.33 1285
5457.03 1239
5457.73 1401
5458.42 1337
5459.12 1438
5459.82 1613
5460.51 1480
5461.21 1549
5461.91 1587
5462.61 1739
5463.30 1729
5464.00 1678
5464.70 1623
5465.40 1690
5466.09 1667
5466.79 1644
5467.49 1654
5468.18 1507
5468.88 1450
5469.58 1593
5470.28 1588
5470.98 1611
5471.67 1506
5472.37 1526
5473.07 1505
5473.77 1536
5474.46 1562
5475.16 1679
5475.86 1712
5476.56 1841
5477.26 1959
5477.95 2225
5478.65 2174
5479.35 2466
5480.05 2835
5480.75 3117
5481.45 3100
5482.14 2988
5482.84 2878
5483.54 2730
5484.24 2641
5484.94 2284
5485.64 2137
5486.34 2025
5487.03 1968
5487.73 1947
5488.43 2034
5489.13 1893
5489.83 2103
5490.53 2090
5491.23 2022
5491.93 1998
5492.63 2026
5493.33 2261
5494.02 2185
5494.72 2211
5495.42 2257
5496.12 2328
5496.82 2464
5497.52 2908
5498.22 3131
5498.92 3480
5499.62 3886
5500.32 4455
5501.02 4813
5501.72 4982
5502.42 4963
5503.12 4789
5503.82 4426
5504.52 3684
5505.22 3321
5505.92 2665
5506.62 2357
5507.32 2232
5508.02 2033
5508.72 2017
5509.42 1885
5510.12 1838
5510.82 1858
5511.52 1913
5512.22 1984
5512.92 1899
5513.62 1775
5514.32 1885
5515.02 1927
5515.72 1891
5516.42 2132
5517.12 1978
5517.82 1825
5518.52 1740
5519.22 1512
5519.93 1602
5520.63 1613
5521.33 1354
5522.03 1415
5522.73 1562
5523.43 1584
5524.13 1569
5524.83 1440
5525.53 1391
5526.23 1474
5526.94 1342
5527.64 1445
5528.34 1544
5529.04 1503
5529.74 1408
5530.44 1364
5531.14 1484
5531.85 1445
5532.55 1400
5533.25 1315
5533.95 1444
5534.65 1428
5535.35 1353
5536.06 1303
5536.76 1327
5537.46 1417
5538.16 1403
5538.86 1445
5539.57 1295
5540.27 1336
5540.97 1286
5541.67 1282
5542.37 1316
5543.08 1249
5543.78 1263
5544.48 1191
5545.18 1292
5545.89 1238
5546.59 1146
5547.29 1218
5547.99 1229
5548.70 1265
5549.40 1185
5550.10 1197
5550.81 1162
5551.51 1176
5552.21 1188
5552.91 1214
5553.62 1253
5554.32 1088
5555.02 1161
5555.73 1176
5556.43 1208
5557.13 1217
5557.84 1100
5558.54 1216
5559.24 1243
5559.95 1145
5560.65 1242
5561.35 1209
5562.06 1238
5562.76 1169
5563.46 1181
5564.17 1252
5564.87 1266
5565.57 1178
5566.28 1182
5566.98 1183
5567.69 1217
5568.39 1173
5569.09 1159
5569.80 1153
5570.50 1244
5571.21 1192
5571.91 1212
5572.61 1162
5573.32 1157
5574.02 1209
5574.73 1215
5575.43 1180
5576.14 1242
5576.84 1146
5577.54 1131
5578.25 1075
5578.95 1102
5579.66 1171
5580.36 1145
5581.07 1043
5581.77 1113
5582.48 1075
5583.18 1026
5583.89 1030
5584.59 982
5585.30 1153
5586.00 1190
5586.71 1148
5587.41 1278
5588.12 1361
5588.82 1147
5589.53 1174
5590.23 1126
5590.94 1132
5591.64 1092
5592.35 1040
5593.05 1116
5593.76 1137
5594.47 1127
5595.17 1021
5595.88 1198
5596.58 1173
5597.29 1126
5597.99 1074
5598.70 1097
5599.41 1113
5600.11 992
5600.82 973
5601.52 1080
5602.23 1039
5602.94 981
5603.64 1059
5604.35 1040
5605.05 1052
5605.76 994
5606.47 956
5607.17 964
5607.88 963
5608.59 1113
5609.29 1216
5610.00 1013
5610.70 1042
5611.41 999
5612.12 1050
5612.82 1086
5613.53 1017
5614.24 1115
5614.95 1074
5615.65 1130
5616.36 1187
5617.07 1099
5617.77 1078
5618.48 1029
5619.19 1089
5619.89 1083
5620.60 1125
5621.31 1162
5622.02 1122
5622.72 973
5623.43 1056
5624.14 1054
5624.85 1066
5625.55 1155
5626.26 1066
5626.97 1094
5627.68 1056
5628.38 881
5629.09 959
5629.80 1049
5630.51 1012
5631.21 1101
5631.92 1158
5632.63 1002
5633.34 1084
5634.05 1020
5634.75 1145
5635.46 1061
5636.17 967
5636.88 994
5637.59 1004
5638.30 1051
5639.00 1027
5639.71 1044
5640.42 1019
5641.13 1173
5641.84 1088
5642.55 1059
5643.26 1044
5643.96 955
5644.67 984
5645.38 1201
5646.09 1111
5646.80 1005
5647.51 1052
5648.22 914
5648.93 1032
5649.64 1246
5650.34 1048
5651.05 1156
5651.76 1038
5652.47 1035
5653.18 1058
5653.89 1123
5654.60 1256
5655.31 1283
5656.02 1400
5656.73 1426
5657.44 1291
5658.15 1311
5658.86 1451
5659.57 1418
5660.28 1351
5660.99 1379
5661.70 1289
5662.41 1350
5663.12 1168
5663.83 1108
5664.54 1087
5665.25 1154
5665.96 1078
5666.67 1108
5667.38 1120
5668.09 1132
5668.80 1085
5669.51 1080
5670.22 1004
5670.93 1184
5671.64 1087
5672.35 1119
5673.06 1116
5673.77 1106
5674.48 1145
5675.19 1012
5675.90 970
5676.61 1016
5677.32 1040
5678.03 1032
5678.74 1022
5679.45 1136
5680.17 1095
5680.88 1013
5681.59 1198
5682.30 1226
5683.01 1242
5683.72 1170
5684.43 1204
5685.14 1242
5685.85 1152
5686.57 1166
5687.28 1093
5687.99 1212
5688.70 1183
5689.41 1179
5690.12 1057
5690.84 1133
5691.55 1069
5692.26 1012
5692.97 897
5693.68 957
5694.39 1001
5695.11 954
5695.82 1061
5696.53 1075
5697.24 1015
5697.95 940
5698.67 1074
5699.38 1031
5700.09 1008
5700.80 1032
5701.51 957
5702.23 982
5702.94 1001
5703.65 950
5704.36 1041
5705.08 901
5705.79 907
5706.50 966
5707.21 1076
5707.93 1099
5708.64 938
5709.35 965
5710.07 1118
5710.78 949
5711.49 1002
5712.20 968
5712.92 950
5713.63 1073
5714.34 1077
5715.06 1029
5715.77 910
5716.48 1033
5717.20 970
5717.91 1003
5718.62 919
5719.34 887
5720.05 1040
5720.76 956
5721.48 1043
5722.19 929
5722.90 878
5723.62 1000
5724.33 985
5725.05 948
5725.76 1043
5726.47 1051
5727.19 1038
5727.90 1100
5728.61 1122
5729.33 1024
5730.04 1085
5730.76 1096
5731.47 1064
5732.19 1027
5732.90 985
5733.61 1080
5734.33 1065
5735.04 1050
5735.76 1050
5736.47 1079
5737.19 1031
5737.90 1018
5738.61 1038
5739.33 963
5740.04 1051
5740.76 1013
5741.47 999
5742.19 959
5742.90 982
5743.62 994
5744.33 862
5745.05 900
5745.76 923
5746.48 1030
5747.19 1067
5747.91 984
5748.62 1022
5749.34 1032
5750.05 959
5750.77 859
5751.49 889
5752.20 992
5752.92 885
5753.63 942
5754.35 963
5755.06 896
5755.78 945
5756.49 1020
5757.21 981
5757.93 989
5758.64 941
5759.36 944
5760.07 955
5760.79 1081
5761.51 1032
5762.22 1019
5762.94 1071
5763.65 1099
5764.37 1029
5765.09 939
5765.80 963
5766.52 985
5767.24 1027
5767.95 989
5768.67 949
5769.39 989
5770.10 1036
5770.82 947
5771.53 921
5772.25 1075
5772.97 947
5773.69 1008
5774.40 951
5775.12 994
5775.84 1007
5776.55 974
5777.27 1082
5777.99 998
5778.70 1092
5779.42 1045
5780.14 1045
5780.86 992
5781.57 1076
5782.29 1151
5783.01 1140
5783.72 1101
5784.44 1010
5785.16 955
5785.88 917
5786.59 1077
5787.31 942
5788.03 1067
5788.75 1132
5789.47 985
5790.18 1023
5790.90 1142
5791.62 1157
5792.34 1103
5793.06 997
5793.77 1090
5794.49 1024
5795.21 1033
5795.93 1100
5796.65 1129
5797.36 1049
5798.08 1123
5798.80 1183
5799.52 1285
5800.24 1398
5800.96 1504
5801.67 1604
5802.39 1575
5803.11 1735
5803.83 1738
5804.55 1610
5805.27 1682
5805.99 1457
5806.71 1383
5807.42 1321
5808.14 1238
5808.86 1241
5809.58 1209
5810.30 1178
5811.02 1157
5811.74 1267
5812.46 1189
5813.18 1133
5813.90 1172
5814.62 1078
5815.34 1068
5816.05 1172
5816.77 1043
5817.49 1168
5818.21 1260
5818.93 1174
5819.65 1202
5820.37 1283
5821.09 1289
5821.81 1268
5822.53 1217
5823.25 1169
5823.97 1247
5824.69 1326
5825.41 1220
5826.13 1231
5826.85 1134
5827.57 1266
5828.29 1175
5829.01 1252
5829.73 1165
5830.45 1061
5831.17 1190
5831.89 1160
5832.61 1046
5833.33 1125
5834.05 1210
5834.78 1124
5835.50 1090
5836.22 1028
5836.94 1108
5837.66 1192
5838.38 1099
5839.10 1160
5839.82 1162
5840.54 1270
5841.26 1108
5841.98 1106
5842.70 1183
5843.43 1193
5844.15 1219
5844.87 1226
5845.59 1328
5846.31 1183
5847.03 1271
5847.75 1275
5848.47 1197
5849.20 1312
5849.92 1226
5850.64 1204
5851.36 1247
5852.08 1405
5852.80 1320
5853.53 1347
5854.25 1321
5854.97 1221
5855.69 1262
5856.41 1175
5857.14 1174
5857.86 1190
5858.58 1283
5859.30 1234
5860.02 1280
5860.75 1212
5861.47 1281
5862.19 1351
5862.91 1474
5863.64 1453
5864.36 1410
5865.08 1449
5865.80 1350
5866.52 1228
5867.25 1341
5867.97 1371
5868.69 1275
5869.42 1438
5870.14 1357
5870.86 1349
5871.58 1287
5872.31 1254
5873.03 1089
5873.75 1016
5874.48 1122
5875.20 1217
5875.92 1225
5876.65 1299
5877.37 1429
5878.09 1304
5878.81 1197
5879.54 1151
5880.26 1261
5880.99 1357
5881.71 1340
5882.43 1387
5883.16 1446
5883.88 1430
5884.60 1480
5885.33 1548
5886.05 1478
5886.77 1366
5887.50 1466
5888.22 1325
5888.95 1276
5889.67 1307
5890.39 1278
5891.12 1240
5891.84 1253
5892.57 1307
5893.29 1292
5894.01 1273
5894.74 1218
5895.46 1177
5896.19 1283
5896.91 1321
5897.64 1158
5898.36 1287
5899.09 1190
5899.81 1278
5900.53 1329
5901.26 1264
5901.98 1359
5902.71 1313
5903.43 1260
5904.16 1311
5904.88 1365
5905.61 1388
5906.33 1291
5907.06 1378
5907.78 1351
5908.51 1425
5909.23 1375
5909.96 1439
5910.68 1385
5911.41 1436
5912.14 1457
5912.86 1441
5913.59 1380
5914.31 1396
5915.04 1230
5915.76 1350
5916.49 1369
5917.21 1404
5917.94 1392
5918.67 1396
5919.39 1612
5920.12 1483
5920.84 1503
5921.57 1573
5922.29 1567
5923.02 1666
5923.75 1436
5924.47 1508
5925.20 1639
5925.93 1752
5926.65 1651
5927.38 1678
5928.10 1670
5928.83 1708
5929.56 1727
5930.28 1699
5931.01 1794
5931.74 1727
5932.46 1695
5933.19 1865
5933.92 1994
5934.64 2051
5935.37 2079
5936.10 2024
5936.82 1963
5937.55 2111
5938.28 2224
5939.00 2120
5939.73 2277
5940.46 2319
5941.19 2238
5941.91 2195
5942.64 2211
5943.37 2214
5944.09 2374
5944.82 2309
5945.55 2410
5946.28 2435
5947.00 2594
5947.73 2549
5948.46 2619
5949.19 2851
5949.92 2882
5950.64 3085
5951.37 3233
5952.10 3428
5952.83 3596
5953.55 3631
5954.28 3630
5955.01 3687
5955.74 3480
5956.47 3554
5957.19 3512
5957.92 3438
5958.65 3532
5959.38 3674
5960.11 3356
5960.84 3481
5961.56 3436
5962.29 3587
5963.02 3573
5963.75 3717
5964.48 3857
5965.21 4064
5965.94 4751
5966.66 5117
5967.39 5293
5968.12 5470
5968.85 5563
5969.58 5330
5970.31 5179
5971.04 4910
5971.77 4793
5972.50 4806
5973.22 4471
5973.95 4218
5974.68 4331
5975.41 4452
5976.14 4505
5976.87 4633
5977.60 4295
5978.33 4378
5979.06 4306
5979.79 4644
5980.52 4782
5981.25 4660
5981.98 4807
5982.71 5258
5983.44 5380
5984.17 5181
5984.90 5299
5985.63 5238
5986.36 5287
5987.09 5301
5987.82 5336
5988.55 5273
5989.28 4972
5990.01 5070
5990.74 5270
5991.47 5449
5992.20 5416
5992.93 5449
5993.66 5672
5994.39 5914
5995.12 5830
5995.85 5786
5996.58 6157
5997.31 6121
5998.04 6227
5998.77 6300
5999.50 6358
6000.23 6254
6000.96 6229
6001.69 6128
6002.42 5959
6003.16 5694
6003.89 5683
6004.62 5611
6005.35 5608
6006.08 5618
6006.81 5664
6007.54 6105
6008.27 6873
6009.00 7511
6009.74 8838
6010.47 10554
6011.20 12696
6011.93 14938
6012.66 17008
6013.39 18997
6014.13 20800
6014.86 21674
6015.59 21211
6016.32 20096
6017.05 18633
6017.78 16736
6018.52 14280
6019.25 12180
6019.98 10366
6020.71 8367
6021.44 7213
6022.18 6205
6022.91 5350
6023.64 4893
6024.37 4509
6025.10 4248
6025.84 3986
6026.57 4065
6027.30 3872
6028.03 3790
6028.77 3915
6029.50 3813
6030.23 3663
6030.96 3428
6031.70 3452
6032.43 3305
6033.16 3118
6033.90 3016
6034.63 3120
6035.36 3091
6036.09 3129
6036.83 3099
6037.56 3274
6038.29 3411
6039.03 3472
6039.76 3369
6040.49 3355
6041.23 3698
6041.96 3848
6042.69 3805
6043.43 4064
6044.16 3984
6044.89 3902
6045.63 4007
6046.36 4267
6047.09 4013
6047.83 4092
6048.56 4154
6049.29 4202
6050.03 4567
6050.76 5068
6051.50 5478
6052.23 5733
6052.96 5798
6053.70 6216
6054.43 6385
6055.17 6100
6055.90 5553
6056.63 5048
6057.37 5119
6058.10 4806
6058.84 4348
6059.57 4265
6060.31 4360
6061.04 3972
6061.77 4075
6062.51 3959
6063.24 4016
6063.98 3862
6064.71 3592
6065.45 3619
6066.18 3713
6066.92 3804
6067.65 3879
6068.39 3661
6069.12 3582
6069.86 3428
6070.59 3281
6071.33 3380
6072.06 3392
6072.80 3263
6073.53 3194
6074.27 3220
6075.00 3063
6075.74 2956
6076.47 3306
6077.21 3113
6077.95 2911
6078.68 2968
6079.42 2877
6080.15 2935
6080.89 2833
6081.62 2750
6082.36 2652
6083.09 2646
6083.83 2527
6084.57 2717
6085.30 2742
6086.04 2664
6086.77 2538
6087.51 2450
6088.25 2512
6088.98 2599
6089.72 2702
6090.46 2903
6091.19 2951
6091.93 2932
6092.66 3200
6093.40 3091
6094.14 2964
6094.87 2852
6095.61 2763
6096.35 2657
6097.08 2687
6097.82 2507
6098.56 2515
6099.29 2435
6100.03 2378
6100.77 2387
6101.50 2255
6102.24 2217
6102.98 2324
6103.72 2157
6104.45 2217
6105.19 2130
6105.93 2199
6106.66 2206
6107.40 2217
6108.14 2142
6108.88 2184
6109.61 2193
6110.35 2111
6111.09 2207
6111.83 2321
6112.56 2385
6113.30 2233
6114.04 2282
6114.78 2305
6115.51 2218
6116.25 2301
6116.99 2232
6117.73 2067
6118.47 2118
6119.20 2130
6119.94 2195
6120.68 2190
6121.42 2135
6122.16 2241
6122.89 2227
6123.63 2305
6124.37 2522
6125.11 2408
6125.85 2399
6126.59 2490
6127.32 2556
6128.06 2394
6128.80 2437
6129.54 2443
6130.28 2440
6131.02 2483
6131.76 2480
6132.49 2603
6133.23 2560
6133.97 2558
6134.71 2443
6135.45 2512
6136.19 2500
6136.93 2466
6137.67 2594
6138.41 2587
6139.15 2500
6139.88 2601
6140.62 2496
6141.36 2538
6142.10 2542
6142.84 2486
6143.58 2476
6144.32 2528
6145.06 2529
6145.80 2523
6146.54 2618
6147.28 2662
6148.02 2673
6148.76 2610
6149.50 2746
6150.24 2773
6150.98 2608
6151.72 2715
6152.46 2817
6153.20 2795
6153.94 2847
6154.68 2949
6155.42 2918
6156.16 3122
6156.90 3132
6157.64 3192
6158.38 3112
6159.12 3205
6159.86 3078
6160.60 3158
6161.34 3183
6162.08 3440
6162.82 3416
6163.56 3742
6164.30 3984
6165.05 4005
6165.79 4242
6166.53 4612
6167.27 4709
6168.01 4712
6168.75 4872
6169.49 4808
6170.23 4630
6170.97 4674
6171.71 4711
6172.46 4449
6173.20 4170
6173.94 4251
6174.68 4153
6175.42 4114
6176.16 4034
6176.90 3889
6177.64 3927
6178.39 4057
6179.13 4130
6179.87 4051
6180.61 4146
6181.35 4172
6182.09 4373
6182.84 4335
6183.58 4252
6184.32 4428
6185.06 4584
6185.80 4588
6186.55 4615
6187.29 4472
6188.03 4641
6188.77 4909
6189.52 4781
6190.26 5058
6191.00 5184
6191.74 5349
6192.48 5493
6193.23 5753
6193.97 5876
6194.71 6066
6195.45 6207
6196.20 6143
6196.94 6053
6197.68 5836
6198.43 5840
6199.17 5876
6199.91 5966
6200.65 5797
6201.40 5715
6202.14 5819
6202.88 6178
6203.63 6786
6204.37 7694
6205.11 9268
6205.86 11794
6206.60 14913
6207.34 19268
6208.09 23002
6208.83 25721
6209.57 28386
6210.32 29920
6211.06 29876
6211.80 29153
6212.55 27725
6213.29 25167
6214.03 21790
6214.78 18419
6215.52 14862
6216.26 11750
6217.01 9342
6217.75 8000
6218.50 6825
6219.24 5964
6219.98 5523
6220.73 5317
6221.47 4979
6222.22 4698
6222.96 4887
6223.71 4903
6224.45 5045
6225.19 5151
6225.94 5066
6226.68 5062
6227.43 4621
6228.17 4327
6228.92 3911
6229.66 3704
6230.41 3152
6231.15 3026
6231.90 2917
6232.64 2899
6233.39 2841
6234.13 2854
6234.87 2729
6235.62 2758
6236.36 2938
6237.11 3125
6237.86 3254
6238.60 3281
6239.35 3397
6240.09 3583
6240.84 3670
6241.58 3618
6242.33 3396
6243.07 3544
6243.82 3575
6244.56 3438
6245.31 3392
6246.05 3351
6246.80 3499
6247.55 3769
6248.29 3778
6249.04 3757
6249.78 3916
6250.53 3897
6251.27 3825
6252.02 3708
6252.77 3583
6253.51 3449
6254.26 3565
6255.01 3431
6255.75 3357
6256.50 3377
6257.24 3503
6257.99 3258
6258.74 3184
6259.48 3214
6260.23 3209
6260.98 3138
6261.72 3123
6262.47 2958
6263.22 2950
6263.96 2926
6264.71 2958
6265.46 3126
6266.20 3064
6266.95 3032
6267.70 2898
6268.44 2905
6269.19 2942
6269.94 3008
6270.68 3025
6271.43 3031
6272.18 2976
6272.93 3039
6273.67 2858
6274.42 2899
6275.17 2983
6275.92 3002
6276.66 2881
6277.41 2999
6278.16 2911
6278.91 2783
6279.65 2770
6280.40 2835
6281.15 2851
6281.90 2691
6282.64 2635
6283.39 2556
6284.14 2568
6284.89 2409
6285.64 2380
6286.38 2361
6287.13 2257
6287.88 2372
6288.63 2285
6289.38 2121
6290.12 2209
6290.87 2293
6291.62 2196
6292.37 2106
6293.12 2088
6293.87 2073
6294.61 1967
6295.36 2071
6296.11 1941
6296.86 1984
6297.61 1939
6298.36 1927
6299.11 1906
6299.86 2070
6300.60 1985
6301.35 1876
6302.10 1825
6302.85 1899
6303.60 1982
6304.35 1851
6305.10 1836
6305.85 1959
6306.60 1844
6307.35 1936
6308.10 2035
6308.85 2040
6309.59 1957
6310.34 1889
6311.09 1976
6311.84 2047
6312.59 2114
6313.34 2045
6314.09 2098
6314.84 2052
6315.59 2023
6316.34 2128
6317.09 1955
6317.84 2172
6318.59 2203
6319.34 2010
6320.09 1983
6320.84 2031
6321.59 2050
6322.34 1991
6323.09 1911
6323.84 1780
6324.59 1812
6325.34 1787
6326.09 1698
6326.84 1696
6327.59 1765
6328.34 1681
6329.09 1659
6329.85 1741
6330.60 1605
6331.35 1597
6332.10 1649
6332.85 1640
6333.60 1727
6334.35 1734
6335.10 1685
6335.85 1848
6336.60 1837
6337.35 1690
6338.10 1739
6338.86 1912
6339.61 1848
6340.36 1804
6341.11 1727
6341.86 1690
6342.61 1662
6343.36 1728
6344.12 1674
6344.87 1760
6345.62 1890
6346.37 1793
6347.12 1852
6347.87 2029
6348.62 2020
6349.38 1988
6350.13 2025
6350.88 2134
6351.63 2168
6352.38 2200
6353.14 2326
6353.89 2421
6354.64 2248
6355.39 2208
6356.14 2303
6356.90 2161
6357.65 2052
6358.40 1884
6359.15 1852
6359.91 1931
6360.66 1882
6361.41 1892
6362.16 1676
6362.92 1715
6363.67 1644
6364.42 1716
6365.17 1720
6365.93 1632
6366.68 1628
6367.43 1746
6368.19 1664
6368.94 1728
6369.69 1648
6370.44 1696
6371.20 1744
6371.95 1705
6372.70 1600
6373.46 1697
6374.21 1605
6374.96 1618
6375.72 1631
6376.47 1722
6377.22 1767
6377.98 1746
6378.73 1759
6379.48 1833
6380.24 1776
6380.99 1823
6381.75 1977
6382.50 1884
6383.25 1652
6384.01 1806
6384.76 1866
6385.51 1882
6386.27 1775
6387.02 1667
6387.78 1709
6388.53 1628
6389.28 1697
6390.04 1728
6390.79 1695
6391.55 1498
6392.30 1663
6393.06 1590
6393.81 1579
6394.56 1505
6395.32 1552
6396.07 1586
6396.83 1701
6397.58 1601
6398.34 1653
6399.09 1692
6399.85 1643
6400.60 1573
6401.36 1586
6402.11 1558
6402.87 1487
6403.62 1564
6404.38 1589
6405.13 1669
6405.89 1689
6406.64 1847
6407.40 2045
6408.15 2086
6408.91 2086
6409.66 2008
6410.42 2048
6411.17 2103
6411.93 1848
6412.68 1960
6413.44 1921
6414.20 1799
6414.95 1830
6415.71 1674
6416.46 1519
6417.22 1741
6417.97 1688
6418.73 1609
6419.49 1582
6420.24 1563
6421.00 1584
6421.75 1455
6422.51 1513
6423.27 1613
6424.02 1556
6424.78 1566
6425.54 1550
6426.29 1587
6427.05 1614
6427.80 1529
6428.56 1601
6429.32 1620
6430.07 1580
6430.83 1678
6431.59 1643
6432.34 1659
6433.10 1635
6433.86 1529
6434.61 1641
6435.37 1616
6436.13 1657
6436.88 1598
6437.64 1668
6438.40 1708
6439.16 1706
6439.91 1586
6440.67 1644
6441.43 1562
6442.18 1582
6442.94 1609
6443.70 1645
6444.46 1662
6445.21 1729
6445.97 1830
6446.73 1697
6447.49 1744
6448.24 1866
6449.00 1830
6449.76 1893
6450.52 1814
6451.28 1908
6452.03 1855
6452.79 1876
6453.55 1955
6454.31 1890
6455.06 1915
6455.82 1997
6456.58 1931
6457.34 1920
6458.10 2033
6458.86 2094
6459.61 2128
6460.37 2109
6461.13 2006
6461.89 2039
6462.65 2231
6463.41 2270
6464.16 2089
6464.92 2166
6465.68 2178
6466.44 2204
6467.20 2274
6467.96 2344
6468.72 2415
6469.48 2304
6470.23 2385
6470.99 2301
6471.75 2366
6472.51 2535
6473.27 2456
6474.03 2313
6474.79 2546
6475.55 2618
6476.31 2589
6477.07 2599
6477.83 2716
6478.59 2748
6479.35 2733
6480.10 2704
6480.86 2800
6481.62 2994
6482.38 2657
6483.14 2847
6483.90 3168
6484.66 3135
6485.42 2913
6486.18 2861
6486.94 3017
6487.70 3138
6488.46 3274
6489.22 3359
6489.98 3500
6490.74 3656
6491.50 3730
6492.26 3762
6493.02 4108
6493.78 4197
6494.54 4307
6495.30 4467
6496.06 4620
6496.82 4487
6497.59 4387
6498.35 4346
6499.11 4341
6499.87 4491
6500.63 4438
6501.39 4484
6502.15 4706
6502.91 4620
6503.67 4364
6504.43 4204
6505.19 4455
6505.95 4538
6506.71 4744
6507.48 5012
6508.24 5010
6509.00 5050
6509.76 5291
6510.52 5535
6511.28 5393
6512.04 5283
6512.80 5578
6513.57 5469
6514.33 5416
6515.09 5442
6515.85 5225
6516.61 5539
6517.37 5545
6518.14 5767
6518.90 5925
6519.66 6372
6520.42 6394
6521.18 6326
6521.95 6669
6522.71 7200
6523.47 7626
6524.23 7875
6524.99 8588
6525.76 9334
6526.52 9980
6527.28 10519
6528.04 11064
6528.80 11225
6529.57 11404
6530.33 11644
6531.09 11437
6531.85 11732
6532.62 12667
6533.38 14761
6534.14 17515
6534.91 21010
6535.67 24068
6536.43 27538
6537.19 29471
6537.96 29677
6538.72 29682
6539.48 28119
6540.25 25021
6541.01 21838
6541.77 17976
6542.53 14964
6543.30 12084
6544.06 10055
6544.82 8170
6545.59 6708
6546.35 6108
6547.11 5474
6547.88 5072
6548.64 4973
6549.41 4677
6550.17 4561
6550.93 4402
6551.70 4491
6552.46 4297
6553.22 4207
6553.99 3986
6554.75 3982
6555.52 4042
6556.28 3915
6557.04 3702
6557.81 3395
6558.57 3207
6559.34 3296
6560.10 3452
6560.86 3453
6561.63 3661
6562.39 4208
6563.16 4310
6563.92 4368
6564.69 4660
6565.45 4872
6566.21 4693
6566.98 4651
6567.74 4631
6568.51 4461
6569.27 4374
6570.04 4388
6570.80 4250
6571.57 4596
6572.33 4723
6573.10 4824
6573.86 5068
6574.63 5259
6575.39 5325
6576.16 5412
6576.92 5429
6577.69 5601
6578.45 5479
6579.22 5522
6579.98 5366
6580.75 5241
6581.51 5277
6582.28 4984
6583.05 4804
6583.81 4821
6584.58 4817
6585.34 4900
6586.11 4809
6586.87 4720
6587.64 4880
6588.41 5169
6589.17 5206
6589.94 5188
6590.70 5511
6591.47 5739
6592.24 5978
6593.00 6426
6593.77 7155
6594.53 7625
6595.30 7762
6596.07 7773
6596.83 7897
6597.60 7688
6598.37 7251
6599.13 6743
6599.90 6238
6600.66 5679
6601.43 5333
6602.20 4989
6602.96 4923
6603.73 4802
6604.50 4360
6605.26 4190
6606.03 4307
6606.80 4740
6607.57 4654
6608.33 4818
6609.10 5056
6609.87 5048
6610.63 4961
6611.40 4709
6612.17 4600
6612.94 4414
6613.70 4383
6614.47 4216
6615.24 3831
6616.00 3719
6616.77 3696
6617.54 3461
6618.31 3271
6619.08 3276
6619.84 3282
6620.61 3207
6621.38 3342
6622.15 3262
6622.91 3046
6623.68 3155
6624.45 3061
6625.22 3133
6625.99 2977
6626.75 3000
6627.52 2978
6628.29 2924
6629.06 3028
6629.83 2982
6630.59 3024
6631.36 3403
6632.13 3756
6632.90 3848
6633.67 4459
6634.44 4587
6635.21 4658
6635.97 4861
6636.74 4970
6637.51 4622
6638.28 4308
6639.05 4244
6639.82 3813
6640.59 3453
6641.36 3387
6642.12 3220
6642.89 3081
6643.66 2888
6644.43 2888
6645.20 3016
6645.97 2671
6646.74 2653
6647.51 2636
6648.28 2693
6649.05 2704
6649.82 2905
6650.59 2737
6651.36 2804
6652.12 2818
6652.89 2928
6653.66 2849
6654.43 2891
6655.20 2943
6655.97 3158
6656.74 3036
6657.51 2913
6658.28 2753
6659.05 2877
6659.82 2817
6660.59 2735
6661.36 2703
6662.13 2760
6662.90 2711
6663.67 2617
6664.44 2603
6665.21 2465
6665.98 2612
6666.75 2613
6667.52 2611
6668.30 2635
6669.07 2729
6669.84 2664
6670.61 2704
6671.38 2845
6672.15 2798
6672.92 2700
6673.69 2635
6674.46 2774
6675.23 2746
6676.00 2593
6676.77 2953
6677.54 2643
6678.32 2687
6679.09 2829
6679.86 2801
6680.63 2900
6681.40 2892
6682.17 2962
6682.94 3115
6683.71 3409
6684.49 3663
6685.26 3687
6686.03 3706
6686.80 3746
6687.57 3500
6688.34 3563
6689.11 3345
6689.89 3034
6690.66 2756
6691.43 2627
6692.20 2517
6692.97 2410
6693.75 2425
6694.52 2408
6695.29 2340
6696.06 2324
6696.83 2311
6697.61 2373
6698.38 2324
6699.15 2316
6699.92 2235
6700.70 2269
6701.47 2304
6702.24 2269
6703.01 2274
6703.79 2220
6704.56 2175
6705.33 2248
6706.10 2239
6706.88 2318
6707.65 2223
6708.42 2290
6709.19 2247
6709.97 2210
6710.74 2203
6711.51 2184
6712.29 2109
6713.06 1940
6713.83 2013
6714.61 2106
6715.38 2086
6716.15 2007
6716.92 2105
6717.70 2121
6718.47 2056
6719.24 1957
6720.02 1991
6720.79 2081
6721.57 2031
6722.34 2185
6723.11 2107
6723.89 2013
6724.66 1970
6725.43 2118
6726.21 2140
6726.98 1957
6727.76 2017
6728.53 1833
6729.30 2098
6730.08 1949
6730.85 2044
6731.63 2153
6732.40 2196
6733.17 2051
6733.95 2115
6734.72 2156
6735.50 2146
6736.27 2062
6737.05 2095
6737.82 2209
6738.59 2229
6739.37 2118
6740.14 2011
6740.92 2111
6741.69 2208
6742.47 2233
6743.24 2359
6744.02 2136
6744.79 2230
6745.57 2366
6746.34 2407
6747.12 2484
6747.89 2477
6748.67 2459
6749.44 2600
6750.22 2745
6750.99 3047
6751.77 3474
6752.54 3834
6753.32 3742
6754.09 3934
6754.87 3649
6755.65 3570
6756.42 3364
6757.20 3087
6757.97 2788
6758.75 2608
6759.52 2407
6760.30 2383
6761.08 2466
6761.85 2381
6762.63 2238
6763.40 2287
6764.18 2233
6764.96 2096
6765.73 2146
6766.51 2140
6767.28 2228
6768.06 2117
6768.84 1975
6769.61 2175
6770.39 2112
6771.17 1960
6771.94 2136
6772.72 2017
6773.50 1966
6774.27 1938
6775.05 1963
6775.82 1903
6776.60 1757
6777.38 1806
6778.16 1978
6778.93 1876
6779.71 1715
6780.49 1759
6781.26 1762
6782.04 1795
6782.82 1796
6783.59 1835
6784.37 1754
6785.15 1597
6785.93 1766
6786.70 1780
6787.48 1635
6788.26 1615
6789.04 1704
6789.81 1680
6790.59 1621
6791.37 1632
6792.15 1721
6792.92 1582
6793.70 1526
6794.48 1510
6795.26 1623
6796.03 1651
6796.81 1526
6797.59 1552
6798.37 1545
6799.15 1549
6799.92 1501
6800.70 1613
6801.48 1595
6802.26 1604
6803.04 1659
6803.81 1607
6804.59 1654
6805.37 1687
6806.15 1765
6806.93 1609
6807.71 1752
6808.49 1672
6809.26 1671
6810.04 1609
6810.82 1666
6811.60 1701
6812.38 1645
6813.16 1785
6813.94 1658
6814.72 1672
6815.49 1705
6816.27 1630
6817.05 1558
6817.83 1579
6818.61 1610
6819.39 1708
6820.17 1745
6820.95 1746
6821.73 1698
6822.51 1654
6823.29 1643
6824.07 1755
6824.85 1778
6825.62 1684
6826.40 1645
6827.18 1701
6827.96 1757
6828.74 1688
6829.52 1637
6830.30 1718
6831.08 1717
6831.86 1819
6832.64 1727
6833.42 1843
6834.20 1757
6834.98 1736
6835.76 1747
6836.54 1692
6837.32 1655
6838.10 1596
6838.88 1718
6839.66 1691
6840.44 1621
6841.22 1666
6842.01 1695
6842.79 1735
6843.57 1711
6844.35 1675
6845.13 1853
6845.91 1867
6846.69 2102
6847.47 2217
6848.25 2653
6849.03 3039
6849.81 3440
6850.59 3895
6851.37 4383
6852.16 4613
6852.94 4615
6853.72 4366
6854.50 4041
6855.28 3710
6856.06 3249
6856.84 2824
6857.62 2535
6858.41 2407
6859.19 2320
6859.97 2228
6860.75 2040
6861.53 1916
6862.31 1948
6863.09 2048
6863.88 2127
6864.66 2172
6865.44 2171
6866.22 2071
6867.00 2320
6867.79 2213
6868.57 2256
6869.35 2152
6870.13 2056
6870.91 2227
6871.70 2274
6872.48 2002
6873.26 1945
6874.04 1917
6874.83 1925
6875.61 2050
6876.39 2100
6877.17 2134
6877.96 2287
6878.74 2449
6879.52 2549
6880.30 2462
6881.09 2519
6881.87 2423
6882.65 2791
6883.43 2807
6884.22 2825
6885.00 2996
6885.78 3522
6886.57 3778
6887.35 4142
6888.13 4701
6888.92 5007
6889.70 5393
6890.48 5211
6891.26 4822
6892.05 4347
6892.83 3808
6893.62 3330
6894.40 3119
6895.18 2833
6895.97 2799
6896.75 2673
6897.53 2513
6898.32 2532
6899.10 2537
6899.88 2467
6900.67 2607
6901.45 2566
6902.24 2623
6903.02 2692
6903.80 2608
6904.59 2513
6905.37 2563
6906.16 2532
6906.94 2585
6907.72 2400
6908.51 2550
6909.29 2536
6910.08 2322
6910.86 2366
6911.65 2440
6912.43 2406
6913.21 2455
6914.00 2289
6914.78 2312
6915.57 2450
6916.35 2225
6917.14 2250
6917.92 2319
6918.71 2347
6919.49 2321
6920.28 2281
6921.06 2350
6921.85 2346
6922.63 2247
6923.42 2382
6924.20 2347
6924.99 2283
6925.77 2303
6926.56 2359
6927.34 2476
6928.13 2562
6928.91 2643
6929.70 2683
6930.49 2598
6931.27 2648
6932.06 2591
6932.84 2674
6933.63 2674
6934.41 2606
6935.20 2573
6935.99 2569
6936.77 2661
6937.56 2686
6938.34 2814
6939.13 2986
6939.92 3171
6940.70 3402
6941.49 3792
6942.27 4063
6943.06 4133
6943.85 4340
6944.63 4370
6945.42 4556
6946.21 4555
6946.99 4366
6947.78 4356
6948.57 4303
6949.35 4235
6950.14 4400
6950.92 4196
6951.71 3811
6952.50 3785
6953.29 3763
6954.07 3730
6954.86 3782
6955.65 3795
6956.43 3797
6957.22 3680
6958.01 3740
6958.79 3792
6959.58 3868
6960.37 3989
6961.16 3802
6961.94 3931
6962.73 3984
6963.52 3986
6964.31 4063
6965.09 4239
6965.88 4434
6966.67 4545
6967.46 5087
6968.24 5440
6969.03 5443
6969.82 5806
6970.61 6029
6971.39 6262
6972.18 6317
6972.97 6346
6973.76 6330
6974.55 6168
6975.33 5988
6976.12 6164
6976.91 5888
6977.70 6072
6978.49 6181
6979.27 6457
6980.06 6827
6980.85 7761
6981.64 9242
6982.43 11584
6983.22 14642
6984.01 18602
6984.79 22795
6985.58 26288
6986.37 28647
6987.16 29647
6987.95 29658
6988.74 28862
6989.53 26236
6990.32 23109
6991.10 19983
6991.89 16109
6992.68 13112
6993.47 10305
6994.26 8224
6995.05 7014
6995.84 6097
6996.63 5360
6997.42 4974
6998.21 4743
6999.00 4710
6999.79 4573
7000.58 4497
7001.36 4445
7002.15 4321
7002.94 4206
7003.73 4146
7004.52 4045
7005.31 3656
7006.10 3476
7006.89 3130
7007.68 2705
7008.47 2616
7009.26 2505
7010.05 2571
7010.84 2672
7011.63 2871
7012.42 3030
7013.21 3302
7014.00 3582
7014.79 3768
7015.58 3732
7016.37 3729
7017.16 3586
7017.96 3286
7018.75 3023
7019.54 3024
7020.33 3150
7021.12 3236
7021.91 3297
7022.70 3189
7023.49 3290
7024.28 3484
7025.07 3463
7025.86 3496
7026.65 3387
7027.44 3444
7028.24 3308
7029.03 3211
7029.82 3001
7030.61 3037
7031.40 3030
7032.19 2936
7032.98 2693
7033.77 2703
7034.57 2716
7035.36 2655
7036.15 2729
7036.94 2674
7037.73 2717
7038.52 2593
7039.32 2596
7040.11 2764
7040.90 2992
7041.69 3175
7042.48 3057
7043.27 2902
7044.07 2939
7044.86 3022
7045.65 3085
7046.44 3160
7047.23 3314
7048.03 3483
7048.82 3691
7049.61 3888
7050.40 4288
7051.20 4363
7051.99 4299
7052.78 4169
7053.57 3960
7054.37 3505
7055.16 3222
7055.95 3114
7056.74 2984
7057.54 2953
7058.33 2837
7059.12 2803
7059.91 2793
7060.71 2830
7061.50 2689
7062.29 2782
7063.09 2808
7063.88 2750
7064.67 2779
7065.47 2702
7066.26 2632
7067.05 2571
7067.85 2587
7068.64 2438
7069.43 2442
7070.23 2343
7071.02 2187
7071.81 2114
7072.61 2057
7073.40 2131
7074.19 2017
7074.99 1980
7075.78 1894
7076.57 1905
7077.37 1874
7078.16 1849
7078.96 1818
7079.75 1813
7080.54 1954
7081.34 1959
7082.13 1813
7082.93 1901
7083.72 1951
7084.51 1829
7085.31 1842
7086.10 1782
7086.90 1786
7087.69 1778
7088.49 1828
7089.28 1897
7090.08 1800
7090.87 1789
7091.66 1875
7092.46 1815
7093.25 1909
7094.05 1753
7094.84 1705
7095.64 1802
7096.43 1676
7097.23 1653
7098.02 1693
7098.82 1653
7099.61 1690
7100.41 1671
7101.20 1656
7102.00 1607
7102.79 1618
7103.59 1626
7104.38 1592
7105.18 1567
7105.98 1619
7106.77 1440
7107.57 1350
7108.36 1565
7109.16 1527
7109.95 1467
7110.75 1429
7111.54 1489
7112.34 1403
7113.14 1511
7113.93 1480
7114.73 1505
7115.52 1548
7116.32 1545
7117.12 1541
7117.91 1554
7118.71 1548
7119.50 1592
7120.30 1541
7121.10 1425
7121.89 1424
7122.69 1372
7123.49 1423
7124.28 1414
7125.08 1390
7125.88 1526
7126.67 1557
7127.47 1479
7128.27 1556
7129.06 1453
7129.86 1575
7130.66 1617
7131.45 1699
7132.25 1661
7133.05 1655
7133.84 1659
7134.64 1624
7135.44 1567
7136.23 1410
7137.03 1334
7137.83 1339
7138.63 1394
7139.42 1494
7140.22 1329
7141.02 1248
7141.82 1282
7142.61 1266
7143.41 1236
7144.21 1259
7145.01 1312
7145.80 1300
7146.60 1351
7147.40 1356
7148.20 1196
7148.99 1218
7149.79 1302
7150.59 1330
7151.39 1263
7152.19 1311
7152.98 1247
7153.78 1266
7154.58 1302
7155.38 1292
7156.18 1259
7156.98 1358
7157.77 1367
7158.57 1483
7159.37 1356
7160.17 1342
7160.97 1446
7161.77 1271
7162.56 1273
7163.36 1256
7164.16 1290
7164.96 1142
7165.76 1107
7166.56 1108
7167.36 1117
7168.16 1085
7168.95 1212
7169.75 1181
7170.55 1154
7171.35 1131
7172.15 1085
7172.95 1133
7173.75 1245
7174.55 1228
7175.35 1195
7176.15 1164
7176.95 1229
7177.75 1111
7178.55 1157
7179.35 1148
7180.14 1059
7180.94 1182
7181.74 1146
7182.54 1090
7183.34 1223
7184.14 1228
7184.94 1037
7185.74 1173
7186.54 1159
7187.34 1108
7188.14 1218
7188.94 1185
7189.74 1069
7190.54 1148
7191.34 1152
7192.14 1108
7192.94 1105
7193.74 1063
7194.54 1086
7195.35 1139
7196.15 1091
7196.95 1078
7197.75 1161
7198.55 1146
7199.35 1036
7200.15 1142
7200.95 1133
7201.75 1016
7202.55 1010
7203.35 1096
7204.15 1035
7204.95 985
7205.75 1038
7206.56 1030
7207.36 1063
7208.16 1092
7208.96 965
7209.76 1080
7210.56 1055
7211.36 942
7212.16 966
7212.97 1006
7213.77 1111
7214.57 985
7215.37 1001
7216.17 1010
7216.97 978
7217.78 989
7218.58 929
7219.38 988
7220.18 1016
7220.98 1011
7221.78 1148
7222.59 1003
7223.39 995
7224.19 1091
7224.99 1072
7225.79 1117
7226.60 1080
7227.40 1019
7228.20 1020
7229.00 1058
7229.81 1032
7230.61 1033
7231.41 966
7232.21 995
7233.02 982
7233.82 1035
7234.62 1116
7235.42 950
7236.23 1039
7237.03 1090
7237.83 1131
7238.63 1093
7239.44 1141
7240.24 1055
7241.04 990
7241.85 1130
7242.65 1139
7243.45 1088
7244.26 1138
7245.06 1033
7245.86 1033
7246.67 1047
7247.47 1097
7248.27 1066
7249.08 1131
7249.88 1102
7250.68 1007
7251.49 1120
7252.29 1011
7253.09 1027
7253.90 1018
7254.70 1041
7255.50 1074
7256.31 982
7257.11 1157
7257.92 1018
7258.72 1128
7259.52 1157
7260.33 1284
7261.13 1243
7261.94 1203
7262.74 1191
7263.54 1224
7264.35 1187
7265.15 1142
7265.96 1149
7266.76 1108
7267.57 1154
7268.37 1103
7269.18 1093
7269.98 1179
7270.78 1289
7271.59 1268
7272.39 1266
7273.20 1119
7274.00 1238
7274.81 1238
7275.61 1217
7276.42 1241
7277.22 1271
7278.03 1256
7278.83 1314
7279.64 1453
7280.44 1362
7281.25 1356
7282.05 1510
7282.86 1641
7283.66 1902
7284.47 2035
7285.28 2290
7286.08 2338
7286.89 2188
7287.69 2081
7288.50 1905
7289.30 1835
7290.11 1722
7290.91 1393
7291.72 1402
7292.53 1402
7293.33 1439
7294.14 1349
7294.94 1270
7295.75 1172
7296.56 1322
7297.36 1324
7298.17 1367
7298.97 1298
7299.78 1352
7300.59 1424
7301.39 1341
7302.20 1231
7303.01 1221
7303.81 1244
7304.62 1278
7305.43 1202
7306.23 1208
7307.04 1337
7307.85 1308
7308.65 1260
7309.46 1324
7310.27 1301
7311.07 1303
7311.88 1400
7312.69 1431
7313.49 1522
7314.30 1550
7315.11 1566
7315.91 1742
7316.72 1793
7317.53 2148
7318.34 2285
7319.14 2440
7319.95 2678
7320.76 2548
7321.57 2463
7322.37 2304
7323.18 2059
7323.99 1828
7324.80 1705
7325.60 1649
7326.41 1588
7327.22 1550
7328.03 1494
7328.83 1440
7329.64 1417
7330.45 1361
7331.26 1379
7332.07 1435
7332.87 1386
7333.68 1354
7334.49 1349
7335.30 1453
7336.11 1471
7336.92 1414
7337.72 1359
7338.53 1379
7339.34 1245
7340.15 1245
7340.96 1335
7341.77 1277
7342.57 1208
7343.38 1199
7344.19 1236
7345.00 1223
7345.81 1151
7346.62 1207
7347.43 1187
7348.24 1273
7349.05 1218
7349.85 1183
7350.66 1142
7351.47 1169
7352.28 1183
7353.09 1168
7353.90 1166
7354.71 1124
7355.52 1179
7356.33 1147
7357.14 1082
7357.95 1062
7358.76 1031
7359.57 1023
7360.38 1037
7361.18 1104
7361.99 1086
7362.80 1108
7363.61 1133
7364.42 1034
7365.23 1025
7366.04 1109
7366.85 968
7367.66 1096
7368.47 1037
7369.28 1074
7370.09 1131
7370.90 997
7371.71 1015
7372.52 1131
7373.33 1025
7374.14 950
7374.96 988
7375.77 1054
7376.58 1123
7377.39 1078
7378.20 1031
7379.01 1074
7379.82 1092
7380.63 1138
7381.44 1054
7382.25 1095
7383.06 1058
7383.87 1113
7384.68 1172
7385.49 1064
7386.31 973
7387.12 968
7387.93 991
7388.74 1085
7389.55 1070
7390.36 1007
7391.17 975
7391.98 1038
7392.79 1013
7393.61 924
7394.42 911
7395.23 961
7396.04 918
7396.85 932
7397.66 963
7398.48 981
7399.29 991
7400.10 1042
7400.91 1084
7401.72 1089
7402.53 1072
7403.35 1059
7404.16 974
7404.97 1012
7405.78 970
7406.59 970
7407.41 925
7408.22 942
7409.03 1055
7409.84 984
7410.66 976
7411.47 938
7412.28 908
7413.09 1022
7413.91 1026
7414.72 1029
7415.53 973
7416.34 974
7417.16 927
7417.97 944
7418.78 832
7419.60 922
7420.41 926
7421.22 882
7422.03 926
7422.85 962
7423.66 1013
7424.47 905
7425.29 912
7426.10 1019
7426.91 969
7427.73 909
7428.54 979
7429.35 1012
7430.17 1075
7430.98 1129
7431.79 1015
7432.61 1109
7433.42 1106
7434.23 1100
7435.05 996
7435.86 1088
7436.67 1087
7437.49 1029
7438.30 1012
7439.12 949
7439.93 1065
7440.74 1041
7441.56 963
7442.37 967
7443.19 899
7444.00 912
7444.82 979
7445.63 834
7446.44 858
7447.26 800
7448.07 876
7448.89 882
7449.70 933
7450.52 962
7451.33 919
7452.15 899
7452.96 950
7453.77 926
7454.59 903
7455.40 922
7456.22 938
7457.03 962
7457.85 951
7458.66 862
7459.48 904
7460.29 994
7461.11 947
7461.92 888
7462.74 877
7463.55 943
7464.37 911
7465.19 871
7466.00 885
7466.82 943
7467.63 958
7468.45 967
7469.26 926
7470.08 892
7470.89 848
7471.71 856
7472.53 901
7473.34 861
7474.16 879
7474.97 898
7475.79 898
7476.60 805
7477.42 918
7478.24 975
7479.05 900
7479.87 851
7480.69 858
7481.50 1003
7482.32 980
7483.13 943
7483.95 1079
7484.77 912
7485.58 954
7486.40 895
7487.22 913
7488.03 980
7488.85 806
7489.67 858
7490.48 882
7491.30 904
7492.12 958
7492.93 825
7493.75 925
7494.57 923
7495.38 832
7496.20 825
7497.02 824
7497.84 881
7498.65 848
7499.47 903
7500.29 810
7501.10 892
7501.92 952
7502.74 907
7503.56 870
7504.37 857
7505.19 799
7506.01 894
7506.83 879
7507.64 883
7508.46 894
7509.28 954
7510.10 915
7510.92 829
7511.73 876
7512.55 871
7513.37 859
7514.19 914
7515.01 844
7515.82 912
7516.64 957
7517.46 887
7518.28 892
7519.10 929
7519.91 870
7520.73 924
7521.55 923
7522.37 858
7523.19 823
7524.01 856
7524.83 916
7525.64 977
7526.46 913
7527.28 821
7528.10 771
7528.92 903
7529.74 928
7530.56 922
7531.38 841
7532.20 864
7533.01 837
7533.83 872
7534.65 841
7535.47 784
7536.29 909
7537.11 934
7537.93 839
7538.75 851
7539.57 873
7540.39 830
7541.21 810
7542.03 785
7542.85 859
7543.67 921
7544.49 831
7545.31 825
7546.12 816
7546.94 830
7547.76 857
7548.58 940
7549.40 834
7550.22 809
7551.04 790
7551.86 828
7552.68 815
7553.50 717
7554.33 756
7555.15 836
7555.97 756
7556.79 818
7557.61 881
7558.43 905
7559.25 933
7560.07 830
7560.89 925
7561.71 877
7562.53 967
7563.35 927
7564.17 986
7564.99 939
7565.81 870
7566.63 936
7567.45 860
7568.28 788
7569.10 805
7569.92 876
7570.74 873
7571.56 875
7572.38 918
7573.20 882
7574.02 777
7574.84 901
7575.67 856
7576.49 846
7577.31 827
7578.13 783
7578.95 863
7579.77 912
7580.60 871
7581.42 926
7582.24 853
7583.06 864
7583.88 809
7584.70 807
7585.53 807
7586.35 857
7587.17 899
7587.99 821
7588.81 909
7589.64 933
7590.46 940
7591.28 931
7592.10 888
7592.93 851
7593.75 865
7594.57 860
7595.39 896
7596.21 951
7597.04 971
7597.86 880
7598.68 951
7599.51 946
7600.33 854
7601.15 881
7601.97 911
7602.80 998
7603.62 957
7604.44 971
7605.27 1025
7606.09 1027
7606.91 1080
7607.73 1156
7608.56 1005
7609.38 978
7610.20 952
7611.03 987
7611.85 898
7612.67 923
7613.50 1094
7614.32 1029
7615.14 999
7615.97 1125
7616.79 1037
7617.62 1048
7618.44 1088
7619.26 1152
7620.09 1029
7620.91 1109
7621.73 1092
7622.56 1101
7623.38 936
7624.21 932
7625.03 982
7625.85 1024
7626.68 953
7627.50 938
7628.33 1001
7629.15 993
7629.98 984
7630.80 1035
7631.62 1102
7632.45 1086
7633.27 1119
7634.10 1084
7634.92 1119
7635.75 1060
7636.57 1106
7637.40 1051
7638.22 1084
7639.05 999
7639.87 1062
7640.70 993
7641.52 974
7642.35 904
7643.17 868
7644.00 813
7644.82 869
7645.65 891
7646.47 853
7647.30 838
7648.12 780
7648.95 782
7649.77 763
7650.60 762
7651.42 809
7652.25 801
7653.07 827
7653.90 843
7654.73 854
7655.55 855
7656.38 808
7657.20 936
7658.03 840
7658.85 782
7659.68 827
7660.51 812
7661.33 810
7662.16 756
7662.98 892
7663.81 809
7664.64 787
7665.46 816
7666.29 866
7667.12 838
7667.94 900
7668.77 795
7669.59 835
7670.42 755
7671.25 805
7672.07 837
7672.90 811
7673.73 868
7674.55 733
7675.38 811
7676.21 903
7677.03 801
7677.86 774
7678.69 768
7679.52 792
7680.34 801
7681.17 733
7682.00 767
7682.82 747
7683.65 720
7684.48 773
7685.31 789
7686.13 823
7686.96 822
7687.79 815
7688.62 911
7689.44 865
7690.27 812
7691.10 863
7691.93 714
7692.75 809
7693.58 831
7694.41 822
7695.24 759
7696.07 831
7696.89 841
7697.72 731
7698.55 811
7699.38 813
7700.21 871
7701.03 771
7701.86 864
7702.69 931
7703.52 814
7704.35 856
7705.17 759
7706.00 782
7706.83 825
7707.66 814
7708.49 820
7709.32 840
7710.15 747
7710.97 765
7711.80 811
7712.63 774
7713.46 828
7714.29 721
7715.12 718
7715.95 795
7716.78 743
7717.61 748
7718.44 773
7719.26 802
7720.09 823
7720.92 760
7721.75 772
7722.58 826
7723.41 809
7724.24 765
7725.07 763
7725.90 856
7726.73 886
7727.56 801
7728.39 838
7729.22 763
7730.05 815
7730.88 771
7731.71 779
7732.54 760
7733.37 748
7734.20 701
7735.03 733
7735.86 776
7736.69 768
7737.52 855
7738.35 757
7739.18 737
7740.01 814
7740.84 808
7741.67 735
7742.50 788
7743.33 776
7744.16 802
7744.99 787
7745.82 910
7746.65 891
7747.48 924
7748.31 892
7749.14 975
7749.97 1005
7750.80 973
7751.64 924
7752.47 867
7753.30 894
7754.13 830
7754.96 849
7755.79 868
7756.62 866
7757.45 802
7758.28 709
7759.12 762
7759.95 794
7760.78 812
7761.61 820
7762.44 782
7763.27 755
7764.10 764
7764.94 867
7765.77 914
7766.60 978
7767.43 967
7768.26 913
7769.09 890
7769.93 892
7770.76 904
7771.59 919
7772.42 979
7773.25 937
7774.09 833
7774.92 831
7775.75 834
7776.58 804
7777.41 821
7778.25 883
7779.08 862
7779.91 817
7780.74 899
7781.58 807
7782.41 790
7783.24 816
7784.07 828
7784.91 811
7785.74 732
7786.57 769
7787.41 888
7788.24 817
7789.07 756
7789.90 781
7790.74 795
7791.57 770
7792.40 835
7793.24 861
7794.07 801
7794.90 830
7795.74 769
7796.57 842
7797.40 958
7798.24 916
7799.07 886
7799.90 950
7800.74 927
7801.57 905
7802.40 940
7803.24 890
7804.07 866
7804.90 897
7805.74 821
7806.57 919
7807.41 895
7808.24 852
7809.07 940
7809.91 1007
7810.74 936
7811.58 927
7812.41 950
7813.24 1021
7814.08 1091
7814.91 1159
7815.75 1235
7816.58 1225
7817.42 1204
7818.25 1230
7819.09 1124
7819.92 1239
7820.75 1290
7821.59 1071
7822.42 1041
7823.26 1066
7824.09 1038
7824.93 1029
7825.76 1067
7826.60 1109
7827.43 1170
7828.27 1130
7829.10 1070
7829.94 1138
7830.77 1119
7831.61 1124
7832.44 1196
7833.28 1070
7834.11 1137
7834.95 1186
7835.78 1168
7836.62 1197
7837.46 1071
7838.29 1055
7839.13 1067
7839.96 1100
7840.80 1019
7841.63 1021
7842.47 1019
7843.31 1043
7844.14 998
7844.98 937
7845.81 993
7846.65 923
7847.48 991
7848.32 988
7849.16 886
7849.99 911
7850.83 899
7851.67 917
7852.50 975
7853.34 989
7854.17 1082
7855.01 1029
7855.85 1040
7856.68 1089
7857.52 1048
7858.36 1140
7859.19 1229
7860.03 1305
7860.87 1220
7861.70 1187
7862.54 1144
7863.38 1073
7864.21 1014
7865.05 1052
7865.89 1016
7866.73 1067
7867.56 1053
7868.40 1106
7869.24 999
7870.07 981
7870.91 1099
7871.75 1113
7872.59 1051
7873.42 1048
7874.26 1123
7875.10 1110
7875.94 1072
7876.77 1100
7877.61 1150
7878.45 1230
7879.29 1309
7880.12 1458
7880.96 1458
7881.80 1526
7882.64 1513
7883.48 1631
7884.31 1517
7885.15 1365
7885.99 1330
7886.83 1264
7887.67 1203
7888.50 1115
7889.34 1076
7890.18 1096
7891.02 1089
7891.86 1110
7892.70 1050
7893.53 1021
7894.37 1127
7895.21 1126
7896.05 1025
7896.89 982
7897.73 980
7898.57 1085
7899.41 980
7900.24 1013
7901.08 1054
7901.92 912
7902.76 1061
7903.60 1034
7904.44 953
7905.28 1030
7906.12 967
7906.96 1004
7907.80 983
7908.63 873
7909.47 1019
7910.31 923
7911.15 979
7911.99 951
7912.83 973
7913.67 986
7914.51 975
7915.35 1110
7916.19 1177
7917.03 1240
7917.87 1285
7918.71 1290
7919.55 1293
7920.39 1242
7921.23 1184
7922.07 1204
7922.91 1113
7923.75 1049
7924.59 1033
7925.43 974
7926.27 943
7927.11 909
7927.95 848
7928.79 924
7929.63 915
7930.47 888
7931.31 864
7932.15 880
7932.99 900
7933.83 971
7934.67 979
7935.52 874
7936.36 900
7937.20 825
7938.04 890
7938.88 891
7939.72 893
7940.56 868
7941.40 875
7942.24 829
7943.08 824
7943.92 846
7944.77 867
7945.61 888
7946.45 790
7947.29 850
7948.13 873
7948.97 801
7949.81 876
7950.66 905
7951.50 910
7952.34 857
7953.18 820
7954.02 1020
7954.86 1037
7955.71 1068
7956.55 967
7957.39 962
7958.23 919
7959.07 980
7959.92 917
7960.76 862
7961.60 857
7962.44 952
7963.28 965
7964.13 1009
7964.97 985
7965.81 992
7966.65 1040
7967.50 1042
7968.34 994
7969.18 1113
7970.02 1091
7970.87 957
7971.71 988
7972.55 893
7973.39 889
7974.24 937
7975.08 850
7975.92 849
7976.76 835
7977.61 909
7978.45 860
7979.29 855
7980.14 856
7980.98 805
7981.82 865
7982.67 862
7983.51 829
7984.35 812
7985.20 793
7986.04 811
7986.88 831
7987.73 806
7988.57 830
7989.41 851
7990.26 842
7991.10 872
7991.94 814
7992.79 800
7993.63 775
7994.48 743
7995.32 747
7996.16 755
7997.01 745
7997.85 769
7998.70 822
7999.54 774
8000.38 771
8001.23 801
8002.07 778
8002.92 733
8003.76 794
8004.61 839
8005.45 765
8006.29 787
8007.14 742
8007.98 804
8008.83 693
8009.67 735
8010.52 800
8011.36 733
8012.21 746
8013.05 810
8013.90 827
8014.74 790
8015.59 779
8016.43 697
8017.28 743
8018.12 793
8018.97 768
8019.81 782
8020.66 795
8021.50 760
8022.35 732
8023.19 730
8024.04 802
8024.88 767
8025.73 741
8026.57 777
8027.42 813
8028.27 762
8029.11 748
8029.96 710
8030.80 737
8031.65 701
8032.49 717
8033.34 712
8034.19 695
8035.03 704
8035.88 807
8036.72 738
8037.57 734
8038.42 754
8039.26 753
8040.11 778
8040.96 838
8041.80 777
8042.65 781
8043.49 757
8044.34 711
8045.19 743
8046.03 754
8046.88 838
8047.73 793
8048.57 850
8049.42 838
8050.27 776
8051.11 742
8051.96 792
8052.81 737
8053.66 734
8054.50 788
8055.35 710
8056.20 775
8057.04 755
8057.89 725
8058.74 776
8059.59 777
8060.43 741
8061.28 736
8062.13 677
8062.97 722
8063.82 711
8064.67 703
8065.52 662
8066.37 736
8067.21 680
8068.06 747
8068.91 663
8069.76 686
8070.60 768
8071.45 757
8072.30 740
8073.15 705
8074.00 746
8074.84 631
8075.69 741
8076.54 730
8077.39 698
8078.24 696
8079.08 723
8079.93 650
8080.78 690
8081.63 762
8082.48 660
8083.33 633
8084.18 687
8085.02 700
8085.87 720
8086.72 735
8087.57 741
8088.42 733
8089.27 825
8090.12 840
8090.97 746
8091.81 724
8092.66 785
8093.51 757
8094.36 674
8095.21 686
8096.06 689
8096.91 751
8097.76 743
8098.61 753
8099.46 746
8100.31 742
8101.16 681
8102.01 794
8102.86 751
8103.71 745
8104.55 708
8105.40 692
8106.25 739
8107.10 679
8107.95 733
8108.80 730
8109.65 671
8110.50 708
8111.35 719
8112.20 733
8113.05 764
8113.90 725
8114.75 727
8115.60 691
8116.45 765
8117.30 775
8118.16 757
8119.01 723
8119.86 705
8120.71 791
8121.56 827
8122.41 872
8123.26 785
8124.11 719
8124.96 773
8125.81 764
8126.66 716
8127.51 818
8128.36 740
8129.21 685
8130.06 698
8130.92 768
8131.77 827
8132.62 804
8133.47 812
8134.32 795
8135.17 775
8136.02 812
8136.87 795
8137.73 769
8138.58 788
8139.43 814
8140.28 802
8141.13 769
8141.98 796
8142.83 826
8143.69 825
8144.54 821
8145.39 786
8146.24 852
8147.09 850
8147.95 867
8148.80 822
8149.65 934
8150.50 875
8151.35 812
8152.21 820
8153.06 891
8153.91 976
8154.76 1111
8155.61 1121
8156.47 1158
8157.32 1069
8158.17 1022
8159.02 1057
8159.88 1038
8160.73 978
8161.58 861
8162.44 883
8163.29 924
8164.14 769
8164.99 805
8165.85 745
8166.70 700
8167.55 781
8168.41 796
8169.26 797
8170.11 768
8170.96 826
8171.82 772
8172.67 791
8173.52 726
8174.38 737
8175.23 732
8176.08 743
8176.94 625
8177.79 649
8178.64 740
8179.50 746
8180.35 836
8181.21 834
8182.06 760
8182.91 769
8183.77 816
8184.62 866
8185.47 748
8186.33 749
8187.18 710
8188.04 772
8188.89 811
8189.74 699
8190.60 700
8191.45 685
8192.31 684
8193.16 689
8194.02 712
8194.87 676
8195.72 724
8196.58 700
8197.43 747
8198.29 701
8199.14 660
8200.00 693
8200.85 725
8201.71 719
8202.56 705
8203.42 671
8204.27 736
8205.13 709
8205.98 704
8206.84 700
8207.69 720
8208.55 707
8209.40 716
8210.26 754
8211.11 788
8211.97 740
8212.82 744
8213.68 770
8214.53 786
8215.39 780
8216.24 812
8217.10 740
8217.96 725
8218.81 649
8219.67 770
8220.52 795
8221.38 742
8222.23 679
8223.09 707
8223.95 721
8224.80 799
8225.66 753
8226.51 668
8227.37 735
8228.23 632
8229.08 687
8229.94 639
8230.79 656
8231.65 728
8232.51 689
8233.36 742
8234.22 702
8235.08 675
8235.93 779
8236.79 709
8237.65 688
8238.50 676
8239.36 724
8240.22 742
8241.07 673
8241.93 689
8242.79 696
8243.64 688
8244.50 718
8245.36 690
8246.21 744
8247.07 687
8247.93 637
8248.79 654
8249.64 660
8250.50 714
8251.36 800
8252.22 694
8253.07 699
8253.93 726
8254.79 697
8255.65 771
8256.50 749
8257.36 717
8258.22 789
8259.08 720
8259.93 713
8260.79 775
8261.65 698
8262.51 742
8263.37 693
8264.22 755
8265.08 754
8265.94 734
8266.80 740
8267.66 799
8268.51 768
8269.37 750
8270.23 644
8271.09 739
8271.95 754
8272.81 721
8273.66 796
8274.52 823
8275.38 788
8276.24 762
8277.10 716
8277.96 729
8278.82 691
8279.67 752
8280.53 667
8281.39 686
8282.25 719
8283.11 717
8283.97 850
8284.83 810
8285.69 748
8286.55 710
8287.41 756
8288.27 794
8289.12 808
8289.98 727
8290.84 722
8291.70 819
8292.56 885
8293.42 823
8294.28 863
8295.14 927
8296.00 861
8296.86 854
8297.72 781
8298.58 773
8299.44 759
8300.30 765
8301.16 797
8302.02 774
8302.88 740
8303.74 685
8304.60 699
8305.46 744
8306.32 757
8307.18 703
8308.04 731
8308.90 722
8309.76 802
8310.62 827
8311.48 707
8312.34 740
8313.20 794
8314.06 811
8314.92 807
8315.78 821
8316.65 796
8317.51 827
8318.37 795
8319.23 860
8320.09 769
8320.95 804
8321.81 789
8322.67 819
8323.53 780
8324.39 680
8325.26 745
8326.12 718
8326.98 690
8327.84 707
8328.70 668
8329.56 730
8330.42 718
8331.28 700
8332.15 753
8333.01 749
8333.87 707
8334.73 719
8335.59 713
8336.45 761
8337.32 677
8338.18 698
8339.04 783
8339.90 725
8340.76 759
8341.63 719
8342.49 813
8343.35 738
8344.21 714
8345.07 844
8345.94 847
8346.80 777
8347.66 778
8348.52 785
8349.39 737
8350.25 800
8351.11 815
8351.97 908
8352.84 741
8353.70 716
8354.56 785
8355.42 742
8356.29 757
8357.15 819
8358.01 733
8358.88 714
8359.74 705
8360.60 777
8361.46 741
8362.33 765
8363.19 774
8364.05 678
8364.92 760
8365.78 718
8366.64 590
8367.51 674
8368.37 672
8369.23 737
8370.10 747
8370.96 772
8371.82 772
8372.69 732
8373.55 758
8374.42 747
8375.28 756
8376.14 760
8377.01 701
8377.87 690
8378.73 708
8379.60 722
8380.46 676
8381.33 734
8382.19 783
8383.06 758
8383.92 748
8384.78 756
8385.65 745
8386.51 744
8387.38 847
8388.24 720
8389.11 753
8389.97 828
8390.83 735
8391.70 727
8392.56 722
8393.43 748
8394.29 767
8395.16 738
8396.02 713
8396.89 765
8397.75 810
8398.62 772
8399.48 729
8400.35 712
8401.21 758
8402.08 785
8402.94 859
8403.81 792
8404.67 766
8405.54 721
8406.40 774
8407.27 798
8408.14 767
8409.00 782
8409.87 716
8410.73 769
8411.60 808
8412.46 886
8413.33 747
8414.19 830
8415.06 829
8415.93 871
8416.79 839
8417.66 802
8418.52 803
8419.39 812
8420.26 847
8421.12 790
8421.99 720
8422.85 790
8423.72 791
8424.59 886
8425.45 886
8426.32 930
8427.19 895
8428.05 900
8428.92 838
8429.79 897
8430.65 843
8431.52 896
8432.39 909
8433.25 936
8434.12 987
8434.99 968
8435.85 1011
8436.72 980
8437.59 925
8438.45 1044
8439.32 1027
8440.19 901
8441.06 917
8441.92 998
8442.79 1178
8443.66 1185
8444.52 1184
8445.39 1189
8446.26 1201
8447.13 1138
8447.99 1072
8448.86 1066
8449.73 1166
8450.60 1204
8451.47 1107
8452.33 1224
8453.20 1276
8454.07 1217
8454.94 1184
8455.80 1279
8456.67 1306
8457.54 1407
8458.41 1424
8459.28 1396
8460.14 1371
8461.01 1453
8461.88 1299
8462.75 1302
8463.62 1273
8464.49 1265
8465.35 1335
8466.22 1349
8467.09 1495
8467.96 1792
8468.83 2140
8469.70 2658
8470.57 2868
8471.43 3001
8472.30 3186
8473.17 2916
8474.04 2503
8474.91 2253
8475.78 1966
8476.65 1669
8477.52 1472
8478.39 1318
8479.25 1115
8480.12 1091
8480.99 1074
8481.86 1065
8482.73 958
8483.60 957
8484.47 1022
8485.34 1033
8486.21 1027
8487.08 963
8487.95 957
8488.82 920
8489.69 951
8490.56 888
8491.43 813
8492.30 833
8493.17 867
8494.04 880
8494.91 827
8495.78 864
8496.65 918
8497.52 848
8498.39 917
8499.26 858
8500.13 801
8501.00 822
8501.87 864
8502.74 907
8503.61 856
8504.48 904
8505.35 906
8506.22 991
8507.09 1010
8507.96 963
8508.83 970
8509.70 981
8510.57 1004
8511.44 957
8512.31 1066
8513.19 880
8514.06 947
8514.93 981
8515.80 923
8516.67 826
8517.54 836
8518.41 932
8519.28 916
8520.15 922
8521.03 903
8521.90 908
8522.77 914
8523.64 964
8524.51 863
8525.38 870
8526.25 880
8527.13 879
8528.00 925
8528.87 932
8529.74 1055
8530.61 1042
8531.48 1079
8532.36 1005
8533.23 1022
8534.10 983
8534.97 988
8535.84 1029
8536.72 1013
8537.59 955
8538.46 935
8539.33 923
8540.20 901
8541.08 1002
8541.95 956
8542.82 911
8543.69 1017
8544.57 1034
8545.44 1007
8546.31 1015
8547.18 1106
8548.06 1158
8548.93 1126
8549.80 1165
8550.67 1191
8551.55 1224
8552.42 1248
8553.29 1195
8554.17 1174
8555.04 1180
8555.91 1305
8556.79 1308
8557.66 1190
8558.53 1183
8559.41 1097
8560.28 1054
8561.15 1061
8562.03 955
8562.90 976
8563.77 891
8564.65 961
8565.52 916
8566.39 888
8567.27 845
8568.14 878
8569.01 904
8569.89 894
8570.76 882
8571.64 833
8572.51 805
8573.38 876
8574.26 862
8575.13 888
8576.01 875
8576.88 946
8577.75 867
8578.63 817
8579.50 915
8580.38 933
8581.25 888
8582.12 832
8583.00 919
8583.87 899
8584.75 927
8585.62 947
8586.50 891
8587.37 868
8588.25 904
8589.12 936
8590.00 930
8590.87 960
8591.75 939
8592.62 970
8593.50 970
8594.37 963
8595.25 922
8596.12 828
8597.00 883
8597.87 945
8598.75 923
8599.62 927
8600.50 955
8601.37 975
8602.25 917
8603.12 955
8604.00 1023
8604.87 1023
8605.75 1015
8606.63 954
8607.50 1023
8608.38 1035
8609.25 1017
8610.13 1014
8611.01 1016
8611.88 991
8612.76 1084
8613.63 1008
8614.51 1045
8615.39 1028
8616.26 1084
8617.14 1011
8618.01 1072
8618.89 1069
8619.77 1127
8620.64 1142
8621.52 1160
8622.40 1119
8623.27 1076
8624.15 1103
8625.03 1174
8625.90 1180
8626.78 1186
8627.66 1242
8628.53 1287
8629.41 1257
8630.29 1258
8631.16 1229
8632.04 1203
8632.92 1273
8633.79 1307
8634.67 1386
8635.55 1440
8636.42 1431
8637.30 1418
8638.18 1395
8639.06 1346
8639.93 1359
8640.81 1470
8641.69 1522
8642.57 1411
8643.44 1466
8644.32 1539
8645.20 1499
8646.08 1573
8646.95 1596
8647.83 1645
8648.71 1679
8649.59 1664
8650.47 1670
8651.34 1638
8652.22 1643
8653.10 1752
8653.98 1742
8654.86 1666
8655.73 1733
8656.61 1802
8657.49 1824
8658.37 1817
8659.25 1818
8660.13 1904
8661.00 1794
8661.88 1800
8662.76 1857
8663.64 1871
8664.52 1864
8665.40 1785
8666.27 1955
8667.15 1969
8668.03 2046
8668.91 2097
8669.79 2210
8670.67 2464
8671.55 2789
8672.43 3009
8673.31 3769
8674.19 4157
8675.06 4363
8675.94 4721
8676.82 4722
8677.70 4461
8678.58 4157
8679.46 3734
8680.34 3374
8681.22 2957
8682.10 2666
8682.98 2447
8683.86 2308
8684.74 2075
8685.62 2040
8686.50 2057
8687.38 2247
8688.26 2526
8689.14 3059
8690.02 3549
8690.90 4240
8691.78 5194
8692.66 5863
8693.54 6329
8694.42 6390
8695.30 6307
8696.18 5506
8697.06 4993
8697.94 4122
8698.82 3607
8699.70 3141
8700.58 2596
8701.46 2216
8702.34 1990
8703.22 1832
8704.10 1713
8704.98 1692
8705.86 1652
8706.74 1542
8707.62 1511
8708.50 1487
8709.39 1314
8710.27 1366
8711.15 1435
8712.03 1382
8712.91 1300
8713.79 1297
8714.67 1440
8715.55 1281
8716.43 1311
8717.32 1242
8718.20 1248
8719.08 1308
8719.96 1314
8720.84 1346
8721.72 1310
8722.60 1304
8723.49 1366
8724.37 1362
8725.25 1271
8726.13 1165
8727.01 1164
8727.89 1323
8728.78 1358
8729.66 1256
8730.54 1274
8731.42 1348
8732.30 1310
8733.19 1348
8734.07 1280
8734.95 1317
8735.83 1244
8736.71 1277
8737.60 1310
8738.48 1197
8739.36 1232
8740.24 1210
8741.13 1227
8742.01 1280
8742.89 1156
8743.77 1242
8744.66 1242
8745.54 1302
8746.42 1161
8747.31 1188
8748.19 1336
8749.07 1336
8749.95 1161
8750.84 1223
8751.72 1314
8752.60 1281
8753.49 1276
8754.37 1288
8755.25 1340
8756.14 1370
8757.02 1438
8757.90 1412
8758.79 1377
8759.67 1328
8760.55 1359
8761.44 1360
8762.32 1402
8763.20 1409
8764.09 1352
8764.97 1313
8765.85 1336
8766.74 1280
8767.62 1313
8768.51 1305
8769.39 1328
8770.27 1409
8771.16 1412
8772.04 1336
8772.93 1353
8773.81 1343
8774.69 1295
8775.58 1213
8776.46 1162
8777.35 1237
8778.23 1180
8779.12 1079
8780.00 1135
8780.88 1239
8781.77 1238
8782.65 1176
8783.54 1124
8784.42 1134
8785.31 1114
8786.19 1027
8787.08 1083
8787.96 1049
8788.85 1081
8789.73 1042
8790.62 1027
8791.50 1025
8792.39 1022
8793.27 1064
8794.16 1012
8795.04 998
8795.93 969
8796.81 972
8797.70 931
8798.58 986
8799.47 1004
8800.35 1028
8801.24 949
8802.13 947
8803.01 968
8803.90 999
8804.78 1003
8805.67 1115
8806.55 1071
8807.44 1024
8808.33 1019
8809.21 945
8810.10 1067
8810.98 968
8811.87 901
8812.76 887
8813.64 985
8814.53 970
8815.41 926
8816.30 900
8817.19 861
8818.07 917
8818.96 943
8819.85 933
8820.73 933
8821.62 876
8822.51 902
8823.39 888
8824.28 878
8825.17 873
8826.05 974
8826.94 891
8827.83 878
8828.71 902
8829.60 880
8830.49 839
8831.37 881
8832.26 932
8833.15 897
8834.04 868
8834.92 854
8835.81 828
8836.70 916
8837.58 952
8838.47 843
8839.36 827
8840.25 902
8841.13 854
8842.02 909
8842.91 873
8843.80 817
8844.69 843
8845.57 839
8846.46 872
8847.35 886
8848.24 820
8849.12 754
8850.01 891
8850.90 831
8851.79 776
8852.68 755
8853.56 791
8854.45 785
8855.34 815
8856.23 764
8857.12 745
8858.01 793
8858.89 803
8859.78 858
8860.67 820
8861.56 722
8862.45 730
8863.34 750
8864.23 811
8865.12 803
8866.00 771
8866.89 718
8867.78 750
8868.67 708
8869.56 735
8870.45 758
8871.34 762
8872.23 730
8873.12 735
8874.00 673
8874.89 674
8875.78 661
8876.67 757
8877.56 718
8878.45 668
8879.34 675
8880.23 687
8881.12 706
8882.01 687
8882.90 674
8883.79 718
8884.68 768
8885.57 790
8886.46 779
8887.35 726
8888.24 715
8889.13 683
8890.02 707
8890.91 701
8891.80 654
8892.69 637
8893.58 684
8894.47 606
8895.36 712
8896.25 730
8897.14 648
8898.03 679
8898.92 684
8899.81 640
8900.70 725
8901.59 663
8902.48 729
8903.37 690
8904.26 735
8905.15 729
8906.05 676
8906.94 657
8907.83 655
8908.72 659
8909.61 650
8910.50 635
8911.39 618
8912.28 611
8913.17 655
8914.06 699
8914.96 680
8915.85 756
8916.74 714
8917.63 668
8918.52 679
8919.41 663
8920.30 666
8921.20 689
8922.09 649
8922.98 585
8923.87 623
8924.76 632
8925.65 718
8926.55 652
8927.44 706
8928.33 710
8929.22 647
8930.11 667
8931.01 653
8931.90 662
8932.79 669
8933.68 665
8934.57 595
8935.47 636
8936.36 618
8937.25 587
8938.14 622
8939.04 626
8939.93 643
8940.82 675
8941.71 655
8942.61 601
8943.50 661
8944.39 590
8945.28 607
8946.18 650
8947.07 683
8947.96 709
8948.86 689
8949.75 754
8950.64 684
8951.54 611
8952.43 691
8953.32 651
8954.21 611
8955.11 665
8956.00 691
8956.89 622
8957.79 609
8958.68 683
8959.57 725
8960.47 681
8961.36 706
8962.26 716
8963.15 659
8964.04 721
8964.94 668
8965.83 679
8966.72 653
8967.62 608
8968.51 703
8969.41 715
8970.30 754
8971.19 742
8972.09 692
8972.98 726
8973.88 729
8974.77 667
8975.67 643
8976.56 649
8977.45 679
8978.35 657
8979.24 706
8980.14 733
8981.03 680
8981.93 672
8982.82 678
8983.72 617
8984.61 672
8985.51 706
8986.40 619
8987.29 584
8988.19 627
8989.08 664
8989.98 667
8990.87 699
8991.77 605
8992.66 592
8993.56 626
8994.46 655
8995.35 643
8996.25 717
8997.14 690
8998.04 680
8998.93 626
8999.83 673
9000.72 689
9001.62 663
9002.51 598
9003.41 616
9004.31 666
9005.20 627
9006.10 704
9006.99 682
9007.89 610
9008.78 597
9009.68 612
9010.58 723
9011.47 651
9012.37 653
9013.27 654
9014.16 697
9015.06 624
9015.95 669
9016.85 624
9017.75 590
9018.64 611
9019.54 600
9020.44 643
9021.33 625
9022.23 665
9023.13 654
9024.02 676
9024.92 635
9025.82 630
9026.71 619
9027.61 660
9028.51 638
9029.40 674
9030.30 625
9031.20 638
9032.09 665
9032.99 698
9033.89 662
9034.79 632
9035.68 616
9036.58 608
9037.48 643
9038.38 601
9039.27 625
9040.17 630
9041.07 662
9041.97 662
9042.86 669
9043.76 676
9044.66 658
9045.56 654
9046.45 646
9047.35 642
9048.25 652
9049.15 645
9050.05 640
9050.94 613
9051.84 645
9052.74 729
9053.64 674
9054.54 632
9055.44 649
9056.33 656
9057.23 611
9058.13 653
9059.03 705
9059.93 643
9060.83 694
9061.72 710
9062.62 661
9063.52 658
9064.42 678
9065.32 669
9066.22 643
9067.12 647
9068.02 729
9068.91 731
9069.81 658
9070.71 648
9071.61 655
9072.51 709
9073.41 693
9074.31 664
9075.21 664
9076.11 643
9077.01 654
9077.91 583
9078.81 653
9079.71 638
9080.60 645
9081.50 689
9082.40 692
9083.30 644
9084.20 627
9085.10 614
9086.00 699
9086.90 709
9087.80 662
9088.70 675
9089.60 678
9090.50 691
9091.40 632
9092.30 606
9093.20 666
9094.10 664
9095.00 726
9095.90 686
9096.80 606
9097.70 710
9098.60 690
9099.50 659
9100.41 664
9101.31 605
9102.21 650
9103.11 647
9104.01 685
9104.91 668
9105.81 616
9106.71 631
9107.61 553
9108.51 591
9109.41 694
9110.31 571
9111.21 621
9112.12 680
9113.02 658
9113.92 613
9114.82 628
9115.72 621
9116.62 558
9117.52 614
9118.42 619
9119.33 618
9120.23 612
9121.13 660
9122.03 616
9122.93 579
9123.83 686
9124.74 680
9125.64 605
9126.54 599
9127.44 621
9128.34 610
9129.24 676
9130.15 665
9131.05 632
9131.95 562
9132.85 625
9133.75 582
9134.66 630
9135.56 697
9136.46 702
9137.36 655
9138.27 623
9139.17 652
9140.07 632
9140.97 613
9141.88 586
9142.78 615
9143.68 667
9144.58 653
9145.49 617
9146.39 629
9147.29 632
9148.20 685
9149.10 673
9150.00 648
9150.90 682
9151.81 656
9152.71 674
9153.61 599
9154.52 611
9155.42 625
9156.32 599
9157.23 585
9158.13 600
9159.03 639
9159.94 595
9160.84 598
9161.74 626
9162.65 628
9163.55 538
9164.45 673
9165.36 657
9166.26 621
9167.17 593
9168.07 599
9168.97 613
9169.88 581
9170.78 585
9171.69 645
9172.59 568
9173.49 590
9174.40 621
9175.30 588
9176.21 623
9177.11 628
9178.01 650
9178.92 651
9179.82 621
9180.73 678
9181.63 597
9182.54 620
9183.44 621
9184.35 570
9185.25 604
9186.16 651
9187.06 695
9187.97 621
9188.87 630
9189.78 636
9190.68 620
9191.59 632
9192.49 634
9193.40 616
9194.30 603
9195.21 593
9196.11 670
9197.02 695
9197.92 634
9198.83 699
9199.73 717
9200.64 630
9201.54 634
9202.45 643
9203.35 739
9204.26 689
9205.17 663
9206.07 634
9206.98 633
9207.88 649
9208.79 586
9209.69 628
9210.60 580
9211.51 592
9212.41 624
9213.32 626
9214.22 614
9215.13 611
9216.04 633
9216.94 588
9217.85 579
9218.76 628
9219.66 599
9220.57 573
9221.48 589
9222.38 634
9223.29 640
9224.20 610
9225.10 659
9226.01 692
9226.92 552
9227.82 575
9228.73 571
9229.64 569
9230.54 653
9231.45 609
9232.36 674
9233.26 621
9234.17 612
9235.08 653
9235.99 578
9236.89 588
9237.80 568
9238.71 593
9239.61 634
9240.52 628
9241.43 558
9242.34 619
9243.24 635
9244.15 575
9245.06 594
9245.97 594
9246.88 520
9247.78 569
9248.69 601
9249.60 631
9250.51 602
9251.41 628
9252.32 618
9253.23 725
9254.14 585
9255.05 512
9255.96 568
9256.86 566
9257.77 554
9258.68 512
9259.59 527
9260.50 561
9261.41 614
9262.31 561
9263.22 582
9264.13 614
9265.04 610
9265.95 600
9266.86 538
9267.77 556
9268.67 625
9269.58 631
9270.49 582
9271.40 590
9272.31 571
9273.22 565
9274.13 614
9275.04 525
9275.95 542
9276.86 601
9277.76 596
9278.67 558
9279.58 596
9280.49 658
9281.40 628
9282.31 568
9283.22 618
9284.13 589
9285.04 595
9285.95 583
9286.86 557
9287.77 584
9288.68 632
9289.59 640
9290.50 596
9291.41 534
9292.32 560
9293.23 581
9294.14 621
9295.05 507
9295.96 518
9296.87 591
9297.78 663
9298.69 643
9299.60 675
9300.51 607
9301.42 585
9302.33 593
9303.24 634
9304.15 597
9305.06 599
9305.97 569
9306.88 599
9307.80 631
9308.71 644
9309.62 655
9310.53 641
9311.44 659
9312.35 709
9313.26 686
9314.17 637
9315.08 633
9315.99 653
9316.91 589
9317.82 583
9318.73 612
9319.64 513
9320.55 573
9321.46 558
9322.37 634
9323.28 587
9324.20 609
9325.11 661
9326.02 679
9326.93 648
9327.84 582
9328.75 614
9329.67 581
9330.58 565
9331.49 597
9332.40 629
9333.31 538
9334.23 520
9335.14 570
9336.05 634
9336.96 584
9337.87 652
9338.79 649
9339.70 615
9340.61 582
9341.52 593
9342.44 597
9343.35 657
9344.26 594
9345.17 550
9346.09 616
9347.00 609
9347.91 638
9348.82 636
9349.74 612
9350.65 644
9351.56 569
9352.48 647
9353.39 673
9354.30 614
9355.21 630
9356.13 637
9357.04 625
9357.95 650
9358.87 530
9359.78 573
9360.69 570
9361.61 582
9362.52 600
9363.43 627
9364.35 600
9365.26 615
9366.18 585
9367.09 651
9368.00 559
9368.92 599
9369.83 556
9370.74 613
9371.66 639
9372.57 639
9373.49 566
9374.40 597
9375.31 563
9376.23 556
9377.14 601
9378.06 568
9378.97 594
9379.88 610
9380.80 641
9381.71 592
9382.63 606
9383.54 607
9384.46 599
9385.37 582
9386.29 588
9387.20 558
9388.11 621
9389.03 586
9389.94 605
9390.86 572
9391.77 568
9392.69 564
9393.60 552
9394.52 580
9395.43 618
9396.35 613
9397.26 629
9398.18 750
9399.09 640
9400.01 611
9400.92 655
9401.84 691
9402.76 641
9403.67 633
9404.59 597
9405.50 625
9406.42 656
9407.33 604
9408.25 603
9409.16 612
9410.08 636
9411.00 650
9411.91 543
9412.83 565
9413.74 619
9414.66 652
9415.58 640
9416.49 625
9417.41 621
9418.32 643
9419.24 707
9420.16 618
9421.07 582
9421.99 573
9422.91 548
9423.82 607
9424.74 683
9425.65 611
9426.57 605
9427.49 632
9428.40 611
9429.32 588
9430.24 597
9431.15 618
9432.07 611
9432.99 583
9433.90 695
9434.82 719
9435.74 689
9436.66 715
9437.57 710
9438.49 631
9439.41 657
9440.32 701
9441.24 688
9442.16 677
9443.08 700
9443.99 666
9444.91 692
9445.83 709
9446.75 665
9447.66 677
9448.58 650
9449.50 751
9450.42 801
9451.33 831
9452.25 805
9453.17 905
9454.09 880
9455.01 973
9455.92 925
9456.84 884
9457.76 836
9458.68 786
9459.60 812
9460.51 790
9461.43 769
9462.35 673
9463.27 637
9464.19 649
9465.11 614
9466.02 589
9466.94 676
9467.86 639
9468.78 661
9469.70 611
9470.62 669
9471.54 625
9472.46 633
9473.37 703
9474.29 706
9475.21 674
9476.13 743
9477.05 725
9477.97 658
9478.89 690
9479.81 756
9480.73 756
9481.65 794
9482.56 767
9483.48 722
9484.40 750
9485.32 768
9486.24 729
9487.16 748
9488.08 753
9489.00 687
9489.92 616
9490.84 663
9491.76 697
9492.68 632
9493.60 673
9494.52 601
9495.44 592
9496.36 701
9497.28 650
9498.20 726
9499.12 671
9500.04 688
9500.96 692
9501.88 670
9502.80 585
9503.72 672
9504.64 712
9505.56 724
9506.48 678
9507.40 697
9508.32 715
9509.24 702
9510.16 654
9511.08 651
9512.00 739
9512.93 741
9513.85 660
9514.77 705
9515.69 768
9516.61 658
9517.53 709
9518.45 763
9519.37 777
9520.29 775
9521.21 757
9522.14 721
9523.06 687
9523.98 737
9524.90 693
9525.82 726
9526.74 758
9527.66 779
9528.59 761
9529.51 776
9530.43 868
9531.35 872
9532.27 843
9533.19 950
9534.11 941
9535.04 958
9535.96 946
9536.88 961
9537.80 960
9538.72 926
9539.65 822
9540.57 846
9541.49 821
9542.41 809
9543.34 903
9544.26 879
9545.18 854
9546.10 836
9547.02 920
9547.95 805
9548.87 739
9549.79 730
9550.71 817
9551.64 798
9552.56 807
9553.48 744
9554.41 754
9555.33 841
9556.25 805
9557.17 952
9558.10 971
9559.02 862
9559.94 843
9560.87 941
9561.79 856
9562.71 813
9563.64 875
9564.56 852
9565.48 877
9566.41 846
9567.33 880
9568.25 891
9569.18 891
9570.10 901
9571.02 841
9571.95 791
9572.87 840
9573.79 797
9574.72 899
9575.64 852
9576.56 882
9577.49 806
9578.41 887
9579.34 900
9580.26 944
9581.18 930
9582.11 853
9583.03 874
9583.96 877
9584.88 885
9585.81 966
9586.73 877
9587.65 868
9588.58 929
9589.50 884
9590.43 894
9591.35 882
9592.28 905
9593.20 946
9594.13 1037
9595.05 921
9595.98 882
9596.90 968
9597.83 954
9598.75 892
9599.68 1000
9600.60 989
9601.53 983
9602.45 1087
9603.38 1038
9604.30 1012
9605.23 1043
9606.15 1071
9607.08 1076
9608.00 1077
9608.93 1048
9609.85 1046
9610.78 1091
9611.70 1100
9612.63 1161
9613.55 1111
9614.48 1022
9615.41 1113
9616.33 1031
9617.26 1159
9618.18 1175
9619.11 1181
9620.04 1166
9620.96 1131
9621.89 1223
9622.81 1170
9623.74 1190
9624.67 1223
9625.59 1209
9626.52 1147
9627.44 1197
9628.37 1149
9629.30 1154
9630.22 1250
9631.15 1259
9632.08 1335
9633.00 1305
9633.93 1272
9634.86 1338
9635.78 1450
9636.71 1505
9637.64 1435
9638.56 1349
9639.49 1356
9640.42 1439
9641.34 1473
9642.27 1414
9643.20 1458
9644.13 1412
9645.05 1431
9645.98 1503
9646.91 1540
9647.83 1648
9648.76 1657
9649.69 1706
9650.62 1664
9651.54 1736
9652.47 1684
9653.40 1698
9654.33 1739
9655.25 1682
9656.18 1673
9657.11 1729
9658.04 1755
9658.96 1808
9659.89 1859
9660.82 1851
9661.75 1794
9662.68 1848
9663.60 1968
9664.53 1923
9665.46 1903
9666.39 1974
9667.32 1989
9668.25 2022
9669.17 2074
9670.10 2083
9671.03 2118
9671.96 2167
9672.89 2133
9673.82 2214
9674.74 2008
9675.67 2168
9676.60 2125
9677.53 2204
9678.46 2200
9679.39 2243
9680.32 2425
9681.25 2316
9682.17 2305
9683.10 2480
9684.03 2395
9684.96 2459
9685.89 2532
9686.82 2459
9687.75 2436
9688.68 2389
9689.61 2414
9690.54 2423
9691.47 2602
9692.40 2586
9693.33 2537
9694.25 2648
9695.18 2785
9696.11 3117
9697.04 3476
9697.97 3501
9698.90 3868
9699.83 4302
9700.76 4351
9701.69 4262
9702.62 4092
9703.55 3831
9704.48 3603
9705.41 3417
9706.34 3143
9707.27 2993
9708.20 3029
9709.13 2809
9710.06 2855
9710.99 2834
9711.92 2989
9712.85 2996
9713.78 3282
9714.71 3512
9715.65 3410
9716.58 3449
9717.51 3390
9718.44 3419
9719.37 3291
9720.30 3084
9721.23 2867
9722.16 2653
9723.09 2326
9724.02 2349
9724.95 2313
9725.88 2161
9726.82 2114
9727.75 2182
9728.68 2238
9729.61 2282
9730.54 2238
9731.47 2262
9732.40 2298
9733.33 2439
9734.27 2387
9735.20 2433
9736.13 2354
9737.06 2258
9737.99 2153
9738.92 2081
9739.86 1980
9740.79 1942
9741.72 1764
9742.65 1782
9743.58 1696
9744.51 1778
9745.45 1774
9746.38 1692
9747.31 1635
9748.24 1605
9749.17 1548
9750.11 1609
9751.04 1657
9751.97 1584
9752.90 1491
9753.84 1500
9754.77 1522
9755.70 1478
9756.63 1549
9757.57 1533
9758.50 1571
9759.43 1579
9760.36 1592
9761.30 1616
9762.23 1569
9763.16 1550
9764.09 1496
9765.03 1453
9765.96 1562
9766.89 1550
9767.83 1559
9768.76 1546
9769.69 1529
9770.63 1502
9771.56 1593
9772.49 1563
9773.43 1496
9774.36 1481
9775.29 1500
9776.23 1560
9777.16 1671
9778.09 1686
9779.03 1606
9779.96 1654
9780.89 1705
9781.83 1675
9782.76 1665
9783.70 1785
9784.63 1673
9785.56 1546
9786.50 1452
9787.43 1551
9788.37 1508
9789.30 1394
9790.23 1440
9791.17 1460
9792.10 1355
9793.04 1305
9793.97 1239
9794.90 1316
9795.84 1414
9796.77 1405
9797.71 1359
9798.64 1410
9799.58 1454
9800.51 1350
9801.45 1296
9802.38 1335
9803.32 1317
9804.25 1255
9805.19 1304
9806.12 1135
9807.05 1120
9807.99 1188
9808.92 1236
9809.86 1184
9810.80 1143
9811.73 1156
9812.67 1122
9813.60 1196
9814.54 1176
9815.47 1112
9816.41 1063
9817.34 1065
9818.28 1095
9819.21 1014
9820.15 1090
9821.08 1109
9822.02 1058
9822.96 1106
9823.89 1072
9824.83 1171
9825.76 1081
9826.70 1037
9827.63 1026
9828.57 1052
9829.51 1027
9830.44 963
9831.38 929
9832.31 884
9833.25 948
9834.19 955
9835.12 952
9836.06 925
9837.00 954
9837.93 1049
9838.87 1088
9839.81 1007
9840.74 1000
9841.68 1011
9842.61 1066
9843.55 1016
9844.49 1082
9845.43 1024
9846.36 1035
9847.30 974
9848.24 958
9849.17 1004
9850.11 1004
9851.05 963
9851.98 996
9852.92 989
9853.86 868
9854.79 969
9855.73 1004
9856.67 1016
9857.61 951
9858.54 984
9859.48 975
9860.42 940
9861.36 954
9862.29 972
9863.23 992
9864.17 943
9865.11 918
9866.04 926
9866.98 947
9867.92 933
9868.86 920
9869.80 962
9870.73 927
9871.67 916
9872.61 903
9873.55 900
9874.49 963
9875.42 952
9876.36 949
9877.30 902
9878.24 930
9879.18 962
9880.12 931
9881.05 962
9881.99 913
9882.93 845
9883.87 917
9884.81 932
9885.75 872
9886.69 935
9887.63 904
9888.56 830
9889.50 904
9890.44 825
9891.38 805
9892.32 788
9893.26 825
9894.20 866
9895.14 848
9896.08 875
9897.02 893
9897.95 826
9898.89 819
9899.83 791
9900.77 866
9901.71 854
9902.65 787
9903.59 825
9904.53 919
9905.47 850
9906.41 871
9907.35 837
9908.29 913
9909.23 887
9910.17 844
9911.11 862
9912.05 845
9912.99 853
9913.93 829
9914.87 844
9915.81 828
9916.75 854
9917.69 850
9918.63 898
9919.57 870
9920.51 891
9921.45 991
9922.39 939
9923.33 977
9924.27 1056
9925.21 1151
9926.15 1201
9927.09 1289
9928.03 1364
9928.97 1371
9929.92 1419
9930.86 1330
9931.80 1322
9932.74 1243
9933.68 1163
9934.62 1059
9935.56 1006
9936.50 902
9937.44 874
9938.38 841
9939.33 795
9940.27 828
9941.21 854
9942.15 923
9943.09 852
9944.03 874
9944.97 891
9945.92 832
9946.86 867
9947.80 774
9948.74 782
9949.68 812
9950.62 822
9951.57 764
9952.51 770
9953.45 774
9954.39 802
9955.33 842
9956.28 784
9957.22 806
9958.16 778
9959.10 749
9960.04 802
9960.99 859
9961.93 770
9962.87 782
9963.81 756
9964.76 723
9965.70 785
9966.64 800
9967.58 738
9968.53 810
9969.47 788
9970.41 793
9971.35 832
9972.30 813
9973.24 748
9974.18 793
9975.13 829
9976.07 877
9977.01 835
9977.95 839
9978.90 859
9979.84 756
9980.78 712
9981.73 738
9982.67 762
9983.61 790
9984.56 750
9985.50 773
9986.44 744
9987.39 691
9988.33 775
9989.27 722
9990.22 694
9991.16 748
9992.11 724
9993.05 757
9993.99 719
9994.94 741
9995.88 763
9996.82 800
9997.77 780
9998.71 729
9999.66 740
10000.60 696
10001.55 690
10002.49 724
10003.43 749
10004.38 748
10005.32 758
10006.27 734
10007.21 713
10008.16 753
10009.10 688
10010.04 761
10010.99 740
10011.93 694
10012.88 673
10013.82 731
10014.77 793
10015.71 756
10016.66 700
10017.60 758
10018.55 764
10019.49 651
10020.44 678
10021.38 717
10022.33 773
10023.27 731
10024.22 757
10025.16 665
10026.11 676
10027.05 714
10028.00 754
10028.95 660
10029.89 694
10030.84 718
10031.78 700
10032.73 673
10033.67 666
10034.62 655
10035.57 669
10036.51 662
10037.46 741
10038.40 758
10039.35 715
10040.30 660
10041.24 677
10042.19 698
10043.13 678
10044.08 672
10045.03 637
10045.97 688
10046.92 717
10047.86 642
10048.81 668
10049.76 670
10050.70 655
10051.65 662
10052.60 692
10053.54 725
10054.49 633
10055.44 682
10056.38 690
10057.33 711
10058.28 718
10059.22 752
10060.17 772
10061.12 742
10062.07 767
10063.01 730
10063.96 725
10064.91 658
10065.85 642
10066.80 645
10067.75 616
10068.70 631
10069.64 634
10070.59 664
10071.54 681
10072.49 696
10073.43 717
10074.38 713
10075.33 746
10076.28 726
10077.22 629
10078.17 630
10079.12 660
10080.07 659
10081.02 647
10081.96 664
10082.91 684
10083.86 670
10084.81 639
10085.76 658
10086.70 665
10087.65 595
10088.60 605
10089.55 705
10090.50 684
10091.45 581
10092.39 591
10093.34 631
10094.29 586
10095.24 605
10096.19 659
10097.14 639
10098.09 594
10099.03 586
10099.98 624
10100.93 676
10101.88 698
10102.83 650
10103.78 670
10104.73 689
10105.68 649
10106.63 618
10107.58 647
10108.53 615
10109.47 640
10110.42 656
10111.37 665
10112.32 667
10113.27 707
10114.22 626
10115.17 599
10116.12 644
10117.07 673
10118.02 593
10118.97 621
10119.92 624
10120.87 636
10121.82 624
10122.77 599
10123.72 639
10124.67 707
10125.62 701
10126.57 684
10127.52 665
10128.47 640
10129.42 659
10130.37 689
10131.32 623
10132.27 618
10133.22 706
10134.17 620
10135.12 634
10136.07 637
10137.02 685
10137.97 707
10138.92 656
10139.87 689
10140.83 597
10141.78 662
10142.73 717
10143.68 623
10144.63 634
10145.58 618
10146.53 672
10147.48 666
10148.43 729
10149.38 716
10150.34 678
10151.29 607
10152.24 600
10153.19 641
10154.14 654
10155.09 735
10156.04 651
10156.99 596
10157.95 616
10158.90 616
10159.85 665
10160.80 701
10161.75 634
10162.70 652
10163.66 634
10164.61 629
10165.56 668
10166.51 648
10167.46 647
10168.42 741
10169.37 710
10170.32 700
10171.27 648
10172.23 645
10173.18 638
10174.13 624
10175.08 667
10176.03 636
10176.99 696
10177.94 708
10178.89 745
10179.84 651
10180.80 631
10181.75 608
10182.70 688
10183.66 755
10184.61 726
10185.56 668
10186.51 687
10187.47 713
10188.42 678
10189.37 657
10190.33 640
10191.28 736
10192.23 685
10193.19 754
10194.14 668
10195.09 668
10196.05 678
10197.00 711
10197.95 681
10198.91 732
10199.86 780
10200.81 716
10201.77 697
10202.72 723
10203.67 792
10204.63 758
10205.58 774
10206.53 792
10207.49 810
10208.44 826
10209.40 783
10210.35 665
10211.30 741
10212.26 765
10213.21 785
10214.17 689
10215.12 690
10216.08 685
10217.03 708
10217.98 733
10218.94 702
10219.89 678
10220.85 649
10221.80 653
10222.76 637
10223.71 577
10224.67 630
10225.62 653
10226.58 708
10227.53 685
10228.49 627
10229.44 666
10230.40 659
10231.35 631
10232.31 679
10233.26 711
10234.22 739
10235.17 765
10236.13 729
10237.08 705
10238.04 759
10238.99 747
10239.95 757
10240.90 737
10241.86 678
10242.81 656
10243.77 635
10244.72 629
10245.68 654
10246.64 624
10247.59 696
10248.55 663
10249.50 602
10250.46 578
10251.42 584
10252.37 566
10253.33 578
10254.28 684
10255.24 629
10256.20 664
10257.15 595
10258.11 647
10259.06 640
10260.02 609
10260.98 532
10261.93 566
10262.89 595
10263.85 529
10264.80 602
10265.76 586
10266.72 568
10267.67 566
10268.63 604
10269.59 593
10270.54 600
10271.50 650
10272.46 565
10273.41 566
10274.37 562
10275.33 566
10276.29 572
10277.24 595
10278.20 555
10279.16 639
10280.11 547
10281.07 551
10282.03 604
10282.99 589
10283.94 581
10284.90 613
10285.86 608
10286.82 577
10287.77 582
10288.73 579
10289.69 510
10290.65 593
10291.61 624
10292.56 570
10293.52 577
10294.48 488
10295.44 532
10296.39 590
10297.35 634
10298.31 588
10299.27 590
10300.23 603
10301.19 603
10302.14 590
10303.10 565
10304.06 537
10305.02 561
10305.98 574
10306.94 600
10307.89 595
10308.85 618
10309.81 654
10310.77 638
10311.73 629
10312.69 590
10313.65 663
10314.61 632
10315.57 578
10316.52 536
10317.48 549
10318.44 557
10319.40 569
10320.36 587
10321.32 652
10322.28 622
10323.24 617
10324.20 627
10325.16 643
10326.12 643
10327.08 633
10328.04 657
10328.99 626
10329.95 689
10330.91 664
10331.87 650
10332.83 633
10333.79 610
10334.75 652
10335.71 652
10336.67 596
10337.63 621
10338.59 646
10339.55 651
10340.51 655
10341.47 587
10342.43 617
10343.39 650
10344.35 666
10345.31 554
10346.27 578
10347.23 610
10348.20 605
10349.16 534
10350.12 540
10351.08 610
10352.04 550
10353.00 592
10353.96 598
10354.92 625
10355.88 536
10356.84 546
10357.80 591
10358.76 584
10359.72 578
10360.69 632
10361.65 634
10362.61 625
10363.57 568
10364.53 548
10365.49 573
10366.45 593
10367.41 581
10368.38 639
10369.34 594
10370.30 557
10371.26 534
10372.22 536
10373.18 553
10374.14 503
10375.11 552
10376.07 529
10377.03 567
10377.99 507
10378.95 555
10379.92 590
10380.88 563
10381.84 550
10382.80 586
10383.76 588
10384.73 558
10385.69 571
10386.65 530
10387.61 504
10388.57 546
10389.54 591
10390.50 571
10391.46 587
10392.42 543
10393.39 591
10394.35 575
10395.31 560
10396.27 541
10397.24 489
10398.20 511
10399.16 544
10400.13 547
10401.09 508
10402.05 525
10403.02 586
10403.98 529
10404.94 479
10405.90 588
10406.87 545
10407.83 509
10408.79 512
10409.76 495
10410.72 573
10411.68 583
10412.65 564
10413.61 589
10414.57 552
10415.54 520
10416.50 542
10417.47 523
10418.43 540
10419.39 541
10420.36 560
10421.32 579
10422.28 504
10423.25 478
10424.21 518
10425.18 492
10426.14 538
10427.10 542
10428.07 481
10429.03 510
10430.00 515
10430.96 507
10431.93 475
10432.89 508
10433.85 514
10434.82 507
10435.78 481
10436.75 500
10437.71 505
10438.68 514
10439.64 555
10440.61 515
10441.57 544
10442.54 494
10443.50 555
10444.47 520
10445.43 537
10446.40 464
10447.36 510
10448.33 506
10449.29 505
10450.26 487
10451.22 514
10452.19 490
10453.15 489
10454.12 495
10455.08 548
10456.05 550
10457.01 551
10457.98 454
10458.95 471
10459.91 453
10460.88 505
10461.84 478
10462.81 457
10463.77 451
10464.74 454
10465.71 448
10466.67 521
10467.64 467
10468.60 466
10469.57 519
10470.54 454
10471.50 492
10472.47 462
10473.44 543
10474.40 507
10475.37 450
10476.33 435
10477.30 437
10478.27 472
10479.23 463
10480.20 427
10481.17 448
10482.13 467
10483.10 460
10484.07 453
10485.03 470
10486.00 484
10486.97 520
10487.93 414
10488.90 431
10489.87 481
10490.84 509
10491.80 489
10492.77 465
10493.74 496
10494.70 495
10495.67 438
10496.64 475
10497.61 465
10498.57 464
10499.54 449
10500.51 470
10501.48 490
10502.44 504
10503.41 487
10504.38 461
10505.35 475
10506.31 455
10507.28 553
10508.25 483
10509.22 508
10510.19 469
10511.15 473
10512.12 526
10513.09 520
10514.06 494
10515.03 427
10516.00 458
10516.96 483
10517.93 473
10518.90 552
10519.87 493
10520.84 454
10521.81 472
10522.77 473
10523.74 468
10524.71 483
10525.68 467
10526.65 444
10527.62 509
10528.59 500
10529.56 475
10530.52 503
10531.49 460
10532.46 475
10533.43 425
10534.40 416
10535.37 481
10536.34 524
10537.31 478
10538.28 508
10539.25 474
10540.22 446
10541.18 462
10542.15 451
10543.12 424
10544.09 454
10545.06 451
10546.03 510
10547.00 513
10547.97 492
10548.94 451
10549.91 511
10550.88 556
10551.85 518
10552.82 427
10553.79 486
10554.76 490
10555.73 519
10556.70 508
10557.67 518
10558.64 492
10559.61 459
10560.58 505
10561.55 464
10562.52 538
10563.49 489
10564.46 496
10565.43 459
10566.40 438
10567.38 478
10568.35 517
10569.32 545
10570.29 534
10571.26 475
10572.23 480
10573.20 517
10574.17 493
10575.14 458
10576.11 497
10577.08 491
10578.06 502
10579.03 525
10580.00 491
10580.97 484
10581.94 413
10582.91 525
10583.88 581
10584.85 525
10585.83 522
10586.80 481
10587.77 500
10588.74 491
10589.71 494
10590.68 517
10591.66 509
10592.63 530
10593.60 493
10594.57 482
10595.54 481
10596.51 549
10597.49 610
10598.46 491
10599.43 502
10600.40 526
10601.37 508
10602.35 565
10603.32 510
10604.29 532
10605.26 559
10606.24 523
10607.21 531
10608.18 521
10609.15 596
10610.13 594
10611.10 522
10612.07 510
10613.04 482
10614.02 501
10614.99 492
10615.96 483
10616.94 492
10617.91 529
10618.88 483
10619.85 542
10620.83 569
10621.80 506
10622.77 560
10623.75 532
10624.72 521
10625.69 538
10626.67 525
10627.64 515
10628.61 518
10629.59 474
10630.56 555
10631.53 518
10632.51 541
10633.48 505
10634.46 519
10635.43 590
10636.40 584
10637.38 622
10638.35 720
10639.32 748
10640.30 783
10641.27 739
10642.25 717
10643.22 716
10644.19 621
10645.17 619
10646.14 585
10647.12 563
10648.09 618
10649.07 581
10650.04 583
10651.01 546
10651.99 533
10652.96 537
10653.94 516
10654.91 523
10655.89 524
10656.86 465
10657.84 519
10658.81 517
10659.79 484
10660.76 470
10661.74 552
10662.71 549
10663.69 473
10664.66 473
10665.64 512
10666.61 529
10667.59 492
10668.56 490
10669.54 473
10670.51 500
10671.49 548
10672.46 501
10673.44 480
10674.42 480
10675.39 494
10676.37 508
10677.34 499
10678.32 527
10679.29 475
10680.27 492
10681.25 557
10682.22 524
10683.20 538
10684.17 609
10685.15 568
10686.12 531
10687.10 437
10688.08 488
10689.05 500
10690.03 473
10691.01 515
10691.98 459
10692.96 415
10693.94 513
10694.91 475
10695.89 464
10696.86 497
10697.84 522
10698.82 502
10699.79 467
10700.77 487
10701.75 478
10702.72 473
10703.70 536
10704.68 508
10705.66 480
10706.63 512
10707.61 510
10708.59 477
10709.56 472
10710.54 475
10711.52 502
10712.50 490
10713.47 465
10714.45 483
10715.43 489
10716.41 490
10717.38 461
10718.36 452
10719.34 418
10720.32 465
10721.29 486
10722.27 509
10723.25 504
10724.23 556
10725.20 508
10726.18 478
10727.16 533
10728.14 422
10729.12 474
10730.09 442
10731.07 505
10732.05 517
10733.03 467
10734.01 427
10734.99 436
10735.96 444
10736.94 442
10737.92 414
10738.90 430
10739.88 446
10740.86 456
10741.83 513
10742.81 530
10743.79 504
10744.77 456
10745.75 480
10746.73 506
10747.71 497
10748.69 490
10749.67 465
10750.64 459
10751.62 482
10752.60 430
10753.58 515
10754.56 499
10755.54 522
10756.52 501
10757.50 528
10758.48 491
10759.46 512
10760.44 494
10761.42 535
10762.40 504
10763.38 477
10764.35 495
10765.33 508
10766.31 507
10767.29 465
10768.27 487
10769.25 472
10770.23 511
10771.21 477
10772.19 537
10773.17 552
10774.15 544
10775.13 524
10776.11 503
10777.09 505
10778.07 508
10779.05 498
10780.04 531
10781.02 564
10782.00 532
10782.98 567
10783.96 547
10784.94 564
10785.92 595
10786.90 579
10787.88 535
10788.86 530
10789.84 518
10790.82 574
10791.80 522
10792.78 475
10793.77 532
10794.75 547
10795.73 532
10796.71 535
10797.69 580
10798.67 556
10799.65 474
10800.63 559
10801.61 506
10802.60 545
10803.58 555
10804.56 540
10805.54 543
10806.52 590
10807.50 539
10808.49 512
10809.47 589
10810.45 587
10811.43 578
10812.41 602
10813.39 544
10814.38 552
10815.36 554
10816.34 574
10817.32 594
10818.30 552
10819.29 551
10820.27 596
10821.25 558
10822.23 535
10823.22 546
10824.20 588
10825.18 579
10826.16 551
10827.15 595
10828.13 534
10829.11 564
10830.09 623
10831.08 590
10832.06 573
10833.04 543
10834.02 554
10835.01 539
10835.99 600
10836.97 552
10837.96 545
10838.94 604
10839.92 588
10840.90 537
10841.89 581
10842.87 544
10843.85 600
10844.84 585
10845.82 634
10846.80 574
10847.79 604
10848.77 598
10849.76 648
10850.74 679
10851.72 648
10852.71 629
10853.69 638
10854.67 664
10855.66 601
10856.64 600
10857.62 533
10858.61 555
10859.59 607
10860.58 625
10861.56 643
10862.55 636
10863.53 598
10864.51 622
10865.50 604
10866.48 625
10867.47 640
10868.45 617
10869.44 671
10870.42 686
10871.40 666
10872.39 665
10873.37 667
10874.36 674
10875.34 702
10876.33 654
10877.31 649
10878.30 666
10879.28 737
10880.27 737
10881.25 721
10882.24 747
10883.22 735
10884.21 732
10885.19 738
10886.18 768
10887.16 750
10888.15 784
10889.13 788
10890.12 764
10891.10 784
10892.09 744
10893.07 719
10894.06 752
10895.05 771
10896.03 717
10897.02 751
10898.00 791
10898.99 783
10899.97 765
10900.96 774
10901.95 787
10902.93 800
10903.92 844
10904.90 872
10905.89 759
10906.88 803
10907.86 825
10908.85 809
10909.84 828
10910.82 839
10911.81 784
10912.79 834
10913.78 891
10914.77 918
10915.75 952
10916.74 942
10917.73 951
10918.71 1012
10919.70 1024
10920.69 1000
10921.67 991
10922.66 988
10923.65 958
10924.63 881
10925.62 887
10926.61 1004
10927.60 911
10928.58 927
10929.57 879
10930.56 987
10931.54 1095
10932.53 1015
10933.52 944
10934.51 985
10935.49 1053
10936.48 1120
10937.47 1014
10938.46 1111
10939.44 1068
10940.43 1062
10941.42 1115
10942.41 1181
10943.39 1106
10944.38 1104
10945.37 1129
10946.36 1120
10947.35 1160
10948.33 1175
10949.32 1224
10950.31 1254
10951.30 1320
10952.29 1383
10953.28 1443
10954.26 1447
10955.25 1512
10956.24 1701
10957.23 1889
10958.22 2014
10959.21 1893
10960.19 2088
10961.18 2104
10962.17 1983
10963.16 1999
10964.15 1940
10965.14 1833
10966.13 1636
10967.11 1588
10968.10 1573
10969.09 1385
10970.08 1341
10971.07 1305
10972.06 1268
10973.05 1321
10974.04 1299
10975.03 1303
10976.02 1315
10977.01 1350
10978.00 1204
10978.98 1329
10979.97 1394
10980.96 1331
10981.95 1392
10982.94 1434
10983.93 1404
10984.92 1413
10985.91 1460
10986.90 1403
10987.89 1529
10988.88 1535
10989.87 1491
10990.86 1443
10991.85 1554
10992.84 1659
10993.83 1654
10994.82 1842
10995.81 2005
10996.80 2187
10997.79 2471
10998.78 2750
10999.77 2956
11000.76 3037
11001.75 3041
11002.74 2933
11003.73 2873
11004.72 2670
11005.72 2477
11006.71 2226
11007.70 2057
11008.69 1777
11009.68 1678
11010.67 1512
11011.66 1444
11012.65 1375
11013.64 1258
11014.63 1208
11015.62 1176
11016.61 1148
11017.61 1171
11018.60 1105
11019.59 1101
11020.58 1061
11021.57 1106
11022.56 1085
11023.55 1056
11024.55 935
11025.54 970
11026.53 993
11027.52 1048
11028.51 992
11029.50 975
11030.49 917
11031.49 967
11032.48 999
11033.47 974
11034.46 908
11035.45 911
11036.45 992
11037.44 969
11038.43 914
11039.42 919
11040.41 979
11041.41 958
11042.40 953
11043.39 858
11044.38 866
11045.38 848
11046.37 807
11047.36 820
11048.35 759
11049.35 808
11050.34 757
11051.33 805
11052.32 766
11053.32 747
11054.31 769
11055.30 829
11056.30 830
11057.29 773
11058.28 700
11059.27 819
11060.27 780
11061.26 740
11062.25 768
11063.25 813
11064.24 787
11065.23 800
11066.23 837
11067.22 790
11068.21 779
11069.21 793
11070.20 857
11071.19 821
11072.19 773
11073.18 767
11074.17 839
11075.17 837
11076.16 773
11077.16 774
11078.15 827
11079.14 792
11080.14 811
11081.13 797
11082.13 753
11083.12 795
11084.11 782
11085.11 769
11086.10 796
11087.10 751
11088.09 731
11089.09 846
11090.08 731
11091.07 702
11092.07 715
11093.06 771
11094.06 776
11095.05 767
11096.05 740
11097.04 735
11098.04 710
11099.03 676
11100.03 703
11101.02 719
11102.02 721
11103.01 713
11104.01 699
11105.00 693
11106.00 699
11106.99 652
11107.99 656
11108.98 628
11109.98 603
11110.97 692
11111.97 669
11112.96 679
11113.96 599
11114.95 619
11115.95 660
11116.95 668
11117.94 588
11118.94 627
11119.93 590
11120.93 631
11121.92 620
11122.92 646
11123.92 581
11124.91 601
11125.91 618
11126.90 607
11127.90 639
11128.90 615
11129.89 649
11130.89 576
11131.89 530
11132.88 581
11133.88 647
11134.87 627
11135.87 684
11136.87 587
11137.86 584
11138.86 530
11139.86 599
11140.85 603
11141.85 617
11142.85 636
11143.84 577
11144.84 663
11145.84 697
11146.84 565
11147.83 593
11148.83 612
11149.83 601
11150.82 552
11151.82 599
11152.82 616
11153.82 562
11154.81 526
11155.81 540
11156.81 529
11157.80 490
11158.80 575
11159.80 517
11160.80 540
11161.79 610
11162.79 592
11163.79 532
11164.79 588
11165.79 544
11166.78 490
11167.78 549
11168.78 581
11169.78 528
11170.78 579
11171.77 541
11172.77 553
11173.77 516
11174.77 530
11175.77 555
11176.76 566
11177.76 571
11178.76 534
11179.76 515
11180.76 538
11181.76 507
11182.76 547
11183.75 558
11184.75 573
11185.75 591
11186.75 517
11187.75 532
11188.75 522
11189.75 553
11190.75 547
11191.74 562
11192.74 554
11193.74 558
11194.74 557
11195.74 531
11196.74 546
11197.74 597
11198.74 581
11199.74 607
11200.74 582
11201.74 548
11202.74 539
11203.74 521
11204.74 555
11205.73 613
11206.73 534
11207.73 505
11208.73 569
11209.73 491
11210.73 539
11211.73 544
11212.73 571
11213.73 508
11214.73 536
11215.73 505
11216.73 470
11217.73 465
11218.73 489
11219.73 494
11220.73 527
11221.73 470
11222.73 539
11223.74 552
11224.74 559
11225.74 550
11226.74 543
11227.74 557
11228.74 518
11229.74 511
11230.74 526
11231.74 484
11232.74 503
11233.74 523
11234.74 520
11235.74 555
11236.74 558
11237.75 525
11238.75 531
11239.75 479
11240.75 528
11241.75 557
11242.75 528
11243.75 541
11244.75 571
11245.76 535
11246.76 504
11247.76 481
11248.76 488
11249.76 542
11250.76 499
11251.76 489
11252.77 460
11253.77 476
11254.77 492
11255.77 470
11256.77 458
11257.78 463
11258.78 523
11259.78 488
11260.78 524
11261.78 490
11262.79 487
11263.79 486
11264.79 471
11265.79 536
11266.79 563
11267.80 501
11268.80 565
11269.80 514
11270.80 584
11271.81 585
11272.81 518
11273.81 534
11274.81 523
11275.82 559
11276.82 565
11277.82 529
11278.83 533
11279.83 571
11280.83 515
11281.83 519
11282.84 519
11283.84 518
11284.84 550
11285.85 590
11286.85 558
11287.85 547
11288.86 572
11289.86 456
11290.86 483
11291.87 493
11292.87 518
11293.87 558
11294.88 548
11295.88 502
11296.89 528
11297.89 546
11298.89 574
11299.90 567
11300.90 497
11301.90 528
11302.91 517
11303.91 556
11304.92 573
11305.92 584
11306.92 610
11307.93 576
11308.93 615
11309.94 653
11310.94 692
11311.95 635
11312.95 665
11313.95 741
11314.96 689
11315.96 694
11316.97 671
11317.97 724
11318.98 727
11319.98 631
11320.99 571
11321.99 565
11323.00 532
11324.00 515
11325.01 552
11326.01 537
11327.02 528
11328.02 506
11329.03 487
11330.03 481
11331.04 493
11332.04 507
11333.05 525
11334.05 470
11335.06 461
11336.06 506
11337.07 513
11338.07 522
11339.08 463
11340.09 432
11341.09 514
11342.10 507
11343.10 511
11344.11 467
11345.11 471
11346.12 490
11347.13 556
11348.13 533
11349.14 502
11350.14 552
11351.15 498
11352.16 492
11353.16 433
11354.17 402
11355.17 474
11356.18 491
11357.19 486
11358.19 476
11359.20 477
11360.21 473
11361.21 503
11362.22 486
11363.23 496
11364.23 488
11365.24 477
11366.25 500
11367.25 497
11368.26 462
11369.27 486
11370.27 488
11371.28 468
11372.29 438
11373.29 468
11374.30 517
11375.31 521
11376.32 492
11377.32 458
11378.33 479
11379.34 461
11380.35 458
11381.35 455
11382.36 456
11383.37 479
11384.38 494
11385.38 475
11386.39 490
11387.40 471
11388.41 474
11389.41 492
11390.42 526
11391.43 511
11392.44 493
11393.45 489
11394.45 445
11395.46 466
11396.47 536
11397.48 490
11398.49 461
11399.49 506
11400.50 509
11401.51 514
11402.52 453
11403.53 486
11404.54 466
11405.54 400
11406.55 444
11407.56 489
11408.57 528
11409.58 507
11410.59 488
11411.60 460
11412.61 513
11413.61 471
11414.62 462
11415.63 474
11416.64 492
11417.65 487
11418.66 498
11419.67 501
11420.68 522
11421.69 524
11422.70 496
11423.71 572
11424.71 493
11425.72 521
11426.73 496
11427.74 467
11428.75 507
11429.76 493
11430.77 488
11431.78 488
11432.79 518
11433.80 515
11434.81 510
11435.82 504
11436.83 495
11437.84 541
11438.85 478
11439.86 468
11440.87 482
11441.88 549
11442.89 508
11443.90 558
11444.91 481
11445.92 478
11446.93 507
11447.94 512
11448.95 499
11449.96 506
11450.97 443
11451.98 449
11452.99 394
11454.01 498
11455.02 488
11456.03 443
11457.04 522
11458.05 520
11459.06 518
11460.07 474
11461.08 445
11462.09 529
11463.10 491
11464.11 464
11465.13 478
11466.14 517
11467.15 508
11468.16 504
11469.17 503
11470.18 522
11471.19 466
11472.20 486
11473.22 506
11474.23 488
11475.24 573
11476.25 486
11477.26 462
11478.27 490
11479.29 459
11480.30 503
11481.31 526
11482.32 463
11483.33 509
11484.35 499
11485.36 490
11486.37 421
11487.38 432
11488.39 456
11489.41 485
11490.42 475
11491.43 449
11492.44 443
11493.46 442
11494.47 457
11495.48 447
11496.49 428
11497.51 512
11498.52 487
11499.53 435
11500.54 481
11501.56 428
11502.57 475
11503.58 512
11504.59 489
11505.61 487
11506.62 478
11507.63 428
11508.65 421
11509.66 445
11510.67 419
11511.69 465
11512.70 438
11513.71 449
11514.73 437
11515.74 470
11516.75 447
11517.77 512
11518.78 515
11519.79 463
11520.81 509
11521.82 514
11522.83 486
11523.85 534
11524.86 492
11525.88 476
11526.89 491
11527.90 464
11528.92 509
11529.93 551
11530.95 485
11531.96 477
11532.97 442
11533.99 451
11535.00 518
11536.02 488
11537.03 463
11538.05 471
11539.06 515
11540.07 476
11541.09 481
11542.10 507
11543.12 527
11544.13 469
11545.15 486
11546.16 464
11547.18 482
11548.19 542
11549.21 507
11550.22 508
11551.24 494
11552.25 477
11553.27 517
11554.28 467
11555.30 524
11556.31 480
11557.33 520
11558.34 467
11559.36 533
11560.37 467
11561.39 493
11562.40 501
11563.42 511
11564.43 493
11565.45 481
11566.47 503
11567.48 534
11568.50 486
11569.51 437
11570.53 481
11571.54 532
11572.56 468
11573.58 455
11574.59 505
11575.61 525
11576.62 547
11577.64 571
11578.66 495
11579.67 543
11580.69 492
11581.70 529
11582.72 559
11583.74 528
11584.75 588
11585.77 559
11586.79 552
11587.80 584
11588.82 625
11589.84 608
11590.85 587
11591.87 628
11592.89 593
11593.90 627
11594.92 653
11595.94 675
11596.95 677
11597.97 700
11598.99 768
11600.01 856
11601.02 876
11602.04 867
11603.06 912
11604.07 900
11605.09 1017
11606.11 1016
11607.13 956
11608.14 879
11609.16 907
11610.18 812
11611.20 769
11612.21 683
11613.23 617
11614.25 555
11615.27 593
11616.29 615
11617.30 619
11618.32 635
11619.34 518
11620.36 562
11621.38 500
11622.39 518
11623.41 547
11624.43 468
11625.45 526
11626.47 554
11627.48 481
11628.50 539
11629.52 537
11630.54 567
11631.56 555
11632.58 493
11633.59 498
11634.61 491
11635.63 501
11636.65 477
11637.67 511
11638.69 510
11639.71 521
11640.73 470
11641.75 450
11642.76 449
11643.78 446
11644.80 491
11645.82 490
11646.84 516
11647.86 454
11648.88 491
11649.90 485
11650.92 505
11651.94 436
11652.96 473
11653.98 430
11655.00 483
11656.01 480
11657.03 444
11658.05 415
11659.07 459
11660.09 453
11661.11 459
11662.13 473
11663.15 530
11664.17 511
11665.19 502
11666.21 476
11667.23 469
11668.25 486
11669.27 492
11670.29 499
11671.31 504
11672.33 487
11673.35 501
11674.37 481
11675.39 453
11676.42 481
11677.44 525
11678.46 517
11679.48 483
11680.50 423
11681.52 485
11682.54 479
11683.56 504
11684.58 456
11685.60 503
11686.62 517
11687.64 503
11688.66 474
11689.69 517
11690.71 514
11691.73 463
11692.75 494
11693.77 471
11694.79 496
11695.81 486
11696.83 473
11697.85 423
11698.88 453
11699.90 417
11700.92 438
11701.94 468
11702.96 529
11703.98 485
11705.01 479
11706.03 443
11707.05 463
11708.07 486
11709.09 463
11710.12 439
11711.14 466
11712.16 544
11713.18 516
11714.20 491
11715.23 469
11716.25 500
11717.27 470
11718.29 471
11719.31 487
11720.34 485
11721.36 439
11722.38 457
11723.40 474
11724.43 442
11725.45 467
11726.47 509
11727.49 525
11728.52 499
11729.54 548
11730.56 495
11731.59 482
11732.61 464
11733.63 436
11734.65 458
11735.68 464
11736.70 495
11737.72 521
11738.75 504
11739.77 517
11740.79 445
11741.82 502
11742.84 430
11743.86 457
11744.89 440
11745.91 442
11746.93 464
11747.96 492
11748.98 479
11750.01 471
11751.03 460
11752.05 441
11753.08 499
11754.10 451
11755.12 472
11756.15 454
11757.17 431
11758.20 442
11759.22 451
11760.24 481
11761.27 488
11762.29 524
11763.32 525
11764.34 491
11765.37 453
11766.39 445
11767.41 479
11768.44 513
11769.46 528
11770.49 500
11771.51 487
11772.54 477
11773.56 476
11774.59 483
11775.61 535
11776.64 466
11777.66 492
11778.69 506
11779.71 560
11780.74 506
11781.76 486
11782.79 450
11783.81 506
11784.84 503
11785.86 537
11786.89 505
11787.91 533
11788.94 493
11789.96 497
11790.99 485
11792.01 505
11793.04 542
11794.07 525
11795.09 540
11796.12 512
11797.14 500
11798.17 500
11799.19 505
11800.22 541
11801.25 542
11802.27 511
11803.30 482
11804.32 506
11805.35 485
11806.38 502
11807.40 572
11808.43 572
11809.45 535
11810.48 520
11811.51 519
11812.53 534
11813.56 526
11814.59 549
11815.61 536
11816.64 570
11817.67 499
11818.69 504
11819.72 495
11820.75 504
11821.77 509
11822.80 500
11823.83 542
11824.85 610
11825.88 580
11826.91 564
11827.94 586
11828.96 542
11829.99 511
11831.02 520
11832.04 607
11833.07 577
11834.10 564
11835.13 555
11836.15 529
11837.18 572
11838.21 583
11839.24 578
11840.26 540
11841.29 607
11842.32 537
11843.35 578
11844.37 571
11845.40 626
11846.43 618
11847.46 542
11848.49 545
11849.51 642
11850.54 609
11851.57 636
11852.60 593
11853.63 596
11854.65 634
11855.68 653
11856.71 611
11857.74 646
11858.77 656
11859.80 678
11860.83 647
11861.85 645
11862.88 599
11863.91 704
11864.94 705
11865.97 659
11867.00 673
11868.03 707
11869.05 706
11870.08 742
11871.11 697
11872.14 639
11873.17 653
11874.20 649
11875.23 683
11876.26 737
11877.29 732
11878.32 720
11879.35 706
11880.38 781
11881.40 782
11882.43 777
11883.46 797
11884.49 803
11885.52 889
11886.55 825
11887.58 850
11888.61 873
11889.64 907
11890.67 853
11891.70 888
11892.73 860
11893.76 895
11894.79 905
11895.82 930
11896.85 960
11897.88 1043
11898.91 1046
11899.94 1165
11900.97 1192
11902.00 1203
11903.03 1237
11904.06 1244
11905.09 1187
11906.12 1189
11907.15 1138
11908.18 1127
11909.22 1058
11910.25 1022
11911.28 1047
11912.31 1041
11913.34 1000
11914.37 1024
11915.40 1007
11916.43 976
11917.46 1037
11918.49 1030
11919.52 1054
11920.55 1095
11921.59 1020
11922.62 1016
11923.65 1034
11924.68 1110
11925.71 1115
11926.74 1206
11927.77 1327
11928.81 1446
11929.84 1556
11930.87 1590
11931.90 1741
11932.93 1896
11933.96 1874
11935.00 1820
11936.03 1613
11937.06 1508
11938.09 1401
11939.12 1322
11940.15 1237
11941.19 1284
11942.22 1166
11943.25 1077
11944.28 957
11945.31 997
11946.35 959
11947.38 889
11948.41 904
11949.44 873
11950.48 862
11951.51 816
11952.54 783
11953.57 789
11954.61 730
11955.64 736
11956.67 792
11957.70 832
11958.74 766
11959.77 727
11960.80 748
11961.84 789
11962.87 794
11963.90 743
11964.93 784
11965.97 776
11967.00 767
11968.03 765
11969.07 842
11970.10 812
11971.13 761
11972.17 753
11973.20 754
11974.23 686
11975.27 769
11976.30 765
11977.33 724
11978.37 712
11979.40 752
11980.44 773
11981.47 713
11982.50 755
11983.54 730
11984.57 703
11985.60 734
11986.64 743
11987.67 735
11988.71 666
11989.74 723
11990.77 761
11991.81 694
11992.84 711
11993.88 751
11994.91 753
11995.95 752
11996.98 679
11998.02 749
11999.05 819
12000.08 844
12001.12 793
12002.15 819
12003.19 738
12004.22 757
12005.26 769
12006.29 805
12007.33 795
12008.36 768
12009.40 738
12010.43 773
12011.47 798
12012.50 815
12013.54 801
12014.57 825
12015.61 919
12016.64 820
12017.68 828
12018.71 814
12019.75 829
12020.78 842
12021.82 836
12022.86 935
12023.89 860
12024.93 904
12025.96 863
12027.00 831
12028.03 805
12029.07 815
12030.11 872
12031.14 806
12032.18 870
12033.21 877
12034.25 829
12035.29 846
12036.32 873
12037.36 848
12038.39 832
12039.43 836
12040.47 799
12041.50 799
12042.54 825
12043.58 859
12044.61 835
12045.65 857
12046.69 854
12047.72 868
12048.76 904
12049.80 862
12050.83 844
12051.87 891
12052.91 887
12053.94 850
12054.98 867
12056.02 827
12057.05 831
12058.09 877
12059.13 928
12060.16 890
12061.20 954
12062.24 897
12063.28 933
12064.31 949
12065.35 994
12066.39 971
12067.43 974
12068.46 926
12069.50 890
12070.54 952
12071.58 961
12072.61 995
12073.65 949
12074.69 978
12075.73 941
12076.76 957
12077.80 944
12078.84 944
12079.88 950
12080.92 932
12081.95 969
12082.99 1009
12084.03 998
12085.07 976
12086.11 1036
12087.15 1048
12088.18 1065
12089.22 1148
12090.26 1112
12091.30 1144
12092.34 1092
12093.38 1099
12094.42 1109
12095.45 1141
12096.49 1189
12097.53 1198
12098.57 1360
12099.61 1311
12100.65 1505
12101.69 1532
12102.73 1644
12103.76 1720
12104.80 1681
12105.84 1617
12106.88 1672
12107.92 1574
12108.96 1454
12110.00 1402
12111.04 1343
12112.08 1236
12113.12 1077
12114.16 1040
12115.20 1047
12116.24 942
12117.28 886
12118.32 815
12119.36 824
12120.40 798
12121.44 823
12122.47 821
12123.51 843
12124.55 802
12125.59 804
12126.63 779
12127.67 802
12128.71 704
12129.76 740
12130.80 717
12131.84 731
12132.88 713
12133.92 711
12134.96 673
12136.00 713
12137.04 738
12138.08 761
12139.12 670
12140.16 689
12141.20 694
12142.24 679
12143.28 676
12144.32 673
12145.36 674
12146.40 609
12147.44 688
12148.49 715
12149.53 644
12150.57 630
12151.61 604
12152.65 639
12153.69 635
12154.73 639
12155.77 570
12156.81 651
12157.86 625
12158.90 689
12159.94 607
12160.98 581
12162.02 611
12163.06 617
12164.10 634
12165.15 613
12166.19 629
12167.23 691
12168.27 657
12169.31 639
12170.36 654
12171.40 697
12172.44 616
12173.48 577
12174.52 600
12175.57 578
12176.61 620
12177.65 636
12178.69 580
12179.73 601
12180.78 671
12181.82 600
12182.86 623
12183.90 633
12184.95 644
12185.99 710
12187.03 653
12188.07 633
12189.12 655
12190.16 649
12191.20 623
12192.25 641
12193.29 630
12194.33 628
12195.37 579
12196.42 563
12197.46 645
12198.50 666
12199.55 634
12200.59 674
12201.63 672
12202.68 661
12203.72 666
12204.76 626
12205.81 615
12206.85 639
12207.89 636
12208.94 581
12209.98 580
12211.02 617
12212.07 611
12213.11 607
12214.16 636
12215.20 626
12216.24 610
12217.29 585
12218.33 602
12219.37 644
12220.42 642
12221.46 609
12222.51 638
12223.55 615
12224.60 630
12225.64 566
12226.68 543
12227.73 557
12228.77 601
12229.82 591
12230.86 516
12231.91 599
12232.95 575
12234.00 616
12235.04 617
12236.08 626
12237.13 563
12238.17 567
12239.22 564
12240.26 595
12241.31 550
12242.35 601
12243.40 598
12244.44 577
12245.49 591
12246.53 575
12247.58 524
12248.62 550
12249.67 548
12250.72 529
12251.76 567
12252.81 593
12253.85 575
12254.90 578
12255.94 558
12256.99 588
12258.03 583
12259.08 556
12260.13 566
12261.17 557
12262.22 569
12263.26 524
12264.31 502
12265.35 566
12266.40 523
12267.45 591
12268.49 563
12269.54 519
12270.59 518
12271.63 499
12272.68 564
12273.72 542
12274.77 553
12275.82 502
12276.86 535
12277.91 546
12278.96 508
12280.00 546
12281.05 494
12282.10 553
12283.14 576
12284.19 524
12285.24 552
12286.28 543
12287.33 531
12288.38 529
12289.42 493
12290.47 508
12291.52 520
12292.57 498
12293.61 451
12294.66 482
12295.71 503
12296.75 505
12297.80 494
12298.85 486
12299.90 449
12300.94 475
12301.99 483
12303.04 546
12304.09 498
12305.13 489
12306.18 535
12307.23 483
12308.28 500
12309.33 507
12310.37 497
12311.42 493
12312.47 526
12313.52 476
12314.57 477
12315.61 488
12316.66 508
12317.71 498
12318.76 501
12319.81 515
12320.85 506
12321.90 512
12322.95 469
12324.00 440
12325.05 451
12326.10 483
12327.15 478
12328.19 453
12329.24 476
12330.29 478
12331.34 460
12332.39 462
12333.44 466
12334.49 478
12335.54 494
12336.59 470
12337.63 506
12338.68 516
12339.73 488
12340.78 463
12341.83 427
12342.88 414
12343.93 436
12344.98 468
12346.03 500
12347.08 512
12348.13 490
12349.18 509
12350.23 543
12351.28 480
12352.33 461
12353.38 497
12354.43 487
12355.48 449
12356.52 474
12357.57 525
12358.62 487
12359.67 477
12360.72 484
12361.77 520
12362.82 530
12363.88 532
12364.93 480
12365.98 512
12367.03 487
12368.08 487
12369.13 490
12370.18 436
12371.23 462
12372.28 500
12373.33 572
12374.38 573
12375.43 446
12376.48 483
12377.53 540
12378.58 503
12379.63 522
12380.68 491
12381.73 485
12382.79 420
12383.84 498
12384.89 455
12385.94 476
12386.99 505
12388.04 542
12389.09 512
12390.14 498
12391.20 529
12392.25 496
12393.30 473
12394.35 491
12395.40 477
12396.45 488
12397.50 486
12398.56 465
12399.61 503
12400.66 485
12401.71 488
12402.76 454
12403.81 536
12404.87 518
12405.92 477
12406.97 525
12408.02 516
12409.07 514
12410.13 479
12411.18 463
12412.23 482
12413.28 493
12414.34 487
12415.39 546
12416.44 528
12417.49 509
12418.55 501
12419.60 515
12420.65 503
12421.70 492
12422.76 550
12423.81 547
12424.86 467
12425.91 468
12426.97 485
12428.02 515
12429.07 481
12430.13 482
12431.18 506
12432.23 518
12433.29 547
12434.34 495
12435.39 554
12436.44 568
12437.50 577
12438.55 590
12439.61 535
12440.66 518
12441.71 510
12442.77 522
12443.82 537
12444.87 531
12445.93 505
12446.98 516
12448.03 583
12449.09 561
12450.14 485
12451.20 554
12452.25 524
12453.30 537
12454.36 495
12455.41 552
12456.47 531
12457.52 493
12458.57 534
12459.63 563
12460.68 567
12461.74 592
12462.79 565
12463.85 538
12464.90 570
12465.95 582
12467.01 583
12468.06 637
12469.12 627
12470.17 637
12471.23 694
12472.28 676
12473.34 743
12474.39 783
12475.45 882
12476.50 950
12477.56 970
12478.61 923
12479.67 962
12480.72 966
12481.78 856
12482.83 854
12483.89 837
12484.94 890
12486.00 756
12487.05 707
12488.11 664
12489.17 651
12490.22 655
12491.28 634
12492.33 561
12493.39 572
12494.44 540
12495.50 582
12496.55 635
12497.61 595
12498.67 563
12499.72 495
12500.78 557
12501.83 538
12502.89 524
12503.95 509
12505.00 539
12506.06 536
12507.12 488
12508.17 525
12509.23 526
12510.28 539
12511.34 538
12512.40 542
12513.45 517
12514.51 505
12515.57 528
12516.62 544
12517.68 481
12518.74 470
12519.79 541
12520.85 527
12521.91 519
12522.96 524
12524.02 520
12525.08 527
12526.14 492
12527.19 516
12528.25 548
12529.31 541
12530.36 519
12531.42 595
12532.48 511
12533.54 490
12534.59 485
12535.65 455
12536.71 482
12537.77 542
12538.82 553
12539.88 522
12540.94 527
12542.00 572
12543.05 561
12544.11 621
12545.17 577
12546.23 550
12547.29 592
12548.34 548
12549.40 555
12550.46 593
12551.52 614
12552.58 612
12553.64 656
12554.69 616
12555.75 663
12556.81 658
12557.87 697
12558.93 724
12559.99 648
12561.04 684
12562.10 632
12563.16 642
12564.22 587
12565.28 589
12566.34 576
12567.40 578
12568.45 606
12569.51 556
12570.57 544
12571.63 524
12572.69 534
12573.75 598
12574.81 554
12575.87 531
12576.93 565
12577.99 560
12579.05 560
12580.11 536
12581.16 527
12582.22 508
12583.28 530
12584.34 524
12585.40 515
12586.46 528
12587.52 513
12588.58 470
12589.64 466
12590.70 502
12591.76 517
12592.82 494
12593.88 524
12594.94 538
12596.00 499
12597.06 512
12598.12 476
12599.18 490
12600.24 529
12601.30 523
12602.36 523
12603.42 512
12604.48 504
12605.54 434
12606.60 464
12607.66 463
12608.72 443
12609.79 517
12610.85 445
12611.91 461
12612.97 477
12614.03 523
12615.09 548
12616.15 491
12617.21 456
12618.27 473
12619.33 516
12620.39 495
12621.45 493
12622.52 500
12623.58 475
12624.64 522
12625.70 479
12626.76 493
12627.82 485
12628.88 474
12629.95 459
12631.01 462
12632.07 523
12633.13 538
12634.19 454
12635.25 451
12636.31 441
12637.38 454
12638.44 473
12639.50 537
12640.56 533
12641.62 493
12642.69 473
12643.75 486
12644.81 459
12645.87 442
12646.93 464
12648.00 412
12649.06 417
12650.12 483
12651.18 512
12652.25 508
12653.31 457
12654.37 477
12655.43 496
12656.50 478
12657.56 475
12658.62 458
12659.68 472
12660.75 500
12661.81 486
12662.87 474
12663.94 515
12665.00 485
12666.06 462
12667.12 470
12668.19 502
12669.25 467
12670.31 485
12671.38 425
12672.44 439
12673.50 478
12674.57 513
12675.63 465
12676.69 505
12677.76 499
12678.82 522
12679.88 504
12680.95 526
12682.01 475
12683.07 423
12684.14 457
12685.20 527
12686.27 509
12687.33 470
12688.39 537
12689.46 523
12690.52 494
12691.59 484
12692.65 486
12693.71 515
12694.78 506
12695.84 469
12696.91 435
12697.97 480
12699.04 503
12700.10 473
12701.16 482
12702.23 476
12703.29 524
12704.36 510
12705.42 488
12706.49 529
12707.55 516
12708.62 524
12709.68 503
12710.75 479
12711.81 464
12712.88 509
12713.94 458
12715.01 478
12716.07 505
12717.14 522
12718.20 555
12719.27 518
12720.33 507
12721.40 471
12722.46 502
12723.53 514
12724.59 451
12725.66 444
12726.72 463
12727.79 460
12728.86 485
12729.92 474
12730.99 489
12732.05 516
12733.12 552
12734.18 487
12735.25 483
12736.32 511
12737.38 507
12738.45 512
12739.51 503
12740.58 507
12741.65 454
12742.71 546
12743.78 527
12744.85 478
12745.91 471
12746.98 499
12748.04 475
12749.11 447
12750.18 448
12751.24 491
12752.31 451
12753.38 444
12754.44 435
12755.51 462
12756.58 406
12757.64 480
12758.71 477
12759.78 466
12760.85 442
12761.91 433
12762.98 427
12764.05 433
12765.11 437
12766.18 435
12767.25 483
12768.32 477
12769.38 443
12770.45 479
12771.52 432
12772.58 446
12773.65 449
12774.72 437
12775.79 437
12776.86 425
12777.92 479
12778.99 396
12780.06 436
12781.13 431
12782.19 455
12783.26 443
12784.33 489
12785.40 454
12786.47 404
12787.53 427
12788.60 444
12789.67 410
12790.74 482
12791.81 440
12792.87 430
12793.94 400
12795.01 455
12796.08 451
12797.15 446
12798.22 479
12799.29 481
12800.35 434
12801.42 437
12802.49 455
12803.56 423
12804.63 393
12805.70 426
12806.77 438
12807.84 457
12808.90 456
12809.97 432
12811.04 450
12812.11 448
12813.18 402
12814.25 410
12815.32 450
12816.39 418
12817.46 429
12818.53 480
12819.60 443
12820.67 452
12821.74 489
12822.81 464
12823.88 430
12824.94 422
12826.01 450
12827.08 448
12828.15 395
12829.22 435
12830.29 415
12831.36 411
12832.43 417
12833.50 436
12834.57 470
12835.64 458
12836.71 414
12837.78 483
12838.85 505
12839.92 448
12840.99 410
12842.07 443
12843.14 418
12844.21 414
12845.28 435
12846.35 421
12847.42 482
12848.49 427
12849.56 420
12850.63 401
12851.70 422
12852.77 457
12853.84 463
12854.91 417
12855.98 377
12857.06 415
12858.13 394
12859.20 430
12860.27 376
12861.34 381
12862.41 453
12863.48 460
12864.55 402
12865.62 405
12866.70 422
12867.77 410
12868.84 431
12869.91 418
12870.98 400
12872.05 408
12873.13 420
12874.20 408
12875.27 374
12876.34 407
12877.41 456
12878.48 464
12879.56 449
12880.63 440
12881.70 384
12882.77 388
12883.84 389
12884.92 391
12885.99 429
12887.06 422
12888.13 388
12889.21 399
12890.28 410
12891.35 439
12892.42 414
12893.50 427
12894.57 409
12895.64 391
12896.71 387
12897.79 403
12898.86 420
12899.93 422
12901.00 363
12902.08 394
12903.15 384
12904.22 398
12905.30 408
12906.37 385
12907.44 394
12908.52 362
12909.59 400
12910.66 450
12911.73 435
12912.81 399
12913.88 408
12914.96 372
12916.03 398
12917.10 386
12918.18 404
12919.25 399
12920.32 388
12921.40 419
12922.47 383
12923.54 392
12924.62 345
12925.69 378
12926.77 406
12927.84 407
12928.91 416
12929.99 400
12931.06 421
12932.14 391
12933.21 400
12934.28 453
12935.36 415
12936.43 402
12937.51 434
12938.58 427
12939.66 394
12940.73 377
12941.80 406
12942.88 427
12943.95 417
12945.03 418
12946.10 410
12947.18 415
12948.25 442
12949.33 417
12950.40 359
12951.48 383
12952.55 434
12953.63 383
12954.70 412
12955.78 422
12956.85 424
12957.93 420
12959.00 386
12960.08 445
12961.15 451
12962.23 460
12963.30 436
12964.38 418
12965.46 448
12966.53 414
12967.61 420
12968.68 425
12969.76 392
12970.83 387
12971.91 407
12972.99 410
12974.06 375
12975.14 398
12976.21 411
12977.29 393
12978.37 433
12979.44 396
12980.52 424
12981.59 436
12982.67 424
12983.75 398
12984.82 404
12985.90 445
12986.98 437
12988.05 420
12989.13 437
12990.20 422
12991.28 449
12992.36 454
12993.43 433
12994.51 436
12995.59 471
12996.67 465
12997.74 388
12998.82 432
12999.90 427
13000.97 443
13002.05 425
13003.13 433
13004.20 463
13005.28 438
13006.36 464
13007.44 416
13008.51 379
13009.59 407
13010.67 403
13011.75 386
13012.82 409
13013.90 423
13014.98 392
13016.06 353
13017.13 399
13018.21 410
13019.29 446
13020.37 474
13021.44 407
13022.52 450
13023.60 405
13024.68 447
13025.76 396
13026.83 418
13027.91 412
13028.99 402
13030.07 389
13031.15 432
13032.23 431
13033.30 417
13034.38 434
13035.46 438
13036.54 435
13037.62 432
13038.70 399
13039.77 453
13040.85 463
13041.93 443
13043.01 466
13044.09 479
13045.17 434
13046.25 425
13047.33 441
13048.40 426
13049.48 435
13050.56 458
13051.64 433
13052.72 431
13053.80 455
13054.88 468
13055.96 441
13057.04 489
13058.12 477
13059.20 428
13060.28 446
13061.36 462
13062.44 477
13063.51 429
13064.59 472
13065.67 517
13066.75 444
13067.83 464
13068.91 479
13069.99 483
13071.07 462
13072.15 449
13073.23 503
13074.31 462
13075.39 429
13076.47 429
13077.55 446
13078.63 489
13079.71 459
13080.79 453
13081.87 426
13082.96 430
13084.04 457
13085.12 477
13086.20 445
13087.28 457
13088.36 447
13089.44 464
13090.52 411
13091.60 389
13092.68 441
13093.76 461
13094.84 385
13095.92 394
13097.00 479
13098.09 424
13099.17 397
13100.25 434
13101.33 420
13102.41 394
13103.49 404
13104.57 490
13105.65 448
13106.74 449
13107.82 413
13108.90 449
13109.98 474
13111.06 450
13112.14 448
13113.22 393
13114.31 402
13115.39 436
13116.47 425
13117.55 420
13118.63 428
13119.72 409
13120.80 434
13121.88 450
13122.96 423
13124.04 418
13125.13 486
13126.21 459
13127.29 424
13128.37 410
13129.45 432
13130.54 434
13131.62 465
13132.70 420
13133.78 408
13134.87 436
13135.95 460
13137.03 408
13138.11 447
13139.20 420
13140.28 433
13141.36 430
13142.45 409
13143.53 397
13144.61 426
13145.69 377
13146.78 469
13147.86 489
13148.94 455
13150.03 418
13151.11 424
13152.19 441
13153.28 405
13154.36 438
13155.44 431
13156.53 458
13157.61 451
13158.69 412
13159.78 409
13160.86 438
13161.94 426
13163.03 448
13164.11 443
13165.20 457
13166.28 453
13167.36 437
13168.45 453
13169.53 460
13170.62 438
13171.70 417
13172.78 460
13173.87 463
13174.95 454
13176.04 462
13177.12 472
13178.21 511
13179.29 471
13180.37 492
13181.46 442
13182.54 464
13183.63 474
13184.71 446
13185.80 522
13186.88 477
13187.97 544
13189.05 516
13190.14 508
13191.22 518
13192.31 488
13193.39 493
13194.48 493
13195.56 495
13196.65 465
13197.73 520
13198.82 448
13199.90 504
13200.99 465
13202.07 487
13203.16 484
13204.24 474
13205.33 526
13206.41 516
13207.50 489
13208.58 472
13209.67 541
13210.76 493
13211.84 469
13212.93 509
13214.01 485
13215.10 492
13216.19 516
13217.27 544
13218.36 469
13219.44 485
13220.53 489
13221.62 496
13222.70 499
13223.79 463
13224.87 433
13225.96 482
13227.05 533
13228.13 499
13229.22 496
13230.31 523
13231.39 518
13232.48 508
13233.57 468
13234.65 527
13235.74 491
13236.83 475
13237.91 483
13239.00 436
13240.09 465
13241.17 483
13242.26 505
13243.35 535
13244.43 522
13245.52 496
13246.61 496
13247.70 475
13248.78 463
13249.87 542
13250.96 515
13252.05 528
13253.13 483
13254.22 529
13255.31 530
13256.39 527
13257.48 543
13258.57 522
13259.66 516
13260.75 511
13261.83 531
13262.92 545
13264.01 507
13265.10 545
13266.19 567
13267.27 562
13268.36 611
13269.45 625
13270.54 614
13271.63 531
13272.71 558
13273.80 573
13274.89 628
13275.98 627
13277.07 599
13278.16 595
13279.24 565
13280.33 565
13281.42 590
13282.51 644
13283.60 580
13284.69 608
13285.78 593
13286.86 583
13287.95 615
13289.04 591
13290.13 604
13291.22 684
13292.31 664
13293.40 626
13294.49 621
13295.58 672
13296.67 692
13297.76 648
13298.84 667
13299.93 678
13301.02 655
13302.11 670
13303.20 749
13304.29 758
13305.38 720
13306.47 756
13307.56 704
13308.65 753
13309.74 766
13310.83 817
13311.92 820
13313.01 791
13314.10 743
13315.19 795
13316.28 780
13317.37 754
13318.46 769
13319.55 751
13320.64 769
13321.73 733
13322.82 743
13323.91 755
13325.00 800
13326.09 804
13327.18 718
13328.27 697
13329.36 668
13330.45 706
13331.54 768
13332.64 723
13333.73 801
13334.82 766
13335.91 784
13337.00 745
13338.09 735
13339.18 764
13340.27 788
13341.36 786
13342.45 736
13343.54 798
13344.64 756
13345.73 803
13346.82 810
13347.91 808
13349.00 777
13350.09 766
13351.18 820
13352.28 841
13353.37 846
13354.46 904
13355.55 882
13356.64 845
13357.73 811
13358.83 813
13359.92 870
13361.01 883
13362.10 870
13363.19 926
13364.29 1000
13365.38 1025
13366.47 1078
13367.56 1080
13368.65 999
13369.75 1015
13370.84 1040
13371.93 1045
13373.02 1043
13374.12 1011
13375.21 1032
13376.30 976
13377.39 902
13378.49 895
13379.58 852
13380.67 869
13381.76 873
13382.86 827
13383.95 821
13385.04 796
13386.13 787
13387.23 735
13388.32 650
13389.41 700
13390.51 709
13391.60 729
13392.69 725
13393.79 732
13394.88 678
13395.97 675
13397.07 667
13398.16 676
13399.25 616
13400.35 723
13401.44 699
13402.53 631
13403.63 679
13404.72 661
13405.81 611
13406.91 652
13408.00 704
13409.10 621
13410.19 604
13411.28 701
13412.38 675
13413.47 622
13414.57 629
13415.66 657
13416.75 672
13417.85 693
13418.94 635
13420.04 687
13421.13 683
13422.22 729
13423.32 716
13424.41 636
13425.51 650
13426.60 653
13427.70 680
13428.79 673
13429.89 658
13430.98 644
13432.08 700
13433.17 657
13434.27 695
13435.36 714
13436.46 753
13437.55 673
13438.65 674
13439.74 690
13440.84 735
13441.93 680
13443.03 679
13444.12 709
13445.22 751
13446.31 737
13447.41 770
13448.50 758
13449.60 730
13450.69 746
13451.79 749
13452.89 724
13453.98 724
13455.08 728
13456.17 768
13457.27 802
13458.36 827
13459.46 813
13460.56 797
13461.65 906
13462.75 916
13463.84 858
13464.94 822
13466.04 834
13467.13 829
13468.23 781
13469.32 773
13470.42 828
13471.52 930
13472.61 817
13473.71 831
13474.81 804
13475.90 813
13477.00 855
13478.10 804
13479.19 870
13480.29 875
13481.39 831
13482.48 906
13483.58 929
13484.68 905
13485.77 868
13486.87 899
13487.97 940
13489.07 978
13490.16 880
13491.26 895
13492.36 957
13493.45 893
13494.55 968
13495.65 1006
13496.75 1053
13497.84 1042
13498.94 1077
13500.04 1110
13501.14 1190
13502.23 1171
13503.33 1165
13504.43 1226
13505.53 1205
13506.63 1132
13507.72 1162
13508.82 1176
13509.92 1097
13511.02 1029
13512.12 1031
13513.21 1008
13514.31 998
13515.41 975
13516.51 901
13517.61 877
13518.70 837
13519.80 802
13520.90 794
13522.00 848
13523.10 786
13524.20 872
13525.30 814
13526.39 782
13527.49 743
13528.59 736
13529.69 719
13530.79 704
13531.89 719
13532.99 739
13534.09 749
13535.18 674
13536.28 684
13537.38 751
13538.48 704
13539.58 656
13540.68 663
13541.78 686
13542.88 678
13543.98 622
13545.08 634
13546.18 659
13547.28 638
13548.38 642
13549.48 647
13550.57 689
13551.67 635
13552.77 624
13553.87 638
13554.97 639
13556.07 628
13557.17 586
13558.27 659
13559.37 627
13560.47 601
13561.57 602
13562.67 632
13563.77 615
13564.87 667
13565.97 615
13567.07 616
13568.17 590
13569.28 632
13570.38 586
13571.48 614
13572.58 624
13573.68 613
13574.78 599
13575.88 630
13576.98 613
13578.08 584
13579.18 603
13580.28 606
13581.38 621
13582.48 583
13583.58 601
13584.69 634
13585.79 591
13586.89 576
13587.99 603
13589.09 622
13590.19 571
13591.29 580
13592.39 571
13593.49 598
13594.60 636
13595.70 654
13596.80 582
13597.90 582
13599.00 609
13600.10 580
13601.21 576
13602.31 582
13603.41 640
13604.51 647
13605.61 625
13606.71 626
13607.82 616
13608.92 569
13610.02 604
13611.12 599
13612.22 590
13613.33 584
13614.43 586
13615.53 611
13616.63 567
13617.74 594
13618.84 613
13619.94 533
13621.04 604
13622.15 588
13623.25 534
13624.35 580
13625.45 558
13626.56 569
13627.66 595
13628.76 614
13629.86 634
13630.97 557
13632.07 569
13633.17 595
13634.28 596
13635.38 576
13636.48 596
13637.59 612
13638.69 516
13639.79 625
13640.90 619
13642.00 556
13643.10 549
13644.21 556
13645.31 545
13646.41 515
13647.52 642
13648.62 589
13649.72 570
13650.83 614
13651.93 585
13653.03 541
13654.14 547
13655.24 603
13656.35 568
13657.45 546
13658.55 558
13659.66 548
13660.76 571
13661.87 584
13662.97 564
13664.07 532
13665.18 525
13666.28 561
13667.39 550
13668.49 597
13669.60 615
13670.70 579
13671.81 577
13672.91 631
13674.01 626
13675.12 569
13676.22 594
13677.33 586
13678.43 590
13679.54 590
13680.64 549
13681.75 598
13682.85 578
13683.96 530
13685.06 526
13686.17 635
13687.27 658
13688.38 594
13689.48 550
13690.59 572
13691.69 579
13692.80 581
13693.91 588
13695.01 570
13696.12 585
13697.22 587
13698.33 612
13699.43 562
13700.54 554
13701.64 588
13702.75 565
13703.86 600
13704.96 576
13706.07 624
13707.17 628
13708.28 609
13709.39 610
13710.49 628
13711.60 624
13712.70 616
13713.81 619
13714.92 625
13716.02 618
13717.13 614
13718.24 682
13719.34 692
13720.45 672
13721.56 641
13722.66 613
13723.77 737
13724.88 738
13725.98 749
13727.09 791
13728.20 700
13729.30 732
13730.41 756
13731.52 730
13732.62 710
13733.73 789
13734.84 786
13735.94 809
13737.05 847
13738.16 761
13739.27 793
13740.37 794
13741.48 790
13742.59 812
13743.70 820
13744.80 813
13745.91 797
13747.02 858
13748.13 792
13749.23 792
13750.34 773
13751.45 856
13752.56 894
13753.67 845
13754.77 901
13755.88 977
13756.99 956
13758.10 952
13759.21 1009
13760.31 967
13761.42 1027
13762.53 1094
13763.64 1168
13764.75 1135
13765.85 1213
13766.96 1239
13768.07 1310
13769.18 1458
13770.29 1417
13771.40 1429
13772.51 1597
13773.61 1580
13774.72 1564
13775.83 1614
13776.94 1737
13778.05 1656
13779.16 1685
13780.27 1560
13781.38 1506
13782.48 1420
13783.59 1305
13784.70 1241
13785.81 1056
13786.92 1049
13788.03 1010
13789.14 960
13790.25 977
13791.36 940
13792.47 855
13793.58 846
13794.69 799
13795.80 781
13796.91 794
13798.02 823
13799.13 759
13800.24 757
13801.35 735
13802.45 747
13803.56 760
13804.67 692
13805.78 704
13806.89 720
13808.00 704
13809.11 682
13810.22 711
13811.34 680
13812.45 706
13813.56 729
13814.67 673
13815.78 642
13816.89 675
13818.00 612
13819.11 655
13820.22 651
13821.33 672
13822.44 625
13823.55 630
13824.66 642
13825.77 617
13826.88 655
13827.99 585
13829.10 583
13830.22 651
13831.33 592
13832.44 585
13833.55 576
13834.66 621
13835.77 614
13836.88 637
13837.99 592
13839.10 570
13840.22 604
13841.33 659
13842.44 580
13843.55 610
13844.66 613
13845.77 562
13846.88 617
13848.00 596
13849.11 586
13850.22 583
13851.33 628
13852.44 590
13853.56 578
13854.67 635
13855.78 698
13856.89 687
13858.00 646
13859.12 653
13860.23 638
13861.34 654
13862.45 593
13863.56 620
13864.68 633
13865.79 570
13866.90 609
13868.01 638
13869.13 633
13870.24 681
13871.35 570
13872.46 596
13873.58 581
13874.69 634
13875.80 634
13876.91 658
13878.03 633
13879.14 613
13880.25 623
13881.37 633
13882.48 613
13883.59 697
13884.71 648
13885.82 643
13886.93 645
13888.05 658
13889.16 631
13890.27 606
13891.39 618
13892.50 641
13893.61 703
13894.73 696
13895.84 689
13896.95 633
13898.07 617
13899.18 627
13900.29 641
13901.41 667
13902.52 622
13903.64 595
13904.75 628
13905.86 609
13906.98 609
13908.09 589
13909.21 563
13910.32 587
13911.43 545
13912.55 535
13913.66 563
13914.78 619
13915.89 564
13917.01 594
13918.12 523
13919.24 538
13920.35 550
13921.46 562
13922.58 566
13923.69 536
13924.81 557
13925.92 566
13927.04 558
13928.15 553
13929.27 534
13930.38 548
13931.50 529
13932.61 517
13933.73 549
13934.84 534
13935.96 548
13937.07 609
13938.19 571
13939.30 528
13940.42 528
13941.54 535
13942.65 539
13943.77 562
13944.88 551
13946.00 515
13947.11 533
13948.23 547
13949.34 561
13950.46 536
13951.58 518
13952.69 518
13953.81 540
13954.92 528
13956.04 540
13957.16 555
13958.27 554
13959.39 531
13960.50 555
13961.62 502
13962.74 489
13963.85 510
13964.97 537
13966.09 552
13967.20 524
13968.32 500
13969.44 532
13970.55 575
13971.67 483
13972.79 543
13973.90 555
13975.02 565
13976.14 527
13977.25 513
13978.37 481
13979.49 483
13980.60 466
13981.72 473
13982.84 489
13983.95 490
13985.07 544
13986.19 527
13987.31 493
13988.42 515
13989.54 490
13990.66 552
13991.78 518
13992.89 497
13994.01 459
13995.13 475
13996.25 523
13997.36 528
13998.48 523
13999.60 518
14000.72 567
14001.83 553
14002.95 560
14004.07 527
14005.19 519
14006.31 487
14007.42 442
14008.54 461
14009.66 478
14010.78 482
14011.90 520
14013.02 504
14014.13 455
14015.25 459
14016.37 458
14017.49 477
14018.61 526
14019.73 535
14020.84 494
14021.96 522
14023.08 527
14024.20 512
14025.32 498
14026.44 510
14027.56 551
14028.68 527
14029.80 516
14030.91 518
14032.03 475
14033.15 507
14034.27 515
14035.39 573
14036.51 510
14037.63 544
14038.75 492
14039.87 510
14040.99 515
14042.11 539
14043.23 521
14044.35 563
14045.47 511
14046.58 479
14047.70 523
14048.82 480
14049.94 474
14051.06 527
14052.18 567
14053.30 516
14054.42 488
14055.54 534
14056.66 535
14057.78 539
14058.90 552
14060.02 577
14061.14 653
14062.26 610
14063.38 513
14064.51 588
14065.63 584
14066.75 586
14067.87 582
14068.99 624
14070.11 663
14071.23 624
14072.35 652
14073.47 639
14074.59 649
14075.71 683
14076.83 694
14077.95 665
14079.07 643
14080.19 711
14081.32 743
14082.44 696
14083.56 678
14084.68 673
14085.80 672
14086.92 699
14088.04 694
14089.16 708
14090.29 720
14091.41 766
14092.53 786
14093.65 802
14094.77 816
14095.89 841
14097.01 830
14098.14 886
14099.26 885
14100.38 848
14101.50 817
14102.62 850
14103.75 924
14104.87 833
14105.99 811
14107.11 818
14108.23 741
14109.36 733
14110.48 720
14111.60 682
14112.72 617
14113.84 632
14114.97 673
14116.09 670
14117.21 591
14118.33 645
14119.46 640
14120.58 626
14121.70 642
14122.82 596
14123.95 538
14125.07 560
14126.19 604
14127.32 520
14128.44 550
14129.56 585
14130.68 520
14131.81 530
14132.93 563
14134.05 560
14135.18 564
14136.30 512
14137.42 529
14138.55 583
14139.67 574
14140.79 541
14141.92 527
14143.04 584
14144.16 554
14145.29 523
14146.41 556
14147.54 567
14148.66 522
14149.78 564
14150.91 565
14152.03 505
14153.15 482
14154.28 497
14155.40 567
14156.53 528
14157.65 492
14158.77 529
14159.90 516
14161.02 542
14162.15 527
14163.27 460
14164.40 495
14165.52 523
14166.64 501
14167.77 489
14168.89 557
14170.02 493
14171.14 505
14172.27 474
14173.39 490
14174.52 476
14175.64 468
14176.77 495
14177.89 494
14179.02 524
14180.14 563
14181.27 487
14182.39 507
14183.52 500
14184.64 510
14185.77 498
14186.89 474
14188.02 497
14189.14 506
14190.27 492
14191.39 490
14192.52 513
14193.64 476
14194.77 485
14195.90 495
14197.02 518
14198.15 449
14199.27 486
14200.40 471
14201.52 489
14202.65 473
14203.78 534
14204.90 497
14206.03 497
14207.15 508
14208.28 484
14209.41 453
14210.53 516
14211.66 465
14212.78 454
14213.91 481
14215.04 490
14216.16 491
14217.29 502
14218.42 456
14219.54 460
14220.67 437
14221.80 480
14222.92 470
14224.05 459
14225.18 445
14226.30 489
14227.43 471
14228.56 500
14229.68 460
14230.81 502
14231.94 468
14233.06 453
14234.19 464
14235.32 424
14236.45 502
14237.57 458
14238.70 477
14239.83 478
14240.96 439
14242.08 433
14243.21 435
14244.34 446
14245.47 491
14246.59 456
14247.72 459
14248.85 444
14249.98 448
14251.10 453
14252.23 453
14253.36 453
14254.49 468
14255.62 461
14256.74 444
14257.87 417
14259.00 480
14260.13 478
14261.26 456
14262.38 445
14263.51 417
14264.64 439
14265.77 400
14266.90 384
14268.03 442
14269.15 426
14270.28 408
14271.41 424
14272.54 399
14273.67 423
14274.80 427
14275.93 423
14277.06 427
14278.18 426
14279.31 393
14280.44 341
14281.57 358
14282.70 452
14283.83 389
14284.96 424
14286.09 431
14287.22 429
14288.35 391
14289.48 422
14290.60 432
14291.73 420
14292.86 396
14293.99 404
14295.12 385
14296.25 392
14297.38 406
14298.51 378
14299.64 397
14300.77 402
14301.90 397
14303.03 401
14304.16 415
14305.29 396
14306.42 382
14307.55 390
14308.68 415
14309.81 414
14310.94 369
14312.07 322
14313.20 344
14314.33 392
14315.46 379
14316.59 390
14317.72 346
14318.85 361
14319.98 397
14321.11 372
14322.24 377
14323.38 361
14324.51 390
14325.64 356
14326.77 367
14327.90 377
14329.03 374
14330.16 346
14331.29 399
14332.42 369
14333.55 376
14334.68 361
14335.82 384
14336.95 390
14338.08 382
14339.21 367
14340.34 368
14341.47 358
14342.60 357
14343.73 388
14344.87 382
14346.00 376
14347.13 368
14348.26 360
14349.39 368
14350.52 333
14351.66 334
14352.79 365
14353.92 368
14355.05 360
14356.18 347
14357.32 369
14358.45 404
14359.58 383
14360.71 350
14361.84 382
14362.98 420
14364.11 376
14365.24 350
14366.37 305
14367.51 349
14368.64 367
14369.77 373
14370.90 376
14372.04 362
14373.17 344
14374.30 400
14375.43 383
14376.57 381
14377.70 354
14378.83 352
14379.97 369
14381.10 347
14382.23 337
14383.36 366
14384.50 368
14385.63 379
14386.76 355
14387.90 356
14389.03 364
14390.16 368
14391.30 336
14392.43 350
14393.56 349
14394.70 349
14395.83 347
14396.96 345
14398.10 355
14399.23 327
14400.37 371
14401.50 380
14402.63 352
14403.77 338
14404.90 384
14406.03 374
14407.17 355
14408.30 359
14409.44 379
14410.57 350
14411.70 364
14412.84 350
14413.97 328
14415.11 352
14416.24 342
14417.38 368
14418.51 360
14419.64 330
14420.78 370
14421.91 338
14423.05 332
14424.18 346
14425.32 338
14426.45 349
14427.59 344
14428.72 358
14429.86 327
14430.99 381
14432.13 344
14433.26 315
14434.40 338
14435.53 331
14436.67 378
14437.80 361
14438.94 370
14440.07 367
14441.21 418
14442.34 369
14443.48 362
14444.61 395
14445.75 409
14446.89 384
14448.02 387
14449.16 327
14450.29 385
14451.43 348
14452.56 331
14453.70 373
14454.84 394
14455.97 418
14457.11 371
14458.24 354
14459.38 355
14460.52 369
14461.65 398
14462.79 424
14463.92 373
14465.06 331
14466.20 380
14467.33 377
14468.47 381
14469.61 367
14470.74 382
14471.88 388
14473.02 366
14474.15 346
14475.29 345
14476.43 358
14477.56 406
14478.70 359
14479.84 379
14480.97 361
14482.11 376
14483.25 372
14484.38 332
14485.52 347
14486.66 355
14487.79 417
14488.93 402
14490.07 384
14491.21 351
14492.34 382
14493.48 384
14494.62 350
14495.76 386
14496.89 412
14498.03 435
14499.17 407
14500.31 374
14501.44 440
14502.58 430
14503.72 417
14504.86 416
14506.00 392
14507.13 415
14508.27 411
14509.41 388
14510.55 421
14511.69 397
14512.82 392
14513.96 446
14515.10 416
14516.24 437
14517.38 459
14518.51 437
14519.65 432
14520.79 472
14521.93 448
14523.07 471
14524.21 435
14525.35 414
14526.48 400
14527.62 466
14528.76 438
14529.90 431
14531.04 432
14532.18 430
14533.32 397
14534.46 418
14535.60 466
14536.73 395
14537.87 410
14539.01 408
14540.15 389
14541.29 391
14542.43 380
14543.57 424
14544.71 387
14545.85 364
14546.99 392
14548.13 400
14549.27 414
14550.41 444
14551.55 419
14552.69 423
14553.83 390
14554.97 403
14556.11 396
14557.25 454
14558.39 412
14559.53 394
14560.67 452
14561.81 451
14562.95 429
14564.09 462
14565.23 448
14566.37 452
14567.51 426
14568.65 446
14569.79 441
14570.93 419
14572.07 445
14573.21 470
14574.35 444
14575.49 467
14576.63 447
14577.77 442
14578.91 480
14580.05 456
14581.19 474
14582.33 481
14583.48 484
14584.62 456
14585.76 465
14586.90 475
14588.04 505
14589.18 511
14590.32 511
14591.46 493
14592.60 433
14593.75 468
14594.89 502
14596.03 483
14597.17 491
14598.31 515
14599.45 558
14600.59 530
14601.74 567
14602.88 555
14604.02 578
14605.16 520
14606.30 528
14607.44 528
14608.59 549
14609.73 567
14610.87 540
14612.01 558
14613.15 570
14614.30 560
14615.44 515
14616.58 552
14617.72 561
14618.87 570
14620.01 584
14621.15 629
14622.29 606
14623.44 648
14624.58 655
14625.72 629
14626.86 598
14628.01 675
14629.15 721
14630.29 735
14631.43 768
14632.58 774
14633.72 760
14634.86 742
14636.01 759
14637.15 831
14638.29 760
14639.44 800
14640.58 745
14641.72 751
14642.86 760
14644.01 744
14645.15 671
14646.29 637
14647.44 586
14648.58 647
14649.73 604
14650.87 579
14652.01 528
14653.16 558
14654.30 565
14655.44 566
14656.59 544
14657.73 549
14658.87 559
14660.02 518
14661.16 501
14662.31 498
14663.45 490
14664.59 469
14665.74 476
14666.88 474
14668.03 457
14669.17 478
14670.32 489
14671.46 490
14672.60 472
14673.75 423
14674.89 410
14676.04 429
14677.18 444
14678.33 478
14679.47 442
14680.62 472
14681.76 470
14682.91 451
14684.05 484
14685.20 415
14686.34 404
14687.49 443
14688.63 418
14689.78 392
14690.92 394
14692.07 419
14693.21 407
14694.36 398
14695.50 368
14696.65 402
14697.79 411
14698.94 407
14700.08 409
14701.23 399
14702.38 400
14703.52 370
14704.67 369
14705.81 422
14706.96 404
14708.10 379
14709.25 391
14710.40 393
14711.54 382
14712.69 357
14713.83 365
14714.98 399
14716.13 405
14717.27 400
14718.42 353
14719.56 367
14720.71 375
14721.86 387
14723.00 397
14724.15 357
14725.30 357
14726.44 388
14727.59 385
14728.74 374
14729.88 391
14731.03 378
14732.18 401
14733.32 376
14734.47 387
14735.62 386
14736.76 358
14737.91 388
14739.06 388
14740.20 372
14741.35 345
14742.50 339
14743.65 394
14744.79 386
14745.94 348
14747.09 353
14748.23 371
14749.38 367
14750.53 354
14751.68 366
14752.82 397
14753.97 355
14755.12 372
14756.27 395
14757.42 374
14758.56 339
14759.71 377
14760.86 390
14762.01 355
14763.15 314
14764.30 395
14765.45 406
14766.60 386
14767.75 412
14768.90 354
14770.04 341
14771.19 344
14772.34 372
14773.49 342
14774.64 359
14775.79 378
14776.93 342
14778.08 370
14779.23 360
14780.38 325
14781.53 324
14782.68 329
14783.83 366
14784.97 344
14786.12 354
14787.27 335
14788.42 328
14789.57 324
14790.72 304
14791.87 323
14793.02 321
14794.17 357
14795.32 361
14796.46 311
14797.61 321
14798.76 312
14799.91 362
14801.06 334
14802.21 362
14803.36 321
14804.51 307
14805.66 324
14806.81 312
14807.96 345
14809.11 389
14810.26 311
14811.41 355
14812.56 345
14813.71 356
14814.86 321
14816.01 318
14817.16 312
14818.31 313
14819.46 360
14820.61 343
14821.76 378
14822.91 324
14824.06 269
14825.21 322
14826.36 324
14827.51 308
14828.66 311
14829.81 304
14830.96 305
14832.11 282
14833.26 302
14834.42 284
14835.57 299
14836.72 308
14837.87 298
14839.02 282
14840.17 286
14841.32 317
14842.47 286
14843.62 319
14844.77 301
14845.92 290
14847.08 318
14848.23 307
14849.38 309
14850.53 305
14851.68 280
14852.83 331
14853.98 346
14855.14 305
14856.29 328
14857.44 342
14858.59 310
14859.74 320
14860.89 334
14862.05 318
14863.20 270
14864.35 312
14865.50 279
14866.65 295
14867.81 342
14868.96 318
14870.11 354
14871.26 315
14872.41 301
14873.57 346
14874.72 312
14875.87 298
14877.02 268
14878.18 308
14879.33 300
14880.48 339
14881.63 307
14882.79 319
14883.94 309
14885.09 344
14886.24 304
14887.40 300
14888.55 289
14889.70 323
14890.86 307
14892.01 313
14893.16 288
14894.31 282
14895.47 336
14896.62 306
14897.77 316
14898.93 312
14900.08 330
14901.23 298
14902.39 293
14903.54 282
14904.69 279
14905.85 297
14907.00 332
14908.16 258
14909.31 308
14910.46 302
14911.62 287
14912.77 270
14913.92 292
14915.08 312
14916.23 306
14917.39 327
14918.54 303
14919.69 303
14920.85 355
14922.00 347
14923.16 328
14924.31 306
14925.46 281
14926.62 309
14927.77 309
14928.93 311
14930.08 333
14931.24 327
14932.39 308
14933.55 316
14934.70 327
14935.85 330
14937.01 283
14938.16 296
14939.32 309
14940.47 345
14941.63 347
14942.78 333
14943.94 285
14945.09 309
14946.25 332
14947.40 335
14948.56 322
14949.71 324
14950.87 326
14952.03 372
14953.18 302
14954.34 384
14955.49 340
14956.65 383
14957.80 403
14958.96 376
14960.11 336
14961.27 359
14962.42 355
14963.58 321
14964.74 365
14965.89 329
14967.05 353
14968.20 363
14969.36 344
14970.52 342
14971.67 366
14972.83 355
14973.98 352
14975.14 340
14976.30 353
14977.45 289
14978.61 326
14979.77 356
14980.92 300
14982.08 295
14983.24 315
14984.39 297
14985.55 350
14986.70 325
14987.86 284
14989.02 336
14990.18 316
14991.33 350
14992.49 301
14993.65 304
14994.80 307
14995.96 324
14997.12 340
14998.27 335
14999.43 338
15000.59 340
15001.75 319
15002.90 311
15004.06 287
15005.22 284
15006.37 309
15007.53 277
15008.69 279
15009.85 273
15011.00 279
15012.16 301
15013.32 254
15014.48 283
15015.64 341
15016.79 286
15017.95 291
15019.11 327
15020.27 259
15021.43 339
15022.58 340
15023.74 339
15024.90 272
15026.06 273
15027.22 242
15028.37 274
15029.53 279
15030.69 317
15031.85 294
15033.01 292
15034.17 291
15035.32 297
15036.48 341
15037.64 314
15038.80 305
15039.96 301
15041.12 320
15042.28 279
15043.44 268
15044.59 262
15045.75 289
15046.91 287
15048.07 310
15049.23 309
15050.39 272
15051.55 266
15052.71 249
15053.87 326
15055.03 306
15056.19 278
15057.35 281
15058.50 298
15059.66 264
15060.82 275
15061.98 280
15063.14 292
15064.30 274
15065.46 303
15066.62 303
15067.78 326
15068.94 262
15070.10 295
15071.26 287
15072.42 287
15073.58 277
15074.74 287
15075.90 272
15077.06 244
15078.22 257
15079.38 283
15080.54 313
15081.70 250
15082.86 258
15084.02 293
15085.18 321
15086.34 251
15087.50 262
15088.67 246
15089.83 313
15090.99 308
15092.15 280
15093.31 301
15094.47 265
15095.63 263
15096.79 271
15097.95 267
15099.11 287
15100.27 287
15101.43 276
15102.60 285
15103.76 297
15104.92 271
15106.08 272
15107.24 246
15108.40 275
15109.56 283
15110.72 297
15111.89 297
15113.05 271
15114.21 255
15115.37 304
15116.53 294
15117.69 272
15118.86 267
15120.02 276
15121.18 271
15122.34 303
15123.50 303
15124.67 336
15125.83 282
15126.99 274
15128.15 267
15129.31 285
15130.48 299
15131.64 269
15132.80 276
15133.96 257
15135.13 252
15136.29 282
15137.45 323
15138.61 266
15139.78 280
15140.94 261
15142.10 282
15143.26 252
15144.43 283
15145.59 305
15146.75 284
15147.91 329
15149.08 289
15150.24 298
15151.40 303
15152.57 268
15153.73 311
15154.89 262
15156.06 209
15157.22 292
15158.38 289
15159.55 264
15160.71 249
15161.87 314
15163.04 304
15164.20 298
15165.36 303
15166.53 273
15167.69 299
15168.85 285
15170.02 284
15171.18 304
15172.35 330
15173.51 263
15174.67 309
15175.84 330
15177.00 330
15178.17 304
15179.33 298
15180.49 317
15181.66 339
15182.82 274
15183.99 273
15185.15 332
15186.31 285
15187.48 324
15188.64 287
15189.81 340
15190.97 313
15192.14 329
15193.30 320
15194.47 305
15195.63 321
15196.80 318
15197.96 358
15199.13 268
15200.29 284
15201.46 277
15202.62 274
15203.79 332
15204.95 265
15206.12 285
15207.28 307
15208.45 329
15209.61 301
15210.78 340
15211.94 306
15213.11 274
15214.27 337
15215.44 316
15216.60 286
15217.77 306
15218.93 345
15220.10 290
15221.27 276
15222.43 308
15223.60 317
15224.76 300
15225.93 301
15227.10 332
15228.26 350
15229.43 316
15230.59 322
15231.76 349
15232.93 290
15234.09 316
15235.26 348
15236.42 335
15237.59 332
15238.76 341
15239.92 319
15241.09 371
15242.26 374
15243.42 304
15244.59 310
15245.76 314
15246.92 323
15248.09 310
15249.26 336
15250.42 317
15251.59 313
15252.76 295
15253.92 301
15255.09 258
15256.26 254
15257.43 303
15258.59 276
15259.76 242
15260.93 270
15262.09 306
15263.26 325
15264.43 297
15265.60 264
15266.76 250
15267.93 254
15269.10 292
15270.27 286
15271.43 278
15272.60 293
15273.77 296
15274.94 282
15276.10 301
15277.27 295
15278.44 291
15279.61 263
15280.78 252
15281.94 230
15283.11 292
15284.28 299
15285.45 283
15286.62 290
15287.79 282
15288.95 282
15290.12 298
15291.29 278
15292.46 281
15293.63 320
15294.80 279
15295.96 274
15297.13 302
15298.30 283
15299.47 292
15300.64 294
15301.81 275
15302.98 291
15304.15 302
15305.31 309
15306.48 303
15307.65 287
15308.82 275
15309.99 332
15311.16 265
15312.33 266
15313.50 283
15314.67 282
15315.84 264
15317.01 268
15318.18 298
15319.34 336
15320.51 323
15321.68 291
15322.85 277
15324.02 294
15325.19 275
15326.36 297
15327.53 277
15328.70 254
15329.87 277
15331.04 315
15332.21 298
15333.38 276
15334.55 291
15335.72 281
15336.89 295
15338.06 253
15339.23 265
15340.40 225
15341.57 280
15342.74 283
15343.91 280
15345.08 282
15346.26 276
15347.43 278
15348.60 266
15349.77 254
15350.94 240
15352.11 281
15353.28 302
15354.45 292
15355.62 258
15356.79 271
15357.96 267
15359.13 261
15360.30 266
15361.48 253
15362.65 255
15363.82 305
15364.99 260
15366.16 272
15367.33 279
15368.50 265
15369.67 277
15370.85 276
15372.02 285
15373.19 299
15374.36 305
15375.53 246
15376.70 253
15377.88 270
15379.05 311
15380.22 279
15381.39 260
15382.56 251
15383.73 281
15384.91 282
15386.08 234
15387.25 271
15388.42 273
15389.59 283
15390.77 305
15391.94 307
15393.11 252
15394.28 263
15395.46 244
15396.63 283
15397.80 272
15398.97 296
15400.15 246
15401.32 253
15402.49 256
15403.66 287
15404.84 217
15406.01 243
15407.18 261
15408.36 300
15409.53 292
15410.70 286
15411.87 301
15413.05 267
15414.22 238
15415.39 275
15416.57 288
15417.74 261
15418.91 252
15420.09 256
15421.26 238
15422.43 254
15423.61 256
15424.78 275
15425.95 251
15427.13 296
15428.30 266
15429.47 263
15430.65 271
15431.82 241
15433.00 251
15434.17 292
15435.34 273
15436.52 288
15437.69 311
15438.87 327
15440.04 261
15441.21 265
15442.39 300
15443.56 280
15444.74 284
15445.91 260
15447.09 242
15448.26 268
15449.43 292
15450.61 272
15451.78 253
15452.96 272
15454.13 271
15455.31 247
15456.48 293
15457.66 261
15458.83 258
15460.01 276
15461.18 250
15462.36 300
15463.53 258
15464.71 266
15465.88 249
15467.06 285
15468.23 257
15469.41 268
15470.58 272
15471.76 265
15472.93 260
15474.11 255
15475.28 280
15476.46 246
15477.63 243
15478.81 236
15479.99 271
15481.16 262
15482.34 263
15483.51 289
15484.69 258
15485.86 268
15487.04 277
15488.22 263
15489.39 260
15490.57 246
15491.74 273
15492.92 235
15494.10 240
15495.27 266
15496.45 266
15497.62 297
15498.80 266
15499.98 231
15501.15 281
15502.33 273
15503.51 255
15504.68 235
15505.86 256
15507.04 272
15508.21 287
15509.39 255
15510.57 237
15511.74 244
15512.92 272
15514.10 254
15515.27 261
15516.45 236
15517.63 239
15518.81 266
15519.98 296
15521.16 299
15522.34 251
15523.51 260
15524.69 275
15525.87 270
15527.05 238
15528.22 260
15529.40 285
15530.58 258
15531.76 231
15532.93 263
15534.11 282
15535.29 293
15536.47 244
15537.64 313
15538.82 284
15540.00 253
15541.18 247
15542.36 280
15543.53 312
15544.71 269
15545.89 288
15547.07 306
15548.25 266
15549.43 298
15550.60 325
15551.78 311
15552.96 295
15554.14 279
15555.32 263
15556.50 302
15557.67 263
15558.85 259
15560.03 236
15561.21 270
15562.39 291
15563.57 314
15564.75 275
15565.93 285
15567.10 251
15568.28 316
15569.46 318
15570.64 292
15571.82 271
15573.00 307
15574.18 300
15575.36 284
15576.54 272
15577.72 303
15578.90 291
15580.08 283
15581.26 299
15582.43 295
15583.61 319
15584.79 307
15585.97 313
15587.15 313
15588.33 321
15589.51 298
15590.69 301
15591.87 305
15593.05 285
15594.23 298
15595.41 275
15596.59 312
15597.77 326
15598.95 312
15600.13 311
15601.31 324
15602.49 323
15603.67 339
15604.85 307
15606.03 302
15607.21 307
15608.40 355
15609.58 376
15610.76 313
15611.94 287
15613.12 328
15614.30 334
15615.48 315
15616.66 345
15617.84 331
15619.02 349
15620.20 311
15621.38 355
15622.56 352
15623.75 301
15624.93 267
15626.11 320
15627.29 383
15628.47 345
15629.65 335
15630.83 362
15632.01 373
15633.20 341
15634.38 329
15635.56 327
15636.74 361
15637.92 353
15639.10 362
15640.29 357
15641.47 333
15642.65 329
15643.83 368
15645.01 343
15646.19 374
15647.38 403
15648.56 385
15649.74 387
15650.92 415
15652.10 389
15653.29 386
15654.47 443
15655.65 455
15656.83 394
15658.02 419
15659.20 401
15660.38 416
15661.56 407
15662.75 447
15663.93 388
15665.11 428
15666.29 432
15667.48 407
15668.66 404
15669.84 424
15671.03 425
15672.21 420
15673.39 376
15674.57 381
15675.76 423
15676.94 435
15678.12 371
15679.31 399
15680.49 416
15681.67 408
15682.86 401
15684.04 462
15685.22 412
15686.41 362
15687.59 392
15688.77 409
15689.96 382
15691.14 357
15692.32 415
15693.51 378
15694.69 405
15695.88 409
15697.06 428
15698.24 426
15699.43 417
15700.61 419
15701.80 459
15702.98 452
15704.16 433
15705.35 430
15706.53 452
15707.72 445
15708.90 415
15710.09 459
15711.27 445
15712.45 442
15713.64 451
15714.82 439
15716.01 453
15717.19 453
15718.38 423
15719.56 454
15720.75 449
15721.93 489
15723.12 467
15724.30 438
15725.49 428
15726.67 440
15727.86 442
15729.04 389
15730.23 418
15731.41 431
15732.60 399
15733.78 412
15734.97 371
15736.15 396
15737.34 412
15738.52 390
15739.71 407
15740.89 409
15742.08 398
15743.27 401
15744.45 401
15745.64 420
15746.82 376
15748.01 380
15749.19 391
15750.38 413
15751.57 456
15752.75 407
15753.94 423
15755.12 359
15756.31 457
15757.50 400
15758.68 405
15759.87 474
15761.05 440
15762.24 356
15763.43 391
15764.61 404
15765.80 376
15766.99 361
15768.17 401
15769.36 370
15770.55 346
15771.73 383
15772.92 353
15774.11 392
15775.29 370
15776.48 395
15777.67 364
15778.85 344
15780.04 365
15781.23 402
15782.42 383
15783.60 369
15784.79 350
15785.98 313
15787.16 380
15788.35 396
15789.54 391
15790.73 389
15791.91 381
15793.10 359
15794.29 328
15795.48 345
15796.66 311
15797.85 348
15799.04 350
15800.23 305
15801.41 347
15802.60 371
15803.79 328
15804.98 313
15806.17 300
15807.35 355
15808.54 333
15809.73 350
15810.92 344
15812.11 352
15813.30 317
15814.48 326
15815.67 354
15816.86 308
15818.05 315
15819.24 288
15820.43 345
15821.61 341
15822.80 336
15823.99 335
15825.18 323
15826.37 361
15827.56 336
15828.75 344
15829.94 327
15831.12 308
15832.31 330
15833.50 356
15834.69 325
15835.88 343
15837.07 345
15838.26 327
15839.45 316
15840.64 318
15841.83 326
15843.02 285
15844.21 329
15845.39 322
15846.58 316
15847.77 313
15848.96 318
15850.15 342
15851.34 301
15852.53 323
15853.72 293
15854.91 294
15856.10 302
15857.29 296
15858.48 315
15859.67 337
15860.86 310
15862.05 318
15863.24 295
15864.43 300
15865.62 325
15866.81 306
15868.00 275
15869.19 341
15870.38 350
15871.57 338
15872.76 324
15873.96 302
15875.15 298
15876.34 318
15877.53 342
15878.72 345
15879.91 334
15881.10 329
15882.29 301
15883.48 325
15884.67 296
15885.86 325
15887.05 320
15888.25 380
15889.44 333
15890.63 335
15891.82 342
15893.01 317
15894.20 323
15895.39 349
15896.58 346
15897.78 330
15898.97 304
15900.16 293
15901.35 327
15902.54 341
15903.73 370
15904.92 337
15906.12 348
15907.31 366
15908.50 350
15909.69 333
15910.88 328
15912.08 335
15913.27 335
15914.46 331
15915.65 345
15916.84 343
15918.04 342
15919.23 305
15920.42 348
15921.61 351
15922.81 331
15924.00 347
15925.19 353
15926.38 329
15927.58 349
15928.77 334
15929.96 340
15931.15 357
15932.35 350
15933.54 388
15934.73 369
15935.92 346
15937.12 339
15938.31 345
15939.50 326
15940.70 311
15941.89 339
15943.08 296
15944.28 298
15945.47 309
15946.66 297
15947.86 298
15949.05 298
15950.24 308
15951.44 265
15952.63 292
15953.82 307
15955.02 324
15956.21 305
15957.40 301
15958.60 302
15959.79 314
15960.99 271
15962.18 272
15963.37 288
15964.57 315
15965.76 257
15966.96 246
15968.15 287
15969.34 267
15970.54 254
15971.73 294
15972.93 268
15974.12 268
15975.31 284
15976.51 287
15977.70 315
15978.90 280
15980.09 287
15981.29 243
15982.48 254
15983.68 294
15984.87 289
15986.07 270
15987.26 263
15988.46 287
15989.65 269
15990.85 248
15992.04 265
15993.24 241
15994.43 264
15995.63 264
15996.82 271
15998.02 264
15999.21 235
16000.41 281
16001.60 289
16002.80 272
16003.99 272
16005.19 273
16006.38 268
16007.58 277
16008.77 292
16009.97 302
16011.17 279
16012.36 248
16013.56 266
16014.75 269
16015.95 253
16017.14 216
16018.34 239
16019.54 240
16020.73 243
16021.93 272
16023.13 249
16024.32 269
16025.52 237
16026.71 264
16027.91 273
16029.11 271
16030.30 280
16031.50 282
16032.70 305
16033.89 273
16035.09 256
16036.29 259
16037.48 274
16038.68 237
16039.88 244
16041.07 245
16042.27 267
16043.47 276
16044.66 260
16045.86 207
16047.06 251
16048.25 259
16049.45 291
16050.65 288
16051.85 222
16053.04 218
16054.24 273
16055.44 255
16056.64 233
16057.83 294
16059.03 281
16060.23 280
16061.43 255
16062.62 208
16063.82 265
16065.02 291
16066.22 292
16067.41 272
16068.61 272
16069.81 233
16071.01 229
16072.21 255
16073.40 250
16074.60 210
16075.80 283
16077.00 244
16078.20 223
16079.39 224
16080.59 236
16081.79 268
16082.99 268
16084.19 281
16085.39 249
16086.58 250
16087.78 242
16088.98 230
16090.18 225
16091.38 277
16092.58 279
16093.78 272
16094.98 244
16096.17 232
16097.37 250
16098.57 273
16099.77 284
16100.97 300
16102.17 266
16103.37 265
16104.57 288
16105.77 244
16106.97 254
16108.17 260
16109.36 273
16110.56 273
16111.76 262
16112.96 240
16114.16 231
16115.36 239
16116.56 260
16117.76 299
16118.96 281
16120.16 295
16121.36 282
16122.56 272
16123.76 262
16124.96 280
16126.16 260
16127.36 244
16128.56 255
16129.76 254
16130.96 254
16132.16 211
16133.36 237
16134.56 249
16135.76 233
16136.96 279
16138.16 282
16139.36 272
16140.56 245
16141.76 244
16142.97 255
16144.17 210
16145.37 231
16146.57 252
16147.77 243
16148.97 244
16150.17 247
16151.37 233
16152.57 240
16153.77 256
16154.97 270
16156.18 249
16157.38 232
16158.58 254
16159.78 271
16160.98 252
16162.18 265
16163.38 250
16164.58 260
16165.79 286
16166.99 279
16168.19 217
16169.39 242
16170.59 267
16171.79 234
16173.00 226
16174.20 245
16175.40 264
16176.60 287
16177.80 251
16179.01 279
16180.21 260
16181.41 253
16182.61 253
16183.81 265
16185.02 250
16186.22 242
16187.42 252
16188.62 223
16189.82 246
16191.03 257
16192.23 263
16193.43 267
16194.63 282
16195.84 261
16197.04 274
16198.24 267
16199.45 263
16200.65 272
16201.85 271
16203.05 268
16204.26 251
16205.46 253
16206.66 272
16207.87 267
16209.07 251
16210.27 268
16211.48 287
16212.68 297
16213.88 303
16215.08 282
16216.29 258
16217.49 261
16218.70 292
16219.90 282
16221.10 314
16222.31 281
16223.51 275
16224.71 312
16225.92 300
16227.12 273
16228.32 329
16229.53 293
16230.73 302
16231.94 271
16233.14 272
16234.34 275
16235.55 270
16236.75 278
16237.96 289
16239.16 292
16240.36 302
16241.57 331
16242.77 277
16243.98 281
16245.18 307
16246.39 306
16247.59 310
16248.80 312
16250.00 302
16251.21 281
16252.41 302
16253.61 307
16254.82 294
16256.02 263
16257.23 298
16258.43 316
16259.64 315
16260.84 290
16262.05 305
16263.25 285
16264.46 261
16265.66 296
16266.87 316
16268.08 297
16269.28 304
16270.49 305
16271.69 286
16272.90 305
16274.10 304
16275.31 302
16276.51 294
16277.72 262
16278.92 286
16280.13 252
16281.34 281
16282.54 291
16283.75 332
16284.95 344
16286.16 362
16287.37 280
16288.57 304
16289.78 308
16290.98 288
16292.19 299
16293.40 280
16294.60 310
16295.81 332
16297.02 312
16298.22 325
16299.43 332
16300.63 309
16301.84 338
16303.05 335
16304.25 341
16305.46 276
16306.67 316
16307.87 333
16309.08 296
16310.29 296
16311.50 312
16312.70 338
16313.91 351
16315.12 369
16316.32 320
16317.53 304
16318.74 270
16319.94 323
16321.15 343
16322.36 327
16323.57 294
16324.77 277
16325.98 301
16327.19 345
16328.40 276
16329.60 265
16330.81 324
16332.02 297
16333.23 273
16334.43 270
16335.64 243
16336.85 277
16338.06 285
16339.27 293
16340.47 235
16341.68 260
16342.89 272
16344.10 270
16345.31 290
16346.51 298
16347.72 288
16348.93 305
16350.14 288
16351.35 272
16352.56 284
16353.77 266
16354.97 294
16356.18 258
16357.39 265
16358.60 263
16359.81 280
16361.02 284
16362.23 271
16363.43 276
16364.64 289
16365.85 257
16367.06 290
16368.27 247
16369.48 245
16370.69 247
16371.90 287
16373.11 268
16374.32 248
16375.53 234
16376.73 263
16377.94 259
16379.15 261
16380.36 267
16381.57 252
16382.78 227
16383.99 243
16385.20 268
16386.41 278
16387.62 241
16388.83 235
16390.04 245
16391.25 276
16392.46 259
16393.67 243
16394.88 255
16396.09 265
16397.30 235
16398.51 212
16399.72 234
16400.93 248
16402.14 264
16403.35 287
16404.56 217
16405.77 201
16406.98 238
16408.19 220
16409.40 260
16410.61 245
16411.82 233
16413.04 231
16414.25 253
16415.46 236
16416.67 266
16417.88 236
16419.09 270
16420.30 307
16421.51 255
16422.72 277
16423.93 274
16425.14 286
16426.36 285
16427.57 238
16428.78 236
16429.99 263
16431.20 278
16432.41 263
16433.62 223
16434.83 249
16436.05 277
16437.26 280
16438.47 268
16439.68 217
16440.89 264
16442.10 233
16443.32 248
16444.53 256
16445.74 245
16446.95 227
16448.16 240
16449.38 255
16450.59 231
16451.80 231
16453.01 270
16454.22 257
16455.44 233
16456.65 246
16457.86 225
16459.07 237
16460.29 252
16461.50 257
16462.71 255
16463.92 254
16465.14 292
16466.35 240
16467.56 256
16468.77 253
16469.99 245
16471.20 283
16472.41 250
16473.63 222
16474.84 231
16476.05 248
16477.26 250
16478.48 206
16479.69 218
16480.90 223
16482.12 249
16483.33 235
16484.54 261
16485.76 232
16486.97 193
16488.18 253
16489.40 254
16490.61 241
16491.82 214
16493.04 240
16494.25 257
16495.47 221
16496.68 215
16497.89 243
16499.11 261
16500.32 253
16501.53 257
16502.75 242
16503.96 237
16505.18 259
16506.39 270
16507.61 241
16508.82 266
16510.03 271
16511.25 255
16512.46 254
16513.68 222
16514.89 219
16516.11 241
16517.32 196
16518.53 239
16519.75 225
16520.96 273
16522.18 287
16523.39 261
16524.61 271
16525.82 215
16527.04 232
16528.25 242
16529.47 248
16530.68 245
16531.90 251
16533.11 239
16534.33 229
16535.54 193
16536.76 228
16537.97 203
16539.19 231
16540.40 252
16541.62 248
16542.84 257
16544.05 268
16545.27 230
16546.48 245
16547.70 253
16548.91 232
16550.13 245
16551.35 217
16552.56 255
16553.78 249
16554.99 226
16556.21 249
16557.42 223
16558.64 232
16559.86 261
16561.07 268
16562.29 277
16563.51 283
16564.72 280
16565.94 285
16567.15 294
16568.37 276
16569.59 286
16570.80 273
16572.02 287
16573.24 252
16574.45 257
16575.67 278
16576.89 264
16578.10 278
16579.32 262
16580.54 269
16581.75 311
16582.97 327
16584.19 287
16585.41 289
16586.62 272
16587.84 271
16589.06 310
16590.27 289
16591.49 297
16592.71 300
16593.93 317
16595.14 255
16596.36 298
16597.58 276
16598.80 253
16600.01 273
16601.23 265
16602.45 264
16603.67 264
16604.88 262
16606.10 292
16607.32 246
16608.54 244
16609.76 268
16610.97 230
16612.19 229
16613.41 242
16614.63 274
16615.85 249
16617.06 255
16618.28 275
16619.50 248
16620.72 248
16621.94 260
16623.16 223
16624.37 239
16625.59 278
16626.81 277
16628.03 246
16629.25 232
16630.47 245
16631.69 220
16632.90 255
16634.12 248
16635.34 253
16636.56 259
16637.78 282
16639.00 217
16640.22 267
16641.44 270
16642.66 223
16643.88 242
16645.09 265
16646.31 226
16647.53 249
16648.75 240
16649.97 231
16651.19 257
16652.41 240
16653.63 245
16654.85 245
16656.07 237
16657.29 239
16658.51 257
16659.73 256
16660.95 268
16662.17 240
16663.39 223
16664.61 224
16665.83 252
16667.05 262
16668.27 226
16669.49 222
16670.71 261
16671.93 246
16673.15 251
16674.37 237
16675.59 228
16676.81 241
16678.03 253
16679.25 263
16680.47 252
16681.69 221
16682.91 270
16684.13 258
16685.35 240
16686.58 228
16687.80 230
16689.02 238
16690.24 242
16691.46 245
16692.68 229
16693.90 275
16695.12 247
16696.34 253
16697.56 243
16698.79 267
16700.01 248
16701.23 236
16702.45 223
16703.67 249
16704.89 259
16706.11 271
16707.34 278
16708.56 231
16709.78 250
16711.00 251
16712.22 234
16713.44 223
16714.67 230
16715.89 222
16717.11 252
16718.33 230
16719.55 238
16720.78 241
16722.00 238
16723.22 233
16724.44 220
16725.66 214
16726.89 236
16728.11 204
16729.33 227
16730.55 233
16731.78 226
16733.00 255
16734.22 246
16735.44 245
16736.67 225
16737.89 220
16739.11 280
16740.33 229
16741.56 227
16742.78 242
16744.00 210
16745.22 234
16746.45 224
16747.67 255
16748.89 237
16750.12 228
16751.34 234
16752.56 244
16753.79 223
16755.01 268
16756.23 238
16757.46 238
16758.68 261
16759.90 231
16761.13 234
16762.35 236
16763.57 227
16764.80 214
16766.02 238
16767.24 200
16768.47 217
16769.69 221
16770.92 229
16772.14 238
16773.36 222
16774.59 199
16775.81 206
16777.04 210
16778.26 187
16779.48 187
16780.71 200
16781.93 244
16783.16 230
16784.38 204
16785.61 221
16786.83 216
16788.05 230
16789.28 238
16790.50 240
16791.73 218
16792.95 224
16794.18 215
16795.40 220
16796.63 205
16797.85 191
16799.08 258
16800.30 263
16801.53 273
16802.75 248
16803.98 254
16805.20 218
16806.43 242
16807.65 235
16808.88 241
16810.10 239
16811.33 244
16812.55 227
16813.78 225
16815.00 237
16816.23 241
16817.46 234
16818.68 246
16819.91 192
16821.13 246
16822.36 243
16823.58 224
16824.81 244
16826.04 276
16827.26 226
16828.49 240
16829.71 238
16830.94 221
16832.17 265
16833.39 232
16834.62 219
16835.84 246
16837.07 246
16838.30 257
16839.52 253
16840.75 269
16841.98 278
16843.20 231
16844.43 239
16845.66 292
16846.88 271
16848.11 238
16849.34 249
16850.56 235
16851.79 280
16853.02 240
16854.24 219
16855.47 282
16856.70 268
16857.92 257
16859.15 263
16860.38 269
16861.61 282
16862.83 262
16864.06 248
16865.29 281
16866.52 214
16867.74 250
16868.97 239
16870.20 268
16871.42 288
16872.65 270
16873.88 283
16875.11 250
16876.34 308
16877.56 278
16878.79 255
16880.02 257
16881.25 255
16882.47 298
16883.70 271
16884.93 276
16886.16 296
16887.39 302
16888.62 294
16889.84 275
16891.07 254
16892.30 248
16893.53 255
16894.76 276
16895.98 269
16897.21 264
16898.44 275
16899.67 258
16900.90 259
16902.13 273
16903.36 231
16904.59 266
16905.81 271
16907.04 252
16908.27 247
16909.50 273
16910.73 270
16911.96 274
16913.19 261
16914.42 221
16915.65 239
16916.88 237
16918.10 238
16919.33 238
16920.56 268
16921.79 261
16923.02 213
16924.25 237
16925.48 225
16926.71 252
16927.94 234
16929.17 220
16930.40 229
16931.63 244
16932.86 228
16934.09 231
16935.32 253
16936.55 272
16937.78 257
16939.01 222
16940.24 221
16941.47 230
16942.70 226
16943.93 266
16945.16 288
16946.39 243
16947.62 214
16948.85 237
16950.08 232
16951.31 226
16952.54 227
16953.77 260
16955.00 261
16956.23 251
16957.46 238
16958.69 255
16959.93 239
16961.16 254
16962.39 242
16963.62 250
16964.85 246
16966.08 258
16967.31 272
16968.54 229
16969.77 230
16971.00 250
16972.24 247
16973.47 243
16974.70 227
16975.93 213
16977.16 220
16978.39 222
16979.62 238
16980.85 209
16982.09 235
16983.32 247
16984.55 230
16985.78 264
16987.01 226
16988.24 229
16989.48 258
16990.71 256
16991.94 243
16993.17 238
16994.40 256
16995.64 246
16996.87 226
16998.10 235
16999.33 255
17000.57 226
17001.80 232
17003.03 241
17004.26 222
17005.49 227
17006.73 211
17007.96 219
17009.19 233
17010.42 212
17011.66 267
17012.89 279
17014.12 243
17015.36 263
17016.59 244
17017.82 233
17019.05 225
17020.29 233
17021.52 225
17022.75 252
17023.99 232
17025.22 237
17026.45 261
17027.69 232
17028.92 218
17030.15 230
17031.39 207
17032.62 239
17033.85 260
17035.09 252
17036.32 256
17037.55 263
17038.79 235
17040.02 265
17041.25 257
17042.49 231
17043.72 192
17044.96 238
17046.19 222
17047.42 234
17048.66 249
17049.89 230
17051.13 246
17052.36 213
17053.59 224
17054.83 233
17056.06 223
17057.30 233
17058.53 245
17059.77 223
17061.00 218
17062.23 199
17063.47 209
17064.70 215
17065.94 220
17067.17 177
17068.41 208
17069.64 203
17070.88 204
17072.11 218
17073.35 221
17074.58 219
17075.82 181
17077.05 207
17078.29 232
17079.52 209
17080.76 202
17081.99 240
17083.23 225
17084.46 208
17085.70 188
17086.93 243
17088.17 206
17089.40 176
17090.64 192
17091.88 214
17093.11 245
17094.35 197
17095.58 227
17096.82 254
17098.05 228
17099.29 223
17100.53 210
17101.76 210
17103.00 209
17104.23 210
17105.47 210
17106.71 230
17107.94 220
17109.18 214
17110.41 224
17111.65 249
17112.89 236
17114.12 215
17115.36 251
17116.60 220
17117.83 220
17119.07 231
17120.31 227
17121.54 263
17122.78 207
17124.02 218
17125.25 200
17126.49 209
17127.73 214
17128.96 227
17130.20 237
17131.44 207
17132.67 243
17133.91 235
17135.15 198
17136.39 205
17137.62 197
17138.86 205
17140.10 212
17141.33 200
17142.57 215
17143.81 208
17145.05 234
17146.28 233
17147.52 213
17148.76 211
17150.00 207
17151.24 204
17152.47 187
17153.71 206
17154.95 199
17156.19 222
17157.42 178
17158.66 198
17159.90 197
17161.14 234
17162.38 226
17163.61 221
17164.85 209
17166.09 224
17167.33 221
17168.57 201
17169.81 221
17171.04 198
17172.28 248
17173.52 245
17174.76 234
17176.00 223
17177.24 231
17178.48 194
17179.72 180
17180.95 202
17182.19 231
17183.43 214
17184.67 207
17185.91 215
17187.15 207
17188.39 216
17189.63 200
17190.87 190
17192.10 214
17193.34 254
17194.58 227
17195.82 225
17197.06 193
17198.30 189
17199.54 207
17200.78 213
17202.02 217
17203.26 191
17204.50 213
17205.74 195
17206.98 218
17208.22 200
17209.46 216
17210.70 204
17211.94 202
17213.18 197
17214.42 213
17215.66 214
17216.90 185
17218.14 223
17219.38 222
17220.62 208
17221.86 252
17223.10 237
17224.34 231
17225.58 213
17226.82 209
17228.06 205
17229.30 224
17230.54 232
17231.78 196
17233.02 175
17234.26 213
17235.50 198
17236.75 192
17237.99 193
17239.23 178
17240.47 192
17241.71 186
17242.95 205
17244.19 216
17245.43 189
17246.67 207
17247.92 186
17249.16 187
17250.40 202
17251.64 196
17252.88 217
17254.12 215
17255.36 186
17256.60 214
17257.85 196
17259.09 232
17260.33 242
17261.57 206
17262.81 217
17264.05 220
17265.30 239
17266.54 242
17267.78 209
17269.02 220
17270.26 211
17271.51 189
17272.75 205
17273.99 217
17275.23 167
17276.48 185
17277.72 243
17278.96 230
17280.20 215
17281.44 198
17282.69 193
17283.93 197
17285.17 196
17286.41 215
17287.66 192
17288.90 221
17290.14 199
17291.39 214
17292.63 190
17293.87 214
17295.11 200
17296.36 191
17297.60 202
17298.84 203
17300.09 205
17301.33 222
17302.57 218
17303.82 189
17305.06 180
17306.30 178
17307.55 222
17308.79 198
17310.03 208
17311.28 239
17312.52 221
17313.76 182
17315.01 208
17316.25 214
17317.49 210
17318.74 207
17319.98 212
17321.23 205
17322.47 193
17323.71 222
17324.96 193
17326.20 211
17327.45 220
17328.69 206
17329.93 241
17331.18 201
17332.42 206
17333.67 206
17334.91 204
17336.16 204
17337.40 209
17338.64 209
17339.89 219
17341.13 209
17342.38 209
17343.62 190
17344.87 204
17346.11 214
17347.36 215
17348.60 241
17349.85 213
17351.09 220
17352.34 207
17353.58 214
17354.83 197
17356.07 196
17357.32 242
17358.56 200
17359.81 193
17361.05 224
17362.30 215
17363.54 213
17364.79 179
17366.03 202
17367.28 195
17368.53 233
17369.77 165
17371.02 205
17372.26 174
17373.51 174
17374.75 181
17376.00 201
17377.25 191
17378.49 202
17379.74 188
17380.98 187
17382.23 244
17383.48 217
17384.72 186
17385.97 186
17387.21 191
17388.46 207
17389.71 232
17390.95 190
17392.20 204
17393.45 232
17394.69 204
17395.94 182
17397.19 209
17398.43 226
17399.68 198
17400.93 218
17402.17 204
17403.42 205
17404.67 173
17405.91 181
17407.16 210
17408.41 202
17409.65 205
17410.90 193
17412.15 197
17413.40 199
17414.64 213
17415.89 209
17417.14 235
17418.39 198
17419.63 216
17420.88 220
17422.13 240
17423.38 234
17424.62 246
17425.87 209
17427.12 235
17428.37 229
17429.61 182
17430.86 219
17432.11 229
17433.36 218
17434.60 200
17435.85 203
17437.10 213
17438.35 231
17439.60 207
17440.85 246
17442.09 211
17443.34 199
17444.59 219
17445.84 221
17447.09 233
17448.34 277
17449.58 231
17450.83 228
17452.08 195
17453.33 197
17454.58 207
17455.83 200
17457.08 183
17458.32 271
17459.57 241
17460.82 218
17462.07 188
17463.32 204
17464.57 240
17465.82 213
17467.07 221
17468.32 212
17469.57 216
17470.81 205
17472.06 195
17473.31 199
17474.56 229
17475.81 241
17477.06 220
17478.31 231
17479.56 220
17480.81 196
17482.06 232
17483.31 244
17484.56 223
17485.81 220
17487.06 238
17488.31 234
17489.56 230
17490.81 206
17492.06 238
17493.31 216
17494.56 228
17495.81 258
17497.06 209
17498.31 210
17499.56 256
17500.81 249
17502.06 263
17503.31 242
17504.56 271
17505.81 240
17507.06 232
17508.31 216
17509.56 226
17510.81 279
17512.06 256
17513.32 241
17514.57 254
17515.82 220
17517.07 221
17518.32 224
17519.57 234
17520.82 247
17522.07 276
17523.32 290
17524.57 236
17525.83 234
17527.08 265
17528.33 263
17529.58 250
17530.83 249
17532.08 219
17533.33 238
17534.59 259
17535.84 269
17537.09 265
17538.34 263
17539.59 277
17540.84 228
17542.10 222
17543.35 265
17544.60 284
17545.85 257
17547.10 269
17548.36 265
17549.61 286
17550.86 255
17552.11 269
17553.36 239
17554.62 227
17555.87 223
17557.12 237
17558.37 268
17559.63 202
17560.88 236
17562.13 226
17563.38 228
17564.64 234
17565.89 231
17567.14 237
17568.39 224
17569.65 255
17570.90 260
17572.15 271
17573.41 252
17574.66 238
17575.91 251
17577.16 219
17578.42 240
17579.67 262
17580.92 259
17582.18 224
17583.43 240
17584.68 217
17585.94 215
17587.19 211
17588.44 234
17589.70 268
17590.95 230
17592.20 225
17593.46 205
17594.71 247
17595.97 240
17597.22 212
17598.47 231
17599.73 237
17600.98 249
17602.23 243
17603.49 242
17604.74 245
17606.00 232
17607.25 217
17608.51 255
17609.76 241
17611.01 262
17612.27 253
17613.52 225
17614.78 249
17616.03 210
17617.29 262
17618.54 267
17619.79 240
17621.05 247
17622.30 258
17623.56 246
17624.81 231
17626.07 245
17627.32 229
17628.58 233
17629.83 244
17631.09 220
17632.34 236
17633.60 212
17634.85 225
17636.11 207
17637.36 203
17638.62 217
17639.87 228
17641.13 227
17642.39 246
17643.64 220
17644.90 226
17646.15 249
17647.41 215
17648.66 204
17649.92 231
17651.17 214
17652.43 215
17653.69 202
17654.94 216
17656.20 213
17657.45 207
17658.71 204
17659.97 226
17661.22 225
17662.48 213
17663.73 193
17664.99 235
17666.25 206
17667.50 209
17668.76 186
17670.02 191
17671.27 196
17672.53 205
17673.78 226
17675.04 200
17676.30 216
17677.55 212
17678.81 236
17680.07 227
17681.32 229
17682.58 197
17683.84 185
17685.10 216
17686.35 172
17687.61 211
17688.87 193
17690.12 217
17691.38 225
17692.64 254
17693.89 192
17695.15 181
17696.41 189
17697.67 210
17698.92 218
17700.18 195
17701.44 213
17702.70 241
17703.95 240
17705.21 196
17706.47 189
17707.73 219
17708.98 235
17710.24 195
17711.50 202
17712.76 208
17714.02 207
17715.27 205
17716.53 205
17717.79 193
17719.05 205
17720.31 229
17721.57 216
17722.82 160
17724.08 203
17725.34 237
17726.60 212
17727.86 211
17729.12 187
17730.37 169
17731.63 205
17732.89 184
17734.15 204
17735.41 219
17736.67 209
17737.93 175
17739.18 199
17740.44 211
17741.70 192
17742.96 179
17744.22 232
17745.48 224
17746.74 218
17748.00 184
17749.26 189
17750.52 201
17751.78 195
17753.04 224
17754.29 214
17755.55 178
17756.81 201
17758.07 201
17759.33 194
17760.59 208
17761.85 211
17763.11 206
17764.37 217
17765.63 227
17766.89 189
17768.15 193
17769.41 173
17770.67 170
17771.93 178
17773.19 196
17774.45 198
17775.71 216
17776.97 212
17778.23 222
17779.49 182
17780.75 177
17782.01 185
17783.27 197
17784.53 194
17785.79 221
17787.05 214
17788.31 186
17789.58 200
17790.84 200
17792.10 199
17793.36 195
17794.62 174
17795.88 207
17797.14 219
17798.40 192
17799.66 183
17800.92 171
17802.18 170
17803.45 194
17804.71 167
17805.97 184
17807.23 206
17808.49 200
17809.75 197
17811.01 193
17812.27 173
17813.54 175
17814.80 200
17816.06 228
17817.32 209
17818.58 234
17819.84 228
17821.11 195
17822.37 217
17823.63 186
17824.89 206
17826.15 205
17827.42 180
17828.68 176
17829.94 155
17831.20 186
17832.46 207
17833.73 225
17834.99 214
17836.25 201
17837.51 187
17838.78 188
17840.04 222
17841.30 181
17842.56 171
17843.83 190
17845.09 176
17846.35 200
17847.61 201
17848.88 174
17850.14 183
17851.40 198
17852.66 177
17853.93 177
17855.19 172
17856.45 187
17857.72 183
17858.98 181
17860.24 176
17861.51 201
17862.77 220
17864.03 191
17865.30 191
17866.56 173
17867.82 206
17869.09 186
17870.35 176
17871.61 199
17872.88 224
17874.14 214
17875.40 180
17876.67 200
17877.93 206
17879.20 190
17880.46 210
17881.72 198
17882.99 172
17884.25 198
17885.52 191
17886.78 202
17888.04 191
17889.31 219
17890.57 182
17891.84 197
17893.10 187
17894.36 195
17895.63 154
17896.89 179
17898.16 197
17899.42 203
17900.69 209
17901.95 214
17903.22 192
17904.48 197
17905.75 233
17907.01 211
17908.28 214
17909.54 215
17910.81 176
17912.07 196
17913.34 194
17914.60 201
17915.87 228
17917.13 256
17918.40 210
17919.66 225
17920.93 215
17922.19 214
17923.46 201
17924.72 192
17925.99 236
17927.25 204
17928.52 194
17929.79 193
17931.05 194
17932.32 205
17933.58 203
17934.85 166
17936.11 172
17937.38 175
17938.65 202
17939.91 193
17941.18 195
17942.44 199
17943.71 219
17944.98 196
17946.24 211
17947.51 173
17948.77 217
17950.04 203
17951.31 218
17952.57 209
17953.84 178
17955.11 195
17956.37 185
17957.64 197
17958.91 185
17960.17 233
17961.44 204
17962.71 187
17963.97 200
17965.24 231
17966.51 205
17967.77 224
17969.04 187
17970.31 183
17971.58 205
17972.84 207
17974.11 194
17975.38 220
17976.64 197
17977.91 222
17979.18 204
17980.45 219
17981.71 206
17982.98 199
17984.25 225
17985.52 205
17986.78 178
17988.05 189
17989.32 205
17990.59 215
17991.86 167
17993.12 206
17994.39 203
17995.66 173
17996.93 192
17998.20 219
17999.46 210
18000.73 184
18002.00 198
18003.27 206
18004.54 202
18005.80 208
18007.07 172
18008.34 186
18009.61 192
18010.88 217
18012.15 192
18013.42 175
18014.68 200
18015.95 185
18017.22 179
18018.49 157
18019.76 177
18021.03 187
18022.30 185
18023.57 214
18024.83 205
18026.10 177
18027.37 196
18028.64 179
18029.91 206
18031.18 150
18032.45 196
18033.72 199
18034.99 189
18036.26 217
18037.53 205
18038.80 193
18040.07 195
18041.34 205
18042.60 200
18043.87 194
18045.14 184
18046.41 201
18047.68 189
18048.95 190
18050.22 200
18051.49 206
18052.76 199
18054.03 214
18055.30 202
18056.57 185
18057.84 200
18059.11 163
18060.38 172
18061.65 195
18062.92 215
18064.20 175
18065.47 193
18066.74 191
18068.01 194
18069.28 181
18070.55 183
18071.82 190
18073.09 181
18074.36 172
18075.63 188
18076.90 206
18078.17 187
18079.44 207
18080.71 193
18081.99 199
18083.26 205
18084.53 229
18085.80 223
18087.07 177
18088.34 222
18089.61 209
18090.88 188
18092.15 185
18093.43 183
18094.70 196
18095.97 209
18097.24 207
18098.51 216
18099.78 202
18101.06 202
18102.33 195
18103.60 209
18104.87 167
18106.14 192
18107.41 230
18108.69 235
18109.96 207
18111.23 253
18112.50 193
18113.77 201
18115.05 205
18116.32 191
18117.59 203
18118.86 190
18120.14 229
18121.41 214
18122.68 195
18123.95 185
18125.23 198
18126.50 201
18127.77 184
18129.04 194
18130.32 187
18131.59 203
18132.86 201
18134.13 198
18135.41 184
18136.68 200
18137.95 216
18139.23 176
18140.50 197
18141.77 218
18143.05 187
18144.32 191
18145.59 211
18146.87 199
18148.14 207
18149.41 213
18150.69 216
18151.96 174
18153.23 167
18154.51 177
18155.78 196
18157.05 190
18158.33 188
18159.60 162
18160.88 210
18162.15 200
18163.42 228
18164.70 195
18165.97 162
18167.24 181
18168.52 182
18169.79 218
18171.07 209
18172.34 181
18173.62 170
18174.89 187
18176.16 177
18177.44 163
18178.71 209
18179.99 192
18181.26 187
18182.54 214
18183.81 202
18185.09 204
18186.36 201
18187.63 233
18188.91 179
18190.18 193
18191.46 163
18192.73 203
18194.01 200
18195.28 201
18196.56 191
18197.83 191
18199.11 191
18200.38 204
18201.66 203
18202.94 178
18204.21 200
18205.49 186
18206.76 186
18208.04 212
18209.31 188
18210.59 207
18211.86 184
18213.14 208
18214.41 172
18215.69 193
18216.97 211
18218.24 186
18219.52 180
18220.79 226
18222.07 183
18223.35 188
18224.62 203
18225.90 198
18227.17 185
18228.45 189
18229.73 225
18231.00 218
18232.28 201
18233.56 204
18234.83 188
18236.11 183
18237.38 185
18238.66 197
18239.94 182
18241.21 192
18242.49 209
18243.77 194
18245.04 230
18246.32 239
18247.60 227
18248.87 236
18250.15 200
18251.43 193
18252.71 193
18253.98 169
18255.26 188
18256.54 180
18257.81 161
18259.09 190
18260.37 180
18261.65 181
18262.92 183
18264.20 213
18265.48 222
18266.76 221
18268.03 194
18269.31 204
18270.59 213
18271.87 208
18273.14 186
18274.42 198
18275.70 191
18276.98 193
18278.26 185
18279.53 185
18280.81 191
18282.09 197
18283.37 180
18284.65 209
18285.92 210
18287.20 208
18288.48 188
18289.76 204
18291.04 201
18292.32 207
18293.59 209
18294.87 197
18296.15 180
18297.43 201
18298.71 200
18299.99 210
18301.27 163
18302.54 190
18303.82 182
18305.10 177
18306.38 210
18307.66 214
18308.94 202
18310.22 207
18311.50 208
18312.78 187
18314.06 186
18315.33 191
18316.61 202
18317.89 193
18319.17 189
18320.45 192
18321.73 193
18323.01 196
18324.29 164
18325.57 185
18326.85 162
18328.13 191
18329.41 189
18330.69 144
18331.97 183
18333.25 194
18334.53 192
18335.81 178
18337.09 166
18338.37 195
18339.65 228
18340.93 208
18342.21 202
18343.49 216
18344.77 201
18346.05 200
18347.33 192
18348.61 188
18349.89 164
18351.17 182
18352.45 178
18353.73 199
18355.01 192
18356.29 206
18357.57 209
18358.85 219
18360.14 171
18361.42 173
18362.70 183
18363.98 190
18365.26 200
18366.54 191
18367.82 204
18369.10 184
18370.38 182
18371.66 190
18372.95 203
18374.23 196
18375.51 184
18376.79 213
18378.07 195
18379.35 186
18380.63 200
18381.92 205
18383.20 189
18384.48 191
18385.76 179
18387.04 194
18388.32 178
18389.61 202
18390.89 188
18392.17 229
18393.45 200
18394.73 168
18396.02 177
18397.30 168
18398.58 206
18399.86 167
18401.14 176
18402.43 197
18403.71 194
18404.99 186
18406.27 215
18407.56 185
18408.84 190
18410.12 180
18411.40 180
18412.69 171
18413.97 165
18415.25 184
18416.53 208
18417.82 184
18419.10 201
18420.38 188
18421.67 174
18422.95 153
18424.23 163
18425.51 184
18426.80 169
18428.08 179
18429.36 210
18430.65 177
18431.93 197
18433.21 196
18434.50 165
18435.78 157
18437.06 176
18438.35 187
18439.63 180
18440.92 147
18442.20 168
18443.48 179
18444.77 169
18446.05 173
18447.33 198
18448.62 184
18449.90 198
18451.19 171
18452.47 154
18453.75 176
18455.04 185
18456.32 202
18457.61 204
18458.89 185
18460.17 194
18461.46 183
18462.74 166
18464.03 200
18465.31 182
18466.60 159
18467.88 180
18469.17 196
18470.45 183
18471.74 205
18473.02 189
18474.30 184
18475.59 186
18476.87 189
18478.16 205
18479.44 205
18480.73 189
18482.01 204
18483.30 228
18484.58 171
18485.87 190
18487.16 154
18488.44 183
18489.73 201
18491.01 195
18492.30 186
18493.58 212
18494.87 179
18496.15 208
18497.44 177
18498.72 177
18500.01 180
18501.30 205
18502.58 177
18503.87 171
18505.15 179
18506.44 188
18507.73 207
18509.01 178
18510.30 198
18511.58 180
18512.87 189
18514.16 191
18515.44 176
18516.73 181
18518.01 171
18519.30 176
18520.59 210
18521.87 176
18523.16 178
18524.45 201
18525.73 205
18527.02 197
18528.31 217
18529.59 212
18530.88 197
18532.17 186
18533.45 185
18534.74 205
18536.03 180
18537.31 210
18538.60 197
18539.89 185
18541.18 166
18542.46 202
18543.75 190
18545.04 201
18546.32 180
18547.61 175
18548.90 175
18550.19 166
18551.47 195
18552.76 178
18554.05 190
18555.34 182
18556.62 205
18557.91 184
18559.20 191
18560.49 151
18561.78 209
18563.06 180
18564.35 159
18565.64 155
18566.93 192
18568.22 192
18569.50 190
18570.79 163
18572.08 186
18573.37 228
18574.66 198
18575.94 199
18577.23 181
18578.52 188
18579.81 203
18581.10 222
18582.39 202
18583.68 198
18584.96 186
18586.25 203
18587.54 187
18588.83 204
18590.12 211
18591.41 173
18592.70 198
18593.99 182
18595.27 212
18596.56 201
18597.85 179
18599.14 196
18600.43 176
18601.72 211
18603.01 211
18604.30 187
18605.59 189
18606.88 184
18608.17 198
18609.46 208
18610.75 197
18612.04 197
18613.33 186
18614.62 201
18615.90 174
18617.19 218
18618.48 209
18619.77 193
18621.06 165
18622.35 179
18623.64 173
18624.93 206
18626.22 178
18627.51 182
18628.80 194
18630.09 201
18631.39 222
18632.68 236
18633.97 185
18635.26 201
18636.55 238
18637.84 220
18639.13 213
18640.42 166
18641.71 171
18643.00 179
18644.29 165
18645.58 144
18646.87 181
18648.16 190
18649.45 162
18650.74 155
18652.04 168
18653.33 181
18654.62 203
18655.91 233
18657.20 156
18658.49 167
18659.78 224
18661.07 200
18662.36 201
18663.66 173
18664.95 164
18666.24 193
18667.53 184
18668.82 181
18670.11 174
18671.41 170
18672.70 193
18673.99 183
18675.28 177
18676.57 166
18677.86 170
18679.16 181
18680.45 182
18681.74 164
18683.03 165
18684.32 177
18685.62 190
18686.91 225
18688.20 181
18689.49 206
18690.79 210
18692.08 197
18693.37 208
18694.66 187
18695.96 161
18697.25 184
18698.54 183
18699.83 160
18701.13 169
18702.42 175
18703.71 190
18705.00 201
18706.30 176
18707.59 177
18708.88 183
18710.18 208
18711.47 204
18712.76 164
18714.05 157
18715.35 184
18716.64 189
18717.93 166
18719.23 190
18720.52 189
18721.81 184
18723.11 156
18724.40 175
18725.69 180
18726.99 175
18728.28 177
18729.58 183
18730.87 165
18732.16 183
18733.46 170
18734.75 157
18736.04 181
18737.34 145
18738.63 171
18739.93 160
18741.22 164
18742.51 162
18743.81 168
18745.10 199
18746.40 203
18747.69 173
18748.99 181
18750.28 196
18751.58 204
18752.87 193
18754.16 175
18755.46 183
18756.75 181
18758.05 176
18759.34 167
18760.64 167
18761.93 164
18763.23 165
18764.52 187
18765.82 187
18767.11 163
18768.41 167
18769.70 189
18771.00 186
18772.29 191
18773.59 171
18774.88 153
18776.18 164
18777.47 158
18778.77 164
18780.06 175
18781.36 173
18782.65 175
18783.95 203
18785.25 218
18786.54 194
18787.84 141
18789.13 161
18790.43 177
18791.72 161
18793.02 180
18794.32 182
18795.61 201
18796.91 184
18798.20 186
18799.50 190
18800.80 186
18802.09 169
18803.39 173
18804.69 155
18805.98 151
18807.28 181
18808.57 162
18809.87 178
18811.17 194
18812.46 181
18813.76 181
18815.06 176
18816.35 150
18817.65 187
18818.95 194
18820.24 179
18821.54 171
18822.84 171
18824.13 166
18825.43 178
18826.73 178
18828.03 162
18829.32 195
18830.62 140
18831.92 158
18833.21 173
18834.51 200
18835.81 180
18837.11 192
18838.40 183
18839.70 175
18841.00 167
18842.30 150
18843.59 172
18844.89 196
18846.19 184
18847.49 163
18848.79 167
18850.08 179
18851.38 177
18852.68 175
18853.98 183
18855.27 155
18856.57 161
18857.87 180
18859.17 189
18860.47 166
18861.77 162
18863.06 173
18864.36 186
18865.66 178
18866.96 180
18868.26 173
18869.56 147
18870.85 134
18872.15 180
18873.45 196
18874.75 198
18876.05 182
18877.35 189
18878.65 161
18879.95 166
18881.24 165
18882.54 164
18883.84 170
18885.14 184
18886.44 175
18887.74 182
18889.04 173
18890.34 163
18891.64 176
18892.94 183
18894.24 165
18895.54 194
18896.84 161
18898.13 195
18899.43 168
18900.73 165
18902.03 186
18903.33 183
18904.63 202
18905.93 215
18907.23 180
18908.53 166
18909.83 145
18911.13 173
18912.43 190
18913.73 192
18915.03 172
18916.33 176
18917.63 173
18918.93 179
18920.23 183
18921.53 168
18922.83 190
18924.13 174
18925.43 176
18926.74 173
18928.04 224
18929.34 193
18930.64 187
18931.94 156
18933.24 160
18934.54 168
18935.84 158
18937.14 169
18938.44 165
18939.74 165
18941.04 162
18942.34 188
18943.65 190
18944.95 184
18946.25 180
18947.55 188
18948.85 158
18950.15 174
18951.45 143
18952.75 184
18954.06 165
18955.36 134
18956.66 138
18957.96 140
18959.26 186
18960.56 160
18961.87 176
18963.17 146
18964.47 188
18965.77 174
18967.07 206
18968.37 176
18969.68 182
18970.98 205
18972.28 169
18973.58 182
18974.88 169
18976.19 177
18977.49 148
18978.79 159
18980.09 182
18981.40 171
18982.70 196
18984.00 165
18985.30 160
18986.61 147
18987.91 179
18989.21 161
18990.51 163
18991.82 161
18993.12 178
18994.42 168
18995.73 147
18997.03 152
18998.33 155
18999.63 141
19000.94 151
19002.24 166
19003.54 194
19004.85 190
19006.15 201
19007.45 168
19008.76 159
19010.06 175
19011.36 182
19012.67 149
19013.97 180
19015.27 185
19016.58 167
19017.88 172
19019.18 161
19020.49 156
19021.79 162
19023.10 194
19024.40 188
19025.70 185
19027.01 188
19028.31 184
19029.62 166
19030.92 146
19032.22 185
19033.53 180
19034.83 158
19036.14 149
19037.44 160
19038.75 171
19040.05 151
19041.35 193
19042.66 176
19043.96 170
19045.27 179
19046.57 182
19047.88 196
19049.18 162
19050.49 182
19051.79 154
19053.10 202
19054.40 174
19055.71 164
19057.01 165
19058.32 161
19059.62 161
19060.93 137
19062.23 163
19063.54 185
19064.84 199
19066.15 204
19067.45 168
19068.76 158
19070.06 207
19071.37 175
19072.67 178
19073.98 203
19075.29 214
19076.59 190
19077.90 171
19079.20 186
19080.51 187
19081.81 187
19083.12 182
19084.43 167
19085.73 159
19087.04 159
19088.34 170
19089.65 183
19090.96 161
19092.26 154
19093.57 169
19094.87 175
19096.18 198
19097.49 169
19098.79 171
19100.10 182
19101.41 161
19102.71 183
19104.02 148
19105.33 154
19106.63 200
19107.94 195
19109.25 183
19110.55 169
19111.86 187
19113.17 144
19114.47 139
19115.78 141
19117.09 164
19118.40 163
19119.70 148
19121.01 167
19122.32 192
19123.62 178
19124.93 144
19126.24 143
19127.55 145
19128.85 147
19130.16 127
19131.47 160
19132.78 175
19134.08 202
19135.39 174
19136.70 157
19138.01 166
19139.32 201
19140.62 184
19141.93 195
19143.24 188
19144.55 183
19145.85 185
19147.16 170
19148.47 170
19149.78 174
19151.09 186
19152.40 180
19153.70 182
19155.01 188
19156.32 160
19157.63 172
19158.94 175
19160.25 172
19161.55 156
19162.86 178
19164.17 154
19165.48 158
19166.79 151
19168.10 175
19169.41 159
19170.72 185
19172.02 160
19173.33 162
19174.64 165
19175.95 179
19177.26 196
19178.57 170
19179.88 168
19181.19 178
19182.50 176
19183.81 182
19185.12 195
19186.43 193
19187.74 180
19189.05 175
19190.35 151
19191.66 198
19192.97 177
19194.28 172
19195.59 160
19196.90 178
19198.21 178
19199.52 175
19200.83 163
19202.14 165
19203.45 187
19204.76 165
19206.07 153
19207.38 207
19208.69 184
19210.00 150
19211.31 154
19212.62 178
19213.93 161
19215.24 178
19216.56 139
19217.87 162
19219.18 144
19220.49 178
19221.80 174
19223.11 182
19224.42 176
19225.73 176
19227.04 143
19228.35 151
19229.66 172
19230.97 166
19232.28 192
19233.60 133
19234.91 166
19236.22 171
19237.53 159
19238.84 149
19240.15 142
19241.46 148
19242.77 184
19244.09 200
19245.40 169
19246.71 176
19248.02 185
19249.33 167
19250.64 144
19251.95 154
19253.27 147
19254.58 190
19255.89 202
19257.20 176
19258.51 175
19259.83 171
19261.14 160
19262.45 173
19263.76 195
19265.07 169
19266.39 204
19267.70 173
19269.01 196
19270.32 191
19271.63 174
19272.95 156
19274.26 171
19275.57 192
19276.88 185
19278.20 173
19279.51 196
19280.82 176
19282.14 163
19283.45 206
19284.76 179
19286.07 157
19287.39 167
19288.70 169
19290.01 187
19291.33 149
19292.64 141
19293.95 176
19295.26 184
19296.58 177
19297.89 175
19299.20 167
19300.52 162
19301.83 183
19303.14 169
19304.46 162
19305.77 190
19307.09 179
19308.40 181
19309.71 167
19311.03 171
19312.34 160
19313.65 182
19314.97 200
19316.28 187
19317.60 196
19318.91 185
19320.22 172
19321.54 179
19322.85 235
19324.17 195
19325.48 158
19326.79 184
19328.11 175
19329.42 187
19330.74 159
19332.05 154
19333.37 172
19334.68 157
19335.99 158
19337.31 178
19338.62 177
19339.94 180
19341.25 170
19342.57 145
19343.88 194
19345.20 181
19346.51 178
19347.83 159
19349.14 177
19350.46 171
19351.77 140
19353.09 176
19354.40 180
19355.72 151
19357.03 152
19358.35 210
19359.66 155
19360.98 167
19362.29 170
19363.61 184
19364.93 163
19366.24 158
19367.56 168
19368.87 150
19370.19 158
19371.50 159
19372.82 204
19374.14 184
19375.45 153
19376.77 159
19378.08 194
19379.40 146
19380.72 161
19382.03 144
19383.35 152
19384.66 174
19385.98 186
19387.30 206
19388.61 173
19389.93 134
19391.25 148
19392.56 175
19393.88 149
19395.20 161
19396.51 193
19397.83 209
19399.15 166
19400.46 154
19401.78 170
19403.10 183
19404.41 165
19405.73 168
19407.05 168
19408.36 149
19409.68 184
19411.00 154
19412.31 164
19413.63 141
19414.95 180
19416.27 168
19417.58 194
19418.90 178
19420.22 202
19421.54 192
19422.85 158
19424.17 142
19425.49 143
19426.81 156
19428.12 188
19429.44 184
19430.76 163
19432.08 174
19433.40 160
19434.71 166
19436.03 156
19437.35 170
19438.67 155
19439.99 183
19441.30 189
19442.62 164
19443.94 186
19445.26 188
19446.58 175
19447.89 172
19449.21 192
19450.53 173
19451.85 197
19453.17 187
19454.49 176
19455.81 191
19457.12 152
19458.44 159
19459.76 181
19461.08 167
19462.40 176
19463.72 169
19465.04 178
19466.36 164
19467.68 147
19468.99 189
19470.31 168
19471.63 165
19472.95 180
19474.27 181
19475.59 210
19476.91 180
19478.23 154
19479.55 191
19480.87 162
19482.19 156
19483.51 172
19484.83 201
19486.15 187
19487.47 183
19488.79 174
19490.11 164
19491.43 160
19492.75 194
19494.07 181
19495.39 188
19496.71 198
19498.03 171
19499.35 172
19500.67 180
19501.99 170
19503.31 162
19504.63 182
19505.95 153
19507.27 171
19508.59 174
19509.91 180
19511.23 163
19512.55 159
19513.87 182
19515.19 188
19516.51 187
19517.83 158
19519.15 166
19520.47 151
19521.79 134
19523.12 169
19524.44 188
19525.76 153
19527.08 186
19528.40 150
19529.72 161
19531.04 164
19532.36 172
19533.68 175
19535.01 160
19536.33 171
19537.65 156
19538.97 167
19540.29 182
19541.61 155
19542.93 129
19544.26 150
19545.58 150
19546.90 173
19548.22 184
19549.54 137
19550.87 155
19552.19 157
19553.51 172
19554.83 188
19556.15 159
19557.47 168
19558.80 172
19560.12 172
19561.44 155
19562.76 165
19564.09 181
19565.41 170
19566.73 167
19568.05 185
19569.38 187
19570.70 192
19572.02 172
19573.34 173
19574.67 175
19575.99 162
19577.31 163
19578.63 152
19579.96 145
19581.28 173
19582.60 197
19583.93 162
19585.25 150
19586.57 199
19587.90 157
19589.22 166
19590.54 174
19591.86 161
19593.19 184
19594.51 182
19595.83 171
19597.16 179
19598.48 159
19599.81 178
19601.13 152
19602.45 136
19603.78 147
19605.10 150
19606.42 183
19607.75 182
19609.07 183
19610.40 163
19611.72 157
19613.04 171
19614.37 167
19615.69 150
19617.02 161
19618.34 187
19619.66 161
19620.99 161
19622.31 147
19623.64 157
19624.96 205
19626.29 184
19627.61 168
19628.93 158
19630.26 154
19631.58 157
19632.91 168
19634.23 155
19635.56 180
19636.88 187
19638.21 192
19639.53 182
19640.86 147
19642.18 134
19643.51 152
19644.83 175
19646.16 170
19647.48 178
19648.81 161
19650.13 159
19651.46 208
19652.78 189
19654.11 151
19655.43 145
19656.76 142
19658.08 181
19659.41 185
19660.74 165
19662.06 145
19663.39 177
19664.71 180
19666.04 189
19667.36 176
19668.69 167
19670.02 183
19671.34 171
19672.67 151
19673.99 165
19675.32 154
19676.65 157
19677.97 197
19679.30 190
19680.63 179
19681.95 176
19683.28 199
19684.60 175
19685.93 179
19687.26 174
19688.58 190
19689.91 182
19691.24 166
19692.56 168
19693.89 153
19695.22 174
19696.54 202
19697.87 189
19699.20 185
19700.52 176
19701.85 169
19703.18 195
19704.51 184
19705.83 188
19707.16 187
19708.49 168
19709.81 156
19711.14 196
19712.47 180
19713.80 174
19715.12 157
19716.45 137
19717.78 137
19719.11 185
19720.43 161
19721.76 174
19723.09 171
19724.42 197
19725.74 176
19727.07 198
19728.40 148
19729.73 146
19731.06 179
19732.38 174
19733.71 153
19735.04 131
19736.37 177
19737.70 158
19739.02 173
19740.35 156
19741.68 149
19743.01 165
19744.34 140
19745.67 201
19747.00 190
19748.32 176
19749.65 181
19750.98 208
19752.31 176
19753.64 183
19754.97 187
19756.30 165
19757.62 169
19758.95 165
19760.28 161
19761.61 165
19762.94 171
19764.27 181
19765.60 157
19766.93 153
19768.26 191
19769.59 205
19770.92 194
19772.25 180
19773.57 183
19774.90 157
19776.23 163
19777.56 179
19778.89 163
19780.22 155
19781.55 165
19782.88 146
19784.21 160
19785.54 163
19786.87 172
19788.20 153
19789.53 156
19790.86 150
19792.19 167
19793.52 184
19794.85 154
19796.18 183
19797.51 166
19798.84 156
19800.17 180
19801.50 180
19802.83 127
19804.16 151
19805.49 182
19806.82 151
19808.16 139
19809.49 161
19810.82 127
19812.15 124
19813.48 145
19814.81 165
19816.14 181
19817.47 187
19818.80 177
19820.13 165
19821.46 185
19822.79 178
19824.13 188
19825.46 173
19826.79 180
19828.12 188
19829.45 189
19830.78 167
19832.11 158
19833.44 171
19834.78 165
19836.11 166
19837.44 156
19838.77 153
19840.10 180
19841.43 201
19842.77 188
19844.10 173
19845.43 141
19846.76 175
19848.09 144
19849.42 162
19850.76 169
19852.09 172
19853.42 152
19854.75 191
19856.09 135
19857.42 156
19858.75 172
19860.08 189
19861.41 206
19862.75 191
19864.08 173
19865.41 137
19866.74 149
19868.08 196
19869.41 195
19870.74 158
19872.08 147
19873.41 151
19874.74 150
19876.07 158
19877.41 166
19878.74 191
19880.07 162
19881.41 177
19882.74 156
19884.07 161
19885.40 165
19886.74 169
19888.07 173
19889.40 208
19890.74 183
19892.07 162
19893.40 153
19894.74 175
19896.07 135
19897.41 144
19898.74 167
19900.07 168
19901.41 163
19902.74 133
19904.07 168
19905.41 168
19906.74 152
19908.08 144
19909.41 179
19910.74 192
19912.08 196
19913.41 180
19914.75 175
19916.08 164
19917.41 185
19918.75 167
19920.08 185
19921.42 191
19922.75 174
19924.09 155
19925.42 173
19926.76 172
19928.09 179
19929.42 181
19930.76 188
19932.09 174
19933.43 168
19934.76 163
19936.10 157
19937.43 170
19938.77 196
19940.10 177
19941.44 185
19942.77 185
19944.11 165
19945.44 149
19946.78 147
19948.11 168
19949.45 220
19950.79 188
19952.12 175
19953.46 162
19954.79 180
19956.13 193
19957.46 191
19958.80 176
19960.13 177
19961.47 162
19962.81 208
19964.14 201
19965.48 190
19966.81 175
19968.15 137
19969.49 186
19970.82 153
19972.16 156
19973.49 173
19974.83 186
19976.17 160
19977.50 170
19978.84 172
19980.18 195
19981.51 181
19982.85 172
19984.18 187
19985.52 171
19986.86 167
19988.19 163
19989.53 180
19990.87 169
19992.20 187
19993.54 195
19994.88 179
19996.21 155
19997.55 188
19998.89 187
20000.23 174
20001.56 161
20002.90 171
20004.24 176
20005.57 169
20006.91 167
20008.25 151
20009.59 161
20010.92 177
20012.26 181
20013.60 178
20014.94 192
20016.27 168
20017.61 181
20018.95 179
20020.29 188
20021.62 167
20022.96 165
20024.30 164
20025.64 191
20026.98 166
20028.31 161
20029.65 185
20030.99 176
20032.33 176
20033.67 155
20035.00 167
20036.34 160
20037.68 185
20039.02 164
20040.36 165
20041.70 197
20043.03 161
20044.37 170
20045.71 163
20047.05 161
20048.39 172
20049.73 179
20051.07 185
20052.41 181
20053.74 172
20055.08 176
20056.42 158
20057.76 198
20059.10 178
20060.44 178
20061.78 192
20063.12 204
20064.46 160
20065.80 160
20067.13 183
20068.47 164
20069.81 161
20071.15 136
20072.49 152
20073.83 149
20075.17 166
20076.51 148
20077.85 166
20079.19 149
20080.53 158
20081.87 118
20083.21 147
20084.55 170
20085.89 154
20087.23 151
20088.57 161
20089.91 168
20091.25 183
20092.59 186
20093.93 156
20095.27 178
20096.61 125
20097.95 172
20099.29 162
20100.63 154
20101.97 164
20103.31 142
20104.65 183
20105.99 173
20107.33 184
20108.67 166
20110.02 147
20111.36 160
20112.70 154
20114.04 168
20115.38 188
20116.72 174
20118.06 166
20119.40 168
20120.74 159
20122.08 139
20123.43 165
20124.77 177
20126.11 171
20127.45 173
20128.79 188
20130.13 188
20131.47 155
20132.81 163
20134.16 161
20135.50 166
20136.84 150
20138.18 125
20139.52 138
20140.86 180
20142.21 145
20143.55 147
20144.89 171
