# Supplementary material for: MALDI-TOF MS typing enables the classification of brewing yeasts of the genus Saccharomyces to major beer styles
Source: PLoS One. 2017 Aug 9;12(8):e0181694. doi: 10.1371/journal.pone.0181694 (PMC5549903; doi:10.1371/journal.pone.0181694)
Supplement: S2 File — The directory includes 90 raw files and was zipped to “.zip”; the folder has three strains with 30 spectra per strain; S1 Text explains the raw files with an example and Table 1 represents the yeast strains used within the experiment. (ZIP) [file pone.0181694.s005.zip › 4-6/30254-165-OG-Koe-Ale-YPG-18h-E-E_2015-10-12__0_E5_1.dat]

2000.04 4227
2000.46 4137
2000.88 3979
2001.30 4110
2001.72 4007
2002.14 4079
2002.57 4192
2002.99 4216
2003.41 4098
2003.83 3928
2004.25 4081
2004.67 4081
2005.10 4199
2005.52 4146
2005.94 3963
2006.36 4042
2006.78 3997
2007.21 3974
2007.63 4034
2008.05 4122
2008.47 4150
2008.89 4350
2009.32 4466
2009.74 4497
2010.16 4591
2010.58 4397
2011.01 4123
2011.43 4465
2011.85 4435
2012.27 4200
2012.70 4217
2013.12 4381
2013.54 4225
2013.96 4040
2014.39 3768
2014.81 3614
2015.23 3791
2015.66 3741
2016.08 3797
2016.50 3836
2016.93 3684
2017.35 3791
2017.77 4079
2018.19 4046
2018.62 4075
2019.04 4323
2019.46 4271
2019.89 4352
2020.31 4349
2020.73 4766
2021.16 4590
2021.58 4535
2022.01 4379
2022.43 4339
2022.85 4412
2023.28 4483
2023.70 4493
2024.12 4323
2024.55 4026
2024.97 4157
2025.40 4333
2025.82 4239
2026.24 4153
2026.67 3965
2027.09 4044
2027.52 3944
2027.94 3912
2028.37 3914
2028.79 4003
2029.21 3804
2029.64 3822
2030.06 3837
2030.49 4035
2030.91 4083
2031.34 4043
2031.76 3938
2032.19 4135
2032.61 4082
2033.04 4039
2033.46 4236
2033.88 3886
2034.31 3937
2034.73 4420
2035.16 4441
2035.58 4432
2036.01 4855
2036.43 4538
2036.86 4245
2037.29 4100
2037.71 4510
2038.14 4481
2038.56 4113
2038.99 4117
2039.41 4224
2039.84 4277
2040.26 4283
2040.69 4392
2041.11 4419
2041.54 4186
2041.97 4100
2042.39 3908
2042.82 3990
2043.24 4139
2043.67 3979
2044.09 3919
2044.52 3945
2044.95 3873
2045.37 3885
2045.80 3920
2046.22 3914
2046.65 3664
2047.08 3903
2047.50 3797
2047.93 3841
2048.36 4082
2048.78 3836
2049.21 3683
2049.64 3825
2050.06 3998
2050.49 4125
2050.92 3912
2051.34 4071
2051.77 4195
2052.20 4020
2052.62 4035
2053.05 4246
2053.48 4047
2053.90 4018
2054.33 3999
2054.76 3761
2055.18 3944
2055.61 3884
2056.04 3826
2056.47 4014
2056.89 3792
2057.32 3901
2057.75 3725
2058.17 3661
2058.60 3945
2059.03 4101
2059.46 4182
2059.88 4161
2060.31 4252
2060.74 4258
2061.17 4377
2061.60 4070
2062.02 4133
2062.45 4096
2062.88 3992
2063.31 4294
2063.74 4199
2064.16 4216
2064.59 4496
2065.02 4174
2065.45 4301
2065.88 4440
2066.30 4283
2066.73 4580
2067.16 4622
2067.59 4422
2068.02 4290
2068.45 4041
2068.87 4303
2069.30 4318
2069.73 4087
2070.16 4079
2070.59 4051
2071.02 4047
2071.45 3996
2071.87 3964
2072.30 3783
2072.73 4029
2073.16 3799
2073.59 3942
2074.02 4023
2074.45 4218
2074.88 3941
2075.31 3900
2075.74 4064
2076.17 4129
2076.59 4302
2077.02 4258
2077.45 3983
2077.88 4077
2078.31 4292
2078.74 4169
2079.17 4159
2079.60 4195
2080.03 4299
2080.46 4316
2080.89 4345
2081.32 4341
2081.75 4312
2082.18 4307
2082.61 4386
2083.04 4464
2083.47 4520
2083.90 4243
2084.33 4176
2084.76 4085
2085.19 4220
2085.62 4007
2086.05 4035
2086.48 4005
2086.91 3957
2087.34 4031
2087.77 4056
2088.20 3859
2088.63 3845
2089.06 4276
2089.49 4112
2089.93 3876
2090.36 3965
2090.79 4065
2091.22 4149
2091.65 4303
2092.08 4197
2092.51 4110
2092.94 4229
2093.37 4036
2093.80 3958
2094.23 3731
2094.67 3852
2095.10 3992
2095.53 4048
2095.96 3906
2096.39 3862
2096.82 3806
2097.25 3719
2097.68 3702
2098.12 3782
2098.55 3719
2098.98 3805
2099.41 3942
2099.84 4107
2100.27 3954
2100.71 3854
2101.14 3640
2101.57 3773
2102.00 4005
2102.43 3881
2102.87 3754
2103.30 3859
2103.73 3964
2104.16 3907
2104.59 3967
2105.03 4059
2105.46 4074
2105.89 4036
2106.32 3994
2106.76 4122
2107.19 4195
2107.62 3943
2108.05 4200
2108.49 4248
2108.92 4284
2109.35 4306
2109.78 4250
2110.22 4351
2110.65 4125
2111.08 3948
2111.52 4155
2111.95 3981
2112.38 4091
2112.81 4103
2113.25 4194
2113.68 4113
2114.11 4066
2114.55 3775
2114.98 3902
2115.41 3905
2115.85 3815
2116.28 3778
2116.71 3930
2117.15 3743
2117.58 3607
2118.01 3746
2118.45 3815
2118.88 3920
2119.32 3749
2119.75 3742
2120.18 4172
2120.62 4045
2121.05 3941
2121.48 3930
2121.92 3897
2122.35 4019
2122.79 3986
2123.22 3911
2123.65 3861
2124.09 4098
2124.52 4280
2124.96 4168
2125.39 3934
2125.83 3805
2126.26 3894
2126.70 4011
2127.13 4022
2127.56 4070
2128.00 4122
2128.43 4021
2128.87 3921
2129.30 3929
2129.74 4023
2130.17 4029
2130.61 3921
2131.04 3864
2131.48 4048
2131.91 4305
2132.35 4223
2132.78 4303
2133.22 4297
2133.65 4117
2134.09 4128
2134.52 4201
2134.96 4232
2135.39 4345
2135.83 4244
2136.26 4498
2136.70 4757
2137.14 4344
2137.57 4490
2138.01 4331
2138.44 4690
2138.88 4513
2139.31 4327
2139.75 4435
2140.19 4452
2140.62 4328
2141.06 4098
2141.49 3880
2141.93 3914
2142.37 3890
2142.80 3805
2143.24 3870
2143.67 3641
2144.11 3670
2144.55 3701
2144.98 3690
2145.42 3884
2145.86 3893
2146.29 3712
2146.73 3819
2147.16 3868
2147.60 3910
2148.04 4033
2148.47 4094
2148.91 3922
2149.35 4254
2149.79 4636
2150.22 4563
2150.66 4590
2151.10 4430
2151.53 4437
2151.97 4309
2152.41 4522
2152.84 4626
2153.28 4561
2153.72 4664
2154.16 4567
2154.59 4174
2155.03 4305
2155.47 4135
2155.91 4109
2156.34 3856
2156.78 3994
2157.22 4201
2157.66 4122
2158.09 3964
2158.53 3833
2158.97 3812
2159.41 3750
2159.84 3887
2160.28 3915
2160.72 4110
2161.16 4362
2161.60 4203
2162.03 4277
2162.47 3921
2162.91 3902
2163.35 4122
2163.79 4024
2164.22 4331
2164.66 4478
2165.10 4353
2165.54 3879
2165.98 3921
2166.42 4024
2166.86 4170
2167.29 4263
2167.73 4171
2168.17 3950
2168.61 3771
2169.05 4091
2169.49 4200
2169.93 3948
2170.37 4078
2170.80 4215
2171.24 4159
2171.68 4290
2172.12 4082
2172.56 4377
2173.00 4314
2173.44 4246
2173.88 4230
2174.32 4295
2174.76 4371
2175.20 4272
2175.64 4447
2176.08 4572
2176.51 4768
2176.95 4835
2177.39 4742
2177.83 4742
2178.27 4779
2178.71 4819
2179.15 4687
2179.59 4488
2180.03 4649
2180.47 4332
2180.91 4342
2181.35 4454
2181.79 4345
2182.23 4178
2182.67 4138
2183.11 4103
2183.55 3881
2183.99 3767
2184.43 3565
2184.87 3971
2185.31 4055
2185.76 3619
2186.20 3681
2186.64 3591
2187.08 3692
2187.52 3776
2187.96 4067
2188.40 4292
2188.84 4197
2189.28 4340
2189.72 4300
2190.16 4371
2190.60 4480
2191.04 4365
2191.49 4248
2191.93 4295
2192.37 4386
2192.81 4476
2193.25 4351
2193.69 4221
2194.13 4390
2194.57 4039
2195.02 4102
2195.46 4269
2195.90 4271
2196.34 4604
2196.78 4625
2197.22 4878
2197.66 4455
2198.11 4602
2198.55 4500
2198.99 4633
2199.43 4491
2199.87 4269
2200.32 4081
2200.76 3907
2201.20 3992
2201.64 4063
2202.08 4228
2202.53 3824
2202.97 3826
2203.41 3992
2203.85 3978
2204.29 3778
2204.74 3889
2205.18 4114
2205.62 4170
2206.06 4413
2206.51 4351
2206.95 4300
2207.39 4563
2207.83 4413
2208.28 4206
2208.72 4614
2209.16 4785
2209.61 4348
2210.05 4518
2210.49 4451
2210.93 4369
2211.38 4277
2211.82 4382
2212.26 4366
2212.71 4392
2213.15 4471
2213.59 4468
2214.04 4409
2214.48 4361
2214.92 4291
2215.37 4129
2215.81 4001
2216.25 4051
2216.70 3943
2217.14 3878
2217.59 3792
2218.03 3996
2218.47 3968
2218.92 3952
2219.36 4051
2219.80 4007
2220.25 3963
2220.69 3922
2221.14 4095
2221.58 4076
2222.02 3978
2222.47 3868
2222.91 4010
2223.36 3981
2223.80 3798
2224.25 3963
2224.69 3921
2225.13 4179
2225.58 4391
2226.02 4398
2226.47 4134
2226.91 3933
2227.36 4265
2227.80 4593
2228.25 4794
2228.69 4722
2229.14 4607
2229.58 4895
2230.03 5015
2230.47 4995
2230.92 4868
2231.36 4890
2231.81 5017
2232.25 4908
2232.70 5200
2233.14 5182
2233.59 4930
2234.03 5062
2234.48 5073
2234.92 5381
2235.37 5225
2235.81 5266
2236.26 5139
2236.70 4859
2237.15 4557
2237.60 4453
2238.04 4609
2238.49 4630
2238.93 4547
2239.38 4399
2239.83 3930
2240.27 3795
2240.72 4105
2241.16 3931
2241.61 3922
2242.06 3803
2242.50 3775
2242.95 3613
2243.39 3547
2243.84 3695
2244.29 3555
2244.73 3505
2245.18 3980
2245.63 3776
2246.07 3670
2246.52 3726
2246.97 3932
2247.41 3970
2247.86 3852
2248.31 3729
2248.75 3664
2249.20 3654
2249.65 3524
2250.09 3744
2250.54 3795
2250.99 3812
2251.43 3670
2251.88 3694
2252.33 3854
2252.78 3865
2253.22 3921
2253.67 3890
2254.12 3707
2254.56 3742
2255.01 3869
2255.46 3629
2255.91 3802
2256.35 3924
2256.80 3778
2257.25 3668
2257.70 3560
2258.14 3754
2258.59 3419
2259.04 3630
2259.49 3725
2259.94 3790
2260.38 3898
2260.83 3884
2261.28 3858
2261.73 4094
2262.18 4154
2262.62 3989
2263.07 4138
2263.52 4170
2263.97 4062
2264.42 4105
2264.87 4287
2265.31 4060
2265.76 4254
2266.21 4177
2266.66 4085
2267.11 4169
2267.56 4185
2268.01 4345
2268.45 4274
2268.90 4091
2269.35 3980
2269.80 4166
2270.25 4365
2270.70 4334
2271.15 4456
2271.60 4665
2272.05 4684
2272.49 4659
2272.94 4862
2273.39 4998
2273.84 4973
2274.29 4691
2274.74 4500
2275.19 4648
2275.64 4455
2276.09 4409
2276.54 4249
2276.99 4154
2277.44 4156
2277.89 4134
2278.34 3992
2278.79 3826
2279.24 3918
2279.69 3783
2280.14 3732
2280.59 3868
2281.04 3867
2281.49 3501
2281.94 3621
2282.39 3853
2282.84 4008
2283.29 3606
2283.74 3652
2284.19 3837
2284.64 3987
2285.09 3943
2285.54 3821
2285.99 3901
2286.44 3666
2286.89 3851
2287.34 4027
2287.79 3967
2288.24 4281
2288.69 4648
2289.14 4521
2289.59 4799
2290.05 5445
2290.50 5590
2290.95 5969
2291.40 6079
2291.85 5977
2292.30 6490
2292.75 6774
2293.20 6688
2293.65 6914
2294.11 6422
2294.56 6722
2295.01 6494
2295.46 6085
2295.91 5886
2296.36 5213
2296.81 5015
2297.27 4818
2297.72 4820
2298.17 4730
2298.62 4468
2299.07 4568
2299.52 4358
2299.98 4247
2300.43 4085
2300.88 4165
2301.33 3843
2301.78 3934
2302.24 4116
2302.69 3851
2303.14 3629
2303.59 3666
2304.04 3759
2304.50 3517
2304.95 3719
2305.40 3716
2305.85 3821
2306.31 3928
2306.76 3724
2307.21 3722
2307.66 4010
2308.12 3948
2308.57 4159
2309.02 4296
2309.48 4518
2309.93 4641
2310.38 4676
2310.83 4853
2311.29 4926
2311.74 5222
2312.19 5177
2312.65 5305
2313.10 5138
2313.55 4893
2314.01 4977
2314.46 4901
2314.91 4655
2315.37 4523
2315.82 4431
2316.27 4290
2316.73 4011
2317.18 4176
2317.63 4097
2318.09 4119
2318.54 4094
2318.99 3901
2319.45 4132
2319.90 4110
2320.36 4027
2320.81 4081
2321.26 4299
2321.72 4327
2322.17 4409
2322.63 4215
2323.08 4246
2323.53 4348
2323.99 4470
2324.44 4504
2324.90 4265
2325.35 4211
2325.80 4065
2326.26 4221
2326.71 4200
2327.17 4395
2327.62 4437
2328.08 4503
2328.53 4667
2328.99 4533
2329.44 4836
2329.90 4661
2330.35 4892
2330.81 5267
2331.26 4844
2331.72 4799
2332.17 4913
2332.63 4793
2333.08 4617
2333.54 4434
2333.99 4512
2334.45 4435
2334.90 4344
2335.36 4233
2335.81 4134
2336.27 4161
2336.72 3996
2337.18 4151
2337.63 4007
2338.09 3890
2338.55 3757
2339.00 3806
2339.46 4043
2339.91 4037
2340.37 3888
2340.82 3724
2341.28 3660
2341.74 3919
2342.19 4046
2342.65 3825
2343.10 3938
2343.56 4089
2344.02 4064
2344.47 3911
2344.93 3901
2345.39 3890
2345.84 3916
2346.30 4039
2346.75 4154
2347.21 4222
2347.67 4274
2348.12 4063
2348.58 4284
2349.04 4420
2349.49 4678
2349.95 4642
2350.41 4596
2350.86 4707
2351.32 4564
2351.78 4358
2352.23 4083
2352.69 4115
2353.15 4117
2353.61 4088
2354.06 4286
2354.52 4109
2354.98 4005
2355.43 4003
2355.89 3981
2356.35 4073
2356.81 4261
2357.26 4239
2357.72 4363
2358.18 4063
2358.64 4112
2359.09 4097
2359.55 3973
2360.01 4095
2360.47 4398
2360.93 4313
2361.38 4424
2361.84 4328
2362.30 4278
2362.76 4323
2363.22 4178
2363.67 4217
2364.13 4283
2364.59 4243
2365.05 4305
2365.51 4215
2365.96 4248
2366.42 4410
2366.88 4385
2367.34 4228
2367.80 4465
2368.26 4279
2368.72 4360
2369.17 4430
2369.63 4723
2370.09 4305
2370.55 4145
2371.01 4208
2371.47 3937
2371.93 4013
2372.39 4258
2372.84 4082
2373.30 4014
2373.76 4139
2374.22 3823
2374.68 4003
2375.14 4294
2375.60 4255
2376.06 4360
2376.52 4390
2376.98 4318
2377.44 4430
2377.90 4714
2378.36 4724
2378.81 4774
2379.27 4370
2379.73 4375
2380.19 4226
2380.65 4215
2381.11 4085
2381.57 4096
2382.03 4141
2382.49 4045
2382.95 4126
2383.41 4001
2383.87 3969
2384.33 3987
2384.79 4068
2385.25 4364
2385.71 4440
2386.17 4129
2386.63 4056
2387.09 3997
2387.55 4009
2388.01 4021
2388.48 4324
2388.94 4382
2389.40 4011
2389.86 3958
2390.32 4302
2390.78 4292
2391.24 4361
2391.70 4366
2392.16 4487
2392.62 4654
2393.08 4636
2393.54 4582
2394.00 4329
2394.47 4498
2394.93 4231
2395.39 4146
2395.85 4011
2396.31 3919
2396.77 4014
2397.23 4238
2397.69 4204
2398.16 3945
2398.62 3776
2399.08 3852
2399.54 3890
2400.00 3981
2400.46 3933
2400.92 3829
2401.39 3939
2401.85 3752
2402.31 3769
2402.77 3744
2403.23 3947
2403.70 3888
2404.16 4021
2404.62 3963
2405.08 3863
2405.54 3859
2406.01 3764
2406.47 3946
2406.93 3897
2407.39 4047
2407.86 3802
2408.32 4234
2408.78 4004
2409.24 3851
2409.71 3782
2410.17 4016
2410.63 3826
2411.09 3674
2411.56 3679
2412.02 3662
2412.48 3513
2412.94 3773
2413.41 3851
2413.87 3927
2414.33 3788
2414.80 3581
2415.26 3824
2415.72 3894
2416.19 4076
2416.65 4129
2417.11 4200
2417.57 4355
2418.04 4266
2418.50 4023
2418.96 4014
2419.43 3993
2419.89 3933
2420.36 4203
2420.82 4072
2421.28 3896
2421.75 3916
2422.21 4054
2422.67 3940
2423.14 4063
2423.60 4070
2424.07 3883
2424.53 3777
2424.99 3963
2425.46 3998
2425.92 3797
2426.39 3986
2426.85 4132
2427.31 4180
2427.78 4028
2428.24 4051
2428.71 3949
2429.17 3682
2429.64 3371
2430.10 3431
2430.56 3530
2431.03 3862
2431.49 3877
2431.96 3858
2432.42 3680
2432.89 3849
2433.35 3948
2433.82 3916
2434.28 4006
2434.75 3905
2435.21 3854
2435.68 3865
2436.14 3958
2436.61 3889
2437.07 3800
2437.54 3909
2438.00 3823
2438.47 3903
2438.93 3982
2439.40 3821
2439.86 3967
2440.33 4180
2440.80 4363
2441.26 4439
2441.73 4441
2442.19 4581
2442.66 4326
2443.12 4504
2443.59 4427
2444.06 4473
2444.52 4571
2444.99 4610
2445.45 4704
2445.92 4490
2446.38 4236
2446.85 4125
2447.32 4286
2447.78 4125
2448.25 3969
2448.72 4089
2449.18 3916
2449.65 3613
2450.11 3743
2450.58 3572
2451.05 3647
2451.51 3673
2451.98 3887
2452.45 3643
2452.91 3641
2453.38 3777
2453.85 3534
2454.31 4021
2454.78 3929
2455.25 4020
2455.71 3942
2456.18 3959
2456.65 3837
2457.12 3806
2457.58 3809
2458.05 3727
2458.52 3580
2458.98 3700
2459.45 3739
2459.92 3833
2460.39 3847
2460.85 3814
2461.32 3437
2461.79 3577
2462.26 3461
2462.72 3685
2463.19 3729
2463.66 3404
2464.13 3726
2464.59 3685
2465.06 3765
2465.53 3744
2466.00 3656
2466.47 3694
2466.93 3801
2467.40 3862
2467.87 3918
2468.34 3674
2468.81 3752
2469.27 3867
2469.74 4047
2470.21 4106
2470.68 3750
2471.15 3635
2471.62 3665
2472.09 3500
2472.55 3584
2473.02 3565
2473.49 3632
2473.96 3580
2474.43 3712
2474.90 3681
2475.37 3738
2475.83 3642
2476.30 3629
2476.77 3778
2477.24 3602
2477.71 3434
2478.18 3551
2478.65 3667
2479.12 3684
2479.59 3644
2480.06 3674
2480.53 3541
2480.99 3511
2481.46 3386
2481.93 3381
2482.40 3538
2482.87 3566
2483.34 3484
2483.81 3609
2484.28 3970
2484.75 3771
2485.22 3589
2485.69 3476
2486.16 3570
2486.63 3670
2487.10 3688
2487.57 3600
2488.04 3691
2488.51 3763
2488.98 3709
2489.45 3719
2489.92 3814
2490.39 3742
2490.86 4050
2491.33 3999
2491.80 3998
2492.27 4136
2492.74 4314
2493.21 4409
2493.68 4133
2494.15 4235
2494.62 4333
2495.10 4349
2495.57 4501
2496.04 4381
2496.51 4306
2496.98 4459
2497.45 4468
2497.92 4537
2498.39 4548
2498.86 4281
2499.33 4183
2499.80 4076
2500.28 3942
2500.75 4011
2501.22 3892
2501.69 3821
2502.16 3497
2502.63 3517
2503.10 3270
2503.57 3549
2504.05 3456
2504.52 3509
2504.99 3628
2505.46 3275
2505.93 3458
2506.40 3589
2506.88 3522
2507.35 3549
2507.82 3572
2508.29 3592
2508.76 3396
2509.24 3414
2509.71 3461
2510.18 3445
2510.65 3275
2511.12 3607
2511.60 3502
2512.07 3819
2512.54 3759
2513.01 3708
2513.49 3874
2513.96 3867
2514.43 3954
2514.90 4010
2515.38 3926
2515.85 3755
2516.32 3951
2516.79 3915
2517.27 3726
2517.74 3938
2518.21 3791
2518.68 4064
2519.16 4347
2519.63 4166
2520.10 3974
2520.58 4116
2521.05 4113
2521.52 4022
2522.00 4149
2522.47 4302
2522.94 4226
2523.42 4231
2523.89 4306
2524.36 3994
2524.84 3777
2525.31 3960
2525.78 4067
2526.26 4068
2526.73 4051
2527.20 4149
2527.68 4186
2528.15 4030
2528.63 4087
2529.10 4127
2529.57 4222
2530.05 4277
2530.52 4219
2531.00 4377
2531.47 4276
2531.94 4177
2532.42 3984
2532.89 3969
2533.37 4018
2533.84 4199
2534.32 3872
2534.79 3842
2535.26 3948
2535.74 3750
2536.21 3860
2536.69 3979
2537.16 3799
2537.64 3771
2538.11 3889
2538.59 3948
2539.06 3952
2539.54 3795
2540.01 3944
2540.49 3951
2540.96 4032
2541.44 3851
2541.91 3710
2542.39 3835
2542.86 3821
2543.34 3673
2543.81 4041
2544.29 4073
2544.76 4014
2545.24 3820
2545.71 3755
2546.19 3959
2546.66 3836
2547.14 3748
2547.61 3880
2548.09 3825
2548.57 3582
2549.04 3642
2549.52 3650
2549.99 3818
2550.47 3724
2550.95 3826
2551.42 3937
2551.90 3852
2552.37 3776
2552.85 4115
2553.33 4066
2553.80 4257
2554.28 4123
2554.75 3780
2555.23 4050
2555.71 4012
2556.18 3978
2556.66 4133
2557.14 3931
2557.61 3932
2558.09 4129
2558.57 4011
2559.04 3899
2559.52 4037
2560.00 4049
2560.47 3915
2560.95 3821
2561.43 3758
2561.90 3631
2562.38 3599
2562.86 3688
2563.33 3716
2563.81 3764
2564.29 3588
2564.77 3768
2565.24 3718
2565.72 3570
2566.20 3301
2566.68 3384
2567.15 3622
2567.63 3508
2568.11 3600
2568.59 3437
2569.06 3719
2569.54 3526
2570.02 3570
2570.50 3552
2570.97 3494
2571.45 3586
2571.93 3371
2572.41 3448
2572.89 3654
2573.36 3715
2573.84 3451
2574.32 3441
2574.80 3534
2575.28 3288
2575.75 3205
2576.23 3304
2576.71 3565
2577.19 3544
2577.67 3488
2578.15 3524
2578.62 3610
2579.10 3542
2579.58 3503
2580.06 3739
2580.54 3792
2581.02 3639
2581.50 3615
2581.97 3557
2582.45 3429
2582.93 3646
2583.41 3676
2583.89 3596
2584.37 3769
2584.85 3580
2585.33 3602
2585.81 3633
2586.29 3657
2586.77 3631
2587.24 3775
2587.72 3892
2588.20 3999
2588.68 3464
2589.16 3498
2589.64 3482
2590.12 3578
2590.60 3617
2591.08 3662
2591.56 3833
2592.04 3693
2592.52 3725
2593.00 3867
2593.48 3946
2593.96 3809
2594.44 3907
2594.92 3948
2595.40 3861
2595.88 3788
2596.36 3951
2596.84 3698
2597.32 3595
2597.80 3707
2598.28 3522
2598.76 3554
2599.24 3547
2599.72 3677
2600.20 3654
2600.68 3509
2601.16 3276
2601.64 3162
2602.12 3400
2602.61 3558
2603.09 3440
2603.57 3384
2604.05 3558
2604.53 3509
2605.01 3542
2605.49 3497
2605.97 3373
2606.45 3599
2606.93 3524
2607.42 3469
2607.90 3393
2608.38 3663
2608.86 3519
2609.34 3590
2609.82 3470
2610.30 3404
2610.78 3638
2611.27 3720
2611.75 3745
2612.23 3666
2612.71 3733
2613.19 3625
2613.67 3453
2614.16 3410
2614.64 3566
2615.12 3733
2615.60 3649
2616.08 3802
2616.57 3516
2617.05 3849
2617.53 3842
2618.01 3704
2618.49 3781
2618.98 3920
2619.46 4083
2619.94 4076
2620.42 3965
2620.91 3890
2621.39 3910
2621.87 3823
2622.35 3868
2622.84 3688
2623.32 3558
2623.80 3691
2624.28 3432
2624.77 3417
2625.25 3379
2625.73 3406
2626.21 3561
2626.70 3711
2627.18 3494
2627.66 3786
2628.15 3737
2628.63 3455
2629.11 3662
2629.60 3775
2630.08 3820
2630.56 4121
2631.05 4263
2631.53 4293
2632.01 4090
2632.50 4171
2632.98 4167
2633.46 4575
2633.95 4261
2634.43 4410
2634.91 4488
2635.40 4294
2635.88 4020
2636.37 4091
2636.85 4203
2637.33 3973
2637.82 3679
2638.30 3837
2638.79 3472
2639.27 3433
2639.75 3481
2640.24 3600
2640.72 3670
2641.21 3764
2641.69 3763
2642.18 3517
2642.66 3746
2643.14 3737
2643.63 3766
2644.11 3730
2644.60 3755
2645.08 3644
2645.57 3537
2646.05 3697
2646.54 3581
2647.02 3815
2647.51 3572
2647.99 3544
2648.48 3632
2648.96 3663
2649.45 3772
2649.93 3622
2650.42 3620
2650.90 3739
2651.39 3647
2651.87 3639
2652.36 3802
2652.84 4014
2653.33 3794
2653.81 3771
2654.30 3488
2654.78 3619
2655.27 3772
2655.76 3951
2656.24 4021
2656.73 4086
2657.21 3899
2657.70 4235
2658.18 4084
2658.67 4191
2659.16 3933
2659.64 3902
2660.13 3874
2660.61 3769
2661.10 3873
2661.59 3729
2662.07 3548
2662.56 3534
2663.05 3669
2663.53 3540
2664.02 3672
2664.50 3535
2664.99 3499
2665.48 3400
2665.96 3354
2666.45 3474
2666.94 3611
2667.42 3621
2667.91 3415
2668.40 3122
2668.88 3235
2669.37 3376
2669.86 3593
2670.34 3374
2670.83 3413
2671.32 3238
2671.81 3516
2672.29 3716
2672.78 3785
2673.27 4033
2673.75 3978
2674.24 3871
2674.73 4120
2675.22 4292
2675.70 4254
2676.19 4466
2676.68 4505
2677.17 4621
2677.65 4766
2678.14 4532
2678.63 4496
2679.12 4316
2679.61 4147
2680.09 3968
2680.58 3656
2681.07 3852
2681.56 3860
2682.04 3793
2682.53 3360
2683.02 3314
2683.51 3582
2684.00 3685
2684.49 3440
2684.97 3465
2685.46 3586
2685.95 3409
2686.44 3539
2686.93 3721
2687.42 3525
2687.90 3686
2688.39 3619
2688.88 3572
2689.37 3745
2689.86 3702
2690.35 3531
2690.84 3514
2691.33 3270
2691.81 3297
2692.30 3532
2692.79 3426
2693.28 3503
2693.77 3409
2694.26 3519
2694.75 3459
2695.24 3518
2695.73 3398
2696.22 3590
2696.71 3594
2697.20 3255
2697.68 3175
2698.17 3343
2698.66 3457
2699.15 3478
2699.64 3532
2700.13 3477
2700.62 3324
2701.11 3189
2701.60 3216
2702.09 3409
2702.58 3519
2703.07 3547
2703.56 3582
2704.05 3658
2704.54 3582
2705.03 3527
2705.52 3714
2706.01 3727
2706.50 3743
2706.99 3561
2707.48 3742
2707.97 3913
2708.46 3622
2708.95 3568
2709.44 3526
2709.93 3563
2710.43 3573
2710.92 3320
2711.41 3287
2711.90 3463
2712.39 3263
2712.88 3343
2713.37 3562
2713.86 3477
2714.35 3472
2714.84 3382
2715.33 3499
2715.82 3429
2716.32 3582
2716.81 3600
2717.30 3651
2717.79 3397
2718.28 3394
2718.77 3535
2719.26 3325
2719.76 3489
2720.25 3379
2720.74 3348
2721.23 3591
2721.72 3264
2722.21 3273
2722.70 3173
2723.20 3165
2723.69 3493
2724.18 3514
2724.67 3262
2725.16 3108
2725.66 3353
2726.15 3452
2726.64 3396
2727.13 3433
2727.62 3404
2728.12 3151
2728.61 3215
2729.10 3251
2729.59 3332
2730.09 3365
2730.58 3400
2731.07 3632
2731.56 3595
2732.06 3409
2732.55 3594
2733.04 3752
2733.53 3676
2734.03 3666
2734.52 3739
2735.01 3870
2735.50 4013
2736.00 3958
2736.49 3872
2736.98 3797
2737.48 3828
2737.97 3959
2738.46 3811
2738.96 3920
2739.45 3488
2739.94 3353
2740.44 3445
2740.93 3553
2741.42 3572
2741.92 3499
2742.41 3471
2742.90 3499
2743.40 3447
2743.89 3452
2744.38 3431
2744.88 3289
2745.37 3316
2745.86 3514
2746.36 3508
2746.85 3409
2747.35 3612
2747.84 3358
2748.33 3239
2748.83 3222
2749.32 3433
2749.82 3554
2750.31 3351
2750.81 3397
2751.30 3506
2751.79 3284
2752.29 3202
2752.78 3515
2753.28 3542
2753.77 3421
2754.27 3459
2754.76 3433
2755.26 3325
2755.75 3386
2756.24 3553
2756.74 3572
2757.23 3683
2757.73 3621
2758.22 3653
2758.72 3566
2759.21 3622
2759.71 3749
2760.20 3459
2760.70 3427
2761.19 3537
2761.69 3550
2762.19 3511
2762.68 3665
2763.18 3651
2763.67 3391
2764.17 3524
2764.66 3663
2765.16 3541
2765.65 3673
2766.15 3645
2766.64 3627
2767.14 3608
2767.64 3617
2768.13 3520
2768.63 3656
2769.12 3634
2769.62 3455
2770.12 3408
2770.61 3425
2771.11 3663
2771.60 3397
2772.10 3666
2772.60 3649
2773.09 3580
2773.59 3527
2774.08 3710
2774.58 3893
2775.08 4092
2775.57 4271
2776.07 4610
2776.57 4980
2777.06 4860
2777.56 4897
2778.06 5245
2778.55 5316
2779.05 5223
2779.55 5152
2780.04 5008
2780.54 5108
2781.04 4790
2781.54 4549
2782.03 4280
2782.53 4113
2783.03 3857
2783.52 3798
2784.02 3536
2784.52 3538
2785.02 3389
2785.51 3325
2786.01 3382
2786.51 3642
2787.01 3694
2787.50 3526
2788.00 3535
2788.50 3587
2789.00 3301
2789.49 3186
2789.99 3442
2790.49 3534
2790.99 3375
2791.48 3294
2791.98 3224
2792.48 3191
2792.98 3088
2793.48 3040
2793.97 3246
2794.47 3457
2794.97 3260
2795.47 3348
2795.97 3364
2796.47 3263
2796.96 3523
2797.46 3682
2797.96 3624
2798.46 3680
2798.96 3636
2799.46 3488
2799.96 3708
2800.45 3612
2800.95 3472
2801.45 3746
2801.95 3603
2802.45 3517
2802.95 3596
2803.45 3360
2803.95 3134
2804.45 3369
2804.94 3396
2805.44 3386
2805.94 3428
2806.44 3452
2806.94 3492
2807.44 3407
2807.94 3571
2808.44 3599
2808.94 3584
2809.44 3874
2809.94 3779
2810.44 3659
2810.94 3768
2811.44 4028
2811.94 3805
2812.44 3821
2812.94 3880
2813.44 3846
2813.94 3687
2814.44 3949
2814.94 3912
2815.44 3922
2815.94 3825
2816.44 3759
2816.94 3730
2817.44 3792
2817.94 3661
2818.44 3670
2818.94 3616
2819.44 3443
2819.94 3319
2820.44 3485
2820.94 3420
2821.44 3453
2821.94 3239
2822.44 3165
2822.94 3161
2823.44 3215
2823.94 3386
2824.44 3501
2824.94 3409
2825.45 3415
2825.95 3592
2826.45 3359
2826.95 3352
2827.45 3396
2827.95 3341
2828.45 3278
2828.95 3281
2829.45 3257
2829.96 3401
2830.46 3114
2830.96 3174
2831.46 3271
2831.96 3181
2832.46 3224
2832.96 3171
2833.47 3435
2833.97 3405
2834.47 3105
2834.97 3214
2835.47 3266
2835.97 3366
2836.48 3565
2836.98 3511
2837.48 3500
2837.98 3443
2838.48 3461
2838.99 3504
2839.49 3533
2839.99 3596
2840.49 3444
2841.00 3533
2841.50 3552
2842.00 3585
2842.50 3468
2843.01 3622
2843.51 3556
2844.01 3250
2844.51 3397
2845.02 3481
2845.52 3652
2846.02 3533
2846.52 3545
2847.03 3645
2847.53 3809
2848.03 3750
2848.54 3572
2849.04 3782
2849.54 4152
2850.04 4061
2850.55 3809
2851.05 4007
2851.55 4010
2852.06 4029
2852.56 3900
2853.06 3912
2853.57 3704
2854.07 3432
2854.57 3807
2855.08 3641
2855.58 3706
2856.09 3715
2856.59 3584
2857.09 3589
2857.60 3615
2858.10 3604
2858.60 3561
2859.11 3475
2859.61 3444
2860.12 3667
2860.62 3574
2861.12 3495
2861.63 3386
2862.13 3436
2862.64 3300
2863.14 3416
2863.65 3360
2864.15 3375
2864.65 3449
2865.16 3363
2865.66 3497
2866.17 3299
2866.67 3268
2867.18 3276
2867.68 3282
2868.19 3255
2868.69 3204
2869.20 3550
2869.70 3364
2870.21 3512
2870.71 3289
2871.21 3268
2871.72 3461
2872.23 3621
2872.73 3674
2873.24 3705
2873.74 3872
2874.25 3961
2874.75 3556
2875.26 3644
2875.76 4041
2876.27 3939
2876.77 4091
2877.28 4132
2877.78 4080
2878.29 4042
2878.79 4132
2879.30 4208
2879.81 4230
2880.31 4103
2880.82 3625
2881.32 3773
2881.83 3690
2882.34 3691
2882.84 3632
2883.35 3770
2883.85 3763
2884.36 4040
2884.87 3900
2885.37 3683
2885.88 3503
2886.38 3527
2886.89 3397
2887.40 3580
2887.90 3767
2888.41 3698
2888.92 3627
2889.42 3773
2889.93 3923
2890.44 3816
2890.94 3801
2891.45 4025
2891.96 3979
2892.46 3935
2892.97 3765
2893.48 3809
2893.98 3723
2894.49 3464
2895.00 3726
2895.51 3630
2896.01 3534
2896.52 3605
2897.03 3827
2897.53 3844
2898.04 3826
2898.55 3988
2899.06 4255
2899.56 4058
2900.07 4257
2900.58 4037
2901.09 4061
2901.59 3992
2902.10 3889
2902.61 3902
2903.12 4017
2903.63 4235
2904.13 4227
2904.64 4228
2905.15 4172
2905.66 4196
2906.17 4496
2906.67 4534
2907.18 4433
2907.69 4368
2908.20 4484
2908.71 4176
2909.21 4137
2909.72 4380
2910.23 4368
2910.74 4081
2911.25 3917
2911.76 4023
2912.26 3891
2912.77 3816
2913.28 3672
2913.79 3672
2914.30 3759
2914.81 3701
2915.32 3600
2915.83 3668
2916.34 3600
2916.84 3450
2917.35 3560
2917.86 3456
2918.37 3654
2918.88 3772
2919.39 3569
2919.90 3405
2920.41 3356
2920.92 3382
2921.43 3367
2921.94 3308
2922.45 3515
2922.96 3386
2923.46 3314
2923.97 3260
2924.48 3511
2924.99 3428
2925.50 3296
2926.01 3602
2926.52 3560
2927.03 3503
2927.54 3527
2928.05 3766
2928.56 3835
2929.07 3771
2929.58 3550
2930.09 3309
2930.60 3348
2931.11 3076
2931.62 3037
2932.13 3276
2932.64 3301
2933.15 3284
2933.67 3211
2934.18 3399
2934.69 3201
2935.20 3349
2935.71 3402
2936.22 3439
2936.73 3621
2937.24 3583
2937.75 3598
2938.26 3421
2938.77 3513
2939.28 3858
2939.79 3611
2940.30 3531
2940.82 3822
2941.33 3742
2941.84 3747
2942.35 3654
2942.86 3879
2943.37 3882
2943.88 3704
2944.39 3812
2944.91 3724
2945.42 3864
2945.93 3596
2946.44 3781
2946.95 4005
2947.46 3990
2947.98 3941
2948.49 3853
2949.00 3888
2949.51 3845
2950.02 3828
2950.53 3891
2951.05 4006
2951.56 3669
2952.07 3366
2952.58 3490
2953.09 3552
2953.61 3442
2954.12 3298
2954.63 3371
2955.14 3349
2955.66 3387
2956.17 3348
2956.68 3430
2957.19 3391
2957.71 3319
2958.22 3413
2958.73 3326
2959.24 3293
2959.76 3343
2960.27 3321
2960.78 3396
2961.29 3488
2961.81 3549
2962.32 3500
2962.83 3410
2963.35 3430
2963.86 3381
2964.37 3455
2964.89 3387
2965.40 3295
2965.91 3235
2966.43 3382
2966.94 3310
2967.45 3292
2967.97 3408
2968.48 3492
2968.99 3317
2969.51 3184
2970.02 3100
2970.53 3237
2971.05 3231
2971.56 3182
2972.07 3141
2972.59 3126
2973.10 3099
2973.62 2986
2974.13 3158
2974.64 3219
2975.16 3181
2975.67 3178
2976.19 3130
2976.70 3210
2977.22 3166
2977.73 3256
2978.24 3362
2978.76 3321
2979.27 3381
2979.79 3475
2980.30 3402
2980.82 3330
2981.33 3400
2981.85 3505
2982.36 3509
2982.87 3330
2983.39 3313
2983.90 3480
2984.42 3473
2984.93 3419
2985.45 3508
2985.96 3660
2986.48 3571
2986.99 3705
2987.51 3713
2988.02 3700
2988.54 3848
2989.05 3892
2989.57 3773
2990.09 3897
2990.60 3738
2991.12 3658
2991.63 3634
2992.15 3567
2992.66 3580
2993.18 3613
2993.69 3732
2994.21 3311
2994.73 3484
2995.24 3482
2995.76 3547
2996.27 3826
2996.79 3924
2997.30 3822
2997.82 3736
2998.34 4047
2998.85 4450
2999.37 4240
2999.89 4381
3000.40 4431
3000.92 4503
3001.43 4519
3001.95 4345
3002.47 4460
3002.98 4377
3003.50 4324
3004.02 4443
3004.53 4419
3005.05 4810
3005.57 5107
3006.08 4970
3006.60 5175
3007.12 5449
3007.63 5510
3008.15 5374
3008.67 5047
3009.18 5278
3009.70 4933
3010.22 4389
3010.74 4226
3011.25 4075
3011.77 3952
3012.29 3847
3012.80 3518
3013.32 3481
3013.84 3374
3014.36 3425
3014.87 3235
3015.39 3284
3015.91 3461
3016.43 3675
3016.94 3688
3017.46 3769
3017.98 3910
3018.50 3997
3019.02 4132
3019.53 4072
3020.05 3984
3020.57 3885
3021.09 4199
3021.60 4276
3022.12 4305
3022.64 4340
3023.16 4154
3023.68 4015
3024.20 3822
3024.71 3778
3025.23 3951
3025.75 3945
3026.27 4016
3026.79 3840
3027.31 3932
3027.82 4060
3028.34 3895
3028.86 3889
3029.38 3751
3029.90 3737
3030.42 3994
3030.94 3942
3031.46 3861
3031.98 4000
3032.49 4065
3033.01 3785
3033.53 3936
3034.05 3791
3034.57 3516
3035.09 3645
3035.61 3536
3036.13 3744
3036.65 3645
3037.17 3613
3037.69 3724
3038.21 3586
3038.73 3821
3039.25 3724
3039.76 3529
3040.28 3364
3040.80 3403
3041.32 3388
3041.84 3420
3042.36 3339
3042.88 3414
3043.40 3473
3043.92 3481
3044.44 3318
3044.96 3378
3045.48 3568
3046.00 3504
3046.52 3185
3047.04 3220
3047.56 3456
3048.08 3355
3048.60 3366
3049.13 3393
3049.65 3406
3050.17 3446
3050.69 3189
3051.21 3455
3051.73 3572
3052.25 3417
3052.77 3363
3053.29 3341
3053.81 3166
3054.33 3146
3054.85 3090
3055.37 3308
3055.89 3392
3056.42 3312
3056.94 3155
3057.46 3051
3057.98 3206
3058.50 3355
3059.02 3193
3059.54 3279
3060.06 3359
3060.59 3287
3061.11 3246
3061.63 3223
3062.15 3320
3062.67 3344
3063.19 3108
3063.71 3369
3064.24 3239
3064.76 3330
3065.28 3384
3065.80 3319
3066.32 3574
3066.85 3458
3067.37 3454
3067.89 3585
3068.41 3426
3068.93 3492
3069.46 3568
3069.98 3599
3070.50 3614
3071.02 3495
3071.54 3406
3072.07 3280
3072.59 3374
3073.11 3324
3073.63 3375
3074.16 3422
3074.68 3284
3075.20 3497
3075.73 3410
3076.25 3487
3076.77 3370
3077.29 3487
3077.82 3790
3078.34 3663
3078.86 3737
3079.39 3691
3079.91 3590
3080.43 3744
3080.95 3669
3081.48 3739
3082.00 3763
3082.52 4014
3083.05 3872
3083.57 3831
3084.09 3856
3084.62 3935
3085.14 3802
3085.66 3642
3086.19 3593
3086.71 3724
3087.24 3653
3087.76 3521
3088.28 3532
3088.81 3543
3089.33 3793
3089.85 3497
3090.38 3631
3090.90 3489
3091.43 3469
3091.95 3373
3092.47 3395
3093.00 3502
3093.52 3329
3094.05 3378
3094.57 3373
3095.10 3414
3095.62 3569
3096.14 3553
3096.67 3617
3097.19 3488
3097.72 3291
3098.24 3284
3098.77 3516
3099.29 3475
3099.82 3763
3100.34 3935
3100.87 3898
3101.39 4064
3101.92 4428
3102.44 4723
3102.97 4832
3103.49 5144
3104.02 5411
3104.54 5429
3105.07 5442
3105.59 5513
3106.12 5601
3106.64 5356
3107.17 5382
3107.69 5377
3108.22 4621
3108.74 4189
3109.27 4013
3109.79 3790
3110.32 3617
3110.85 3543
3111.37 3531
3111.90 3639
3112.42 3551
3112.95 3558
3113.48 3652
3114.00 3484
3114.53 3575
3115.05 3693
3115.58 3452
3116.11 3432
3116.63 3452
3117.16 3242
3117.68 3360
3118.21 3200
3118.74 3347
3119.26 3177
3119.79 3143
3120.32 3112
3120.84 3207
3121.37 3435
3121.90 3191
3122.42 3248
3122.95 3495
3123.48 3283
3124.00 3226
3124.53 3358
3125.06 3218
3125.58 3185
3126.11 3223
3126.64 3337
3127.16 3275
3127.69 3426
3128.22 3288
3128.75 3216
3129.27 3175
3129.80 3428
3130.33 3367
3130.85 3466
3131.38 3241
3131.91 3093
3132.44 3164
3132.96 3206
3133.49 3148
3134.02 3163
3134.55 3124
3135.07 3124
3135.60 3144
3136.13 3131
3136.66 3307
3137.19 3360
3137.71 3189
3138.24 3298
3138.77 3300
3139.30 3279
3139.83 3188
3140.35 3124
3140.88 3238
3141.41 3186
3141.94 3151
3142.47 3213
3143.00 2987
3143.52 3020
3144.05 2957
3144.58 3185
3145.11 3379
3145.64 3332
3146.17 3310
3146.70 3213
3147.22 3319
3147.75 3495
3148.28 3720
3148.81 3622
3149.34 3904
3149.87 3971
3150.40 4298
3150.93 4052
3151.46 4106
3151.98 4358
3152.51 4174
3153.04 3964
3153.57 4062
3154.10 3922
3154.63 3881
3155.16 3794
3155.69 3860
3156.22 3600
3156.75 3555
3157.28 3375
3157.81 3586
3158.34 3530
3158.87 3371
3159.40 3537
3159.93 3571
3160.46 3642
3160.99 3546
3161.52 3466
3162.05 3405
3162.58 3372
3163.11 3524
3163.64 3384
3164.17 3301
3164.70 3318
3165.23 3282
3165.76 3397
3166.29 3254
3166.82 3166
3167.35 3059
3167.88 3082
3168.41 3186
3168.94 3172
3169.47 3138
3170.00 3116
3170.53 3146
3171.06 3236
3171.59 3259
3172.13 3218
3172.66 3333
3173.19 3325
3173.72 3626
3174.25 3517
3174.78 3694
3175.31 3600
3175.84 3857
3176.37 3974
3176.90 3861
3177.44 3759
3177.97 3670
3178.50 3915
3179.03 3731
3179.56 3593
3180.09 3841
3180.62 3598
3181.16 3327
3181.69 3500
3182.22 3392
3182.75 3282
3183.28 3401
3183.81 3438
3184.35 3507
3184.88 3644
3185.41 3226
3185.94 3012
3186.47 3166
3187.01 3156
3187.54 3365
3188.07 3322
3188.60 3336
3189.14 3327
3189.67 3128
3190.20 3053
3190.73 3139
3191.26 3092
3191.80 3227
3192.33 3203
3192.86 3242
3193.39 3018
3193.93 3087
3194.46 3208
3194.99 3392
3195.53 3359
3196.06 3282
3196.59 3101
3197.12 3169
3197.66 3219
3198.19 3204
3198.72 3412
3199.26 3301
3199.79 3318
3200.32 3386
3200.86 3215
3201.39 3511
3201.92 3713
3202.46 3699
3202.99 3630
3203.52 3691
3204.06 3808
3204.59 3543
3205.12 3823
3205.66 3889
3206.19 3613
3206.72 3491
3207.26 3464
3207.79 3533
3208.33 3545
3208.86 3368
3209.39 3293
3209.93 3472
3210.46 3597
3211.00 3616
3211.53 3908
3212.06 4023
3212.60 3851
3213.13 3844
3213.67 4087
3214.20 3887
3214.74 4031
3215.27 4112
3215.80 4220
3216.34 3935
3216.87 3715
3217.41 3871
3217.94 3542
3218.48 3284
3219.01 3318
3219.55 3513
3220.08 3501
3220.62 3685
3221.15 3661
3221.69 3679
3222.22 3613
3222.76 3716
3223.29 3736
3223.83 4124
3224.36 3883
3224.90 4222
3225.43 4181
3225.97 4383
3226.50 4442
3227.04 4301
3227.57 4343
3228.11 4078
3228.65 3908
3229.18 3684
3229.72 3504
3230.25 3694
3230.79 3464
3231.32 3586
3231.86 3535
3232.40 3460
3232.93 3397
3233.47 3392
3234.00 3494
3234.54 3469
3235.08 3480
3235.61 3401
3236.15 3538
3236.68 3251
3237.22 3410
3237.76 3544
3238.29 3760
3238.83 3780
3239.37 3815
3239.90 3843
3240.44 3852
3240.97 3876
3241.51 4139
3242.05 3772
3242.58 3872
3243.12 3730
3243.66 3566
3244.20 3539
3244.73 3742
3245.27 3471
3245.81 3567
3246.34 3424
3246.88 3397
3247.42 3418
3247.95 3258
3248.49 3338
3249.03 3607
3249.57 3517
3250.10 3651
3250.64 3428
3251.18 3513
3251.72 3511
3252.25 3559
3252.79 3692
3253.33 3610
3253.87 3705
3254.40 3617
3254.94 3494
3255.48 3595
3256.02 3782
3256.55 3737
3257.09 3858
3257.63 4063
3258.17 3775
3258.71 3815
3259.24 4063
3259.78 4071
3260.32 4236
3260.86 4448
3261.40 4596
3261.94 4696
3262.47 5110
3263.01 5214
3263.55 5539
3264.09 5869
3264.63 5584
3265.17 5671
3265.71 5520
3266.24 5799
3266.78 5574
3267.32 5414
3267.86 5249
3268.40 4693
3268.94 4683
3269.48 4506
3270.02 4221
3270.55 3987
3271.09 4024
3271.63 3889
3272.17 3887
3272.71 3814
3273.25 3713
3273.79 3631
3274.33 3577
3274.87 3551
3275.41 3572
3275.95 3401
3276.49 3371
3277.03 3398
3277.57 3554
3278.11 3754
3278.65 3692
3279.19 3662
3279.73 3414
3280.26 3648
3280.80 3677
3281.34 3717
3281.88 3826
3282.42 4147
3282.96 3880
3283.50 3790
3284.04 3826
3284.59 3807
3285.13 3983
3285.67 4264
3286.21 4098
3286.75 4449
3287.29 4537
3287.83 4256
3288.37 4343
3288.91 4334
3289.45 4324
3289.99 4310
3290.53 3986
3291.07 3949
3291.61 3995
3292.15 3788
3292.69 3685
3293.23 3983
3293.77 3790
3294.32 3853
3294.86 4112
3295.40 4026
3295.94 4150
3296.48 4459
3297.02 4475
3297.56 4589
3298.10 4747
3298.65 4608
3299.19 4626
3299.73 4640
3300.27 4462
3300.81 4372
3301.35 4107
3301.89 4147
3302.44 4097
3302.98 3897
3303.52 4009
3304.06 3871
3304.60 3786
3305.14 3666
3305.69 3505
3306.23 3588
3306.77 3755
3307.31 3680
3307.85 3449
3308.40 3353
3308.94 3473
3309.48 3692
3310.02 3444
3310.57 3593
3311.11 3429
3311.65 3263
3312.19 3419
3312.74 3529
3313.28 3567
3313.82 3528
3314.36 3630
3314.91 3448
3315.45 3493
3315.99 3710
3316.53 3826
3317.08 3667
3317.62 3706
3318.16 4044
3318.71 3592
3319.25 3600
3319.79 3594
3320.34 3669
3320.88 3612
3321.42 3783
3321.96 3580
3322.51 3547
3323.05 3385
3323.59 3265
3324.14 3385
3324.68 3392
3325.23 3408
3325.77 3450
3326.31 3288
3326.86 3305
3327.40 3397
3327.94 3379
3328.49 3374
3329.03 3372
3329.57 3122
3330.12 3035
3330.66 3235
3331.21 3225
3331.75 3312
3332.29 3226
3332.84 3140
3333.38 3270
3333.93 3376
3334.47 3414
3335.02 3461
3335.56 3448
3336.10 3606
3336.65 3618
3337.19 3820
3337.74 4157
3338.28 4295
3338.83 4232
3339.37 3933
3339.92 3943
3340.46 3988
3341.01 4053
3341.55 3715
3342.10 3896
3342.64 3588
3343.19 3657
3343.73 3388
3344.28 3200
3344.82 3312
3345.37 3167
3345.91 3266
3346.46 3350
3347.00 3230
3347.55 3334
3348.09 3256
3348.64 3198
3349.18 3409
3349.73 3541
3350.27 3320
3350.82 3427
3351.37 3320
3351.91 3453
3352.46 3299
3353.00 3474
3353.55 3383
3354.10 3413
3354.64 3530
3355.19 3287
3355.73 3239
3356.28 3032
3356.83 3105
3357.37 3028
3357.92 3074
3358.46 2980
3359.01 3045
3359.56 3183
3360.10 2994
3360.65 3029
3361.20 3097
3361.74 3008
3362.29 3206
3362.84 3293
3363.38 2957
3363.93 2965
3364.48 3034
3365.02 2911
3365.57 2977
3366.12 2929
3366.66 2891
3367.21 2987
3367.76 3190
3368.30 3106
3368.85 2977
3369.40 2851
3369.94 3173
3370.49 3135
3371.04 3212
3371.59 3261
3372.13 3319
3372.68 3126
3373.23 3165
3373.78 3211
3374.32 3361
3374.87 3152
3375.42 3109
3375.97 3044
3376.51 3278
3377.06 3026
3377.61 2837
3378.16 2884
3378.71 2967
3379.25 3033
3379.80 2973
3380.35 2808
3380.90 2961
3381.45 2981
3381.99 2746
3382.54 2738
3383.09 2822
3383.64 2768
3384.19 2761
3384.74 2861
3385.28 2776
3385.83 2977
3386.38 3031
3386.93 2902
3387.48 2836
3388.03 2804
3388.58 2828
3389.12 2957
3389.67 2866
3390.22 2975
3390.77 3042
3391.32 2991
3391.87 2841
3392.42 2904
3392.97 2939
3393.52 2974
3394.06 3021
3394.61 3195
3395.16 3047
3395.71 3063
3396.26 2914
3396.81 3003
3397.36 2990
3397.91 2906
3398.46 2832
3399.01 3021
3399.56 2917
3400.11 2668
3400.66 2836
3401.21 3003
3401.76 2870
3402.31 3090
3402.86 3011
3403.41 3019
3403.96 2928
3404.51 2795
3405.06 2757
3405.61 3018
3406.16 2960
3406.71 2861
3407.26 2933
3407.81 3075
3408.36 3158
3408.91 2770
3409.46 2674
3410.01 2857
3410.56 2839
3411.11 2863
3411.66 2950
3412.21 2931
3412.76 3016
3413.31 2892
3413.86 2629
3414.41 2777
3414.96 2803
3415.51 2895
3416.07 2919
3416.62 3057
3417.17 3031
3417.72 3057
3418.27 3012
3418.82 2916
3419.37 2899
3419.92 2923
3420.47 2924
3421.03 2912
3421.58 2928
3422.13 3091
3422.68 2899
3423.23 2872
3423.78 3225
3424.33 3281
3424.89 3320
3425.44 3103
3425.99 3048
3426.54 3224
3427.09 3258
3427.65 3370
3428.20 3172
3428.75 3174
3429.30 3148
3429.85 3059
3430.41 3061
3430.96 3035
3431.51 2999
3432.06 2708
3432.61 2963
3433.17 2941
3433.72 2793
3434.27 2999
3434.82 2854
3435.38 2867
3435.93 2987
3436.48 2891
3437.03 2977
3437.59 2835
3438.14 2974
3438.69 3011
3439.24 2971
3439.80 2900
3440.35 2917
3440.90 2890
3441.46 3055
3442.01 2900
3442.56 2939
3443.11 2963
3443.67 2923
3444.22 3060
3444.77 2865
3445.33 2853
3445.88 2965
3446.43 2814
3446.99 2862
3447.54 2815
3448.09 2797
3448.65 2839
3449.20 2772
3449.76 2724
3450.31 2626
3450.86 2650
3451.42 2748
3451.97 2919
3452.52 2763
3453.08 2822
3453.63 2787
3454.19 2739
3454.74 2795
3455.29 2648
3455.85 2608
3456.40 2814
3456.96 2719
3457.51 2699
3458.07 2740
3458.62 2797
3459.17 2839
3459.73 2892
3460.28 2846
3460.84 2852
3461.39 2977
3461.95 3000
3462.50 3114
3463.06 2984
3463.61 2968
3464.17 2934
3464.72 3144
3465.27 3031
3465.83 3045
3466.38 3176
3466.94 3037
3467.49 3111
3468.05 3115
3468.61 3090
3469.16 3208
3469.72 3119
3470.27 3105
3470.83 3237
3471.38 3313
3471.94 3151
3472.49 3153
3473.05 3210
3473.60 3243
3474.16 3225
3474.71 3433
3475.27 3368
3475.83 3151
3476.38 3158
3476.94 3346
3477.49 3263
3478.05 3357
3478.61 3219
3479.16 3309
3479.72 3489
3480.27 3379
3480.83 3563
3481.39 3527
3481.94 3574
3482.50 3534
3483.05 3638
3483.61 3569
3484.17 3380
3484.72 3352
3485.28 3424
3485.84 3444
3486.39 3507
3486.95 3191
3487.51 3302
3488.06 3626
3488.62 3783
3489.18 3858
3489.73 4050
3490.29 4266
3490.85 4637
3491.40 4567
3491.96 4993
3492.52 5240
3493.08 5330
3493.63 5555
3494.19 5921
3494.75 5720
3495.30 5781
3495.86 5403
3496.42 5298
3496.98 5246
3497.53 5583
3498.09 5772
3498.65 5618
3499.21 5705
3499.76 6228
3500.32 6478
3500.88 6753
3501.44 6972
3501.99 7279
3502.55 8073
3503.11 8708
3503.67 9037
3504.23 9712
3504.78 10041
3505.34 10585
3505.90 11308
3506.46 11938
3507.02 12167
3507.58 12196
3508.13 12520
3508.69 12173
3509.25 11759
3509.81 11079
3510.37 10118
3510.93 8834
3511.48 8127
3512.04 6974
3512.60 6142
3513.16 5609
3513.72 5144
3514.28 4671
3514.84 4244
3515.40 3978
3515.95 3758
3516.51 3734
3517.07 3695
3517.63 3807
3518.19 3623
3518.75 3462
3519.31 3552
3519.87 3521
3520.43 3362
3520.99 3395
3521.55 3426
3522.11 3583
3522.67 3483
3523.22 3257
3523.78 3326
3524.34 3451
3524.90 3498
3525.46 3461
3526.02 3339
3526.58 3307
3527.14 3408
3527.70 3306
3528.26 3093
3528.82 2996
3529.38 3163
3529.94 3373
3530.50 3356
3531.06 3407
3531.62 3407
3532.18 3491
3532.74 3519
3533.30 3509
3533.86 3187
3534.42 3441
3534.98 3749
3535.54 3653
3536.11 3419
3536.67 3468
3537.23 3651
3537.79 3825
3538.35 3623
3538.91 3537
3539.47 3596
3540.03 3668
3540.59 3480
3541.15 3522
3541.71 3551
3542.27 3591
3542.84 3520
3543.40 3758
3543.96 3787
3544.52 3764
3545.08 3861
3545.64 3868
3546.20 3773
3546.76 3615
3547.33 3791
3547.89 3803
3548.45 3625
3549.01 3476
3549.57 3400
3550.13 3318
3550.69 3314
3551.26 3349
3551.82 3142
3552.38 3156
3552.94 3097
3553.50 3028
3554.07 3007
3554.63 3083
3555.19 3025
3555.75 3018
3556.31 2994
3556.88 3146
3557.44 3194
3558.00 3169
3558.56 3126
3559.13 2977
3559.69 2888
3560.25 2886
3560.81 3004
3561.38 3269
3561.94 3200
3562.50 3106
3563.06 3139
3563.63 3344
3564.19 3201
3564.75 3219
3565.31 3289
3565.88 3253
3566.44 3080
3567.00 3149
3567.57 3130
3568.13 3053
3568.69 3014
3569.26 2889
3569.82 3056
3570.38 3023
3570.95 3079
3571.51 2956
3572.07 2930
3572.64 2973
3573.20 2983
3573.76 3047
3574.33 3180
3574.89 3154
3575.45 3126
3576.02 3134
3576.58 3132
3577.14 3159
3577.71 3370
3578.27 3106
3578.84 3511
3579.40 3440
3579.96 3247
3580.53 3403
3581.09 3583
3581.66 3422
3582.22 3479
3582.78 3491
3583.35 3514
3583.91 3284
3584.48 3391
3585.04 3235
3585.61 3289
3586.17 3279
3586.74 3272
3587.30 3265
3587.86 3182
3588.43 3246
3588.99 3171
3589.56 3051
3590.12 3154
3590.69 3083
3591.25 3000
3591.82 3024
3592.38 2878
3592.95 2953
3593.51 2746
3594.08 2845
3594.64 2749
3595.21 2767
3595.77 2870
3596.34 2874
3596.90 2766
3597.47 2784
3598.04 2796
3598.60 2903
3599.17 2927
3599.73 2794
3600.30 2870
3600.86 3090
3601.43 3040
3601.99 2983
3602.56 3030
3603.13 3009
3603.69 3016
3604.26 2756
3604.82 2802
3605.39 2995
3605.96 2948
3606.52 2778
3607.09 2726
3607.65 2836
3608.22 2949
3608.79 2754
3609.35 2845
3609.92 2922
3610.49 2891
3611.05 2606
3611.62 2771
3612.19 2797
3612.75 2851
3613.32 2798
3613.89 2786
3614.45 2970
3615.02 2958
3615.59 2975
3616.15 3141
3616.72 3317
3617.29 3178
3617.85 3411
3618.42 3573
3618.99 3623
3619.55 3530
3620.12 3714
3620.69 3840
3621.26 3885
3621.82 3712
3622.39 3733
3622.96 3618
3623.53 3555
3624.09 3678
3624.66 3466
3625.23 3074
3625.80 3207
3626.36 3179
3626.93 3074
3627.50 2833
3628.07 2969
3628.63 2979
3629.20 2742
3629.77 3024
3630.34 3254
3630.91 3151
3631.47 3165
3632.04 3204
3632.61 3283
3633.18 3358
3633.75 3390
3634.32 3339
3634.88 3507
3635.45 3651
3636.02 3730
3636.59 3709
3637.16 3693
3637.73 3630
3638.29 3692
3638.86 3560
3639.43 3396
3640.00 3334
3640.57 3601
3641.14 3428
3641.71 3235
3642.28 3293
3642.84 3259
3643.41 3209
3643.98 3296
3644.55 3265
3645.12 3278
3645.69 3147
3646.26 3182
3646.83 3243
3647.40 3213
3647.97 3168
3648.54 2979
3649.11 3025
3649.68 3069
3650.25 3243
3650.81 3007
3651.38 2980
3651.95 3188
3652.52 3159
3653.09 3137
3653.66 3227
3654.23 3252
3654.80 3368
3655.37 2878
3655.94 3152
3656.51 3233
3657.08 3350
3657.65 3318
3658.22 3341
3658.79 3193
3659.36 3026
3659.93 2958
3660.50 3007
3661.07 3175
3661.64 3210
3662.22 3147
3662.79 3324
3663.36 3183
3663.93 3093
3664.50 3377
3665.07 3300
3665.64 3251
3666.21 3241
3666.78 3033
3667.35 3193
3667.92 3137
3668.49 3166
3669.06 2977
3669.64 3034
3670.21 3004
3670.78 3076
3671.35 2905
3671.92 2864
3672.49 2831
3673.06 2888
3673.63 3052
3674.21 2890
3674.78 3060
3675.35 3250
3675.92 3147
3676.49 3168
3677.06 2936
3677.63 3031
3678.21 3186
3678.78 2942
3679.35 3134
3679.92 3042
3680.49 2953
3681.07 2956
3681.64 2996
3682.21 2721
3682.78 2797
3683.35 2657
3683.93 2535
3684.50 2817
3685.07 2722
3685.64 2493
3686.21 2550
3686.79 2695
3687.36 2686
3687.93 2623
3688.50 2749
3689.08 2820
3689.65 2822
3690.22 2822
3690.80 2958
3691.37 2837
3691.94 2823
3692.51 2840
3693.09 3010
3693.66 2915
3694.23 2998
3694.81 2869
3695.38 2809
3695.95 2760
3696.52 2703
3697.10 2804
3697.67 2799
3698.24 2777
3698.82 2646
3699.39 2665
3699.96 2669
3700.54 2822
3701.11 2739
3701.68 2949
3702.26 2814
3702.83 2853
3703.41 2848
3703.98 2970
3704.55 2884
3705.13 2726
3705.70 2720
3706.27 2835
3706.85 2825
3707.42 2705
3708.00 2651
3708.57 2633
3709.14 2712
3709.72 2879
3710.29 2875
3710.87 2858
3711.44 2866
3712.02 2813
3712.59 2674
3713.16 2791
3713.74 2696
3714.31 2576
3714.89 2756
3715.46 2742
3716.04 2707
3716.61 2565
3717.19 2631
3717.76 2654
3718.34 2741
3718.91 2603
3719.49 2564
3720.06 2677
3720.64 2592
3721.21 2545
3721.79 2546
3722.36 2512
3722.94 2582
3723.51 2401
3724.09 2394
3724.66 2389
3725.24 2429
3725.81 2537
3726.39 2551
3726.96 2389
3727.54 2399
3728.12 2453
3728.69 2647
3729.27 2783
3729.84 2698
3730.42 2526
3730.99 2737
3731.57 2896
3732.15 2787
3732.72 2753
3733.30 2797
3733.87 2860
3734.45 2850
3735.03 2731
3735.60 2679
3736.18 2688
3736.75 2708
3737.33 2765
3737.91 2704
3738.48 2649
3739.06 2662
3739.64 2567
3740.21 2523
3740.79 2701
3741.37 2481
3741.94 2629
3742.52 2618
3743.10 2532
3743.67 2456
3744.25 2448
3744.83 2656
3745.40 2649
3745.98 2685
3746.56 2708
3747.13 2649
3747.71 2640
3748.29 2705
3748.87 2588
3749.44 2518
3750.02 2626
3750.60 2599
3751.17 2556
3751.75 2378
3752.33 2437
3752.91 2341
3753.48 2387
3754.06 2388
3754.64 2453
3755.22 2458
3755.80 2480
3756.37 2431
3756.95 2510
3757.53 2391
3758.11 2365
3758.68 2561
3759.26 2600
3759.84 2381
3760.42 2479
3761.00 2549
3761.58 2450
3762.15 2539
3762.73 2560
3763.31 2628
3763.89 2757
3764.47 2730
3765.04 2693
3765.62 2769
3766.20 2629
3766.78 2532
3767.36 2675
3767.94 2547
3768.52 2553
3769.10 2660
3769.67 2702
3770.25 2777
3770.83 2468
3771.41 2684
3771.99 2752
3772.57 2659
3773.15 2810
3773.73 2625
3774.31 2642
3774.89 2627
3775.46 2646
3776.04 2570
3776.62 2577
3777.20 2448
3777.78 2422
3778.36 2481
3778.94 2625
3779.52 2423
3780.10 2434
3780.68 2577
3781.26 2542
3781.84 2587
3782.42 2617
3783.00 2567
3783.58 2439
3784.16 2447
3784.74 2621
3785.32 2639
3785.90 2703
3786.48 2461
3787.06 2469
3787.64 2299
3788.22 2413
3788.80 2536
3789.38 2617
3789.96 2661
3790.54 2653
3791.12 2411
3791.70 2593
3792.28 2675
3792.86 2671
3793.44 2792
3794.02 2884
3794.60 2910
3795.18 3009
3795.77 2784
3796.35 2910
3796.93 2942
3797.51 3084
3798.09 3231
3798.67 3175
3799.25 3348
3799.83 3188
3800.41 3105
3800.99 3127
3801.58 3242
3802.16 3560
3802.74 3569
3803.32 3604
3803.90 3389
3804.48 3407
3805.06 3521
3805.65 3539
3806.23 3580
3806.81 3421
3807.39 3363
3807.97 3495
3808.55 3258
3809.14 3240
3809.72 3299
3810.30 3339
3810.88 3308
3811.46 3307
3812.05 3277
3812.63 3500
3813.21 3836
3813.79 3761
3814.37 3679
3814.96 3812
3815.54 3917
3816.12 4056
3816.70 3947
3817.29 4102
3817.87 4022
3818.45 3910
3819.03 3887
3819.62 3733
3820.20 3490
3820.78 3195
3821.36 3310
3821.95 2993
3822.53 2846
3823.11 2832
3823.70 2871
3824.28 2879
3824.86 2731
3825.45 2881
3826.03 2822
3826.61 2763
3827.19 2599
3827.78 2550
3828.36 2512
3828.94 2552
3829.53 2625
3830.11 2469
3830.69 2518
3831.28 2637
3831.86 2622
3832.45 2492
3833.03 2570
3833.61 2398
3834.20 2338
3834.78 2446
3835.36 2692
3835.95 2558
3836.53 2523
3837.12 2565
3837.70 2582
3838.28 2392
3838.87 2462
3839.45 2462
3840.04 2469
3840.62 2346
3841.20 2369
3841.79 2341
3842.37 2369
3842.96 2517
3843.54 2351
3844.13 2354
3844.71 2264
3845.30 2367
3845.88 2380
3846.47 2387
3847.05 2433
3847.63 2438
3848.22 2491
3848.80 2399
3849.39 2533
3849.97 2496
3850.56 2566
3851.14 2766
3851.73 2618
3852.31 2460
3852.90 2588
3853.48 2658
3854.07 2623
3854.66 2571
3855.24 2574
3855.83 2531
3856.41 2497
3857.00 2569
3857.58 2697
3858.17 2656
3858.75 2524
3859.34 2496
3859.92 2628
3860.51 2537
3861.10 2423
3861.68 2608
3862.27 2486
3862.85 2331
3863.44 2506
3864.03 2593
3864.61 2640
3865.20 2607
3865.78 2653
3866.37 2680
3866.96 2510
3867.54 2537
3868.13 2509
3868.72 2597
3869.30 2479
3869.89 2423
3870.47 2618
3871.06 2673
3871.65 2629
3872.23 2434
3872.82 2773
3873.41 2785
3873.99 2637
3874.58 2472
3875.17 2506
3875.76 2572
3876.34 2474
3876.93 2641
3877.52 2668
3878.10 2642
3878.69 2604
3879.28 2497
3879.86 2516
3880.45 2547
3881.04 2464
3881.63 2547
3882.21 2533
3882.80 2550
3883.39 2585
3883.98 2466
3884.56 2353
3885.15 2467
3885.74 2273
3886.33 2256
3886.91 2342
3887.50 2345
3888.09 2298
3888.68 2374
3889.27 2279
3889.85 2476
3890.44 2415
3891.03 2274
3891.62 2308
3892.21 2338
3892.79 2349
3893.38 2416
3893.97 2515
3894.56 2404
3895.15 2338
3895.74 2422
3896.32 2558
3896.91 2545
3897.50 2468
3898.09 2433
3898.68 2473
3899.27 2408
3899.86 2233
3900.45 2357
3901.03 2542
3901.62 2490
3902.21 2361
3902.80 2353
3903.39 2378
3903.98 2451
3904.57 2434
3905.16 2411
3905.75 2309
3906.34 2316
3906.92 2461
3907.51 2353
3908.10 2349
3908.69 2167
3909.28 2189
3909.87 2299
3910.46 2271
3911.05 2332
3911.64 2402
3912.23 2236
3912.82 2175
3913.41 2103
3914.00 2080
3914.59 2249
3915.18 2257
3915.77 2210
3916.36 2153
3916.95 2306
3917.54 2177
3918.13 2148
3918.72 2270
3919.31 2142
3919.90 2181
3920.49 2380
3921.08 2354
3921.67 2251
3922.26 2211
3922.85 2290
3923.44 2321
3924.03 2332
3924.62 2324
3925.21 2462
3925.80 2205
3926.40 2083
3926.99 2133
3927.58 2242
3928.17 2252
3928.76 2333
3929.35 2308
3929.94 2246
3930.53 2066
3931.12 2236
3931.71 2131
3932.30 2149
3932.90 2094
3933.49 1917
3934.08 2180
3934.67 2212
3935.26 2236
3935.85 2110
3936.44 2200
3937.04 2187
3937.63 2245
3938.22 2420
3938.81 2205
3939.40 1971
3939.99 2232
3940.59 2294
3941.18 2339
3941.77 2464
3942.36 2316
3942.95 2120
3943.55 2283
3944.14 2304
3944.73 2304
3945.32 2413
3945.91 2377
3946.51 2307
3947.10 2064
3947.69 2202
3948.28 2167
3948.88 2225
3949.47 2154
3950.06 2057
3950.65 2181
3951.25 2192
3951.84 2216
3952.43 2102
3953.02 2196
3953.62 2158
3954.21 2146
3954.80 2186
3955.40 2193
3955.99 2194
3956.58 2154
3957.17 2280
3957.77 2336
3958.36 2299
3958.95 2424
3959.55 2541
3960.14 2412
3960.73 2331
3961.33 2407
3961.92 2444
3962.51 2302
3963.11 2326
3963.70 2369
3964.29 2311
3964.89 2256
3965.48 2285
3966.08 2358
3966.67 2282
3967.26 2311
3967.86 2439
3968.45 2361
3969.04 2390
3969.64 2215
3970.23 2365
3970.83 2442
3971.42 2106
3972.01 2215
3972.61 2290
3973.20 2257
3973.80 2249
3974.39 2331
3974.99 2174
3975.58 2350
3976.18 2122
3976.77 2132
3977.36 2331
3977.96 2536
3978.55 2475
3979.15 2445
3979.74 2360
3980.34 2549
3980.93 2468
3981.53 2502
3982.12 2566
3982.72 2537
3983.31 2424
3983.91 2401
3984.50 2451
3985.10 2348
3985.69 2552
3986.29 2585
3986.88 2488
3987.48 2312
3988.07 2380
3988.67 2263
3989.26 2224
3989.86 2386
3990.46 2447
3991.05 2458
3991.65 2506
3992.24 2561
3992.84 2492
3993.43 2465
3994.03 2493
3994.63 2482
3995.22 2562
3995.82 2813
3996.41 2834
3997.01 2614
3997.61 2602
3998.20 2617
3998.80 2705
3999.39 2836
3999.99 2586
4000.59 2565
4001.18 2521
4001.78 2507
4002.38 2523
4002.97 2453
4003.57 2464
4004.17 2595
4004.76 2570
4005.36 2355
4005.96 2213
4006.55 2413
4007.15 2447
4007.75 2186
4008.34 2337
4008.94 2364
4009.54 2399
4010.13 2407
4010.73 2444
4011.33 2282
4011.93 2287
4012.52 2499
4013.12 2518
4013.72 2609
4014.31 2358
4014.91 2343
4015.51 2450
4016.11 2494
4016.70 2332
4017.30 2376
4017.90 2363
4018.50 2448
4019.09 2416
4019.69 2327
4020.29 2319
4020.89 2335
4021.49 2411
4022.08 2433
4022.68 2309
4023.28 2446
4023.88 2560
4024.48 2556
4025.07 2345
4025.67 2629
4026.27 2709
4026.87 2541
4027.47 2718
4028.06 2805
4028.66 2929
4029.26 2792
4029.86 2821
4030.46 3005
4031.06 2997
4031.66 3036
4032.25 2973
4032.85 2941
4033.45 2788
4034.05 2752
4034.65 2743
4035.25 2712
4035.85 2355
4036.45 2324
4037.05 2417
4037.64 2343
4038.24 2447
4038.84 2351
4039.44 2330
4040.04 2249
4040.64 2157
4041.24 2114
4041.84 2050
4042.44 2122
4043.04 2057
4043.64 2134
4044.24 2373
4044.84 2182
4045.44 2264
4046.04 2268
4046.64 2314
4047.24 2078
4047.84 2014
4048.44 2208
4049.03 2212
4049.63 2354
4050.23 2194
4050.83 2247
4051.43 2203
4052.04 2325
4052.64 2310
4053.24 2201
4053.84 2367
4054.44 2318
4055.04 2274
4055.64 2386
4056.24 2289
4056.84 2258
4057.44 2418
4058.04 2319
4058.64 2300
4059.24 2119
4059.84 2251
4060.44 2325
4061.04 2242
4061.64 2200
4062.24 2253
4062.85 2211
4063.45 2224
4064.05 2306
4064.65 2279
4065.25 2306
4065.85 2369
4066.45 2211
4067.05 2227
4067.65 2204
4068.26 2221
4068.86 2129
4069.46 2168
4070.06 2306
4070.66 2370
4071.26 2319
4071.86 2332
4072.47 2293
4073.07 2246
4073.67 2389
4074.27 2224
4074.87 2193
4075.47 2247
4076.08 2209
4076.68 2177
4077.28 2318
4077.88 2431
4078.48 2387
4079.09 2210
4079.69 2211
4080.29 2328
4080.89 2398
4081.50 2240
4082.10 2097
4082.70 2238
4083.30 2173
4083.91 2340
4084.51 2171
4085.11 2135
4085.71 2233
4086.32 2254
4086.92 2231
4087.52 2078
4088.12 2096
4088.73 2108
4089.33 2206
4089.93 2275
4090.54 2147
4091.14 2113
4091.74 2063
4092.35 2168
4092.95 2114
4093.55 2124
4094.15 2266
4094.76 2153
4095.36 2097
4095.96 2119
4096.57 2148
4097.17 2194
4097.78 2135
4098.38 2070
4098.98 2123
4099.59 2198
4100.19 2105
4100.79 2081
4101.40 2217
4102.00 2062
4102.61 2117
4103.21 2095
4103.81 2090
4104.42 2110
4105.02 2322
4105.63 2146
4106.23 2261
4106.83 2234
4107.44 2230
4108.04 2161
4108.65 2213
4109.25 2293
4109.85 2249
4110.46 2377
4111.06 2393
4111.67 2312
4112.27 2186
4112.88 2195
4113.48 2326
4114.09 2211
4114.69 2210
4115.30 2340
4115.90 2285
4116.51 2364
4117.11 2283
4117.72 2312
4118.32 2297
4118.93 2217
4119.53 2157
4120.14 2292
4120.74 2406
4121.35 2375
4121.95 2461
4122.56 2428
4123.16 2332
4123.77 2220
4124.37 2375
4124.98 2336
4125.59 2232
4126.19 2287
4126.80 2102
4127.40 2049
4128.01 2067
4128.61 2145
4129.22 2164
4129.83 2109
4130.43 1979
4131.04 2007
4131.64 2203
4132.25 2194
4132.86 2229
4133.46 2335
4134.07 2316
4134.67 2414
4135.28 2380
4135.89 2449
4136.49 2474
4137.10 2356
4137.71 2358
4138.31 2370
4138.92 2498
4139.53 2601
4140.13 2708
4140.74 2793
4141.35 2731
4141.95 2920
4142.56 2992
4143.17 2994
4143.77 2873
4144.38 3001
4144.99 3183
4145.59 3146
4146.20 3021
4146.81 3074
4147.42 2927
4148.02 3053
4148.63 2896
4149.24 2710
4149.84 2579
4150.45 2531
4151.06 2300
4151.67 2249
4152.27 2230
4152.88 2315
4153.49 2283
4154.10 2187
4154.70 2199
4155.31 2174
4155.92 2192
4156.53 2264
4157.14 2110
4157.74 2035
4158.35 2091
4158.96 2001
4159.57 2127
4160.18 2059
4160.78 1972
4161.39 2113
4162.00 2065
4162.61 2080
4163.22 2241
4163.83 2286
4164.43 2264
4165.04 2407
4165.65 2320
4166.26 2514
4166.87 2651
4167.48 2465
4168.09 2526
4168.69 2482
4169.30 2560
4169.91 2366
4170.52 2310
4171.13 2338
4171.74 2408
4172.35 2470
4172.96 2354
4173.57 2255
4174.17 2314
4174.78 2349
4175.39 2359
4176.00 2434
4176.61 2477
4177.22 2483
4177.83 2459
4178.44 2644
4179.05 2601
4179.66 2586
4180.27 2442
4180.88 2473
4181.49 2523
4182.10 2437
4182.71 2411
4183.32 2544
4183.93 2488
4184.54 2318
4185.15 2324
4185.76 2107
4186.37 2275
4186.98 2350
4187.59 2225
4188.20 2414
4188.81 2322
4189.42 2263
4190.03 2308
4190.64 2359
4191.25 2498
4191.86 2326
4192.47 2457
4193.08 2455
4193.69 2612
4194.30 2634
4194.91 2745
4195.52 2624
4196.13 2817
4196.74 2724
4197.35 2700
4197.97 2571
4198.58 2784
4199.19 2716
4199.80 2524
4200.41 2457
4201.02 2457
4201.63 2410
4202.24 2406
4202.85 2408
4203.47 2548
4204.08 2585
4204.69 2537
4205.30 2389
4205.91 2334
4206.52 2397
4207.13 2290
4207.75 2408
4208.36 2346
4208.97 2400
4209.58 2258
4210.19 2471
4210.80 2329
4211.42 2080
4212.03 2235
4212.64 2267
4213.25 2288
4213.86 2316
4214.48 2298
4215.09 2223
4215.70 2376
4216.31 2301
4216.92 2295
4217.54 2435
4218.15 2522
4218.76 2509
4219.37 2690
4219.99 2783
4220.60 2688
4221.21 2825
4221.82 2845
4222.44 2834
4223.05 2804
4223.66 2915
4224.28 2989
4224.89 2731
4225.50 2698
4226.11 2699
4226.73 2641
4227.34 2646
4227.95 2394
4228.57 2514
4229.18 2445
4229.79 2427
4230.41 2579
4231.02 2428
4231.63 2523
4232.25 2607
4232.86 2648
4233.47 2783
4234.09 3015
4234.70 3069
4235.31 3166
4235.93 3129
4236.54 3100
4237.15 3153
4237.77 3285
4238.38 3284
4239.00 2957
4239.61 2869
4240.22 2914
4240.84 2873
4241.45 2712
4242.07 2512
4242.68 2496
4243.29 2419
4243.91 2404
4244.52 2362
4245.14 2553
4245.75 2630
4246.37 2728
4246.98 2749
4247.59 2769
4248.21 2790
4248.82 2959
4249.44 2946
4250.05 2922
4250.67 2954
4251.28 2775
4251.90 2887
4252.51 2790
4253.13 2769
4253.74 2561
4254.36 2341
4254.97 2337
4255.59 2440
4256.20 2470
4256.82 2421
4257.43 2302
4258.05 2340
4258.66 2464
4259.28 2329
4259.89 2396
4260.51 2324
4261.12 2387
4261.74 2344
4262.35 2452
4262.97 2396
4263.59 2357
4264.20 2385
4264.82 2437
4265.43 2329
4266.05 2277
4266.66 2254
4267.28 2118
4267.90 2237
4268.51 2325
4269.13 2452
4269.74 2266
4270.36 2204
4270.98 2427
4271.59 2426
4272.21 2364
4272.83 2492
4273.44 2438
4274.06 2294
4274.68 2356
4275.29 2457
4275.91 2541
4276.52 2781
4277.14 2902
4277.76 2891
4278.37 2935
4278.99 3033
4279.61 3054
4280.23 3182
4280.84 3115
4281.46 2873
4282.08 2647
4282.69 2644
4283.31 2572
4283.93 2457
4284.54 2263
4285.16 2385
4285.78 2396
4286.40 2361
4287.01 2226
4287.63 2248
4288.25 2155
4288.87 2128
4289.48 2194
4290.10 2127
4290.72 2167
4291.34 2068
4291.95 2213
4292.57 2233
4293.19 2163
4293.81 2063
4294.42 2151
4295.04 2047
4295.66 2178
4296.28 2218
4296.90 2198
4297.51 2217
4298.13 2145
4298.75 2165
4299.37 2335
4299.99 2335
4300.61 2256
4301.22 2182
4301.84 2233
4302.46 2199
4303.08 2127
4303.70 2058
4304.32 2092
4304.94 2113
4305.55 2218
4306.17 2170
4306.79 2125
4307.41 2239
4308.03 2274
4308.65 2123
4309.27 1979
4309.89 2097
4310.50 2188
4311.12 2080
4311.74 2082
4312.36 1919
4312.98 2073
4313.60 2071
4314.22 2145
4314.84 1978
4315.46 2156
4316.08 1975
4316.70 1899
4317.32 1954
4317.94 2041
4318.56 1970
4319.18 1911
4319.80 1937
4320.42 1972
4321.04 2165
4321.65 2130
4322.27 2075
4322.89 1983
4323.51 1987
4324.13 1985
4324.75 1818
4325.37 1977
4325.99 2072
4326.62 2131
4327.24 2090
4327.86 2101
4328.48 2064
4329.10 2036
4329.72 2110
4330.34 2210
4330.96 2044
4331.58 1925
4332.20 1848
4332.82 2002
4333.44 2003
4334.06 1806
4334.68 1993
4335.30 1944
4335.92 1916
4336.54 1847
4337.16 1984
4337.79 1937
4338.41 1930
4339.03 2050
4339.65 2060
4340.27 2088
4340.89 2185
4341.51 2076
4342.13 2053
4342.76 2235
4343.38 2288
4344.00 2334
4344.62 2459
4345.24 2642
4345.86 2774
4346.48 2887
4347.11 3005
4347.73 3000
4348.35 2981
4348.97 2915
4349.59 2996
4350.22 2917
4350.84 2850
4351.46 2701
4352.08 2512
4352.70 2445
4353.33 2479
4353.95 2426
4354.57 2070
4355.19 2127
4355.81 2099
4356.44 2093
4357.06 2056
4357.68 2125
4358.30 2142
4358.93 2189
4359.55 2133
4360.17 2051
4360.79 2045
4361.42 1950
4362.04 2078
4362.66 1999
4363.28 2111
4363.91 2058
4364.53 2005
4365.15 1949
4365.78 2009
4366.40 1979
4367.02 1912
4367.65 1981
4368.27 2010
4368.89 2056
4369.52 2013
4370.14 1850
4370.76 1953
4371.39 1974
4372.01 1995
4372.63 2055
4373.26 1914
4373.88 1827
4374.50 1900
4375.13 1968
4375.75 1963
4376.37 1979
4377.00 1902
4377.62 1931
4378.25 2080
4378.87 1983
4379.49 1918
4380.12 1951
4380.74 2137
4381.37 2207
4381.99 2100
4382.61 2302
4383.24 2112
4383.86 1996
4384.49 2012
4385.11 2066
4385.74 2064
4386.36 2101
4386.98 1901
4387.61 1878
4388.23 2020
4388.86 1954
4389.48 1918
4390.11 1936
4390.73 2036
4391.36 1924
4391.98 2074
4392.61 2065
4393.23 2058
4393.86 2004
4394.48 2019
4395.11 1925
4395.73 1885
4396.36 1839
4396.98 1877
4397.61 1881
4398.23 1765
4398.86 1883
4399.48 1949
4400.11 1932
4400.74 2038
4401.36 2021
4401.99 2014
4402.61 2065
4403.24 1973
4403.86 2050
4404.49 2015
4405.11 2010
4405.74 1833
4406.37 2003
4406.99 2060
4407.62 2010
4408.24 1915
4408.87 1947
4409.50 1865
4410.12 1863
4410.75 1790
4411.38 1732
4412.00 1795
4412.63 1814
4413.25 1832
4413.88 1834
4414.51 1844
4415.13 1908
4415.76 1771
4416.39 1860
4417.01 1812
4417.64 1736
4418.27 1821
4418.89 1849
4419.52 1972
4420.15 1874
4420.77 1867
4421.40 1814
4422.03 1849
4422.66 1831
4423.28 1750
4423.91 1756
4424.54 1869
4425.16 1842
4425.79 1753
4426.42 1745
4427.05 1912
4427.67 1850
4428.30 1767
4428.93 1838
4429.56 1755
4430.18 1713
4430.81 1798
4431.44 1832
4432.07 1829
4432.69 1963
4433.32 1963
4433.95 1971
4434.58 1897
4435.21 1830
4435.83 1948
4436.46 1796
4437.09 1833
4437.72 2038
4438.35 2039
4438.97 1864
4439.60 1889
4440.23 1928
4440.86 1793
4441.49 1720
4442.12 1777
4442.74 1896
4443.37 1722
4444.00 1777
4444.63 1867
4445.26 1891
4445.89 2022
4446.52 2028
4447.14 1981
4447.77 1925
4448.40 2045
4449.03 2102
4449.66 1953
4450.29 1896
4450.92 1938
4451.55 2110
4452.18 1992
4452.81 2011
4453.44 2030
4454.06 1963
4454.69 1854
4455.32 1846
4455.95 2045
4456.58 1990
4457.21 1813
4457.84 1839
4458.47 1891
4459.10 2082
4459.73 1906
4460.36 1965
4460.99 1874
4461.62 1780
4462.25 1795
4462.88 1734
4463.51 1880
4464.14 1829
4464.77 1706
4465.40 1850
4466.03 1744
4466.66 1679
4467.29 1696
4467.92 1837
4468.55 1828
4469.18 1780
4469.81 1961
4470.44 1901
4471.07 1949
4471.70 1771
4472.33 1796
4472.96 1760
4473.59 1746
4474.22 1770
4474.86 1830
4475.49 1818
4476.12 1783
4476.75 1770
4477.38 1825
4478.01 1851
4478.64 1882
4479.27 1859
4479.90 1835
4480.53 1717
4481.17 1815
4481.80 1663
4482.43 1870
4483.06 1886
4483.69 1892
4484.32 1880
4484.95 1744
4485.58 1749
4486.22 1829
4486.85 1736
4487.48 1821
4488.11 1810
4488.74 1834
4489.37 1798
4490.01 1737
4490.64 1819
4491.27 1626
4491.90 1639
4492.53 1795
4493.17 1784
4493.80 1830
4494.43 1734
4495.06 1863
4495.70 1731
4496.33 1777
4496.96 1824
4497.59 1909
4498.22 1832
4498.86 1836
4499.49 1816
4500.12 1836
4500.75 1933
4501.39 1991
4502.02 1953
4502.65 1985
4503.29 1801
4503.92 1714
4504.55 1884
4505.18 1780
4505.82 1765
4506.45 1874
4507.08 1800
4507.72 1731
4508.35 1776
4508.98 1804
4509.62 1846
4510.25 1898
4510.88 1751
4511.52 1853
4512.15 1907
4512.78 1908
4513.42 1802
4514.05 1681
4514.68 1737
4515.32 1904
4515.95 1793
4516.58 1758
4517.22 1905
4517.85 1756
4518.48 1688
4519.12 1718
4519.75 1839
4520.39 1831
4521.02 1743
4521.65 1872
4522.29 1955
4522.92 1928
4523.56 1833
4524.19 1799
4524.83 1919
4525.46 1765
4526.09 1832
4526.73 1670
4527.36 1820
4528.00 1838
4528.63 1796
4529.27 1740
4529.90 1898
4530.54 1923
4531.17 1933
4531.81 1980
4532.44 2091
4533.07 2032
4533.71 1964
4534.34 1841
4534.98 2010
4535.61 1970
4536.25 2018
4536.88 1985
4537.52 1899
4538.16 1923
4538.79 1822
4539.43 1739
4540.06 1852
4540.70 1931
4541.33 1829
4541.97 1789
4542.60 1734
4543.24 1702
4543.87 1716
4544.51 1787
4545.15 1803
4545.78 1772
4546.42 1788
4547.05 1716
4547.69 1740
4548.32 1857
4548.96 1820
4549.60 1681
4550.23 1762
4550.87 1770
4551.50 1727
4552.14 1779
4552.78 1827
4553.41 1887
4554.05 1752
4554.69 1892
4555.32 1808
4555.96 1706
4556.60 1700
4557.23 1814
4557.87 1681
4558.51 1702
4559.14 1698
4559.78 1646
4560.42 1836
4561.05 1611
4561.69 1713
4562.33 1808
4562.96 1729
4563.60 1642
4564.24 1780
4564.87 1785
4565.51 1740
4566.15 1768
4566.79 1868
4567.42 1719
4568.06 1610
4568.70 1745
4569.33 1661
4569.97 1800
4570.61 1753
4571.25 1714
4571.88 1707
4572.52 1718
4573.16 1825
4573.80 1787
4574.44 1666
4575.07 1725
4575.71 1764
4576.35 1752
4576.99 1756
4577.62 1750
4578.26 1568
4578.90 1673
4579.54 1808
4580.18 1621
4580.82 1662
4581.45 1679
4582.09 1780
4582.73 1855
4583.37 1851
4584.01 1858
4584.65 1848
4585.28 1821
4585.92 1730
4586.56 1717
4587.20 1790
4587.84 1838
4588.48 1815
4589.12 1794
4589.75 1762
4590.39 1934
4591.03 1864
4591.67 1964
4592.31 1975
4592.95 1897
4593.59 1863
4594.23 1836
4594.87 1810
4595.51 1871
4596.15 1907
4596.78 1794
4597.42 1718
4598.06 1721
4598.70 1747
4599.34 1780
4599.98 1775
4600.62 1797
4601.26 1863
4601.90 1987
4602.54 1874
4603.18 1922
4603.82 1905
4604.46 1925
4605.10 2018
4605.74 2314
4606.38 2213
4607.02 2146
4607.66 2030
4608.30 2122
4608.94 2016
4609.58 2031
4610.22 2054
4610.86 1968
4611.50 1932
4612.14 1892
4612.78 1872
4613.42 1869
4614.06 1788
4614.70 1748
4615.34 1710
4615.98 1838
4616.63 1870
4617.27 1820
4617.91 1808
4618.55 1798
4619.19 1697
4619.83 1723
4620.47 1652
4621.11 1720
4621.75 1728
4622.39 1735
4623.03 1747
4623.68 1666
4624.32 1744
4624.96 1753
4625.60 1856
4626.24 1740
4626.88 1690
4627.52 1657
4628.17 1642
4628.81 1603
4629.45 1590
4630.09 1689
4630.73 1677
4631.37 1808
4632.02 1809
4632.66 1809
4633.30 1695
4633.94 1754
4634.58 1648
4635.22 1669
4635.87 1746
4636.51 1878
4637.15 1742
4637.79 1786
4638.44 1828
4639.08 1760
4639.72 1814
4640.36 1873
4641.00 1777
4641.65 1773
4642.29 1847
4642.93 1819
4643.57 1788
4644.22 1763
4644.86 1831
4645.50 1831
4646.15 1856
4646.79 1804
4647.43 1743
4648.07 1853
4648.72 1765
4649.36 1619
4650.00 1606
4650.65 1550
4651.29 1709
4651.93 1799
4652.57 1680
4653.22 1759
4653.86 1831
4654.50 1652
4655.15 1738
4655.79 1694
4656.44 1795
4657.08 1736
4657.72 1661
4658.37 1705
4659.01 1854
4659.65 1816
4660.30 1891
4660.94 2021
4661.58 1900
4662.23 1836
4662.87 1953
4663.52 1884
4664.16 2009
4664.80 2020
4665.45 1975
4666.09 1902
4666.74 1798
4667.38 1726
4668.02 1668
4668.67 1765
4669.31 1680
4669.96 1736
4670.60 1771
4671.25 1578
4671.89 1494
4672.54 1572
4673.18 1689
4673.83 1635
4674.47 1658
4675.11 1659
4675.76 1589
4676.40 1612
4677.05 1603
4677.69 1562
4678.34 1592
4678.98 1608
4679.63 1607
4680.27 1603
4680.92 1606
4681.56 1695
4682.21 1719
4682.85 1691
4683.50 1800
4684.15 1752
4684.79 1690
4685.44 1892
4686.08 1806
4686.73 1678
4687.37 1725
4688.02 1818
4688.66 1829
4689.31 1785
4689.96 1658
4690.60 1764
4691.25 1697
4691.89 1763
4692.54 1652
4693.19 1609
4693.83 1753
4694.48 1922
4695.12 1722
4695.77 1701
4696.42 1795
4697.06 1812
4697.71 1729
4698.36 1849
4699.00 2007
4699.65 1977
4700.29 1939
4700.94 2232
4701.59 2093
4702.23 1943
4702.88 1927
4703.53 1958
4704.17 2108
4704.82 1916
4705.47 1834
4706.11 2022
4706.76 2064
4707.41 1969
4708.06 1861
4708.70 1956
4709.35 1848
4710.00 1946
4710.64 1937
4711.29 1802
4711.94 2018
4712.59 2118
4713.23 2114
4713.88 2108
4714.53 1956
4715.18 1819
4715.82 1766
4716.47 1814
4717.12 1702
4717.77 1663
4718.41 1667
4719.06 1859
4719.71 1716
4720.36 1666
4721.01 1638
4721.65 1626
4722.30 1758
4722.95 1760
4723.60 1700
4724.25 1850
4724.89 1825
4725.54 1943
4726.19 1996
4726.84 1843
4727.49 2012
4728.14 2115
4728.78 1969
4729.43 2022
4730.08 1925
4730.73 1929
4731.38 1848
4732.03 1922
4732.68 1867
4733.32 1704
4733.97 1666
4734.62 1733
4735.27 1772
4735.92 1725
4736.57 1793
4737.22 1791
4737.87 1785
4738.52 1710
4739.16 1803
4739.81 1822
4740.46 1877
4741.11 1867
4741.76 1870
4742.41 1718
4743.06 1837
4743.71 1807
4744.36 1788
4745.01 2021
4745.66 1889
4746.31 1904
4746.96 1757
4747.61 1808
4748.26 1819
4748.91 1826
4749.56 1943
4750.21 1799
4750.86 1923
4751.51 2045
4752.16 2082
4752.81 2036
4753.46 2151
4754.11 2155
4754.76 2065
4755.41 2108
4756.06 2042
4756.71 1987
4757.36 1968
4758.01 1998
4758.66 1797
4759.31 1709
4759.96 1741
4760.61 1681
4761.26 1666
4761.91 1613
4762.56 1680
4763.22 1588
4763.87 1649
4764.52 1593
4765.17 1593
4765.82 1634
4766.47 1851
4767.12 1883
4767.77 1675
4768.42 1559
4769.07 1642
4769.73 1767
4770.38 1789
4771.03 1609
4771.68 1583
4772.33 1644
4772.98 1631
4773.63 1653
4774.29 1667
4774.94 1670
4775.59 1635
4776.24 1674
4776.89 1587
4777.54 1608
4778.20 1651
4778.85 1607
4779.50 1627
4780.15 1593
4780.80 1667
4781.46 1663
4782.11 1643
4782.76 1609
4783.41 1501
4784.06 1712
4784.72 1582
4785.37 1710
4786.02 1670
4786.67 1622
4787.33 1617
4787.98 1687
4788.63 1698
4789.28 1584
4789.94 1617
4790.59 1701
4791.24 1522
4791.89 1603
4792.55 1623
4793.20 1702
4793.85 1775
4794.51 1699
4795.16 1652
4795.81 1752
4796.47 1752
4797.12 1687
4797.77 1628
4798.42 1432
4799.08 1646
4799.73 1741
4800.38 1676
4801.04 1647
4801.69 1598
4802.35 1599
4803.00 1604
4803.65 1645
4804.31 1479
4804.96 1571
4805.61 1448
4806.27 1556
4806.92 1552
4807.57 1591
4808.23 1545
4808.88 1486
4809.54 1552
4810.19 1576
4810.84 1547
4811.50 1656
4812.15 1601
4812.81 1521
4813.46 1632
4814.12 1551
4814.77 1591
4815.42 1646
4816.08 1634
4816.73 1766
4817.39 1748
4818.04 1594
4818.70 1739
4819.35 1779
4820.01 1707
4820.66 1839
4821.32 1806
4821.97 1761
4822.63 1918
4823.28 1772
4823.94 1805
4824.59 1880
4825.25 1877
4825.90 1929
4826.56 1860
4827.21 2022
4827.87 2091
4828.52 2048
4829.18 1891
4829.83 1848
4830.49 1895
4831.14 1788
4831.80 1851
4832.45 2047
4833.11 2052
4833.76 2014
4834.42 2051
4835.08 1953
4835.73 1876
4836.39 1831
4837.04 1967
4837.70 1940
4838.36 2010
4839.01 2100
4839.67 1924
4840.32 1933
4840.98 1915
4841.64 2037
4842.29 1949
4842.95 1830
4843.60 1762
4844.26 1839
4844.92 1927
4845.57 1905
4846.23 1922
4846.89 1953
4847.54 1920
4848.20 2088
4848.86 2207
4849.51 2260
4850.17 2329
4850.83 2381
4851.48 2407
4852.14 2447
4852.80 2364
4853.45 2280
4854.11 2327
4854.77 2387
4855.43 2234
4856.08 2144
4856.74 2073
4857.40 2075
4858.05 1993
4858.71 2084
4859.37 2139
4860.03 2127
4860.68 2059
4861.34 2131
4862.00 2062
4862.66 2059
4863.31 2065
4863.97 2179
4864.63 2184
4865.29 2207
4865.95 2253
4866.60 2272
4867.26 2258
4867.92 2130
4868.58 2123
4869.23 2117
4869.89 2106
4870.55 2063
4871.21 2047
4871.87 2070
4872.53 2079
4873.18 2000
4873.84 2057
4874.50 2036
4875.16 2116
4875.82 1972
4876.48 2033
4877.13 2117
4877.79 1971
4878.45 2040
4879.11 1954
4879.77 2003
4880.43 1878
4881.09 1961
4881.75 1922
4882.40 1998
4883.06 1941
4883.72 1815
4884.38 1887
4885.04 1933
4885.70 1937
4886.36 1948
4887.02 1926
4887.68 1878
4888.34 1853
4889.00 1999
4889.66 1936
4890.32 2085
4890.97 2202
4891.63 2375
4892.29 2396
4892.95 2293
4893.61 2440
4894.27 2605
4894.93 2318
4895.59 2382
4896.25 2298
4896.91 2337
4897.57 2180
4898.23 2284
4898.89 2400
4899.55 2376
4900.21 2403
4900.87 2428
4901.53 2281
4902.19 2307
4902.85 2350
4903.51 2409
4904.17 2398
4904.83 2272
4905.50 2026
4906.16 2106
4906.82 2134
4907.48 2035
4908.14 2072
4908.80 1943
4909.46 1942
4910.12 1944
4910.78 1959
4911.44 2022
4912.10 1840
4912.76 1881
4913.42 1975
4914.09 1991
4914.75 2015
4915.41 1874
4916.07 1883
4916.73 1666
4917.39 1640
4918.05 1787
4918.71 1874
4919.38 1864
4920.04 1739
4920.70 1623
4921.36 1598
4922.02 1729
4922.68 1811
4923.35 1874
4924.01 1921
4924.67 1865
4925.33 1808
4925.99 1808
4926.65 1794
4927.32 1785
4927.98 1662
4928.64 1691
4929.30 1765
4929.96 1797
4930.63 1645
4931.29 1629
4931.95 1628
4932.61 1630
4933.28 1651
4933.94 1723
4934.60 1810
4935.26 1679
4935.93 1706
4936.59 1701
4937.25 1747
4937.91 1700
4938.58 1709
4939.24 1684
4939.90 1702
4940.56 1725
4941.23 1579
4941.89 1659
4942.55 1615
4943.22 1613
4943.88 1528
4944.54 1620
4945.21 1591
4945.87 1662
4946.53 1465
4947.20 1447
4947.86 1472
4948.52 1641
4949.19 1512
4949.85 1446
4950.51 1567
4951.18 1533
4951.84 1631
4952.50 1696
4953.17 1644
4953.83 1487
4954.49 1538
4955.16 1691
4955.82 1742
4956.49 1648
4957.15 1599
4957.81 1554
4958.48 1496
4959.14 1665
4959.81 1595
4960.47 1545
4961.14 1647
4961.80 1675
4962.46 1754
4963.13 1914
4963.79 1916
4964.46 1956
4965.12 2068
4965.79 1918
4966.45 1873
4967.12 1910
4967.78 1807
4968.44 1888
4969.11 1924
4969.77 1859
4970.44 1792
4971.10 1707
4971.77 1593
4972.43 1671
4973.10 1765
4973.76 1723
4974.43 1661
4975.09 1658
4975.76 1644
4976.42 1563
4977.09 1669
4977.76 1767
4978.42 1658
4979.09 1639
4979.75 1714
4980.42 1707
4981.08 1728
4981.75 1520
4982.41 1618
4983.08 1646
4983.75 1626
4984.41 1697
4985.08 1703
4985.74 1726
4986.41 1666
4987.07 1765
4987.74 1790
4988.41 1891
4989.07 1703
4989.74 1833
4990.41 1861
4991.07 1759
4991.74 1717
4992.40 1724
4993.07 1630
4993.74 1638
4994.40 1680
4995.07 1558
4995.74 1709
4996.40 1735
4997.07 1805
4997.74 1690
4998.40 1818
4999.07 1784
4999.74 1721
5000.40 1575
5001.07 1614
5001.74 1597
5002.40 1582
5003.07 1491
5003.74 1551
5004.41 1696
5005.07 1625
5005.74 1568
5006.41 1518
5007.07 1472
5007.74 1490
5008.41 1507
5009.08 1543
5009.74 1550
5010.41 1626
5011.08 1551
5011.75 1470
5012.41 1589
5013.08 1511
5013.75 1633
5014.42 1578
5015.09 1491
5015.75 1490
5016.42 1490
5017.09 1445
5017.76 1541
5018.43 1473
5019.09 1490
5019.76 1511
5020.43 1540
5021.10 1486
5021.77 1552
5022.44 1642
5023.10 1727
5023.77 1674
5024.44 1609
5025.11 1521
5025.78 1615
5026.45 1600
5027.11 1562
5027.78 1510
5028.45 1464
5029.12 1563
5029.79 1552
5030.46 1533
5031.13 1486
5031.80 1627
5032.47 1600
5033.13 1531
5033.80 1421
5034.47 1492
5035.14 1428
5035.81 1583
5036.48 1587
5037.15 1451
5037.82 1354
5038.49 1445
5039.16 1527
5039.83 1444
5040.50 1468
5041.17 1453
5041.84 1560
5042.51 1518
5043.18 1459
5043.85 1499
5044.52 1527
5045.18 1522
5045.85 1557
5046.52 1560
5047.19 1480
5047.86 1474
5048.53 1591
5049.20 1516
5049.88 1440
5050.55 1358
5051.22 1420
5051.89 1564
5052.56 1430
5053.23 1498
5053.90 1424
5054.57 1421
5055.24 1431
5055.91 1378
5056.58 1414
5057.25 1545
5057.92 1511
5058.59 1516
5059.26 1499
5059.93 1406
5060.60 1469
5061.27 1589
5061.95 1446
5062.62 1386
5063.29 1455
5063.96 1520
5064.63 1572
5065.30 1551
5065.97 1436
5066.64 1546
5067.31 1456
5067.99 1405
5068.66 1437
5069.33 1380
5070.00 1313
5070.67 1511
5071.34 1457
5072.02 1443
5072.69 1507
5073.36 1500
5074.03 1480
5074.70 1431
5075.37 1417
5076.05 1535
5076.72 1462
5077.39 1402
5078.06 1481
5078.73 1536
5079.41 1568
5080.08 1530
5080.75 1556
5081.42 1514
5082.10 1536
5082.77 1619
5083.44 1569
5084.11 1567
5084.78 1513
5085.46 1371
5086.13 1455
5086.80 1361
5087.48 1421
5088.15 1476
5088.82 1422
5089.49 1594
5090.17 1496
5090.84 1485
5091.51 1613
5092.19 1690
5092.86 1582
5093.53 1471
5094.20 1481
5094.88 1570
5095.55 1579
5096.22 1569
5096.90 1513
5097.57 1472
5098.24 1521
5098.92 1399
5099.59 1482
5100.26 1568
5100.94 1488
5101.61 1454
5102.29 1553
5102.96 1580
5103.63 1436
5104.31 1415
5104.98 1482
5105.65 1418
5106.33 1469
5107.00 1489
5107.68 1301
5108.35 1466
5109.02 1456
5109.70 1474
5110.37 1514
5111.05 1443
5111.72 1417
5112.40 1371
5113.07 1509
5113.74 1437
5114.42 1422
5115.09 1439
5115.77 1356
5116.44 1398
5117.12 1402
5117.79 1542
5118.47 1375
5119.14 1378
5119.82 1550
5120.49 1667
5121.17 1563
5121.84 1457
5122.52 1525
5123.19 1615
5123.87 1558
5124.54 1478
5125.22 1507
5125.89 1670
5126.57 1565
5127.24 1452
5127.92 1418
5128.59 1486
5129.27 1489
5129.94 1550
5130.62 1493
5131.29 1429
5131.97 1408
5132.65 1403
5133.32 1512
5134.00 1411
5134.67 1435
5135.35 1513
5136.02 1467
5136.70 1469
5137.38 1552
5138.05 1542
5138.73 1499
5139.40 1440
5140.08 1519
5140.76 1518
5141.43 1547
5142.11 1604
5142.79 1453
5143.46 1584
5144.14 1518
5144.81 1494
5145.49 1620
5146.17 1459
5146.84 1396
5147.52 1442
5148.20 1442
5148.87 1461
5149.55 1397
5150.23 1394
5150.90 1451
5151.58 1499
5152.26 1484
5152.94 1371
5153.61 1403
5154.29 1462
5154.97 1337
5155.64 1430
5156.32 1384
5157.00 1323
5157.68 1251
5158.35 1355
5159.03 1399
5159.71 1367
5160.39 1384
5161.06 1533
5161.74 1337
5162.42 1409
5163.10 1399
5163.77 1365
5164.45 1371
5165.13 1441
5165.81 1383
5166.48 1406
5167.16 1371
5167.84 1325
5168.52 1343
5169.20 1420
5169.87 1298
5170.55 1456
5171.23 1369
5171.91 1425
5172.59 1399
5173.27 1334
5173.94 1276
5174.62 1348
5175.30 1405
5175.98 1359
5176.66 1465
5177.34 1441
5178.02 1442
5178.69 1438
5179.37 1417
5180.05 1432
5180.73 1296
5181.41 1363
5182.09 1415
5182.77 1253
5183.45 1376
5184.12 1394
5184.80 1333
5185.48 1434
5186.16 1496
5186.84 1366
5187.52 1499
5188.20 1469
5188.88 1350
5189.56 1268
5190.24 1418
5190.92 1482
5191.60 1381
5192.28 1463
5192.96 1467
5193.64 1420
5194.32 1373
5195.00 1412
5195.68 1369
5196.36 1335
5197.03 1435
5197.71 1408
5198.39 1336
5199.07 1372
5199.75 1508
5200.44 1543
5201.12 1449
5201.80 1458
5202.48 1437
5203.16 1432
5203.84 1539
5204.52 1498
5205.20 1477
5205.88 1507
5206.56 1497
5207.24 1422
5207.92 1537
5208.60 1571
5209.28 1697
5209.96 1627
5210.64 1660
5211.32 1515
5212.00 1484
5212.68 1465
5213.37 1527
5214.05 1535
5214.73 1560
5215.41 1586
5216.09 1622
5216.77 1617
5217.45 1465
5218.13 1452
5218.81 1680
5219.50 1638
5220.18 1518
5220.86 1551
5221.54 1514
5222.22 1487
5222.90 1411
5223.59 1297
5224.27 1496
5224.95 1559
5225.63 1409
5226.31 1444
5226.99 1452
5227.68 1462
5228.36 1309
5229.04 1458
5229.72 1353
5230.40 1316
5231.09 1447
5231.77 1542
5232.45 1412
5233.13 1389
5233.81 1434
5234.50 1450
5235.18 1402
5235.86 1423
5236.54 1459
5237.23 1571
5237.91 1538
5238.59 1364
5239.27 1528
5239.96 1587
5240.64 1593
5241.32 1645
5242.01 1669
5242.69 1571
5243.37 1520
5244.05 1445
5244.74 1451
5245.42 1432
5246.10 1582
5246.79 1503
5247.47 1475
5248.15 1487
5248.84 1468
5249.52 1433
5250.20 1397
5250.89 1458
5251.57 1405
5252.25 1532
5252.94 1480
5253.62 1441
5254.30 1568
5254.99 1452
5255.67 1420
5256.36 1405
5257.04 1488
5257.72 1398
5258.41 1341
5259.09 1292
5259.78 1261
5260.46 1412
5261.14 1457
5261.83 1456
5262.51 1494
5263.20 1527
5263.88 1578
5264.56 1378
5265.25 1415
5265.93 1465
5266.62 1607
5267.30 1434
5267.99 1365
5268.67 1559
5269.36 1591
5270.04 1572
5270.73 1504
5271.41 1528
5272.09 1504
5272.78 1389
5273.46 1439
5274.15 1475
5274.83 1483
5275.52 1268
5276.20 1363
5276.89 1413
5277.57 1360
5278.26 1432
5278.94 1458
5279.63 1362
5280.32 1417
5281.00 1522
5281.69 1568
5282.37 1503
5283.06 1569
5283.74 1560
5284.43 1664
5285.11 1721
5285.80 1606
5286.49 1426
5287.17 1427
5287.86 1420
5288.54 1494
5289.23 1547
5289.91 1500
5290.60 1321
5291.29 1349
5291.97 1400
5292.66 1361
5293.35 1459
5294.03 1439
5294.72 1456
5295.40 1581
5296.09 1470
5296.78 1361
5297.46 1287
5298.15 1358
5298.84 1347
5299.52 1388
5300.21 1325
5300.90 1298
5301.58 1551
5302.27 1505
5302.96 1513
5303.64 1449
5304.33 1372
5305.02 1487
5305.70 1457
5306.39 1538
5307.08 1493
5307.77 1493
5308.45 1415
5309.14 1496
5309.83 1423
5310.51 1414
5311.20 1509
5311.89 1399
5312.58 1403
5313.26 1424
5313.95 1425
5314.64 1517
5315.33 1539
5316.01 1381
5316.70 1276
5317.39 1402
5318.08 1447
5318.77 1411
5319.45 1338
5320.14 1552
5320.83 1569
5321.52 1496
5322.20 1525
5322.89 1413
5323.58 1451
5324.27 1443
5324.96 1453
5325.65 1340
5326.33 1324
5327.02 1384
5327.71 1483
5328.40 1528
5329.09 1321
5329.78 1310
5330.46 1422
5331.15 1377
5331.84 1388
5332.53 1422
5333.22 1388
5333.91 1413
5334.60 1324
5335.29 1290
5335.98 1332
5336.66 1350
5337.35 1363
5338.04 1479
5338.73 1452
5339.42 1379
5340.11 1400
5340.80 1341
5341.49 1322
5342.18 1413
5342.87 1373
5343.56 1356
5344.25 1399
5344.94 1511
5345.62 1386
5346.31 1449
5347.00 1401
5347.69 1444
5348.38 1415
5349.07 1340
5349.76 1482
5350.45 1498
5351.14 1503
5351.83 1487
5352.52 1495
5353.21 1617
5353.90 1445
5354.59 1532
5355.28 1415
5355.97 1397
5356.66 1361
5357.35 1370
5358.04 1386
5358.74 1477
5359.43 1534
5360.12 1375
5360.81 1435
5361.50 1477
5362.19 1551
5362.88 1411
5363.57 1478
5364.26 1523
5364.95 1520
5365.64 1414
5366.33 1409
5367.02 1435
5367.71 1385
5368.41 1391
5369.10 1489
5369.79 1424
5370.48 1298
5371.17 1433
5371.86 1479
5372.55 1414
5373.24 1436
5373.94 1529
5374.63 1547
5375.32 1571
5376.01 1482
5376.70 1318
5377.39 1448
5378.08 1421
5378.78 1430
5379.47 1524
5380.16 1425
5380.85 1428
5381.54 1548
5382.24 1447
5382.93 1438
5383.62 1487
5384.31 1349
5385.00 1434
5385.70 1343
5386.39 1395
5387.08 1344
5387.77 1373
5388.47 1430
5389.16 1418
5389.85 1539
5390.54 1418
5391.23 1438
5391.93 1371
5392.62 1387
5393.31 1403
5394.01 1422
5394.70 1536
5395.39 1348
5396.08 1288
5396.78 1267
5397.47 1343
5398.16 1303
5398.86 1335
5399.55 1377
5400.24 1309
5400.93 1349
5401.63 1282
5402.32 1322
5403.01 1257
5403.71 1382
5404.40 1325
5405.09 1356
5405.79 1473
5406.48 1474
5407.17 1404
5407.87 1436
5408.56 1460
5409.26 1467
5409.95 1376
5410.64 1367
5411.34 1401
5412.03 1466
5412.72 1368
5413.42 1276
5414.11 1331
5414.81 1395
5415.50 1355
5416.19 1342
5416.89 1292
5417.58 1306
5418.28 1368
5418.97 1313
5419.67 1382
5420.36 1445
5421.05 1383
5421.75 1378
5422.44 1464
5423.14 1374
5423.83 1508
5424.53 1400
5425.22 1426
5425.92 1344
5426.61 1339
5427.31 1448
5428.00 1379
5428.70 1290
5429.39 1413
5430.09 1433
5430.78 1341
5431.48 1406
5432.17 1401
5432.87 1430
5433.56 1390
5434.26 1435
5434.95 1565
5435.65 1595
5436.34 1591
5437.04 1683
5437.73 1634
5438.43 1670
5439.13 1600
5439.82 1578
5440.52 1596
5441.21 1557
5441.91 1447
5442.60 1475
5443.30 1496
5444.00 1342
5444.69 1406
5445.39 1528
5446.08 1563
5446.78 1487
5447.48 1590
5448.17 1507
5448.87 1423
5449.56 1353
5450.26 1584
5450.96 1598
5451.65 1556
5452.35 1467
5453.05 1487
5453.74 1442
5454.44 1477
5455.14 1444
5455.83 1311
5456.53 1397
5457.23 1432
5457.92 1358
5458.62 1341
5459.32 1405
5460.01 1425
5460.71 1574
5461.41 1498
5462.11 1383
5462.80 1457
5463.50 1465
5464.20 1480
5464.89 1399
5465.59 1353
5466.29 1504
5466.99 1591
5467.68 1532
5468.38 1534
5469.08 1526
5469.78 1559
5470.47 1581
5471.17 1549
5471.87 1435
5472.57 1464
5473.26 1573
5473.96 1471
5474.66 1449
5475.36 1391
5476.06 1459
5476.75 1619
5477.45 1579
5478.15 1707
5478.85 1625
5479.55 1651
5480.24 1790
5480.94 1851
5481.64 1795
5482.34 1977
5483.04 1873
5483.74 1686
5484.43 1812
5485.13 1808
5485.83 1708
5486.53 1792
5487.23 1806
5487.93 1671
5488.63 1699
5489.33 1693
5490.02 1668
5490.72 1582
5491.42 1650
5492.12 1669
5492.82 1617
5493.52 1728
5494.22 1694
5494.92 1628
5495.62 1561
5496.32 1671
5497.01 1633
5497.71 1573
5498.41 1900
5499.11 1932
5499.81 1989
5500.51 2157
5501.21 2302
5501.91 2373
5502.61 2397
5503.31 2419
5504.01 2578
5504.71 2310
5505.41 2298
5506.11 2281
5506.81 2157
5507.51 1962
5508.21 1830
5508.91 1769
5509.61 1750
5510.31 1745
5511.01 1742
5511.71 1674
5512.41 1699
5513.11 1674
5513.81 1765
5514.51 1631
5515.21 1491
5515.91 1726
5516.61 1640
5517.31 1620
5518.01 1696
5518.72 1643
5519.42 1549
5520.12 1484
5520.82 1624
5521.52 1670
5522.22 1530
5522.92 1585
5523.62 1588
5524.32 1502
5525.02 1579
5525.72 1605
5526.43 1564
5527.13 1438
5527.83 1422
5528.53 1489
5529.23 1494
5529.93 1561
5530.63 1464
5531.33 1410
5532.04 1469
5532.74 1449
5533.44 1540
5534.14 1405
5534.84 1381
5535.54 1481
5536.25 1417
5536.95 1370
5537.65 1326
5538.35 1396
5539.05 1353
5539.76 1249
5540.46 1384
5541.16 1374
5541.86 1405
5542.56 1431
5543.27 1410
5543.97 1350
5544.67 1332
5545.37 1273
5546.08 1335
5546.78 1329
5547.48 1397
5548.18 1266
5548.89 1322
5549.59 1341
5550.29 1320
5550.99 1289
5551.70 1482
5552.40 1375
5553.10 1288
5553.81 1313
5554.51 1356
5555.21 1326
5555.91 1412
5556.62 1428
5557.32 1289
5558.02 1353
5558.73 1283
5559.43 1300
5560.13 1294
5560.84 1313
5561.54 1432
5562.24 1415
5562.95 1489
5563.65 1545
5564.35 1589
5565.06 1577
5565.76 1555
5566.47 1486
5567.17 1600
5567.87 1518
5568.58 1406
5569.28 1378
5569.98 1424
5570.69 1395
5571.39 1394
5572.10 1267
5572.80 1239
5573.50 1371
5574.21 1228
5574.91 1308
5575.62 1304
5576.32 1256
5577.03 1337
5577.73 1396
5578.44 1374
5579.14 1402
5579.84 1315
5580.55 1341
5581.25 1397
5581.96 1356
5582.66 1324
5583.37 1367
5584.07 1276
5584.78 1279
5585.48 1362
5586.19 1386
5586.89 1292
5587.60 1376
5588.30 1274
5589.01 1305
5589.71 1313
5590.42 1317
5591.12 1337
5591.83 1345
5592.53 1293
5593.24 1188
5593.94 1237
5594.65 1264
5595.36 1327
5596.06 1266
5596.77 1270
5597.47 1213
5598.18 1289
5598.88 1300
5599.59 1285
5600.30 1215
5601.00 1202
5601.71 1222
5602.41 1231
5603.12 1344
5603.83 1370
5604.53 1272
5605.24 1306
5605.94 1289
5606.65 1148
5607.36 1270
5608.06 1312
5608.77 1198
5609.48 1186
5610.18 1131
5610.89 1196
5611.60 1180
5612.30 1213
5613.01 1338
5613.72 1364
5614.42 1228
5615.13 1216
5615.84 1258
5616.54 1263
5617.25 1290
5617.96 1302
5618.66 1221
5619.37 1291
5620.08 1341
5620.78 1273
5621.49 1306
5622.20 1365
5622.91 1168
5623.61 1256
5624.32 1265
5625.03 1177
5625.74 1169
5626.44 1236
5627.15 1223
5627.86 1195
5628.57 1162
5629.27 1322
5629.98 1322
5630.69 1367
5631.40 1242
5632.11 1276
5632.81 1322
5633.52 1345
5634.23 1232
5634.94 1197
5635.65 1343
5636.35 1448
5637.06 1397
5637.77 1242
5638.48 1273
5639.19 1298
5639.89 1371
5640.60 1278
5641.31 1266
5642.02 1269
5642.73 1232
5643.44 1289
5644.15 1406
5644.85 1395
5645.56 1335
5646.27 1448
5646.98 1342
5647.69 1241
5648.40 1248
5649.11 1348
5649.82 1262
5650.53 1230
5651.23 1253
5651.94 1188
5652.65 1212
5653.36 1214
5654.07 1259
5654.78 1265
5655.49 1284
5656.20 1265
5656.91 1346
5657.62 1396
5658.33 1399
5659.04 1356
5659.75 1380
5660.46 1451
5661.17 1514
5661.88 1406
5662.59 1333
5663.30 1333
5664.00 1399
5664.71 1398
5665.42 1363
5666.13 1310
5666.84 1286
5667.55 1240
5668.27 1266
5668.98 1249
5669.69 1251
5670.40 1305
5671.11 1286
5671.82 1201
5672.53 1269
5673.24 1226
5673.95 1237
5674.66 1223
5675.37 1160
5676.08 1210
5676.79 1267
5677.50 1198
5678.21 1188
5678.92 1284
5679.63 1345
5680.34 1271
5681.06 1261
5681.77 1223
5682.48 1214
5683.19 1121
5683.90 1226
5684.61 1223
5685.32 1204
5686.03 1252
5686.74 1234
5687.46 1140
5688.17 1130
5688.88 1184
5689.59 1282
5690.30 1189
5691.01 1245
5691.72 1169
5692.44 1117
5693.15 1177
5693.86 1177
5694.57 1220
5695.28 1208
5696.00 1144
5696.71 1180
5697.42 1285
5698.13 1265
5698.84 1239
5699.56 1306
5700.27 1326
5700.98 1311
5701.69 1175
5702.40 1147
5703.12 1342
5703.83 1315
5704.54 1257
5705.25 1243
5705.97 1197
5706.68 1269
5707.39 1216
5708.10 1239
5708.82 1136
5709.53 1174
5710.24 1184
5710.95 1204
5711.67 1240
5712.38 1160
5713.09 1112
5713.81 1149
5714.52 1135
5715.23 1148
5715.95 1180
5716.66 1192
5717.37 1146
5718.09 1205
5718.80 1297
5719.51 1142
5720.23 1131
5720.94 1211
5721.65 1106
5722.37 1262
5723.08 1220
5723.79 1270
5724.51 1379
5725.22 1277
5725.93 1258
5726.65 1223
5727.36 1081
5728.08 1211
5728.79 1213
5729.50 1234
5730.22 1243
5730.93 1268
5731.65 1225
5732.36 1140
5733.07 1240
5733.79 1221
5734.50 1109
5735.22 1148
5735.93 1159
5736.65 1091
5737.36 1127
5738.07 1236
5738.79 1123
5739.50 1146
5740.22 1200
5740.93 1283
5741.65 1277
5742.36 1199
5743.08 1199
5743.79 1239
5744.51 1192
5745.22 1114
5745.94 1246
5746.65 1094
5747.37 1190
5748.08 1210
5748.80 1316
5749.51 1139
5750.23 1125
5750.94 1223
5751.66 1196
5752.37 1218
5753.09 1182
5753.80 1134
5754.52 1258
5755.24 1247
5755.95 1239
5756.67 1135
5757.38 1186
5758.10 1211
5758.81 1291
5759.53 1198
5760.25 1123
5760.96 1283
5761.68 1292
5762.39 1256
5763.11 1210
5763.83 1131
5764.54 1195
5765.26 1295
5765.97 1236
5766.69 1166
5767.41 1091
5768.12 1196
5768.84 1224
5769.56 1145
5770.27 1257
5770.99 1224
5771.71 1253
5772.42 1199
5773.14 1203
5773.86 1188
5774.57 1155
5775.29 1238
5776.01 1328
5776.72 1284
5777.44 1264
5778.16 1157
5778.88 1194
5779.59 1210
5780.31 1204
5781.03 1236
5781.74 1241
5782.46 1299
5783.18 1200
5783.90 1207
5784.61 1239
5785.33 1248
5786.05 1196
5786.77 1181
5787.48 1200
5788.20 1182
5788.92 1259
5789.64 1346
5790.35 1243
5791.07 1090
5791.79 1139
5792.51 1213
5793.23 1274
5793.94 1281
5794.66 1252
5795.38 1262
5796.10 1233
5796.82 1259
5797.53 1224
5798.25 1384
5798.97 1299
5799.69 1291
5800.41 1334
5801.13 1511
5801.84 1528
5802.56 1588
5803.28 1614
5804.00 1584
5804.72 1633
5805.44 1610
5806.16 1611
5806.87 1510
5807.59 1464
5808.31 1478
5809.03 1367
5809.75 1472
5810.47 1461
5811.19 1515
5811.91 1451
5812.63 1397
5813.35 1320
5814.07 1409
5814.78 1450
5815.50 1522
5816.22 1508
5816.94 1643
5817.66 1729
5818.38 1809
5819.10 1835
5819.82 1799
5820.54 1683
5821.26 1789
5821.98 1700
5822.70 1617
5823.42 1617
5824.14 1626
5824.86 1494
5825.58 1490
5826.30 1543
5827.02 1396
5827.74 1348
5828.46 1335
5829.18 1352
5829.90 1412
5830.62 1327
5831.34 1372
5832.06 1372
5832.78 1395
5833.50 1325
5834.22 1236
5834.94 1299
5835.66 1230
5836.38 1375
5837.10 1281
5837.82 1363
5838.55 1261
5839.27 1256
5839.99 1152
5840.71 1187
5841.43 1237
5842.15 1284
5842.87 1391
5843.59 1414
5844.31 1370
5845.03 1222
5845.76 1166
5846.48 1134
5847.20 1230
5847.92 1228
5848.64 1240
5849.36 1317
5850.08 1251
5850.81 1225
5851.53 1291
5852.25 1346
5852.97 1283
5853.69 1330
5854.41 1194
5855.14 1205
5855.86 1297
5856.58 1237
5857.30 1188
5858.02 1218
5858.74 1355
5859.47 1217
5860.19 1203
5860.91 1388
5861.63 1231
5862.36 1177
5863.08 1274
5863.80 1159
5864.52 1131
5865.24 1157
5865.97 1166
5866.69 1225
5867.41 1117
5868.13 1117
5868.86 1129
5869.58 1175
5870.30 1184
5871.03 1165
5871.75 1243
5872.47 1306
5873.19 1238
5873.92 1333
5874.64 1179
5875.36 1162
5876.09 1162
5876.81 1204
5877.53 1217
5878.26 1196
5878.98 1142
5879.70 1209
5880.43 1258
5881.15 1129
5881.87 1147
5882.60 1198
5883.32 1309
5884.04 1297
5884.77 1189
5885.49 1288
5886.21 1401
5886.94 1365
5887.66 1372
5888.39 1363
5889.11 1316
5889.83 1367
5890.56 1498
5891.28 1419
5892.01 1258
5892.73 1233
5893.45 1228
5894.18 1395
5894.90 1344
5895.63 1347
5896.35 1334
5897.07 1323
5897.80 1307
5898.52 1217
5899.25 1323
5899.97 1337
5900.70 1316
5901.42 1419
5902.15 1445
5902.87 1430
5903.60 1491
5904.32 1750
5905.05 1664
5905.77 1527
5906.50 1572
5907.22 1684
5907.95 1583
5908.67 1463
5909.40 1394
5910.12 1331
5910.85 1470
5911.57 1323
5912.30 1276
5913.02 1227
5913.75 1321
5914.47 1342
5915.20 1229
5915.92 1317
5916.65 1290
5917.38 1261
5918.10 1234
5918.83 1173
5919.55 1181
5920.28 1217
5921.00 1299
5921.73 1265
5922.46 1214
5923.18 1193
5923.91 1199
5924.63 1274
5925.36 1327
5926.09 1266
5926.81 1177
5927.54 1254
5928.26 1223
5928.99 1211
5929.72 1201
5930.44 1226
5931.17 1364
5931.90 1350
5932.62 1322
5933.35 1377
5934.08 1365
5934.80 1319
5935.53 1403
5936.26 1464
5936.98 1355
5937.71 1426
5938.44 1345
5939.16 1424
5939.89 1430
5940.62 1396
5941.35 1500
5942.07 1472
5942.80 1429
5943.53 1524
5944.25 1505
5944.98 1422
5945.71 1398
5946.44 1474
5947.16 1528
5947.89 1512
5948.62 1572
5949.35 1565
5950.07 1598
5950.80 1589
5951.53 1610
5952.26 1480
5952.99 1718
5953.71 1765
5954.44 1874
5955.17 1945
5955.90 1840
5956.62 1839
5957.35 1829
5958.08 1776
5958.81 1690
5959.54 1708
5960.27 1853
5960.99 1764
5961.72 1811
5962.45 1795
5963.18 1801
5963.91 1827
5964.64 1899
5965.36 1884
5966.09 1882
5966.82 1892
5967.55 1982
5968.28 2079
5969.01 2312
5969.74 2148
5970.47 2098
5971.19 2165
5971.92 2070
5972.65 1995
5973.38 1966
5974.11 1929
5974.84 1883
5975.57 1964
5976.30 1856
5977.03 1792
5977.76 1956
5978.49 1959
5979.22 1882
5979.95 1922
5980.67 1985
5981.40 2095
5982.13 2140
5982.86 2109
5983.59 2100
5984.32 2155
5985.05 2119
5985.78 2151
5986.51 2312
5987.24 2248
5987.97 2297
5988.70 2228
5989.43 2168
5990.16 2209
5990.89 2279
5991.62 2204
5992.35 2157
5993.08 2265
5993.81 2247
5994.54 2215
5995.27 2169
5996.00 2209
5996.73 2247
5997.47 2220
5998.20 2414
5998.93 2299
5999.66 2353
6000.39 2279
6001.12 2229
6001.85 2349
6002.58 2304
6003.31 2237
6004.04 2288
6004.77 2275
6005.50 2160
6006.24 2214
6006.97 2275
6007.70 2256
6008.43 2369
6009.16 2508
6009.89 2812
6010.62 3015
6011.35 3207
6012.09 3737
6012.82 4025
6013.55 4586
6014.28 5198
6015.01 5391
6015.74 5832
6016.47 6001
6017.21 5657
6017.94 5801
6018.67 5335
6019.40 5039
6020.13 4417
6020.87 3854
6021.60 3512
6022.33 3111
6023.06 2825
6023.79 2540
6024.53 2224
6025.26 2223
6025.99 2221
6026.72 2067
6027.46 1927
6028.19 1853
6028.92 1935
6029.65 1970
6030.39 1842
6031.12 1790
6031.85 1852
6032.58 1799
6033.32 1805
6034.05 1815
6034.78 1877
6035.51 1688
6036.25 1720
6036.98 1721
6037.71 1760
6038.45 1717
6039.18 1765
6039.91 1766
6040.65 1783
6041.38 1806
6042.11 1743
6042.85 1803
6043.58 1842
6044.31 2009
6045.05 1909
6045.78 1930
6046.51 2046
6047.25 2131
6047.98 2137
6048.71 1948
6049.45 2018
6050.18 2114
6050.91 2168
6051.65 1997
6052.38 2092
6053.12 2212
6053.85 2114
6054.58 2149
6055.32 2194
6056.05 2029
6056.79 1954
6057.52 1963
6058.25 1964
6058.99 1828
6059.72 1927
6060.46 1856
6061.19 1750
6061.93 1701
6062.66 1742
6063.40 1738
6064.13 1686
6064.86 1672
6065.60 1619
6066.33 1663
6067.07 1679
6067.80 1700
6068.54 1738
6069.27 1643
6070.01 1609
6070.74 1588
6071.48 1620
6072.21 1540
6072.95 1580
6073.68 1570
6074.42 1562
6075.15 1495
6075.89 1579
6076.63 1608
6077.36 1548
6078.10 1544
6078.83 1608
6079.57 1595
6080.30 1640
6081.04 1653
6081.77 1564
6082.51 1466
6083.25 1505
6083.98 1624
6084.72 1608
6085.45 1536
6086.19 1454
6086.92 1529
6087.66 1567
6088.40 1501
6089.13 1566
6089.87 1615
6090.61 1636
6091.34 1512
6092.08 1543
6092.81 1637
6093.55 1594
6094.29 1527
6095.02 1484
6095.76 1519
6096.50 1495
6097.23 1338
6097.97 1464
6098.71 1440
6099.44 1486
6100.18 1512
6100.92 1413
6101.65 1314
6102.39 1355
6103.13 1469
6103.86 1404
6104.60 1468
6105.34 1464
6106.08 1457
6106.81 1541
6107.55 1511
6108.29 1419
6109.02 1439
6109.76 1382
6110.50 1405
6111.24 1481
6111.97 1335
6112.71 1402
6113.45 1427
6114.19 1414
6114.92 1448
6115.66 1402
6116.40 1330
6117.14 1476
6117.88 1399
6118.61 1408
6119.35 1405
6120.09 1455
6120.83 1437
6121.57 1520
6122.30 1368
6123.04 1423
6123.78 1514
6124.52 1477
6125.26 1474
6126.00 1424
6126.73 1420
6127.47 1535
6128.21 1493
6128.95 1484
6129.69 1423
6130.43 1508
6131.16 1574
6131.90 1552
6132.64 1505
6133.38 1375
6134.12 1521
6134.86 1436
6135.60 1477
6136.34 1417
6137.08 1495
6137.81 1462
6138.55 1544
6139.29 1516
6140.03 1529
6140.77 1472
6141.51 1543
6142.25 1515
6142.99 1576
6143.73 1452
6144.47 1397
6145.21 1420
6145.95 1530
6146.69 1509
6147.43 1555
6148.17 1562
6148.91 1529
6149.65 1595
6150.39 1551
6151.13 1466
6151.86 1476
6152.60 1587
6153.34 1498
6154.08 1508
6154.83 1528
6155.57 1545
6156.31 1514
6157.05 1436
6157.79 1553
6158.53 1594
6159.27 1506
6160.01 1597
6160.75 1441
6161.49 1569
6162.23 1526
6162.97 1576
6163.71 1664
6164.45 1607
6165.19 1588
6165.93 1702
6166.67 1791
6167.41 1881
6168.15 1886
6168.89 1830
6169.64 1790
6170.38 1891
6171.12 1919
6171.86 2016
6172.60 1981
6173.34 1879
6174.08 1792
6174.82 1727
6175.57 1756
6176.31 1728
6177.05 1646
6177.79 1761
6178.53 1753
6179.27 1662
6180.01 1659
6180.76 1679
6181.50 1619
6182.24 1625
6182.98 1769
6183.72 1728
6184.46 1738
6185.21 1687
6185.95 1658
6186.69 1705
6187.43 1733
6188.17 1768
6188.92 1791
6189.66 1789
6190.40 1876
6191.14 1889
6191.89 1835
6192.63 1952
6193.37 1890
6194.11 1979
6194.86 1892
6195.60 1904
6196.34 1925
6197.08 1928
6197.83 2082
6198.57 1967
6199.31 2012
6200.05 1960
6200.80 1970
6201.54 1977
6202.28 1928
6203.03 2053
6203.77 2146
6204.51 2289
6205.26 2550
6206.00 2725
6206.74 3170
6207.48 3568
6208.23 4104
6208.97 4715
6209.71 5243
6210.46 5740
6211.20 6451
6211.95 6779
6212.69 6588
6213.43 6814
6214.18 6444
6214.92 5439
6215.66 4993
6216.41 4292
6217.15 3674
6217.89 3149
6218.64 2707
6219.38 2517
6220.13 2237
6220.87 2024
6221.61 2037
6222.36 1985
6223.10 1835
6223.85 1817
6224.59 1763
6225.34 1907
6226.08 1828
6226.82 1864
6227.57 1943
6228.31 1901
6229.06 1663
6229.80 1843
6230.55 1890
6231.29 1799
6232.04 1754
6232.78 1636
6233.53 1694
6234.27 1752
6235.02 1676
6235.76 1591
6236.51 1591
6237.25 1691
6238.00 1697
6238.74 1770
6239.49 1715
6240.23 1677
6240.98 1758
6241.72 1681
6242.47 1547
6243.21 1756
6243.96 1782
6244.70 1735
6245.45 1869
6246.20 1889
6246.94 2166
6247.69 2387
6248.43 2480
6249.18 2764
6249.92 2908
6250.67 3041
6251.42 2960
6252.16 2882
6252.91 2921
6253.65 2707
6254.40 2487
6255.15 2257
6255.89 2226
6256.64 2014
6257.38 1872
6258.13 1867
6258.88 1938
6259.62 1826
6260.37 1644
6261.12 1650
6261.86 1719
6262.61 1807
6263.36 1855
6264.10 1776
6264.85 1727
6265.60 1786
6266.34 1854
6267.09 1848
6267.84 1781
6268.58 1880
6269.33 1870
6270.08 1785
6270.82 1717
6271.57 1657
6272.32 1736
6273.07 1753
6273.81 1742
6274.56 1676
6275.31 1609
6276.05 1581
6276.80 1606
6277.55 1646
6278.30 1620
6279.04 1686
6279.79 1615
6280.54 1619
6281.29 1610
6282.03 1600
6282.78 1639
6283.53 1736
6284.28 1625
6285.03 1670
6285.77 1654
6286.52 1744
6287.27 1780
6288.02 1795
6288.77 1810
6289.51 1809
6290.26 1980
6291.01 1919
6291.76 1933
6292.51 1969
6293.26 1881
6294.00 1727
6294.75 1686
6295.50 1585
6296.25 1455
6297.00 1432
6297.75 1522
6298.50 1525
6299.24 1469
6299.99 1589
6300.74 1493
6301.49 1420
6302.24 1419
6302.99 1513
6303.74 1409
6304.49 1372
6305.24 1485
6305.99 1443
6306.73 1413
6307.48 1516
6308.23 1550
6308.98 1450
6309.73 1447
6310.48 1517
6311.23 1544
6311.98 1499
6312.73 1472
6313.48 1412
6314.23 1332
6314.98 1426
6315.73 1412
6316.48 1477
6317.23 1462
6317.98 1417
6318.73 1352
6319.48 1419
6320.23 1357
6320.98 1341
6321.73 1403
6322.48 1493
6323.23 1366
6323.98 1376
6324.73 1447
6325.48 1454
6326.23 1425
6326.98 1469
6327.73 1396
6328.48 1442
6329.23 1440
6329.98 1477
6330.73 1578
6331.48 1504
6332.23 1429
6332.98 1429
6333.73 1500
6334.49 1455
6335.24 1390
6335.99 1409
6336.74 1381
6337.49 1450
6338.24 1434
6338.99 1439
6339.74 1431
6340.49 1478
6341.25 1463
6342.00 1453
6342.75 1372
6343.50 1393
6344.25 1340
6345.00 1277
6345.75 1405
6346.51 1421
6347.26 1464
6348.01 1505
6348.76 1477
6349.51 1494
6350.26 1583
6351.02 1662
6351.77 1785
6352.52 1879
6353.27 1906
6354.02 1983
6354.78 1965
6355.53 2023
6356.28 2093
6357.03 2139
6357.78 2066
6358.54 1929
6359.29 1873
6360.04 1858
6360.79 1776
6361.55 1580
6362.30 1495
6363.05 1528
6363.80 1513
6364.56 1590
6365.31 1602
6366.06 1520
6366.81 1565
6367.57 1602
6368.32 1547
6369.07 1625
6369.83 1728
6370.58 1623
6371.33 1595
6372.08 1527
6372.84 1566
6373.59 1483
6374.34 1514
6375.10 1587
6375.85 1526
6376.60 1549
6377.36 1544
6378.11 1442
6378.86 1469
6379.62 1579
6380.37 1575
6381.12 1376
6381.88 1397
6382.63 1287
6383.39 1259
6384.14 1281
6384.89 1420
6385.65 1359
6386.40 1441
6387.16 1231
6387.91 1265
6388.66 1448
6389.42 1282
6390.17 1271
6390.93 1280
6391.68 1306
6392.43 1380
6393.19 1376
6393.94 1309
6394.70 1362
6395.45 1324
6396.21 1315
6396.96 1286
6397.72 1249
6398.47 1239
6399.22 1333
6399.98 1342
6400.73 1286
6401.49 1295
6402.24 1212
6403.00 1210
6403.75 1225
6404.51 1226
6405.26 1275
6406.02 1318
6406.77 1351
6407.53 1247
6408.28 1171
6409.04 1250
6409.79 1325
6410.55 1344
6411.31 1316
6412.06 1334
6412.82 1239
6413.57 1246
6414.33 1380
6415.08 1291
6415.84 1350
6416.59 1307
6417.35 1303
6418.11 1323
6418.86 1270
6419.62 1250
6420.37 1377
6421.13 1350
6421.89 1319
6422.64 1259
6423.40 1291
6424.15 1336
6424.91 1294
6425.67 1283
6426.42 1240
6427.18 1296
6427.94 1248
6428.69 1236
6429.45 1260
6430.20 1301
6430.96 1235
6431.72 1177
6432.47 1207
6433.23 1203
6433.99 1200
6434.74 1206
6435.50 1245
6436.26 1224
6437.02 1189
6437.77 1217
6438.53 1209
6439.29 1224
6440.04 1299
6440.80 1354
6441.56 1271
6442.32 1220
6443.07 1230
6443.83 1268
6444.59 1250
6445.34 1286
6446.10 1252
6446.86 1234
6447.62 1276
6448.37 1287
6449.13 1222
6449.89 1229
6450.65 1228
6451.41 1286
6452.16 1394
6452.92 1328
6453.68 1206
6454.44 1208
6455.19 1241
6455.95 1240
6456.71 1206
6457.47 1276
6458.23 1236
6458.99 1293
6459.74 1245
6460.50 1223
6461.26 1321
6462.02 1255
6462.78 1208
6463.54 1205
6464.29 1197
6465.05 1178
6465.81 1344
6466.57 1356
6467.33 1382
6468.09 1336
6468.85 1439
6469.60 1538
6470.36 1440
6471.12 1355
6471.88 1423
6472.64 1482
6473.40 1350
6474.16 1431
6474.92 1427
6475.68 1465
6476.44 1491
6477.20 1449
6477.95 1334
6478.71 1330
6479.47 1398
6480.23 1418
6480.99 1385
6481.75 1517
6482.51 1475
6483.27 1452
6484.03 1458
6484.79 1528
6485.55 1633
6486.31 1654
6487.07 1671
6487.83 1644
6488.59 1721
6489.35 1701
6490.11 1649
6490.87 1720
6491.63 1717
6492.39 1671
6493.15 1691
6493.91 1588
6494.67 1749
6495.43 1722
6496.19 1652
6496.95 1706
6497.71 1689
6498.47 1818
6499.23 1904
6499.99 1808
6500.76 1896
6501.52 1901
6502.28 1836
6503.04 1840
6503.80 1818
6504.56 1760
6505.32 1854
6506.08 1743
6506.84 1795
6507.60 1868
6508.36 1909
6509.13 1783
6509.89 1861
6510.65 1969
6511.41 1970
6512.17 1968
6512.93 1926
6513.69 1793
6514.45 1934
6515.22 2022
6515.98 2161
6516.74 2145
6517.50 2091
6518.26 2142
6519.02 2128
6519.79 2210
6520.55 2161
6521.31 2222
6522.07 2201
6522.83 2333
6523.60 2515
6524.36 2700
6525.12 2949
6525.88 3144
6526.64 3460
6527.41 3848
6528.17 4302
6528.93 4457
6529.69 4925
6530.46 4832
6531.22 5042
6531.98 4854
6532.74 4549
6533.51 4311
6534.27 3980
6535.03 3806
6535.79 3757
6536.56 3452
6537.32 3355
6538.08 3421
6538.85 3373
6539.61 3326
6540.37 3236
6541.13 3088
6541.90 2914
6542.66 2681
6543.42 2607
6544.19 2340
6544.95 2107
6545.71 2009
6546.48 1847
6547.24 1960
6548.00 1813
6548.77 1853
6549.53 1784
6550.29 1825
6551.06 1806
6551.82 1897
6552.58 1942
6553.35 1821
6554.11 1807
6554.88 1833
6555.64 1777
6556.40 1810
6557.17 1803
6557.93 1939
6558.70 1917
6559.46 1916
6560.22 1903
6560.99 1887
6561.75 1911
6562.52 1886
6563.28 2034
6564.05 2075
6564.81 2109
6565.57 2173
6566.34 2162
6567.10 2213
6567.87 2244
6568.63 2252
6569.40 2261
6570.16 2282
6570.93 2245
6571.69 2274
6572.46 2143
6573.22 2132
6573.99 2038
6574.75 2074
6575.52 2236
6576.28 2010
6577.05 2019
6577.81 2224
6578.58 2237
6579.34 2330
6580.11 2118
6580.87 2201
6581.64 2167
6582.40 2293
6583.17 2170
6583.93 2188
6584.70 2299
6585.47 2226
6586.23 2247
6587.00 2257
6587.76 2156
6588.53 2168
6589.29 2307
6590.06 2283
6590.83 2345
6591.59 2569
6592.36 2592
6593.12 2749
6593.89 3129
6594.66 3312
6595.42 3745
6596.19 3814
6596.96 3910
6597.72 4131
6598.49 4141
6599.25 3963
6600.02 3730
6600.79 3667
6601.55 3291
6602.32 2811
6603.09 2512
6603.85 2364
6604.62 2166
6605.39 2148
6606.15 2039
6606.92 2138
6607.69 1999
6608.46 1898
6609.22 1995
6609.99 1984
6610.76 1958
6611.52 1956
6612.29 1980
6613.06 2001
6613.83 1960
6614.59 1955
6615.36 1899
6616.13 1819
6616.89 1770
6617.66 1787
6618.43 1847
6619.20 1850
6619.96 1792
6620.73 1846
6621.50 1724
6622.27 1705
6623.04 1765
6623.80 1786
6624.57 1756
6625.34 1746
6626.11 1743
6626.88 1827
6627.64 1769
6628.41 1826
6629.18 1806
6629.95 1885
6630.72 1840
6631.48 1910
6632.25 1982
6633.02 1902
6633.79 2103
6634.56 2174
6635.33 2242
6636.10 2311
6636.86 2403
6637.63 2438
6638.40 2307
6639.17 2243
6639.94 2219
6640.71 2110
6641.48 2010
6642.25 1960
6643.01 1892
6643.78 1772
6644.55 1837
6645.32 1797
6646.09 1747
6646.86 1768
6647.63 1723
6648.40 1680
6649.17 1631
6649.94 1632
6650.71 1638
6651.48 1710
6652.25 1731
6653.01 1816
6653.78 1795
6654.55 1835
6655.32 1824
6656.09 1825
6656.86 1781
6657.63 1725
6658.40 1745
6659.17 1676
6659.94 1793
6660.71 1696
6661.48 1657
6662.25 1768
6663.02 1641
6663.79 1547
6664.56 1556
6665.33 1532
6666.10 1545
6666.87 1606
6667.64 1672
6668.42 1755
6669.19 1633
6669.96 1689
6670.73 1769
6671.50 1663
6672.27 1663
6673.04 1729
6673.81 1646
6674.58 1683
6675.35 1689
6676.12 1614
6676.89 1571
6677.66 1643
6678.44 1607
6679.21 1608
6679.98 1598
6680.75 1612
6681.52 1639
6682.29 1621
6683.06 1648
6683.83 1638
6684.60 1555
6685.38 1647
6686.15 1672
6686.92 1726
6687.69 1785
6688.46 1734
6689.23 1759
6690.01 1727
6690.78 1730
6691.55 1561
6692.32 1482
6693.09 1568
6693.86 1570
6694.64 1474
6695.41 1490
6696.18 1482
6696.95 1447
6697.73 1445
6698.50 1379
6699.27 1368
6700.04 1494
6700.81 1491
6701.59 1486
6702.36 1374
6703.13 1393
6703.90 1408
6704.68 1405
6705.45 1396
6706.22 1418
6706.99 1488
6707.77 1400
6708.54 1403
6709.31 1480
6710.09 1423
6710.86 1335
6711.63 1379
6712.40 1344
6713.18 1294
6713.95 1238
6714.72 1392
6715.50 1417
6716.27 1415
6717.04 1313
6717.82 1287
6718.59 1333
6719.36 1339
6720.14 1324
6720.91 1297
6721.68 1364
6722.46 1408
6723.23 1366
6724.00 1320
6724.78 1537
6725.55 1479
6726.33 1391
6727.10 1358
6727.87 1379
6728.65 1343
6729.42 1337
6730.20 1340
6730.97 1335
6731.74 1339
6732.52 1278
6733.29 1175
6734.07 1323
6734.84 1355
6735.61 1310
6736.39 1298
6737.16 1289
6737.94 1309
6738.71 1299
6739.49 1259
6740.26 1309
6741.04 1315
6741.81 1313
6742.59 1280
6743.36 1397
6744.13 1336
6744.91 1299
6745.68 1351
6746.46 1300
6747.23 1422
6748.01 1350
6748.78 1353
6749.56 1322
6750.33 1325
6751.11 1296
6751.89 1448
6752.66 1415
6753.44 1447
6754.21 1436
6754.99 1452
6755.76 1363
6756.54 1390
6757.31 1302
6758.09 1340
6758.86 1340
6759.64 1270
6760.42 1252
6761.19 1231
6761.97 1156
6762.74 1268
6763.52 1313
6764.30 1293
6765.07 1254
6765.85 1304
6766.62 1232
6767.40 1271
6768.18 1287
6768.95 1403
6769.73 1390
6770.51 1259
6771.28 1301
6772.06 1388
6772.83 1389
6773.61 1335
6774.39 1337
6775.16 1324
6775.94 1445
6776.72 1443
6777.49 1351
6778.27 1378
6779.05 1461
6779.82 1501
6780.60 1457
6781.38 1425
6782.16 1416
6782.93 1490
6783.71 1447
6784.49 1404
6785.26 1366
6786.04 1429
6786.82 1319
6787.60 1422
6788.37 1267
6789.15 1210
6789.93 1241
6790.71 1203
6791.48 1311
6792.26 1316
6793.04 1261
6793.82 1255
6794.59 1184
6795.37 1222
6796.15 1272
6796.93 1270
6797.70 1277
6798.48 1328
6799.26 1300
6800.04 1226
6800.82 1230
6801.60 1395
6802.37 1360
6803.15 1366
6803.93 1315
6804.71 1367
6805.49 1382
6806.26 1403
6807.04 1336
6807.82 1308
6808.60 1352
6809.38 1287
6810.16 1244
6810.94 1270
6811.71 1275
6812.49 1303
6813.27 1302
6814.05 1322
6814.83 1373
6815.61 1344
6816.39 1299
6817.17 1375
6817.95 1345
6818.73 1319
6819.50 1401
6820.28 1379
6821.06 1348
6821.84 1341
6822.62 1319
6823.40 1302
6824.18 1310
6824.96 1351
6825.74 1247
6826.52 1293
6827.30 1352
6828.08 1222
6828.86 1251
6829.64 1292
6830.42 1270
6831.20 1274
6831.98 1288
6832.76 1291
6833.54 1348
6834.32 1211
6835.10 1203
6835.88 1249
6836.66 1202
6837.44 1250
6838.22 1163
6839.00 1128
6839.78 1197
6840.56 1263
6841.34 1270
6842.12 1206
6842.90 1198
6843.68 1235
6844.46 1294
6845.24 1215
6846.02 1288
6846.80 1339
6847.58 1349
6848.36 1424
6849.14 1534
6849.93 1675
6850.71 1826
6851.49 1998
6852.27 2086
6853.05 2120
6853.83 2236
6854.61 2424
6855.39 2288
6856.17 2115
6856.96 1959
6857.74 1734
6858.52 1724
6859.30 1628
6860.08 1618
6860.86 1523
6861.64 1412
6862.43 1358
6863.21 1322
6863.99 1374
6864.77 1299
6865.55 1269
6866.33 1310
6867.12 1243
6867.90 1345
6868.68 1286
6869.46 1275
6870.24 1371
6871.03 1297
6871.81 1207
6872.59 1201
6873.37 1198
6874.16 1265
6874.94 1245
6875.72 1206
6876.50 1202
6877.28 1185
6878.07 1260
6878.85 1333
6879.63 1375
6880.42 1361
6881.20 1394
6881.98 1368
6882.76 1231
6883.55 1314
6884.33 1360
6885.11 1377
6885.89 1430
6886.68 1441
6887.46 1487
6888.24 1465
6889.03 1559
6889.81 1551
6890.59 1564
6891.38 1584
6892.16 1643
6892.94 1587
6893.73 1552
6894.51 1547
6895.29 1424
6896.08 1450
6896.86 1390
6897.64 1300
6898.43 1345
6899.21 1425
6900.00 1414
6900.78 1376
6901.56 1321
6902.35 1386
6903.13 1381
6903.91 1374
6904.70 1386
6905.48 1368
6906.27 1359
6907.05 1404
6907.84 1503
6908.62 1378
6909.40 1313
6910.19 1365
6910.97 1313
6911.76 1374
6912.54 1320
6913.33 1438
6914.11 1326
6914.90 1262
6915.68 1173
6916.46 1252
6917.25 1296
6918.03 1396
6918.82 1315
6919.60 1273
6920.39 1218
6921.17 1334
6921.96 1404
6922.74 1323
6923.53 1388
6924.31 1350
6925.10 1347
6925.88 1329
6926.67 1375
6927.45 1433
6928.24 1454
6929.03 1377
6929.81 1357
6930.60 1291
6931.38 1362
6932.17 1341
6932.95 1363
6933.74 1439
6934.52 1449
6935.31 1284
6936.10 1290
6936.88 1358
6937.67 1356
6938.45 1370
6939.24 1293
6940.03 1356
6940.81 1410
6941.60 1420
6942.38 1452
6943.17 1552
6943.96 1425
6944.74 1437
6945.53 1517
6946.32 1656
6947.10 1551
6947.89 1566
6948.68 1572
6949.46 1631
6950.25 1633
6951.03 1528
6951.82 1600
6952.61 1670
6953.40 1715
6954.18 1574
6954.97 1573
6955.76 1576
6956.54 1628
6957.33 1657
6958.12 1629
6958.90 1733
6959.69 1701
6960.48 1848
6961.27 1827
6962.05 1814
6962.84 1808
6963.63 1718
6964.41 1737
6965.20 1718
6965.99 1695
6966.78 1759
6967.56 1779
6968.35 1836
6969.14 1926
6969.93 1895
6970.72 1860
6971.50 1926
6972.29 1861
6973.08 2034
6973.87 1938
6974.66 2026
6975.44 2119
6976.23 2013
6977.02 1956
6977.81 1960
6978.60 2056
6979.38 2097
6980.17 2278
6980.96 2198
6981.75 2321
6982.54 2570
6983.33 3038
6984.11 3345
6984.90 3728
6985.69 4135
6986.48 4491
6987.27 5046
6988.06 5434
6988.85 5565
6989.64 5575
6990.42 5235
6991.21 4796
6992.00 4358
6992.79 4004
6993.58 3592
6994.37 3025
6995.16 2921
6995.95 2868
6996.74 2968
6997.53 3158
6998.32 3433
6999.10 3865
6999.89 4259
7000.68 4660
7001.47 5180
7002.26 5511
7003.05 5628
7003.84 5634
7004.63 5312
7005.42 4898
7006.21 4451
7007.00 3812
7007.79 3238
7008.58 2873
7009.37 2587
7010.16 2318
7010.95 2218
7011.74 2137
7012.53 2019
7013.32 1989
7014.11 1974
7014.90 1911
7015.69 2048
7016.48 2053
7017.27 2158
7018.06 2042
7018.85 1901
7019.64 1971
7020.43 1921
7021.23 1960
7022.02 1914
7022.81 1869
7023.60 1890
7024.39 1906
7025.18 1884
7025.97 1908
7026.76 1799
7027.55 1850
7028.34 1920
7029.13 2034
7029.93 1958
7030.72 1976
7031.51 1983
7032.30 1936
7033.09 1792
7033.88 1789
7034.67 1862
7035.46 1712
7036.26 1726
7037.05 1880
7037.84 2000
7038.63 1981
7039.42 1996
7040.21 1996
7041.01 1918
7041.80 1807
7042.59 1930
7043.38 1926
7044.17 1908
7044.97 1993
7045.76 1910
7046.55 1866
7047.34 1908
7048.13 1990
7048.93 2067
7049.72 2290
7050.51 2360
7051.30 2326
7052.09 2358
7052.89 2432
7053.68 2398
7054.47 2243
7055.26 2158
7056.06 2084
7056.85 1853
7057.64 1789
7058.44 1798
7059.23 1809
7060.02 1671
7060.81 1650
7061.61 1719
7062.40 1749
7063.19 1660
7063.99 1689
7064.78 1772
7065.57 1791
7066.37 1736
7067.16 1708
7067.95 1691
7068.74 1743
7069.54 1673
7070.33 1668
7071.13 1618
7071.92 1625
7072.71 1577
7073.51 1567
7074.30 1596
7075.09 1528
7075.89 1452
7076.68 1422
7077.47 1613
7078.27 1624
7079.06 1568
7079.86 1575
7080.65 1497
7081.44 1520
7082.24 1439
7083.03 1472
7083.83 1461
7084.62 1545
7085.41 1415
7086.21 1406
7087.00 1424
7087.80 1401
7088.59 1444
7089.39 1371
7090.18 1464
7090.98 1351
7091.77 1356
7092.56 1382
7093.36 1396
7094.15 1414
7094.95 1388
7095.74 1283
7096.54 1273
7097.33 1326
7098.13 1279
7098.92 1362
7099.72 1339
7100.51 1355
7101.31 1293
7102.10 1303
7102.90 1244
7103.69 1301
7104.49 1246
7105.29 1199
7106.08 1186
7106.88 1242
7107.67 1280
7108.47 1268
7109.26 1255
7110.06 1294
7110.85 1326
7111.65 1267
7112.45 1320
7113.24 1215
7114.04 1157
7114.83 1223
7115.63 1243
7116.42 1249
7117.22 1297
7118.02 1251
7118.81 1227
7119.61 1269
7120.41 1254
7121.20 1267
7122.00 1193
7122.79 1184
7123.59 1249
7124.39 1170
7125.18 1170
7125.98 1250
7126.78 1224
7127.57 1260
7128.37 1177
7129.17 1231
7129.96 1265
7130.76 1180
7131.56 1188
7132.35 1269
7133.15 1314
7133.95 1298
7134.74 1289
7135.54 1307
7136.34 1264
7137.14 1197
7137.93 1260
7138.73 1292
7139.53 1209
7140.33 1275
7141.12 1237
7141.92 1175
7142.72 1203
7143.51 1138
7144.31 1256
7145.11 1311
7145.91 1231
7146.71 1277
7147.50 1277
7148.30 1183
7149.10 1236
7149.90 1268
7150.69 1221
7151.49 1222
7152.29 1169
7153.09 1150
7153.89 1189
7154.68 1160
7155.48 1125
7156.28 1099
7157.08 1155
7157.88 1113
7158.68 1099
7159.47 1048
7160.27 1155
7161.07 1161
7161.87 1212
7162.67 1115
7163.47 1131
7164.27 1182
7165.06 1133
7165.86 1118
7166.66 1027
7167.46 1022
7168.26 1114
7169.06 1141
7169.86 1148
7170.66 1071
7171.46 1220
7172.25 1165
7173.05 1185
7173.85 1109
7174.65 1098
7175.45 1187
7176.25 1183
7177.05 1159
7177.85 1023
7178.65 1043
7179.45 1098
7180.25 1061
7181.05 1016
7181.85 1080
7182.65 1084
7183.45 1129
7184.25 1088
7185.05 1120
7185.85 1104
7186.65 1131
7187.45 1099
7188.25 1058
7189.05 1107
7189.85 1056
7190.65 1041
7191.45 1051
7192.25 1067
7193.05 1073
7193.85 1087
7194.65 1157
7195.45 1133
7196.25 1134
7197.05 1049
7197.85 1036
7198.65 1054
7199.45 966
7200.25 1008
7201.05 1088
7201.85 1107
7202.65 989
7203.46 943
7204.26 995
7205.06 1015
7205.86 1038
7206.66 975
7207.46 997
7208.26 969
7209.06 966
7209.86 941
7210.66 893
7211.47 973
7212.27 964
7213.07 1013
7213.87 1071
7214.67 1111
7215.47 974
7216.27 948
7217.08 930
7217.88 956
7218.68 1006
7219.48 1003
7220.28 1045
7221.09 1089
7221.89 1019
7222.69 1052
7223.49 965
7224.29 1094
7225.10 1034
7225.90 1036
7226.70 1001
7227.50 1047
7228.30 1095
7229.11 1006
7229.91 1040
7230.71 1043
7231.51 1088
7232.32 1131
7233.12 1009
7233.92 1045
7234.72 1079
7235.53 1061
7236.33 1048
7237.13 1002
7237.93 1095
7238.74 1114
7239.54 1184
7240.34 1284
7241.15 1177
7241.95 1141
7242.75 1168
7243.55 1270
7244.36 1173
7245.16 1168
7245.96 1186
7246.77 993
7247.57 1093
7248.37 1071
7249.18 1049
7249.98 1128
7250.78 1035
7251.59 1058
7252.39 1044
7253.20 1056
7254.00 1027
7254.80 1030
7255.61 1085
7256.41 1095
7257.21 1062
7258.02 1054
7258.82 1065
7259.63 1014
7260.43 1050
7261.23 1074
7262.04 1021
7262.84 1032
7263.65 1115
7264.45 1080
7265.26 1027
7266.06 1036
7266.86 1117
7267.67 1106
7268.47 1061
7269.28 1058
7270.08 1071
7270.89 1110
7271.69 1129
7272.50 1104
7273.30 1057
7274.11 1013
7274.91 1055
7275.71 1110
7276.52 996
7277.32 1051
7278.13 1139
7278.93 1198
7279.74 1180
7280.55 1181
7281.35 1195
7282.16 1257
7282.96 1288
7283.77 1360
7284.57 1531
7285.38 1558
7286.18 1696
7286.99 1662
7287.79 1731
7288.60 1646
7289.40 1593
7290.21 1486
7291.02 1409
7291.82 1404
7292.63 1369
7293.43 1317
7294.24 1244
7295.05 1170
7295.85 1184
7296.66 1164
7297.46 1110
7298.27 1130
7299.08 1095
7299.88 1078
7300.69 1089
7301.49 1097
7302.30 1115
7303.11 1179
7303.91 1206
7304.72 1092
7305.53 1081
7306.33 1140
7307.14 1239
7307.95 1214
7308.75 1274
7309.56 1249
7310.37 1302
7311.17 1298
7311.98 1260
7312.79 1233
7313.59 1261
7314.40 1271
7315.21 1362
7316.02 1358
7316.82 1326
7317.63 1402
7318.44 1349
7319.24 1437
7320.05 1544
7320.86 1555
7321.67 1710
7322.47 1747
7323.28 1690
7324.09 1737
7324.90 1657
7325.70 1732
7326.51 1589
7327.32 1435
7328.13 1335
7328.94 1231
7329.74 1135
7330.55 1138
7331.36 1192
7332.17 1151
7332.98 1119
7333.78 1152
7334.59 1194
7335.40 1136
7336.21 1076
7337.02 1098
7337.82 1132
7338.63 1157
7339.44 1217
7340.25 1175
7341.06 1124
7341.87 1134
7342.68 1168
7343.48 1039
7344.29 1028
7345.10 1005
7345.91 1060
7346.72 1160
7347.53 1101
7348.34 1082
7349.15 1003
7349.95 1107
7350.76 1152
7351.57 1127
7352.38 1105
7353.19 1063
7354.00 1048
7354.81 1117
7355.62 1094
7356.43 1108
7357.24 1081
7358.05 1059
7358.86 1063
7359.67 1008
7360.48 1097
7361.29 1153
7362.09 1087
7362.90 1088
7363.71 1032
7364.52 1087
7365.33 1122
7366.14 1029
7366.95 1067
7367.76 1035
7368.57 1045
7369.38 1103
7370.19 1042
7371.00 1088
7371.81 1038
7372.62 1051
7373.43 1119
7374.25 1077
7375.06 1127
7375.87 1081
7376.68 1080
7377.49 1074
7378.30 1116
7379.11 1162
7379.92 1135
7380.73 1084
7381.54 1166
7382.35 1239
7383.16 1346
7383.97 1356
7384.78 1286
7385.59 1275
7386.41 1280
7387.22 1233
7388.03 1152
7388.84 1196
7389.65 1177
7390.46 1087
7391.27 1082
7392.08 1049
7392.89 1042
7393.71 986
7394.52 969
7395.33 1022
7396.14 967
7396.95 1024
7397.76 1089
7398.58 1168
7399.39 1132
7400.20 1113
7401.01 1054
7401.82 1156
7402.63 1189
7403.45 1123
7404.26 1140
7405.07 1241
7405.88 1087
7406.69 1082
7407.51 1065
7408.32 1034
7409.13 1076
7409.94 992
7410.76 1002
7411.57 1046
7412.38 1106
7413.19 1009
7414.01 1035
7414.82 947
7415.63 1009
7416.44 1053
7417.26 1022
7418.07 971
7418.88 959
7419.69 858
7420.51 864
7421.32 918
7422.13 964
7422.95 1033
7423.76 988
7424.57 1005
7425.39 972
7426.20 909
7427.01 869
7427.83 927
7428.64 998
7429.45 936
7430.27 957
7431.08 881
7431.89 963
7432.71 954
7433.52 947
7434.33 1032
7435.15 979
7435.96 1007
7436.77 1027
7437.59 1023
7438.40 998
7439.22 983
7440.03 993
7440.84 1024
7441.66 1028
7442.47 925
7443.29 979
7444.10 1024
7444.91 978
7445.73 989
7446.54 963
7447.36 1013
7448.17 974
7448.99 953
7449.80 932
7450.62 965
7451.43 886
7452.24 973
7453.06 1071
7453.87 966
7454.69 902
7455.50 889
7456.32 985
7457.13 925
7457.95 928
7458.76 924
7459.58 996
7460.39 1046
7461.21 991
7462.02 966
7462.84 996
7463.65 940
7464.47 960
7465.28 1009
7466.10 1026
7466.92 1018
7467.73 1050
7468.55 1013
7469.36 989
7470.18 1023
7470.99 1066
7471.81 1040
7472.62 1016
7473.44 1051
7474.26 967
7475.07 1014
7475.89 905
7476.70 974
7477.52 946
7478.34 914
7479.15 831
7479.97 907
7480.78 906
7481.60 855
7482.42 973
7483.23 941
7484.05 945
7484.87 1005
7485.68 1055
7486.50 1006
7487.32 945
7488.13 946
7488.95 915
7489.76 896
7490.58 969
7491.40 1000
7492.22 875
7493.03 975
7493.85 962
7494.67 980
7495.48 977
7496.30 939
7497.12 974
7497.93 991
7498.75 920
7499.57 914
7500.39 966
7501.20 1011
7502.02 1012
7502.84 962
7503.66 868
7504.47 964
7505.29 952
7506.11 925
7506.93 977
7507.74 1057
7508.56 1019
7509.38 966
7510.20 1019
7511.01 1009
7511.83 950
7512.65 966
7513.47 946
7514.29 911
7515.10 909
7515.92 980
7516.74 1019
7517.56 958
7518.38 917
7519.19 888
7520.01 858
7520.83 938
7521.65 913
7522.47 943
7523.29 931
7524.11 1009
7524.92 980
7525.74 932
7526.56 917
7527.38 979
7528.20 950
7529.02 942
7529.84 938
7530.66 957
7531.47 970
7532.29 984
7533.11 912
7533.93 992
7534.75 937
7535.57 906
7536.39 933
7537.21 1015
7538.03 1021
7538.85 1011
7539.67 1006
7540.49 964
7541.31 1074
7542.12 1017
7542.94 959
7543.76 1044
7544.58 1027
7545.40 1029
7546.22 1050
7547.04 994
7547.86 969
7548.68 1065
7549.50 1017
7550.32 1022
7551.14 922
7551.96 1023
7552.78 1075
7553.60 1091
7554.42 1015
7555.24 1010
7556.06 1027
7556.88 1084
7557.70 1017
7558.52 1019
7559.35 984
7560.17 1077
7560.99 1085
7561.81 1094
7562.63 1113
7563.45 1107
7564.27 1143
7565.09 1139
7565.91 1125
7566.73 1107
7567.55 1079
7568.37 1202
7569.19 1050
7570.02 1023
7570.84 1136
7571.66 1071
7572.48 1080
7573.30 1095
7574.12 1108
7574.94 1070
7575.76 1108
7576.59 1147
7577.41 1085
7578.23 1004
7579.05 1082
7579.87 1100
7580.69 1059
7581.51 1069
7582.34 1154
7583.16 1218
7583.98 1194
7584.80 1169
7585.62 1190
7586.45 1255
7587.27 1294
7588.09 1291
7588.91 1417
7589.73 1417
7590.56 1402
7591.38 1404
7592.20 1349
7593.02 1325
7593.85 1392
7594.67 1354
7595.49 1385
7596.31 1360
7597.14 1250
7597.96 1258
7598.78 1252
7599.60 1365
7600.43 1436
7601.25 1487
7602.07 1526
7602.89 1685
7603.72 1747
7604.54 1982
7605.36 2124
7606.19 2174
7607.01 2181
7607.83 2196
7608.66 2276
7609.48 2210
7610.30 2009
7611.12 1962
7611.95 1855
7612.77 1726
7613.59 1594
7614.42 1458
7615.24 1537
7616.07 1516
7616.89 1478
7617.71 1526
7618.54 1574
7619.36 1503
7620.18 1474
7621.01 1561
7621.83 1518
7622.66 1457
7623.48 1524
7624.30 1434
7625.13 1448
7625.95 1499
7626.78 1561
7627.60 1554
7628.42 1682
7629.25 1802
7630.07 1820
7630.90 1876
7631.72 2149
7632.55 2411
7633.37 2576
7634.19 2510
7635.02 2640
7635.84 2511
7636.67 2306
7637.49 2149
7638.32 1982
7639.14 1844
7639.97 1645
7640.79 1509
7641.62 1464
7642.44 1401
7643.27 1280
7644.09 1233
7644.92 1302
7645.74 1264
7646.57 1223
7647.39 1251
7648.22 1248
7649.04 1178
7649.87 1155
7650.70 1204
7651.52 1144
7652.35 1166
7653.17 1144
7654.00 1160
7654.82 1104
7655.65 1097
7656.47 1122
7657.30 1121
7658.13 1136
7658.95 1116
7659.78 1077
7660.60 1067
7661.43 1109
7662.26 1150
7663.08 1110
7663.91 1026
7664.73 1091
7665.56 1078
7666.39 1023
7667.21 1023
7668.04 1115
7668.87 1156
7669.69 1090
7670.52 1175
7671.35 1175
7672.17 1190
7673.00 1207
7673.83 1187
7674.65 1172
7675.48 1137
7676.31 1015
7677.13 981
7677.96 1022
7678.79 1116
7679.61 1028
7680.44 1046
7681.27 956
7682.09 998
7682.92 1133
7683.75 1090
7684.58 1067
7685.40 1091
7686.23 1027
7687.06 947
7687.89 987
7688.71 1027
7689.54 1001
7690.37 1027
7691.20 1023
7692.02 995
7692.85 980
7693.68 1042
7694.51 1074
7695.33 1043
7696.16 974
7696.99 1042
7697.82 1063
7698.65 1065
7699.47 1044
7700.30 1024
7701.13 1053
7701.96 1069
7702.79 1007
7703.62 956
7704.44 1029
7705.27 1087
7706.10 1078
7706.93 1029
7707.76 977
7708.59 1027
7709.41 980
7710.24 977
7711.07 991
7711.90 1033
7712.73 989
7713.56 1006
7714.39 988
7715.22 915
7716.05 1000
7716.87 999
7717.70 939
7718.53 841
7719.36 870
7720.19 883
7721.02 856
7721.85 908
7722.68 913
7723.51 902
7724.34 933
7725.17 985
7726.00 894
7726.83 926
7727.66 871
7728.48 893
7729.31 902
7730.14 919
7730.97 926
7731.80 927
7732.63 936
7733.46 937
7734.29 926
7735.12 960
7735.95 870
7736.78 892
7737.61 891
7738.44 906
7739.27 951
7740.10 904
7740.93 917
7741.77 909
7742.60 952
7743.43 985
7744.26 889
7745.09 896
7745.92 972
7746.75 948
7747.58 961
7748.41 979
7749.24 984
7750.07 984
7750.90 1035
7751.73 1003
7752.56 1028
7753.39 1036
7754.23 942
7755.06 964
7755.89 930
7756.72 949
7757.55 888
7758.38 898
7759.21 924
7760.04 846
7760.88 849
7761.71 911
7762.54 896
7763.37 865
7764.20 849
7765.03 948
7765.86 779
7766.70 793
7767.53 934
7768.36 851
7769.19 818
7770.02 836
7770.86 836
7771.69 853
7772.52 931
7773.35 991
7774.18 859
7775.02 837
7775.85 908
7776.68 809
7777.51 860
7778.34 852
7779.18 858
7780.01 886
7780.84 881
7781.67 907
7782.51 856
7783.34 890
7784.17 864
7785.00 957
7785.84 866
7786.67 873
7787.50 850
7788.34 850
7789.17 875
7790.00 986
7790.83 902
7791.67 848
7792.50 847
7793.33 912
7794.17 894
7795.00 902
7795.83 892
7796.67 941
7797.50 835
7798.33 849
7799.17 765
7800.00 822
7800.83 863
7801.67 840
7802.50 834
7803.33 876
7804.17 847
7805.00 794
7805.84 860
7806.67 834
7807.50 928
7808.34 858
7809.17 889
7810.01 892
7810.84 825
7811.67 915
7812.51 872
7813.34 900
7814.18 929
7815.01 904
7815.84 857
7816.68 844
7817.51 894
7818.35 931
7819.18 945
7820.02 929
7820.85 872
7821.69 918
7822.52 895
7823.36 881
7824.19 941
7825.03 952
7825.86 989
7826.69 1009
7827.53 1050
7828.36 1093
7829.20 1060
7830.03 1043
7830.87 1011
7831.71 953
7832.54 907
7833.38 916
7834.21 997
7835.05 951
7835.88 971
7836.72 944
7837.55 949
7838.39 940
7839.22 944
7840.06 980
7840.90 913
7841.73 932
7842.57 936
7843.40 879
7844.24 954
7845.07 934
7845.91 883
7846.75 914
7847.58 936
7848.42 926
7849.25 942
7850.09 1002
7850.93 950
7851.76 1026
7852.60 955
7853.44 1029
7854.27 990
7855.11 1023
7855.94 1041
7856.78 1052
7857.62 1133
7858.45 1077
7859.29 1153
7860.13 1212
7860.96 1347
7861.80 1295
7862.64 1172
7863.47 1144
7864.31 1138
7865.15 1105
7865.99 1006
7866.82 1060
7867.66 979
7868.50 982
7869.33 1064
7870.17 937
7871.01 945
7871.85 1000
7872.68 1046
7873.52 1082
7874.36 1031
7875.20 1004
7876.03 1022
7876.87 1009
7877.71 1086
7878.55 1055
7879.38 1140
7880.22 1162
7881.06 1154
7881.90 1160
7882.74 1104
7883.57 1019
7884.41 1040
7885.25 1030
7886.09 969
7886.93 913
7887.76 905
7888.60 927
7889.44 937
7890.28 913
7891.12 883
7891.96 914
7892.79 999
7893.63 1009
7894.47 932
7895.31 909
7896.15 999
7896.99 1050
7897.83 891
7898.66 921
7899.50 971
7900.34 888
7901.18 952
7902.02 956
7902.86 990
7903.70 995
7904.54 958
7905.38 930
7906.21 901
7907.05 995
7907.89 935
7908.73 885
7909.57 859
7910.41 849
7911.25 852
7912.09 843
7912.93 862
7913.77 883
7914.61 926
7915.45 797
7916.29 806
7917.13 819
7917.97 873
7918.81 849
7919.65 880
7920.49 890
7921.33 931
7922.17 929
7923.01 882
7923.85 905
7924.69 878
7925.53 845
7926.37 861
7927.21 826
7928.05 880
7928.89 788
7929.73 789
7930.57 834
7931.41 937
7932.25 836
7933.09 812
7933.93 827
7934.77 831
7935.61 802
7936.45 825
7937.29 812
7938.14 817
7938.98 795
7939.82 795
7940.66 789
7941.50 791
7942.34 815
7943.18 729
7944.02 794
7944.86 793
7945.70 800
7946.55 822
7947.39 814
7948.23 780
7949.07 828
7949.91 813
7950.75 824
7951.59 900
7952.44 817
7953.28 852
7954.12 829
7954.96 830
7955.80 883
7956.65 871
7957.49 866
7958.33 911
7959.17 914
7960.01 912
7960.86 880
7961.70 834
7962.54 806
7963.38 736
7964.22 826
7965.07 911
7965.91 908
7966.75 830
7967.59 845
7968.44 820
7969.28 842
7970.12 908
7970.96 864
7971.81 857
7972.65 749
7973.49 743
7974.33 816
7975.18 798
7976.02 792
7976.86 777
7977.71 787
7978.55 858
7979.39 770
7980.23 723
7981.08 728
7981.92 827
7982.76 798
7983.61 827
7984.45 785
7985.29 762
7986.14 714
7986.98 741
7987.82 672
7988.67 728
7989.51 808
7990.36 789
7991.20 780
7992.04 769
7992.89 748
7993.73 741
7994.57 746
7995.42 731
7996.26 686
7997.11 751
7997.95 792
7998.79 680
7999.64 694
8000.48 652
8001.33 742
8002.17 837
8003.01 686
8003.86 722
8004.70 714
8005.55 770
8006.39 759
8007.24 700
8008.08 678
8008.93 723
8009.77 719
8010.62 770
8011.46 702
8012.30 664
8013.15 668
8013.99 659
8014.84 734
8015.68 776
8016.53 806
8017.37 705
8018.22 734
8019.06 717
8019.91 814
8020.76 774
8021.60 758
8022.45 759
8023.29 725
8024.14 717
8024.98 743
8025.83 683
8026.67 704
8027.52 784
8028.36 730
8029.21 735
8030.06 726
8030.90 723
8031.75 750
8032.59 756
8033.44 731
8034.28 748
8035.13 770
8035.98 750
8036.82 775
8037.67 722
8038.52 711
8039.36 756
8040.21 704
8041.05 677
8041.90 681
8042.75 693
8043.59 689
8044.44 733
8045.29 730
8046.13 721
8046.98 763
8047.83 728
8048.67 679
8049.52 730
8050.37 774
8051.21 746
8052.06 712
8052.91 684
8053.75 731
8054.60 716
8055.45 722
8056.30 719
8057.14 671
8057.99 727
8058.84 682
8059.68 716
8060.53 707
8061.38 703
8062.23 722
8063.07 659
8063.92 690
8064.77 693
8065.62 724
8066.46 807
8067.31 678
8068.16 703
8069.01 771
8069.85 655
8070.70 721
8071.55 773
8072.40 753
8073.25 775
8074.09 716
8074.94 748
8075.79 789
8076.64 697
8077.49 748
8078.34 745
8079.18 750
8080.03 716
8080.88 799
8081.73 724
8082.58 684
8083.43 758
8084.27 723
8085.12 702
8085.97 723
8086.82 665
8087.67 739
8088.52 754
8089.37 741
8090.22 748
8091.06 691
8091.91 729
8092.76 821
8093.61 783
8094.46 794
8095.31 726
8096.16 758
8097.01 733
8097.86 677
8098.71 706
8099.56 756
8100.41 665
8101.26 693
8102.11 672
8102.95 725
8103.80 703
8104.65 672
8105.50 730
8106.35 750
8107.20 734
8108.05 684
8108.90 692
8109.75 664
8110.60 714
8111.45 706
8112.30 706
8113.15 723
8114.00 692
8114.85 693
8115.70 712
8116.55 726
8117.40 762
8118.25 826
8119.10 784
8119.96 787
8120.81 804
8121.66 775
8122.51 766
8123.36 731
8124.21 723
8125.06 792
8125.91 818
8126.76 783
8127.61 733
8128.46 796
8129.31 813
8130.16 829
8131.02 867
8131.87 866
8132.72 808
8133.57 792
8134.42 813
8135.27 834
8136.12 882
8136.97 865
8137.83 858
8138.68 882
8139.53 874
8140.38 819
8141.23 905
8142.08 892
8142.93 846
8143.79 858
8144.64 832
8145.49 826
8146.34 892
8147.19 950
8148.05 1034
8148.90 1001
8149.75 1036
8150.60 984
8151.45 952
8152.31 979
8153.16 1055
8154.01 1236
8154.86 1231
8155.71 1319
8156.57 1438
8157.42 1391
8158.27 1397
8159.12 1345
8159.98 1316
8160.83 1246
8161.68 1082
8162.54 1039
8163.39 934
8164.24 882
8165.09 854
8165.95 858
8166.80 909
8167.65 912
8168.51 847
8169.36 826
8170.21 947
8171.06 877
8171.92 881
8172.77 863
8173.62 898
8174.48 835
8175.33 884
8176.18 894
8177.04 880
8177.89 847
8178.74 811
8179.60 775
8180.45 768
8181.31 745
8182.16 746
8183.01 787
8183.87 744
8184.72 843
8185.57 820
8186.43 843
8187.28 885
8188.14 792
8188.99 758
8189.84 774
8190.70 828
8191.55 785
8192.41 759
8193.26 758
8194.12 729
8194.97 756
8195.83 749
8196.68 763
8197.53 799
8198.39 787
8199.24 777
8200.10 794
8200.95 794
8201.81 746
8202.66 818
8203.52 794
8204.37 719
8205.23 726
8206.08 751
8206.94 737
8207.79 752
8208.65 743
8209.50 771
8210.36 785
8211.21 795
8212.07 749
8212.92 692
8213.78 695
8214.63 757
8215.49 763
8216.34 739
8217.20 691
8218.06 695
8218.91 802
8219.77 727
8220.62 737
8221.48 723
8222.33 665
8223.19 727
8224.05 713
8224.90 774
8225.76 727
8226.61 730
8227.47 745
8228.33 723
8229.18 763
8230.04 697
8230.90 754
8231.75 782
8232.61 796
8233.46 698
8234.32 740
8235.18 737
8236.03 744
8236.89 739
8237.75 728
8238.60 688
8239.46 702
8240.32 650
8241.17 676
8242.03 721
8242.89 674
8243.74 732
8244.60 751
8245.46 733
8246.32 737
8247.17 711
8248.03 673
8248.89 702
8249.74 710
8250.60 673
8251.46 679
8252.32 730
8253.17 643
8254.03 624
8254.89 704
8255.75 696
8256.60 765
8257.46 750
8258.32 749
8259.18 787
8260.04 702
8260.89 711
8261.75 648
8262.61 674
8263.47 663
8264.32 676
8265.18 589
8266.04 664
8266.90 747
8267.76 706
8268.62 673
8269.47 636
8270.33 666
8271.19 690
8272.05 692
8272.91 710
8273.77 681
8274.62 698
8275.48 704
8276.34 679
8277.20 703
8278.06 648
8278.92 683
8279.78 711
8280.64 651
8281.49 706
8282.35 721
8283.21 692
8284.07 681
8284.93 695
8285.79 734
8286.65 688
8287.51 708
8288.37 702
8289.23 714
8290.09 688
8290.95 704
8291.80 739
8292.66 774
8293.52 694
8294.38 754
8295.24 784
8296.10 758
8296.96 715
8297.82 702
8298.68 718
8299.54 701
8300.40 652
8301.26 661
8302.12 712
8302.98 742
8303.84 688
8304.70 663
8305.56 739
8306.42 757
8307.28 711
8308.14 755
8309.00 787
8309.86 716
8310.72 660
8311.58 744
8312.44 690
8313.31 717
8314.17 626
8315.03 691
8315.89 736
8316.75 680
8317.61 761
8318.47 852
8319.33 843
8320.19 822
8321.05 786
8321.91 721
8322.77 696
8323.64 782
8324.50 761
8325.36 722
8326.22 696
8327.08 624
8327.94 702
8328.80 758
8329.66 751
8330.53 658
8331.39 661
8332.25 708
8333.11 702
8333.97 725
8334.83 642
8335.70 637
8336.56 706
8337.42 737
8338.28 717
8339.14 626
8340.00 749
8340.87 697
8341.73 686
8342.59 665
8343.45 645
8344.32 698
8345.18 705
8346.04 700
8346.90 725
8347.76 721
8348.63 818
8349.49 731
8350.35 683
8351.21 716
8352.08 757
8352.94 682
8353.80 690
8354.66 670
8355.53 690
8356.39 750
8357.25 740
8358.12 677
8358.98 673
8359.84 695
8360.71 728
8361.57 677
8362.43 717
8363.29 666
8364.16 668
8365.02 675
8365.88 660
8366.75 656
8367.61 610
8368.47 729
8369.34 699
8370.20 655
8371.06 635
8371.93 719
8372.79 701
8373.66 643
8374.52 698
8375.38 672
8376.25 677
8377.11 668
8377.97 669
8378.84 658
8379.70 719
8380.57 713
8381.43 733
8382.30 681
8383.16 732
8384.02 691
8384.89 690
8385.75 765
8386.62 792
8387.48 775
8388.35 741
8389.21 727
8390.07 710
8390.94 734
8391.80 742
8392.67 732
8393.53 711
8394.40 728
8395.26 758
8396.13 704
8396.99 616
8397.86 672
8398.72 734
8399.59 710
8400.45 701
8401.32 704
8402.18 688
8403.05 722
8403.91 716
8404.78 650
8405.64 697
8406.51 715
8407.37 686
8408.24 689
8409.11 688
8409.97 747
8410.84 707
8411.70 734
8412.57 734
8413.43 707
8414.30 769
8415.17 744
8416.03 726
8416.90 675
8417.76 702
8418.63 721
8419.50 755
8420.36 739
8421.23 747
8422.09 733
8422.96 780
8423.83 770
8424.69 765
8425.56 753
8426.43 849
8427.29 833
8428.16 739
8429.02 779
8429.89 814
8430.76 790
8431.62 772
8432.49 805
8433.36 814
8434.23 809
8435.09 816
8435.96 825
8436.83 813
8437.69 811
8438.56 862
8439.43 839
8440.29 819
8441.16 848
8442.03 895
8442.90 915
8443.76 908
8444.63 948
8445.50 967
8446.37 949
8447.23 973
8448.10 941
8448.97 993
8449.84 966
8450.70 1034
8451.57 955
8452.44 1002
8453.31 938
8454.17 975
8455.04 1034
8455.91 1048
8456.78 1138
8457.65 1126
8458.51 1261
8459.38 1367
8460.25 1307
8461.12 1260
8461.99 1167
8462.86 1165
8463.72 1198
8464.59 1129
8465.46 1065
8466.33 1118
8467.20 1119
8468.07 1130
8468.93 1301
8469.80 1515
8470.67 1598
8471.54 1862
8472.41 2058
8473.28 2018
8474.15 2134
8475.02 2003
8475.89 1906
8476.75 1733
8477.62 1408
8478.49 1392
8479.36 1277
8480.23 1149
8481.10 1090
8481.97 983
8482.84 860
8483.71 909
8484.58 917
8485.45 865
8486.32 902
8487.19 898
8488.06 886
8488.92 950
8489.79 866
8490.66 908
8491.53 885
8492.40 918
8493.27 855
8494.14 859
8495.01 935
8495.88 923
8496.75 946
8497.62 910
8498.49 897
8499.36 910
8500.23 879
8501.10 869
8501.97 781
8502.85 918
8503.72 906
8504.59 899
8505.46 891
8506.33 949
8507.20 993
8508.07 1012
8508.94 1041
8509.81 1071
8510.68 1092
8511.55 1086
8512.42 1104
8513.29 1069
8514.16 1083
8515.03 1021
8515.91 1039
8516.78 997
8517.65 976
8518.52 1034
8519.39 972
8520.26 881
8521.13 922
8522.00 879
8522.88 899
8523.75 989
8524.62 972
8525.49 969
8526.36 958
8527.23 885
8528.10 942
8528.98 847
8529.85 960
8530.72 998
8531.59 980
8532.46 976
8533.34 977
8534.21 1080
8535.08 1006
8535.95 1039
8536.82 1069
8537.70 1121
8538.57 1086
8539.44 1103
8540.31 1175
8541.18 1103
8542.06 1090
8542.93 1071
8543.80 1099
8544.67 1006
8545.55 987
8546.42 1059
8547.29 1103
8548.17 1034
8549.04 1014
8549.91 1094
8550.78 1178
8551.66 1146
8552.53 1324
8553.40 1429
8554.28 1654
8555.15 1944
8556.02 2050
8556.89 2103
8557.77 2190
8558.64 2105
8559.51 1945
8560.39 1917
8561.26 1569
8562.13 1379
8563.01 1279
8563.88 1155
8564.75 1043
8565.63 979
8566.50 1013
8567.38 970
8568.25 969
8569.12 941
8570.00 936
8570.87 924
8571.74 944
8572.62 896
8573.49 865
8574.37 857
8575.24 955
8576.11 903
8576.99 897
8577.86 829
8578.74 869
8579.61 844
8580.49 854
8581.36 883
8582.23 842
8583.11 810
8583.98 793
8584.86 855
8585.73 882
8586.61 836
8587.48 793
8588.36 805
8589.23 849
8590.11 846
8590.98 813
8591.86 883
8592.73 885
8593.61 967
8594.48 919
8595.36 899
8596.23 937
8597.11 912
8597.98 866
8598.86 827
8599.73 799
8600.61 837
8601.48 885
8602.36 784
8603.23 763
8604.11 729
8604.99 746
8605.86 735
8606.74 781
8607.61 825
8608.49 854
8609.36 770
8610.24 759
8611.12 790
8611.99 801
8612.87 881
8613.74 860
8614.62 835
8615.50 796
8616.37 775
8617.25 869
8618.12 886
8619.00 822
8619.88 813
8620.75 833
8621.63 891
8622.51 801
8623.38 825
8624.26 798
8625.14 779
8626.01 834
8626.89 875
8627.77 874
8628.64 908
8629.52 836
8630.40 845
8631.27 780
8632.15 886
8633.03 875
8633.90 878
8634.78 936
8635.66 854
8636.54 834
8637.41 797
8638.29 841
8639.17 858
8640.05 793
8640.92 837
8641.80 862
8642.68 860
8643.55 824
8644.43 862
8645.31 822
8646.19 793
8647.07 838
8647.94 879
8648.82 804
8649.70 860
8650.58 899
8651.45 928
8652.33 849
8653.21 834
8654.09 768
8654.97 863
8655.85 883
8656.72 775
8657.60 733
8658.48 767
8659.36 845
8660.24 731
8661.12 771
8661.99 759
8662.87 834
8663.75 864
8664.63 782
8665.51 817
8666.39 784
8667.27 786
8668.14 822
8669.02 857
8669.90 822
8670.78 829
8671.66 859
8672.54 943
8673.42 851
8674.30 824
8675.18 905
8676.06 976
8676.94 904
8677.81 856
8678.69 880
8679.57 882
8680.45 910
8681.33 847
8682.21 877
8683.09 903
8683.97 911
8684.85 929
8685.73 870
8686.61 888
8687.49 913
8688.37 862
8689.25 917
8690.13 938
8691.01 1128
8691.89 1201
8692.77 1391
8693.65 1577
8694.53 1696
8695.41 1721
8696.29 1716
8697.17 1689
8698.05 1607
8698.93 1457
8699.81 1364
8700.69 1244
8701.57 1045
8702.45 1004
8703.33 949
8704.21 863
8705.09 795
8705.98 802
8706.86 860
8707.74 845
8708.62 721
8709.50 737
8710.38 777
8711.26 817
8712.14 762
8713.02 776
8713.90 737
8714.79 714
8715.67 777
8716.55 808
8717.43 788
8718.31 799
8719.19 792
8720.07 744
8720.95 710
8721.84 717
8722.72 787
8723.60 758
8724.48 754
8725.36 728
8726.24 740
8727.13 768
8728.01 800
8728.89 796
8729.77 762
8730.65 835
8731.54 863
8732.42 886
8733.30 842
8734.18 831
8735.06 842
8735.95 780
8736.83 804
8737.71 790
8738.59 763
8739.48 705
8740.36 709
8741.24 740
8742.12 734
8743.01 680
8743.89 677
8744.77 730
8745.65 732
8746.54 712
8747.42 691
8748.30 696
8749.19 727
8750.07 688
8750.95 698
8751.83 724
8752.72 766
8753.60 836
8754.48 680
8755.37 739
8756.25 751
8757.13 792
8758.02 808
8758.90 904
8759.78 933
8760.67 904
8761.55 896
8762.43 908
8763.32 888
8764.20 845
8765.09 872
8765.97 890
8766.85 840
8767.74 798
8768.62 857
8769.51 828
8770.39 752
8771.27 772
8772.16 776
8773.04 801
8773.93 738
8774.81 739
8775.69 770
8776.58 737
8777.46 772
8778.35 754
8779.23 690
8780.12 764
8781.00 746
8781.89 725
8782.77 708
8783.65 667
8784.54 707
8785.42 699
8786.31 644
8787.19 702
8788.08 728
8788.96 709
8789.85 635
8790.73 692
8791.62 652
8792.50 666
8793.39 706
8794.27 667
8795.16 701
8796.04 765
8796.93 731
8797.82 614
8798.70 660
8799.59 667
8800.47 640
8801.36 670
8802.24 654
8803.13 679
8804.01 604
8804.90 661
8805.79 687
8806.67 684
8807.56 643
8808.44 656
8809.33 652
8810.22 656
8811.10 611
8811.99 659
8812.87 685
8813.76 654
8814.65 661
8815.53 599
8816.42 604
8817.30 616
8818.19 674
8819.08 664
8819.96 565
8820.85 654
8821.74 644
8822.62 629
8823.51 628
8824.40 650
8825.28 665
8826.17 630
8827.06 656
8827.94 667
8828.83 621
8829.72 659
8830.61 631
8831.49 648
8832.38 753
8833.27 672
8834.15 662
8835.04 764
8835.93 665
8836.82 593
8837.70 637
8838.59 671
8839.48 611
8840.37 652
8841.25 581
8842.14 663
8843.03 625
8843.92 593
8844.80 672
8845.69 617
8846.58 634
8847.47 642
8848.36 608
8849.24 608
8850.13 631
8851.02 639
8851.91 572
8852.80 567
8853.68 584
8854.57 627
8855.46 586
8856.35 597
8857.24 586
8858.13 577
8859.01 617
8859.90 558
8860.79 587
8861.68 568
8862.57 581
8863.46 608
8864.35 621
8865.23 610
8866.12 627
8867.01 651
8867.90 599
8868.79 576
8869.68 535
8870.57 648
8871.46 617
8872.35 594
8873.24 627
8874.12 553
8875.01 559
8875.90 588
8876.79 601
8877.68 588
8878.57 592
8879.46 552
8880.35 569
8881.24 606
8882.13 598
8883.02 540
8883.91 566
8884.80 581
8885.69 599
8886.58 636
8887.47 569
8888.36 572
8889.25 564
8890.14 511
8891.03 570
8891.92 616
8892.81 578
8893.70 580
8894.59 584
8895.48 577
8896.37 571
8897.26 593
8898.15 548
8899.04 528
8899.93 551
8900.82 569
8901.71 555
8902.60 561
8903.49 527
8904.38 571
8905.28 567
8906.17 539
8907.06 564
8907.95 526
8908.84 583
8909.73 550
8910.62 571
8911.51 541
8912.40 588
8913.29 586
8914.19 565
8915.08 550
8915.97 529
8916.86 585
8917.75 524
8918.64 566
8919.53 554
8920.43 549
8921.32 576
8922.21 551
8923.10 596
8923.99 555
8924.88 537
8925.78 519
8926.67 522
8927.56 546
8928.45 593
8929.34 625
8930.24 552
8931.13 576
8932.02 539
8932.91 518
8933.80 564
8934.70 531
8935.59 527
8936.48 478
8937.37 546
8938.27 565
8939.16 553
8940.05 576
8940.94 538
8941.84 520
8942.73 514
8943.62 543
8944.51 549
8945.41 570
8946.30 562
8947.19 528
8948.09 554
8948.98 544
8949.87 534
8950.77 570
8951.66 540
8952.55 537
8953.44 549
8954.34 589
8955.23 539
8956.12 539
8957.02 536
8957.91 542
8958.80 563
8959.70 560
8960.59 558
8961.49 531
8962.38 572
8963.27 570
8964.17 546
8965.06 488
8965.95 549
8966.85 577
8967.74 578
8968.64 547
8969.53 519
8970.42 554
8971.32 571
8972.21 605
8973.11 540
8974.00 580
8974.90 522
8975.79 564
8976.68 512
8977.58 512
8978.47 556
8979.37 533
8980.26 531
8981.16 514
8982.05 494
8982.95 499
8983.84 495
8984.74 527
8985.63 497
8986.52 508
8987.42 538
8988.31 523
8989.21 551
8990.10 527
8991.00 530
8991.89 504
8992.79 535
8993.69 503
8994.58 531
8995.48 503
8996.37 459
8997.27 436
8998.16 468
8999.06 541
8999.95 528
9000.85 525
9001.74 565
9002.64 548
9003.54 494
9004.43 555
9005.33 553
9006.22 531
9007.12 505
9008.01 509
9008.91 548
9009.81 478
9010.70 454
9011.60 452
9012.50 447
9013.39 522
9014.29 504
9015.18 496
9016.08 510
9016.98 503
9017.87 484
9018.77 440
9019.67 443
9020.56 507
9021.46 517
9022.36 473
9023.25 515
9024.15 500
9025.05 531
9025.94 493
9026.84 509
9027.74 482
9028.63 508
9029.53 528
9030.43 455
9031.32 516
9032.22 514
9033.12 548
9034.02 520
9034.91 532
9035.81 501
9036.71 484
9037.61 535
9038.50 527
9039.40 481
9040.30 523
9041.20 520
9042.09 569
9042.99 525
9043.89 536
9044.79 540
9045.68 512
9046.58 518
9047.48 560
9048.38 528
9049.28 471
9050.17 515
9051.07 541
9051.97 568
9052.87 519
9053.77 504
9054.66 488
9055.56 513
9056.46 565
9057.36 531
9058.26 539
9059.16 518
9060.06 495
9060.95 499
9061.85 496
9062.75 576
9063.65 550
9064.55 509
9065.45 524
9066.35 480
9067.25 537
9068.14 542
9069.04 568
9069.94 490
9070.84 494
9071.74 513
9072.64 489
9073.54 481
9074.44 467
9075.34 493
9076.24 463
9077.14 483
9078.04 533
9078.93 474
9079.83 452
9080.73 501
9081.63 554
9082.53 518
9083.43 503
9084.33 505
9085.23 556
9086.13 510
9087.03 488
9087.93 512
9088.83 502
9089.73 530
9090.63 525
9091.53 473
9092.43 456
9093.33 530
9094.23 569
9095.13 524
9096.03 513
9096.93 530
9097.83 509
9098.73 472
9099.63 462
9100.54 458
9101.44 506
9102.34 540
9103.24 504
9104.14 499
9105.04 504
9105.94 505
9106.84 500
9107.74 458
9108.64 459
9109.54 521
9110.44 489
9111.35 498
9112.25 517
9113.15 498
9114.05 495
9114.95 517
9115.85 477
9116.75 483
9117.65 504
9118.56 513
9119.46 526
9120.36 496
9121.26 558
9122.16 518
9123.06 526
9123.97 507
9124.87 494
9125.77 482
9126.67 497
9127.57 490
9128.47 490
9129.38 522
9130.28 458
9131.18 508
9132.08 501
9132.98 497
9133.89 479
9134.79 552
9135.69 472
9136.59 491
9137.50 489
9138.40 454
9139.30 511
9140.20 501
9141.11 500
9142.01 485
9142.91 553
9143.81 512
9144.72 487
9145.62 464
9146.52 528
9147.42 549
9148.33 503
9149.23 500
9150.13 488
9151.04 519
9151.94 535
9152.84 433
9153.75 443
9154.65 473
9155.55 484
9156.46 455
9157.36 475
9158.26 475
9159.17 495
9160.07 491
9160.97 504
9161.88 524
9162.78 467
9163.68 525
9164.59 500
9165.49 511
9166.40 457
9167.30 478
9168.20 503
9169.11 505
9170.01 477
9170.92 498
9171.82 525
9172.72 508
9173.63 560
9174.53 523
9175.44 484
9176.34 502
9177.24 459
9178.15 407
9179.05 420
9179.96 437
9180.86 482
9181.77 565
9182.67 491
9183.58 470
9184.48 482
9185.39 534
9186.29 504
9187.20 479
9188.10 450
9189.01 414
9189.91 492
9190.82 517
9191.72 531
9192.63 525
9193.53 488
9194.44 502
9195.34 485
9196.25 496
9197.15 480
9198.06 541
9198.96 495
9199.87 518
9200.77 509
9201.68 502
9202.58 542
9203.49 526
9204.40 552
9205.30 480
9206.21 501
9207.11 468
9208.02 413
9208.92 422
9209.83 438
9210.74 447
9211.64 477
9212.55 510
9213.45 476
9214.36 430
9215.27 480
9216.17 482
9217.08 479
9217.99 482
9218.89 444
9219.80 458
9220.71 481
9221.61 459
9222.52 435
9223.43 455
9224.33 439
9225.24 506
9226.15 448
9227.05 464
9227.96 489
9228.87 509
9229.77 533
9230.68 486
9231.59 419
9232.49 445
9233.40 482
9234.31 475
9235.22 473
9236.12 484
9237.03 493
9237.94 498
9238.84 493
9239.75 470
9240.66 436
9241.57 417
9242.47 465
9243.38 518
9244.29 510
9245.20 458
9246.11 509
9247.01 460
9247.92 472
9248.83 504
9249.74 452
9250.64 459
9251.55 441
9252.46 463
9253.37 496
9254.28 508
9255.19 445
9256.09 523
9257.00 477
9257.91 441
9258.82 476
9259.73 546
9260.64 513
9261.54 445
9262.45 442
9263.36 477
9264.27 427
9265.18 451
9266.09 509
9267.00 482
9267.90 492
9268.81 495
9269.72 501
9270.63 470
9271.54 460
9272.45 505
9273.36 492
9274.27 475
9275.18 480
9276.09 466
9277.00 451
9277.90 444
9278.81 450
9279.72 496
9280.63 518
9281.54 449
9282.45 427
9283.36 470
9284.27 487
9285.18 476
9286.09 497
9287.00 486
9287.91 460
9288.82 525
9289.73 517
9290.64 501
9291.55 478
9292.46 463
9293.37 430
9294.28 516
9295.19 508
9296.10 489
9297.01 502
9297.92 480
9298.83 494
9299.74 498
9300.65 434
9301.56 430
9302.47 480
9303.38 511
9304.29 528
9305.20 525
9306.12 468
9307.03 534
9307.94 547
9308.85 481
9309.76 566
9310.67 655
9311.58 612
9312.49 566
9313.40 591
9314.31 610
9315.22 591
9316.14 590
9317.05 525
9317.96 520
9318.87 556
9319.78 568
9320.69 524
9321.60 527
9322.52 514
9323.43 515
9324.34 483
9325.25 555
9326.16 492
9327.07 512
9327.99 494
9328.90 490
9329.81 539
9330.72 551
9331.63 506
9332.54 511
9333.46 570
9334.37 539
9335.28 525
9336.19 510
9337.11 558
9338.02 539
9338.93 509
9339.84 489
9340.75 464
9341.67 474
9342.58 514
9343.49 499
9344.40 493
9345.32 509
9346.23 493
9347.14 491
9348.06 500
9348.97 484
9349.88 505
9350.79 489
9351.71 471
9352.62 513
9353.53 481
9354.45 507
9355.36 530
9356.27 497
9357.19 527
9358.10 481
9359.01 478
9359.93 467
9360.84 477
9361.75 519
9362.67 499
9363.58 476
9364.49 535
9365.41 486
9366.32 533
9367.23 477
9368.15 558
9369.06 587
9369.97 595
9370.89 526
9371.80 438
9372.72 555
9373.63 476
9374.54 479
9375.46 549
9376.37 505
9377.29 515
9378.20 461
9379.12 486
9380.03 480
9380.94 516
9381.86 535
9382.77 533
9383.69 477
9384.60 464
9385.52 466
9386.43 492
9387.35 493
9388.26 543
9389.18 569
9390.09 539
9391.01 556
9391.92 585
9392.84 544
9393.75 495
9394.67 506
9395.58 549
9396.50 548
9397.41 546
9398.33 576
9399.24 607
9400.16 528
9401.07 547
9401.99 514
9402.90 507
9403.82 512
9404.73 495
9405.65 500
9406.56 510
9407.48 530
9408.40 504
9409.31 492
9410.23 498
9411.14 496
9412.06 494
9412.98 485
9413.89 552
9414.81 558
9415.72 492
9416.64 482
9417.56 477
9418.47 510
9419.39 531
9420.30 528
9421.22 503
9422.14 506
9423.05 507
9423.97 533
9424.89 490
9425.80 536
9426.72 509
9427.64 491
9428.55 518
9429.47 497
9430.39 483
9431.30 507
9432.22 501
9433.14 487
9434.05 525
9434.97 538
9435.89 541
9436.80 619
9437.72 554
9438.64 603
9439.56 615
9440.47 529
9441.39 497
9442.31 582
9443.23 602
9444.14 571
9445.06 523
9445.98 544
9446.90 526
9447.81 567
9448.73 525
9449.65 591
9450.57 620
9451.48 639
9452.40 656
9453.32 692
9454.24 726
9455.16 751
9456.07 727
9456.99 800
9457.91 772
9458.83 696
9459.75 669
9460.66 664
9461.58 550
9462.50 569
9463.42 580
9464.34 513
9465.26 605
9466.18 538
9467.09 500
9468.01 508
9468.93 504
9469.85 554
9470.77 528
9471.69 560
9472.61 541
9473.53 535
9474.44 515
9475.36 469
9476.28 506
9477.20 563
9478.12 535
9479.04 512
9479.96 562
9480.88 503
9481.80 574
9482.72 560
9483.64 527
9484.56 580
9485.47 597
9486.39 581
9487.31 588
9488.23 588
9489.15 557
9490.07 561
9490.99 515
9491.91 504
9492.83 584
9493.75 553
9494.67 491
9495.59 546
9496.51 509
9497.43 514
9498.35 530
9499.27 530
9500.19 501
9501.11 526
9502.03 531
9502.95 515
9503.87 527
9504.79 468
9505.71 512
9506.63 493
9507.56 491
9508.48 451
9509.40 454
9510.32 512
9511.24 474
9512.16 467
9513.08 501
9514.00 516
9514.92 469
9515.84 451
9516.76 453
9517.68 500
9518.61 521
9519.53 509
9520.45 522
9521.37 475
9522.29 468
9523.21 479
9524.13 514
9525.05 544
9525.98 551
9526.90 565
9527.82 520
9528.74 530
9529.66 539
9530.58 530
9531.50 572
9532.43 564
9533.35 609
9534.27 578
9535.19 588
9536.11 610
9537.04 540
9537.96 561
9538.88 569
9539.80 601
9540.72 537
9541.65 555
9542.57 522
9543.49 498
9544.41 504
9545.34 506
9546.26 503
9547.18 497
9548.10 470
9549.03 477
9549.95 535
9550.87 540
9551.79 497
9552.72 510
9553.64 547
9554.56 562
9555.48 561
9556.41 494
9557.33 561
9558.25 525
9559.18 560
9560.10 508
9561.02 542
9561.95 493
9562.87 508
9563.79 587
9564.72 520
9565.64 545
9566.56 480
9567.49 461
9568.41 553
9569.33 578
9570.26 532
9571.18 518
9572.10 563
9573.03 548
9573.95 549
9574.88 546
9575.80 584
9576.72 487
9577.65 515
9578.57 570
9579.49 544
9580.42 551
9581.34 539
9582.27 529
9583.19 536
9584.12 551
9585.04 550
9585.96 482
9586.89 496
9587.81 521
9588.74 506
9589.66 508
9590.59 516
9591.51 504
9592.44 515
9593.36 527
9594.29 518
9595.21 496
9596.14 529
9597.06 573
9597.98 526
9598.91 528
9599.83 521
9600.76 568
9601.68 538
9602.61 535
9603.54 518
9604.46 488
9605.39 522
9606.31 566
9607.24 567
9608.16 582
9609.09 556
9610.01 550
9610.94 555
9611.86 535
9612.79 524
9613.72 534
9614.64 591
9615.57 531
9616.49 529
9617.42 510
9618.34 536
9619.27 606
9620.20 642
9621.12 634
9622.05 583
9622.97 583
9623.90 571
9624.83 581
9625.75 622
9626.68 593
9627.61 569
9628.53 624
9629.46 595
9630.39 641
9631.31 614
9632.24 632
9633.16 610
9634.09 617
9635.02 636
9635.95 635
9636.87 667
9637.80 758
9638.73 705
9639.65 691
9640.58 700
9641.51 740
9642.43 709
9643.36 672
9644.29 689
9645.22 669
9646.14 745
9647.07 729
9648.00 666
9648.92 683
9649.85 723
9650.78 740
9651.71 753
9652.63 722
9653.56 809
9654.49 783
9655.42 784
9656.34 763
9657.27 781
9658.20 777
9659.13 726
9660.06 703
9660.98 691
9661.91 679
9662.84 692
9663.77 754
9664.70 681
9665.62 697
9666.55 692
9667.48 808
9668.41 743
9669.34 748
9670.27 782
9671.19 751
9672.12 786
9673.05 766
9673.98 733
9674.91 751
9675.84 852
9676.77 774
9677.70 806
9678.62 665
9679.55 722
9680.48 780
9681.41 784
9682.34 762
9683.27 792
9684.20 814
9685.13 893
9686.06 853
9686.99 830
9687.91 829
9688.84 826
9689.77 796
9690.70 830
9691.63 841
9692.56 830
9693.49 864
9694.42 944
9695.35 898
9696.28 880
9697.21 936
9698.14 1000
9699.07 1100
9700.00 1212
9700.93 1328
9701.86 1232
9702.79 1186
9703.72 1219
9704.65 1225
9705.58 1154
9706.51 1058
9707.44 960
9708.37 955
9709.30 862
9710.23 834
9711.16 804
9712.09 819
9713.02 833
9713.95 821
9714.88 878
9715.81 841
9716.74 841
9717.67 854
9718.61 877
9719.54 805
9720.47 760
9721.40 765
9722.33 801
9723.26 787
9724.19 799
9725.12 734
9726.05 747
9726.98 772
9727.92 676
9728.85 737
9729.78 786
9730.71 728
9731.64 762
9732.57 729
9733.50 710
9734.43 710
9735.37 748
9736.30 701
9737.23 756
9738.16 767
9739.09 768
9740.02 833
9740.96 731
9741.89 774
9742.82 771
9743.75 784
9744.68 783
9745.62 740
9746.55 728
9747.48 733
9748.41 719
9749.34 715
9750.28 734
9751.21 754
9752.14 767
9753.07 793
9754.01 782
9754.94 811
9755.87 757
9756.80 754
9757.74 773
9758.67 788
9759.60 845
9760.53 811
9761.47 754
9762.40 795
9763.33 771
9764.27 770
9765.20 769
9766.13 783
9767.07 836
9768.00 859
9768.93 882
9769.86 859
9770.80 881
9771.73 928
9772.66 848
9773.60 927
9774.53 904
9775.47 891
9776.40 933
9777.33 889
9778.27 959
9779.20 957
9780.13 886
9781.07 977
9782.00 1006
9782.93 1079
9783.87 1108
9784.80 1068
9785.74 1228
9786.67 1203
9787.60 1226
9788.54 1155
9789.47 1066
9790.41 980
9791.34 949
9792.28 969
9793.21 943
9794.14 943
9795.08 902
9796.01 908
9796.95 966
9797.88 996
9798.82 1018
9799.75 1095
9800.69 1199
9801.62 1185
9802.56 1186
9803.49 1066
9804.42 1061
9805.36 986
9806.29 902
9807.23 801
9808.16 801
9809.10 789
9810.03 723
9810.97 684
9811.91 676
9812.84 699
9813.78 690
9814.71 666
9815.65 660
9816.58 622
9817.52 662
9818.45 644
9819.39 656
9820.32 659
9821.26 676
9822.20 659
9823.13 679
9824.07 648
9825.00 647
9825.94 680
9826.87 655
9827.81 679
9828.75 667
9829.68 673
9830.62 635
9831.55 660
9832.49 655
9833.43 656
9834.36 608
9835.30 606
9836.24 668
9837.17 634
9838.11 640
9839.05 625
9839.98 674
9840.92 683
9841.86 631
9842.79 654
9843.73 682
9844.67 724
9845.60 682
9846.54 658
9847.48 668
9848.41 625
9849.35 660
9850.29 642
9851.22 638
9852.16 591
9853.10 639
9854.04 665
9854.97 638
9855.91 637
9856.85 669
9857.79 683
9858.72 612
9859.66 607
9860.60 663
9861.54 628
9862.47 676
9863.41 694
9864.35 647
9865.29 697
9866.22 685
9867.16 638
9868.10 635
9869.04 624
9869.98 623
9870.91 667
9871.85 665
9872.79 653
9873.73 651
9874.67 730
9875.60 673
9876.54 658
9877.48 625
9878.42 673
9879.36 657
9880.30 721
9881.24 724
9882.17 696
9883.11 681
9884.05 651
9884.99 661
9885.93 673
9886.87 569
9887.81 625
9888.74 625
9889.68 627
9890.62 605
9891.56 613
9892.50 644
9893.44 675
9894.38 645
9895.32 603
9896.26 658
9897.20 676
9898.14 679
9899.08 589
9900.01 611
9900.95 624
9901.89 615
9902.83 618
9903.77 583
9904.71 586
9905.65 616
9906.59 724
9907.53 661
9908.47 684
9909.41 632
9910.35 638
9911.29 652
9912.23 684
9913.17 648
9914.11 652
9915.05 634
9915.99 689
9916.93 619
9917.87 676
9918.81 687
9919.75 701
9920.69 689
9921.63 651
9922.57 632
9923.51 758
9924.46 800
9925.40 901
9926.34 878
9927.28 1060
9928.22 1141
9929.16 1207
9930.10 1231
9931.04 1270
9931.98 1147
9932.92 1137
9933.86 1061
9934.80 889
9935.75 821
9936.69 754
9937.63 656
9938.57 676
9939.51 665
9940.45 642
9941.39 608
9942.34 649
9943.28 595
9944.22 632
9945.16 632
9946.10 663
9947.04 602
9947.98 598
9948.93 566
9949.87 623
9950.81 580
9951.75 595
9952.69 633
9953.64 585
9954.58 649
9955.52 623
9956.46 550
9957.40 533
9958.35 593
9959.29 612
9960.23 639
9961.17 603
9962.12 637
9963.06 597
9964.00 582
9964.94 631
9965.89 626
9966.83 621
9967.77 665
9968.71 695
9969.66 718
9970.60 780
9971.54 739
9972.48 739
9973.43 739
9974.37 693
9975.31 703
9976.26 716
9977.20 677
9978.14 664
9979.09 630
9980.03 628
9980.97 588
9981.92 636
9982.86 592
9983.80 576
9984.75 556
9985.69 527
9986.63 566
9987.58 605
9988.52 587
9989.46 541
9990.41 554
9991.35 538
9992.30 494
9993.24 556
9994.18 564
9995.13 562
9996.07 578
9997.01 580
9997.96 535
9998.90 540
9999.85 530
10000.79 563
10001.74 526
10002.68 536
10003.62 554
10004.57 586
10005.51 533
10006.46 576
10007.40 544
10008.35 621
10009.29 573
10010.24 522
10011.18 579
10012.13 544
10013.07 531
10014.01 540
10014.96 523
10015.90 555
10016.85 532
10017.79 493
10018.74 496
10019.68 528
10020.63 567
10021.58 542
10022.52 542
10023.47 539
10024.41 571
10025.36 502
10026.30 530
10027.25 588
10028.19 551
10029.14 584
10030.08 556
10031.03 524
10031.98 473
10032.92 490
10033.87 511
10034.81 447
10035.76 496
10036.70 499
10037.65 475
10038.60 512
10039.54 490
10040.49 488
10041.43 515
10042.38 505
10043.33 448
10044.27 513
10045.22 534
10046.17 519
10047.11 553
10048.06 503
10049.01 489
10049.95 481
10050.90 537
10051.84 525
10052.79 496
10053.74 475
10054.69 434
10055.63 482
10056.58 502
10057.53 507
10058.47 508
10059.42 543
10060.37 511
10061.31 537
10062.26 527
10063.21 508
10064.16 506
10065.10 484
10066.05 474
10067.00 465
10067.94 485
10068.89 491
10069.84 500
10070.79 469
10071.73 528
10072.68 458
10073.63 493
10074.58 521
10075.53 510
10076.47 481
10077.42 450
10078.37 491
10079.32 546
10080.26 533
10081.21 514
10082.16 480
10083.11 508
10084.06 485
10085.01 450
10085.95 473
10086.90 463
10087.85 474
10088.80 479
10089.75 468
10090.70 461
10091.64 467
10092.59 506
10093.54 465
10094.49 490
10095.44 503
10096.39 498
10097.34 504
10098.28 437
10099.23 472
10100.18 490
10101.13 514
10102.08 521
10103.03 482
10103.98 473
10104.93 510
10105.88 496
10106.83 467
10107.78 505
10108.72 509
10109.67 468
10110.62 462
10111.57 492
10112.52 440
10113.47 415
10114.42 447
10115.37 422
10116.32 455
10117.27 474
10118.22 450
10119.17 500
10120.12 452
10121.07 518
10122.02 466
10122.97 455
10123.92 442
10124.87 457
10125.82 451
10126.77 455
10127.72 454
10128.67 464
10129.62 484
10130.57 472
10131.52 431
10132.47 401
10133.42 408
10134.37 437
10135.32 502
10136.27 447
10137.22 457
10138.18 447
10139.13 462
10140.08 454
10141.03 467
10141.98 474
10142.93 501
10143.88 469
10144.83 524
10145.78 442
10146.73 427
10147.68 453
10148.64 456
10149.59 516
10150.54 472
10151.49 479
10152.44 425
10153.39 469
10154.34 462
10155.30 451
10156.25 496
10157.20 489
10158.15 452
10159.10 452
10160.05 414
10161.01 448
10161.96 520
10162.91 531
10163.86 456
10164.81 513
10165.76 476
10166.72 442
10167.67 474
10168.62 501
10169.57 470
10170.53 463
10171.48 458
10172.43 456
10173.38 475
10174.33 503
10175.29 515
10176.24 464
10177.19 446
10178.14 504
10179.10 467
10180.05 524
10181.00 452
10181.96 471
10182.91 486
10183.86 477
10184.81 525
10185.77 502
10186.72 499
10187.67 502
10188.63 506
10189.58 496
10190.53 482
10191.49 540
10192.44 534
10193.39 546
10194.35 547
10195.30 495
10196.25 532
10197.21 594
10198.16 505
10199.11 539
10200.07 553
10201.02 526
10201.97 551
10202.93 547
10203.88 578
10204.84 584
10205.79 564
10206.74 617
10207.70 619
10208.65 684
10209.60 726
10210.56 680
10211.51 683
10212.47 634
10213.42 669
10214.38 637
10215.33 558
10216.28 573
10217.24 594
10218.19 605
10219.15 602
10220.10 546
10221.06 546
10222.01 528
10222.97 502
10223.92 460
10224.88 535
10225.83 549
10226.79 535
10227.74 503
10228.70 518
10229.65 520
10230.61 553
10231.56 471
10232.52 487
10233.47 525
10234.43 520
10235.38 559
10236.34 519
10237.29 532
10238.25 476
10239.20 535
10240.16 581
10241.11 527
10242.07 517
10243.03 474
10243.98 445
10244.94 461
10245.89 492
10246.85 484
10247.80 476
10248.76 491
10249.72 457
10250.67 465
10251.63 419
10252.58 439
10253.54 453
10254.50 469
10255.45 458
10256.41 468
10257.36 439
10258.32 484
10259.28 451
10260.23 456
10261.19 465
10262.15 423
10263.10 460
10264.06 500
10265.02 512
10265.97 475
10266.93 483
10267.89 461
10268.84 481
10269.80 425
10270.76 440
10271.71 428
10272.67 445
10273.63 426
10274.59 478
10275.54 471
10276.50 444
10277.46 468
10278.41 443
10279.37 458
10280.33 442
10281.29 453
10282.24 434
10283.20 438
10284.16 506
10285.12 475
10286.07 470
10287.03 519
10287.99 510
10288.95 465
10289.91 488
10290.86 466
10291.82 421
10292.78 444
10293.74 448
10294.70 463
10295.65 477
10296.61 489
10297.57 437
10298.53 461
10299.49 497
10300.44 450
10301.40 465
10302.36 491
10303.32 467
10304.28 495
10305.24 437
10306.20 440
10307.15 426
10308.11 444
10309.07 447
10310.03 445
10310.99 443
10311.95 478
10312.91 452
10313.87 449
10314.82 462
10315.78 434
10316.74 421
10317.70 500
10318.66 422
10319.62 423
10320.58 407
10321.54 435
10322.50 402
10323.46 412
10324.42 420
10325.38 451
10326.34 455
10327.29 430
10328.25 414
10329.21 390
10330.17 443
10331.13 466
10332.09 435
10333.05 446
10334.01 443
10334.97 410
10335.93 411
10336.89 440
10337.85 444
10338.81 449
10339.77 439
10340.73 404
10341.69 402
10342.65 433
10343.61 423
10344.57 477
10345.54 463
10346.50 483
10347.46 425
10348.42 481
10349.38 420
10350.34 374
10351.30 424
10352.26 436
10353.22 433
10354.18 466
10355.14 461
10356.10 428
10357.06 402
10358.02 403
10358.99 433
10359.95 414
10360.91 410
10361.87 398
10362.83 370
10363.79 437
10364.75 423
10365.71 459
10366.68 444
10367.64 447
10368.60 432
10369.56 413
10370.52 473
10371.48 447
10372.44 424
10373.41 431
10374.37 410
10375.33 401
10376.29 358
10377.25 402
10378.22 461
10379.18 435
10380.14 389
10381.10 390
10382.06 442
10383.03 454
10383.99 437
10384.95 434
10385.91 424
10386.88 397
10387.84 428
10388.80 413
10389.76 401
10390.72 419
10391.69 480
10392.65 413
10393.61 417
10394.58 430
10395.54 421
10396.50 427
10397.46 434
10398.43 428
10399.39 438
10400.35 426
10401.32 467
10402.28 423
10403.24 427
10404.20 428
10405.17 488
10406.13 442
10407.09 463
10408.06 432
10409.02 409
10409.98 440
10410.95 409
10411.91 453
10412.88 447
10413.84 462
10414.80 450
10415.77 441
10416.73 475
10417.69 483
10418.66 481
10419.62 558
10420.59 650
10421.55 556
10422.51 579
10423.48 612
10424.44 563
10425.41 532
10426.37 490
10427.33 443
10428.30 464
10429.26 437
10430.23 409
10431.19 452
10432.16 447
10433.12 473
10434.08 444
10435.05 404
10436.01 397
10436.98 440
10437.94 460
10438.91 445
10439.87 454
10440.84 410
10441.80 397
10442.77 411
10443.73 415
10444.70 407
10445.66 407
10446.63 392
10447.59 477
10448.56 438
10449.52 400
10450.49 392
10451.45 391
10452.42 403
10453.38 397
10454.35 416
10455.32 420
10456.28 410
10457.25 435
10458.21 435
10459.18 383
10460.14 433
10461.11 400
10462.08 401
10463.04 427
10464.01 415
10464.97 396
10465.94 362
10466.90 369
10467.87 372
10468.84 315
10469.80 370
10470.77 407
10471.74 391
10472.70 353
10473.67 398
10474.63 360
10475.60 369
10476.57 365
10477.53 408
10478.50 409
10479.47 423
10480.43 375
10481.40 404
10482.37 428
10483.33 412
10484.30 437
10485.27 436
10486.24 436
10487.20 450
10488.17 421
10489.14 388
10490.10 385
10491.07 388
10492.04 391
10493.01 362
10493.97 442
10494.94 397
10495.91 371
10496.87 383
10497.84 355
10498.81 439
10499.78 413
10500.74 391
10501.71 388
10502.68 383
10503.65 403
10504.62 384
10505.58 415
10506.55 422
10507.52 453
10508.49 413
10509.46 452
10510.42 455
10511.39 436
10512.36 386
10513.33 416
10514.30 385
10515.26 390
10516.23 424
10517.20 389
10518.17 423
10519.14 405
10520.11 415
10521.08 399
10522.04 416
10523.01 401
10523.98 361
10524.95 401
10525.92 417
10526.89 394
10527.86 380
10528.83 389
10529.79 387
10530.76 373
10531.73 379
10532.70 410
10533.67 406
10534.64 388
10535.61 384
10536.58 384
10537.55 394
10538.52 365
10539.49 386
10540.46 384
10541.43 362
10542.39 391
10543.36 388
10544.33 360
10545.30 393
10546.27 412
10547.24 392
10548.21 394
10549.18 368
10550.15 396
10551.12 380
10552.09 400
10553.06 402
10554.03 405
10555.00 403
10555.97 442
10556.94 403
10557.91 374
10558.88 443
10559.85 454
10560.82 456
10561.80 411
10562.77 456
10563.74 482
10564.71 454
10565.68 495
10566.65 435
10567.62 422
10568.59 419
10569.56 436
10570.53 373
10571.50 348
10572.47 377
10573.44 364
10574.41 402
10575.39 395
10576.36 388
10577.33 425
10578.30 389
10579.27 405
10580.24 405
10581.21 353
10582.18 360
10583.16 404
10584.13 449
10585.10 402
10586.07 427
10587.04 438
10588.01 409
10588.99 404
10589.96 406
10590.93 404
10591.90 395
10592.87 405
10593.84 372
10594.82 356
10595.79 386
10596.76 431
10597.73 446
10598.70 367
10599.68 358
10600.65 381
10601.62 407
10602.59 407
10603.57 427
10604.54 433
10605.51 394
10606.48 450
10607.46 418
10608.43 375
10609.40 379
10610.37 384
10611.35 427
10612.32 407
10613.29 393
10614.27 380
10615.24 420
10616.21 366
10617.18 388
10618.16 369
10619.13 435
10620.10 422
10621.08 398
10622.05 384
10623.02 406
10624.00 429
10624.97 403
10625.94 390
10626.92 420
10627.89 387
10628.86 386
10629.84 362
10630.81 392
10631.78 378
10632.76 376
10633.73 411
10634.71 324
10635.68 383
10636.65 416
10637.63 398
10638.60 417
10639.58 421
10640.55 433
10641.52 416
10642.50 408
10643.47 479
10644.45 446
10645.42 428
10646.39 423
10647.37 453
10648.34 400
10649.32 391
10650.29 389
10651.27 369
10652.24 374
10653.22 352
10654.19 416
10655.17 397
10656.14 391
10657.12 401
10658.09 419
10659.07 371
10660.04 414
10661.01 393
10661.99 401
10662.97 380
10663.94 407
10664.92 343
10665.89 345
10666.87 393
10667.84 419
10668.82 409
10669.79 385
10670.77 412
10671.74 377
10672.72 372
10673.69 411
10674.67 418
10675.65 384
10676.62 369
10677.60 353
10678.57 342
10679.55 409
10680.52 380
10681.50 377
10682.48 380
10683.45 442
10684.43 389
10685.40 385
10686.38 380
10687.36 385
10688.33 368
10689.31 397
10690.29 395
10691.26 386
10692.24 411
10693.22 369
10694.19 416
10695.17 345
10696.14 363
10697.12 396
10698.10 400
10699.08 388
10700.05 388
10701.03 388
10702.01 357
10702.98 415
10703.96 462
10704.94 418
10705.91 428
10706.89 396
10707.87 368
10708.85 353
10709.82 324
10710.80 375
10711.78 417
10712.75 409
10713.73 344
10714.71 398
10715.69 374
10716.66 376
10717.64 354
10718.62 347
10719.60 391
10720.57 451
10721.55 397
10722.53 360
10723.51 370
10724.49 385
10725.46 377
10726.44 350
10727.42 355
10728.40 357
10729.38 374
10730.35 385
10731.33 419
10732.31 358
10733.29 384
10734.27 389
10735.25 334
10736.22 377
10737.20 362
10738.18 389
10739.16 369
10740.14 390
10741.12 370
10742.10 366
10743.08 351
10744.05 351
10745.03 363
10746.01 381
10746.99 345
10747.97 346
10748.95 351
10749.93 369
10750.91 364
10751.89 390
10752.87 372
10753.84 393
10754.82 331
10755.80 364
10756.78 370
10757.76 364
10758.74 383
10759.72 362
10760.70 365
10761.68 341
10762.66 363
10763.64 393
10764.62 386
10765.60 374
10766.58 356
10767.56 346
10768.54 333
10769.52 351
10770.50 415
10771.48 350
10772.46 360
10773.44 363
10774.42 340
10775.40 362
10776.38 411
10777.36 417
10778.34 365
10779.32 371
10780.30 378
10781.28 349
10782.26 380
10783.24 337
10784.22 333
10785.20 354
10786.19 333
10787.17 345
10788.15 365
10789.13 393
10790.11 340
10791.09 366
10792.07 355
10793.05 345
10794.03 337
10795.01 364
10796.00 363
10796.98 383
10797.96 355
10798.94 354
10799.92 387
10800.90 363
10801.88 369
10802.86 419
10803.85 386
10804.83 402
10805.81 388
10806.79 362
10807.77 372
10808.75 386
10809.74 426
10810.72 415
10811.70 358
10812.68 355
10813.66 376
10814.65 426
10815.63 331
10816.61 325
10817.59 370
10818.57 373
10819.56 381
10820.54 341
10821.52 377
10822.50 393
10823.49 395
10824.47 402
10825.45 403
10826.43 389
10827.42 370
10828.40 394
10829.38 385
10830.36 354
10831.35 325
10832.33 369
10833.31 372
10834.30 375
10835.28 403
10836.26 378
10837.25 320
10838.23 355
10839.21 386
10840.19 361
10841.18 396
10842.16 357
10843.14 370
10844.13 350
10845.11 352
10846.09 350
10847.08 372
10848.06 382
10849.05 375
10850.03 366
10851.01 379
10852.00 388
10852.98 386
10853.96 383
10854.95 386
10855.93 385
10856.92 375
10857.90 367
10858.88 388
10859.87 386
10860.85 408
10861.84 398
10862.82 445
10863.80 417
10864.79 417
10865.77 374
10866.76 364
10867.74 346
10868.73 402
10869.71 403
10870.70 403
10871.68 366
10872.67 375
10873.65 362
10874.63 415
10875.62 452
10876.60 395
10877.59 381
10878.57 437
10879.56 446
10880.54 434
10881.53 433
10882.51 446
10883.50 387
10884.48 384
10885.47 437
10886.46 428
10887.44 393
10888.43 468
10889.41 412
10890.40 442
10891.38 413
10892.37 396
10893.35 423
10894.34 436
10895.33 381
10896.31 373
10897.30 381
10898.28 433
10899.27 423
10900.25 370
10901.24 425
10902.23 440
10903.21 448
10904.20 458
10905.18 449
10906.17 450
10907.16 454
10908.14 467
10909.13 449
10910.12 403
10911.10 434
10912.09 453
10913.08 511
10914.06 470
10915.05 456
10916.04 451
10917.02 488
10918.01 458
10919.00 431
10919.98 422
10920.97 445
10921.96 487
10922.94 489
10923.93 451
10924.92 447
10925.90 466
10926.89 474
10927.88 423
10928.87 444
10929.85 464
10930.84 472
10931.83 458
10932.82 493
10933.80 546
10934.79 487
10935.78 504
10936.77 529
10937.75 493
10938.74 456
10939.73 507
10940.72 529
10941.70 482
10942.69 438
10943.68 435
10944.67 483
10945.66 489
10946.64 513
10947.63 565
10948.62 536
10949.61 488
10950.60 564
10951.58 524
10952.57 566
10953.56 528
10954.55 535
10955.54 549
10956.53 601
10957.52 656
10958.50 674
10959.49 670
10960.48 678
10961.47 670
10962.46 676
10963.45 698
10964.44 687
10965.42 658
10966.41 718
10967.40 639
10968.39 531
10969.38 537
10970.37 538
10971.36 537
10972.35 525
10973.34 484
10974.33 541
10975.32 541
10976.31 625
10977.29 551
10978.28 531
10979.27 520
10980.26 576
10981.25 559
10982.24 550
10983.23 548
10984.22 590
10985.21 561
10986.20 551
10987.19 552
10988.18 603
10989.17 595
10990.16 636
10991.15 604
10992.14 520
10993.13 568
10994.12 610
10995.11 611
10996.10 642
10997.09 664
10998.08 706
10999.07 805
11000.06 851
11001.05 856
11002.05 920
11003.04 954
11004.03 975
11005.02 872
11006.01 821
11007.00 821
11007.99 779
11008.98 734
11009.97 694
11010.96 592
11011.95 565
11012.94 568
11013.94 574
11014.93 567
11015.92 559
11016.91 564
11017.90 549
11018.89 516
11019.88 468
11020.87 487
11021.87 532
11022.86 565
11023.85 498
11024.84 492
11025.83 535
11026.82 501
11027.81 507
11028.81 496
11029.80 525
11030.79 510
11031.78 537
11032.77 522
11033.77 485
11034.76 509
11035.75 534
11036.74 528
11037.73 505
11038.73 528
11039.72 547
11040.71 542
11041.70 506
11042.70 498
11043.69 500
11044.68 504
11045.67 456
11046.67 459
11047.66 483
11048.65 513
11049.64 472
11050.64 515
11051.63 473
11052.62 426
11053.61 461
11054.61 473
11055.60 448
11056.59 450
11057.59 489
11058.58 470
11059.57 439
11060.57 471
11061.56 500
11062.55 494
11063.55 469
11064.54 444
11065.53 464
11066.53 404
11067.52 453
11068.51 405
11069.51 424
11070.50 452
11071.49 502
11072.49 509
11073.48 464
11074.48 458
11075.47 433
11076.46 464
11077.46 431
11078.45 430
11079.45 466
11080.44 460
11081.43 470
11082.43 449
11083.42 394
11084.42 480
11085.41 442
11086.40 439
11087.40 477
11088.39 448
11089.39 408
11090.38 457
11091.38 471
11092.37 437
11093.37 476
11094.36 468
11095.36 448
11096.35 434
11097.35 480
11098.34 442
11099.34 473
11100.33 459
11101.33 444
11102.32 471
11103.32 505
11104.31 491
11105.31 451
11106.30 500
11107.30 518
11108.29 464
11109.29 477
11110.28 487
11111.28 494
11112.27 465
11113.27 434
11114.26 488
11115.26 487
11116.26 450
11117.25 465
11118.25 446
11119.24 433
11120.24 464
11121.24 515
11122.23 468
11123.23 485
11124.22 510
11125.22 581
11126.22 601
11127.21 569
11128.21 619
11129.20 633
11130.20 600
11131.20 636
11132.19 591
11133.19 548
11134.19 533
11135.18 494
11136.18 536
11137.18 487
11138.17 475
11139.17 448
11140.17 453
11141.16 439
11142.16 451
11143.16 451
11144.15 441
11145.15 472
11146.15 459
11147.14 490
11148.14 493
11149.14 457
11150.14 430
11151.13 452
11152.13 436
11153.13 427
11154.13 429
11155.12 423
11156.12 444
11157.12 436
11158.12 422
11159.11 434
11160.11 432
11161.11 396
11162.11 370
11163.10 422
11164.10 398
11165.10 412
11166.10 429
11167.10 407
11168.09 400
11169.09 399
11170.09 425
11171.09 426
11172.09 424
11173.08 412
11174.08 436
11175.08 399
11176.08 426
11177.08 379
11178.08 426
11179.08 412
11180.07 390
11181.07 392
11182.07 387
11183.07 397
11184.07 406
11185.07 449
11186.07 389
11187.06 396
11188.06 401
11189.06 433
11190.06 368
11191.06 407
11192.06 417
11193.06 421
11194.06 408
11195.06 432
11196.06 377
11197.06 354
11198.06 425
11199.05 449
11200.05 433
11201.05 391
11202.05 403
11203.05 409
11204.05 428
11205.05 392
11206.05 467
11207.05 408
11208.05 463
11209.05 388
11210.05 392
11211.05 338
11212.05 415
11213.05 410
11214.05 400
11215.05 424
11216.05 395
11217.05 437
11218.05 410
11219.05 395
11220.05 407
11221.05 385
11222.05 413
11223.05 413
11224.05 423
11225.06 421
11226.06 419
11227.06 394
11228.06 399
11229.06 386
11230.06 407
11231.06 362
11232.06 402
11233.06 330
11234.06 350
11235.06 405
11236.06 379
11237.07 336
11238.07 393
11239.07 345
11240.07 393
11241.07 365
11242.07 387
11243.07 357
11244.07 398
11245.08 351
11246.08 385
11247.08 386
11248.08 395
11249.08 366
11250.08 419
11251.09 410
11252.09 399
11253.09 357
11254.09 358
11255.09 373
11256.10 387
11257.10 393
11258.10 368
11259.10 353
11260.10 380
11261.11 356
11262.11 354
11263.11 391
11264.11 415
11265.11 381
11266.12 381
11267.12 376
11268.12 378
11269.12 355
11270.13 417
11271.13 368
11272.13 371
11273.14 379
11274.14 391
11275.14 413
11276.14 349
11277.15 370
11278.15 379
11279.15 431
11280.16 362
11281.16 391
11282.16 398
11283.17 409
11284.17 384
11285.17 369
11286.17 381
11287.18 449
11288.18 430
11289.18 345
11290.19 352
11291.19 409
11292.20 401
11293.20 397
11294.20 399
11295.21 369
11296.21 374
11297.21 383
11298.22 419
11299.22 391
11300.23 359
11301.23 392
11302.23 373
11303.24 370
11304.24 373
11305.25 369
11306.25 369
11307.25 355
11308.26 321
11309.26 356
11310.27 376
11311.27 422
11312.28 389
11313.28 412
11314.29 390
11315.29 417
11316.29 414
11317.30 455
11318.30 438
11319.31 454
11320.31 418
11321.32 403
11322.32 362
11323.33 382
11324.33 341
11325.34 363
11326.34 396
11327.35 347
11328.35 322
11329.36 405
11330.36 363
11331.37 374
11332.38 351
11333.38 315
11334.39 382
11335.39 358
11336.40 400
11337.40 374
11338.41 360
11339.41 359
11340.42 302
11341.43 345
11342.43 353
11343.44 355
11344.44 353
11345.45 339
11346.46 353
11347.46 375
11348.47 371
11349.47 347
11350.48 354
11351.49 330
11352.49 347
11353.50 362
11354.50 337
11355.51 358
11356.52 350
11357.52 352
11358.53 355
11359.54 349
11360.54 378
11361.55 347
11362.56 346
11363.56 379
11364.57 347
11365.58 347
11366.58 358
11367.59 358
11368.60 411
11369.61 357
11370.61 334
11371.62 344
11372.63 375
11373.63 362
11374.64 366
11375.65 400
11376.66 345
11377.66 316
11378.67 353
11379.68 346
11380.69 355
11381.69 335
11382.70 353
11383.71 367
11384.72 388
11385.72 373
11386.73 314
11387.74 330
11388.75 394
11389.76 346
11390.76 323
11391.77 338
11392.78 374
11393.79 389
11394.80 349
11395.80 349
11396.81 349
11397.82 344
11398.83 338
11399.84 351
11400.85 353
11401.85 310
11402.86 353
11403.87 372
11404.88 368
11405.89 330
11406.90 362
11407.91 356
11408.91 323
11409.92 329
11410.93 348
11411.94 347
11412.95 326
11413.96 350
11414.97 356
11415.98 334
11416.99 309
11418.00 329
11419.00 301
11420.01 332
11421.02 376
11422.03 314
11423.04 347
11424.05 336
11425.06 338
11426.07 339
11427.08 355
11428.09 336
11429.10 364
11430.11 343
11431.12 392
11432.13 366
11433.14 390
11434.15 403
11435.16 363
11436.17 334
11437.18 338
11438.19 299
11439.20 341
11440.21 335
11441.22 324
11442.23 316
11443.24 366
11444.25 367
11445.26 323
11446.27 361
11447.28 364
11448.29 348
11449.30 317
11450.31 334
11451.32 348
11452.33 391
11453.34 344
11454.36 319
11455.37 375
11456.38 368
11457.39 329
11458.40 346
11459.41 322
11460.42 324
11461.43 314
11462.44 344
11463.45 335
11464.47 345
11465.48 359
11466.49 362
11467.50 358
11468.51 326
11469.52 299
11470.53 357
11471.55 361
11472.56 345
11473.57 327
11474.58 338
11475.59 331
11476.60 337
11477.62 309
11478.63 313
11479.64 337
11480.65 340
11481.66 322
11482.68 378
11483.69 316
11484.70 315
11485.71 284
11486.72 338
11487.74 346
11488.75 377
11489.76 344
11490.77 328
11491.79 328
11492.80 312
11493.81 316
11494.82 334
11495.84 318
11496.85 351
11497.86 353
11498.87 354
11499.89 368
11500.90 329
11501.91 343
11502.93 349
11503.94 354
11504.95 336
11505.96 277
11506.98 302
11507.99 357
11509.00 362
11510.02 337
11511.03 328
11512.04 348
11513.06 325
11514.07 357
11515.08 354
11516.10 307
11517.11 347
11518.13 348
11519.14 334
11520.15 334
11521.17 328
11522.18 321
11523.19 350
11524.21 317
11525.22 306
11526.24 334
11527.25 340
11528.26 308
11529.28 322
11530.29 337
11531.31 320
11532.32 335
11533.33 380
11534.35 323
11535.36 345
11536.38 365
11537.39 344
11538.41 395
11539.42 331
11540.44 394
11541.45 354
11542.47 333
11543.48 327
11544.49 334
11545.51 355
11546.52 349
11547.54 331
11548.55 356
11549.57 381
11550.58 353
11551.60 309
11552.61 337
11553.63 378
11554.64 354
11555.66 362
11556.68 323
11557.69 352
11558.71 310
11559.72 320
11560.74 310
11561.75 307
11562.77 315
11563.78 354
11564.80 380
11565.82 385
11566.83 335
11567.85 307
11568.86 368
11569.88 338
11570.89 352
11571.91 337
11572.93 365
11573.94 348
11574.96 351
11575.97 398
11576.99 382
11578.01 383
11579.02 382
11580.04 346
11581.06 322
11582.07 343
11583.09 355
11584.11 405
11585.12 401
11586.14 396
11587.16 443
11588.17 404
11589.19 388
11590.21 385
11591.22 414
11592.24 402
11593.26 419
11594.27 445
11595.29 423
11596.31 437
11597.32 464
11598.34 534
11599.36 473
11600.38 481
11601.39 569
11602.41 512
11603.43 566
11604.45 568
11605.46 587
11606.48 597
11607.50 638
11608.52 552
11609.53 532
11610.55 544
11611.57 473
11612.59 505
11613.60 438
11614.62 424
11615.64 419
11616.66 428
11617.68 455
11618.69 373
11619.71 366
11620.73 413
11621.75 432
11622.77 429
11623.78 420
11624.80 461
11625.82 493
11626.84 477
11627.86 517
11628.88 486
11629.90 514
11630.91 531
11631.93 527
11632.95 607
11633.97 524
11634.99 577
11636.01 567
11637.03 553
11638.05 575
11639.06 532
11640.08 540
11641.10 483
11642.12 457
11643.14 466
11644.16 442
11645.18 428
11646.20 430
11647.22 445
11648.24 418
11649.26 399
11650.28 369
11651.30 364
11652.31 347
11653.33 343
11654.35 333
11655.37 376
11656.39 371
11657.41 383
11658.43 358
11659.45 362
11660.47 399
11661.49 349
11662.51 385
11663.53 342
11664.55 357
11665.57 356
11666.59 380
11667.61 395
11668.63 325
11669.65 371
11670.67 362
11671.69 395
11672.71 389
11673.73 369
11674.76 360
11675.78 391
11676.80 361
11677.82 375
11678.84 364
11679.86 366
11680.88 362
11681.90 356
11682.92 345
11683.94 341
11684.96 337
11685.98 357
11687.00 356
11688.03 376
11689.05 330
11690.07 315
11691.09 332
11692.11 322
11693.13 370
11694.15 351
11695.17 348
11696.20 349
11697.22 335
11698.24 318
11699.26 345
11700.28 315
11701.30 346
11702.33 290
11703.35 339
11704.37 346
11705.39 348
11706.41 333
11707.44 328
11708.46 332
11709.48 338
11710.50 310
11711.52 310
11712.55 332
11713.57 310
11714.59 377
11715.61 396
11716.63 377
11717.66 373
11718.68 386
11719.70 354
11720.72 361
11721.75 339
11722.77 329
11723.79 342
11724.82 330
11725.84 353
11726.86 305
11727.88 335
11728.91 368
11729.93 379
11730.95 339
11731.98 358
11733.00 330
11734.02 299
11735.04 331
11736.07 317
11737.09 334
11738.11 387
11739.14 345
11740.16 330
11741.18 306
11742.21 279
11743.23 334
11744.25 363
11745.28 369
11746.30 327
11747.33 335
11748.35 368
11749.37 355
11750.40 363
11751.42 330
11752.44 356
11753.47 368
11754.49 338
11755.52 291
11756.54 339
11757.57 322
11758.59 336
11759.61 339
11760.64 349
11761.66 343
11762.69 367
11763.71 343
11764.74 292
11765.76 305
11766.78 301
11767.81 311
11768.83 315
11769.86 300
11770.88 312
11771.91 326
11772.93 337
11773.96 324
11774.98 365
11776.01 364
11777.03 322
11778.06 322
11779.08 345
11780.11 308
11781.13 307
11782.16 295
11783.18 320
11784.21 347
11785.23 377
11786.26 327
11787.28 288
11788.31 312
11789.34 337
11790.36 394
11791.39 388
11792.41 350
11793.44 350
11794.46 357
11795.49 371
11796.52 339
11797.54 311
11798.57 356
11799.59 328
11800.62 358
11801.65 295
11802.67 326
11803.70 346
11804.72 374
11805.75 319
11806.78 368
11807.80 354
11808.83 376
11809.86 386
11810.88 357
11811.91 379
11812.93 361
11813.96 341
11814.99 321
11816.01 304
11817.04 293
11818.07 348
11819.10 320
11820.12 329
11821.15 331
11822.18 333
11823.20 361
11824.23 359
11825.26 338
11826.28 360
11827.31 355
11828.34 330
11829.37 347
11830.39 332
11831.42 349
11832.45 335
11833.48 372
11834.50 330
11835.53 323
11836.56 351
11837.59 318
11838.61 336
11839.64 349
11840.67 326
11841.70 331
11842.72 364
11843.75 365
11844.78 358
11845.81 329
11846.84 325
11847.86 321
11848.89 307
11849.92 366
11850.95 327
11851.98 303
11853.01 313
11854.03 353
11855.06 338
11856.09 316
11857.12 335
11858.15 375
11859.18 385
11860.20 334
11861.23 350
11862.26 396
11863.29 374
11864.32 315
11865.35 336
11866.38 322
11867.41 371
11868.44 330
11869.46 310
11870.49 304
11871.52 361
11872.55 352
11873.58 323
11874.61 334
11875.64 332
11876.67 373
11877.70 365
11878.73 432
11879.76 394
11880.79 367
11881.82 360
11882.85 335
11883.88 373
11884.91 421
11885.93 364
11886.96 368
11887.99 421
11889.02 406
11890.05 371
11891.08 341
11892.11 375
11893.14 333
11894.17 338
11895.20 362
11896.23 337
11897.26 358
11898.30 376
11899.33 374
11900.36 373
11901.39 403
11902.42 384
11903.45 419
11904.48 464
11905.51 467
11906.54 370
11907.57 397
11908.60 447
11909.63 452
11910.66 409
11911.69 410
11912.72 361
11913.75 396
11914.79 405
11915.82 420
11916.85 405
11917.88 377
11918.91 410
11919.94 397
11920.97 394
11922.00 437
11923.04 478
11924.07 423
11925.10 404
11926.13 357
11927.16 421
11928.19 439
11929.22 436
11930.26 422
11931.29 500
11932.32 511
11933.35 534
11934.38 534
11935.41 502
11936.45 468
11937.48 489
11938.51 568
11939.54 530
11940.58 457
11941.61 405
11942.64 413
11943.67 401
11944.70 398
11945.74 396
11946.77 410
11947.80 395
11948.83 383
11949.87 400
11950.90 356
11951.93 362
11952.96 355
11954.00 371
11955.03 405
11956.06 368
11957.09 352
11958.13 361
11959.16 380
11960.19 333
11961.23 347
11962.26 378
11963.29 372
11964.33 368
11965.36 332
11966.39 360
11967.43 390
11968.46 395
11969.49 317
11970.53 323
11971.56 346
11972.59 340
11973.63 336
11974.66 337
11975.69 374
11976.73 364
11977.76 383
11978.79 348
11979.83 337
11980.86 361
11981.90 359
11982.93 338
11983.96 324
11985.00 331
11986.03 350
11987.07 383
11988.10 390
11989.13 402
11990.17 336
11991.20 349
11992.24 327
11993.27 355
11994.31 348
11995.34 318
11996.38 369
11997.41 367
11998.44 353
11999.48 316
12000.51 345
12001.55 336
12002.58 343
12003.62 340
12004.65 370
12005.69 359
12006.72 347
12007.76 369
12008.79 373
12009.83 344
12010.86 349
12011.90 382
12012.93 355
12013.97 343
12015.00 347
12016.04 376
12017.08 375
12018.11 406
12019.15 405
12020.18 382
12021.22 389
12022.25 375
12023.29 390
12024.32 384
12025.36 354
12026.40 368
12027.43 370
12028.47 387
12029.50 371
12030.54 383
12031.58 354
12032.61 363
12033.65 372
12034.68 395
12035.72 382
12036.76 345
12037.79 349
12038.83 367
12039.87 392
12040.90 322
12041.94 342
12042.98 320
12044.01 360
12045.05 371
12046.09 338
12047.12 353
12048.16 355
12049.20 332
12050.23 384
12051.27 317
12052.31 318
12053.34 351
12054.38 359
12055.42 358
12056.45 360
12057.49 352
12058.53 385
12059.57 382
12060.60 318
12061.64 352
12062.68 374
12063.72 344
12064.75 318
12065.79 337
12066.83 345
12067.87 300
12068.90 333
12069.94 300
12070.98 328
12072.02 323
12073.06 326
12074.09 343
12075.13 324
12076.17 293
12077.21 354
12078.24 361
12079.28 330
12080.32 299
12081.36 345
12082.40 345
12083.44 323
12084.47 361
12085.51 301
12086.55 325
12087.59 313
12088.63 313
12089.67 349
12090.71 312
12091.74 305
12092.78 335
12093.82 321
12094.86 330
12095.90 324
12096.94 329
12097.98 342
12099.02 330
12100.05 290
12101.09 350
12102.13 363
12103.17 382
12104.21 301
12105.25 278
12106.29 342
12107.33 308
12108.37 341
12109.41 307
12110.45 323
12111.49 317
12112.53 357
12113.57 275
12114.61 298
12115.65 297
12116.69 311
12117.72 324
12118.76 325
12119.80 305
12120.84 301
12121.88 351
12122.92 335
12123.96 329
12125.00 304
12126.04 300
12127.08 314
12128.12 292
12129.17 316
12130.21 323
12131.25 309
12132.29 297
12133.33 274
12134.37 315
12135.41 331
12136.45 287
12137.49 262
12138.53 303
12139.57 289
12140.61 308
12141.65 300
12142.69 317
12143.73 287
12144.77 272
12145.82 292
12146.86 272
12147.90 308
12148.94 311
12149.98 289
12151.02 291
12152.06 310
12153.10 287
12154.15 320
12155.19 297
12156.23 299
12157.27 289
12158.31 268
12159.35 304
12160.39 301
12161.44 332
12162.48 302
12163.52 275
12164.56 260
12165.60 298
12166.64 289
12167.69 260
12168.73 268
12169.77 284
12170.81 298
12171.85 291
12172.90 303
12173.94 280
12174.98 328
12176.02 311
12177.07 274
12178.11 270
12179.15 262
12180.19 301
12181.24 303
12182.28 294
12183.32 271
12184.36 332
12185.41 301
12186.45 301
12187.49 267
12188.53 297
12189.58 295
12190.62 291
12191.66 284
12192.71 277
12193.75 339
12194.79 328
12195.84 300
12196.88 298
12197.92 272
12198.97 312
12200.01 348
12201.05 328
12202.10 286
12203.14 266
12204.18 300
12205.23 279
12206.27 313
12207.31 264
12208.36 307
12209.40 272
12210.44 286
12211.49 289
12212.53 269
12213.58 267
12214.62 291
12215.66 305
12216.71 275
12217.75 267
12218.80 305
12219.84 314
12220.88 351
12221.93 287
12222.97 288
12224.02 297
12225.06 302
12226.11 312
12227.15 315
12228.19 327
12229.24 315
12230.28 276
12231.33 279
12232.37 346
12233.42 280
12234.46 255
12235.51 262
12236.55 302
12237.60 265
12238.64 273
12239.69 293
12240.73 271
12241.78 299
12242.82 305
12243.87 333
12244.91 287
12245.96 320
12247.00 319
12248.05 326
12249.09 297
12250.14 289
12251.19 268
12252.23 277
12253.28 248
12254.32 308
12255.37 307
12256.41 290
12257.46 306
12258.51 306
12259.55 281
12260.60 280
12261.64 282
12262.69 299
12263.74 314
12264.78 317
12265.83 269
12266.87 318
12267.92 259
12268.97 259
12270.01 291
12271.06 290
12272.11 286
12273.15 279
12274.20 286
12275.24 248
12276.29 281
12277.34 291
12278.38 264
12279.43 302
12280.48 314
12281.52 283
12282.57 310
12283.62 303
12284.67 306
12285.71 303
12286.76 290
12287.81 312
12288.85 310
12289.90 326
12290.95 290
12292.00 293
12293.04 276
12294.09 281
12295.14 237
12296.18 268
12297.23 289
12298.28 303
12299.33 303
12300.38 276
12301.42 244
12302.47 273
12303.52 282
12304.57 304
12305.61 298
12306.66 288
12307.71 289
12308.76 289
12309.81 292
12310.85 291
12311.90 297
12312.95 276
12314.00 299
12315.05 313
12316.09 240
12317.14 273
12318.19 281
12319.24 318
12320.29 262
12321.34 254
12322.39 276
12323.43 283
12324.48 266
12325.53 265
12326.58 249
12327.63 255
12328.68 280
12329.73 287
12330.78 270
12331.82 328
12332.87 315
12333.92 308
12334.97 275
12336.02 313
12337.07 300
12338.12 290
12339.17 258
12340.22 278
12341.27 305
12342.32 306
12343.37 284
12344.42 277
12345.46 282
12346.51 338
12347.56 300
12348.61 302
12349.66 245
12350.71 267
12351.76 293
12352.81 273
12353.86 274
12354.91 270
12355.96 277
12357.01 294
12358.06 271
12359.11 282
12360.16 251
12361.21 324
12362.26 300
12363.31 274
12364.36 267
12365.41 295
12366.47 310
12367.52 281
12368.57 293
12369.62 268
12370.67 271
12371.72 313
12372.77 336
12373.82 294
12374.87 288
12375.92 322
12376.97 365
12378.02 334
12379.07 252
12380.12 259
12381.18 284
12382.23 295
12383.28 274
12384.33 298
12385.38 283
12386.43 271
12387.48 295
12388.53 301
12389.59 272
12390.64 294
12391.69 305
12392.74 286
12393.79 290
12394.84 275
12395.90 288
12396.95 309
12398.00 291
12399.05 306
12400.10 281
12401.15 324
12402.21 291
12403.26 291
12404.31 303
12405.36 303
12406.41 294
12407.47 301
12408.52 302
12409.57 293
12410.62 287
12411.68 296
12412.73 287
12413.78 288
12414.83 305
12415.89 326
12416.94 293
12417.99 290
12419.04 247
12420.10 331
12421.15 300
12422.20 308
12423.26 285
12424.31 342
12425.36 295
12426.41 281
12427.47 338
12428.52 299
12429.57 263
12430.63 314
12431.68 309
12432.73 319
12433.79 338
12434.84 300
12435.89 314
12436.95 258
12438.00 301
12439.05 315
12440.11 298
12441.16 328
12442.21 322
12443.27 313
12444.32 316
12445.38 328
12446.43 366
12447.48 330
12448.54 338
12449.59 312
12450.65 326
12451.70 341
12452.75 348
12453.81 348
12454.86 312
12455.92 332
12456.97 319
12458.02 340
12459.08 285
12460.13 320
12461.19 342
12462.24 320
12463.30 360
12464.35 367
12465.41 378
12466.46 339
12467.52 343
12468.57 328
12469.63 368
12470.68 350
12471.74 338
12472.79 350
12473.85 361
12474.90 389
12475.96 406
12477.01 410
12478.07 419
12479.12 467
12480.18 424
12481.23 418
12482.29 425
12483.34 454
12484.40 424
12485.45 448
12486.51 443
12487.56 474
12488.62 480
12489.68 500
12490.73 576
12491.79 615
12492.84 666
12493.90 735
12494.95 812
12496.01 870
12497.07 898
12498.12 964
12499.18 950
12500.23 963
12501.29 907
12502.35 845
12503.40 763
12504.46 701
12505.52 673
12506.57 609
12507.63 546
12508.69 500
12509.74 480
12510.80 427
12511.86 416
12512.91 402
12513.97 395
12515.03 423
12516.08 378
12517.14 417
12518.20 388
12519.25 378
12520.31 392
12521.37 365
12522.42 393
12523.48 388
12524.54 369
12525.60 406
12526.65 405
12527.71 402
12528.77 421
12529.82 375
12530.88 391
12531.94 395
12533.00 375
12534.05 383
12535.11 394
12536.17 433
12537.23 432
12538.29 403
12539.34 403
12540.40 381
12541.46 402
12542.52 398
12543.57 380
12544.63 386
12545.69 375
12546.75 366
12547.81 364
12548.87 375
12549.92 377
12550.98 363
12552.04 351
12553.10 429
12554.16 352
12555.22 363
12556.27 380
12557.33 414
12558.39 397
12559.45 376
12560.51 397
12561.57 405
12562.63 406
12563.68 451
12564.74 433
12565.80 434
12566.86 407
12567.92 421
12568.98 437
12570.04 419
12571.10 461
12572.16 521
12573.22 511
12574.28 561
12575.33 553
12576.39 592
12577.45 623
12578.51 610
12579.57 587
12580.63 587
12581.69 579
12582.75 553
12583.81 586
12584.87 531
12585.93 496
12586.99 449
12588.05 403
12589.11 450
12590.17 449
12591.23 437
12592.29 406
12593.35 439
12594.41 486
12595.47 482
12596.53 387
12597.59 414
12598.65 423
12599.71 414
12600.77 411
12601.83 464
12602.89 411
12603.95 395
12605.01 404
12606.07 364
12607.13 375
12608.20 358
12609.26 428
12610.32 407
12611.38 424
12612.44 407
12613.50 407
12614.56 427
12615.62 402
12616.68 399
12617.74 348
12618.81 411
12619.87 396
12620.93 439
12621.99 396
12623.05 387
12624.11 389
12625.17 340
12626.23 368
12627.30 395
12628.36 361
12629.42 380
12630.48 382
12631.54 347
12632.60 402
12633.67 392
12634.73 383
12635.79 343
12636.85 373
12637.91 369
12638.98 335
12640.04 392
12641.10 415
12642.16 374
12643.22 368
12644.29 402
12645.35 404
12646.41 374
12647.47 423
12648.54 396
12649.60 370
12650.66 421
12651.72 404
12652.79 403
12653.85 398
12654.91 457
12655.97 452
12657.04 472
12658.10 443
12659.16 486
12660.22 504
12661.29 462
12662.35 464
12663.41 450
12664.48 446
12665.54 447
12666.60 417
12667.67 424
12668.73 431
12669.79 400
12670.86 419
12671.92 400
12672.98 390
12674.05 384
12675.11 384
12676.17 405
12677.24 382
12678.30 402
12679.36 413
12680.43 448
12681.49 414
12682.56 419
12683.62 420
12684.68 430
12685.75 424
12686.81 438
12687.88 461
12688.94 448
12690.00 461
12691.07 497
12692.13 473
12693.20 449
12694.26 459
12695.33 490
12696.39 539
12697.45 514
12698.52 493
12699.58 497
12700.65 487
12701.71 509
12702.78 528
12703.84 563
12704.91 589
12705.97 594
12707.04 624
12708.10 590
12709.17 543
12710.23 565
12711.30 594
12712.36 565
12713.43 563
12714.49 503
12715.56 530
12716.62 506
12717.69 448
12718.75 477
12719.82 444
12720.88 510
12721.95 450
12723.02 472
12724.08 486
12725.15 433
12726.21 448
12727.28 456
12728.34 466
12729.41 430
12730.48 439
12731.54 456
12732.61 428
12733.67 416
12734.74 402
12735.81 444
12736.87 380
12737.94 430
12739.00 482
12740.07 444
12741.14 430
12742.20 406
12743.27 421
12744.34 444
12745.40 437
12746.47 406
12747.54 398
12748.60 425
12749.67 415
12750.74 392
12751.80 353
12752.87 395
12753.94 349
12755.00 391
12756.07 402
12757.14 337
12758.20 361
12759.27 356
12760.34 346
12761.40 366
12762.47 344
12763.54 325
12764.61 337
12765.67 318
12766.74 336
12767.81 381
12768.88 383
12769.94 332
12771.01 339
12772.08 330
12773.15 337
12774.21 359
12775.28 319
12776.35 339
12777.42 328
12778.49 367
12779.55 370
12780.62 298
12781.69 276
12782.76 304
12783.83 293
12784.89 308
12785.96 316
12787.03 340
12788.10 336
12789.17 311
12790.23 321
12791.30 354
12792.37 383
12793.44 350
12794.51 331
12795.58 362
12796.65 329
12797.71 307
12798.78 321
12799.85 308
12800.92 318
12801.99 351
12803.06 352
12804.13 326
12805.20 306
12806.27 323
12807.33 339
12808.40 333
12809.47 332
12810.54 340
12811.61 329
12812.68 316
12813.75 345
12814.82 343
12815.89 357
12816.96 367
12818.03 351
12819.10 383
12820.17 326
12821.24 347
12822.31 344
12823.38 360
12824.45 352
12825.52 346
12826.59 311
12827.66 353
12828.73 333
12829.80 311
12830.87 319
12831.94 289
12833.01 295
12834.08 286
12835.15 339
12836.22 297
12837.29 288
12838.36 303
12839.43 310
12840.50 323
12841.57 308
12842.64 294
12843.71 339
12844.78 378
12845.85 357
12846.92 330
12847.99 315
12849.06 318
12850.13 313
12851.21 317
12852.28 325
12853.35 314
12854.42 300
12855.49 320
12856.56 291
12857.63 278
12858.70 307
12859.77 311
12860.85 347
12861.92 322
12862.99 284
12864.06 286
12865.13 311
12866.20 292
12867.27 291
12868.35 270
12869.42 293
12870.49 295
12871.56 274
12872.63 297
12873.71 278
12874.78 286
12875.85 293
12876.92 262
12877.99 290
12879.07 328
12880.14 281
12881.21 275
12882.28 297
12883.35 303
12884.43 284
12885.50 296
12886.57 290
12887.64 300
12888.72 265
12889.79 275
12890.86 282
12891.93 275
12893.01 293
12894.08 283
12895.15 311
12896.22 280
12897.30 256
12898.37 278
12899.44 263
12900.52 260
12901.59 249
12902.66 283
12903.74 254
12904.81 257
12905.88 284
12906.96 286
12908.03 270
12909.10 281
12910.18 281
12911.25 298
12912.32 267
12913.40 255
12914.47 296
12915.54 277
12916.62 261
12917.69 225
12918.76 266
12919.84 279
12920.91 272
12921.99 259
12923.06 248
12924.13 263
12925.21 260
12926.28 268
12927.36 286
12928.43 283
12929.50 284
12930.58 282
12931.65 248
12932.73 229
12933.80 245
12934.88 237
12935.95 280
12937.02 290
12938.10 234
12939.17 245
12940.25 270
12941.32 270
12942.40 246
12943.47 277
12944.55 258
12945.62 296
12946.70 294
12947.77 310
12948.85 284
12949.92 250
12951.00 273
12952.07 255
12953.15 265
12954.22 259
12955.30 258
12956.37 259
12957.45 271
12958.52 253
12959.60 270
12960.68 237
12961.75 255
12962.83 252
12963.90 234
12964.98 282
12966.05 260
12967.13 265
12968.20 277
12969.28 264
12970.36 260
12971.43 254
12972.51 284
12973.58 266
12974.66 276
12975.74 275
12976.81 244
12977.89 243
12978.97 263
12980.04 266
12981.12 283
12982.19 298
12983.27 258
12984.35 243
12985.42 264
12986.50 252
12987.58 274
12988.65 265
12989.73 296
12990.81 264
12991.88 269
12992.96 221
12994.04 245
12995.11 319
12996.19 281
12997.27 282
12998.35 253
12999.42 259
13000.50 272
13001.58 264
13002.65 217
13003.73 242
13004.81 307
13005.89 279
13006.96 255
13008.04 274
13009.12 274
13010.20 285
13011.27 256
13012.35 300
13013.43 275
13014.51 298
13015.58 285
13016.66 274
13017.74 294
13018.82 307
13019.90 301
13020.97 285
13022.05 287
13023.13 279
13024.21 253
13025.29 253
13026.37 295
13027.44 255
13028.52 265
13029.60 294
13030.68 278
13031.76 280
13032.84 258
13033.91 269
13034.99 289
13036.07 296
13037.15 275
13038.23 263
13039.31 249
13040.39 304
13041.46 233
13042.54 240
13043.62 260
13044.70 287
13045.78 280
13046.86 274
13047.94 292
13049.02 271
13050.10 272
13051.18 277
13052.26 308
13053.34 293
13054.41 309
13055.49 299
13056.57 290
13057.65 294
13058.73 293
13059.81 291
13060.89 293
13061.97 289
13063.05 275
13064.13 305
13065.21 273
13066.29 261
13067.37 272
13068.45 297
13069.53 275
13070.61 287
13071.69 270
13072.77 319
13073.85 267
13074.93 287
13076.01 253
13077.09 282
13078.17 307
13079.25 321
13080.33 260
13081.41 308
13082.49 274
13083.58 282
13084.66 272
13085.74 257
13086.82 306
13087.90 280
13088.98 270
13090.06 249
13091.14 272
13092.22 247
13093.30 270
13094.38 265
13095.46 256
13096.55 227
13097.63 263
13098.71 258
13099.79 244
13100.87 255
13101.95 248
13103.03 255
13104.12 251
13105.20 254
13106.28 253
13107.36 262
13108.44 249
13109.52 283
13110.60 285
13111.69 264
13112.77 251
13113.85 247
13114.93 226
13116.01 265
13117.10 264
13118.18 244
13119.26 259
13120.34 269
13121.42 250
13122.51 264
13123.59 255
13124.67 242
13125.75 257
13126.84 239
13127.92 259
13129.00 254
13130.08 291
13131.17 258
13132.25 256
13133.33 247
13134.41 229
13135.50 259
13136.58 271
13137.66 269
13138.75 259
13139.83 240
13140.91 214
13141.99 241
13143.08 234
13144.16 255
13145.24 237
13146.33 291
13147.41 228
13148.49 248
13149.58 234
13150.66 251
13151.74 264
13152.83 231
13153.91 254
13154.99 269
13156.08 283
13157.16 257
13158.25 232
13159.33 229
13160.41 244
13161.50 260
13162.58 214
13163.66 219
13164.75 244
13165.83 242
13166.92 244
13168.00 258
13169.08 256
13170.17 238
13171.25 257
13172.34 243
13173.42 224
13174.51 257
13175.59 227
13176.67 267
13177.76 254
13178.84 263
13179.93 238
13181.01 267
13182.10 243
13183.18 240
13184.27 267
13185.35 266
13186.44 252
13187.52 243
13188.61 232
13189.69 239
13190.78 259
13191.86 218
13192.95 234
13194.03 240
13195.12 268
13196.20 250
13197.29 268
13198.37 230
13199.46 230
13200.54 242
13201.63 267
13202.72 271
13203.80 241
13204.89 234
13205.97 231
13207.06 218
13208.14 239
13209.23 262
13210.32 271
13211.40 305
13212.49 251
13213.57 244
13214.66 249
13215.75 265
13216.83 252
13217.92 252
13219.00 265
13220.09 289
13221.18 216
13222.26 233
13223.35 282
13224.44 252
13225.52 273
13226.61 248
13227.70 257
13228.78 245
13229.87 257
13230.96 261
13232.04 242
13233.13 229
13234.22 244
13235.30 252
13236.39 273
13237.48 252
13238.56 249
13239.65 260
13240.74 243
13241.82 301
13242.91 261
13244.00 271
13245.09 269
13246.17 284
13247.26 254
13248.35 260
13249.44 256
13250.52 261
13251.61 265
13252.70 283
13253.79 236
13254.87 253
13255.96 253
13257.05 254
13258.14 239
13259.23 233
13260.31 241
13261.40 242
13262.49 255
13263.58 248
13264.67 241
13265.75 227
13266.84 276
13267.93 271
13269.02 271
13270.11 268
13271.19 259
13272.28 283
13273.37 234
13274.46 256
13275.55 263
13276.64 271
13277.73 252
13278.81 273
13279.90 230
13280.99 249
13282.08 253
13283.17 271
13284.26 249
13285.35 282
13286.44 286
13287.53 310
13288.61 296
13289.70 275
13290.79 299
13291.88 273
13292.97 284
13294.06 255
13295.15 299
13296.24 270
13297.33 245
13298.42 264
13299.51 316
13300.60 306
13301.69 299
13302.78 283
13303.87 285
13304.96 244
13306.05 267
13307.14 280
13308.23 297
13309.32 295
13310.41 269
13311.50 283
13312.59 281
13313.68 260
13314.77 272
13315.86 329
13316.95 286
13318.04 287
13319.13 278
13320.22 290
13321.31 261
13322.40 247
13323.49 295
13324.58 292
13325.67 286
13326.76 261
13327.85 299
13328.94 273
13330.03 324
13331.12 268
13332.21 278
13333.31 302
13334.40 269
13335.49 297
13336.58 334
13337.67 297
13338.76 272
13339.85 298
13340.94 275
13342.03 285
13343.13 276
13344.22 304
13345.31 292
13346.40 314
13347.49 267
13348.58 333
13349.67 282
13350.77 284
13351.86 244
13352.95 265
13354.04 329
13355.13 311
13356.22 302
13357.32 299
13358.41 304
13359.50 273
13360.59 324
13361.68 286
13362.78 293
13363.87 281
13364.96 273
13366.05 295
13367.15 321
13368.24 322
13369.33 332
13370.42 332
13371.52 318
13372.61 350
13373.70 349
13374.79 371
13375.89 321
13376.98 292
13378.07 305
13379.16 277
13380.26 307
13381.35 315
13382.44 270
13383.54 273
13384.63 260
13385.72 272
13386.82 269
13387.91 268
13389.00 276
13390.09 287
13391.19 234
13392.28 263
13393.37 264
13394.47 254
13395.56 236
13396.66 243
13397.75 285
13398.84 273
13399.94 240
13401.03 282
13402.12 294
13403.22 249
13404.31 238
13405.40 235
13406.50 282
13407.59 239
13408.69 256
13409.78 272
13410.88 295
13411.97 291
13413.06 282
13414.16 266
13415.25 215
13416.35 247
13417.44 280
13418.53 265
13419.63 265
13420.72 267
13421.82 253
13422.91 249
13424.01 266
13425.10 254
13426.20 286
13427.29 275
13428.39 237
13429.48 266
13430.58 267
13431.67 250
13432.77 260
13433.86 304
13434.96 275
13436.05 258
13437.15 277
13438.24 243
13439.34 242
13440.43 240
13441.53 240
13442.62 252
13443.72 268
13444.81 294
13445.91 260
13447.01 279
13448.10 279
13449.20 235
13450.29 261
13451.39 276
13452.48 271
13453.58 299
13454.68 233
13455.77 224
13456.87 249
13457.96 219
13459.06 271
13460.16 264
13461.25 232
13462.35 228
13463.44 270
13464.54 253
13465.64 257
13466.73 232
13467.83 274
13468.93 262
13470.02 259
13471.12 238
13472.22 280
13473.31 277
13474.41 269
13475.51 277
13476.60 281
13477.70 244
13478.80 261
13479.89 262
13480.99 296
13482.09 265
13483.18 309
13484.28 258
13485.38 249
13486.48 262
13487.57 256
13488.67 250
13489.77 222
13490.87 244
13491.96 246
13493.06 250
13494.16 278
13495.26 283
13496.35 305
13497.45 291
13498.55 269
13499.65 280
13500.74 274
13501.84 248
13502.94 257
13504.04 255
13505.14 280
13506.23 263
13507.33 262
13508.43 226
13509.53 266
13510.63 280
13511.72 261
13512.82 259
13513.92 282
13515.02 269
13516.12 237
13517.22 267
13518.31 266
13519.41 239
13520.51 224
13521.61 223
13522.71 251
13523.81 260
13524.91 243
13526.01 253
13527.10 257
13528.20 257
13529.30 238
13530.40 238
13531.50 260
13532.60 241
13533.70 238
13534.80 265
13535.90 251
13537.00 227
13538.09 243
13539.19 221
13540.29 244
13541.39 239
13542.49 234
13543.59 218
13544.69 235
13545.79 267
13546.89 233
13547.99 225
13549.09 237
13550.19 268
13551.29 223
13552.39 238
13553.49 212
13554.59 238
13555.69 226
13556.79 263
13557.89 246
13558.99 245
13560.09 239
13561.19 234
13562.29 268
13563.39 243
13564.49 264
13565.59 226
13566.69 241
13567.79 249
13568.89 227
13569.99 228
13571.09 263
13572.20 251
13573.30 213
13574.40 237
13575.50 261
13576.60 240
13577.70 232
13578.80 232
13579.90 222
13581.00 238
13582.10 256
13583.20 221
13584.31 261
13585.41 256
13586.51 252
13587.61 239
13588.71 266
13589.81 214
13590.91 224
13592.02 283
13593.12 249
13594.22 255
13595.32 227
13596.42 249
13597.52 231
13598.63 225
13599.73 269
13600.83 241
13601.93 242
13603.03 275
13604.14 247
13605.24 243
13606.34 244
13607.44 241
13608.54 265
13609.65 227
13610.75 228
13611.85 253
13612.95 223
13614.06 231
13615.16 203
13616.26 250
13617.36 243
13618.47 229
13619.57 253
13620.67 234
13621.77 209
13622.88 218
13623.98 198
13625.08 232
13626.18 251
13627.29 211
13628.39 272
13629.49 299
13630.60 284
13631.70 252
13632.80 236
13633.91 283
13635.01 239
13636.11 207
13637.22 220
13638.32 252
13639.42 240
13640.53 222
13641.63 235
13642.73 232
13643.84 217
13644.94 249
13646.04 254
13647.15 207
13648.25 210
13649.36 229
13650.46 223
13651.56 222
13652.67 201
13653.77 199
13654.88 227
13655.98 230
13657.08 235
13658.19 256
13659.29 210
13660.40 236
13661.50 217
13662.60 232
13663.71 207
13664.81 216
13665.92 211
13667.02 224
13668.13 195
13669.23 209
13670.34 235
13671.44 290
13672.55 203
13673.65 211
13674.76 196
13675.86 225
13676.97 209
13678.07 216
13679.18 266
13680.28 191
13681.39 237
13682.49 214
13683.60 220
13684.70 209
13685.81 216
13686.91 253
13688.02 228
13689.12 195
13690.23 221
13691.33 247
13692.44 220
13693.55 217
13694.65 248
13695.76 230
13696.86 224
13697.97 235
13699.07 233
13700.18 229
13701.29 218
13702.39 266
13703.50 240
13704.60 228
13705.71 201
13706.82 227
13707.92 209
13709.03 222
13710.14 225
13711.24 246
13712.35 256
13713.45 270
13714.56 251
13715.67 234
13716.77 232
13717.88 215
13718.99 254
13720.09 241
13721.20 232
13722.31 243
13723.41 254
13724.52 270
13725.63 253
13726.74 240
13727.84 259
13728.95 263
13730.06 235
13731.16 236
13732.27 237
13733.38 231
13734.49 242
13735.59 266
13736.70 229
13737.81 230
13738.91 234
13740.02 255
13741.13 278
13742.24 224
13743.35 204
13744.45 255
13745.56 250
13746.67 207
13747.78 242
13748.88 278
13749.99 249
13751.10 221
13752.21 250
13753.32 267
13754.42 258
13755.53 271
13756.64 268
13757.75 271
13758.86 259
13759.97 295
13761.07 295
13762.18 254
13763.29 248
13764.40 281
13765.51 282
13766.62 293
13767.72 283
13768.83 294
13769.94 316
13771.05 292
13772.16 304
13773.27 306
13774.38 303
13775.49 297
13776.60 294
13777.70 309
13778.81 317
13779.92 286
13781.03 299
13782.14 278
13783.25 308
13784.36 294
13785.47 284
13786.58 282
13787.69 263
13788.80 254
13789.91 278
13791.02 216
13792.13 201
13793.24 232
13794.35 256
13795.45 236
13796.56 232
13797.67 273
13798.78 276
13799.89 246
13801.00 269
13802.11 298
13803.22 248
13804.33 225
13805.44 252
13806.55 240
13807.67 265
13808.78 250
13809.89 258
13811.00 246
13812.11 256
13813.22 275
13814.33 271
13815.44 270
13816.55 257
13817.66 234
13818.77 246
13819.88 272
13820.99 243
13822.10 222
13823.21 221
13824.32 248
13825.44 241
13826.55 253
13827.66 214
13828.77 233
13829.88 213
13830.99 227
13832.10 226
13833.21 213
13834.32 240
13835.44 269
13836.55 230
13837.66 206
13838.77 205
13839.88 244
13840.99 243
13842.10 240
13843.22 235
13844.33 248
13845.44 242
13846.55 261
13847.66 234
13848.78 252
13849.89 251
13851.00 275
13852.11 263
13853.22 241
13854.34 229
13855.45 245
13856.56 254
13857.67 217
13858.78 213
13859.90 231
13861.01 255
13862.12 255
13863.23 213
13864.35 235
13865.46 255
13866.57 227
13867.68 231
13868.80 223
13869.91 219
13871.02 234
13872.14 267
13873.25 235
13874.36 260
13875.47 234
13876.59 245
13877.70 271
13878.81 226
13879.93 234
13881.04 291
13882.15 262
13883.27 243
13884.38 230
13885.49 253
13886.61 221
13887.72 245
13888.83 248
13889.95 221
13891.06 246
13892.17 230
13893.29 214
13894.40 234
13895.52 245
13896.63 245
13897.74 295
13898.86 261
13899.97 231
13901.09 264
13902.20 275
13903.31 240
13904.43 238
13905.54 282
13906.66 257
13907.77 231
13908.89 236
13910.00 248
13911.11 252
13912.23 237
13913.34 230
13914.46 278
13915.57 263
13916.69 223
13917.80 264
13918.92 272
13920.03 250
13921.15 247
13922.26 238
13923.38 234
13924.49 221
13925.61 207
13926.72 226
13927.84 224
13928.95 222
13930.07 267
13931.18 257
13932.30 223
13933.41 225
13934.53 218
13935.64 245
13936.76 242
13937.87 243
13938.99 236
13940.10 216
13941.22 240
13942.34 237
13943.45 240
13944.57 222
13945.68 240
13946.80 231
13947.91 229
13949.03 214
13950.15 220
13951.26 248
13952.38 227
13953.49 202
13954.61 224
13955.73 258
13956.84 243
13957.96 228
13959.08 231
13960.19 212
13961.31 228
13962.43 255
13963.54 249
13964.66 243
13965.78 257
13966.89 233
13968.01 224
13969.13 203
13970.24 240
13971.36 245
13972.48 197
13973.59 216
13974.71 216
13975.83 210
13976.94 211
13978.06 221
13979.18 231
13980.30 222
13981.41 246
13982.53 237
13983.65 203
13984.76 244
13985.88 264
13987.00 245
13988.12 230
13989.23 220
13990.35 193
13991.47 240
13992.59 215
13993.71 236
13994.82 213
13995.94 252
13997.06 272
13998.18 232
13999.29 217
14000.41 216
14001.53 231
14002.65 247
14003.77 211
14004.88 228
14006.00 263
14007.12 255
14008.24 217
14009.36 223
14010.48 246
14011.59 245
14012.71 254
14013.83 236
14014.95 227
14016.07 230
14017.19 260
14018.31 245
14019.43 270
14020.54 227
14021.66 246
14022.78 270
14023.90 227
14025.02 188
14026.14 206
14027.26 254
14028.38 257
14029.50 213
14030.62 217
14031.73 233
14032.85 252
14033.97 244
14035.09 224
14036.21 224
14037.33 218
14038.45 233
14039.57 257
14040.69 244
14041.81 206
14042.93 271
14044.05 312
14045.17 242
14046.29 244
14047.41 221
14048.53 270
14049.65 225
14050.77 235
14051.89 232
14053.01 232
14054.13 229
14055.25 262
14056.37 270
14057.49 236
14058.61 250
14059.73 246
14060.85 292
14061.97 281
14063.09 272
14064.21 296
14065.33 323
14066.45 247
14067.57 236
14068.70 265
14069.82 281
14070.94 265
14072.06 264
14073.18 250
14074.30 280
14075.42 299
14076.54 287
14077.66 332
14078.78 289
14079.91 296
14081.03 293
14082.15 284
14083.27 286
14084.39 294
14085.51 340
14086.63 331
14087.75 323
14088.88 284
14090.00 323
14091.12 351
14092.24 294
14093.36 329
14094.48 336
14095.61 323
14096.73 341
14097.85 398
14098.97 399
14100.09 331
14101.22 416
14102.34 393
14103.46 397
14104.58 405
14105.71 336
14106.83 350
14107.95 357
14109.07 359
14110.19 329
14111.32 306
14112.44 307
14113.56 303
14114.68 273
14115.81 275
14116.93 284
14118.05 275
14119.18 263
14120.30 266
14121.42 273
14122.54 290
14123.67 297
14124.79 301
14125.91 278
14127.04 303
14128.16 258
14129.28 254
14130.41 255
14131.53 248
14132.65 240
14133.78 256
14134.90 299
14136.02 271
14137.15 281
14138.27 260
14139.39 272
14140.52 284
14141.64 256
14142.76 252
14143.89 262
14145.01 242
14146.13 253
14147.26 252
14148.38 262
14149.51 287
14150.63 303
14151.75 260
14152.88 258
14154.00 273
14155.13 254
14156.25 283
14157.38 296
14158.50 265
14159.62 227
14160.75 262
14161.87 264
14163.00 260
14164.12 229
14165.25 262
14166.37 262
14167.50 272
14168.62 243
14169.75 252
14170.87 252
14172.00 240
14173.12 257
14174.25 233
14175.37 264
14176.50 246
14177.62 263
14178.75 278
14179.87 262
14181.00 250
14182.12 246
14183.25 268
14184.37 263
14185.50 260
14186.62 247
14187.75 216
14188.87 243
14190.00 270
14191.13 217
14192.25 221
14193.38 233
14194.50 247
14195.63 240
14196.75 264
14197.88 257
14199.01 229
14200.13 229
14201.26 235
14202.38 234
14203.51 210
14204.64 258
14205.76 252
14206.89 264
14208.01 257
14209.14 254
14210.27 235
14211.39 217
14212.52 239
14213.65 227
14214.77 222
14215.90 215
14217.03 213
14218.15 252
14219.28 246
14220.41 234
14221.53 248
14222.66 221
14223.79 236
14224.91 223
14226.04 211
14227.17 239
14228.30 233
14229.42 240
14230.55 262
14231.68 225
14232.80 224
14233.93 220
14235.06 235
14236.19 212
14237.31 195
14238.44 221
14239.57 216
14240.70 215
14241.82 232
14242.95 238
14244.08 245
14245.21 220
14246.34 227
14247.46 239
14248.59 214
14249.72 231
14250.85 230
14251.98 252
14253.10 213
14254.23 235
14255.36 215
14256.49 252
14257.62 235
14258.74 197
14259.87 247
14261.00 232
14262.13 253
14263.26 213
14264.39 224
14265.52 240
14266.64 226
14267.77 202
14268.90 226
14270.03 188
14271.16 233
14272.29 230
14273.42 213
14274.55 200
14275.68 212
14276.80 221
14277.93 242
14279.06 253
14280.19 228
14281.32 232
14282.45 218
14283.58 222
14284.71 214
14285.84 206
14286.97 201
14288.10 190
14289.23 211
14290.36 204
14291.49 210
14292.62 219
14293.75 196
14294.87 223
14296.00 201
14297.13 234
14298.26 227
14299.39 234
14300.52 218
14301.65 223
14302.78 230
14303.91 190
14305.04 194
14306.17 222
14307.31 221
14308.44 206
14309.57 195
14310.70 238
14311.83 201
14312.96 179
14314.09 204
14315.22 223
14316.35 230
14317.48 214
14318.61 189
14319.74 186
14320.87 167
14322.00 188
14323.13 201
14324.26 197
14325.40 211
14326.53 197
14327.66 207
14328.79 213
14329.92 217
14331.05 209
14332.18 211
14333.31 215
14334.44 212
14335.58 208
14336.71 189
14337.84 229
14338.97 227
14340.10 191
14341.23 187
14342.37 203
14343.50 223
14344.63 217
14345.76 190
14346.89 201
14348.02 223
14349.16 223
14350.29 197
14351.42 241
14352.55 199
14353.68 212
14354.82 197
14355.95 213
14357.08 207
14358.21 234
14359.35 211
14360.48 201
14361.61 192
14362.74 199
14363.87 205
14365.01 182
14366.14 208
14367.27 201
14368.41 237
14369.54 213
14370.67 202
14371.80 197
14372.94 203
14374.07 214
14375.20 212
14376.34 201
14377.47 197
14378.60 191
14379.73 217
14380.87 207
14382.00 214
14383.13 213
14384.27 191
14385.40 212
14386.53 218
14387.67 216
14388.80 175
14389.93 196
14391.07 193
14392.20 194
14393.34 206
14394.47 203
14395.60 213
14396.74 232
14397.87 186
14399.00 231
14400.14 226
14401.27 215
14402.41 206
14403.54 180
14404.67 204
14405.81 197
14406.94 218
14408.08 206
14409.21 202
14410.35 217
14411.48 232
14412.61 208
14413.75 219
14414.88 214
14416.02 205
14417.15 254
14418.29 218
14419.42 230
14420.56 233
14421.69 183
14422.83 190
14423.96 221
14425.10 189
14426.23 187
14427.37 214
14428.50 242
14429.64 226
14430.77 224
14431.91 221
14433.04 236
14434.18 229
14435.31 205
14436.45 210
14437.58 223
14438.72 217
14439.85 209
14440.99 231
14442.13 228
14443.26 249
14444.40 244
14445.53 255
14446.67 230
14447.80 217
14448.94 206
14450.08 228
14451.21 235
14452.35 236
14453.48 227
14454.62 243
14455.76 231
14456.89 208
14458.03 219
14459.16 228
14460.30 213
14461.44 233
14462.57 251
14463.71 237
14464.85 255
14465.98 218
14467.12 264
14468.26 237
14469.39 256
14470.53 239
14471.67 236
14472.80 220
14473.94 262
14475.08 276
14476.21 284
14477.35 280
14478.49 237
14479.62 252
14480.76 244
14481.90 264
14483.04 230
14484.17 280
14485.31 243
14486.45 234
14487.59 233
14488.72 248
14489.86 233
14491.00 217
14492.14 257
14493.27 231
14494.41 204
14495.55 234
14496.69 231
14497.82 230
14498.96 237
14500.10 217
14501.24 210
14502.38 216
14503.51 221
14504.65 197
14505.79 204
14506.93 207
14508.07 229
14509.20 239
14510.34 194
14511.48 186
14512.62 193
14513.76 214
14514.90 197
14516.03 238
14517.17 233
14518.31 240
14519.45 221
14520.59 239
14521.73 188
14522.87 191
14524.01 185
14525.14 204
14526.28 213
14527.42 197
14528.56 219
14529.70 218
14530.84 210
14531.98 220
14533.12 213
14534.26 185
14535.40 217
14536.54 177
14537.67 190
14538.81 205
14539.95 207
14541.09 196
14542.23 180
14543.37 225
14544.51 227
14545.65 187
14546.79 185
14547.93 190
14549.07 220
14550.21 203
14551.35 208
14552.49 202
14553.63 214
14554.77 203
14555.91 203
14557.05 237
14558.19 200
14559.33 218
14560.47 212
14561.61 212
14562.75 213
14563.89 206
14565.03 240
14566.17 192
14567.31 190
14568.45 173
14569.60 211
14570.74 225
14571.88 199
14573.02 176
14574.16 197
14575.30 208
14576.44 186
14577.58 208
14578.72 235
14579.86 233
14581.00 199
14582.14 231
14583.29 216
14584.43 221
14585.57 222
14586.71 247
14587.85 231
14588.99 228
14590.13 220
14591.28 250
14592.42 235
14593.56 198
14594.70 225
14595.84 235
14596.98 255
14598.13 225
14599.27 216
14600.41 240
14601.55 222
14602.69 238
14603.83 224
14604.98 237
14606.12 205
14607.26 212
14608.40 187
14609.54 202
14610.69 211
14611.83 204
14612.97 217
14614.11 207
14615.26 208
14616.40 213
14617.54 220
14618.68 223
14619.83 227
14620.97 259
14622.11 257
14623.25 229
14624.40 215
14625.54 236
14626.68 247
14627.83 243
14628.97 216
14630.11 260
14631.25 229
14632.40 260
14633.54 224
14634.68 235
14635.83 265
14636.97 237
14638.11 244
14639.26 260
14640.40 253
14641.54 240
14642.69 272
14643.83 261
14644.97 262
14646.12 226
14647.26 211
14648.41 228
14649.55 239
14650.69 207
14651.84 183
14652.98 226
14654.13 200
14655.27 217
14656.41 211
14657.56 226
14658.70 224
14659.85 217
14660.99 194
14662.13 217
14663.28 224
14664.42 217
14665.57 210
14666.71 219
14667.86 199
14669.00 234
14670.14 235
14671.29 197
14672.43 199
14673.58 195
14674.72 239
14675.87 206
14677.01 229
14678.16 237
14679.30 206
14680.45 198
14681.59 204
14682.74 195
14683.88 219
14685.03 190
14686.17 212
14687.32 202
14688.46 207
14689.61 237
14690.75 224
14691.90 198
14693.05 191
14694.19 194
14695.34 195
14696.48 168
14697.63 192
14698.77 200
14699.92 170
14701.06 220
14702.21 206
14703.36 236
14704.50 178
14705.65 187
14706.79 187
14707.94 196
14709.09 224
14710.23 239
14711.38 226
14712.53 198
14713.67 194
14714.82 219
14715.96 204
14717.11 187
14718.26 214
14719.40 208
14720.55 215
14721.70 166
14722.84 181
14723.99 197
14725.14 208
14726.28 200
14727.43 194
14728.58 197
14729.72 196
14730.87 204
14732.02 176
14733.16 204
14734.31 186
14735.46 192
14736.61 174
14737.75 197
14738.90 210
14740.05 187
14741.20 218
14742.34 226
14743.49 179
14744.64 180
14745.79 226
14746.93 182
14748.08 177
14749.23 184
14750.38 204
14751.52 197
14752.67 188
14753.82 173
14754.97 190
14756.11 191
14757.26 206
14758.41 210
14759.56 204
14760.71 185
14761.86 201
14763.00 194
14764.15 195
14765.30 185
14766.45 190
14767.60 220
14768.74 194
14769.89 210
14771.04 171
14772.19 213
14773.34 186
14774.49 174
14775.64 176
14776.79 186
14777.93 199
14779.08 183
14780.23 188
14781.38 199
14782.53 213
14783.68 217
14784.83 207
14785.98 180
14787.13 192
14788.28 206
14789.42 196
14790.57 189
14791.72 195
14792.87 189
14794.02 210
14795.17 199
14796.32 210
14797.47 206
14798.62 229
14799.77 206
14800.92 204
14802.07 187
14803.22 171
14804.37 182
14805.52 204
14806.67 207
14807.82 183
14808.97 161
14810.12 165
14811.27 192
14812.42 178
14813.57 220
14814.72 186
14815.87 227
14817.02 207
14818.17 169
14819.32 194
14820.47 189
14821.62 177
14822.77 196
14823.92 186
14825.07 161
14826.22 180
14827.37 216
14828.52 221
14829.68 180
14830.83 188
14831.98 194
14833.13 192
14834.28 218
14835.43 175
14836.58 177
14837.73 193
14838.88 221
14840.03 182
14841.19 175
14842.34 166
14843.49 196
14844.64 197
14845.79 194
14846.94 178
14848.09 166
14849.25 180
14850.40 200
14851.55 178
14852.70 192
14853.85 191
14855.00 182
14856.16 210
14857.31 186
14858.46 186
14859.61 177
14860.76 195
14861.92 217
14863.07 171
14864.22 168
14865.37 176
14866.52 169
14867.68 204
14868.83 171
14869.98 177
14871.13 179
14872.29 180
14873.44 207
14874.59 183
14875.74 185
14876.90 174
14878.05 189
14879.20 179
14880.36 157
14881.51 150
14882.66 198
14883.81 185
14884.97 178
14886.12 171
14887.27 166
14888.43 175
14889.58 152
14890.73 190
14891.89 187
14893.04 163
14894.19 199
14895.35 191
14896.50 201
14897.65 198
14898.81 173
14899.96 198
14901.11 170
14902.27 163
14903.42 173
14904.57 173
14905.73 173
14906.88 172
14908.04 176
14909.19 206
14910.34 201
14911.50 174
14912.65 199
14913.81 167
14914.96 173
14916.11 181
14917.27 200
14918.42 181
14919.58 176
14920.73 162
14921.88 205
14923.04 209
14924.19 163
14925.35 213
14926.50 217
14927.66 173
14928.81 172
14929.97 179
14931.12 198
14932.28 193
14933.43 193
14934.59 191
14935.74 164
14936.90 186
14938.05 189
14939.21 195
14940.36 178
14941.52 176
14942.67 204
14943.83 220
14944.98 187
14946.14 189
14947.29 181
14948.45 197
14949.60 187
14950.76 150
14951.91 201
14953.07 199
14954.23 214
14955.38 184
14956.54 187
14957.69 211
14958.85 210
14960.00 188
14961.16 209
14962.32 186
14963.47 194
14964.63 172
14965.78 206
14966.94 213
14968.10 189
14969.25 209
14970.41 189
14971.57 181
14972.72 189
14973.88 171
14975.04 183
14976.19 186
14977.35 187
14978.50 203
14979.66 177
14980.82 174
14981.97 173
14983.13 180
14984.29 179
14985.45 183
14986.60 191
14987.76 150
14988.92 170
14990.07 173
14991.23 177
14992.39 158
14993.54 179
14994.70 173
14995.86 198
14997.02 178
14998.17 160
14999.33 166
15000.49 168
15001.65 192
15002.80 167
15003.96 167
15005.12 153
15006.28 200
15007.43 203
15008.59 180
15009.75 166
15010.91 198
15012.07 210
15013.22 178
15014.38 156
15015.54 161
15016.70 197
15017.86 190
15019.01 175
15020.17 156
15021.33 171
15022.49 187
15023.65 202
15024.81 186
15025.96 162
15027.12 176
15028.28 169
15029.44 186
15030.60 196
15031.76 147
15032.92 158
15034.07 180
15035.23 189
15036.39 189
15037.55 166
15038.71 179
15039.87 172
15041.03 168
15042.19 160
15043.35 203
15044.50 160
15045.66 150
15046.82 128
15047.98 182
15049.14 174
15050.30 195
15051.46 199
15052.62 172
15053.78 176
15054.94 158
15056.10 188
15057.26 165
15058.42 186
15059.58 166
15060.74 178
15061.90 147
15063.06 173
15064.22 175
15065.38 191
15066.54 149
15067.70 132
15068.86 202
15070.02 183
15071.18 196
15072.34 164
15073.50 176
15074.66 151
15075.82 182
15076.98 184
15078.14 178
15079.30 152
15080.46 147
15081.62 176
15082.78 204
15083.94 158
15085.10 202
15086.26 198
15087.42 185
15088.59 178
15089.75 164
15090.91 157
15092.07 160
15093.23 184
15094.39 168
15095.55 183
15096.71 155
15097.87 170
15099.04 165
15100.20 173
15101.36 157
15102.52 154
15103.68 142
15104.84 151
15106.00 188
15107.17 175
15108.33 177
15109.49 147
15110.65 174
15111.81 166
15112.97 164
15114.14 163
15115.30 175
15116.46 200
15117.62 168
15118.78 132
15119.95 159
15121.11 169
15122.27 174
15123.43 155
15124.59 172
15125.76 182
15126.92 167
15128.08 154
15129.24 159
15130.41 165
15131.57 198
15132.73 195
15133.89 173
15135.06 157
15136.22 182
15137.38 202
15138.54 186
15139.71 177
15140.87 178
15142.03 174
15143.20 186
15144.36 187
15145.52 187
15146.69 176
15147.85 168
15149.01 151
15150.17 168
15151.34 177
15152.50 169
15153.66 161
15154.83 174
15155.99 181
15157.16 145
15158.32 153
15159.48 187
15160.65 177
15161.81 201
15162.97 193
15164.14 167
15165.30 197
15166.46 189
15167.63 186
15168.79 164
15169.96 193
15171.12 186
15172.28 186
15173.45 169
15174.61 178
15175.78 146
15176.94 193
15178.11 171
15179.27 188
15180.43 192
15181.60 195
15182.76 181
15183.93 182
15185.09 188
15186.26 202
15187.42 174
15188.59 172
15189.75 220
15190.92 210
15192.08 168
15193.25 164
15194.41 172
15195.58 181
15196.74 162
15197.91 149
15199.07 182
15200.24 179
15201.40 179
15202.57 174
15203.73 172
15204.90 189
15206.06 170
15207.23 174
15208.39 173
15209.56 171
15210.72 175
15211.89 189
15213.06 188
15214.22 174
15215.39 203
15216.55 193
15217.72 206
15218.88 181
15220.05 188
15221.22 185
15222.38 203
15223.55 180
15224.71 178
15225.88 169
15227.05 189
15228.21 201
15229.38 194
15230.55 195
15231.71 201
15232.88 199
15234.05 165
15235.21 181
15236.38 202
15237.54 202
15238.71 214
15239.88 194
15241.04 183
15242.21 160
15243.38 184
15244.55 199
15245.71 202
15246.88 165
15248.05 177
15249.21 201
15250.38 207
15251.55 206
15252.71 161
15253.88 162
15255.05 182
15256.22 185
15257.38 179
15258.55 183
15259.72 181
15260.89 156
15262.05 194
15263.22 177
15264.39 154
15265.56 187
15266.72 184
15267.89 195
15269.06 157
15270.23 172
15271.40 162
15272.56 186
15273.73 166
15274.90 176
15276.07 174
15277.24 162
15278.40 210
15279.57 181
15280.74 174
15281.91 146
15283.08 174
15284.25 173
15285.41 176
15286.58 142
15287.75 177
15288.92 166
15290.09 184
15291.26 176
15292.43 159
15293.59 148
15294.76 180
15295.93 166
15297.10 156
15298.27 150
15299.44 175
15300.61 174
15301.78 151
15302.95 155
15304.12 148
15305.28 164
15306.45 158
15307.62 165
15308.79 164
15309.96 176
15311.13 170
15312.30 162
15313.47 154
15314.64 157
15315.81 203
15316.98 169
15318.15 143
15319.32 158
15320.49 166
15321.66 172
15322.83 192
15324.00 171
15325.17 179
15326.34 172
15327.51 176
15328.68 178
15329.85 139
15331.02 156
15332.19 168
15333.36 182
15334.53 156
15335.70 166
15336.87 189
15338.04 188
15339.21 174
15340.38 194
15341.55 152
15342.72 165
15343.89 182
15345.06 161
15346.23 156
15347.41 166
15348.58 179
15349.75 157
15350.92 173
15352.09 180
15353.26 173
15354.43 169
15355.60 172
15356.77 162
15357.94 175
15359.12 167
15360.29 205
15361.46 198
15362.63 159
15363.80 158
15364.97 185
15366.14 159
15367.32 153
15368.49 172
15369.66 168
15370.83 187
15372.00 166
15373.17 160
15374.35 152
15375.52 195
15376.69 170
15377.86 170
15379.03 145
15380.21 166
15381.38 162
15382.55 166
15383.72 170
15384.90 173
15386.07 177
15387.24 160
15388.41 142
15389.58 149
15390.76 178
15391.93 185
15393.10 174
15394.27 145
15395.45 183
15396.62 160
15397.79 196
15398.97 165
15400.14 169
15401.31 151
15402.48 152
15403.66 162
15404.83 187
15406.00 168
15407.18 167
15408.35 165
15409.52 166
15410.70 167
15411.87 152
15413.04 148
15414.22 158
15415.39 165
15416.56 163
15417.74 181
15418.91 179
15420.08 192
15421.26 165
15422.43 173
15423.60 177
15424.78 169
15425.95 163
15427.13 153
15428.30 179
15429.47 144
15430.65 151
15431.82 154
15433.00 170
15434.17 162
15435.34 160
15436.52 147
15437.69 165
15438.87 150
15440.04 180
15441.22 165
15442.39 155
15443.56 155
15444.74 156
15445.91 181
15447.09 146
15448.26 170
15449.44 175
15450.61 167
15451.79 125
15452.96 150
15454.14 167
15455.31 175
15456.49 177
15457.66 176
15458.84 164
15460.01 170
15461.19 157
15462.36 155
15463.54 187
15464.71 174
15465.89 205
15467.06 164
15468.24 189
15469.42 157
15470.59 186
15471.77 173
15472.94 165
15474.12 175
15475.29 175
15476.47 179
15477.64 168
15478.82 174
15480.00 187
15481.17 178
15482.35 148
15483.52 189
15484.70 168
15485.88 169
15487.05 164
15488.23 159
15489.41 170
15490.58 160
15491.76 165
15492.93 160
15494.11 160
15495.29 167
15496.46 155
15497.64 182
15498.82 181
15499.99 150
15501.17 178
15502.35 172
15503.52 147
15504.70 163
15505.88 166
15507.05 149
15508.23 176
15509.41 173
15510.59 178
15511.76 161
15512.94 177
15514.12 132
15515.29 149
15516.47 165
15517.65 164
15518.83 173
15520.00 171
15521.18 169
15522.36 172
15523.54 212
15524.71 141
15525.89 164
15527.07 165
15528.25 197
15529.42 159
15530.60 154
15531.78 165
15532.96 141
15534.14 170
15535.31 194
15536.49 168
15537.67 180
15538.85 168
15540.03 174
15541.20 197
15542.38 181
15543.56 162
15544.74 151
15545.92 176
15547.10 183
15548.27 150
15549.45 193
15550.63 191
15551.81 185
15552.99 164
15554.17 166
15555.35 157
15556.53 191
15557.70 176
15558.88 149
15560.06 146
15561.24 170
15562.42 158
15563.60 181
15564.78 143
15565.96 195
15567.14 168
15568.32 171
15569.50 156
15570.67 130
15571.85 169
15573.03 173
15574.21 170
15575.39 156
15576.57 184
15577.75 149
15578.93 193
15580.11 187
15581.29 188
15582.47 173
15583.65 165
15584.83 207
15586.01 167
15587.19 146
15588.37 156
15589.55 191
15590.73 185
15591.91 153
15593.09 191
15594.27 190
15595.45 195
15596.63 185
15597.81 166
15598.99 167
15600.17 169
15601.35 209
15602.53 177
15603.71 207
15604.90 178
15606.08 177
15607.26 183
15608.44 183
15609.62 189
15610.80 187
15611.98 223
15613.16 180
15614.34 181
15615.52 176
15616.70 220
15617.89 193
15619.07 189
15620.25 218
15621.43 188
15622.61 196
15623.79 209
15624.97 204
15626.15 188
15627.34 183
15628.52 191
15629.70 183
15630.88 179
15632.06 215
15633.24 176
15634.43 216
15635.61 200
15636.79 207
15637.97 190
15639.15 197
15640.34 207
15641.52 244
15642.70 199
15643.88 199
15645.06 191
15646.25 224
15647.43 205
15648.61 216
15649.79 207
15650.98 204
15652.16 221
15653.34 230
15654.52 209
15655.71 240
15656.89 237
15658.07 233
15659.25 228
15660.44 181
15661.62 212
15662.80 249
15663.98 202
15665.17 225
15666.35 236
15667.53 251
15668.72 200
15669.90 246
15671.08 229
15672.27 212
15673.45 194
15674.63 219
15675.82 216
15677.00 226
15678.18 205
15679.37 209
15680.55 228
15681.73 211
15682.92 227
15684.10 190
15685.28 229
15686.47 212
15687.65 230
15688.84 197
15690.02 234
15691.20 228
15692.39 253
15693.57 262
15694.76 236
15695.94 241
15697.12 252
15698.31 256
15699.49 229
15700.68 247
15701.86 261
15703.05 252
15704.23 282
15705.41 280
15706.60 243
15707.78 244
15708.97 242
15710.15 259
15711.34 255
15712.52 288
15713.71 258
15714.89 251
15716.08 261
15717.26 263
15718.45 292
15719.63 297
15720.82 285
15722.00 312
15723.19 306
15724.37 283
15725.56 288
15726.74 291
15727.93 279
15729.11 264
15730.30 260
15731.48 277
15732.67 277
15733.85 269
15735.04 249
15736.23 235
15737.41 239
15738.60 246
15739.78 248
15740.97 244
15742.15 239
15743.34 270
15744.53 244
15745.71 263
15746.90 273
15748.08 256
15749.27 267
15750.46 261
15751.64 276
15752.83 295
15754.02 275
15755.20 247
15756.39 265
15757.57 263
15758.76 294
15759.95 249
15761.13 279
15762.32 250
15763.51 262
15764.69 265
15765.88 250
15767.07 222
15768.25 233
15769.44 248
15770.63 265
15771.82 258
15773.00 226
15774.19 237
15775.38 204
15776.56 229
15777.75 223
15778.94 208
15780.13 215
15781.31 205
15782.50 212
15783.69 226
15784.88 240
15786.06 237
15787.25 234
15788.44 206
15789.63 220
15790.81 213
15792.00 207
15793.19 266
15794.38 239
15795.56 221
15796.75 208
15797.94 201
15799.13 186
15800.32 191
15801.50 225
15802.69 198
15803.88 221
15805.07 207
15806.26 217
15807.45 226
15808.63 209
15809.82 175
15811.01 178
15812.20 213
15813.39 198
15814.58 183
15815.77 199
15816.95 240
15818.14 212
15819.33 204
15820.52 178
15821.71 189
15822.90 199
15824.09 176
15825.28 174
15826.46 181
15827.65 204
15828.84 191
15830.03 195
15831.22 183
15832.41 192
15833.60 211
15834.79 220
15835.98 174
15837.17 194
15838.36 193
15839.55 204
15840.74 171
15841.93 170
15843.12 174
15844.31 189
15845.50 171
15846.69 176
15847.88 171
15849.07 194
15850.26 211
15851.45 224
15852.64 206
15853.83 176
15855.02 192
15856.21 195
15857.40 176
15858.59 169
15859.78 191
15860.97 192
15862.16 168
15863.35 188
15864.54 189
15865.73 187
15866.92 198
15868.11 203
15869.30 168
15870.49 202
15871.68 213
15872.87 218
15874.06 178
15875.25 202
15876.45 164
15877.64 173
15878.83 202
15880.02 181
15881.21 183
15882.40 208
15883.59 200
15884.78 199
15885.97 161
15887.17 183
15888.36 204
15889.55 191
15890.74 174
15891.93 158
15893.12 179
15894.31 214
15895.51 200
15896.70 176
15897.89 163
15899.08 180
15900.27 188
15901.46 183
15902.66 203
15903.85 175
15905.04 180
15906.23 179
15907.43 174
15908.62 165
15909.81 159
15911.00 185
15912.19 169
15913.39 180
15914.58 193
15915.77 207
15916.96 173
15918.16 180
15919.35 165
15920.54 201
15921.73 196
15922.93 184
15924.12 177
15925.31 175
15926.50 180
15927.70 187
15928.89 214
15930.08 190
15931.28 181
15932.47 198
15933.66 177
15934.86 170
15936.05 199
15937.24 178
15938.44 192
15939.63 196
15940.82 185
15942.02 203
15943.21 198
15944.40 195
15945.60 196
15946.79 179
15947.98 181
15949.18 180
15950.37 176
15951.56 175
15952.76 157
15953.95 191
15955.15 194
15956.34 161
15957.53 190
15958.73 190
15959.92 187
15961.12 169
15962.31 164
15963.50 172
15964.70 174
15965.89 152
15967.09 191
15968.28 175
15969.48 176
15970.67 177
15971.86 176
15973.06 164
15974.25 166
15975.45 185
15976.64 197
15977.84 171
15979.03 158
15980.23 152
15981.42 167
15982.62 190
15983.81 186
15985.01 209
15986.20 183
15987.40 177
15988.59 188
15989.79 180
15990.98 194
15992.18 180
15993.37 176
15994.57 169
15995.76 178
15996.96 178
15998.16 192
15999.35 176
16000.55 166
16001.74 161
16002.94 169
16004.13 175
16005.33 164
16006.53 162
16007.72 160
16008.92 150
16010.11 174
16011.31 155
16012.51 157
16013.70 162
16014.90 166
16016.09 137
16017.29 154
16018.49 170
16019.68 184
16020.88 186
16022.07 196
16023.27 161
16024.47 145
16025.66 171
16026.86 171
16028.06 151
16029.25 167
16030.45 156
16031.65 145
16032.84 171
16034.04 184
16035.24 156
16036.44 145
16037.63 158
16038.83 152
16040.03 157
16041.22 139
16042.42 154
16043.62 183
16044.82 160
16046.01 149
16047.21 169
16048.41 153
16049.60 167
16050.80 184
16052.00 138
16053.20 143
16054.39 156
16055.59 162
16056.79 150
16057.99 163
16059.19 162
16060.38 130
16061.58 161
16062.78 156
16063.98 158
16065.18 134
16066.37 168
16067.57 162
16068.77 158
16069.97 144
16071.17 144
16072.36 145
16073.56 141
16074.76 137
16075.96 143
16077.16 165
16078.36 162
16079.56 158
16080.75 163
16081.95 153
16083.15 154
16084.35 161
16085.55 173
16086.75 165
16087.95 174
16089.15 152
16090.34 172
16091.54 155
16092.74 152
16093.94 162
16095.14 175
16096.34 153
16097.54 138
16098.74 157
16099.94 114
16101.14 166
16102.34 137
16103.54 149
16104.74 151
16105.93 146
16107.13 170
16108.33 154
16109.53 141
16110.73 140
16111.93 159
16113.13 154
16114.33 152
16115.53 161
16116.73 141
16117.93 162
16119.13 145
16120.33 144
16121.53 120
16122.73 182
16123.93 166
16125.13 149
16126.33 140
16127.53 167
16128.73 172
16129.94 143
16131.14 131
16132.34 176
16133.54 138
16134.74 137
16135.94 179
16137.14 157
16138.34 141
16139.54 156
16140.74 173
16141.94 171
16143.14 151
16144.34 148
16145.55 159
16146.75 177
16147.95 173
16149.15 150
16150.35 153
16151.55 166
16152.75 182
16153.95 164
16155.15 173
16156.36 146
16157.56 181
16158.76 180
16159.96 190
16161.16 170
16162.36 183
16163.57 172
16164.77 134
16165.97 160
16167.17 164
16168.37 188
16169.58 158
16170.78 153
16171.98 161
16173.18 156
16174.38 165
16175.59 181
16176.79 145
16177.99 159
16179.19 161
16180.39 180
16181.60 157
16182.80 175
16184.00 196
16185.20 177
16186.41 166
16187.61 164
16188.81 201
16190.01 204
16191.22 183
16192.42 164
16193.62 188
16194.83 146
16196.03 152
16197.23 186
16198.43 182
16199.64 155
16200.84 172
16202.04 161
16203.25 196
16204.45 177
16205.65 187
16206.86 178
16208.06 205
16209.26 185
16210.47 154
16211.67 169
16212.87 181
16214.08 165
16215.28 175
16216.49 186
16217.69 190
16218.89 199
16220.10 176
16221.30 191
16222.50 183
16223.71 184
16224.91 194
16226.12 180
16227.32 188
16228.52 185
16229.73 184
16230.93 187
16232.14 176
16233.34 181
16234.55 194
16235.75 198
16236.95 200
16238.16 183
16239.36 195
16240.57 172
16241.77 205
16242.98 197
16244.18 173
16245.39 199
16246.59 186
16247.80 191
16249.00 187
16250.21 192
16251.41 222
16252.62 226
16253.82 235
16255.03 223
16256.23 209
16257.44 184
16258.64 202
16259.85 211
16261.05 235
16262.26 225
16263.46 246
16264.67 213
16265.87 217
16267.08 234
16268.29 216
16269.49 218
16270.70 211
16271.90 198
16273.11 216
16274.31 241
16275.52 235
16276.73 222
16277.93 244
16279.14 229
16280.34 234
16281.55 209
16282.76 211
16283.96 223
16285.17 224
16286.38 206
16287.58 232
16288.79 249
16289.99 228
16291.20 235
16292.41 224
16293.61 239
16294.82 223
16296.03 260
16297.23 247
16298.44 253
16299.65 232
16300.85 250
16302.06 270
16303.27 249
16304.47 263
16305.68 272
16306.89 271
16308.10 245
16309.30 264
16310.51 249
16311.72 278
16312.92 285
16314.13 256
16315.34 261
16316.55 249
16317.75 242
16318.96 233
16320.17 255
16321.38 294
16322.58 232
16323.79 242
16325.00 257
16326.21 234
16327.42 238
16328.62 228
16329.83 239
16331.04 229
16332.25 206
16333.46 206
16334.66 192
16335.87 212
16337.08 220
16338.29 210
16339.50 205
16340.70 177
16341.91 216
16343.12 201
16344.33 184
16345.54 176
16346.75 188
16347.96 214
16349.16 191
16350.37 198
16351.58 196
16352.79 195
16354.00 181
16355.21 194
16356.42 221
16357.63 197
16358.83 171
16360.04 231
16361.25 178
16362.46 183
16363.67 178
16364.88 158
16366.09 183
16367.30 164
16368.51 183
16369.72 198
16370.93 173
16372.14 180
16373.35 173
16374.56 165
16375.76 196
16376.97 196
16378.18 180
16379.39 193
16380.60 192
16381.81 207
16383.02 166
16384.23 177
16385.44 180
16386.65 172
16387.86 180
16389.07 183
16390.28 167
16391.49 161
16392.70 169
16393.91 189
16395.12 159
16396.33 176
16397.55 177
16398.76 175
16399.97 158
16401.18 167
16402.39 183
16403.60 164
16404.81 175
16406.02 189
16407.23 165
16408.44 183
16409.65 180
16410.86 169
16412.07 178
16413.28 194
16414.50 182
16415.71 191
16416.92 180
16418.13 159
16419.34 182
16420.55 180
16421.76 182
16422.97 149
16424.19 173
16425.40 179
16426.61 174
16427.82 159
16429.03 170
16430.24 180
16431.46 166
16432.67 168
16433.88 147
16435.09 157
16436.30 151
16437.51 157
16438.73 156
16439.94 178
16441.15 181
16442.36 171
16443.57 167
16444.79 155
16446.00 154
16447.21 153
16448.42 157
16449.64 146
16450.85 157
16452.06 146
16453.27 162
16454.49 148
16455.70 163
16456.91 147
16458.12 141
16459.34 148
16460.55 168
16461.76 184
16462.97 173
16464.19 140
16465.40 160
16466.61 194
16467.83 171
16469.04 161
16470.25 161
16471.47 188
16472.68 170
16473.89 151
16475.11 169
16476.32 153
16477.53 159
16478.75 156
16479.96 153
16481.17 157
16482.39 142
16483.60 170
16484.81 144
16486.03 156
16487.24 139
16488.45 157
16489.67 179
16490.88 149
16492.10 150
16493.31 142
16494.52 141
16495.74 137
16496.95 170
16498.17 174
16499.38 156
16500.59 144
16501.81 137
16503.02 139
16504.24 154
16505.45 153
16506.67 143
16507.88 133
16509.10 149
16510.31 165
16511.52 146
16512.74 153
16513.95 128
16515.17 156
16516.38 167
16517.60 150
16518.81 155
16520.03 175
16521.24 154
16522.46 132
16523.67 157
16524.89 135
16526.10 147
16527.32 190
16528.53 150
16529.75 142
16530.96 147
16532.18 125
16533.40 167
16534.61 165
16535.83 166
16537.04 128
16538.26 142
16539.47 131
16540.69 160
16541.91 142
16543.12 141
16544.34 128
16545.55 134
16546.77 153
16547.98 150
16549.20 167
16550.42 144
16551.63 160
16552.85 158
16554.07 172
16555.28 146
16556.50 166
16557.71 153
16558.93 149
16560.15 155
16561.36 161
16562.58 163
16563.80 138
16565.01 158
16566.23 114
16567.45 146
16568.66 138
16569.88 172
16571.10 167
16572.31 175
16573.53 156
16574.75 167
16575.96 151
16577.18 132
16578.40 128
16579.62 157
16580.83 138
16582.05 157
16583.27 185
16584.48 126
16585.70 111
16586.92 151
16588.14 188
16589.35 147
16590.57 151
16591.79 144
16593.01 146
16594.23 156
16595.44 133
16596.66 144
16597.88 141
16599.10 160
16600.31 161
16601.53 170
16602.75 154
16603.97 171
16605.19 149
16606.40 139
16607.62 137
16608.84 156
16610.06 169
16611.28 131
16612.50 154
16613.71 128
16614.93 148
16616.15 149
16617.37 149
16618.59 144
16619.81 161
16621.03 138
16622.24 160
16623.46 142
16624.68 164
16625.90 154
16627.12 170
16628.34 150
16629.56 152
16630.78 131
16632.00 133
16633.21 156
16634.43 158
16635.65 162
16636.87 149
16638.09 152
16639.31 138
16640.53 153
16641.75 144
16642.97 139
16644.19 156
16645.41 136
16646.63 160
16647.85 124
16649.07 167
16650.29 157
16651.51 195
16652.73 184
16653.95 140
16655.17 157
16656.39 173
16657.61 161
16658.83 141
16660.05 139
16661.27 147
16662.49 150
16663.71 142
16664.93 142
16666.15 139
16667.37 158
16668.59 158
16669.81 138
16671.03 148
16672.25 147
16673.47 141
16674.69 137
16675.91 163
16677.13 137
16678.35 147
16679.57 147
16680.80 148
16682.02 148
16683.24 118
16684.46 167
16685.68 146
16686.90 156
16688.12 134
16689.34 161
16690.56 159
16691.79 151
16693.01 134
16694.23 143
16695.45 163
16696.67 148
16697.89 153
16699.11 156
16700.34 137
16701.56 164
16702.78 161
16704.00 128
16705.22 147
16706.44 134
16707.67 155
16708.89 157
16710.11 151
16711.33 152
16712.55 150
16713.78 162
16715.00 135
16716.22 156
16717.44 147
16718.67 146
16719.89 133
16721.11 128
16722.33 131
16723.55 142
16724.78 131
16726.00 135
16727.22 139
16728.45 141
16729.67 132
16730.89 132
16732.11 141
16733.34 130
16734.56 162
16735.78 134
16737.00 135
16738.23 132
16739.45 148
16740.67 142
16741.90 143
16743.12 134
16744.34 170
16745.57 140
16746.79 162
16748.01 140
16749.24 143
16750.46 162
16751.68 159
16752.91 140
16754.13 159
16755.35 177
16756.58 141
16757.80 156
16759.03 158
16760.25 178
16761.47 159
16762.70 143
16763.92 145
16765.14 169
16766.37 122
16767.59 135
16768.82 152
16770.04 127
16771.27 145
16772.49 146
16773.71 135
16774.94 144
16776.16 158
16777.39 149
16778.61 155
16779.84 159
16781.06 161
16782.29 159
16783.51 142
16784.73 173
16785.96 160
16787.18 140
16788.41 155
16789.63 163
16790.86 169
16792.08 139
16793.31 149
16794.53 158
16795.76 162
16796.98 145
16798.21 136
16799.43 160
16800.66 162
16801.89 160
16803.11 108
16804.34 134
16805.56 156
16806.79 193
16808.01 164
16809.24 161
16810.46 154
16811.69 153
16812.91 157
16814.14 143
16815.37 130
16816.59 143
16817.82 165
16819.04 150
16820.27 157
16821.50 117
16822.72 136
16823.95 130
16825.17 152
16826.40 147
16827.63 169
16828.85 157
16830.08 137
16831.31 176
16832.53 154
16833.76 130
16834.99 133
16836.21 161
16837.44 153
16838.67 147
16839.89 155
16841.12 141
16842.35 158
16843.57 148
16844.80 181
16846.03 171
16847.25 169
16848.48 142
16849.71 143
16850.93 170
16852.16 151
16853.39 168
16854.62 177
16855.84 173
16857.07 164
16858.30 175
16859.53 150
16860.75 125
16861.98 147
16863.21 196
16864.44 178
16865.66 174
16866.89 174
16868.12 168
16869.35 156
16870.57 175
16871.80 144
16873.03 157
16874.26 154
16875.49 170
16876.71 183
16877.94 165
16879.17 147
16880.40 184
16881.63 171
16882.86 190
16884.08 179
16885.31 156
16886.54 199
16887.77 176
16889.00 175
16890.23 187
16891.45 182
16892.68 139
16893.91 165
16895.14 172
16896.37 165
16897.60 151
16898.83 148
16900.06 142
16901.29 184
16902.51 137
16903.74 144
16904.97 174
16906.20 164
16907.43 154
16908.66 137
16909.89 158
16911.12 154
16912.35 154
16913.58 141
16914.81 159
16916.04 147
16917.27 157
16918.50 154
16919.73 157
16920.95 181
16922.18 168
16923.41 131
16924.64 135
16925.87 153
16927.10 166
16928.33 153
16929.56 124
16930.79 143
16932.02 149
16933.25 148
16934.48 140
16935.71 139
16936.94 145
16938.18 178
16939.41 193
16940.64 132
16941.87 140
16943.10 162
16944.33 159
16945.56 155
16946.79 125
16948.02 144
16949.25 169
16950.48 201
16951.71 138
16952.94 140
16954.17 175
16955.40 172
16956.64 158
16957.87 154
16959.10 128
16960.33 154
16961.56 183
16962.79 154
16964.02 171
16965.25 147
16966.48 152
16967.72 193
16968.95 178
16970.18 178
16971.41 150
16972.64 163
16973.87 173
16975.11 154
16976.34 129
16977.57 154
16978.80 141
16980.03 137
16981.26 113
16982.50 138
16983.73 124
16984.96 160
16986.19 170
16987.42 166
16988.66 175
16989.89 143
16991.12 181
16992.35 163
16993.59 136
16994.82 166
16996.05 160
16997.28 153
16998.52 149
16999.75 163
17000.98 160
17002.21 153
17003.45 156
17004.68 197
17005.91 188
17007.14 167
17008.38 134
17009.61 139
17010.84 160
17012.08 154
17013.31 137
17014.54 142
17015.78 144
17017.01 162
17018.24 147
17019.47 137
17020.71 122
17021.94 124
17023.17 149
17024.41 147
17025.64 156
17026.88 139
17028.11 174
17029.34 133
17030.58 152
17031.81 141
17033.04 136
17034.28 143
17035.51 169
17036.75 151
17037.98 184
17039.21 133
17040.45 153
17041.68 154
17042.92 133
17044.15 138
17045.38 146
17046.62 150
17047.85 149
17049.09 134
17050.32 129
17051.56 153
17052.79 167
17054.02 148
17055.26 149
17056.49 134
17057.73 132
17058.96 127
17060.20 126
17061.43 145
17062.67 124
17063.90 144
17065.14 164
17066.37 137
17067.61 132
17068.84 166
17070.08 148
17071.31 142
17072.55 144
17073.78 154
17075.02 156
17076.25 129
17077.49 129
17078.72 158
17079.96 125
17081.20 120
17082.43 123
17083.67 151
17084.90 140
17086.14 142
17087.37 147
17088.61 141
17089.85 134
17091.08 133
17092.32 136
17093.55 135
17094.79 145
17096.03 149
17097.26 164
17098.50 141
17099.73 133
17100.97 125
17102.21 111
17103.44 132
17104.68 115
17105.92 134
17107.15 134
17108.39 131
17109.63 132
17110.86 132
17112.10 136
17113.34 120
17114.57 125
17115.81 120
17117.05 157
17118.28 161
17119.52 133
17120.76 136
17121.99 132
17123.23 146
17124.47 144
17125.70 131
17126.94 133
17128.18 128
17129.42 147
17130.65 121
17131.89 113
17133.13 117
17134.37 136
17135.60 146
17136.84 133
17138.08 140
17139.32 137
17140.55 118
17141.79 121
17143.03 146
17144.27 136
17145.50 125
17146.74 120
17147.98 133
17149.22 124
17150.46 135
17151.69 133
17152.93 135
17154.17 122
17155.41 128
17156.65 139
17157.89 151
17159.12 148
17160.36 149
17161.60 128
17162.84 161
17164.08 135
17165.32 129
17166.56 105
17167.79 132
17169.03 116
17170.27 125
17171.51 146
17172.75 132
17173.99 128
17175.23 125
17176.47 145
17177.70 133
17178.94 137
17180.18 137
17181.42 127
17182.66 149
17183.90 139
17185.14 148
17186.38 134
17187.62 130
17188.86 145
17190.10 125
17191.34 117
17192.58 122
17193.82 146
17195.06 138
17196.30 151
17197.54 137
17198.78 136
17200.01 135
17201.25 146
17202.49 157
17203.73 114
17204.97 133
17206.21 142
17207.45 168
17208.70 131
17209.94 151
17211.18 112
17212.42 141
17213.66 145
17214.90 138
17216.14 127
17217.38 123
17218.62 127
17219.86 115
17221.10 136
17222.34 106
17223.58 129
17224.82 143
17226.06 131
17227.30 138
17228.54 123
17229.78 160
17231.03 131
17232.27 105
17233.51 116
17234.75 109
17235.99 138
17237.23 123
17238.47 84
17239.71 119
17240.95 129
17242.20 130
17243.44 104
17244.68 111
17245.92 124
17247.16 117
17248.40 113
17249.65 125
17250.89 115
17252.13 130
17253.37 145
17254.61 119
17255.85 108
17257.10 121
17258.34 136
17259.58 139
17260.82 98
17262.06 119
17263.31 123
17264.55 118
17265.79 115
17267.03 103
17268.27 107
17269.52 129
17270.76 127
17272.00 147
17273.24 122
17274.49 112
17275.73 140
17276.97 156
17278.22 124
17279.46 132
17280.70 138
17281.94 152
17283.19 125
17284.43 132
17285.67 119
17286.91 126
17288.16 139
17289.40 139
17290.64 128
17291.89 130
17293.13 134
17294.37 158
17295.62 144
17296.86 131
17298.10 145
17299.35 149
17300.59 140
17301.83 141
17303.08 126
17304.32 154
17305.56 151
17306.81 147
17308.05 127
17309.30 145
17310.54 123
17311.78 140
17313.03 137
17314.27 130
17315.52 130
17316.76 140
17318.00 114
17319.25 101
17320.49 136
17321.74 121
17322.98 117
17324.23 121
17325.47 106
17326.71 122
17327.96 121
17329.20 141
17330.45 132
17331.69 106
17332.94 113
17334.18 134
17335.43 112
17336.67 132
17337.92 113
17339.16 136
17340.41 130
17341.65 121
17342.90 113
17344.14 112
17345.39 137
17346.63 147
17347.88 138
17349.12 121
17350.37 121
17351.61 126
17352.86 118
17354.10 129
17355.35 112
17356.59 143
17357.84 142
17359.08 123
17360.33 121
17361.58 114
17362.82 136
17364.07 115
17365.31 122
17366.56 114
17367.80 111
17369.05 149
17370.30 133
17371.54 113
17372.79 133
17374.03 120
17375.28 123
17376.53 144
17377.77 122
17379.02 117
17380.27 161
17381.51 130
17382.76 132
17384.01 107
17385.25 113
17386.50 115
17387.75 143
17388.99 139
17390.24 110
17391.49 125
17392.73 127
17393.98 164
17395.23 155
17396.47 148
17397.72 116
17398.97 130
17400.21 126
17401.46 115
17402.71 123
17403.96 143
17405.20 124
17406.45 139
17407.70 145
17408.94 99
17410.19 109
17411.44 134
17412.69 119
17413.93 129
17415.18 126
17416.43 131
17417.68 147
17418.93 127
17420.17 106
17421.42 125
17422.67 130
17423.92 153
17425.16 140
17426.41 128
17427.66 135
17428.91 117
17430.16 148
17431.41 120
17432.65 133
17433.90 135
17435.15 107
17436.40 133
17437.65 110
17438.90 105
17440.14 126
17441.39 123
17442.64 130
17443.89 125
17445.14 128
17446.39 122
17447.64 131
17448.88 138
17450.13 125
17451.38 107
17452.63 123
17453.88 110
17455.13 140
17456.38 137
17457.63 114
17458.88 125
17460.13 141
17461.38 146
17462.62 127
17463.87 116
17465.12 116
17466.37 127
17467.62 137
17468.87 102
17470.12 115
17471.37 102
17472.62 118
17473.87 130
17475.12 119
17476.37 137
17477.62 127
17478.87 117
17480.12 110
17481.37 116
17482.62 136
17483.87 139
17485.12 120
17486.37 116
17487.62 152
17488.87 124
17490.12 129
17491.37 122
17492.62 141
17493.87 145
17495.12 147
17496.37 137
17497.62 119
17498.87 136
17500.12 112
17501.38 124
17502.63 120
17503.88 150
17505.13 132
17506.38 125
17507.63 131
17508.88 93
17510.13 124
17511.38 141
17512.63 123
17513.89 86
17515.14 113
17516.39 133
17517.64 128
17518.89 145
17520.14 122
17521.39 103
17522.64 116
17523.90 124
17525.15 124
17526.40 111
17527.65 92
17528.90 130
17530.15 134
17531.41 138
17532.66 126
17533.91 150
17535.16 128
17536.41 120
17537.67 116
17538.92 130
17540.17 149
17541.42 139
17542.67 129
17543.93 105
17545.18 154
17546.43 140
17547.68 134
17548.94 114
17550.19 108
17551.44 100
17552.69 111
17553.95 111
17555.20 135
17556.45 123
17557.70 146
17558.96 114
17560.21 119
17561.46 130
17562.72 132
17563.97 144
17565.22 119
17566.47 120
17567.73 93
17568.98 113
17570.23 116
17571.49 116
17572.74 117
17573.99 118
17575.25 105
17576.50 112
17577.75 115
17579.01 115
17580.26 111
17581.51 140
17582.77 131
17584.02 118
17585.28 129
17586.53 107
17587.78 118
17589.04 108
17590.29 131
17591.54 101
17592.80 131
17594.05 132
17595.31 129
17596.56 99
17597.81 98
17599.07 139
17600.32 120
17601.58 137
17602.83 117
17604.09 117
17605.34 126
17606.60 127
17607.85 140
17609.10 117
17610.36 112
17611.61 104
17612.87 122
17614.12 110
17615.38 85
17616.63 99
17617.89 120
17619.14 133
17620.40 111
17621.65 103
17622.91 130
17624.16 130
17625.42 113
17626.67 101
17627.93 118
17629.18 114
17630.44 106
17631.69 120
17632.95 98
17634.21 113
17635.46 134
17636.72 114
17637.97 117
17639.23 122
17640.48 114
17641.74 140
17642.99 121
17644.25 115
17645.51 115
17646.76 132
17648.02 126
17649.27 115
17650.53 117
17651.79 112
17653.04 125
17654.30 127
17655.55 117
17656.81 105
17658.07 137
17659.32 117
17660.58 98
17661.84 105
17663.09 107
17664.35 137
17665.61 113
17666.86 114
17668.12 96
17669.38 111
17670.63 123
17671.89 125
17673.15 115
17674.40 110
17675.66 113
17676.92 103
17678.17 115
17679.43 128
17680.69 138
17681.95 123
17683.20 111
17684.46 137
17685.72 91
17686.98 115
17688.23 116
17689.49 114
17690.75 116
17692.01 104
17693.26 117
17694.52 106
17695.78 103
17697.04 96
17698.29 106
17699.55 120
17700.81 101
17702.07 102
17703.32 117
17704.58 98
17705.84 112
17707.10 101
17708.36 131
17709.62 127
17710.87 129
17712.13 122
17713.39 90
17714.65 105
17715.91 105
17717.17 120
17718.42 106
17719.68 97
17720.94 96
17722.20 116
17723.46 97
17724.72 109
17725.98 121
17727.23 118
17728.49 115
17729.75 99
17731.01 122
17732.27 95
17733.53 110
17734.79 120
17736.05 121
17737.31 106
17738.57 109
17739.82 94
17741.08 100
17742.34 113
17743.60 107
17744.86 126
17746.12 135
17747.38 106
17748.64 100
17749.90 110
17751.16 105
17752.42 111
17753.68 120
17754.94 120
17756.20 119
17757.46 100
17758.72 111
17759.98 111
17761.24 102
17762.50 106
17763.76 110
17765.02 111
17766.28 118
17767.54 121
17768.80 95
17770.06 96
17771.32 89
17772.58 113
17773.84 112
17775.10 94
17776.36 104
17777.62 118
17778.88 129
17780.14 107
17781.40 126
17782.67 113
17783.93 115
17785.19 109
17786.45 99
17787.71 111
17788.97 100
17790.23 114
17791.49 113
17792.75 94
17794.01 97
17795.28 103
17796.54 105
17797.80 98
17799.06 93
17800.32 115
17801.58 103
17802.84 114
17804.11 103
17805.37 115
17806.63 97
17807.89 105
17809.15 108
17810.41 110
17811.68 95
17812.94 108
17814.20 112
17815.46 114
17816.72 95
17817.99 95
17819.25 114
17820.51 119
17821.77 129
17823.03 114
17824.30 124
17825.56 99
17826.82 121
17828.08 114
17829.35 122
17830.61 97
17831.87 112
17833.13 104
17834.40 119
17835.66 116
17836.92 117
17838.18 122
17839.45 104
17840.71 112
17841.97 113
17843.24 114
17844.50 104
17845.76 117
17847.02 110
17848.29 110
17849.55 117
17850.81 112
17852.08 131
17853.34 118
17854.60 105
17855.87 71
17857.13 114
17858.39 134
17859.66 105
17860.92 122
17862.18 97
17863.45 116
17864.71 132
17865.98 128
17867.24 117
17868.50 129
17869.77 135
17871.03 116
17872.30 126
17873.56 108
17874.82 102
17876.09 94
17877.35 122
17878.62 123
17879.88 104
17881.14 108
17882.41 121
17883.67 105
17884.94 102
17886.20 129
17887.47 110
17888.73 110
17890.00 91
17891.26 106
17892.52 109
17893.79 100
17895.05 99
17896.32 117
17897.58 123
17898.85 110
17900.11 132
17901.38 108
17902.64 103
17903.91 113
17905.17 114
17906.44 100
17907.70 130
17908.97 104
17910.23 105
17911.50 110
17912.77 93
17914.03 113
17915.30 115
17916.56 116
17917.83 110
17919.09 131
17920.36 96
17921.62 99
17922.89 87
17924.16 104
17925.42 112
17926.69 134
17927.95 124
17929.22 106
17930.49 121
17931.75 103
17933.02 117
17934.28 96
17935.55 103
17936.82 125
17938.08 112
17939.35 98
17940.62 114
17941.88 94
17943.15 113
17944.42 128
17945.68 119
17946.95 122
17948.22 144
17949.48 108
17950.75 96
17952.02 106
17953.28 112
17954.55 101
17955.82 123
17957.08 110
17958.35 86
17959.62 113
17960.88 102
17962.15 126
17963.42 117
17964.69 107
17965.95 129
17967.22 126
17968.49 126
17969.76 101
17971.02 101
17972.29 109
17973.56 111
17974.83 119
17976.09 94
17977.36 103
17978.63 124
17979.90 121
17981.16 109
17982.43 104
17983.70 97
17984.97 103
17986.24 107
17987.50 103
17988.77 97
17990.04 123
17991.31 101
17992.58 106
17993.84 101
17995.11 105
17996.38 105
17997.65 111
17998.92 88
18000.19 97
18001.46 102
18002.72 108
18003.99 105
18005.26 107
18006.53 99
18007.80 110
18009.07 118
18010.34 124
18011.61 121
18012.87 120
18014.14 109
18015.41 102
18016.68 94
18017.95 103
18019.22 100
18020.49 105
18021.76 92
18023.03 98
18024.30 108
18025.57 110
18026.84 127
18028.11 125
18029.37 106
18030.64 105
18031.91 111
18033.18 88
18034.45 109
18035.72 104
18036.99 106
18038.26 120
18039.53 96
18040.80 92
18042.07 92
18043.34 94
18044.61 113
18045.88 90
18047.15 101
18048.42 106
18049.69 113
18050.96 115
18052.23 108
18053.50 111
18054.77 102
18056.05 116
18057.32 95
18058.59 97
18059.86 112
18061.13 101
18062.40 101
18063.67 85
18064.94 77
18066.21 104
18067.48 104
18068.75 124
18070.02 93
18071.29 87
18072.57 108
18073.84 117
18075.11 126
18076.38 101
18077.65 89
18078.92 102
18080.19 135
18081.46 96
18082.74 93
18084.01 100
18085.28 106
18086.55 138
18087.82 110
18089.09 112
18090.37 104
18091.64 118
18092.91 107
18094.18 83
18095.45 97
18096.72 106
18098.00 124
18099.27 103
18100.54 110
18101.81 84
18103.08 101
18104.36 110
18105.63 84
18106.90 90
18108.17 116
18109.45 90
18110.72 83
18111.99 91
18113.26 102
18114.54 95
18115.81 97
18117.08 104
18118.35 93
18119.63 86
18120.90 118
18122.17 133
18123.44 102
18124.72 100
18125.99 94
18127.26 118
18128.54 121
18129.81 107
18131.08 119
18132.36 120
18133.63 119
18134.90 104
18136.18 102
18137.45 86
18138.72 93
18140.00 122
18141.27 128
18142.54 90
18143.82 91
18145.09 102
18146.36 122
18147.64 103
18148.91 101
18150.19 107
18151.46 123
18152.73 104
18154.01 100
18155.28 120
18156.55 129
18157.83 109
18159.10 86
18160.38 107
18161.65 93
18162.93 114
18164.20 101
18165.47 107
18166.75 84
18168.02 104
18169.30 113
18170.57 115
18171.85 115
18173.12 97
18174.40 103
18175.67 103
18176.95 110
18178.22 84
18179.50 114
18180.77 119
18182.04 119
18183.32 116
18184.59 111
18185.87 93
18187.15 119
18188.42 112
18189.70 105
18190.97 115
18192.25 117
18193.52 98
18194.80 121
18196.07 96
18197.35 97
18198.62 127
18199.90 121
18201.17 116
18202.45 98
18203.73 103
18205.00 87
18206.28 101
18207.55 111
18208.83 114
18210.10 110
18211.38 110
18212.66 117
18213.93 110
18215.21 91
18216.48 95
18217.76 105
18219.04 133
18220.31 113
18221.59 95
18222.87 111
18224.14 109
18225.42 93
18226.70 88
18227.97 115
18229.25 104
18230.53 98
18231.80 105
18233.08 127
18234.36 82
18235.63 120
18236.91 108
18238.19 107
18239.46 116
18240.74 100
18242.02 109
18243.29 122
18244.57 113
18245.85 95
18247.13 124
18248.40 115
18249.68 109
18250.96 130
18252.24 110
18253.51 111
18254.79 122
18256.07 96
18257.35 103
18258.62 105
18259.90 99
18261.18 112
18262.46 113
18263.73 111
18265.01 106
18266.29 112
18267.57 102
18268.85 106
18270.12 118
18271.40 116
18272.68 111
18273.96 94
18275.24 125
18276.51 110
18277.79 111
18279.07 101
18280.35 105
18281.63 108
18282.91 108
18284.18 122
18285.46 105
18286.74 89
18288.02 138
18289.30 126
18290.58 103
18291.86 89
18293.14 108
18294.41 127
18295.69 107
18296.97 102
18298.25 108
18299.53 117
18300.81 105
18302.09 111
18303.37 102
18304.65 114
18305.93 113
18307.21 92
18308.49 95
18309.76 102
18311.04 94
18312.32 96
18313.60 115
18314.88 113
18316.16 107
18317.44 111
18318.72 124
18320.00 102
18321.28 97
18322.56 102
18323.84 107
18325.12 107
18326.40 91
18327.68 92
18328.96 114
18330.24 109
18331.52 100
18332.80 108
18334.08 105
18335.36 108
18336.64 118
18337.92 127
18339.20 104
18340.48 96
18341.76 115
18343.05 118
18344.33 103
18345.61 108
18346.89 101
18348.17 106
18349.45 84
18350.73 116
18352.01 122
18353.29 93
18354.57 110
18355.85 128
18357.13 118
18358.42 92
18359.70 96
18360.98 108
18362.26 104
18363.54 93
18364.82 126
18366.10 130
18367.38 105
18368.67 81
18369.95 109
18371.23 126
18372.51 109
18373.79 114
18375.07 119
18376.36 104
18377.64 86
18378.92 109
18380.20 115
18381.48 114
18382.77 101
18384.05 120
18385.33 116
18386.61 97
18387.89 104
18389.18 108
18390.46 111
18391.74 114
18393.02 110
18394.31 112
18395.59 105
18396.87 99
18398.15 102
18399.44 121
18400.72 95
18402.00 76
18403.28 110
18404.57 117
18405.85 113
18407.13 101
18408.41 99
18409.70 127
18410.98 106
18412.26 90
18413.55 118
18414.83 121
18416.11 99
18417.40 107
18418.68 99
18419.96 116
18421.25 126
18422.53 125
18423.81 129
18425.10 88
18426.38 92
18427.66 103
18428.95 124
18430.23 111
18431.51 115
18432.80 112
18434.08 104
18435.37 99
18436.65 115
18437.93 101
18439.22 121
18440.50 112
18441.79 117
18443.07 103
18444.35 92
18445.64 108
18446.92 112
18448.21 112
18449.49 82
18450.78 100
18452.06 110
18453.34 97
18454.63 92
18455.91 114
18457.20 116
18458.48 113
18459.77 107
18461.05 118
18462.34 99
18463.62 96
18464.91 97
18466.19 120
18467.48 130
18468.76 88
18470.05 99
18471.33 114
18472.62 112
18473.90 91
18475.19 101
18476.47 96
18477.76 97
18479.04 106
18480.33 103
18481.61 99
18482.90 130
18484.18 122
18485.47 113
18486.76 101
18488.04 105
18489.33 104
18490.61 95
18491.90 87
18493.18 77
18494.47 104
18495.76 110
18497.04 116
18498.33 93
18499.61 105
18500.90 101
18502.19 115
18503.47 106
18504.76 96
18506.05 115
18507.33 106
18508.62 127
18509.90 102
18511.19 103
18512.48 105
18513.76 117
18515.05 122
18516.34 125
18517.62 90
18518.91 102
18520.20 122
18521.48 112
18522.77 104
18524.06 99
18525.35 89
18526.63 104
18527.92 134
18529.21 105
18530.49 106
18531.78 87
18533.07 129
18534.36 109
18535.64 90
18536.93 101
18538.22 114
18539.50 128
18540.79 106
18542.08 100
18543.37 110
18544.66 122
18545.94 120
18547.23 100
18548.52 103
18549.81 88
18551.09 117
18552.38 106
18553.67 89
18554.96 94
18556.25 123
18557.53 122
18558.82 128
18560.11 111
18561.40 111
18562.69 114
18563.98 122
18565.26 114
18566.55 109
18567.84 94
18569.13 98
18570.42 132
18571.71 116
18572.99 104
18574.28 94
18575.57 123
18576.86 120
18578.15 112
18579.44 101
18580.73 115
18582.02 127
18583.31 117
18584.59 104
18585.88 95
18587.17 123
18588.46 122
18589.75 101
18591.04 114
18592.33 106
18593.62 121
18594.91 145
18596.20 107
18597.49 95
18598.78 123
18600.07 121
18601.36 158
18602.65 123
18603.94 100
18605.23 129
18606.52 117
18607.81 110
18609.09 101
18610.38 107
18611.67 131
18612.96 124
18614.25 138
18615.55 129
18616.84 106
18618.13 132
18619.42 136
18620.71 123
18622.00 116
18623.29 122
18624.58 155
18625.87 105
18627.16 108
18628.45 119
18629.74 132
18631.03 118
18632.32 95
18633.61 123
18634.90 140
18636.19 115
18637.48 102
18638.77 109
18640.07 126
18641.36 112
18642.65 122
18643.94 123
18645.23 131
18646.52 128
18647.81 118
18649.10 94
18650.40 97
18651.69 114
18652.98 133
18654.27 130
18655.56 103
18656.85 109
18658.14 104
18659.44 121
18660.73 110
18662.02 121
18663.31 125
18664.60 109
18665.89 119
18667.19 105
18668.48 114
18669.77 113
18671.06 95
18672.35 99
18673.65 113
18674.94 112
18676.23 113
18677.52 95
18678.82 105
18680.11 98
18681.40 111
18682.69 115
18683.99 109
18685.28 89
18686.57 110
18687.86 118
18689.16 114
18690.45 110
18691.74 112
18693.03 137
18694.33 112
18695.62 134
18696.91 103
18698.21 122
18699.50 121
18700.79 107
18702.09 121
18703.38 111
18704.67 119
18705.97 110
18707.26 107
18708.55 119
18709.85 126
18711.14 104
18712.43 123
18713.73 112
18715.02 101
18716.31 86
18717.61 109
18718.90 117
18720.19 110
18721.49 114
18722.78 91
18724.08 116
18725.37 122
18726.66 95
18727.96 81
18729.25 109
18730.55 120
18731.84 113
18733.13 105
18734.43 98
18735.72 110
18737.02 131
18738.31 105
18739.61 105
18740.90 106
18742.19 110
18743.49 111
18744.78 102
18746.08 94
18747.37 95
18748.67 100
18749.96 122
18751.26 122
18752.55 93
18753.85 128
18755.14 120
18756.44 100
18757.73 99
18759.03 109
18760.32 100
18761.62 95
18762.91 108
18764.21 103
18765.50 108
18766.80 119
18768.09 120
18769.39 127
18770.69 103
18771.98 85
18773.28 118
18774.57 108
18775.87 115
18777.16 98
18778.46 95
18779.76 113
18781.05 87
18782.35 84
18783.64 107
18784.94 85
18786.24 96
18787.53 106
18788.83 71
18790.12 115
18791.42 101
18792.72 109
18794.01 101
18795.31 91
18796.61 85
18797.90 100
18799.20 103
18800.49 96
18801.79 98
18803.09 88
18804.38 96
18805.68 100
18806.98 90
18808.28 93
18809.57 92
18810.87 86
18812.17 130
18813.46 107
18814.76 100
18816.06 109
18817.35 116
18818.65 113
18819.95 94
18821.25 111
18822.54 112
18823.84 108
18825.14 118
18826.44 95
18827.73 111
18829.03 95
18830.33 123
18831.63 114
18832.92 90
18834.22 92
18835.52 99
18836.82 98
18838.11 112
18839.41 90
18840.71 121
18842.01 102
18843.31 101
18844.60 73
18845.90 99
18847.20 101
18848.50 105
18849.80 98
18851.10 94
18852.39 110
18853.69 118
18854.99 101
18856.29 95
18857.59 114
18858.89 82
18860.18 107
18861.48 107
18862.78 97
18864.08 87
18865.38 99
18866.68 111
18867.98 115
18869.28 91
18870.58 98
18871.87 125
18873.17 98
18874.47 84
18875.77 112
18877.07 114
18878.37 78
18879.67 87
18880.97 117
18882.27 92
18883.57 111
18884.87 96
18886.17 94
18887.47 94
18888.77 79
18890.07 99
18891.36 107
18892.66 90
18893.96 107
18895.26 99
18896.56 108
18897.86 88
18899.16 136
18900.46 120
18901.76 91
18903.06 103
18904.36 96
18905.66 98
18906.96 106
18908.27 110
18909.57 121
18910.87 97
18912.17 108
18913.47 93
18914.77 99
18916.07 114
18917.37 113
18918.67 113
18919.97 130
18921.27 95
18922.57 100
18923.87 109
18925.17 91
18926.47 75
18927.77 103
18929.08 119
18930.38 107
18931.68 104
18932.98 96
18934.28 110
18935.58 104
18936.88 93
18938.18 99
18939.49 82
18940.79 123
18942.09 113
18943.39 92
18944.69 85
18945.99 98
18947.29 102
18948.60 117
18949.90 81
18951.20 104
18952.50 103
18953.80 119
18955.11 110
18956.41 101
18957.71 107
18959.01 114
18960.31 133
18961.62 119
18962.92 81
18964.22 96
18965.52 94
18966.82 87
18968.13 116
18969.43 96
18970.73 104
18972.03 128
18973.34 108
18974.64 84
18975.94 79
18977.24 106
18978.55 100
18979.85 96
18981.15 93
18982.46 92
18983.76 105
18985.06 110
18986.36 112
18987.67 103
18988.97 95
18990.27 95
18991.58 108
18992.88 97
18994.18 103
18995.49 102
18996.79 109
18998.09 109
18999.40 99
19000.70 101
19002.00 107
19003.31 90
19004.61 85
19005.91 100
19007.22 105
19008.52 91
19009.83 102
19011.13 106
19012.43 109
19013.74 111
19015.04 83
19016.34 85
19017.65 105
19018.95 92
19020.26 108
19021.56 78
19022.87 89
19024.17 95
19025.47 76
19026.78 100
19028.08 82
19029.39 103
19030.69 117
19032.00 97
19033.30 106
19034.61 116
19035.91 109
19037.22 101
19038.52 112
19039.82 104
19041.13 112
19042.43 102
19043.74 111
19045.04 83
19046.35 97
19047.65 95
19048.96 91
19050.26 101
19051.57 80
19052.88 94
19054.18 119
19055.49 116
19056.79 101
19058.10 99
19059.40 107
19060.71 104
19062.01 88
19063.32 98
19064.62 104
19065.93 104
19067.24 111
19068.54 89
19069.85 110
19071.15 100
19072.46 102
19073.77 108
19075.07 112
19076.38 89
19077.68 92
19078.99 110
19080.30 104
19081.60 96
19082.91 130
19084.22 110
19085.52 114
19086.83 78
19088.13 87
19089.44 82
19090.75 99
19092.05 104
19093.36 88
19094.67 86
19095.97 76
19097.28 93
19098.59 81
19099.90 95
19101.20 87
19102.51 99
19103.82 100
19105.12 89
19106.43 88
19107.74 104
19109.04 98
19110.35 111
19111.66 103
19112.97 112
19114.27 83
19115.58 99
19116.89 90
19118.20 115
19119.50 112
19120.81 116
19122.12 111
19123.43 86
19124.73 116
19126.04 104
19127.35 120
19128.66 92
19129.97 95
19131.27 100
19132.58 97
19133.89 122
19135.20 92
19136.51 110
19137.81 109
19139.12 101
19140.43 101
19141.74 92
19143.05 90
19144.36 111
19145.66 110
19146.97 112
19148.28 86
19149.59 92
19150.90 97
19152.21 106
19153.52 94
19154.83 91
19156.13 101
19157.44 105
19158.75 104
19160.06 108
19161.37 93
19162.68 95
19163.99 97
19165.30 112
19166.61 105
19167.92 100
19169.22 105
19170.53 101
19171.84 104
19173.15 102
19174.46 102
19175.77 95
19177.08 99
19178.39 112
19179.70 106
19181.01 109
19182.32 110
19183.63 127
19184.94 115
19186.25 111
19187.56 103
19188.87 95
19190.18 102
19191.49 113
19192.80 86
19194.11 113
19195.42 119
19196.73 104
19198.04 104
19199.35 94
19200.66 121
19201.97 120
19203.28 117
19204.59 113
19205.90 93
19207.21 116
19208.52 89
19209.83 96
19211.14 108
19212.46 82
19213.77 96
19215.08 96
19216.39 95
19217.70 88
19219.01 86
19220.32 106
19221.63 107
19222.94 81
19224.25 75
19225.57 91
19226.88 102
19228.19 101
19229.50 97
19230.81 105
19232.12 89
19233.43 97
19234.75 80
19236.06 96
19237.37 92
19238.68 99
19239.99 116
19241.30 115
19242.62 90
19243.93 97
19245.24 129
19246.55 93
19247.86 94
19249.18 100
19250.49 110
19251.80 83
19253.11 92
19254.42 83
19255.74 93
19257.05 90
19258.36 103
19259.67 105
19260.99 108
19262.30 102
19263.61 94
19264.92 117
19266.24 107
19267.55 94
19268.86 101
19270.17 101
19271.49 81
19272.80 105
19274.11 85
19275.42 85
19276.74 82
19278.05 87
19279.36 97
19280.68 103
19281.99 100
19283.30 101
19284.62 110
19285.93 102
19287.24 115
19288.56 105
19289.87 93
19291.18 86
19292.50 82
19293.81 79
19295.12 101
19296.44 80
19297.75 78
19299.06 98
19300.38 116
19301.69 103
19303.01 79
19304.32 88
19305.63 99
19306.95 102
19308.26 115
19309.58 118
19310.89 89
19312.20 118
19313.52 103
19314.83 92
19316.15 83
19317.46 96
19318.78 88
19320.09 85
19321.41 97
19322.72 97
19324.03 81
19325.35 91
19326.66 99
19327.98 106
19329.29 97
19330.61 94
19331.92 106
19333.24 91
19334.55 90
19335.87 91
19337.18 107
19338.50 107
19339.81 91
19341.13 99
19342.44 78
19343.76 96
19345.07 74
19346.39 89
19347.70 79
19349.02 81
19350.34 74
19351.65 92
19352.97 95
19354.28 98
19355.60 84
19356.91 98
19358.23 97
19359.54 94
19360.86 107
19362.18 103
19363.49 95
19364.81 89
19366.12 96
19367.44 91
19368.76 92
19370.07 97
19371.39 97
19372.71 99
19374.02 128
19375.34 90
19376.65 89
19377.97 89
19379.29 94
19380.60 78
19381.92 84
19383.24 107
19384.55 107
19385.87 110
19387.19 74
19388.50 109
19389.82 107
19391.14 102
19392.45 74
19393.77 97
19395.09 77
19396.41 87
19397.72 122
19399.04 103
19400.36 93
19401.67 103
19402.99 103
19404.31 121
19405.63 90
19406.94 96
19408.26 97
19409.58 95
19410.90 77
19412.21 91
19413.53 98
19414.85 105
19416.17 100
19417.48 105
19418.80 85
19420.12 87
19421.44 80
19422.76 88
19424.07 72
19425.39 68
19426.71 96
19428.03 127
19429.35 96
19430.66 94
19431.98 87
19433.30 97
19434.62 96
19435.94 80
19437.26 91
19438.57 85
19439.89 84
19441.21 92
19442.53 86
19443.85 84
19445.17 85
19446.49 87
19447.81 96
19449.12 90
19450.44 89
19451.76 72
19453.08 97
19454.40 92
19455.72 89
19457.04 93
19458.36 109
19459.68 80
19461.00 86
19462.32 113
19463.63 106
19464.95 85
19466.27 105
19467.59 110
19468.91 93
19470.23 100
19471.55 74
19472.87 96
19474.19 76
19475.51 78
19476.83 82
19478.15 101
19479.47 82
19480.79 81
19482.11 97
19483.43 92
19484.75 78
19486.07 81
19487.39 100
19488.71 81
19490.03 98
19491.35 104
19492.67 94
19493.99 90
19495.31 90
19496.63 94
19497.95 94
19499.27 72
19500.59 88
19501.91 90
19503.24 107
19504.56 100
19505.88 85
19507.20 89
19508.52 76
19509.84 91
19511.16 81
19512.48 100
19513.80 60
19515.12 86
19516.44 100
19517.77 96
19519.09 73
19520.41 67
19521.73 101
19523.05 83
19524.37 84
19525.69 72
19527.02 91
19528.34 99
19529.66 102
19530.98 82
19532.30 92
19533.62 96
19534.95 78
19536.27 99
19537.59 88
19538.91 102
19540.23 101
19541.56 93
19542.88 79
19544.20 78
19545.52 76
19546.84 94
19548.17 81
19549.49 75
19550.81 71
19552.13 72
19553.46 75
19554.78 84
19556.10 77
19557.42 111
19558.75 79
19560.07 101
19561.39 98
19562.71 80
19564.04 87
19565.36 95
19566.68 106
19568.00 102
19569.33 73
19570.65 83
19571.97 103
19573.30 78
19574.62 84
19575.94 89
19577.27 99
19578.59 105
19579.91 109
19581.24 84
19582.56 92
19583.88 89
19585.21 102
19586.53 84
19587.85 92
19589.18 86
19590.50 105
19591.82 94
19593.15 88
19594.47 88
19595.80 100
19597.12 90
19598.44 83
19599.77 77
19601.09 81
19602.42 92
19603.74 81
19605.06 97
19606.39 69
19607.71 86
19609.04 87
19610.36 100
19611.69 102
19613.01 99
19614.33 92
19615.66 82
19616.98 86
19618.31 103
19619.63 100
19620.96 90
19622.28 99
19623.61 82
19624.93 71
19626.26 72
19627.58 96
19628.91 91
19630.23 115
19631.56 88
19632.88 78
19634.21 110
19635.53 79
19636.86 104
19638.18 84
19639.51 100
19640.83 97
19642.16 90
19643.48 93
19644.81 84
19646.14 92
19647.46 86
19648.79 90
19650.11 94
19651.44 103
19652.76 95
19654.09 101
19655.42 108
19656.74 116
19658.07 92
19659.39 110
19660.72 92
19662.05 110
19663.37 90
19664.70 108
19666.02 86
19667.35 96
19668.68 131
19670.00 81
19671.33 77
19672.66 114
19673.98 100
19675.31 90
19676.64 117
19677.96 88
19679.29 88
19680.62 83
19681.94 89
19683.27 103
19684.60 95
19685.92 93
19687.25 112
19688.58 89
19689.90 114
19691.23 92
19692.56 107
19693.88 110
19695.21 95
19696.54 108
19697.87 101
19699.19 104
19700.52 87
19701.85 106
19703.18 113
19704.50 92
19705.83 87
19707.16 81
19708.49 97
19709.81 112
19711.14 101
19712.47 95
19713.80 117
19715.13 93
19716.45 95
19717.78 109
19719.11 83
19720.44 85
19721.77 101
19723.09 73
19724.42 85
19725.75 84
19727.08 90
19728.41 77
19729.74 99
19731.06 101
19732.39 75
19733.72 91
19735.05 102
19736.38 107
19737.71 100
19739.04 103
19740.36 77
19741.69 104
19743.02 102
19744.35 121
19745.68 79
19747.01 92
19748.34 87
19749.67 101
19751.00 93
19752.32 80
19753.65 83
19754.98 104
19756.31 92
19757.64 78
19758.97 100
19760.30 74
19761.63 100
19762.96 105
19764.29 106
19765.62 84
19766.95 83
19768.28 90
19769.61 89
19770.94 95
19772.27 119
19773.60 90
19774.93 91
19776.26 83
19777.59 80
19778.92 85
19780.25 93
19781.58 103
19782.91 77
19784.24 89
19785.57 99
19786.90 104
19788.23 96
19789.56 104
19790.89 102
19792.22 123
19793.55 92
19794.88 74
19796.21 101
19797.54 103
19798.87 108
19800.20 90
19801.53 91
19802.87 80
19804.20 103
19805.53 106
19806.86 102
19808.19 108
19809.52 99
19810.85 97
19812.18 79
19813.51 75
19814.85 82
19816.18 79
19817.51 107
19818.84 74
19820.17 71
19821.50 79
19822.83 89
19824.17 86
19825.50 105
19826.83 91
19828.16 84
19829.49 104
19830.82 74
19832.16 85
19833.49 107
19834.82 81
19836.15 85
19837.48 99
19838.82 93
19840.15 79
19841.48 105
19842.81 86
19844.14 107
19845.48 77
19846.81 98
19848.14 96
19849.47 90
19850.81 86
19852.14 70
19853.47 102
19854.80 94
19856.14 78
19857.47 77
19858.80 72
19860.14 84
19861.47 104
19862.80 94
19864.13 88
19865.47 102
19866.80 95
19868.13 95
19869.47 107
19870.80 92
19872.13 86
19873.47 82
19874.80 90
19876.13 92
19877.47 77
19878.80 87
19880.13 96
19881.47 100
19882.80 95
19884.13 75
19885.47 97
19886.80 85
19888.13 105
19889.47 101
19890.80 106
19892.14 79
19893.47 96
19894.80 101
19896.14 83
19897.47 89
19898.81 98
19900.14 108
19901.47 100
19902.81 73
19904.14 87
19905.48 87
19906.81 97
19908.15 91
19909.48 85
19910.81 83
19912.15 113
19913.48 107
19914.82 92
19916.15 70
19917.49 96
19918.82 101
19920.16 96
19921.49 79
19922.83 71
19924.16 114
19925.50 94
19926.83 86
19928.17 94
19929.50 88
19930.84 95
19932.17 107
19933.51 91
19934.84 81
19936.18 96
19937.51 96
19938.85 106
19940.18 86
19941.52 90
19942.86 104
19944.19 110
19945.53 81
19946.86 70
19948.20 90
19949.53 95
19950.87 111
19952.21 94
19953.54 79
19954.88 73
19956.21 94
19957.55 79
19958.89 110
19960.22 86
19961.56 86
19962.90 98
19964.23 101
19965.57 92
19966.90 90
19968.24 77
19969.58 75
19970.91 80
19972.25 89
19973.59 90
19974.92 76
19976.26 87
19977.60 76
19978.93 94
19980.27 104
19981.61 89
19982.94 100
19984.28 98
19985.62 96
19986.96 90
19988.29 103
19989.63 86
19990.97 70
19992.30 80
19993.64 72
19994.98 80
19996.32 81
19997.65 99
19998.99 89
20000.33 96
20001.67 102
20003.00 108
20004.34 81
20005.68 82
20007.02 107
20008.35 111
20009.69 102
20011.03 91
20012.37 89
20013.71 102
20015.04 104
20016.38 80
20017.72 88
20019.06 80
20020.40 97
20021.73 114
20023.07 81
20024.41 103
20025.75 113
20027.09 100
20028.43 100
20029.77 83
20031.10 88
20032.44 100
20033.78 107
20035.12 91
20036.46 105
20037.80 99
20039.14 111
20040.47 84
20041.81 93
20043.15 100
20044.49 114
20045.83 121
20047.17 119
20048.51 85
20049.85 85
20051.19 85
20052.53 92
20053.87 90
20055.21 79
20056.54 93
20057.88 96
20059.22 101
20060.56 97
20061.90 96
20063.24 105
20064.58 94
20065.92 66
20067.26 80
20068.60 81
20069.94 106
20071.28 102
20072.62 91
20073.96 91
20075.30 82
20076.64 75
20077.98 113
20079.32 100
20080.66 97
20082.00 100
20083.34 115
20084.68 93
20086.02 77
20087.36 90
20088.70 107
20090.04 112
20091.38 77
20092.73 82
20094.07 103
20095.41 107
20096.75 82
20098.09 72
20099.43 82
20100.77 86
20102.11 114
20103.45 81
20104.79 94
20106.13 88
20107.48 103
20108.82 95
20110.16 80
20111.50 88
20112.84 105
20114.18 105
20115.52 97
20116.86 66
20118.21 93
20119.55 106
20120.89 103
20122.23 98
20123.57 97
20124.91 99
20126.26 80
20127.60 101
20128.94 89
20130.28 60
20131.62 84
20132.96 89
20134.31 99
20135.65 78
