# Supplementary material for: MALDI-TOF MS typing enables the classification of brewing yeasts of the genus Saccharomyces to major beer styles
Source: PLoS One. 2017 Aug 9;12(8):e0181694. doi: 10.1371/journal.pone.0181694 (PMC5549903; doi:10.1371/journal.pone.0181694)
Supplement: S2 File — The directory includes 90 raw files and was zipped to “.zip”; the folder has three strains with 30 spectra per strain; S1 Text explains the raw files with an example and Table 1 represents the yeast strains used within the experiment. (ZIP) [file pone.0181694.s005.zip › 4-6/30254-165-OG-Koe-Ale-YPG-18h-E-E_2015-10-16__0_B5_1.dat]

2000.07 12502
2000.49 12191
2000.91 12107
2001.33 12250
2001.75 12256
2002.17 12176
2002.59 12524
2003.02 12708
2003.44 12493
2003.86 12419
2004.28 12430
2004.70 12788
2005.13 12586
2005.55 12645
2005.97 12671
2006.39 13006
2006.81 12870
2007.24 12692
2007.66 12632
2008.08 12794
2008.50 13080
2008.93 13590
2009.35 13731
2009.77 14029
2010.19 14472
2010.61 14209
2011.04 13838
2011.46 13733
2011.88 14028
2012.31 14004
2012.73 13917
2013.15 13391
2013.57 12932
2014.00 12866
2014.42 12566
2014.84 12682
2015.27 12627
2015.69 12571
2016.11 12403
2016.53 12469
2016.96 12317
2017.38 12636
2017.80 12652
2018.23 12619
2018.65 12933
2019.07 13016
2019.50 13234
2019.92 13521
2020.34 13559
2020.77 13535
2021.19 13319
2021.62 13513
2022.04 13392
2022.46 13403
2022.89 13440
2023.31 13049
2023.73 13119
2024.16 12846
2024.58 13105
2025.01 12976
2025.43 12707
2025.86 12781
2026.28 12727
2026.70 13053
2027.13 12803
2027.55 12368
2027.98 12403
2028.40 12488
2028.83 12534
2029.25 12383
2029.67 12270
2030.10 12192
2030.52 12188
2030.95 12658
2031.37 12688
2031.80 12834
2032.22 12926
2032.65 13110
2033.07 13579
2033.50 13853
2033.92 14100
2034.35 14029
2034.77 14018
2035.20 14083
2035.62 13928
2036.05 13835
2036.47 13812
2036.90 13551
2037.32 13219
2037.75 13379
2038.17 13140
2038.60 13200
2039.02 13198
2039.45 13269
2039.88 13252
2040.30 12998
2040.73 13084
2041.15 13091
2041.58 12934
2042.00 12848
2042.43 12808
2042.86 13028
2043.28 12812
2043.71 12755
2044.13 12583
2044.56 12390
2044.99 12129
2045.41 12220
2045.84 12124
2046.26 11875
2046.69 12062
2047.12 12330
2047.54 12502
2047.97 12650
2048.40 12855
2048.82 13095
2049.25 12792
2049.68 12931
2050.10 12808
2050.53 12958
2050.96 12913
2051.38 12843
2051.81 12718
2052.24 12506
2052.66 12243
2053.09 12557
2053.52 12525
2053.95 12291
2054.37 12056
2054.80 12368
2055.23 12322
2055.65 12246
2056.08 12278
2056.51 12258
2056.94 12381
2057.36 12317
2057.79 12376
2058.22 12456
2058.65 12397
2059.07 12345
2059.50 12307
2059.93 12411
2060.36 12556
2060.78 12511
2061.21 12795
2061.64 12657
2062.07 12955
2062.50 12869
2062.92 12804
2063.35 12928
2063.78 12865
2064.21 12855
2064.64 12810
2065.06 12992
2065.49 13232
2065.92 13531
2066.35 13357
2066.78 13403
2067.21 13250
2067.63 13139
2068.06 12654
2068.49 13099
2068.92 13133
2069.35 13045
2069.78 12763
2070.21 12664
2070.63 12511
2071.06 12481
2071.49 12160
2071.92 12127
2072.35 12195
2072.78 12204
2073.21 12425
2073.64 12551
2074.07 12509
2074.50 12451
2074.93 12288
2075.35 12651
2075.78 12616
2076.21 12797
2076.64 12751
2077.07 12707
2077.50 12682
2077.93 12683
2078.36 13000
2078.79 13105
2079.22 13083
2079.65 13067
2080.08 13351
2080.51 13228
2080.94 13506
2081.37 13479
2081.80 13331
2082.23 13715
2082.66 13394
2083.09 13376
2083.52 13427
2083.95 12825
2084.38 12487
2084.81 12571
2085.24 12302
2085.67 12166
2086.10 12014
2086.53 12012
2086.96 11997
2087.39 12449
2087.82 12447
2088.25 12306
2088.68 12098
2089.11 12361
2089.55 12465
2089.98 12484
2090.41 12717
2090.84 12624
2091.27 12748
2091.70 12814
2092.13 13055
2092.56 12714
2092.99 12776
2093.42 12896
2093.86 12860
2094.29 12613
2094.72 12633
2095.15 12571
2095.58 12366
2096.01 12341
2096.44 12311
2096.87 12552
2097.31 12238
2097.74 12449
2098.17 12123
2098.60 12078
2099.03 12113
2099.46 12043
2099.90 12319
2100.33 12052
2100.76 11698
2101.19 12046
2101.62 12156
2102.06 11871
2102.49 11861
2102.92 11768
2103.35 11809
2103.78 12193
2104.22 11886
2104.65 12112
2105.08 12309
2105.51 12341
2105.95 12600
2106.38 12752
2106.81 13019
2107.24 12946
2107.68 13184
2108.11 12769
2108.54 12743
2108.97 12629
2109.41 12877
2109.84 13053
2110.27 12942
2110.71 12838
2111.14 12297
2111.57 12271
2112.01 12432
2112.44 12203
2112.87 12213
2113.30 12164
2113.74 12189
2114.17 12027
2114.60 12174
2115.04 11885
2115.47 11791
2115.90 11755
2116.34 11679
2116.77 11927
2117.21 11948
2117.64 12025
2118.07 11653
2118.51 11932
2118.94 11751
2119.37 11905
2119.81 12175
2120.24 12126
2120.68 12085
2121.11 12270
2121.54 12225
2121.98 12243
2122.41 12313
2122.85 12090
2123.28 12323
2123.71 12235
2124.15 12604
2124.58 12596
2125.02 12275
2125.45 12369
2125.89 12511
2126.32 12532
2126.76 12527
2127.19 12471
2127.63 12341
2128.06 12508
2128.49 12610
2128.93 12433
2129.36 12663
2129.80 12681
2130.23 12363
2130.67 12384
2131.10 12404
2131.54 12776
2131.97 12599
2132.41 12691
2132.84 12975
2133.28 12920
2133.71 12896
2134.15 13060
2134.59 13217
2135.02 13021
2135.46 13136
2135.89 13207
2136.33 13502
2136.76 13553
2137.20 13924
2137.63 13834
2138.07 13845
2138.51 14376
2138.94 14282
2139.38 13677
2139.81 13566
2140.25 13110
2140.69 12716
2141.12 12683
2141.56 12544
2141.99 12439
2142.43 12193
2142.87 11706
2143.30 11990
2143.74 12020
2144.18 11901
2144.61 11593
2145.05 11662
2145.48 11925
2145.92 12078
2146.36 11847
2146.79 12023
2147.23 12079
2147.67 12038
2148.10 12380
2148.54 12762
2148.98 12792
2149.41 12993
2149.85 13111
2150.29 12854
2150.73 13058
2151.16 13176
2151.60 13096
2152.04 13441
2152.47 13380
2152.91 13728
2153.35 13699
2153.79 13238
2154.22 12577
2154.66 12714
2155.10 12415
2155.54 12318
2155.97 12310
2156.41 11779
2156.85 11900
2157.29 12121
2157.72 11895
2158.16 11853
2158.60 12058
2159.04 12326
2159.48 12445
2159.91 12488
2160.35 12279
2160.79 12394
2161.23 12535
2161.67 12594
2162.10 12400
2162.54 12443
2162.98 12365
2163.42 12647
2163.86 12470
2164.30 12494
2164.73 12638
2165.17 12469
2165.61 12646
2166.05 12461
2166.49 12332
2166.93 12601
2167.37 12429
2167.80 12270
2168.24 12211
2168.68 12303
2169.12 12326
2169.56 12531
2170.00 12207
2170.44 12151
2170.88 12347
2171.32 12484
2171.75 12086
2172.19 12014
2172.63 12318
2173.07 12069
2173.51 12172
2173.95 12105
2174.39 12205
2174.83 12329
2175.27 12506
2175.71 12430
2176.15 12521
2176.59 12708
2177.03 12662
2177.47 12644
2177.91 12813
2178.35 12967
2178.79 13235
2179.23 13010
2179.67 13010
2180.11 13027
2180.55 12863
2180.99 12688
2181.43 12650
2181.87 12476
2182.31 12423
2182.75 12523
2183.19 12343
2183.63 12119
2184.07 11882
2184.51 12083
2184.95 11841
2185.39 11758
2185.83 11874
2186.27 11993
2186.71 11923
2187.15 12325
2187.59 12331
2188.03 12133
2188.48 12167
2188.92 12489
2189.36 12756
2189.80 12856
2190.24 12699
2190.68 12950
2191.12 12718
2191.56 12694
2192.00 12562
2192.45 12435
2192.89 12532
2193.33 12253
2193.77 12361
2194.21 12307
2194.65 12417
2195.09 12362
2195.53 12484
2195.98 12666
2196.42 12677
2196.86 12632
2197.30 12662
2197.74 12941
2198.19 12754
2198.63 12685
2199.07 12747
2199.51 12583
2199.95 12256
2200.39 12253
2200.84 12367
2201.28 12067
2201.72 12018
2202.16 12206
2202.61 12236
2203.05 12219
2203.49 11877
2203.93 12159
2204.38 12430
2204.82 12426
2205.26 12785
2205.70 12816
2206.15 12771
2206.59 12833
2207.03 12905
2207.47 13042
2207.92 13187
2208.36 13099
2208.80 13095
2209.25 13468
2209.69 13367
2210.13 13314
2210.57 13317
2211.02 13447
2211.46 13061
2211.90 13044
2212.35 12981
2212.79 13013
2213.23 12809
2213.68 12819
2214.12 12891
2214.56 12670
2215.01 12500
2215.45 12497
2215.89 12555
2216.34 12526
2216.78 12405
2217.23 12389
2217.67 12087
2218.11 12214
2218.56 11761
2219.00 11914
2219.44 12077
2219.89 11978
2220.33 12275
2220.78 12033
2221.22 12148
2221.67 12122
2222.11 12404
2222.55 12213
2223.00 12621
2223.44 12576
2223.89 12546
2224.33 12697
2224.78 13034
2225.22 12790
2225.66 12842
2226.11 13358
2226.55 13540
2227.00 13514
2227.44 13238
2227.89 13322
2228.33 13679
2228.78 13823
2229.22 13862
2229.67 13847
2230.11 13678
2230.56 13545
2231.00 13915
2231.45 14007
2231.89 14306
2232.34 14675
2232.78 14525
2233.23 14140
2233.67 14225
2234.12 14145
2234.57 14264
2235.01 14399
2235.46 14366
2235.90 14347
2236.35 13984
2236.79 13805
2237.24 13681
2237.69 13178
2238.13 12884
2238.58 12959
2239.02 12781
2239.47 12501
2239.91 12252
2240.36 12078
2240.81 12050
2241.25 11898
2241.70 11815
2242.15 11646
2242.59 11596
2243.04 11702
2243.48 11614
2243.93 11499
2244.38 11111
2244.82 11310
2245.27 11586
2245.72 11717
2246.16 11500
2246.61 11639
2247.06 11607
2247.50 11550
2247.95 11594
2248.40 11396
2248.84 11589
2249.29 11490
2249.74 11756
2250.19 11852
2250.63 11787
2251.08 11821
2251.53 11811
2251.97 11948
2252.42 11868
2252.87 12195
2253.32 12211
2253.76 12407
2254.21 12181
2254.66 12288
2255.11 12085
2255.55 12190
2256.00 11926
2256.45 11892
2256.90 11486
2257.34 11582
2257.79 11523
2258.24 11463
2258.69 11325
2259.14 11268
2259.58 11547
2260.03 11897
2260.48 11820
2260.93 11938
2261.38 11876
2261.82 11915
2262.27 12061
2262.72 12129
2263.17 12283
2263.62 12510
2264.07 12529
2264.51 12581
2264.96 12572
2265.41 12720
2265.86 12746
2266.31 12684
2266.76 12288
2267.21 12358
2267.65 12322
2268.10 12269
2268.55 12394
2269.00 12617
2269.45 12767
2269.90 12897
2270.35 12897
2270.80 13027
2271.25 13471
2271.69 13528
2272.14 13673
2272.59 13641
2273.04 13386
2273.49 13684
2273.94 13716
2274.39 13193
2274.84 13204
2275.29 13186
2275.74 12842
2276.19 12521
2276.64 12445
2277.09 12200
2277.54 12455
2277.99 12211
2278.44 12257
2278.89 11948
2279.34 11843
2279.79 11875
2280.24 12297
2280.69 12205
2281.14 12055
2281.59 12108
2282.04 12211
2282.49 12036
2282.94 12029
2283.39 12011
2283.84 11673
2284.29 11550
2284.74 11698
2285.19 11872
2285.64 11725
2286.09 12002
2286.54 12146
2286.99 12386
2287.44 12918
2287.89 13123
2288.35 13795
2288.80 14465
2289.25 15039
2289.70 15498
2290.15 16435
2290.60 17133
2291.05 17704
2291.50 18690
2291.95 19769
2292.40 20133
2292.86 20401
2293.31 20468
2293.76 20215
2294.21 19651
2294.66 19081
2295.11 18312
2295.56 17538
2296.02 16817
2296.47 16476
2296.92 15596
2297.37 15091
2297.82 14763
2298.27 14226
2298.73 13805
2299.18 13544
2299.63 13014
2300.08 12750
2300.53 12530
2300.99 12555
2301.44 12590
2301.89 12300
2302.34 12222
2302.79 12242
2303.25 11996
2303.70 11761
2304.15 11838
2304.60 12012
2305.06 11807
2305.51 11643
2305.96 11846
2306.41 12026
2306.87 11920
2307.32 12542
2307.77 12475
2308.22 12951
2308.68 13177
2309.13 13557
2309.58 13801
2310.04 14083
2310.49 14508
2310.94 14719
2311.40 14768
2311.85 14658
2312.30 14546
2312.75 14660
2313.21 14526
2313.66 14342
2314.11 14457
2314.57 13964
2315.02 13394
2315.47 13249
2315.93 12976
2316.38 13082
2316.84 13013
2317.29 12943
2317.74 12774
2318.20 12767
2318.65 12936
2319.10 13131
2319.56 13136
2320.01 12980
2320.47 12864
2320.92 13232
2321.37 13458
2321.83 13670
2322.28 13124
2322.74 13204
2323.19 13074
2323.65 12715
2324.10 12570
2324.55 12560
2325.01 12594
2325.46 12571
2325.92 12400
2326.37 12596
2326.83 12538
2327.28 12486
2327.74 12758
2328.19 12984
2328.65 13019
2329.10 13157
2329.55 13361
2330.01 13906
2330.46 13603
2330.92 13562
2331.37 13514
2331.83 13397
2332.28 13381
2332.74 13453
2333.20 13343
2333.65 13104
2334.11 12978
2334.56 12821
2335.02 12648
2335.47 12524
2335.93 12199
2336.38 12214
2336.84 12345
2337.29 12512
2337.75 12218
2338.21 11970
2338.66 12126
2339.12 12084
2339.57 12138
2340.03 12320
2340.48 12471
2340.94 11974
2341.40 12207
2341.85 12050
2342.31 12034
2342.76 11903
2343.22 11813
2343.68 11806
2344.13 11699
2344.59 11652
2345.05 11677
2345.50 11862
2345.96 12218
2346.42 12158
2346.87 12295
2347.33 12483
2347.79 12560
2348.24 12387
2348.70 12521
2349.16 12833
2349.61 12890
2350.07 13230
2350.53 13402
2350.98 12881
2351.44 13019
2351.90 12732
2352.35 12825
2352.81 12734
2353.27 12658
2353.73 12537
2354.18 12619
2354.64 12731
2355.10 12632
2355.56 12796
2356.01 12834
2356.47 12474
2356.93 12429
2357.39 12075
2357.84 12220
2358.30 12374
2358.76 12315
2359.22 12503
2359.67 12402
2360.13 12143
2360.59 12360
2361.05 12501
2361.51 12664
2361.96 12480
2362.42 12377
2362.88 12409
2363.34 12370
2363.80 12451
2364.25 12618
2364.71 12621
2365.17 12567
2365.63 12617
2366.09 12789
2366.55 12891
2367.00 12855
2367.46 13052
2367.92 12997
2368.38 13083
2368.84 12797
2369.30 12756
2369.76 12969
2370.22 12655
2370.67 12459
2371.13 12318
2371.59 12310
2372.05 12063
2372.51 12161
2372.97 12266
2373.43 12277
2373.89 12209
2374.35 12555
2374.81 12515
2375.27 12858
2375.72 12864
2376.18 12985
2376.64 12800
2377.10 12897
2377.56 12909
2378.02 12660
2378.48 12646
2378.94 12430
2379.40 12407
2379.86 12382
2380.32 12411
2380.78 12308
2381.24 12376
2381.70 12384
2382.16 12377
2382.62 12267
2383.08 12154
2383.54 11735
2384.00 11822
2384.46 12097
2384.92 11892
2385.38 11788
2385.84 11750
2386.30 11830
2386.76 11966
2387.22 11994
2387.68 12070
2388.14 11990
2388.60 12080
2389.06 12312
2389.53 12329
2389.99 12198
2390.45 12168
2390.91 12509
2391.37 12906
2391.83 12745
2392.29 12952
2392.75 13017
2393.21 12839
2393.67 12851
2394.13 12887
2394.60 12900
2395.06 12726
2395.52 12482
2395.98 12195
2396.44 11800
2396.90 11616
2397.36 11682
2397.83 11595
2398.29 11601
2398.75 11612
2399.21 11530
2399.67 11453
2400.13 11682
2400.60 11553
2401.06 11540
2401.52 11753
2401.98 11395
2402.44 11765
2402.90 11643
2403.37 11642
2403.83 11563
2404.29 11571
2404.75 11542
2405.22 11504
2405.68 11555
2406.14 11668
2406.60 12075
2407.06 12106
2407.53 11980
2407.99 11831
2408.45 11814
2408.91 11894
2409.38 11660
2409.84 11822
2410.30 11693
2410.77 11655
2411.23 11533
2411.69 11562
2412.15 11547
2412.62 11241
2413.08 11178
2413.54 11213
2414.01 11442
2414.47 11882
2414.93 11714
2415.39 11680
2415.86 12043
2416.32 12101
2416.78 12212
2417.25 12261
2417.71 12323
2418.17 12177
2418.64 12073
2419.10 12212
2419.57 12402
2420.03 12142
2420.49 12202
2420.96 12204
2421.42 12167
2421.88 12206
2422.35 12263
2422.81 12079
2423.28 12188
2423.74 11747
2424.20 11740
2424.67 11728
2425.13 11950
2425.60 11878
2426.06 11865
2426.52 11585
2426.99 11760
2427.45 11548
2427.92 11372
2428.38 11562
2428.85 11365
2429.31 11208
2429.78 11270
2430.24 11196
2430.70 11251
2431.17 10951
2431.63 10720
2432.10 10960
2432.56 11046
2433.03 11125
2433.49 10967
2433.96 11042
2434.42 11121
2434.89 11314
2435.35 11246
2435.82 11270
2436.28 11710
2436.75 11772
2437.21 11828
2437.68 11932
2438.15 11783
2438.61 11701
2439.08 11936
2439.54 12081
2440.01 12285
2440.47 12102
2440.94 12252
2441.40 12531
2441.87 12399
2442.34 12406
2442.80 12390
2443.27 12275
2443.73 12555
2444.20 12314
2444.66 12378
2445.13 12320
2445.60 12128
2446.06 12138
2446.53 11967
2447.00 11865
2447.46 11639
2447.93 11699
2448.39 11652
2448.86 11715
2449.33 11608
2449.79 11441
2450.26 11404
2450.73 11551
2451.19 11571
2451.66 11822
2452.13 11522
2452.59 11661
2453.06 12023
2453.53 11916
2453.99 11948
2454.46 11957
2454.93 11727
2455.39 11960
2455.86 11890
2456.33 11369
2456.80 11422
2457.26 11642
2457.73 11624
2458.20 11828
2458.66 11574
2459.13 11563
2459.60 11535
2460.07 11231
2460.53 11422
2461.00 11501
2461.47 11474
2461.94 11273
2462.41 11205
2462.87 11123
2463.34 11234
2463.81 11063
2464.28 11174
2464.74 11353
2465.21 11160
2465.68 11187
2466.15 11412
2466.62 11300
2467.08 11076
2467.55 11317
2468.02 11684
2468.49 11732
2468.96 11265
2469.43 11358
2469.89 11495
2470.36 11217
2470.83 11207
2471.30 11473
2471.77 11370
2472.24 11273
2472.71 11540
2473.17 11396
2473.64 11312
2474.11 10978
2474.58 11023
2475.05 11210
2475.52 11142
2475.99 11104
2476.46 11177
2476.92 11157
2477.39 10936
2477.86 11104
2478.33 11040
2478.80 11187
2479.27 11410
2479.74 11198
2480.21 11349
2480.68 11331
2481.15 11330
2481.62 11272
2482.09 11142
2482.56 11200
2483.03 11316
2483.50 11221
2483.97 11067
2484.44 10858
2484.91 11049
2485.38 10876
2485.85 11050
2486.32 11107
2486.79 10991
2487.26 11152
2487.73 11364
2488.20 11374
2488.67 11649
2489.14 11818
2489.61 11740
2490.08 11830
2490.55 11958
2491.02 11996
2491.49 11946
2491.96 11859
2492.43 12029
2492.90 12035
2493.37 12223
2493.84 12306
2494.31 12606
2494.78 12754
2495.25 12825
2495.72 13182
2496.19 13303
2496.67 12940
2497.14 13068
2497.61 13131
2498.08 12876
2498.55 12691
2499.02 12454
2499.49 12231
2499.96 12059
2500.43 12119
2500.91 11629
2501.38 11488
2501.85 11179
2502.32 10903
2502.79 10761
2503.26 11056
2503.73 10760
2504.21 10821
2504.68 10948
2505.15 10924
2505.62 10981
2506.09 10963
2506.56 10834
2507.04 11035
2507.51 11165
2507.98 10892
2508.45 11025
2508.92 10842
2509.40 11021
2509.87 11033
2510.34 11046
2510.81 11305
2511.29 11291
2511.76 11413
2512.23 11309
2512.70 11697
2513.18 11599
2513.65 11865
2514.12 11891
2514.59 11926
2515.07 11924
2515.54 12042
2516.01 12025
2516.48 11951
2516.96 11846
2517.43 11618
2517.90 11833
2518.38 12293
2518.85 12093
2519.32 12028
2519.79 12216
2520.27 11925
2520.74 11770
2521.21 11863
2521.69 11616
2522.16 11743
2522.63 11783
2523.11 11820
2523.58 11393
2524.05 11538
2524.53 11655
2525.00 11518
2525.48 11581
2525.95 11966
2526.42 12055
2526.90 11969
2527.37 12192
2527.84 12432
2528.32 12618
2528.79 12640
2529.27 12848
2529.74 13038
2530.21 13141
2530.69 13022
2531.16 12787
2531.64 12653
2532.11 12607
2532.59 12408
2533.06 12333
2533.53 12063
2534.01 11633
2534.48 11597
2534.96 11677
2535.43 11779
2535.91 11632
2536.38 11480
2536.86 11482
2537.33 11220
2537.81 11340
2538.28 11261
2538.76 11633
2539.23 11264
2539.71 11543
2540.18 11598
2540.66 11645
2541.13 11643
2541.61 11732
2542.08 11877
2542.56 11925
2543.03 11936
2543.51 11951
2543.98 11791
2544.46 11492
2544.93 11512
2545.41 11411
2545.88 11157
2546.36 11419
2546.84 11422
2547.31 11263
2547.79 11446
2548.26 11489
2548.74 11498
2549.21 11668
2549.69 11610
2550.17 11871
2550.64 11601
2551.12 11859
2551.59 11908
2552.07 12227
2552.55 12335
2553.02 11990
2553.50 12243
2553.97 12072
2554.45 12381
2554.93 12829
2555.40 12718
2555.88 12659
2556.36 12508
2556.83 12570
2557.31 12284
2557.79 12237
2558.26 12052
2558.74 11987
2559.22 11776
2559.69 11683
2560.17 11619
2560.65 11372
2561.12 11305
2561.60 11480
2562.08 11460
2562.56 11512
2563.03 11635
2563.51 11623
2563.99 11544
2564.46 11427
2564.94 11454
2565.42 11139
2565.90 11256
2566.37 11409
2566.85 11347
2567.33 11309
2567.81 11131
2568.28 10785
2568.76 10623
2569.24 10784
2569.72 11056
2570.20 11130
2570.67 11250
2571.15 11139
2571.63 11032
2572.11 10943
2572.59 10856
2573.06 10712
2573.54 10776
2574.02 10884
2574.50 11140
2574.98 11066
2575.45 10810
2575.93 10986
2576.41 10881
2576.89 11005
2577.37 11099
2577.85 10923
2578.33 10607
2578.80 10628
2579.28 10692
2579.76 10683
2580.24 10538
2580.72 10547
2581.20 10678
2581.68 10782
2582.16 10938
2582.63 10895
2583.11 10826
2583.59 11017
2584.07 11012
2584.55 11118
2585.03 10975
2585.51 10773
2585.99 10890
2586.47 11051
2586.95 11121
2587.43 10789
2587.91 11179
2588.39 11126
2588.87 11259
2589.35 11160
2589.82 11066
2590.30 11464
2590.78 11499
2591.26 11290
2591.74 11326
2592.22 11512
2592.70 11365
2593.18 11487
2593.66 11449
2594.14 11495
2594.62 11281
2595.10 11263
2595.58 11513
2596.06 11342
2596.54 11342
2597.02 11152
2597.51 11242
2597.99 10872
2598.47 10839
2598.95 10859
2599.43 10651
2599.91 10736
2600.39 10626
2600.87 10489
2601.35 10441
2601.83 10528
2602.31 10803
2602.79 10615
2603.27 10728
2603.75 10678
2604.23 10884
2604.72 10664
2605.20 10654
2605.68 10924
2606.16 11072
2606.64 10992
2607.12 10836
2607.60 10673
2608.08 11034
2608.57 11013
2609.05 10693
2609.53 10925
2610.01 10745
2610.49 10768
2610.97 11082
2611.45 10966
2611.94 10884
2612.42 10802
2612.90 10785
2613.38 10858
2613.86 10826
2614.35 10947
2614.83 10893
2615.31 10834
2615.79 10768
2616.27 10911
2616.76 10960
2617.24 11201
2617.72 11196
2618.20 11272
2618.68 11236
2619.17 11226
2619.65 11415
2620.13 11580
2620.61 11433
2621.10 11561
2621.58 11153
2622.06 10996
2622.54 10944
2623.03 11002
2623.51 10947
2623.99 10827
2624.48 10745
2624.96 11014
2625.44 11168
2625.92 10923
2626.41 10873
2626.89 11253
2627.37 11370
2627.86 11300
2628.34 11608
2628.82 11501
2629.31 11552
2629.79 11670
2630.27 11949
2630.76 11917
2631.24 11758
2631.72 11770
2632.21 12391
2632.69 12665
2633.17 12630
2633.66 12588
2634.14 12788
2634.63 12690
2635.11 12854
2635.59 12725
2636.08 12183
2636.56 11978
2637.05 11780
2637.53 11645
2638.01 11438
2638.50 11256
2638.98 10956
2639.47 11081
2639.95 11119
2640.43 11072
2640.92 11010
2641.40 10943
2641.89 10699
2642.37 10969
2642.86 11071
2643.34 10676
2643.83 10857
2644.31 10754
2644.80 10842
2645.28 10875
2645.77 10774
2646.25 10600
2646.74 11002
2647.22 10951
2647.70 10951
2648.19 11193
2648.68 11287
2649.16 11156
2649.65 11519
2650.13 11586
2650.62 11286
2651.10 11254
2651.59 11481
2652.07 11497
2652.56 11517
2653.04 11251
2653.53 11268
2654.01 11385
2654.50 11452
2654.99 11474
2655.47 11628
2655.96 11747
2656.44 11754
2656.93 11817
2657.41 11626
2657.90 11398
2658.39 11607
2658.87 11601
2659.36 11783
2659.84 11634
2660.33 11659
2660.82 11538
2661.30 11618
2661.79 11661
2662.28 11589
2662.76 11328
2663.25 11679
2663.73 11505
2664.22 11294
2664.71 11472
2665.19 11386
2665.68 11141
2666.17 10906
2666.65 10982
2667.14 10958
2667.63 10956
2668.11 10905
2668.60 11088
2669.09 10814
2669.58 10664
2670.06 10935
2670.55 11148
2671.04 10989
2671.52 11127
2672.01 11573
2672.50 11640
2672.99 11615
2673.47 11692
2673.96 11826
2674.45 12372
2674.94 12570
2675.42 12952
2675.91 13091
2676.40 13626
2676.89 14042
2677.37 14150
2677.86 13969
2678.35 14091
2678.84 13454
2679.32 13006
2679.81 12752
2680.30 12523
2680.79 12091
2681.28 11956
2681.76 11590
2682.25 11164
2682.74 11063
2683.23 10806
2683.72 10592
2684.21 10458
2684.69 10669
2685.18 10983
2685.67 11000
2686.16 10841
2686.65 10962
2687.14 10818
2687.63 10772
2688.11 11012
2688.60 10980
2689.09 10977
2689.58 10671
2690.07 10877
2690.56 10842
2691.05 10824
2691.54 10752
2692.02 10513
2692.51 10541
2693.00 10497
2693.49 10543
2693.98 10430
2694.47 10638
2694.96 10511
2695.45 10688
2695.94 10797
2696.43 10640
2696.92 10641
2697.41 10348
2697.90 10486
2698.39 10626
2698.88 10578
2699.37 10639
2699.86 10769
2700.35 10764
2700.84 10730
2701.32 10982
2701.81 11202
2702.30 11226
2702.79 11482
2703.28 11455
2703.77 11335
2704.27 11270
2704.76 11455
2705.25 11433
2705.74 11262
2706.23 11429
2706.72 11369
2707.21 11370
2707.70 11109
2708.19 11118
2708.68 10877
2709.17 10508
2709.66 10436
2710.15 10813
2710.64 10541
2711.13 10595
2711.62 10806
2712.11 10887
2712.60 10728
2713.10 11034
2713.59 10900
2714.08 10924
2714.57 11022
2715.06 11096
2715.55 11179
2716.04 11157
2716.53 10961
2717.02 10967
2717.52 10670
2718.01 10634
2718.50 10473
2718.99 10406
2719.48 10422
2719.97 10281
2720.46 10263
2720.96 10114
2721.45 10375
2721.94 10472
2722.43 10536
2722.92 10307
2723.42 10612
2723.91 10643
2724.40 10710
2724.89 10749
2725.38 10798
2725.88 10969
2726.37 10824
2726.86 10739
2727.35 10626
2727.84 10650
2728.34 10490
2728.83 10768
2729.32 10643
2729.81 10278
2730.31 10353
2730.80 10684
2731.29 10743
2731.78 10913
2732.28 11048
2732.77 11136
2733.26 11110
2733.76 11510
2734.25 11541
2734.74 11654
2735.23 11598
2735.73 11526
2736.22 11463
2736.71 11390
2737.21 11402
2737.70 11332
2738.19 11100
2738.69 11037
2739.18 11253
2739.67 11154
2740.17 10976
2740.66 10999
2741.15 10820
2741.65 10936
2742.14 10730
2742.63 10917
2743.13 11043
2743.62 10800
2744.11 10732
2744.61 10947
2745.10 10634
2745.60 10488
2746.09 10387
2746.58 10580
2747.08 10653
2747.57 10688
2748.07 10426
2748.56 10426
2749.05 10552
2749.55 10575
2750.04 10454
2750.54 10304
2751.03 10299
2751.53 10018
2752.02 10068
2752.52 10526
2753.01 10401
2753.50 10410
2754.00 10658
2754.49 10526
2754.99 10475
2755.48 10670
2755.98 10490
2756.47 10499
2756.97 10693
2757.46 10981
2757.96 11065
2758.45 10876
2758.95 10980
2759.44 10920
2759.94 10903
2760.43 10872
2760.93 11008
2761.42 10906
2761.92 11044
2762.42 11214
2762.91 11136
2763.41 11011
2763.90 11120
2764.40 11425
2764.89 11188
2765.39 10984
2765.88 10882
2766.38 10885
2766.88 11041
2767.37 11015
2767.87 10818
2768.36 10919
2768.86 10720
2769.36 10710
2769.85 11026
2770.35 11147
2770.84 11162
2771.34 10934
2771.84 10750
2772.33 10877
2772.83 11018
2773.33 11414
2773.82 11599
2774.32 11882
2774.81 12241
2775.31 12472
2775.81 13181
2776.30 13682
2776.80 14148
2777.30 14314
2777.79 14727
2778.29 15107
2778.79 15316
2779.29 15183
2779.78 15138
2780.28 14557
2780.78 14218
2781.27 13765
2781.77 12921
2782.27 12572
2782.76 12034
2783.26 11692
2783.76 11664
2784.26 11292
2784.75 11046
2785.25 11154
2785.75 10808
2786.25 10727
2786.74 10708
2787.24 10642
2787.74 10753
2788.24 10679
2788.73 10490
2789.23 10293
2789.73 10392
2790.23 10508
2790.73 10425
2791.22 10183
2791.72 10094
2792.22 10420
2792.72 10472
2793.22 10746
2793.71 10679
2794.21 10400
2794.71 10614
2795.21 10530
2795.71 10531
2796.21 10606
2796.71 10862
2797.20 11040
2797.70 10885
2798.20 11056
2798.70 10810
2799.20 10990
2799.70 11149
2800.20 10951
2800.69 10721
2801.19 10788
2801.69 10581
2802.19 10623
2802.69 10589
2803.19 10656
2803.69 10757
2804.19 10781
2804.69 10386
2805.19 10370
2805.69 10658
2806.18 10608
2806.68 10357
2807.18 10625
2807.68 10758
2808.18 10780
2808.68 11054
2809.18 11168
2809.68 11172
2810.18 11304
2810.68 11654
2811.18 11553
2811.68 11571
2812.18 11795
2812.68 12023
2813.18 11930
2813.68 11935
2814.18 11613
2814.68 11354
2815.18 11349
2815.68 11257
2816.18 11333
2816.68 11258
2817.18 11133
2817.68 11134
2818.18 11321
2818.68 10753
2819.18 10495
2819.68 10467
2820.18 10291
2820.68 10353
2821.18 10437
2821.69 10426
2822.19 10228
2822.69 10385
2823.19 10384
2823.69 10264
2824.19 10437
2824.69 10255
2825.19 10388
2825.69 10239
2826.19 10075
2826.69 10329
2827.20 10350
2827.70 10323
2828.20 10322
2828.70 10290
2829.20 10368
2829.70 10126
2830.20 10062
2830.71 9906
2831.21 9713
2831.71 10046
2832.21 10073
2832.71 9997
2833.21 9947
2833.72 9930
2834.22 10139
2834.72 10115
2835.22 10101
2835.72 10341
2836.23 10460
2836.73 10599
2837.23 10929
2837.73 11146
2838.23 10968
2838.74 11063
2839.24 11179
2839.74 10907
2840.24 10862
2840.74 10654
2841.25 10802
2841.75 10555
2842.25 10480
2842.75 10601
2843.26 10484
2843.76 10620
2844.26 10630
2844.77 10391
2845.27 10490
2845.77 10696
2846.27 11147
2846.78 10998
2847.28 10999
2847.78 11506
2848.29 11244
2848.79 11586
2849.29 11613
2849.80 11814
2850.30 12078
2850.80 12167
2851.31 12059
2851.81 11845
2852.31 11660
2852.82 11594
2853.32 11258
2853.82 11096
2854.33 11337
2854.83 10963
2855.33 10905
2855.84 10740
2856.34 10757
2856.84 10955
2857.35 10802
2857.85 10238
2858.36 10573
2858.86 10691
2859.36 10788
2859.87 10401
2860.37 10340
2860.88 10529
2861.38 10437
2861.89 10310
2862.39 10377
2862.89 10128
2863.40 10437
2863.90 10227
2864.41 10445
2864.91 10335
2865.42 10473
2865.92 10137
2866.43 10554
2866.93 10402
2867.44 10404
2867.94 10242
2868.44 10343
2868.95 10547
2869.45 10711
2869.96 10851
2870.46 10810
2870.97 10983
2871.47 11193
2871.98 11502
2872.49 11439
2872.99 11403
2873.50 11454
2874.00 11673
2874.51 12139
2875.01 12372
2875.52 12124
2876.02 12272
2876.53 12737
2877.03 12877
2877.54 12381
2878.05 12302
2878.55 12392
2879.06 12291
2879.56 12195
2880.07 12026
2880.57 11473
2881.08 11391
2881.59 11575
2882.09 11507
2882.60 11287
2883.10 11531
2883.61 11573
2884.12 11454
2884.62 11515
2885.13 11727
2885.64 11441
2886.14 11481
2886.65 11327
2887.16 11489
2887.66 11439
2888.17 11389
2888.67 11569
2889.18 11614
2889.69 11825
2890.20 11891
2890.70 11710
2891.21 11649
2891.72 11519
2892.22 11194
2892.73 11057
2893.24 11101
2893.74 11383
2894.25 11311
2894.76 11108
2895.27 11156
2895.77 11154
2896.28 11273
2896.79 11449
2897.29 11868
2897.80 11426
2898.31 11602
2898.82 11574
2899.32 11462
2899.83 11537
2900.34 11385
2900.85 11603
2901.35 11789
2901.86 11907
2902.37 12139
2902.88 12041
2903.39 12226
2903.89 12120
2904.40 12038
2904.91 12029
2905.42 12139
2905.93 12314
2906.43 12104
2906.94 12231
2907.45 12379
2907.96 12395
2908.47 12206
2908.98 12050
2909.48 12137
2909.99 11994
2910.50 11661
2911.01 11444
2911.52 11403
2912.03 11411
2912.54 11419
2913.05 11129
2913.55 11437
2914.06 11328
2914.57 11228
2915.08 11156
2915.59 11250
2916.10 11388
2916.61 11458
2917.12 11424
2917.63 11054
2918.14 10626
2918.64 10514
2919.15 10604
2919.66 10503
2920.17 10471
2920.68 10638
2921.19 10537
2921.70 10395
2922.21 10402
2922.72 10468
2923.23 10583
2923.74 10562
2924.25 10451
2924.76 10465
2925.27 10192
2925.78 10358
2926.29 10563
2926.80 10664
2927.31 10327
2927.82 10416
2928.33 10384
2928.84 10358
2929.35 10427
2929.86 10361
2930.37 10481
2930.88 10171
2931.39 10128
2931.90 10154
2932.41 10388
2932.92 10462
2933.43 10580
2933.94 10470
2934.45 10628
2934.96 10638
2935.47 10859
2935.99 10886
2936.50 11015
2937.01 11023
2937.52 11217
2938.03 11391
2938.54 11413
2939.05 11279
2939.56 11370
2940.07 11296
2940.58 11295
2941.10 11369
2941.61 11124
2942.12 11149
2942.63 11477
2943.14 11760
2943.65 11294
2944.16 11413
2944.67 11528
2945.19 11630
2945.70 11464
2946.21 11567
2946.72 11810
2947.23 11851
2947.74 12231
2948.26 11943
2948.77 12018
2949.28 12206
2949.79 12110
2950.30 11920
2950.82 11533
2951.33 11239
2951.84 11109
2952.35 10903
2952.87 11196
2953.38 10948
2953.89 10596
2954.40 10677
2954.91 10556
2955.43 10539
2955.94 10786
2956.45 10659
2956.96 10563
2957.48 10552
2957.99 10449
2958.50 10449
2959.02 10773
2959.53 10701
2960.04 10991
2960.55 10987
2961.07 10929
2961.58 10765
2962.09 10760
2962.61 10992
2963.12 11103
2963.63 11177
2964.15 11044
2964.66 11188
2965.17 11190
2965.69 11020
2966.20 10798
2966.71 10680
2967.23 10786
2967.74 10439
2968.25 10405
2968.77 10138
2969.28 10327
2969.79 10306
2970.31 10317
2970.82 10199
2971.34 9948
2971.85 10007
2972.36 10205
2972.88 10101
2973.39 10132
2973.90 10141
2974.42 10232
2974.93 10346
2975.45 10573
2975.96 10428
2976.48 10315
2976.99 10543
2977.50 10503
2978.02 10455
2978.53 10392
2979.05 10456
2979.56 10458
2980.08 10577
2980.59 10589
2981.11 10485
2981.62 10323
2982.14 10391
2982.65 10367
2983.17 10475
2983.68 10666
2984.20 10899
2984.71 11018
2985.23 10824
2985.74 10742
2986.26 10955
2986.77 11389
2987.29 11430
2987.80 11471
2988.32 11742
2988.83 11560
2989.35 11440
2989.86 11461
2990.38 11185
2990.89 11025
2991.41 10975
2991.92 10808
2992.44 10660
2992.96 10551
2993.47 10458
2993.99 10492
2994.50 10665
2995.02 10888
2995.54 11122
2996.05 11381
2996.57 11731
2997.08 11956
2997.60 12008
2998.12 12494
2998.63 12735
2999.15 13023
2999.66 13114
3000.18 12915
3000.70 12903
3001.21 12755
3001.73 12297
3002.25 12271
3002.76 12445
3003.28 12106
3003.80 11879
3004.31 11740
3004.83 12088
3005.35 12147
3005.86 11703
3006.38 11557
3006.90 11619
3007.41 11364
3007.93 11449
3008.45 11416
3008.96 11099
3009.48 11007
3010.00 10933
3010.52 10891
3011.03 10582
3011.55 10152
3012.07 10256
3012.59 10400
3013.10 10322
3013.62 10481
3014.14 10623
3014.66 10517
3015.17 10513
3015.69 10557
3016.21 10637
3016.73 10738
3017.24 10810
3017.76 10875
3018.28 11540
3018.80 11593
3019.32 11798
3019.83 11530
3020.35 11969
3020.87 12017
3021.39 12078
3021.91 11896
3022.42 11784
3022.94 12027
3023.46 12047
3023.98 11996
3024.50 11897
3025.02 12112
3025.54 11856
3026.05 11922
3026.57 11842
3027.09 11696
3027.61 11492
3028.13 11393
3028.65 11403
3029.17 11551
3029.68 11699
3030.20 11674
3030.72 11628
3031.24 11238
3031.76 11044
3032.28 11154
3032.80 11135
3033.32 11148
3033.84 11204
3034.36 11054
3034.88 10942
3035.40 11065
3035.91 10872
3036.43 10847
3036.95 11074
3037.47 10987
3037.99 11017
3038.51 11005
3039.03 11052
3039.55 10619
3040.07 10671
3040.59 10826
3041.11 10867
3041.63 10816
3042.15 10847
3042.67 10669
3043.19 10563
3043.71 10382
3044.23 10261
3044.75 10141
3045.27 10340
3045.79 10396
3046.31 10515
3046.83 10748
3047.35 10615
3047.87 10690
3048.39 10607
3048.91 10630
3049.43 10726
3049.96 10326
3050.48 10384
3051.00 10336
3051.52 10210
3052.04 10219
3052.56 10244
3053.08 10217
3053.60 10290
3054.12 10392
3054.64 10363
3055.16 10329
3055.68 10303
3056.21 10239
3056.73 10162
3057.25 10228
3057.77 10001
3058.29 10275
3058.81 10553
3059.33 10344
3059.86 10360
3060.38 10355
3060.90 10376
3061.42 10492
3061.94 10402
3062.46 10313
3062.98 10404
3063.51 10372
3064.03 10402
3064.55 10546
3065.07 10394
3065.59 10743
3066.12 10752
3066.64 10649
3067.16 10781
3067.68 10980
3068.20 10691
3068.73 10726
3069.25 10905
3069.77 10767
3070.29 10979
3070.82 10544
3071.34 10528
3071.86 10209
3072.38 10183
3072.91 10482
3073.43 10093
3073.95 9810
3074.47 10109
3075.00 10033
3075.52 10136
3076.04 10034
3076.56 10228
3077.09 10549
3077.61 10357
3078.13 10649
3078.66 10730
3079.18 10791
3079.70 10759
3080.23 11213
3080.75 11675
3081.27 11392
3081.80 11391
3082.32 11654
3082.84 11701
3083.37 11515
3083.89 11561
3084.41 11482
3084.94 11401
3085.46 11181
3085.98 11144
3086.51 11054
3087.03 11054
3087.56 11115
3088.08 11038
3088.60 11122
3089.13 10808
3089.65 10808
3090.18 11038
3090.70 10714
3091.22 10423
3091.75 10474
3092.27 10444
3092.80 10398
3093.32 10375
3093.84 10340
3094.37 10350
3094.89 10310
3095.42 10263
3095.94 10234
3096.47 10434
3096.99 10648
3097.52 10370
3098.04 10337
3098.57 10451
3099.09 10234
3099.62 10295
3100.14 10304
3100.67 10300
3101.19 10508
3101.72 10037
3102.24 9869
3102.77 9939
3103.29 10193
3103.82 10174
3104.34 10344
3104.87 10249
3105.39 10527
3105.92 10409
3106.44 10263
3106.97 10356
3107.49 10445
3108.02 10432
3108.54 10085
3109.07 9791
3109.60 9464
3110.12 9568
3110.65 9773
3111.17 9675
3111.70 9525
3112.22 9499
3112.75 9755
3113.28 9593
3113.80 9486
3114.33 9720
3114.85 9747
3115.38 9902
3115.91 9790
3116.43 9744
3116.96 9793
3117.49 9883
3118.01 9794
3118.54 9752
3119.07 9681
3119.59 9788
3120.12 9695
3120.64 9812
3121.17 9658
3121.70 9496
3122.23 9392
3122.75 9518
3123.28 9583
3123.81 9671
3124.33 9623
3124.86 9587
3125.39 9609
3125.91 9584
3126.44 9429
3126.97 9621
3127.49 9659
3128.02 9667
3128.55 9765
3129.08 9829
3129.60 9590
3130.13 9710
3130.66 9911
3131.19 9726
3131.71 9501
3132.24 9735
3132.77 10059
3133.30 10110
3133.82 9936
3134.35 9812
3134.88 9728
3135.41 9584
3135.94 9788
3136.46 9673
3136.99 9700
3137.52 9477
3138.05 9567
3138.58 9856
3139.10 9779
3139.63 9669
3140.16 9533
3140.69 9324
3141.22 9368
3141.75 9408
3142.27 9291
3142.80 9380
3143.33 9429
3143.86 9385
3144.39 9623
3144.92 9870
3145.45 9931
3145.97 10060
3146.50 10061
3147.03 9985
3147.56 10436
3148.09 10629
3148.62 11091
3149.15 11374
3149.68 11309
3150.21 11414
3150.74 11353
3151.26 11676
3151.79 11660
3152.32 11696
3152.85 11783
3153.38 11404
3153.91 11365
3154.44 11198
3154.97 11051
3155.50 11060
3156.03 10855
3156.56 10559
3157.09 10563
3157.62 10471
3158.15 10492
3158.68 10534
3159.21 10536
3159.74 10577
3160.27 10505
3160.80 10493
3161.33 10505
3161.86 10296
3162.39 10097
3162.92 10344
3163.45 10315
3163.98 10530
3164.51 10255
3165.04 9971
3165.57 10160
3166.10 9977
3166.63 10121
3167.16 10072
3167.69 9815
3168.22 9560
3168.75 9550
3169.28 9752
3169.81 9769
3170.35 9917
3170.88 10040
3171.41 9802
3171.94 9965
3172.47 10047
3173.00 10314
3173.53 10512
3174.06 10748
3174.59 11002
3175.12 10972
3175.66 10911
3176.19 11449
3176.72 11542
3177.25 11277
3177.78 11276
3178.31 11365
3178.84 10977
3179.38 11030
3179.91 10798
3180.44 10828
3180.97 10613
3181.50 10549
3182.03 10462
3182.57 10392
3183.10 10024
3183.63 10223
3184.16 10028
3184.69 10015
3185.23 9876
3185.76 9869
3186.29 9907
3186.82 10091
3187.35 10076
3187.89 10106
3188.42 9944
3188.95 10052
3189.48 9972
3190.02 9821
3190.55 9945
3191.08 9996
3191.61 9917
3192.15 10154
3192.68 10088
3193.21 10152
3193.74 10085
3194.28 10163
3194.81 10035
3195.34 10047
3195.88 10182
3196.41 10287
3196.94 10528
3197.48 10682
3198.01 10381
3198.54 10174
3199.07 10165
3199.61 10265
3200.14 10431
3200.67 10575
3201.21 10688
3201.74 10705
3202.27 10853
3202.81 11117
3203.34 11306
3203.88 11320
3204.41 11015
3204.94 11257
3205.48 11344
3206.01 11082
3206.54 10786
3207.08 10507
3207.61 10826
3208.15 10698
3208.68 10435
3209.21 10686
3209.75 10813
3210.28 11075
3210.82 11217
3211.35 11507
3211.88 11853
3212.42 12074
3212.95 12186
3213.49 12590
3214.02 12462
3214.56 12636
3215.09 12522
3215.63 12498
3216.16 12067
3216.70 11594
3217.23 11447
3217.76 11243
3218.30 10912
3218.83 10772
3219.37 10679
3219.90 10367
3220.44 10703
3220.97 10956
3221.51 11038
3222.04 11186
3222.58 11309
3223.11 11776
3223.65 11796
3224.19 12170
3224.72 12192
3225.26 12570
3225.79 12762
3226.33 12811
3226.86 13045
3227.40 12636
3227.93 12458
3228.47 12197
3229.00 11843
3229.54 11388
3230.08 11258
3230.61 11052
3231.15 10816
3231.68 10683
3232.22 10563
3232.76 10332
3233.29 10410
3233.83 10512
3234.36 9943
3234.90 10140
3235.44 10424
3235.97 10452
3236.51 10399
3237.05 10648
3237.58 10831
3238.12 11121
3238.66 11000
3239.19 11546
3239.73 11852
3240.26 11775
3240.80 11720
3241.34 11864
3241.88 11898
3242.41 11581
3242.95 11470
3243.49 11367
3244.02 11019
3244.56 10720
3245.10 10629
3245.63 10336
3246.17 10248
3246.71 10159
3247.25 10119
3247.78 9824
3248.32 9698
3248.86 10068
3249.39 10188
3249.93 10185
3250.47 10102
3251.01 10181
3251.54 10655
3252.08 10440
3252.62 10602
3253.16 10668
3253.70 10711
3254.23 10754
3254.77 10864
3255.31 10734
3255.85 10563
3256.38 10488
3256.92 10621
3257.46 10518
3258.00 10467
3258.54 10453
3259.08 10684
3259.61 10690
3260.15 10609
3260.69 10832
3261.23 10823
3261.77 10692
3262.31 11005
3262.84 10927
3263.38 11031
3263.92 11231
3264.46 11245
3265.00 11061
3265.54 10992
3266.08 11184
3266.61 10858
3267.15 10781
3267.69 10601
3268.23 10562
3268.77 10651
3269.31 10467
3269.85 10433
3270.39 10296
3270.93 10363
3271.47 10191
3272.01 10149
3272.54 10207
3273.08 10217
3273.62 10466
3274.16 10485
3274.70 10261
3275.24 10597
3275.78 10463
3276.32 10401
3276.86 10465
3277.40 10485
3277.94 10881
3278.48 11140
3279.02 11034
3279.56 11326
3280.10 11199
3280.64 11023
3281.18 10809
3281.72 10899
3282.26 10936
3282.80 11102
3283.34 11073
3283.88 11384
3284.42 11895
3284.96 11871
3285.50 12046
3286.04 12495
3286.58 12809
3287.12 12910
3287.66 13432
3288.20 13472
3288.74 13877
3289.28 13472
3289.83 12887
3290.37 12833
3290.91 12367
3291.45 11740
3291.99 11253
3292.53 11231
3293.07 10742
3293.61 10437
3294.15 10588
3294.69 10509
3295.24 10378
3295.78 10331
3296.32 10122
3296.86 10098
3297.40 10140
3297.94 10155
3298.48 9783
3299.02 9879
3299.57 9937
3300.11 9903
3300.65 9735
3301.19 9949
3301.73 10054
3302.27 10222
3302.82 10200
3303.36 10089
3303.90 10275
3304.44 10060
3304.98 10138
3305.53 10180
3306.07 10150
3306.61 10224
3307.15 10117
3307.69 9741
3308.24 9986
3308.78 10054
3309.32 10010
3309.86 9990
3310.41 10052
3310.95 10031
3311.49 9960
3312.03 9982
3312.58 9940
3313.12 10139
3313.66 10146
3314.20 10336
3314.75 10474
3315.29 10607
3315.83 10444
3316.38 10604
3316.92 10577
3317.46 10753
3318.00 10609
3318.55 10555
3319.09 10356
3319.63 10208
3320.18 10438
3320.72 10285
3321.26 10220
3321.81 10185
3322.35 10201
3322.89 10059
3323.44 10037
3323.98 10211
3324.52 10147
3325.07 10417
3325.61 10525
3326.16 10605
3326.70 10673
3327.24 10693
3327.79 10687
3328.33 10377
3328.88 10575
3329.42 10469
3329.96 10417
3330.51 10011
3331.05 9594
3331.60 9719
3332.14 9499
3332.68 9510
3333.23 9454
3333.77 9357
3334.32 9330
3334.86 9223
3335.41 9162
3335.95 9048
3336.49 8797
3337.04 8939
3337.58 9272
3338.13 9424
3338.67 9250
3339.22 9469
3339.76 9667
3340.31 9665
3340.85 9567
3341.40 9605
3341.94 9885
3342.49 9922
3343.03 9834
3343.58 10040
3344.12 10167
3344.67 10021
3345.21 9802
3345.76 9936
3346.30 9779
3346.85 9813
3347.40 9867
3347.94 9962
3348.49 10102
3349.03 9959
3349.58 10100
3350.12 10606
3350.67 10273
3351.21 10354
3351.76 10472
3352.31 10248
3352.85 10173
3353.40 10428
3353.94 10601
3354.49 10148
3355.04 10086
3355.58 10198
3356.13 10120
3356.68 9759
3357.22 9757
3357.77 9873
3358.31 9473
3358.86 9409
3359.41 9590
3359.95 9497
3360.50 9319
3361.05 9264
3361.59 9228
3362.14 9393
3362.69 9611
3363.23 9581
3363.78 9521
3364.33 9725
3364.87 9416
3365.42 9417
3365.97 9307
3366.51 9213
3367.06 9295
3367.61 9317
3368.16 9495
3368.70 9588
3369.25 9510
3369.80 9456
3370.34 9483
3370.89 9605
3371.44 9868
3371.99 9879
3372.53 9851
3373.08 9709
3373.63 9996
3374.18 10003
3374.72 9832
3375.27 9516
3375.82 9478
3376.37 9466
3376.92 9576
3377.46 9339
3378.01 9229
3378.56 9079
3379.11 9112
3379.66 9027
3380.20 9038
3380.75 9016
3381.30 8955
3381.85 9105
3382.40 9039
3382.95 8808
3383.49 8768
3384.04 8744
3384.59 9211
3385.14 9223
3385.69 9017
3386.24 9142
3386.79 9141
3387.33 9325
3387.88 9360
3388.43 9287
3388.98 9473
3389.53 9722
3390.08 9892
3390.63 9880
3391.18 9831
3391.73 9667
3392.27 9996
3392.82 9967
3393.37 9774
3393.92 9691
3394.47 9661
3395.02 9652
3395.57 9459
3396.12 9385
3396.67 9471
3397.22 9494
3397.77 9598
3398.32 9516
3398.87 9236
3399.42 9069
3399.97 8947
3400.52 9195
3401.07 9360
3401.62 9388
3402.17 9445
3402.72 9554
3403.27 9591
3403.82 9566
3404.37 9578
3404.92 9752
3405.47 9580
3406.02 9619
3406.57 9531
3407.12 9521
3407.67 9472
3408.22 9384
3408.77 9394
3409.32 9185
3409.87 9225
3410.42 9421
3410.97 9195
3411.52 9186
3412.07 9121
3412.62 8980
3413.17 8788
3413.72 8772
3414.27 9264
3414.83 9209
3415.38 9374
3415.93 9492
3416.48 9357
3417.03 9500
3417.58 9554
3418.13 9541
3418.68 9296
3419.23 9369
3419.79 9294
3420.34 9201
3420.89 9268
3421.44 9019
3421.99 9326
3422.54 8904
3423.10 8859
3423.65 9155
3424.20 9251
3424.75 8909
3425.30 9280
3425.85 9338
3426.41 9440
3426.96 9521
3427.51 9486
3428.06 9708
3428.61 9493
3429.17 9449
3429.72 9654
3430.27 9371
3430.82 9342
3431.37 9492
3431.93 9488
3432.48 9684
3433.03 9643
3433.58 9477
3434.14 9638
3434.69 9745
3435.24 9632
3435.79 9765
3436.35 9614
3436.90 9487
3437.45 9659
3438.01 9450
3438.56 9560
3439.11 9630
3439.66 9679
3440.22 9506
3440.77 9214
3441.32 9139
3441.88 9610
3442.43 9750
3442.98 9412
3443.54 9569
3444.09 9490
3444.64 9398
3445.20 9274
3445.75 9041
3446.30 9326
3446.86 9114
3447.41 9127
3447.96 9237
3448.52 9248
3449.07 9197
3449.62 9103
3450.18 9082
3450.73 8888
3451.29 9049
3451.84 8948
3452.39 9192
3452.95 9141
3453.50 9008
3454.06 9203
3454.61 9276
3455.16 9180
3455.72 9266
3456.27 9272
3456.83 9120
3457.38 9370
3457.94 9709
3458.49 9670
3459.04 9769
3459.60 9662
3460.15 9888
3460.71 10204
3461.26 10179
3461.82 10097
3462.37 10252
3462.93 10441
3463.48 10482
3464.04 10551
3464.59 10537
3465.15 10587
3465.70 10606
3466.26 10583
3466.81 10655
3467.37 10631
3467.92 10644
3468.48 10615
3469.03 10698
3469.59 10588
3470.14 10765
3470.70 10774
3471.25 10861
3471.81 10662
3472.37 10931
3472.92 10879
3473.48 10895
3474.03 10807
3474.59 10905
3475.14 10820
3475.70 10897
3476.26 10642
3476.81 10660
3477.37 10845
3477.92 10426
3478.48 10687
3479.04 10785
3479.59 10673
3480.15 10748
3480.70 11049
3481.26 10652
3481.82 10902
3482.37 10915
3482.93 10850
3483.49 11057
3484.04 11086
3484.60 10878
3485.16 10927
3485.71 11124
3486.27 11429
3486.83 11826
3487.38 12027
3487.94 12438
3488.50 12775
3489.05 13384
3489.61 13916
3490.17 14638
3490.72 15114
3491.28 15527
3491.84 15726
3492.40 15765
3492.95 15720
3493.51 15893
3494.07 15653
3494.62 15564
3495.18 15432
3495.74 15054
3496.30 14775
3496.85 14511
3497.41 14571
3497.97 14656
3498.53 14978
3499.09 15178
3499.64 16209
3500.20 17329
3500.76 18673
3501.32 20476
3501.87 23271
3502.43 26397
3502.99 30273
3503.55 34669
3504.11 39537
3504.66 45016
3505.22 49620
3505.78 54181
3506.34 56767
3506.90 58087
3507.46 58740
3508.01 58704
3508.57 58611
3509.13 57414
3509.69 55194
3510.25 51637
3510.81 46504
3511.37 40789
3511.92 34631
3512.48 29557
3513.04 25104
3513.60 21606
3514.16 18652
3514.72 17155
3515.28 15487
3515.84 14605
3516.40 13533
3516.96 12907
3517.51 12861
3518.07 12564
3518.63 12152
3519.19 11984
3519.75 11644
3520.31 11256
3520.87 10894
3521.43 10818
3521.99 10825
3522.55 10676
3523.11 10330
3523.67 10351
3524.23 10460
3524.79 10536
3525.35 10725
3525.91 10928
3526.47 11146
3527.03 11200
3527.59 11463
3528.15 11791
3528.71 11900
3529.27 11743
3529.83 11851
3530.39 12008
3530.95 12186
3531.51 12160
3532.07 12358
3532.63 12342
3533.19 12579
3533.75 12673
3534.31 12944
3534.87 13072
3535.43 13454
3535.99 13579
3536.55 13353
3537.11 13437
3537.67 13204
3538.23 12893
3538.80 12813
3539.36 12720
3539.92 12757
3540.48 12936
3541.04 12768
3541.60 12924
3542.16 13267
3542.72 13558
3543.28 14001
3543.85 14490
3544.41 14856
3544.97 15029
3545.53 15257
3546.09 15297
3546.65 15332
3547.21 15106
3547.78 14738
3548.34 14143
3548.90 13502
3549.46 12984
3550.02 12338
3550.58 11934
3551.15 11722
3551.71 11411
3552.27 11211
3552.83 10937
3553.39 10621
3553.96 10655
3554.52 10433
3555.08 10338
3555.64 10228
3556.20 10251
3556.77 9980
3557.33 10440
3557.89 10395
3558.45 10163
3559.02 10356
3559.58 10398
3560.14 10561
3560.70 10650
3561.27 10748
3561.83 10842
3562.39 10964
3562.96 10838
3563.52 10951
3564.08 11030
3564.64 11087
3565.21 11117
3565.77 10919
3566.33 10707
3566.90 10608
3567.46 10762
3568.02 10541
3568.59 10762
3569.15 10537
3569.71 10374
3570.28 10486
3570.84 10348
3571.40 10092
3571.97 10169
3572.53 10048
3573.09 10303
3573.66 10325
3574.22 10317
3574.78 10448
3575.35 10896
3575.91 11010
3576.48 10858
3577.04 11069
3577.60 11255
3578.17 11493
3578.73 11591
3579.30 11955
3579.86 11852
3580.42 11758
3580.99 11839
3581.55 11656
3582.12 11629
3582.68 11733
3583.24 11467
3583.81 11485
3584.37 11648
3584.94 11315
3585.50 11024
3586.07 10799
3586.63 10667
3587.20 10386
3587.76 10369
3588.33 10220
3588.89 10032
3589.46 10106
3590.02 9934
3590.59 9580
3591.15 9652
3591.72 9830
3592.28 9710
3592.85 9367
3593.41 9230
3593.98 9491
3594.54 9343
3595.11 9639
3595.67 9557
3596.24 9757
3596.80 9766
3597.37 10014
3597.93 9897
3598.50 9978
3599.07 9883
3599.63 9873
3600.20 9977
3600.76 10104
3601.33 10022
3601.89 10007
3602.46 9813
3603.03 9864
3603.59 9728
3604.16 9626
3604.72 9651
3605.29 9536
3605.86 9524
3606.42 9312
3606.99 9366
3607.56 9432
3608.12 9405
3608.69 9235
3609.25 9289
3609.82 9436
3610.39 9317
3610.95 9159
3611.52 9323
3612.09 9328
3612.65 9087
3613.22 9121
3613.79 9278
3614.35 9248
3614.92 9312
3615.49 9232
3616.06 9512
3616.62 9681
3617.19 9963
3617.76 10154
3618.32 10172
3618.89 10502
3619.46 10613
3620.03 11092
3620.59 11405
3621.16 11328
3621.73 11390
3622.30 11228
3622.86 11124
3623.43 10820
3624.00 10464
3624.57 10442
3625.13 10185
3625.70 9620
3626.27 9641
3626.84 9476
3627.40 9426
3627.97 9266
3628.54 9195
3629.11 9225
3629.68 9218
3630.24 9293
3630.81 9604
3631.38 9560
3631.95 9559
3632.52 10080
3633.09 10530
3633.65 10708
3634.22 10900
3634.79 11007
3635.36 11119
3635.93 11351
3636.50 11269
3637.06 11483
3637.63 11282
3638.20 11002
3638.77 10955
3639.34 10619
3639.91 10407
3640.48 10180
3641.05 9880
3641.62 9951
3642.18 9914
3642.75 9453
3643.32 9621
3643.89 9532
3644.46 9424
3645.03 9119
3645.60 9453
3646.17 9676
3646.74 9712
3647.31 9564
3647.88 9469
3648.45 9528
3649.02 9550
3649.59 9421
3650.16 9219
3650.72 9398
3651.29 9498
3651.86 9438
3652.43 9559
3653.00 9164
3653.57 9355
3654.14 9301
3654.71 9167
3655.28 9557
3655.85 9282
3656.42 9367
3656.99 9304
3657.56 9008
3658.13 9005
3658.71 9098
3659.28 9023
3659.85 8988
3660.42 9258
3660.99 9241
3661.56 9305
3662.13 9653
3662.70 9703
3663.27 9551
3663.84 9227
3664.41 9198
3664.98 9008
3665.55 8902
3666.12 9040
3666.69 9070
3667.27 8985
3667.84 8985
3668.41 8603
3668.98 8691
3669.55 8590
3670.12 8496
3670.69 8563
3671.26 8573
3671.83 8635
3672.41 8692
3672.98 8776
3673.55 8954
3674.12 9063
3674.69 9459
3675.26 9081
3675.84 9090
3676.41 9072
3676.98 9278
3677.55 9400
3678.12 9464
3678.69 9124
3679.27 9115
3679.84 9240
3680.41 9352
3680.98 9210
3681.55 9086
3682.13 9086
3682.70 9076
3683.27 8916
3683.84 8850
3684.42 9089
3684.99 9195
3685.56 9074
3686.13 9022
3686.70 8921
3687.28 8833
3687.85 8884
3688.42 8600
3689.00 8828
3689.57 8660
3690.14 8520
3690.71 8430
3691.29 8303
3691.86 8282
3692.43 8450
3693.01 8303
3693.58 8394
3694.15 8277
3694.72 8220
3695.30 8578
3695.87 8663
3696.44 8582
3697.02 8630
3697.59 8279
3698.16 8176
3698.74 8283
3699.31 8211
3699.88 7989
3700.46 8098
3701.03 8164
3701.61 8252
3702.18 8344
3702.75 8201
3703.33 8495
3703.90 8445
3704.47 8335
3705.05 8455
3705.62 8363
3706.20 8345
3706.77 8393
3707.34 8496
3707.92 8428
3708.49 8601
3709.07 8578
3709.64 8724
3710.22 8723
3710.79 8402
3711.36 8272
3711.94 8440
3712.51 8377
3713.09 8357
3713.66 8271
3714.24 8601
3714.81 8366
3715.39 8285
3715.96 8024
3716.54 8110
3717.11 8285
3717.69 8218
3718.26 8213
3718.84 8264
3719.41 8052
3719.99 8050
3720.56 7877
3721.14 7843
3721.71 7967
3722.29 7929
3722.86 8008
3723.44 8080
3724.01 8054
3724.59 8187
3725.16 8237
3725.74 8409
3726.31 8293
3726.89 8158
3727.47 8305
3728.04 8200
3728.62 8263
3729.19 8327
3729.77 8299
3730.34 8453
3730.92 8499
3731.50 8380
3732.07 8585
3732.65 8454
3733.22 8469
3733.80 8312
3734.38 8323
3734.95 8320
3735.53 8251
3736.11 8388
3736.68 8379
3737.26 8260
3737.84 8171
3738.41 8161
3738.99 8021
3739.56 7896
3740.14 8202
3740.72 7929
3741.29 7842
3741.87 8050
3742.45 8186
3743.03 8052
3743.60 7979
3744.18 8064
3744.76 8260
3745.33 8203
3745.91 8142
3746.49 8081
3747.06 7979
3747.64 8079
3748.22 8173
3748.80 8069
3749.37 8364
3749.95 8406
3750.53 8213
3751.11 8300
3751.68 8305
3752.26 8459
3752.84 8260
3753.42 7985
3753.99 8153
3754.57 8064
3755.15 8192
3755.73 8433
3756.31 8247
3756.88 8135
3757.46 7999
3758.04 8158
3758.62 8121
3759.20 8029
3759.77 8041
3760.35 8100
3760.93 8149
3761.51 8076
3762.09 8456
3762.67 8338
3763.24 8086
3763.82 8176
3764.40 8177
3764.98 8239
3765.56 8288
3766.14 8346
3766.72 8230
3767.29 8058
3767.87 8212
3768.45 8156
3769.03 8139
3769.61 8329
3770.19 8310
3770.77 8157
3771.35 8251
3771.93 8456
3772.50 8402
3773.08 8276
3773.66 8247
3774.24 8379
3774.82 8483
3775.40 8484
3775.98 8457
3776.56 8458
3777.14 8194
3777.72 8292
3778.30 8096
3778.88 8130
3779.46 8060
3780.04 8181
3780.62 8117
3781.20 8235
3781.78 7982
3782.36 8017
3782.94 8053
3783.52 8125
3784.10 8078
3784.68 8113
3785.26 7946
3785.84 7964
3786.42 7963
3787.00 8084
3787.58 8055
3788.16 8169
3788.74 8188
3789.32 8230
3789.90 8229
3790.48 8447
3791.06 8316
3791.64 8350
3792.22 8386
3792.80 8364
3793.38 8504
3793.96 8814
3794.54 8956
3795.13 9121
3795.71 9163
3796.29 9101
3796.87 9361
3797.45 9556
3798.03 9435
3798.61 9408
3799.19 9368
3799.77 9712
3800.36 9781
3800.94 9808
3801.52 9642
3802.10 9779
3802.68 10055
3803.26 10269
3803.84 10053
3804.43 10349
3805.01 10388
3805.59 10219
3806.17 10223
3806.75 10061
3807.33 9951
3807.92 9820
3808.50 9963
3809.08 10099
3809.66 10024
3810.24 10161
3810.83 10204
3811.41 10361
3811.99 10525
3812.57 10785
3813.15 10672
3813.74 10541
3814.32 10449
3814.90 10525
3815.48 10553
3816.07 10590
3816.65 10649
3817.23 10840
3817.81 11011
3818.40 10705
3818.98 10650
3819.56 10759
3820.14 10320
3820.73 9979
3821.31 9602
3821.89 9355
3822.48 9090
3823.06 8839
3823.64 8586
3824.23 8638
3824.81 8764
3825.39 8567
3825.98 8494
3826.56 8367
3827.14 8389
3827.73 8413
3828.31 8071
3828.89 8050
3829.48 8202
3830.06 8238
3830.64 7996
3831.23 8040
3831.81 7935
3832.39 7790
3832.98 7904
3833.56 7742
3834.15 8008
3834.73 8021
3835.31 7997
3835.90 7936
3836.48 7931
3837.07 7995
3837.65 7874
3838.23 8177
3838.82 8200
3839.40 7799
3839.99 7818
3840.57 8054
3841.15 7998
3841.74 7869
3842.32 7824
3842.91 7866
3843.49 7690
3844.08 7699
3844.66 7554
3845.25 7575
3845.83 7533
3846.42 7593
3847.00 7579
3847.59 7514
3848.17 7510
3848.76 7804
3849.34 7628
3849.93 7648
3850.51 7873
3851.10 7877
3851.68 7827
3852.27 7857
3852.85 7955
3853.44 7908
3854.02 8143
3854.61 8285
3855.19 8156
3855.78 8149
3856.36 8122
3856.95 8179
3857.54 8108
3858.12 7958
3858.71 7974
3859.29 8004
3859.88 7970
3860.46 7914
3861.05 7941
3861.64 7790
3862.22 7620
3862.81 7500
3863.39 7502
3863.98 7380
3864.57 7176
3865.15 7430
3865.74 7450
3866.33 7486
3866.91 7523
3867.50 7579
3868.09 7504
3868.67 7500
3869.26 7485
3869.84 7661
3870.43 7834
3871.02 7680
3871.60 7740
3872.19 7654
3872.78 7720
3873.37 8014
3873.95 8002
3874.54 7955
3875.13 8012
3875.71 7880
3876.30 7709
3876.89 7781
3877.47 8172
3878.06 8107
3878.65 7801
3879.24 7923
3879.82 7953
3880.41 7801
3881.00 8002
3881.59 7778
3882.17 7817
3882.76 7745
3883.35 7405
3883.94 7340
3884.52 7441
3885.11 7384
3885.70 7194
3886.29 7333
3886.87 7117
3887.46 7189
3888.05 7184
3888.64 7092
3889.23 6977
3889.81 6985
3890.40 7174
3890.99 7085
3891.58 7356
3892.17 7399
3892.76 7549
3893.34 7482
3893.93 7381
3894.52 7759
3895.11 7503
3895.70 7758
3896.29 7799
3896.88 7829
3897.46 8111
3898.05 7936
3898.64 8024
3899.23 8099
3899.82 7996
3900.41 7840
3901.00 7804
3901.59 7785
3902.17 7700
3902.76 7871
3903.35 7856
3903.94 7749
3904.53 7644
3905.12 7598
3905.71 7679
3906.30 7703
3906.89 7492
3907.48 7521
3908.07 7447
3908.66 7419
3909.25 7463
3909.84 7384
3910.43 7345
3911.02 7205
3911.61 7211
3912.20 7160
3912.79 7228
3913.37 7083
3913.96 7156
3914.55 6880
3915.14 6895
3915.73 7074
3916.33 6991
3916.92 7116
3917.51 7171
3918.10 6977
3918.69 7171
3919.28 7014
3919.87 7144
3920.46 7273
3921.05 7257
3921.64 7128
3922.23 7240
3922.82 7525
3923.41 7667
3924.00 7502
3924.59 7517
3925.18 7576
3925.77 7487
3926.36 7409
3926.95 7409
3927.55 7388
3928.14 7504
3928.73 7096
3929.32 7133
3929.91 7184
3930.50 7096
3931.09 7096
3931.68 7121
3932.27 6982
3932.87 6940
3933.46 6883
3934.05 6872
3934.64 6936
3935.23 6853
3935.82 6819
3936.41 6834
3937.01 6990
3937.60 7036
3938.19 7198
3938.78 7171
3939.37 7095
3939.97 7228
3940.56 7246
3941.15 7362
3941.74 7358
3942.33 7500
3942.93 7512
3943.52 7584
3944.11 7699
3944.70 7682
3945.29 7738
3945.89 7709
3946.48 7463
3947.07 7299
3947.66 7328
3948.26 7470
3948.85 7322
3949.44 7297
3950.03 7350
3950.63 7468
3951.22 7404
3951.81 7387
3952.41 7124
3953.00 7181
3953.59 7254
3954.18 7386
3954.78 7377
3955.37 7136
3955.96 7179
3956.56 7263
3957.15 7220
3957.74 7094
3958.34 7387
3958.93 7669
3959.52 7590
3960.12 7575
3960.71 7557
3961.30 7749
3961.90 7589
3962.49 7458
3963.08 7754
3963.68 7547
3964.27 7602
3964.86 7280
3965.46 7307
3966.05 7364
3966.65 7205
3967.24 7194
3967.83 7203
3968.43 7314
3969.02 7175
3969.62 7157
3970.21 7246
3970.80 7190
3971.40 7024
3971.99 7055
3972.59 7074
3973.18 6939
3973.78 6927
3974.37 6943
3974.97 6998
3975.56 7068
3976.15 6792
3976.75 6899
3977.34 6980
3977.94 6995
3978.53 7146
3979.13 7128
3979.72 7309
3980.32 7303
3980.91 7496
3981.51 7432
3982.10 7410
3982.70 7478
3983.29 7476
3983.89 7668
3984.48 7631
3985.08 7692
3985.67 7679
3986.27 7657
3986.86 7599
3987.46 7642
3988.06 7647
3988.65 7787
3989.25 7616
3989.84 7396
3990.44 7461
3991.03 7605
3991.63 7626
3992.23 7605
3992.82 7540
3993.42 7827
3994.01 8149
3994.61 8340
3995.20 8230
3995.80 8471
3996.40 8668
3996.99 8656
3997.59 8763
3998.19 8764
3998.78 8753
3999.38 8769
3999.97 8819
4000.57 8456
4001.17 8371
4001.76 8164
4002.36 8150
4002.96 8072
4003.55 7994
4004.15 7847
4004.75 7755
4005.34 7720
4005.94 7778
4006.54 7554
4007.13 7565
4007.73 7743
4008.33 7927
4008.93 8044
4009.52 8069
4010.12 7971
4010.72 8021
4011.31 8261
4011.91 8358
4012.51 8134
4013.11 8154
4013.70 8178
4014.30 8361
4014.90 8262
4015.50 8159
4016.09 8080
4016.69 7961
4017.29 8011
4017.89 8158
4018.48 8250
4019.08 8157
4019.68 8212
4020.28 8273
4020.88 8219
4021.47 8342
4022.07 8372
4022.67 8305
4023.27 8398
4023.87 8457
4024.46 8719
4025.06 8976
4025.66 9372
4026.26 9865
4026.86 10514
4027.46 11021
4028.05 11264
4028.65 11997
4029.25 12710
4029.85 13087
4030.45 14058
4031.05 14117
4031.65 13990
4032.25 13760
4032.84 13121
4033.44 12837
4034.04 11991
4034.64 11004
4035.24 10353
4035.84 9761
4036.44 9283
4037.04 8783
4037.64 8415
4038.24 7999
4038.84 7738
4039.43 7749
4040.03 7708
4040.63 7626
4041.23 7503
4041.83 7357
4042.43 7223
4043.03 7097
4043.63 7092
4044.23 7325
4044.83 7270
4045.43 7449
4046.03 7258
4046.63 7211
4047.23 7262
4047.83 7490
4048.43 7452
4049.03 7424
4049.63 7243
4050.23 7417
4050.83 7586
4051.43 7539
4052.03 7776
4052.63 7767
4053.23 7737
4053.83 7976
4054.43 7978
4055.03 8050
4055.63 8022
4056.23 8036
4056.83 7971
4057.43 8037
4058.04 8013
4058.64 7866
4059.24 7789
4059.84 7807
4060.44 7853
4061.04 7889
4061.64 7818
4062.24 7876
4062.84 7813
4063.44 7657
4064.04 7664
4064.65 7706
4065.25 7831
4065.85 7951
4066.45 7964
4067.05 8044
4067.65 8079
4068.25 8244
4068.86 8420
4069.46 8504
4070.06 8467
4070.66 8486
4071.26 8488
4071.86 8252
4072.47 8010
4073.07 7771
4073.67 7963
4074.27 7695
4074.87 7506
4075.48 7564
4076.08 7435
4076.68 7535
4077.28 7390
4077.88 7256
4078.49 7383
4079.09 7328
4079.69 7273
4080.29 7185
4080.90 7293
4081.50 7275
4082.10 7200
4082.70 7208
4083.31 7232
4083.91 7135
4084.51 7119
4085.11 7200
4085.72 7006
4086.32 6989
4086.92 7112
4087.52 7126
4088.13 7273
4088.73 7143
4089.33 6969
4089.94 6914
4090.54 6934
4091.14 7218
4091.75 7223
4092.35 7424
4092.95 7175
4093.56 7090
4094.16 7221
4094.76 7184
4095.37 7255
4095.97 7375
4096.57 7339
4097.18 7406
4097.78 7347
4098.38 7195
4098.99 7300
4099.59 7141
4100.20 7095
4100.80 7025
4101.40 6944
4102.01 7066
4102.61 7033
4103.22 6969
4103.82 7015
4104.42 7144
4105.03 7215
4105.63 7251
4106.24 7511
4106.84 7553
4107.44 7554
4108.05 7473
4108.65 7491
4109.26 7290
4109.86 7504
4110.47 7345
4111.07 7364
4111.68 7048
4112.28 7154
4112.89 7227
4113.49 7138
4114.10 7287
4114.70 7031
4115.31 6926
4115.91 7024
4116.52 6966
4117.12 7287
4117.73 7202
4118.33 7230
4118.94 7202
4119.54 7365
4120.15 7620
4120.75 7618
4121.36 7612
4121.96 7578
4122.57 7599
4123.17 7446
4123.78 7489
4124.39 7436
4124.99 7392
4125.60 7286
4126.20 7300
4126.81 6973
4127.41 7040
4128.02 6950
4128.63 7094
4129.23 7259
4129.84 7286
4130.44 7195
4131.05 7208
4131.66 7425
4132.26 7589
4132.87 7649
4133.47 7736
4134.08 7948
4134.69 7981
4135.29 8080
4135.90 8157
4136.51 8495
4137.11 8446
4137.72 8458
4138.33 8718
4138.93 8813
4139.54 8979
4140.15 9065
4140.75 9286
4141.36 9703
4141.97 10136
4142.57 10382
4143.18 10434
4143.79 10612
4144.40 11118
4145.00 11386
4145.61 11335
4146.22 11193
4146.82 10878
4147.43 10574
4148.04 10035
4148.65 9679
4149.25 9414
4149.86 8910
4150.47 8397
4151.08 8348
4151.68 8200
4152.29 7855
4152.90 7694
4153.51 7514
4154.11 7337
4154.72 7283
4155.33 7128
4155.94 7145
4156.55 6933
4157.15 6930
4157.76 7135
4158.37 6997
4158.98 6847
4159.59 6944
4160.19 6941
4160.80 6862
4161.41 6921
4162.02 7094
4162.63 7124
4163.24 7368
4163.85 7247
4164.45 7356
4165.06 7606
4165.67 7657
4166.28 8081
4166.89 7975
4167.50 7718
4168.11 7990
4168.71 8073
4169.32 7899
4169.93 7852
4170.54 7804
4171.15 7668
4171.76 8018
4172.37 7924
4172.98 8027
4173.59 8105
4174.20 8146
4174.81 8124
4175.42 8261
4176.02 8218
4176.63 8379
4177.24 8457
4177.85 8467
4178.46 8784
4179.07 8750
4179.68 8794
4180.29 8872
4180.90 8673
4181.51 8712
4182.12 8682
4182.73 8762
4183.34 8332
4183.95 8124
4184.56 8004
4185.17 7848
4185.78 7619
4186.39 7749
4187.00 7747
4187.61 7279
4188.22 7281
4188.83 7316
4189.44 7557
4190.05 7413
4190.66 7555
4191.27 7483
4191.88 7684
4192.50 7763
4193.11 7838
4193.72 8177
4194.33 8416
4194.94 8326
4195.55 8355
4196.16 8819
4196.77 8863
4197.38 8948
4197.99 9041
4198.60 8989
4199.21 8971
4199.83 8707
4200.44 8554
4201.05 8257
4201.66 7975
4202.27 8051
4202.88 8112
4203.49 8020
4204.10 7900
4204.72 7770
4205.33 7602
4205.94 7714
4206.55 7835
4207.16 7698
4207.77 7473
4208.39 7271
4209.00 7394
4209.61 7335
4210.22 7208
4210.83 7210
4211.45 7189
4212.06 7227
4212.67 7135
4213.28 7148
4213.89 7378
4214.51 7256
4215.12 7429
4215.73 7323
4216.34 7326
4216.96 7647
4217.57 7823
4218.18 7940
4218.79 8161
4219.41 8331
4220.02 8657
4220.63 8779
4221.24 9017
4221.86 8900
4222.47 9029
4223.08 9048
4223.69 8996
4224.31 8653
4224.92 8340
4225.53 8336
4226.15 8017
4226.76 7817
4227.37 7530
4227.99 7592
4228.60 7514
4229.21 7604
4229.83 7600
4230.44 7766
4231.05 7876
4231.67 7841
4232.28 7908
4232.89 7980
4233.51 8014
4234.12 8187
4234.73 8027
4235.35 8113
4235.96 8384
4236.58 8395
4237.19 8367
4237.80 8323
4238.42 8268
4239.03 8206
4239.65 8073
4240.26 7882
4240.87 7665
4241.49 7720
4242.10 7622
4242.72 7512
4243.33 7389
4243.94 7544
4244.56 7676
4245.17 7588
4245.79 7734
4246.40 7933
4247.02 7867
4247.63 8159
4248.25 8129
4248.86 8346
4249.48 8204
4250.09 8340
4250.71 8465
4251.32 8098
4251.94 8117
4252.55 8062
4253.17 7741
4253.78 7821
4254.40 7840
4255.01 7635
4255.63 7518
4256.24 7444
4256.86 7399
4257.47 7167
4258.09 7199
4258.70 7511
4259.32 7422
4259.93 7502
4260.55 7571
4261.16 7363
4261.78 7485
4262.40 7481
4263.01 7543
4263.63 7738
4264.24 7475
4264.86 7617
4265.47 7625
4266.09 7466
4266.71 7453
4267.32 7552
4267.94 7607
4268.55 7574
4269.17 7425
4269.79 7319
4270.40 7449
4271.02 7557
4271.64 7449
4272.25 7214
4272.87 7173
4273.49 7247
4274.10 7550
4274.72 7536
4275.34 7739
4275.95 7986
4276.57 8145
4277.19 8356
4277.80 8589
4278.42 8776
4279.04 8945
4279.65 8961
4280.27 9062
4280.89 8929
4281.50 8843
4282.12 8446
4282.74 8245
4283.36 8111
4283.97 7822
4284.59 7463
4285.21 7269
4285.82 7355
4286.44 7171
4287.06 7145
4287.68 7033
4288.29 7050
4288.91 7067
4289.53 6910
4290.15 7031
4290.77 6978
4291.38 7017
4292.00 7009
4292.62 7212
4293.24 7074
4293.85 7179
4294.47 7076
4295.09 7142
4295.71 7114
4296.33 7053
4296.95 7161
4297.56 7155
4298.18 7177
4298.80 7163
4299.42 7103
4300.04 7039
4300.66 7173
4301.27 7069
4301.89 6918
4302.51 7112
4303.13 7155
4303.75 7146
4304.37 6919
4304.99 6963
4305.60 6957
4306.22 6717
4306.84 6945
4307.46 6892
4308.08 6887
4308.70 6794
4309.32 6605
4309.94 6778
4310.56 6679
4311.18 6577
4311.79 6588
4312.41 6517
4313.03 6557
4313.65 6422
4314.27 6180
4314.89 6395
4315.51 6401
4316.13 6402
4316.75 6254
4317.37 6177
4317.99 6451
4318.61 6260
4319.23 6321
4319.85 6278
4320.47 6277
4321.09 6178
4321.71 6049
4322.33 6253
4322.95 6238
4323.57 6131
4324.19 6123
4324.81 6127
4325.43 6230
4326.05 6236
4326.67 6283
4327.29 6384
4327.91 6351
4328.53 6291
4329.15 6318
4329.77 6322
4330.39 6287
4331.01 6336
4331.63 6420
4332.25 6353
4332.88 6332
4333.50 6173
4334.12 6042
4334.74 6129
4335.36 6034
4335.98 6030
4336.60 6085
4337.22 6093
4337.84 5938
4338.46 5957
4339.09 6061
4339.71 6192
4340.33 5995
4340.95 5845
4341.57 5904
4342.19 5860
4342.81 5827
4343.44 5927
4344.06 6113
4344.68 6231
4345.30 6247
4345.92 6154
4346.54 6354
4347.17 6308
4347.79 6250
4348.41 6470
4349.03 6581
4349.65 6392
4350.28 6274
4350.90 6319
4351.52 6475
4352.14 6635
4352.76 6280
4353.39 6283
4354.01 6174
4354.63 6306
4355.25 6278
4355.88 6096
4356.50 6245
4357.12 6230
4357.74 6163
4358.37 6244
4358.99 6102
4359.61 6009
4360.23 6042
4360.86 5981
4361.48 5863
4362.10 5928
4362.72 6002
4363.35 5949
4363.97 6065
4364.59 5995
4365.22 6039
4365.84 6003
4366.46 5968
4367.09 6106
4367.71 6054
4368.33 5904
4368.96 5687
4369.58 5968
4370.20 5735
4370.83 6010
4371.45 5813
4372.07 5695
4372.70 5805
4373.32 6032
4373.94 5839
4374.57 5809
4375.19 5817
4375.82 5806
4376.44 6029
4377.06 5968
4377.69 5901
4378.31 5978
4378.94 5974
4379.56 5933
4380.18 6072
4380.81 5908
4381.43 6201
4382.06 6354
4382.68 6209
4383.31 6106
4383.93 6089
4384.55 6184
4385.18 6175
4385.80 6137
4386.43 6159
4387.05 5948
4387.68 5960
4388.30 5964
4388.93 6147
4389.55 6149
4390.18 5996
4390.80 6120
4391.43 5957
4392.05 5931
4392.68 5989
4393.30 5908
4393.93 6032
4394.55 5862
4395.18 5723
4395.80 5762
4396.43 5872
4397.05 5933
4397.68 5663
4398.30 5693
4398.93 5752
4399.56 5773
4400.18 5633
4400.81 5841
4401.43 5819
4402.06 5752
4402.68 5665
4403.31 5882
4403.94 6028
4404.56 5993
4405.19 5989
4405.81 5905
4406.44 6038
4407.07 5739
4407.69 5916
4408.32 5944
4408.94 5895
4409.57 5874
4410.20 5905
4410.82 5738
4411.45 5767
4412.08 5714
4412.70 5715
4413.33 5841
4413.95 5745
4414.58 5624
4415.21 5745
4415.83 5889
4416.46 5835
4417.09 5848
4417.72 5839
4418.34 5719
4418.97 5764
4419.60 5738
4420.22 5530
4420.85 5584
4421.48 5618
4422.10 5682
4422.73 5693
4423.36 5574
4423.99 5519
4424.61 5614
4425.24 5661
4425.87 5642
4426.50 5524
4427.12 5486
4427.75 5548
4428.38 5540
4429.01 5567
4429.63 5717
4430.26 5709
4430.89 5863
4431.52 5741
4432.14 5681
4432.77 5751
4433.40 5864
4434.03 5930
4434.66 5795
4435.28 5881
4435.91 5848
4436.54 5838
4437.17 5713
4437.80 5757
4438.43 5720
4439.05 5616
4439.68 5630
4440.31 5593
4440.94 5595
4441.57 5574
4442.20 5645
4442.82 5417
4443.45 5557
4444.08 5581
4444.71 5569
4445.34 5634
4445.97 5777
4446.60 5664
4447.23 5806
4447.86 5828
4448.48 5908
4449.11 5982
4449.74 6137
4450.37 6002
4451.00 6029
4451.63 5964
4452.26 6008
4452.89 5878
4453.52 5784
4454.15 5662
4454.78 5614
4455.41 5684
4456.04 5534
4456.67 5505
4457.30 5479
4457.92 5516
4458.55 5475
4459.18 5402
4459.81 5448
4460.44 5365
4461.07 5493
4461.70 5635
4462.33 5692
4462.96 5668
4463.59 5606
4464.22 5412
4464.85 5425
4465.48 5374
4466.11 5326
4466.75 5463
4467.38 5459
4468.01 5434
4468.64 5458
4469.27 5487
4469.90 5564
4470.53 5439
4471.16 5668
4471.79 5470
4472.42 5527
4473.05 5645
4473.68 5363
4474.31 5369
4474.94 5457
4475.57 5566
4476.20 5565
4476.84 5447
4477.47 5320
4478.10 5520
4478.73 5561
4479.36 5580
4479.99 5557
4480.62 5452
4481.25 5434
4481.89 5458
4482.52 5657
4483.15 5616
4483.78 5389
4484.41 5305
4485.04 5326
4485.67 5362
4486.31 5667
4486.94 5648
4487.57 5362
4488.20 5461
4488.83 5551
4489.47 5541
4490.10 5326
4490.73 5399
4491.36 5535
4491.99 5453
4492.63 5456
4493.26 5516
4493.89 5438
4494.52 5418
4495.15 5524
4495.79 5408
4496.42 5559
4497.05 5634
4497.68 5709
4498.32 5716
4498.95 5677
4499.58 5623
4500.22 5774
4500.85 5791
4501.48 5777
4502.11 5759
4502.75 5550
4503.38 5487
4504.01 5546
4504.65 5625
4505.28 5691
4505.91 5720
4506.54 5755
4507.18 5618
4507.81 5743
4508.44 5557
4509.08 5643
4509.71 5710
4510.34 5641
4510.98 5641
4511.61 5730
4512.24 5742
4512.88 5600
4513.51 5571
4514.15 5638
4514.78 5515
4515.41 5641
4516.05 5645
4516.68 5650
4517.31 5605
4517.95 5742
4518.58 5808
4519.22 5672
4519.85 5614
4520.48 5674
4521.12 5747
4521.75 5741
4522.39 5624
4523.02 5597
4523.66 5660
4524.29 5693
4524.92 5732
4525.56 5703
4526.19 5764
4526.83 5653
4527.46 5547
4528.10 5471
4528.73 5513
4529.37 5560
4530.00 5528
4530.64 5581
4531.27 5697
4531.91 5627
4532.54 5506
4533.18 5511
4533.81 5564
4534.45 5630
4535.08 5607
4535.72 5493
4536.35 5464
4536.99 5629
4537.62 5662
4538.26 5557
4538.89 5533
4539.53 5583
4540.16 5540
4540.80 5500
4541.43 5477
4542.07 5590
4542.71 5518
4543.34 5518
4543.98 5548
4544.61 5449
4545.25 5550
4545.88 5610
4546.52 5633
4547.16 5649
4547.79 5782
4548.43 5769
4549.06 5663
4549.70 5793
4550.34 5811
4550.97 5851
4551.61 5679
4552.25 5608
4552.88 5443
4553.52 5515
4554.15 5549
4554.79 5354
4555.43 5463
4556.06 5461
4556.70 5475
4557.34 5667
4557.97 5583
4558.61 5604
4559.25 5508
4559.89 5389
4560.52 5360
4561.16 5458
4561.80 5347
4562.43 5504
4563.07 5628
4563.71 5534
4564.34 5499
4564.98 5446
4565.62 5475
4566.26 5597
4566.89 5605
4567.53 5458
4568.17 5456
4568.81 5470
4569.44 5467
4570.08 5487
4570.72 5459
4571.36 5603
4571.99 5634
4572.63 5564
4573.27 5580
4573.91 5346
4574.55 5468
4575.18 5574
4575.82 5434
4576.46 5540
4577.10 5523
4577.74 5618
4578.37 5617
4579.01 5600
4579.65 5652
4580.29 5553
4580.93 5696
4581.56 5484
4582.20 5615
4582.84 5888
4583.48 5644
4584.12 5665
4584.76 5674
4585.40 5740
4586.03 5672
4586.67 5708
4587.31 5701
4587.95 5661
4588.59 5588
4589.23 5448
4589.87 5573
4590.51 5540
4591.15 5363
4591.79 5589
4592.42 5596
4593.06 5691
4593.70 5518
4594.34 5719
4594.98 5622
4595.62 5669
4596.26 5531
4596.90 5511
4597.54 5536
4598.18 5423
4598.82 5578
4599.46 5602
4600.10 5615
4600.74 5730
4601.38 5883
4602.02 5934
4602.66 5958
4603.30 6227
4603.94 6177
4604.58 6324
4605.22 6527
4605.86 6748
4606.50 6763
4607.14 6758
4607.78 7002
4608.42 6771
4609.06 6697
4609.70 6461
4610.34 6343
4610.98 6485
4611.62 6446
4612.26 6126
4612.90 6089
4613.54 6148
4614.18 6236
4614.82 6226
4615.46 6280
4616.10 6309
4616.74 6483
4617.39 6508
4618.03 6382
4618.67 6449
4619.31 6492
4619.95 6400
4620.59 6126
4621.23 6050
4621.87 6014
4622.51 5872
4623.16 5833
4623.80 5641
4624.44 5431
4625.08 5275
4625.72 5546
4626.36 5524
4627.00 5380
4627.65 5325
4628.29 5295
4628.93 5327
4629.57 5430
4630.21 5616
4630.85 5471
4631.50 5419
4632.14 5484
4632.78 5359
4633.42 5493
4634.06 5340
4634.71 5581
4635.35 5607
4635.99 5645
4636.63 5575
4637.27 5631
4637.92 5606
4638.56 5543
4639.20 5609
4639.84 5525
4640.49 5427
4641.13 5613
4641.77 5749
4642.41 5637
4643.06 5640
4643.70 5657
4644.34 5655
4644.99 5835
4645.63 5838
4646.27 5702
4646.91 5851
4647.56 5938
4648.20 5776
4648.84 5751
4649.49 5698
4650.13 5857
4650.77 5799
4651.42 5634
4652.06 5581
4652.70 5488
4653.35 5549
4653.99 5633
4654.63 5545
4655.28 5406
4655.92 5403
4656.56 5543
4657.21 5670
4657.85 5845
4658.49 5632
4659.14 5724
4659.78 5987
4660.43 5836
4661.07 5892
4661.71 5973
4662.36 5982
4663.00 5880
4663.65 6133
4664.29 6202
4664.93 6016
4665.58 5790
4666.22 5888
4666.87 5818
4667.51 5670
4668.16 5583
4668.80 5464
4669.44 5473
4670.09 5258
4670.73 5267
4671.38 5356
4672.02 5242
4672.67 5298
4673.31 5355
4673.96 5217
4674.60 5189
4675.25 5338
4675.89 5375
4676.54 5409
4677.18 5304
4677.83 5224
4678.47 5271
4679.12 5253
4679.76 5297
4680.41 5234
4681.05 5362
4681.70 5242
4682.34 5002
4682.99 5186
4683.63 5283
4684.28 5237
4684.93 5386
4685.57 5566
4686.22 5462
4686.86 5403
4687.51 5460
4688.15 5444
4688.80 5378
4689.45 5284
4690.09 5309
4690.74 5387
4691.38 5236
4692.03 5148
4692.68 5366
4693.32 5253
4693.97 5368
4694.61 5378
4695.26 5214
4695.91 5447
4696.55 5424
4697.20 5337
4697.85 5152
4698.49 5267
4699.14 5237
4699.79 5343
4700.43 5431
4701.08 5477
4701.73 5335
4702.37 5258
4703.02 5296
4703.67 5258
4704.31 5316
4704.96 5335
4705.61 5298
4706.25 5477
4706.90 5429
4707.55 5518
4708.20 5667
4708.84 5892
4709.49 5999
4710.14 5934
4710.78 6133
4711.43 6095
4712.08 6119
4712.73 6283
4713.37 6109
4714.02 6101
4714.67 6032
4715.32 5867
4715.96 5677
4716.61 5356
4717.26 5214
4717.91 5248
4718.56 5248
4719.20 5198
4719.85 5204
4720.50 5295
4721.15 5155
4721.80 5182
4722.44 5268
4723.09 5163
4723.74 5214
4724.39 5315
4725.04 5272
4725.69 5261
4726.33 5156
4726.98 5121
4727.63 5049
4728.28 5175
4728.93 5191
4729.58 5172
4730.23 5064
4730.87 5172
4731.52 5017
4732.17 5031
4732.82 5016
4733.47 5093
4734.12 5204
4734.77 5288
4735.42 5447
4736.07 5415
4736.71 5230
4737.36 5014
4738.01 5028
4738.66 5087
4739.31 5299
4739.96 5314
4740.61 5163
4741.26 5129
4741.91 5075
4742.56 5179
4743.21 5219
4743.86 5212
4744.51 5173
4745.16 5334
4745.81 5314
4746.46 5203
4747.11 5367
4747.76 5443
4748.41 5446
4749.06 5554
4749.71 5951
4750.36 5995
4751.01 6012
4751.66 6103
4752.31 6305
4752.96 6552
4753.61 6656
4754.26 6918
4754.91 7027
4755.56 6810
4756.21 6896
4756.86 6544
4757.51 6340
4758.16 6172
4758.81 5931
4759.46 5768
4760.11 5726
4760.76 5370
4761.41 5294
4762.07 5247
4762.72 5290
4763.37 5161
4764.02 5168
4764.67 5209
4765.32 5166
4765.97 5216
4766.62 5035
4767.27 5010
4767.92 5061
4768.58 4948
4769.23 4990
4769.88 4966
4770.53 4899
4771.18 4950
4771.83 5109
4772.48 5051
4773.14 4990
4773.79 4873
4774.44 4764
4775.09 4966
4775.74 4873
4776.40 5035
4777.05 5012
4777.70 4942
4778.35 5113
4779.00 5137
4779.66 5003
4780.31 5069
4780.96 4919
4781.61 5112
4782.26 5113
4782.92 5066
4783.57 5014
4784.22 4929
4784.87 5082
4785.53 5109
4786.18 5186
4786.83 5117
4787.48 4922
4788.14 5011
4788.79 5067
4789.44 5096
4790.09 5114
4790.75 5204
4791.40 5116
4792.05 5118
4792.71 5199
4793.36 5144
4794.01 4885
4794.67 4915
4795.32 4944
4795.97 4844
4796.62 5039
4797.28 4966
4797.93 5101
4798.58 5057
4799.24 5064
4799.89 4950
4800.55 4857
4801.20 4804
4801.85 4806
4802.51 4814
4803.16 4770
4803.81 4778
4804.47 4699
4805.12 4634
4805.77 4808
4806.43 4721
4807.08 4759
4807.74 4687
4808.39 4849
4809.04 4813
4809.70 4713
4810.35 4760
4811.01 4801
4811.66 4896
4812.32 5023
4812.97 4980
4813.62 5036
4814.28 4871
4814.93 5037
4815.59 5067
4816.24 5164
4816.90 5229
4817.55 5054
4818.21 5209
4818.86 5223
4819.52 5144
4820.17 5124
4820.83 5226
4821.48 5309
4822.14 5369
4822.79 5365
4823.45 5504
4824.10 5748
4824.76 5660
4825.41 5465
4826.07 5427
4826.72 5421
4827.38 5443
4828.03 5628
4828.69 5558
4829.34 5606
4830.00 5544
4830.65 5536
4831.31 5536
4831.97 5604
4832.62 5551
4833.28 5609
4833.93 5807
4834.59 5843
4835.24 5742
4835.90 5611
4836.56 5792
4837.21 5945
4837.87 5799
4838.52 5656
4839.18 5782
4839.84 5620
4840.49 5612
4841.15 5568
4841.81 5465
4842.46 5291
4843.12 5286
4843.77 5333
4844.43 5313
4845.09 5061
4845.74 5037
4846.40 5218
4847.06 5220
4847.71 5197
4848.37 5202
4849.03 5154
4849.68 5292
4850.34 5201
4851.00 5097
4851.66 5062
4852.31 5020
4852.97 5088
4853.63 5132
4854.28 4977
4854.94 5030
4855.60 5088
4856.26 4941
4856.91 5029
4857.57 5047
4858.23 5098
4858.88 5177
4859.54 5087
4860.20 5268
4860.86 5240
4861.52 5141
4862.17 5499
4862.83 5448
4863.49 5655
4864.15 5678
4864.80 5977
4865.46 6067
4866.12 5954
4866.78 5842
4867.44 5722
4868.09 5743
4868.75 5830
4869.41 5583
4870.07 5562
4870.73 5535
4871.39 5530
4872.04 5505
4872.70 5529
4873.36 5458
4874.02 5319
4874.68 5446
4875.34 5409
4875.99 5413
4876.65 5576
4877.31 5691
4877.97 5467
4878.63 5432
4879.29 5381
4879.95 5222
4880.61 5241
4881.27 5220
4881.92 5225
4882.58 5161
4883.24 5106
4883.90 5245
4884.56 5092
4885.22 5100
4885.88 5185
4886.54 5356
4887.20 5418
4887.86 5357
4888.52 5574
4889.18 5465
4889.84 5347
4890.50 5618
4891.16 5616
4891.81 5626
4892.47 5860
4893.13 5955
4893.79 6162
4894.45 6313
4895.11 6336
4895.77 6564
4896.43 6512
4897.09 6717
4897.75 6735
4898.41 6560
4899.07 6347
4899.73 6366
4900.40 6682
4901.06 6569
4901.72 6529
4902.38 6636
4903.04 6823
4903.70 6852
4904.36 6507
4905.02 6354
4905.68 6262
4906.34 6186
4907.00 6085
4907.66 5815
4908.32 5695
4908.98 5854
4909.64 5836
4910.30 5844
4910.97 5709
4911.63 5659
4912.29 5738
4912.95 5756
4913.61 5836
4914.27 5696
4914.93 5620
4915.59 5530
4916.26 5684
4916.92 5539
4917.58 5492
4918.24 5305
4918.90 5314
4919.56 5212
4920.22 5255
4920.89 5240
4921.55 5204
4922.21 5244
4922.87 5306
4923.53 5196
4924.19 5097
4924.86 5137
4925.52 5197
4926.18 5176
4926.84 5269
4927.50 5072
4928.17 5108
4928.83 5148
4929.49 5070
4930.15 5115
4930.82 5146
4931.48 5064
4932.14 5154
4932.80 5102
4933.47 5056
4934.13 5154
4934.79 5147
4935.45 5323
4936.12 5235
4936.78 5088
4937.44 5151
4938.10 5111
4938.77 5185
4939.43 4945
4940.09 5211
4940.76 5230
4941.42 5049
4942.08 4997
4942.75 5007
4943.41 5042
4944.07 5076
4944.74 4912
4945.40 4889
4946.06 4790
4946.73 4965
4947.39 4893
4948.05 4906
4948.72 4846
4949.38 4771
4950.04 4960
4950.71 4957
4951.37 4821
4952.03 4874
4952.70 4961
4953.36 5057
4954.03 4954
4954.69 4996
4955.35 4915
4956.02 4958
4956.68 5134
4957.35 5185
4958.01 5049
4958.67 5113
4959.34 5018
4960.00 5200
4960.67 5238
4961.33 5456
4962.00 5493
4962.66 5419
4963.32 5662
4963.99 5831
4964.65 5855
4965.32 6050
4965.98 6070
4966.65 6000
4967.31 6213
4967.98 6115
4968.64 5983
4969.31 5777
4969.97 5844
4970.64 5812
4971.30 5747
4971.97 5578
4972.63 5522
4973.30 5537
4973.96 5663
4974.63 5778
4975.29 5753
4975.96 5579
4976.62 5636
4977.29 5587
4977.96 5602
4978.62 5458
4979.29 5370
4979.95 5251
4980.62 5271
4981.28 5165
4981.95 5161
4982.62 5151
4983.28 5226
4983.95 5145
4984.61 5171
4985.28 5061
4985.94 5118
4986.61 5334
4987.28 5410
4987.94 5250
4988.61 5187
4989.28 5080
4989.94 5250
4990.61 5384
4991.27 5155
4991.94 5126
4992.61 5013
4993.27 5207
4993.94 5177
4994.61 5128
4995.27 5177
4995.94 5142
4996.61 5163
4997.27 5401
4997.94 5052
4998.61 5161
4999.27 5295
4999.94 5228
5000.61 5220
5001.28 5221
5001.94 5179
5002.61 5091
5003.28 5048
5003.94 4875
5004.61 4998
5005.28 5032
5005.95 4776
5006.61 4738
5007.28 4820
5007.95 4838
5008.62 4880
5009.28 4816
5009.95 4922
5010.62 4769
5011.29 4785
5011.95 4925
5012.62 4756
5013.29 4781
5013.96 4791
5014.63 4830
5015.29 4808
5015.96 4713
5016.63 4726
5017.30 4793
5017.97 4905
5018.63 4794
5019.30 4652
5019.97 4580
5020.64 4698
5021.31 4632
5021.98 4788
5022.65 4761
5023.31 4787
5023.98 4761
5024.65 4713
5025.32 4843
5025.99 4819
5026.66 4819
5027.33 4836
5027.99 4892
5028.66 4829
5029.33 4841
5030.00 4898
5030.67 4817
5031.34 4778
5032.01 4830
5032.68 4840
5033.35 4808
5034.02 4853
5034.69 4714
5035.35 4729
5036.02 4769
5036.69 4753
5037.36 4878
5038.03 4710
5038.70 4595
5039.37 4507
5040.04 4715
5040.71 4614
5041.38 4643
5042.05 4721
5042.72 4491
5043.39 4583
5044.06 4646
5044.73 4542
5045.40 4704
5046.07 4576
5046.74 4531
5047.41 4629
5048.08 4582
5048.75 4442
5049.42 4497
5050.09 4488
5050.76 4529
5051.43 4521
5052.10 4533
5052.77 4639
5053.44 4601
5054.11 4486
5054.78 4415
5055.46 4431
5056.13 4458
5056.80 4513
5057.47 4381
5058.14 4395
5058.81 4392
5059.48 4511
5060.15 4632
5060.82 4575
5061.49 4566
5062.16 4571
5062.84 4688
5063.51 4705
5064.18 4616
5064.85 4806
5065.52 4766
5066.19 4754
5066.86 4601
5067.54 4604
5068.21 4617
5068.88 4519
5069.55 4513
5070.22 4541
5070.89 4554
5071.56 4594
5072.24 4597
5072.91 4727
5073.58 4561
5074.25 4501
5074.92 4513
5075.60 4493
5076.27 4653
5076.94 4580
5077.61 4675
5078.28 4624
5078.96 4624
5079.63 4555
5080.30 4753
5080.97 4656
5081.65 4737
5082.32 4685
5082.99 4762
5083.66 4629
5084.34 4625
5085.01 4712
5085.68 4659
5086.35 4459
5087.03 4625
5087.70 4735
5088.37 4744
5089.05 4488
5089.72 4460
5090.39 4416
5091.06 4487
5091.74 4570
5092.41 4673
5093.08 4563
5093.76 4596
5094.43 4632
5095.10 4583
5095.78 4497
5096.45 4520
5097.12 4787
5097.80 4492
5098.47 4505
5099.14 4485
5099.82 4440
5100.49 4498
5101.17 4420
5101.84 4444
5102.51 4506
5103.19 4413
5103.86 4451
5104.53 4462
5105.21 4501
5105.88 4410
5106.56 4441
5107.23 4627
5107.91 4603
5108.58 4690
5109.25 4624
5109.93 4592
5110.60 4552
5111.28 4536
5111.95 4445
5112.63 4445
5113.30 4457
5113.97 4447
5114.65 4579
5115.32 4375
5116.00 4443
5116.67 4676
5117.35 4577
5118.02 4647
5118.70 4543
5119.37 4585
5120.05 4503
5120.72 4538
5121.40 4626
5122.07 4662
5122.75 4533
5123.42 4706
5124.10 4769
5124.77 4676
5125.45 4575
5126.12 4538
5126.80 4682
5127.48 4687
5128.15 4719
5128.83 4664
5129.50 4412
5130.18 4412
5130.85 4403
5131.53 4580
5132.20 4454
5132.88 4522
5133.56 4557
5134.23 4666
5134.91 4454
5135.58 4447
5136.26 4355
5136.94 4353
5137.61 4444
5138.29 4479
5138.96 4473
5139.64 4447
5140.32 4552
5140.99 4621
5141.67 4593
5142.35 4819
5143.02 4821
5143.70 4659
5144.38 4551
5145.05 4612
5145.73 4572
5146.41 4619
5147.08 4515
5147.76 4539
5148.44 4492
5149.11 4548
5149.79 4287
5150.47 4333
5151.14 4392
5151.82 4481
5152.50 4418
5153.17 4357
5153.85 4475
5154.53 4496
5155.21 4541
5155.88 4366
5156.56 4482
5157.24 4449
5157.92 4484
5158.59 4351
5159.27 4333
5159.95 4448
5160.63 4513
5161.30 4289
5161.98 4318
5162.66 4243
5163.34 4279
5164.02 4286
5164.69 4261
5165.37 4184
5166.05 4310
5166.73 4363
5167.41 4240
5168.08 4159
5168.76 4354
5169.44 4171
5170.12 4269
5170.80 4418
5171.47 4369
5172.15 4449
5172.83 4335
5173.51 4362
5174.19 4434
5174.87 4379
5175.55 4344
5176.22 4424
5176.90 4488
5177.58 4309
5178.26 4270
5178.94 4346
5179.62 4469
5180.30 4501
5180.98 4512
5181.66 4385
5182.33 4497
5183.01 4653
5183.69 4544
5184.37 4539
5185.05 4447
5185.73 4486
5186.41 4534
5187.09 4468
5187.77 4403
5188.45 4409
5189.13 4445
5189.81 4494
5190.49 4509
5191.17 4320
5191.85 4248
5192.53 4206
5193.21 4274
5193.88 4305
5194.56 4260
5195.24 4280
5195.92 4277
5196.60 4336
5197.28 4161
5197.96 4116
5198.64 4365
5199.33 4475
5200.01 4250
5200.69 4211
5201.37 4397
5202.05 4350
5202.73 4309
5203.41 4260
5204.09 4355
5204.77 4385
5205.45 4566
5206.13 4413
5206.81 4369
5207.49 4478
5208.17 4499
5208.85 4553
5209.53 4820
5210.21 4655
5210.89 4622
5211.58 4629
5212.26 4726
5212.94 4821
5213.62 4673
5214.30 4584
5214.98 4651
5215.66 4611
5216.34 4566
5217.03 4590
5217.71 4516
5218.39 4403
5219.07 4441
5219.75 4397
5220.43 4384
5221.11 4243
5221.80 4268
5222.48 4311
5223.16 4305
5223.84 4415
5224.52 4407
5225.20 4191
5225.89 4120
5226.57 4312
5227.25 4345
5227.93 4326
5228.61 4371
5229.30 4418
5229.98 4401
5230.66 4386
5231.34 4383
5232.03 4216
5232.71 4229
5233.39 4328
5234.07 4386
5234.76 4291
5235.44 4363
5236.12 4521
5236.80 4348
5237.49 4501
5238.17 4473
5238.85 4546
5239.53 4612
5240.22 4659
5240.90 4687
5241.58 4702
5242.27 4661
5242.95 4696
5243.63 4464
5244.32 4442
5245.00 4441
5245.68 4418
5246.36 4447
5247.05 4378
5247.73 4257
5248.41 4381
5249.10 4346
5249.78 4309
5250.47 4352
5251.15 4266
5251.83 4323
5252.52 4349
5253.20 4407
5253.88 4332
5254.57 4418
5255.25 4448
5255.93 4390
5256.62 4190
5257.30 4278
5257.99 4293
5258.67 4277
5259.36 4294
5260.04 4299
5260.72 4204
5261.41 4231
5262.09 4280
5262.78 4318
5263.46 4338
5264.14 4299
5264.83 4299
5265.51 4368
5266.20 4255
5266.88 4259
5267.57 4331
5268.25 4343
5268.94 4254
5269.62 4388
5270.31 4463
5270.99 4478
5271.68 4410
5272.36 4455
5273.05 4505
5273.73 4445
5274.42 4498
5275.10 4387
5275.79 4338
5276.47 4370
5277.16 4353
5277.84 4486
5278.53 4389
5279.21 4406
5279.90 4447
5280.58 4491
5281.27 4401
5281.96 4462
5282.64 4520
5283.33 4628
5284.01 4742
5284.70 4856
5285.38 4760
5286.07 4765
5286.76 4677
5287.44 4601
5288.13 4365
5288.81 4373
5289.50 4296
5290.19 4302
5290.87 4147
5291.56 4192
5292.24 4350
5292.93 4376
5293.62 4229
5294.30 4216
5294.99 4210
5295.68 4358
5296.36 4369
5297.05 4068
5297.74 4191
5298.42 4294
5299.11 4449
5299.80 4269
5300.48 4263
5301.17 4389
5301.86 4478
5302.54 4567
5303.23 4561
5303.92 4458
5304.60 4378
5305.29 4612
5305.98 4487
5306.67 4501
5307.35 4444
5308.04 4364
5308.73 4383
5309.41 4483
5310.10 4324
5310.79 4358
5311.48 4413
5312.16 4387
5312.85 4270
5313.54 4236
5314.23 4103
5314.92 4145
5315.60 4294
5316.29 4354
5316.98 4304
5317.67 4239
5318.35 4277
5319.04 4260
5319.73 4189
5320.42 4158
5321.11 4318
5321.79 4270
5322.48 4155
5323.17 4281
5323.86 4233
5324.55 4087
5325.24 4238
5325.92 4132
5326.61 4226
5327.30 4174
5327.99 4217
5328.68 4162
5329.37 4196
5330.06 4131
5330.75 4155
5331.43 4248
5332.12 4190
5332.81 4246
5333.50 4222
5334.19 4269
5334.88 4172
5335.57 4227
5336.26 4291
5336.95 4224
5337.63 4183
5338.32 4183
5339.01 4182
5339.70 4452
5340.39 4522
5341.08 4380
5341.77 4638
5342.46 4662
5343.15 4426
5343.84 4417
5344.53 4380
5345.22 4533
5345.91 4429
5346.60 4534
5347.29 4522
5347.98 4435
5348.67 4576
5349.36 4606
5350.05 4541
5350.74 4651
5351.43 4919
5352.12 4769
5352.81 4811
5353.50 4724
5354.19 4783
5354.88 4631
5355.57 4465
5356.26 4537
5356.95 4433
5357.64 4387
5358.33 4228
5359.02 4095
5359.71 4159
5360.40 4229
5361.09 4299
5361.78 4206
5362.48 4117
5363.17 4257
5363.86 4294
5364.55 4203
5365.24 4164
5365.93 4139
5366.62 4177
5367.31 4286
5368.00 4330
5368.69 4360
5369.39 4225
5370.08 4139
5370.77 4118
5371.46 4312
5372.15 4390
5372.84 4445
5373.53 4512
5374.23 4555
5374.92 4477
5375.61 4336
5376.30 4432
5376.99 4503
5377.68 4405
5378.38 4366
5379.07 4329
5379.76 4493
5380.45 4487
5381.14 4358
5381.84 4309
5382.53 4409
5383.22 4279
5383.91 4334
5384.60 4342
5385.30 4349
5385.99 4140
5386.68 4133
5387.37 4115
5388.07 4198
5388.76 4290
5389.45 4155
5390.14 4192
5390.84 4221
5391.53 4106
5392.22 4222
5392.91 4085
5393.61 4137
5394.30 4125
5394.99 4049
5395.69 4239
5396.38 4187
5397.07 4042
5397.76 4101
5398.46 4089
5399.15 4162
5399.84 4043
5400.54 3973
5401.23 3933
5401.92 3864
5402.62 4045
5403.31 4041
5404.00 3997
5404.70 3942
5405.39 4192
5406.09 4182
5406.78 4141
5407.47 4197
5408.17 4142
5408.86 4195
5409.55 4328
5410.25 4316
5410.94 4316
5411.64 4263
5412.33 4329
5413.02 4292
5413.72 4320
5414.41 4251
5415.11 4271
5415.80 4151
5416.49 4179
5417.19 4160
5417.88 4083
5418.58 4128
5419.27 4120
5419.97 4159
5420.66 4050
5421.36 4021
5422.05 3948
5422.75 3992
5423.44 3959
5424.13 4067
5424.83 4037
5425.52 4069
5426.22 4049
5426.91 3965
5427.61 4066
5428.30 3980
5429.00 4045
5429.69 4212
5430.39 4053
5431.08 4044
5431.78 4177
5432.48 3937
5433.17 3977
5433.87 4015
5434.56 3733
5435.26 3847
5435.95 3969
5436.65 3906
5437.34 3962
5438.04 3927
5438.73 3841
5439.43 4009
5440.13 3891
5440.82 4102
5441.52 4009
5442.21 3891
5442.91 3904
5443.61 3896
5444.30 4039
5445.00 4103
5445.69 4049
5446.39 3927
5447.09 4008
5447.78 3969
5448.48 4081
5449.18 4022
5449.87 4018
5450.57 3968
5451.27 3935
5451.96 3800
5452.66 3916
5453.35 3939
5454.05 3859
5454.75 3894
5455.45 3799
5456.14 3909
5456.84 3803
5457.54 3757
5458.23 3760
5458.93 3856
5459.63 3731
5460.32 3853
5461.02 3871
5461.72 3754
5462.42 3808
5463.11 3777
5463.81 3735
5464.51 3769
5465.20 3793
5465.90 3830
5466.60 3824
5467.30 3731
5467.99 3734
5468.69 3776
5469.39 3717
5470.09 3730
5470.79 3826
5471.48 3703
5472.18 3668
5472.88 3627
5473.58 3713
5474.27 3574
5474.97 3644
5475.67 3683
5476.37 3688
5477.07 3567
5477.77 3620
5478.46 3724
5479.16 3723
5479.86 3708
5480.56 3710
5481.26 3715
5481.96 3696
5482.65 3623
5483.35 3746
5484.05 3720
5484.75 3866
5485.45 3831
5486.15 3683
5486.85 3853
5487.54 3878
5488.24 3898
5488.94 3895
5489.64 3802
5490.34 3856
5491.04 3908
5491.74 3775
5492.44 3656
5493.14 3767
5493.84 3833
5494.54 3858
5495.23 3757
5495.93 3754
5496.63 3715
5497.33 3689
5498.03 3699
5498.73 3811
5499.43 3734
5500.13 3819
5500.83 3876
5501.53 3811
5502.23 3900
5502.93 3873
5503.63 3862
5504.33 4028
5505.03 3986
5505.73 3891
5506.43 3984
5507.13 4026
5507.83 3987
5508.53 3816
5509.23 3929
5509.93 3995
5510.63 4028
5511.33 3890
5512.03 3943
5512.73 3904
5513.43 3877
5514.13 3736
5514.83 3661
5515.53 3746
5516.24 3870
5516.94 3730
5517.64 3713
5518.34 3681
5519.04 3760
5519.74 3696
5520.44 3705
5521.14 3657
5521.84 3864
5522.54 3895
5523.24 3843
5523.95 3903
5524.65 3819
5525.35 3743
5526.05 3850
5526.75 3950
5527.45 3916
5528.15 3971
5528.85 3899
5529.56 3928
5530.26 3964
5530.96 3901
5531.66 3914
5532.36 3909
5533.06 3898
5533.77 3704
5534.47 3554
5535.17 3769
5535.87 3842
5536.57 3688
5537.28 3598
5537.98 3735
5538.68 3688
5539.38 3588
5540.08 3703
5540.79 3767
5541.49 3757
5542.19 3816
5542.89 3757
5543.60 3568
5544.30 3606
5545.00 3798
5545.70 3802
5546.41 3690
5547.11 3722
5547.81 3745
5548.51 3707
5549.22 3761
5549.92 3846
5550.62 3829
5551.32 3850
5552.03 3829
5552.73 3975
5553.43 3852
5554.14 3858
5554.84 3905
5555.54 3832
5556.25 3828
5556.95 3753
5557.65 3874
5558.36 4058
5559.06 3993
5559.76 3936
5560.47 3962
5561.17 4100
5561.87 4230
5562.58 4208
5563.28 4229
5563.98 4255
5564.69 4540
5565.39 4735
5566.10 4766
5566.80 4708
5567.50 4741
5568.21 4615
5568.91 4486
5569.62 4413
5570.32 4226
5571.02 4011
5571.73 4165
5572.43 4071
5573.14 3852
5573.84 3900
5574.55 3970
5575.25 3855
5575.95 3911
5576.66 3805
5577.36 3974
5578.07 3975
5578.77 3958
5579.48 4071
5580.18 4119
5580.89 4063
5581.59 4045
5582.30 4007
5583.00 3927
5583.71 3810
5584.41 3829
5585.12 3902
5585.82 3839
5586.53 3818
5587.23 3865
5587.94 3873
5588.64 3737
5589.35 3621
5590.05 3771
5590.76 3894
5591.46 3916
5592.17 3855
5592.87 3850
5593.58 3832
5594.29 3683
5594.99 3645
5595.70 3692
5596.40 3719
5597.11 3691
5597.81 3668
5598.52 3700
5599.23 3760
5599.93 3592
5600.64 3632
5601.34 3715
5602.05 3702
5602.76 3619
5603.46 3764
5604.17 3843
5604.87 3745
5605.58 3688
5606.29 3753
5606.99 3629
5607.70 3677
5608.41 3606
5609.11 3566
5609.82 3673
5610.53 3589
5611.23 3634
5611.94 3640
5612.65 3674
5613.35 3739
5614.06 3853
5614.77 3753
5615.47 3755
5616.18 3601
5616.89 3646
5617.60 3647
5618.30 3732
5619.01 3734
5619.72 3788
5620.42 3646
5621.13 3642
5621.84 3699
5622.55 3775
5623.25 3744
5623.96 3663
5624.67 3605
5625.38 3667
5626.08 3510
5626.79 3620
5627.50 3797
5628.21 3746
5628.91 3743
5629.62 3583
5630.33 3542
5631.04 3673
5631.75 3682
5632.45 3608
5633.16 3599
5633.87 3655
5634.58 3641
5635.29 3600
5636.00 3575
5636.70 3625
5637.41 3663
5638.12 3613
5638.83 3675
5639.54 3724
5640.25 3837
5640.95 3818
5641.66 3932
5642.37 3943
5643.08 3986
5643.79 3995
5644.50 4033
5645.21 3975
5645.92 3936
5646.62 3962
5647.33 3957
5648.04 3852
5648.75 3660
5649.46 3698
5650.17 3745
5650.88 3728
5651.59 3677
5652.30 3608
5653.01 3623
5653.72 3759
5654.43 3616
5655.13 3614
5655.84 3597
5656.55 3599
5657.26 3641
5657.97 3648
5658.68 3829
5659.39 3679
5660.10 3832
5660.81 3672
5661.52 3659
5662.23 3838
5662.94 3618
5663.65 3579
5664.36 3615
5665.07 3674
5665.78 3664
5666.49 3654
5667.20 3614
5667.91 3629
5668.62 3666
5669.33 3501
5670.04 3548
5670.75 3519
5671.46 3509
5672.17 3529
5672.89 3458
5673.60 3589
5674.31 3542
5675.02 3391
5675.73 3477
5676.44 3427
5677.15 3443
5677.86 3434
5678.57 3340
5679.28 3274
5679.99 3348
5680.70 3391
5681.42 3363
5682.13 3317
5682.84 3344
5683.55 3496
5684.26 3553
5684.97 3433
5685.68 3399
5686.39 3412
5687.11 3490
5687.82 3478
5688.53 3441
5689.24 3489
5689.95 3544
5690.66 3708
5691.38 3513
5692.09 3544
5692.80 3475
5693.51 3537
5694.22 3478
5694.93 3454
5695.65 3471
5696.36 3442
5697.07 3407
5697.78 3406
5698.50 3520
5699.21 3377
5699.92 3454
5700.63 3449
5701.34 3505
5702.06 3341
5702.77 3496
5703.48 3398
5704.19 3503
5704.91 3591
5705.62 3425
5706.33 3473
5707.04 3463
5707.76 3392
5708.47 3513
5709.18 3529
5709.90 3485
5710.61 3454
5711.32 3357
5712.04 3370
5712.75 3389
5713.46 3358
5714.17 3423
5714.89 3436
5715.60 3401
5716.31 3349
5717.03 3458
5717.74 3330
5718.45 3314
5719.17 3405
5719.88 3535
5720.59 3419
5721.31 3382
5722.02 3426
5722.74 3346
5723.45 3460
5724.16 3450
5724.88 3279
5725.59 3377
5726.30 3479
5727.02 3394
5727.73 3386
5728.45 3564
5729.16 3478
5729.88 3411
5730.59 3529
5731.30 3582
5732.02 3545
5732.73 3569
5733.45 3571
5734.16 3600
5734.88 3624
5735.59 3511
5736.30 3566
5737.02 3495
5737.73 3436
5738.45 3404
5739.16 3410
5739.88 3442
5740.59 3378
5741.31 3346
5742.02 3478
5742.74 3265
5743.45 3186
5744.17 3290
5744.88 3297
5745.60 3309
5746.31 3259
5747.03 3315
5747.74 3262
5748.46 3274
5749.17 3340
5749.89 3299
5750.60 3169
5751.32 3190
5752.04 3321
5752.75 3234
5753.47 3177
5754.18 3164
5754.90 3237
5755.61 3106
5756.33 3330
5757.05 3375
5757.76 3297
5758.48 3319
5759.19 3455
5759.91 3467
5760.62 3352
5761.34 3417
5762.06 3421
5762.77 3420
5763.49 3348
5764.21 3415
5764.92 3408
5765.64 3391
5766.36 3358
5767.07 3329
5767.79 3407
5768.50 3385
5769.22 3474
5769.94 3497
5770.65 3481
5771.37 3420
5772.09 3539
5772.80 3523
5773.52 3447
5774.24 3677
5774.96 3605
5775.67 3653
5776.39 3580
5777.11 3464
5777.82 3451
5778.54 3503
5779.26 3529
5779.98 3528
5780.69 3497
5781.41 3506
5782.13 3398
5782.84 3397
5783.56 3393
5784.28 3478
5785.00 3421
5785.71 3362
5786.43 3364
5787.15 3405
5787.87 3369
5788.59 3380
5789.30 3242
5790.02 3264
5790.74 3321
5791.46 3245
5792.18 3313
5792.89 3356
5793.61 3327
5794.33 3376
5795.05 3314
5795.77 3214
5796.48 3244
5797.20 3385
5797.92 3402
5798.64 3318
5799.36 3322
5800.08 3381
5800.80 3483
5801.51 3382
5802.23 3427
5802.95 3401
5803.67 3459
5804.39 3425
5805.11 3456
5805.83 3451
5806.55 3400
5807.26 3455
5807.98 3452
5808.70 3502
5809.42 3339
5810.14 3376
5810.86 3373
5811.58 3425
5812.30 3439
5813.02 3526
5813.74 3538
5814.46 3502
5815.18 3616
5815.90 3569
5816.61 3701
5817.33 3844
5818.05 3770
5818.77 3795
5819.49 3813
5820.21 3855
5820.93 3895
5821.65 4000
5822.37 3978
5823.09 3986
5823.81 3936
5824.53 3792
5825.25 3944
5825.97 3952
5826.69 3836
5827.41 3719
5828.13 3735
5828.85 3804
5829.57 3768
5830.29 3673
5831.01 3595
5831.74 3622
5832.46 3495
5833.18 3608
5833.90 3528
5834.62 3493
5835.34 3494
5836.06 3438
5836.78 3582
5837.50 3548
5838.22 3505
5838.94 3485
5839.66 3424
5840.38 3414
5841.11 3387
5841.83 3393
5842.55 3598
5843.27 3455
5843.99 3448
5844.71 3406
5845.43 3387
5846.15 3412
5846.88 3404
5847.60 3485
5848.32 3462
5849.04 3328
5849.76 3308
5850.48 3345
5851.20 3410
5851.93 3376
5852.65 3329
5853.37 3379
5854.09 3311
5854.81 3370
5855.54 3440
5856.26 3372
5856.98 3496
5857.70 3483
5858.42 3439
5859.15 3569
5859.87 3552
5860.59 3487
5861.31 3566
5862.04 3511
5862.76 3596
5863.48 3552
5864.20 3531
5864.93 3578
5865.65 3492
5866.37 3427
5867.09 3446
5867.82 3340
5868.54 3340
5869.26 3453
5869.98 3394
5870.71 3446
5871.43 3450
5872.15 3415
5872.88 3501
5873.60 3502
5874.32 3453
5875.05 3420
5875.77 3324
5876.49 3310
5877.22 3348
5877.94 3324
5878.66 3341
5879.39 3325
5880.11 3374
5880.83 3273
5881.56 3419
5882.28 3473
5883.00 3457
5883.73 3560
5884.45 3630
5885.17 3514
5885.90 3581
5886.62 3703
5887.35 3608
5888.07 3615
5888.79 3624
5889.52 3598
5890.24 3630
5890.97 3793
5891.69 3710
5892.41 3697
5893.14 3693
5893.86 3607
5894.59 3577
5895.31 3460
5896.04 3404
5896.76 3525
5897.49 3427
5898.21 3432
5898.93 3663
5899.66 3581
5900.38 3573
5901.11 3786
5901.83 3830
5902.56 3985
5903.28 3972
5904.01 4137
5904.73 4485
5905.46 4414
5906.18 4359
5906.91 4388
5907.63 4418
5908.36 4382
5909.08 4117
5909.81 4009
5910.53 3809
5911.26 3755
5911.99 3707
5912.71 3635
5913.44 3595
5914.16 3581
5914.89 3584
5915.61 3520
5916.34 3440
5917.06 3582
5917.79 3619
5918.52 3562
5919.24 3544
5919.97 3428
5920.69 3396
5921.42 3414
5922.15 3406
5922.87 3445
5923.60 3387
5924.32 3417
5925.05 3432
5925.78 3362
5926.50 3408
5927.23 3445
5927.96 3532
5928.68 3490
5929.41 3502
5930.14 3526
5930.86 3497
5931.59 3539
5932.32 3505
5933.04 3551
5933.77 3449
5934.50 3477
5935.22 3545
5935.95 3628
5936.68 3498
5937.40 3627
5938.13 3592
5938.86 3485
5939.58 3606
5940.31 3608
5941.04 3575
5941.77 3514
5942.49 3577
5943.22 3638
5943.95 3614
5944.68 3664
5945.40 3538
5946.13 3593
5946.86 3633
5947.59 3691
5948.31 3637
5949.04 3593
5949.77 3767
5950.50 3747
5951.22 3668
5951.95 3531
5952.68 3740
5953.41 3709
5954.14 3819
5954.86 3849
5955.59 3781
5956.32 3763
5957.05 3882
5957.78 3867
5958.51 3857
5959.23 3839
5959.96 3805
5960.69 3906
5961.42 3956
5962.15 4016
5962.88 3850
5963.60 3762
5964.33 3755
5965.06 3786
5965.79 3705
5966.52 3759
5967.25 3722
5967.98 3574
5968.71 3707
5969.44 3758
5970.16 3685
5970.89 3596
5971.62 3643
5972.35 3671
5973.08 3712
5973.81 3700
5974.54 3715
5975.27 3616
5976.00 3590
5976.73 3663
5977.46 3717
5978.19 3680
5978.92 3605
5979.65 3695
5980.37 3836
5981.10 3872
5981.83 3817
5982.56 3961
5983.29 4047
5984.02 3940
5984.75 4026
5985.48 4257
5986.21 4289
5986.94 4373
5987.67 4544
5988.40 4476
5989.13 4485
5989.86 4489
5990.59 4489
5991.32 4475
5992.05 4362
5992.79 4422
5993.52 4340
5994.25 4244
5994.98 4235
5995.71 4265
5996.44 4204
5997.17 4150
5997.90 4087
5998.63 4033
5999.36 4047
6000.09 4000
6000.82 3887
6001.55 3964
6002.28 4108
6003.02 3991
6003.75 3881
6004.48 3916
6005.21 3996
6005.94 3807
6006.67 3815
6007.40 3973
6008.13 3999
6008.86 4062
6009.60 4137
6010.33 4324
6011.06 4566
6011.79 4707
6012.52 4950
6013.25 5141
6013.99 5321
6014.72 5433
6015.45 5437
6016.18 5450
6016.91 5394
6017.64 5257
6018.38 5223
6019.11 5007
6019.84 4675
6020.57 4551
6021.30 4480
6022.04 4316
6022.77 4279
6023.50 4056
6024.23 3884
6024.97 3842
6025.70 3806
6026.43 3853
6027.16 3807
6027.90 3774
6028.63 3794
6029.36 3828
6030.09 3873
6030.83 3789
6031.56 3716
6032.29 3663
6033.02 3768
6033.76 3813
6034.49 3875
6035.22 3865
6035.96 3747
6036.69 3685
6037.42 3783
6038.16 3853
6038.89 3832
6039.62 3807
6040.36 3886
6041.09 3856
6041.82 3926
6042.56 3995
6043.29 4039
6044.02 4069
6044.76 4187
6045.49 4186
6046.22 4161
6046.96 4328
6047.69 4467
6048.42 4491
6049.16 4535
6049.89 4486
6050.63 4563
6051.36 4537
6052.09 4374
6052.83 4226
6053.56 4020
6054.30 4019
6055.03 3997
6055.77 3893
6056.50 3843
6057.23 3742
6057.97 3714
6058.70 3571
6059.44 3540
6060.17 3502
6060.91 3580
6061.64 3668
6062.38 3555
6063.11 3539
6063.84 3463
6064.58 3459
6065.31 3459
6066.05 3429
6066.78 3344
6067.52 3386
6068.25 3457
6068.99 3446
6069.72 3380
6070.46 3415
6071.19 3358
6071.93 3389
6072.66 3519
6073.40 3565
6074.14 3494
6074.87 3516
6075.61 3595
6076.34 3433
6077.08 3420
6077.81 3361
6078.55 3500
6079.28 3543
6080.02 3449
6080.76 3394
6081.49 3522
6082.23 3536
6082.96 3530
6083.70 3513
6084.43 3437
6085.17 3419
6085.91 3523
6086.64 3546
6087.38 3526
6088.12 3507
6088.85 3476
6089.59 3565
6090.32 3519
6091.06 3416
6091.80 3421
6092.53 3452
6093.27 3427
6094.01 3402
6094.74 3411
6095.48 3339
6096.22 3466
6096.95 3339
6097.69 3288
6098.43 3504
6099.16 3421
6099.90 3507
6100.64 3535
6101.37 3264
6102.11 3251
6102.85 3294
6103.59 3331
6104.32 3312
6105.06 3298
6105.80 3325
6106.53 3369
6107.27 3260
6108.01 3328
6108.75 3425
6109.48 3395
6110.22 3247
6110.96 3161
6111.70 3268
6112.43 3116
6113.17 3192
6113.91 3216
6114.65 3307
6115.39 3298
6116.12 3280
6116.86 3389
6117.60 3398
6118.34 3364
6119.08 3268
6119.81 3345
6120.55 3351
6121.29 3277
6122.03 3265
6122.77 3359
6123.50 3372
6124.24 3392
6124.98 3506
6125.72 3380
6126.46 3393
6127.20 3542
6127.94 3416
6128.67 3365
6129.41 3284
6130.15 3273
6130.89 3379
6131.63 3305
6132.37 3424
6133.11 3514
6133.85 3530
6134.58 3526
6135.32 3553
6136.06 3503
6136.80 3589
6137.54 3559
6138.28 3512
6139.02 3490
6139.76 3444
6140.50 3487
6141.24 3548
6141.98 3488
6142.72 3494
6143.46 3353
6144.20 3422
6144.94 3405
6145.68 3376
6146.41 3404
6147.15 3386
6147.89 3415
6148.63 3433
6149.37 3429
6150.11 3429
6150.85 3422
6151.59 3401
6152.33 3452
6153.07 3408
6153.81 3318
6154.55 3278
6155.30 3269
6156.04 3404
6156.78 3287
6157.52 3296
6158.26 3310
6159.00 3223
6159.74 3224
6160.48 3092
6161.22 3247
6161.96 3325
6162.70 3306
6163.44 3245
6164.18 3266
6164.92 3121
6165.66 3136
6166.40 3346
6167.15 3258
6167.89 3245
6168.63 3194
6169.37 3285
6170.11 3222
6170.85 3233
6171.59 3332
6172.33 3449
6173.07 3372
6173.82 3311
6174.56 3369
6175.30 3327
6176.04 3315
6176.78 3323
6177.52 3270
6178.26 3214
6179.01 3273
6179.75 3144
6180.49 3273
6181.23 3248
6181.97 3065
6182.72 3114
6183.46 3176
6184.20 3133
6184.94 3232
6185.68 3141
6186.43 3262
6187.17 3287
6187.91 3231
6188.65 3243
6189.39 3246
6190.14 3268
6190.88 3105
6191.62 3086
6192.36 3229
6193.11 3226
6193.85 3280
6194.59 3392
6195.33 3156
6196.08 3225
6196.82 3326
6197.56 3325
6198.31 3273
6199.05 3166
6199.79 3180
6200.53 3185
6201.28 3214
6202.02 3252
6202.76 3225
6203.51 3320
6204.25 3354
6204.99 3301
6205.74 3300
6206.48 3236
6207.22 3545
6207.97 3598
6208.71 3512
6209.45 3659
6210.20 3777
6210.94 3998
6211.68 4172
6212.43 4273
6213.17 4292
6213.92 4211
6214.66 4011
6215.40 3910
6216.15 3866
6216.89 3721
6217.64 3594
6218.38 3549
6219.12 3348
6219.87 3279
6220.61 3233
6221.36 3178
6222.10 3120
6222.84 3135
6223.59 3125
6224.33 3166
6225.08 3108
6225.82 3135
6226.57 3209
6227.31 3204
6228.06 3185
6228.80 3143
6229.55 3140
6230.29 3200
6231.04 3163
6231.78 3265
6232.52 3253
6233.27 3289
6234.01 3227
6234.76 3202
6235.50 3400
6236.25 3234
6237.00 3265
6237.74 3330
6238.49 3298
6239.23 3246
6239.98 3379
6240.72 3286
6241.47 3354
6242.21 3219
6242.96 3207
6243.70 3357
6244.45 3252
6245.19 3144
6245.94 3224
6246.69 3272
6247.43 3374
6248.18 3583
6248.92 3804
6249.67 3918
6250.42 3808
6251.16 4013
6251.91 4095
6252.65 4115
6253.40 4014
6254.15 4031
6254.89 3841
6255.64 3636
6256.39 3622
6257.13 3593
6257.88 3450
6258.62 3295
6259.37 3308
6260.12 3277
6260.86 3348
6261.61 3399
6262.36 3370
6263.10 3315
6263.85 3434
6264.60 3577
6265.34 3592
6266.09 3569
6266.84 3494
6267.59 3512
6268.33 3532
6269.08 3408
6269.83 3426
6270.57 3380
6271.32 3321
6272.07 3445
6272.82 3263
6273.56 3231
6274.31 3241
6275.06 3278
6275.81 3172
6276.55 3218
6277.30 3222
6278.05 3246
6278.80 3230
6279.54 3210
6280.29 3203
6281.04 3062
6281.79 3139
6282.53 3157
6283.28 3132
6284.03 3070
6284.78 3045
6285.53 3088
6286.27 3152
6287.02 3118
6287.77 3275
6288.52 3245
6289.27 3195
6290.02 3238
6290.76 3293
6291.51 3437
6292.26 3231
6293.01 3233
6293.76 3305
6294.51 3257
6295.26 3261
6296.00 3254
6296.75 3181
6297.50 3168
6298.25 3126
6299.00 3133
6299.75 3228
6300.50 3157
6301.25 3047
6302.00 3037
6302.74 3092
6303.49 3120
6304.24 3004
6304.99 3109
6305.74 3074
6306.49 3165
6307.24 3015
6307.99 2964
6308.74 2999
6309.49 3061
6310.24 3207
6310.99 3168
6311.74 3083
6312.49 3108
6313.24 3042
6313.99 2949
6314.74 2978
6315.49 3027
6316.24 3132
6316.99 3028
6317.74 2928
6318.49 2967
6319.24 2913
6319.99 3004
6320.74 3049
6321.49 3057
6322.24 3028
6322.99 3009
6323.74 2974
6324.49 3019
6325.24 3069
6325.99 3005
6326.74 3005
6327.49 2900
6328.24 2937
6328.99 2961
6329.74 3034
6330.49 3021
6331.24 2862
6331.99 2935
6332.74 2998
6333.50 3008
6334.25 2978
6335.00 2879
6335.75 2891
6336.50 2995
6337.25 2989
6338.00 2948
6338.75 2920
6339.50 2950
6340.26 2950
6341.01 2895
6341.76 3012
6342.51 2936
6343.26 2980
6344.01 3009
6344.76 2866
6345.52 2967
6346.27 2965
6347.02 3015
6347.77 3013
6348.52 2969
6349.28 2862
6350.03 3060
6350.78 2967
6351.53 2994
6352.28 2997
6353.04 2992
6353.79 2996
6354.54 2849
6355.29 3021
6356.04 2962
6356.80 2956
6357.55 3053
6358.30 2963
6359.05 3010
6359.81 3025
6360.56 2973
6361.31 2880
6362.06 2903
6362.82 2890
6363.57 3036
6364.32 2980
6365.07 2973
6365.83 3066
6366.58 2971
6367.33 3097
6368.09 3194
6368.84 3278
6369.59 3314
6370.35 3448
6371.10 3504
6371.85 3500
6372.60 3408
6373.36 3429
6374.11 3454
6374.86 3284
6375.62 3172
6376.37 3178
6377.13 3057
6377.88 3046
6378.63 3130
6379.39 3070
6380.14 3080
6380.89 3066
6381.65 2979
6382.40 3002
6383.16 3031
6383.91 3006
6384.66 2914
6385.42 2865
6386.17 3001
6386.93 3015
6387.68 2870
6388.43 2921
6389.19 3032
6389.94 2937
6390.70 2968
6391.45 3026
6392.21 3082
6392.96 3052
6393.71 2925
6394.47 2907
6395.22 2868
6395.98 2846
6396.73 2779
6397.49 2832
6398.24 2760
6399.00 2855
6399.75 2821
6400.51 2796
6401.26 2882
6402.02 2853
6402.77 2723
6403.53 2715
6404.28 2791
6405.04 2761
6405.79 2776
6406.55 2722
6407.30 2774
6408.06 2881
6408.81 2893
6409.57 2777
6410.32 2778
6411.08 2716
6411.84 2795
6412.59 2764
6413.35 2742
6414.10 2781
6414.86 2694
6415.61 2784
6416.37 2713
6417.13 2669
6417.88 2699
6418.64 2767
6419.39 2686
6420.15 2719
6420.91 2751
6421.66 2739
6422.42 2730
6423.17 2771
6423.93 2732
6424.69 2762
6425.44 2726
6426.20 2814
6426.96 2803
6427.71 2804
6428.47 2803
6429.23 2822
6429.98 2817
6430.74 2766
6431.50 2697
6432.25 2699
6433.01 2723
6433.77 2807
6434.52 2772
6435.28 2819
6436.04 2819
6436.79 2710
6437.55 2829
6438.31 2747
6439.07 2687
6439.82 2703
6440.58 2764
6441.34 2836
6442.09 2821
6442.85 2744
6443.61 2694
6444.37 2666
6445.12 2770
6445.88 2781
6446.64 2824
6447.40 2904
6448.15 2910
6448.91 3005
6449.67 2995
6450.43 2982
6451.19 2997
6451.94 3044
6452.70 3021
6453.46 3086
6454.22 3000
6454.98 2960
6455.73 2874
6456.49 2926
6457.25 2857
6458.01 2792
6458.77 2876
6459.53 2783
6460.28 2747
6461.04 2705
6461.80 2737
6462.56 2794
6463.32 2868
6464.08 2809
6464.84 2844
6465.59 2805
6466.35 2771
6467.11 2803
6467.87 2753
6468.63 2679
6469.39 2718
6470.15 2728
6470.91 2766
6471.67 2624
6472.43 2685
6473.18 2733
6473.94 2773
6474.70 2862
6475.46 2768
6476.22 2774
6476.98 2779
6477.74 2846
6478.50 2847
6479.26 2951
6480.02 2888
6480.78 2810
6481.54 2863
6482.30 2902
6483.06 2817
6483.82 2809
6484.58 2695
6485.34 2754
6486.10 2787
6486.86 2844
6487.62 2918
6488.38 2950
6489.14 2939
6489.90 2829
6490.66 2834
6491.42 2839
6492.18 2823
6492.94 2775
6493.70 2867
6494.46 2853
6495.22 2847
6495.98 2906
6496.74 2900
6497.50 2943
6498.26 2823
6499.02 2847
6499.78 2893
6500.54 2931
6501.31 2977
6502.07 2841
6502.83 2840
6503.59 2867
6504.35 2926
6505.11 2871
6505.87 2918
6506.63 2830
6507.39 2832
6508.16 2937
6508.92 2847
6509.68 2940
6510.44 2984
6511.20 2981
6511.96 2910
6512.72 2877
6513.49 2854
6514.25 2825
6515.01 2883
6515.77 2840
6516.53 2893
6517.29 2814
6518.06 2761
6518.82 2916
6519.58 2994
6520.34 2988
6521.10 2919
6521.87 2989
6522.63 3073
6523.39 3085
6524.15 2984
6524.91 3094
6525.68 3100
6526.44 3113
6527.20 3375
6527.96 3447
6528.73 3449
6529.49 3558
6530.25 3491
6531.01 3487
6531.78 3500
6532.54 3389
6533.30 3385
6534.06 3309
6534.83 3270
6535.59 3215
6536.35 3075
6537.12 3022
6537.88 2967
6538.64 2935
6539.40 2869
6540.17 2958
6540.93 2975
6541.69 2891
6542.46 2909
6543.22 2913
6543.98 2897
6544.75 2965
6545.51 2845
6546.27 2974
6547.04 2834
6547.80 2789
6548.56 2781
6549.33 2825
6550.09 2946
6550.86 2887
6551.62 2782
6552.38 2830
6553.15 2879
6553.91 2859
6554.68 2856
6555.44 2930
6556.20 2886
6556.97 2941
6557.73 2943
6558.50 2886
6559.26 2957
6560.02 2898
6560.79 2866
6561.55 2958
6562.32 2976
6563.08 2844
6563.85 2963
6564.61 3016
6565.38 2946
6566.14 2945
6566.90 3023
6567.67 2968
6568.43 2978
6569.20 2935
6569.96 2911
6570.73 2908
6571.49 3017
6572.26 2990
6573.02 2881
6573.79 3007
6574.55 2871
6575.32 2836
6576.08 2899
6576.85 2931
6577.61 2913
6578.38 2956
6579.15 2974
6579.91 3167
6580.68 3031
6581.44 3069
6582.21 3299
6582.97 3190
6583.74 3191
6584.50 3240
6585.27 3218
6586.04 3302
6586.80 3275
6587.57 3193
6588.33 3171
6589.10 3167
6589.87 3150
6590.63 3106
6591.40 3055
6592.16 3136
6592.93 3083
6593.70 3152
6594.46 3186
6595.23 3137
6596.00 3116
6596.76 3092
6597.53 3015
6598.29 3128
6599.06 3048
6599.83 3127
6600.59 3125
6601.36 3021
6602.13 2976
6602.89 3010
6603.66 3040
6604.43 3007
6605.20 2962
6605.96 2966
6606.73 2980
6607.50 3016
6608.26 3033
6609.03 3088
6609.80 3112
6610.57 3083
6611.33 3273
6612.10 3335
6612.87 3457
6613.63 3568
6614.40 3474
6615.17 3373
6615.94 3233
6616.70 3216
6617.47 3363
6618.24 3298
6619.01 3304
6619.78 3244
6620.54 3224
6621.31 3165
6622.08 3224
6622.85 3300
6623.61 3305
6624.38 3393
6625.15 3384
6625.92 3385
6626.69 3326
6627.46 3387
6628.22 3444
6628.99 3269
6629.76 3255
6630.53 3315
6631.30 3288
6632.07 3238
6632.83 3283
6633.60 3220
6634.37 3354
6635.14 3496
6635.91 3582
6636.68 3606
6637.45 3692
6638.21 3681
6638.98 3721
6639.75 3655
6640.52 3570
6641.29 3554
6642.06 3489
6642.83 3444
6643.60 3345
6644.37 3238
6645.14 3187
6645.91 3239
6646.68 3225
6647.44 3214
6648.21 3135
6648.98 3108
6649.75 3141
6650.52 3097
6651.29 3084
6652.06 3069
6652.83 3218
6653.60 3211
6654.37 3160
6655.14 3251
6655.91 3238
6656.68 3245
6657.45 3280
6658.22 3245
6658.99 3170
6659.76 3127
6660.53 3108
6661.30 3003
6662.07 3009
6662.84 2932
6663.61 2979
6664.38 2972
6665.15 2959
6665.92 2983
6666.69 2928
6667.46 3017
6668.23 3022
6669.00 2957
6669.78 3028
6670.55 2945
6671.32 2936
6672.09 3000
6672.86 2938
6673.63 2947
6674.40 2837
6675.17 2913
6675.94 2913
6676.71 2921
6677.48 3001
6678.26 2924
6679.03 2899
6679.80 2960
6680.57 2957
6681.34 2841
6682.11 2898
6682.88 2972
6683.66 3017
6684.43 3089
6685.20 3040
6685.97 3206
6686.74 3182
6687.51 3267
6688.28 3509
6689.06 3487
6689.83 3576
6690.60 3636
6691.37 3558
6692.14 3526
6692.92 3332
6693.69 3307
6694.46 3195
6695.23 3215
6696.00 3082
6696.78 2936
6697.55 2812
6698.32 2832
6699.09 2883
6699.87 2793
6700.64 2809
6701.41 2823
6702.18 2824
6702.96 2778
6703.73 2677
6704.50 2671
6705.27 2753
6706.05 2680
6706.82 2672
6707.59 2708
6708.37 2658
6709.14 2726
6709.91 2659
6710.68 2630
6711.46 2677
6712.23 2757
6713.00 2771
6713.78 2740
6714.55 2756
6715.32 2834
6716.10 2827
6716.87 2755
6717.64 2728
6718.42 2710
6719.19 2708
6719.96 2792
6720.74 2789
6721.51 2680
6722.29 2605
6723.06 2664
6723.83 2684
6724.61 2634
6725.38 2678
6726.15 2603
6726.93 2610
6727.70 2596
6728.48 2601
6729.25 2676
6730.02 2701
6730.80 2609
6731.57 2699
6732.35 2665
6733.12 2607
6733.90 2718
6734.67 2711
6735.45 2678
6736.22 2666
6736.99 2617
6737.77 2678
6738.54 2671
6739.32 2732
6740.09 2736
6740.87 2617
6741.64 2653
6742.42 2599
6743.19 2649
6743.97 2611
6744.74 2670
6745.52 2624
6746.29 2585
6747.07 2577
6747.84 2598
6748.62 2639
6749.39 2578
6750.17 2699
6750.94 2609
6751.72 2579
6752.49 2627
6753.27 2645
6754.05 2606
6754.82 2547
6755.60 2581
6756.37 2575
6757.15 2545
6757.92 2554
6758.70 2584
6759.48 2591
6760.25 2569
6761.03 2644
6761.80 2618
6762.58 2621
6763.36 2593
6764.13 2612
6764.91 2630
6765.68 2581
6766.46 2632
6767.24 2682
6768.01 2696
6768.79 2610
6769.57 2641
6770.34 2598
6771.12 2693
6771.90 2740
6772.67 2662
6773.45 2625
6774.23 2648
6775.00 2711
6775.78 2658
6776.56 2650
6777.33 2767
6778.11 2831
6778.89 2709
6779.66 2846
6780.44 2881
6781.22 2971
6781.99 3050
6782.77 3076
6783.55 3128
6784.33 3198
6785.10 3158
6785.88 2965
6786.66 3064
6787.44 3015
6788.21 2872
6788.99 2759
6789.77 2714
6790.55 2778
6791.32 2708
6792.10 2567
6792.88 2596
6793.66 2586
6794.43 2556
6795.21 2534
6795.99 2571
6796.77 2582
6797.55 2573
6798.32 2642
6799.10 2592
6799.88 2557
6800.66 2582
6801.44 2531
6802.22 2583
6802.99 2516
6803.77 2526
6804.55 2594
6805.33 2542
6806.11 2565
6806.89 2547
6807.67 2562
6808.44 2602
6809.22 2558
6810.00 2563
6810.78 2466
6811.56 2477
6812.34 2543
6813.12 2580
6813.90 2578
6814.67 2558
6815.45 2530
6816.23 2538
6817.01 2541
6817.79 2508
6818.57 2643
6819.35 2605
6820.13 2540
6820.91 2503
6821.69 2583
6822.47 2591
6823.25 2565
6824.03 2643
6824.81 2630
6825.59 2658
6826.37 2581
6827.14 2502
6827.92 2560
6828.70 2644
6829.48 2673
6830.26 2614
6831.04 2575
6831.82 2591
6832.60 2547
6833.38 2519
6834.16 2492
6834.94 2443
6835.72 2526
6836.51 2584
6837.29 2560
6838.07 2541
6838.85 2490
6839.63 2566
6840.41 2570
6841.19 2587
6841.97 2535
6842.75 2502
6843.53 2528
6844.31 2562
6845.09 2613
6845.87 2531
6846.65 2611
6847.43 2644
6848.21 2625
6849.00 2734
6849.78 2902
6850.56 3019
6851.34 3074
6852.12 3294
6852.90 3451
6853.68 3529
6854.46 3750
6855.25 3712
6856.03 3732
6856.81 3569
6857.59 3529
6858.37 3241
6859.15 3214
6859.93 2937
6860.72 2897
6861.50 2948
6862.28 2865
6863.06 2670
6863.84 2724
6864.62 2760
6865.41 2708
6866.19 2576
6866.97 2635
6867.75 2625
6868.53 2595
6869.32 2523
6870.10 2575
6870.88 2545
6871.66 2432
6872.45 2585
6873.23 2571
6874.01 2550
6874.79 2421
6875.58 2560
6876.36 2590
6877.14 2665
6877.92 2634
6878.71 2591
6879.49 2724
6880.27 2776
6881.05 2715
6881.84 2789
6882.62 2856
6883.40 2901
6884.19 2909
6884.97 2821
6885.75 2688
6886.54 2763
6887.32 2807
6888.10 2880
6888.88 2838
6889.67 2860
6890.45 2884
6891.23 2751
6892.02 2875
6892.80 2811
6893.59 2890
6894.37 2819
6895.15 2662
6895.94 2738
6896.72 2723
6897.50 2678
6898.29 2671
6899.07 2790
6899.86 2741
6900.64 2686
6901.42 2764
6902.21 2749
6902.99 2847
6903.78 2765
6904.56 2758
6905.34 2808
6906.13 2926
6906.91 2828
6907.70 2898
6908.48 3053
6909.27 3081
6910.05 3025
6910.83 3131
6911.62 3171
6912.40 3101
6913.19 3012
6913.97 2914
6914.76 2943
6915.54 2872
6916.33 2788
6917.11 2768
6917.90 2756
6918.68 2873
6919.47 2839
6920.25 2891
6921.04 2827
6921.82 2710
6922.61 2871
6923.39 2936
6924.18 3038
6924.96 3060
6925.75 3059
6926.53 3211
6927.32 3087
6928.10 3025
6928.89 2996
6929.68 2970
6930.46 2882
6931.25 2806
6932.03 2861
6932.82 2904
6933.60 2713
6934.39 2694
6935.18 2695
6935.96 2692
6936.75 2789
6937.53 2788
6938.32 2731
6939.11 2709
6939.89 2636
6940.68 2622
6941.47 2685
6942.25 2659
6943.04 2751
6943.82 2788
6944.61 2837
6945.40 2870
6946.18 2802
6946.97 2898
6947.76 2861
6948.54 2811
6949.33 2873
6950.12 2903
6950.90 2897
6951.69 2890
6952.48 2859
6953.26 2882
6954.05 2930
6954.84 2940
6955.63 2966
6956.41 2883
6957.20 2853
6957.99 2943
6958.77 2949
6959.56 2914
6960.35 2975
6961.14 3026
6961.92 2966
6962.71 3042
6963.50 2984
6964.29 2961
6965.07 3045
6965.86 3114
6966.65 3068
6967.44 3027
6968.22 3059
6969.01 3025
6969.80 3078
6970.59 3071
6971.38 3220
6972.16 3360
6972.95 3279
6973.74 3177
6974.53 3281
6975.32 3203
6976.10 3307
6976.89 3297
6977.68 3272
6978.47 3362
6979.26 3511
6980.05 3588
6980.83 3606
6981.62 3675
6982.41 3838
6983.20 3893
6983.99 4010
6984.78 4155
6985.57 4273
6986.36 4515
6987.14 4670
6987.93 4861
6988.72 5074
6989.51 5009
6990.30 5128
6991.09 5059
6991.88 4722
6992.67 4597
6993.46 4290
6994.25 4045
6995.04 4000
6995.82 3827
6996.61 3587
6997.40 3709
6998.19 3885
6998.98 3919
6999.77 4107
7000.56 4216
7001.35 4477
7002.14 4741
7002.93 5025
7003.72 5143
7004.51 4934
7005.30 4918
7006.09 4832
7006.88 4529
7007.67 4278
7008.46 3989
7009.25 3908
7010.04 3620
7010.83 3511
7011.62 3401
7012.41 3386
7013.20 3245
7013.99 3293
7014.78 3375
7015.57 3273
7016.36 3331
7017.15 3361
7017.94 3237
7018.73 3190
7019.53 3199
7020.32 3300
7021.11 3127
7021.90 3042
7022.69 2997
7023.48 3031
7024.27 2966
7025.06 2964
7025.85 3019
7026.64 3068
7027.43 3102
7028.23 3181
7029.02 3240
7029.81 3078
7030.60 3188
7031.39 3213
7032.18 3186
7032.97 3171
7033.77 2983
7034.56 2983
7035.35 3010
7036.14 2926
7036.93 2805
7037.72 2817
7038.51 2877
7039.31 2778
7040.10 2779
7040.89 2889
7041.68 2903
7042.47 2842
7043.27 2878
7044.06 2889
7044.85 2886
7045.64 2890
7046.43 2831
7047.23 2797
7048.02 2706
7048.81 2689
7049.60 2780
7050.40 2785
7051.19 2719
7051.98 2694
7052.77 2697
7053.57 2662
7054.36 2676
7055.15 2599
7055.94 2672
7056.74 2695
7057.53 2683
7058.32 2592
7059.12 2561
7059.91 2577
7060.70 2554
7061.50 2601
7062.29 2604
7063.08 2615
7063.87 2534
7064.67 2571
7065.46 2524
7066.25 2467
7067.05 2546
7067.84 2650
7068.63 2653
7069.43 2534
7070.22 2611
7071.02 2632
7071.81 2536
7072.60 2563
7073.40 2529
7074.19 2499
7074.98 2593
7075.78 2429
7076.57 2506
7077.37 2417
7078.16 2524
7078.95 2508
7079.75 2471
7080.54 2492
7081.34 2523
7082.13 2527
7082.92 2569
7083.72 2510
7084.51 2603
7085.31 2556
7086.10 2543
7086.90 2564
7087.69 2631
7088.49 2482
7089.28 2479
7090.07 2578
7090.87 2460
7091.66 2402
7092.46 2399
7093.25 2380
7094.05 2356
7094.84 2418
7095.64 2369
7096.43 2286
7097.23 2380
7098.02 2350
7098.82 2368
7099.61 2271
7100.41 2270
7101.20 2294
7102.00 2265
7102.79 2264
7103.59 2305
7104.39 2235
7105.18 2235
7105.98 2245
7106.77 2206
7107.57 2199
7108.36 2230
7109.16 2319
7109.96 2247
7110.75 2239
7111.55 2155
7112.34 2280
7113.14 2230
7113.93 2195
7114.73 2150
7115.53 2253
7116.32 2258
7117.12 2309
7117.92 2352
7118.71 2352
7119.51 2365
7120.30 2295
7121.10 2247
7121.90 2312
7122.69 2228
7123.49 2217
7124.29 2330
7125.08 2316
7125.88 2228
7126.68 2212
7127.47 2217
7128.27 2136
7129.07 2239
7129.86 2179
7130.66 2231
7131.46 2253
7132.25 2236
7133.05 2210
7133.85 2194
7134.65 2199
7135.44 2266
7136.24 2246
7137.04 2206
7137.84 2266
7138.63 2276
7139.43 2201
7140.23 2212
7141.03 2241
7141.82 2310
7142.62 2303
7143.42 2262
7144.22 2299
7145.01 2256
7145.81 2265
7146.61 2301
7147.41 2277
7148.20 2331
7149.00 2277
7149.80 2254
7150.60 2256
7151.40 2218
7152.19 2292
7152.99 2298
7153.79 2245
7154.59 2200
7155.39 2208
7156.19 2244
7156.98 2257
7157.78 2278
7158.58 2217
7159.38 2170
7160.18 2249
7160.98 2228
7161.78 2324
7162.57 2294
7163.37 2210
7164.17 2100
7164.97 2254
7165.77 2252
7166.57 2228
7167.37 2259
7168.17 2270
7168.97 2231
7169.77 2333
7170.56 2300
7171.36 2270
7172.16 2276
7172.96 2306
7173.76 2296
7174.56 2285
7175.36 2221
7176.16 2260
7176.96 2263
7177.76 2263
7178.56 2273
7179.36 2210
7180.16 2215
7180.96 2144
7181.76 2103
7182.56 2089
7183.36 2137
7184.16 2156
7184.96 2201
7185.76 2254
7186.56 2139
7187.36 2153
7188.16 2151
7188.96 2197
7189.76 2162
7190.56 2090
7191.36 2063
7192.16 2157
7192.96 2182
7193.76 2167
7194.56 2101
7195.36 2154
7196.16 2219
7196.96 2245
7197.76 2215
7198.56 2328
7199.36 2221
7200.16 2143
7200.97 2233
7201.77 2258
7202.57 2222
7203.37 2197
7204.17 2259
7204.97 2246
7205.77 2210
7206.57 2181
7207.37 2189
7208.18 2117
7208.98 2149
7209.78 2112
7210.58 2192
7211.38 2266
7212.18 2244
7212.98 2246
7213.79 2249
7214.59 2219
7215.39 2213
7216.19 2241
7216.99 2235
7217.79 2175
7218.60 2188
7219.40 2283
7220.20 2196
7221.00 2137
7221.80 2111
7222.61 2128
7223.41 2160
7224.21 2178
7225.01 2156
7225.81 2267
7226.62 2243
7227.42 2250
7228.22 2194
7229.02 2181
7229.83 2133
7230.63 2113
7231.43 2073
7232.23 2132
7233.04 2114
7233.84 2051
7234.64 2081
7235.45 2062
7236.25 2072
7237.05 2089
7237.85 2159
7238.66 2149
7239.46 2042
7240.26 2074
7241.07 2045
7241.87 2127
7242.67 2123
7243.48 2162
7244.28 2114
7245.08 2161
7245.89 2147
7246.69 2125
7247.49 2099
7248.30 2074
7249.10 2104
7249.90 2063
7250.71 2084
7251.51 2066
7252.31 2040
7253.12 2009
7253.92 1996
7254.73 2080
7255.53 2094
7256.33 2079
7257.14 2097
7257.94 2055
7258.75 2074
7259.55 2009
7260.35 1952
7261.16 1978
7261.96 2002
7262.77 2028
7263.57 2011
7264.38 2024
7265.18 1988
7265.98 1996
7266.79 2021
7267.59 2035
7268.40 1988
7269.20 1982
7270.01 2009
7270.81 2000
7271.62 1979
7272.42 1884
7273.23 2057
7274.03 2023
7274.84 2038
7275.64 1958
7276.45 2001
7277.25 2027
7278.06 2026
7278.86 2041
7279.67 2064
7280.47 1963
7281.28 2008
7282.08 1998
7282.89 1966
7283.69 2041
7284.50 2011
7285.31 2072
7286.11 2056
7286.92 1923
7287.72 1975
7288.53 2038
7289.33 1996
7290.14 1995
7290.95 2010
7291.75 1973
7292.56 1989
7293.36 1975
7294.17 1971
7294.98 1999
7295.78 2084
7296.59 2017
7297.39 1958
7298.20 1996
7299.01 2039
7299.81 1968
7300.62 2057
7301.43 2047
7302.23 2015
7303.04 2011
7303.85 1957
7304.65 2014
7305.46 2048
7306.27 2029
7307.07 1987
7307.88 1999
7308.69 1958
7309.49 2021
7310.30 1992
7311.11 2063
7311.91 2100
7312.72 2090
7313.53 2037
7314.33 1970
7315.14 1957
7315.95 1963
7316.76 1877
7317.56 1930
7318.37 2048
7319.18 1993
7319.99 1927
7320.79 1954
7321.60 2048
7322.41 2021
7323.22 2024
7324.02 2038
7324.83 1998
7325.64 1991
7326.45 2050
7327.26 2030
7328.06 2032
7328.87 2060
7329.68 2016
7330.49 2087
7331.30 2002
7332.10 2048
7332.91 2009
7333.72 1955
7334.53 2018
7335.34 2019
7336.15 1966
7336.95 1993
7337.76 2020
7338.57 1989
7339.38 1978
7340.19 2058
7341.00 2050
7341.81 2002
7342.61 2013
7343.42 2018
7344.23 1955
7345.04 1934
7345.85 1971
7346.66 1982
7347.47 1955
7348.28 2044
7349.09 2005
7349.89 1993
7350.70 2005
7351.51 1968
7352.32 2032
7353.13 1976
7353.94 1993
7354.75 1913
7355.56 2022
7356.37 1967
7357.18 1959
7357.99 1984
7358.80 1964
7359.61 1948
7360.42 1985
7361.23 1955
7362.04 1898
7362.85 1976
7363.66 1906
7364.47 1905
7365.28 1948
7366.09 1940
7366.90 1950
7367.71 1899
7368.52 1924
7369.33 1869
7370.14 1929
7370.95 1836
7371.76 1821
7372.57 1905
7373.38 1945
7374.19 1957
7375.00 2004
7375.81 1994
7376.62 1949
7377.43 1954
7378.24 1976
7379.05 1940
7379.86 1903
7380.67 1899
7381.49 1894
7382.30 1901
7383.11 1928
7383.92 1987
7384.73 2005
7385.54 1916
7386.35 2027
7387.16 2002
7387.97 1937
7388.79 1930
7389.60 1854
7390.41 1903
7391.22 2010
7392.03 1966
7392.84 1921
7393.65 1825
7394.47 1869
7395.28 1943
7396.09 1932
7396.90 1923
7397.71 1964
7398.52 2022
7399.34 1970
7400.15 1837
7400.96 1868
7401.77 2019
7402.58 2129
7403.40 2105
7404.21 2095
7405.02 2109
7405.83 2095
7406.64 2126
7407.46 2064
7408.27 2090
7409.08 2037
7409.89 1993
7410.71 1962
7411.52 1941
7412.33 1967
7413.14 1918
7413.96 1895
7414.77 1915
7415.58 1842
7416.40 1774
7417.21 1876
7418.02 1896
7418.83 1894
7419.65 1889
7420.46 1840
7421.27 1922
7422.09 1965
7422.90 1904
7423.71 1969
7424.53 1933
7425.34 1920
7426.15 1976
7426.97 1953
7427.78 1909
7428.59 1912
7429.41 1909
7430.22 1906
7431.03 1926
7431.85 1899
7432.66 1915
7433.47 1938
7434.29 1920
7435.10 1913
7435.92 1936
7436.73 1970
7437.54 1981
7438.36 1944
7439.17 1903
7439.99 1872
7440.80 1866
7441.61 1922
7442.43 1949
7443.24 1955
7444.06 1937
7444.87 1999
7445.69 1891
7446.50 1912
7447.31 1958
7448.13 1912
7448.94 2001
7449.76 1934
7450.57 1892
7451.39 1953
7452.20 1976
7453.02 1949
7453.83 1888
7454.65 1946
7455.46 1881
7456.28 1864
7457.09 1908
7457.91 1983
7458.72 1939
7459.54 1865
7460.35 1870
7461.17 1894
7461.98 1989
7462.80 1879
7463.61 1935
7464.43 1972
7465.24 1959
7466.06 1952
7466.88 1970
7467.69 1998
7468.51 2041
7469.32 2121
7470.14 2007
7470.95 1882
7471.77 1915
7472.59 2039
7473.40 2078
7474.22 1961
7475.03 1962
7475.85 1957
7476.67 1929
7477.48 1931
7478.30 1944
7479.11 1950
7479.93 1942
7480.75 1953
7481.56 1946
7482.38 2044
7483.20 2036
7484.01 1968
7484.83 2042
7485.65 2046
7486.46 2049
7487.28 1890
7488.10 1966
7488.91 1921
7489.73 1895
7490.55 1957
7491.36 1993
7492.18 1994
7493.00 1943
7493.81 1950
7494.63 2026
7495.45 2028
7496.27 2019
7497.08 2044
7497.90 2052
7498.72 2093
7499.53 2045
7500.35 2127
7501.17 2116
7501.99 2002
7502.80 2057
7503.62 2172
7504.44 2127
7505.26 2058
7506.08 2135
7506.89 2088
7507.71 2128
7508.53 2149
7509.35 2150
7510.16 2092
7510.98 2149
7511.80 2139
7512.62 2100
7513.44 2109
7514.25 2080
7515.07 2087
7515.89 2178
7516.71 2117
7517.53 2009
7518.35 2013
7519.16 2027
7519.98 2003
7520.80 2005
7521.62 2122
7522.44 2098
7523.26 2094
7524.08 2052
7524.90 2106
7525.71 2091
7526.53 2039
7527.35 2065
7528.17 2153
7528.99 2179
7529.81 2163
7530.63 2142
7531.45 2125
7532.27 2080
7533.08 2049
7533.90 2129
7534.72 2122
7535.54 2168
7536.36 2182
7537.18 2232
7538.00 2277
7538.82 2196
7539.64 2140
7540.46 2183
7541.28 2210
7542.10 2166
7542.92 2286
7543.74 2282
7544.56 2270
7545.38 2272
7546.20 2258
7547.02 2273
7547.84 2242
7548.66 2196
7549.48 2297
7550.30 2264
7551.12 2265
7551.94 2221
7552.76 2291
7553.58 2334
7554.40 2364
7555.22 2431
7556.04 2318
7556.86 2317
7557.68 2328
7558.50 2347
7559.32 2425
7560.14 2416
7560.96 2442
7561.78 2384
7562.61 2506
7563.43 2599
7564.25 2539
7565.07 2530
7565.89 2585
7566.71 2578
7567.53 2565
7568.35 2573
7569.17 2510
7569.99 2536
7570.82 2542
7571.64 2547
7572.46 2571
7573.28 2628
7574.10 2560
7574.92 2492
7575.74 2522
7576.57 2652
7577.39 2667
7578.21 2521
7579.03 2535
7579.85 2623
7580.67 2611
7581.50 2537
7582.32 2527
7583.14 2676
7583.96 2631
7584.78 2668
7585.61 2746
7586.43 2796
7587.25 2724
7588.07 2788
7588.89 2867
7589.72 2982
7590.54 3050
7591.36 3088
7592.18 3062
7593.01 3050
7593.83 3055
7594.65 3069
7595.47 3185
7596.30 3046
7597.12 2974
7597.94 2951
7598.76 2945
7599.59 3000
7600.41 2989
7601.23 3042
7602.06 3257
7602.88 3293
7603.70 3375
7604.53 3606
7605.35 3704
7606.17 3880
7606.99 4088
7607.82 4238
7608.64 4270
7609.46 4311
7610.29 4138
7611.11 3992
7611.93 3902
7612.76 3748
7613.58 3542
7614.41 3377
7615.23 3371
7616.05 3246
7616.88 3157
7617.70 3163
7618.52 3198
7619.35 3014
7620.17 3090
7621.00 2999
7621.82 3020
7622.64 3095
7623.47 3104
7624.29 3020
7625.12 2968
7625.94 2917
7626.77 3077
7627.59 3133
7628.41 3128
7629.24 3343
7630.06 3528
7630.89 3698
7631.71 4005
7632.54 4357
7633.36 4592
7634.19 4780
7635.01 4899
7635.84 4867
7636.66 4827
7637.48 4622
7638.31 4350
7639.13 4095
7639.96 3903
7640.78 3606
7641.61 3470
7642.43 3242
7643.26 3145
7644.09 2857
7644.91 2862
7645.74 2782
7646.56 2734
7647.39 2632
7648.21 2638
7649.04 2543
7649.86 2530
7650.69 2633
7651.51 2585
7652.34 2581
7653.17 2529
7653.99 2437
7654.82 2446
7655.64 2435
7656.47 2365
7657.29 2443
7658.12 2430
7658.95 2442
7659.77 2407
7660.60 2414
7661.43 2409
7662.25 2462
7663.08 2503
7663.90 2457
7664.73 2460
7665.56 2388
7666.38 2413
7667.21 2457
7668.04 2491
7668.86 2436
7669.69 2456
7670.52 2436
7671.34 2531
7672.17 2494
7673.00 2509
7673.82 2572
7674.65 2595
7675.48 2478
7676.30 2441
7677.13 2376
7677.96 2376
7678.78 2376
7679.61 2398
7680.44 2345
7681.27 2314
7682.09 2404
7682.92 2296
7683.75 2241
7684.58 2237
7685.40 2287
7686.23 2252
7687.06 2299
7687.89 2261
7688.71 2229
7689.54 2252
7690.37 2213
7691.20 2215
7692.02 2193
7692.85 2197
7693.68 2173
7694.51 2174
7695.34 2193
7696.16 2196
7696.99 2198
7697.82 2226
7698.65 2185
7699.48 2264
7700.31 2298
7701.13 2254
7701.96 2162
7702.79 2210
7703.62 2165
7704.45 2157
7705.28 2171
7706.10 2200
7706.93 2191
7707.76 2177
7708.59 2220
7709.42 2140
7710.25 2109
7711.08 2195
7711.91 2166
7712.73 2156
7713.56 2170
7714.39 2086
7715.22 2062
7716.05 2154
7716.88 1981
7717.71 1980
7718.54 1971
7719.37 1977
7720.20 1921
7721.03 1910
7721.86 1957
7722.68 1976
7723.51 2014
7724.34 2089
7725.17 1929
7726.00 2004
7726.83 2108
7727.66 2020
7728.49 2052
7729.32 1999
7730.15 1927
7730.98 1966
7731.81 2003
7732.64 1974
7733.47 1974
7734.30 1951
7735.13 1930
7735.96 1964
7736.79 1902
7737.62 1944
7738.45 2012
7739.28 1998
7740.11 1888
7740.94 1882
7741.77 1854
7742.61 1896
7743.44 1894
7744.27 1931
7745.10 1924
7745.93 1926
7746.76 1834
7747.59 1859
7748.42 1864
7749.25 1873
7750.08 1928
7750.91 1941
7751.74 1934
7752.58 1988
7753.41 1924
7754.24 1891
7755.07 1960
7755.90 1888
7756.73 1898
7757.56 1801
7758.39 1833
7759.23 1848
7760.06 1848
7760.89 1851
7761.72 1807
7762.55 1759
7763.38 1780
7764.22 1797
7765.05 1794
7765.88 1805
7766.71 1804
7767.54 1819
7768.37 1799
7769.21 1747
7770.04 1740
7770.87 1760
7771.70 1708
7772.53 1798
7773.37 1731
7774.20 1709
7775.03 1766
7775.86 1724
7776.70 1830
7777.53 1825
7778.36 1777
7779.19 1766
7780.03 1759
7780.86 1718
7781.69 1714
7782.52 1763
7783.36 1749
7784.19 1729
7785.02 1818
7785.86 1851
7786.69 1863
7787.52 1791
7788.35 1783
7789.19 1748
7790.02 1732
7790.85 1735
7791.69 1737
7792.52 1759
7793.35 1805
7794.19 1741
7795.02 1733
7795.85 1735
7796.69 1728
7797.52 1764
7798.35 1733
7799.19 1751
7800.02 1666
7800.85 1667
7801.69 1688
7802.52 1699
7803.36 1788
7804.19 1720
7805.02 1652
7805.86 1704
7806.69 1629
7807.53 1675
7808.36 1787
7809.19 1726
7810.03 1745
7810.86 1702
7811.70 1762
7812.53 1773
7813.36 1819
7814.20 1753
7815.03 1780
7815.87 1741
7816.70 1746
7817.54 1781
7818.37 1745
7819.21 1643
7820.04 1699
7820.88 1702
7821.71 1655
7822.55 1765
7823.38 1769
7824.22 1826
7825.05 1657
7825.89 1663
7826.72 1707
7827.56 1664
7828.39 1759
7829.23 1767
7830.06 1725
7830.90 1790
7831.73 1788
7832.57 1647
7833.40 1689
7834.24 1724
7835.07 1771
7835.91 1723
7836.74 1721
7837.58 1666
7838.42 1778
7839.25 1779
7840.09 1678
7840.92 1701
7841.76 1741
7842.59 1791
7843.43 1785
7844.27 1739
7845.10 1781
7845.94 1764
7846.77 1724
7847.61 1807
7848.45 1839
7849.28 1855
7850.12 1888
7850.96 1871
7851.79 1873
7852.63 1860
7853.47 1909
7854.30 1986
7855.14 1987
7855.98 1923
7856.81 1910
7857.65 1983
7858.49 2050
7859.32 2050
7860.16 2193
7861.00 2255
7861.83 2399
7862.67 2343
7863.51 2327
7864.34 2326
7865.18 2207
7866.02 2205
7866.86 2107
7867.69 2024
7868.53 2059
7869.37 2046
7870.20 1989
7871.04 1964
7871.88 1924
7872.72 2033
7873.55 2043
7874.39 2100
7875.23 2086
7876.07 2060
7876.91 2106
7877.74 2103
7878.58 2154
7879.42 2201
7880.26 2140
7881.09 2259
7881.93 2195
7882.77 2188
7883.61 2136
7884.45 2148
7885.28 2109
7886.12 2036
7886.96 2029
7887.80 1948
7888.64 1892
7889.48 2008
7890.32 1995
7891.15 2033
7891.99 1954
7892.83 1940
7893.67 1999
7894.51 2008
7895.35 1963
7896.19 2066
7897.02 1971
7897.86 1886
7898.70 1937
7899.54 1877
7900.38 1950
7901.22 1958
7902.06 1928
7902.90 1935
7903.74 1974
7904.58 1916
7905.41 1873
7906.25 1930
7907.09 1988
7907.93 1936
7908.77 1887
7909.61 1879
7910.45 1893
7911.29 1837
7912.13 1747
7912.97 1756
7913.81 1750
7914.65 1793
7915.49 1747
7916.33 1758
7917.17 1745
7918.01 1767
7918.85 1800
7919.69 1821
7920.53 1855
7921.37 1870
7922.21 1857
7923.05 1793
7923.89 1804
7924.73 1826
7925.57 1788
7926.41 1783
7927.25 1749
7928.09 1697
7928.93 1705
7929.77 1758
7930.61 1736
7931.45 1727
7932.29 1744
7933.14 1751
7933.98 1758
7934.82 1711
7935.66 1697
7936.50 1723
7937.34 1726
7938.18 1678
7939.02 1694
7939.86 1682
7940.70 1753
7941.55 1771
7942.39 1678
7943.23 1642
7944.07 1674
7944.91 1661
7945.75 1682
7946.59 1778
7947.43 1733
7948.28 1674
7949.12 1688
7949.96 1694
7950.80 1758
7951.64 1757
7952.48 1757
7953.33 1791
7954.17 1739
7955.01 1793
7955.85 1810
7956.69 1798
7957.54 1791
7958.38 1821
7959.22 1819
7960.06 1763
7960.90 1747
7961.75 1757
7962.59 1749
7963.43 1704
7964.27 1715
7965.12 1711
7965.96 1655
7966.80 1672
7967.64 1660
7968.49 1704
7969.33 1685
7970.17 1619
7971.01 1693
7971.86 1700
7972.70 1679
7973.54 1730
7974.39 1706
7975.23 1644
7976.07 1634
7976.91 1621
7977.76 1666
7978.60 1710
7979.44 1706
7980.29 1658
7981.13 1659
7981.97 1633
7982.82 1640
7983.66 1708
7984.50 1627
7985.35 1623
7986.19 1613
7987.04 1579
7987.88 1606
7988.72 1568
7989.57 1620
7990.41 1570
7991.25 1533
7992.10 1553
7992.94 1508
7993.79 1574
7994.63 1544
7995.47 1642
7996.32 1590
7997.16 1554
7998.01 1590
7998.85 1669
7999.69 1658
8000.54 1503
8001.38 1570
8002.23 1593
8003.07 1602
8003.92 1584
8004.76 1632
8005.61 1661
8006.45 1553
8007.29 1554
8008.14 1578
8008.98 1568
8009.83 1500
8010.67 1484
8011.52 1531
8012.36 1541
8013.21 1556
8014.05 1593
8014.90 1630
8015.74 1578
8016.59 1578
8017.43 1588
8018.28 1584
8019.12 1511
8019.97 1549
8020.82 1498
8021.66 1504
8022.51 1581
8023.35 1576
8024.20 1589
8025.04 1584
8025.89 1610
8026.73 1587
8027.58 1617
8028.43 1568
8029.27 1564
8030.12 1587
8030.96 1552
8031.81 1551
8032.66 1623
8033.50 1562
8034.35 1576
8035.19 1605
8036.04 1550
8036.89 1557
8037.73 1547
8038.58 1549
8039.43 1515
8040.27 1474
8041.12 1527
8041.96 1566
8042.81 1600
8043.66 1614
8044.50 1588
8045.35 1592
8046.20 1567
8047.04 1513
8047.89 1531
8048.74 1557
8049.58 1603
8050.43 1534
8051.28 1479
8052.13 1425
8052.97 1532
8053.82 1509
8054.67 1516
8055.51 1487
8056.36 1464
8057.21 1470
8058.06 1433
8058.90 1458
8059.75 1435
8060.60 1449
8061.45 1523
8062.29 1518
8063.14 1518
8063.99 1554
8064.84 1556
8065.68 1556
8066.53 1465
8067.38 1451
8068.23 1460
8069.08 1376
8069.92 1483
8070.77 1464
8071.62 1510
8072.47 1509
8073.32 1497
8074.16 1469
8075.01 1508
8075.86 1504
8076.71 1557
8077.56 1486
8078.41 1524
8079.25 1523
8080.10 1522
8080.95 1473
8081.80 1541
8082.65 1499
8083.50 1560
8084.35 1514
8085.20 1552
8086.04 1555
8086.89 1536
8087.74 1555
8088.59 1597
8089.44 1557
8090.29 1556
8091.14 1581
8091.99 1590
8092.84 1606
8093.69 1546
8094.53 1567
8095.38 1537
8096.23 1526
8097.08 1559
8097.93 1510
8098.78 1526
8099.63 1504
8100.48 1469
8101.33 1595
8102.18 1561
8103.03 1539
8103.88 1532
8104.73 1471
8105.58 1553
8106.43 1491
8107.28 1465
8108.13 1474
8108.98 1496
8109.83 1573
8110.68 1536
8111.53 1542
8112.38 1549
8113.23 1522
8114.08 1494
8114.93 1539
8115.78 1466
8116.63 1495
8117.48 1551
8118.33 1527
8119.18 1494
8120.03 1499
8120.88 1513
8121.73 1535
8122.59 1489
8123.44 1454
8124.29 1494
8125.14 1516
8125.99 1481
8126.84 1490
8127.69 1589
8128.54 1653
8129.39 1676
8130.24 1651
8131.10 1630
8131.95 1634
8132.80 1623
8133.65 1672
8134.50 1695
8135.35 1670
8136.20 1735
8137.06 1639
8137.91 1658
8138.76 1667
8139.61 1643
8140.46 1655
8141.31 1554
8142.17 1669
8143.02 1655
8143.87 1644
8144.72 1649
8145.57 1704
8146.42 1691
8147.28 1673
8148.13 1746
8148.98 1742
8149.83 1652
8150.69 1646
8151.54 1621
8152.39 1658
8153.24 1674
8154.09 1688
8154.95 1712
8155.80 1792
8156.65 1758
8157.50 1786
8158.36 1903
8159.21 1883
8160.06 1860
8160.92 1819
8161.77 1816
8162.62 1782
8163.47 1755
8164.33 1719
8165.18 1653
8166.03 1663
8166.89 1678
8167.74 1692
8168.59 1608
8169.45 1574
8170.30 1616
8171.15 1659
8172.01 1613
8172.86 1626
8173.71 1664
8174.57 1688
8175.42 1694
8176.27 1614
8177.13 1619
8177.98 1636
8178.83 1669
8179.69 1655
8180.54 1648
8181.40 1632
8182.25 1614
8183.10 1616
8183.96 1607
8184.81 1585
8185.66 1649
8186.52 1570
8187.37 1567
8188.23 1580
8189.08 1583
8189.94 1563
8190.79 1620
8191.64 1611
8192.50 1488
8193.35 1466
8194.21 1552
8195.06 1526
8195.92 1546
8196.77 1520
8197.63 1510
8198.48 1565
8199.34 1600
8200.19 1507
8201.05 1530
8201.90 1513
8202.76 1493
8203.61 1550
8204.47 1545
8205.32 1496
8206.18 1478
8207.03 1521
8207.89 1484
8208.74 1500
8209.60 1428
8210.45 1528
8211.31 1572
8212.16 1508
8213.02 1512
8213.87 1512
8214.73 1555
8215.58 1466
8216.44 1519
8217.30 1522
8218.15 1524
8219.01 1497
8219.86 1532
8220.72 1557
8221.58 1472
8222.43 1416
8223.29 1469
8224.14 1527
8225.00 1530
8225.86 1528
8226.71 1572
8227.57 1514
8228.42 1504
8229.28 1525
8230.14 1467
8230.99 1511
8231.85 1540
8232.71 1448
8233.56 1387
8234.42 1476
8235.28 1456
8236.13 1438
8236.99 1447
8237.85 1482
8238.70 1491
8239.56 1535
8240.42 1655
8241.27 1558
8242.13 1489
8242.99 1473
8243.85 1498
8244.70 1558
8245.56 1551
8246.42 1590
8247.27 1513
8248.13 1448
8248.99 1484
8249.85 1493
8250.70 1462
8251.56 1441
8252.42 1481
8253.28 1537
8254.13 1534
8254.99 1537
8255.85 1508
8256.71 1467
8257.57 1515
8258.42 1523
8259.28 1517
8260.14 1474
8261.00 1491
8261.85 1516
8262.71 1490
8263.57 1489
8264.43 1443
8265.29 1467
8266.15 1505
8267.00 1478
8267.86 1460
8268.72 1479
8269.58 1486
8270.44 1471
8271.30 1490
8272.15 1516
8273.01 1527
8273.87 1525
8274.73 1516
8275.59 1527
8276.45 1517
8277.31 1566
8278.17 1578
8279.02 1503
8279.88 1621
8280.74 1564
8281.60 1471
8282.46 1554
8283.32 1459
8284.18 1525
8285.04 1485
8285.90 1475
8286.76 1484
8287.62 1509
8288.48 1521
8289.34 1495
8290.19 1548
8291.05 1524
8291.91 1496
8292.77 1444
8293.63 1478
8294.49 1496
8295.35 1503
8296.21 1480
8297.07 1539
8297.93 1477
8298.79 1436
8299.65 1475
8300.51 1506
8301.37 1509
8302.23 1500
8303.09 1479
8303.95 1443
8304.81 1466
8305.67 1531
8306.53 1480
8307.39 1476
8308.26 1495
8309.12 1504
8309.98 1528
8310.84 1505
8311.70 1442
8312.56 1439
8313.42 1519
8314.28 1508
8315.14 1449
8316.00 1441
8316.86 1523
8317.72 1509
8318.58 1500
8319.44 1557
8320.31 1509
8321.17 1555
8322.03 1537
8322.89 1496
8323.75 1475
8324.61 1473
8325.47 1515
8326.33 1467
8327.20 1454
8328.06 1437
8328.92 1498
8329.78 1581
8330.64 1448
8331.50 1381
8332.37 1406
8333.23 1477
8334.09 1502
8334.95 1570
8335.81 1412
8336.67 1420
8337.54 1595
8338.40 1586
8339.26 1483
8340.12 1509
8340.99 1502
8341.85 1501
8342.71 1532
8343.57 1468
8344.43 1491
8345.30 1540
8346.16 1532
8347.02 1478
8347.88 1492
8348.75 1496
8349.61 1505
8350.47 1539
8351.33 1428
8352.20 1416
8353.06 1385
8353.92 1481
8354.79 1522
8355.65 1536
8356.51 1450
8357.37 1482
8358.24 1494
8359.10 1524
8359.96 1452
8360.83 1491
8361.69 1481
8362.55 1443
8363.42 1482
8364.28 1462
8365.14 1428
8366.01 1482
8366.87 1483
8367.73 1463
8368.60 1480
8369.46 1422
8370.32 1451
8371.19 1468
8372.05 1553
8372.92 1516
8373.78 1469
8374.64 1504
8375.51 1490
8376.37 1515
8377.24 1493
8378.10 1544
8378.96 1495
8379.83 1533
8380.69 1491
8381.56 1476
8382.42 1475
8383.29 1483
8384.15 1595
8385.01 1571
8385.88 1522
8386.74 1549
8387.61 1562
8388.47 1492
8389.34 1466
8390.20 1477
8391.07 1564
8391.93 1494
8392.80 1503
8393.66 1504
8394.53 1527
8395.39 1504
8396.26 1522
8397.12 1491
8397.99 1552
8398.85 1575
8399.72 1545
8400.58 1492
8401.45 1487
8402.31 1562
8403.18 1461
8404.04 1519
8404.91 1480
8405.77 1551
8406.64 1503
8407.50 1561
8408.37 1471
8409.24 1526
8410.10 1505
8410.97 1535
8411.83 1575
8412.70 1551
8413.57 1571
8414.43 1512
8415.30 1507
8416.16 1482
8417.03 1521
8417.90 1525
8418.76 1551
8419.63 1563
8420.49 1561
8421.36 1531
8422.23 1548
8423.09 1549
8423.96 1528
8424.83 1492
8425.69 1512
8426.56 1591
8427.43 1572
8428.29 1604
8429.16 1622
8430.03 1596
8430.89 1562
8431.76 1569
8432.63 1641
8433.49 1616
8434.36 1653
8435.23 1681
8436.09 1728
8436.96 1664
8437.83 1684
8438.70 1730
8439.56 1689
8440.43 1703
8441.30 1638
8442.17 1704
8443.03 1813
8443.90 1731
8444.77 1789
8445.64 1846
8446.50 1874
8447.37 1840
8448.24 1891
8449.11 1823
8449.97 1878
8450.84 1817
8451.71 1829
8452.58 1768
8453.45 1738
8454.31 1787
8455.18 1853
8456.05 1894
8456.92 1910
8457.79 2030
8458.65 2114
8459.52 2110
8460.39 2137
8461.26 2238
8462.13 2201
8463.00 2181
8463.86 2096
8464.73 2050
8465.60 2109
8466.47 2045
8467.34 2012
8468.21 2055
8469.08 1996
8469.94 2139
8470.81 2252
8471.68 2319
8472.55 2376
8473.42 2480
8474.29 2677
8475.16 2654
8476.03 2628
8476.90 2480
8477.77 2469
8478.64 2303
8479.50 2145
8480.37 2137
8481.24 2067
8482.11 1974
8482.98 1940
8483.85 1944
8484.72 1909
8485.59 1904
8486.46 1881
8487.33 1914
8488.20 1813
8489.07 1857
8489.94 1814
8490.81 1811
8491.68 1808
8492.55 1851
8493.42 1793
8494.29 1857
8495.16 1865
8496.03 1904
8496.90 1947
8497.77 1891
8498.64 1948
8499.51 1956
8500.38 1936
8501.25 2011
8502.12 1998
8502.99 1999
8503.86 1983
8504.73 1942
8505.60 1929
8506.48 1917
8507.35 1956
8508.22 2021
8509.09 2008
8509.96 2042
8510.83 2117
8511.70 2095
8512.57 2171
8513.44 2148
8514.31 2186
8515.18 2193
8516.06 2130
8516.93 2148
8517.80 2157
8518.67 2249
8519.54 2155
8520.41 2155
8521.28 2177
8522.16 2101
8523.03 2192
8523.90 2140
8524.77 2113
8525.64 2166
8526.51 2147
8527.39 2199
8528.26 2153
8529.13 2183
8530.00 2183
8530.87 2183
8531.74 2205
8532.62 2245
8533.49 2231
8534.36 2146
8535.23 2258
8536.11 2318
8536.98 2423
8537.85 2450
8538.72 2509
8539.59 2566
8540.47 2581
8541.34 2531
8542.21 2472
8543.08 2453
8543.96 2521
8544.83 2506
8545.70 2473
8546.58 2375
8547.45 2352
8548.32 2353
8549.19 2341
8550.07 2228
8550.94 2276
8551.81 2479
8552.69 2689
8553.56 2975
8554.43 3307
8555.31 3780
8556.18 4229
8557.05 4735
8557.93 4884
8558.80 5034
8559.67 5030
8560.55 4636
8561.42 4309
8562.29 4129
8563.17 3703
8564.04 3365
8564.91 2973
8565.79 2766
8566.66 2607
8567.53 2438
8568.41 2344
8569.28 2269
8570.16 2231
8571.03 2210
8571.90 2094
8572.78 2046
8573.65 2087
8574.53 2019
8575.40 1982
8576.28 1976
8577.15 2006
8578.02 2048
8578.90 2036
8579.77 1985
8580.65 1929
8581.52 1933
8582.40 1881
8583.27 1929
8584.15 1911
8585.02 1976
8585.90 1989
8586.77 1929
8587.64 1916
8588.52 1919
8589.39 1907
8590.27 1898
8591.14 1818
8592.02 1885
8592.89 1937
8593.77 1960
8594.65 1951
8595.52 2038
8596.40 2029
8597.27 2109
8598.15 1990
8599.02 2026
8599.90 1981
8600.77 1970
8601.65 1996
8602.52 1964
8603.40 1894
8604.28 1827
8605.15 1834
8606.03 1858
8606.90 1825
8607.78 1766
8608.65 1784
8609.53 1798
8610.41 1829
8611.28 1775
8612.16 1773
8613.03 1797
8613.91 1838
8614.79 1868
8615.66 1823
8616.54 1894
8617.42 1857
8618.29 1882
8619.17 1884
8620.05 1898
8620.92 1898
8621.80 1889
8622.68 1905
8623.55 1863
8624.43 1864
8625.31 1883
8626.18 1788
8627.06 1736
8627.94 1783
8628.81 1807
8629.69 1801
8630.57 1767
8631.44 1846
8632.32 1820
8633.20 1785
8634.08 1838
8634.95 1827
8635.83 1798
8636.71 1812
8637.59 1851
8638.46 1799
8639.34 1779
8640.22 1765
8641.10 1719
8641.97 1675
8642.85 1640
8643.73 1669
8644.61 1729
8645.48 1656
8646.36 1622
8647.24 1633
8648.12 1620
8649.00 1684
8649.87 1651
8650.75 1626
8651.63 1622
8652.51 1645
8653.39 1613
8654.26 1595
8655.14 1608
8656.02 1566
8656.90 1623
8657.78 1667
8658.66 1617
8659.53 1618
8660.41 1582
8661.29 1571
8662.17 1575
8663.05 1535
8663.93 1515
8664.81 1496
8665.69 1576
8666.56 1498
8667.44 1516
8668.32 1519
8669.20 1567
8670.08 1575
8670.96 1556
8671.84 1511
8672.72 1513
8673.60 1507
8674.48 1528
8675.36 1482
8676.23 1479
8677.11 1455
8677.99 1450
8678.87 1536
8679.75 1419
8680.63 1437
8681.51 1433
8682.39 1412
8683.27 1445
8684.15 1499
8685.03 1565
8685.91 1487
8686.79 1457
8687.67 1435
8688.55 1436
8689.43 1460
8690.31 1439
8691.19 1444
8692.07 1490
8692.95 1454
8693.83 1480
8694.71 1471
8695.59 1484
8696.47 1513
8697.35 1536
8698.23 1485
8699.11 1517
8699.99 1499
8700.88 1471
8701.76 1452
8702.64 1472
8703.52 1468
8704.40 1470
8705.28 1458
8706.16 1511
8707.04 1425
8707.92 1365
8708.80 1392
8709.68 1348
8710.57 1399
8711.45 1405
8712.33 1411
8713.21 1395
8714.09 1370
8714.97 1422
8715.85 1367
8716.73 1446
8717.62 1408
8718.50 1384
8719.38 1390
8720.26 1375
8721.14 1343
8722.02 1384
8722.91 1356
8723.79 1388
8724.67 1370
8725.55 1407
8726.43 1402
8727.31 1419
8728.20 1367
8729.08 1461
8729.96 1466
8730.84 1387
8731.73 1421
8732.61 1420
8733.49 1419
8734.37 1430
8735.25 1412
8736.14 1366
8737.02 1432
8737.90 1420
8738.78 1421
8739.67 1421
8740.55 1376
8741.43 1346
8742.31 1390
8743.20 1368
8744.08 1300
8744.96 1321
8745.85 1324
8746.73 1420
8747.61 1407
8748.50 1369
8749.38 1412
8750.26 1369
8751.14 1429
8752.03 1406
8752.91 1330
8753.79 1345
8754.68 1330
8755.56 1413
8756.44 1392
8757.33 1442
8758.21 1467
8759.10 1502
8759.98 1577
8760.86 1531
8761.75 1506
8762.63 1545
8763.51 1620
8764.40 1646
8765.28 1560
8766.17 1467
8767.05 1512
8767.93 1470
8768.82 1491
8769.70 1498
8770.59 1446
8771.47 1387
8772.35 1361
8773.24 1414
8774.12 1365
8775.01 1370
8775.89 1446
8776.78 1420
8777.66 1379
8778.54 1385
8779.43 1371
8780.31 1287
8781.20 1303
8782.08 1258
8782.97 1263
8783.85 1264
8784.74 1311
8785.62 1261
8786.51 1190
8787.39 1262
8788.28 1299
8789.16 1293
8790.05 1327
8790.93 1224
8791.82 1234
8792.70 1228
8793.59 1255
8794.47 1244
8795.36 1253
8796.25 1243
8797.13 1247
8798.02 1210
8798.90 1199
8799.79 1212
8800.67 1219
8801.56 1218
8802.44 1218
8803.33 1219
8804.22 1263
8805.10 1227
8805.99 1234
8806.87 1251
8807.76 1240
8808.65 1253
8809.53 1232
8810.42 1253
8811.30 1206
8812.19 1239
8813.08 1229
8813.96 1239
8814.85 1192
8815.74 1163
8816.62 1195
8817.51 1197
8818.40 1188
8819.28 1210
8820.17 1234
8821.06 1169
8821.94 1243
8822.83 1187
8823.72 1185
8824.60 1193
8825.49 1198
8826.38 1158
8827.26 1179
8828.15 1211
8829.04 1176
8829.93 1218
8830.81 1204
8831.70 1168
8832.59 1205
8833.47 1226
8834.36 1242
8835.25 1243
8836.14 1166
8837.02 1130
8837.91 1181
8838.80 1198
8839.69 1196
8840.57 1206
8841.46 1151
8842.35 1165
8843.24 1153
8844.13 1174
8845.01 1180
8845.90 1210
8846.79 1266
8847.68 1163
8848.57 1183
8849.45 1178
8850.34 1187
8851.23 1226
8852.12 1198
8853.01 1184
8853.90 1157
8854.78 1140
8855.67 1159
8856.56 1163
8857.45 1178
8858.34 1179
8859.23 1169
8860.12 1128
8861.00 1169
8861.89 1148
8862.78 1168
8863.67 1158
8864.56 1193
8865.45 1165
8866.34 1186
8867.23 1199
8868.12 1145
8869.00 1143
8869.89 1152
8870.78 1143
8871.67 1154
8872.56 1193
8873.45 1201
8874.34 1160
8875.23 1168
8876.12 1160
8877.01 1167
8877.90 1127
8878.79 1204
8879.68 1118
8880.57 1156
8881.46 1133
8882.35 1114
8883.24 1096
8884.13 1136
8885.02 1135
8885.91 1143
8886.80 1171
8887.69 1168
8888.58 1154
8889.47 1095
8890.36 1123
8891.25 1146
8892.14 1169
8893.03 1175
8893.92 1161
8894.81 1175
8895.70 1106
8896.59 1121
8897.48 1148
8898.37 1101
8899.26 1063
8900.15 1076
8901.04 1131
8901.93 1104
8902.82 1117
8903.71 1097
8904.61 1070
8905.50 1132
8906.39 1100
8907.28 1113
8908.17 1094
8909.06 1097
8909.95 1109
8910.84 1088
8911.73 1149
8912.63 1120
8913.52 1134
8914.41 1106
8915.30 1104
8916.19 1045
8917.08 1122
8917.97 1149
8918.87 1092
8919.76 1096
8920.65 1108
8921.54 1088
8922.43 1081
8923.33 1036
8924.22 1025
8925.11 1072
8926.00 1124
8926.89 1080
8927.79 1035
8928.68 1036
8929.57 1083
8930.46 1133
8931.35 1038
8932.25 1059
8933.14 1072
8934.03 1114
8934.92 1069
8935.82 1093
8936.71 1094
8937.60 1112
8938.49 1104
8939.39 1077
8940.28 1097
8941.17 1088
8942.06 1072
8942.96 1047
8943.85 1089
8944.74 1033
8945.64 1104
8946.53 1067
8947.42 1077
8948.31 1142
8949.21 1110
8950.10 1066
8950.99 1050
8951.89 1085
8952.78 1063
8953.67 1055
8954.57 1083
8955.46 1086
8956.35 1088
8957.25 1111
8958.14 1092
8959.04 1069
8959.93 1061
8960.82 1104
8961.72 1135
8962.61 1058
8963.50 1084
8964.40 1102
8965.29 1079
8966.19 1038
8967.08 1136
8967.97 1147
8968.87 1088
8969.76 1075
8970.66 1132
8971.55 1081
8972.45 1092
8973.34 1142
8974.23 1124
8975.13 1047
8976.02 1062
8976.92 1111
8977.81 1098
8978.71 1088
8979.60 1025
8980.50 1053
8981.39 1019
8982.29 1053
8983.18 1088
8984.08 1081
8984.97 1036
8985.87 1055
8986.76 1091
8987.66 1080
8988.55 1056
8989.45 1087
8990.34 1065
8991.24 1046
8992.13 1066
8993.03 1057
8993.92 1030
8994.82 1049
8995.71 1101
8996.61 1081
8997.50 1080
8998.40 1036
8999.30 1076
9000.19 997
9001.09 1047
9001.98 1084
9002.88 1058
9003.77 1031
9004.67 983
9005.57 1024
9006.46 1011
9007.36 1041
9008.25 1023
9009.15 1061
9010.05 1063
9010.94 1010
9011.84 1032
9012.74 1059
9013.63 1019
9014.53 1052
9015.42 1057
9016.32 1015
9017.22 1092
9018.11 1083
9019.01 1047
9019.91 1068
9020.80 1069
9021.70 1065
9022.60 1038
9023.49 1063
9024.39 1073
9025.29 1080
9026.19 1014
9027.08 970
9027.98 1060
9028.88 1035
9029.77 1006
9030.67 1041
9031.57 1061
9032.47 1043
9033.36 1029
9034.26 996
9035.16 999
9036.06 1070
9036.95 1005
9037.85 1023
9038.75 1004
9039.65 997
9040.54 1003
9041.44 1014
9042.34 1082
9043.24 1022
9044.13 1008
9045.03 1064
9045.93 1040
9046.83 995
9047.73 1021
9048.63 1038
9049.52 1061
9050.42 1050
9051.32 1075
9052.22 1058
9053.12 1083
9054.01 1055
9054.91 1057
9055.81 1063
9056.71 1038
9057.61 1064
9058.51 1114
9059.41 1110
9060.30 1045
9061.20 1037
9062.10 1023
9063.00 1074
9063.90 1021
9064.80 1017
9065.70 1072
9066.60 1088
9067.50 1090
9068.39 1055
9069.29 1040
9070.19 1037
9071.09 1033
9071.99 1012
9072.89 1034
9073.79 1088
9074.69 1075
9075.59 1026
9076.49 1015
9077.39 1017
9078.29 1083
9079.19 1049
9080.09 986
9080.99 1035
9081.89 1033
9082.79 973
9083.69 998
9084.59 1047
9085.49 1035
9086.39 1042
9087.29 971
9088.19 967
9089.09 966
9089.99 1002
9090.89 1013
9091.79 1027
9092.69 1041
9093.59 1066
9094.49 1065
9095.39 1096
9096.29 1001
9097.19 993
9098.09 1068
9098.99 1057
9099.89 1084
9100.79 1021
9101.69 1052
9102.59 1034
9103.49 1003
9104.40 1025
9105.30 1031
9106.20 1070
9107.10 977
9108.00 986
9108.90 1031
9109.80 1012
9110.70 1032
9111.60 1014
9112.51 1024
9113.41 1012
9114.31 1025
9115.21 953
9116.11 956
9117.01 987
9117.91 1015
9118.82 1046
9119.72 996
9120.62 1042
9121.52 1034
9122.42 1041
9123.32 975
9124.23 1006
9125.13 1077
9126.03 1047
9126.93 1092
9127.83 1034
9128.74 1061
9129.64 1041
9130.54 986
9131.44 987
9132.34 1030
9133.25 993
9134.15 979
9135.05 1023
9135.95 1025
9136.86 963
9137.76 965
9138.66 1019
9139.56 1016
9140.47 983
9141.37 1027
9142.27 1014
9143.18 1021
9144.08 976
9144.98 991
9145.88 1006
9146.79 998
9147.69 1020
9148.59 1018
9149.50 963
9150.40 980
9151.30 989
9152.21 1024
9153.11 990
9154.01 1006
9154.92 978
9155.82 990
9156.72 1005
9157.63 981
9158.53 940
9159.43 1047
9160.34 989
9161.24 959
9162.14 919
9163.05 959
9163.95 962
9164.86 1022
9165.76 1046
9166.66 1039
9167.57 980
9168.47 990
9169.38 1061
9170.28 1017
9171.18 999
9172.09 977
9172.99 981
9173.90 952
9174.80 1023
9175.71 995
9176.61 987
9177.52 952
9178.42 981
9179.32 975
9180.23 990
9181.13 1041
9182.04 1028
9182.94 1020
9183.85 1015
9184.75 1005
9185.66 1014
9186.56 1019
9187.47 1033
9188.37 951
9189.28 949
9190.18 1012
9191.09 986
9191.99 1000
9192.90 999
9193.80 984
9194.71 982
9195.61 985
9196.52 987
9197.43 975
9198.33 977
9199.24 1013
9200.14 1071
9201.05 1018
9201.95 1005
9202.86 1064
9203.77 1061
9204.67 1022
9205.58 1101
9206.48 1099
9207.39 1051
9208.29 1029
9209.20 1045
9210.11 1037
9211.01 1017
9211.92 972
9212.83 951
9213.73 1018
9214.64 1013
9215.54 996
9216.45 970
9217.36 978
9218.26 964
9219.17 982
9220.08 987
9220.98 1029
9221.89 1014
9222.80 988
9223.70 978
9224.61 1005
9225.52 1049
9226.42 975
9227.33 937
9228.24 949
9229.15 1009
9230.05 1001
9230.96 977
9231.87 942
9232.77 979
9233.68 997
9234.59 958
9235.50 907
9236.40 984
9237.31 1013
9238.22 998
9239.13 1049
9240.03 1032
9240.94 1043
9241.85 979
9242.76 1006
9243.66 948
9244.57 996
9245.48 925
9246.39 948
9247.30 939
9248.20 993
9249.11 957
9250.02 959
9250.93 979
9251.84 949
9252.75 1019
9253.65 1003
9254.56 1039
9255.47 965
9256.38 1007
9257.29 960
9258.20 996
9259.10 952
9260.01 947
9260.92 1026
9261.83 1045
9262.74 935
9263.65 1016
9264.56 998
9265.46 977
9266.37 989
9267.28 1067
9268.19 1018
9269.10 960
9270.01 966
9270.92 996
9271.83 1005
9272.74 947
9273.65 981
9274.56 946
9275.47 987
9276.37 947
9277.28 984
9278.19 1002
9279.10 947
9280.01 967
9280.92 954
9281.83 992
9282.74 930
9283.65 971
9284.56 1001
9285.47 1003
9286.38 940
9287.29 986
9288.20 936
9289.11 946
9290.02 984
9290.93 973
9291.84 968
9292.75 983
9293.66 970
9294.57 1009
9295.48 1015
9296.39 968
9297.30 1003
9298.21 959
9299.12 1038
9300.03 976
9300.94 982
9301.86 1021
9302.77 1001
9303.68 1040
9304.59 1014
9305.50 1004
9306.41 976
9307.32 1017
9308.23 1055
9309.14 1058
9310.05 1093
9310.96 1142
9311.88 1146
9312.79 1145
9313.70 1145
9314.61 1149
9315.52 1181
9316.43 1119
9317.34 1156
9318.25 1163
9319.17 1146
9320.08 1051
9320.99 1048
9321.90 1080
9322.81 1067
9323.72 1024
9324.64 1082
9325.55 1095
9326.46 1080
9327.37 1052
9328.28 1081
9329.20 1046
9330.11 1061
9331.02 1074
9331.93 1068
9332.84 1015
9333.76 1033
9334.67 1000
9335.58 1001
9336.49 999
9337.41 1033
9338.32 1012
9339.23 988
9340.14 1043
9341.06 1043
9341.97 1017
9342.88 1059
9343.79 987
9344.71 1013
9345.62 1083
9346.53 1007
9347.44 1033
9348.36 1054
9349.27 972
9350.18 975
9351.10 1035
9352.01 1038
9352.92 1050
9353.84 1023
9354.75 999
9355.66 1006
9356.58 1031
9357.49 1073
9358.40 1027
9359.32 966
9360.23 953
9361.14 959
9362.06 938
9362.97 940
9363.88 971
9364.80 944
9365.71 953
9366.62 989
9367.54 1011
9368.45 1077
9369.37 1016
9370.28 1009
9371.19 1013
9372.11 951
9373.02 957
9373.94 999
9374.85 975
9375.77 990
9376.68 995
9377.59 975
9378.51 965
9379.42 954
9380.34 989
9381.25 1009
9382.17 1039
9383.08 1025
9384.00 992
9384.91 945
9385.83 988
9386.74 994
9387.65 968
9388.57 981
9389.48 1037
9390.40 1029
9391.31 953
9392.23 1015
9393.14 1023
9394.06 1014
9394.98 1101
9395.89 1048
9396.81 1079
9397.72 1113
9398.64 1115
9399.55 1054
9400.47 1041
9401.38 1069
9402.30 1033
9403.21 996
9404.13 992
9405.05 969
9405.96 960
9406.88 989
9407.79 966
9408.71 957
9409.62 898
9410.54 951
9411.46 993
9412.37 979
9413.29 941
9414.20 996
9415.12 966
9416.04 993
9416.95 958
9417.87 979
9418.79 968
9419.70 992
9420.62 985
9421.54 979
9422.45 964
9423.37 972
9424.29 1006
9425.20 1021
9426.12 1013
9427.04 969
9427.95 970
9428.87 1003
9429.79 988
9430.70 916
9431.62 913
9432.54 986
9433.45 987
9434.37 937
9435.29 924
9436.21 951
9437.12 990
9438.04 979
9438.96 950
9439.87 910
9440.79 995
9441.71 1001
9442.63 932
9443.54 961
9444.46 920
9445.38 949
9446.30 926
9447.22 955
9448.13 950
9449.05 937
9449.97 977
9450.89 937
9451.81 914
9452.72 993
9453.64 958
9454.56 943
9455.48 917
9456.40 953
9457.31 940
9458.23 954
9459.15 944
9460.07 969
9460.99 960
9461.91 937
9462.82 893
9463.74 933
9464.66 909
9465.58 938
9466.50 972
9467.42 954
9468.34 966
9469.26 990
9470.17 972
9471.09 963
9472.01 968
9472.93 953
9473.85 978
9474.77 951
9475.69 954
9476.61 953
9477.53 929
9478.45 998
9479.37 940
9480.28 949
9481.20 972
9482.12 969
9483.04 938
9483.96 975
9484.88 975
9485.80 958
9486.72 954
9487.64 1020
9488.56 992
9489.48 938
9490.40 902
9491.32 935
9492.24 933
9493.16 920
9494.08 928
9495.00 919
9495.92 885
9496.84 901
9497.76 917
9498.68 909
9499.60 949
9500.52 937
9501.44 989
9502.36 954
9503.28 920
9504.20 943
9505.12 929
9506.04 956
9506.97 914
9507.89 892
9508.81 948
9509.73 952
9510.65 985
9511.57 920
9512.49 928
9513.41 945
9514.33 939
9515.25 922
9516.17 932
9517.10 944
9518.02 970
9518.94 998
9519.86 958
9520.78 945
9521.70 940
9522.62 913
9523.54 895
9524.47 959
9525.39 974
9526.31 909
9527.23 938
9528.15 950
9529.07 906
9530.00 896
9530.92 925
9531.84 952
9532.76 930
9533.68 926
9534.61 929
9535.53 991
9536.45 990
9537.37 952
9538.29 927
9539.22 917
9540.14 963
9541.06 963
9541.98 948
9542.91 937
9543.83 948
9544.75 972
9545.67 952
9546.60 917
9547.52 914
9548.44 937
9549.36 952
9550.29 972
9551.21 926
9552.13 964
9553.06 929
9553.98 942
9554.90 957
9555.82 945
9556.75 926
9557.67 921
9558.59 987
9559.52 987
9560.44 947
9561.36 920
9562.29 921
9563.21 911
9564.13 926
9565.06 958
9565.98 914
9566.90 970
9567.83 1008
9568.75 949
9569.68 898
9570.60 913
9571.52 937
9572.45 951
9573.37 964
9574.29 938
9575.22 909
9576.14 918
9577.07 958
9577.99 940
9578.91 944
9579.84 1030
9580.76 954
9581.69 967
9582.61 937
9583.54 949
9584.46 991
9585.38 997
9586.31 946
9587.23 969
9588.16 992
9589.08 1015
9590.01 963
9590.93 984
9591.86 997
9592.78 989
9593.71 965
9594.63 1005
9595.56 1006
9596.48 1000
9597.41 1053
9598.33 1020
9599.26 1008
9600.18 977
9601.11 999
9602.03 985
9602.96 1046
9603.88 1063
9604.81 991
9605.73 976
9606.66 1043
9607.59 1027
9608.51 992
9609.44 995
9610.36 1059
9611.29 1028
9612.21 1002
9613.14 1023
9614.07 1046
9614.99 1050
9615.92 1044
9616.84 984
9617.77 1043
9618.70 1066
9619.62 1045
9620.55 1092
9621.47 1061
9622.40 985
9623.33 1092
9624.25 1083
9625.18 1056
9626.11 1051
9627.03 1060
9627.96 1106
9628.89 1088
9629.81 1131
9630.74 1122
9631.67 1121
9632.59 1102
9633.52 1089
9634.45 1152
9635.37 1179
9636.30 1185
9637.23 1226
9638.15 1179
9639.08 1222
9640.01 1265
9640.93 1322
9641.86 1336
9642.79 1377
9643.72 1366
9644.64 1334
9645.57 1413
9646.50 1379
9647.43 1364
9648.35 1262
9649.28 1320
9650.21 1292
9651.14 1335
9652.06 1353
9652.99 1333
9653.92 1323
9654.85 1313
9655.78 1312
9656.70 1330
9657.63 1330
9658.56 1261
9659.49 1337
9660.42 1194
9661.34 1259
9662.27 1251
9663.20 1217
9664.13 1182
9665.06 1235
9665.98 1233
9666.91 1271
9667.84 1228
9668.77 1259
9669.70 1252
9670.63 1301
9671.56 1286
9672.48 1292
9673.41 1327
9674.34 1346
9675.27 1345
9676.20 1340
9677.13 1291
9678.06 1282
9678.99 1287
9679.92 1353
9680.84 1262
9681.77 1201
9682.70 1231
9683.63 1345
9684.56 1233
9685.49 1183
9686.42 1213
9687.35 1286
9688.28 1267
9689.21 1241
9690.14 1238
9691.07 1312
9692.00 1270
9692.93 1358
9693.86 1314
9694.79 1291
9695.72 1317
9696.65 1328
9697.58 1355
9698.51 1332
9699.44 1279
9700.37 1318
9701.30 1374
9702.23 1273
9703.16 1307
9704.09 1262
9705.02 1333
9705.95 1264
9706.88 1254
9707.81 1226
9708.74 1224
9709.67 1199
9710.60 1228
9711.53 1265
9712.46 1214
9713.39 1210
9714.32 1223
9715.25 1289
9716.18 1265
9717.11 1258
9718.04 1254
9718.97 1262
9719.91 1284
9720.84 1276
9721.77 1191
9722.70 1265
9723.63 1209
9724.56 1248
9725.49 1254
9726.42 1227
9727.35 1241
9728.29 1247
9729.22 1290
9730.15 1271
9731.08 1291
9732.01 1258
9732.94 1321
9733.88 1263
9734.81 1284
9735.74 1284
9736.67 1328
9737.60 1275
9738.53 1306
9739.47 1312
9740.40 1361
9741.33 1344
9742.26 1361
9743.19 1265
9744.13 1322
9745.06 1398
9745.99 1373
9746.92 1369
9747.86 1365
9748.79 1396
9749.72 1388
9750.65 1420
9751.58 1371
9752.52 1400
9753.45 1449
9754.38 1519
9755.32 1490
9756.25 1458
9757.18 1470
9758.11 1487
9759.05 1457
9759.98 1457
9760.91 1476
9761.84 1513
9762.78 1497
9763.71 1560
9764.64 1529
9765.58 1502
9766.51 1599
9767.44 1558
9768.38 1542
9769.31 1589
9770.24 1598
9771.18 1613
9772.11 1626
9773.04 1671
9773.98 1626
9774.91 1609
9775.84 1646
9776.78 1645
9777.71 1571
9778.65 1650
9779.58 1608
9780.51 1656
9781.45 1685
9782.38 1743
9783.32 1821
9784.25 1821
9785.18 1858
9786.12 1919
9787.05 1998
9787.99 2097
9788.92 2130
9789.85 2091
9790.79 2126
9791.72 2024
9792.66 1977
9793.59 1946
9794.53 1927
9795.46 1819
9796.40 1825
9797.33 1822
9798.27 1841
9799.20 1911
9800.14 2033
9801.07 2078
9802.00 2123
9802.94 2188
9803.87 2203
9804.81 2161
9805.74 2097
9806.68 1971
9807.62 1856
9808.55 1868
9809.49 1782
9810.42 1671
9811.36 1527
9812.29 1602
9813.23 1532
9814.16 1506
9815.10 1519
9816.03 1401
9816.97 1389
9817.90 1421
9818.84 1403
9819.78 1413
9820.71 1427
9821.65 1398
9822.58 1437
9823.52 1367
9824.46 1370
9825.39 1347
9826.33 1351
9827.26 1399
9828.20 1393
9829.14 1439
9830.07 1436
9831.01 1406
9831.94 1470
9832.88 1444
9833.82 1360
9834.75 1431
9835.69 1416
9836.63 1403
9837.56 1371
9838.50 1376
9839.44 1438
9840.37 1456
9841.31 1346
9842.25 1347
9843.18 1396
9844.12 1393
9845.06 1396
9846.00 1343
9846.93 1402
9847.87 1464
9848.81 1403
9849.74 1395
9850.68 1395
9851.62 1333
9852.56 1359
9853.49 1324
9854.43 1373
9855.37 1377
9856.31 1372
9857.24 1400
9858.18 1408
9859.12 1410
9860.06 1422
9860.99 1341
9861.93 1343
9862.87 1425
9863.81 1382
9864.74 1429
9865.68 1443
9866.62 1427
9867.56 1403
9868.50 1433
9869.43 1402
9870.37 1504
9871.31 1485
9872.25 1424
9873.19 1378
9874.13 1435
9875.06 1450
9876.00 1481
9876.94 1488
9877.88 1478
9878.82 1532
9879.76 1573
9880.70 1552
9881.63 1544
9882.57 1553
9883.51 1548
9884.45 1549
9885.39 1510
9886.33 1540
9887.27 1560
9888.21 1554
9889.15 1499
9890.08 1465
9891.02 1495
9891.96 1425
9892.90 1441
9893.84 1426
9894.78 1493
9895.72 1467
9896.66 1429
9897.60 1377
9898.54 1451
9899.48 1438
9900.42 1428
9901.36 1392
9902.30 1454
9903.24 1503
9904.18 1469
9905.12 1450
9906.06 1460
9907.00 1426
9907.94 1432
9908.88 1503
9909.82 1525
9910.76 1498
9911.70 1499
9912.64 1613
9913.58 1593
9914.52 1560
9915.46 1544
9916.40 1591
9917.34 1598
9918.28 1596
9919.22 1592
9920.16 1557
9921.10 1502
9922.04 1509
9922.98 1578
9923.92 1608
9924.86 1760
9925.80 1855
9926.74 2113
9927.68 2341
9928.63 2558
9929.57 2794
9930.51 2974
9931.45 3093
9932.39 3129
9933.33 3115
9934.27 2857
9935.21 2748
9936.15 2533
9937.10 2318
9938.04 2133
9938.98 1974
9939.92 1855
9940.86 1724
9941.80 1682
9942.75 1647
9943.69 1582
9944.63 1537
9945.57 1583
9946.51 1487
9947.45 1473
9948.40 1468
9949.34 1444
9950.28 1482
9951.22 1427
9952.16 1380
9953.11 1385
9954.05 1373
9954.99 1413
9955.93 1409
9956.87 1431
9957.82 1433
9958.76 1455
9959.70 1441
9960.64 1428
9961.59 1417
9962.53 1436
9963.47 1399
9964.41 1409
9965.36 1466
9966.30 1447
9967.24 1440
9968.19 1461
9969.13 1460
9970.07 1473
9971.01 1575
9971.96 1532
9972.90 1464
9973.84 1619
9974.79 1616
9975.73 1543
9976.67 1580
9977.62 1555
9978.56 1502
9979.50 1490
9980.45 1392
9981.39 1361
9982.33 1278
9983.28 1379
9984.22 1296
9985.16 1263
9986.11 1272
9987.05 1322
9987.99 1283
9988.94 1241
9989.88 1247
9990.83 1253
9991.77 1276
9992.71 1317
9993.66 1274
9994.60 1241
9995.55 1313
9996.49 1233
9997.43 1250
9998.38 1273
9999.32 1298
10000.27 1285
10001.21 1282
10002.16 1332
10003.10 1317
10004.05 1346
10004.99 1359
10005.93 1408
10006.88 1309
10007.82 1341
10008.77 1304
10009.71 1337
10010.66 1365
10011.60 1329
10012.55 1320
10013.49 1252
10014.44 1259
10015.38 1239
10016.33 1244
10017.27 1303
10018.22 1225
10019.16 1226
10020.11 1256
10021.05 1310
10022.00 1224
10022.95 1202
10023.89 1257
10024.84 1199
10025.78 1257
10026.73 1190
10027.67 1219
10028.62 1186
10029.56 1171
10030.51 1205
10031.46 1215
10032.40 1136
10033.35 1156
10034.29 1208
10035.24 1162
10036.19 1184
10037.13 1143
10038.08 1143
10039.02 1173
10039.97 1132
10040.92 1120
10041.86 1175
10042.81 1122
10043.76 1126
10044.70 1161
10045.65 1111
10046.60 1092
10047.54 1083
10048.49 1108
10049.43 1099
10050.38 1103
10051.33 1091
10052.28 1099
10053.22 1098
10054.17 1104
10055.12 1071
10056.06 1071
10057.01 1123
10057.96 1109
10058.90 1109
10059.85 1102
10060.80 1103
10061.75 1064
10062.69 997
10063.64 1063
10064.59 1070
10065.53 1078
10066.48 991
10067.43 1075
10068.38 1056
10069.33 1081
10070.27 1079
10071.22 1076
10072.17 1110
10073.12 1129
10074.06 1124
10075.01 1018
10075.96 1046
10076.91 1026
10077.86 1077
10078.80 1066
10079.75 1094
10080.70 1050
10081.65 1004
10082.60 1088
10083.54 1076
10084.49 1055
10085.44 1045
10086.39 1042
10087.34 1040
10088.29 1021
10089.24 993
10090.18 1026
10091.13 1044
10092.08 1072
10093.03 1072
10093.98 1083
10094.93 1052
10095.88 1064
10096.83 1016
10097.77 1014
10098.72 1053
10099.67 1024
10100.62 1058
10101.57 1033
10102.52 982
10103.47 962
10104.42 999
10105.37 1056
10106.32 978
10107.27 933
10108.22 978
10109.16 963
10110.11 1044
10111.06 999
10112.01 971
10112.96 970
10113.91 1003
10114.86 978
10115.81 961
10116.76 1014
10117.71 969
10118.66 980
10119.61 990
10120.56 942
10121.51 959
10122.46 980
10123.41 992
10124.36 979
10125.31 978
10126.26 970
10127.21 932
10128.16 932
10129.11 928
10130.06 967
10131.02 936
10131.97 924
10132.92 939
10133.87 904
10134.82 926
10135.77 935
10136.72 944
10137.67 875
10138.62 843
10139.57 931
10140.52 954
10141.47 901
10142.42 900
10143.38 897
10144.33 892
10145.28 918
10146.23 928
10147.18 881
10148.13 891
10149.08 946
10150.03 978
10150.99 936
10151.94 955
10152.89 918
10153.84 927
10154.79 922
10155.74 905
10156.70 909
10157.65 959
10158.60 954
10159.55 950
10160.50 932
10161.46 854
10162.41 966
10163.36 997
10164.31 921
10165.26 908
10166.22 915
10167.17 951
10168.12 957
10169.07 973
10170.02 957
10170.98 983
10171.93 978
10172.88 981
10173.83 962
10174.79 962
10175.74 963
10176.69 984
10177.65 963
10178.60 943
10179.55 976
10180.50 937
10181.46 957
10182.41 965
10183.36 1003
10184.32 1016
10185.27 959
10186.22 979
10187.17 993
10188.13 951
10189.08 952
10190.03 952
10190.99 928
10191.94 978
10192.89 1028
10193.85 984
10194.80 1000
10195.76 957
10196.71 939
10197.66 965
10198.62 969
10199.57 1003
10200.52 954
10201.48 1009
10202.43 999
10203.39 999
10204.34 966
10205.29 1008
10206.25 996
10207.20 1098
10208.16 1111
10209.11 1203
10210.06 1302
10211.02 1347
10211.97 1398
10212.93 1391
10213.88 1389
10214.84 1425
10215.79 1442
10216.74 1349
10217.70 1300
10218.65 1192
10219.61 1192
10220.56 1139
10221.52 1121
10222.47 1072
10223.43 1059
10224.38 1048
10225.34 1034
10226.29 1040
10227.25 975
10228.20 981
10229.16 1029
10230.11 1015
10231.07 981
10232.02 984
10232.98 981
10233.93 1008
10234.89 961
10235.84 921
10236.80 1013
10237.76 1076
10238.71 1047
10239.67 1084
10240.62 1060
10241.58 1044
10242.53 1092
10243.49 1057
10244.45 1049
10245.40 1049
10246.36 983
10247.31 1011
10248.27 1001
10249.23 979
10250.18 967
10251.14 947
10252.09 967
10253.05 964
10254.01 877
10254.96 894
10255.92 961
10256.88 914
10257.83 911
10258.79 877
10259.75 915
10260.70 950
10261.66 898
10262.62 919
10263.57 910
10264.53 940
10265.49 956
10266.44 933
10267.40 900
10268.36 878
10269.31 872
10270.27 936
10271.23 943
10272.18 932
10273.14 955
10274.10 960
10275.06 954
10276.01 924
10276.97 894
10277.93 903
10278.89 894
10279.84 834
10280.80 912
10281.76 909
10282.72 951
10283.67 924
10284.63 929
10285.59 872
10286.55 945
10287.51 901
10288.46 874
10289.42 868
10290.38 880
10291.34 878
10292.29 877
10293.25 950
10294.21 958
10295.17 918
10296.13 936
10297.09 906
10298.04 946
10299.00 921
10299.96 849
10300.92 926
10301.88 947
10302.84 927
10303.80 940
10304.75 943
10305.71 930
10306.67 892
10307.63 866
10308.59 851
10309.55 886
10310.51 878
10311.47 880
10312.42 852
10313.38 884
10314.34 914
10315.30 869
10316.26 873
10317.22 900
10318.18 882
10319.14 830
10320.10 831
10321.06 825
10322.02 851
10322.98 813
10323.94 845
10324.90 834
10325.86 839
10326.82 836
10327.78 846
10328.74 845
10329.69 878
10330.65 843
10331.61 863
10332.57 847
10333.53 871
10334.49 841
10335.45 855
10336.41 917
10337.38 846
10338.34 855
10339.30 838
10340.26 867
10341.22 830
10342.18 861
10343.14 826
10344.10 867
10345.06 862
10346.02 865
10346.98 844
10347.94 834
10348.90 859
10349.86 854
10350.82 826
10351.78 850
10352.74 884
10353.71 895
10354.67 878
10355.63 817
10356.59 861
10357.55 831
10358.51 819
10359.47 855
10360.43 885
10361.39 826
10362.36 839
10363.32 864
10364.28 856
10365.24 888
10366.20 877
10367.16 834
10368.12 835
10369.09 848
10370.05 854
10371.01 861
10371.97 841
10372.93 859
10373.90 862
10374.86 849
10375.82 844
10376.78 793
10377.74 840
10378.71 872
10379.67 831
10380.63 846
10381.59 881
10382.55 843
10383.52 873
10384.48 912
10385.44 902
10386.40 922
10387.37 881
10388.33 845
10389.29 866
10390.25 828
10391.22 841
10392.18 822
10393.14 815
10394.11 848
10395.07 880
10396.03 868
10396.99 881
10397.96 861
10398.92 912
10399.88 882
10400.85 867
10401.81 867
10402.77 864
10403.74 915
10404.70 882
10405.66 919
10406.63 870
10407.59 934
10408.55 911
10409.52 892
10410.48 912
10411.44 873
10412.41 814
10413.37 849
10414.33 925
10415.30 914
10416.26 946
10417.23 940
10418.19 1001
10419.15 986
10420.12 1101
10421.08 1140
10422.05 1148
10423.01 1139
10423.97 1179
10424.94 1136
10425.90 1178
10426.87 1110
10427.83 1081
10428.80 1073
10429.76 1000
10430.73 1015
10431.69 956
10432.65 916
10433.62 911
10434.58 891
10435.55 864
10436.51 862
10437.48 820
10438.44 899
10439.41 845
10440.37 828
10441.34 824
10442.30 839
10443.27 840
10444.23 838
10445.20 842
10446.16 806
10447.13 832
10448.09 883
10449.06 822
10450.03 815
10450.99 814
10451.96 846
10452.92 856
10453.89 853
10454.85 836
10455.82 810
10456.78 844
10457.75 840
10458.72 818
10459.68 813
10460.65 828
10461.61 856
10462.58 865
10463.55 869
10464.51 804
10465.48 825
10466.44 747
10467.41 749
10468.38 766
10469.34 777
10470.31 821
10471.28 782
10472.24 780
10473.21 782
10474.18 758
10475.14 752
10476.11 775
10477.08 775
10478.04 803
10479.01 777
10479.98 804
10480.94 808
10481.91 788
10482.88 835
10483.84 806
10484.81 831
10485.78 835
10486.74 791
10487.71 821
10488.68 829
10489.65 771
10490.61 748
10491.58 840
10492.55 776
10493.52 760
10494.48 778
10495.45 763
10496.42 789
10497.39 792
10498.35 810
10499.32 781
10500.29 816
10501.26 836
10502.22 830
10503.19 766
10504.16 780
10505.13 813
10506.10 785
10507.06 804
10508.03 753
10509.00 804
10509.97 782
10510.94 815
10511.91 806
10512.87 747
10513.84 817
10514.81 826
10515.78 815
10516.75 805
10517.72 826
10518.68 827
10519.65 822
10520.62 775
10521.59 801
10522.56 772
10523.53 786
10524.50 809
10525.47 800
10526.44 749
10527.40 805
10528.37 764
10529.34 764
10530.31 766
10531.28 735
10532.25 697
10533.22 776
10534.19 805
10535.16 782
10536.13 795
10537.10 802
10538.07 800
10539.04 770
10540.01 765
10540.98 741
10541.94 763
10542.91 758
10543.88 748
10544.85 744
10545.82 766
10546.79 792
10547.76 804
10548.73 771
10549.70 744
10550.67 729
10551.64 747
10552.61 717
10553.58 769
10554.55 760
10555.52 748
10556.50 759
10557.47 699
10558.44 743
10559.41 768
10560.38 801
10561.35 800
10562.32 758
10563.29 767
10564.26 803
10565.23 783
10566.20 823
10567.17 829
10568.14 813
10569.11 833
10570.08 826
10571.06 812
10572.03 788
10573.00 788
10573.97 780
10574.94 775
10575.91 759
10576.88 762
10577.85 746
10578.83 714
10579.80 724
10580.77 706
10581.74 719
10582.71 752
10583.68 794
10584.65 786
10585.63 760
10586.60 735
10587.57 795
10588.54 750
10589.51 765
10590.49 759
10591.46 771
10592.43 788
10593.40 751
10594.37 753
10595.35 777
10596.32 777
10597.29 777
10598.26 779
10599.23 761
10600.21 739
10601.18 728
10602.15 737
10603.12 703
10604.10 744
10605.07 729
10606.04 779
10607.01 803
10607.99 721
10608.96 739
10609.93 764
10610.91 775
10611.88 785
10612.85 725
10613.82 741
10614.80 771
10615.77 736
10616.74 791
10617.72 761
10618.69 767
10619.66 733
10620.64 776
10621.61 769
10622.58 758
10623.56 739
10624.53 756
10625.50 708
10626.48 704
10627.45 735
10628.43 744
10629.40 702
10630.37 739
10631.35 729
10632.32 716
10633.29 713
10634.27 763
10635.24 764
10636.22 704
10637.19 755
10638.16 753
10639.14 752
10640.11 725
10641.09 754
10642.06 790
10643.04 725
10644.01 677
10644.98 725
10645.96 753
10646.93 752
10647.91 760
10648.88 707
10649.86 756
10650.83 762
10651.81 751
10652.78 688
10653.76 711
10654.73 737
10655.71 745
10656.68 752
10657.66 727
10658.63 758
10659.61 730
10660.58 804
10661.56 743
10662.53 753
10663.51 725
10664.48 748
10665.46 730
10666.43 698
10667.41 714
10668.38 748
10669.36 771
10670.33 767
10671.31 776
10672.29 766
10673.26 702
10674.24 686
10675.21 742
10676.19 716
10677.17 750
10678.14 770
10679.12 719
10680.09 693
10681.07 734
10682.05 726
10683.02 754
10684.00 763
10684.97 747
10685.95 765
10686.93 767
10687.90 730
10688.88 726
10689.86 743
10690.83 711
10691.81 694
10692.79 732
10693.76 763
10694.74 741
10695.72 724
10696.69 754
10697.67 706
10698.65 726
10699.62 742
10700.60 719
10701.58 742
10702.55 702
10703.53 693
10704.51 716
10705.49 693
10706.46 714
10707.44 760
10708.42 774
10709.39 766
10710.37 708
10711.35 684
10712.33 743
10713.30 724
10714.28 752
10715.26 702
10716.24 791
10717.22 735
10718.19 742
10719.17 754
10720.15 734
10721.13 730
10722.10 764
10723.08 800
10724.06 695
10725.04 722
10726.02 768
10727.00 771
10727.97 736
10728.95 756
10729.93 755
10730.91 742
10731.89 744
10732.87 755
10733.84 779
10734.82 705
10735.80 708
10736.78 694
10737.76 699
10738.74 734
10739.72 744
10740.69 734
10741.67 759
10742.65 752
10743.63 768
10744.61 754
10745.59 786
10746.57 747
10747.55 772
10748.53 724
10749.51 714
10750.49 740
10751.46 785
10752.44 731
10753.42 740
10754.40 749
10755.38 694
10756.36 762
10757.34 733
10758.32 726
10759.30 716
10760.28 731
10761.26 748
10762.24 749
10763.22 766
10764.20 717
10765.18 697
10766.16 736
10767.14 697
10768.12 739
10769.10 722
10770.08 745
10771.06 747
10772.04 729
10773.02 765
10774.00 738
10774.98 782
10775.96 735
10776.94 742
10777.92 721
10778.90 763
10779.88 746
10780.86 718
10781.85 775
10782.83 753
10783.81 781
10784.79 778
10785.77 738
10786.75 692
10787.73 787
10788.71 797
10789.69 770
10790.67 761
10791.65 726
10792.64 774
10793.62 745
10794.60 758
10795.58 748
10796.56 752
10797.54 790
10798.52 744
10799.51 748
10800.49 777
10801.47 801
10802.45 780
10803.43 777
10804.41 782
10805.40 744
10806.38 792
10807.36 821
10808.34 858
10809.32 801
10810.30 825
10811.29 864
10812.27 861
10813.25 831
10814.23 832
10815.22 876
10816.20 817
10817.18 887
10818.16 822
10819.14 802
10820.13 816
10821.11 808
10822.09 835
10823.07 922
10824.06 946
10825.04 993
10826.02 1012
10827.01 963
10827.99 983
10828.97 961
10829.95 976
10830.94 956
10831.92 894
10832.90 872
10833.89 855
10834.87 870
10835.85 898
10836.84 840
10837.82 768
10838.80 813
10839.79 819
10840.77 774
10841.75 776
10842.74 779
10843.72 832
10844.70 797
10845.69 748
10846.67 781
10847.65 790
10848.64 784
10849.62 758
10850.60 751
10851.59 772
10852.57 773
10853.56 828
10854.54 764
10855.52 754
10856.51 781
10857.49 772
10858.48 794
10859.46 762
10860.45 802
10861.43 768
10862.41 794
10863.40 795
10864.38 733
10865.37 751
10866.35 793
10867.34 779
10868.32 721
10869.31 763
10870.29 745
10871.28 755
10872.26 749
10873.24 771
10874.23 760
10875.21 720
10876.20 737
10877.18 772
10878.17 747
10879.16 724
10880.14 741
10881.13 800
10882.11 749
10883.10 704
10884.08 755
10885.07 741
10886.05 760
10887.04 803
10888.02 742
10889.01 778
10889.99 769
10890.98 794
10891.97 773
10892.95 757
10893.94 721
10894.92 735
10895.91 803
10896.89 803
10897.88 774
10898.87 818
10899.85 777
10900.84 810
10901.83 755
10902.81 762
10903.80 724
10904.78 709
10905.77 757
10906.76 750
10907.74 753
10908.73 799
10909.72 802
10910.70 789
10911.69 749
10912.68 741
10913.66 787
10914.65 760
10915.64 768
10916.62 747
10917.61 756
10918.60 747
10919.58 726
10920.57 754
10921.56 762
10922.54 779
10923.53 741
10924.52 791
10925.51 767
10926.49 707
10927.48 702
10928.47 761
10929.46 803
10930.44 748
10931.43 767
10932.42 778
10933.41 762
10934.39 730
10935.38 739
10936.37 760
10937.36 723
10938.34 749
10939.33 720
10940.32 715
10941.31 734
10942.30 708
10943.28 773
10944.27 735
10945.26 751
10946.25 757
10947.24 758
10948.22 729
10949.21 699
10950.20 753
10951.19 780
10952.18 758
10953.17 717
10954.16 736
10955.14 732
10956.13 736
10957.12 771
10958.11 703
10959.10 700
10960.09 714
10961.08 766
10962.07 754
10963.05 714
10964.04 737
10965.03 762
10966.02 730
10967.01 709
10968.00 705
10968.99 734
10969.98 763
10970.97 749
10971.96 705
10972.95 731
10973.94 729
10974.92 764
10975.91 760
10976.90 784
10977.89 784
10978.88 715
10979.87 728
10980.86 772
10981.85 770
10982.84 756
10983.83 792
10984.82 765
10985.81 770
10986.80 717
10987.79 783
10988.78 813
10989.77 768
10990.76 762
10991.75 804
10992.74 781
10993.73 763
10994.72 750
10995.71 773
10996.70 792
10997.70 806
10998.69 772
10999.68 815
11000.67 786
11001.66 803
11002.65 824
11003.64 789
11004.63 824
11005.62 831
11006.61 863
11007.60 835
11008.59 822
11009.58 818
11010.58 828
11011.57 819
11012.56 821
11013.55 862
11014.54 808
11015.53 847
11016.52 881
11017.51 851
11018.51 792
11019.50 784
11020.49 809
11021.48 800
11022.47 851
11023.46 800
11024.46 799
11025.45 831
11026.44 833
11027.43 888
11028.42 831
11029.41 835
11030.41 863
11031.40 855
11032.39 873
11033.38 893
11034.37 962
11035.37 923
11036.36 914
11037.35 932
11038.34 919
11039.34 917
11040.33 903
11041.32 887
11042.31 941
11043.31 964
11044.30 915
11045.29 898
11046.28 861
11047.28 869
11048.27 878
11049.26 829
11050.26 845
11051.25 852
11052.24 871
11053.23 873
11054.23 829
11055.22 801
11056.21 839
11057.21 888
11058.20 880
11059.19 822
11060.19 873
11061.18 885
11062.17 890
11063.17 836
11064.16 858
11065.15 855
11066.15 895
11067.14 890
11068.13 865
11069.13 841
11070.12 835
11071.12 840
11072.11 864
11073.10 875
11074.10 862
11075.09 869
11076.09 878
11077.08 869
11078.07 848
11079.07 866
11080.06 854
11081.06 879
11082.05 913
11083.05 856
11084.04 856
11085.03 908
11086.03 900
11087.02 900
11088.02 930
11089.01 896
11090.01 900
11091.00 922
11092.00 921
11092.99 919
11093.99 926
11094.98 966
11095.98 945
11096.97 964
11097.97 947
11098.96 968
11099.96 942
11100.95 962
11101.95 948
11102.94 986
11103.94 1000
11104.93 1020
11105.93 994
11106.92 1033
11107.92 1019
11108.91 1019
11109.91 1037
11110.91 1037
11111.90 1078
11112.90 1055
11113.89 1080
11114.89 1110
11115.88 1080
11116.88 1064
11117.88 1143
11118.87 1120
11119.87 1149
11120.86 1139
11121.86 1149
11122.86 1178
11123.85 1244
11124.85 1338
11125.84 1464
11126.84 1548
11127.84 1548
11128.83 1710
11129.83 1779
11130.83 1760
11131.82 1814
11132.82 1822
11133.82 1787
11134.81 1738
11135.81 1600
11136.81 1550
11137.80 1444
11138.80 1372
11139.80 1310
11140.79 1273
11141.79 1161
11142.79 1178
11143.79 1174
11144.78 1156
11145.78 1067
11146.78 1047
11147.77 1079
11148.77 1112
11149.77 1072
11150.77 1067
11151.76 1078
11152.76 1083
11153.76 1049
11154.76 1014
11155.75 1012
11156.75 1044
11157.75 1034
11158.75 1069
11159.74 1003
11160.74 998
11161.74 976
11162.74 1018
11163.74 1010
11164.73 968
11165.73 951
11166.73 964
11167.73 972
11168.73 985
11169.73 912
11170.72 947
11171.72 984
11172.72 969
11173.72 857
11174.72 909
11175.72 912
11176.71 902
11177.71 877
11178.71 882
11179.71 862
11180.71 844
11181.71 865
11182.71 852
11183.71 851
11184.70 835
11185.70 842
11186.70 856
11187.70 843
11188.70 859
11189.70 831
11190.70 868
11191.70 841
11192.70 872
11193.70 894
11194.70 867
11195.70 887
11196.69 883
11197.69 808
11198.69 857
11199.69 883
11200.69 889
11201.69 877
11202.69 863
11203.69 872
11204.69 905
11205.69 879
11206.69 833
11207.69 863
11208.69 886
11209.69 889
11210.69 849
11211.69 912
11212.69 932
11213.69 894
11214.69 899
11215.69 883
11216.69 837
11217.69 855
11218.69 856
11219.69 793
11220.70 819
11221.70 853
11222.70 840
11223.70 862
11224.70 842
11225.70 793
11226.70 849
11227.70 868
11228.70 858
11229.70 833
11230.70 852
11231.70 814
11232.71 805
11233.71 854
11234.71 800
11235.71 879
11236.71 843
11237.71 899
11238.71 827
11239.71 827
11240.72 808
11241.72 816
11242.72 841
11243.72 888
11244.72 855
11245.72 847
11246.72 907
11247.73 873
11248.73 815
11249.73 788
11250.73 791
11251.73 808
11252.74 839
11253.74 839
11254.74 848
11255.74 805
11256.74 818
11257.75 847
11258.75 824
11259.75 778
11260.75 763
11261.76 759
11262.76 817
11263.76 791
11264.76 812
11265.77 810
11266.77 851
11267.77 836
11268.77 852
11269.78 805
11270.78 845
11271.78 840
11272.78 851
11273.79 836
11274.79 841
11275.79 840
11276.80 845
11277.80 840
11278.80 912
11279.81 918
11280.81 901
11281.81 906
11282.82 960
11283.82 965
11284.82 952
11285.83 912
11286.83 955
11287.83 976
11288.84 920
11289.84 876
11290.84 860
11291.85 861
11292.85 896
11293.86 805
11294.86 801
11295.86 825
11296.87 782
11297.87 764
11298.87 735
11299.88 726
11300.88 722
11301.89 766
11302.89 791
11303.90 724
11304.90 717
11305.90 748
11306.91 795
11307.91 715
11308.92 725
11309.92 768
11310.93 739
11311.93 767
11312.94 776
11313.94 765
11314.95 766
11315.95 703
11316.95 723
11317.96 731
11318.96 713
11319.97 751
11320.97 728
11321.98 674
11322.98 721
11323.99 713
11325.00 746
11326.00 705
11327.01 708
11328.01 715
11329.02 699
11330.02 736
11331.03 703
11332.03 701
11333.04 695
11334.04 725
11335.05 679
11336.06 708
11337.06 657
11338.07 654
11339.07 653
11340.08 674
11341.08 652
11342.09 692
11343.10 709
11344.10 708
11345.11 672
11346.11 698
11347.12 696
11348.13 693
11349.13 711
11350.14 659
11351.15 684
11352.15 669
11353.16 680
11354.17 705
11355.17 652
11356.18 662
11357.18 669
11358.19 650
11359.20 600
11360.20 637
11361.21 650
11362.22 703
11363.23 686
11364.23 663
11365.24 697
11366.25 676
11367.25 699
11368.26 674
11369.27 686
11370.28 694
11371.28 667
11372.29 673
11373.30 663
11374.30 654
11375.31 653
11376.32 670
11377.33 710
11378.33 696
11379.34 660
11380.35 646
11381.36 681
11382.37 642
11383.37 657
11384.38 669
11385.39 652
11386.40 696
11387.40 660
11388.41 674
11389.42 656
11390.43 659
11391.44 624
11392.44 626
11393.45 609
11394.46 639
11395.47 649
11396.48 610
11397.49 612
11398.49 624
11399.50 662
11400.51 686
11401.52 614
11402.53 643
11403.54 610
11404.55 628
11405.56 651
11406.56 631
11407.57 623
11408.58 640
11409.59 621
11410.60 618
11411.61 603
11412.62 610
11413.63 619
11414.64 644
11415.65 622
11416.65 614
11417.66 591
11418.67 616
11419.68 621
11420.69 595
11421.70 553
11422.71 632
11423.72 596
11424.73 626
11425.74 585
11426.75 615
11427.76 611
11428.77 560
11429.78 585
11430.79 640
11431.80 627
11432.81 595
11433.82 619
11434.83 598
11435.84 588
11436.85 620
11437.86 621
11438.87 636
11439.88 661
11440.89 638
11441.90 605
11442.91 615
11443.92 600
11444.93 637
11445.94 563
11446.95 577
11447.96 591
11448.98 577
11449.99 593
11451.00 581
11452.01 594
11453.02 623
11454.03 595
11455.04 593
11456.05 529
11457.06 586
11458.07 592
11459.08 557
11460.10 582
11461.11 585
11462.12 647
11463.13 620
11464.14 527
11465.15 556
11466.16 581
11467.18 589
11468.19 574
11469.20 560
11470.21 562
11471.22 572
11472.23 573
11473.25 586
11474.26 588
11475.27 565
11476.28 573
11477.29 537
11478.30 580
11479.32 577
11480.33 618
11481.34 584
11482.35 566
11483.37 586
11484.38 532
11485.39 549
11486.40 561
11487.41 564
11488.43 544
11489.44 536
11490.45 608
11491.46 590
11492.48 581
11493.49 583
11494.50 575
11495.52 594
11496.53 621
11497.54 572
11498.55 573
11499.57 588
11500.58 618
11501.59 597
11502.61 588
11503.62 572
11504.63 551
11505.65 566
11506.66 580
11507.67 573
11508.69 563
11509.70 530
11510.71 574
11511.73 562
11512.74 576
11513.75 573
11514.77 588
11515.78 549
11516.79 568
11517.81 571
11518.82 564
11519.84 557
11520.85 595
11521.86 569
11522.88 578
11523.89 607
11524.91 607
11525.92 554
11526.93 567
11527.95 575
11528.96 578
11529.98 580
11530.99 561
11532.00 566
11533.02 553
11534.03 578
11535.05 582
11536.06 541
11537.08 557
11538.09 572
11539.11 566
11540.12 563
11541.14 566
11542.15 542
11543.17 544
11544.18 569
11545.20 599
11546.21 546
11547.23 553
11548.24 580
11549.26 602
11550.27 561
11551.29 568
11552.30 573
11553.32 554
11554.33 563
11555.35 581
11556.36 523
11557.38 525
11558.39 536
11559.41 574
11560.43 583
11561.44 578
11562.46 558
11563.47 549
11564.49 577
11565.50 558
11566.52 552
11567.54 553
11568.55 571
11569.57 597
11570.58 554
11571.60 532
11572.62 566
11573.63 580
11574.65 588
11575.67 578
11576.68 561
11577.70 557
11578.71 552
11579.73 499
11580.75 527
11581.76 571
11582.78 571
11583.80 545
11584.81 592
11585.83 561
11586.85 551
11587.86 545
11588.88 548
11589.90 521
11590.92 514
11591.93 557
11592.95 541
11593.97 518
11594.98 508
11596.00 558
11597.02 562
11598.04 549
11599.05 537
11600.07 536
11601.09 553
11602.10 520
11603.12 537
11604.14 551
11605.16 574
11606.18 621
11607.19 545
11608.21 578
11609.23 561
11610.25 548
11611.26 567
11612.28 560
11613.30 516
11614.32 552
11615.34 566
11616.35 522
11617.37 539
11618.39 564
11619.41 567
11620.43 542
11621.45 512
11622.46 531
11623.48 581
11624.50 563
11625.52 549
11626.54 540
11627.56 555
11628.57 558
11629.59 560
11630.61 558
11631.63 542
11632.65 506
11633.67 570
11634.69 583
11635.71 584
11636.73 578
11637.74 549
11638.76 539
11639.78 524
11640.80 535
11641.82 541
11642.84 576
11643.86 523
11644.88 524
11645.90 559
11646.92 564
11647.94 558
11648.96 571
11649.98 580
11651.00 568
11652.02 518
11653.04 530
11654.06 552
11655.07 540
11656.09 539
11657.11 578
11658.13 553
11659.15 554
11660.17 558
11661.19 563
11662.21 496
11663.23 511
11664.26 546
11665.28 566
11666.30 559
11667.32 570
11668.34 569
11669.36 574
11670.38 537
11671.40 540
11672.42 530
11673.44 579
11674.46 558
11675.48 540
11676.50 520
11677.52 535
11678.54 551
11679.56 544
11680.58 505
11681.61 515
11682.63 551
11683.65 531
11684.67 565
11685.69 537
11686.71 524
11687.73 527
11688.75 549
11689.77 548
11690.80 554
11691.82 559
11692.84 542
11693.86 548
11694.88 522
11695.90 517
11696.93 546
11697.95 531
11698.97 544
11699.99 512
11701.01 532
11702.03 557
11703.06 559
11704.08 554
11705.10 498
11706.12 552
11707.14 560
11708.17 548
11709.19 549
11710.21 562
11711.23 520
11712.25 486
11713.28 518
11714.30 535
11715.32 507
11716.34 544
11717.37 587
11718.39 535
11719.41 506
11720.43 519
11721.46 573
11722.48 565
11723.50 568
11724.53 539
11725.55 539
11726.57 524
11727.59 540
11728.62 517
11729.64 504
11730.66 540
11731.69 499
11732.71 505
11733.73 508
11734.76 497
11735.78 518
11736.80 532
11737.83 496
11738.85 521
11739.87 501
11740.90 518
11741.92 505
11742.94 497
11743.97 465
11744.99 498
11746.02 515
11747.04 503
11748.06 524
11749.09 506
11750.11 509
11751.14 492
11752.16 519
11753.18 501
11754.21 512
11755.23 521
11756.26 529
11757.28 491
11758.30 516
11759.33 514
11760.35 528
11761.38 527
11762.40 530
11763.43 512
11764.45 518
11765.48 533
11766.50 552
11767.53 539
11768.55 469
11769.58 497
11770.60 508
11771.63 566
11772.65 548
11773.68 516
11774.70 519
11775.73 526
11776.75 511
11777.78 484
11778.80 487
11779.83 532
11780.85 560
11781.88 557
11782.90 521
11783.93 514
11784.95 504
11785.98 514
11787.00 529
11788.03 498
11789.06 541
11790.08 557
11791.11 563
11792.13 545
11793.16 489
11794.18 494
11795.21 538
11796.24 540
11797.26 488
11798.29 493
11799.31 483
11800.34 520
11801.37 500
11802.39 552
11803.42 521
11804.45 529
11805.47 530
11806.50 530
11807.52 497
11808.55 536
11809.58 515
11810.60 537
11811.63 529
11812.66 497
11813.68 506
11814.71 509
11815.74 542
11816.77 546
11817.79 528
11818.82 516
11819.85 531
11820.87 529
11821.90 526
11822.93 513
11823.95 516
11824.98 528
11826.01 584
11827.04 563
11828.06 544
11829.09 542
11830.12 561
11831.15 581
11832.17 617
11833.20 581
11834.23 525
11835.26 553
11836.28 549
11837.31 599
11838.34 566
11839.37 537
11840.40 536
11841.42 567
11842.45 576
11843.48 542
11844.51 552
11845.54 551
11846.56 566
11847.59 512
11848.62 554
11849.65 536
11850.68 521
11851.71 549
11852.73 581
11853.76 547
11854.79 548
11855.82 530
11856.85 577
11857.88 517
11858.91 543
11859.93 546
11860.96 552
11861.99 538
11863.02 541
11864.05 545
11865.08 543
11866.11 527
11867.14 550
11868.17 567
11869.20 544
11870.22 595
11871.25 553
11872.28 576
11873.31 554
11874.34 570
11875.37 572
11876.40 552
11877.43 538
11878.46 564
11879.49 582
11880.52 559
11881.55 590
11882.58 565
11883.61 600
11884.64 535
11885.67 522
11886.70 578
11887.73 547
11888.76 529
11889.79 502
11890.82 530
11891.85 498
11892.88 526
11893.91 501
11894.94 506
11895.97 525
11897.00 498
11898.03 498
11899.06 498
11900.09 517
11901.12 536
11902.15 547
11903.18 537
11904.21 513
11905.24 534
11906.27 503
11907.31 505
11908.34 556
11909.37 520
11910.40 562
11911.43 557
11912.46 563
11913.49 533
11914.52 598
11915.55 549
11916.58 567
11917.62 583
11918.65 556
11919.68 572
11920.71 532
11921.74 561
11922.77 528
11923.80 533
11924.84 518
11925.87 506
11926.90 516
11927.93 531
11928.96 556
11929.99 540
11931.03 531
11932.06 506
11933.09 488
11934.12 502
11935.15 525
11936.19 505
11937.22 508
11938.25 514
11939.28 522
11940.32 532
11941.35 502
11942.38 512
11943.41 537
11944.44 526
11945.48 499
11946.51 471
11947.54 516
11948.58 534
11949.61 508
11950.64 485
11951.67 478
11952.71 539
11953.74 504
11954.77 500
11955.80 486
11956.84 492
11957.87 505
11958.90 512
11959.94 503
11960.97 485
11962.00 480
11963.04 525
11964.07 570
11965.10 542
11966.14 475
11967.17 502
11968.20 485
11969.24 553
11970.27 556
11971.30 488
11972.34 499
11973.37 513
11974.40 548
11975.44 516
11976.47 489
11977.51 512
11978.54 532
11979.57 522
11980.61 487
11981.64 479
11982.68 537
11983.71 551
11984.74 498
11985.78 497
11986.81 477
11987.85 519
11988.88 494
11989.92 501
11990.95 481
11991.99 514
11993.02 478
11994.05 486
11995.09 476
11996.12 454
11997.16 493
11998.19 452
11999.23 498
12000.26 515
12001.30 468
12002.33 489
12003.37 483
12004.40 483
12005.44 471
12006.47 499
12007.51 497
12008.54 457
12009.58 510
12010.61 499
12011.65 466
12012.68 490
12013.72 488
12014.76 450
12015.79 469
12016.83 503
12017.86 523
12018.90 525
12019.93 482
12020.97 483
12022.00 472
12023.04 481
12024.08 494
12025.11 498
12026.15 490
12027.18 503
12028.22 462
12029.26 475
12030.29 486
12031.33 474
12032.37 491
12033.40 491
12034.44 471
12035.47 489
12036.51 485
12037.55 491
12038.58 543
12039.62 503
12040.66 497
12041.69 509
12042.73 526
12043.77 480
12044.80 465
12045.84 475
12046.88 466
12047.91 478
12048.95 459
12049.99 529
12051.03 484
12052.06 485
12053.10 449
12054.14 501
12055.17 481
12056.21 481
12057.25 454
12058.29 511
12059.32 480
12060.36 526
12061.40 557
12062.44 524
12063.47 502
12064.51 499
12065.55 502
12066.59 468
12067.62 536
12068.66 537
12069.70 520
12070.74 491
12071.78 514
12072.81 505
12073.85 525
12074.89 507
12075.93 515
12076.97 489
12078.00 498
12079.04 494
12080.08 480
12081.12 460
12082.16 458
12083.20 473
12084.23 478
12085.27 509
12086.31 489
12087.35 469
12088.39 449
12089.43 493
12090.47 500
12091.50 508
12092.54 477
12093.58 447
12094.62 474
12095.66 470
12096.70 450
12097.74 457
12098.78 475
12099.82 470
12100.86 440
12101.90 442
12102.93 460
12103.97 433
12105.01 459
12106.05 412
12107.09 465
12108.13 454
12109.17 457
12110.21 441
12111.25 439
12112.29 490
12113.33 459
12114.37 446
12115.41 460
12116.45 459
12117.49 475
12118.53 471
12119.57 477
12120.61 450
12121.65 404
12122.69 440
12123.73 437
12124.77 451
12125.81 470
12126.85 473
12127.89 468
12128.93 458
12129.97 448
12131.01 441
12132.05 423
12133.09 467
12134.13 459
12135.17 479
12136.22 489
12137.26 474
12138.30 457
12139.34 428
12140.38 484
12141.42 457
12142.46 447
12143.50 421
12144.54 431
12145.58 466
12146.63 462
12147.67 463
12148.71 446
12149.75 437
12150.79 467
12151.83 466
12152.87 488
12153.91 465
12154.96 455
12156.00 448
12157.04 467
12158.08 474
12159.12 457
12160.16 455
12161.21 473
12162.25 496
12163.29 456
12164.33 434
12165.37 427
12166.42 460
12167.46 502
12168.50 447
12169.54 435
12170.58 453
12171.63 461
12172.67 447
12173.71 422
12174.75 433
12175.80 452
12176.84 482
12177.88 456
12178.92 433
12179.97 413
12181.01 446
12182.05 455
12183.09 467
12184.14 445
12185.18 454
12186.22 471
12187.27 474
12188.31 488
12189.35 462
12190.39 435
12191.44 433
12192.48 453
12193.52 461
12194.57 478
12195.61 427
12196.65 450
12197.70 441
12198.74 462
12199.78 419
12200.83 469
12201.87 464
12202.91 430
12203.96 446
12205.00 442
12206.05 486
12207.09 482
12208.13 457
12209.18 464
12210.22 455
12211.27 450
12212.31 485
12213.35 477
12214.40 429
12215.44 436
12216.49 460
12217.53 445
12218.57 462
12219.62 468
12220.66 474
12221.71 441
12222.75 435
12223.80 482
12224.84 454
12225.89 431
12226.93 470
12227.97 478
12229.02 514
12230.06 487
12231.11 433
12232.15 469
12233.20 478
12234.24 501
12235.29 495
12236.33 463
12237.38 466
12238.42 480
12239.47 476
12240.51 457
12241.56 471
12242.60 483
12243.65 492
12244.70 488
12245.74 492
12246.79 470
12247.83 505
12248.88 482
12249.92 525
12250.97 502
12252.01 535
12253.06 502
12254.11 520
12255.15 509
12256.20 452
12257.24 443
12258.29 462
12259.34 467
12260.38 473
12261.43 438
12262.47 445
12263.52 484
12264.57 486
12265.61 447
12266.66 472
12267.70 474
12268.75 473
12269.80 465
12270.84 448
12271.89 431
12272.94 442
12273.98 462
12275.03 427
12276.08 427
12277.12 463
12278.17 455
12279.22 424
12280.26 425
12281.31 460
12282.36 451
12283.41 424
12284.45 403
12285.50 453
12286.55 463
12287.59 453
12288.64 433
12289.69 470
12290.74 462
12291.78 438
12292.83 446
12293.88 450
12294.93 450
12295.97 415
12297.02 448
12298.07 454
12299.12 492
12300.16 474
12301.21 438
12302.26 444
12303.31 409
12304.36 418
12305.40 407
12306.45 428
12307.50 428
12308.55 442
12309.60 444
12310.64 454
12311.69 440
12312.74 456
12313.79 438
12314.84 405
12315.89 429
12316.93 423
12317.98 433
12319.03 427
12320.08 432
12321.13 436
12322.18 435
12323.23 408
12324.28 421
12325.32 414
12326.37 438
12327.42 393
12328.47 420
12329.52 428
12330.57 442
12331.62 415
12332.67 415
12333.72 405
12334.77 434
12335.81 434
12336.86 415
12337.91 436
12338.96 426
12340.01 438
12341.06 405
12342.11 430
12343.16 439
12344.21 450
12345.26 432
12346.31 404
12347.36 410
12348.41 453
12349.46 449
12350.51 469
12351.56 448
12352.61 440
12353.66 416
12354.71 435
12355.76 446
12356.81 423
12357.86 450
12358.91 458
12359.96 405
12361.01 422
12362.06 458
12363.11 449
12364.16 442
12365.21 447
12366.26 411
12367.31 413
12368.36 444
12369.42 445
12370.47 434
12371.52 430
12372.57 476
12373.62 459
12374.67 413
12375.72 439
12376.77 449
12377.82 432
12378.87 458
12379.93 457
12380.98 463
12382.03 435
12383.08 438
12384.13 473
12385.18 450
12386.23 453
12387.28 438
12388.34 443
12389.39 438
12390.44 415
12391.49 414
12392.54 429
12393.59 457
12394.65 436
12395.70 438
12396.75 412
12397.80 443
12398.85 429
12399.91 436
12400.96 427
12402.01 442
12403.06 453
12404.11 425
12405.17 441
12406.22 450
12407.27 443
12408.32 459
12409.38 460
12410.43 437
12411.48 429
12412.53 477
12413.59 463
12414.64 449
12415.69 449
12416.74 440
12417.80 495
12418.85 456
12419.90 446
12420.96 457
12422.01 462
12423.06 486
12424.11 488
12425.17 465
12426.22 405
12427.27 437
12428.33 456
12429.38 469
12430.43 424
12431.49 451
12432.54 466
12433.59 433
12434.65 442
12435.70 480
12436.75 467
12437.81 463
12438.86 480
12439.92 486
12440.97 466
12442.02 438
12443.08 432
12444.13 426
12445.18 432
12446.24 415
12447.29 404
12448.35 457
12449.40 466
12450.46 464
12451.51 452
12452.56 459
12453.62 486
12454.67 494
12455.73 482
12456.78 438
12457.84 468
12458.89 476
12459.94 489
12461.00 476
12462.05 467
12463.11 505
12464.16 480
12465.22 458
12466.27 457
12467.33 448
12468.38 488
12469.44 480
12470.49 509
12471.55 515
12472.60 466
12473.66 467
12474.71 518
12475.77 521
12476.82 506
12477.88 554
12478.93 547
12479.99 515
12481.05 519
12482.10 525
12483.16 555
12484.21 563
12485.27 559
12486.32 583
12487.38 601
12488.44 574
12489.49 599
12490.55 639
12491.60 661
12492.66 726
12493.71 728
12494.77 759
12495.83 799
12496.88 801
12497.94 865
12499.00 941
12500.05 971
12501.11 961
12502.16 1008
12503.22 961
12504.28 898
12505.33 921
12506.39 926
12507.45 876
12508.50 808
12509.56 793
12510.62 768
12511.67 717
12512.73 694
12513.79 628
12514.84 636
12515.90 575
12516.96 559
12518.02 628
12519.07 617
12520.13 611
12521.19 577
12522.24 552
12523.30 585
12524.36 563
12525.42 570
12526.47 595
12527.53 612
12528.59 601
12529.65 603
12530.70 572
12531.76 594
12532.82 587
12533.88 613
12534.93 569
12535.99 578
12537.05 567
12538.11 627
12539.17 597
12540.22 614
12541.28 632
12542.34 587
12543.40 515
12544.46 528
12545.51 526
12546.57 531
12547.63 543
12548.69 511
12549.75 533
12550.81 539
12551.86 506
12552.92 524
12553.98 542
12555.04 511
12556.10 481
12557.16 500
12558.22 538
12559.27 516
12560.33 520
12561.39 498
12562.45 526
12563.51 511
12564.57 549
12565.63 571
12566.69 589
12567.75 592
12568.81 576
12569.86 562
12570.92 542
12571.98 563
12573.04 573
12574.10 565
12575.16 594
12576.22 592
12577.28 639
12578.34 620
12579.40 635
12580.46 659
12581.52 716
12582.58 685
12583.64 609
12584.70 661
12585.76 680
12586.82 655
12587.88 613
12588.94 612
12590.00 601
12591.06 576
12592.12 602
12593.18 542
12594.24 536
12595.30 585
12596.36 580
12597.42 534
12598.48 540
12599.54 582
12600.60 553
12601.66 579
12602.72 545
12603.78 565
12604.84 584
12605.91 556
12606.97 513
12608.03 544
12609.09 522
12610.15 544
12611.21 527
12612.27 556
12613.33 598
12614.39 520
12615.45 542
12616.52 531
12617.58 563
12618.64 540
12619.70 577
12620.76 596
12621.82 542
12622.88 503
12623.95 512
12625.01 511
12626.07 525
12627.13 527
12628.19 504
12629.25 507
12630.32 529
12631.38 530
12632.44 480
12633.50 512
12634.56 514
12635.62 545
12636.69 495
12637.75 496
12638.81 481
12639.87 500
12640.94 498
12642.00 482
12643.06 482
12644.12 492
12645.18 524
12646.25 480
12647.31 457
12648.37 441
12649.43 471
12650.50 520
12651.56 535
12652.62 528
12653.69 477
12654.75 513
12655.81 538
12656.87 493
12657.94 481
12659.00 505
12660.06 479
12661.13 506
12662.19 467
12663.25 501
12664.32 493
12665.38 549
12666.44 496
12667.51 482
12668.57 540
12669.63 517
12670.70 518
12671.76 499
12672.82 476
12673.89 470
12674.95 511
12676.01 519
12677.08 506
12678.14 469
12679.21 513
12680.27 515
12681.33 473
12682.40 473
12683.46 484
12684.53 473
12685.59 502
12686.65 503
12687.72 522
12688.78 526
12689.85 480
12690.91 498
12691.98 505
12693.04 519
12694.10 523
12695.17 535
12696.23 541
12697.30 539
12698.36 539
12699.43 533
12700.49 534
12701.56 531
12702.62 497
12703.69 540
12704.75 563
12705.82 506
12706.88 529
12707.95 559
12709.01 562
12710.08 538
12711.14 551
12712.21 558
12713.27 542
12714.34 515
12715.40 559
12716.47 531
12717.53 528
12718.60 507
12719.67 526
12720.73 576
12721.80 535
12722.86 529
12723.93 516
12724.99 581
12726.06 544
12727.13 577
12728.19 565
12729.26 551
12730.32 551
12731.39 610
12732.46 581
12733.52 621
12734.59 640
12735.65 641
12736.72 667
12737.79 657
12738.85 664
12739.92 672
12740.99 704
12742.05 643
12743.12 630
12744.19 651
12745.25 672
12746.32 632
12747.39 637
12748.45 587
12749.52 607
12750.59 588
12751.65 536
12752.72 513
12753.79 540
12754.85 571
12755.92 509
12756.99 517
12758.06 467
12759.12 504
12760.19 508
12761.26 490
12762.32 466
12763.39 478
12764.46 466
12765.53 471
12766.59 459
12767.66 470
12768.73 487
12769.80 460
12770.86 463
12771.93 449
12773.00 441
12774.07 446
12775.14 477
12776.20 459
12777.27 429
12778.34 431
12779.41 476
12780.48 462
12781.54 484
12782.61 469
12783.68 477
12784.75 460
12785.82 439
12786.89 456
12787.95 425
12789.02 467
12790.09 440
12791.16 459
12792.23 419
12793.30 470
12794.37 455
12795.43 469
12796.50 434
12797.57 436
12798.64 415
12799.71 444
12800.78 467
12801.85 473
12802.92 414
12803.99 394
12805.05 442
12806.12 431
12807.19 445
12808.26 393
12809.33 434
12810.40 399
12811.47 441
12812.54 402
12813.61 421
12814.68 384
12815.75 403
12816.82 454
12817.89 436
12818.96 417
12820.03 408
12821.10 454
12822.17 401
12823.24 394
12824.31 424
12825.38 414
12826.45 403
12827.52 463
12828.59 404
12829.66 418
12830.73 420
12831.80 414
12832.87 412
12833.94 429
12835.01 405
12836.08 433
12837.15 436
12838.22 405
12839.29 426
12840.36 410
12841.43 432
12842.50 431
12843.57 426
12844.64 392
12845.72 425
12846.79 420
12847.86 415
12848.93 393
12850.00 385
12851.07 397
12852.14 413
12853.21 420
12854.28 394
12855.35 412
12856.43 392
12857.50 378
12858.57 401
12859.64 406
12860.71 380
12861.78 419
12862.85 411
12863.93 424
12865.00 407
12866.07 412
12867.14 407
12868.21 401
12869.29 387
12870.36 379
12871.43 398
12872.50 369
12873.57 390
12874.64 376
12875.72 402
12876.79 401
12877.86 388
12878.93 397
12880.01 413
12881.08 404
12882.15 385
12883.22 410
12884.30 401
12885.37 391
12886.44 376
12887.51 407
12888.59 395
12889.66 356
12890.73 364
12891.80 417
12892.88 368
12893.95 364
12895.02 354
12896.10 376
12897.17 385
12898.24 365
12899.31 369
12900.39 379
12901.46 365
12902.53 345
12903.61 361
12904.68 358
12905.75 351
12906.83 392
12907.90 396
12908.97 350
12910.05 373
12911.12 344
12912.20 378
12913.27 369
12914.34 358
12915.42 348
12916.49 330
12917.56 347
12918.64 342
12919.71 338
12920.79 350
12921.86 373
12922.93 362
12924.01 348
12925.08 338
12926.16 346
12927.23 345
12928.30 373
12929.38 364
12930.45 343
12931.53 343
12932.60 356
12933.68 373
12934.75 326
12935.83 335
12936.90 384
12937.98 328
12939.05 336
12940.12 374
12941.20 341
12942.27 404
12943.35 384
12944.42 366
12945.50 355
12946.57 333
12947.65 341
12948.72 366
12949.80 343
12950.88 318
12951.95 322
12953.03 375
12954.10 368
12955.18 346
12956.25 343
12957.33 333
12958.40 335
12959.48 372
12960.55 369
12961.63 328
12962.71 359
12963.78 372
12964.86 371
12965.93 321
12967.01 339
12968.09 344
12969.16 357
12970.24 353
12971.31 352
12972.39 359
12973.47 330
12974.54 380
12975.62 348
12976.69 349
12977.77 355
12978.85 356
12979.92 345
12981.00 327
12982.08 349
12983.15 335
12984.23 357
12985.31 389
12986.38 333
12987.46 340
12988.54 329
12989.61 366
12990.69 358
12991.77 346
12992.84 348
12993.92 370
12995.00 369
12996.08 367
12997.15 366
12998.23 369
12999.31 338
13000.38 367
13001.46 327
13002.54 336
13003.62 325
13004.69 334
13005.77 338
13006.85 363
13007.93 357
13009.00 385
13010.08 322
13011.16 376
13012.24 347
13013.32 342
13014.39 336
13015.47 373
13016.55 342
13017.63 332
13018.71 330
13019.78 337
13020.86 326
13021.94 308
13023.02 327
13024.10 359
13025.17 354
13026.25 322
13027.33 351
13028.41 325
13029.49 346
13030.57 363
13031.65 360
13032.72 325
13033.80 316
13034.88 358
13035.96 371
13037.04 326
13038.12 324
13039.20 370
13040.28 364
13041.36 354
13042.43 295
13043.51 330
13044.59 306
13045.67 333
13046.75 331
13047.83 322
13048.91 342
13049.99 372
13051.07 378
13052.15 353
13053.23 323
13054.31 357
13055.39 342
13056.47 373
13057.55 365
13058.63 318
13059.71 334
13060.78 355
13061.86 368
13062.94 326
13064.02 351
13065.10 370
13066.18 359
13067.26 374
13068.34 361
13069.42 332
13070.51 340
13071.59 369
13072.67 371
13073.75 351
13074.83 338
13075.91 330
13076.99 308
13078.07 325
13079.15 339
13080.23 357
13081.31 352
13082.39 346
13083.47 342
13084.55 307
13085.63 340
13086.71 360
13087.79 381
13088.88 355
13089.96 359
13091.04 368
13092.12 384
13093.20 343
13094.28 314
13095.36 347
13096.44 364
13097.53 351
13098.61 325
13099.69 340
13100.77 369
13101.85 334
13102.93 332
13104.01 352
13105.10 332
13106.18 350
13107.26 354
13108.34 342
13109.42 378
13110.50 334
13111.59 394
13112.67 364
13113.75 349
13114.83 330
13115.91 339
13117.00 362
13118.08 343
13119.16 336
13120.24 324
13121.33 315
13122.41 324
13123.49 319
13124.57 359
13125.66 339
13126.74 341
13127.82 361
13128.90 351
13129.99 335
13131.07 358
13132.15 372
13133.23 340
13134.32 335
13135.40 339
13136.48 325
13137.57 344
13138.65 372
13139.73 346
13140.82 343
13141.90 319
13142.98 325
13144.06 326
13145.15 325
13146.23 301
13147.31 287
13148.40 331
13149.48 316
13150.57 322
13151.65 334
13152.73 316
13153.82 335
13154.90 332
13155.98 345
13157.07 322
13158.15 308
13159.24 312
13160.32 330
13161.40 336
13162.49 336
13163.57 321
13164.66 350
13165.74 327
13166.82 321
13167.91 331
13168.99 333
13170.08 323
13171.16 324
13172.25 342
13173.33 298
13174.41 322
13175.50 311
13176.58 291
13177.67 294
13178.75 343
13179.84 317
13180.92 316
13182.01 313
13183.09 327
13184.18 311
13185.26 298
13186.35 325
13187.43 323
13188.52 332
13189.60 341
13190.69 311
13191.77 308
13192.86 330
13193.94 326
13195.03 311
13196.11 308
13197.20 315
13198.29 308
13199.37 292
13200.46 333
13201.54 317
13202.63 325
13203.71 337
13204.80 310
13205.88 303
13206.97 293
13208.06 332
13209.14 307
13210.23 329
13211.31 298
13212.40 332
13213.49 334
13214.57 318
13215.66 298
13216.75 325
13217.83 290
13218.92 283
13220.00 311
13221.09 329
13222.18 335
13223.26 330
13224.35 307
13225.44 313
13226.52 316
13227.61 301
13228.70 333
13229.78 344
13230.87 323
13231.96 326
13233.04 324
13234.13 309
13235.22 302
13236.31 348
13237.39 356
13238.48 293
13239.57 303
13240.65 297
13241.74 300
13242.83 290
13243.92 328
13245.00 329
13246.09 315
13247.18 343
13248.27 303
13249.35 319
13250.44 316
13251.53 277
13252.62 286
13253.71 292
13254.79 299
13255.88 289
13256.97 324
13258.06 312
13259.14 302
13260.23 327
13261.32 319
13262.41 312
13263.50 291
13264.59 323
13265.67 318
13266.76 327
13267.85 289
13268.94 309
13270.03 318
13271.12 315
13272.20 317
13273.29 297
13274.38 301
13275.47 302
13276.56 317
13277.65 307
13278.74 316
13279.83 310
13280.91 325
13282.00 300
13283.09 331
13284.18 298
13285.27 333
13286.36 345
13287.45 354
13288.54 309
13289.63 295
13290.72 350
13291.81 328
13292.90 361
13293.99 335
13295.07 327
13296.16 315
13297.25 313
13298.34 317
13299.43 303
13300.52 301
13301.61 306
13302.70 312
13303.79 296
13304.88 321
13305.97 320
13307.06 286
13308.15 336
13309.24 320
13310.33 287
13311.42 299
13312.51 311
13313.60 310
13314.69 271
13315.78 293
13316.87 327
13317.96 300
13319.05 304
13320.15 323
13321.24 291
13322.33 291
13323.42 290
13324.51 297
13325.60 313
13326.69 282
13327.78 293
13328.87 304
13329.96 303
13331.05 297
13332.14 293
13333.24 296
13334.33 321
13335.42 290
13336.51 310
13337.60 302
13338.69 307
13339.78 294
13340.87 282
13341.97 309
13343.06 275
13344.15 293
13345.24 294
13346.33 288
13347.42 280
13348.51 288
13349.61 291
13350.70 293
13351.79 282
13352.88 300
13353.97 322
13355.07 268
13356.16 276
13357.25 289
13358.34 323
13359.43 286
13360.53 289
13361.62 269
13362.71 283
13363.80 264
13364.90 292
13365.99 319
13367.08 320
13368.17 300
13369.27 289
13370.36 291
13371.45 289
13372.54 291
13373.64 311
13374.73 294
13375.82 287
13376.91 271
13378.01 294
13379.10 323
13380.19 283
13381.29 277
13382.38 268
13383.47 300
13384.57 274
13385.66 287
13386.75 265
13387.85 284
13388.94 284
13390.03 301
13391.13 266
13392.22 276
13393.31 282
13394.41 293
13395.50 277
13396.59 295
13397.69 281
13398.78 294
13399.87 327
13400.97 303
13402.06 305
13403.16 287
13404.25 307
13405.34 299
13406.44 311
13407.53 272
13408.63 287
13409.72 275
13410.82 297
13411.91 262
13413.00 255
13414.10 283
13415.19 281
13416.29 278
13417.38 247
13418.48 236
13419.57 308
13420.67 308
13421.76 266
13422.86 244
13423.95 271
13425.04 274
13426.14 290
13427.23 267
13428.33 255
13429.42 256
13430.52 276
13431.61 293
13432.71 279
13433.80 273
13434.90 282
13436.00 316
13437.09 292
13438.19 289
13439.28 284
13440.38 265
13441.47 290
13442.57 267
13443.66 281
13444.76 270
13445.85 267
13446.95 279
13448.05 283
13449.14 267
13450.24 264
13451.33 287
13452.43 293
13453.53 259
13454.62 281
13455.72 296
13456.81 258
13457.91 265
13459.01 275
13460.10 278
13461.20 283
13462.30 263
13463.39 287
13464.49 271
13465.58 267
13466.68 287
13467.78 301
13468.87 292
13469.97 257
13471.07 269
13472.16 280
13473.26 242
13474.36 271
13475.46 278
13476.55 268
13477.65 276
13478.75 267
13479.84 283
13480.94 256
13482.04 255
13483.13 250
13484.23 276
13485.33 256
13486.43 257
13487.52 251
13488.62 283
13489.72 269
13490.82 263
13491.91 290
13493.01 306
13494.11 253
13495.21 272
13496.30 273
13497.40 271
13498.50 286
13499.60 267
13500.70 302
13501.79 291
13502.89 276
13503.99 287
13505.09 257
13506.19 243
13507.28 259
13508.38 292
13509.48 291
13510.58 269
13511.68 252
13512.78 304
13513.87 291
13514.97 241
13516.07 274
13517.17 302
13518.27 273
13519.37 276
13520.47 276
13521.57 292
13522.66 269
13523.76 264
13524.86 270
13525.96 308
13527.06 269
13528.16 283
13529.26 290
13530.36 271
13531.46 253
13532.56 272
13533.65 308
13534.75 261
13535.85 263
13536.95 253
13538.05 249
13539.15 255
13540.25 252
13541.35 250
13542.45 291
13543.55 261
13544.65 259
13545.75 260
13546.85 287
13547.95 257
13549.05 297
13550.15 294
13551.25 267
13552.35 269
13553.45 258
13554.55 255
13555.65 262
13556.75 251
13557.85 266
13558.95 279
13560.05 282
13561.15 282
13562.25 258
13563.35 269
13564.45 293
13565.55 278
13566.65 277
13567.75 265
13568.86 245
13569.96 236
13571.06 232
13572.16 299
13573.26 277
13574.36 274
13575.46 296
13576.56 278
13577.66 261
13578.76 279
13579.86 312
13580.97 275
13582.07 268
13583.17 265
13584.27 267
13585.37 262
13586.47 250
13587.57 271
13588.68 276
13589.78 272
13590.88 255
13591.98 277
13593.08 270
13594.18 249
13595.29 221
13596.39 247
13597.49 263
13598.59 289
13599.69 292
13600.80 259
13601.90 259
13603.00 241
13604.10 263
13605.20 265
13606.31 244
13607.41 262
13608.51 252
13609.61 278
13610.72 267
13611.82 244
13612.92 251
13614.02 248
13615.13 263
13616.23 246
13617.33 279
13618.43 279
13619.54 269
13620.64 268
13621.74 270
13622.84 244
13623.95 245
13625.05 280
13626.15 286
13627.26 248
13628.36 240
13629.46 302
13630.57 276
13631.67 282
13632.77 240
13633.88 268
13634.98 304
13636.08 275
13637.19 264
13638.29 246
13639.39 248
13640.50 269
13641.60 292
13642.70 291
13643.81 245
13644.91 240
13646.02 286
13647.12 296
13648.22 287
13649.33 295
13650.43 262
13651.54 271
13652.64 274
13653.74 233
13654.85 271
13655.95 257
13657.06 269
13658.16 285
13659.27 275
13660.37 253
13661.47 264
13662.58 280
13663.68 249
13664.79 266
13665.89 290
13667.00 288
13668.10 264
13669.21 260
13670.31 262
13671.42 271
13672.52 260
13673.63 265
13674.73 264
13675.84 305
13676.94 273
13678.05 269
13679.15 280
13680.26 259
13681.36 270
13682.47 295
13683.57 244
13684.68 242
13685.78 268
13686.89 279
13688.00 298
13689.10 257
13690.21 265
13691.31 269
13692.42 273
13693.52 275
13694.63 251
13695.74 304
13696.84 305
13697.95 291
13699.05 317
13700.16 313
13701.27 274
13702.37 275
13703.48 276
13704.58 278
13705.69 264
13706.80 282
13707.90 285
13709.01 278
13710.12 275
13711.22 266
13712.33 272
13713.44 263
13714.54 291
13715.65 279
13716.76 281
13717.86 280
13718.97 284
13720.08 299
13721.18 298
13722.29 268
13723.40 273
13724.50 286
13725.61 260
13726.72 264
13727.83 269
13728.93 273
13730.04 250
13731.15 285
13732.25 286
13733.36 308
13734.47 269
13735.58 275
13736.68 298
13737.79 329
13738.90 297
13740.01 258
13741.11 283
13742.22 330
13743.33 319
13744.44 266
13745.55 267
13746.65 254
13747.76 269
13748.87 305
13749.98 299
13751.09 259
13752.19 317
13753.30 293
13754.41 293
13755.52 289
13756.63 314
13757.74 278
13758.84 300
13759.95 289
13761.06 269
13762.17 284
13763.28 307
13764.39 292
13765.50 307
13766.60 296
13767.71 292
13768.82 307
13769.93 312
13771.04 285
13772.15 289
13773.26 328
13774.37 328
13775.48 319
13776.58 310
13777.69 314
13778.80 325
13779.91 320
13781.02 313
13782.13 327
13783.24 334
13784.35 323
13785.46 298
13786.57 299
13787.68 304
13788.79 312
13789.90 350
13791.01 315
13792.12 321
13793.23 333
13794.34 337
13795.45 325
13796.56 336
13797.67 347
13798.78 363
13799.89 317
13801.00 318
13802.11 337
13803.22 339
13804.33 344
13805.44 355
13806.55 347
13807.66 351
13808.77 339
13809.88 364
13810.99 376
13812.10 401
13813.21 388
13814.32 388
13815.43 402
13816.54 410
13817.65 404
13818.77 408
13819.88 402
13820.99 428
13822.10 386
13823.21 389
13824.32 399
13825.43 367
13826.54 372
13827.65 370
13828.76 348
13829.88 360
13830.99 322
13832.10 336
13833.21 342
13834.32 328
13835.43 305
13836.54 312
13837.66 275
13838.77 302
13839.88 331
13840.99 324
13842.10 315
13843.22 328
13844.33 317
13845.44 312
13846.55 325
13847.66 307
13848.78 323
13849.89 329
13851.00 309
13852.11 337
13853.22 331
13854.34 330
13855.45 320
13856.56 344
13857.67 319
13858.79 311
13859.90 321
13861.01 312
13862.12 294
13863.24 291
13864.35 290
13865.46 303
13866.57 279
13867.69 291
13868.80 300
13869.91 298
13871.03 298
13872.14 294
13873.25 301
13874.36 283
13875.48 268
13876.59 287
13877.70 328
13878.82 291
13879.93 304
13881.04 291
13882.16 284
13883.27 289
13884.38 300
13885.50 334
13886.61 263
13887.73 270
13888.84 289
13889.95 318
13891.07 298
13892.18 313
13893.29 303
13894.41 291
13895.52 258
13896.64 296
13897.75 279
13898.86 301
13899.98 313
13901.09 354
13902.21 308
13903.32 312
13904.43 313
13905.55 304
13906.66 288
13907.78 292
13908.89 310
13910.01 297
13911.12 297
13912.24 310
13913.35 276
13914.47 308
13915.58 291
13916.70 286
13917.81 292
13918.92 256
13920.04 290
13921.15 302
13922.27 280
13923.38 331
13924.50 281
13925.62 287
13926.73 317
13927.85 295
13928.96 269
13930.08 284
13931.19 293
13932.31 266
13933.42 286
13934.54 287
13935.65 292
13936.77 279
13937.88 261
13939.00 266
13940.12 318
13941.23 282
13942.35 279
13943.46 309
13944.58 312
13945.70 264
13946.81 295
13947.93 270
13949.04 306
13950.16 285
13951.28 311
13952.39 280
13953.51 293
13954.62 297
13955.74 278
13956.86 309
13957.97 251
13959.09 298
13960.21 279
13961.32 306
13962.44 279
13963.56 270
13964.67 284
13965.79 313
13966.91 263
13968.02 280
13969.14 248
13970.26 285
13971.37 287
13972.49 290
13973.61 265
13974.73 252
13975.84 258
13976.96 273
13978.08 248
13979.19 239
13980.31 276
13981.43 269
13982.55 248
13983.66 251
13984.78 265
13985.90 241
13987.02 252
13988.13 278
13989.25 262
13990.37 252
13991.49 288
13992.61 292
13993.72 275
13994.84 310
13995.96 246
13997.08 253
13998.20 271
13999.31 264
14000.43 250
14001.55 252
14002.67 252
14003.79 244
14004.91 263
14006.02 261
14007.14 262
14008.26 265
14009.38 272
14010.50 232
14011.62 249
14012.73 249
14013.85 254
14014.97 266
14016.09 233
14017.21 239
14018.33 273
14019.45 234
14020.57 235
14021.69 246
14022.80 262
14023.92 270
14025.04 258
14026.16 256
14027.28 245
14028.40 262
14029.52 261
14030.64 292
14031.76 250
14032.88 258
14034.00 259
14035.12 259
14036.24 242
14037.36 243
14038.48 237
14039.60 222
14040.72 247
14041.84 243
14042.96 218
14044.08 237
14045.20 254
14046.32 260
14047.44 243
14048.56 243
14049.68 271
14050.80 267
14051.92 252
14053.04 225
14054.16 228
14055.28 257
14056.40 233
14057.52 244
14058.64 269
14059.76 250
14060.88 235
14062.00 246
14063.12 217
14064.24 226
14065.36 219
14066.48 269
14067.60 253
14068.72 238
14069.85 250
14070.97 244
14072.09 261
14073.21 270
14074.33 264
14075.45 245
14076.57 239
14077.69 248
14078.81 252
14079.94 261
14081.06 255
14082.18 214
14083.30 256
14084.42 261
14085.54 272
14086.66 216
14087.79 257
14088.91 233
14090.03 226
14091.15 243
14092.27 247
14093.40 249
14094.52 256
14095.64 249
14096.76 245
14097.88 228
14099.01 255
14100.13 271
14101.25 251
14102.37 226
14103.49 244
14104.62 256
14105.74 258
14106.86 259
14107.98 244
14109.11 236
14110.23 244
14111.35 255
14112.47 244
14113.60 254
14114.72 248
14115.84 269
14116.97 257
14118.09 258
14119.21 237
14120.33 239
14121.46 249
14122.58 238
14123.70 239
14124.83 232
14125.95 245
14127.07 263
14128.20 246
14129.32 230
14130.44 258
14131.57 248
14132.69 226
14133.81 250
14134.94 237
14136.06 249
14137.18 258
14138.31 248
14139.43 244
14140.55 243
14141.68 242
14142.80 245
14143.93 243
14145.05 237
14146.17 248
14147.30 234
14148.42 253
14149.55 231
14150.67 274
14151.79 248
14152.92 266
14154.04 230
14155.17 272
14156.29 254
14157.42 268
14158.54 283
14159.67 287
14160.79 238
14161.91 225
14163.04 254
14164.16 271
14165.29 252
14166.41 273
14167.54 256
14168.66 248
14169.79 267
14170.91 261
14172.04 261
14173.16 259
14174.29 278
14175.41 256
14176.54 246
14177.66 290
14178.79 257
14179.91 247
14181.04 235
14182.17 261
14183.29 272
14184.42 281
14185.54 270
14186.67 229
14187.79 246
14188.92 265
14190.04 256
14191.17 248
14192.30 253
14193.42 229
14194.55 256
14195.67 252
14196.80 245
14197.93 265
14199.05 262
14200.18 276
14201.30 272
14202.43 235
14203.56 221
14204.68 244
14205.81 249
14206.94 232
14208.06 252
14209.19 239
14210.32 245
14211.44 233
14212.57 265
14213.70 243
14214.82 253
14215.95 277
14217.08 254
14218.20 252
14219.33 248
14220.46 259
14221.58 228
14222.71 219
14223.84 233
14224.96 244
14226.09 243
14227.22 260
14228.35 234
14229.47 283
14230.60 238
14231.73 234
14232.86 264
14233.98 285
14235.11 262
14236.24 228
14237.37 240
14238.49 262
14239.62 256
14240.75 227
14241.88 247
14243.00 260
14244.13 242
14245.26 225
14246.39 249
14247.52 219
14248.64 248
14249.77 267
14250.90 261
14252.03 242
14253.16 225
14254.29 241
14255.41 245
14256.54 244
14257.67 259
14258.80 247
14259.93 254
14261.06 283
14262.19 257
14263.31 232
14264.44 252
14265.57 231
14266.70 245
14267.83 240
14268.96 250
14270.09 242
14271.22 233
14272.34 254
14273.47 238
14274.60 256
14275.73 230
14276.86 264
14277.99 258
14279.12 217
14280.25 242
14281.38 229
14282.51 216
14283.64 227
14284.77 266
14285.90 267
14287.03 265
14288.16 276
14289.29 244
14290.41 236
14291.54 220
14292.67 245
14293.80 243
14294.93 239
14296.06 239
14297.19 245
14298.32 235
14299.45 240
14300.58 242
14301.71 230
14302.84 239
14303.98 251
14305.11 264
14306.24 268
14307.37 254
14308.50 287
14309.63 240
14310.76 260
14311.89 236
14313.02 233
14314.15 252
14315.28 232
14316.41 252
14317.54 243
14318.67 272
14319.80 272
14320.93 251
14322.07 253
14323.20 246
14324.33 246
14325.46 265
14326.59 240
14327.72 249
14328.85 264
14329.98 273
14331.11 245
14332.25 229
14333.38 242
14334.51 247
14335.64 237
14336.77 259
14337.90 240
14339.04 278
14340.17 269
14341.30 226
14342.43 241
14343.56 218
14344.69 240
14345.83 263
14346.96 250
14348.09 242
14349.22 238
14350.35 245
14351.49 239
14352.62 219
14353.75 221
14354.88 230
14356.02 266
14357.15 248
14358.28 261
14359.41 242
14360.55 258
14361.68 241
14362.81 251
14363.94 243
14365.08 273
14366.21 270
14367.34 254
14368.47 245
14369.61 249
14370.74 263
14371.87 225
14373.01 261
14374.14 251
14375.27 261
14376.41 252
14377.54 250
14378.67 250
14379.81 252
14380.94 235
14382.07 267
14383.21 245
14384.34 217
14385.47 251
14386.61 244
14387.74 243
14388.87 235
14390.01 242
14391.14 254
14392.27 263
14393.41 248
14394.54 251
14395.68 243
14396.81 260
14397.94 267
14399.08 272
14400.21 248
14401.35 251
14402.48 253
14403.61 251
14404.75 243
14405.88 241
14407.02 248
14408.15 269
14409.29 269
14410.42 241
14411.55 243
14412.69 258
14413.82 271
14414.96 271
14416.09 273
14417.23 245
14418.36 262
14419.50 273
14420.63 272
14421.77 280
14422.90 260
14424.04 250
14425.17 268
14426.31 248
14427.44 237
14428.58 240
14429.71 265
14430.85 267
14431.98 253
14433.12 247
14434.25 266
14435.39 290
14436.53 276
14437.66 278
14438.80 278
14439.93 263
14441.07 275
14442.20 280
14443.34 283
14444.48 269
14445.61 294
14446.75 291
14447.88 271
14449.02 254
14450.16 271
14451.29 276
14452.43 258
14453.56 273
14454.70 280
14455.84 298
14456.97 283
14458.11 278
14459.25 251
14460.38 242
14461.52 264
14462.66 277
14463.79 268
14464.93 259
14466.07 240
14467.20 249
14468.34 262
14469.48 265
14470.61 257
14471.75 267
14472.89 259
14474.02 254
14475.16 217
14476.30 210
14477.43 247
14478.57 257
14479.71 256
14480.85 226
14481.98 267
14483.12 239
14484.26 257
14485.40 224
14486.53 223
14487.67 233
14488.81 275
14489.95 267
14491.08 265
14492.22 215
14493.36 223
14494.50 249
14495.63 238
14496.77 236
14497.91 258
14499.05 236
14500.19 219
14501.32 241
14502.46 230
14503.60 222
14504.74 235
14505.88 249
14507.02 235
14508.15 211
14509.29 227
14510.43 244
14511.57 255
14512.71 246
14513.85 274
14514.98 265
14516.12 257
14517.26 238
14518.40 224
14519.54 236
14520.68 237
14521.82 266
14522.96 254
14524.10 226
14525.23 231
14526.37 256
14527.51 259
14528.65 249
14529.79 248
14530.93 231
14532.07 233
14533.21 232
14534.35 244
14535.49 228
14536.63 256
14537.77 247
14538.91 225
14540.05 242
14541.19 236
14542.33 232
14543.46 222
14544.60 235
14545.74 230
14546.88 221
14548.02 220
14549.16 263
14550.30 265
14551.44 238
14552.58 214
14553.72 224
14554.86 237
14556.00 248
14557.15 240
14558.29 235
14559.43 220
14560.57 256
14561.71 239
14562.85 245
14563.99 220
14565.13 246
14566.27 249
14567.41 246
14568.55 240
14569.69 232
14570.83 219
14571.97 223
14573.11 244
14574.25 253
14575.40 234
14576.54 223
14577.68 218
14578.82 215
14579.96 225
14581.10 239
14582.24 229
14583.38 241
14584.53 207
14585.67 235
14586.81 278
14587.95 238
14589.09 227
14590.23 227
14591.37 240
14592.52 219
14593.66 205
14594.80 231
14595.94 209
14597.08 215
14598.22 231
14599.37 208
14600.51 228
14601.65 232
14602.79 214
14603.93 199
14605.08 204
14606.22 202
14607.36 232
14608.50 218
14609.65 220
14610.79 235
14611.93 235
14613.07 234
14614.22 214
14615.36 236
14616.50 227
14617.64 221
14618.79 191
14619.93 203
14621.07 220
14622.21 242
14623.36 249
14624.50 228
14625.64 248
14626.79 192
14627.93 201
14629.07 228
14630.22 219
14631.36 196
14632.50 215
14633.65 246
14634.79 217
14635.93 214
14637.08 183
14638.22 216
14639.36 233
14640.51 203
14641.65 226
14642.79 244
14643.94 217
14645.08 207
14646.22 213
14647.37 222
14648.51 193
14649.66 251
14650.80 265
14651.94 207
14653.09 212
14654.23 209
14655.38 231
14656.52 237
14657.66 193
14658.81 194
14659.95 212
14661.10 216
14662.24 200
14663.39 222
14664.53 238
14665.68 200
14666.82 222
14667.96 206
14669.11 191
14670.25 223
14671.40 219
14672.54 210
14673.69 210
14674.83 223
14675.98 221
14677.12 216
14678.27 251
14679.41 201
14680.56 231
14681.70 212
14682.85 212
14683.99 198
14685.14 191
14686.28 218
14687.43 229
14688.58 204
14689.72 202
14690.87 218
14692.01 215
14693.16 229
14694.30 215
14695.45 218
14696.60 210
14697.74 201
14698.89 211
14700.03 182
14701.18 212
14702.32 215
14703.47 204
14704.62 223
14705.76 211
14706.91 208
14708.05 202
14709.20 209
14710.35 200
14711.49 205
14712.64 212
14713.79 198
14714.93 202
14716.08 205
14717.23 208
14718.37 197
14719.52 244
14720.67 223
14721.81 219
14722.96 227
14724.11 207
14725.25 219
14726.40 206
14727.55 226
14728.69 187
14729.84 213
14730.99 263
14732.14 253
14733.28 210
14734.43 183
14735.58 217
14736.72 227
14737.87 236
14739.02 208
14740.17 207
14741.31 199
14742.46 209
14743.61 205
14744.76 187
14745.90 198
14747.05 202
14748.20 206
14749.35 211
14750.50 226
14751.64 203
14752.79 214
14753.94 222
14755.09 191
14756.24 179
14757.38 216
14758.53 213
14759.68 216
14760.83 206
14761.98 201
14763.13 199
14764.27 207
14765.42 225
14766.57 218
14767.72 212
14768.87 199
14770.02 230
14771.16 214
14772.31 220
14773.46 200
14774.61 192
14775.76 191
14776.91 204
14778.06 184
14779.21 221
14780.36 210
14781.50 178
14782.65 195
14783.80 208
14784.95 218
14786.10 207
14787.25 218
14788.40 252
14789.55 197
14790.70 201
14791.85 187
14793.00 215
14794.15 202
14795.30 201
14796.45 216
14797.60 188
14798.75 206
14799.90 207
14801.05 205
14802.20 190
14803.35 165
14804.50 195
14805.65 218
14806.80 215
14807.95 211
14809.10 217
14810.25 196
14811.40 213
14812.55 219
14813.70 214
14814.85 208
14816.00 187
14817.15 186
14818.30 204
14819.45 206
14820.60 224
14821.75 224
14822.90 223
14824.05 214
14825.20 187
14826.35 209
14827.50 216
14828.66 196
14829.81 188
14830.96 199
14832.11 222
14833.26 207
14834.41 211
14835.56 224
14836.71 232
14837.86 203
14839.02 209
14840.17 210
14841.32 180
14842.47 224
14843.62 212
14844.77 200
14845.92 188
14847.08 200
14848.23 199
14849.38 213
14850.53 197
14851.68 207
14852.83 223
14853.99 204
14855.14 168
14856.29 200
14857.44 189
14858.59 187
14859.75 209
14860.90 211
14862.05 185
14863.20 211
14864.36 207
14865.51 213
14866.66 227
14867.81 173
14868.97 186
14870.12 207
14871.27 213
14872.42 174
14873.58 199
14874.73 239
14875.88 233
14877.03 221
14878.19 214
14879.34 224
14880.49 186
14881.65 213
14882.80 206
14883.95 189
14885.10 175
14886.26 180
14887.41 208
14888.56 186
14889.72 178
14890.87 185
14892.02 229
14893.18 205
14894.33 193
14895.48 193
14896.64 196
14897.79 196
14898.95 183
14900.10 186
14901.25 193
14902.41 188
14903.56 228
14904.71 203
14905.87 184
14907.02 166
14908.18 196
14909.33 202
14910.48 163
14911.64 196
14912.79 197
14913.95 234
14915.10 222
14916.26 215
14917.41 227
14918.56 217
14919.72 201
14920.87 192
14922.03 208
14923.18 204
14924.34 198
14925.49 196
14926.65 205
14927.80 177
14928.96 169
14930.11 216
14931.27 210
14932.42 181
14933.58 202
14934.73 234
14935.89 234
14937.04 193
14938.20 201
14939.35 230
14940.51 218
14941.66 226
14942.82 199
14943.97 210
14945.13 187
14946.28 212
14947.44 201
14948.59 192
14949.75 199
14950.91 226
14952.06 215
14953.22 183
14954.37 180
14955.53 173
14956.68 222
14957.84 185
14959.00 174
14960.15 182
14961.31 224
14962.46 209
14963.62 198
14964.78 189
14965.93 192
14967.09 224
14968.25 198
14969.40 203
14970.56 193
14971.72 218
14972.87 233
14974.03 202
14975.19 194
14976.34 195
14977.50 214
14978.66 227
14979.81 193
14980.97 202
14982.13 196
14983.28 207
14984.44 197
14985.60 202
14986.75 189
14987.91 204
14989.07 221
14990.23 199
14991.38 190
14992.54 206
14993.70 225
14994.85 222
14996.01 226
14997.17 199
14998.33 179
14999.48 192
15000.64 188
15001.80 179
15002.96 198
15004.11 174
15005.27 187
15006.43 197
15007.59 169
15008.75 190
15009.90 211
15011.06 227
15012.22 214
15013.38 189
15014.54 193
15015.69 195
15016.85 209
15018.01 198
15019.17 189
15020.33 216
15021.49 196
15022.64 190
15023.80 185
15024.96 193
15026.12 222
15027.28 217
15028.44 193
15029.60 195
15030.76 211
15031.91 200
15033.07 216
15034.23 210
15035.39 192
15036.55 164
15037.71 210
15038.87 214
15040.03 161
15041.19 177
15042.35 178
15043.50 185
15044.66 218
15045.82 198
15046.98 219
15048.14 221
15049.30 206
15050.46 195
15051.62 201
15052.78 199
15053.94 201
15055.10 223
15056.26 215
15057.42 186
15058.58 193
15059.74 201
15060.90 209
15062.06 193
15063.22 195
15064.38 203
15065.54 197
15066.70 184
15067.86 200
15069.02 213
15070.18 204
15071.34 177
15072.50 194
15073.66 202
15074.82 188
15075.98 195
15077.14 186
15078.30 195
15079.46 209
15080.62 209
15081.79 177
15082.95 193
15084.11 187
15085.27 191
15086.43 220
15087.59 173
15088.75 196
15089.91 216
15091.07 213
15092.23 188
15093.39 183
15094.56 183
15095.72 186
15096.88 201
15098.04 203
15099.20 195
15100.36 189
15101.52 202
15102.69 204
15103.85 193
15105.01 166
15106.17 154
15107.33 190
15108.49 203
15109.66 213
15110.82 184
15111.98 189
15113.14 194
15114.30 186
15115.47 184
15116.63 183
15117.79 202
15118.95 215
15120.11 195
15121.28 188
15122.44 224
15123.60 188
15124.76 217
15125.93 177
15127.09 167
15128.25 184
15129.41 201
15130.58 205
15131.74 180
15132.90 184
15134.06 182
15135.23 200
15136.39 198
15137.55 192
15138.72 155
15139.88 169
15141.04 184
15142.21 198
15143.37 189
15144.53 203
15145.69 206
15146.86 191
15148.02 190
15149.18 201
15150.35 184
15151.51 180
15152.67 200
15153.84 184
15155.00 176
15156.17 171
15157.33 170
15158.49 186
15159.66 169
15160.82 174
15161.98 163
15163.15 177
15164.31 200
15165.48 195
15166.64 173
15167.80 188
15168.97 193
15170.13 174
15171.30 194
15172.46 191
15173.62 202
15174.79 201
15175.95 194
15177.12 189
15178.28 177
15179.45 185
15180.61 201
15181.78 202
15182.94 182
15184.11 198
15185.27 169
15186.44 184
15187.60 180
15188.76 190
15189.93 177
15191.09 159
15192.26 204
15193.42 196
15194.59 186
15195.75 168
15196.92 190
15198.09 173
15199.25 200
15200.42 183
15201.58 186
15202.75 157
15203.91 191
15205.08 193
15206.24 191
15207.41 195
15208.57 187
15209.74 187
15210.91 198
15212.07 220
15213.24 198
15214.40 185
15215.57 192
15216.73 189
15217.90 204
15219.07 192
15220.23 208
15221.40 190
15222.57 200
15223.73 197
15224.90 195
15226.06 190
15227.23 222
15228.40 195
15229.56 191
15230.73 188
15231.90 181
15233.06 189
15234.23 181
15235.40 209
15236.56 173
15237.73 182
15238.90 195
15240.06 189
15241.23 194
15242.40 191
15243.56 199
15244.73 198
15245.90 182
15247.07 199
15248.23 177
15249.40 196
15250.57 200
15251.73 182
15252.90 199
15254.07 206
15255.24 182
15256.40 219
15257.57 172
15258.74 167
15259.91 206
15261.07 225
15262.24 201
15263.41 177
15264.58 193
15265.75 181
15266.91 226
15268.08 188
15269.25 209
15270.42 183
15271.58 194
15272.75 184
15273.92 176
15275.09 202
15276.26 190
15277.43 207
15278.59 176
15279.76 203
15280.93 200
15282.10 202
15283.27 175
15284.44 187
15285.60 188
15286.77 176
15287.94 177
15289.11 178
15290.28 183
15291.45 178
15292.62 190
15293.79 197
15294.96 175
15296.12 206
15297.29 221
15298.46 196
15299.63 196
15300.80 178
15301.97 189
15303.14 188
15304.31 190
15305.48 190
15306.65 172
15307.82 181
15308.99 203
15310.16 187
15311.33 176
15312.49 188
15313.66 182
15314.83 197
15316.00 161
15317.17 188
15318.34 201
15319.51 171
15320.68 161
15321.85 181
15323.02 188
15324.19 168
15325.36 175
15326.53 197
15327.70 165
15328.87 182
15330.04 219
15331.21 215
15332.39 205
15333.56 176
15334.73 218
15335.90 196
15337.07 189
15338.24 191
15339.41 209
15340.58 204
15341.75 180
15342.92 197
15344.09 198
15345.26 175
15346.43 194
15347.60 171
15348.78 175
15349.95 188
15351.12 177
15352.29 183
15353.46 177
15354.63 141
15355.80 164
15356.97 175
15358.15 172
15359.32 172
15360.49 169
15361.66 194
15362.83 179
15364.00 198
15365.17 167
15366.35 186
15367.52 192
15368.69 213
15369.86 189
15371.03 196
15372.21 194
15373.38 188
15374.55 198
15375.72 177
15376.89 176
15378.07 212
15379.24 217
15380.41 174
15381.58 158
15382.75 206
15383.93 200
15385.10 186
15386.27 183
15387.44 218
15388.62 188
15389.79 186
15390.96 188
15392.13 198
15393.31 192
15394.48 162
15395.65 187
15396.83 206
15398.00 204
15399.17 195
15400.34 191
15401.52 215
15402.69 193
15403.86 185
15405.04 188
15406.21 198
15407.38 170
15408.56 182
15409.73 182
15410.90 202
15412.08 164
15413.25 186
15414.42 172
15415.60 176
15416.77 212
15417.94 188
15419.12 182
15420.29 202
15421.47 180
15422.64 188
15423.81 195
15424.99 182
15426.16 175
15427.34 191
15428.51 167
15429.68 189
15430.86 183
15432.03 193
15433.21 209
15434.38 196
15435.56 214
15436.73 178
15437.90 183
15439.08 174
15440.25 188
15441.43 185
15442.60 193
15443.78 192
15444.95 184
15446.13 200
15447.30 206
15448.48 193
15449.65 199
15450.83 192
15452.00 202
15453.18 202
15454.35 196
15455.53 189
15456.70 184
15457.88 206
15459.05 199
15460.23 214
15461.40 197
15462.58 220
15463.75 183
15464.93 192
15466.10 186
15467.28 180
15468.45 171
15469.63 175
15470.81 203
15471.98 178
15473.16 199
15474.33 193
15475.51 200
15476.69 193
15477.86 200
15479.04 192
15480.21 169
15481.39 179
15482.57 192
15483.74 189
15484.92 207
15486.09 171
15487.27 196
15488.45 183
15489.62 188
15490.80 181
15491.98 207
15493.15 191
15494.33 201
15495.51 196
15496.68 198
15497.86 192
15499.04 182
15500.21 183
15501.39 181
15502.57 181
15503.74 174
15504.92 193
15506.10 186
15507.27 170
15508.45 207
15509.63 216
15510.81 208
15511.98 200
15513.16 208
15514.34 209
15515.52 208
15516.69 187
15517.87 199
15519.05 202
15520.23 212
15521.40 178
15522.58 223
15523.76 185
15524.94 197
15526.11 217
15527.29 201
15528.47 191
15529.65 194
15530.83 201
15532.00 212
15533.18 244
15534.36 202
15535.54 207
15536.72 196
15537.89 207
15539.07 199
15540.25 191
15541.43 196
15542.61 196
15543.79 196
15544.96 205
15546.14 203
15547.32 207
15548.50 197
15549.68 225
15550.86 189
15552.04 206
15553.22 221
15554.39 187
15555.57 185
15556.75 196
15557.93 195
15559.11 192
15560.29 176
15561.47 206
15562.65 213
15563.83 178
15565.01 193
15566.19 213
15567.36 190
15568.54 205
15569.72 164
15570.90 201
15572.08 197
15573.26 192
15574.44 181
15575.62 194
15576.80 199
15577.98 189
15579.16 187
15580.34 197
15581.52 206
15582.70 202
15583.88 207
15585.06 186
15586.24 182
15587.42 219
15588.60 221
15589.78 222
15590.96 207
15592.14 195
15593.32 206
15594.50 208
15595.68 210
15596.86 207
15598.04 199
15599.22 195
15600.41 217
15601.59 214
15602.77 221
15603.95 202
15605.13 220
15606.31 245
15607.49 232
15608.67 196
15609.85 215
15611.03 218
15612.21 188
15613.40 225
15614.58 212
15615.76 194
15616.94 202
15618.12 235
15619.30 205
15620.48 187
15621.66 203
15622.85 189
15624.03 211
15625.21 210
15626.39 217
15627.57 193
15628.75 206
15629.94 218
15631.12 211
15632.30 249
15633.48 214
15634.66 201
15635.84 186
15637.03 227
15638.21 237
15639.39 228
15640.57 228
15641.76 245
15642.94 235
15644.12 231
15645.30 233
15646.48 220
15647.67 229
15648.85 223
15650.03 227
15651.21 218
15652.40 230
15653.58 250
15654.76 260
15655.95 236
15657.13 242
15658.31 231
15659.49 283
15660.68 218
15661.86 249
15663.04 248
15664.23 239
15665.41 237
15666.59 257
15667.77 237
15668.96 210
15670.14 249
15671.32 253
15672.51 234
15673.69 248
15674.87 258
15676.06 266
15677.24 268
15678.43 253
15679.61 277
15680.79 250
15681.98 239
15683.16 268
15684.34 259
15685.53 290
15686.71 304
15687.90 286
15689.08 289
15690.26 281
15691.45 262
15692.63 285
15693.82 319
15695.00 289
15696.18 297
15697.37 342
15698.55 311
15699.74 316
15700.92 312
15702.11 305
15703.29 335
15704.48 325
15705.66 314
15706.84 313
15708.03 345
15709.21 339
15710.40 319
15711.58 341
15712.77 351
15713.95 324
15715.14 384
15716.32 349
15717.51 367
15718.69 360
15719.88 366
15721.06 379
15722.25 346
15723.43 390
15724.62 399
15725.81 391
15726.99 390
15728.18 395
15729.36 402
15730.55 374
15731.73 362
15732.92 380
15734.10 388
15735.29 396
15736.48 365
15737.66 362
15738.85 342
15740.03 350
15741.22 319
15742.41 345
15743.59 327
15744.78 311
15745.96 334
15747.15 357
15748.34 355
15749.52 305
15750.71 330
15751.90 327
15753.08 326
15754.27 364
15755.45 380
15756.64 361
15757.83 348
15759.01 355
15760.20 340
15761.39 322
15762.57 329
15763.76 361
15764.95 316
15766.14 341
15767.32 318
15768.51 344
15769.70 337
15770.88 364
15772.07 324
15773.26 351
15774.44 333
15775.63 312
15776.82 305
15778.01 329
15779.19 303
15780.38 282
15781.57 310
15782.76 299
15783.94 301
15785.13 290
15786.32 324
15787.51 299
15788.69 307
15789.88 319
15791.07 308
15792.26 287
15793.45 299
15794.63 289
15795.82 297
15797.01 321
15798.20 285
15799.39 286
15800.58 306
15801.76 302
15802.95 263
15804.14 293
15805.33 298
15806.52 285
15807.71 288
15808.89 269
15810.08 285
15811.27 287
15812.46 289
15813.65 284
15814.84 268
15816.03 279
15817.21 279
15818.40 268
15819.59 265
15820.78 240
15821.97 289
15823.16 278
15824.35 278
15825.54 271
15826.73 278
15827.92 264
15829.11 275
15830.29 278
15831.48 259
15832.67 287
15833.86 266
15835.05 268
15836.24 256
15837.43 272
15838.62 258
15839.81 297
15841.00 262
15842.19 270
15843.38 246
15844.57 297
15845.76 289
15846.95 253
15848.14 265
15849.33 267
15850.52 300
15851.71 281
15852.90 288
15854.09 237
15855.28 272
15856.47 243
15857.66 252
15858.85 271
15860.04 274
15861.23 282
15862.42 272
15863.61 270
15864.80 244
15866.00 222
15867.19 250
15868.38 282
15869.57 261
15870.76 257
15871.95 238
15873.14 273
15874.33 282
15875.52 266
15876.71 250
15877.90 252
15879.10 239
15880.29 271
15881.48 262
15882.67 260
15883.86 247
15885.05 241
15886.24 267
15887.44 267
15888.63 249
15889.82 249
15891.01 251
15892.20 215
15893.39 268
15894.59 294
15895.78 266
15896.97 268
15898.16 268
15899.35 256
15900.54 251
15901.74 225
15902.93 250
15904.12 246
15905.31 260
15906.51 244
15907.70 244
15908.89 253
15910.08 265
15911.27 273
15912.47 267
15913.66 252
15914.85 279
15916.04 267
15917.24 274
15918.43 258
15919.62 244
15920.82 269
15922.01 227
15923.20 246
15924.39 249
15925.59 229
15926.78 250
15927.97 225
15929.17 263
15930.36 241
15931.55 217
15932.75 217
15933.94 256
15935.13 232
15936.33 240
15937.52 233
15938.71 213
15939.91 226
15941.10 237
15942.29 245
15943.49 224
15944.68 237
15945.87 236
15947.07 202
15948.26 215
15949.45 243
15950.65 234
15951.84 263
15953.04 251
15954.23 233
15955.42 209
15956.62 236
15957.81 264
15959.01 216
15960.20 221
15961.40 240
15962.59 220
15963.78 235
15964.98 216
15966.17 230
15967.37 237
15968.56 208
15969.76 204
15970.95 202
15972.15 213
15973.34 189
15974.54 212
15975.73 220
15976.92 229
15978.12 222
15979.31 201
15980.51 198
15981.70 222
15982.90 237
15984.09 216
15985.29 240
15986.49 211
15987.68 195
15988.88 192
15990.07 226
15991.27 202
15992.46 237
15993.66 241
15994.85 229
15996.05 209
15997.24 198
15998.44 212
15999.64 203
16000.83 194
16002.03 210
16003.22 193
16004.42 195
16005.61 197
16006.81 169
16008.01 190
16009.20 174
16010.40 206
16011.60 207
16012.79 200
16013.99 204
16015.18 211
16016.38 216
16017.58 211
16018.77 205
16019.97 201
16021.17 212
16022.36 201
16023.56 215
16024.76 207
16025.95 221
16027.15 187
16028.35 214
16029.54 198
16030.74 190
16031.94 206
16033.13 207
16034.33 204
16035.53 173
16036.72 197
16037.92 182
16039.12 205
16040.32 187
16041.51 190
16042.71 202
16043.91 222
16045.11 196
16046.30 200
16047.50 205
16048.70 215
16049.90 201
16051.09 183
16052.29 206
16053.49 233
16054.69 206
16055.88 188
16057.08 231
16058.28 210
16059.48 212
16060.68 190
16061.87 197
16063.07 228
16064.27 207
16065.47 195
16066.67 195
16067.87 206
16069.06 193
16070.26 195
16071.46 197
16072.66 186
16073.86 190
16075.06 202
16076.25 196
16077.45 174
16078.65 209
16079.85 200
16081.05 205
16082.25 212
16083.45 201
16084.65 194
16085.84 203
16087.04 184
16088.24 188
16089.44 184
16090.64 194
16091.84 202
16093.04 221
16094.24 198
16095.44 189
16096.64 183
16097.84 189
16099.04 182
16100.24 205
16101.43 163
16102.63 166
16103.83 169
16105.03 205
16106.23 189
16107.43 178
16108.63 177
16109.83 201
16111.03 207
16112.23 171
16113.43 192
16114.63 191
16115.83 220
16117.03 205
16118.23 179
16119.43 152
16120.63 161
16121.83 171
16123.03 209
16124.23 189
16125.43 180
16126.64 186
16127.84 199
16129.04 191
16130.24 187
16131.44 173
16132.64 182
16133.84 188
16135.04 194
16136.24 185
16137.44 177
16138.64 202
16139.84 182
16141.04 159
16142.25 199
16143.45 166
16144.65 196
16145.85 191
16147.05 186
16148.25 187
16149.45 189
16150.65 189
16151.86 187
16153.06 172
16154.26 166
16155.46 178
16156.66 193
16157.86 162
16159.06 161
16160.27 197
16161.47 201
16162.67 167
16163.87 173
16165.07 172
16166.28 196
16167.48 194
16168.68 196
16169.88 168
16171.08 170
16172.29 191
16173.49 188
16174.69 197
16175.89 192
16177.10 180
16178.30 189
16179.50 189
16180.70 155
16181.91 167
16183.11 181
16184.31 196
16185.51 201
16186.72 197
16187.92 211
16189.12 185
16190.32 206
16191.53 214
16192.73 192
16193.93 172
16195.14 199
16196.34 201
16197.54 184
16198.75 161
16199.95 190
16201.15 190
16202.35 191
16203.56 167
16204.76 173
16205.97 188
16207.17 207
16208.37 214
16209.58 182
16210.78 191
16211.98 196
16213.19 211
16214.39 171
16215.59 182
16216.80 169
16218.00 208
16219.21 193
16220.41 189
16221.61 195
16222.82 168
16224.02 209
16225.23 186
16226.43 203
16227.63 190
16228.84 181
16230.04 195
16231.25 208
16232.45 198
16233.66 186
16234.86 187
16236.07 223
16237.27 194
16238.47 193
16239.68 196
16240.88 191
16242.09 186
16243.29 180
16244.50 206
16245.70 218
16246.91 202
16248.11 188
16249.32 176
16250.52 181
16251.73 197
16252.93 207
16254.14 212
16255.34 175
16256.55 197
16257.76 205
16258.96 195
16260.17 210
16261.37 179
16262.58 224
16263.78 226
16264.99 220
16266.19 204
16267.40 208
16268.61 212
16269.81 238
16271.02 212
16272.22 206
16273.43 206
16274.63 201
16275.84 244
16277.05 209
16278.25 207
16279.46 220
16280.67 222
16281.87 238
16283.08 192
16284.28 203
16285.49 240
16286.70 232
16287.90 200
16289.11 203
16290.32 216
16291.52 220
16292.73 201
16293.94 197
16295.14 201
16296.35 225
16297.56 202
16298.76 228
16299.97 201
16301.18 218
16302.38 209
16303.59 214
16304.80 210
16306.01 189
16307.21 237
16308.42 217
16309.63 201
16310.84 213
16312.04 210
16313.25 200
16314.46 230
16315.67 224
16316.87 217
16318.08 228
16319.29 222
16320.50 220
16321.70 208
16322.91 222
16324.12 236
16325.33 236
16326.53 214
16327.74 216
16328.95 241
16330.16 233
16331.37 212
16332.58 233
16333.78 193
16334.99 212
16336.20 212
16337.41 238
16338.62 199
16339.82 203
16341.03 207
16342.24 219
16343.45 222
16344.66 207
16345.87 244
16347.08 216
16348.29 217
16349.49 210
16350.70 192
16351.91 197
16353.12 183
16354.33 191
16355.54 185
16356.75 203
16357.96 180
16359.17 181
16360.37 202
16361.58 184
16362.79 221
16364.00 207
16365.21 213
16366.42 200
16367.63 174
16368.84 207
16370.05 193
16371.26 216
16372.47 195
16373.68 197
16374.89 184
16376.10 190
16377.31 198
16378.52 188
16379.73 195
16380.94 182
16382.15 186
16383.36 207
16384.57 209
16385.78 156
16386.99 200
16388.20 211
16389.41 218
16390.62 188
16391.83 181
16393.04 177
16394.25 178
16395.46 182
16396.67 184
16397.88 200
16399.09 191
16400.30 213
16401.51 182
16402.72 177
16403.94 194
16405.15 203
16406.36 184
16407.57 197
16408.78 183
16409.99 201
16411.20 181
16412.41 221
16413.62 175
16414.83 186
16416.05 183
16417.26 174
16418.47 180
16419.68 170
16420.89 166
16422.10 168
16423.31 196
16424.53 170
16425.74 186
16426.95 202
16428.16 196
16429.37 188
16430.58 199
16431.80 191
16433.01 183
16434.22 167
16435.43 178
16436.64 175
16437.86 165
16439.07 176
16440.28 167
16441.49 180
16442.70 157
16443.92 171
16445.13 182
16446.34 175
16447.55 167
16448.77 212
16449.98 181
16451.19 182
16452.40 167
16453.62 167
16454.83 174
16456.04 202
16457.25 190
16458.47 175
16459.68 159
16460.89 145
16462.11 191
16463.32 173
16464.53 193
16465.75 155
16466.96 181
16468.17 196
16469.38 177
16470.60 165
16471.81 169
16473.02 206
16474.24 193
16475.45 156
16476.66 157
16477.88 175
16479.09 176
16480.31 168
16481.52 163
16482.73 177
16483.95 150
16485.16 175
16486.37 157
16487.59 175
16488.80 159
16490.02 175
16491.23 158
16492.44 161
16493.66 140
16494.87 161
16496.09 171
16497.30 184
16498.52 163
16499.73 148
16500.94 187
16502.16 185
16503.37 170
16504.59 172
16505.80 177
16507.02 159
16508.23 174
16509.45 179
16510.66 175
16511.88 175
16513.09 138
16514.31 173
16515.52 152
16516.74 155
16517.95 154
16519.17 173
16520.38 178
16521.60 218
16522.81 194
16524.03 166
16525.24 165
16526.46 170
16527.67 153
16528.89 158
16530.10 157
16531.32 166
16532.53 172
16533.75 168
16534.97 164
16536.18 157
16537.40 165
16538.61 169
16539.83 177
16541.04 179
16542.26 182
16543.48 158
16544.69 193
16545.91 173
16547.12 170
16548.34 179
16549.56 182
16550.77 195
16551.99 205
16553.21 151
16554.42 148
16555.64 173
16556.85 169
16558.07 170
16559.29 161
16560.50 154
16561.72 169
16562.94 178
16564.15 155
16565.37 156
16566.59 182
16567.80 163
16569.02 175
16570.24 154
16571.46 147
16572.67 175
16573.89 178
16575.11 158
16576.32 205
16577.54 159
16578.76 169
16579.98 197
16581.19 177
16582.41 160
16583.63 162
16584.85 170
16586.06 182
16587.28 162
16588.50 157
16589.72 157
16590.93 169
16592.15 170
16593.37 170
16594.59 186
16595.80 147
16597.02 180
16598.24 176
16599.46 169
16600.68 146
16601.89 167
16603.11 210
16604.33 179
16605.55 138
16606.77 158
16607.99 176
16609.20 163
16610.42 178
16611.64 164
16612.86 181
16614.08 181
16615.30 192
16616.52 134
16617.73 172
16618.95 157
16620.17 163
16621.39 163
16622.61 156
16623.83 156
16625.05 156
16626.27 154
16627.49 132
16628.70 170
16629.92 176
16631.14 183
16632.36 174
16633.58 160
16634.80 162
16636.02 159
16637.24 190
16638.46 182
16639.68 149
16640.90 166
16642.12 168
16643.34 166
16644.56 148
16645.78 151
16647.00 162
16648.22 164
16649.44 159
16650.66 133
16651.88 162
16653.10 174
16654.32 160
16655.54 161
16656.76 156
16657.98 169
16659.20 192
16660.42 178
16661.64 136
16662.86 148
16664.08 161
16665.30 155
16666.52 162
16667.74 159
16668.96 139
16670.18 169
16671.40 147
16672.62 173
16673.84 144
16675.06 153
16676.28 154
16677.51 174
16678.73 148
16679.95 142
16681.17 156
16682.39 151
16683.61 149
16684.83 159
16686.05 173
16687.27 165
16688.50 161
16689.72 174
16690.94 173
16692.16 149
16693.38 164
16694.60 147
16695.82 182
16697.05 153
16698.27 160
16699.49 166
16700.71 161
16701.93 185
16703.15 140
16704.38 166
16705.60 154
16706.82 179
16708.04 134
16709.26 146
16710.49 148
16711.71 159
16712.93 158
16714.15 153
16715.38 151
16716.60 156
16717.82 161
16719.04 151
16720.27 154
16721.49 155
16722.71 192
16723.93 129
16725.16 158
16726.38 151
16727.60 169
16728.82 165
16730.05 159
16731.27 175
16732.49 160
16733.72 141
16734.94 171
16736.16 158
16737.38 169
16738.61 156
16739.83 144
16741.05 157
16742.28 145
16743.50 150
16744.72 146
16745.95 180
16747.17 161
16748.39 184
16749.62 161
16750.84 167
16752.07 150
16753.29 175
16754.51 174
16755.74 157
16756.96 156
16758.18 178
16759.41 159
16760.63 133
16761.86 161
16763.08 141
16764.30 164
16765.53 161
16766.75 192
16767.98 159
16769.20 153
16770.43 150
16771.65 174
16772.87 163
16774.10 167
16775.32 134
16776.55 149
16777.77 167
16779.00 167
16780.22 185
16781.45 143
16782.67 161
16783.90 173
16785.12 180
16786.35 145
16787.57 150
16788.80 138
16790.02 161
16791.25 176
16792.47 164
16793.70 153
16794.92 163
16796.15 155
16797.37 143
16798.60 148
16799.82 150
16801.05 162
16802.27 146
16803.50 166
16804.72 148
16805.95 140
16807.18 147
16808.40 162
16809.63 146
16810.85 164
16812.08 167
16813.30 183
16814.53 165
16815.76 145
16816.98 161
16818.21 153
16819.43 164
16820.66 161
16821.89 145
16823.11 153
16824.34 190
16825.57 149
16826.79 165
16828.02 165
16829.25 154
16830.47 158
16831.70 173
16832.92 160
16834.15 159
16835.38 156
16836.61 149
16837.83 170
16839.06 159
16840.29 163
16841.51 142
16842.74 187
16843.97 161
16845.19 153
16846.42 158
16847.65 151
16848.87 145
16850.10 164
16851.33 156
16852.56 171
16853.78 157
16855.01 167
16856.24 197
16857.47 176
16858.69 181
16859.92 161
16861.15 180
16862.38 189
16863.60 176
16864.83 176
16866.06 184
16867.29 161
16868.52 191
16869.74 198
16870.97 194
16872.20 205
16873.43 156
16874.66 186
16875.88 183
16877.11 187
16878.34 182
16879.57 201
16880.80 179
16882.03 182
16883.25 160
16884.48 183
16885.71 200
16886.94 195
16888.17 184
16889.40 207
16890.63 214
16891.85 214
16893.08 182
16894.31 192
16895.54 182
16896.77 155
16898.00 210
16899.23 185
16900.46 190
16901.69 182
16902.92 217
16904.14 190
16905.37 203
16906.60 173
16907.83 203
16909.06 182
16910.29 153
16911.52 168
16912.75 166
16913.98 206
16915.21 166
16916.44 193
16917.67 161
16918.90 201
16920.13 177
16921.36 189
16922.59 188
16923.82 200
16925.05 160
16926.28 175
16927.51 164
16928.74 154
16929.97 162
16931.20 161
16932.43 170
16933.66 170
16934.89 159
16936.12 151
16937.35 170
16938.58 147
16939.81 175
16941.04 152
16942.27 175
16943.50 130
16944.73 149
16945.96 156
16947.20 178
16948.43 163
16949.66 135
16950.89 151
16952.12 165
16953.35 178
16954.58 137
16955.81 155
16957.04 160
16958.27 170
16959.51 191
16960.74 176
16961.97 146
16963.20 167
16964.43 169
16965.66 161
16966.89 170
16968.13 129
16969.36 151
16970.59 173
16971.82 176
16973.05 156
16974.28 166
16975.52 148
16976.75 169
16977.98 146
16979.21 164
16980.44 139
16981.68 176
16982.91 151
16984.14 134
16985.37 147
16986.60 150
16987.84 167
16989.07 139
16990.30 149
16991.53 146
16992.77 169
16994.00 168
16995.23 171
16996.46 151
16997.70 175
16998.93 165
17000.16 147
17001.39 158
17002.63 133
17003.86 166
17005.09 174
17006.33 174
17007.56 140
17008.79 144
17010.02 151
17011.26 191
17012.49 149
17013.72 161
17014.96 136
17016.19 178
17017.42 152
17018.66 167
17019.89 140
17021.12 161
17022.36 165
17023.59 168
17024.83 157
17026.06 147
17027.29 170
17028.53 149
17029.76 144
17030.99 133
17032.23 148
17033.46 169
17034.70 156
17035.93 143
17037.16 148
17038.40 149
17039.63 172
17040.87 174
17042.10 143
17043.33 159
17044.57 149
17045.80 150
17047.04 160
17048.27 145
17049.51 140
17050.74 156
17051.98 152
17053.21 156
17054.45 136
17055.68 166
17056.91 167
17058.15 183
17059.38 148
17060.62 135
17061.85 136
17063.09 163
17064.32 164
17065.56 138
17066.79 155
17068.03 144
17069.27 173
17070.50 119
17071.74 155
17072.97 154
17074.21 156
17075.44 145
17076.68 127
17077.91 144
17079.15 144
17080.38 161
17081.62 160
17082.86 166
17084.09 138
17085.33 141
17086.56 155
17087.80 164
17089.03 127
17090.27 143
17091.51 156
17092.74 141
17093.98 135
17095.22 135
17096.45 142
17097.69 158
17098.92 139
17100.16 127
17101.40 125
17102.63 140
17103.87 163
17105.11 151
17106.34 165
17107.58 140
17108.82 160
17110.05 130
17111.29 145
17112.53 127
17113.76 154
17115.00 135
17116.24 127
17117.47 132
17118.71 142
17119.95 148
17121.19 143
17122.42 139
17123.66 121
17124.90 151
17126.13 133
17127.37 148
17128.61 137
17129.85 139
17131.08 147
17132.32 141
17133.56 139
17134.80 133
17136.03 116
17137.27 140
17138.51 144
17139.75 128
17140.99 132
17142.22 145
17143.46 180
17144.70 147
17145.94 137
17147.18 124
17148.41 143
17149.65 150
17150.89 138
17152.13 135
17153.37 142
17154.60 157
17155.84 131
17157.08 125
17158.32 119
17159.56 134
17160.80 152
17162.04 159
17163.27 135
17164.51 144
17165.75 150
17166.99 159
17168.23 130
17169.47 144
17170.71 158
17171.95 134
17173.18 132
17174.42 132
17175.66 121
17176.90 144
17178.14 177
17179.38 118
17180.62 132
17181.86 125
17183.10 156
17184.34 153
17185.58 153
17186.82 108
17188.06 134
17189.30 126
17190.54 169
17191.78 150
17193.01 136
17194.25 118
17195.49 156
17196.73 129
17197.97 114
17199.21 141
17200.45 111
17201.69 154
17202.93 144
17204.17 150
17205.41 123
17206.65 142
17207.90 139
17209.14 135
17210.38 131
17211.62 124
17212.86 125
17214.10 137
17215.34 143
17216.58 125
17217.82 140
17219.06 148
17220.30 165
17221.54 130
17222.78 125
17224.02 120
17225.26 131
17226.50 120
17227.75 137
17228.99 107
17230.23 108
17231.47 154
17232.71 125
17233.95 128
17235.19 137
17236.43 153
17237.67 129
17238.92 139
17240.16 137
17241.40 141
17242.64 121
17243.88 143
17245.12 123
17246.37 121
17247.61 122
17248.85 142
17250.09 136
17251.33 139
17252.57 125
17253.82 125
17255.06 140
17256.30 116
17257.54 137
17258.78 141
17260.03 126
17261.27 137
17262.51 144
17263.75 132
17265.00 139
17266.24 123
17267.48 145
17268.72 121
17269.97 118
17271.21 142
17272.45 127
17273.69 112
17274.94 111
17276.18 135
17277.42 147
17278.66 164
17279.91 122
17281.15 140
17282.39 154
17283.64 160
17284.88 140
17286.12 109
17287.37 148
17288.61 137
17289.85 145
17291.09 123
17292.34 117
17293.58 115
17294.82 135
17296.07 138
17297.31 152
17298.56 133
17299.80 129
17301.04 128
17302.29 136
17303.53 122
17304.77 130
17306.02 120
17307.26 124
17308.51 119
17309.75 136
17310.99 128
17312.24 154
17313.48 139
17314.73 119
17315.97 145
17317.21 134
17318.46 128
17319.70 120
17320.95 139
17322.19 142
17323.44 123
17324.68 116
17325.92 146
17327.17 139
17328.41 120
17329.66 124
17330.90 122
17332.15 157
17333.39 138
17334.64 172
17335.88 146
17337.13 132
17338.37 147
17339.62 141
17340.86 103
17342.11 123
17343.35 124
17344.60 128
17345.84 121
17347.09 107
17348.33 139
17349.58 139
17350.82 143
17352.07 109
17353.32 130
17354.56 134
17355.81 145
17357.05 121
17358.30 105
17359.54 111
17360.79 132
17362.04 143
17363.28 139
17364.53 119
17365.77 139
17367.02 150
17368.27 149
17369.51 121
17370.76 129
17372.00 136
17373.25 129
17374.50 139
17375.74 109
17376.99 122
17378.24 137
17379.48 146
17380.73 145
17381.97 142
17383.22 139
17384.47 135
17385.71 130
17386.96 142
17388.21 129
17389.46 125
17390.70 139
17391.95 115
17393.20 122
17394.44 117
17395.69 131
17396.94 139
17398.18 127
17399.43 119
17400.68 118
17401.93 133
17403.17 126
17404.42 119
17405.67 126
17406.92 139
17408.16 124
17409.41 134
17410.66 145
17411.91 138
17413.15 116
17414.40 135
17415.65 129
17416.90 130
17418.14 130
17419.39 121
17420.64 130
17421.89 114
17423.14 136
17424.38 130
17425.63 120
17426.88 125
17428.13 132
17429.38 114
17430.63 122
17431.87 119
17433.12 125
17434.37 125
17435.62 112
17436.87 123
17438.12 124
17439.36 123
17440.61 130
17441.86 132
17443.11 144
17444.36 132
17445.61 122
17446.86 147
17448.11 128
17449.36 138
17450.60 113
17451.85 135
17453.10 118
17454.35 115
17455.60 135
17456.85 144
17458.10 122
17459.35 140
17460.60 141
17461.85 143
17463.10 134
17464.35 124
17465.60 129
17466.85 119
17468.10 138
17469.35 129
17470.59 124
17471.84 114
17473.09 114
17474.34 129
17475.59 144
17476.84 136
17478.09 145
17479.34 120
17480.59 130
17481.84 113
17483.09 125
17484.34 121
17485.60 141
17486.85 131
17488.10 116
17489.35 139
17490.60 114
17491.85 104
17493.10 124
17494.35 136
17495.60 125
17496.85 132
17498.10 131
17499.35 113
17500.60 130
17501.85 115
17503.10 132
17504.35 134
17505.61 127
17506.86 113
17508.11 131
17509.36 117
17510.61 123
17511.86 130
17513.11 127
17514.36 116
17515.62 132
17516.87 122
17518.12 125
17519.37 138
17520.62 144
17521.87 110
17523.12 115
17524.38 139
17525.63 117
17526.88 113
17528.13 117
17529.38 128
17530.64 119
17531.89 122
17533.14 112
17534.39 124
17535.64 120
17536.90 132
17538.15 111
17539.40 119
17540.65 134
17541.90 122
17543.16 133
17544.41 117
17545.66 124
17546.91 139
17548.17 131
17549.42 131
17550.67 128
17551.92 111
17553.18 114
17554.43 132
17555.68 132
17556.94 111
17558.19 113
17559.44 134
17560.69 125
17561.95 132
17563.20 112
17564.45 139
17565.71 125
17566.96 130
17568.21 125
17569.47 119
17570.72 110
17571.97 144
17573.23 142
17574.48 134
17575.73 125
17576.99 109
17578.24 120
17579.49 123
17580.75 134
17582.00 125
17583.26 136
17584.51 121
17585.76 115
17587.02 131
17588.27 126
17589.52 144
17590.78 139
17592.03 120
17593.29 131
17594.54 136
17595.80 122
17597.05 113
17598.30 114
17599.56 115
17600.81 107
17602.07 97
17603.32 142
17604.58 129
17605.83 129
17607.09 134
17608.34 111
17609.60 127
17610.85 126
17612.10 114
17613.36 126
17614.61 128
17615.87 125
17617.12 126
17618.38 119
17619.63 118
17620.89 122
17622.14 105
17623.40 112
17624.66 120
17625.91 147
17627.17 133
17628.42 133
17629.68 122
17630.93 116
17632.19 125
17633.44 105
17634.70 124
17635.95 129
17637.21 119
17638.47 137
17639.72 128
17640.98 119
17642.23 122
17643.49 104
17644.75 127
17646.00 110
17647.26 130
17648.51 115
17649.77 132
17651.03 132
17652.28 123
17653.54 121
17654.80 99
17656.05 146
17657.31 129
17658.56 136
17659.82 112
17661.08 116
17662.33 131
17663.59 113
17664.85 104
17666.10 110
17667.36 119
17668.62 124
17669.87 125
17671.13 131
17672.39 123
17673.65 111
17674.90 131
17676.16 103
17677.42 111
17678.67 113
17679.93 102
17681.19 112
17682.45 114
17683.70 117
17684.96 117
17686.22 111
17687.48 116
17688.73 120
17689.99 134
17691.25 116
17692.51 125
17693.76 121
17695.02 125
17696.28 131
17697.54 121
17698.80 115
17700.05 108
17701.31 118
17702.57 106
17703.83 115
17705.09 119
17706.34 103
17707.60 118
17708.86 112
17710.12 131
17711.38 113
17712.64 104
17713.89 115
17715.15 136
17716.41 128
17717.67 131
17718.93 115
17720.19 117
17721.45 114
17722.70 128
17723.96 117
17725.22 120
17726.48 102
17727.74 130
17729.00 129
17730.26 134
17731.52 139
17732.78 124
17734.04 142
17735.29 114
17736.55 93
17737.81 118
17739.07 117
17740.33 135
17741.59 145
17742.85 102
17744.11 104
17745.37 141
17746.63 159
17747.89 120
17749.15 102
17750.41 109
17751.67 131
17752.93 134
17754.19 134
17755.45 108
17756.71 122
17757.97 128
17759.23 124
17760.49 110
17761.75 92
17763.01 116
17764.27 142
17765.53 145
17766.79 116
17768.05 123
17769.31 146
17770.57 142
17771.83 125
17773.09 106
17774.35 108
17775.61 122
17776.87 114
17778.14 104
17779.40 103
17780.66 118
17781.92 127
17783.18 129
17784.44 104
17785.70 116
17786.96 128
17788.22 126
17789.48 124
17790.75 113
17792.01 118
17793.27 135
17794.53 123
17795.79 102
17797.05 113
17798.31 110
17799.57 131
17800.84 116
17802.10 110
17803.36 91
17804.62 100
17805.88 107
17807.14 109
17808.41 110
17809.67 101
17810.93 109
17812.19 133
17813.45 147
17814.72 124
17815.98 108
17817.24 138
17818.50 130
17819.77 107
17821.03 115
17822.29 131
17823.55 117
17824.81 136
17826.08 120
17827.34 124
17828.60 111
17829.86 116
17831.13 148
17832.39 102
17833.65 89
17834.92 105
17836.18 117
17837.44 110
17838.70 115
17839.97 99
17841.23 97
17842.49 133
17843.76 118
17845.02 108
17846.28 116
17847.55 104
17848.81 126
17850.07 107
17851.34 115
17852.60 117
17853.86 113
17855.13 125
17856.39 110
17857.65 117
17858.92 111
17860.18 133
17861.44 126
17862.71 119
17863.97 104
17865.24 118
17866.50 140
17867.76 119
17869.03 124
17870.29 123
17871.56 105
17872.82 128
17874.08 106
17875.35 108
17876.61 107
17877.88 134
17879.14 108
17880.40 108
17881.67 105
17882.93 113
17884.20 124
17885.46 106
17886.73 123
17887.99 105
17889.26 122
17890.52 127
17891.79 94
17893.05 121
17894.32 100
17895.58 130
17896.85 96
17898.11 103
17899.38 98
17900.64 104
17901.91 127
17903.17 107
17904.44 109
17905.70 99
17906.97 140
17908.23 135
17909.50 123
17910.76 114
17912.03 117
17913.29 104
17914.56 104
17915.83 104
17917.09 88
17918.36 104
17919.62 104
17920.89 114
17922.16 92
17923.42 117
17924.69 111
17925.95 120
17927.22 112
17928.49 120
17929.75 103
17931.02 100
17932.28 111
17933.55 113
17934.82 101
17936.08 117
17937.35 117
17938.62 122
17939.88 125
17941.15 141
17942.42 135
17943.68 113
17944.95 124
17946.22 121
17947.48 118
17948.75 93
17950.02 101
17951.28 102
17952.55 121
17953.82 126
17955.08 116
17956.35 102
17957.62 129
17958.88 94
17960.15 105
17961.42 114
17962.69 102
17963.95 122
17965.22 122
17966.49 118
17967.76 105
17969.02 105
17970.29 120
17971.56 121
17972.83 127
17974.09 119
17975.36 112
17976.63 102
17977.90 100
17979.17 107
17980.43 108
17981.70 134
17982.97 115
17984.24 111
17985.51 114
17986.77 122
17988.04 115
17989.31 113
17990.58 126
17991.85 115
17993.12 117
17994.38 126
17995.65 104
17996.92 113
17998.19 117
17999.46 119
18000.73 109
18002.00 87
18003.26 104
18004.53 116
18005.80 103
18007.07 106
18008.34 105
18009.61 106
18010.88 129
18012.15 124
18013.42 111
18014.69 89
18015.95 116
18017.22 120
18018.49 123
18019.76 108
18021.03 108
18022.30 123
18023.57 96
18024.84 93
18026.11 125
18027.38 111
18028.65 126
18029.92 122
18031.19 110
18032.46 103
18033.73 108
18035.00 109
18036.27 101
18037.54 105
18038.81 111
18040.08 118
18041.35 106
18042.62 115
18043.89 114
18045.16 121
18046.43 124
18047.70 120
18048.97 99
18050.24 103
18051.51 119
18052.78 105
18054.05 108
18055.32 125
18056.59 93
18057.86 106
18059.13 128
18060.40 93
18061.68 99
18062.95 97
18064.22 103
18065.49 100
18066.76 91
18068.03 104
18069.30 105
18070.57 117
18071.84 102
18073.11 96
18074.39 109
18075.66 105
18076.93 115
18078.20 124
18079.47 86
18080.74 93
18082.01 124
18083.29 126
18084.56 106
18085.83 101
18087.10 109
18088.37 131
18089.64 120
18090.92 102
18092.19 96
18093.46 94
18094.73 116
18096.00 103
18097.28 102
18098.55 105
18099.82 107
18101.09 142
18102.37 109
18103.64 101
18104.91 98
18106.18 110
18107.45 123
18108.73 118
18110.00 93
18111.27 93
18112.54 104
18113.82 107
18115.09 111
18116.36 105
18117.64 116
18118.91 109
18120.18 117
18121.45 117
18122.73 103
18124.00 119
18125.27 111
18126.55 109
18127.82 110
18129.09 100
18130.37 104
18131.64 103
18132.91 130
18134.19 97
18135.46 110
18136.73 117
18138.01 97
18139.28 112
18140.55 96
18141.83 107
18143.10 109
18144.37 101
18145.65 101
18146.92 113
18148.20 114
18149.47 88
18150.74 110
18152.02 95
18153.29 101
18154.57 105
18155.84 101
18157.11 104
18158.39 107
18159.66 107
18160.94 107
18162.21 109
18163.49 125
18164.76 110
18166.04 105
18167.31 116
18168.58 114
18169.86 128
18171.13 106
18172.41 94
18173.68 98
18174.96 100
18176.23 104
18177.51 100
18178.78 104
18180.06 96
18181.33 119
18182.61 102
18183.88 82
18185.16 105
18186.43 110
18187.71 108
18188.98 87
18190.26 97
18191.53 107
18192.81 102
18194.09 114
18195.36 106
18196.64 108
18197.91 111
18199.19 116
18200.46 87
18201.74 101
18203.02 104
18204.29 133
18205.57 115
18206.84 97
18208.12 95
18209.39 113
18210.67 107
18211.95 108
18213.22 87
18214.50 89
18215.78 109
18217.05 107
18218.33 100
18219.60 92
18220.88 107
18222.16 103
18223.43 120
18224.71 87
18225.99 96
18227.26 107
18228.54 132
18229.82 114
18231.09 99
18232.37 114
18233.65 119
18234.92 141
18236.20 126
18237.48 108
18238.76 131
18240.03 113
18241.31 102
18242.59 114
18243.86 118
18245.14 111
18246.42 113
18247.70 97
18248.97 83
18250.25 97
18251.53 116
18252.81 97
18254.08 109
18255.36 96
18256.64 100
18257.92 106
18259.19 120
18260.47 116
18261.75 108
18263.03 136
18264.31 103
18265.58 107
18266.86 116
18268.14 101
18269.42 126
18270.70 103
18271.98 100
18273.25 111
18274.53 100
18275.81 113
18277.09 113
18278.37 95
18279.65 104
18280.92 111
18282.20 138
18283.48 131
18284.76 104
18286.04 107
18287.32 114
18288.60 112
18289.88 93
18291.15 107
18292.43 115
18293.71 118
18294.99 105
18296.27 106
18297.55 111
18298.83 116
18300.11 119
18301.39 110
18302.67 108
18303.95 78
18305.23 119
18306.50 109
18307.78 101
18309.06 99
18310.34 108
18311.62 119
18312.90 98
18314.18 118
18315.46 93
18316.74 100
18318.02 121
18319.30 120
18320.58 108
18321.86 114
18323.14 101
18324.42 119
18325.70 116
18326.98 125
18328.26 103
18329.54 103
18330.82 96
18332.10 100
18333.38 106
18334.66 111
18335.94 107
18337.22 110
18338.51 107
18339.79 97
18341.07 94
18342.35 104
18343.63 121
18344.91 124
18346.19 110
18347.47 107
18348.75 93
18350.03 133
18351.31 112
18352.59 99
18353.88 115
18355.16 116
18356.44 99
18357.72 96
18359.00 97
18360.28 125
18361.56 115
18362.84 128
18364.13 97
18365.41 107
18366.69 106
18367.97 99
18369.25 98
18370.53 103
18371.82 120
18373.10 96
18374.38 119
18375.66 112
18376.94 108
18378.23 119
18379.51 133
18380.79 97
18382.07 106
18383.35 122
18384.64 102
18385.92 105
18387.20 108
18388.48 93
18389.76 97
18391.05 100
18392.33 86
18393.61 96
18394.89 120
18396.18 113
18397.46 104
18398.74 103
18400.03 100
18401.31 121
18402.59 114
18403.87 98
18405.16 94
18406.44 114
18407.72 91
18409.01 95
18410.29 95
18411.57 95
18412.86 94
18414.14 97
18415.42 89
18416.70 119
18417.99 107
18419.27 117
18420.56 114
18421.84 101
18423.12 95
18424.41 90
18425.69 96
18426.97 105
18428.26 94
18429.54 93
18430.82 99
18432.11 104
18433.39 100
18434.68 109
18435.96 119
18437.24 126
18438.53 128
18439.81 115
18441.10 95
18442.38 109
18443.66 122
18444.95 86
18446.23 91
18447.52 103
18448.80 104
18450.09 97
18451.37 102
18452.66 96
18453.94 114
18455.23 98
18456.51 105
18457.79 104
18459.08 105
18460.36 119
18461.65 106
18462.93 100
18464.22 108
18465.50 97
18466.79 109
18468.07 122
18469.36 106
18470.64 86
18471.93 101
18473.21 125
18474.50 119
18475.79 91
18477.07 89
18478.36 118
18479.64 99
18480.93 102
18482.21 97
18483.50 95
18484.78 95
18486.07 120
18487.36 106
18488.64 97
18489.93 99
18491.21 108
18492.50 121
18493.79 94
18495.07 98
18496.36 108
18497.64 123
18498.93 122
18500.22 105
18501.50 100
18502.79 102
18504.08 118
18505.36 125
18506.65 100
18507.93 97
18509.22 106
18510.51 120
18511.79 99
18513.08 98
18514.37 92
18515.65 97
18516.94 122
18518.23 95
18519.52 104
18520.80 97
18522.09 111
18523.38 117
18524.66 126
18525.95 96
18527.24 103
18528.52 112
18529.81 94
18531.10 106
18532.39 109
18533.67 129
18534.96 110
18536.25 106
18537.54 100
18538.82 131
18540.11 108
18541.40 104
18542.69 105
18543.98 103
18545.26 105
18546.55 102
18547.84 116
18549.13 104
18550.41 106
18551.70 94
18552.99 129
18554.28 116
18555.57 126
18556.86 98
18558.14 120
18559.43 104
18560.72 85
18562.01 133
18563.30 126
18564.59 105
18565.87 123
18567.16 114
18568.45 124
18569.74 117
18571.03 117
18572.32 150
18573.61 121
18574.89 118
18576.18 107
18577.47 110
18578.76 108
18580.05 114
18581.34 125
18582.63 98
18583.92 120
18585.21 122
18586.50 125
18587.79 121
18589.07 122
18590.36 110
18591.65 104
18592.94 99
18594.23 116
18595.52 100
18596.81 119
18598.10 121
18599.39 112
18600.68 139
18601.97 147
18603.26 132
18604.55 128
18605.84 126
18607.13 125
18608.42 108
18609.71 141
18611.00 137
18612.29 125
18613.58 132
18614.87 132
18616.16 138
18617.45 124
18618.74 115
18620.03 125
18621.32 120
18622.61 110
18623.90 145
18625.19 148
18626.49 140
18627.78 128
18629.07 124
18630.36 156
18631.65 141
18632.94 138
18634.23 128
18635.52 139
18636.81 142
18638.10 132
18639.39 140
18640.69 116
18641.98 127
18643.27 132
18644.56 137
18645.85 131
18647.14 114
18648.43 122
18649.72 131
18651.02 127
18652.31 126
18653.60 119
18654.89 117
18656.18 114
18657.47 106
18658.77 101
18660.06 133
18661.35 114
18662.64 126
18663.93 128
18665.23 106
18666.52 96
18667.81 146
18669.10 131
18670.39 98
18671.69 133
18672.98 136
18674.27 99
18675.56 112
18676.86 104
18678.15 117
18679.44 121
18680.73 108
18682.03 113
18683.32 105
18684.61 106
18685.90 103
18687.20 120
18688.49 100
18689.78 108
18691.07 136
18692.37 103
18693.66 100
18694.95 88
18696.25 117
18697.54 135
18698.83 122
18700.13 100
18701.42 115
18702.71 122
18704.01 115
18705.30 96
18706.59 95
18707.89 106
18709.18 107
18710.47 98
18711.77 131
18713.06 99
18714.35 95
18715.65 103
18716.94 106
18718.24 97
18719.53 106
18720.82 138
18722.12 115
18723.41 89
18724.71 104
18726.00 112
18727.29 109
18728.59 113
18729.88 92
18731.18 117
18732.47 123
18733.76 107
18735.06 100
18736.35 99
18737.65 111
18738.94 105
18740.24 114
18741.53 95
18742.83 97
18744.12 125
18745.42 142
18746.71 105
18748.01 106
18749.30 105
18750.60 135
18751.89 108
18753.19 91
18754.48 88
18755.78 102
18757.07 110
18758.37 100
18759.66 102
18760.96 96
18762.25 101
18763.55 119
18764.84 126
18766.14 98
18767.43 84
18768.73 110
18770.03 132
18771.32 107
18772.62 112
18773.91 105
18775.21 94
18776.50 119
18777.80 103
18779.10 113
18780.39 117
18781.69 112
18782.98 126
18784.28 106
18785.58 107
18786.87 101
18788.17 113
18789.47 104
18790.76 89
18792.06 102
18793.35 101
18794.65 135
18795.95 112
18797.24 93
18798.54 111
18799.84 104
18801.13 128
18802.43 102
18803.73 108
18805.02 114
18806.32 107
18807.62 100
18808.92 112
18810.21 105
18811.51 97
18812.81 107
18814.10 112
18815.40 102
18816.70 106
18818.00 116
18819.29 102
18820.59 104
18821.89 106
18823.18 101
18824.48 114
18825.78 96
18827.08 117
18828.38 127
18829.67 106
18830.97 114
18832.27 102
18833.57 101
18834.86 110
18836.16 94
18837.46 105
18838.76 108
18840.06 109
18841.35 97
18842.65 98
18843.95 115
18845.25 88
18846.55 98
18847.85 105
18849.14 90
18850.44 80
18851.74 96
18853.04 113
18854.34 97
18855.64 100
18856.93 123
18858.23 109
18859.53 89
18860.83 94
18862.13 111
18863.43 104
18864.73 116
18866.03 105
18867.33 107
18868.62 92
18869.92 106
18871.22 94
18872.52 91
18873.82 109
18875.12 109
18876.42 126
18877.72 83
18879.02 89
18880.32 105
18881.62 113
18882.92 99
18884.22 96
18885.52 109
18886.82 116
18888.12 128
18889.42 99
18890.72 115
18892.02 94
18893.31 93
18894.61 107
18895.91 107
18897.21 99
18898.51 103
18899.82 105
18901.12 91
18902.42 110
18903.72 95
18905.02 88
18906.32 96
18907.62 78
18908.92 119
18910.22 105
18911.52 112
18912.82 90
18914.12 71
18915.42 82
18916.72 91
18918.02 95
18919.32 95
18920.62 105
18921.92 110
18923.22 90
18924.53 91
18925.83 95
18927.13 96
18928.43 122
18929.73 90
18931.03 89
18932.33 107
18933.63 110
18934.94 102
18936.24 82
18937.54 83
18938.84 110
18940.14 106
18941.44 94
18942.74 81
18944.05 99
18945.35 118
18946.65 101
18947.95 73
18949.25 83
18950.55 79
18951.86 90
18953.16 93
18954.46 87
18955.76 91
18957.07 100
18958.37 121
18959.67 91
18960.97 85
18962.27 98
18963.58 112
18964.88 108
18966.18 95
18967.48 85
18968.79 102
18970.09 108
18971.39 88
18972.69 81
18974.00 93
18975.30 103
18976.60 103
18977.90 100
18979.21 96
18980.51 92
18981.81 107
18983.12 99
18984.42 104
18985.72 83
18987.03 88
18988.33 105
18989.63 119
18990.94 93
18992.24 80
18993.54 111
18994.85 100
18996.15 79
18997.45 91
18998.76 87
19000.06 92
19001.36 95
19002.67 82
19003.97 89
19005.27 85
19006.58 98
19007.88 80
19009.19 100
19010.49 87
19011.79 100
19013.10 112
19014.40 91
19015.71 100
19017.01 93
19018.31 88
19019.62 118
19020.92 92
19022.23 78
19023.53 84
19024.84 89
19026.14 93
19027.45 86
19028.75 93
19030.05 76
19031.36 88
19032.66 104
19033.97 105
19035.27 79
19036.58 99
19037.88 103
19039.19 99
19040.49 95
19041.80 106
19043.10 105
19044.41 96
19045.71 95
19047.02 90
19048.32 93
19049.63 92
19050.93 104
19052.24 82
19053.55 93
19054.85 92
19056.16 96
19057.46 88
19058.77 99
19060.07 99
19061.38 116
19062.68 104
19063.99 96
19065.30 96
19066.60 93
19067.91 116
19069.21 101
19070.52 91
19071.83 80
19073.13 94
19074.44 86
19075.74 94
19077.05 93
19078.36 98
19079.66 110
19080.97 132
19082.28 118
19083.58 91
19084.89 110
19086.20 113
19087.50 99
19088.81 86
19090.12 82
19091.42 95
19092.73 112
19094.04 96
19095.34 98
19096.65 108
19097.96 105
19099.26 90
19100.57 96
19101.88 91
19103.18 96
19104.49 111
19105.80 101
19107.11 98
19108.41 92
19109.72 87
19111.03 106
19112.34 98
19113.64 87
19114.95 122
19116.26 100
19117.57 85
19118.87 86
19120.18 90
19121.49 112
19122.80 96
19124.11 97
19125.41 111
19126.72 122
19128.03 109
19129.34 107
19130.65 106
19131.95 86
19133.26 99
19134.57 101
19135.88 121
19137.19 99
19138.49 102
19139.80 97
19141.11 104
19142.42 89
19143.73 80
19145.04 92
19146.35 93
19147.65 89
19148.96 93
19150.27 99
19151.58 114
19152.89 96
19154.20 98
19155.51 106
19156.82 105
19158.13 108
19159.43 100
19160.74 97
19162.05 91
19163.36 88
19164.67 94
19165.98 101
19167.29 88
19168.60 115
19169.91 108
19171.22 107
19172.53 94
19173.84 107
19175.15 104
19176.46 95
19177.77 101
19179.08 96
19180.39 94
19181.70 101
19183.01 103
19184.32 100
19185.63 78
19186.94 113
19188.25 87
19189.56 87
19190.87 110
19192.18 90
19193.49 103
19194.80 86
19196.11 77
19197.42 88
19198.73 96
19200.04 116
19201.35 107
19202.66 112
19203.97 117
19205.28 110
19206.59 97
19207.90 104
19209.21 84
19210.52 92
19211.83 97
19213.14 116
19214.46 105
19215.77 98
19217.08 98
19218.39 112
19219.70 97
19221.01 86
19222.32 101
19223.63 105
19224.95 91
19226.26 100
19227.57 105
19228.88 92
19230.19 110
19231.50 77
19232.81 92
19234.13 88
19235.44 87
19236.75 91
19238.06 96
19239.37 103
19240.68 90
19242.00 111
19243.31 109
19244.62 69
19245.93 96
19247.24 116
19248.56 81
19249.87 81
19251.18 95
19252.49 109
19253.81 91
19255.12 92
19256.43 94
19257.74 105
19259.06 103
19260.37 96
19261.68 80
19262.99 75
19264.31 95
19265.62 88
19266.93 110
19268.24 86
19269.56 96
19270.87 103
19272.18 101
19273.50 89
19274.81 85
19276.12 88
19277.43 100
19278.75 80
19280.06 96
19281.37 96
19282.69 103
19284.00 89
19285.31 95
19286.63 94
19287.94 89
19289.25 98
19290.57 88
19291.88 86
19293.20 75
19294.51 94
19295.82 108
19297.14 108
19298.45 103
19299.76 103
19301.08 81
19302.39 90
19303.71 101
19305.02 86
19306.33 103
19307.65 78
19308.96 81
19310.28 88
19311.59 81
19312.91 99
19314.22 97
19315.53 90
19316.85 93
19318.16 91
19319.48 97
19320.79 101
19322.11 101
19323.42 81
19324.74 93
19326.05 106
19327.37 97
19328.68 104
19330.00 97
19331.31 98
19332.63 99
19333.94 91
19335.26 83
19336.57 106
19337.89 93
19339.20 81
19340.52 94
19341.83 83
19343.15 97
19344.46 104
19345.78 97
19347.09 74
19348.41 111
19349.73 86
19351.04 107
19352.36 91
19353.67 98
19354.99 95
19356.30 101
19357.62 101
19358.94 83
19360.25 86
19361.57 87
19362.88 102
19364.20 85
19365.52 89
19366.83 95
19368.15 106
19369.46 102
19370.78 96
19372.10 98
19373.41 72
19374.73 89
19376.05 112
19377.36 103
19378.68 88
19380.00 84
19381.31 96
19382.63 101
19383.95 87
19385.26 96
19386.58 107
19387.90 110
19389.21 77
19390.53 80
19391.85 101
19393.17 84
19394.48 104
19395.80 93
19397.12 103
19398.43 82
19399.75 95
19401.07 94
19402.39 82
19403.70 72
19405.02 83
19406.34 114
19407.66 119
19408.97 89
19410.29 92
19411.61 100
19412.93 108
19414.24 107
19415.56 83
19416.88 95
19418.20 94
19419.52 86
19420.83 95
19422.15 91
19423.47 73
19424.79 112
19426.11 104
19427.42 107
19428.74 99
19430.06 92
19431.38 102
19432.70 105
19434.02 79
19435.34 88
19436.65 75
19437.97 100
19439.29 88
19440.61 88
19441.93 101
19443.25 108
19444.57 110
19445.88 86
19447.20 109
19448.52 90
19449.84 105
19451.16 102
19452.48 97
19453.80 84
19455.12 79
19456.44 94
19457.76 103
19459.08 94
19460.40 102
19461.71 98
19463.03 106
19464.35 92
19465.67 97
19466.99 105
19468.31 81
19469.63 82
19470.95 105
19472.27 118
19473.59 86
19474.91 88
19476.23 85
19477.55 109
19478.87 90
19480.19 110
19481.51 82
19482.83 106
19484.15 82
19485.47 87
19486.79 88
19488.11 69
19489.43 98
19490.75 108
19492.07 100
19493.39 98
19494.71 88
19496.04 85
19497.36 91
19498.68 86
19500.00 94
19501.32 91
19502.64 116
19503.96 99
19505.28 100
19506.60 100
19507.92 99
19509.24 94
19510.56 82
19511.89 92
19513.21 71
19514.53 108
19515.85 96
19517.17 99
19518.49 80
19519.81 88
19521.13 99
19522.46 101
19523.78 102
19525.10 86
19526.42 105
19527.74 91
19529.06 91
19530.39 95
19531.71 99
19533.03 94
19534.35 96
19535.67 92
19537.00 102
19538.32 76
19539.64 87
19540.96 100
19542.28 87
19543.61 81
19544.93 112
19546.25 91
19547.57 90
19548.90 85
19550.22 107
19551.54 90
19552.86 76
19554.19 92
19555.51 101
19556.83 95
19558.15 77
19559.48 96
19560.80 80
19562.12 86
19563.44 107
19564.77 96
19566.09 104
19567.41 107
19568.74 93
19570.06 91
19571.38 91
19572.71 90
19574.03 94
19575.35 100
19576.68 94
19578.00 95
19579.32 125
19580.65 115
19581.97 93
19583.29 85
19584.62 101
19585.94 75
19587.26 101
19588.59 73
19589.91 90
19591.24 89
19592.56 81
19593.88 93
19595.21 97
19596.53 90
19597.86 93
19599.18 90
19600.50 75
19601.83 80
19603.15 82
19604.48 106
19605.80 86
19607.12 90
19608.45 94
19609.77 100
19611.10 98
19612.42 87
19613.75 111
19615.07 88
19616.40 108
19617.72 86
19619.05 91
19620.37 78
19621.70 91
19623.02 92
19624.35 85
19625.67 95
19627.00 84
19628.32 73
19629.65 92
19630.97 97
19632.30 89
19633.62 83
19634.95 96
19636.27 107
19637.60 94
19638.92 98
19640.25 83
19641.57 103
19642.90 94
19644.23 102
19645.55 96
19646.88 89
19648.20 84
19649.53 106
19650.85 92
19652.18 81
19653.51 91
19654.83 92
19656.16 87
19657.48 70
19658.81 92
19660.14 86
19661.46 87
19662.79 74
19664.11 94
19665.44 89
19666.77 87
19668.09 102
19669.42 103
19670.75 80
19672.07 82
19673.40 78
19674.73 96
19676.05 95
19677.38 79
19678.71 85
19680.03 88
19681.36 79
19682.69 87
19684.01 89
19685.34 77
19686.67 76
19688.00 87
19689.32 96
19690.65 82
19691.98 80
19693.30 95
19694.63 60
19695.96 93
19697.29 75
19698.61 88
19699.94 78
19701.27 82
19702.60 91
19703.92 87
19705.25 82
19706.58 71
19707.91 81
19709.24 82
19710.56 79
19711.89 86
19713.22 75
19714.55 78
19715.88 88
19717.20 75
19718.53 88
19719.86 80
19721.19 112
19722.52 76
19723.84 101
19725.17 81
19726.50 79
19727.83 72
19729.16 90
19730.49 92
19731.82 76
19733.14 98
19734.47 83
19735.80 85
19737.13 77
19738.46 76
19739.79 74
19741.12 98
19742.45 84
19743.77 97
19745.10 78
19746.43 82
19747.76 75
19749.09 89
19750.42 88
19751.75 72
19753.08 89
19754.41 96
19755.74 84
19757.07 76
19758.40 81
19759.73 82
19761.06 106
19762.39 75
19763.71 88
19765.04 87
19766.37 89
19767.70 78
19769.03 92
19770.36 91
19771.69 82
19773.02 94
19774.35 90
19775.68 105
19777.01 85
19778.34 89
19779.67 64
19781.00 87
19782.33 99
19783.67 75
19785.00 69
19786.33 80
19787.66 85
19788.99 80
19790.32 88
19791.65 82
19792.98 100
19794.31 84
19795.64 75
19796.97 77
19798.30 87
19799.63 86
19800.96 100
19802.29 69
19803.63 91
19804.96 77
19806.29 86
19807.62 83
19808.95 84
19810.28 81
19811.61 81
19812.94 97
19814.28 100
19815.61 84
19816.94 85
19818.27 82
19819.60 80
19820.93 106
19822.26 99
19823.60 88
19824.93 84
19826.26 89
19827.59 76
19828.92 101
19830.26 84
19831.59 79
19832.92 104
19834.25 92
19835.58 68
19836.92 68
19838.25 92
19839.58 113
19840.91 78
19842.24 78
19843.58 100
19844.91 101
19846.24 87
19847.57 67
19848.91 93
19850.24 76
19851.57 85
19852.90 79
19854.24 87
19855.57 84
19856.90 99
19858.24 107
19859.57 87
19860.90 103
19862.23 80
19863.57 99
19864.90 84
19866.23 85
19867.57 91
19868.90 90
19870.23 82
19871.57 73
19872.90 94
19874.23 90
19875.57 86
19876.90 81
19878.23 82
19879.57 86
19880.90 68
19882.24 64
19883.57 84
19884.90 90
19886.24 86
19887.57 92
19888.90 84
19890.24 74
19891.57 86
19892.91 89
19894.24 100
19895.57 76
19896.91 85
19898.24 89
19899.58 79
19900.91 100
19902.25 75
19903.58 81
19904.91 88
19906.25 82
19907.58 76
19908.92 90
19910.25 80
19911.59 89
19912.92 78
19914.26 83
19915.59 73
19916.93 83
19918.26 90
19919.60 87
19920.93 84
19922.27 76
19923.60 86
19924.94 80
19926.27 84
19927.61 96
19928.94 98
19930.28 73
19931.61 83
19932.95 100
19934.28 85
19935.62 99
19936.95 79
19938.29 95
19939.63 84
19940.96 86
19942.30 92
19943.63 100
19944.97 86
19946.30 74
19947.64 99
19948.98 91
19950.31 81
19951.65 86
19952.98 79
19954.32 96
19955.66 85
19956.99 96
19958.33 79
19959.67 81
19961.00 92
19962.34 89
19963.67 97
19965.01 84
19966.35 93
19967.68 100
19969.02 88
19970.36 85
19971.69 95
19973.03 84
19974.37 86
19975.70 87
19977.04 93
19978.38 83
19979.71 82
19981.05 70
19982.39 96
19983.73 88
19985.06 87
19986.40 91
19987.74 86
19989.07 107
19990.41 74
19991.75 87
19993.09 80
19994.42 86
19995.76 83
19997.10 87
19998.44 103
19999.77 91
20001.11 86
20002.45 95
20003.79 87
20005.13 77
20006.46 87
20007.80 90
20009.14 98
20010.48 94
20011.81 94
20013.15 102
20014.49 90
20015.83 75
20017.17 79
20018.51 83
20019.84 92
20021.18 94
20022.52 79
20023.86 105
20025.20 111
20026.54 98
20027.87 111
20029.21 115
20030.55 104
20031.89 112
20033.23 90
20034.57 106
20035.91 91
20037.25 104
20038.59 97
20039.92 109
20041.26 105
20042.60 80
20043.94 107
20045.28 88
20046.62 78
20047.96 90
20049.30 93
20050.64 83
20051.98 82
20053.32 103
20054.66 91
20056.00 87
20057.33 106
20058.67 95
20060.01 89
20061.35 93
20062.69 100
20064.03 85
20065.37 90
20066.71 85
20068.05 81
20069.39 85
20070.73 76
20072.07 115
20073.41 96
20074.75 93
20076.09 77
20077.43 94
20078.77 99
20080.11 97
20081.45 85
20082.79 83
20084.14 93
20085.48 76
20086.82 89
20088.16 92
20089.50 93
20090.84 100
20092.18 97
20093.52 90
20094.86 86
20096.20 81
20097.54 117
20098.88 103
20100.22 79
20101.57 85
20102.91 90
20104.25 103
20105.59 81
20106.93 87
20108.27 103
20109.61 87
20110.95 88
20112.30 74
20113.64 72
20114.98 87
20116.32 96
20117.66 85
20119.00 102
20120.34 76
20121.69 97
20123.03 90
20124.37 92
20125.71 81
20127.05 89
20128.40 85
20129.74 90
20131.08 87
20132.42 86
20133.76 103
20135.11 82
20136.45 80
