# Supplementary material for: MALDI-TOF MS typing enables the classification of brewing yeasts of the genus Saccharomyces to major beer styles
Source: PLoS One. 2017 Aug 9;12(8):e0181694. doi: 10.1371/journal.pone.0181694 (PMC5549903; doi:10.1371/journal.pone.0181694)
Supplement: S2 File — The directory includes 90 raw files and was zipped to “.zip”; the folder has three strains with 30 spectra per strain; S1 Text explains the raw files with an example and Table 1 represents the yeast strains used within the experiment. (ZIP) [file pone.0181694.s005.zip › 4-6/30254-165-OG-Koe-Ale-YPG-18h-E-E_2015-10-22__0_E6_2.dat]

1999.81 5961
2000.23 5998
2000.65 5853
2001.07 6114
2001.50 5784
2001.92 5657
2002.34 5685
2002.76 5644
2003.18 5785
2003.60 5649
2004.03 5620
2004.45 5733
2004.87 5814
2005.29 5993
2005.71 6057
2006.14 6097
2006.56 6257
2006.98 6468
2007.40 6087
2007.83 6334
2008.25 6381
2008.67 6270
2009.09 6136
2009.52 6176
2009.94 6252
2010.36 6249
2010.78 6362
2011.21 6086
2011.63 6055
2012.05 5844
2012.48 5747
2012.90 5680
2013.32 5604
2013.74 5652
2014.17 5995
2014.59 5799
2015.01 5898
2015.44 5604
2015.86 5628
2016.28 5770
2016.71 5711
2017.13 5566
2017.55 5540
2017.98 5988
2018.40 5936
2018.82 6319
2019.25 6162
2019.67 6254
2020.09 6150
2020.52 6284
2020.94 6294
2021.37 6067
2021.79 6307
2022.21 6158
2022.64 6071
2023.06 6058
2023.48 6069
2023.91 5919
2024.33 5758
2024.76 5901
2025.18 5501
2025.61 5508
2026.03 5628
2026.45 5757
2026.88 5604
2027.30 5681
2027.73 5776
2028.15 5550
2028.58 5494
2029.00 5784
2029.43 5649
2029.85 5644
2030.28 5726
2030.70 5638
2031.12 5940
2031.55 5991
2031.97 6091
2032.40 5860
2032.82 6084
2033.25 6021
2033.67 5967
2034.10 6245
2034.52 6095
2034.95 6094
2035.38 6051
2035.80 6157
2036.23 6000
2036.65 5889
2037.08 5860
2037.50 5801
2037.93 5777
2038.35 5857
2038.78 6019
2039.20 5899
2039.63 5898
2040.06 6200
2040.48 5932
2040.91 5629
2041.33 6133
2041.76 5835
2042.19 5774
2042.61 5889
2043.04 5665
2043.46 5731
2043.89 5768
2044.32 5736
2044.74 5735
2045.17 5659
2045.59 5672
2046.02 5875
2046.45 5705
2046.87 5620
2047.30 5682
2047.73 6016
2048.15 6016
2048.58 5916
2049.01 5897
2049.43 5605
2049.86 5626
2050.29 5791
2050.71 5639
2051.14 5669
2051.57 5718
2051.99 5866
2052.42 6007
2052.85 5744
2053.28 6019
2053.70 5678
2054.13 5533
2054.56 5874
2054.99 5754
2055.41 5537
2055.84 5629
2056.27 5797
2056.69 5900
2057.12 5757
2057.55 5571
2057.98 5588
2058.41 5732
2058.83 5679
2059.26 5933
2059.69 5939
2060.12 5981
2060.54 5908
2060.97 5768
2061.40 5885
2061.83 5841
2062.26 5812
2062.68 6225
2063.11 6041
2063.54 5979
2063.97 5835
2064.40 5991
2064.83 6194
2065.25 6152
2065.68 6130
2066.11 6086
2066.54 6223
2066.97 6169
2067.40 5807
2067.82 6063
2068.25 6034
2068.68 6009
2069.11 5957
2069.54 5850
2069.97 5750
2070.40 5765
2070.83 5470
2071.26 5480
2071.68 5387
2072.11 5514
2072.54 5320
2072.97 5537
2073.40 5541
2073.83 5365
2074.26 5670
2074.69 5762
2075.12 5676
2075.55 5894
2075.98 5918
2076.41 6045
2076.84 6117
2077.27 6085
2077.70 6052
2078.13 6086
2078.55 6173
2078.98 6261
2079.41 6132
2079.84 6258
2080.27 6047
2080.70 5956
2081.13 6191
2081.56 5827
2081.99 5844
2082.42 5768
2082.85 5916
2083.29 5831
2083.72 5670
2084.15 5806
2084.58 5891
2085.01 5817
2085.44 6063
2085.87 5738
2086.30 5456
2086.73 5636
2087.16 5643
2087.59 5588
2088.02 5580
2088.45 5775
2088.88 5836
2089.31 5933
2089.74 5659
2090.17 5772
2090.61 5641
2091.04 5811
2091.47 5731
2091.90 5594
2092.33 5710
2092.76 5928
2093.19 5730
2093.62 5550
2094.06 5535
2094.49 5510
2094.92 5644
2095.35 5785
2095.78 5427
2096.21 5356
2096.64 5491
2097.08 5440
2097.51 5391
2097.94 5438
2098.37 5512
2098.80 5292
2099.24 5410
2099.67 5791
2100.10 5545
2100.53 5468
2100.96 5492
2101.40 5395
2101.83 5288
2102.26 5724
2102.69 5801
2103.12 5603
2103.56 5601
2103.99 5774
2104.42 5638
2104.85 5830
2105.29 5666
2105.72 5599
2106.15 5971
2106.58 5857
2107.02 6003
2107.45 5883
2107.88 5873
2108.31 6014
2108.75 5865
2109.18 5793
2109.61 5777
2110.05 5757
2110.48 5710
2110.91 5744
2111.35 5702
2111.78 5530
2112.21 5642
2112.65 5859
2113.08 5707
2113.51 5442
2113.95 5536
2114.38 5386
2114.81 5605
2115.25 5566
2115.68 5677
2116.11 5649
2116.55 5535
2116.98 5528
2117.41 5791
2117.85 5542
2118.28 5594
2118.72 5385
2119.15 5398
2119.58 5441
2120.02 5894
2120.45 5837
2120.89 5661
2121.32 5707
2121.75 5728
2122.19 5814
2122.62 5773
2123.06 5888
2123.49 6002
2123.93 5945
2124.36 5783
2124.79 5637
2125.23 5540
2125.66 5784
2126.10 5984
2126.53 5676
2126.97 5831
2127.40 5443
2127.84 5375
2128.27 5531
2128.71 5721
2129.14 5776
2129.58 5745
2130.01 5799
2130.45 5654
2130.88 5714
2131.32 5706
2131.75 5837
2132.19 5750
2132.62 5689
2133.06 5556
2133.49 5701
2133.93 5845
2134.37 6072
2134.80 6079
2135.24 6044
2135.67 6185
2136.11 6261
2136.54 6431
2136.98 6294
2137.41 6123
2137.85 6059
2138.29 6209
2138.72 6103
2139.16 5905
2139.59 5863
2140.03 5672
2140.47 5577
2140.90 5734
2141.34 5726
2141.78 5469
2142.21 5495
2142.65 5516
2143.08 5640
2143.52 5843
2143.96 5796
2144.39 5878
2144.83 5649
2145.27 5970
2145.70 5491
2146.14 5507
2146.58 5674
2147.01 5658
2147.45 6048
2147.89 6088
2148.32 5864
2148.76 5775
2149.20 6013
2149.64 6203
2150.07 6127
2150.51 6072
2150.95 6092
2151.38 6049
2151.82 6183
2152.26 6177
2152.70 6002
2153.13 6010
2153.57 6024
2154.01 5898
2154.45 5916
2154.88 5751
2155.32 5598
2155.76 5615
2156.20 5535
2156.63 5369
2157.07 5456
2157.51 5454
2157.95 5462
2158.39 5690
2158.82 5513
2159.26 5603
2159.70 5766
2160.14 5871
2160.58 5800
2161.01 5822
2161.45 5811
2161.89 5849
2162.33 5958
2162.77 5842
2163.21 5930
2163.64 5957
2164.08 5900
2164.52 6034
2164.96 5782
2165.40 5920
2165.84 6063
2166.28 5748
2166.71 5576
2167.15 5544
2167.59 5783
2168.03 5873
2168.47 5701
2168.91 5680
2169.35 5704
2169.79 5641
2170.23 5746
2170.67 5744
2171.10 5744
2171.54 5453
2171.98 5868
2172.42 5874
2172.86 5880
2173.30 5895
2173.74 5752
2174.18 6027
2174.62 6171
2175.06 6110
2175.50 5955
2175.94 5988
2176.38 6039
2176.82 5907
2177.26 5935
2177.70 6125
2178.14 6278
2178.58 6142
2179.02 5976
2179.46 5817
2179.90 6068
2180.34 5988
2180.78 5720
2181.22 5688
2181.66 5713
2182.10 5571
2182.54 5757
2182.98 5498
2183.42 5552
2183.86 5592
2184.30 5479
2184.74 5405
2185.18 5437
2185.62 5426
2186.06 5586
2186.51 5694
2186.95 5945
2187.39 5922
2187.83 5787
2188.27 5901
2188.71 5821
2189.15 5934
2189.59 5825
2190.03 5743
2190.47 5930
2190.92 6061
2191.36 5982
2191.80 5814
2192.24 5871
2192.68 5661
2193.12 5553
2193.56 5914
2194.01 5833
2194.45 5704
2194.89 5842
2195.33 6059
2195.77 6047
2196.21 6215
2196.66 6294
2197.10 6125
2197.54 6063
2197.98 6046
2198.42 5938
2198.87 5665
2199.31 5837
2199.75 5598
2200.19 5509
2200.63 5493
2201.08 5453
2201.52 5409
2201.96 5598
2202.40 5610
2202.85 5781
2203.29 5759
2203.73 5649
2204.17 5701
2204.62 6010
2205.06 5992
2205.50 6086
2205.94 6039
2206.39 6370
2206.83 6289
2207.27 6121
2207.71 5977
2208.16 6098
2208.60 6037
2209.04 6143
2209.49 5937
2209.93 6135
2210.37 6073
2210.82 6006
2211.26 6100
2211.70 5968
2212.15 6042
2212.59 5796
2213.03 5787
2213.48 5811
2213.92 5894
2214.36 5726
2214.81 5593
2215.25 5731
2215.69 5702
2216.14 5664
2216.58 5499
2217.03 5424
2217.47 5513
2217.91 5506
2218.36 5502
2218.80 5530
2219.25 5560
2219.69 5427
2220.13 5476
2220.58 5432
2221.02 5441
2221.47 5623
2221.91 5621
2222.36 5459
2222.80 5586
2223.24 5687
2223.69 5636
2224.13 5863
2224.58 6068
2225.02 6069
2225.47 5841
2225.91 5743
2226.36 6246
2226.80 5891
2227.25 6142
2227.69 6024
2228.14 6080
2228.58 6507
2229.03 6543
2229.47 6383
2229.92 6255
2230.36 6281
2230.81 6277
2231.25 6129
2231.70 6475
2232.14 6542
2232.59 6273
2233.03 6449
2233.48 6476
2233.93 6583
2234.37 6811
2234.82 6628
2235.26 6581
2235.71 6338
2236.15 6183
2236.60 6008
2237.05 5987
2237.49 6030
2237.94 5949
2238.38 5696
2238.83 5829
2239.28 5706
2239.72 5692
2240.17 5655
2240.61 5527
2241.06 5429
2241.51 5450
2241.95 5361
2242.40 5330
2242.85 5335
2243.29 5196
2243.74 5151
2244.19 5134
2244.63 5069
2245.08 5176
2245.52 5195
2245.97 5177
2246.42 5098
2246.87 5081
2247.31 5260
2247.76 5222
2248.21 5213
2248.65 5506
2249.10 5358
2249.55 5439
2249.99 5350
2250.44 5225
2250.89 5251
2251.34 5257
2251.78 5148
2252.23 5244
2252.68 5493
2253.13 5572
2253.57 5405
2254.02 5411
2254.47 5460
2254.92 5444
2255.36 5367
2255.81 5358
2256.26 5368
2256.71 5103
2257.15 5093
2257.60 5102
2258.05 5171
2258.50 5264
2258.95 5420
2259.39 5471
2259.84 5440
2260.29 5678
2260.74 5580
2261.19 5348
2261.64 5538
2262.08 5496
2262.53 5585
2262.98 5776
2263.43 5873
2263.88 5778
2264.33 5931
2264.77 5854
2265.22 5634
2265.67 5521
2266.12 5406
2266.57 5620
2267.02 5520
2267.47 5826
2267.92 5954
2268.37 6013
2268.81 6097
2269.26 6124
2269.71 6028
2270.16 6043
2270.61 6049
2271.06 6204
2271.51 6343
2271.96 6273
2272.41 6212
2272.86 6154
2273.31 6356
2273.76 5954
2274.21 5859
2274.66 6193
2275.11 5936
2275.55 5625
2276.00 5733
2276.45 5567
2276.90 5486
2277.35 5418
2277.80 5534
2278.25 5628
2278.70 5456
2279.15 5516
2279.60 5410
2280.05 5266
2280.50 5319
2280.95 5387
2281.40 5563
2281.85 5288
2282.31 5470
2282.76 5459
2283.21 5509
2283.66 5265
2284.11 5570
2284.56 5390
2285.01 5379
2285.46 5511
2285.91 5481
2286.36 5607
2286.81 5744
2287.26 5791
2287.71 5969
2288.16 6275
2288.61 6489
2289.07 6559
2289.52 6958
2289.97 6993
2290.42 7309
2290.87 7518
2291.32 7839
2291.77 7742
2292.22 7776
2292.68 7867
2293.13 7680
2293.58 7691
2294.03 7294
2294.48 7240
2294.93 7076
2295.38 6638
2295.84 6524
2296.29 6617
2296.74 6269
2297.19 6042
2297.64 6040
2298.10 5957
2298.55 5878
2299.00 5901
2299.45 5730
2299.90 5511
2300.36 5475
2300.81 5551
2301.26 5591
2301.71 5598
2302.16 5625
2302.62 5624
2303.07 5353
2303.52 5277
2303.97 5399
2304.43 5448
2304.88 5419
2305.33 5285
2305.78 5308
2306.24 5407
2306.69 5500
2307.14 5578
2307.60 5740
2308.05 6045
2308.50 6177
2308.95 6365
2309.41 6718
2309.86 6433
2310.31 6550
2310.77 6540
2311.22 6670
2311.67 6867
2312.13 6527
2312.58 6810
2313.03 6722
2313.49 6370
2313.94 6027
2314.39 6054
2314.85 6016
2315.30 5851
2315.75 6056
2316.21 5947
2316.66 5750
2317.11 5597
2317.57 5508
2318.02 5768
2318.48 5874
2318.93 5807
2319.38 5809
2319.84 5843
2320.29 5562
2320.75 5603
2321.20 5975
2321.66 5817
2322.11 5650
2322.56 5660
2323.02 5673
2323.47 5711
2323.93 5622
2324.38 5734
2324.84 5833
2325.29 5827
2325.74 5565
2326.20 5913
2326.65 5924
2327.11 5770
2327.56 5962
2328.02 5908
2328.47 6041
2328.93 6002
2329.38 6205
2329.84 6406
2330.29 6244
2330.75 6316
2331.20 6000
2331.66 5970
2332.11 5895
2332.57 6294
2333.02 6053
2333.48 6009
2333.94 5834
2334.39 5901
2334.85 5978
2335.30 5840
2335.76 5879
2336.21 5809
2336.67 5678
2337.12 5702
2337.58 5754
2338.04 5583
2338.49 5453
2338.95 5340
2339.40 5352
2339.86 5565
2340.32 5604
2340.77 5392
2341.23 5451
2341.68 5382
2342.14 5341
2342.60 5274
2343.05 5303
2343.51 5545
2343.97 5524
2344.42 5377
2344.88 5467
2345.34 5492
2345.79 5407
2346.25 5717
2346.71 5685
2347.16 5897
2347.62 5952
2348.08 5804
2348.53 5648
2348.99 5563
2349.45 5513
2349.90 5501
2350.36 5631
2350.82 5829
2351.27 5819
2351.73 5680
2352.19 5641
2352.65 5471
2353.10 5641
2353.56 5524
2354.02 5392
2354.48 5548
2354.93 5786
2355.39 5597
2355.85 5802
2356.31 5695
2356.76 5919
2357.22 5629
2357.68 5566
2358.14 5499
2358.59 5609
2359.05 5702
2359.51 5579
2359.97 5696
2360.43 5624
2360.88 5655
2361.34 5764
2361.80 6028
2362.26 5828
2362.72 6027
2363.17 5827
2363.63 5466
2364.09 5477
2364.55 5543
2365.01 5584
2365.47 5628
2365.92 5690
2366.38 6010
2366.84 5801
2367.30 5717
2367.76 5871
2368.22 6031
2368.68 5818
2369.14 5837
2369.59 5829
2370.05 5650
2370.51 5559
2370.97 5501
2371.43 5710
2371.89 5341
2372.35 5349
2372.81 5614
2373.27 5658
2373.73 5504
2374.19 5684
2374.65 5847
2375.10 5939
2375.56 5734
2376.02 5859
2376.48 6185
2376.94 5978
2377.40 5687
2377.86 5738
2378.32 5735
2378.78 5731
2379.24 5698
2379.70 5679
2380.16 5671
2380.62 5671
2381.08 5762
2381.54 5796
2382.00 5597
2382.46 5506
2382.92 5373
2383.38 5410
2383.84 5565
2384.30 5543
2384.76 5581
2385.22 5580
2385.68 5373
2386.14 5432
2386.60 5267
2387.07 5445
2387.53 5292
2387.99 5735
2388.45 5911
2388.91 5697
2389.37 5582
2389.83 5429
2390.29 5507
2390.75 5746
2391.21 5815
2391.67 5890
2392.13 5729
2392.60 5759
2393.06 5669
2393.52 5578
2393.98 5672
2394.44 5442
2394.90 5563
2395.36 5433
2395.82 5076
2396.29 5336
2396.75 5510
2397.21 5397
2397.67 5057
2398.13 5351
2398.59 5297
2399.06 5409
2399.52 5347
2399.98 5296
2400.44 5190
2400.90 5203
2401.37 5123
2401.83 5148
2402.29 5241
2402.75 5374
2403.21 5416
2403.68 5324
2404.14 5377
2404.60 5529
2405.06 5231
2405.52 5324
2405.99 5471
2406.45 5481
2406.91 5425
2407.37 5387
2407.84 5296
2408.30 5231
2408.76 5287
2409.22 5230
2409.69 5364
2410.15 5329
2410.61 5364
2411.08 5358
2411.54 5189
2412.00 5123
2412.47 5122
2412.93 5087
2413.39 5309
2413.85 5390
2414.32 5377
2414.78 5428
2415.24 5454
2415.71 5465
2416.17 5354
2416.63 5434
2417.10 5517
2417.56 5361
2418.02 5606
2418.49 5578
2418.95 5378
2419.42 5432
2419.88 5431
2420.34 5541
2420.81 5482
2421.27 5324
2421.73 5255
2422.20 5413
2422.66 5376
2423.13 5201
2423.59 5246
2424.06 5460
2424.52 5448
2424.98 5328
2425.45 5089
2425.91 5147
2426.38 5059
2426.84 5246
2427.31 5209
2427.77 5032
2428.23 5171
2428.70 5131
2429.16 5361
2429.63 5241
2430.09 5071
2430.56 5135
2431.02 5246
2431.49 5174
2431.95 4925
2432.42 5086
2432.88 5211
2433.35 5235
2433.81 5094
2434.28 5006
2434.74 5062
2435.21 5285
2435.67 5315
2436.14 5278
2436.60 5293
2437.07 5156
2437.53 5293
2438.00 5251
2438.47 5115
2438.93 5150
2439.40 5240
2439.86 5411
2440.33 5462
2440.79 5379
2441.26 5430
2441.73 5560
2442.19 5273
2442.66 5580
2443.12 5627
2443.59 5449
2444.05 5489
2444.52 5346
2444.99 5383
2445.45 5363
2445.92 5187
2446.39 5437
2446.85 5355
2447.32 5068
2447.78 5055
2448.25 5112
2448.72 5304
2449.18 5173
2449.65 5062
2450.12 5157
2450.58 5040
2451.05 5150
2451.52 5111
2451.98 5017
2452.45 5421
2452.92 5361
2453.39 4961
2453.85 5144
2454.32 5132
2454.79 5209
2455.25 5350
2455.72 5166
2456.19 5023
2456.65 5179
2457.12 5167
2457.59 5262
2458.06 5107
2458.52 5169
2458.99 5257
2459.46 5279
2459.93 5278
2460.39 5214
2460.86 5076
2461.33 4993
2461.80 5041
2462.27 5044
2462.73 4982
2463.20 5003
2463.67 5091
2464.14 5041
2464.60 5021
2465.07 4902
2465.54 5128
2466.01 5148
2466.48 5187
2466.95 5386
2467.41 5394
2467.88 5212
2468.35 5287
2468.82 5406
2469.29 5128
2469.76 5025
2470.22 5051
2470.69 5092
2471.16 4827
2471.63 5027
2472.10 4895
2472.57 4975
2473.04 4707
2473.51 4860
2473.97 5011
2474.44 4891
2474.91 4850
2475.38 5052
2475.85 5047
2476.32 5268
2476.79 5265
2477.26 4895
2477.73 4867
2478.20 4867
2478.67 4977
2479.13 4906
2479.60 4777
2480.07 4708
2480.54 4970
2481.01 4982
2481.48 4981
2481.95 4856
2482.42 4893
2482.89 4887
2483.36 4922
2483.83 4999
2484.30 5022
2484.77 5037
2485.24 4985
2485.71 4998
2486.18 5062
2486.65 5135
2487.12 5141
2487.59 5283
2488.06 5060
2488.53 4933
2489.00 5073
2489.47 5215
2489.94 5494
2490.41 5430
2490.88 5442
2491.35 5347
2491.83 5486
2492.30 5935
2492.77 6014
2493.24 6010
2493.71 5895
2494.18 5901
2494.65 5817
2495.12 6009
2495.59 5854
2496.06 6047
2496.53 5857
2497.00 6040
2497.48 5919
2497.95 5669
2498.42 5336
2498.89 5370
2499.36 5162
2499.83 5078
2500.30 5175
2500.77 5103
2501.25 5043
2501.72 4956
2502.19 4911
2502.66 4828
2503.13 4826
2503.60 4825
2504.08 5069
2504.55 4770
2505.02 4924
2505.49 4932
2505.96 5028
2506.44 4951
2506.91 4901
2507.38 4921
2507.85 4848
2508.32 5142
2508.80 5314
2509.27 4926
2509.74 5044
2510.21 5062
2510.68 5065
2511.16 4944
2511.63 4845
2512.10 4792
2512.57 5015
2513.05 5279
2513.52 5077
2513.99 5189
2514.47 5140
2514.94 5232
2515.41 5421
2515.88 5224
2516.36 5265
2516.83 5317
2517.30 5371
2517.78 5546
2518.25 5526
2518.72 5502
2519.19 5482
2519.67 5440
2520.14 5385
2520.61 5383
2521.09 5430
2521.56 5371
2522.03 5417
2522.51 5382
2522.98 5220
2523.46 5247
2523.93 5400
2524.40 5236
2524.88 5167
2525.35 5113
2525.82 5084
2526.30 5105
2526.77 5196
2527.25 5189
2527.72 5272
2528.19 5576
2528.67 5420
2529.14 5613
2529.62 5433
2530.09 5580
2530.56 5383
2531.04 5382
2531.51 5441
2531.99 5475
2532.46 5430
2532.94 5344
2533.41 5108
2533.89 5093
2534.36 5354
2534.83 5290
2535.31 5326
2535.78 5264
2536.26 5146
2536.73 5001
2537.21 5172
2537.68 5385
2538.16 5306
2538.63 5082
2539.11 5256
2539.58 5377
2540.06 5192
2540.53 5132
2541.01 5095
2541.48 5173
2541.96 5102
2542.43 5206
2542.91 5134
2543.39 4974
2543.86 5128
2544.34 5219
2544.81 5171
2545.29 5022
2545.76 5139
2546.24 5211
2546.71 5158
2547.19 5413
2547.67 5253
2548.14 5097
2548.62 5185
2549.09 5125
2549.57 5167
2550.05 5064
2550.52 5140
2551.00 5261
2551.47 5286
2551.95 5194
2552.43 5125
2552.90 5271
2553.38 5291
2553.86 5317
2554.33 5172
2554.81 5192
2555.29 5458
2555.76 5183
2556.24 5351
2556.72 5400
2557.19 5327
2557.67 5423
2558.15 5287
2558.62 5056
2559.10 5150
2559.58 5262
2560.05 5012
2560.53 5085
2561.01 5011
2561.48 5119
2561.96 4949
2562.44 4926
2562.92 5229
2563.39 5132
2563.87 5108
2564.35 5005
2564.83 5338
2565.30 4974
2565.78 4823
2566.26 4916
2566.74 4820
2567.21 4854
2567.69 4819
2568.17 4812
2568.65 5028
2569.12 4939
2569.60 4910
2570.08 4795
2570.56 4813
2571.04 4981
2571.51 4889
2571.99 4836
2572.47 4908
2572.95 4874
2573.43 4893
2573.91 4909
2574.38 4661
2574.86 4811
2575.34 4781
2575.82 4831
2576.30 5138
2576.78 4826
2577.25 4998
2577.73 5180
2578.21 4852
2578.69 4686
2579.17 4942
2579.65 4840
2580.13 4824
2580.61 4805
2581.09 4767
2581.56 4684
2582.04 4933
2582.52 5085
2583.00 4866
2583.48 4952
2583.96 4834
2584.44 4665
2584.92 4783
2585.40 4728
2585.88 5006
2586.36 4775
2586.84 4761
2587.32 4675
2587.79 4882
2588.27 4759
2588.75 4979
2589.23 5003
2589.71 4948
2590.19 5080
2590.67 5288
2591.15 5098
2591.63 5159
2592.11 4884
2592.59 5160
2593.07 5271
2593.55 5113
2594.03 5219
2594.51 5434
2594.99 5093
2595.47 5023
2595.95 5116
2596.43 5027
2596.92 4728
2597.40 4773
2597.88 4729
2598.36 4877
2598.84 4853
2599.32 4687
2599.80 4670
2600.28 4681
2600.76 4702
2601.24 4767
2601.72 4869
2602.20 4904
2602.68 4752
2603.16 4583
2603.65 4657
2604.13 4769
2604.61 4690
2605.09 4712
2605.57 4651
2606.05 4623
2606.53 4726
2607.01 4891
2607.50 4868
2607.98 4854
2608.46 4931
2608.94 4955
2609.42 5048
2609.90 4929
2610.38 4935
2610.87 4840
2611.35 4918
2611.83 5085
2612.31 4977
2612.79 4971
2613.28 4868
2613.76 5037
2614.24 5133
2614.72 4955
2615.20 4962
2615.69 4947
2616.17 5199
2616.65 5075
2617.13 5239
2617.62 5151
2618.10 5030
2618.58 5093
2619.06 5241
2619.54 5286
2620.03 5269
2620.51 5116
2620.99 5093
2621.48 5200
2621.96 4835
2622.44 4715
2622.92 4842
2623.41 4965
2623.89 4619
2624.37 4783
2624.86 4822
2625.34 4735
2625.82 4939
2626.30 4859
2626.79 5203
2627.27 5077
2627.75 5230
2628.24 5366
2628.72 5570
2629.20 5218
2629.69 5264
2630.17 5173
2630.65 5415
2631.14 5443
2631.62 5442
2632.11 5370
2632.59 5357
2633.07 5640
2633.56 5910
2634.04 5555
2634.52 5196
2635.01 5296
2635.49 5230
2635.98 4839
2636.46 5006
2636.94 5062
2637.43 5037
2637.91 5172
2638.40 4994
2638.88 4734
2639.37 4785
2639.85 4784
2640.33 4959
2640.82 4922
2641.30 4832
2641.79 4744
2642.27 4784
2642.76 4881
2643.24 4823
2643.73 4682
2644.21 4815
2644.70 4811
2645.18 4705
2645.67 4770
2646.15 4786
2646.64 4982
2647.12 4907
2647.61 5115
2648.09 4834
2648.58 4689
2649.06 4827
2649.55 4923
2650.03 4805
2650.52 4946
2651.00 4921
2651.49 5156
2651.97 5020
2652.46 4954
2652.95 5149
2653.43 5213
2653.92 5097
2654.40 5015
2654.89 4902
2655.37 4857
2655.86 4976
2656.35 5209
2656.83 5445
2657.32 5236
2657.80 4896
2658.29 4771
2658.78 4940
2659.26 5164
2659.75 4960
2660.23 4915
2660.72 4960
2661.21 4947
2661.69 4587
2662.18 4609
2662.67 4642
2663.15 4781
2663.64 4897
2664.13 4929
2664.61 4835
2665.10 4498
2665.59 4596
2666.07 4740
2666.56 4747
2667.05 4775
2667.53 4653
2668.02 4803
2668.51 4847
2668.99 4757
2669.48 4731
2669.97 4551
2670.46 4627
2670.94 4887
2671.43 5032
2671.92 4913
2672.40 5138
2672.89 5127
2673.38 5045
2673.87 5034
2674.35 5253
2674.84 5207
2675.33 5256
2675.82 5183
2676.31 5178
2676.79 5147
2677.28 5360
2677.77 5233
2678.26 4999
2678.74 5156
2679.23 5157
2679.72 5065
2680.21 4812
2680.70 4678
2681.18 4714
2681.67 4668
2682.16 4669
2682.65 4760
2683.14 4649
2683.63 4639
2684.11 4572
2684.60 4793
2685.09 4747
2685.58 4714
2686.07 4637
2686.56 4700
2687.05 4731
2687.53 4706
2688.02 4630
2688.51 4684
2689.00 4731
2689.49 4695
2689.98 4792
2690.47 4651
2690.96 4706
2691.45 4521
2691.94 4610
2692.42 4692
2692.91 4676
2693.40 4741
2693.89 4786
2694.38 4781
2694.87 4752
2695.36 4606
2695.85 4769
2696.34 4718
2696.83 4598
2697.32 4591
2697.81 4509
2698.30 4695
2698.79 4560
2699.28 4498
2699.77 4450
2700.26 4529
2700.75 4680
2701.24 4872
2701.73 4878
2702.22 4906
2702.71 4886
2703.20 4794
2703.69 4982
2704.18 5038
2704.67 5016
2705.16 5074
2705.65 5080
2706.14 4995
2706.63 4992
2707.12 4968
2707.61 4926
2708.10 4680
2708.59 4649
2709.08 4741
2709.57 4600
2710.06 4574
2710.56 4762
2711.05 4741
2711.54 4599
2712.03 4592
2712.52 4711
2713.01 4632
2713.50 4717
2713.99 4639
2714.48 4543
2714.98 4681
2715.47 4626
2715.96 4544
2716.45 4673
2716.94 4766
2717.43 4538
2717.92 4700
2718.42 4483
2718.91 4454
2719.40 4415
2719.89 4384
2720.38 4558
2720.87 4594
2721.37 4479
2721.86 4593
2722.35 4374
2722.84 4548
2723.33 4615
2723.82 4611
2724.32 4584
2724.81 4256
2725.30 4288
2725.79 4426
2726.29 4421
2726.78 4610
2727.27 4736
2727.76 4483
2728.26 4413
2728.75 4525
2729.24 4505
2729.73 4353
2730.23 4394
2730.72 4544
2731.21 4792
2731.70 4779
2732.20 4816
2732.69 4924
2733.18 4776
2733.67 4920
2734.17 4862
2734.66 4981
2735.15 5002
2735.65 4941
2736.14 4928
2736.63 4849
2737.13 4715
2737.62 4834
2738.11 4859
2738.61 4754
2739.10 4976
2739.59 4943
2740.09 4749
2740.58 4825
2741.07 4736
2741.57 4979
2742.06 4772
2742.55 4529
2743.05 4821
2743.54 4820
2744.04 4676
2744.53 4376
2745.02 4268
2745.52 4437
2746.01 4742
2746.51 4807
2747.00 4813
2747.49 4484
2747.99 4584
2748.48 4916
2748.98 4807
2749.47 4838
2749.97 4671
2750.46 4454
2750.96 4387
2751.45 4309
2751.94 4484
2752.44 4486
2752.93 4630
2753.43 4410
2753.92 4531
2754.42 4320
2754.91 4304
2755.41 4452
2755.90 4614
2756.40 4752
2756.89 4751
2757.39 4635
2757.88 4781
2758.38 4579
2758.87 4662
2759.37 5012
2759.86 4927
2760.36 4666
2760.85 4824
2761.35 5016
2761.84 4936
2762.34 4667
2762.84 4884
2763.33 5030
2763.83 4794
2764.32 4716
2764.82 4880
2765.31 4814
2765.81 4749
2766.31 4885
2766.80 4706
2767.30 4713
2767.79 4781
2768.29 4768
2768.79 4667
2769.28 4704
2769.78 4766
2770.27 4869
2770.77 4602
2771.27 4532
2771.76 4864
2772.26 4846
2772.76 4716
2773.25 4852
2773.75 4900
2774.25 5103
2774.74 5055
2775.24 5168
2775.74 5390
2776.23 5727
2776.73 5874
2777.23 5856
2777.72 5926
2778.22 5826
2778.72 5921
2779.21 5503
2779.71 5741
2780.21 5363
2780.71 5172
2781.20 5283
2781.70 5318
2782.20 5277
2782.69 4741
2783.19 4876
2783.69 4715
2784.19 4686
2784.68 4656
2785.18 4497
2785.68 4635
2786.18 4818
2786.67 4556
2787.17 4611
2787.67 4470
2788.17 4451
2788.67 4560
2789.16 4568
2789.66 4597
2790.16 4486
2790.66 4313
2791.16 4300
2791.65 4426
2792.15 4364
2792.65 4547
2793.15 4397
2793.65 4649
2794.14 4775
2794.64 4350
2795.14 4636
2795.64 4550
2796.14 4610
2796.64 4562
2797.14 4603
2797.63 4554
2798.13 4752
2798.63 4535
2799.13 4481
2799.63 4626
2800.13 4602
2800.63 4710
2801.13 4824
2801.63 4582
2802.12 4491
2802.62 4811
2803.12 4537
2803.62 4511
2804.12 4711
2804.62 4657
2805.12 4326
2805.62 4468
2806.12 4529
2806.62 4644
2807.12 4646
2807.62 4802
2808.12 4785
2808.62 4758
2809.12 4937
2809.62 4914
2810.12 4659
2810.62 4613
2811.12 4713
2811.61 4900
2812.11 5106
2812.61 4953
2813.11 4789
2813.62 4839
2814.12 5058
2814.62 4863
2815.12 4721
2815.62 4893
2816.12 4888
2816.62 4839
2817.12 4697
2817.62 4549
2818.12 4483
2818.62 4655
2819.12 4613
2819.62 4583
2820.12 4629
2820.62 4489
2821.12 4616
2821.62 4540
2822.12 4476
2822.62 4564
2823.13 4504
2823.63 4471
2824.13 4414
2824.63 4342
2825.13 4428
2825.63 4468
2826.13 4509
2826.63 4608
2827.13 4409
2827.64 4237
2828.14 4466
2828.64 4515
2829.14 4709
2829.64 4631
2830.14 4755
2830.64 4572
2831.15 4591
2831.65 4415
2832.15 4333
2832.65 4461
2833.15 4383
2833.65 4390
2834.16 4561
2834.66 4400
2835.16 4636
2835.66 4650
2836.16 4659
2836.67 4727
2837.17 4688
2837.67 4782
2838.17 4663
2838.68 4841
2839.18 4765
2839.68 4521
2840.18 4617
2840.69 4603
2841.19 4645
2841.69 4536
2842.19 4414
2842.70 4563
2843.20 4495
2843.70 4543
2844.20 4698
2844.71 4585
2845.21 4693
2845.71 4750
2846.22 4686
2846.72 4691
2847.22 4840
2847.73 4936
2848.23 4825
2848.73 4976
2849.23 5135
2849.74 5025
2850.24 4982
2850.74 5124
2851.25 5248
2851.75 5026
2852.26 4997
2852.76 4865
2853.26 4712
2853.77 4843
2854.27 4610
2854.77 4419
2855.28 4697
2855.78 4500
2856.28 4584
2856.79 4670
2857.29 4665
2857.80 4510
2858.30 4550
2858.80 4557
2859.31 4553
2859.81 4666
2860.32 4721
2860.82 4692
2861.33 4749
2861.83 4737
2862.33 4728
2862.84 4403
2863.34 4341
2863.85 4397
2864.35 4531
2864.86 4387
2865.36 4456
2865.87 4423
2866.37 4505
2866.88 4687
2867.38 4581
2867.89 4628
2868.39 4790
2868.90 4682
2869.40 4594
2869.91 4853
2870.41 4785
2870.92 4928
2871.42 5016
2871.93 4928
2872.43 4895
2872.94 4864
2873.44 5303
2873.95 5128
2874.45 5145
2874.96 5010
2875.46 5032
2875.97 5142
2876.48 5272
2876.98 5273
2877.49 5298
2877.99 5082
2878.50 5136
2879.00 4871
2879.51 5032
2880.02 5137
2880.52 4856
2881.03 5048
2881.53 4954
2882.04 4597
2882.55 4661
2883.05 4738
2883.56 4569
2884.07 4706
2884.57 4762
2885.08 4608
2885.59 4786
2886.09 4902
2886.60 4785
2887.10 4902
2887.61 4787
2888.12 4598
2888.62 4594
2889.13 4637
2889.64 4848
2890.15 4720
2890.65 4569
2891.16 4611
2891.67 4620
2892.17 4708
2892.68 4607
2893.19 4675
2893.69 4751
2894.20 4727
2894.71 4880
2895.22 5051
2895.72 4884
2896.23 4675
2896.74 4898
2897.25 4981
2897.75 4951
2898.26 5165
2898.77 5006
2899.28 4823
2899.78 5013
2900.29 4951
2900.80 5236
2901.31 4908
2901.81 4940
2902.32 5034
2902.83 5092
2903.34 5209
2903.85 5189
2904.35 5086
2904.86 5185
2905.37 5235
2905.88 5433
2906.39 5364
2906.90 5231
2907.40 5132
2907.91 5133
2908.42 5086
2908.93 4953
2909.44 4933
2909.95 4820
2910.46 4896
2910.96 4666
2911.47 4804
2911.98 4532
2912.49 4742
2913.00 4855
2913.51 4666
2914.02 4568
2914.53 4808
2915.04 4952
2915.54 4759
2916.05 4659
2916.56 4759
2917.07 4695
2917.58 4667
2918.09 4696
2918.60 4506
2919.11 4366
2919.62 4544
2920.13 4563
2920.64 4292
2921.15 4306
2921.66 4499
2922.17 4633
2922.68 4495
2923.19 4483
2923.70 4545
2924.21 4562
2924.72 4378
2925.23 4486
2925.74 4384
2926.25 4529
2926.76 4339
2927.27 4556
2927.78 4429
2928.29 4547
2928.80 4393
2929.31 4335
2929.82 4474
2930.33 4254
2930.84 4280
2931.35 4657
2931.86 4628
2932.37 4396
2932.88 4460
2933.39 4415
2933.90 4678
2934.41 4326
2934.92 4184
2935.43 4474
2935.94 4478
2936.45 4496
2936.97 4655
2937.48 4877
2937.99 4836
2938.50 4892
2939.01 4775
2939.52 4684
2940.03 4822
2940.54 4669
2941.05 4833
2941.57 4884
2942.08 4876
2942.59 4867
2943.10 4730
2943.61 4694
2944.12 4840
2944.63 4707
2945.15 4681
2945.66 5017
2946.17 4830
2946.68 4938
2947.19 4978
2947.71 4914
2948.22 4836
2948.73 4658
2949.24 4691
2949.75 4855
2950.27 4934
2950.78 4900
2951.29 4753
2951.80 4702
2952.31 4560
2952.83 4644
2953.34 4540
2953.85 4507
2954.36 4643
2954.88 4615
2955.39 4471
2955.90 4338
2956.41 4221
2956.93 4306
2957.44 4576
2957.95 4455
2958.47 4437
2958.98 4466
2959.49 4332
2960.00 4408
2960.52 4635
2961.03 4450
2961.54 4626
2962.06 4416
2962.57 4707
2963.08 4516
2963.60 4633
2964.11 4713
2964.62 4644
2965.14 4457
2965.65 4549
2966.16 4504
2966.68 4432
2967.19 4407
2967.70 4250
2968.22 4237
2968.73 4430
2969.24 4342
2969.76 4295
2970.27 4386
2970.79 4253
2971.30 4261
2971.81 4280
2972.33 4110
2972.84 4432
2973.36 4346
2973.87 4302
2974.38 4389
2974.90 4410
2975.41 4335
2975.93 4443
2976.44 4422
2976.96 4445
2977.47 4590
2977.99 4501
2978.50 4264
2979.01 4358
2979.53 4293
2980.04 4253
2980.56 4448
2981.07 4611
2981.59 4594
2982.10 4580
2982.62 4428
2983.13 4530
2983.65 4494
2984.16 4490
2984.68 4673
2985.19 4616
2985.71 4627
2986.22 4654
2986.74 4471
2987.25 4803
2987.77 4716
2988.28 4537
2988.80 4647
2989.32 4517
2989.83 4675
2990.35 4671
2990.86 4554
2991.38 4497
2991.89 4507
2992.41 4591
2992.92 4382
2993.44 4501
2993.96 4599
2994.47 4524
2994.99 4673
2995.50 4890
2996.02 4773
2996.54 4951
2997.05 4903
2997.57 4993
2998.09 5144
2998.60 5358
2999.12 5349
2999.63 4996
3000.15 5174
3000.67 5243
3001.18 5392
3001.70 5192
3002.22 5230
3002.73 5299
3003.25 5499
3003.77 5413
3004.28 5363
3004.80 5180
3005.32 5117
3005.83 5151
3006.35 5156
3006.87 5209
3007.39 5220
3007.90 5216
3008.42 5052
3008.94 4980
3009.45 4487
3009.97 4622
3010.49 4874
3011.01 4494
3011.52 4509
3012.04 4680
3012.56 4439
3013.08 4356
3013.59 4490
3014.11 4681
3014.63 4528
3015.15 4566
3015.66 4695
3016.18 4657
3016.70 4806
3017.22 4891
3017.74 4671
3018.25 4816
3018.77 4914
3019.29 5164
3019.81 5083
3020.33 5112
3020.84 5077
3021.36 5005
3021.88 4997
3022.40 4966
3022.92 5092
3023.44 4907
3023.95 4919
3024.47 4728
3024.99 4921
3025.51 4827
3026.03 4967
3026.55 4831
3027.07 4595
3027.58 4724
3028.10 4865
3028.62 4724
3029.14 4712
3029.66 4655
3030.18 4458
3030.70 4635
3031.22 4756
3031.74 4607
3032.26 4707
3032.77 4657
3033.29 4701
3033.81 4634
3034.33 4439
3034.85 4681
3035.37 4741
3035.89 4634
3036.41 4654
3036.93 4602
3037.45 4516
3037.97 4516
3038.49 4551
3039.01 4626
3039.53 4689
3040.05 4354
3040.57 4430
3041.09 4737
3041.61 4544
3042.13 4532
3042.65 4655
3043.17 4499
3043.69 4402
3044.21 4352
3044.73 4477
3045.25 4449
3045.77 4397
3046.29 4531
3046.81 4864
3047.33 4722
3047.85 4755
3048.37 4487
3048.89 4196
3049.41 4162
3049.93 4238
3050.45 4319
3050.98 4346
3051.50 4434
3052.02 4366
3052.54 4362
3053.06 4312
3053.58 4153
3054.10 4300
3054.62 4256
3055.14 4399
3055.66 4455
3056.19 4283
3056.71 4249
3057.23 4431
3057.75 4588
3058.27 4330
3058.79 4316
3059.31 4486
3059.84 4507
3060.36 4472
3060.88 4524
3061.40 4467
3061.92 4463
3062.44 4537
3062.97 4226
3063.49 4437
3064.01 4212
3064.53 4284
3065.05 4450
3065.58 4491
3066.10 4675
3066.62 4721
3067.14 4506
3067.66 4711
3068.19 4588
3068.71 4664
3069.23 4504
3069.75 4748
3070.28 4604
3070.80 4691
3071.32 4725
3071.84 4780
3072.37 4515
3072.89 4654
3073.41 4441
3073.93 4414
3074.46 4453
3074.98 4623
3075.50 4448
3076.03 4555
3076.55 4678
3077.07 4651
3077.59 4682
3078.12 4614
3078.64 4818
3079.16 4872
3079.69 4807
3080.21 4790
3080.73 4828
3081.26 4783
3081.78 4630
3082.30 4739
3082.83 4721
3083.35 4828
3083.87 4695
3084.40 4871
3084.92 4826
3085.45 4638
3085.97 4644
3086.49 4721
3087.02 4598
3087.54 4535
3088.06 4789
3088.59 4450
3089.11 4516
3089.64 4338
3090.16 4431
3090.68 4279
3091.21 4424
3091.73 4423
3092.26 4266
3092.78 4195
3093.31 4461
3093.83 4445
3094.36 4547
3094.88 4519
3095.40 4745
3095.93 4576
3096.45 4578
3096.98 4806
3097.50 4630
3098.03 4576
3098.55 4589
3099.08 4755
3099.60 4657
3100.13 4797
3100.65 4886
3101.18 5024
3101.70 4951
3102.23 5336
3102.75 5272
3103.28 5458
3103.80 5571
3104.33 5567
3104.85 5723
3105.38 5722
3105.90 5675
3106.43 5284
3106.96 4998
3107.48 5251
3108.01 5107
3108.53 4741
3109.06 4706
3109.58 4571
3110.11 4530
3110.64 4446
3111.16 4412
3111.69 4428
3112.21 4295
3112.74 4335
3113.27 4313
3113.79 4365
3114.32 4200
3114.84 4241
3115.37 4377
3115.90 4492
3116.42 4602
3116.95 4448
3117.48 4456
3118.00 4259
3118.53 4367
3119.06 4461
3119.58 4491
3120.11 4342
3120.64 4387
3121.16 4461
3121.69 4284
3122.22 4456
3122.74 4255
3123.27 4183
3123.80 4215
3124.32 4400
3124.85 4180
3125.38 4205
3125.90 4499
3126.43 4269
3126.96 4284
3127.49 4146
3128.01 4239
3128.54 4240
3129.07 4227
3129.60 4469
3130.12 4426
3130.65 4279
3131.18 4499
3131.71 4182
3132.23 4126
3132.76 4061
3133.29 4204
3133.82 4215
3134.35 4187
3134.87 4287
3135.40 4242
3135.93 4245
3136.46 4472
3136.99 4232
3137.51 3988
3138.04 4102
3138.57 4174
3139.10 4139
3139.63 4290
3140.15 4387
3140.68 4165
3141.21 4153
3141.74 4055
3142.27 4138
3142.80 3920
3143.33 4150
3143.85 4125
3144.38 4297
3144.91 4378
3145.44 4173
3145.97 4122
3146.50 4239
3147.03 4335
3147.56 4339
3148.08 4480
3148.61 4481
3149.14 4805
3149.67 4896
3150.20 4699
3150.73 4836
3151.26 4832
3151.79 4904
3152.32 4825
3152.85 4809
3153.38 4769
3153.91 4675
3154.44 4574
3154.97 4317
3155.50 4407
3156.03 4319
3156.56 4610
3157.08 4464
3157.61 4224
3158.14 4322
3158.67 4432
3159.20 4415
3159.73 4394
3160.26 4532
3160.79 4368
3161.32 4459
3161.85 4457
3162.39 4482
3162.92 4538
3163.45 4508
3163.98 4396
3164.51 4396
3165.04 4328
3165.57 4292
3166.10 4165
3166.63 4124
3167.16 4266
3167.69 4293
3168.22 4238
3168.75 4058
3169.28 3996
3169.81 4266
3170.34 4275
3170.87 4178
3171.41 4324
3171.94 4499
3172.47 4496
3173.00 4774
3173.53 4458
3174.06 4500
3174.59 4482
3175.12 4569
3175.65 4563
3176.19 4734
3176.72 4718
3177.25 4712
3177.78 4647
3178.31 4537
3178.84 4395
3179.38 4555
3179.91 4571
3180.44 4522
3180.97 4391
3181.50 4308
3182.03 4425
3182.57 4324
3183.10 4291
3183.63 4451
3184.16 4327
3184.69 4481
3185.23 4363
3185.76 4360
3186.29 4497
3186.82 4287
3187.36 4324
3187.89 4268
3188.42 4201
3188.95 4201
3189.49 4262
3190.02 4294
3190.55 4179
3191.08 4210
3191.62 4192
3192.15 4218
3192.68 4270
3193.21 4485
3193.75 4412
3194.28 4110
3194.81 4292
3195.35 4303
3195.88 4133
3196.41 4263
3196.94 4082
3197.48 4242
3198.01 4194
3198.54 4205
3199.08 4469
3199.61 4383
3200.14 4428
3200.68 4354
3201.21 4512
3201.74 4542
3202.28 4535
3202.81 4550
3203.35 4731
3203.88 4714
3204.41 4522
3204.95 4452
3205.48 4350
3206.01 4434
3206.55 4346
3207.08 4353
3207.62 4234
3208.15 4376
3208.68 4486
3209.22 4591
3209.75 4646
3210.29 4739
3210.82 4873
3211.36 5006
3211.89 5237
3212.42 4920
3212.96 5064
3213.49 5174
3214.03 5029
3214.56 5299
3215.10 5029
3215.63 4812
3216.17 4769
3216.70 4464
3217.24 4258
3217.77 4474
3218.31 4525
3218.84 4536
3219.38 4384
3219.91 4372
3220.45 4579
3220.98 4748
3221.52 4669
3222.05 4745
3222.59 5070
3223.12 4912
3223.66 4719
3224.19 4922
3224.73 5141
3225.26 5242
3225.80 5090
3226.33 5137
3226.87 5192
3227.41 5068
3227.94 4853
3228.48 4844
3229.01 4642
3229.55 4530
3230.08 4702
3230.62 4494
3231.16 4247
3231.69 4170
3232.23 4186
3232.76 4394
3233.30 4345
3233.84 4614
3234.37 4446
3234.91 4358
3235.45 4529
3235.98 4514
3236.52 4531
3237.05 4785
3237.59 4481
3238.13 4414
3238.66 4754
3239.20 4736
3239.74 4653
3240.27 4736
3240.81 4659
3241.35 4763
3241.88 4868
3242.42 4886
3242.96 4484
3243.50 4494
3244.03 4633
3244.57 4545
3245.11 4218
3245.64 4271
3246.18 4433
3246.72 4438
3247.26 4425
3247.79 4467
3248.33 4476
3248.87 4452
3249.40 4393
3249.94 4492
3250.48 4480
3251.02 4455
3251.56 4653
3252.09 4743
3252.63 4762
3253.17 4640
3253.71 4570
3254.24 4787
3254.78 4729
3255.32 4752
3255.86 4678
3256.40 4466
3256.93 4543
3257.47 4719
3258.01 4917
3258.55 4872
3259.09 4786
3259.63 4886
3260.16 4983
3260.70 5060
3261.24 5111
3261.78 5363
3262.32 5508
3262.86 5431
3263.39 5436
3263.93 5603
3264.47 5600
3265.01 5540
3265.55 5438
3266.09 5365
3266.63 5257
3267.17 5076
3267.71 4924
3268.24 4755
3268.78 4872
3269.32 4758
3269.86 4819
3270.40 4894
3270.94 4657
3271.48 4554
3272.02 4671
3272.56 4743
3273.10 4579
3273.64 4496
3274.18 4642
3274.72 4703
3275.26 4723
3275.80 4797
3276.34 4595
3276.87 4572
3277.41 4626
3277.95 4511
3278.49 4498
3279.03 4612
3279.57 4679
3280.11 4553
3280.65 4521
3281.19 4544
3281.73 4773
3282.27 4535
3282.81 4682
3283.36 4781
3283.90 5023
3284.44 4900
3284.98 5001
3285.52 4891
3286.06 4890
3286.60 4896
3287.14 5059
3287.68 5075
3288.22 4757
3288.76 4873
3289.30 4959
3289.84 5075
3290.38 4901
3290.92 4790
3291.46 4484
3292.01 4704
3292.55 4543
3293.09 4667
3293.63 4636
3294.17 4534
3294.71 4681
3295.25 4677
3295.79 4759
3296.34 4930
3296.88 4598
3297.42 4835
3297.96 5005
3298.50 4910
3299.04 4678
3299.58 4693
3300.13 4516
3300.67 4512
3301.21 4601
3301.75 4420
3302.29 4494
3302.83 4349
3303.38 4567
3303.92 4606
3304.46 4597
3305.00 4469
3305.54 4625
3306.09 4542
3306.63 4670
3307.17 4503
3307.71 4326
3308.26 4350
3308.80 4378
3309.34 4365
3309.88 4490
3310.43 4474
3310.97 4619
3311.51 4599
3312.05 4434
3312.60 4438
3313.14 4643
3313.68 4525
3314.22 4506
3314.77 4388
3315.31 4748
3315.85 4902
3316.40 4720
3316.94 4565
3317.48 4607
3318.03 4731
3318.57 4561
3319.11 4559
3319.65 4532
3320.20 4606
3320.74 4602
3321.28 4671
3321.83 4578
3322.37 4561
3322.92 4372
3323.46 4576
3324.00 4650
3324.55 4791
3325.09 4612
3325.63 4739
3326.18 4789
3326.72 4754
3327.27 4884
3327.81 4844
3328.35 4765
3328.90 4644
3329.44 4490
3329.99 4486
3330.53 4243
3331.07 4293
3331.62 4191
3332.16 4076
3332.71 4196
3333.25 4238
3333.80 4090
3334.34 4248
3334.88 4295
3335.43 4358
3335.97 3998
3336.52 4299
3337.06 4234
3337.61 4266
3338.15 4336
3338.70 4306
3339.24 4393
3339.79 4250
3340.33 4451
3340.88 4401
3341.42 4330
3341.97 4312
3342.51 4300
3343.06 4402
3343.60 4255
3344.15 4183
3344.69 4382
3345.24 4079
3345.78 3952
3346.33 4190
3346.87 4324
3347.42 4286
3347.97 4309
3348.51 4243
3349.06 4278
3349.60 4554
3350.15 4497
3350.69 4487
3351.24 4336
3351.79 4274
3352.33 4209
3352.88 4264
3353.42 4283
3353.97 4114
3354.52 3880
3355.06 3963
3355.61 4104
3356.15 4017
3356.70 3912
3357.25 4246
3357.79 4275
3358.34 4382
3358.89 4451
3359.43 4274
3359.98 4432
3360.53 4275
3361.07 4196
3361.62 4205
3362.17 4085
3362.71 4113
3363.26 4030
3363.81 4007
3364.35 4067
3364.90 3996
3365.45 4144
3365.99 3989
3366.54 4073
3367.09 4043
3367.64 4091
3368.18 4167
3368.73 4135
3369.28 4185
3369.82 3912
3370.37 3901
3370.92 4123
3371.47 4295
3372.01 4179
3372.56 4154
3373.11 4165
3373.66 4209
3374.21 4241
3374.75 4199
3375.30 3945
3375.85 4058
3376.40 3777
3376.94 3907
3377.49 3968
3378.04 3874
3378.59 3805
3379.14 3781
3379.68 3698
3380.23 3865
3380.78 3759
3381.33 3851
3381.88 3833
3382.43 3794
3382.97 3771
3383.52 3982
3384.07 3808
3384.62 3729
3385.17 3708
3385.72 3755
3386.27 3708
3386.81 3833
3387.36 3658
3387.91 3881
3388.46 3869
3389.01 3817
3389.56 3878
3390.11 3736
3390.66 3854
3391.21 3889
3391.76 3769
3392.30 3781
3392.85 3781
3393.40 3979
3393.95 3776
3394.50 3963
3395.05 4050
3395.60 3907
3396.15 3945
3396.70 3959
3397.25 3924
3397.80 3906
3398.35 3949
3398.90 3972
3399.45 3821
3400.00 3883
3400.55 3783
3401.10 3776
3401.65 3813
3402.20 3879
3402.75 3972
3403.30 3976
3403.85 3942
3404.40 3750
3404.95 3939
3405.50 3882
3406.05 3730
3406.60 3818
3407.15 3648
3407.70 3870
3408.25 3837
3408.80 3873
3409.35 3862
3409.90 3932
3410.45 3754
3411.00 3881
3411.55 3883
3412.10 3982
3412.66 3996
3413.21 3799
3413.76 3897
3414.31 3890
3414.86 3822
3415.41 3811
3415.96 3903
3416.51 3845
3417.06 3920
3417.61 3842
3418.17 4044
3418.72 4002
3419.27 3982
3419.82 3786
3420.37 3916
3420.92 3871
3421.47 3913
3422.03 4187
3422.58 4214
3423.13 4161
3423.68 3958
3424.23 4094
3424.78 4386
3425.34 4296
3425.89 4286
3426.44 4279
3426.99 4033
3427.54 3965
3428.10 4026
3428.65 4060
3429.20 4168
3429.75 4130
3430.31 4063
3430.86 3879
3431.41 3853
3431.96 4080
3432.51 3937
3433.07 3910
3433.62 3959
3434.17 4032
3434.72 4189
3435.28 4159
3435.83 4094
3436.38 4133
3436.94 4042
3437.49 4108
3438.04 3970
3438.59 3895
3439.15 3998
3439.70 3936
3440.25 3874
3440.81 4041
3441.36 4157
3441.91 4146
3442.47 3854
3443.02 3868
3443.57 3863
3444.13 3840
3444.68 3843
3445.23 3841
3445.79 3868
3446.34 3801
3446.89 3886
3447.45 3807
3448.00 3565
3448.55 3659
3449.11 3658
3449.66 3627
3450.22 3749
3450.77 3626
3451.32 3646
3451.88 3796
3452.43 3810
3452.99 3789
3453.54 3794
3454.09 3745
3454.65 3753
3455.20 3927
3455.76 3838
3456.31 3921
3456.87 3852
3457.42 3845
3457.97 3975
3458.53 3871
3459.08 3934
3459.64 3955
3460.19 3997
3460.75 3956
3461.30 4058
3461.86 3967
3462.41 4055
3462.97 4181
3463.52 4134
3464.08 4043
3464.63 3962
3465.19 4003
3465.74 3868
3466.30 4038
3466.85 4179
3467.41 4185
3467.96 4048
3468.52 4101
3469.07 4011
3469.63 4266
3470.18 4235
3470.74 4171
3471.30 4042
3471.85 4219
3472.41 4186
3472.96 4214
3473.52 4473
3474.07 4181
3474.63 4097
3475.19 4332
3475.74 4313
3476.30 4282
3476.85 4206
3477.41 4333
3477.97 4174
3478.52 4171
3479.08 4422
3479.63 4284
3480.19 4391
3480.75 4451
3481.30 4355
3481.86 4444
3482.42 4207
3482.97 4237
3483.53 4318
3484.08 4166
3484.64 4214
3485.20 4460
3485.75 4560
3486.31 4378
3486.87 4298
3487.43 4588
3487.98 4780
3488.54 4719
3489.10 4898
3489.65 5208
3490.21 5386
3490.77 5640
3491.32 5855
3491.88 5851
3492.44 5954
3493.00 6039
3493.55 6313
3494.11 6448
3494.67 6118
3495.23 6330
3495.78 6115
3496.34 6220
3496.90 6277
3497.46 6356
3498.01 6025
3498.57 6212
3499.13 6389
3499.69 6439
3500.24 7053
3500.80 7353
3501.36 7831
3501.92 8065
3502.48 8771
3503.03 9228
3503.59 9551
3504.15 10145
3504.71 10253
3505.27 10696
3505.83 11526
3506.38 11727
3506.94 11833
3507.50 11976
3508.06 12103
3508.62 11658
3509.18 10955
3509.74 10090
3510.29 9540
3510.85 8799
3511.41 7824
3511.97 6949
3512.53 6365
3513.09 5912
3513.65 5608
3514.21 5632
3514.76 5222
3515.32 4962
3515.88 4918
3516.44 4634
3517.00 4652
3517.56 4693
3518.12 4372
3518.68 4357
3519.24 4337
3519.80 4178
3520.36 4324
3520.92 4384
3521.48 4335
3522.04 4371
3522.60 4203
3523.16 4032
3523.71 4155
3524.27 4113
3524.83 4168
3525.39 3986
3525.95 4103
3526.51 4113
3527.07 4121
3527.63 4243
3528.19 4259
3528.75 4214
3529.31 4189
3529.87 4155
3530.44 4131
3531.00 4265
3531.56 4219
3532.12 4155
3532.68 4246
3533.24 4293
3533.80 4387
3534.36 4251
3534.92 4103
3535.48 4183
3536.04 4457
3536.60 4224
3537.16 4279
3537.72 4125
3538.28 4341
3538.84 4156
3539.41 4170
3539.97 4357
3540.53 4481
3541.09 4371
3541.65 4505
3542.21 4225
3542.77 4325
3543.33 4663
3543.89 4729
3544.46 4628
3545.02 4492
3545.58 4522
3546.14 4784
3546.70 4566
3547.26 4567
3547.83 4376
3548.39 4253
3548.95 4120
3549.51 4112
3550.07 4351
3550.63 4212
3551.20 4023
3551.76 4007
3552.32 3961
3552.88 3740
3553.44 3915
3554.01 3776
3554.57 3859
3555.13 3841
3555.69 4006
3556.26 3949
3556.82 3900
3557.38 3943
3557.94 3979
3558.50 3743
3559.07 3880
3559.63 3920
3560.19 3952
3560.76 4025
3561.32 4014
3561.88 4079
3562.44 4099
3563.01 3973
3563.57 4161
3564.13 4112
3564.70 4144
3565.26 4091
3565.82 4160
3566.38 4246
3566.95 4078
3567.51 4141
3568.07 3991
3568.64 4063
3569.20 4216
3569.76 4042
3570.33 3962
3570.89 3680
3571.45 3673
3572.02 3920
3572.58 4030
3573.15 3839
3573.71 3929
3574.27 4022
3574.84 3797
3575.40 3986
3575.96 4061
3576.53 3967
3577.09 3974
3577.66 4135
3578.22 3981
3578.78 3928
3579.35 4100
3579.91 4141
3580.48 4094
3581.04 4357
3581.61 4325
3582.17 4371
3582.73 4001
3583.30 4043
3583.86 4135
3584.43 3889
3584.99 4028
3585.56 4032
3586.12 4001
3586.69 4123
3587.25 4132
3587.82 3972
3588.38 3798
3588.95 3838
3589.51 3916
3590.08 3785
3590.64 3927
3591.21 3799
3591.77 3724
3592.34 3776
3592.90 3820
3593.47 3766
3594.03 3763
3594.60 3719
3595.16 3747
3595.73 3782
3596.29 3686
3596.86 3816
3597.42 3854
3597.99 3876
3598.56 3869
3599.12 3946
3599.69 4031
3600.25 3874
3600.82 3830
3601.38 3898
3601.95 3826
3602.52 3723
3603.08 3637
3603.65 3717
3604.21 3763
3604.78 3611
3605.35 3552
3605.91 3661
3606.48 3671
3607.05 3673
3607.61 3771
3608.18 3646
3608.74 3422
3609.31 3479
3609.88 3521
3610.44 3620
3611.01 3664
3611.58 3764
3612.14 3748
3612.71 3482
3613.28 3604
3613.84 3586
3614.41 3630
3614.98 3741
3615.55 3856
3616.11 3738
3616.68 3849
3617.25 3966
3617.81 3974
3618.38 3954
3618.95 3958
3619.52 4206
3620.08 4264
3620.65 4277
3621.22 4156
3621.79 4102
3622.35 4081
3622.92 3820
3623.49 3908
3624.06 3826
3624.62 3897
3625.19 3935
3625.76 4044
3626.33 3766
3626.89 3752
3627.46 3694
3628.03 3680
3628.60 3717
3629.17 3769
3629.73 3782
3630.30 3739
3630.87 3641
3631.44 3629
3632.01 3699
3632.58 3815
3633.14 3758
3633.71 3837
3634.28 3898
3634.85 4023
3635.42 4065
3635.99 3818
3636.56 3879
3637.12 3895
3637.69 4101
3638.26 4048
3638.83 4020
3639.40 4016
3639.97 3969
3640.54 3952
3641.11 3691
3641.67 3909
3642.24 3910
3642.81 3813
3643.38 3722
3643.95 3812
3644.52 3710
3645.09 3707
3645.66 3781
3646.23 3743
3646.80 3754
3647.37 3606
3647.94 3670
3648.51 3754
3649.08 3622
3649.65 3828
3650.22 3804
3650.79 3763
3651.36 3713
3651.93 3776
3652.50 3858
3653.06 3769
3653.63 3791
3654.20 3759
3654.77 3842
3655.35 3850
3655.92 3824
3656.49 3659
3657.06 3591
3657.63 3541
3658.20 3616
3658.77 3610
3659.34 3739
3659.91 3691
3660.48 3703
3661.05 3746
3661.62 3699
3662.19 3794
3662.76 3845
3663.33 3752
3663.90 3622
3664.47 3650
3665.04 3590
3665.61 3659
3666.19 3640
3666.76 3727
3667.33 3720
3667.90 3370
3668.47 3346
3669.04 3607
3669.61 3675
3670.18 3641
3670.75 3649
3671.33 3711
3671.90 3621
3672.47 3482
3673.04 3676
3673.61 3735
3674.18 3706
3674.76 3724
3675.33 3732
3675.90 3831
3676.47 3876
3677.04 3784
3677.61 3971
3678.19 3960
3678.76 3831
3679.33 3627
3679.90 3716
3680.47 3714
3681.05 3656
3681.62 3466
3682.19 3599
3682.76 3428
3683.33 3368
3683.91 3240
3684.48 3286
3685.05 3397
3685.62 3456
3686.20 3462
3686.77 3397
3687.34 3466
3687.91 3366
3688.49 3405
3689.06 3446
3689.63 3461
3690.21 3354
3690.78 3511
3691.35 3359
3691.92 3387
3692.50 3476
3693.07 3537
3693.64 3415
3694.22 3538
3694.79 3441
3695.36 3390
3695.94 3453
3696.51 3416
3697.08 3573
3697.66 3448
3698.23 3423
3698.80 3382
3699.38 3408
3699.95 3533
3700.52 3338
3701.10 3503
3701.67 3483
3702.24 3511
3702.82 3524
3703.39 3317
3703.97 3504
3704.54 3527
3705.11 3441
3705.69 3603
3706.26 3426
3706.84 3296
3707.41 3439
3707.98 3387
3708.56 3417
3709.13 3563
3709.71 3504
3710.28 3282
3710.86 3260
3711.43 3464
3712.01 3508
3712.58 3524
3713.15 3430
3713.73 3335
3714.30 3410
3714.88 3327
3715.45 3266
3716.03 3166
3716.60 3300
3717.18 3358
3717.75 3221
3718.33 3335
3718.90 3571
3719.48 3249
3720.05 3381
3720.63 3384
3721.20 3193
3721.78 3334
3722.35 3439
3722.93 3331
3723.51 3310
3724.08 3222
3724.66 3217
3725.23 3198
3725.81 3244
3726.38 3272
3726.96 3397
3727.53 3382
3728.11 3303
3728.69 3230
3729.26 3426
3729.84 3506
3730.41 3494
3730.99 3561
3731.57 3537
3732.14 3445
3732.72 3401
3733.29 3426
3733.87 3392
3734.45 3369
3735.02 3410
3735.60 3590
3736.18 3509
3736.75 3264
3737.33 3274
3737.90 3411
3738.48 3338
3739.06 3268
3739.63 3313
3740.21 3421
3740.79 3320
3741.36 3296
3741.94 3392
3742.52 3332
3743.10 3321
3743.67 3208
3744.25 3361
3744.83 3323
3745.40 3281
3745.98 3315
3746.56 3303
3747.13 3180
3747.71 3422
3748.29 3307
3748.87 3485
3749.44 3354
3750.02 3344
3750.60 3345
3751.18 3469
3751.75 3344
3752.33 3314
3752.91 3177
3753.49 3148
3754.06 3200
3754.64 3284
3755.22 3308
3755.80 3318
3756.38 3294
3756.95 3373
3757.53 3260
3758.11 3261
3758.69 3244
3759.27 3136
3759.84 3252
3760.42 3352
3761.00 3387
3761.58 3435
3762.16 3380
3762.74 3382
3763.32 3520
3763.89 3447
3764.47 3279
3765.05 3237
3765.63 3534
3766.21 3293
3766.79 3119
3767.37 3485
3767.94 3281
3768.52 3305
3769.10 3367
3769.68 3523
3770.26 3466
3770.84 3255
3771.42 3341
3772.00 3373
3772.58 3347
3773.16 3310
3773.74 3381
3774.31 3242
3774.89 3205
3775.47 3482
3776.05 3434
3776.63 3334
3777.21 3342
3777.79 3384
3778.37 3305
3778.95 3255
3779.53 3248
3780.11 3265
3780.69 3332
3781.27 3234
3781.85 3304
3782.43 3250
3783.01 3211
3783.59 3302
3784.17 3285
3784.75 3350
3785.33 3361
3785.91 3463
3786.49 3338
3787.07 3145
3787.65 3151
3788.23 3379
3788.81 3310
3789.39 3256
3789.97 3475
3790.55 3493
3791.13 3571
3791.71 3597
3792.30 3643
3792.88 3563
3793.46 3642
3794.04 3637
3794.62 3745
3795.20 3739
3795.78 3628
3796.36 3662
3796.94 3829
3797.52 3868
3798.10 4018
3798.69 3888
3799.27 3853
3799.85 3854
3800.43 3833
3801.01 3669
3801.59 3836
3802.17 4014
3802.76 3939
3803.34 4248
3803.92 4005
3804.50 3842
3805.08 3842
3805.66 4065
3806.25 3859
3806.83 4128
3807.41 3917
3807.99 3905
3808.57 3869
3809.16 3845
3809.74 3971
3810.32 3969
3810.90 4045
3811.48 3963
3812.07 4053
3812.65 3934
3813.23 3969
3813.81 3899
3814.39 4168
3814.98 4068
3815.56 3954
3816.14 4245
3816.72 4274
3817.31 4136
3817.89 4182
3818.47 4144
3819.06 3988
3819.64 4043
3820.22 3769
3820.80 3741
3821.39 3770
3821.97 3617
3822.55 3674
3823.14 3606
3823.72 3369
3824.30 3339
3824.89 3421
3825.47 3491
3826.05 3573
3826.64 3489
3827.22 3393
3827.80 3439
3828.39 3582
3828.97 3335
3829.55 3317
3830.14 3325
3830.72 3264
3831.30 3338
3831.89 3276
3832.47 3184
3833.05 3091
3833.64 3112
3834.22 3202
3834.81 3218
3835.39 3268
3835.97 3237
3836.56 3215
3837.14 3361
3837.73 3333
3838.31 3330
3838.90 3386
3839.48 3359
3840.06 3368
3840.65 3223
3841.23 3107
3841.82 3234
3842.40 3199
3842.99 3215
3843.57 3294
3844.16 3307
3844.74 3150
3845.33 3161
3845.91 3422
3846.50 3280
3847.08 3263
3847.66 3368
3848.25 3312
3848.83 3258
3849.42 3182
3850.00 3325
3850.59 3345
3851.18 3308
3851.76 3204
3852.35 3295
3852.93 3351
3853.52 3477
3854.10 3394
3854.69 3536
3855.27 3398
3855.86 3380
3856.44 3351
3857.03 3281
3857.62 3227
3858.20 3278
3858.79 3387
3859.37 3229
3859.96 3316
3860.54 3160
3861.13 3207
3861.72 3154
3862.30 2988
3862.89 3034
3863.47 3108
3864.06 3079
3864.65 3111
3865.23 3263
3865.82 3177
3866.41 3242
3866.99 3099
3867.58 3109
3868.17 3165
3868.75 3228
3869.34 3188
3869.93 3136
3870.51 3152
3871.10 3261
3871.69 3291
3872.27 3175
3872.86 3084
3873.45 3281
3874.03 3295
3874.62 3367
3875.21 3359
3875.79 3304
3876.38 3158
3876.97 3225
3877.56 3207
3878.14 3277
3878.73 3231
3879.32 3225
3879.90 3096
3880.49 3139
3881.08 3071
3881.67 2990
3882.25 3118
3882.84 3174
3883.43 2966
3884.02 3122
3884.61 2914
3885.19 2770
3885.78 2926
3886.37 3092
3886.96 2832
3887.54 2928
3888.13 3099
3888.72 3081
3889.31 3176
3889.90 3058
3890.48 3094
3891.07 3137
3891.66 3230
3892.25 3146
3892.84 3123
3893.43 3228
3894.01 3244
3894.60 3201
3895.19 3268
3895.78 3183
3896.37 3159
3896.96 3187
3897.55 3081
3898.14 3169
3898.72 3176
3899.31 3288
3899.90 3244
3900.49 3254
3901.08 3109
3901.67 3293
3902.26 3209
3902.85 3134
3903.44 3187
3904.03 3180
3904.61 3254
3905.20 3327
3905.79 3220
3906.38 3233
3906.97 3304
3907.56 3243
3908.15 3135
3908.74 3102
3909.33 3109
3909.92 3189
3910.51 2961
3911.10 3146
3911.69 3197
3912.28 2985
3912.87 3005
3913.46 3086
3914.05 3013
3914.64 2950
3915.23 3072
3915.82 2835
3916.41 2896
3917.00 2971
3917.59 3016
3918.18 3008
3918.77 3094
3919.36 3039
3919.95 3110
3920.54 3006
3921.13 2906
3921.72 2934
3922.31 3104
3922.90 3220
3923.49 2989
3924.08 3029
3924.68 3016
3925.27 3082
3925.86 3175
3926.45 3223
3927.04 3210
3927.63 3005
3928.22 2819
3928.81 3115
3929.40 3030
3929.99 3049
3930.59 3004
3931.18 3170
3931.77 2924
3932.36 2809
3932.95 2937
3933.54 2943
3934.13 3064
3934.73 3114
3935.32 2848
3935.91 2719
3936.50 2856
3937.09 2966
3937.68 2851
3938.28 2824
3938.87 2954
3939.46 2975
3940.05 3025
3940.64 3076
3941.23 3068
3941.83 3095
3942.42 2980
3943.01 3073
3943.60 3097
3944.20 3079
3944.79 3038
3945.38 3143
3945.97 3032
3946.56 3077
3947.16 3183
3947.75 3116
3948.34 3154
3948.94 3043
3949.53 3107
3950.12 3139
3950.71 3099
3951.31 2905
3951.90 3031
3952.49 2971
3953.08 2873
3953.68 2912
3954.27 2959
3954.86 3252
3955.46 2963
3956.05 3176
3956.64 3212
3957.24 3157
3957.83 3125
3958.42 3112
3959.02 3240
3959.61 3241
3960.20 3212
3960.80 3250
3961.39 3229
3961.98 3112
3962.58 3160
3963.17 3126
3963.76 3160
3964.36 3077
3964.95 3035
3965.55 2906
3966.14 2929
3966.73 3027
3967.33 3034
3967.92 2933
3968.52 2932
3969.11 3136
3969.70 3205
3970.30 3045
3970.89 2879
3971.49 2998
3972.08 2949
3972.68 2975
3973.27 2999
3973.86 3118
3974.46 3045
3975.05 3186
3975.65 3018
3976.24 3026
3976.84 3024
3977.43 3297
3978.03 3162
3978.62 3107
3979.22 3117
3979.81 3152
3980.41 3069
3981.00 3117
3981.60 3181
3982.19 3191
3982.79 3155
3983.38 3235
3983.98 3291
3984.57 3216
3985.17 3158
3985.76 3208
3986.36 3209
3986.95 3106
3987.55 3139
3988.14 3124
3988.74 3053
3989.34 3201
3989.93 3257
3990.53 3246
3991.12 3223
3991.72 3267
3992.31 3171
3992.91 3292
3993.51 3217
3994.10 3317
3994.70 3522
3995.29 3475
3995.89 3348
3996.49 3547
3997.08 3315
3997.68 3529
3998.28 3507
3998.87 3431
3999.47 3392
4000.06 3499
4000.66 3393
4001.26 3205
4001.85 3252
4002.45 3258
4003.05 3197
4003.64 3239
4004.24 3150
4004.84 3122
4005.43 3123
4006.03 3107
4006.63 3257
4007.22 3214
4007.82 3165
4008.42 3179
4009.02 3212
4009.61 3227
4010.21 3140
4010.81 3163
4011.40 3295
4012.00 3285
4012.60 3357
4013.20 3280
4013.79 3082
4014.39 3103
4014.99 3178
4015.59 3152
4016.18 3174
4016.78 3154
4017.38 3281
4017.98 3121
4018.58 3144
4019.17 3185
4019.77 3081
4020.37 3220
4020.97 3117
4021.56 3004
4022.16 3144
4022.76 3214
4023.36 3117
4023.96 3274
4024.56 3287
4025.15 3279
4025.75 3252
4026.35 3577
4026.95 3687
4027.55 3684
4028.15 3772
4028.74 3636
4029.34 3856
4029.94 3855
4030.54 3810
4031.14 4072
4031.74 3983
4032.34 4089
4032.94 3984
4033.53 3781
4034.13 3614
4034.73 3464
4035.33 3522
4035.93 3355
4036.53 3084
4037.13 3229
4037.73 2988
4038.33 3001
4038.93 3021
4039.53 2946
4040.13 2920
4040.72 2928
4041.32 3015
4041.92 2996
4042.52 2866
4043.12 2711
4043.72 2850
4044.32 2888
4044.92 2824
4045.52 3019
4046.12 2977
4046.72 2988
4047.32 3077
4047.92 3037
4048.52 3057
4049.12 3024
4049.72 3034
4050.32 3010
4050.92 3002
4051.52 3064
4052.12 3016
4052.72 3166
4053.32 2990
4053.92 3181
4054.52 3196
4055.13 3002
4055.73 3072
4056.33 2978
4056.93 2868
4057.53 3048
4058.13 3068
4058.73 2963
4059.33 2852
4059.93 2926
4060.53 3033
4061.13 3002
4061.73 2837
4062.33 2922
4062.94 2993
4063.54 3058
4064.14 3123
4064.74 2951
4065.34 3062
4065.94 3054
4066.54 3128
4067.14 2975
4067.75 2992
4068.35 3075
4068.95 3156
4069.55 3061
4070.15 3076
4070.75 3046
4071.36 3043
4071.96 3067
4072.56 3225
4073.16 3166
4073.76 3189
4074.36 3179
4074.97 2957
4075.57 2890
4076.17 2936
4076.77 3129
4077.38 3064
4077.98 3089
4078.58 2965
4079.18 2914
4079.78 3058
4080.39 3227
4080.99 3118
4081.59 3088
4082.19 2993
4082.80 2873
4083.40 2989
4084.00 2906
4084.60 3012
4085.21 3080
4085.81 2932
4086.41 2815
4087.02 2900
4087.62 2869
4088.22 2882
4088.82 2941
4089.43 2861
4090.03 2895
4090.63 2815
4091.24 2813
4091.84 2724
4092.44 2788
4093.05 2845
4093.65 2829
4094.25 2909
4094.86 3000
4095.46 2975
4096.06 2915
4096.67 2924
4097.27 2913
4097.88 2932
4098.48 2901
4099.08 2883
4099.69 2869
4100.29 2809
4100.89 2814
4101.50 2825
4102.10 2875
4102.71 2818
4103.31 3020
4103.91 3012
4104.52 2852
4105.12 2885
4105.73 2996
4106.33 3165
4106.94 3161
4107.54 3004
4108.14 2981
4108.75 3031
4109.35 2987
4109.96 3067
4110.56 2861
4111.17 2911
4111.77 2901
4112.38 2958
4112.98 2873
4113.59 2936
4114.19 2850
4114.80 2775
4115.40 3057
4116.01 2850
4116.61 2814
4117.22 2887
4117.82 2905
4118.43 2851
4119.03 2903
4119.64 3036
4120.24 3038
4120.85 3089
4121.45 2970
4122.06 2918
4122.66 2886
4123.27 3044
4123.88 2983
4124.48 2926
4125.09 2947
4125.69 2883
4126.30 2899
4126.90 2871
4127.51 2930
4128.12 2920
4128.72 3006
4129.33 2955
4129.93 3026
4130.54 3007
4131.15 2993
4131.75 3062
4132.36 3120
4132.96 3076
4133.57 3173
4134.18 3147
4134.78 3284
4135.39 3280
4136.00 3288
4136.60 3372
4137.21 3321
4137.82 3415
4138.42 3555
4139.03 3376
4139.64 3396
4140.24 3426
4140.85 3620
4141.46 3795
4142.06 3715
4142.67 3759
4143.28 3910
4143.89 3897
4144.49 3876
4145.10 3798
4145.71 3845
4146.31 3651
4146.92 3741
4147.53 3561
4148.14 3546
4148.74 3564
4149.35 3366
4149.96 3235
4150.57 3093
4151.17 3045
4151.78 3097
4152.39 3006
4153.00 2913
4153.60 3007
4154.21 3149
4154.82 3048
4155.43 2964
4156.04 3084
4156.64 2925
4157.25 2956
4157.86 3017
4158.47 2946
4159.08 2871
4159.68 2823
4160.29 2891
4160.90 2919
4161.51 3064
4162.12 3103
4162.73 3072
4163.33 3168
4163.94 3246
4164.55 3288
4165.16 3266
4165.77 3414
4166.38 3296
4166.99 3236
4167.60 3282
4168.20 3233
4168.81 3432
4169.42 3280
4170.03 3167
4170.64 3242
4171.25 3303
4171.86 3103
4172.47 3081
4173.08 3073
4173.69 3089
4174.29 3307
4174.90 3254
4175.51 3308
4176.12 3382
4176.73 3398
4177.34 3256
4177.95 3257
4178.56 3271
4179.17 3211
4179.78 3293
4180.39 3120
4181.00 3124
4181.61 3327
4182.22 3159
4182.83 3243
4183.44 3211
4184.05 3183
4184.66 3126
4185.27 3090
4185.88 2926
4186.49 3073
4187.10 3059
4187.71 2886
4188.32 2979
4188.93 3113
4189.54 2992
4190.15 3071
4190.76 3065
4191.37 3129
4191.98 3271
4192.59 3180
4193.20 3077
4193.82 3032
4194.43 3238
4195.04 3343
4195.65 3292
4196.26 3338
4196.87 3409
4197.48 3251
4198.09 3364
4198.70 3316
4199.31 3265
4199.93 3335
4200.54 3309
4201.15 3236
4201.76 3158
4202.37 3027
4202.98 3082
4203.59 3188
4204.20 3096
4204.82 3008
4205.43 3138
4206.04 3108
4206.65 3089
4207.26 2943
4207.87 3156
4208.49 3051
4209.10 2937
4209.71 2966
4210.32 2978
4210.93 3051
4211.55 3080
4212.16 2826
4212.77 2901
4213.38 2961
4213.99 3014
4214.61 3050
4215.22 3092
4215.83 3089
4216.44 2994
4217.06 3007
4217.67 3112
4218.28 3105
4218.89 3225
4219.51 3228
4220.12 3385
4220.73 3474
4221.34 3548
4221.96 3442
4222.57 3311
4223.18 3189
4223.80 3442
4224.41 3295
4225.02 3325
4225.63 3451
4226.25 3250
4226.86 3076
4227.47 3019
4228.09 3246
4228.70 3198
4229.31 3170
4229.93 3111
4230.54 3029
4231.15 3180
4231.77 3166
4232.38 3432
4232.99 3424
4233.61 3420
4234.22 3300
4234.83 3467
4235.45 3585
4236.06 3632
4236.68 3681
4237.29 3589
4237.90 3723
4238.52 3631
4239.13 3462
4239.75 3200
4240.36 3276
4240.97 3257
4241.59 3256
4242.20 3264
4242.82 3096
4243.43 3210
4244.05 3167
4244.66 3092
4245.27 3136
4245.89 3157
4246.50 3265
4247.12 3264
4247.73 3294
4248.35 3302
4248.96 3214
4249.58 3170
4250.19 3265
4250.81 3297
4251.42 3364
4252.04 3250
4252.65 3256
4253.27 3311
4253.88 3179
4254.50 3309
4255.11 3149
4255.73 3173
4256.34 3105
4256.96 3089
4257.57 3057
4258.19 2931
4258.80 2858
4259.42 2912
4260.03 3113
4260.65 2968
4261.27 2886
4261.88 3055
4262.50 3129
4263.11 2980
4263.73 3081
4264.34 3031
4264.96 3005
4265.58 3089
4266.19 3018
4266.81 2915
4267.42 3022
4268.04 3045
4268.66 3207
4269.27 3025
4269.89 3037
4270.51 2944
4271.12 2957
4271.74 3013
4272.35 2925
4272.97 2959
4273.59 3056
4274.20 2968
4274.82 3239
4275.44 3406
4276.05 3396
4276.67 3261
4277.29 3458
4277.90 3599
4278.52 3578
4279.14 3621
4279.76 3426
4280.37 3378
4280.99 3371
4281.61 3226
4282.22 3306
4282.84 3120
4283.46 2928
4284.07 2989
4284.69 2889
4285.31 3002
4285.93 2775
4286.54 3014
4287.16 3026
4287.78 2894
4288.40 2811
4289.01 3002
4289.63 2973
4290.25 2779
4290.87 2859
4291.49 2771
4292.10 2786
4292.72 2735
4293.34 2861
4293.96 2800
4294.58 2930
4295.19 2913
4295.81 2871
4296.43 2818
4297.05 2911
4297.67 3057
4298.28 2943
4298.90 2971
4299.52 3028
4300.14 2915
4300.76 2859
4301.38 2857
4301.99 2870
4302.61 2857
4303.23 2889
4303.85 2977
4304.47 2797
4305.09 2850
4305.71 2860
4306.33 2699
4306.94 2783
4307.56 2810
4308.18 2781
4308.80 2777
4309.42 2758
4310.04 2807
4310.66 2888
4311.28 2746
4311.90 2696
4312.52 2675
4313.14 2720
4313.76 2709
4314.38 2849
4314.99 2675
4315.61 2643
4316.23 2555
4316.85 2702
4317.47 2824
4318.09 2744
4318.71 2772
4319.33 2642
4319.95 2719
4320.57 2515
4321.19 2744
4321.81 2782
4322.43 2746
4323.05 2655
4323.67 2606
4324.29 2666
4324.91 2715
4325.53 2741
4326.15 2748
4326.77 2738
4327.39 2748
4328.01 2671
4328.63 2810
4329.26 2864
4329.88 2747
4330.50 2797
4331.12 2889
4331.74 2766
4332.36 2784
4332.98 2674
4333.60 2736
4334.22 2695
4334.84 2610
4335.46 2825
4336.08 2845
4336.70 2696
4337.33 2686
4337.95 2718
4338.57 2693
4339.19 2661
4339.81 2632
4340.43 2589
4341.05 2619
4341.67 2537
4342.30 2671
4342.92 2725
4343.54 2847
4344.16 2772
4344.78 3005
4345.40 3090
4346.03 3029
4346.65 3105
4347.27 2952
4347.89 3072
4348.51 3151
4349.14 3218
4349.76 3145
4350.38 3061
4351.00 3169
4351.62 3115
4352.25 3028
4352.87 2756
4353.49 2874
4354.11 2798
4354.73 2752
4355.36 2780
4355.98 2817
4356.60 2782
4357.22 2718
4357.85 2811
4358.47 2822
4359.09 2887
4359.71 2758
4360.34 2702
4360.96 2661
4361.58 2788
4362.21 2789
4362.83 2815
4363.45 2640
4364.07 2812
4364.70 2902
4365.32 2771
4365.94 2743
4366.57 2807
4367.19 2755
4367.81 2688
4368.44 2660
4369.06 2535
4369.68 2589
4370.31 2604
4370.93 2709
4371.55 2748
4372.18 2580
4372.80 2578
4373.43 2509
4374.05 2594
4374.67 2521
4375.30 2625
4375.92 2696
4376.54 2541
4377.17 2565
4377.79 2609
4378.42 2703
4379.04 2637
4379.66 2621
4380.29 2829
4380.91 2926
4381.54 2817
4382.16 2740
4382.79 2771
4383.41 2741
4384.03 2708
4384.66 2704
4385.28 2751
4385.91 2784
4386.53 2674
4387.16 2609
4387.78 2634
4388.41 2641
4389.03 2610
4389.66 2524
4390.28 2512
4390.91 2631
4391.53 2553
4392.16 2573
4392.78 2498
4393.41 2656
4394.03 2671
4394.66 2564
4395.28 2518
4395.91 2654
4396.53 2488
4397.16 2531
4397.78 2541
4398.41 2640
4399.03 2670
4399.66 2761
4400.29 2594
4400.91 2566
4401.54 2445
4402.16 2479
4402.79 2522
4403.41 2617
4404.04 2680
4404.67 2521
4405.29 2555
4405.92 2557
4406.54 2550
4407.17 2565
4407.80 2635
4408.42 2555
4409.05 2486
4409.67 2486
4410.30 2487
4410.93 2638
4411.55 2559
4412.18 2490
4412.81 2521
4413.43 2460
4414.06 2510
4414.69 2466
4415.31 2477
4415.94 2553
4416.57 2460
4417.19 2445
4417.82 2552
4418.45 2416
4419.07 2379
4419.70 2518
4420.33 2482
4420.95 2564
4421.58 2416
4422.21 2415
4422.84 2511
4423.46 2530
4424.09 2482
4424.72 2469
4425.35 2409
4425.97 2403
4426.60 2466
4427.23 2507
4427.86 2471
4428.48 2337
4429.11 2364
4429.74 2424
4430.37 2540
4430.99 2517
4431.62 2341
4432.25 2541
4432.88 2541
4433.51 2679
4434.13 2518
4434.76 2383
4435.39 2531
4436.02 2525
4436.65 2513
4437.27 2456
4437.90 2538
4438.53 2572
4439.16 2446
4439.79 2372
4440.42 2626
4441.04 2449
4441.67 2395
4442.30 2385
4442.93 2387
4443.56 2443
4444.19 2442
4444.82 2475
4445.44 2458
4446.07 2436
4446.70 2552
4447.33 2519
4447.96 2503
4448.59 2499
4449.22 2509
4449.85 2679
4450.48 2538
4451.11 2500
4451.74 2670
4452.36 2614
4452.99 2509
4453.62 2524
4454.25 2447
4454.88 2591
4455.51 2522
4456.14 2399
4456.77 2581
4457.40 2473
4458.03 2386
4458.66 2446
4459.29 2512
4459.92 2483
4460.55 2432
4461.18 2310
4461.81 2306
4462.44 2476
4463.07 2392
4463.70 2436
4464.33 2580
4464.96 2331
4465.59 2366
4466.22 2411
4466.85 2435
4467.48 2301
4468.11 2398
4468.74 2393
4469.37 2415
4470.00 2450
4470.63 2327
4471.26 2348
4471.89 2397
4472.53 2392
4473.16 2492
4473.79 2467
4474.42 2468
4475.05 2332
4475.68 2304
4476.31 2360
4476.94 2410
4477.57 2344
4478.20 2294
4478.83 2501
4479.47 2478
4480.10 2330
4480.73 2372
4481.36 2355
4481.99 2406
4482.62 2420
4483.25 2342
4483.89 2384
4484.52 2375
4485.15 2349
4485.78 2347
4486.41 2373
4487.04 2343
4487.68 2333
4488.31 2380
4488.94 2474
4489.57 2389
4490.20 2313
4490.84 2355
4491.47 2321
4492.10 2372
4492.73 2332
4493.36 2414
4494.00 2453
4494.63 2395
4495.26 2352
4495.89 2343
4496.53 2557
4497.16 2357
4497.79 2253
4498.42 2259
4499.06 2432
4499.69 2391
4500.32 2267
4500.95 2451
4501.59 2522
4502.22 2517
4502.85 2400
4503.48 2331
4504.12 2427
4504.75 2348
4505.38 2365
4506.02 2476
4506.65 2348
4507.28 2323
4507.92 2394
4508.55 2246
4509.18 2413
4509.82 2375
4510.45 2299
4511.08 2356
4511.72 2507
4512.35 2341
4512.98 2323
4513.62 2338
4514.25 2515
4514.88 2392
4515.52 2256
4516.15 2339
4516.79 2416
4517.42 2369
4518.05 2427
4518.69 2312
4519.32 2378
4519.96 2308
4520.59 2432
4521.22 2416
4521.86 2417
4522.49 2378
4523.13 2178
4523.76 2286
4524.40 2362
4525.03 2380
4525.66 2440
4526.30 2307
4526.93 2349
4527.57 2363
4528.20 2334
4528.84 2308
4529.47 2341
4530.11 2460
4530.74 2552
4531.38 2379
4532.01 2326
4532.65 2352
4533.28 2360
4533.92 2368
4534.55 2321
4535.19 2352
4535.82 2348
4536.46 2498
4537.09 2441
4537.73 2369
4538.36 2296
4539.00 2242
4539.63 2206
4540.27 2433
4540.90 2318
4541.54 2243
4542.18 2233
4542.81 2299
4543.45 2320
4544.08 2441
4544.72 2329
4545.35 2368
4545.99 2358
4546.63 2412
4547.26 2369
4547.90 2230
4548.53 2402
4549.17 2397
4549.81 2320
4550.44 2418
4551.08 2324
4551.72 2276
4552.35 2357
4552.99 2289
4553.62 2434
4554.26 2322
4554.90 2349
4555.53 2390
4556.17 2284
4556.81 2321
4557.44 2362
4558.08 2376
4558.72 2263
4559.35 2267
4559.99 2301
4560.63 2315
4561.26 2243
4561.90 2181
4562.54 2318
4563.18 2406
4563.81 2389
4564.45 2396
4565.09 2493
4565.72 2291
4566.36 2330
4567.00 2335
4567.64 2390
4568.27 2332
4568.91 2453
4569.55 2389
4570.19 2420
4570.82 2425
4571.46 2261
4572.10 2310
4572.74 2317
4573.38 2376
4574.01 2324
4574.65 2261
4575.29 2270
4575.93 2348
4576.56 2339
4577.20 2290
4577.84 2209
4578.48 2282
4579.12 2347
4579.76 2425
4580.39 2302
4581.03 2421
4581.67 2384
4582.31 2426
4582.95 2395
4583.59 2316
4584.22 2370
4584.86 2409
4585.50 2446
4586.14 2342
4586.78 2341
4587.42 2302
4588.06 2373
4588.70 2236
4589.33 2337
4589.97 2251
4590.61 2287
4591.25 2289
4591.89 2405
4592.53 2295
4593.17 2298
4593.81 2308
4594.45 2328
4595.09 2371
4595.73 2440
4596.37 2400
4597.00 2351
4597.64 2517
4598.28 2300
4598.92 2271
4599.56 2367
4600.20 2416
4600.84 2407
4601.48 2452
4602.12 2572
4602.76 2657
4603.40 2587
4604.04 2527
4604.68 2553
4605.32 2791
4605.96 2676
4606.60 2540
4607.24 2782
4607.88 2759
4608.52 2630
4609.16 2537
4609.80 2575
4610.44 2540
4611.08 2552
4611.72 2540
4612.36 2544
4613.01 2512
4613.65 2470
4614.29 2443
4614.93 2433
4615.57 2417
4616.21 2424
4616.85 2515
4617.49 2402
4618.13 2340
4618.77 2386
4619.41 2317
4620.05 2335
4620.70 2400
4621.34 2351
4621.98 2436
4622.62 2416
4623.26 2168
4623.90 2287
4624.54 2342
4625.18 2376
4625.83 2315
4626.47 2274
4627.11 2272
4627.75 2343
4628.39 2443
4629.03 2418
4629.68 2358
4630.32 2298
4630.96 2293
4631.60 2407
4632.24 2352
4632.88 2283
4633.53 2310
4634.17 2323
4634.81 2295
4635.45 2290
4636.10 2194
4636.74 2323
4637.38 2388
4638.02 2255
4638.66 2226
4639.31 2321
4639.95 2384
4640.59 2300
4641.23 2275
4641.88 2392
4642.52 2320
4643.16 2294
4643.80 2207
4644.45 2221
4645.09 2270
4645.73 2271
4646.38 2305
4647.02 2327
4647.66 2357
4648.30 2471
4648.95 2486
4649.59 2384
4650.23 2213
4650.88 2274
4651.52 2267
4652.16 2284
4652.81 2341
4653.45 2347
4654.09 2309
4654.74 2310
4655.38 2339
4656.02 2370
4656.67 2262
4657.31 2380
4657.96 2407
4658.60 2411
4659.24 2312
4659.89 2333
4660.53 2335
4661.17 2230
4661.82 2325
4662.46 2433
4663.11 2383
4663.75 2383
4664.39 2368
4665.04 2416
4665.68 2270
4666.33 2342
4666.97 2326
4667.62 2375
4668.26 2316
4668.90 2269
4669.55 2228
4670.19 2213
4670.84 2342
4671.48 2286
4672.13 2275
4672.77 2302
4673.42 2327
4674.06 2190
4674.71 2244
4675.35 2305
4676.00 2236
4676.64 2186
4677.29 2241
4677.93 2271
4678.58 2343
4679.22 2270
4679.87 2236
4680.51 2168
4681.16 2246
4681.80 2242
4682.45 2208
4683.09 2107
4683.74 2192
4684.38 2265
4685.03 2277
4685.68 2264
4686.32 2319
4686.97 2195
4687.61 2184
4688.26 2249
4688.90 2274
4689.55 2226
4690.20 2239
4690.84 2207
4691.49 2222
4692.13 2286
4692.78 2303
4693.43 2207
4694.07 2182
4694.72 2169
4695.36 2209
4696.01 2306
4696.66 2304
4697.30 2245
4697.95 2300
4698.60 2284
4699.24 2376
4699.89 2295
4700.54 2315
4701.18 2313
4701.83 2290
4702.48 2315
4703.12 2224
4703.77 2230
4704.42 2233
4705.06 2212
4705.71 2218
4706.36 2333
4707.00 2333
4707.65 2301
4708.30 2346
4708.95 2341
4709.59 2381
4710.24 2563
4710.89 2576
4711.54 2560
4712.18 2387
4712.83 2386
4713.48 2385
4714.13 2562
4714.77 2390
4715.42 2406
4716.07 2307
4716.72 2386
4717.36 2369
4718.01 2316
4718.66 2378
4719.31 2415
4719.96 2368
4720.60 2257
4721.25 2240
4721.90 2357
4722.55 2293
4723.20 2372
4723.84 2332
4724.49 2337
4725.14 2344
4725.79 2252
4726.44 2257
4727.09 2219
4727.73 2233
4728.38 2186
4729.03 2169
4729.68 2115
4730.33 2209
4730.98 2248
4731.63 2180
4732.27 2244
4732.92 2316
4733.57 2184
4734.22 2144
4734.87 2211
4735.52 2198
4736.17 2136
4736.82 2250
4737.47 2188
4738.12 2157
4738.77 2166
4739.41 2239
4740.06 2199
4740.71 2279
4741.36 2224
4742.01 2258
4742.66 2217
4743.31 2296
4743.96 2386
4744.61 2292
4745.26 2307
4745.91 2205
4746.56 2172
4747.21 2291
4747.86 2260
4748.51 2451
4749.16 2326
4749.81 2442
4750.46 2436
4751.11 2410
4751.76 2604
4752.41 2475
4753.06 2477
4753.71 2516
4754.36 2490
4755.01 2452
4755.66 2379
4756.31 2507
4756.96 2527
4757.61 2514
4758.26 2383
4758.91 2371
4759.56 2322
4760.22 2335
4760.87 2202
4761.52 2201
4762.17 2195
4762.82 2243
4763.47 2158
4764.12 2057
4764.77 2081
4765.42 2081
4766.07 2042
4766.72 2223
4767.38 2115
4768.03 2201
4768.68 2263
4769.33 2273
4769.98 2151
4770.63 2209
4771.28 2133
4771.94 2228
4772.59 2149
4773.24 2136
4773.89 2168
4774.54 2146
4775.19 2208
4775.85 2238
4776.50 2206
4777.15 2130
4777.80 2193
4778.45 2226
4779.11 2152
4779.76 2149
4780.41 2197
4781.06 2161
4781.71 2193
4782.37 2186
4783.02 2115
4783.67 2170
4784.32 2061
4784.98 2141
4785.63 2104
4786.28 2171
4786.93 2226
4787.59 2255
4788.24 2232
4788.89 2158
4789.54 2268
4790.20 2200
4790.85 2270
4791.50 2131
4792.15 2146
4792.81 2298
4793.46 2179
4794.11 2149
4794.77 2112
4795.42 2107
4796.07 2073
4796.73 2010
4797.38 2088
4798.03 2073
4798.69 2121
4799.34 2049
4799.99 2109
4800.65 2072
4801.30 2016
4801.95 2020
4802.61 2133
4803.26 2146
4803.91 2240
4804.57 2081
4805.22 2121
4805.88 2056
4806.53 2137
4807.18 1993
4807.84 2109
4808.49 2080
4809.15 2101
4809.80 2158
4810.45 2125
4811.11 2140
4811.76 2185
4812.42 2109
4813.07 2166
4813.73 2009
4814.38 2117
4815.03 2265
4815.69 2173
4816.34 2250
4817.00 2337
4817.65 2200
4818.31 2162
4818.96 2141
4819.62 2268
4820.27 2341
4820.93 2370
4821.58 2300
4822.24 2470
4822.89 2374
4823.55 2340
4824.20 2433
4824.86 2333
4825.51 2386
4826.17 2489
4826.82 2240
4827.48 2321
4828.13 2319
4828.79 2289
4829.44 2400
4830.10 2429
4830.75 2359
4831.41 2344
4832.07 2392
4832.72 2378
4833.38 2431
4834.03 2289
4834.69 2272
4835.34 2293
4836.00 2300
4836.66 2458
4837.31 2399
4837.97 2363
4838.62 2354
4839.28 2215
4839.94 2239
4840.59 2268
4841.25 2323
4841.91 2251
4842.56 2234
4843.22 2139
4843.87 2202
4844.53 2245
4845.19 2198
4845.84 2316
4846.50 2278
4847.16 2132
4847.81 2340
4848.47 2361
4849.13 2419
4849.78 2344
4850.44 2307
4851.10 2152
4851.75 2182
4852.41 2348
4853.07 2331
4853.73 2288
4854.38 2083
4855.04 2148
4855.70 2297
4856.35 2158
4857.01 2144
4857.67 2352
4858.33 2291
4858.98 2321
4859.64 2235
4860.30 2367
4860.96 2389
4861.61 2469
4862.27 2447
4862.93 2306
4863.59 2258
4864.25 2492
4864.90 2464
4865.56 2334
4866.22 2361
4866.88 2330
4867.54 2350
4868.19 2480
4868.85 2344
4869.51 2258
4870.17 2222
4870.83 2220
4871.48 2411
4872.14 2209
4872.80 2291
4873.46 2353
4874.12 2410
4874.78 2308
4875.43 2242
4876.09 2205
4876.75 2210
4877.41 2358
4878.07 2501
4878.73 2359
4879.39 2307
4880.05 2184
4880.70 2210
4881.36 2366
4882.02 2299
4882.68 2194
4883.34 2262
4884.00 2140
4884.66 2154
4885.32 2303
4885.98 2322
4886.64 2328
4887.30 2246
4887.96 2375
4888.62 2237
4889.27 2280
4889.93 2372
4890.59 2418
4891.25 2376
4891.91 2400
4892.57 2449
4893.23 2433
4893.89 2418
4894.55 2404
4895.21 2418
4895.87 2488
4896.53 2505
4897.19 2521
4897.85 2467
4898.51 2464
4899.17 2537
4899.83 2603
4900.49 2677
4901.15 2537
4901.81 2457
4902.47 2567
4903.13 2550
4903.79 2495
4904.46 2506
4905.12 2268
4905.78 2452
4906.44 2418
4907.10 2429
4907.76 2378
4908.42 2289
4909.08 2249
4909.74 2217
4910.40 2198
4911.06 2310
4911.72 2316
4912.38 2317
4913.05 2198
4913.71 2195
4914.37 2255
4915.03 2271
4915.69 2253
4916.35 2218
4917.01 2368
4917.67 2282
4918.34 2135
4919.00 2132
4919.66 2146
4920.32 2196
4920.98 2295
4921.64 2165
4922.31 2233
4922.97 2204
4923.63 2196
4924.29 2049
4924.95 2043
4925.62 2053
4926.28 2198
4926.94 2242
4927.60 2151
4928.26 2290
4928.93 2297
4929.59 2182
4930.25 2198
4930.91 2118
4931.57 2101
4932.24 2114
4932.90 2146
4933.56 2056
4934.22 2178
4934.89 2283
4935.55 2255
4936.21 2285
4936.88 2169
4937.54 2129
4938.20 2140
4938.86 2108
4939.53 2036
4940.19 1968
4940.85 2037
4941.52 2087
4942.18 2100
4942.84 2121
4943.50 1973
4944.17 1961
4944.83 2006
4945.49 2086
4946.16 1955
4946.82 2032
4947.48 2036
4948.15 2097
4948.81 2091
4949.47 2049
4950.14 2013
4950.80 2138
4951.47 2161
4952.13 2148
4952.79 2102
4953.46 1975
4954.12 1969
4954.78 1964
4955.45 2093
4956.11 2151
4956.78 2201
4957.44 2169
4958.10 2095
4958.77 2235
4959.43 2380
4960.10 2263
4960.76 2209
4961.43 2184
4962.09 2270
4962.76 2142
4963.42 2187
4964.08 2391
4964.75 2452
4965.41 2313
4966.08 2339
4966.74 2314
4967.41 2409
4968.07 2368
4968.74 2294
4969.40 2395
4970.07 2267
4970.73 2227
4971.40 2218
4972.06 2089
4972.73 2198
4973.39 2236
4974.06 2186
4974.72 2205
4975.39 2215
4976.05 2219
4976.72 2239
4977.38 2140
4978.05 2215
4978.71 2220
4979.38 2203
4980.05 2156
4980.71 2068
4981.38 2266
4982.04 2122
4982.71 2105
4983.37 2273
4984.04 2204
4984.71 2189
4985.37 2211
4986.04 2169
4986.70 2183
4987.37 2146
4988.04 2186
4988.70 2146
4989.37 2149
4990.04 2226
4990.70 2176
4991.37 2165
4992.03 2117
4992.70 2079
4993.37 2049
4994.03 2072
4994.70 2123
4995.37 2096
4996.03 2117
4996.70 2042
4997.37 2067
4998.03 2071
4998.70 2015
4999.37 2129
5000.03 2094
5000.70 2014
5001.37 2085
5002.04 2084
5002.70 1987
5003.37 2079
5004.04 1946
5004.70 1993
5005.37 2101
5006.04 1966
5006.71 2073
5007.37 1947
5008.04 2033
5008.71 2036
5009.38 2014
5010.04 2058
5010.71 2090
5011.38 2095
5012.05 2087
5012.71 2143
5013.38 2096
5014.05 2043
5014.72 2030
5015.39 2081
5016.05 2066
5016.72 1955
5017.39 1996
5018.06 1998
5018.73 2056
5019.39 2084
5020.06 1998
5020.73 1930
5021.40 2116
5022.07 1994
5022.74 2116
5023.41 2080
5024.07 1999
5024.74 2014
5025.41 2019
5026.08 2051
5026.75 1968
5027.42 1982
5028.09 2018
5028.75 1990
5029.42 2037
5030.09 2027
5030.76 2124
5031.43 1995
5032.10 2010
5032.77 2137
5033.44 2052
5034.11 2046
5034.78 2145
5035.45 2134
5036.12 2107
5036.78 2071
5037.45 1930
5038.12 1834
5038.79 1945
5039.46 1890
5040.13 2040
5040.80 2005
5041.47 1974
5042.14 2011
5042.81 2010
5043.48 1975
5044.15 2034
5044.82 1999
5045.49 1972
5046.16 2047
5046.83 1894
5047.50 2018
5048.17 1903
5048.84 1921
5049.51 2048
5050.18 1960
5050.85 1911
5051.52 1879
5052.19 2045
5052.86 2065
5053.53 2101
5054.20 2041
5054.87 2019
5055.55 2089
5056.22 2033
5056.89 1968
5057.56 1937
5058.23 1963
5058.90 2028
5059.57 2035
5060.24 1974
5060.91 1989
5061.58 2184
5062.25 2006
5062.93 1927
5063.60 1950
5064.27 2001
5064.94 2004
5065.61 2004
5066.28 2091
5066.95 1970
5067.62 2025
5068.30 1966
5068.97 1954
5069.64 1876
5070.31 1848
5070.98 1900
5071.65 1920
5072.33 1962
5073.00 1948
5073.67 1868
5074.34 1882
5075.01 1877
5075.68 1736
5076.36 1838
5077.03 1897
5077.70 1992
5078.37 2061
5079.05 2017
5079.72 1950
5080.39 2043
5081.06 2046
5081.73 1930
5082.41 1885
5083.08 1951
5083.75 1984
5084.42 2026
5085.10 1945
5085.77 1898
5086.44 1976
5087.12 1928
5087.79 1950
5088.46 1927
5089.13 1997
5089.81 2080
5090.48 2106
5091.15 2030
5091.83 2029
5092.50 2070
5093.17 2095
5093.84 2113
5094.52 2067
5095.19 1978
5095.86 1897
5096.54 1845
5097.21 1934
5097.88 1896
5098.56 1851
5099.23 1925
5099.91 1894
5100.58 1882
5101.25 1917
5101.93 1803
5102.60 1896
5103.27 2015
5103.95 1874
5104.62 1830
5105.30 1990
5105.97 1870
5106.64 1920
5107.32 1993
5107.99 1857
5108.67 1820
5109.34 1846
5110.01 1943
5110.69 1906
5111.36 1905
5112.04 1966
5112.71 1965
5113.39 1901
5114.06 1937
5114.74 1920
5115.41 1849
5116.08 1912
5116.76 1979
5117.43 1931
5118.11 1803
5118.78 1948
5119.46 1987
5120.13 1997
5120.81 1885
5121.48 1897
5122.16 1940
5122.83 1929
5123.51 1945
5124.18 1892
5124.86 1915
5125.53 1879
5126.21 1905
5126.88 2006
5127.56 1882
5128.24 1930
5128.91 1891
5129.59 1870
5130.26 1909
5130.94 1802
5131.61 1903
5132.29 1852
5132.96 1920
5133.64 2015
5134.32 2061
5134.99 1989
5135.67 1891
5136.34 1894
5137.02 1805
5137.70 1918
5138.37 1888
5139.05 1914
5139.72 1860
5140.40 1869
5141.08 1991
5141.75 1859
5142.43 1881
5143.11 1900
5143.78 1919
5144.46 1906
5145.14 1931
5145.81 1960
5146.49 1843
5147.17 1852
5147.84 1768
5148.52 1747
5149.20 1941
5149.87 1839
5150.55 1786
5151.23 1829
5151.90 1715
5152.58 1781
5153.26 1854
5153.94 1870
5154.61 1920
5155.29 1939
5155.97 1816
5156.64 1797
5157.32 1872
5158.00 1827
5158.68 1785
5159.35 1830
5160.03 1794
5160.71 1688
5161.39 1908
5162.06 1925
5162.74 1867
5163.42 1870
5164.10 1768
5164.78 1772
5165.45 1902
5166.13 1864
5166.81 1839
5167.49 1847
5168.17 1817
5168.84 1935
5169.52 1899
5170.20 1785
5170.88 1849
5171.56 1813
5172.23 1870
5172.91 1863
5173.59 1833
5174.27 1834
5174.95 1874
5175.63 1908
5176.31 1863
5176.98 1794
5177.66 1735
5178.34 1820
5179.02 1788
5179.70 1764
5180.38 1792
5181.06 1822
5181.74 1837
5182.42 1979
5183.09 1919
5183.77 1895
5184.45 1896
5185.13 1943
5185.81 1892
5186.49 1765
5187.17 1791
5187.85 1824
5188.53 1883
5189.21 1915
5189.89 1976
5190.57 1910
5191.25 1833
5191.93 1884
5192.61 1877
5193.29 1793
5193.97 1780
5194.64 1834
5195.32 1837
5196.00 1897
5196.68 1730
5197.36 1803
5198.04 1825
5198.72 1736
5199.40 1782
5200.08 1733
5200.77 1812
5201.45 1961
5202.13 1969
5202.81 2001
5203.49 1851
5204.17 1791
5204.85 1977
5205.53 2029
5206.21 1947
5206.89 1978
5207.57 2010
5208.25 2021
5208.93 2036
5209.61 1955
5210.29 2018
5210.97 1981
5211.65 2089
5212.34 2038
5213.02 1981
5213.70 1939
5214.38 1950
5215.06 2026
5215.74 1936
5216.42 1918
5217.10 1790
5217.78 1870
5218.47 1893
5219.15 1862
5219.83 1898
5220.51 1935
5221.19 1916
5221.87 1918
5222.56 1829
5223.24 1891
5223.92 1874
5224.60 1894
5225.28 1878
5225.96 1867
5226.65 1919
5227.33 1946
5228.01 1868
5228.69 1912
5229.37 1880
5230.06 1882
5230.74 1846
5231.42 1789
5232.10 1785
5232.79 1797
5233.47 1873
5234.15 2003
5234.83 1979
5235.51 2051
5236.20 1899
5236.88 1911
5237.56 1956
5238.25 1987
5238.93 2036
5239.61 2027
5240.29 1859
5240.98 1899
5241.66 1881
5242.34 1994
5243.03 1987
5243.71 1957
5244.39 1891
5245.07 1850
5245.76 1899
5246.44 1834
5247.12 1806
5247.81 1711
5248.49 1835
5249.17 1884
5249.86 1962
5250.54 1900
5251.22 1939
5251.91 1880
5252.59 1878
5253.28 1864
5253.96 1803
5254.64 1821
5255.33 1833
5256.01 1907
5256.69 1813
5257.38 1844
5258.06 1758
5258.75 1888
5259.43 2041
5260.11 1791
5260.80 1905
5261.48 1882
5262.17 1899
5262.85 1884
5263.53 1901
5264.22 1945
5264.90 1837
5265.59 1877
5266.27 2008
5266.96 1982
5267.64 1824
5268.33 1817
5269.01 1885
5269.70 1909
5270.38 1860
5271.07 1895
5271.75 1840
5272.44 1959
5273.12 1973
5273.80 1919
5274.49 1929
5275.18 1894
5275.86 1831
5276.55 1829
5277.23 1885
5277.92 1893
5278.60 1867
5279.29 1844
5279.97 1898
5280.66 1992
5281.34 1978
5282.03 1904
5282.71 1916
5283.40 1961
5284.08 1919
5284.77 2042
5285.46 1894
5286.14 1909
5286.83 1947
5287.51 1896
5288.20 1809
5288.89 1861
5289.57 1818
5290.26 1736
5290.94 1731
5291.63 1767
5292.32 1685
5293.00 1712
5293.69 1805
5294.38 1879
5295.06 1872
5295.75 1896
5296.43 1784
5297.12 1737
5297.81 1800
5298.49 1818
5299.18 1840
5299.87 1791
5300.55 1711
5301.24 1722
5301.93 1747
5302.61 1873
5303.30 1799
5303.99 1806
5304.68 1850
5305.36 1748
5306.05 1788
5306.74 1927
5307.42 2027
5308.11 1867
5308.80 1797
5309.49 1892
5310.17 1751
5310.86 1881
5311.55 1930
5312.23 1868
5312.92 1825
5313.61 1804
5314.30 1793
5314.99 1832
5315.67 1774
5316.36 1751
5317.05 1831
5317.74 1816
5318.42 1804
5319.11 1774
5319.80 1794
5320.49 1811
5321.18 1851
5321.86 1775
5322.55 1853
5323.24 1858
5323.93 1837
5324.62 1874
5325.31 1758
5325.99 1812
5326.68 1699
5327.37 1743
5328.06 1721
5328.75 1857
5329.44 1833
5330.12 1767
5330.81 1848
5331.50 1820
5332.19 1873
5332.88 1758
5333.57 1792
5334.26 1820
5334.95 1848
5335.64 1817
5336.32 1751
5337.01 1861
5337.70 1781
5338.39 1828
5339.08 1807
5339.77 1821
5340.46 1888
5341.15 1921
5341.84 1959
5342.53 1953
5343.22 1834
5343.91 1852
5344.60 1865
5345.29 1773
5345.98 1844
5346.67 1864
5347.36 1790
5348.04 1919
5348.73 1898
5349.42 1788
5350.11 1754
5350.80 1900
5351.49 1938
5352.18 1849
5352.87 1723
5353.56 1882
5354.25 1783
5354.95 1732
5355.64 1802
5356.33 1832
5357.02 1820
5357.71 1730
5358.40 1770
5359.09 1751
5359.78 1722
5360.47 1713
5361.16 1831
5361.85 1793
5362.54 1702
5363.23 1826
5363.92 1867
5364.61 1767
5365.30 1820
5365.99 1798
5366.69 1791
5367.38 1778
5368.07 1775
5368.76 1818
5369.45 1755
5370.14 1754
5370.83 1802
5371.52 1795
5372.22 1742
5372.91 1797
5373.60 1816
5374.29 1896
5374.98 1842
5375.67 1805
5376.36 1881
5377.06 1965
5377.75 1849
5378.44 1704
5379.13 1859
5379.82 1812
5380.52 1739
5381.21 1717
5381.90 1749
5382.59 1739
5383.28 1713
5383.98 1724
5384.67 1789
5385.36 1792
5386.05 1829
5386.74 1728
5387.44 1803
5388.13 1837
5388.82 1890
5389.51 1843
5390.21 1810
5390.90 1835
5391.59 1834
5392.28 1846
5392.98 1775
5393.67 1865
5394.36 1782
5395.06 1828
5395.75 1757
5396.44 1693
5397.13 1682
5397.83 1759
5398.52 1705
5399.21 1667
5399.91 1633
5400.60 1662
5401.29 1885
5401.99 1865
5402.68 1772
5403.37 1752
5404.07 1747
5404.76 1808
5405.45 1747
5406.15 1892
5406.84 1916
5407.53 1790
5408.23 1838
5408.92 1844
5409.61 1781
5410.31 1772
5411.00 1802
5411.70 1849
5412.39 1847
5413.08 1800
5413.78 1814
5414.47 1732
5415.17 1784
5415.86 1750
5416.55 1694
5417.25 1728
5417.94 1773
5418.64 1784
5419.33 1913
5420.03 1768
5420.72 1717
5421.42 1652
5422.11 1728
5422.80 1651
5423.50 1806
5424.19 1804
5424.89 1761
5425.58 1860
5426.28 1802
5426.97 1719
5427.67 1771
5428.36 1725
5429.06 1639
5429.75 1710
5430.45 1751
5431.14 1730
5431.84 1855
5432.53 1812
5433.23 1803
5433.92 1864
5434.62 1960
5435.31 2042
5436.01 1956
5436.71 1978
5437.40 1831
5438.10 1904
5438.79 1923
5439.49 1981
5440.18 1920
5440.88 1939
5441.58 1852
5442.27 1856
5442.97 1871
5443.66 1847
5444.36 1885
5445.06 1888
5445.75 1897
5446.45 1739
5447.14 1868
5447.84 1957
5448.54 1867
5449.23 1738
5449.93 1864
5450.63 1898
5451.32 1783
5452.02 1851
5452.71 1848
5453.41 1840
5454.11 1778
5454.80 1716
5455.50 1827
5456.20 1891
5456.89 1833
5457.59 1760
5458.29 1698
5458.99 1562
5459.68 1593
5460.38 1792
5461.08 1739
5461.77 1704
5462.47 1794
5463.17 1747
5463.86 1771
5464.56 1822
5465.26 1766
5465.96 1647
5466.65 1833
5467.35 1723
5468.05 1835
5468.75 1768
5469.44 1753
5470.14 1820
5470.84 1818
5471.54 1744
5472.24 1726
5472.93 1665
5473.63 1735
5474.33 1784
5475.03 1764
5475.72 1904
5476.42 1732
5477.12 1630
5477.82 1739
5478.52 1819
5479.22 1859
5479.91 1840
5480.61 1779
5481.31 1909
5482.01 1929
5482.71 1902
5483.41 1908
5484.10 1874
5484.80 1833
5485.50 1802
5486.20 1828
5486.90 1982
5487.60 2053
5488.30 1781
5488.99 1787
5489.69 1918
5490.39 2066
5491.09 2001
5491.79 1775
5492.49 1959
5493.19 1858
5493.89 1923
5494.59 1857
5495.29 1974
5495.99 1928
5496.69 1814
5497.38 1940
5498.08 1920
5498.78 1931
5499.48 2021
5500.18 2012
5500.88 1998
5501.58 2009
5502.28 2098
5502.98 2103
5503.68 2155
5504.38 2329
5505.08 2193
5505.78 2167
5506.48 2044
5507.18 2075
5507.88 1936
5508.58 1988
5509.28 1966
5509.98 1934
5510.68 1830
5511.38 1917
5512.08 1967
5512.78 1876
5513.48 1789
5514.18 1835
5514.88 1872
5515.58 1858
5516.28 1779
5516.98 1764
5517.69 1879
5518.39 1783
5519.09 1852
5519.79 1755
5520.49 1760
5521.19 1778
5521.89 1809
5522.59 1869
5523.29 1799
5523.99 1765
5524.69 1763
5525.40 1757
5526.10 1728
5526.80 1719
5527.50 1684
5528.20 1798
5528.90 1763
5529.60 1715
5530.31 1736
5531.01 1713
5531.71 1741
5532.41 1741
5533.11 1779
5533.81 1698
5534.51 1623
5535.22 1696
5535.92 1644
5536.62 1649
5537.32 1689
5538.02 1661
5538.73 1677
5539.43 1659
5540.13 1709
5540.83 1745
5541.53 1725
5542.24 1772
5542.94 1602
5543.64 1667
5544.34 1656
5545.05 1591
5545.75 1689
5546.45 1603
5547.15 1663
5547.86 1614
5548.56 1785
5549.26 1753
5549.96 1726
5550.67 1767
5551.37 1682
5552.07 1673
5552.78 1635
5553.48 1678
5554.18 1612
5554.88 1624
5555.59 1609
5556.29 1557
5556.99 1617
5557.70 1617
5558.40 1661
5559.10 1673
5559.81 1659
5560.51 1684
5561.21 1656
5561.92 1712
5562.62 1747
5563.32 1757
5564.03 1705
5564.73 1726
5565.44 1747
5566.14 1798
5566.84 1776
5567.55 1784
5568.25 1663
5568.95 1714
5569.66 1743
5570.36 1617
5571.07 1667
5571.77 1743
5572.47 1645
5573.18 1706
5573.88 1632
5574.59 1669
5575.29 1663
5576.00 1677
5576.70 1721
5577.40 1728
5578.11 1780
5578.81 1668
5579.52 1649
5580.22 1682
5580.93 1611
5581.63 1681
5582.34 1776
5583.04 1669
5583.75 1687
5584.45 1695
5585.16 1645
5585.86 1595
5586.57 1591
5587.27 1658
5587.98 1648
5588.68 1644
5589.39 1683
5590.09 1696
5590.80 1824
5591.50 1659
5592.21 1633
5592.91 1672
5593.62 1620
5594.33 1638
5595.03 1650
5595.74 1650
5596.44 1633
5597.15 1628
5597.85 1602
5598.56 1701
5599.27 1666
5599.97 1624
5600.68 1640
5601.38 1659
5602.09 1667
5602.79 1648
5603.50 1662
5604.21 1654
5604.91 1628
5605.62 1567
5606.33 1622
5607.03 1670
5607.74 1651
5608.45 1673
5609.15 1689
5609.86 1639
5610.56 1724
5611.27 1609
5611.98 1594
5612.68 1567
5613.39 1626
5614.10 1699
5614.80 1556
5615.51 1579
5616.22 1647
5616.93 1566
5617.63 1578
5618.34 1589
5619.05 1596
5619.75 1599
5620.46 1657
5621.17 1623
5621.88 1637
5622.58 1613
5623.29 1669
5624.00 1619
5624.70 1694
5625.41 1677
5626.12 1727
5626.83 1566
5627.54 1680
5628.24 1755
5628.95 1689
5629.66 1534
5630.37 1631
5631.07 1622
5631.78 1647
5632.49 1719
5633.20 1665
5633.91 1735
5634.61 1639
5635.32 1558
5636.03 1537
5636.74 1563
5637.45 1657
5638.15 1607
5638.86 1586
5639.57 1590
5640.28 1634
5640.99 1652
5641.70 1685
5642.41 1735
5643.11 1685
5643.82 1801
5644.53 1764
5645.24 1632
5645.95 1637
5646.66 1616
5647.37 1568
5648.08 1509
5648.78 1505
5649.49 1518
5650.20 1587
5650.91 1565
5651.62 1717
5652.33 1627
5653.04 1673
5653.75 1696
5654.46 1663
5655.17 1588
5655.88 1656
5656.59 1676
5657.30 1682
5658.00 1582
5658.71 1664
5659.42 1720
5660.13 1650
5660.84 1649
5661.55 1601
5662.26 1703
5662.97 1758
5663.68 1670
5664.39 1688
5665.10 1670
5665.81 1612
5666.52 1632
5667.23 1601
5667.94 1576
5668.65 1476
5669.36 1526
5670.07 1535
5670.78 1547
5671.49 1590
5672.20 1518
5672.92 1620
5673.63 1539
5674.34 1586
5675.05 1507
5675.76 1576
5676.47 1599
5677.18 1610
5677.89 1594
5678.60 1517
5679.31 1562
5680.02 1567
5680.73 1575
5681.44 1555
5682.16 1542
5682.87 1537
5683.58 1554
5684.29 1614
5685.00 1545
5685.71 1501
5686.42 1566
5687.13 1536
5687.85 1501
5688.56 1594
5689.27 1494
5689.98 1517
5690.69 1543
5691.40 1523
5692.11 1441
5692.83 1490
5693.54 1532
5694.25 1604
5694.96 1529
5695.67 1469
5696.39 1466
5697.10 1550
5697.81 1454
5698.52 1477
5699.23 1551
5699.95 1551
5700.66 1517
5701.37 1557
5702.08 1565
5702.80 1553
5703.51 1495
5704.22 1537
5704.93 1513
5705.64 1549
5706.36 1524
5707.07 1547
5707.78 1598
5708.50 1473
5709.21 1527
5709.92 1476
5710.63 1488
5711.35 1496
5712.06 1583
5712.77 1554
5713.49 1522
5714.20 1470
5714.91 1401
5715.62 1562
5716.34 1572
5717.05 1567
5717.76 1586
5718.48 1561
5719.19 1499
5719.90 1536
5720.62 1526
5721.33 1494
5722.05 1471
5722.76 1465
5723.47 1545
5724.19 1538
5724.90 1493
5725.61 1446
5726.33 1473
5727.04 1493
5727.76 1476
5728.47 1576
5729.18 1520
5729.90 1578
5730.61 1479
5731.33 1580
5732.04 1513
5732.75 1500
5733.47 1541
5734.18 1544
5734.90 1439
5735.61 1494
5736.33 1559
5737.04 1533
5737.75 1486
5738.47 1463
5739.18 1447
5739.90 1349
5740.61 1459
5741.33 1589
5742.04 1492
5742.76 1523
5743.47 1488
5744.19 1420
5744.90 1491
5745.62 1463
5746.33 1424
5747.05 1594
5747.76 1541
5748.48 1502
5749.19 1500
5749.91 1383
5750.62 1417
5751.34 1516
5752.05 1520
5752.77 1486
5753.49 1413
5754.20 1519
5754.92 1577
5755.63 1482
5756.35 1476
5757.06 1550
5757.78 1528
5758.50 1406
5759.21 1403
5759.93 1546
5760.64 1524
5761.36 1454
5762.07 1446
5762.79 1417
5763.51 1458
5764.22 1571
5764.94 1460
5765.66 1482
5766.37 1522
5767.09 1522
5767.80 1501
5768.52 1480
5769.24 1448
5769.95 1490
5770.67 1564
5771.39 1545
5772.10 1610
5772.82 1620
5773.54 1507
5774.25 1509
5774.97 1486
5775.69 1549
5776.41 1464
5777.12 1548
5777.84 1549
5778.56 1501
5779.27 1510
5779.99 1449
5780.71 1459
5781.42 1504
5782.14 1451
5782.86 1435
5783.58 1563
5784.29 1488
5785.01 1437
5785.73 1510
5786.45 1528
5787.16 1419
5787.88 1344
5788.60 1432
5789.32 1523
5790.04 1442
5790.75 1450
5791.47 1501
5792.19 1503
5792.91 1503
5793.62 1613
5794.34 1485
5795.06 1433
5795.78 1416
5796.50 1439
5797.22 1473
5797.93 1503
5798.65 1534
5799.37 1447
5800.09 1490
5800.81 1510
5801.53 1426
5802.24 1478
5802.96 1521
5803.68 1572
5804.40 1567
5805.12 1638
5805.84 1637
5806.56 1542
5807.28 1547
5807.99 1553
5808.71 1569
5809.43 1481
5810.15 1567
5810.87 1589
5811.59 1557
5812.31 1421
5813.03 1456
5813.75 1494
5814.47 1530
5815.19 1472
5815.90 1565
5816.62 1615
5817.34 1552
5818.06 1539
5818.78 1533
5819.50 1534
5820.22 1594
5820.94 1557
5821.66 1636
5822.38 1681
5823.10 1642
5823.82 1560
5824.54 1653
5825.26 1578
5825.98 1609
5826.70 1624
5827.42 1635
5828.14 1646
5828.86 1565
5829.58 1605
5830.30 1535
5831.02 1518
5831.74 1501
5832.46 1536
5833.18 1561
5833.90 1546
5834.62 1587
5835.35 1497
5836.07 1481
5836.79 1552
5837.51 1509
5838.23 1540
5838.95 1453
5839.67 1499
5840.39 1522
5841.11 1521
5841.83 1568
5842.55 1434
5843.27 1435
5844.00 1359
5844.72 1445
5845.44 1454
5846.16 1474
5846.88 1428
5847.60 1458
5848.32 1475
5849.04 1598
5849.77 1603
5850.49 1492
5851.21 1559
5851.93 1524
5852.65 1443
5853.37 1521
5854.10 1494
5854.82 1472
5855.54 1589
5856.26 1496
5856.98 1455
5857.71 1489
5858.43 1492
5859.15 1527
5859.87 1598
5860.59 1578
5861.32 1581
5862.04 1541
5862.76 1571
5863.48 1524
5864.21 1580
5864.93 1484
5865.65 1567
5866.37 1527
5867.10 1416
5867.82 1439
5868.54 1558
5869.26 1444
5869.99 1522
5870.71 1519
5871.43 1448
5872.15 1522
5872.88 1503
5873.60 1491
5874.32 1519
5875.05 1512
5875.77 1477
5876.49 1456
5877.22 1488
5877.94 1465
5878.66 1531
5879.39 1585
5880.11 1511
5880.83 1539
5881.56 1540
5882.28 1528
5883.00 1491
5883.73 1544
5884.45 1630
5885.17 1502
5885.90 1547
5886.62 1605
5887.34 1642
5888.07 1485
5888.79 1592
5889.52 1623
5890.24 1526
5890.96 1534
5891.69 1574
5892.41 1648
5893.14 1507
5893.86 1512
5894.58 1527
5895.31 1499
5896.03 1525
5896.76 1456
5897.48 1611
5898.21 1500
5898.93 1551
5899.66 1619
5900.38 1571
5901.11 1571
5901.83 1705
5902.55 1771
5903.28 1757
5904.00 1822
5904.73 1794
5905.45 1737
5906.18 1844
5906.90 1791
5907.63 1753
5908.35 1744
5909.08 1665
5909.80 1593
5910.53 1551
5911.25 1530
5911.98 1635
5912.71 1535
5913.43 1437
5914.16 1518
5914.88 1580
5915.61 1645
5916.33 1557
5917.06 1578
5917.78 1503
5918.51 1508
5919.24 1560
5919.96 1611
5920.69 1531
5921.41 1527
5922.14 1449
5922.87 1465
5923.59 1536
5924.32 1532
5925.04 1491
5925.77 1443
5926.50 1539
5927.22 1518
5927.95 1489
5928.67 1483
5929.40 1501
5930.13 1503
5930.85 1500
5931.58 1522
5932.31 1658
5933.03 1591
5933.76 1566
5934.49 1593
5935.21 1558
5935.94 1559
5936.67 1610
5937.39 1630
5938.12 1585
5938.85 1659
5939.58 1654
5940.30 1670
5941.03 1606
5941.76 1499
5942.48 1648
5943.21 1725
5943.94 1685
5944.67 1660
5945.39 1618
5946.12 1540
5946.85 1739
5947.58 1773
5948.30 1691
5949.03 1651
5949.76 1610
5950.49 1610
5951.21 1713
5951.94 1739
5952.67 1701
5953.40 1688
5954.12 1683
5954.85 1738
5955.58 1705
5956.31 1805
5957.04 1822
5957.76 1634
5958.49 1773
5959.22 1690
5959.95 1741
5960.68 1736
5961.41 1723
5962.13 1777
5962.86 1764
5963.59 1711
5964.32 1751
5965.05 1712
5965.78 1747
5966.51 1865
5967.23 1825
5967.96 1793
5968.69 1829
5969.42 1898
5970.15 1980
5970.88 1947
5971.61 2009
5972.34 1924
5973.07 1912
5973.79 1806
5974.52 1775
5975.25 1722
5975.98 1739
5976.71 1773
5977.44 1758
5978.17 1792
5978.90 1905
5979.63 1898
5980.36 1846
5981.09 1945
5981.82 1919
5982.55 1985
5983.28 1948
5984.01 1914
5984.74 2001
5985.47 2050
5986.20 2007
5986.93 1927
5987.66 2029
5988.39 2060
5989.12 2085
5989.85 2055
5990.58 2087
5991.31 1977
5992.04 1937
5992.77 1916
5993.50 1924
5994.23 2039
5994.96 1988
5995.69 2004
5996.42 1953
5997.15 2046
5997.88 2025
5998.61 1961
5999.34 2020
6000.07 2043
6000.80 2000
6001.53 1940
6002.26 1887
6003.00 1930
6003.73 2045
6004.46 1937
6005.19 1918
6005.92 1995
6006.65 2009
6007.38 2120
6008.11 2095
6008.84 2106
6009.58 2212
6010.31 2294
6011.04 2367
6011.77 2407
6012.50 2550
6013.23 2658
6013.96 2780
6014.70 2722
6015.43 2829
6016.16 2703
6016.89 2717
6017.62 2593
6018.35 2499
6019.09 2379
6019.82 2292
6020.55 2089
6021.28 2067
6022.01 2027
6022.75 1971
6023.48 1786
6024.21 1846
6024.94 1882
6025.67 1846
6026.41 1860
6027.14 1872
6027.87 1740
6028.60 1732
6029.34 1736
6030.07 1725
6030.80 1803
6031.53 1725
6032.27 1759
6033.00 1800
6033.73 1795
6034.47 1792
6035.20 1794
6035.93 1806
6036.66 1764
6037.40 1768
6038.13 1772
6038.86 1790
6039.60 1911
6040.33 1802
6041.06 1816
6041.80 1785
6042.53 1805
6043.26 1910
6044.00 1905
6044.73 1978
6045.46 1962
6046.20 1991
6046.93 1992
6047.66 2089
6048.40 1997
6049.13 2005
6049.86 2047
6050.60 2005
6051.33 1978
6052.07 2020
6052.80 1947
6053.53 1925
6054.27 1912
6055.00 1826
6055.74 1758
6056.47 1680
6057.20 1820
6057.94 1754
6058.67 1795
6059.41 1714
6060.14 1669
6060.88 1710
6061.61 1752
6062.34 1741
6063.08 1828
6063.81 1779
6064.55 1661
6065.28 1640
6066.02 1610
6066.75 1685
6067.49 1692
6068.22 1596
6068.96 1733
6069.69 1653
6070.43 1581
6071.16 1561
6071.90 1641
6072.63 1686
6073.37 1690
6074.10 1666
6074.84 1693
6075.57 1738
6076.31 1602
6077.04 1631
6077.78 1668
6078.52 1592
6079.25 1587
6079.99 1615
6080.72 1679
6081.46 1682
6082.19 1636
6082.93 1607
6083.66 1652
6084.40 1650
6085.14 1726
6085.87 1753
6086.61 1729
6087.34 1583
6088.08 1696
6088.82 1660
6089.55 1593
6090.29 1623
6091.02 1729
6091.76 1741
6092.50 1646
6093.23 1601
6093.97 1587
6094.71 1584
6095.44 1663
6096.18 1648
6096.92 1613
6097.65 1690
6098.39 1638
6099.13 1733
6099.86 1650
6100.60 1691
6101.34 1696
6102.07 1699
6102.81 1667
6103.55 1632
6104.28 1635
6105.02 1602
6105.76 1629
6106.50 1686
6107.23 1657
6107.97 1724
6108.71 1685
6109.45 1633
6110.18 1653
6110.92 1652
6111.66 1617
6112.40 1651
6113.13 1729
6113.87 1663
6114.61 1643
6115.35 1694
6116.08 1723
6116.82 1725
6117.56 1615
6118.30 1677
6119.03 1738
6119.77 1649
6120.51 1584
6121.25 1573
6121.99 1646
6122.73 1684
6123.46 1728
6124.20 1627
6124.94 1594
6125.68 1641
6126.42 1753
6127.15 1771
6127.89 1742
6128.63 1800
6129.37 1680
6130.11 1728
6130.85 1752
6131.59 1768
6132.33 1702
6133.06 1802
6133.80 1892
6134.54 1846
6135.28 1841
6136.02 1836
6136.76 1869
6137.50 1862
6138.24 1870
6138.98 1836
6139.71 1901
6140.45 1782
6141.19 1950
6141.93 1927
6142.67 1855
6143.41 1804
6144.15 1850
6144.89 1827
6145.63 1812
6146.37 1736
6147.11 1800
6147.85 1843
6148.59 1764
6149.33 1714
6150.07 1737
6150.81 1813
6151.55 1800
6152.29 1694
6153.03 1736
6153.77 1624
6154.51 1699
6155.25 1725
6155.99 1764
6156.73 1722
6157.47 1622
6158.21 1707
6158.95 1657
6159.69 1752
6160.43 1749
6161.17 1728
6161.91 1756
6162.65 1686
6163.39 1636
6164.13 1691
6164.87 1734
6165.61 1746
6166.35 1724
6167.10 1842
6167.84 1895
6168.58 1899
6169.32 1858
6170.06 1868
6170.80 1915
6171.54 1851
6172.28 1855
6173.02 1895
6173.77 1881
6174.51 1830
6175.25 1810
6175.99 1753
6176.73 1845
6177.47 1802
6178.21 1830
6178.96 1812
6179.70 1807
6180.44 1854
6181.18 1826
6181.92 1811
6182.66 1727
6183.41 1688
6184.15 1747
6184.89 1772
6185.63 1735
6186.37 1720
6187.11 1880
6187.86 1776
6188.60 1703
6189.34 1791
6190.08 1880
6190.83 1902
6191.57 1799
6192.31 1792
6193.05 1901
6193.80 1973
6194.54 1950
6195.28 1792
6196.02 1871
6196.77 1977
6197.51 1915
6198.25 1931
6198.99 1869
6199.74 1867
6200.48 1874
6201.22 1920
6201.96 1905
6202.71 2024
6203.45 2060
6204.19 2068
6204.94 2236
6205.68 2344
6206.42 2493
6207.17 2815
6207.91 2949
6208.65 2995
6209.40 3273
6210.14 3547
6210.88 3769
6211.63 3872
6212.37 3913
6213.11 3836
6213.86 3703
6214.60 3496
6215.34 3386
6216.09 3040
6216.83 2823
6217.58 2556
6218.32 2395
6219.06 2212
6219.81 2116
6220.55 1957
6221.30 1939
6222.04 1960
6222.78 1821
6223.53 1788
6224.27 1816
6225.02 1653
6225.76 1831
6226.51 1908
6227.25 1902
6228.00 1910
6228.74 1869
6229.48 1762
6230.23 1719
6230.97 1835
6231.72 1754
6232.46 1672
6233.21 1743
6233.95 1724
6234.70 1708
6235.44 1837
6236.19 1832
6236.93 1849
6237.68 1840
6238.42 1864
6239.17 1863
6239.91 1866
6240.66 1960
6241.40 1941
6242.15 1932
6242.89 1844
6243.64 1909
6244.38 1746
6245.13 1879
6245.88 1977
6246.62 2103
6247.37 2205
6248.11 2410
6248.86 2490
6249.60 2520
6250.35 2634
6251.10 2711
6251.84 2602
6252.59 2637
6253.33 2529
6254.08 2376
6254.83 2367
6255.57 2166
6256.32 1986
6257.06 1999
6257.81 1820
6258.56 1779
6259.30 1780
6260.05 1827
6260.80 1846
6261.54 1885
6262.29 1896
6263.04 1849
6263.78 1905
6264.53 1892
6265.28 1891
6266.02 1836
6266.77 1994
6267.52 1897
6268.26 1826
6269.01 1903
6269.76 1789
6270.50 1835
6271.25 1889
6272.00 1854
6272.75 1758
6273.49 1802
6274.24 1768
6274.99 1767
6275.73 1715
6276.48 1640
6277.23 1549
6277.98 1654
6278.72 1689
6279.47 1586
6280.22 1620
6280.97 1766
6281.71 1719
6282.46 1711
6283.21 1684
6283.96 1629
6284.71 1602
6285.45 1690
6286.20 1695
6286.95 1759
6287.70 1743
6288.45 1785
6289.19 1856
6289.94 1817
6290.69 1753
6291.44 1946
6292.19 1788
6292.94 1783
6293.68 1624
6294.43 1610
6295.18 1639
6295.93 1625
6296.68 1590
6297.43 1689
6298.18 1557
6298.92 1545
6299.67 1553
6300.42 1523
6301.17 1538
6301.92 1520
6302.67 1605
6303.42 1611
6304.17 1532
6304.92 1475
6305.66 1528
6306.41 1577
6307.16 1606
6307.91 1562
6308.66 1541
6309.41 1677
6310.16 1572
6310.91 1547
6311.66 1635
6312.41 1583
6313.16 1598
6313.91 1572
6314.66 1493
6315.41 1582
6316.16 1677
6316.91 1655
6317.66 1567
6318.41 1681
6319.16 1624
6319.91 1507
6320.66 1482
6321.41 1600
6322.16 1624
6322.91 1580
6323.66 1512
6324.41 1495
6325.16 1555
6325.91 1551
6326.66 1545
6327.41 1517
6328.16 1471
6328.91 1477
6329.66 1466
6330.41 1450
6331.16 1546
6331.91 1594
6332.66 1616
6333.41 1560
6334.16 1533
6334.91 1547
6335.67 1535
6336.42 1549
6337.17 1512
6337.92 1496
6338.67 1653
6339.42 1608
6340.17 1598
6340.92 1650
6341.67 1585
6342.43 1489
6343.18 1509
6343.93 1498
6344.68 1532
6345.43 1536
6346.18 1504
6346.93 1490
6347.69 1577
6348.44 1624
6349.19 1511
6349.94 1525
6350.69 1587
6351.45 1643
6352.20 1690
6352.95 1693
6353.70 1697
6354.45 1760
6355.20 1806
6355.96 1745
6356.71 1753
6357.46 1714
6358.21 1728
6358.97 1754
6359.72 1593
6360.47 1609
6361.22 1564
6361.98 1644
6362.73 1567
6363.48 1565
6364.23 1584
6364.99 1594
6365.74 1571
6366.49 1506
6367.24 1548
6368.00 1590
6368.75 1595
6369.50 1638
6370.26 1692
6371.01 1590
6371.76 1619
6372.51 1680
6373.27 1682
6374.02 1523
6374.77 1485
6375.53 1594
6376.28 1552
6377.03 1591
6377.79 1625
6378.54 1523
6379.29 1550
6380.05 1452
6380.80 1505
6381.56 1507
6382.31 1566
6383.06 1572
6383.82 1508
6384.57 1570
6385.32 1551
6386.08 1455
6386.83 1378
6387.59 1416
6388.34 1440
6389.09 1495
6389.85 1457
6390.60 1476
6391.36 1541
6392.11 1478
6392.86 1432
6393.62 1363
6394.37 1413
6395.13 1373
6395.88 1403
6396.64 1482
6397.39 1412
6398.15 1327
6398.90 1435
6399.66 1446
6400.41 1458
6401.16 1488
6401.92 1482
6402.67 1380
6403.43 1432
6404.18 1473
6404.94 1376
6405.69 1409
6406.45 1474
6407.20 1456
6407.96 1434
6408.72 1415
6409.47 1480
6410.23 1419
6410.98 1467
6411.74 1473
6412.49 1494
6413.25 1453
6414.00 1432
6414.76 1465
6415.51 1438
6416.27 1402
6417.03 1457
6417.78 1485
6418.54 1495
6419.29 1426
6420.05 1414
6420.80 1426
6421.56 1432
6422.32 1336
6423.07 1287
6423.83 1407
6424.59 1461
6425.34 1422
6426.10 1344
6426.85 1377
6427.61 1411
6428.37 1417
6429.12 1442
6429.88 1372
6430.64 1471
6431.39 1356
6432.15 1422
6432.91 1400
6433.66 1431
6434.42 1410
6435.18 1331
6435.93 1369
6436.69 1415
6437.45 1404
6438.20 1426
6438.96 1405
6439.72 1426
6440.47 1374
6441.23 1484
6441.99 1410
6442.75 1396
6443.50 1397
6444.26 1421
6445.02 1464
6445.78 1482
6446.53 1442
6447.29 1464
6448.05 1412
6448.81 1391
6449.56 1434
6450.32 1468
6451.08 1422
6451.84 1447
6452.59 1459
6453.35 1400
6454.11 1367
6454.87 1354
6455.63 1377
6456.38 1483
6457.14 1482
6457.90 1424
6458.66 1455
6459.42 1460
6460.17 1459
6460.93 1520
6461.69 1552
6462.45 1543
6463.21 1409
6463.97 1469
6464.73 1558
6465.48 1524
6466.24 1480
6467.00 1506
6467.76 1545
6468.52 1512
6469.28 1475
6470.04 1486
6470.80 1452
6471.55 1505
6472.31 1500
6473.07 1479
6473.83 1558
6474.59 1584
6475.35 1658
6476.11 1574
6476.87 1489
6477.63 1549
6478.39 1547
6479.15 1582
6479.91 1643
6480.66 1597
6481.42 1561
6482.18 1604
6482.94 1577
6483.70 1556
6484.46 1551
6485.22 1592
6485.98 1584
6486.74 1547
6487.50 1582
6488.26 1643
6489.02 1618
6489.78 1707
6490.54 1621
6491.30 1637
6492.06 1733
6492.82 1674
6493.58 1670
6494.34 1722
6495.10 1792
6495.86 1806
6496.62 1761
6497.38 1751
6498.14 1764
6498.91 1805
6499.67 1847
6500.43 1815
6501.19 1768
6501.95 1730
6502.71 1836
6503.47 1882
6504.23 1818
6504.99 1809
6505.75 1779
6506.51 1780
6507.27 1845
6508.04 1772
6508.80 1751
6509.56 1900
6510.32 1956
6511.08 1869
6511.84 1823
6512.60 1899
6513.36 1805
6514.13 1818
6514.89 1879
6515.65 1828
6516.41 1923
6517.17 1903
6517.93 1876
6518.69 1791
6519.46 1834
6520.22 1935
6520.98 2018
6521.74 2041
6522.50 2173
6523.27 2206
6524.03 2182
6524.79 2480
6525.55 2573
6526.31 2493
6527.08 2599
6527.84 2818
6528.60 2875
6529.36 2874
6530.13 2659
6530.89 2565
6531.65 2625
6532.41 2552
6533.18 2479
6533.94 2326
6534.70 2201
6535.46 2358
6536.23 2426
6536.99 2280
6537.75 2329
6538.51 2334
6539.28 2351
6540.04 2208
6540.80 2059
6541.57 2026
6542.33 2111
6543.09 2007
6543.86 1901
6544.62 1916
6545.38 1802
6546.15 1765
6546.91 1816
6547.67 1674
6548.44 1582
6549.20 1646
6549.96 1771
6550.73 1699
6551.49 1765
6552.25 1744
6553.02 1792
6553.78 1720
6554.54 1751
6555.31 1747
6556.07 1676
6556.84 1785
6557.60 1810
6558.36 1725
6559.13 1716
6559.89 1825
6560.66 1909
6561.42 1867
6562.18 1840
6562.95 1937
6563.71 1917
6564.48 1960
6565.24 1961
6566.01 1830
6566.77 1946
6567.54 1891
6568.30 1913
6569.06 1865
6569.83 1890
6570.59 2034
6571.36 1942
6572.12 1875
6572.89 1878
6573.65 1854
6574.42 1902
6575.18 1837
6575.95 1823
6576.71 1925
6577.48 1925
6578.24 1929
6579.01 1816
6579.77 1837
6580.54 1848
6581.31 2054
6582.07 2006
6582.84 1825
6583.60 1872
6584.37 1856
6585.13 1872
6585.90 1921
6586.66 1821
6587.43 1877
6588.20 1908
6588.96 1967
6589.73 1996
6590.49 1997
6591.26 2071
6592.02 2086
6592.79 2065
6593.56 2188
6594.32 2214
6595.09 2364
6595.86 2339
6596.62 2287
6597.39 2226
6598.15 2185
6598.92 2202
6599.69 2124
6600.45 2055
6601.22 1995
6601.99 1962
6602.75 1891
6603.52 1830
6604.29 1748
6605.05 1817
6605.82 1740
6606.59 1811
6607.35 1755
6608.12 1814
6608.89 1744
6609.65 1804
6610.42 1882
6611.19 1930
6611.96 2059
6612.72 1970
6613.49 1941
6614.26 1790
6615.02 1892
6615.79 1848
6616.56 1938
6617.33 1835
6618.09 1768
6618.86 1754
6619.63 1826
6620.40 1921
6621.16 1921
6621.93 1899
6622.70 1934
6623.47 1978
6624.24 1858
6625.00 1874
6625.77 1917
6626.54 1867
6627.31 1831
6628.08 1947
6628.84 1898
6629.61 1866
6630.38 1872
6631.15 1934
6631.92 1883
6632.68 2005
6633.45 1962
6634.22 2010
6634.99 2136
6635.76 2067
6636.53 2136
6637.30 2154
6638.06 2160
6638.83 2138
6639.60 2250
6640.37 2137
6641.14 2008
6641.91 1930
6642.68 1906
6643.45 1922
6644.22 1885
6644.98 1766
6645.75 1749
6646.52 1846
6647.29 1835
6648.06 1842
6648.83 1856
6649.60 1889
6650.37 1899
6651.14 1969
6651.91 2045
6652.68 2003
6653.45 2014
6654.22 2114
6654.99 2077
6655.76 2041
6656.53 1923
6657.30 1942
6658.06 1921
6658.83 2001
6659.60 1914
6660.37 1767
6661.14 1833
6661.91 1805
6662.68 1749
6663.45 1686
6664.22 1609
6665.00 1560
6665.77 1687
6666.54 1588
6667.31 1673
6668.08 1671
6668.85 1640
6669.62 1636
6670.39 1643
6671.16 1597
6671.93 1605
6672.70 1571
6673.47 1624
6674.24 1639
6675.01 1698
6675.78 1687
6676.55 1621
6677.32 1717
6678.10 1604
6678.87 1528
6679.64 1614
6680.41 1681
6681.18 1572
6681.95 1556
6682.72 1620
6683.49 1596
6684.26 1696
6685.04 1625
6685.81 1611
6686.58 1729
6687.35 1709
6688.12 1687
6688.89 1724
6689.67 1784
6690.44 1795
6691.21 1754
6691.98 1763
6692.75 1679
6693.52 1664
6694.30 1741
6695.07 1737
6695.84 1614
6696.61 1576
6697.38 1601
6698.16 1533
6698.93 1615
6699.70 1695
6700.47 1562
6701.25 1588
6702.02 1501
6702.79 1437
6703.56 1521
6704.33 1456
6705.11 1565
6705.88 1587
6706.65 1538
6707.43 1451
6708.20 1475
6708.97 1592
6709.74 1596
6710.52 1540
6711.29 1523
6712.06 1551
6712.84 1496
6713.61 1481
6714.38 1500
6715.15 1578
6715.93 1586
6716.70 1573
6717.47 1614
6718.25 1597
6719.02 1537
6719.79 1569
6720.57 1671
6721.34 1684
6722.11 1586
6722.89 1591
6723.66 1593
6724.43 1546
6725.21 1603
6725.98 1458
6726.76 1499
6727.53 1514
6728.30 1438
6729.08 1520
6729.85 1424
6730.63 1391
6731.40 1399
6732.17 1390
6732.95 1380
6733.72 1438
6734.50 1409
6735.27 1335
6736.04 1334
6736.82 1445
6737.59 1430
6738.37 1342
6739.14 1367
6739.92 1393
6740.69 1444
6741.47 1419
6742.24 1400
6743.02 1351
6743.79 1396
6744.57 1409
6745.34 1394
6746.12 1389
6746.89 1391
6747.66 1335
6748.44 1444
6749.22 1494
6749.99 1366
6750.77 1408
6751.54 1413
6752.32 1423
6753.09 1423
6753.87 1412
6754.64 1347
6755.42 1315
6756.19 1338
6756.97 1363
6757.74 1375
6758.52 1333
6759.29 1317
6760.07 1435
6760.85 1433
6761.62 1352
6762.40 1357
6763.17 1402
6763.95 1408
6764.73 1433
6765.50 1408
6766.28 1432
6767.05 1361
6767.83 1269
6768.61 1381
6769.38 1391
6770.16 1422
6770.94 1391
6771.71 1382
6772.49 1312
6773.26 1389
6774.04 1500
6774.82 1466
6775.59 1434
6776.37 1379
6777.15 1420
6777.92 1418
6778.70 1473
6779.48 1565
6780.25 1539
6781.03 1511
6781.81 1549
6782.59 1550
6783.36 1583
6784.14 1489
6784.92 1498
6785.69 1484
6786.47 1505
6787.25 1376
6788.03 1340
6788.80 1376
6789.58 1325
6790.36 1311
6791.13 1308
6791.91 1297
6792.69 1341
6793.47 1345
6794.25 1338
6795.02 1317
6795.80 1293
6796.58 1279
6797.36 1369
6798.13 1313
6798.91 1346
6799.69 1222
6800.47 1205
6801.25 1286
6802.02 1310
6802.80 1318
6803.58 1328
6804.36 1245
6805.14 1223
6805.92 1271
6806.69 1296
6807.47 1307
6808.25 1325
6809.03 1311
6809.81 1293
6810.59 1210
6811.36 1301
6812.14 1231
6812.92 1336
6813.70 1300
6814.48 1359
6815.26 1341
6816.04 1270
6816.82 1356
6817.60 1304
6818.37 1380
6819.15 1284
6819.93 1339
6820.71 1353
6821.49 1364
6822.27 1370
6823.05 1351
6823.83 1415
6824.61 1403
6825.39 1332
6826.17 1326
6826.95 1272
6827.73 1276
6828.51 1220
6829.29 1287
6830.07 1361
6830.85 1356
6831.63 1380
6832.40 1388
6833.18 1390
6833.96 1333
6834.74 1342
6835.52 1338
6836.30 1326
6837.08 1321
6837.87 1246
6838.65 1345
6839.43 1299
6840.21 1318
6840.99 1261
6841.77 1314
6842.55 1272
6843.33 1235
6844.11 1335
6844.89 1360
6845.67 1311
6846.45 1385
6847.23 1397
6848.01 1415
6848.79 1490
6849.57 1574
6850.35 1706
6851.13 1797
6851.92 1808
6852.70 1953
6853.48 2043
6854.26 2025
6855.04 2046
6855.82 1972
6856.60 1926
6857.38 1825
6858.16 1628
6858.95 1612
6859.73 1584
6860.51 1467
6861.29 1424
6862.07 1393
6862.85 1287
6863.64 1345
6864.42 1318
6865.20 1401
6865.98 1362
6866.76 1292
6867.54 1251
6868.33 1316
6869.11 1344
6869.89 1311
6870.67 1204
6871.45 1275
6872.24 1245
6873.02 1317
6873.80 1312
6874.58 1339
6875.36 1356
6876.15 1264
6876.93 1336
6877.71 1252
6878.49 1330
6879.28 1351
6880.06 1428
6880.84 1424
6881.62 1438
6882.41 1382
6883.19 1301
6883.97 1349
6884.76 1398
6885.54 1395
6886.32 1342
6887.10 1458
6887.89 1430
6888.67 1349
6889.45 1380
6890.24 1488
6891.02 1511
6891.80 1494
6892.59 1472
6893.37 1437
6894.15 1324
6894.94 1443
6895.72 1323
6896.50 1292
6897.29 1250
6898.07 1294
6898.85 1355
6899.64 1312
6900.42 1308
6901.21 1358
6901.99 1328
6902.77 1356
6903.56 1401
6904.34 1374
6905.12 1368
6905.91 1353
6906.69 1386
6907.48 1373
6908.26 1446
6909.05 1413
6909.83 1438
6910.61 1432
6911.40 1447
6912.18 1448
6912.97 1460
6913.75 1442
6914.54 1471
6915.32 1456
6916.11 1401
6916.89 1331
6917.67 1423
6918.46 1429
6919.24 1377
6920.03 1396
6920.81 1320
6921.60 1365
6922.38 1472
6923.17 1361
6923.95 1371
6924.74 1437
6925.52 1447
6926.31 1414
6927.09 1385
6927.88 1472
6928.67 1431
6929.45 1403
6930.24 1390
6931.02 1455
6931.81 1434
6932.59 1411
6933.38 1331
6934.16 1400
6934.95 1399
6935.74 1453
6936.52 1407
6937.31 1395
6938.09 1353
6938.88 1514
6939.66 1537
6940.45 1539
6941.24 1479
6942.02 1469
6942.81 1519
6943.59 1652
6944.38 1592
6945.17 1614
6945.95 1586
6946.74 1549
6947.53 1667
6948.31 1711
6949.10 1617
6949.89 1660
6950.67 1653
6951.46 1646
6952.25 1696
6953.03 1619
6953.82 1656
6954.61 1635
6955.39 1654
6956.18 1612
6956.97 1700
6957.75 1753
6958.54 1751
6959.33 1709
6960.11 1643
6960.90 1808
6961.69 1784
6962.48 1768
6963.26 1734
6964.05 1756
6964.84 1607
6965.63 1635
6966.41 1763
6967.20 1704
6967.99 1694
6968.78 1792
6969.56 1886
6970.35 1873
6971.14 1894
6971.93 1882
6972.71 1887
6973.50 1928
6974.29 1938
6975.08 1821
6975.87 1839
6976.65 2011
6977.44 2005
6978.23 1993
6979.02 1993
6979.81 2188
6980.60 2152
6981.38 2290
6982.17 2364
6982.96 2604
6983.75 2884
6984.54 3054
6985.33 3326
6986.11 3587
6986.90 3881
6987.69 4223
6988.48 4288
6989.27 4254
6990.06 4154
6990.85 3903
6991.64 3720
6992.42 3462
6993.21 3143
6994.00 2710
6994.79 2676
6995.58 2515
6996.37 2519
6997.16 2553
6997.95 2752
6998.74 2940
6999.53 3126
7000.32 3338
7001.11 3514
7001.90 3820
7002.68 3909
7003.47 3855
7004.26 3732
7005.05 3460
7005.84 3152
7006.63 2901
7007.42 2810
7008.21 2542
7009.00 2266
7009.79 2149
7010.58 2093
7011.37 1917
7012.16 1920
7012.95 1968
7013.74 1944
7014.53 2010
7015.32 2035
7016.11 2055
7016.90 2027
7017.69 2010
7018.48 1961
7019.27 1859
7020.07 1870
7020.86 1945
7021.65 1796
7022.44 1748
7023.23 1885
7024.02 1912
7024.81 1873
7025.60 1823
7026.39 1947
7027.18 1980
7027.97 1904
7028.76 1875
7029.55 1807
7030.35 1809
7031.14 1938
7031.93 1941
7032.72 1870
7033.51 1846
7034.30 1793
7035.09 1762
7035.88 1632
7036.68 1663
7037.47 1667
7038.26 1622
7039.05 1615
7039.84 1640
7040.63 1713
7041.43 1723
7042.22 1688
7043.01 1648
7043.80 1619
7044.59 1633
7045.38 1711
7046.18 1649
7046.97 1594
7047.76 1635
7048.55 1614
7049.35 1544
7050.14 1542
7050.93 1577
7051.72 1607
7052.51 1687
7053.31 1559
7054.10 1614
7054.89 1626
7055.68 1648
7056.48 1573
7057.27 1540
7058.06 1488
7058.85 1491
7059.65 1484
7060.44 1545
7061.23 1446
7062.03 1452
7062.82 1514
7063.61 1385
7064.40 1515
7065.20 1563
7065.99 1495
7066.78 1462
7067.58 1512
7068.37 1466
7069.16 1435
7069.96 1341
7070.75 1450
7071.54 1439
7072.34 1433
7073.13 1406
7073.92 1457
7074.72 1408
7075.51 1399
7076.30 1363
7077.10 1316
7077.89 1403
7078.69 1351
7079.48 1342
7080.27 1331
7081.07 1413
7081.86 1355
7082.66 1413
7083.45 1385
7084.24 1401
7085.04 1338
7085.83 1413
7086.63 1447
7087.42 1341
7088.21 1342
7089.01 1349
7089.80 1299
7090.60 1310
7091.39 1290
7092.19 1254
7092.98 1310
7093.78 1312
7094.57 1369
7095.37 1241
7096.16 1342
7096.96 1228
7097.75 1284
7098.55 1292
7099.34 1244
7100.14 1272
7100.93 1224
7101.73 1187
7102.52 1160
7103.32 1191
7104.11 1207
7104.91 1212
7105.70 1201
7106.50 1187
7107.29 1137
7108.09 1149
7108.88 1111
7109.68 1101
7110.47 1174
7111.27 1159
7112.07 1130
7112.86 1111
7113.66 1101
7114.45 1131
7115.25 1212
7116.04 1217
7116.84 1149
7117.64 1189
7118.43 1252
7119.23 1196
7120.02 1094
7120.82 1096
7121.62 1154
7122.41 1110
7123.21 1072
7124.01 1153
7124.80 1192
7125.60 1131
7126.40 1208
7127.19 1156
7127.99 1121
7128.79 1170
7129.58 1162
7130.38 1156
7131.18 1123
7131.97 1210
7132.77 1332
7133.57 1253
7134.36 1193
7135.16 1159
7135.96 1176
7136.75 1131
7137.55 1139
7138.35 1127
7139.14 1209
7139.94 1195
7140.74 1226
7141.54 1149
7142.33 1161
7143.13 1193
7143.93 1093
7144.73 1162
7145.52 1203
7146.32 1182
7147.12 1246
7147.92 1245
7148.71 1237
7149.51 1176
7150.31 1065
7151.11 1147
7151.91 1107
7152.70 1166
7153.50 1119
7154.30 1110
7155.10 1146
7155.90 1158
7156.69 1119
7157.49 1147
7158.29 1129
7159.09 1235
7159.89 1142
7160.69 1135
7161.48 1148
7162.28 1201
7163.08 1181
7163.88 1164
7164.68 1162
7165.48 1067
7166.28 1124
7167.07 1175
7167.87 1110
7168.67 1248
7169.47 1156
7170.27 1141
7171.07 1136
7171.87 1142
7172.67 1095
7173.47 1102
7174.27 1164
7175.06 1185
7175.86 1141
7176.66 1122
7177.46 1157
7178.26 1112
7179.06 1113
7179.86 1078
7180.66 1099
7181.46 1054
7182.26 1054
7183.06 1066
7183.86 1055
7184.66 1120
7185.46 1148
7186.26 1133
7187.06 1132
7187.86 1100
7188.66 1143
7189.46 1138
7190.26 1122
7191.06 946
7191.86 1035
7192.66 1047
7193.46 1071
7194.26 1050
7195.06 1040
7195.86 1102
7196.66 1110
7197.46 1113
7198.26 1106
7199.06 1064
7199.86 1042
7200.66 1169
7201.46 1041
7202.26 1099
7203.06 1061
7203.87 1160
7204.67 1069
7205.47 1063
7206.27 1033
7207.07 1073
7207.87 1074
7208.67 1009
7209.47 1013
7210.27 1101
7211.07 1041
7211.88 1025
7212.68 1070
7213.48 1080
7214.28 1089
7215.08 1084
7215.88 1067
7216.68 1039
7217.49 986
7218.29 1067
7219.09 1036
7219.89 1024
7220.69 1074
7221.49 1103
7222.30 1073
7223.10 1112
7223.90 1037
7224.70 1004
7225.50 1027
7226.31 1080
7227.11 1091
7227.91 1073
7228.71 1096
7229.51 1053
7230.32 1148
7231.12 1115
7231.92 1073
7232.72 1122
7233.53 1030
7234.33 1132
7235.13 1094
7235.93 1077
7236.74 1089
7237.54 1047
7238.34 1149
7239.14 1114
7239.95 1125
7240.75 1130
7241.55 1096
7242.36 1106
7243.16 1111
7243.96 1078
7244.77 1057
7245.57 1057
7246.37 1046
7247.17 1029
7247.98 1055
7248.78 956
7249.58 1033
7250.39 1036
7251.19 1004
7251.99 1120
7252.80 962
7253.60 974
7254.41 1008
7255.21 1025
7256.01 1002
7256.82 1023
7257.62 1038
7258.42 1031
7259.23 1092
7260.03 995
7260.84 968
7261.64 1014
7262.44 1054
7263.25 1138
7264.05 1076
7264.86 1061
7265.66 1027
7266.46 1038
7267.27 1078
7268.07 977
7268.88 1020
7269.68 1021
7270.49 1032
7271.29 1026
7272.10 1055
7272.90 1106
7273.71 1044
7274.51 1030
7275.31 1024
7276.12 989
7276.92 971
7277.73 1075
7278.53 1016
7279.34 1067
7280.14 1041
7280.95 1091
7281.75 1088
7282.56 1098
7283.37 1099
7284.17 1129
7284.98 1211
7285.78 1249
7286.59 1269
7287.39 1298
7288.20 1255
7289.00 1219
7289.81 1199
7290.61 1222
7291.42 1180
7292.23 1063
7293.03 1088
7293.84 1072
7294.64 1113
7295.45 1004
7296.25 1059
7297.06 1064
7297.87 1081
7298.67 1014
7299.48 1023
7300.28 1082
7301.09 1148
7301.90 1148
7302.70 1014
7303.51 1037
7304.32 1022
7305.12 1043
7305.93 1080
7306.74 1061
7307.54 1055
7308.35 1054
7309.16 1043
7309.96 1075
7310.77 1069
7311.58 1092
7312.38 1079
7313.19 1084
7314.00 1093
7314.80 1099
7315.61 1083
7316.42 1010
7317.22 1063
7318.03 1108
7318.84 1123
7319.65 1063
7320.45 1152
7321.26 1086
7322.07 1071
7322.88 1071
7323.68 1118
7324.49 1150
7325.30 1124
7326.11 1018
7326.91 984
7327.72 1024
7328.53 1027
7329.34 997
7330.14 980
7330.95 1044
7331.76 1078
7332.57 1052
7333.38 1040
7334.18 1038
7334.99 1009
7335.80 1052
7336.61 1067
7337.42 1108
7338.22 1027
7339.03 995
7339.84 993
7340.65 1019
7341.46 1060
7342.27 1017
7343.07 1062
7343.88 1008
7344.69 969
7345.50 1042
7346.31 983
7347.12 1012
7347.93 945
7348.74 993
7349.54 1037
7350.35 1028
7351.16 1054
7351.97 990
7352.78 976
7353.59 996
7354.40 952
7355.21 934
7356.02 925
7356.83 924
7357.64 936
7358.45 938
7359.25 1005
7360.06 1026
7360.87 949
7361.68 947
7362.49 975
7363.30 1045
7364.11 1058
7364.92 1037
7365.73 991
7366.54 1020
7367.35 995
7368.16 1064
7368.97 1052
7369.78 1001
7370.59 1003
7371.40 1029
7372.21 1030
7373.02 1020
7373.83 1002
7374.64 1018
7375.45 1081
7376.26 1052
7377.07 1081
7377.88 989
7378.69 983
7379.50 1060
7380.31 1005
7381.13 999
7381.94 974
7382.75 1044
7383.56 1057
7384.37 1045
7385.18 1019
7385.99 925
7386.80 959
7387.61 967
7388.42 918
7389.23 909
7390.05 1010
7390.86 973
7391.67 942
7392.48 978
7393.29 936
7394.10 925
7394.91 966
7395.72 945
7396.54 911
7397.35 958
7398.16 1010
7398.97 1033
7399.78 1041
7400.59 1011
7401.41 1096
7402.22 1114
7403.03 1045
7403.84 1072
7404.65 1056
7405.46 1046
7406.28 1013
7407.09 969
7407.90 990
7408.71 983
7409.52 1038
7410.34 1096
7411.15 1002
7411.96 972
7412.77 985
7413.59 974
7414.40 1003
7415.21 1028
7416.02 957
7416.84 944
7417.65 929
7418.46 998
7419.27 937
7420.09 980
7420.90 980
7421.71 894
7422.53 918
7423.34 929
7424.15 932
7424.96 911
7425.78 906
7426.59 915
7427.40 948
7428.22 931
7429.03 949
7429.84 974
7430.66 979
7431.47 934
7432.28 864
7433.10 889
7433.91 885
7434.72 901
7435.54 852
7436.35 951
7437.17 944
7437.98 945
7438.79 969
7439.61 960
7440.42 962
7441.23 953
7442.05 943
7442.86 923
7443.68 925
7444.49 911
7445.30 972
7446.12 972
7446.93 975
7447.75 964
7448.56 960
7449.38 925
7450.19 914
7451.00 871
7451.82 865
7452.63 944
7453.45 887
7454.26 845
7455.08 860
7455.89 912
7456.71 966
7457.52 969
7458.34 915
7459.15 949
7459.97 942
7460.78 1023
7461.60 957
7462.41 958
7463.23 921
7464.04 943
7464.86 937
7465.67 929
7466.49 943
7467.30 947
7468.12 919
7468.93 931
7469.75 928
7470.56 993
7471.38 973
7472.20 967
7473.01 895
7473.83 946
7474.64 940
7475.46 964
7476.27 945
7477.09 964
7477.91 906
7478.72 904
7479.54 930
7480.35 991
7481.17 965
7481.99 950
7482.80 911
7483.62 954
7484.44 946
7485.25 972
7486.07 965
7486.88 998
7487.70 958
7488.52 1022
7489.33 1017
7490.15 940
7490.97 936
7491.78 960
7492.60 916
7493.42 991
7494.23 1052
7495.05 1030
7495.87 1010
7496.69 994
7497.50 962
7498.32 975
7499.14 966
7499.95 1046
7500.77 1019
7501.59 1008
7502.40 1014
7503.22 976
7504.04 960
7504.86 933
7505.67 946
7506.49 953
7507.31 972
7508.13 929
7508.94 984
7509.76 1021
7510.58 938
7511.40 926
7512.22 988
7513.03 1043
7513.85 953
7514.67 940
7515.49 904
7516.31 979
7517.12 969
7517.94 979
7518.76 970
7519.58 993
7520.40 928
7521.21 903
7522.03 958
7522.85 981
7523.67 961
7524.49 927
7525.31 976
7526.12 969
7526.94 1042
7527.76 1000
7528.58 913
7529.40 880
7530.22 951
7531.04 937
7531.86 972
7532.67 984
7533.49 1002
7534.31 930
7535.13 898
7535.95 1023
7536.77 1035
7537.59 1002
7538.41 1006
7539.23 1007
7540.05 994
7540.87 1046
7541.69 1020
7542.51 957
7543.32 1010
7544.14 999
7544.96 1051
7545.78 1055
7546.60 973
7547.42 985
7548.24 1026
7549.06 964
7549.88 936
7550.70 1029
7551.52 1024
7552.34 1032
7553.16 1008
7553.98 1006
7554.80 1027
7555.62 1036
7556.44 1084
7557.26 1069
7558.08 991
7558.90 1071
7559.72 1157
7560.54 1092
7561.36 1053
7562.19 1074
7563.01 1084
7563.83 1082
7564.65 1063
7565.47 1107
7566.29 1083
7567.11 1068
7567.93 1041
7568.75 1167
7569.57 1106
7570.39 1032
7571.21 1113
7572.03 1059
7572.86 1012
7573.68 1002
7574.50 1012
7575.32 1064
7576.14 1071
7576.96 1028
7577.78 1011
7578.60 1085
7579.43 1103
7580.25 1084
7581.07 1083
7581.89 1102
7582.71 1146
7583.53 1135
7584.36 1115
7585.18 1124
7586.00 1107
7586.82 1151
7587.64 1183
7588.47 1263
7589.29 1229
7590.11 1239
7590.93 1262
7591.75 1307
7592.58 1210
7593.40 1204
7594.22 1241
7595.04 1211
7595.86 1153
7596.69 1244
7597.51 1259
7598.33 1221
7599.15 1184
7599.98 1196
7600.80 1226
7601.62 1261
7602.45 1289
7603.27 1330
7604.09 1446
7604.91 1535
7605.74 1639
7606.56 1594
7607.38 1613
7608.21 1564
7609.03 1519
7609.85 1496
7610.67 1385
7611.50 1365
7612.32 1308
7613.14 1370
7613.97 1253
7614.79 1264
7615.61 1281
7616.44 1337
7617.26 1291
7618.08 1310
7618.91 1261
7619.73 1224
7620.56 1280
7621.38 1360
7622.20 1299
7623.03 1267
7623.85 1287
7624.67 1248
7625.50 1239
7626.32 1295
7627.15 1257
7627.97 1343
7628.80 1349
7629.62 1373
7630.44 1443
7631.27 1565
7632.09 1682
7632.92 1688
7633.74 1778
7634.57 1776
7635.39 1764
7636.21 1667
7637.04 1664
7637.86 1498
7638.69 1405
7639.51 1321
7640.34 1298
7641.16 1232
7641.99 1224
7642.81 1137
7643.64 1076
7644.46 1096
7645.29 1173
7646.11 1139
7646.94 1085
7647.76 1025
7648.59 1073
7649.41 1124
7650.24 1011
7651.06 1016
7651.89 1035
7652.71 1020
7653.54 1059
7654.37 1131
7655.19 1019
7656.02 1065
7656.84 1106
7657.67 1074
7658.49 1096
7659.32 1053
7660.14 1081
7660.97 1069
7661.80 1021
7662.62 1016
7663.45 943
7664.27 984
7665.10 1013
7665.93 1038
7666.75 998
7667.58 983
7668.41 1027
7669.23 1104
7670.06 1159
7670.88 1084
7671.71 1051
7672.54 1077
7673.36 1057
7674.19 994
7675.02 985
7675.84 1028
7676.67 1039
7677.50 1024
7678.32 966
7679.15 1020
7679.98 1011
7680.81 989
7681.63 968
7682.46 962
7683.29 925
7684.11 1004
7684.94 992
7685.77 950
7686.59 939
7687.42 953
7688.25 1055
7689.08 966
7689.90 971
7690.73 975
7691.56 1054
7692.39 1010
7693.21 1019
7694.04 973
7694.87 965
7695.70 967
7696.53 906
7697.35 998
7698.18 974
7699.01 964
7699.84 963
7700.66 980
7701.49 962
7702.32 988
7703.15 942
7703.98 974
7704.81 1008
7705.63 993
7706.46 961
7707.29 967
7708.12 941
7708.95 937
7709.78 943
7710.60 942
7711.43 943
7712.26 985
7713.09 939
7713.92 918
7714.75 898
7715.58 983
7716.41 909
7717.23 909
7718.06 914
7718.89 840
7719.72 928
7720.55 972
7721.38 859
7722.21 953
7723.04 928
7723.87 868
7724.70 926
7725.53 959
7726.36 916
7727.18 900
7728.01 929
7728.84 892
7729.67 863
7730.50 896
7731.33 912
7732.16 918
7732.99 859
7733.82 857
7734.65 922
7735.48 829
7736.31 838
7737.14 831
7737.97 845
7738.80 815
7739.63 862
7740.46 853
7741.29 901
7742.12 836
7742.95 904
7743.78 893
7744.61 848
7745.44 882
7746.27 932
7747.10 929
7747.94 982
7748.77 960
7749.60 889
7750.43 914
7751.26 950
7752.09 890
7752.92 896
7753.75 990
7754.58 890
7755.41 929
7756.24 872
7757.07 850
7757.91 884
7758.74 833
7759.57 846
7760.40 847
7761.23 855
7762.06 791
7762.89 883
7763.72 857
7764.56 819
7765.39 874
7766.22 906
7767.05 883
7767.88 838
7768.71 808
7769.55 849
7770.38 821
7771.21 842
7772.04 801
7772.87 757
7773.70 869
7774.54 860
7775.37 866
7776.20 864
7777.03 909
7777.86 913
7778.70 824
7779.53 781
7780.36 817
7781.19 816
7782.03 855
7782.86 839
7783.69 817
7784.52 845
7785.36 890
7786.19 888
7787.02 821
7787.85 877
7788.69 849
7789.52 890
7790.35 873
7791.19 846
7792.02 837
7792.85 848
7793.68 885
7794.52 875
7795.35 882
7796.18 895
7797.02 804
7797.85 771
7798.68 791
7799.52 768
7800.35 850
7801.18 824
7802.02 826
7802.85 866
7803.68 769
7804.52 828
7805.35 857
7806.18 847
7807.02 818
7807.85 822
7808.69 859
7809.52 831
7810.35 825
7811.19 813
7812.02 874
7812.86 926
7813.69 889
7814.52 848
7815.36 856
7816.19 836
7817.03 831
7817.86 885
7818.70 832
7819.53 846
7820.36 836
7821.20 908
7822.03 867
7822.87 827
7823.70 905
7824.54 896
7825.37 947
7826.21 929
7827.04 950
7827.88 866
7828.71 834
7829.55 919
7830.38 973
7831.22 958
7832.05 909
7832.89 869
7833.72 838
7834.56 856
7835.39 841
7836.23 883
7837.06 874
7837.90 920
7838.73 835
7839.57 847
7840.40 903
7841.24 903
7842.07 869
7842.91 829
7843.75 870
7844.58 925
7845.42 873
7846.25 875
7847.09 868
7847.93 904
7848.76 975
7849.60 934
7850.43 925
7851.27 879
7852.11 923
7852.94 891
7853.78 928
7854.61 934
7855.45 933
7856.29 984
7857.12 996
7857.96 924
7858.80 984
7859.63 1065
7860.47 1143
7861.31 1168
7862.14 1121
7862.98 1093
7863.82 1038
7864.65 1009
7865.49 998
7866.33 1016
7867.16 982
7868.00 920
7868.84 894
7869.67 917
7870.51 956
7871.35 1004
7872.19 993
7873.02 905
7873.86 999
7874.70 1064
7875.53 961
7876.37 1066
7877.21 1068
7878.05 1043
7878.88 1059
7879.72 1105
7880.56 1110
7881.40 1107
7882.24 1091
7883.07 1019
7883.91 977
7884.75 977
7885.59 1011
7886.42 961
7887.26 914
7888.10 921
7888.94 905
7889.78 978
7890.62 997
7891.45 971
7892.29 1002
7893.13 976
7893.97 919
7894.81 911
7895.65 962
7896.48 937
7897.32 954
7898.16 923
7899.00 902
7899.84 903
7900.68 916
7901.52 916
7902.35 887
7903.19 895
7904.03 889
7904.87 865
7905.71 850
7906.55 962
7907.39 930
7908.23 901
7909.07 901
7909.91 895
7910.75 832
7911.58 838
7912.42 865
7913.26 860
7914.10 916
7914.94 835
7915.78 902
7916.62 933
7917.46 948
7918.30 874
7919.14 848
7919.98 872
7920.82 866
7921.66 893
7922.50 875
7923.34 809
7924.18 829
7925.02 874
7925.86 825
7926.70 828
7927.54 832
7928.38 771
7929.22 863
7930.06 784
7930.90 838
7931.74 826
7932.58 787
7933.42 854
7934.26 875
7935.10 816
7935.94 879
7936.78 826
7937.62 768
7938.47 786
7939.31 869
7940.15 806
7940.99 834
7941.83 833
7942.67 832
7943.51 864
7944.35 822
7945.19 851
7946.03 802
7946.88 822
7947.72 794
7948.56 853
7949.40 843
7950.24 802
7951.08 815
7951.92 897
7952.76 818
7953.61 827
7954.45 839
7955.29 819
7956.13 805
7956.97 857
7957.81 822
7958.66 814
7959.50 822
7960.34 842
7961.18 857
7962.02 809
7962.87 806
7963.71 785
7964.55 829
7965.39 891
7966.23 786
7967.08 757
7967.92 755
7968.76 735
7969.60 769
7970.45 819
7971.29 860
7972.13 793
7972.97 768
7973.82 784
7974.66 750
7975.50 784
7976.34 810
7977.19 852
7978.03 800
7978.87 803
7979.72 781
7980.56 798
7981.40 820
7982.24 785
7983.09 761
7983.93 786
7984.77 752
7985.62 721
7986.46 779
7987.30 770
7988.15 757
7988.99 758
7989.83 776
7990.68 714
7991.52 736
7992.36 752
7993.21 778
7994.05 823
7994.90 740
7995.74 733
7996.58 740
7997.43 711
7998.27 738
7999.11 746
7999.96 775
8000.80 751
8001.65 744
8002.49 786
8003.34 673
8004.18 733
8005.02 755
8005.87 755
8006.71 759
8007.56 754
8008.40 732
8009.25 750
8010.09 738
8010.93 758
8011.78 775
8012.62 736
8013.47 758
8014.31 682
8015.16 700
8016.00 728
8016.85 737
8017.69 690
8018.54 699
8019.38 733
8020.23 725
8021.07 769
8021.92 740
8022.76 753
8023.61 734
8024.45 752
8025.30 726
8026.14 740
8026.99 769
8027.83 738
8028.68 734
8029.53 748
8030.37 726
8031.22 766
8032.06 705
8032.91 759
8033.75 719
8034.60 735
8035.45 726
8036.29 718
8037.14 758
8037.98 741
8038.83 772
8039.68 730
8040.52 771
8041.37 706
8042.21 731
8043.06 764
8043.91 738
8044.75 704
8045.60 756
8046.45 764
8047.29 720
8048.14 710
8048.99 768
8049.83 745
8050.68 748
8051.53 730
8052.37 724
8053.22 748
8054.07 759
8054.91 742
8055.76 721
8056.61 733
8057.45 762
8058.30 753
8059.15 700
8060.00 745
8060.84 736
8061.69 734
8062.54 745
8063.38 645
8064.23 668
8065.08 684
8065.93 745
8066.77 745
8067.62 681
8068.47 751
8069.32 758
8070.16 747
8071.01 723
8071.86 678
8072.71 715
8073.56 699
8074.40 740
8075.25 733
8076.10 759
8076.95 722
8077.80 729
8078.64 715
8079.49 732
8080.34 689
8081.19 700
8082.04 784
8082.89 778
8083.73 753
8084.58 746
8085.43 780
8086.28 721
8087.13 741
8087.98 811
8088.82 736
8089.67 712
8090.52 739
8091.37 787
8092.22 766
8093.07 790
8093.92 771
8094.77 770
8095.62 712
8096.46 797
8097.31 800
8098.16 749
8099.01 760
8099.86 737
8100.71 756
8101.56 759
8102.41 718
8103.26 760
8104.11 758
8104.96 721
8105.81 722
8106.66 764
8107.51 719
8108.36 746
8109.21 715
8110.06 773
8110.91 767
8111.76 715
8112.61 722
8113.46 756
8114.31 724
8115.16 758
8116.01 768
8116.86 772
8117.71 761
8118.56 832
8119.41 783
8120.26 776
8121.11 734
8121.96 730
8122.81 743
8123.66 663
8124.51 739
8125.36 833
8126.21 840
8127.06 796
8127.91 805
8128.76 802
8129.61 845
8130.46 893
8131.31 913
8132.17 891
8133.02 816
8133.87 830
8134.72 786
8135.57 857
8136.42 845
8137.27 812
8138.12 832
8138.97 874
8139.83 843
8140.68 841
8141.53 892
8142.38 873
8143.23 840
8144.08 933
8144.94 893
8145.79 955
8146.64 915
8147.49 942
8148.34 959
8149.19 908
8150.05 868
8150.90 936
8151.75 956
8152.60 1020
8153.45 1015
8154.31 966
8155.16 1015
8156.01 1145
8156.86 1232
8157.71 1184
8158.57 1154
8159.42 1123
8160.27 1047
8161.12 1024
8161.98 934
8162.83 888
8163.68 873
8164.53 878
8165.39 888
8166.24 874
8167.09 915
8167.95 900
8168.80 851
8169.65 829
8170.50 822
8171.36 850
8172.21 855
8173.06 842
8173.92 817
8174.77 799
8175.62 922
8176.48 867
8177.33 864
8178.18 813
8179.04 789
8179.89 838
8180.74 814
8181.60 827
8182.45 803
8183.30 782
8184.16 781
8185.01 812
8185.86 827
8186.72 777
8187.57 758
8188.43 741
8189.28 757
8190.13 757
8190.99 733
8191.84 789
8192.70 755
8193.55 718
8194.40 747
8195.26 794
8196.11 743
8196.97 746
8197.82 729
8198.68 719
8199.53 796
8200.39 741
8201.24 786
8202.09 781
8202.95 741
8203.80 774
8204.66 752
8205.51 747
8206.37 675
8207.22 766
8208.08 723
8208.93 690
8209.79 753
8210.64 679
8211.50 754
8212.35 703
8213.21 725
8214.06 818
8214.92 663
8215.77 668
8216.63 698
8217.49 782
8218.34 722
8219.20 671
8220.05 801
8220.91 822
8221.76 777
8222.62 718
8223.47 775
8224.33 694
8225.19 750
8226.04 758
8226.90 747
8227.75 732
8228.61 679
8229.47 722
8230.32 710
8231.18 695
8232.03 675
8232.89 686
8233.75 710
8234.60 739
8235.46 731
8236.32 742
8237.17 778
8238.03 761
8238.88 714
8239.74 691
8240.60 739
8241.45 755
8242.31 683
8243.17 749
8244.02 761
8244.88 649
8245.74 690
8246.60 723
8247.45 650
8248.31 719
8249.17 721
8250.02 705
8250.88 735
8251.74 684
8252.59 749
8253.45 731
8254.31 747
8255.17 661
8256.02 719
8256.88 708
8257.74 682
8258.60 674
8259.45 612
8260.31 709
8261.17 691
8262.03 659
8262.89 649
8263.74 692
8264.60 669
8265.46 693
8266.32 726
8267.17 681
8268.03 677
8268.89 713
8269.75 757
8270.61 703
8271.47 650
8272.32 701
8273.18 679
8274.04 642
8274.90 712
8275.76 689
8276.62 697
8277.47 741
8278.33 689
8279.19 678
8280.05 655
8280.91 652
8281.77 689
8282.63 674
8283.48 697
8284.34 726
8285.20 759
8286.06 726
8286.92 687
8287.78 755
8288.64 682
8289.50 719
8290.36 716
8291.22 703
8292.08 688
8292.94 707
8293.79 714
8294.65 682
8295.51 733
8296.37 706
8297.23 814
8298.09 732
8298.95 650
8299.81 673
8300.67 710
8301.53 712
8302.39 779
8303.25 754
8304.11 713
8304.97 690
8305.83 735
8306.69 757
8307.55 719
8308.41 722
8309.27 705
8310.13 715
8310.99 705
8311.85 671
8312.71 671
8313.57 676
8314.43 705
8315.29 741
8316.15 733
8317.01 690
8317.88 721
8318.74 693
8319.60 712
8320.46 655
8321.32 679
8322.18 716
8323.04 706
8323.90 727
8324.76 687
8325.62 728
8326.48 698
8327.34 667
8328.21 680
8329.07 622
8329.93 644
8330.79 679
8331.65 619
8332.51 720
8333.37 718
8334.24 669
8335.10 682
8335.96 710
8336.82 703
8337.68 617
8338.54 641
8339.41 688
8340.27 665
8341.13 690
8341.99 630
8342.85 690
8343.71 664
8344.58 713
8345.44 658
8346.30 726
8347.16 713
8348.02 701
8348.89 692
8349.75 729
8350.61 701
8351.47 698
8352.34 709
8353.20 695
8354.06 700
8354.92 719
8355.79 731
8356.65 707
8357.51 670
8358.37 680
8359.24 661
8360.10 730
8360.96 706
8361.83 711
8362.69 712
8363.55 674
8364.41 720
8365.28 716
8366.14 681
8367.00 672
8367.87 758
8368.73 675
8369.59 631
8370.46 695
8371.32 711
8372.18 735
8373.05 659
8373.91 701
8374.77 713
8375.64 728
8376.50 691
8377.37 679
8378.23 668
8379.09 711
8379.96 735
8380.82 700
8381.68 666
8382.55 695
8383.41 749
8384.28 718
8385.14 728
8386.01 752
8386.87 755
8387.73 727
8388.60 720
8389.46 662
8390.33 709
8391.19 696
8392.06 660
8392.92 669
8393.78 663
8394.65 674
8395.51 655
8396.38 671
8397.24 676
8398.11 719
8398.97 673
8399.84 719
8400.70 698
8401.57 696
8402.43 661
8403.30 678
8404.16 670
8405.03 654
8405.89 699
8406.76 681
8407.62 677
8408.49 732
8409.35 710
8410.22 738
8411.08 717
8411.95 704
8412.82 753
8413.68 684
8414.55 689
8415.41 664
8416.28 686
8417.14 774
8418.01 754
8418.88 764
8419.74 706
8420.61 675
8421.47 702
8422.34 737
8423.21 681
8424.07 690
8424.94 727
8425.80 693
8426.67 668
8427.54 698
8428.40 776
8429.27 798
8430.14 759
8431.00 788
8431.87 751
8432.74 777
8433.60 754
8434.47 751
8435.34 723
8436.20 777
8437.07 729
8437.94 808
8438.80 841
8439.67 761
8440.54 782
8441.40 775
8442.27 754
8443.14 781
8444.00 890
8444.87 939
8445.74 897
8446.61 907
8447.47 885
8448.34 862
8449.21 906
8450.08 893
8450.94 855
8451.81 910
8452.68 870
8453.55 910
8454.41 911
8455.28 888
8456.15 926
8457.02 971
8457.88 1048
8458.75 1028
8459.62 995
8460.49 1063
8461.36 998
8462.22 1001
8463.09 1001
8463.96 972
8464.83 910
8465.70 951
8466.57 928
8467.43 994
8468.30 1017
8469.17 1045
8470.04 1234
8470.91 1327
8471.78 1410
8472.65 1396
8473.51 1494
8474.38 1394
8475.25 1324
8476.12 1261
8476.99 1123
8477.86 1187
8478.73 1036
8479.60 1016
8480.46 1011
8481.33 950
8482.20 917
8483.07 828
8483.94 831
8484.81 849
8485.68 924
8486.55 844
8487.42 845
8488.29 879
8489.16 922
8490.03 814
8490.90 802
8491.77 840
8492.64 845
8493.51 876
8494.37 929
8495.24 932
8496.11 858
8496.98 863
8497.85 874
8498.72 879
8499.59 900
8500.46 922
8501.33 918
8502.20 930
8503.07 875
8503.94 887
8504.82 854
8505.69 841
8506.56 838
8507.43 836
8508.30 868
8509.17 943
8510.04 900
8510.91 976
8511.78 995
8512.65 965
8513.52 948
8514.39 963
8515.26 953
8516.13 951
8517.00 901
8517.87 890
8518.75 852
8519.62 864
8520.49 865
8521.36 891
8522.23 953
8523.10 908
8523.97 948
8524.84 936
8525.71 869
8526.59 860
8527.46 961
8528.33 919
8529.20 975
8530.07 977
8530.94 988
8531.82 938
8532.69 963
8533.56 1009
8534.43 1024
8535.30 1009
8536.17 1020
8537.05 996
8537.92 996
8538.79 1075
8539.66 1024
8540.53 1059
8541.41 1053
8542.28 1010
8543.15 970
8544.02 930
8544.90 928
8545.77 950
8546.64 938
8547.51 944
8548.39 976
8549.26 994
8550.13 1055
8551.00 1155
8551.88 1173
8552.75 1314
8553.62 1439
8554.49 1516
8555.37 1554
8556.24 1701
8557.11 1713
8557.99 1638
8558.86 1629
8559.73 1568
8560.60 1346
8561.48 1277
8562.35 1172
8563.22 1081
8564.10 1033
8564.97 996
8565.84 922
8566.72 952
8567.59 893
8568.46 926
8569.34 953
8570.21 852
8571.09 842
8571.96 911
8572.83 760
8573.71 834
8574.58 874
8575.45 824
8576.33 815
8577.20 880
8578.08 828
8578.95 804
8579.82 816
8580.70 782
8581.57 800
8582.45 790
8583.32 862
8584.20 823
8585.07 828
8585.94 753
8586.82 809
8587.69 811
8588.57 758
8589.44 769
8590.32 779
8591.19 825
8592.07 872
8592.94 829
8593.82 835
8594.69 846
8595.57 873
8596.44 837
8597.32 814
8598.19 790
8599.07 792
8599.94 796
8600.82 804
8601.69 839
8602.57 741
8603.44 784
8604.32 834
8605.19 791
8606.07 753
8606.94 760
8607.82 807
8608.69 809
8609.57 838
8610.45 781
8611.32 807
8612.20 761
8613.07 804
8613.95 815
8614.82 782
8615.70 787
8616.58 824
8617.45 802
8618.33 780
8619.21 808
8620.08 806
8620.96 799
8621.83 779
8622.71 808
8623.59 782
8624.46 806
8625.34 795
8626.22 824
8627.09 812
8627.97 826
8628.85 861
8629.72 833
8630.60 816
8631.48 794
8632.35 908
8633.23 818
8634.11 807
8634.98 749
8635.86 800
8636.74 796
8637.61 790
8638.49 763
8639.37 805
8640.24 848
8641.12 765
8642.00 746
8642.88 741
8643.75 742
8644.63 796
8645.51 755
8646.39 683
8647.26 734
8648.14 759
8649.02 752
8649.90 793
8650.77 777
8651.65 755
8652.53 790
8653.41 818
8654.29 790
8655.16 762
8656.04 712
8656.92 720
8657.80 771
8658.68 769
8659.55 750
8660.43 785
8661.31 727
8662.19 764
8663.07 726
8663.95 761
8664.82 759
8665.70 759
8666.58 756
8667.46 740
8668.34 738
8669.22 783
8670.10 789
8670.97 774
8671.85 776
8672.73 779
8673.61 840
8674.49 784
8675.37 799
8676.25 735
8677.13 759
8678.01 783
8678.88 765
8679.76 797
8680.64 840
8681.52 794
8682.40 768
8683.28 782
8684.16 745
8685.04 822
8685.92 788
8686.80 780
8687.68 770
8688.56 768
8689.44 864
8690.32 888
8691.20 946
8692.08 973
8692.96 944
8693.84 1026
8694.72 1132
8695.60 1144
8696.48 1116
8697.36 1113
8698.24 1116
8699.12 1093
8700.00 1013
8700.88 830
8701.76 817
8702.64 798
8703.52 764
8704.40 753
8705.28 740
8706.16 731
8707.04 762
8707.92 742
8708.80 696
8709.68 722
8710.56 722
8711.44 723
8712.33 748
8713.21 766
8714.09 732
8714.97 734
8715.85 723
8716.73 752
8717.61 779
8718.49 773
8719.37 737
8720.25 690
8721.14 691
8722.02 715
8722.90 713
8723.78 740
8724.66 750
8725.54 747
8726.42 760
8727.31 774
8728.19 726
8729.07 696
8729.95 767
8730.83 712
8731.72 686
8732.60 709
8733.48 700
8734.36 752
8735.24 671
8736.12 665
8737.01 740
8737.89 689
8738.77 717
8739.65 700
8740.54 689
8741.42 655
8742.30 688
8743.18 704
8744.07 716
8744.95 653
8745.83 625
8746.71 654
8747.60 689
8748.48 677
8749.36 725
8750.24 736
8751.13 731
8752.01 746
8752.89 702
8753.77 748
8754.66 731
8755.54 708
8756.42 803
8757.31 829
8758.19 869
8759.07 871
8759.96 862
8760.84 851
8761.72 849
8762.61 839
8763.49 889
8764.37 830
8765.26 780
8766.14 771
8767.02 797
8767.91 843
8768.79 741
8769.68 718
8770.56 713
8771.44 807
8772.33 741
8773.21 767
8774.09 726
8774.98 739
8775.86 730
8776.75 705
8777.63 709
8778.52 676
8779.40 642
8780.28 662
8781.17 690
8782.05 714
8782.94 699
8783.82 691
8784.71 666
8785.59 637
8786.47 649
8787.36 644
8788.24 682
8789.13 613
8790.01 669
8790.90 684
8791.78 698
8792.67 654
8793.55 658
8794.44 694
8795.32 721
8796.21 594
8797.09 644
8797.98 656
8798.86 615
8799.75 554
8800.63 673
8801.52 670
8802.41 646
8803.29 616
8804.18 627
8805.06 664
8805.95 634
8806.83 653
8807.72 634
8808.60 595
8809.49 600
8810.38 561
8811.26 586
8812.15 601
8813.03 572
8813.92 627
8814.81 682
8815.69 663
8816.58 602
8817.46 632
8818.35 630
8819.24 574
8820.12 599
8821.01 661
8821.89 602
8822.78 633
8823.67 594
8824.55 597
8825.44 591
8826.33 601
8827.21 641
8828.10 604
8828.99 624
8829.87 631
8830.76 620
8831.65 606
8832.53 584
8833.42 616
8834.31 622
8835.20 585
8836.08 631
8836.97 631
8837.86 609
8838.74 631
8839.63 633
8840.52 578
8841.41 606
8842.29 579
8843.18 670
8844.07 656
8844.96 606
8845.84 606
8846.73 613
8847.62 621
8848.51 572
8849.39 569
8850.28 594
8851.17 607
8852.06 562
8852.95 601
8853.83 587
8854.72 586
8855.61 566
8856.50 577
8857.39 587
8858.27 618
8859.16 590
8860.05 630
8860.94 568
8861.83 587
8862.72 587
8863.60 575
8864.49 584
8865.38 589
8866.27 517
8867.16 551
8868.05 571
8868.94 627
8869.83 587
8870.71 540
8871.60 573
8872.49 550
8873.38 534
8874.27 541
8875.16 554
8876.05 542
8876.94 564
8877.83 550
8878.72 524
8879.60 533
8880.49 591
8881.38 572
8882.27 564
8883.16 622
8884.05 572
8884.94 577
8885.83 596
8886.72 596
8887.61 600
8888.50 576
8889.39 583
8890.28 580
8891.17 535
8892.06 567
8892.95 618
8893.84 543
8894.73 503
8895.62 471
8896.51 563
8897.40 581
8898.29 574
8899.18 573
8900.07 586
8900.96 566
8901.85 592
8902.74 590
8903.63 522
8904.52 558
8905.41 565
8906.30 564
8907.19 569
8908.08 530
8908.98 533
8909.87 579
8910.76 560
8911.65 573
8912.54 561
8913.43 584
8914.32 605
8915.21 557
8916.10 522
8916.99 508
8917.89 532
8918.78 564
8919.67 531
8920.56 525
8921.45 559
8922.34 536
8923.23 531
8924.13 506
8925.02 492
8925.91 537
8926.80 600
8927.69 568
8928.58 532
8929.48 530
8930.37 513
8931.26 626
8932.15 603
8933.04 553
8933.93 576
8934.83 565
8935.72 536
8936.61 533
8937.50 515
8938.40 484
8939.29 524
8940.18 543
8941.07 473
8941.96 475
8942.86 501
8943.75 532
8944.64 529
8945.53 530
8946.43 562
8947.32 552
8948.21 548
8949.11 542
8950.00 525
8950.89 532
8951.78 582
8952.68 549
8953.57 548
8954.46 522
8955.36 463
8956.25 529
8957.14 548
8958.04 499
8958.93 529
8959.82 565
8960.72 572
8961.61 526
8962.50 455
8963.40 494
8964.29 535
8965.18 562
8966.08 509
8966.97 531
8967.86 498
8968.76 545
8969.65 566
8970.54 595
8971.44 501
8972.33 503
8973.23 542
8974.12 492
8975.01 514
8975.91 523
8976.80 526
8977.70 561
8978.59 517
8979.49 487
8980.38 473
8981.27 523
8982.17 541
8983.06 533
8983.96 491
8984.85 457
8985.75 540
8986.64 539
8987.54 502
8988.43 486
8989.33 521
8990.22 549
8991.12 545
8992.01 494
8992.90 472
8993.80 526
8994.69 581
8995.59 553
8996.49 492
8997.38 464
8998.28 525
8999.17 520
9000.07 535
9000.96 591
9001.86 513
9002.75 507
9003.65 500
9004.54 492
9005.44 496
9006.33 509
9007.23 535
9008.13 516
9009.02 462
9009.92 510
9010.81 527
9011.71 507
9012.60 465
9013.50 492
9014.40 513
9015.29 484
9016.19 484
9017.09 501
9017.98 519
9018.88 455
9019.77 491
9020.67 499
9021.57 496
9022.46 556
9023.36 509
9024.26 520
9025.15 506
9026.05 514
9026.95 505
9027.84 492
9028.74 477
9029.64 493
9030.53 485
9031.43 488
9032.33 531
9033.22 504
9034.12 511
9035.02 575
9035.91 477
9036.81 474
9037.71 504
9038.61 471
9039.50 554
9040.40 528
9041.30 504
9042.20 517
9043.09 532
9043.99 518
9044.89 553
9045.79 532
9046.68 495
9047.58 509
9048.48 512
9049.38 524
9050.27 525
9051.17 549
9052.07 476
9052.97 495
9053.87 489
9054.76 506
9055.66 516
9056.56 505
9057.46 526
9058.36 516
9059.25 519
9060.15 507
9061.05 491
9061.95 518
9062.85 530
9063.75 544
9064.64 509
9065.54 496
9066.44 551
9067.34 512
9068.24 503
9069.14 497
9070.04 530
9070.94 488
9071.83 525
9072.73 473
9073.63 477
9074.53 510
9075.43 511
9076.33 573
9077.23 528
9078.13 536
9079.03 510
9079.93 552
9080.83 517
9081.72 499
9082.62 481
9083.52 545
9084.42 451
9085.32 506
9086.22 505
9087.12 499
9088.02 529
9088.92 481
9089.82 495
9090.72 502
9091.62 521
9092.52 518
9093.42 519
9094.32 516
9095.22 519
9096.12 507
9097.02 546
9097.92 492
9098.82 518
9099.72 510
9100.62 481
9101.52 528
9102.42 461
9103.32 457
9104.22 439
9105.12 523
9106.02 495
9106.92 478
9107.83 512
9108.73 525
9109.63 478
9110.53 492
9111.43 445
9112.33 493
9113.23 516
9114.13 482
9115.03 472
9115.93 500
9116.83 489
9117.74 487
9118.64 503
9119.54 554
9120.44 514
9121.34 511
9122.24 483
9123.14 506
9124.04 524
9124.95 461
9125.85 459
9126.75 495
9127.65 448
9128.55 504
9129.45 536
9130.36 502
9131.26 509
9132.16 463
9133.06 468
9133.96 462
9134.87 497
9135.77 483
9136.67 502
9137.57 480
9138.47 486
9139.38 494
9140.28 466
9141.18 501
9142.08 488
9142.99 467
9143.89 494
9144.79 513
9145.69 481
9146.60 463
9147.50 480
9148.40 441
9149.30 494
9150.21 503
9151.11 467
9152.01 463
9152.92 498
9153.82 537
9154.72 462
9155.62 454
9156.53 429
9157.43 475
9158.33 486
9159.24 466
9160.14 465
9161.04 474
9161.95 465
9162.85 461
9163.75 480
9164.66 484
9165.56 470
9166.46 514
9167.37 480
9168.27 431
9169.17 442
9170.08 432
9170.98 437
9171.89 490
9172.79 519
9173.69 519
9174.60 502
9175.50 511
9176.41 487
9177.31 482
9178.21 466
9179.12 527
9180.02 559
9180.93 513
9181.83 508
9182.74 506
9183.64 468
9184.54 499
9185.45 490
9186.35 476
9187.26 502
9188.16 522
9189.07 455
9189.97 477
9190.88 486
9191.78 500
9192.69 488
9193.59 476
9194.50 498
9195.40 483
9196.31 478
9197.21 498
9198.12 464
9199.02 431
9199.93 497
9200.83 488
9201.74 538
9202.64 477
9203.55 486
9204.45 477
9205.36 495
9206.26 451
9207.17 513
9208.08 523
9208.98 468
9209.89 467
9210.79 498
9211.70 483
9212.60 472
9213.51 482
9214.42 436
9215.32 438
9216.23 458
9217.13 460
9218.04 419
9218.95 453
9219.85 464
9220.76 477
9221.66 459
9222.57 433
9223.48 482
9224.38 506
9225.29 490
9226.20 475
9227.10 441
9228.01 472
9228.92 530
9229.82 419
9230.73 457
9231.64 482
9232.54 462
9233.45 466
9234.36 457
9235.26 520
9236.17 481
9237.08 489
9237.99 439
9238.89 458
9239.80 432
9240.71 448
9241.61 478
9242.52 506
9243.43 488
9244.34 434
9245.24 467
9246.15 512
9247.06 486
9247.97 420
9248.87 425
9249.78 515
9250.69 462
9251.60 478
9252.50 464
9253.41 468
9254.32 517
9255.23 460
9256.14 464
9257.04 444
9257.95 494
9258.86 466
9259.77 549
9260.68 434
9261.59 433
9262.49 447
9263.40 481
9264.31 454
9265.22 402
9266.13 444
9267.04 481
9267.94 473
9268.85 440
9269.76 476
9270.67 507
9271.58 463
9272.49 457
9273.40 478
9274.31 460
9275.21 452
9276.12 457
9277.03 491
9277.94 473
9278.85 449
9279.76 457
9280.67 466
9281.58 434
9282.49 450
9283.40 390
9284.31 492
9285.22 490
9286.12 438
9287.03 449
9287.94 507
9288.85 511
9289.76 504
9290.67 467
9291.58 453
9292.49 491
9293.40 455
9294.31 439
9295.22 434
9296.13 439
9297.04 482
9297.95 433
9298.86 457
9299.77 438
9300.68 495
9301.59 524
9302.50 484
9303.41 464
9304.32 472
9305.23 494
9306.14 497
9307.05 475
9307.96 475
9308.88 465
9309.79 509
9310.70 455
9311.61 468
9312.52 509
9313.43 518
9314.34 501
9315.25 481
9316.16 538
9317.07 469
9317.98 426
9318.89 435
9319.81 482
9320.72 438
9321.63 445
9322.54 437
9323.45 447
9324.36 441
9325.27 423
9326.18 468
9327.10 521
9328.01 474
9328.92 482
9329.83 462
9330.74 467
9331.65 457
9332.57 454
9333.48 440
9334.39 467
9335.30 482
9336.21 459
9337.12 433
9338.04 425
9338.95 440
9339.86 461
9340.77 425
9341.69 436
9342.60 423
9343.51 432
9344.42 446
9345.33 460
9346.25 461
9347.16 469
9348.07 513
9348.98 496
9349.90 467
9350.81 448
9351.72 411
9352.63 415
9353.55 448
9354.46 427
9355.37 447
9356.29 444
9357.20 429
9358.11 456
9359.02 476
9359.94 466
9360.85 480
9361.76 461
9362.68 448
9363.59 457
9364.50 501
9365.42 486
9366.33 448
9367.24 450
9368.16 427
9369.07 467
9369.98 458
9370.90 452
9371.81 449
9372.73 436
9373.64 460
9374.55 466
9375.47 470
9376.38 435
9377.29 439
9378.21 452
9379.12 438
9380.04 440
9380.95 450
9381.86 480
9382.78 473
9383.69 447
9384.61 459
9385.52 467
9386.44 488
9387.35 464
9388.26 404
9389.18 420
9390.09 462
9391.01 469
9391.92 491
9392.84 477
9393.75 436
9394.67 461
9395.58 431
9396.50 452
9397.41 501
9398.33 455
9399.24 491
9400.16 478
9401.07 453
9401.99 459
9402.90 483
9403.82 489
9404.73 490
9405.65 471
9406.56 456
9407.48 447
9408.39 459
9409.31 452
9410.22 474
9411.14 457
9412.06 414
9412.97 449
9413.89 406
9414.80 411
9415.72 411
9416.63 465
9417.55 446
9418.47 447
9419.38 472
9420.30 441
9421.21 435
9422.13 461
9423.05 441
9423.96 415
9424.88 446
9425.80 486
9426.71 407
9427.63 439
9428.54 419
9429.46 432
9430.38 474
9431.29 448
9432.21 431
9433.13 427
9434.04 438
9434.96 443
9435.88 448
9436.79 436
9437.71 497
9438.63 436
9439.55 443
9440.46 466
9441.38 439
9442.30 455
9443.21 477
9444.13 460
9445.05 460
9445.96 436
9446.88 462
9447.80 423
9448.72 417
9449.63 464
9450.55 496
9451.47 471
9452.39 470
9453.30 456
9454.22 477
9455.14 518
9456.06 492
9456.98 450
9457.89 449
9458.81 459
9459.73 468
9460.65 436
9461.57 444
9462.48 477
9463.40 467
9464.32 435
9465.24 422
9466.16 428
9467.07 425
9467.99 444
9468.91 446
9469.83 465
9470.75 461
9471.67 461
9472.58 461
9473.50 427
9474.42 458
9475.34 451
9476.26 499
9477.18 469
9478.10 412
9479.02 423
9479.93 464
9480.85 452
9481.77 464
9482.69 448
9483.61 456
9484.53 475
9485.45 496
9486.37 434
9487.29 478
9488.21 493
9489.13 521
9490.05 509
9490.97 414
9491.88 431
9492.80 450
9493.72 437
9494.64 423
9495.56 446
9496.48 494
9497.40 450
9498.32 433
9499.24 454
9500.16 482
9501.08 432
9502.00 480
9502.92 470
9503.84 417
9504.76 455
9505.68 480
9506.60 476
9507.52 463
9508.44 473
9509.36 420
9510.28 456
9511.20 457
9512.12 422
9513.05 448
9513.97 464
9514.89 422
9515.81 440
9516.73 428
9517.65 460
9518.57 461
9519.49 427
9520.41 452
9521.33 456
9522.25 430
9523.17 414
9524.09 486
9525.02 469
9525.94 448
9526.86 465
9527.78 438
9528.70 413
9529.62 452
9530.54 490
9531.46 492
9532.39 473
9533.31 522
9534.23 485
9535.15 465
9536.07 512
9536.99 510
9537.92 469
9538.84 470
9539.76 496
9540.68 481
9541.60 439
9542.53 472
9543.45 444
9544.37 483
9545.29 425
9546.21 448
9547.14 448
9548.06 432
9548.98 432
9549.90 454
9550.82 444
9551.75 429
9552.67 450
9553.59 413
9554.51 409
9555.44 399
9556.36 394
9557.28 464
9558.21 426
9559.13 434
9560.05 454
9560.97 441
9561.90 421
9562.82 445
9563.74 451
9564.67 471
9565.59 457
9566.51 445
9567.43 463
9568.36 425
9569.28 450
9570.20 419
9571.13 423
9572.05 417
9572.97 428
9573.90 437
9574.82 505
9575.74 434
9576.67 446
9577.59 441
9578.52 460
9579.44 440
9580.36 449
9581.29 473
9582.21 459
9583.13 473
9584.06 435
9584.98 429
9585.91 449
9586.83 472
9587.76 432
9588.68 451
9589.60 461
9590.53 483
9591.45 465
9592.38 476
9593.30 412
9594.23 446
9595.15 461
9596.07 477
9597.00 450
9597.92 459
9598.85 422
9599.77 461
9600.70 476
9601.62 470
9602.55 479
9603.47 492
9604.40 490
9605.32 459
9606.25 472
9607.17 454
9608.10 477
9609.02 483
9609.95 435
9610.87 455
9611.80 466
9612.72 490
9613.65 478
9614.57 466
9615.50 467
9616.43 496
9617.35 481
9618.28 472
9619.20 424
9620.13 499
9621.05 497
9621.98 462
9622.91 500
9623.83 467
9624.76 500
9625.68 508
9626.61 508
9627.54 480
9628.46 504
9629.39 504
9630.31 517
9631.24 510
9632.17 517
9633.09 517
9634.02 517
9634.95 540
9635.87 584
9636.80 567
9637.72 578
9638.65 569
9639.58 588
9640.50 563
9641.43 640
9642.36 588
9643.28 538
9644.21 553
9645.14 508
9646.07 593
9646.99 587
9647.92 558
9648.85 573
9649.77 634
9650.70 570
9651.63 550
9652.56 563
9653.48 646
9654.41 664
9655.34 609
9656.26 565
9657.19 565
9658.12 597
9659.05 546
9659.98 509
9660.90 578
9661.83 607
9662.76 527
9663.69 522
9664.61 539
9665.54 542
9666.47 540
9667.40 546
9668.33 514
9669.25 516
9670.18 567
9671.11 557
9672.04 599
9672.97 574
9673.89 511
9674.82 543
9675.75 538
9676.68 530
9677.61 512
9678.54 540
9679.47 535
9680.39 539
9681.32 524
9682.25 535
9683.18 549
9684.11 527
9685.04 530
9685.97 510
9686.90 474
9687.82 550
9688.75 538
9689.68 553
9690.61 574
9691.54 577
9692.47 583
9693.40 557
9694.33 572
9695.26 545
9696.19 590
9697.12 614
9698.05 579
9698.98 532
9699.90 530
9700.83 507
9701.76 552
9702.69 555
9703.62 538
9704.55 543
9705.48 588
9706.41 594
9707.34 529
9708.27 537
9709.20 517
9710.13 553
9711.06 521
9711.99 547
9712.92 560
9713.85 542
9714.78 544
9715.71 507
9716.64 543
9717.57 587
9718.50 563
9719.44 504
9720.37 538
9721.30 559
9722.23 528
9723.16 542
9724.09 488
9725.02 525
9725.95 561
9726.88 520
9727.81 510
9728.74 490
9729.67 531
9730.60 565
9731.54 576
9732.47 553
9733.40 540
9734.33 528
9735.26 509
9736.19 500
9737.12 480
9738.05 531
9738.99 563
9739.92 542
9740.85 561
9741.78 559
9742.71 566
9743.64 613
9744.57 559
9745.51 585
9746.44 555
9747.37 552
9748.30 582
9749.23 548
9750.17 519
9751.10 514
9752.03 506
9752.96 607
9753.89 604
9754.83 537
9755.76 559
9756.69 550
9757.62 536
9758.56 577
9759.49 605
9760.42 569
9761.35 575
9762.29 552
9763.22 517
9764.15 566
9765.08 610
9766.02 575
9766.95 570
9767.88 593
9768.81 566
9769.75 623
9770.68 568
9771.61 628
9772.55 620
9773.48 619
9774.41 617
9775.35 573
9776.28 614
9777.21 576
9778.14 608
9779.08 599
9780.01 580
9780.94 620
9781.88 649
9782.81 623
9783.75 672
9784.68 680
9785.61 654
9786.55 758
9787.48 702
9788.41 663
9789.35 626
9790.28 596
9791.22 661
9792.15 648
9793.08 627
9794.02 592
9794.95 647
9795.89 648
9796.82 679
9797.75 701
9798.69 683
9799.62 716
9800.56 678
9801.49 709
9802.43 673
9803.36 625
9804.29 646
9805.23 665
9806.16 620
9807.10 594
9808.03 591
9808.97 593
9809.90 603
9810.84 548
9811.77 552
9812.71 546
9813.64 513
9814.58 530
9815.51 539
9816.45 517
9817.38 554
9818.32 576
9819.25 535
9820.19 521
9821.12 553
9822.06 553
9822.99 493
9823.93 505
9824.87 578
9825.80 547
9826.74 541
9827.67 524
9828.61 562
9829.54 533
9830.48 519
9831.42 485
9832.35 520
9833.29 512
9834.22 515
9835.16 543
9836.10 520
9837.03 504
9837.97 489
9838.90 522
9839.84 530
9840.78 559
9841.71 508
9842.65 544
9843.59 540
9844.52 462
9845.46 509
9846.40 569
9847.33 519
9848.27 498
9849.20 490
9850.14 522
9851.08 483
9852.02 512
9852.95 568
9853.89 546
9854.83 540
9855.76 507
9856.70 528
9857.64 542
9858.57 549
9859.51 508
9860.45 507
9861.39 539
9862.32 530
9863.26 492
9864.20 498
9865.14 524
9866.07 500
9867.01 531
9867.95 535
9868.89 499
9869.82 533
9870.76 526
9871.70 541
9872.64 565
9873.57 533
9874.51 534
9875.45 565
9876.39 552
9877.33 559
9878.26 570
9879.20 567
9880.14 592
9881.08 572
9882.02 527
9882.96 564
9883.89 552
9884.83 602
9885.77 584
9886.71 620
9887.65 533
9888.59 539
9889.52 538
9890.46 529
9891.40 528
9892.34 510
9893.28 550
9894.22 569
9895.16 549
9896.10 500
9897.03 518
9897.97 563
9898.91 559
9899.85 540
9900.79 553
9901.73 535
9902.67 575
9903.61 528
9904.55 510
9905.49 500
9906.43 539
9907.37 565
9908.31 570
9909.25 590
9910.18 543
9911.12 565
9912.06 548
9913.00 525
9913.94 574
9914.88 565
9915.82 526
9916.76 536
9917.70 581
9918.64 563
9919.58 528
9920.52 576
9921.46 529
9922.40 629
9923.34 689
9924.28 741
9925.22 854
9926.16 856
9927.10 979
9928.05 1044
9928.99 1063
9929.93 1035
9930.87 1061
9931.81 988
9932.75 836
9933.69 807
9934.63 717
9935.57 656
9936.51 693
9937.45 653
9938.39 618
9939.33 600
9940.27 556
9941.22 551
9942.16 545
9943.10 501
9944.04 530
9944.98 581
9945.92 547
9946.86 519
9947.80 496
9948.75 549
9949.69 561
9950.63 564
9951.57 569
9952.51 542
9953.45 526
9954.40 540
9955.34 596
9956.28 584
9957.22 547
9958.16 543
9959.10 571
9960.05 545
9960.99 581
9961.93 530
9962.87 548
9963.81 571
9964.76 537
9965.70 558
9966.64 571
9967.58 562
9968.53 612
9969.47 536
9970.41 586
9971.35 617
9972.30 637
9973.24 621
9974.18 604
9975.12 613
9976.07 591
9977.01 568
9977.95 571
9978.89 593
9979.84 555
9980.78 502
9981.72 478
9982.67 517
9983.61 477
9984.55 486
9985.50 470
9986.44 483
9987.38 521
9988.33 497
9989.27 505
9990.21 537
9991.16 472
9992.10 491
9993.04 520
9993.99 508
9994.93 498
9995.87 500
9996.82 507
9997.76 501
9998.70 481
9999.65 464
10000.59 481
10001.54 467
10002.48 509
10003.42 497
10004.37 495
10005.31 519
10006.26 503
10007.20 545
10008.14 500
10009.09 467
10010.03 433
10010.98 481
10011.92 494
10012.87 461
10013.81 482
10014.76 483
10015.70 459
10016.64 465
10017.59 470
10018.53 439
10019.48 455
10020.42 523
10021.37 488
10022.31 490
10023.26 429
10024.20 464
10025.15 469
10026.09 462
10027.04 483
10027.98 482
10028.93 470
10029.87 474
10030.82 448
10031.76 442
10032.71 487
10033.66 458
10034.60 454
10035.55 451
10036.49 455
10037.44 459
10038.38 425
10039.33 474
10040.27 534
10041.22 453
10042.17 440
10043.11 452
10044.06 448
10045.00 505
10045.95 468
10046.90 437
10047.84 454
10048.79 459
10049.73 457
10050.68 401
10051.63 446
10052.57 481
10053.52 417
10054.47 397
10055.41 392
10056.36 396
10057.31 424
10058.25 356
10059.20 434
10060.15 410
10061.09 440
10062.04 455
10062.99 444
10063.93 432
10064.88 413
10065.83 449
10066.77 429
10067.72 414
10068.67 381
10069.61 454
10070.56 437
10071.51 449
10072.46 422
10073.40 367
10074.35 417
10075.30 430
10076.25 454
10077.19 409
10078.14 435
10079.09 421
10080.04 409
10080.98 419
10081.93 445
10082.88 463
10083.83 449
10084.77 455
10085.72 423
10086.67 412
10087.62 435
10088.57 402
10089.51 417
10090.46 411
10091.41 437
10092.36 391
10093.31 428
10094.26 442
10095.20 417
10096.15 397
10097.10 423
10098.05 421
10099.00 459
10099.95 413
10100.89 411
10101.84 414
10102.79 416
10103.74 438
10104.69 396
10105.64 416
10106.59 469
10107.54 433
10108.49 432
10109.43 439
10110.38 393
10111.33 375
10112.28 378
10113.23 391
10114.18 401
10115.13 392
10116.08 434
10117.03 430
10117.98 414
10118.93 414
10119.88 414
10120.83 440
10121.78 409
10122.72 440
10123.67 436
10124.62 445
10125.57 416
10126.52 404
10127.47 361
10128.42 401
10129.37 400
10130.32 420
10131.27 394
10132.22 415
10133.17 384
10134.12 402
10135.07 371
10136.02 433
10136.97 392
10137.92 403
10138.88 372
10139.83 426
10140.78 429
10141.73 410
10142.68 422
10143.63 379
10144.58 388
10145.53 398
10146.48 403
10147.43 370
10148.38 398
10149.33 454
10150.28 422
10151.23 415
10152.19 343
10153.14 358
10154.09 431
10155.04 410
10155.99 388
10156.94 406
10157.89 403
10158.84 398
10159.80 368
10160.75 424
10161.70 405
10162.65 388
10163.60 408
10164.55 430
10165.50 405
10166.46 416
10167.41 431
10168.36 396
10169.31 399
10170.26 362
10171.21 404
10172.17 417
10173.12 387
10174.07 411
10175.02 408
10175.98 427
10176.93 468
10177.88 447
10178.83 435
10179.78 450
10180.74 427
10181.69 406
10182.64 399
10183.59 400
10184.55 426
10185.50 390
10186.45 458
10187.40 417
10188.36 407
10189.31 433
10190.26 445
10191.22 469
10192.17 410
10193.12 414
10194.07 412
10195.03 451
10195.98 434
10196.93 406
10197.89 462
10198.84 438
10199.79 439
10200.75 414
10201.70 413
10202.65 457
10203.61 465
10204.56 430
10205.51 464
10206.47 506
10207.42 547
10208.37 473
10209.33 456
10210.28 508
10211.24 501
10212.19 497
10213.14 517
10214.10 486
10215.05 475
10216.00 483
10216.96 467
10217.91 406
10218.87 418
10219.82 446
10220.78 428
10221.73 414
10222.68 426
10223.64 430
10224.59 405
10225.55 412
10226.50 401
10227.46 420
10228.41 460
10229.37 396
10230.32 377
10231.27 418
10232.23 434
10233.18 439
10234.14 434
10235.09 418
10236.05 415
10237.00 440
10237.96 498
10238.91 487
10239.87 485
10240.82 441
10241.78 462
10242.73 428
10243.69 437
10244.65 416
10245.60 453
10246.56 439
10247.51 435
10248.47 434
10249.42 398
10250.38 381
10251.33 386
10252.29 359
10253.25 416
10254.20 417
10255.16 454
10256.11 401
10257.07 402
10258.02 409
10258.98 412
10259.94 380
10260.89 444
10261.85 396
10262.81 405
10263.76 443
10264.72 418
10265.67 400
10266.63 380
10267.59 382
10268.54 440
10269.50 418
10270.46 424
10271.41 394
10272.37 388
10273.33 398
10274.28 446
10275.24 415
10276.20 383
10277.15 390
10278.11 361
10279.07 398
10280.02 400
10280.98 397
10281.94 381
10282.90 399
10283.85 399
10284.81 403
10285.77 430
10286.72 396
10287.68 403
10288.64 395
10289.60 378
10290.55 386
10291.51 446
10292.47 424
10293.43 403
10294.38 370
10295.34 359
10296.30 382
10297.26 378
10298.22 393
10299.17 374
10300.13 334
10301.09 409
10302.05 378
10303.01 380
10303.96 386
10304.92 400
10305.88 399
10306.84 407
10307.80 356
10308.75 375
10309.71 358
10310.67 423
10311.63 402
10312.59 413
10313.55 403
10314.51 366
10315.46 360
10316.42 364
10317.38 387
10318.34 382
10319.30 375
10320.26 384
10321.22 363
10322.18 379
10323.14 380
10324.09 414
10325.05 380
10326.01 348
10326.97 354
10327.93 414
10328.89 371
10329.85 384
10330.81 391
10331.77 408
10332.73 433
10333.69 384
10334.65 370
10335.61 397
10336.57 392
10337.53 403
10338.49 394
10339.45 384
10340.40 391
10341.36 402
10342.32 406
10343.28 424
10344.24 366
10345.20 337
10346.16 376
10347.12 422
10348.08 385
10349.05 340
10350.01 394
10350.97 378
10351.93 364
10352.89 370
10353.85 382
10354.81 357
10355.77 364
10356.73 368
10357.69 384
10358.65 376
10359.61 368
10360.57 372
10361.53 374
10362.49 303
10363.45 359
10364.41 370
10365.38 360
10366.34 389
10367.30 334
10368.26 367
10369.22 352
10370.18 362
10371.14 349
10372.10 375
10373.06 369
10374.03 365
10374.99 389
10375.95 376
10376.91 350
10377.87 326
10378.83 381
10379.80 380
10380.76 342
10381.72 342
10382.68 378
10383.64 391
10384.60 372
10385.57 336
10386.53 344
10387.49 373
10388.45 375
10389.41 381
10390.38 359
10391.34 351
10392.30 350
10393.26 366
10394.23 371
10395.19 341
10396.15 316
10397.11 359
10398.07 387
10399.04 385
10400.00 373
10400.96 380
10401.93 413
10402.89 382
10403.85 325
10404.81 338
10405.78 383
10406.74 404
10407.70 357
10408.67 362
10409.63 383
10410.59 381
10411.55 365
10412.52 403
10413.48 449
10414.44 425
10415.41 417
10416.37 376
10417.33 380
10418.30 416
10419.26 445
10420.22 455
10421.19 439
10422.15 475
10423.12 443
10424.08 475
10425.04 426
10426.01 426
10426.97 433
10427.93 417
10428.90 378
10429.86 375
10430.83 356
10431.79 385
10432.75 369
10433.72 364
10434.68 395
10435.65 349
10436.61 367
10437.58 345
10438.54 372
10439.50 354
10440.47 336
10441.43 349
10442.40 384
10443.36 345
10444.33 401
10445.29 330
10446.26 368
10447.22 368
10448.19 351
10449.15 343
10450.12 348
10451.08 333
10452.05 318
10453.01 344
10453.98 328
10454.94 341
10455.91 337
10456.87 339
10457.84 341
10458.80 395
10459.77 359
10460.73 324
10461.70 324
10462.66 366
10463.63 365
10464.59 347
10465.56 359
10466.53 350
10467.49 375
10468.46 348
10469.42 352
10470.39 371
10471.35 321
10472.32 295
10473.29 372
10474.25 324
10475.22 357
10476.18 397
10477.15 388
10478.12 336
10479.08 335
10480.05 346
10481.02 348
10481.98 345
10482.95 318
10483.91 370
10484.88 355
10485.85 368
10486.81 379
10487.78 351
10488.75 342
10489.71 384
10490.68 336
10491.65 334
10492.61 365
10493.58 355
10494.55 339
10495.52 331
10496.48 369
10497.45 334
10498.42 366
10499.38 369
10500.35 364
10501.32 361
10502.29 326
10503.25 378
10504.22 366
10505.19 357
10506.16 360
10507.12 294
10508.09 349
10509.06 349
10510.03 388
10510.99 333
10511.96 349
10512.93 369
10513.90 345
10514.87 351
10515.83 348
10516.80 323
10517.77 319
10518.74 329
10519.71 362
10520.67 377
10521.64 322
10522.61 338
10523.58 357
10524.55 364
10525.51 345
10526.48 313
10527.45 351
10528.42 355
10529.39 389
10530.36 355
10531.33 343
10532.29 331
10533.26 357
10534.23 337
10535.20 330
10536.17 318
10537.14 353
10538.11 391
10539.08 388
10540.05 324
10541.01 324
10541.98 311
10542.95 334
10543.92 378
10544.89 354
10545.86 349
10546.83 338
10547.80 350
10548.77 361
10549.74 323
10550.71 342
10551.68 357
10552.65 341
10553.62 348
10554.59 288
10555.56 333
10556.53 343
10557.50 294
10558.47 322
10559.44 371
10560.41 392
10561.38 367
10562.35 355
10563.32 353
10564.29 347
10565.26 355
10566.23 348
10567.20 357
10568.17 340
10569.14 363
10570.11 390
10571.08 336
10572.05 321
10573.02 331
10573.99 342
10574.96 319
10575.93 340
10576.90 345
10577.87 346
10578.84 388
10579.82 383
10580.79 358
10581.76 351
10582.73 349
10583.70 362
10584.67 362
10585.64 360
10586.61 350
10587.58 311
10588.56 355
10589.53 375
10590.50 365
10591.47 354
10592.44 368
10593.41 373
10594.38 366
10595.36 386
10596.33 352
10597.30 382
10598.27 340
10599.24 326
10600.21 335
10601.19 309
10602.16 341
10603.13 387
10604.10 373
10605.07 362
10606.05 353
10607.02 319
10607.99 368
10608.96 363
10609.93 339
10610.91 337
10611.88 336
10612.85 322
10613.82 304
10614.80 324
10615.77 344
10616.74 318
10617.71 324
10618.69 329
10619.66 336
10620.63 319
10621.61 297
10622.58 298
10623.55 320
10624.52 352
10625.50 359
10626.47 378
10627.44 338
10628.42 352
10629.39 353
10630.36 342
10631.34 333
10632.31 368
10633.28 346
10634.26 335
10635.23 310
10636.20 314
10637.18 313
10638.15 305
10639.12 356
10640.10 328
10641.07 345
10642.04 380
10643.02 407
10643.99 356
10644.97 356
10645.94 345
10646.91 333
10647.89 339
10648.86 388
10649.84 305
10650.81 311
10651.78 343
10652.76 374
10653.73 392
10654.71 373
10655.68 363
10656.66 339
10657.63 354
10658.60 290
10659.58 341
10660.55 336
10661.53 331
10662.50 312
10663.48 311
10664.45 328
10665.43 360
10666.40 365
10667.38 346
10668.35 365
10669.33 317
10670.30 298
10671.28 317
10672.25 336
10673.23 337
10674.20 339
10675.18 326
10676.15 331
10677.13 337
10678.10 301
10679.08 341
10680.05 344
10681.03 325
10682.01 288
10682.98 319
10683.96 347
10684.93 342
10685.91 344
10686.88 313
10687.86 321
10688.84 335
10689.81 323
10690.79 304
10691.76 312
10692.74 314
10693.72 333
10694.69 356
10695.67 334
10696.64 279
10697.62 305
10698.60 307
10699.57 390
10700.55 398
10701.53 355
10702.50 316
10703.48 312
10704.46 320
10705.43 343
10706.41 306
10707.39 311
10708.36 315
10709.34 331
10710.32 321
10711.29 296
10712.27 334
10713.25 313
10714.22 325
10715.20 293
10716.18 348
10717.16 327
10718.13 299
10719.11 310
10720.09 310
10721.07 359
10722.04 325
10723.02 307
10724.00 340
10724.98 327
10725.95 314
10726.93 339
10727.91 349
10728.89 313
10729.86 308
10730.84 325
10731.82 308
10732.80 299
10733.78 300
10734.75 325
10735.73 279
10736.71 286
10737.69 292
10738.67 309
10739.64 275
10740.62 290
10741.60 349
10742.58 311
10743.56 291
10744.54 278
10745.51 304
10746.49 323
10747.47 311
10748.45 299
10749.43 319
10750.41 332
10751.39 325
10752.36 311
10753.34 309
10754.32 303
10755.30 305
10756.28 325
10757.26 291
10758.24 277
10759.22 304
10760.20 365
10761.18 336
10762.15 313
10763.13 309
10764.11 309
10765.09 327
10766.07 332
10767.05 321
10768.03 311
10769.01 327
10769.99 332
10770.97 335
10771.95 315
10772.93 310
10773.91 312
10774.89 365
10775.87 325
10776.85 313
10777.83 315
10778.81 295
10779.79 333
10780.77 351
10781.75 308
10782.73 337
10783.71 329
10784.69 294
10785.67 296
10786.65 281
10787.63 291
10788.61 311
10789.59 329
10790.57 283
10791.55 288
10792.53 313
10793.51 331
10794.49 291
10795.47 326
10796.46 329
10797.44 321
10798.42 320
10799.40 319
10800.38 332
10801.36 331
10802.34 324
10803.32 354
10804.30 376
10805.28 325
10806.27 299
10807.25 299
10808.23 309
10809.21 319
10810.19 328
10811.17 326
10812.15 321
10813.14 321
10814.12 299
10815.10 304
10816.08 335
10817.06 338
10818.04 340
10819.03 324
10820.01 336
10820.99 342
10821.97 368
10822.95 354
10823.94 333
10824.92 304
10825.90 308
10826.88 375
10827.86 339
10828.85 345
10829.83 321
10830.81 323
10831.79 339
10832.78 326
10833.76 346
10834.74 368
10835.72 330
10836.71 338
10837.69 328
10838.67 316
10839.65 304
10840.64 316
10841.62 308
10842.60 284
10843.59 330
10844.57 342
10845.55 329
10846.54 298
10847.52 302
10848.50 322
10849.48 339
10850.47 328
10851.45 290
10852.43 321
10853.42 330
10854.40 315
10855.39 317
10856.37 334
10857.35 337
10858.34 349
10859.32 413
10860.30 348
10861.29 356
10862.27 334
10863.25 321
10864.24 305
10865.22 286
10866.21 290
10867.19 319
10868.17 326
10869.16 342
10870.14 340
10871.13 326
10872.11 353
10873.10 334
10874.08 356
10875.06 281
10876.05 313
10877.03 321
10878.02 353
10879.00 326
10879.99 335
10880.97 320
10881.96 377
10882.94 326
10883.93 300
10884.91 311
10885.89 318
10886.88 337
10887.86 345
10888.85 357
10889.83 350
10890.82 331
10891.80 338
10892.79 335
10893.78 325
10894.76 346
10895.75 354
10896.73 321
10897.72 330
10898.70 344
10899.69 353
10900.67 342
10901.66 333
10902.64 345
10903.63 365
10904.62 362
10905.60 363
10906.59 317
10907.57 348
10908.56 371
10909.54 354
10910.53 306
10911.52 319
10912.50 310
10913.49 338
10914.48 319
10915.46 326
10916.45 337
10917.43 326
10918.42 389
10919.41 353
10920.39 370
10921.38 364
10922.37 359
10923.35 339
10924.34 360
10925.33 395
10926.31 371
10927.30 342
10928.29 362
10929.27 370
10930.26 310
10931.25 300
10932.23 352
10933.22 394
10934.21 368
10935.19 376
10936.18 356
10937.17 347
10938.16 387
10939.14 358
10940.13 354
10941.12 366
10942.11 322
10943.09 392
10944.08 367
10945.07 396
10946.06 406
10947.04 407
10948.03 377
10949.02 387
10950.01 393
10950.99 369
10951.98 419
10952.97 394
10953.96 452
10954.95 382
10955.93 371
10956.92 387
10957.91 405
10958.90 402
10959.89 411
10960.87 413
10961.86 434
10962.85 443
10963.84 422
10964.83 367
10965.82 392
10966.81 386
10967.79 433
10968.78 378
10969.77 375
10970.76 376
10971.75 390
10972.74 408
10973.73 364
10974.71 348
10975.70 348
10976.69 382
10977.68 410
10978.67 401
10979.66 385
10980.65 366
10981.64 387
10982.63 371
10983.62 361
10984.61 404
10985.60 404
10986.58 411
10987.57 413
10988.56 394
10989.55 423
10990.54 430
10991.53 425
10992.52 402
10993.51 445
10994.50 445
10995.49 425
10996.48 430
10997.47 503
10998.46 472
10999.45 457
11000.44 526
11001.43 533
11002.42 562
11003.41 543
11004.40 514
11005.39 491
11006.38 497
11007.37 464
11008.36 451
11009.35 395
11010.34 426
11011.33 437
11012.33 383
11013.32 398
11014.31 399
11015.30 414
11016.29 403
11017.28 418
11018.27 373
11019.26 404
11020.25 428
11021.24 401
11022.23 366
11023.22 346
11024.22 384
11025.21 382
11026.20 433
11027.19 409
11028.18 400
11029.17 373
11030.16 390
11031.15 375
11032.15 380
11033.14 355
11034.13 405
11035.12 447
11036.11 376
11037.10 380
11038.10 407
11039.09 379
11040.08 398
11041.07 427
11042.06 380
11043.06 399
11044.05 387
11045.04 359
11046.03 368
11047.02 345
11048.02 330
11049.01 414
11050.00 392
11050.99 365
11051.98 385
11052.98 369
11053.97 377
11054.96 355
11055.95 391
11056.95 354
11057.94 372
11058.93 384
11059.93 342
11060.92 361
11061.91 343
11062.90 385
11063.90 370
11064.89 358
11065.88 379
11066.88 359
11067.87 360
11068.86 330
11069.86 373
11070.85 398
11071.84 369
11072.83 356
11073.83 378
11074.82 377
11075.82 360
11076.81 377
11077.80 373
11078.80 376
11079.79 366
11080.78 385
11081.78 346
11082.77 371
11083.76 384
11084.76 343
11085.75 365
11086.75 350
11087.74 355
11088.73 342
11089.73 354
11090.72 337
11091.72 341
11092.71 361
11093.70 359
11094.70 374
11095.69 376
11096.69 369
11097.68 368
11098.68 362
11099.67 351
11100.67 353
11101.66 351
11102.65 382
11103.65 377
11104.64 382
11105.64 389
11106.63 402
11107.63 333
11108.62 383
11109.62 385
11110.61 396
11111.61 368
11112.60 332
11113.60 337
11114.59 370
11115.59 364
11116.58 364
11117.58 339
11118.57 382
11119.57 404
11120.57 377
11121.56 402
11122.56 412
11123.55 418
11124.55 405
11125.54 451
11126.54 444
11127.54 498
11128.53 481
11129.53 437
11130.52 487
11131.52 453
11132.51 409
11133.51 390
11134.51 400
11135.50 365
11136.50 389
11137.50 383
11138.49 388
11139.49 347
11140.48 320
11141.48 329
11142.48 327
11143.47 331
11144.47 325
11145.47 370
11146.46 359
11147.46 371
11148.46 348
11149.45 349
11150.45 372
11151.45 384
11152.44 356
11153.44 389
11154.44 386
11155.43 371
11156.43 382
11157.43 336
11158.43 351
11159.42 330
11160.42 333
11161.42 339
11162.41 345
11163.41 337
11164.41 320
11165.41 325
11166.40 333
11167.40 353
11168.40 322
11169.40 352
11170.39 335
11171.39 346
11172.39 326
11173.39 307
11174.39 328
11175.38 320
11176.38 333
11177.38 363
11178.38 321
11179.38 362
11180.37 298
11181.37 345
11182.37 307
11183.37 341
11184.37 337
11185.37 303
11186.36 324
11187.36 337
11188.36 306
11189.36 298
11190.36 337
11191.36 332
11192.35 327
11193.35 369
11194.35 312
11195.35 366
11196.35 301
11197.35 330
11198.35 303
11199.35 311
11200.35 295
11201.34 343
11202.34 331
11203.34 312
11204.34 334
11205.34 331
11206.34 329
11207.34 322
11208.34 296
11209.34 291
11210.34 295
11211.34 311
11212.34 318
11213.34 352
11214.34 302
11215.34 327
11216.34 343
11217.34 348
11218.34 288
11219.34 325
11220.34 325
11221.34 303
11222.34 329
11223.34 328
11224.34 308
11225.34 304
11226.34 293
11227.34 309
11228.34 296
11229.34 312
11230.34 336
11231.34 320
11232.34 324
11233.34 291
11234.34 333
11235.34 347
11236.34 331
11237.34 320
11238.34 319
11239.34 306
11240.34 320
11241.34 324
11242.34 322
11243.35 309
11244.35 306
11245.35 323
11246.35 348
11247.35 307
11248.35 306
11249.35 341
11250.35 329
11251.35 346
11252.36 343
11253.36 351
11254.36 333
11255.36 316
11256.36 335
11257.36 328
11258.37 315
11259.37 308
11260.37 296
11261.37 293
11262.37 283
11263.37 306
11264.38 303
11265.38 324
11266.38 293
11267.38 318
11268.38 322
11269.39 298
11270.39 320
11271.39 345
11272.39 299
11273.39 295
11274.40 316
11275.40 310
11276.40 313
11277.40 343
11278.41 331
11279.41 328
11280.41 340
11281.41 342
11282.42 351
11283.42 308
11284.42 341
11285.43 353
11286.43 324
11287.43 313
11288.43 319
11289.44 318
11290.44 319
11291.44 328
11292.45 298
11293.45 289
11294.45 323
11295.46 330
11296.46 293
11297.46 279
11298.47 283
11299.47 311
11300.47 325
11301.48 312
11302.48 327
11303.48 301
11304.49 301
11305.49 307
11306.49 297
11307.50 314
11308.50 305
11309.51 331
11310.51 285
11311.51 345
11312.52 305
11313.52 334
11314.53 325
11315.53 319
11316.53 341
11317.54 352
11318.54 378
11319.55 316
11320.55 348
11321.56 315
11322.56 341
11323.57 346
11324.57 305
11325.57 314
11326.58 310
11327.58 316
11328.59 314
11329.59 288
11330.60 276
11331.60 299
11332.61 299
11333.61 278
11334.62 261
11335.62 250
11336.63 259
11337.63 284
11338.64 277
11339.64 277
11340.65 285
11341.65 323
11342.66 318
11343.66 296
11344.67 304
11345.68 317
11346.68 281
11347.69 279
11348.69 276
11349.70 281
11350.70 282
11351.71 267
11352.72 303
11353.72 271
11354.73 277
11355.73 241
11356.74 249
11357.75 296
11358.75 292
11359.76 298
11360.76 291
11361.77 289
11362.78 268
11363.78 274
11364.79 274
11365.80 269
11366.80 278
11367.81 305
11368.81 300
11369.82 286
11370.83 299
11371.83 304
11372.84 314
11373.85 293
11374.85 276
11375.86 262
11376.87 305
11377.88 290
11378.88 297
11379.89 270
11380.90 326
11381.90 303
11382.91 283
11383.92 284
11384.92 282
11385.93 277
11386.94 273
11387.95 278
11388.95 275
11389.96 271
11390.97 261
11391.98 309
11392.98 269
11393.99 259
11395.00 298
11396.01 305
11397.02 270
11398.02 271
11399.03 240
11400.04 249
11401.05 289
11402.05 283
11403.06 286
11404.07 280
11405.08 257
11406.09 275
11407.10 286
11408.10 279
11409.11 262
11410.12 286
11411.13 280
11412.14 336
11413.15 272
11414.15 273
11415.16 262
11416.17 285
11417.18 269
11418.19 263
11419.20 258
11420.21 281
11421.22 269
11422.22 286
11423.23 284
11424.24 247
11425.25 270
11426.26 278
11427.27 250
11428.28 247
11429.29 251
11430.30 276
11431.31 308
11432.32 280
11433.32 271
11434.33 252
11435.34 279
11436.35 264
11437.36 261
11438.37 268
11439.38 244
11440.39 265
11441.40 286
11442.41 278
11443.42 245
11444.43 280
11445.44 310
11446.45 281
11447.46 296
11448.47 292
11449.48 273
11450.49 309
11451.50 246
11452.51 277
11453.52 278
11454.53 268
11455.54 260
11456.55 277
11457.56 272
11458.57 261
11459.58 275
11460.59 302
11461.61 266
11462.62 260
11463.63 291
11464.64 283
11465.65 274
11466.66 262
11467.67 287
11468.68 257
11469.69 289
11470.70 284
11471.71 273
11472.73 263
11473.74 284
11474.75 258
11475.76 273
11476.77 271
11477.78 252
11478.79 267
11479.80 255
11480.82 278
11481.83 313
11482.84 313
11483.85 282
11484.86 287
11485.87 257
11486.89 253
11487.90 240
11488.91 263
11489.92 289
11490.93 287
11491.95 255
11492.96 257
11493.97 284
11494.98 258
11495.99 265
11497.01 253
11498.02 283
11499.03 287
11500.04 266
11501.05 233
11502.07 238
11503.08 221
11504.09 255
11505.10 238
11506.12 240
11507.13 233
11508.14 272
11509.16 259
11510.17 275
11511.18 272
11512.19 256
11513.21 277
11514.22 260
11515.23 260
11516.25 259
11517.26 272
11518.27 247
11519.29 279
11520.30 256
11521.31 266
11522.33 248
11523.34 289
11524.35 297
11525.37 255
11526.38 269
11527.39 236
11528.41 247
11529.42 287
11530.43 273
11531.45 245
11532.46 271
11533.47 241
11534.49 231
11535.50 222
11536.52 278
11537.53 269
11538.54 265
11539.56 256
11540.57 232
11541.59 254
11542.60 270
11543.61 236
11544.63 242
11545.64 256
11546.66 241
11547.67 252
11548.69 253
11549.70 246
11550.72 251
11551.73 286
11552.75 271
11553.76 272
11554.77 270
11555.79 268
11556.80 254
11557.82 219
11558.83 247
11559.85 282
11560.86 264
11561.88 282
11562.89 245
11563.91 226
11564.92 258
11565.94 268
11566.95 264
11567.97 240
11568.99 273
11570.00 230
11571.02 263
11572.03 248
11573.05 259
11574.06 243
11575.08 269
11576.09 268
11577.11 266
11578.13 244
11579.14 254
11580.16 282
11581.17 285
11582.19 240
11583.21 237
11584.22 253
11585.24 255
11586.25 250
11587.27 270
11588.29 246
11589.30 289
11590.32 252
11591.33 237
11592.35 240
11593.37 292
11594.38 266
11595.40 274
11596.42 297
11597.43 257
11598.45 293
11599.47 287
11600.48 264
11601.50 259
11602.52 274
11603.53 280
11604.55 272
11605.57 242
11606.59 249
11607.60 247
11608.62 301
11609.64 263
11610.65 262
11611.67 234
11612.69 243
11613.71 248
11614.72 268
11615.74 233
11616.76 220
11617.78 271
11618.79 291
11619.81 250
11620.83 250
11621.85 269
11622.86 276
11623.88 253
11624.90 269
11625.92 290
11626.94 264
11627.95 255
11628.97 236
11629.99 215
11631.01 213
11632.03 271
11633.04 260
11634.06 273
11635.08 258
11636.10 227
11637.12 240
11638.14 278
11639.15 245
11640.17 227
11641.19 286
11642.21 243
11643.23 279
11644.25 259
11645.27 263
11646.28 257
11647.30 281
11648.32 276
11649.34 275
11650.36 237
11651.38 269
11652.40 254
11653.42 254
11654.44 257
11655.45 215
11656.47 235
11657.49 284
11658.51 288
11659.53 250
11660.55 255
11661.57 253
11662.59 258
11663.61 261
11664.63 273
11665.65 247
11666.67 252
11667.69 245
11668.71 248
11669.73 269
11670.75 251
11671.77 276
11672.79 268
11673.81 261
11674.83 272
11675.85 267
11676.87 235
11677.89 222
11678.91 217
11679.93 260
11680.95 234
11681.97 270
11682.99 246
11684.01 254
11685.03 225
11686.05 244
11687.07 228
11688.09 248
11689.11 257
11690.13 223
11691.15 236
11692.17 223
11693.20 285
11694.22 244
11695.24 213
11696.26 227
11697.28 232
11698.30 239
11699.32 232
11700.34 229
11701.36 218
11702.38 254
11703.41 250
11704.43 251
11705.45 236
11706.47 237
11707.49 251
11708.51 270
11709.53 235
11710.56 247
11711.58 233
11712.60 280
11713.62 232
11714.64 244
11715.66 261
11716.69 259
11717.71 277
11718.73 235
11719.75 267
11720.77 224
11721.80 248
11722.82 267
11723.84 243
11724.86 231
11725.88 282
11726.91 249
11727.93 268
11728.95 229
11729.97 235
11731.00 270
11732.02 250
11733.04 250
11734.06 268
11735.09 283
11736.11 250
11737.13 248
11738.16 216
11739.18 245
11740.20 250
11741.22 243
11742.25 227
11743.27 304
11744.29 262
11745.32 248
11746.34 223
11747.36 250
11748.39 226
11749.41 256
11750.43 263
11751.46 254
11752.48 254
11753.50 242
11754.53 246
11755.55 225
11756.57 279
11757.60 258
11758.62 264
11759.64 221
11760.67 249
11761.69 281
11762.72 252
11763.74 244
11764.76 251
11765.79 253
11766.81 272
11767.84 232
11768.86 233
11769.88 228
11770.91 211
11771.93 228
11772.96 235
11773.98 238
11775.01 245
11776.03 225
11777.05 264
11778.08 248
11779.10 266
11780.13 247
11781.15 256
11782.18 251
11783.20 227
11784.23 276
11785.25 268
11786.28 246
11787.30 208
11788.33 241
11789.35 247
11790.38 263
11791.40 258
11792.43 247
11793.45 238
11794.48 242
11795.50 269
11796.53 289
11797.55 249
11798.58 268
11799.60 249
11800.63 238
11801.65 281
11802.68 253
11803.71 243
11804.73 256
11805.76 232
11806.78 222
11807.81 237
11808.84 241
11809.86 244
11810.89 253
11811.91 249
11812.94 273
11813.97 282
11814.99 235
11816.02 264
11817.04 232
11818.07 232
11819.10 250
11820.12 253
11821.15 224
11822.18 246
11823.20 249
11824.23 272
11825.25 243
11826.28 235
11827.31 248
11828.33 227
11829.36 260
11830.39 262
11831.42 240
11832.44 243
11833.47 260
11834.50 255
11835.52 241
11836.55 248
11837.58 236
11838.60 252
11839.63 228
11840.66 238
11841.69 248
11842.71 250
11843.74 269
11844.77 243
11845.80 246
11846.82 218
11847.85 236
11848.88 235
11849.91 264
11850.93 245
11851.96 274
11852.99 273
11854.02 272
11855.05 234
11856.07 224
11857.10 257
11858.13 260
11859.16 241
11860.19 254
11861.21 248
11862.24 269
11863.27 235
11864.30 276
11865.33 249
11866.35 271
11867.38 249
11868.41 287
11869.44 261
11870.47 243
11871.50 248
11872.53 247
11873.55 260
11874.58 258
11875.61 250
11876.64 273
11877.67 259
11878.70 239
11879.73 263
11880.76 257
11881.79 238
11882.81 296
11883.84 259
11884.87 258
11885.90 230
11886.93 283
11887.96 283
11888.99 266
11890.02 257
11891.05 237
11892.08 276
11893.11 274
11894.14 257
11895.17 237
11896.20 267
11897.23 267
11898.26 263
11899.29 283
11900.32 288
11901.35 239
11902.38 266
11903.41 280
11904.44 257
11905.47 262
11906.50 268
11907.53 289
11908.56 297
11909.59 302
11910.62 266
11911.65 280
11912.68 236
11913.71 252
11914.74 245
11915.77 237
11916.80 234
11917.83 237
11918.86 278
11919.89 272
11920.92 237
11921.95 274
11922.98 254
11924.01 263
11925.05 300
11926.08 255
11927.11 253
11928.14 274
11929.17 276
11930.20 298
11931.23 303
11932.26 282
11933.29 305
11934.33 306
11935.36 296
11936.39 256
11937.42 281
11938.45 270
11939.48 298
11940.51 253
11941.55 264
11942.58 289
11943.61 282
11944.64 256
11945.67 254
11946.70 295
11947.74 257
11948.77 273
11949.80 280
11950.83 264
11951.86 223
11952.90 251
11953.93 249
11954.96 233
11955.99 247
11957.03 254
11958.06 259
11959.09 291
11960.12 270
11961.16 246
11962.19 270
11963.22 264
11964.25 254
11965.29 250
11966.32 239
11967.35 238
11968.38 256
11969.42 277
11970.45 244
11971.48 231
11972.52 260
11973.55 233
11974.58 269
11975.61 256
11976.65 231
11977.68 299
11978.71 266
11979.75 255
11980.78 247
11981.81 241
11982.85 255
11983.88 271
11984.91 249
11985.95 271
11986.98 266
11988.02 269
11989.05 258
11990.08 255
11991.12 255
11992.15 257
11993.18 276
11994.22 250
11995.25 243
11996.29 253
11997.32 294
11998.35 232
11999.39 296
12000.42 284
12001.46 249
12002.49 269
12003.53 264
12004.56 280
12005.59 235
12006.63 238
12007.66 257
12008.70 264
12009.73 227
12010.77 245
12011.80 248
12012.84 252
12013.87 227
12014.91 269
12015.94 258
12016.98 272
12018.01 267
12019.05 277
12020.08 282
12021.12 251
12022.15 253
12023.19 244
12024.22 258
12025.26 249
12026.29 235
12027.33 249
12028.36 218
12029.40 236
12030.43 249
12031.47 229
12032.50 262
12033.54 255
12034.58 276
12035.61 246
12036.65 270
12037.68 250
12038.72 235
12039.75 257
12040.79 197
12041.83 241
12042.86 265
12043.90 284
12044.93 234
12045.97 263
12047.01 243
12048.04 233
12049.08 228
12050.12 250
12051.15 257
12052.19 256
12053.22 220
12054.26 228
12055.30 288
12056.33 244
12057.37 214
12058.41 220
12059.44 259
12060.48 224
12061.52 228
12062.55 241
12063.59 237
12064.63 229
12065.67 269
12066.70 255
12067.74 235
12068.78 216
12069.81 242
12070.85 233
12071.89 223
12072.93 219
12073.96 236
12075.00 238
12076.04 239
12077.08 210
12078.11 235
12079.15 245
12080.19 269
12081.23 232
12082.26 221
12083.30 237
12084.34 224
12085.38 228
12086.41 231
12087.45 209
12088.49 204
12089.53 260
12090.57 237
12091.60 250
12092.64 236
12093.68 238
12094.72 223
12095.76 221
12096.80 234
12097.83 254
12098.87 259
12099.91 238
12100.95 247
12101.99 225
12103.03 216
12104.07 229
12105.10 213
12106.14 254
12107.18 221
12108.22 255
12109.26 276
12110.30 228
12111.34 212
12112.38 237
12113.42 257
12114.45 253
12115.49 236
12116.53 254
12117.57 270
12118.61 243
12119.65 238
12120.69 246
12121.73 231
12122.77 245
12123.81 253
12124.85 247
12125.89 225
12126.93 225
12127.97 248
12129.01 239
12130.05 195
12131.09 204
12132.13 258
12133.17 247
12134.21 203
12135.25 237
12136.29 262
12137.33 211
12138.37 215
12139.41 256
12140.45 233
12141.49 194
12142.53 209
12143.57 234
12144.61 215
12145.65 207
12146.69 200
12147.73 217
12148.77 225
12149.81 209
12150.85 222
12151.89 226
12152.93 225
12153.97 251
12155.01 239
12156.05 222
12157.10 228
12158.14 263
12159.18 221
12160.22 223
12161.26 227
12162.30 203
12163.34 220
12164.38 228
12165.42 228
12166.47 221
12167.51 237
12168.55 209
12169.59 228
12170.63 214
12171.67 215
12172.71 214
12173.76 226
12174.80 225
12175.84 201
12176.88 220
12177.92 181
12178.96 238
12180.01 254
12181.05 242
12182.09 261
12183.13 257
12184.17 217
12185.22 220
12186.26 231
12187.30 239
12188.34 221
12189.39 210
12190.43 215
12191.47 203
12192.51 208
12193.56 207
12194.60 241
12195.64 224
12196.68 248
12197.73 249
12198.77 242
12199.81 212
12200.85 212
12201.90 242
12202.94 236
12203.98 243
12205.03 248
12206.07 253
12207.11 228
12208.16 229
12209.20 213
12210.24 236
12211.28 216
12212.33 223
12213.37 239
12214.41 226
12215.46 224
12216.50 229
12217.55 234
12218.59 232
12219.63 196
12220.68 231
12221.72 220
12222.76 198
12223.81 242
12224.85 222
12225.89 258
12226.94 257
12227.98 257
12229.03 238
12230.07 229
12231.11 246
12232.16 233
12233.20 223
12234.25 219
12235.29 229
12236.34 215
12237.38 214
12238.42 228
12239.47 243
12240.51 205
12241.56 227
12242.60 239
12243.65 208
12244.69 224
12245.74 215
12246.78 245
12247.83 264
12248.87 242
12249.92 231
12250.96 219
12252.01 226
12253.05 231
12254.10 244
12255.14 247
12256.19 194
12257.23 205
12258.28 232
12259.32 228
12260.37 186
12261.41 210
12262.46 258
12263.50 216
12264.55 201
12265.59 221
12266.64 245
12267.69 234
12268.73 248
12269.78 228
12270.82 215
12271.87 182
12272.92 217
12273.96 212
12275.01 222
12276.05 219
12277.10 202
12278.15 189
12279.19 238
12280.24 221
12281.28 233
12282.33 252
12283.38 248
12284.42 211
12285.47 207
12286.52 239
12287.56 231
12288.61 221
12289.66 207
12290.70 220
12291.75 199
12292.80 210
12293.84 203
12294.89 221
12295.94 222
12296.98 218
12298.03 206
12299.08 204
12300.12 232
12301.17 222
12302.22 230
12303.27 204
12304.31 201
12305.36 246
12306.41 227
12307.45 216
12308.50 223
12309.55 221
12310.60 241
12311.64 212
12312.69 222
12313.74 193
12314.79 203
12315.83 235
12316.88 248
12317.93 231
12318.98 228
12320.03 211
12321.07 199
12322.12 246
12323.17 237
12324.22 215
12325.27 240
12326.31 234
12327.36 208
12328.41 219
12329.46 223
12330.51 218
12331.56 219
12332.60 206
12333.65 241
12334.70 206
12335.75 195
12336.80 215
12337.85 218
12338.90 219
12339.94 219
12340.99 209
12342.04 244
12343.09 211
12344.14 236
12345.19 224
12346.24 226
12347.29 212
12348.34 245
12349.38 253
12350.43 203
12351.48 218
12352.53 239
12353.58 218
12354.63 212
12355.68 217
12356.73 226
12357.78 212
12358.83 260
12359.88 244
12360.93 239
12361.98 223
12363.03 242
12364.08 216
12365.13 243
12366.18 218
12367.23 241
12368.28 271
12369.33 222
12370.38 224
12371.43 230
12372.48 221
12373.53 226
12374.58 200
12375.63 210
12376.68 242
12377.73 246
12378.78 232
12379.83 245
12380.88 230
12381.93 250
12382.98 244
12384.03 213
12385.08 212
12386.13 197
12387.18 254
12388.23 257
12389.29 238
12390.34 228
12391.39 224
12392.44 218
12393.49 245
12394.54 261
12395.59 252
12396.64 221
12397.69 217
12398.74 223
12399.80 213
12400.85 218
12401.90 241
12402.95 240
12404.00 239
12405.05 198
12406.10 204
12407.16 227
12408.21 219
12409.26 219
12410.31 236
12411.36 246
12412.42 242
12413.47 240
12414.52 248
12415.57 235
12416.62 218
12417.67 240
12418.73 233
12419.78 268
12420.83 253
12421.88 246
12422.94 203
12423.99 242
12425.04 257
12426.09 246
12427.15 246
12428.20 235
12429.25 234
12430.30 261
12431.36 253
12432.41 231
12433.46 273
12434.51 261
12435.57 243
12436.62 225
12437.67 258
12438.73 263
12439.78 242
12440.83 251
12441.88 238
12442.94 268
12443.99 264
12445.04 280
12446.10 257
12447.15 251
12448.20 234
12449.26 262
12450.31 300
12451.36 259
12452.42 276
12453.47 278
12454.52 285
12455.58 260
12456.63 262
12457.69 277
12458.74 280
12459.79 273
12460.85 244
12461.90 272
12462.96 258
12464.01 237
12465.06 257
12466.12 296
12467.17 287
12468.23 272
12469.28 256
12470.33 266
12471.39 289
12472.44 294
12473.50 281
12474.55 271
12475.61 306
12476.66 314
12477.72 304
12478.77 339
12479.82 354
12480.88 374
12481.93 338
12482.99 330
12484.04 360
12485.10 342
12486.15 386
12487.21 382
12488.26 389
12489.32 445
12490.37 478
12491.43 515
12492.48 602
12493.54 668
12494.59 717
12495.65 730
12496.71 748
12497.76 745
12498.82 710
12499.87 639
12500.93 639
12501.98 583
12503.04 513
12504.09 480
12505.15 414
12506.21 403
12507.26 377
12508.32 362
12509.37 382
12510.43 332
12511.49 301
12512.54 323
12513.60 322
12514.65 315
12515.71 284
12516.77 308
12517.82 352
12518.88 337
12519.94 356
12520.99 334
12522.05 339
12523.11 347
12524.16 335
12525.22 307
12526.27 363
12527.33 331
12528.39 326
12529.45 372
12530.50 335
12531.56 359
12532.62 351
12533.67 340
12534.73 291
12535.79 273
12536.84 279
12537.90 318
12538.96 287
12540.02 287
12541.07 272
12542.13 277
12543.19 286
12544.24 276
12545.30 268
12546.36 266
12547.42 289
12548.47 301
12549.53 307
12550.59 264
12551.65 259
12552.71 260
12553.76 289
12554.82 269
12555.88 284
12556.94 286
12558.00 294
12559.05 296
12560.11 305
12561.17 277
12562.23 253
12563.29 275
12564.34 313
12565.40 265
12566.46 259
12567.52 290
12568.58 326
12569.64 344
12570.69 308
12571.75 376
12572.81 372
12573.87 364
12574.93 364
12575.99 362
12577.05 351
12578.11 372
12579.16 389
12580.22 364
12581.28 364
12582.34 385
12583.40 351
12584.46 353
12585.52 349
12586.58 374
12587.64 365
12588.70 314
12589.76 290
12590.81 273
12591.87 290
12592.93 311
12593.99 278
12595.05 263
12596.11 302
12597.17 305
12598.23 315
12599.29 285
12600.35 301
12601.41 315
12602.47 275
12603.53 330
12604.59 265
12605.65 274
12606.71 295
12607.77 321
12608.83 295
12609.89 291
12610.95 292
12612.01 278
12613.07 312
12614.13 278
12615.19 279
12616.25 297
12617.31 321
12618.37 285
12619.43 283
12620.50 266
12621.56 274
12622.62 265
12623.68 257
12624.74 296
12625.80 264
12626.86 269
12627.92 269
12628.98 272
12630.04 278
12631.10 289
12632.17 271
12633.23 319
12634.29 276
12635.35 253
12636.41 335
12637.47 336
12638.53 284
12639.59 232
12640.66 286
12641.72 303
12642.78 315
12643.84 276
12644.90 280
12645.96 261
12647.03 290
12648.09 282
12649.15 285
12650.21 284
12651.27 289
12652.34 291
12653.40 351
12654.46 315
12655.52 277
12656.58 299
12657.65 291
12658.71 302
12659.77 302
12660.83 338
12661.89 329
12662.96 297
12664.02 251
12665.08 248
12666.14 287
12667.21 274
12668.27 293
12669.33 279
12670.40 271
12671.46 290
12672.52 318
12673.58 288
12674.65 276
12675.71 251
12676.77 290
12677.84 296
12678.90 294
12679.96 273
12681.02 263
12682.09 299
12683.15 279
12684.21 301
12685.28 315
12686.34 333
12687.40 344
12688.47 302
12689.53 319
12690.60 300
12691.66 364
12692.72 304
12693.79 307
12694.85 280
12695.91 309
12696.98 322
12698.04 293
12699.11 297
12700.17 343
12701.23 353
12702.30 322
12703.36 333
12704.43 380
12705.49 355
12706.55 360
12707.62 376
12708.68 347
12709.75 319
12710.81 319
12711.88 314
12712.94 300
12714.01 285
12715.07 248
12716.13 323
12717.20 267
12718.26 288
12719.33 254
12720.39 307
12721.46 292
12722.52 296
12723.59 269
12724.65 299
12725.72 295
12726.78 289
12727.85 289
12728.91 267
12729.98 297
12731.04 311
12732.11 299
12733.18 289
12734.24 298
12735.31 301
12736.37 318
12737.44 285
12738.50 284
12739.57 305
12740.63 303
12741.70 298
12742.77 267
12743.83 254
12744.90 259
12745.96 263
12747.03 257
12748.09 266
12749.16 262
12750.23 296
12751.29 255
12752.36 276
12753.43 251
12754.49 267
12755.56 255
12756.62 241
12757.69 251
12758.76 252
12759.82 274
12760.89 244
12761.96 238
12763.02 247
12764.09 243
12765.16 274
12766.22 239
12767.29 264
12768.36 261
12769.42 244
12770.49 214
12771.56 228
12772.62 245
12773.69 254
12774.76 248
12775.83 223
12776.89 233
12777.96 232
12779.03 254
12780.10 245
12781.16 242
12782.23 238
12783.30 247
12784.37 250
12785.43 248
12786.50 227
12787.57 232
12788.64 227
12789.70 277
12790.77 229
12791.84 245
12792.91 257
12793.97 231
12795.04 199
12796.11 222
12797.18 228
12798.25 221
12799.31 245
12800.38 216
12801.45 220
12802.52 221
12803.59 220
12804.66 231
12805.72 239
12806.79 213
12807.86 254
12808.93 269
12810.00 218
12811.07 211
12812.14 257
12813.20 235
12814.27 206
12815.34 243
12816.41 254
12817.48 236
12818.55 235
12819.62 237
12820.69 245
12821.76 247
12822.83 256
12823.89 245
12824.96 220
12826.03 208
12827.10 225
12828.17 227
12829.24 197
12830.31 222
12831.38 244
12832.45 246
12833.52 246
12834.59 194
12835.66 207
12836.73 219
12837.80 231
12838.87 249
12839.94 244
12841.01 220
12842.08 223
12843.15 265
12844.22 212
12845.29 218
12846.36 234
12847.43 249
12848.50 249
12849.57 226
12850.64 231
12851.71 213
12852.78 234
12853.85 224
12854.92 228
12855.99 223
12857.06 211
12858.13 227
12859.20 222
12860.27 231
12861.34 219
12862.41 221
12863.48 241
12864.56 224
12865.63 244
12866.70 265
12867.77 232
12868.84 215
12869.91 222
12870.98 211
12872.05 230
12873.12 207
12874.20 218
12875.27 233
12876.34 207
12877.41 226
12878.48 212
12879.55 238
12880.62 243
12881.70 217
12882.77 202
12883.84 226
12884.91 212
12885.98 229
12887.05 210
12888.13 188
12889.20 215
12890.27 220
12891.34 219
12892.41 203
12893.49 177
12894.56 233
12895.63 243
12896.70 241
12897.77 214
12898.85 202
12899.92 211
12900.99 237
12902.06 208
12903.14 176
12904.21 224
12905.28 228
12906.35 244
12907.43 215
12908.50 198
12909.57 225
12910.64 196
12911.72 236
12912.79 193
12913.86 214
12914.94 207
12916.01 221
12917.08 212
12918.16 201
12919.23 223
12920.30 193
12921.37 217
12922.45 215
12923.52 193
12924.59 186
12925.67 198
12926.74 227
12927.82 218
12928.89 168
12929.96 213
12931.04 249
12932.11 202
12933.18 206
12934.26 209
12935.33 208
12936.40 214
12937.48 204
12938.55 190
12939.63 213
12940.70 174
12941.77 210
12942.85 197
12943.92 230
12945.00 215
12946.07 224
12947.15 201
12948.22 200
12949.29 193
12950.37 228
12951.44 211
12952.52 208
12953.59 190
12954.67 194
12955.74 216
12956.82 203
12957.89 214
12958.97 208
12960.04 216
12961.12 216
12962.19 206
12963.27 221
12964.34 199
12965.42 187
12966.49 204
12967.57 233
12968.64 213
12969.72 206
12970.79 205
12971.87 202
12972.94 208
12974.02 216
12975.09 204
12976.17 205
12977.24 204
12978.32 200
12979.40 181
12980.47 200
12981.55 218
12982.62 234
12983.70 222
12984.77 218
12985.85 186
12986.93 227
12988.00 223
12989.08 216
12990.15 226
12991.23 227
12992.31 200
12993.38 185
12994.46 216
12995.54 199
12996.61 203
12997.69 211
12998.76 216
12999.84 208
13000.92 211
13001.99 228
13003.07 205
13004.15 199
13005.22 197
13006.30 216
13007.38 224
13008.45 193
13009.53 196
13010.61 195
13011.69 242
13012.76 211
13013.84 241
13014.92 211
13015.99 191
13017.07 217
13018.15 184
13019.23 213
13020.30 226
13021.38 227
13022.46 236
13023.54 229
13024.61 185
13025.69 179
13026.77 211
13027.85 219
13028.92 234
13030.00 196
13031.08 227
13032.16 212
13033.23 224
13034.31 232
13035.39 231
13036.47 234
13037.55 221
13038.62 230
13039.70 213
13040.78 215
13041.86 208
13042.94 212
13044.02 201
13045.09 182
13046.17 239
13047.25 243
13048.33 233
13049.41 223
13050.49 265
13051.57 249
13052.64 229
13053.72 194
13054.80 242
13055.88 220
13056.96 226
13058.04 227
13059.12 211
13060.20 217
13061.27 225
13062.35 180
13063.43 194
13064.51 220
13065.59 202
13066.67 210
13067.75 219
13068.83 215
13069.91 213
13070.99 190
13072.07 193
13073.15 199
13074.23 182
13075.31 195
13076.39 209
13077.47 185
13078.55 190
13079.63 255
13080.71 191
13081.79 204
13082.86 207
13083.94 253
13085.02 194
13086.11 181
13087.19 195
13088.27 203
13089.35 211
13090.43 215
13091.51 201
13092.59 215
13093.67 194
13094.75 187
13095.83 205
13096.91 182
13097.99 196
13099.07 221
13100.15 191
13101.23 178
13102.31 177
13103.39 212
13104.47 191
13105.55 196
13106.63 175
13107.72 187
13108.80 188
13109.88 173
13110.96 204
13112.04 188
13113.12 177
13114.20 175
13115.28 231
13116.37 185
13117.45 185
13118.53 165
13119.61 181
13120.69 169
13121.77 170
13122.85 198
13123.94 180
13125.02 197
13126.10 194
13127.18 212
13128.26 217
13129.34 206
13130.43 180
13131.51 210
13132.59 185
13133.67 168
13134.75 179
13135.84 181
13136.92 183
13138.00 159
13139.08 205
13140.17 186
13141.25 207
13142.33 218
13143.41 208
13144.49 185
13145.58 191
13146.66 193
13147.74 192
13148.83 197
13149.91 180
13150.99 183
13152.07 208
13153.16 196
13154.24 165
13155.32 193
13156.41 185
13157.49 195
13158.57 190
13159.65 216
13160.74 193
13161.82 220
13162.90 219
13163.99 157
13165.07 188
13166.15 197
13167.24 197
13168.32 197
13169.40 181
13170.49 167
13171.57 219
13172.66 208
13173.74 202
13174.82 188
13175.91 191
13176.99 207
13178.07 241
13179.16 189
13180.24 173
13181.33 202
13182.41 198
13183.49 206
13184.58 195
13185.66 164
13186.75 217
13187.83 215
13188.91 185
13190.00 170
13191.08 181
13192.17 205
13193.25 174
13194.34 164
13195.42 176
13196.51 202
13197.59 185
13198.68 181
13199.76 163
13200.85 169
13201.93 171
13203.02 195
13204.10 211
13205.19 178
13206.27 165
13207.36 185
13208.44 184
13209.53 171
13210.61 189
13211.70 164
13212.78 183
13213.87 156
13214.95 192
13216.04 187
13217.12 172
13218.21 181
13219.29 173
13220.38 185
13221.47 158
13222.55 191
13223.64 175
13224.72 170
13225.81 166
13226.89 211
13227.98 179
13229.07 166
13230.15 157
13231.24 155
13232.32 179
13233.41 180
13234.50 164
13235.58 168
13236.67 181
13237.76 185
13238.84 146
13239.93 174
13241.01 162
13242.10 141
13243.19 171
13244.27 160
13245.36 183
13246.45 162
13247.53 202
13248.62 170
13249.71 185
13250.79 170
13251.88 167
13252.97 179
13254.06 178
13255.14 163
13256.23 187
13257.32 179
13258.40 156
13259.49 161
13260.58 175
13261.67 156
13262.75 163
13263.84 155
13264.93 160
13266.02 186
13267.10 183
13268.19 179
13269.28 179
13270.37 190
13271.45 169
13272.54 159
13273.63 189
13274.72 176
13275.80 185
13276.89 173
13277.98 190
13279.07 170
13280.16 188
13281.24 205
13282.33 191
13283.42 173
13284.51 180
13285.60 195
13286.69 181
13287.77 149
13288.86 165
13289.95 173
13291.04 184
13292.13 221
13293.22 184
13294.31 166
13295.39 178
13296.48 197
13297.57 173
13298.66 151
13299.75 174
13300.84 200
13301.93 182
13303.02 172
13304.11 160
13305.19 185
13306.28 171
13307.37 183
13308.46 187
13309.55 176
13310.64 165
13311.73 196
13312.82 194
13313.91 186
13315.00 214
13316.09 174
13317.18 180
13318.27 179
13319.36 173
13320.45 141
13321.54 183
13322.63 167
13323.72 180
13324.81 171
13325.90 159
13326.99 167
13328.08 156
13329.17 183
13330.26 171
13331.35 153
13332.44 161
13333.53 166
13334.62 164
13335.71 194
13336.80 167
13337.89 172
13338.98 162
13340.07 166
13341.16 202
13342.25 175
13343.34 169
13344.43 177
13345.52 190
13346.61 177
13347.70 165
13348.79 128
13349.89 189
13350.98 180
13352.07 186
13353.16 176
13354.25 181
13355.34 169
13356.43 185
13357.52 170
13358.61 145
13359.71 195
13360.80 162
13361.89 170
13362.98 179
13364.07 193
13365.16 167
13366.26 216
13367.35 180
13368.44 191
13369.53 168
13370.62 175
13371.71 187
13372.81 177
13373.90 165
13374.99 152
13376.08 192
13377.17 176
13378.27 203
13379.36 172
13380.45 157
13381.54 166
13382.63 204
13383.73 171
13384.82 162
13385.91 164
13387.00 177
13388.10 173
13389.19 187
13390.28 154
13391.37 173
13392.47 164
13393.56 173
13394.65 187
13395.75 161
13396.84 140
13397.93 159
13399.02 181
13400.12 160
13401.21 170
13402.30 177
13403.40 208
13404.49 178
13405.58 166
13406.68 167
13407.77 195
13408.86 194
13409.96 192
13411.05 164
13412.14 183
13413.24 184
13414.33 187
13415.42 188
13416.52 196
13417.61 187
13418.70 179
13419.80 170
13420.89 155
13421.99 157
13423.08 179
13424.17 194
13425.27 163
13426.36 169
13427.46 184
13428.55 165
13429.64 173
13430.74 175
13431.83 192
13432.93 176
13434.02 192
13435.12 187
13436.21 167
13437.30 138
13438.40 148
13439.49 181
13440.59 176
13441.68 184
13442.78 165
13443.87 165
13444.97 153
13446.06 190
13447.16 194
13448.25 171
13449.35 182
13450.44 168
13451.54 158
13452.63 145
13453.73 160
13454.82 158
13455.92 188
13457.01 183
13458.11 131
13459.20 157
13460.30 174
13461.39 159
13462.49 160
13463.59 152
13464.68 151
13465.78 150
13466.87 173
13467.97 168
13469.06 176
13470.16 176
13471.26 182
13472.35 170
13473.45 158
13474.54 165
13475.64 175
13476.74 187
13477.83 149
13478.93 159
13480.03 152
13481.12 185
13482.22 183
13483.31 180
13484.41 159
13485.51 167
13486.60 179
13487.70 161
13488.80 148
13489.89 183
13490.99 160
13492.09 173
13493.18 164
13494.28 157
13495.38 141
13496.47 164
13497.57 182
13498.67 177
13499.77 169
13500.86 144
13501.96 166
13503.06 180
13504.15 191
13505.25 163
13506.35 184
13507.45 201
13508.54 162
13509.64 175
13510.74 174
13511.84 169
13512.93 168
13514.03 154
13515.13 142
13516.23 159
13517.32 174
13518.42 180
13519.52 178
13520.62 162
13521.72 169
13522.81 192
13523.91 154
13525.01 175
13526.11 158
13527.21 159
13528.30 149
13529.40 169
13530.50 177
13531.60 166
13532.70 162
13533.80 152
13534.89 162
13535.99 160
13537.09 179
13538.19 166
13539.29 174
13540.39 147
13541.49 175
13542.58 186
13543.68 187
13544.78 171
13545.88 183
13546.98 189
13548.08 188
13549.18 183
13550.28 169
13551.38 166
13552.48 170
13553.58 162
13554.67 168
13555.77 170
13556.87 155
13557.97 165
13559.07 194
13560.17 172
13561.27 157
13562.37 175
13563.47 175
13564.57 164
13565.67 163
13566.77 176
13567.87 187
13568.97 182
13570.07 177
13571.17 175
13572.27 179
13573.37 182
13574.47 191
13575.57 159
13576.67 157
13577.77 164
13578.87 171
13579.97 162
13581.07 158
13582.17 173
13583.27 202
13584.37 164
13585.47 158
13586.57 170
13587.67 162
13588.77 143
13589.88 161
13590.98 174
13592.08 189
13593.18 144
13594.28 140
13595.38 170
13596.48 186
13597.58 184
13598.68 144
13599.78 145
13600.88 155
13601.99 164
13603.09 158
13604.19 167
13605.29 198
13606.39 174
13607.49 166
13608.59 171
13609.70 150
13610.80 156
13611.90 136
13613.00 168
13614.10 148
13615.20 166
13616.31 181
13617.41 171
13618.51 156
13619.61 172
13620.71 145
13621.82 158
13622.92 165
13624.02 161
13625.12 160
13626.22 147
13627.33 153
13628.43 155
13629.53 157
13630.63 169
13631.74 172
13632.84 176
13633.94 164
13635.04 155
13636.15 149
13637.25 153
13638.35 159
13639.45 161
13640.56 158
13641.66 170
13642.76 164
13643.87 173
13644.97 161
13646.07 142
13647.17 161
13648.28 153
13649.38 160
13650.48 173
13651.59 156
13652.69 141
13653.79 147
13654.90 156
13656.00 169
13657.10 143
13658.21 166
13659.31 164
13660.41 153
13661.52 157
13662.62 168
13663.72 152
13664.83 180
13665.93 179
13667.04 144
13668.14 152
13669.24 154
13670.35 160
13671.45 146
13672.56 149
13673.66 157
13674.76 123
13675.87 155
13676.97 157
13678.08 157
13679.18 132
13680.29 147
13681.39 184
13682.49 172
13683.60 170
13684.70 143
13685.81 157
13686.91 165
13688.02 174
13689.12 158
13690.23 168
13691.33 158
13692.44 154
13693.54 167
13694.65 151
13695.75 150
13696.86 143
13697.96 171
13699.07 148
13700.17 142
13701.28 157
13702.38 189
13703.49 199
13704.59 165
13705.70 161
13706.80 160
13707.91 153
13709.02 154
13710.12 158
13711.23 176
13712.33 170
13713.44 158
13714.54 186
13715.65 162
13716.76 150
13717.86 164
13718.97 147
13720.07 146
13721.18 160
13722.29 174
13723.39 181
13724.50 159
13725.60 167
13726.71 151
13727.82 141
13728.92 146
13730.03 173
13731.14 166
13732.24 158
13733.35 165
13734.46 174
13735.56 176
13736.67 167
13737.78 164
13738.88 160
13739.99 211
13741.10 168
13742.20 163
13743.31 182
13744.42 160
13745.52 190
13746.63 178
13747.74 122
13748.84 172
13749.95 172
13751.06 144
13752.17 155
13753.27 161
13754.38 178
13755.49 222
13756.60 172
13757.70 170
13758.81 177
13759.92 178
13761.03 174
13762.13 186
13763.24 190
13764.35 161
13765.46 169
13766.57 172
13767.67 182
13768.78 171
13769.89 153
13771.00 167
13772.11 167
13773.21 152
13774.32 176
13775.43 155
13776.54 157
13777.65 148
13778.75 178
13779.86 169
13780.97 132
13782.08 149
13783.19 161
13784.30 180
13785.41 183
13786.51 188
13787.62 160
13788.73 171
13789.84 151
13790.95 168
13792.06 186
13793.17 173
13794.28 171
13795.39 185
13796.49 155
13797.60 133
13798.71 174
13799.82 176
13800.93 143
13802.04 153
13803.15 193
13804.26 158
13805.37 143
13806.48 161
13807.59 193
13808.70 160
13809.81 162
13810.92 170
13812.03 178
13813.14 171
13814.25 171
13815.36 172
13816.47 186
13817.58 194
13818.69 157
13819.80 168
13820.91 175
13822.02 187
13823.13 162
13824.24 161
13825.35 182
13826.46 155
13827.57 180
13828.68 167
13829.79 158
13830.90 149
13832.01 157
13833.12 154
13834.23 143
13835.34 135
13836.45 156
13837.56 172
13838.67 153
13839.78 162
13840.89 156
13842.01 139
13843.12 161
13844.23 169
13845.34 136
13846.45 135
13847.56 151
13848.67 158
13849.78 163
13850.89 144
13852.01 148
13853.12 165
13854.23 192
13855.34 147
13856.45 140
13857.56 155
13858.67 161
13859.79 156
13860.90 158
13862.01 170
13863.12 174
13864.23 162
13865.34 165
13866.46 174
13867.57 167
13868.68 171
13869.79 137
13870.90 173
13872.02 159
13873.13 147
13874.24 139
13875.35 167
13876.47 158
13877.58 151
13878.69 129
13879.80 152
13880.92 167
13882.03 138
13883.14 175
13884.25 122
13885.37 156
13886.48 166
13887.59 161
13888.70 148
13889.82 159
13890.93 151
13892.04 145
13893.16 158
13894.27 186
13895.38 187
13896.49 180
13897.61 166
13898.72 195
13899.83 188
13900.95 168
13902.06 157
13903.17 158
13904.29 167
13905.40 170
13906.51 136
13907.63 160
13908.74 166
13909.85 143
13910.97 138
13912.08 151
13913.20 189
13914.31 142
13915.42 197
13916.54 153
13917.65 145
13918.77 177
13919.88 142
13920.99 171
13922.11 136
13923.22 197
13924.34 163
13925.45 146
13926.56 158
13927.68 150
13928.79 156
13929.91 168
13931.02 153
13932.14 160
13933.25 154
13934.37 151
13935.48 160
13936.60 137
13937.71 154
13938.83 176
13939.94 169
13941.05 159
13942.17 184
13943.28 148
13944.40 134
13945.51 164
13946.63 163
13947.75 138
13948.86 158
13949.98 150
13951.09 150
13952.21 162
13953.32 127
13954.44 170
13955.55 149
13956.67 181
13957.78 199
13958.90 150
13960.01 146
13961.13 165
13962.25 149
13963.36 166
13964.48 139
13965.59 146
13966.71 152
13967.83 134
13968.94 145
13970.06 174
13971.17 130
13972.29 151
13973.41 146
13974.52 163
13975.64 175
13976.75 155
13977.87 143
13978.99 146
13980.10 140
13981.22 130
13982.34 178
13983.45 153
13984.57 143
13985.69 144
13986.80 127
13987.92 152
13989.04 139
13990.15 165
13991.27 154
13992.39 155
13993.50 164
13994.62 156
13995.74 149
13996.86 165
13997.97 170
13999.09 151
14000.21 143
14001.33 151
14002.44 138
14003.56 161
14004.68 151
14005.79 128
14006.91 160
14008.03 156
14009.15 160
14010.27 146
14011.38 163
14012.50 148
14013.62 131
14014.74 140
14015.85 158
14016.97 139
14018.09 153
14019.21 168
14020.33 140
14021.44 142
14022.56 149
14023.68 185
14024.80 167
14025.92 131
14027.04 137
14028.15 158
14029.27 165
14030.39 140
14031.51 160
14032.63 142
14033.75 139
14034.86 164
14035.98 157
14037.10 148
14038.22 163
14039.34 140
14040.46 142
14041.58 168
14042.70 141
14043.82 160
14044.93 160
14046.05 161
14047.17 144
14048.29 146
14049.41 164
14050.53 152
14051.65 146
14052.77 153
14053.89 163
14055.01 181
14056.13 180
14057.25 147
14058.37 148
14059.49 177
14060.61 162
14061.73 179
14062.85 139
14063.97 146
14065.09 164
14066.20 165
14067.32 166
14068.44 126
14069.56 162
14070.68 144
14071.81 172
14072.93 158
14074.05 174
14075.17 150
14076.29 140
14077.41 166
14078.53 142
14079.65 174
14080.77 158
14081.89 166
14083.01 151
14084.13 143
14085.25 164
14086.37 174
14087.49 147
14088.61 155
14089.73 168
14090.85 162
14091.97 163
14093.10 152
14094.22 152
14095.34 147
14096.46 155
14097.58 185
14098.70 186
14099.82 172
14100.94 168
14102.07 134
14103.19 152
14104.31 159
14105.43 179
14106.55 150
14107.67 165
14108.79 198
14109.92 148
14111.04 144
14112.16 162
14113.28 157
14114.40 178
14115.52 151
14116.65 162
14117.77 159
14118.89 131
14120.01 152
14121.13 139
14122.26 156
14123.38 133
14124.50 171
14125.62 169
14126.75 160
14127.87 140
14128.99 132
14130.11 164
14131.24 188
14132.36 156
14133.48 145
14134.60 150
14135.73 159
14136.85 147
14137.97 162
14139.09 168
14140.22 170
14141.34 176
14142.46 176
14143.59 151
14144.71 163
14145.83 189
14146.95 169
14148.08 180
14149.20 149
14150.32 139
14151.45 150
14152.57 147
14153.69 184
14154.82 167
14155.94 170
14157.06 173
14158.19 181
14159.31 170
14160.44 142
14161.56 166
14162.68 174
14163.81 149
14164.93 166
14166.05 176
14167.18 173
14168.30 167
14169.43 165
14170.55 140
14171.67 162
14172.80 136
14173.92 135
14175.05 140
14176.17 135
14177.30 160
14178.42 160
14179.54 141
14180.67 148
14181.79 137
14182.92 146
14184.04 183
14185.17 157
14186.29 138
14187.42 131
14188.54 151
14189.67 151
14190.79 148
14191.92 179
14193.04 159
14194.17 168
14195.29 163
14196.42 170
14197.54 142
14198.67 138
14199.79 169
14200.92 142
14202.04 152
14203.17 145
14204.29 151
14205.42 150
14206.54 144
14207.67 137
14208.79 135
14209.92 139
14211.05 157
14212.17 137
14213.30 142
14214.42 127
14215.55 145
14216.67 161
14217.80 145
14218.93 136
14220.05 143
14221.18 166
14222.30 144
14223.43 153
14224.56 118
14225.68 135
14226.81 145
14227.94 151
14229.06 140
14230.19 146
14231.32 143
14232.44 169
14233.57 168
14234.70 145
14235.82 140
14236.95 126
14238.08 148
14239.20 137
14240.33 137
14241.46 131
14242.58 147
14243.71 168
14244.84 161
14245.96 147
14247.09 146
14248.22 153
14249.34 168
14250.47 169
14251.60 149
14252.73 151
14253.85 123
14254.98 146
14256.11 127
14257.24 133
14258.36 132
14259.49 139
14260.62 134
14261.75 129
14262.87 158
14264.00 134
14265.13 134
14266.26 138
14267.39 153
14268.51 154
14269.64 148
14270.77 156
14271.90 181
14273.03 176
14274.15 146
14275.28 134
14276.41 139
14277.54 160
14278.67 152
14279.80 151
14280.92 148
14282.05 129
14283.18 131
14284.31 138
14285.44 148
14286.57 143
14287.70 158
14288.82 129
14289.95 138
14291.08 138
14292.21 164
14293.34 174
14294.47 134
14295.60 139
14296.73 126
14297.86 181
14298.99 152
14300.11 134
14301.24 136
14302.37 147
14303.50 159
14304.63 131
14305.76 128
14306.89 143
14308.02 154
14309.15 141
14310.28 131
14311.41 128
14312.54 133
14313.67 128
14314.80 143
14315.93 128
14317.06 144
14318.19 156
14319.32 150
14320.45 123
14321.58 144
14322.71 144
14323.84 151
14324.97 133
14326.10 147
14327.23 128
14328.36 140
14329.49 141
14330.62 145
14331.75 140
14332.88 115
14334.01 133
14335.14 159
14336.27 144
14337.40 148
14338.53 131
14339.66 157
14340.79 148
14341.93 160
14343.06 132
14344.19 154
14345.32 149
14346.45 148
14347.58 114
14348.71 131
14349.84 131
14350.97 150
14352.11 158
14353.24 142
14354.37 139
14355.50 169
14356.63 155
14357.76 149
14358.89 114
14360.03 128
14361.16 140
14362.29 143
14363.42 135
14364.55 125
14365.68 148
14366.82 155
14367.95 156
14369.08 118
14370.21 136
14371.34 153
14372.48 156
14373.61 140
14374.74 126
14375.87 137
14377.00 138
14378.14 144
14379.27 141
14380.40 128
14381.53 162
14382.67 164
14383.80 139
14384.93 147
14386.06 140
14387.20 132
14388.33 142
14389.46 140
14390.59 155
14391.73 141
14392.86 168
14393.99 152
14395.13 155
14396.26 164
14397.39 134
14398.53 134
14399.66 152
14400.79 133
14401.92 141
14403.06 159
14404.19 147
14405.32 165
14406.46 136
14407.59 136
14408.72 143
14409.86 161
14410.99 167
14412.13 148
14413.26 139
14414.39 124
14415.53 150
14416.66 137
14417.79 133
14418.93 123
14420.06 136
14421.20 144
14422.33 117
14423.46 135
14424.60 162
14425.73 146
14426.87 146
14428.00 134
14429.14 151
14430.27 156
14431.40 171
14432.54 160
14433.67 159
14434.81 134
14435.94 119
14437.08 143
14438.21 136
14439.35 133
14440.48 145
14441.62 141
14442.75 156
14443.88 156
14445.02 151
14446.15 140
14447.29 157
14448.42 160
14449.56 136
14450.70 146
14451.83 138
14452.97 139
14454.10 140
14455.24 133
14456.37 140
14457.51 165
14458.64 152
14459.78 117
14460.91 131
14462.05 160
14463.18 162
14464.32 150
14465.46 128
14466.59 159
14467.73 149
14468.86 174
14470.00 155
14471.14 151
14472.27 152
14473.41 140
14474.54 152
14475.68 125
14476.82 123
14477.95 168
14479.09 150
14480.22 166
14481.36 163
14482.50 149
14483.63 162
14484.77 149
14485.91 150
14487.04 143
14488.18 166
14489.32 142
14490.45 138
14491.59 152
14492.73 142
14493.86 134
14495.00 131
14496.14 131
14497.27 129
14498.41 135
14499.55 144
14500.69 146
14501.82 136
14502.96 114
14504.10 139
14505.23 143
14506.37 132
14507.51 124
14508.65 135
14509.78 140
14510.92 140
14512.06 153
14513.20 151
14514.33 147
14515.47 148
14516.61 147
14517.75 138
14518.89 135
14520.02 134
14521.16 142
14522.30 159
14523.44 139
14524.57 129
14525.71 142
14526.85 153
14527.99 153
14529.13 139
14530.27 127
14531.40 128
14532.54 132
14533.68 137
14534.82 124
14535.96 156
14537.10 146
14538.23 147
14539.37 149
14540.51 141
14541.65 143
14542.79 151
14543.93 141
14545.07 148
14546.21 150
14547.35 136
14548.48 161
14549.62 160
14550.76 119
14551.90 152
14553.04 135
14554.18 149
14555.32 157
14556.46 127
14557.60 152
14558.74 121
14559.88 161
14561.02 117
14562.16 155
14563.30 151
14564.43 153
14565.57 139
14566.71 143
14567.85 130
14568.99 139
14570.13 140
14571.27 117
14572.41 145
14573.55 156
14574.69 135
14575.83 122
14576.97 121
14578.11 134
14579.25 142
14580.39 154
14581.53 155
14582.67 136
14583.81 146
14584.96 163
14586.10 143
14587.24 164
14588.38 137
14589.52 132
14590.66 132
14591.80 151
14592.94 125
14594.08 141
14595.22 141
14596.36 133
14597.50 156
14598.64 149
14599.78 139
14600.93 152
14602.07 155
14603.21 119
14604.35 127
14605.49 126
14606.63 155
14607.77 130
14608.91 119
14610.06 128
14611.20 134
14612.34 155
14613.48 150
14614.62 123
14615.76 127
14616.91 141
14618.05 149
14619.19 142
14620.33 100
14621.47 123
14622.61 146
14623.76 149
14624.90 135
14626.04 145
14627.18 140
14628.32 121
14629.47 137
14630.61 127
14631.75 127
14632.89 135
14634.04 124
14635.18 143
14636.32 138
14637.46 111
14638.61 138
14639.75 128
14640.89 125
14642.03 117
14643.18 139
14644.32 142
14645.46 127
14646.60 116
14647.75 111
14648.89 137
14650.03 128
14651.18 115
14652.32 106
14653.46 121
14654.61 129
14655.75 143
14656.89 119
14658.03 151
14659.18 149
14660.32 151
14661.46 128
14662.61 149
14663.75 123
14664.90 141
14666.04 112
14667.18 130
14668.33 121
14669.47 136
14670.61 149
14671.76 136
14672.90 131
14674.05 137
14675.19 115
14676.33 148
14677.48 142
14678.62 120
14679.77 140
14680.91 145
14682.05 113
14683.20 112
14684.34 99
14685.49 144
14686.63 153
14687.78 131
14688.92 115
14690.06 125
14691.21 110
14692.35 115
14693.50 140
14694.64 143
14695.79 133
14696.93 120
14698.08 138
14699.22 150
14700.37 104
14701.51 125
14702.66 136
14703.80 152
14704.95 120
14706.09 119
14707.24 130
14708.38 126
14709.53 148
14710.67 116
14711.82 121
14712.96 126
14714.11 142
14715.26 130
14716.40 118
14717.55 114
14718.69 134
14719.84 140
14720.98 107
14722.13 119
14723.28 120
14724.42 117
14725.57 118
14726.71 118
14727.86 130
14729.01 143
14730.15 146
14731.30 140
14732.44 115
14733.59 128
14734.74 129
14735.88 134
14737.03 132
14738.18 133
14739.32 114
14740.47 130
14741.61 132
14742.76 116
14743.91 123
14745.05 130
14746.20 156
14747.35 127
14748.49 112
14749.64 135
14750.79 142
14751.94 139
14753.08 141
14754.23 109
14755.38 136
14756.52 153
14757.67 143
14758.82 152
14759.97 104
14761.11 148
14762.26 146
14763.41 126
14764.55 115
14765.70 126
14766.85 137
14768.00 160
14769.15 141
14770.29 121
14771.44 129
14772.59 131
14773.74 146
14774.88 126
14776.03 132
14777.18 123
14778.33 151
14779.48 116
14780.62 113
14781.77 128
14782.92 146
14784.07 152
14785.22 133
14786.36 119
14787.51 141
14788.66 115
14789.81 128
14790.96 112
14792.11 124
14793.26 166
14794.40 139
14795.55 134
14796.70 114
14797.85 136
14799.00 127
14800.15 127
14801.30 112
14802.45 138
14803.59 127
14804.74 123
14805.89 108
14807.04 113
14808.19 116
14809.34 126
14810.49 125
14811.64 103
14812.79 107
14813.94 116
14815.09 136
14816.24 116
14817.39 110
14818.53 123
14819.68 130
14820.83 129
14821.98 112
14823.13 103
14824.28 105
14825.43 110
14826.58 118
14827.73 144
14828.88 120
14830.03 143
14831.18 120
14832.33 125
14833.48 125
14834.63 130
14835.78 113
14836.93 148
14838.08 120
14839.23 109
14840.38 119
14841.53 143
14842.69 132
14843.84 151
14844.99 102
14846.14 111
14847.29 110
14848.44 136
14849.59 108
14850.74 100
14851.89 124
14853.04 112
14854.19 135
14855.34 116
14856.49 123
14857.65 98
14858.80 129
14859.95 113
14861.10 124
14862.25 132
14863.40 114
14864.55 102
14865.70 133
14866.86 106
14868.01 105
14869.16 124
14870.31 117
14871.46 110
14872.61 111
14873.77 120
14874.92 112
14876.07 117
14877.22 113
14878.37 117
14879.52 131
14880.68 110
14881.83 127
14882.98 123
14884.13 113
14885.28 127
14886.44 136
14887.59 122
14888.74 129
14889.89 127
14891.05 123
14892.20 135
14893.35 120
14894.50 102
14895.66 115
14896.81 131
14897.96 133
14899.11 115
14900.27 128
14901.42 126
14902.57 117
14903.72 126
14904.88 100
14906.03 122
14907.18 140
14908.34 140
14909.49 118
14910.64 119
14911.80 131
14912.95 136
14914.10 144
14915.26 129
14916.41 129
14917.56 147
14918.72 119
14919.87 150
14921.02 139
14922.18 127
14923.33 123
14924.48 125
14925.64 124
14926.79 101
14927.94 114
14929.10 144
14930.25 136
14931.41 132
14932.56 119
14933.71 143
14934.87 135
14936.02 121
14937.18 127
14938.33 129
14939.48 136
14940.64 116
14941.79 118
14942.95 126
14944.10 125
14945.26 140
14946.41 109
14947.57 158
14948.72 137
14949.87 124
14951.03 123
14952.18 150
14953.34 131
14954.49 117
14955.65 123
14956.80 115
14957.96 151
14959.11 151
14960.27 143
14961.42 126
14962.58 110
14963.73 135
14964.89 123
14966.04 126
14967.20 116
14968.36 131
14969.51 128
14970.67 124
14971.82 119
14972.98 105
14974.13 129
14975.29 134
14976.44 117
14977.60 134
14978.76 109
14979.91 125
14981.07 144
14982.22 141
14983.38 119
14984.53 126
14985.69 151
14986.85 154
14988.00 113
14989.16 110
14990.32 98
14991.47 148
14992.63 152
14993.78 120
14994.94 128
14996.10 125
14997.25 133
14998.41 111
14999.57 134
15000.72 128
15001.88 130
15003.04 125
15004.19 130
15005.35 104
15006.51 103
15007.66 116
15008.82 143
15009.98 107
15011.13 109
15012.29 114
15013.45 128
15014.61 111
15015.76 102
15016.92 118
15018.08 109
15019.23 128
15020.39 135
15021.55 110
15022.71 109
15023.86 122
15025.02 114
15026.18 133
15027.34 132
15028.49 110
15029.65 141
15030.81 98
15031.97 104
15033.13 109
15034.28 127
15035.44 122
15036.60 131
15037.76 122
15038.92 116
15040.07 98
15041.23 106
15042.39 118
15043.55 124
15044.71 119
15045.87 127
15047.02 130
15048.18 129
15049.34 116
15050.50 108
15051.66 140
15052.82 134
15053.98 121
15055.13 104
15056.29 113
15057.45 114
15058.61 132
15059.77 114
15060.93 126
15062.09 129
15063.25 109
15064.40 138
15065.56 108
15066.72 108
15067.88 126
15069.04 139
15070.20 110
15071.36 113
15072.52 101
15073.68 120
15074.84 114
15076.00 125
15077.16 108
15078.32 132
15079.48 113
15080.64 104
15081.80 121
15082.96 111
15084.12 95
15085.28 128
15086.44 155
15087.60 142
15088.76 116
15089.92 95
15091.08 127
15092.24 120
15093.40 155
15094.56 113
15095.72 105
15096.88 114
15098.04 117
15099.20 124
15100.36 126
15101.52 87
15102.68 124
15103.84 124
15105.00 115
15106.16 110
15107.32 106
15108.48 141
15109.64 125
15110.80 114
15111.96 100
15113.13 112
15114.29 109
15115.45 107
15116.61 103
15117.77 129
15118.93 98
15120.09 132
15121.25 119
15122.42 128
15123.58 119
15124.74 106
15125.90 117
15127.06 125
15128.22 122
15129.38 112
15130.55 127
15131.71 111
15132.87 135
15134.03 126
15135.19 112
15136.35 106
15137.52 108
15138.68 118
15139.84 116
15141.00 113
15142.16 103
15143.33 117
15144.49 111
15145.65 115
15146.81 100
15147.97 115
15149.14 102
15150.30 105
15151.46 122
15152.62 118
15153.79 104
15154.95 109
15156.11 123
15157.27 125
15158.44 108
15159.60 118
15160.76 112
15161.93 133
15163.09 103
15164.25 101
15165.41 127
15166.58 121
15167.74 120
15168.90 134
15170.07 105
15171.23 110
15172.39 134
15173.56 114
15174.72 118
15175.88 99
15177.05 114
15178.21 116
15179.37 116
15180.54 121
15181.70 111
15182.86 123
15184.03 142
15185.19 115
15186.36 114
15187.52 111
15188.68 118
15189.85 125
15191.01 122
15192.17 102
15193.34 136
15194.50 122
15195.67 130
15196.83 126
15198.00 112
15199.16 136
15200.32 142
15201.49 151
15202.65 135
15203.82 115
15204.98 126
15206.15 116
15207.31 127
15208.48 110
15209.64 107
15210.80 103
15211.97 104
15213.13 134
15214.30 126
15215.46 120
15216.63 107
15217.79 120
15218.96 105
15220.12 103
15221.29 121
15222.45 131
15223.62 110
15224.78 126
15225.95 116
15227.11 130
15228.28 109
15229.45 110
15230.61 118
15231.78 105
15232.94 128
15234.11 120
15235.27 114
15236.44 99
15237.60 125
15238.77 122
15239.94 129
15241.10 119
15242.27 121
15243.43 131
15244.60 118
15245.77 128
15246.93 115
15248.10 124
15249.26 101
15250.43 138
15251.60 137
15252.76 107
15253.93 118
15255.10 122
15256.26 125
15257.43 111
15258.60 88
15259.76 145
15260.93 108
15262.10 129
15263.26 145
15264.43 127
15265.60 120
15266.76 111
15267.93 116
15269.10 133
15270.26 107
15271.43 95
15272.60 117
15273.76 98
15274.93 122
15276.10 109
15277.27 126
15278.43 118
15279.60 123
15280.77 121
15281.94 98
15283.10 113
15284.27 108
15285.44 115
15286.61 108
15287.77 99
15288.94 93
15290.11 116
15291.28 119
15292.44 108
15293.61 114
15294.78 128
15295.95 117
15297.12 98
15298.28 101
15299.45 127
15300.62 145
15301.79 109
15302.96 126
15304.12 139
15305.29 98
15306.46 117
15307.63 111
15308.80 112
15309.97 108
15311.14 92
15312.30 104
15313.47 109
15314.64 112
15315.81 108
15316.98 111
15318.15 115
15319.32 124
15320.49 130
15321.65 136
15322.82 97
15323.99 126
15325.16 143
15326.33 121
15327.50 140
15328.67 113
15329.84 97
15331.01 112
15332.18 108
15333.35 123
15334.52 117
15335.69 110
15336.85 126
15338.02 118
15339.19 126
15340.36 103
15341.53 110
15342.70 113
15343.87 112
15345.04 116
15346.21 89
15347.38 103
15348.55 110
15349.72 123
15350.89 123
15352.06 113
15353.23 107
15354.40 105
15355.57 97
15356.74 95
15357.91 104
15359.08 117
15360.25 125
15361.43 125
15362.60 102
15363.77 103
15364.94 125
15366.11 133
15367.28 100
15368.45 124
15369.62 144
15370.79 125
15371.96 120
15373.13 109
15374.30 94
15375.47 84
15376.65 116
15377.82 125
15378.99 131
15380.16 109
15381.33 109
15382.50 136
15383.67 114
15384.84 102
15386.02 113
15387.19 111
15388.36 104
15389.53 104
15390.70 96
15391.87 127
15393.04 114
15394.22 108
15395.39 112
15396.56 115
15397.73 101
15398.90 115
15400.08 121
15401.25 95
15402.42 101
15403.59 114
15404.76 121
15405.94 116
15407.11 97
15408.28 108
15409.45 107
15410.63 116
15411.80 136
15412.97 99
15414.14 115
15415.31 112
15416.49 110
15417.66 109
15418.83 121
15420.01 123
15421.18 124
15422.35 108
15423.52 101
15424.70 106
15425.87 105
15427.04 127
15428.22 111
15429.39 87
15430.56 120
15431.73 126
15432.91 108
15434.08 102
15435.25 115
15436.43 105
15437.60 134
15438.77 112
15439.95 115
15441.12 103
15442.30 111
15443.47 125
15444.64 134
15445.82 107
15446.99 112
15448.16 125
15449.34 134
15450.51 128
15451.69 116
15452.86 107
15454.03 124
15455.21 108
15456.38 121
15457.56 136
15458.73 95
15459.90 119
15461.08 141
15462.25 103
15463.43 105
15464.60 100
15465.78 133
15466.95 125
15468.12 105
15469.30 94
15470.47 112
15471.65 116
15472.82 123
15474.00 120
15475.17 110
15476.35 105
15477.52 119
15478.70 103
15479.87 103
15481.05 109
15482.22 113
15483.40 111
15484.57 94
15485.75 107
15486.92 116
15488.10 124
15489.27 113
15490.45 109
15491.62 109
15492.80 124
15493.98 120
15495.15 117
15496.33 124
15497.50 124
15498.68 124
15499.85 132
15501.03 119
15502.21 102
15503.38 97
15504.56 130
15505.73 119
15506.91 118
15508.09 82
15509.26 110
15510.44 104
15511.61 100
15512.79 106
15513.97 128
15515.14 126
15516.32 124
15517.50 129
15518.67 122
15519.85 135
15521.02 117
15522.20 112
15523.38 111
15524.55 118
15525.73 110
15526.91 120
15528.09 105
15529.26 136
15530.44 105
15531.62 147
15532.79 127
15533.97 114
15535.15 113
15536.32 124
15537.50 109
15538.68 123
15539.86 147
15541.03 112
15542.21 115
15543.39 115
15544.57 138
15545.74 134
15546.92 117
15548.10 124
15549.28 134
15550.45 133
15551.63 87
15552.81 105
15553.99 126
15555.16 122
15556.34 114
15557.52 111
15558.70 95
15559.88 114
15561.05 125
15562.23 94
15563.41 111
15564.59 112
15565.77 136
15566.95 138
15568.12 122
15569.30 123
15570.48 103
15571.66 132
15572.84 101
15574.02 96
15575.19 98
15576.37 108
15577.55 129
15578.73 117
15579.91 101
15581.09 120
15582.27 123
15583.45 119
15584.62 107
15585.80 121
15586.98 123
15588.16 141
15589.34 145
15590.52 117
15591.70 101
15592.88 101
15594.06 135
15595.24 100
15596.42 136
15597.60 116
15598.78 120
15599.96 118
15601.14 110
15602.31 138
15603.49 134
15604.67 133
15605.85 123
15607.03 121
15608.21 138
15609.39 126
15610.57 131
15611.75 146
15612.93 120
15614.11 112
15615.29 141
15616.47 141
15617.65 111
15618.83 125
15620.01 148
15621.19 152
15622.38 139
15623.56 140
15624.74 150
15625.92 127
15627.10 124
15628.28 137
15629.46 114
15630.64 132
15631.82 123
15633.00 132
15634.18 129
15635.36 133
15636.54 138
15637.72 154
15638.91 105
15640.09 132
15641.27 124
15642.45 149
15643.63 151
15644.81 144
15645.99 156
15647.17 126
15648.36 131
15649.54 142
15650.72 117
15651.90 121
15653.08 139
15654.26 150
15655.44 176
15656.63 129
15657.81 133
15658.99 143
15660.17 158
15661.35 131
15662.54 131
15663.72 147
15664.90 144
15666.08 139
15667.26 143
15668.45 160
15669.63 169
15670.81 141
15671.99 149
15673.17 142
15674.36 121
15675.54 161
15676.72 141
15677.90 163
15679.09 145
15680.27 149
15681.45 157
15682.63 147
15683.82 157
15685.00 169
15686.18 147
15687.37 134
15688.55 158
15689.73 153
15690.91 154
15692.10 142
15693.28 167
15694.46 162
15695.65 156
15696.83 157
15698.01 163
15699.20 151
15700.38 163
15701.56 191
15702.75 175
15703.93 191
15705.11 157
15706.30 153
15707.48 183
15708.66 203
15709.85 179
15711.03 180
15712.22 184
15713.40 191
15714.58 217
15715.77 209
15716.95 177
15718.14 179
15719.32 170
15720.50 205
15721.69 196
15722.87 168
15724.06 165
15725.24 194
15726.43 186
15727.61 163
15728.79 176
15729.98 174
15731.16 172
15732.35 160
15733.53 144
15734.72 162
15735.90 172
15737.09 216
15738.27 172
15739.46 169
15740.64 181
15741.83 180
15743.01 163
15744.20 139
15745.38 174
15746.57 168
15747.75 174
15748.94 160
15750.12 171
15751.31 166
15752.49 170
15753.68 194
15754.86 179
15756.05 157
15757.23 180
15758.42 186
15759.60 182
15760.79 144
15761.98 151
15763.16 140
15764.35 181
15765.53 181
15766.72 151
15767.90 154
15769.09 163
15770.28 135
15771.46 170
15772.65 163
15773.83 170
15775.02 168
15776.21 155
15777.39 176
15778.58 134
15779.77 132
15780.95 141
15782.14 191
15783.33 182
15784.51 148
15785.70 158
15786.89 174
15788.07 154
15789.26 136
15790.45 130
15791.63 148
15792.82 150
15794.01 134
15795.19 152
15796.38 145
15797.57 136
15798.75 124
15799.94 133
15801.13 130
15802.32 127
15803.50 143
15804.69 138
15805.88 134
15807.06 138
15808.25 123
15809.44 135
15810.63 172
15811.81 165
15813.00 140
15814.19 116
15815.38 151
15816.57 135
15817.75 130
15818.94 135
15820.13 126
15821.32 153
15822.50 147
15823.69 127
15824.88 157
15826.07 125
15827.26 137
15828.44 137
15829.63 119
15830.82 107
15832.01 131
15833.20 160
15834.39 145
15835.57 121
15836.76 129
15837.95 133
15839.14 155
15840.33 139
15841.52 134
15842.71 124
15843.90 120
15845.08 130
15846.27 128
15847.46 137
15848.65 151
15849.84 139
15851.03 147
15852.22 135
15853.41 127
15854.60 147
15855.79 150
15856.97 176
15858.16 170
15859.35 153
15860.54 158
15861.73 143
15862.92 128
15864.11 140
15865.30 111
15866.49 135
15867.68 135
15868.87 124
15870.06 106
15871.25 119
15872.44 146
15873.63 151
15874.82 156
15876.01 142
15877.20 122
15878.39 152
15879.58 143
15880.77 135
15881.96 153
15883.15 147
15884.34 141
15885.53 144
15886.72 140
15887.91 136
15889.10 142
15890.29 143
15891.48 139
15892.67 146
15893.86 141
15895.05 136
15896.24 146
15897.44 132
15898.63 123
15899.82 132
15901.01 122
15902.20 115
15903.39 122
15904.58 129
15905.77 132
15906.96 129
15908.15 134
15909.35 148
15910.54 140
15911.73 136
15912.92 136
15914.11 160
15915.30 132
15916.49 113
15917.69 120
15918.88 118
15920.07 131
15921.26 114
15922.45 132
15923.64 134
15924.84 106
15926.03 115
15927.22 125
15928.41 113
15929.60 132
15930.80 125
15931.99 134
15933.18 134
15934.37 113
15935.56 126
15936.76 118
15937.95 138
15939.14 129
15940.33 129
15941.53 120
15942.72 132
15943.91 128
15945.10 124
15946.30 142
15947.49 139
15948.68 133
15949.87 115
15951.07 136
15952.26 146
15953.45 126
15954.65 152
15955.84 102
15957.03 113
15958.22 117
15959.42 122
15960.61 120
15961.80 143
15963.00 129
15964.19 111
15965.38 115
15966.58 120
15967.77 124
15968.96 100
15970.16 108
15971.35 134
15972.54 105
15973.74 124
15974.93 112
15976.13 130
15977.32 109
15978.51 109
15979.71 120
15980.90 114
15982.09 90
15983.29 106
15984.48 116
15985.68 110
15986.87 88
15988.06 114
15989.26 127
15990.45 128
15991.65 117
15992.84 118
15994.04 115
15995.23 117
15996.43 130
15997.62 128
15998.81 137
16000.01 146
16001.20 139
16002.40 135
16003.59 138
16004.79 125
16005.98 140
16007.18 127
16008.37 124
16009.57 132
16010.76 128
16011.96 124
16013.15 99
16014.35 101
16015.54 96
16016.74 140
16017.93 125
16019.13 136
16020.32 105
16021.52 131
16022.72 116
16023.91 117
16025.11 119
16026.30 128
16027.50 147
16028.69 129
16029.89 124
16031.08 100
16032.28 102
16033.48 103
16034.67 126
16035.87 116
16037.06 111
16038.26 123
16039.46 136
16040.65 126
16041.85 118
16043.05 114
16044.24 113
16045.44 108
16046.63 125
16047.83 126
16049.03 132
16050.22 119
16051.42 109
16052.62 123
16053.81 112
16055.01 133
16056.21 103
16057.40 120
16058.60 111
16059.80 117
16060.99 132
16062.19 119
16063.39 116
16064.58 107
16065.78 97
16066.98 125
16068.18 116
16069.37 110
16070.57 112
16071.77 130
16072.97 113
16074.16 86
16075.36 116
16076.56 108
16077.76 115
16078.95 109
16080.15 112
16081.35 98
16082.55 102
16083.74 105
16084.94 117
16086.14 129
16087.34 83
16088.53 110
16089.73 107
16090.93 89
16092.13 101
16093.33 123
16094.53 125
16095.72 137
16096.92 127
16098.12 107
16099.32 106
16100.52 100
16101.72 102
16102.91 104
16104.11 112
16105.31 96
16106.51 128
16107.71 109
16108.91 127
16110.11 91
16111.30 100
16112.50 106
16113.70 117
16114.90 120
16116.10 125
16117.30 115
16118.50 138
16119.70 134
16120.90 107
16122.10 104
16123.29 126
16124.49 128
16125.69 121
16126.89 124
16128.09 102
16129.29 114
16130.49 108
16131.69 109
16132.89 105
16134.09 118
16135.29 104
16136.49 133
16137.69 116
16138.89 115
16140.09 126
16141.29 118
16142.49 141
16143.69 99
16144.89 116
16146.09 91
16147.29 110
16148.49 133
16149.69 130
16150.89 91
16152.09 107
16153.29 115
16154.49 126
16155.69 110
16156.89 120
16158.09 113
16159.29 116
16160.49 128
16161.69 119
16162.89 129
16164.09 99
16165.30 131
16166.50 105
16167.70 127
16168.90 101
16170.10 125
16171.30 119
16172.50 129
16173.70 108
16174.90 110
16176.10 123
16177.31 108
16178.51 129
16179.71 120
16180.91 130
16182.11 122
16183.31 109
16184.51 115
16185.72 129
16186.92 123
16188.12 150
16189.32 128
16190.52 127
16191.72 108
16192.93 115
16194.13 133
16195.33 129
16196.53 133
16197.73 123
16198.94 115
16200.14 122
16201.34 117
16202.54 128
16203.74 118
16204.95 115
16206.15 134
16207.35 124
16208.55 125
16209.76 134
16210.96 138
16212.16 122
16213.36 139
16214.57 120
16215.77 129
16216.97 129
16218.17 128
16219.38 130
16220.58 128
16221.78 155
16222.99 135
16224.19 139
16225.39 118
16226.59 160
16227.80 164
16229.00 130
16230.20 133
16231.41 130
16232.61 132
16233.81 153
16235.02 135
16236.22 147
16237.42 136
16238.63 125
16239.83 141
16241.04 132
16242.24 136
16243.44 133
16244.65 167
16245.85 99
16247.05 142
16248.26 132
16249.46 131
16250.67 152
16251.87 127
16253.07 121
16254.28 135
16255.48 158
16256.69 148
16257.89 148
16259.09 133
16260.30 148
16261.50 137
16262.71 169
16263.91 173
16265.12 156
16266.32 154
16267.53 159
16268.73 167
16269.94 129
16271.14 141
16272.34 141
16273.55 143
16274.75 123
16275.96 139
16277.16 150
16278.37 155
16279.57 127
16280.78 151
16281.98 159
16283.19 160
16284.39 140
16285.60 147
16286.81 162
16288.01 177
16289.22 155
16290.42 131
16291.63 154
16292.83 152
16294.04 173
16295.24 147
16296.45 139
16297.66 152
16298.86 173
16300.07 164
16301.27 161
16302.48 157
16303.68 157
16304.89 157
16306.10 176
16307.30 198
16308.51 187
16309.71 147
16310.92 171
16312.13 155
16313.33 170
16314.54 182
16315.75 152
16316.95 163
16318.16 174
16319.37 154
16320.57 155
16321.78 180
16322.99 154
16324.19 170
16325.40 171
16326.61 155
16327.81 146
16329.02 148
16330.23 180
16331.43 128
16332.64 149
16333.85 140
16335.05 145
16336.26 150
16337.47 144
16338.68 128
16339.88 124
16341.09 117
16342.30 159
16343.51 163
16344.71 135
16345.92 125
16347.13 133
16348.34 146
16349.54 121
16350.75 122
16351.96 132
16353.17 157
16354.37 147
16355.58 152
16356.79 106
16358.00 113
16359.21 123
16360.41 115
16361.62 137
16362.83 131
16364.04 143
16365.25 114
16366.45 124
16367.66 133
16368.87 130
16370.08 120
16371.29 156
16372.50 107
16373.71 128
16374.91 116
16376.12 130
16377.33 131
16378.54 110
16379.75 121
16380.96 129
16382.17 126
16383.38 156
16384.58 141
16385.79 118
16387.00 128
16388.21 98
16389.42 127
16390.63 128
16391.84 128
16393.05 111
16394.26 124
16395.47 127
16396.68 143
16397.89 134
16399.09 130
16400.30 107
16401.51 142
16402.72 117
16403.93 104
16405.14 121
16406.35 112
16407.56 126
16408.77 90
16409.98 124
16411.19 114
16412.40 114
16413.61 142
16414.82 128
16416.03 117
16417.24 142
16418.45 111
16419.66 118
16420.87 113
16422.08 87
16423.29 98
16424.50 108
16425.71 117
16426.92 107
16428.14 119
16429.35 106
16430.56 126
16431.77 106
16432.98 105
16434.19 110
16435.40 113
16436.61 112
16437.82 102
16439.03 105
16440.24 107
16441.45 131
16442.67 111
16443.88 108
16445.09 103
16446.30 127
16447.51 91
16448.72 107
16449.93 78
16451.14 107
16452.36 114
16453.57 111
16454.78 92
16455.99 96
16457.20 95
16458.41 113
16459.63 122
16460.84 105
16462.05 105
16463.26 98
16464.47 109
16465.68 111
16466.90 115
16468.11 121
16469.32 116
16470.53 95
16471.74 93
16472.96 92
16474.17 122
16475.38 115
16476.59 88
16477.81 111
16479.02 98
16480.23 89
16481.44 95
16482.66 117
16483.87 98
16485.08 97
16486.29 101
16487.51 125
16488.72 105
16489.93 117
16491.15 112
16492.36 112
16493.57 91
16494.78 103
16496.00 119
16497.21 93
16498.42 110
16499.64 103
16500.85 113
16502.06 97
16503.28 105
16504.49 102
16505.70 124
16506.92 103
16508.13 111
16509.34 106
16510.56 114
16511.77 96
16512.98 107
16514.20 84
16515.41 107
16516.63 119
16517.84 120
16519.05 105
16520.27 101
16521.48 101
16522.70 101
16523.91 101
16525.12 107
16526.34 102
16527.55 88
16528.77 121
16529.98 110
16531.20 109
16532.41 113
16533.62 129
16534.84 127
16536.05 103
16537.27 105
16538.48 78
16539.70 114
16540.91 121
16542.13 103
16543.34 78
16544.56 103
16545.77 113
16546.99 116
16548.20 83
16549.42 79
16550.63 108
16551.85 135
16553.06 110
16554.28 115
16555.49 111
16556.71 106
16557.92 92
16559.14 110
16560.35 119
16561.57 94
16562.78 110
16564.00 101
16565.21 97
16566.43 82
16567.65 111
16568.86 127
16570.08 135
16571.29 112
16572.51 93
16573.73 102
16574.94 121
16576.16 106
16577.37 100
16578.59 107
16579.81 120
16581.02 87
16582.24 93
16583.45 99
16584.67 99
16585.89 93
16587.10 99
16588.32 127
16589.54 84
16590.75 94
16591.97 103
16593.19 90
16594.40 114
16595.62 86
16596.84 102
16598.05 121
16599.27 90
16600.49 99
16601.70 119
16602.92 106
16604.14 90
16605.35 75
16606.57 88
16607.79 96
16609.01 104
16610.22 92
16611.44 99
16612.66 99
16613.88 108
16615.09 93
16616.31 106
16617.53 102
16618.75 86
16619.96 113
16621.18 118
16622.40 94
16623.62 81
16624.83 89
16626.05 106
16627.27 107
16628.49 90
16629.71 93
16630.92 83
16632.14 88
16633.36 101
16634.58 91
16635.80 83
16637.01 93
16638.23 106
16639.45 86
16640.67 84
16641.89 94
16643.11 112
16644.32 118
16645.54 98
16646.76 90
16647.98 104
16649.20 110
16650.42 105
16651.64 105
16652.86 95
16654.07 100
16655.29 99
16656.51 95
16657.73 86
16658.95 90
16660.17 110
16661.39 105
16662.61 96
16663.83 95
16665.05 91
16666.27 93
16667.48 98
16668.70 105
16669.92 102
16671.14 109
16672.36 99
16673.58 81
16674.80 92
16676.02 78
16677.24 99
16678.46 101
16679.68 90
16680.90 109
16682.12 94
16683.34 97
16684.56 89
16685.78 85
16687.00 120
16688.22 110
16689.44 95
16690.66 85
16691.88 93
16693.10 90
16694.32 114
16695.54 123
16696.76 94
16697.98 112
16699.20 92
16700.42 96
16701.64 105
16702.87 97
16704.09 91
16705.31 90
16706.53 84
16707.75 111
16708.97 101
16710.19 105
16711.41 90
16712.63 88
16713.85 91
16715.07 108
16716.30 102
16717.52 104
16718.74 90
16719.96 107
16721.18 109
16722.40 92
16723.62 99
16724.85 92
16726.07 109
16727.29 107
16728.51 95
16729.73 101
16730.95 111
16732.17 118
16733.40 95
16734.62 99
16735.84 83
16737.06 93
16738.28 100
16739.51 94
16740.73 110
16741.95 86
16743.17 96
16744.39 116
16745.62 80
16746.84 103
16748.06 91
16749.28 118
16750.51 119
16751.73 110
16752.95 101
16754.17 101
16755.40 118
16756.62 99
16757.84 86
16759.06 89
16760.29 94
16761.51 103
16762.73 95
16763.96 102
16765.18 128
16766.40 113
16767.62 124
16768.85 108
16770.07 119
16771.29 98
16772.52 118
16773.74 121
16774.96 91
16776.19 92
16777.41 93
16778.63 96
16779.86 92
16781.08 86
16782.30 97
16783.53 114
16784.75 99
16785.97 101
16787.20 104
16788.42 79
16789.65 87
16790.87 93
16792.09 102
16793.32 96
16794.54 90
16795.77 107
16796.99 106
16798.21 102
16799.44 92
16800.66 99
16801.89 115
16803.11 104
16804.34 98
16805.56 115
16806.78 106
16808.01 102
16809.23 113
16810.46 113
16811.68 97
16812.91 98
16814.13 90
16815.36 97
16816.58 86
16817.81 81
16819.03 90
16820.26 104
16821.48 95
16822.71 99
16823.93 106
16825.16 96
16826.38 101
16827.61 103
16828.83 99
16830.06 96
16831.28 110
16832.51 103
16833.73 100
16834.96 101
16836.19 82
16837.41 112
16838.64 124
16839.86 101
16841.09 86
16842.31 93
16843.54 107
16844.76 106
16845.99 99
16847.22 88
16848.44 131
16849.67 115
16850.89 106
16852.12 98
16853.35 107
16854.57 92
16855.80 119
16857.03 114
16858.25 94
16859.48 115
16860.71 114
16861.93 105
16863.16 102
16864.38 111
16865.61 96
16866.84 108
16868.06 105
16869.29 123
16870.52 110
16871.74 113
16872.97 102
16874.20 127
16875.43 114
16876.65 88
16877.88 95
16879.11 101
16880.33 100
16881.56 91
16882.79 119
16884.02 108
16885.24 109
16886.47 104
16887.70 110
16888.93 108
16890.15 120
16891.38 111
16892.61 103
16893.84 108
16895.06 106
16896.29 103
16897.52 119
16898.75 104
16899.97 97
16901.20 113
16902.43 118
16903.66 121
16904.89 100
16906.11 114
16907.34 96
16908.57 114
16909.80 105
16911.03 123
16912.26 78
16913.48 110
16914.71 122
16915.94 125
16917.17 102
16918.40 128
16919.63 120
16920.85 99
16922.08 88
16923.31 96
16924.54 111
16925.77 110
16927.00 98
16928.23 103
16929.46 90
16930.69 98
16931.91 100
16933.14 110
16934.37 100
16935.60 91
16936.83 96
16938.06 94
16939.29 94
16940.52 111
16941.75 111
16942.98 127
16944.21 95
16945.44 100
16946.67 98
16947.90 106
16949.13 83
16950.35 112
16951.58 94
16952.81 102
16954.04 92
16955.27 77
16956.50 105
16957.73 99
16958.96 79
16960.19 77
16961.42 110
16962.65 92
16963.88 114
16965.11 96
16966.34 109
16967.58 105
16968.81 104
16970.04 114
16971.27 100
16972.50 96
16973.73 85
16974.96 95
16976.19 104
16977.42 100
16978.65 89
16979.88 98
16981.11 91
16982.34 112
16983.57 112
16984.80 121
16986.04 96
16987.27 83
16988.50 103
16989.73 108
16990.96 95
16992.19 106
16993.42 95
16994.65 106
16995.88 95
16997.12 106
16998.35 96
16999.58 76
17000.81 100
17002.04 101
17003.27 102
17004.51 109
17005.74 87
17006.97 86
17008.20 102
17009.43 74
17010.66 101
17011.90 92
17013.13 99
17014.36 100
17015.59 104
17016.82 114
17018.06 87
17019.29 87
17020.52 94
17021.75 106
17022.99 89
17024.22 119
17025.45 80
17026.68 99
17027.92 111
17029.15 93
17030.38 100
17031.61 86
17032.85 90
17034.08 99
17035.31 95
17036.54 72
17037.78 96
17039.01 98
17040.24 93
17041.48 103
17042.71 104
17043.94 116
17045.18 105
17046.41 82
17047.64 95
17048.88 83
17050.11 75
17051.34 98
17052.58 90
17053.81 116
17055.04 86
17056.28 88
17057.51 91
17058.74 115
17059.98 94
17061.21 98
17062.44 89
17063.68 85
17064.91 84
17066.15 100
17067.38 79
17068.61 91
17069.85 103
17071.08 113
17072.32 107
17073.55 82
17074.78 90
17076.02 75
17077.25 106
17078.49 92
17079.72 102
17080.96 84
17082.19 105
17083.42 97
17084.66 111
17085.89 101
17087.13 108
17088.36 100
17089.60 99
17090.83 91
17092.07 90
17093.30 77
17094.54 89
17095.77 92
17097.01 99
17098.24 100
17099.48 91
17100.71 92
17101.95 84
17103.18 86
17104.42 84
17105.65 95
17106.89 84
17108.12 82
17109.36 87
17110.60 93
17111.83 91
17113.07 70
17114.30 100
17115.54 92
17116.77 112
17118.01 87
17119.25 97
17120.48 96
17121.72 97
17122.95 94
17124.19 103
17125.43 94
17126.66 105
17127.90 93
17129.13 87
17130.37 84
17131.61 87
17132.84 122
17134.08 82
17135.32 100
17136.55 86
17137.79 92
17139.02 85
17140.26 83
17141.50 75
17142.73 83
17143.97 98
17145.21 97
17146.44 95
17147.68 100
17148.92 94
17150.16 78
17151.39 94
17152.63 107
17153.87 82
17155.10 101
17156.34 107
17157.58 93
17158.82 93
17160.05 86
17161.29 105
17162.53 101
17163.76 85
17165.00 96
17166.24 104
17167.48 92
17168.72 92
17169.95 98
17171.19 101
17172.43 91
17173.67 98
17174.90 100
17176.14 94
17177.38 104
17178.62 96
17179.86 91
17181.09 87
17182.33 98
17183.57 77
17184.81 84
17186.05 104
17187.28 89
17188.52 75
17189.76 89
17191.00 102
17192.24 87
17193.48 96
17194.72 91
17195.95 98
17197.19 77
17198.43 77
17199.67 98
17200.91 86
17202.15 83
17203.39 87
17204.63 94
17205.86 99
17207.10 88
17208.34 96
17209.58 86
17210.82 91
17212.06 110
17213.30 93
17214.54 73
17215.78 67
17217.02 105
17218.26 115
17219.50 81
17220.74 85
17221.97 80
17223.21 82
17224.45 91
17225.69 98
17226.93 88
17228.17 79
17229.41 118
17230.65 109
17231.89 76
17233.13 91
17234.37 83
17235.61 88
17236.85 72
17238.09 83
17239.33 85
17240.57 98
17241.81 109
17243.05 73
17244.29 90
17245.53 81
17246.77 99
17248.02 104
17249.26 87
17250.50 73
17251.74 101
17252.98 80
17254.22 105
17255.46 104
17256.70 75
17257.94 89
17259.18 93
17260.42 85
17261.66 89
17262.90 85
17264.15 89
17265.39 86
17266.63 102
17267.87 86
17269.11 64
17270.35 91
17271.59 66
17272.83 97
17274.08 73
17275.32 89
17276.56 129
17277.80 115
17279.04 74
17280.28 90
17281.52 103
17282.77 70
17284.01 86
17285.25 81
17286.49 102
17287.73 76
17288.98 77
17290.22 63
17291.46 89
17292.70 82
17293.94 103
17295.19 89
17296.43 83
17297.67 95
17298.91 93
17300.16 90
17301.40 104
17302.64 98
17303.88 112
17305.13 103
17306.37 93
17307.61 92
17308.85 89
17310.10 80
17311.34 84
17312.58 82
17313.82 92
17315.07 73
17316.31 90
17317.55 81
17318.80 81
17320.04 85
17321.28 89
17322.53 97
17323.77 101
17325.01 93
17326.26 78
17327.50 94
17328.74 85
17329.99 93
17331.23 92
17332.47 67
17333.72 78
17334.96 94
17336.20 74
17337.45 79
17338.69 92
17339.93 92
17341.18 108
17342.42 78
17343.67 80
17344.91 90
17346.15 72
17347.40 100
17348.64 87
17349.89 77
17351.13 76
17352.37 82
17353.62 77
17354.86 80
17356.11 87
17357.35 79
17358.60 100
17359.84 95
17361.09 78
17362.33 90
17363.57 81
17364.82 83
17366.06 86
17367.31 77
17368.55 93
17369.80 84
17371.04 98
17372.29 87
17373.53 75
17374.78 95
17376.02 99
17377.27 83
17378.51 91
17379.76 93
17381.00 89
17382.25 94
17383.50 87
17384.74 91
17385.99 100
17387.23 89
17388.48 92
17389.72 87
17390.97 94
17392.21 79
17393.46 91
17394.71 86
17395.95 99
17397.20 97
17398.44 88
17399.69 89
17400.93 94
17402.18 95
17403.43 91
17404.67 80
17405.92 111
17407.17 101
17408.41 73
17409.66 74
17410.90 88
17412.15 101
17413.40 96
17414.64 78
17415.89 84
17417.14 72
17418.38 91
17419.63 110
17420.88 82
17422.12 63
17423.37 93
17424.62 89
17425.86 82
17427.11 80
17428.36 82
17429.60 87
17430.85 86
17432.10 84
17433.35 78
17434.59 76
17435.84 89
17437.09 92
17438.33 99
17439.58 73
17440.83 83
17442.08 83
17443.32 84
17444.57 93
17445.82 98
17447.07 79
17448.32 86
17449.56 88
17450.81 83
17452.06 77
17453.31 95
17454.55 88
17455.80 87
17457.05 108
17458.30 80
17459.55 77
17460.79 102
17462.04 80
17463.29 61
17464.54 60
17465.79 75
17467.04 83
17468.28 80
17469.53 69
17470.78 73
17472.03 86
17473.28 67
17474.53 75
17475.78 88
17477.02 81
17478.27 89
17479.52 108
17480.77 103
17482.02 72
17483.27 77
17484.52 88
17485.77 93
17487.02 77
17488.26 89
17489.51 96
17490.76 100
17492.01 90
17493.26 74
17494.51 78
17495.76 60
17497.01 73
17498.26 81
17499.51 67
17500.76 96
17502.01 74
17503.26 71
17504.51 57
17505.76 65
17507.01 68
17508.26 85
17509.51 82
17510.76 61
17512.01 60
17513.26 62
17514.51 91
17515.76 65
17517.01 79
17518.26 79
17519.51 73
17520.76 86
17522.01 85
17523.26 92
17524.51 83
17525.76 72
17527.01 86
17528.26 82
17529.51 87
17530.76 84
17532.01 85
17533.26 84
17534.51 104
17535.76 73
17537.01 77
17538.27 87
17539.52 89
17540.77 97
17542.02 77
17543.27 83
17544.52 100
17545.77 79
17547.02 72
17548.27 104
17549.53 78
17550.78 87
17552.03 90
17553.28 86
17554.53 78
17555.78 99
17557.03 83
17558.29 83
17559.54 77
17560.79 81
17562.04 97
17563.29 93
17564.54 86
17565.80 77
17567.05 98
17568.30 92
17569.55 92
17570.80 78
17572.06 78
17573.31 84
17574.56 73
17575.81 92
17577.07 88
17578.32 89
17579.57 92
17580.82 75
17582.08 82
17583.33 87
17584.58 76
17585.83 85
17587.09 79
17588.34 90
17589.59 79
17590.84 86
17592.10 87
17593.35 92
17594.60 75
17595.86 79
17597.11 80
17598.36 90
17599.61 80
17600.87 78
17602.12 88
17603.37 85
17604.63 81
17605.88 92
17607.13 83
17608.39 75
17609.64 89
17610.89 75
17612.15 69
17613.40 91
17614.66 98
17615.91 73
17617.16 82
17618.42 79
17619.67 104
17620.92 97
17622.18 102
17623.43 94
17624.69 67
17625.94 84
17627.19 75
17628.45 88
17629.70 70
17630.96 65
17632.21 99
17633.47 91
17634.72 73
17635.97 77
17637.23 74
17638.48 97
17639.74 76
17640.99 82
17642.25 85
17643.50 92
17644.76 105
17646.01 83
17647.27 99
17648.52 76
17649.78 97
17651.03 104
17652.28 78
17653.54 70
17654.80 115
17656.05 129
17657.31 83
17658.56 67
17659.82 64
17661.07 83
17662.33 86
17663.58 89
17664.84 87
17666.09 70
17667.35 89
17668.60 101
17669.86 99
17671.11 74
17672.37 68
17673.63 99
17674.88 105
17676.14 97
17677.39 83
17678.65 85
17679.91 86
17681.16 82
17682.42 79
17683.67 86
17684.93 82
17686.19 71
17687.44 80
17688.70 81
17689.95 76
17691.21 95
17692.47 85
17693.72 82
17694.98 84
17696.24 79
17697.49 87
17698.75 89
17700.01 76
17701.26 86
17702.52 78
17703.78 71
17705.03 77
17706.29 95
17707.55 98
17708.81 76
17710.06 95
17711.32 71
17712.58 72
17713.83 71
17715.09 75
17716.35 94
17717.61 76
17718.86 73
17720.12 77
17721.38 87
17722.63 92
17723.89 83
17725.15 70
17726.41 80
17727.67 79
17728.92 79
17730.18 88
17731.44 67
17732.70 86
17733.95 76
17735.21 91
17736.47 75
17737.73 70
17738.99 88
17740.24 87
17741.50 91
17742.76 78
17744.02 74
17745.28 75
17746.54 67
17747.79 75
17749.05 84
17750.31 82
17751.57 75
17752.83 85
17754.09 81
17755.35 80
17756.60 90
17757.86 82
17759.12 103
17760.38 76
17761.64 71
17762.90 77
17764.16 90
17765.42 75
17766.67 86
17767.93 80
17769.19 67
17770.45 86
17771.71 82
17772.97 79
17774.23 61
17775.49 74
17776.75 74
17778.01 92
17779.27 80
17780.53 94
17781.79 98
17783.05 85
17784.31 80
17785.57 76
17786.83 88
17788.09 76
17789.35 94
17790.61 100
17791.87 93
17793.13 70
17794.39 71
17795.65 86
17796.91 72
17798.17 58
17799.43 78
17800.69 114
17801.95 104
17803.21 70
17804.47 74
17805.73 75
17806.99 82
17808.25 84
17809.51 98
17810.77 82
17812.03 68
17813.29 60
17814.55 78
17815.81 66
17817.07 59
17818.33 95
17819.60 82
17820.86 93
17822.12 62
17823.38 66
17824.64 88
17825.90 82
17827.16 80
17828.42 70
17829.68 85
17830.95 78
17832.21 79
17833.47 78
17834.73 73
17835.99 82
17837.25 80
17838.51 98
17839.78 83
17841.04 71
17842.30 111
17843.56 104
17844.82 87
17846.08 92
17847.35 80
17848.61 71
17849.87 90
17851.13 77
17852.39 76
17853.66 87
17854.92 87
17856.18 105
17857.44 85
17858.71 71
17859.97 73
17861.23 71
17862.49 98
17863.76 53
17865.02 63
17866.28 81
17867.54 80
17868.81 85
17870.07 67
17871.33 85
17872.59 87
17873.86 76
17875.12 76
17876.38 80
17877.65 92
17878.91 74
17880.17 82
17881.44 75
17882.70 77
17883.96 70
17885.22 71
17886.49 83
17887.75 69
17889.01 80
17890.28 95
17891.54 84
17892.81 62
17894.07 75
17895.33 85
17896.60 87
17897.86 70
17899.12 76
17900.39 75
17901.65 80
17902.92 65
17904.18 84
17905.44 68
17906.71 75
17907.97 73
17909.24 77
17910.50 74
17911.76 67
17913.03 69
17914.29 79
17915.56 67
17916.82 80
17918.09 66
17919.35 91
17920.61 74
17921.88 77
17923.14 87
17924.41 80
17925.67 59
17926.94 56
17928.20 74
17929.47 85
17930.73 85
17932.00 72
17933.26 68
17934.53 95
17935.79 82
17937.06 81
17938.32 68
17939.59 79
17940.85 82
17942.12 84
17943.38 68
17944.65 64
17945.91 68
17947.18 90
17948.44 62
17949.71 69
17950.98 84
17952.24 73
17953.51 82
17954.77 72
17956.04 77
17957.30 75
17958.57 68
17959.84 76
17961.10 77
17962.37 76
17963.63 74
17964.90 67
17966.17 66
17967.43 70
17968.70 69
17969.96 90
17971.23 94
17972.50 64
17973.76 73
17975.03 87
17976.30 75
17977.56 71
17978.83 71
17980.10 77
17981.36 80
17982.63 78
17983.90 76
17985.16 86
17986.43 85
17987.70 86
17988.96 93
17990.23 72
17991.50 86
17992.76 82
17994.03 79
17995.30 79
17996.57 93
17997.83 94
17999.10 81
18000.37 81
18001.64 68
18002.90 57
18004.17 94
18005.44 85
18006.71 74
18007.97 69
18009.24 76
18010.51 72
18011.78 81
18013.04 72
18014.31 71
18015.58 72
18016.85 81
18018.12 87
18019.38 71
18020.65 60
18021.92 75
18023.19 75
18024.46 72
18025.72 63
18026.99 100
18028.26 93
18029.53 90
18030.80 76
18032.07 72
18033.33 77
18034.60 76
18035.87 80
18037.14 78
18038.41 52
18039.68 62
18040.95 86
18042.22 92
18043.48 65
18044.75 70
18046.02 89
18047.29 86
18048.56 71
18049.83 63
18051.10 87
18052.37 80
18053.64 76
18054.91 70
18056.17 75
18057.44 74
18058.71 66
18059.98 57
18061.25 77
18062.52 69
18063.79 67
18065.06 80
18066.33 76
18067.60 60
18068.87 75
18070.14 75
18071.41 73
18072.68 74
18073.95 66
18075.22 93
18076.49 74
18077.76 86
18079.03 65
18080.30 64
18081.57 58
18082.84 64
18084.11 83
18085.38 90
18086.65 87
18087.92 80
18089.19 78
18090.46 69
18091.73 64
18093.00 54
18094.27 78
18095.55 87
18096.82 74
18098.09 84
18099.36 91
18100.63 58
18101.90 85
18103.17 79
18104.44 86
18105.71 65
18106.98 68
18108.25 61
18109.53 78
18110.80 73
18112.07 69
18113.34 88
18114.61 52
18115.88 55
18117.15 79
18118.43 97
18119.70 84
18120.97 73
18122.24 74
18123.51 82
18124.78 72
18126.05 80
18127.33 75
18128.60 86
18129.87 67
18131.14 75
18132.41 73
18133.69 61
18134.96 64
18136.23 81
18137.50 67
18138.77 54
18140.05 73
18141.32 74
18142.59 65
18143.86 59
18145.14 60
18146.41 59
18147.68 74
18148.95 62
18150.23 65
18151.50 66
18152.77 49
18154.04 52
18155.32 71
18156.59 73
18157.86 56
18159.14 71
18160.41 66
18161.68 103
18162.96 68
18164.23 66
18165.50 69
18166.77 77
18168.05 74
18169.32 72
18170.59 91
18171.87 73
18173.14 65
18174.41 88
18175.69 96
18176.96 69
18178.24 69
18179.51 67
18180.78 72
18182.06 66
18183.33 74
18184.60 63
18185.88 78
18187.15 73
18188.43 63
18189.70 75
18190.97 74
18192.25 76
18193.52 78
18194.80 69
18196.07 71
18197.34 64
18198.62 71
18199.89 72
18201.17 65
18202.44 74
18203.72 92
18204.99 88
18206.27 69
18207.54 74
18208.82 64
18210.09 63
18211.36 73
18212.64 85
18213.91 70
18215.19 57
18216.46 70
18217.74 65
18219.01 82
18220.29 78
18221.56 88
18222.84 79
18224.11 73
18225.39 77
18226.67 76
18227.94 61
18229.22 66
18230.49 60
18231.77 63
18233.04 66
18234.32 83
18235.59 87
18236.87 68
18238.14 79
18239.42 81
18240.70 84
18241.97 90
18243.25 70
18244.52 71
18245.80 89
18247.08 78
18248.35 65
18249.63 89
18250.90 93
18252.18 68
18253.46 74
18254.73 77
18256.01 78
18257.29 72
18258.56 70
18259.84 68
18261.11 93
18262.39 64
18263.67 75
18264.94 71
18266.22 73
18267.50 86
18268.77 76
18270.05 64
18271.33 76
18272.61 80
18273.88 80
18275.16 83
18276.44 71
18277.71 68
18278.99 83
18280.27 84
18281.54 76
18282.82 73
18284.10 68
18285.38 83
18286.65 77
18287.93 62
18289.21 81
18290.49 84
18291.76 80
18293.04 87
18294.32 75
18295.60 67
18296.88 85
18298.15 81
18299.43 75
18300.71 79
18301.99 76
18303.26 86
18304.54 65
18305.82 61
18307.10 63
18308.38 85
18309.66 65
18310.93 60
18312.21 64
18313.49 89
18314.77 86
18316.05 87
18317.33 82
18318.60 77
18319.88 90
18321.16 81
18322.44 74
18323.72 55
18325.00 58
18326.28 71
18327.55 71
18328.83 57
18330.11 63
18331.39 75
18332.67 66
18333.95 100
18335.23 68
18336.51 64
18337.79 83
18339.07 73
18340.35 53
18341.62 67
18342.90 74
18344.18 79
18345.46 77
18346.74 85
18348.02 53
18349.30 94
18350.58 85
18351.86 69
18353.14 75
18354.42 66
18355.70 76
18356.98 65
18358.26 77
18359.54 63
18360.82 66
18362.10 87
18363.38 61
18364.66 82
18365.94 69
18367.22 73
18368.50 70
18369.78 65
18371.06 86
18372.34 69
18373.62 80
18374.90 84
18376.18 66
18377.46 61
18378.74 53
18380.03 72
18381.31 50
18382.59 64
18383.87 65
18385.15 78
18386.43 66
18387.71 84
18388.99 75
18390.27 65
18391.55 73
18392.83 73
18394.12 79
18395.40 79
18396.68 69
18397.96 63
18399.24 71
18400.52 64
18401.80 81
18403.08 74
18404.37 70
18405.65 75
18406.93 75
18408.21 53
18409.49 61
18410.77 76
18412.06 81
18413.34 93
18414.62 73
18415.90 59
18417.18 82
18418.47 70
18419.75 72
18421.03 84
18422.31 77
18423.59 70
18424.88 76
18426.16 80
18427.44 53
18428.72 61
18430.01 61
18431.29 80
18432.57 66
18433.85 65
18435.14 62
18436.42 67
18437.70 84
18438.98 60
18440.27 71
18441.55 80
18442.83 56
18444.12 57
18445.40 70
18446.68 67
18447.96 71
18449.25 56
18450.53 70
18451.81 69
18453.10 71
18454.38 92
18455.66 72
18456.95 82
18458.23 62
18459.51 65
18460.80 69
18462.08 71
18463.36 66
18464.65 86
18465.93 73
18467.22 69
18468.50 67
18469.78 68
18471.07 70
18472.35 78
18473.63 88
18474.92 90
18476.20 78
18477.49 62
18478.77 81
18480.05 89
18481.34 80
18482.62 73
18483.91 91
18485.19 80
18486.48 85
18487.76 77
18489.04 79
18490.33 67
18491.61 75
18492.90 64
18494.18 74
18495.47 73
18496.75 72
18498.04 74
18499.32 78
18500.61 74
18501.89 81
18503.18 64
18504.46 76
18505.75 85
18507.03 75
18508.32 90
18509.60 82
18510.89 69
18512.17 69
18513.46 71
18514.74 86
18516.03 59
18517.31 71
18518.60 81
18519.89 59
18521.17 77
18522.46 69
18523.74 71
18525.03 73
18526.31 63
18527.60 77
18528.89 82
18530.17 68
18531.46 84
18532.74 81
18534.03 67
18535.32 62
18536.60 46
18537.89 70
18539.17 67
18540.46 71
18541.75 71
18543.03 71
18544.32 63
18545.61 69
18546.89 85
18548.18 86
18549.47 81
18550.75 76
18552.04 58
18553.33 70
18554.61 58
18555.90 82
18557.19 78
18558.47 66
18559.76 71
18561.05 74
18562.33 71
18563.62 67
18564.91 72
18566.19 62
18567.48 70
18568.77 65
18570.06 80
18571.34 70
18572.63 89
18573.92 70
18575.21 73
18576.49 83
18577.78 91
18579.07 75
18580.36 69
18581.64 71
18582.93 66
18584.22 59
18585.51 73
18586.80 75
18588.08 85
18589.37 78
18590.66 83
18591.95 74
18593.24 64
18594.52 88
18595.81 76
18597.10 94
18598.39 56
18599.68 74
18600.96 80
18602.25 64
18603.54 65
18604.83 65
18606.12 69
18607.41 85
18608.70 88
18609.98 86
18611.27 71
18612.56 73
18613.85 66
18615.14 70
18616.43 88
18617.72 67
18619.01 81
18620.30 94
18621.58 74
18622.87 70
18624.16 99
18625.45 67
18626.74 83
18628.03 77
18629.32 67
18630.61 63
18631.90 75
18633.19 67
18634.48 73
18635.77 75
18637.06 67
18638.35 65
18639.64 71
18640.93 78
18642.22 64
18643.51 89
18644.80 71
18646.09 70
18647.38 82
18648.67 96
18649.96 77
18651.25 81
18652.54 79
18653.83 72
18655.12 75
18656.41 85
18657.70 62
18658.99 70
18660.28 74
18661.57 78
18662.86 79
18664.15 64
18665.44 69
18666.73 73
18668.02 81
18669.31 81
18670.60 80
18671.89 83
18673.18 82
18674.48 81
18675.77 67
18677.06 79
18678.35 85
18679.64 79
18680.93 72
18682.22 79
18683.51 77
18684.80 69
18686.10 76
18687.39 76
18688.68 67
18689.97 61
18691.26 69
18692.55 78
18693.84 78
18695.14 69
18696.43 96
18697.72 66
18699.01 62
18700.30 58
18701.60 72
18702.89 73
18704.18 81
18705.47 63
18706.76 73
18708.06 68
18709.35 57
18710.64 63
18711.93 64
18713.22 69
18714.52 73
18715.81 74
18717.10 56
18718.39 67
18719.69 75
18720.98 66
18722.27 69
18723.56 59
18724.86 52
18726.15 76
18727.44 69
18728.73 60
18730.03 50
18731.32 63
18732.61 77
18733.91 88
18735.20 76
18736.49 73
18737.79 67
18739.08 80
18740.37 73
18741.66 71
18742.96 69
18744.25 74
18745.54 63
18746.84 63
18748.13 65
18749.43 54
18750.72 59
18752.01 82
18753.31 74
18754.60 52
18755.89 79
18757.19 59
18758.48 58
18759.77 72
18761.07 63
18762.36 63
18763.66 81
18764.95 81
18766.24 70
18767.54 66
18768.83 72
18770.13 71
18771.42 80
18772.72 70
18774.01 70
18775.30 70
18776.60 76
18777.89 75
18779.19 73
18780.48 73
18781.78 51
18783.07 68
18784.37 80
18785.66 62
18786.96 68
18788.25 84
18789.55 81
18790.84 78
18792.14 76
18793.43 55
18794.73 70
18796.02 73
18797.32 62
18798.61 58
18799.91 72
18801.20 77
18802.50 74
18803.79 75
18805.09 56
18806.38 72
18807.68 54
18808.97 70
18810.27 67
18811.57 65
18812.86 69
18814.16 62
18815.45 69
18816.75 64
18818.05 61
18819.34 62
18820.64 75
18821.93 66
18823.23 66
18824.53 71
18825.82 86
18827.12 56
18828.41 64
18829.71 60
18831.01 67
18832.30 79
18833.60 59
18834.90 63
18836.19 83
18837.49 81
18838.79 73
18840.08 56
18841.38 73
18842.68 69
18843.97 83
18845.27 62
18846.57 61
18847.86 63
18849.16 66
18850.46 60
18851.75 68
18853.05 68
18854.35 69
18855.65 76
18856.94 69
18858.24 53
18859.54 69
18860.83 79
18862.13 73
18863.43 75
18864.73 70
18866.02 51
18867.32 71
18868.62 85
18869.92 59
18871.21 50
18872.51 73
18873.81 77
18875.11 56
18876.41 69
18877.70 67
18879.00 68
18880.30 74
18881.60 63
18882.90 56
18884.19 58
18885.49 70
18886.79 83
18888.09 55
18889.39 68
18890.69 61
18891.98 68
18893.28 66
18894.58 45
18895.88 52
18897.18 66
18898.48 68
18899.78 72
18901.07 49
18902.37 71
18903.67 65
18904.97 62
18906.27 67
18907.57 65
18908.87 87
18910.17 68
18911.47 73
18912.77 62
18914.06 69
18915.36 69
18916.66 79
18917.96 57
18919.26 68
18920.56 51
18921.86 69
18923.16 61
18924.46 56
18925.76 63
18927.06 73
18928.36 65
18929.66 69
18930.96 78
18932.26 59
18933.56 62
18934.86 71
18936.16 70
18937.46 71
18938.76 83
18940.06 65
18941.36 64
18942.66 73
18943.96 56
18945.26 72
18946.56 71
18947.86 64
18949.16 48
18950.46 71
18951.76 53
18953.06 69
18954.36 58
18955.66 65
18956.96 86
18958.26 58
18959.56 56
18960.87 72
18962.17 68
18963.47 44
18964.77 54
18966.07 60
18967.37 81
18968.67 73
18969.97 60
18971.27 67
18972.57 50
18973.88 67
18975.18 84
18976.48 66
18977.78 76
18979.08 53
18980.38 62
18981.68 71
18982.99 87
18984.29 72
18985.59 72
18986.89 73
18988.19 66
18989.49 68
18990.80 74
18992.10 83
18993.40 74
18994.70 77
18996.00 68
18997.31 60
18998.61 54
18999.91 60
19001.21 61
19002.51 78
19003.82 68
19005.12 67
19006.42 66
19007.72 61
19009.03 58
19010.33 72
19011.63 56
19012.93 60
19014.24 78
19015.54 58
19016.84 63
19018.15 62
19019.45 62
19020.75 62
19022.05 51
19023.36 57
19024.66 53
19025.96 64
19027.27 63
19028.57 56
19029.87 63
19031.18 58
19032.48 70
19033.78 77
19035.09 62
19036.39 77
19037.69 69
19039.00 79
19040.30 65
19041.60 67
19042.91 58
19044.21 70
19045.51 57
19046.82 49
19048.12 48
19049.43 51
19050.73 65
19052.03 64
19053.34 67
19054.64 58
19055.95 78
19057.25 56
19058.55 68
19059.86 75
19061.16 77
19062.47 74
19063.77 62
19065.08 62
19066.38 58
19067.68 71
19068.99 59
19070.29 83
19071.60 66
19072.90 66
19074.21 85
19075.51 76
19076.82 71
19078.12 74
19079.43 59
19080.73 55
19082.04 67
19083.34 89
19084.65 60
19085.95 60
19087.26 60
19088.56 51
19089.87 72
19091.17 72
19092.48 73
19093.78 61
19095.09 67
19096.39 68
19097.70 62
19099.00 71
19100.31 56
19101.62 64
19102.92 65
19104.23 68
19105.53 72
19106.84 62
19108.14 73
19109.45 75
19110.76 94
19112.06 65
19113.37 65
19114.67 79
19115.98 79
19117.29 81
19118.59 56
19119.90 55
19121.21 66
19122.51 72
19123.82 62
19125.13 57
19126.43 87
19127.74 64
19129.04 61
19130.35 75
19131.66 71
19132.96 65
19134.27 94
19135.58 74
19136.89 72
19138.19 61
19139.50 68
19140.81 66
19142.11 78
19143.42 60
19144.73 65
19146.03 77
19147.34 62
19148.65 64
19149.96 54
19151.26 68
19152.57 63
19153.88 63
19155.19 50
19156.49 71
19157.80 56
19159.11 55
19160.42 80
19161.72 80
19163.03 73
19164.34 67
19165.65 57
19166.96 71
19168.26 81
19169.57 90
19170.88 71
19172.19 71
19173.50 60
19174.80 80
19176.11 80
19177.42 59
19178.73 57
19180.04 74
19181.34 88
19182.65 53
19183.96 45
19185.27 62
19186.58 67
19187.89 63
19189.20 73
19190.50 54
19191.81 46
19193.12 73
19194.43 61
19195.74 70
19197.05 51
19198.36 67
19199.67 63
19200.98 74
19202.28 58
19203.59 60
19204.90 70
19206.21 55
19207.52 66
19208.83 62
19210.14 64
19211.45 76
19212.76 67
19214.07 61
19215.38 58
19216.69 42
19218.00 59
19219.31 77
19220.62 61
19221.93 64
19223.24 55
19224.55 53
19225.86 54
19227.17 62
19228.48 61
19229.79 67
19231.10 58
19232.41 70
19233.72 50
19235.03 78
19236.34 61
19237.65 74
19238.96 80
19240.27 49
19241.58 59
19242.89 61
19244.20 47
19245.51 66
19246.82 64
19248.13 66
19249.44 67
19250.75 63
19252.06 68
19253.37 71
19254.69 57
19256.00 64
19257.31 60
19258.62 61
19259.93 63
19261.24 57
19262.55 54
19263.86 44
19265.17 52
19266.49 70
19267.80 61
19269.11 65
19270.42 74
19271.73 61
19273.04 61
19274.35 62
19275.67 62
19276.98 56
19278.29 65
19279.60 70
19280.91 68
19282.22 69
19283.54 53
19284.85 71
19286.16 66
19287.47 74
19288.78 60
19290.10 54
19291.41 63
19292.72 60
19294.03 47
19295.34 71
19296.66 63
19297.97 65
19299.28 70
19300.59 66
19301.91 76
19303.22 57
19304.53 58
19305.84 62
19307.16 68
19308.47 71
19309.78 63
19311.10 53
19312.41 58
19313.72 70
19315.03 59
19316.35 56
19317.66 61
19318.97 64
19320.29 55
19321.60 63
19322.91 54
19324.23 62
19325.54 62
19326.85 63
19328.17 67
19329.48 76
19330.79 74
19332.11 69
19333.42 74
19334.73 77
19336.05 60
19337.36 50
19338.67 70
19339.99 70
19341.30 69
19342.62 49
19343.93 60
19345.24 66
19346.56 68
19347.87 67
19349.19 66
19350.50 56
19351.81 61
19353.13 68
19354.44 101
19355.76 69
19357.07 55
19358.39 59
19359.70 61
19361.02 57
19362.33 62
19363.64 54
19364.96 72
19366.27 80
19367.59 60
19368.90 54
19370.22 57
19371.53 51
19372.85 72
19374.16 56
19375.48 61
19376.79 69
19378.11 78
19379.42 82
19380.74 60
19382.05 65
19383.37 54
19384.68 67
19386.00 75
19387.31 75
19388.63 57
19389.95 58
19391.26 86
19392.58 54
19393.89 76
19395.21 50
19396.52 52
19397.84 68
19399.16 68
19400.47 71
19401.79 66
19403.10 53
19404.42 65
19405.73 60
19407.05 73
19408.37 51
19409.68 85
19411.00 73
19412.32 71
19413.63 44
19414.95 72
19416.26 91
19417.58 61
19418.90 58
19420.21 59
19421.53 62
19422.85 81
19424.16 59
19425.48 48
19426.80 62
19428.11 65
19429.43 78
19430.75 50
19432.06 72
19433.38 77
19434.70 86
19436.02 66
19437.33 51
19438.65 70
19439.97 55
19441.28 74
19442.60 61
19443.92 74
19445.24 66
19446.55 60
19447.87 72
19449.19 49
19450.51 63
19451.82 57
19453.14 66
19454.46 60
19455.78 72
19457.09 61
19458.41 74
19459.73 85
19461.05 61
19462.37 79
19463.68 72
19465.00 74
19466.32 69
19467.64 63
19468.96 53
19470.28 62
19471.59 78
19472.91 63
19474.23 45
19475.55 49
19476.87 75
19478.19 68
19479.50 53
19480.82 51
19482.14 56
19483.46 74
19484.78 66
19486.10 49
19487.42 62
19488.73 71
19490.05 64
19491.37 66
19492.69 52
19494.01 54
19495.33 56
19496.65 96
19497.97 77
19499.29 43
19500.61 64
19501.93 87
19503.25 67
19504.56 51
19505.88 58
19507.20 66
19508.52 71
19509.84 58
19511.16 51
19512.48 54
19513.80 56
19515.12 79
19516.44 64
19517.76 58
19519.08 52
19520.40 68
19521.72 79
19523.04 65
19524.36 43
19525.68 61
19527.00 73
19528.32 64
19529.64 56
19530.96 62
19532.28 67
19533.60 56
19534.92 59
19536.24 63
19537.56 58
19538.88 65
19540.20 67
19541.53 62
19542.85 69
19544.17 69
19545.49 66
19546.81 61
19548.13 63
19549.45 61
19550.77 58
19552.09 62
19553.41 58
19554.73 56
19556.06 65
19557.38 71
19558.70 51
19560.02 69
19561.34 62
19562.66 48
19563.98 77
19565.30 77
19566.63 55
19567.95 56
19569.27 61
19570.59 72
19571.91 51
19573.23 62
19574.56 68
19575.88 73
19577.20 76
19578.52 72
19579.84 65
19581.17 63
19582.49 74
19583.81 74
19585.13 76
19586.45 60
19587.78 67
19589.10 62
19590.42 71
19591.74 52
19593.07 65
19594.39 65
19595.71 64
19597.03 60
19598.36 66
19599.68 63
19601.00 58
19602.32 74
19603.65 69
19604.97 64
19606.29 62
19607.61 67
19608.94 70
19610.26 59
19611.58 54
19612.91 40
19614.23 71
19615.55 62
19616.88 85
19618.20 77
19619.52 63
19620.85 69
19622.17 61
19623.49 70
19624.82 85
19626.14 56
19627.46 64
19628.79 65
19630.11 60
19631.43 68
19632.76 74
19634.08 62
19635.41 55
19636.73 61
19638.05 68
19639.38 72
19640.70 50
19642.03 65
19643.35 57
19644.67 71
19646.00 62
19647.32 69
19648.65 64
19649.97 69
19651.29 64
19652.62 78
19653.94 60
19655.27 59
19656.59 64
19657.92 69
19659.24 50
19660.57 58
19661.89 70
19663.22 57
19664.54 53
19665.87 50
19667.19 60
19668.52 55
19669.84 64
19671.17 58
19672.49 58
19673.82 64
19675.14 72
19676.47 70
19677.79 77
19679.12 60
19680.44 46
19681.77 65
19683.09 45
19684.42 60
19685.74 46
19687.07 73
19688.39 65
19689.72 80
19691.05 67
19692.37 72
19693.70 67
19695.02 59
19696.35 70
19697.68 58
19699.00 53
19700.33 71
19701.65 56
19702.98 44
19704.31 72
19705.63 69
19706.96 52
19708.28 59
19709.61 63
19710.94 55
19712.26 63
19713.59 67
19714.92 59
19716.24 56
19717.57 62
19718.90 61
19720.22 71
19721.55 53
19722.88 45
19724.20 68
19725.53 68
19726.86 58
19728.18 66
19729.51 71
19730.84 63
19732.16 84
19733.49 55
19734.82 69
19736.15 68
19737.47 63
19738.80 58
19740.13 65
19741.46 84
19742.78 67
19744.11 69
19745.44 66
19746.77 63
19748.09 49
19749.42 73
19750.75 62
19752.08 67
19753.40 65
19754.73 59
19756.06 66
19757.39 72
19758.72 47
19760.04 51
19761.37 68
19762.70 68
19764.03 56
19765.36 59
19766.68 58
19768.01 59
19769.34 84
19770.67 62
19772.00 68
19773.33 57
19774.66 57
19775.98 52
19777.31 77
19778.64 56
19779.97 63
19781.30 62
19782.63 56
19783.96 65
19785.29 74
19786.61 62
19787.94 77
19789.27 66
19790.60 55
19791.93 54
19793.26 75
19794.59 74
19795.92 61
19797.25 65
19798.58 59
19799.91 76
19801.24 90
19802.56 58
19803.89 51
19805.22 52
19806.55 51
19807.88 55
19809.21 61
19810.54 53
19811.87 63
19813.20 55
19814.53 60
19815.86 60
19817.19 70
19818.52 56
19819.85 62
19821.18 63
19822.51 58
19823.84 57
19825.17 58
19826.50 45
19827.83 54
19829.16 65
19830.49 62
19831.82 86
19833.15 50
19834.49 59
19835.82 67
19837.15 49
19838.48 55
19839.81 55
19841.14 67
19842.47 77
19843.80 69
19845.13 58
19846.46 49
19847.79 60
19849.12 59
19850.46 48
19851.79 71
19853.12 54
19854.45 64
19855.78 58
19857.11 49
19858.44 53
19859.77 63
19861.11 72
19862.44 58
19863.77 54
19865.10 63
19866.43 62
19867.76 55
19869.09 49
19870.43 63
19871.76 82
19873.09 65
19874.42 69
19875.75 54
19877.09 61
19878.42 64
19879.75 77
19881.08 56
19882.41 57
19883.75 63
19885.08 68
19886.41 62
19887.74 49
19889.08 63
19890.41 68
19891.74 77
19893.07 66
19894.41 73
19895.74 49
19897.07 69
19898.40 59
19899.74 51
19901.07 58
19902.40 70
19903.73 73
19905.07 63
19906.40 53
19907.73 55
19909.07 60
19910.40 61
19911.73 54
19913.07 60
19914.40 79
19915.73 51
19917.07 51
19918.40 53
19919.73 65
19921.07 60
19922.40 54
19923.73 56
19925.07 52
19926.40 57
19927.73 46
19929.07 53
19930.40 59
19931.74 53
19933.07 66
19934.40 55
19935.74 59
19937.07 54
19938.40 66
19939.74 71
19941.07 77
19942.41 61
19943.74 55
19945.08 77
19946.41 59
19947.74 61
19949.08 75
19950.41 55
19951.75 69
19953.08 58
19954.42 71
19955.75 50
19957.09 42
19958.42 58
19959.76 58
19961.09 60
19962.42 57
19963.76 61
19965.09 73
19966.43 64
19967.76 50
19969.10 62
19970.43 55
19971.77 59
19973.11 53
19974.44 54
19975.78 64
19977.11 70
19978.45 71
19979.78 61
19981.12 62
19982.45 62
19983.79 61
19985.12 63
19986.46 59
19987.80 79
19989.13 60
19990.47 68
19991.80 57
19993.14 56
19994.47 59
19995.81 73
19997.15 63
19998.48 61
19999.82 52
20001.15 67
20002.49 58
20003.83 78
20005.16 49
20006.50 63
20007.84 66
20009.17 76
20010.51 78
20011.85 67
20013.18 53
20014.52 65
20015.85 72
20017.19 79
20018.53 62
20019.87 58
20021.20 56
20022.54 81
20023.88 64
20025.21 58
20026.55 59
20027.89 67
20029.22 78
20030.56 57
20031.90 62
20033.24 56
20034.57 65
20035.91 67
20037.25 64
20038.58 57
20039.92 58
20041.26 69
20042.60 76
20043.93 63
20045.27 69
20046.61 70
20047.95 69
20049.29 74
20050.62 56
20051.96 85
20053.30 66
20054.64 61
20055.97 73
20057.31 55
20058.65 63
20059.99 59
20061.33 88
20062.66 57
20064.00 62
20065.34 64
20066.68 74
20068.02 81
20069.36 63
20070.70 49
20072.03 72
20073.37 60
20074.71 82
20076.05 52
20077.39 62
20078.73 67
20080.07 64
20081.40 63
20082.74 56
20084.08 73
20085.42 60
20086.76 62
20088.10 51
20089.44 70
20090.78 70
20092.12 66
20093.46 65
20094.80 59
20096.13 60
20097.47 66
20098.81 73
20100.15 69
20101.49 47
20102.83 72
20104.17 58
20105.51 58
20106.85 69
20108.19 54
20109.53 62
20110.87 62
20112.21 77
20113.55 61
20114.89 65
20116.23 60
20117.57 51
20118.91 65
20120.25 62
20121.59 59
20122.93 63
20124.27 64
