# Supplementary material for: MALDI-TOF MS typing enables the classification of brewing yeasts of the genus Saccharomyces to major beer styles
Source: PLoS One. 2017 Aug 9;12(8):e0181694. doi: 10.1371/journal.pone.0181694 (PMC5549903; doi:10.1371/journal.pone.0181694)
Supplement: S2 File — The directory includes 90 raw files and was zipped to “.zip”; the folder has three strains with 30 spectra per strain; S1 Text explains the raw files with an example and Table 1 represents the yeast strains used within the experiment. (ZIP) [file pone.0181694.s005.zip › 4-6/30253-149-OG-WB-WB-YPG-18h-E-E_2015-07-09_1_0_B4_1.dat]

2000.66 2725
2001.08 2628
2001.50 2552
2001.92 2643
2002.34 2609
2002.77 2253
2003.19 2259
2003.61 2139
2004.03 2236
2004.45 2100
2004.88 2097
2005.30 2058
2005.72 2023
2006.14 2188
2006.56 2329
2006.99 2304
2007.41 2248
2007.83 2166
2008.25 2154
2008.67 2084
2009.10 2218
2009.52 2212
2009.94 2217
2010.36 2171
2010.79 1973
2011.21 2079
2011.63 2026
2012.06 1954
2012.48 1971
2012.90 2096
2013.32 2076
2013.75 2135
2014.17 1988
2014.59 2057
2015.02 2109
2015.44 2207
2015.86 2181
2016.28 2118
2016.71 2201
2017.13 2176
2017.55 2064
2017.98 2225
2018.40 2067
2018.82 2109
2019.25 2116
2019.67 1920
2020.09 2105
2020.52 1982
2020.94 2029
2021.37 2121
2021.79 2160
2022.21 2232
2022.64 2014
2023.06 2155
2023.48 2211
2023.91 2062
2024.33 2154
2024.76 1982
2025.18 1888
2025.60 1988
2026.03 1993
2026.45 2076
2026.88 2005
2027.30 1879
2027.73 2022
2028.15 1954
2028.57 1894
2029.00 1915
2029.42 1804
2029.85 1842
2030.27 1985
2030.70 2024
2031.12 1990
2031.55 1980
2031.97 1952
2032.40 2167
2032.82 2208
2033.25 2203
2033.67 2032
2034.10 2170
2034.52 2223
2034.95 2135
2035.37 2040
2035.80 2049
2036.22 2097
2036.65 2035
2037.07 1855
2037.50 1993
2037.92 2049
2038.35 1973
2038.77 1789
2039.20 1856
2039.63 2058
2040.05 2072
2040.48 2016
2040.90 1987
2041.33 2030
2041.75 1941
2042.18 2123
2042.61 2197
2043.03 2030
2043.46 1921
2043.88 1848
2044.31 1961
2044.74 2172
2045.16 2270
2045.59 2180
2046.01 2087
2046.44 2252
2046.87 2212
2047.29 2396
2047.72 2277
2048.15 2389
2048.57 2533
2049.00 2434
2049.43 2219
2049.85 2146
2050.28 2293
2050.71 2364
2051.13 2290
2051.56 2171
2051.99 2166
2052.41 2261
2052.84 2306
2053.27 2270
2053.69 2334
2054.12 2380
2054.55 2253
2054.98 2326
2055.40 2289
2055.83 2197
2056.26 2141
2056.68 2233
2057.11 2371
2057.54 2225
2057.97 2080
2058.39 2010
2058.82 2021
2059.25 2000
2059.68 2078
2060.11 2232
2060.53 2046
2060.96 2167
2061.39 2144
2061.82 2105
2062.24 2220
2062.67 2141
2063.10 2339
2063.53 2273
2063.96 2350
2064.39 2677
2064.81 2576
2065.24 2866
2065.67 2890
2066.10 3189
2066.53 3291
2066.95 3093
2067.38 2915
2067.81 2904
2068.24 3081
2068.67 2590
2069.10 2528
2069.53 2594
2069.96 2451
2070.38 2357
2070.81 2215
2071.24 2271
2071.67 2123
2072.10 2288
2072.53 2357
2072.96 2448
2073.39 2478
2073.82 2395
2074.24 2343
2074.67 2408
2075.10 2335
2075.53 2535
2075.96 2490
2076.39 2623
2076.82 2526
2077.25 2470
2077.68 2462
2078.11 2424
2078.54 2134
2078.97 2016
2079.40 2198
2079.83 2130
2080.26 2213
2080.69 2220
2081.12 2225
2081.55 2046
2081.98 2127
2082.41 2283
2082.84 2105
2083.27 2171
2083.70 1988
2084.13 2181
2084.56 1929
2084.99 1857
2085.42 2029
2085.85 2034
2086.28 1925
2086.71 1864
2087.14 1864
2087.57 2025
2088.00 2096
2088.43 2030
2088.86 2027
2089.29 2074
2089.73 1888
2090.16 2026
2090.59 1976
2091.02 1839
2091.45 1919
2091.88 1970
2092.31 2088
2092.74 1945
2093.17 1917
2093.60 1954
2094.04 1920
2094.47 1962
2094.90 2037
2095.33 1951
2095.76 1929
2096.19 2057
2096.62 1939
2097.06 2003
2097.49 2073
2097.92 1774
2098.35 1918
2098.78 1918
2099.21 1867
2099.65 1896
2100.08 1774
2100.51 1741
2100.94 1908
2101.37 1818
2101.81 1775
2102.24 1836
2102.67 2042
2103.10 2011
2103.53 1946
2103.97 1848
2104.40 1884
2104.83 1765
2105.26 1889
2105.70 1963
2106.13 1986
2106.56 2056
2106.99 2011
2107.43 2229
2107.86 2219
2108.29 2179
2108.72 2209
2109.16 2434
2109.59 2445
2110.02 2055
2110.46 2110
2110.89 1966
2111.32 1964
2111.75 2121
2112.19 1873
2112.62 1931
2113.05 1859
2113.49 2041
2113.92 1840
2114.35 1737
2114.79 1887
2115.22 1769
2115.65 1812
2116.09 1854
2116.52 1824
2116.95 1844
2117.39 1988
2117.82 1837
2118.26 1779
2118.69 1732
2119.12 1852
2119.56 1763
2119.99 1797
2120.42 1814
2120.86 1753
2121.29 1704
2121.73 1877
2122.16 1838
2122.59 1826
2123.03 1809
2123.46 1626
2123.90 1778
2124.33 1861
2124.77 1921
2125.20 1885
2125.64 1737
2126.07 1814
2126.50 1880
2126.94 1826
2127.37 1723
2127.81 1747
2128.24 1698
2128.68 1632
2129.11 2049
2129.55 1908
2129.98 1866
2130.42 1940
2130.85 1894
2131.29 1954
2131.72 2078
2132.16 1867
2132.59 2092
2133.03 1988
2133.46 1961
2133.90 1999
2134.33 1890
2134.77 2057
2135.20 2109
2135.64 1725
2136.08 1847
2136.51 1969
2136.95 1971
2137.38 1864
2137.82 1890
2138.25 1771
2138.69 1912
2139.13 2043
2139.56 1955
2140.00 1796
2140.43 1909
2140.87 2056
2141.31 2018
2141.74 1961
2142.18 1901
2142.61 1850
2143.05 1965
2143.49 2062
2143.92 2006
2144.36 1828
2144.80 1869
2145.23 1913
2145.67 2023
2146.11 1950
2146.54 2064
2146.98 1942
2147.42 1964
2147.85 1932
2148.29 1967
2148.73 2076
2149.16 1965
2149.60 2204
2150.04 2033
2150.47 1900
2150.91 2169
2151.35 2095
2151.79 1871
2152.22 1944
2152.66 1897
2153.10 1830
2153.53 1914
2153.97 1773
2154.41 1901
2154.85 1810
2155.28 2040
2155.72 2124
2156.16 2306
2156.60 2190
2157.03 2354
2157.47 2243
2157.91 2221
2158.35 2317
2158.79 2379
2159.22 2079
2159.66 2175
2160.10 2171
2160.54 1932
2160.98 2003
2161.41 2028
2161.85 1904
2162.29 1810
2162.73 2048
2163.17 1958
2163.60 1852
2164.04 1846
2164.48 1766
2164.92 2016
2165.36 1929
2165.80 1917
2166.24 1723
2166.67 1918
2167.11 1885
2167.55 1707
2167.99 1881
2168.43 1853
2168.87 2000
2169.31 1980
2169.75 1901
2170.19 2016
2170.62 2112
2171.06 2149
2171.50 2253
2171.94 2392
2172.38 2206
2172.82 2310
2173.26 2731
2173.70 2777
2174.14 2627
2174.58 2680
2175.02 2731
2175.46 2451
2175.90 2711
2176.34 2697
2176.78 2421
2177.22 2328
2177.66 2475
2178.10 2569
2178.54 2314
2178.97 2294
2179.41 2098
2179.85 1933
2180.29 1799
2180.74 1948
2181.18 1940
2181.62 1972
2182.06 1873
2182.50 1708
2182.94 1916
2183.38 1881
2183.82 1883
2184.26 1743
2184.70 1762
2185.14 1964
2185.58 1743
2186.02 1874
2186.46 1956
2186.90 2019
2187.34 1952
2187.78 2124
2188.22 1939
2188.66 2022
2189.11 2086
2189.55 1805
2189.99 1997
2190.43 2080
2190.87 2156
2191.31 2207
2191.75 2087
2192.19 2165
2192.63 1968
2193.08 2093
2193.52 2169
2193.96 2200
2194.40 2216
2194.84 2356
2195.28 2344
2195.72 2313
2196.17 2297
2196.61 2251
2197.05 2285
2197.49 2225
2197.93 2194
2198.37 2108
2198.82 2053
2199.26 2112
2199.70 1926
2200.14 2064
2200.58 2227
2201.03 2038
2201.47 2165
2201.91 2250
2202.35 1911
2202.80 1980
2203.24 2083
2203.68 2166
2204.12 2126
2204.57 1935
2205.01 1931
2205.45 1977
2205.89 1902
2206.34 1911
2206.78 1811
2207.22 1889
2207.66 1848
2208.11 1810
2208.55 1783
2208.99 2041
2209.44 2061
2209.88 1805
2210.32 1971
2210.76 2025
2211.21 1968
2211.65 1996
2212.09 1854
2212.54 1984
2212.98 1747
2213.42 2098
2213.87 1996
2214.31 1917
2214.75 1814
2215.20 1952
2215.64 1911
2216.09 1975
2216.53 1853
2216.97 1828
2217.42 1911
2217.86 1799
2218.30 1932
2218.75 1755
2219.19 1818
2219.64 2037
2220.08 2148
2220.52 2147
2220.97 2010
2221.41 2171
2221.86 2333
2222.30 2508
2222.75 2276
2223.19 2197
2223.63 2267
2224.08 2422
2224.52 2352
2224.97 2104
2225.41 2255
2225.86 2123
2226.30 2062
2226.75 1963
2227.19 1962
2227.64 1926
2228.08 1906
2228.53 1953
2228.97 1958
2229.42 2016
2229.86 2076
2230.31 1871
2230.75 1927
2231.20 1929
2231.64 1918
2232.09 1922
2232.53 1943
2232.98 1957
2233.42 1969
2233.87 1947
2234.31 1772
2234.76 1896
2235.20 1955
2235.65 1930
2236.10 1879
2236.54 1929
2236.99 2038
2237.43 1915
2237.88 1948
2238.32 1856
2238.77 1920
2239.22 1676
2239.66 1729
2240.11 1792
2240.55 1733
2241.00 1702
2241.45 1774
2241.89 1652
2242.34 1646
2242.79 1761
2243.23 1649
2243.68 1696
2244.12 1819
2244.57 1784
2245.02 1767
2245.46 1796
2245.91 1802
2246.36 1789
2246.80 1789
2247.25 1658
2247.70 1675
2248.14 1670
2248.59 1597
2249.04 1805
2249.49 1829
2249.93 1691
2250.38 1939
2250.83 1843
2251.27 1735
2251.72 1733
2252.17 1783
2252.62 1753
2253.06 1733
2253.51 1702
2253.96 1741
2254.40 1778
2254.85 1727
2255.30 1666
2255.75 1502
2256.20 1646
2256.64 1689
2257.09 1654
2257.54 1677
2257.99 1709
2258.43 1565
2258.88 1679
2259.33 1633
2259.78 1669
2260.23 1729
2260.67 1846
2261.12 1804
2261.57 1839
2262.02 1936
2262.47 2004
2262.92 2026
2263.36 2106
2263.81 2277
2264.26 2047
2264.71 1974
2265.16 2018
2265.61 1796
2266.05 1780
2266.50 1937
2266.95 1961
2267.40 1874
2267.85 1959
2268.30 1860
2268.75 1737
2269.20 1696
2269.65 1864
2270.09 2050
2270.54 2056
2270.99 2023
2271.44 2135
2271.89 2071
2272.34 2119
2272.79 1897
2273.24 1880
2273.69 1844
2274.14 1880
2274.59 1955
2275.04 1980
2275.49 1855
2275.94 1858
2276.38 1926
2276.83 1890
2277.28 1836
2277.73 1671
2278.18 1810
2278.63 2056
2279.08 1994
2279.53 1954
2279.98 1807
2280.43 1690
2280.88 1839
2281.33 2095
2281.78 1905
2282.23 1809
2282.68 1690
2283.13 1678
2283.59 1659
2284.04 1497
2284.49 1689
2284.94 1724
2285.39 1869
2285.84 1749
2286.29 1836
2286.74 1919
2287.19 1907
2287.64 1854
2288.09 1769
2288.54 2003
2288.99 2180
2289.44 2418
2289.89 2429
2290.35 2519
2290.80 2594
2291.25 2700
2291.70 2857
2292.15 2701
2292.60 2680
2293.05 2534
2293.50 2576
2293.96 2205
2294.41 2241
2294.86 2243
2295.31 2108
2295.76 1930
2296.21 1867
2296.66 2053
2297.12 1647
2297.57 1656
2298.02 1740
2298.47 1626
2298.92 1629
2299.38 1862
2299.83 1696
2300.28 1606
2300.73 1744
2301.18 1519
2301.64 1693
2302.09 1643
2302.54 1633
2302.99 1702
2303.44 1678
2303.90 1719
2304.35 1777
2304.80 1691
2305.25 1655
2305.71 1645
2306.16 1619
2306.61 1602
2307.07 1715
2307.52 1724
2307.97 1730
2308.42 1777
2308.88 1986
2309.33 1999
2309.78 1948
2310.23 1945
2310.69 1814
2311.14 1856
2311.59 1870
2312.05 1869
2312.50 1836
2312.95 1950
2313.41 1976
2313.86 1918
2314.31 1792
2314.77 1824
2315.22 1894
2315.67 1879
2316.13 1793
2316.58 1743
2317.04 1789
2317.49 1856
2317.94 1812
2318.40 1781
2318.85 2049
2319.30 1925
2319.76 1895
2320.21 1995
2320.67 1905
2321.12 2029
2321.57 2057
2322.03 1949
2322.48 1764
2322.94 1852
2323.39 1920
2323.85 2209
2324.30 2546
2324.75 2739
2325.21 2832
2325.66 2840
2326.12 2903
2326.57 3221
2327.03 2906
2327.48 2721
2327.94 2706
2328.39 2444
2328.85 2391
2329.30 2317
2329.76 2225
2330.21 2105
2330.67 2008
2331.12 1952
2331.58 2009
2332.03 1943
2332.49 1860
2332.94 1931
2333.40 1977
2333.85 1821
2334.31 1772
2334.76 1761
2335.22 1892
2335.67 1924
2336.13 2018
2336.58 1917
2337.04 1868
2337.50 1809
2337.95 1712
2338.41 1710
2338.86 1938
2339.32 1764
2339.77 2115
2340.23 1834
2340.69 1838
2341.14 1789
2341.60 1810
2342.05 1601
2342.51 1627
2342.97 1731
2343.42 1754
2343.88 1722
2344.34 1826
2344.79 1816
2345.25 1728
2345.70 1626
2346.16 1642
2346.62 1657
2347.07 1756
2347.53 1738
2347.99 1815
2348.44 1660
2348.90 1743
2349.36 1816
2349.81 1697
2350.27 1736
2350.73 1696
2351.19 1730
2351.64 1632
2352.10 1601
2352.56 1620
2353.01 1770
2353.47 1584
2353.93 1517
2354.39 1542
2354.84 1690
2355.30 1708
2355.76 1709
2356.22 1684
2356.67 1469
2357.13 1565
2357.59 1606
2358.05 1621
2358.50 1640
2358.96 1744
2359.42 1580
2359.88 1553
2360.33 1601
2360.79 1693
2361.25 1750
2361.71 1761
2362.17 1623
2362.62 1633
2363.08 1653
2363.54 1620
2364.00 1679
2364.46 1533
2364.92 1745
2365.37 1570
2365.83 1544
2366.29 1621
2366.75 1828
2367.21 1645
2367.67 1546
2368.12 1631
2368.58 1715
2369.04 1722
2369.50 1762
2369.96 1613
2370.42 1639
2370.88 1815
2371.34 1655
2371.80 1843
2372.25 2144
2372.71 1860
2373.17 2061
2373.63 1984
2374.09 2017
2374.55 2103
2375.01 1987
2375.47 2028
2375.93 2211
2376.39 2160
2376.85 2099
2377.31 2016
2377.77 2166
2378.23 2084
2378.69 1962
2379.15 2003
2379.61 2146
2380.06 1958
2380.52 2004
2380.98 2046
2381.44 1888
2381.90 1784
2382.36 1875
2382.82 1771
2383.28 1533
2383.74 1603
2384.20 1479
2384.67 1442
2385.13 1620
2385.59 1570
2386.05 1497
2386.51 1450
2386.97 1552
2387.43 1617
2387.89 1573
2388.35 1641
2388.81 1550
2389.27 1625
2389.73 1726
2390.19 1689
2390.65 1757
2391.11 1721
2391.57 1782
2392.03 1661
2392.50 1848
2392.96 1794
2393.42 1786
2393.88 2074
2394.34 1955
2394.80 1937
2395.26 1801
2395.72 1758
2396.19 1680
2396.65 1912
2397.11 1841
2397.57 1649
2398.03 1718
2398.49 1701
2398.95 1592
2399.42 1688
2399.88 1635
2400.34 1759
2400.80 1768
2401.26 1678
2401.73 1684
2402.19 1587
2402.65 1582
2403.11 1544
2403.57 1519
2404.04 1474
2404.50 1503
2404.96 1552
2405.42 1710
2405.88 1754
2406.35 1619
2406.81 1720
2407.27 1497
2407.73 1615
2408.20 1745
2408.66 1557
2409.12 1566
2409.58 1488
2410.05 1684
2410.51 1683
2410.97 1531
2411.43 1474
2411.90 1479
2412.36 1440
2412.82 1577
2413.29 1658
2413.75 1726
2414.21 1668
2414.68 1734
2415.14 1845
2415.60 1872
2416.07 1828
2416.53 1854
2416.99 1796
2417.46 1696
2417.92 1913
2418.38 1829
2418.85 1854
2419.31 1840
2419.77 1776
2420.24 1643
2420.70 1747
2421.16 1700
2421.63 1725
2422.09 1786
2422.56 1799
2423.02 1594
2423.48 1527
2423.95 1578
2424.41 1685
2424.88 1718
2425.34 1546
2425.80 1554
2426.27 1750
2426.73 1808
2427.20 1574
2427.66 1524
2428.13 1618
2428.59 1613
2429.05 1572
2429.52 1497
2429.98 1481
2430.45 1634
2430.91 1660
2431.38 1586
2431.84 1387
2432.31 1465
2432.77 1605
2433.24 1620
2433.70 1560
2434.17 1578
2434.63 1684
2435.10 1723
2435.56 1684
2436.03 1561
2436.49 1500
2436.96 1554
2437.42 1720
2437.89 1570
2438.35 1749
2438.82 1606
2439.28 1598
2439.75 1735
2440.22 1687
2440.68 1740
2441.15 1825
2441.61 1802
2442.08 1616
2442.54 1737
2443.01 1793
2443.48 1831
2443.94 1794
2444.41 1734
2444.87 1733
2445.34 1722
2445.81 1635
2446.27 1574
2446.74 1672
2447.20 1621
2447.67 1549
2448.14 1649
2448.60 1689
2449.07 1633
2449.54 1609
2450.00 1530
2450.47 1522
2450.94 1398
2451.40 1550
2451.87 1640
2452.34 1598
2452.80 1591
2453.27 1652
2453.74 1629
2454.20 1585
2454.67 1437
2455.14 1584
2455.60 1626
2456.07 1631
2456.54 1635
2457.01 1447
2457.47 1369
2457.94 1553
2458.41 1645
2458.88 1537
2459.34 1483
2459.81 1447
2460.28 1296
2460.74 1274
2461.21 1437
2461.68 1616
2462.15 1592
2462.62 1596
2463.08 1666
2463.55 1595
2464.02 1598
2464.49 1534
2464.95 1594
2465.42 1745
2465.89 1614
2466.36 1723
2466.83 1693
2467.30 1523
2467.76 1595
2468.23 1671
2468.70 1491
2469.17 1432
2469.64 1520
2470.10 1473
2470.57 1588
2471.04 1497
2471.51 1534
2471.98 1474
2472.45 1387
2472.92 1489
2473.39 1472
2473.85 1395
2474.32 1423
2474.79 1467
2475.26 1420
2475.73 1490
2476.20 1619
2476.67 1343
2477.14 1495
2477.61 1440
2478.07 1474
2478.54 1499
2479.01 1499
2479.48 1357
2479.95 1369
2480.42 1373
2480.89 1401
2481.36 1453
2481.83 1509
2482.30 1534
2482.77 1372
2483.24 1416
2483.71 1452
2484.18 1443
2484.65 1460
2485.12 1406
2485.59 1642
2486.06 1569
2486.53 1655
2487.00 1441
2487.47 1468
2487.94 1430
2488.41 1449
2488.88 1528
2489.35 1650
2489.82 1610
2490.29 1601
2490.76 1538
2491.23 1651
2491.70 1485
2492.17 1541
2492.64 1560
2493.11 1608
2493.58 1632
2494.05 1600
2494.52 1594
2494.99 1571
2495.47 1476
2495.94 1501
2496.41 1456
2496.88 1381
2497.35 1517
2497.82 1521
2498.29 1491
2498.76 1373
2499.23 1464
2499.70 1602
2500.18 1408
2500.65 1388
2501.12 1527
2501.59 1540
2502.06 1521
2502.53 1427
2503.00 1470
2503.48 1578
2503.95 1643
2504.42 1620
2504.89 1745
2505.36 1617
2505.83 1526
2506.31 1575
2506.78 1652
2507.25 1671
2507.72 1511
2508.19 1534
2508.67 1493
2509.14 1360
2509.61 1532
2510.08 1554
2510.56 1603
2511.03 1474
2511.50 1594
2511.97 1574
2512.44 1513
2512.92 1585
2513.39 1682
2513.86 1678
2514.33 1582
2514.81 1658
2515.28 1696
2515.75 1717
2516.23 1650
2516.70 1466
2517.17 1496
2517.64 1341
2518.12 1539
2518.59 1473
2519.06 1411
2519.54 1463
2520.01 1502
2520.48 1488
2520.96 1518
2521.43 1418
2521.90 1434
2522.38 1361
2522.85 1465
2523.32 1525
2523.80 1420
2524.27 1434
2524.74 1589
2525.22 1536
2525.69 1513
2526.16 1650
2526.64 1793
2527.11 1692
2527.59 1665
2528.06 1655
2528.53 1714
2529.01 1789
2529.48 1876
2529.96 1808
2530.43 1763
2530.90 1840
2531.38 1872
2531.85 1710
2532.33 1533
2532.80 1510
2533.28 1626
2533.75 1496
2534.22 1525
2534.70 1541
2535.17 1458
2535.65 1567
2536.12 1439
2536.60 1453
2537.07 1617
2537.55 1564
2538.02 1576
2538.50 1558
2538.97 1677
2539.45 1703
2539.92 1714
2540.40 1789
2540.87 1785
2541.35 1583
2541.82 1611
2542.30 1625
2542.77 1461
2543.25 1553
2543.72 1482
2544.20 1455
2544.67 1564
2545.15 1515
2545.62 1423
2546.10 1525
2546.58 1527
2547.05 1460
2547.53 1638
2548.00 1428
2548.48 1585
2548.95 1744
2549.43 1779
2549.91 1649
2550.38 1578
2550.86 1717
2551.33 1746
2551.81 1893
2552.29 1569
2552.76 1555
2553.24 1583
2553.72 1540
2554.19 1454
2554.67 1493
2555.14 1417
2555.62 1488
2556.10 1379
2556.57 1440
2557.05 1502
2557.53 1498
2558.00 1652
2558.48 1618
2558.96 1391
2559.43 1559
2559.91 1604
2560.39 1544
2560.87 1502
2561.34 1578
2561.82 1497
2562.30 1463
2562.77 1512
2563.25 1512
2563.73 1465
2564.21 1443
2564.68 1348
2565.16 1470
2565.64 1409
2566.11 1485
2566.59 1565
2567.07 1566
2567.55 1477
2568.03 1418
2568.50 1690
2568.98 1567
2569.46 1525
2569.94 1348
2570.41 1428
2570.89 1422
2571.37 1466
2571.85 1445
2572.33 1313
2572.80 1376
2573.28 1347
2573.76 1313
2574.24 1247
2574.72 1457
2575.19 1499
2575.67 1419
2576.15 1349
2576.63 1441
2577.11 1518
2577.59 1594
2578.07 1589
2578.54 1497
2579.02 1454
2579.50 1451
2579.98 1414
2580.46 1457
2580.94 1524
2581.42 1412
2581.90 1413
2582.37 1323
2582.85 1328
2583.33 1255
2583.81 1319
2584.29 1265
2584.77 1387
2585.25 1367
2585.73 1403
2586.21 1393
2586.69 1529
2587.17 1509
2587.65 1395
2588.13 1415
2588.61 1359
2589.08 1474
2589.56 1627
2590.04 1507
2590.52 1402
2591.00 1483
2591.48 1474
2591.96 1609
2592.44 1527
2592.92 1396
2593.40 1424
2593.88 1422
2594.36 1448
2594.84 1481
2595.32 1399
2595.80 1463
2596.28 1549
2596.76 1359
2597.24 1509
2597.72 1434
2598.21 1474
2598.69 1630
2599.17 1570
2599.65 1407
2600.13 1506
2600.61 1442
2601.09 1429
2601.57 1349
2602.05 1544
2602.53 1625
2603.01 1435
2603.49 1501
2603.97 1592
2604.45 1562
2604.94 1591
2605.42 1617
2605.90 1488
2606.38 1517
2606.86 1414
2607.34 1489
2607.82 1624
2608.30 1543
2608.79 1645
2609.27 1580
2609.75 1411
2610.23 1418
2610.71 1397
2611.19 1320
2611.68 1321
2612.16 1441
2612.64 1389
2613.12 1359
2613.60 1327
2614.08 1521
2614.57 1521
2615.05 1543
2615.53 1492
2616.01 1354
2616.49 1428
2616.98 1378
2617.46 1316
2617.94 1387
2618.42 1445
2618.91 1472
2619.39 1442
2619.87 1353
2620.35 1579
2620.84 1474
2621.32 1544
2621.80 1623
2622.28 1661
2622.77 1494
2623.25 1612
2623.73 1715
2624.21 1451
2624.70 1446
2625.18 1539
2625.66 1609
2626.15 1519
2626.63 1423
2627.11 1483
2627.60 1446
2628.08 1431
2628.56 1518
2629.05 1417
2629.53 1357
2630.01 1309
2630.50 1566
2630.98 1532
2631.46 1551
2631.95 1598
2632.43 1640
2632.91 1823
2633.40 1763
2633.88 1742
2634.36 1779
2634.85 1856
2635.33 1750
2635.82 1656
2636.30 1742
2636.78 1783
2637.27 1558
2637.75 1412
2638.24 1583
2638.72 1568
2639.20 1457
2639.69 1495
2640.17 1489
2640.66 1455
2641.14 1420
2641.63 1382
2642.11 1302
2642.60 1414
2643.08 1218
2643.56 1347
2644.05 1402
2644.53 1328
2645.02 1281
2645.50 1403
2645.99 1483
2646.47 1188
2646.96 1384
2647.44 1413
2647.93 1416
2648.41 1360
2648.90 1347
2649.38 1422
2649.87 1419
2650.35 1408
2650.84 1360
2651.32 1420
2651.81 1426
2652.30 1433
2652.78 1300
2653.27 1201
2653.75 1403
2654.24 1398
2654.72 1395
2655.21 1350
2655.69 1236
2656.18 1350
2656.67 1436
2657.15 1417
2657.64 1409
2658.12 1491
2658.61 1370
2659.10 1422
2659.58 1459
2660.07 1558
2660.55 1228
2661.04 1259
2661.53 1379
2662.01 1333
2662.50 1267
2662.99 1325
2663.47 1256
2663.96 1303
2664.44 1376
2664.93 1281
2665.42 1324
2665.90 1392
2666.39 1354
2666.88 1282
2667.36 1300
2667.85 1379
2668.34 1414
2668.83 1304
2669.31 1319
2669.80 1451
2670.29 1315
2670.77 1298
2671.26 1281
2671.75 1345
2672.24 1318
2672.72 1332
2673.21 1604
2673.70 1576
2674.18 1502
2674.67 1566
2675.16 1606
2675.65 1725
2676.13 1677
2676.62 1589
2677.11 1606
2677.60 1556
2678.09 1566
2678.57 1501
2679.06 1376
2679.55 1488
2680.04 1554
2680.53 1534
2681.01 1329
2681.50 1369
2681.99 1358
2682.48 1282
2682.97 1307
2683.45 1167
2683.94 1306
2684.43 1268
2684.92 1347
2685.41 1309
2685.90 1230
2686.38 1320
2686.87 1238
2687.36 1297
2687.85 1324
2688.34 1314
2688.83 1272
2689.32 1220
2689.81 1331
2690.29 1270
2690.78 1303
2691.27 1393
2691.76 1327
2692.25 1300
2692.74 1326
2693.23 1338
2693.72 1541
2694.21 1388
2694.70 1480
2695.19 1360
2695.68 1336
2696.16 1301
2696.65 1292
2697.14 1424
2697.63 1385
2698.12 1354
2698.61 1326
2699.10 1295
2699.59 1318
2700.08 1311
2700.57 1326
2701.06 1266
2701.55 1384
2702.04 1518
2702.53 1491
2703.02 1401
2703.51 1534
2704.00 1411
2704.49 1398
2704.98 1302
2705.47 1377
2705.96 1353
2706.45 1393
2706.94 1508
2707.43 1535
2707.92 1486
2708.41 1324
2708.91 1376
2709.40 1336
2709.89 1391
2710.38 1503
2710.87 1364
2711.36 1257
2711.85 1443
2712.34 1370
2712.83 1409
2713.32 1438
2713.81 1296
2714.30 1307
2714.80 1349
2715.29 1292
2715.78 1448
2716.27 1328
2716.76 1385
2717.25 1220
2717.74 1265
2718.23 1279
2718.73 1204
2719.22 1355
2719.71 1414
2720.20 1390
2720.69 1391
2721.18 1382
2721.68 1375
2722.17 1431
2722.66 1488
2723.15 1531
2723.64 1494
2724.14 1474
2724.63 1444
2725.12 1408
2725.61 1399
2726.10 1498
2726.60 1608
2727.09 1709
2727.58 1757
2728.07 1572
2728.56 1469
2729.06 1457
2729.55 1470
2730.04 1491
2730.53 1417
2731.03 1412
2731.52 1333
2732.01 1328
2732.51 1397
2733.00 1302
2733.49 1255
2733.98 1369
2734.48 1388
2734.97 1464
2735.46 1558
2735.96 1429
2736.45 1656
2736.94 1555
2737.43 1427
2737.93 1451
2738.42 1393
2738.91 1505
2739.41 1417
2739.90 1571
2740.39 1600
2740.89 1460
2741.38 1596
2741.88 1602
2742.37 1474
2742.86 1493
2743.36 1520
2743.85 1533
2744.34 1412
2744.84 1351
2745.33 1449
2745.83 1541
2746.32 1399
2746.81 1531
2747.31 1476
2747.80 1340
2748.30 1606
2748.79 1452
2749.28 1496
2749.78 1359
2750.27 1337
2750.77 1406
2751.26 1411
2751.76 1325
2752.25 1204
2752.74 1414
2753.24 1475
2753.73 1351
2754.23 1313
2754.72 1291
2755.22 1228
2755.71 1230
2756.21 1308
2756.70 1325
2757.20 1337
2757.69 1243
2758.19 1363
2758.68 1483
2759.18 1506
2759.67 1318
2760.17 1280
2760.66 1361
2761.16 1414
2761.65 1432
2762.15 1368
2762.64 1334
2763.14 1428
2763.64 1335
2764.13 1252
2764.63 1363
2765.12 1438
2765.62 1383
2766.11 1357
2766.61 1493
2767.11 1475
2767.60 1375
2768.10 1524
2768.59 1451
2769.09 1413
2769.59 1398
2770.08 1340
2770.58 1256
2771.07 1232
2771.57 1308
2772.07 1534
2772.56 1409
2773.06 1485
2773.56 1312
2774.05 1364
2774.55 1573
2775.04 1547
2775.54 1474
2776.04 1561
2776.53 1627
2777.03 1543
2777.53 1821
2778.03 1672
2778.52 1622
2779.02 1492
2779.52 1425
2780.01 1565
2780.51 1494
2781.01 1483
2781.50 1614
2782.00 1408
2782.50 1328
2783.00 1375
2783.49 1420
2783.99 1428
2784.49 1431
2784.99 1279
2785.48 1367
2785.98 1245
2786.48 1205
2786.98 1335
2787.47 1251
2787.97 1444
2788.47 1321
2788.97 1419
2789.46 1323
2789.96 1311
2790.46 1554
2790.96 1664
2791.46 1473
2791.95 1416
2792.45 1473
2792.95 1471
2793.45 1700
2793.95 1434
2794.44 1390
2794.94 1353
2795.44 1385
2795.94 1460
2796.44 1387
2796.94 1271
2797.44 1205
2797.93 1325
2798.43 1551
2798.93 1492
2799.43 1371
2799.93 1410
2800.43 1459
2800.93 1477
2801.43 1436
2801.92 1505
2802.42 1392
2802.92 1293
2803.42 1332
2803.92 1365
2804.42 1438
2804.92 1359
2805.42 1410
2805.92 1293
2806.42 1371
2806.92 1165
2807.42 1117
2807.91 1344
2808.41 1457
2808.91 1465
2809.41 1464
2809.91 1527
2810.41 1344
2810.91 1201
2811.41 1223
2811.91 1404
2812.41 1406
2812.91 1240
2813.41 1283
2813.91 1299
2814.41 1220
2814.91 1222
2815.41 1381
2815.91 1409
2816.41 1406
2816.91 1323
2817.41 1331
2817.91 1383
2818.41 1271
2818.91 1308
2819.42 1328
2819.92 1368
2820.42 1517
2820.92 1394
2821.42 1491
2821.92 1517
2822.42 1495
2822.92 1459
2823.42 1352
2823.92 1499
2824.42 1460
2824.92 1290
2825.42 1233
2825.93 1370
2826.43 1413
2826.93 1255
2827.43 1280
2827.93 1306
2828.43 1424
2828.93 1363
2829.43 1317
2829.94 1198
2830.44 1296
2830.94 1287
2831.44 1257
2831.94 1312
2832.44 1234
2832.95 1170
2833.45 1186
2833.95 1325
2834.45 1359
2834.95 1327
2835.45 1098
2835.96 1283
2836.46 1269
2836.96 1327
2837.46 1327
2837.97 1312
2838.47 1348
2838.97 1168
2839.47 1292
2839.97 1244
2840.48 1347
2840.98 1450
2841.48 1366
2841.98 1371
2842.49 1437
2842.99 1303
2843.49 1258
2843.99 1394
2844.50 1306
2845.00 1342
2845.50 1269
2846.01 1226
2846.51 1321
2847.01 1253
2847.51 1308
2848.02 1408
2848.52 1418
2849.02 1387
2849.53 1499
2850.03 1373
2850.53 1311
2851.04 1310
2851.54 1427
2852.04 1466
2852.55 1289
2853.05 1441
2853.55 1485
2854.06 1388
2854.56 1415
2855.06 1367
2855.57 1152
2856.07 1389
2856.58 1414
2857.08 1415
2857.58 1374
2858.09 1287
2858.59 1369
2859.10 1472
2859.60 1288
2860.10 1213
2860.61 1137
2861.11 1088
2861.62 1279
2862.12 1372
2862.62 1314
2863.13 1328
2863.63 1280
2864.14 1312
2864.64 1319
2865.15 1201
2865.65 1280
2866.16 1308
2866.66 1257
2867.17 1263
2867.67 1263
2868.18 1307
2868.68 1318
2869.19 1257
2869.69 1443
2870.20 1435
2870.70 1384
2871.21 1400
2871.71 1386
2872.22 1305
2872.72 1363
2873.23 1418
2873.73 1544
2874.24 1477
2874.74 1376
2875.25 1438
2875.75 1385
2876.26 1442
2876.76 1418
2877.27 1487
2877.78 1538
2878.28 1379
2878.79 1514
2879.29 1428
2879.80 1501
2880.30 1487
2880.81 1461
2881.32 1379
2881.82 1395
2882.33 1369
2882.83 1415
2883.34 1422
2883.85 1332
2884.35 1400
2884.86 1303
2885.37 1343
2885.87 1317
2886.38 1273
2886.88 1468
2887.39 1444
2887.90 1632
2888.40 1704
2888.91 1670
2889.42 1738
2889.92 1778
2890.43 1580
2890.94 1613
2891.45 1560
2891.95 1630
2892.46 1730
2892.97 1609
2893.47 1654
2893.98 1719
2894.49 1729
2894.99 2010
2895.50 2156
2896.01 2029
2896.52 1980
2897.02 1841
2897.53 1860
2898.04 1830
2898.55 1900
2899.05 1868
2899.56 1793
2900.07 1530
2900.58 1490
2901.08 1392
2901.59 1469
2902.10 1438
2902.61 1316
2903.12 1370
2903.62 1440
2904.13 1433
2904.64 1210
2905.15 1403
2905.66 1397
2906.16 1588
2906.67 1480
2907.18 1415
2907.69 1422
2908.20 1360
2908.71 1308
2909.21 1346
2909.72 1435
2910.23 1364
2910.74 1282
2911.25 1276
2911.76 1270
2912.26 1174
2912.77 1510
2913.28 1467
2913.79 1347
2914.30 1442
2914.81 1455
2915.32 1375
2915.83 1329
2916.34 1443
2916.85 1378
2917.35 1448
2917.86 1455
2918.37 1356
2918.88 1252
2919.39 1420
2919.90 1381
2920.41 1296
2920.92 1295
2921.43 1379
2921.94 1212
2922.45 1343
2922.96 1268
2923.47 1218
2923.98 1336
2924.49 1412
2925.00 1393
2925.51 1425
2926.02 1271
2926.53 1252
2927.04 1255
2927.55 1265
2928.06 1423
2928.57 1382
2929.08 1317
2929.59 1330
2930.10 1566
2930.61 1444
2931.12 1271
2931.63 1334
2932.14 1338
2932.65 1419
2933.16 1425
2933.67 1263
2934.18 1318
2934.69 1339
2935.20 1228
2935.71 1222
2936.22 1433
2936.73 1499
2937.25 1432
2937.76 1510
2938.27 1519
2938.78 1588
2939.29 1652
2939.80 1655
2940.31 1678
2940.82 1660
2941.33 1807
2941.85 1557
2942.36 1520
2942.87 1408
2943.38 1417
2943.89 1489
2944.40 1443
2944.91 1372
2945.43 1433
2945.94 1392
2946.45 1479
2946.96 1359
2947.47 1358
2947.98 1263
2948.50 1249
2949.01 1263
2949.52 1247
2950.03 1199
2950.54 1252
2951.06 1178
2951.57 1267
2952.08 1202
2952.59 1238
2953.10 1339
2953.62 1400
2954.13 1306
2954.64 1251
2955.15 1342
2955.67 1289
2956.18 1277
2956.69 1306
2957.20 1279
2957.72 1236
2958.23 1346
2958.74 1250
2959.25 1290
2959.77 1373
2960.28 1420
2960.79 1401
2961.31 1433
2961.82 1646
2962.33 1566
2962.85 1430
2963.36 1472
2963.87 1596
2964.39 1593
2964.90 1535
2965.41 1530
2965.93 1473
2966.44 1452
2966.95 1538
2967.47 1481
2967.98 1332
2968.49 1515
2969.01 1519
2969.52 1380
2970.03 1422
2970.55 1405
2971.06 1270
2971.58 1416
2972.09 1351
2972.60 1349
2973.12 1626
2973.63 1518
2974.15 1392
2974.66 1469
2975.17 1534
2975.69 1470
2976.20 1338
2976.72 1494
2977.23 1400
2977.74 1578
2978.26 1510
2978.77 1654
2979.29 1550
2979.80 1563
2980.32 1677
2980.83 1608
2981.35 1485
2981.86 1659
2982.38 1682
2982.89 1579
2983.41 1652
2983.92 1676
2984.44 1756
2984.95 1876
2985.47 1831
2985.98 1837
2986.50 1841
2987.01 2118
2987.53 2061
2988.04 2010
2988.56 2188
2989.07 2117
2989.59 2074
2990.10 2137
2990.62 2226
2991.13 2007
2991.65 1948
2992.17 1856
2992.68 1997
2993.20 2119
2993.71 2031
2994.23 2045
2994.74 2082
2995.26 1938
2995.78 2141
2996.29 2106
2996.81 2418
2997.32 2473
2997.84 2473
2998.36 2444
2998.87 2658
2999.39 2494
2999.91 2357
3000.42 2944
3000.94 2881
3001.45 3160
3001.97 3568
3002.49 4088
3003.00 4830
3003.52 5612
3004.04 6469
3004.55 7287
3005.07 8171
3005.59 9003
3006.10 9274
3006.62 8897
3007.14 8418
3007.66 7588
3008.17 6917
3008.69 6095
3009.21 4969
3009.72 4133
3010.24 3669
3010.76 3231
3011.28 2941
3011.79 2510
3012.31 2353
3012.83 2291
3013.35 2219
3013.86 2191
3014.38 2229
3014.90 2085
3015.42 2013
3015.93 2228
3016.45 2228
3016.97 2043
3017.49 1898
3018.00 2143
3018.52 2142
3019.04 2170
3019.56 1852
3020.08 1968
3020.59 1820
3021.11 1894
3021.63 1978
3022.15 2014
3022.67 2089
3023.19 2258
3023.70 2116
3024.22 2081
3024.74 1992
3025.26 2025
3025.78 2081
3026.30 2010
3026.81 1934
3027.33 1874
3027.85 1929
3028.37 1783
3028.89 1596
3029.41 1822
3029.93 1822
3030.45 1786
3030.97 1734
3031.48 1683
3032.00 1711
3032.52 1750
3033.04 1810
3033.56 1765
3034.08 1708
3034.60 1733
3035.12 1647
3035.64 1611
3036.16 1635
3036.68 1583
3037.20 1548
3037.72 1804
3038.24 1571
3038.76 1611
3039.27 1585
3039.79 1598
3040.31 1514
3040.83 1515
3041.35 1423
3041.87 1536
3042.39 1502
3042.91 1440
3043.43 1459
3043.95 1561
3044.47 1599
3044.99 1766
3045.51 1568
3046.03 1503
3046.56 1604
3047.08 1541
3047.60 1547
3048.12 1496
3048.64 1370
3049.16 1471
3049.68 1695
3050.20 1470
3050.72 1307
3051.24 1300
3051.76 1397
3052.28 1466
3052.80 1454
3053.32 1464
3053.84 1481
3054.37 1534
3054.89 1500
3055.41 1339
3055.93 1328
3056.45 1512
3056.97 1407
3057.49 1519
3058.01 1432
3058.53 1425
3059.06 1362
3059.58 1501
3060.10 1539
3060.62 1592
3061.14 1557
3061.66 1566
3062.19 1495
3062.71 1562
3063.23 1523
3063.75 1564
3064.27 1638
3064.79 1638
3065.32 1613
3065.84 1560
3066.36 1520
3066.88 1597
3067.40 1679
3067.93 1661
3068.45 1652
3068.97 1721
3069.49 1651
3070.02 1635
3070.54 1684
3071.06 1544
3071.58 1573
3072.10 1644
3072.63 1523
3073.15 1437
3073.67 1448
3074.20 1471
3074.72 1676
3075.24 1603
3075.76 1738
3076.29 1751
3076.81 1756
3077.33 1923
3077.86 1937
3078.38 1915
3078.90 1934
3079.42 2026
3079.95 2090
3080.47 2078
3080.99 2156
3081.52 2131
3082.04 2158
3082.56 2364
3083.09 2445
3083.61 2230
3084.13 2133
3084.66 2191
3085.18 2036
3085.71 1941
3086.23 2161
3086.75 1964
3087.28 2038
3087.80 1956
3088.32 1911
3088.85 1776
3089.37 1930
3089.90 1790
3090.42 1704
3090.94 2008
3091.47 1847
3091.99 1912
3092.52 1963
3093.04 1975
3093.57 1910
3094.09 2081
3094.61 1956
3095.14 2093
3095.66 2163
3096.19 2085
3096.71 2314
3097.24 2451
3097.76 2489
3098.29 2455
3098.81 2602
3099.34 3126
3099.86 3644
3100.39 4307
3100.91 5528
3101.44 6500
3101.96 7671
3102.49 9024
3103.01 9449
3103.54 11283
3104.06 12165
3104.59 12606
3105.11 12014
3105.64 10997
3106.16 9789
3106.69 7967
3107.21 6643
3107.74 5555
3108.26 4881
3108.79 4048
3109.32 3300
3109.84 3369
3110.37 3429
3110.89 3260
3111.42 3006
3111.94 3150
3112.47 2963
3113.00 3056
3113.52 2942
3114.05 2737
3114.57 2572
3115.10 2642
3115.63 2358
3116.15 2437
3116.68 2247
3117.21 2167
3117.73 2128
3118.26 2160
3118.78 2218
3119.31 2149
3119.84 2263
3120.36 2356
3120.89 2509
3121.42 2454
3121.94 2576
3122.47 2523
3123.00 2655
3123.52 2696
3124.05 2722
3124.58 2534
3125.11 2373
3125.63 2129
3126.16 2143
3126.69 1975
3127.21 1973
3127.74 1945
3128.27 1813
3128.80 1650
3129.32 1727
3129.85 1748
3130.38 1779
3130.91 1787
3131.43 1725
3131.96 1612
3132.49 1550
3133.02 1596
3133.54 1635
3134.07 1604
3134.60 1662
3135.13 1610
3135.65 1545
3136.18 1530
3136.71 1687
3137.24 1541
3137.77 1476
3138.29 1616
3138.82 1615
3139.35 1572
3139.88 1450
3140.41 1537
3140.94 1567
3141.46 1615
3141.99 1588
3142.52 1615
3143.05 1648
3143.58 1542
3144.11 1649
3144.64 1420
3145.16 1594
3145.69 1598
3146.22 1497
3146.75 1521
3147.28 1759
3147.81 1656
3148.34 1737
3148.87 1669
3149.40 1673
3149.92 1699
3150.45 1718
3150.98 1626
3151.51 1822
3152.04 1668
3152.57 1502
3153.10 1661
3153.63 1595
3154.16 1650
3154.69 1788
3155.22 1665
3155.75 1705
3156.28 1785
3156.81 1858
3157.34 1826
3157.87 1763
3158.40 1744
3158.93 1760
3159.46 1746
3159.99 1859
3160.52 1701
3161.05 1847
3161.58 1792
3162.11 1698
3162.64 1668
3163.17 1630
3163.70 1552
3164.23 1520
3164.76 1515
3165.29 1545
3165.82 1563
3166.35 1630
3166.88 1479
3167.41 1570
3167.94 1494
3168.47 1459
3169.00 1535
3169.53 1534
3170.06 1530
3170.59 1418
3171.12 1518
3171.65 1607
3172.19 1567
3172.72 1545
3173.25 1719
3173.78 1711
3174.31 1928
3174.84 1821
3175.37 1929
3175.90 1842
3176.44 1967
3176.97 1928
3177.50 1939
3178.03 2006
3178.56 1651
3179.09 1569
3179.62 1609
3180.16 1634
3180.69 1679
3181.22 1493
3181.75 1370
3182.28 1499
3182.81 1408
3183.35 1467
3183.88 1480
3184.41 1349
3184.94 1301
3185.47 1358
3186.01 1381
3186.54 1288
3187.07 1402
3187.60 1501
3188.14 1265
3188.67 1424
3189.20 1366
3189.73 1310
3190.26 1521
3190.80 1552
3191.33 1420
3191.86 1344
3192.39 1428
3192.93 1373
3193.46 1478
3193.99 1471
3194.53 1437
3195.06 1431
3195.59 1479
3196.12 1668
3196.66 1813
3197.19 1655
3197.72 1568
3198.26 1432
3198.79 1480
3199.32 1610
3199.86 1550
3200.39 1612
3200.92 1653
3201.46 1635
3201.99 1519
3202.52 1533
3203.06 1638
3203.59 1685
3204.12 1713
3204.66 1694
3205.19 1834
3205.73 1829
3206.26 1601
3206.79 1695
3207.33 1746
3207.86 1738
3208.39 1645
3208.93 1650
3209.46 1743
3210.00 1727
3210.53 1788
3211.07 1784
3211.60 1706
3212.13 1740
3212.67 1827
3213.20 1752
3213.74 1680
3214.27 1562
3214.81 1656
3215.34 1672
3215.88 1683
3216.41 1532
3216.94 1486
3217.48 1523
3218.01 1479
3218.55 1368
3219.08 1367
3219.62 1369
3220.15 1570
3220.69 1534
3221.22 1550
3221.76 1619
3222.29 1600
3222.83 1764
3223.36 1633
3223.90 1628
3224.43 1847
3224.97 1809
3225.51 1932
3226.04 1840
3226.58 1920
3227.11 1926
3227.65 1927
3228.18 1899
3228.72 1779
3229.25 1820
3229.79 1746
3230.33 1961
3230.86 2081
3231.40 2089
3231.93 2033
3232.47 2015
3233.01 1993
3233.54 2071
3234.08 2153
3234.61 2058
3235.15 2059
3235.69 2068
3236.22 2177
3236.76 2346
3237.30 2435
3237.83 2242
3238.37 2430
3238.91 2235
3239.44 2251
3239.98 2576
3240.51 2456
3241.05 2289
3241.59 2349
3242.13 2164
3242.66 2306
3243.20 2200
3243.74 2125
3244.27 2198
3244.81 2354
3245.35 2368
3245.88 2345
3246.42 2453
3246.96 2460
3247.50 2458
3248.03 2408
3248.57 2430
3249.11 2510
3249.64 2279
3250.18 2242
3250.72 2534
3251.26 2290
3251.79 2150
3252.33 2111
3252.87 2101
3253.41 2298
3253.95 2345
3254.48 2195
3255.02 2240
3255.56 2305
3256.10 2380
3256.64 2262
3257.17 2480
3257.71 2836
3258.25 2800
3258.79 2626
3259.33 3078
3259.86 3452
3260.40 3965
3260.94 4387
3261.48 4879
3262.02 5128
3262.56 5550
3263.09 6369
3263.63 7142
3264.17 7614
3264.71 8278
3265.25 9101
3265.79 10086
3266.33 10357
3266.87 10901
3267.40 11306
3267.94 11608
3268.48 11692
3269.02 11205
3269.56 10199
3270.10 9348
3270.64 8083
3271.18 6670
3271.72 5627
3272.26 4565
3272.80 4402
3273.33 3575
3273.87 3080
3274.41 2835
3274.95 2932
3275.49 3198
3276.03 2842
3276.57 2810
3277.11 2987
3277.65 3026
3278.19 2789
3278.73 2793
3279.27 2733
3279.81 3065
3280.35 2961
3280.89 2763
3281.43 2702
3281.97 2694
3282.51 2694
3283.05 2619
3283.59 2535
3284.13 2349
3284.67 2713
3285.21 2648
3285.75 2745
3286.29 2960
3286.83 2548
3287.37 2596
3287.91 2777
3288.45 2765
3289.00 2710
3289.54 2810
3290.08 2704
3290.62 2750
3291.16 2474
3291.70 2671
3292.24 2793
3292.78 2959
3293.32 3028
3293.86 3379
3294.40 3645
3294.95 3640
3295.49 3903
3296.03 4179
3296.57 4269
3297.11 4500
3297.65 4388
3298.19 4298
3298.74 4410
3299.28 3855
3299.82 3628
3300.36 3446
3300.90 3302
3301.44 2922
3301.98 2806
3302.53 2999
3303.07 3000
3303.61 3041
3304.15 3092
3304.69 3031
3305.24 3202
3305.78 2982
3306.32 2804
3306.86 2453
3307.40 2659
3307.95 2559
3308.49 2477
3309.03 2177
3309.57 2242
3310.12 2182
3310.66 2297
3311.20 2329
3311.74 2253
3312.29 2327
3312.83 2179
3313.37 2312
3313.91 2340
3314.46 2602
3315.00 2489
3315.54 2721
3316.09 2934
3316.63 3002
3317.17 3039
3317.71 3095
3318.26 2927
3318.80 2914
3319.34 2696
3319.89 2784
3320.43 2636
3320.97 2586
3321.52 2519
3322.06 2415
3322.60 2337
3323.15 2322
3323.69 2325
3324.23 2421
3324.78 2605
3325.32 2414
3325.86 2449
3326.41 2526
3326.95 2419
3327.50 2248
3328.04 2104
3328.58 2200
3329.13 2349
3329.67 2155
3330.22 2238
3330.76 2840
3331.30 2921
3331.85 3359
3332.39 4543
3332.94 5622
3333.48 6819
3334.03 8200
3334.57 9850
3335.11 11030
3335.66 13329
3336.20 14441
3336.75 15321
3337.29 15050
3337.84 15170
3338.38 14475
3338.93 12948
3339.47 11590
3340.02 9987
3340.56 8449
3341.11 7002
3341.65 5740
3342.20 4753
3342.74 4187
3343.29 3436
3343.83 3009
3344.38 2988
3344.92 2713
3345.47 2614
3346.01 2459
3346.56 2461
3347.10 2482
3347.65 2392
3348.19 2348
3348.74 2479
3349.29 2517
3349.83 2577
3350.38 2630
3350.92 2704
3351.47 2685
3352.01 2561
3352.56 2559
3353.11 2611
3353.65 2678
3354.20 2709
3354.74 2498
3355.29 2385
3355.84 2242
3356.38 2201
3356.93 2046
3357.47 1979
3358.02 1996
3358.57 2119
3359.11 1813
3359.66 1959
3360.21 2004
3360.75 2126
3361.30 2090
3361.85 2103
3362.39 2146
3362.94 2285
3363.49 2092
3364.03 2101
3364.58 2230
3365.13 2166
3365.67 2171
3366.22 1996
3366.77 1894
3367.31 1889
3367.86 1937
3368.41 1934
3368.96 1896
3369.50 1896
3370.05 1941
3370.60 1949
3371.15 2177
3371.69 2300
3372.24 2372
3372.79 2496
3373.34 2479
3373.88 2755
3374.43 2793
3374.98 2620
3375.53 2931
3376.07 3045
3376.62 2676
3377.17 2480
3377.72 2270
3378.27 2238
3378.81 2347
3379.36 2251
3379.91 2082
3380.46 1998
3381.01 1937
3381.55 1883
3382.10 1878
3382.65 1748
3383.20 1771
3383.75 1723
3384.30 1735
3384.84 1814
3385.39 1856
3385.94 1685
3386.49 1714
3387.04 1708
3387.59 1613
3388.14 1733
3388.69 1771
3389.23 1738
3389.78 1584
3390.33 1559
3390.88 1484
3391.43 1566
3391.98 1589
3392.53 1445
3393.08 1611
3393.63 1643
3394.18 1650
3394.72 1701
3395.27 1629
3395.82 1616
3396.37 1627
3396.92 1441
3397.47 1602
3398.02 1616
3398.57 1604
3399.12 1503
3399.67 1467
3400.22 1537
3400.77 1401
3401.32 1420
3401.87 1407
3402.42 1511
3402.97 1413
3403.52 1474
3404.07 1591
3404.62 1430
3405.17 1283
3405.72 1316
3406.27 1401
3406.82 1341
3407.37 1368
3407.92 1311
3408.47 1245
3409.02 1487
3409.57 1476
3410.12 1585
3410.67 1536
3411.22 1698
3411.78 1867
3412.33 1818
3412.88 1781
3413.43 1748
3413.98 1599
3414.53 1676
3415.08 1750
3415.63 1752
3416.18 1786
3416.73 1756
3417.28 1711
3417.84 1817
3418.39 1696
3418.94 1723
3419.49 1580
3420.04 1552
3420.59 1561
3421.14 1662
3421.69 1685
3422.25 1826
3422.80 2050
3423.35 2229
3423.90 2228
3424.45 2280
3425.00 2214
3425.56 2303
3426.11 2267
3426.66 2331
3427.21 2306
3427.76 2120
3428.32 2201
3428.87 2018
3429.42 1914
3429.97 1764
3430.52 1691
3431.08 1632
3431.63 1735
3432.18 1609
3432.73 1652
3433.29 1708
3433.84 1707
3434.39 1762
3434.94 1694
3435.50 1694
3436.05 1587
3436.60 1536
3437.15 1590
3437.71 1736
3438.26 1700
3438.81 1626
3439.37 1637
3439.92 1508
3440.47 1570
3441.02 1648
3441.58 1668
3442.13 1761
3442.68 1804
3443.24 1768
3443.79 1722
3444.34 1569
3444.90 1609
3445.45 1607
3446.00 1549
3446.56 1640
3447.11 1634
3447.66 1701
3448.22 1743
3448.77 1515
3449.33 1588
3449.88 1646
3450.43 1709
3450.99 1703
3451.54 1626
3452.09 1415
3452.65 1459
3453.20 1413
3453.76 1489
3454.31 1491
3454.86 1393
3455.42 1571
3455.97 1655
3456.53 1451
3457.08 1460
3457.64 1556
3458.19 1564
3458.75 1608
3459.30 1633
3459.85 1567
3460.41 1528
3460.96 1611
3461.52 1719
3462.07 1622
3462.63 1664
3463.18 1702
3463.74 1672
3464.29 1760
3464.85 1588
3465.40 1525
3465.96 1639
3466.51 1732
3467.07 1655
3467.62 1803
3468.18 1800
3468.73 1838
3469.29 1935
3469.84 2076
3470.40 1883
3470.95 2006
3471.51 2034
3472.07 2214
3472.62 2172
3473.18 2271
3473.73 2388
3474.29 2304
3474.84 2175
3475.40 2055
3475.96 2164
3476.51 2071
3477.07 2155
3477.62 2197
3478.18 2276
3478.74 2260
3479.29 2259
3479.85 2140
3480.40 2257
3480.96 2192
3481.52 2392
3482.07 2550
3482.63 2378
3483.19 2185
3483.74 2412
3484.30 2799
3484.86 2885
3485.41 2660
3485.97 2856
3486.53 2987
3487.08 3070
3487.64 3077
3488.20 3680
3488.75 4316
3489.31 5488
3489.87 7286
3490.42 8631
3490.98 10290
3491.54 12518
3492.09 14319
3492.65 15171
3493.21 15822
3493.77 16248
3494.32 15396
3494.88 13582
3495.44 11780
3496.00 10214
3496.55 8265
3497.11 6551
3497.67 5445
3498.23 4724
3498.78 4450
3499.34 4078
3499.90 4207
3500.46 4131
3501.01 4019
3501.57 3929
3502.13 4058
3502.69 4101
3503.25 4253
3503.80 4326
3504.36 4467
3504.92 4145
3505.48 4161
3506.04 4646
3506.60 4490
3507.15 3908
3507.71 3907
3508.27 3784
3508.83 3714
3509.39 3353
3509.95 3075
3510.50 3065
3511.06 3103
3511.62 2781
3512.18 2670
3512.74 2854
3513.30 2769
3513.86 2453
3514.42 2350
3514.98 2375
3515.53 2074
3516.09 2084
3516.65 2068
3517.21 1894
3517.77 1899
3518.33 1880
3518.89 1842
3519.45 1804
3520.01 1906
3520.57 2035
3521.13 2009
3521.69 2001
3522.25 1874
3522.81 1992
3523.36 1893
3523.92 1929
3524.48 2118
3525.04 1887
3525.60 1855
3526.16 1683
3526.72 1851
3527.28 1917
3527.84 1636
3528.40 1723
3528.96 1806
3529.52 1939
3530.08 1826
3530.64 1692
3531.20 1780
3531.76 1755
3532.32 1845
3532.89 1831
3533.45 1646
3534.01 1706
3534.57 1818
3535.13 1756
3535.69 1528
3536.25 1688
3536.81 1844
3537.37 1779
3537.93 1713
3538.49 1763
3539.05 1687
3539.61 1870
3540.17 1878
3540.74 1759
3541.30 1552
3541.86 1638
3542.42 1595
3542.98 1615
3543.54 1592
3544.10 1609
3544.66 1787
3545.22 1677
3545.79 1674
3546.35 1661
3546.91 1692
3547.47 1817
3548.03 1790
3548.59 1658
3549.16 1645
3549.72 1710
3550.28 1513
3550.84 1697
3551.40 1662
3551.96 1643
3552.53 1502
3553.09 1382
3553.65 1325
3554.21 1396
3554.77 1459
3555.34 1387
3555.90 1365
3556.46 1375
3557.02 1419
3557.59 1392
3558.15 1355
3558.71 1332
3559.27 1331
3559.84 1465
3560.40 1478
3560.96 1382
3561.52 1417
3562.09 1472
3562.65 1486
3563.21 1481
3563.77 1481
3564.34 1503
3564.90 1579
3565.46 1504
3566.03 1496
3566.59 1546
3567.15 1562
3567.72 1448
3568.28 1382
3568.84 1486
3569.41 1430
3569.97 1351
3570.53 1349
3571.10 1394
3571.66 1543
3572.22 1392
3572.79 1488
3573.35 1456
3573.91 1431
3574.48 1515
3575.04 1613
3575.60 1791
3576.17 1868
3576.73 1806
3577.30 1987
3577.86 1771
3578.42 1852
3578.99 1950
3579.55 1835
3580.12 1985
3580.68 1775
3581.24 1654
3581.81 1637
3582.37 1565
3582.94 1509
3583.50 1436
3584.07 1524
3584.63 1544
3585.20 1465
3585.76 1663
3586.32 1457
3586.89 1473
3587.45 1331
3588.02 1333
3588.58 1329
3589.15 1497
3589.71 1408
3590.28 1253
3590.84 1348
3591.41 1399
3591.97 1289
3592.54 1314
3593.10 1302
3593.67 1432
3594.23 1450
3594.80 1303
3595.36 1409
3595.93 1366
3596.50 1282
3597.06 1354
3597.63 1243
3598.19 1331
3598.76 1294
3599.32 1359
3599.89 1425
3600.45 1354
3601.02 1328
3601.59 1251
3602.15 1278
3602.72 1260
3603.28 1420
3603.85 1382
3604.42 1233
3604.98 1268
3605.55 1313
3606.11 1262
3606.68 1520
3607.25 1120
3607.81 1229
3608.38 1260
3608.95 1285
3609.51 1148
3610.08 1073
3610.65 1236
3611.21 1315
3611.78 1139
3612.35 1202
3612.91 1158
3613.48 1294
3614.05 1295
3614.61 1294
3615.18 1197
3615.75 1288
3616.31 1313
3616.88 1301
3617.45 1291
3618.01 1309
3618.58 1283
3619.15 1345
3619.72 1375
3620.28 1645
3620.85 1506
3621.42 1355
3621.99 1330
3622.55 1234
3623.12 1309
3623.69 1230
3624.26 1229
3624.82 1270
3625.39 1421
3625.96 1408
3626.53 1269
3627.09 1262
3627.66 1206
3628.23 1157
3628.80 1217
3629.37 1243
3629.93 1379
3630.50 1289
3631.07 1253
3631.64 1244
3632.21 1127
3632.77 1296
3633.34 1245
3633.91 1305
3634.48 1338
3635.05 1239
3635.62 1316
3636.19 1302
3636.75 1126
3637.32 1256
3637.89 1329
3638.46 1325
3639.03 1381
3639.60 1317
3640.17 1500
3640.73 1465
3641.30 1473
3641.87 1587
3642.44 1678
3643.01 1877
3643.58 1800
3644.15 1772
3644.72 1663
3645.29 1528
3645.86 1526
3646.43 1471
3647.00 1505
3647.57 1475
3648.13 1432
3648.70 1516
3649.27 1703
3649.84 1605
3650.41 1631
3650.98 1719
3651.55 1918
3652.12 1834
3652.69 1952
3653.26 1941
3653.83 1961
3654.40 1900
3654.97 1857
3655.54 1674
3656.11 1523
3656.68 1497
3657.25 1761
3657.82 1619
3658.39 1663
3658.96 1697
3659.53 1643
3660.10 1748
3660.67 1557
3661.24 1568
3661.82 1556
3662.39 1705
3662.96 1738
3663.53 1672
3664.10 2024
3664.67 2146
3665.24 2251
3665.81 2263
3666.38 2440
3666.95 2598
3667.52 2472
3668.09 2293
3668.67 2035
3669.24 2087
3669.81 2035
3670.38 1872
3670.95 1814
3671.52 1554
3672.09 1646
3672.66 1594
3673.24 1700
3673.81 1793
3674.38 1638
3674.95 1657
3675.52 1497
3676.09 1464
3676.66 1475
3677.24 1528
3677.81 1523
3678.38 1496
3678.95 1574
3679.52 1634
3680.10 1606
3680.67 1409
3681.24 1454
3681.81 1556
3682.38 1294
3682.96 1428
3683.53 1358
3684.10 1317
3684.67 1291
3685.25 1332
3685.82 1369
3686.39 1346
3686.96 1289
3687.54 1452
3688.11 1329
3688.68 1356
3689.25 1522
3689.83 1387
3690.40 1377
3690.97 1371
3691.54 1250
3692.12 1263
3692.69 1208
3693.26 1326
3693.84 1481
3694.41 1348
3694.98 1311
3695.56 1254
3696.13 1269
3696.70 1277
3697.28 1274
3697.85 1360
3698.42 1226
3699.00 1225
3699.57 1222
3700.14 1363
3700.72 1401
3701.29 1301
3701.86 1391
3702.44 1213
3703.01 1180
3703.58 1370
3704.16 1393
3704.73 1277
3705.31 1292
3705.88 1442
3706.45 1505
3707.03 1454
3707.60 1337
3708.18 1342
3708.75 1358
3709.33 1326
3709.90 1439
3710.47 1321
3711.05 1140
3711.62 1488
3712.20 1443
3712.77 1384
3713.35 1438
3713.92 1418
3714.50 1517
3715.07 1564
3715.64 1360
3716.22 1216
3716.79 1358
3717.37 1299
3717.94 1161
3718.52 1280
3719.09 1253
3719.67 1272
3720.24 1406
3720.82 1249
3721.39 1279
3721.97 1188
3722.54 1235
3723.12 1300
3723.70 1149
3724.27 1157
3724.85 1432
3725.42 1309
3726.00 1224
3726.57 1217
3727.15 1202
3727.72 1178
3728.30 1305
3728.88 1225
3729.45 1365
3730.03 1236
3730.60 1285
3731.18 1370
3731.75 1254
3732.33 1332
3732.91 1435
3733.48 1508
3734.06 1409
3734.64 1275
3735.21 1261
3735.79 1388
3736.36 1362
3736.94 1246
3737.52 1210
3738.09 1315
3738.67 1170
3739.25 1210
3739.82 1302
3740.40 1186
3740.98 1111
3741.55 1096
3742.13 1198
3742.71 1281
3743.28 1078
3743.86 1213
3744.44 1181
3745.01 1175
3745.59 1295
3746.17 1339
3746.75 1331
3747.32 1265
3747.90 1117
3748.48 1066
3749.05 1193
3749.63 1307
3750.21 1182
3750.79 1136
3751.36 1196
3751.94 1187
3752.52 1166
3753.10 1219
3753.67 1369
3754.25 1180
3754.83 1057
3755.41 1287
3755.99 1275
3756.56 1282
3757.14 1412
3757.72 1453
3758.30 1389
3758.88 1367
3759.45 1367
3760.03 1284
3760.61 1296
3761.19 1146
3761.77 1289
3762.35 1330
3762.92 1249
3763.50 1222
3764.08 1254
3764.66 1195
3765.24 1251
3765.82 1267
3766.39 1230
3766.97 1256
3767.55 1253
3768.13 1166
3768.71 1231
3769.29 1261
3769.87 1233
3770.45 1244
3771.03 1329
3771.60 1327
3772.18 1392
3772.76 1400
3773.34 1419
3773.92 1271
3774.50 1240
3775.08 1229
3775.66 1333
3776.24 1260
3776.82 1258
3777.40 1156
3777.98 1200
3778.56 1233
3779.14 1246
3779.72 1210
3780.30 1051
3780.88 1041
3781.46 1183
3782.04 1199
3782.61 1125
3783.19 1206
3783.77 1194
3784.35 1174
3784.93 1200
3785.52 1102
3786.10 1159
3786.68 1122
3787.26 1435
3787.84 1285
3788.42 1206
3789.00 1085
3789.58 1186
3790.16 1146
3790.74 1175
3791.32 1218
3791.90 1158
3792.48 1067
3793.06 1301
3793.64 1300
3794.22 1124
3794.80 1296
3795.38 1336
3795.96 1353
3796.55 1494
3797.13 1479
3797.71 1306
3798.29 1238
3798.87 1366
3799.45 1340
3800.03 1320
3800.61 1373
3801.19 1410
3801.78 1283
3802.36 1398
3802.94 1506
3803.52 1444
3804.10 1389
3804.68 1457
3805.27 1495
3805.85 1406
3806.43 1515
3807.01 1451
3807.59 1541
3808.17 1661
3808.76 1601
3809.34 1590
3809.92 1591
3810.50 1574
3811.08 1690
3811.67 1686
3812.25 1630
3812.83 1593
3813.41 1697
3814.00 1696
3814.58 1619
3815.16 1548
3815.74 1889
3816.32 1780
3816.91 1527
3817.49 1462
3818.07 1505
3818.66 1506
3819.24 1356
3819.82 1322
3820.40 1340
3820.99 1269
3821.57 1243
3822.15 1158
3822.73 1287
3823.32 1255
3823.90 1244
3824.48 1325
3825.07 1246
3825.65 1207
3826.23 1298
3826.82 1302
3827.40 1192
3827.98 1177
3828.57 1135
3829.15 1172
3829.73 1214
3830.32 1246
3830.90 1261
3831.48 1210
3832.07 1329
3832.65 1353
3833.24 1199
3833.82 1261
3834.40 1297
3834.99 1224
3835.57 1192
3836.16 1069
3836.74 1150
3837.32 1199
3837.91 1039
3838.49 1117
3839.08 1101
3839.66 1092
3840.24 1105
3840.83 1203
3841.41 1155
3842.00 1101
3842.58 1133
3843.17 1064
3843.75 1051
3844.34 1110
3844.92 1275
3845.51 1248
3846.09 1189
3846.67 1125
3847.26 1021
3847.84 990
3848.43 1060
3849.01 1056
3849.60 1047
3850.18 1034
3850.77 1081
3851.35 1101
3851.94 1127
3852.53 1111
3853.11 991
3853.70 1092
3854.28 1064
3854.87 1003
3855.45 1088
3856.04 1165
3856.62 1212
3857.21 1290
3857.79 1177
3858.38 1218
3858.97 1124
3859.55 1103
3860.14 1185
3860.72 1143
3861.31 1090
3861.90 1177
3862.48 1296
3863.07 1191
3863.65 1104
3864.24 1151
3864.83 1225
3865.41 1095
3866.00 1250
3866.58 1136
3867.17 1281
3867.76 1314
3868.34 1395
3868.93 1464
3869.52 1352
3870.10 1350
3870.69 1402
3871.28 1272
3871.86 1211
3872.45 1160
3873.04 1099
3873.62 1150
3874.21 1060
3874.80 1176
3875.38 1182
3875.97 1159
3876.56 1180
3877.15 1250
3877.73 1194
3878.32 1228
3878.91 1050
3879.49 1127
3880.08 1238
3880.67 1181
3881.26 1055
3881.84 1110
3882.43 1199
3883.02 1074
3883.61 1044
3884.19 1047
3884.78 1153
3885.37 1163
3885.96 1279
3886.55 1191
3887.13 1217
3887.72 1118
3888.31 1263
3888.90 1360
3889.49 1245
3890.07 1256
3890.66 1316
3891.25 1301
3891.84 1228
3892.43 1364
3893.01 1349
3893.60 1203
3894.19 1170
3894.78 1241
3895.37 1171
3895.96 1251
3896.55 1202
3897.13 1128
3897.72 1082
3898.31 1119
3898.90 1137
3899.49 1169
3900.08 1248
3900.67 1127
3901.26 1309
3901.84 1332
3902.43 1364
3903.02 1349
3903.61 1314
3904.20 1261
3904.79 1343
3905.38 1383
3905.97 1439
3906.56 1307
3907.15 1247
3907.74 1343
3908.33 1432
3908.92 1510
3909.50 1474
3910.09 1328
3910.68 1273
3911.27 1351
3911.86 1209
3912.45 1110
3913.04 1146
3913.63 1210
3914.22 1261
3914.81 1242
3915.40 1247
3915.99 1242
3916.58 1377
3917.17 1298
3917.76 1294
3918.35 1221
3918.94 1240
3919.53 1223
3920.12 1209
3920.72 1309
3921.31 1284
3921.90 1285
3922.49 1209
3923.08 1036
3923.67 1124
3924.26 1159
3924.85 1079
3925.44 1055
3926.03 1099
3926.62 1120
3927.21 1014
3927.80 1009
3928.39 1081
3928.99 1129
3929.58 1081
3930.17 989
3930.76 1053
3931.35 1053
3931.94 1005
3932.53 1001
3933.12 998
3933.72 996
3934.31 1059
3934.90 1052
3935.49 990
3936.08 1058
3936.67 1054
3937.26 1015
3937.86 1121
3938.45 1192
3939.04 1220
3939.63 1195
3940.22 1300
3940.82 1348
3941.41 1248
3942.00 1375
3942.59 1369
3943.18 1260
3943.78 1133
3944.37 1176
3944.96 1119
3945.55 1199
3946.14 1120
3946.74 1153
3947.33 1169
3947.92 1203
3948.51 1207
3949.11 1145
3949.70 1095
3950.29 1187
3950.88 1126
3951.48 1150
3952.07 1082
3952.66 1066
3953.26 1126
3953.85 1010
3954.44 983
3955.03 1071
3955.63 1162
3956.22 1080
3956.81 1208
3957.41 1367
3958.00 1186
3958.59 1154
3959.19 1348
3959.78 1249
3960.37 1212
3960.97 1269
3961.56 1384
3962.15 1402
3962.75 1445
3963.34 1163
3963.93 1235
3964.53 1262
3965.12 1421
3965.72 1477
3966.31 1458
3966.90 1581
3967.50 1524
3968.09 1427
3968.69 1639
3969.28 1571
3969.87 1402
3970.47 1401
3971.06 1442
3971.66 1264
3972.25 1362
3972.85 1551
3973.44 1492
3974.03 1319
3974.63 1542
3975.22 1725
3975.82 1642
3976.41 1826
3977.01 1920
3977.60 1952
3978.20 2042
3978.79 1961
3979.39 1892
3979.98 1822
3980.58 2039
3981.17 1692
3981.77 1468
3982.36 1521
3982.96 1603
3983.55 1467
3984.15 1480
3984.74 1545
3985.34 1537
3985.93 1456
3986.53 1429
3987.12 1589
3987.72 1690
3988.31 1737
3988.91 1441
3989.50 1526
3990.10 1593
3990.70 1434
3991.29 1419
3991.89 1376
3992.48 1379
3993.08 1493
3993.67 1430
3994.27 1307
3994.87 1344
3995.46 1348
3996.06 1325
3996.65 1278
3997.25 1299
3997.85 1292
3998.44 1495
3999.04 1452
3999.64 1177
4000.23 1333
4000.83 1195
4001.43 1242
4002.02 1271
4002.62 1154
4003.21 1185
4003.81 1259
4004.41 1239
4005.00 1192
4005.60 1225
4006.20 1310
4006.80 1211
4007.39 1194
4007.99 1182
4008.59 1228
4009.18 1242
4009.78 1291
4010.38 1207
4010.97 1307
4011.57 1267
4012.17 1237
4012.77 1189
4013.36 1164
4013.96 1272
4014.56 1323
4015.16 1453
4015.75 1339
4016.35 1263
4016.95 1361
4017.55 1261
4018.14 1228
4018.74 1255
4019.34 1212
4019.94 1285
4020.54 1257
4021.13 1208
4021.73 1229
4022.33 1226
4022.93 1184
4023.53 1272
4024.12 1313
4024.72 1343
4025.32 1442
4025.92 1391
4026.52 1426
4027.12 1459
4027.71 1448
4028.31 1579
4028.91 1713
4029.51 1617
4030.11 1401
4030.71 1435
4031.31 1430
4031.90 1446
4032.50 1599
4033.10 1653
4033.70 1863
4034.30 1836
4034.90 1797
4035.50 2242
4036.10 1766
4036.70 1749
4037.29 1709
4037.89 1518
4038.49 1444
4039.09 1380
4039.69 1281
4040.29 1313
4040.89 1374
4041.49 1376
4042.09 1355
4042.69 1180
4043.29 1187
4043.89 1187
4044.49 1174
4045.09 1155
4045.69 1256
4046.29 1244
4046.89 1165
4047.49 1114
4048.09 1210
4048.69 1165
4049.29 1265
4049.89 1188
4050.49 1250
4051.09 1199
4051.69 1198
4052.29 1209
4052.89 1197
4053.49 1122
4054.09 1088
4054.69 1177
4055.29 1155
4055.89 1071
4056.49 1118
4057.09 1061
4057.69 1214
4058.29 1246
4058.89 1143
4059.49 1121
4060.09 1118
4060.70 1094
4061.30 1136
4061.90 1084
4062.50 1182
4063.10 1165
4063.70 1071
4064.30 1171
4064.90 1153
4065.50 1209
4066.11 1217
4066.71 1129
4067.31 1075
4067.91 1093
4068.51 1097
4069.11 1075
4069.71 1167
4070.32 1161
4070.92 1089
4071.52 1071
4072.12 1153
4072.72 1146
4073.32 1174
4073.93 1017
4074.53 1039
4075.13 1071
4075.73 1103
4076.33 1048
4076.94 1171
4077.54 1121
4078.14 1226
4078.74 1243
4079.34 1042
4079.95 1095
4080.55 1123
4081.15 1096
4081.75 1167
4082.36 1281
4082.96 1245
4083.56 1290
4084.16 1078
4084.77 1083
4085.37 1183
4085.97 1150
4086.58 1113
4087.18 1094
4087.78 1110
4088.38 957
4088.99 945
4089.59 1116
4090.19 1103
4090.80 1127
4091.40 1119
4092.00 1209
4092.61 1162
4093.21 1079
4093.81 1042
4094.42 1022
4095.02 965
4095.62 983
4096.23 1022
4096.83 1058
4097.43 1105
4098.04 1102
4098.64 1024
4099.24 1103
4099.85 1185
4100.45 1144
4101.06 1041
4101.66 1057
4102.26 1037
4102.87 967
4103.47 1065
4104.08 1245
4104.68 1086
4105.28 1064
4105.89 1180
4106.49 1125
4107.10 1076
4107.70 1004
4108.31 1216
4108.91 1251
4109.51 1252
4110.12 1016
4110.72 1133
4111.33 1068
4111.93 1132
4112.54 1148
4113.14 1142
4113.75 974
4114.35 1057
4114.96 1190
4115.56 1108
4116.17 1099
4116.77 1069
4117.38 1051
4117.98 977
4118.59 1004
4119.19 1112
4119.80 1001
4120.40 938
4121.01 957
4121.61 929
4122.22 937
4122.82 994
4123.43 882
4124.04 869
4124.64 942
4125.25 1034
4125.85 957
4126.46 1069
4127.06 1043
4127.67 1072
4128.28 945
4128.88 967
4129.49 1010
4130.09 898
4130.70 868
4131.31 1007
4131.91 1004
4132.52 979
4133.12 948
4133.73 919
4134.34 1106
4134.94 1116
4135.55 1206
4136.16 1210
4136.76 1176
4137.37 1185
4137.98 1121
4138.58 1086
4139.19 1064
4139.80 1120
4140.40 1177
4141.01 1285
4141.62 1272
4142.22 1192
4142.83 1146
4143.44 1166
4144.04 1196
4144.65 1348
4145.26 1313
4145.86 1268
4146.47 1196
4147.08 1138
4147.69 1155
4148.29 1119
4148.90 1206
4149.51 1102
4150.12 1082
4150.72 1033
4151.33 967
4151.94 1043
4152.55 1077
4153.15 1176
4153.76 1159
4154.37 924
4154.98 1026
4155.59 1043
4156.19 1041
4156.80 1125
4157.41 1111
4158.02 984
4158.63 1093
4159.23 1187
4159.84 1248
4160.45 1212
4161.06 1062
4161.67 1124
4162.28 1167
4162.88 1080
4163.49 1127
4164.10 1173
4164.71 1120
4165.32 1135
4165.93 1089
4166.53 1117
4167.14 973
4167.75 1071
4168.36 1256
4168.97 1161
4169.58 1137
4170.19 1166
4170.80 1202
4171.41 1130
4172.01 1063
4172.62 1174
4173.23 1062
4173.84 1076
4174.45 1187
4175.06 1051
4175.67 1052
4176.28 1045
4176.89 1006
4177.50 1124
4178.11 1196
4178.72 1095
4179.33 1098
4179.94 1084
4180.55 1138
4181.16 1101
4181.77 920
4182.38 1154
4182.99 1010
4183.60 1009
4184.21 948
4184.82 1070
4185.43 1155
4186.04 1233
4186.65 1236
4187.26 1015
4187.87 1107
4188.48 1003
4189.09 990
4189.70 1074
4190.31 1134
4190.92 1078
4191.53 1132
4192.14 1143
4192.75 1139
4193.36 1154
4193.97 1230
4194.58 1166
4195.19 1128
4195.80 1255
4196.41 1216
4197.03 1128
4197.64 1174
4198.25 1110
4198.86 1042
4199.47 1051
4200.08 977
4200.69 1191
4201.30 1134
4201.91 1004
4202.53 1008
4203.14 1008
4203.75 1058
4204.36 1139
4204.97 1104
4205.58 1164
4206.19 1023
4206.81 1074
4207.42 1111
4208.03 1074
4208.64 1022
4209.25 1044
4209.86 1078
4210.48 1180
4211.09 1109
4211.70 1143
4212.31 1058
4212.92 1111
4213.54 1143
4214.15 1147
4214.76 1061
4215.37 1120
4215.99 1101
4216.60 1084
4217.21 1128
4217.82 1222
4218.43 1150
4219.05 1100
4219.66 1142
4220.27 1174
4220.89 1182
4221.50 1247
4222.11 1173
4222.72 1178
4223.34 1127
4223.95 1193
4224.56 1130
4225.17 1094
4225.79 1171
4226.40 1094
4227.01 1106
4227.63 1260
4228.24 1177
4228.85 1101
4229.47 1237
4230.08 1302
4230.69 1321
4231.31 1307
4231.92 1310
4232.53 1531
4233.15 1560
4233.76 1851
4234.37 2094
4234.99 2046
4235.60 2232
4236.22 2250
4236.83 2166
4237.44 2048
4238.06 1956
4238.67 1770
4239.28 1508
4239.90 1514
4240.51 1394
4241.13 1238
4241.74 1224
4242.36 1101
4242.97 1117
4243.58 1076
4244.20 1190
4244.81 1114
4245.43 1176
4246.04 1193
4246.66 1142
4247.27 1158
4247.89 1278
4248.50 1305
4249.11 1235
4249.73 1126
4250.34 1198
4250.96 1181
4251.57 1290
4252.19 1187
4252.80 1115
4253.42 1097
4254.03 1086
4254.65 1139
4255.26 1167
4255.88 1197
4256.49 1220
4257.11 1306
4257.72 1227
4258.34 1152
4258.96 1210
4259.57 1200
4260.19 1104
4260.80 1116
4261.42 1067
4262.03 1201
4262.65 1224
4263.26 1142
4263.88 1262
4264.50 1191
4265.11 1154
4265.73 1151
4266.34 1223
4266.96 1166
4267.58 1270
4268.19 1189
4268.81 1276
4269.42 1282
4270.04 1313
4270.66 1301
4271.27 1217
4271.89 1158
4272.51 1124
4273.12 1192
4273.74 1253
4274.36 1275
4274.97 1308
4275.59 1266
4276.20 1363
4276.82 1473
4277.44 1390
4278.06 1374
4278.67 1460
4279.29 1352
4279.91 1276
4280.52 1125
4281.14 1163
4281.76 1131
4282.37 1118
4282.99 1143
4283.61 1164
4284.23 1201
4284.84 1213
4285.46 1100
4286.08 1161
4286.69 1158
4287.31 1188
4287.93 1187
4288.55 1333
4289.16 1322
4289.78 1266
4290.40 1568
4291.02 1579
4291.64 1289
4292.25 1240
4292.87 1180
4293.49 1173
4294.11 1099
4294.73 1048
4295.34 1120
4295.96 1264
4296.58 1197
4297.20 1206
4297.82 1076
4298.43 1215
4299.05 1061
4299.67 1148
4300.29 1136
4300.91 1254
4301.53 1126
4302.14 1099
4302.76 1221
4303.38 1183
4304.00 1314
4304.62 1260
4305.24 1223
4305.86 1178
4306.48 1142
4307.09 1165
4307.71 1175
4308.33 1142
4308.95 1205
4309.57 1177
4310.19 1243
4310.81 1100
4311.43 1196
4312.05 1259
4312.67 1187
4313.29 1146
4313.90 1059
4314.52 1032
4315.14 1141
4315.76 1185
4316.38 1234
4317.00 1303
4317.62 1298
4318.24 1137
4318.86 1356
4319.48 1300
4320.10 1192
4320.72 1316
4321.34 1297
4321.96 1402
4322.58 1353
4323.20 1341
4323.82 1289
4324.44 1306
4325.06 1273
4325.68 1380
4326.30 1454
4326.92 1547
4327.54 1575
4328.16 1384
4328.78 1418
4329.40 1480
4330.02 1559
4330.64 1791
4331.27 1452
4331.89 1439
4332.51 1685
4333.13 1904
4333.75 1933
4334.37 1922
4334.99 2167
4335.61 2398
4336.23 2569
4336.85 2939
4337.47 3038
4338.09 3253
4338.72 3274
4339.34 3463
4339.96 3329
4340.58 3248
4341.20 2887
4341.82 2664
4342.44 2791
4343.07 3061
4343.69 3248
4344.31 3577
4344.93 4218
4345.55 4840
4346.17 5388
4346.79 5690
4347.42 6112
4348.04 6184
4348.66 5895
4349.28 5609
4349.90 4835
4350.53 4130
4351.15 3529
4351.77 3030
4352.39 2756
4353.01 2166
4353.64 2048
4354.26 2011
4354.88 2009
4355.50 1871
4356.13 1841
4356.75 1742
4357.37 1824
4357.99 1716
4358.62 1879
4359.24 2004
4359.86 1849
4360.48 1897
4361.11 1854
4361.73 1781
4362.35 1653
4362.98 1668
4363.60 1831
4364.22 1767
4364.84 1599
4365.47 1661
4366.09 1533
4366.71 1459
4367.34 1565
4367.96 1578
4368.58 1547
4369.21 1407
4369.83 1530
4370.45 1342
4371.08 1325
4371.70 1296
4372.32 1216
4372.95 1439
4373.57 1327
4374.20 1245
4374.82 1361
4375.44 1277
4376.07 1367
4376.69 1456
4377.31 1449
4377.94 1502
4378.56 1382
4379.19 1559
4379.81 1412
4380.43 1260
4381.06 1362
4381.68 1423
4382.31 1378
4382.93 1370
4383.56 1252
4384.18 1340
4384.80 1352
4385.43 1409
4386.05 1386
4386.68 1313
4387.30 1321
4387.93 1191
4388.55 1275
4389.18 1288
4389.80 1236
4390.43 1159
4391.05 1222
4391.68 1083
4392.30 1081
4392.93 1090
4393.55 1102
4394.18 1126
4394.80 1158
4395.43 1205
4396.05 1205
4396.68 1139
4397.30 1150
4397.93 1214
4398.55 1293
4399.18 1248
4399.80 1236
4400.43 1222
4401.06 1174
4401.68 1235
4402.31 1041
4402.93 1149
4403.56 1198
4404.18 1062
4404.81 1058
4405.44 1125
4406.06 1218
4406.69 1179
4407.31 1093
4407.94 1153
4408.57 1202
4409.19 1214
4409.82 1266
4410.45 1306
4411.07 1349
4411.70 1224
4412.32 1111
4412.95 1194
4413.58 1265
4414.20 1169
4414.83 1230
4415.46 1318
4416.08 1319
4416.71 1141
4417.34 1169
4417.96 1197
4418.59 1247
4419.22 1267
4419.84 1329
4420.47 1172
4421.10 1101
4421.73 1272
4422.35 1252
4422.98 1187
4423.61 1217
4424.23 1091
4424.86 1100
4425.49 1126
4426.12 1152
4426.74 1179
4427.37 1130
4428.00 1110
4428.63 996
4429.25 1048
4429.88 1085
4430.51 1134
4431.14 1142
4431.77 1168
4432.39 1222
4433.02 1157
4433.65 1327
4434.28 1359
4434.90 1295
4435.53 1339
4436.16 1379
4436.79 1359
4437.42 1304
4438.05 1286
4438.67 1257
4439.30 1237
4439.93 1206
4440.56 1271
4441.19 1348
4441.82 1315
4442.44 1262
4443.07 1221
4443.70 1165
4444.33 1321
4444.96 1347
4445.59 1308
4446.22 1219
4446.85 1297
4447.47 1238
4448.10 1307
4448.73 1451
4449.36 1401
4449.99 1478
4450.62 1176
4451.25 1169
4451.88 1346
4452.51 1350
4453.14 1412
4453.77 1427
4454.40 1621
4455.02 1598
4455.65 1617
4456.28 1864
4456.91 1849
4457.54 1787
4458.17 1523
4458.80 1557
4459.43 1679
4460.06 1504
4460.69 1438
4461.32 1267
4461.95 1216
4462.58 1243
4463.21 1196
4463.84 1291
4464.47 1299
4465.10 1256
4465.73 1322
4466.36 1354
4466.99 1128
4467.62 1110
4468.25 1200
4468.88 1200
4469.51 1230
4470.14 1209
4470.78 1078
4471.41 1134
4472.04 1185
4472.67 1234
4473.30 1108
4473.93 1086
4474.56 1163
4475.19 1173
4475.82 1208
4476.45 1223
4477.08 1197
4477.71 1260
4478.35 1197
4478.98 1207
4479.61 1202
4480.24 1270
4480.87 1167
4481.50 1084
4482.13 1144
4482.76 1192
4483.40 1199
4484.03 1218
4484.66 1206
4485.29 1189
4485.92 1160
4486.55 1105
4487.19 1273
4487.82 1198
4488.45 1354
4489.08 1182
4489.71 1193
4490.34 1332
4490.98 1360
4491.61 1467
4492.24 1374
4492.87 1276
4493.50 1280
4494.14 1329
4494.77 1328
4495.40 1273
4496.03 1300
4496.67 1373
4497.30 1313
4497.93 1376
4498.56 1490
4499.20 1637
4499.83 1748
4500.46 2040
4501.09 1974
4501.73 2085
4502.36 2246
4502.99 2150
4503.63 1964
4504.26 1946
4504.89 1811
4505.52 1712
4506.16 1673
4506.79 1494
4507.42 1503
4508.06 1485
4508.69 1213
4509.32 1371
4509.96 1437
4510.59 1379
4511.22 1357
4511.86 1349
4512.49 1255
4513.12 1261
4513.76 1330
4514.39 1439
4515.02 1360
4515.66 1244
4516.29 1223
4516.93 1110
4517.56 1105
4518.19 1179
4518.83 1161
4519.46 1114
4520.10 1176
4520.73 1140
4521.36 1158
4522.00 1217
4522.63 1238
4523.27 1102
4523.90 1101
4524.54 1193
4525.17 1228
4525.80 1138
4526.44 1222
4527.07 1150
4527.71 1245
4528.34 1135
4528.98 1160
4529.61 1190
4530.25 1222
4530.88 1222
4531.52 1182
4532.15 1195
4532.79 1225
4533.42 1372
4534.06 1378
4534.69 1360
4535.33 1316
4535.96 1313
4536.60 1378
4537.23 1321
4537.87 1266
4538.50 1317
4539.14 1287
4539.77 1193
4540.41 1161
4541.04 1142
4541.68 1176
4542.31 1209
4542.95 1107
4543.59 1095
4544.22 1195
4544.86 999
4545.49 1088
4546.13 991
4546.77 953
4547.40 998
4548.04 1038
4548.67 998
4549.31 980
4549.95 1067
4550.58 1105
4551.22 1151
4551.85 1023
4552.49 1056
4553.13 1111
4553.76 951
4554.40 1094
4555.04 1084
4555.67 1098
4556.31 1173
4556.95 1124
4557.58 1175
4558.22 1041
4558.86 1030
4559.49 953
4560.13 1029
4560.77 1109
4561.40 1117
4562.04 1191
4562.68 1131
4563.31 1043
4563.95 986
4564.59 1087
4565.23 1147
4565.86 1027
4566.50 1034
4567.14 1027
4567.77 1123
4568.41 1073
4569.05 1028
4569.69 1146
4570.32 1204
4570.96 1031
4571.60 998
4572.24 1075
4572.88 1045
4573.51 1153
4574.15 1133
4574.79 971
4575.43 948
4576.06 1018
4576.70 1091
4577.34 1134
4577.98 1073
4578.62 1150
4579.26 1126
4579.89 1067
4580.53 1082
4581.17 1040
4581.81 1101
4582.45 1194
4583.09 1232
4583.72 1246
4584.36 1126
4585.00 995
4585.64 1153
4586.28 1168
4586.92 1226
4587.56 1321
4588.19 1392
4588.83 1518
4589.47 1668
4590.11 1822
4590.75 1947
4591.39 2327
4592.03 2459
4592.67 2294
4593.31 2260
4593.95 2456
4594.58 2345
4595.22 2263
4595.86 1759
4596.50 1582
4597.14 1499
4597.78 1447
4598.42 1293
4599.06 1341
4599.70 1312
4600.34 1330
4600.98 1308
4601.62 1330
4602.26 1340
4602.90 1411
4603.54 1226
4604.18 1350
4604.82 1371
4605.46 1368
4606.10 1375
4606.74 1342
4607.38 1266
4608.02 1292
4608.66 1084
4609.30 1230
4609.94 1116
4610.58 1033
4611.22 1150
4611.86 1102
4612.50 1120
4613.14 1166
4613.78 1181
4614.42 1162
4615.06 1193
4615.70 1246
4616.35 1101
4616.99 1041
4617.63 1066
4618.27 1024
4618.91 1145
4619.55 1156
4620.19 1040
4620.83 1131
4621.47 1017
4622.11 1030
4622.76 980
4623.40 983
4624.04 1028
4624.68 1017
4625.32 947
4625.96 984
4626.60 1012
4627.25 1058
4627.89 1129
4628.53 1160
4629.17 1236
4629.81 1192
4630.45 1268
4631.10 1152
4631.74 1211
4632.38 1360
4633.02 1267
4633.66 1310
4634.30 1305
4634.95 1340
4635.59 1320
4636.23 1387
4636.87 1361
4637.52 1337
4638.16 1310
4638.80 1227
4639.44 1325
4640.08 1274
4640.73 1093
4641.37 1115
4642.01 1269
4642.66 1240
4643.30 1200
4643.94 1262
4644.58 1234
4645.23 1363
4645.87 1272
4646.51 1239
4647.15 1226
4647.80 1017
4648.44 1087
4649.08 1125
4649.73 1038
4650.37 1029
4651.01 1052
4651.66 1110
4652.30 1095
4652.94 1028
4653.59 1000
4654.23 1129
4654.87 1044
4655.52 1116
4656.16 987
4656.80 982
4657.45 1050
4658.09 1081
4658.73 1069
4659.38 975
4660.02 1026
4660.67 968
4661.31 1150
4661.95 1058
4662.60 1071
4663.24 1127
4663.89 1087
4664.53 1012
4665.17 969
4665.82 1047
4666.46 1017
4667.11 986
4667.75 936
4668.40 1035
4669.04 1042
4669.68 1126
4670.33 993
4670.97 998
4671.62 1023
4672.26 1037
4672.91 1064
4673.55 1136
4674.20 995
4674.84 1123
4675.49 1053
4676.13 1032
4676.78 1018
4677.42 1010
4678.07 1098
4678.71 1182
4679.36 1178
4680.00 1154
4680.65 1353
4681.29 1300
4681.94 1300
4682.58 1184
4683.23 1338
4683.87 1160
4684.52 1255
4685.16 1237
4685.81 1191
4686.46 1207
4687.10 1100
4687.75 1191
4688.39 1058
4689.04 1059
4689.68 1251
4690.33 1150
4690.98 1065
4691.62 1054
4692.27 1028
4692.91 1251
4693.56 1129
4694.21 1173
4694.85 1047
4695.50 1208
4696.15 1353
4696.79 1488
4697.44 1489
4698.08 1558
4698.73 1754
4699.38 2297
4700.02 2135
4700.67 2008
4701.32 2032
4701.96 2223
4702.61 1920
4703.26 1745
4703.90 1608
4704.55 1411
4705.20 1335
4705.84 1277
4706.49 1307
4707.14 1322
4707.79 1154
4708.43 1215
4709.08 1353
4709.73 1419
4710.37 1342
4711.02 1312
4711.67 1356
4712.32 1423
4712.96 1303
4713.61 1581
4714.26 1304
4714.91 1328
4715.55 1358
4716.20 1346
4716.85 1217
4717.50 1272
4718.15 1169
4718.79 1196
4719.44 1327
4720.09 1293
4720.74 1210
4721.39 1251
4722.03 1396
4722.68 1231
4723.33 1195
4723.98 1167
4724.63 1282
4725.27 1294
4725.92 1196
4726.57 1338
4727.22 1387
4727.87 1434
4728.52 1356
4729.16 1312
4729.81 1326
4730.46 1280
4731.11 1283
4731.76 1289
4732.41 1284
4733.06 1211
4733.71 1073
4734.36 1171
4735.00 1177
4735.65 1198
4736.30 1170
4736.95 1233
4737.60 1203
4738.25 1083
4738.90 1030
4739.55 1057
4740.20 1180
4740.85 1230
4741.50 1201
4742.15 1169
4742.80 1349
4743.44 1332
4744.09 1267
4744.74 1295
4745.39 1211
4746.04 1212
4746.69 1368
4747.34 1256
4747.99 1323
4748.64 1431
4749.29 1459
4749.94 1555
4750.59 1775
4751.24 1893
4751.89 1853
4752.54 2028
4753.19 2125
4753.84 2035
4754.49 1904
4755.14 1876
4755.79 1741
4756.44 1723
4757.10 1552
4757.75 1502
4758.40 1309
4759.05 1425
4759.70 1240
4760.35 1219
4761.00 1177
4761.65 1174
4762.30 1212
4762.95 1148
4763.60 1167
4764.25 1233
4764.90 1290
4765.56 1319
4766.21 1363
4766.86 1292
4767.51 1309
4768.16 1532
4768.81 1425
4769.46 1296
4770.11 1333
4770.77 1365
4771.42 1243
4772.07 1132
4772.72 1047
4773.37 1242
4774.02 1244
4774.67 1139
4775.33 1144
4775.98 1096
4776.63 1199
4777.28 1166
4777.93 1233
4778.59 1195
4779.24 1225
4779.89 1225
4780.54 1302
4781.19 1360
4781.85 1325
4782.50 1145
4783.15 1259
4783.80 1294
4784.46 1253
4785.11 1203
4785.76 1183
4786.41 1259
4787.07 1219
4787.72 1190
4788.37 1158
4789.02 1378
4789.68 1478
4790.33 1579
4790.98 1485
4791.63 1472
4792.29 1532
4792.94 1503
4793.59 1562
4794.25 1434
4794.90 1481
4795.55 1457
4796.21 1444
4796.86 1249
4797.51 1216
4798.17 1226
4798.82 1215
4799.47 1173
4800.13 1185
4800.78 1396
4801.43 1370
4802.09 1311
4802.74 1310
4803.39 1406
4804.05 1236
4804.70 1411
4805.35 1339
4806.01 1274
4806.66 1177
4807.32 1156
4807.97 1156
4808.62 1248
4809.28 1184
4809.93 1233
4810.59 1204
4811.24 1342
4811.89 1364
4812.55 1378
4813.20 1210
4813.86 1237
4814.51 1087
4815.17 1183
4815.82 1244
4816.48 1255
4817.13 1440
4817.78 1344
4818.44 1446
4819.09 1412
4819.75 1339
4820.40 1430
4821.06 1427
4821.71 1278
4822.37 1317
4823.02 1485
4823.68 1501
4824.33 1545
4824.99 1587
4825.64 1453
4826.30 1386
4826.95 1505
4827.61 1577
4828.26 1506
4828.92 1572
4829.58 1559
4830.23 1707
4830.89 1568
4831.54 1686
4832.20 1828
4832.85 1824
4833.51 1688
4834.16 1661
4834.82 1795
4835.48 1869
4836.13 1899
4836.79 1900
4837.44 1923
4838.10 1896
4838.76 2000
4839.41 1911
4840.07 2098
4840.72 2403
4841.38 2249
4842.04 2105
4842.69 2036
4843.35 2290
4844.01 2276
4844.66 2340
4845.32 2410
4845.98 2515
4846.63 2446
4847.29 2758
4847.95 2903
4848.60 3220
4849.26 3463
4849.92 3763
4850.57 3998
4851.23 4230
4851.89 4368
4852.54 4145
4853.20 4071
4853.86 3786
4854.51 3464
4855.17 3347
4855.83 3609
4856.49 3771
4857.14 3873
4857.80 4168
4858.46 4698
4859.12 4599
4859.77 4413
4860.43 4388
4861.09 4287
4861.75 3735
4862.40 3321
4863.06 3407
4863.72 3180
4864.38 3238
4865.03 3015
4865.69 2949
4866.35 3068
4867.01 3191
4867.67 2998
4868.32 3179
4868.98 3272
4869.64 3319
4870.30 3261
4870.96 2962
4871.62 2837
4872.27 2642
4872.93 2601
4873.59 2685
4874.25 2708
4874.91 2530
4875.57 2555
4876.22 2508
4876.88 2418
4877.54 2669
4878.20 2857
4878.86 2755
4879.52 2810
4880.18 2677
4880.84 2729
4881.49 2499
4882.15 2492
4882.81 2434
4883.47 2392
4884.13 2222
4884.79 2083
4885.45 2081
4886.11 1952
4886.77 2068
4887.43 2030
4888.09 2042
4888.75 2267
4889.41 2398
4890.07 2371
4890.72 2348
4891.38 2357
4892.04 2615
4892.70 2600
4893.36 2413
4894.02 2402
4894.68 2115
4895.34 2068
4896.00 2008
4896.66 2012
4897.32 1971
4897.98 1829
4898.64 1827
4899.30 1927
4899.96 1931
4900.62 2118
4901.28 1881
4901.94 1974
4902.60 1840
4903.27 1726
4903.93 1744
4904.59 1651
4905.25 1632
4905.91 1565
4906.57 1591
4907.23 1446
4907.89 1581
4908.55 1399
4909.21 1427
4909.87 1475
4910.53 1453
4911.19 1470
4911.85 1427
4912.52 1445
4913.18 1496
4913.84 1425
4914.50 1394
4915.16 1372
4915.82 1439
4916.48 1451
4917.14 1397
4917.81 1496
4918.47 1460
4919.13 1458
4919.79 1431
4920.45 1282
4921.11 1377
4921.77 1365
4922.44 1286
4923.10 1429
4923.76 1460
4924.42 1260
4925.08 1341
4925.75 1370
4926.41 1330
4927.07 1282
4927.73 1341
4928.39 1293
4929.06 1401
4929.72 1419
4930.38 1507
4931.04 1407
4931.71 1348
4932.37 1382
4933.03 1331
4933.69 1466
4934.36 1303
4935.02 1247
4935.68 1265
4936.34 1308
4937.01 1337
4937.67 1170
4938.33 1205
4938.99 1148
4939.66 1275
4940.32 1270
4940.98 1241
4941.65 1247
4942.31 1168
4942.97 1151
4943.63 1243
4944.30 1338
4944.96 1156
4945.62 1208
4946.29 1150
4946.95 1112
4947.61 1125
4948.28 1162
4948.94 1169
4949.61 1141
4950.27 1181
4950.93 1188
4951.60 1225
4952.26 1211
4952.92 1292
4953.59 1203
4954.25 1189
4954.92 1271
4955.58 1231
4956.24 1054
4956.91 1072
4957.57 995
4958.24 1129
4958.90 1199
4959.56 1151
4960.23 1146
4960.89 1272
4961.56 1355
4962.22 1308
4962.89 1450
4963.55 1495
4964.21 1662
4964.88 1653
4965.54 1562
4966.21 1538
4966.87 1518
4967.54 1248
4968.20 1459
4968.87 1359
4969.53 1301
4970.20 1171
4970.86 1272
4971.53 1134
4972.19 1143
4972.86 1248
4973.52 1226
4974.19 1219
4974.85 1145
4975.52 1230
4976.18 1257
4976.85 1291
4977.51 1303
4978.18 1274
4978.85 1203
4979.51 1140
4980.18 1255
4980.84 1216
4981.51 1160
4982.17 1049
4982.84 1078
4983.50 1170
4984.17 1209
4984.84 1113
4985.50 1239
4986.17 1277
4986.83 1230
4987.50 1231
4988.17 1275
4988.83 1398
4989.50 1430
4990.17 1456
4990.83 1337
4991.50 1397
4992.16 1354
4992.83 1198
4993.50 1171
4994.16 1169
4994.83 1267
4995.50 1260
4996.16 1173
4996.83 1109
4997.50 1008
4998.16 1023
4998.83 1012
4999.50 1003
5000.16 1118
5000.83 988
5001.50 909
5002.17 992
5002.83 1022
5003.50 964
5004.17 1154
5004.83 1051
5005.50 1021
5006.17 1007
5006.84 1018
5007.50 1024
5008.17 1057
5008.84 1054
5009.51 1000
5010.17 969
5010.84 1032
5011.51 1153
5012.18 1104
5012.84 1030
5013.51 1034
5014.18 987
5014.85 1050
5015.52 1001
5016.18 1001
5016.85 1088
5017.52 1017
5018.19 1038
5018.86 1002
5019.52 1023
5020.19 1022
5020.86 1087
5021.53 1020
5022.20 1008
5022.87 994
5023.54 1059
5024.20 1143
5024.87 1038
5025.54 1052
5026.21 1079
5026.88 1014
5027.55 1061
5028.22 1049
5028.88 999
5029.55 1036
5030.22 1068
5030.89 1050
5031.56 992
5032.23 974
5032.90 1028
5033.57 1063
5034.24 1127
5034.91 1133
5035.58 1054
5036.25 930
5036.91 994
5037.58 1014
5038.25 859
5038.92 825
5039.59 1013
5040.26 1016
5040.93 976
5041.60 979
5042.27 929
5042.94 969
5043.61 984
5044.28 923
5044.95 938
5045.62 987
5046.29 989
5046.96 1042
5047.63 1026
5048.30 847
5048.97 944
5049.64 905
5050.31 912
5050.98 983
5051.65 1043
5052.32 996
5052.99 941
5053.66 976
5054.33 910
5055.00 944
5055.68 1006
5056.35 1047
5057.02 1045
5057.69 975
5058.36 1021
5059.03 1032
5059.70 1010
5060.37 982
5061.04 917
5061.71 909
5062.38 895
5063.06 908
5063.73 977
5064.40 962
5065.07 888
5065.74 985
5066.41 1090
5067.08 1050
5067.75 1067
5068.43 964
5069.10 945
5069.77 978
5070.44 943
5071.11 915
5071.78 957
5072.46 1070
5073.13 979
5073.80 885
5074.47 1048
5075.14 944
5075.81 953
5076.49 929
5077.16 999
5077.83 1075
5078.50 976
5079.18 1166
5079.85 1256
5080.52 1118
5081.19 1314
5081.86 1312
5082.54 1148
5083.21 1148
5083.88 1095
5084.55 1107
5085.23 994
5085.90 1006
5086.57 1133
5087.25 1081
5087.92 1110
5088.59 1083
5089.26 1020
5089.94 1193
5090.61 1181
5091.28 1222
5091.96 1126
5092.63 1182
5093.30 1033
5093.97 1162
5094.65 1048
5095.32 1006
5095.99 1190
5096.67 1069
5097.34 1008
5098.01 1018
5098.69 1003
5099.36 1022
5100.04 1120
5100.71 1114
5101.38 1110
5102.06 1041
5102.73 1056
5103.40 1072
5104.08 1072
5104.75 1139
5105.43 1173
5106.10 1224
5106.77 1264
5107.45 1169
5108.12 1182
5108.80 1078
5109.47 1150
5110.14 1007
5110.82 1011
5111.49 981
5112.17 972
5112.84 991
5113.52 1047
5114.19 1052
5114.87 1044
5115.54 981
5116.21 967
5116.89 998
5117.56 1082
5118.24 973
5118.91 1064
5119.59 1020
5120.26 1143
5120.94 975
5121.61 1031
5122.29 1001
5122.96 952
5123.64 986
5124.31 1054
5124.99 995
5125.66 1097
5126.34 1116
5127.01 1006
5127.69 944
5128.37 1031
5129.04 1139
5129.72 1028
5130.39 941
5131.07 1020
5131.74 1011
5132.42 1097
5133.09 1026
5133.77 1070
5134.45 1007
5135.12 1128
5135.80 1139
5136.47 1043
5137.15 1017
5137.83 945
5138.50 1041
5139.18 956
5139.85 886
5140.53 903
5141.21 1015
5141.88 1021
5142.56 930
5143.24 930
5143.91 967
5144.59 957
5145.27 870
5145.94 979
5146.62 896
5147.30 930
5147.97 951
5148.65 841
5149.33 899
5150.00 978
5150.68 1068
5151.36 828
5152.03 810
5152.71 848
5153.39 879
5154.07 869
5154.74 901
5155.42 934
5156.10 904
5156.77 883
5157.45 859
5158.13 947
5158.81 939
5159.48 924
5160.16 986
5160.84 842
5161.52 939
5162.19 943
5162.87 928
5163.55 1019
5164.23 1045
5164.91 993
5165.58 971
5166.26 1012
5166.94 1026
5167.62 949
5168.30 873
5168.97 936
5169.65 879
5170.33 1062
5171.01 970
5171.69 864
5172.37 923
5173.04 1063
5173.72 930
5174.40 919
5175.08 999
5175.76 976
5176.44 915
5177.11 904
5177.79 928
5178.47 911
5179.15 928
5179.83 1018
5180.51 1159
5181.19 1072
5181.87 1159
5182.55 1092
5183.22 1143
5183.90 1137
5184.58 888
5185.26 1042
5185.94 1016
5186.62 997
5187.30 956
5187.98 906
5188.66 864
5189.34 967
5190.02 933
5190.70 852
5191.38 924
5192.06 957
5192.74 974
5193.42 859
5194.10 868
5194.78 835
5195.46 829
5196.14 855
5196.82 844
5197.50 834
5198.18 973
5198.86 831
5199.54 895
5200.22 927
5200.90 927
5201.58 916
5202.26 943
5202.94 867
5203.62 903
5204.30 955
5204.98 946
5205.66 928
5206.34 976
5207.02 967
5207.70 998
5208.38 961
5209.06 974
5209.74 1060
5210.42 964
5211.10 986
5211.79 1015
5212.47 1127
5213.15 1109
5213.83 1130
5214.51 1080
5215.19 1073
5215.87 1128
5216.55 1135
5217.23 1104
5217.92 1164
5218.60 1192
5219.28 1007
5219.96 1191
5220.64 1212
5221.32 1227
5222.00 1154
5222.69 1053
5223.37 1101
5224.05 1236
5224.73 1171
5225.41 1090
5226.10 1107
5226.78 1011
5227.46 1043
5228.14 1048
5228.82 1045
5229.51 985
5230.19 973
5230.87 985
5231.55 1029
5232.23 1074
5232.92 1111
5233.60 1119
5234.28 1035
5234.96 986
5235.65 876
5236.33 918
5237.01 1113
5237.69 1048
5238.38 1041
5239.06 1060
5239.74 1037
5240.42 960
5241.11 1072
5241.79 1155
5242.47 1163
5243.16 1042
5243.84 1070
5244.52 1066
5245.21 961
5245.89 990
5246.57 974
5247.26 1025
5247.94 981
5248.62 970
5249.31 1079
5249.99 1153
5250.67 1131
5251.36 1270
5252.04 1211
5252.72 1159
5253.41 1189
5254.09 1240
5254.77 1102
5255.46 1095
5256.14 1034
5256.83 984
5257.51 1043
5258.19 1042
5258.88 990
5259.56 983
5260.25 1141
5260.93 1004
5261.61 1068
5262.30 1195
5262.98 1155
5263.67 1058
5264.35 946
5265.04 1082
5265.72 1060
5266.40 1072
5267.09 1123
5267.77 1058
5268.46 1145
5269.14 1063
5269.83 948
5270.51 988
5271.20 981
5271.88 987
5272.57 925
5273.25 975
5273.94 977
5274.62 1006
5275.31 965
5275.99 906
5276.68 860
5277.36 941
5278.05 949
5278.73 850
5279.42 986
5280.10 1009
5280.79 1081
5281.47 1017
5282.16 1073
5282.85 1002
5283.53 1053
5284.22 939
5284.90 1021
5285.59 1030
5286.27 982
5286.96 969
5287.65 1027
5288.33 932
5289.02 889
5289.70 895
5290.39 855
5291.08 860
5291.76 911
5292.45 884
5293.13 886
5293.82 897
5294.51 925
5295.19 885
5295.88 940
5296.57 840
5297.25 898
5297.94 914
5298.63 926
5299.31 994
5300.00 991
5300.69 1011
5301.37 948
5302.06 1012
5302.75 1051
5303.43 988
5304.12 1057
5304.81 1139
5305.49 977
5306.18 1018
5306.87 1080
5307.56 1105
5308.24 1101
5308.93 993
5309.62 1137
5310.30 1125
5310.99 1144
5311.68 1177
5312.37 1122
5313.05 1050
5313.74 1169
5314.43 1223
5315.12 1054
5315.81 940
5316.49 1046
5317.18 1053
5317.87 1026
5318.56 1061
5319.24 1273
5319.93 1250
5320.62 1385
5321.31 1503
5322.00 1293
5322.68 1311
5323.37 1338
5324.06 1318
5324.75 1154
5325.44 943
5326.13 998
5326.81 964
5327.50 978
5328.19 952
5328.88 987
5329.57 1071
5330.26 965
5330.95 940
5331.63 1064
5332.32 1105
5333.01 962
5333.70 923
5334.39 979
5335.08 983
5335.77 956
5336.46 885
5337.15 956
5337.84 802
5338.52 994
5339.21 1003
5339.90 976
5340.59 922
5341.28 993
5341.97 970
5342.66 1009
5343.35 1055
5344.04 1000
5344.73 966
5345.42 1037
5346.11 1000
5346.80 922
5347.49 956
5348.18 1042
5348.87 955
5349.56 1018
5350.25 1087
5350.94 1057
5351.63 1033
5352.32 935
5353.01 886
5353.70 936
5354.39 918
5355.08 933
5355.77 972
5356.46 1017
5357.15 895
5357.84 804
5358.53 870
5359.22 983
5359.91 863
5360.60 818
5361.29 841
5361.98 865
5362.67 1012
5363.36 977
5364.06 882
5364.75 826
5365.44 833
5366.13 826
5366.82 867
5367.51 834
5368.20 875
5368.89 877
5369.58 858
5370.27 881
5370.97 885
5371.66 828
5372.35 891
5373.04 869
5373.73 905
5374.42 848
5375.11 774
5375.81 864
5376.50 839
5377.19 836
5377.88 906
5378.57 787
5379.26 839
5379.96 895
5380.65 894
5381.34 829
5382.03 812
5382.72 818
5383.42 843
5384.11 809
5384.80 776
5385.49 915
5386.19 872
5386.88 831
5387.57 960
5388.26 928
5388.96 963
5389.65 928
5390.34 825
5391.03 918
5391.73 899
5392.42 992
5393.11 1046
5393.80 1011
5394.50 1072
5395.19 971
5395.88 918
5396.57 937
5397.27 853
5397.96 785
5398.65 847
5399.35 876
5400.04 831
5400.73 806
5401.43 802
5402.12 847
5402.81 879
5403.51 864
5404.20 922
5404.89 926
5405.59 894
5406.28 889
5406.97 986
5407.67 961
5408.36 798
5409.06 836
5409.75 968
5410.44 865
5411.14 817
5411.83 815
5412.52 850
5413.22 951
5413.91 928
5414.61 888
5415.30 923
5415.99 957
5416.69 979
5417.38 865
5418.08 869
5418.77 962
5419.47 1018
5420.16 984
5420.86 947
5421.55 961
5422.24 973
5422.94 1027
5423.63 934
5424.33 986
5425.02 1018
5425.72 1004
5426.41 932
5427.11 1014
5427.80 917
5428.50 952
5429.19 1053
5429.89 983
5430.58 1107
5431.28 998
5431.97 950
5432.67 952
5433.36 1017
5434.06 1063
5434.75 967
5435.45 1016
5436.15 1171
5436.84 1229
5437.54 1220
5438.23 1204
5438.93 1153
5439.62 1050
5440.32 1165
5441.01 1149
5441.71 1073
5442.41 1113
5443.10 1046
5443.80 1129
5444.49 1156
5445.19 1187
5445.89 1389
5446.58 1284
5447.28 1228
5447.98 1335
5448.67 1308
5449.37 1311
5450.06 1252
5450.76 1284
5451.46 1329
5452.15 1342
5452.85 1229
5453.55 1209
5454.24 1165
5454.94 1302
5455.64 1151
5456.33 1087
5457.03 1128
5457.73 1227
5458.42 1242
5459.12 1224
5459.82 1134
5460.51 1303
5461.21 1387
5461.91 1327
5462.61 1302
5463.30 1228
5464.00 1208
5464.70 1234
5465.40 1313
5466.09 1305
5466.79 1282
5467.49 1361
5468.18 1400
5468.88 1303
5469.58 1338
5470.28 1380
5470.98 1295
5471.67 1300
5472.37 1392
5473.07 1594
5473.77 1612
5474.46 1488
5475.16 1590
5475.86 1587
5476.56 1787
5477.26 1906
5477.95 2126
5478.65 2464
5479.35 2570
5480.05 2868
5480.75 3171
5481.45 3328
5482.14 3680
5482.84 3328
5483.54 3043
5484.24 2761
5484.94 2498
5485.64 2210
5486.34 2002
5487.03 1939
5487.73 1995
5488.43 1993
5489.13 1854
5489.83 1905
5490.53 1962
5491.23 1929
5491.93 2082
5492.63 2318
5493.33 2116
5494.02 2368
5494.72 2352
5495.42 2258
5496.12 2227
5496.82 2500
5497.52 2549
5498.22 2871
5498.92 3469
5499.62 3987
5500.32 4574
5501.02 5525
5501.72 5908
5502.42 6027
5503.12 5898
5503.82 5248
5504.52 4581
5505.22 3767
5505.92 3299
5506.62 2762
5507.32 2512
5508.02 2116
5508.72 2169
5509.42 2129
5510.12 2139
5510.82 1988
5511.52 2061
5512.22 1860
5512.92 1973
5513.62 1966
5514.32 1781
5515.02 1806
5515.72 1837
5516.42 1862
5517.12 1641
5517.82 1771
5518.52 1741
5519.22 1788
5519.93 1708
5520.63 1603
5521.33 1619
5522.03 1481
5522.73 1461
5523.43 1365
5524.13 1391
5524.83 1364
5525.53 1344
5526.23 1359
5526.94 1321
5527.64 1239
5528.34 1323
5529.04 1306
5529.74 1210
5530.44 1200
5531.14 1378
5531.85 1321
5532.55 1341
5533.25 1337
5533.95 1197
5534.65 1332
5535.35 1210
5536.06 1140
5536.76 1197
5537.46 1200
5538.16 1198
5538.86 1114
5539.57 1153
5540.27 1192
5540.97 1105
5541.67 1097
5542.37 1130
5543.08 1211
5543.78 1082
5544.48 1061
5545.18 1127
5545.89 1110
5546.59 1051
5547.29 1054
5547.99 1165
5548.70 1218
5549.40 1158
5550.10 1104
5550.81 1066
5551.51 1127
5552.21 1112
5552.91 1099
5553.62 1175
5554.32 1300
5555.02 1073
5555.73 973
5556.43 931
5557.13 998
5557.84 985
5558.54 1027
5559.24 1002
5559.95 1145
5560.65 1171
5561.35 1245
5562.06 1137
5562.76 1040
5563.46 1016
5564.17 1099
5564.87 1190
5565.57 1095
5566.28 1104
5566.98 1100
5567.69 1151
5568.39 1079
5569.09 1076
5569.80 1100
5570.50 1053
5571.21 1082
5571.91 1054
5572.61 1123
5573.32 1089
5574.02 1046
5574.73 1067
5575.43 1065
5576.14 1049
5576.84 1099
5577.54 1125
5578.25 1146
5578.95 1016
5579.66 992
5580.36 1031
5581.07 1053
5581.77 908
5582.48 979
5583.18 979
5583.89 1008
5584.59 964
5585.30 901
5586.00 963
5586.71 1001
5587.41 1064
5588.12 946
5588.82 1032
5589.53 906
5590.23 869
5590.94 902
5591.64 829
5592.35 799
5593.05 883
5593.76 857
5594.47 938
5595.17 1038
5595.88 1030
5596.58 911
5597.29 874
5597.99 856
5598.70 1011
5599.41 930
5600.11 995
5600.82 933
5601.52 884
5602.23 847
5602.94 865
5603.64 950
5604.35 915
5605.05 969
5605.76 1021
5606.47 1008
5607.17 1002
5607.88 898
5608.59 850
5609.29 842
5610.00 906
5610.70 915
5611.41 817
5612.12 874
5612.82 876
5613.53 912
5614.24 835
5614.95 876
5615.65 943
5616.36 887
5617.07 885
5617.77 929
5618.48 887
5619.19 819
5619.89 873
5620.60 963
5621.31 1079
5622.02 990
5622.72 908
5623.43 988
5624.14 1012
5624.85 953
5625.55 987
5626.26 1017
5626.97 952
5627.68 1018
5628.38 1003
5629.09 1036
5629.80 1041
5630.51 1042
5631.21 1130
5631.92 1125
5632.63 1105
5633.34 926
5634.05 936
5634.75 1052
5635.46 931
5636.17 815
5636.88 929
5637.59 1098
5638.30 1082
5639.00 1095
5639.71 981
5640.42 977
5641.13 1009
5641.84 944
5642.55 1037
5643.26 1054
5643.96 1076
5644.67 975
5645.38 930
5646.09 905
5646.80 953
5647.51 954
5648.22 962
5648.93 991
5649.64 959
5650.34 922
5651.05 990
5651.76 1066
5652.47 1043
5653.18 1016
5653.89 1129
5654.60 965
5655.31 1195
5656.02 1305
5656.73 1415
5657.44 1454
5658.15 1434
5658.86 1503
5659.57 1460
5660.28 1315
5660.99 1358
5661.70 1238
5662.41 1102
5663.12 1084
5663.83 1094
5664.54 1072
5665.25 1038
5665.96 948
5666.67 1014
5667.38 1054
5668.09 1021
5668.80 976
5669.51 978
5670.22 1048
5670.93 984
5671.64 1003
5672.35 915
5673.06 913
5673.77 1046
5674.48 1075
5675.19 921
5675.90 894
5676.61 993
5677.32 844
5678.03 889
5678.74 934
5679.45 941
5680.17 929
5680.88 927
5681.59 994
5682.30 983
5683.01 1137
5683.72 1037
5684.43 1128
5685.14 1014
5685.85 968
5686.57 1049
5687.28 1018
5687.99 1034
5688.70 1036
5689.41 858
5690.12 877
5690.84 914
5691.55 932
5692.26 852
5692.97 832
5693.68 854
5694.39 869
5695.11 804
5695.82 821
5696.53 885
5697.24 862
5697.95 891
5698.67 705
5699.38 768
5700.09 872
5700.80 807
5701.51 834
5702.23 853
5702.94 832
5703.65 820
5704.36 866
5705.08 892
5705.79 808
5706.50 779
5707.21 736
5707.93 824
5708.64 868
5709.35 795
5710.07 746
5710.78 855
5711.49 909
5712.20 858
5712.92 762
5713.63 807
5714.34 736
5715.06 734
5715.77 743
5716.48 708
5717.20 745
5717.91 758
5718.62 729
5719.34 754
5720.05 774
5720.76 842
5721.48 1014
5722.19 995
5722.90 889
5723.62 864
5724.33 872
5725.05 816
5725.76 839
5726.47 784
5727.19 757
5727.90 789
5728.61 862
5729.33 847
5730.04 812
5730.76 893
5731.47 952
5732.19 874
5732.90 1007
5733.61 786
5734.33 803
5735.04 799
5735.76 945
5736.47 923
5737.19 867
5737.90 812
5738.61 783
5739.33 831
5740.04 821
5740.76 745
5741.47 798
5742.19 871
5742.90 815
5743.62 796
5744.33 796
5745.05 781
5745.76 821
5746.48 811
5747.19 833
5747.91 749
5748.62 823
5749.34 759
5750.05 780
5750.77 899
5751.49 860
5752.20 767
5752.92 873
5753.63 821
5754.35 788
5755.06 851
5755.78 839
5756.49 750
5757.21 772
5757.93 805
5758.64 778
5759.36 756
5760.07 782
5760.79 784
5761.51 812
5762.22 809
5762.94 810
5763.65 771
5764.37 783
5765.09 769
5765.80 804
5766.52 784
5767.24 765
5767.95 735
5768.67 853
5769.39 845
5770.10 813
5770.82 789
5771.53 904
5772.25 837
5772.97 859
5773.69 840
5774.40 841
5775.12 832
5775.84 714
5776.55 856
5777.27 819
5777.99 773
5778.70 862
5779.42 859
5780.14 814
5780.86 788
5781.57 811
5782.29 820
5783.01 805
5783.72 846
5784.44 871
5785.16 803
5785.88 794
5786.59 811
5787.31 850
5788.03 851
5788.75 845
5789.47 902
5790.18 916
5790.90 885
5791.62 854
5792.34 862
5793.06 871
5793.77 953
5794.49 878
5795.21 839
5795.93 860
5796.65 859
5797.36 919
5798.08 890
5798.80 918
5799.52 1051
5800.24 1096
5800.96 1215
5801.67 1319
5802.39 1518
5803.11 1480
5803.83 1575
5804.55 1581
5805.27 1620
5805.99 1424
5806.71 1293
5807.42 1134
5808.14 1084
5808.86 1081
5809.58 1010
5810.30 1065
5811.02 934
5811.74 964
5812.46 1026
5813.18 974
5813.90 1009
5814.62 961
5815.34 980
5816.05 972
5816.77 1032
5817.49 958
5818.21 946
5818.93 1007
5819.65 988
5820.37 950
5821.09 953
5821.81 998
5822.53 1042
5823.25 915
5823.97 997
5824.69 953
5825.41 946
5826.13 973
5826.85 1017
5827.57 994
5828.29 969
5829.01 1058
5829.73 970
5830.45 818
5831.17 795
5831.89 910
5832.61 877
5833.33 849
5834.05 967
5834.78 832
5835.50 884
5836.22 990
5836.94 989
5837.66 898
5838.38 917
5839.10 914
5839.82 994
5840.54 998
5841.26 945
5841.98 933
5842.70 886
5843.43 918
5844.15 917
5844.87 846
5845.59 898
5846.31 923
5847.03 918
5847.75 1014
5848.47 1002
5849.20 1024
5849.92 1008
5850.64 1004
5851.36 968
5852.08 946
5852.80 905
5853.53 1038
5854.25 974
5854.97 1059
5855.69 1006
5856.41 1003
5857.14 1012
5857.86 978
5858.58 953
5859.30 1028
5860.02 1061
5860.75 1004
5861.47 977
5862.19 1038
5862.91 986
5863.64 1042
5864.36 1179
5865.08 1162
5865.80 1077
5866.52 1023
5867.25 1133
5867.97 1102
5868.69 1098
5869.42 1113
5870.14 1133
5870.86 1092
5871.58 1041
5872.31 998
5873.03 993
5873.75 998
5874.48 1010
5875.20 1046
5875.92 1025
5876.65 980
5877.37 928
5878.09 965
5878.81 967
5879.54 969
5880.26 974
5880.99 1124
5881.71 1150
5882.43 998
5883.16 1087
5883.88 1069
5884.60 1106
5885.33 1252
5886.05 1152
5886.77 1142
5887.50 1057
5888.22 1001
5888.95 1118
5889.67 1052
5890.39 953
5891.12 926
5891.84 1023
5892.57 1020
5893.29 955
5894.01 886
5894.74 883
5895.46 997
5896.19 883
5896.91 990
5897.64 959
5898.36 1056
5899.09 1038
5899.81 901
5900.53 950
5901.26 1035
5901.98 1122
5902.71 1118
5903.43 1070
5904.16 1045
5904.88 1024
5905.61 948
5906.33 941
5907.06 997
5907.78 1004
5908.51 1074
5909.23 1032
5909.96 1131
5910.68 1099
5911.41 1050
5912.14 1028
5912.86 1051
5913.59 997
5914.31 1041
5915.04 1082
5915.76 1118
5916.49 1044
5917.21 1024
5917.94 1069
5918.67 1170
5919.39 1146
5920.12 1126
5920.84 1095
5921.57 1075
5922.29 1173
5923.02 1212
5923.75 1150
5924.47 1148
5925.20 1241
5925.93 1231
5926.65 1228
5927.38 1274
5928.10 1323
5928.83 1240
5929.56 1347
5930.28 1326
5931.01 1275
5931.74 1332
5932.46 1269
5933.19 1295
5933.92 1388
5934.64 1386
5935.37 1374
5936.10 1367
5936.82 1560
5937.55 1680
5938.28 1616
5939.00 1610
5939.73 1626
5940.46 1615
5941.19 1641
5941.91 1717
5942.64 1783
5943.37 1715
5944.09 1796
5944.82 1827
5945.55 1893
5946.28 2101
5947.00 2271
5947.73 2190
5948.46 2170
5949.19 2304
5949.92 2335
5950.64 2450
5951.37 2893
5952.10 3010
5952.83 3229
5953.55 3330
5954.28 3232
5955.01 3083
5955.74 3164
5956.47 3002
5957.19 2914
5957.92 2803
5958.65 2929
5959.38 2962
5960.11 2905
5960.84 2793
5961.56 2820
5962.29 2903
5963.02 3009
5963.75 3197
5964.48 3326
5965.21 3813
5965.94 4343
5966.66 4544
5967.39 4902
5968.12 5102
5968.85 4966
5969.58 5276
5970.31 4866
5971.04 4817
5971.77 4382
5972.50 3686
5973.22 3386
5973.95 3517
5974.68 3566
5975.41 3511
5976.14 3315
5976.87 3480
5977.60 3413
5978.33 3365
5979.06 3652
5979.79 4022
5980.52 3935
5981.25 4038
5981.98 4205
5982.71 4241
5983.44 4349
5984.17 4428
5984.90 4233
5985.63 4284
5986.36 4191
5987.09 4217
5987.82 4041
5988.55 4019
5989.28 3973
5990.01 3949
5990.74 4185
5991.47 4106
5992.20 4010
5992.93 4002
5993.66 4211
5994.39 4325
5995.12 4383
5995.85 4229
5996.58 4403
5997.31 4534
5998.04 4537
5998.77 4654
5999.50 4810
6000.23 4814
6000.96 4573
6001.69 4560
6002.42 4601
6003.16 4395
6003.89 4336
6004.62 4371
6005.35 4135
6006.08 4177
6006.81 4360
6007.54 4699
6008.27 4848
6009.00 5484
6009.74 6133
6010.47 7713
6011.20 9620
6011.93 11018
6012.66 12842
6013.39 14781
6014.13 16354
6014.86 16965
6015.59 17412
6016.32 16949
6017.05 15401
6017.78 13787
6018.52 12043
6019.25 10199
6019.98 8391
6020.71 6947
6021.44 6043
6022.18 5121
6022.91 4360
6023.64 3883
6024.37 3475
6025.10 3415
6025.84 3277
6026.57 3110
6027.30 3130
6028.03 3112
6028.77 2957
6029.50 2871
6030.23 2756
6030.96 2794
6031.70 2802
6032.43 2706
6033.16 2462
6033.90 2460
6034.63 2421
6035.36 2507
6036.09 2384
6036.83 2527
6037.56 2705
6038.29 2765
6039.03 2694
6039.76 2810
6040.49 2915
6041.23 3044
6041.96 3013
6042.69 2840
6043.43 2997
6044.16 3148
6044.89 3161
6045.63 3173
6046.36 3275
6047.09 3187
6047.83 3245
6048.56 3389
6049.29 3448
6050.03 3865
6050.76 4155
6051.50 4365
6052.23 4750
6052.96 5058
6053.70 5066
6054.43 4913
6055.17 4934
6055.90 4861
6056.63 4321
6057.37 3957
6058.10 3755
6058.84 3441
6059.57 3371
6060.31 3155
6061.04 3261
6061.77 3134
6062.51 2963
6063.24 2929
6063.98 2836
6064.71 2877
6065.45 2961
6066.18 2895
6066.92 2818
6067.65 2896
6068.39 2760
6069.12 2775
6069.86 2645
6070.59 2475
6071.33 2496
6072.06 2620
6072.80 2407
6073.53 2328
6074.27 2362
6075.00 2345
6075.74 2280
6076.47 2319
6077.21 2260
6077.95 2268
6078.68 2322
6079.42 2262
6080.15 2131
6080.89 2028
6081.62 2027
6082.36 2075
6083.09 2011
6083.83 2029
6084.57 1930
6085.30 2045
6086.04 1945
6086.77 1878
6087.51 1870
6088.25 1917
6088.98 1936
6089.72 1888
6090.46 1982
6091.19 2120
6091.93 2069
6092.66 2012
6093.40 1945
6094.14 1979
6094.87 1943
6095.61 2029
6096.35 2032
6097.08 2053
6097.82 1983
6098.56 1802
6099.29 1736
6100.03 1750
6100.77 1916
6101.50 1755
6102.24 1675
6102.98 1680
6103.72 1533
6104.45 1610
6105.19 1606
6105.93 1650
6106.66 1608
6107.40 1608
6108.14 1720
6108.88 1729
6109.61 1678
6110.35 1661
6111.09 1644
6111.83 1698
6112.56 1672
6113.30 1677
6114.04 1698
6114.78 1732
6115.51 1789
6116.25 1735
6116.99 1752
6117.73 1720
6118.47 1767
6119.20 1667
6119.94 1681
6120.68 1789
6121.42 1758
6122.16 1741
6122.89 1831
6123.63 1815
6124.37 1790
6125.11 1867
6125.85 1955
6126.59 1892
6127.32 1912
6128.06 1832
6128.80 1870
6129.54 1863
6130.28 1918
6131.02 1900
6131.76 1784
6132.49 1909
6133.23 1972
6133.97 1912
6134.71 1887
6135.45 1974
6136.19 1823
6136.93 1835
6137.67 1958
6138.41 1993
6139.15 2030
6139.88 2014
6140.62 1949
6141.36 1885
6142.10 1936
6142.84 1818
6143.58 1865
6144.32 1843
6145.06 1821
6145.80 1943
6146.54 1858
6147.28 1899
6148.02 1827
6148.76 1887
6149.50 1904
6150.24 1857
6150.98 1984
6151.72 1906
6152.46 1996
6153.20 2034
6153.94 2059
6154.68 2100
6155.42 2212
6156.16 2195
6156.90 2258
6157.64 2366
6158.38 2357
6159.12 2388
6159.86 2420
6160.60 2305
6161.34 2371
6162.08 2378
6162.82 2402
6163.56 2444
6164.30 2548
6165.05 2852
6165.79 2944
6166.53 3140
6167.27 3367
6168.01 3457
6168.75 3524
6169.49 3423
6170.23 3412
6170.97 3518
6171.71 3254
6172.46 3137
6173.20 3025
6173.94 2996
6174.68 2910
6175.42 2851
6176.16 2786
6176.90 2672
6177.64 2848
6178.39 2698
6179.13 2730
6179.87 2876
6180.61 2793
6181.35 2896
6182.09 2980
6182.84 2954
6183.58 3097
6184.32 3174
6185.06 3078
6185.80 3098
6186.55 3132
6187.29 3326
6188.03 3335
6188.77 3403
6189.52 3422
6190.26 3501
6191.00 3543
6191.74 3703
6192.48 3771
6193.23 3906
6193.97 3935
6194.71 3978
6195.45 4183
6196.20 4202
6196.94 4150
6197.68 4192
6198.43 4045
6199.17 3898
6199.91 3764
6200.65 3760
6201.40 3977
6202.14 4051
6202.88 4116
6203.63 4457
6204.37 4975
6205.11 5786
6205.86 7167
6206.60 9588
6207.34 12232
6208.09 15845
6208.83 18933
6209.57 21160
6210.32 22889
6211.06 23767
6211.80 23535
6212.55 21769
6213.29 19605
6214.03 16974
6214.78 13920
6215.52 11041
6216.26 8974
6217.01 7315
6217.75 6019
6218.50 5171
6219.24 4630
6219.98 4246
6220.73 3824
6221.47 3620
6222.22 3824
6222.96 3649
6223.71 3954
6224.45 4066
6225.19 4213
6225.94 4353
6226.68 4210
6227.43 3747
6228.17 3822
6228.92 3311
6229.66 3018
6230.41 2725
6231.15 2560
6231.90 2374
6232.64 2202
6233.39 2346
6234.13 2329
6234.87 2414
6235.62 2351
6236.36 2425
6237.11 2382
6237.86 2602
6238.60 2943
6239.35 3146
6240.09 3292
6240.84 3386
6241.58 3485
6242.33 3410
6243.07 3180
6243.82 2985
6244.56 2878
6245.31 2762
6246.05 2793
6246.80 3080
6247.55 3210
6248.29 3196
6249.04 3129
6249.78 3257
6250.53 3226
6251.27 2981
6252.02 2958
6252.77 2753
6253.51 2626
6254.26 2588
6255.01 2622
6255.75 2581
6256.50 2495
6257.24 2551
6257.99 2525
6258.74 2324
6259.48 2430
6260.23 2490
6260.98 2296
6261.72 2341
6262.47 2593
6263.22 2391
6263.96 2226
6264.71 2357
6265.46 2300
6266.20 2277
6266.95 2218
6267.70 2209
6268.44 2229
6269.19 2153
6269.94 2076
6270.68 2074
6271.43 2159
6272.18 2212
6272.93 2234
6273.67 2164
6274.42 2296
6275.17 2236
6275.92 2030
6276.66 2223
6277.41 2131
6278.16 2167
6278.91 2202
6279.65 2290
6280.40 2429
6281.15 2346
6281.90 2209
6282.64 2111
6283.39 2216
6284.14 2251
6284.89 2132
6285.64 2020
6286.38 1890
6287.13 1887
6287.88 1955
6288.63 1856
6289.38 1887
6290.12 1748
6290.87 1647
6291.62 1742
6292.37 1718
6293.12 1562
6293.87 1710
6294.61 1685
6295.36 1601
6296.11 1624
6296.86 1601
6297.61 1705
6298.36 1626
6299.11 1590
6299.86 1593
6300.60 1561
6301.35 1693
6302.10 1604
6302.85 1454
6303.60 1522
6304.35 1608
6305.10 1712
6305.85 1562
6306.60 1516
6307.35 1524
6308.10 1656
6308.85 1572
6309.59 1479
6310.34 1691
6311.09 1690
6311.84 1863
6312.59 1721
6313.34 1699
6314.09 1705
6314.84 1785
6315.59 1705
6316.34 1682
6317.09 1743
6317.84 1772
6318.59 1751
6319.34 1746
6320.09 1664
6320.84 1636
6321.59 1736
6322.34 1819
6323.09 1626
6323.84 1626
6324.59 1503
6325.34 1453
6326.09 1514
6326.84 1392
6327.59 1374
6328.34 1375
6329.09 1449
6329.85 1385
6330.60 1322
6331.35 1331
6332.10 1339
6332.85 1388
6333.60 1315
6334.35 1224
6335.10 1302
6335.85 1280
6336.60 1339
6337.35 1339
6338.10 1389
6338.86 1363
6339.61 1345
6340.36 1419
6341.11 1384
6341.86 1295
6342.61 1347
6343.36 1409
6344.12 1335
6344.87 1282
6345.62 1273
6346.37 1251
6347.12 1347
6347.87 1312
6348.62 1414
6349.38 1398
6350.13 1455
6350.88 1406
6351.63 1487
6352.38 1603
6353.14 1625
6353.89 1603
6354.64 1634
6355.39 1736
6356.14 1715
6356.90 1697
6357.65 1558
6358.40 1532
6359.15 1540
6359.91 1462
6360.66 1454
6361.41 1433
6362.16 1406
6362.92 1415
6363.67 1368
6364.42 1286
6365.17 1382
6365.93 1375
6366.68 1413
6367.43 1480
6368.19 1431
6368.94 1341
6369.69 1496
6370.44 1516
6371.20 1485
6371.95 1457
6372.70 1307
6373.46 1375
6374.21 1357
6374.96 1351
6375.72 1359
6376.47 1296
6377.22 1368
6377.98 1347
6378.73 1302
6379.48 1330
6380.24 1372
6380.99 1437
6381.75 1416
6382.50 1521
6383.25 1466
6384.01 1392
6384.76 1358
6385.51 1323
6386.27 1306
6387.02 1323
6387.78 1362
6388.53 1280
6389.28 1368
6390.04 1391
6390.79 1268
6391.55 1261
6392.30 1217
6393.06 1212
6393.81 1329
6394.56 1218
6395.32 1311
6396.07 1243
6396.83 1354
6397.58 1327
6398.34 1387
6399.09 1271
6399.85 1227
6400.60 1156
6401.36 1157
6402.11 1210
6402.87 1249
6403.62 1292
6404.38 1384
6405.13 1348
6405.89 1352
6406.64 1436
6407.40 1560
6408.15 1720
6408.91 1575
6409.66 1691
6410.42 1828
6411.17 1800
6411.93 1734
6412.68 1629
6413.44 1574
6414.20 1482
6414.95 1470
6415.71 1488
6416.46 1272
6417.22 1197
6417.97 1305
6418.73 1274
6419.49 1234
6420.24 1228
6421.00 1259
6421.75 1261
6422.51 1255
6423.27 1276
6424.02 1188
6424.78 1128
6425.54 1168
6426.29 1208
6427.05 1286
6427.80 1265
6428.56 1274
6429.32 1220
6430.07 1259
6430.83 1204
6431.59 1199
6432.34 1219
6433.10 1141
6433.86 1123
6434.61 1188
6435.37 1275
6436.13 1294
6436.88 1261
6437.64 1330
6438.40 1315
6439.16 1213
6439.91 1233
6440.67 1248
6441.43 1171
6442.18 1177
6442.94 1313
6443.70 1223
6444.46 1288
6445.21 1311
6445.97 1164
6446.73 1178
6447.49 1251
6448.24 1266
6449.00 1368
6449.76 1352
6450.52 1348
6451.28 1316
6452.03 1359
6452.79 1243
6453.55 1338
6454.31 1289
6455.06 1369
6455.82 1458
6456.58 1364
6457.34 1358
6458.10 1422
6458.86 1477
6459.61 1344
6460.37 1345
6461.13 1413
6461.89 1449
6462.65 1432
6463.41 1421
6464.16 1451
6464.92 1496
6465.68 1464
6466.44 1574
6467.20 1523
6467.96 1474
6468.72 1506
6469.48 1561
6470.23 1555
6470.99 1500
6471.75 1572
6472.51 1681
6473.27 1741
6474.03 1712
6474.79 1826
6475.55 1719
6476.31 1671
6477.07 1696
6477.83 1729
6478.59 1725
6479.35 1795
6480.10 1836
6480.86 1727
6481.62 1741
6482.38 1763
6483.14 1788
6483.90 1895
6484.66 2003
6485.42 1996
6486.18 1987
6486.94 2063
6487.70 2041
6488.46 2047
6489.22 2147
6489.98 2239
6490.74 2356
6491.50 2483
6492.26 2623
6493.02 2536
6493.78 2623
6494.54 2842
6495.30 2891
6496.06 2882
6496.82 3053
6497.59 2992
6498.35 2939
6499.11 2985
6499.87 2964
6500.63 2966
6501.39 2972
6502.15 2861
6502.91 2848
6503.67 2970
6504.43 2949
6505.19 2935
6505.95 2923
6506.71 2944
6507.48 3049
6508.24 3161
6509.00 3250
6509.76 3361
6510.52 3427
6511.28 3605
6512.04 3637
6512.80 3772
6513.57 3649
6514.33 3858
6515.09 3788
6515.85 3662
6516.61 3881
6517.37 3813
6518.14 3975
6518.90 4009
6519.66 3933
6520.42 4306
6521.18 4306
6521.95 4461
6522.71 4773
6523.47 4997
6524.23 5416
6524.99 5550
6525.76 6253
6526.52 6649
6527.28 7590
6528.04 8442
6528.80 8854
6529.57 9071
6530.33 9056
6531.09 8877
6531.85 8403
6532.62 8829
6533.38 9456
6534.14 11154
6534.91 13160
6535.67 16071
6536.43 18754
6537.19 20972
6537.96 21684
6538.72 22149
6539.48 20610
6540.25 18725
6541.01 16345
6541.77 13237
6542.53 10453
6543.30 8616
6544.06 6897
6544.82 5687
6545.59 4731
6546.35 4247
6547.11 3752
6547.88 3649
6548.64 3377
6549.41 3211
6550.17 3127
6550.93 3048
6551.70 3157
6552.46 3110
6553.22 3034
6553.99 2989
6554.75 2999
6555.52 2754
6556.28 2702
6557.04 2628
6557.81 2481
6558.57 2500
6559.34 2435
6560.10 2403
6560.86 2440
6561.63 2731
6562.39 2749
6563.16 2856
6563.92 3024
6564.69 3357
6565.45 3411
6566.21 3378
6566.98 3530
6567.74 3324
6568.51 3310
6569.27 3245
6570.04 3102
6570.80 3029
6571.57 3146
6572.33 3281
6573.10 3330
6573.86 3604
6574.63 3782
6575.39 3979
6576.16 4194
6576.92 4296
6577.69 4053
6578.45 4052
6579.22 3984
6579.98 3892
6580.75 3853
6581.51 3677
6582.28 3449
6583.05 3375
6583.81 3416
6584.58 3297
6585.34 3266
6586.11 3419
6586.87 3342
6587.64 3457
6588.41 3320
6589.17 3459
6589.94 3576
6590.70 3701
6591.47 3995
6592.24 4180
6593.00 4645
6593.77 5277
6594.53 5308
6595.30 5733
6596.07 6125
6596.83 6275
6597.60 6092
6598.37 5557
6599.13 5276
6599.90 4957
6600.66 4491
6601.43 3969
6602.20 3756
6602.96 3618
6603.73 3426
6604.50 3228
6605.26 3274
6606.03 3218
6606.80 3209
6607.57 3457
6608.33 3565
6609.10 3618
6609.87 3747
6610.63 3779
6611.40 3937
6612.17 3585
6612.94 3467
6613.70 3400
6614.47 3174
6615.24 3135
6616.00 2851
6616.77 2625
6617.54 2610
6618.31 2460
6619.08 2494
6619.84 2522
6620.61 2476
6621.38 2272
6622.15 2283
6622.91 2352
6623.68 2337
6624.45 2242
6625.22 2249
6625.99 2228
6626.75 2247
6627.52 2294
6628.29 2269
6629.06 2240
6629.83 2330
6630.59 2445
6631.36 2515
6632.13 2677
6632.90 2776
6633.67 3128
6634.44 3272
6635.21 3398
6635.97 3424
6636.74 3513
6637.51 3402
6638.28 3286
6639.05 3056
6639.82 2811
6640.59 2618
6641.36 2575
6642.12 2397
6642.89 2373
6643.66 2275
6644.43 2214
6645.20 2269
6645.97 2260
6646.74 2195
6647.51 2152
6648.28 2176
6649.05 2314
6649.82 2291
6650.59 2093
6651.36 2173
6652.12 2275
6652.89 2327
6653.66 2244
6654.43 2436
6655.20 2490
6655.97 2474
6656.74 2478
6657.51 2553
6658.28 2527
6659.05 2598
6659.82 2413
6660.59 2317
6661.36 2249
6662.13 2240
6662.90 2269
6663.67 2233
6664.44 2091
6665.21 2055
6665.98 2075
6666.75 2131
6667.52 2200
6668.30 2324
6669.07 2273
6669.84 2236
6670.61 2227
6671.38 2169
6672.15 2280
6672.92 2284
6673.69 2258
6674.46 2350
6675.23 2379
6676.00 2235
6676.77 2344
6677.54 2437
6678.32 2433
6679.09 2593
6679.86 2573
6680.63 2604
6681.40 2565
6682.17 2631
6682.94 2930
6683.71 3240
6684.49 3462
6685.26 3497
6686.03 3618
6686.80 3733
6687.57 3533
6688.34 3339
6689.11 3156
6689.89 3036
6690.66 2650
6691.43 2464
6692.20 2267
6692.97 2245
6693.75 2129
6694.52 2331
6695.29 2263
6696.06 1979
6696.83 2033
6697.61 2020
6698.38 2114
6699.15 2128
6699.92 2132
6700.70 2109
6701.47 2123
6702.24 2075
6703.01 2108
6703.79 2150
6704.56 2008
6705.33 2103
6706.10 2117
6706.88 1972
6707.65 2005
6708.42 2034
6709.19 2064
6709.97 2002
6710.74 1975
6711.51 2071
6712.29 2047
6713.06 1948
6713.83 1935
6714.61 1946
6715.38 1886
6716.15 1890
6716.92 1883
6717.70 1794
6718.47 1813
6719.24 1834
6720.02 1768
6720.79 1744
6721.57 1652
6722.34 1856
6723.11 1819
6723.89 1798
6724.66 1868
6725.43 1864
6726.21 1804
6726.98 1748
6727.76 1788
6728.53 1808
6729.30 1950
6730.08 1969
6730.85 1885
6731.63 1851
6732.40 1960
6733.17 2017
6733.95 1965
6734.72 2081
6735.50 2199
6736.27 2024
6737.05 2083
6737.82 2105
6738.59 2137
6739.37 2145
6740.14 2113
6740.92 2044
6741.69 2072
6742.47 2097
6743.24 2123
6744.02 2209
6744.79 2149
6745.57 2319
6746.34 2146
6747.12 2403
6747.89 2302
6748.67 2571
6749.44 2857
6750.22 2854
6750.99 3092
6751.77 3406
6752.54 3562
6753.32 3634
6754.09 4071
6754.87 3986
6755.65 3822
6756.42 3528
6757.20 3015
6757.97 2907
6758.75 2712
6759.52 2480
6760.30 2312
6761.08 2207
6761.85 2181
6762.63 2204
6763.40 2154
6764.18 2240
6764.96 2023
6765.73 1889
6766.51 1946
6767.28 2042
6768.06 2026
6768.84 2010
6769.61 1975
6770.39 1990
6771.17 1969
6771.94 1837
6772.72 1880
6773.50 1892
6774.27 1899
6775.05 1848
6775.82 1694
6776.60 1797
6777.38 1709
6778.16 1764
6778.93 1693
6779.71 1726
6780.49 1776
6781.26 1666
6782.04 1689
6782.82 1652
6783.59 1698
6784.37 1633
6785.15 1580
6785.93 1658
6786.70 1449
6787.48 1526
6788.26 1524
6789.04 1534
6789.81 1614
6790.59 1589
6791.37 1636
6792.15 1608
6792.92 1513
6793.70 1530
6794.48 1587
6795.26 1499
6796.03 1504
6796.81 1517
6797.59 1528
6798.37 1569
6799.15 1459
6799.92 1516
6800.70 1609
6801.48 1515
6802.26 1506
6803.04 1482
6803.81 1602
6804.59 1652
6805.37 1718
6806.15 1835
6806.93 1703
6807.71 1805
6808.49 1833
6809.26 1619
6810.04 1620
6810.82 1648
6811.60 1626
6812.38 1613
6813.16 1811
6813.94 1655
6814.72 1711
6815.49 1666
6816.27 1605
6817.05 1604
6817.83 1705
6818.61 1722
6819.39 1592
6820.17 1576
6820.95 1613
6821.73 1547
6822.51 1641
6823.29 1714
6824.07 1668
6824.85 1665
6825.62 1524
6826.40 1596
6827.18 1649
6827.96 1600
6828.74 1552
6829.52 1614
6830.30 1514
6831.08 1447
6831.86 1625
6832.64 1574
6833.42 1665
6834.20 1679
6834.98 1554
6835.76 1489
6836.54 1591
6837.32 1665
6838.10 1568
6838.88 1532
6839.66 1570
6840.44 1542
6841.22 1652
6842.01 1515
6842.79 1529
6843.57 1582
6844.35 1520
6845.13 1544
6845.91 1589
6846.69 1624
6847.47 1805
6848.25 2108
6849.03 2344
6849.81 2787
6850.59 3249
6851.37 3824
6852.16 3990
6852.94 3909
6853.72 3910
6854.50 3770
6855.28 3458
6856.06 3003
6856.84 2649
6857.62 2539
6858.41 2228
6859.19 2119
6859.97 1925
6860.75 1928
6861.53 1822
6862.31 1817
6863.09 1808
6863.88 1710
6864.66 1857
6865.44 1869
6866.22 1939
6867.00 1955
6867.79 1959
6868.57 2092
6869.35 2213
6870.13 2011
6870.91 1965
6871.70 2120
6872.48 2034
6873.26 1965
6874.04 1906
6874.83 1973
6875.61 1907
6876.39 1889
6877.17 2088
6877.96 2056
6878.74 2236
6879.52 2284
6880.30 2379
6881.09 2356
6881.87 2388
6882.65 2366
6883.43 2579
6884.22 2565
6885.00 2693
6885.78 3065
6886.57 3437
6887.35 3871
6888.13 4692
6888.92 5208
6889.70 5498
6890.48 5293
6891.26 4750
6892.05 4387
6892.83 3804
6893.62 3530
6894.40 2956
6895.18 2645
6895.97 2475
6896.75 2389
6897.53 2400
6898.32 2259
6899.10 2264
6899.88 2234
6900.67 2266
6901.45 2491
6902.24 2450
6903.02 2440
6903.80 2442
6904.59 2291
6905.37 2269
6906.16 2242
6906.94 2255
6907.72 2247
6908.51 2309
6909.29 2139
6910.08 2188
6910.86 2146
6911.65 1972
6912.43 2014
6913.21 1873
6914.00 1893
6914.78 1932
6915.57 1931
6916.35 1943
6917.14 1992
6917.92 1960
6918.71 1928
6919.49 2024
6920.28 1895
6921.06 1935
6921.85 1850
6922.63 1821
6923.42 1785
6924.20 1803
6924.99 1897
6925.77 2052
6926.56 2170
6927.34 2081
6928.13 2053
6928.91 2201
6929.70 2182
6930.49 2158
6931.27 2137
6932.06 2039
6932.84 2220
6933.63 2250
6934.41 2161
6935.20 2103
6935.99 2269
6936.77 2179
6937.56 2242
6938.34 2291
6939.13 2400
6939.92 2683
6940.70 2771
6941.49 2735
6942.27 3181
6943.06 3334
6943.85 3384
6944.63 3490
6945.42 3488
6946.21 3529
6946.99 3712
6947.78 3617
6948.57 3643
6949.35 3848
6950.14 3727
6950.92 3600
6951.71 3483
6952.50 3348
6953.29 3121
6954.07 3080
6954.86 2993
6955.65 2997
6956.43 2980
6957.22 2958
6958.01 2902
6958.79 3130
6959.58 3268
6960.37 3130
6961.16 3148
6961.94 3035
6962.73 3048
6963.52 3119
6964.31 3183
6965.09 3241
6965.88 3378
6966.67 3524
6967.46 3616
6968.24 3978
6969.03 4264
6969.82 4442
6970.61 4639
6971.39 4957
6972.18 4796
6972.97 4796
6973.76 4698
6974.55 4697
6975.33 4719
6976.12 4750
6976.91 4568
6977.70 4523
6978.49 4409
6979.27 4707
6980.06 4943
6980.85 5204
6981.64 6583
6982.43 8105
6983.22 10462
6984.01 13319
6984.79 17388
6985.58 21536
6986.37 23853
6987.16 25590
6987.95 26198
6988.74 25437
6989.53 23368
6990.32 20101
6991.10 17060
6991.89 13744
6992.68 11178
6993.47 9085
6994.26 7124
6995.05 5922
6995.84 4992
6996.63 4485
6997.42 4076
6998.21 3866
6999.00 3733
6999.79 3841
7000.58 3928
7001.36 3913
7002.15 3829
7002.94 3859
7003.73 3678
7004.52 3495
7005.31 3393
7006.10 3075
7006.89 2586
7007.68 2512
7008.47 2282
7009.26 2298
7010.05 2357
7010.84 2275
7011.63 2493
7012.42 2584
7013.21 2736
7014.00 2825
7014.79 2826
7015.58 2896
7016.37 2944
7017.16 2842
7017.96 2740
7018.75 2635
7019.54 2645
7020.33 2494
7021.12 2599
7021.91 2607
7022.70 2882
7023.49 3098
7024.28 3352
7025.07 3355
7025.86 3177
7026.65 3284
7027.44 3143
7028.24 3021
7029.03 2792
7029.82 2725
7030.61 2597
7031.40 2517
7032.19 2480
7032.98 2404
7033.77 2249
7034.57 2374
7035.36 2294
7036.15 2358
7036.94 2280
7037.73 2283
7038.52 2376
7039.32 2423
7040.11 2417
7040.90 2632
7041.69 2643
7042.48 2769
7043.27 2765
7044.07 2912
7044.86 2826
7045.65 2910
7046.44 2982
7047.23 2989
7048.03 3151
7048.82 3585
7049.61 3894
7050.40 4376
7051.20 4533
7051.99 4884
7052.78 4693
7053.57 4263
7054.37 3692
7055.16 3354
7055.95 3206
7056.74 2970
7057.54 2865
7058.33 2729
7059.12 2763
7059.91 2670
7060.71 2696
7061.50 2773
7062.29 2595
7063.09 2576
7063.88 2538
7064.67 2607
7065.47 2510
7066.26 2508
7067.05 2427
7067.85 2261
7068.64 2231
7069.43 2215
7070.23 2116
7071.02 2136
7071.81 2111
7072.61 1970
7073.40 1962
7074.19 2023
7074.99 1950
7075.78 1938
7076.57 1895
7077.37 1933
7078.16 1768
7078.96 1736
7079.75 1782
7080.54 1825
7081.34 1840
7082.13 1814
7082.93 1769
7083.72 1732
7084.51 1785
7085.31 1818
7086.10 1696
7086.90 1728
7087.69 1634
7088.49 1582
7089.28 1599
7090.08 1624
7090.87 1646
7091.66 1630
7092.46 1666
7093.25 1625
7094.05 1629
7094.84 1561
7095.64 1490
7096.43 1409
7097.23 1616
7098.02 1585
7098.82 1569
7099.61 1570
7100.41 1534
7101.20 1510
7102.00 1554
7102.79 1508
7103.59 1555
7104.38 1477
7105.18 1416
7105.98 1369
7106.77 1345
7107.57 1319
7108.36 1373
7109.16 1279
7109.95 1390
7110.75 1275
7111.54 1363
7112.34 1327
7113.14 1408
7113.93 1457
7114.73 1415
7115.52 1382
7116.32 1442
7117.12 1348
7117.91 1445
7118.71 1408
7119.50 1356
7120.30 1386
7121.10 1339
7121.89 1390
7122.69 1396
7123.49 1378
7124.28 1346
7125.08 1410
7125.88 1342
7126.67 1302
7127.47 1300
7128.27 1283
7129.06 1442
7129.86 1442
7130.66 1455
7131.45 1477
7132.25 1470
7133.05 1432
7133.84 1454
7134.64 1509
7135.44 1385
7136.23 1431
7137.03 1385
7137.83 1202
7138.63 1223
7139.42 1216
7140.22 1252
7141.02 1213
7141.82 1236
7142.61 1232
7143.41 1267
7144.21 1220
7145.01 1198
7145.80 1151
7146.60 1175
7147.40 1139
7148.20 1100
7148.99 1131
7149.79 1179
7150.59 1137
7151.39 1089
7152.19 1064
7152.98 1086
7153.78 1165
7154.58 1249
7155.38 1250
7156.18 1309
7156.98 1363
7157.77 1365
7158.57 1373
7159.37 1311
7160.17 1354
7160.97 1252
7161.77 1271
7162.56 1141
7163.36 1135
7164.16 1098
7164.96 1082
7165.76 1084
7166.56 1014
7167.36 924
7168.16 1087
7168.95 1028
7169.75 1009
7170.55 1024
7171.35 1031
7172.15 1041
7172.95 1073
7173.75 1010
7174.55 1048
7175.35 969
7176.15 923
7176.95 1002
7177.75 927
7178.55 922
7179.35 950
7180.14 996
7180.94 942
7181.74 974
7182.54 984
7183.34 956
7184.14 986
7184.94 903
7185.74 966
7186.54 1015
7187.34 1014
7188.14 1039
7188.94 1045
7189.74 932
7190.54 905
7191.34 975
7192.14 990
7192.94 960
7193.74 933
7194.54 958
7195.35 917
7196.15 893
7196.95 923
7197.75 1025
7198.55 946
7199.35 842
7200.15 953
7200.95 873
7201.75 912
7202.55 916
7203.35 953
7204.15 927
7204.95 951
7205.75 982
7206.56 1048
7207.36 953
7208.16 950
7208.96 957
7209.76 847
7210.56 889
7211.36 833
7212.16 848
7212.97 901
7213.77 892
7214.57 887
7215.37 901
7216.17 909
7216.97 992
7217.78 965
7218.58 958
7219.38 877
7220.18 925
7220.98 906
7221.78 893
7222.59 934
7223.39 885
7224.19 887
7224.99 906
7225.79 926
7226.60 880
7227.40 936
7228.20 980
7229.00 923
7229.81 924
7230.61 953
7231.41 860
7232.21 919
7233.02 867
7233.82 886
7234.62 873
7235.42 837
7236.23 891
7237.03 903
7237.83 884
7238.63 873
7239.44 925
7240.24 909
7241.04 910
7241.85 945
7242.65 992
7243.45 959
7244.26 893
7245.06 943
7245.86 929
7246.67 876
7247.47 851
7248.27 928
7249.08 1001
7249.88 964
7250.68 968
7251.49 959
7252.29 910
7253.09 919
7253.90 896
7254.70 911
7255.50 922
7256.31 978
7257.11 920
7257.92 983
7258.72 958
7259.52 985
7260.33 982
7261.13 1048
7261.94 987
7262.74 1073
7263.54 1091
7264.35 1063
7265.15 1058
7265.96 1039
7266.76 1022
7267.57 986
7268.37 1021
7269.18 963
7269.98 938
7270.78 956
7271.59 936
7272.39 923
7273.20 1021
7274.00 996
7274.81 1006
7275.61 1045
7276.42 984
7277.22 1004
7278.03 951
7278.83 1050
7279.64 1041
7280.44 1098
7281.25 1078
7282.05 1163
7282.86 1274
7283.66 1377
7284.47 1502
7285.28 1632
7286.08 1636
7286.89 1669
7287.69 1731
7288.50 1649
7289.30 1469
7290.11 1263
7290.91 1268
7291.72 1239
7292.53 1159
7293.33 1123
7294.14 1067
7294.94 1096
7295.75 1152
7296.56 1110
7297.36 1075
7298.17 1135
7298.97 1193
7299.78 1184
7300.59 1238
7301.39 1185
7302.20 1149
7303.01 1123
7303.81 1129
7304.62 1073
7305.43 1098
7306.23 1127
7307.04 1148
7307.85 1221
7308.65 1268
7309.46 1293
7310.27 1263
7311.07 1316
7311.88 1286
7312.69 1310
7313.49 1328
7314.30 1353
7315.11 1481
7315.91 1491
7316.72 1617
7317.53 2002
7318.34 2266
7319.14 2668
7319.95 2605
7320.76 2574
7321.57 2695
7322.37 2543
7323.18 2044
7323.99 1784
7324.80 1581
7325.60 1554
7326.41 1551
7327.22 1434
7328.03 1389
7328.83 1467
7329.64 1403
7330.45 1356
7331.26 1329
7332.07 1231
7332.87 1278
7333.68 1254
7334.49 1209
7335.30 1191
7336.11 1306
7336.92 1345
7337.72 1319
7338.53 1317
7339.34 1309
7340.15 1207
7340.96 1267
7341.77 1174
7342.57 1139
7343.38 1103
7344.19 1055
7345.00 1059
7345.81 1118
7346.62 1093
7347.43 1104
7348.24 1124
7349.05 1079
7349.85 1002
7350.66 1020
7351.47 1034
7352.28 930
7353.09 909
7353.90 1030
7354.71 938
7355.52 951
7356.33 1009
7357.14 958
7357.95 912
7358.76 949
7359.57 1022
7360.38 963
7361.18 944
7361.99 963
7362.80 929
7363.61 864
7364.42 908
7365.23 844
7366.04 874
7366.85 925
7367.66 920
7368.47 946
7369.28 898
7370.09 889
7370.90 967
7371.71 983
7372.52 927
7373.33 879
7374.14 894
7374.96 895
7375.77 838
7376.58 868
7377.39 950
7378.20 883
7379.01 882
7379.82 939
7380.63 951
7381.44 892
7382.25 971
7383.06 955
7383.87 953
7384.68 966
7385.49 899
7386.31 872
7387.12 865
7387.93 863
7388.74 871
7389.55 840
7390.36 820
7391.17 790
7391.98 846
7392.79 908
7393.61 869
7394.42 967
7395.23 896
7396.04 930
7396.85 901
7397.66 846
7398.48 748
7399.29 772
7400.10 831
7400.91 893
7401.72 845
7402.53 890
7403.35 936
7404.16 856
7404.97 860
7405.78 864
7406.59 873
7407.41 932
7408.22 944
7409.03 865
7409.84 850
7410.66 837
7411.47 834
7412.28 832
7413.09 831
7413.91 761
7414.72 803
7415.53 839
7416.34 873
7417.16 827
7417.97 873
7418.78 807
7419.60 815
7420.41 945
7421.22 852
7422.03 841
7422.85 859
7423.66 796
7424.47 764
7425.29 723
7426.10 797
7426.91 785
7427.73 766
7428.54 818
7429.35 820
7430.17 871
7430.98 883
7431.79 914
7432.61 946
7433.42 987
7434.23 896
7435.05 952
7435.86 882
7436.67 843
7437.49 863
7438.30 885
7439.12 836
7439.93 819
7440.74 815
7441.56 859
7442.37 803
7443.19 788
7444.00 773
7444.82 711
7445.63 805
7446.44 894
7447.26 790
7448.07 739
7448.89 787
7449.70 846
7450.52 830
7451.33 746
7452.15 824
7452.96 882
7453.77 881
7454.59 797
7455.40 720
7456.22 763
7457.03 815
7457.85 750
7458.66 786
7459.48 787
7460.29 795
7461.11 817
7461.92 838
7462.74 915
7463.55 860
7464.37 827
7465.19 815
7466.00 852
7466.82 930
7467.63 813
7468.45 849
7469.26 942
7470.08 899
7470.89 891
7471.71 890
7472.53 849
7473.34 920
7474.16 937
7474.97 819
7475.79 846
7476.60 901
7477.42 975
7478.24 949
7479.05 888
7479.87 928
7480.69 944
7481.50 914
7482.32 977
7483.13 1003
7483.95 999
7484.77 961
7485.58 899
7486.40 886
7487.22 894
7488.03 952
7488.85 884
7489.67 836
7490.48 894
7491.30 846
7492.12 749
7492.93 887
7493.75 873
7494.57 795
7495.38 834
7496.20 797
7497.02 792
7497.84 729
7498.65 808
7499.47 735
7500.29 689
7501.10 809
7501.92 807
7502.74 774
7503.56 749
7504.37 793
7505.19 828
7506.01 829
7506.83 788
7507.64 789
7508.46 811
7509.28 818
7510.10 796
7510.92 757
7511.73 770
7512.55 764
7513.37 805
7514.19 758
7515.01 738
7515.82 823
7516.64 736
7517.46 718
7518.28 634
7519.10 718
7519.91 725
7520.73 767
7521.55 790
7522.37 771
7523.19 729
7524.01 738
7524.83 736
7525.64 690
7526.46 750
7527.28 738
7528.10 786
7528.92 747
7529.74 699
7530.56 686
7531.38 784
7532.20 708
7533.01 726
7533.83 793
7534.65 742
7535.47 739
7536.29 639
7537.11 676
7537.93 764
7538.75 770
7539.57 758
7540.39 684
7541.21 697
7542.03 753
7542.85 722
7543.67 676
7544.49 793
7545.31 756
7546.12 754
7546.94 726
7547.76 685
7548.58 702
7549.40 775
7550.22 710
7551.04 652
7551.86 686
7552.68 736
7553.50 814
7554.33 781
7555.15 765
7555.97 761
7556.79 734
7557.61 723
7558.43 780
7559.25 749
7560.07 763
7560.89 705
7561.71 693
7562.53 715
7563.35 756
7564.17 747
7564.99 701
7565.81 705
7566.63 759
7567.45 763
7568.28 739
7569.10 756
7569.92 755
7570.74 736
7571.56 732
7572.38 821
7573.20 818
7574.02 859
7574.84 740
7575.67 740
7576.49 751
7577.31 795
7578.13 738
7578.95 749
7579.77 702
7580.60 731
7581.42 745
7582.24 785
7583.06 839
7583.88 751
7584.70 802
7585.53 824
7586.35 840
7587.17 813
7587.99 807
7588.81 813
7589.64 826
7590.46 820
7591.28 922
7592.10 925
7592.93 796
7593.75 800
7594.57 867
7595.39 968
7596.21 969
7597.04 960
7597.86 991
7598.68 961
7599.51 919
7600.33 1030
7601.15 1025
7601.97 1025
7602.80 1043
7603.62 1110
7604.44 1169
7605.27 1265
7606.09 1356
7606.91 1301
7607.73 1171
7608.56 1170
7609.38 1151
7610.20 1049
7611.03 1068
7611.85 1089
7612.67 1021
7613.50 1066
7614.32 1031
7615.14 997
7615.97 1078
7616.79 1117
7617.62 1286
7618.44 1289
7619.26 1316
7620.09 1375
7620.91 1286
7621.73 1281
7622.56 1251
7623.38 1117
7624.21 1185
7625.03 1131
7625.85 1096
7626.68 1074
7627.50 1106
7628.33 1114
7629.15 1205
7629.98 1180
7630.80 1280
7631.62 1420
7632.45 1445
7633.27 1510
7634.10 1438
7634.92 1471
7635.75 1257
7636.57 1189
7637.40 1141
7638.22 1021
7639.05 1023
7639.87 955
7640.70 965
7641.52 857
7642.35 808
7643.17 871
7644.00 798
7644.82 836
7645.65 845
7646.47 825
7647.30 842
7648.12 758
7648.95 759
7649.77 874
7650.60 805
7651.42 811
7652.25 867
7653.07 930
7653.90 866
7654.73 783
7655.55 777
7656.38 806
7657.20 788
7658.03 822
7658.85 790
7659.68 800
7660.51 775
7661.33 724
7662.16 780
7662.98 818
7663.81 759
7664.64 738
7665.46 752
7666.29 757
7667.12 726
7667.94 760
7668.77 811
7669.59 833
7670.42 798
7671.25 737
7672.07 733
7672.90 752
7673.73 753
7674.55 694
7675.38 736
7676.21 822
7677.03 696
7677.86 692
7678.69 738
7679.52 678
7680.34 666
7681.17 764
7682.00 700
7682.82 665
7683.65 741
7684.48 710
7685.31 707
7686.13 719
7686.96 713
7687.79 805
7688.62 710
7689.44 679
7690.27 704
7691.10 744
7691.93 780
7692.75 773
7693.58 737
7694.41 719
7695.24 705
7696.07 746
7696.89 723
7697.72 737
7698.55 683
7699.38 729
7700.21 789
7701.03 775
7701.86 684
7702.69 711
7703.52 747
7704.35 742
7705.17 753
7706.00 761
7706.83 726
7707.66 673
7708.49 704
7709.32 636
7710.15 666
7710.97 619
7711.80 713
7712.63 678
7713.46 651
7714.29 710
7715.12 697
7715.95 703
7716.78 677
7717.61 688
7718.44 724
7719.26 687
7720.09 620
7720.92 689
7721.75 657
7722.58 680
7723.41 648
7724.24 618
7725.07 628
7725.90 676
7726.73 637
7727.56 642
7728.39 656
7729.22 661
7730.05 699
7730.88 710
7731.71 691
7732.54 672
7733.37 676
7734.20 698
7735.03 698
7735.86 642
7736.69 656
7737.52 718
7738.35 651
7739.18 661
7740.01 641
7740.84 653
7741.67 639
7742.50 589
7743.33 594
7744.16 644
7744.99 679
7745.82 673
7746.65 668
7747.48 766
7748.31 791
7749.14 772
7749.97 763
7750.80 817
7751.64 764
7752.47 712
7753.30 677
7754.13 700
7754.96 692
7755.79 636
7756.62 664
7757.45 674
7758.28 807
7759.12 723
7759.95 648
7760.78 667
7761.61 674
7762.44 681
7763.27 687
7764.10 718
7764.94 722
7765.77 726
7766.60 696
7767.43 706
7768.26 700
7769.09 686
7769.93 621
7770.76 677
7771.59 613
7772.42 672
7773.25 741
7774.09 719
7774.92 706
7775.75 702
7776.58 722
7777.41 681
7778.25 748
7779.08 681
7779.91 690
7780.74 756
7781.58 746
7782.41 686
7783.24 631
7784.07 624
7784.91 711
7785.74 629
7786.57 669
7787.41 690
7788.24 768
7789.07 718
7789.90 757
7790.74 711
7791.57 714
7792.40 620
7793.24 684
7794.07 704
7794.90 686
7795.74 667
7796.57 647
7797.40 694
7798.24 803
7799.07 769
7799.90 716
7800.74 744
7801.57 750
7802.40 723
7803.24 681
7804.07 784
7804.90 794
7805.74 824
7806.57 831
7807.41 765
7808.24 827
7809.07 853
7809.91 888
7810.74 810
7811.58 856
7812.41 891
7813.24 997
7814.08 1040
7814.91 1056
7815.75 1103
7816.58 1159
7817.42 1207
7818.25 1093
7819.09 1089
7819.92 1152
7820.75 1070
7821.59 1079
7822.42 1022
7823.26 1036
7824.09 1061
7824.93 1066
7825.76 1130
7826.60 1194
7827.43 1210
7828.27 1269
7829.10 1213
7829.94 1273
7830.77 1261
7831.61 1067
7832.44 1051
7833.28 1188
7834.11 1122
7834.95 1168
7835.78 1137
7836.62 1116
7837.46 1165
7838.29 1102
7839.13 1100
7839.96 1008
7840.80 1043
7841.63 1074
7842.47 992
7843.31 926
7844.14 953
7844.98 990
7845.81 913
7846.65 897
7847.48 834
7848.32 923
7849.16 1005
7849.99 980
7850.83 943
7851.67 870
7852.50 892
7853.34 901
7854.17 936
7855.01 936
7855.85 943
7856.68 1076
7857.52 1073
7858.36 1108
7859.19 1137
7860.03 1187
7860.87 1208
7861.70 1137
7862.54 1135
7863.38 1160
7864.21 1143
7865.05 1031
7865.89 977
7866.73 965
7867.56 1017
7868.40 949
7869.24 1037
7870.07 1049
7870.91 1017
7871.75 1003
7872.59 1040
7873.42 1107
7874.26 1111
7875.10 1158
7875.94 1404
7876.77 1433
7877.61 1517
7878.45 1600
7879.29 1542
7880.12 1478
7880.96 1469
7881.80 1395
7882.64 1350
7883.48 1329
7884.31 1253
7885.15 1214
7885.99 1238
7886.83 1188
7887.67 1235
7888.50 1121
7889.34 1124
7890.18 1149
7891.02 1185
7891.86 1255
7892.70 1385
7893.53 1297
7894.37 1274
7895.21 1173
7896.05 1132
7896.89 1033
7897.73 949
7898.57 1025
7899.41 1074
7900.24 1014
7901.08 997
7901.92 1059
7902.76 962
7903.60 970
7904.44 943
7905.28 945
7906.12 917
7906.96 946
7907.80 943
7908.63 976
7909.47 889
7910.31 804
7911.15 850
7911.99 875
7912.83 840
7913.67 866
7914.51 897
7915.35 914
7916.19 965
7917.03 998
7917.87 1013
7918.71 1023
7919.55 1026
7920.39 1069
7921.23 1149
7922.07 934
7922.91 864
7923.75 912
7924.59 838
7925.43 751
7926.27 844
7927.11 863
7927.95 847
7928.79 781
7929.63 789
7930.47 879
7931.31 794
7932.15 794
7932.99 737
7933.83 786
7934.67 802
7935.52 786
7936.36 768
7937.20 811
7938.04 824
7938.88 775
7939.72 736
7940.56 647
7941.40 735
7942.24 831
7943.08 812
7943.92 769
7944.77 803
7945.61 776
7946.45 791
7947.29 772
7948.13 776
7948.97 792
7949.81 736
7950.66 840
7951.50 867
7952.34 791
7953.18 916
7954.02 846
7954.86 886
7955.71 876
7956.55 871
7957.39 942
7958.23 950
7959.07 983
7959.92 898
7960.76 835
7961.60 831
7962.44 831
7963.28 979
7964.13 907
7964.97 919
7965.81 976
7966.65 1015
7967.50 977
7968.34 1043
7969.18 1027
7970.02 1074
7970.87 1044
7971.71 960
7972.55 896
7973.39 802
7974.24 865
7975.08 756
7975.92 805
7976.76 838
7977.61 825
7978.45 810
7979.29 731
7980.14 707
7980.98 745
7981.82 735
7982.67 752
7983.51 716
7984.35 690
7985.20 711
7986.04 732
7986.88 735
7987.73 814
7988.57 792
7989.41 777
7990.26 727
7991.10 683
7991.94 736
7992.79 785
7993.63 682
7994.48 711
7995.32 697
7996.16 666
7997.01 673
7997.85 728
7998.70 678
7999.54 667
8000.38 604
8001.23 637
8002.07 711
8002.92 684
8003.76 634
8004.61 668
8005.45 667
8006.29 691
8007.14 696
8007.98 659
8008.83 634
8009.67 597
8010.52 598
8011.36 622
8012.21 693
8013.05 697
8013.90 612
8014.74 608
8015.59 647
8016.43 628
8017.28 635
8018.12 573
8018.97 608
8019.81 692
8020.66 625
8021.50 644
8022.35 641
8023.19 600
8024.04 582
8024.88 544
8025.73 571
8026.57 567
8027.42 633
8028.27 654
8029.11 639
8029.96 631
8030.80 571
8031.65 615
8032.49 608
8033.34 641
8034.19 582
8035.03 576
8035.88 649
8036.72 605
8037.57 622
8038.42 637
8039.26 627
8040.11 585
8040.96 610
8041.80 603
8042.65 622
8043.49 631
8044.34 603
8045.19 613
8046.03 640
8046.88 658
8047.73 616
8048.57 627
8049.42 672
8050.27 666
8051.11 699
8051.96 675
8052.81 664
8053.66 589
8054.50 597
8055.35 633
8056.20 619
8057.04 570
8057.89 592
8058.74 565
8059.59 627
8060.43 633
8061.28 623
8062.13 622
8062.97 612
8063.82 572
8064.67 534
8065.52 570
8066.37 570
8067.21 588
8068.06 593
8068.91 524
8069.76 557
8070.60 613
8071.45 624
8072.30 537
8073.15 482
8074.00 536
8074.84 577
8075.69 656
8076.54 578
8077.39 580
8078.24 641
8079.08 583
8079.93 571
8080.78 573
8081.63 624
8082.48 618
8083.33 550
8084.18 571
8085.02 544
8085.87 586
8086.72 632
8087.57 593
8088.42 558
8089.27 578
8090.12 629
8090.97 663
8091.81 520
8092.66 541
8093.51 547
8094.36 596
8095.21 584
8096.06 585
8096.91 549
8097.76 592
8098.61 663
8099.46 636
8100.31 554
8101.16 514
8102.01 586
8102.86 635
8103.71 603
8104.55 639
8105.40 648
8106.25 622
8107.10 599
8107.95 613
8108.80 615
8109.65 603
8110.50 651
8111.35 629
8112.20 599
8113.05 592
8113.90 537
8114.75 570
8115.60 550
8116.45 555
8117.30 532
8118.16 609
8119.01 585
8119.86 560
8120.71 570
8121.56 575
8122.41 605
8123.26 599
8124.11 646
8124.96 698
8125.81 573
8126.66 586
8127.51 649
8128.36 605
8129.21 627
8130.06 650
8130.92 640
8131.77 655
8132.62 685
8133.47 696
8134.32 644
8135.17 646
8136.02 746
8136.87 686
8137.73 619
8138.58 666
8139.43 633
8140.28 621
8141.13 662
8141.98 698
8142.83 734
8143.69 658
8144.54 705
8145.39 653
8146.24 720
8147.09 738
8147.95 680
8148.80 817
8149.65 789
8150.50 841
8151.35 909
8152.21 850
8153.06 866
8153.91 1003
8154.76 1033
8155.61 976
8156.47 1086
8157.32 1152
8158.17 1067
8159.02 1053
8159.88 905
8160.73 814
8161.58 840
8162.44 747
8163.29 778
8164.14 767
8164.99 734
8165.85 695
8166.70 710
8167.55 766
8168.41 823
8169.26 719
8170.11 719
8170.96 659
8171.82 645
8172.67 722
8173.52 642
8174.38 714
8175.23 680
8176.08 624
8176.94 617
8177.79 584
8178.64 580
8179.50 600
8180.35 580
8181.21 611
8182.06 625
8182.91 593
8183.77 607
8184.62 621
8185.47 587
8186.33 608
8187.18 606
8188.04 587
8188.89 619
8189.74 621
8190.60 569
8191.45 593
8192.31 575
8193.16 583
8194.02 608
8194.87 582
8195.72 562
8196.58 554
8197.43 593
8198.29 592
8199.14 588
8200.00 591
8200.85 497
8201.71 581
8202.56 589
8203.42 590
8204.27 585
8205.13 623
8205.98 615
8206.84 588
8207.69 555
8208.55 643
8209.40 568
8210.26 631
8211.11 600
8211.97 632
8212.82 590
8213.68 633
8214.53 592
8215.39 533
8216.24 642
8217.10 661
8217.96 642
8218.81 680
8219.67 588
8220.52 569
8221.38 599
8222.23 571
8223.09 644
8223.95 590
8224.80 620
8225.66 628
8226.51 589
8227.37 611
8228.23 676
8229.08 589
8229.94 554
8230.79 546
8231.65 566
8232.51 574
8233.36 534
8234.22 566
8235.08 563
8235.93 561
8236.79 540
8237.65 518
8238.50 556
8239.36 567
8240.22 547
8241.07 540
8241.93 507
8242.79 564
8243.64 581
8244.50 548
8245.36 582
8246.21 585
8247.07 540
8247.93 531
8248.79 504
8249.64 497
8250.50 523
8251.36 578
8252.22 559
8253.07 555
8253.93 533
8254.79 554
8255.65 557
8256.50 578
8257.36 567
8258.22 537
8259.08 561
8259.93 542
8260.79 524
8261.65 539
8262.51 564
8263.37 556
8264.22 517
8265.08 551
8265.94 596
8266.80 644
8267.66 604
8268.51 567
8269.37 593
8270.23 567
8271.09 602
8271.95 552
8272.81 588
8273.66 550
8274.52 585
8275.38 590
8276.24 581
8277.10 588
8277.96 580
8278.82 586
8279.67 607
8280.53 596
8281.39 614
8282.25 577
8283.11 645
8283.97 634
8284.83 645
8285.69 646
8286.55 651
8287.41 680
8288.27 608
8289.12 640
8289.98 626
8290.84 676
8291.70 746
8292.56 712
8293.42 734
8294.28 717
8295.14 787
8296.00 770
8296.86 693
8297.72 695
8298.58 737
8299.44 657
8300.30 622
8301.16 683
8302.02 674
8302.88 708
8303.74 637
8304.60 613
8305.46 663
8306.32 606
8307.18 647
8308.04 600
8308.90 618
8309.76 626
8310.62 559
8311.48 580
8312.34 589
8313.20 575
8314.06 625
8314.92 651
8315.78 602
8316.65 642
8317.51 676
8318.37 636
8319.23 687
8320.09 696
8320.95 696
8321.81 688
8322.67 646
8323.53 572
8324.39 540
8325.26 535
8326.12 546
8326.98 568
8327.84 528
8328.70 540
8329.56 592
8330.42 617
8331.28 612
8332.15 569
8333.01 621
8333.87 593
8334.73 552
8335.59 606
8336.45 556
8337.32 527
8338.18 549
8339.04 564
8339.90 603
8340.76 540
8341.63 556
8342.49 535
8343.35 629
8344.21 558
8345.07 568
8345.94 627
8346.80 594
8347.66 566
8348.52 609
8349.39 593
8350.25 655
8351.11 624
8351.97 543
8352.84 532
8353.70 556
8354.56 560
8355.42 579
8356.29 607
8357.15 579
8358.01 594
8358.88 574
8359.74 574
8360.60 580
8361.46 684
8362.33 619
8363.19 549
8364.05 555
8364.92 604
8365.78 518
8366.64 525
8367.51 576
8368.37 563
8369.23 532
8370.10 558
8370.96 548
8371.82 607
8372.69 553
8373.55 583
8374.42 619
8375.28 579
8376.14 543
8377.01 560
8377.87 550
8378.73 553
8379.60 490
8380.46 524
8381.33 539
8382.19 599
8383.06 584
8383.92 618
8384.78 601
8385.65 559
8386.51 564
8387.38 606
8388.24 595
8389.11 544
8389.97 525
8390.83 554
8391.70 573
8392.56 554
8393.43 535
8394.29 530
8395.16 601
8396.02 572
8396.89 516
8397.75 544
8398.62 616
8399.48 551
8400.35 558
8401.21 544
8402.08 611
8402.94 615
8403.81 574
8404.67 553
8405.54 581
8406.40 616
8407.27 596
8408.14 581
8409.00 531
8409.87 601
8410.73 577
8411.60 636
8412.46 587
8413.33 599
8414.19 682
8415.06 546
8415.93 575
8416.79 558
8417.66 601
8418.52 634
8419.39 633
8420.26 595
8421.12 619
8421.99 682
8422.85 686
8423.72 655
8424.59 670
8425.45 690
8426.32 718
8427.19 688
8428.05 759
8428.92 748
8429.79 718
8430.65 767
8431.52 698
8432.39 685
8433.25 685
8434.12 658
8434.99 781
8435.85 755
8436.72 759
8437.59 802
8438.45 776
8439.32 831
8440.19 866
8441.06 860
8441.92 938
8442.79 1021
8443.66 1096
8444.52 1063
8445.39 1105
8446.26 1070
8447.13 988
8447.99 1028
8448.86 906
8449.73 900
8450.60 956
8451.47 915
8452.33 873
8453.20 886
8454.07 950
8454.94 968
8455.80 948
8456.67 980
8457.54 988
8458.41 1017
8459.28 988
8460.14 1028
8461.01 980
8461.88 955
8462.75 1006
8463.62 971
8464.49 928
8465.35 980
8466.22 1078
8467.09 1147
8467.96 1349
8468.83 1598
8469.70 2011
8470.57 2303
8471.43 2393
8472.30 2486
8473.17 2497
8474.04 2380
8474.91 1913
8475.78 1772
8476.65 1527
8477.52 1253
8478.39 1191
8479.25 1038
8480.12 937
8480.99 851
8481.86 852
8482.73 832
8483.60 771
8484.47 777
8485.34 762
8486.21 766
8487.08 672
8487.95 756
8488.82 803
8489.69 707
8490.56 788
8491.43 718
8492.30 700
8493.17 725
8494.04 702
8494.91 722
8495.78 712
8496.65 659
8497.52 718
8498.39 786
8499.26 674
8500.13 693
8501.00 726
8501.87 765
8502.74 739
8503.61 691
8504.48 704
8505.35 720
8506.22 745
8507.09 742
8507.96 740
8508.83 848
8509.70 853
8510.57 861
8511.44 851
8512.31 738
8513.19 739
8514.06 780
8514.93 712
8515.80 712
8516.67 715
8517.54 677
8518.41 776
8519.28 773
8520.15 706
8521.03 705
8521.90 687
8522.77 711
8523.64 788
8524.51 699
8525.38 712
8526.25 738
8527.13 768
8528.00 698
8528.87 731
8529.74 812
8530.61 723
8531.48 713
8532.36 713
8533.23 702
8534.10 744
8534.97 727
8535.84 694
8536.72 747
8537.59 702
8538.46 778
8539.33 795
8540.20 828
8541.08 738
8541.95 686
8542.82 733
8543.69 774
8544.57 690
8545.44 736
8546.31 786
8547.18 861
8548.06 822
8548.93 848
8549.80 860
8550.67 934
8551.55 953
8552.42 917
8553.29 989
8554.17 1042
8555.04 1047
8555.91 1020
8556.79 1027
8557.66 987
8558.53 962
8559.41 976
8560.28 913
8561.15 821
8562.03 761
8562.90 723
8563.77 674
8564.65 603
8565.52 717
8566.39 699
8567.27 681
8568.14 626
8569.01 661
8569.89 682
8570.76 656
8571.64 683
8572.51 673
8573.38 643
8574.26 681
8575.13 681
8576.01 633
8576.88 731
8577.75 744
8578.63 693
8579.50 750
8580.38 710
8581.25 729
8582.12 668
8583.00 649
8583.87 652
8584.75 595
8585.62 646
8586.50 663
8587.37 620
8588.25 595
8589.12 623
8590.00 671
8590.87 730
8591.75 698
8592.62 694
8593.50 643
8594.37 651
8595.25 712
8596.12 703
8597.00 650
8597.87 674
8598.75 629
8599.62 737
8600.50 686
8601.37 637
8602.25 716
8603.12 678
8604.00 704
8604.87 708
8605.75 702
8606.63 820
8607.50 749
8608.38 683
8609.25 727
8610.13 753
8611.01 724
8611.88 719
8612.76 715
8613.63 757
8614.51 800
8615.39 809
8616.26 774
8617.14 791
8618.01 769
8618.89 755
8619.77 840
8620.64 866
8621.52 831
8622.40 885
8623.27 820
8624.15 767
8625.03 854
8625.90 801
8626.78 825
8627.66 941
8628.53 938
8629.41 940
8630.29 929
8631.16 993
8632.04 1032
8632.92 954
8633.79 998
8634.67 953
8635.55 1022
8636.42 1016
8637.30 1008
8638.18 1018
8639.06 1064
8639.93 1070
8640.81 1047
8641.69 1078
8642.57 1089
8643.44 1067
8644.32 1070
8645.20 1059
8646.08 1129
8646.95 1198
8647.83 1304
8648.71 1302
8649.59 1255
8650.47 1269
8651.34 1330
8652.22 1330
8653.10 1307
8653.98 1400
8654.86 1254
8655.73 1246
8656.61 1339
8657.49 1289
8658.37 1398
8659.25 1441
8660.13 1388
8661.00 1317
8661.88 1380
8662.76 1472
8663.64 1308
8664.52 1438
8665.40 1436
8666.27 1417
8667.15 1417
8668.03 1443
8668.91 1550
8669.79 1623
8670.67 1824
8671.55 2053
8672.43 2391
8673.31 2594
8674.19 2909
8675.06 3403
8675.94 3542
8676.82 3515
8677.70 3345
8678.58 3208
8679.46 2950
8680.34 2653
8681.22 2464
8682.10 2248
8682.98 2036
8683.86 1911
8684.74 1755
8685.62 1840
8686.50 1834
8687.38 1830
8688.26 2104
8689.14 2288
8690.02 2712
8690.90 3317
8691.78 4133
8692.66 4827
8693.54 5653
8694.42 5982
8695.30 5768
8696.18 5593
8697.06 4899
8697.94 4180
8698.82 3363
8699.70 2924
8700.58 2452
8701.46 2042
8702.34 1815
8703.22 1585
8704.10 1527
8704.98 1465
8705.86 1296
8706.74 1292
8707.62 1264
8708.50 1247
8709.39 1248
8710.27 1119
8711.15 1142
8712.03 1126
8712.91 1038
8713.79 1069
8714.67 1147
8715.55 1101
8716.43 1069
8717.32 1040
8718.20 935
8719.08 927
8719.96 913
8720.84 948
8721.72 1038
8722.60 943
8723.49 980
8724.37 980
8725.25 991
8726.13 1029
8727.01 1011
8727.89 1013
8728.78 926
8729.66 943
8730.54 1057
8731.42 1112
8732.30 1157
8733.19 1131
8734.07 1053
8734.95 1046
8735.83 1022
8736.71 1069
8737.60 987
8738.48 902
8739.36 922
8740.24 903
8741.13 804
8742.01 886
8742.89 853
8743.77 953
8744.66 931
8745.54 927
8746.42 944
8747.31 907
8748.19 881
8749.07 921
8749.95 881
8750.84 936
8751.72 972
8752.60 937
8753.49 1014
8754.37 998
8755.25 1028
8756.14 998
8757.02 1004
8757.90 1063
8758.79 1055
8759.67 1075
8760.55 971
8761.44 1041
8762.32 1051
8763.20 1115
8764.09 1078
8764.97 1056
8765.85 994
8766.74 1015
8767.62 1072
8768.51 1068
8769.39 1020
8770.27 1067
8771.16 1031
8772.04 1100
8772.93 1079
8773.81 1023
8774.69 950
8775.58 953
8776.46 987
8777.35 957
8778.23 855
8779.12 882
8780.00 895
8780.88 833
8781.77 847
8782.65 834
8783.54 835
8784.42 802
8785.31 755
8786.19 786
8787.08 800
8787.96 751
8788.85 750
8789.73 769
8790.62 829
8791.50 803
8792.39 787
8793.27 813
8794.16 822
8795.04 814
8795.93 797
8796.81 848
8797.70 780
8798.58 840
8799.47 814
8800.35 784
8801.24 744
8802.13 796
8803.01 748
8803.90 769
8804.78 805
8805.67 736
8806.55 727
8807.44 794
8808.33 778
8809.21 743
8810.10 797
8810.98 740
8811.87 720
8812.76 717
8813.64 750
8814.53 702
8815.41 665
8816.30 697
8817.19 685
8818.07 691
8818.96 723
8819.85 662
8820.73 770
8821.62 690
8822.51 758
8823.39 687
8824.28 670
8825.17 622
8826.05 615
8826.94 660
8827.83 674
8828.71 744
8829.60 665
8830.49 686
8831.37 685
8832.26 659
8833.15 662
8834.04 667
8834.92 663
8835.81 598
8836.70 641
8837.58 697
8838.47 649
8839.36 711
8840.25 648
8841.13 683
8842.02 634
8842.91 602
8843.80 616
8844.69 614
8845.57 643
8846.46 708
8847.35 649
8848.24 653
8849.12 613
8850.01 669
8850.90 647
8851.79 628
8852.68 614
8853.56 682
8854.45 638
8855.34 569
8856.23 588
8857.12 634
8858.01 638
8858.89 672
8859.78 622
8860.67 633
8861.56 628
8862.45 599
8863.34 632
8864.23 704
8865.12 621
8866.00 579
8866.89 587
8867.78 639
8868.67 586
8869.56 601
8870.45 590
8871.34 609
8872.23 600
8873.12 615
8874.00 525
8874.89 579
8875.78 533
8876.67 551
8877.56 583
8878.45 559
8879.34 573
8880.23 566
8881.12 569
8882.01 551
8882.90 550
8883.79 592
8884.68 578
8885.57 524
8886.46 550
8887.35 589
8888.24 506
8889.13 521
8890.02 516
8890.91 542
8891.80 517
8892.69 526
8893.58 549
8894.47 553
8895.36 568
8896.25 490
8897.14 494
8898.03 602
8898.92 525
8899.81 498
8900.70 505
8901.59 479
8902.48 508
8903.37 536
8904.26 479
8905.15 556
8906.05 505
8906.94 536
8907.83 542
8908.72 537
8909.61 495
8910.50 516
8911.39 530
8912.28 555
8913.17 495
8914.06 455
8914.96 511
8915.85 461
8916.74 479
8917.63 479
8918.52 519
8919.41 501
8920.30 548
8921.20 497
8922.09 506
8922.98 502
8923.87 533
8924.76 518
8925.65 487
8926.55 525
8927.44 489
8928.33 475
8929.22 538
8930.11 448
8931.01 493
8931.90 442
8932.79 466
8933.68 517
8934.57 479
8935.47 457
8936.36 536
8937.25 496
8938.14 458
8939.04 440
8939.93 492
8940.82 500
8941.71 483
8942.61 456
8943.50 466
8944.39 467
8945.28 503
8946.18 480
8947.07 478
8947.96 438
8948.86 426
8949.75 471
8950.64 516
8951.54 503
8952.43 492
8953.32 456
8954.21 440
8955.11 482
8956.00 534
8956.89 513
8957.79 407
8958.68 463
8959.57 487
8960.47 488
8961.36 453
8962.26 445
8963.15 463
8964.04 528
8964.94 446
8965.83 469
8966.72 452
8967.62 492
8968.51 504
8969.41 496
8970.30 441
8971.19 465
8972.09 509
8972.98 513
8973.88 499
8974.77 509
8975.67 447
8976.56 452
8977.45 461
8978.35 488
8979.24 466
8980.14 469
8981.03 509
8981.93 477
8982.82 469
8983.72 440
8984.61 477
8985.51 473
8986.40 436
8987.29 477
8988.19 461
8989.08 480
8989.98 469
8990.87 421
8991.77 481
8992.66 457
8993.56 509
8994.46 506
8995.35 483
8996.25 464
8997.14 420
8998.04 454
8998.93 517
8999.83 460
9000.72 470
9001.62 506
9002.51 476
9003.41 485
9004.31 489
9005.20 421
9006.10 452
9006.99 451
9007.89 435
9008.78 474
9009.68 457
9010.58 480
9011.47 515
9012.37 483
9013.27 422
9014.16 417
9015.06 444
9015.95 429
9016.85 418
9017.75 464
9018.64 422
9019.54 477
9020.44 469
9021.33 406
9022.23 419
9023.13 413
9024.02 422
9024.92 461
9025.82 483
9026.71 458
9027.61 438
9028.51 476
9029.40 453
9030.30 473
9031.20 462
9032.09 433
9032.99 494
9033.89 472
9034.79 483
9035.68 424
9036.58 434
9037.48 478
9038.38 450
9039.27 480
9040.17 473
9041.07 515
9041.97 479
9042.86 463
9043.76 489
9044.66 497
9045.56 503
9046.45 486
9047.35 511
9048.25 484
9049.15 472
9050.05 480
9050.94 452
9051.84 442
9052.74 452
9053.64 493
9054.54 470
9055.44 457
9056.33 450
9057.23 461
9058.13 530
9059.03 515
9059.93 480
9060.83 477
9061.72 430
9062.62 546
9063.52 561
9064.42 481
9065.32 471
9066.22 497
9067.12 447
9068.02 439
9068.91 433
9069.81 462
9070.71 483
9071.61 478
9072.51 459
9073.41 481
9074.31 486
9075.21 494
9076.11 497
9077.01 473
9077.91 484
9078.81 488
9079.71 492
9080.60 404
9081.50 488
9082.40 546
9083.30 477
9084.20 463
9085.10 511
9086.00 554
9086.90 508
9087.80 542
9088.70 579
9089.60 579
9090.50 523
9091.40 552
9092.30 521
9093.20 558
9094.10 575
9095.00 516
9095.90 552
9096.80 483
9097.70 464
9098.60 451
9099.50 541
9100.41 535
9101.31 494
9102.21 470
9103.11 474
9104.01 505
9104.91 515
9105.81 505
9106.71 509
9107.61 454
9108.51 484
9109.41 437
9110.31 452
9111.21 472
9112.12 410
9113.02 394
9113.92 453
9114.82 412
9115.72 440
9116.62 486
9117.52 469
9118.42 443
9119.33 427
9120.23 433
9121.13 410
9122.03 444
9122.93 441
9123.83 453
9124.74 483
9125.64 517
9126.54 413
9127.44 407
9128.34 467
9129.24 508
9130.15 431
9131.05 429
9131.95 437
9132.85 446
9133.75 460
9134.66 432
9135.56 438
9136.46 433
9137.36 440
9138.27 451
9139.17 435
9140.07 431
9140.97 445
9141.88 435
9142.78 382
9143.68 402
9144.58 405
9145.49 407
9146.39 426
9147.29 417
9148.20 380
9149.10 372
9150.00 445
9150.90 432
9151.81 438
9152.71 383
9153.61 436
9154.52 455
9155.42 431
9156.32 465
9157.23 424
9158.13 397
9159.03 454
9159.94 408
9160.84 435
9161.74 371
9162.65 422
9163.55 483
9164.45 448
9165.36 416
9166.26 448
9167.17 449
9168.07 434
9168.97 413
9169.88 429
9170.78 424
9171.69 409
9172.59 458
9173.49 393
9174.40 414
9175.30 375
9176.21 399
9177.11 450
9178.01 447
9178.92 416
9179.82 408
9180.73 422
9181.63 433
9182.54 446
9183.44 411
9184.35 446
9185.25 432
9186.16 478
9187.06 446
9187.97 388
9188.87 430
9189.78 449
9190.68 436
9191.59 448
9192.49 413
9193.40 391
9194.30 416
9195.21 435
9196.11 445
9197.02 460
9197.92 485
9198.83 479
9199.73 465
9200.64 416
9201.54 441
9202.45 490
9203.35 535
9204.26 445
9205.17 389
9206.07 425
9206.98 426
9207.88 390
9208.79 417
9209.69 429
9210.60 415
9211.51 455
9212.41 461
9213.32 427
9214.22 373
9215.13 471
9216.04 435
9216.94 491
9217.85 426
9218.76 442
9219.66 451
9220.57 443
9221.48 409
9222.38 413
9223.29 462
9224.20 426
9225.10 401
9226.01 410
9226.92 436
9227.82 421
9228.73 438
9229.64 446
9230.54 433
9231.45 372
9232.36 442
9233.26 448
9234.17 395
9235.08 414
9235.99 449
9236.89 480
9237.80 374
9238.71 378
9239.61 430
9240.52 481
9241.43 468
9242.34 412
9243.24 379
9244.15 409
9245.06 440
9245.97 391
9246.88 463
9247.78 411
9248.69 434
9249.60 407
9250.51 415
9251.41 384
9252.32 426
9253.23 386
9254.14 423
9255.05 470
9255.96 428
9256.86 437
9257.77 424
9258.68 409
9259.59 409
9260.50 418
9261.41 380
9262.31 436
9263.22 397
9264.13 392
9265.04 381
9265.95 409
9266.86 389
9267.77 364
9268.67 420
9269.58 364
9270.49 378
9271.40 432
9272.31 442
9273.22 473
9274.13 473
9275.04 433
9275.95 375
9276.86 423
9277.76 460
9278.67 421
9279.58 384
9280.49 377
9281.40 368
9282.31 414
9283.22 377
9284.13 380
9285.04 399
9285.95 373
9286.86 462
9287.77 437
9288.68 414
9289.59 422
9290.50 381
9291.41 383
9292.32 426
9293.23 405
9294.14 415
9295.05 447
9295.96 445
9296.87 435
9297.78 445
9298.69 385
9299.60 463
9300.51 417
9301.42 453
9302.33 470
9303.24 465
9304.15 456
9305.06 458
9305.97 479
9306.88 500
9307.80 486
9308.71 485
9309.62 528
9310.53 509
9311.44 507
9312.35 497
9313.26 465
9314.17 477
9315.08 449
9315.99 545
9316.91 476
9317.82 469
9318.73 459
9319.64 446
9320.55 401
9321.46 467
9322.37 426
9323.28 419
9324.20 446
9325.11 450
9326.02 387
9326.93 421
9327.84 414
9328.75 399
9329.67 441
9330.58 428
9331.49 449
9332.40 429
9333.31 423
9334.23 400
9335.14 443
9336.05 446
9336.96 389
9337.87 390
9338.79 396
9339.70 416
9340.61 458
9341.52 430
9342.44 390
9343.35 404
9344.26 420
9345.17 458
9346.09 411
9347.00 436
9347.91 386
9348.82 391
9349.74 391
9350.65 412
9351.56 417
9352.48 393
9353.39 475
9354.30 439
9355.21 355
9356.13 411
9357.04 412
9357.95 413
9358.87 400
9359.78 408
9360.69 424
9361.61 396
9362.52 424
9363.43 395
9364.35 381
9365.26 368
9366.18 386
9367.09 427
9368.00 398
9368.92 397
9369.83 405
9370.74 396
9371.66 404
9372.57 423
9373.49 433
9374.40 401
9375.31 409
9376.23 397
9377.14 418
9378.06 411
9378.97 407
9379.88 409
9380.80 407
9381.71 405
9382.63 434
9383.54 385
9384.46 382
9385.37 411
9386.29 434
9387.20 418
9388.11 382
9389.03 403
9389.94 408
9390.86 383
9391.77 444
9392.69 461
9393.60 466
9394.52 426
9395.43 411
9396.35 433
9397.26 440
9398.18 461
9399.09 433
9400.01 450
9400.92 447
9401.84 457
9402.76 434
9403.67 409
9404.59 467
9405.50 393
9406.42 384
9407.33 368
9408.25 394
9409.16 482
9410.08 403
9411.00 438
9411.91 407
9412.83 412
9413.74 416
9414.66 421
9415.58 379
9416.49 401
9417.41 423
9418.32 406
9419.24 395
9420.16 404
9421.07 399
9421.99 353
9422.91 411
9423.82 456
9424.74 502
9425.65 530
9426.57 473
9427.49 450
9428.40 441
9429.32 421
9430.24 447
9431.15 432
9432.07 458
9432.99 440
9433.90 418
9434.82 424
9435.74 497
9436.66 470
9437.57 497
9438.49 512
9439.41 476
9440.32 465
9441.24 465
9442.16 497
9443.08 491
9443.99 464
9444.91 492
9445.83 486
9446.75 461
9447.66 555
9448.58 547
9449.50 550
9450.42 550
9451.33 623
9452.25 622
9453.17 655
9454.09 635
9455.01 654
9455.92 692
9456.84 662
9457.76 646
9458.68 590
9459.60 589
9460.51 569
9461.43 504
9462.35 526
9463.27 478
9464.19 502
9465.11 499
9466.02 522
9466.94 547
9467.86 522
9468.78 433
9469.70 521
9470.62 456
9471.54 500
9472.46 497
9473.37 487
9474.29 467
9475.21 458
9476.13 481
9477.05 476
9477.97 436
9478.89 467
9479.81 569
9480.73 522
9481.65 544
9482.56 505
9483.48 553
9484.40 572
9485.32 542
9486.24 513
9487.16 525
9488.08 547
9489.00 532
9489.92 501
9490.84 470
9491.76 467
9492.68 464
9493.60 525
9494.52 513
9495.44 426
9496.36 515
9497.28 474
9498.20 443
9499.12 485
9500.04 495
9500.96 535
9501.88 506
9502.80 520
9503.72 504
9504.64 474
9505.56 476
9506.48 501
9507.40 511
9508.32 551
9509.24 537
9510.16 526
9511.08 561
9512.00 499
9512.93 467
9513.85 491
9514.77 550
9515.69 517
9516.61 519
9517.53 533
9518.45 585
9519.37 543
9520.29 570
9521.21 540
9522.14 568
9523.06 525
9523.98 529
9524.90 575
9525.82 545
9526.74 524
9527.66 533
9528.59 592
9529.51 638
9530.43 644
9531.35 726
9532.27 723
9533.19 720
9534.11 777
9535.04 775
9535.96 801
9536.88 770
9537.80 733
9538.72 673
9539.65 686
9540.57 703
9541.49 630
9542.41 595
9543.34 588
9544.26 573
9545.18 557
9546.10 611
9547.02 603
9547.95 570
9548.87 526
9549.79 605
9550.71 583
9551.64 521
9552.56 497
9553.48 526
9554.41 535
9555.33 546
9556.25 596
9557.17 591
9558.10 617
9559.02 597
9559.94 635
9560.87 657
9561.79 669
9562.71 662
9563.64 668
9564.56 602
9565.48 626
9566.41 612
9567.33 580
9568.25 535
9569.18 584
9570.10 607
9571.02 614
9571.95 531
9572.87 508
9573.79 569
9574.72 599
9575.64 594
9576.56 562
9577.49 526
9578.41 567
9579.34 552
9580.26 555
9581.18 566
9582.11 557
9583.03 576
9583.96 527
9584.88 591
9585.81 580
9586.73 554
9587.65 542
9588.58 589
9589.50 612
9590.43 589
9591.35 670
9592.28 620
9593.20 591
9594.13 632
9595.05 633
9595.98 635
9596.90 612
9597.83 605
9598.75 617
9599.68 635
9600.60 692
9601.53 715
9602.45 681
9603.38 708
9604.30 723
9605.23 715
9606.15 724
9607.08 693
9608.00 686
9608.93 739
9609.85 729
9610.78 705
9611.70 648
9612.63 641
9613.55 689
9614.48 714
9615.41 697
9616.33 708
9617.26 720
9618.18 734
9619.11 704
9620.04 696
9620.96 790
9621.89 773
9622.81 776
9623.74 792
9624.67 741
9625.59 751
9626.52 776
9627.44 791
9628.37 840
9629.30 809
9630.22 748
9631.15 807
9632.08 882
9633.00 848
9633.93 852
9634.86 875
9635.78 903
9636.71 928
9637.64 910
9638.56 872
9639.49 898
9640.42 954
9641.34 893
9642.27 924
9643.20 891
9644.13 928
9645.05 929
9645.98 989
9646.91 1007
9647.83 966
9648.76 1112
9649.69 1081
9650.62 1061
9651.54 1088
9652.47 1152
9653.40 1195
9654.33 1143
9655.25 1166
9656.18 1269
9657.11 1288
9658.04 1273
9658.96 1176
9659.89 1196
9660.82 1212
9661.75 1246
9662.68 1239
9663.60 1316
9664.53 1340
9665.46 1292
9666.39 1291
9667.32 1359
9668.25 1380
9669.17 1354
9670.10 1326
9671.03 1425
9671.96 1482
9672.89 1517
9673.82 1404
9674.74 1438
9675.67 1456
9676.60 1396
9677.53 1450
9678.46 1535
9679.39 1514
9680.32 1530
9681.25 1619
9682.17 1610
9683.10 1672
9684.03 1629
9684.96 1693
9685.89 1705
9686.82 1728
9687.75 1696
9688.68 1746
9689.61 1807
9690.54 1729
9691.47 1766
9692.40 1698
9693.33 1719
9694.25 1797
9695.18 1806
9696.11 2031
9697.04 2290
9697.97 2688
9698.90 2706
9699.83 2996
9700.76 3113
9701.69 3171
9702.62 3081
9703.55 2753
9704.48 2598
9705.41 2433
9706.34 2377
9707.27 2094
9708.20 2030
9709.13 1927
9710.06 1924
9710.99 1925
9711.92 1981
9712.85 2096
9713.78 2178
9714.71 2248
9715.65 2416
9716.58 2386
9717.51 2473
9718.44 2325
9719.37 2262
9720.30 2164
9721.23 1990
9722.16 1913
9723.09 1819
9724.02 1686
9724.95 1612
9725.88 1563
9726.82 1449
9727.75 1542
9728.68 1521
9729.61 1498
9730.54 1571
9731.47 1658
9732.40 1614
9733.33 1621
9734.27 1648
9735.20 1605
9736.13 1597
9737.06 1535
9737.99 1517
9738.92 1437
9739.86 1470
9740.79 1449
9741.72 1339
9742.65 1231
9743.58 1219
9744.51 1188
9745.45 1180
9746.38 1199
9747.31 1210
9748.24 1167
9749.17 1134
9750.11 1084
9751.04 1137
9751.97 1124
9752.90 1090
9753.84 1082
9754.77 1009
9755.70 1102
9756.63 1098
9757.57 997
9758.50 1107
9759.43 1089
9760.36 1111
9761.30 1123
9762.23 1075
9763.16 1101
9764.09 1131
9765.03 1124
9765.96 1102
9766.89 1066
9767.83 1011
9768.76 1076
9769.69 1060
9770.63 1126
9771.56 1112
9772.49 1048
9773.43 1067
9774.36 1066
9775.29 1089
9776.23 1150
9777.16 1205
9778.09 1195
9779.03 1195
9779.96 1207
9780.89 1205
9781.83 1396
9782.76 1373
9783.70 1313
9784.63 1256
9785.56 1282
9786.50 1317
9787.43 1263
9788.37 1151
9789.30 1174
9790.23 1098
9791.17 1052
9792.10 1039
9793.04 1006
9793.97 1031
9794.90 988
9795.84 1063
9796.77 1039
9797.71 1112
9798.64 1152
9799.58 1152
9800.51 1179
9801.45 1094
9802.38 1143
9803.32 1115
9804.25 1135
9805.19 1001
9806.12 971
9807.05 973
9807.99 954
9808.92 882
9809.86 816
9810.80 745
9811.73 785
9812.67 853
9813.60 816
9814.54 824
9815.47 841
9816.41 773
9817.34 794
9818.28 844
9819.21 839
9820.15 820
9821.08 790
9822.02 793
9822.96 763
9823.89 792
9824.83 801
9825.76 783
9826.70 779
9827.63 773
9828.57 758
9829.51 826
9830.44 825
9831.38 739
9832.31 731
9833.25 783
9834.19 740
9835.12 742
9836.06 725
9837.00 679
9837.93 670
9838.87 696
9839.81 744
9840.74 670
9841.68 689
9842.61 819
9843.55 760
9844.49 761
9845.43 756
9846.36 776
9847.30 719
9848.24 768
9849.17 806
9850.11 777
9851.05 703
9851.98 731
9852.92 736
9853.86 727
9854.79 692
9855.73 720
9856.67 776
9857.61 837
9858.54 698
9859.48 743
9860.42 817
9861.36 790
9862.29 804
9863.23 725
9864.17 742
9865.11 755
9866.04 791
9866.98 685
9867.92 683
9868.86 732
9869.80 718
9870.73 728
9871.67 750
9872.61 664
9873.55 629
9874.49 686
9875.42 660
9876.36 652
9877.30 607
9878.24 662
9879.18 677
9880.12 689
9881.05 701
9881.99 647
9882.93 708
9883.87 688
9884.81 631
9885.75 624
9886.69 647
9887.63 702
9888.56 615
9889.50 602
9890.44 664
9891.38 681
9892.32 662
9893.26 684
9894.20 643
9895.14 617
9896.08 654
9897.02 635
9897.95 663
9898.89 620
9899.83 627
9900.77 674
9901.71 659
9902.65 610
9903.59 678
9904.53 600
9905.47 598
9906.41 609
9907.35 639
9908.29 661
9909.23 621
9910.17 642
9911.11 658
9912.05 653
9912.99 619
9913.93 682
9914.87 577
9915.81 647
9916.75 662
9917.69 674
9918.63 603
9919.57 647
9920.51 699
9921.45 691
9922.39 673
9923.33 725
9924.27 777
9925.21 862
9926.15 970
9927.09 1073
9928.03 1126
9928.97 1185
9929.92 1224
9930.86 1255
9931.80 1203
9932.74 1046
9933.68 1011
9934.62 880
9935.56 876
9936.50 769
9937.44 681
9938.38 641
9939.33 700
9940.27 669
9941.21 619
9942.15 633
9943.09 640
9944.03 677
9944.97 637
9945.92 631
9946.86 589
9947.80 601
9948.74 567
9949.68 632
9950.62 669
9951.57 671
9952.51 621
9953.45 627
9954.39 640
9955.33 621
9956.28 658
9957.22 669
9958.16 629
9959.10 637
9960.04 617
9960.99 617
9961.93 640
9962.87 679
9963.81 625
9964.76 696
9965.70 670
9966.64 668
9967.58 647
9968.53 705
9969.47 730
9970.41 626
9971.35 630
9972.30 628
9973.24 680
9974.18 694
9975.13 714
9976.07 703
9977.01 673
9977.95 696
9978.90 715
9979.84 715
9980.78 695
9981.73 652
9982.67 671
9983.61 631
9984.56 633
9985.50 636
9986.44 626
9987.39 597
9988.33 658
9989.27 629
9990.22 572
9991.16 595
9992.11 570
9993.05 571
9993.99 622
9994.94 608
9995.88 561
9996.82 569
9997.77 606
9998.71 579
9999.66 566
10000.60 559
10001.55 544
10002.49 557
10003.43 599
10004.38 601
10005.32 564
10006.27 556
10007.21 545
10008.16 495
10009.10 472
10010.04 505
10010.99 516
10011.93 515
10012.88 524
10013.82 538
10014.77 514
10015.71 496
10016.66 546
10017.60 528
10018.55 465
10019.49 503
10020.44 519
10021.38 516
10022.33 500
10023.27 543
10024.22 489
10025.16 503
10026.11 473
10027.05 466
10028.00 486
10028.95 497
10029.89 526
10030.84 481
10031.78 493
10032.73 447
10033.67 469
10034.62 491
10035.57 501
10036.51 510
10037.46 488
10038.40 506
10039.35 497
10040.30 480
10041.24 532
10042.19 521
10043.13 491
10044.08 503
10045.03 451
10045.97 471
10046.92 462
10047.86 463
10048.81 472
10049.76 482
10050.70 479
10051.65 491
10052.60 503
10053.54 505
10054.49 480
10055.44 504
10056.38 447
10057.33 531
10058.28 537
10059.22 562
10060.17 527
10061.12 548
10062.07 571
10063.01 522
10063.96 558
10064.91 520
10065.85 459
10066.80 503
10067.75 482
10068.70 501
10069.64 517
10070.59 560
10071.54 479
10072.49 463
10073.43 502
10074.38 470
10075.33 473
10076.28 466
10077.22 479
10078.17 452
10079.12 474
10080.07 453
10081.02 483
10081.96 448
10082.91 460
10083.86 461
10084.81 474
10085.76 428
10086.70 430
10087.65 442
10088.60 489
10089.55 463
10090.50 454
10091.45 482
10092.39 451
10093.34 456
10094.29 448
10095.24 451
10096.19 438
10097.14 428
10098.09 435
10099.03 428
10099.98 423
10100.93 476
10101.88 446
10102.83 495
10103.78 501
10104.73 466
10105.68 469
10106.63 529
10107.58 427
10108.53 432
10109.47 416
10110.42 455
10111.37 498
10112.32 484
10113.27 413
10114.22 398
10115.17 445
10116.12 469
10117.07 441
10118.02 396
10118.97 468
10119.92 470
10120.87 467
10121.82 454
10122.77 419
10123.72 391
10124.67 421
10125.62 446
10126.57 417
10127.52 451
10128.47 480
10129.42 434
10130.37 391
10131.32 428
10132.27 451
10133.22 416
10134.17 405
10135.12 429
10136.07 470
10137.02 480
10137.97 462
10138.92 451
10139.87 446
10140.83 415
10141.78 432
10142.73 445
10143.68 465
10144.63 477
10145.58 433
10146.53 458
10147.48 485
10148.43 461
10149.38 483
10150.34 478
10151.29 456
10152.24 421
10153.19 416
10154.14 424
10155.09 486
10156.04 467
10156.99 446
10157.95 422
10158.90 458
10159.85 438
10160.80 448
10161.75 494
10162.70 457
10163.66 488
10164.61 483
10165.56 481
10166.51 510
10167.46 479
10168.42 511
10169.37 531
10170.32 506
10171.27 498
10172.23 498
10173.18 502
10174.13 492
10175.08 476
10176.03 477
10176.99 523
10177.94 530
10178.89 516
10179.84 520
10180.80 514
10181.75 490
10182.70 541
10183.66 582
10184.61 554
10185.56 604
10186.51 565
10187.47 554
10188.42 572
10189.37 594
10190.33 689
10191.28 623
10192.23 568
10193.19 566
10194.14 622
10195.09 576
10196.05 630
10197.00 499
10197.95 586
10198.91 654
10199.86 635
10200.81 605
10201.77 666
10202.72 678
10203.67 691
10204.63 724
10205.58 718
10206.53 774
10207.49 809
10208.44 835
10209.40 744
10210.35 753
10211.30 721
10212.26 706
10213.21 656
10214.17 665
10215.12 600
10216.08 539
10217.03 631
10217.98 584
10218.94 547
10219.89 551
10220.85 586
10221.80 587
10222.76 551
10223.71 554
10224.67 473
10225.62 511
10226.58 589
10227.53 548
10228.49 502
10229.44 482
10230.40 530
10231.35 511
10232.31 565
10233.26 526
10234.22 575
10235.17 556
10236.13 582
10237.08 534
10238.04 485
10238.99 610
10239.95 601
10240.90 573
10241.86 506
10242.81 528
10243.77 528
10244.72 500
10245.68 463
10246.64 419
10247.59 438
10248.55 463
10249.50 509
10250.46 473
10251.42 505
10252.37 450
10253.33 457
10254.28 494
10255.24 454
10256.20 447
10257.15 467
10258.11 455
10259.06 445
10260.02 407
10260.98 397
10261.93 451
10262.89 430
10263.85 419
10264.80 432
10265.76 429
10266.72 422
10267.67 442
10268.63 399
10269.59 407
10270.54 426
10271.50 405
10272.46 400
10273.41 453
10274.37 488
10275.33 407
10276.29 442
10277.24 419
10278.20 433
10279.16 434
10280.11 500
10281.07 473
10282.03 457
10282.99 408
10283.94 430
10284.90 395
10285.86 436
10286.82 411
10287.77 370
10288.73 396
10289.69 422
10290.65 430
10291.61 446
10292.56 509
10293.52 415
10294.48 411
10295.44 453
10296.39 413
10297.35 380
10298.31 398
10299.27 442
10300.23 455
10301.19 451
10302.14 434
10303.10 385
10304.06 394
10305.02 413
10305.98 425
10306.94 381
10307.89 395
10308.85 439
10309.81 438
10310.77 419
10311.73 383
10312.69 394
10313.65 398
10314.61 417
10315.57 432
10316.52 402
10317.48 406
10318.44 444
10319.40 378
10320.36 404
10321.32 445
10322.28 419
10323.24 395
10324.20 387
10325.16 408
10326.12 459
10327.08 436
10328.04 390
10328.99 442
10329.95 420
10330.91 395
10331.87 407
10332.83 442
10333.79 433
10334.75 440
10335.71 434
10336.67 414
10337.63 362
10338.59 360
10339.55 397
10340.51 399
10341.47 449
10342.43 380
10343.39 384
10344.35 377
10345.31 384
10346.27 382
10347.23 410
10348.20 386
10349.16 394
10350.12 417
10351.08 443
10352.04 430
10353.00 439
10353.96 388
10354.92 411
10355.88 396
10356.84 373
10357.80 437
10358.76 398
10359.72 409
10360.69 422
10361.65 422
10362.61 404
10363.57 420
10364.53 426
10365.49 410
10366.45 398
10367.41 415
10368.38 394
10369.34 353
10370.30 411
10371.26 395
10372.22 389
10373.18 387
10374.14 392
10375.11 397
10376.07 369
10377.03 371
10377.99 369
10378.95 372
10379.92 433
10380.88 389
10381.84 418
10382.80 360
10383.76 389
10384.73 385
10385.69 398
10386.65 389
10387.61 329
10388.57 344
10389.54 412
10390.50 403
10391.46 377
10392.42 367
10393.39 408
10394.35 419
10395.31 377
10396.27 326
10397.24 317
10398.20 359
10399.16 397
10400.13 334
10401.09 340
10402.05 332
10403.02 353
10403.98 374
10404.94 358
10405.90 400
10406.87 346
10407.83 364
10408.79 331
10409.76 368
10410.72 390
10411.68 362
10412.65 360
10413.61 344
10414.57 383
10415.54 365
10416.50 329
10417.47 391
10418.43 356
10419.39 355
10420.36 392
10421.32 358
10422.28 388
10423.25 376
10424.21 360
10425.18 383
10426.14 337
10427.10 306
10428.07 332
10429.03 357
10430.00 369
10430.96 408
10431.93 362
10432.89 325
10433.85 349
10434.82 378
10435.78 319
10436.75 341
10437.71 357
10438.68 349
10439.64 364
10440.61 375
10441.57 335
10442.54 360
10443.50 380
10444.47 350
10445.43 349
10446.40 321
10447.36 358
10448.33 372
10449.29 340
10450.26 296
10451.22 354
10452.19 298
10453.15 324
10454.12 303
10455.08 309
10456.05 358
10457.01 352
10457.98 370
10458.95 336
10459.91 300
10460.88 312
10461.84 320
10462.81 344
10463.77 293
10464.74 319
10465.71 294
10466.67 321
10467.64 351
10468.60 299
10469.57 322
10470.54 302
10471.50 301
10472.47 346
10473.44 394
10474.40 321
10475.37 274
10476.33 296
10477.30 303
10478.27 277
10479.23 287
10480.20 287
10481.17 326
10482.13 353
10483.10 342
10484.07 339
10485.03 295
10486.00 318
10486.97 279
10487.93 295
10488.90 309
10489.87 312
10490.84 330
10491.80 330
10492.77 330
10493.74 312
10494.70 320
10495.67 317
10496.64 313
10497.61 316
10498.57 321
10499.54 320
10500.51 355
10501.48 316
10502.44 297
10503.41 329
10504.38 329
10505.35 344
10506.31 301
10507.28 337
10508.25 337
10509.22 355
10510.19 378
10511.15 329
10512.12 310
10513.09 322
10514.06 310
10515.03 301
10516.00 290
10516.96 299
10517.93 319
10518.90 315
10519.87 340
10520.84 326
10521.81 320
10522.77 307
10523.74 331
10524.71 351
10525.68 318
10526.65 347
10527.62 340
10528.59 298
10529.56 311
10530.52 344
10531.49 346
10532.46 372
10533.43 369
10534.40 353
10535.37 371
10536.34 309
10537.31 309
10538.28 346
10539.25 326
10540.22 326
10541.18 351
10542.15 312
10543.12 337
10544.09 311
10545.06 345
10546.03 350
10547.00 340
10547.97 343
10548.94 380
10549.91 364
10550.88 314
10551.85 342
10552.82 342
10553.79 347
10554.76 299
10555.73 297
10556.70 324
10557.67 312
10558.64 305
10559.61 350
10560.58 321
10561.55 344
10562.52 346
10563.49 376
10564.46 368
10565.43 341
10566.40 354
10567.38 356
10568.35 343
10569.32 322
10570.29 368
10571.26 329
10572.23 317
10573.20 324
10574.17 330
10575.14 303
10576.11 347
10577.08 376
10578.06 317
10579.03 313
10580.00 330
10580.97 326
10581.94 311
10582.91 310
10583.88 324
10584.85 364
10585.83 305
10586.80 338
10587.77 343
10588.74 361
10589.71 334
10590.68 300
10591.66 332
10592.63 368
10593.60 337
10594.57 307
10595.54 350
10596.51 357
10597.49 367
10598.46 332
10599.43 360
10600.40 335
10601.37 313
10602.35 308
10603.32 333
10604.29 357
10605.26 312
10606.24 316
10607.21 340
10608.18 370
10609.15 350
10610.13 343
10611.10 366
10612.07 341
10613.04 346
10614.02 337
10614.99 344
10615.96 373
10616.94 384
10617.91 388
10618.88 391
10619.85 403
10620.83 349
10621.80 389
10622.77 396
10623.75 375
10624.72 404
10625.69 339
10626.67 347
10627.64 354
10628.61 376
10629.59 380
10630.56 395
10631.53 372
10632.51 360
10633.48 384
10634.46 370
10635.43 443
10636.40 476
10637.38 409
10638.35 464
10639.32 527
10640.30 565
10641.27 501
10642.25 526
10643.22 536
10644.19 505
10645.17 455
10646.14 447
10647.12 426
10648.09 413
10649.07 403
10650.04 347
10651.01 370
10651.99 369
10652.96 367
10653.94 369
10654.91 333
10655.89 357
10656.86 348
10657.84 390
10658.81 357
10659.79 315
10660.76 286
10661.74 349
10662.71 331
10663.69 328
10664.66 328
10665.64 348
10666.61 371
10667.59 382
10668.56 363
10669.54 351
10670.51 332
10671.49 352
10672.46 285
10673.44 296
10674.42 359
10675.39 312
10676.37 323
10677.34 319
10678.32 330
10679.29 324
10680.27 383
10681.25 366
10682.22 318
10683.20 374
10684.17 393
10685.15 374
10686.12 375
10687.10 318
10688.08 317
10689.05 364
10690.03 327
10691.01 291
10691.98 307
10692.96 323
10693.94 343
10694.91 303
10695.89 304
10696.86 289
10697.84 303
10698.82 256
10699.79 342
10700.77 333
10701.75 340
10702.72 302
10703.70 324
10704.68 342
10705.66 329
10706.63 364
10707.61 302
10708.59 330
10709.56 325
10710.54 312
10711.52 333
10712.50 305
10713.47 331
10714.45 323
10715.43 298
10716.41 325
10717.38 370
10718.36 330
10719.34 310
10720.32 309
10721.29 369
10722.27 312
10723.25 303
10724.23 345
10725.20 308
10726.18 289
10727.16 344
10728.14 328
10729.12 341
10730.09 314
10731.07 337
10732.05 339
10733.03 327
10734.01 280
10734.99 282
10735.96 359
10736.94 334
10737.92 300
10738.90 269
10739.88 295
10740.86 293
10741.83 333
10742.81 336
10743.79 311
10744.77 331
10745.75 351
10746.73 309
10747.71 327
10748.69 322
10749.67 288
10750.64 298
10751.62 322
10752.60 327
10753.58 261
10754.56 335
10755.54 310
10756.52 264
10757.50 328
10758.48 350
10759.46 338
10760.44 338
10761.42 332
10762.40 359
10763.38 299
10764.35 312
10765.33 297
10766.31 328
10767.29 299
10768.27 267
10769.25 322
10770.23 329
10771.21 341
10772.19 325
10773.17 302
10774.15 339
10775.13 385
10776.11 387
10777.09 372
10778.07 327
10779.05 377
10780.04 338
10781.02 271
10782.00 282
10782.98 318
10783.96 348
10784.94 333
10785.92 366
10786.90 357
10787.88 359
10788.86 367
10789.84 402
10790.82 360
10791.80 360
10792.78 335
10793.77 358
10794.75 366
10795.73 307
10796.71 316
10797.69 299
10798.67 319
10799.65 314
10800.63 340
10801.61 363
10802.60 376
10803.58 353
10804.56 305
10805.54 340
10806.52 358
10807.50 354
10808.49 349
10809.47 366
10810.45 377
10811.43 344
10812.41 371
10813.39 356
10814.38 362
10815.36 330
10816.34 340
10817.32 363
10818.30 375
10819.29 380
10820.27 380
10821.25 330
10822.23 365
10823.22 391
10824.20 341
10825.18 330
10826.16 335
10827.15 348
10828.13 344
10829.11 389
10830.09 375
10831.08 340
10832.06 353
10833.04 402
10834.02 387
10835.01 364
10835.99 317
10836.97 336
10837.96 369
10838.94 349
10839.92 375
10840.90 289
10841.89 384
10842.87 342
10843.85 381
10844.84 361
10845.82 384
10846.80 416
10847.79 373
10848.77 409
10849.76 363
10850.74 330
10851.72 363
10852.71 331
10853.69 345
10854.67 360
10855.66 379
10856.64 377
10857.62 397
10858.61 350
10859.59 367
10860.58 386
10861.56 402
10862.55 393
10863.53 396
10864.51 424
10865.50 402
10866.48 413
10867.47 380
10868.45 383
10869.44 414
10870.42 408
10871.40 399
10872.39 383
10873.37 397
10874.36 367
10875.34 416
10876.33 418
10877.31 424
10878.30 433
10879.28 430
10880.27 438
10881.25 428
10882.24 394
10883.22 411
10884.21 486
10885.19 445
10886.18 480
10887.16 486
10888.15 466
10889.13 473
10890.12 483
10891.10 490
10892.09 500
10893.07 473
10894.06 468
10895.05 471
10896.03 484
10897.02 501
10898.00 518
10898.99 504
10899.97 504
10900.96 498
10901.95 505
10902.93 491
10903.92 516
10904.90 537
10905.89 517
10906.88 528
10907.86 583
10908.85 536
10909.84 523
10910.82 533
10911.81 601
10912.79 615
10913.78 612
10914.77 567
10915.75 610
10916.74 577
10917.73 563
10918.71 570
10919.70 623
10920.69 623
10921.67 640
10922.66 634
10923.65 625
10924.63 650
10925.62 666
10926.61 671
10927.60 734
10928.58 660
10929.57 719
10930.56 716
10931.54 679
10932.53 652
10933.52 649
10934.51 662
10935.49 671
10936.48 701
10937.47 668
10938.46 737
10939.44 667
10940.43 715
10941.42 738
10942.41 759
10943.39 740
10944.38 862
10945.37 844
10946.36 805
10947.35 775
10948.33 827
10949.32 861
10950.31 826
10951.30 879
10952.29 946
10953.28 1024
10954.26 1035
10955.25 1102
10956.24 1192
10957.23 1222
10958.22 1340
10959.21 1458
10960.19 1508
10961.18 1454
10962.17 1426
10963.16 1485
10964.15 1385
10965.14 1317
10966.13 1347
10967.11 1205
10968.10 1086
10969.09 1038
10970.08 992
10971.07 924
10972.06 907
10973.05 880
10974.04 881
10975.03 970
10976.02 962
10977.01 949
10978.00 986
10978.98 945
10979.97 976
10980.96 989
10981.95 996
10982.94 938
10983.93 1037
10984.92 1061
10985.91 1035
10986.90 1040
10987.89 973
10988.88 1045
10989.87 1107
10990.86 1078
10991.85 1076
10992.84 1123
10993.83 1203
10994.82 1324
10995.81 1438
10996.80 1567
10997.79 1760
10998.78 1929
10999.77 2174
11000.76 2283
11001.75 2321
11002.74 2317
11003.73 2319
11004.72 2228
11005.72 1950
11006.71 1768
11007.70 1556
11008.69 1394
11009.68 1259
11010.67 1172
11011.66 1097
11012.65 1005
11013.64 931
11014.63 931
11015.62 933
11016.61 929
11017.61 843
11018.60 821
11019.59 840
11020.58 769
11021.57 760
11022.56 780
11023.55 750
11024.55 738
11025.54 769
11026.53 705
11027.52 759
11028.51 727
11029.50 677
11030.49 655
11031.49 674
11032.48 682
11033.47 699
11034.46 726
11035.45 705
11036.45 732
11037.44 667
11038.43 679
11039.42 692
11040.41 674
11041.41 680
11042.40 617
11043.39 659
11044.38 655
11045.38 580
11046.37 615
11047.36 594
11048.35 600
11049.35 590
11050.34 622
11051.33 621
11052.32 571
11053.32 537
11054.31 580
11055.30 541
11056.30 564
11057.29 557
11058.28 511
11059.27 535
11060.27 505
11061.26 538
11062.25 528
11063.25 560
11064.24 556
11065.23 543
11066.23 548
11067.22 541
11068.21 545
11069.21 488
11070.20 511
11071.19 581
11072.19 556
11073.18 579
11074.17 566
11075.17 569
11076.16 540
11077.16 571
11078.15 575
11079.14 597
11080.14 553
11081.13 566
11082.13 517
11083.12 551
11084.11 539
11085.11 564
11086.10 529
11087.10 548
11088.09 562
11089.09 576
11090.08 519
11091.07 533
11092.07 523
11093.06 536
11094.06 540
11095.05 575
11096.05 501
11097.04 520
11098.04 519
11099.03 487
11100.03 481
11101.02 451
11102.02 488
11103.01 521
11104.01 515
11105.00 473
11106.00 493
11106.99 496
11107.99 515
11108.98 495
11109.98 483
11110.97 506
11111.97 471
11112.96 489
11113.96 478
11114.95 477
11115.95 476
11116.95 487
11117.94 447
11118.94 469
11119.93 523
11120.93 494
11121.92 473
11122.92 530
11123.92 501
11124.91 533
11125.91 507
11126.90 481
11127.90 467
11128.90 445
11129.89 468
11130.89 499
11131.89 520
11132.88 474
11133.88 488
11134.87 486
11135.87 442
11136.87 422
11137.86 428
11138.86 409
11139.86 418
11140.85 413
11141.85 398
11142.85 403
11143.84 424
11144.84 398
11145.84 447
11146.84 461
11147.83 465
11148.83 419
11149.83 438
11150.82 446
11151.82 425
11152.82 410
11153.82 389
11154.81 441
11155.81 412
11156.81 385
11157.80 440
11158.80 417
11159.80 412
11160.80 410
11161.79 356
11162.79 381
11163.79 360
11164.79 382
11165.79 361
11166.78 405
11167.78 435
11168.78 489
11169.78 466
11170.78 439
11171.77 454
11172.77 411
11173.77 409
11174.77 409
11175.77 389
11176.76 414
11177.76 445
11178.76 460
11179.76 444
11180.76 410
11181.76 440
11182.76 392
11183.75 384
11184.75 401
11185.75 377
11186.75 424
11187.75 408
11188.75 411
11189.75 420
11190.75 441
11191.74 444
11192.74 521
11193.74 493
11194.74 428
11195.74 390
11196.74 394
11197.74 445
11198.74 504
11199.74 435
11200.74 406
11201.74 414
11202.74 431
11203.74 444
11204.74 412
11205.73 386
11206.73 399
11207.73 409
11208.73 451
11209.73 429
11210.73 473
11211.73 392
11212.73 388
11213.73 375
11214.73 419
11215.73 409
11216.73 424
11217.73 363
11218.73 361
11219.73 311
11220.73 381
11221.73 367
11222.73 319
11223.74 316
11224.74 384
11225.74 383
11226.74 377
11227.74 372
11228.74 351
11229.74 375
11230.74 358
11231.74 327
11232.74 335
11233.74 322
11234.74 348
11235.74 351
11236.74 339
11237.75 320
11238.75 329
11239.75 328
11240.75 350
11241.75 353
11242.75 335
11243.75 360
11244.75 366
11245.76 307
11246.76 383
11247.76 353
11248.76 327
11249.76 360
11250.76 357
11251.76 371
11252.77 375
11253.77 361
11254.77 370
11255.77 372
11256.77 356
11257.78 336
11258.78 311
11259.78 328
11260.78 328
11261.78 344
11262.79 353
11263.79 357
11264.79 362
11265.79 387
11266.79 387
11267.80 375
11268.80 373
11269.80 386
11270.80 420
11271.81 394
11272.81 345
11273.81 389
11274.81 352
11275.82 361
11276.82 404
11277.82 370
11278.83 382
11279.83 448
11280.83 423
11281.83 380
11282.84 403
11283.84 425
11284.84 353
11285.85 371
11286.85 367
11287.85 334
11288.86 363
11289.86 376
11290.86 341
11291.87 390
11292.87 395
11293.87 412
11294.88 408
11295.88 396
11296.89 375
11297.89 351
11298.89 399
11299.90 356
11300.90 346
11301.90 371
11302.91 370
11303.91 401
11304.92 361
11305.92 346
11306.92 377
11307.93 415
11308.93 433
11309.94 391
11310.94 476
11311.95 572
11312.95 551
11313.95 564
11314.96 534
11315.96 514
11316.97 518
11317.97 532
11318.98 499
11319.98 485
11320.99 482
11321.99 464
11323.00 425
11324.00 376
11325.01 361
11326.01 365
11327.02 354
11328.02 315
11329.03 332
11330.03 334
11331.04 327
11332.04 331
11333.05 306
11334.05 312
11335.06 316
11336.06 296
11337.07 318
11338.07 322
11339.08 330
11340.09 363
11341.09 355
11342.10 316
11343.10 283
11344.11 284
11345.11 341
11346.12 317
11347.13 343
11348.13 338
11349.14 367
11350.14 311
11351.15 316
11352.16 309
11353.16 304
11354.17 307
11355.17 327
11356.18 319
11357.19 333
11358.19 319
11359.20 321
11360.21 349
11361.21 323
11362.22 325
11363.23 305
11364.23 333
11365.24 333
11366.25 287
11367.25 313
11368.26 312
11369.27 316
11370.27 339
11371.28 295
11372.29 291
11373.29 338
11374.30 309
11375.31 318
11376.32 337
11377.32 321
11378.33 350
11379.34 320
11380.35 316
11381.35 322
11382.36 300
11383.37 288
11384.38 305
11385.38 320
11386.39 307
11387.40 313
11388.41 295
11389.41 317
11390.42 318
11391.43 348
11392.44 387
11393.45 337
11394.45 284
11395.46 295
11396.47 329
11397.48 319
11398.49 325
11399.49 310
11400.50 317
11401.51 310
11402.52 306
11403.53 285
11404.54 312
11405.54 332
11406.55 320
11407.56 323
11408.57 300
11409.58 294
11410.59 360
11411.60 303
11412.61 274
11413.61 279
11414.62 280
11415.63 283
11416.64 301
11417.65 292
11418.66 278
11419.67 312
11420.68 357
11421.69 309
11422.70 321
11423.71 361
11424.71 353
11425.72 324
11426.73 331
11427.74 311
11428.75 314
11429.76 355
11430.77 333
11431.78 312
11432.79 287
11433.80 290
11434.81 353
11435.82 314
11436.83 341
11437.84 349
11438.85 345
11439.86 320
11440.87 292
11441.88 309
11442.89 311
11443.90 320
11444.91 324
11445.92 313
11446.93 331
11447.94 297
11448.95 335
11449.96 325
11450.97 307
11451.98 309
11452.99 324
11454.01 318
11455.02 305
11456.03 286
11457.04 307
11458.05 277
11459.06 268
11460.07 279
11461.08 324
11462.09 319
11463.10 290
11464.11 281
11465.13 291
11466.14 323
11467.15 347
11468.16 330
11469.17 319
11470.18 297
11471.19 331
11472.20 333
11473.22 331
11474.23 326
11475.24 317
11476.25 312
11477.26 314
11478.27 289
11479.29 260
11480.30 291
11481.31 309
11482.32 305
11483.33 274
11484.35 312
11485.36 342
11486.37 304
11487.38 336
11488.39 302
11489.41 322
11490.42 273
11491.43 290
11492.44 275
11493.46 313
11494.47 305
11495.48 325
11496.49 300
11497.51 305
11498.52 300
11499.53 296
11500.54 311
11501.56 290
11502.57 328
11503.58 303
11504.59 287
11505.61 324
11506.62 275
11507.63 268
11508.65 310
11509.66 299
11510.67 315
11511.69 286
11512.70 322
11513.71 296
11514.73 288
11515.74 282
11516.75 284
11517.77 289
11518.78 277
11519.79 305
11520.81 325
11521.82 317
11522.83 298
11523.85 316
11524.86 270
11525.88 247
11526.89 262
11527.90 324
11528.92 343
11529.93 315
11530.95 270
11531.96 273
11532.97 263
11533.99 293
11535.00 289
11536.02 308
11537.03 298
11538.05 261
11539.06 301
11540.07 317
11541.09 308
11542.10 321
11543.12 341
11544.13 333
11545.15 307
11546.16 300
11547.18 298
11548.19 275
11549.21 301
11550.22 296
11551.24 259
11552.25 297
11553.27 303
11554.28 293
11555.30 318
11556.31 311
11557.33 290
11558.34 313
11559.36 284
11560.37 298
11561.39 307
11562.40 341
11563.42 339
11564.43 310
11565.45 324
11566.47 270
11567.48 305
11568.50 342
11569.51 311
11570.53 313
11571.54 315
11572.56 319
11573.58 298
11574.59 316
11575.61 309
11576.62 319
11577.64 289
11578.66 316
11579.67 332
11580.69 339
11581.70 336
11582.72 300
11583.74 321
11584.75 341
11585.77 332
11586.79 327
11587.80 352
11588.82 373
11589.84 349
11590.85 390
11591.87 417
11592.89 353
11593.90 378
11594.92 391
11595.94 398
11596.95 401
11597.97 416
11598.99 482
11600.01 511
11601.02 545
11602.04 574
11603.06 653
11604.07 655
11605.09 687
11606.11 666
11607.13 674
11608.14 652
11609.16 545
11610.18 533
11611.20 468
11612.21 516
11613.23 459
11614.25 387
11615.27 369
11616.29 417
11617.30 398
11618.32 372
11619.34 356
11620.36 362
11621.38 349
11622.39 357
11623.41 353
11624.43 320
11625.45 345
11626.47 363
11627.48 379
11628.50 325
11629.52 308
11630.54 325
11631.56 318
11632.58 340
11633.59 305
11634.61 352
11635.63 344
11636.65 316
11637.67 307
11638.69 295
11639.71 325
11640.73 311
11641.75 301
11642.76 276
11643.78 298
11644.80 292
11645.82 293
11646.84 270
11647.86 291
11648.88 289
11649.90 289
11650.92 271
11651.94 268
11652.96 291
11653.98 281
11655.00 258
11656.01 272
11657.03 238
11658.05 319
11659.07 351
11660.09 286
11661.11 306
11662.13 289
11663.15 288
11664.17 300
11665.19 281
11666.21 249
11667.23 286
11668.25 270
11669.27 267
11670.29 262
11671.31 263
11672.33 284
11673.35 266
11674.37 323
11675.39 296
11676.42 282
11677.44 327
11678.46 328
11679.48 311
11680.50 300
11681.52 299
11682.54 308
11683.56 312
11684.58 332
11685.60 305
11686.62 298
11687.64 298
11688.66 298
11689.69 311
11690.71 302
11691.73 303
11692.75 281
11693.77 282
11694.79 297
11695.81 291
11696.83 303
11697.85 314
11698.88 326
11699.90 300
11700.92 248
11701.94 266
11702.96 296
11703.98 273
11705.01 314
11706.03 312
11707.05 300
11708.07 319
11709.09 316
11710.12 258
11711.14 279
11712.16 290
11713.18 279
11714.20 276
11715.23 267
11716.25 262
11717.27 291
11718.29 296
11719.31 308
11720.34 360
11721.36 285
11722.38 268
11723.40 281
11724.43 281
11725.45 264
11726.47 276
11727.49 260
11728.52 293
11729.54 276
11730.56 267
11731.59 252
11732.61 298
11733.63 293
11734.65 326
11735.68 312
11736.70 304
11737.72 288
11738.75 315
11739.77 320
11740.79 287
11741.82 281
11742.84 278
11743.86 301
11744.89 331
11745.91 337
11746.93 282
11747.96 273
11748.98 284
11750.01 281
11751.03 326
11752.05 293
11753.08 272
11754.10 276
11755.12 296
11756.15 282
11757.17 314
11758.20 306
11759.22 341
11760.24 306
11761.27 283
11762.29 255
11763.32 298
11764.34 269
11765.37 297
11766.39 270
11767.41 290
11768.44 277
11769.46 289
11770.49 311
11771.51 330
11772.54 298
11773.56 302
11774.59 317
11775.61 298
11776.64 307
11777.66 277
11778.69 290
11779.71 322
11780.74 303
11781.76 306
11782.79 317
11783.81 299
11784.84 321
11785.86 342
11786.89 319
11787.91 308
11788.94 312
11789.96 296
11790.99 304
11792.01 299
11793.04 307
11794.07 340
11795.09 344
11796.12 303
11797.14 328
11798.17 334
11799.19 326
11800.22 340
11801.25 316
11802.27 381
11803.30 362
11804.32 363
11805.35 355
11806.38 397
11807.40 396
11808.43 345
11809.45 354
11810.48 347
11811.51 335
11812.53 339
11813.56 327
11814.59 311
11815.61 308
11816.64 316
11817.67 371
11818.69 358
11819.72 331
11820.75 331
11821.77 334
11822.80 314
11823.83 275
11824.85 332
11825.88 360
11826.91 385
11827.94 344
11828.96 331
11829.99 346
11831.02 358
11832.04 315
11833.07 346
11834.10 339
11835.13 368
11836.15 363
11837.18 350
11838.21 368
11839.24 339
11840.26 330
11841.29 376
11842.32 368
11843.35 374
11844.37 374
11845.40 367
11846.43 353
11847.46 368
11848.49 386
11849.51 419
11850.54 428
11851.57 404
11852.60 357
11853.63 384
11854.65 387
11855.68 432
11856.71 398
11857.74 425
11858.77 423
11859.80 405
11860.83 392
11861.85 393
11862.88 447
11863.91 460
11864.94 419
11865.97 455
11867.00 443
11868.03 438
11869.05 479
11870.08 442
11871.11 464
11872.14 458
11873.17 442
11874.20 463
11875.23 451
11876.26 476
11877.29 486
11878.32 515
11879.35 512
11880.38 516
11881.40 519
11882.43 522
11883.46 503
11884.49 525
11885.52 520
11886.55 538
11887.58 600
11888.61 611
11889.64 610
11890.67 611
11891.70 608
11892.73 608
11893.76 647
11894.79 662
11895.82 655
11896.85 698
11897.88 732
11898.91 749
11899.94 775
11900.97 854
11902.00 895
11903.03 915
11904.06 921
11905.09 998
11906.12 993
11907.15 858
11908.18 855
11909.22 866
11910.25 796
11911.28 807
11912.31 752
11913.34 726
11914.37 731
11915.40 723
11916.43 727
11917.46 730
11918.49 790
11919.52 751
11920.55 699
11921.59 752
11922.62 727
11923.65 727
11924.68 813
11925.71 847
11926.74 919
11927.77 1004
11928.81 1110
11929.84 1174
11930.87 1223
11931.90 1253
11932.93 1306
11933.96 1322
11935.00 1348
11936.03 1258
11937.06 1213
11938.09 1169
11939.12 1044
11940.15 908
11941.19 842
11942.22 771
11943.25 706
11944.28 702
11945.31 666
11946.35 690
11947.38 669
11948.41 598
11949.44 548
11950.48 557
11951.51 580
11952.54 626
11953.57 539
11954.61 551
11955.64 528
11956.67 573
11957.70 573
11958.74 530
11959.77 539
11960.80 545
11961.84 544
11962.87 523
11963.90 477
11964.93 502
11965.97 475
11967.00 490
11968.03 476
11969.07 493
11970.10 482
11971.13 501
11972.17 484
11973.20 477
11974.23 467
11975.27 469
11976.30 487
11977.33 494
11978.37 502
11979.40 532
11980.44 488
11981.47 425
11982.50 426
11983.54 445
11984.57 459
11985.60 488
11986.64 464
11987.67 459
11988.71 442
11989.74 448
11990.77 456
11991.81 495
11992.84 495
11993.88 495
11994.91 495
11995.95 490
11996.98 453
11998.02 510
11999.05 463
12000.08 492
12001.12 489
12002.15 525
12003.19 493
12004.22 456
12005.26 494
12006.29 496
12007.33 523
12008.36 524
12009.40 489
12010.43 496
12011.47 551
12012.50 582
12013.54 559
12014.57 521
12015.61 550
12016.64 585
12017.68 587
12018.71 545
12019.75 540
12020.78 628
12021.82 580
12022.86 556
12023.89 534
12024.93 545
12025.96 576
12027.00 575
12028.03 541
12029.07 557
12030.11 555
12031.14 535
12032.18 530
12033.21 519
12034.25 489
12035.29 523
12036.32 513
12037.36 550
12038.39 536
12039.43 506
12040.47 572
12041.50 561
12042.54 545
12043.58 549
12044.61 507
12045.65 514
12046.69 548
12047.72 493
12048.76 549
12049.80 557
12050.83 616
12051.87 580
12052.91 539
12053.94 531
12054.98 511
12056.02 562
12057.05 588
12058.09 589
12059.13 586
12060.16 501
12061.20 569
12062.24 589
12063.28 590
12064.31 631
12065.35 585
12066.39 588
12067.43 586
12068.46 560
12069.50 563
12070.54 547
12071.58 564
12072.61 562
12073.65 599
12074.69 631
12075.73 635
12076.76 654
12077.80 560
12078.84 523
12079.88 542
12080.92 596
12081.95 596
12082.99 617
12084.03 633
12085.07 597
12086.11 642
12087.15 653
12088.18 660
12089.22 684
12090.26 686
12091.30 649
12092.34 686
12093.38 709
12094.42 699
12095.45 669
12096.49 715
12097.53 720
12098.57 756
12099.61 764
12100.65 842
12101.69 842
12102.73 846
12103.76 945
12104.80 1004
12105.84 967
12106.88 998
12107.92 969
12108.96 885
12110.00 893
12111.04 761
12112.08 738
12113.12 678
12114.16 651
12115.20 589
12116.24 535
12117.28 575
12118.32 554
12119.36 499
12120.40 514
12121.44 510
12122.47 456
12123.51 451
12124.55 429
12125.59 425
12126.63 434
12127.67 426
12128.71 421
12129.76 410
12130.80 419
12131.84 463
12132.88 410
12133.92 422
12134.96 385
12136.00 386
12137.04 381
12138.08 396
12139.12 398
12140.16 411
12141.20 415
12142.24 413
12143.28 412
12144.32 382
12145.36 359
12146.40 360
12147.44 404
12148.49 413
12149.53 364
12150.57 408
12151.61 385
12152.65 368
12153.69 368
12154.73 389
12155.77 410
12156.81 409
12157.86 405
12158.90 405
12159.94 374
12160.98 409
12162.02 387
12163.06 366
12164.10 365
12165.15 343
12166.19 380
12167.23 397
12168.27 420
12169.31 384
12170.36 385
12171.40 386
12172.44 391
12173.48 385
12174.52 346
12175.57 392
12176.61 408
12177.65 381
12178.69 356
12179.73 348
12180.78 411
12181.82 384
12182.86 383
12183.90 391
12184.95 334
12185.99 350
12187.03 349
12188.07 381
12189.12 388
12190.16 387
12191.20 391
12192.25 378
12193.29 372
12194.33 369
12195.37 417
12196.42 398
12197.46 439
12198.50 373
12199.55 370
12200.59 384
12201.63 366
12202.68 369
12203.72 362
12204.76 375
12205.81 356
12206.85 406
12207.89 383
12208.94 376
12209.98 371
12211.02 359
12212.07 423
12213.11 370
12214.16 354
12215.20 373
12216.24 370
12217.29 353
12218.33 341
12219.37 391
12220.42 378
12221.46 405
12222.51 367
12223.55 341
12224.60 375
12225.64 387
12226.68 385
12227.73 376
12228.77 388
12229.82 380
12230.86 386
12231.91 379
12232.95 347
12234.00 402
12235.04 334
12236.08 346
12237.13 316
12238.17 314
12239.22 323
12240.26 351
12241.31 340
12242.35 342
12243.40 364
12244.44 351
12245.49 370
12246.53 412
12247.58 409
12248.62 324
12249.67 342
12250.72 378
12251.76 359
12252.81 340
12253.85 328
12254.90 303
12255.94 351
12256.99 370
12258.03 382
12259.08 341
12260.13 361
12261.17 291
12262.22 293
12263.26 295
12264.31 348
12265.35 344
12266.40 303
12267.45 318
12268.49 347
12269.54 333
12270.59 359
12271.63 316
12272.68 313
12273.72 310
12274.77 319
12275.82 354
12276.86 312
12277.91 285
12278.96 324
12280.00 361
12281.05 347
12282.10 324
12283.14 332
12284.19 372
12285.24 335
12286.28 326
12287.33 291
12288.38 310
12289.42 319
12290.47 311
12291.52 286
12292.57 283
12293.61 292
12294.66 299
12295.71 282
12296.75 343
12297.80 337
12298.85 286
12299.90 249
12300.94 292
12301.99 321
12303.04 296
12304.09 354
12305.13 296
12306.18 275
12307.23 285
12308.28 323
12309.33 326
12310.37 257
12311.42 282
12312.47 307
12313.52 276
12314.57 293
12315.61 285
12316.66 270
12317.71 289
12318.76 297
12319.81 324
12320.85 288
12321.90 285
12322.95 308
12324.00 290
12325.05 289
12326.10 299
12327.15 280
12328.19 290
12329.24 305
12330.29 271
12331.34 317
12332.39 309
12333.44 253
12334.49 256
12335.54 278
12336.59 280
12337.63 270
12338.68 266
12339.73 290
12340.78 265
12341.83 319
12342.88 266
12343.93 272
12344.98 273
12346.03 282
12347.08 280
12348.13 307
12349.18 306
12350.23 321
12351.28 276
12352.33 294
12353.38 262
12354.43 251
12355.48 301
12356.52 320
12357.57 272
12358.62 284
12359.67 280
12360.72 300
12361.77 311
12362.82 314
12363.88 302
12364.93 318
12365.98 265
12367.03 308
12368.08 281
12369.13 293
12370.18 320
12371.23 310
12372.28 304
12373.33 300
12374.38 285
12375.43 299
12376.48 284
12377.53 294
12378.58 313
12379.63 260
12380.68 289
12381.73 307
12382.79 296
12383.84 305
12384.89 323
12385.94 333
12386.99 324
12388.04 307
12389.09 287
12390.14 315
12391.20 311
12392.25 310
12393.30 260
12394.35 283
12395.40 304
12396.45 348
12397.50 313
12398.56 313
12399.61 307
12400.66 284
12401.71 323
12402.76 316
12403.81 313
12404.87 293
12405.92 325
12406.97 360
12408.02 330
12409.07 316
12410.13 305
12411.18 310
12412.23 291
12413.28 301
12414.34 363
12415.39 356
12416.44 377
12417.49 364
12418.55 320
12419.60 326
12420.65 331
12421.70 349
12422.76 355
12423.81 334
12424.86 340
12425.91 342
12426.97 315
12428.02 317
12429.07 318
12430.13 350
12431.18 377
12432.23 357
12433.29 378
12434.34 361
12435.39 324
12436.44 336
12437.50 347
12438.55 336
12439.61 354
12440.66 379
12441.71 400
12442.77 350
12443.82 338
12444.87 377
12445.93 327
12446.98 372
12448.03 345
12449.09 299
12450.14 329
12451.20 318
12452.25 343
12453.30 322
12454.36 311
12455.41 351
12456.47 366
12457.52 339
12458.57 380
12459.63 378
12460.68 399
12461.74 420
12462.79 386
12463.85 406
12464.90 380
12465.95 410
12467.01 412
12468.06 425
12469.12 423
12470.17 494
12471.23 488
12472.28 542
12473.34 619
12474.39 674
12475.45 729
12476.50 778
12477.56 783
12478.61 854
12479.67 764
12480.72 804
12481.78 794
12482.83 684
12483.89 741
12484.94 633
12486.00 600
12487.05 538
12488.11 513
12489.17 458
12490.22 432
12491.28 422
12492.33 414
12493.39 385
12494.44 400
12495.50 411
12496.55 401
12497.61 368
12498.67 408
12499.72 354
12500.78 394
12501.83 358
12502.89 334
12503.95 371
12505.00 351
12506.06 333
12507.12 394
12508.17 365
12509.23 367
12510.28 379
12511.34 379
12512.40 368
12513.45 352
12514.51 324
12515.57 323
12516.62 337
12517.68 338
12518.74 313
12519.79 329
12520.85 331
12521.91 329
12522.96 310
12524.02 286
12525.08 286
12526.14 315
12527.19 344
12528.25 331
12529.31 326
12530.36 374
12531.42 351
12532.48 338
12533.54 359
12534.59 293
12535.65 352
12536.71 347
12537.77 346
12538.82 309
12539.88 353
12540.94 352
12542.00 309
12543.05 322
12544.11 361
12545.17 344
12546.23 345
12547.29 431
12548.34 373
12549.40 369
12550.46 374
12551.52 390
12552.58 399
12553.64 432
12554.69 472
12555.75 479
12556.81 534
12557.87 535
12558.93 541
12559.99 534
12561.04 532
12562.10 506
12563.16 497
12564.22 464
12565.28 487
12566.34 460
12567.40 386
12568.45 394
12569.51 384
12570.57 399
12571.63 380
12572.69 388
12573.75 379
12574.81 387
12575.87 350
12576.93 401
12577.99 351
12579.05 322
12580.11 344
12581.16 344
12582.22 340
12583.28 342
12584.34 326
12585.40 350
12586.46 339
12587.52 320
12588.58 298
12589.64 326
12590.70 344
12591.76 305
12592.82 314
12593.88 320
12594.94 326
12596.00 320
12597.06 337
12598.12 328
12599.18 312
12600.24 334
12601.30 329
12602.36 333
12603.42 335
12604.48 332
12605.54 309
12606.60 307
12607.66 306
12608.72 350
12609.79 312
12610.85 274
12611.91 283
12612.97 320
12614.03 322
12615.09 328
12616.15 349
12617.21 321
12618.27 319
12619.33 299
12620.39 307
12621.45 332
12622.52 331
12623.58 343
12624.64 356
12625.70 346
12626.76 318
12627.82 321
12628.88 304
12629.95 320
12631.01 320
12632.07 307
12633.13 302
12634.19 329
12635.25 309
12636.31 302
12637.38 324
12638.44 282
12639.50 314
12640.56 284
12641.62 295
12642.69 283
12643.75 314
12644.81 283
12645.87 280
12646.93 321
12648.00 333
12649.06 283
12650.12 318
12651.18 291
12652.25 285
12653.31 318
12654.37 300
12655.43 284
12656.50 282
12657.56 262
12658.62 308
12659.68 297
12660.75 295
12661.81 315
12662.87 270
12663.94 270
12665.00 301
12666.06 303
12667.12 297
12668.19 297
12669.25 268
12670.31 285
12671.38 287
12672.44 255
12673.50 268
12674.57 301
12675.63 284
12676.69 288
12677.76 295
12678.82 282
12679.88 297
12680.95 269
12682.01 280
12683.07 261
12684.14 317
12685.20 293
12686.27 297
12687.33 313
12688.39 312
12689.46 300
12690.52 310
12691.59 288
12692.65 292
12693.71 297
12694.78 282
12695.84 275
12696.91 313
12697.97 297
12699.04 310
12700.10 336
12701.16 349
12702.23 315
12703.29 336
12704.36 361
12705.42 331
12706.49 305
12707.55 333
12708.62 335
12709.68 318
12710.75 333
12711.81 349
12712.88 305
12713.94 292
12715.01 285
12716.07 288
12717.14 301
12718.20 294
12719.27 296
12720.33 329
12721.40 293
12722.46 321
12723.53 323
12724.59 291
12725.66 293
12726.72 323
12727.79 323
12728.86 320
12729.92 318
12730.99 275
12732.05 263
12733.12 308
12734.18 295
12735.25 302
12736.32 359
12737.38 328
12738.45 322
12739.51 318
12740.58 272
12741.65 283
12742.71 270
12743.78 271
12744.85 299
12745.91 309
12746.98 279
12748.04 311
12749.11 286
12750.18 271
12751.24 281
12752.31 295
12753.38 266
12754.44 252
12755.51 271
12756.58 255
12757.64 292
12758.71 330
12759.78 285
12760.85 288
12761.91 284
12762.98 227
12764.05 247
12765.11 220
12766.18 245
12767.25 264
12768.32 238
12769.38 252
12770.45 272
12771.52 302
12772.58 300
12773.65 289
12774.72 248
12775.79 287
12776.86 280
12777.92 268
12778.99 290
12780.06 255
12781.13 264
12782.19 279
12783.26 256
12784.33 255
12785.40 264
12786.47 282
12787.53 298
12788.60 267
12789.67 254
12790.74 260
12791.81 227
12792.87 206
12793.94 267
12795.01 253
12796.08 259
12797.15 245
12798.22 263
12799.29 262
12800.35 295
12801.42 311
12802.49 276
12803.56 265
12804.63 261
12805.70 259
12806.77 243
12807.84 273
12808.90 249
12809.97 257
12811.04 286
12812.11 305
12813.18 258
12814.25 271
12815.32 294
12816.39 262
12817.46 275
12818.53 307
12819.60 305
12820.67 270
12821.74 302
12822.81 322
12823.88 295
12824.94 272
12826.01 300
12827.08 291
12828.15 264
12829.22 291
12830.29 286
12831.36 292
12832.43 285
12833.50 297
12834.57 287
12835.64 306
12836.71 287
12837.78 278
12838.85 266
12839.92 245
12840.99 250
12842.07 298
12843.14 256
12844.21 266
12845.28 265
12846.35 279
12847.42 303
12848.49 278
12849.56 238
12850.63 284
12851.70 218
12852.77 243
12853.84 256
12854.91 307
12855.98 305
12857.06 237
12858.13 247
12859.20 283
12860.27 227
12861.34 236
12862.41 250
12863.48 227
12864.55 250
12865.62 239
12866.70 251
12867.77 254
12868.84 235
12869.91 237
12870.98 224
12872.05 234
12873.13 243
12874.20 227
12875.27 242
12876.34 237
12877.41 247
12878.48 244
12879.56 249
12880.63 209
12881.70 169
12882.77 218
12883.84 214
12884.92 209
12885.99 236
12887.06 233
12888.13 221
12889.21 275
12890.28 234
12891.35 245
12892.42 224
12893.50 201
12894.57 229
12895.64 225
12896.71 229
12897.79 232
12898.86 240
12899.93 204
12901.00 197
12902.08 239
12903.15 223
12904.22 215
12905.30 195
12906.37 242
12907.44 235
12908.52 205
12909.59 250
12910.66 247
12911.73 217
12912.81 193
12913.88 207
12914.96 195
12916.03 227
12917.10 224
12918.18 259
12919.25 227
12920.32 231
12921.40 238
12922.47 232
12923.54 238
12924.62 236
12925.69 229
12926.77 242
12927.84 247
12928.91 227
12929.99 237
12931.06 246
12932.14 208
12933.21 217
12934.28 241
12935.36 270
12936.43 244
12937.51 247
12938.58 234
12939.66 222
12940.73 256
12941.80 231
12942.88 233
12943.95 234
12945.03 236
12946.10 231
12947.18 224
12948.25 209
12949.33 215
12950.40 201
12951.48 219
12952.55 229
12953.63 234
12954.70 247
12955.78 231
12956.85 220
12957.93 196
12959.00 219
12960.08 231
12961.15 227
12962.23 212
12963.30 230
12964.38 235
12965.46 248
12966.53 213
12967.61 234
12968.68 202
12969.76 207
12970.83 257
12971.91 256
12972.99 260
12974.06 233
12975.14 228
12976.21 218
12977.29 211
12978.37 218
12979.44 249
12980.52 246
12981.59 229
12982.67 234
12983.75 227
12984.82 209
12985.90 233
12986.98 246
12988.05 236
12989.13 263
12990.20 264
12991.28 261
12992.36 240
12993.43 254
12994.51 224
12995.59 230
12996.67 198
12997.74 212
12998.82 261
12999.90 271
13000.97 226
13002.05 201
13003.13 271
13004.20 250
13005.28 246
13006.36 241
13007.44 257
13008.51 220
13009.59 237
13010.67 247
13011.75 264
13012.82 268
13013.90 258
13014.98 229
13016.06 260
13017.13 250
13018.21 247
13019.29 254
13020.37 205
13021.44 235
13022.52 225
13023.60 234
13024.68 263
13025.76 257
13026.83 209
13027.91 209
13028.99 197
13030.07 195
13031.15 200
13032.23 233
13033.30 245
13034.38 241
13035.46 211
13036.54 240
13037.62 210
13038.70 241
13039.77 230
13040.85 222
13041.93 234
13043.01 271
13044.09 251
13045.17 237
13046.25 244
13047.33 258
13048.40 233
13049.48 213
13050.56 261
13051.64 234
13052.72 239
13053.80 241
13054.88 235
13055.96 238
13057.04 229
13058.12 232
13059.20 260
13060.28 256
13061.36 258
13062.44 237
13063.51 244
13064.59 262
13065.67 247
13066.75 248
13067.83 314
13068.91 282
13069.99 230
13071.07 231
13072.15 213
13073.23 248
13074.31 228
13075.39 223
13076.47 249
13077.55 213
13078.63 230
13079.71 236
13080.79 259
13081.87 232
13082.96 224
13084.04 240
13085.12 254
13086.20 230
13087.28 241
13088.36 248
13089.44 262
13090.52 263
13091.60 282
13092.68 284
13093.76 256
13094.84 245
13095.92 228
13097.00 222
13098.09 250
13099.17 257
13100.25 254
13101.33 262
13102.41 284
13103.49 230
13104.57 240
13105.65 229
13106.74 245
13107.82 244
13108.90 234
13109.98 257
13111.06 227
13112.14 209
13113.22 213
13114.31 245
13115.39 240
13116.47 228
13117.55 243
13118.63 244
13119.72 210
13120.80 209
13121.88 225
13122.96 226
13124.04 221
13125.13 236
13126.21 273
13127.29 253
13128.37 241
13129.45 230
13130.54 232
13131.62 213
13132.70 240
13133.78 253
13134.87 264
13135.95 255
13137.03 246
13138.11 244
13139.20 275
13140.28 246
13141.36 204
13142.45 254
13143.53 250
13144.61 224
13145.69 227
13146.78 244
13147.86 243
13148.94 251
13150.03 251
13151.11 219
13152.19 222
13153.28 265
13154.36 246
13155.44 255
13156.53 220
13157.61 253
13158.69 242
13159.78 267
13160.86 231
13161.94 273
13163.03 231
13164.11 228
13165.20 241
13166.28 285
13167.36 288
13168.45 249
13169.53 259
13170.62 220
13171.70 226
13172.78 234
13173.87 249
13174.95 261
13176.04 267
13177.12 262
13178.21 228
13179.29 231
13180.37 259
13181.46 272
13182.54 268
13183.63 275
13184.71 277
13185.80 271
13186.88 268
13187.97 265
13189.05 275
13190.14 253
13191.22 282
13192.31 292
13193.39 276
13194.48 270
13195.56 289
13196.65 274
13197.73 288
13198.82 287
13199.90 312
13200.99 282
13202.07 302
13203.16 271
13204.24 323
13205.33 282
13206.41 283
13207.50 284
13208.58 278
13209.67 285
13210.76 288
13211.84 289
13212.93 286
13214.01 267
13215.10 297
13216.19 280
13217.27 271
13218.36 247
13219.44 268
13220.53 310
13221.62 336
13222.70 288
13223.79 248
13224.87 311
13225.96 325
13227.05 285
13228.13 276
13229.22 304
13230.31 308
13231.39 287
13232.48 284
13233.57 311
13234.65 282
13235.74 272
13236.83 304
13237.91 271
13239.00 302
13240.09 301
13241.17 333
13242.26 336
13243.35 317
13244.43 258
13245.52 293
13246.61 306
13247.70 329
13248.78 297
13249.87 288
13250.96 319
13252.05 318
13253.13 310
13254.22 308
13255.31 344
13256.39 333
13257.48 324
13258.57 340
13259.66 352
13260.75 313
13261.83 320
13262.92 306
13264.01 290
13265.10 343
13266.19 386
13267.27 354
13268.36 347
13269.45 350
13270.54 327
13271.63 378
13272.71 334
13273.80 322
13274.89 328
13275.98 388
13277.07 361
13278.16 351
13279.24 379
13280.33 343
13281.42 401
13282.51 453
13283.60 402
13284.69 447
13285.78 381
13286.86 385
13287.95 394
13289.04 437
13290.13 392
13291.22 416
13292.31 450
13293.40 433
13294.49 394
13295.58 440
13296.67 462
13297.76 438
13298.84 418
13299.93 478
13301.02 447
13302.11 481
13303.20 457
13304.29 407
13305.38 500
13306.47 470
13307.56 520
13308.65 496
13309.74 508
13310.83 528
13311.92 535
13313.01 557
13314.10 572
13315.19 520
13316.28 498
13317.37 544
13318.46 537
13319.55 528
13320.64 482
13321.73 474
13322.82 469
13323.91 477
13325.00 491
13326.09 446
13327.18 453
13328.27 520
13329.36 483
13330.45 462
13331.54 472
13332.64 530
13333.73 511
13334.82 500
13335.91 550
13337.00 478
13338.09 472
13339.18 511
13340.27 481
13341.36 534
13342.45 543
13343.54 546
13344.64 546
13345.73 513
13346.82 532
13347.91 551
13349.00 530
13350.09 531
13351.18 555
13352.28 525
13353.37 540
13354.46 531
13355.55 563
13356.64 574
13357.73 566
13358.83 552
13359.92 589
13361.01 609
13362.10 638
13363.19 612
13364.29 654
13365.38 678
13366.47 711
13367.56 701
13368.65 746
13369.75 721
13370.84 748
13371.93 723
13373.02 673
13374.12 681
13375.21 658
13376.30 670
13377.39 662
13378.49 616
13379.58 623
13380.67 616
13381.76 561
13382.86 528
13383.95 524
13385.04 506
13386.13 492
13387.23 503
13388.32 488
13389.41 501
13390.51 489
13391.60 516
13392.69 477
13393.79 472
13394.88 472
13395.97 453
13397.07 438
13398.16 484
13399.25 424
13400.35 460
13401.44 458
13402.53 400
13403.63 455
13404.72 440
13405.81 486
13406.91 435
13408.00 475
13409.10 488
13410.19 456
13411.28 441
13412.38 450
13413.47 409
13414.57 436
13415.66 441
13416.75 424
13417.85 393
13418.94 412
13420.04 418
13421.13 420
13422.22 418
13423.32 465
13424.41 488
13425.51 426
13426.60 461
13427.70 406
13428.79 414
13429.89 461
13430.98 442
13432.08 465
13433.17 436
13434.27 457
13435.36 477
13436.46 436
13437.55 455
13438.65 457
13439.74 456
13440.84 493
13441.93 528
13443.03 415
13444.12 449
13445.22 461
13446.31 462
13447.41 489
13448.50 481
13449.60 480
13450.69 498
13451.79 552
13452.89 560
13453.98 562
13455.08 492
13456.17 489
13457.27 515
13458.36 565
13459.46 568
13460.56 537
13461.65 570
13462.75 560
13463.84 536
13464.94 570
13466.04 571
13467.13 615
13468.23 598
13469.32 575
13470.42 577
13471.52 582
13472.61 565
13473.71 608
13474.81 583
13475.90 598
13477.00 584
13478.10 610
13479.19 572
13480.29 599
13481.39 612
13482.48 574
13483.58 585
13484.68 581
13485.77 634
13486.87 638
13487.97 649
13489.07 681
13490.16 655
13491.26 703
13492.36 693
13493.45 724
13494.55 711
13495.65 726
13496.75 731
13497.84 775
13498.94 808
13500.04 788
13501.14 848
13502.23 844
13503.33 849
13504.43 836
13505.53 873
13506.63 875
13507.72 806
13508.82 773
13509.92 771
13511.02 733
13512.12 746
13513.21 700
13514.31 690
13515.41 641
13516.51 611
13517.61 631
13518.70 585
13519.80 541
13520.90 536
13522.00 529
13523.10 525
13524.20 501
13525.30 505
13526.39 526
13527.49 505
13528.59 476
13529.69 493
13530.79 508
13531.89 519
13532.99 468
13534.09 443
13535.18 429
13536.28 452
13537.38 451
13538.48 457
13539.58 407
13540.68 437
13541.78 436
13542.88 428
13543.98 411
13545.08 397
13546.18 466
13547.28 459
13548.38 388
13549.48 361
13550.57 380
13551.67 353
13552.77 403
13553.87 405
13554.97 386
13556.07 422
13557.17 390
13558.27 395
13559.37 401
13560.47 374
13561.57 392
13562.67 366
13563.77 390
13564.87 407
13565.97 379
13567.07 376
13568.17 363
13569.28 336
13570.38 337
13571.48 354
13572.58 386
13573.68 384
13574.78 335
13575.88 344
13576.98 380
13578.08 360
13579.18 373
13580.28 362
13581.38 412
13582.48 367
13583.58 377
13584.69 403
13585.79 378
13586.89 393
13587.99 419
13589.09 418
13590.19 419
13591.29 387
13592.39 382
13593.49 349
13594.60 355
13595.70 404
13596.80 392
13597.90 337
13599.00 367
13600.10 383
13601.21 393
13602.31 413
13603.41 348
13604.51 369
13605.61 389
13606.71 402
13607.82 425
13608.92 384
13610.02 407
13611.12 445
13612.22 419
13613.33 386
13614.43 400
13615.53 399
13616.63 375
13617.74 389
13618.84 383
13619.94 334
13621.04 347
13622.15 417
13623.25 400
13624.35 374
13625.45 366
13626.56 384
13627.66 386
13628.76 405
13629.86 415
13630.97 401
13632.07 399
13633.17 410
13634.28 383
13635.38 364
13636.48 377
13637.59 413
13638.69 383
13639.79 374
13640.90 362
13642.00 372
13643.10 378
13644.21 398
13645.31 345
13646.41 367
13647.52 403
13648.62 382
13649.72 402
13650.83 388
13651.93 335
13653.03 315
13654.14 373
13655.24 374
13656.35 342
13657.45 367
13658.55 332
13659.66 339
13660.76 345
13661.87 363
13662.97 364
13664.07 389
13665.18 370
13666.28 346
13667.39 350
13668.49 342
13669.60 387
13670.70 349
13671.81 351
13672.91 314
13674.01 344
13675.12 344
13676.22 339
13677.33 362
13678.43 369
13679.54 333
13680.64 352
13681.75 347
13682.85 332
13683.96 362
13685.06 339
13686.17 368
13687.27 356
13688.38 344
13689.48 378
13690.59 341
13691.69 353
13692.80 387
13693.91 360
13695.01 361
13696.12 361
13697.22 367
13698.33 349
13699.43 340
13700.54 359
13701.64 421
13702.75 372
13703.86 384
13704.96 385
13706.07 387
13707.17 419
13708.28 377
13709.39 369
13710.49 388
13711.60 383
13712.70 426
13713.81 449
13714.92 401
13716.02 377
13717.13 388
13718.24 410
13719.34 389
13720.45 435
13721.56 464
13722.66 410
13723.77 402
13724.88 402
13725.98 466
13727.09 465
13728.20 493
13729.30 524
13730.41 492
13731.52 507
13732.62 483
13733.73 473
13734.84 525
13735.94 525
13737.05 514
13738.16 471
13739.27 511
13740.37 487
13741.48 504
13742.59 507
13743.70 518
13744.80 504
13745.91 537
13747.02 556
13748.13 539
13749.23 507
13750.34 535
13751.45 556
13752.56 609
13753.67 622
13754.77 621
13755.88 593
13756.99 611
13758.10 622
13759.21 655
13760.31 724
13761.42 708
13762.53 747
13763.64 718
13764.75 760
13765.85 847
13766.96 893
13768.07 882
13769.18 923
13770.29 929
13771.40 952
13772.51 1027
13773.61 1079
13774.72 1133
13775.83 1147
13776.94 1167
13778.05 1240
13779.16 1222
13780.27 1137
13781.38 1023
13782.48 969
13783.59 926
13784.70 848
13785.81 812
13786.92 782
13788.03 766
13789.14 677
13790.25 637
13791.36 597
13792.47 562
13793.58 593
13794.69 530
13795.80 523
13796.91 558
13798.02 517
13799.13 526
13800.24 457
13801.35 484
13802.45 499
13803.56 488
13804.67 469
13805.78 482
13806.89 459
13808.00 502
13809.11 458
13810.22 507
13811.34 487
13812.45 467
13813.56 446
13814.67 467
13815.78 466
13816.89 483
13818.00 446
13819.11 451
13820.22 424
13821.33 377
13822.44 438
13823.55 395
13824.66 390
13825.77 430
13826.88 395
13827.99 395
13829.10 381
13830.22 364
13831.33 425
13832.44 392
13833.55 429
13834.66 437
13835.77 453
13836.88 470
13837.99 453
13839.10 428
13840.22 373
13841.33 408
13842.44 373
13843.55 401
13844.66 416
13845.77 380
13846.88 428
13848.00 408
13849.11 404
13850.22 406
13851.33 398
13852.44 431
13853.56 399
13854.67 443
13855.78 442
13856.89 455
13858.00 415
13859.12 407
13860.23 436
13861.34 444
13862.45 425
13863.56 418
13864.68 448
13865.79 464
13866.90 478
13868.01 464
13869.13 440
13870.24 446
13871.35 449
13872.46 470
13873.58 480
13874.69 437
13875.80 425
13876.91 387
13878.03 387
13879.14 419
13880.25 450
13881.37 401
13882.48 438
13883.59 441
13884.71 430
13885.82 444
13886.93 469
13888.05 449
13889.16 479
13890.27 507
13891.39 476
13892.50 450
13893.61 490
13894.73 494
13895.84 469
13896.95 448
13898.07 499
13899.18 476
13900.29 484
13901.41 478
13902.52 455
13903.64 487
13904.75 449
13905.86 447
13906.98 447
13908.09 421
13909.21 421
13910.32 401
13911.43 411
13912.55 416
13913.66 415
13914.78 397
13915.89 408
13917.01 390
13918.12 381
13919.24 373
13920.35 400
13921.46 397
13922.58 386
13923.69 370
13924.81 365
13925.92 378
13927.04 397
13928.15 350
13929.27 347
13930.38 358
13931.50 354
13932.61 374
13933.73 382
13934.84 362
13935.96 366
13937.07 352
13938.19 388
13939.30 402
13940.42 376
13941.54 426
13942.65 393
13943.77 402
13944.88 384
13946.00 358
13947.11 371
13948.23 377
13949.34 366
13950.46 361
13951.58 322
13952.69 349
13953.81 390
13954.92 387
13956.04 350
13957.16 381
13958.27 378
13959.39 343
13960.50 366
13961.62 377
13962.74 329
13963.85 372
13964.97 385
13966.09 349
13967.20 370
13968.32 340
13969.44 354
13970.55 338
13971.67 338
13972.79 352
13973.90 331
13975.02 332
13976.14 357
13977.25 339
13978.37 355
13979.49 377
13980.60 357
13981.72 360
13982.84 343
13983.95 278
13985.07 321
13986.19 323
13987.31 329
13988.42 337
13989.54 376
13990.66 354
13991.78 321
13992.89 329
13994.01 342
13995.13 371
13996.25 342
13997.36 300
13998.48 319
13999.60 341
14000.72 364
14001.83 328
14002.95 361
14004.07 324
14005.19 325
14006.31 327
14007.42 346
14008.54 328
14009.66 349
14010.78 353
14011.90 364
14013.02 355
14014.13 336
14015.25 311
14016.37 360
14017.49 309
14018.61 298
14019.73 288
14020.84 322
14021.96 338
14023.08 306
14024.20 345
14025.32 348
14026.44 360
14027.56 368
14028.68 317
14029.80 336
14030.91 334
14032.03 339
14033.15 342
14034.27 336
14035.39 378
14036.51 365
14037.63 360
14038.75 376
14039.87 347
14040.99 350
14042.11 382
14043.23 372
14044.35 396
14045.47 371
14046.58 370
14047.70 393
14048.82 416
14049.94 382
14051.06 358
14052.18 394
14053.30 406
14054.42 426
14055.54 464
14056.66 430
14057.78 436
14058.90 374
14060.02 396
14061.14 397
14062.26 456
14063.38 426
14064.51 432
14065.63 469
14066.75 414
14067.87 442
14068.99 425
14070.11 470
14071.23 465
14072.35 481
14073.47 536
14074.59 472
14075.71 528
14076.83 511
14077.95 483
14079.07 542
14080.19 597
14081.32 574
14082.44 537
14083.56 540
14084.68 574
14085.80 610
14086.92 589
14088.04 616
14089.16 629
14090.29 636
14091.41 676
14092.53 679
14093.65 618
14094.77 681
14095.89 799
14097.01 741
14098.14 760
14099.26 678
14100.38 700
14101.50 734
14102.62 684
14103.75 706
14104.87 713
14105.99 709
14107.11 694
14108.23 639
14109.36 601
14110.48 589
14111.60 555
14112.72 529
14113.84 516
14114.97 468
14116.09 451
14117.21 505
14118.33 497
14119.46 475
14120.58 443
14121.70 434
14122.82 439
14123.95 414
14125.07 428
14126.19 427
14127.32 405
14128.44 402
14129.56 399
14130.68 392
14131.81 361
14132.93 395
14134.05 421
14135.18 390
14136.30 361
14137.42 400
14138.55 402
14139.67 383
14140.79 382
14141.92 364
14143.04 392
14144.16 403
14145.29 406
14146.41 362
14147.54 357
14148.66 359
14149.78 333
14150.91 340
14152.03 355
14153.15 354
14154.28 344
14155.40 362
14156.53 361
14157.65 343
14158.77 356
14159.90 345
14161.02 346
14162.15 350
14163.27 353
14164.40 335
14165.52 303
14166.64 327
14167.77 350
14168.89 335
14170.02 349
14171.14 368
14172.27 337
14173.39 327
14174.52 307
14175.64 365
14176.77 376
14177.89 368
14179.02 378
14180.14 335
14181.27 314
14182.39 324
14183.52 356
14184.64 365
14185.77 360
14186.89 351
14188.02 322
14189.14 329
14190.27 337
14191.39 366
14192.52 352
14193.64 325
14194.77 355
14195.90 314
14197.02 324
14198.15 294
14199.27 354
14200.40 345
14201.52 335
14202.65 306
14203.78 330
14204.90 331
14206.03 286
14207.15 295
14208.28 303
14209.41 338
14210.53 361
14211.66 328
14212.78 300
14213.91 333
14215.04 319
14216.16 318
14217.29 302
14218.42 322
14219.54 334
14220.67 356
14221.80 306
14222.92 287
14224.05 313
14225.18 331
14226.30 303
14227.43 317
14228.56 324
14229.68 306
14230.81 282
14231.94 325
14233.06 316
14234.19 310
14235.32 348
14236.45 312
14237.57 339
14238.70 346
14239.83 335
14240.96 314
14242.08 269
14243.21 283
14244.34 288
14245.47 306
14246.59 329
14247.72 311
14248.85 279
14249.98 299
14251.10 305
14252.23 305
14253.36 271
14254.49 287
14255.62 250
14256.74 269
14257.87 295
14259.00 291
14260.13 295
14261.26 308
14262.38 310
14263.51 298
14264.64 296
14265.77 292
14266.90 293
14268.03 270
14269.15 265
14270.28 285
14271.41 252
14272.54 265
14273.67 291
14274.80 261
14275.93 283
14277.06 287
14278.18 283
14279.31 272
14280.44 272
14281.57 255
14282.70 260
14283.83 233
14284.96 269
14286.09 307
14287.22 289
14288.35 254
14289.48 228
14290.60 256
14291.73 232
14292.86 268
14293.99 241
14295.12 273
14296.25 258
14297.38 261
14298.51 229
14299.64 249
14300.77 265
14301.90 234
14303.03 254
14304.16 259
14305.29 241
14306.42 254
14307.55 240
14308.68 242
14309.81 219
14310.94 239
14312.07 233
14313.20 240
14314.33 225
14315.46 250
14316.59 238
14317.72 238
14318.85 261
14319.98 246
14321.11 256
14322.24 216
14323.38 229
14324.51 253
14325.64 251
14326.77 253
14327.90 216
14329.03 242
14330.16 253
14331.29 249
14332.42 260
14333.55 221
14334.68 244
14335.82 211
14336.95 211
14338.08 233
14339.21 229
14340.34 223
14341.47 218
14342.60 229
14343.73 223
14344.87 243
14346.00 240
14347.13 213
14348.26 242
14349.39 254
14350.52 263
14351.66 249
14352.79 244
14353.92 228
14355.05 257
14356.18 217
14357.32 235
14358.45 221
14359.58 219
14360.71 184
14361.84 201
14362.98 213
14364.11 235
14365.24 205
14366.37 240
14367.51 214
14368.64 230
14369.77 209
14370.90 236
14372.04 262
14373.17 224
14374.30 195
14375.43 222
14376.57 234
14377.70 260
14378.83 217
14379.97 200
14381.10 241
14382.23 205
14383.36 212
14384.50 217
14385.63 226
14386.76 207
14387.90 239
14389.03 230
14390.16 236
14391.30 226
14392.43 206
14393.56 256
14394.70 200
14395.83 186
14396.96 217
14398.10 224
14399.23 208
14400.37 210
14401.50 217
14402.63 213
14403.77 217
14404.90 217
14406.03 210
14407.17 217
14408.30 247
14409.44 246
14410.57 210
14411.70 192
14412.84 205
14413.97 268
14415.11 207
14416.24 223
14417.38 231
14418.51 234
14419.64 230
14420.78 217
14421.91 178
14423.05 234
14424.18 248
14425.32 227
14426.45 210
14427.59 228
14428.72 217
14429.86 188
14430.99 206
14432.13 233
14433.26 234
14434.40 232
14435.53 246
14436.67 241
14437.80 228
14438.94 241
14440.07 246
14441.21 254
14442.34 230
14443.48 228
14444.61 198
14445.75 242
14446.89 221
14448.02 194
14449.16 264
14450.29 256
14451.43 228
14452.56 220
14453.70 225
14454.84 221
14455.97 246
14457.11 252
14458.24 248
14459.38 221
14460.52 227
14461.65 264
14462.79 219
14463.92 209
14465.06 222
14466.20 201
14467.33 217
14468.47 227
14469.61 203
14470.74 212
14471.88 218
14473.02 213
14474.15 217
14475.29 206
14476.43 224
14477.56 215
14478.70 219
14479.84 219
14480.97 230
14482.11 249
14483.25 225
14484.38 245
14485.52 257
14486.66 223
14487.79 235
14488.93 255
14490.07 262
14491.21 257
14492.34 236
14493.48 229
14494.62 205
14495.76 248
14496.89 220
14498.03 231
14499.17 246
14500.31 244
14501.44 226
14502.58 243
14503.72 247
14504.86 266
14506.00 259
14507.13 266
14508.27 250
14509.41 260
14510.55 267
14511.69 274
14512.82 264
14513.96 280
14515.10 268
14516.24 280
14517.38 271
14518.51 236
14519.65 258
14520.79 264
14521.93 285
14523.07 288
14524.21 273
14525.35 253
14526.48 287
14527.62 317
14528.76 262
14529.90 287
14531.04 289
14532.18 264
14533.32 248
14534.46 261
14535.60 280
14536.73 293
14537.87 281
14539.01 272
14540.15 259
14541.29 278
14542.43 315
14543.57 253
14544.71 249
14545.85 258
14546.99 241
14548.13 247
14549.27 255
14550.41 275
14551.55 277
14552.69 246
14553.83 244
14554.97 249
14556.11 258
14557.25 252
14558.39 271
14559.53 277
14560.67 251
14561.81 274
14562.95 289
14564.09 277
14565.23 276
14566.37 262
14567.51 265
14568.65 291
14569.79 263
14570.93 270
14572.07 255
14573.21 277
14574.35 284
14575.49 267
14576.63 251
14577.77 258
14578.91 268
14580.05 259
14581.19 262
14582.33 283
14583.48 266
14584.62 267
14585.76 278
14586.90 267
14588.04 288
14589.18 305
14590.32 346
14591.46 358
14592.60 328
14593.75 333
14594.89 333
14596.03 346
14597.17 325
14598.31 322
14599.45 339
14600.59 339
14601.74 324
14602.88 310
14604.02 355
14605.16 320
14606.30 338
14607.44 333
14608.59 362
14609.73 357
14610.87 344
14612.01 376
14613.15 388
14614.30 331
14615.44 341
14616.58 384
14617.72 345
14618.87 348
14620.01 364
14621.15 381
14622.29 387
14623.44 376
14624.58 415
14625.72 475
14626.86 450
14628.01 416
14629.15 477
14630.29 489
14631.43 484
14632.58 466
14633.72 503
14634.86 571
14636.01 561
14637.15 486
14638.29 490
14639.44 515
14640.58 552
14641.72 545
14642.86 502
14644.01 490
14645.15 450
14646.29 420
14647.44 440
14648.58 380
14649.73 423
14650.87 390
14652.01 370
14653.16 360
14654.30 346
14655.44 344
14656.59 357
14657.73 333
14658.87 295
14660.02 336
14661.16 325
14662.31 312
14663.45 274
14664.59 279
14665.74 291
14666.88 308
14668.03 279
14669.17 268
14670.32 261
14671.46 260
14672.60 291
14673.75 240
14674.89 279
14676.04 284
14677.18 271
14678.33 242
14679.47 250
14680.62 258
14681.76 262
14682.91 260
14684.05 235
14685.20 257
14686.34 262
14687.49 251
14688.63 249
14689.78 236
14690.92 250
14692.07 240
14693.21 225
14694.36 238
14695.50 214
14696.65 240
14697.79 241
14698.94 199
14700.08 207
14701.23 232
14702.38 233
14703.52 221
14704.67 215
14705.81 223
14706.96 226
14708.10 229
14709.25 234
14710.40 248
14711.54 209
14712.69 199
14713.83 234
14714.98 210
14716.13 236
14717.27 242
14718.42 262
14719.56 238
14720.71 241
14721.86 224
14723.00 214
14724.15 242
14725.30 199
14726.44 235
14727.59 220
14728.74 235
14729.88 227
14731.03 224
14732.18 208
14733.32 202
14734.47 220
14735.62 257
14736.76 237
14737.91 193
14739.06 188
14740.20 220
14741.35 237
14742.50 211
14743.65 216
14744.79 215
14745.94 214
14747.09 219
14748.23 198
14749.38 209
14750.53 210
14751.68 248
14752.82 247
14753.97 244
14755.12 253
14756.27 214
14757.42 206
14758.56 202
14759.71 188
14760.86 203
14762.01 197
14763.15 216
14764.30 201
14765.45 199
14766.60 201
14767.75 199
14768.90 191
14770.04 206
14771.19 243
14772.34 233
14773.49 168
14774.64 198
14775.79 185
14776.93 209
14778.08 209
14779.23 188
14780.38 188
14781.53 183
14782.68 179
14783.83 201
14784.97 182
14786.12 176
14787.27 181
14788.42 186
14789.57 179
14790.72 182
14791.87 195
14793.02 212
14794.17 209
14795.32 192
14796.46 196
14797.61 191
14798.76 183
14799.91 204
14801.06 186
14802.21 182
14803.36 185
14804.51 213
14805.66 192
14806.81 184
14807.96 189
14809.11 177
14810.26 189
14811.41 194
14812.56 218
14813.71 213
14814.86 161
14816.01 179
14817.16 174
14818.31 210
14819.46 211
14820.61 165
14821.76 178
14822.91 212
14824.06 188
14825.21 171
14826.36 171
14827.51 149
14828.66 209
14829.81 193
14830.96 204
14832.11 201
14833.26 187
14834.42 196
14835.57 209
14836.72 187
14837.87 176
14839.02 183
14840.17 190
14841.32 192
14842.47 220
14843.62 186
14844.77 201
14845.92 194
14847.08 176
14848.23 183
14849.38 192
14850.53 168
14851.68 170
14852.83 200
14853.98 221
14855.14 208
14856.29 219
14857.44 212
14858.59 205
14859.74 175
14860.89 181
14862.05 192
14863.20 173
14864.35 203
14865.50 161
14866.65 196
14867.81 178
14868.96 170
14870.11 170
14871.26 188
14872.41 173
14873.57 187
14874.72 194
14875.87 175
14877.02 157
14878.18 170
14879.33 223
14880.48 201
14881.63 179
14882.79 206
14883.94 215
14885.09 204
14886.24 172
14887.40 186
14888.55 205
14889.70 189
14890.86 180
14892.01 188
14893.16 169
14894.31 177
14895.47 180
14896.62 199
14897.77 181
14898.93 193
14900.08 149
14901.23 190
14902.39 171
14903.54 184
14904.69 192
14905.85 189
14907.00 214
14908.16 212
14909.31 163
14910.46 179
14911.62 199
14912.77 192
14913.92 166
14915.08 181
14916.23 180
14917.39 173
14918.54 231
14919.69 206
14920.85 186
14922.00 210
14923.16 206
14924.31 239
14925.46 197
14926.62 222
14927.77 201
14928.93 217
14930.08 207
14931.24 234
14932.39 211
14933.55 228
14934.70 262
14935.85 252
14937.01 204
14938.16 198
14939.32 186
14940.47 217
14941.63 231
14942.78 230
14943.94 233
14945.09 208
14946.25 226
14947.40 266
14948.56 241
14949.71 279
14950.87 238
14952.03 243
14953.18 237
14954.34 250
14955.49 257
14956.65 261
14957.80 277
14958.96 252
14960.11 206
14961.27 237
14962.42 265
14963.58 276
14964.74 274
14965.89 271
14967.05 293
14968.20 259
14969.36 260
14970.52 235
14971.67 263
14972.83 255
14973.98 232
14975.14 254
14976.30 259
14977.45 274
14978.61 217
14979.77 217
14980.92 223
14982.08 220
14983.24 218
14984.39 205
14985.55 202
14986.70 217
14987.86 203
14989.02 218
14990.18 211
14991.33 202
14992.49 197
14993.65 166
14994.80 190
14995.96 219
14997.12 191
14998.27 200
14999.43 176
15000.59 154
15001.75 178
15002.90 195
15004.06 199
15005.22 201
15006.37 203
15007.53 177
15008.69 158
15009.85 193
15011.00 183
15012.16 143
15013.32 174
15014.48 190
15015.64 197
15016.79 197
15017.95 175
15019.11 198
15020.27 183
15021.43 179
15022.58 174
15023.74 178
15024.90 170
15026.06 197
15027.22 172
15028.37 171
15029.53 167
15030.69 161
15031.85 166
15033.01 174
15034.17 151
15035.32 145
15036.48 171
15037.64 182
15038.80 176
15039.96 204
15041.12 225
15042.28 211
15043.44 156
15044.59 153
15045.75 175
15046.91 150
15048.07 156
15049.23 161
15050.39 147
15051.55 151
15052.71 174
15053.87 174
15055.03 172
15056.19 161
15057.35 175
15058.50 187
15059.66 163
15060.82 158
15061.98 143
15063.14 166
15064.30 182
15065.46 142
15066.62 169
15067.78 173
15068.94 188
15070.10 154
15071.26 151
15072.42 149
15073.58 145
15074.74 173
15075.90 165
15077.06 174
15078.22 154
15079.38 152
15080.54 185
15081.70 167
15082.86 165
15084.02 152
15085.18 161
15086.34 190
15087.50 171
15088.67 153
15089.83 159
15090.99 178
15092.15 147
15093.31 141
15094.47 158
15095.63 168
15096.79 178
15097.95 157
15099.11 169
15100.27 143
15101.43 156
15102.60 161
15103.76 155
15104.92 159
15106.08 161
15107.24 162
15108.40 161
15109.56 167
15110.72 147
15111.89 176
15113.05 174
15114.21 177
15115.37 161
15116.53 143
15117.69 172
15118.86 170
15120.02 184
15121.18 166
15122.34 170
15123.50 161
15124.67 150
15125.83 167
15126.99 153
15128.15 172
15129.31 154
15130.48 165
15131.64 153
15132.80 154
15133.96 148
15135.13 166
15136.29 186
15137.45 138
15138.61 155
15139.78 168
15140.94 179
15142.10 197
15143.26 161
15144.43 146
15145.59 162
15146.75 152
15147.91 149
15149.08 155
15150.24 138
15151.40 148
15152.57 155
15153.73 156
15154.89 156
15156.06 151
15157.22 151
15158.38 170
15159.55 161
15160.71 159
15161.87 185
15163.04 149
15164.20 176
15165.36 153
15166.53 147
15167.69 166
15168.85 186
15170.02 189
15171.18 167
15172.35 149
15173.51 172
15174.67 178
15175.84 158
15177.00 169
15178.17 143
15179.33 155
15180.49 184
15181.66 175
15182.82 170
15183.99 175
15185.15 165
15186.31 192
15187.48 155
15188.64 191
15189.81 175
15190.97 165
15192.14 177
15193.30 184
15194.47 181
15195.63 173
15196.80 172
15197.96 185
15199.13 185
15200.29 191
15201.46 183
15202.62 185
15203.79 192
15204.95 171
15206.12 175
15207.28 186
15208.45 173
15209.61 190
15210.78 201
15211.94 215
15213.11 192
15214.27 207
15215.44 208
15216.60 205
15217.77 218
15218.93 224
15220.10 173
15221.27 196
15222.43 190
15223.60 186
15224.76 191
15225.93 219
15227.10 219
15228.26 236
15229.43 214
15230.59 219
15231.76 218
15232.93 228
15234.09 203
15235.26 207
15236.42 216
15237.59 221
15238.76 218
15239.92 206
15241.09 248
15242.26 211
15243.42 187
15244.59 187
15245.76 220
15246.92 226
15248.09 187
15249.26 178
15250.42 197
15251.59 178
15252.76 180
15253.92 182
15255.09 164
15256.26 165
15257.43 172
15258.59 160
15259.76 165
15260.93 164
15262.09 180
15263.26 194
15264.43 173
15265.60 182
15266.76 168
15267.93 166
15269.10 180
15270.27 147
15271.43 126
15272.60 174
15273.77 174
15274.94 164
15276.10 158
15277.27 131
15278.44 169
15279.61 159
15280.78 169
15281.94 143
15283.11 131
15284.28 161
15285.45 173
15286.62 129
15287.79 149
15288.95 160
15290.12 187
15291.29 174
15292.46 129
15293.63 184
15294.80 156
15295.96 164
15297.13 144
15298.30 147
15299.47 149
15300.64 173
15301.81 202
15302.98 170
15304.15 139
15305.31 155
15306.48 154
15307.65 167
15308.82 138
15309.99 168
15311.16 143
15312.33 144
15313.50 162
15314.67 145
15315.84 175
15317.01 160
15318.18 171
15319.34 179
15320.51 138
15321.68 151
15322.85 141
15324.02 142
15325.19 138
15326.36 132
15327.53 155
15328.70 146
15329.87 139
15331.04 148
15332.21 134
15333.38 166
15334.55 157
15335.72 133
15336.89 136
15338.06 159
15339.23 171
15340.40 153
15341.57 155
15342.74 156
15343.91 173
15345.08 158
15346.26 153
15347.43 162
15348.60 183
15349.77 144
15350.94 161
15352.11 174
15353.28 161
15354.45 188
15355.62 154
15356.79 144
15357.96 141
15359.13 142
15360.30 134
15361.48 149
15362.65 146
15363.82 147
15364.99 127
15366.16 178
15367.33 169
15368.50 145
15369.67 155
15370.85 157
15372.02 156
15373.19 155
15374.36 151
15375.53 145
15376.70 161
15377.88 155
15379.05 163
15380.22 182
15381.39 175
15382.56 173
15383.73 162
15384.91 137
15386.08 143
15387.25 151
15388.42 148
15389.59 134
15390.77 136
15391.94 161
15393.11 172
15394.28 138
15395.46 146
15396.63 132
15397.80 133
15398.97 150
15400.15 177
15401.32 160
15402.49 148
15403.66 153
15404.84 145
15406.01 135
15407.18 165
15408.36 153
15409.53 149
15410.70 124
15411.87 157
15413.05 146
15414.22 138
15415.39 139
15416.57 152
15417.74 147
15418.91 162
15420.09 169
15421.26 162
15422.43 156
15423.61 162
15424.78 133
15425.95 157
15427.13 159
15428.30 147
15429.47 142
15430.65 165
15431.82 150
15433.00 183
15434.17 151
15435.34 168
15436.52 166
15437.69 160
15438.87 156
15440.04 146
15441.21 151
15442.39 181
15443.56 173
15444.74 140
15445.91 155
15447.09 157
15448.26 167
15449.43 153
15450.61 152
15451.78 173
15452.96 171
15454.13 153
15455.31 139
15456.48 171
15457.66 139
15458.83 139
15460.01 172
15461.18 145
15462.36 156
15463.53 137
15464.71 145
15465.88 162
15467.06 173
15468.23 171
15469.41 146
15470.58 154
15471.76 134
15472.93 163
15474.11 170
15475.28 184
15476.46 162
15477.63 148
15478.81 188
15479.99 179
15481.16 159
15482.34 140
15483.51 126
15484.69 142
15485.86 152
15487.04 153
15488.22 163
15489.39 153
15490.57 144
15491.74 149
15492.92 127
15494.10 130
15495.27 141
15496.45 141
15497.62 139
15498.80 158
15499.98 181
15501.15 167
15502.33 153
15503.51 145
15504.68 144
15505.86 172
15507.04 153
15508.21 181
15509.39 156
15510.57 150
15511.74 156
15512.92 177
15514.10 149
15515.27 142
15516.45 185
15517.63 177
15518.81 138
15519.98 166
15521.16 166
15522.34 150
15523.51 165
15524.69 174
15525.87 177
15527.05 148
15528.22 129
15529.40 169
15530.58 181
15531.76 168
15532.93 166
15534.11 151
15535.29 176
15536.47 170
15537.64 158
15538.82 146
15540.00 171
15541.18 163
15542.36 158
15543.53 167
15544.71 172
15545.89 155
15547.07 174
15548.25 139
15549.43 144
15550.60 181
15551.78 168
15552.96 160
15554.14 158
15555.32 153
15556.50 172
15557.67 182
15558.85 178
15560.03 163
15561.21 194
15562.39 149
15563.57 145
15564.75 166
15565.93 150
15567.10 152
15568.28 136
15569.46 164
15570.64 174
15571.82 181
15573.00 172
15574.18 175
15575.36 177
15576.54 145
15577.72 189
15578.90 208
15580.08 210
15581.26 212
15582.43 202
15583.61 172
15584.79 184
15585.97 192
15587.15 189
15588.33 197
15589.51 178
15590.69 184
15591.87 189
15593.05 213
15594.23 195
15595.41 213
15596.59 205
15597.77 206
15598.95 192
15600.13 206
15601.31 200
15602.49 197
15603.67 185
15604.85 199
15606.03 201
15607.21 214
15608.40 229
15609.58 222
15610.76 197
15611.94 225
15613.12 198
15614.30 212
15615.48 222
15616.66 206
15617.84 201
15619.02 208
15620.20 202
15621.38 240
15622.56 264
15623.75 256
15624.93 244
15626.11 232
15627.29 256
15628.47 248
15629.65 238
15630.83 245
15632.01 234
15633.20 254
15634.38 268
15635.56 228
15636.74 251
15637.92 251
15639.10 255
15640.29 261
15641.47 278
15642.65 266
15643.83 267
15645.01 260
15646.19 272
15647.38 254
15648.56 264
15649.74 259
15650.92 259
15652.10 245
15653.29 308
15654.47 283
15655.65 269
15656.83 295
15658.02 292
15659.20 289
15660.38 286
15661.56 293
15662.75 268
15663.93 277
15665.11 283
15666.29 282
15667.48 261
15668.66 277
15669.84 291
15671.03 313
15672.21 284
15673.39 257
15674.57 272
15675.76 255
15676.94 246
15678.12 254
15679.31 278
15680.49 273
15681.67 259
15682.86 280
15684.04 271
15685.22 262
15686.41 253
15687.59 255
15688.77 241
15689.96 251
15691.14 229
15692.32 255
15693.51 261
15694.69 240
15695.88 266
15697.06 274
15698.24 326
15699.43 330
15700.61 297
15701.80 287
15702.98 260
15704.16 293
15705.35 288
15706.53 275
15707.72 290
15708.90 290
15710.09 299
15711.27 312
15712.45 325
15713.64 305
15714.82 339
15716.01 320
15717.19 299
15718.38 304
15719.56 304
15720.75 315
15721.93 304
15723.12 308
15724.30 318
15725.49 322
15726.67 318
15727.86 311
15729.04 309
15730.23 290
15731.41 318
15732.60 325
15733.78 321
15734.97 307
15736.15 280
15737.34 287
15738.52 349
15739.71 319
15740.89 275
15742.08 314
15743.27 334
15744.45 338
15745.64 345
15746.82 344
15748.01 342
15749.19 354
15750.38 333
15751.57 339
15752.75 358
15753.94 343
15755.12 330
15756.31 363
15757.50 331
15758.68 369
15759.87 340
15761.05 352
15762.24 315
15763.43 336
15764.61 378
15765.80 337
15766.99 319
15768.17 329
15769.36 293
15770.55 357
15771.73 336
15772.92 311
15774.11 297
15775.29 296
15776.48 278
15777.67 308
15778.85 305
15780.04 273
15781.23 302
15782.42 292
15783.60 288
15784.79 283
15785.98 298
15787.16 296
15788.35 280
15789.54 283
15790.73 287
15791.91 277
15793.10 289
15794.29 260
15795.48 266
15796.66 280
15797.85 246
15799.04 286
15800.23 247
15801.41 228
15802.60 259
15803.79 242
15804.98 250
15806.17 237
15807.35 255
15808.54 236
15809.73 235
15810.92 251
15812.11 220
15813.30 226
15814.48 222
15815.67 233
15816.86 241
15818.05 212
15819.24 217
15820.43 244
15821.61 218
15822.80 229
15823.99 218
15825.18 243
15826.37 247
15827.56 229
15828.75 218
15829.94 203
15831.12 231
15832.31 239
15833.50 217
15834.69 207
15835.88 235
15837.07 237
15838.26 203
15839.45 219
15840.64 193
15841.83 227
15843.02 234
15844.21 217
15845.39 210
15846.58 221
15847.77 228
15848.96 219
15850.15 203
15851.34 193
15852.53 221
15853.72 204
15854.91 227
15856.10 238
15857.29 189
15858.48 215
15859.67 225
15860.86 210
15862.05 176
15863.24 203
15864.43 226
15865.62 219
15866.81 187
15868.00 235
15869.19 200
15870.38 217
15871.57 212
15872.76 205
15873.96 233
15875.15 226
15876.34 208
15877.53 233
15878.72 219
15879.91 223
15881.10 226
15882.29 271
15883.48 212
15884.67 224
15885.86 198
15887.05 234
15888.25 244
15889.44 221
15890.63 222
15891.82 206
15893.01 232
15894.20 220
15895.39 230
15896.58 238
15897.78 214
15898.97 239
15900.16 211
15901.35 228
15902.54 249
15903.73 220
15904.92 225
15906.12 219
15907.31 254
15908.50 224
15909.69 228
15910.88 222
15912.08 219
15913.27 265
15914.46 245
15915.65 250
15916.84 211
15918.04 211
15919.23 213
15920.42 225
15921.61 231
15922.81 231
15924.00 204
15925.19 220
15926.38 227
15927.58 215
15928.77 204
15929.96 230
15931.15 205
15932.35 214
15933.54 233
15934.73 218
15935.92 225
15937.12 210
15938.31 217
15939.50 197
15940.70 184
15941.89 166
15943.08 192
15944.28 203
15945.47 227
15946.66 220
15947.86 195
15949.05 209
15950.24 172
15951.44 183
15952.63 186
15953.82 187
15955.02 176
15956.21 215
15957.40 189
15958.60 163
15959.79 201
15960.99 197
15962.18 189
15963.37 169
15964.57 171
15965.76 185
15966.96 173
15968.15 146
15969.34 181
15970.54 170
15971.73 198
15972.93 172
15974.12 173
15975.31 185
15976.51 178
15977.70 155
15978.90 154
15980.09 152
15981.29 160
15982.48 151
15983.68 183
15984.87 172
15986.07 150
15987.26 148
15988.46 171
15989.65 167
15990.85 139
15992.04 145
15993.24 167
15994.43 154
15995.63 148
15996.82 163
15998.02 164
15999.21 169
16000.41 150
16001.60 164
16002.80 140
16003.99 143
16005.19 137
16006.38 145
16007.58 139
16008.77 128
16009.97 142
16011.17 145
16012.36 155
16013.56 151
16014.75 139
16015.95 148
16017.14 149
16018.34 146
16019.54 148
16020.73 156
16021.93 161
16023.13 131
16024.32 147
16025.52 167
16026.71 138
16027.91 161
16029.11 144
16030.30 170
16031.50 166
16032.70 130
16033.89 148
16035.09 145
16036.29 163
16037.48 140
16038.68 125
16039.88 146
16041.07 154
16042.27 156
16043.47 169
16044.66 156
16045.86 151
16047.06 159
16048.25 158
16049.45 139
16050.65 148
16051.85 144
16053.04 136
16054.24 183
16055.44 141
16056.64 134
16057.83 138
16059.03 135
16060.23 138
16061.43 148
16062.62 143
16063.82 133
16065.02 137
16066.22 147
16067.41 177
16068.61 160
16069.81 154
16071.01 133
16072.21 131
16073.40 126
16074.60 145
16075.80 146
16077.00 136
16078.20 131
16079.39 118
16080.59 132
16081.79 148
16082.99 142
16084.19 146
16085.39 153
16086.58 132
16087.78 143
16088.98 153
16090.18 128
16091.38 129
16092.58 127
16093.78 133
16094.98 113
16096.17 127
16097.37 132
16098.57 130
16099.77 126
16100.97 139
16102.17 110
16103.37 140
16104.57 132
16105.77 122
16106.97 99
16108.17 132
16109.36 147
16110.56 137
16111.76 120
16112.96 151
16114.16 161
16115.36 149
16116.56 120
16117.76 124
16118.96 144
16120.16 114
16121.36 126
16122.56 132
16123.76 115
16124.96 129
16126.16 147
16127.36 133
16128.56 143
16129.76 137
16130.96 132
16132.16 123
16133.36 113
16134.56 142
16135.76 144
16136.96 129
16138.16 144
16139.36 138
16140.56 143
16141.76 129
16142.97 118
16144.17 144
16145.37 112
16146.57 107
16147.77 136
16148.97 107
16150.17 132
16151.37 156
16152.57 147
16153.77 157
16154.97 113
16156.18 134
16157.38 125
16158.58 125
16159.78 136
16160.98 118
16162.18 131
16163.38 134
16164.58 129
16165.79 140
16166.99 136
16168.19 147
16169.39 138
16170.59 137
16171.79 129
16173.00 141
16174.20 131
16175.40 127
16176.60 120
16177.80 131
16179.01 135
16180.21 145
16181.41 124
16182.61 150
16183.81 188
16185.02 162
16186.22 126
16187.42 126
16188.62 125
16189.82 141
16191.03 139
16192.23 129
16193.43 115
16194.63 123
16195.84 126
16197.04 135
16198.24 140
16199.45 148
16200.65 138
16201.85 138
16203.05 157
16204.26 128
16205.46 163
16206.66 143
16207.87 142
16209.07 158
16210.27 153
16211.48 154
16212.68 153
16213.88 153
16215.08 155
16216.29 157
16217.49 144
16218.70 136
16219.90 135
16221.10 145
16222.31 154
16223.51 137
16224.71 135
16225.92 153
16227.12 171
16228.32 147
16229.53 133
16230.73 141
16231.94 152
16233.14 151
16234.34 148
16235.55 114
16236.75 125
16237.96 154
16239.16 169
16240.36 153
16241.57 130
16242.77 167
16243.98 135
16245.18 161
16246.39 133
16247.59 163
16248.80 169
16250.00 195
16251.21 198
16252.41 168
16253.61 157
16254.82 183
16256.02 186
16257.23 166
16258.43 148
16259.64 165
16260.84 212
16262.05 168
16263.25 165
16264.46 164
16265.66 177
16266.87 171
16268.08 181
16269.28 189
16270.49 183
16271.69 210
16272.90 199
16274.10 171
16275.31 180
16276.51 167
16277.72 197
16278.92 184
16280.13 173
16281.34 203
16282.54 183
16283.75 178
16284.95 206
16286.16 197
16287.37 199
16288.57 180
16289.78 166
16290.98 211
16292.19 216
16293.40 214
16294.60 210
16295.81 206
16297.02 212
16298.22 201
16299.43 212
16300.63 206
16301.84 237
16303.05 228
16304.25 221
16305.46 194
16306.67 225
16307.87 212
16309.08 196
16310.29 187
16311.50 176
16312.70 170
16313.91 207
16315.12 200
16316.32 212
16317.53 195
16318.74 184
16319.94 160
16321.15 186
16322.36 203
16323.57 174
16324.77 188
16325.98 175
16327.19 175
16328.40 160
16329.60 180
16330.81 166
16332.02 155
16333.23 150
16334.43 143
16335.64 145
16336.85 164
16338.06 141
16339.27 150
16340.47 158
16341.68 164
16342.89 137
16344.10 180
16345.31 185
16346.51 195
16347.72 142
16348.93 129
16350.14 139
16351.35 135
16352.56 142
16353.77 158
16354.97 147
16356.18 150
16357.39 156
16358.60 179
16359.81 146
16361.02 160
16362.23 158
16363.43 157
16364.64 172
16365.85 140
16367.06 145
16368.27 149
16369.48 147
16370.69 142
16371.90 132
16373.11 148
16374.32 141
16375.53 128
16376.73 133
16377.94 135
16379.15 129
16380.36 148
16381.57 144
16382.78 125
16383.99 110
16385.20 125
16386.41 159
16387.62 151
16388.83 120
16390.04 140
16391.25 165
16392.46 164
16393.67 126
16394.88 127
16396.09 122
16397.30 124
16398.51 160
16399.72 152
16400.93 113
16402.14 134
16403.35 137
16404.56 138
16405.77 124
16406.98 136
16408.19 133
16409.40 142
16410.61 134
16411.82 138
16413.04 119
16414.25 137
16415.46 143
16416.67 166
16417.88 162
16419.09 168
16420.30 134
16421.51 138
16422.72 141
16423.93 147
16425.14 135
16426.36 126
16427.57 124
16428.78 146
16429.99 116
16431.20 127
16432.41 122
16433.62 123
16434.83 97
16436.05 135
16437.26 108
16438.47 112
16439.68 141
16440.89 115
16442.10 124
16443.32 152
16444.53 147
16445.74 119
16446.95 104
16448.16 147
16449.38 155
16450.59 152
16451.80 128
16453.01 139
16454.22 124
16455.44 147
16456.65 150
16457.86 149
16459.07 140
16460.29 136
16461.50 124
16462.71 145
16463.92 103
16465.14 111
16466.35 120
16467.56 113
16468.77 119
16469.99 128
16471.20 125
16472.41 129
16473.63 139
16474.84 134
16476.05 129
16477.26 104
16478.48 135
16479.69 97
16480.90 101
16482.12 127
16483.33 130
16484.54 141
16485.76 128
16486.97 118
16488.18 119
16489.40 132
16490.61 111
16491.82 98
16493.04 105
16494.25 136
16495.47 108
16496.68 132
16497.89 126
16499.11 110
16500.32 108
16501.53 132
16502.75 131
16503.96 148
16505.18 145
16506.39 131
16507.61 127
16508.82 153
16510.03 135
16511.25 109
16512.46 133
16513.68 152
16514.89 136
16516.11 127
16517.32 132
16518.53 130
16519.75 106
16520.96 124
16522.18 131
16523.39 96
16524.61 122
16525.82 124
16527.04 153
16528.25 108
16529.47 86
16530.68 114
16531.90 127
16533.11 123
16534.33 153
16535.54 131
16536.76 107
16537.97 127
16539.19 136
16540.40 142
16541.62 115
16542.84 116
16544.05 118
16545.27 123
16546.48 128
16547.70 109
16548.91 114
16550.13 128
16551.35 139
16552.56 143
16553.78 109
16554.99 113
16556.21 135
16557.42 147
16558.64 111
16559.86 149
16561.07 155
16562.29 121
16563.51 146
16564.72 120
16565.94 132
16567.15 118
16568.37 127
16569.59 129
16570.80 135
16572.02 122
16573.24 144
16574.45 143
16575.67 114
16576.89 162
16578.10 142
16579.32 135
16580.54 144
16581.75 108
16582.97 144
16584.19 140
16585.41 129
16586.62 122
16587.84 163
16589.06 153
16590.27 113
16591.49 136
16592.71 115
16593.93 134
16595.14 111
16596.36 135
16597.58 123
16598.80 151
16600.01 132
16601.23 130
16602.45 120
16603.67 116
16604.88 123
16606.10 118
16607.32 107
16608.54 128
16609.76 121
16610.97 129
16612.19 105
16613.41 121
16614.63 129
16615.85 113
16617.06 101
16618.28 109
16619.50 146
16620.72 137
16621.94 106
16623.16 105
16624.37 107
16625.59 118
16626.81 120
16628.03 119
16629.25 104
16630.47 109
16631.69 111
16632.90 117
16634.12 118
16635.34 123
16636.56 104
16637.78 116
16639.00 111
16640.22 120
16641.44 88
16642.66 126
16643.88 156
16645.09 127
16646.31 103
16647.53 97
16648.75 110
16649.97 120
16651.19 124
16652.41 114
16653.63 112
16654.85 142
16656.07 102
16657.29 126
16658.51 158
16659.73 128
16660.95 109
16662.17 110
16663.39 113
16664.61 110
16665.83 94
16667.05 116
16668.27 111
16669.49 103
16670.71 109
16671.93 98
16673.15 137
16674.37 133
16675.59 109
16676.81 105
16678.03 101
16679.25 119
16680.47 116
16681.69 118
16682.91 109
16684.13 124
16685.35 118
16686.58 107
16687.80 119
16689.02 110
16690.24 103
16691.46 108
16692.68 115
16693.90 117
16695.12 116
16696.34 125
16697.56 129
16698.79 125
16700.01 114
16701.23 130
16702.45 124
16703.67 153
16704.89 110
16706.11 88
16707.34 119
16708.56 121
16709.78 107
16711.00 120
16712.22 136
16713.44 134
16714.67 103
16715.89 104
16717.11 130
16718.33 135
16719.55 106
16720.78 112
16722.00 126
16723.22 111
16724.44 109
16725.66 97
16726.89 96
16728.11 116
16729.33 89
16730.55 88
16731.78 122
16733.00 123
16734.22 130
16735.44 120
16736.67 104
16737.89 100
16739.11 111
16740.33 123
16741.56 120
16742.78 110
16744.00 105
16745.22 113
16746.45 84
16747.67 94
16748.89 100
16750.12 128
16751.34 112
16752.56 80
16753.79 122
16755.01 95
16756.23 119
16757.46 124
16758.68 120
16759.90 132
16761.13 113
16762.35 128
16763.57 108
16764.80 127
16766.02 114
16767.24 105
16768.47 103
16769.69 110
16770.92 102
16772.14 131
16773.36 110
16774.59 129
16775.81 129
16777.04 101
16778.26 106
16779.48 105
16780.71 119
16781.93 109
16783.16 121
16784.38 106
16785.61 110
16786.83 106
16788.05 118
16789.28 107
16790.50 116
16791.73 124
16792.95 108
16794.18 116
16795.40 116
16796.63 90
16797.85 99
16799.08 109
16800.30 96
16801.53 91
16802.75 110
16803.98 132
16805.20 130
16806.43 127
16807.65 105
16808.88 111
16810.10 104
16811.33 120
16812.55 104
16813.78 121
16815.00 109
16816.23 115
16817.46 104
16818.68 108
16819.91 134
16821.13 135
16822.36 111
16823.58 133
16824.81 124
16826.04 162
16827.26 124
16828.49 118
16829.71 130
16830.94 136
16832.17 135
16833.39 104
16834.62 132
16835.84 154
16837.07 130
16838.30 122
16839.52 122
16840.75 143
16841.98 151
16843.20 135
16844.43 121
16845.66 133
16846.88 136
16848.11 133
16849.34 130
16850.56 126
16851.79 120
16853.02 121
16854.24 122
16855.47 199
16856.70 141
16857.92 135
16859.15 158
16860.38 151
16861.61 145
16862.83 170
16864.06 171
16865.29 144
16866.52 150
16867.74 153
16868.97 157
16870.20 170
16871.42 189
16872.65 177
16873.88 169
16875.11 183
16876.34 190
16877.56 179
16878.79 170
16880.02 195
16881.25 176
16882.47 171
16883.70 185
16884.93 190
16886.16 214
16887.39 191
16888.62 206
16889.84 221
16891.07 175
16892.30 188
16893.53 172
16894.76 169
16895.98 210
16897.21 186
16898.44 177
16899.67 165
16900.90 175
16902.13 153
16903.36 164
16904.59 159
16905.81 160
16907.04 162
16908.27 149
16909.50 170
16910.73 134
16911.96 136
16913.19 139
16914.42 140
16915.65 153
16916.88 148
16918.10 139
16919.33 150
16920.56 149
16921.79 103
16923.02 100
16924.25 158
16925.48 144
16926.71 157
16927.94 136
16929.17 129
16930.40 151
16931.63 126
16932.86 151
16934.09 121
16935.32 116
16936.55 115
16937.78 132
16939.01 144
16940.24 122
16941.47 108
16942.70 127
16943.93 115
16945.16 125
16946.39 133
16947.62 113
16948.85 130
16950.08 113
16951.31 107
16952.54 100
16953.77 117
16955.00 136
16956.23 126
16957.46 112
16958.69 118
16959.93 139
16961.16 125
16962.39 118
16963.62 111
16964.85 119
16966.08 97
16967.31 113
16968.54 111
16969.77 108
16971.00 131
16972.24 116
16973.47 137
16974.70 133
16975.93 152
16977.16 119
16978.39 130
16979.62 136
16980.85 126
16982.09 123
16983.32 116
16984.55 128
16985.78 116
16987.01 119
16988.24 143
16989.48 120
16990.71 109
16991.94 115
16993.17 129
16994.40 136
16995.64 122
16996.87 101
16998.10 129
16999.33 105
17000.57 121
17001.80 95
17003.03 112
17004.26 97
17005.49 118
17006.73 121
17007.96 121
17009.19 118
17010.42 131
17011.66 120
17012.89 114
17014.12 119
17015.36 108
17016.59 104
17017.82 116
17019.05 119
17020.29 97
17021.52 91
17022.75 117
17023.99 132
17025.22 101
17026.45 99
17027.69 103
17028.92 115
17030.15 100
17031.39 127
17032.62 121
17033.85 115
17035.09 128
17036.32 108
17037.55 122
17038.79 109
17040.02 109
17041.25 102
17042.49 108
17043.72 124
17044.96 118
17046.19 111
17047.42 113
17048.66 120
17049.89 120
17051.13 140
17052.36 111
17053.59 103
17054.83 97
17056.06 121
17057.30 101
17058.53 114
17059.77 113
17061.00 117
17062.23 106
17063.47 128
17064.70 119
17065.94 104
17067.17 101
17068.41 115
17069.64 124
17070.88 119
17072.11 112
17073.35 98
17074.58 107
17075.82 110
17077.05 122
17078.29 101
17079.52 124
17080.76 108
17081.99 99
17083.23 107
17084.46 137
17085.70 104
17086.93 125
17088.17 128
17089.40 100
17090.64 100
17091.88 115
17093.11 107
17094.35 109
17095.58 118
17096.82 93
17098.05 92
17099.29 116
17100.53 100
17101.76 88
17103.00 90
17104.23 95
17105.47 112
17106.71 101
17107.94 91
17109.18 110
17110.41 121
17111.65 109
17112.89 100
17114.12 92
17115.36 118
17116.60 121
17117.83 107
17119.07 126
17120.31 137
17121.54 125
17122.78 90
17124.02 103
17125.25 110
17126.49 86
17127.73 92
17128.96 105
17130.20 98
17131.44 98
17132.67 104
17133.91 98
17135.15 106
17136.39 121
17137.62 116
17138.86 99
17140.10 96
17141.33 102
17142.57 87
17143.81 106
17145.05 108
17146.28 103
17147.52 108
17148.76 95
17150.00 105
17151.24 82
17152.47 81
17153.71 98
17154.95 98
17156.19 110
17157.42 88
17158.66 120
17159.90 86
17161.14 117
17162.38 105
17163.61 90
17164.85 118
17166.09 72
17167.33 83
17168.57 118
17169.81 103
17171.04 108
17172.28 97
17173.52 110
17174.76 113
17176.00 93
17177.24 81
17178.48 96
17179.72 76
17180.95 83
17182.19 86
17183.43 109
17184.67 93
17185.91 98
17187.15 83
17188.39 89
17189.63 113
17190.87 102
17192.10 93
17193.34 101
17194.58 89
17195.82 94
17197.06 84
17198.30 84
17199.54 110
17200.78 108
17202.02 92
17203.26 105
17204.50 98
17205.74 91
17206.98 97
17208.22 105
17209.46 91
17210.70 87
17211.94 92
17213.18 113
17214.42 112
17215.66 101
17216.90 100
17218.14 100
17219.38 94
17220.62 83
17221.86 111
17223.10 103
17224.34 92
17225.58 95
17226.82 99
17228.06 99
17229.30 99
17230.54 110
17231.78 81
17233.02 93
17234.26 90
17235.50 95
17236.75 92
17237.99 98
17239.23 77
17240.47 101
17241.71 102
17242.95 87
17244.19 71
17245.43 90
17246.67 96
17247.92 89
17249.16 96
17250.40 112
17251.64 110
17252.88 78
17254.12 75
17255.36 88
17256.60 96
17257.85 93
17259.09 90
17260.33 88
17261.57 103
17262.81 99
17264.05 82
17265.30 74
17266.54 72
17267.78 109
17269.02 84
17270.26 109
17271.51 101
17272.75 77
17273.99 102
17275.23 73
17276.48 84
17277.72 103
17278.96 108
17280.20 100
17281.44 99
17282.69 94
17283.93 94
17285.17 91
17286.41 89
17287.66 91
17288.90 95
17290.14 83
17291.39 103
17292.63 97
17293.87 93
17295.11 93
17296.36 77
17297.60 84
17298.84 80
17300.09 98
17301.33 102
17302.57 97
17303.82 81
17305.06 88
17306.30 99
17307.55 117
17308.79 66
17310.03 78
17311.28 87
17312.52 67
17313.76 78
17315.01 73
17316.25 90
17317.49 99
17318.74 95
17319.98 67
17321.23 93
17322.47 79
17323.71 78
17324.96 83
17326.20 84
17327.45 85
17328.69 72
17329.93 105
17331.18 82
17332.42 84
17333.67 87
17334.91 75
17336.16 76
17337.40 82
17338.64 82
17339.89 81
17341.13 80
17342.38 88
17343.62 89
17344.87 79
17346.11 85
17347.36 100
17348.60 112
17349.85 98
17351.09 80
17352.34 85
17353.58 91
17354.83 97
17356.07 101
17357.32 83
17358.56 96
17359.81 75
17361.05 70
17362.30 84
17363.54 92
17364.79 83
17366.03 87
17367.28 113
17368.53 105
17369.77 92
17371.02 80
17372.26 95
17373.51 73
17374.75 75
17376.00 87
17377.25 86
17378.49 97
17379.74 92
17380.98 82
17382.23 103
17383.48 104
17384.72 113
17385.97 85
17387.21 78
17388.46 110
17389.71 129
17390.95 109
17392.20 101
17393.45 106
17394.69 92
17395.94 88
17397.19 97
17398.43 81
17399.68 83
17400.93 109
17402.17 92
17403.42 93
17404.67 96
17405.91 100
17407.16 98
17408.41 103
17409.65 78
17410.90 78
17412.15 82
17413.40 78
17414.64 100
17415.89 81
17417.14 99
17418.39 77
17419.63 84
17420.88 98
17422.13 74
17423.38 110
17424.62 90
17425.87 97
17427.12 83
17428.37 72
17429.61 85
17430.86 73
17432.11 70
17433.36 89
17434.60 98
17435.85 98
17437.10 80
17438.35 94
17439.60 84
17440.85 80
17442.09 96
17443.34 98
17444.59 99
17445.84 83
17447.09 82
17448.34 96
17449.58 87
17450.83 87
17452.08 94
17453.33 89
17454.58 87
17455.83 79
17457.08 99
17458.32 92
17459.57 105
17460.82 81
17462.07 109
17463.32 104
17464.57 95
17465.82 84
17467.07 101
17468.32 98
17469.57 88
17470.81 93
17472.06 80
17473.31 77
17474.56 90
17475.81 89
17477.06 93
17478.31 108
17479.56 108
17480.81 98
17482.06 116
17483.31 79
17484.56 119
17485.81 105
17487.06 80
17488.31 95
17489.56 100
17490.81 94
17492.06 98
17493.31 102
17494.56 118
17495.81 111
17497.06 125
17498.31 115
17499.56 118
17500.81 81
17502.06 104
17503.31 110
17504.56 94
17505.81 100
17507.06 89
17508.31 101
17509.56 96
17510.81 85
17512.06 112
17513.32 83
17514.57 117
17515.82 95
17517.07 116
17518.32 122
17519.57 84
17520.82 89
17522.07 120
17523.32 111
17524.57 92
17525.83 104
17527.08 103
17528.33 98
17529.58 106
17530.83 122
17532.08 133
17533.33 127
17534.59 117
17535.84 107
17537.09 110
17538.34 95
17539.59 114
17540.84 115
17542.10 88
17543.35 94
17544.60 136
17545.85 158
17547.10 124
17548.36 126
17549.61 124
17550.86 113
17552.11 120
17553.36 109
17554.62 97
17555.87 103
17557.12 82
17558.37 113
17559.63 103
17560.88 132
17562.13 127
17563.38 123
17564.64 107
17565.89 95
17567.14 103
17568.39 116
17569.65 104
17570.90 97
17572.15 136
17573.41 104
17574.66 99
17575.91 117
17577.16 115
17578.42 104
17579.67 105
17580.92 110
17582.18 113
17583.43 120
17584.68 85
17585.94 83
17587.19 101
17588.44 91
17589.70 91
17590.95 102
17592.20 98
17593.46 133
17594.71 109
17595.97 103
17597.22 124
17598.47 107
17599.73 108
17600.98 92
17602.23 88
17603.49 129
17604.74 119
17606.00 83
17607.25 101
17608.51 98
17609.76 109
17611.01 108
17612.27 97
17613.52 89
17614.78 98
17616.03 109
17617.29 124
17618.54 122
17619.79 88
17621.05 96
17622.30 118
17623.56 130
17624.81 84
17626.07 83
17627.32 115
17628.58 100
17629.83 88
17631.09 112
17632.34 97
17633.60 110
17634.85 107
17636.11 84
17637.36 82
17638.62 86
17639.87 117
17641.13 134
17642.39 85
17643.64 99
17644.90 113
17646.15 92
17647.41 94
17648.66 109
17649.92 90
17651.17 77
17652.43 93
17653.69 81
17654.94 79
17656.20 109
17657.45 106
17658.71 88
17659.97 88
17661.22 100
17662.48 98
17663.73 91
17664.99 95
17666.25 98
17667.50 94
17668.76 70
17670.02 69
17671.27 89
17672.53 93
17673.78 97
17675.04 82
17676.30 83
17677.55 89
17678.81 111
17680.07 98
17681.32 88
17682.58 80
17683.84 93
17685.10 97
17686.35 107
17687.61 83
17688.87 79
17690.12 81
17691.38 104
17692.64 87
17693.89 90
17695.15 84
17696.41 98
17697.67 108
17698.92 82
17700.18 80
17701.44 93
17702.70 92
17703.95 77
17705.21 77
17706.47 92
17707.73 83
17708.98 65
17710.24 91
17711.50 83
17712.76 100
17714.02 111
17715.27 77
17716.53 63
17717.79 56
17719.05 78
17720.31 92
17721.57 73
17722.82 83
17724.08 73
17725.34 83
17726.60 102
17727.86 88
17729.12 112
17730.37 85
17731.63 90
17732.89 100
17734.15 90
17735.41 107
17736.67 110
17737.93 92
17739.18 101
17740.44 128
17741.70 93
17742.96 111
17744.22 109
17745.48 91
17746.74 83
17748.00 69
17749.26 85
17750.52 97
17751.78 102
17753.04 110
17754.29 107
17755.55 105
17756.81 84
17758.07 81
17759.33 90
17760.59 108
17761.85 80
17763.11 107
17764.37 77
17765.63 87
17766.89 100
17768.15 76
17769.41 90
17770.67 70
17771.93 78
17773.19 88
17774.45 85
17775.71 87
17776.97 87
17778.23 77
17779.49 100
17780.75 88
17782.01 77
17783.27 74
17784.53 90
17785.79 99
17787.05 100
17788.31 68
17789.58 86
17790.84 75
17792.10 86
17793.36 113
17794.62 84
17795.88 95
17797.14 98
17798.40 83
17799.66 80
17800.92 71
17802.18 83
17803.45 76
17804.71 110
17805.97 79
17807.23 93
17808.49 113
17809.75 92
17811.01 84
17812.27 85
17813.54 95
17814.80 71
17816.06 90
17817.32 103
17818.58 87
17819.84 75
17821.11 92
17822.37 99
17823.63 91
17824.89 87
17826.15 87
17827.42 84
17828.68 73
17829.94 75
17831.20 86
17832.46 88
17833.73 94
17834.99 105
17836.25 80
17837.51 91
17838.78 94
17840.04 88
17841.30 79
17842.56 88
17843.83 82
17845.09 83
17846.35 86
17847.61 87
17848.88 70
17850.14 93
17851.40 95
17852.66 88
17853.93 78
17855.19 85
17856.45 78
17857.72 88
17858.98 62
17860.24 86
17861.51 107
17862.77 95
17864.03 90
17865.30 75
17866.56 86
17867.82 94
17869.09 91
17870.35 72
17871.61 76
17872.88 72
17874.14 70
17875.40 72
17876.67 66
17877.93 72
17879.20 73
17880.46 75
17881.72 74
17882.99 62
17884.25 60
17885.52 73
17886.78 83
17888.04 77
17889.31 65
17890.57 73
17891.84 94
17893.10 67
17894.36 69
17895.63 89
17896.89 93
17898.16 78
17899.42 65
17900.69 73
17901.95 110
17903.22 100
17904.48 87
17905.75 67
17907.01 89
17908.28 91
17909.54 91
17910.81 79
17912.07 83
17913.34 82
17914.60 125
17915.87 104
17917.13 73
17918.40 80
17919.66 96
17920.93 84
17922.19 77
17923.46 97
17924.72 106
17925.99 78
17927.25 79
17928.52 101
17929.79 87
17931.05 88
17932.32 93
17933.58 77
17934.85 76
17936.11 87
17937.38 90
17938.65 92
17939.91 95
17941.18 74
17942.44 98
17943.71 81
17944.98 87
17946.24 94
17947.51 100
17948.77 81
17950.04 64
17951.31 88
17952.57 92
17953.84 103
17955.11 74
17956.37 76
17957.64 81
17958.91 95
17960.17 74
17961.44 73
17962.71 73
17963.97 84
17965.24 93
17966.51 79
17967.77 92
17969.04 77
17970.31 85
17971.58 86
17972.84 84
17974.11 80
17975.38 94
17976.64 93
17977.91 81
17979.18 74
17980.45 82
17981.71 102
17982.98 88
17984.25 88
17985.52 96
17986.78 96
17988.05 84
17989.32 84
17990.59 81
17991.86 94
17993.12 86
17994.39 85
17995.66 86
17996.93 86
17998.20 85
17999.46 91
18000.73 66
18002.00 94
18003.27 84
18004.54 85
18005.80 87
18007.07 80
18008.34 82
18009.61 79
18010.88 89
18012.15 70
18013.42 59
18014.68 72
18015.95 77
18017.22 94
18018.49 86
18019.76 71
18021.03 93
18022.30 98
18023.57 91
18024.83 84
18026.10 95
18027.37 84
18028.64 74
18029.91 97
18031.18 89
18032.45 76
18033.72 79
18034.99 83
18036.26 88
18037.53 107
18038.80 83
18040.07 83
18041.34 121
18042.60 87
18043.87 70
18045.14 58
18046.41 74
18047.68 74
18048.95 73
18050.22 69
18051.49 71
18052.76 76
18054.03 86
18055.30 81
18056.57 56
18057.84 88
18059.11 92
18060.38 86
18061.65 62
18062.92 94
18064.20 90
18065.47 84
18066.74 90
18068.01 86
18069.28 77
18070.55 85
18071.82 83
18073.09 91
18074.36 78
18075.63 97
18076.90 100
18078.17 80
18079.44 90
18080.71 75
18081.99 87
18083.26 80
18084.53 101
18085.80 76
18087.07 89
18088.34 72
18089.61 85
18090.88 82
18092.15 70
18093.43 90
18094.70 91
18095.97 96
18097.24 90
18098.51 87
18099.78 84
18101.06 95
18102.33 99
18103.60 85
18104.87 94
18106.14 90
18107.41 107
18108.69 90
18109.96 64
18111.23 71
18112.50 85
18113.77 83
18115.05 81
18116.32 88
18117.59 70
18118.86 89
18120.14 72
18121.41 78
18122.68 75
18123.95 88
18125.23 72
18126.50 85
18127.77 98
18129.04 88
18130.32 111
18131.59 101
18132.86 76
18134.13 76
18135.41 84
18136.68 90
18137.95 72
18139.23 78
18140.50 64
18141.77 89
18143.05 75
18144.32 90
18145.59 92
18146.87 82
18148.14 83
18149.41 87
18150.69 95
18151.96 83
18153.23 86
18154.51 57
18155.78 82
18157.05 96
18158.33 84
18159.60 97
18160.88 64
18162.15 78
18163.42 114
18164.70 77
18165.97 88
18167.24 82
18168.52 87
18169.79 95
18171.07 79
18172.34 94
18173.62 85
18174.89 81
18176.16 55
18177.44 88
18178.71 84
18179.99 95
18181.26 90
18182.54 74
18183.81 83
18185.09 94
18186.36 85
18187.63 92
18188.91 91
18190.18 72
18191.46 92
18192.73 84
18194.01 81
18195.28 82
18196.56 82
18197.83 87
18199.11 63
18200.38 75
18201.66 87
18202.94 81
18204.21 79
18205.49 80
18206.76 78
18208.04 95
18209.31 98
18210.59 89
18211.86 82
18213.14 72
18214.41 81
18215.69 81
18216.97 81
18218.24 97
18219.52 89
18220.79 71
18222.07 74
18223.35 80
18224.62 93
18225.90 62
18227.17 83
18228.45 77
18229.73 84
18231.00 75
18232.28 67
18233.56 86
18234.83 85
18236.11 89
18237.38 80
18238.66 78
18239.94 65
18241.21 70
18242.49 87
18243.77 99
18245.04 87
18246.32 92
18247.60 111
18248.87 92
18250.15 85
18251.43 79
18252.71 82
18253.98 87
18255.26 92
18256.54 72
18257.81 71
18259.09 85
18260.37 107
18261.65 90
18262.92 76
18264.20 64
18265.48 67
18266.76 64
18268.03 72
18269.31 61
18270.59 59
18271.87 94
18273.14 70
18274.42 79
18275.70 58
18276.98 98
18278.26 66
18279.53 78
18280.81 67
18282.09 68
18283.37 78
18284.65 81
18285.92 86
18287.20 80
18288.48 97
18289.76 100
18291.04 81
18292.32 69
18293.59 69
18294.87 55
18296.15 62
18297.43 80
18298.71 95
18299.99 87
18301.27 92
18302.54 76
18303.82 88
18305.10 80
18306.38 101
18307.66 74
18308.94 69
18310.22 77
18311.50 96
18312.78 77
18314.06 93
18315.33 100
18316.61 84
18317.89 85
18319.17 88
18320.45 84
18321.73 70
18323.01 69
18324.29 78
18325.57 86
18326.85 63
18328.13 76
18329.41 84
18330.69 69
18331.97 70
18333.25 61
18334.53 68
18335.81 65
18337.09 64
18338.37 67
18339.65 62
18340.93 76
18342.21 66
18343.49 92
18344.77 92
18346.05 70
18347.33 88
18348.61 83
18349.89 84
18351.17 71
18352.45 92
18353.73 71
18355.01 72
18356.29 82
18357.57 82
18358.85 66
18360.14 85
18361.42 69
18362.70 80
18363.98 70
18365.26 93
18366.54 81
18367.82 72
18369.10 85
18370.38 87
18371.66 81
18372.95 95
18374.23 85
18375.51 68
18376.79 91
18378.07 88
18379.35 93
18380.63 74
18381.92 59
18383.20 84
18384.48 85
18385.76 72
18387.04 89
18388.32 98
18389.61 99
18390.89 81
18392.17 68
18393.45 85
18394.73 79
18396.02 73
18397.30 103
18398.58 83
18399.86 69
18401.14 81
18402.43 96
18403.71 73
18404.99 65
18406.27 78
18407.56 75
18408.84 84
18410.12 55
18411.40 59
18412.69 82
18413.97 83
18415.25 85
18416.53 82
18417.82 95
18419.10 85
18420.38 86
18421.67 90
18422.95 73
18424.23 92
18425.51 89
18426.80 90
18428.08 77
18429.36 58
18430.65 79
18431.93 92
18433.21 97
18434.50 90
18435.78 71
18437.06 84
18438.35 92
18439.63 71
18440.92 86
18442.20 78
18443.48 72
18444.77 82
18446.05 73
18447.33 65
18448.62 71
18449.90 77
18451.19 73
18452.47 60
18453.75 75
18455.04 106
18456.32 83
18457.61 84
18458.89 82
18460.17 65
18461.46 72
18462.74 76
18464.03 73
18465.31 89
18466.60 102
18467.88 90
18469.17 80
18470.45 85
18471.74 70
18473.02 96
18474.30 105
18475.59 89
18476.87 92
18478.16 108
18479.44 95
18480.73 93
18482.01 77
18483.30 85
18484.58 85
18485.87 70
18487.16 79
18488.44 86
18489.73 83
18491.01 82
18492.30 77
18493.58 81
18494.87 71
18496.15 82
18497.44 69
18498.72 81
18500.01 96
18501.30 83
18502.58 66
18503.87 78
18505.15 91
18506.44 82
18507.73 87
18509.01 73
18510.30 67
18511.58 80
18512.87 98
18514.16 93
18515.44 73
18516.73 73
18518.01 84
18519.30 98
18520.59 85
18521.87 71
18523.16 55
18524.45 91
18525.73 87
18527.02 92
18528.31 87
18529.59 77
18530.88 76
18532.17 72
18533.45 55
18534.74 73
18536.03 77
18537.31 69
18538.60 87
18539.89 89
18541.18 67
18542.46 65
18543.75 95
18545.04 89
18546.32 58
18547.61 56
18548.90 76
18550.19 87
18551.47 91
18552.76 78
18554.05 76
18555.34 79
18556.62 86
18557.91 72
18559.20 73
18560.49 70
18561.78 91
18563.06 84
18564.35 91
18565.64 82
18566.93 90
18568.22 92
18569.50 89
18570.79 91
18572.08 85
18573.37 84
18574.66 92
18575.94 76
18577.23 64
18578.52 65
18579.81 90
18581.10 95
18582.39 87
18583.68 77
18584.96 87
18586.25 86
18587.54 87
18588.83 86
18590.12 89
18591.41 81
18592.70 77
18593.99 90
18595.27 69
18596.56 76
18597.85 97
18599.14 92
18600.43 84
18601.72 99
18603.01 104
18604.30 78
18605.59 91
18606.88 97
18608.17 79
18609.46 77
18610.75 95
18612.04 73
18613.33 95
18614.62 91
18615.90 68
18617.19 92
18618.48 92
18619.77 85
18621.06 78
18622.35 98
18623.64 77
18624.93 93
18626.22 78
18627.51 79
18628.80 103
18630.09 120
18631.39 85
18632.68 82
18633.97 104
18635.26 85
18636.55 72
18637.84 77
18639.13 63
18640.42 74
18641.71 68
18643.00 72
18644.29 81
18645.58 86
18646.87 86
18648.16 78
18649.45 69
18650.74 76
18652.04 82
18653.33 75
18654.62 71
18655.91 66
18657.20 80
18658.49 77
18659.78 88
18661.07 78
18662.36 66
18663.66 91
18664.95 64
18666.24 88
18667.53 72
18668.82 49
18670.11 70
18671.41 78
18672.70 68
18673.99 60
18675.28 78
18676.57 67
18677.86 72
18679.16 78
18680.45 69
18681.74 70
18683.03 90
18684.32 92
18685.62 83
18686.91 91
18688.20 75
18689.49 78
18690.79 84
18692.08 68
18693.37 80
18694.66 64
18695.96 59
18697.25 76
18698.54 80
18699.83 70
18701.13 57
18702.42 58
18703.71 71
18705.00 68
18706.30 68
18707.59 68
18708.88 79
18710.18 76
18711.47 72
18712.76 72
18714.05 67
18715.35 67
18716.64 86
18717.93 97
18719.23 93
18720.52 75
18721.81 82
18723.11 86
18724.40 61
18725.69 71
18726.99 85
18728.28 82
18729.58 80
18730.87 65
18732.16 65
18733.46 60
18734.75 65
18736.04 90
18737.34 74
18738.63 63
18739.93 82
18741.22 65
18742.51 66
18743.81 78
18745.10 71
18746.40 90
18747.69 79
18748.99 76
18750.28 74
18751.58 64
18752.87 79
18754.16 96
18755.46 89
18756.75 65
18758.05 73
18759.34 91
18760.64 102
18761.93 81
18763.23 65
18764.52 77
18765.82 67
18767.11 71
18768.41 71
18769.70 77
18771.00 86
18772.29 87
18773.59 74
18774.88 66
18776.18 76
18777.47 57
18778.77 65
18780.06 64
18781.36 71
18782.65 62
18783.95 72
18785.25 84
18786.54 93
18787.84 68
18789.13 61
18790.43 65
18791.72 71
18793.02 86
18794.32 91
18795.61 60
18796.91 60
18798.20 61
18799.50 51
18800.80 68
18802.09 79
18803.39 62
18804.69 73
18805.98 76
18807.28 68
18808.57 76
18809.87 68
18811.17 60
18812.46 77
18813.76 54
18815.06 73
18816.35 83
18817.65 87
18818.95 90
18820.24 63
18821.54 82
18822.84 61
18824.13 70
18825.43 64
18826.73 70
18828.03 81
18829.32 59
18830.62 76
18831.92 86
18833.21 72
18834.51 69
18835.81 69
18837.11 46
18838.40 84
18839.70 85
18841.00 65
18842.30 63
18843.59 50
18844.89 70
18846.19 66
18847.49 68
18848.79 70
18850.08 70
18851.38 77
18852.68 68
18853.98 66
18855.27 74
18856.57 66
18857.87 61
18859.17 69
18860.47 64
18861.77 76
18863.06 80
18864.36 64
18865.66 53
18866.96 77
18868.26 79
18869.56 88
18870.85 80
18872.15 76
18873.45 70
18874.75 70
18876.05 79
18877.35 66
18878.65 77
18879.95 72
18881.24 66
18882.54 66
18883.84 101
18885.14 82
18886.44 91
18887.74 60
18889.04 60
18890.34 67
18891.64 80
18892.94 63
18894.24 68
18895.54 80
18896.84 53
18898.13 72
18899.43 74
18900.73 69
18902.03 59
18903.33 63
18904.63 69
18905.93 81
18907.23 68
18908.53 54
18909.83 68
18911.13 71
18912.43 58
18913.73 67
18915.03 57
18916.33 67
18917.63 45
18918.93 55
18920.23 60
18921.53 72
18922.83 77
18924.13 81
18925.43 79
18926.74 66
18928.04 60
18929.34 66
18930.64 86
18931.94 75
18933.24 83
18934.54 78
18935.84 57
18937.14 68
18938.44 58
18939.74 67
18941.04 65
18942.34 70
18943.65 79
18944.95 86
18946.25 75
18947.55 55
18948.85 72
18950.15 64
18951.45 83
18952.75 79
18954.06 88
18955.36 73
18956.66 81
18957.96 86
18959.26 70
18960.56 60
18961.87 61
18963.17 66
18964.47 79
18965.77 82
18967.07 67
18968.37 57
18969.68 69
18970.98 82
18972.28 67
18973.58 69
18974.88 72
18976.19 64
18977.49 51
18978.79 64
18980.09 65
18981.40 65
18982.70 63
18984.00 63
18985.30 67
18986.61 65
18987.91 82
18989.21 61
18990.51 71
18991.82 65
18993.12 62
18994.42 50
18995.73 71
18997.03 61
18998.33 64
18999.63 64
19000.94 76
19002.24 74
19003.54 58
19004.85 66
19006.15 66
19007.45 66
19008.76 65
19010.06 92
19011.36 69
19012.67 71
19013.97 71
19015.27 61
19016.58 70
19017.88 55
19019.18 71
19020.49 68
19021.79 71
19023.10 64
19024.40 80
19025.70 77
19027.01 84
19028.31 83
19029.62 67
19030.92 75
19032.22 81
19033.53 87
19034.83 78
19036.14 79
19037.44 71
19038.75 66
19040.05 77
19041.35 69
19042.66 82
19043.96 72
19045.27 67
19046.57 84
19047.88 77
19049.18 79
19050.49 92
19051.79 83
19053.10 70
19054.40 59
19055.71 64
19057.01 69
19058.32 82
19059.62 66
19060.93 60
19062.23 74
19063.54 58
19064.84 76
19066.15 75
19067.45 87
19068.76 83
19070.06 84
19071.37 75
19072.67 67
19073.98 70
19075.29 74
19076.59 59
19077.90 82
19079.20 71
19080.51 72
19081.81 76
19083.12 79
19084.43 64
19085.73 79
19087.04 67
19088.34 72
19089.65 68
19090.96 58
19092.26 68
19093.57 61
19094.87 63
19096.18 68
19097.49 60
19098.79 51
19100.10 79
19101.41 69
19102.71 79
19104.02 59
19105.33 65
19106.63 79
19107.94 57
19109.25 52
19110.55 54
19111.86 75
19113.17 74
19114.47 70
19115.78 63
19117.09 72
19118.40 73
19119.70 54
19121.01 78
19122.32 62
19123.62 71
19124.93 61
19126.24 64
19127.55 60
19128.85 67
19130.16 68
19131.47 59
19132.78 76
19134.08 103
19135.39 73
19136.70 85
19138.01 72
19139.32 80
19140.62 81
19141.93 70
19143.24 89
19144.55 68
19145.85 58
19147.16 86
19148.47 71
19149.78 61
19151.09 69
19152.40 66
19153.70 80
19155.01 80
19156.32 83
19157.63 67
19158.94 67
19160.25 67
19161.55 67
19162.86 81
19164.17 75
19165.48 88
19166.79 60
19168.10 70
19169.41 78
19170.72 65
19172.02 80
19173.33 66
19174.64 76
19175.95 83
19177.26 82
19178.57 69
19179.88 73
19181.19 78
19182.50 70
19183.81 73
19185.12 64
19186.43 90
19187.74 77
19189.05 41
19190.35 67
19191.66 78
19192.97 65
19194.28 72
19195.59 58
19196.90 59
19198.21 69
19199.52 61
19200.83 46
19202.14 71
19203.45 75
19204.76 80
19206.07 81
19207.38 75
19208.69 76
19210.00 69
19211.31 63
19212.62 75
19213.93 87
19215.24 67
19216.56 52
19217.87 61
19219.18 65
19220.49 56
19221.80 67
19223.11 82
19224.42 83
19225.73 85
19227.04 63
19228.35 73
19229.66 75
19230.97 77
19232.28 68
19233.60 61
19234.91 71
19236.22 65
19237.53 65
19238.84 64
19240.15 70
19241.46 70
19242.77 81
19244.09 66
19245.40 76
19246.71 80
19248.02 72
19249.33 48
19250.64 60
19251.95 78
19253.27 67
19254.58 63
19255.89 58
19257.20 66
19258.51 61
19259.83 77
19261.14 60
19262.45 74
19263.76 60
19265.07 78
19266.39 71
19267.70 67
19269.01 72
19270.32 67
19271.63 66
19272.95 75
19274.26 72
19275.57 76
19276.88 72
19278.20 78
19279.51 56
19280.82 58
19282.14 50
19283.45 65
19284.76 68
19286.07 50
19287.39 77
19288.70 81
19290.01 70
19291.33 83
19292.64 70
19293.95 65
19295.26 65
19296.58 55
19297.89 68
19299.20 68
19300.52 53
19301.83 51
19303.14 66
19304.46 86
19305.77 69
19307.09 68
19308.40 56
19309.71 65
19311.03 51
19312.34 50
19313.65 74
19314.97 62
19316.28 58
19317.60 60
19318.91 70
19320.22 81
19321.54 76
19322.85 61
19324.17 58
19325.48 72
19326.79 69
19328.11 69
19329.42 69
19330.74 60
19332.05 63
19333.37 70
19334.68 69
19335.99 57
19337.31 85
19338.62 84
19339.94 62
19341.25 68
19342.57 53
19343.88 60
19345.20 83
19346.51 62
19347.83 67
19349.14 65
19350.46 79
19351.77 55
19353.09 62
19354.40 77
19355.72 63
19357.03 87
19358.35 78
19359.66 84
19360.98 69
19362.29 78
19363.61 62
19364.93 74
19366.24 73
19367.56 51
19368.87 53
19370.19 57
19371.50 69
19372.82 74
19374.14 68
19375.45 71
19376.77 45
19378.08 73
19379.40 81
19380.72 55
19382.03 56
19383.35 71
19384.66 60
19385.98 63
19387.30 74
19388.61 60
19389.93 67
19391.25 66
19392.56 54
19393.88 56
19395.20 62
19396.51 64
19397.83 51
19399.15 60
19400.46 60
19401.78 63
19403.10 78
19404.41 83
19405.73 74
19407.05 80
19408.36 59
19409.68 59
19411.00 58
19412.31 74
19413.63 64
19414.95 62
19416.27 61
19417.58 59
19418.90 62
19420.22 62
19421.54 60
19422.85 66
19424.17 58
19425.49 62
19426.81 61
19428.12 59
19429.44 61
19430.76 67
19432.08 53
19433.40 64
19434.71 80
19436.03 83
19437.35 65
19438.67 65
19439.99 76
19441.30 73
19442.62 64
19443.94 72
19445.26 64
19446.58 75
19447.89 54
19449.21 62
19450.53 71
19451.85 57
19453.17 59
19454.49 60
19455.81 73
19457.12 76
19458.44 65
19459.76 64
19461.08 79
19462.40 55
19463.72 75
19465.04 74
19466.36 54
19467.68 72
19468.99 88
19470.31 71
19471.63 60
19472.95 66
19474.27 75
19475.59 59
19476.91 66
19478.23 66
19479.55 64
19480.87 84
19482.19 76
19483.51 70
19484.83 53
19486.15 80
19487.47 68
19488.79 67
19490.11 78
19491.43 81
19492.75 74
19494.07 64
19495.39 58
19496.71 76
19498.03 70
19499.35 71
19500.67 50
19501.99 76
19503.31 64
19504.63 66
19505.95 68
19507.27 69
19508.59 71
19509.91 60
19511.23 83
19512.55 58
19513.87 78
19515.19 59
19516.51 58
19517.83 59
19519.15 47
19520.47 62
19521.79 60
19523.12 66
19524.44 68
19525.76 61
19527.08 48
19528.40 68
19529.72 67
19531.04 65
19532.36 49
19533.68 55
19535.01 77
19536.33 83
19537.65 58
19538.97 70
19540.29 63
19541.61 59
19542.93 56
19544.26 84
19545.58 73
19546.90 65
19548.22 78
19549.54 66
19550.87 58
19552.19 69
19553.51 63
19554.83 64
19556.15 66
19557.47 60
19558.80 69
19560.12 88
19561.44 57
19562.76 69
19564.09 78
19565.41 55
19566.73 51
19568.05 77
19569.38 69
19570.70 65
19572.02 66
19573.34 70
19574.67 49
19575.99 55
19577.31 67
19578.63 65
19579.96 62
19581.28 65
19582.60 57
19583.93 58
19585.25 65
19586.57 67
19587.90 51
19589.22 62
19590.54 61
19591.86 65
19593.19 68
19594.51 55
19595.83 72
19597.16 68
19598.48 50
19599.81 65
19601.13 82
19602.45 75
19603.78 65
19605.10 85
19606.42 48
19607.75 69
19609.07 53
19610.40 93
19611.72 60
19613.04 52
19614.37 56
19615.69 51
19617.02 52
19618.34 60
19619.66 56
19620.99 38
19622.31 68
19623.64 78
19624.96 66
19626.29 79
19627.61 61
19628.93 70
19630.26 61
19631.58 58
19632.91 81
19634.23 73
19635.56 60
19636.88 64
19638.21 72
19639.53 67
19640.86 58
19642.18 72
19643.51 76
19644.83 70
19646.16 52
19647.48 55
19648.81 52
19650.13 55
19651.46 85
19652.78 71
19654.11 60
19655.43 74
19656.76 93
19658.08 72
19659.41 66
19660.74 61
19662.06 58
19663.39 61
19664.71 71
19666.04 53
19667.36 62
19668.69 60
19670.02 67
19671.34 53
19672.67 56
19673.99 63
19675.32 43
19676.65 65
19677.97 55
19679.30 75
19680.63 83
19681.95 106
19683.28 77
19684.60 44
19685.93 58
19687.26 51
19688.58 54
19689.91 73
19691.24 69
19692.56 67
19693.89 79
19695.22 65
19696.54 71
19697.87 67
19699.20 69
19700.52 59
19701.85 72
19703.18 56
19704.51 58
19705.83 81
19707.16 94
19708.49 77
19709.81 46
19711.14 48
19712.47 56
19713.80 83
19715.12 68
19716.45 68
19717.78 75
19719.11 69
19720.43 52
19721.76 73
19723.09 67
19724.42 58
19725.74 73
19727.07 63
19728.40 57
19729.73 69
19731.06 98
19732.38 75
19733.71 71
19735.04 64
19736.37 88
19737.70 75
19739.02 81
19740.35 83
19741.68 68
19743.01 68
19744.34 74
19745.67 67
19747.00 61
19748.32 63
19749.65 63
19750.98 55
19752.31 71
19753.64 77
19754.97 74
19756.30 57
19757.62 61
19758.95 70
19760.28 61
19761.61 50
19762.94 69
19764.27 74
19765.60 68
19766.93 62
19768.26 57
19769.59 52
19770.92 60
19772.25 62
19773.57 78
19774.90 82
19776.23 58
19777.56 68
19778.89 55
19780.22 50
19781.55 50
19782.88 58
19784.21 51
19785.54 59
19786.87 77
19788.20 73
19789.53 59
19790.86 58
19792.19 71
19793.52 56
19794.85 57
19796.18 44
19797.51 55
19798.84 53
19800.17 65
19801.50 59
19802.83 61
19804.16 57
19805.49 68
19806.82 72
19808.16 71
19809.49 68
19810.82 63
19812.15 44
19813.48 61
19814.81 66
19816.14 67
19817.47 70
19818.80 115
19820.13 66
19821.46 71
19822.79 55
19824.13 50
19825.46 68
19826.79 58
19828.12 65
19829.45 59
19830.78 69
19832.11 79
19833.44 54
19834.78 56
19836.11 61
19837.44 74
19838.77 44
19840.10 63
19841.43 47
19842.77 66
19844.10 72
19845.43 64
19846.76 75
19848.09 76
19849.42 64
19850.76 74
19852.09 71
19853.42 77
19854.75 79
19856.09 66
19857.42 77
19858.75 76
19860.08 64
19861.41 74
19862.75 71
19864.08 57
19865.41 66
19866.74 73
19868.08 55
19869.41 56
19870.74 63
19872.08 52
19873.41 52
19874.74 75
19876.07 71
19877.41 66
19878.74 65
19880.07 75
19881.41 75
19882.74 74
19884.07 61
19885.40 65
19886.74 72
19888.07 70
19889.40 59
19890.74 61
19892.07 78
19893.40 79
19894.74 69
19896.07 57
19897.41 66
19898.74 83
19900.07 74
19901.41 77
19902.74 75
19904.07 77
19905.41 61
19906.74 76
19908.08 68
19909.41 63
19910.74 68
19912.08 65
19913.41 92
19914.75 63
19916.08 70
19917.41 79
19918.75 78
19920.08 75
19921.42 62
19922.75 71
19924.09 70
19925.42 54
19926.76 48
19928.09 68
19929.42 88
19930.76 68
19932.09 62
19933.43 85
19934.76 73
19936.10 53
19937.43 73
19938.77 69
19940.10 71
19941.44 67
19942.77 62
19944.11 68
19945.44 75
19946.78 66
19948.11 75
19949.45 56
19950.79 57
19952.12 53
19953.46 69
19954.79 69
19956.13 63
19957.46 63
19958.80 96
19960.13 64
19961.47 75
19962.81 73
19964.14 70
19965.48 74
19966.81 83
19968.15 77
19969.49 74
19970.82 71
19972.16 74
19973.49 68
19974.83 55
19976.17 60
19977.50 61
19978.84 79
19980.18 77
19981.51 74
19982.85 63
19984.18 66
19985.52 56
19986.86 73
19988.19 73
19989.53 67
19990.87 58
19992.20 69
19993.54 71
19994.88 54
19996.21 65
19997.55 76
19998.89 79
20000.23 53
20001.56 56
20002.90 60
20004.24 72
20005.57 66
20006.91 88
20008.25 75
20009.59 63
20010.92 77
20012.26 78
20013.60 66
20014.94 60
20016.27 63
20017.61 68
20018.95 70
20020.29 59
20021.62 76
20022.96 74
20024.30 71
20025.64 72
20026.98 72
20028.31 67
20029.65 70
20030.99 61
20032.33 60
20033.67 59
20035.00 55
20036.34 56
20037.68 74
20039.02 79
20040.36 63
20041.70 76
20043.03 68
20044.37 65
20045.71 70
20047.05 86
20048.39 58
20049.73 58
20051.07 77
20052.41 63
20053.74 56
20055.08 53
20056.42 83
20057.76 52
20059.10 70
20060.44 78
20061.78 57
20063.12 52
20064.46 60
20065.80 70
20067.13 54
20068.47 70
20069.81 72
20071.15 54
20072.49 50
20073.83 74
20075.17 75
20076.51 70
20077.85 66
20079.19 69
20080.53 53
20081.87 53
20083.21 58
20084.55 67
20085.89 73
20087.23 71
20088.57 44
20089.91 50
20091.25 54
20092.59 74
20093.93 72
20095.27 63
20096.61 67
20097.95 52
20099.29 52
20100.63 58
20101.97 80
20103.31 52
20104.65 67
20105.99 60
20107.33 59
20108.67 64
20110.02 47
20111.36 67
20112.70 61
20114.04 63
20115.38 56
20116.72 47
20118.06 58
20119.40 63
20120.74 63
20122.08 58
20123.43 71
20124.77 62
20126.11 60
20127.45 61
20128.79 46
20130.13 56
20131.47 65
20132.81 69
20134.16 73
20135.50 51
20136.84 66
20138.18 54
20139.52 74
20140.86 52
20142.21 53
20143.55 74
20144.89 61
