# Supplementary material for: MALDI-TOF MS typing enables the classification of brewing yeasts of the genus Saccharomyces to major beer styles
Source: PLoS One. 2017 Aug 9;12(8):e0181694. doi: 10.1371/journal.pone.0181694 (PMC5549903; doi:10.1371/journal.pone.0181694)
Supplement: S2 File — The directory includes 90 raw files and was zipped to “.zip”; the folder has three strains with 30 spectra per strain; S1 Text explains the raw files with an example and Table 1 represents the yeast strains used within the experiment. (ZIP) [file pone.0181694.s005.zip › 4-6/30253-149-OG-WB-WB-YPG-18h-E-E_2015-07-16_3_0_A9_1.dat]

2000.53 1429
2000.95 1230
2001.37 1147
2001.79 1162
2002.21 1293
2002.64 1187
2003.06 1102
2003.48 1329
2003.90 1448
2004.32 1317
2004.75 1243
2005.17 1133
2005.59 1177
2006.01 1110
2006.43 1145
2006.86 1289
2007.28 1358
2007.70 1291
2008.12 1278
2008.55 1312
2008.97 1363
2009.39 1353
2009.81 1354
2010.24 1250
2010.66 1217
2011.08 1136
2011.50 1111
2011.93 1235
2012.35 1174
2012.77 1066
2013.20 1055
2013.62 1159
2014.04 1094
2014.46 1170
2014.89 1104
2015.31 1232
2015.73 1119
2016.16 1124
2016.58 1225
2017.00 1225
2017.43 1216
2017.85 1060
2018.27 1185
2018.70 1288
2019.12 1238
2019.54 1426
2019.97 1544
2020.39 1260
2020.82 1164
2021.24 1163
2021.66 1175
2022.09 1106
2022.51 1064
2022.94 1211
2023.36 1251
2023.78 1211
2024.21 1241
2024.63 1304
2025.06 1218
2025.48 1166
2025.90 1184
2026.33 1064
2026.75 1083
2027.18 1196
2027.60 1244
2028.03 1189
2028.45 1211
2028.88 1181
2029.30 1076
2029.72 1010
2030.15 1286
2030.57 1314
2031.00 1203
2031.42 1256
2031.85 1226
2032.27 1240
2032.70 1378
2033.12 1274
2033.55 1229
2033.97 1235
2034.40 1196
2034.82 1187
2035.25 1321
2035.67 1271
2036.10 1369
2036.52 1198
2036.95 1198
2037.38 1122
2037.80 1000
2038.23 1050
2038.65 1069
2039.08 1061
2039.50 1201
2039.93 1133
2040.36 1224
2040.78 1223
2041.21 1156
2041.63 1339
2042.06 1269
2042.48 1140
2042.91 1114
2043.34 1383
2043.76 1233
2044.19 1203
2044.62 1094
2045.04 1194
2045.47 1283
2045.89 1110
2046.32 1179
2046.75 1204
2047.17 1207
2047.60 1227
2048.03 1150
2048.45 1208
2048.88 1253
2049.31 1241
2049.73 1147
2050.16 1178
2050.59 1303
2051.01 1367
2051.44 1417
2051.87 1489
2052.29 1501
2052.72 1355
2053.15 1234
2053.58 1301
2054.00 1520
2054.43 1594
2054.86 1483
2055.28 1425
2055.71 1456
2056.14 1275
2056.57 1288
2056.99 1306
2057.42 1254
2057.85 1271
2058.28 1311
2058.71 1351
2059.13 1165
2059.56 1383
2059.99 1399
2060.42 1308
2060.84 1255
2061.27 1245
2061.70 1305
2062.13 1247
2062.56 1210
2062.98 1360
2063.41 1355
2063.84 1334
2064.27 1515
2064.70 1528
2065.13 1564
2065.55 1592
2065.98 1670
2066.41 1796
2066.84 1593
2067.27 1561
2067.70 1615
2068.13 1415
2068.55 1259
2068.98 1325
2069.41 1304
2069.84 1178
2070.27 1234
2070.70 1166
2071.13 1199
2071.56 1213
2071.99 1369
2072.41 1231
2072.84 1193
2073.27 1364
2073.70 1400
2074.13 1372
2074.56 1465
2074.99 1470
2075.42 1323
2075.85 1476
2076.28 1353
2076.71 1382
2077.14 1335
2077.57 1293
2078.00 1300
2078.43 1216
2078.86 1153
2079.29 1151
2079.72 1189
2080.15 1368
2080.58 1184
2081.01 1242
2081.44 1200
2081.87 1213
2082.30 1191
2082.73 1127
2083.16 1103
2083.59 1153
2084.02 1273
2084.45 1317
2084.88 1159
2085.31 1300
2085.74 1122
2086.17 1184
2086.60 1385
2087.03 1239
2087.46 1290
2087.89 1253
2088.32 1235
2088.75 1127
2089.18 1224
2089.62 1276
2090.05 1278
2090.48 1231
2090.91 1396
2091.34 1448
2091.77 1120
2092.20 1274
2092.63 1289
2093.06 1358
2093.49 1275
2093.93 1257
2094.36 1234
2094.79 1170
2095.22 1165
2095.65 1180
2096.08 1102
2096.52 1244
2096.95 1313
2097.38 1237
2097.81 1177
2098.24 1190
2098.67 1259
2099.11 1258
2099.54 1173
2099.97 1201
2100.40 1162
2100.83 1253
2101.27 1049
2101.70 1090
2102.13 966
2102.56 1036
2102.99 1035
2103.43 1085
2103.86 1022
2104.29 1221
2104.72 1213
2105.16 1120
2105.59 1170
2106.02 1277
2106.45 1048
2106.89 1092
2107.32 1242
2107.75 1209
2108.19 1091
2108.62 1081
2109.05 1162
2109.48 1189
2109.92 1051
2110.35 1181
2110.78 1271
2111.22 1138
2111.65 1141
2112.08 1190
2112.52 1070
2112.95 930
2113.38 1118
2113.82 1166
2114.25 1108
2114.68 1057
2115.12 1140
2115.55 1121
2115.98 1153
2116.42 1147
2116.85 1266
2117.28 1111
2117.72 1038
2118.15 1080
2118.59 1159
2119.02 1181
2119.45 993
2119.89 1079
2120.32 1052
2120.76 1005
2121.19 1183
2121.62 972
2122.06 1090
2122.49 1203
2122.93 1084
2123.36 1033
2123.80 1149
2124.23 1008
2124.66 1027
2125.10 1061
2125.53 1228
2125.97 1234
2126.40 1291
2126.84 1276
2127.27 1188
2127.71 1127
2128.14 1198
2128.58 1300
2129.01 1236
2129.45 1312
2129.88 1297
2130.32 1144
2130.75 1171
2131.19 1232
2131.62 1109
2132.06 1134
2132.49 1289
2132.93 1279
2133.36 1102
2133.80 1121
2134.23 1166
2134.67 1113
2135.11 1123
2135.54 1081
2135.98 1169
2136.41 1121
2136.85 1143
2137.28 1247
2137.72 1001
2138.16 1116
2138.59 1146
2139.03 1200
2139.46 1133
2139.90 1066
2140.34 1225
2140.77 1140
2141.21 1189
2141.64 1277
2142.08 1200
2142.52 1188
2142.95 1236
2143.39 1158
2143.83 1088
2144.26 1119
2144.70 1166
2145.14 1197
2145.57 1211
2146.01 1212
2146.45 1185
2146.88 1160
2147.32 1250
2147.76 1260
2148.19 1343
2148.63 1326
2149.07 1267
2149.50 1282
2149.94 1257
2150.38 1287
2150.81 1337
2151.25 1346
2151.69 1342
2152.13 1394
2152.56 1184
2153.00 1266
2153.44 1237
2153.88 1403
2154.31 1215
2154.75 1330
2155.19 1368
2155.63 1236
2156.06 1313
2156.50 1364
2156.94 1446
2157.38 1374
2157.82 1310
2158.25 1340
2158.69 1294
2159.13 1288
2159.57 1237
2160.01 1267
2160.44 1297
2160.88 1355
2161.32 1253
2161.76 1295
2162.20 1223
2162.63 1257
2163.07 1218
2163.51 1309
2163.95 1291
2164.39 1199
2164.83 1098
2165.27 1198
2165.70 1096
2166.14 1197
2166.58 1116
2167.02 1183
2167.46 1223
2167.90 1148
2168.34 1249
2168.78 1139
2169.22 1166
2169.65 1272
2170.09 1089
2170.53 1246
2170.97 1292
2171.41 1528
2171.85 1390
2172.29 1437
2172.73 1547
2173.17 1413
2173.61 1657
2174.05 1626
2174.49 1654
2174.93 1578
2175.37 1550
2175.81 1697
2176.25 1679
2176.69 1591
2177.13 1424
2177.57 1282
2178.01 1381
2178.45 1188
2178.89 1020
2179.33 1202
2179.77 1256
2180.21 1265
2180.65 1286
2181.09 1059
2181.53 1133
2181.97 1094
2182.41 1208
2182.85 1020
2183.29 975
2183.73 1037
2184.17 1107
2184.61 1062
2185.05 1031
2185.49 1130
2185.93 1124
2186.37 1164
2186.81 1232
2187.25 1239
2187.69 991
2188.14 1193
2188.58 1191
2189.02 1188
2189.46 1288
2189.90 1326
2190.34 1280
2190.78 1374
2191.22 1340
2191.66 1225
2192.11 1199
2192.55 1141
2192.99 1167
2193.43 1184
2193.87 1252
2194.31 1205
2194.76 1326
2195.20 1293
2195.64 1261
2196.08 1410
2196.52 1311
2196.96 1316
2197.41 1164
2197.85 1246
2198.29 1262
2198.73 1246
2199.17 1177
2199.62 1200
2200.06 1215
2200.50 1328
2200.94 1207
2201.38 1197
2201.83 1070
2202.27 1234
2202.71 1293
2203.15 1301
2203.60 1218
2204.04 1134
2204.48 1218
2204.92 1299
2205.37 1137
2205.81 1097
2206.25 1121
2206.70 1214
2207.14 1362
2207.58 1354
2208.02 1180
2208.47 1212
2208.91 1158
2209.35 1210
2209.80 1251
2210.24 1235
2210.68 1116
2211.13 1173
2211.57 1173
2212.01 1119
2212.46 1163
2212.90 1146
2213.34 1137
2213.79 1259
2214.23 1222
2214.67 1041
2215.12 1077
2215.56 1069
2216.00 1142
2216.45 1157
2216.89 1194
2217.34 1217
2217.78 1254
2218.22 1261
2218.67 1291
2219.11 1281
2219.56 1228
2220.00 1233
2220.44 1227
2220.89 1298
2221.33 1252
2221.78 1095
2222.22 1190
2222.67 1301
2223.11 1233
2223.55 1283
2224.00 1308
2224.44 1280
2224.89 1207
2225.33 1431
2225.78 1375
2226.22 1323
2226.67 1406
2227.11 1397
2227.56 1398
2228.00 1285
2228.45 1266
2228.89 1284
2229.34 1200
2229.78 1353
2230.23 1343
2230.67 1282
2231.12 1265
2231.56 1449
2232.01 1342
2232.45 1383
2232.90 1409
2233.35 1320
2233.79 1308
2234.24 1289
2234.68 1380
2235.13 1276
2235.57 1174
2236.02 1235
2236.46 1381
2236.91 1183
2237.36 1150
2237.80 1175
2238.25 1084
2238.69 1151
2239.14 1088
2239.59 993
2240.03 970
2240.48 1053
2240.92 972
2241.37 1074
2241.82 1022
2242.26 1024
2242.71 1045
2243.16 1084
2243.60 1083
2244.05 1075
2244.50 1083
2244.94 957
2245.39 1010
2245.84 1103
2246.28 1173
2246.73 1015
2247.18 992
2247.62 1115
2248.07 1222
2248.52 1133
2248.96 1024
2249.41 1075
2249.86 1090
2250.31 975
2250.75 1007
2251.20 1062
2251.65 1168
2252.10 1259
2252.54 1084
2252.99 1041
2253.44 1333
2253.89 1142
2254.33 1083
2254.78 1045
2255.23 1098
2255.68 1094
2256.12 1131
2256.57 1006
2257.02 1000
2257.47 970
2257.91 1038
2258.36 1076
2258.81 1051
2259.26 1037
2259.71 1236
2260.16 1351
2260.60 1356
2261.05 1456
2261.50 1335
2261.95 1488
2262.40 1447
2262.84 1450
2263.29 1378
2263.74 1473
2264.19 1354
2264.64 1287
2265.09 1426
2265.54 1335
2265.98 1233
2266.43 1387
2266.88 1222
2267.33 1162
2267.78 1191
2268.23 1185
2268.68 1261
2269.13 1144
2269.58 1211
2270.03 1349
2270.47 1345
2270.92 1321
2271.37 1205
2271.82 1192
2272.27 1303
2272.72 1247
2273.17 1284
2273.62 1338
2274.07 1285
2274.52 1200
2274.97 1209
2275.42 1308
2275.87 1184
2276.32 1192
2276.77 1263
2277.22 1442
2277.67 1384
2278.12 1296
2278.57 1381
2279.02 1364
2279.47 1236
2279.92 1064
2280.37 1269
2280.82 1306
2281.27 1248
2281.72 1261
2282.17 1268
2282.62 1101
2283.07 1166
2283.52 1078
2283.97 1117
2284.42 1134
2284.87 1114
2285.32 1108
2285.77 1188
2286.22 1255
2286.67 1308
2287.13 1451
2287.58 1508
2288.03 1588
2288.48 1535
2288.93 1697
2289.38 1714
2289.83 1765
2290.28 1864
2290.73 2087
2291.18 1944
2291.64 1801
2292.09 1879
2292.54 1922
2292.99 1769
2293.44 1700
2293.89 1592
2294.34 1470
2294.80 1627
2295.25 1446
2295.70 1284
2296.15 1329
2296.60 1108
2297.05 1183
2297.51 1071
2297.96 1134
2298.41 1087
2298.86 1056
2299.31 1142
2299.77 1066
2300.22 1035
2300.67 973
2301.12 1089
2301.57 1003
2302.03 1130
2302.48 1119
2302.93 1118
2303.38 1173
2303.84 1131
2304.29 1199
2304.74 1179
2305.19 1101
2305.65 1238
2306.10 1264
2306.55 1244
2307.01 1208
2307.46 1105
2307.91 1075
2308.36 1016
2308.82 1151
2309.27 1209
2309.72 1264
2310.18 1188
2310.63 1165
2311.08 1147
2311.54 1176
2311.99 1267
2312.44 1303
2312.90 1246
2313.35 1292
2313.80 1414
2314.26 1319
2314.71 1296
2315.16 1268
2315.62 1455
2316.07 1313
2316.52 1272
2316.98 1333
2317.43 1300
2317.88 1280
2318.34 1239
2318.79 1170
2319.25 1077
2319.70 1263
2320.15 1488
2320.61 1304
2321.06 1112
2321.52 1196
2321.97 1267
2322.43 1365
2322.88 1638
2323.33 1534
2323.79 1458
2324.24 1444
2324.70 1589
2325.15 1467
2325.61 1470
2326.06 1581
2326.52 1477
2326.97 1448
2327.43 1496
2327.88 1331
2328.34 1279
2328.79 1338
2329.25 1369
2329.70 1311
2330.16 1206
2330.61 1317
2331.07 1232
2331.52 1219
2331.98 1288
2332.43 1163
2332.89 1226
2333.34 1326
2333.80 1322
2334.25 1310
2334.71 1379
2335.16 1416
2335.62 1243
2336.08 1188
2336.53 1175
2336.99 1068
2337.44 1210
2337.90 1165
2338.35 1220
2338.81 1244
2339.27 1033
2339.72 1235
2340.18 1295
2340.63 1145
2341.09 1088
2341.55 1244
2342.00 1223
2342.46 1128
2342.91 1020
2343.37 1134
2343.83 1149
2344.28 1127
2344.74 1061
2345.20 1004
2345.65 1125
2346.11 1072
2346.57 1262
2347.02 1260
2347.48 1155
2347.94 1156
2348.39 1041
2348.85 1177
2349.31 1163
2349.76 1219
2350.22 1417
2350.68 1044
2351.14 1030
2351.59 1089
2352.05 1261
2352.51 1056
2352.96 1005
2353.42 1008
2353.88 1118
2354.34 1147
2354.79 1132
2355.25 1068
2355.71 934
2356.17 1074
2356.62 1195
2357.08 1256
2357.54 1182
2358.00 1189
2358.46 1167
2358.91 1161
2359.37 1194
2359.83 1270
2360.29 1246
2360.74 1164
2361.20 1198
2361.66 1193
2362.12 1191
2362.58 1208
2363.04 1150
2363.49 1152
2363.95 1140
2364.41 1250
2364.87 1217
2365.33 1249
2365.79 1116
2366.24 1129
2366.70 1244
2367.16 1372
2367.62 1263
2368.08 1257
2368.54 1195
2369.00 1080
2369.46 1133
2369.91 1242
2370.37 1199
2370.83 1165
2371.29 1101
2371.75 1223
2372.21 1372
2372.67 1363
2373.13 1360
2373.59 1403
2374.05 1459
2374.51 1375
2374.97 1379
2375.42 1458
2375.88 1480
2376.34 1514
2376.80 1556
2377.26 1607
2377.72 1556
2378.18 1397
2378.64 1485
2379.10 1453
2379.56 1380
2380.02 1106
2380.48 1187
2380.94 1334
2381.40 1198
2381.86 1071
2382.32 1096
2382.78 1020
2383.24 1105
2383.70 1159
2384.16 1164
2384.62 1101
2385.08 957
2385.54 1122
2386.00 1146
2386.47 1123
2386.93 1123
2387.39 1031
2387.85 1109
2388.31 1125
2388.77 1040
2389.23 1153
2389.69 1111
2390.15 1156
2390.61 1164
2391.07 1242
2391.53 1239
2391.99 1191
2392.46 1295
2392.92 1264
2393.38 1154
2393.84 1177
2394.30 1276
2394.76 1239
2395.22 1127
2395.68 1358
2396.15 1214
2396.61 1175
2397.07 1213
2397.53 1079
2397.99 1155
2398.45 1231
2398.92 1171
2399.38 1171
2399.84 1266
2400.30 1197
2400.76 1186
2401.23 1144
2401.69 1002
2402.15 1191
2402.61 1214
2403.07 1174
2403.54 1244
2404.00 1138
2404.46 1134
2404.92 1251
2405.38 1188
2405.85 1143
2406.31 1292
2406.77 1307
2407.23 1244
2407.70 1225
2408.16 1268
2408.62 1157
2409.08 1107
2409.55 1016
2410.01 1170
2410.47 1174
2410.94 1081
2411.40 1179
2411.86 1160
2412.32 1182
2412.79 1129
2413.25 1187
2413.71 1097
2414.18 1201
2414.64 1216
2415.10 1137
2415.57 1388
2416.03 1197
2416.49 1305
2416.96 1275
2417.42 1212
2417.88 1429
2418.35 1326
2418.81 1301
2419.28 1291
2419.74 1201
2420.20 1232
2420.67 1207
2421.13 1311
2421.59 1316
2422.06 1180
2422.52 1116
2422.99 1125
2423.45 1113
2423.91 1082
2424.38 992
2424.84 1031
2425.31 1043
2425.77 1043
2426.24 1009
2426.70 1033
2427.16 968
2427.63 1119
2428.09 1044
2428.56 956
2429.02 998
2429.49 1248
2429.95 1307
2430.42 1205
2430.88 1142
2431.35 1142
2431.81 1119
2432.28 1171
2432.74 1071
2433.21 1201
2433.67 1103
2434.14 933
2434.60 1027
2435.07 1163
2435.53 1029
2436.00 1023
2436.46 1064
2436.93 1117
2437.39 1174
2437.86 1101
2438.32 1102
2438.79 1099
2439.26 1242
2439.72 1298
2440.19 1157
2440.65 1211
2441.12 1266
2441.58 1161
2442.05 1254
2442.52 1372
2442.98 1217
2443.45 1353
2443.91 1183
2444.38 1047
2444.85 1314
2445.31 1145
2445.78 1105
2446.24 1167
2446.71 1226
2447.18 1116
2447.64 1025
2448.11 1069
2448.58 1131
2449.04 1079
2449.51 1044
2449.98 1155
2450.44 1162
2450.91 1078
2451.38 1131
2451.84 1187
2452.31 1099
2452.78 1085
2453.24 939
2453.71 1015
2454.18 1036
2454.64 1057
2455.11 1231
2455.58 1254
2456.05 1015
2456.51 1081
2456.98 983
2457.45 1097
2457.92 1150
2458.38 1021
2458.85 1056
2459.32 1048
2459.79 1057
2460.25 1067
2460.72 1023
2461.19 1093
2461.66 1064
2462.12 1069
2462.59 1048
2463.06 935
2463.53 1042
2464.00 1055
2464.46 1084
2464.93 1070
2465.40 1175
2465.87 1173
2466.34 1285
2466.80 998
2467.27 1084
2467.74 1028
2468.21 1063
2468.68 1192
2469.15 1007
2469.61 1038
2470.08 972
2470.55 1162
2471.02 1135
2471.49 1090
2471.96 1033
2472.43 1118
2472.89 1162
2473.36 1015
2473.83 1054
2474.30 1064
2474.77 990
2475.24 1241
2475.71 1087
2476.18 1008
2476.65 975
2477.12 1025
2477.59 1108
2478.05 1116
2478.52 1099
2478.99 1007
2479.46 992
2479.93 1055
2480.40 1051
2480.87 1023
2481.34 1044
2481.81 1056
2482.28 1041
2482.75 1040
2483.22 1052
2483.69 942
2484.16 1089
2484.63 1013
2485.10 1145
2485.57 1135
2486.04 1138
2486.51 1192
2486.98 1116
2487.45 1138
2487.92 1127
2488.39 1225
2488.86 1192
2489.33 1135
2489.80 1321
2490.27 1312
2490.74 1298
2491.21 1169
2491.68 1260
2492.15 1229
2492.62 1172
2493.10 1172
2493.57 1229
2494.04 1083
2494.51 953
2494.98 1114
2495.45 1116
2495.92 1134
2496.39 1060
2496.86 1065
2497.33 1128
2497.80 1142
2498.28 1170
2498.75 1209
2499.22 1182
2499.69 1171
2500.16 1164
2500.63 1130
2501.10 1238
2501.58 1120
2502.05 1223
2502.52 1205
2502.99 1147
2503.46 1249
2503.93 1317
2504.41 1376
2504.88 1307
2505.35 1273
2505.82 1252
2506.29 1262
2506.76 1360
2507.24 1362
2507.71 1143
2508.18 1206
2508.65 1215
2509.13 1212
2509.60 1212
2510.07 1213
2510.54 1132
2511.01 1162
2511.49 1292
2511.96 1221
2512.43 1328
2512.90 1246
2513.38 1365
2513.85 1397
2514.32 1241
2514.80 1150
2515.27 1174
2515.74 1290
2516.21 1185
2516.69 1179
2517.16 1324
2517.63 1184
2518.11 1135
2518.58 1090
2519.05 1025
2519.53 1053
2520.00 1047
2520.47 1219
2520.95 1050
2521.42 1098
2521.89 1129
2522.37 1131
2522.84 1157
2523.31 1137
2523.79 1113
2524.26 1052
2524.73 1216
2525.21 1300
2525.68 1147
2526.16 1193
2526.63 1208
2527.10 1180
2527.58 1342
2528.05 1363
2528.52 1376
2529.00 1347
2529.47 1431
2529.95 1568
2530.42 1249
2530.90 1298
2531.37 1157
2531.84 1233
2532.32 1203
2532.79 1129
2533.27 1176
2533.74 1167
2534.22 1152
2534.69 1172
2535.17 1102
2535.64 1154
2536.12 1234
2536.59 1182
2537.07 1207
2537.54 1329
2538.02 1234
2538.49 1324
2538.97 1335
2539.44 1310
2539.92 1191
2540.39 1281
2540.87 1229
2541.34 1112
2541.82 1219
2542.29 1195
2542.77 1232
2543.24 1152
2543.72 1102
2544.19 1160
2544.67 1242
2545.14 1170
2545.62 1236
2546.10 1231
2546.57 1174
2547.05 1246
2547.52 1285
2548.00 1346
2548.47 1479
2548.95 1396
2549.43 1455
2549.90 1468
2550.38 1337
2550.86 1392
2551.33 1424
2551.81 1382
2552.28 1327
2552.76 1258
2553.24 1281
2553.71 1330
2554.19 1191
2554.67 1064
2555.14 1188
2555.62 1264
2556.10 1164
2556.57 1197
2557.05 1271
2557.53 1191
2558.00 1222
2558.48 1067
2558.96 1050
2559.43 1224
2559.91 1239
2560.39 1136
2560.86 1032
2561.34 998
2561.82 1125
2562.30 1169
2562.77 1138
2563.25 1125
2563.73 1160
2564.21 1099
2564.68 1063
2565.16 1113
2565.64 1136
2566.12 1108
2566.59 1065
2567.07 1215
2567.55 1113
2568.03 1114
2568.50 1136
2568.98 1174
2569.46 1018
2569.94 1060
2570.42 1105
2570.89 1025
2571.37 1057
2571.85 1055
2572.33 940
2572.81 1140
2573.28 1077
2573.76 1073
2574.24 1145
2574.72 1240
2575.20 1183
2575.68 1201
2576.15 1098
2576.63 1118
2577.11 1213
2577.59 1122
2578.07 1173
2578.55 1061
2579.03 1111
2579.50 1230
2579.98 1185
2580.46 1194
2580.94 1284
2581.42 1023
2581.90 980
2582.38 1108
2582.86 1073
2583.34 1057
2583.82 1049
2584.30 1285
2584.77 1173
2585.25 985
2585.73 1065
2586.21 1064
2586.69 1240
2587.17 1188
2587.65 1149
2588.13 1122
2588.61 1299
2589.09 1223
2589.57 1124
2590.05 1095
2590.53 1076
2591.01 1098
2591.49 1040
2591.97 1058
2592.45 1206
2592.93 1086
2593.41 1040
2593.89 968
2594.37 880
2594.85 1039
2595.33 1094
2595.81 1071
2596.29 1063
2596.77 1242
2597.25 1168
2597.73 1014
2598.21 1157
2598.69 1221
2599.17 1270
2599.65 1146
2600.14 1152
2600.62 1266
2601.10 1197
2601.58 1339
2602.06 1297
2602.54 1197
2603.02 1134
2603.50 1140
2603.98 1203
2604.46 1194
2604.95 1097
2605.43 1252
2605.91 1231
2606.39 1199
2606.87 1078
2607.35 1124
2607.83 1180
2608.31 1022
2608.80 921
2609.28 1036
2609.76 1040
2610.24 1148
2610.72 1003
2611.20 966
2611.69 932
2612.17 1034
2612.65 1099
2613.13 1068
2613.61 964
2614.10 1060
2614.58 1013
2615.06 1134
2615.54 1151
2616.02 1028
2616.51 1114
2616.99 1152
2617.47 1105
2617.95 1152
2618.44 1201
2618.92 1071
2619.40 1322
2619.88 1155
2620.37 1273
2620.85 1296
2621.33 1114
2621.81 1220
2622.30 1152
2622.78 1294
2623.26 1069
2623.75 1208
2624.23 1153
2624.71 1119
2625.19 1150
2625.68 1297
2626.16 1212
2626.64 1143
2627.13 998
2627.61 1085
2628.09 1199
2628.58 1229
2629.06 1290
2629.54 1423
2630.03 1223
2630.51 1270
2630.99 1409
2631.48 1280
2631.96 1403
2632.45 1645
2632.93 1545
2633.41 1541
2633.90 1528
2634.38 1447
2634.86 1386
2635.35 1395
2635.83 1345
2636.32 1309
2636.80 1344
2637.28 1365
2637.77 1144
2638.25 1058
2638.74 1186
2639.22 1283
2639.71 1119
2640.19 1211
2640.68 1207
2641.16 1131
2641.64 1200
2642.13 1062
2642.61 1106
2643.10 1069
2643.58 1051
2644.07 1094
2644.55 1094
2645.04 997
2645.52 921
2646.01 1029
2646.49 1172
2646.98 1139
2647.46 954
2647.95 957
2648.43 1124
2648.92 1111
2649.40 1193
2649.89 1015
2650.37 1114
2650.86 1127
2651.34 1084
2651.83 1096
2652.32 1071
2652.80 1153
2653.29 1139
2653.77 1108
2654.26 1065
2654.74 1087
2655.23 1096
2655.72 1021
2656.20 1121
2656.69 948
2657.17 1029
2657.66 1229
2658.15 1346
2658.63 1062
2659.12 1126
2659.60 1022
2660.09 981
2660.58 981
2661.06 981
2661.55 1030
2662.04 1008
2662.52 1022
2663.01 1152
2663.49 1009
2663.98 1200
2664.47 1307
2664.95 1208
2665.44 1074
2665.93 1084
2666.42 991
2666.90 990
2667.39 942
2667.88 1253
2668.36 1215
2668.85 1094
2669.34 964
2669.82 1125
2670.31 1117
2670.80 1159
2671.29 1201
2671.77 1021
2672.26 1090
2672.75 1055
2673.24 1217
2673.72 1306
2674.21 1292
2674.70 1358
2675.19 1377
2675.67 1310
2676.16 1442
2676.65 1485
2677.14 1314
2677.62 1161
2678.11 1184
2678.60 1152
2679.09 1276
2679.58 1224
2680.06 1245
2680.55 1036
2681.04 921
2681.53 1028
2682.02 1155
2682.51 1056
2682.99 894
2683.48 1023
2683.97 1023
2684.46 1030
2684.95 1157
2685.44 1205
2685.92 1027
2686.41 1050
2686.90 1128
2687.39 1152
2687.88 1077
2688.37 1058
2688.86 975
2689.35 1135
2689.83 1062
2690.32 1007
2690.81 1068
2691.30 1055
2691.79 948
2692.28 1013
2692.77 1110
2693.26 1030
2693.75 1063
2694.24 994
2694.73 1000
2695.22 1055
2695.71 1048
2696.20 960
2696.68 948
2697.17 1022
2697.66 1212
2698.15 1066
2698.64 1093
2699.13 1078
2699.62 1014
2700.11 1012
2700.60 1097
2701.09 1349
2701.58 1346
2702.07 1229
2702.56 1130
2703.05 1176
2703.54 1277
2704.03 1247
2704.52 1241
2705.01 1230
2705.50 1124
2706.00 1126
2706.49 1213
2706.98 1044
2707.47 1071
2707.96 1023
2708.45 1022
2708.94 1109
2709.43 1016
2709.92 1017
2710.41 901
2710.90 1038
2711.39 1114
2711.88 1176
2712.37 1152
2712.87 1096
2713.36 1195
2713.85 1151
2714.34 1075
2714.83 1012
2715.32 1072
2715.81 1220
2716.30 1090
2716.80 903
2717.29 933
2717.78 1006
2718.27 1026
2718.76 1195
2719.25 1219
2719.75 1100
2720.24 1096
2720.73 1129
2721.22 1120
2721.71 1206
2722.20 1197
2722.70 1143
2723.19 1246
2723.68 1135
2724.17 1148
2724.66 1222
2725.16 1217
2725.65 1231
2726.14 1313
2726.63 1155
2727.13 1158
2727.62 1283
2728.11 1112
2728.60 1207
2729.10 1181
2729.59 1058
2730.08 1052
2730.57 1178
2731.07 1162
2731.56 1243
2732.05 1259
2732.54 1257
2733.04 1230
2733.53 1217
2734.02 1164
2734.52 1121
2735.01 1139
2735.50 1099
2736.00 1099
2736.49 1177
2736.98 1174
2737.47 1226
2737.97 1186
2738.46 1195
2738.95 1314
2739.45 1433
2739.94 1361
2740.44 1419
2740.93 1481
2741.42 1425
2741.92 1283
2742.41 1331
2742.90 1277
2743.40 1263
2743.89 1245
2744.39 1189
2744.88 1169
2745.37 1160
2745.87 1165
2746.36 1091
2746.86 1134
2747.35 1026
2747.84 1007
2748.34 1119
2748.83 1106
2749.33 1201
2749.82 1087
2750.32 1240
2750.81 1084
2751.30 1018
2751.80 1047
2752.29 1140
2752.79 1157
2753.28 1071
2753.78 1062
2754.27 1034
2754.77 1042
2755.26 1052
2755.76 934
2756.25 1019
2756.75 1112
2757.24 1031
2757.74 998
2758.23 968
2758.73 1134
2759.22 1180
2759.72 1280
2760.21 1245
2760.71 1196
2761.20 1280
2761.70 1189
2762.20 1147
2762.69 1046
2763.19 1138
2763.68 1170
2764.18 950
2764.67 972
2765.17 1054
2765.67 1068
2766.16 1074
2766.66 1125
2767.15 1073
2767.65 1078
2768.14 1179
2768.64 1137
2769.14 1125
2769.63 1153
2770.13 1165
2770.63 1191
2771.12 1213
2771.62 1111
2772.11 1112
2772.61 1305
2773.11 1145
2773.60 1100
2774.10 1185
2774.60 1190
2775.09 1121
2775.59 1091
2776.09 1054
2776.58 1163
2777.08 1123
2777.58 1245
2778.07 1350
2778.57 1376
2779.07 1218
2779.57 1090
2780.06 1078
2780.56 1048
2781.06 1047
2781.55 1079
2782.05 1212
2782.55 1134
2783.05 1008
2783.54 1082
2784.04 1232
2784.54 1105
2785.04 1003
2785.53 1068
2786.03 1029
2786.53 1092
2787.03 1091
2787.52 1084
2788.02 1009
2788.52 986
2789.02 1053
2789.52 1111
2790.01 1182
2790.51 1150
2791.01 1116
2791.51 1099
2792.01 1089
2792.50 1099
2793.00 1156
2793.50 1059
2794.00 1083
2794.50 965
2795.00 1034
2795.50 1081
2795.99 1212
2796.49 1184
2796.99 1166
2797.49 1187
2797.99 1178
2798.49 1228
2798.99 1304
2799.48 1287
2799.98 1233
2800.48 1221
2800.98 1117
2801.48 1207
2801.98 1274
2802.48 1271
2802.98 1219
2803.48 1232
2803.98 1218
2804.48 1030
2804.97 1144
2805.47 1159
2805.97 1103
2806.47 1024
2806.97 1037
2807.47 1082
2807.97 1101
2808.47 1060
2808.97 1137
2809.47 1064
2809.97 1060
2810.47 988
2810.97 995
2811.47 962
2811.97 996
2812.47 1010
2812.97 1045
2813.47 1174
2813.97 1043
2814.47 956
2814.97 952
2815.47 1031
2815.97 1061
2816.47 1073
2816.97 1065
2817.47 1093
2817.97 1038
2818.47 1071
2818.97 1130
2819.47 1119
2819.98 1097
2820.48 1168
2820.98 1120
2821.48 1223
2821.98 1201
2822.48 1246
2822.98 1067
2823.48 1176
2823.98 1121
2824.48 1051
2824.98 1028
2825.49 971
2825.99 937
2826.49 1058
2826.99 999
2827.49 1025
2827.99 1058
2828.49 1020
2828.99 940
2829.50 1013
2830.00 996
2830.50 890
2831.00 901
2831.50 1085
2832.00 1086
2832.51 994
2833.01 838
2833.51 942
2834.01 1046
2834.51 1101
2835.02 1031
2835.52 1029
2836.02 1152
2836.52 1166
2837.02 1080
2837.53 963
2838.03 1078
2838.53 1085
2839.03 1030
2839.54 1104
2840.04 1094
2840.54 1021
2841.04 1043
2841.55 1101
2842.05 965
2842.55 1028
2843.05 1006
2843.56 1047
2844.06 1050
2844.56 973
2845.07 1003
2845.57 1111
2846.07 1080
2846.57 1159
2847.08 1067
2847.58 1013
2848.08 1081
2848.59 1022
2849.09 938
2849.59 1162
2850.10 1223
2850.60 1063
2851.10 1015
2851.61 1021
2852.11 1068
2852.61 1188
2853.12 1178
2853.62 1230
2854.12 1268
2854.63 1325
2855.13 1127
2855.64 1252
2856.14 1231
2856.64 1238
2857.15 1230
2857.65 1177
2858.16 1243
2858.66 1259
2859.16 1239
2859.67 1121
2860.17 1039
2860.68 1073
2861.18 1066
2861.69 1011
2862.19 974
2862.69 962
2863.20 923
2863.70 962
2864.21 1007
2864.71 968
2865.22 1038
2865.72 906
2866.23 925
2866.73 915
2867.24 948
2867.74 933
2868.25 998
2868.75 922
2869.26 932
2869.76 1095
2870.27 1083
2870.77 1083
2871.28 1004
2871.78 924
2872.29 1062
2872.79 1005
2873.30 1157
2873.80 1196
2874.31 1117
2874.81 1213
2875.32 1180
2875.83 1086
2876.33 1064
2876.84 1006
2877.34 1125
2877.85 1224
2878.35 1065
2878.86 1042
2879.37 1100
2879.87 1174
2880.38 1094
2880.88 1063
2881.39 1142
2881.90 1159
2882.40 1035
2882.91 1120
2883.41 1024
2883.92 1056
2884.43 1180
2884.93 1167
2885.44 1038
2885.95 1084
2886.45 1111
2886.96 1179
2887.47 1175
2887.97 1028
2888.48 1175
2888.99 1172
2889.49 1274
2890.00 1228
2890.51 1295
2891.01 1241
2891.52 1254
2892.03 1272
2892.54 1179
2893.04 1325
2893.55 1304
2894.06 1335
2894.56 1134
2895.07 1138
2895.58 1208
2896.09 1364
2896.59 1400
2897.10 1203
2897.61 1209
2898.12 1112
2898.62 1198
2899.13 1150
2899.64 1152
2900.15 1074
2900.65 1128
2901.16 1123
2901.67 1074
2902.18 1135
2902.69 1079
2903.19 1146
2903.70 1145
2904.21 1008
2904.72 1053
2905.23 1148
2905.73 1097
2906.24 1025
2906.75 1088
2907.26 1039
2907.77 1099
2908.28 1073
2908.79 1110
2909.29 1044
2909.80 1173
2910.31 1120
2910.82 1027
2911.33 1029
2911.84 1145
2912.35 1149
2912.85 1131
2913.36 1152
2913.87 1043
2914.38 1169
2914.89 1147
2915.40 1135
2915.91 1220
2916.42 1162
2916.93 1274
2917.44 1145
2917.95 1172
2918.45 1189
2918.96 1161
2919.47 1228
2919.98 1230
2920.49 1165
2921.00 1177
2921.51 1094
2922.02 1163
2922.53 1141
2923.04 1118
2923.55 1193
2924.06 1096
2924.57 1095
2925.08 1111
2925.59 1073
2926.10 1093
2926.61 969
2927.12 1016
2927.63 1034
2928.14 1139
2928.65 1186
2929.16 981
2929.67 1090
2930.18 1121
2930.69 1001
2931.20 1077
2931.71 1046
2932.22 1159
2932.73 1127
2933.25 1150
2933.76 1270
2934.27 1375
2934.78 1273
2935.29 1223
2935.80 1172
2936.31 1178
2936.82 1418
2937.33 1367
2937.84 1414
2938.35 1529
2938.87 1405
2939.38 1297
2939.89 1530
2940.40 1562
2940.91 1521
2941.42 1319
2941.93 1419
2942.44 1408
2942.96 1390
2943.47 1336
2943.98 1088
2944.49 1305
2945.00 1330
2945.51 1126
2946.03 1056
2946.54 1197
2947.05 1253
2947.56 1039
2948.07 1032
2948.59 1007
2949.10 1013
2949.61 1033
2950.12 1091
2950.63 1147
2951.15 1076
2951.66 1023
2952.17 1092
2952.68 1184
2953.19 1169
2953.71 1063
2954.22 1115
2954.73 1140
2955.24 1178
2955.76 1074
2956.27 1083
2956.78 1158
2957.30 1237
2957.81 1345
2958.32 1177
2958.83 1164
2959.35 1203
2959.86 1233
2960.37 1061
2960.89 1185
2961.40 1141
2961.91 1201
2962.43 1249
2962.94 1219
2963.45 1313
2963.96 1191
2964.48 1228
2964.99 1270
2965.51 1183
2966.02 1168
2966.53 1222
2967.05 1308
2967.56 1260
2968.07 1244
2968.59 1281
2969.10 1118
2969.61 1123
2970.13 1084
2970.64 1223
2971.16 1058
2971.67 1063
2972.18 1181
2972.70 1210
2973.21 1109
2973.73 1118
2974.24 1176
2974.75 1131
2975.27 1259
2975.78 1224
2976.30 1100
2976.81 1024
2977.33 1162
2977.84 1309
2978.36 1335
2978.87 1149
2979.38 1346
2979.90 1227
2980.41 1312
2980.93 1327
2981.44 1285
2981.96 1347
2982.47 1385
2982.99 1239
2983.50 1340
2984.02 1414
2984.53 1523
2985.05 1476
2985.56 1482
2986.08 1519
2986.59 1465
2987.11 1484
2987.63 1529
2988.14 1553
2988.66 1463
2989.17 1553
2989.69 1505
2990.20 1332
2990.72 1486
2991.23 1670
2991.75 1551
2992.27 1563
2992.78 1732
2993.30 1640
2993.81 1694
2994.33 1615
2994.84 1691
2995.36 1761
2995.88 1641
2996.39 1571
2996.91 1780
2997.43 1746
2997.94 1819
2998.46 2036
2998.97 2052
2999.49 2042
3000.01 2049
3000.52 2223
3001.04 2121
3001.56 2636
3002.07 2824
3002.59 3004
3003.11 3653
3003.62 3971
3004.14 4188
3004.66 4623
3005.17 4678
3005.69 4905
3006.21 4894
3006.72 4901
3007.24 4617
3007.76 4304
3008.28 3934
3008.79 3458
3009.31 2678
3009.83 2369
3010.34 2362
3010.86 1913
3011.38 1898
3011.90 1888
3012.41 1827
3012.93 1838
3013.45 1612
3013.97 1752
3014.48 1776
3015.00 1663
3015.52 1658
3016.04 1591
3016.56 1726
3017.07 1668
3017.59 1592
3018.11 1690
3018.63 1636
3019.15 1495
3019.66 1774
3020.18 1710
3020.70 1580
3021.22 1729
3021.74 1572
3022.26 1641
3022.77 1564
3023.29 1535
3023.81 1542
3024.33 1473
3024.85 1529
3025.37 1494
3025.88 1468
3026.40 1356
3026.92 1298
3027.44 1389
3027.96 1364
3028.48 1266
3029.00 1236
3029.52 1181
3030.04 1335
3030.55 1310
3031.07 1340
3031.59 1347
3032.11 1240
3032.63 1310
3033.15 1314
3033.67 1408
3034.19 1290
3034.71 1569
3035.23 1461
3035.75 1177
3036.27 1207
3036.79 1338
3037.31 1268
3037.83 1275
3038.35 1259
3038.87 1183
3039.39 1258
3039.91 1398
3040.42 1360
3040.94 1246
3041.46 1280
3041.98 1251
3042.50 1213
3043.03 1244
3043.55 1195
3044.07 1214
3044.59 1258
3045.11 1441
3045.63 1254
3046.15 1307
3046.67 1165
3047.19 1280
3047.71 1265
3048.23 1232
3048.75 1287
3049.27 1355
3049.79 1296
3050.31 1213
3050.83 1269
3051.35 1287
3051.87 1274
3052.39 1236
3052.92 1202
3053.44 1210
3053.96 1296
3054.48 1261
3055.00 1151
3055.52 1171
3056.04 1183
3056.56 1266
3057.09 1138
3057.61 1108
3058.13 1144
3058.65 1118
3059.17 1304
3059.69 1104
3060.21 1221
3060.74 1266
3061.26 1380
3061.78 1255
3062.30 1216
3062.82 1239
3063.34 1373
3063.87 1279
3064.39 1214
3064.91 1386
3065.43 1495
3065.95 1441
3066.48 1410
3067.00 1332
3067.52 1413
3068.04 1438
3068.57 1284
3069.09 1170
3069.61 1356
3070.13 1504
3070.66 1272
3071.18 1358
3071.70 1335
3072.22 1405
3072.75 1375
3073.27 1291
3073.79 1341
3074.31 1361
3074.84 1472
3075.36 1621
3075.88 1520
3076.41 1493
3076.93 1430
3077.45 1613
3077.97 1551
3078.50 1541
3079.02 1574
3079.54 1593
3080.07 1728
3080.59 1625
3081.11 1741
3081.64 1784
3082.16 1784
3082.68 1730
3083.21 1713
3083.73 1778
3084.26 1774
3084.78 1651
3085.30 1647
3085.83 1701
3086.35 1548
3086.87 1536
3087.40 1745
3087.92 1736
3088.45 1727
3088.97 1647
3089.49 1540
3090.02 1355
3090.54 1563
3091.07 1480
3091.59 1629
3092.11 1893
3092.64 1722
3093.16 1484
3093.69 1531
3094.21 1646
3094.74 1901
3095.26 1607
3095.79 1805
3096.31 1911
3096.84 2022
3097.36 2042
3097.89 2083
3098.41 2426
3098.93 2640
3099.46 3012
3099.98 3296
3100.51 3961
3101.03 4619
3101.56 5103
3102.09 5878
3102.61 6480
3103.14 6671
3103.66 6992
3104.19 6856
3104.71 6733
3105.24 6435
3105.76 5843
3106.29 5163
3106.81 4427
3107.34 3794
3107.86 3277
3108.39 2792
3108.92 2507
3109.44 2243
3109.97 2075
3110.49 1986
3111.02 1984
3111.55 1998
3112.07 2084
3112.60 1842
3113.12 1888
3113.65 1897
3114.18 1713
3114.70 1734
3115.23 1710
3115.75 1711
3116.28 1646
3116.81 1725
3117.33 1794
3117.86 1816
3118.39 1863
3118.91 1857
3119.44 1902
3119.97 2022
3120.49 2066
3121.02 2087
3121.55 2123
3122.07 2098
3122.60 2008
3123.13 1963
3123.65 1890
3124.18 1833
3124.71 1835
3125.24 1592
3125.76 1639
3126.29 1494
3126.82 1474
3127.34 1417
3127.87 1542
3128.40 1441
3128.93 1338
3129.45 1346
3129.98 1267
3130.51 1330
3131.04 1239
3131.56 1314
3132.09 1397
3132.62 1244
3133.15 1347
3133.68 1252
3134.20 1263
3134.73 1436
3135.26 1224
3135.79 1221
3136.32 1404
3136.84 1401
3137.37 1453
3137.90 1333
3138.43 1379
3138.96 1333
3139.48 1332
3140.01 1309
3140.54 1307
3141.07 1295
3141.60 1437
3142.13 1412
3142.66 1201
3143.18 1178
3143.71 1285
3144.24 1164
3144.77 1220
3145.30 1148
3145.83 1308
3146.36 1279
3146.89 1273
3147.41 1298
3147.94 1282
3148.47 1345
3149.00 1361
3149.53 1342
3150.06 1407
3150.59 1390
3151.12 1534
3151.65 1590
3152.18 1599
3152.71 1412
3153.24 1438
3153.77 1388
3154.30 1210
3154.82 1336
3155.35 1482
3155.88 1455
3156.41 1357
3156.94 1230
3157.47 1310
3158.00 1333
3158.53 1475
3159.06 1474
3159.59 1309
3160.12 1418
3160.65 1423
3161.18 1369
3161.71 1321
3162.24 1311
3162.77 1232
3163.30 1304
3163.83 1181
3164.37 1269
3164.90 1275
3165.43 1201
3165.96 1328
3166.49 1337
3167.02 1362
3167.55 1350
3168.08 1443
3168.61 1228
3169.14 1225
3169.67 1288
3170.20 1293
3170.73 1258
3171.26 1296
3171.80 1346
3172.33 1320
3172.86 1390
3173.39 1564
3173.92 1525
3174.45 1563
3174.98 1497
3175.51 1428
3176.05 1496
3176.58 1435
3177.11 1416
3177.64 1394
3178.17 1441
3178.70 1288
3179.23 1296
3179.77 1379
3180.30 1299
3180.83 1072
3181.36 1017
3181.89 1271
3182.43 1193
3182.96 1161
3183.49 1186
3184.02 1277
3184.55 1200
3185.09 1221
3185.62 1149
3186.15 1240
3186.68 1192
3187.21 1332
3187.75 1293
3188.28 1192
3188.81 1216
3189.34 1210
3189.88 1315
3190.41 1224
3190.94 1224
3191.47 1286
3192.01 1150
3192.54 1135
3193.07 1168
3193.61 1171
3194.14 1167
3194.67 1063
3195.20 1249
3195.74 1238
3196.27 1220
3196.80 1223
3197.34 1162
3197.87 1243
3198.40 1288
3198.94 1225
3199.47 1282
3200.00 1370
3200.54 1397
3201.07 1273
3201.60 1356
3202.14 1562
3202.67 1524
3203.21 1382
3203.74 1617
3204.27 1625
3204.81 1464
3205.34 1429
3205.87 1451
3206.41 1605
3206.94 1582
3207.48 1542
3208.01 1629
3208.54 1637
3209.08 1726
3209.61 1658
3210.15 1652
3210.68 1792
3211.22 1909
3211.75 1739
3212.28 1698
3212.82 1664
3213.35 1387
3213.89 1434
3214.42 1385
3214.96 1401
3215.49 1447
3216.03 1302
3216.56 1453
3217.10 1405
3217.63 1287
3218.17 1238
3218.70 1213
3219.24 1446
3219.77 1274
3220.31 1184
3220.84 1221
3221.38 1439
3221.91 1500
3222.45 1486
3222.98 1621
3223.52 1557
3224.05 1514
3224.59 1535
3225.12 1556
3225.66 1580
3226.19 1567
3226.73 1584
3227.27 1586
3227.80 1632
3228.34 1587
3228.87 1523
3229.41 1554
3229.94 1664
3230.48 1511
3231.02 1597
3231.55 1777
3232.09 1716
3232.62 1611
3233.16 1636
3233.70 1667
3234.23 1716
3234.77 1582
3235.31 1717
3235.84 1892
3236.38 1869
3236.91 1849
3237.45 1790
3237.99 1800
3238.52 1803
3239.06 1866
3239.60 1725
3240.13 1741
3240.67 1866
3241.21 1774
3241.75 1761
3242.28 1974
3242.82 1880
3243.36 1828
3243.89 1958
3244.43 1988
3244.97 1942
3245.50 1817
3246.04 1918
3246.58 1837
3247.12 2164
3247.65 2067
3248.19 1936
3248.73 1813
3249.27 1801
3249.80 1905
3250.34 1892
3250.88 1964
3251.42 2054
3251.95 1995
3252.49 1863
3253.03 1930
3253.57 1932
3254.11 1956
3254.64 1994
3255.18 2191
3255.72 2184
3256.26 2233
3256.80 2268
3257.33 2244
3257.87 2358
3258.41 2462
3258.95 2790
3259.49 3032
3260.02 3036
3260.56 3413
3261.10 3648
3261.64 4067
3262.18 4057
3262.72 4444
3263.26 4802
3263.79 5399
3264.33 5889
3264.87 6512
3265.41 7054
3265.95 7504
3266.49 7884
3267.03 7844
3267.57 8233
3268.11 7731
3268.64 7387
3269.18 7204
3269.72 6446
3270.26 5367
3270.80 4531
3271.34 3965
3271.88 3635
3272.42 3314
3272.96 2789
3273.50 2607
3274.04 2614
3274.58 2541
3275.12 2501
3275.66 2526
3276.20 2628
3276.74 2691
3277.28 2478
3277.82 2310
3278.36 2476
3278.90 2579
3279.44 2508
3279.98 2701
3280.52 2538
3281.06 2357
3281.60 2248
3282.14 2346
3282.68 2387
3283.22 2248
3283.76 2389
3284.30 2469
3284.84 2290
3285.38 2267
3285.92 2309
3286.46 2367
3287.00 2400
3287.54 2557
3288.08 2361
3288.62 2482
3289.16 2625
3289.70 2530
3290.24 2491
3290.79 2579
3291.33 2446
3291.87 2891
3292.41 3071
3292.95 3219
3293.49 3345
3294.03 3265
3294.57 3770
3295.11 3971
3295.66 4168
3296.20 4053
3296.74 3831
3297.28 3769
3297.82 3827
3298.36 3797
3298.90 3529
3299.45 3094
3299.99 3112
3300.53 2914
3301.07 2979
3301.61 2901
3302.16 2804
3302.70 2413
3303.24 2530
3303.78 2658
3304.32 2767
3304.87 2650
3305.41 2543
3305.95 2393
3306.49 2289
3307.03 2450
3307.58 2418
3308.12 2224
3308.66 2261
3309.20 2292
3309.75 2161
3310.29 2206
3310.83 2211
3311.37 2084
3311.92 2171
3312.46 2326
3313.00 2462
3313.54 2464
3314.09 2343
3314.63 2582
3315.17 2834
3315.72 2771
3316.26 2893
3316.80 2898
3317.35 2891
3317.89 3192
3318.43 3280
3318.97 3454
3319.52 3614
3320.06 3419
3320.60 3517
3321.15 3561
3321.69 3515
3322.23 3706
3322.78 3634
3323.32 3488
3323.87 3360
3324.41 3389
3324.95 3252
3325.50 3101
3326.04 3192
3326.58 3135
3327.13 2881
3327.67 2836
3328.22 2914
3328.76 3073
3329.30 3179
3329.85 3771
3330.39 4378
3330.94 5648
3331.48 7010
3332.03 8890
3332.57 10459
3333.11 12521
3333.66 14687
3334.20 16891
3334.75 18700
3335.29 20004
3335.84 20920
3336.38 21331
3336.93 20961
3337.47 21254
3338.02 20732
3338.56 18999
3339.11 17661
3339.65 15391
3340.20 12782
3340.74 10563
3341.29 8448
3341.83 6828
3342.38 5986
3342.92 4935
3343.47 4232
3344.01 3873
3344.56 3499
3345.10 3266
3345.65 2970
3346.19 3058
3346.74 2763
3347.28 2710
3347.83 2489
3348.38 2453
3348.92 2694
3349.47 2537
3350.01 2334
3350.56 2257
3351.10 2451
3351.65 2383
3352.20 2402
3352.74 2243
3353.29 2460
3353.83 2291
3354.38 2403
3354.93 2223
3355.47 2315
3356.02 2344
3356.56 2427
3357.11 2273
3357.66 2222
3358.20 2259
3358.75 2296
3359.30 2254
3359.84 2325
3360.39 2408
3360.94 2422
3361.48 2453
3362.03 2333
3362.58 2624
3363.12 2657
3363.67 2558
3364.22 2742
3364.76 2621
3365.31 2788
3365.86 2757
3366.41 2526
3366.95 2384
3367.50 2264
3368.05 2472
3368.59 2471
3369.14 2390
3369.69 2414
3370.24 2347
3370.78 2517
3371.33 2555
3371.88 2729
3372.43 2972
3372.97 2865
3373.52 2954
3374.07 3059
3374.62 3095
3375.17 3163
3375.71 2868
3376.26 2670
3376.81 2686
3377.36 2553
3377.91 2534
3378.45 2263
3379.00 2108
3379.55 1969
3380.10 1946
3380.65 2033
3381.19 1925
3381.74 2039
3382.29 1863
3382.84 1892
3383.39 2037
3383.94 1838
3384.49 1807
3385.03 1724
3385.58 1731
3386.13 1622
3386.68 1566
3387.23 1596
3387.78 1476
3388.33 1636
3388.88 1674
3389.42 1535
3389.97 1513
3390.52 1458
3391.07 1477
3391.62 1520
3392.17 1599
3392.72 1706
3393.27 1555
3393.82 1527
3394.37 1612
3394.92 1531
3395.47 1441
3396.02 1618
3396.57 1797
3397.11 1681
3397.66 1502
3398.21 1308
3398.76 1530
3399.31 1390
3399.86 1430
3400.41 1556
3400.96 1472
3401.51 1498
3402.06 1489
3402.61 1380
3403.16 1520
3403.71 1435
3404.26 1412
3404.81 1452
3405.36 1366
3405.91 1364
3406.46 1420
3407.02 1352
3407.57 1391
3408.12 1481
3408.67 1403
3409.22 1549
3409.77 1590
3410.32 1593
3410.87 1568
3411.42 1800
3411.97 1788
3412.52 1664
3413.07 1798
3413.62 1605
3414.17 1648
3414.73 1753
3415.28 1693
3415.83 1504
3416.38 1577
3416.93 1731
3417.48 1598
3418.03 1506
3418.58 1625
3419.14 1541
3419.69 1510
3420.24 1534
3420.79 1518
3421.34 1535
3421.89 1604
3422.44 1730
3423.00 1660
3423.55 1673
3424.10 1555
3424.65 1557
3425.20 1557
3425.76 1599
3426.31 1750
3426.86 1541
3427.41 1519
3427.96 1662
3428.52 1652
3429.07 1541
3429.62 1408
3430.17 1523
3430.72 1419
3431.28 1416
3431.83 1555
3432.38 1596
3432.93 1361
3433.49 1407
3434.04 1450
3434.59 1480
3435.14 1368
3435.70 1282
3436.25 1398
3436.80 1344
3437.36 1295
3437.91 1267
3438.46 1257
3439.01 1353
3439.57 1433
3440.12 1405
3440.67 1250
3441.23 1407
3441.78 1404
3442.33 1294
3442.89 1246
3443.44 1212
3443.99 1432
3444.55 1333
3445.10 1226
3445.65 1336
3446.21 1197
3446.76 1210
3447.31 1259
3447.87 1133
3448.42 1245
3448.98 1223
3449.53 1304
3450.08 1355
3450.64 1193
3451.19 1279
3451.75 1480
3452.30 1291
3452.85 1237
3453.41 1304
3453.96 1242
3454.52 1249
3455.07 1271
3455.62 1154
3456.18 1244
3456.73 1401
3457.29 1388
3457.84 1277
3458.40 1339
3458.95 1301
3459.51 1294
3460.06 1568
3460.62 1526
3461.17 1386
3461.72 1320
3462.28 1291
3462.83 1384
3463.39 1398
3463.94 1530
3464.50 1276
3465.05 1495
3465.61 1456
3466.17 1481
3466.72 1575
3467.28 1554
3467.83 1474
3468.39 1604
3468.94 1821
3469.50 1749
3470.05 1706
3470.61 1780
3471.16 1915
3471.72 1828
3472.27 1856
3472.83 2083
3473.39 2067
3473.94 1986
3474.50 1952
3475.05 1766
3475.61 1994
3476.17 1898
3476.72 1949
3477.28 1942
3477.83 1893
3478.39 1967
3478.95 2031
3479.50 1996
3480.06 2006
3480.61 2040
3481.17 2000
3481.73 2092
3482.28 1968
3482.84 1930
3483.40 2047
3483.95 2029
3484.51 2207
3485.07 2254
3485.62 2277
3486.18 2510
3486.74 2593
3487.29 2672
3487.85 3111
3488.41 3854
3488.97 4550
3489.52 4874
3490.08 5477
3490.64 6312
3491.19 7154
3491.75 7344
3492.31 8101
3492.87 8170
3493.42 7978
3493.98 7890
3494.54 7549
3495.09 6742
3495.65 5894
3496.21 5048
3496.77 4085
3497.33 3537
3497.88 3222
3498.44 3221
3499.00 2903
3499.56 3062
3500.11 2962
3500.67 2834
3501.23 2773
3501.79 3070
3502.35 3137
3502.90 3226
3503.46 3281
3504.02 3183
3504.58 3382
3505.14 3162
3505.70 3440
3506.25 3452
3506.81 3271
3507.37 3263
3507.93 3192
3508.49 2911
3509.05 2677
3509.61 2510
3510.16 2305
3510.72 2365
3511.28 2225
3511.84 1979
3512.40 1911
3512.96 2126
3513.52 1831
3514.08 1736
3514.63 1833
3515.19 1639
3515.75 1645
3516.31 1607
3516.87 1574
3517.43 1548
3517.99 1488
3518.55 1488
3519.11 1564
3519.67 1561
3520.23 1526
3520.79 1392
3521.35 1447
3521.91 1385
3522.47 1473
3523.03 1431
3523.59 1552
3524.15 1594
3524.71 1453
3525.26 1484
3525.82 1522
3526.38 1398
3526.94 1496
3527.50 1465
3528.07 1356
3528.63 1393
3529.19 1512
3529.75 1412
3530.31 1390
3530.87 1354
3531.43 1468
3531.99 1577
3532.55 1475
3533.11 1408
3533.67 1335
3534.23 1315
3534.79 1422
3535.35 1444
3535.91 1491
3536.47 1494
3537.03 1465
3537.59 1466
3538.15 1519
3538.72 1463
3539.28 1454
3539.84 1438
3540.40 1568
3540.96 1392
3541.52 1378
3542.08 1359
3542.64 1381
3543.20 1383
3543.77 1486
3544.33 1403
3544.89 1265
3545.45 1355
3546.01 1380
3546.57 1457
3547.14 1353
3547.70 1440
3548.26 1438
3548.82 1446
3549.38 1541
3549.94 1383
3550.51 1374
3551.07 1332
3551.63 1297
3552.19 1219
3552.75 1293
3553.32 1145
3553.88 1147
3554.44 1165
3555.00 1280
3555.56 1208
3556.13 1240
3556.69 1229
3557.25 1186
3557.81 1212
3558.38 1264
3558.94 1262
3559.50 1229
3560.06 1135
3560.63 1159
3561.19 1329
3561.75 1301
3562.32 1349
3562.88 1180
3563.44 1142
3564.00 1142
3564.57 1185
3565.13 1211
3565.69 1161
3566.26 1279
3566.82 1322
3567.38 1203
3567.95 1302
3568.51 1164
3569.07 1228
3569.64 1074
3570.20 1055
3570.76 1026
3571.33 1219
3571.89 1239
3572.45 1178
3573.02 1352
3573.58 1303
3574.15 1225
3574.71 1204
3575.27 1334
3575.84 1471
3576.40 1314
3576.96 1440
3577.53 1481
3578.09 1456
3578.66 1525
3579.22 1516
3579.79 1270
3580.35 1378
3580.91 1259
3581.48 1235
3582.04 1369
3582.61 1315
3583.17 1300
3583.74 1305
3584.30 1202
3584.87 1126
3585.43 1224
3585.99 1228
3586.56 1116
3587.12 1098
3587.69 1152
3588.25 1201
3588.82 1153
3589.38 1091
3589.95 1024
3590.51 1137
3591.08 1133
3591.64 1282
3592.21 1177
3592.77 1083
3593.34 1089
3593.91 1185
3594.47 1046
3595.04 1067
3595.60 1206
3596.17 1146
3596.73 1041
3597.30 1185
3597.86 1204
3598.43 1221
3599.00 1161
3599.56 1096
3600.13 1236
3600.69 1225
3601.26 1103
3601.82 1165
3602.39 1148
3602.96 1099
3603.52 1146
3604.09 1185
3604.65 1186
3605.22 1062
3605.79 1036
3606.35 1084
3606.92 1070
3607.49 985
3608.05 1078
3608.62 1080
3609.19 960
3609.75 920
3610.32 977
3610.89 1115
3611.45 1031
3612.02 959
3612.59 987
3613.15 931
3613.72 961
3614.29 1081
3614.85 1085
3615.42 1183
3615.99 1183
3616.55 1126
3617.12 1305
3617.69 1078
3618.26 1090
3618.82 1255
3619.39 1178
3619.96 1153
3620.53 1123
3621.09 1048
3621.66 1081
3622.23 1156
3622.80 1208
3623.36 1261
3623.93 1138
3624.50 1145
3625.07 1095
3625.63 1094
3626.20 1098
3626.77 1026
3627.34 955
3627.91 1179
3628.47 1093
3629.04 1114
3629.61 1086
3630.18 976
3630.75 1080
3631.31 990
3631.88 1169
3632.45 1195
3633.02 1005
3633.59 1025
3634.16 1074
3634.73 1114
3635.29 1143
3635.86 1147
3636.43 1113
3637.00 1081
3637.57 1102
3638.14 1111
3638.71 1250
3639.28 1167
3639.84 1158
3640.41 1233
3640.98 1201
3641.55 1108
3642.12 1260
3642.69 1217
3643.26 1102
3643.83 1112
3644.40 1197
3644.97 1171
3645.54 1113
3646.11 1054
3646.67 1117
3647.24 1143
3647.81 1198
3648.38 1093
3648.95 1202
3649.52 1396
3650.09 1180
3650.66 1125
3651.23 1156
3651.80 1345
3652.37 1395
3652.94 1198
3653.51 1244
3654.08 1137
3654.65 1143
3655.22 1240
3655.79 1261
3656.36 1266
3656.93 1255
3657.50 1277
3658.07 1254
3658.64 1205
3659.21 1283
3659.78 1275
3660.35 1395
3660.93 1304
3661.50 1216
3662.07 1330
3662.64 1354
3663.21 1289
3663.78 1215
3664.35 1327
3664.92 1469
3665.49 1444
3666.06 1404
3666.63 1430
3667.20 1255
3667.78 1275
3668.35 1340
3668.92 1343
3669.49 1299
3670.06 1202
3670.63 1364
3671.20 1283
3671.77 1206
3672.35 1283
3672.92 1321
3673.49 1280
3674.06 1198
3674.63 1226
3675.20 1128
3675.78 1238
3676.35 1093
3676.92 1027
3677.49 1187
3678.06 1123
3678.64 1217
3679.21 1172
3679.78 1152
3680.35 1115
3680.92 1126
3681.50 1031
3682.07 1205
3682.64 1180
3683.21 1122
3683.79 1147
3684.36 1094
3684.93 1056
3685.50 1070
3686.07 1157
3686.65 1046
3687.22 1034
3687.79 1134
3688.37 1161
3688.94 1359
3689.51 1186
3690.08 1253
3690.66 1131
3691.23 1048
3691.80 1063
3692.38 1154
3692.95 1179
3693.52 1126
3694.10 1012
3694.67 985
3695.24 996
3695.81 982
3696.39 1153
3696.96 992
3697.54 1043
3698.11 1064
3698.68 1048
3699.26 1103
3699.83 1190
3700.40 1157
3700.98 1157
3701.55 1210
3702.12 1177
3702.70 1142
3703.27 1276
3703.85 1303
3704.42 1210
3704.99 1209
3705.57 1199
3706.14 1094
3706.72 1076
3707.29 1053
3707.86 1185
3708.44 1110
3709.01 1095
3709.59 1238
3710.16 1175
3710.74 1240
3711.31 1045
3711.89 1198
3712.46 1326
3713.03 1120
3713.61 1097
3714.18 1152
3714.76 1100
3715.33 1135
3715.91 1044
3716.48 1248
3717.06 1230
3717.63 1056
3718.21 957
3718.78 1141
3719.36 995
3719.93 976
3720.51 1041
3721.08 1013
3721.66 1018
3722.23 1158
3722.81 1040
3723.39 1081
3723.96 977
3724.54 967
3725.11 1105
3725.69 1125
3726.26 1087
3726.84 921
3727.41 1000
3727.99 1105
3728.57 1109
3729.14 1063
3729.72 1042
3730.29 1055
3730.87 1160
3731.45 1161
3732.02 1142
3732.60 1157
3733.17 1196
3733.75 1181
3734.33 1167
3734.90 1167
3735.48 1068
3736.06 1172
3736.63 1147
3737.21 1068
3737.79 1081
3738.36 1092
3738.94 1123
3739.52 1104
3740.09 1120
3740.67 989
3741.25 979
3741.82 998
3742.40 1044
3742.98 998
3743.55 941
3744.13 1079
3744.71 1120
3745.28 969
3745.86 939
3746.44 958
3747.02 1099
3747.59 996
3748.17 958
3748.75 976
3749.33 1023
3749.90 1080
3750.48 1093
3751.06 981
3751.64 970
3752.21 1035
3752.79 1011
3753.37 1011
3753.95 996
3754.52 1028
3755.10 979
3755.68 1020
3756.26 1038
3756.84 1066
3757.41 1128
3757.99 1101
3758.57 1075
3759.15 1100
3759.73 1094
3760.31 1050
3760.88 1121
3761.46 1048
3762.04 1149
3762.62 1172
3763.20 1176
3763.78 1149
3764.35 1119
3764.93 959
3765.51 1020
3766.09 990
3766.67 926
3767.25 996
3767.83 999
3768.41 1016
3768.99 1083
3769.56 1097
3770.14 1057
3770.72 973
3771.30 1054
3771.88 1121
3772.46 1013
3773.04 1074
3773.62 1066
3774.20 1176
3774.78 1164
3775.36 942
3775.94 947
3776.52 1001
3777.10 997
3777.67 967
3778.25 867
3778.83 894
3779.41 995
3779.99 869
3780.57 864
3781.15 946
3781.73 914
3782.31 904
3782.89 958
3783.47 969
3784.05 990
3784.63 922
3785.21 839
3785.79 829
3786.37 986
3786.95 1000
3787.54 983
3788.12 1025
3788.70 951
3789.28 967
3789.86 965
3790.44 954
3791.02 989
3791.60 1071
3792.18 1030
3792.76 940
3793.34 1038
3793.92 1090
3794.50 1048
3795.08 1077
3795.66 1079
3796.25 1028
3796.83 1089
3797.41 1042
3797.99 1044
3798.57 990
3799.15 960
3799.73 1074
3800.31 1005
3800.90 970
3801.48 941
3802.06 962
3802.64 990
3803.22 939
3803.80 1013
3804.39 1022
3804.97 999
3805.55 1101
3806.13 1146
3806.71 1211
3807.29 1244
3807.88 1164
3808.46 1201
3809.04 1211
3809.62 1090
3810.20 1223
3810.79 1227
3811.37 1095
3811.95 1139
3812.53 1169
3813.12 1174
3813.70 1138
3814.28 1235
3814.86 1212
3815.45 1143
3816.03 1048
3816.61 991
3817.19 1015
3817.78 955
3818.36 995
3818.94 968
3819.52 860
3820.11 987
3820.69 999
3821.27 1040
3821.86 930
3822.44 1043
3823.02 974
3823.61 958
3824.19 995
3824.77 951
3825.36 964
3825.94 1028
3826.52 900
3827.11 957
3827.69 959
3828.27 994
3828.86 1089
3829.44 1063
3830.02 1022
3830.61 1004
3831.19 969
3831.77 1064
3832.36 974
3832.94 1060
3833.53 993
3834.11 928
3834.69 901
3835.28 966
3835.86 957
3836.45 905
3837.03 844
3837.61 845
3838.20 926
3838.78 935
3839.37 931
3839.95 989
3840.54 1036
3841.12 977
3841.70 975
3842.29 916
3842.87 876
3843.46 1062
3844.04 1030
3844.63 1027
3845.21 920
3845.80 906
3846.38 930
3846.97 1024
3847.55 1036
3848.14 965
3848.72 931
3849.31 1045
3849.89 916
3850.48 923
3851.06 923
3851.65 934
3852.23 1062
3852.82 1030
3853.40 905
3853.99 959
3854.58 986
3855.16 1042
3855.75 1032
3856.33 858
3856.92 962
3857.50 1001
3858.09 994
3858.68 1055
3859.26 1040
3859.85 1084
3860.43 1102
3861.02 1181
3861.60 1132
3862.19 1115
3862.78 1160
3863.36 1109
3863.95 1149
3864.54 1115
3865.12 1067
3865.71 1074
3866.29 959
3866.88 1063
3867.47 1016
3868.05 1064
3868.64 1061
3869.23 1053
3869.81 970
3870.40 994
3870.99 1018
3871.57 892
3872.16 876
3872.75 1041
3873.33 1059
3873.92 1066
3874.51 1040
3875.10 1077
3875.68 1065
3876.27 1064
3876.86 1014
3877.44 926
3878.03 888
3878.62 982
3879.21 1111
3879.79 1092
3880.38 969
3880.97 1095
3881.56 1057
3882.14 1002
3882.73 1035
3883.32 1022
3883.91 964
3884.49 917
3885.08 1064
3885.67 1094
3886.26 1179
3886.85 1217
3887.43 1145
3888.02 1181
3888.61 1244
3889.20 1221
3889.79 1204
3890.38 1304
3890.96 1273
3891.55 1297
3892.14 1396
3892.73 1255
3893.32 1325
3893.91 1178
3894.49 981
3895.08 988
3895.67 982
3896.26 1077
3896.85 1043
3897.44 1024
3898.03 947
3898.61 941
3899.20 971
3899.79 900
3900.38 948
3900.97 1063
3901.56 1073
3902.15 1144
3902.74 1066
3903.33 1077
3903.92 1230
3904.51 1116
3905.09 1081
3905.68 1289
3906.27 1205
3906.86 1162
3907.45 1081
3908.04 1155
3908.63 1132
3909.22 1092
3909.81 1178
3910.40 1098
3910.99 932
3911.58 1103
3912.17 997
3912.76 1052
3913.35 1002
3913.94 942
3914.53 970
3915.12 1006
3915.71 994
3916.30 1041
3916.89 1015
3917.48 923
3918.07 1009
3918.66 993
3919.25 992
3919.84 1043
3920.43 1011
3921.02 1059
3921.61 1015
3922.20 1069
3922.80 1066
3923.39 1028
3923.98 1031
3924.57 982
3925.16 1057
3925.75 972
3926.34 983
3926.93 976
3927.52 870
3928.11 860
3928.70 868
3929.30 1007
3929.89 906
3930.48 948
3931.07 870
3931.66 918
3932.25 1029
3932.84 960
3933.44 952
3934.03 928
3934.62 959
3935.21 903
3935.80 943
3936.39 843
3936.98 905
3937.58 900
3938.17 979
3938.76 1191
3939.35 1146
3939.94 1029
3940.54 1056
3941.13 1097
3941.72 1089
3942.31 1149
3942.90 1102
3943.50 1149
3944.09 1194
3944.68 1082
3945.27 1004
3945.87 1070
3946.46 1155
3947.05 1121
3947.64 991
3948.24 1079
3948.83 946
3949.42 918
3950.01 1000
3950.61 1043
3951.20 990
3951.79 992
3952.39 1061
3952.98 1042
3953.57 1083
3954.16 975
3954.76 894
3955.35 921
3955.94 1009
3956.54 1197
3957.13 1206
3957.72 1100
3958.32 1141
3958.91 977
3959.50 1133
3960.10 1071
3960.69 1215
3961.28 1086
3961.88 1044
3962.47 1059
3963.07 1096
3963.66 1180
3964.25 1190
3964.85 1159
3965.44 1058
3966.03 1181
3966.63 1142
3967.22 1086
3967.82 1088
3968.41 1066
3969.00 1095
3969.60 1164
3970.19 1116
3970.79 1085
3971.38 965
3971.98 1014
3972.57 1019
3973.17 1093
3973.76 1071
3974.35 1121
3974.95 1271
3975.54 1388
3976.14 1313
3976.73 1114
3977.33 1255
3977.92 1218
3978.52 1317
3979.11 1207
3979.71 1121
3980.30 1231
3980.90 1270
3981.49 1168
3982.09 1194
3982.68 1215
3983.28 1231
3983.87 1266
3984.47 1290
3985.06 1372
3985.66 1232
3986.25 1339
3986.85 1368
3987.45 1294
3988.04 1354
3988.64 1317
3989.23 1321
3989.83 1289
3990.42 1231
3991.02 1214
3991.62 1174
3992.21 1134
3992.81 1239
3993.40 1216
3994.00 1124
3994.60 1177
3995.19 1197
3995.79 1147
3996.38 1212
3996.98 1090
3997.58 1245
3998.17 1340
3998.77 1224
3999.37 1209
3999.96 1341
4000.56 1291
4001.15 1261
4001.75 1289
4002.35 1107
4002.94 1172
4003.54 1226
4004.14 1062
4004.73 1021
4005.33 1175
4005.93 1211
4006.53 1141
4007.12 1032
4007.72 1114
4008.32 1104
4008.91 1115
4009.51 1219
4010.11 1124
4010.71 1003
4011.30 1084
4011.90 1137
4012.50 1174
4013.10 1138
4013.69 1091
4014.29 1088
4014.89 1078
4015.49 1092
4016.08 1070
4016.68 966
4017.28 1007
4017.88 1107
4018.47 1165
4019.07 1043
4019.67 1166
4020.27 1191
4020.87 1179
4021.46 1068
4022.06 1065
4022.66 1228
4023.26 1428
4023.86 1335
4024.45 1252
4025.05 1251
4025.65 1241
4026.25 1356
4026.85 1295
4027.45 1378
4028.05 1506
4028.64 1343
4029.24 1367
4029.84 1382
4030.44 1389
4031.04 1427
4031.64 1438
4032.24 1343
4032.84 1306
4033.43 1408
4034.03 1359
4034.63 1547
4035.23 1341
4035.83 1333
4036.43 1261
4037.03 1275
4037.63 1146
4038.23 1162
4038.83 1233
4039.43 1096
4040.03 1111
4040.63 1077
4041.22 1073
4041.82 1109
4042.42 1142
4043.02 1093
4043.62 1058
4044.22 1118
4044.82 1085
4045.42 964
4046.02 1033
4046.62 1072
4047.22 1077
4047.82 1010
4048.42 1073
4049.02 1013
4049.62 1053
4050.22 920
4050.82 1061
4051.42 1182
4052.02 1019
4052.62 926
4053.22 1054
4053.83 1052
4054.43 1025
4055.03 1105
4055.63 1025
4056.23 1066
4056.83 926
4057.43 950
4058.03 1014
4058.63 1009
4059.23 969
4059.83 1033
4060.43 1032
4061.03 991
4061.64 873
4062.24 1070
4062.84 1147
4063.44 981
4064.04 916
4064.64 1057
4065.24 997
4065.84 961
4066.45 992
4067.05 1014
4067.65 1062
4068.25 1088
4068.85 1030
4069.45 1034
4070.05 1022
4070.66 1081
4071.26 1042
4071.86 1024
4072.46 896
4073.06 898
4073.67 1026
4074.27 1035
4074.87 1025
4075.47 892
4076.07 865
4076.68 946
4077.28 986
4077.88 964
4078.48 851
4079.09 820
4079.69 841
4080.29 911
4080.89 895
4081.50 908
4082.10 897
4082.70 926
4083.30 940
4083.91 862
4084.51 917
4085.11 937
4085.71 890
4086.32 943
4086.92 968
4087.52 856
4088.13 1051
4088.73 1020
4089.33 927
4089.94 905
4090.54 933
4091.14 921
4091.74 949
4092.35 878
4092.95 885
4093.55 876
4094.16 991
4094.76 1020
4095.37 876
4095.97 834
4096.57 897
4097.18 967
4097.78 922
4098.38 980
4098.99 982
4099.59 1073
4100.20 1011
4100.80 967
4101.40 1123
4102.01 1110
4102.61 997
4103.22 1104
4103.82 1086
4104.42 1078
4105.03 1071
4105.63 1053
4106.24 1084
4106.84 1069
4107.45 1162
4108.05 1149
4108.65 946
4109.26 911
4109.86 867
4110.47 888
4111.07 932
4111.68 926
4112.28 922
4112.89 1003
4113.49 1004
4114.10 864
4114.70 866
4115.31 896
4115.91 932
4116.52 934
4117.12 906
4117.73 1032
4118.33 944
4118.94 903
4119.54 771
4120.15 811
4120.75 873
4121.36 888
4121.97 911
4122.57 923
4123.18 869
4123.78 946
4124.39 927
4124.99 893
4125.60 984
4126.21 984
4126.81 826
4127.42 902
4128.02 944
4128.63 926
4129.24 943
4129.84 963
4130.45 915
4131.05 899
4131.66 985
4132.27 916
4132.87 937
4133.48 1025
4134.08 1129
4134.69 944
4135.30 1052
4135.90 1044
4136.51 905
4137.12 1032
4137.72 945
4138.33 1007
4138.94 1060
4139.54 1007
4140.15 1152
4140.76 1086
4141.37 1078
4141.97 1131
4142.58 1090
4143.19 1176
4143.79 1102
4144.40 1049
4145.01 1153
4145.61 1043
4146.22 1020
4146.83 1137
4147.44 1063
4148.04 931
4148.65 937
4149.26 930
4149.87 992
4150.47 931
4151.08 956
4151.69 967
4152.30 965
4152.91 1025
4153.51 970
4154.12 904
4154.73 917
4155.34 960
4155.94 997
4156.55 1099
4157.16 930
4157.77 991
4158.38 923
4158.99 1071
4159.59 1014
4160.20 768
4160.81 839
4161.42 996
4162.03 926
4162.64 904
4163.24 906
4163.85 968
4164.46 945
4165.07 968
4165.68 994
4166.29 1057
4166.90 994
4167.51 841
4168.11 848
4168.72 860
4169.33 926
4169.94 1005
4170.55 909
4171.16 971
4171.77 971
4172.38 1069
4172.99 970
4173.60 919
4174.21 855
4174.81 866
4175.42 906
4176.03 891
4176.64 919
4177.25 917
4177.86 1047
4178.47 1001
4179.08 1011
4179.69 1140
4180.30 939
4180.91 885
4181.52 983
4182.13 979
4182.74 932
4183.35 876
4183.96 989
4184.57 966
4185.18 1028
4185.79 964
4186.40 943
4187.01 934
4187.62 833
4188.23 836
4188.84 1002
4189.45 929
4190.06 913
4190.67 928
4191.29 1043
4191.90 1035
4192.51 995
4193.12 1023
4193.73 998
4194.34 1081
4194.95 1042
4195.56 1017
4196.17 1093
4196.78 1046
4197.39 1019
4198.00 1028
4198.62 1005
4199.23 884
4199.84 1010
4200.45 943
4201.06 866
4201.67 842
4202.28 882
4202.89 927
4203.51 941
4204.12 917
4204.73 936
4205.34 893
4205.95 855
4206.56 959
4207.18 917
4207.79 951
4208.40 960
4209.01 1022
4209.62 923
4210.24 881
4210.85 916
4211.46 951
4212.07 986
4212.68 944
4213.30 997
4213.91 1053
4214.52 983
4215.13 999
4215.74 1017
4216.36 958
4216.97 978
4217.58 1016
4218.19 961
4218.81 1095
4219.42 1042
4220.03 987
4220.65 1014
4221.26 1111
4221.87 1190
4222.48 1042
4223.10 1021
4223.71 950
4224.32 911
4224.94 968
4225.55 1050
4226.16 1089
4226.78 907
4227.39 997
4228.00 1069
4228.61 989
4229.23 1080
4229.84 1085
4230.46 1179
4231.07 1153
4231.68 1263
4232.30 1305
4232.91 1370
4233.52 1368
4234.14 1477
4234.75 1449
4235.36 1437
4235.98 1409
4236.59 1600
4237.21 1424
4237.82 1283
4238.43 1381
4239.05 1390
4239.66 1214
4240.28 1179
4240.89 1001
4241.50 891
4242.12 1131
4242.73 1201
4243.35 1032
4243.96 1037
4244.58 972
4245.19 920
4245.81 1004
4246.42 929
4247.03 1130
4247.65 982
4248.26 1016
4248.88 1016
4249.49 986
4250.11 1025
4250.72 997
4251.34 1052
4251.95 1072
4252.57 1101
4253.18 1063
4253.80 1075
4254.41 1074
4255.03 1127
4255.64 957
4256.26 999
4256.88 999
4257.49 885
4258.11 827
4258.72 952
4259.34 950
4259.95 997
4260.57 895
4261.18 890
4261.80 942
4262.42 1071
4263.03 1062
4263.65 1063
4264.26 945
4264.88 1112
4265.49 1108
4266.11 1065
4266.73 1100
4267.34 1023
4267.96 1026
4268.58 998
4269.19 1132
4269.81 1175
4270.42 1122
4271.04 1126
4271.66 1026
4272.27 986
4272.89 1031
4273.51 969
4274.12 1033
4274.74 1124
4275.36 1089
4275.97 1029
4276.59 1034
4277.21 928
4277.82 979
4278.44 1020
4279.06 906
4279.67 911
4280.29 904
4280.91 906
4281.53 984
4282.14 976
4282.76 1035
4283.38 1021
4283.99 924
4284.61 1006
4285.23 988
4285.85 945
4286.46 1027
4287.08 1146
4287.70 1030
4288.32 1169
4288.93 1070
4289.55 1027
4290.17 921
4290.79 947
4291.41 1046
4292.02 1078
4292.64 994
4293.26 959
4293.88 1005
4294.50 1067
4295.11 1017
4295.73 1046
4296.35 1078
4296.97 1091
4297.59 1061
4298.21 1000
4298.82 961
4299.44 941
4300.06 944
4300.68 977
4301.30 1034
4301.92 1031
4302.53 1068
4303.15 1062
4303.77 1099
4304.39 1127
4305.01 1000
4305.63 946
4306.25 1043
4306.87 1052
4307.49 1113
4308.10 1007
4308.72 1058
4309.34 943
4309.96 1090
4310.58 969
4311.20 982
4311.82 1039
4312.44 956
4313.06 971
4313.68 1050
4314.30 1081
4314.92 1139
4315.54 1092
4316.16 1109
4316.78 1067
4317.40 953
4318.02 1048
4318.64 1097
4319.26 1041
4319.88 1050
4320.50 1067
4321.11 1152
4321.74 1214
4322.36 1176
4322.98 1117
4323.60 1149
4324.22 1056
4324.84 1151
4325.46 1229
4326.08 1092
4326.70 1292
4327.32 1320
4327.94 1326
4328.56 1228
4329.18 1226
4329.80 1360
4330.42 1272
4331.04 1229
4331.66 1410
4332.28 1505
4332.90 1531
4333.52 1635
4334.15 1710
4334.77 1928
4335.39 2231
4336.01 2324
4336.63 2499
4337.25 2538
4337.87 2701
4338.49 2803
4339.11 2748
4339.74 2490
4340.36 2489
4340.98 2299
4341.60 2199
4342.22 2279
4342.84 2283
4343.46 2394
4344.09 2409
4344.71 2474
4345.33 2825
4345.95 3086
4346.57 3244
4347.19 3162
4347.82 2823
4348.44 3028
4349.06 2743
4349.68 2467
4350.30 2439
4350.93 2205
4351.55 2104
4352.17 1791
4352.79 1648
4353.42 1578
4354.04 1484
4354.66 1529
4355.28 1520
4355.91 1465
4356.53 1462
4357.15 1537
4357.77 1461
4358.40 1527
4359.02 1395
4359.64 1450
4360.26 1353
4360.89 1412
4361.51 1246
4362.13 1212
4362.76 1360
4363.38 1332
4364.00 1172
4364.62 1225
4365.25 1318
4365.87 1217
4366.49 1285
4367.12 1218
4367.74 1228
4368.36 1206
4368.99 1150
4369.61 1116
4370.23 1194
4370.86 1159
4371.48 1079
4372.11 990
4372.73 1147
4373.35 1148
4373.98 930
4374.60 1043
4375.22 1206
4375.85 1342
4376.47 1247
4377.10 1157
4377.72 1245
4378.34 1202
4378.97 1218
4379.59 1422
4380.22 1332
4380.84 1296
4381.47 1336
4382.09 1284
4382.71 1168
4383.34 1132
4383.96 1211
4384.59 1050
4385.21 973
4385.84 1058
4386.46 1122
4387.09 1125
4387.71 1072
4388.34 1141
4388.96 1099
4389.59 1033
4390.21 973
4390.84 1051
4391.46 1101
4392.09 1106
4392.71 1090
4393.34 1075
4393.96 992
4394.59 1028
4395.21 1115
4395.84 1040
4396.46 1109
4397.09 1060
4397.71 1113
4398.34 955
4398.96 1046
4399.59 1080
4400.22 997
4400.84 1008
4401.47 1093
4402.09 1075
4402.72 1145
4403.34 1249
4403.97 1067
4404.60 1028
4405.22 978
4405.85 966
4406.47 1018
4407.10 1073
4407.73 1105
4408.35 1175
4408.98 1150
4409.61 1106
4410.23 1163
4410.86 1065
4411.48 1044
4412.11 1250
4412.74 1273
4413.36 1216
4413.99 1219
4414.62 1225
4415.24 1174
4415.87 1006
4416.50 1054
4417.12 1018
4417.75 1017
4418.38 1000
4419.01 944
4419.63 1004
4420.26 1072
4420.89 1045
4421.51 1090
4422.14 1057
4422.77 1006
4423.40 960
4424.02 952
4424.65 997
4425.28 897
4425.91 845
4426.53 922
4427.16 960
4427.79 950
4428.42 1019
4429.04 1003
4429.67 865
4430.30 897
4430.93 914
4431.55 988
4432.18 992
4432.81 950
4433.44 1018
4434.07 1017
4434.69 1108
4435.32 1209
4435.95 1159
4436.58 1014
4437.21 1106
4437.84 1049
4438.46 1085
4439.09 1219
4439.72 1048
4440.35 1122
4440.98 1106
4441.61 968
4442.24 1022
4442.86 1044
4443.49 1035
4444.12 1001
4444.75 967
4445.38 1013
4446.01 1200
4446.64 1210
4447.27 1177
4447.90 1159
4448.52 1159
4449.15 1150
4449.78 1181
4450.41 1072
4451.04 1064
4451.67 1137
4452.30 1159
4452.93 1115
4453.56 1056
4454.19 1123
4454.82 1134
4455.45 1225
4456.08 1206
4456.71 1263
4457.34 1130
4457.97 1135
4458.60 1197
4459.23 1267
4459.86 1103
4460.49 1141
4461.12 1064
4461.75 1010
4462.38 1055
4463.01 1125
4463.64 1000
4464.27 915
4464.90 1020
4465.53 1059
4466.16 1001
4466.79 1075
4467.42 1048
4468.05 957
4468.68 1000
4469.31 1109
4469.94 1027
4470.57 994
4471.20 959
4471.83 910
4472.46 1105
4473.09 1074
4473.72 1012
4474.35 929
4474.99 873
4475.62 872
4476.25 908
4476.88 897
4477.51 1105
4478.14 1070
4478.77 1026
4479.40 1080
4480.03 1114
4480.67 1109
4481.30 1057
4481.93 986
4482.56 1047
4483.19 1023
4483.82 978
4484.46 1104
4485.09 1067
4485.72 1068
4486.35 1111
4486.98 1009
4487.61 1031
4488.25 951
4488.88 842
4489.51 1051
4490.14 1072
4490.77 1049
4491.41 1047
4492.04 921
4492.67 942
4493.30 995
4493.94 1010
4494.57 1015
4495.20 1077
4495.83 1059
4496.46 1013
4497.10 1119
4497.73 1189
4498.36 1239
4498.99 1226
4499.63 1157
4500.26 1459
4500.89 1417
4501.53 1399
4502.16 1407
4502.79 1319
4503.42 1274
4504.06 1393
4504.69 1226
4505.32 1183
4505.96 1256
4506.59 1216
4507.22 1145
4507.86 1086
4508.49 1008
4509.12 1025
4509.76 1140
4510.39 1120
4511.02 1052
4511.66 926
4512.29 1081
4512.92 1018
4513.56 1020
4514.19 1062
4514.83 1007
4515.46 1154
4516.09 1023
4516.73 1047
4517.36 854
4517.99 967
4518.63 881
4519.26 933
4519.90 942
4520.53 906
4521.17 995
4521.80 935
4522.43 876
4523.07 901
4523.70 1059
4524.34 1192
4524.97 1052
4525.61 1019
4526.24 1097
4526.88 1101
4527.51 1048
4528.14 1021
4528.78 1051
4529.41 1074
4530.05 1136
4530.68 1201
4531.32 1154
4531.95 986
4532.59 993
4533.22 1120
4533.86 1111
4534.49 1210
4535.13 1216
4535.76 1237
4536.40 1166
4537.04 1089
4537.67 1178
4538.31 1111
4538.94 1138
4539.58 1081
4540.21 1001
4540.85 1125
4541.48 1046
4542.12 1048
4542.76 915
4543.39 868
4544.03 1003
4544.66 946
4545.30 973
4545.93 965
4546.57 943
4547.21 889
4547.84 911
4548.48 1001
4549.11 991
4549.75 864
4550.39 963
4551.02 883
4551.66 975
4552.30 1002
4552.93 973
4553.57 960
4554.21 904
4554.84 915
4555.48 872
4556.12 914
4556.75 976
4557.39 888
4558.03 865
4558.66 873
4559.30 931
4559.94 816
4560.57 974
4561.21 914
4561.85 896
4562.48 954
4563.12 995
4563.76 970
4564.40 913
4565.03 1014
4565.67 970
4566.31 1009
4566.95 977
4567.58 1013
4568.22 1043
4568.86 1095
4569.50 959
4570.13 946
4570.77 1041
4571.41 1055
4572.05 842
4572.68 960
4573.32 962
4573.96 897
4574.60 1029
4575.24 955
4575.87 872
4576.51 949
4577.15 898
4577.79 969
4578.43 895
4579.06 937
4579.70 1043
4580.34 1036
4580.98 1043
4581.62 992
4582.26 959
4582.90 954
4583.53 1034
4584.17 946
4584.81 1049
4585.45 1050
4586.09 1034
4586.73 1189
4587.37 1213
4588.01 1124
4588.64 1241
4589.28 1241
4589.92 1374
4590.56 1475
4591.20 1544
4591.84 1516
4592.48 1376
4593.12 1461
4593.76 1517
4594.40 1280
4595.04 1270
4595.68 1218
4596.31 1060
4596.95 1124
4597.59 1044
4598.23 1060
4598.87 1089
4599.51 987
4600.15 1011
4600.79 988
4601.43 1036
4602.07 1043
4602.71 1125
4603.35 1002
4603.99 986
4604.63 999
4605.27 1097
4605.91 1008
4606.55 987
4607.19 995
4607.83 825
4608.47 904
4609.11 930
4609.75 892
4610.39 937
4611.03 953
4611.68 965
4612.32 869
4612.96 1016
4613.60 978
4614.24 1031
4614.88 977
4615.52 997
4616.16 999
4616.80 967
4617.44 979
4618.08 870
4618.72 889
4619.36 928
4620.01 907
4620.65 854
4621.29 962
4621.93 943
4622.57 953
4623.21 957
4623.85 1020
4624.50 984
4625.14 924
4625.78 986
4626.42 979
4627.06 897
4627.70 850
4628.34 928
4628.99 933
4629.63 971
4630.27 972
4630.91 913
4631.55 1023
4632.20 1083
4632.84 1014
4633.48 1016
4634.12 1011
4634.76 1063
4635.41 1081
4636.05 1204
4636.69 1092
4637.33 1148
4637.98 1149
4638.62 1158
4639.26 1085
4639.90 1007
4640.55 969
4641.19 1033
4641.83 1035
4642.47 963
4643.12 1107
4643.76 980
4644.40 1004
4645.04 1069
4645.69 1026
4646.33 982
4646.97 946
4647.62 1052
4648.26 978
4648.90 941
4649.55 970
4650.19 822
4650.83 907
4651.48 999
4652.12 900
4652.76 877
4653.41 926
4654.05 881
4654.69 845
4655.34 950
4655.98 996
4656.62 983
4657.27 801
4657.91 945
4658.55 914
4659.20 984
4659.84 930
4660.49 884
4661.13 906
4661.77 1104
4662.42 1090
4663.06 954
4663.71 928
4664.35 937
4664.99 865
4665.64 873
4666.28 946
4666.93 933
4667.57 920
4668.22 913
4668.86 854
4669.51 856
4670.15 847
4670.79 908
4671.44 922
4672.08 899
4672.73 963
4673.37 939
4674.02 1051
4674.66 1033
4675.31 1024
4675.95 1029
4676.60 943
4677.24 935
4677.89 1025
4678.53 1070
4679.18 1046
4679.82 1066
4680.47 1123
4681.12 1095
4681.76 1036
4682.41 997
4683.05 955
4683.70 987
4684.34 992
4684.99 1067
4685.63 1054
4686.28 1029
4686.93 1012
4687.57 873
4688.22 921
4688.86 1023
4689.51 996
4690.15 960
4690.80 1034
4691.45 1039
4692.09 999
4692.74 948
4693.39 933
4694.03 899
4694.68 1009
4695.32 1041
4695.97 1121
4696.62 1096
4697.26 1139
4697.91 1110
4698.56 1245
4699.20 1314
4699.85 1259
4700.50 1274
4701.14 1192
4701.79 1136
4702.44 1138
4703.08 1136
4703.73 1083
4704.38 1059
4705.02 967
4705.67 989
4706.32 995
4706.97 979
4707.61 1128
4708.26 1043
4708.91 964
4709.55 1080
4710.20 1065
4710.85 1013
4711.50 1002
4712.14 1088
4712.79 1049
4713.44 972
4714.09 981
4714.73 977
4715.38 974
4716.03 1015
4716.68 945
4717.33 901
4717.97 972
4718.62 1048
4719.27 1015
4719.92 1048
4720.57 869
4721.21 833
4721.86 969
4722.51 987
4723.16 1001
4723.81 986
4724.45 922
4725.10 904
4725.75 956
4726.40 1019
4727.05 989
4727.70 1016
4728.35 994
4728.99 1100
4729.64 957
4730.29 813
4730.94 988
4731.59 947
4732.24 929
4732.89 1016
4733.54 994
4734.19 950
4734.83 918
4735.48 875
4736.13 932
4736.78 938
4737.43 992
4738.08 995
4738.73 1066
4739.38 1009
4740.03 982
4740.68 1038
4741.33 1163
4741.98 1046
4742.63 1012
4743.28 1032
4743.93 1012
4744.58 1030
4745.23 1135
4745.87 1101
4746.52 1103
4747.17 1116
4747.82 1240
4748.47 1280
4749.12 1287
4749.77 1363
4750.42 1310
4751.08 1414
4751.73 1380
4752.38 1463
4753.03 1541
4753.68 1489
4754.33 1368
4754.98 1367
4755.63 1286
4756.28 1270
4756.93 1248
4757.58 1186
4758.23 987
4758.88 951
4759.53 987
4760.18 1035
4760.83 971
4761.48 994
4762.13 975
4762.79 1018
4763.44 995
4764.09 967
4764.74 1068
4765.39 1013
4766.04 1087
4766.69 1083
4767.34 1035
4767.99 1046
4768.65 1178
4769.30 1061
4769.95 1019
4770.60 992
4771.25 1076
4771.90 1005
4772.56 1010
4773.21 993
4773.86 991
4774.51 1027
4775.16 1055
4775.81 888
4776.47 940
4777.12 1104
4777.77 1140
4778.42 1156
4779.07 1154
4779.73 1259
4780.38 1224
4781.03 1205
4781.68 1065
4782.34 1045
4782.99 1003
4783.64 1123
4784.29 1284
4784.94 1210
4785.60 1241
4786.25 1117
4786.90 1009
4787.56 1139
4788.21 1214
4788.86 1254
4789.51 1285
4790.17 1393
4790.82 1437
4791.47 1484
4792.13 1469
4792.78 1343
4793.43 1470
4794.08 1426
4794.74 1120
4795.39 1235
4796.04 1262
4796.70 1135
4797.35 1116
4798.00 1232
4798.66 1192
4799.31 1123
4799.96 1096
4800.62 1087
4801.27 1160
4801.93 1138
4802.58 1105
4803.23 1189
4803.89 1067
4804.54 1139
4805.19 1188
4805.85 1057
4806.50 1045
4807.16 1082
4807.81 1038
4808.46 1172
4809.12 1034
4809.77 1043
4810.43 1022
4811.08 1198
4811.73 1153
4812.39 1172
4813.04 1282
4813.70 1219
4814.35 1160
4815.01 1153
4815.66 1160
4816.32 1210
4816.97 1160
4817.63 1222
4818.28 1295
4818.94 1227
4819.59 1363
4820.24 1467
4820.90 1324
4821.55 1278
4822.21 1296
4822.86 1325
4823.52 1348
4824.18 1324
4824.83 1289
4825.49 1286
4826.14 1224
4826.80 1346
4827.45 1409
4828.11 1459
4828.76 1326
4829.42 1474
4830.07 1398
4830.73 1551
4831.38 1524
4832.04 1441
4832.70 1492
4833.35 1431
4834.01 1564
4834.66 1662
4835.32 1594
4835.98 1581
4836.63 1625
4837.29 1731
4837.94 1630
4838.60 1679
4839.26 1833
4839.91 1768
4840.57 1605
4841.22 1699
4841.88 1707
4842.54 1902
4843.19 1926
4843.85 1991
4844.51 1889
4845.16 1915
4845.82 1901
4846.48 2256
4847.13 2337
4847.79 2289
4848.45 2308
4849.10 2735
4849.76 2839
4850.42 2550
4851.07 2438
4851.73 2541
4852.39 2623
4853.05 2674
4853.70 2623
4854.36 2764
4855.02 2608
4855.68 2745
4856.33 3142
4856.99 3071
4857.65 3275
4858.30 3205
4858.96 3251
4859.62 3301
4860.28 3046
4860.94 2943
4861.59 2714
4862.25 2725
4862.91 2738
4863.57 2525
4864.22 2612
4864.88 2733
4865.54 2466
4866.20 2656
4866.86 2613
4867.51 2440
4868.17 2478
4868.83 2254
4869.49 2469
4870.15 2197
4870.81 2211
4871.46 2363
4872.12 2127
4872.78 2006
4873.44 2146
4874.10 2118
4874.76 1930
4875.41 2029
4876.07 2018
4876.73 1991
4877.39 1969
4878.05 2095
4878.71 2107
4879.37 2054
4880.03 1868
4880.69 1832
4881.34 1865
4882.00 1918
4882.66 1914
4883.32 1602
4883.98 1723
4884.64 1720
4885.30 1600
4885.96 1607
4886.62 1578
4887.28 1676
4887.94 1657
4888.60 1500
4889.26 1693
4889.92 1724
4890.58 1815
4891.24 1621
4891.89 1685
4892.55 1644
4893.21 1644
4893.87 1532
4894.53 1577
4895.19 1652
4895.85 1568
4896.51 1535
4897.17 1379
4897.83 1415
4898.49 1402
4899.16 1486
4899.82 1358
4900.48 1213
4901.14 1291
4901.80 1355
4902.46 1372
4903.12 1282
4903.78 1214
4904.44 1150
4905.10 1188
4905.76 1143
4906.42 1238
4907.08 1139
4907.74 1209
4908.40 1242
4909.06 1178
4909.72 1247
4910.39 1312
4911.05 1234
4911.71 1164
4912.37 1259
4913.03 1135
4913.69 1145
4914.35 1147
4915.01 1112
4915.68 1163
4916.34 1108
4917.00 1093
4917.66 1131
4918.32 1224
4918.98 1267
4919.64 1145
4920.31 1208
4920.97 1125
4921.63 1034
4922.29 1159
4922.95 1026
4923.62 1105
4924.28 1029
4924.94 1135
4925.60 1149
4926.26 1131
4926.93 1083
4927.59 1033
4928.25 1072
4928.91 1060
4929.57 1061
4930.24 1052
4930.90 1071
4931.56 1033
4932.22 1043
4932.89 1183
4933.55 1192
4934.21 1010
4934.87 997
4935.54 1070
4936.20 1013
4936.86 1018
4937.53 1089
4938.19 1131
4938.85 1078
4939.51 1123
4940.18 1009
4940.84 1010
4941.50 1112
4942.17 1016
4942.83 1023
4943.49 949
4944.16 1053
4944.82 951
4945.48 949
4946.15 955
4946.81 1007
4947.47 984
4948.14 947
4948.80 958
4949.46 916
4950.13 978
4950.79 919
4951.45 962
4952.12 986
4952.78 955
4953.45 1065
4954.11 1010
4954.77 819
4955.44 825
4956.10 912
4956.77 900
4957.43 1014
4958.09 958
4958.76 957
4959.42 930
4960.09 987
4960.75 1105
4961.42 1032
4962.08 1096
4962.75 1122
4963.41 1325
4964.07 1229
4964.74 1185
4965.40 1099
4966.07 1047
4966.73 1104
4967.40 1120
4968.06 1030
4968.73 1004
4969.39 1051
4970.06 1169
4970.72 1086
4971.39 993
4972.05 1143
4972.72 1036
4973.38 1059
4974.05 965
4974.71 936
4975.38 1043
4976.05 1223
4976.71 1061
4977.38 909
4978.04 975
4978.71 994
4979.37 941
4980.04 949
4980.70 999
4981.37 960
4982.04 1005
4982.70 977
4983.37 944
4984.03 943
4984.70 942
4985.37 1071
4986.03 1153
4986.70 1201
4987.36 1160
4988.03 1062
4988.70 1190
4989.36 1242
4990.03 1190
4990.70 1220
4991.36 1185
4992.03 1153
4992.69 1099
4993.36 970
4994.03 1081
4994.69 1110
4995.36 1065
4996.03 1119
4996.69 996
4997.36 944
4998.03 977
4998.70 918
4999.36 806
5000.03 779
5000.70 810
5001.36 844
5002.03 889
5002.70 899
5003.37 815
5004.03 897
5004.70 928
5005.37 909
5006.03 858
5006.70 827
5007.37 856
5008.04 878
5008.70 868
5009.37 835
5010.04 965
5010.71 889
5011.38 837
5012.04 863
5012.71 871
5013.38 960
5014.05 942
5014.72 906
5015.38 929
5016.05 849
5016.72 797
5017.39 823
5018.06 897
5018.72 854
5019.39 870
5020.06 950
5020.73 851
5021.40 934
5022.07 815
5022.73 930
5023.40 946
5024.07 961
5024.74 955
5025.41 1076
5026.08 1076
5026.75 1047
5027.42 1030
5028.08 1039
5028.75 1008
5029.42 924
5030.09 871
5030.76 894
5031.43 1031
5032.10 961
5032.77 929
5033.44 838
5034.11 970
5034.78 962
5035.45 896
5036.11 980
5036.78 929
5037.45 950
5038.12 949
5038.79 888
5039.46 869
5040.13 860
5040.80 853
5041.47 870
5042.14 896
5042.81 901
5043.48 927
5044.15 956
5044.82 906
5045.49 796
5046.16 820
5046.83 989
5047.50 931
5048.17 815
5048.84 842
5049.51 874
5050.18 856
5050.85 865
5051.52 794
5052.19 872
5052.86 882
5053.54 849
5054.21 831
5054.88 780
5055.55 874
5056.22 873
5056.89 911
5057.56 931
5058.23 863
5058.90 862
5059.57 842
5060.24 896
5060.91 1005
5061.59 852
5062.26 768
5062.93 797
5063.60 855
5064.27 866
5064.94 907
5065.61 922
5066.28 882
5066.96 961
5067.63 964
5068.30 883
5068.97 949
5069.64 894
5070.31 836
5070.99 812
5071.66 839
5072.33 788
5073.00 894
5073.67 792
5074.35 794
5075.02 894
5075.69 902
5076.36 1018
5077.03 912
5077.71 959
5078.38 1056
5079.05 1036
5079.72 994
5080.39 1032
5081.07 1010
5081.74 970
5082.41 922
5083.08 917
5083.76 920
5084.43 895
5085.10 950
5085.78 1010
5086.45 1042
5087.12 962
5087.79 1071
5088.47 960
5089.14 920
5089.81 1128
5090.49 1111
5091.16 1076
5091.83 1031
5092.51 1072
5093.18 1056
5093.85 1014
5094.52 1042
5095.20 1038
5095.87 1141
5096.54 1062
5097.22 1037
5097.89 1087
5098.57 1087
5099.24 886
5099.91 1022
5100.59 938
5101.26 908
5101.93 915
5102.61 871
5103.28 958
5103.96 943
5104.63 917
5105.30 1089
5105.98 877
5106.65 876
5107.33 862
5108.00 810
5108.67 917
5109.35 846
5110.02 864
5110.70 855
5111.37 984
5112.05 910
5112.72 868
5113.40 890
5114.07 805
5114.74 818
5115.42 869
5116.09 930
5116.77 872
5117.44 900
5118.12 917
5118.79 908
5119.47 898
5120.14 897
5120.82 849
5121.49 881
5122.17 904
5122.84 919
5123.52 885
5124.19 871
5124.87 907
5125.54 914
5126.22 853
5126.90 876
5127.57 942
5128.25 927
5128.92 803
5129.60 840
5130.27 868
5130.95 842
5131.62 974
5132.30 905
5132.98 925
5133.65 911
5134.33 942
5135.00 779
5135.68 777
5136.36 847
5137.03 970
5137.71 859
5138.38 846
5139.06 881
5139.74 816
5140.41 927
5141.09 898
5141.77 860
5142.44 862
5143.12 769
5143.80 848
5144.47 795
5145.15 773
5145.83 737
5146.50 821
5147.18 793
5147.86 777
5148.53 884
5149.21 857
5149.89 769
5150.56 820
5151.24 826
5151.92 837
5152.60 898
5153.27 796
5153.95 847
5154.63 809
5155.30 781
5155.98 921
5156.66 834
5157.34 869
5158.01 854
5158.69 799
5159.37 815
5160.05 945
5160.72 898
5161.40 789
5162.08 781
5162.76 825
5163.44 851
5164.11 784
5164.79 978
5165.47 903
5166.15 813
5166.83 922
5167.50 887
5168.18 781
5168.86 791
5169.54 748
5170.22 812
5170.89 805
5171.57 841
5172.25 865
5172.93 931
5173.61 725
5174.29 811
5174.97 854
5175.64 1001
5176.32 972
5177.00 867
5177.68 972
5178.36 962
5179.04 911
5179.72 991
5180.40 954
5181.08 995
5181.75 897
5182.43 875
5183.11 920
5183.79 900
5184.47 846
5185.15 877
5185.83 904
5186.51 873
5187.19 723
5187.87 755
5188.55 715
5189.23 716
5189.91 758
5190.59 780
5191.27 875
5191.95 812
5192.63 719
5193.31 754
5193.98 779
5194.66 895
5195.34 810
5196.02 750
5196.70 817
5197.38 827
5198.07 803
5198.75 945
5199.43 851
5200.11 739
5200.79 721
5201.47 827
5202.15 986
5202.83 872
5203.51 847
5204.19 797
5204.87 757
5205.55 840
5206.23 904
5206.91 874
5207.59 800
5208.27 888
5208.95 752
5209.63 851
5210.31 868
5211.00 865
5211.68 861
5212.36 837
5213.04 856
5213.72 878
5214.40 874
5215.08 886
5215.76 825
5216.45 903
5217.13 923
5217.81 944
5218.49 970
5219.17 982
5219.85 970
5220.53 985
5221.22 823
5221.90 964
5222.58 1034
5223.26 940
5223.94 893
5224.62 981
5225.31 941
5225.99 833
5226.67 796
5227.35 931
5228.03 852
5228.72 834
5229.40 893
5230.08 939
5230.76 971
5231.45 912
5232.13 828
5232.81 908
5233.49 909
5234.18 832
5234.86 854
5235.54 770
5236.22 866
5236.91 863
5237.59 926
5238.27 957
5238.95 915
5239.64 971
5240.32 859
5241.00 833
5241.69 800
5242.37 895
5243.05 796
5243.73 756
5244.42 824
5245.10 879
5245.78 900
5246.47 879
5247.15 790
5247.83 755
5248.52 896
5249.20 1007
5249.88 997
5250.57 928
5251.25 858
5251.94 967
5252.62 847
5253.30 859
5253.99 992
5254.67 938
5255.35 952
5256.04 892
5256.72 860
5257.41 924
5258.09 895
5258.77 872
5259.46 877
5260.14 929
5260.83 951
5261.51 917
5262.20 913
5262.88 847
5263.56 780
5264.25 889
5264.93 840
5265.62 898
5266.30 894
5266.99 917
5267.67 1033
5268.36 1059
5269.04 868
5269.73 941
5270.41 895
5271.10 908
5271.78 967
5272.47 873
5273.15 850
5273.84 792
5274.52 787
5275.21 801
5275.89 804
5276.58 848
5277.26 867
5277.95 818
5278.63 797
5279.32 837
5280.00 960
5280.69 913
5281.37 948
5282.06 942
5282.75 856
5283.43 857
5284.12 880
5284.80 893
5285.49 789
5286.17 732
5286.86 760
5287.55 848
5288.23 885
5288.92 691
5289.60 787
5290.29 822
5290.98 868
5291.66 835
5292.35 812
5293.04 746
5293.72 836
5294.41 879
5295.10 780
5295.78 878
5296.47 928
5297.15 836
5297.84 873
5298.53 715
5299.21 786
5299.90 820
5300.59 976
5301.28 969
5301.96 1019
5302.65 795
5303.34 832
5304.02 987
5304.71 962
5305.40 877
5306.08 895
5306.77 909
5307.46 868
5308.15 848
5308.83 937
5309.52 846
5310.21 797
5310.90 888
5311.58 894
5312.27 856
5312.96 902
5313.65 906
5314.33 812
5315.02 869
5315.71 869
5316.40 864
5317.09 904
5317.77 889
5318.46 907
5319.15 985
5319.84 983
5320.53 994
5321.21 956
5321.90 993
5322.59 963
5323.28 1144
5323.97 1046
5324.65 850
5325.34 799
5326.03 826
5326.72 895
5327.41 843
5328.10 770
5328.79 789
5329.47 832
5330.16 826
5330.85 896
5331.54 839
5332.23 949
5332.92 997
5333.61 852
5334.30 871
5334.99 865
5335.67 838
5336.36 778
5337.05 718
5337.74 803
5338.43 819
5339.12 824
5339.81 846
5340.50 793
5341.19 778
5341.88 868
5342.57 1024
5343.26 955
5343.95 800
5344.64 754
5345.33 679
5346.02 739
5346.71 937
5347.40 802
5348.09 863
5348.78 821
5349.47 830
5350.16 843
5350.85 877
5351.54 954
5352.23 955
5352.92 901
5353.61 1039
5354.30 959
5354.99 840
5355.68 853
5356.37 794
5357.06 871
5357.75 857
5358.44 870
5359.13 820
5359.82 928
5360.51 818
5361.20 818
5361.89 779
5362.58 881
5363.27 868
5363.97 856
5364.66 843
5365.35 833
5366.04 851
5366.73 844
5367.42 733
5368.11 748
5368.80 824
5369.49 852
5370.19 877
5370.88 807
5371.57 770
5372.26 769
5372.95 815
5373.64 903
5374.33 812
5375.03 788
5375.72 853
5376.41 734
5377.10 743
5377.79 714
5378.49 793
5379.18 720
5379.87 774
5380.56 825
5381.25 806
5381.95 774
5382.64 792
5383.33 822
5384.02 747
5384.71 807
5385.41 885
5386.10 819
5386.79 901
5387.48 875
5388.18 829
5388.87 833
5389.56 897
5390.25 912
5390.95 864
5391.64 954
5392.33 982
5393.02 890
5393.72 902
5394.41 879
5395.10 788
5395.80 806
5396.49 697
5397.18 848
5397.88 739
5398.57 732
5399.26 802
5399.95 772
5400.65 769
5401.34 790
5402.03 781
5402.73 797
5403.42 853
5404.12 814
5404.81 826
5405.50 815
5406.20 806
5406.89 782
5407.58 839
5408.28 929
5408.97 918
5409.66 829
5410.36 819
5411.05 835
5411.75 774
5412.44 781
5413.13 720
5413.83 741
5414.52 733
5415.22 728
5415.91 857
5416.61 829
5417.30 799
5417.99 863
5418.69 872
5419.38 798
5420.08 799
5420.77 807
5421.47 903
5422.16 880
5422.86 809
5423.55 861
5424.25 842
5424.94 889
5425.64 789
5426.33 736
5427.03 804
5427.72 865
5428.42 794
5429.11 835
5429.81 887
5430.50 845
5431.20 814
5431.89 883
5432.59 819
5433.28 909
5433.98 935
5434.67 1076
5435.37 970
5436.06 969
5436.76 991
5437.46 909
5438.15 923
5438.85 969
5439.54 937
5440.24 1002
5440.93 1022
5441.63 971
5442.33 1034
5443.02 939
5443.72 1002
5444.41 1066
5445.11 1117
5445.81 1131
5446.50 1126
5447.20 1082
5447.90 1151
5448.59 1172
5449.29 1190
5449.98 1166
5450.68 1110
5451.38 1235
5452.07 1181
5452.77 1126
5453.47 1123
5454.16 1124
5454.86 1026
5455.56 1040
5456.25 1033
5456.95 1038
5457.65 1043
5458.35 997
5459.04 1087
5459.74 1118
5460.44 1169
5461.13 1047
5461.83 1142
5462.53 1106
5463.23 1252
5463.92 1194
5464.62 1259
5465.32 1297
5466.02 1206
5466.71 1176
5467.41 1251
5468.11 1246
5468.81 1227
5469.50 1183
5470.20 1186
5470.90 1149
5471.60 1324
5472.29 1325
5472.99 1343
5473.69 1349
5474.39 1424
5475.09 1555
5475.78 1489
5476.48 1580
5477.18 1686
5477.88 1882
5478.58 2094
5479.28 2206
5479.97 2312
5480.67 2284
5481.37 2294
5482.07 2295
5482.77 2242
5483.47 2144
5484.17 1977
5484.86 1820
5485.56 1746
5486.26 1720
5486.96 1680
5487.66 1695
5488.36 1619
5489.06 1536
5489.76 1668
5490.45 1595
5491.15 1559
5491.85 1747
5492.55 1823
5493.25 1731
5493.95 1916
5494.65 1835
5495.35 1870
5496.05 1953
5496.75 2072
5497.45 2208
5498.15 2481
5498.85 2886
5499.55 3237
5500.25 3274
5500.95 3510
5501.65 3664
5502.35 3379
5503.04 3104
5503.74 2676
5504.44 2446
5505.14 2493
5505.84 2035
5506.54 1901
5507.24 1719
5507.94 1710
5508.65 1648
5509.35 1359
5510.05 1582
5510.75 1563
5511.45 1626
5512.15 1603
5512.85 1529
5513.55 1461
5514.25 1499
5514.95 1529
5515.65 1448
5516.35 1345
5517.05 1389
5517.75 1353
5518.45 1259
5519.15 1352
5519.85 1407
5520.56 1262
5521.26 1287
5521.96 1206
5522.66 1054
5523.36 1019
5524.06 1029
5524.76 1202
5525.46 1040
5526.16 1000
5526.87 1048
5527.57 1094
5528.27 1128
5528.97 1243
5529.67 1135
5530.37 1008
5531.07 976
5531.78 1052
5532.48 983
5533.18 966
5533.88 1042
5534.58 946
5535.29 960
5535.99 1008
5536.69 1106
5537.39 1015
5538.09 1021
5538.80 960
5539.50 1081
5540.20 1037
5540.90 1010
5541.60 913
5542.31 994
5543.01 929
5543.71 930
5544.41 975
5545.12 1009
5545.82 923
5546.52 905
5547.22 965
5547.93 855
5548.63 964
5549.33 953
5550.04 956
5550.74 934
5551.44 913
5552.14 889
5552.85 930
5553.55 926
5554.25 968
5554.96 961
5555.66 984
5556.36 906
5557.07 944
5557.77 917
5558.47 895
5559.18 941
5559.88 948
5560.58 1003
5561.29 933
5561.99 938
5562.69 951
5563.40 968
5564.10 1005
5564.80 1015
5565.51 922
5566.21 895
5566.92 940
5567.62 934
5568.32 902
5569.03 929
5569.73 961
5570.44 893
5571.14 904
5571.84 935
5572.55 888
5573.25 899
5573.96 852
5574.66 907
5575.37 827
5576.07 850
5576.78 977
5577.48 917
5578.18 928
5578.89 913
5579.59 888
5580.30 925
5581.00 850
5581.71 827
5582.41 819
5583.12 916
5583.82 888
5584.53 920
5585.23 928
5585.94 879
5586.64 913
5587.35 873
5588.05 896
5588.76 802
5589.46 860
5590.17 804
5590.88 871
5591.58 771
5592.29 806
5592.99 804
5593.70 905
5594.40 884
5595.11 851
5595.81 871
5596.52 841
5597.23 845
5597.93 807
5598.64 813
5599.34 778
5600.05 792
5600.76 879
5601.46 884
5602.17 793
5602.87 788
5603.58 780
5604.29 881
5604.99 816
5605.70 877
5606.41 808
5607.11 834
5607.82 829
5608.52 777
5609.23 795
5609.94 796
5610.64 788
5611.35 827
5612.06 821
5612.76 814
5613.47 815
5614.18 832
5614.89 863
5615.59 835
5616.30 774
5617.01 809
5617.71 899
5618.42 871
5619.13 775
5619.84 744
5620.54 899
5621.25 882
5621.96 848
5622.66 747
5623.37 844
5624.08 842
5624.79 863
5625.49 846
5626.20 907
5626.91 896
5627.62 808
5628.33 868
5629.03 942
5629.74 910
5630.45 883
5631.16 919
5631.87 942
5632.57 862
5633.28 865
5633.99 916
5634.70 859
5635.41 838
5636.11 853
5636.82 886
5637.53 878
5638.24 899
5638.95 859
5639.66 978
5640.36 1000
5641.07 877
5641.78 865
5642.49 891
5643.20 875
5643.91 909
5644.62 954
5645.33 857
5646.03 873
5646.74 838
5647.45 862
5648.16 789
5648.87 793
5649.58 776
5650.29 852
5651.00 773
5651.71 861
5652.42 848
5653.13 940
5653.84 964
5654.54 958
5655.25 971
5655.96 997
5656.67 1125
5657.38 1134
5658.09 1099
5658.80 1081
5659.51 1067
5660.22 975
5660.93 946
5661.64 897
5662.35 992
5663.06 915
5663.77 891
5664.48 907
5665.19 918
5665.90 917
5666.61 1011
5667.32 951
5668.03 820
5668.74 821
5669.45 839
5670.16 820
5670.87 871
5671.58 875
5672.29 799
5673.01 811
5673.72 763
5674.43 822
5675.14 914
5675.85 816
5676.56 795
5677.27 835
5677.98 856
5678.69 893
5679.40 787
5680.11 874
5680.82 923
5681.54 933
5682.25 907
5682.96 875
5683.67 858
5684.38 942
5685.09 845
5685.80 805
5686.51 891
5687.23 902
5687.94 916
5688.65 885
5689.36 917
5690.07 921
5690.78 794
5691.50 842
5692.21 928
5692.92 916
5693.63 854
5694.34 863
5695.06 844
5695.77 841
5696.48 827
5697.19 830
5697.90 779
5698.62 782
5699.33 816
5700.04 758
5700.75 868
5701.46 811
5702.18 873
5702.89 849
5703.60 820
5704.31 730
5705.03 834
5705.74 761
5706.45 720
5707.17 757
5707.88 652
5708.59 791
5709.30 790
5710.02 746
5710.73 752
5711.44 767
5712.16 747
5712.87 772
5713.58 740
5714.30 782
5715.01 746
5715.72 786
5716.43 683
5717.15 760
5717.86 764
5718.58 794
5719.29 874
5720.00 800
5720.72 712
5721.43 769
5722.14 779
5722.86 796
5723.57 824
5724.28 802
5725.00 822
5725.71 819
5726.43 816
5727.14 838
5727.85 883
5728.57 841
5729.28 848
5730.00 793
5730.71 846
5731.42 884
5732.14 853
5732.85 840
5733.57 855
5734.28 757
5735.00 834
5735.71 825
5736.43 807
5737.14 821
5737.85 765
5738.57 790
5739.28 779
5740.00 719
5740.71 795
5741.43 827
5742.14 737
5742.86 748
5743.57 723
5744.29 867
5745.00 813
5745.72 656
5746.43 724
5747.15 730
5747.86 750
5748.58 728
5749.30 698
5750.01 752
5750.73 702
5751.44 730
5752.16 801
5752.87 760
5753.59 752
5754.30 721
5755.02 746
5755.74 856
5756.45 777
5757.17 814
5757.88 860
5758.60 853
5759.31 817
5760.03 700
5760.75 731
5761.46 798
5762.18 764
5762.90 718
5763.61 683
5764.33 741
5765.04 704
5765.76 731
5766.48 795
5767.19 870
5767.91 789
5768.63 808
5769.34 794
5770.06 687
5770.78 773
5771.49 875
5772.21 751
5772.93 765
5773.64 698
5774.36 756
5775.08 890
5775.79 979
5776.51 814
5777.23 886
5777.95 842
5778.66 733
5779.38 716
5780.10 671
5780.81 684
5781.53 741
5782.25 850
5782.97 799
5783.68 798
5784.40 794
5785.12 851
5785.84 774
5786.55 722
5787.27 745
5787.99 797
5788.71 815
5789.43 794
5790.14 814
5790.86 743
5791.58 886
5792.30 845
5793.02 804
5793.73 809
5794.45 744
5795.17 813
5795.89 887
5796.61 905
5797.33 865
5798.04 848
5798.76 848
5799.48 956
5800.20 1029
5800.92 1014
5801.64 983
5802.36 1165
5803.07 1086
5803.79 1096
5804.51 1186
5805.23 1089
5805.95 1051
5806.67 1012
5807.39 931
5808.11 905
5808.82 788
5809.54 873
5810.26 867
5810.98 846
5811.70 894
5812.42 891
5813.14 888
5813.86 876
5814.58 834
5815.30 831
5816.02 810
5816.74 890
5817.46 901
5818.18 844
5818.90 831
5819.62 896
5820.34 954
5821.06 926
5821.78 841
5822.50 939
5823.22 965
5823.94 803
5824.66 794
5825.38 796
5826.10 893
5826.82 976
5827.54 922
5828.26 941
5828.98 888
5829.70 875
5830.42 909
5831.14 907
5831.86 916
5832.58 946
5833.30 985
5834.02 856
5834.74 890
5835.46 826
5836.18 809
5836.90 864
5837.62 969
5838.34 972
5839.07 981
5839.79 995
5840.51 964
5841.23 987
5841.95 914
5842.67 956
5843.39 907
5844.11 885
5844.83 882
5845.56 895
5846.28 832
5847.00 899
5847.72 1018
5848.44 929
5849.16 875
5849.88 940
5850.61 958
5851.33 1051
5852.05 1013
5852.77 975
5853.49 955
5854.22 979
5854.94 947
5855.66 863
5856.38 1045
5857.10 1036
5857.83 949
5858.55 942
5859.27 1051
5859.99 979
5860.71 1001
5861.44 994
5862.16 1028
5862.88 1050
5863.60 1155
5864.33 1022
5865.05 1086
5865.77 1031
5866.49 927
5867.22 1050
5867.94 1105
5868.66 1072
5869.38 1123
5870.11 1155
5870.83 1050
5871.55 949
5872.28 913
5873.00 1030
5873.72 1075
5874.45 978
5875.17 916
5875.89 945
5876.62 961
5877.34 929
5878.06 957
5878.79 1004
5879.51 942
5880.23 996
5880.96 1079
5881.68 1134
5882.40 1124
5883.13 1171
5883.85 1193
5884.57 1210
5885.30 1103
5886.02 1144
5886.75 1136
5887.47 1110
5888.19 1038
5888.92 1033
5889.64 1100
5890.37 939
5891.09 1083
5891.81 1021
5892.54 1086
5893.26 989
5893.99 1010
5894.71 1100
5895.44 1031
5896.16 924
5896.88 1029
5897.61 990
5898.33 1005
5899.06 909
5899.78 1172
5900.51 1160
5901.23 1062
5901.96 1008
5902.68 938
5903.41 1064
5904.13 1044
5904.86 1120
5905.58 1105
5906.31 984
5907.03 1077
5907.76 1150
5908.48 1166
5909.21 1098
5909.93 1187
5910.66 1196
5911.38 1135
5912.11 1113
5912.83 1218
5913.56 1250
5914.29 1166
5915.01 1162
5915.74 1173
5916.46 1129
5917.19 1170
5917.91 1305
5918.64 1316
5919.37 1312
5920.09 1276
5920.82 1370
5921.54 1382
5922.27 1313
5923.00 1271
5923.72 1350
5924.45 1453
5925.17 1420
5925.90 1409
5926.63 1386
5927.35 1450
5928.08 1385
5928.81 1456
5929.53 1617
5930.26 1566
5930.99 1515
5931.71 1449
5932.44 1500
5933.17 1501
5933.89 1612
5934.62 1677
5935.35 1663
5936.07 1609
5936.80 1450
5937.53 1743
5938.25 1878
5938.98 1946
5939.71 1842
5940.44 1791
5941.16 1860
5941.89 1956
5942.62 1980
5943.35 2036
5944.07 2027
5944.80 1909
5945.53 2019
5946.26 2172
5946.98 2002
5947.71 2198
5948.44 2385
5949.17 2418
5949.89 2613
5950.62 2781
5951.35 2686
5952.08 2915
5952.80 2898
5953.53 2836
5954.26 2874
5954.99 2901
5955.72 3105
5956.45 3022
5957.17 2907
5957.90 2798
5958.63 3005
5959.36 2864
5960.09 3033
5960.82 3013
5961.54 2984
5962.27 3014
5963.00 3118
5963.73 3306
5964.46 3499
5965.19 3684
5965.92 3977
5966.64 4242
5967.37 4396
5968.10 4276
5968.83 4463
5969.56 4235
5970.29 3835
5971.02 3738
5971.75 3836
5972.48 3666
5973.21 3682
5973.93 3611
5974.66 3527
5975.39 3548
5976.12 3495
5976.85 3637
5977.58 3473
5978.31 3672
5979.04 3792
5979.77 3926
5980.50 4116
5981.23 4277
5981.96 4304
5982.69 4405
5983.42 4206
5984.15 4192
5984.88 4436
5985.61 4353
5986.34 4390
5987.07 4229
5987.80 4415
5988.53 4271
5989.26 4312
5989.99 4251
5990.72 4213
5991.45 4352
5992.18 4381
5992.91 4476
5993.64 4401
5994.37 4393
5995.10 4379
5995.83 4619
5996.56 4906
5997.29 5043
5998.02 5058
5998.75 4995
5999.49 5140
6000.22 4966
6000.95 5003
6001.68 4855
6002.41 4683
6003.14 4973
6003.87 4485
6004.60 4473
6005.33 4794
6006.06 4573
6006.80 4643
6007.53 4956
6008.26 5391
6008.99 6100
6009.72 7133
6010.45 8560
6011.18 9889
6011.92 10923
6012.65 12486
6013.38 13190
6014.11 14105
6014.84 14759
6015.57 14326
6016.31 13313
6017.04 12411
6017.77 11231
6018.50 9832
6019.23 8358
6019.97 7353
6020.70 5939
6021.43 5237
6022.16 4696
6022.89 4191
6023.63 3840
6024.36 3515
6025.09 3467
6025.82 3169
6026.56 3127
6027.29 2963
6028.02 2919
6028.75 2725
6029.49 2960
6030.22 2899
6030.95 2677
6031.68 2680
6032.42 2712
6033.15 2677
6033.88 2641
6034.62 2711
6035.35 2578
6036.08 2600
6036.81 2688
6037.55 2765
6038.28 2787
6039.01 2685
6039.75 2988
6040.48 2976
6041.21 3015
6041.95 3162
6042.68 3253
6043.41 3172
6044.15 3202
6044.88 3242
6045.61 3130
6046.35 3262
6047.08 3465
6047.82 3513
6048.55 3333
6049.28 3606
6050.02 3812
6050.75 4119
6051.49 4435
6052.22 4671
6052.95 4562
6053.69 4704
6054.42 4537
6055.16 4564
6055.89 4419
6056.62 4028
6057.36 3692
6058.09 3651
6058.83 3422
6059.56 3350
6060.30 3390
6061.03 3260
6061.77 3175
6062.50 3106
6063.23 3160
6063.97 3173
6064.70 3106
6065.44 3030
6066.17 3085
6066.91 3115
6067.64 3104
6068.38 3001
6069.11 2922
6069.85 2857
6070.58 2652
6071.32 2621
6072.05 2501
6072.79 2641
6073.52 2595
6074.26 2465
6075.00 2406
6075.73 2472
6076.47 2344
6077.20 2324
6077.94 2492
6078.67 2355
6079.41 2200
6080.14 2232
6080.88 2206
6081.62 2315
6082.35 2200
6083.09 2033
6083.82 2064
6084.56 2127
6085.30 2044
6086.03 2142
6086.77 2062
6087.50 1972
6088.24 2021
6088.98 1989
6089.71 2030
6090.45 2034
6091.19 2024
6091.92 2106
6092.66 2120
6093.39 2061
6094.13 1984
6094.87 2001
6095.60 2018
6096.34 2014
6097.08 1933
6097.81 1955
6098.55 1954
6099.29 1942
6100.03 1840
6100.76 1830
6101.50 1857
6102.24 1785
6102.97 1798
6103.71 1799
6104.45 1860
6105.18 1830
6105.92 1755
6106.66 1832
6107.40 1755
6108.13 1734
6108.87 1659
6109.61 1736
6110.35 1781
6111.08 1805
6111.82 1850
6112.56 1830
6113.30 1919
6114.03 1864
6114.77 1854
6115.51 1830
6116.25 1875
6116.99 1916
6117.72 1852
6118.46 1737
6119.20 1972
6119.94 1927
6120.68 1871
6121.41 1841
6122.15 1870
6122.89 1934
6123.63 1888
6124.37 1912
6125.11 2063
6125.84 1980
6126.58 1939
6127.32 2048
6128.06 2120
6128.80 1904
6129.54 1893
6130.28 1968
6131.02 1992
6131.75 1905
6132.49 1982
6133.23 2055
6133.97 1897
6134.71 2001
6135.45 2005
6136.19 2132
6136.93 2124
6137.67 2078
6138.41 2144
6139.14 2130
6139.88 2301
6140.62 2220
6141.36 2230
6142.10 2186
6142.84 2204
6143.58 2071
6144.32 2235
6145.06 2137
6145.80 2203
6146.54 2260
6147.28 2182
6148.02 2156
6148.76 2141
6149.50 2279
6150.24 2249
6150.98 2246
6151.72 2352
6152.46 2336
6153.20 2336
6153.94 2410
6154.68 2343
6155.42 2390
6156.16 2396
6156.90 2612
6157.64 2458
6158.38 2476
6159.12 2741
6159.86 2613
6160.60 2668
6161.34 2624
6162.08 2649
6162.82 2877
6163.57 3132
6164.31 3148
6165.05 3209
6165.79 3389
6166.53 3619
6167.27 3768
6168.01 3986
6168.75 4108
6169.49 3998
6170.23 4024
6170.98 3795
6171.72 3614
6172.46 3633
6173.20 3544
6173.94 3546
6174.68 3302
6175.42 3276
6176.16 3313
6176.91 3214
6177.65 3166
6178.39 3304
6179.13 3292
6179.87 3445
6180.61 3491
6181.36 3484
6182.10 3359
6182.84 3415
6183.58 3478
6184.32 3542
6185.07 3438
6185.81 3634
6186.55 3834
6187.29 3747
6188.03 3858
6188.78 3839
6189.52 3933
6190.26 4100
6191.00 4408
6191.75 4285
6192.49 4426
6193.23 4723
6193.97 4709
6194.72 4822
6195.46 4854
6196.20 4914
6196.94 4746
6197.69 5050
6198.43 4738
6199.17 4592
6199.92 4601
6200.66 4659
6201.40 4937
6202.15 4810
6202.89 5130
6203.63 5675
6204.37 6825
6205.12 7978
6205.86 9883
6206.60 12172
6207.35 14767
6208.09 17565
6208.83 19119
6209.58 20642
6210.32 21034
6211.07 20885
6211.81 20140
6212.55 18605
6213.30 16497
6214.04 14331
6214.78 11654
6215.53 9469
6216.27 7718
6217.02 6354
6217.76 5635
6218.50 4906
6219.25 4307
6219.99 3860
6220.74 3737
6221.48 3786
6222.22 3770
6222.97 3529
6223.71 3494
6224.46 3555
6225.20 3535
6225.95 3672
6226.69 3382
6227.44 3106
6228.18 3080
6228.92 2661
6229.67 2587
6230.41 2480
6231.16 2387
6231.90 2268
6232.65 2331
6233.39 2321
6234.14 2274
6234.88 2345
6235.63 2382
6236.37 2529
6237.12 2568
6237.86 2696
6238.61 2819
6239.35 2682
6240.10 2762
6240.85 2732
6241.59 2899
6242.34 2816
6243.08 2697
6243.83 2590
6244.57 2832
6245.32 2808
6246.06 2717
6246.81 2844
6247.56 2936
6248.30 2886
6249.05 2998
6249.79 2963
6250.54 2720
6251.29 2945
6252.03 2837
6252.78 2691
6253.52 2805
6254.27 2743
6255.02 2610
6255.76 2454
6256.51 2579
6257.26 2669
6258.00 2566
6258.75 2501
6259.49 2440
6260.24 2395
6260.99 2460
6261.73 2546
6262.48 2464
6263.23 2367
6263.97 2331
6264.72 2369
6265.47 2350
6266.21 2284
6266.96 2330
6267.71 2269
6268.46 2359
6269.20 2355
6269.95 2289
6270.70 2295
6271.44 2287
6272.19 2301
6272.94 2308
6273.69 2241
6274.43 2260
6275.18 2298
6275.93 2215
6276.68 2234
6277.42 2221
6278.17 2201
6278.92 2165
6279.67 2098
6280.41 2097
6281.16 2170
6281.91 2165
6282.66 2271
6283.41 2041
6284.15 1880
6284.90 1992
6285.65 1860
6286.40 1882
6287.15 1886
6287.89 1733
6288.64 1745
6289.39 1742
6290.14 1760
6290.89 1657
6291.64 1680
6292.38 1664
6293.13 1639
6293.88 1623
6294.63 1572
6295.38 1657
6296.13 1642
6296.88 1422
6297.62 1405
6298.37 1424
6299.12 1478
6299.87 1518
6300.62 1509
6301.37 1502
6302.12 1401
6302.87 1360
6303.62 1543
6304.37 1513
6305.11 1458
6305.86 1401
6306.61 1480
6307.36 1519
6308.11 1602
6308.86 1588
6309.61 1622
6310.36 1537
6311.11 1585
6311.86 1600
6312.61 1485
6313.36 1591
6314.11 1608
6314.86 1608
6315.61 1573
6316.36 1567
6317.11 1651
6317.86 1614
6318.61 1520
6319.36 1524
6320.11 1488
6320.86 1440
6321.61 1444
6322.36 1513
6323.11 1452
6323.86 1481
6324.61 1397
6325.36 1346
6326.11 1411
6326.86 1325
6327.61 1277
6328.36 1275
6329.11 1322
6329.86 1361
6330.61 1263
6331.37 1295
6332.12 1370
6332.87 1322
6333.62 1290
6334.37 1346
6335.12 1279
6335.87 1266
6336.62 1287
6337.37 1378
6338.12 1397
6338.88 1314
6339.63 1284
6340.38 1305
6341.13 1313
6341.88 1279
6342.63 1384
6343.38 1253
6344.14 1271
6344.89 1242
6345.64 1290
6346.39 1328
6347.14 1369
6347.89 1395
6348.65 1462
6349.40 1423
6350.15 1478
6350.90 1510
6351.65 1457
6352.41 1542
6353.16 1613
6353.91 1557
6354.66 1508
6355.41 1609
6356.17 1654
6356.92 1521
6357.67 1521
6358.42 1455
6359.18 1491
6359.93 1389
6360.68 1311
6361.43 1372
6362.19 1313
6362.94 1265
6363.69 1304
6364.44 1276
6365.20 1303
6365.95 1309
6366.70 1271
6367.46 1299
6368.21 1301
6368.96 1377
6369.71 1458
6370.47 1312
6371.22 1285
6371.97 1328
6372.73 1180
6373.48 1336
6374.23 1271
6374.99 1218
6375.74 1258
6376.49 1249
6377.25 1380
6378.00 1374
6378.75 1350
6379.51 1305
6380.26 1349
6381.02 1395
6381.77 1425
6382.52 1395
6383.28 1431
6384.03 1392
6384.78 1328
6385.54 1376
6386.29 1245
6387.05 1239
6387.80 1254
6388.56 1259
6389.31 1265
6390.06 1182
6390.82 1316
6391.57 1136
6392.33 1243
6393.08 1329
6393.84 1304
6394.59 1251
6395.34 1199
6396.10 1200
6396.85 1332
6397.61 1338
6398.36 1326
6399.12 1278
6399.87 1269
6400.63 1261
6401.38 1240
6402.14 1242
6402.89 1313
6403.65 1385
6404.40 1476
6405.16 1461
6405.91 1476
6406.67 1583
6407.42 1628
6408.18 1703
6408.93 1797
6409.69 1820
6410.45 1669
6411.20 1650
6411.96 1671
6412.71 1636
6413.47 1572
6414.22 1362
6414.98 1317
6415.73 1389
6416.49 1320
6417.25 1365
6418.00 1263
6418.76 1283
6419.51 1280
6420.27 1322
6421.03 1277
6421.78 1325
6422.54 1272
6423.29 1231
6424.05 1370
6424.81 1378
6425.56 1211
6426.32 1334
6427.08 1317
6427.83 1239
6428.59 1281
6429.35 1315
6430.10 1273
6430.86 1449
6431.62 1401
6432.37 1339
6433.13 1438
6433.89 1408
6434.64 1494
6435.40 1470
6436.16 1472
6436.91 1321
6437.67 1397
6438.43 1401
6439.19 1390
6439.94 1367
6440.70 1367
6441.46 1413
6442.21 1382
6442.97 1320
6443.73 1447
6444.49 1552
6445.24 1566
6446.00 1425
6446.76 1551
6447.52 1511
6448.28 1549
6449.03 1551
6449.79 1486
6450.55 1534
6451.31 1519
6452.06 1588
6452.82 1579
6453.58 1580
6454.34 1578
6455.10 1698
6455.85 1577
6456.61 1690
6457.37 1681
6458.13 1703
6458.89 1729
6459.65 1688
6460.40 1732
6461.16 1842
6461.92 1847
6462.68 1800
6463.44 1806
6464.20 1888
6464.96 1920
6465.71 1986
6466.47 1933
6467.23 1993
6467.99 2035
6468.75 2050
6469.51 1989
6470.27 2116
6471.03 2154
6471.79 2159
6472.54 2207
6473.30 2258
6474.06 2287
6474.82 2173
6475.58 2239
6476.34 2342
6477.10 2270
6477.86 2391
6478.62 2496
6479.38 2526
6480.14 2389
6480.90 2279
6481.66 2410
6482.42 2438
6483.18 2467
6483.94 2377
6484.70 2399
6485.46 2379
6486.22 2592
6486.98 2704
6487.74 2709
6488.50 2761
6489.26 2803
6490.02 2991
6490.78 2983
6491.54 3269
6492.30 3448
6493.06 3566
6493.82 3661
6494.58 3666
6495.34 3901
6496.10 3829
6496.86 3826
6497.62 3867
6498.38 3860
6499.14 3814
6499.90 4033
6500.66 3965
6501.42 3926
6502.19 3768
6502.95 3714
6503.71 3836
6504.47 3748
6505.23 3914
6505.99 4153
6506.75 3979
6507.51 4105
6508.27 4367
6509.04 4422
6509.80 4340
6510.56 4651
6511.32 4507
6512.08 4598
6512.84 4624
6513.60 4681
6514.37 4864
6515.13 4905
6515.89 4980
6516.65 4988
6517.41 5119
6518.17 5179
6518.94 5067
6519.70 5185
6520.46 5295
6521.22 5600
6521.98 5778
6522.75 5999
6523.51 6303
6524.27 6591
6525.03 7262
6525.79 7713
6526.56 8054
6527.32 8207
6528.08 8656
6528.84 8854
6529.61 9112
6530.37 8958
6531.13 9049
6531.89 9561
6532.66 10622
6533.42 12337
6534.18 14504
6534.94 16798
6535.71 18716
6536.47 20171
6537.23 21373
6538.00 22178
6538.76 21274
6539.52 20148
6540.29 18358
6541.05 15737
6541.81 13424
6542.57 10972
6543.34 8865
6544.10 7277
6544.86 6044
6545.63 5465
6546.39 4707
6547.16 4205
6547.92 3981
6548.68 3856
6549.45 3737
6550.21 3677
6550.97 3592
6551.74 3518
6552.50 3516
6553.26 3528
6554.03 3423
6554.79 3285
6555.56 3189
6556.32 3178
6557.08 2978
6557.85 2898
6558.61 2887
6559.38 3026
6560.14 3208
6560.91 2987
6561.67 3436
6562.43 3712
6563.20 3687
6563.96 3843
6564.73 3848
6565.49 4122
6566.26 4087
6567.02 4182
6567.79 4010
6568.55 3968
6569.32 3950
6570.08 3989
6570.85 3907
6571.61 3780
6572.38 3937
6573.14 4027
6573.91 4303
6574.67 4372
6575.44 4413
6576.20 4387
6576.97 4581
6577.73 4561
6578.50 4516
6579.26 4226
6580.03 4084
6580.79 4234
6581.56 4180
6582.32 4091
6583.09 3944
6583.86 3974
6584.62 3785
6585.39 3876
6586.15 3909
6586.92 4015
6587.68 4063
6588.45 4081
6589.22 4247
6589.98 4408
6590.75 4410
6591.51 4858
6592.28 4969
6593.05 5143
6593.81 5376
6594.58 5554
6595.35 5782
6596.11 6010
6596.88 5788
6597.64 5575
6598.41 5190
6599.18 4981
6599.94 4609
6600.71 4434
6601.48 4242
6602.24 3924
6603.01 3887
6603.78 3569
6604.54 3450
6605.31 3387
6606.08 3394
6606.85 3569
6607.61 3641
6608.38 3679
6609.15 3847
6609.91 3793
6610.68 3794
6611.45 3683
6612.22 3687
6612.98 3604
6613.75 3427
6614.52 3169
6615.28 2881
6616.05 2943
6616.82 2865
6617.59 2841
6618.36 2665
6619.12 2582
6619.89 2517
6620.66 2478
6621.43 2650
6622.19 2596
6622.96 2299
6623.73 2290
6624.50 2334
6625.27 2295
6626.03 2256
6626.80 2409
6627.57 2506
6628.34 2334
6629.11 2389
6629.88 2491
6630.64 2507
6631.41 2637
6632.18 2774
6632.95 2862
6633.72 3005
6634.49 3168
6635.25 3413
6636.02 3437
6636.79 3169
6637.56 3203
6638.33 2958
6639.10 2799
6639.87 2807
6640.64 2742
6641.41 2531
6642.17 2466
6642.94 2198
6643.71 2145
6644.48 2209
6645.25 2129
6646.02 2182
6646.79 2242
6647.56 2314
6648.33 2346
6649.10 2263
6649.87 2264
6650.64 2280
6651.41 2251
6652.18 2275
6652.95 2198
6653.71 2297
6654.48 2361
6655.25 2321
6656.02 2223
6656.79 2240
6657.56 2292
6658.33 2359
6659.10 2388
6659.87 2195
6660.64 2024
6661.41 2180
6662.18 2135
6662.95 2203
6663.72 1975
6664.50 2091
6665.27 2039
6666.04 2165
6666.81 2209
6667.58 2117
6668.35 2103
6669.12 2120
6669.89 2107
6670.66 2019
6671.43 2092
6672.20 2167
6672.97 2050
6673.74 2260
6674.51 2223
6675.28 2114
6676.06 2155
6676.83 2216
6677.60 2177
6678.37 2258
6679.14 2214
6679.91 2234
6680.68 2289
6681.45 2317
6682.22 2580
6683.00 2701
6683.77 2847
6684.54 2907
6685.31 2981
6686.08 3042
6686.85 2980
6687.63 2902
6688.40 2764
6689.17 2581
6689.94 2272
6690.71 2085
6691.48 2113
6692.26 1934
6693.03 1979
6693.80 1879
6694.57 1903
6695.34 2018
6696.12 1858
6696.89 1836
6697.66 1847
6698.43 1934
6699.21 1749
6699.98 1852
6700.75 1946
6701.52 1838
6702.30 1740
6703.07 1875
6703.84 1840
6704.61 1895
6705.39 1860
6706.16 1784
6706.93 1769
6707.70 1763
6708.48 1800
6709.25 1990
6710.02 1864
6710.80 1852
6711.57 1761
6712.34 1664
6713.12 1770
6713.89 1735
6714.66 1780
6715.44 1782
6716.21 1760
6716.98 1702
6717.76 1578
6718.53 1528
6719.30 1641
6720.08 1706
6720.85 1616
6721.62 1633
6722.40 1575
6723.17 1608
6723.94 1642
6724.72 1777
6725.49 1650
6726.27 1652
6727.04 1710
6727.81 1747
6728.59 1592
6729.36 1721
6730.14 1650
6730.91 1733
6731.68 1679
6732.46 1760
6733.23 1823
6734.01 1709
6734.78 1719
6735.56 1804
6736.33 1738
6737.10 1765
6737.88 1656
6738.65 1783
6739.43 1769
6740.20 1799
6740.98 1828
6741.75 1744
6742.53 1713
6743.30 1708
6744.08 1689
6744.85 1804
6745.63 1880
6746.40 1875
6747.18 2024
6747.95 2018
6748.73 2037
6749.50 2115
6750.28 2274
6751.05 2369
6751.83 2553
6752.60 2643
6753.38 2725
6754.16 2942
6754.93 2721
6755.71 2477
6756.48 2411
6757.26 2308
6758.03 2114
6758.81 1968
6759.59 1873
6760.36 1784
6761.14 1851
6761.91 1760
6762.69 1750
6763.46 1726
6764.24 1850
6765.02 1832
6765.79 1829
6766.57 1675
6767.35 1630
6768.12 1662
6768.90 1707
6769.67 1765
6770.45 1688
6771.23 1604
6772.00 1585
6772.78 1559
6773.56 1535
6774.33 1568
6775.11 1607
6775.89 1546
6776.66 1533
6777.44 1613
6778.22 1635
6778.99 1572
6779.77 1572
6780.55 1562
6781.33 1614
6782.10 1547
6782.88 1544
6783.66 1532
6784.43 1428
6785.21 1415
6785.99 1401
6786.77 1378
6787.54 1426
6788.32 1404
6789.10 1430
6789.88 1419
6790.65 1407
6791.43 1525
6792.21 1454
6792.99 1348
6793.76 1406
6794.54 1350
6795.32 1322
6796.10 1437
6796.88 1360
6797.65 1329
6798.43 1324
6799.21 1361
6799.99 1513
6800.77 1439
6801.55 1348
6802.32 1403
6803.10 1425
6803.88 1356
6804.66 1400
6805.44 1594
6806.22 1682
6806.99 1478
6807.77 1388
6808.55 1508
6809.33 1465
6810.11 1490
6810.89 1429
6811.67 1457
6812.44 1372
6813.22 1316
6814.00 1456
6814.78 1473
6815.56 1437
6816.34 1466
6817.12 1464
6817.90 1417
6818.68 1494
6819.46 1511
6820.24 1369
6821.02 1438
6821.79 1562
6822.57 1529
6823.35 1421
6824.13 1474
6824.91 1410
6825.69 1398
6826.47 1433
6827.25 1527
6828.03 1574
6828.81 1450
6829.59 1468
6830.37 1440
6831.15 1506
6831.93 1415
6832.71 1382
6833.49 1442
6834.27 1460
6835.05 1439
6835.83 1327
6836.61 1393
6837.39 1458
6838.17 1613
6838.95 1441
6839.73 1424
6840.51 1528
6841.29 1422
6842.07 1471
6842.85 1473
6843.64 1467
6844.42 1508
6845.20 1485
6845.98 1436
6846.76 1624
6847.54 1846
6848.32 2224
6849.10 2415
6849.88 2648
6850.66 3147
6851.44 3415
6852.23 3426
6853.01 3495
6853.79 3204
6854.57 3076
6855.35 2851
6856.13 2602
6856.91 2203
6857.69 2102
6858.48 1943
6859.26 1823
6860.04 1823
6860.82 1662
6861.60 1560
6862.38 1488
6863.17 1571
6863.95 1640
6864.73 1652
6865.51 1660
6866.29 1667
6867.07 1688
6867.86 1821
6868.64 1901
6869.42 1827
6870.20 1845
6870.99 1844
6871.77 1804
6872.55 1830
6873.33 1715
6874.11 1706
6874.90 1826
6875.68 1828
6876.46 1813
6877.24 1914
6878.03 1970
6878.81 2130
6879.59 2097
6880.38 2137
6881.16 2228
6881.94 2215
6882.72 2175
6883.51 2297
6884.29 2364
6885.07 2640
6885.86 2995
6886.64 3263
6887.42 3728
6888.20 4080
6888.99 4123
6889.77 4083
6890.55 3766
6891.34 3423
6892.12 3242
6892.90 2929
6893.69 2661
6894.47 2513
6895.26 2362
6896.04 2213
6896.82 2102
6897.61 2184
6898.39 2262
6899.17 2315
6899.96 2171
6900.74 2190
6901.53 2371
6902.31 2251
6903.09 2285
6903.88 2111
6904.66 2246
6905.45 2169
6906.23 2221
6907.01 2211
6907.80 2330
6908.58 2181
6909.37 2054
6910.15 2120
6910.94 2083
6911.72 1961
6912.51 1993
6913.29 2044
6914.07 2008
6914.86 1893
6915.64 2021
6916.43 2041
6917.21 2057
6918.00 1977
6918.78 2032
6919.57 2122
6920.35 2082
6921.14 1847
6921.92 1957
6922.71 2055
6923.49 2036
6924.28 2066
6925.06 2199
6925.85 2214
6926.64 2106
6927.42 2111
6928.21 2283
6928.99 2210
6929.78 2211
6930.56 2155
6931.35 2276
6932.13 2174
6932.92 2202
6933.71 2299
6934.49 2293
6935.28 2353
6936.06 2384
6936.85 2470
6937.63 2515
6938.42 2464
6939.21 2621
6939.99 2778
6940.78 2992
6941.57 3186
6942.35 3355
6943.14 3589
6943.92 3798
6944.71 3674
6945.50 3909
6946.28 3751
6947.07 3842
6947.86 3818
6948.64 3559
6949.43 3643
6950.22 3645
6951.00 3501
6951.79 3240
6952.58 3213
6953.36 3110
6954.15 3210
6954.94 3172
6955.72 3165
6956.51 3227
6957.30 3165
6958.09 3172
6958.87 3043
6959.66 3236
6960.45 3350
6961.24 3337
6962.02 3318
6962.81 3309
6963.60 3511
6964.38 3462
6965.17 3623
6965.96 3851
6966.75 4110
6967.54 4179
6968.32 4373
6969.11 4665
6969.90 5009
6970.69 4888
6971.47 5094
6972.26 5130
6973.05 4868
6973.84 4839
6974.63 5064
6975.41 5155
6976.20 5012
6976.99 4811
6977.78 4857
6978.57 5220
6979.36 5595
6980.14 5920
6980.93 6588
6981.72 7914
6982.51 9901
6983.30 12177
6984.09 14445
6984.88 16626
6985.66 18379
6986.45 19511
6987.24 20179
6988.03 19781
6988.82 18721
6989.61 17399
6990.40 14994
6991.19 12699
6991.98 10424
6992.76 8317
6993.55 6784
6994.34 5881
6995.13 4874
6995.92 4340
6996.71 3875
6997.50 3802
6998.29 3599
6999.08 3400
6999.87 3404
7000.66 3224
7001.45 3215
7002.24 3340
7003.03 3068
7003.82 2996
7004.61 2867
7005.40 2778
7006.19 2653
7006.98 2443
7007.77 2271
7008.56 2277
7009.35 2246
7010.14 2201
7010.93 2291
7011.72 2464
7012.51 2644
7013.30 2770
7014.09 2883
7014.88 2981
7015.67 2987
7016.46 2797
7017.25 2867
7018.04 2811
7018.83 2553
7019.62 2474
7020.41 2403
7021.20 2518
7021.99 2672
7022.78 2743
7023.57 2648
7024.37 2855
7025.16 2879
7025.95 2802
7026.74 2612
7027.53 2587
7028.32 2658
7029.11 2385
7029.90 2384
7030.69 2283
7031.49 2325
7032.28 2260
7033.07 2139
7033.86 2091
7034.65 2136
7035.44 2048
7036.23 2098
7037.03 2165
7037.82 2090
7038.61 2286
7039.40 2301
7040.19 2401
7040.98 2390
7041.78 2494
7042.57 2410
7043.36 2400
7044.15 2394
7044.94 2420
7045.74 2533
7046.53 2668
7047.32 2766
7048.11 2898
7048.91 2939
7049.70 2935
7050.49 3215
7051.28 3265
7052.08 3205
7052.87 2900
7053.66 2786
7054.45 2645
7055.25 2362
7056.04 2382
7056.83 2309
7057.62 2173
7058.42 2084
7059.21 2080
7060.00 2136
7060.80 2189
7061.59 2191
7062.38 2205
7063.17 2253
7063.97 2197
7064.76 2141
7065.55 2143
7066.35 1964
7067.14 1898
7067.93 1799
7068.73 1832
7069.52 1853
7070.31 1719
7071.11 1745
7071.90 1694
7072.69 1632
7073.49 1637
7074.28 1633
7075.08 1623
7075.87 1521
7076.66 1528
7077.46 1541
7078.25 1570
7079.05 1513
7079.84 1548
7080.63 1543
7081.43 1520
7082.22 1486
7083.02 1531
7083.81 1459
7084.60 1480
7085.40 1509
7086.19 1562
7086.99 1392
7087.78 1367
7088.58 1374
7089.37 1348
7090.17 1345
7090.96 1334
7091.76 1427
7092.55 1392
7093.34 1365
7094.14 1384
7094.93 1328
7095.73 1370
7096.52 1316
7097.32 1276
7098.11 1241
7098.91 1233
7099.70 1238
7100.50 1125
7101.29 1135
7102.09 1211
7102.89 1363
7103.68 1267
7104.48 1211
7105.27 1187
7106.07 1135
7106.86 1016
7107.66 1152
7108.45 1150
7109.25 1180
7110.05 1213
7110.84 1215
7111.64 1298
7112.43 1167
7113.23 1163
7114.02 1195
7114.82 1098
7115.62 1168
7116.41 1284
7117.21 1298
7118.00 1178
7118.80 1237
7119.60 1213
7120.39 1094
7121.19 1235
7121.99 1266
7122.78 1190
7123.58 1254
7124.38 1165
7125.17 1114
7125.97 1163
7126.77 1196
7127.56 1150
7128.36 1209
7129.16 1213
7129.95 1245
7130.75 1270
7131.55 1268
7132.34 1270
7133.14 1369
7133.94 1311
7134.73 1207
7135.53 1228
7136.33 1140
7137.13 1095
7137.92 1053
7138.72 1044
7139.52 1071
7140.32 1030
7141.11 991
7141.91 961
7142.71 980
7143.51 925
7144.30 937
7145.10 1004
7145.90 986
7146.70 980
7147.49 866
7148.29 933
7149.09 961
7149.89 1034
7150.69 887
7151.48 989
7152.28 1104
7153.08 1021
7153.88 965
7154.68 1016
7155.47 1025
7156.27 1045
7157.07 1035
7157.87 1083
7158.67 1122
7159.47 1050
7160.27 1020
7161.06 989
7161.86 928
7162.66 978
7163.46 950
7164.26 901
7165.06 909
7165.86 918
7166.66 1010
7167.45 978
7168.25 873
7169.05 881
7169.85 901
7170.65 938
7171.45 956
7172.25 919
7173.05 915
7173.85 912
7174.65 900
7175.45 892
7176.25 882
7177.04 856
7177.84 850
7178.64 804
7179.44 906
7180.24 881
7181.04 920
7181.84 890
7182.64 831
7183.44 991
7184.24 958
7185.04 957
7185.84 961
7186.64 968
7187.44 846
7188.24 859
7189.04 875
7189.84 901
7190.64 833
7191.44 779
7192.24 853
7193.04 804
7193.84 835
7194.64 898
7195.44 907
7196.25 870
7197.05 826
7197.85 810
7198.65 874
7199.45 890
7200.25 865
7201.05 834
7201.85 841
7202.65 825
7203.45 851
7204.25 770
7205.05 771
7205.86 774
7206.66 809
7207.46 863
7208.26 897
7209.06 802
7209.86 773
7210.66 837
7211.46 834
7212.27 794
7213.07 851
7213.87 837
7214.67 801
7215.47 796
7216.27 819
7217.07 854
7217.88 775
7218.68 834
7219.48 846
7220.28 821
7221.08 877
7221.89 916
7222.69 862
7223.49 862
7224.29 877
7225.09 828
7225.90 863
7226.70 828
7227.50 891
7228.30 773
7229.11 727
7229.91 811
7230.71 826
7231.51 841
7232.32 799
7233.12 827
7233.92 845
7234.72 845
7235.53 872
7236.33 873
7237.13 851
7237.93 812
7238.74 895
7239.54 873
7240.34 808
7241.15 798
7241.95 789
7242.75 860
7243.56 861
7244.36 855
7245.16 902
7245.97 848
7246.77 905
7247.57 935
7248.38 903
7249.18 819
7249.98 886
7250.79 851
7251.59 804
7252.39 796
7253.20 841
7254.00 876
7254.81 847
7255.61 834
7256.41 802
7257.22 888
7258.02 851
7258.82 897
7259.63 913
7260.43 956
7261.24 1023
7262.04 965
7262.85 919
7263.65 1021
7264.45 929
7265.26 973
7266.06 994
7266.87 997
7267.67 937
7268.48 937
7269.28 986
7270.09 935
7270.89 895
7271.70 899
7272.50 985
7273.30 981
7274.11 937
7274.91 904
7275.72 954
7276.52 914
7277.33 985
7278.13 907
7278.94 1035
7279.74 1144
7280.55 1082
7281.36 1141
7282.16 1333
7282.97 1325
7283.77 1399
7284.58 1516
7285.38 1509
7286.19 1583
7286.99 1598
7287.80 1426
7288.60 1333
7289.41 1355
7290.22 1227
7291.02 1173
7291.83 1080
7292.63 1083
7293.44 1105
7294.25 1126
7295.05 1072
7295.86 1103
7296.66 1057
7297.47 1065
7298.28 1062
7299.08 1029
7299.89 1027
7300.70 975
7301.50 1091
7302.31 1028
7303.11 1071
7303.92 1067
7304.73 1047
7305.53 1041
7306.34 1123
7307.15 1100
7307.95 1104
7308.76 1171
7309.57 1144
7310.37 1151
7311.18 1222
7311.99 1208
7312.80 1224
7313.60 1187
7314.41 1277
7315.22 1454
7316.02 1623
7316.83 1805
7317.64 1804
7318.45 2017
7319.25 2238
7320.06 2379
7320.87 2193
7321.68 1993
7322.48 1889
7323.29 1568
7324.10 1484
7324.91 1434
7325.71 1283
7326.52 1339
7327.33 1190
7328.14 1236
7328.95 1126
7329.75 1109
7330.56 1227
7331.37 1128
7332.18 1152
7332.99 1148
7333.79 1163
7334.60 1281
7335.41 1239
7336.22 1287
7337.03 1162
7337.84 1108
7338.64 1141
7339.45 1057
7340.26 1046
7341.07 1080
7341.88 1086
7342.69 1078
7343.50 1058
7344.30 996
7345.11 988
7345.92 966
7346.73 1039
7347.54 986
7348.35 941
7349.16 962
7349.97 943
7350.78 956
7351.58 921
7352.39 862
7353.20 849
7354.01 936
7354.82 828
7355.63 954
7356.44 950
7357.25 965
7358.06 915
7358.87 898
7359.68 855
7360.49 849
7361.30 830
7362.11 853
7362.92 862
7363.73 814
7364.54 820
7365.35 896
7366.16 858
7366.97 852
7367.78 799
7368.59 832
7369.40 903
7370.21 891
7371.02 733
7371.83 794
7372.64 746
7373.45 745
7374.26 795
7375.07 851
7375.88 731
7376.69 806
7377.50 792
7378.31 737
7379.12 749
7379.93 844
7380.74 887
7381.55 810
7382.37 912
7383.18 912
7383.99 859
7384.80 831
7385.61 794
7386.42 810
7387.23 782
7388.04 771
7388.85 821
7389.67 797
7390.48 867
7391.29 787
7392.10 728
7392.91 768
7393.72 824
7394.53 896
7395.35 816
7396.16 747
7396.97 689
7397.78 803
7398.59 849
7399.40 850
7400.22 846
7401.03 793
7401.84 779
7402.65 840
7403.46 812
7404.28 775
7405.09 750
7405.90 719
7406.71 756
7407.52 807
7408.34 842
7409.15 734
7409.96 732
7410.77 770
7411.59 710
7412.40 786
7413.21 796
7414.02 764
7414.84 755
7415.65 727
7416.46 821
7417.27 775
7418.09 740
7418.90 696
7419.71 665
7420.53 666
7421.34 649
7422.15 698
7422.97 754
7423.78 755
7424.59 652
7425.40 768
7426.22 762
7427.03 779
7427.84 731
7428.66 704
7429.47 717
7430.28 863
7431.10 867
7431.91 823
7432.73 799
7433.54 853
7434.35 848
7435.17 775
7435.98 735
7436.79 728
7437.61 827
7438.42 770
7439.24 790
7440.05 767
7440.86 801
7441.68 804
7442.49 683
7443.31 723
7444.12 722
7444.94 677
7445.75 742
7446.56 779
7447.38 798
7448.19 802
7449.01 713
7449.82 763
7450.64 663
7451.45 755
7452.27 714
7453.08 667
7453.90 680
7454.71 729
7455.52 659
7456.34 799
7457.15 784
7457.97 758
7458.78 714
7459.60 784
7460.42 756
7461.23 805
7462.05 818
7462.86 822
7463.68 733
7464.49 795
7465.31 787
7466.12 693
7466.94 735
7467.75 728
7468.57 718
7469.38 730
7470.20 825
7471.02 849
7471.83 791
7472.65 752
7473.46 692
7474.28 778
7475.10 902
7475.91 801
7476.73 791
7477.54 769
7478.36 642
7479.18 739
7479.99 727
7480.81 746
7481.62 792
7482.44 691
7483.26 701
7484.07 708
7484.89 731
7485.71 687
7486.52 669
7487.34 795
7488.16 789
7488.97 766
7489.79 705
7490.61 668
7491.42 694
7492.24 659
7493.06 724
7493.87 732
7494.69 709
7495.51 700
7496.33 701
7497.14 732
7497.96 760
7498.78 688
7499.59 677
7500.41 691
7501.23 642
7502.05 702
7502.86 688
7503.68 673
7504.50 674
7505.32 664
7506.13 691
7506.95 722
7507.77 707
7508.59 694
7509.40 728
7510.22 638
7511.04 699
7511.86 662
7512.68 692
7513.49 696
7514.31 698
7515.13 729
7515.95 723
7516.77 713
7517.59 721
7518.40 755
7519.22 743
7520.04 750
7520.86 770
7521.68 680
7522.50 680
7523.31 755
7524.13 790
7524.95 755
7525.77 711
7526.59 745
7527.41 656
7528.23 586
7529.05 720
7529.86 646
7530.68 731
7531.50 697
7532.32 704
7533.14 698
7533.96 597
7534.78 679
7535.60 695
7536.42 676
7537.24 690
7538.06 688
7538.88 694
7539.70 602
7540.51 654
7541.33 675
7542.15 693
7542.97 706
7543.79 651
7544.61 664
7545.43 694
7546.25 615
7547.07 672
7547.89 664
7548.71 615
7549.53 645
7550.35 717
7551.17 646
7551.99 665
7552.81 635
7553.63 631
7554.45 623
7555.27 597
7556.09 708
7556.91 633
7557.73 695
7558.56 648
7559.38 701
7560.20 692
7561.02 708
7561.84 696
7562.66 674
7563.48 731
7564.30 709
7565.12 716
7565.94 714
7566.76 702
7567.58 664
7568.40 681
7569.23 652
7570.05 614
7570.87 615
7571.69 661
7572.51 667
7573.33 662
7574.15 624
7574.97 704
7575.80 724
7576.62 714
7577.44 645
7578.26 669
7579.08 634
7579.90 751
7580.73 753
7581.55 679
7582.37 730
7583.19 710
7584.01 645
7584.83 746
7585.66 808
7586.48 772
7587.30 738
7588.12 760
7588.95 865
7589.77 862
7590.59 760
7591.41 763
7592.23 709
7593.06 749
7593.88 759
7594.70 731
7595.52 755
7596.35 828
7597.17 816
7597.99 755
7598.81 828
7599.64 814
7600.46 825
7601.28 782
7602.11 835
7602.93 861
7603.75 907
7604.57 857
7605.40 844
7606.22 876
7607.04 820
7607.87 825
7608.69 876
7609.51 798
7610.34 831
7611.16 790
7611.98 822
7612.81 800
7613.63 830
7614.45 872
7615.28 936
7616.10 948
7616.92 1096
7617.75 1022
7618.57 991
7619.40 941
7620.22 894
7621.04 927
7621.87 896
7622.69 935
7623.52 887
7624.34 823
7625.16 881
7625.99 884
7626.81 814
7627.64 922
7628.46 906
7629.28 908
7630.11 911
7630.93 937
7631.76 981
7632.58 963
7633.41 903
7634.23 937
7635.06 922
7635.88 851
7636.71 943
7637.53 839
7638.36 780
7639.18 791
7640.01 783
7640.83 797
7641.66 811
7642.48 715
7643.31 710
7644.13 615
7644.96 698
7645.78 742
7646.61 735
7647.43 696
7648.26 721
7649.08 770
7649.91 729
7650.73 657
7651.56 637
7652.38 698
7653.21 676
7654.04 719
7654.86 763
7655.69 647
7656.51 706
7657.34 651
7658.16 629
7658.99 698
7659.82 667
7660.64 635
7661.47 721
7662.29 717
7663.12 627
7663.95 602
7664.77 647
7665.60 644
7666.43 727
7667.25 668
7668.08 726
7668.91 837
7669.73 721
7670.56 649
7671.38 648
7672.21 717
7673.04 664
7673.87 609
7674.69 606
7675.52 639
7676.35 656
7677.17 619
7678.00 591
7678.83 630
7679.65 662
7680.48 641
7681.31 597
7682.13 664
7682.96 621
7683.79 664
7684.62 639
7685.44 587
7686.27 637
7687.10 633
7687.93 641
7688.75 651
7689.58 586
7690.41 630
7691.24 623
7692.06 672
7692.89 710
7693.72 668
7694.55 640
7695.38 706
7696.20 707
7697.03 607
7697.86 637
7698.69 644
7699.52 682
7700.34 680
7701.17 622
7702.00 633
7702.83 581
7703.66 600
7704.49 632
7705.31 695
7706.14 670
7706.97 599
7707.80 653
7708.63 591
7709.46 591
7710.29 654
7711.11 632
7711.94 645
7712.77 687
7713.60 694
7714.43 618
7715.26 602
7716.09 596
7716.92 611
7717.75 599
7718.58 645
7719.40 596
7720.23 627
7721.06 683
7721.89 636
7722.72 690
7723.55 619
7724.38 642
7725.21 652
7726.04 647
7726.87 684
7727.70 626
7728.53 638
7729.36 591
7730.19 659
7731.02 621
7731.85 589
7732.68 565
7733.51 628
7734.34 667
7735.17 643
7736.00 644
7736.83 621
7737.66 596
7738.49 641
7739.32 616
7740.15 607
7740.98 556
7741.81 557
7742.64 618
7743.47 644
7744.30 620
7745.13 654
7745.96 673
7746.79 729
7747.62 740
7748.45 722
7749.29 715
7750.12 678
7750.95 665
7751.78 707
7752.61 668
7753.44 692
7754.27 693
7755.10 695
7755.93 646
7756.76 609
7757.60 569
7758.43 558
7759.26 627
7760.09 667
7760.92 688
7761.75 604
7762.58 579
7763.42 583
7764.25 603
7765.08 567
7765.91 700
7766.74 686
7767.57 692
7768.41 643
7769.24 665
7770.07 688
7770.90 672
7771.73 715
7772.57 739
7773.40 685
7774.23 679
7775.06 694
7775.90 672
7776.73 753
7777.56 678
7778.39 659
7779.22 686
7780.06 683
7780.89 690
7781.72 716
7782.55 639
7783.39 589
7784.22 654
7785.05 657
7785.89 683
7786.72 563
7787.55 595
7788.38 679
7789.22 674
7790.05 658
7790.88 676
7791.72 661
7792.55 683
7793.38 620
7794.22 688
7795.05 703
7795.88 726
7796.72 748
7797.55 675
7798.38 653
7799.22 685
7800.05 658
7800.88 706
7801.72 715
7802.55 787
7803.38 730
7804.22 723
7805.05 833
7805.89 804
7806.72 742
7807.55 796
7808.39 816
7809.22 780
7810.06 802
7810.89 854
7811.72 843
7812.56 888
7813.39 915
7814.23 909
7815.06 912
7815.89 997
7816.73 1034
7817.56 1121
7818.40 1121
7819.23 1125
7820.07 1025
7820.90 1027
7821.74 1033
7822.57 1049
7823.41 965
7824.24 992
7825.08 1064
7825.91 1119
7826.75 1139
7827.58 1264
7828.42 1143
7829.25 1089
7830.09 1085
7830.92 1034
7831.76 1006
7832.59 1002
7833.43 1096
7834.26 959
7835.10 1009
7835.93 1021
7836.77 976
7837.60 903
7838.44 942
7839.28 891
7840.11 874
7840.95 879
7841.78 809
7842.62 850
7843.45 813
7844.29 864
7845.13 883
7845.96 844
7846.80 915
7847.63 941
7848.47 809
7849.31 712
7850.14 833
7850.98 785
7851.82 803
7852.65 838
7853.49 821
7854.32 784
7855.16 887
7856.00 834
7856.83 922
7857.67 967
7858.51 903
7859.34 940
7860.18 945
7861.02 930
7861.85 908
7862.69 921
7863.53 883
7864.37 829
7865.20 913
7866.04 858
7866.88 815
7867.71 913
7868.55 899
7869.39 951
7870.23 837
7871.06 952
7871.90 971
7872.74 922
7873.57 955
7874.41 967
7875.25 1004
7876.09 1119
7876.93 1188
7877.76 1206
7878.60 1269
7879.44 1211
7880.28 1211
7881.11 1169
7881.95 1082
7882.79 1121
7883.63 1198
7884.47 1087
7885.30 1059
7886.14 966
7886.98 997
7887.82 1105
7888.66 955
7889.50 1019
7890.33 985
7891.17 972
7892.01 1081
7892.85 1083
7893.69 1104
7894.53 971
7895.36 1002
7896.20 1013
7897.04 886
7897.88 855
7898.72 924
7899.56 865
7900.40 884
7901.24 827
7902.08 778
7902.91 782
7903.75 790
7904.59 758
7905.43 736
7906.27 732
7907.11 765
7907.95 798
7908.79 826
7909.63 711
7910.47 686
7911.31 758
7912.15 852
7912.99 774
7913.83 855
7914.67 807
7915.50 848
7916.34 883
7917.18 846
7918.02 881
7918.86 897
7919.70 952
7920.54 830
7921.38 929
7922.22 914
7923.06 866
7923.90 820
7924.74 707
7925.58 789
7926.42 804
7927.27 789
7928.11 763
7928.95 726
7929.79 699
7930.63 697
7931.47 662
7932.31 662
7933.15 710
7933.99 677
7934.83 673
7935.67 697
7936.51 736
7937.35 689
7938.19 699
7939.03 735
7939.88 794
7940.72 782
7941.56 739
7942.40 694
7943.24 709
7944.08 703
7944.92 756
7945.76 703
7946.60 723
7947.45 715
7948.29 778
7949.13 778
7949.97 809
7950.81 731
7951.65 746
7952.50 760
7953.34 847
7954.18 841
7955.02 848
7955.86 886
7956.70 834
7957.55 782
7958.39 780
7959.23 874
7960.07 804
7960.91 762
7961.76 707
7962.60 803
7963.44 781
7964.28 770
7965.13 800
7965.97 796
7966.81 797
7967.65 883
7968.50 805
7969.34 814
7970.18 773
7971.02 814
7971.87 825
7972.71 758
7973.55 729
7974.39 696
7975.24 789
7976.08 737
7976.92 682
7977.77 703
7978.61 703
7979.45 649
7980.30 681
7981.14 665
7981.98 604
7982.83 613
7983.67 650
7984.51 648
7985.36 661
7986.20 610
7987.04 657
7987.89 610
7988.73 603
7989.57 601
7990.42 675
7991.26 582
7992.10 609
7992.95 578
7993.79 564
7994.64 560
7995.48 595
7996.32 615
7997.17 601
7998.01 584
7998.86 601
7999.70 580
8000.54 526
8001.39 537
8002.23 581
8003.08 632
8003.92 648
8004.77 614
8005.61 580
8006.45 555
8007.30 529
8008.14 508
8008.99 562
8009.83 595
8010.68 528
8011.52 597
8012.37 695
8013.21 622
8014.06 578
8014.90 551
8015.75 705
8016.59 641
8017.44 646
8018.28 592
8019.13 588
8019.97 611
8020.82 584
8021.66 544
8022.51 612
8023.35 648
8024.20 637
8025.05 525
8025.89 506
8026.74 535
8027.58 537
8028.43 581
8029.27 563
8030.12 513
8030.96 553
8031.81 566
8032.66 565
8033.50 630
8034.35 574
8035.19 617
8036.04 555
8036.89 559
8037.73 586
8038.58 617
8039.43 627
8040.27 579
8041.12 539
8041.96 529
8042.81 560
8043.66 618
8044.50 583
8045.35 651
8046.20 674
8047.04 622
8047.89 624
8048.74 572
8049.58 631
8050.43 554
8051.28 577
8052.12 619
8052.97 559
8053.82 573
8054.67 619
8055.51 633
8056.36 534
8057.21 519
8058.05 512
8058.90 482
8059.75 508
8060.60 531
8061.44 512
8062.29 499
8063.14 509
8063.99 551
8064.83 588
8065.68 563
8066.53 538
8067.38 535
8068.22 511
8069.07 543
8069.92 554
8070.77 521
8071.62 554
8072.46 549
8073.31 527
8074.16 495
8075.01 562
8075.86 552
8076.71 555
8077.55 539
8078.40 514
8079.25 581
8080.10 551
8080.95 579
8081.80 620
8082.64 597
8083.49 556
8084.34 554
8085.19 550
8086.04 572
8086.89 597
8087.74 579
8088.58 613
8089.43 603
8090.28 623
8091.13 594
8091.98 552
8092.83 620
8093.68 587
8094.53 575
8095.38 619
8096.23 567
8097.08 592
8097.93 623
8098.77 615
8099.62 549
8100.47 504
8101.32 546
8102.17 569
8103.02 518
8103.87 550
8104.72 595
8105.57 608
8106.42 592
8107.27 602
8108.12 591
8108.97 550
8109.82 492
8110.67 614
8111.52 552
8112.37 621
8113.22 530
8114.07 523
8114.92 553
8115.77 593
8116.62 540
8117.47 525
8118.32 581
8119.17 642
8120.02 649
8120.87 604
8121.72 593
8122.58 619
8123.43 560
8124.28 587
8125.13 546
8125.98 515
8126.83 675
8127.68 619
8128.53 576
8129.38 579
8130.23 595
8131.08 602
8131.94 557
8132.79 605
8133.64 612
8134.49 596
8135.34 579
8136.19 608
8137.04 602
8137.89 572
8138.75 609
8139.60 648
8140.45 613
8141.30 643
8142.15 614
8143.00 607
8143.86 576
8144.71 621
8145.56 636
8146.41 656
8147.26 627
8148.12 699
8148.97 636
8149.82 613
8150.67 662
8151.52 644
8152.38 648
8153.23 737
8154.08 793
8154.93 832
8155.78 746
8156.64 718
8157.49 740
8158.34 687
8159.19 652
8160.05 690
8160.90 651
8161.75 635
8162.61 633
8163.46 655
8164.31 544
8165.16 551
8166.02 589
8166.87 575
8167.72 619
8168.58 618
8169.43 609
8170.28 595
8171.14 638
8171.99 610
8172.84 581
8173.70 544
8174.55 583
8175.40 574
8176.26 539
8177.11 554
8177.96 587
8178.82 551
8179.67 548
8180.52 591
8181.38 581
8182.23 612
8183.08 569
8183.94 548
8184.79 638
8185.65 604
8186.50 582
8187.35 514
8188.21 523
8189.06 645
8189.92 552
8190.77 547
8191.63 538
8192.48 568
8193.33 529
8194.19 526
8195.04 519
8195.90 521
8196.75 601
8197.61 587
8198.46 510
8199.32 559
8200.17 552
8201.02 512
8201.88 538
8202.73 589
8203.59 590
8204.44 505
8205.30 536
8206.15 545
8207.01 550
8207.86 554
8208.72 550
8209.57 558
8210.43 536
8211.29 532
8212.14 580
8213.00 584
8213.85 558
8214.71 565
8215.56 544
8216.42 539
8217.27 614
8218.13 559
8218.98 545
8219.84 598
8220.70 600
8221.55 548
8222.41 590
8223.26 596
8224.12 567
8224.98 603
8225.83 592
8226.69 560
8227.54 565
8228.40 561
8229.26 564
8230.11 549
8230.97 505
8231.83 567
8232.68 574
8233.54 584
8234.39 494
8235.25 492
8236.11 494
8236.96 514
8237.82 566
8238.68 541
8239.53 497
8240.39 511
8241.25 495
8242.11 535
8242.96 535
8243.82 486
8244.68 485
8245.53 569
8246.39 543
8247.25 505
8248.10 546
8248.96 537
8249.82 513
8250.68 554
8251.53 520
8252.39 543
8253.25 548
8254.11 502
8254.96 548
8255.82 522
8256.68 494
8257.54 516
8258.39 522
8259.25 529
8260.11 549
8260.97 564
8261.83 603
8262.68 543
8263.54 570
8264.40 531
8265.26 531
8266.12 556
8266.97 530
8267.83 587
8268.69 561
8269.55 588
8270.41 545
8271.27 565
8272.12 515
8272.98 552
8273.84 605
8274.70 608
8275.56 565
8276.42 532
8277.28 518
8278.13 525
8278.99 535
8279.85 524
8280.71 551
8281.57 566
8282.43 602
8283.29 559
8284.15 638
8285.01 595
8285.87 581
8286.72 592
8287.58 569
8288.44 610
8289.30 619
8290.16 678
8291.02 711
8291.88 717
8292.74 732
8293.60 760
8294.46 770
8295.32 757
8296.18 763
8297.04 748
8297.90 621
8298.76 652
8299.62 640
8300.48 624
8301.34 616
8302.20 598
8303.06 605
8303.92 622
8304.78 541
8305.64 633
8306.50 626
8307.36 602
8308.22 559
8309.08 573
8309.94 603
8310.80 600
8311.66 542
8312.52 586
8313.38 571
8314.24 545
8315.10 602
8315.96 617
8316.83 601
8317.69 625
8318.55 577
8319.41 568
8320.27 586
8321.13 632
8321.99 546
8322.85 602
8323.71 592
8324.57 599
8325.44 563
8326.30 534
8327.16 549
8328.02 634
8328.88 538
8329.74 520
8330.60 539
8331.47 588
8332.33 579
8333.19 593
8334.05 577
8334.91 592
8335.77 540
8336.64 574
8337.50 563
8338.36 538
8339.22 524
8340.08 574
8340.94 634
8341.81 582
8342.67 597
8343.53 607
8344.39 596
8345.26 525
8346.12 576
8346.98 573
8347.84 529
8348.71 593
8349.57 571
8350.43 581
8351.29 580
8352.16 619
8353.02 597
8353.88 629
8354.74 575
8355.61 556
8356.47 552
8357.33 549
8358.19 568
8359.06 541
8359.92 537
8360.78 576
8361.65 551
8362.51 574
8363.37 541
8364.24 602
8365.10 568
8365.96 608
8366.83 548
8367.69 559
8368.55 600
8369.42 537
8370.28 488
8371.14 546
8372.01 599
8372.87 618
8373.73 622
8374.60 574
8375.46 534
8376.33 526
8377.19 488
8378.05 645
8378.92 614
8379.78 534
8380.65 538
8381.51 600
8382.37 663
8383.24 561
8384.10 501
8384.97 534
8385.83 589
8386.70 597
8387.56 601
8388.42 610
8389.29 583
8390.15 582
8391.02 587
8391.88 563
8392.75 556
8393.61 548
8394.48 545
8395.34 576
8396.21 545
8397.07 525
8397.94 525
8398.80 574
8399.67 577
8400.53 586
8401.40 558
8402.26 571
8403.13 664
8403.99 589
8404.86 554
8405.72 627
8406.59 602
8407.45 566
8408.32 579
8409.19 570
8410.05 582
8410.92 575
8411.78 627
8412.65 602
8413.51 610
8414.38 616
8415.25 678
8416.11 636
8416.98 646
8417.84 597
8418.71 593
8419.58 567
8420.44 651
8421.31 625
8422.17 596
8423.04 633
8423.91 617
8424.77 643
8425.64 742
8426.51 717
8427.37 765
8428.24 716
8429.11 640
8429.97 639
8430.84 661
8431.71 708
8432.57 687
8433.44 617
8434.31 686
8435.17 747
8436.04 716
8436.91 649
8437.77 694
8438.64 721
8439.51 729
8440.38 831
8441.24 788
8442.11 785
8442.98 878
8443.84 912
8444.71 957
8445.58 961
8446.45 989
8447.31 949
8448.18 919
8449.05 884
8449.92 880
8450.78 877
8451.65 894
8452.52 844
8453.39 843
8454.26 894
8455.12 906
8455.99 954
8456.86 951
8457.73 902
8458.60 787
8459.46 910
8460.33 979
8461.20 947
8462.07 926
8462.94 796
8463.81 868
8464.67 861
8465.54 930
8466.41 976
8467.28 1076
8468.15 1279
8469.02 1385
8469.89 1581
8470.75 1881
8471.62 1951
8472.49 1812
8473.36 1730
8474.23 1585
8475.10 1395
8475.97 1323
8476.84 1024
8477.71 952
8478.57 869
8479.44 805
8480.31 791
8481.18 751
8482.05 687
8482.92 771
8483.79 708
8484.66 738
8485.53 701
8486.40 718
8487.27 710
8488.14 666
8489.01 723
8489.88 763
8490.75 677
8491.62 691
8492.49 706
8493.36 610
8494.23 694
8495.10 667
8495.97 658
8496.84 656
8497.71 695
8498.58 698
8499.45 671
8500.32 683
8501.19 713
8502.06 703
8502.93 700
8503.80 708
8504.67 689
8505.54 682
8506.41 651
8507.28 691
8508.15 716
8509.02 742
8509.89 789
8510.76 727
8511.63 681
8512.51 666
8513.38 759
8514.25 758
8515.12 717
8515.99 661
8516.86 729
8517.73 730
8518.60 739
8519.47 683
8520.35 686
8521.22 653
8522.09 668
8522.96 723
8523.83 711
8524.70 673
8525.57 704
8526.45 650
8527.32 696
8528.19 769
8529.06 778
8529.93 722
8530.80 715
8531.68 780
8532.55 779
8533.42 755
8534.29 818
8535.16 763
8536.04 782
8536.91 785
8537.78 786
8538.65 765
8539.52 782
8540.40 773
8541.27 765
8542.14 739
8543.01 761
8543.89 781
8544.76 770
8545.63 816
8546.50 836
8547.38 777
8548.25 733
8549.12 835
8549.99 871
8550.87 856
8551.74 924
8552.61 941
8553.49 956
8554.36 994
8555.23 890
8556.11 916
8556.98 906
8557.85 878
8558.73 827
8559.60 807
8560.47 785
8561.35 777
8562.22 762
8563.09 713
8563.97 733
8564.84 767
8565.71 726
8566.59 778
8567.46 807
8568.33 713
8569.21 688
8570.08 740
8570.96 776
8571.83 771
8572.70 738
8573.58 720
8574.45 683
8575.33 669
8576.20 685
8577.07 713
8577.95 694
8578.82 688
8579.70 722
8580.57 745
8581.45 779
8582.32 718
8583.19 709
8584.07 808
8584.94 712
8585.82 712
8586.69 722
8587.57 786
8588.44 749
8589.32 798
8590.19 747
8591.07 732
8591.94 811
8592.82 819
8593.69 788
8594.57 728
8595.44 748
8596.32 761
8597.19 774
8598.07 774
8598.94 840
8599.82 796
8600.69 790
8601.57 801
8602.44 824
8603.32 690
8604.20 819
8605.07 802
8605.95 816
8606.82 807
8607.70 884
8608.57 849
8609.45 858
8610.33 853
8611.20 872
8612.08 881
8612.95 874
8613.83 816
8614.71 919
8615.58 931
8616.46 859
8617.33 908
8618.21 942
8619.09 998
8619.96 922
8620.84 959
8621.72 925
8622.59 957
8623.47 1026
8624.35 951
8625.22 946
8626.10 956
8626.98 1021
8627.85 1063
8628.73 1032
8629.61 1034
8630.48 1108
8631.36 1128
8632.24 1135
8633.11 1129
8633.99 1093
8634.87 1133
8635.74 1120
8636.62 1292
8637.50 1264
8638.38 1100
8639.25 1235
8640.13 1271
8641.01 1271
8641.89 1229
8642.76 1159
8643.64 1283
8644.52 1374
8645.40 1370
8646.27 1398
8647.15 1445
8648.03 1499
8648.91 1379
8649.79 1376
8650.66 1494
8651.54 1466
8652.42 1415
8653.30 1397
8654.18 1503
8655.05 1606
8655.93 1631
8656.81 1546
8657.69 1553
8658.57 1542
8659.45 1597
8660.32 1641
8661.20 1633
8662.08 1637
8662.96 1569
8663.84 1558
8664.72 1591
8665.60 1703
8666.47 1759
8667.35 1641
8668.23 1679
8669.11 1757
8669.99 1994
8670.87 2273
8671.75 2542
8672.63 2918
8673.51 3290
8674.38 3567
8675.26 4034
8676.14 4230
8677.02 4066
8677.90 3631
8678.78 3218
8679.66 3041
8680.54 2729
8681.42 2529
8682.30 2278
8683.18 2065
8684.06 2021
8684.94 1940
8685.82 1847
8686.70 1944
8687.58 1927
8688.46 2245
8689.34 2538
8690.22 2856
8691.10 3361
8691.98 3825
8692.86 4181
8693.74 4455
8694.62 4527
8695.50 4341
8696.38 3904
8697.26 3341
8698.14 2818
8699.02 2446
8699.90 2068
8700.78 1885
8701.66 1630
8702.54 1514
8703.42 1450
8704.30 1384
8705.18 1331
8706.06 1270
8706.94 1216
8707.82 1235
8708.71 1244
8709.59 1135
8710.47 1128
8711.35 1192
8712.23 1152
8713.11 1162
8713.99 1150
8714.87 1131
8715.75 1170
8716.64 1034
8717.52 1079
8718.40 1075
8719.28 1057
8720.16 980
8721.04 999
8721.92 1081
8722.81 1089
8723.69 995
8724.57 1021
8725.45 1017
8726.33 1069
8727.21 1005
8728.10 1015
8728.98 1009
8729.86 994
8730.74 1121
8731.62 1126
8732.51 1037
8733.39 1115
8734.27 1106
8735.15 1088
8736.03 1032
8736.92 1018
8737.80 1058
8738.68 1046
8739.56 999
8740.45 973
8741.33 949
8742.21 991
8743.09 937
8743.98 938
8744.86 1038
8745.74 974
8746.63 1087
8747.51 975
8748.39 982
8749.27 1043
8750.16 1025
8751.04 1043
8751.92 1129
8752.81 1100
8753.69 1096
8754.57 1112
8755.46 1045
8756.34 1069
8757.22 1157
8758.11 1158
8758.99 1260
8759.87 1166
8760.76 1054
8761.64 1097
8762.52 1138
8763.41 1083
8764.29 1072
8765.17 1091
8766.06 1046
8766.94 1007
8767.83 1063
8768.71 1036
8769.59 1046
8770.48 1022
8771.36 1060
8772.25 1067
8773.13 996
8774.01 954
8774.90 1008
8775.78 955
8776.67 927
8777.55 933
8778.44 861
8779.32 854
8780.20 869
8781.09 879
8781.97 800
8782.86 771
8783.74 814
8784.63 872
8785.51 773
8786.40 822
8787.28 836
8788.17 824
8789.05 849
8789.94 861
8790.82 798
8791.71 762
8792.59 786
8793.48 819
8794.36 818
8795.25 803
8796.13 764
8797.02 813
8797.90 727
8798.79 717
8799.67 775
8800.56 707
8801.45 729
8802.33 777
8803.22 772
8804.10 774
8804.99 804
8805.87 890
8806.76 859
8807.65 784
8808.53 749
8809.42 679
8810.30 693
8811.19 733
8812.08 775
8812.96 729
8813.85 722
8814.73 638
8815.62 714
8816.51 717
8817.39 782
8818.28 710
8819.17 760
8820.05 770
8820.94 729
8821.83 752
8822.71 712
8823.60 714
8824.49 731
8825.37 701
8826.26 751
8827.15 787
8828.03 688
8828.92 610
8829.81 652
8830.69 650
8831.58 646
8832.47 706
8833.36 712
8834.24 684
8835.13 667
8836.02 629
8836.90 612
8837.79 701
8838.68 669
8839.57 642
8840.45 650
8841.34 578
8842.23 606
8843.12 583
8844.01 674
8844.89 622
8845.78 627
8846.67 567
8847.56 650
8848.44 650
8849.33 657
8850.22 671
8851.11 612
8852.00 563
8852.88 596
8853.77 587
8854.66 631
8855.55 631
8856.44 551
8857.33 551
8858.21 553
8859.10 557
8859.99 542
8860.88 548
8861.77 593
8862.66 592
8863.55 609
8864.43 562
8865.32 637
8866.21 621
8867.10 601
8867.99 554
8868.88 538
8869.77 581
8870.66 575
8871.55 543
8872.44 528
8873.32 551
8874.21 557
8875.10 598
8875.99 586
8876.88 559
8877.77 508
8878.66 537
8879.55 556
8880.44 504
8881.33 451
8882.22 440
8883.11 518
8884.00 580
8884.89 541
8885.78 571
8886.67 575
8887.56 598
8888.45 527
8889.34 520
8890.23 611
8891.12 549
8892.01 482
8892.90 492
8893.79 489
8894.68 511
8895.57 515
8896.46 555
8897.35 544
8898.24 512
8899.13 498
8900.02 500
8900.91 500
8901.80 471
8902.69 520
8903.58 562
8904.47 544
8905.36 563
8906.26 524
8907.15 495
8908.04 505
8908.93 565
8909.82 562
8910.71 460
8911.60 508
8912.49 518
8913.38 441
8914.28 488
8915.17 467
8916.06 498
8916.95 513
8917.84 527
8918.73 568
8919.62 587
8920.52 548
8921.41 538
8922.30 501
8923.19 481
8924.08 515
8924.97 494
8925.87 500
8926.76 485
8927.65 458
8928.54 495
8929.43 552
8930.33 453
8931.22 495
8932.11 514
8933.00 506
8933.89 531
8934.79 534
8935.68 436
8936.57 525
8937.46 523
8938.36 478
8939.25 442
8940.14 418
8941.03 502
8941.93 511
8942.82 545
8943.71 511
8944.60 537
8945.50 515
8946.39 461
8947.28 439
8948.18 489
8949.07 546
8949.96 510
8950.85 472
8951.75 457
8952.64 498
8953.53 537
8954.43 445
8955.32 431
8956.21 483
8957.11 461
8958.00 474
8958.89 470
8959.79 434
8960.68 457
8961.57 521
8962.47 532
8963.36 480
8964.26 427
8965.15 478
8966.04 460
8966.94 494
8967.83 516
8968.73 529
8969.62 483
8970.51 504
8971.41 476
8972.30 470
8973.20 535
8974.09 537
8974.98 578
8975.88 600
8976.77 529
8977.67 491
8978.56 531
8979.46 497
8980.35 507
8981.25 532
8982.14 557
8983.03 515
8983.93 456
8984.82 496
8985.72 472
8986.61 464
8987.51 490
8988.40 448
8989.30 483
8990.19 491
8991.09 505
8991.98 468
8992.88 476
8993.77 435
8994.67 467
8995.56 463
8996.46 488
8997.36 453
8998.25 468
8999.15 510
9000.04 438
9000.94 431
9001.83 453
9002.73 525
9003.62 454
9004.52 412
9005.42 437
9006.31 499
9007.21 466
9008.10 423
9009.00 506
9009.90 480
9010.79 471
9011.69 430
9012.58 451
9013.48 448
9014.38 431
9015.27 447
9016.17 453
9017.07 473
9017.96 473
9018.86 454
9019.76 465
9020.65 447
9021.55 491
9022.44 496
9023.34 442
9024.24 462
9025.14 475
9026.03 455
9026.93 464
9027.83 512
9028.72 510
9029.62 422
9030.52 472
9031.41 455
9032.31 461
9033.21 478
9034.11 510
9035.00 457
9035.90 499
9036.80 537
9037.69 506
9038.59 467
9039.49 475
9040.39 462
9041.28 471
9042.18 449
9043.08 491
9043.98 457
9044.88 445
9045.77 462
9046.67 484
9047.57 454
9048.47 453
9049.36 472
9050.26 520
9051.16 500
9052.06 485
9052.96 558
9053.86 543
9054.75 511
9055.65 492
9056.55 514
9057.45 525
9058.35 488
9059.25 476
9060.14 507
9061.04 530
9061.94 490
9062.84 471
9063.74 457
9064.64 498
9065.54 509
9066.44 506
9067.33 484
9068.23 495
9069.13 534
9070.03 513
9070.93 505
9071.83 447
9072.73 500
9073.63 496
9074.53 473
9075.43 498
9076.33 565
9077.22 510
9078.12 469
9079.02 468
9079.92 468
9080.82 535
9081.72 454
9082.62 492
9083.52 472
9084.42 469
9085.32 492
9086.22 526
9087.12 514
9088.02 470
9088.92 512
9089.82 469
9090.72 491
9091.62 532
9092.52 528
9093.42 567
9094.32 510
9095.22 533
9096.12 488
9097.02 498
9097.92 544
9098.82 544
9099.72 499
9100.62 471
9101.52 485
9102.43 539
9103.33 552
9104.23 504
9105.13 505
9106.03 483
9106.93 456
9107.83 463
9108.73 455
9109.63 440
9110.53 508
9111.43 489
9112.33 431
9113.24 426
9114.14 420
9115.04 414
9115.94 444
9116.84 418
9117.74 421
9118.64 471
9119.55 413
9120.45 458
9121.35 405
9122.25 500
9123.15 470
9124.05 448
9124.96 451
9125.86 493
9126.76 450
9127.66 474
9128.56 483
9129.46 514
9130.37 477
9131.27 495
9132.17 454
9133.07 481
9133.97 460
9134.88 454
9135.78 435
9136.68 432
9137.58 442
9138.49 518
9139.39 490
9140.29 435
9141.19 453
9142.10 488
9143.00 415
9143.90 445
9144.80 407
9145.71 452
9146.61 472
9147.51 460
9148.42 456
9149.32 445
9150.22 470
9151.12 460
9152.03 467
9152.93 456
9153.83 463
9154.74 457
9155.64 453
9156.54 451
9157.45 442
9158.35 472
9159.25 439
9160.16 460
9161.06 455
9161.96 483
9162.87 382
9163.77 411
9164.68 472
9165.58 475
9166.48 413
9167.39 436
9168.29 455
9169.19 513
9170.10 483
9171.00 424
9171.91 431
9172.81 459
9173.72 473
9174.62 480
9175.52 448
9176.43 442
9177.33 456
9178.24 459
9179.14 473
9180.05 449
9180.95 478
9181.85 422
9182.76 475
9183.66 478
9184.57 427
9185.47 443
9186.38 436
9187.28 497
9188.19 448
9189.09 463
9190.00 454
9190.90 443
9191.81 448
9192.71 448
9193.62 402
9194.52 475
9195.43 431
9196.33 476
9197.24 445
9198.14 470
9199.05 502
9199.96 516
9200.86 480
9201.77 468
9202.67 520
9203.58 503
9204.48 492
9205.39 483
9206.29 492
9207.20 464
9208.11 422
9209.01 450
9209.92 481
9210.82 439
9211.73 412
9212.64 448
9213.54 396
9214.45 419
9215.35 417
9216.26 410
9217.17 390
9218.07 404
9218.98 427
9219.89 456
9220.79 436
9221.70 372
9222.61 465
9223.51 425
9224.42 424
9225.33 449
9226.23 421
9227.14 454
9228.05 510
9228.95 450
9229.86 414
9230.77 429
9231.67 466
9232.58 447
9233.49 428
9234.40 449
9235.30 413
9236.21 465
9237.12 415
9238.02 445
9238.93 494
9239.84 422
9240.75 434
9241.65 430
9242.56 492
9243.47 457
9244.38 421
9245.28 473
9246.19 420
9247.10 431
9248.01 496
9248.92 486
9249.82 490
9250.73 452
9251.64 400
9252.55 399
9253.46 430
9254.36 492
9255.27 438
9256.18 418
9257.09 440
9258.00 439
9258.90 464
9259.81 447
9260.72 449
9261.63 434
9262.54 451
9263.45 487
9264.36 409
9265.26 454
9266.17 509
9267.08 459
9267.99 439
9268.90 390
9269.81 413
9270.72 440
9271.63 492
9272.54 498
9273.44 426
9274.35 474
9275.26 426
9276.17 448
9277.08 462
9277.99 442
9278.90 423
9279.81 423
9280.72 436
9281.63 466
9282.54 499
9283.45 466
9284.36 409
9285.27 448
9286.18 416
9287.09 418
9288.00 421
9288.91 409
9289.82 452
9290.73 448
9291.64 458
9292.55 479
9293.46 462
9294.37 454
9295.28 425
9296.19 489
9297.10 457
9298.01 408
9298.92 510
9299.83 483
9300.74 453
9301.65 456
9302.56 518
9303.47 504
9304.38 496
9305.29 447
9306.20 493
9307.11 501
9308.02 523
9308.93 484
9309.84 491
9310.75 495
9311.67 539
9312.58 530
9313.49 475
9314.40 502
9315.31 515
9316.22 475
9317.13 459
9318.04 500
9318.95 506
9319.87 525
9320.78 506
9321.69 505
9322.60 486
9323.51 453
9324.42 443
9325.34 418
9326.25 468
9327.16 458
9328.07 489
9328.98 469
9329.89 458
9330.81 530
9331.72 479
9332.63 414
9333.54 425
9334.45 456
9335.37 480
9336.28 486
9337.19 482
9338.10 454
9339.01 445
9339.93 500
9340.84 467
9341.75 408
9342.66 443
9343.58 462
9344.49 475
9345.40 408
9346.31 450
9347.23 455
9348.14 474
9349.05 451
9349.97 461
9350.88 469
9351.79 460
9352.70 531
9353.62 515
9354.53 453
9355.44 455
9356.36 475
9357.27 443
9358.18 479
9359.10 427
9360.01 402
9360.92 461
9361.84 452
9362.75 424
9363.66 457
9364.58 472
9365.49 466
9366.40 416
9367.32 447
9368.23 511
9369.15 459
9370.06 514
9370.97 473
9371.89 431
9372.80 393
9373.71 406
9374.63 428
9375.54 446
9376.46 425
9377.37 434
9378.29 434
9379.20 468
9380.11 453
9381.03 456
9381.94 456
9382.86 467
9383.77 516
9384.69 528
9385.60 563
9386.51 534
9387.43 462
9388.34 446
9389.26 468
9390.17 500
9391.09 569
9392.00 516
9392.92 458
9393.83 486
9394.75 497
9395.66 474
9396.58 487
9397.49 497
9398.41 481
9399.32 473
9400.24 474
9401.15 461
9402.07 483
9402.99 489
9403.90 464
9404.82 455
9405.73 382
9406.65 443
9407.56 502
9408.48 456
9409.39 503
9410.31 463
9411.23 445
9412.14 426
9413.06 471
9413.97 446
9414.89 486
9415.81 485
9416.72 499
9417.64 488
9418.55 453
9419.47 501
9420.39 459
9421.30 450
9422.22 471
9423.14 476
9424.05 496
9424.97 482
9425.89 474
9426.80 471
9427.72 514
9428.64 456
9429.55 501
9430.47 535
9431.39 491
9432.30 533
9433.22 555
9434.14 557
9435.05 547
9435.97 477
9436.89 498
9437.80 525
9438.72 562
9439.64 504
9440.56 505
9441.47 505
9442.39 511
9443.31 506
9444.23 482
9445.14 425
9446.06 501
9446.98 492
9447.90 576
9448.81 516
9449.73 499
9450.65 574
9451.57 596
9452.48 623
9453.40 635
9454.32 677
9455.24 608
9456.16 629
9457.07 660
9457.99 640
9458.91 557
9459.83 576
9460.75 507
9461.66 540
9462.58 531
9463.50 533
9464.42 534
9465.34 548
9466.26 503
9467.18 551
9468.09 546
9469.01 559
9469.93 526
9470.85 522
9471.77 477
9472.69 474
9473.61 562
9474.53 562
9475.44 555
9476.36 506
9477.28 551
9478.20 559
9479.12 514
9480.04 604
9480.96 580
9481.88 578
9482.80 540
9483.72 512
9484.64 527
9485.56 573
9486.47 508
9487.39 595
9488.31 598
9489.23 529
9490.15 518
9491.07 539
9491.99 500
9492.91 574
9493.83 539
9494.75 524
9495.67 534
9496.59 487
9497.51 496
9498.43 569
9499.35 548
9500.27 579
9501.19 548
9502.11 495
9503.03 509
9503.95 508
9504.87 536
9505.79 538
9506.71 514
9507.64 556
9508.56 541
9509.48 590
9510.40 592
9511.32 592
9512.24 561
9513.16 580
9514.08 593
9515.00 647
9515.92 633
9516.84 611
9517.76 562
9518.68 553
9519.61 603
9520.53 566
9521.45 617
9522.37 659
9523.29 609
9524.21 639
9525.13 622
9526.05 665
9526.98 628
9527.90 640
9528.82 659
9529.74 686
9530.66 714
9531.58 779
9532.51 777
9533.43 793
9534.35 800
9535.27 829
9536.19 785
9537.11 713
9538.04 769
9538.96 715
9539.88 684
9540.80 678
9541.73 661
9542.65 680
9543.57 631
9544.49 686
9545.41 704
9546.34 685
9547.26 672
9548.18 663
9549.10 709
9550.03 666
9550.95 666
9551.87 722
9552.79 605
9553.72 650
9554.64 635
9555.56 680
9556.49 641
9557.41 642
9558.33 680
9559.25 697
9560.18 751
9561.10 718
9562.02 718
9562.95 671
9563.87 756
9564.79 669
9565.72 670
9566.64 701
9567.56 698
9568.49 693
9569.41 652
9570.33 727
9571.26 781
9572.18 709
9573.11 671
9574.03 740
9574.95 790
9575.88 826
9576.80 785
9577.72 731
9578.65 666
9579.57 706
9580.50 687
9581.42 724
9582.34 763
9583.27 717
9584.19 698
9585.12 683
9586.04 723
9586.97 663
9587.89 700
9588.81 734
9589.74 754
9590.66 756
9591.59 702
9592.51 804
9593.44 803
9594.36 845
9595.29 758
9596.21 729
9597.14 757
9598.06 771
9598.99 810
9599.91 850
9600.84 795
9601.76 838
9602.69 862
9603.61 822
9604.54 836
9605.46 873
9606.39 804
9607.31 776
9608.24 829
9609.16 814
9610.09 855
9611.01 899
9611.94 927
9612.87 936
9613.79 950
9614.72 918
9615.64 964
9616.57 922
9617.49 1018
9618.42 927
9619.35 956
9620.27 993
9621.20 1078
9622.12 1007
9623.05 990
9623.98 971
9624.90 1036
9625.83 1017
9626.76 1053
9627.68 1071
9628.61 1037
9629.53 1012
9630.46 1133
9631.39 1104
9632.31 1113
9633.24 1142
9634.17 1064
9635.09 1076
9636.02 1086
9636.95 1108
9637.87 1153
9638.80 1147
9639.73 1152
9640.65 1128
9641.58 1258
9642.51 1186
9643.44 1286
9644.36 1213
9645.29 1214
9646.22 1200
9647.14 1266
9648.07 1311
9649.00 1263
9649.93 1266
9650.85 1289
9651.78 1390
9652.71 1458
9653.64 1438
9654.56 1413
9655.49 1345
9656.42 1454
9657.35 1425
9658.27 1456
9659.20 1409
9660.13 1444
9661.06 1453
9661.99 1359
9662.91 1422
9663.84 1543
9664.77 1502
9665.70 1419
9666.63 1470
9667.56 1577
9668.48 1670
9669.41 1703
9670.34 1685
9671.27 1661
9672.20 1674
9673.13 1681
9674.05 1667
9674.98 1703
9675.91 1644
9676.84 1686
9677.77 1693
9678.70 1864
9679.63 1764
9680.56 1840
9681.48 1877
9682.41 1843
9683.34 1860
9684.27 1852
9685.20 1800
9686.13 1941
9687.06 1814
9687.99 1970
9688.92 1930
9689.85 1973
9690.78 1982
9691.71 1912
9692.63 1942
9693.56 1987
9694.49 2059
9695.42 2137
9696.35 2169
9697.28 2439
9698.21 2616
9699.14 2687
9700.07 2730
9701.00 2715
9701.93 2854
9702.86 2745
9703.79 2487
9704.72 2428
9705.65 2308
9706.58 2256
9707.51 2121
9708.44 2029
9709.37 2077
9710.30 2046
9711.23 2169
9712.16 2301
9713.09 2376
9714.02 2398
9714.95 2503
9715.89 2512
9716.82 2600
9717.75 2532
9718.68 2445
9719.61 2291
9720.54 2194
9721.47 2047
9722.40 1868
9723.33 1771
9724.26 1733
9725.19 1647
9726.12 1519
9727.06 1619
9727.99 1650
9728.92 1759
9729.85 1738
9730.78 1727
9731.71 1731
9732.64 1753
9733.57 1787
9734.51 1797
9735.44 1774
9736.37 1784
9737.30 1729
9738.23 1682
9739.16 1555
9740.10 1489
9741.03 1459
9741.96 1382
9742.89 1348
9743.82 1371
9744.75 1398
9745.69 1390
9746.62 1332
9747.55 1292
9748.48 1269
9749.41 1264
9750.35 1247
9751.28 1158
9752.21 1228
9753.14 1198
9754.08 1110
9755.01 1153
9755.94 1193
9756.87 1131
9757.81 1157
9758.74 1168
9759.67 1186
9760.60 1252
9761.54 1215
9762.47 1183
9763.40 1213
9764.34 1206
9765.27 1212
9766.20 1202
9767.13 1164
9768.07 1123
9769.00 1106
9769.93 1144
9770.87 1182
9771.80 1127
9772.73 1174
9773.67 1177
9774.60 1137
9775.53 1183
9776.47 1222
9777.40 1195
9778.33 1248
9779.27 1284
9780.20 1318
9781.14 1252
9782.07 1323
9783.00 1258
9783.94 1343
9784.87 1305
9785.80 1225
9786.74 1245
9787.67 1171
9788.61 1194
9789.54 1080
9790.47 1156
9791.41 1093
9792.34 1094
9793.28 1154
9794.21 1089
9795.15 1125
9796.08 1112
9797.01 1092
9797.95 1110
9798.88 1057
9799.82 1058
9800.75 1041
9801.69 1037
9802.62 1066
9803.56 1094
9804.49 969
9805.43 923
9806.36 912
9807.30 859
9808.23 917
9809.17 957
9810.10 1016
9811.04 959
9811.97 860
9812.91 806
9813.84 888
9814.78 830
9815.71 904
9816.65 851
9817.58 850
9818.52 886
9819.46 855
9820.39 865
9821.33 846
9822.26 858
9823.20 898
9824.13 911
9825.07 900
9826.00 856
9826.94 811
9827.88 786
9828.81 782
9829.75 700
9830.68 812
9831.62 809
9832.56 791
9833.49 785
9834.43 733
9835.37 767
9836.30 805
9837.24 780
9838.17 802
9839.11 845
9840.05 835
9840.98 872
9841.92 809
9842.86 741
9843.79 757
9844.73 731
9845.67 824
9846.60 765
9847.54 777
9848.48 852
9849.42 747
9850.35 701
9851.29 634
9852.23 788
9853.16 760
9854.10 759
9855.04 747
9855.98 690
9856.91 757
9857.85 790
9858.79 826
9859.72 776
9860.66 790
9861.60 776
9862.54 708
9863.47 679
9864.41 745
9865.35 732
9866.29 756
9867.23 716
9868.16 668
9869.10 709
9870.04 720
9870.98 653
9871.92 716
9872.85 708
9873.79 726
9874.73 753
9875.67 791
9876.61 758
9877.54 720
9878.48 732
9879.42 644
9880.36 658
9881.30 632
9882.24 659
9883.18 702
9884.11 708
9885.05 705
9885.99 672
9886.93 637
9887.87 644
9888.81 735
9889.75 788
9890.69 651
9891.62 680
9892.56 724
9893.50 678
9894.44 683
9895.38 675
9896.32 711
9897.26 699
9898.20 710
9899.14 691
9900.08 701
9901.02 654
9901.96 654
9902.90 725
9903.83 654
9904.77 695
9905.71 682
9906.65 716
9907.59 639
9908.53 647
9909.47 674
9910.41 710
9911.35 692
9912.29 687
9913.23 681
9914.17 696
9915.11 643
9916.05 619
9916.99 661
9917.93 704
9918.87 708
9919.81 682
9920.75 700
9921.69 687
9922.64 709
9923.58 741
9924.52 820
9925.46 876
9926.40 987
9927.34 1112
9928.28 1135
9929.22 1114
9930.16 1098
9931.10 976
9932.04 978
9932.98 851
9933.92 858
9934.87 815
9935.81 751
9936.75 747
9937.69 664
9938.63 665
9939.57 765
9940.51 694
9941.45 650
9942.39 622
9943.34 573
9944.28 621
9945.22 634
9946.16 631
9947.10 642
9948.04 566
9948.99 585
9949.93 552
9950.87 581
9951.81 634
9952.75 626
9953.69 662
9954.64 653
9955.58 631
9956.52 635
9957.46 671
9958.41 692
9959.35 632
9960.29 625
9961.23 636
9962.17 584
9963.12 585
9964.06 554
9965.00 601
9965.94 599
9966.89 593
9967.83 656
9968.77 643
9969.71 685
9970.66 624
9971.60 647
9972.54 651
9973.49 625
9974.43 642
9975.37 621
9976.31 536
9977.26 581
9978.20 607
9979.14 618
9980.09 631
9981.03 650
9981.97 607
9982.92 595
9983.86 589
9984.80 638
9985.75 600
9986.69 649
9987.63 640
9988.58 573
9989.52 626
9990.46 605
9991.41 573
9992.35 620
9993.30 593
9994.24 627
9995.18 576
9996.13 576
9997.07 654
9998.02 657
9998.96 647
9999.90 602
10000.85 540
10001.79 556
10002.74 485
10003.68 537
10004.62 608
10005.57 547
10006.51 613
10007.46 543
10008.40 560
10009.35 645
10010.29 524
10011.24 515
10012.18 536
10013.13 542
10014.07 538
10015.01 541
10015.96 564
10016.90 558
10017.85 563
10018.79 534
10019.74 577
10020.68 536
10021.63 555
10022.58 557
10023.52 525
10024.47 551
10025.41 534
10026.36 567
10027.30 584
10028.25 571
10029.19 520
10030.14 516
10031.08 527
10032.03 573
10032.98 591
10033.92 544
10034.87 608
10035.81 543
10036.76 551
10037.70 551
10038.65 482
10039.60 546
10040.54 514
10041.49 496
10042.43 489
10043.38 501
10044.33 514
10045.27 520
10046.22 513
10047.17 554
10048.11 502
10049.06 460
10050.00 500
10050.95 511
10051.90 505
10052.84 501
10053.79 510
10054.74 536
10055.68 541
10056.63 524
10057.58 521
10058.52 563
10059.47 601
10060.42 535
10061.37 528
10062.31 509
10063.26 491
10064.21 525
10065.15 529
10066.10 531
10067.05 504
10068.00 511
10068.94 476
10069.89 449
10070.84 477
10071.79 525
10072.73 511
10073.68 524
10074.63 455
10075.58 495
10076.52 489
10077.47 517
10078.42 506
10079.37 458
10080.32 464
10081.26 508
10082.21 509
10083.16 491
10084.11 461
10085.06 490
10086.00 469
10086.95 440
10087.90 482
10088.85 496
10089.80 422
10090.75 466
10091.69 567
10092.64 503
10093.59 512
10094.54 533
10095.49 519
10096.44 509
10097.39 477
10098.33 457
10099.28 489
10100.23 490
10101.18 518
10102.13 508
10103.08 475
10104.03 491
10104.98 455
10105.93 484
10106.87 467
10107.82 489
10108.77 498
10109.72 484
10110.67 495
10111.62 495
10112.57 473
10113.52 532
10114.47 531
10115.42 478
10116.37 480
10117.32 492
10118.27 523
10119.22 499
10120.17 506
10121.12 433
10122.07 513
10123.02 543
10123.97 469
10124.92 448
10125.87 476
10126.82 514
10127.77 501
10128.72 542
10129.67 446
10130.62 485
10131.57 492
10132.52 485
10133.47 521
10134.42 556
10135.37 496
10136.32 425
10137.27 464
10138.22 534
10139.17 500
10140.12 500
10141.07 474
10142.02 526
10142.98 523
10143.93 508
10144.88 503
10145.83 442
10146.78 472
10147.73 505
10148.68 504
10149.63 487
10150.58 466
10151.54 557
10152.49 534
10153.44 496
10154.39 504
10155.34 538
10156.29 490
10157.24 531
10158.20 552
10159.15 481
10160.10 513
10161.05 511
10162.00 494
10162.95 530
10163.91 493
10164.86 503
10165.81 534
10166.76 566
10167.71 537
10168.67 544
10169.62 545
10170.57 597
10171.52 578
10172.47 517
10173.43 514
10174.38 499
10175.33 521
10176.28 541
10177.24 550
10178.19 546
10179.14 542
10180.09 552
10181.05 583
10182.00 581
10182.95 565
10183.90 559
10184.86 617
10185.81 597
10186.76 560
10187.72 585
10188.67 582
10189.62 562
10190.58 565
10191.53 593
10192.48 614
10193.43 603
10194.39 593
10195.34 593
10196.29 595
10197.25 562
10198.20 580
10199.16 587
10200.11 540
10201.06 635
10202.02 643
10202.97 635
10203.92 636
10204.88 673
10205.83 681
10206.78 684
10207.74 746
10208.69 751
10209.65 784
10210.60 741
10211.55 732
10212.51 654
10213.46 627
10214.42 597
10215.37 579
10216.33 618
10217.28 574
10218.23 575
10219.19 544
10220.14 521
10221.10 610
10222.05 580
10223.01 588
10223.96 563
10224.92 517
10225.87 510
10226.83 536
10227.78 511
10228.74 582
10229.69 555
10230.65 555
10231.60 569
10232.56 608
10233.51 641
10234.47 612
10235.42 650
10236.38 593
10237.33 616
10238.29 646
10239.24 614
10240.20 579
10241.15 569
10242.11 535
10243.06 471
10244.02 514
10244.98 498
10245.93 457
10246.89 440
10247.84 495
10248.80 503
10249.75 440
10250.71 463
10251.67 422
10252.62 432
10253.58 468
10254.53 505
10255.49 504
10256.45 480
10257.40 438
10258.36 477
10259.32 425
10260.27 485
10261.23 465
10262.18 432
10263.14 437
10264.10 497
10265.05 446
10266.01 451
10266.97 413
10267.92 448
10268.88 490
10269.84 446
10270.79 477
10271.75 459
10272.71 478
10273.67 464
10274.62 482
10275.58 441
10276.54 420
10277.49 426
10278.45 472
10279.41 494
10280.37 451
10281.32 444
10282.28 453
10283.24 479
10284.19 495
10285.15 479
10286.11 484
10287.07 412
10288.03 443
10288.98 421
10289.94 470
10290.90 467
10291.86 429
10292.81 437
10293.77 444
10294.73 488
10295.69 483
10296.65 425
10297.60 453
10298.56 455
10299.52 446
10300.48 478
10301.44 473
10302.40 446
10303.35 417
10304.31 455
10305.27 440
10306.23 469
10307.19 483
10308.15 459
10309.10 447
10310.06 455
10311.02 481
10311.98 471
10312.94 469
10313.90 449
10314.86 490
10315.82 488
10316.78 456
10317.73 415
10318.69 400
10319.65 477
10320.61 445
10321.57 451
10322.53 446
10323.49 467
10324.45 496
10325.41 446
10326.37 483
10327.33 521
10328.29 464
10329.25 466
10330.21 519
10331.17 562
10332.13 494
10333.09 483
10334.04 462
10335.00 456
10335.96 489
10336.92 465
10337.88 459
10338.84 442
10339.80 436
10340.76 414
10341.72 432
10342.68 471
10343.65 500
10344.61 471
10345.57 483
10346.53 430
10347.49 449
10348.45 481
10349.41 493
10350.37 450
10351.33 442
10352.29 424
10353.25 428
10354.21 407
10355.17 442
10356.13 420
10357.09 427
10358.05 425
10359.02 463
10359.98 431
10360.94 450
10361.90 479
10362.86 407
10363.82 439
10364.78 435
10365.74 400
10366.70 431
10367.67 413
10368.63 433
10369.59 476
10370.55 408
10371.51 470
10372.47 394
10373.43 406
10374.40 428
10375.36 447
10376.32 384
10377.28 395
10378.24 415
10379.21 424
10380.17 430
10381.13 417
10382.09 454
10383.05 457
10384.02 413
10384.98 385
10385.94 420
10386.90 423
10387.86 387
10388.83 379
10389.79 366
10390.75 351
10391.71 421
10392.68 410
10393.64 379
10394.60 385
10395.56 348
10396.53 357
10397.49 423
10398.45 391
10399.42 411
10400.38 431
10401.34 403
10402.30 397
10403.27 413
10404.23 383
10405.19 356
10406.16 403
10407.12 396
10408.08 392
10409.05 371
10410.01 433
10410.97 418
10411.94 400
10412.90 349
10413.86 341
10414.83 375
10415.79 419
10416.75 381
10417.72 439
10418.68 417
10419.65 380
10420.61 420
10421.57 405
10422.54 390
10423.50 418
10424.46 388
10425.43 348
10426.39 355
10427.36 351
10428.32 350
10429.29 406
10430.25 371
10431.21 374
10432.18 416
10433.14 379
10434.11 468
10435.07 407
10436.04 401
10437.00 405
10437.97 390
10438.93 444
10439.90 384
10440.86 384
10441.82 373
10442.79 398
10443.75 359
10444.72 345
10445.68 358
10446.65 371
10447.61 402
10448.58 387
10449.54 396
10450.51 352
10451.48 349
10452.44 406
10453.41 361
10454.37 336
10455.34 327
10456.30 371
10457.27 342
10458.23 355
10459.20 354
10460.16 363
10461.13 358
10462.10 352
10463.06 341
10464.03 323
10464.99 353
10465.96 361
10466.93 358
10467.89 341
10468.86 353
10469.82 370
10470.79 370
10471.76 364
10472.72 366
10473.69 354
10474.65 361
10475.62 402
10476.59 356
10477.55 365
10478.52 376
10479.49 354
10480.45 362
10481.42 375
10482.39 348
10483.35 392
10484.32 393
10485.29 355
10486.25 344
10487.22 366
10488.19 363
10489.15 335
10490.12 343
10491.09 328
10492.06 361
10493.02 385
10493.99 392
10494.96 353
10495.92 332
10496.89 344
10497.86 341
10498.83 344
10499.79 332
10500.76 372
10501.73 336
10502.70 374
10503.66 411
10504.63 362
10505.60 356
10506.57 376
10507.54 336
10508.50 343
10509.47 347
10510.44 340
10511.41 345
10512.38 389
10513.34 386
10514.31 345
10515.28 370
10516.25 369
10517.22 384
10518.19 324
10519.15 360
10520.12 372
10521.09 363
10522.06 346
10523.03 328
10524.00 354
10524.96 368
10525.93 409
10526.90 354
10527.87 324
10528.84 365
10529.81 373
10530.78 427
10531.75 351
10532.72 350
10533.68 352
10534.65 386
10535.62 374
10536.59 351
10537.56 322
10538.53 346
10539.50 432
10540.47 374
10541.44 377
10542.41 381
10543.38 368
10544.35 394
10545.32 367
10546.29 368
10547.26 317
10548.23 351
10549.20 377
10550.17 350
10551.13 369
10552.10 335
10553.07 379
10554.04 377
10555.01 353
10555.98 375
10556.96 376
10557.93 366
10558.90 358
10559.87 383
10560.84 378
10561.81 380
10562.78 350
10563.75 356
10564.72 358
10565.69 390
10566.66 356
10567.63 406
10568.60 373
10569.57 352
10570.54 357
10571.51 347
10572.48 385
10573.45 398
10574.42 371
10575.40 353
10576.37 367
10577.34 355
10578.31 337
10579.28 361
10580.25 363
10581.22 383
10582.19 357
10583.17 416
10584.14 406
10585.11 397
10586.08 397
10587.05 384
10588.02 399
10588.99 367
10589.97 400
10590.94 343
10591.91 393
10592.88 446
10593.85 357
10594.82 371
10595.80 382
10596.77 372
10597.74 371
10598.71 378
10599.68 402
10600.66 398
10601.63 372
10602.60 376
10603.57 385
10604.55 379
10605.52 367
10606.49 395
10607.46 395
10608.44 429
10609.41 379
10610.38 384
10611.35 370
10612.33 380
10613.30 445
10614.27 402
10615.24 410
10616.22 348
10617.19 351
10618.16 435
10619.14 441
10620.11 386
10621.08 419
10622.05 408
10623.03 421
10624.00 418
10624.97 418
10625.95 376
10626.92 420
10627.89 418
10628.87 353
10629.84 391
10630.81 377
10631.79 389
10632.76 382
10633.74 382
10634.71 400
10635.68 432
10636.66 470
10637.63 439
10638.60 497
10639.58 561
10640.55 534
10641.53 508
10642.50 461
10643.47 516
10644.45 503
10645.42 491
10646.40 446
10647.37 382
10648.35 431
10649.32 412
10650.29 367
10651.27 396
10652.24 416
10653.22 422
10654.19 384
10655.17 392
10656.14 384
10657.12 425
10658.09 360
10659.07 403
10660.04 375
10661.02 356
10661.99 397
10662.97 396
10663.94 439
10664.92 391
10665.89 324
10666.87 343
10667.84 379
10668.82 404
10669.79 390
10670.77 392
10671.74 344
10672.72 373
10673.69 394
10674.67 407
10675.65 485
10676.62 429
10677.60 401
10678.57 388
10679.55 411
10680.52 396
10681.50 373
10682.48 400
10683.45 410
10684.43 373
10685.40 377
10686.38 374
10687.36 352
10688.33 342
10689.31 374
10690.28 344
10691.26 331
10692.24 377
10693.21 346
10694.19 361
10695.17 349
10696.14 387
10697.12 427
10698.10 359
10699.07 347
10700.05 394
10701.03 361
10702.00 374
10702.98 376
10703.96 388
10704.93 390
10705.91 332
10706.89 386
10707.86 378
10708.84 354
10709.82 342
10710.80 399
10711.77 379
10712.75 357
10713.73 378
10714.70 321
10715.68 358
10716.66 387
10717.64 375
10718.61 358
10719.59 351
10720.57 339
10721.55 341
10722.53 384
10723.50 394
10724.48 436
10725.46 393
10726.44 345
10727.41 360
10728.39 359
10729.37 330
10730.35 353
10731.33 370
10732.31 363
10733.28 368
10734.26 340
10735.24 383
10736.22 375
10737.20 407
10738.17 392
10739.15 375
10740.13 370
10741.11 387
10742.09 382
10743.07 392
10744.05 361
10745.03 361
10746.00 404
10746.98 408
10747.96 388
10748.94 416
10749.92 364
10750.90 401
10751.88 381
10752.86 379
10753.84 400
10754.82 441
10755.79 461
10756.77 433
10757.75 334
10758.73 408
10759.71 397
10760.69 376
10761.67 374
10762.65 361
10763.63 382
10764.61 442
10765.59 413
10766.57 389
10767.55 376
10768.53 380
10769.51 390
10770.49 367
10771.47 408
10772.45 411
10773.43 428
10774.41 448
10775.39 406
10776.37 442
10777.35 470
10778.33 425
10779.31 440
10780.29 410
10781.27 415
10782.25 411
10783.23 397
10784.21 429
10785.19 438
10786.17 419
10787.15 437
10788.13 395
10789.12 393
10790.10 377
10791.08 393
10792.06 456
10793.04 484
10794.02 402
10795.00 397
10795.98 397
10796.96 430
10797.94 458
10798.93 396
10799.91 450
10800.89 446
10801.87 439
10802.85 427
10803.83 421
10804.81 406
10805.80 459
10806.78 498
10807.76 464
10808.74 454
10809.72 438
10810.70 429
10811.69 442
10812.67 403
10813.65 437
10814.63 425
10815.61 442
10816.59 492
10817.58 482
10818.56 449
10819.54 444
10820.52 443
10821.51 446
10822.49 481
10823.47 440
10824.45 451
10825.43 464
10826.42 453
10827.40 420
10828.38 428
10829.37 478
10830.35 487
10831.33 491
10832.31 432
10833.30 449
10834.28 494
10835.26 529
10836.24 487
10837.23 495
10838.21 484
10839.19 504
10840.18 432
10841.16 472
10842.14 477
10843.13 499
10844.11 455
10845.09 470
10846.08 459
10847.06 486
10848.04 491
10849.03 481
10850.01 502
10850.99 473
10851.98 458
10852.96 480
10853.94 501
10854.93 501
10855.91 530
10856.90 525
10857.88 513
10858.86 503
10859.85 513
10860.83 518
10861.82 526
10862.80 562
10863.78 563
10864.77 512
10865.75 516
10866.74 522
10867.72 493
10868.71 507
10869.69 530
10870.67 494
10871.66 513
10872.64 533
10873.63 560
10874.61 603
10875.60 589
10876.58 554
10877.57 578
10878.55 556
10879.54 600
10880.52 589
10881.51 614
10882.49 562
10883.48 609
10884.46 617
10885.45 593
10886.43 677
10887.42 600
10888.40 673
10889.39 629
10890.37 623
10891.36 630
10892.34 608
10893.33 598
10894.32 639
10895.30 676
10896.29 629
10897.27 664
10898.26 635
10899.24 596
10900.23 603
10901.22 597
10902.20 638
10903.19 666
10904.17 680
10905.16 657
10906.15 654
10907.13 648
10908.12 681
10909.10 763
10910.09 727
10911.08 738
10912.06 765
10913.05 782
10914.04 731
10915.02 776
10916.01 779
10917.00 719
10917.98 758
10918.97 728
10919.96 771
10920.94 758
10921.93 756
10922.92 757
10923.90 753
10924.89 855
10925.88 804
10926.86 778
10927.85 813
10928.84 791
10929.82 812
10930.81 823
10931.80 850
10932.79 802
10933.77 792
10934.76 723
10935.75 766
10936.74 863
10937.72 861
10938.71 824
10939.70 821
10940.69 871
10941.67 845
10942.66 884
10943.65 921
10944.64 914
10945.63 970
10946.61 960
10947.60 996
10948.59 997
10949.58 983
10950.57 1028
10951.55 1022
10952.54 1053
10953.53 1116
10954.52 1144
10955.51 1193
10956.49 1195
10957.48 1367
10958.47 1413
10959.46 1427
10960.45 1650
10961.44 1584
10962.43 1496
10963.41 1425
10964.40 1268
10965.39 1316
10966.38 1253
10967.37 1167
10968.36 1155
10969.35 1104
10970.34 1098
10971.33 1124
10972.31 1074
10973.30 994
10974.29 939
10975.28 953
10976.27 1036
10977.26 1036
10978.25 1017
10979.24 1026
10980.23 956
10981.22 1067
10982.21 1057
10983.20 1078
10984.19 1088
10985.18 1117
10986.17 1165
10987.16 1131
10988.15 1063
10989.14 1122
10990.13 1147
10991.12 1098
10992.11 1141
10993.10 1216
10994.09 1268
10995.08 1372
10996.07 1499
10997.06 1661
10998.05 1833
10999.04 2045
11000.03 2305
11001.02 2268
11002.01 2238
11003.00 2157
11003.99 1985
11004.98 1868
11005.97 1707
11006.96 1452
11007.95 1312
11008.94 1204
11009.93 1154
11010.92 1074
11011.91 927
11012.91 946
11013.90 917
11014.89 861
11015.88 843
11016.87 794
11017.86 882
11018.85 913
11019.84 743
11020.83 768
11021.83 858
11022.82 796
11023.81 751
11024.80 745
11025.79 742
11026.78 715
11027.77 774
11028.77 783
11029.76 748
11030.75 768
11031.74 822
11032.73 787
11033.72 743
11034.72 760
11035.71 713
11036.70 768
11037.69 783
11038.68 774
11039.68 782
11040.67 722
11041.66 658
11042.65 707
11043.65 645
11044.64 702
11045.63 694
11046.62 668
11047.62 660
11048.61 667
11049.60 688
11050.59 625
11051.59 596
11052.58 649
11053.57 643
11054.56 655
11055.56 683
11056.55 719
11057.54 596
11058.54 708
11059.53 666
11060.52 606
11061.51 668
11062.51 682
11063.50 658
11064.49 640
11065.49 658
11066.48 651
11067.47 675
11068.47 688
11069.46 624
11070.45 617
11071.45 679
11072.44 646
11073.44 687
11074.43 707
11075.42 674
11076.42 694
11077.41 613
11078.40 643
11079.40 633
11080.39 666
11081.39 658
11082.38 625
11083.37 633
11084.37 672
11085.36 663
11086.36 662
11087.35 634
11088.35 653
11089.34 642
11090.33 611
11091.33 585
11092.32 623
11093.32 628
11094.31 598
11095.31 620
11096.30 588
11097.30 556
11098.29 627
11099.29 632
11100.28 607
11101.28 633
11102.27 539
11103.27 531
11104.26 527
11105.26 568
11106.25 560
11107.25 500
11108.24 519
11109.24 531
11110.23 541
11111.23 542
11112.22 525
11113.22 565
11114.21 502
11115.21 511
11116.20 544
11117.20 507
11118.20 497
11119.19 505
11120.19 502
11121.18 484
11122.18 493
11123.17 457
11124.17 517
11125.17 497
11126.16 496
11127.16 555
11128.15 507
11129.15 517
11130.15 507
11131.14 488
11132.14 514
11133.14 564
11134.13 502
11135.13 472
11136.13 457
11137.12 409
11138.12 416
11139.11 532
11140.11 487
11141.11 500
11142.10 544
11143.10 574
11144.10 502
11145.10 493
11146.09 488
11147.09 460
11148.09 467
11149.08 508
11150.08 493
11151.08 460
11152.07 444
11153.07 470
11154.07 440
11155.07 453
11156.06 475
11157.06 467
11158.06 392
11159.06 431
11160.05 459
11161.05 465
11162.05 436
11163.05 422
11164.04 449
11165.04 460
11166.04 486
11167.04 505
11168.04 451
11169.03 480
11170.03 457
11171.03 497
11172.03 538
11173.03 467
11174.02 486
11175.02 500
11176.02 512
11177.02 501
11178.02 501
11179.02 522
11180.01 518
11181.01 498
11182.01 496
11183.01 525
11184.01 487
11185.01 439
11186.00 491
11187.00 490
11188.00 481
11189.00 511
11190.00 525
11191.00 543
11192.00 489
11193.00 525
11194.00 544
11195.00 508
11195.99 521
11196.99 481
11197.99 499
11198.99 530
11199.99 502
11200.99 478
11201.99 493
11202.99 546
11203.99 501
11204.99 493
11205.99 482
11206.99 521
11207.99 527
11208.99 506
11209.99 508
11210.99 476
11211.99 442
11212.99 449
11213.99 444
11214.99 438
11215.99 468
11216.99 470
11217.99 452
11218.99 433
11219.99 470
11220.99 398
11221.99 430
11222.99 424
11223.99 419
11224.99 440
11225.99 453
11226.99 443
11227.99 402
11228.99 397
11229.99 381
11230.99 352
11231.99 393
11232.99 428
11233.99 432
11235.00 387
11236.00 411
11237.00 406
11238.00 422
11239.00 409
11240.00 409
11241.00 430
11242.00 414
11243.00 442
11244.01 397
11245.01 381
11246.01 341
11247.01 391
11248.01 382
11249.01 382
11250.01 411
11251.02 403
11252.02 439
11253.02 475
11254.02 402
11255.02 338
11256.02 390
11257.03 425
11258.03 385
11259.03 374
11260.03 438
11261.03 379
11262.04 373
11263.04 377
11264.04 363
11265.04 366
11266.05 384
11267.05 403
11268.05 354
11269.05 366
11270.05 403
11271.06 432
11272.06 434
11273.06 440
11274.07 430
11275.07 467
11276.07 427
11277.07 412
11278.08 385
11279.08 377
11280.08 407
11281.08 438
11282.09 412
11283.09 397
11284.09 427
11285.10 422
11286.10 406
11287.10 409
11288.11 435
11289.11 363
11290.11 430
11291.12 438
11292.12 430
11293.12 410
11294.13 442
11295.13 465
11296.13 438
11297.14 444
11298.14 409
11299.15 363
11300.15 373
11301.15 409
11302.16 404
11303.16 381
11304.16 392
11305.17 393
11306.17 425
11307.18 470
11308.18 418
11309.19 507
11310.19 516
11311.19 492
11312.20 495
11313.20 501
11314.21 517
11315.21 492
11316.22 538
11317.22 521
11318.23 503
11319.23 491
11320.23 465
11321.24 469
11322.24 460
11323.25 412
11324.25 406
11325.26 382
11326.26 376
11327.27 374
11328.27 342
11329.28 374
11330.28 433
11331.29 365
11332.29 434
11333.30 407
11334.30 355
11335.31 352
11336.32 372
11337.32 351
11338.33 347
11339.33 367
11340.34 322
11341.34 387
11342.35 376
11343.35 373
11344.36 357
11345.37 326
11346.37 326
11347.38 347
11348.38 332
11349.39 379
11350.40 355
11351.40 337
11352.41 359
11353.41 393
11354.42 400
11355.43 345
11356.43 343
11357.44 368
11358.45 341
11359.45 361
11360.46 410
11361.46 406
11362.47 360
11363.48 342
11364.48 373
11365.49 360
11366.50 361
11367.51 372
11368.51 381
11369.52 332
11370.53 361
11371.53 350
11372.54 366
11373.55 320
11374.55 344
11375.56 364
11376.57 359
11377.58 362
11378.58 342
11379.59 328
11380.60 330
11381.60 334
11382.61 356
11383.62 347
11384.63 379
11385.63 407
11386.64 363
11387.65 344
11388.66 338
11389.67 366
11390.67 367
11391.68 331
11392.69 373
11393.70 415
11394.71 384
11395.71 378
11396.72 335
11397.73 357
11398.74 336
11399.75 382
11400.75 378
11401.76 404
11402.77 388
11403.78 399
11404.79 353
11405.80 430
11406.80 381
11407.81 372
11408.82 366
11409.83 363
11410.84 370
11411.85 354
11412.86 381
11413.87 349
11414.87 351
11415.88 363
11416.89 337
11417.90 336
11418.91 368
11419.92 370
11420.93 346
11421.94 370
11422.95 374
11423.96 372
11424.97 346
11425.98 370
11426.98 404
11427.99 382
11429.00 385
11430.01 430
11431.02 392
11432.03 390
11433.04 382
11434.05 362
11435.06 354
11436.07 336
11437.08 350
11438.09 367
11439.10 405
11440.11 350
11441.12 422
11442.13 381
11443.14 411
11444.15 359
11445.16 340
11446.17 377
11447.18 389
11448.19 346
11449.20 333
11450.21 355
11451.22 378
11452.23 373
11453.25 373
11454.26 390
11455.27 355
11456.28 371
11457.29 344
11458.30 376
11459.31 362
11460.32 367
11461.33 366
11462.34 325
11463.35 358
11464.36 348
11465.38 396
11466.39 424
11467.40 316
11468.41 341
11469.42 345
11470.43 378
11471.44 355
11472.46 385
11473.47 407
11474.48 391
11475.49 382
11476.50 323
11477.51 363
11478.52 363
11479.54 340
11480.55 323
11481.56 336
11482.57 366
11483.58 357
11484.60 336
11485.61 318
11486.62 386
11487.63 357
11488.64 353
11489.66 332
11490.67 355
11491.68 375
11492.69 383
11493.71 334
11494.72 350
11495.73 338
11496.74 336
11497.76 331
11498.77 341
11499.78 393
11500.79 344
11501.81 358
11502.82 372
11503.83 335
11504.84 345
11505.86 352
11506.87 348
11507.88 343
11508.90 351
11509.91 319
11510.92 318
11511.94 347
11512.95 308
11513.96 324
11514.98 350
11515.99 357
11517.00 401
11518.02 348
11519.03 311
11520.04 336
11521.06 324
11522.07 366
11523.08 343
11524.10 335
11525.11 343
11526.13 364
11527.14 341
11528.15 339
11529.17 324
11530.18 339
11531.20 348
11532.21 345
11533.22 311
11534.24 338
11535.25 348
11536.27 365
11537.28 317
11538.29 336
11539.31 341
11540.32 341
11541.34 348
11542.35 368
11543.37 340
11544.38 362
11545.40 367
11546.41 359
11547.43 337
11548.44 356
11549.46 386
11550.47 369
11551.49 360
11552.50 349
11553.52 360
11554.53 390
11555.55 348
11556.56 405
11557.58 341
11558.59 358
11559.61 358
11560.62 356
11561.64 408
11562.65 394
11563.67 402
11564.68 383
11565.70 350
11566.71 365
11567.73 384
11568.75 360
11569.76 343
11570.78 368
11571.79 374
11572.81 343
11573.83 351
11574.84 379
11575.86 397
11576.87 369
11577.89 369
11578.91 429
11579.92 384
11580.94 368
11581.95 356
11582.97 314
11583.99 406
11585.00 431
11586.02 453
11587.04 393
11588.05 378
11589.07 388
11590.09 380
11591.10 387
11592.12 423
11593.14 400
11594.15 438
11595.17 421
11596.19 392
11597.20 435
11598.22 492
11599.24 455
11600.25 463
11601.27 538
11602.29 606
11603.31 678
11604.32 605
11605.34 606
11606.36 609
11607.38 514
11608.39 538
11609.41 534
11610.43 499
11611.45 511
11612.46 468
11613.48 463
11614.50 378
11615.52 386
11616.53 371
11617.55 385
11618.57 384
11619.59 375
11620.61 345
11621.62 356
11622.64 353
11623.66 367
11624.68 375
11625.70 389
11626.71 372
11627.73 362
11628.75 390
11629.77 378
11630.79 362
11631.81 353
11632.82 364
11633.84 336
11634.86 375
11635.88 357
11636.90 352
11637.92 342
11638.94 342
11639.96 353
11640.97 341
11641.99 383
11643.01 362
11644.03 334
11645.05 327
11646.07 323
11647.09 337
11648.11 326
11649.13 332
11650.15 332
11651.17 310
11652.18 345
11653.20 318
11654.22 335
11655.24 357
11656.26 363
11657.28 356
11658.30 327
11659.32 353
11660.34 348
11661.36 340
11662.38 355
11663.40 340
11664.42 321
11665.44 356
11666.46 363
11667.48 361
11668.50 337
11669.52 355
11670.54 394
11671.56 367
11672.58 399
11673.60 356
11674.62 401
11675.64 362
11676.66 394
11677.68 360
11678.70 355
11679.72 353
11680.74 372
11681.77 353
11682.79 365
11683.81 370
11684.83 349
11685.85 385
11686.87 331
11687.89 359
11688.91 388
11689.93 366
11690.95 374
11691.97 396
11693.00 345
11694.02 352
11695.04 369
11696.06 359
11697.08 347
11698.10 384
11699.12 365
11700.14 420
11701.17 390
11702.19 362
11703.21 350
11704.23 328
11705.25 320
11706.27 337
11707.30 350
11708.32 318
11709.34 341
11710.36 367
11711.38 370
11712.41 385
11713.43 358
11714.45 375
11715.47 315
11716.49 334
11717.52 354
11718.54 343
11719.56 344
11720.58 388
11721.61 372
11722.63 361
11723.65 357
11724.67 395
11725.70 356
11726.72 379
11727.74 427
11728.76 379
11729.79 346
11730.81 332
11731.83 350
11732.86 381
11733.88 336
11734.90 348
11735.92 356
11736.95 389
11737.97 412
11738.99 366
11740.02 356
11741.04 335
11742.06 370
11743.09 415
11744.11 402
11745.13 406
11746.16 357
11747.18 382
11748.20 349
11749.23 371
11750.25 371
11751.27 357
11752.30 369
11753.32 372
11754.35 370
11755.37 372
11756.39 375
11757.42 407
11758.44 426
11759.47 356
11760.49 374
11761.51 380
11762.54 392
11763.56 380
11764.59 387
11765.61 366
11766.64 400
11767.66 378
11768.68 401
11769.71 378
11770.73 411
11771.76 417
11772.78 348
11773.81 383
11774.83 381
11775.86 380
11776.88 377
11777.91 393
11778.93 395
11779.96 401
11780.98 346
11782.01 358
11783.03 389
11784.06 403
11785.08 418
11786.11 385
11787.13 383
11788.16 361
11789.18 378
11790.21 429
11791.23 419
11792.26 442
11793.28 377
11794.31 400
11795.34 373
11796.36 397
11797.39 398
11798.41 356
11799.44 383
11800.46 465
11801.49 419
11802.52 370
11803.54 347
11804.57 392
11805.59 386
11806.62 414
11807.65 463
11808.67 436
11809.70 395
11810.73 446
11811.75 422
11812.78 398
11813.80 359
11814.83 400
11815.86 439
11816.88 434
11817.91 455
11818.94 434
11819.96 415
11820.99 411
11822.02 449
11823.04 416
11824.07 458
11825.10 439
11826.13 435
11827.15 459
11828.18 438
11829.21 434
11830.23 463
11831.26 476
11832.29 465
11833.32 430
11834.34 467
11835.37 472
11836.40 438
11837.42 439
11838.45 454
11839.48 496
11840.51 453
11841.54 461
11842.56 443
11843.59 487
11844.62 481
11845.65 475
11846.67 420
11847.70 465
11848.73 459
11849.76 475
11850.79 464
11851.81 472
11852.84 506
11853.87 509
11854.90 486
11855.93 530
11856.95 520
11857.98 476
11859.01 522
11860.04 498
11861.07 490
11862.10 467
11863.13 510
11864.15 531
11865.18 531
11866.21 534
11867.24 553
11868.27 624
11869.30 534
11870.33 509
11871.36 558
11872.38 605
11873.41 551
11874.44 583
11875.47 614
11876.50 586
11877.53 607
11878.56 609
11879.59 601
11880.62 591
11881.65 606
11882.68 639
11883.71 620
11884.74 599
11885.77 724
11886.80 680
11887.82 632
11888.85 622
11889.88 721
11890.91 705
11891.94 691
11892.97 681
11894.00 647
11895.03 715
11896.06 697
11897.09 721
11898.12 782
11899.15 773
11900.18 811
11901.21 939
11902.24 895
11903.27 927
11904.31 939
11905.34 871
11906.37 875
11907.40 843
11908.43 794
11909.46 811
11910.49 814
11911.52 762
11912.55 826
11913.58 757
11914.61 740
11915.64 768
11916.67 726
11917.70 781
11918.73 806
11919.77 809
11920.80 778
11921.83 781
11922.86 846
11923.89 789
11924.92 822
11925.95 863
11926.98 931
11928.02 996
11929.05 1102
11930.08 1157
11931.11 1243
11932.14 1271
11933.17 1273
11934.21 1325
11935.24 1236
11936.27 1179
11937.30 1117
11938.33 1023
11939.36 920
11940.40 877
11941.43 809
11942.46 737
11943.49 775
11944.52 731
11945.56 656
11946.59 709
11947.62 670
11948.65 597
11949.69 605
11950.72 647
11951.75 621
11952.78 589
11953.82 615
11954.85 618
11955.88 600
11956.91 649
11957.95 623
11958.98 639
11960.01 602
11961.04 631
11962.08 624
11963.11 586
11964.14 619
11965.18 649
11966.21 578
11967.24 572
11968.27 580
11969.31 618
11970.34 614
11971.37 586
11972.41 601
11973.44 568
11974.47 602
11975.51 595
11976.54 586
11977.58 574
11978.61 566
11979.64 534
11980.68 604
11981.71 573
11982.74 595
11983.78 584
11984.81 623
11985.85 612
11986.88 552
11987.91 581
11988.95 573
11989.98 601
11991.02 600
11992.05 611
11993.08 576
11994.12 574
11995.15 622
11996.19 622
11997.22 623
11998.26 610
11999.29 610
12000.32 627
12001.36 594
12002.39 585
12003.43 651
12004.46 636
12005.50 585
12006.53 591
12007.57 606
12008.60 605
12009.64 628
12010.67 598
12011.71 611
12012.74 686
12013.78 732
12014.81 707
12015.85 671
12016.88 666
12017.92 714
12018.95 704
12019.99 745
12021.02 679
12022.06 698
12023.10 714
12024.13 710
12025.17 656
12026.20 691
12027.24 659
12028.27 661
12029.31 610
12030.34 601
12031.38 638
12032.42 610
12033.45 652
12034.49 704
12035.52 676
12036.56 658
12037.60 609
12038.63 658
12039.67 706
12040.71 662
12041.74 658
12042.78 616
12043.81 628
12044.85 677
12045.89 678
12046.92 673
12047.96 663
12049.00 633
12050.03 622
12051.07 639
12052.11 663
12053.14 692
12054.18 695
12055.22 665
12056.25 690
12057.29 697
12058.33 718
12059.37 702
12060.40 691
12061.44 682
12062.48 707
12063.51 711
12064.55 687
12065.59 712
12066.63 673
12067.66 715
12068.70 761
12069.74 707
12070.78 703
12071.81 711
12072.85 686
12073.89 695
12074.93 721
12075.97 735
12077.00 733
12078.04 675
12079.08 631
12080.12 743
12081.15 732
12082.19 715
12083.23 703
12084.27 710
12085.31 817
12086.35 797
12087.38 738
12088.42 747
12089.46 760
12090.50 783
12091.54 813
12092.58 857
12093.61 827
12094.65 837
12095.69 853
12096.73 812
12097.77 863
12098.81 922
12099.85 1014
12100.89 1110
12101.92 1116
12102.96 1108
12104.00 1157
12105.04 1092
12106.08 1177
12107.12 1111
12108.16 1067
12109.20 914
12110.24 947
12111.28 919
12112.32 846
12113.36 749
12114.39 705
12115.43 705
12116.47 675
12117.51 655
12118.55 613
12119.59 589
12120.63 571
12121.67 544
12122.71 519
12123.75 534
12124.79 562
12125.83 552
12126.87 569
12127.91 593
12128.95 605
12129.99 563
12131.03 563
12132.07 499
12133.11 532
12134.15 523
12135.19 510
12136.23 475
12137.27 478
12138.31 503
12139.35 534
12140.40 536
12141.44 498
12142.48 551
12143.52 530
12144.56 516
12145.60 497
12146.64 436
12147.68 498
12148.72 507
12149.76 490
12150.80 489
12151.84 482
12152.89 499
12153.93 487
12154.97 511
12156.01 462
12157.05 463
12158.09 460
12159.13 451
12160.17 492
12161.22 473
12162.26 448
12163.30 443
12164.34 432
12165.38 468
12166.42 482
12167.47 476
12168.51 457
12169.55 457
12170.59 485
12171.63 511
12172.67 496
12173.72 489
12174.76 469
12175.80 483
12176.84 484
12177.89 466
12178.93 461
12179.97 479
12181.01 466
12182.05 479
12183.10 499
12184.14 458
12185.18 430
12186.22 488
12187.27 483
12188.31 481
12189.35 495
12190.39 505
12191.44 510
12192.48 485
12193.52 464
12194.57 443
12195.61 448
12196.65 451
12197.69 466
12198.74 511
12199.78 467
12200.82 462
12201.87 503
12202.91 481
12203.95 441
12205.00 487
12206.04 494
12207.08 448
12208.13 420
12209.17 463
12210.21 462
12211.26 447
12212.30 482
12213.35 457
12214.39 451
12215.43 445
12216.48 475
12217.52 496
12218.56 456
12219.61 470
12220.65 459
12221.70 461
12222.74 451
12223.78 480
12224.83 458
12225.87 463
12226.92 435
12227.96 482
12229.01 441
12230.05 416
12231.10 445
12232.14 432
12233.18 478
12234.23 442
12235.27 432
12236.32 457
12237.36 411
12238.41 431
12239.45 380
12240.50 418
12241.54 397
12242.59 427
12243.63 391
12244.68 398
12245.72 429
12246.77 426
12247.81 450
12248.86 430
12249.90 402
12250.95 396
12251.99 432
12253.04 416
12254.08 392
12255.13 472
12256.18 473
12257.22 454
12258.27 388
12259.31 414
12260.36 407
12261.40 406
12262.45 417
12263.50 383
12264.54 394
12265.59 426
12266.63 442
12267.68 410
12268.73 400
12269.77 391
12270.82 383
12271.86 386
12272.91 383
12273.96 381
12275.00 383
12276.05 386
12277.10 405
12278.14 390
12279.19 342
12280.23 373
12281.28 397
12282.33 391
12283.37 376
12284.42 383
12285.47 346
12286.52 377
12287.56 393
12288.61 370
12289.66 380
12290.70 397
12291.75 400
12292.80 352
12293.84 376
12294.89 359
12295.94 380
12296.99 371
12298.03 367
12299.08 391
12300.13 402
12301.18 366
12302.22 384
12303.27 353
12304.32 367
12305.37 385
12306.41 417
12307.46 362
12308.51 357
12309.56 384
12310.60 366
12311.65 353
12312.70 339
12313.75 345
12314.80 346
12315.84 344
12316.89 351
12317.94 394
12318.99 375
12320.04 361
12321.09 364
12322.13 333
12323.18 341
12324.23 318
12325.28 375
12326.33 425
12327.38 378
12328.42 338
12329.47 368
12330.52 355
12331.57 368
12332.62 400
12333.67 414
12334.72 366
12335.77 340
12336.82 347
12337.86 343
12338.91 370
12339.96 383
12341.01 367
12342.06 369
12343.11 390
12344.16 356
12345.21 381
12346.26 396
12347.31 384
12348.36 375
12349.41 384
12350.46 343
12351.51 373
12352.56 335
12353.60 320
12354.65 336
12355.70 361
12356.75 346
12357.80 336
12358.85 345
12359.90 335
12360.95 371
12362.00 377
12363.05 385
12364.10 339
12365.15 334
12366.20 383
12367.25 390
12368.31 418
12369.36 384
12370.41 346
12371.46 376
12372.51 367
12373.56 362
12374.61 387
12375.66 411
12376.71 358
12377.76 355
12378.81 364
12379.86 357
12380.91 353
12381.96 328
12383.01 349
12384.07 334
12385.12 319
12386.17 350
12387.22 413
12388.27 424
12389.32 379
12390.37 378
12391.42 371
12392.47 356
12393.53 321
12394.58 367
12395.63 356
12396.68 358
12397.73 366
12398.78 357
12399.84 393
12400.89 336
12401.94 343
12402.99 345
12404.04 372
12405.09 383
12406.15 332
12407.20 365
12408.25 375
12409.30 350
12410.35 320
12411.41 391
12412.46 396
12413.51 345
12414.56 337
12415.62 382
12416.67 444
12417.72 397
12418.77 368
12419.83 378
12420.88 410
12421.93 431
12422.98 354
12424.04 318
12425.09 356
12426.14 420
12427.19 387
12428.25 381
12429.30 356
12430.35 373
12431.41 384
12432.46 372
12433.51 373
12434.57 340
12435.62 387
12436.67 363
12437.72 385
12438.78 381
12439.83 370
12440.88 386
12441.94 401
12442.99 392
12444.05 380
12445.10 383
12446.15 410
12447.21 423
12448.26 412
12449.31 388
12450.37 371
12451.42 394
12452.48 404
12453.53 399
12454.58 400
12455.64 390
12456.69 405
12457.75 416
12458.80 398
12459.85 404
12460.91 447
12461.96 442
12463.02 416
12464.07 442
12465.13 429
12466.18 438
12467.23 487
12468.29 461
12469.34 461
12470.40 493
12471.45 545
12472.51 565
12473.56 623
12474.62 638
12475.67 648
12476.73 697
12477.78 705
12478.84 702
12479.89 768
12480.95 833
12482.00 702
12483.06 616
12484.11 593
12485.17 577
12486.22 571
12487.28 488
12488.33 434
12489.39 409
12490.45 450
12491.50 461
12492.56 473
12493.61 432
12494.67 399
12495.72 417
12496.78 411
12497.84 394
12498.89 427
12499.95 409
12501.00 409
12502.06 436
12503.11 401
12504.17 410
12505.23 381
12506.28 408
12507.34 416
12508.40 405
12509.45 381
12510.51 402
12511.56 420
12512.62 430
12513.68 436
12514.73 418
12515.79 415
12516.85 430
12517.90 398
12518.96 364
12520.02 372
12521.07 353
12522.13 360
12523.19 359
12524.24 355
12525.30 361
12526.36 372
12527.42 374
12528.47 404
12529.53 416
12530.59 402
12531.64 366
12532.70 400
12533.76 406
12534.82 367
12535.87 368
12536.93 392
12537.99 406
12539.05 438
12540.10 376
12541.16 405
12542.22 436
12543.28 403
12544.34 416
12545.39 444
12546.45 407
12547.51 421
12548.57 438
12549.62 436
12550.68 459
12551.74 466
12552.80 478
12553.86 460
12554.92 475
12555.97 503
12557.03 503
12558.09 586
12559.15 587
12560.21 556
12561.27 523
12562.32 474
12563.38 493
12564.44 480
12565.50 470
12566.56 493
12567.62 440
12568.68 427
12569.74 423
12570.79 434
12571.85 451
12572.91 427
12573.97 438
12575.03 411
12576.09 379
12577.15 407
12578.21 378
12579.27 388
12580.33 386
12581.39 398
12582.45 393
12583.50 389
12584.56 346
12585.62 386
12586.68 362
12587.74 365
12588.80 396
12589.86 381
12590.92 358
12591.98 411
12593.04 394
12594.10 355
12595.16 341
12596.22 339
12597.28 404
12598.34 406
12599.40 375
12600.46 421
12601.52 405
12602.58 341
12603.64 386
12604.70 339
12605.76 372
12606.82 373
12607.88 342
12608.94 394
12610.01 390
12611.07 406
12612.13 410
12613.19 393
12614.25 391
12615.31 378
12616.37 387
12617.43 395
12618.49 396
12619.55 386
12620.61 451
12621.67 398
12622.74 422
12623.80 382
12624.86 412
12625.92 376
12626.98 366
12628.04 395
12629.10 381
12630.16 378
12631.23 371
12632.29 330
12633.35 381
12634.41 388
12635.47 357
12636.53 341
12637.60 372
12638.66 384
12639.72 385
12640.78 375
12641.84 371
12642.90 343
12643.97 353
12645.03 360
12646.09 343
12647.15 372
12648.22 359
12649.28 341
12650.34 340
12651.40 360
12652.46 360
12653.53 419
12654.59 390
12655.65 365
12656.71 334
12657.78 367
12658.84 350
12659.90 330
12660.96 345
12662.03 330
12663.09 351
12664.15 320
12665.22 338
12666.28 306
12667.34 290
12668.41 318
12669.47 388
12670.53 370
12671.59 399
12672.66 346
12673.72 313
12674.78 354
12675.85 382
12676.91 320
12677.97 320
12679.04 404
12680.10 368
12681.16 352
12682.23 364
12683.29 372
12684.36 375
12685.42 333
12686.48 378
12687.55 411
12688.61 403
12689.67 394
12690.74 376
12691.80 349
12692.87 323
12693.93 323
12695.00 348
12696.06 328
12697.12 335
12698.19 330
12699.25 356
12700.32 391
12701.38 370
12702.45 352
12703.51 358
12704.57 378
12705.64 382
12706.70 402
12707.77 411
12708.83 380
12709.90 388
12710.96 359
12712.03 324
12713.09 336
12714.16 393
12715.22 343
12716.29 357
12717.35 359
12718.42 355
12719.48 353
12720.55 411
12721.61 387
12722.68 365
12723.74 403
12724.81 427
12725.87 354
12726.94 352
12728.01 356
12729.07 353
12730.14 350
12731.20 373
12732.27 384
12733.33 389
12734.40 382
12735.47 359
12736.53 367
12737.60 364
12738.66 368
12739.73 403
12740.80 318
12741.86 380
12742.93 379
12743.99 351
12745.06 374
12746.13 344
12747.19 368
12748.26 333
12749.33 367
12750.39 344
12751.46 301
12752.53 328
12753.59 305
12754.66 326
12755.73 312
12756.79 361
12757.86 382
12758.93 319
12759.99 275
12761.06 341
12762.13 335
12763.19 332
12764.26 365
12765.33 319
12766.39 324
12767.46 342
12768.53 350
12769.60 346
12770.66 351
12771.73 349
12772.80 352
12773.87 301
12774.93 328
12776.00 307
12777.07 329
12778.14 326
12779.20 317
12780.27 317
12781.34 361
12782.41 351
12783.47 361
12784.54 360
12785.61 349
12786.68 334
12787.75 319
12788.81 332
12789.88 342
12790.95 339
12792.02 367
12793.09 309
12794.16 340
12795.22 359
12796.29 318
12797.36 308
12798.43 328
12799.50 313
12800.57 310
12801.64 323
12802.70 351
12803.77 358
12804.84 340
12805.91 349
12806.98 302
12808.05 303
12809.12 320
12810.19 332
12811.25 305
12812.32 294
12813.39 353
12814.46 339
12815.53 378
12816.60 332
12817.67 284
12818.74 382
12819.81 358
12820.88 345
12821.95 317
12823.02 376
12824.09 343
12825.16 308
12826.23 322
12827.30 322
12828.36 299
12829.43 291
12830.50 340
12831.57 353
12832.64 331
12833.71 333
12834.78 320
12835.85 354
12836.92 345
12837.99 332
12839.06 321
12840.13 328
12841.21 333
12842.28 343
12843.35 321
12844.42 347
12845.49 367
12846.56 318
12847.63 337
12848.70 366
12849.77 281
12850.84 288
12851.91 301
12852.98 317
12854.05 323
12855.12 325
12856.19 312
12857.26 290
12858.34 291
12859.41 291
12860.48 313
12861.55 326
12862.62 322
12863.69 333
12864.76 319
12865.83 298
12866.91 317
12867.98 321
12869.05 293
12870.12 301
12871.19 295
12872.26 316
12873.33 268
12874.41 322
12875.48 282
12876.55 287
12877.62 306
12878.69 339
12879.76 270
12880.84 312
12881.91 323
12882.98 306
12884.05 300
12885.12 307
12886.20 302
12887.27 296
12888.34 290
12889.41 308
12890.49 251
12891.56 281
12892.63 317
12893.70 297
12894.78 266
12895.85 323
12896.92 302
12897.99 286
12899.07 278
12900.14 287
12901.21 281
12902.28 234
12903.36 291
12904.43 296
12905.50 305
12906.58 277
12907.65 313
12908.72 273
12909.80 299
12910.87 284
12911.94 271
12913.02 309
12914.09 278
12915.16 325
12916.24 297
12917.31 293
12918.38 328
12919.46 305
12920.53 288
12921.60 254
12922.68 267
12923.75 298
12924.82 285
12925.90 282
12926.97 268
12928.05 266
12929.12 304
12930.19 277
12931.27 288
12932.34 275
12933.42 294
12934.49 303
12935.56 293
12936.64 303
12937.71 306
12938.79 278
12939.86 320
12940.94 312
12942.01 294
12943.08 293
12944.16 325
12945.23 331
12946.31 298
12947.38 262
12948.46 274
12949.53 307
12950.61 315
12951.68 328
12952.76 330
12953.83 334
12954.91 345
12955.98 322
12957.06 288
12958.13 284
12959.21 357
12960.28 306
12961.36 261
12962.43 263
12963.51 285
12964.58 345
12965.66 356
12966.74 316
12967.81 305
12968.89 270
12969.96 315
12971.04 305
12972.11 340
12973.19 294
12974.27 301
12975.34 335
12976.42 335
12977.49 338
12978.57 295
12979.65 288
12980.72 320
12981.80 276
12982.87 284
12983.95 311
12985.03 292
12986.10 278
12987.18 302
12988.26 307
12989.33 311
12990.41 299
12991.48 293
12992.56 279
12993.64 283
12994.71 286
12995.79 311
12996.87 281
12997.94 301
12999.02 283
13000.10 284
13001.18 295
13002.25 309
13003.33 283
13004.41 320
13005.48 331
13006.56 294
13007.64 315
13008.72 301
13009.79 309
13010.87 285
13011.95 307
13013.02 285
13014.10 274
13015.18 315
13016.26 282
13017.33 322
13018.41 325
13019.49 307
13020.57 285
13021.65 324
13022.72 298
13023.80 321
13024.88 315
13025.96 293
13027.04 365
13028.11 304
13029.19 293
13030.27 332
13031.35 353
13032.43 326
13033.50 344
13034.58 312
13035.66 332
13036.74 316
13037.82 331
13038.90 337
13039.98 337
13041.05 300
13042.13 307
13043.21 273
13044.29 321
13045.37 317
13046.45 331
13047.53 361
13048.61 320
13049.68 307
13050.76 318
13051.84 310
13052.92 319
13054.00 320
13055.08 318
13056.16 337
13057.24 289
13058.32 296
13059.40 297
13060.48 347
13061.56 347
13062.64 321
13063.71 309
13064.79 339
13065.87 319
13066.95 355
13068.03 311
13069.11 297
13070.19 304
13071.27 317
13072.35 375
13073.43 341
13074.51 324
13075.59 344
13076.67 305
13077.75 307
13078.83 358
13079.91 334
13080.99 326
13082.07 289
13083.15 294
13084.23 335
13085.31 353
13086.40 348
13087.48 317
13088.56 314
13089.64 331
13090.72 327
13091.80 335
13092.88 368
13093.96 350
13095.04 340
13096.12 314
13097.20 354
13098.28 337
13099.36 329
13100.45 316
13101.53 305
13102.61 364
13103.69 332
13104.77 277
13105.85 290
13106.93 333
13108.01 319
13109.10 333
13110.18 302
13111.26 295
13112.34 306
13113.42 319
13114.50 308
13115.58 347
13116.67 340
13117.75 343
13118.83 375
13119.91 316
13120.99 315
13122.08 351
13123.16 332
13124.24 315
13125.32 331
13126.40 320
13127.49 355
13128.57 335
13129.65 327
13130.73 304
13131.82 311
13132.90 371
13133.98 346
13135.06 345
13136.15 321
13137.23 335
13138.31 363
13139.39 315
13140.48 301
13141.56 320
13142.64 321
13143.72 353
13144.81 315
13145.89 326
13146.97 315
13148.06 383
13149.14 359
13150.22 323
13151.31 354
13152.39 350
13153.47 379
13154.56 380
13155.64 309
13156.72 299
13157.81 338
13158.89 374
13159.97 365
13161.06 313
13162.14 338
13163.22 409
13164.31 401
13165.39 378
13166.47 347
13167.56 307
13168.64 369
13169.73 375
13170.81 381
13171.89 372
13172.98 334
13174.06 338
13175.15 326
13176.23 323
13177.31 333
13178.40 339
13179.48 353
13180.57 384
13181.65 310
13182.74 315
13183.82 340
13184.91 373
13185.99 305
13187.07 297
13188.16 354
13189.24 364
13190.33 418
13191.41 414
13192.50 386
13193.58 348
13194.67 350
13195.75 365
13196.84 375
13197.92 392
13199.01 421
13200.09 362
13201.18 364
13202.26 382
13203.35 361
13204.44 357
13205.52 381
13206.61 353
13207.69 354
13208.78 356
13209.86 382
13210.95 359
13212.03 391
13213.12 355
13214.21 376
13215.29 395
13216.38 378
13217.46 412
13218.55 360
13219.63 377
13220.72 369
13221.81 367
13222.89 378
13223.98 420
13225.07 417
13226.15 401
13227.24 385
13228.32 383
13229.41 410
13230.50 359
13231.58 392
13232.67 392
13233.76 437
13234.84 396
13235.93 370
13237.02 392
13238.10 377
13239.19 466
13240.28 429
13241.36 395
13242.45 371
13243.54 389
13244.62 408
13245.71 410
13246.80 417
13247.89 433
13248.97 402
13250.06 394
13251.15 464
13252.23 444
13253.32 452
13254.41 457
13255.50 449
13256.58 429
13257.67 455
13258.76 407
13259.85 456
13260.94 422
13262.02 432
13263.11 441
13264.20 441
13265.29 446
13266.37 450
13267.46 462
13268.55 484
13269.64 483
13270.73 477
13271.81 503
13272.90 484
13273.99 493
13275.08 455
13276.17 441
13277.26 479
13278.34 464
13279.43 522
13280.52 485
13281.61 513
13282.70 476
13283.79 491
13284.88 488
13285.96 452
13287.05 470
13288.14 510
13289.23 503
13290.32 485
13291.41 476
13292.50 535
13293.59 514
13294.68 482
13295.76 539
13296.85 489
13297.94 552
13299.03 525
13300.12 553
13301.21 588
13302.30 544
13303.39 535
13304.48 590
13305.57 565
13306.66 548
13307.75 610
13308.84 620
13309.93 636
13311.02 521
13312.11 579
13313.20 604
13314.29 598
13315.38 615
13316.47 577
13317.56 602
13318.65 635
13319.74 588
13320.83 584
13321.92 577
13323.01 565
13324.10 579
13325.19 599
13326.28 583
13327.37 533
13328.46 648
13329.55 698
13330.64 581
13331.73 571
13332.82 570
13333.91 627
13335.00 575
13336.09 547
13337.18 617
13338.27 697
13339.37 653
13340.46 632
13341.55 650
13342.64 575
13343.73 602
13344.82 709
13345.91 657
13347.00 652
13348.09 624
13349.19 596
13350.28 603
13351.37 623
13352.46 626
13353.55 674
13354.64 678
13355.73 652
13356.83 606
13357.92 623
13359.01 610
13360.10 664
13361.19 704
13362.28 663
13363.38 681
13364.47 730
13365.56 798
13366.65 843
13367.74 801
13368.84 757
13369.93 809
13371.02 845
13372.11 817
13373.21 776
13374.30 778
13375.39 778
13376.48 696
13377.58 667
13378.67 699
13379.76 661
13380.85 667
13381.95 639
13383.04 613
13384.13 614
13385.22 608
13386.32 595
13387.41 564
13388.50 538
13389.60 616
13390.69 555
13391.78 546
13392.87 566
13393.97 608
13395.06 528
13396.15 531
13397.25 557
13398.34 529
13399.43 579
13400.53 543
13401.62 534
13402.71 548
13403.81 563
13404.90 543
13406.00 517
13407.09 565
13408.18 555
13409.28 552
13410.37 532
13411.46 522
13412.56 517
13413.65 560
13414.75 558
13415.84 510
13416.93 561
13418.03 555
13419.12 519
13420.22 560
13421.31 540
13422.41 532
13423.50 558
13424.59 527
13425.69 500
13426.78 544
13427.88 514
13428.97 565
13430.07 538
13431.16 517
13432.26 548
13433.35 513
13434.45 550
13435.54 534
13436.64 505
13437.73 541
13438.82 517
13439.92 599
13441.02 614
13442.11 559
13443.21 561
13444.30 545
13445.40 568
13446.49 592
13447.59 576
13448.68 534
13449.78 537
13450.87 566
13451.97 634
13453.06 604
13454.16 635
13455.25 616
13456.35 599
13457.45 659
13458.54 610
13459.64 574
13460.73 600
13461.83 609
13462.93 590
13464.02 671
13465.12 680
13466.21 645
13467.31 682
13468.41 694
13469.50 665
13470.60 649
13471.70 678
13472.79 673
13473.89 621
13474.98 612
13476.08 642
13477.18 648
13478.27 602
13479.37 592
13480.47 632
13481.56 674
13482.66 635
13483.76 612
13484.85 656
13485.95 644
13487.05 671
13488.15 687
13489.24 694
13490.34 648
13491.44 701
13492.53 773
13493.63 741
13494.73 727
13495.83 735
13496.92 783
13498.02 800
13499.12 860
13500.22 904
13501.31 868
13502.41 863
13503.51 924
13504.61 811
13505.70 852
13506.80 890
13507.90 835
13509.00 816
13510.09 746
13511.19 738
13512.29 772
13513.39 740
13514.49 718
13515.58 705
13516.68 628
13517.78 651
13518.88 640
13519.98 621
13521.08 570
13522.17 595
13523.27 589
13524.37 599
13525.47 562
13526.57 599
13527.67 593
13528.77 560
13529.86 544
13530.96 540
13532.06 530
13533.16 509
13534.26 513
13535.36 530
13536.46 520
13537.56 560
13538.66 535
13539.75 485
13540.85 537
13541.95 497
13543.05 475
13544.15 486
13545.25 487
13546.35 537
13547.45 511
13548.55 518
13549.65 473
13550.75 474
13551.85 480
13552.95 490
13554.05 453
13555.15 458
13556.25 418
13557.35 451
13558.45 461
13559.55 443
13560.65 426
13561.75 494
13562.85 490
13563.95 436
13565.05 471
13566.15 514
13567.25 485
13568.35 460
13569.45 452
13570.55 452
13571.65 444
13572.75 460
13573.85 496
13574.95 468
13576.05 480
13577.15 479
13578.25 457
13579.35 475
13580.45 491
13581.55 446
13582.65 443
13583.75 477
13584.86 504
13585.96 487
13587.06 475
13588.16 462
13589.26 470
13590.36 448
13591.46 447
13592.56 485
13593.66 465
13594.77 483
13595.87 489
13596.97 520
13598.07 489
13599.17 482
13600.27 450
13601.37 498
13602.48 454
13603.58 458
13604.68 474
13605.78 504
13606.88 445
13607.99 392
13609.09 465
13610.19 482
13611.29 450
13612.39 517
13613.50 523
13614.60 470
13615.70 515
13616.80 503
13617.90 478
13619.01 469
13620.11 505
13621.21 506
13622.31 426
13623.42 464
13624.52 491
13625.62 491
13626.72 463
13627.83 491
13628.93 486
13630.03 423
13631.13 441
13632.24 454
13633.34 495
13634.44 450
13635.55 434
13636.65 443
13637.75 490
13638.86 533
13639.96 514
13641.06 462
13642.17 538
13643.27 495
13644.37 445
13645.48 483
13646.58 433
13647.68 415
13648.79 449
13649.89 476
13650.99 443
13652.10 466
13653.20 485
13654.30 469
13655.41 440
13656.51 433
13657.62 410
13658.72 463
13659.82 474
13660.93 426
13662.03 453
13663.14 471
13664.24 460
13665.34 481
13666.45 495
13667.55 454
13668.66 442
13669.76 452
13670.87 459
13671.97 470
13673.07 468
13674.18 432
13675.28 469
13676.39 460
13677.49 457
13678.60 478
13679.70 471
13680.81 428
13681.91 429
13683.02 423
13684.12 440
13685.23 466
13686.33 454
13687.44 466
13688.54 433
13689.65 448
13690.75 490
13691.86 453
13692.96 523
13694.07 485
13695.17 484
13696.28 482
13697.39 502
13698.49 511
13699.60 520
13700.70 550
13701.81 488
13702.91 483
13704.02 499
13705.13 474
13706.23 496
13707.34 497
13708.44 498
13709.55 438
13710.65 472
13711.76 453
13712.87 489
13713.97 501
13715.08 512
13716.19 525
13717.29 549
13718.40 538
13719.50 544
13720.61 515
13721.72 520
13722.82 609
13723.93 583
13725.04 570
13726.14 587
13727.25 617
13728.36 580
13729.46 612
13730.57 622
13731.68 577
13732.78 630
13733.89 626
13735.00 642
13736.11 681
13737.21 625
13738.32 598
13739.43 598
13740.53 616
13741.64 641
13742.75 593
13743.86 616
13744.96 614
13746.07 674
13747.18 675
13748.29 676
13749.39 674
13750.50 643
13751.61 663
13752.72 692
13753.82 723
13754.93 660
13756.04 689
13757.15 782
13758.26 758
13759.36 697
13760.47 774
13761.58 734
13762.69 688
13763.80 775
13764.91 820
13766.01 912
13767.12 923
13768.23 1014
13769.34 1018
13770.45 1082
13771.56 1191
13772.66 1177
13773.77 1165
13774.88 1279
13775.99 1211
13777.10 1189
13778.21 1167
13779.32 1130
13780.42 1088
13781.53 971
13782.64 963
13783.75 932
13784.86 858
13785.97 770
13787.08 773
13788.19 731
13789.30 636
13790.41 614
13791.52 643
13792.63 627
13793.73 597
13794.84 598
13795.95 572
13797.06 607
13798.17 621
13799.28 609
13800.39 564
13801.50 561
13802.61 563
13803.72 577
13804.83 586
13805.94 546
13807.05 549
13808.16 550
13809.27 573
13810.38 544
13811.49 495
13812.60 543
13813.71 553
13814.82 561
13815.93 505
13817.04 523
13818.15 550
13819.26 526
13820.37 488
13821.48 452
13822.59 512
13823.71 512
13824.82 471
13825.93 490
13827.04 496
13828.15 487
13829.26 451
13830.37 458
13831.48 485
13832.59 434
13833.70 455
13834.81 466
13835.92 474
13837.04 499
13838.15 497
13839.26 455
13840.37 457
13841.48 438
13842.59 476
13843.70 509
13844.81 507
13845.93 479
13847.04 479
13848.15 537
13849.26 486
13850.37 485
13851.48 513
13852.60 514
13853.71 554
13854.82 532
13855.93 553
13857.04 521
13858.16 506
13859.27 492
13860.38 525
13861.49 519
13862.60 553
13863.72 515
13864.83 537
13865.94 544
13867.05 523
13868.17 520
13869.28 479
13870.39 513
13871.50 464
13872.62 498
13873.73 506
13874.84 494
13875.95 489
13877.07 507
13878.18 522
13879.29 545
13880.40 497
13881.52 499
13882.63 515
13883.74 482
13884.86 470
13885.97 523
13887.08 487
13888.20 495
13889.31 481
13890.42 543
13891.54 536
13892.65 543
13893.76 527
13894.88 521
13895.99 542
13897.10 523
13898.22 530
13899.33 548
13900.44 518
13901.56 513
13902.67 506
13903.79 476
13904.90 531
13906.01 463
13907.13 467
13908.24 461
13909.36 412
13910.47 461
13911.58 468
13912.70 483
13913.81 463
13914.93 471
13916.04 476
13917.16 423
13918.27 431
13919.38 430
13920.50 420
13921.61 448
13922.73 452
13923.84 461
13924.96 459
13926.07 479
13927.19 439
13928.30 441
13929.42 424
13930.53 420
13931.65 445
13932.76 474
13933.88 446
13934.99 401
13936.11 404
13937.22 420
13938.34 447
13939.45 432
13940.57 419
13941.68 419
13942.80 451
13943.91 414
13945.03 430
13946.14 417
13947.26 446
13948.38 414
13949.49 391
13950.61 403
13951.72 417
13952.84 401
13953.95 432
13955.07 404
13956.19 401
13957.30 389
13958.42 440
13959.53 429
13960.65 403
13961.77 414
13962.88 431
13964.00 403
13965.11 421
13966.23 415
13967.35 410
13968.46 453
13969.58 441
13970.70 384
13971.81 412
13972.93 429
13974.05 439
13975.16 436
13976.28 360
13977.40 354
13978.51 387
13979.63 416
13980.75 413
13981.86 394
13982.98 438
13984.10 447
13985.22 449
13986.33 464
13987.45 400
13988.57 393
13989.68 410
13990.80 400
13991.92 391
13993.04 370
13994.15 397
13995.27 372
13996.39 368
13997.51 373
13998.62 407
13999.74 385
14000.86 382
14001.98 380
14003.10 384
14004.21 355
14005.33 406
14006.45 399
14007.57 391
14008.68 355
14009.80 420
14010.92 412
14012.04 428
14013.16 428
14014.28 357
14015.39 367
14016.51 414
14017.63 418
14018.75 416
14019.87 421
14020.99 381
14022.10 412
14023.22 466
14024.34 366
14025.46 378
14026.58 408
14027.70 400
14028.82 399
14029.94 381
14031.05 448
14032.17 400
14033.29 383
14034.41 377
14035.53 372
14036.65 390
14037.77 400
14038.89 438
14040.01 437
14041.13 410
14042.25 412
14043.37 404
14044.49 447
14045.60 396
14046.72 397
14047.84 421
14048.96 391
14050.08 411
14051.20 422
14052.32 423
14053.44 438
14054.56 428
14055.68 447
14056.80 427
14057.92 379
14059.04 416
14060.16 410
14061.28 443
14062.40 461
14063.52 429
14064.64 449
14065.76 438
14066.88 467
14068.00 412
14069.12 462
14070.25 476
14071.37 438
14072.49 470
14073.61 446
14074.73 471
14075.85 511
14076.97 483
14078.09 511
14079.21 505
14080.33 462
14081.45 507
14082.57 502
14083.69 540
14084.82 567
14085.94 521
14087.06 524
14088.18 551
14089.30 511
14090.42 558
14091.54 536
14092.66 580
14093.79 615
14094.91 573
14096.03 562
14097.15 643
14098.27 626
14099.39 585
14100.52 588
14101.64 580
14102.76 598
14103.88 596
14105.00 575
14106.12 528
14107.25 560
14108.37 544
14109.49 500
14110.61 525
14111.74 473
14112.86 480
14113.98 465
14115.10 495
14116.22 459
14117.35 450
14118.47 451
14119.59 412
14120.71 423
14121.84 417
14122.96 402
14124.08 405
14125.20 401
14126.33 451
14127.45 439
14128.57 428
14129.70 389
14130.82 431
14131.94 430
14133.06 430
14134.19 396
14135.31 358
14136.43 391
14137.56 393
14138.68 372
14139.80 379
14140.93 425
14142.05 420
14143.17 421
14144.30 391
14145.42 399
14146.54 394
14147.67 376
14148.79 364
14149.91 361
14151.04 374
14152.16 367
14153.29 375
14154.41 393
14155.53 448
14156.66 452
14157.78 411
14158.91 389
14160.03 439
14161.15 403
14162.28 335
14163.40 362
14164.53 386
14165.65 371
14166.78 364
14167.90 392
14169.02 389
14170.15 382
14171.27 389
14172.40 353
14173.52 425
14174.65 406
14175.77 394
14176.90 386
14178.02 353
14179.15 377
14180.27 357
14181.40 384
14182.52 419
14183.65 402
14184.77 343
14185.90 355
14187.02 402
14188.15 379
14189.27 364
14190.40 385
14191.52 391
14192.65 337
14193.77 370
14194.90 361
14196.02 406
14197.15 354
14198.27 360
14199.40 364
14200.53 384
14201.65 364
14202.78 347
14203.90 316
14205.03 342
14206.16 363
14207.28 308
14208.41 315
14209.53 380
14210.66 353
14211.79 350
14212.91 315
14214.04 329
14215.16 330
14216.29 348
14217.42 366
14218.54 339
14219.67 328
14220.80 324
14221.92 390
14223.05 321
14224.18 283
14225.30 327
14226.43 358
14227.56 364
14228.68 379
14229.81 349
14230.94 381
14232.06 366
14233.19 325
14234.32 313
14235.44 331
14236.57 370
14237.70 381
14238.83 315
14239.95 332
14241.08 347
14242.21 330
14243.34 306
14244.46 330
14245.59 336
14246.72 323
14247.85 315
14248.97 314
14250.10 320
14251.23 336
14252.36 321
14253.48 311
14254.61 319
14255.74 344
14256.87 312
14258.00 321
14259.12 336
14260.25 312
14261.38 357
14262.51 340
14263.64 347
14264.76 309
14265.89 336
14267.02 322
14268.15 306
14269.28 328
14270.41 316
14271.53 342
14272.66 316
14273.79 328
14274.92 340
14276.05 316
14277.18 320
14278.31 320
14279.44 296
14280.56 307
14281.69 315
14282.82 273
14283.95 306
14285.08 303
14286.21 296
14287.34 328
14288.47 292
14289.60 303
14290.73 272
14291.86 278
14292.98 289
14294.11 282
14295.24 298
14296.37 276
14297.50 281
14298.63 280
14299.76 252
14300.89 285
14302.02 301
14303.15 294
14304.28 308
14305.41 310
14306.54 338
14307.67 296
14308.80 272
14309.93 277
14311.06 336
14312.19 311
14313.32 299
14314.45 328
14315.58 335
14316.71 331
14317.84 293
14318.97 313
14320.10 298
14321.23 297
14322.36 343
14323.49 271
14324.62 307
14325.76 286
14326.89 305
14328.02 318
14329.15 294
14330.28 307
14331.41 303
14332.54 283
14333.67 298
14334.80 278
14335.93 279
14337.06 282
14338.20 269
14339.33 265
14340.46 274
14341.59 250
14342.72 269
14343.85 244
14344.98 262
14346.12 255
14347.25 264
14348.38 287
14349.51 283
14350.64 269
14351.77 280
14352.90 278
14354.04 257
14355.17 275
14356.30 267
14357.43 274
14358.56 303
14359.70 286
14360.83 281
14361.96 236
14363.09 292
14364.22 264
14365.36 289
14366.49 284
14367.62 276
14368.75 262
14369.89 274
14371.02 292
14372.15 292
14373.28 282
14374.42 278
14375.55 263
14376.68 285
14377.81 303
14378.95 251
14380.08 272
14381.21 263
14382.35 253
14383.48 286
14384.61 273
14385.74 272
14386.88 266
14388.01 277
14389.14 279
14390.28 272
14391.41 270
14392.54 260
14393.68 271
14394.81 282
14395.94 272
14397.08 286
14398.21 263
14399.34 256
14400.48 242
14401.61 243
14402.75 298
14403.88 277
14405.01 264
14406.15 232
14407.28 279
14408.41 299
14409.55 268
14410.68 294
14411.82 279
14412.95 269
14414.08 289
14415.22 263
14416.35 278
14417.49 277
14418.62 269
14419.76 305
14420.89 265
14422.02 267
14423.16 253
14424.29 255
14425.43 286
14426.56 285
14427.70 300
14428.83 319
14429.97 311
14431.10 275
14432.24 303
14433.37 296
14434.51 283
14435.64 291
14436.78 259
14437.91 303
14439.05 326
14440.18 289
14441.32 277
14442.45 268
14443.59 302
14444.72 286
14445.86 271
14446.99 268
14448.13 254
14449.27 278
14450.40 319
14451.54 323
14452.67 328
14453.81 311
14454.94 267
14456.08 276
14457.22 274
14458.35 246
14459.49 258
14460.62 281
14461.76 273
14462.90 272
14464.03 273
14465.17 279
14466.30 276
14467.44 302
14468.58 288
14469.71 295
14470.85 317
14471.99 309
14473.12 263
14474.26 307
14475.40 269
14476.53 275
14477.67 269
14478.81 267
14479.94 256
14481.08 247
14482.22 298
14483.35 310
14484.49 319
14485.63 304
14486.76 288
14487.90 291
14489.04 304
14490.17 345
14491.31 338
14492.45 300
14493.59 305
14494.72 276
14495.86 285
14497.00 303
14498.14 328
14499.27 285
14500.41 359
14501.55 314
14502.69 303
14503.82 322
14504.96 295
14506.10 302
14507.24 332
14508.37 329
14509.51 327
14510.65 296
14511.79 283
14512.93 331
14514.06 307
14515.20 313
14516.34 317
14517.48 333
14518.62 321
14519.76 316
14520.89 336
14522.03 334
14523.17 330
14524.31 318
14525.45 339
14526.59 339
14527.73 276
14528.86 292
14530.00 282
14531.14 295
14532.28 326
14533.42 367
14534.56 368
14535.70 305
14536.84 305
14537.98 318
14539.11 330
14540.25 347
14541.39 357
14542.53 343
14543.67 306
14544.81 326
14545.95 342
14547.09 372
14548.23 360
14549.37 332
14550.51 310
14551.65 319
14552.79 366
14553.93 356
14555.07 366
14556.21 344
14557.35 326
14558.49 312
14559.63 357
14560.77 357
14561.91 343
14563.05 349
14564.19 324
14565.33 359
14566.47 356
14567.61 354
14568.75 328
14569.89 400
14571.03 395
14572.17 353
14573.31 341
14574.45 352
14575.59 358
14576.73 343
14577.87 356
14579.01 402
14580.15 402
14581.29 405
14582.43 366
14583.57 420
14584.71 378
14585.85 373
14587.00 368
14588.14 377
14589.28 405
14590.42 417
14591.56 385
14592.70 369
14593.84 401
14594.98 370
14596.12 401
14597.27 424
14598.41 418
14599.55 428
14600.69 364
14601.83 396
14602.97 449
14604.12 395
14605.26 451
14606.40 464
14607.54 442
14608.68 462
14609.82 380
14610.97 392
14612.11 387
14613.25 441
14614.39 423
14615.53 461
14616.68 458
14617.82 451
14618.96 480
14620.10 464
14621.25 462
14622.39 499
14623.53 451
14624.67 491
14625.81 549
14626.96 533
14628.10 537
14629.24 536
14630.39 610
14631.53 601
14632.67 662
14633.81 677
14634.96 610
14636.10 586
14637.24 588
14638.38 625
14639.53 611
14640.67 668
14641.81 572
14642.96 607
14644.10 555
14645.24 529
14646.39 468
14647.53 461
14648.67 458
14649.82 443
14650.96 423
14652.10 457
14653.25 413
14654.39 397
14655.53 408
14656.68 404
14657.82 389
14658.97 405
14660.11 413
14661.25 389
14662.40 401
14663.54 412
14664.69 416
14665.83 393
14666.97 373
14668.12 319
14669.26 378
14670.41 381
14671.55 374
14672.69 357
14673.84 326
14674.98 313
14676.13 355
14677.27 340
14678.42 346
14679.56 318
14680.71 314
14681.85 307
14683.00 381
14684.14 314
14685.29 316
14686.43 321
14687.57 341
14688.72 331
14689.86 294
14691.01 296
14692.15 267
14693.30 262
14694.45 272
14695.59 291
14696.74 280
14697.88 293
14699.03 299
14700.17 324
14701.32 329
14702.46 290
14703.61 319
14704.75 310
14705.90 318
14707.04 305
14708.19 298
14709.34 314
14710.48 293
14711.63 308
14712.77 277
14713.92 295
14715.07 281
14716.21 273
14717.36 317
14718.50 307
14719.65 307
14720.80 291
14721.94 281
14723.09 306
14724.24 294
14725.38 314
14726.53 289
14727.67 320
14728.82 313
14729.97 355
14731.11 302
14732.26 313
14733.41 321
14734.55 276
14735.70 288
14736.85 265
14737.99 287
14739.14 307
14740.29 305
14741.44 304
14742.58 300
14743.73 273
14744.88 282
14746.02 272
14747.17 273
14748.32 291
14749.47 277
14750.61 302
14751.76 266
14752.91 284
14754.06 273
14755.20 304
14756.35 305
14757.50 288
14758.65 282
14759.79 266
14760.94 266
14762.09 242
14763.24 235
14764.38 268
14765.53 246
14766.68 268
14767.83 287
14768.98 242
14770.13 241
14771.27 250
14772.42 246
14773.57 256
14774.72 256
14775.87 273
14777.01 304
14778.16 281
14779.31 243
14780.46 268
14781.61 280
14782.76 280
14783.91 235
14785.05 275
14786.20 261
14787.35 234
14788.50 268
14789.65 217
14790.80 253
14791.95 268
14793.10 248
14794.25 250
14795.39 240
14796.54 232
14797.69 239
14798.84 261
14799.99 228
14801.14 233
14802.29 234
14803.44 232
14804.59 235
14805.74 245
14806.89 289
14808.04 259
14809.19 203
14810.34 220
14811.49 236
14812.64 234
14813.79 244
14814.94 244
14816.09 225
14817.24 249
14818.39 240
14819.54 226
14820.69 202
14821.84 216
14822.99 225
14824.14 210
14825.29 244
14826.44 270
14827.59 241
14828.74 255
14829.89 233
14831.04 205
14832.19 200
14833.34 246
14834.49 243
14835.64 209
14836.79 197
14837.94 204
14839.09 232
14840.24 225
14841.40 196
14842.55 230
14843.70 209
14844.85 239
14846.00 215
14847.15 208
14848.30 205
14849.45 234
14850.60 212
14851.76 214
14852.91 252
14854.06 223
14855.21 208
14856.36 206
14857.51 226
14858.66 296
14859.82 236
14860.97 227
14862.12 241
14863.27 214
14864.42 232
14865.57 226
14866.73 263
14867.88 226
14869.03 224
14870.18 222
14871.33 240
14872.49 233
14873.64 216
14874.79 234
14875.94 220
14877.10 235
14878.25 235
14879.40 196
14880.55 225
14881.71 211
14882.86 197
14884.01 221
14885.16 220
14886.32 230
14887.47 213
14888.62 198
14889.77 209
14890.93 206
14892.08 243
14893.23 248
14894.39 234
14895.54 248
14896.69 222
14897.84 236
14899.00 237
14900.15 250
14901.30 247
14902.46 228
14903.61 245
14904.76 266
14905.92 234
14907.07 248
14908.22 224
14909.38 235
14910.53 228
14911.69 201
14912.84 221
14913.99 225
14915.15 213
14916.30 237
14917.45 250
14918.61 204
14919.76 189
14920.92 216
14922.07 229
14923.22 259
14924.38 267
14925.53 185
14926.69 203
14927.84 223
14928.99 250
14930.15 233
14931.30 220
14932.46 197
14933.61 211
14934.77 239
14935.92 222
14937.08 222
14938.23 236
14939.39 255
14940.54 226
14941.70 249
14942.85 238
14944.00 240
14945.16 219
14946.31 196
14947.47 234
14948.62 256
14949.78 232
14950.94 239
14952.09 238
14953.25 230
14954.40 244
14955.56 277
14956.71 284
14957.87 254
14959.02 252
14960.18 261
14961.33 275
14962.49 277
14963.64 275
14964.80 277
14965.96 240
14967.11 264
14968.27 263
14969.42 250
14970.58 255
14971.74 263
14972.89 240
14974.05 248
14975.20 279
14976.36 265
14977.52 245
14978.67 222
14979.83 210
14980.98 226
14982.14 233
14983.30 237
14984.45 252
14985.61 231
14986.77 227
14987.92 229
14989.08 206
14990.24 219
14991.39 234
14992.55 266
14993.71 219
14994.86 254
14996.02 223
14997.18 174
14998.33 193
14999.49 207
15000.65 191
15001.81 209
15002.96 198
15004.12 240
15005.28 208
15006.43 229
15007.59 235
15008.75 244
15009.91 220
15011.06 211
15012.22 182
15013.38 217
15014.54 206
15015.69 203
15016.85 193
15018.01 205
15019.17 205
15020.33 211
15021.48 208
15022.64 176
15023.80 195
15024.96 208
15026.12 199
15027.27 192
15028.43 204
15029.59 199
15030.75 192
15031.91 193
15033.07 211
15034.22 220
15035.38 235
15036.54 215
15037.70 213
15038.86 209
15040.02 216
15041.17 200
15042.33 230
15043.49 235
15044.65 210
15045.81 197
15046.97 208
15048.13 216
15049.29 251
15050.45 203
15051.60 218
15052.76 249
15053.92 199
15055.08 212
15056.24 206
15057.40 207
15058.56 225
15059.72 224
15060.88 207
15062.04 216
15063.20 218
15064.36 204
15065.52 220
15066.68 224
15067.84 219
15069.00 202
15070.16 196
15071.32 182
15072.48 215
15073.63 205
15074.79 204
15075.95 210
15077.11 216
15078.27 216
15079.44 221
15080.60 238
15081.76 218
15082.92 225
15084.08 202
15085.24 227
15086.40 240
15087.56 209
15088.72 190
15089.88 190
15091.04 201
15092.20 187
15093.36 209
15094.52 209
15095.68 205
15096.84 222
15098.00 203
15099.16 238
15100.32 211
15101.49 215
15102.65 219
15103.81 186
15104.97 234
15106.13 210
15107.29 216
15108.45 227
15109.61 248
15110.78 228
15111.94 207
15113.10 228
15114.26 230
15115.42 240
15116.58 230
15117.74 218
15118.91 199
15120.07 188
15121.23 183
15122.39 232
15123.55 238
15124.71 217
15125.88 190
15127.04 239
15128.20 253
15129.36 200
15130.52 234
15131.69 221
15132.85 213
15134.01 207
15135.17 234
15136.34 222
15137.50 233
15138.66 200
15139.82 196
15140.99 232
15142.15 213
15143.31 201
15144.47 204
15145.64 190
15146.80 228
15147.96 237
15149.12 227
15150.29 204
15151.45 192
15152.61 209
15153.78 207
15154.94 204
15156.10 214
15157.27 178
15158.43 184
15159.59 207
15160.75 211
15161.92 202
15163.08 200
15164.24 206
15165.41 202
15166.57 241
15167.74 249
15168.90 210
15170.06 227
15171.23 219
15172.39 231
15173.55 230
15174.72 238
15175.88 207
15177.05 219
15178.21 246
15179.37 213
15180.54 209
15181.70 227
15182.87 221
15184.03 244
15185.19 237
15186.36 256
15187.52 228
15188.69 223
15189.85 241
15191.02 237
15192.18 248
15193.34 235
15194.51 281
15195.67 256
15196.84 250
15198.00 225
15199.17 267
15200.33 239
15201.50 236
15202.66 257
15203.83 239
15204.99 245
15206.16 259
15207.32 272
15208.49 244
15209.65 236
15210.82 254
15211.98 253
15213.15 258
15214.31 242
15215.48 254
15216.64 207
15217.81 215
15218.97 232
15220.14 265
15221.31 246
15222.47 239
15223.64 248
15224.80 281
15225.97 268
15227.13 273
15228.30 232
15229.47 275
15230.63 303
15231.80 290
15232.96 268
15234.13 233
15235.30 265
15236.46 249
15237.63 281
15238.79 252
15239.96 220
15241.13 243
15242.29 248
15243.46 251
15244.63 225
15245.79 210
15246.96 210
15248.13 245
15249.29 229
15250.46 234
15251.63 235
15252.79 230
15253.96 225
15255.13 245
15256.29 233
15257.46 199
15258.63 230
15259.80 231
15260.96 253
15262.13 246
15263.30 252
15264.46 242
15265.63 216
15266.80 210
15267.97 233
15269.13 223
15270.30 199
15271.47 232
15272.64 212
15273.80 205
15274.97 220
15276.14 218
15277.31 192
15278.47 195
15279.64 193
15280.81 175
15281.98 189
15283.15 238
15284.31 237
15285.48 208
15286.65 213
15287.82 202
15288.99 196
15290.15 209
15291.32 218
15292.49 240
15293.66 217
15294.83 213
15296.00 199
15297.16 214
15298.33 191
15299.50 212
15300.67 194
15301.84 242
15303.01 200
15304.18 203
15305.35 261
15306.51 194
15307.68 201
15308.85 185
15310.02 214
15311.19 196
15312.36 199
15313.53 205
15314.70 168
15315.87 201
15317.04 185
15318.21 178
15319.37 207
15320.54 208
15321.71 221
15322.88 208
15324.05 203
15325.22 190
15326.39 212
15327.56 225
15328.73 193
15329.90 209
15331.07 197
15332.24 212
15333.41 200
15334.58 178
15335.75 196
15336.92 174
15338.09 210
15339.26 196
15340.43 213
15341.60 205
15342.77 202
15343.94 225
15345.11 204
15346.28 245
15347.45 221
15348.62 212
15349.79 221
15350.96 223
15352.13 245
15353.31 252
15354.48 204
15355.65 225
15356.82 234
15357.99 231
15359.16 192
15360.33 218
15361.50 186
15362.67 227
15363.84 203
15365.01 170
15366.19 188
15367.36 192
15368.53 198
15369.70 195
15370.87 188
15372.04 177
15373.21 207
15374.38 191
15375.56 182
15376.73 228
15377.90 219
15379.07 232
15380.24 219
15381.41 177
15382.59 194
15383.76 188
15384.93 224
15386.10 221
15387.27 214
15388.45 195
15389.62 208
15390.79 198
15391.96 189
15393.13 188
15394.31 194
15395.48 218
15396.65 204
15397.82 190
15399.00 226
15400.17 223
15401.34 211
15402.51 179
15403.69 202
15404.86 181
15406.03 183
15407.20 177
15408.38 188
15409.55 182
15410.72 204
15411.89 218
15413.07 237
15414.24 173
15415.41 181
15416.59 218
15417.76 183
15418.93 194
15420.11 189
15421.28 182
15422.45 167
15423.63 197
15424.80 189
15425.97 161
15427.15 206
15428.32 209
15429.49 194
15430.67 175
15431.84 191
15433.01 191
15434.19 193
15435.36 196
15436.54 164
15437.71 202
15438.88 210
15440.06 191
15441.23 232
15442.41 213
15443.58 200
15444.75 220
15445.93 201
15447.10 196
15448.28 207
15449.45 182
15450.63 180
15451.80 198
15452.97 212
15454.15 191
15455.32 204
15456.50 198
15457.67 199
15458.85 195
15460.02 201
15461.20 184
15462.37 226
15463.55 192
15464.72 180
15465.90 233
15467.07 177
15468.25 190
15469.42 213
15470.60 210
15471.77 221
15472.95 222
15474.12 195
15475.30 188
15476.47 169
15477.65 192
15478.82 204
15480.00 167
15481.17 206
15482.35 204
15483.53 214
15484.70 218
15485.88 204
15487.05 198
15488.23 214
15489.40 237
15490.58 229
15491.76 200
15492.93 193
15494.11 222
15495.28 209
15496.46 241
15497.64 213
15498.81 208
15499.99 190
15501.17 192
15502.34 199
15503.52 186
15504.69 206
15505.87 226
15507.05 228
15508.22 214
15509.40 192
15510.58 193
15511.75 210
15512.93 216
15514.11 161
15515.28 217
15516.46 248
15517.64 211
15518.81 209
15519.99 203
15521.17 209
15522.35 183
15523.52 240
15524.70 249
15525.88 195
15527.05 202
15528.23 209
15529.41 210
15530.59 191
15531.76 205
15532.94 191
15534.12 263
15535.30 237
15536.47 225
15537.65 200
15538.83 214
15540.01 230
15541.19 210
15542.36 205
15543.54 225
15544.72 246
15545.90 210
15547.08 191
15548.25 208
15549.43 203
15550.61 240
15551.79 217
15552.97 237
15554.14 205
15555.32 205
15556.50 238
15557.68 246
15558.86 261
15560.04 219
15561.22 240
15562.39 230
15563.57 198
15564.75 230
15565.93 203
15567.11 211
15568.29 227
15569.47 237
15570.65 229
15571.82 246
15573.00 220
15574.18 237
15575.36 250
15576.54 250
15577.72 238
15578.90 262
15580.08 284
15581.26 267
15582.44 246
15583.62 238
15584.80 256
15585.98 293
15587.16 282
15588.34 271
15589.51 277
15590.69 269
15591.87 244
15593.05 275
15594.23 229
15595.41 252
15596.59 240
15597.77 237
15598.95 229
15600.13 242
15601.31 289
15602.49 269
15603.67 294
15604.85 262
15606.03 254
15607.21 263
15608.40 285
15609.58 293
15610.76 269
15611.94 297
15613.12 267
15614.30 293
15615.48 299
15616.66 287
15617.84 335
15619.02 330
15620.20 321
15621.38 287
15622.56 276
15623.74 306
15624.93 287
15626.11 282
15627.29 347
15628.47 370
15629.65 345
15630.83 293
15632.01 300
15633.19 302
15634.37 337
15635.56 313
15636.74 299
15637.92 300
15639.10 357
15640.28 358
15641.46 337
15642.65 342
15643.83 338
15645.01 340
15646.19 319
15647.37 323
15648.55 325
15649.74 370
15650.92 349
15652.10 341
15653.28 370
15654.46 411
15655.65 386
15656.83 309
15658.01 318
15659.19 323
15660.38 340
15661.56 394
15662.74 364
15663.92 347
15665.11 368
15666.29 382
15667.47 366
15668.65 364
15669.84 316
15671.02 334
15672.20 374
15673.38 325
15674.57 318
15675.75 325
15676.93 354
15678.12 326
15679.30 342
15680.48 336
15681.67 333
15682.85 346
15684.03 350
15685.22 306
15686.40 318
15687.58 351
15688.77 305
15689.95 335
15691.13 350
15692.32 370
15693.50 328
15694.68 360
15695.87 350
15697.05 333
15698.23 350
15699.42 338
15700.60 312
15701.79 349
15702.97 338
15704.15 348
15705.34 374
15706.52 318
15707.71 315
15708.89 319
15710.07 328
15711.26 347
15712.44 415
15713.63 395
15714.81 364
15716.00 329
15717.18 341
15718.37 371
15719.55 311
15720.73 362
15721.92 363
15723.10 354
15724.29 343
15725.47 330
15726.66 356
15727.84 373
15729.03 348
15730.21 354
15731.40 364
15732.58 376
15733.77 349
15734.95 330
15736.14 355
15737.32 359
15738.51 369
15739.69 376
15740.88 323
15742.07 353
15743.25 353
15744.44 346
15745.62 346
15746.81 363
15747.99 355
15749.18 404
15750.36 386
15751.55 382
15752.74 400
15753.92 364
15755.11 403
15756.29 417
15757.48 448
15758.67 405
15759.85 358
15761.04 406
15762.22 387
15763.41 378
15764.60 383
15765.78 401
15766.97 352
15768.16 350
15769.34 322
15770.53 344
15771.72 373
15772.90 333
15774.09 367
15775.28 335
15776.46 329
15777.65 381
15778.84 345
15780.02 343
15781.21 353
15782.40 345
15783.58 305
15784.77 330
15785.96 314
15787.14 312
15788.33 320
15789.52 296
15790.71 304
15791.89 336
15793.08 305
15794.27 285
15795.46 287
15796.64 337
15797.83 315
15799.02 289
15800.21 281
15801.39 285
15802.58 284
15803.77 305
15804.96 286
15806.14 281
15807.33 275
15808.52 269
15809.71 307
15810.90 303
15812.08 267
15813.27 265
15814.46 293
15815.65 248
15816.84 260
15818.03 292
15819.21 275
15820.40 268
15821.59 277
15822.78 268
15823.97 321
15825.16 258
15826.35 256
15827.53 248
15828.72 268
15829.91 282
15831.10 272
15832.29 252
15833.48 262
15834.67 287
15835.86 259
15837.04 265
15838.23 266
15839.42 253
15840.61 239
15841.80 248
15842.99 245
15844.18 241
15845.37 266
15846.56 223
15847.75 248
15848.94 243
15850.13 269
15851.32 292
15852.51 286
15853.70 268
15854.89 231
15856.07 292
15857.26 265
15858.45 283
15859.64 237
15860.83 249
15862.02 261
15863.21 221
15864.40 259
15865.59 251
15866.78 254
15867.97 247
15869.16 293
15870.36 288
15871.55 264
15872.74 260
15873.93 257
15875.12 277
15876.31 262
15877.50 246
15878.69 258
15879.88 245
15881.07 260
15882.26 255
15883.45 240
15884.64 230
15885.83 251
15887.02 276
15888.21 273
15889.41 243
15890.60 273
15891.79 269
15892.98 290
15894.17 298
15895.36 257
15896.55 302
15897.74 272
15898.93 232
15900.13 232
15901.32 253
15902.51 278
15903.70 261
15904.89 292
15906.08 279
15907.28 296
15908.47 292
15909.66 235
15910.85 262
15912.04 278
15913.23 296
15914.43 279
15915.62 242
15916.81 275
15918.00 277
15919.19 312
15920.39 283
15921.58 242
15922.77 293
15923.96 279
15925.16 280
15926.35 250
15927.54 284
15928.73 276
15929.93 250
15931.12 291
15932.31 275
15933.50 279
15934.70 264
15935.89 238
15937.08 259
15938.27 247
15939.47 275
15940.66 284
15941.85 269
15943.05 261
15944.24 258
15945.43 232
15946.63 238
15947.82 249
15949.01 253
15950.21 213
15951.40 206
15952.59 238
15953.79 215
15954.98 228
15956.17 264
15957.37 207
15958.56 199
15959.75 179
15960.95 183
15962.14 222
15963.33 212
15964.53 189
15965.72 239
15966.92 215
15968.11 209
15969.30 183
15970.50 213
15971.69 179
15972.89 202
15974.08 242
15975.27 195
15976.47 210
15977.66 186
15978.86 199
15980.05 217
15981.25 206
15982.44 215
15983.63 224
15984.83 205
15986.02 186
15987.22 172
15988.41 220
15989.61 208
15990.80 207
15992.00 211
15993.19 204
15994.39 232
15995.58 217
15996.78 190
15997.97 191
15999.17 194
16000.36 204
16001.56 218
16002.75 189
16003.95 181
16005.14 208
16006.34 205
16007.53 193
16008.73 211
16009.93 222
16011.12 207
16012.32 199
16013.51 197
16014.71 178
16015.90 190
16017.10 192
16018.30 182
16019.49 192
16020.69 192
16021.88 201
16023.08 208
16024.28 223
16025.47 203
16026.67 219
16027.86 199
16029.06 226
16030.26 193
16031.45 177
16032.65 194
16033.85 190
16035.04 201
16036.24 209
16037.43 212
16038.63 204
16039.83 166
16041.02 169
16042.22 203
16043.42 188
16044.61 173
16045.81 188
16047.01 207
16048.21 169
16049.40 202
16050.60 208
16051.80 196
16052.99 176
16054.19 168
16055.39 134
16056.59 216
16057.78 214
16058.98 190
16060.18 185
16061.37 179
16062.57 180
16063.77 158
16064.97 171
16066.16 161
16067.36 193
16068.56 181
16069.76 181
16070.96 184
16072.15 184
16073.35 198
16074.55 188
16075.75 169
16076.95 180
16078.14 190
16079.34 169
16080.54 181
16081.74 184
16082.94 187
16084.13 169
16085.33 195
16086.53 214
16087.73 176
16088.93 188
16090.13 187
16091.33 185
16092.52 192
16093.72 179
16094.92 165
16096.12 191
16097.32 190
16098.52 169
16099.72 160
16100.92 191
16102.11 195
16103.31 187
16104.51 189
16105.71 199
16106.91 188
16108.11 169
16109.31 177
16110.51 192
16111.71 185
16112.91 206
16114.11 193
16115.31 158
16116.51 186
16117.70 191
16118.90 193
16120.10 170
16121.30 211
16122.50 180
16123.70 159
16124.90 186
16126.10 198
16127.30 178
16128.50 189
16129.70 184
16130.90 185
16132.10 163
16133.30 175
16134.50 154
16135.70 156
16136.90 175
16138.10 176
16139.30 181
16140.50 180
16141.71 177
16142.91 185
16144.11 173
16145.31 194
16146.51 206
16147.71 189
16148.91 209
16150.11 204
16151.31 206
16152.51 191
16153.71 181
16154.91 179
16156.11 181
16157.31 191
16158.52 173
16159.72 161
16160.92 167
16162.12 179
16163.32 192
16164.52 188
16165.72 183
16166.92 183
16168.13 197
16169.33 201
16170.53 189
16171.73 182
16172.93 202
16174.13 226
16175.34 186
16176.54 159
16177.74 189
16178.94 199
16180.14 200
16181.34 182
16182.55 183
16183.75 172
16184.95 200
16186.15 198
16187.35 168
16188.56 168
16189.76 177
16190.96 204
16192.16 211
16193.37 232
16194.57 187
16195.77 186
16196.97 213
16198.18 203
16199.38 180
16200.58 190
16201.78 167
16202.99 191
16204.19 175
16205.39 188
16206.60 192
16207.80 189
16209.00 192
16210.20 182
16211.41 181
16212.61 179
16213.81 199
16215.02 223
16216.22 187
16217.42 220
16218.63 215
16219.83 200
16221.03 170
16222.24 201
16223.44 206
16224.64 218
16225.85 180
16227.05 211
16228.25 226
16229.46 189
16230.66 212
16231.87 195
16233.07 211
16234.27 190
16235.48 210
16236.68 222
16237.89 225
16239.09 190
16240.29 220
16241.50 229
16242.70 197
16243.91 209
16245.11 196
16246.31 193
16247.52 243
16248.72 221
16249.93 226
16251.13 253
16252.34 213
16253.54 189
16254.75 214
16255.95 238
16257.16 239
16258.36 254
16259.57 244
16260.77 208
16261.97 225
16263.18 227
16264.38 220
16265.59 226
16266.80 246
16268.00 232
16269.21 221
16270.41 227
16271.62 215
16272.82 218
16274.03 206
16275.23 253
16276.44 199
16277.64 212
16278.85 211
16280.05 232
16281.26 218
16282.47 228
16283.67 217
16284.88 230
16286.08 236
16287.29 216
16288.49 220
16289.70 203
16290.91 228
16292.11 216
16293.32 231
16294.52 261
16295.73 207
16296.94 222
16298.14 225
16299.35 190
16300.56 215
16301.76 224
16302.97 230
16304.18 244
16305.38 209
16306.59 207
16307.79 194
16309.00 258
16310.21 211
16311.42 215
16312.62 235
16313.83 224
16315.04 237
16316.24 241
16317.45 247
16318.66 237
16319.86 270
16321.07 222
16322.28 229
16323.49 219
16324.69 214
16325.90 233
16327.11 251
16328.31 245
16329.52 217
16330.73 212
16331.94 193
16333.14 207
16334.35 188
16335.56 186
16336.77 213
16337.98 229
16339.18 206
16340.39 184
16341.60 184
16342.81 188
16344.01 206
16345.22 195
16346.43 178
16347.64 186
16348.85 209
16350.05 202
16351.26 186
16352.47 171
16353.68 175
16354.89 190
16356.10 172
16357.30 191
16358.51 174
16359.72 181
16360.93 181
16362.14 199
16363.35 223
16364.56 187
16365.77 170
16366.97 188
16368.18 169
16369.39 188
16370.60 184
16371.81 193
16373.02 180
16374.23 172
16375.44 176
16376.65 180
16377.86 195
16379.06 154
16380.27 202
16381.48 202
16382.69 172
16383.90 220
16385.11 177
16386.32 184
16387.53 157
16388.74 179
16389.95 177
16391.16 166
16392.37 178
16393.58 185
16394.79 192
16396.00 157
16397.21 147
16398.42 153
16399.63 172
16400.84 139
16402.05 178
16403.26 189
16404.47 183
16405.68 195
16406.89 196
16408.10 216
16409.31 191
16410.52 185
16411.73 154
16412.94 179
16414.15 196
16415.36 165
16416.57 177
16417.78 182
16419.00 195
16420.21 141
16421.42 155
16422.63 186
16423.84 183
16425.05 215
16426.26 181
16427.47 157
16428.68 153
16429.89 166
16431.11 169
16432.32 165
16433.53 160
16434.74 185
16435.95 192
16437.16 179
16438.37 155
16439.59 161
16440.80 197
16442.01 183
16443.22 174
16444.43 171
16445.64 153
16446.86 183
16448.07 147
16449.28 157
16450.49 166
16451.70 187
16452.91 180
16454.13 193
16455.34 184
16456.55 185
16457.76 157
16458.98 145
16460.19 147
16461.40 156
16462.61 190
16463.82 205
16465.04 201
16466.25 179
16467.46 177
16468.67 177
16469.89 159
16471.10 157
16472.31 209
16473.53 207
16474.74 161
16475.95 159
16477.16 189
16478.38 173
16479.59 185
16480.80 182
16482.02 160
16483.23 196
16484.44 185
16485.66 207
16486.87 194
16488.08 177
16489.30 175
16490.51 180
16491.72 178
16492.94 179
16494.15 166
16495.36 182
16496.58 169
16497.79 164
16499.00 176
16500.22 160
16501.43 157
16502.65 152
16503.86 140
16505.07 180
16506.29 206
16507.50 201
16508.71 199
16509.93 166
16511.14 176
16512.36 199
16513.57 182
16514.79 190
16516.00 195
16517.21 173
16518.43 167
16519.64 156
16520.86 168
16522.07 173
16523.29 171
16524.50 185
16525.72 173
16526.93 169
16528.15 166
16529.36 167
16530.58 175
16531.79 209
16533.01 173
16534.22 187
16535.44 205
16536.65 213
16537.87 193
16539.08 167
16540.30 160
16541.51 177
16542.73 188
16543.94 181
16545.16 192
16546.37 178
16547.59 209
16548.80 172
16550.02 194
16551.24 204
16552.45 193
16553.67 169
16554.88 177
16556.10 200
16557.31 169
16558.53 177
16559.75 161
16560.96 180
16562.18 197
16563.39 195
16564.61 193
16565.83 182
16567.04 167
16568.26 191
16569.47 194
16570.69 219
16571.91 204
16573.12 201
16574.34 173
16575.56 211
16576.77 214
16577.99 206
16579.21 210
16580.42 224
16581.64 218
16582.86 212
16584.07 202
16585.29 239
16586.51 196
16587.72 216
16588.94 203
16590.16 222
16591.38 216
16592.59 214
16593.81 191
16595.03 200
16596.24 197
16597.46 221
16598.68 208
16599.90 209
16601.11 174
16602.33 213
16603.55 190
16604.77 213
16605.98 202
16607.20 189
16608.42 189
16609.64 202
16610.86 181
16612.07 185
16613.29 191
16614.51 186
16615.73 188
16616.95 163
16618.16 148
16619.38 177
16620.60 181
16621.82 162
16623.04 195
16624.25 183
16625.47 165
16626.69 194
16627.91 178
16629.13 183
16630.35 165
16631.57 143
16632.78 173
16634.00 183
16635.22 192
16636.44 181
16637.66 159
16638.88 193
16640.10 214
16641.32 198
16642.53 185
16643.75 188
16644.97 189
16646.19 158
16647.41 145
16648.63 148
16649.85 166
16651.07 167
16652.29 178
16653.51 171
16654.73 196
16655.95 196
16657.17 187
16658.39 189
16659.61 178
16660.83 176
16662.04 174
16663.26 163
16664.48 147
16665.70 172
16666.92 166
16668.14 177
16669.36 183
16670.58 151
16671.80 149
16673.02 148
16674.24 166
16675.46 156
16676.68 138
16677.91 174
16679.13 150
16680.35 167
16681.57 170
16682.79 202
16684.01 168
16685.23 185
16686.45 195
16687.67 194
16688.89 165
16690.11 168
16691.33 163
16692.55 186
16693.77 178
16694.99 162
16696.21 177
16697.44 190
16698.66 151
16699.88 163
16701.10 164
16702.32 172
16703.54 177
16704.76 163
16705.98 168
16707.21 177
16708.43 152
16709.65 157
16710.87 193
16712.09 155
16713.31 191
16714.53 169
16715.76 181
16716.98 171
16718.20 158
16719.42 175
16720.64 166
16721.87 186
16723.09 178
16724.31 187
16725.53 164
16726.75 174
16727.98 172
16729.20 184
16730.42 169
16731.64 174
16732.86 196
16734.09 169
16735.31 170
16736.53 183
16737.75 165
16738.98 192
16740.20 176
16741.42 143
16742.64 180
16743.87 183
16745.09 142
16746.31 172
16747.54 176
16748.76 172
16749.98 184
16751.20 164
16752.43 162
16753.65 165
16754.87 164
16756.10 171
16757.32 161
16758.54 143
16759.77 157
16760.99 159
16762.21 163
16763.44 174
16764.66 142
16765.88 161
16767.11 143
16768.33 151
16769.55 169
16770.78 157
16772.00 160
16773.23 187
16774.45 197
16775.67 189
16776.90 178
16778.12 164
16779.35 165
16780.57 171
16781.79 153
16783.02 156
16784.24 196
16785.47 140
16786.69 169
16787.91 161
16789.14 170
16790.36 148
16791.59 136
16792.81 178
16794.04 147
16795.26 148
16796.49 148
16797.71 154
16798.94 163
16800.16 146
16801.38 149
16802.61 152
16803.83 148
16805.06 176
16806.28 144
16807.51 148
16808.73 171
16809.96 170
16811.18 172
16812.41 169
16813.64 145
16814.86 158
16816.09 162
16817.31 194
16818.54 156
16819.76 168
16820.99 163
16822.21 175
16823.44 161
16824.66 151
16825.89 143
16827.12 146
16828.34 162
16829.57 176
16830.79 186
16832.02 157
16833.25 153
16834.47 169
16835.70 163
16836.92 191
16838.15 190
16839.38 188
16840.60 185
16841.83 168
16843.06 176
16844.28 176
16845.51 198
16846.73 184
16847.96 181
16849.19 180
16850.41 165
16851.64 144
16852.87 180
16854.09 185
16855.32 183
16856.55 183
16857.77 221
16859.00 202
16860.23 199
16861.46 197
16862.68 191
16863.91 189
16865.14 200
16866.36 191
16867.59 204
16868.82 211
16870.05 184
16871.27 213
16872.50 230
16873.73 195
16874.96 192
16876.18 202
16877.41 243
16878.64 235
16879.87 270
16881.09 236
16882.32 214
16883.55 199
16884.78 193
16886.01 219
16887.23 272
16888.46 231
16889.69 239
16890.92 217
16892.15 204
16893.37 200
16894.60 249
16895.83 234
16897.06 233
16898.29 216
16899.51 233
16900.74 207
16901.97 212
16903.20 208
16904.43 205
16905.66 208
16906.89 188
16908.12 185
16909.34 233
16910.57 195
16911.80 212
16913.03 201
16914.26 212
16915.49 217
16916.72 192
16917.95 191
16919.18 181
16920.40 163
16921.63 146
16922.86 164
16924.09 171
16925.32 170
16926.55 195
16927.78 185
16929.01 196
16930.24 174
16931.47 175
16932.70 186
16933.93 180
16935.16 197
16936.39 157
16937.62 161
16938.85 167
16940.08 167
16941.31 193
16942.54 183
16943.77 165
16945.00 160
16946.23 143
16947.46 156
16948.69 202
16949.92 181
16951.15 199
16952.38 166
16953.61 181
16954.84 185
16956.07 162
16957.30 181
16958.53 180
16959.76 185
16960.99 180
16962.22 179
16963.45 175
16964.68 153
16965.92 158
16967.15 159
16968.38 155
16969.61 143
16970.84 134
16972.07 176
16973.30 182
16974.53 180
16975.76 156
16976.99 166
16978.23 165
16979.46 161
16980.69 142
16981.92 149
16983.15 173
16984.38 181
16985.61 173
16986.85 182
16988.08 169
16989.31 202
16990.54 189
16991.77 162
16993.00 179
16994.24 176
16995.47 187
16996.70 191
16997.93 183
16999.16 173
17000.40 173
17001.63 181
17002.86 191
17004.09 166
17005.32 171
17006.56 171
17007.79 187
17009.02 186
17010.25 175
17011.49 174
17012.72 191
17013.95 193
17015.18 170
17016.42 171
17017.65 215
17018.88 170
17020.12 146
17021.35 160
17022.58 152
17023.81 156
17025.05 180
17026.28 175
17027.51 147
17028.75 187
17029.98 187
17031.21 170
17032.45 155
17033.68 157
17034.91 177
17036.15 157
17037.38 187
17038.61 179
17039.85 158
17041.08 175
17042.31 149
17043.55 170
17044.78 139
17046.01 150
17047.25 169
17048.48 158
17049.72 142
17050.95 122
17052.18 138
17053.42 185
17054.65 163
17055.89 136
17057.12 153
17058.35 144
17059.59 137
17060.82 163
17062.06 174
17063.29 165
17064.53 149
17065.76 126
17066.99 164
17068.23 159
17069.46 139
17070.70 160
17071.93 150
17073.17 157
17074.40 137
17075.64 137
17076.87 165
17078.11 146
17079.34 150
17080.58 151
17081.81 141
17083.05 141
17084.28 140
17085.52 136
17086.75 144
17087.99 167
17089.22 166
17090.46 152
17091.69 154
17092.93 146
17094.16 140
17095.40 161
17096.64 114
17097.87 152
17099.11 187
17100.34 165
17101.58 149
17102.81 131
17104.05 161
17105.29 147
17106.52 145
17107.76 150
17108.99 159
17110.23 151
17111.47 135
17112.70 139
17113.94 133
17115.17 137
17116.41 145
17117.65 161
17118.88 156
17120.12 144
17121.36 138
17122.59 146
17123.83 159
17125.07 173
17126.30 189
17127.54 130
17128.78 141
17130.01 110
17131.25 138
17132.49 138
17133.72 130
17134.96 154
17136.20 143
17137.43 134
17138.67 168
17139.91 148
17141.15 146
17142.38 165
17143.62 144
17144.86 161
17146.10 153
17147.33 162
17148.57 138
17149.81 161
17151.05 146
17152.28 155
17153.52 178
17154.76 144
17156.00 119
17157.23 111
17158.47 128
17159.71 145
17160.95 161
17162.19 157
17163.42 175
17164.66 148
17165.90 154
17167.14 170
17168.38 139
17169.61 150
17170.85 149
17172.09 139
17173.33 174
17174.57 186
17175.81 177
17177.04 141
17178.28 147
17179.52 125
17180.76 148
17182.00 138
17183.24 149
17184.48 148
17185.71 168
17186.95 146
17188.19 158
17189.43 147
17190.67 161
17191.91 177
17193.15 149
17194.39 134
17195.63 144
17196.87 148
17198.11 150
17199.34 133
17200.58 127
17201.82 149
17203.06 146
17204.30 159
17205.54 138
17206.78 137
17208.02 129
17209.26 152
17210.50 135
17211.74 132
17212.98 145
17214.22 118
17215.46 144
17216.70 136
17217.94 165
17219.18 157
17220.42 141
17221.66 156
17222.90 135
17224.14 115
17225.38 143
17226.62 149
17227.86 130
17229.10 137
17230.34 155
17231.58 158
17232.82 154
17234.06 151
17235.30 119
17236.54 123
17237.78 128
17239.03 137
17240.27 137
17241.51 124
17242.75 143
17243.99 129
17245.23 141
17246.47 134
17247.71 144
17248.95 110
17250.19 116
17251.43 119
17252.68 120
17253.92 148
17255.16 179
17256.40 135
17257.64 115
17258.88 127
17260.12 143
17261.37 134
17262.61 129
17263.85 122
17265.09 131
17266.33 142
17267.57 156
17268.82 152
17270.06 134
17271.30 136
17272.54 136
17273.78 158
17275.03 143
17276.27 146
17277.51 131
17278.75 128
17279.99 120
17281.24 109
17282.48 137
17283.72 149
17284.96 141
17286.21 141
17287.45 158
17288.69 134
17289.93 134
17291.18 159
17292.42 115
17293.66 140
17294.90 134
17296.15 139
17297.39 145
17298.63 134
17299.88 132
17301.12 151
17302.36 168
17303.60 139
17304.85 144
17306.09 140
17307.33 139
17308.58 143
17309.82 141
17311.06 162
17312.31 158
17313.55 140
17314.79 116
17316.04 128
17317.28 139
17318.52 139
17319.77 161
17321.01 143
17322.26 143
17323.50 144
17324.74 139
17325.99 129
17327.23 137
17328.48 145
17329.72 150
17330.96 136
17332.21 138
17333.45 169
17334.70 150
17335.94 116
17337.18 132
17338.43 166
17339.67 155
17340.92 136
17342.16 136
17343.41 115
17344.65 132
17345.90 139
17347.14 153
17348.38 148
17349.63 148
17350.87 143
17352.12 125
17353.36 138
17354.61 144
17355.85 134
17357.10 144
17358.34 143
17359.59 141
17360.83 174
17362.08 162
17363.32 137
17364.57 158
17365.81 140
17367.06 158
17368.31 145
17369.55 137
17370.80 145
17372.04 124
17373.29 139
17374.53 147
17375.78 133
17377.02 124
17378.27 137
17379.52 139
17380.76 154
17382.01 142
17383.25 141
17384.50 160
17385.75 137
17386.99 141
17388.24 145
17389.48 145
17390.73 151
17391.98 163
17393.22 132
17394.47 128
17395.71 149
17396.96 149
17398.21 133
17399.45 131
17400.70 137
17401.95 154
17403.19 144
17404.44 148
17405.69 139
17406.93 139
17408.18 114
17409.43 152
17410.67 118
17411.92 140
17413.17 177
17414.42 147
17415.66 144
17416.91 143
17418.16 152
17419.40 147
17420.65 139
17421.90 145
17423.15 137
17424.39 155
17425.64 146
17426.89 151
17428.14 176
17429.38 162
17430.63 169
17431.88 146
17433.13 138
17434.37 157
17435.62 149
17436.87 142
17438.12 133
17439.37 146
17440.61 161
17441.86 138
17443.11 148
17444.36 136
17445.61 124
17446.85 112
17448.10 159
17449.35 163
17450.60 165
17451.85 169
17453.10 144
17454.34 158
17455.59 140
17456.84 123
17458.09 157
17459.34 139
17460.59 144
17461.84 138
17463.09 138
17464.33 136
17465.58 159
17466.83 147
17468.08 132
17469.33 156
17470.58 141
17471.83 166
17473.08 116
17474.33 146
17475.58 158
17476.83 156
17478.07 138
17479.32 146
17480.57 136
17481.82 143
17483.07 142
17484.32 148
17485.57 151
17486.82 181
17488.07 155
17489.32 135
17490.57 157
17491.82 157
17493.07 167
17494.32 154
17495.57 162
17496.82 140
17498.07 154
17499.32 154
17500.57 148
17501.82 166
17503.07 149
17504.32 171
17505.57 161
17506.82 156
17508.07 148
17509.32 171
17510.57 162
17511.82 175
17513.07 164
17514.32 154
17515.58 158
17516.83 149
17518.08 210
17519.33 183
17520.58 167
17521.83 151
17523.08 129
17524.33 130
17525.58 147
17526.83 158
17528.08 164
17529.34 158
17530.59 181
17531.84 184
17533.09 171
17534.34 138
17535.59 158
17536.84 163
17538.09 179
17539.35 166
17540.60 189
17541.85 157
17543.10 149
17544.35 180
17545.60 182
17546.86 170
17548.11 183
17549.36 175
17550.61 189
17551.86 183
17553.12 173
17554.37 148
17555.62 154
17556.87 168
17558.12 166
17559.38 167
17560.63 157
17561.88 162
17563.13 148
17564.39 173
17565.64 177
17566.89 162
17568.14 146
17569.40 159
17570.65 166
17571.90 142
17573.15 164
17574.41 165
17575.66 195
17576.91 178
17578.17 148
17579.42 157
17580.67 152
17581.92 144
17583.18 158
17584.43 150
17585.68 135
17586.94 155
17588.19 164
17589.44 143
17590.70 151
17591.95 141
17593.20 186
17594.46 181
17595.71 180
17596.97 180
17598.22 150
17599.47 155
17600.73 188
17601.98 169
17603.23 125
17604.49 163
17605.74 191
17607.00 161
17608.25 159
17609.50 157
17610.76 157
17612.01 154
17613.27 152
17614.52 154
17615.77 133
17617.03 139
17618.28 121
17619.54 124
17620.79 131
17622.05 168
17623.30 162
17624.56 144
17625.81 168
17627.06 148
17628.32 120
17629.57 150
17630.83 142
17632.08 147
17633.34 148
17634.59 137
17635.85 143
17637.10 144
17638.36 150
17639.61 156
17640.87 136
17642.12 154
17643.38 127
17644.63 124
17645.89 129
17647.15 125
17648.40 144
17649.66 155
17650.91 148
17652.17 157
17653.42 134
17654.68 150
17655.93 131
17657.19 134
17658.45 157
17659.70 171
17660.96 142
17662.21 136
17663.47 139
17664.73 137
17665.98 148
17667.24 150
17668.49 154
17669.75 130
17671.01 143
17672.26 128
17673.52 135
17674.77 131
17676.03 134
17677.29 135
17678.54 125
17679.80 122
17681.06 132
17682.31 144
17683.57 151
17684.83 136
17686.08 141
17687.34 155
17688.60 139
17689.85 120
17691.11 127
17692.37 135
17693.63 127
17694.88 133
17696.14 136
17697.40 138
17698.65 132
17699.91 144
17701.17 124
17702.43 122
17703.68 137
17704.94 131
17706.20 141
17707.46 131
17708.71 160
17709.97 138
17711.23 142
17712.49 130
17713.74 116
17715.00 113
17716.26 119
17717.52 153
17718.78 111
17720.03 136
17721.29 131
17722.55 124
17723.81 148
17725.07 136
17726.32 123
17727.58 154
17728.84 152
17730.10 130
17731.36 139
17732.62 133
17733.87 133
17735.13 131
17736.39 111
17737.65 152
17738.91 126
17740.17 130
17741.43 136
17742.69 123
17743.94 135
17745.20 131
17746.46 162
17747.72 123
17748.98 117
17750.24 109
17751.50 122
17752.76 119
17754.02 123
17755.28 129
17756.53 138
17757.79 150
17759.05 134
17760.31 152
17761.57 133
17762.83 123
17764.09 132
17765.35 145
17766.61 151
17767.87 127
17769.13 128
17770.39 159
17771.65 151
17772.91 121
17774.17 127
17775.43 155
17776.69 163
17777.95 145
17779.21 119
17780.47 107
17781.73 120
17782.99 142
17784.25 145
17785.51 138
17786.77 140
17788.03 123
17789.29 142
17790.55 139
17791.81 117
17793.07 120
17794.33 130
17795.59 140
17796.86 122
17798.12 152
17799.38 131
17800.64 120
17801.90 117
17803.16 131
17804.42 105
17805.68 114
17806.94 134
17808.20 96
17809.47 87
17810.73 133
17811.99 133
17813.25 145
17814.51 140
17815.77 122
17817.03 120
17818.29 109
17819.56 104
17820.82 130
17822.08 123
17823.34 109
17824.60 103
17825.86 117
17827.13 118
17828.39 132
17829.65 118
17830.91 127
17832.17 108
17833.44 125
17834.70 124
17835.96 132
17837.22 131
17838.48 148
17839.75 125
17841.01 138
17842.27 121
17843.53 120
17844.80 134
17846.06 153
17847.32 137
17848.58 119
17849.85 111
17851.11 123
17852.37 119
17853.63 113
17854.90 116
17856.16 120
17857.42 117
17858.69 141
17859.95 146
17861.21 125
17862.47 150
17863.74 115
17865.00 115
17866.26 129
17867.53 111
17868.79 127
17870.05 118
17871.32 128
17872.58 131
17873.84 126
17875.11 136
17876.37 126
17877.63 119
17878.90 114
17880.16 135
17881.43 122
17882.69 137
17883.95 136
17885.22 129
17886.48 141
17887.74 128
17889.01 131
17890.27 129
17891.54 113
17892.80 115
17894.07 127
17895.33 143
17896.59 127
17897.86 141
17899.12 151
17900.39 138
17901.65 124
17902.92 126
17904.18 140
17905.44 115
17906.71 140
17907.97 139
17909.24 142
17910.50 122
17911.77 162
17913.03 117
17914.30 119
17915.56 116
17916.83 156
17918.09 128
17919.36 140
17920.62 130
17921.89 143
17923.15 144
17924.42 149
17925.68 124
17926.95 141
17928.21 136
17929.48 149
17930.75 128
17932.01 138
17933.28 143
17934.54 161
17935.81 139
17937.07 147
17938.34 143
17939.61 110
17940.87 144
17942.14 121
17943.40 132
17944.67 138
17945.93 139
17947.20 122
17948.47 116
17949.73 118
17951.00 130
17952.27 144
17953.53 150
17954.80 118
17956.06 120
17957.33 146
17958.60 150
17959.86 147
17961.13 129
17962.40 147
17963.66 116
17964.93 136
17966.20 133
17967.46 123
17968.73 126
17970.00 131
17971.26 121
17972.53 144
17973.80 125
17975.07 132
17976.33 134
17977.60 129
17978.87 111
17980.13 171
17981.40 130
17982.67 132
17983.94 124
17985.20 139
17986.47 146
17987.74 140
17989.01 154
17990.27 131
17991.54 136
17992.81 132
17994.08 136
17995.34 125
17996.61 139
17997.88 137
17999.15 125
18000.42 146
18001.68 141
18002.95 143
18004.22 135
18005.49 139
18006.76 136
18008.02 125
18009.29 125
18010.56 138
18011.83 126
18013.10 134
18014.37 130
18015.63 142
18016.90 106
18018.17 133
18019.44 140
18020.71 113
18021.98 122
18023.25 127
18024.51 123
18025.78 140
18027.05 120
18028.32 128
18029.59 129
18030.86 157
18032.13 123
18033.40 126
18034.67 159
18035.94 149
18037.20 119
18038.47 129
18039.74 134
18041.01 156
18042.28 138
18043.55 127
18044.82 131
18046.09 139
18047.36 133
18048.63 134
18049.90 132
18051.17 129
18052.44 107
18053.71 112
18054.98 140
18056.25 122
18057.52 126
18058.79 144
18060.06 145
18061.33 135
18062.60 120
18063.87 132
18065.14 131
18066.41 142
18067.68 127
18068.95 117
18070.22 129
18071.49 134
18072.76 141
18074.03 127
18075.30 129
18076.57 119
18077.84 147
18079.11 125
18080.39 111
18081.66 127
18082.93 131
18084.20 117
18085.47 104
18086.74 128
18088.01 126
18089.28 126
18090.55 114
18091.82 136
18093.10 149
18094.37 163
18095.64 132
18096.91 105
18098.18 124
18099.45 135
18100.72 124
18102.00 129
18103.27 116
18104.54 171
18105.81 166
18107.08 151
18108.35 127
18109.63 103
18110.90 113
18112.17 125
18113.44 117
18114.71 129
18115.98 112
18117.26 132
18118.53 144
18119.80 119
18121.07 120
18122.35 135
18123.62 130
18124.89 129
18126.16 127
18127.43 95
18128.71 118
18129.98 132
18131.25 148
18132.52 121
18133.80 105
18135.07 124
18136.34 124
18137.62 130
18138.89 129
18140.16 128
18141.43 126
18142.71 133
18143.98 149
18145.25 124
18146.53 108
18147.80 113
18149.07 118
18150.35 134
18151.62 120
18152.89 122
18154.17 119
18155.44 117
18156.71 119
18157.99 137
18159.26 131
18160.53 133
18161.81 116
18163.08 130
18164.35 139
18165.63 139
18166.90 132
18168.18 147
18169.45 134
18170.72 123
18172.00 120
18173.27 109
18174.55 141
18175.82 127
18177.09 165
18178.37 121
18179.64 105
18180.92 143
18182.19 138
18183.47 118
18184.74 135
18186.01 124
18187.29 121
18188.56 141
18189.84 145
18191.11 125
18192.39 124
18193.66 113
18194.94 112
18196.21 121
18197.49 152
18198.76 146
18200.04 137
18201.31 111
18202.59 118
18203.86 116
18205.14 131
18206.41 137
18207.69 124
18208.96 124
18210.24 89
18211.51 107
18212.79 106
18214.06 171
18215.34 129
18216.62 131
18217.89 132
18219.17 113
18220.44 120
18221.72 116
18222.99 124
18224.27 137
18225.55 113
18226.82 108
18228.10 122
18229.37 129
18230.65 136
18231.93 122
18233.20 122
18234.48 129
18235.75 124
18237.03 103
18238.31 126
18239.58 141
18240.86 147
18242.14 135
18243.41 133
18244.69 116
18245.97 115
18247.24 125
18248.52 118
18249.80 92
18251.07 124
18252.35 151
18253.63 132
18254.90 122
18256.18 136
18257.46 127
18258.73 129
18260.01 133
18261.29 116
18262.57 121
18263.84 118
18265.12 143
18266.40 136
18267.67 123
18268.95 132
18270.23 133
18271.51 116
18272.78 125
18274.06 118
18275.34 116
18276.62 133
18277.89 143
18279.17 124
18280.45 114
18281.73 131
18283.01 133
18284.28 131
18285.56 119
18286.84 134
18288.12 127
18289.40 143
18290.67 142
18291.95 118
18293.23 122
18294.51 107
18295.79 135
18297.07 123
18298.34 126
18299.62 140
18300.90 120
18302.18 120
18303.46 125
18304.74 134
18306.02 120
18307.29 130
18308.57 131
18309.85 120
18311.13 127
18312.41 124
18313.69 111
18314.97 125
18316.25 126
18317.53 113
18318.80 125
18320.08 117
18321.36 130
18322.64 124
18323.92 133
18325.20 142
18326.48 108
18327.76 138
18329.04 127
18330.32 110
18331.60 133
18332.88 135
18334.16 125
18335.44 149
18336.72 143
18338.00 117
18339.28 141
18340.56 137
18341.84 116
18343.12 136
18344.40 160
18345.68 139
18346.96 126
18348.24 103
18349.52 128
18350.80 128
18352.08 106
18353.36 119
18354.64 127
18355.92 127
18357.20 113
18358.48 120
18359.76 126
18361.04 120
18362.32 96
18363.60 113
18364.88 124
18366.16 127
18367.45 137
18368.73 143
18370.01 155
18371.29 113
18372.57 125
18373.85 104
18375.13 118
18376.41 116
18377.69 109
18378.98 110
18380.26 94
18381.54 108
18382.82 112
18384.10 130
18385.38 132
18386.66 119
18387.95 119
18389.23 131
18390.51 113
18391.79 112
18393.07 137
18394.35 143
18395.64 141
18396.92 141
18398.20 113
18399.48 114
18400.76 145
18402.05 128
18403.33 134
18404.61 135
18405.89 100
18407.17 115
18408.46 126
18409.74 122
18411.02 115
18412.30 115
18413.59 124
18414.87 107
18416.15 100
18417.43 115
18418.72 134
18420.00 140
18421.28 110
18422.56 139
18423.85 120
18425.13 124
18426.41 150
18427.70 116
18428.98 116
18430.26 132
18431.54 143
18432.83 155
18434.11 131
18435.39 135
18436.68 139
18437.96 94
18439.24 120
18440.53 125
18441.81 128
18443.09 117
18444.38 149
18445.66 119
18446.95 121
18448.23 103
18449.51 137
18450.80 115
18452.08 122
18453.36 142
18454.65 142
18455.93 123
18457.22 115
18458.50 120
18459.78 107
18461.07 116
18462.35 111
18463.64 116
18464.92 98
18466.21 129
18467.49 137
18468.77 145
18470.06 134
18471.34 125
18472.63 130
18473.91 127
18475.20 117
18476.48 130
18477.77 132
18479.05 139
18480.34 134
18481.62 120
18482.91 121
18484.19 125
18485.47 117
18486.76 127
18488.04 143
18489.33 135
18490.62 123
18491.90 98
18493.19 116
18494.47 141
18495.76 128
18497.04 135
18498.33 131
18499.61 116
18500.90 156
18502.18 135
18503.47 115
18504.75 128
18506.04 131
18507.33 114
18508.61 122
18509.90 158
18511.18 127
18512.47 119
18513.76 135
18515.04 134
18516.33 109
18517.61 110
18518.90 146
18520.19 125
18521.47 129
18522.76 127
18524.04 128
18525.33 139
18526.62 150
18527.90 149
18529.19 134
18530.48 133
18531.76 121
18533.05 130
18534.34 127
18535.62 125
18536.91 151
18538.20 119
18539.48 111
18540.77 120
18542.06 128
18543.34 129
18544.63 134
18545.92 135
18547.21 139
18548.49 123
18549.78 139
18551.07 124
18552.36 129
18553.64 143
18554.93 130
18556.22 144
18557.50 131
18558.79 124
18560.08 117
18561.37 117
18562.66 132
18563.94 115
18565.23 135
18566.52 125
18567.81 125
18569.09 132
18570.38 126
18571.67 133
18572.96 117
18574.25 127
18575.53 134
18576.82 150
18578.11 141
18579.40 161
18580.69 122
18581.98 146
18583.26 115
18584.55 140
18585.84 130
18587.13 121
18588.42 146
18589.71 156
18590.99 157
18592.28 128
18593.57 127
18594.86 137
18596.15 122
18597.44 151
18598.73 134
18600.02 135
18601.31 111
18602.59 102
18603.88 114
18605.17 123
18606.46 116
18607.75 118
18609.04 130
18610.33 135
18611.62 123
18612.91 109
18614.20 139
18615.49 126
18616.78 164
18618.07 128
18619.36 109
18620.65 93
18621.94 128
18623.23 143
18624.52 109
18625.81 131
18627.10 116
18628.39 117
18629.68 133
18630.97 119
18632.26 89
18633.55 132
18634.84 125
18636.13 135
18637.42 126
18638.71 138
18640.00 136
18641.29 127
18642.58 104
18643.87 124
18645.16 135
18646.45 124
18647.74 127
18649.03 139
18650.32 120
18651.61 111
18652.90 126
18654.19 123
18655.48 132
18656.78 112
18658.07 135
18659.36 131
18660.65 127
18661.94 116
18663.23 122
18664.52 126
18665.81 99
18667.10 100
18668.40 126
18669.69 119
18670.98 144
18672.27 119
18673.56 114
18674.85 119
18676.14 133
18677.44 157
18678.73 126
18680.02 146
18681.31 157
18682.60 123
18683.90 125
18685.19 106
18686.48 117
18687.77 130
18689.06 126
18690.36 127
18691.65 140
18692.94 105
18694.23 103
18695.52 101
18696.82 138
18698.11 128
18699.40 102
18700.69 110
18701.99 106
18703.28 132
18704.57 121
18705.86 104
18707.16 118
18708.45 128
18709.74 116
18711.04 120
18712.33 137
18713.62 103
18714.91 125
18716.21 107
18717.50 101
18718.79 106
18720.09 111
18721.38 129
18722.67 128
18723.97 111
18725.26 132
18726.55 107
18727.85 108
18729.14 102
18730.43 98
18731.73 132
18733.02 122
18734.31 124
18735.61 116
18736.90 117
18738.19 145
18739.49 128
18740.78 108
18742.08 103
18743.37 119
18744.66 127
18745.96 124
18747.25 132
18748.55 117
18749.84 108
18751.13 97
18752.43 102
18753.72 144
18755.02 127
18756.31 103
18757.61 141
18758.90 138
18760.20 114
18761.49 107
18762.78 89
18764.08 128
18765.37 104
18766.67 123
18767.96 99
18769.26 127
18770.55 110
18771.85 94
18773.14 112
18774.44 121
18775.73 103
18777.03 132
18778.32 123
18779.62 133
18780.91 107
18782.21 121
18783.50 94
18784.80 106
18786.10 97
18787.39 96
18788.69 108
18789.98 92
18791.28 109
18792.57 91
18793.87 103
18795.16 101
18796.46 125
18797.76 123
18799.05 131
18800.35 117
18801.64 126
18802.94 123
18804.24 123
18805.53 132
18806.83 125
18808.12 94
18809.42 92
18810.72 124
18812.01 114
18813.31 96
18814.61 110
18815.90 109
18817.20 100
18818.50 93
18819.79 122
18821.09 132
18822.39 115
18823.68 116
18824.98 113
18826.28 114
18827.57 113
18828.87 114
18830.17 115
18831.46 103
18832.76 99
18834.06 132
18835.35 127
18836.65 124
18837.95 127
18839.25 131
18840.54 100
18841.84 93
18843.14 89
18844.44 129
18845.73 113
18847.03 112
18848.33 114
18849.63 140
18850.92 117
18852.22 84
18853.52 106
18854.82 114
18856.11 116
18857.41 126
18858.71 106
18860.01 99
18861.31 91
18862.60 102
18863.90 99
18865.20 114
18866.50 132
18867.80 146
18869.10 137
18870.39 111
18871.69 105
18872.99 98
18874.29 115
18875.59 122
18876.89 137
18878.18 114
18879.48 111
18880.78 146
18882.08 128
18883.38 102
18884.68 131
18885.98 107
18887.28 107
18888.57 101
18889.87 119
18891.17 120
18892.47 94
18893.77 113
18895.07 117
18896.37 92
18897.67 84
18898.97 152
18900.27 123
18901.57 113
18902.87 117
18904.17 100
18905.47 125
18906.76 120
18908.06 102
18909.36 112
18910.66 144
18911.96 111
18913.26 127
18914.56 136
18915.86 133
18917.16 111
18918.46 98
18919.76 109
18921.06 132
18922.36 113
18923.66 93
18924.96 123
18926.26 123
18927.56 111
18928.86 100
18930.17 95
18931.47 121
18932.77 107
18934.07 120
18935.37 127
18936.67 101
18937.97 116
18939.27 139
18940.57 115
18941.87 84
18943.17 110
18944.47 103
18945.77 103
18947.07 97
18948.38 102
18949.68 108
18950.98 102
18952.28 115
18953.58 144
18954.88 105
18956.18 106
18957.48 117
18958.79 124
18960.09 107
18961.39 104
18962.69 120
18963.99 103
18965.29 126
18966.59 100
18967.90 99
18969.20 116
18970.50 100
18971.80 122
18973.10 110
18974.41 133
18975.71 107
18977.01 116
18978.31 120
18979.61 100
18980.92 105
18982.22 124
18983.52 125
18984.82 142
18986.12 119
18987.43 115
18988.73 129
18990.03 115
18991.33 106
18992.64 97
18993.94 106
18995.24 130
18996.54 100
18997.85 100
18999.15 104
19000.45 100
19001.76 114
19003.06 112
19004.36 103
19005.66 115
19006.97 111
19008.27 108
19009.57 107
19010.88 127
19012.18 147
19013.48 111
19014.79 108
19016.09 111
19017.39 104
19018.70 105
19020.00 119
19021.30 87
19022.61 127
19023.91 115
19025.22 118
19026.52 156
19027.82 129
19029.13 118
19030.43 132
19031.73 99
19033.04 107
19034.34 98
19035.65 107
19036.95 123
19038.25 112
19039.56 102
19040.86 132
19042.17 118
19043.47 122
19044.78 96
19046.08 99
19047.38 110
19048.69 135
19049.99 119
19051.30 97
19052.60 116
19053.91 111
19055.21 107
19056.52 105
19057.82 124
19059.13 122
19060.43 90
19061.74 103
19063.04 117
19064.35 117
19065.65 117
19066.96 89
19068.26 113
19069.57 146
19070.87 119
19072.18 121
19073.48 112
19074.79 118
19076.09 119
19077.40 124
19078.70 115
19080.01 106
19081.32 127
19082.62 146
19083.93 118
19085.23 126
19086.54 119
19087.84 127
19089.15 117
19090.46 110
19091.76 124
19093.07 132
19094.37 125
19095.68 120
19096.99 131
19098.29 131
19099.60 107
19100.90 98
19102.21 106
19103.52 117
19104.82 124
19106.13 131
19107.44 123
19108.74 124
19110.05 112
19111.36 118
19112.66 121
19113.97 119
19115.28 122
19116.58 126
19117.89 119
19119.20 107
19120.50 113
19121.81 152
19123.12 110
19124.43 125
19125.73 99
19127.04 97
19128.35 90
19129.65 110
19130.96 111
19132.27 91
19133.58 109
19134.88 103
19136.19 108
19137.50 105
19138.81 110
19140.11 133
19141.42 118
19142.73 108
19144.04 94
19145.34 104
19146.65 141
19147.96 126
19149.27 118
19150.58 124
19151.88 109
19153.19 99
19154.50 131
19155.81 131
19157.12 102
19158.42 129
19159.73 104
19161.04 101
19162.35 93
19163.66 121
19164.97 113
19166.28 103
19167.58 114
19168.89 110
19170.20 109
19171.51 100
19172.82 122
19174.13 119
19175.44 98
19176.75 102
19178.05 104
19179.36 93
19180.67 88
19181.98 120
19183.29 117
19184.60 115
19185.91 86
19187.22 83
19188.53 121
19189.84 137
19191.15 121
19192.46 110
19193.76 85
19195.07 96
19196.38 133
19197.69 103
19199.00 98
19200.31 97
19201.62 110
19202.93 94
19204.24 101
19205.55 119
19206.86 92
19208.17 119
19209.48 137
19210.79 129
19212.10 110
19213.41 111
19214.72 126
19216.03 111
19217.34 115
19218.65 113
19219.96 136
19221.27 117
19222.58 112
19223.89 98
19225.20 121
19226.52 102
19227.83 110
19229.14 132
19230.45 115
19231.76 89
19233.07 83
19234.38 101
19235.69 118
19237.00 102
19238.31 114
19239.62 132
19240.93 129
19242.25 116
19243.56 130
19244.87 112
19246.18 130
19247.49 100
19248.80 87
19250.11 79
19251.42 97
19252.74 99
19254.05 115
19255.36 85
19256.67 116
19257.98 143
19259.29 135
19260.61 121
19261.92 110
19263.23 108
19264.54 111
19265.85 107
19267.17 102
19268.48 120
19269.79 107
19271.10 112
19272.41 123
19273.73 108
19275.04 123
19276.35 125
19277.66 100
19278.98 108
19280.29 100
19281.60 104
19282.91 131
19284.23 95
19285.54 106
19286.85 106
19288.16 120
19289.48 120
19290.79 102
19292.10 90
19293.41 98
19294.73 110
19296.04 104
19297.35 108
19298.67 135
19299.98 170
19301.29 114
19302.61 126
19303.92 87
19305.23 105
19306.55 114
19307.86 110
19309.17 121
19310.49 93
19311.80 120
19313.11 123
19314.43 126
19315.74 121
19317.05 120
19318.37 115
19319.68 141
19320.99 116
19322.31 104
19323.62 109
19324.94 124
19326.25 130
19327.56 109
19328.88 111
19330.19 116
19331.51 117
19332.82 118
19334.14 130
19335.45 135
19336.76 152
19338.08 128
19339.39 128
19340.71 98
19342.02 109
19343.34 116
19344.65 108
19345.97 122
19347.28 115
19348.59 106
19349.91 114
19351.22 119
19352.54 131
19353.85 113
19355.17 125
19356.48 144
19357.80 109
19359.11 97
19360.43 128
19361.74 105
19363.06 115
19364.38 87
19365.69 91
19367.01 119
19368.32 98
19369.64 72
19370.95 119
19372.27 107
19373.58 123
19374.90 98
19376.21 111
19377.53 118
19378.85 116
19380.16 116
19381.48 113
19382.79 97
19384.11 93
19385.43 119
19386.74 117
19388.06 117
19389.37 127
19390.69 112
19392.01 108
19393.32 108
19394.64 127
19395.96 113
19397.27 114
19398.59 115
19399.91 105
19401.22 100
19402.54 107
19403.85 90
19405.17 133
19406.49 111
19407.80 110
19409.12 104
19410.44 91
19411.76 99
19413.07 124
19414.39 112
19415.71 109
19417.02 97
19418.34 116
19419.66 112
19420.98 93
19422.29 104
19423.61 115
19424.93 138
19426.24 113
19427.56 110
19428.88 107
19430.20 120
19431.51 119
19432.83 102
19434.15 103
19435.47 106
19436.79 114
19438.10 107
19439.42 105
19440.74 116
19442.06 99
19443.37 111
19444.69 113
19446.01 142
19447.33 121
19448.65 128
19449.97 106
19451.28 109
19452.60 136
19453.92 124
19455.24 113
19456.56 92
19457.88 84
19459.19 92
19460.51 97
19461.83 91
19463.15 94
19464.47 126
19465.79 119
19467.11 114
19468.42 99
19469.74 99
19471.06 111
19472.38 97
19473.70 106
19475.02 151
19476.34 134
19477.66 109
19478.98 117
19480.30 113
19481.62 100
19482.93 103
19484.25 106
19485.57 104
19486.89 120
19488.21 119
19489.53 111
19490.85 114
19492.17 116
19493.49 125
19494.81 158
19496.13 134
19497.45 109
19498.77 105
19500.09 105
19501.41 94
19502.73 118
19504.05 106
19505.37 107
19506.69 116
19508.01 129
19509.33 127
19510.65 119
19511.97 116
19513.29 107
19514.61 116
19515.93 94
19517.25 101
19518.57 81
19519.89 100
19521.21 104
19522.54 104
19523.86 105
19525.18 93
19526.50 112
19527.82 112
19529.14 133
19530.46 117
19531.78 147
19533.10 121
19534.42 138
19535.74 94
19537.07 119
19538.39 119
19539.71 109
19541.03 105
19542.35 108
19543.67 122
19544.99 122
19546.31 109
19547.64 139
19548.96 114
19550.28 102
19551.60 99
19552.92 124
19554.24 106
19555.57 95
19556.89 112
19558.21 119
19559.53 118
19560.85 90
19562.18 130
19563.50 127
19564.82 101
19566.14 109
19567.46 124
19568.79 143
19570.11 134
19571.43 128
19572.75 112
19574.08 129
19575.40 121
19576.72 116
19578.04 121
19579.37 137
19580.69 117
19582.01 100
19583.33 111
19584.66 122
19585.98 107
19587.30 97
19588.63 103
19589.95 106
19591.27 103
19592.59 109
19593.92 100
19595.24 104
19596.56 107
19597.89 107
19599.21 99
19600.53 107
19601.86 97
19603.18 112
19604.50 113
19605.83 101
19607.15 126
19608.47 92
19609.80 94
19611.12 118
19612.45 100
19613.77 110
19615.09 116
19616.42 137
19617.74 156
19619.06 130
19620.39 136
19621.71 115
19623.04 90
19624.36 109
19625.69 136
19627.01 116
19628.33 129
19629.66 105
19630.98 115
19632.31 112
19633.63 125
19634.96 103
19636.28 122
19637.60 103
19638.93 100
19640.25 102
19641.58 106
19642.90 116
19644.23 114
19645.55 118
19646.88 125
19648.20 95
19649.53 106
19650.85 123
19652.18 113
19653.50 90
19654.83 117
19656.15 115
19657.48 136
19658.80 136
19660.13 100
19661.45 109
19662.78 125
19664.11 137
19665.43 119
19666.76 100
19668.08 113
19669.41 127
19670.73 133
19672.06 110
19673.39 113
19674.71 120
19676.04 124
19677.36 127
19678.69 154
19680.01 123
19681.34 117
19682.67 128
19683.99 131
19685.32 118
19686.65 142
19687.97 108
19689.30 120
19690.62 93
19691.95 111
19693.28 123
19694.60 134
19695.93 110
19697.26 95
19698.58 107
19699.91 127
19701.24 118
19702.56 128
19703.89 113
19705.22 106
19706.54 114
19707.87 114
19709.20 116
19710.53 105
19711.85 115
19713.18 118
19714.51 131
19715.83 107
19717.16 120
19718.49 118
19719.82 118
19721.14 139
19722.47 111
19723.80 111
19725.13 132
19726.45 135
19727.78 86
19729.11 105
19730.44 123
19731.76 118
19733.09 135
19734.42 131
19735.75 155
19737.08 132
19738.40 104
19739.73 113
19741.06 104
19742.39 114
19743.72 124
19745.04 119
19746.37 119
19747.70 121
19749.03 109
19750.36 119
19751.69 125
19753.01 97
19754.34 98
19755.67 105
19757.00 98
19758.33 95
19759.66 103
19760.99 115
19762.31 102
19763.64 116
19764.97 101
19766.30 107
19767.63 99
19768.96 109
19770.29 106
19771.62 115
19772.95 101
19774.28 114
19775.60 116
19776.93 103
19778.26 115
19779.59 109
19780.92 136
19782.25 117
19783.58 130
19784.91 134
19786.24 97
19787.57 104
19788.90 119
19790.23 138
19791.56 104
19792.89 108
19794.22 112
19795.55 143
19796.88 120
19798.21 121
19799.54 97
19800.87 101
19802.20 132
19803.53 121
19804.86 124
19806.19 127
19807.52 115
19808.85 95
19810.18 123
19811.51 136
19812.84 107
19814.17 103
19815.50 100
19816.83 94
19818.16 124
19819.49 126
19820.83 112
19822.16 117
19823.49 121
19824.82 129
19826.15 100
19827.48 106
19828.81 93
19830.14 119
19831.47 134
19832.80 111
19834.14 102
19835.47 97
19836.80 117
19838.13 138
19839.46 106
19840.79 115
19842.12 131
19843.46 112
19844.79 102
19846.12 107
19847.45 109
19848.78 99
19850.11 95
19851.45 112
19852.78 83
19854.11 96
19855.44 128
19856.77 107
19858.11 94
19859.44 102
19860.77 93
19862.10 111
19863.43 131
19864.77 117
19866.10 132
19867.43 94
19868.76 105
19870.10 106
19871.43 102
19872.76 92
19874.09 91
19875.43 104
19876.76 112
19878.09 96
19879.42 119
19880.76 104
19882.09 115
19883.42 124
19884.75 146
19886.09 119
19887.42 113
19888.75 113
19890.09 101
19891.42 107
19892.75 96
19894.09 117
19895.42 110
19896.75 94
19898.09 99
19899.42 103
19900.75 104
19902.09 97
19903.42 119
19904.75 111
19906.09 105
19907.42 117
19908.75 116
19910.09 122
19911.42 109
19912.76 106
19914.09 131
19915.42 118
19916.76 107
19918.09 119
19919.43 92
19920.76 123
19922.09 116
19923.43 123
19924.76 99
19926.10 116
19927.43 108
19928.77 106
19930.10 116
19931.43 108
19932.77 132
19934.10 115
19935.44 114
19936.77 130
19938.11 105
19939.44 152
19940.78 103
19942.11 102
19943.45 105
19944.78 113
19946.12 124
19947.45 122
19948.79 118
19950.12 111
19951.46 136
19952.79 148
19954.13 119
19955.46 127
19956.80 104
19958.13 101
19959.47 98
19960.80 113
19962.14 119
19963.48 104
19964.81 98
19966.15 86
19967.48 105
19968.82 105
19970.15 120
19971.49 116
19972.83 109
19974.16 94
19975.50 91
19976.83 100
19978.17 119
19979.51 132
19980.84 118
19982.18 101
19983.51 99
19984.85 107
19986.19 115
19987.52 118
19988.86 108
19990.20 113
19991.53 117
19992.87 141
19994.21 112
19995.54 125
19996.88 118
19998.22 106
19999.55 106
20000.89 105
20002.23 105
20003.56 108
20004.90 128
20006.24 100
20007.57 124
20008.91 112
20010.25 136
20011.59 121
20012.92 110
20014.26 95
20015.60 111
20016.94 116
20018.27 112
20019.61 122
20020.95 139
20022.28 116
20023.62 116
20024.96 138
20026.30 99
20027.64 121
20028.97 107
20030.31 106
20031.65 105
20032.99 87
20034.32 122
20035.66 113
20037.00 123
20038.34 116
20039.68 103
20041.02 146
20042.35 110
20043.69 106
20045.03 101
20046.37 102
20047.71 143
20049.05 116
20050.38 109
20051.72 113
20053.06 107
20054.40 116
20055.74 131
20057.08 98
20058.42 108
20059.75 135
20061.09 117
20062.43 103
20063.77 87
20065.11 100
20066.45 136
20067.79 121
20069.13 97
20070.47 98
20071.81 122
20073.14 113
20074.48 100
20075.82 126
20077.16 112
20078.50 111
20079.84 122
20081.18 121
20082.52 110
20083.86 116
20085.20 145
20086.54 142
20087.88 116
20089.22 114
20090.56 110
20091.90 137
20093.24 121
20094.58 94
20095.92 121
20097.26 122
20098.60 108
20099.94 110
20101.28 111
20102.62 109
20103.96 107
20105.30 122
20106.64 105
20107.98 107
20109.32 95
20110.66 103
20112.00 96
20113.34 114
20114.68 103
20116.02 121
20117.36 138
20118.71 111
20120.05 114
20121.39 124
20122.73 89
20124.07 115
20125.41 120
20126.75 100
20128.09 106
20129.43 92
20130.77 95
20132.12 88
20133.46 105
20134.80 123
20136.14 92
20137.48 94
20138.82 88
20140.16 120
20141.51 84
20142.85 108
20144.19 118
20145.53 101
