# Supplementary material for: MALDI-TOF MS typing enables the classification of brewing yeasts of the genus Saccharomyces to major beer styles
Source: PLoS One. 2017 Aug 9;12(8):e0181694. doi: 10.1371/journal.pone.0181694 (PMC5549903; doi:10.1371/journal.pone.0181694)
Supplement: S2 File — The directory includes 90 raw files and was zipped to “.zip”; the folder has three strains with 30 spectra per strain; S1 Text explains the raw files with an example and Table 1 represents the yeast strains used within the experiment. (ZIP) [file pone.0181694.s005.zip › 4-6/30254-165-OG-Koe-Ale-YPG-18h-E-E_2015-10-09__0_B5_1.dat]

2000.04 3229
2000.46 3389
2000.88 3474
2001.30 3318
2001.72 3467
2002.14 3568
2002.57 3606
2002.99 3373
2003.41 3454
2003.83 3392
2004.25 3469
2004.67 3429
2005.10 3330
2005.52 3244
2005.94 3394
2006.36 3564
2006.78 3463
2007.21 3394
2007.63 3649
2008.05 3987
2008.47 3572
2008.89 3586
2009.32 3624
2009.74 3707
2010.16 3861
2010.58 3998
2011.01 3980
2011.43 4050
2011.85 3994
2012.27 3802
2012.70 3683
2013.12 3731
2013.54 3518
2013.96 3450
2014.39 3546
2014.81 3270
2015.23 3196
2015.66 3089
2016.08 3356
2016.50 3271
2016.93 3271
2017.35 3420
2017.77 3582
2018.19 3227
2018.62 3399
2019.04 3477
2019.46 3431
2019.89 3398
2020.31 3504
2020.73 3613
2021.16 3575
2021.58 3529
2022.01 3720
2022.43 3500
2022.85 3413
2023.28 3616
2023.70 3627
2024.12 3621
2024.55 3668
2024.97 3421
2025.40 3362
2025.82 3211
2026.24 3221
2026.67 3375
2027.09 3210
2027.52 3328
2027.94 3508
2028.37 3244
2028.79 3008
2029.21 3393
2029.64 3382
2030.06 3182
2030.49 3288
2030.91 3419
2031.34 3287
2031.76 3446
2032.19 3302
2032.61 3384
2033.04 3564
2033.46 3731
2033.88 3749
2034.31 3721
2034.73 3745
2035.16 3840
2035.58 3639
2036.01 3799
2036.43 3835
2036.86 3815
2037.29 3863
2037.71 3625
2038.14 3434
2038.56 3716
2038.99 3462
2039.41 3263
2039.84 3534
2040.26 3353
2040.69 3363
2041.11 3253
2041.54 3337
2041.97 3494
2042.39 3533
2042.82 3386
2043.24 3469
2043.67 3529
2044.09 3527
2044.52 3269
2044.95 3189
2045.37 3323
2045.80 3124
2046.22 3200
2046.65 3358
2047.08 3452
2047.50 3314
2047.93 3500
2048.36 3366
2048.78 3156
2049.21 3216
2049.64 3392
2050.06 3549
2050.49 3404
2050.92 3382
2051.34 3473
2051.77 3577
2052.20 3371
2052.62 3348
2053.05 3448
2053.48 3440
2053.90 3310
2054.33 3281
2054.76 3272
2055.18 3189
2055.61 3197
2056.04 3389
2056.47 3399
2056.89 3131
2057.32 3163
2057.75 3382
2058.17 3435
2058.60 3447
2059.03 3510
2059.46 3543
2059.88 3371
2060.31 3341
2060.74 3380
2061.17 3492
2061.60 3506
2062.02 3317
2062.45 3437
2062.88 3360
2063.31 3375
2063.74 3322
2064.16 3518
2064.59 3503
2065.02 3604
2065.45 3771
2065.88 3670
2066.30 3776
2066.73 3855
2067.16 3771
2067.59 3714
2068.02 3848
2068.45 3730
2068.87 3651
2069.30 3757
2069.73 3624
2070.16 3704
2070.59 3590
2071.02 3513
2071.45 3414
2071.87 3542
2072.30 3325
2072.73 3350
2073.16 3240
2073.59 3372
2074.02 3314
2074.45 3052
2074.88 3377
2075.31 3191
2075.74 3223
2076.17 3518
2076.59 3489
2077.02 3486
2077.45 3428
2077.88 3622
2078.31 3681
2078.74 3495
2079.17 3563
2079.60 3581
2080.03 3488
2080.46 3436
2080.89 3649
2081.32 3603
2081.75 3731
2082.18 3515
2082.61 3624
2083.04 3539
2083.47 3551
2083.90 3456
2084.33 3294
2084.76 3596
2085.19 3531
2085.62 3298
2086.05 3330
2086.48 3278
2086.91 3269
2087.34 3369
2087.77 3511
2088.20 3426
2088.63 3419
2089.06 3587
2089.49 3492
2089.93 3330
2090.36 3610
2090.79 3777
2091.22 3542
2091.65 3444
2092.08 3547
2092.51 3457
2092.94 3428
2093.37 3376
2093.80 3441
2094.23 3181
2094.67 3275
2095.10 3294
2095.53 3363
2095.96 3457
2096.39 3406
2096.82 3281
2097.25 3314
2097.68 3318
2098.12 3291
2098.55 3243
2098.98 3359
2099.41 3409
2099.84 3321
2100.27 3198
2100.71 3283
2101.14 3303
2101.57 3289
2102.00 3272
2102.43 3295
2102.87 3259
2103.30 3269
2103.73 3160
2104.16 3249
2104.59 3423
2105.03 3350
2105.46 3452
2105.89 3510
2106.32 3523
2106.76 3595
2107.19 3641
2107.62 3542
2108.05 3450
2108.49 3564
2108.92 3627
2109.35 3610
2109.78 3489
2110.22 3537
2110.65 3551
2111.08 3490
2111.52 3188
2111.95 3187
2112.38 3146
2112.81 3158
2113.25 3247
2113.68 3254
2114.11 3036
2114.55 3041
2114.98 3158
2115.41 3170
2115.85 3189
2116.28 3319
2116.71 3370
2117.15 3283
2117.58 3281
2118.01 3289
2118.45 3254
2118.88 3344
2119.32 3091
2119.75 3031
2120.18 3143
2120.62 3063
2121.05 3217
2121.48 3468
2121.92 3439
2122.35 3229
2122.79 3374
2123.22 3334
2123.65 3132
2124.09 3389
2124.52 3396
2124.96 3368
2125.39 3461
2125.83 3408
2126.26 3402
2126.70 3334
2127.13 3381
2127.56 3303
2128.00 3259
2128.43 3329
2128.87 3235
2129.30 3393
2129.74 3341
2130.17 3067
2130.61 3322
2131.04 3511
2131.48 3456
2131.91 3291
2132.35 3441
2132.78 3257
2133.22 3605
2133.65 3477
2134.09 3512
2134.52 3554
2134.96 3401
2135.39 3399
2135.83 3533
2136.26 3367
2136.70 3537
2137.14 3681
2137.57 3766
2138.01 3668
2138.44 3678
2138.88 3564
2139.31 3397
2139.75 3477
2140.19 3414
2140.62 3590
2141.06 3482
2141.49 3440
2141.93 3293
2142.37 3384
2142.80 3387
2143.24 3119
2143.67 3102
2144.11 3126
2144.55 3342
2144.98 3392
2145.42 3313
2145.86 3120
2146.29 3248
2146.73 3216
2147.16 3017
2147.60 3074
2148.04 3183
2148.47 3184
2148.91 3300
2149.35 3418
2149.79 3432
2150.22 3725
2150.66 3573
2151.10 3672
2151.53 3738
2151.97 3438
2152.41 3655
2152.84 3601
2153.28 3780
2153.72 3493
2154.16 3479
2154.59 3422
2155.03 3411
2155.47 3465
2155.91 3371
2156.34 3061
2156.78 3187
2157.22 3323
2157.66 3246
2158.09 2979
2158.53 3170
2158.97 3466
2159.41 3461
2159.84 3378
2160.28 3405
2160.72 3323
2161.16 3451
2161.60 3331
2162.03 3322
2162.47 3428
2162.91 3559
2163.35 3418
2163.79 3346
2164.22 3312
2164.66 3343
2165.10 3572
2165.54 3583
2165.98 3371
2166.42 3279
2166.86 3379
2167.29 3313
2167.73 3421
2168.17 3341
2168.61 3453
2169.05 3395
2169.49 3245
2169.93 3452
2170.37 3375
2170.80 3399
2171.24 3314
2171.68 3193
2172.12 3386
2172.56 3266
2173.00 3689
2173.44 3659
2173.88 3528
2174.32 3423
2174.76 3441
2175.20 3569
2175.64 3387
2176.08 3508
2176.51 3460
2176.95 3514
2177.39 3434
2177.83 3540
2178.27 3436
2178.71 3373
2179.15 3448
2179.59 3464
2180.03 3697
2180.47 3651
2180.91 3430
2181.35 3576
2181.79 3560
2182.23 3493
2182.67 3365
2183.11 3359
2183.55 3443
2183.99 3404
2184.43 3360
2184.87 3336
2185.31 3154
2185.76 3428
2186.20 3365
2186.64 3207
2187.08 3456
2187.52 3451
2187.96 3330
2188.40 3302
2188.84 3493
2189.28 3422
2189.72 3405
2190.16 3432
2190.60 3566
2191.04 3628
2191.49 3790
2191.93 3632
2192.37 3751
2192.81 3715
2193.25 3531
2193.69 3653
2194.13 3671
2194.57 3605
2195.02 3555
2195.46 3665
2195.90 3775
2196.34 3506
2196.78 3779
2197.22 3854
2197.66 3861
2198.11 3445
2198.55 3489
2198.99 3576
2199.43 3553
2199.87 3549
2200.32 3103
2200.76 3306
2201.20 3343
2201.64 3304
2202.08 3128
2202.53 2982
2202.97 3191
2203.41 3237
2203.85 3271
2204.29 3268
2204.74 3535
2205.18 3557
2205.62 3400
2206.06 3235
2206.51 3292
2206.95 3499
2207.39 3568
2207.83 3660
2208.28 3661
2208.72 3514
2209.16 3610
2209.61 3624
2210.05 3701
2210.49 3655
2210.93 3508
2211.38 3595
2211.82 3574
2212.26 3626
2212.71 3444
2213.15 3419
2213.59 3344
2214.04 3400
2214.48 3336
2214.92 3553
2215.37 3519
2215.81 3302
2216.25 3392
2216.70 3289
2217.14 3200
2217.59 3487
2218.03 3331
2218.47 3337
2218.92 3376
2219.36 3063
2219.80 3069
2220.25 3281
2220.69 3274
2221.14 3290
2221.58 3462
2222.02 3474
2222.47 3347
2222.91 3416
2223.36 3443
2223.80 3426
2224.25 3347
2224.69 3452
2225.13 3452
2225.58 3485
2226.02 3491
2226.47 3868
2226.91 3474
2227.36 3559
2227.80 3818
2228.25 3776
2228.69 3811
2229.14 3786
2229.58 3880
2230.03 3638
2230.47 3816
2230.92 3809
2231.36 3626
2231.81 3707
2232.25 3724
2232.70 3784
2233.14 3861
2233.59 3857
2234.03 3937
2234.48 3836
2234.92 3984
2235.37 3817
2235.81 3611
2236.26 3552
2236.70 3409
2237.15 3498
2237.60 3630
2238.04 3718
2238.49 3711
2238.93 3360
2239.38 3405
2239.83 3515
2240.27 3444
2240.72 3098
2241.16 3161
2241.61 3284
2242.06 3173
2242.50 3315
2242.95 3363
2243.39 3044
2243.84 3057
2244.29 3255
2244.73 3330
2245.18 3214
2245.63 3268
2246.07 3166
2246.52 3166
2246.97 3360
2247.41 3211
2247.86 3016
2248.31 3088
2248.75 3170
2249.20 3161
2249.65 3029
2250.09 3031
2250.54 3189
2250.99 2944
2251.43 2892
2251.88 3111
2252.33 3053
2252.78 3266
2253.22 3321
2253.67 3126
2254.12 2913
2254.56 2934
2255.01 3384
2255.46 3232
2255.91 3079
2256.35 3119
2256.80 3152
2257.25 3244
2257.70 3046
2258.14 2920
2258.59 3022
2259.04 3080
2259.49 3192
2259.94 3093
2260.38 2987
2260.83 2991
2261.28 3147
2261.73 3205
2262.18 3370
2262.62 3268
2263.07 3162
2263.52 3409
2263.97 3326
2264.42 3353
2264.87 3614
2265.31 3334
2265.76 3511
2266.21 3383
2266.66 3398
2267.11 3394
2267.56 3448
2268.01 3555
2268.45 3548
2268.90 3447
2269.35 3461
2269.80 3523
2270.25 3574
2270.70 3617
2271.15 3442
2271.60 3606
2272.05 3538
2272.49 3874
2272.94 3909
2273.39 3961
2273.84 3934
2274.29 3770
2274.74 3830
2275.19 3667
2275.64 3688
2276.09 3603
2276.54 3484
2276.99 3579
2277.44 3471
2277.89 3586
2278.34 3314
2278.79 3476
2279.24 3360
2279.69 3167
2280.14 3234
2280.59 3123
2281.04 3009
2281.49 3040
2281.94 3146
2282.39 3146
2282.84 3231
2283.29 3083
2283.74 3331
2284.19 3208
2284.64 3247
2285.09 3188
2285.54 3057
2285.99 2900
2286.44 3241
2286.89 3224
2287.34 3216
2287.79 3259
2288.24 3533
2288.69 3677
2289.14 3968
2289.59 4192
2290.05 4222
2290.50 4575
2290.95 4574
2291.40 4707
2291.85 4933
2292.30 4931
2292.75 4959
2293.20 5355
2293.65 4996
2294.11 4931
2294.56 4743
2295.01 4557
2295.46 4485
2295.91 4381
2296.36 4241
2296.81 4117
2297.27 4091
2297.72 3907
2298.17 3690
2298.62 3520
2299.07 3599
2299.52 3753
2299.98 3517
2300.43 3373
2300.88 3230
2301.33 3357
2301.78 3461
2302.24 3230
2302.69 3126
2303.14 3335
2303.59 3259
2304.04 3350
2304.50 3310
2304.95 3162
2305.40 3113
2305.85 3303
2306.31 3577
2306.76 3216
2307.21 3252
2307.66 3200
2308.12 3223
2308.57 3548
2309.02 3648
2309.48 3815
2309.93 4015
2310.38 4110
2310.83 4090
2311.29 3965
2311.74 4315
2312.19 4507
2312.65 4323
2313.10 4331
2313.55 4098
2314.01 3900
2314.46 3882
2314.91 3718
2315.37 3826
2315.82 3649
2316.27 3218
2316.73 3364
2317.18 3322
2317.63 3453
2318.09 3249
2318.54 3278
2318.99 3545
2319.45 3578
2319.90 3711
2320.36 3547
2320.81 3449
2321.26 3498
2321.72 3723
2322.17 3599
2322.63 3458
2323.08 3451
2323.53 3407
2323.99 3458
2324.44 3617
2324.90 3570
2325.35 3607
2325.80 3463
2326.26 3564
2326.71 3538
2327.17 3535
2327.62 3771
2328.08 3655
2328.53 3679
2328.99 3695
2329.44 3754
2329.90 3940
2330.35 4092
2330.81 3993
2331.26 3919
2331.72 4193
2332.17 3798
2332.63 3752
2333.08 3884
2333.54 3638
2333.99 3545
2334.45 3351
2334.90 3614
2335.36 3785
2335.81 3447
2336.27 3371
2336.72 3259
2337.18 3134
2337.63 3170
2338.09 3315
2338.55 3222
2339.00 3186
2339.46 3457
2339.91 3421
2340.37 2919
2340.82 3240
2341.28 3357
2341.74 3237
2342.19 3219
2342.65 3156
2343.10 2966
2343.56 3244
2344.02 3173
2344.47 3050
2344.93 3235
2345.39 3451
2345.84 3295
2346.30 3319
2346.75 3287
2347.21 3270
2347.67 3418
2348.12 3360
2348.58 3261
2349.04 3291
2349.49 3517
2349.95 3723
2350.41 3829
2350.86 3685
2351.32 3498
2351.78 3366
2352.23 3580
2352.69 3603
2353.15 3561
2353.61 3587
2354.06 3412
2354.52 3343
2354.98 3403
2355.43 3498
2355.89 3275
2356.35 3202
2356.81 3200
2357.26 3092
2357.72 3266
2358.18 3534
2358.64 3486
2359.09 3505
2359.55 3343
2360.01 3395
2360.47 3458
2360.93 3531
2361.38 3594
2361.84 3604
2362.30 3618
2362.76 3483
2363.22 3374
2363.67 3339
2364.13 3531
2364.59 3534
2365.05 3290
2365.51 3240
2365.96 3404
2366.42 3380
2366.88 3363
2367.34 3309
2367.80 3351
2368.26 3512
2368.72 3387
2369.17 3416
2369.63 3267
2370.09 3214
2370.55 3323
2371.01 3309
2371.47 3320
2371.93 3453
2372.39 3291
2372.84 3306
2373.30 3329
2373.76 3481
2374.22 3469
2374.68 3486
2375.14 3529
2375.60 3477
2376.06 3517
2376.52 3867
2376.98 3730
2377.44 3540
2377.90 3662
2378.36 3832
2378.81 3735
2379.27 3499
2379.73 3443
2380.19 3344
2380.65 3237
2381.11 3393
2381.57 3383
2382.03 3570
2382.49 3422
2382.95 3300
2383.41 3420
2383.87 3404
2384.33 3229
2384.79 3345
2385.25 2990
2385.71 3018
2386.17 3140
2386.63 3157
2387.09 3117
2387.55 3098
2388.01 3246
2388.48 3526
2388.94 3487
2389.40 3340
2389.86 3233
2390.32 3303
2390.78 3539
2391.24 3592
2391.70 3410
2392.16 3435
2392.62 3594
2393.08 3621
2393.54 3476
2394.00 3659
2394.47 3447
2394.93 3423
2395.39 3484
2395.85 3366
2396.31 3376
2396.77 3070
2397.23 3287
2397.69 3377
2398.16 3300
2398.62 3207
2399.08 3281
2399.54 3122
2400.00 3033
2400.46 3151
2400.92 3023
2401.39 2994
2401.85 2930
2402.31 2977
2402.77 3185
2403.23 3240
2403.70 3272
2404.16 3253
2404.62 2988
2405.08 3032
2405.54 3151
2406.01 3183
2406.47 3056
2406.93 3218
2407.39 3169
2407.86 3219
2408.32 3064
2408.78 3155
2409.24 3069
2409.71 3039
2410.17 3088
2410.63 2958
2411.09 3102
2411.56 3191
2412.02 3005
2412.48 2916
2412.94 2887
2413.41 2957
2413.87 3058
2414.33 3109
2414.80 3022
2415.26 3037
2415.72 3113
2416.19 3147
2416.65 3171
2417.11 3164
2417.57 3413
2418.04 3394
2418.50 3359
2418.96 3230
2419.43 3266
2419.89 3177
2420.36 3370
2420.82 3273
2421.28 3132
2421.75 3261
2422.21 3160
2422.67 3146
2423.14 2935
2423.60 3048
2424.07 3227
2424.53 3214
2424.99 3129
2425.46 3133
2425.92 3237
2426.39 3174
2426.85 3278
2427.31 3088
2427.78 2943
2428.24 3217
2428.71 3343
2429.17 3027
2429.64 2949
2430.10 2964
2430.56 3001
2431.03 2946
2431.49 2929
2431.96 2896
2432.42 3093
2432.89 3037
2433.35 2975
2433.82 2847
2434.28 2944
2434.75 2930
2435.21 3163
2435.68 3268
2436.14 3124
2436.61 3113
2437.07 3257
2437.54 3080
2438.00 3117
2438.47 3092
2438.93 3154
2439.40 2974
2439.86 3211
2440.33 3299
2440.80 3244
2441.26 3258
2441.73 3216
2442.19 3513
2442.66 3314
2443.12 3528
2443.59 3548
2444.06 3390
2444.52 3173
2444.99 3368
2445.45 3352
2445.92 3238
2446.38 3375
2446.85 3301
2447.32 3318
2447.78 3169
2448.25 3062
2448.72 2994
2449.18 3103
2449.65 3237
2450.11 3036
2450.58 3071
2451.05 3013
2451.51 2960
2451.98 3007
2452.45 3124
2452.91 3020
2453.38 3084
2453.85 3092
2454.31 3190
2454.78 3386
2455.25 3111
2455.71 3164
2456.18 3286
2456.65 3085
2457.12 3225
2457.58 3165
2458.05 3172
2458.52 3228
2458.98 3283
2459.45 3156
2459.92 3272
2460.39 3253
2460.85 3058
2461.32 2965
2461.79 3166
2462.26 3100
2462.72 3050
2463.19 2938
2463.66 3272
2464.13 2983
2464.59 2937
2465.06 2985
2465.53 3014
2466.00 2849
2466.47 2899
2466.93 2824
2467.40 2991
2467.87 2948
2468.34 3073
2468.81 3275
2469.27 3227
2469.74 3027
2470.21 3067
2470.68 3050
2471.15 2903
2471.62 2820
2472.09 2894
2472.55 2867
2473.02 2985
2473.49 2977
2473.96 2939
2474.43 2709
2474.90 2846
2475.37 3075
2475.83 2994
2476.30 3077
2476.77 3199
2477.24 3047
2477.71 2963
2478.18 2927
2478.65 2932
2479.12 3053
2479.59 3114
2480.06 3098
2480.53 2943
2480.99 3128
2481.46 2910
2481.93 2856
2482.40 3020
2482.87 2900
2483.34 2995
2483.81 2907
2484.28 3062
2484.75 3112
2485.22 2951
2485.69 2862
2486.16 2965
2486.63 2951
2487.10 3068
2487.57 3196
2488.04 3138
2488.51 2868
2488.98 3015
2489.45 3109
2489.92 3142
2490.39 3284
2490.86 3237
2491.33 3200
2491.80 3090
2492.27 3112
2492.74 3486
2493.21 3607
2493.68 3466
2494.15 3318
2494.62 3496
2495.10 3476
2495.57 3540
2496.04 3540
2496.51 3500
2496.98 3441
2497.45 3325
2497.92 3549
2498.39 3760
2498.86 3500
2499.33 3432
2499.80 3430
2500.28 3180
2500.75 2905
2501.22 3029
2501.69 2778
2502.16 3061
2502.63 3091
2503.10 2898
2503.57 2927
2504.05 2953
2504.52 2992
2504.99 2842
2505.46 2822
2505.93 3032
2506.40 2807
2506.88 2853
2507.35 2751
2507.82 3087
2508.29 2942
2508.76 2973
2509.24 2994
2509.71 3120
2510.18 2972
2510.65 2937
2511.12 3140
2511.60 3089
2512.07 3226
2512.54 3212
2513.01 3254
2513.49 3218
2513.96 3184
2514.43 3220
2514.90 3317
2515.38 3356
2515.85 3337
2516.32 3172
2516.79 3213
2517.27 3242
2517.74 3270
2518.21 3219
2518.68 3424
2519.16 3319
2519.63 3392
2520.10 3422
2520.58 3256
2521.05 3181
2521.52 3103
2522.00 3070
2522.47 3339
2522.94 3345
2523.42 3285
2523.89 3186
2524.36 3210
2524.84 3123
2525.31 3283
2525.78 3064
2526.26 2847
2526.73 3084
2527.20 3223
2527.68 3214
2528.15 3402
2528.63 3442
2529.10 3406
2529.57 3339
2530.05 3410
2530.52 3493
2531.00 3405
2531.47 3398
2531.94 3536
2532.42 3340
2532.89 3159
2533.37 2946
2533.84 2868
2534.32 3193
2534.79 3461
2535.26 3368
2535.74 3332
2536.21 3278
2536.69 3180
2537.16 3158
2537.64 3147
2538.11 3262
2538.59 3281
2539.06 3218
2539.54 3289
2540.01 3143
2540.49 2963
2540.96 3257
2541.44 3287
2541.91 3166
2542.39 3166
2542.86 3269
2543.34 3316
2543.81 3061
2544.29 3080
2544.76 3136
2545.24 3141
2545.71 3167
2546.19 3000
2546.66 3072
2547.14 2977
2547.61 2980
2548.09 3003
2548.57 3074
2549.04 2941
2549.52 3108
2549.99 3022
2550.47 3128
2550.95 3245
2551.42 3123
2551.90 3164
2552.37 3248
2552.85 3472
2553.33 3431
2553.80 3456
2554.28 3229
2554.75 3070
2555.23 3501
2555.71 3299
2556.18 3033
2556.66 3076
2557.14 3320
2557.61 3242
2558.09 3275
2558.57 3316
2559.04 3013
2559.52 3051
2560.00 3102
2560.47 3005
2560.95 3002
2561.43 3032
2561.90 3152
2562.38 3179
2562.86 3026
2563.33 3073
2563.81 3076
2564.29 3023
2564.77 3177
2565.24 2999
2565.72 2932
2566.20 2919
2566.68 2848
2567.15 3005
2567.63 2963
2568.11 2858
2568.59 2991
2569.06 2970
2569.54 2859
2570.02 2871
2570.50 2801
2570.97 2748
2571.45 2776
2571.93 2946
2572.41 2993
2572.89 2934
2573.36 2998
2573.84 2852
2574.32 2977
2574.80 2852
2575.28 2855
2575.75 3111
2576.23 3000
2576.71 2721
2577.19 2996
2577.67 2872
2578.15 2910
2578.62 2951
2579.10 3015
2579.58 2842
2580.06 2932
2580.54 2859
2581.02 2792
2581.50 2570
2581.97 2726
2582.45 3085
2582.93 3036
2583.41 2863
2583.89 3003
2584.37 2978
2584.85 3020
2585.33 3158
2585.81 2914
2586.29 2937
2586.77 2863
2587.24 2971
2587.72 2963
2588.20 2834
2588.68 3101
2589.16 3292
2589.64 3174
2590.12 3087
2590.60 2943
2591.08 2947
2591.56 3028
2592.04 3223
2592.52 3375
2593.00 3022
2593.48 3191
2593.96 3208
2594.44 3123
2594.92 3008
2595.40 2901
2595.88 3127
2596.36 3144
2596.84 3035
2597.32 3042
2597.80 2943
2598.28 3000
2598.76 2993
2599.24 2782
2599.72 2781
2600.20 2833
2600.68 2793
2601.16 2807
2601.64 2970
2602.12 2825
2602.61 2830
2603.09 2884
2603.57 2895
2604.05 2781
2604.53 2825
2605.01 2731
2605.49 2804
2605.97 2877
2606.45 2992
2606.93 2966
2607.42 2878
2607.90 3110
2608.38 2986
2608.86 2918
2609.34 3053
2609.82 3083
2610.30 3091
2610.78 3084
2611.27 3093
2611.75 3028
2612.23 2937
2612.71 2955
2613.19 2790
2613.67 2588
2614.16 2857
2614.64 3068
2615.12 3038
2615.60 2942
2616.08 2991
2616.57 3030
2617.05 3126
2617.53 3182
2618.01 3163
2618.49 3364
2618.98 3274
2619.46 3262
2619.94 3401
2620.42 3330
2620.91 3110
2621.39 3088
2621.87 3176
2622.35 2983
2622.84 3087
2623.32 2963
2623.80 2820
2624.28 2762
2624.77 2831
2625.25 2908
2625.73 2828
2626.21 2871
2626.70 3027
2627.18 2958
2627.66 3055
2628.15 3178
2628.63 3291
2629.11 3246
2629.60 3284
2630.08 3166
2630.56 3110
2631.05 3085
2631.53 3498
2632.01 3538
2632.50 3285
2632.98 3359
2633.46 3571
2633.95 3377
2634.43 3397
2634.91 3294
2635.40 3219
2635.88 3278
2636.37 3036
2636.85 3024
2637.33 3139
2637.82 2941
2638.30 2958
2638.79 2956
2639.27 2905
2639.75 3111
2640.24 3034
2640.72 3035
2641.21 2849
2641.69 2966
2642.18 2844
2642.66 3084
2643.14 3011
2643.63 2882
2644.11 2962
2644.60 2888
2645.08 2778
2645.57 2969
2646.05 2822
2646.54 2830
2647.02 2962
2647.51 2997
2647.99 3031
2648.48 2980
2648.96 3110
2649.45 2917
2649.93 3107
2650.42 3405
2650.90 3215
2651.39 2987
2651.87 2973
2652.36 3131
2652.84 2940
2653.33 3027
2653.81 3089
2654.30 3370
2654.78 3240
2655.27 3123
2655.76 3141
2656.24 3180
2656.73 3135
2657.21 3320
2657.70 3446
2658.18 3303
2658.67 3149
2659.16 3079
2659.64 3033
2660.13 2982
2660.61 2916
2661.10 3032
2661.59 3081
2662.07 2899
2662.56 3004
2663.05 2945
2663.53 2823
2664.02 2818
2664.50 2949
2664.99 2892
2665.48 2789
2665.96 2863
2666.45 2961
2666.94 2861
2667.42 2693
2667.91 2626
2668.40 2626
2668.88 2896
2669.37 3033
2669.86 2856
2670.34 2701
2670.83 3012
2671.32 2966
2671.81 2943
2672.29 2855
2672.78 2969
2673.27 2971
2673.75 3107
2674.24 3171
2674.73 3178
2675.22 3300
2675.70 3496
2676.19 3456
2676.68 3724
2677.17 3656
2677.65 3456
2678.14 3551
2678.63 3555
2679.12 3441
2679.61 3294
2680.09 3385
2680.58 3307
2681.07 3049
2681.56 3004
2682.04 3087
2682.53 2981
2683.02 2959
2683.51 2966
2684.00 2944
2684.49 3008
2684.97 2776
2685.46 2837
2685.95 2779
2686.44 2861
2686.93 2640
2687.42 2807
2687.90 3076
2688.39 3133
2688.88 2948
2689.37 2850
2689.86 2894
2690.35 2638
2690.84 2825
2691.33 2726
2691.81 2651
2692.30 2869
2692.79 2897
2693.28 2990
2693.77 2885
2694.26 2810
2694.75 2867
2695.24 3000
2695.73 2873
2696.22 2848
2696.71 2691
2697.20 2718
2697.68 2690
2698.17 2745
2698.66 2737
2699.15 2761
2699.64 2688
2700.13 2847
2700.62 2770
2701.11 2792
2701.60 2747
2702.09 2728
2702.58 2614
2703.07 2736
2703.56 2885
2704.05 2872
2704.54 2912
2705.03 2797
2705.52 2715
2706.01 2925
2706.50 3067
2706.99 3037
2707.48 2871
2707.97 2874
2708.46 2854
2708.95 2890
2709.44 2893
2709.93 2884
2710.43 2716
2710.92 2669
2711.41 2833
2711.90 2916
2712.39 2824
2712.88 2731
2713.37 2880
2713.86 2990
2714.35 2967
2714.84 2749
2715.33 2990
2715.82 2983
2716.32 2681
2716.81 2814
2717.30 2805
2717.79 2765
2718.28 2701
2718.77 2690
2719.26 2695
2719.76 2845
2720.25 2749
2720.74 2778
2721.23 2739
2721.72 2709
2722.21 2728
2722.70 2635
2723.20 2685
2723.69 2754
2724.18 2739
2724.67 2733
2725.16 2708
2725.66 2847
2726.15 2821
2726.64 2865
2727.13 2830
2727.62 2688
2728.12 2636
2728.61 2548
2729.10 2695
2729.59 2718
2730.09 2719
2730.58 2670
2731.07 2799
2731.56 2900
2732.06 2876
2732.55 2807
2733.04 2984
2733.53 2957
2734.03 2939
2734.52 2915
2735.01 2906
2735.50 3040
2736.00 3165
2736.49 3066
2736.98 3030
2737.48 2909
2737.97 2885
2738.46 3011
2738.96 2834
2739.45 2893
2739.94 2781
2740.44 2774
2740.93 2815
2741.42 2907
2741.92 2679
2742.41 2917
2742.90 2678
2743.40 2680
2743.89 2740
2744.38 2793
2744.88 2889
2745.37 2954
2745.86 2747
2746.36 2690
2746.85 2748
2747.35 2810
2747.84 2857
2748.33 2703
2748.83 2697
2749.32 2773
2749.82 2749
2750.31 2564
2750.81 2609
2751.30 2644
2751.79 2670
2752.29 2829
2752.78 2679
2753.28 2684
2753.77 2756
2754.27 2766
2754.76 2866
2755.26 2741
2755.75 2797
2756.24 2827
2756.74 2824
2757.23 2865
2757.73 2887
2758.22 2798
2758.72 2864
2759.21 2941
2759.71 2901
2760.20 2787
2760.70 2847
2761.19 2823
2761.69 2698
2762.19 2669
2762.68 2816
2763.18 2916
2763.67 2793
2764.17 2810
2764.66 3016
2765.16 2780
2765.65 2847
2766.15 3032
2766.64 2752
2767.14 2974
2767.64 2780
2768.13 2680
2768.63 2762
2769.12 2908
2769.62 2805
2770.12 2813
2770.61 2773
2771.11 2853
2771.60 2990
2772.10 2781
2772.60 2717
2773.09 3013
2773.59 3075
2774.08 3061
2774.58 3063
2775.08 3166
2775.57 3340
2776.07 3578
2776.57 3790
2777.06 3807
2777.56 3895
2778.06 4067
2778.55 3896
2779.05 4260
2779.55 4154
2780.04 3841
2780.54 3695
2781.04 3778
2781.54 3440
2782.03 3346
2782.53 3288
2783.03 3268
2783.52 3200
2784.02 2935
2784.52 3040
2785.02 2964
2785.51 2948
2786.01 2890
2786.51 2773
2787.01 2851
2787.50 2847
2788.00 2725
2788.50 2641
2789.00 2759
2789.49 2746
2789.99 2704
2790.49 2556
2790.99 2591
2791.48 2735
2791.98 2733
2792.48 2559
2792.98 2557
2793.48 2754
2793.97 2548
2794.47 2666
2794.97 2605
2795.47 2539
2795.97 2718
2796.47 2882
2796.96 2760
2797.46 2792
2797.96 2927
2798.46 2898
2798.96 2827
2799.46 2835
2799.96 2887
2800.45 2841
2800.95 2797
2801.45 2785
2801.95 2795
2802.45 2628
2802.95 2622
2803.45 2525
2803.95 2624
2804.45 2593
2804.94 2609
2805.44 2700
2805.94 2738
2806.44 2679
2806.94 2603
2807.44 2827
2807.94 2774
2808.44 2878
2808.94 2904
2809.44 2741
2809.94 3051
2810.44 3034
2810.94 3083
2811.44 3019
2811.94 3002
2812.44 3147
2812.94 3131
2813.44 2937
2813.94 2940
2814.44 3025
2814.94 3017
2815.44 2981
2815.94 2862
2816.44 2931
2816.94 3072
2817.44 3034
2817.94 2937
2818.44 2958
2818.94 2840
2819.44 2741
2819.94 2752
2820.44 2826
2820.94 2814
2821.44 2866
2821.94 2691
2822.44 2685
2822.94 2725
2823.44 2787
2823.94 2892
2824.44 2890
2824.94 2808
2825.45 2815
2825.95 2805
2826.45 2716
2826.95 2946
2827.45 2977
2827.95 2840
2828.45 2781
2828.95 2746
2829.45 2899
2829.96 2826
2830.46 2614
2830.96 2630
2831.46 2678
2831.96 2609
2832.46 2637
2832.96 2740
2833.47 2748
2833.97 2843
2834.47 2704
2834.97 2772
2835.47 2806
2835.97 2610
2836.48 2769
2836.98 2851
2837.48 2935
2837.98 2888
2838.48 2761
2838.99 2702
2839.49 2848
2839.99 2786
2840.49 2655
2841.00 2765
2841.50 2795
2842.00 2974
2842.50 2875
2843.01 2762
2843.51 2577
2844.01 2707
2844.51 2660
2845.02 2701
2845.52 2784
2846.02 2775
2846.52 2726
2847.03 3021
2847.53 3052
2848.03 2981
2848.54 2938
2849.04 3109
2849.54 3111
2850.04 2906
2850.55 2868
2851.05 3045
2851.55 3019
2852.06 3018
2852.56 3079
2853.06 3034
2853.57 2973
2854.07 2874
2854.57 2786
2855.08 2817
2855.58 2736
2856.09 2722
2856.59 2795
2857.09 2855
2857.60 2963
2858.10 2910
2858.60 2771
2859.11 2696
2859.61 2834
2860.12 2784
2860.62 2968
2861.12 3086
2861.63 2995
2862.13 2818
2862.64 2675
2863.14 2760
2863.65 2751
2864.15 2744
2864.65 2761
2865.16 2911
2865.66 2904
2866.17 2818
2866.67 2775
2867.18 2742
2867.68 2772
2868.19 2878
2868.69 2867
2869.20 2860
2869.70 2646
2870.21 2957
2870.71 2907
2871.21 2879
2871.72 2874
2872.23 3056
2872.73 2989
2873.24 3065
2873.74 3107
2874.25 3227
2874.75 3182
2875.26 3320
2875.76 3221
2876.27 3241
2876.77 3319
2877.28 3189
2877.78 3241
2878.29 3257
2878.79 3132
2879.30 3076
2879.81 2971
2880.31 3052
2880.82 3013
2881.32 2881
2881.83 2904
2882.34 3027
2882.84 2911
2883.35 2903
2883.85 2979
2884.36 3008
2884.87 3028
2885.37 2864
2885.88 2869
2886.38 2915
2886.89 2956
2887.40 2805
2887.90 3018
2888.41 2950
2888.92 3027
2889.42 3148
2889.93 2920
2890.44 2887
2890.94 3060
2891.45 2898
2891.96 2961
2892.46 2910
2892.97 3116
2893.48 2998
2893.98 2940
2894.49 2868
2895.00 3025
2895.51 2986
2896.01 2884
2896.52 3136
2897.03 3037
2897.53 3127
2898.04 3111
2898.55 3169
2899.06 3123
2899.56 3142
2900.07 3034
2900.58 2999
2901.09 3205
2901.59 3088
2902.10 3034
2902.61 3256
2903.12 3293
2903.63 3237
2904.13 3297
2904.64 3485
2905.15 3366
2905.66 3278
2906.17 3299
2906.67 3394
2907.18 3251
2907.69 3023
2908.20 3364
2908.71 3354
2909.21 3176
2909.72 3224
2910.23 3195
2910.74 2894
2911.25 2987
2911.76 2899
2912.26 3013
2912.77 3093
2913.28 3042
2913.79 2902
2914.30 2849
2914.81 2930
2915.32 2977
2915.83 3064
2916.34 2943
2916.84 3014
2917.35 2841
2917.86 2615
2918.37 2644
2918.88 2805
2919.39 2741
2919.90 2649
2920.41 2871
2920.92 2726
2921.43 2768
2921.94 2732
2922.45 2600
2922.96 2514
2923.46 2644
2923.97 2741
2924.48 2773
2924.99 2743
2925.50 2745
2926.01 2642
2926.52 2748
2927.03 2679
2927.54 2795
2928.05 2776
2928.56 2641
2929.07 2723
2929.58 2817
2930.09 2688
2930.60 2592
2931.11 2659
2931.62 2710
2932.13 2779
2932.64 2615
2933.15 2568
2933.67 2654
2934.18 2825
2934.69 2595
2935.20 2659
2935.71 2619
2936.22 2785
2936.73 2628
2937.24 2605
2937.75 2815
2938.26 2934
2938.77 2882
2939.28 2899
2939.79 2813
2940.30 2758
2940.82 2836
2941.33 2814
2941.84 2710
2942.35 2789
2942.86 3017
2943.37 3193
2943.88 2914
2944.39 3071
2944.91 2873
2945.42 2923
2945.93 2861
2946.44 3110
2946.95 3224
2947.46 3066
2947.98 3085
2948.49 3127
2949.00 2978
2949.51 2939
2950.02 3046
2950.53 3003
2951.05 2934
2951.56 2862
2952.07 2777
2952.58 2782
2953.09 2687
2953.61 2788
2954.12 2692
2954.63 2691
2955.14 2728
2955.66 2772
2956.17 2689
2956.68 2740
2957.19 2890
2957.71 2898
2958.22 2893
2958.73 2924
2959.24 2986
2959.76 3071
2960.27 2859
2960.78 2895
2961.29 2961
2961.81 2898
2962.32 2899
2962.83 2953
2963.35 2955
2963.86 2957
2964.37 2865
2964.89 2705
2965.40 2756
2965.91 2749
2966.43 2705
2966.94 2696
2967.45 2601
2967.97 2571
2968.48 2631
2968.99 2781
2969.51 2878
2970.02 2768
2970.53 2674
2971.05 2612
2971.56 2471
2972.07 2703
2972.59 2659
2973.10 2640
2973.62 2724
2974.13 2577
2974.64 2508
2975.16 2798
2975.67 2836
2976.19 2559
2976.70 2681
2977.22 2737
2977.73 2724
2978.24 2875
2978.76 2921
2979.27 2879
2979.79 2812
2980.30 2698
2980.82 2717
2981.33 2825
2981.85 2729
2982.36 2758
2982.87 2602
2983.39 2787
2983.90 2865
2984.42 2944
2984.93 2841
2985.45 2861
2985.96 2752
2986.48 2630
2986.99 2811
2987.51 2755
2988.02 2784
2988.54 2836
2989.05 2956
2989.57 3006
2990.09 2855
2990.60 2855
2991.12 2824
2991.63 2701
2992.15 3047
2992.66 2778
2993.18 2735
2993.69 2883
2994.21 2727
2994.73 2920
2995.24 2847
2995.76 2934
2996.27 3144
2996.79 3130
2997.30 3158
2997.82 3281
2998.34 3314
2998.85 3264
2999.37 3565
2999.89 3551
3000.40 3261
3000.92 3345
3001.43 3518
3001.95 3649
3002.47 3443
3002.98 3381
3003.50 3356
3004.02 3593
3004.53 3597
3005.05 3521
3005.57 3521
3006.08 3440
3006.60 3568
3007.12 3674
3007.63 3687
3008.15 3525
3008.67 3558
3009.18 3249
3009.70 2973
3010.22 2878
3010.74 3007
3011.25 2893
3011.77 2742
3012.29 2868
3012.80 2544
3013.32 2526
3013.84 2665
3014.36 2731
3014.87 2529
3015.39 2766
3015.91 2771
3016.43 2840
3016.94 2913
3017.46 3118
3017.98 3075
3018.50 2934
3019.02 3115
3019.53 3271
3020.05 3176
3020.57 3227
3021.09 3473
3021.60 2905
3022.12 3157
3022.64 3289
3023.16 3201
3023.68 3178
3024.20 3233
3024.71 3104
3025.23 3148
3025.75 3264
3026.27 3206
3026.79 3151
3027.31 3338
3027.82 3116
3028.34 2982
3028.86 3094
3029.38 2955
3029.90 3075
3030.42 3088
3030.94 3049
3031.46 2885
3031.98 2995
3032.49 3081
3033.01 3230
3033.53 3113
3034.05 3053
3034.57 3060
3035.09 3118
3035.61 3246
3036.13 3210
3036.65 3102
3037.17 3062
3037.69 2956
3038.21 3086
3038.73 2784
3039.25 2631
3039.76 2926
3040.28 2892
3040.80 2837
3041.32 2873
3041.84 2835
3042.36 2821
3042.88 2594
3043.40 2705
3043.92 2643
3044.44 2833
3044.96 2766
3045.48 2670
3046.00 2707
3046.52 2742
3047.04 2800
3047.56 2580
3048.08 2627
3048.60 2786
3049.13 2686
3049.65 2698
3050.17 2745
3050.69 2826
3051.21 2753
3051.73 2689
3052.25 2658
3052.77 2513
3053.29 2784
3053.81 2748
3054.33 2610
3054.85 2518
3055.37 2634
3055.89 2695
3056.42 2878
3056.94 2885
3057.46 2752
3057.98 2721
3058.50 2844
3059.02 2697
3059.54 2783
3060.06 2889
3060.59 2767
3061.11 2830
3061.63 2810
3062.15 3014
3062.67 2851
3063.19 2897
3063.71 2831
3064.24 2806
3064.76 2903
3065.28 2923
3065.80 3007
3066.32 2977
3066.85 3010
3067.37 3031
3067.89 3077
3068.41 3075
3068.93 2976
3069.46 3187
3069.98 3006
3070.50 2992
3071.02 3001
3071.54 2997
3072.07 3033
3072.59 2787
3073.11 2797
3073.63 2806
3074.16 2783
3074.68 2678
3075.20 2642
3075.73 2571
3076.25 2768
3076.77 2715
3077.29 2491
3077.82 2828
3078.34 2837
3078.86 2873
3079.39 2887
3079.91 3035
3080.43 2973
3080.95 2906
3081.48 2982
3082.00 3050
3082.52 2991
3083.05 3120
3083.57 3343
3084.09 3200
3084.62 3354
3085.14 3200
3085.66 3194
3086.19 3115
3086.71 3063
3087.24 3040
3087.76 2914
3088.28 2861
3088.81 2981
3089.33 3118
3089.85 3039
3090.38 2860
3090.90 2885
3091.43 2601
3091.95 2807
3092.47 2838
3093.00 2772
3093.52 2860
3094.05 2865
3094.57 2614
3095.10 2589
3095.62 2640
3096.14 2869
3096.67 2761
3097.19 2700
3097.72 2718
3098.24 3054
3098.77 2913
3099.29 2771
3099.82 2792
3100.34 2786
3100.87 2829
3101.39 3062
3101.92 3208
3102.44 3312
3102.97 3406
3103.49 3439
3104.02 3672
3104.54 4057
3105.07 3726
3105.59 4008
3106.12 4082
3106.64 3885
3107.17 3844
3107.69 3443
3108.22 3282
3108.74 3364
3109.27 3162
3109.79 3014
3110.32 2927
3110.85 2690
3111.37 2799
3111.90 2809
3112.42 2850
3112.95 2906
3113.48 2776
3114.00 2739
3114.53 2804
3115.05 2877
3115.58 2776
3116.11 2620
3116.63 2771
3117.16 2837
3117.68 2809
3118.21 2667
3118.74 2559
3119.26 2670
3119.79 2690
3120.32 2764
3120.84 2766
3121.37 2604
3121.90 2503
3122.42 2470
3122.95 2411
3123.48 2619
3124.00 2751
3124.53 2964
3125.06 2814
3125.58 2631
3126.11 2709
3126.64 2648
3127.16 2579
3127.69 2669
3128.22 2538
3128.75 2595
3129.27 2462
3129.80 2600
3130.33 2658
3130.85 2714
3131.38 2605
3131.91 2520
3132.44 2602
3132.96 2747
3133.49 2823
3134.02 2665
3134.55 2514
3135.07 2687
3135.60 2579
3136.13 2651
3136.66 2642
3137.19 2599
3137.71 2445
3138.24 2443
3138.77 2786
3139.30 2552
3139.83 2563
3140.35 2424
3140.88 2434
3141.41 2477
3141.94 2575
3142.47 2528
3143.00 2572
3143.52 2602
3144.05 2486
3144.58 2771
3145.11 2816
3145.64 2626
3146.17 2551
3146.70 2638
3147.22 2683
3147.75 2498
3148.28 2685
3148.81 2888
3149.34 2983
3149.87 3109
3150.40 2885
3150.93 3061
3151.46 3088
3151.98 2828
3152.51 2922
3153.04 2870
3153.57 2944
3154.10 2819
3154.63 2816
3155.16 2898
3155.69 2861
3156.22 2872
3156.75 2882
3157.28 2836
3157.81 2732
3158.34 2889
3158.87 2830
3159.40 2990
3159.93 2873
3160.46 2609
3160.99 2675
3161.52 2738
3162.05 2880
3162.58 2747
3163.11 2799
3163.64 2631
3164.17 2701
3164.70 2764
3165.23 2742
3165.76 2688
3166.29 2814
3166.82 2734
3167.35 2558
3167.88 2627
3168.41 2512
3168.94 2502
3169.47 2521
3170.00 2421
3170.53 2540
3171.06 2513
3171.59 2535
3172.13 2691
3172.66 2817
3173.19 2787
3173.72 2924
3174.25 2894
3174.78 2960
3175.31 3239
3175.84 3417
3176.37 3335
3176.90 3548
3177.44 3467
3177.97 3359
3178.50 3383
3179.03 3199
3179.56 3024
3180.09 2775
3180.62 2857
3181.16 2854
3181.69 2856
3182.22 2715
3182.75 2872
3183.28 2908
3183.81 2786
3184.35 2718
3184.88 2784
3185.41 2791
3185.94 2612
3186.47 2517
3187.01 2468
3187.54 2730
3188.07 2573
3188.60 2641
3189.14 2499
3189.67 2377
3190.20 2524
3190.73 2419
3191.26 2538
3191.80 2575
3192.33 2659
3192.86 2647
3193.39 2586
3193.93 2528
3194.46 2417
3194.99 2593
3195.53 2559
3196.06 2530
3196.59 2593
3197.12 2384
3197.66 2515
3198.19 2521
3198.72 2497
3199.26 2601
3199.79 2542
3200.32 2591
3200.86 2588
3201.39 2607
3201.92 2902
3202.46 2918
3202.99 3019
3203.52 2895
3204.06 2794
3204.59 2852
3205.12 2865
3205.66 2729
3206.19 2710
3206.72 2786
3207.26 2600
3207.79 2734
3208.33 2773
3208.86 2646
3209.39 2548
3209.93 2765
3210.46 2871
3211.00 2715
3211.53 2593
3212.06 2823
3212.60 2865
3213.13 2831
3213.67 2844
3214.20 2721
3214.74 2833
3215.27 2843
3215.80 2713
3216.34 2751
3216.87 2711
3217.41 2828
3217.94 2838
3218.48 2714
3219.01 2723
3219.55 2708
3220.08 2636
3220.62 2823
3221.15 2796
3221.69 2718
3222.22 2705
3222.76 2862
3223.29 3092
3223.83 3360
3224.36 3295
3224.90 3191
3225.43 2971
3225.97 3284
3226.50 3379
3227.04 3303
3227.57 3209
3228.11 3263
3228.65 3215
3229.18 2874
3229.72 2895
3230.25 2645
3230.79 2541
3231.32 2577
3231.86 2499
3232.40 2613
3232.93 2663
3233.47 2620
3234.00 2474
3234.54 2540
3235.08 2549
3235.61 2444
3236.15 2609
3236.68 2535
3237.22 2696
3237.76 2696
3238.29 2702
3238.83 2802
3239.37 2779
3239.90 2825
3240.44 2824
3240.97 2950
3241.51 3171
3242.05 3143
3242.58 3019
3243.12 2807
3243.66 2763
3244.20 2750
3244.73 2760
3245.27 2800
3245.81 2725
3246.34 2626
3246.88 2681
3247.42 2627
3247.95 2750
3248.49 2625
3249.03 2463
3249.57 2628
3250.10 2698
3250.64 2800
3251.18 2776
3251.72 2660
3252.25 2806
3252.79 2776
3253.33 2839
3253.87 2820
3254.40 2839
3254.94 2914
3255.48 2843
3256.02 2830
3256.55 2835
3257.09 2873
3257.63 2798
3258.17 2967
3258.71 3037
3259.24 2819
3259.78 3114
3260.32 3181
3260.86 3360
3261.40 3319
3261.94 3462
3262.47 3578
3263.01 3789
3263.55 3869
3264.09 3648
3264.63 3584
3265.17 3689
3265.71 3506
3266.24 3528
3266.78 3438
3267.32 3411
3267.86 3285
3268.40 3028
3268.94 2869
3269.48 2848
3270.02 3067
3270.55 2959
3271.09 2899
3271.63 2790
3272.17 2670
3272.71 2884
3273.25 2847
3273.79 2734
3274.33 2805
3274.87 2745
3275.41 2821
3275.95 2842
3276.49 2895
3277.03 3008
3277.57 3161
3278.11 3018
3278.65 2797
3279.19 2871
3279.73 2821
3280.26 3039
3280.80 2832
3281.34 2983
3281.88 3034
3282.42 2972
3282.96 2974
3283.50 2865
3284.04 2916
3284.59 3150
3285.13 3290
3285.67 3007
3286.21 3247
3286.75 3366
3287.29 3435
3287.83 3593
3288.37 3490
3288.91 3427
3289.45 3391
3289.99 3406
3290.53 3375
3291.07 3307
3291.61 3154
3292.15 3104
3292.69 2960
3293.23 3133
3293.77 3111
3294.32 2868
3294.86 2995
3295.40 3015
3295.94 2822
3296.48 3145
3297.02 3309
3297.56 3283
3298.10 3163
3298.65 3071
3299.19 3020
3299.73 3103
3300.27 2990
3300.81 2826
3301.35 2827
3301.89 2832
3302.44 2643
3302.98 2892
3303.52 2950
3304.06 2632
3304.60 2813
3305.14 2738
3305.69 2845
3306.23 2723
3306.77 2732
3307.31 2654
3307.85 2643
3308.40 2681
3308.94 2623
3309.48 2687
3310.02 2603
3310.57 2705
3311.11 2741
3311.65 2854
3312.19 2775
3312.74 2766
3313.28 2650
3313.82 2830
3314.36 2818
3314.91 2930
3315.45 2782
3315.99 2952
3316.53 2933
3317.08 2983
3317.62 3139
3318.16 2914
3318.71 2987
3319.25 2786
3319.79 2782
3320.34 2862
3320.88 2958
3321.42 2810
3321.96 2619
3322.51 2541
3323.05 2745
3323.59 2792
3324.14 2799
3324.68 2911
3325.23 3186
3325.77 3260
3326.31 3083
3326.86 3137
3327.40 3157
3327.94 2945
3328.49 3025
3329.03 2909
3329.57 2833
3330.12 2679
3330.66 2627
3331.21 2665
3331.75 2634
3332.29 2691
3332.84 2530
3333.38 2564
3333.93 2662
3334.47 2623
3335.02 2648
3335.56 2492
3336.10 2459
3336.65 2487
3337.19 2722
3337.74 2626
3338.28 2509
3338.83 2649
3339.37 2531
3339.92 2483
3340.46 2631
3341.01 2819
3341.55 2749
3342.10 2652
3342.64 2719
3343.19 2634
3343.73 2682
3344.28 2729
3344.82 2588
3345.37 2497
3345.91 2640
3346.46 2558
3347.00 2574
3347.55 2527
3348.09 2553
3348.64 2559
3349.18 2726
3349.73 2773
3350.27 2627
3350.82 2748
3351.37 2734
3351.91 2803
3352.46 2897
3353.00 2681
3353.55 2622
3354.10 2681
3354.64 2720
3355.19 2718
3355.73 2665
3356.28 2581
3356.83 2586
3357.37 2719
3357.92 2717
3358.46 2682
3359.01 2683
3359.56 2719
3360.10 2632
3360.65 2723
3361.20 2644
3361.74 2726
3362.29 2582
3362.84 2473
3363.38 2508
3363.93 2461
3364.48 2581
3365.02 2631
3365.57 2449
3366.12 2468
3366.66 2464
3367.21 2576
3367.76 2368
3368.30 2502
3368.85 2576
3369.40 2398
3369.94 2452
3370.49 2523
3371.04 2586
3371.59 2475
3372.13 2500
3372.68 2553
3373.23 2461
3373.78 2550
3374.32 2606
3374.87 2498
3375.42 2476
3375.97 2565
3376.51 2407
3377.06 2386
3377.61 2380
3378.16 2362
3378.71 2679
3379.25 2483
3379.80 2254
3380.35 2271
3380.90 2380
3381.45 2464
3381.99 2320
3382.54 2324
3383.09 2291
3383.64 2346
3384.19 2265
3384.74 2178
3385.28 2368
3385.83 2280
3386.38 2341
3386.93 2307
3387.48 2384
3388.03 2378
3388.58 2464
3389.12 2565
3389.67 2297
3390.22 2326
3390.77 2351
3391.32 2435
3391.87 2365
3392.42 2353
3392.97 2471
3393.52 2392
3394.06 2450
3394.61 2571
3395.16 2357
3395.71 2328
3396.26 2261
3396.81 2270
3397.36 2343
3397.91 2501
3398.46 2445
3399.01 2382
3399.56 2405
3400.11 2460
3400.66 2334
3401.21 2383
3401.76 2472
3402.31 2282
3402.86 2297
3403.41 2430
3403.96 2362
3404.51 2314
3405.06 2385
3405.61 2395
3406.16 2424
3406.71 2604
3407.26 2466
3407.81 2424
3408.36 2370
3408.91 2231
3409.46 2324
3410.01 2335
3410.56 2317
3411.11 2288
3411.66 2142
3412.21 2398
3412.76 2465
3413.31 2478
3413.86 2419
3414.41 2350
3414.96 2343
3415.51 2557
3416.07 2436
3416.62 2445
3417.17 2414
3417.72 2374
3418.27 2335
3418.82 2361
3419.37 2706
3419.92 2680
3420.47 2454
3421.03 2390
3421.58 2396
3422.13 2308
3422.68 2473
3423.23 2343
3423.78 2387
3424.33 2541
3424.89 2648
3425.44 2544
3425.99 2445
3426.54 2443
3427.09 2459
3427.65 2504
3428.20 2559
3428.75 2416
3429.30 2495
3429.85 2505
3430.41 2441
3430.96 2480
3431.51 2484
3432.06 2472
3432.61 2513
3433.17 2568
3433.72 2352
3434.27 2391
3434.82 2331
3435.38 2296
3435.93 2453
3436.48 2565
3437.03 2453
3437.59 2381
3438.14 2431
3438.69 2479
3439.24 2510
3439.80 2427
3440.35 2369
3440.90 2209
3441.46 2410
3442.01 2410
3442.56 2450
3443.11 2367
3443.67 2326
3444.22 2407
3444.77 2471
3445.33 2592
3445.88 2365
3446.43 2385
3446.99 2443
3447.54 2492
3448.09 2345
3448.65 2428
3449.20 2359
3449.76 2422
3450.31 2348
3450.86 2319
3451.42 2334
3451.97 2341
3452.52 2199
3453.08 2265
3453.63 2296
3454.19 2289
3454.74 2442
3455.29 2315
3455.85 2301
3456.40 2286
3456.96 2238
3457.51 2291
3458.07 2271
3458.62 2331
3459.17 2430
3459.73 2352
3460.28 2514
3460.84 2288
3461.39 2367
3461.95 2422
3462.50 2528
3463.06 2343
3463.61 2642
3464.17 2500
3464.72 2376
3465.27 2540
3465.83 2380
3466.38 2419
3466.94 2337
3467.49 2276
3468.05 2368
3468.61 2474
3469.16 2365
3469.72 2532
3470.27 2644
3470.83 2678
3471.38 2800
3471.94 2686
3472.49 2667
3473.05 2615
3473.60 2602
3474.16 2705
3474.71 2821
3475.27 2644
3475.83 2591
3476.38 2628
3476.94 2670
3477.49 2566
3478.05 2506
3478.61 2590
3479.16 2629
3479.72 2908
3480.27 2747
3480.83 2617
3481.39 2629
3481.94 2706
3482.50 2798
3483.05 2714
3483.61 2682
3484.17 2786
3484.72 2647
3485.28 2727
3485.84 2697
3486.39 2759
3486.95 2824
3487.51 2848
3488.06 2782
3488.62 2775
3489.18 3101
3489.73 3058
3490.29 3164
3490.85 3399
3491.40 3508
3491.96 3838
3492.52 3963
3493.08 3791
3493.63 3878
3494.19 4128
3494.75 4176
3495.30 3965
3495.86 3799
3496.42 3789
3496.98 3940
3497.53 3747
3498.09 4075
3498.65 4083
3499.21 4020
3499.76 4329
3500.32 4394
3500.88 4613
3501.44 4992
3501.99 5357
3502.55 5958
3503.11 6211
3503.67 6469
3504.23 6976
3504.78 7672
3505.34 7959
3505.90 8537
3506.46 9463
3507.02 9685
3507.58 9636
3508.13 9564
3508.69 9590
3509.25 8859
3509.81 8445
3510.37 7576
3510.93 6831
3511.48 5919
3512.04 5168
3512.60 4497
3513.16 3973
3513.72 4004
3514.28 3706
3514.84 3329
3515.40 3308
3515.95 3077
3516.51 3074
3517.07 3001
3517.63 3039
3518.19 2939
3518.75 2748
3519.31 2689
3519.87 2802
3520.43 2715
3520.99 2908
3521.55 2662
3522.11 2698
3522.67 2683
3523.22 2699
3523.78 2623
3524.34 2562
3524.90 2649
3525.46 2684
3526.02 2630
3526.58 2594
3527.14 2466
3527.70 2715
3528.26 2598
3528.82 2502
3529.38 2578
3529.94 2780
3530.50 2837
3531.06 2704
3531.62 2624
3532.18 2747
3532.74 2745
3533.30 2789
3533.86 2719
3534.42 2813
3534.98 2692
3535.54 2860
3536.11 2720
3536.67 2720
3537.23 2863
3537.79 2762
3538.35 2749
3538.91 2692
3539.47 2952
3540.03 2747
3540.59 2694
3541.15 2747
3541.71 2822
3542.27 2768
3542.84 2955
3543.40 2927
3543.96 2894
3544.52 2921
3545.08 2936
3545.64 3016
3546.20 2926
3546.76 2872
3547.33 2808
3547.89 2975
3548.45 3027
3549.01 2681
3549.57 2605
3550.13 2558
3550.69 2420
3551.26 2550
3551.82 2537
3552.38 2416
3552.94 2500
3553.50 2423
3554.07 2364
3554.63 2467
3555.19 2313
3555.75 2385
3556.31 2370
3556.88 2336
3557.44 2364
3558.00 2448
3558.56 2426
3559.13 2294
3559.69 2437
3560.25 2463
3560.81 2511
3561.38 2542
3561.94 2664
3562.50 2562
3563.06 2618
3563.63 2540
3564.19 2652
3564.75 2696
3565.31 2580
3565.88 2567
3566.44 2732
3567.00 2601
3567.57 2606
3568.13 2664
3568.69 2743
3569.26 2606
3569.82 2567
3570.38 2551
3570.95 2606
3571.51 2455
3572.07 2357
3572.64 2371
3573.20 2572
3573.76 2610
3574.33 2391
3574.89 2440
3575.45 2456
3576.02 2348
3576.58 2559
3577.14 2723
3577.71 2514
3578.27 2654
3578.84 2725
3579.40 2571
3579.96 2581
3580.53 2580
3581.09 2495
3581.66 2575
3582.22 2630
3582.78 2708
3583.35 2663
3583.91 2561
3584.48 2615
3585.04 2654
3585.61 2591
3586.17 2539
3586.74 2623
3587.30 2730
3587.86 2614
3588.43 2580
3588.99 2393
3589.56 2387
3590.12 2452
3590.69 2486
3591.25 2515
3591.82 2404
3592.38 2277
3592.95 2262
3593.51 2352
3594.08 2308
3594.64 2278
3595.21 2384
3595.77 2279
3596.34 2273
3596.90 2304
3597.47 2251
3598.04 2293
3598.60 2212
3599.17 2233
3599.73 2222
3600.30 2391
3600.86 2433
3601.43 2436
3601.99 2278
3602.56 2284
3603.13 2335
3603.69 2486
3604.26 2275
3604.82 2273
3605.39 2159
3605.96 2258
3606.52 2294
3607.09 2287
3607.65 2270
3608.22 2252
3608.79 2230
3609.35 2303
3609.92 2177
3610.49 2212
3611.05 2163
3611.62 2267
3612.19 2253
3612.75 2215
3613.32 2363
3613.89 2314
3614.45 2240
3615.02 2262
3615.59 2343
3616.15 2278
3616.72 2450
3617.29 2484
3617.85 2603
3618.42 2573
3618.99 2560
3619.55 2624
3620.12 2610
3620.69 2575
3621.26 2611
3621.82 2668
3622.39 2595
3622.96 2668
3623.53 2707
3624.09 2604
3624.66 2588
3625.23 2458
3625.80 2392
3626.36 2357
3626.93 2358
3627.50 2238
3628.07 2324
3628.63 2334
3629.20 2311
3629.77 2317
3630.34 2297
3630.91 2303
3631.47 2434
3632.04 2305
3632.61 2256
3633.18 2449
3633.75 2357
3634.32 2402
3634.88 2410
3635.45 2447
3636.02 2593
3636.59 2467
3637.16 2378
3637.73 2491
3638.29 2388
3638.86 2371
3639.43 2471
3640.00 2610
3640.57 2411
3641.14 2425
3641.71 2368
3642.28 2447
3642.84 2451
3643.41 2437
3643.98 2482
3644.55 2472
3645.12 2325
3645.69 2358
3646.26 2329
3646.83 2265
3647.40 2219
3647.97 2162
3648.54 2293
3649.11 2422
3649.68 2319
3650.25 2402
3650.81 2379
3651.38 2366
3651.95 2211
3652.52 2246
3653.09 2419
3653.66 2517
3654.23 2583
3654.80 2584
3655.37 2556
3655.94 2619
3656.51 2361
3657.08 2384
3657.65 2287
3658.22 2293
3658.79 2440
3659.36 2489
3659.93 2311
3660.50 2239
3661.07 2324
3661.64 2343
3662.22 2230
3662.79 2113
3663.36 2252
3663.93 2296
3664.50 2355
3665.07 2270
3665.64 2305
3666.21 2401
3666.78 2363
3667.35 2263
3667.92 2266
3668.49 2425
3669.06 2577
3669.64 2423
3670.21 2346
3670.78 2147
3671.35 2278
3671.92 2349
3672.49 2291
3673.06 2352
3673.63 2263
3674.21 2494
3674.78 2474
3675.35 2421
3675.92 2362
3676.49 2396
3677.06 2208
3677.63 2325
3678.21 2384
3678.78 2344
3679.35 2332
3679.92 2433
3680.49 2313
3681.07 2132
3681.64 2241
3682.21 2460
3682.78 2340
3683.35 2217
3683.93 2145
3684.50 2067
3685.07 2122
3685.64 2205
3686.21 2185
3686.79 2347
3687.36 2389
3687.93 2159
3688.50 2227
3689.08 2180
3689.65 2237
3690.22 2334
3690.80 2015
3691.37 2162
3691.94 2173
3692.51 2102
3693.09 2025
3693.66 2040
3694.23 1977
3694.81 2013
3695.38 2167
3695.95 2275
3696.52 2232
3697.10 2108
3697.67 2165
3698.24 2167
3698.82 2211
3699.39 2104
3699.96 2225
3700.54 2068
3701.11 2124
3701.68 2196
3702.26 2214
3702.83 2196
3703.41 2040
3703.98 2105
3704.55 2089
3705.13 2091
3705.70 2047
3706.27 2051
3706.85 2282
3707.42 2207
3708.00 2243
3708.57 2276
3709.14 2328
3709.72 2153
3710.29 2137
3710.87 2344
3711.44 2300
3712.02 2417
3712.59 2262
3713.16 2199
3713.74 2152
3714.31 2093
3714.89 2163
3715.46 2072
3716.04 2221
3716.61 2153
3717.19 2074
3717.76 2209
3718.34 2063
3718.91 2011
3719.49 2127
3720.06 2074
3720.64 1939
3721.21 1977
3721.79 1957
3722.36 2177
3722.94 2131
3723.51 1845
3724.09 1842
3724.66 2093
3725.24 2090
3725.81 1991
3726.39 2058
3726.96 2042
3727.54 2194
3728.12 2040
3728.69 1990
3729.27 2164
3729.84 2157
3730.42 2105
3730.99 2192
3731.57 2188
3732.15 2091
3732.72 2217
3733.30 2156
3733.87 2165
3734.45 2116
3735.03 2110
3735.60 2217
3736.18 2102
3736.75 2162
3737.33 2213
3737.91 2006
3738.48 2108
3739.06 2253
3739.64 2137
3740.21 2009
3740.79 2016
3741.37 2087
3741.94 1928
3742.52 2021
3743.10 2237
3743.67 2197
3744.25 2057
3744.83 2145
3745.40 2027
3745.98 2039
3746.56 2143
3747.13 1999
3747.71 2109
3748.29 2110
3748.87 2136
3749.44 1973
3750.02 2096
3750.60 2189
3751.17 2005
3751.75 2207
3752.33 2128
3752.91 1985
3753.48 1935
3754.06 2005
3754.64 2037
3755.22 2093
3755.80 2088
3756.37 2036
3756.95 1998
3757.53 2183
3758.11 2257
3758.68 2145
3759.26 2086
3759.84 2158
3760.42 2079
3761.00 2040
3761.58 2030
3762.15 1934
3762.73 2178
3763.31 2147
3763.89 2243
3764.47 2227
3765.04 2159
3765.62 2114
3766.20 2231
3766.78 2112
3767.36 2147
3767.94 2117
3768.52 2124
3769.10 2032
3769.67 1962
3770.25 2100
3770.83 2136
3771.41 2262
3771.99 2199
3772.57 2267
3773.15 2277
3773.73 2375
3774.31 2325
3774.89 2246
3775.46 2159
3776.04 2119
3776.62 2117
3777.20 2132
3777.78 2049
3778.36 2090
3778.94 2039
3779.52 2064
3780.10 2149
3780.68 2101
3781.26 2064
3781.84 2054
3782.42 1974
3783.00 1985
3783.58 2050
3784.16 2095
3784.74 2085
3785.32 2273
3785.90 2222
3786.48 2028
3787.06 2074
3787.64 2046
3788.22 2068
3788.80 2029
3789.38 2144
3789.96 2078
3790.54 2162
3791.12 2134
3791.70 2217
3792.28 2313
3792.86 2238
3793.44 2299
3794.02 2288
3794.60 2312
3795.18 2253
3795.77 2411
3796.35 2295
3796.93 2409
3797.51 2577
3798.09 2354
3798.67 2377
3799.25 2505
3799.83 2668
3800.41 2425
3800.99 2587
3801.58 2724
3802.16 2865
3802.74 2970
3803.32 2928
3803.90 3253
3804.48 3189
3805.06 2859
3805.65 2961
3806.23 2976
3806.81 2882
3807.39 2787
3807.97 2875
3808.55 2693
3809.14 2828
3809.72 2928
3810.30 3000
3810.88 2892
3811.46 2923
3812.05 3037
3812.63 2896
3813.21 2849
3813.79 2975
3814.37 3171
3814.96 3153
3815.54 3094
3816.12 3247
3816.70 3218
3817.29 3135
3817.87 3285
3818.45 3189
3819.03 3010
3819.62 2983
3820.20 3017
3820.78 2822
3821.36 2462
3821.95 2369
3822.53 2324
3823.11 2406
3823.70 2324
3824.28 2237
3824.86 2268
3825.45 2549
3826.03 2405
3826.61 2335
3827.19 2290
3827.78 2284
3828.36 2254
3828.94 2205
3829.53 2173
3830.11 2084
3830.69 2100
3831.28 2130
3831.86 2048
3832.45 2100
3833.03 2108
3833.61 2208
3834.20 2132
3834.78 2175
3835.36 2120
3835.95 2064
3836.53 2063
3837.12 1987
3837.70 2151
3838.28 2262
3838.87 2076
3839.45 2044
3840.04 2057
3840.62 1944
3841.20 1935
3841.79 2004
3842.37 2034
3842.96 1961
3843.54 2011
3844.13 2090
3844.71 2083
3845.30 2142
3845.88 2112
3846.47 1984
3847.05 1933
3847.63 1872
3848.22 2102
3848.80 1951
3849.39 2032
3849.97 2048
3850.56 2074
3851.14 2115
3851.73 2158
3852.31 2083
3852.90 2152
3853.48 2144
3854.07 2102
3854.66 2149
3855.24 2093
3855.83 2116
3856.41 2167
3857.00 2208
3857.58 2237
3858.17 2112
3858.75 2076
3859.34 2161
3859.92 1894
3860.51 2014
3861.10 1899
3861.68 1879
3862.27 1984
3862.85 1942
3863.44 2051
3864.03 1945
3864.61 1975
3865.20 1982
3865.78 1927
3866.37 1854
3866.96 1970
3867.54 1959
3868.13 1966
3868.72 1965
3869.30 1968
3869.89 2073
3870.47 2063
3871.06 2105
3871.65 2085
3872.23 2096
3872.82 2158
3873.41 2303
3873.99 2178
3874.58 2105
3875.17 2123
3875.76 2005
3876.34 2083
3876.93 2275
3877.52 2244
3878.10 2046
3878.69 2070
3879.28 2058
3879.86 2022
3880.45 2075
3881.04 2140
3881.63 2045
3882.21 1951
3882.80 1924
3883.39 1992
3883.98 1938
3884.56 1910
3885.15 2026
3885.74 1973
3886.33 1969
3886.91 1831
3887.50 1911
3888.09 1963
3888.68 1825
3889.27 1788
3889.85 1963
3890.44 1929
3891.03 1944
3891.62 2103
3892.21 2014
3892.79 2091
3893.38 1973
3893.97 2055
3894.56 2068
3895.15 2014
3895.74 2151
3896.32 2195
3896.91 2173
3897.50 2207
3898.09 2085
3898.68 1956
3899.27 1961
3899.86 2043
3900.45 2117
3901.03 2048
3901.62 1951
3902.21 1868
3902.80 2063
3903.39 2196
3903.98 2120
3904.57 2196
3905.16 2069
3905.75 1909
3906.34 1930
3906.92 1924
3907.51 1871
3908.10 1887
3908.69 1959
3909.28 1865
3909.87 1825
3910.46 1723
3911.05 1832
3911.64 1848
3912.23 1854
3912.82 1948
3913.41 1867
3914.00 1785
3914.59 1854
3915.18 1808
3915.77 1838
3916.36 1955
3916.95 1876
3917.54 1945
3918.13 1936
3918.72 1903
3919.31 1787
3919.90 1911
3920.49 1931
3921.08 1822
3921.67 1907
3922.26 1882
3922.85 1937
3923.44 1951
3924.03 1909
3924.62 1990
3925.21 1869
3925.80 1758
3926.40 1808
3926.99 2015
3927.58 2021
3928.17 1882
3928.76 1797
3929.35 1883
3929.94 1996
3930.53 1901
3931.12 1877
3931.71 1847
3932.30 1827
3932.90 1810
3933.49 1860
3934.08 1821
3934.67 1862
3935.26 1900
3935.85 1882
3936.44 2001
3937.04 1865
3937.63 1992
3938.22 1998
3938.81 1875
3939.40 1900
3939.99 2008
3940.59 2037
3941.18 1895
3941.77 1973
3942.36 2008
3942.95 1914
3943.55 1930
3944.14 2044
3944.73 2059
3945.32 2037
3945.91 1923
3946.51 1881
3947.10 2053
3947.69 1928
3948.28 1827
3948.88 1886
3949.47 1831
3950.06 1847
3950.65 1991
3951.25 1931
3951.84 1896
3952.43 1957
3953.02 1905
3953.62 1910
3954.21 1960
3954.80 1960
3955.40 1862
3955.99 1936
3956.58 1969
3957.17 2044
3957.77 1878
3958.36 1987
3958.95 2080
3959.55 2018
3960.14 1925
3960.73 2254
3961.33 2113
3961.92 1978
3962.51 1945
3963.11 2055
3963.70 1886
3964.29 2138
3964.89 2091
3965.48 1849
3966.08 1880
3966.67 1798
3967.26 1769
3967.86 1850
3968.45 1926
3969.04 2044
3969.64 1844
3970.23 1846
3970.83 1919
3971.42 2001
3972.01 1858
3972.61 1881
3973.20 1800
3973.80 1816
3974.39 1932
3974.99 1999
3975.58 1998
3976.18 2086
3976.77 1746
3977.36 1795
3977.96 1875
3978.55 1970
3979.15 2075
3979.74 1970
3980.34 1950
3980.93 1993
3981.53 2123
3982.12 2027
3982.72 1907
3983.31 2070
3983.91 2060
3984.50 2019
3985.10 1967
3985.69 2049
3986.29 1937
3986.88 1928
3987.48 2098
3988.07 1952
3988.67 2050
3989.26 2004
3989.86 1962
3990.46 1944
3991.05 1921
3991.65 2032
3992.24 2131
3992.84 2094
3993.43 2181
3994.03 2012
3994.63 2026
3995.22 2124
3995.82 2236
3996.41 2236
3997.01 2306
3997.61 2050
3998.20 2100
3998.80 2114
3999.39 2015
3999.99 1986
4000.59 2150
4001.18 2277
4001.78 2144
4002.38 2186
4002.97 2139
4003.57 2162
4004.17 1915
4004.76 1956
4005.36 2091
4005.96 2003
4006.55 2064
4007.15 2008
4007.75 2076
4008.34 2114
4008.94 2050
4009.54 2109
4010.13 2138
4010.73 1982
4011.33 2102
4011.93 2146
4012.52 2089
4013.12 2152
4013.72 2190
4014.31 2154
4014.91 2212
4015.51 2144
4016.11 2071
4016.70 2009
4017.30 2101
4017.90 2077
4018.50 1984
4019.09 2023
4019.69 2067
4020.29 1992
4020.89 2032
4021.49 1988
4022.08 2046
4022.68 2136
4023.28 2122
4023.88 2199
4024.48 2149
4025.07 2158
4025.67 2332
4026.27 2366
4026.87 2391
4027.47 2434
4028.06 2674
4028.66 2882
4029.26 3058
4029.86 2960
4030.46 2984
4031.06 3116
4031.66 3105
4032.25 2890
4032.85 2800
4033.45 2654
4034.05 2614
4034.65 2557
4035.25 2344
4035.85 2450
4036.45 2458
4037.05 2147
4037.64 2081
4038.24 1990
4038.84 1930
4039.44 1872
4040.04 1783
4040.64 1778
4041.24 1964
4041.84 2038
4042.44 1919
4043.04 1764
4043.64 1872
4044.24 1896
4044.84 1874
4045.44 1940
4046.04 2026
4046.64 2057
4047.24 1958
4047.84 1946
4048.44 2024
4049.03 1909
4049.63 2006
4050.23 2097
4050.83 2007
4051.43 2019
4052.04 2078
4052.64 1999
4053.24 1972
4053.84 1944
4054.44 1930
4055.04 2032
4055.64 2028
4056.24 2036
4056.84 1957
4057.44 2010
4058.04 1890
4058.64 1937
4059.24 1874
4059.84 1932
4060.44 1852
4061.04 1871
4061.64 2010
4062.24 1999
4062.85 1934
4063.45 1966
4064.05 1911
4064.65 1916
4065.25 1893
4065.85 1943
4066.45 2063
4067.05 1914
4067.65 1827
4068.26 1927
4068.86 2050
4069.46 2048
4070.06 2088
4070.66 2076
4071.26 2162
4071.86 2090
4072.47 2023
4073.07 2113
4073.67 1931
4074.27 1845
4074.87 1925
4075.47 1904
4076.08 1729
4076.68 1826
4077.28 2004
4077.88 2008
4078.48 2058
4079.09 1928
4079.69 1928
4080.29 1898
4080.89 2003
4081.50 2028
4082.10 2056
4082.70 1945
4083.30 2059
4083.91 2048
4084.51 1895
4085.11 1687
4085.71 1816
4086.32 1931
4086.92 2031
4087.52 1769
4088.12 1817
4088.73 1842
4089.33 1811
4089.93 1912
4090.54 1940
4091.14 1873
4091.74 1828
4092.35 1745
4092.95 1816
4093.55 1847
4094.15 1800
4094.76 1880
4095.36 1818
4095.96 1787
4096.57 1903
4097.17 1862
4097.78 1951
4098.38 1886
4098.98 1799
4099.59 1701
4100.19 1753
4100.79 1846
4101.40 1778
4102.00 1848
4102.61 1791
4103.21 1847
4103.81 1782
4104.42 1785
4105.02 1873
4105.63 1889
4106.23 1913
4106.83 1876
4107.44 2024
4108.04 1914
4108.65 1940
4109.25 1881
4109.85 1981
4110.46 2031
4111.06 1951
4111.67 2177
4112.27 2038
4112.88 1866
4113.48 2014
4114.09 1894
4114.69 1845
4115.30 1955
4115.90 1874
4116.51 1864
4117.11 1962
4117.72 1835
4118.32 1955
4118.93 2023
4119.53 1843
4120.14 1822
4120.74 1767
4121.35 1738
4121.95 1778
4122.56 1866
4123.16 1917
4123.77 1896
4124.37 1910
4124.98 1905
4125.59 1796
4126.19 1745
4126.80 1715
4127.40 1789
4128.01 1729
4128.61 1749
4129.22 1874
4129.83 1906
4130.43 1994
4131.04 1830
4131.64 1950
4132.25 1892
4132.86 1943
4133.46 2033
4134.07 1949
4134.67 1974
4135.28 2000
4135.89 1938
4136.49 2145
4137.10 2170
4137.71 2323
4138.31 2329
4138.92 2141
4139.53 2120
4140.13 2170
4140.74 2383
4141.35 2379
4141.95 2423
4142.56 2320
4143.17 2392
4143.77 2484
4144.38 2512
4144.99 2529
4145.59 2611
4146.20 2590
4146.81 2473
4147.42 2335
4148.02 2398
4148.63 2379
4149.24 2197
4149.84 2136
4150.45 1977
4151.06 2064
4151.67 2088
4152.27 1930
4152.88 1944
4153.49 2015
4154.10 1991
4154.70 1990
4155.31 1956
4155.92 1884
4156.53 1939
4157.14 2002
4157.74 2004
4158.35 1957
4158.96 1898
4159.57 1846
4160.18 1820
4160.78 1836
4161.39 1948
4162.00 1902
4162.61 2015
4163.22 2046
4163.83 1950
4164.43 2031
4165.04 2063
4165.65 2240
4166.26 2189
4166.87 2181
4167.48 2141
4168.09 2213
4168.69 2249
4169.30 2098
4169.91 2177
4170.52 2277
4171.13 2336
4171.74 2197
4172.35 2062
4172.96 2232
4173.57 2380
4174.17 2222
4174.78 2058
4175.39 2160
4176.00 2046
4176.61 2361
4177.22 2329
4177.83 2166
4178.44 2258
4179.05 2373
4179.66 2380
4180.27 2366
4180.88 2355
4181.49 2147
4182.10 2083
4182.71 1964
4183.32 2028
4183.93 2155
4184.54 2225
4185.15 2050
4185.76 2101
4186.37 2005
4186.98 2024
4187.59 1909
4188.20 2018
4188.81 1977
4189.42 1920
4190.03 1988
4190.64 2032
4191.25 2025
4191.86 1985
4192.47 2234
4193.08 2075
4193.69 2151
4194.30 2221
4194.91 2180
4195.52 2227
4196.13 2148
4196.74 2148
4197.35 2159
4197.97 2285
4198.58 2355
4199.19 2360
4199.80 2168
4200.41 2241
4201.02 2118
4201.63 2247
4202.24 2251
4202.85 2150
4203.47 2091
4204.08 2117
4204.69 2007
4205.30 1929
4205.91 2047
4206.52 1978
4207.13 1962
4207.75 2128
4208.36 2030
4208.97 1867
4209.58 1855
4210.19 1909
4210.80 1990
4211.42 2018
4212.03 2045
4212.64 2000
4213.25 1881
4213.86 1894
4214.48 1892
4215.09 1909
4215.70 2012
4216.31 2107
4216.92 2161
4217.54 2087
4218.15 2069
4218.76 2155
4219.37 2279
4219.99 2341
4220.60 2429
4221.21 2288
4221.82 2505
4222.44 2491
4223.05 2452
4223.66 2519
4224.28 2361
4224.89 2368
4225.50 2357
4226.11 2135
4226.73 2153
4227.34 2151
4227.95 2191
4228.57 2015
4229.18 2109
4229.79 1999
4230.41 2165
4231.02 2013
4231.63 2198
4232.25 2214
4232.86 2206
4233.47 2350
4234.09 2436
4234.70 2481
4235.31 2434
4235.93 2578
4236.54 2604
4237.15 2614
4237.77 2474
4238.38 2503
4239.00 2627
4239.61 2461
4240.22 2191
4240.84 2239
4241.45 2165
4242.07 2162
4242.68 2204
4243.29 2294
4243.91 2179
4244.52 2224
4245.14 2334
4245.75 2313
4246.37 2297
4246.98 2228
4247.59 2332
4248.21 2177
4248.82 2239
4249.44 2345
4250.05 2484
4250.67 2389
4251.28 2261
4251.90 2257
4252.51 2159
4253.13 2241
4253.74 2186
4254.36 2120
4254.97 2026
4255.59 1940
4256.20 1937
4256.82 2028
4257.43 1964
4258.05 2047
4258.66 2004
4259.28 2065
4259.89 2115
4260.51 2073
4261.12 2014
4261.74 2109
4262.35 2117
4262.97 1992
4263.59 1991
4264.20 2025
4264.82 2189
4265.43 2085
4266.05 1981
4266.66 1925
4267.28 1943
4267.90 2083
4268.51 1982
4269.13 1969
4269.74 2009
4270.36 1921
4270.98 2077
4271.59 2014
4272.21 1947
4272.83 1963
4273.44 1933
4274.06 1990
4274.68 2165
4275.29 2202
4275.91 2196
4276.52 2146
4277.14 2261
4277.76 2285
4278.37 2315
4278.99 2232
4279.61 2357
4280.23 2214
4280.84 2439
4281.46 2396
4282.08 2271
4282.69 2224
4283.31 2240
4283.93 2103
4284.54 2068
4285.16 2071
4285.78 1889
4286.40 1806
4287.01 1912
4287.63 1987
4288.25 1891
4288.87 1839
4289.48 1910
4290.10 1871
4290.72 1807
4291.34 1864
4291.95 1827
4292.57 1760
4293.19 1816
4293.81 1779
4294.42 1981
4295.04 1934
4295.66 1798
4296.28 1778
4296.90 1753
4297.51 1956
4298.13 1814
4298.75 1852
4299.37 1977
4299.99 1973
4300.61 2003
4301.22 1917
4301.84 1899
4302.46 1781
4303.08 1860
4303.70 1944
4304.32 1943
4304.94 1864
4305.55 1872
4306.17 1974
4306.79 1825
4307.41 1866
4308.03 1836
4308.65 1852
4309.27 1860
4309.89 1684
4310.50 1698
4311.12 1842
4311.74 1807
4312.36 1777
4312.98 1768
4313.60 1779
4314.22 1760
4314.84 1684
4315.46 1757
4316.08 1786
4316.70 1782
4317.32 1777
4317.94 1743
4318.56 1696
4319.18 1627
4319.80 1615
4320.42 1655
4321.04 1568
4321.65 1717
4322.27 1599
4322.89 1623
4323.51 1734
4324.13 1691
4324.75 1732
4325.37 1695
4325.99 1592
4326.62 1610
4327.24 1615
4327.86 1652
4328.48 1709
4329.10 1705
4329.72 1693
4330.34 1701
4330.96 1739
4331.58 1620
4332.20 1603
4332.82 1720
4333.44 1768
4334.06 1708
4334.68 1779
4335.30 1655
4335.92 1600
4336.54 1499
4337.16 1576
4337.79 1712
4338.41 1611
4339.03 1791
4339.65 1720
4340.27 1713
4340.89 1778
4341.51 1767
4342.13 1806
4342.76 1867
4343.38 1785
4344.00 1907
4344.62 1884
4345.24 1949
4345.86 2076
4346.48 2049
4347.11 2180
4347.73 2324
4348.35 2281
4348.97 2243
4349.59 2294
4350.22 2186
4350.84 2217
4351.46 2218
4352.08 1952
4352.70 1952
4353.33 1972
4353.95 1932
4354.57 1754
4355.19 1785
4355.81 1796
4356.44 1738
4357.06 1705
4357.68 1666
4358.30 1788
4358.93 1790
4359.55 1667
4360.17 1795
4360.79 1780
4361.42 1824
4362.04 1860
4362.66 1716
4363.28 1767
4363.91 1732
4364.53 1744
4365.15 1656
4365.78 1573
4366.40 1594
4367.02 1657
4367.65 1614
4368.27 1770
4368.89 1693
4369.52 1655
4370.14 1646
4370.76 1614
4371.39 1615
4372.01 1595
4372.63 1640
4373.26 1729
4373.88 1672
4374.50 1580
4375.13 1575
4375.75 1602
4376.37 1587
4377.00 1722
4377.62 1804
4378.25 1793
4378.87 1854
4379.49 1577
4380.12 1691
4380.74 1829
4381.37 1864
4381.99 1694
4382.61 1874
4383.24 1963
4383.86 1941
4384.49 1790
4385.11 1811
4385.74 1848
4386.36 1846
4386.98 1662
4387.61 1748
4388.23 1680
4388.86 1707
4389.48 1742
4390.11 1736
4390.73 1855
4391.36 1833
4391.98 1895
4392.61 1826
4393.23 1679
4393.86 1557
4394.48 1637
4395.11 1623
4395.73 1655
4396.36 1694
4396.98 1756
4397.61 1717
4398.23 1622
4398.86 1611
4399.48 1514
4400.11 1565
4400.74 1640
4401.36 1610
4401.99 1699
4402.61 1666
4403.24 1621
4403.86 1685
4404.49 1648
4405.11 1661
4405.74 1656
4406.37 1589
4406.99 1502
4407.62 1555
4408.24 1726
4408.87 1680
4409.50 1576
4410.12 1543
4410.75 1606
4411.38 1607
4412.00 1572
4412.63 1575
4413.25 1540
4413.88 1533
4414.51 1631
4415.13 1639
4415.76 1537
4416.39 1497
4417.01 1528
4417.64 1502
4418.27 1450
4418.89 1527
4419.52 1493
4420.15 1515
4420.77 1534
4421.40 1474
4422.03 1511
4422.66 1533
4423.28 1568
4423.91 1641
4424.54 1543
4425.16 1604
4425.79 1485
4426.42 1464
4427.05 1464
4427.67 1603
4428.30 1425
4428.93 1576
4429.56 1648
4430.18 1501
4430.81 1616
4431.44 1648
4432.07 1543
4432.69 1499
4433.32 1485
4433.95 1522
4434.58 1582
4435.21 1482
4435.83 1580
4436.46 1481
4437.09 1604
4437.72 1551
4438.35 1511
4438.97 1452
4439.60 1553
4440.23 1625
4440.86 1505
4441.49 1333
4442.12 1320
4442.74 1476
4443.37 1442
4444.00 1456
4444.63 1530
4445.26 1537
4445.89 1530
4446.52 1535
4447.14 1630
4447.77 1538
4448.40 1473
4449.03 1604
4449.66 1645
4450.29 1647
4450.92 1718
4451.55 1540
4452.18 1540
4452.81 1453
4453.44 1547
4454.06 1481
4454.69 1525
4455.32 1683
4455.95 1656
4456.58 1604
4457.21 1494
4457.84 1472
4458.47 1507
4459.10 1516
4459.73 1507
4460.36 1506
4460.99 1520
4461.62 1430
4462.25 1392
4462.88 1395
4463.51 1388
4464.14 1457
4464.77 1502
4465.40 1600
4466.03 1458
4466.66 1383
4467.29 1603
4467.92 1570
4468.55 1557
4469.18 1538
4469.81 1524
4470.44 1517
4471.07 1489
4471.70 1630
4472.33 1550
4472.96 1487
4473.59 1489
4474.22 1446
4474.86 1551
4475.49 1575
4476.12 1533
4476.75 1420
4477.38 1468
4478.01 1529
4478.64 1472
4479.27 1417
4479.90 1457
4480.53 1516
4481.17 1451
4481.80 1542
4482.43 1624
4483.06 1777
4483.69 1631
4484.32 1553
4484.95 1588
4485.58 1471
4486.22 1528
4486.85 1509
4487.48 1505
4488.11 1411
4488.74 1405
4489.37 1516
4490.01 1482
4490.64 1441
4491.27 1446
4491.90 1324
4492.53 1407
4493.17 1466
4493.80 1500
4494.43 1419
4495.06 1517
4495.70 1520
4496.33 1544
4496.96 1540
4497.59 1577
4498.22 1679
4498.86 1575
4499.49 1566
4500.12 1465
4500.75 1460
4501.39 1519
4502.02 1455
4502.65 1517
4503.29 1430
4503.92 1272
4504.55 1459
4505.18 1591
4505.82 1706
4506.45 1530
4507.08 1585
4507.72 1481
4508.35 1548
4508.98 1423
4509.62 1604
4510.25 1536
4510.88 1604
4511.52 1578
4512.15 1546
4512.78 1553
4513.42 1571
4514.05 1572
4514.68 1413
4515.32 1471
4515.95 1516
4516.58 1456
4517.22 1521
4517.85 1496
4518.48 1549
4519.12 1505
4519.75 1457
4520.39 1697
4521.02 1593
4521.65 1524
4522.29 1526
4522.92 1612
4523.56 1523
4524.19 1475
4524.83 1557
4525.46 1527
4526.09 1572
4526.73 1589
4527.36 1549
4528.00 1466
4528.63 1424
4529.27 1567
4529.90 1675
4530.54 1602
4531.17 1631
4531.81 1412
4532.44 1460
4533.07 1547
4533.71 1612
4534.34 1574
4534.98 1522
4535.61 1478
4536.25 1456
4536.88 1601
4537.52 1560
4538.16 1639
4538.79 1533
4539.43 1585
4540.06 1435
4540.70 1426
4541.33 1542
4541.97 1518
4542.60 1454
4543.24 1419
4543.87 1468
4544.51 1565
4545.15 1535
4545.78 1500
4546.42 1527
4547.05 1433
4547.69 1533
4548.32 1524
4548.96 1544
4549.60 1526
4550.23 1467
4550.87 1492
4551.50 1633
4552.14 1513
4552.78 1402
4553.41 1460
4554.05 1569
4554.69 1524
4555.32 1513
4555.96 1441
4556.60 1432
4557.23 1519
4557.87 1455
4558.51 1507
4559.14 1551
4559.78 1464
4560.42 1566
4561.05 1641
4561.69 1435
4562.33 1436
4562.96 1438
4563.60 1407
4564.24 1489
4564.87 1382
4565.51 1469
4566.15 1446
4566.79 1441
4567.42 1517
4568.06 1380
4568.70 1508
4569.33 1469
4569.97 1575
4570.61 1480
4571.25 1400
4571.88 1386
4572.52 1421
4573.16 1443
4573.80 1530
4574.44 1596
4575.07 1483
4575.71 1470
4576.35 1465
4576.99 1492
4577.62 1405
4578.26 1528
4578.90 1541
4579.54 1483
4580.18 1389
4580.82 1531
4581.45 1657
4582.09 1622
4582.73 1569
4583.37 1555
4584.01 1561
4584.65 1512
4585.28 1514
4585.92 1571
4586.56 1554
4587.20 1537
4587.84 1459
4588.48 1418
4589.12 1415
4589.75 1494
4590.39 1521
4591.03 1564
4591.67 1520
4592.31 1534
4592.95 1661
4593.59 1567
4594.23 1431
4594.87 1455
4595.51 1624
4596.15 1659
4596.78 1558
4597.42 1537
4598.06 1593
4598.70 1428
4599.34 1517
4599.98 1389
4600.62 1426
4601.26 1571
4601.90 1644
4602.54 1787
4603.18 1770
4603.82 1803
4604.46 1795
4605.10 1837
4605.74 1928
4606.38 1968
4607.02 1841
4607.66 1859
4608.30 1855
4608.94 1880
4609.58 1852
4610.22 1908
4610.86 1773
4611.50 1643
4612.14 1650
4612.78 1616
4613.42 1642
4614.06 1567
4614.70 1548
4615.34 1613
4615.98 1513
4616.63 1628
4617.27 1636
4617.91 1684
4618.55 1690
4619.19 1658
4619.83 1633
4620.47 1644
4621.11 1611
4621.75 1468
4622.39 1493
4623.03 1416
4623.68 1358
4624.32 1411
4624.96 1557
4625.60 1492
4626.24 1307
4626.88 1426
4627.52 1396
4628.17 1374
4628.81 1417
4629.45 1430
4630.09 1472
4630.73 1454
4631.37 1568
4632.02 1503
4632.66 1451
4633.30 1443
4633.94 1416
4634.58 1558
4635.22 1525
4635.87 1461
4636.51 1519
4637.15 1475
4637.79 1467
4638.44 1472
4639.08 1439
4639.72 1473
4640.36 1576
4641.00 1475
4641.65 1450
4642.29 1447
4642.93 1498
4643.57 1502
4644.22 1454
4644.86 1426
4645.50 1368
4646.15 1401
4646.79 1468
4647.43 1493
4648.07 1541
4648.72 1547
4649.36 1561
4650.00 1551
4650.65 1477
4651.29 1565
4651.93 1521
4652.57 1389
4653.22 1525
4653.86 1584
4654.50 1479
4655.15 1537
4655.79 1527
4656.44 1502
4657.08 1546
4657.72 1520
4658.37 1642
4659.01 1562
4659.65 1562
4660.30 1508
4660.94 1519
4661.58 1552
4662.23 1554
4662.87 1666
4663.52 1656
4664.16 1533
4664.80 1612
4665.45 1641
4666.09 1586
4666.74 1632
4667.38 1566
4668.02 1472
4668.67 1521
4669.31 1675
4669.96 1517
4670.60 1504
4671.25 1451
4671.89 1431
4672.54 1306
4673.18 1267
4673.83 1343
4674.47 1388
4675.11 1354
4675.76 1421
4676.40 1372
4677.05 1336
4677.69 1404
4678.34 1390
4678.98 1409
4679.63 1384
4680.27 1405
4680.92 1380
4681.56 1417
4682.21 1567
4682.85 1489
4683.50 1432
4684.15 1481
4684.79 1457
4685.44 1464
4686.08 1552
4686.73 1364
4687.37 1358
4688.02 1458
4688.66 1361
4689.31 1378
4689.96 1414
4690.60 1343
4691.25 1424
4691.89 1383
4692.54 1360
4693.19 1368
4693.83 1384
4694.48 1390
4695.12 1347
4695.77 1422
4696.42 1492
4697.06 1440
4697.71 1452
4698.36 1554
4699.00 1549
4699.65 1423
4700.29 1383
4700.94 1473
4701.59 1396
4702.23 1486
4702.88 1558
4703.53 1483
4704.17 1394
4704.82 1423
4705.47 1490
4706.11 1477
4706.76 1560
4707.41 1495
4708.06 1563
4708.70 1575
4709.35 1663
4710.00 1678
4710.64 1771
4711.29 1700
4711.94 1839
4712.59 1732
4713.23 1671
4713.88 1675
4714.53 1586
4715.18 1613
4715.82 1537
4716.47 1529
4717.12 1549
4717.77 1503
4718.41 1445
4719.06 1483
4719.71 1376
4720.36 1448
4721.01 1481
4721.65 1376
4722.30 1491
4722.95 1480
4723.60 1470
4724.25 1456
4724.89 1422
4725.54 1442
4726.19 1543
4726.84 1464
4727.49 1474
4728.14 1450
4728.78 1463
4729.43 1444
4730.08 1404
4730.73 1442
4731.38 1452
4732.03 1483
4732.68 1495
4733.32 1496
4733.97 1488
4734.62 1431
4735.27 1409
4735.92 1437
4736.57 1474
4737.22 1435
4737.87 1293
4738.52 1447
4739.16 1412
4739.81 1571
4740.46 1448
4741.11 1378
4741.76 1465
4742.41 1409
4743.06 1428
4743.71 1452
4744.36 1534
4745.01 1337
4745.66 1286
4746.31 1361
4746.96 1569
4747.61 1488
4748.26 1369
4748.91 1437
4749.56 1618
4750.21 1585
4750.86 1546
4751.51 1628
4752.16 1693
4752.81 1758
4753.46 1651
4754.11 1805
4754.76 1833
4755.41 1724
4756.06 1645
4756.71 1551
4757.36 1640
4758.01 1584
4758.66 1543
4759.31 1423
4759.96 1337
4760.61 1391
4761.26 1353
4761.91 1416
4762.56 1498
4763.22 1251
4763.87 1311
4764.52 1408
4765.17 1433
4765.82 1437
4766.47 1395
4767.12 1424
4767.77 1424
4768.42 1366
4769.07 1351
4769.73 1421
4770.38 1459
4771.03 1425
4771.68 1254
4772.33 1362
4772.98 1347
4773.63 1308
4774.29 1410
4774.94 1408
4775.59 1405
4776.24 1447
4776.89 1439
4777.54 1454
4778.20 1393
4778.85 1468
4779.50 1417
4780.15 1484
4780.80 1505
4781.46 1423
4782.11 1465
4782.76 1445
4783.41 1454
4784.06 1367
4784.72 1255
4785.37 1287
4786.02 1425
4786.67 1315
4787.33 1500
4787.98 1442
4788.63 1475
4789.28 1436
4789.94 1398
4790.59 1322
4791.24 1275
4791.89 1359
4792.55 1399
4793.20 1347
4793.85 1372
4794.51 1567
4795.16 1414
4795.81 1401
4796.47 1397
4797.12 1590
4797.77 1363
4798.42 1338
4799.08 1334
4799.73 1299
4800.38 1305
4801.04 1284
4801.69 1490
4802.35 1286
4803.00 1347
4803.65 1350
4804.31 1322
4804.96 1372
4805.61 1252
4806.27 1269
4806.92 1398
4807.57 1257
4808.23 1410
4808.88 1318
4809.54 1385
4810.19 1346
4810.84 1253
4811.50 1260
4812.15 1359
4812.81 1354
4813.46 1463
4814.12 1400
4814.77 1374
4815.42 1341
4816.08 1439
4816.73 1440
4817.39 1480
4818.04 1355
4818.70 1342
4819.35 1536
4820.01 1495
4820.66 1525
4821.32 1453
4821.97 1540
4822.63 1497
4823.28 1521
4823.94 1430
4824.59 1596
4825.25 1599
4825.90 1616
4826.56 1581
4827.21 1590
4827.87 1640
4828.52 1522
4829.18 1586
4829.83 1469
4830.49 1589
4831.14 1685
4831.80 1660
4832.45 1600
4833.11 1622
4833.76 1552
4834.42 1607
4835.08 1592
4835.73 1635
4836.39 1689
4837.04 1606
4837.70 1555
4838.36 1576
4839.01 1604
4839.67 1543
4840.32 1434
4840.98 1526
4841.64 1558
4842.29 1579
4842.95 1545
4843.60 1560
4844.26 1453
4844.92 1438
4845.57 1456
4846.23 1485
4846.89 1536
4847.54 1524
4848.20 1557
4848.86 1563
4849.51 1425
4850.17 1450
4850.83 1395
4851.48 1491
4852.14 1432
4852.80 1404
4853.45 1413
4854.11 1384
4854.77 1376
4855.43 1421
4856.08 1458
4856.74 1470
4857.40 1522
4858.05 1408
4858.71 1442
4859.37 1475
4860.03 1472
4860.68 1442
4861.34 1532
4862.00 1434
4862.66 1545
4863.31 1623
4863.97 1709
4864.63 1528
4865.29 1632
4865.95 1623
4866.60 1479
4867.26 1563
4867.92 1679
4868.58 1731
4869.23 1657
4869.89 1541
4870.55 1425
4871.21 1525
4871.87 1550
4872.53 1466
4873.18 1475
4873.84 1593
4874.50 1551
4875.16 1457
4875.82 1485
4876.48 1653
4877.13 1609
4877.79 1590
4878.45 1567
4879.11 1475
4879.77 1465
4880.43 1416
4881.09 1464
4881.75 1631
4882.40 1494
4883.06 1414
4883.72 1592
4884.38 1393
4885.04 1526
4885.70 1609
4886.36 1560
4887.02 1582
4887.68 1633
4888.34 1586
4889.00 1471
4889.66 1462
4890.32 1543
4890.97 1649
4891.63 1868
4892.29 1993
4892.95 1945
4893.61 2057
4894.27 1936
4894.93 1919
4895.59 1932
4896.25 2022
4896.91 1890
4897.57 1879
4898.23 1929
4898.89 2044
4899.55 2044
4900.21 1984
4900.87 2054
4901.53 2132
4902.19 1980
4902.85 1889
4903.51 1895
4904.17 1803
4904.83 1885
4905.50 1810
4906.16 1714
4906.82 1826
4907.48 1727
4908.14 1650
4908.80 1597
4909.46 1629
4910.12 1685
4910.78 1668
4911.44 1610
4912.10 1604
4912.76 1559
4913.42 1501
4914.09 1592
4914.75 1620
4915.41 1500
4916.07 1407
4916.73 1454
4917.39 1542
4918.05 1581
4918.71 1558
4919.38 1579
4920.04 1547
4920.70 1512
4921.36 1451
4922.02 1451
4922.68 1370
4923.35 1434
4924.01 1515
4924.67 1541
4925.33 1346
4925.99 1507
4926.65 1438
4927.32 1402
4927.98 1437
4928.64 1359
4929.30 1345
4929.96 1354
4930.63 1473
4931.29 1480
4931.95 1428
4932.61 1532
4933.28 1554
4933.94 1561
4934.60 1572
4935.26 1469
4935.93 1417
4936.59 1467
4937.25 1421
4937.91 1345
4938.58 1355
4939.24 1455
4939.90 1448
4940.56 1477
4941.23 1354
4941.89 1397
4942.55 1356
4943.22 1402
4943.88 1339
4944.54 1302
4945.21 1313
4945.87 1471
4946.53 1383
4947.20 1334
4947.86 1386
4948.52 1368
4949.19 1376
4949.85 1296
4950.51 1313
4951.18 1323
4951.84 1293
4952.50 1328
4953.17 1333
4953.83 1358
4954.49 1342
4955.16 1392
4955.82 1427
4956.49 1383
4957.15 1328
4957.81 1444
4958.48 1561
4959.14 1402
4959.81 1361
4960.47 1576
4961.14 1619
4961.80 1705
4962.46 1583
4963.13 1641
4963.79 1722
4964.46 1736
4965.12 1641
4965.79 1750
4966.45 1927
4967.12 1692
4967.78 1739
4968.44 1749
4969.11 1735
4969.77 1675
4970.44 1579
4971.10 1619
4971.77 1712
4972.43 1661
4973.10 1644
4973.76 1603
4974.43 1669
4975.09 1586
4975.76 1536
4976.42 1541
4977.09 1543
4977.76 1530
4978.42 1421
4979.09 1429
4979.75 1474
4980.42 1518
4981.08 1376
4981.75 1411
4982.41 1458
4983.08 1370
4983.75 1390
4984.41 1353
4985.08 1381
4985.74 1478
4986.41 1585
4987.07 1633
4987.74 1562
4988.41 1607
4989.07 1429
4989.74 1561
4990.41 1427
4991.07 1405
4991.74 1426
4992.40 1358
4993.07 1466
4993.74 1395
4994.40 1442
4995.07 1379
4995.74 1509
4996.40 1427
4997.07 1497
4997.74 1464
4998.40 1440
4999.07 1472
4999.74 1477
5000.40 1455
5001.07 1485
5001.74 1348
5002.40 1439
5003.07 1352
5003.74 1341
5004.41 1441
5005.07 1317
5005.74 1435
5006.41 1260
5007.07 1266
5007.74 1269
5008.41 1206
5009.08 1350
5009.74 1262
5010.41 1282
5011.08 1368
5011.75 1316
5012.41 1330
5013.08 1377
5013.75 1268
5014.42 1282
5015.09 1346
5015.75 1435
5016.42 1372
5017.09 1493
5017.76 1337
5018.43 1333
5019.09 1309
5019.76 1381
5020.43 1417
5021.10 1400
5021.77 1297
5022.44 1310
5023.10 1352
5023.77 1339
5024.44 1257
5025.11 1276
5025.78 1301
5026.45 1281
5027.11 1349
5027.78 1325
5028.45 1341
5029.12 1361
5029.79 1380
5030.46 1232
5031.13 1338
5031.80 1306
5032.47 1289
5033.13 1303
5033.80 1322
5034.47 1416
5035.14 1268
5035.81 1257
5036.48 1284
5037.15 1313
5037.82 1307
5038.49 1255
5039.16 1204
5039.83 1214
5040.50 1137
5041.17 1203
5041.84 1309
5042.51 1326
5043.18 1296
5043.85 1159
5044.52 1265
5045.18 1281
5045.85 1298
5046.52 1259
5047.19 1393
5047.86 1346
5048.53 1256
5049.20 1348
5049.88 1385
5050.55 1191
5051.22 1258
5051.89 1341
5052.56 1411
5053.23 1360
5053.90 1285
5054.57 1271
5055.24 1311
5055.91 1341
5056.58 1248
5057.25 1319
5057.92 1340
5058.59 1351
5059.26 1321
5059.93 1431
5060.60 1292
5061.27 1319
5061.95 1241
5062.62 1209
5063.29 1277
5063.96 1307
5064.63 1272
5065.30 1178
5065.97 1224
5066.64 1150
5067.31 1325
5067.99 1310
5068.66 1232
5069.33 1210
5070.00 1257
5070.67 1248
5071.34 1262
5072.02 1218
5072.69 1185
5073.36 1194
5074.03 1256
5074.70 1188
5075.37 1113
5076.05 1198
5076.72 1348
5077.39 1254
5078.06 1263
5078.73 1298
5079.41 1325
5080.08 1441
5080.75 1331
5081.42 1218
5082.10 1299
5082.77 1264
5083.44 1271
5084.11 1318
5084.78 1324
5085.46 1249
5086.13 1342
5086.80 1298
5087.48 1255
5088.15 1216
5088.82 1311
5089.49 1252
5090.17 1266
5090.84 1163
5091.51 1289
5092.19 1306
5092.86 1285
5093.53 1278
5094.20 1304
5094.88 1397
5095.55 1314
5096.22 1316
5096.90 1335
5097.57 1263
5098.24 1289
5098.92 1286
5099.59 1285
5100.26 1287
5100.94 1237
5101.61 1231
5102.29 1252
5102.96 1204
5103.63 1248
5104.31 1253
5104.98 1396
5105.65 1361
5106.33 1395
5107.00 1302
5107.68 1327
5108.35 1427
5109.02 1374
5109.70 1221
5110.37 1318
5111.05 1306
5111.72 1275
5112.40 1246
5113.07 1311
5113.74 1311
5114.42 1309
5115.09 1341
5115.77 1357
5116.44 1310
5117.12 1348
5117.79 1341
5118.47 1381
5119.14 1385
5119.82 1290
5120.49 1341
5121.17 1345
5121.84 1430
5122.52 1329
5123.19 1276
5123.87 1254
5124.54 1401
5125.22 1370
5125.89 1282
5126.57 1350
5127.24 1237
5127.92 1348
5128.59 1271
5129.27 1284
5129.94 1249
5130.62 1303
5131.29 1220
5131.97 1283
5132.65 1281
5133.32 1277
5134.00 1273
5134.67 1147
5135.35 1235
5136.02 1233
5136.70 1254
5137.38 1250
5138.05 1341
5138.73 1251
5139.40 1251
5140.08 1202
5140.76 1296
5141.43 1284
5142.11 1357
5142.79 1280
5143.46 1258
5144.14 1286
5144.81 1210
5145.49 1232
5146.17 1258
5146.84 1263
5147.52 1217
5148.20 1261
5148.87 1221
5149.55 1306
5150.23 1243
5150.90 1231
5151.58 1126
5152.26 1223
5152.94 1198
5153.61 1168
5154.29 1133
5154.97 1306
5155.64 1304
5156.32 1270
5157.00 1236
5157.68 1336
5158.35 1224
5159.03 1193
5159.71 1235
5160.39 1253
5161.06 1264
5161.74 1216
5162.42 1285
5163.10 1292
5163.77 1226
5164.45 1091
5165.13 1211
5165.81 1202
5166.48 1231
5167.16 1137
5167.84 1174
5168.52 1144
5169.20 1161
5169.87 1047
5170.55 1032
5171.23 1020
5171.91 1198
5172.59 1185
5173.27 1080
5173.94 1118
5174.62 1194
5175.30 1220
5175.98 1241
5176.66 1302
5177.34 1278
5178.02 1245
5178.69 1247
5179.37 1206
5180.05 1219
5180.73 1119
5181.41 1313
5182.09 1384
5182.77 1234
5183.45 1221
5184.12 1245
5184.80 1188
5185.48 1192
5186.16 1217
5186.84 1247
5187.52 1158
5188.20 1168
5188.88 1101
5189.56 1138
5190.24 1116
5190.92 1166
5191.60 1119
5192.28 1140
5192.96 1170
5193.64 1233
5194.32 1211
5195.00 1147
5195.68 1249
5196.36 1223
5197.03 1287
5197.71 1151
5198.39 1091
5199.07 1203
5199.75 1321
5200.44 1270
5201.12 1263
5201.80 1376
5202.48 1325
5203.16 1264
5203.84 1210
5204.52 1161
5205.20 1257
5205.88 1243
5206.56 1277
5207.24 1253
5207.92 1363
5208.60 1280
5209.28 1218
5209.96 1422
5210.64 1513
5211.32 1382
5212.00 1323
5212.68 1393
5213.37 1474
5214.05 1445
5214.73 1389
5215.41 1468
5216.09 1329
5216.77 1313
5217.45 1306
5218.13 1272
5218.81 1255
5219.50 1269
5220.18 1303
5220.86 1233
5221.54 1191
5222.22 1312
5222.90 1343
5223.59 1381
5224.27 1346
5224.95 1238
5225.63 1210
5226.31 1216
5226.99 1368
5227.68 1321
5228.36 1171
5229.04 1235
5229.72 1149
5230.40 1199
5231.09 1139
5231.77 1144
5232.45 1352
5233.13 1171
5233.81 1349
5234.50 1448
5235.18 1406
5235.86 1360
5236.54 1268
5237.23 1265
5237.91 1272
5238.59 1311
5239.27 1388
5239.96 1251
5240.64 1419
5241.32 1576
5242.01 1413
5242.69 1534
5243.37 1376
5244.05 1410
5244.74 1334
5245.42 1278
5246.10 1269
5246.79 1287
5247.47 1254
5248.15 1248
5248.84 1249
5249.52 1394
5250.20 1321
5250.89 1353
5251.57 1395
5252.25 1418
5252.94 1404
5253.62 1363
5254.30 1410
5254.99 1267
5255.67 1264
5256.36 1319
5257.04 1239
5257.72 1262
5258.41 1273
5259.09 1309
5259.78 1252
5260.46 1201
5261.14 1281
5261.83 1447
5262.51 1321
5263.20 1313
5263.88 1323
5264.56 1340
5265.25 1288
5265.93 1392
5266.62 1352
5267.30 1327
5267.99 1261
5268.67 1231
5269.36 1274
5270.04 1305
5270.73 1270
5271.41 1323
5272.09 1279
5272.78 1247
5273.46 1235
5274.15 1201
5274.83 1296
5275.52 1219
5276.20 1273
5276.89 1239
5277.57 1287
5278.26 1390
5278.94 1471
5279.63 1259
5280.32 1230
5281.00 1287
5281.69 1290
5282.37 1336
5283.06 1341
5283.74 1414
5284.43 1401
5285.11 1293
5285.80 1297
5286.49 1276
5287.17 1214
5287.86 1251
5288.54 1263
5289.23 1202
5289.91 1164
5290.60 1151
5291.29 1110
5291.97 1119
5292.66 1163
5293.35 1218
5294.03 1192
5294.72 1208
5295.40 1265
5296.09 1259
5296.78 1217
5297.46 1184
5298.15 1249
5298.84 1233
5299.52 1156
5300.21 1183
5300.90 1226
5301.58 1232
5302.27 1324
5302.96 1317
5303.64 1288
5304.33 1274
5305.02 1248
5305.70 1331
5306.39 1343
5307.08 1343
5307.77 1280
5308.45 1237
5309.14 1254
5309.83 1221
5310.51 1206
5311.20 1246
5311.89 1257
5312.58 1121
5313.26 1163
5313.95 1294
5314.64 1173
5315.33 1194
5316.01 1296
5316.70 1400
5317.39 1214
5318.08 1139
5318.77 1243
5319.45 1202
5320.14 1284
5320.83 1206
5321.52 1326
5322.20 1203
5322.89 1262
5323.58 1199
5324.27 1182
5324.96 1222
5325.65 1215
5326.33 1175
5327.02 1138
5327.71 1153
5328.40 1216
5329.09 1235
5329.78 1140
5330.46 1158
5331.15 1220
5331.84 1346
5332.53 1266
5333.22 1194
5333.91 1043
5334.60 1158
5335.29 1243
5335.98 1224
5336.66 1252
5337.35 1177
5338.04 1231
5338.73 1139
5339.42 1229
5340.11 1245
5340.80 1182
5341.49 1174
5342.18 1279
5342.87 1146
5343.56 1233
5344.25 1233
5344.94 1152
5345.62 1144
5346.31 1234
5347.00 1284
5347.69 1276
5348.38 1271
5349.07 1140
5349.76 1267
5350.45 1224
5351.14 1382
5351.83 1275
5352.52 1284
5353.21 1207
5353.90 1329
5354.59 1349
5355.28 1326
5355.97 1311
5356.66 1259
5357.35 1291
5358.04 1189
5358.74 1180
5359.43 1192
5360.12 1225
5360.81 1162
5361.50 1204
5362.19 1177
5362.88 1232
5363.57 1281
5364.26 1154
5364.95 1146
5365.64 1238
5366.33 1213
5367.02 1297
5367.71 1232
5368.41 1161
5369.10 1157
5369.79 1194
5370.48 1317
5371.17 1128
5371.86 1178
5372.55 1146
5373.24 1205
5373.94 1185
5374.63 1139
5375.32 1230
5376.01 1286
5376.70 1265
5377.39 1220
5378.08 1256
5378.78 1161
5379.47 1113
5380.16 1104
5380.85 1176
5381.54 1197
5382.24 1235
5382.93 1245
5383.62 1214
5384.31 1163
5385.00 1192
5385.70 1210
5386.39 1180
5387.08 1093
5387.77 1181
5388.47 1201
5389.16 1252
5389.85 1183
5390.54 1110
5391.23 1195
5391.93 1238
5392.62 1181
5393.31 1097
5394.01 1194
5394.70 1205
5395.39 1242
5396.08 1144
5396.78 1141
5397.47 1177
5398.16 1156
5398.86 1072
5399.55 1126
5400.24 1234
5400.93 1206
5401.63 1272
5402.32 1162
5403.01 1182
5403.71 1086
5404.40 1132
5405.09 1069
5405.79 1147
5406.48 1134
5407.17 1180
5407.87 1210
5408.56 1288
5409.26 1266
5409.95 1241
5410.64 1212
5411.34 1347
5412.03 1344
5412.72 1235
5413.42 1315
5414.11 1229
5414.81 1201
5415.50 1121
5416.19 1167
5416.89 1148
5417.58 1173
5418.28 1136
5418.97 1199
5419.67 1144
5420.36 1182
5421.05 1218
5421.75 1215
5422.44 1174
5423.14 1158
5423.83 1203
5424.53 1163
5425.22 1214
5425.92 1141
5426.61 1160
5427.31 1150
5428.00 1165
5428.70 1300
5429.39 1258
5430.09 1229
5430.78 1153
5431.48 1203
5432.17 1173
5432.87 1280
5433.56 1311
5434.26 1209
5434.95 1244
5435.65 1353
5436.34 1295
5437.04 1352
5437.73 1380
5438.43 1429
5439.13 1355
5439.82 1420
5440.52 1459
5441.21 1273
5441.91 1273
5442.60 1275
5443.30 1215
5444.00 1205
5444.69 1294
5445.39 1265
5446.08 1268
5446.78 1325
5447.48 1279
5448.17 1314
5448.87 1363
5449.56 1340
5450.26 1253
5450.96 1142
5451.65 1262
5452.35 1240
5453.05 1214
5453.74 1172
5454.44 1158
5455.14 1137
5455.83 1109
5456.53 1277
5457.23 1239
5457.92 1117
5458.62 1113
5459.32 1201
5460.01 1285
5460.71 1195
5461.41 1172
5462.11 1159
5462.80 1144
5463.50 1277
5464.20 1269
5464.89 1282
5465.59 1168
5466.29 1111
5466.99 1132
5467.68 1157
5468.38 1262
5469.08 1185
5469.78 1178
5470.47 1062
5471.17 1115
5471.87 1205
5472.57 1262
5473.26 1212
5473.96 1143
5474.66 1118
5475.36 1164
5476.06 1265
5476.75 1317
5477.45 1245
5478.15 1273
5478.85 1174
5479.55 1252
5480.24 1421
5480.94 1362
5481.64 1375
5482.34 1432
5483.04 1405
5483.74 1442
5484.43 1484
5485.13 1447
5485.83 1387
5486.53 1335
5487.23 1341
5487.93 1305
5488.63 1299
5489.33 1380
5490.02 1357
5490.72 1353
5491.42 1392
5492.12 1444
5492.82 1291
5493.52 1398
5494.22 1443
5494.92 1321
5495.62 1374
5496.32 1363
5497.01 1338
5497.71 1418
5498.41 1429
5499.11 1571
5499.81 1588
5500.51 1521
5501.21 1692
5501.91 1771
5502.61 1864
5503.31 1850
5504.01 1760
5504.71 1834
5505.41 1751
5506.11 1705
5506.81 1626
5507.51 1599
5508.21 1454
5508.91 1370
5509.61 1380
5510.31 1416
5511.01 1338
5511.71 1338
5512.41 1320
5513.11 1471
5513.81 1396
5514.51 1359
5515.21 1418
5515.91 1417
5516.61 1342
5517.31 1343
5518.01 1364
5518.72 1261
5519.42 1228
5520.12 1195
5520.82 1336
5521.52 1352
5522.22 1285
5522.92 1251
5523.62 1171
5524.32 1293
5525.02 1262
5525.72 1236
5526.43 1202
5527.13 1094
5527.83 1152
5528.53 1228
5529.23 1197
5529.93 1239
5530.63 1325
5531.33 1306
5532.04 1210
5532.74 1171
5533.44 1115
5534.14 1135
5534.84 1268
5535.54 1168
5536.25 1158
5536.95 1125
5537.65 1109
5538.35 1091
5539.05 1076
5539.76 1206
5540.46 1164
5541.16 1286
5541.86 1232
5542.56 1125
5543.27 1230
5543.97 1132
5544.67 1273
5545.37 1168
5546.08 1183
5546.78 1056
5547.48 1070
5548.18 1143
5548.89 1087
5549.59 1085
5550.29 1092
5550.99 1100
5551.70 1226
5552.40 1133
5553.10 1061
5553.81 1155
5554.51 1159
5555.21 1142
5555.91 1126
5556.62 1199
5557.32 1108
5558.02 1066
5558.73 1135
5559.43 1210
5560.13 1212
5560.84 1247
5561.54 1268
5562.24 1261
5562.95 1283
5563.65 1369
5564.35 1482
5565.06 1423
5565.76 1462
5566.47 1371
5567.17 1363
5567.87 1388
5568.58 1419
5569.28 1340
5569.98 1331
5570.69 1235
5571.39 1254
5572.10 1208
5572.80 1219
5573.50 1233
5574.21 1136
5574.91 1157
5575.62 1224
5576.32 1166
5577.03 1217
5577.73 1214
5578.44 1224
5579.14 1249
5579.84 1200
5580.55 1255
5581.25 1185
5581.96 1170
5582.66 1119
5583.37 1143
5584.07 1200
5584.78 1228
5585.48 1198
5586.19 1090
5586.89 1150
5587.60 1246
5588.30 1233
5589.01 1164
5589.71 1198
5590.42 1225
5591.12 1178
5591.83 1129
5592.53 1175
5593.24 1122
5593.94 1189
5594.65 1234
5595.36 1127
5596.06 1089
5596.77 1127
5597.47 1084
5598.18 1001
5598.88 1137
5599.59 1078
5600.30 1121
5601.00 1156
5601.71 1127
5602.41 1084
5603.12 1099
5603.83 1023
5604.53 1040
5605.24 1050
5605.94 1175
5606.65 1166
5607.36 1123
5608.06 1003
5608.77 1040
5609.48 1110
5610.18 1148
5610.89 1060
5611.60 1148
5612.30 1211
5613.01 1096
5613.72 1032
5614.42 1090
5615.13 1040
5615.84 1081
5616.54 1071
5617.25 1044
5617.96 1073
5618.66 1064
5619.37 1097
5620.08 1196
5620.78 1181
5621.49 1189
5622.20 1129
5622.91 1049
5623.61 1074
5624.32 1084
5625.03 997
5625.74 1144
5626.44 1173
5627.15 1146
5627.86 1081
5628.57 1077
5629.27 1083
5629.98 1163
5630.69 1101
5631.40 1117
5632.11 1106
5632.81 1160
5633.52 1194
5634.23 1154
5634.94 1104
5635.65 1163
5636.35 1190
5637.06 1097
5637.77 1087
5638.48 1116
5639.19 1101
5639.89 1127
5640.60 1152
5641.31 1170
5642.02 1283
5642.73 1237
5643.44 1186
5644.15 1207
5644.85 1228
5645.56 1256
5646.27 1251
5646.98 1171
5647.69 1089
5648.40 1063
5649.11 1120
5649.82 1138
5650.53 1105
5651.23 1104
5651.94 1074
5652.65 1082
5653.36 1098
5654.07 1180
5654.78 1050
5655.49 1103
5656.20 1118
5656.91 1225
5657.62 1193
5658.33 1140
5659.04 1203
5659.75 1231
5660.46 1204
5661.17 1158
5661.88 1121
5662.59 1116
5663.30 1147
5664.00 1058
5664.71 1055
5665.42 1078
5666.13 1031
5666.84 1043
5667.55 1068
5668.27 1093
5668.98 1041
5669.69 1131
5670.40 1163
5671.11 1140
5671.82 1096
5672.53 1032
5673.24 1034
5673.95 1003
5674.66 1083
5675.37 990
5676.08 988
5676.79 1088
5677.50 950
5678.21 941
5678.92 947
5679.63 968
5680.34 1016
5681.06 1016
5681.77 1027
5682.48 1118
5683.19 1118
5683.90 1139
5684.61 1108
5685.32 970
5686.03 989
5686.74 1028
5687.46 1034
5688.17 964
5688.88 934
5689.59 978
5690.30 994
5691.01 994
5691.72 1085
5692.44 1019
5693.15 1026
5693.86 1018
5694.57 976
5695.28 1064
5696.00 996
5696.71 999
5697.42 1061
5698.13 980
5698.84 984
5699.56 912
5700.27 893
5700.98 1039
5701.69 1079
5702.40 1028
5703.12 995
5703.83 965
5704.54 1038
5705.25 1043
5705.97 1064
5706.68 1079
5707.39 1045
5708.10 977
5708.82 975
5709.53 980
5710.24 965
5710.95 969
5711.67 1044
5712.38 1004
5713.09 1064
5713.81 1041
5714.52 1005
5715.23 958
5715.95 973
5716.66 1101
5717.37 958
5718.09 925
5718.80 937
5719.51 921
5720.23 986
5720.94 1035
5721.65 1019
5722.37 1036
5723.08 1083
5723.79 991
5724.51 1050
5725.22 1003
5725.93 1107
5726.65 1068
5727.36 1073
5728.08 977
5728.79 1029
5729.50 1032
5730.22 1038
5730.93 1142
5731.65 1141
5732.36 992
5733.07 1021
5733.79 1029
5734.50 946
5735.22 1043
5735.93 1018
5736.65 996
5737.36 1025
5738.07 1034
5738.79 1004
5739.50 1009
5740.22 923
5740.93 841
5741.65 956
5742.36 991
5743.08 1007
5743.79 956
5744.51 932
5745.22 952
5745.94 992
5746.65 966
5747.37 990
5748.08 1033
5748.80 943
5749.51 953
5750.23 920
5750.94 911
5751.66 938
5752.37 956
5753.09 973
5753.80 986
5754.52 922
5755.24 936
5755.95 998
5756.67 987
5757.38 916
5758.10 988
5758.81 981
5759.53 1030
5760.25 984
5760.96 995
5761.68 925
5762.39 1013
5763.11 979
5763.83 995
5764.54 981
5765.26 1021
5765.97 1036
5766.69 1000
5767.41 1053
5768.12 1095
5768.84 1009
5769.56 967
5770.27 1032
5770.99 1055
5771.71 1067
5772.42 1045
5773.14 1029
5773.86 957
5774.57 1073
5775.29 1083
5776.01 1072
5776.72 1106
5777.44 1058
5778.16 992
5778.88 1049
5779.59 1100
5780.31 1043
5781.03 1008
5781.74 1045
5782.46 1056
5783.18 965
5783.90 970
5784.61 974
5785.33 1036
5786.05 1005
5786.77 985
5787.48 966
5788.20 965
5788.92 1061
5789.64 1015
5790.35 985
5791.07 939
5791.79 894
5792.51 948
5793.23 994
5793.94 942
5794.66 932
5795.38 943
5796.10 951
5796.82 1007
5797.53 1003
5798.25 1007
5798.97 980
5799.69 965
5800.41 941
5801.13 1048
5801.84 1123
5802.56 1090
5803.28 1071
5804.00 1050
5804.72 1065
5805.44 1097
5806.16 1129
5806.87 1060
5807.59 1105
5808.31 991
5809.03 1049
5809.75 1043
5810.47 981
5811.19 1025
5811.91 953
5812.63 971
5813.35 1029
5814.07 991
5814.78 990
5815.50 1047
5816.22 1030
5816.94 1071
5817.66 1184
5818.38 1175
5819.10 1202
5819.82 1135
5820.54 1086
5821.26 1046
5821.98 1058
5822.70 1036
5823.42 1105
5824.14 1118
5824.86 1101
5825.58 1100
5826.30 1005
5827.02 1051
5827.74 1052
5828.46 1134
5829.18 1028
5829.90 954
5830.62 945
5831.34 985
5832.06 1007
5832.78 1024
5833.50 921
5834.22 998
5834.94 1026
5835.66 1003
5836.38 923
5837.10 961
5837.82 1065
5838.55 1071
5839.27 1102
5839.99 946
5840.71 917
5841.43 974
5842.15 1022
5842.87 976
5843.59 898
5844.31 954
5845.03 1063
5845.76 1004
5846.48 904
5847.20 1055
5847.92 1006
5848.64 1002
5849.36 1033
5850.08 1101
5850.81 1000
5851.53 943
5852.25 999
5852.97 952
5853.69 1069
5854.41 977
5855.14 1010
5855.86 1112
5856.58 1044
5857.30 992
5858.02 1041
5858.74 973
5859.47 990
5860.19 966
5860.91 1021
5861.63 1030
5862.36 983
5863.08 951
5863.80 998
5864.52 1005
5865.24 969
5865.97 902
5866.69 937
5867.41 924
5868.13 923
5868.86 998
5869.58 1022
5870.30 1015
5871.03 1003
5871.75 927
5872.47 943
5873.19 923
5873.92 980
5874.64 1030
5875.36 1004
5876.09 1017
5876.81 1002
5877.53 967
5878.26 1000
5878.98 1069
5879.70 1020
5880.43 998
5881.15 1008
5881.87 1128
5882.60 1102
5883.32 1081
5884.04 1086
5884.77 1135
5885.49 1098
5886.21 1006
5886.94 1019
5887.66 991
5888.39 1010
5889.11 1045
5889.83 1058
5890.56 1067
5891.28 988
5892.01 1006
5892.73 1011
5893.45 912
5894.18 987
5894.90 1061
5895.63 1029
5896.35 1054
5897.07 1081
5897.80 995
5898.52 1017
5899.25 1067
5899.97 1067
5900.70 1078
5901.42 1153
5902.15 1162
5902.87 1172
5903.60 1176
5904.32 1165
5905.05 1301
5905.77 1239
5906.50 1310
5907.22 1215
5907.95 1175
5908.67 1092
5909.40 1060
5910.12 1049
5910.85 998
5911.57 985
5912.30 1013
5913.02 1066
5913.75 988
5914.47 1004
5915.20 989
5915.92 1006
5916.65 1060
5917.38 999
5918.10 1056
5918.83 1065
5919.55 1085
5920.28 1090
5921.00 1057
5921.73 1154
5922.46 1132
5923.18 980
5923.91 967
5924.63 954
5925.36 1059
5926.09 1077
5926.81 1052
5927.54 1006
5928.26 1020
5928.99 1036
5929.72 1036
5930.44 1021
5931.17 1023
5931.90 1037
5932.62 955
5933.35 1070
5934.08 1052
5934.80 1070
5935.53 1053
5936.26 1120
5936.98 1126
5937.71 1065
5938.44 1084
5939.16 997
5939.89 1009
5940.62 1026
5941.35 1130
5942.07 1051
5942.80 1033
5943.53 1079
5944.25 1108
5944.98 1082
5945.71 1114
5946.44 1022
5947.16 1183
5947.89 1164
5948.62 1126
5949.35 1096
5950.07 1065
5950.80 1101
5951.53 1145
5952.26 1108
5952.99 1096
5953.71 1083
5954.44 1179
5955.17 1269
5955.90 1184
5956.62 1230
5957.35 1278
5958.08 1180
5958.81 1083
5959.54 1101
5960.27 1160
5960.99 1264
5961.72 1223
5962.45 1102
5963.18 1099
5963.91 1161
5964.64 1179
5965.36 1213
5966.09 1235
5966.82 1217
5967.55 1196
5968.28 1228
5969.01 1215
5969.74 1127
5970.47 1223
5971.19 1163
5971.92 1208
5972.65 1199
5973.38 1197
5974.11 1145
5974.84 1257
5975.57 1262
5976.30 1127
5977.03 1154
5977.76 1222
5978.49 1302
5979.22 1313
5979.95 1302
5980.67 1279
5981.40 1243
5982.13 1291
5982.86 1342
5983.59 1290
5984.32 1280
5985.05 1314
5985.78 1293
5986.51 1356
5987.24 1358
5987.97 1392
5988.70 1439
5989.43 1443
5990.16 1418
5990.89 1340
5991.62 1477
5992.35 1434
5993.08 1427
5993.81 1321
5994.54 1316
5995.27 1415
5996.00 1494
5996.73 1423
5997.47 1378
5998.20 1341
5998.93 1356
5999.66 1444
6000.39 1423
6001.12 1379
6001.85 1320
6002.58 1373
6003.31 1363
6004.04 1350
6004.77 1365
6005.50 1398
6006.24 1364
6006.97 1393
6007.70 1401
6008.43 1427
6009.16 1489
6009.89 1528
6010.62 1751
6011.35 1962
6012.09 1991
6012.82 2248
6013.55 2341
6014.28 2350
6015.01 2447
6015.74 2287
6016.47 2360
6017.21 2194
6017.94 2126
6018.67 1911
6019.40 1865
6020.13 1611
6020.87 1602
6021.60 1516
6022.33 1431
6023.06 1326
6023.79 1378
6024.53 1358
6025.26 1291
6025.99 1358
6026.72 1307
6027.46 1253
6028.19 1271
6028.92 1286
6029.65 1275
6030.39 1290
6031.12 1268
6031.85 1279
6032.58 1245
6033.32 1259
6034.05 1195
6034.78 1249
6035.51 1319
6036.25 1289
6036.98 1276
6037.71 1221
6038.45 1221
6039.18 1210
6039.91 1248
6040.65 1337
6041.38 1394
6042.11 1341
6042.85 1373
6043.58 1378
6044.31 1469
6045.05 1346
6045.78 1383
6046.51 1437
6047.25 1395
6047.98 1378
6048.71 1421
6049.45 1483
6050.18 1480
6050.91 1500
6051.65 1446
6052.38 1402
6053.12 1275
6053.85 1395
6054.58 1278
6055.32 1273
6056.05 1170
6056.79 1263
6057.52 1230
6058.25 1246
6058.99 1218
6059.72 1085
6060.46 1191
6061.19 1191
6061.93 1277
6062.66 1173
6063.40 1255
6064.13 1237
6064.86 1144
6065.60 1190
6066.33 1143
6067.07 1129
6067.80 1066
6068.54 1151
6069.27 1092
6070.01 1046
6070.74 1064
6071.48 1136
6072.21 1088
6072.95 1193
6073.68 1166
6074.42 1211
6075.15 1069
6075.89 1164
6076.63 1243
6077.36 1174
6078.10 1171
6078.83 1237
6079.57 1205
6080.30 1184
6081.04 1135
6081.77 1153
6082.51 1140
6083.25 1138
6083.98 1162
6084.72 1070
6085.45 1089
6086.19 1125
6086.92 1233
6087.66 1213
6088.40 1100
6089.13 1198
6089.87 1196
6090.61 1083
6091.34 1178
6092.08 1092
6092.81 1160
6093.55 1207
6094.29 1185
6095.02 1183
6095.76 1132
6096.50 1044
6097.23 1099
6097.97 1076
6098.71 1132
6099.44 1145
6100.18 1113
6100.92 1182
6101.65 1207
6102.39 1192
6103.13 1149
6103.86 1247
6104.60 1318
6105.34 1166
6106.08 1135
6106.81 1102
6107.55 1236
6108.29 1180
6109.02 1095
6109.76 1137
6110.50 1133
6111.24 1093
6111.97 1187
6112.71 1191
6113.45 1127
6114.19 1154
6114.92 1106
6115.66 1128
6116.40 1227
6117.14 1148
6117.88 1150
6118.61 1288
6119.35 1143
6120.09 1207
6120.83 1203
6121.57 1187
6122.30 1200
6123.04 1305
6123.78 1289
6124.52 1387
6125.26 1272
6126.00 1225
6126.73 1229
6127.47 1281
6128.21 1176
6128.95 1173
6129.69 1158
6130.43 1160
6131.16 1158
6131.90 1232
6132.64 1268
6133.38 1232
6134.12 1221
6134.86 1256
6135.60 1351
6136.34 1360
6137.08 1315
6137.81 1398
6138.55 1222
6139.29 1528
6140.03 1449
6140.77 1468
6141.51 1401
6142.25 1476
6142.99 1327
6143.73 1315
6144.47 1257
6145.21 1269
6145.95 1308
6146.69 1265
6147.43 1227
6148.17 1216
6148.91 1305
6149.65 1292
6150.39 1182
6151.13 1124
6151.86 1167
6152.60 1144
6153.34 1201
6154.08 1217
6154.83 1091
6155.57 1287
6156.31 1142
6157.05 1186
6157.79 1165
6158.53 1074
6159.27 1142
6160.01 1037
6160.75 1072
6161.49 1187
6162.23 1186
6162.97 1176
6163.71 1177
6164.45 1256
6165.19 1270
6165.93 1238
6166.67 1166
6167.41 1216
6168.15 1319
6168.89 1311
6169.64 1277
6170.38 1284
6171.12 1304
6171.86 1309
6172.60 1412
6173.34 1294
6174.08 1244
6174.82 1163
6175.57 1228
6176.31 1136
6177.05 1170
6177.79 1153
6178.53 1236
6179.27 1250
6180.01 1200
6180.76 1207
6181.50 1295
6182.24 1260
6182.98 1270
6183.72 1309
6184.46 1291
6185.21 1258
6185.95 1249
6186.69 1246
6187.43 1328
6188.17 1272
6188.92 1263
6189.66 1232
6190.40 1228
6191.14 1189
6191.89 1300
6192.63 1293
6193.37 1344
6194.11 1319
6194.86 1350
6195.60 1331
6196.34 1276
6197.08 1333
6197.83 1406
6198.57 1412
6199.31 1276
6200.05 1337
6200.80 1375
6201.54 1357
6202.28 1336
6203.03 1311
6203.77 1453
6204.51 1549
6205.26 1570
6206.00 1705
6206.74 1802
6207.48 2045
6208.23 2185
6208.97 2396
6209.71 2676
6210.46 2997
6211.20 3122
6211.95 3383
6212.69 3546
6213.43 3365
6214.18 3052
6214.92 2966
6215.66 2689
6216.41 2373
6217.15 2157
6217.89 1841
6218.64 1654
6219.38 1640
6220.13 1489
6220.87 1435
6221.61 1424
6222.36 1360
6223.10 1298
6223.85 1265
6224.59 1258
6225.34 1203
6226.08 1287
6226.82 1230
6227.57 1258
6228.31 1189
6229.06 1206
6229.80 1242
6230.55 1224
6231.29 1165
6232.04 1283
6232.78 1205
6233.53 1179
6234.27 1224
6235.02 1155
6235.76 1124
6236.51 1208
6237.25 1256
6238.00 1119
6238.74 1211
6239.49 1405
6240.23 1268
6240.98 1249
6241.72 1317
6242.47 1278
6243.21 1251
6243.96 1426
6244.70 1296
6245.45 1427
6246.20 1465
6246.94 1602
6247.69 1719
6248.43 1694
6249.18 1868
6249.92 2032
6250.67 1981
6251.42 2086
6252.16 2200
6252.91 2130
6253.65 1822
6254.40 1818
6255.15 1736
6255.89 1575
6256.64 1430
6257.38 1401
6258.13 1307
6258.88 1235
6259.62 1266
6260.37 1214
6261.12 1261
6261.86 1221
6262.61 1339
6263.36 1394
6264.10 1222
6264.85 1353
6265.60 1349
6266.34 1352
6267.09 1332
6267.84 1369
6268.58 1353
6269.33 1305
6270.08 1331
6270.82 1356
6271.57 1311
6272.32 1235
6273.07 1316
6273.81 1242
6274.56 1165
6275.31 1148
6276.05 1260
6276.80 1223
6277.55 1129
6278.30 1235
6279.04 1247
6279.79 1185
6280.54 1245
6281.29 1145
6282.03 1212
6282.78 1221
6283.53 1251
6284.28 1155
6285.03 1136
6285.77 1190
6286.52 1244
6287.27 1261
6288.02 1260
6288.77 1296
6289.51 1326
6290.26 1239
6291.01 1309
6291.76 1280
6292.51 1300
6293.26 1380
6294.00 1260
6294.75 1248
6295.50 1105
6296.25 1145
6297.00 1086
6297.75 1051
6298.50 1051
6299.24 1046
6299.99 1119
6300.74 1032
6301.49 1031
6302.24 1109
6302.99 1131
6303.74 1070
6304.49 1078
6305.24 1094
6305.99 989
6306.73 963
6307.48 1138
6308.23 1110
6308.98 1108
6309.73 1126
6310.48 1212
6311.23 1163
6311.98 1119
6312.73 1149
6313.48 1182
6314.23 1070
6314.98 1099
6315.73 1070
6316.48 1070
6317.23 1139
6317.98 1090
6318.73 1124
6319.48 1100
6320.23 1112
6320.98 1060
6321.73 981
6322.48 1026
6323.23 1112
6323.98 1106
6324.73 1068
6325.48 1134
6326.23 1094
6326.98 1103
6327.73 1062
6328.48 1015
6329.23 1062
6329.98 1055
6330.73 1059
6331.48 1100
6332.23 1121
6332.98 1070
6333.73 1050
6334.49 1106
6335.24 1124
6335.99 1053
6336.74 1076
6337.49 970
6338.24 1025
6338.99 1063
6339.74 1077
6340.49 1054
6341.25 1037
6342.00 1139
6342.75 1100
6343.50 1048
6344.25 1042
6345.00 1118
6345.75 1156
6346.51 1113
6347.26 1056
6348.01 1137
6348.76 1176
6349.51 1102
6350.26 1081
6351.02 1112
6351.77 1211
6352.52 1177
6353.27 1207
6354.02 1205
6354.78 1268
6355.53 1270
6356.28 1227
6357.03 1280
6357.78 1237
6358.54 1237
6359.29 1198
6360.04 1137
6360.79 1109
6361.55 1167
6362.30 1189
6363.05 1163
6363.80 1188
6364.56 1171
6365.31 1027
6366.06 1165
6366.81 1222
6367.57 1158
6368.32 1224
6369.07 1262
6369.83 1230
6370.58 1270
6371.33 1339
6372.08 1194
6372.84 1266
6373.59 1196
6374.34 1191
6375.10 1172
6375.85 1059
6376.60 1099
6377.36 1108
6378.11 1099
6378.86 1084
6379.62 1084
6380.37 1151
6381.12 1046
6381.88 1097
6382.63 1082
6383.39 957
6384.14 1082
6384.89 1116
6385.65 1124
6386.40 1084
6387.16 927
6387.91 1000
6388.66 1114
6389.42 1049
6390.17 1036
6390.93 981
6391.68 1068
6392.43 1075
6393.19 1059
6393.94 1074
6394.70 1006
6395.45 916
6396.21 940
6396.96 984
6397.72 976
6398.47 884
6399.22 909
6399.98 942
6400.73 989
6401.49 1027
6402.24 1046
6403.00 944
6403.75 891
6404.51 985
6405.26 951
6406.02 1018
6406.77 1042
6407.53 988
6408.28 1027
6409.04 1042
6409.79 1018
6410.55 1028
6411.31 991
6412.06 1049
6412.82 980
6413.57 1046
6414.33 1043
6415.08 1008
6415.84 966
6416.59 922
6417.35 975
6418.11 948
6418.86 942
6419.62 909
6420.37 935
6421.13 912
6421.89 946
6422.64 1019
6423.40 907
6424.15 923
6424.91 969
6425.67 986
6426.42 972
6427.18 1014
6427.94 991
6428.69 979
6429.45 961
6430.20 892
6430.96 988
6431.72 930
6432.47 884
6433.23 919
6433.99 935
6434.74 897
6435.50 932
6436.26 916
6437.02 906
6437.77 1028
6438.53 919
6439.29 944
6440.04 972
6440.80 874
6441.56 990
6442.32 947
6443.07 920
6443.83 853
6444.59 946
6445.34 1000
6446.10 928
6446.86 896
6447.62 962
6448.37 1050
6449.13 995
6449.89 1080
6450.65 1035
6451.41 975
6452.16 1026
6452.92 1140
6453.68 1067
6454.44 1038
6455.19 1030
6455.95 1090
6456.71 936
6457.47 995
6458.23 978
6458.99 958
6459.74 944
6460.50 927
6461.26 957
6462.02 927
6462.78 915
6463.54 915
6464.29 930
6465.05 932
6465.81 912
6466.57 1025
6467.33 1016
6468.09 954
6468.85 885
6469.60 1025
6470.36 997
6471.12 902
6471.88 914
6472.64 897
6473.40 954
6474.16 1039
6474.92 1084
6475.68 943
6476.44 974
6477.20 1016
6477.95 1062
6478.71 1052
6479.47 1077
6480.23 1014
6480.99 1000
6481.75 1045
6482.51 1025
6483.27 975
6484.03 1007
6484.79 997
6485.55 1058
6486.31 1100
6487.07 1039
6487.83 1018
6488.59 1028
6489.35 992
6490.11 1046
6490.87 1009
6491.63 964
6492.39 1091
6493.15 1021
6493.91 988
6494.67 1104
6495.43 1065
6496.19 1087
6496.95 1127
6497.71 1050
6498.47 1111
6499.23 1252
6499.99 1220
6500.76 1190
6501.52 1133
6502.28 1122
6503.04 1109
6503.80 1172
6504.56 1074
6505.32 1094
6506.08 1133
6506.84 1088
6507.60 1050
6508.36 1112
6509.13 1178
6509.89 1171
6510.65 1184
6511.41 1210
6512.17 1226
6512.93 1196
6513.69 1138
6514.45 1158
6515.22 1174
6515.98 1158
6516.74 1149
6517.50 1220
6518.26 1244
6519.02 1208
6519.79 1263
6520.55 1212
6521.31 1256
6522.07 1387
6522.83 1404
6523.60 1434
6524.36 1619
6525.12 1563
6525.88 1746
6526.64 1926
6527.41 1953
6528.17 2037
6528.93 2065
6529.69 2038
6530.46 2110
6531.22 2039
6531.98 1908
6532.74 1818
6533.51 1724
6534.27 1583
6535.03 1508
6535.79 1475
6536.56 1433
6537.32 1422
6538.08 1311
6538.85 1282
6539.61 1259
6540.37 1172
6541.13 1259
6541.90 1329
6542.66 1311
6543.42 1224
6544.19 1190
6544.95 1211
6545.71 1164
6546.48 1129
6547.24 1197
6548.00 1237
6548.77 1140
6549.53 1049
6550.29 1097
6551.06 1117
6551.82 1078
6552.58 1171
6553.35 1131
6554.11 1112
6554.88 1182
6555.64 1197
6556.40 1128
6557.17 1108
6557.93 1199
6558.70 1237
6559.46 1229
6560.22 1203
6560.99 1197
6561.75 1234
6562.52 1271
6563.28 1172
6564.05 1223
6564.81 1202
6565.57 1198
6566.34 1259
6567.10 1259
6567.87 1287
6568.63 1247
6569.40 1359
6570.16 1348
6570.93 1327
6571.69 1344
6572.46 1286
6573.22 1247
6573.99 1257
6574.75 1208
6575.52 1220
6576.28 1310
6577.05 1321
6577.81 1212
6578.58 1276
6579.34 1271
6580.11 1261
6580.87 1283
6581.64 1291
6582.40 1237
6583.17 1312
6583.93 1343
6584.70 1348
6585.47 1349
6586.23 1312
6587.00 1342
6587.76 1443
6588.53 1293
6589.29 1275
6590.06 1386
6590.83 1336
6591.59 1355
6592.36 1371
6593.12 1446
6593.89 1601
6594.66 1650
6595.42 1666
6596.19 1750
6596.96 1690
6597.72 1695
6598.49 1552
6599.25 1553
6600.02 1570
6600.79 1377
6601.55 1426
6602.32 1325
6603.09 1307
6603.85 1225
6604.62 1229
6605.39 1160
6606.15 1100
6606.92 1238
6607.69 1189
6608.46 1129
6609.22 1140
6609.99 1245
6610.76 1266
6611.52 1261
6612.29 1171
6613.06 1356
6613.83 1264
6614.59 1278
6615.36 1234
6616.13 1193
6616.89 1193
6617.66 1304
6618.43 1271
6619.20 1166
6619.96 1218
6620.73 1326
6621.50 1317
6622.27 1198
6623.04 1226
6623.80 1268
6624.57 1277
6625.34 1148
6626.11 1182
6626.88 1223
6627.64 1231
6628.41 1287
6629.18 1182
6629.95 1248
6630.72 1224
6631.48 1269
6632.25 1194
6633.02 1272
6633.79 1407
6634.56 1453
6635.33 1446
6636.10 1391
6636.86 1504
6637.63 1553
6638.40 1540
6639.17 1557
6639.94 1518
6640.71 1341
6641.48 1425
6642.25 1380
6643.01 1351
6643.78 1335
6644.55 1239
6645.32 1162
6646.09 1148
6646.86 1129
6647.63 1200
6648.40 1187
6649.17 1226
6649.94 1252
6650.71 1360
6651.48 1337
6652.25 1373
6653.01 1355
6653.78 1402
6654.55 1439
6655.32 1333
6656.09 1407
6656.86 1406
6657.63 1348
6658.40 1357
6659.17 1263
6659.94 1239
6660.71 1332
6661.48 1236
6662.25 1168
6663.02 1153
6663.79 1251
6664.56 1187
6665.33 1130
6666.10 1091
6666.87 1200
6667.64 1128
6668.42 1171
6669.19 1163
6669.96 1105
6670.73 1190
6671.50 1172
6672.27 1179
6673.04 1057
6673.81 1068
6674.58 1174
6675.35 1213
6676.12 1160
6676.89 1025
6677.66 1059
6678.44 1046
6679.21 996
6679.98 1077
6680.75 1042
6681.52 1191
6682.29 1089
6683.06 1161
6683.83 1090
6684.60 1061
6685.38 1194
6686.15 1181
6686.92 1128
6687.69 1159
6688.46 1286
6689.23 1196
6690.01 1276
6690.78 1147
6691.55 1229
6692.32 1150
6693.09 1188
6693.86 1143
6694.64 1063
6695.41 1110
6696.18 1116
6696.95 1072
6697.73 1028
6698.50 1041
6699.27 1025
6700.04 1031
6700.81 1044
6701.59 1047
6702.36 1041
6703.13 1093
6703.90 1046
6704.68 1066
6705.45 1075
6706.22 998
6706.99 1025
6707.77 1095
6708.54 1007
6709.31 953
6710.09 979
6710.86 967
6711.63 1019
6712.40 1077
6713.18 1075
6713.95 989
6714.72 973
6715.50 1066
6716.27 1035
6717.04 1013
6717.82 1111
6718.59 1067
6719.36 1034
6720.14 1057
6720.91 1091
6721.68 1068
6722.46 1165
6723.23 1200
6724.00 1127
6724.78 1114
6725.55 1026
6726.33 1053
6727.10 1028
6727.87 1057
6728.65 1031
6729.42 977
6730.20 1003
6730.97 1048
6731.74 989
6732.52 948
6733.29 915
6734.07 924
6734.84 954
6735.61 905
6736.39 925
6737.16 900
6737.94 934
6738.71 924
6739.49 974
6740.26 997
6741.04 991
6741.81 1023
6742.59 1002
6743.36 898
6744.13 965
6744.91 969
6745.68 935
6746.46 1016
6747.23 955
6748.01 935
6748.78 893
6749.56 945
6750.33 905
6751.11 893
6751.89 967
6752.66 995
6753.44 996
6754.21 967
6754.99 952
6755.76 930
6756.54 1021
6757.31 911
6758.09 917
6758.86 851
6759.64 857
6760.42 919
6761.19 900
6761.97 847
6762.74 894
6763.52 878
6764.30 921
6765.07 961
6765.85 962
6766.62 879
6767.40 875
6768.18 902
6768.95 935
6769.73 908
6770.51 902
6771.28 929
6772.06 889
6772.83 880
6773.61 879
6774.39 942
6775.16 921
6775.94 988
6776.72 967
6777.49 940
6778.27 1029
6779.05 1062
6779.82 987
6780.60 1065
6781.38 1096
6782.16 1118
6782.93 1120
6783.71 1073
6784.49 1041
6785.26 1060
6786.04 1043
6786.82 987
6787.60 976
6788.37 941
6789.15 970
6789.93 948
6790.71 883
6791.48 878
6792.26 895
6793.04 907
6793.82 942
6794.59 941
6795.37 878
6796.15 859
6796.93 920
6797.70 868
6798.48 877
6799.26 859
6800.04 907
6800.82 933
6801.60 869
6802.37 917
6803.15 939
6803.93 835
6804.71 912
6805.49 892
6806.26 884
6807.04 846
6807.82 953
6808.60 893
6809.38 925
6810.16 934
6810.94 958
6811.71 938
6812.49 919
6813.27 869
6814.05 880
6814.83 845
6815.61 817
6816.39 891
6817.17 956
6817.95 918
6818.73 914
6819.50 839
6820.28 914
6821.06 919
6821.84 885
6822.62 837
6823.40 854
6824.18 831
6824.96 858
6825.74 920
6826.52 905
6827.30 955
6828.08 978
6828.86 867
6829.64 857
6830.42 907
6831.20 859
6831.98 840
6832.76 830
6833.54 787
6834.32 913
6835.10 828
6835.88 836
6836.66 833
6837.44 805
6838.22 838
6839.00 856
6839.78 802
6840.56 868
6841.34 850
6842.12 891
6842.90 915
6843.68 856
6844.46 836
6845.24 836
6846.02 810
6846.80 874
6847.58 921
6848.36 927
6849.14 940
6849.93 1001
6850.71 1146
6851.49 1250
6852.27 1233
6853.05 1196
6853.83 1262
6854.61 1366
6855.39 1353
6856.17 1242
6856.96 1181
6857.74 1097
6858.52 1103
6859.30 1076
6860.08 1076
6860.86 881
6861.64 913
6862.43 891
6863.21 866
6863.99 890
6864.77 883
6865.55 831
6866.33 841
6867.12 851
6867.90 790
6868.68 802
6869.46 876
6870.24 872
6871.03 832
6871.81 900
6872.59 808
6873.37 823
6874.16 858
6874.94 889
6875.72 882
6876.50 839
6877.28 794
6878.07 866
6878.85 873
6879.63 949
6880.42 924
6881.20 899
6881.98 927
6882.76 1034
6883.55 1011
6884.33 939
6885.11 988
6885.89 1012
6886.68 933
6887.46 962
6888.24 972
6889.03 1023
6889.81 863
6890.59 910
6891.38 978
6892.16 850
6892.94 896
6893.73 892
6894.51 885
6895.29 863
6896.08 867
6896.86 897
6897.64 937
6898.43 843
6899.21 947
6900.00 871
6900.78 912
6901.56 916
6902.35 923
6903.13 894
6903.91 876
6904.70 931
6905.48 958
6906.27 922
6907.05 1013
6907.84 1060
6908.62 1000
6909.40 1011
6910.19 1118
6910.97 1162
6911.76 1084
6912.54 1006
6913.33 1021
6914.11 931
6914.90 922
6915.68 866
6916.46 899
6917.25 998
6918.03 937
6918.82 986
6919.60 878
6920.39 901
6921.17 948
6921.96 1036
6922.74 1005
6923.53 1068
6924.31 1018
6925.10 983
6925.88 1053
6926.67 1040
6927.45 1012
6928.24 893
6929.03 911
6929.81 974
6930.60 973
6931.38 993
6932.17 912
6932.95 917
6933.74 910
6934.52 930
6935.31 966
6936.10 931
6936.88 915
6937.67 897
6938.45 903
6939.24 996
6940.03 954
6940.81 900
6941.60 938
6942.38 927
6943.17 978
6943.96 961
6944.74 1003
6945.53 1015
6946.32 1057
6947.10 1041
6947.89 1065
6948.68 1078
6949.46 1046
6950.25 1021
6951.03 1010
6951.82 990
6952.61 1030
6953.40 1122
6954.18 1063
6954.97 1125
6955.76 1055
6956.54 988
6957.33 1048
6958.12 1110
6958.90 1116
6959.69 1155
6960.48 1084
6961.27 1110
6962.05 1090
6962.84 1091
6963.63 1100
6964.41 1195
6965.20 1145
6965.99 1148
6966.78 1097
6967.56 1149
6968.35 1198
6969.14 1156
6969.93 1123
6970.72 1146
6971.50 1197
6972.29 1215
6973.08 1268
6973.87 1221
6974.66 1259
6975.44 1220
6976.23 1248
6977.02 1295
6977.81 1298
6978.60 1274
6979.38 1316
6980.17 1344
6980.96 1310
6981.75 1435
6982.54 1518
6983.33 1712
6984.11 1843
6984.90 1944
6985.69 2153
6986.48 2369
6987.27 2579
6988.06 2738
6988.85 2919
6989.64 2980
6990.42 2833
6991.21 2661
6992.00 2450
6992.79 2136
6993.58 1974
6994.37 1715
6995.16 1655
6995.95 1647
6996.74 1739
6997.53 1777
6998.32 1843
6999.10 1993
6999.89 2132
7000.68 2403
7001.47 2669
7002.26 2639
7003.05 2788
7003.84 2851
7004.63 2697
7005.42 2605
7006.21 2318
7007.00 2133
7007.79 1864
7008.58 1648
7009.37 1544
7010.16 1429
7010.95 1304
7011.74 1269
7012.53 1223
7013.32 1270
7014.11 1282
7014.90 1232
7015.69 1306
7016.48 1232
7017.27 1319
7018.06 1271
7018.85 1227
7019.64 1229
7020.43 1262
7021.23 1179
7022.02 1128
7022.81 1146
7023.60 1176
7024.39 1200
7025.18 1189
7025.97 1174
7026.76 1137
7027.55 1255
7028.34 1280
7029.13 1245
7029.93 1185
7030.72 1214
7031.51 1158
7032.30 1123
7033.09 1098
7033.88 1127
7034.67 1155
7035.46 1120
7036.26 1033
7037.05 996
7037.84 1077
7038.63 1076
7039.42 1098
7040.21 1141
7041.01 1112
7041.80 1127
7042.59 1100
7043.38 1061
7044.17 1055
7044.97 1060
7045.76 1017
7046.55 1043
7047.34 997
7048.13 986
7048.93 993
7049.72 982
7050.51 957
7051.30 1002
7052.09 1014
7052.89 1022
7053.68 1004
7054.47 1013
7055.26 1009
7056.06 1048
7056.85 980
7057.64 1013
7058.44 982
7059.23 1043
7060.02 1011
7060.81 889
7061.61 982
7062.40 943
7063.19 953
7063.99 961
7064.78 1009
7065.57 1028
7066.37 961
7067.16 955
7067.95 968
7068.74 981
7069.54 943
7070.33 934
7071.13 931
7071.92 964
7072.71 910
7073.51 893
7074.30 938
7075.09 985
7075.89 1027
7076.68 965
7077.47 1012
7078.27 1044
7079.06 1040
7079.86 959
7080.65 943
7081.44 952
7082.24 922
7083.03 890
7083.83 997
7084.62 956
7085.41 1012
7086.21 943
7087.00 934
7087.80 1014
7088.59 983
7089.39 883
7090.18 920
7090.98 858
7091.77 884
7092.56 856
7093.36 808
7094.15 931
7094.95 848
7095.74 801
7096.54 876
7097.33 895
7098.13 789
7098.92 831
7099.72 921
7100.51 822
7101.31 830
7102.10 921
7102.90 843
7103.69 793
7104.49 887
7105.29 877
7106.08 881
7106.88 848
7107.67 855
7108.47 895
7109.26 892
7110.06 840
7110.85 803
7111.65 830
7112.45 833
7113.24 860
7114.04 882
7114.83 851
7115.63 882
7116.42 825
7117.22 773
7118.02 797
7118.81 820
7119.61 829
7120.41 799
7121.20 849
7122.00 835
7122.79 867
7123.59 823
7124.39 825
7125.18 832
7125.98 771
7126.78 772
7127.57 760
7128.37 855
7129.17 841
7129.96 812
7130.76 776
7131.56 816
7132.35 863
7133.15 882
7133.95 815
7134.74 854
7135.54 779
7136.34 787
7137.14 700
7137.93 760
7138.73 772
7139.53 724
7140.33 703
7141.12 766
7141.92 743
7142.72 840
7143.51 749
7144.31 829
7145.11 772
7145.91 816
7146.71 896
7147.50 865
7148.30 833
7149.10 792
7149.90 819
7150.69 793
7151.49 768
7152.29 790
7153.09 806
7153.89 724
7154.68 776
7155.48 797
7156.28 767
7157.08 782
7157.88 761
7158.68 768
7159.47 773
7160.27 786
7161.07 822
7161.87 751
7162.67 810
7163.47 773
7164.27 832
7165.06 784
7165.86 669
7166.66 687
7167.46 658
7168.26 793
7169.06 763
7169.86 722
7170.66 781
7171.46 769
7172.25 794
7173.05 770
7173.85 804
7174.65 844
7175.45 773
7176.25 861
7177.05 793
7177.85 761
7178.65 766
7179.45 743
7180.25 679
7181.05 686
7181.85 687
7182.65 727
7183.45 763
7184.25 696
7185.05 731
7185.85 857
7186.65 758
7187.45 751
7188.25 776
7189.05 736
7189.85 760
7190.65 756
7191.45 802
7192.25 763
7193.05 792
7193.85 728
7194.65 682
7195.45 749
7196.25 756
7197.05 759
7197.85 702
7198.65 685
7199.45 736
7200.25 727
7201.05 669
7201.85 722
7202.65 713
7203.46 741
7204.26 769
7205.06 741
7205.86 798
7206.66 780
7207.46 730
7208.26 715
7209.06 741
7209.86 708
7210.66 745
7211.47 728
7212.27 774
7213.07 787
7213.87 742
7214.67 749
7215.47 802
7216.27 835
7217.08 713
7217.88 717
7218.68 734
7219.48 749
7220.28 796
7221.09 800
7221.89 757
7222.69 733
7223.49 786
7224.29 760
7225.10 782
7225.90 784
7226.70 815
7227.50 791
7228.30 761
7229.11 727
7229.91 735
7230.71 749
7231.51 708
7232.32 668
7233.12 706
7233.92 747
7234.72 747
7235.53 719
7236.33 740
7237.13 753
7237.93 719
7238.74 728
7239.54 742
7240.34 843
7241.15 847
7241.95 838
7242.75 721
7243.55 766
7244.36 781
7245.16 757
7245.96 721
7246.77 726
7247.57 668
7248.37 636
7249.18 744
7249.98 701
7250.78 692
7251.59 682
7252.39 721
7253.20 680
7254.00 693
7254.80 678
7255.61 678
7256.41 667
7257.21 669
7258.02 710
7258.82 620
7259.63 669
7260.43 630
7261.23 662
7262.04 686
7262.84 716
7263.65 735
7264.45 739
7265.26 723
7266.06 664
7266.86 621
7267.67 616
7268.47 675
7269.28 718
7270.08 656
7270.89 685
7271.69 736
7272.50 686
7273.30 690
7274.11 709
7274.91 675
7275.71 672
7276.52 615
7277.32 690
7278.13 711
7278.93 649
7279.74 650
7280.55 727
7281.35 680
7282.16 660
7282.96 665
7283.77 802
7284.57 750
7285.38 741
7286.18 762
7286.99 771
7287.79 805
7288.60 764
7289.40 778
7290.21 761
7291.02 776
7291.82 716
7292.63 738
7293.43 629
7294.24 637
7295.05 671
7295.85 660
7296.66 678
7297.46 712
7298.27 651
7299.08 663
7299.88 698
7300.69 682
7301.49 727
7302.30 746
7303.11 786
7303.91 672
7304.72 717
7305.53 673
7306.33 729
7307.14 781
7307.95 738
7308.75 640
7309.56 741
7310.37 703
7311.17 716
7311.98 668
7312.79 758
7313.59 648
7314.40 677
7315.21 680
7316.02 654
7316.82 697
7317.63 678
7318.44 692
7319.24 720
7320.05 702
7320.86 735
7321.67 753
7322.47 730
7323.28 659
7324.09 711
7324.90 730
7325.70 707
7326.51 663
7327.32 647
7328.13 677
7328.94 685
7329.74 677
7330.55 698
7331.36 675
7332.17 689
7332.98 714
7333.78 711
7334.59 663
7335.40 706
7336.21 740
7337.02 664
7337.82 620
7338.63 626
7339.44 655
7340.25 597
7341.06 647
7341.87 692
7342.68 680
7343.48 737
7344.29 739
7345.10 668
7345.91 715
7346.72 765
7347.53 749
7348.34 659
7349.15 636
7349.95 651
7350.76 626
7351.57 664
7352.38 682
7353.19 650
7354.00 651
7354.81 694
7355.62 705
7356.43 617
7357.24 585
7358.05 656
7358.86 609
7359.67 648
7360.48 672
7361.29 632
7362.09 692
7362.90 679
7363.71 669
7364.52 694
7365.33 678
7366.14 726
7366.95 693
7367.76 661
7368.57 686
7369.38 683
7370.19 669
7371.00 632
7371.81 669
7372.62 613
7373.43 641
7374.25 724
7375.06 630
7375.87 567
7376.68 676
7377.49 715
7378.30 678
7379.11 650
7379.92 671
7380.73 682
7381.54 638
7382.35 614
7383.16 630
7383.97 694
7384.78 716
7385.59 687
7386.41 643
7387.22 702
7388.03 633
7388.84 616
7389.65 677
7390.46 681
7391.27 647
7392.08 659
7392.89 677
7393.71 736
7394.52 700
7395.33 648
7396.14 674
7396.95 681
7397.76 715
7398.58 648
7399.39 739
7400.20 761
7401.01 751
7401.82 766
7402.63 771
7403.45 771
7404.26 749
7405.07 749
7405.88 719
7406.69 715
7407.51 675
7408.32 735
7409.13 722
7409.94 718
7410.76 658
7411.57 658
7412.38 645
7413.19 652
7414.01 648
7414.82 677
7415.63 729
7416.44 662
7417.26 622
7418.07 659
7418.88 630
7419.69 571
7420.51 641
7421.32 648
7422.13 629
7422.95 631
7423.76 704
7424.57 681
7425.39 616
7426.20 632
7427.01 659
7427.83 681
7428.64 681
7429.45 614
7430.27 688
7431.08 650
7431.89 665
7432.71 677
7433.52 626
7434.33 621
7435.15 666
7435.96 692
7436.77 650
7437.59 671
7438.40 625
7439.22 637
7440.03 645
7440.84 634
7441.66 643
7442.47 620
7443.29 652
7444.10 657
7444.91 680
7445.73 645
7446.54 628
7447.36 638
7448.17 668
7448.99 662
7449.80 634
7450.62 688
7451.43 685
7452.24 653
7453.06 607
7453.87 602
7454.69 594
7455.50 655
7456.32 646
7457.13 641
7457.95 621
7458.76 650
7459.58 648
7460.39 687
7461.21 604
7462.02 655
7462.84 686
7463.65 627
7464.47 667
7465.28 667
7466.10 642
7466.92 636
7467.73 633
7468.55 634
7469.36 686
7470.18 660
7470.99 690
7471.81 635
7472.62 690
7473.44 682
7474.26 684
7475.07 643
7475.89 676
7476.70 654
7477.52 573
7478.34 596
7479.15 651
7479.97 648
7480.78 718
7481.60 702
7482.42 657
7483.23 664
7484.05 600
7484.87 670
7485.68 603
7486.50 670
7487.32 628
7488.13 683
7488.95 665
7489.76 583
7490.58 614
7491.40 655
7492.22 615
7493.03 653
7493.85 686
7494.67 638
7495.48 612
7496.30 669
7497.12 681
7497.93 657
7498.75 663
7499.57 665
7500.39 688
7501.20 670
7502.02 665
7502.84 664
7503.66 623
7504.47 681
7505.29 609
7506.11 648
7506.93 657
7507.74 672
7508.56 629
7509.38 646
7510.20 612
7511.01 669
7511.83 663
7512.65 697
7513.47 666
7514.29 678
7515.10 724
7515.92 741
7516.74 698
7517.56 635
7518.38 687
7519.19 662
7520.01 687
7520.83 684
7521.65 660
7522.47 664
7523.29 701
7524.11 704
7524.92 670
7525.74 681
7526.56 663
7527.38 738
7528.20 668
7529.02 666
7529.84 668
7530.66 731
7531.47 673
7532.29 687
7533.11 680
7533.93 642
7534.75 651
7535.57 728
7536.39 733
7537.21 715
7538.03 715
7538.85 682
7539.67 691
7540.49 701
7541.31 673
7542.12 685
7542.94 714
7543.76 661
7544.58 663
7545.40 650
7546.22 656
7547.04 729
7547.86 679
7548.68 693
7549.50 708
7550.32 703
7551.14 776
7551.96 733
7552.78 682
7553.60 645
7554.42 643
7555.24 696
7556.06 677
7556.88 670
7557.70 679
7558.52 701
7559.35 602
7560.17 728
7560.99 749
7561.81 777
7562.63 863
7563.45 823
7564.27 785
7565.09 731
7565.91 813
7566.73 759
7567.55 789
7568.37 691
7569.19 708
7570.02 733
7570.84 733
7571.66 699
7572.48 727
7573.30 749
7574.12 761
7574.94 725
7575.76 761
7576.59 776
7577.41 817
7578.23 798
7579.05 782
7579.87 738
7580.69 837
7581.51 855
7582.34 859
7583.16 808
7583.98 843
7584.80 837
7585.62 811
7586.45 887
7587.27 884
7588.09 955
7588.91 943
7589.73 1052
7590.56 1012
7591.38 867
7592.20 891
7593.02 937
7593.85 936
7594.67 932
7595.49 941
7596.31 888
7597.14 969
7597.96 930
7598.78 847
7599.60 879
7600.43 950
7601.25 983
7602.07 978
7602.89 1000
7603.72 1108
7604.54 1303
7605.36 1326
7606.19 1424
7607.01 1428
7607.83 1572
7608.66 1518
7609.48 1462
7610.30 1376
7611.12 1238
7611.95 1059
7612.77 1123
7613.59 978
7614.42 925
7615.24 968
7616.07 1037
7616.89 966
7617.71 897
7618.54 938
7619.36 955
7620.18 976
7621.01 959
7621.83 976
7622.66 957
7623.48 915
7624.30 973
7625.13 1018
7625.95 949
7626.78 990
7627.60 1024
7628.42 1105
7629.25 1201
7630.07 1148
7630.90 1308
7631.72 1400
7632.55 1529
7633.37 1662
7634.19 1653
7635.02 1646
7635.84 1513
7636.67 1525
7637.49 1544
7638.32 1297
7639.14 1204
7639.97 1140
7640.79 1135
7641.62 1026
7642.44 853
7643.27 920
7644.09 873
7644.92 852
7645.74 849
7646.57 884
7647.39 871
7648.22 832
7649.04 796
7649.87 834
7650.70 783
7651.52 748
7652.35 832
7653.17 769
7654.00 725
7654.82 700
7655.65 733
7656.47 710
7657.30 736
7658.13 725
7658.95 736
7659.78 845
7660.60 838
7661.43 763
7662.26 792
7663.08 717
7663.91 695
7664.73 771
7665.56 787
7666.39 703
7667.21 745
7668.04 747
7668.87 776
7669.69 752
7670.52 737
7671.35 783
7672.17 725
7673.00 756
7673.83 746
7674.65 779
7675.48 709
7676.31 741
7677.13 749
7677.96 741
7678.79 726
7679.61 688
7680.44 722
7681.27 729
7682.09 721
7682.92 646
7683.75 717
7684.58 736
7685.40 682
7686.23 720
7687.06 702
7687.89 685
7688.71 624
7689.54 735
7690.37 665
7691.20 703
7692.02 685
7692.85 720
7693.68 705
7694.51 747
7695.33 648
7696.16 687
7696.99 685
7697.82 705
7698.65 738
7699.47 705
7700.30 685
7701.13 634
7701.96 643
7702.79 682
7703.62 697
7704.44 646
7705.27 672
7706.10 685
7706.93 710
7707.76 724
7708.59 661
7709.41 665
7710.24 682
7711.07 647
7711.90 689
7712.73 653
7713.56 656
7714.39 659
7715.22 612
7716.05 610
7716.87 570
7717.70 666
7718.53 672
7719.36 629
7720.19 651
7721.02 670
7721.85 644
7722.68 574
7723.51 680
7724.34 683
7725.17 682
7726.00 623
7726.83 655
7727.66 634
7728.48 644
7729.31 652
7730.14 652
7730.97 697
7731.80 639
7732.63 670
7733.46 630
7734.29 657
7735.12 641
7735.95 678
7736.78 656
7737.61 678
7738.44 670
7739.27 611
7740.10 651
7740.93 651
7741.77 618
7742.60 630
7743.43 667
7744.26 622
7745.09 646
7745.92 666
7746.75 634
7747.58 606
7748.41 606
7749.24 647
7750.07 644
7750.90 701
7751.73 669
7752.56 646
7753.39 598
7754.23 599
7755.06 662
7755.89 671
7756.72 615
7757.55 617
7758.38 664
7759.21 571
7760.04 589
7760.88 606
7761.71 592
7762.54 619
7763.37 630
7764.20 680
7765.03 624
7765.86 652
7766.70 584
7767.53 592
7768.36 624
7769.19 622
7770.02 621
7770.86 656
7771.69 621
7772.52 634
7773.35 642
7774.18 641
7775.02 630
7775.85 583
7776.68 623
7777.51 591
7778.34 619
7779.18 656
7780.01 677
7780.84 651
7781.67 645
7782.51 691
7783.34 650
7784.17 636
7785.00 660
7785.84 653
7786.67 601
7787.50 608
7788.34 600
7789.17 576
7790.00 638
7790.83 602
7791.67 617
7792.50 636
7793.33 587
7794.17 551
7795.00 636
7795.83 564
7796.67 616
7797.50 562
7798.33 562
7799.17 567
7800.00 552
7800.83 569
7801.67 595
7802.50 544
7803.33 537
7804.17 612
7805.00 616
7805.84 644
7806.67 655
7807.50 602
7808.34 601
7809.17 612
7810.01 634
7810.84 613
7811.67 649
7812.51 661
7813.34 633
7814.18 734
7815.01 672
7815.84 639
7816.68 601
7817.51 614
7818.35 601
7819.18 643
7820.02 668
7820.85 673
7821.69 665
7822.52 616
7823.36 595
7824.19 605
7825.03 580
7825.86 600
7826.69 644
7827.53 626
7828.36 596
7829.20 652
7830.03 681
7830.87 672
7831.71 641
7832.54 640
7833.38 644
7834.21 656
7835.05 677
7835.88 635
7836.72 629
7837.55 667
7838.39 647
7839.22 653
7840.06 659
7840.90 584
7841.73 622
7842.57 638
7843.40 616
7844.24 658
7845.07 653
7845.91 613
7846.75 601
7847.58 582
7848.42 612
7849.25 626
7850.09 653
7850.93 662
7851.76 660
7852.60 624
7853.44 668
7854.27 726
7855.11 719
7855.94 690
7856.78 725
7857.62 706
7858.45 725
7859.29 799
7860.13 823
7860.96 853
7861.80 847
7862.64 887
7863.47 835
7864.31 884
7865.15 820
7865.99 791
7866.82 770
7867.66 746
7868.50 654
7869.33 633
7870.17 707
7871.01 770
7871.85 761
7872.68 814
7873.52 727
7874.36 792
7875.20 753
7876.03 735
7876.87 783
7877.71 873
7878.55 933
7879.38 995
7880.22 1017
7881.06 957
7881.90 920
7882.74 877
7883.57 861
7884.41 771
7885.25 768
7886.09 777
7886.93 772
7887.76 742
7888.60 786
7889.44 798
7890.28 724
7891.12 756
7891.96 771
7892.79 816
7893.63 834
7894.47 838
7895.31 778
7896.15 806
7896.99 755
7897.83 761
7898.66 707
7899.50 722
7900.34 672
7901.18 662
7902.02 727
7902.86 739
7903.70 674
7904.54 747
7905.38 790
7906.21 765
7907.05 697
7907.89 674
7908.73 730
7909.57 663
7910.41 656
7911.25 640
7912.09 622
7912.93 642
7913.77 649
7914.61 658
7915.45 657
7916.29 615
7917.13 654
7917.97 720
7918.81 705
7919.65 729
7920.49 684
7921.33 656
7922.17 619
7923.01 584
7923.85 620
7924.69 586
7925.53 657
7926.37 678
7927.21 656
7928.05 624
7928.89 593
7929.73 548
7930.57 656
7931.41 587
7932.25 559
7933.09 632
7933.93 653
7934.77 647
7935.61 590
7936.45 629
7937.29 568
7938.14 649
7938.98 630
7939.82 606
7940.66 618
7941.50 586
7942.34 580
7943.18 608
7944.02 609
7944.86 605
7945.70 561
7946.55 589
7947.39 637
7948.23 635
7949.07 615
7949.91 686
7950.75 644
7951.59 643
7952.44 668
7953.28 646
7954.12 620
7954.96 620
7955.80 690
7956.65 740
7957.49 778
7958.33 704
7959.17 709
7960.01 670
7960.86 653
7961.70 661
7962.54 607
7963.38 638
7964.22 614
7965.07 634
7965.91 628
7966.75 582
7967.59 593
7968.44 549
7969.28 563
7970.12 572
7970.96 634
7971.81 564
7972.65 637
7973.49 626
7974.33 573
7975.18 547
7976.02 582
7976.86 598
7977.71 571
7978.55 584
7979.39 601
7980.23 601
7981.08 550
7981.92 579
7982.76 549
7983.61 616
7984.45 595
7985.29 572
7986.14 529
7986.98 532
7987.82 530
7988.67 534
7989.51 593
7990.36 570
7991.20 547
7992.04 530
7992.89 534
7993.73 529
7994.57 513
7995.42 606
7996.26 560
7997.11 550
7997.95 582
7998.79 562
7999.64 520
8000.48 553
8001.33 528
8002.17 542
8003.01 537
8003.86 535
8004.70 593
8005.55 524
8006.39 576
8007.24 542
8008.08 548
8008.93 532
8009.77 532
8010.62 509
8011.46 529
8012.30 532
8013.15 566
8013.99 541
8014.84 572
8015.68 524
8016.53 504
8017.37 559
8018.22 569
8019.06 540
8019.91 533
8020.76 597
8021.60 595
8022.45 613
8023.29 564
8024.14 530
8024.98 638
8025.83 625
8026.67 557
8027.52 544
8028.36 565
8029.21 612
8030.06 610
8030.90 623
8031.75 570
8032.59 543
8033.44 582
8034.28 548
8035.13 590
8035.98 593
8036.82 559
8037.67 535
8038.52 482
8039.36 517
8040.21 504
8041.05 497
8041.90 477
8042.75 512
8043.59 523
8044.44 480
8045.29 457
8046.13 479
8046.98 510
8047.83 498
8048.67 491
8049.52 551
8050.37 480
8051.21 480
8052.06 498
8052.91 542
8053.75 487
8054.60 480
8055.45 443
8056.30 487
8057.14 524
8057.99 489
8058.84 570
8059.68 519
8060.53 540
8061.38 517
8062.23 464
8063.07 470
8063.92 512
8064.77 506
8065.62 495
8066.46 492
8067.31 486
8068.16 500
8069.01 468
8069.85 472
8070.70 513
8071.55 514
8072.40 540
8073.25 491
8074.09 534
8074.94 542
8075.79 534
8076.64 484
8077.49 496
8078.34 551
8079.18 542
8080.03 534
8080.88 584
8081.73 552
8082.58 558
8083.43 541
8084.27 463
8085.12 560
8085.97 545
8086.82 521
8087.67 554
8088.52 549
8089.37 509
8090.22 517
8091.06 512
8091.91 514
8092.76 518
8093.61 549
8094.46 476
8095.31 498
8096.16 549
8097.01 564
8097.86 548
8098.71 495
8099.56 516
8100.41 514
8101.26 549
8102.11 508
8102.95 494
8103.80 531
8104.65 500
8105.50 480
8106.35 443
8107.20 525
8108.05 529
8108.90 532
8109.75 524
8110.60 550
8111.45 552
8112.30 530
8113.15 520
8114.00 568
8114.85 578
8115.70 561
8116.55 522
8117.40 577
8118.25 479
8119.10 502
8119.96 535
8120.81 567
8121.66 509
8122.51 544
8123.36 554
8124.21 563
8125.06 549
8125.91 541
8126.76 564
8127.61 538
8128.46 601
8129.31 565
8130.16 617
8131.02 643
8131.87 587
8132.72 624
8133.57 613
8134.42 569
8135.27 591
8136.12 613
8136.97 655
8137.83 644
8138.68 637
8139.53 586
8140.38 576
8141.23 586
8142.08 570
8142.93 623
8143.79 660
8144.64 650
8145.49 662
8146.34 639
8147.19 611
8148.05 676
8148.90 678
8149.75 752
8150.60 750
8151.45 783
8152.31 759
8153.16 755
8154.01 746
8154.86 780
8155.71 764
8156.57 868
8157.42 885
8158.27 868
8159.12 838
8159.98 836
8160.83 800
8161.68 718
8162.54 684
8163.39 694
8164.24 713
8165.09 667
8165.95 606
8166.80 613
8167.65 602
8168.51 648
8169.36 643
8170.21 578
8171.06 573
8171.92 633
8172.77 618
8173.62 622
8174.48 601
8175.33 630
8176.18 608
8177.04 616
8177.89 608
8178.74 546
8179.60 544
8180.45 564
8181.31 575
8182.16 536
8183.01 523
8183.87 504
8184.72 522
8185.57 594
8186.43 604
8187.28 521
8188.14 599
8188.99 585
8189.84 569
8190.70 599
8191.55 597
8192.41 563
8193.26 530
8194.12 512
8194.97 555
8195.83 543
8196.68 519
8197.53 556
8198.39 520
8199.24 581
8200.10 577
8200.95 576
8201.81 539
8202.66 552
8203.52 542
8204.37 544
8205.23 531
8206.08 528
8206.94 560
8207.79 558
8208.65 502
8209.50 509
8210.36 548
8211.21 500
8212.07 546
8212.92 528
8213.78 550
8214.63 544
8215.49 535
8216.34 505
8217.20 518
8218.06 544
8218.91 503
8219.77 509
8220.62 522
8221.48 514
8222.33 465
8223.19 522
8224.05 555
8224.90 521
8225.76 477
8226.61 519
8227.47 527
8228.33 553
8229.18 517
8230.04 554
8230.90 527
8231.75 504
8232.61 486
8233.46 474
8234.32 533
8235.18 538
8236.03 546
8236.89 531
8237.75 504
8238.60 514
8239.46 482
8240.32 551
8241.17 517
8242.03 512
8242.89 522
8243.74 497
8244.60 456
8245.46 519
8246.32 487
8247.17 496
8248.03 494
8248.89 547
8249.74 507
8250.60 534
8251.46 544
8252.32 562
8253.17 555
8254.03 506
8254.89 463
8255.75 473
8256.60 539
8257.46 561
8258.32 510
8259.18 493
8260.04 541
8260.89 571
8261.75 511
8262.61 502
8263.47 560
8264.32 503
8265.18 553
8266.04 494
8266.90 503
8267.76 483
8268.62 492
8269.47 486
8270.33 485
8271.19 504
8272.05 550
8272.91 554
8273.77 555
8274.62 516
8275.48 485
8276.34 485
8277.20 520
8278.06 573
8278.92 466
8279.78 504
8280.64 469
8281.49 468
8282.35 540
8283.21 538
8284.07 528
8284.93 471
8285.79 516
8286.65 524
8287.51 533
8288.37 523
8289.23 514
8290.09 490
8290.95 533
8291.80 521
8292.66 501
8293.52 501
8294.38 543
8295.24 526
8296.10 563
8296.96 506
8297.82 506
8298.68 487
8299.54 513
8300.40 497
8301.26 468
8302.12 503
8302.98 499
8303.84 520
8304.70 486
8305.56 517
8306.42 496
8307.28 526
8308.14 518
8309.00 522
8309.86 541
8310.72 520
8311.58 513
8312.44 470
8313.31 472
8314.17 511
8315.03 502
8315.89 529
8316.75 538
8317.61 516
8318.47 542
8319.33 526
8320.19 520
8321.05 502
8321.91 479
8322.77 567
8323.64 522
8324.50 487
8325.36 539
8326.22 501
8327.08 486
8327.94 519
8328.80 477
8329.66 541
8330.53 447
8331.39 501
8332.25 522
8333.11 495
8333.97 467
8334.83 520
8335.70 496
8336.56 559
8337.42 520
8338.28 471
8339.14 534
8340.00 507
8340.87 524
8341.73 476
8342.59 450
8343.45 474
8344.32 515
8345.18 516
8346.04 528
8346.90 491
8347.76 537
8348.63 520
8349.49 444
8350.35 465
8351.21 501
8352.08 519
8352.94 521
8353.80 492
8354.66 486
8355.53 494
8356.39 468
8357.25 470
8358.12 467
8358.98 517
8359.84 569
8360.71 572
8361.57 573
8362.43 521
8363.29 451
8364.16 486
8365.02 480
8365.88 465
8366.75 489
8367.61 490
8368.47 475
8369.34 511
8370.20 508
8371.06 447
8371.93 507
8372.79 502
8373.66 500
8374.52 475
8375.38 476
8376.25 559
8377.11 517
8377.97 523
8378.84 484
8379.70 473
8380.57 536
8381.43 494
8382.30 506
8383.16 472
8384.02 436
8384.89 511
8385.75 487
8386.62 478
8387.48 531
8388.35 509
8389.21 514
8390.07 529
8390.94 514
8391.80 477
8392.67 565
8393.53 495
8394.40 504
8395.26 551
8396.13 525
8396.99 478
8397.86 513
8398.72 550
8399.59 520
8400.45 489
8401.32 502
8402.18 558
8403.05 522
8403.91 469
8404.78 483
8405.64 531
8406.51 536
8407.37 487
8408.24 458
8409.11 536
8409.97 525
8410.84 493
8411.70 524
8412.57 590
8413.43 537
8414.30 539
8415.17 464
8416.03 509
8416.90 552
8417.76 553
8418.63 567
8419.50 551
8420.36 519
8421.23 536
8422.09 528
8422.96 556
8423.83 518
8424.69 553
8425.56 618
8426.43 532
8427.29 541
8428.16 536
8429.02 562
8429.89 570
8430.76 622
8431.62 571
8432.49 510
8433.36 541
8434.23 607
8435.09 581
8435.96 509
8436.83 631
8437.69 575
8438.56 519
8439.43 503
8440.29 581
8441.16 599
8442.03 628
8442.90 619
8443.76 650
8444.63 703
8445.50 703
8446.37 659
8447.23 682
8448.10 679
8448.97 659
8449.84 678
8450.70 614
8451.57 631
8452.44 608
8453.31 646
8454.17 668
8455.04 648
8455.91 675
8456.78 812
8457.65 815
8458.51 730
8459.38 761
8460.25 840
8461.12 778
8461.99 790
8462.86 812
8463.72 772
8464.59 776
8465.46 700
8466.33 777
8467.20 750
8468.07 734
8468.93 780
8469.80 837
8470.67 886
8471.54 1004
8472.41 1145
8473.28 1087
8474.15 1067
8475.02 1112
8475.89 1107
8476.75 979
8477.62 982
8478.49 864
8479.36 789
8480.23 749
8481.10 696
8481.97 637
8482.84 677
8483.71 628
8484.58 597
8485.45 590
8486.32 608
8487.19 607
8488.06 579
8488.92 618
8489.79 611
8490.66 628
8491.53 590
8492.40 545
8493.27 630
8494.14 616
8495.01 602
8495.88 634
8496.75 610
8497.62 579
8498.49 576
8499.36 609
8500.23 602
8501.10 550
8501.97 619
8502.85 608
8503.72 699
8504.59 638
8505.46 587
8506.33 624
8507.20 683
8508.07 613
8508.94 596
8509.81 607
8510.68 600
8511.55 627
8512.42 578
8513.29 650
8514.16 679
8515.03 618
8515.91 563
8516.78 608
8517.65 610
8518.52 622
8519.39 610
8520.26 612
8521.13 587
8522.00 603
8522.88 613
8523.75 579
8524.62 578
8525.49 591
8526.36 565
8527.23 635
8528.10 614
8528.98 663
8529.85 608
8530.72 584
8531.59 658
8532.46 645
8533.34 625
8534.21 669
8535.08 689
8535.95 635
8536.82 713
8537.70 724
8538.57 691
8539.44 662
8540.31 666
8541.18 658
8542.06 683
8542.93 657
8543.80 630
8544.67 644
8545.55 645
8546.42 634
8547.29 608
8548.17 650
8549.04 671
8549.91 743
8550.78 733
8551.66 754
8552.53 731
8553.40 783
8554.28 922
8555.15 1034
8556.02 1092
8556.89 1155
8557.77 1206
8558.64 1194
8559.51 1150
8560.39 1013
8561.26 953
8562.13 848
8563.01 793
8563.88 752
8564.75 622
8565.63 595
8566.50 599
8567.38 628
8568.25 627
8569.12 559
8570.00 628
8570.87 558
8571.74 565
8572.62 552
8573.49 534
8574.37 563
8575.24 630
8576.11 611
8576.99 561
8577.86 564
8578.74 552
8579.61 551
8580.49 508
8581.36 571
8582.23 606
8583.11 573
8583.98 550
8584.86 535
8585.73 570
8586.61 568
8587.48 521
8588.36 535
8589.23 591
8590.11 537
8590.98 557
8591.86 544
8592.73 558
8593.61 568
8594.48 547
8595.36 579
8596.23 612
8597.11 552
8597.98 527
8598.86 526
8599.73 604
8600.61 585
8601.48 541
8602.36 521
8603.23 586
8604.11 540
8604.99 474
8605.86 569
8606.74 517
8607.61 536
8608.49 586
8609.36 499
8610.24 518
8611.12 510
8611.99 539
8612.87 520
8613.74 529
8614.62 510
8615.50 560
8616.37 570
8617.25 523
8618.12 546
8619.00 560
8619.88 529
8620.75 540
8621.63 571
8622.51 564
8623.38 560
8624.26 525
8625.14 538
8626.01 530
8626.89 484
8627.77 559
8628.64 528
8629.52 519
8630.40 540
8631.27 527
8632.15 510
8633.03 530
8633.90 539
8634.78 529
8635.66 542
8636.54 553
8637.41 540
8638.29 557
8639.17 595
8640.05 539
8640.92 522
8641.80 507
8642.68 564
8643.55 581
8644.43 550
8645.31 556
8646.19 535
8647.07 516
8647.94 558
8648.82 470
8649.70 486
8650.58 509
8651.45 543
8652.33 554
8653.21 537
8654.09 589
8654.97 593
8655.85 575
8656.72 541
8657.60 581
8658.48 570
8659.36 498
8660.24 507
8661.12 536
8661.99 555
8662.87 562
8663.75 515
8664.63 530
8665.51 488
8666.39 469
8667.27 505
8668.14 482
8669.02 493
8669.90 539
8670.78 543
8671.66 534
8672.54 551
8673.42 595
8674.30 565
8675.18 571
8676.06 528
8676.94 545
8677.81 554
8678.69 562
8679.57 539
8680.45 567
8681.33 574
8682.21 551
8683.09 511
8683.97 509
8684.85 477
8685.73 486
8686.61 501
8687.49 511
8688.37 543
8689.25 644
8690.13 579
8691.01 633
8691.89 684
8692.77 715
8693.65 837
8694.53 832
8695.41 912
8696.29 840
8697.17 854
8698.05 843
8698.93 809
8699.81 682
8700.69 708
8701.57 655
8702.45 558
8703.33 547
8704.21 566
8705.09 580
8705.98 524
8706.86 530
8707.74 507
8708.62 488
8709.50 531
8710.38 498
8711.26 489
8712.14 502
8713.02 468
8713.90 517
8714.79 507
8715.67 494
8716.55 515
8717.43 502
8718.31 543
8719.19 502
8720.07 540
8720.95 477
8721.84 500
8722.72 485
8723.60 477
8724.48 524
8725.36 528
8726.24 526
8727.13 517
8728.01 543
8728.89 507
8729.77 543
8730.65 494
8731.54 553
8732.42 542
8733.30 559
8734.18 570
8735.06 536
8735.95 494
8736.83 466
8737.71 480
8738.59 503
8739.48 491
8740.36 472
8741.24 513
8742.12 489
8743.01 457
8743.89 437
8744.77 495
8745.65 474
8746.54 489
8747.42 459
8748.30 451
8749.19 484
8750.07 445
8750.95 473
8751.83 492
8752.72 507
8753.60 487
8754.48 495
8755.37 532
8756.25 540
8757.13 565
8758.02 614
8758.90 544
8759.78 621
8760.67 621
8761.55 656
8762.43 600
8763.32 577
8764.20 593
8765.09 642
8765.97 636
8766.85 522
8767.74 532
8768.62 602
8769.51 543
8770.39 548
8771.27 526
8772.16 526
8773.04 540
8773.93 499
8774.81 517
8775.69 539
8776.58 523
8777.46 453
8778.35 485
8779.23 508
8780.12 541
8781.00 520
8781.89 483
8782.77 464
8783.65 497
8784.54 469
8785.42 488
8786.31 424
8787.19 491
8788.08 472
8788.96 473
8789.85 484
8790.73 421
8791.62 447
8792.50 455
8793.39 503
8794.27 448
8795.16 403
8796.04 471
8796.93 521
8797.82 483
8798.70 433
8799.59 436
8800.47 457
8801.36 471
8802.24 465
8803.13 447
8804.01 453
8804.90 389
8805.79 459
8806.67 464
8807.56 403
8808.44 438
8809.33 439
8810.22 496
8811.10 489
8811.99 412
8812.87 470
8813.76 437
8814.65 414
8815.53 430
8816.42 431
8817.30 429
8818.19 410
8819.08 416
8819.96 393
8820.85 381
8821.74 401
8822.62 394
8823.51 465
8824.40 451
8825.28 398
8826.17 397
8827.06 448
8827.94 467
8828.83 509
8829.72 447
8830.61 462
8831.49 408
8832.38 438
8833.27 423
8834.15 422
8835.04 460
8835.93 442
8836.82 389
8837.70 412
8838.59 450
8839.48 414
8840.37 415
8841.25 439
8842.14 421
8843.03 462
8843.92 418
8844.80 424
8845.69 422
8846.58 403
8847.47 445
8848.36 429
8849.24 405
8850.13 440
8851.02 422
8851.91 475
8852.80 462
8853.68 413
8854.57 418
8855.46 420
8856.35 418
8857.24 462
8858.13 414
8859.01 408
8859.90 390
8860.79 374
8861.68 436
8862.57 410
8863.46 430
8864.35 433
8865.23 475
8866.12 459
8867.01 381
8867.90 387
8868.79 417
8869.68 418
8870.57 426
8871.46 401
8872.35 391
8873.24 439
8874.12 457
8875.01 457
8875.90 455
8876.79 422
8877.68 383
8878.57 397
8879.46 413
8880.35 410
8881.24 417
8882.13 459
8883.02 464
8883.91 411
8884.80 384
8885.69 392
8886.58 432
8887.47 453
8888.36 464
8889.25 400
8890.14 386
8891.03 425
8891.92 402
8892.81 395
8893.70 351
8894.59 401
8895.48 397
8896.37 381
8897.26 419
8898.15 402
8899.04 400
8899.93 406
8900.82 376
8901.71 378
8902.60 340
8903.49 448
8904.38 424
8905.28 384
8906.17 382
8907.06 387
8907.95 375
8908.84 369
8909.73 407
8910.62 381
8911.51 375
8912.40 401
8913.29 428
8914.19 405
8915.08 350
8915.97 399
8916.86 364
8917.75 401
8918.64 383
8919.53 350
8920.43 347
8921.32 394
8922.21 405
8923.10 436
8923.99 389
8924.88 420
8925.78 418
8926.67 398
8927.56 367
8928.45 376
8929.34 410
8930.24 411
8931.13 382
8932.02 329
8932.91 330
8933.80 396
8934.70 352
8935.59 332
8936.48 354
8937.37 402
8938.27 390
8939.16 398
8940.05 402
8940.94 408
8941.84 402
8942.73 373
8943.62 346
8944.51 376
8945.41 394
8946.30 388
8947.19 415
8948.09 364
8948.98 346
8949.87 391
8950.77 339
8951.66 390
8952.55 357
8953.44 376
8954.34 363
8955.23 372
8956.12 398
8957.02 399
8957.91 391
8958.80 378
8959.70 404
8960.59 356
8961.49 378
8962.38 350
8963.27 340
8964.17 297
8965.06 393
8965.95 354
8966.85 337
8967.74 375
8968.64 403
8969.53 407
8970.42 364
8971.32 346
8972.21 358
8973.11 428
8974.00 389
8974.90 377
8975.79 341
8976.68 384
8977.58 365
8978.47 355
8979.37 389
8980.26 393
8981.16 360
8982.05 360
8982.95 389
8983.84 350
8984.74 339
8985.63 346
8986.52 380
8987.42 315
8988.31 328
8989.21 360
8990.10 435
8991.00 348
8991.89 336
8992.79 361
8993.69 353
8994.58 332
8995.48 338
8996.37 414
8997.27 384
8998.16 342
8999.06 342
8999.95 424
9000.85 401
9001.74 372
9002.64 370
9003.54 384
9004.43 355
9005.33 365
9006.22 363
9007.12 348
9008.01 403
9008.91 411
9009.81 340
9010.70 375
9011.60 395
9012.50 369
9013.39 334
9014.29 324
9015.18 363
9016.08 387
9016.98 403
9017.87 361
9018.77 370
9019.67 380
9020.56 368
9021.46 314
9022.36 275
9023.25 390
9024.15 405
9025.05 308
9025.94 330
9026.84 338
9027.74 389
9028.63 381
9029.53 370
9030.43 359
9031.32 336
9032.22 394
9033.12 344
9034.02 326
9034.91 340
9035.81 325
9036.71 327
9037.61 370
9038.50 358
9039.40 363
9040.30 361
9041.20 369
9042.09 369
9042.99 375
9043.89 436
9044.79 384
9045.68 411
9046.58 347
9047.48 343
9048.38 355
9049.28 334
9050.17 362
9051.07 355
9051.97 389
9052.87 347
9053.77 357
9054.66 354
9055.56 360
9056.46 384
9057.36 395
9058.26 397
9059.16 383
9060.06 348
9060.95 357
9061.85 340
9062.75 383
9063.65 365
9064.55 359
9065.45 346
9066.35 343
9067.25 383
9068.14 405
9069.04 335
9069.94 373
9070.84 382
9071.74 342
9072.64 336
9073.54 342
9074.44 401
9075.34 431
9076.24 374
9077.14 358
9078.04 340
9078.93 356
9079.83 372
9080.73 353
9081.63 370
9082.53 361
9083.43 362
9084.33 394
9085.23 359
9086.13 353
9087.03 358
9087.93 387
9088.83 340
9089.73 390
9090.63 371
9091.53 346
9092.43 346
9093.33 372
9094.23 370
9095.13 356
9096.03 386
9096.93 388
9097.83 387
9098.73 330
9099.63 356
9100.54 364
9101.44 398
9102.34 415
9103.24 375
9104.14 381
9105.04 365
9105.94 341
9106.84 359
9107.74 377
9108.64 363
9109.54 364
9110.44 336
9111.35 376
9112.25 358
9113.15 393
9114.05 380
9114.95 374
9115.85 350
9116.75 367
9117.65 354
9118.56 390
9119.46 319
9120.36 328
9121.26 357
9122.16 326
9123.06 284
9123.97 311
9124.87 367
9125.77 359
9126.67 307
9127.57 328
9128.47 354
9129.38 331
9130.28 396
9131.18 313
9132.08 345
9132.98 340
9133.89 357
9134.79 361
9135.69 307
9136.59 346
9137.50 320
9138.40 382
9139.30 370
9140.20 333
9141.11 281
9142.01 325
9142.91 344
9143.81 361
9144.72 364
9145.62 411
9146.52 353
9147.42 363
9148.33 337
9149.23 323
9150.13 394
9151.04 419
9151.94 377
9152.84 362
9153.75 376
9154.65 339
9155.55 365
9156.46 318
9157.36 344
9158.26 331
9159.17 350
9160.07 354
9160.97 365
9161.88 390
9162.78 343
9163.68 304
9164.59 301
9165.49 344
9166.40 307
9167.30 337
9168.20 315
9169.11 384
9170.01 375
9170.92 389
9171.82 382
9172.72 364
9173.63 342
9174.53 333
9175.44 335
9176.34 342
9177.24 374
9178.15 353
9179.05 368
9179.96 371
9180.86 325
9181.77 322
9182.67 358
9183.58 366
9184.48 361
9185.39 337
9186.29 324
9187.20 279
9188.10 355
9189.01 367
9189.91 358
9190.82 394
9191.72 362
9192.63 335
9193.53 335
9194.44 384
9195.34 335
9196.25 352
9197.15 338
9198.06 323
9198.96 378
9199.87 360
9200.77 317
9201.68 362
9202.58 368
9203.49 357
9204.40 330
9205.30 359
9206.21 389
9207.11 359
9208.02 301
9208.92 351
9209.83 350
9210.74 380
9211.64 373
9212.55 337
9213.45 338
9214.36 388
9215.27 350
9216.17 320
9217.08 308
9217.99 314
9218.89 303
9219.80 320
9220.71 382
9221.61 382
9222.52 373
9223.43 348
9224.33 315
9225.24 320
9226.15 323
9227.05 355
9227.96 377
9228.87 347
9229.77 303
9230.68 351
9231.59 340
9232.49 313
9233.40 335
9234.31 356
9235.22 389
9236.12 365
9237.03 320
9237.94 319
9238.84 335
9239.75 343
9240.66 361
9241.57 313
9242.47 346
9243.38 335
9244.29 330
9245.20 358
9246.11 340
9247.01 340
9247.92 371
9248.83 316
9249.74 333
9250.64 320
9251.55 282
9252.46 349
9253.37 324
9254.28 341
9255.19 321
9256.09 381
9257.00 350
9257.91 302
9258.82 340
9259.73 324
9260.64 398
9261.54 357
9262.45 332
9263.36 356
9264.27 341
9265.18 314
9266.09 310
9267.00 304
9267.90 262
9268.81 310
9269.72 323
9270.63 337
9271.54 353
9272.45 318
9273.36 352
9274.27 299
9275.18 314
9276.09 341
9277.00 331
9277.90 317
9278.81 290
9279.72 361
9280.63 354
9281.54 364
9282.45 336
9283.36 328
9284.27 331
9285.18 341
9286.09 321
9287.00 320
9287.91 347
9288.82 283
9289.73 334
9290.64 345
9291.55 344
9292.46 331
9293.37 368
9294.28 356
9295.19 367
9296.10 331
9297.01 332
9297.92 340
9298.83 334
9299.74 384
9300.65 342
9301.56 303
9302.47 333
9303.38 328
9304.29 324
9305.20 311
9306.12 302
9307.03 354
9307.94 387
9308.85 418
9309.76 390
9310.67 375
9311.58 379
9312.49 390
9313.40 384
9314.31 389
9315.22 361
9316.14 371
9317.05 315
9317.96 358
9318.87 394
9319.78 329
9320.69 345
9321.60 338
9322.52 368
9323.43 335
9324.34 354
9325.25 364
9326.16 370
9327.07 350
9327.99 352
9328.90 326
9329.81 347
9330.72 394
9331.63 361
9332.54 304
9333.46 334
9334.37 370
9335.28 344
9336.19 337
9337.11 315
9338.02 320
9338.93 373
9339.84 362
9340.75 398
9341.67 325
9342.58 333
9343.49 329
9344.40 264
9345.32 366
9346.23 325
9347.14 330
9348.06 317
9348.97 317
9349.88 354
9350.79 320
9351.71 337
9352.62 307
9353.53 340
9354.45 345
9355.36 366
9356.27 326
9357.19 328
9358.10 331
9359.01 342
9359.93 385
9360.84 362
9361.75 344
9362.67 364
9363.58 348
9364.49 346
9365.41 335
9366.32 323
9367.23 321
9368.15 300
9369.06 327
9369.97 297
9370.89 332
9371.80 339
9372.72 378
9373.63 314
9374.54 354
9375.46 318
9376.37 325
9377.29 328
9378.20 307
9379.12 365
9380.03 349
9380.94 347
9381.86 371
9382.77 294
9383.69 334
9384.60 330
9385.52 363
9386.43 341
9387.35 365
9388.26 354
9389.18 356
9390.09 352
9391.01 326
9391.92 345
9392.84 340
9393.75 320
9394.67 370
9395.58 348
9396.50 321
9397.41 346
9398.33 328
9399.24 370
9400.16 354
9401.07 381
9401.99 390
9402.90 336
9403.82 314
9404.73 306
9405.65 334
9406.56 350
9407.48 318
9408.40 335
9409.31 355
9410.23 305
9411.14 285
9412.06 303
9412.98 351
9413.89 311
9414.81 349
9415.72 395
9416.64 345
9417.56 322
9418.47 338
9419.39 324
9420.30 376
9421.22 362
9422.14 360
9423.05 372
9423.97 341
9424.89 301
9425.80 313
9426.72 357
9427.64 335
9428.55 369
9429.47 354
9430.39 316
9431.30 319
9432.22 308
9433.14 314
9434.05 339
9434.97 312
9435.89 347
9436.80 326
9437.72 338
9438.64 322
9439.56 314
9440.47 353
9441.39 336
9442.31 363
9443.23 314
9444.14 358
9445.06 323
9445.98 344
9446.90 330
9447.81 338
9448.73 346
9449.65 304
9450.57 328
9451.48 369
9452.40 376
9453.32 348
9454.24 363
9455.16 365
9456.07 352
9456.99 320
9457.91 372
9458.83 371
9459.75 376
9460.66 359
9461.58 352
9462.50 358
9463.42 353
9464.34 345
9465.26 361
9466.18 377
9467.09 302
9468.01 324
9468.93 317
9469.85 326
9470.77 308
9471.69 312
9472.61 273
9473.53 283
9474.44 302
9475.36 361
9476.28 313
9477.20 347
9478.12 368
9479.04 345
9479.96 326
9480.88 309
9481.80 322
9482.72 325
9483.64 304
9484.56 325
9485.47 360
9486.39 338
9487.31 363
9488.23 387
9489.15 337
9490.07 320
9490.99 331
9491.91 316
9492.83 348
9493.75 324
9494.67 314
9495.59 346
9496.51 356
9497.43 310
9498.35 315
9499.27 326
9500.19 333
9501.11 363
9502.03 327
9502.95 283
9503.87 304
9504.79 354
9505.71 324
9506.63 302
9507.56 305
9508.48 346
9509.40 298
9510.32 297
9511.24 340
9512.16 323
9513.08 340
9514.00 336
9514.92 298
9515.84 330
9516.76 296
9517.68 332
9518.61 331
9519.53 332
9520.45 350
9521.37 338
9522.29 317
9523.21 289
9524.13 285
9525.05 321
9525.98 321
9526.90 302
9527.82 300
9528.74 312
9529.66 292
9530.58 344
9531.50 319
9532.43 362
9533.35 359
9534.27 404
9535.19 354
9536.11 326
9537.04 376
9537.96 328
9538.88 400
9539.80 332
9540.72 319
9541.65 325
9542.57 340
9543.49 336
9544.41 321
9545.34 306
9546.26 305
9547.18 303
9548.10 343
9549.03 331
9549.95 332
9550.87 338
9551.79 311
9552.72 314
9553.64 351
9554.56 347
9555.48 333
9556.41 342
9557.33 315
9558.25 308
9559.18 324
9560.10 335
9561.02 316
9561.95 367
9562.87 332
9563.79 310
9564.72 323
9565.64 351
9566.56 341
9567.49 339
9568.41 340
9569.33 326
9570.26 324
9571.18 314
9572.10 314
9573.03 329
9573.95 329
9574.88 353
9575.80 364
9576.72 348
9577.65 308
9578.57 346
9579.49 372
9580.42 351
9581.34 319
9582.27 392
9583.19 404
9584.12 380
9585.04 293
9585.96 329
9586.89 338
9587.81 372
9588.74 321
9589.66 340
9590.59 317
9591.51 348
9592.44 364
9593.36 325
9594.29 338
9595.21 352
9596.14 336
9597.06 348
9597.98 378
9598.91 372
9599.83 367
9600.76 408
9601.68 330
9602.61 325
9603.54 367
9604.46 356
9605.39 355
9606.31 357
9607.24 363
9608.16 329
9609.09 332
9610.01 364
9610.94 355
9611.86 338
9612.79 299
9613.72 339
9614.64 348
9615.57 356
9616.49 314
9617.42 298
9618.34 331
9619.27 361
9620.20 343
9621.12 334
9622.05 343
9622.97 372
9623.90 389
9624.83 386
9625.75 369
9626.68 382
9627.61 353
9628.53 369
9629.46 332
9630.39 358
9631.31 376
9632.24 374
9633.16 360
9634.09 426
9635.02 418
9635.95 387
9636.87 378
9637.80 353
9638.73 406
9639.65 439
9640.58 409
9641.51 407
9642.43 452
9643.36 443
9644.29 448
9645.22 446
9646.14 452
9647.07 412
9648.00 434
9648.92 427
9649.85 420
9650.78 393
9651.71 470
9652.63 455
9653.56 478
9654.49 462
9655.42 457
9656.34 483
9657.27 433
9658.20 426
9659.13 401
9660.06 389
9660.98 362
9661.91 404
9662.84 398
9663.77 396
9664.70 424
9665.62 408
9666.55 410
9667.48 441
9668.41 428
9669.34 437
9670.27 421
9671.19 406
9672.12 393
9673.05 397
9673.98 410
9674.91 394
9675.84 398
9676.77 418
9677.70 413
9678.62 418
9679.55 413
9680.48 375
9681.41 409
9682.34 412
9683.27 411
9684.20 372
9685.13 391
9686.06 365
9686.99 408
9687.91 449
9688.84 422
9689.77 403
9690.70 388
9691.63 396
9692.56 408
9693.49 398
9694.42 422
9695.35 421
9696.28 381
9697.21 439
9698.14 463
9699.07 419
9700.00 415
9700.93 408
9701.86 414
9702.79 366
9703.72 368
9704.65 432
9705.58 380
9706.51 403
9707.44 403
9708.37 384
9709.30 370
9710.23 365
9711.16 395
9712.09 432
9713.02 374
9713.95 389
9714.88 373
9715.81 377
9716.74 354
9717.67 398
9718.61 403
9719.54 354
9720.47 320
9721.40 331
9722.33 377
9723.26 375
9724.19 371
9725.12 425
9726.05 392
9726.98 346
9727.92 374
9728.85 387
9729.78 400
9730.71 396
9731.64 335
9732.57 354
9733.50 394
9734.43 349
9735.37 381
9736.30 423
9737.23 394
9738.16 365
9739.09 387
9740.02 398
9740.96 385
9741.89 432
9742.82 419
9743.75 413
9744.68 379
9745.62 436
9746.55 444
9747.48 431
9748.41 411
9749.34 397
9750.28 400
9751.21 446
9752.14 441
9753.07 481
9754.01 448
9754.94 426
9755.87 454
9756.80 439
9757.74 405
9758.67 444
9759.60 489
9760.53 487
9761.47 443
9762.40 422
9763.33 436
9764.27 425
9765.20 482
9766.13 477
9767.07 469
9768.00 477
9768.93 512
9769.86 526
9770.80 480
9771.73 504
9772.66 573
9773.60 535
9774.53 482
9775.47 463
9776.40 499
9777.33 504
9778.27 519
9779.20 515
9780.13 537
9781.07 543
9782.00 522
9782.93 596
9783.87 632
9784.80 693
9785.74 739
9786.67 691
9787.60 714
9788.54 751
9789.47 708
9790.41 624
9791.34 662
9792.28 568
9793.21 538
9794.14 527
9795.08 564
9796.01 504
9796.95 536
9797.88 623
9798.82 624
9799.75 740
9800.69 714
9801.62 753
9802.56 709
9803.49 650
9804.42 643
9805.36 635
9806.29 626
9807.23 517
9808.16 512
9809.10 495
9810.03 455
9810.97 400
9811.91 436
9812.84 427
9813.78 367
9814.71 403
9815.65 409
9816.58 399
9817.52 406
9818.45 419
9819.39 483
9820.32 422
9821.26 407
9822.20 414
9823.13 419
9824.07 431
9825.00 412
9825.94 401
9826.87 426
9827.81 453
9828.75 436
9829.68 446
9830.62 415
9831.55 407
9832.49 413
9833.43 466
9834.36 397
9835.30 413
9836.24 435
9837.17 446
9838.11 415
9839.05 388
9839.98 462
9840.92 452
9841.86 417
9842.79 429
9843.73 417
9844.67 443
9845.60 454
9846.54 420
9847.48 437
9848.41 372
9849.35 388
9850.29 400
9851.22 415
9852.16 444
9853.10 367
9854.04 393
9854.97 405
9855.91 412
9856.85 422
9857.79 393
9858.72 354
9859.66 383
9860.60 408
9861.54 426
9862.47 422
9863.41 374
9864.35 396
9865.29 389
9866.22 410
9867.16 433
9868.10 425
9869.04 448
9869.98 441
9870.91 404
9871.85 390
9872.79 412
9873.73 411
9874.67 411
9875.60 455
9876.54 450
9877.48 462
9878.42 483
9879.36 461
9880.30 389
9881.24 430
9882.17 484
9883.11 427
9884.05 406
9884.99 458
9885.93 440
9886.87 404
9887.81 366
9888.74 390
9889.68 394
9890.62 389
9891.56 449
9892.50 370
9893.44 392
9894.38 375
9895.32 396
9896.26 390
9897.20 381
9898.14 396
9899.08 407
9900.01 398
9900.95 419
9901.89 407
9902.83 424
9903.77 466
9904.71 447
9905.65 438
9906.59 435
9907.53 429
9908.47 416
9909.41 401
9910.35 413
9911.29 456
9912.23 436
9913.17 471
9914.11 413
9915.05 479
9915.99 446
9916.93 432
9917.87 470
9918.81 437
9919.75 435
9920.69 443
9921.63 456
9922.57 476
9923.51 480
9924.46 512
9925.40 515
9926.34 654
9927.28 696
9928.22 834
9929.16 891
9930.10 955
9931.04 855
9931.98 875
9932.92 874
9933.86 719
9934.80 649
9935.75 631
9936.69 556
9937.63 578
9938.57 446
9939.51 438
9940.45 458
9941.39 444
9942.34 373
9943.28 407
9944.22 386
9945.16 432
9946.10 425
9947.04 395
9947.98 439
9948.93 419
9949.87 366
9950.81 400
9951.75 429
9952.69 395
9953.64 402
9954.58 448
9955.52 416
9956.46 400
9957.40 428
9958.35 500
9959.29 481
9960.23 421
9961.17 405
9962.12 400
9963.06 401
9964.00 400
9964.94 385
9965.89 406
9966.83 431
9967.77 446
9968.71 482
9969.66 487
9970.60 417
9971.54 503
9972.48 510
9973.43 487
9974.37 516
9975.31 469
9976.26 492
9977.20 497
9978.14 472
9979.09 427
9980.03 445
9980.97 425
9981.92 367
9982.86 335
9983.80 363
9984.75 346
9985.69 375
9986.63 379
9987.58 354
9988.52 391
9989.46 419
9990.41 392
9991.35 373
9992.30 373
9993.24 399
9994.18 393
9995.13 324
9996.07 349
9997.01 359
9997.96 377
9998.90 356
9999.85 407
10000.79 396
10001.74 349
10002.68 395
10003.62 374
10004.57 379
10005.51 383
10006.46 381
10007.40 396
10008.35 426
10009.29 417
10010.24 374
10011.18 362
10012.13 422
10013.07 405
10014.01 363
10014.96 336
10015.90 389
10016.85 426
10017.79 408
10018.74 375
10019.68 349
10020.63 389
10021.58 408
10022.52 399
10023.47 383
10024.41 344
10025.36 359
10026.30 383
10027.25 345
10028.19 340
10029.14 352
10030.08 354
10031.03 372
10031.98 379
10032.92 317
10033.87 297
10034.81 401
10035.76 326
10036.70 321
10037.65 353
10038.60 339
10039.54 367
10040.49 360
10041.43 349
10042.38 350
10043.33 353
10044.27 371
10045.22 382
10046.17 369
10047.11 318
10048.06 341
10049.01 349
10049.95 323
10050.90 349
10051.84 344
10052.79 355
10053.74 323
10054.69 333
10055.63 323
10056.58 352
10057.53 369
10058.47 329
10059.42 303
10060.37 311
10061.31 309
10062.26 312
10063.21 309
10064.16 318
10065.10 308
10066.05 338
10067.00 327
10067.94 321
10068.89 323
10069.84 291
10070.79 323
10071.73 330
10072.68 298
10073.63 334
10074.58 337
10075.53 363
10076.47 367
10077.42 321
10078.37 329
10079.32 333
10080.26 317
10081.21 345
10082.16 319
10083.11 331
10084.06 320
10085.01 364
10085.95 317
10086.90 306
10087.85 346
10088.80 345
10089.75 325
10090.70 287
10091.64 322
10092.59 337
10093.54 323
10094.49 340
10095.44 304
10096.39 316
10097.34 333
10098.28 334
10099.23 308
10100.18 322
10101.13 348
10102.08 325
10103.03 350
10103.98 318
10104.93 325
10105.88 305
10106.83 340
10107.78 328
10108.72 285
10109.67 305
10110.62 323
10111.57 359
10112.52 303
10113.47 285
10114.42 265
10115.37 276
10116.32 326
10117.27 354
10118.22 312
10119.17 314
10120.12 298
10121.07 314
10122.02 283
10122.97 293
10123.92 330
10124.87 328
10125.82 318
10126.77 303
10127.72 328
10128.67 308
10129.62 347
10130.57 313
10131.52 299
10132.47 288
10133.42 293
10134.37 319
10135.32 292
10136.27 318
10137.22 300
10138.18 375
10139.13 299
10140.08 298
10141.03 281
10141.98 293
10142.93 307
10143.88 266
10144.83 295
10145.78 297
10146.73 277
10147.68 302
10148.64 295
10149.59 308
10150.54 296
10151.49 315
10152.44 338
10153.39 293
10154.34 252
10155.30 313
10156.25 292
10157.20 283
10158.15 322
10159.10 339
10160.05 322
10161.01 278
10161.96 302
10162.91 308
10163.86 317
10164.81 301
10165.76 333
10166.72 318
10167.67 282
10168.62 311
10169.57 316
10170.53 331
10171.48 301
10172.43 340
10173.38 320
10174.33 327
10175.29 333
10176.24 310
10177.19 351
10178.14 343
10179.10 298
10180.05 321
10181.00 339
10181.96 301
10182.91 325
10183.86 344
10184.81 265
10185.77 294
10186.72 342
10187.67 351
10188.63 342
10189.58 322
10190.53 345
10191.49 324
10192.44 328
10193.39 317
10194.35 309
10195.30 349
10196.25 296
10197.21 296
10198.16 304
10199.11 317
10200.07 285
10201.02 325
10201.97 355
10202.93 339
10203.88 299
10204.84 355
10205.79 356
10206.74 351
10207.70 384
10208.65 418
10209.60 429
10210.56 479
10211.51 482
10212.47 477
10213.42 472
10214.38 451
10215.33 436
10216.28 412
10217.24 373
10218.19 360
10219.15 379
10220.10 362
10221.06 328
10222.01 320
10222.97 342
10223.92 376
10224.88 369
10225.83 392
10226.79 335
10227.74 300
10228.70 320
10229.65 368
10230.61 371
10231.56 331
10232.52 326
10233.47 335
10234.43 361
10235.38 326
10236.34 331
10237.29 354
10238.25 373
10239.20 339
10240.16 342
10241.11 406
10242.07 368
10243.03 381
10243.98 352
10244.94 363
10245.89 348
10246.85 309
10247.80 350
10248.76 342
10249.72 304
10250.67 351
10251.63 296
10252.58 288
10253.54 276
10254.50 285
10255.45 289
10256.41 311
10257.36 291
10258.32 307
10259.28 356
10260.23 360
10261.19 302
10262.15 299
10263.10 289
10264.06 277
10265.02 304
10265.97 311
10266.93 314
10267.89 301
10268.84 347
10269.80 331
10270.76 325
10271.71 338
10272.67 322
10273.63 283
10274.59 303
10275.54 297
10276.50 328
10277.46 300
10278.41 304
10279.37 296
10280.33 311
10281.29 334
10282.24 302
10283.20 306
10284.16 318
10285.12 302
10286.07 319
10287.03 265
10287.99 279
10288.95 295
10289.91 285
10290.86 309
10291.82 270
10292.78 284
10293.74 313
10294.70 322
10295.65 312
10296.61 328
10297.57 336
10298.53 336
10299.49 310
10300.44 329
10301.40 308
10302.36 291
10303.32 295
10304.28 291
10305.24 291
10306.20 274
10307.15 278
10308.11 311
10309.07 304
10310.03 311
10310.99 304
10311.95 297
10312.91 287
10313.87 277
10314.82 302
10315.78 261
10316.74 288
10317.70 327
10318.66 296
10319.62 273
10320.58 304
10321.54 308
10322.50 303
10323.46 287
10324.42 259
10325.38 286
10326.34 257
10327.29 281
10328.25 316
10329.21 264
10330.17 259
10331.13 280
10332.09 267
10333.05 265
10334.01 271
10334.97 278
10335.93 313
10336.89 286
10337.85 296
10338.81 284
10339.77 285
10340.73 266
10341.69 289
10342.65 290
10343.61 305
10344.57 289
10345.54 301
10346.50 302
10347.46 269
10348.42 294
10349.38 290
10350.34 304
10351.30 330
10352.26 283
10353.22 280
10354.18 270
10355.14 308
10356.10 282
10357.06 350
10358.02 306
10358.99 292
10359.95 332
10360.91 310
10361.87 268
10362.83 276
10363.79 294
10364.75 324
10365.71 299
10366.68 275
10367.64 297
10368.60 255
10369.56 273
10370.52 274
10371.48 284
10372.44 296
10373.41 300
10374.37 301
10375.33 327
10376.29 296
10377.25 289
10378.22 289
10379.18 286
10380.14 273
10381.10 296
10382.06 281
10383.03 276
10383.99 264
10384.95 269
10385.91 287
10386.88 278
10387.84 293
10388.80 256
10389.76 318
10390.72 283
10391.69 329
10392.65 308
10393.61 294
10394.58 269
10395.54 279
10396.50 306
10397.46 319
10398.43 300
10399.39 272
10400.35 256
10401.32 262
10402.28 262
10403.24 304
10404.20 309
10405.17 295
10406.13 275
10407.09 272
10408.06 265
10409.02 289
10409.98 283
10410.95 301
10411.91 278
10412.88 296
10413.84 305
10414.80 309
10415.77 321
10416.73 278
10417.69 296
10418.66 352
10419.62 362
10420.59 379
10421.55 394
10422.51 420
10423.48 387
10424.44 335
10425.41 345
10426.37 324
10427.33 317
10428.30 317
10429.26 288
10430.23 287
10431.19 266
10432.16 292
10433.12 261
10434.08 270
10435.05 294
10436.01 281
10436.98 286
10437.94 270
10438.91 278
10439.87 270
10440.84 342
10441.80 306
10442.77 281
10443.73 247
10444.70 269
10445.66 278
10446.63 251
10447.59 267
10448.56 280
10449.52 283
10450.49 294
10451.45 257
10452.42 267
10453.38 297
10454.35 295
10455.32 290
10456.28 272
10457.25 231
10458.21 245
10459.18 267
10460.14 267
10461.11 250
10462.08 283
10463.04 279
10464.01 260
10464.97 289
10465.94 276
10466.90 284
10467.87 254
10468.84 265
10469.80 263
10470.77 261
10471.74 284
10472.70 289
10473.67 249
10474.63 233
10475.60 266
10476.57 251
10477.53 262
10478.50 277
10479.47 277
10480.43 281
10481.40 271
10482.37 272
10483.33 267
10484.30 272
10485.27 270
10486.24 291
10487.20 281
10488.17 274
10489.14 271
10490.10 240
10491.07 264
10492.04 257
10493.01 294
10493.97 310
10494.94 241
10495.91 252
10496.87 297
10497.84 316
10498.81 279
10499.78 263
10500.74 267
10501.71 267
10502.68 256
10503.65 241
10504.62 244
10505.58 266
10506.55 282
10507.52 273
10508.49 263
10509.46 254
10510.42 226
10511.39 279
10512.36 283
10513.33 241
10514.30 247
10515.26 279
10516.23 280
10517.20 235
10518.17 233
10519.14 257
10520.11 287
10521.08 287
10522.04 274
10523.01 251
10523.98 285
10524.95 295
10525.92 265
10526.89 252
10527.86 268
10528.83 258
10529.79 285
10530.76 277
10531.73 242
10532.70 250
10533.67 256
10534.64 242
10535.61 249
10536.58 288
10537.55 261
10538.52 270
10539.49 276
10540.46 271
10541.43 267
10542.39 285
10543.36 291
10544.33 262
10545.30 244
10546.27 270
10547.24 261
10548.21 225
10549.18 239
10550.15 254
10551.12 248
10552.09 265
10553.06 282
10554.03 255
10555.00 257
10555.97 262
10556.94 231
10557.91 252
10558.88 261
10559.85 256
10560.82 262
10561.80 279
10562.77 289
10563.74 309
10564.71 293
10565.68 278
10566.65 285
10567.62 315
10568.59 282
10569.56 277
10570.53 260
10571.50 259
10572.47 270
10573.44 244
10574.41 241
10575.39 269
10576.36 310
10577.33 284
10578.30 271
10579.27 273
10580.24 308
10581.21 287
10582.18 255
10583.16 259
10584.13 287
10585.10 282
10586.07 325
10587.04 269
10588.01 252
10588.99 272
10589.96 233
10590.93 237
10591.90 269
10592.87 276
10593.84 272
10594.82 285
10595.79 240
10596.76 259
10597.73 259
10598.70 249
10599.68 247
10600.65 277
10601.62 255
10602.59 250
10603.57 250
10604.54 264
10605.51 287
10606.48 235
10607.46 234
10608.43 241
10609.40 254
10610.37 246
10611.35 267
10612.32 276
10613.29 290
10614.27 262
10615.24 289
10616.21 247
10617.18 241
10618.16 250
10619.13 260
10620.10 287
10621.08 295
10622.05 283
10623.02 273
10624.00 279
10624.97 296
10625.94 283
10626.92 284
10627.89 263
10628.86 231
10629.84 250
10630.81 260
10631.78 261
10632.76 259
10633.73 252
10634.71 248
10635.68 304
10636.65 276
10637.63 272
10638.60 254
10639.58 253
10640.55 270
10641.52 298
10642.50 285
10643.47 276
10644.45 240
10645.42 276
10646.39 287
10647.37 249
10648.34 256
10649.32 261
10650.29 306
10651.27 265
10652.24 268
10653.22 298
10654.19 274
10655.17 255
10656.14 306
10657.12 268
10658.09 253
10659.07 291
10660.04 274
10661.01 276
10661.99 228
10662.97 229
10663.94 244
10664.92 270
10665.89 258
10666.87 220
10667.84 251
10668.82 262
10669.79 273
10670.77 255
10671.74 256
10672.72 302
10673.69 295
10674.67 265
10675.65 276
10676.62 240
10677.60 276
10678.57 287
10679.55 260
10680.52 250
10681.50 274
10682.48 284
10683.45 244
10684.43 275
10685.40 234
10686.38 247
10687.36 264
10688.33 235
10689.31 241
10690.29 272
10691.26 272
10692.24 258
10693.22 210
10694.19 204
10695.17 250
10696.14 264
10697.12 248
10698.10 239
10699.08 256
10700.05 234
10701.03 268
10702.01 218
10702.98 245
10703.96 290
10704.94 246
10705.91 240
10706.89 228
10707.87 241
10708.85 255
10709.82 248
10710.80 243
10711.78 242
10712.75 222
10713.73 258
10714.71 252
10715.69 232
10716.66 245
10717.64 251
10718.62 283
10719.60 259
10720.57 243
10721.55 244
10722.53 241
10723.51 228
10724.49 216
10725.46 253
10726.44 257
10727.42 243
10728.40 207
10729.38 222
10730.35 213
10731.33 249
10732.31 218
10733.29 246
10734.27 230
10735.25 245
10736.22 287
10737.20 242
10738.18 247
10739.16 250
10740.14 266
10741.12 241
10742.10 238
10743.08 232
10744.05 221
10745.03 272
10746.01 297
10746.99 248
10747.97 256
10748.95 262
10749.93 253
10750.91 256
10751.89 252
10752.87 236
10753.84 240
10754.82 271
10755.80 254
10756.78 246
10757.76 256
10758.74 264
10759.72 265
10760.70 242
10761.68 252
10762.66 270
10763.64 258
10764.62 255
10765.60 209
10766.58 228
10767.56 265
10768.54 236
10769.52 266
10770.50 254
10771.48 235
10772.46 257
10773.44 253
10774.42 266
10775.40 265
10776.38 277
10777.36 255
10778.34 267
10779.32 225
10780.30 273
10781.28 245
10782.26 250
10783.24 240
10784.22 260
10785.20 273
10786.19 275
10787.17 258
10788.15 266
10789.13 261
10790.11 266
10791.09 321
10792.07 244
10793.05 247
10794.03 215
10795.01 250
10796.00 236
10796.98 288
10797.96 282
10798.94 283
10799.92 256
10800.90 269
10801.88 276
10802.86 239
10803.85 263
10804.83 281
10805.81 259
10806.79 246
10807.77 240
10808.75 243
10809.74 280
10810.72 264
10811.70 248
10812.68 238
10813.66 288
10814.65 235
10815.63 243
10816.61 245
10817.59 276
10818.57 269
10819.56 267
10820.54 297
10821.52 293
10822.50 282
10823.49 264
10824.47 271
10825.45 276
10826.43 269
10827.42 306
10828.40 320
10829.38 286
10830.36 261
10831.35 269
10832.33 296
10833.31 264
10834.30 284
10835.28 246
10836.26 258
10837.25 280
10838.23 284
10839.21 248
10840.19 268
10841.18 277
10842.16 222
10843.14 250
10844.13 286
10845.11 251
10846.09 245
10847.08 268
10848.06 234
10849.05 217
10850.03 256
10851.01 255
10852.00 235
10852.98 231
10853.96 238
10854.95 242
10855.93 246
10856.92 241
10857.90 260
10858.88 243
10859.87 248
10860.85 276
10861.84 256
10862.82 219
10863.80 245
10864.79 231
10865.77 278
10866.76 309
10867.74 255
10868.73 242
10869.71 268
10870.70 226
10871.68 234
10872.67 290
10873.65 287
10874.63 264
10875.62 251
10876.60 252
10877.59 269
10878.57 236
10879.56 245
10880.54 263
10881.53 246
10882.51 270
10883.50 274
10884.48 275
10885.47 303
10886.46 255
10887.44 270
10888.43 253
10889.41 265
10890.40 314
10891.38 310
10892.37 265
10893.35 258
10894.34 277
10895.33 259
10896.31 248
10897.30 250
10898.28 263
10899.27 262
10900.25 267
10901.24 257
10902.23 285
10903.21 263
10904.20 317
10905.18 310
10906.17 310
10907.16 264
10908.14 276
10909.13 244
10910.12 273
10911.10 270
10912.09 256
10913.08 294
10914.06 266
10915.05 264
10916.04 295
10917.02 276
10918.01 270
10919.00 298
10919.98 265
10920.97 289
10921.96 296
10922.94 297
10923.93 287
10924.92 308
10925.90 255
10926.89 282
10927.88 261
10928.87 296
10929.85 318
10930.84 292
10931.83 278
10932.82 303
10933.80 283
10934.79 271
10935.78 334
10936.77 283
10937.75 298
10938.74 271
10939.73 296
10940.72 321
10941.70 287
10942.69 265
10943.68 323
10944.67 274
10945.66 281
10946.64 259
10947.63 332
10948.62 310
10949.61 336
10950.60 296
10951.58 302
10952.57 301
10953.56 297
10954.55 313
10955.54 316
10956.53 352
10957.52 341
10958.50 353
10959.49 412
10960.48 368
10961.47 380
10962.46 411
10963.45 395
10964.44 424
10965.42 384
10966.41 338
10967.40 354
10968.39 339
10969.38 324
10970.37 285
10971.36 316
10972.35 356
10973.34 307
10974.33 283
10975.32 325
10976.31 327
10977.29 321
10978.28 332
10979.27 344
10980.26 362
10981.25 335
10982.24 325
10983.23 300
10984.22 305
10985.21 370
10986.20 351
10987.19 360
10988.18 368
10989.17 358
10990.16 373
10991.15 330
10992.14 353
10993.13 372
10994.12 366
10995.11 370
10996.10 344
10997.09 359
10998.08 389
10999.07 419
11000.06 424
11001.05 488
11002.05 502
11003.04 480
11004.03 539
11005.02 561
11006.01 495
11007.00 440
11007.99 446
11008.98 415
11009.97 446
11010.96 426
11011.95 373
11012.94 361
11013.94 364
11014.93 360
11015.92 365
11016.91 327
11017.90 335
11018.89 362
11019.88 327
11020.87 321
11021.87 312
11022.86 347
11023.85 334
11024.84 299
11025.83 286
11026.82 274
11027.81 318
11028.81 389
11029.80 342
11030.79 315
11031.78 317
11032.77 351
11033.77 374
11034.76 356
11035.75 288
11036.74 279
11037.73 342
11038.73 323
11039.72 314
11040.71 315
11041.70 338
11042.70 350
11043.69 336
11044.68 334
11045.67 332
11046.67 312
11047.66 281
11048.65 305
11049.64 304
11050.64 294
11051.63 309
11052.62 319
11053.61 265
11054.61 274
11055.60 295
11056.59 358
11057.59 301
11058.58 273
11059.57 285
11060.57 298
11061.56 290
11062.55 311
11063.55 312
11064.54 321
11065.53 303
11066.53 297
11067.52 311
11068.51 312
11069.51 326
11070.50 337
11071.49 326
11072.49 320
11073.48 302
11074.48 280
11075.47 295
11076.46 296
11077.46 305
11078.45 320
11079.45 283
11080.44 297
11081.43 295
11082.43 299
11083.42 328
11084.42 309
11085.41 278
11086.40 288
11087.40 320
11088.39 321
11089.39 304
11090.38 284
11091.38 282
11092.37 310
11093.37 315
11094.36 304
11095.36 294
11096.35 348
11097.35 310
11098.34 303
11099.34 286
11100.33 351
11101.33 325
11102.32 312
11103.32 338
11104.31 305
11105.31 320
11106.30 364
11107.30 329
11108.29 299
11109.29 301
11110.28 343
11111.28 390
11112.27 349
11113.27 309
11114.26 309
11115.26 360
11116.26 368
11117.25 308
11118.25 325
11119.24 325
11120.24 337
11121.24 357
11122.23 370
11123.23 405
11124.22 401
11125.22 492
11126.22 483
11127.21 478
11128.21 513
11129.20 491
11130.20 559
11131.20 568
11132.19 566
11133.19 507
11134.19 467
11135.18 431
11136.18 402
11137.18 357
11138.17 342
11139.17 339
11140.17 352
11141.16 347
11142.16 335
11143.16 318
11144.15 305
11145.15 330
11146.15 329
11147.14 325
11148.14 364
11149.14 326
11150.14 353
11151.13 323
11152.13 367
11153.13 317
11154.13 329
11155.12 334
11156.12 296
11157.12 277
11158.12 322
11159.11 323
11160.11 375
11161.11 307
11162.11 325
11163.10 291
11164.10 277
11165.10 300
11166.10 287
11167.10 292
11168.09 288
11169.09 305
11170.09 273
11171.09 295
11172.09 259
11173.08 258
11174.08 281
11175.08 283
11176.08 261
11177.08 243
11178.08 254
11179.08 256
11180.07 245
11181.07 247
11182.07 267
11183.07 261
11184.07 283
11185.07 270
11186.07 283
11187.06 291
11188.06 295
11189.06 274
11190.06 302
11191.06 267
11192.06 241
11193.06 263
11194.06 255
11195.06 277
11196.06 269
11197.06 278
11198.06 278
11199.05 260
11200.05 253
11201.05 267
11202.05 272
11203.05 275
11204.05 306
11205.05 258
11206.05 284
11207.05 290
11208.05 260
11209.05 266
11210.05 297
11211.05 318
11212.05 302
11213.05 234
11214.05 280
11215.05 306
11216.05 293
11217.05 295
11218.05 271
11219.05 247
11220.05 243
11221.05 274
11222.05 288
11223.05 291
11224.05 272
11225.06 262
11226.06 289
11227.06 272
11228.06 292
11229.06 247
11230.06 276
11231.06 286
11232.06 244
11233.06 261
11234.06 234
11235.06 261
11236.06 277
11237.07 263
11238.07 255
11239.07 226
11240.07 246
11241.07 259
11242.07 245
11243.07 242
11244.07 278
11245.08 296
11246.08 263
11247.08 262
11248.08 261
11249.08 281
11250.08 257
11251.09 233
11252.09 280
11253.09 235
11254.09 260
11255.09 256
11256.10 269
11257.10 233
11258.10 273
11259.10 271
11260.10 279
11261.11 266
11262.11 231
11263.11 249
11264.11 260
11265.11 274
11266.12 228
11267.12 258
11268.12 243
11269.12 283
11270.13 255
11271.13 270
11272.13 255
11273.14 254
11274.14 269
11275.14 279
11276.14 268
11277.15 243
11278.15 254
11279.15 264
11280.16 330
11281.16 267
11282.16 349
11283.17 326
11284.17 329
11285.17 323
11286.17 288
11287.18 292
11288.18 262
11289.18 264
11290.19 283
11291.19 210
11292.20 232
11293.20 212
11294.20 233
11295.21 246
11296.21 222
11297.21 232
11298.22 230
11299.22 232
11300.23 234
11301.23 231
11302.23 258
11303.24 222
11304.24 265
11305.25 272
11306.25 232
11307.25 223
11308.26 257
11309.26 255
11310.27 278
11311.27 271
11312.28 279
11313.28 220
11314.29 251
11315.29 294
11316.29 301
11317.30 259
11318.30 237
11319.31 280
11320.31 265
11321.32 310
11322.32 268
11323.33 261
11324.33 225
11325.34 251
11326.34 239
11327.35 258
11328.35 219
11329.36 247
11330.36 221
11331.37 222
11332.38 214
11333.38 261
11334.39 233
11335.39 224
11336.40 254
11337.40 240
11338.41 269
11339.41 234
11340.42 238
11341.43 177
11342.43 209
11343.44 289
11344.44 246
11345.45 215
11346.46 204
11347.46 219
11348.47 219
11349.47 249
11350.48 226
11351.49 240
11352.49 241
11353.50 228
11354.50 224
11355.51 224
11356.52 228
11357.52 234
11358.53 216
11359.54 234
11360.54 238
11361.55 207
11362.56 213
11363.56 270
11364.57 281
11365.58 265
11366.58 206
11367.59 237
11368.60 253
11369.61 212
11370.61 239
11371.62 231
11372.63 214
11373.63 213
11374.64 225
11375.65 234
11376.66 260
11377.66 211
11378.67 227
11379.68 205
11380.69 218
11381.69 228
11382.70 237
11383.71 207
11384.72 207
11385.72 223
11386.73 238
11387.74 226
11388.75 234
11389.76 252
11390.76 202
11391.77 255
11392.78 246
11393.79 173
11394.80 195
11395.80 206
11396.81 230
11397.82 256
11398.83 226
11399.84 238
11400.85 231
11401.85 212
11402.86 226
11403.87 234
11404.88 238
11405.89 240
11406.90 269
11407.91 229
11408.91 231
11409.92 223
11410.93 252
11411.94 254
11412.95 237
11413.96 240
11414.97 237
11415.98 225
11416.99 225
11418.00 216
11419.00 208
11420.01 220
11421.02 232
11422.03 203
11423.04 219
11424.05 220
11425.06 225
11426.07 251
11427.08 258
11428.09 217
11429.10 189
11430.11 217
11431.12 241
11432.13 201
11433.14 223
11434.15 238
11435.16 231
11436.17 226
11437.18 216
11438.19 208
11439.20 227
11440.21 243
11441.22 214
11442.23 210
11443.24 208
11444.25 204
11445.26 236
11446.27 224
11447.28 206
11448.29 207
11449.30 225
11450.31 236
11451.32 235
11452.33 215
11453.34 220
11454.36 223
11455.37 229
11456.38 194
11457.39 202
11458.40 236
11459.41 211
11460.42 216
11461.43 240
11462.44 170
11463.45 204
11464.47 222
11465.48 219
11466.49 201
11467.50 220
11468.51 218
11469.52 198
11470.53 195
11471.55 199
11472.56 221
11473.57 219
11474.58 210
11475.59 189
11476.60 198
11477.62 214
11478.63 202
11479.64 214
11480.65 220
11481.66 200
11482.68 216
11483.69 229
11484.70 199
11485.71 190
11486.72 213
11487.74 202
11488.75 245
11489.76 218
11490.77 191
11491.79 175
11492.80 197
11493.81 203
11494.82 215
11495.84 216
11496.85 230
11497.86 240
11498.87 195
11499.89 197
11500.90 203
11501.91 175
11502.93 202
11503.94 215
11504.95 188
11505.96 206
11506.98 190
11507.99 213
11509.00 204
11510.02 230
11511.03 202
11512.04 213
11513.06 223
11514.07 208
11515.08 218
11516.10 180
11517.11 187
11518.13 189
11519.14 166
11520.15 173
11521.17 196
11522.18 187
11523.19 201
11524.21 195
11525.22 218
11526.24 194
11527.25 178
11528.26 210
11529.28 216
11530.29 212
11531.31 229
11532.32 250
11533.33 208
11534.35 179
11535.36 202
11536.38 219
11537.39 192
11538.41 207
11539.42 187
11540.44 193
11541.45 198
11542.47 220
11543.48 200
11544.49 205
11545.51 192
11546.52 201
11547.54 221
11548.55 211
11549.57 206
11550.58 173
11551.60 193
11552.61 224
11553.63 190
11554.64 179
11555.66 218
11556.68 233
11557.69 223
11558.71 201
11559.72 221
11560.74 196
11561.75 183
11562.77 188
11563.78 221
11564.80 232
11565.82 218
11566.83 212
11567.85 200
11568.86 191
11569.88 192
11570.89 231
11571.91 217
11572.93 189
11573.94 188
11574.96 214
11575.97 211
11576.99 210
11578.01 214
11579.02 200
11580.04 228
11581.06 183
11582.07 189
11583.09 193
11584.11 203
11585.12 202
11586.14 209
11587.16 195
11588.17 194
11589.19 198
11590.21 203
11591.22 197
11592.24 198
11593.26 209
11594.27 229
11595.29 224
11596.31 218
11597.32 214
11598.34 206
11599.36 217
11600.38 222
11601.39 245
11602.41 194
11603.43 204
11604.45 189
11605.46 210
11606.48 228
11607.50 225
11608.52 220
11609.53 200
11610.55 210
11611.57 227
11612.59 215
11613.60 215
11614.62 204
11615.64 190
11616.66 224
11617.68 197
11618.69 236
11619.71 203
11620.73 196
11621.75 193
11622.77 219
11623.78 204
11624.80 214
11625.82 217
11626.84 213
11627.86 204
11628.88 208
11629.90 212
11630.91 239
11631.93 215
11632.95 224
11633.97 255
11634.99 239
11636.01 246
11637.03 240
11638.05 240
11639.06 229
11640.08 203
11641.10 209
11642.12 217
11643.14 187
11644.16 215
11645.18 206
11646.20 208
11647.22 234
11648.24 181
11649.26 195
11650.28 216
11651.30 248
11652.31 196
11653.33 184
11654.35 192
11655.37 185
11656.39 234
11657.41 227
11658.43 203
11659.45 189
11660.47 237
11661.49 248
11662.51 226
11663.53 193
11664.55 235
11665.57 221
11666.59 232
11667.61 190
11668.63 200
11669.65 216
11670.67 219
11671.69 179
11672.71 183
11673.73 187
11674.76 210
11675.78 185
11676.80 182
11677.82 218
11678.84 194
11679.86 224
11680.88 181
11681.90 140
11682.92 196
11683.94 236
11684.96 229
11685.98 192
11687.00 155
11688.03 220
11689.05 229
11690.07 220
11691.09 205
11692.11 190
11693.13 237
11694.15 224
11695.17 203
11696.20 196
11697.22 206
11698.24 227
11699.26 229
11700.28 202
11701.30 175
11702.33 168
11703.35 196
11704.37 214
11705.39 193
11706.41 202
11707.44 191
11708.46 234
11709.48 217
11710.50 201
11711.52 214
11712.55 219
11713.57 197
11714.59 192
11715.61 200
11716.63 212
11717.66 223
11718.68 226
11719.70 195
11720.72 194
11721.75 228
11722.77 210
11723.79 202
11724.82 197
11725.84 205
11726.86 221
11727.88 199
11728.91 204
11729.93 208
11730.95 185
11731.98 170
11733.00 228
11734.02 200
11735.04 180
11736.07 186
11737.09 230
11738.11 212
11739.14 221
11740.16 171
11741.18 198
11742.21 188
11743.23 199
11744.25 212
11745.28 205
11746.30 183
11747.33 205
11748.35 207
11749.37 181
11750.40 195
11751.42 187
11752.44 207
11753.47 181
11754.49 221
11755.52 174
11756.54 207
11757.57 210
11758.59 173
11759.61 191
11760.64 180
11761.66 165
11762.69 198
11763.71 173
11764.74 199
11765.76 188
11766.78 190
11767.81 202
11768.83 194
11769.86 206
11770.88 188
11771.91 193
11772.93 177
11773.96 154
11774.98 182
11776.01 195
11777.03 188
11778.06 199
11779.08 182
11780.11 181
11781.13 197
11782.16 222
11783.18 186
11784.21 176
11785.23 212
11786.26 223
11787.28 207
11788.31 220
11789.34 215
11790.36 236
11791.39 193
11792.41 205
11793.44 232
11794.46 223
11795.49 206
11796.52 197
11797.54 201
11798.57 184
11799.59 152
11800.62 218
11801.65 215
11802.67 196
11803.70 187
11804.72 206
11805.75 250
11806.78 200
11807.80 201
11808.83 200
11809.86 206
11810.88 192
11811.91 182
11812.93 182
11813.96 213
11814.99 225
11816.01 204
11817.04 184
11818.07 185
11819.10 228
11820.12 234
11821.15 177
11822.18 189
11823.20 190
11824.23 176
11825.26 224
11826.28 196
11827.31 202
11828.34 192
11829.37 186
11830.39 204
11831.42 224
11832.45 215
11833.48 194
11834.50 216
11835.53 211
11836.56 207
11837.59 189
11838.61 192
11839.64 193
11840.67 219
11841.70 222
11842.72 192
11843.75 178
11844.78 220
11845.81 200
11846.84 184
11847.86 208
11848.89 191
11849.92 198
11850.95 189
11851.98 203
11853.01 201
11854.03 209
11855.06 211
11856.09 205
11857.12 196
11858.15 218
11859.18 219
11860.20 243
11861.23 210
11862.26 208
11863.29 220
11864.32 253
11865.35 212
11866.38 186
11867.41 192
11868.44 202
11869.46 199
11870.49 229
11871.52 237
11872.55 225
11873.58 203
11874.61 184
11875.64 238
11876.67 236
11877.70 202
11878.73 198
11879.76 235
11880.79 205
11881.82 193
11882.85 197
11883.88 231
11884.91 171
11885.93 238
11886.96 193
11887.99 192
11889.02 221
11890.05 184
11891.08 173
11892.11 191
11893.14 196
11894.17 208
11895.20 177
11896.23 190
11897.26 214
11898.30 187
11899.33 188
11900.36 183
11901.39 196
11902.42 180
11903.45 186
11904.48 215
11905.51 207
11906.54 222
11907.57 191
11908.60 196
11909.63 184
11910.66 217
11911.69 201
11912.72 192
11913.75 205
11914.79 195
11915.82 219
11916.85 246
11917.88 215
11918.91 205
11919.94 219
11920.97 230
11922.00 204
11923.04 210
11924.07 222
11925.10 188
11926.13 210
11927.16 182
11928.19 174
11929.22 211
11930.26 212
11931.29 209
11932.32 178
11933.35 203
11934.38 245
11935.41 219
11936.45 224
11937.48 246
11938.51 204
11939.54 219
11940.58 205
11941.61 232
11942.64 220
11943.67 210
11944.70 210
11945.74 233
11946.77 161
11947.80 179
11948.83 197
11949.87 189
11950.90 180
11951.93 178
11952.96 198
11954.00 194
11955.03 203
11956.06 186
11957.09 207
11958.13 187
11959.16 187
11960.19 194
11961.23 205
11962.26 221
11963.29 220
11964.33 222
11965.36 217
11966.39 198
11967.43 200
11968.46 199
11969.49 195
11970.53 179
11971.56 156
11972.59 181
11973.63 188
11974.66 194
11975.69 170
11976.73 227
11977.76 191
11978.79 201
11979.83 228
11980.86 185
11981.90 187
11982.93 187
11983.96 203
11985.00 195
11986.03 200
11987.07 202
11988.10 201
11989.13 207
11990.17 208
11991.20 224
11992.24 217
11993.27 174
11994.31 178
11995.34 192
11996.38 191
11997.41 196
11998.44 205
11999.48 205
12000.51 190
12001.55 170
12002.58 192
12003.62 199
12004.65 172
12005.69 178
12006.72 196
12007.76 225
12008.79 191
12009.83 165
12010.86 185
12011.90 212
12012.93 206
12013.97 226
12015.00 200
12016.04 184
12017.08 212
12018.11 208
12019.15 198
12020.18 204
12021.22 246
12022.25 217
12023.29 238
12024.32 204
12025.36 207
12026.40 191
12027.43 192
12028.47 215
12029.50 231
12030.54 211
12031.58 211
12032.61 238
12033.65 224
12034.68 231
12035.72 210
12036.76 228
12037.79 207
12038.83 216
12039.87 200
12040.90 204
12041.94 197
12042.98 221
12044.01 210
12045.05 207
12046.09 190
12047.12 206
12048.16 217
12049.20 206
12050.23 187
12051.27 188
12052.31 191
12053.34 170
12054.38 216
12055.42 180
12056.45 205
12057.49 176
12058.53 190
12059.57 201
12060.60 193
12061.64 231
12062.68 218
12063.72 198
12064.75 216
12065.79 216
12066.83 172
12067.87 186
12068.90 182
12069.94 201
12070.98 240
12072.02 207
12073.06 213
12074.09 247
12075.13 204
12076.17 202
12077.21 189
12078.24 218
12079.28 205
12080.32 226
12081.36 185
12082.40 184
12083.44 178
12084.47 167
12085.51 213
12086.55 220
12087.59 194
12088.63 175
12089.67 198
12090.71 180
12091.74 210
12092.78 186
12093.82 179
12094.86 173
12095.90 187
12096.94 194
12097.98 179
12099.02 182
12100.05 188
12101.09 213
12102.13 195
12103.17 214
12104.21 165
12105.25 213
12106.29 200
12107.33 183
12108.37 175
12109.41 187
12110.45 187
12111.49 198
12112.53 188
12113.57 200
12114.61 195
12115.65 161
12116.69 173
12117.72 172
12118.76 181
12119.80 183
12120.84 176
12121.88 170
12122.92 204
12123.96 201
12125.00 197
12126.04 206
12127.08 199
12128.12 175
12129.17 182
12130.21 219
12131.25 201
12132.29 202
12133.33 176
12134.37 191
12135.41 172
12136.45 196
12137.49 147
12138.53 167
12139.57 177
12140.61 184
12141.65 183
12142.69 176
12143.73 177
12144.77 175
12145.82 179
12146.86 199
12147.90 207
12148.94 183
12149.98 172
12151.02 178
12152.06 196
12153.10 175
12154.15 165
12155.19 189
12156.23 176
12157.27 177
12158.31 183
12159.35 158
12160.39 193
12161.44 180
12162.48 165
12163.52 183
12164.56 183
12165.60 163
12166.64 146
12167.69 167
12168.73 184
12169.77 181
12170.81 149
12171.85 174
12172.90 151
12173.94 159
12174.98 182
12176.02 168
12177.07 163
12178.11 156
12179.15 177
12180.19 164
12181.24 171
12182.28 148
12183.32 188
12184.36 174
12185.41 198
12186.45 194
12187.49 177
12188.53 160
12189.58 181
12190.62 162
12191.66 161
12192.71 164
12193.75 161
12194.79 162
12195.84 198
12196.88 182
12197.92 176
12198.97 177
12200.01 175
12201.05 189
12202.10 183
12203.14 189
12204.18 194
12205.23 216
12206.27 167
12207.31 152
12208.36 158
12209.40 193
12210.44 178
12211.49 164
12212.53 171
12213.58 175
12214.62 179
12215.66 184
12216.71 163
12217.75 179
12218.80 182
12219.84 173
12220.88 175
12221.93 185
12222.97 185
12224.02 201
12225.06 194
12226.11 181
12227.15 174
12228.19 158
12229.24 175
12230.28 183
12231.33 171
12232.37 183
12233.42 173
12234.46 209
12235.51 168
12236.55 192
12237.60 179
12238.64 181
12239.69 178
12240.73 173
12241.78 187
12242.82 199
12243.87 214
12244.91 183
12245.96 204
12247.00 206
12248.05 217
12249.09 232
12250.14 214
12251.19 210
12252.23 229
12253.28 161
12254.32 185
12255.37 171
12256.41 186
12257.46 186
12258.51 160
12259.55 175
12260.60 156
12261.64 192
12262.69 176
12263.74 164
12264.78 166
12265.83 181
12266.87 193
12267.92 197
12268.97 152
12270.01 175
12271.06 144
12272.11 185
12273.15 151
12274.20 195
12275.24 179
12276.29 185
12277.34 210
12278.38 170
12279.43 174
12280.48 160
12281.52 215
12282.57 182
12283.62 178
12284.67 196
12285.71 187
12286.76 177
12287.81 179
12288.85 163
12289.90 176
12290.95 199
12292.00 166
12293.04 135
12294.09 150
12295.14 182
12296.18 177
12297.23 182
12298.28 164
12299.33 169
12300.38 194
12301.42 218
12302.47 181
12303.52 171
12304.57 162
12305.61 169
12306.66 157
12307.71 156
12308.76 182
12309.81 190
12310.85 169
12311.90 184
12312.95 158
12314.00 156
12315.05 185
12316.09 168
12317.14 174
12318.19 171
12319.24 173
12320.29 183
12321.34 186
12322.39 164
12323.43 178
12324.48 169
12325.53 163
12326.58 161
12327.63 147
12328.68 167
12329.73 168
12330.78 178
12331.82 160
12332.87 184
12333.92 172
12334.97 204
12336.02 205
12337.07 186
12338.12 161
12339.17 178
12340.22 197
12341.27 159
12342.32 156
12343.37 197
12344.42 219
12345.46 196
12346.51 165
12347.56 140
12348.61 181
12349.66 188
12350.71 201
12351.76 138
12352.81 171
12353.86 184
12354.91 188
12355.96 179
12357.01 180
12358.06 170
12359.11 207
12360.16 194
12361.21 175
12362.26 145
12363.31 175
12364.36 195
12365.41 164
12366.47 157
12367.52 145
12368.57 210
12369.62 183
12370.67 181
12371.72 158
12372.77 159
12373.82 155
12374.87 170
12375.92 169
12376.97 176
12378.02 181
12379.07 169
12380.12 196
12381.18 187
12382.23 186
12383.28 163
12384.33 174
12385.38 164
12386.43 189
12387.48 138
12388.53 184
12389.59 194
12390.64 194
12391.69 140
12392.74 164
12393.79 145
12394.84 152
12395.90 187
12396.95 175
12398.00 158
12399.05 139
12400.10 178
12401.15 145
12402.21 186
12403.26 176
12404.31 175
12405.36 169
12406.41 175
12407.47 140
12408.52 185
12409.57 211
12410.62 177
12411.68 149
12412.73 158
12413.78 198
12414.83 169
12415.89 174
12416.94 146
12417.99 154
12419.04 207
12420.10 184
12421.15 198
12422.20 195
12423.26 183
12424.31 201
12425.36 193
12426.41 154
12427.47 174
12428.52 169
12429.57 185
12430.63 160
12431.68 191
12432.73 201
12433.79 207
12434.84 182
12435.89 182
12436.95 174
12438.00 188
12439.05 177
12440.11 192
12441.16 193
12442.21 187
12443.27 180
12444.32 164
12445.38 209
12446.43 200
12447.48 206
12448.54 189
12449.59 196
12450.65 195
12451.70 189
12452.75 210
12453.81 218
12454.86 213
12455.92 196
12456.97 203
12458.02 235
12459.08 198
12460.13 206
12461.19 192
12462.24 214
12463.30 207
12464.35 172
12465.41 197
12466.46 200
12467.52 200
12468.57 209
12469.63 222
12470.68 176
12471.74 213
12472.79 228
12473.85 230
12474.90 226
12475.96 216
12477.01 253
12478.07 239
12479.12 235
12480.18 231
12481.23 249
12482.29 238
12483.34 302
12484.40 242
12485.45 249
12486.51 265
12487.56 316
12488.62 322
12489.68 302
12490.73 283
12491.79 328
12492.84 363
12493.90 410
12494.95 468
12496.01 517
12497.07 567
12498.12 591
12499.18 626
12500.23 609
12501.29 622
12502.35 533
12503.40 581
12504.46 486
12505.52 431
12506.57 390
12507.63 363
12508.69 341
12509.74 282
12510.80 293
12511.86 276
12512.91 243
12513.97 282
12515.03 270
12516.08 187
12517.14 249
12518.20 218
12519.25 229
12520.31 251
12521.37 295
12522.42 241
12523.48 257
12524.54 218
12525.60 228
12526.65 233
12527.71 249
12528.77 269
12529.82 242
12530.88 247
12531.94 238
12533.00 281
12534.05 240
12535.11 263
12536.17 228
12537.23 245
12538.29 240
12539.34 244
12540.40 218
12541.46 213
12542.52 228
12543.57 205
12544.63 215
12545.69 191
12546.75 231
12547.81 182
12548.87 217
12549.92 207
12550.98 221
12552.04 219
12553.10 231
12554.16 188
12555.22 200
12556.27 221
12557.33 212
12558.39 198
12559.45 181
12560.51 196
12561.57 199
12562.63 236
12563.68 231
12564.74 251
12565.80 231
12566.86 226
12567.92 219
12568.98 239
12570.04 234
12571.10 264
12572.16 261
12573.22 248
12574.28 283
12575.33 287
12576.39 296
12577.45 293
12578.51 314
12579.57 327
12580.63 301
12581.69 305
12582.75 313
12583.81 275
12584.87 277
12585.93 253
12586.99 259
12588.05 238
12589.11 240
12590.17 218
12591.23 250
12592.29 249
12593.35 217
12594.41 226
12595.47 208
12596.53 230
12597.59 228
12598.65 245
12599.71 199
12600.77 240
12601.83 249
12602.89 219
12603.95 205
12605.01 260
12606.07 249
12607.13 266
12608.20 215
12609.26 212
12610.32 211
12611.38 194
12612.44 242
12613.50 279
12614.56 244
12615.62 227
12616.68 242
12617.74 215
12618.81 216
12619.87 223
12620.93 239
12621.99 214
12623.05 252
12624.11 200
12625.17 219
12626.23 241
12627.30 240
12628.36 234
12629.42 171
12630.48 228
12631.54 215
12632.60 208
12633.67 212
12634.73 226
12635.79 228
12636.85 235
12637.91 198
12638.98 216
12640.04 200
12641.10 215
12642.16 203
12643.22 208
12644.29 194
12645.35 223
12646.41 251
12647.47 179
12648.54 194
12649.60 223
12650.66 210
12651.72 228
12652.79 232
12653.85 214
12654.91 213
12655.97 237
12657.04 248
12658.10 228
12659.16 218
12660.22 219
12661.29 234
12662.35 224
12663.41 234
12664.48 220
12665.54 242
12666.60 261
12667.67 244
12668.73 215
12669.79 207
12670.86 241
12671.92 236
12672.98 207
12674.05 204
12675.11 253
12676.17 256
12677.24 249
12678.30 230
12679.36 225
12680.43 256
12681.49 262
12682.56 274
12683.62 227
12684.68 258
12685.75 228
12686.81 233
12687.88 228
12688.94 217
12690.00 229
12691.07 268
12692.13 229
12693.20 245
12694.26 266
12695.33 237
12696.39 254
12697.45 264
12698.52 260
12699.58 228
12700.65 255
12701.71 246
12702.78 265
12703.84 233
12704.91 251
12705.97 272
12707.04 268
12708.10 269
12709.17 271
12710.23 257
12711.30 267
12712.36 244
12713.43 218
12714.49 258
12715.56 240
12716.62 227
12717.69 241
12718.75 235
12719.82 219
12720.88 244
12721.95 292
12723.02 255
12724.08 212
12725.15 255
12726.21 264
12727.28 269
12728.34 248
12729.41 236
12730.48 250
12731.54 271
12732.61 296
12733.67 257
12734.74 276
12735.81 285
12736.87 309
12737.94 312
12739.00 301
12740.07 262
12741.14 299
12742.20 328
12743.27 308
12744.34 235
12745.40 241
12746.47 253
12747.54 245
12748.60 205
12749.67 232
12750.74 211
12751.80 234
12752.87 237
12753.94 217
12755.00 230
12756.07 234
12757.14 231
12758.20 207
12759.27 184
12760.34 197
12761.40 208
12762.47 203
12763.54 202
12764.61 207
12765.67 213
12766.74 200
12767.81 183
12768.88 216
12769.94 218
12771.01 224
12772.08 195
12773.15 208
12774.21 217
12775.28 247
12776.35 187
12777.42 201
12778.49 195
12779.55 206
12780.62 207
12781.69 207
12782.76 181
12783.83 187
12784.89 191
12785.96 206
12787.03 217
12788.10 184
12789.17 237
12790.23 213
12791.30 204
12792.37 195
12793.44 193
12794.51 212
12795.58 218
12796.65 187
12797.71 169
12798.78 184
12799.85 183
12800.92 203
12801.99 199
12803.06 204
12804.13 204
12805.20 191
12806.27 188
12807.33 180
12808.40 194
12809.47 185
12810.54 195
12811.61 203
12812.68 180
12813.75 185
12814.82 184
12815.89 172
12816.96 181
12818.03 205
12819.10 208
12820.17 211
12821.24 186
12822.31 169
12823.38 183
12824.45 189
12825.52 184
12826.59 177
12827.66 201
12828.73 186
12829.80 218
12830.87 189
12831.94 174
12833.01 178
12834.08 174
12835.15 220
12836.22 183
12837.29 178
12838.36 184
12839.43 164
12840.50 179
12841.57 161
12842.64 212
12843.71 211
12844.78 178
12845.85 216
12846.92 215
12847.99 185
12849.06 177
12850.13 191
12851.21 200
12852.28 214
12853.35 217
12854.42 178
12855.49 200
12856.56 186
12857.63 191
12858.70 182
12859.77 164
12860.85 164
12861.92 180
12862.99 159
12864.06 168
12865.13 181
12866.20 174
12867.27 190
12868.35 179
12869.42 208
12870.49 180
12871.56 184
12872.63 178
12873.71 192
12874.78 182
12875.85 169
12876.92 170
12877.99 188
12879.07 186
12880.14 160
12881.21 164
12882.28 173
12883.35 189
12884.43 190
12885.50 182
12886.57 195
12887.64 152
12888.72 161
12889.79 167
12890.86 182
12891.93 169
12893.01 167
12894.08 153
12895.15 161
12896.22 156
12897.30 152
12898.37 164
12899.44 157
12900.52 152
12901.59 213
12902.66 175
12903.74 161
12904.81 138
12905.88 162
12906.96 184
12908.03 164
12909.10 185
12910.18 182
12911.25 149
12912.32 146
12913.40 141
12914.47 170
12915.54 181
12916.62 162
12917.69 180
12918.76 193
12919.84 167
12920.91 167
12921.99 171
12923.06 148
12924.13 181
12925.21 189
12926.28 202
12927.36 164
12928.43 153
12929.50 166
12930.58 155
12931.65 166
12932.73 169
12933.80 196
12934.88 161
12935.95 182
12937.02 154
12938.10 174
12939.17 174
12940.25 150
12941.32 155
12942.40 159
12943.47 152
12944.55 157
12945.62 147
12946.70 179
12947.77 165
12948.85 162
12949.92 169
12951.00 165
12952.07 192
12953.15 152
12954.22 178
12955.30 138
12956.37 163
12957.45 162
12958.52 187
12959.60 164
12960.68 157
12961.75 176
12962.83 159
12963.90 149
12964.98 175
12966.05 177
12967.13 154
12968.20 155
12969.28 186
12970.36 188
12971.43 149
12972.51 166
12973.58 168
12974.66 171
12975.74 143
12976.81 151
12977.89 170
12978.97 166
12980.04 183
12981.12 178
12982.19 178
12983.27 167
12984.35 185
12985.42 162
12986.50 135
12987.58 159
12988.65 158
12989.73 149
12990.81 146
12991.88 157
12992.96 164
12994.04 164
12995.11 148
12996.19 181
12997.27 190
12998.35 195
12999.42 178
13000.50 147
13001.58 181
13002.65 162
13003.73 169
13004.81 158
13005.89 184
13006.96 193
13008.04 167
13009.12 127
13010.20 164
13011.27 163
13012.35 150
13013.43 160
13014.51 159
13015.58 185
13016.66 160
13017.74 171
13018.82 150
13019.90 139
13020.97 163
13022.05 183
13023.13 198
13024.21 164
13025.29 157
13026.37 164
13027.44 173
13028.52 151
13029.60 154
13030.68 167
13031.76 173
13032.84 160
13033.91 157
13034.99 159
13036.07 155
13037.15 170
13038.23 166
13039.31 149
13040.39 141
13041.46 163
13042.54 193
13043.62 185
13044.70 179
13045.78 172
13046.86 200
13047.94 187
13049.02 145
13050.10 158
13051.18 177
13052.26 156
13053.34 158
13054.41 148
13055.49 180
13056.57 189
13057.65 187
13058.73 153
13059.81 133
13060.89 147
13061.97 184
13063.05 153
13064.13 147
13065.21 151
13066.29 168
13067.37 189
13068.45 187
13069.53 180
13070.61 177
13071.69 165
13072.77 154
13073.85 164
13074.93 159
13076.01 156
13077.09 179
13078.17 180
13079.25 171
13080.33 161
13081.41 162
13082.49 124
13083.58 192
13084.66 167
13085.74 169
13086.82 180
13087.90 178
13088.98 184
13090.06 154
13091.14 120
13092.22 142
13093.30 156
13094.38 172
13095.46 145
13096.55 159
13097.63 173
13098.71 160
13099.79 171
13100.87 153
13101.95 125
13103.03 131
13104.12 174
13105.20 171
13106.28 136
13107.36 171
13108.44 149
13109.52 153
13110.60 155
13111.69 129
13112.77 139
13113.85 148
13114.93 152
13116.01 149
13117.10 156
13118.18 134
13119.26 160
13120.34 161
13121.42 127
13122.51 132
13123.59 156
13124.67 177
13125.75 162
13126.84 163
13127.92 153
13129.00 180
13130.08 168
13131.17 153
13132.25 145
13133.33 163
13134.41 175
13135.50 178
13136.58 150
13137.66 154
13138.75 158
13139.83 165
13140.91 155
13141.99 139
13143.08 142
13144.16 153
13145.24 172
13146.33 147
13147.41 130
13148.49 140
13149.58 166
13150.66 156
13151.74 143
13152.83 139
13153.91 167
13154.99 161
13156.08 180
13157.16 122
13158.25 138
13159.33 176
13160.41 164
13161.50 137
13162.58 145
13163.66 134
13164.75 125
13165.83 136
13166.92 132
13168.00 140
13169.08 145
13170.17 182
13171.25 149
13172.34 116
13173.42 132
13174.51 146
13175.59 155
13176.67 168
13177.76 147
13178.84 127
13179.93 157
13181.01 132
13182.10 142
13183.18 144
13184.27 153
13185.35 161
13186.44 166
13187.52 125
13188.61 138
13189.69 145
13190.78 155
13191.86 149
13192.95 99
13194.03 144
13195.12 172
13196.20 140
13197.29 148
13198.37 156
13199.46 155
13200.54 164
13201.63 171
13202.72 140
13203.80 144
13204.89 153
13205.97 187
13207.06 139
13208.14 150
13209.23 167
13210.32 149
13211.40 161
13212.49 155
13213.57 140
13214.66 151
13215.75 162
13216.83 160
13217.92 151
13219.00 124
13220.09 126
13221.18 151
13222.26 151
13223.35 141
13224.44 124
13225.52 151
13226.61 156
13227.70 131
13228.78 127
13229.87 134
13230.96 131
13232.04 148
13233.13 164
13234.22 161
13235.30 146
13236.39 169
13237.48 138
13238.56 182
13239.65 128
13240.74 155
13241.82 161
13242.91 166
13244.00 131
13245.09 120
13246.17 143
13247.26 151
13248.35 151
13249.44 129
13250.52 151
13251.61 147
13252.70 127
13253.79 147
13254.87 148
13255.96 142
13257.05 153
13258.14 159
13259.23 146
13260.31 131
13261.40 135
13262.49 136
13263.58 157
13264.67 120
13265.75 135
13266.84 159
13267.93 149
13269.02 136
13270.11 154
13271.19 152
13272.28 154
13273.37 135
13274.46 156
13275.55 148
13276.64 157
13277.73 149
13278.81 135
13279.90 127
13280.99 129
13282.08 136
13283.17 149
13284.26 159
13285.35 127
13286.44 164
13287.53 161
13288.61 158
13289.70 166
13290.79 185
13291.88 156
13292.97 143
13294.06 127
13295.15 143
13296.24 151
13297.33 157
13298.42 153
13299.51 136
13300.60 140
13301.69 124
13302.78 138
13303.87 137
13304.96 131
13306.05 133
13307.14 143
13308.23 157
13309.32 143
13310.41 141
13311.50 145
13312.59 157
13313.68 115
13314.77 150
13315.86 161
13316.95 161
13318.04 135
13319.13 166
13320.22 113
13321.31 130
13322.40 129
13323.49 142
13324.58 146
13325.67 162
13326.76 167
13327.85 170
13328.94 137
13330.03 136
13331.12 130
13332.21 160
13333.31 131
13334.40 172
13335.49 156
13336.58 141
13337.67 160
13338.76 148
13339.85 161
13340.94 140
13342.03 141
13343.13 153
13344.22 128
13345.31 145
13346.40 145
13347.49 147
13348.58 121
13349.67 142
13350.77 139
13351.86 120
13352.95 136
13354.04 138
13355.13 142
13356.22 149
13357.32 131
13358.41 128
13359.50 146
13360.59 142
13361.68 127
13362.78 132
13363.87 133
13364.96 157
13366.05 130
13367.15 148
13368.24 141
13369.33 131
13370.42 141
13371.52 143
13372.61 152
13373.70 157
13374.79 144
13375.89 137
13376.98 151
13378.07 147
13379.16 142
13380.26 138
13381.35 149
13382.44 144
13383.54 129
13384.63 146
13385.72 132
13386.82 142
13387.91 115
13389.00 176
13390.09 149
13391.19 130
13392.28 122
13393.37 121
13394.47 119
13395.56 126
13396.66 133
13397.75 110
13398.84 125
13399.94 128
13401.03 152
13402.12 142
13403.22 131
13404.31 156
13405.40 137
13406.50 102
13407.59 154
13408.69 138
13409.78 123
13410.88 151
13411.97 116
13413.06 137
13414.16 126
13415.25 156
13416.35 145
13417.44 131
13418.53 125
13419.63 133
13420.72 117
13421.82 134
13422.91 133
13424.01 147
13425.10 135
13426.20 118
13427.29 121
13428.39 168
13429.48 142
13430.58 130
13431.67 139
13432.77 129
13433.86 122
13434.96 116
13436.05 131
13437.15 115
13438.24 163
13439.34 139
13440.43 136
13441.53 119
13442.62 133
13443.72 126
13444.81 129
13445.91 119
13447.01 113
13448.10 116
13449.20 132
13450.29 134
13451.39 134
13452.48 134
13453.58 131
13454.68 136
13455.77 118
13456.87 137
13457.96 128
13459.06 122
13460.16 133
13461.25 127
13462.35 118
13463.44 106
13464.54 124
13465.64 130
13466.73 158
13467.83 109
13468.93 121
13470.02 138
13471.12 129
13472.22 131
13473.31 118
13474.41 137
13475.51 155
13476.60 112
13477.70 124
13478.80 140
13479.89 121
13480.99 150
13482.09 149
13483.18 138
13484.28 123
13485.38 148
13486.48 141
13487.57 137
13488.67 116
13489.77 122
13490.87 120
13491.96 144
13493.06 109
13494.16 123
13495.26 152
13496.35 138
13497.45 143
13498.55 135
13499.65 135
13500.74 152
13501.84 126
13502.94 103
13504.04 129
13505.14 122
13506.23 135
13507.33 125
13508.43 125
13509.53 131
13510.63 120
13511.72 133
13512.82 119
13513.92 123
13515.02 134
13516.12 117
13517.22 111
13518.31 124
13519.41 117
13520.51 143
13521.61 124
13522.71 145
13523.81 129
13524.91 129
13526.01 110
13527.10 132
13528.20 124
13529.30 121
13530.40 117
13531.50 107
13532.60 135
13533.70 125
13534.80 156
13535.90 134
13537.00 137
13538.09 151
13539.19 139
13540.29 138
13541.39 143
13542.49 140
13543.59 132
13544.69 119
13545.79 133
13546.89 146
13547.99 132
13549.09 125
13550.19 127
13551.29 130
13552.39 136
13553.49 131
13554.59 135
13555.69 133
13556.79 121
13557.89 161
13558.99 132
13560.09 132
13561.19 109
13562.29 132
13563.39 138
13564.49 130
13565.59 126
13566.69 109
13567.79 130
13568.89 137
13569.99 115
13571.09 127
13572.20 130
13573.30 117
13574.40 120
13575.50 126
13576.60 132
13577.70 121
13578.80 132
13579.90 165
13581.00 135
13582.10 122
13583.20 105
13584.31 140
13585.41 110
13586.51 135
13587.61 132
13588.71 121
13589.81 131
13590.91 148
13592.02 143
13593.12 132
13594.22 135
13595.32 127
13596.42 120
13597.52 123
13598.63 140
13599.73 153
13600.83 145
13601.93 164
13603.03 146
13604.14 116
13605.24 153
13606.34 137
13607.44 142
13608.54 107
13609.65 145
13610.75 118
13611.85 119
13612.95 129
13614.06 114
13615.16 122
13616.26 142
13617.36 131
13618.47 108
13619.57 141
13620.67 137
13621.77 150
13622.88 137
13623.98 129
13625.08 127
13626.18 127
13627.29 138
13628.39 154
13629.49 124
13630.60 138
13631.70 145
13632.80 128
13633.91 124
13635.01 105
13636.11 117
13637.22 110
13638.32 142
13639.42 130
13640.53 134
13641.63 129
13642.73 112
13643.84 95
13644.94 123
13646.04 118
13647.15 133
13648.25 123
13649.36 131
13650.46 121
13651.56 125
13652.67 132
13653.77 136
13654.88 113
13655.98 134
13657.08 149
13658.19 133
13659.29 130
13660.40 103
13661.50 126
13662.60 128
13663.71 111
13664.81 106
13665.92 103
13667.02 119
13668.13 106
13669.23 122
13670.34 120
13671.44 129
13672.55 112
13673.65 138
13674.76 116
13675.86 145
13676.97 102
13678.07 111
13679.18 135
13680.28 105
13681.39 106
13682.49 107
13683.60 139
13684.70 126
13685.81 124
13686.91 126
13688.02 140
13689.12 119
13690.23 145
13691.33 114
13692.44 138
13693.55 115
13694.65 138
13695.76 116
13696.86 103
13697.97 124
13699.07 137
13700.18 130
13701.29 141
13702.39 115
13703.50 135
13704.60 155
13705.71 153
13706.82 142
13707.92 104
13709.03 119
13710.14 110
13711.24 149
13712.35 123
13713.45 130
13714.56 114
13715.67 141
13716.77 111
13717.88 132
13718.99 134
13720.09 127
13721.20 151
13722.31 126
13723.41 145
13724.52 119
13725.63 125
13726.74 109
13727.84 146
13728.95 105
13730.06 131
13731.16 123
13732.27 136
13733.38 134
13734.49 118
13735.59 138
13736.70 134
13737.81 135
13738.91 142
13740.02 145
13741.13 143
13742.24 142
13743.35 138
13744.45 152
13745.56 122
13746.67 145
13747.78 131
13748.88 130
13749.99 135
13751.10 124
13752.21 127
13753.32 139
13754.42 146
13755.53 127
13756.64 140
13757.75 136
13758.86 135
13759.97 148
13761.07 141
13762.18 110
13763.29 128
13764.40 159
13765.51 146
13766.62 150
13767.72 156
13768.83 151
13769.94 151
13771.05 150
13772.16 148
13773.27 147
13774.38 149
13775.49 147
13776.60 147
13777.70 143
13778.81 137
13779.92 139
13781.03 160
13782.14 149
13783.25 161
13784.36 139
13785.47 137
13786.58 147
13787.69 151
13788.80 162
13789.91 147
13791.02 158
13792.13 154
13793.24 143
13794.35 129
13795.45 115
13796.56 143
13797.67 155
13798.78 140
13799.89 127
13801.00 131
13802.11 141
13803.22 146
13804.33 148
13805.44 144
13806.55 163
13807.67 159
13808.78 176
13809.89 160
13811.00 152
13812.11 147
13813.22 163
13814.33 167
13815.44 161
13816.55 161
13817.66 199
13818.77 194
13819.88 200
13820.99 191
13822.10 155
13823.21 157
13824.32 149
13825.44 178
13826.55 168
13827.66 158
13828.77 162
13829.88 158
13830.99 123
13832.10 118
13833.21 145
13834.32 146
13835.44 152
13836.55 120
13837.66 131
13838.77 127
13839.88 141
13840.99 127
13842.10 145
13843.22 131
13844.33 135
13845.44 139
13846.55 138
13847.66 134
13848.78 156
13849.89 124
13851.00 150
13852.11 143
13853.22 154
13854.34 157
13855.45 134
13856.56 124
13857.67 113
13858.78 130
13859.90 127
13861.01 132
13862.12 143
13863.23 153
13864.35 148
13865.46 131
13866.57 125
13867.68 136
13868.80 151
13869.91 124
13871.02 143
13872.14 148
13873.25 119
13874.36 131
13875.47 148
13876.59 131
13877.70 155
13878.81 152
13879.93 161
13881.04 131
13882.15 133
13883.27 136
13884.38 142
13885.49 145
13886.61 152
13887.72 134
13888.83 147
13889.95 148
13891.06 114
13892.17 138
13893.29 125
13894.40 147
13895.52 126
13896.63 146
13897.74 157
13898.86 138
13899.97 136
13901.09 164
13902.20 130
13903.31 160
13904.43 173
13905.54 144
13906.66 146
13907.77 134
13908.89 146
13910.00 140
13911.11 139
13912.23 159
13913.34 144
13914.46 133
13915.57 133
13916.69 130
13917.80 156
13918.92 136
13920.03 142
13921.15 116
13922.26 124
13923.38 135
13924.49 144
13925.61 121
13926.72 116
13927.84 126
13928.95 131
13930.07 144
13931.18 131
13932.30 131
13933.41 146
13934.53 155
13935.64 160
13936.76 137
13937.87 117
13938.99 125
13940.10 159
13941.22 153
13942.34 142
13943.45 131
13944.57 140
13945.68 153
13946.80 162
13947.91 129
13949.03 114
13950.15 128
13951.26 141
13952.38 151
13953.49 118
13954.61 146
13955.73 138
13956.84 130
13957.96 127
13959.08 116
13960.19 110
13961.31 136
13962.43 110
13963.54 118
13964.66 121
13965.78 132
13966.89 145
13968.01 151
13969.13 127
13970.24 135
13971.36 103
13972.48 121
13973.59 129
13974.71 115
13975.83 150
13976.94 151
13978.06 146
13979.18 145
13980.30 149
13981.41 141
13982.53 118
13983.65 131
13984.76 145
13985.88 132
13987.00 133
13988.12 128
13989.23 121
13990.35 129
13991.47 119
13992.59 134
13993.71 148
13994.82 143
13995.94 121
13997.06 135
13998.18 120
13999.29 122
14000.41 116
14001.53 95
14002.65 98
14003.77 149
14004.88 123
14006.00 118
14007.12 128
14008.24 130
14009.36 118
14010.48 114
14011.59 110
14012.71 121
14013.83 131
14014.95 132
14016.07 132
14017.19 138
14018.31 121
14019.43 134
14020.54 138
14021.66 120
14022.78 154
14023.90 123
14025.02 155
14026.14 149
14027.26 124
14028.38 118
14029.50 126
14030.62 129
14031.73 122
14032.85 126
14033.97 144
14035.09 120
14036.21 152
14037.33 142
14038.45 129
14039.57 128
14040.69 138
14041.81 136
14042.93 102
14044.05 101
14045.17 131
14046.29 139
14047.41 119
14048.53 127
14049.65 154
14050.77 124
14051.89 141
14053.01 128
14054.13 141
14055.25 116
14056.37 118
14057.49 137
14058.61 111
14059.73 113
14060.85 138
14061.97 134
14063.09 119
14064.21 134
14065.33 115
14066.45 128
14067.57 130
14068.70 137
14069.82 115
14070.94 128
14072.06 116
14073.18 111
14074.30 127
14075.42 101
14076.54 108
14077.66 94
14078.78 133
14079.91 124
14081.03 127
14082.15 134
14083.27 134
14084.39 114
14085.51 122
14086.63 124
14087.75 122
14088.88 114
14090.00 118
14091.12 112
14092.24 129
14093.36 134
14094.48 121
14095.61 134
14096.73 116
14097.85 138
14098.97 136
14100.09 126
14101.22 146
14102.34 159
14103.46 160
14104.58 155
14105.71 138
14106.83 127
14107.95 147
14109.07 121
14110.19 117
14111.32 123
14112.44 107
14113.56 120
14114.68 127
14115.81 112
14116.93 126
14118.05 135
14119.18 130
14120.30 143
14121.42 123
14122.54 128
14123.67 127
14124.79 138
14125.91 151
14127.04 118
14128.16 130
14129.28 142
14130.41 122
14131.53 159
14132.65 135
14133.78 152
14134.90 126
14136.02 148
14137.15 141
14138.27 135
14139.39 122
14140.52 146
14141.64 131
14142.76 153
14143.89 133
14145.01 138
14146.13 122
14147.26 114
14148.38 156
14149.51 143
14150.63 136
14151.75 126
14152.88 131
14154.00 147
14155.13 138
14156.25 131
14157.38 139
14158.50 161
14159.62 145
14160.75 136
14161.87 125
14163.00 135
14164.12 125
14165.25 128
14166.37 142
14167.50 151
14168.62 143
14169.75 160
14170.87 115
14172.00 120
14173.12 130
14174.25 117
14175.37 130
14176.50 124
14177.62 104
14178.75 123
14179.87 137
14181.00 118
14182.12 106
14183.25 122
14184.37 164
14185.50 147
14186.62 151
14187.75 143
14188.87 116
14190.00 129
14191.13 140
14192.25 131
14193.38 137
14194.50 128
14195.63 131
14196.75 112
14197.88 114
14199.01 150
14200.13 142
14201.26 132
14202.38 117
14203.51 130
14204.64 115
14205.76 130
14206.89 166
14208.01 164
14209.14 125
14210.27 129
14211.39 138
14212.52 126
14213.65 130
14214.77 96
14215.90 134
14217.03 131
14218.15 138
14219.28 118
14220.41 142
14221.53 126
14222.66 154
14223.79 142
14224.91 143
14226.04 121
14227.17 134
14228.30 138
14229.42 133
14230.55 107
14231.68 124
14232.80 126
14233.93 145
14235.06 138
14236.19 135
14237.31 129
14238.44 99
14239.57 125
14240.70 128
14241.82 135
14242.95 119
14244.08 109
14245.21 134
14246.34 124
14247.46 122
14248.59 140
14249.72 126
14250.85 127
14251.98 126
14253.10 110
14254.23 121
14255.36 122
14256.49 139
14257.62 97
14258.74 134
14259.87 106
14261.00 136
14262.13 144
14263.26 137
14264.39 124
14265.52 121
14266.64 135
14267.77 114
14268.90 147
14270.03 144
14271.16 111
14272.29 124
14273.42 138
14274.55 113
14275.68 128
14276.80 128
14277.93 126
14279.06 140
14280.19 127
14281.32 146
14282.45 149
14283.58 137
14284.71 136
14285.84 138
14286.97 122
14288.10 151
14289.23 142
14290.36 132
14291.49 117
14292.62 136
14293.75 143
14294.87 132
14296.00 127
14297.13 110
14298.26 102
14299.39 116
14300.52 123
14301.65 120
14302.78 121
14303.91 116
14305.04 131
14306.17 140
14307.31 132
14308.44 100
14309.57 127
14310.70 116
14311.83 128
14312.96 124
14314.09 128
14315.22 121
14316.35 125
14317.48 115
14318.61 113
14319.74 118
14320.87 105
14322.00 143
14323.13 119
14324.26 140
14325.40 106
14326.53 152
14327.66 146
14328.79 95
14329.92 130
14331.05 151
14332.18 99
14333.31 114
14334.44 123
14335.58 139
14336.71 129
14337.84 135
14338.97 123
14340.10 114
14341.23 142
14342.37 120
14343.50 132
14344.63 97
14345.76 122
14346.89 126
14348.02 149
14349.16 133
14350.29 116
14351.42 136
14352.55 127
14353.68 141
14354.82 113
14355.95 145
14357.08 117
14358.21 142
14359.35 132
14360.48 144
14361.61 122
14362.74 146
14363.87 142
14365.01 137
14366.14 139
14367.27 138
14368.41 137
14369.54 139
14370.67 130
14371.80 112
14372.94 118
14374.07 124
14375.20 160
14376.34 114
14377.47 146
14378.60 132
14379.73 130
14380.87 126
14382.00 138
14383.13 114
14384.27 125
14385.40 113
14386.53 107
14387.67 115
14388.80 103
14389.93 137
14391.07 127
14392.20 123
14393.34 125
14394.47 136
14395.60 134
14396.74 127
14397.87 119
14399.00 123
14400.14 118
14401.27 133
14402.41 119
14403.54 129
14404.67 127
14405.81 105
14406.94 119
14408.08 142
14409.21 134
14410.35 126
14411.48 128
14412.61 117
14413.75 126
14414.88 104
14416.02 136
14417.15 121
14418.29 132
14419.42 115
14420.56 149
14421.69 128
14422.83 154
14423.96 132
14425.10 112
14426.23 140
14427.37 139
14428.50 138
14429.64 131
14430.77 126
14431.91 148
14433.04 148
14434.18 130
14435.31 148
14436.45 119
14437.58 126
14438.72 127
14439.85 134
14440.99 124
14442.13 97
14443.26 132
14444.40 137
14445.53 136
14446.67 125
14447.80 117
14448.94 130
14450.08 139
14451.21 126
14452.35 144
14453.48 123
14454.62 139
14455.76 111
14456.89 132
14458.03 133
14459.16 120
14460.30 129
14461.44 134
14462.57 118
14463.71 117
14464.85 132
14465.98 104
14467.12 124
14468.26 113
14469.39 134
14470.53 123
14471.67 136
14472.80 120
14473.94 146
14475.08 115
14476.21 124
14477.35 122
14478.49 121
14479.62 144
14480.76 128
14481.90 121
14483.04 105
14484.17 135
14485.31 126
14486.45 125
14487.59 137
14488.72 125
14489.86 109
14491.00 151
14492.14 127
14493.27 100
14494.41 114
14495.55 154
14496.69 133
14497.82 135
14498.96 139
14500.10 134
14501.24 134
14502.38 107
14503.51 112
14504.65 138
14505.79 133
14506.93 121
14508.07 126
14509.20 105
14510.34 121
14511.48 128
14512.62 136
14513.76 127
14514.90 120
14516.03 118
14517.17 114
14518.31 122
14519.45 95
14520.59 137
14521.73 122
14522.87 137
14524.01 98
14525.14 125
14526.28 124
14527.42 113
14528.56 113
14529.70 121
14530.84 130
14531.98 116
14533.12 101
14534.26 121
14535.40 106
14536.54 112
14537.67 139
14538.81 112
14539.95 118
14541.09 107
14542.23 136
14543.37 114
14544.51 123
14545.65 106
14546.79 127
14547.93 124
14549.07 121
14550.21 127
14551.35 132
14552.49 132
14553.63 112
14554.77 125
14555.91 108
14557.05 127
14558.19 116
14559.33 130
14560.47 101
14561.61 105
14562.75 134
14563.89 144
14565.03 115
14566.17 111
14567.31 103
14568.45 118
14569.60 95
14570.74 118
14571.88 105
14573.02 102
14574.16 109
14575.30 108
14576.44 108
14577.58 109
14578.72 126
14579.86 116
14581.00 130
14582.14 84
14583.29 102
14584.43 155
14585.57 115
14586.71 111
14587.85 96
14588.99 144
14590.13 135
14591.28 104
14592.42 109
14593.56 137
14594.70 129
14595.84 103
14596.98 118
14598.13 120
14599.27 93
14600.41 100
14601.55 97
14602.69 109
14603.83 107
14604.98 119
14606.12 111
14607.26 111
14608.40 128
14609.54 118
14610.69 142
14611.83 132
14612.97 108
14614.11 108
14615.26 116
14616.40 104
14617.54 115
14618.68 130
14619.83 106
14620.97 97
14622.11 119
14623.25 108
14624.40 119
14625.54 106
14626.68 113
14627.83 108
14628.97 108
14630.11 104
14631.25 102
14632.40 132
14633.54 104
14634.68 98
14635.83 110
14636.97 132
14638.11 126
14639.26 107
14640.40 111
14641.54 123
14642.69 124
14643.83 123
14644.97 137
14646.12 130
14647.26 102
14648.41 136
14649.55 122
14650.69 96
14651.84 140
14652.98 111
14654.13 127
14655.27 103
14656.41 113
14657.56 99
14658.70 92
14659.85 113
14660.99 126
14662.13 118
14663.28 108
14664.42 136
14665.57 143
14666.71 119
14667.86 83
14669.00 122
14670.14 125
14671.29 101
14672.43 98
14673.58 92
14674.72 103
14675.87 124
14677.01 108
14678.16 109
14679.30 112
14680.45 104
14681.59 119
14682.74 104
14683.88 101
14685.03 95
14686.17 121
14687.32 125
14688.46 102
14689.61 115
14690.75 112
14691.90 107
14693.05 111
14694.19 112
14695.34 100
14696.48 105
14697.63 112
14698.77 93
14699.92 111
14701.06 117
14702.21 110
14703.36 102
14704.50 127
14705.65 123
14706.79 123
14707.94 135
14709.09 117
14710.23 114
14711.38 111
14712.53 91
14713.67 114
14714.82 106
14715.96 121
14717.11 121
14718.26 141
14719.40 106
14720.55 92
14721.70 123
14722.84 91
14723.99 122
14725.14 117
14726.28 123
14727.43 124
14728.58 118
14729.72 122
14730.87 113
14732.02 128
14733.16 121
14734.31 110
14735.46 75
14736.61 106
14737.75 107
14738.90 108
14740.05 125
14741.20 97
14742.34 97
14743.49 106
14744.64 121
14745.79 111
14746.93 92
14748.08 103
14749.23 110
14750.38 99
14751.52 131
14752.67 113
14753.82 100
14754.97 112
14756.11 106
14757.26 125
14758.41 101
14759.56 127
14760.71 110
14761.86 122
14763.00 132
14764.15 124
14765.30 111
14766.45 123
14767.60 115
14768.74 111
14769.89 118
14771.04 117
14772.19 90
14773.34 120
14774.49 99
14775.64 113
14776.79 115
14777.93 107
14779.08 97
14780.23 94
14781.38 92
14782.53 102
14783.68 123
14784.83 92
14785.98 108
14787.13 111
14788.28 117
14789.42 110
14790.57 118
14791.72 107
14792.87 93
14794.02 119
14795.17 134
14796.32 126
14797.47 113
14798.62 103
14799.77 100
14800.92 110
14802.07 110
14803.22 119
14804.37 108
14805.52 103
14806.67 118
14807.82 110
14808.97 113
14810.12 116
14811.27 106
14812.42 97
14813.57 105
14814.72 101
14815.87 111
14817.02 89
14818.17 96
14819.32 108
14820.47 126
14821.62 108
14822.77 110
14823.92 117
14825.07 100
14826.22 95
14827.37 104
14828.52 105
14829.68 86
14830.83 112
14831.98 105
14833.13 128
14834.28 93
14835.43 132
14836.58 113
14837.73 103
14838.88 99
14840.03 131
14841.19 98
14842.34 111
14843.49 101
14844.64 87
14845.79 113
14846.94 117
14848.09 99
14849.25 124
14850.40 88
14851.55 109
14852.70 118
14853.85 84
14855.00 99
14856.16 114
14857.31 92
14858.46 116
14859.61 112
14860.76 91
14861.92 118
14863.07 108
14864.22 131
14865.37 127
14866.52 108
14867.68 123
14868.83 112
14869.98 96
14871.13 88
14872.29 104
14873.44 99
14874.59 81
14875.74 104
14876.90 101
14878.05 95
14879.20 97
14880.36 128
14881.51 115
14882.66 116
14883.81 102
14884.97 105
14886.12 89
14887.27 83
14888.43 104
14889.58 119
14890.73 98
14891.89 105
14893.04 94
14894.19 101
14895.35 90
14896.50 99
14897.65 115
14898.81 117
14899.96 98
14901.11 126
14902.27 115
14903.42 112
14904.57 115
14905.73 97
14906.88 113
14908.04 112
14909.19 119
14910.34 126
14911.50 110
14912.65 103
14913.81 109
14914.96 117
14916.11 113
14917.27 114
14918.42 106
14919.58 104
14920.73 108
14921.88 108
14923.04 105
14924.19 103
14925.35 100
14926.50 108
14927.66 109
14928.81 119
14929.97 120
14931.12 114
14932.28 88
14933.43 92
14934.59 113
14935.74 89
14936.90 100
14938.05 111
14939.21 108
14940.36 116
14941.52 108
14942.67 89
14943.83 109
14944.98 94
14946.14 105
14947.29 102
14948.45 107
14949.60 88
14950.76 113
14951.91 85
14953.07 108
14954.23 97
14955.38 115
14956.54 126
14957.69 120
14958.85 107
14960.00 86
14961.16 112
14962.32 92
14963.47 112
14964.63 108
14965.78 108
14966.94 95
14968.10 103
14969.25 91
14970.41 99
14971.57 102
14972.72 102
14973.88 88
14975.04 107
14976.19 112
14977.35 108
14978.50 111
14979.66 100
14980.82 122
14981.97 92
14983.13 126
14984.29 114
14985.45 116
14986.60 114
14987.76 120
14988.92 101
14990.07 114
14991.23 110
14992.39 107
14993.54 136
14994.70 99
14995.86 98
14997.02 126
14998.17 103
14999.33 106
15000.49 110
15001.65 82
15002.80 113
15003.96 111
15005.12 116
15006.28 101
15007.43 96
15008.59 87
15009.75 119
15010.91 107
15012.07 94
15013.22 121
15014.38 117
15015.54 103
15016.70 98
15017.86 98
15019.01 84
15020.17 122
15021.33 115
15022.49 94
15023.65 99
15024.81 137
15025.96 119
15027.12 119
15028.28 95
15029.44 91
15030.60 113
15031.76 101
15032.92 105
15034.07 92
15035.23 101
15036.39 106
15037.55 113
15038.71 86
15039.87 115
15041.03 98
15042.19 115
15043.35 97
15044.50 111
15045.66 107
15046.82 98
15047.98 112
15049.14 105
15050.30 83
15051.46 98
15052.62 104
15053.78 109
15054.94 97
15056.10 91
15057.26 95
15058.42 111
15059.58 95
15060.74 89
15061.90 103
15063.06 92
15064.22 107
15065.38 104
15066.54 126
15067.70 114
15068.86 105
15070.02 114
15071.18 105
15072.34 104
15073.50 108
15074.66 110
15075.82 70
15076.98 94
15078.14 95
15079.30 105
15080.46 88
15081.62 71
15082.78 113
15083.94 107
15085.10 93
15086.26 100
15087.42 99
15088.59 97
15089.75 104
15090.91 98
15092.07 102
15093.23 87
15094.39 99
15095.55 92
15096.71 98
15097.87 96
15099.04 97
15100.20 81
15101.36 106
15102.52 93
15103.68 101
15104.84 98
15106.00 84
15107.17 93
15108.33 86
15109.49 85
15110.65 87
15111.81 98
15112.97 88
15114.14 104
15115.30 84
15116.46 93
15117.62 101
15118.78 115
15119.95 79
15121.11 81
15122.27 77
15123.43 77
15124.59 114
15125.76 97
15126.92 93
15128.08 76
15129.24 88
15130.41 95
15131.57 89
15132.73 99
15133.89 103
15135.06 104
15136.22 98
15137.38 90
15138.54 94
15139.71 100
15140.87 86
15142.03 104
15143.20 101
15144.36 96
15145.52 104
15146.69 100
15147.85 89
15149.01 92
15150.17 97
15151.34 111
15152.50 88
15153.66 99
15154.83 74
15155.99 102
15157.16 100
15158.32 100
15159.48 92
15160.65 95
15161.81 125
15162.97 107
15164.14 95
15165.30 80
15166.46 79
15167.63 85
15168.79 106
15169.96 109
15171.12 132
15172.28 125
15173.45 113
15174.61 94
15175.78 94
15176.94 92
15178.11 122
15179.27 98
15180.43 113
15181.60 120
15182.76 86
15183.93 99
15185.09 92
15186.26 101
15187.42 99
15188.59 82
15189.75 95
15190.92 105
15192.08 106
15193.25 94
15194.41 88
15195.58 100
15196.74 111
15197.91 118
15199.07 101
15200.24 104
15201.40 105
15202.57 106
15203.73 110
15204.90 80
15206.06 116
15207.23 91
15208.39 118
15209.56 102
15210.72 93
15211.89 98
15213.06 113
15214.22 92
15215.39 94
15216.55 92
15217.72 127
15218.88 104
15220.05 100
15221.22 85
15222.38 113
15223.55 95
15224.71 87
15225.88 112
15227.05 93
15228.21 114
15229.38 109
15230.55 112
15231.71 116
15232.88 104
15234.05 114
15235.21 104
15236.38 117
15237.54 109
15238.71 100
15239.88 123
15241.04 113
15242.21 98
15243.38 112
15244.55 95
15245.71 89
15246.88 97
15248.05 104
15249.21 100
15250.38 97
15251.55 103
15252.71 96
15253.88 99
15255.05 114
15256.22 107
15257.38 92
15258.55 107
15259.72 103
15260.89 96
15262.05 92
15263.22 113
15264.39 89
15265.56 116
15266.72 104
15267.89 113
15269.06 93
15270.23 106
15271.40 109
15272.56 125
15273.73 95
15274.90 103
15276.07 106
15277.24 109
15278.40 117
15279.57 124
15280.74 90
15281.91 112
15283.08 105
15284.25 103
15285.41 99
15286.58 91
15287.75 85
15288.92 99
15290.09 106
15291.26 102
15292.43 99
15293.59 92
15294.76 93
15295.93 95
15297.10 96
15298.27 110
15299.44 99
15300.61 123
15301.78 91
15302.95 106
15304.12 82
15305.28 103
15306.45 107
15307.62 98
15308.79 96
15309.96 85
15311.13 99
15312.30 102
15313.47 109
15314.64 92
15315.81 94
15316.98 94
15318.15 91
15319.32 98
15320.49 82
15321.66 110
15322.83 111
15324.00 80
15325.17 116
15326.34 93
15327.51 100
15328.68 101
15329.85 88
15331.02 109
15332.19 105
15333.36 87
15334.53 91
15335.70 104
15336.87 85
15338.04 109
15339.21 95
15340.38 100
15341.55 86
15342.72 105
15343.89 100
15345.06 86
15346.23 98
15347.41 101
15348.58 102
15349.75 116
15350.92 94
15352.09 89
15353.26 109
15354.43 91
15355.60 84
15356.77 84
15357.94 120
15359.12 81
15360.29 108
15361.46 106
15362.63 101
15363.80 96
15364.97 105
15366.14 105
15367.32 99
15368.49 88
15369.66 95
15370.83 88
15372.00 102
15373.17 120
15374.35 118
15375.52 114
15376.69 88
15377.86 108
15379.03 84
15380.21 75
15381.38 98
15382.55 95
15383.72 94
15384.90 98
15386.07 95
15387.24 98
15388.41 99
15389.58 97
15390.76 87
15391.93 114
15393.10 126
15394.27 108
15395.45 107
15396.62 90
15397.79 115
15398.97 103
15400.14 96
15401.31 97
15402.48 100
15403.66 100
15404.83 111
15406.00 118
15407.18 89
15408.35 112
15409.52 81
15410.70 108
15411.87 83
15413.04 104
15414.22 105
15415.39 117
15416.56 104
15417.74 100
15418.91 109
15420.08 109
15421.26 101
15422.43 102
15423.60 96
15424.78 89
15425.95 89
15427.13 99
15428.30 80
15429.47 86
15430.65 95
15431.82 100
15433.00 107
15434.17 90
15435.34 82
15436.52 103
15437.69 83
15438.87 91
15440.04 76
15441.22 116
15442.39 108
15443.56 120
15444.74 98
15445.91 101
15447.09 104
15448.26 101
15449.44 98
15450.61 99
15451.79 93
15452.96 102
15454.14 90
15455.31 100
15456.49 92
15457.66 94
15458.84 100
15460.01 95
15461.19 120
15462.36 76
15463.54 85
15464.71 97
15465.89 103
15467.06 110
15468.24 100
15469.42 95
15470.59 102
15471.77 91
15472.94 102
15474.12 93
15475.29 106
15476.47 93
15477.64 109
15478.82 104
15480.00 104
15481.17 96
15482.35 96
15483.52 71
15484.70 87
15485.88 88
15487.05 108
15488.23 106
15489.41 112
15490.58 91
15491.76 107
15492.93 102
15494.11 115
15495.29 108
15496.46 96
15497.64 107
15498.82 97
15499.99 92
15501.17 92
15502.35 81
15503.52 115
15504.70 89
15505.88 95
15507.05 84
15508.23 90
15509.41 92
15510.59 93
15511.76 82
15512.94 88
15514.12 94
15515.29 119
15516.47 121
15517.65 100
15518.83 92
15520.00 91
15521.18 88
15522.36 99
15523.54 96
15524.71 88
15525.89 112
15527.07 106
15528.25 117
15529.42 101
15530.60 103
15531.78 96
15532.96 85
15534.14 86
15535.31 101
15536.49 115
15537.67 109
15538.85 91
15540.03 90
15541.20 96
15542.38 99
15543.56 84
15544.74 85
15545.92 74
15547.10 117
15548.27 102
15549.45 81
15550.63 97
15551.81 101
15552.99 94
15554.17 90
15555.35 103
15556.53 90
15557.70 103
15558.88 114
15560.06 118
15561.24 105
15562.42 90
15563.60 83
15564.78 108
15565.96 110
15567.14 95
15568.32 82
15569.50 117
15570.67 102
15571.85 100
15573.03 112
15574.21 102
15575.39 103
15576.57 94
15577.75 86
15578.93 97
15580.11 101
15581.29 101
15582.47 102
15583.65 85
15584.83 100
15586.01 135
15587.19 101
15588.37 115
15589.55 113
15590.73 112
15591.91 108
15593.09 113
15594.27 112
15595.45 102
15596.63 98
15597.81 96
15598.99 89
15600.17 118
15601.35 98
15602.53 95
15603.71 94
15604.90 96
15606.08 107
15607.26 114
15608.44 97
15609.62 71
15610.80 94
15611.98 87
15613.16 98
15614.34 95
15615.52 94
15616.70 110
15617.89 120
15619.07 97
15620.25 107
15621.43 107
15622.61 119
15623.79 91
15624.97 109
15626.15 116
15627.34 116
15628.52 130
15629.70 133
15630.88 122
15632.06 127
15633.24 128
15634.43 117
15635.61 123
15636.79 101
15637.97 118
15639.15 116
15640.34 113
15641.52 99
15642.70 112
15643.88 116
15645.06 118
15646.25 119
15647.43 115
15648.61 119
15649.79 109
15650.98 105
15652.16 102
15653.34 111
15654.52 122
15655.71 130
15656.89 108
15658.07 112
15659.25 80
15660.44 117
15661.62 114
15662.80 131
15663.98 115
15665.17 126
15666.35 131
15667.53 110
15668.72 113
15669.90 138
15671.08 126
15672.27 112
15673.45 114
15674.63 133
15675.82 113
15677.00 113
15678.18 126
15679.37 130
15680.55 113
15681.73 124
15682.92 129
15684.10 146
15685.28 127
15686.47 130
15687.65 126
15688.84 140
15690.02 126
15691.20 120
15692.39 110
15693.57 118
15694.76 114
15695.94 125
15697.12 150
15698.31 113
15699.49 123
15700.68 132
15701.86 145
15703.05 129
15704.23 124
15705.41 139
15706.60 171
15707.78 132
15708.97 143
15710.15 170
15711.34 155
15712.52 146
15713.71 148
15714.89 147
15716.08 153
15717.26 147
15718.45 171
15719.63 148
15720.82 124
15722.00 163
15723.19 179
15724.37 161
15725.56 142
15726.74 188
15727.93 162
15729.11 171
15730.30 151
15731.48 155
15732.67 167
15733.85 153
15735.04 167
15736.23 160
15737.41 157
15738.60 160
15739.78 169
15740.97 158
15742.15 133
15743.34 135
15744.53 170
15745.71 159
15746.90 158
15748.08 147
15749.27 185
15750.46 171
15751.64 179
15752.83 187
15754.02 160
15755.20 185
15756.39 171
15757.57 167
15758.76 174
15759.95 147
15761.13 164
15762.32 162
15763.51 146
15764.69 128
15765.88 129
15767.07 165
15768.25 150
15769.44 143
15770.63 140
15771.82 180
15773.00 162
15774.19 140
15775.38 141
15776.56 111
15777.75 133
15778.94 120
15780.13 136
15781.31 144
15782.50 139
15783.69 148
15784.88 194
15786.06 162
15787.25 119
15788.44 149
15789.63 146
15790.81 148
15792.00 147
15793.19 149
15794.38 139
15795.56 139
15796.75 136
15797.94 145
15799.13 111
15800.32 116
15801.50 116
15802.69 143
15803.88 146
15805.07 125
15806.26 128
15807.45 172
15808.63 132
15809.82 132
15811.01 115
15812.20 113
15813.39 128
15814.58 138
15815.77 142
15816.95 118
15818.14 120
15819.33 132
15820.52 151
15821.71 106
15822.90 112
15824.09 114
15825.28 154
15826.46 161
15827.65 127
15828.84 119
15830.03 139
15831.22 131
15832.41 130
15833.60 122
15834.79 106
15835.98 124
15837.17 107
15838.36 90
15839.55 90
15840.74 109
15841.93 111
15843.12 126
15844.31 114
15845.50 108
15846.69 107
15847.88 132
15849.07 129
15850.26 142
15851.45 139
15852.64 88
15853.83 113
15855.02 89
15856.21 114
15857.40 124
15858.59 122
15859.78 123
15860.97 124
15862.16 138
15863.35 139
15864.54 130
15865.73 130
15866.92 122
15868.11 131
15869.30 139
15870.49 119
15871.68 125
15872.87 103
15874.06 113
15875.25 103
15876.45 118
15877.64 105
15878.83 112
15880.02 100
15881.21 128
15882.40 122
15883.59 122
15884.78 100
15885.97 123
15887.17 121
15888.36 97
15889.55 113
15890.74 107
15891.93 123
15893.12 132
15894.31 133
15895.51 110
15896.70 126
15897.89 129
15899.08 154
15900.27 104
15901.46 137
15902.66 140
15903.85 129
15905.04 123
15906.23 113
15907.43 141
15908.62 133
15909.81 127
15911.00 124
15912.19 146
15913.39 106
15914.58 134
15915.77 111
15916.96 115
15918.16 109
15919.35 130
15920.54 139
15921.73 137
15922.93 117
15924.12 106
15925.31 101
15926.50 112
15927.70 113
15928.89 101
15930.08 112
15931.28 114
15932.47 106
15933.66 112
15934.86 135
15936.05 102
15937.24 124
15938.44 108
15939.63 106
15940.82 106
15942.02 123
15943.21 126
15944.40 109
15945.60 119
15946.79 116
15947.98 144
15949.18 110
15950.37 107
15951.56 97
15952.76 113
15953.95 91
15955.15 128
15956.34 120
15957.53 125
15958.73 111
15959.92 122
15961.12 128
15962.31 89
15963.50 116
15964.70 101
15965.89 107
15967.09 103
15968.28 104
15969.48 95
15970.67 103
15971.86 108
15973.06 105
15974.25 115
15975.45 116
15976.64 95
15977.84 101
15979.03 99
15980.23 86
15981.42 103
15982.62 109
15983.81 111
15985.01 105
15986.20 105
15987.40 110
15988.59 136
15989.79 77
15990.98 92
15992.18 80
15993.37 102
15994.57 99
15995.76 117
15996.96 104
15998.16 87
15999.35 96
16000.55 128
16001.74 135
16002.94 101
16004.13 118
16005.33 107
16006.53 98
16007.72 93
16008.92 122
16010.11 115
16011.31 114
16012.51 104
16013.70 97
16014.90 79
16016.09 84
16017.29 89
16018.49 111
16019.68 111
16020.88 105
16022.07 109
16023.27 112
16024.47 111
16025.66 97
16026.86 101
16028.06 90
16029.25 113
16030.45 112
16031.65 117
16032.84 108
16034.04 96
16035.24 93
16036.44 103
16037.63 103
16038.83 87
16040.03 112
16041.22 100
16042.42 97
16043.62 105
16044.82 108
16046.01 95
16047.21 131
16048.41 102
16049.60 97
16050.80 105
16052.00 95
16053.20 95
16054.39 100
16055.59 119
16056.79 101
16057.99 151
16059.19 100
16060.38 92
16061.58 87
16062.78 99
16063.98 102
16065.18 107
16066.37 107
16067.57 115
16068.77 96
16069.97 77
16071.17 96
16072.36 113
16073.56 115
16074.76 82
16075.96 105
16077.16 101
16078.36 122
16079.56 101
16080.75 108
16081.95 112
16083.15 108
16084.35 90
16085.55 114
16086.75 96
16087.95 97
16089.15 105
16090.34 90
16091.54 96
16092.74 94
16093.94 100
16095.14 100
16096.34 104
16097.54 94
16098.74 121
16099.94 91
16101.14 79
16102.34 100
16103.54 123
16104.74 101
16105.93 98
16107.13 98
16108.33 106
16109.53 94
16110.73 86
16111.93 114
16113.13 106
16114.33 101
16115.53 90
16116.73 109
16117.93 86
16119.13 96
16120.33 94
16121.53 106
16122.73 91
16123.93 104
16125.13 98
16126.33 85
16127.53 96
16128.73 89
16129.94 92
16131.14 88
16132.34 100
16133.54 109
16134.74 132
16135.94 92
16137.14 88
16138.34 95
16139.54 105
16140.74 92
16141.94 98
16143.14 89
16144.34 97
16145.55 86
16146.75 92
16147.95 118
16149.15 64
16150.35 117
16151.55 90
16152.75 97
16153.95 89
16155.15 95
16156.36 90
16157.56 102
16158.76 81
16159.96 94
16161.16 102
16162.36 90
16163.57 119
16164.77 80
16165.97 93
16167.17 91
16168.37 92
16169.58 106
16170.78 105
16171.98 118
16173.18 124
16174.38 96
16175.59 91
16176.79 95
16177.99 105
16179.19 100
16180.39 105
16181.60 88
16182.80 98
16184.00 100
16185.20 86
16186.41 106
16187.61 103
16188.81 99
16190.01 83
16191.22 123
16192.42 108
16193.62 91
16194.83 99
16196.03 109
16197.23 85
16198.43 101
16199.64 92
16200.84 88
16202.04 112
16203.25 113
16204.45 122
16205.65 90
16206.86 96
16208.06 93
16209.26 116
16210.47 123
16211.67 99
16212.87 79
16214.08 104
16215.28 90
16216.49 86
16217.69 85
16218.89 95
16220.10 103
16221.30 78
16222.50 91
16223.71 98
16224.91 114
16226.12 92
16227.32 126
16228.52 116
16229.73 89
16230.93 110
16232.14 126
16233.34 108
16234.55 92
16235.75 91
16236.95 123
16238.16 117
16239.36 113
16240.57 103
16241.77 104
16242.98 124
16244.18 108
16245.39 128
16246.59 96
16247.80 104
16249.00 95
16250.21 120
16251.41 95
16252.62 86
16253.82 106
16255.03 137
16256.23 108
16257.44 104
16258.64 104
16259.85 106
16261.05 98
16262.26 99
16263.46 109
16264.67 106
16265.87 100
16267.08 118
16268.29 98
16269.49 107
16270.70 105
16271.90 126
16273.11 134
16274.31 117
16275.52 119
16276.73 130
16277.93 110
16279.14 108
16280.34 97
16281.55 119
16282.76 114
16283.96 125
16285.17 121
16286.38 111
16287.58 103
16288.79 113
16289.99 115
16291.20 125
16292.41 109
16293.61 119
16294.82 131
16296.03 150
16297.23 120
16298.44 109
16299.65 130
16300.85 135
16302.06 133
16303.27 99
16304.47 116
16305.68 122
16306.89 142
16308.10 143
16309.30 139
16310.51 140
16311.72 137
16312.92 159
16314.13 135
16315.34 133
16316.55 119
16317.75 159
16318.96 130
16320.17 129
16321.38 126
16322.58 112
16323.79 112
16325.00 124
16326.21 108
16327.42 114
16328.62 119
16329.83 121
16331.04 140
16332.25 124
16333.46 97
16334.66 112
16335.87 124
16337.08 120
16338.29 110
16339.50 97
16340.70 112
16341.91 110
16343.12 114
16344.33 117
16345.54 115
16346.75 133
16347.96 98
16349.16 94
16350.37 103
16351.58 92
16352.79 118
16354.00 117
16355.21 104
16356.42 114
16357.63 108
16358.83 111
16360.04 95
16361.25 108
16362.46 101
16363.67 124
16364.88 122
16366.09 93
16367.30 134
16368.51 96
16369.72 110
16370.93 119
16372.14 101
16373.35 124
16374.56 130
16375.76 111
16376.97 123
16378.18 99
16379.39 115
16380.60 102
16381.81 112
16383.02 105
16384.23 105
16385.44 117
16386.65 103
16387.86 103
16389.07 92
16390.28 109
16391.49 103
16392.70 93
16393.91 76
16395.12 111
16396.33 109
16397.55 99
16398.76 99
16399.97 116
16401.18 117
16402.39 89
16403.60 119
16404.81 99
16406.02 89
16407.23 113
16408.44 98
16409.65 89
16410.86 95
16412.07 105
16413.28 110
16414.50 120
16415.71 93
16416.92 88
16418.13 88
16419.34 101
16420.55 110
16421.76 121
16422.97 97
16424.19 99
16425.40 77
16426.61 93
16427.82 86
16429.03 81
16430.24 107
16431.46 104
16432.67 102
16433.88 93
16435.09 96
16436.30 103
16437.51 94
16438.73 97
16439.94 102
16441.15 114
16442.36 91
16443.57 101
16444.79 95
16446.00 96
16447.21 94
16448.42 92
16449.64 105
16450.85 94
16452.06 97
16453.27 101
16454.49 101
16455.70 101
16456.91 99
16458.12 91
16459.34 97
16460.55 106
16461.76 113
16462.97 93
16464.19 87
16465.40 98
16466.61 90
16467.83 94
16469.04 100
16470.25 94
16471.47 88
16472.68 94
16473.89 108
16475.11 83
16476.32 99
16477.53 101
16478.75 88
16479.96 88
16481.17 75
16482.39 89
16483.60 103
16484.81 102
16486.03 100
16487.24 83
16488.45 100
16489.67 93
16490.88 83
16492.10 93
16493.31 93
16494.52 104
16495.74 89
16496.95 90
16498.17 86
16499.38 114
16500.59 96
16501.81 109
16503.02 98
16504.24 113
16505.45 110
16506.67 87
16507.88 92
16509.10 71
16510.31 99
16511.52 82
16512.74 90
16513.95 97
16515.17 108
16516.38 109
16517.60 74
16518.81 100
16520.03 86
16521.24 101
16522.46 81
16523.67 78
16524.89 90
16526.10 69
16527.32 79
16528.53 78
16529.75 97
16530.96 87
16532.18 107
16533.40 99
16534.61 95
16535.83 91
16537.04 100
16538.26 81
16539.47 91
16540.69 102
16541.91 90
16543.12 99
16544.34 101
16545.55 91
16546.77 87
16547.98 81
16549.20 100
16550.42 90
16551.63 102
16552.85 89
16554.07 84
16555.28 96
16556.50 86
16557.71 110
16558.93 82
16560.15 91
16561.36 83
16562.58 79
16563.80 104
16565.01 94
16566.23 82
16567.45 98
16568.66 88
16569.88 86
16571.10 90
16572.31 99
16573.53 89
16574.75 72
16575.96 93
16577.18 83
16578.40 81
16579.62 83
16580.83 74
16582.05 78
16583.27 84
16584.48 83
16585.70 103
16586.92 98
16588.14 106
16589.35 73
16590.57 86
16591.79 89
16593.01 84
16594.23 96
16595.44 78
16596.66 85
16597.88 85
16599.10 95
16600.31 85
16601.53 88
16602.75 60
16603.97 75
16605.19 75
16606.40 78
16607.62 90
16608.84 99
16610.06 96
16611.28 106
16612.50 90
16613.71 98
16614.93 94
16616.15 87
16617.37 88
16618.59 76
16619.81 84
16621.03 73
16622.24 96
16623.46 71
16624.68 66
16625.90 77
16627.12 78
16628.34 68
16629.56 70
16630.78 113
16632.00 91
16633.21 93
16634.43 81
16635.65 70
16636.87 84
16638.09 101
16639.31 79
16640.53 91
16641.75 98
16642.97 88
16644.19 86
16645.41 90
16646.63 86
16647.85 89
16649.07 88
16650.29 83
16651.51 75
16652.73 87
16653.95 83
16655.17 103
16656.39 83
16657.61 72
16658.83 90
16660.05 80
16661.27 75
16662.49 81
16663.71 69
16664.93 89
16666.15 85
16667.37 78
16668.59 85
16669.81 103
16671.03 84
16672.25 91
16673.47 92
16674.69 75
16675.91 82
16677.13 82
16678.35 83
16679.57 76
16680.80 92
16682.02 96
16683.24 78
16684.46 81
16685.68 99
16686.90 88
16688.12 90
16689.34 56
16690.56 74
16691.79 79
16693.01 102
16694.23 99
16695.45 63
16696.67 83
16697.89 75
16699.11 77
16700.34 83
16701.56 88
16702.78 92
16704.00 108
16705.22 96
16706.44 78
16707.67 96
16708.89 89
16710.11 97
16711.33 98
16712.55 87
16713.78 98
16715.00 105
16716.22 102
16717.44 85
16718.67 75
16719.89 81
16721.11 87
16722.33 92
16723.55 83
16724.78 73
16726.00 86
16727.22 74
16728.45 82
16729.67 98
16730.89 84
16732.11 90
16733.34 100
16734.56 98
16735.78 89
16737.00 83
16738.23 88
16739.45 91
16740.67 77
16741.90 87
16743.12 98
16744.34 94
16745.57 100
16746.79 75
16748.01 90
16749.24 90
16750.46 87
16751.68 84
16752.91 101
16754.13 108
16755.35 81
16756.58 81
16757.80 69
16759.03 89
16760.25 87
16761.47 95
16762.70 79
16763.92 96
16765.14 84
16766.37 102
16767.59 80
16768.82 90
16770.04 98
16771.27 82
16772.49 103
16773.71 75
16774.94 80
16776.16 96
16777.39 79
16778.61 76
16779.84 77
16781.06 106
16782.29 86
16783.51 75
16784.73 89
16785.96 78
16787.18 102
16788.41 107
16789.63 76
16790.86 80
16792.08 69
16793.31 97
16794.53 91
16795.76 97
16796.98 114
16798.21 86
16799.43 93
16800.66 80
16801.89 73
16803.11 81
16804.34 74
16805.56 95
16806.79 90
16808.01 79
16809.24 94
16810.46 101
16811.69 97
16812.91 98
16814.14 82
16815.37 81
16816.59 116
16817.82 106
16819.04 87
16820.27 71
16821.50 97
16822.72 84
16823.95 99
16825.17 88
16826.40 86
16827.63 84
16828.85 82
16830.08 94
16831.31 89
16832.53 98
16833.76 78
16834.99 94
16836.21 72
16837.44 78
16838.67 80
16839.89 90
16841.12 79
16842.35 99
16843.57 67
16844.80 96
16846.03 99
16847.25 121
16848.48 115
16849.71 93
16850.93 89
16852.16 97
16853.39 116
16854.62 76
16855.84 110
16857.07 83
16858.30 107
16859.53 98
16860.75 87
16861.98 100
16863.21 92
16864.44 83
16865.66 86
16866.89 83
16868.12 111
16869.35 108
16870.57 85
16871.80 106
16873.03 99
16874.26 88
16875.49 99
16876.71 94
16877.94 105
16879.17 93
16880.40 101
16881.63 94
16882.86 85
16884.08 91
16885.31 117
16886.54 113
16887.77 104
16889.00 96
16890.23 123
16891.45 105
16892.68 111
16893.91 80
16895.14 99
16896.37 95
16897.60 121
16898.83 103
16900.06 101
16901.29 89
16902.51 111
16903.74 119
16904.97 109
16906.20 96
16907.43 98
16908.66 126
16909.89 110
16911.12 88
16912.35 80
16913.58 115
16914.81 106
16916.04 106
16917.27 102
16918.50 96
16919.73 92
16920.95 98
16922.18 85
16923.41 103
16924.64 117
16925.87 106
16927.10 99
16928.33 86
16929.56 92
16930.79 90
16932.02 113
16933.25 78
16934.48 100
16935.71 79
16936.94 89
16938.18 95
16939.41 120
16940.64 92
16941.87 84
16943.10 85
16944.33 93
16945.56 100
16946.79 105
16948.02 120
16949.25 92
16950.48 93
16951.71 77
16952.94 86
16954.17 93
16955.40 101
16956.64 97
16957.87 116
16959.10 85
16960.33 87
16961.56 94
16962.79 91
16964.02 77
16965.25 79
16966.48 81
16967.72 103
16968.95 110
16970.18 97
16971.41 106
16972.64 96
16973.87 104
16975.11 75
16976.34 91
16977.57 96
16978.80 90
16980.03 95
16981.26 108
16982.50 95
16983.73 74
16984.96 91
16986.19 98
16987.42 102
16988.66 77
16989.89 89
16991.12 96
16992.35 90
16993.59 74
16994.82 88
16996.05 81
16997.28 66
16998.52 86
16999.75 82
17000.98 74
17002.21 109
17003.45 110
17004.68 97
17005.91 93
17007.14 84
17008.38 81
17009.61 81
17010.84 86
17012.08 84
17013.31 90
17014.54 94
17015.78 84
17017.01 102
17018.24 89
17019.47 76
17020.71 107
17021.94 84
17023.17 94
17024.41 93
17025.64 72
17026.88 105
17028.11 79
17029.34 80
17030.58 89
17031.81 95
17033.04 89
17034.28 71
17035.51 75
17036.75 92
17037.98 84
17039.21 74
17040.45 89
17041.68 78
17042.92 94
17044.15 77
17045.38 91
17046.62 82
17047.85 101
17049.09 88
17050.32 97
17051.56 92
17052.79 94
17054.02 91
17055.26 86
17056.49 75
17057.73 96
17058.96 85
17060.20 82
17061.43 88
17062.67 88
17063.90 114
17065.14 89
17066.37 91
17067.61 88
17068.84 100
17070.08 80
17071.31 89
17072.55 83
17073.78 95
17075.02 73
17076.25 70
17077.49 81
17078.72 95
17079.96 77
17081.20 80
17082.43 97
17083.67 76
17084.90 72
17086.14 80
17087.37 111
17088.61 88
17089.85 88
17091.08 92
17092.32 95
17093.55 91
17094.79 74
17096.03 85
17097.26 106
17098.50 96
17099.73 86
17100.97 78
17102.21 64
17103.44 76
17104.68 87
17105.92 110
17107.15 79
17108.39 102
17109.63 98
17110.86 79
17112.10 78
17113.34 105
17114.57 93
17115.81 85
17117.05 92
17118.28 77
17119.52 102
17120.76 101
17121.99 100
17123.23 77
17124.47 102
17125.70 68
17126.94 70
17128.18 84
17129.42 87
17130.65 66
17131.89 77
17133.13 95
17134.37 76
17135.60 98
17136.84 88
17138.08 92
17139.32 77
17140.55 83
17141.79 83
17143.03 82
17144.27 73
17145.50 71
17146.74 95
17147.98 92
17149.22 70
17150.46 79
17151.69 107
17152.93 82
17154.17 99
17155.41 89
17156.65 98
17157.89 81
17159.12 78
17160.36 93
17161.60 91
17162.84 66
17164.08 88
17165.32 72
17166.56 91
17167.79 67
17169.03 72
17170.27 63
17171.51 82
17172.75 83
17173.99 108
17175.23 87
17176.47 74
17177.70 80
17178.94 80
17180.18 90
17181.42 71
17182.66 104
17183.90 90
17185.14 89
17186.38 71
17187.62 78
17188.86 71
17190.10 75
17191.34 86
17192.58 75
17193.82 77
17195.06 75
17196.30 85
17197.54 79
17198.78 85
17200.01 75
17201.25 75
17202.49 76
17203.73 79
17204.97 77
17206.21 102
17207.45 86
17208.70 102
17209.94 84
17211.18 77
17212.42 81
17213.66 70
17214.90 79
17216.14 94
17217.38 67
17218.62 73
17219.86 84
17221.10 69
17222.34 67
17223.58 73
17224.82 87
17226.06 89
17227.30 70
17228.54 54
17229.78 63
17231.03 82
17232.27 79
17233.51 76
17234.75 68
17235.99 80
17237.23 84
17238.47 94
17239.71 73
17240.95 74
17242.20 83
17243.44 94
17244.68 72
17245.92 102
17247.16 77
17248.40 91
17249.65 87
17250.89 73
17252.13 69
17253.37 85
17254.61 92
17255.85 91
17257.10 98
17258.34 63
17259.58 85
17260.82 77
17262.06 69
17263.31 80
17264.55 75
17265.79 56
17267.03 87
17268.27 70
17269.52 68
17270.76 79
17272.00 84
17273.24 87
17274.49 74
17275.73 72
17276.97 71
17278.22 78
17279.46 76
17280.70 82
17281.94 68
17283.19 95
17284.43 88
17285.67 82
17286.91 60
17288.16 79
17289.40 82
17290.64 76
17291.89 94
17293.13 77
17294.37 68
17295.62 84
17296.86 110
17298.10 69
17299.35 65
17300.59 84
17301.83 88
17303.08 63
17304.32 67
17305.56 77
17306.81 85
17308.05 89
17309.30 67
17310.54 70
17311.78 81
17313.03 92
17314.27 70
17315.52 84
17316.76 66
17318.00 77
17319.25 108
17320.49 75
17321.74 79
17322.98 77
17324.23 64
17325.47 76
17326.71 85
17327.96 69
17329.20 77
17330.45 85
17331.69 67
17332.94 83
17334.18 88
17335.43 78
17336.67 92
17337.92 101
17339.16 80
17340.41 72
17341.65 80
17342.90 78
17344.14 77
17345.39 109
17346.63 88
17347.88 103
17349.12 104
17350.37 92
17351.61 83
17352.86 78
17354.10 57
17355.35 89
17356.59 97
17357.84 82
17359.08 87
17360.33 85
17361.58 101
17362.82 76
17364.07 77
17365.31 78
17366.56 97
17367.80 84
17369.05 86
17370.30 80
17371.54 77
17372.79 97
17374.03 90
17375.28 76
17376.53 64
17377.77 62
17379.02 95
17380.27 99
17381.51 69
17382.76 79
17384.01 84
17385.25 83
17386.50 72
17387.75 88
17388.99 76
17390.24 82
17391.49 85
17392.73 71
17393.98 80
17395.23 80
17396.47 67
17397.72 65
17398.97 86
17400.21 91
17401.46 80
17402.71 82
17403.96 79
17405.20 80
17406.45 82
17407.70 62
17408.94 91
17410.19 86
17411.44 86
17412.69 90
17413.93 63
17415.18 73
17416.43 71
17417.68 70
17418.93 76
17420.17 73
17421.42 69
17422.67 77
17423.92 76
17425.16 75
17426.41 65
17427.66 73
17428.91 86
17430.16 87
17431.41 70
17432.65 64
17433.90 60
17435.15 90
17436.40 72
17437.65 66
17438.90 91
17440.14 80
17441.39 77
17442.64 74
17443.89 70
17445.14 60
17446.39 78
17447.64 99
17448.88 80
17450.13 77
17451.38 95
17452.63 100
17453.88 85
17455.13 67
17456.38 63
17457.63 76
17458.88 82
17460.13 78
17461.38 62
17462.62 67
17463.87 80
17465.12 80
17466.37 73
17467.62 85
17468.87 77
17470.12 69
17471.37 82
17472.62 74
17473.87 69
17475.12 78
17476.37 79
17477.62 80
17478.87 71
17480.12 60
17481.37 85
17482.62 83
17483.87 79
17485.12 78
17486.37 95
17487.62 93
17488.87 89
17490.12 80
17491.37 71
17492.62 85
17493.87 86
17495.12 67
17496.37 75
17497.62 94
17498.87 76
17500.12 65
17501.38 88
17502.63 77
17503.88 81
17505.13 90
17506.38 67
17507.63 80
17508.88 69
17510.13 75
17511.38 76
17512.63 79
17513.89 89
17515.14 82
17516.39 89
17517.64 64
17518.89 80
17520.14 73
17521.39 73
17522.64 67
17523.90 79
17525.15 91
17526.40 81
17527.65 69
17528.90 77
17530.15 73
17531.41 76
17532.66 75
17533.91 73
17535.16 92
17536.41 72
17537.67 71
17538.92 74
17540.17 97
17541.42 68
17542.67 85
17543.93 64
17545.18 80
17546.43 67
17547.68 79
17548.94 88
17550.19 60
17551.44 78
17552.69 77
17553.95 73
17555.20 71
17556.45 87
17557.70 69
17558.96 82
17560.21 93
17561.46 77
17562.72 65
17563.97 69
17565.22 54
17566.47 73
17567.73 73
17568.98 55
17570.23 60
17571.49 84
17572.74 91
17573.99 74
17575.25 76
17576.50 61
17577.75 80
17579.01 81
17580.26 78
17581.51 74
17582.77 88
17584.02 77
17585.28 90
17586.53 78
17587.78 59
17589.04 77
17590.29 73
17591.54 71
17592.80 69
17594.05 82
17595.31 74
17596.56 71
17597.81 71
17599.07 81
17600.32 82
17601.58 99
17602.83 78
17604.09 78
17605.34 61
17606.60 67
17607.85 73
17609.10 75
17610.36 83
17611.61 79
17612.87 79
17614.12 62
17615.38 71
17616.63 78
17617.89 84
17619.14 86
17620.40 74
17621.65 76
17622.91 74
17624.16 107
17625.42 86
17626.67 84
17627.93 86
17629.18 102
17630.44 93
17631.69 89
17632.95 73
17634.21 84
17635.46 83
17636.72 88
17637.97 83
17639.23 98
17640.48 69
17641.74 93
17642.99 72
17644.25 86
17645.51 76
17646.76 79
17648.02 80
17649.27 86
17650.53 84
17651.79 85
17653.04 90
17654.30 89
17655.55 74
17656.81 96
17658.07 89
17659.32 75
17660.58 64
17661.84 81
17663.09 72
17664.35 88
17665.61 78
17666.86 87
17668.12 85
17669.38 77
17670.63 66
17671.89 81
17673.15 74
17674.40 77
17675.66 60
17676.92 81
17678.17 84
17679.43 81
17680.69 78
17681.95 72
17683.20 78
17684.46 98
17685.72 81
17686.98 68
17688.23 66
17689.49 69
17690.75 84
17692.01 70
17693.26 66
17694.52 78
17695.78 78
17697.04 69
17698.29 74
17699.55 69
17700.81 97
17702.07 68
17703.32 101
17704.58 68
17705.84 73
17707.10 71
17708.36 77
17709.62 84
17710.87 71
17712.13 83
17713.39 75
17714.65 66
17715.91 77
17717.17 65
17718.42 98
17719.68 74
17720.94 68
17722.20 89
17723.46 96
17724.72 81
17725.98 68
17727.23 79
17728.49 80
17729.75 94
17731.01 76
17732.27 73
17733.53 88
17734.79 62
17736.05 72
17737.31 62
17738.57 72
17739.82 57
17741.08 84
17742.34 82
17743.60 51
17744.86 53
17746.12 63
17747.38 67
17748.64 87
17749.90 80
17751.16 73
17752.42 67
17753.68 66
17754.94 84
17756.20 86
17757.46 72
17758.72 64
17759.98 91
17761.24 83
17762.50 56
17763.76 58
17765.02 70
17766.28 71
17767.54 73
17768.80 69
17770.06 76
17771.32 88
17772.58 96
17773.84 81
17775.10 72
17776.36 72
17777.62 72
17778.88 81
17780.14 70
17781.40 64
17782.67 67
17783.93 72
17785.19 70
17786.45 58
17787.71 67
17788.97 82
17790.23 70
17791.49 57
17792.75 63
17794.01 83
17795.28 72
17796.54 66
17797.80 72
17799.06 74
17800.32 70
17801.58 68
17802.84 60
17804.11 63
17805.37 71
17806.63 76
17807.89 98
17809.15 72
17810.41 73
17811.68 79
17812.94 81
17814.20 74
17815.46 70
17816.72 91
17817.99 83
17819.25 70
17820.51 77
17821.77 85
17823.03 76
17824.30 67
17825.56 79
17826.82 82
17828.08 81
17829.35 70
17830.61 68
17831.87 78
17833.13 73
17834.40 74
17835.66 104
17836.92 92
17838.18 74
17839.45 73
17840.71 74
17841.97 63
17843.24 82
17844.50 73
17845.76 65
17847.02 90
17848.29 71
17849.55 71
17850.81 95
17852.08 59
17853.34 78
17854.60 88
17855.87 73
17857.13 66
17858.39 52
17859.66 68
17860.92 82
17862.18 74
17863.45 68
17864.71 58
17865.98 75
17867.24 77
17868.50 68
17869.77 63
17871.03 78
17872.30 82
17873.56 89
17874.82 81
17876.09 66
17877.35 68
17878.62 76
17879.88 70
17881.14 80
17882.41 68
17883.67 75
17884.94 71
17886.20 75
17887.47 77
17888.73 73
17890.00 74
17891.26 63
17892.52 71
17893.79 63
17895.05 74
17896.32 72
17897.58 79
17898.85 47
17900.11 76
17901.38 73
17902.64 74
17903.91 73
17905.17 76
17906.44 78
17907.70 76
17908.97 85
17910.23 81
17911.50 83
17912.77 73
17914.03 71
17915.30 68
17916.56 79
17917.83 77
17919.09 69
17920.36 71
17921.62 71
17922.89 73
17924.16 67
17925.42 62
17926.69 69
17927.95 78
17929.22 74
17930.49 76
17931.75 82
17933.02 66
17934.28 71
17935.55 76
17936.82 73
17938.08 78
17939.35 76
17940.62 75
17941.88 79
17943.15 71
17944.42 64
17945.68 65
17946.95 74
17948.22 68
17949.48 90
17950.75 85
17952.02 62
17953.28 72
17954.55 70
17955.82 82
17957.08 78
17958.35 73
17959.62 72
17960.88 70
17962.15 77
17963.42 87
17964.69 91
17965.95 61
17967.22 58
17968.49 80
17969.76 74
17971.02 62
17972.29 76
17973.56 64
17974.83 66
17976.09 70
17977.36 63
17978.63 76
17979.90 57
17981.16 61
17982.43 63
17983.70 66
17984.97 66
17986.24 81
17987.50 61
17988.77 71
17990.04 91
17991.31 91
17992.58 75
17993.84 75
17995.11 61
17996.38 72
17997.65 65
17998.92 69
18000.19 67
18001.46 83
18002.72 73
18003.99 63
18005.26 69
18006.53 65
18007.80 68
18009.07 65
18010.34 80
18011.61 81
18012.87 71
18014.14 65
18015.41 70
18016.68 69
18017.95 67
18019.22 63
18020.49 69
18021.76 73
18023.03 67
18024.30 69
18025.57 83
18026.84 70
18028.11 65
18029.37 76
18030.64 83
18031.91 68
18033.18 70
18034.45 79
18035.72 72
18036.99 78
18038.26 74
18039.53 67
18040.80 55
18042.07 84
18043.34 76
18044.61 85
18045.88 61
18047.15 86
18048.42 82
18049.69 87
18050.96 75
18052.23 72
18053.50 82
18054.77 76
18056.05 82
18057.32 55
18058.59 70
18059.86 62
18061.13 64
18062.40 66
18063.67 72
18064.94 75
18066.21 68
18067.48 78
18068.75 62
18070.02 59
18071.29 79
18072.57 96
18073.84 70
18075.11 78
18076.38 60
18077.65 78
18078.92 85
18080.19 66
18081.46 77
18082.74 72
18084.01 72
18085.28 72
18086.55 79
18087.82 68
18089.09 78
18090.37 80
18091.64 73
18092.91 61
18094.18 57
18095.45 78
18096.72 70
18098.00 68
18099.27 58
18100.54 62
18101.81 77
18103.08 90
18104.36 72
18105.63 61
18106.90 77
18108.17 83
18109.45 81
18110.72 82
18111.99 76
18113.26 66
18114.54 71
18115.81 67
18117.08 63
18118.35 75
18119.63 82
18120.90 92
18122.17 76
18123.44 50
18124.72 81
18125.99 89
18127.26 75
18128.54 66
18129.81 71
18131.08 79
18132.36 78
18133.63 83
18134.90 75
18136.18 71
18137.45 71
18138.72 61
18140.00 63
18141.27 87
18142.54 64
18143.82 62
18145.09 73
18146.36 81
18147.64 63
18148.91 66
18150.19 70
18151.46 86
18152.73 75
18154.01 62
18155.28 58
18156.55 87
18157.83 70
18159.10 69
18160.38 81
18161.65 51
18162.93 68
18164.20 91
18165.47 90
18166.75 75
18168.02 71
18169.30 76
18170.57 80
18171.85 61
18173.12 81
18174.40 70
18175.67 71
18176.95 72
18178.22 81
18179.50 66
18180.77 87
18182.04 72
18183.32 78
18184.59 85
18185.87 71
18187.15 80
18188.42 92
18189.70 86
18190.97 88
18192.25 82
18193.52 88
18194.80 56
18196.07 50
18197.35 51
18198.62 81
18199.90 80
18201.17 72
18202.45 80
18203.73 79
18205.00 80
18206.28 72
18207.55 72
18208.83 63
18210.10 74
18211.38 70
18212.66 63
18213.93 56
18215.21 80
18216.48 88
18217.76 68
18219.04 50
18220.31 62
18221.59 84
18222.87 72
18224.14 77
18225.42 60
18226.70 58
18227.97 81
18229.25 82
18230.53 71
18231.80 75
18233.08 82
18234.36 89
18235.63 75
18236.91 73
18238.19 67
18239.46 86
18240.74 86
18242.02 59
18243.29 71
18244.57 60
18245.85 74
18247.13 83
18248.40 79
18249.68 76
18250.96 55
18252.24 73
18253.51 82
18254.79 55
18256.07 46
18257.35 79
18258.62 81
18259.90 80
18261.18 56
18262.46 56
18263.73 74
18265.01 85
18266.29 68
18267.57 67
18268.85 75
18270.12 78
18271.40 59
18272.68 53
18273.96 56
18275.24 75
18276.51 84
18277.79 82
18279.07 65
18280.35 49
18281.63 67
18282.91 61
18284.18 58
18285.46 67
18286.74 77
18288.02 62
18289.30 68
18290.58 71
18291.86 62
18293.14 63
18294.41 72
18295.69 78
18296.97 61
18298.25 61
18299.53 61
18300.81 73
18302.09 74
18303.37 68
18304.65 47
18305.93 59
18307.21 59
18308.49 56
18309.76 62
18311.04 68
18312.32 76
18313.60 56
18314.88 77
18316.16 80
18317.44 70
18318.72 72
18320.00 76
18321.28 65
18322.56 75
18323.84 73
18325.12 64
18326.40 55
18327.68 62
18328.96 77
18330.24 75
18331.52 74
18332.80 64
18334.08 78
18335.36 68
18336.64 66
18337.92 75
18339.20 80
18340.48 72
18341.76 58
18343.05 96
18344.33 82
18345.61 59
18346.89 54
18348.17 66
18349.45 77
18350.73 69
18352.01 59
18353.29 61
18354.57 66
18355.85 61
18357.13 69
18358.42 79
18359.70 60
18360.98 72
18362.26 75
18363.54 67
18364.82 59
18366.10 78
18367.38 71
18368.67 72
18369.95 81
18371.23 62
18372.51 65
18373.79 59
18375.07 66
18376.36 64
18377.64 72
18378.92 63
18380.20 73
18381.48 71
18382.77 70
18384.05 79
18385.33 57
18386.61 62
18387.89 61
18389.18 72
18390.46 64
18391.74 79
18393.02 59
18394.31 64
18395.59 68
18396.87 78
18398.15 65
18399.44 77
18400.72 48
18402.00 73
18403.28 62
18404.57 60
18405.85 63
18407.13 69
18408.41 75
18409.70 57
18410.98 74
18412.26 61
18413.55 74
18414.83 67
18416.11 87
18417.40 50
18418.68 81
18419.96 59
18421.25 61
18422.53 63
18423.81 61
18425.10 62
18426.38 66
18427.66 60
18428.95 62
18430.23 72
18431.51 57
18432.80 62
18434.08 105
18435.37 78
18436.65 61
18437.93 67
18439.22 58
18440.50 57
18441.79 58
18443.07 61
18444.35 52
18445.64 70
18446.92 69
18448.21 69
18449.49 59
18450.78 57
18452.06 58
18453.34 67
18454.63 74
18455.91 47
18457.20 67
18458.48 55
18459.77 67
18461.05 57
18462.34 68
18463.62 61
18464.91 60
18466.19 70
18467.48 60
18468.76 78
18470.05 42
18471.33 57
18472.62 53
18473.90 73
18475.19 64
18476.47 83
18477.76 57
18479.04 65
18480.33 55
18481.61 76
18482.90 59
18484.18 58
18485.47 62
18486.76 85
18488.04 63
18489.33 69
18490.61 61
18491.90 61
18493.18 69
18494.47 64
18495.76 83
18497.04 65
18498.33 54
18499.61 58
18500.90 77
18502.19 56
18503.47 58
18504.76 68
18506.05 74
18507.33 76
18508.62 65
18509.90 67
18511.19 76
18512.48 70
18513.76 58
18515.05 85
18516.34 61
18517.62 76
18518.91 80
18520.20 75
18521.48 59
18522.77 74
18524.06 68
18525.35 68
18526.63 64
18527.92 59
18529.21 62
18530.49 73
18531.78 79
18533.07 67
18534.36 87
18535.64 81
18536.93 75
18538.22 57
18539.50 65
18540.79 61
18542.08 63
18543.37 79
18544.66 78
18545.94 56
18547.23 53
18548.52 71
18549.81 82
18551.09 73
18552.38 54
18553.67 80
18554.96 65
18556.25 69
18557.53 75
18558.82 60
18560.11 39
18561.40 73
18562.69 71
18563.98 55
18565.26 52
18566.55 58
18567.84 66
18569.13 59
18570.42 70
18571.71 53
18572.99 79
18574.28 65
18575.57 70
18576.86 59
18578.15 72
18579.44 62
18580.73 75
18582.02 52
18583.31 54
18584.59 52
18585.88 62
18587.17 74
18588.46 70
18589.75 63
18591.04 61
18592.33 100
18593.62 54
18594.91 49
18596.20 51
18597.49 69
18598.78 64
18600.07 70
18601.36 62
18602.65 63
18603.94 60
18605.23 70
18606.52 84
18607.81 68
18609.09 84
18610.38 74
18611.67 68
18612.96 55
18614.25 67
18615.55 72
18616.84 73
18618.13 67
18619.42 80
18620.71 74
18622.00 84
18623.29 60
18624.58 74
18625.87 75
18627.16 69
18628.45 84
18629.74 60
18631.03 66
18632.32 59
18633.61 83
18634.90 60
18636.19 68
18637.48 48
18638.77 77
18640.07 93
18641.36 74
18642.65 65
18643.94 74
18645.23 79
18646.52 74
18647.81 69
18649.10 68
18650.40 65
18651.69 70
18652.98 91
18654.27 93
18655.56 56
18656.85 51
18658.14 90
18659.44 60
18660.73 56
18662.02 59
18663.31 70
18664.60 65
18665.89 72
18667.19 74
18668.48 67
18669.77 83
18671.06 65
18672.35 76
18673.65 70
18674.94 78
18676.23 64
18677.52 90
18678.82 63
18680.11 73
18681.40 58
18682.69 74
18683.99 49
18685.28 67
18686.57 64
18687.86 73
18689.16 59
18690.45 56
18691.74 76
18693.03 76
18694.33 82
18695.62 61
18696.91 73
18698.21 70
18699.50 67
18700.79 51
18702.09 72
18703.38 60
18704.67 67
18705.97 74
18707.26 74
18708.55 58
18709.85 57
18711.14 80
18712.43 64
18713.73 70
18715.02 50
18716.31 70
18717.61 74
18718.90 78
18720.19 60
18721.49 62
18722.78 59
18724.08 68
18725.37 48
18726.66 69
18727.96 68
18729.25 73
18730.55 83
18731.84 55
18733.13 60
18734.43 75
18735.72 83
18737.02 67
18738.31 68
18739.61 72
18740.90 95
18742.19 72
18743.49 66
18744.78 66
18746.08 100
18747.37 82
18748.67 80
18749.96 72
18751.26 71
18752.55 77
18753.85 60
18755.14 74
18756.44 50
18757.73 78
18759.03 56
18760.32 83
18761.62 74
18762.91 79
18764.21 68
18765.50 66
18766.80 53
18768.09 60
18769.39 64
18770.69 64
18771.98 63
18773.28 68
18774.57 74
18775.87 77
18777.16 71
18778.46 66
18779.76 76
18781.05 58
18782.35 92
18783.64 70
18784.94 65
18786.24 53
18787.53 54
18788.83 72
18790.12 70
18791.42 92
18792.72 50
18794.01 82
18795.31 59
18796.61 75
18797.90 64
18799.20 74
18800.49 55
18801.79 57
18803.09 68
18804.38 63
18805.68 63
18806.98 80
18808.28 60
18809.57 69
18810.87 84
18812.17 70
18813.46 82
18814.76 71
18816.06 88
18817.35 74
18818.65 82
18819.95 53
18821.25 65
18822.54 75
18823.84 66
18825.14 58
18826.44 74
18827.73 62
18829.03 69
18830.33 72
18831.63 81
18832.92 77
18834.22 53
18835.52 70
18836.82 71
18838.11 62
18839.41 56
18840.71 75
18842.01 65
18843.31 66
18844.60 60
18845.90 69
18847.20 82
18848.50 58
18849.80 58
18851.10 55
18852.39 67
18853.69 72
18854.99 78
18856.29 80
18857.59 89
18858.89 59
18860.18 80
18861.48 68
18862.78 55
18864.08 65
18865.38 71
18866.68 57
18867.98 55
18869.28 73
18870.58 69
18871.87 76
18873.17 57
18874.47 74
18875.77 67
18877.07 70
18878.37 63
18879.67 90
18880.97 73
18882.27 64
18883.57 53
18884.87 72
18886.17 64
18887.47 66
18888.77 60
18890.07 69
18891.36 63
18892.66 59
18893.96 86
18895.26 50
18896.56 55
18897.86 48
18899.16 71
18900.46 78
18901.76 52
18903.06 66
18904.36 78
18905.66 71
18906.96 72
18908.27 60
18909.57 49
18910.87 66
18912.17 53
18913.47 57
18914.77 67
18916.07 100
18917.37 56
18918.67 74
18919.97 46
18921.27 56
18922.57 69
18923.87 84
18925.17 57
18926.47 49
18927.77 65
18929.08 61
18930.38 77
18931.68 52
18932.98 72
18934.28 65
18935.58 76
18936.88 70
18938.18 59
18939.49 65
18940.79 73
18942.09 50
18943.39 65
18944.69 54
18945.99 46
18947.29 56
18948.60 70
18949.90 53
18951.20 55
18952.50 81
18953.80 78
18955.11 70
18956.41 58
18957.71 71
18959.01 65
18960.31 70
18961.62 60
18962.92 75
18964.22 49
18965.52 84
18966.82 53
18968.13 47
18969.43 47
18970.73 63
18972.03 69
18973.34 53
18974.64 61
18975.94 51
18977.24 83
18978.55 77
18979.85 54
18981.15 65
18982.46 74
18983.76 73
18985.06 64
18986.36 78
18987.67 68
18988.97 73
18990.27 66
18991.58 72
18992.88 44
18994.18 59
18995.49 58
18996.79 78
18998.09 57
18999.40 50
19000.70 61
19002.00 75
19003.31 48
19004.61 70
19005.91 58
19007.22 59
19008.52 54
19009.83 66
19011.13 60
19012.43 41
19013.74 59
19015.04 60
19016.34 57
19017.65 57
19018.95 77
19020.26 84
19021.56 65
19022.87 59
19024.17 66
19025.47 72
19026.78 66
19028.08 61
19029.39 50
19030.69 59
19032.00 92
19033.30 85
19034.61 46
19035.91 60
19037.22 39
19038.52 76
19039.82 58
19041.13 63
19042.43 48
19043.74 62
19045.04 67
19046.35 62
19047.65 54
19048.96 59
19050.26 44
19051.57 43
19052.88 63
19054.18 60
19055.49 45
19056.79 52
19058.10 67
19059.40 74
19060.71 84
19062.01 60
19063.32 81
19064.62 56
19065.93 67
19067.24 70
19068.54 77
19069.85 58
19071.15 49
19072.46 91
19073.77 73
19075.07 63
19076.38 51
19077.68 53
19078.99 46
19080.30 59
19081.60 56
19082.91 56
19084.22 71
19085.52 56
19086.83 68
19088.13 67
19089.44 61
19090.75 65
19092.05 61
19093.36 58
19094.67 60
19095.97 58
19097.28 73
19098.59 64
19099.90 84
19101.20 68
19102.51 80
19103.82 68
19105.12 61
19106.43 55
19107.74 65
19109.04 68
19110.35 68
19111.66 79
19112.97 53
19114.27 61
19115.58 63
19116.89 80
19118.20 59
19119.50 76
19120.81 57
19122.12 60
19123.43 65
19124.73 56
19126.04 61
19127.35 75
19128.66 84
19129.97 74
19131.27 73
19132.58 51
19133.89 75
19135.20 77
19136.51 70
19137.81 49
19139.12 56
19140.43 71
19141.74 83
19143.05 54
19144.36 57
19145.66 73
19146.97 85
19148.28 79
19149.59 67
19150.90 58
19152.21 62
19153.52 71
19154.83 63
19156.13 54
19157.44 57
19158.75 72
19160.06 73
19161.37 71
19162.68 56
19163.99 49
19165.30 62
19166.61 60
19167.92 55
19169.22 62
19170.53 69
19171.84 62
19173.15 68
19174.46 80
19175.77 72
19177.08 63
19178.39 72
19179.70 78
19181.01 74
19182.32 57
19183.63 71
19184.94 63
19186.25 66
19187.56 73
19188.87 57
19190.18 68
19191.49 62
19192.80 60
19194.11 64
19195.42 75
19196.73 60
19198.04 70
19199.35 56
19200.66 67
19201.97 60
19203.28 67
19204.59 54
19205.90 55
19207.21 80
19208.52 69
19209.83 49
19211.14 51
19212.46 49
19213.77 62
19215.08 71
19216.39 56
19217.70 83
19219.01 74
19220.32 85
19221.63 71
19222.94 60
19224.25 76
19225.57 71
19226.88 69
19228.19 61
19229.50 66
19230.81 77
19232.12 56
19233.43 74
19234.75 58
19236.06 53
19237.37 60
19238.68 68
19239.99 76
19241.30 60
19242.62 64
19243.93 58
19245.24 62
19246.55 62
19247.86 61
19249.18 61
19250.49 79
19251.80 70
19253.11 68
19254.42 71
19255.74 50
19257.05 66
19258.36 77
19259.67 68
19260.99 73
19262.30 77
19263.61 70
19264.92 71
19266.24 67
19267.55 64
19268.86 72
19270.17 68
19271.49 78
19272.80 75
19274.11 61
19275.42 62
19276.74 80
19278.05 79
19279.36 78
19280.68 70
19281.99 66
19283.30 74
19284.62 72
19285.93 73
19287.24 64
19288.56 69
19289.87 58
19291.18 59
19292.50 44
19293.81 59
19295.12 64
19296.44 65
19297.75 79
19299.06 68
19300.38 75
19301.69 67
19303.01 64
19304.32 65
19305.63 60
19306.95 74
19308.26 60
19309.58 68
19310.89 67
19312.20 56
19313.52 54
19314.83 64
19316.15 67
19317.46 49
19318.78 73
19320.09 66
19321.41 58
19322.72 62
19324.03 64
19325.35 59
19326.66 62
19327.98 53
19329.29 72
19330.61 68
19331.92 66
19333.24 78
19334.55 60
19335.87 62
19337.18 76
19338.50 66
19339.81 61
19341.13 58
19342.44 50
19343.76 67
19345.07 67
19346.39 66
19347.70 72
19349.02 55
19350.34 57
19351.65 59
19352.97 65
19354.28 58
19355.60 63
19356.91 61
19358.23 68
19359.54 68
19360.86 57
19362.18 50
19363.49 59
19364.81 59
19366.12 67
19367.44 81
19368.76 72
19370.07 63
19371.39 54
19372.71 63
19374.02 49
19375.34 75
19376.65 62
19377.97 66
19379.29 52
19380.60 61
19381.92 73
19383.24 68
19384.55 84
19385.87 50
19387.19 67
19388.50 68
19389.82 67
19391.14 52
19392.45 52
19393.77 60
19395.09 66
19396.41 93
19397.72 70
19399.04 62
19400.36 53
19401.67 65
19402.99 69
19404.31 62
19405.63 54
19406.94 68
19408.26 77
19409.58 64
19410.90 62
19412.21 64
19413.53 53
19414.85 64
19416.17 59
19417.48 70
19418.80 62
19420.12 57
19421.44 55
19422.76 63
19424.07 76
19425.39 63
19426.71 70
19428.03 70
19429.35 52
19430.66 59
19431.98 58
19433.30 74
19434.62 59
19435.94 72
19437.26 66
19438.57 71
19439.89 69
19441.21 58
19442.53 53
19443.85 56
19445.17 63
19446.49 71
19447.81 64
19449.12 55
19450.44 45
19451.76 52
19453.08 78
19454.40 68
19455.72 61
19457.04 60
19458.36 55
19459.68 64
19461.00 51
19462.32 41
19463.63 65
19464.95 70
19466.27 76
19467.59 53
19468.91 44
19470.23 62
19471.55 55
19472.87 84
19474.19 66
19475.51 55
19476.83 58
19478.15 56
19479.47 65
19480.79 53
19482.11 46
19483.43 72
19484.75 57
19486.07 60
19487.39 51
19488.71 66
19490.03 64
19491.35 63
19492.67 45
19493.99 57
19495.31 57
19496.63 79
19497.95 53
19499.27 52
19500.59 54
19501.91 68
19503.24 68
19504.56 43
19505.88 61
19507.20 46
19508.52 60
19509.84 72
19511.16 61
19512.48 60
19513.80 70
19515.12 80
19516.44 76
19517.77 48
19519.09 46
19520.41 74
19521.73 70
19523.05 56
19524.37 54
19525.69 41
19527.02 53
19528.34 62
19529.66 59
19530.98 87
19532.30 66
19533.62 63
19534.95 61
19536.27 63
19537.59 62
19538.91 66
19540.23 42
19541.56 37
19542.88 48
19544.20 65
19545.52 72
19546.84 61
19548.17 51
19549.49 52
19550.81 92
19552.13 55
19553.46 76
19554.78 51
19556.10 65
19557.42 59
19558.75 68
19560.07 69
19561.39 60
19562.71 69
19564.04 58
19565.36 60
19566.68 52
19568.00 42
19569.33 60
19570.65 54
19571.97 63
19573.30 60
19574.62 56
19575.94 72
19577.27 52
19578.59 56
19579.91 62
19581.24 60
19582.56 56
19583.88 48
19585.21 52
19586.53 44
19587.85 60
19589.18 66
19590.50 77
19591.82 67
19593.15 45
19594.47 56
19595.80 78
19597.12 64
19598.44 64
19599.77 64
19601.09 69
19602.42 70
19603.74 65
19605.06 54
19606.39 68
19607.71 65
19609.04 68
19610.36 59
19611.69 62
19613.01 58
19614.33 72
19615.66 82
19616.98 56
19618.31 63
19619.63 64
19620.96 74
19622.28 71
19623.61 74
19624.93 60
19626.26 65
19627.58 65
19628.91 73
19630.23 70
19631.56 53
19632.88 65
19634.21 59
19635.53 64
19636.86 52
19638.18 63
19639.51 48
19640.83 56
19642.16 63
19643.48 62
19644.81 61
19646.14 63
19647.46 66
19648.79 66
19650.11 59
19651.44 56
19652.76 65
19654.09 71
19655.42 58
19656.74 63
19658.07 64
19659.39 60
19660.72 84
19662.05 66
19663.37 67
19664.70 77
19666.02 72
19667.35 70
19668.68 67
19670.00 84
19671.33 61
19672.66 54
19673.98 57
19675.31 70
19676.64 57
19677.96 57
19679.29 66
19680.62 62
19681.94 62
19683.27 72
19684.60 65
19685.92 46
19687.25 70
19688.58 72
19689.90 74
19691.23 72
19692.56 76
19693.88 75
19695.21 67
19696.54 47
19697.87 52
19699.19 54
19700.52 53
19701.85 62
19703.18 58
19704.50 45
19705.83 64
19707.16 71
19708.49 71
19709.81 61
19711.14 57
19712.47 51
19713.80 62
19715.13 67
19716.45 67
19717.78 63
19719.11 65
19720.44 61
19721.77 65
19723.09 75
19724.42 62
19725.75 60
19727.08 62
19728.41 58
19729.74 72
19731.06 65
19732.39 54
19733.72 62
19735.05 64
19736.38 54
19737.71 65
19739.04 44
19740.36 72
19741.69 64
19743.02 57
19744.35 49
19745.68 56
19747.01 67
19748.34 50
19749.67 51
19751.00 51
19752.32 57
19753.65 74
19754.98 51
19756.31 61
19757.64 56
19758.97 57
19760.30 55
19761.63 54
19762.96 69
19764.29 58
19765.62 65
19766.95 61
19768.28 71
19769.61 57
19770.94 55
19772.27 60
19773.60 67
19774.93 71
19776.26 55
19777.59 60
19778.92 64
19780.25 59
19781.58 51
19782.91 72
19784.24 51
19785.57 53
19786.90 62
19788.23 89
19789.56 74
19790.89 71
19792.22 61
19793.55 69
19794.88 68
19796.21 58
19797.54 65
19798.87 59
19800.20 61
19801.53 51
19802.87 54
19804.20 45
19805.53 66
19806.86 64
19808.19 54
19809.52 61
19810.85 56
19812.18 59
19813.51 79
19814.85 61
19816.18 55
19817.51 67
19818.84 67
19820.17 61
19821.50 47
19822.83 63
19824.17 54
19825.50 67
19826.83 59
19828.16 61
19829.49 50
19830.82 55
19832.16 62
19833.49 69
19834.82 77
19836.15 45
19837.48 76
19838.82 58
19840.15 62
19841.48 69
19842.81 76
19844.14 60
19845.48 73
19846.81 57
19848.14 65
19849.47 47
19850.81 59
19852.14 61
19853.47 63
19854.80 64
19856.14 59
19857.47 60
19858.80 58
19860.14 63
19861.47 62
19862.80 80
19864.13 69
19865.47 69
19866.80 64
19868.13 63
19869.47 70
19870.80 58
19872.13 48
19873.47 55
19874.80 77
19876.13 68
19877.47 56
19878.80 69
19880.13 57
19881.47 57
19882.80 68
19884.13 69
19885.47 66
19886.80 70
19888.13 64
19889.47 59
19890.80 61
19892.14 69
19893.47 71
19894.80 77
19896.14 51
19897.47 63
19898.81 50
19900.14 51
19901.47 62
19902.81 71
19904.14 81
19905.48 65
19906.81 60
19908.15 62
19909.48 53
19910.81 73
19912.15 46
19913.48 53
19914.82 55
19916.15 67
19917.49 62
19918.82 52
19920.16 48
19921.49 59
19922.83 69
19924.16 57
19925.50 58
19926.83 56
19928.17 57
19929.50 61
19930.84 66
19932.17 65
19933.51 63
19934.84 67
19936.18 74
19937.51 70
19938.85 55
19940.18 51
19941.52 66
19942.86 65
19944.19 48
19945.53 62
19946.86 50
19948.20 74
19949.53 67
19950.87 70
19952.21 53
19953.54 62
19954.88 79
19956.21 62
19957.55 71
19958.89 63
19960.22 62
19961.56 70
19962.90 64
19964.23 51
19965.57 61
19966.90 70
19968.24 56
19969.58 67
19970.91 69
19972.25 50
19973.59 65
19974.92 69
19976.26 62
19977.60 59
19978.93 65
19980.27 60
19981.61 70
19982.94 65
19984.28 44
19985.62 65
19986.96 68
19988.29 69
19989.63 59
19990.97 56
19992.30 50
19993.64 54
19994.98 72
19996.32 66
19997.65 50
19998.99 48
20000.33 54
20001.67 50
20003.00 72
20004.34 68
20005.68 61
20007.02 80
20008.35 57
20009.69 45
20011.03 66
20012.37 71
20013.71 73
20015.04 50
20016.38 80
20017.72 69
20019.06 68
20020.40 50
20021.73 55
20023.07 68
20024.41 64
20025.75 62
20027.09 44
20028.43 50
20029.77 55
20031.10 63
20032.44 60
20033.78 47
20035.12 52
20036.46 64
20037.80 60
20039.14 66
20040.47 52
20041.81 69
20043.15 66
20044.49 55
20045.83 56
20047.17 51
20048.51 60
20049.85 52
20051.19 56
20052.53 57
20053.87 48
20055.21 73
20056.54 67
20057.88 55
20059.22 58
20060.56 56
20061.90 55
20063.24 46
20064.58 58
20065.92 50
20067.26 52
20068.60 67
20069.94 71
20071.28 70
20072.62 62
20073.96 72
20075.30 69
20076.64 60
20077.98 47
20079.32 51
20080.66 49
20082.00 49
20083.34 65
20084.68 52
20086.02 50
20087.36 61
20088.70 73
20090.04 61
20091.38 53
20092.73 49
20094.07 55
20095.41 62
20096.75 53
20098.09 69
20099.43 67
20100.77 71
20102.11 77
20103.45 56
20104.79 51
20106.13 59
20107.48 45
20108.82 57
20110.16 63
20111.50 69
20112.84 57
20114.18 53
20115.52 65
20116.86 65
20118.21 58
20119.55 62
20120.89 48
20122.23 67
20123.57 54
20124.91 59
20126.26 54
20127.60 71
20128.94 70
20130.28 69
20131.62 58
20132.96 46
20134.31 56
20135.65 61
