# Supplementary material for: MALDI-TOF MS typing enables the classification of brewing yeasts of the genus Saccharomyces to major beer styles
Source: PLoS One. 2017 Aug 9;12(8):e0181694. doi: 10.1371/journal.pone.0181694 (PMC5549903; doi:10.1371/journal.pone.0181694)
Supplement: S2 File — The directory includes 90 raw files and was zipped to “.zip”; the folder has three strains with 30 spectra per strain; S1 Text explains the raw files with an example and Table 1 represents the yeast strains used within the experiment. (ZIP) [file pone.0181694.s005.zip › 4-6/30254-165-OG-Koe-Ale-YPG-18h-E-E_2015-10-08__0_E4_1.dat]

2000.04 5026
2000.46 4847
2000.88 4958
2001.30 4758
2001.72 4886
2002.14 4707
2002.57 4657
2002.99 4796
2003.41 4561
2003.83 4648
2004.25 4967
2004.67 5116
2005.10 4723
2005.52 4919
2005.94 4879
2006.36 5049
2006.78 4775
2007.21 4855
2007.63 4898
2008.05 4726
2008.47 5222
2008.89 5282
2009.32 5443
2009.74 5431
2010.16 5508
2010.58 5655
2011.01 5556
2011.43 5712
2011.85 5400
2012.27 5622
2012.70 5802
2013.12 5387
2013.54 5170
2013.96 5181
2014.39 5038
2014.81 4778
2015.23 4885
2015.66 4806
2016.08 4768
2016.50 4767
2016.93 4606
2017.35 4590
2017.77 4844
2018.19 4786
2018.62 4952
2019.04 5043
2019.46 5160
2019.89 5114
2020.31 5358
2020.73 5403
2021.16 5300
2021.58 5336
2022.01 5246
2022.43 5195
2022.85 5258
2023.28 5530
2023.70 5161
2024.12 5068
2024.55 5067
2024.97 5207
2025.40 5160
2025.82 5056
2026.24 4936
2026.67 5068
2027.09 4979
2027.52 4971
2027.94 4852
2028.37 5037
2028.79 4922
2029.21 4943
2029.64 4761
2030.06 4816
2030.49 4718
2030.91 4647
2031.34 4643
2031.76 4966
2032.19 5182
2032.61 5229
2033.04 5458
2033.46 5713
2033.88 5968
2034.31 6036
2034.73 5876
2035.16 5915
2035.58 6018
2036.01 5934
2036.43 5914
2036.86 5867
2037.29 5449
2037.71 5322
2038.14 5181
2038.56 5019
2038.99 5052
2039.41 5120
2039.84 5156
2040.26 5160
2040.69 5180
2041.11 4911
2041.54 4811
2041.97 4806
2042.39 4980
2042.82 5136
2043.24 4853
2043.67 4868
2044.09 4696
2044.52 4640
2044.95 4584
2045.37 4893
2045.80 4909
2046.22 4868
2046.65 4986
2047.08 4869
2047.50 4843
2047.93 4824
2048.36 4991
2048.78 5121
2049.21 4925
2049.64 5261
2050.06 5376
2050.49 5367
2050.92 5385
2051.34 5158
2051.77 5275
2052.20 5171
2052.62 5105
2053.05 4973
2053.48 5131
2053.90 5168
2054.33 4823
2054.76 4917
2055.18 5135
2055.61 4905
2056.04 5004
2056.47 5018
2056.89 4777
2057.32 5075
2057.75 4639
2058.17 4715
2058.60 4930
2059.03 4974
2059.46 4753
2059.88 5063
2060.31 4912
2060.74 4759
2061.17 4665
2061.60 4847
2062.02 4803
2062.45 4952
2062.88 4895
2063.31 4942
2063.74 4919
2064.16 4946
2064.59 5258
2065.02 5225
2065.45 5307
2065.88 5556
2066.30 5745
2066.73 5593
2067.16 5776
2067.59 5568
2068.02 5278
2068.45 5461
2068.87 5459
2069.30 5184
2069.73 5012
2070.16 4953
2070.59 4865
2071.02 5325
2071.45 4980
2071.87 4953
2072.30 4951
2072.73 4877
2073.16 4932
2073.59 5053
2074.02 4908
2074.45 4888
2074.88 4841
2075.31 5292
2075.74 5040
2076.17 5086
2076.59 5157
2077.02 5213
2077.45 4989
2077.88 5073
2078.31 5317
2078.74 5334
2079.17 5343
2079.60 5256
2080.03 5267
2080.46 5500
2080.89 5703
2081.32 5551
2081.75 5524
2082.18 5591
2082.61 5374
2083.04 5541
2083.47 5723
2083.90 5584
2084.33 5369
2084.76 5008
2085.19 5030
2085.62 5109
2086.05 4867
2086.48 4940
2086.91 4959
2087.34 4962
2087.77 4701
2088.20 4872
2088.63 5053
2089.06 5199
2089.49 5136
2089.93 4989
2090.36 4990
2090.79 5173
2091.22 5026
2091.65 4932
2092.08 4971
2092.51 5253
2092.94 5126
2093.37 5011
2093.80 5217
2094.23 5030
2094.67 4605
2095.10 4660
2095.53 4705
2095.96 4883
2096.39 4522
2096.82 4622
2097.25 4790
2097.68 4850
2098.12 4756
2098.55 5036
2098.98 4794
2099.41 4659
2099.84 4648
2100.27 4702
2100.71 4799
2101.14 4644
2101.57 4589
2102.00 4934
2102.43 4890
2102.87 4685
2103.30 4629
2103.73 4868
2104.16 4994
2104.59 4698
2105.03 4771
2105.46 4979
2105.89 5031
2106.32 5007
2106.76 5164
2107.19 4985
2107.62 5010
2108.05 5240
2108.49 4972
2108.92 4866
2109.35 5221
2109.78 5188
2110.22 4932
2110.65 5000
2111.08 4885
2111.52 4950
2111.95 4793
2112.38 4855
2112.81 4545
2113.25 4783
2113.68 4973
2114.11 4748
2114.55 4884
2114.98 4604
2115.41 4481
2115.85 4395
2116.28 4517
2116.71 4642
2117.15 4582
2117.58 4544
2118.01 4626
2118.45 4619
2118.88 4561
2119.32 4652
2119.75 4616
2120.18 4724
2120.62 4759
2121.05 4854
2121.48 4775
2121.92 4943
2122.35 4980
2122.79 5236
2123.22 5418
2123.65 5101
2124.09 5044
2124.52 5076
2124.96 4968
2125.39 4843
2125.83 5084
2126.26 5173
2126.70 5169
2127.13 4983
2127.56 4958
2128.00 4974
2128.43 4729
2128.87 4817
2129.30 5219
2129.74 4954
2130.17 4798
2130.61 4950
2131.04 5085
2131.48 5100
2131.91 4999
2132.35 4922
2132.78 5119
2133.22 4891
2133.65 4874
2134.09 4831
2134.52 5154
2134.96 5162
2135.39 5294
2135.83 5365
2136.26 5392
2136.70 5471
2137.14 5395
2137.57 5552
2138.01 5958
2138.44 5898
2138.88 5516
2139.31 5308
2139.75 5423
2140.19 5379
2140.62 5047
2141.06 5118
2141.49 5038
2141.93 5052
2142.37 4845
2142.80 4676
2143.24 5033
2143.67 4856
2144.11 4715
2144.55 4740
2144.98 4666
2145.42 4515
2145.86 4565
2146.29 4740
2146.73 4857
2147.16 4564
2147.60 4681
2148.04 4990
2148.47 5127
2148.91 5191
2149.35 5106
2149.79 5075
2150.22 5060
2150.66 5257
2151.10 5262
2151.53 5546
2151.97 5671
2152.41 5447
2152.84 5162
2153.28 5342
2153.72 5465
2154.16 5544
2154.59 5106
2155.03 5126
2155.47 4948
2155.91 4975
2156.34 4924
2156.78 4669
2157.22 4920
2157.66 4978
2158.09 4498
2158.53 4599
2158.97 4824
2159.41 4959
2159.84 4876
2160.28 5157
2160.72 5105
2161.16 5062
2161.60 5126
2162.03 5020
2162.47 5046
2162.91 5343
2163.35 5266
2163.79 5218
2164.22 5342
2164.66 5357
2165.10 5178
2165.54 5246
2165.98 5096
2166.42 5340
2166.86 5250
2167.29 5023
2167.73 5230
2168.17 5094
2168.61 5273
2169.05 5076
2169.49 4931
2169.93 4910
2170.37 5060
2170.80 4905
2171.24 4920
2171.68 5062
2172.12 5041
2172.56 5057
2173.00 4938
2173.44 4844
2173.88 4953
2174.32 4876
2174.76 5120
2175.20 4991
2175.64 5150
2176.08 5172
2176.51 5027
2176.95 5417
2177.39 5328
2177.83 5602
2178.27 5663
2178.71 5691
2179.15 5629
2179.59 5345
2180.03 5122
2180.47 5370
2180.91 5124
2181.35 5193
2181.79 5227
2182.23 5033
2182.67 5073
2183.11 4943
2183.55 5114
2183.99 4918
2184.43 5011
2184.87 5137
2185.31 4873
2185.76 4646
2186.20 4594
2186.64 4620
2187.08 4839
2187.52 4784
2187.96 4911
2188.40 4652
2188.84 4938
2189.28 4761
2189.72 5189
2190.16 5345
2190.60 5226
2191.04 5271
2191.49 5311
2191.93 4984
2192.37 4922
2192.81 4891
2193.25 4986
2193.69 5084
2194.13 4904
2194.57 4981
2195.02 4775
2195.46 4958
2195.90 5169
2196.34 5393
2196.78 5402
2197.22 5316
2197.66 5315
2198.11 5336
2198.55 5359
2198.99 5042
2199.43 5094
2199.87 4976
2200.32 4773
2200.76 4732
2201.20 4874
2201.64 4790
2202.08 4603
2202.53 4587
2202.97 4746
2203.41 4623
2203.85 4738
2204.29 4761
2204.74 4671
2205.18 4915
2205.62 4991
2206.06 5060
2206.51 5288
2206.95 5322
2207.39 5496
2207.83 5310
2208.28 5436
2208.72 5172
2209.16 5226
2209.61 5292
2210.05 5200
2210.49 5053
2210.93 4963
2211.38 5059
2211.82 5109
2212.26 5077
2212.71 5146
2213.15 5082
2213.59 5173
2214.04 4997
2214.48 5223
2214.92 5137
2215.37 5324
2215.81 4975
2216.25 4911
2216.70 4840
2217.14 4828
2217.59 4847
2218.03 4752
2218.47 4705
2218.92 4730
2219.36 4659
2219.80 4550
2220.25 4731
2220.69 4841
2221.14 4843
2221.58 4760
2222.02 4799
2222.47 4732
2222.91 4898
2223.36 4665
2223.80 4972
2224.25 5286
2224.69 5049
2225.13 4772
2225.58 4979
2226.02 5054
2226.47 5338
2226.91 5431
2227.36 5570
2227.80 5818
2228.25 5574
2228.69 5760
2229.14 5876
2229.58 5651
2230.03 5792
2230.47 5539
2230.92 5618
2231.36 5684
2231.81 5718
2232.25 5688
2232.70 5784
2233.14 5767
2233.59 5759
2234.03 5923
2234.48 5793
2234.92 5808
2235.37 5735
2235.81 5715
2236.26 5567
2236.70 5534
2237.15 5250
2237.60 5337
2238.04 5188
2238.49 5253
2238.93 4967
2239.38 4777
2239.83 4881
2240.27 4684
2240.72 4945
2241.16 4668
2241.61 4739
2242.06 4698
2242.50 4670
2242.95 4579
2243.39 4684
2243.84 4313
2244.29 4482
2244.73 4648
2245.18 4562
2245.63 4470
2246.07 4250
2246.52 4535
2246.97 4512
2247.41 4444
2247.86 4560
2248.31 4510
2248.75 4639
2249.20 4866
2249.65 4628
2250.09 4556
2250.54 4821
2250.99 4848
2251.43 4976
2251.88 4802
2252.33 4700
2252.78 4644
2253.22 4781
2253.67 4714
2254.12 4884
2254.56 5133
2255.01 5020
2255.46 4933
2255.91 5016
2256.35 4921
2256.80 5029
2257.25 4892
2257.70 4671
2258.14 4917
2258.59 4706
2259.04 4631
2259.49 4313
2259.94 4531
2260.38 4674
2260.83 4741
2261.28 4721
2261.73 4752
2262.18 4919
2262.62 5008
2263.07 5165
2263.52 4750
2263.97 4789
2264.42 5139
2264.87 5072
2265.31 5203
2265.76 5334
2266.21 5254
2266.66 5203
2267.11 4719
2267.56 4823
2268.01 5077
2268.45 4958
2268.90 5024
2269.35 5267
2269.80 5304
2270.25 5425
2270.70 5388
2271.15 5394
2271.60 5540
2272.05 5645
2272.49 5722
2272.94 5972
2273.39 5709
2273.84 5560
2274.29 5564
2274.74 5582
2275.19 5454
2275.64 5389
2276.09 5355
2276.54 5206
2276.99 5075
2277.44 4936
2277.89 4744
2278.34 4831
2278.79 4811
2279.24 4892
2279.69 4747
2280.14 5003
2280.59 4802
2281.04 4688
2281.49 4844
2281.94 4893
2282.39 4831
2282.84 4854
2283.29 4684
2283.74 4731
2284.19 4856
2284.64 4910
2285.09 4816
2285.54 4834
2285.99 4316
2286.44 4489
2286.89 4766
2287.34 4856
2287.79 5042
2288.24 5187
2288.69 5520
2289.14 5721
2289.59 6132
2290.05 6334
2290.50 6570
2290.95 7060
2291.40 7409
2291.85 7766
2292.30 7733
2292.75 8262
2293.20 8199
2293.65 7956
2294.11 8144
2294.56 7373
2295.01 7187
2295.46 7077
2295.91 6944
2296.36 6434
2296.81 5876
2297.27 5671
2297.72 5779
2298.17 5737
2298.62 5288
2299.07 5041
2299.52 5003
2299.98 5144
2300.43 5284
2300.88 5058
2301.33 5006
2301.78 4997
2302.24 5129
2302.69 4703
2303.14 4547
2303.59 4506
2304.04 4565
2304.50 4719
2304.95 4805
2305.40 4737
2305.85 4671
2306.31 4719
2306.76 4795
2307.21 4901
2307.66 4913
2308.12 5190
2308.57 5173
2309.02 5288
2309.48 5400
2309.93 5536
2310.38 5953
2310.83 6144
2311.29 6121
2311.74 6377
2312.19 6343
2312.65 6367
2313.10 6345
2313.55 6096
2314.01 6135
2314.46 5692
2314.91 5356
2315.37 5475
2315.82 5331
2316.27 5032
2316.73 5245
2317.18 5311
2317.63 5142
2318.09 4967
2318.54 4665
2318.99 5284
2319.45 5065
2319.90 4899
2320.36 5418
2320.81 5123
2321.26 5086
2321.72 5061
2322.17 5148
2322.63 4935
2323.08 4950
2323.53 5098
2323.99 4978
2324.44 5051
2324.90 5127
2325.35 5166
2325.80 5172
2326.26 5198
2326.71 5285
2327.17 5132
2327.62 5116
2328.08 5223
2328.53 5376
2328.99 5576
2329.44 5700
2329.90 5388
2330.35 5632
2330.81 5810
2331.26 5816
2331.72 5896
2332.17 5526
2332.63 5421
2333.08 5514
2333.54 5506
2333.99 5247
2334.45 5277
2334.90 5238
2335.36 5169
2335.81 5193
2336.27 4738
2336.72 4785
2337.18 5055
2337.63 4942
2338.09 4866
2338.55 5309
2339.00 5120
2339.46 4902
2339.91 4823
2340.37 4955
2340.82 4861
2341.28 4694
2341.74 4703
2342.19 4797
2342.65 4765
2343.10 4867
2343.56 4834
2344.02 4891
2344.47 4701
2344.93 4740
2345.39 4747
2345.84 4607
2346.30 4795
2346.75 5069
2347.21 5223
2347.67 5069
2348.12 5147
2348.58 5225
2349.04 5179
2349.49 5069
2349.95 5357
2350.41 5108
2350.86 5175
2351.32 5214
2351.78 4988
2352.23 4959
2352.69 5207
2353.15 5018
2353.61 5187
2354.06 5185
2354.52 5202
2354.98 5043
2355.43 5225
2355.89 5043
2356.35 5180
2356.81 5166
2357.26 5066
2357.72 4989
2358.18 5128
2358.64 5112
2359.09 5216
2359.55 4997
2360.01 5047
2360.47 5075
2360.93 4790
2361.38 4961
2361.84 5270
2362.30 4974
2362.76 4894
2363.22 5012
2363.67 4986
2364.13 5043
2364.59 5104
2365.05 5165
2365.51 5239
2365.96 5092
2366.42 5039
2366.88 5246
2367.34 5422
2367.80 5082
2368.26 5057
2368.72 5249
2369.17 5301
2369.63 5405
2370.09 5122
2370.55 5152
2371.01 5085
2371.47 4892
2371.93 4620
2372.39 4430
2372.84 4786
2373.30 5012
2373.76 5045
2374.22 5200
2374.68 5170
2375.14 5306
2375.60 5656
2376.06 5617
2376.52 5429
2376.98 5431
2377.44 5547
2377.90 5575
2378.36 5603
2378.81 5475
2379.27 5196
2379.73 5123
2380.19 4990
2380.65 4744
2381.11 4973
2381.57 5024
2382.03 4905
2382.49 4730
2382.95 4660
2383.41 4922
2383.87 4952
2384.33 4649
2384.79 4525
2385.25 4562
2385.71 4711
2386.17 4747
2386.63 4643
2387.09 4780
2387.55 4779
2388.01 4644
2388.48 4904
2388.94 4889
2389.40 4756
2389.86 4935
2390.32 5258
2390.78 5292
2391.24 5347
2391.70 5187
2392.16 5225
2392.62 5085
2393.08 5268
2393.54 5232
2394.00 4956
2394.47 4774
2394.93 4918
2395.39 4932
2395.85 4998
2396.31 4845
2396.77 4701
2397.23 4700
2397.69 4572
2398.16 4721
2398.62 4894
2399.08 4760
2399.54 4612
2400.00 4746
2400.46 4508
2400.92 4664
2401.39 4665
2401.85 4860
2402.31 4577
2402.77 4668
2403.23 4480
2403.70 4701
2404.16 4619
2404.62 4515
2405.08 4455
2405.54 4824
2406.01 4741
2406.47 4835
2406.93 4632
2407.39 4768
2407.86 4803
2408.32 4590
2408.78 4673
2409.24 4898
2409.71 4590
2410.17 4285
2410.63 4575
2411.09 4551
2411.56 4445
2412.02 4573
2412.48 4573
2412.94 4760
2413.41 4641
2413.87 4524
2414.33 4711
2414.80 4661
2415.26 5005
2415.72 5051
2416.19 4814
2416.65 4683
2417.11 4991
2417.57 5005
2418.04 5100
2418.50 5020
2418.96 4909
2419.43 5017
2419.89 5063
2420.36 5044
2420.82 4966
2421.28 5045
2421.75 4956
2422.21 5100
2422.67 4766
2423.14 4686
2423.60 4807
2424.07 4821
2424.53 4672
2424.99 4569
2425.46 4897
2425.92 4724
2426.39 4797
2426.85 4549
2427.31 4514
2427.78 4592
2428.24 4630
2428.71 4500
2429.17 4430
2429.64 4494
2430.10 4417
2430.56 4236
2431.03 4673
2431.49 4528
2431.96 4377
2432.42 4180
2432.89 4322
2433.35 4468
2433.82 4498
2434.28 4350
2434.75 4406
2435.21 4627
2435.68 4587
2436.14 4206
2436.61 4506
2437.07 4589
2437.54 4570
2438.00 4819
2438.47 4862
2438.93 4898
2439.40 4737
2439.86 4787
2440.33 4868
2440.80 4828
2441.26 5157
2441.73 5010
2442.19 4985
2442.66 4956
2443.12 4982
2443.59 5061
2444.06 5166
2444.52 5196
2444.99 4972
2445.45 5344
2445.92 4990
2446.38 4935
2446.85 4840
2447.32 4917
2447.78 4649
2448.25 4762
2448.72 4605
2449.18 4623
2449.65 4497
2450.11 4268
2450.58 4452
2451.05 4681
2451.51 4661
2451.98 4543
2452.45 4711
2452.91 4804
2453.38 4805
2453.85 4627
2454.31 4805
2454.78 4911
2455.25 4786
2455.71 4916
2456.18 4765
2456.65 4753
2457.12 4528
2457.58 4726
2458.05 4742
2458.52 4503
2458.98 4651
2459.45 4787
2459.92 4798
2460.39 4813
2460.85 4592
2461.32 4652
2461.79 4626
2462.26 4547
2462.72 4261
2463.19 4185
2463.66 4540
2464.13 5048
2464.59 4504
2465.06 4402
2465.53 4426
2466.00 4608
2466.47 4624
2466.93 4661
2467.40 4641
2467.87 4496
2468.34 4585
2468.81 4561
2469.27 4564
2469.74 4879
2470.21 4639
2470.68 4575
2471.15 4557
2471.62 4421
2472.09 4382
2472.55 4314
2473.02 4588
2473.49 4367
2473.96 4528
2474.43 4528
2474.90 4332
2475.37 4470
2475.83 4514
2476.30 4437
2476.77 4642
2477.24 4612
2477.71 4618
2478.18 4611
2478.65 4628
2479.12 4472
2479.59 4583
2480.06 4405
2480.53 4542
2480.99 4572
2481.46 4543
2481.93 4273
2482.40 4432
2482.87 4536
2483.34 4496
2483.81 4387
2484.28 4335
2484.75 4283
2485.22 4273
2485.69 4503
2486.16 4509
2486.63 4690
2487.10 4637
2487.57 4649
2488.04 4645
2488.51 4673
2488.98 4786
2489.45 4583
2489.92 4546
2490.39 4856
2490.86 4906
2491.33 4770
2491.80 4852
2492.27 4855
2492.74 4762
2493.21 4987
2493.68 4866
2494.15 5118
2494.62 5183
2495.10 5118
2495.57 5231
2496.04 5197
2496.51 5311
2496.98 5383
2497.45 5268
2497.92 5071
2498.39 5053
2498.86 5116
2499.33 5056
2499.80 4618
2500.28 4804
2500.75 4583
2501.22 4310
2501.69 4456
2502.16 4343
2502.63 4292
2503.10 4192
2503.57 4155
2504.05 4322
2504.52 4296
2504.99 4449
2505.46 4555
2505.93 4211
2506.40 4512
2506.88 4472
2507.35 4558
2507.82 4448
2508.29 4324
2508.76 4614
2509.24 4547
2509.71 4395
2510.18 4384
2510.65 4511
2511.12 4434
2511.60 4659
2512.07 4524
2512.54 4829
2513.01 4594
2513.49 4642
2513.96 4672
2514.43 4587
2514.90 4712
2515.38 4689
2515.85 4701
2516.32 4535
2516.79 4772
2517.27 4894
2517.74 4761
2518.21 4673
2518.68 4825
2519.16 4605
2519.63 4662
2520.10 4717
2520.58 4769
2521.05 4785
2521.52 4721
2522.00 4585
2522.47 4712
2522.94 4652
2523.42 4710
2523.89 4785
2524.36 4684
2524.84 4814
2525.31 4784
2525.78 4532
2526.26 4728
2526.73 4795
2527.20 4756
2527.68 4841
2528.15 4879
2528.63 5183
2529.10 5018
2529.57 4709
2530.05 4618
2530.52 4780
2531.00 4703
2531.47 4730
2531.94 4837
2532.42 4979
2532.89 5014
2533.37 4722
2533.84 4738
2534.32 4394
2534.79 4636
2535.26 4882
2535.74 4996
2536.21 4712
2536.69 4652
2537.16 4508
2537.64 4794
2538.11 4822
2538.59 4559
2539.06 4484
2539.54 4389
2540.01 4453
2540.49 4519
2540.96 4723
2541.44 4868
2541.91 4804
2542.39 4450
2542.86 4495
2543.34 4630
2543.81 4625
2544.29 4569
2544.76 4664
2545.24 4467
2545.71 4499
2546.19 4616
2546.66 4400
2547.14 4448
2547.61 4622
2548.09 4739
2548.57 4778
2549.04 4779
2549.52 4709
2549.99 4596
2550.47 4837
2550.95 4769
2551.42 4792
2551.90 4620
2552.37 4742
2552.85 4903
2553.33 4877
2553.80 5036
2554.28 5101
2554.75 5134
2555.23 5427
2555.71 5224
2556.18 4994
2556.66 4894
2557.14 5167
2557.61 4777
2558.09 4832
2558.57 4869
2559.04 4895
2559.52 4982
2560.00 4730
2560.47 4903
2560.95 4845
2561.43 4627
2561.90 4399
2562.38 4583
2562.86 4726
2563.33 4648
2563.81 4633
2564.29 4587
2564.77 4309
2565.24 4239
2565.72 4285
2566.20 4568
2566.68 4564
2567.15 4615
2567.63 4567
2568.11 4522
2568.59 4353
2569.06 4123
2569.54 4321
2570.02 4254
2570.50 4597
2570.97 4453
2571.45 4558
2571.93 4511
2572.41 4370
2572.89 4383
2573.36 4365
2573.84 4604
2574.32 4563
2574.80 4467
2575.28 4200
2575.75 4082
2576.23 4265
2576.71 4375
2577.19 4268
2577.67 4604
2578.15 4482
2578.62 4322
2579.10 4328
2579.58 4273
2580.06 4378
2580.54 4540
2581.02 4260
2581.50 4364
2581.97 4332
2582.45 4207
2582.93 4399
2583.41 4334
2583.89 4239
2584.37 4356
2584.85 4516
2585.33 4464
2585.81 4543
2586.29 4572
2586.77 4398
2587.24 4635
2587.72 4705
2588.20 4547
2588.68 4578
2589.16 4465
2589.64 4515
2590.12 4522
2590.60 4543
2591.08 4676
2591.56 4768
2592.04 4705
2592.52 4555
2593.00 4801
2593.48 4958
2593.96 4795
2594.44 5006
2594.92 4770
2595.40 4765
2595.88 4712
2596.36 4787
2596.84 4638
2597.32 4347
2597.80 4431
2598.28 4175
2598.76 4019
2599.24 4195
2599.72 4389
2600.20 4189
2600.68 4205
2601.16 4177
2601.64 4102
2602.12 4127
2602.61 3943
2603.09 4008
2603.57 3998
2604.05 4235
2604.53 4378
2605.01 4367
2605.49 4270
2605.97 4174
2606.45 4184
2606.93 4353
2607.42 4284
2607.90 4117
2608.38 4200
2608.86 4416
2609.34 4466
2609.82 4482
2610.30 4405
2610.78 4074
2611.27 4213
2611.75 4259
2612.23 4334
2612.71 4300
2613.19 4359
2613.67 4460
2614.16 4360
2614.64 4301
2615.12 4414
2615.60 4394
2616.08 4388
2616.57 4344
2617.05 4338
2617.53 4645
2618.01 4546
2618.49 4799
2618.98 4981
2619.46 4878
2619.94 4736
2620.42 4726
2620.91 4892
2621.39 4622
2621.87 4549
2622.35 4633
2622.84 4465
2623.32 4632
2623.80 4276
2624.28 4189
2624.77 4322
2625.25 4328
2625.73 4343
2626.21 4469
2626.70 4622
2627.18 4410
2627.66 4507
2628.15 4285
2628.63 4443
2629.11 4509
2629.60 4570
2630.08 4775
2630.56 4769
2631.05 4829
2631.53 4987
2632.01 4927
2632.50 4990
2632.98 5327
2633.46 5372
2633.95 5268
2634.43 5221
2634.91 5125
2635.40 5285
2635.88 5033
2636.37 4786
2636.85 4607
2637.33 4385
2637.82 4589
2638.30 4415
2638.79 4640
2639.27 4500
2639.75 4406
2640.24 4560
2640.72 4439
2641.21 4579
2641.69 4593
2642.18 4773
2642.66 4528
2643.14 4296
2643.63 4500
2644.11 4620
2644.60 4437
2645.08 4494
2645.57 4421
2646.05 4501
2646.54 4482
2647.02 4538
2647.51 4442
2647.99 4460
2648.48 4525
2648.96 4544
2649.45 4338
2649.93 4768
2650.42 4713
2650.90 4485
2651.39 4828
2651.87 5051
2652.36 4710
2652.84 4542
2653.33 4617
2653.81 4456
2654.30 4711
2654.78 4831
2655.27 4972
2655.76 4629
2656.24 4512
2656.73 4767
2657.21 4715
2657.70 4574
2658.18 4720
2658.67 4594
2659.16 4492
2659.64 4621
2660.13 4359
2660.61 4687
2661.10 4682
2661.59 4602
2662.07 4721
2662.56 4472
2663.05 4572
2663.53 4370
2664.02 4651
2664.50 4525
2664.99 4622
2665.48 4662
2665.96 4444
2666.45 4370
2666.94 4342
2667.42 4548
2667.91 4297
2668.40 4395
2668.88 4575
2669.37 4476
2669.86 4325
2670.34 4424
2670.83 4654
2671.32 4669
2671.81 4718
2672.29 4959
2672.78 4864
2673.27 5046
2673.75 5186
2674.24 5161
2674.73 5412
2675.22 5652
2675.70 5801
2676.19 5936
2676.68 6013
2677.17 5920
2677.65 5920
2678.14 5868
2678.63 5399
2679.12 5210
2679.61 5201
2680.09 5014
2680.58 5033
2681.07 4748
2681.56 4584
2682.04 4535
2682.53 4681
2683.02 4387
2683.51 4320
2684.00 4320
2684.49 4436
2684.97 4429
2685.46 4608
2685.95 4494
2686.44 4260
2686.93 4450
2687.42 4415
2687.90 4384
2688.39 4444
2688.88 4442
2689.37 4287
2689.86 4199
2690.35 4304
2690.84 4319
2691.33 4677
2691.81 4575
2692.30 4438
2692.79 4131
2693.28 4182
2693.77 4261
2694.26 4310
2694.75 4344
2695.24 4380
2695.73 4437
2696.22 4447
2696.71 4219
2697.20 4075
2697.68 4230
2698.17 4192
2698.66 4215
2699.15 4408
2699.64 4233
2700.13 4121
2700.62 4203
2701.11 4215
2701.60 4319
2702.09 4358
2702.58 4418
2703.07 4503
2703.56 4666
2704.05 4522
2704.54 4710
2705.03 4851
2705.52 4877
2706.01 4707
2706.50 4492
2706.99 4558
2707.48 4650
2707.97 4629
2708.46 4422
2708.95 4498
2709.44 4373
2709.93 4464
2710.43 4325
2710.92 4430
2711.41 4260
2711.90 4411
2712.39 4368
2712.88 4466
2713.37 4523
2713.86 4502
2714.35 4623
2714.84 4458
2715.33 4679
2715.82 4860
2716.32 4704
2716.81 4455
2717.30 4412
2717.79 4689
2718.28 4533
2718.77 4095
2719.26 4090
2719.76 4112
2720.25 4160
2720.74 4085
2721.23 4205
2721.72 4180
2722.21 4372
2722.70 4058
2723.20 4305
2723.69 4473
2724.18 4584
2724.67 4612
2725.16 4737
2725.66 4543
2726.15 4473
2726.64 4517
2727.13 4375
2727.62 4128
2728.12 4042
2728.61 4379
2729.10 4251
2729.59 4301
2730.09 4285
2730.58 4360
2731.07 4713
2731.56 4693
2732.06 4721
2732.55 4488
2733.04 4612
2733.53 4960
2734.03 4893
2734.52 4803
2735.01 4890
2735.50 4737
2736.00 4830
2736.49 4931
2736.98 4627
2737.48 4685
2737.97 4615
2738.46 4778
2738.96 4504
2739.45 4663
2739.94 4778
2740.44 4426
2740.93 4463
2741.42 4271
2741.92 4430
2742.41 4442
2742.90 4573
2743.40 4603
2743.89 4456
2744.38 4309
2744.88 4190
2745.37 4222
2745.86 4029
2746.36 4157
2746.85 4183
2747.35 4256
2747.84 4227
2748.33 4165
2748.83 4405
2749.32 4330
2749.82 4282
2750.31 4013
2750.81 4183
2751.30 4147
2751.79 4230
2752.29 4266
2752.78 4503
2753.28 4323
2753.77 4297
2754.27 4437
2754.76 4461
2755.26 4405
2755.75 4477
2756.24 4512
2756.74 4323
2757.23 4360
2757.73 4600
2758.22 4487
2758.72 4314
2759.21 4416
2759.71 4506
2760.20 4521
2760.70 4563
2761.19 4312
2761.69 4531
2762.19 4729
2762.68 4602
2763.18 4470
2763.67 4471
2764.17 4375
2764.66 4414
2765.16 4437
2765.65 4455
2766.15 4530
2766.64 4434
2767.14 4452
2767.64 4309
2768.13 4270
2768.63 4172
2769.12 4300
2769.62 4215
2770.12 4231
2770.61 4558
2771.11 4500
2771.60 4402
2772.10 4648
2772.60 4892
2773.09 4753
2773.59 4730
2774.08 4873
2774.58 5116
2775.08 5570
2775.57 5500
2776.07 5861
2776.57 6204
2777.06 6358
2777.56 6603
2778.06 6663
2778.55 6926
2779.05 6907
2779.55 6593
2780.04 6437
2780.54 6229
2781.04 5981
2781.54 5451
2782.03 5163
2782.53 5197
2783.03 4900
2783.52 4645
2784.02 4655
2784.52 4743
2785.02 4618
2785.51 4161
2786.01 4490
2786.51 4440
2787.01 4107
2787.50 4246
2788.00 4022
2788.50 4349
2789.00 4357
2789.49 4324
2789.99 4288
2790.49 4181
2790.99 4486
2791.48 4476
2791.98 4363
2792.48 4304
2792.98 4372
2793.48 4242
2793.97 4246
2794.47 4355
2794.97 4516
2795.47 4444
2795.97 4386
2796.47 4571
2796.96 4437
2797.46 4691
2797.96 4852
2798.46 4614
2798.96 4418
2799.46 4538
2799.96 4538
2800.45 4496
2800.95 4429
2801.45 4501
2801.95 4626
2802.45 4324
2802.95 4186
2803.45 4269
2803.95 4049
2804.45 4115
2804.94 4439
2805.44 4428
2805.94 4320
2806.44 4158
2806.94 4219
2807.44 4656
2807.94 4587
2808.44 4407
2808.94 4484
2809.44 4725
2809.94 4892
2810.44 5044
2810.94 4892
2811.44 4798
2811.94 4904
2812.44 4751
2812.94 4838
2813.44 4814
2813.94 4870
2814.44 4988
2814.94 4871
2815.44 4606
2815.94 4715
2816.44 4754
2816.94 4627
2817.44 4514
2817.94 4452
2818.44 4356
2818.94 4422
2819.44 4303
2819.94 4339
2820.44 4133
2820.94 4097
2821.44 4343
2821.94 4372
2822.44 4396
2822.94 4090
2823.44 4004
2823.94 4142
2824.44 4216
2824.94 4103
2825.45 4236
2825.95 4245
2826.45 4345
2826.95 4179
2827.45 4252
2827.95 4499
2828.45 4089
2828.95 4170
2829.45 4231
2829.96 4095
2830.46 4150
2830.96 4110
2831.46 4101
2831.96 4181
2832.46 3975
2832.96 3799
2833.47 4106
2833.97 4123
2834.47 4133
2834.97 4010
2835.47 4291
2835.97 4513
2836.48 4421
2836.98 4311
2837.48 4390
2837.98 4320
2838.48 4401
2838.99 4597
2839.49 4452
2839.99 4358
2840.49 4417
2841.00 4380
2841.50 4274
2842.00 4232
2842.50 4466
2843.01 4435
2843.51 4281
2844.01 4595
2844.51 4320
2845.02 4351
2845.52 4328
2846.02 4283
2846.52 4437
2847.03 4640
2847.53 4483
2848.03 4531
2848.54 4601
2849.04 4850
2849.54 4925
2850.04 5041
2850.55 4845
2851.05 4829
2851.55 4751
2852.06 4763
2852.56 4617
2853.06 4422
2853.57 4631
2854.07 4462
2854.57 4399
2855.08 4471
2855.58 4292
2856.09 4338
2856.59 4162
2857.09 4516
2857.60 4542
2858.10 4493
2858.60 4616
2859.11 4630
2859.61 4561
2860.12 4352
2860.62 4085
2861.12 4175
2861.63 4331
2862.13 4532
2862.64 4338
2863.14 4285
2863.65 4372
2864.15 4159
2864.65 4236
2865.16 4292
2865.66 4307
2866.17 4250
2866.67 4197
2867.18 4155
2867.68 4226
2868.19 4106
2868.69 4104
2869.20 4132
2869.70 4208
2870.21 4488
2870.71 4430
2871.21 4584
2871.72 4655
2872.23 4396
2872.73 4572
2873.24 4889
2873.74 4934
2874.25 4999
2874.75 4902
2875.26 4963
2875.76 5055
2876.27 5237
2876.77 5264
2877.28 5120
2877.78 5017
2878.29 5017
2878.79 4960
2879.30 4855
2879.81 4682
2880.31 4642
2880.82 4543
2881.32 4706
2881.83 4611
2882.34 4609
2882.84 4748
2883.35 4696
2883.85 4612
2884.36 4539
2884.87 4739
2885.37 4620
2885.88 4760
2886.38 4887
2886.89 4830
2887.40 4939
2887.90 4783
2888.41 4862
2888.92 4909
2889.42 4761
2889.93 5028
2890.44 4804
2890.94 4796
2891.45 4646
2891.96 4654
2892.46 4346
2892.97 4381
2893.48 4610
2893.98 4671
2894.49 4884
2895.00 4671
2895.51 4716
2896.01 4489
2896.52 4472
2897.03 4647
2897.53 4705
2898.04 4619
2898.55 4760
2899.06 4628
2899.56 4752
2900.07 4880
2900.58 4904
2901.09 4748
2901.59 4833
2902.10 4897
2902.61 5029
2903.12 5103
2903.63 5144
2904.13 5095
2904.64 5067
2905.15 5096
2905.66 5224
2906.17 5121
2906.67 5352
2907.18 5365
2907.69 5242
2908.20 5187
2908.71 5062
2909.21 4994
2909.72 4920
2910.23 4791
2910.74 4668
2911.25 4706
2911.76 4612
2912.26 4541
2912.77 4572
2913.28 4459
2913.79 4506
2914.30 4580
2914.81 4707
2915.32 4511
2915.83 4536
2916.34 4494
2916.84 4359
2917.35 4502
2917.86 4393
2918.37 4169
2918.88 4402
2919.39 4424
2919.90 4197
2920.41 4248
2920.92 4314
2921.43 4199
2921.94 4229
2922.45 4423
2922.96 4135
2923.46 4223
2923.97 4375
2924.48 4155
2924.99 4329
2925.50 4404
2926.01 4361
2926.52 4267
2927.03 4353
2927.54 4379
2928.05 4236
2928.56 4265
2929.07 4251
2929.58 4300
2930.09 4438
2930.60 4158
2931.11 4031
2931.62 4224
2932.13 4047
2932.64 4121
2933.15 4026
2933.67 4042
2934.18 4142
2934.69 4209
2935.20 4308
2935.71 4326
2936.22 4378
2936.73 4571
2937.24 4334
2937.75 4214
2938.26 4420
2938.77 4591
2939.28 4607
2939.79 4790
2940.30 4541
2940.82 4561
2941.33 4824
2941.84 4408
2942.35 4594
2942.86 4845
2943.37 4491
2943.88 4516
2944.39 4645
2944.91 4732
2945.42 4553
2945.93 4647
2946.44 4699
2946.95 4942
2947.46 4860
2947.98 4873
2948.49 4914
2949.00 5007
2949.51 4660
2950.02 4587
2950.53 4571
2951.05 4539
2951.56 4513
2952.07 4421
2952.58 4687
2953.09 4473
2953.61 4342
2954.12 4231
2954.63 4199
2955.14 4462
2955.66 4333
2956.17 4129
2956.68 4276
2957.19 4181
2957.71 4256
2958.22 4468
2958.73 4453
2959.24 4459
2959.76 4433
2960.27 4523
2960.78 4220
2961.29 4396
2961.81 4461
2962.32 4562
2962.83 4290
2963.35 4344
2963.86 4580
2964.37 4560
2964.89 4287
2965.40 4389
2965.91 4211
2966.43 4413
2966.94 4220
2967.45 4211
2967.97 4104
2968.48 3973
2968.99 3962
2969.51 4217
2970.02 4024
2970.53 3899
2971.05 4039
2971.56 4043
2972.07 3948
2972.59 4152
2973.10 4028
2973.62 3877
2974.13 3917
2974.64 3790
2975.16 3911
2975.67 3949
2976.19 4058
2976.70 4090
2977.22 4062
2977.73 4232
2978.24 4286
2978.76 4245
2979.27 4001
2979.79 4243
2980.30 4138
2980.82 4219
2981.33 4268
2981.85 4245
2982.36 4298
2982.87 4406
2983.39 4283
2983.90 4167
2984.42 4235
2984.93 4080
2985.45 4599
2985.96 4640
2986.48 4366
2986.99 4497
2987.51 4711
2988.02 4500
2988.54 4806
2989.05 4529
2989.57 4596
2990.09 4490
2990.60 4492
2991.12 4368
2991.63 4407
2992.15 4146
2992.66 4206
2993.18 4247
2993.69 4282
2994.21 4406
2994.73 4443
2995.24 4500
2995.76 4658
2996.27 4828
2996.79 4855
2997.30 4876
2997.82 5246
2998.34 5484
2998.85 5203
2999.37 5082
2999.89 5134
3000.40 5251
3000.92 5115
3001.43 5308
3001.95 4978
3002.47 4780
3002.98 4577
3003.50 4546
3004.02 4649
3004.53 4779
3005.05 4800
3005.57 4753
3006.08 5029
3006.60 4799
3007.12 4763
3007.63 4750
3008.15 4623
3008.67 4842
3009.18 4272
3009.70 4240
3010.22 4324
3010.74 4285
3011.25 4232
3011.77 4073
3012.29 4108
3012.80 4197
3013.32 4492
3013.84 4346
3014.36 4453
3014.87 4279
3015.39 4184
3015.91 4409
3016.43 4503
3016.94 4660
3017.46 4591
3017.98 4816
3018.50 4768
3019.02 4715
3019.53 4702
3020.05 4797
3020.57 4810
3021.09 4746
3021.60 4788
3022.12 5026
3022.64 4838
3023.16 4677
3023.68 5007
3024.20 4956
3024.71 4588
3025.23 4533
3025.75 4572
3026.27 4628
3026.79 4614
3027.31 4734
3027.82 4736
3028.34 4447
3028.86 4547
3029.38 4679
3029.90 4699
3030.42 4778
3030.94 4752
3031.46 4452
3031.98 4652
3032.49 4670
3033.01 4937
3033.53 4753
3034.05 4542
3034.57 4707
3035.09 4904
3035.61 4586
3036.13 4757
3036.65 4486
3037.17 4717
3037.69 4630
3038.21 4412
3038.73 4469
3039.25 4561
3039.76 4391
3040.28 4252
3040.80 4115
3041.32 4195
3041.84 4360
3042.36 4189
3042.88 4352
3043.40 4388
3043.92 4144
3044.44 4189
3044.96 4158
3045.48 4176
3046.00 4286
3046.52 4255
3047.04 4168
3047.56 4257
3048.08 4330
3048.60 4377
3049.13 4220
3049.65 4253
3050.17 4081
3050.69 4147
3051.21 3916
3051.73 4214
3052.25 4403
3052.77 4256
3053.29 4377
3053.81 4185
3054.33 4031
3054.85 4195
3055.37 4165
3055.89 4297
3056.42 4250
3056.94 4246
3057.46 4252
3057.98 4396
3058.50 4148
3059.02 4108
3059.54 4296
3060.06 4083
3060.59 4262
3061.11 4307
3061.63 4392
3062.15 4318
3062.67 4192
3063.19 4243
3063.71 4397
3064.24 4374
3064.76 4388
3065.28 4195
3065.80 4362
3066.32 4356
3066.85 4480
3067.37 4694
3067.89 4634
3068.41 4710
3068.93 4540
3069.46 4631
3069.98 4559
3070.50 4309
3071.02 4309
3071.54 4398
3072.07 4318
3072.59 4246
3073.11 4397
3073.63 4167
3074.16 4205
3074.68 4371
3075.20 4273
3075.73 4323
3076.25 4305
3076.77 4405
3077.29 4679
3077.82 4553
3078.34 4322
3078.86 4827
3079.39 4893
3079.91 4658
3080.43 4743
3080.95 5061
3081.48 5148
3082.00 5149
3082.52 5050
3083.05 4855
3083.57 4738
3084.09 4706
3084.62 4982
3085.14 4773
3085.66 4622
3086.19 4582
3086.71 4433
3087.24 4522
3087.76 4474
3088.28 4460
3088.81 4609
3089.33 4626
3089.85 4627
3090.38 4321
3090.90 4230
3091.43 4317
3091.95 4391
3092.47 4439
3093.00 4546
3093.52 4497
3094.05 4229
3094.57 4088
3095.10 4059
3095.62 4508
3096.14 4419
3096.67 4689
3097.19 4404
3097.72 4428
3098.24 4402
3098.77 4121
3099.29 4086
3099.82 4318
3100.34 4271
3100.87 4467
3101.39 4298
3101.92 4302
3102.44 4408
3102.97 4369
3103.49 4623
3104.02 4597
3104.54 4574
3105.07 4741
3105.59 4682
3106.12 4628
3106.64 4638
3107.17 4510
3107.69 4363
3108.22 4351
3108.74 4235
3109.27 4245
3109.79 4074
3110.32 4066
3110.85 4252
3111.37 3803
3111.90 4111
3112.42 4111
3112.95 4008
3113.48 4222
3114.00 4120
3114.53 4300
3115.05 4359
3115.58 4216
3116.11 4194
3116.63 4160
3117.16 3952
3117.68 4247
3118.21 4316
3118.74 4164
3119.26 4049
3119.79 4127
3120.32 4004
3120.84 4054
3121.37 4071
3121.90 4188
3122.42 4187
3122.95 4106
3123.48 4191
3124.00 4052
3124.53 3789
3125.06 3738
3125.58 4033
3126.11 4006
3126.64 4137
3127.16 4100
3127.69 3799
3128.22 3986
3128.75 4110
3129.27 3859
3129.80 3878
3130.33 3995
3130.85 4078
3131.38 4089
3131.91 4070
3132.44 4152
3132.96 4379
3133.49 4065
3134.02 3953
3134.55 4010
3135.07 3839
3135.60 4087
3136.13 3876
3136.66 3816
3137.19 3815
3137.71 3768
3138.24 3976
3138.77 3879
3139.30 3932
3139.83 3998
3140.35 4142
3140.88 4042
3141.41 3820
3141.94 3957
3142.47 4070
3143.00 3850
3143.52 3906
3144.05 4078
3144.58 3984
3145.11 3928
3145.64 3930
3146.17 4053
3146.70 4242
3147.22 4420
3147.75 4398
3148.28 4534
3148.81 4621
3149.34 4650
3149.87 4590
3150.40 4590
3150.93 4904
3151.46 5105
3151.98 4842
3152.51 4910
3153.04 4873
3153.57 4753
3154.10 4665
3154.63 4561
3155.16 4461
3155.69 4324
3156.22 4552
3156.75 4453
3157.28 4236
3157.81 4311
3158.34 4523
3158.87 4539
3159.40 4488
3159.93 4336
3160.46 4238
3160.99 4359
3161.52 4547
3162.05 4524
3162.58 4618
3163.11 4440
3163.64 4242
3164.17 4376
3164.70 4480
3165.23 4252
3165.76 4123
3166.29 4143
3166.82 4189
3167.35 4112
3167.88 3923
3168.41 4020
3168.94 4083
3169.47 4086
3170.00 4074
3170.53 3996
3171.06 3831
3171.59 3908
3172.13 4055
3172.66 4353
3173.19 4441
3173.72 4358
3174.25 4703
3174.78 4829
3175.31 4682
3175.84 4838
3176.37 4914
3176.90 4968
3177.44 4947
3177.97 4858
3178.50 4879
3179.03 4682
3179.56 4505
3180.09 4472
3180.62 4247
3181.16 4201
3181.69 4190
3182.22 4126
3182.75 4312
3183.28 4196
3183.81 4221
3184.35 4256
3184.88 4163
3185.41 4051
3185.94 4132
3186.47 3995
3187.01 3884
3187.54 4033
3188.07 4177
3188.60 4191
3189.14 4089
3189.67 3937
3190.20 3965
3190.73 4023
3191.26 4084
3191.80 4166
3192.33 4174
3192.86 4063
3193.39 4210
3193.93 4216
3194.46 4070
3194.99 4078
3195.53 4033
3196.06 3887
3196.59 3924
3197.12 3976
3197.66 4106
3198.19 3997
3198.72 4061
3199.26 4165
3199.79 4124
3200.32 4157
3200.86 4075
3201.39 4503
3201.92 4441
3202.46 4439
3202.99 4573
3203.52 4552
3204.06 4666
3204.59 4767
3205.12 4601
3205.66 4463
3206.19 4452
3206.72 4527
3207.26 4398
3207.79 4350
3208.33 4343
3208.86 3998
3209.39 4081
3209.93 4508
3210.46 4514
3211.00 4323
3211.53 4649
3212.06 4690
3212.60 4905
3213.13 5026
3213.67 5199
3214.20 5424
3214.74 5130
3215.27 5318
3215.80 4843
3216.34 4523
3216.87 4551
3217.41 4424
3217.94 4255
3218.48 4241
3219.01 4276
3219.55 4217
3220.08 4345
3220.62 4108
3221.15 4305
3221.69 4642
3222.22 4399
3222.76 4648
3223.29 4968
3223.83 4823
3224.36 5176
3224.90 5601
3225.43 5501
3225.97 5477
3226.50 5300
3227.04 5080
3227.57 5275
3228.11 4944
3228.65 4795
3229.18 4807
3229.72 4642
3230.25 4529
3230.79 4331
3231.32 4369
3231.86 4351
3232.40 4159
3232.93 4283
3233.47 4245
3234.00 4073
3234.54 4085
3235.08 4133
3235.61 4190
3236.15 4318
3236.68 4385
3237.22 4354
3237.76 4679
3238.29 4588
3238.83 4651
3239.37 4674
3239.90 4661
3240.44 4757
3240.97 4680
3241.51 4689
3242.05 4764
3242.58 4576
3243.12 4686
3243.66 4702
3244.20 4397
3244.73 4157
3245.27 3938
3245.81 4079
3246.34 4052
3246.88 3995
3247.42 4145
3247.95 4057
3248.49 4115
3249.03 4147
3249.57 4308
3250.10 4292
3250.64 4174
3251.18 4385
3251.72 4491
3252.25 4412
3252.79 4514
3253.33 4657
3253.87 4878
3254.40 4701
3254.94 4594
3255.48 4490
3256.02 4629
3256.55 4463
3257.09 4710
3257.63 4725
3258.17 4460
3258.71 4513
3259.24 4442
3259.78 4734
3260.32 4849
3260.86 4750
3261.40 4801
3261.94 4819
3262.47 4833
3263.01 4905
3263.55 5051
3264.09 5055
3264.63 5293
3265.17 5086
3265.71 5148
3266.24 4920
3266.78 4797
3267.32 4533
3267.86 4596
3268.40 4501
3268.94 4156
3269.48 4132
3270.02 4368
3270.55 4215
3271.09 4167
3271.63 4160
3272.17 4311
3272.71 4017
3273.25 4166
3273.79 4161
3274.33 4336
3274.87 4326
3275.41 4167
3275.95 4535
3276.49 4614
3277.03 4569
3277.57 4577
3278.11 4739
3278.65 4524
3279.19 4587
3279.73 4459
3280.26 4542
3280.80 4744
3281.34 4412
3281.88 4664
3282.42 4733
3282.96 4426
3283.50 4506
3284.04 4832
3284.59 4871
3285.13 5085
3285.67 5381
3286.21 5407
3286.75 5301
3287.29 5350
3287.83 5503
3288.37 5458
3288.91 5760
3289.45 5653
3289.99 5658
3290.53 5085
3291.07 4789
3291.61 4819
3292.15 4578
3292.69 4568
3293.23 4376
3293.77 4204
3294.32 4178
3294.86 4296
3295.40 4379
3295.94 4305
3296.48 4264
3297.02 4326
3297.56 4279
3298.10 4297
3298.65 4482
3299.19 4401
3299.73 4399
3300.27 4443
3300.81 4299
3301.35 4467
3301.89 4259
3302.44 4297
3302.98 4434
3303.52 4294
3304.06 4315
3304.60 4255
3305.14 4202
3305.69 4303
3306.23 4157
3306.77 4014
3307.31 4083
3307.85 4658
3308.40 4618
3308.94 4160
3309.48 4106
3310.02 4204
3310.57 4153
3311.11 4269
3311.65 4262
3312.19 4224
3312.74 3971
3313.28 4076
3313.82 4271
3314.36 4357
3314.91 4491
3315.45 4721
3315.99 4568
3316.53 4506
3317.08 4355
3317.62 4479
3318.16 4346
3318.71 4388
3319.25 4262
3319.79 4378
3320.34 4428
3320.88 4503
3321.42 4428
3321.96 4484
3322.51 4455
3323.05 4344
3323.59 4260
3324.14 4561
3324.68 4632
3325.23 4679
3325.77 4505
3326.31 4539
3326.86 4509
3327.40 4506
3327.94 4497
3328.49 4370
3329.03 4349
3329.57 4377
3330.12 4193
3330.66 3999
3331.21 3945
3331.75 4028
3332.29 3972
3332.84 3878
3333.38 3790
3333.93 3866
3334.47 3920
3335.02 3735
3335.56 3811
3336.10 4118
3336.65 4304
3337.19 4128
3337.74 3935
3338.28 4106
3338.83 4040
3339.37 4183
3339.92 4119
3340.46 4165
3341.01 4092
3341.55 4080
3342.10 4186
3342.64 4307
3343.19 4183
3343.73 4157
3344.28 4135
3344.82 3985
3345.37 4077
3345.91 4374
3346.46 4237
3347.00 4104
3347.55 4271
3348.09 4091
3348.64 4169
3349.18 4062
3349.73 4085
3350.27 4275
3350.82 4109
3351.37 4223
3351.91 4233
3352.46 4221
3353.00 4078
3353.55 4105
3354.10 4097
3354.64 4233
3355.19 4172
3355.73 4092
3356.28 3964
3356.83 4031
3357.37 4125
3357.92 4082
3358.46 4163
3359.01 3973
3359.56 3805
3360.10 4009
3360.65 3894
3361.20 4051
3361.74 4059
3362.29 4014
3362.84 3925
3363.38 3981
3363.93 4091
3364.48 3988
3365.02 3989
3365.57 3870
3366.12 3838
3366.66 4066
3367.21 3802
3367.76 4010
3368.30 4090
3368.85 3854
3369.40 4040
3369.94 4303
3370.49 4472
3371.04 4251
3371.59 4030
3372.13 4159
3372.68 4006
3373.23 3979
3373.78 4010
3374.32 4097
3374.87 4004
3375.42 3750
3375.97 3712
3376.51 3907
3377.06 3864
3377.61 3887
3378.16 3985
3378.71 3702
3379.25 3659
3379.80 3521
3380.35 3712
3380.90 3767
3381.45 3716
3381.99 3778
3382.54 3894
3383.09 3794
3383.64 3659
3384.19 3767
3384.74 3927
3385.28 3929
3385.83 3904
3386.38 3779
3386.93 3862
3387.48 4065
3388.03 3914
3388.58 3842
3389.12 4030
3389.67 3920
3390.22 3861
3390.77 3924
3391.32 3944
3391.87 3879
3392.42 3986
3392.97 3998
3393.52 3834
3394.06 3832
3394.61 3832
3395.16 3800
3395.71 3559
3396.26 3649
3396.81 3664
3397.36 3701
3397.91 3892
3398.46 3863
3399.01 3945
3399.56 3758
3400.11 3736
3400.66 3813
3401.21 3818
3401.76 3798
3402.31 3899
3402.86 3887
3403.41 3813
3403.96 3840
3404.51 3731
3405.06 3771
3405.61 3777
3406.16 3763
3406.71 3663
3407.26 3699
3407.81 3919
3408.36 3683
3408.91 3746
3409.46 3838
3410.01 3876
3410.56 3711
3411.11 3739
3411.66 3675
3412.21 3584
3412.76 3640
3413.31 3770
3413.86 3729
3414.41 3839
3414.96 3700
3415.51 3724
3416.07 3558
3416.62 3710
3417.17 3671
3417.72 3844
3418.27 3708
3418.82 3748
3419.37 3947
3419.92 3715
3420.47 3634
3421.03 3617
3421.58 3773
3422.13 3645
3422.68 3638
3423.23 3692
3423.78 3750
3424.33 3712
3424.89 3712
3425.44 3806
3425.99 3866
3426.54 3993
3427.09 3928
3427.65 3864
3428.20 3876
3428.75 3664
3429.30 3810
3429.85 3874
3430.41 3762
3430.96 3843
3431.51 4041
3432.06 3915
3432.61 3990
3433.17 3872
3433.72 3624
3434.27 3658
3434.82 4049
3435.38 4005
3435.93 4119
3436.48 3814
3437.03 3824
3437.59 3823
3438.14 3938
3438.69 3815
3439.24 3804
3439.80 3888
3440.35 3890
3440.90 3855
3441.46 3785
3442.01 3825
3442.56 3758
3443.11 3868
3443.67 3910
3444.22 3817
3444.77 3599
3445.33 3644
3445.88 3559
3446.43 3447
3446.99 3602
3447.54 3680
3448.09 3696
3448.65 3591
3449.20 3564
3449.76 3459
3450.31 3532
3450.86 3640
3451.42 3755
3451.97 3640
3452.52 3713
3453.08 3650
3453.63 3599
3454.19 3580
3454.74 3650
3455.29 3602
3455.85 3669
3456.40 3849
3456.96 3580
3457.51 3779
3458.07 3952
3458.62 3828
3459.17 3894
3459.73 4100
3460.28 3928
3460.84 3923
3461.39 3919
3461.95 4027
3462.50 4109
3463.06 3908
3463.61 4017
3464.17 4339
3464.72 4240
3465.27 4121
3465.83 4134
3466.38 3850
3466.94 4083
3467.49 4024
3468.05 4164
3468.61 4259
3469.16 4124
3469.72 4025
3470.27 4050
3470.83 4202
3471.38 4044
3471.94 4103
3472.49 4242
3473.05 4224
3473.60 4431
3474.16 4306
3474.71 4289
3475.27 4066
3475.83 4289
3476.38 4283
3476.94 4256
3477.49 4385
3478.05 4196
3478.61 4406
3479.16 4152
3479.72 4273
3480.27 4221
3480.83 4135
3481.39 4414
3481.94 4470
3482.50 4406
3483.05 4129
3483.61 4279
3484.17 4398
3484.72 4354
3485.28 4241
3485.84 4110
3486.39 4308
3486.95 4409
3487.51 4728
3488.06 4558
3488.62 4762
3489.18 4869
3489.73 5389
3490.29 5347
3490.85 5364
3491.40 5608
3491.96 5533
3492.52 5531
3493.08 5767
3493.63 5367
3494.19 5393
3494.75 5506
3495.30 5531
3495.86 5426
3496.42 5153
3496.98 5494
3497.53 5492
3498.09 5532
3498.65 5579
3499.21 5880
3499.76 6008
3500.32 6425
3500.88 7209
3501.44 7703
3501.99 8733
3502.55 9694
3503.11 11078
3503.67 12405
3504.23 14304
3504.78 16468
3505.34 17941
3505.90 19159
3506.46 19609
3507.02 20945
3507.58 20802
3508.13 19957
3508.69 19066
3509.25 17239
3509.81 15349
3510.37 13520
3510.93 11394
3511.48 10030
3512.04 8579
3512.60 7475
3513.16 7067
3513.72 6219
3514.28 5745
3514.84 5244
3515.40 4889
3515.95 4608
3516.51 4714
3517.07 4787
3517.63 4667
3518.19 4536
3518.75 4472
3519.31 4496
3519.87 4620
3520.43 4433
3520.99 4475
3521.55 4759
3522.11 4501
3522.67 4419
3523.22 4433
3523.78 4420
3524.34 4602
3524.90 4299
3525.46 4360
3526.02 4561
3526.58 4554
3527.14 4363
3527.70 4316
3528.26 4496
3528.82 4523
3529.38 4626
3529.94 4599
3530.50 4502
3531.06 4371
3531.62 4288
3532.18 4532
3532.74 4647
3533.30 4577
3533.86 4567
3534.42 4661
3534.98 4835
3535.54 4631
3536.11 4439
3536.67 4505
3537.23 4684
3537.79 4757
3538.35 4770
3538.91 4582
3539.47 4366
3540.03 4560
3540.59 4677
3541.15 4781
3541.71 5079
3542.27 5131
3542.84 5341
3543.40 5426
3543.96 5462
3544.52 5582
3545.08 5594
3545.64 5758
3546.20 5938
3546.76 5510
3547.33 5265
3547.89 5114
3548.45 5048
3549.01 4930
3549.57 4775
3550.13 4202
3550.69 4339
3551.26 4300
3551.82 4121
3552.38 3935
3552.94 3949
3553.50 4038
3554.07 3973
3554.63 3843
3555.19 3647
3555.75 3748
3556.31 3885
3556.88 3944
3557.44 3941
3558.00 4048
3558.56 4097
3559.13 4014
3559.69 4187
3560.25 4332
3560.81 4167
3561.38 4106
3561.94 4091
3562.50 4350
3563.06 4090
3563.63 4271
3564.19 4438
3564.75 4415
3565.31 4256
3565.88 4444
3566.44 4254
3567.00 4287
3567.57 4467
3568.13 4128
3568.69 3989
3569.26 4217
3569.82 3986
3570.38 4046
3570.95 3974
3571.51 3970
3572.07 4178
3572.64 4200
3573.20 4187
3573.76 4360
3574.33 4330
3574.89 4270
3575.45 4159
3576.02 4231
3576.58 4244
3577.14 4283
3577.71 4613
3578.27 4735
3578.84 4736
3579.40 4556
3579.96 4389
3580.53 4578
3581.09 4625
3581.66 4459
3582.22 4425
3582.78 4522
3583.35 4631
3583.91 4734
3584.48 4593
3585.04 4424
3585.61 4361
3586.17 4328
3586.74 4341
3587.30 4154
3587.86 3924
3588.43 4299
3588.99 4095
3589.56 3928
3590.12 3989
3590.69 3808
3591.25 3889
3591.82 3958
3592.38 3892
3592.95 3795
3593.51 3782
3594.08 4087
3594.64 3812
3595.21 3951
3595.77 3945
3596.34 3975
3596.90 3770
3597.47 3837
3598.04 3979
3598.60 4173
3599.17 4052
3599.73 4204
3600.30 3963
3600.86 4006
3601.43 4186
3601.99 4218
3602.56 3982
3603.13 3998
3603.69 3964
3604.26 3838
3604.82 3922
3605.39 3779
3605.96 3811
3606.52 3731
3607.09 3530
3607.65 3691
3608.22 3618
3608.79 3567
3609.35 3516
3609.92 3418
3610.49 3360
3611.05 3404
3611.62 3434
3612.19 3580
3612.75 3684
3613.32 3800
3613.89 3865
3614.45 3789
3615.02 3814
3615.59 3979
3616.15 4020
3616.72 4088
3617.29 4289
3617.85 4172
3618.42 4453
3618.99 4739
3619.55 4841
3620.12 5039
3620.69 4909
3621.26 4887
3621.82 4668
3622.39 4579
3622.96 4629
3623.53 4360
3624.09 4155
3624.66 4291
3625.23 4083
3625.80 3700
3626.36 3731
3626.93 3784
3627.50 3711
3628.07 3516
3628.63 3607
3629.20 3733
3629.77 3897
3630.34 3733
3630.91 3831
3631.47 3860
3632.04 3762
3632.61 3962
3633.18 4106
3633.75 4126
3634.32 3998
3634.88 3961
3635.45 4251
3636.02 4466
3636.59 4169
3637.16 3997
3637.73 4233
3638.29 4125
3638.86 4043
3639.43 4032
3640.00 3689
3640.57 3882
3641.14 3807
3641.71 4073
3642.28 4200
3642.84 4012
3643.41 3999
3643.98 3991
3644.55 4045
3645.12 4144
3645.69 3999
3646.26 3905
3646.83 3982
3647.40 4019
3647.97 3809
3648.54 3838
3649.11 4136
3649.68 3883
3650.25 3880
3650.81 4131
3651.38 3960
3651.95 4005
3652.52 3798
3653.09 3872
3653.66 4008
3654.23 4109
3654.80 3940
3655.37 4108
3655.94 4142
3656.51 4015
3657.08 4011
3657.65 3968
3658.22 4009
3658.79 3877
3659.36 3722
3659.93 3845
3660.50 3780
3661.07 3980
3661.64 4017
3662.22 3732
3662.79 3847
3663.36 3848
3663.93 3826
3664.50 3533
3665.07 3480
3665.64 3681
3666.21 3720
3666.78 3682
3667.35 3635
3667.92 3501
3668.49 3619
3669.06 3664
3669.64 3432
3670.21 3466
3670.78 3636
3671.35 3622
3671.92 3436
3672.49 3491
3673.06 3721
3673.63 3650
3674.21 3693
3674.78 3738
3675.35 3969
3675.92 4174
3676.49 4021
3677.06 4100
3677.63 4102
3678.21 4046
3678.78 3851
3679.35 3824
3679.92 3973
3680.49 3940
3681.07 3870
3681.64 3746
3682.21 3608
3682.78 3701
3683.35 3954
3683.93 3728
3684.50 3690
3685.07 3695
3685.64 3791
3686.21 3770
3686.79 3562
3687.36 3533
3687.93 3640
3688.50 3638
3689.08 3452
3689.65 3480
3690.22 3551
3690.80 3492
3691.37 3611
3691.94 3694
3692.51 3649
3693.09 3618
3693.66 3609
3694.23 3662
3694.81 3520
3695.38 3649
3695.95 3623
3696.52 3434
3697.10 3459
3697.67 3372
3698.24 3392
3698.82 3458
3699.39 3523
3699.96 3338
3700.54 3194
3701.11 3314
3701.68 3564
3702.26 3400
3702.83 3295
3703.41 3486
3703.98 3390
3704.55 3367
3705.13 3365
3705.70 3415
3706.27 3389
3706.85 3419
3707.42 3762
3708.00 3610
3708.57 3565
3709.14 3597
3709.72 3549
3710.29 3545
3710.87 3472
3711.44 3240
3712.02 3350
3712.59 3493
3713.16 3481
3713.74 3507
3714.31 3519
3714.89 3401
3715.46 3421
3716.04 3117
3716.61 3271
3717.19 3454
3717.76 3345
3718.34 3431
3718.91 3378
3719.49 3307
3720.06 3323
3720.64 3449
3721.21 3469
3721.79 3268
3722.36 3331
3722.94 3426
3723.51 3204
3724.09 3310
3724.66 3433
3725.24 3278
3725.81 3223
3726.39 3212
3726.96 3179
3727.54 3375
3728.12 3356
3728.69 3487
3729.27 3422
3729.84 3522
3730.42 3456
3730.99 3525
3731.57 3587
3732.15 3625
3732.72 3700
3733.30 3485
3733.87 3731
3734.45 3524
3735.03 3535
3735.60 3427
3736.18 3484
3736.75 3515
3737.33 3397
3737.91 3417
3738.48 3494
3739.06 3517
3739.64 3396
3740.21 3139
3740.79 3118
3741.37 3236
3741.94 3307
3742.52 3338
3743.10 3475
3743.67 3254
3744.25 3244
3744.83 3323
3745.40 3480
3745.98 3364
3746.56 3322
3747.13 3224
3747.71 3290
3748.29 3382
3748.87 3454
3749.44 3300
3750.02 3277
3750.60 3512
3751.17 3433
3751.75 3405
3752.33 3527
3752.91 3363
3753.48 3332
3754.06 3493
3754.64 3476
3755.22 3468
3755.80 3252
3756.37 3130
3756.95 3173
3757.53 3146
3758.11 3141
3758.68 3158
3759.26 3374
3759.84 3354
3760.42 3245
3761.00 3291
3761.58 3193
3762.15 3385
3762.73 3456
3763.31 3462
3763.89 3330
3764.47 3305
3765.04 3482
3765.62 3461
3766.20 3349
3766.78 3438
3767.36 3206
3767.94 3203
3768.52 3206
3769.10 3079
3769.67 3377
3770.25 3366
3770.83 3548
3771.41 3338
3771.99 3372
3772.57 3465
3773.15 3546
3773.73 3381
3774.31 3510
3774.89 3643
3775.46 3679
3776.04 3684
3776.62 3521
3777.20 3404
3777.78 3360
3778.36 3265
3778.94 3201
3779.52 3309
3780.10 3240
3780.68 3322
3781.26 3319
3781.84 3173
3782.42 3244
3783.00 2970
3783.58 3220
3784.16 3217
3784.74 3196
3785.32 3422
3785.90 3372
3786.48 3409
3787.06 3210
3787.64 3156
3788.22 3300
3788.80 3478
3789.38 3395
3789.96 3287
3790.54 3407
3791.12 3411
3791.70 3485
3792.28 3435
3792.86 3456
3793.44 3636
3794.02 3554
3794.60 3586
3795.18 3611
3795.77 3532
3796.35 3734
3796.93 3520
3797.51 3596
3798.09 3762
3798.67 3794
3799.25 3568
3799.83 3770
3800.41 3715
3800.99 3883
3801.58 4098
3802.16 4218
3802.74 4231
3803.32 4257
3803.90 4508
3804.48 4035
3805.06 3886
3805.65 4180
3806.23 4102
3806.81 3972
3807.39 3995
3807.97 4138
3808.55 4267
3809.14 4321
3809.72 4411
3810.30 4331
3810.88 4411
3811.46 4587
3812.05 4306
3812.63 4313
3813.21 4538
3813.79 4391
3814.37 4416
3814.96 4396
3815.54 4602
3816.12 4640
3816.70 4392
3817.29 4288
3817.87 4241
3818.45 4262
3819.03 4294
3819.62 4153
3820.20 4042
3820.78 4002
3821.36 3824
3821.95 3616
3822.53 3521
3823.11 3653
3823.70 3712
3824.28 3693
3824.86 3625
3825.45 3797
3826.03 3821
3826.61 3548
3827.19 3571
3827.78 3483
3828.36 3475
3828.94 3419
3829.53 3486
3830.11 3434
3830.69 3415
3831.28 3263
3831.86 3330
3832.45 3304
3833.03 3237
3833.61 3191
3834.20 3374
3834.78 3429
3835.36 3401
3835.95 3240
3836.53 3405
3837.12 3405
3837.70 3323
3838.28 3301
3838.87 3362
3839.45 3342
3840.04 3420
3840.62 3325
3841.20 3234
3841.79 3175
3842.37 3192
3842.96 3307
3843.54 3275
3844.13 3087
3844.71 3203
3845.30 3424
3845.88 3223
3846.47 3382
3847.05 3458
3847.63 3398
3848.22 3205
3848.80 3142
3849.39 3272
3849.97 3287
3850.56 3137
3851.14 3188
3851.73 3264
3852.31 3400
3852.90 3263
3853.48 3400
3854.07 3497
3854.66 3420
3855.24 3398
3855.83 3411
3856.41 3273
3857.00 3279
3857.58 3248
3858.17 3314
3858.75 3348
3859.34 3424
3859.92 3095
3860.51 3178
3861.10 3237
3861.68 3327
3862.27 3347
3862.85 3256
3863.44 3446
3864.03 3434
3864.61 3332
3865.20 3338
3865.78 3272
3866.37 3299
3866.96 3448
3867.54 3428
3868.13 3336
3868.72 3342
3869.30 3379
3869.89 3112
3870.47 3253
3871.06 3400
3871.65 3199
3872.23 3446
3872.82 3412
3873.41 3377
3873.99 3506
3874.58 3353
3875.17 3284
3875.76 3352
3876.34 3384
3876.93 3480
3877.52 3390
3878.10 3361
3878.69 3325
3879.28 3383
3879.86 3345
3880.45 3326
3881.04 3336
3881.63 3070
3882.21 3106
3882.80 3169
3883.39 3116
3883.98 3012
3884.56 3109
3885.15 3073
3885.74 3153
3886.33 3132
3886.91 3024
3887.50 3100
3888.09 3027
3888.68 2982
3889.27 2963
3889.85 2893
3890.44 3110
3891.03 3065
3891.62 2993
3892.21 3090
3892.79 3279
3893.38 3277
3893.97 3126
3894.56 3269
3895.15 3266
3895.74 3415
3896.32 3393
3896.91 3381
3897.50 3390
3898.09 3374
3898.68 3553
3899.27 3537
3899.86 3412
3900.45 3257
3901.03 3341
3901.62 3381
3902.21 3315
3902.80 3235
3903.39 3382
3903.98 3234
3904.57 3116
3905.16 3180
3905.75 3235
3906.34 3238
3906.92 3187
3907.51 3088
3908.10 3102
3908.69 3305
3909.28 3177
3909.87 3076
3910.46 3081
3911.05 2928
3911.64 2987
3912.23 2947
3912.82 2887
3913.41 2897
3914.00 2897
3914.59 2920
3915.18 3027
3915.77 2941
3916.36 2824
3916.95 2946
3917.54 2991
3918.13 3025
3918.72 3173
3919.31 3082
3919.90 3161
3920.49 3106
3921.08 3094
3921.67 3235
3922.26 3256
3922.85 3225
3923.44 3059
3924.03 3166
3924.62 3201
3925.21 3139
3925.80 3172
3926.40 3060
3926.99 3061
3927.58 2925
3928.17 2883
3928.76 3109
3929.35 3119
3929.94 2945
3930.53 2898
3931.12 2962
3931.71 2910
3932.30 2966
3932.90 2967
3933.49 2929
3934.08 2974
3934.67 3079
3935.26 3152
3935.85 2913
3936.44 2853
3937.04 2962
3937.63 2973
3938.22 3048
3938.81 2986
3939.40 3076
3939.99 3140
3940.59 3084
3941.18 3129
3941.77 3064
3942.36 3057
3942.95 3254
3943.55 3289
3944.14 3133
3944.73 3209
3945.32 3287
3945.91 3421
3946.51 3365
3947.10 3347
3947.69 3093
3948.28 3169
3948.88 3038
3949.47 3131
3950.06 3381
3950.65 3100
3951.25 3046
3951.84 3081
3952.43 3121
3953.02 2990
3953.62 2959
3954.21 3081
3954.80 3042
3955.40 3062
3955.99 3044
3956.58 3029
3957.17 3089
3957.77 3171
3958.36 3156
3958.95 3179
3959.55 3162
3960.14 3347
3960.73 3307
3961.33 3220
3961.92 3156
3962.51 3161
3963.11 3073
3963.70 3048
3964.29 3149
3964.89 3134
3965.48 3027
3966.08 2990
3966.67 3116
3967.26 3107
3967.86 3243
3968.45 3157
3969.04 3022
3969.64 2931
3970.23 2937
3970.83 2875
3971.42 2929
3972.01 2866
3972.61 2985
3973.20 3042
3973.80 2860
3974.39 2900
3974.99 2795
3975.58 3043
3976.18 3033
3976.77 2857
3977.36 2997
3977.96 3018
3978.55 2860
3979.15 2921
3979.74 3063
3980.34 2976
3980.93 3232
3981.53 3177
3982.12 3077
3982.72 3261
3983.31 3314
3983.91 3238
3984.50 3154
3985.10 3053
3985.69 3418
3986.29 3232
3986.88 3286
3987.48 3282
3988.07 3088
3988.67 2899
3989.26 2861
3989.86 3124
3990.46 3198
3991.05 3056
3991.65 3252
3992.24 3259
3992.84 3204
3993.43 3122
3994.03 3267
3994.63 3319
3995.22 3509
3995.82 3524
3996.41 3624
3997.01 3751
3997.61 3733
3998.20 3746
3998.80 3824
3999.39 3524
3999.99 3587
4000.59 3486
4001.18 3527
4001.78 3481
4002.38 3337
4002.97 3358
4003.57 3487
4004.17 3439
4004.76 3210
4005.36 3195
4005.96 3076
4006.55 3232
4007.15 3290
4007.75 3355
4008.34 3469
4008.94 3393
4009.54 3451
4010.13 3442
4010.73 3307
4011.33 3320
4011.93 3423
4012.52 3580
4013.12 3269
4013.72 3217
4014.31 3334
4014.91 3374
4015.51 3332
4016.11 3225
4016.70 3410
4017.30 3587
4017.90 3593
4018.50 3278
4019.09 3261
4019.69 3271
4020.29 3151
4020.89 3426
4021.49 3216
4022.08 3209
4022.68 3376
4023.28 3433
4023.88 3557
4024.48 3855
4025.07 4007
4025.67 3875
4026.27 4000
4026.87 4420
4027.47 4556
4028.06 4628
4028.66 4989
4029.26 5484
4029.86 5455
4030.46 5893
4031.06 5802
4031.66 5459
4032.25 5404
4032.85 5199
4033.45 4943
4034.05 4669
4034.65 4372
4035.25 3875
4035.85 3557
4036.45 3517
4037.05 3526
4037.64 3337
4038.24 3221
4038.84 3248
4039.44 3292
4040.04 3084
4040.64 3044
4041.24 3138
4041.84 3013
4042.44 2965
4043.04 3101
4043.64 3003
4044.24 3178
4044.84 3192
4045.44 3128
4046.04 3181
4046.64 3078
4047.24 3031
4047.84 2978
4048.44 3147
4049.03 3032
4049.63 3116
4050.23 3264
4050.83 3125
4051.43 3187
4052.04 3160
4052.64 3228
4053.24 3556
4053.84 3453
4054.44 3409
4055.04 3334
4055.64 3341
4056.24 3484
4056.84 3293
4057.44 3356
4058.04 3374
4058.64 3336
4059.24 3433
4059.84 3229
4060.44 3194
4061.04 3247
4061.64 3120
4062.24 3344
4062.85 3204
4063.45 3054
4064.05 3138
4064.65 3304
4065.25 3249
4065.85 3376
4066.45 3524
4067.05 3582
4067.65 3585
4068.26 3444
4068.86 3441
4069.46 3548
4070.06 3594
4070.66 3502
4071.26 3282
4071.86 3375
4072.47 3359
4073.07 3286
4073.67 3094
4074.27 3162
4074.87 3360
4075.47 3173
4076.08 3325
4076.68 3103
4077.28 3017
4077.88 3070
4078.48 3121
4079.09 3181
4079.69 3155
4080.29 2965
4080.89 3175
4081.50 2917
4082.10 2853
4082.70 3043
4083.30 2999
4083.91 2887
4084.51 3101
4085.11 3096
4085.71 2977
4086.32 2940
4086.92 2975
4087.52 3046
4088.12 2968
4088.73 2974
4089.33 2974
4089.93 2987
4090.54 3037
4091.14 3220
4091.74 3113
4092.35 3117
4092.95 3107
4093.55 3129
4094.15 3058
4094.76 3000
4095.36 3035
4095.96 3012
4096.57 3146
4097.17 3214
4097.78 2962
4098.38 2831
4098.98 2851
4099.59 2826
4100.19 2860
4100.79 2998
4101.40 2968
4102.00 2929
4102.61 2974
4103.21 2972
4103.81 3121
4104.42 3058
4105.02 2967
4105.63 3071
4106.23 3140
4106.83 3034
4107.44 3046
4108.04 3071
4108.65 3032
4109.25 3034
4109.85 3223
4110.46 3283
4111.06 3221
4111.67 3318
4112.27 3172
4112.88 3017
4113.48 3077
4114.09 3159
4114.69 3070
4115.30 2989
4115.90 3276
4116.51 3218
4117.11 3243
4117.72 3075
4118.32 3180
4118.93 3297
4119.53 3105
4120.14 2963
4120.74 3031
4121.35 3215
4121.95 3141
4122.56 3087
4123.16 3214
4123.77 3153
4124.37 3077
4124.98 3139
4125.59 2971
4126.19 2939
4126.80 2874
4127.40 2924
4128.01 2892
4128.61 2828
4129.22 2941
4129.83 3077
4130.43 3349
4131.04 3137
4131.64 2961
4132.25 3167
4132.86 3186
4133.46 3258
4134.07 3357
4134.67 3267
4135.28 3492
4135.89 3488
4136.49 3544
4137.10 3539
4137.71 3664
4138.31 3699
4138.92 4013
4139.53 3987
4140.13 3818
4140.74 4003
4141.35 4059
4141.95 4127
4142.56 4619
4143.17 4403
4143.77 4476
4144.38 4679
4144.99 4595
4145.59 4615
4146.20 4567
4146.81 4369
4147.42 4088
4148.02 4017
4148.63 3799
4149.24 3663
4149.84 3758
4150.45 3645
4151.06 3389
4151.67 3318
4152.27 3250
4152.88 3193
4153.49 3203
4154.10 3046
4154.70 3086
4155.31 3005
4155.92 2865
4156.53 2897
4157.14 2839
4157.74 2907
4158.35 2967
4158.96 2947
4159.57 2840
4160.18 2891
4160.78 3074
4161.39 3080
4162.00 2952
4162.61 3222
4163.22 3191
4163.83 3303
4164.43 3282
4165.04 3302
4165.65 3270
4166.26 3361
4166.87 3206
4167.48 3351
4168.09 3375
4168.69 3390
4169.30 3190
4169.91 3392
4170.52 3475
4171.13 3384
4171.74 3460
4172.35 3500
4172.96 3451
4173.57 3478
4174.17 3511
4174.78 3459
4175.39 3637
4176.00 3631
4176.61 3479
4177.22 3460
4177.83 3620
4178.44 3718
4179.05 3541
4179.66 3768
4180.27 3825
4180.88 3660
4181.49 3933
4182.10 3812
4182.71 3581
4183.32 3392
4183.93 3450
4184.54 3509
4185.15 3409
4185.76 3253
4186.37 3232
4186.98 3450
4187.59 3307
4188.20 3266
4188.81 3277
4189.42 3141
4190.03 3101
4190.64 3199
4191.25 3183
4191.86 3208
4192.47 3316
4193.08 3461
4193.69 3329
4194.30 3533
4194.91 3601
4195.52 3791
4196.13 3620
4196.74 3712
4197.35 3689
4197.97 3614
4198.58 3859
4199.19 3841
4199.80 3658
4200.41 3542
4201.02 3450
4201.63 3582
4202.24 3281
4202.85 3345
4203.47 3379
4204.08 3323
4204.69 3306
4205.30 3322
4205.91 3164
4206.52 3190
4207.13 3212
4207.75 3115
4208.36 3084
4208.97 3196
4209.58 3306
4210.19 3156
4210.80 3016
4211.42 3012
4212.03 3163
4212.64 3180
4213.25 3180
4213.86 3141
4214.48 3161
4215.09 3108
4215.70 3160
4216.31 3011
4216.92 3251
4217.54 3486
4218.15 3669
4218.76 3610
4219.37 3580
4219.99 3605
4220.60 3803
4221.21 4020
4221.82 3914
4222.44 3761
4223.05 3630
4223.66 3826
4224.28 3754
4224.89 3595
4225.50 3552
4226.11 3375
4226.73 3290
4227.34 3313
4227.95 3345
4228.57 3398
4229.18 3443
4229.79 3468
4230.41 3318
4231.02 3418
4231.63 3489
4232.25 3454
4232.86 3525
4233.47 3843
4234.09 3775
4234.70 3770
4235.31 3978
4235.93 3845
4236.54 3737
4237.15 3837
4237.77 3695
4238.38 3516
4239.00 3684
4239.61 3392
4240.22 3519
4240.84 3527
4241.45 3393
4242.07 3232
4242.68 3196
4243.29 3253
4243.91 3152
4244.52 3108
4245.14 3214
4245.75 3197
4246.37 3436
4246.98 3448
4247.59 3347
4248.21 3419
4248.82 3652
4249.44 3455
4250.05 3446
4250.67 3473
4251.28 3491
4251.90 3415
4252.51 3428
4253.13 3387
4253.74 3291
4254.36 3164
4254.97 3107
4255.59 3296
4256.20 3238
4256.82 3144
4257.43 3179
4258.05 3395
4258.66 3259
4259.28 3194
4259.89 3348
4260.51 3348
4261.12 3050
4261.74 3030
4262.35 3107
4262.97 3183
4263.59 3203
4264.20 3165
4264.82 3008
4265.43 3171
4266.05 3203
4266.66 3216
4267.28 3167
4267.90 3161
4268.51 3288
4269.13 3252
4269.74 3146
4270.36 3082
4270.98 2931
4271.59 3133
4272.21 3121
4272.83 3054
4273.44 3103
4274.06 3246
4274.68 3105
4275.29 3282
4275.91 3295
4276.52 3292
4277.14 3346
4277.76 3427
4278.37 3480
4278.99 3454
4279.61 3706
4280.23 3518
4280.84 3475
4281.46 3424
4282.08 3124
4282.69 3043
4283.31 3126
4283.93 3167
4284.54 3019
4285.16 2995
4285.78 3070
4286.40 2939
4287.01 3003
4287.63 2988
4288.25 3107
4288.87 3126
4289.48 3057
4290.10 2972
4290.72 2803
4291.34 2965
4291.95 2869
4292.57 2863
4293.19 2867
4293.81 2943
4294.42 2986
4295.04 2850
4295.66 3116
4296.28 3001
4296.90 3079
4297.51 2987
4298.13 2934
4298.75 3152
4299.37 3124
4299.99 3138
4300.61 3191
4301.22 3048
4301.84 2953
4302.46 3152
4303.08 3210
4303.70 3264
4304.32 3115
4304.94 3027
4305.55 3017
4306.17 3102
4306.79 2764
4307.41 2871
4308.03 2956
4308.65 2883
4309.27 2881
4309.89 2881
4310.50 2858
4311.12 2980
4311.74 2915
4312.36 2963
4312.98 2796
4313.60 2794
4314.22 2840
4314.84 2711
4315.46 2766
4316.08 2588
4316.70 2646
4317.32 2684
4317.94 2801
4318.56 2742
4319.18 2708
4319.80 2773
4320.42 2792
4321.04 2698
4321.65 2822
4322.27 2699
4322.89 2705
4323.51 2647
4324.13 2729
4324.75 2645
4325.37 2673
4325.99 2877
4326.62 2888
4327.24 2605
4327.86 2641
4328.48 2591
4329.10 2653
4329.72 2954
4330.34 2816
4330.96 2768
4331.58 2695
4332.20 2683
4332.82 2735
4333.44 2761
4334.06 2708
4334.68 2598
4335.30 2561
4335.92 2580
4336.54 2524
4337.16 2598
4337.79 2642
4338.41 2536
4339.03 2573
4339.65 2637
4340.27 2817
4340.89 2802
4341.51 2619
4342.13 2437
4342.76 2668
4343.38 2721
4344.00 2862
4344.62 2934
4345.24 2876
4345.86 2923
4346.48 3070
4347.11 3090
4347.73 3019
4348.35 3152
4348.97 2977
4349.59 3037
4350.22 3107
4350.84 3131
4351.46 3109
4352.08 2920
4352.70 2928
4353.33 2827
4353.95 2709
4354.57 2599
4355.19 2763
4355.81 2706
4356.44 2644
4357.06 2620
4357.68 2531
4358.30 2629
4358.93 2703
4359.55 2699
4360.17 2687
4360.79 2756
4361.42 2770
4362.04 2681
4362.66 2761
4363.28 2760
4363.91 2552
4364.53 2735
4365.15 2818
4365.78 2729
4366.40 2751
4367.02 2571
4367.65 2623
4368.27 2680
4368.89 2625
4369.52 2798
4370.14 2608
4370.76 2573
4371.39 2529
4372.01 2576
4372.63 2541
4373.26 2478
4373.88 2654
4374.50 2715
4375.13 2600
4375.75 2577
4376.37 2640
4377.00 2499
4377.62 2529
4378.25 2518
4378.87 2637
4379.49 2725
4380.12 2753
4380.74 2846
4381.37 2769
4381.99 2653
4382.61 2837
4383.24 2810
4383.86 2799
4384.49 2738
4385.11 2644
4385.74 2664
4386.36 2829
4386.98 2656
4387.61 2658
4388.23 2521
4388.86 2689
4389.48 2636
4390.11 2512
4390.73 2649
4391.36 2828
4391.98 2713
4392.61 2672
4393.23 2730
4393.86 2798
4394.48 2373
4395.11 2578
4395.73 2588
4396.36 2591
4396.98 2538
4397.61 2734
4398.23 2650
4398.86 2584
4399.48 2579
4400.11 2632
4400.74 2565
4401.36 2612
4401.99 2594
4402.61 2697
4403.24 2607
4403.86 2596
4404.49 2850
4405.11 2700
4405.74 2580
4406.37 2437
4406.99 2525
4407.62 2646
4408.24 2657
4408.87 2495
4409.50 2507
4410.12 2506
4410.75 2483
4411.38 2595
4412.00 2628
4412.63 2415
4413.25 2502
4413.88 2513
4414.51 2657
4415.13 2616
4415.76 2505
4416.39 2536
4417.01 2420
4417.64 2442
4418.27 2502
4418.89 2335
4419.52 2587
4420.15 2611
4420.77 2502
4421.40 2498
4422.03 2576
4422.66 2423
4423.28 2635
4423.91 2471
4424.54 2389
4425.16 2323
4425.79 2344
4426.42 2317
4427.05 2502
4427.67 2405
4428.30 2363
4428.93 2643
4429.56 2536
4430.18 2405
4430.81 2566
4431.44 2488
4432.07 2527
4432.69 2586
4433.32 2587
4433.95 2673
4434.58 2539
4435.21 2574
4435.83 2721
4436.46 2652
4437.09 2628
4437.72 2540
4438.35 2422
4438.97 2426
4439.60 2630
4440.23 2604
4440.86 2493
4441.49 2493
4442.12 2431
4442.74 2472
4443.37 2559
4444.00 2544
4444.63 2367
4445.26 2465
4445.89 2500
4446.52 2462
4447.14 2540
4447.77 2738
4448.40 2674
4449.03 2532
4449.66 2659
4450.29 2689
4450.92 2752
4451.55 2700
4452.18 2646
4452.81 2716
4453.44 2534
4454.06 2481
4454.69 2599
4455.32 2542
4455.95 2447
4456.58 2518
4457.21 2575
4457.84 2460
4458.47 2406
4459.10 2480
4459.73 2193
4460.36 2372
4460.99 2450
4461.62 2441
4462.25 2411
4462.88 2445
4463.51 2456
4464.14 2401
4464.77 2359
4465.40 2419
4466.03 2509
4466.66 2365
4467.29 2343
4467.92 2498
4468.55 2640
4469.18 2457
4469.81 2374
4470.44 2481
4471.07 2406
4471.70 2446
4472.33 2486
4472.96 2464
4473.59 2413
4474.22 2344
4474.86 2352
4475.49 2385
4476.12 2508
4476.75 2590
4477.38 2454
4478.01 2357
4478.64 2434
4479.27 2471
4479.90 2485
4480.53 2357
4481.17 2269
4481.80 2314
4482.43 2366
4483.06 2374
4483.69 2539
4484.32 2611
4484.95 2491
4485.58 2434
4486.22 2521
4486.85 2550
4487.48 2490
4488.11 2500
4488.74 2412
4489.37 2492
4490.01 2415
4490.64 2422
4491.27 2551
4491.90 2479
4492.53 2474
4493.17 2469
4493.80 2369
4494.43 2380
4495.06 2484
4495.70 2429
4496.33 2473
4496.96 2457
4497.59 2414
4498.22 2293
4498.86 2354
4499.49 2467
4500.12 2392
4500.75 2425
4501.39 2355
4502.02 2345
4502.65 2493
4503.29 2559
4503.92 2652
4504.55 2716
4505.18 2585
4505.82 2588
4506.45 2437
4507.08 2456
4507.72 2464
4508.35 2369
4508.98 2465
4509.62 2507
4510.25 2609
4510.88 2373
4511.52 2300
4512.15 2483
4512.78 2412
4513.42 2411
4514.05 2389
4514.68 2387
4515.32 2432
4515.95 2479
4516.58 2405
4517.22 2409
4517.85 2512
4518.48 2551
4519.12 2554
4519.75 2494
4520.39 2560
4521.02 2456
4521.65 2564
4522.29 2524
4522.92 2581
4523.56 2503
4524.19 2498
4524.83 2555
4525.46 2468
4526.09 2428
4526.73 2517
4527.36 2529
4528.00 2485
4528.63 2553
4529.27 2480
4529.90 2651
4530.54 2575
4531.17 2564
4531.81 2505
4532.44 2701
4533.07 2841
4533.71 2710
4534.34 2721
4534.98 2709
4535.61 2717
4536.25 2595
4536.88 2490
4537.52 2540
4538.16 2560
4538.79 2435
4539.43 2463
4540.06 2538
4540.70 2408
4541.33 2493
4541.97 2505
4542.60 2726
4543.24 2573
4543.87 2569
4544.51 2578
4545.15 2407
4545.78 2390
4546.42 2458
4547.05 2590
4547.69 2553
4548.32 2522
4548.96 2587
4549.60 2514
4550.23 2489
4550.87 2378
4551.50 2254
4552.14 2503
4552.78 2596
4553.41 2501
4554.05 2399
4554.69 2493
4555.32 2449
4555.96 2476
4556.60 2423
4557.23 2341
4557.87 2468
4558.51 2494
4559.14 2488
4559.78 2425
4560.42 2386
4561.05 2380
4561.69 2195
4562.33 2391
4562.96 2454
4563.60 2389
4564.24 2427
4564.87 2364
4565.51 2361
4566.15 2384
4566.79 2328
4567.42 2463
4568.06 2572
4568.70 2560
4569.33 2546
4569.97 2499
4570.61 2489
4571.25 2391
4571.88 2321
4572.52 2347
4573.16 2467
4573.80 2372
4574.44 2501
4575.07 2486
4575.71 2548
4576.35 2324
4576.99 2407
4577.62 2323
4578.26 2394
4578.90 2476
4579.54 2685
4580.18 2602
4580.82 2485
4581.45 2479
4582.09 2327
4582.73 2433
4583.37 2459
4584.01 2546
4584.65 2485
4585.28 2515
4585.92 2531
4586.56 2500
4587.20 2403
4587.84 2360
4588.48 2317
4589.12 2428
4589.75 2329
4590.39 2384
4591.03 2403
4591.67 2418
4592.31 2398
4592.95 2480
4593.59 2517
4594.23 2548
4594.87 2492
4595.51 2498
4596.15 2450
4596.78 2284
4597.42 2216
4598.06 2317
4598.70 2412
4599.34 2289
4599.98 2300
4600.62 2524
4601.26 2557
4601.90 2539
4602.54 2731
4603.18 2773
4603.82 2823
4604.46 2938
4605.10 2976
4605.74 3049
4606.38 3062
4607.02 3206
4607.66 3149
4608.30 2963
4608.94 2955
4609.58 2748
4610.22 2572
4610.86 2709
4611.50 2654
4612.14 2545
4612.78 2677
4613.42 2660
4614.06 2681
4614.70 2761
4615.34 2701
4615.98 2537
4616.63 2837
4617.27 2890
4617.91 2711
4618.55 2581
4619.19 2762
4619.83 2531
4620.47 2646
4621.11 2473
4621.75 2590
4622.39 2416
4623.03 2338
4623.68 2439
4624.32 2433
4624.96 2408
4625.60 2425
4626.24 2239
4626.88 2374
4627.52 2302
4628.17 2316
4628.81 2232
4629.45 2195
4630.09 2270
4630.73 2301
4631.37 2227
4632.02 2266
4632.66 2429
4633.30 2476
4633.94 2455
4634.58 2408
4635.22 2464
4635.87 2394
4636.51 2341
4637.15 2370
4637.79 2246
4638.44 2349
4639.08 2386
4639.72 2325
4640.36 2305
4641.00 2386
4641.65 2439
4642.29 2396
4642.93 2494
4643.57 2468
4644.22 2399
4644.86 2362
4645.50 2467
4646.15 2526
4646.79 2477
4647.43 2559
4648.07 2593
4648.72 2447
4649.36 2581
4650.00 2445
4650.65 2509
4651.29 2524
4651.93 2371
4652.57 2433
4653.22 2391
4653.86 2373
4654.50 2348
4655.15 2379
4655.79 2354
4656.44 2421
4657.08 2486
4657.72 2469
4658.37 2501
4659.01 2454
4659.65 2400
4660.30 2540
4660.94 2481
4661.58 2498
4662.23 2459
4662.87 2480
4663.52 2519
4664.16 2441
4664.80 2530
4665.45 2368
4666.09 2297
4666.74 2451
4667.38 2394
4668.02 2463
4668.67 2324
4669.31 2453
4669.96 2322
4670.60 2310
4671.25 2078
4671.89 2157
4672.54 2326
4673.18 2205
4673.83 2264
4674.47 2304
4675.11 2110
4675.76 2136
4676.40 2323
4677.05 2251
4677.69 2232
4678.34 2311
4678.98 2303
4679.63 2365
4680.27 2294
4680.92 2183
4681.56 2273
4682.21 2235
4682.85 2196
4683.50 2359
4684.15 2403
4684.79 2274
4685.44 2263
4686.08 2266
4686.73 2365
4687.37 2436
4688.02 2395
4688.66 2274
4689.31 2222
4689.96 2235
4690.60 2300
4691.25 2182
4691.89 2211
4692.54 2263
4693.19 2243
4693.83 2289
4694.48 2263
4695.12 2266
4695.77 2374
4696.42 2342
4697.06 2283
4697.71 2282
4698.36 2219
4699.00 2335
4699.65 2296
4700.29 2284
4700.94 2291
4701.59 2309
4702.23 2323
4702.88 2216
4703.53 2337
4704.17 2407
4704.82 2289
4705.47 2351
4706.11 2338
4706.76 2447
4707.41 2386
4708.06 2335
4708.70 2566
4709.35 2652
4710.00 2523
4710.64 2633
4711.29 2772
4711.94 2752
4712.59 2680
4713.23 2496
4713.88 2487
4714.53 2505
4715.18 2522
4715.82 2330
4716.47 2322
4717.12 2452
4717.77 2362
4718.41 2291
4719.06 2352
4719.71 2232
4720.36 2203
4721.01 2275
4721.65 2327
4722.30 2311
4722.95 2233
4723.60 2266
4724.25 2362
4724.89 2349
4725.54 2308
4726.19 2297
4726.84 2444
4727.49 2288
4728.14 2311
4728.78 2233
4729.43 2261
4730.08 2353
4730.73 2242
4731.38 2111
4732.03 2311
4732.68 2421
4733.32 2236
4733.97 2341
4734.62 2420
4735.27 2283
4735.92 2290
4736.57 2328
4737.22 2343
4737.87 2331
4738.52 2261
4739.16 2386
4739.81 2380
4740.46 2245
4741.11 2377
4741.76 2444
4742.41 2303
4743.06 2376
4743.71 2359
4744.36 2267
4745.01 2246
4745.66 2335
4746.31 2347
4746.96 2287
4747.61 2505
4748.26 2372
4748.91 2459
4749.56 2643
4750.21 2724
4750.86 2606
4751.51 2805
4752.16 2918
4752.81 2969
4753.46 2846
4754.11 2982
4754.76 2942
4755.41 2966
4756.06 2954
4756.71 2737
4757.36 2559
4758.01 2677
4758.66 2471
4759.31 2431
4759.96 2309
4760.61 2330
4761.26 2375
4761.91 2199
4762.56 2174
4763.22 2304
4763.87 2280
4764.52 2271
4765.17 2206
4765.82 2327
4766.47 2323
4767.12 2175
4767.77 2196
4768.42 2181
4769.07 2191
4769.73 2051
4770.38 2049
4771.03 2175
4771.68 2186
4772.33 2259
4772.98 2272
4773.63 2184
4774.29 2123
4774.94 2215
4775.59 2076
4776.24 2108
4776.89 2095
4777.54 2189
4778.20 2137
4778.85 2178
4779.50 2241
4780.15 2364
4780.80 2414
4781.46 2151
4782.11 2028
4782.76 2226
4783.41 2350
4784.06 2336
4784.72 2239
4785.37 2128
4786.02 2200
4786.67 2194
4787.33 2203
4787.98 2267
4788.63 2319
4789.28 2267
4789.94 2155
4790.59 2213
4791.24 2238
4791.89 2292
4792.55 2334
4793.20 2136
4793.85 2183
4794.51 2186
4795.16 2222
4795.81 2196
4796.47 2159
4797.12 2150
4797.77 2178
4798.42 2126
4799.08 2259
4799.73 2152
4800.38 2052
4801.04 2026
4801.69 1980
4802.35 1976
4803.00 2032
4803.65 1996
4804.31 1968
4804.96 1960
4805.61 2114
4806.27 2015
4806.92 2182
4807.57 2158
4808.23 2034
4808.88 2125
4809.54 2206
4810.19 2255
4810.84 2130
4811.50 2177
4812.15 2259
4812.81 2371
4813.46 2102
4814.12 2052
4814.77 2237
4815.42 2173
4816.08 2246
4816.73 2199
4817.39 2207
4818.04 2271
4818.70 2273
4819.35 2286
4820.01 2311
4820.66 2361
4821.32 2377
4821.97 2464
4822.63 2509
4823.28 2268
4823.94 2429
4824.59 2540
4825.25 2392
4825.90 2514
4826.56 2481
4827.21 2521
4827.87 2556
4828.52 2545
4829.18 2487
4829.83 2375
4830.49 2353
4831.14 2411
4831.80 2455
4832.45 2475
4833.11 2418
4833.76 2451
4834.42 2567
4835.08 2533
4835.73 2540
4836.39 2606
4837.04 2617
4837.70 2660
4838.36 2350
4839.01 2498
4839.67 2474
4840.32 2524
4840.98 2446
4841.64 2321
4842.29 2327
4842.95 2334
4843.60 2237
4844.26 2250
4844.92 2369
4845.57 2316
4846.23 2312
4846.89 2268
4847.54 2281
4848.20 2297
4848.86 2399
4849.51 2384
4850.17 2289
4850.83 2359
4851.48 2398
4852.14 2378
4852.80 2402
4853.45 2229
4854.11 2186
4854.77 2234
4855.43 2247
4856.08 2298
4856.74 2335
4857.40 2307
4858.05 2200
4858.71 2208
4859.37 2237
4860.03 2384
4860.68 2328
4861.34 2330
4862.00 2457
4862.66 2451
4863.31 2567
4863.97 2609
4864.63 2634
4865.29 2509
4865.95 2612
4866.60 2457
4867.26 2621
4867.92 2561
4868.58 2466
4869.23 2401
4869.89 2319
4870.55 2405
4871.21 2373
4871.87 2310
4872.53 2433
4873.18 2567
4873.84 2407
4874.50 2419
4875.16 2385
4875.82 2353
4876.48 2428
4877.13 2422
4877.79 2367
4878.45 2332
4879.11 2254
4879.77 2326
4880.43 2419
4881.09 2329
4881.75 2253
4882.40 2336
4883.06 2319
4883.72 2232
4884.38 2289
4885.04 2284
4885.70 2356
4886.36 2379
4887.02 2283
4887.68 2106
4888.34 2147
4889.00 2336
4889.66 2317
4890.32 2404
4890.97 2489
4891.63 2594
4892.29 2939
4892.95 2684
4893.61 2681
4894.27 2739
4894.93 2595
4895.59 2760
4896.25 2768
4896.91 2604
4897.57 2780
4898.23 2731
4898.89 2749
4899.55 2706
4900.21 2686
4900.87 2730
4901.53 2651
4902.19 2681
4902.85 2777
4903.51 2784
4904.17 2748
4904.83 2811
4905.50 2743
4906.16 2518
4906.82 2504
4907.48 2552
4908.14 2658
4908.80 2643
4909.46 2546
4910.12 2384
4910.78 2491
4911.44 2512
4912.10 2479
4912.76 2494
4913.42 2402
4914.09 2381
4914.75 2497
4915.41 2455
4916.07 2420
4916.73 2395
4917.39 2285
4918.05 2263
4918.71 2344
4919.38 2429
4920.04 2221
4920.70 2269
4921.36 2449
4922.02 2310
4922.68 2349
4923.35 2335
4924.01 2251
4924.67 2338
4925.33 2221
4925.99 2334
4926.65 2295
4927.32 2184
4927.98 2138
4928.64 2227
4929.30 2260
4929.96 2339
4930.63 2335
4931.29 2329
4931.95 2230
4932.61 2376
4933.28 2350
4933.94 2312
4934.60 2321
4935.26 2309
4935.93 2245
4936.59 2462
4937.25 2316
4937.91 2313
4938.58 2229
4939.24 2127
4939.90 2389
4940.56 2303
4941.23 2172
4941.89 2295
4942.55 2303
4943.22 2150
4943.88 2146
4944.54 2119
4945.21 2185
4945.87 2165
4946.53 2045
4947.20 2131
4947.86 2211
4948.52 2151
4949.19 1927
4949.85 2036
4950.51 2108
4951.18 2100
4951.84 2144
4952.50 2231
4953.17 2276
4953.83 2303
4954.49 2259
4955.16 2277
4955.82 2379
4956.49 2361
4957.15 2323
4957.81 2328
4958.48 2325
4959.14 2239
4959.81 2437
4960.47 2470
4961.14 2440
4961.80 2335
4962.46 2369
4963.13 2515
4963.79 2687
4964.46 2744
4965.12 2780
4965.79 2925
4966.45 2814
4967.12 2890
4967.78 2837
4968.44 2678
4969.11 2920
4969.77 2588
4970.44 2546
4971.10 2573
4971.77 2605
4972.43 2544
4973.10 2533
4973.76 2631
4974.43 2744
4975.09 2681
4975.76 2494
4976.42 2452
4977.09 2498
4977.76 2491
4978.42 2381
4979.09 2395
4979.75 2540
4980.42 2383
4981.08 2526
4981.75 2381
4982.41 2289
4983.08 2268
4983.75 2382
4984.41 2367
4985.08 2534
4985.74 2545
4986.41 2368
4987.07 2356
4987.74 2458
4988.41 2514
4989.07 2396
4989.74 2422
4990.41 2479
4991.07 2318
4991.74 2245
4992.40 2419
4993.07 2308
4993.74 2267
4994.40 2213
4995.07 2298
4995.74 2287
4996.40 2263
4997.07 2192
4997.74 2300
4998.40 2331
4999.07 2385
4999.74 2391
5000.40 2291
5001.07 2279
5001.74 2330
5002.40 2359
5003.07 2309
5003.74 2214
5004.41 2253
5005.07 2316
5005.74 2381
5006.41 2303
5007.07 2212
5007.74 2093
5008.41 2098
5009.08 2070
5009.74 2090
5010.41 2041
5011.08 2065
5011.75 1991
5012.41 2252
5013.08 2179
5013.75 2225
5014.42 2200
5015.09 2182
5015.75 2118
5016.42 1977
5017.09 2049
5017.76 2006
5018.43 2065
5019.09 1988
5019.76 2125
5020.43 2050
5021.10 2132
5021.77 2170
5022.44 1988
5023.10 2160
5023.77 2156
5024.44 2149
5025.11 2108
5025.78 2056
5026.45 2043
5027.11 2086
5027.78 2001
5028.45 2080
5029.12 2147
5029.79 2249
5030.46 2132
5031.13 2050
5031.80 2096
5032.47 2184
5033.13 2176
5033.80 2113
5034.47 2084
5035.14 2095
5035.81 2099
5036.48 2113
5037.15 2126
5037.82 2094
5038.49 2091
5039.16 2073
5039.83 2085
5040.50 2026
5041.17 2019
5041.84 2003
5042.51 1965
5043.18 1917
5043.85 2012
5044.52 1997
5045.18 2184
5045.85 2050
5046.52 2066
5047.19 2162
5047.86 2220
5048.53 2116
5049.20 2012
5049.88 1966
5050.55 2070
5051.22 2133
5051.89 2033
5052.56 2037
5053.23 2006
5053.90 2175
5054.57 2103
5055.24 2176
5055.91 2099
5056.58 2073
5057.25 2018
5057.92 2076
5058.59 1992
5059.26 2069
5059.93 2150
5060.60 2086
5061.27 2099
5061.95 2013
5062.62 2061
5063.29 2063
5063.96 2088
5064.63 2134
5065.30 2142
5065.97 2112
5066.64 2016
5067.31 2138
5067.99 2148
5068.66 2235
5069.33 2234
5070.00 2065
5070.67 2000
5071.34 2106
5072.02 2054
5072.69 2062
5073.36 2042
5074.03 2102
5074.70 2138
5075.37 2122
5076.05 2041
5076.72 1999
5077.39 2002
5078.06 2052
5078.73 2043
5079.41 2027
5080.08 2076
5080.75 2011
5081.42 2090
5082.10 2062
5082.77 2027
5083.44 1983
5084.11 2078
5084.78 2155
5085.46 2173
5086.13 2128
5086.80 2050
5087.48 2060
5088.15 2076
5088.82 2047
5089.49 2052
5090.17 2078
5090.84 2181
5091.51 2224
5092.19 2065
5092.86 2110
5093.53 2078
5094.20 2255
5094.88 2261
5095.55 2159
5096.22 2028
5096.90 2018
5097.57 2092
5098.24 2046
5098.92 1918
5099.59 2022
5100.26 2005
5100.94 1938
5101.61 2098
5102.29 2019
5102.96 2028
5103.63 2031
5104.31 1951
5104.98 1993
5105.65 2115
5106.33 2069
5107.00 2134
5107.68 2165
5108.35 2109
5109.02 2102
5109.70 2204
5110.37 2134
5111.05 2085
5111.72 2056
5112.40 2057
5113.07 2066
5113.74 2080
5114.42 1960
5115.09 1985
5115.77 2062
5116.44 2039
5117.12 2070
5117.79 2079
5118.47 2180
5119.14 2188
5119.82 2050
5120.49 2107
5121.17 2100
5121.84 2117
5122.52 2134
5123.19 2179
5123.87 2242
5124.54 2209
5125.22 2101
5125.89 2148
5126.57 2046
5127.24 2052
5127.92 2115
5128.59 2101
5129.27 1929
5129.94 2027
5130.62 2057
5131.29 2099
5131.97 2068
5132.65 2035
5133.32 2062
5134.00 1933
5134.67 2038
5135.35 2067
5136.02 2224
5136.70 2112
5137.38 2030
5138.05 2075
5138.73 2062
5139.40 2162
5140.08 2094
5140.76 2238
5141.43 2236
5142.11 2208
5142.79 2138
5143.46 2159
5144.14 2194
5144.81 2104
5145.49 1980
5146.17 1992
5146.84 2094
5147.52 1976
5148.20 2041
5148.87 1966
5149.55 1951
5150.23 2022
5150.90 1965
5151.58 1943
5152.26 2017
5152.94 2097
5153.61 2105
5154.29 2052
5154.97 2124
5155.64 2087
5156.32 2055
5157.00 2108
5157.68 2127
5158.35 2108
5159.03 1881
5159.71 2065
5160.39 2099
5161.06 2021
5161.74 2102
5162.42 2078
5163.10 2045
5163.77 2073
5164.45 1905
5165.13 1864
5165.81 1849
5166.48 1912
5167.16 1849
5167.84 1837
5168.52 1874
5169.20 1948
5169.87 1952
5170.55 2082
5171.23 1884
5171.91 1850
5172.59 1938
5173.27 2046
5173.94 2042
5174.62 1926
5175.30 1888
5175.98 1995
5176.66 1862
5177.34 1988
5178.02 2064
5178.69 2025
5179.37 1937
5180.05 1916
5180.73 1937
5181.41 1992
5182.09 1949
5182.77 2077
5183.45 1980
5184.12 2010
5184.80 2010
5185.48 1844
5186.16 1987
5186.84 1945
5187.52 1930
5188.20 1888
5188.88 1885
5189.56 1900
5190.24 1952
5190.92 1917
5191.60 1896
5192.28 1891
5192.96 1901
5193.64 1915
5194.32 1867
5195.00 1916
5195.68 1853
5196.36 1886
5197.03 1888
5197.71 1844
5198.39 1921
5199.07 2037
5199.75 1920
5200.44 1967
5201.12 2010
5201.80 1962
5202.48 1896
5203.16 2086
5203.84 2084
5204.52 2156
5205.20 2111
5205.88 2025
5206.56 2145
5207.24 2120
5207.92 2099
5208.60 2165
5209.28 2201
5209.96 2128
5210.64 1964
5211.32 2250
5212.00 2188
5212.68 2197
5213.37 2225
5214.05 2195
5214.73 2135
5215.41 2117
5216.09 2012
5216.77 2095
5217.45 2165
5218.13 2005
5218.81 2023
5219.50 2011
5220.18 1918
5220.86 1966
5221.54 2075
5222.22 1941
5222.90 1923
5223.59 1985
5224.27 2071
5224.95 2098
5225.63 1979
5226.31 1948
5226.99 1905
5227.68 2001
5228.36 1983
5229.04 1914
5229.72 1804
5230.40 1904
5231.09 2077
5231.77 2120
5232.45 1971
5233.13 1960
5233.81 1889
5234.50 2011
5235.18 1937
5235.86 2102
5236.54 2051
5237.23 2220
5237.91 2102
5238.59 2263
5239.27 2255
5239.96 2193
5240.64 2212
5241.32 2128
5242.01 2239
5242.69 2214
5243.37 2136
5244.05 2155
5244.74 2064
5245.42 1888
5246.10 1883
5246.79 2038
5247.47 1937
5248.15 1935
5248.84 2054
5249.52 1997
5250.20 1939
5250.89 1865
5251.57 1956
5252.25 2000
5252.94 1996
5253.62 2086
5254.30 2030
5254.99 1945
5255.67 1960
5256.36 1912
5257.04 1886
5257.72 1920
5258.41 1906
5259.09 1946
5259.78 1989
5260.46 1820
5261.14 1873
5261.83 1934
5262.51 1917
5263.20 2022
5263.88 1934
5264.56 1978
5265.25 1994
5265.93 1941
5266.62 1977
5267.30 1931
5267.99 1992
5268.67 2090
5269.36 1994
5270.04 2015
5270.73 2078
5271.41 2129
5272.09 2178
5272.78 2084
5273.46 2065
5274.15 2181
5274.83 2048
5275.52 1989
5276.20 2057
5276.89 2011
5277.57 2016
5278.26 1931
5278.94 2005
5279.63 2052
5280.32 2078
5281.00 1962
5281.69 2026
5282.37 2085
5283.06 2086
5283.74 2084
5284.43 2057
5285.11 2035
5285.80 2037
5286.49 2019
5287.17 2048
5287.86 1989
5288.54 1846
5289.23 1898
5289.91 1839
5290.60 1894
5291.29 1940
5291.97 1884
5292.66 1795
5293.35 1892
5294.03 1774
5294.72 1861
5295.40 1862
5296.09 1835
5296.78 1810
5297.46 1951
5298.15 2034
5298.84 1869
5299.52 1845
5300.21 1900
5300.90 1929
5301.58 2130
5302.27 2160
5302.96 1942
5303.64 1938
5304.33 2188
5305.02 2120
5305.70 1957
5306.39 1855
5307.08 1983
5307.77 1991
5308.45 1935
5309.14 1978
5309.83 1918
5310.51 1892
5311.20 1912
5311.89 1844
5312.58 1818
5313.26 2044
5313.95 1899
5314.64 1932
5315.33 1928
5316.01 1822
5316.70 1790
5317.39 1814
5318.08 1925
5318.77 1958
5319.45 1938
5320.14 1963
5320.83 1892
5321.52 1837
5322.20 1825
5322.89 1884
5323.58 1940
5324.27 1958
5324.96 1879
5325.65 1717
5326.33 1855
5327.02 1849
5327.71 1921
5328.40 1778
5329.09 1960
5329.78 1940
5330.46 1932
5331.15 1979
5331.84 1910
5332.53 1869
5333.22 1927
5333.91 1829
5334.60 1773
5335.29 1720
5335.98 1801
5336.66 1921
5337.35 1941
5338.04 1918
5338.73 1878
5339.42 1935
5340.11 2090
5340.80 1912
5341.49 1868
5342.18 1962
5342.87 2041
5343.56 2017
5344.25 1923
5344.94 1796
5345.62 1870
5346.31 2042
5347.00 2035
5347.69 1889
5348.38 1932
5349.07 2096
5349.76 2259
5350.45 2222
5351.14 2032
5351.83 2045
5352.52 2054
5353.21 2233
5353.90 2160
5354.59 2055
5355.28 1948
5355.97 1923
5356.66 2008
5357.35 1986
5358.04 1890
5358.74 1779
5359.43 1881
5360.12 1915
5360.81 1831
5361.50 1870
5362.19 1941
5362.88 1941
5363.57 1976
5364.26 1973
5364.95 1861
5365.64 1882
5366.33 2051
5367.02 1998
5367.71 1920
5368.41 1726
5369.10 1895
5369.79 1913
5370.48 2033
5371.17 1983
5371.86 1987
5372.55 2052
5373.24 2031
5373.94 1866
5374.63 2040
5375.32 1996
5376.01 2096
5376.70 2093
5377.39 1965
5378.08 1919
5378.78 1978
5379.47 2020
5380.16 1873
5380.85 1973
5381.54 2027
5382.24 1967
5382.93 1913
5383.62 1873
5384.31 1904
5385.00 1985
5385.70 1921
5386.39 1934
5387.08 2057
5387.77 1979
5388.47 1816
5389.16 2021
5389.85 1998
5390.54 1979
5391.23 1921
5391.93 1969
5392.62 1882
5393.31 1885
5394.01 1963
5394.70 1877
5395.39 1791
5396.08 1824
5396.78 1779
5397.47 1821
5398.16 1975
5398.86 1873
5399.55 1904
5400.24 1878
5400.93 1877
5401.63 1858
5402.32 1861
5403.01 1824
5403.71 1781
5404.40 1780
5405.09 1825
5405.79 1843
5406.48 1726
5407.17 1855
5407.87 1838
5408.56 1918
5409.26 1872
5409.95 1975
5410.64 1925
5411.34 2036
5412.03 1966
5412.72 1956
5413.42 1936
5414.11 1955
5414.81 1920
5415.50 1865
5416.19 1878
5416.89 1796
5417.58 2029
5418.28 2031
5418.97 1907
5419.67 1820
5420.36 1778
5421.05 1851
5421.75 1845
5422.44 1873
5423.14 1847
5423.83 1912
5424.53 1799
5425.22 1769
5425.92 1853
5426.61 1864
5427.31 1912
5428.00 1758
5428.70 1872
5429.39 2025
5430.09 1914
5430.78 1694
5431.48 1726
5432.17 1800
5432.87 1845
5433.56 1935
5434.26 1930
5434.95 1822
5435.65 1912
5436.34 1941
5437.04 1951
5437.73 1925
5438.43 1957
5439.13 2074
5439.82 1986
5440.52 2125
5441.21 2040
5441.91 2006
5442.60 1931
5443.30 1869
5444.00 1803
5444.69 1756
5445.39 1721
5446.08 1793
5446.78 1877
5447.48 2015
5448.17 1895
5448.87 1815
5449.56 1912
5450.26 1844
5450.96 1854
5451.65 1825
5452.35 1868
5453.05 1921
5453.74 1806
5454.44 1718
5455.14 1785
5455.83 1849
5456.53 1834
5457.23 1909
5457.92 1848
5458.62 1764
5459.32 1773
5460.01 1841
5460.71 1860
5461.41 1798
5462.11 1883
5462.80 1803
5463.50 1774
5464.20 1724
5464.89 1646
5465.59 1716
5466.29 1843
5466.99 1780
5467.68 1826
5468.38 1816
5469.08 1732
5469.78 1691
5470.47 1791
5471.17 1805
5471.87 1779
5472.57 1845
5473.26 1837
5473.96 1863
5474.66 1883
5475.36 1933
5476.06 1852
5476.75 1731
5477.45 1746
5478.15 1931
5478.85 1924
5479.55 1950
5480.24 1873
5480.94 1863
5481.64 1895
5482.34 1947
5483.04 1920
5483.74 1867
5484.43 1920
5485.13 1892
5485.83 1844
5486.53 1906
5487.23 1880
5487.93 1926
5488.63 1854
5489.33 1703
5490.02 1787
5490.72 1794
5491.42 1771
5492.12 1798
5492.82 1803
5493.52 1817
5494.22 1737
5494.92 1738
5495.62 1806
5496.32 1923
5497.01 1934
5497.71 1811
5498.41 1776
5499.11 1901
5499.81 1981
5500.51 1919
5501.21 1873
5501.91 2018
5502.61 2106
5503.31 2149
5504.01 1985
5504.71 2089
5505.41 1989
5506.11 2095
5506.81 1879
5507.51 1883
5508.21 1875
5508.91 1936
5509.61 1976
5510.31 1994
5511.01 1960
5511.71 1956
5512.41 1967
5513.11 1939
5513.81 1811
5514.51 1821
5515.21 1871
5515.91 1793
5516.61 1818
5517.31 1901
5518.01 1795
5518.72 1844
5519.42 1900
5520.12 1804
5520.82 1742
5521.52 1769
5522.22 1888
5522.92 1855
5523.62 1829
5524.32 1852
5525.02 1878
5525.72 2013
5526.43 1765
5527.13 1705
5527.83 1850
5528.53 1884
5529.23 1750
5529.93 1910
5530.63 1789
5531.33 1838
5532.04 1859
5532.74 1873
5533.44 1954
5534.14 1844
5534.84 1843
5535.54 1874
5536.25 1807
5536.95 1874
5537.65 1805
5538.35 1727
5539.05 1746
5539.76 1735
5540.46 1696
5541.16 1641
5541.86 1723
5542.56 1726
5543.27 1710
5543.97 1760
5544.67 1653
5545.37 1718
5546.08 1627
5546.78 1731
5547.48 1740
5548.18 1717
5548.89 1857
5549.59 1762
5550.29 1788
5550.99 1731
5551.70 1689
5552.40 1799
5553.10 1723
5553.81 1661
5554.51 1716
5555.21 1791
5555.91 1732
5556.62 1734
5557.32 1834
5558.02 1784
5558.73 1872
5559.43 2023
5560.13 1929
5560.84 1864
5561.54 1916
5562.24 1872
5562.95 1952
5563.65 2103
5564.35 2154
5565.06 2139
5565.76 2149
5566.47 2105
5567.17 2002
5567.87 2050
5568.58 2092
5569.28 2075
5569.98 2026
5570.69 1943
5571.39 1862
5572.10 1843
5572.80 1856
5573.50 1905
5574.21 1925
5574.91 1745
5575.62 1810
5576.32 1873
5577.03 1948
5577.73 1977
5578.44 1842
5579.14 1704
5579.84 1678
5580.55 1841
5581.25 1940
5581.96 1925
5582.66 1868
5583.37 1833
5584.07 1733
5584.78 1837
5585.48 1857
5586.19 1869
5586.89 1741
5587.60 1716
5588.30 1803
5589.01 1851
5589.71 1788
5590.42 1729
5591.12 1680
5591.83 1853
5592.53 1877
5593.24 1780
5593.94 1716
5594.65 1734
5595.36 1763
5596.06 1805
5596.77 1706
5597.47 1724
5598.18 1746
5598.88 1723
5599.59 1643
5600.30 1646
5601.00 1587
5601.71 1780
5602.41 1719
5603.12 1598
5603.83 1685
5604.53 1697
5605.24 1702
5605.94 1795
5606.65 1686
5607.36 1774
5608.06 1702
5608.77 1626
5609.48 1686
5610.18 1622
5610.89 1611
5611.60 1663
5612.30 1548
5613.01 1609
5613.72 1714
5614.42 1624
5615.13 1618
5615.84 1653
5616.54 1663
5617.25 1706
5617.96 1834
5618.66 1825
5619.37 1534
5620.08 1671
5620.78 1671
5621.49 1622
5622.20 1734
5622.91 1660
5623.61 1685
5624.32 1555
5625.03 1578
5625.74 1632
5626.44 1740
5627.15 1810
5627.86 1802
5628.57 1689
5629.27 1718
5629.98 1751
5630.69 1698
5631.40 1743
5632.11 1659
5632.81 1701
5633.52 1643
5634.23 1584
5634.94 1672
5635.65 1689
5636.35 1695
5637.06 1706
5637.77 1723
5638.48 1740
5639.19 1733
5639.89 1686
5640.60 1705
5641.31 1791
5642.02 1736
5642.73 1804
5643.44 1849
5644.15 1899
5644.85 1847
5645.56 1743
5646.27 1734
5646.98 1744
5647.69 1775
5648.40 1736
5649.11 1623
5649.82 1632
5650.53 1757
5651.23 1704
5651.94 1776
5652.65 1727
5653.36 1753
5654.07 1651
5654.78 1681
5655.49 1772
5656.20 1733
5656.91 1792
5657.62 1636
5658.33 1672
5659.04 1653
5659.75 1556
5660.46 1653
5661.17 1721
5661.88 1654
5662.59 1700
5663.30 1712
5664.00 1713
5664.71 1679
5665.42 1588
5666.13 1668
5666.84 1645
5667.55 1647
5668.27 1765
5668.98 1694
5669.69 1596
5670.40 1613
5671.11 1664
5671.82 1611
5672.53 1690
5673.24 1593
5673.95 1611
5674.66 1550
5675.37 1547
5676.08 1607
5676.79 1528
5677.50 1636
5678.21 1580
5678.92 1476
5679.63 1466
5680.34 1509
5681.06 1600
5681.77 1607
5682.48 1634
5683.19 1617
5683.90 1505
5684.61 1539
5685.32 1603
5686.03 1577
5686.74 1593
5687.46 1685
5688.17 1576
5688.88 1526
5689.59 1520
5690.30 1466
5691.01 1630
5691.72 1629
5692.44 1614
5693.15 1626
5693.86 1600
5694.57 1665
5695.28 1574
5696.00 1537
5696.71 1599
5697.42 1631
5698.13 1672
5698.84 1614
5699.56 1623
5700.27 1627
5700.98 1559
5701.69 1630
5702.40 1783
5703.12 1647
5703.83 1563
5704.54 1610
5705.25 1702
5705.97 1695
5706.68 1590
5707.39 1625
5708.10 1639
5708.82 1459
5709.53 1489
5710.24 1582
5710.95 1571
5711.67 1546
5712.38 1574
5713.09 1534
5713.81 1591
5714.52 1615
5715.23 1521
5715.95 1579
5716.66 1423
5717.37 1519
5718.09 1540
5718.80 1463
5719.51 1583
5720.23 1506
5720.94 1555
5721.65 1547
5722.37 1540
5723.08 1573
5723.79 1557
5724.51 1568
5725.22 1551
5725.93 1522
5726.65 1638
5727.36 1546
5728.08 1528
5728.79 1511
5729.50 1601
5730.22 1573
5730.93 1572
5731.65 1522
5732.36 1580
5733.07 1596
5733.79 1622
5734.50 1529
5735.22 1663
5735.93 1586
5736.65 1488
5737.36 1494
5738.07 1532
5738.79 1525
5739.50 1546
5740.22 1453
5740.93 1485
5741.65 1471
5742.36 1531
5743.08 1577
5743.79 1587
5744.51 1541
5745.22 1464
5745.94 1567
5746.65 1536
5747.37 1542
5748.08 1578
5748.80 1558
5749.51 1554
5750.23 1509
5750.94 1484
5751.66 1468
5752.37 1550
5753.09 1543
5753.80 1548
5754.52 1502
5755.24 1540
5755.95 1567
5756.67 1586
5757.38 1518
5758.10 1642
5758.81 1653
5759.53 1500
5760.25 1511
5760.96 1512
5761.68 1492
5762.39 1573
5763.11 1614
5763.83 1662
5764.54 1499
5765.26 1496
5765.97 1500
5766.69 1505
5767.41 1511
5768.12 1471
5768.84 1457
5769.56 1405
5770.27 1562
5770.99 1626
5771.71 1562
5772.42 1542
5773.14 1552
5773.86 1662
5774.57 1570
5775.29 1619
5776.01 1541
5776.72 1618
5777.44 1666
5778.16 1592
5778.88 1606
5779.59 1557
5780.31 1573
5781.03 1589
5781.74 1594
5782.46 1596
5783.18 1644
5783.90 1672
5784.61 1603
5785.33 1588
5786.05 1529
5786.77 1568
5787.48 1611
5788.20 1579
5788.92 1640
5789.64 1619
5790.35 1682
5791.07 1551
5791.79 1520
5792.51 1577
5793.23 1534
5793.94 1652
5794.66 1638
5795.38 1597
5796.10 1498
5796.82 1578
5797.53 1598
5798.25 1672
5798.97 1531
5799.69 1550
5800.41 1624
5801.13 1669
5801.84 1731
5802.56 1624
5803.28 1730
5804.00 1795
5804.72 1826
5805.44 1619
5806.16 1620
5806.87 1623
5807.59 1613
5808.31 1538
5809.03 1583
5809.75 1691
5810.47 1694
5811.19 1659
5811.91 1562
5812.63 1610
5813.35 1641
5814.07 1649
5814.78 1742
5815.50 1662
5816.22 1731
5816.94 1858
5817.66 1946
5818.38 1882
5819.10 1985
5819.82 1924
5820.54 1796
5821.26 1737
5821.98 1890
5822.70 1827
5823.42 1826
5824.14 1794
5824.86 1702
5825.58 1763
5826.30 1744
5827.02 1746
5827.74 1841
5828.46 1684
5829.18 1611
5829.90 1651
5830.62 1767
5831.34 1711
5832.06 1636
5832.78 1607
5833.50 1636
5834.22 1572
5834.94 1655
5835.66 1606
5836.38 1581
5837.10 1545
5837.82 1528
5838.55 1523
5839.27 1543
5839.99 1617
5840.71 1660
5841.43 1515
5842.15 1614
5842.87 1602
5843.59 1556
5844.31 1633
5845.03 1515
5845.76 1694
5846.48 1613
5847.20 1474
5847.92 1525
5848.64 1657
5849.36 1501
5850.08 1567
5850.81 1492
5851.53 1464
5852.25 1396
5852.97 1571
5853.69 1593
5854.41 1560
5855.14 1565
5855.86 1547
5856.58 1545
5857.30 1631
5858.02 1623
5858.74 1581
5859.47 1539
5860.19 1613
5860.91 1690
5861.63 1598
5862.36 1615
5863.08 1680
5863.80 1699
5864.52 1667
5865.24 1596
5865.97 1537
5866.69 1488
5867.41 1637
5868.13 1674
5868.86 1447
5869.58 1465
5870.30 1519
5871.03 1509
5871.75 1648
5872.47 1566
5873.19 1576
5873.92 1542
5874.64 1625
5875.36 1553
5876.09 1529
5876.81 1475
5877.53 1520
5878.26 1618
5878.98 1474
5879.70 1503
5880.43 1565
5881.15 1599
5881.87 1611
5882.60 1696
5883.32 1579
5884.04 1593
5884.77 1620
5885.49 1720
5886.21 1677
5886.94 1620
5887.66 1619
5888.39 1596
5889.11 1654
5889.83 1487
5890.56 1494
5891.28 1683
5892.01 1608
5892.73 1583
5893.45 1579
5894.18 1478
5894.90 1503
5895.63 1511
5896.35 1564
5897.07 1629
5897.80 1639
5898.52 1548
5899.25 1551
5899.97 1524
5900.70 1560
5901.42 1738
5902.15 1736
5902.87 1790
5903.60 1900
5904.32 1831
5905.05 1785
5905.77 1874
5906.50 1740
5907.22 1725
5907.95 1684
5908.67 1686
5909.40 1637
5910.12 1578
5910.85 1597
5911.57 1547
5912.30 1543
5913.02 1500
5913.75 1499
5914.47 1497
5915.20 1720
5915.92 1639
5916.65 1574
5917.38 1614
5918.10 1632
5918.83 1602
5919.55 1581
5920.28 1655
5921.00 1568
5921.73 1492
5922.46 1455
5923.18 1436
5923.91 1528
5924.63 1478
5925.36 1510
5926.09 1631
5926.81 1564
5927.54 1586
5928.26 1505
5928.99 1608
5929.72 1571
5930.44 1509
5931.17 1581
5931.90 1663
5932.62 1644
5933.35 1517
5934.08 1542
5934.80 1675
5935.53 1634
5936.26 1609
5936.98 1710
5937.71 1638
5938.44 1575
5939.16 1613
5939.89 1670
5940.62 1743
5941.35 1607
5942.07 1582
5942.80 1629
5943.53 1577
5944.25 1555
5944.98 1607
5945.71 1538
5946.44 1519
5947.16 1583
5947.89 1556
5948.62 1636
5949.35 1716
5950.07 1664
5950.80 1673
5951.53 1622
5952.26 1591
5952.99 1568
5953.71 1533
5954.44 1663
5955.17 1570
5955.90 1633
5956.62 1650
5957.35 1659
5958.08 1606
5958.81 1548
5959.54 1669
5960.27 1763
5960.99 1837
5961.72 1793
5962.45 1782
5963.18 1735
5963.91 1683
5964.64 1779
5965.36 1695
5966.09 1581
5966.82 1764
5967.55 1737
5968.28 1673
5969.01 1676
5969.74 1579
5970.47 1549
5971.19 1676
5971.92 1786
5972.65 1769
5973.38 1803
5974.11 1616
5974.84 1750
5975.57 1771
5976.30 1775
5977.03 1770
5977.76 1687
5978.49 1701
5979.22 1664
5979.95 1862
5980.67 1852
5981.40 1684
5982.13 1756
5982.86 1669
5983.59 1749
5984.32 1842
5985.05 1773
5985.78 1773
5986.51 1790
5987.24 1835
5987.97 1923
5988.70 1950
5989.43 1887
5990.16 1996
5990.89 1975
5991.62 1999
5992.35 1873
5993.08 1903
5993.81 1891
5994.54 2018
5995.27 1980
5996.00 1863
5996.73 1810
5997.47 1741
5998.20 1698
5998.93 1844
5999.66 1957
6000.39 1830
6001.12 1783
6001.85 1852
6002.58 1722
6003.31 1597
6004.04 1723
6004.77 1690
6005.50 1728
6006.24 1765
6006.97 1827
6007.70 1848
6008.43 1984
6009.16 1835
6009.89 1973
6010.62 2106
6011.35 2166
6012.09 2306
6012.82 2391
6013.55 2502
6014.28 2573
6015.01 2604
6015.74 2481
6016.47 2462
6017.21 2274
6017.94 2092
6018.67 2017
6019.40 1904
6020.13 1952
6020.87 1901
6021.60 1751
6022.33 1790
6023.06 1747
6023.79 1637
6024.53 1725
6025.26 1723
6025.99 1828
6026.72 1788
6027.46 1716
6028.19 1841
6028.92 1741
6029.65 1635
6030.39 1866
6031.12 1796
6031.85 1877
6032.58 1774
6033.32 1745
6034.05 1666
6034.78 1730
6035.51 1706
6036.25 1742
6036.98 1770
6037.71 1662
6038.45 1615
6039.18 1656
6039.91 1730
6040.65 1678
6041.38 1727
6042.11 1904
6042.85 1907
6043.58 1802
6044.31 1847
6045.05 1851
6045.78 1961
6046.51 1893
6047.25 1846
6047.98 1903
6048.71 1982
6049.45 1961
6050.18 1946
6050.91 2063
6051.65 2009
6052.38 1796
6053.12 1847
6053.85 1804
6054.58 1663
6055.32 1730
6056.05 1802
6056.79 1634
6057.52 1595
6058.25 1674
6058.99 1682
6059.72 1643
6060.46 1647
6061.19 1580
6061.93 1692
6062.66 1645
6063.40 1633
6064.13 1683
6064.86 1612
6065.60 1573
6066.33 1568
6067.07 1576
6067.80 1537
6068.54 1649
6069.27 1652
6070.01 1705
6070.74 1528
6071.48 1690
6072.21 1624
6072.95 1720
6073.68 1585
6074.42 1562
6075.15 1561
6075.89 1669
6076.63 1542
6077.36 1615
6078.10 1593
6078.83 1648
6079.57 1586
6080.30 1632
6081.04 1622
6081.77 1599
6082.51 1628
6083.25 1621
6083.98 1583
6084.72 1530
6085.45 1611
6086.19 1614
6086.92 1621
6087.66 1678
6088.40 1715
6089.13 1642
6089.87 1702
6090.61 1776
6091.34 1545
6092.08 1542
6092.81 1614
6093.55 1685
6094.29 1651
6095.02 1582
6095.76 1522
6096.50 1542
6097.23 1545
6097.97 1611
6098.71 1560
6099.44 1469
6100.18 1566
6100.92 1622
6101.65 1608
6102.39 1688
6103.13 1606
6103.86 1549
6104.60 1585
6105.34 1543
6106.08 1610
6106.81 1477
6107.55 1683
6108.29 1563
6109.02 1601
6109.76 1557
6110.50 1563
6111.24 1520
6111.97 1519
6112.71 1465
6113.45 1531
6114.19 1582
6114.92 1518
6115.66 1646
6116.40 1603
6117.14 1611
6117.88 1615
6118.61 1650
6119.35 1661
6120.09 1648
6120.83 1654
6121.57 1698
6122.30 1619
6123.04 1649
6123.78 1678
6124.52 1638
6125.26 1574
6126.00 1674
6126.73 1637
6127.47 1649
6128.21 1598
6128.95 1499
6129.69 1657
6130.43 1645
6131.16 1546
6131.90 1619
6132.64 1671
6133.38 1622
6134.12 1648
6134.86 1532
6135.60 1604
6136.34 1748
6137.08 1762
6137.81 1664
6138.55 1667
6139.29 1801
6140.03 1704
6140.77 1717
6141.51 1623
6142.25 1634
6142.99 1626
6143.73 1709
6144.47 1673
6145.21 1640
6145.95 1610
6146.69 1529
6147.43 1661
6148.17 1756
6148.91 1628
6149.65 1665
6150.39 1654
6151.13 1678
6151.86 1715
6152.60 1744
6153.34 1657
6154.08 1641
6154.83 1596
6155.57 1612
6156.31 1652
6157.05 1684
6157.79 1699
6158.53 1797
6159.27 1828
6160.01 1762
6160.75 1764
6161.49 1728
6162.23 1612
6162.97 1691
6163.71 1767
6164.45 1742
6165.19 1681
6165.93 1700
6166.67 1648
6167.41 1610
6168.15 1631
6168.89 1731
6169.64 1742
6170.38 1699
6171.12 1534
6171.86 1677
6172.60 1735
6173.34 1656
6174.08 1649
6174.82 1756
6175.57 1697
6176.31 1824
6177.05 1650
6177.79 1602
6178.53 1668
6179.27 1628
6180.01 1740
6180.76 1643
6181.50 1524
6182.24 1508
6182.98 1523
6183.72 1593
6184.46 1608
6185.21 1709
6185.95 1696
6186.69 1604
6187.43 1645
6188.17 1762
6188.92 1711
6189.66 1731
6190.40 1688
6191.14 1672
6191.89 1683
6192.63 1538
6193.37 1623
6194.11 1563
6194.86 1578
6195.60 1598
6196.34 1690
6197.08 1594
6197.83 1603
6198.57 1589
6199.31 1599
6200.05 1584
6200.80 1671
6201.54 1711
6202.28 1581
6203.03 1674
6203.77 1668
6204.51 1731
6205.26 1778
6206.00 1838
6206.74 1876
6207.48 1926
6208.23 2024
6208.97 2092
6209.71 2241
6210.46 2439
6211.20 2358
6211.95 2590
6212.69 2610
6213.43 2398
6214.18 2342
6214.92 2179
6215.66 1987
6216.41 2045
6217.15 1792
6217.89 1803
6218.64 1686
6219.38 1625
6220.13 1620
6220.87 1636
6221.61 1641
6222.36 1633
6223.10 1650
6223.85 1529
6224.59 1521
6225.34 1560
6226.08 1639
6226.82 1691
6227.57 1773
6228.31 1716
6229.06 1761
6229.80 1724
6230.55 1597
6231.29 1653
6232.04 1628
6232.78 1636
6233.53 1690
6234.27 1686
6235.02 1594
6235.76 1667
6236.51 1499
6237.25 1590
6238.00 1688
6238.74 1717
6239.49 1628
6240.23 1730
6240.98 1751
6241.72 1711
6242.47 1651
6243.21 1667
6243.96 1639
6244.70 1731
6245.45 1743
6246.20 1625
6246.94 1796
6247.69 1813
6248.43 1815
6249.18 1929
6249.92 1996
6250.67 2019
6251.42 2058
6252.16 2012
6252.91 1928
6253.65 1871
6254.40 1860
6255.15 1689
6255.89 1664
6256.64 1543
6257.38 1541
6258.13 1583
6258.88 1601
6259.62 1635
6260.37 1626
6261.12 1647
6261.86 1692
6262.61 1759
6263.36 1702
6264.10 1662
6264.85 1664
6265.60 1756
6266.34 1605
6267.09 1657
6267.84 1770
6268.58 1612
6269.33 1549
6270.08 1587
6270.82 1553
6271.57 1601
6272.32 1548
6273.07 1481
6273.81 1559
6274.56 1510
6275.31 1456
6276.05 1504
6276.80 1577
6277.55 1524
6278.30 1633
6279.04 1579
6279.79 1578
6280.54 1547
6281.29 1504
6282.03 1563
6282.78 1483
6283.53 1526
6284.28 1563
6285.03 1565
6285.77 1637
6286.52 1620
6287.27 1620
6288.02 1563
6288.77 1623
6289.51 1761
6290.26 1686
6291.01 1756
6291.76 1700
6292.51 1652
6293.26 1617
6294.00 1611
6294.75 1662
6295.50 1657
6296.25 1601
6297.00 1635
6297.75 1573
6298.50 1557
6299.24 1509
6299.99 1536
6300.74 1523
6301.49 1592
6302.24 1469
6302.99 1469
6303.74 1529
6304.49 1459
6305.24 1554
6305.99 1505
6306.73 1537
6307.48 1516
6308.23 1526
6308.98 1526
6309.73 1472
6310.48 1501
6311.23 1553
6311.98 1443
6312.73 1411
6313.48 1407
6314.23 1336
6314.98 1493
6315.73 1537
6316.48 1538
6317.23 1600
6317.98 1582
6318.73 1579
6319.48 1452
6320.23 1520
6320.98 1545
6321.73 1588
6322.48 1455
6323.23 1482
6323.98 1501
6324.73 1362
6325.48 1502
6326.23 1465
6326.98 1438
6327.73 1419
6328.48 1383
6329.23 1478
6329.98 1526
6330.73 1449
6331.48 1471
6332.23 1507
6332.98 1530
6333.73 1442
6334.49 1479
6335.24 1527
6335.99 1607
6336.74 1494
6337.49 1483
6338.24 1459
6338.99 1437
6339.74 1474
6340.49 1453
6341.25 1531
6342.00 1526
6342.75 1388
6343.50 1451
6344.25 1502
6345.00 1388
6345.75 1387
6346.51 1478
6347.26 1508
6348.01 1421
6348.76 1451
6349.51 1503
6350.26 1382
6351.02 1465
6351.77 1564
6352.52 1474
6353.27 1516
6354.02 1613
6354.78 1623
6355.53 1577
6356.28 1545
6357.03 1454
6357.78 1450
6358.54 1512
6359.29 1411
6360.04 1504
6360.79 1500
6361.55 1488
6362.30 1441
6363.05 1404
6363.80 1414
6364.56 1463
6365.31 1395
6366.06 1428
6366.81 1566
6367.57 1545
6368.32 1619
6369.07 1452
6369.83 1516
6370.58 1706
6371.33 1602
6372.08 1607
6372.84 1708
6373.59 1685
6374.34 1599
6375.10 1576
6375.85 1433
6376.60 1412
6377.36 1458
6378.11 1529
6378.86 1537
6379.62 1485
6380.37 1507
6381.12 1452
6381.88 1487
6382.63 1499
6383.39 1396
6384.14 1372
6384.89 1408
6385.65 1474
6386.40 1508
6387.16 1402
6387.91 1480
6388.66 1515
6389.42 1456
6390.17 1379
6390.93 1384
6391.68 1409
6392.43 1471
6393.19 1500
6393.94 1482
6394.70 1431
6395.45 1451
6396.21 1410
6396.96 1406
6397.72 1314
6398.47 1387
6399.22 1386
6399.98 1397
6400.73 1467
6401.49 1511
6402.24 1406
6403.00 1412
6403.75 1368
6404.51 1405
6405.26 1473
6406.02 1502
6406.77 1421
6407.53 1482
6408.28 1459
6409.04 1439
6409.79 1491
6410.55 1468
6411.31 1408
6412.06 1478
6412.82 1448
6413.57 1478
6414.33 1465
6415.08 1400
6415.84 1305
6416.59 1343
6417.35 1388
6418.11 1441
6418.86 1349
6419.62 1332
6420.37 1423
6421.13 1510
6421.89 1439
6422.64 1301
6423.40 1347
6424.15 1389
6424.91 1417
6425.67 1325
6426.42 1437
6427.18 1395
6427.94 1378
6428.69 1401
6429.45 1409
6430.20 1394
6430.96 1390
6431.72 1420
6432.47 1420
6433.23 1328
6433.99 1359
6434.74 1361
6435.50 1425
6436.26 1491
6437.02 1442
6437.77 1396
6438.53 1377
6439.29 1337
6440.04 1342
6440.80 1335
6441.56 1422
6442.32 1389
6443.07 1377
6443.83 1481
6444.59 1349
6445.34 1324
6446.10 1356
6446.86 1363
6447.62 1284
6448.37 1293
6449.13 1330
6449.89 1350
6450.65 1394
6451.41 1358
6452.16 1350
6452.92 1379
6453.68 1283
6454.44 1289
6455.19 1417
6455.95 1325
6456.71 1343
6457.47 1454
6458.23 1409
6458.99 1420
6459.74 1400
6460.50 1345
6461.26 1425
6462.02 1354
6462.78 1330
6463.54 1347
6464.29 1348
6465.05 1433
6465.81 1410
6466.57 1344
6467.33 1299
6468.09 1337
6468.85 1431
6469.60 1395
6470.36 1340
6471.12 1368
6471.88 1396
6472.64 1388
6473.40 1418
6474.16 1364
6474.92 1387
6475.68 1468
6476.44 1459
6477.20 1517
6477.95 1496
6478.71 1479
6479.47 1390
6480.23 1447
6480.99 1359
6481.75 1460
6482.51 1398
6483.27 1436
6484.03 1448
6484.79 1489
6485.55 1395
6486.31 1514
6487.07 1512
6487.83 1438
6488.59 1452
6489.35 1466
6490.11 1417
6490.87 1473
6491.63 1448
6492.39 1531
6493.15 1466
6493.91 1565
6494.67 1581
6495.43 1442
6496.19 1474
6496.95 1437
6497.71 1551
6498.47 1427
6499.23 1484
6499.99 1524
6500.76 1417
6501.52 1515
6502.28 1590
6503.04 1605
6503.80 1562
6504.56 1538
6505.32 1458
6506.08 1508
6506.84 1471
6507.60 1549
6508.36 1550
6509.13 1634
6509.89 1630
6510.65 1564
6511.41 1501
6512.17 1502
6512.93 1547
6513.69 1537
6514.45 1549
6515.22 1506
6515.98 1532
6516.74 1633
6517.50 1615
6518.26 1521
6519.02 1596
6519.79 1542
6520.55 1711
6521.31 1716
6522.07 1784
6522.83 1925
6523.60 1866
6524.36 1892
6525.12 2159
6525.88 2262
6526.64 2207
6527.41 2182
6528.17 2310
6528.93 2310
6529.69 2222
6530.46 2343
6531.22 2248
6531.98 2141
6532.74 1985
6533.51 1945
6534.27 1876
6535.03 1749
6535.79 1655
6536.56 1686
6537.32 1650
6538.08 1718
6538.85 1659
6539.61 1657
6540.37 1635
6541.13 1640
6541.90 1663
6542.66 1593
6543.42 1613
6544.19 1527
6544.95 1557
6545.71 1587
6546.48 1520
6547.24 1476
6548.00 1414
6548.77 1419
6549.53 1546
6550.29 1452
6551.06 1496
6551.82 1523
6552.58 1484
6553.35 1473
6554.11 1393
6554.88 1456
6555.64 1533
6556.40 1632
6557.17 1578
6557.93 1542
6558.70 1554
6559.46 1565
6560.22 1594
6560.99 1583
6561.75 1650
6562.52 1707
6563.28 1612
6564.05 1588
6564.81 1603
6565.57 1544
6566.34 1635
6567.10 1546
6567.87 1567
6568.63 1611
6569.40 1589
6570.16 1549
6570.93 1614
6571.69 1545
6572.46 1655
6573.22 1593
6573.99 1594
6574.75 1637
6575.52 1573
6576.28 1569
6577.05 1647
6577.81 1607
6578.58 1613
6579.34 1756
6580.11 1660
6580.87 1606
6581.64 1717
6582.40 1684
6583.17 1772
6583.93 1700
6584.70 1828
6585.47 1802
6586.23 1874
6587.00 1694
6587.76 1756
6588.53 1642
6589.29 1748
6590.06 1733
6590.83 1643
6591.59 1734
6592.36 1691
6593.12 1840
6593.89 1857
6594.66 1827
6595.42 1758
6596.19 1776
6596.96 1784
6597.72 1883
6598.49 1784
6599.25 1733
6600.02 1666
6600.79 1717
6601.55 1761
6602.32 1635
6603.09 1642
6603.85 1550
6604.62 1632
6605.39 1711
6606.15 1613
6606.92 1602
6607.69 1657
6608.46 1717
6609.22 1722
6609.99 1773
6610.76 1828
6611.52 1841
6612.29 1903
6613.06 1808
6613.83 1808
6614.59 1764
6615.36 1809
6616.13 1701
6616.89 1663
6617.66 1724
6618.43 1727
6619.20 1686
6619.96 1652
6620.73 1678
6621.50 1761
6622.27 1775
6623.04 1852
6623.80 1785
6624.57 1768
6625.34 1790
6626.11 1794
6626.88 1742
6627.64 1718
6628.41 1719
6629.18 1745
6629.95 1702
6630.72 1683
6631.48 1572
6632.25 1617
6633.02 1647
6633.79 1671
6634.56 1940
6635.33 2058
6636.10 1969
6636.86 1998
6637.63 1991
6638.40 1963
6639.17 1829
6639.94 1871
6640.71 1832
6641.48 1763
6642.25 1673
6643.01 1659
6643.78 1821
6644.55 1676
6645.32 1554
6646.09 1575
6646.86 1570
6647.63 1682
6648.40 1750
6649.17 1639
6649.94 1593
6650.71 1701
6651.48 1610
6652.25 1676
6653.01 1651
6653.78 1659
6654.55 1639
6655.32 1598
6656.09 1570
6656.86 1588
6657.63 1636
6658.40 1634
6659.17 1643
6659.94 1552
6660.71 1576
6661.48 1648
6662.25 1487
6663.02 1526
6663.79 1501
6664.56 1611
6665.33 1587
6666.10 1449
6666.87 1583
6667.64 1520
6668.42 1505
6669.19 1539
6669.96 1546
6670.73 1559
6671.50 1486
6672.27 1494
6673.04 1599
6673.81 1461
6674.58 1455
6675.35 1552
6676.12 1492
6676.89 1536
6677.66 1530
6678.44 1549
6679.21 1549
6679.98 1399
6680.75 1432
6681.52 1556
6682.29 1530
6683.06 1540
6683.83 1465
6684.60 1489
6685.38 1532
6686.15 1587
6686.92 1502
6687.69 1597
6688.46 1624
6689.23 1613
6690.01 1584
6690.78 1555
6691.55 1645
6692.32 1587
6693.09 1565
6693.86 1507
6694.64 1482
6695.41 1441
6696.18 1415
6696.95 1511
6697.73 1445
6698.50 1422
6699.27 1479
6700.04 1310
6700.81 1426
6701.59 1466
6702.36 1430
6703.13 1489
6703.90 1437
6704.68 1418
6705.45 1345
6706.22 1446
6706.99 1440
6707.77 1350
6708.54 1345
6709.31 1363
6710.09 1298
6710.86 1412
6711.63 1305
6712.40 1319
6713.18 1451
6713.95 1427
6714.72 1407
6715.50 1388
6716.27 1439
6717.04 1364
6717.82 1288
6718.59 1392
6719.36 1345
6720.14 1340
6720.91 1437
6721.68 1310
6722.46 1295
6723.23 1323
6724.00 1427
6724.78 1342
6725.55 1342
6726.33 1320
6727.10 1335
6727.87 1286
6728.65 1270
6729.42 1250
6730.20 1256
6730.97 1401
6731.74 1424
6732.52 1358
6733.29 1409
6734.07 1264
6734.84 1297
6735.61 1299
6736.39 1292
6737.16 1324
6737.94 1383
6738.71 1319
6739.49 1302
6740.26 1287
6741.04 1299
6741.81 1299
6742.59 1273
6743.36 1386
6744.13 1373
6744.91 1464
6745.68 1394
6746.46 1329
6747.23 1306
6748.01 1361
6748.78 1401
6749.56 1346
6750.33 1304
6751.11 1329
6751.89 1257
6752.66 1399
6753.44 1306
6754.21 1276
6754.99 1202
6755.76 1260
6756.54 1249
6757.31 1246
6758.09 1219
6758.86 1306
6759.64 1345
6760.42 1279
6761.19 1276
6761.97 1292
6762.74 1308
6763.52 1364
6764.30 1427
6765.07 1365
6765.85 1266
6766.62 1285
6767.40 1379
6768.18 1380
6768.95 1367
6769.73 1254
6770.51 1332
6771.28 1340
6772.06 1321
6772.83 1249
6773.61 1247
6774.39 1379
6775.16 1322
6775.94 1347
6776.72 1321
6777.49 1413
6778.27 1422
6779.05 1503
6779.82 1532
6780.60 1529
6781.38 1535
6782.16 1532
6782.93 1503
6783.71 1533
6784.49 1497
6785.26 1415
6786.04 1386
6786.82 1345
6787.60 1260
6788.37 1193
6789.15 1303
6789.93 1337
6790.71 1283
6791.48 1334
6792.26 1335
6793.04 1407
6793.82 1286
6794.59 1318
6795.37 1294
6796.15 1214
6796.93 1245
6797.70 1231
6798.48 1262
6799.26 1276
6800.04 1157
6800.82 1220
6801.60 1182
6802.37 1260
6803.15 1273
6803.93 1295
6804.71 1237
6805.49 1312
6806.26 1292
6807.04 1316
6807.82 1290
6808.60 1237
6809.38 1222
6810.16 1234
6810.94 1249
6811.71 1231
6812.49 1217
6813.27 1264
6814.05 1299
6814.83 1137
6815.61 1221
6816.39 1329
6817.17 1353
6817.95 1300
6818.73 1286
6819.50 1312
6820.28 1240
6821.06 1292
6821.84 1275
6822.62 1213
6823.40 1236
6824.18 1273
6824.96 1318
6825.74 1382
6826.52 1218
6827.30 1307
6828.08 1256
6828.86 1221
6829.64 1246
6830.42 1307
6831.20 1266
6831.98 1244
6832.76 1207
6833.54 1259
6834.32 1255
6835.10 1233
6835.88 1193
6836.66 1247
6837.44 1185
6838.22 1198
6839.00 1167
6839.78 1167
6840.56 1169
6841.34 1218
6842.12 1212
6842.90 1215
6843.68 1236
6844.46 1200
6845.24 1198
6846.02 1230
6846.80 1190
6847.58 1238
6848.36 1387
6849.14 1361
6849.93 1468
6850.71 1438
6851.49 1437
6852.27 1537
6853.05 1551
6853.83 1611
6854.61 1605
6855.39 1586
6856.17 1491
6856.96 1430
6857.74 1395
6858.52 1362
6859.30 1383
6860.08 1322
6860.86 1366
6861.64 1229
6862.43 1219
6863.21 1257
6863.99 1297
6864.77 1230
6865.55 1276
6866.33 1333
6867.12 1271
6867.90 1214
6868.68 1286
6869.46 1265
6870.24 1334
6871.03 1214
6871.81 1210
6872.59 1245
6873.37 1255
6874.16 1210
6874.94 1304
6875.72 1282
6876.50 1272
6877.28 1239
6878.07 1232
6878.85 1202
6879.63 1270
6880.42 1271
6881.20 1259
6881.98 1286
6882.76 1310
6883.55 1255
6884.33 1243
6885.11 1270
6885.89 1318
6886.68 1274
6887.46 1266
6888.24 1335
6889.03 1403
6889.81 1342
6890.59 1323
6891.38 1284
6892.16 1250
6892.94 1355
6893.73 1344
6894.51 1197
6895.29 1275
6896.08 1267
6896.86 1239
6897.64 1246
6898.43 1106
6899.21 1197
6900.00 1349
6900.78 1313
6901.56 1275
6902.35 1212
6903.13 1255
6903.91 1294
6904.70 1224
6905.48 1168
6906.27 1225
6907.05 1267
6907.84 1189
6908.62 1192
6909.40 1236
6910.19 1268
6910.97 1279
6911.76 1273
6912.54 1331
6913.33 1201
6914.11 1201
6914.90 1226
6915.68 1214
6916.46 1204
6917.25 1183
6918.03 1225
6918.82 1309
6919.60 1304
6920.39 1235
6921.17 1241
6921.96 1278
6922.74 1336
6923.53 1252
6924.31 1252
6925.10 1383
6925.88 1338
6926.67 1286
6927.45 1327
6928.24 1342
6929.03 1288
6929.81 1233
6930.60 1259
6931.38 1177
6932.17 1307
6932.95 1280
6933.74 1303
6934.52 1220
6935.31 1132
6936.10 1196
6936.88 1258
6937.67 1240
6938.45 1269
6939.24 1238
6940.03 1175
6940.81 1299
6941.60 1249
6942.38 1271
6943.17 1302
6943.96 1375
6944.74 1362
6945.53 1240
6946.32 1316
6947.10 1434
6947.89 1424
6948.68 1390
6949.46 1377
6950.25 1381
6951.03 1380
6951.82 1397
6952.61 1383
6953.40 1320
6954.18 1371
6954.97 1399
6955.76 1375
6956.54 1363
6957.33 1424
6958.12 1428
6958.90 1386
6959.69 1360
6960.48 1366
6961.27 1484
6962.05 1488
6962.84 1475
6963.63 1420
6964.41 1426
6965.20 1469
6965.99 1487
6966.78 1471
6967.56 1420
6968.35 1405
6969.14 1440
6969.93 1451
6970.72 1544
6971.50 1530
6972.29 1468
6973.08 1485
6973.87 1534
6974.66 1546
6975.44 1603
6976.23 1605
6977.02 1534
6977.81 1533
6978.60 1591
6979.38 1668
6980.17 1591
6980.96 1596
6981.75 1719
6982.54 1844
6983.33 1855
6984.11 1991
6984.90 2193
6985.69 2295
6986.48 2549
6987.27 2554
6988.06 2603
6988.85 2515
6989.64 2574
6990.42 2472
6991.21 2332
6992.00 2236
6992.79 2047
6993.58 1888
6994.37 1898
6995.16 1781
6995.95 1741
6996.74 1874
6997.53 1943
6998.32 1960
6999.10 2224
6999.89 2352
7000.68 2421
7001.47 2560
7002.26 2750
7003.05 2642
7003.84 2497
7004.63 2338
7005.42 2197
7006.21 2191
7007.00 1966
7007.79 1819
7008.58 1753
7009.37 1684
7010.16 1695
7010.95 1605
7011.74 1623
7012.53 1452
7013.32 1508
7014.11 1592
7014.90 1550
7015.69 1614
7016.48 1834
7017.27 1721
7018.06 1668
7018.85 1666
7019.64 1617
7020.43 1572
7021.23 1541
7022.02 1485
7022.81 1562
7023.60 1530
7024.39 1491
7025.18 1513
7025.97 1589
7026.76 1495
7027.55 1605
7028.34 1710
7029.13 1545
7029.93 1558
7030.72 1562
7031.51 1570
7032.30 1550
7033.09 1497
7033.88 1392
7034.67 1389
7035.46 1452
7036.26 1383
7037.05 1370
7037.84 1465
7038.63 1382
7039.42 1396
7040.21 1458
7041.01 1495
7041.80 1505
7042.59 1499
7043.38 1448
7044.17 1450
7044.97 1421
7045.76 1317
7046.55 1343
7047.34 1331
7048.13 1405
7048.93 1335
7049.72 1374
7050.51 1252
7051.30 1419
7052.09 1373
7052.89 1399
7053.68 1423
7054.47 1346
7055.26 1348
7056.06 1287
7056.85 1341
7057.64 1308
7058.44 1310
7059.23 1366
7060.02 1364
7060.81 1323
7061.61 1328
7062.40 1282
7063.19 1337
7063.99 1314
7064.78 1312
7065.57 1339
7066.37 1392
7067.16 1352
7067.95 1402
7068.74 1264
7069.54 1313
7070.33 1373
7071.13 1315
7071.92 1316
7072.71 1316
7073.51 1227
7074.30 1248
7075.09 1314
7075.89 1318
7076.68 1265
7077.47 1199
7078.27 1222
7079.06 1292
7079.86 1285
7080.65 1216
7081.44 1205
7082.24 1276
7083.03 1309
7083.83 1333
7084.62 1313
7085.41 1318
7086.21 1376
7087.00 1238
7087.80 1301
7088.59 1300
7089.39 1375
7090.18 1265
7090.98 1354
7091.77 1300
7092.56 1319
7093.36 1293
7094.15 1312
7094.95 1198
7095.74 1247
7096.54 1280
7097.33 1195
7098.13 1142
7098.92 1139
7099.72 1153
7100.51 1200
7101.31 1189
7102.10 1168
7102.90 1204
7103.69 1205
7104.49 1188
7105.29 1246
7106.08 1208
7106.88 1210
7107.67 1176
7108.47 1189
7109.26 1149
7110.06 1045
7110.85 1115
7111.65 1155
7112.45 1042
7113.24 1095
7114.04 1087
7114.83 1164
7115.63 1111
7116.42 1080
7117.22 1167
7118.02 1160
7118.81 1207
7119.61 1154
7120.41 1102
7121.20 1148
7122.00 1213
7122.79 1211
7123.59 1169
7124.39 1110
7125.18 1148
7125.98 1157
7126.78 1174
7127.57 1081
7128.37 1131
7129.17 1138
7129.96 1121
7130.76 1164
7131.56 1154
7132.35 1183
7133.15 1181
7133.95 1095
7134.74 1172
7135.54 1139
7136.34 1098
7137.14 1112
7137.93 1137
7138.73 1175
7139.53 1177
7140.33 1162
7141.12 1171
7141.92 1211
7142.72 1201
7143.51 1187
7144.31 1230
7145.11 1216
7145.91 1059
7146.71 1185
7147.50 1154
7148.30 1193
7149.10 1027
7149.90 1084
7150.69 1092
7151.49 1167
7152.29 1108
7153.09 1050
7153.89 1070
7154.68 1092
7155.48 1094
7156.28 1157
7157.08 1066
7157.88 1075
7158.68 1055
7159.47 1067
7160.27 1101
7161.07 1152
7161.87 1164
7162.67 1105
7163.47 1025
7164.27 1098
7165.06 1142
7165.86 1165
7166.66 1127
7167.46 1201
7168.26 1197
7169.06 1124
7169.86 1147
7170.66 1151
7171.46 1091
7172.25 1084
7173.05 1162
7173.85 1164
7174.65 1150
7175.45 1165
7176.25 1266
7177.05 1187
7177.85 1184
7178.65 1064
7179.45 1079
7180.25 1021
7181.05 1087
7181.85 1048
7182.65 1059
7183.45 1082
7184.25 1046
7185.05 1059
7185.85 987
7186.65 1037
7187.45 1081
7188.25 1021
7189.05 1079
7189.85 1078
7190.65 1056
7191.45 1101
7192.25 967
7193.05 1032
7193.85 1004
7194.65 1067
7195.45 1048
7196.25 1040
7197.05 1083
7197.85 1075
7198.65 1086
7199.45 1089
7200.25 1022
7201.05 1060
7201.85 1126
7202.65 1078
7203.46 1124
7204.26 1142
7205.06 1121
7205.86 1072
7206.66 1083
7207.46 1111
7208.26 986
7209.06 1033
7209.86 1067
7210.66 1024
7211.47 1018
7212.27 1115
7213.07 1066
7213.87 1025
7214.67 1068
7215.47 1072
7216.27 1111
7217.08 1041
7217.88 1019
7218.68 1068
7219.48 1066
7220.28 1081
7221.09 1041
7221.89 1024
7222.69 1026
7223.49 998
7224.29 1033
7225.10 950
7225.90 990
7226.70 1065
7227.50 1041
7228.30 1096
7229.11 989
7229.91 1005
7230.71 1056
7231.51 1087
7232.32 1092
7233.12 1073
7233.92 988
7234.72 991
7235.53 1010
7236.33 958
7237.13 975
7237.93 1006
7238.74 1104
7239.54 1010
7240.34 990
7241.15 1026
7241.95 1060
7242.75 1058
7243.55 980
7244.36 982
7245.16 1042
7245.96 996
7246.77 1063
7247.57 1008
7248.37 887
7249.18 1009
7249.98 1037
7250.78 1012
7251.59 1035
7252.39 1038
7253.20 982
7254.00 1049
7254.80 1031
7255.61 1040
7256.41 1120
7257.21 1090
7258.02 1085
7258.82 1014
7259.63 1023
7260.43 993
7261.23 931
7262.04 975
7262.84 1015
7263.65 1006
7264.45 1051
7265.26 1039
7266.06 991
7266.86 1038
7267.67 1053
7268.47 961
7269.28 948
7270.08 974
7270.89 979
7271.69 992
7272.50 1018
7273.30 938
7274.11 978
7274.91 939
7275.71 1064
7276.52 1117
7277.32 1049
7278.13 1105
7278.93 1061
7279.74 1001
7280.55 1037
7281.35 994
7282.16 981
7282.96 1051
7283.77 994
7284.57 1016
7285.38 1078
7286.18 1048
7286.99 1114
7287.79 1152
7288.60 1214
7289.40 1095
7290.21 1050
7291.02 1024
7291.82 1009
7292.63 958
7293.43 1020
7294.24 987
7295.05 1070
7295.85 1071
7296.66 979
7297.46 1028
7298.27 1046
7299.08 1034
7299.88 1129
7300.69 1009
7301.49 1048
7302.30 1039
7303.11 1092
7303.91 1085
7304.72 1061
7305.53 979
7306.33 1096
7307.14 1169
7307.95 1061
7308.75 1085
7309.56 1032
7310.37 961
7311.17 1013
7311.98 1033
7312.79 1013
7313.59 1055
7314.40 1042
7315.21 1004
7316.02 945
7316.82 1025
7317.63 1092
7318.44 1052
7319.24 1079
7320.05 1001
7320.86 1067
7321.67 1113
7322.47 1102
7323.28 1048
7324.09 1030
7324.90 1025
7325.70 1130
7326.51 1075
7327.32 1038
7328.13 978
7328.94 1033
7329.74 1040
7330.55 987
7331.36 1008
7332.17 975
7332.98 992
7333.78 1034
7334.59 1057
7335.40 1061
7336.21 990
7337.02 981
7337.82 969
7338.63 997
7339.44 1003
7340.25 1013
7341.06 992
7341.87 1022
7342.68 968
7343.48 1052
7344.29 1090
7345.10 1126
7345.91 1043
7346.72 995
7347.53 982
7348.34 989
7349.15 1028
7349.95 979
7350.76 925
7351.57 1017
7352.38 978
7353.19 956
7354.00 963
7354.81 993
7355.62 968
7356.43 976
7357.24 1070
7358.05 972
7358.86 994
7359.67 1085
7360.48 1017
7361.29 1002
7362.09 975
7362.90 978
7363.71 934
7364.52 945
7365.33 1011
7366.14 1045
7366.95 1023
7367.76 984
7368.57 1011
7369.38 981
7370.19 995
7371.00 1023
7371.81 1018
7372.62 1019
7373.43 1123
7374.25 1026
7375.06 984
7375.87 942
7376.68 961
7377.49 988
7378.30 1011
7379.11 1021
7379.92 996
7380.73 987
7381.54 910
7382.35 927
7383.16 1003
7383.97 978
7384.78 978
7385.59 1009
7386.41 1023
7387.22 1019
7388.03 1062
7388.84 939
7389.65 972
7390.46 1009
7391.27 1018
7392.08 1054
7392.89 895
7393.71 985
7394.52 1044
7395.33 942
7396.14 920
7396.95 971
7397.76 1026
7398.58 993
7399.39 979
7400.20 1095
7401.01 1097
7401.82 1125
7402.63 1092
7403.45 1059
7404.26 1098
7405.07 1091
7405.88 1018
7406.69 1057
7407.51 1059
7408.32 975
7409.13 1020
7409.94 1052
7410.76 931
7411.57 1048
7412.38 964
7413.19 961
7414.01 1016
7414.82 1012
7415.63 994
7416.44 952
7417.26 935
7418.07 1063
7418.88 1039
7419.69 961
7420.51 1032
7421.32 985
7422.13 1005
7422.95 1010
7423.76 908
7424.57 990
7425.39 915
7426.20 909
7427.01 954
7427.83 975
7428.64 924
7429.45 1024
7430.27 964
7431.08 963
7431.89 1019
7432.71 967
7433.52 998
7434.33 979
7435.15 1068
7435.96 992
7436.77 972
7437.59 954
7438.40 983
7439.22 1018
7440.03 992
7440.84 994
7441.66 964
7442.47 937
7443.29 998
7444.10 1030
7444.91 958
7445.73 937
7446.54 970
7447.36 1045
7448.17 945
7448.99 953
7449.80 906
7450.62 927
7451.43 965
7452.24 988
7453.06 944
7453.87 968
7454.69 920
7455.50 937
7456.32 967
7457.13 914
7457.95 888
7458.76 858
7459.58 939
7460.39 970
7461.21 941
7462.02 973
7462.84 981
7463.65 932
7464.47 938
7465.28 992
7466.10 902
7466.92 966
7467.73 941
7468.55 901
7469.36 922
7470.18 987
7470.99 1014
7471.81 992
7472.62 963
7473.44 978
7474.26 975
7475.07 942
7475.89 966
7476.70 982
7477.52 933
7478.34 966
7479.15 959
7479.97 926
7480.78 1009
7481.60 1033
7482.42 1030
7483.23 1048
7484.05 986
7484.87 890
7485.68 1002
7486.50 962
7487.32 888
7488.13 895
7488.95 969
7489.76 977
7490.58 974
7491.40 927
7492.22 900
7493.03 1008
7493.85 1010
7494.67 1042
7495.48 972
7496.30 943
7497.12 971
7497.93 1016
7498.75 928
7499.57 1036
7500.39 1011
7501.20 984
7502.02 931
7502.84 994
7503.66 1036
7504.47 1002
7505.29 996
7506.11 985
7506.93 978
7507.74 924
7508.56 1040
7509.38 1062
7510.20 1069
7511.01 991
7511.83 967
7512.65 940
7513.47 957
7514.29 979
7515.10 995
7515.92 1004
7516.74 981
7517.56 930
7518.38 975
7519.19 987
7520.01 1000
7520.83 1029
7521.65 1024
7522.47 975
7523.29 983
7524.11 995
7524.92 1005
7525.74 996
7526.56 1037
7527.38 942
7528.20 947
7529.02 986
7529.84 956
7530.66 979
7531.47 983
7532.29 944
7533.11 964
7533.93 997
7534.75 1061
7535.57 985
7536.39 1023
7537.21 1098
7538.03 1050
7538.85 962
7539.67 984
7540.49 989
7541.31 946
7542.12 978
7542.94 1025
7543.76 976
7544.58 995
7545.40 1086
7546.22 1075
7547.04 1045
7547.86 1006
7548.68 1062
7549.50 999
7550.32 1021
7551.14 1104
7551.96 1002
7552.78 1016
7553.60 1064
7554.42 1060
7555.24 1067
7556.06 1092
7556.88 1108
7557.70 1144
7558.52 1193
7559.35 1144
7560.17 1168
7560.99 1158
7561.81 1104
7562.63 1150
7563.45 1140
7564.27 1134
7565.09 1155
7565.91 1118
7566.73 1104
7567.55 1069
7568.37 1161
7569.19 1061
7570.02 1106
7570.84 1126
7571.66 1098
7572.48 1139
7573.30 1095
7574.12 1067
7574.94 1109
7575.76 1135
7576.59 1033
7577.41 1077
7578.23 1096
7579.05 1190
7579.87 1221
7580.69 1102
7581.51 1096
7582.34 1099
7583.16 1100
7583.98 1114
7584.80 1071
7585.62 1116
7586.45 1162
7587.27 1242
7588.09 1274
7588.91 1224
7589.73 1213
7590.56 1264
7591.38 1288
7592.20 1270
7593.02 1312
7593.85 1235
7594.67 1332
7595.49 1318
7596.31 1310
7597.14 1245
7597.96 1237
7598.78 1317
7599.60 1333
7600.43 1326
7601.25 1307
7602.07 1375
7602.89 1482
7603.72 1612
7604.54 1605
7605.36 1675
7606.19 1678
7607.01 1778
7607.83 1771
7608.66 1709
7609.48 1658
7610.30 1724
7611.12 1458
7611.95 1362
7612.77 1319
7613.59 1340
7614.42 1360
7615.24 1355
7616.07 1262
7616.89 1324
7617.71 1284
7618.54 1369
7619.36 1392
7620.18 1245
7621.01 1355
7621.83 1346
7622.66 1259
7623.48 1281
7624.30 1280
7625.13 1332
7625.95 1358
7626.78 1374
7627.60 1469
7628.42 1454
7629.25 1565
7630.07 1641
7630.90 1605
7631.72 1824
7632.55 1793
7633.37 1950
7634.19 1958
7635.02 1940
7635.84 1891
7636.67 1726
7637.49 1590
7638.32 1518
7639.14 1470
7639.97 1371
7640.79 1341
7641.62 1249
7642.44 1230
7643.27 1232
7644.09 1197
7644.92 1167
7645.74 1171
7646.57 1154
7647.39 1141
7648.22 1157
7649.04 1195
7649.87 1182
7650.70 1231
7651.52 1166
7652.35 1087
7653.17 1058
7654.00 1126
7654.82 1190
7655.65 1190
7656.47 1202
7657.30 1162
7658.13 1161
7658.95 1123
7659.78 1108
7660.60 1071
7661.43 1179
7662.26 1117
7663.08 1157
7663.91 1131
7664.73 1125
7665.56 1070
7666.39 1063
7667.21 1118
7668.04 1098
7668.87 1127
7669.69 1105
7670.52 1158
7671.35 1098
7672.17 1089
7673.00 1168
7673.83 1196
7674.65 1087
7675.48 1020
7676.31 980
7677.13 1077
7677.96 1024
7678.79 1066
7679.61 1065
7680.44 1093
7681.27 1092
7682.09 1108
7682.92 1099
7683.75 1048
7684.58 1074
7685.40 1122
7686.23 1051
7687.06 1000
7687.89 1073
7688.71 1075
7689.54 1073
7690.37 1024
7691.20 1040
7692.02 998
7692.85 959
7693.68 1060
7694.51 1027
7695.33 1002
7696.16 1033
7696.99 932
7697.82 1007
7698.65 998
7699.47 1042
7700.30 1029
7701.13 1032
7701.96 1002
7702.79 1021
7703.62 1055
7704.44 1064
7705.27 1084
7706.10 1031
7706.93 983
7707.76 970
7708.59 971
7709.41 1026
7710.24 1072
7711.07 1050
7711.90 1056
7712.73 1002
7713.56 1002
7714.39 1030
7715.22 1041
7716.05 992
7716.87 1082
7717.70 940
7718.53 950
7719.36 962
7720.19 934
7721.02 973
7721.85 878
7722.68 935
7723.51 959
7724.34 962
7725.17 946
7726.00 971
7726.83 961
7727.66 898
7728.48 987
7729.31 939
7730.14 887
7730.97 947
7731.80 945
7732.63 923
7733.46 979
7734.29 879
7735.12 992
7735.95 1092
7736.78 944
7737.61 979
7738.44 932
7739.27 999
7740.10 983
7740.93 951
7741.77 933
7742.60 880
7743.43 917
7744.26 958
7745.09 908
7745.92 887
7746.75 909
7747.58 955
7748.41 990
7749.24 1057
7750.07 990
7750.90 995
7751.73 971
7752.56 964
7753.39 947
7754.23 870
7755.06 1036
7755.89 967
7756.72 931
7757.55 899
7758.38 921
7759.21 929
7760.04 908
7760.88 924
7761.71 870
7762.54 942
7763.37 957
7764.20 940
7765.03 938
7765.86 904
7766.70 964
7767.53 906
7768.36 860
7769.19 841
7770.02 834
7770.86 936
7771.69 900
7772.52 920
7773.35 953
7774.18 896
7775.02 879
7775.85 885
7776.68 909
7777.51 903
7778.34 979
7779.18 963
7780.01 893
7780.84 919
7781.67 892
7782.51 904
7783.34 819
7784.17 866
7785.00 875
7785.84 950
7786.67 942
7787.50 916
7788.34 943
7789.17 896
7790.00 912
7790.83 915
7791.67 872
7792.50 856
7793.33 833
7794.17 883
7795.00 870
7795.83 837
7796.67 823
7797.50 883
7798.33 868
7799.17 815
7800.00 836
7800.83 891
7801.67 928
7802.50 867
7803.33 862
7804.17 921
7805.00 863
7805.84 855
7806.67 927
7807.50 888
7808.34 860
7809.17 841
7810.01 889
7810.84 881
7811.67 868
7812.51 883
7813.34 951
7814.18 940
7815.01 866
7815.84 891
7816.68 983
7817.51 955
7818.35 841
7819.18 916
7820.02 858
7820.85 943
7821.69 886
7822.52 863
7823.36 889
7824.19 864
7825.03 887
7825.86 910
7826.69 838
7827.53 821
7828.36 843
7829.20 974
7830.03 926
7830.87 835
7831.71 898
7832.54 941
7833.38 850
7834.21 839
7835.05 855
7835.88 780
7836.72 888
7837.55 917
7838.39 901
7839.22 847
7840.06 894
7840.90 903
7841.73 985
7842.57 880
7843.40 862
7844.24 928
7845.07 1000
7845.91 925
7846.75 910
7847.58 989
7848.42 991
7849.25 966
7850.09 938
7850.93 984
7851.76 1075
7852.60 943
7853.44 960
7854.27 932
7855.11 989
7855.94 942
7856.78 1035
7857.62 1106
7858.45 1020
7859.29 993
7860.13 1049
7860.96 1102
7861.80 1163
7862.64 1125
7863.47 1096
7864.31 1015
7865.15 1016
7865.99 1038
7866.82 1019
7867.66 998
7868.50 924
7869.33 1006
7870.17 1048
7871.01 975
7871.85 1063
7872.68 1054
7873.52 1062
7874.36 1068
7875.20 1074
7876.03 1077
7876.87 1206
7877.71 1121
7878.55 1113
7879.38 1088
7880.22 1044
7881.06 1056
7881.90 1076
7882.74 1061
7883.57 993
7884.41 1000
7885.25 976
7886.09 975
7886.93 983
7887.76 993
7888.60 1007
7889.44 923
7890.28 1016
7891.12 1060
7891.96 1071
7892.79 1069
7893.63 1080
7894.47 1019
7895.31 1095
7896.15 1039
7896.99 997
7897.83 1090
7898.66 1064
7899.50 994
7900.34 982
7901.18 1016
7902.02 1075
7902.86 1100
7903.70 999
7904.54 989
7905.38 998
7906.21 948
7907.05 948
7907.89 981
7908.73 868
7909.57 1005
7910.41 1056
7911.25 1017
7912.09 989
7912.93 950
7913.77 912
7914.61 852
7915.45 908
7916.29 914
7917.13 923
7917.97 969
7918.81 972
7919.65 913
7920.49 888
7921.33 956
7922.17 917
7923.01 912
7923.85 937
7924.69 899
7925.53 867
7926.37 905
7927.21 841
7928.05 825
7928.89 856
7929.73 876
7930.57 907
7931.41 929
7932.25 866
7933.09 874
7933.93 898
7934.77 874
7935.61 918
7936.45 872
7937.29 835
7938.14 870
7938.98 832
7939.82 853
7940.66 853
7941.50 917
7942.34 797
7943.18 815
7944.02 924
7944.86 900
7945.70 895
7946.55 918
7947.39 825
7948.23 946
7949.07 861
7949.91 847
7950.75 916
7951.59 924
7952.44 839
7953.28 899
7954.12 902
7954.96 902
7955.80 907
7956.65 936
7957.49 952
7958.33 913
7959.17 883
7960.01 870
7960.86 920
7961.70 906
7962.54 885
7963.38 795
7964.22 899
7965.07 845
7965.91 840
7966.75 904
7967.59 909
7968.44 850
7969.28 864
7970.12 909
7970.96 902
7971.81 814
7972.65 879
7973.49 918
7974.33 934
7975.18 871
7976.02 798
7976.86 821
7977.71 865
7978.55 876
7979.39 843
7980.23 879
7981.08 821
7981.92 862
7982.76 883
7983.61 808
7984.45 766
7985.29 875
7986.14 881
7986.98 816
7987.82 813
7988.67 811
7989.51 882
7990.36 833
7991.20 863
7992.04 858
7992.89 820
7993.73 820
7994.57 925
7995.42 893
7996.26 813
7997.11 820
7997.95 829
7998.79 753
7999.64 731
8000.48 785
8001.33 832
8002.17 834
8003.01 833
8003.86 865
8004.70 836
8005.55 852
8006.39 818
8007.24 797
8008.08 742
8008.93 837
8009.77 853
8010.62 794
8011.46 862
8012.30 816
8013.15 826
8013.99 792
8014.84 837
8015.68 817
8016.53 796
8017.37 803
8018.22 832
8019.06 769
8019.91 764
8020.76 773
8021.60 780
8022.45 849
8023.29 832
8024.14 804
8024.98 881
8025.83 903
8026.67 803
8027.52 810
8028.36 796
8029.21 759
8030.06 760
8030.90 865
8031.75 820
8032.59 824
8033.44 759
8034.28 786
8035.13 772
8035.98 857
8036.82 836
8037.67 828
8038.52 834
8039.36 839
8040.21 789
8041.05 768
8041.90 808
8042.75 835
8043.59 840
8044.44 785
8045.29 835
8046.13 789
8046.98 786
8047.83 774
8048.67 812
8049.52 865
8050.37 796
8051.21 817
8052.06 782
8052.91 804
8053.75 739
8054.60 800
8055.45 846
8056.30 846
8057.14 757
8057.99 831
8058.84 781
8059.68 796
8060.53 756
8061.38 763
8062.23 820
8063.07 835
8063.92 884
8064.77 838
8065.62 779
8066.46 787
8067.31 771
8068.16 686
8069.01 811
8069.85 834
8070.70 800
8071.55 816
8072.40 747
8073.25 700
8074.09 780
8074.94 742
8075.79 806
8076.64 779
8077.49 800
8078.34 747
8079.18 775
8080.03 856
8080.88 814
8081.73 858
8082.58 807
8083.43 789
8084.27 726
8085.12 773
8085.97 815
8086.82 745
8087.67 795
8088.52 793
8089.37 807
8090.22 776
8091.06 770
8091.91 768
8092.76 819
8093.61 816
8094.46 832
8095.31 767
8096.16 711
8097.01 737
8097.86 764
8098.71 910
8099.56 797
8100.41 797
8101.26 823
8102.11 770
8102.95 742
8103.80 765
8104.65 820
8105.50 838
8106.35 842
8107.20 833
8108.05 769
8108.90 854
8109.75 862
8110.60 810
8111.45 862
8112.30 852
8113.15 853
8114.00 853
8114.85 830
8115.70 827
8116.55 763
8117.40 768
8118.25 842
8119.10 884
8119.96 865
8120.81 805
8121.66 818
8122.51 853
8123.36 893
8124.21 822
8125.06 867
8125.91 951
8126.76 898
8127.61 835
8128.46 817
8129.31 840
8130.16 900
8131.02 909
8131.87 993
8132.72 915
8133.57 887
8134.42 879
8135.27 832
8136.12 864
8136.97 883
8137.83 852
8138.68 893
8139.53 847
8140.38 877
8141.23 934
8142.08 923
8142.93 949
8143.79 905
8144.64 876
8145.49 981
8146.34 992
8147.19 947
8148.05 966
8148.90 970
8149.75 961
8150.60 896
8151.45 920
8152.31 982
8153.16 959
8154.01 1103
8154.86 1141
8155.71 1094
8156.57 1161
8157.42 1184
8158.27 1199
8159.12 1026
8159.98 1057
8160.83 1000
8161.68 953
8162.54 1073
8163.39 990
8164.24 1014
8165.09 1055
8165.95 895
8166.80 956
8167.65 999
8168.51 1014
8169.36 982
8170.21 1052
8171.06 1077
8171.92 1033
8172.77 1024
8173.62 953
8174.48 936
8175.33 949
8176.18 960
8177.04 954
8177.89 923
8178.74 843
8179.60 864
8180.45 945
8181.31 925
8182.16 934
8183.01 915
8183.87 929
8184.72 883
8185.57 898
8186.43 809
8187.28 834
8188.14 856
8188.99 899
8189.84 769
8190.70 863
8191.55 791
8192.41 842
8193.26 763
8194.12 764
8194.97 746
8195.83 792
8196.68 823
8197.53 870
8198.39 883
8199.24 827
8200.10 866
8200.95 841
8201.81 898
8202.66 796
8203.52 761
8204.37 817
8205.23 911
8206.08 844
8206.94 842
8207.79 758
8208.65 820
8209.50 828
8210.36 829
8211.21 837
8212.07 816
8212.92 845
8213.78 847
8214.63 865
8215.49 802
8216.34 805
8217.20 851
8218.06 924
8218.91 814
8219.77 773
8220.62 853
8221.48 813
8222.33 857
8223.19 851
8224.05 756
8224.90 790
8225.76 788
8226.61 775
8227.47 816
8228.33 739
8229.18 757
8230.04 828
8230.90 839
8231.75 789
8232.61 810
8233.46 788
8234.32 863
8235.18 807
8236.03 785
8236.89 891
8237.75 823
8238.60 835
8239.46 862
8240.32 811
8241.17 799
8242.03 759
8242.89 819
8243.74 829
8244.60 754
8245.46 759
8246.32 788
8247.17 798
8248.03 808
8248.89 808
8249.74 812
8250.60 852
8251.46 795
8252.32 779
8253.17 761
8254.03 776
8254.89 910
8255.75 803
8256.60 833
8257.46 765
8258.32 763
8259.18 739
8260.04 792
8260.89 798
8261.75 827
8262.61 765
8263.47 837
8264.32 797
8265.18 732
8266.04 752
8266.90 783
8267.76 796
8268.62 789
8269.47 798
8270.33 809
8271.19 833
8272.05 760
8272.91 776
8273.77 811
8274.62 832
8275.48 778
8276.34 810
8277.20 754
8278.06 767
8278.92 834
8279.78 785
8280.64 797
8281.49 733
8282.35 773
8283.21 807
8284.07 831
8284.93 805
8285.79 735
8286.65 773
8287.51 813
8288.37 841
8289.23 838
8290.09 790
8290.95 770
8291.80 789
8292.66 800
8293.52 796
8294.38 833
8295.24 811
8296.10 739
8296.96 774
8297.82 797
8298.68 767
8299.54 774
8300.40 788
8301.26 791
8302.12 756
8302.98 767
8303.84 800
8304.70 801
8305.56 778
8306.42 916
8307.28 839
8308.14 822
8309.00 803
8309.86 821
8310.72 786
8311.58 801
8312.44 787
8313.31 788
8314.17 829
8315.03 871
8315.89 800
8316.75 788
8317.61 859
8318.47 830
8319.33 762
8320.19 838
8321.05 845
8321.91 825
8322.77 836
8323.64 821
8324.50 755
8325.36 790
8326.22 741
8327.08 781
8327.94 795
8328.80 719
8329.66 765
8330.53 768
8331.39 761
8332.25 787
8333.11 781
8333.97 787
8334.83 760
8335.70 807
8336.56 840
8337.42 747
8338.28 793
8339.14 861
8340.00 844
8340.87 803
8341.73 816
8342.59 831
8343.45 766
8344.32 760
8345.18 810
8346.04 848
8346.90 811
8347.76 792
8348.63 795
8349.49 802
8350.35 821
8351.21 779
8352.08 876
8352.94 743
8353.80 748
8354.66 768
8355.53 712
8356.39 750
8357.25 781
8358.12 838
8358.98 799
8359.84 789
8360.71 783
8361.57 754
8362.43 752
8363.29 756
8364.16 836
8365.02 829
8365.88 822
8366.75 781
8367.61 800
8368.47 830
8369.34 755
8370.20 821
8371.06 839
8371.93 775
8372.79 757
8373.66 735
8374.52 812
8375.38 797
8376.25 790
8377.11 780
8377.97 775
8378.84 801
8379.70 802
8380.57 763
8381.43 756
8382.30 846
8383.16 846
8384.02 814
8384.89 746
8385.75 803
8386.62 837
8387.48 812
8388.35 801
8389.21 769
8390.07 783
8390.94 777
8391.80 762
8392.67 827
8393.53 830
8394.40 783
8395.26 758
8396.13 809
8396.99 754
8397.86 846
8398.72 805
8399.59 807
8400.45 782
8401.32 785
8402.18 829
8403.05 779
8403.91 808
8404.78 791
8405.64 759
8406.51 841
8407.37 824
8408.24 771
8409.11 792
8409.97 870
8410.84 785
8411.70 810
8412.57 856
8413.43 814
8414.30 792
8415.17 782
8416.03 863
8416.90 846
8417.76 871
8418.63 880
8419.50 847
8420.36 785
8421.23 801
8422.09 799
8422.96 775
8423.83 756
8424.69 743
8425.56 792
8426.43 822
8427.29 837
8428.16 778
8429.02 849
8429.89 828
8430.76 846
8431.62 789
8432.49 886
8433.36 870
8434.23 857
8435.09 823
8435.96 880
8436.83 840
8437.69 853
8438.56 868
8439.43 882
8440.29 853
8441.16 823
8442.03 969
8442.90 897
8443.76 959
8444.63 1015
8445.50 959
8446.37 983
8447.23 1023
8448.10 956
8448.97 971
8449.84 905
8450.70 974
8451.57 978
8452.44 927
8453.31 979
8454.17 982
8455.04 953
8455.91 1041
8456.78 1028
8457.65 1154
8458.51 1110
8459.38 1062
8460.25 1063
8461.12 1168
8461.99 1167
8462.86 1073
8463.72 1035
8464.59 1044
8465.46 1051
8466.33 1029
8467.20 1067
8468.07 1125
8468.93 1037
8469.80 1215
8470.67 1287
8471.54 1403
8472.41 1316
8473.28 1407
8474.15 1420
8475.02 1432
8475.89 1268
8476.75 1174
8477.62 1196
8478.49 1092
8479.36 1050
8480.23 1092
8481.10 978
8481.97 931
8482.84 1016
8483.71 975
8484.58 980
8485.45 868
8486.32 953
8487.19 935
8488.06 892
8488.92 916
8489.79 935
8490.66 946
8491.53 917
8492.40 961
8493.27 981
8494.14 1005
8495.01 958
8495.88 1056
8496.75 1003
8497.62 998
8498.49 878
8499.36 915
8500.23 933
8501.10 980
8501.97 988
8502.85 916
8503.72 922
8504.59 992
8505.46 927
8506.33 944
8507.20 965
8508.07 947
8508.94 954
8509.81 968
8510.68 990
8511.55 990
8512.42 968
8513.29 943
8514.16 957
8515.03 947
8515.91 1004
8516.78 1005
8517.65 987
8518.52 858
8519.39 907
8520.26 959
8521.13 916
8522.00 920
8522.88 914
8523.75 914
8524.62 911
8525.49 1003
8526.36 990
8527.23 910
8528.10 947
8528.98 952
8529.85 945
8530.72 920
8531.59 913
8532.46 838
8533.34 872
8534.21 971
8535.08 984
8535.95 960
8536.82 1043
8537.70 1090
8538.57 1089
8539.44 1007
8540.31 1031
8541.18 1027
8542.06 962
8542.93 1038
8543.80 1060
8544.67 1017
8545.55 948
8546.42 910
8547.29 965
8548.17 1018
8549.04 986
8549.91 974
8550.78 1042
8551.66 1125
8552.53 1190
8553.40 1256
8554.28 1363
8555.15 1596
8556.02 1646
8556.89 1609
8557.77 1683
8558.64 1598
8559.51 1506
8560.39 1397
8561.26 1255
8562.13 1148
8563.01 1162
8563.88 1114
8564.75 983
8565.63 942
8566.50 917
8567.38 876
8568.25 922
8569.12 932
8570.00 905
8570.87 968
8571.74 938
8572.62 921
8573.49 907
8574.37 944
8575.24 911
8576.11 987
8576.99 940
8577.86 850
8578.74 874
8579.61 891
8580.49 862
8581.36 821
8582.23 781
8583.11 855
8583.98 869
8584.86 807
8585.73 833
8586.61 868
8587.48 885
8588.36 878
8589.23 860
8590.11 894
8590.98 890
8591.86 873
8592.73 906
8593.61 876
8594.48 866
8595.36 907
8596.23 897
8597.11 879
8597.98 875
8598.86 898
8599.73 908
8600.61 921
8601.48 855
8602.36 856
8603.23 831
8604.11 829
8604.99 819
8605.86 814
8606.74 801
8607.61 829
8608.49 797
8609.36 855
8610.24 879
8611.12 810
8611.99 840
8612.87 810
8613.74 823
8614.62 833
8615.50 796
8616.37 907
8617.25 812
8618.12 778
8619.00 836
8619.88 808
8620.75 812
8621.63 806
8622.51 873
8623.38 802
8624.26 844
8625.14 839
8626.01 796
8626.89 779
8627.77 817
8628.64 837
8629.52 820
8630.40 776
8631.27 827
8632.15 871
8633.03 860
8633.90 813
8634.78 772
8635.66 829
8636.54 833
8637.41 810
8638.29 777
8639.17 835
8640.05 800
8640.92 805
8641.80 856
8642.68 818
8643.55 753
8644.43 745
8645.31 816
8646.19 733
8647.07 761
8647.94 809
8648.82 821
8649.70 757
8650.58 715
8651.45 845
8652.33 796
8653.21 789
8654.09 808
8654.97 830
8655.85 808
8656.72 803
8657.60 819
8658.48 775
8659.36 810
8660.24 836
8661.12 868
8661.99 796
8662.87 796
8663.75 734
8664.63 718
8665.51 733
8666.39 740
8667.27 772
8668.14 786
8669.02 790
8669.90 773
8670.78 773
8671.66 778
8672.54 750
8673.42 717
8674.30 751
8675.18 757
8676.06 746
8676.94 799
8677.81 743
8678.69 743
8679.57 779
8680.45 763
8681.33 777
8682.21 725
8683.09 745
8683.97 791
8684.85 759
8685.73 727
8686.61 797
8687.49 808
8688.37 786
8689.25 786
8690.13 792
8691.01 792
8691.89 806
8692.77 824
8693.65 856
8694.53 921
8695.41 928
8696.29 849
8697.17 863
8698.05 862
8698.93 851
8699.81 831
8700.69 829
8701.57 817
8702.45 854
8703.33 794
8704.21 753
8705.09 749
8705.98 707
8706.86 712
8707.74 743
8708.62 704
8709.50 781
8710.38 718
8711.26 711
8712.14 714
8713.02 745
8713.90 715
8714.79 694
8715.67 729
8716.55 704
8717.43 688
8718.31 676
8719.19 749
8720.07 735
8720.95 721
8721.84 714
8722.72 712
8723.60 774
8724.48 741
8725.36 645
8726.24 725
8727.13 742
8728.01 719
8728.89 768
8729.77 756
8730.65 738
8731.54 775
8732.42 784
8733.30 735
8734.18 755
8735.06 715
8735.95 747
8736.83 738
8737.71 739
8738.59 767
8739.48 735
8740.36 707
8741.24 705
8742.12 695
8743.01 725
8743.89 718
8744.77 658
8745.65 718
8746.54 699
8747.42 736
8748.30 667
8749.19 692
8750.07 748
8750.95 744
8751.83 711
8752.72 672
8753.60 715
8754.48 723
8755.37 705
8756.25 723
8757.13 739
8758.02 796
8758.90 798
8759.78 809
8760.67 910
8761.55 923
8762.43 829
8763.32 802
8764.20 768
8765.09 798
8765.97 757
8766.85 700
8767.74 753
8768.62 840
8769.51 775
8770.39 750
8771.27 778
8772.16 833
8773.04 730
8773.93 753
8774.81 773
8775.69 732
8776.58 728
8777.46 766
8778.35 782
8779.23 727
8780.12 633
8781.00 638
8781.89 669
8782.77 655
8783.65 729
8784.54 710
8785.42 674
8786.31 718
8787.19 713
8788.08 652
8788.96 693
8789.85 683
8790.73 669
8791.62 644
8792.50 637
8793.39 708
8794.27 751
8795.16 700
8796.04 728
8796.93 699
8797.82 693
8798.70 728
8799.59 659
8800.47 675
8801.36 689
8802.24 692
8803.13 711
8804.01 675
8804.90 653
8805.79 681
8806.67 706
8807.56 684
8808.44 602
8809.33 662
8810.22 653
8811.10 653
8811.99 706
8812.87 635
8813.76 667
8814.65 643
8815.53 642
8816.42 694
8817.30 649
8818.19 655
8819.08 686
8819.96 674
8820.85 693
8821.74 742
8822.62 712
8823.51 684
8824.40 665
8825.28 661
8826.17 660
8827.06 651
8827.94 645
8828.83 652
8829.72 652
8830.61 701
8831.49 663
8832.38 655
8833.27 632
8834.15 673
8835.04 775
8835.93 710
8836.82 626
8837.70 684
8838.59 680
8839.48 652
8840.37 649
8841.25 638
8842.14 643
8843.03 646
8843.92 593
8844.80 694
8845.69 646
8846.58 655
8847.47 707
8848.36 650
8849.24 585
8850.13 594
8851.02 623
8851.91 661
8852.80 658
8853.68 632
8854.57 678
8855.46 643
8856.35 594
8857.24 596
8858.13 607
8859.01 653
8859.90 596
8860.79 637
8861.68 684
8862.57 674
8863.46 623
8864.35 644
8865.23 636
8866.12 634
8867.01 672
8867.90 665
8868.79 607
8869.68 606
8870.57 650
8871.46 601
8872.35 601
8873.24 654
8874.12 640
8875.01 633
8875.90 662
8876.79 608
8877.68 610
8878.57 586
8879.46 608
8880.35 575
8881.24 637
8882.13 617
8883.02 644
8883.91 675
8884.80 622
8885.69 646
8886.58 622
8887.47 647
8888.36 647
8889.25 650
8890.14 665
8891.03 635
8891.92 627
8892.81 599
8893.70 628
8894.59 594
8895.48 607
8896.37 592
8897.26 614
8898.15 610
8899.04 661
8899.93 588
8900.82 596
8901.71 646
8902.60 625
8903.49 686
8904.38 666
8905.28 691
8906.17 642
8907.06 655
8907.95 632
8908.84 670
8909.73 595
8910.62 643
8911.51 682
8912.40 687
8913.29 617
8914.19 637
8915.08 681
8915.97 693
8916.86 648
8917.75 652
8918.64 601
8919.53 601
8920.43 608
8921.32 632
8922.21 596
8923.10 614
8923.99 651
8924.88 592
8925.78 574
8926.67 605
8927.56 595
8928.45 614
8929.34 642
8930.24 589
8931.13 623
8932.02 620
8932.91 625
8933.80 593
8934.70 581
8935.59 597
8936.48 590
8937.37 606
8938.27 593
8939.16 597
8940.05 594
8940.94 643
8941.84 588
8942.73 650
8943.62 617
8944.51 618
8945.41 614
8946.30 604
8947.19 617
8948.09 616
8948.98 667
8949.87 650
8950.77 612
8951.66 622
8952.55 619
8953.44 589
8954.34 637
8955.23 634
8956.12 606
8957.02 592
8957.91 512
8958.80 535
8959.70 569
8960.59 576
8961.49 595
8962.38 633
8963.27 584
8964.17 628
8965.06 601
8965.95 624
8966.85 623
8967.74 634
8968.64 629
8969.53 594
8970.42 607
8971.32 612
8972.21 603
8973.11 591
8974.00 612
8974.90 574
8975.79 585
8976.68 593
8977.58 602
8978.47 562
8979.37 643
8980.26 574
8981.16 567
8982.05 592
8982.95 628
8983.84 587
8984.74 581
8985.63 597
8986.52 598
8987.42 572
8988.31 568
8989.21 620
8990.10 596
8991.00 645
8991.89 602
8992.79 586
8993.69 592
8994.58 561
8995.48 616
8996.37 635
8997.27 580
8998.16 586
8999.06 555
8999.95 581
9000.85 595
9001.74 558
9002.64 543
9003.54 568
9004.43 615
9005.33 548
9006.22 582
9007.12 566
9008.01 575
9008.91 581
9009.81 642
9010.70 589
9011.60 571
9012.50 572
9013.39 630
9014.29 562
9015.18 557
9016.08 610
9016.98 581
9017.87 596
9018.77 566
9019.67 530
9020.56 588
9021.46 562
9022.36 541
9023.25 591
9024.15 584
9025.05 595
9025.94 588
9026.84 606
9027.74 625
9028.63 614
9029.53 588
9030.43 525
9031.32 581
9032.22 551
9033.12 598
9034.02 592
9034.91 605
9035.81 617
9036.71 582
9037.61 590
9038.50 625
9039.40 592
9040.30 578
9041.20 618
9042.09 565
9042.99 520
9043.89 585
9044.79 596
9045.68 580
9046.58 575
9047.48 564
9048.38 581
9049.28 481
9050.17 545
9051.07 511
9051.97 559
9052.87 591
9053.77 570
9054.66 611
9055.56 600
9056.46 566
9057.36 557
9058.26 533
9059.16 575
9060.06 656
9060.95 593
9061.85 601
9062.75 575
9063.65 529
9064.55 503
9065.45 562
9066.35 583
9067.25 566
9068.14 547
9069.04 566
9069.94 555
9070.84 567
9071.74 579
9072.64 604
9073.54 609
9074.44 600
9075.34 636
9076.24 624
9077.14 578
9078.04 546
9078.93 570
9079.83 674
9080.73 624
9081.63 541
9082.53 517
9083.43 540
9084.33 543
9085.23 542
9086.13 568
9087.03 536
9087.93 572
9088.83 557
9089.73 581
9090.63 610
9091.53 596
9092.43 617
9093.33 580
9094.23 588
9095.13 560
9096.03 605
9096.93 570
9097.83 528
9098.73 608
9099.63 587
9100.54 525
9101.44 563
9102.34 572
9103.24 580
9104.14 609
9105.04 597
9105.94 580
9106.84 553
9107.74 594
9108.64 588
9109.54 575
9110.44 552
9111.35 542
9112.25 587
9113.15 599
9114.05 564
9114.95 503
9115.85 548
9116.75 520
9117.65 512
9118.56 514
9119.46 593
9120.36 602
9121.26 580
9122.16 533
9123.06 524
9123.97 529
9124.87 499
9125.77 532
9126.67 558
9127.57 553
9128.47 551
9129.38 582
9130.28 547
9131.18 543
9132.08 566
9132.98 548
9133.89 521
9134.79 560
9135.69 531
9136.59 572
9137.50 602
9138.40 601
9139.30 539
9140.20 551
9141.11 562
9142.01 564
9142.91 550
9143.81 510
9144.72 564
9145.62 570
9146.52 617
9147.42 523
9148.33 559
9149.23 526
9150.13 576
9151.04 575
9151.94 584
9152.84 579
9153.75 549
9154.65 538
9155.55 605
9156.46 553
9157.36 546
9158.26 536
9159.17 561
9160.07 570
9160.97 559
9161.88 559
9162.78 604
9163.68 572
9164.59 565
9165.49 528
9166.40 540
9167.30 517
9168.20 497
9169.11 518
9170.01 535
9170.92 525
9171.82 571
9172.72 538
9173.63 554
9174.53 506
9175.44 517
9176.34 529
9177.24 553
9178.15 567
9179.05 530
9179.96 564
9180.86 550
9181.77 569
9182.67 544
9183.58 493
9184.48 480
9185.39 562
9186.29 567
9187.20 537
9188.10 590
9189.01 630
9189.91 594
9190.82 563
9191.72 548
9192.63 578
9193.53 545
9194.44 552
9195.34 613
9196.25 575
9197.15 519
9198.06 542
9198.96 573
9199.87 572
9200.77 583
9201.68 568
9202.58 591
9203.49 669
9204.40 628
9205.30 618
9206.21 576
9207.11 571
9208.02 533
9208.92 557
9209.83 546
9210.74 570
9211.64 530
9212.55 518
9213.45 545
9214.36 532
9215.27 558
9216.17 535
9217.08 580
9217.99 554
9218.89 539
9219.80 515
9220.71 512
9221.61 512
9222.52 516
9223.43 572
9224.33 532
9225.24 543
9226.15 555
9227.05 564
9227.96 503
9228.87 526
9229.77 557
9230.68 561
9231.59 510
9232.49 537
9233.40 517
9234.31 509
9235.22 571
9236.12 567
9237.03 584
9237.94 589
9238.84 538
9239.75 505
9240.66 507
9241.57 504
9242.47 493
9243.38 507
9244.29 574
9245.20 600
9246.11 504
9247.01 535
9247.92 487
9248.83 551
9249.74 529
9250.64 546
9251.55 472
9252.46 533
9253.37 523
9254.28 493
9255.19 504
9256.09 523
9257.00 517
9257.91 538
9258.82 516
9259.73 562
9260.64 545
9261.54 522
9262.45 529
9263.36 554
9264.27 583
9265.18 559
9266.09 549
9267.00 545
9267.90 578
9268.81 516
9269.72 570
9270.63 502
9271.54 511
9272.45 519
9273.36 541
9274.27 587
9275.18 549
9276.09 551
9277.00 532
9277.90 543
9278.81 511
9279.72 447
9280.63 518
9281.54 579
9282.45 584
9283.36 548
9284.27 573
9285.18 517
9286.09 528
9287.00 495
9287.91 518
9288.82 531
9289.73 549
9290.64 545
9291.55 557
9292.46 595
9293.37 541
9294.28 556
9295.19 569
9296.10 581
9297.01 519
9297.92 589
9298.83 633
9299.74 521
9300.65 525
9301.56 572
9302.47 566
9303.38 589
9304.29 609
9305.20 555
9306.12 543
9307.03 647
9307.94 681
9308.85 588
9309.76 590
9310.67 586
9311.58 590
9312.49 544
9313.40 586
9314.31 580
9315.22 512
9316.14 602
9317.05 603
9317.96 603
9318.87 577
9319.78 534
9320.69 579
9321.60 571
9322.52 547
9323.43 517
9324.34 590
9325.25 573
9326.16 542
9327.07 555
9327.99 580
9328.90 564
9329.81 550
9330.72 576
9331.63 550
9332.54 547
9333.46 574
9334.37 570
9335.28 533
9336.19 565
9337.11 563
9338.02 587
9338.93 579
9339.84 570
9340.75 574
9341.67 568
9342.58 579
9343.49 508
9344.40 507
9345.32 544
9346.23 551
9347.14 571
9348.06 535
9348.97 516
9349.88 495
9350.79 497
9351.71 566
9352.62 586
9353.53 539
9354.45 499
9355.36 528
9356.27 552
9357.19 519
9358.10 526
9359.01 554
9359.93 502
9360.84 496
9361.75 550
9362.67 499
9363.58 541
9364.49 588
9365.41 531
9366.32 593
9367.23 534
9368.15 548
9369.06 559
9369.97 587
9370.89 561
9371.80 588
9372.72 585
9373.63 539
9374.54 512
9375.46 532
9376.37 502
9377.29 515
9378.20 513
9379.12 540
9380.03 504
9380.94 572
9381.86 556
9382.77 538
9383.69 533
9384.60 638
9385.52 539
9386.43 536
9387.35 530
9388.26 590
9389.18 598
9390.09 529
9391.01 598
9391.92 566
9392.84 575
9393.75 548
9394.67 512
9395.58 511
9396.50 574
9397.41 562
9398.33 529
9399.24 547
9400.16 540
9401.07 504
9401.99 554
9402.90 559
9403.82 500
9404.73 558
9405.65 546
9406.56 565
9407.48 534
9408.40 563
9409.31 516
9410.23 550
9411.14 505
9412.06 538
9412.98 502
9413.89 514
9414.81 471
9415.72 533
9416.64 564
9417.56 566
9418.47 572
9419.39 575
9420.30 511
9421.22 500
9422.14 536
9423.05 563
9423.97 519
9424.89 488
9425.80 496
9426.72 494
9427.64 541
9428.55 527
9429.47 538
9430.39 543
9431.30 540
9432.22 521
9433.14 556
9434.05 595
9434.97 510
9435.89 544
9436.80 565
9437.72 569
9438.64 574
9439.56 541
9440.47 561
9441.39 542
9442.31 560
9443.23 599
9444.14 586
9445.06 549
9445.98 559
9446.90 613
9447.81 595
9448.73 535
9449.65 530
9450.57 556
9451.48 567
9452.40 586
9453.32 565
9454.24 555
9455.16 590
9456.07 637
9456.99 573
9457.91 573
9458.83 538
9459.75 582
9460.66 577
9461.58 554
9462.50 537
9463.42 512
9464.34 525
9465.26 563
9466.18 558
9467.09 493
9468.01 523
9468.93 525
9469.85 552
9470.77 550
9471.69 520
9472.61 534
9473.53 532
9474.44 554
9475.36 508
9476.28 599
9477.20 573
9478.12 509
9479.04 511
9479.96 532
9480.88 601
9481.80 493
9482.72 553
9483.64 542
9484.56 524
9485.47 518
9486.39 558
9487.31 546
9488.23 534
9489.15 565
9490.07 494
9490.99 545
9491.91 624
9492.83 606
9493.75 564
9494.67 473
9495.59 498
9496.51 554
9497.43 527
9498.35 574
9499.27 537
9500.19 510
9501.11 558
9502.03 539
9502.95 572
9503.87 572
9504.79 588
9505.71 527
9506.63 524
9507.56 569
9508.48 584
9509.40 500
9510.32 532
9511.24 538
9512.16 555
9513.08 504
9514.00 518
9514.92 565
9515.84 554
9516.76 554
9517.68 525
9518.61 540
9519.53 531
9520.45 560
9521.37 559
9522.29 558
9523.21 528
9524.13 560
9525.05 545
9525.98 567
9526.90 562
9527.82 528
9528.74 548
9529.66 542
9530.58 539
9531.50 513
9532.43 524
9533.35 545
9534.27 528
9535.19 562
9536.11 527
9537.04 486
9537.96 540
9538.88 572
9539.80 518
9540.72 475
9541.65 523
9542.57 529
9543.49 579
9544.41 603
9545.34 546
9546.26 549
9547.18 531
9548.10 483
9549.03 487
9549.95 546
9550.87 566
9551.79 605
9552.72 571
9553.64 593
9554.56 578
9555.48 513
9556.41 543
9557.33 483
9558.25 494
9559.18 519
9560.10 540
9561.02 564
9561.95 501
9562.87 495
9563.79 555
9564.72 497
9565.64 540
9566.56 511
9567.49 482
9568.41 534
9569.33 565
9570.26 532
9571.18 549
9572.10 556
9573.03 539
9573.95 567
9574.88 530
9575.80 565
9576.72 517
9577.65 599
9578.57 502
9579.49 510
9580.42 515
9581.34 574
9582.27 560
9583.19 560
9584.12 533
9585.04 592
9585.96 537
9586.89 553
9587.81 569
9588.74 560
9589.66 536
9590.59 537
9591.51 572
9592.44 521
9593.36 574
9594.29 585
9595.21 512
9596.14 533
9597.06 591
9597.98 574
9598.91 581
9599.83 515
9600.76 513
9601.68 553
9602.61 566
9603.54 557
9604.46 547
9605.39 541
9606.31 575
9607.24 539
9608.16 507
9609.09 548
9610.01 562
9610.94 550
9611.86 565
9612.79 577
9613.72 566
9614.64 532
9615.57 570
9616.49 529
9617.42 528
9618.34 519
9619.27 571
9620.20 587
9621.12 553
9622.05 618
9622.97 563
9623.90 583
9624.83 589
9625.75 556
9626.68 627
9627.61 562
9628.53 591
9629.46 527
9630.39 575
9631.31 592
9632.24 640
9633.16 628
9634.09 636
9635.02 602
9635.95 633
9636.87 641
9637.80 635
9638.73 654
9639.65 709
9640.58 704
9641.51 668
9642.43 679
9643.36 686
9644.29 673
9645.22 611
9646.14 668
9647.07 729
9648.00 663
9648.92 653
9649.85 699
9650.78 748
9651.71 747
9652.63 696
9653.56 714
9654.49 732
9655.42 695
9656.34 713
9657.27 684
9658.20 687
9659.13 678
9660.06 692
9660.98 704
9661.91 660
9662.84 589
9663.77 678
9664.70 635
9665.62 646
9666.55 676
9667.48 690
9668.41 738
9669.34 793
9670.27 749
9671.19 704
9672.12 683
9673.05 658
9673.98 677
9674.91 673
9675.84 621
9676.77 635
9677.70 626
9678.62 634
9679.55 646
9680.48 654
9681.41 667
9682.34 652
9683.27 615
9684.20 634
9685.13 658
9686.06 675
9686.99 667
9687.91 630
9688.84 670
9689.77 677
9690.70 667
9691.63 661
9692.56 717
9693.49 695
9694.42 668
9695.35 683
9696.28 671
9697.21 620
9698.14 702
9699.07 689
9700.00 696
9700.93 707
9701.86 669
9702.79 686
9703.72 625
9704.65 666
9705.58 695
9706.51 664
9707.44 628
9708.37 682
9709.30 646
9710.23 632
9711.16 580
9712.09 658
9713.02 633
9713.95 607
9714.88 630
9715.81 628
9716.74 630
9717.67 638
9718.61 633
9719.54 654
9720.47 631
9721.40 660
9722.33 659
9723.26 640
9724.19 599
9725.12 591
9726.05 591
9726.98 634
9727.92 598
9728.85 602
9729.78 614
9730.71 613
9731.64 682
9732.57 629
9733.50 616
9734.43 592
9735.37 673
9736.30 662
9737.23 627
9738.16 642
9739.09 699
9740.02 641
9740.96 669
9741.89 671
9742.82 621
9743.75 628
9744.68 642
9745.62 643
9746.55 648
9747.48 658
9748.41 647
9749.34 609
9750.28 642
9751.21 649
9752.14 652
9753.07 640
9754.01 667
9754.94 678
9755.87 698
9756.80 713
9757.74 706
9758.67 702
9759.60 646
9760.53 652
9761.47 673
9762.40 716
9763.33 701
9764.27 697
9765.20 724
9766.13 752
9767.07 720
9768.00 732
9768.93 726
9769.86 731
9770.80 720
9771.73 759
9772.66 750
9773.60 765
9774.53 779
9775.47 723
9776.40 728
9777.33 757
9778.27 729
9779.20 745
9780.13 714
9781.07 784
9782.00 847
9782.93 859
9783.87 853
9784.80 840
9785.74 962
9786.67 952
9787.60 985
9788.54 981
9789.47 899
9790.41 880
9791.34 831
9792.28 793
9793.21 768
9794.14 761
9795.08 752
9796.01 797
9796.95 821
9797.88 834
9798.82 865
9799.75 914
9800.69 955
9801.62 1003
9802.56 926
9803.49 954
9804.42 921
9805.36 877
9806.29 852
9807.23 812
9808.16 772
9809.10 718
9810.03 679
9810.97 658
9811.91 677
9812.84 698
9813.78 719
9814.71 726
9815.65 701
9816.58 661
9817.52 675
9818.45 704
9819.39 685
9820.32 645
9821.26 648
9822.20 671
9823.13 704
9824.07 699
9825.00 680
9825.94 663
9826.87 646
9827.81 685
9828.75 674
9829.68 670
9830.62 661
9831.55 659
9832.49 691
9833.43 727
9834.36 713
9835.30 699
9836.24 678
9837.17 643
9838.11 619
9839.05 687
9839.98 653
9840.92 653
9841.86 674
9842.79 647
9843.73 683
9844.67 683
9845.60 657
9846.54 620
9847.48 624
9848.41 657
9849.35 670
9850.29 668
9851.22 725
9852.16 730
9853.10 697
9854.04 706
9854.97 665
9855.91 660
9856.85 648
9857.79 661
9858.72 673
9859.66 672
9860.60 711
9861.54 723
9862.47 709
9863.41 713
9864.35 713
9865.29 702
9866.22 652
9867.16 699
9868.10 613
9869.04 682
9869.98 719
9870.91 699
9871.85 705
9872.79 626
9873.73 658
9874.67 676
9875.60 731
9876.54 719
9877.48 763
9878.42 771
9879.36 740
9880.30 774
9881.24 733
9882.17 792
9883.11 736
9884.05 752
9884.99 704
9885.93 718
9886.87 706
9887.81 716
9888.74 700
9889.68 651
9890.62 641
9891.56 724
9892.50 665
9893.44 743
9894.38 647
9895.32 680
9896.26 718
9897.20 722
9898.14 699
9899.08 666
9900.01 742
9900.95 722
9901.89 754
9902.83 773
9903.77 761
9904.71 738
9905.65 756
9906.59 721
9907.53 700
9908.47 710
9909.41 786
9910.35 801
9911.29 775
9912.23 757
9913.17 774
9914.11 797
9915.05 803
9915.99 732
9916.93 686
9917.87 712
9918.81 767
9919.75 713
9920.69 729
9921.63 773
9922.57 769
9923.51 854
9924.46 922
9925.40 1036
9926.34 1152
9927.28 1334
9928.22 1454
9929.16 1548
9930.10 1594
9931.04 1509
9931.98 1450
9932.92 1420
9933.86 1120
9934.80 1049
9935.75 973
9936.69 871
9937.63 883
9938.57 728
9939.51 742
9940.45 766
9941.39 788
9942.34 803
9943.28 755
9944.22 745
9945.16 737
9946.10 778
9947.04 763
9947.98 761
9948.93 764
9949.87 798
9950.81 771
9951.75 715
9952.69 689
9953.64 756
9954.58 730
9955.52 708
9956.46 747
9957.40 792
9958.35 811
9959.29 817
9960.23 736
9961.17 716
9962.12 759
9963.06 688
9964.00 737
9964.94 725
9965.89 728
9966.83 758
9967.77 751
9968.71 753
9969.66 837
9970.60 809
9971.54 795
9972.48 908
9973.43 907
9974.37 830
9975.31 821
9976.26 867
9977.20 801
9978.14 773
9979.09 744
9980.03 726
9980.97 684
9981.92 745
9982.86 711
9983.80 710
9984.75 697
9985.69 689
9986.63 623
9987.58 627
9988.52 662
9989.46 624
9990.41 640
9991.35 631
9992.30 615
9993.24 666
9994.18 649
9995.13 643
9996.07 681
9997.01 696
9997.96 651
9998.90 640
9999.85 633
10000.79 626
10001.74 658
10002.68 722
10003.62 674
10004.57 716
10005.51 742
10006.46 670
10007.40 738
10008.35 724
10009.29 706
10010.24 626
10011.18 654
10012.13 684
10013.07 654
10014.01 622
10014.96 655
10015.90 688
10016.85 692
10017.79 720
10018.74 681
10019.68 671
10020.63 655
10021.58 644
10022.52 634
10023.47 641
10024.41 651
10025.36 624
10026.30 615
10027.25 612
10028.19 598
10029.14 630
10030.08 691
10031.03 591
10031.98 662
10032.92 654
10033.87 629
10034.81 575
10035.76 625
10036.70 661
10037.65 643
10038.60 642
10039.54 665
10040.49 678
10041.43 620
10042.38 595
10043.33 573
10044.27 614
10045.22 571
10046.17 578
10047.11 567
10048.06 615
10049.01 589
10049.95 611
10050.90 626
10051.84 562
10052.79 579
10053.74 573
10054.69 604
10055.63 576
10056.58 594
10057.53 566
10058.47 582
10059.42 547
10060.37 537
10061.31 560
10062.26 591
10063.21 569
10064.16 550
10065.10 567
10066.05 562
10067.00 555
10067.94 568
10068.89 502
10069.84 532
10070.79 587
10071.73 594
10072.68 577
10073.63 599
10074.58 604
10075.53 611
10076.47 636
10077.42 573
10078.37 564
10079.32 581
10080.26 581
10081.21 529
10082.16 480
10083.11 484
10084.06 482
10085.01 579
10085.95 584
10086.90 581
10087.85 571
10088.80 573
10089.75 552
10090.70 541
10091.64 531
10092.59 530
10093.54 566
10094.49 557
10095.44 547
10096.39 524
10097.34 513
10098.28 518
10099.23 568
10100.18 504
10101.13 518
10102.08 555
10103.03 559
10103.98 515
10104.93 518
10105.88 506
10106.83 500
10107.78 525
10108.72 532
10109.67 543
10110.62 525
10111.57 511
10112.52 533
10113.47 553
10114.42 501
10115.37 494
10116.32 526
10117.27 506
10118.22 473
10119.17 505
10120.12 530
10121.07 505
10122.02 510
10122.97 523
10123.92 529
10124.87 516
10125.82 533
10126.77 513
10127.72 455
10128.67 477
10129.62 568
10130.57 487
10131.52 500
10132.47 568
10133.42 541
10134.37 528
10135.32 498
10136.27 503
10137.22 574
10138.18 556
10139.13 530
10140.08 568
10141.03 555
10141.98 516
10142.93 543
10143.88 546
10144.83 521
10145.78 473
10146.73 546
10147.68 553
10148.64 489
10149.59 532
10150.54 513
10151.49 518
10152.44 505
10153.39 517
10154.34 504
10155.30 499
10156.25 480
10157.20 519
10158.15 523
10159.10 517
10160.05 523
10161.01 504
10161.96 552
10162.91 506
10163.86 522
10164.81 529
10165.76 472
10166.72 497
10167.67 547
10168.62 564
10169.57 561
10170.53 551
10171.48 537
10172.43 506
10173.38 528
10174.33 495
10175.29 533
10176.24 515
10177.19 589
10178.14 563
10179.10 524
10180.05 569
10181.00 545
10181.96 490
10182.91 547
10183.86 573
10184.81 539
10185.77 493
10186.72 481
10187.67 469
10188.63 463
10189.58 491
10190.53 526
10191.49 542
10192.44 500
10193.39 517
10194.35 560
10195.30 548
10196.25 546
10197.21 571
10198.16 603
10199.11 559
10200.07 532
10201.02 522
10201.97 525
10202.93 508
10203.88 533
10204.84 538
10205.79 549
10206.74 635
10207.70 650
10208.65 702
10209.60 727
10210.56 733
10211.51 724
10212.47 711
10213.42 690
10214.38 602
10215.33 612
10216.28 605
10217.24 576
10218.19 558
10219.15 603
10220.10 584
10221.06 541
10222.01 553
10222.97 497
10223.92 528
10224.88 578
10225.83 593
10226.79 608
10227.74 556
10228.70 577
10229.65 586
10230.61 586
10231.56 548
10232.52 504
10233.47 564
10234.43 566
10235.38 577
10236.34 579
10237.29 608
10238.25 596
10239.20 586
10240.16 610
10241.11 586
10242.07 614
10243.03 520
10243.98 548
10244.94 560
10245.89 550
10246.85 527
10247.80 532
10248.76 557
10249.72 579
10250.67 605
10251.63 529
10252.58 502
10253.54 526
10254.50 469
10255.45 534
10256.41 509
10257.36 506
10258.32 522
10259.28 505
10260.23 502
10261.19 578
10262.15 545
10263.10 526
10264.06 486
10265.02 522
10265.97 480
10266.93 507
10267.89 520
10268.84 457
10269.80 467
10270.76 492
10271.71 519
10272.67 562
10273.63 559
10274.59 535
10275.54 557
10276.50 493
10277.46 511
10278.41 518
10279.37 493
10280.33 468
10281.29 502
10282.24 514
10283.20 552
10284.16 511
10285.12 460
10286.07 548
10287.03 524
10287.99 412
10288.95 469
10289.91 537
10290.86 506
10291.82 527
10292.78 486
10293.74 474
10294.70 556
10295.65 520
10296.61 472
10297.57 533
10298.53 564
10299.49 525
10300.44 537
10301.40 455
10302.36 453
10303.32 504
10304.28 523
10305.24 506
10306.20 475
10307.15 460
10308.11 438
10309.07 444
10310.03 469
10310.99 472
10311.95 513
10312.91 505
10313.87 447
10314.82 499
10315.78 482
10316.74 498
10317.70 531
10318.66 498
10319.62 496
10320.58 534
10321.54 497
10322.50 523
10323.46 472
10324.42 452
10325.38 497
10326.34 468
10327.29 424
10328.25 452
10329.21 477
10330.17 468
10331.13 478
10332.09 436
10333.05 506
10334.01 521
10334.97 466
10335.93 477
10336.89 458
10337.85 447
10338.81 480
10339.77 483
10340.73 495
10341.69 462
10342.65 441
10343.61 480
10344.57 492
10345.54 463
10346.50 449
10347.46 497
10348.42 475
10349.38 558
10350.34 488
10351.30 505
10352.26 459
10353.22 427
10354.18 431
10355.14 414
10356.10 458
10357.06 491
10358.02 495
10358.99 467
10359.95 446
10360.91 440
10361.87 459
10362.83 428
10363.79 454
10364.75 447
10365.71 478
10366.68 484
10367.64 494
10368.60 460
10369.56 505
10370.52 451
10371.48 474
10372.44 481
10373.41 495
10374.37 467
10375.33 481
10376.29 497
10377.25 465
10378.22 451
10379.18 420
10380.14 487
10381.10 429
10382.06 485
10383.03 502
10383.99 508
10384.95 498
10385.91 496
10386.88 488
10387.84 498
10388.80 478
10389.76 466
10390.72 491
10391.69 483
10392.65 485
10393.61 488
10394.58 499
10395.54 495
10396.50 466
10397.46 446
10398.43 493
10399.39 491
10400.35 459
10401.32 484
10402.28 528
10403.24 558
10404.20 510
10405.17 512
10406.13 462
10407.09 497
10408.06 510
10409.02 498
10409.98 535
10410.95 512
10411.91 523
10412.88 540
10413.84 508
10414.80 511
10415.77 551
10416.73 530
10417.69 599
10418.66 584
10419.62 665
10420.59 723
10421.55 703
10422.51 647
10423.48 675
10424.44 652
10425.41 626
10426.37 604
10427.33 563
10428.30 543
10429.26 554
10430.23 508
10431.19 487
10432.16 467
10433.12 486
10434.08 503
10435.05 497
10436.01 483
10436.98 548
10437.94 492
10438.91 489
10439.87 479
10440.84 491
10441.80 489
10442.77 507
10443.73 486
10444.70 469
10445.66 431
10446.63 466
10447.59 539
10448.56 520
10449.52 488
10450.49 453
10451.45 487
10452.42 469
10453.38 488
10454.35 445
10455.32 481
10456.28 512
10457.25 516
10458.21 475
10459.18 489
10460.14 472
10461.11 452
10462.08 441
10463.04 441
10464.01 480
10464.97 439
10465.94 375
10466.90 436
10467.87 422
10468.84 389
10469.80 428
10470.77 420
10471.74 422
10472.70 429
10473.67 448
10474.63 435
10475.60 414
10476.57 429
10477.53 454
10478.50 475
10479.47 474
10480.43 463
10481.40 472
10482.37 465
10483.33 474
10484.30 442
10485.27 438
10486.24 502
10487.20 541
10488.17 461
10489.14 443
10490.10 489
10491.07 488
10492.04 514
10493.01 466
10493.97 469
10494.94 449
10495.91 423
10496.87 417
10497.84 443
10498.81 454
10499.78 441
10500.74 464
10501.71 472
10502.68 429
10503.65 470
10504.62 458
10505.58 462
10506.55 487
10507.52 462
10508.49 476
10509.46 454
10510.42 505
10511.39 477
10512.36 466
10513.33 498
10514.30 470
10515.26 384
10516.23 403
10517.20 441
10518.17 404
10519.14 432
10520.11 461
10521.08 432
10522.04 423
10523.01 422
10523.98 402
10524.95 431
10525.92 432
10526.89 446
10527.86 482
10528.83 439
10529.79 387
10530.76 402
10531.73 439
10532.70 462
10533.67 463
10534.64 462
10535.61 452
10536.58 462
10537.55 425
10538.52 464
10539.49 467
10540.46 459
10541.43 418
10542.39 457
10543.36 429
10544.33 410
10545.30 490
10546.27 408
10547.24 421
10548.21 437
10549.18 441
10550.15 455
10551.12 446
10552.09 459
10553.06 477
10554.03 431
10555.00 433
10555.97 436
10556.94 431
10557.91 440
10558.88 442
10559.85 470
10560.82 460
10561.80 441
10562.77 446
10563.74 464
10564.71 464
10565.68 491
10566.65 420
10567.62 437
10568.59 434
10569.56 448
10570.53 435
10571.50 397
10572.47 427
10573.44 461
10574.41 438
10575.39 421
10576.36 421
10577.33 445
10578.30 433
10579.27 453
10580.24 459
10581.21 413
10582.18 409
10583.16 420
10584.13 432
10585.10 413
10586.07 456
10587.04 458
10588.01 420
10588.99 440
10589.96 454
10590.93 455
10591.90 428
10592.87 449
10593.84 418
10594.82 461
10595.79 463
10596.76 416
10597.73 383
10598.70 422
10599.68 454
10600.65 450
10601.62 392
10602.59 396
10603.57 398
10604.54 426
10605.51 391
10606.48 397
10607.46 406
10608.43 387
10609.40 438
10610.37 423
10611.35 424
10612.32 415
10613.29 439
10614.27 433
10615.24 391
10616.21 395
10617.18 397
10618.16 441
10619.13 409
10620.10 401
10621.08 424
10622.05 443
10623.02 418
10624.00 464
10624.97 426
10625.94 416
10626.92 429
10627.89 473
10628.86 431
10629.84 419
10630.81 432
10631.78 451
10632.76 407
10633.73 439
10634.71 443
10635.68 394
10636.65 439
10637.63 426
10638.60 456
10639.58 425
10640.55 435
10641.52 437
10642.50 423
10643.47 422
10644.45 423
10645.42 413
10646.39 434
10647.37 435
10648.34 403
10649.32 436
10650.29 442
10651.27 392
10652.24 414
10653.22 451
10654.19 391
10655.17 374
10656.14 394
10657.12 440
10658.09 429
10659.07 430
10660.04 373
10661.01 433
10661.99 449
10662.97 463
10663.94 439
10664.92 368
10665.89 389
10666.87 435
10667.84 395
10668.82 373
10669.79 364
10670.77 384
10671.74 383
10672.72 409
10673.69 413
10674.67 400
10675.65 391
10676.62 431
10677.60 398
10678.57 432
10679.55 430
10680.52 396
10681.50 413
10682.48 438
10683.45 402
10684.43 458
10685.40 437
10686.38 405
10687.36 445
10688.33 404
10689.31 383
10690.29 441
10691.26 387
10692.24 397
10693.22 402
10694.19 385
10695.17 399
10696.14 415
10697.12 414
10698.10 405
10699.08 428
10700.05 396
10701.03 430
10702.01 426
10702.98 439
10703.96 393
10704.94 400
10705.91 436
10706.89 443
10707.87 436
10708.85 448
10709.82 384
10710.80 427
10711.78 443
10712.75 435
10713.73 406
10714.71 421
10715.69 443
10716.66 383
10717.64 427
10718.62 384
10719.60 439
10720.57 403
10721.55 427
10722.53 378
10723.51 425
10724.49 399
10725.46 457
10726.44 453
10727.42 438
10728.40 417
10729.38 457
10730.35 471
10731.33 445
10732.31 446
10733.29 423
10734.27 429
10735.25 420
10736.22 431
10737.20 402
10738.18 396
10739.16 417
10740.14 432
10741.12 386
10742.10 431
10743.08 395
10744.05 392
10745.03 366
10746.01 418
10746.99 390
10747.97 407
10748.95 364
10749.93 381
10750.91 421
10751.89 402
10752.87 448
10753.84 415
10754.82 446
10755.80 411
10756.78 429
10757.76 426
10758.74 434
10759.72 427
10760.70 458
10761.68 430
10762.66 451
10763.64 414
10764.62 395
10765.60 409
10766.58 403
10767.56 423
10768.54 375
10769.52 435
10770.50 408
10771.48 349
10772.46 390
10773.44 405
10774.42 376
10775.40 398
10776.38 387
10777.36 390
10778.34 428
10779.32 399
10780.30 378
10781.28 349
10782.26 387
10783.24 397
10784.22 466
10785.20 397
10786.19 443
10787.17 385
10788.15 447
10789.13 421
10790.11 406
10791.09 409
10792.07 434
10793.05 391
10794.03 372
10795.01 430
10796.00 441
10796.98 445
10797.96 402
10798.94 435
10799.92 422
10800.90 432
10801.88 436
10802.86 441
10803.85 377
10804.83 411
10805.81 440
10806.79 459
10807.77 421
10808.75 445
10809.74 450
10810.72 428
10811.70 482
10812.68 385
10813.66 420
10814.65 455
10815.63 441
10816.61 384
10817.59 433
10818.57 466
10819.56 473
10820.54 462
10821.52 451
10822.50 476
10823.49 443
10824.47 449
10825.45 441
10826.43 454
10827.42 431
10828.40 478
10829.38 468
10830.36 463
10831.35 414
10832.33 480
10833.31 429
10834.30 466
10835.28 419
10836.26 425
10837.25 417
10838.23 447
10839.21 414
10840.19 400
10841.18 433
10842.16 439
10843.14 478
10844.13 402
10845.11 419
10846.09 411
10847.08 430
10848.06 373
10849.05 439
10850.03 389
10851.01 393
10852.00 386
10852.98 392
10853.96 424
10854.95 396
10855.93 429
10856.92 389
10857.90 423
10858.88 402
10859.87 391
10860.85 442
10861.84 429
10862.82 395
10863.80 413
10864.79 403
10865.77 426
10866.76 409
10867.74 374
10868.73 424
10869.71 410
10870.70 447
10871.68 397
10872.67 421
10873.65 432
10874.63 439
10875.62 456
10876.60 411
10877.59 459
10878.57 420
10879.56 391
10880.54 405
10881.53 407
10882.51 372
10883.50 385
10884.48 397
10885.47 409
10886.46 392
10887.44 407
10888.43 435
10889.41 430
10890.40 419
10891.38 459
10892.37 452
10893.35 456
10894.34 366
10895.33 394
10896.31 389
10897.30 439
10898.28 431
10899.27 455
10900.25 404
10901.24 442
10902.23 445
10903.21 398
10904.20 380
10905.18 415
10906.17 405
10907.16 404
10908.14 416
10909.13 411
10910.12 446
10911.10 459
10912.09 464
10913.08 454
10914.06 431
10915.05 445
10916.04 414
10917.02 433
10918.01 447
10919.00 441
10919.98 423
10920.97 442
10921.96 419
10922.94 425
10923.93 477
10924.92 483
10925.90 434
10926.89 415
10927.88 382
10928.87 384
10929.85 392
10930.84 443
10931.83 456
10932.82 475
10933.80 501
10934.79 444
10935.78 403
10936.77 388
10937.75 428
10938.74 402
10939.73 390
10940.72 427
10941.70 441
10942.69 397
10943.68 392
10944.67 488
10945.66 463
10946.64 445
10947.63 421
10948.62 437
10949.61 447
10950.60 448
10951.58 448
10952.57 444
10953.56 449
10954.55 503
10955.54 462
10956.53 466
10957.52 485
10958.50 490
10959.49 467
10960.48 456
10961.47 487
10962.46 472
10963.45 460
10964.44 482
10965.42 500
10966.41 470
10967.40 505
10968.39 494
10969.38 496
10970.37 501
10971.36 479
10972.35 456
10973.34 488
10974.33 466
10975.32 488
10976.31 434
10977.29 434
10978.28 461
10979.27 471
10980.26 473
10981.25 478
10982.24 512
10983.23 468
10984.22 528
10985.21 491
10986.20 464
10987.19 458
10988.18 521
10989.17 461
10990.16 437
10991.15 429
10992.14 470
10993.13 488
10994.12 482
10995.11 470
10996.10 472
10997.09 480
10998.08 494
10999.07 515
11000.06 512
11001.05 479
11002.05 540
11003.04 562
11004.03 551
11005.02 548
11006.01 495
11007.00 527
11007.99 524
11008.98 512
11009.97 505
11010.96 502
11011.95 439
11012.94 461
11013.94 473
11014.93 470
11015.92 468
11016.91 461
11017.90 485
11018.89 482
11019.88 549
11020.87 512
11021.87 537
11022.86 469
11023.85 463
11024.84 471
11025.83 528
11026.82 542
11027.81 492
11028.81 475
11029.80 495
11030.79 527
11031.78 585
11032.77 561
11033.77 498
11034.76 461
11035.75 511
11036.74 523
11037.73 478
11038.73 480
11039.72 495
11040.71 543
11041.70 520
11042.70 489
11043.69 496
11044.68 537
11045.67 531
11046.67 499
11047.66 492
11048.65 492
11049.64 474
11050.64 493
11051.63 486
11052.62 447
11053.61 466
11054.61 464
11055.60 542
11056.59 475
11057.59 471
11058.58 459
11059.57 469
11060.57 463
11061.56 467
11062.55 470
11063.55 475
11064.54 466
11065.53 505
11066.53 469
11067.52 429
11068.51 481
11069.51 437
11070.50 436
11071.49 454
11072.49 462
11073.48 453
11074.48 463
11075.47 504
11076.46 500
11077.46 490
11078.45 491
11079.45 535
11080.44 474
11081.43 479
11082.43 481
11083.42 480
11084.42 535
11085.41 509
11086.40 495
11087.40 478
11088.39 481
11089.39 534
11090.38 545
11091.38 478
11092.37 488
11093.37 462
11094.36 499
11095.36 521
11096.35 497
11097.35 492
11098.34 520
11099.34 520
11100.33 524
11101.33 501
11102.32 521
11103.32 565
11104.31 499
11105.31 508
11106.30 533
11107.30 543
11108.29 547
11109.29 525
11110.28 545
11111.28 564
11112.27 592
11113.27 537
11114.26 508
11115.26 509
11116.26 531
11117.25 549
11118.25 559
11119.24 576
11120.24 565
11121.24 575
11122.23 594
11123.23 622
11124.22 656
11125.22 750
11126.22 747
11127.21 736
11128.21 758
11129.20 806
11130.20 790
11131.20 840
11132.19 794
11133.19 679
11134.19 649
11135.18 644
11136.18 640
11137.18 542
11138.17 591
11139.17 540
11140.17 589
11141.16 553
11142.16 584
11143.16 588
11144.15 508
11145.15 550
11146.15 580
11147.14 546
11148.14 579
11149.14 568
11150.14 541
11151.13 554
11152.13 519
11153.13 520
11154.13 513
11155.12 555
11156.12 509
11157.12 481
11158.12 465
11159.11 475
11160.11 522
11161.11 551
11162.11 475
11163.10 483
11164.10 491
11165.10 476
11166.10 518
11167.10 469
11168.09 482
11169.09 476
11170.09 520
11171.09 479
11172.09 457
11173.08 472
11174.08 482
11175.08 504
11176.08 478
11177.08 445
11178.08 457
11179.08 496
11180.07 459
11181.07 483
11182.07 436
11183.07 477
11184.07 460
11185.07 512
11186.07 480
11187.06 495
11188.06 494
11189.06 488
11190.06 473
11191.06 468
11192.06 480
11193.06 438
11194.06 461
11195.06 440
11196.06 433
11197.06 422
11198.06 426
11199.05 435
11200.05 440
11201.05 467
11202.05 486
11203.05 485
11204.05 485
11205.05 465
11206.05 470
11207.05 495
11208.05 486
11209.05 444
11210.05 470
11211.05 504
11212.05 488
11213.05 454
11214.05 467
11215.05 463
11216.05 414
11217.05 446
11218.05 444
11219.05 448
11220.05 415
11221.05 469
11222.05 451
11223.05 465
11224.05 448
11225.06 444
11226.06 455
11227.06 422
11228.06 460
11229.06 454
11230.06 495
11231.06 417
11232.06 479
11233.06 434
11234.06 411
11235.06 434
11236.06 452
11237.07 453
11238.07 489
11239.07 461
11240.07 434
11241.07 474
11242.07 435
11243.07 451
11244.07 438
11245.08 443
11246.08 410
11247.08 433
11248.08 437
11249.08 473
11250.08 445
11251.09 426
11252.09 432
11253.09 391
11254.09 440
11255.09 453
11256.10 426
11257.10 452
11258.10 438
11259.10 427
11260.10 459
11261.11 446
11262.11 466
11263.11 442
11264.11 418
11265.11 449
11266.12 468
11267.12 420
11268.12 384
11269.12 405
11270.13 439
11271.13 409
11272.13 417
11273.14 427
11274.14 408
11275.14 465
11276.14 420
11277.15 421
11278.15 433
11279.15 477
11280.16 450
11281.16 489
11282.16 485
11283.17 500
11284.17 472
11285.17 521
11286.17 466
11287.18 465
11288.18 453
11289.18 376
11290.19 399
11291.19 418
11292.20 437
11293.20 429
11294.20 455
11295.21 407
11296.21 437
11297.21 436
11298.22 457
11299.22 470
11300.23 450
11301.23 452
11302.23 418
11303.24 443
11304.24 466
11305.25 428
11306.25 405
11307.25 370
11308.26 392
11309.26 424
11310.27 420
11311.27 436
11312.28 411
11313.28 448
11314.29 452
11315.29 417
11316.29 444
11317.30 443
11318.30 419
11319.31 373
11320.31 369
11321.32 419
11322.32 448
11323.33 440
11324.33 416
11325.34 373
11326.34 420
11327.35 417
11328.35 345
11329.36 361
11330.36 369
11331.37 405
11332.38 397
11333.38 378
11334.39 375
11335.39 369
11336.40 416
11337.40 452
11338.41 376
11339.41 379
11340.42 352
11341.43 405
11342.43 414
11343.44 390
11344.44 393
11345.45 425
11346.46 437
11347.46 378
11348.47 383
11349.47 365
11350.48 415
11351.49 411
11352.49 448
11353.50 386
11354.50 415
11355.51 391
11356.52 426
11357.52 362
11358.53 325
11359.54 432
11360.54 455
11361.55 407
11362.56 442
11363.56 378
11364.57 426
11365.58 451
11366.58 392
11367.59 420
11368.60 391
11369.61 391
11370.61 376
11371.62 387
11372.63 385
11373.63 424
11374.64 378
11375.65 365
11376.66 357
11377.66 362
11378.67 380
11379.68 370
11380.69 369
11381.69 387
11382.70 417
11383.71 415
11384.72 438
11385.72 361
11386.73 359
11387.74 366
11388.75 406
11389.76 397
11390.76 394
11391.77 387
11392.78 407
11393.79 358
11394.80 373
11395.80 398
11396.81 403
11397.82 428
11398.83 367
11399.84 363
11400.85 351
11401.85 361
11402.86 381
11403.87 376
11404.88 390
11405.89 396
11406.90 392
11407.91 431
11408.91 409
11409.92 363
11410.93 374
11411.94 394
11412.95 395
11413.96 331
11414.97 381
11415.98 354
11416.99 417
11418.00 391
11419.00 355
11420.01 389
11421.02 362
11422.03 336
11423.04 366
11424.05 367
11425.06 344
11426.07 327
11427.08 392
11428.09 410
11429.10 363
11430.11 368
11431.12 393
11432.13 405
11433.14 381
11434.15 413
11435.16 365
11436.17 369
11437.18 384
11438.19 337
11439.20 348
11440.21 373
11441.22 360
11442.23 375
11443.24 380
11444.25 373
11445.26 348
11446.27 404
11447.28 397
11448.29 363
11449.30 332
11450.31 327
11451.32 405
11452.33 364
11453.34 358
11454.36 408
11455.37 388
11456.38 361
11457.39 344
11458.40 306
11459.41 332
11460.42 407
11461.43 385
11462.44 408
11463.45 363
11464.47 378
11465.48 370
11466.49 385
11467.50 362
11468.51 379
11469.52 368
11470.53 353
11471.55 375
11472.56 354
11473.57 352
11474.58 315
11475.59 354
11476.60 364
11477.62 346
11478.63 354
11479.64 374
11480.65 366
11481.66 362
11482.68 368
11483.69 367
11484.70 408
11485.71 426
11486.72 394
11487.74 372
11488.75 382
11489.76 351
11490.77 364
11491.79 360
11492.80 334
11493.81 360
11494.82 399
11495.84 362
11496.85 393
11497.86 367
11498.87 393
11499.89 400
11500.90 347
11501.91 352
11502.93 369
11503.94 384
11504.95 381
11505.96 377
11506.98 366
11507.99 356
11509.00 362
11510.02 379
11511.03 388
11512.04 360
11513.06 366
11514.07 366
11515.08 377
11516.10 351
11517.11 359
11518.13 386
11519.14 382
11520.15 343
11521.17 388
11522.18 375
11523.19 376
11524.21 351
11525.22 328
11526.24 330
11527.25 366
11528.26 353
11529.28 412
11530.29 402
11531.31 376
11532.32 395
11533.33 378
11534.35 391
11535.36 353
11536.38 366
11537.39 378
11538.41 392
11539.42 429
11540.44 393
11541.45 351
11542.47 350
11543.48 355
11544.49 341
11545.51 375
11546.52 344
11547.54 349
11548.55 362
11549.57 357
11550.58 363
11551.60 390
11552.61 374
11553.63 397
11554.64 351
11555.66 347
11556.68 371
11557.69 409
11558.71 383
11559.72 377
11560.74 395
11561.75 398
11562.77 379
11563.78 360
11564.80 339
11565.82 427
11566.83 393
11567.85 384
11568.86 427
11569.88 425
11570.89 418
11571.91 385
11572.93 384
11573.94 371
11574.96 369
11575.97 369
11576.99 356
11578.01 419
11579.02 375
11580.04 390
11581.06 389
11582.07 365
11583.09 384
11584.11 410
11585.12 378
11586.14 363
11587.16 368
11588.17 357
11589.19 353
11590.21 369
11591.22 372
11592.24 375
11593.26 391
11594.27 390
11595.29 441
11596.31 411
11597.32 382
11598.34 397
11599.36 428
11600.38 423
11601.39 398
11602.41 391
11603.43 400
11604.45 447
11605.46 421
11606.48 419
11607.50 395
11608.52 395
11609.53 404
11610.55 418
11611.57 397
11612.59 424
11613.60 424
11614.62 373
11615.64 386
11616.66 363
11617.68 348
11618.69 360
11619.71 400
11620.73 354
11621.75 371
11622.77 372
11623.78 405
11624.80 396
11625.82 408
11626.84 349
11627.86 402
11628.88 382
11629.90 400
11630.91 359
11631.93 403
11632.95 413
11633.97 383
11634.99 392
11636.01 384
11637.03 388
11638.05 373
11639.06 397
11640.08 373
11641.10 359
11642.12 348
11643.14 375
11644.16 383
11645.18 351
11646.20 347
11647.22 370
11648.24 346
11649.26 372
11650.28 322
11651.30 329
11652.31 346
11653.33 323
11654.35 361
11655.37 337
11656.39 334
11657.41 362
11658.43 395
11659.45 386
11660.47 340
11661.49 345
11662.51 396
11663.53 368
11664.55 350
11665.57 337
11666.59 355
11667.61 367
11668.63 367
11669.65 322
11670.67 321
11671.69 379
11672.71 366
11673.73 374
11674.76 326
11675.78 340
11676.80 368
11677.82 434
11678.84 364
11679.86 371
11680.88 356
11681.90 360
11682.92 368
11683.94 343
11684.96 324
11685.98 331
11687.00 358
11688.03 347
11689.05 359
11690.07 376
11691.09 374
11692.11 329
11693.13 366
11694.15 370
11695.17 327
11696.20 347
11697.22 365
11698.24 320
11699.26 345
11700.28 383
11701.30 345
11702.33 372
11703.35 352
11704.37 342
11705.39 324
11706.41 372
11707.44 411
11708.46 378
11709.48 327
11710.50 347
11711.52 348
11712.55 366
11713.57 344
11714.59 319
11715.61 368
11716.63 348
11717.66 349
11718.68 359
11719.70 355
11720.72 337
11721.75 371
11722.77 367
11723.79 370
11724.82 343
11725.84 333
11726.86 329
11727.88 350
11728.91 346
11729.93 333
11730.95 358
11731.98 326
11733.00 332
11734.02 346
11735.04 340
11736.07 310
11737.09 352
11738.11 328
11739.14 368
11740.16 350
11741.18 350
11742.21 355
11743.23 361
11744.25 378
11745.28 344
11746.30 338
11747.33 348
11748.35 344
11749.37 332
11750.40 343
11751.42 365
11752.44 383
11753.47 342
11754.49 356
11755.52 317
11756.54 340
11757.57 350
11758.59 341
11759.61 363
11760.64 368
11761.66 411
11762.69 342
11763.71 335
11764.74 334
11765.76 341
11766.78 365
11767.81 400
11768.83 349
11769.86 330
11770.88 336
11771.91 381
11772.93 328
11773.96 376
11774.98 334
11776.01 346
11777.03 355
11778.06 346
11779.08 331
11780.11 394
11781.13 366
11782.16 351
11783.18 371
11784.21 338
11785.23 369
11786.26 309
11787.28 336
11788.31 327
11789.34 316
11790.36 325
11791.39 348
11792.41 331
11793.44 338
11794.46 361
11795.49 356
11796.52 306
11797.54 310
11798.57 323
11799.59 363
11800.62 352
11801.65 347
11802.67 348
11803.70 338
11804.72 311
11805.75 360
11806.78 394
11807.80 331
11808.83 337
11809.86 333
11810.88 331
11811.91 346
11812.93 326
11813.96 316
11814.99 344
11816.01 322
11817.04 334
11818.07 359
11819.10 339
11820.12 322
11821.15 325
11822.18 357
11823.20 376
11824.23 378
11825.26 353
11826.28 340
11827.31 336
11828.34 331
11829.37 348
11830.39 313
11831.42 345
11832.45 325
11833.48 362
11834.50 340
11835.53 354
11836.56 325
11837.59 349
11838.61 321
11839.64 342
11840.67 339
11841.70 340
11842.72 357
11843.75 337
11844.78 319
11845.81 318
11846.84 339
11847.86 341
11848.89 340
11849.92 343
11850.95 357
11851.98 371
11853.01 372
11854.03 381
11855.06 327
11856.09 330
11857.12 353
11858.15 312
11859.18 335
11860.20 329
11861.23 336
11862.26 368
11863.29 377
11864.32 394
11865.35 360
11866.38 355
11867.41 353
11868.44 327
11869.46 312
11870.49 353
11871.52 357
11872.55 334
11873.58 356
11874.61 347
11875.64 363
11876.67 327
11877.70 377
11878.73 358
11879.76 328
11880.79 335
11881.82 334
11882.85 360
11883.88 338
11884.91 350
11885.93 350
11886.96 353
11887.99 332
11889.02 320
11890.05 345
11891.08 335
11892.11 305
11893.14 306
11894.17 324
11895.20 357
11896.23 376
11897.26 342
11898.30 350
11899.33 396
11900.36 363
11901.39 334
11902.42 345
11903.45 322
11904.48 311
11905.51 332
11906.54 320
11907.57 325
11908.60 357
11909.63 338
11910.66 340
11911.69 311
11912.72 376
11913.75 377
11914.79 347
11915.82 329
11916.85 341
11917.88 317
11918.91 311
11919.94 335
11920.97 343
11922.00 324
11923.04 308
11924.07 349
11925.10 363
11926.13 334
11927.16 292
11928.19 314
11929.22 310
11930.26 279
11931.29 314
11932.32 319
11933.35 326
11934.38 336
11935.41 369
11936.45 327
11937.48 300
11938.51 324
11939.54 306
11940.58 301
11941.61 304
11942.64 321
11943.67 307
11944.70 339
11945.74 337
11946.77 370
11947.80 335
11948.83 334
11949.87 329
11950.90 334
11951.93 315
11952.96 325
11954.00 328
11955.03 322
11956.06 309
11957.09 330
11958.13 323
11959.16 315
11960.19 309
11961.23 302
11962.26 329
11963.29 326
11964.33 334
11965.36 317
11966.39 294
11967.43 271
11968.46 312
11969.49 302
11970.53 332
11971.56 306
11972.59 326
11973.63 327
11974.66 296
11975.69 294
11976.73 310
11977.76 299
11978.79 321
11979.83 320
11980.86 297
11981.90 292
11982.93 337
11983.96 341
11985.00 330
11986.03 350
11987.07 363
11988.10 353
11989.13 322
11990.17 295
11991.20 321
11992.24 323
11993.27 334
11994.31 290
11995.34 309
11996.38 299
11997.41 380
11998.44 318
11999.48 291
12000.51 314
12001.55 275
12002.58 285
12003.62 304
12004.65 285
12005.69 294
12006.72 327
12007.76 309
12008.79 308
12009.83 305
12010.86 313
12011.90 357
12012.93 312
12013.97 308
12015.00 320
12016.04 316
12017.08 289
12018.11 339
12019.15 351
12020.18 344
12021.22 319
12022.25 391
12023.29 339
12024.32 332
12025.36 319
12026.40 340
12027.43 302
12028.47 314
12029.50 283
12030.54 366
12031.58 345
12032.61 338
12033.65 327
12034.68 299
12035.72 290
12036.76 310
12037.79 280
12038.83 320
12039.87 306
12040.90 323
12041.94 307
12042.98 300
12044.01 302
12045.05 310
12046.09 306
12047.12 309
12048.16 344
12049.20 338
12050.23 341
12051.27 344
12052.31 301
12053.34 311
12054.38 325
12055.42 330
12056.45 309
12057.49 292
12058.53 330
12059.57 308
12060.60 269
12061.64 282
12062.68 296
12063.72 307
12064.75 302
12065.79 321
12066.83 302
12067.87 337
12068.90 284
12069.94 307
12070.98 280
12072.02 282
12073.06 302
12074.09 313
12075.13 335
12076.17 283
12077.21 298
12078.24 296
12079.28 305
12080.32 267
12081.36 319
12082.40 319
12083.44 318
12084.47 298
12085.51 309
12086.55 326
12087.59 310
12088.63 325
12089.67 343
12090.71 307
12091.74 270
12092.78 289
12093.82 297
12094.86 304
12095.90 302
12096.94 324
12097.98 269
12099.02 286
12100.05 310
12101.09 324
12102.13 318
12103.17 303
12104.21 317
12105.25 281
12106.29 301
12107.33 265
12108.37 298
12109.41 321
12110.45 298
12111.49 288
12112.53 275
12113.57 241
12114.61 288
12115.65 298
12116.69 303
12117.72 269
12118.76 312
12119.80 290
12120.84 315
12121.88 293
12122.92 310
12123.96 323
12125.00 315
12126.04 292
12127.08 277
12128.12 284
12129.17 285
12130.21 296
12131.25 281
12132.29 310
12133.33 294
12134.37 320
12135.41 327
12136.45 285
12137.49 285
12138.53 297
12139.57 286
12140.61 272
12141.65 278
12142.69 246
12143.73 292
12144.77 271
12145.82 274
12146.86 263
12147.90 300
12148.94 297
12149.98 320
12151.02 304
12152.06 310
12153.10 294
12154.15 288
12155.19 291
12156.23 297
12157.27 288
12158.31 283
12159.35 314
12160.39 275
12161.44 300
12162.48 263
12163.52 305
12164.56 322
12165.60 250
12166.64 260
12167.69 291
12168.73 307
12169.77 290
12170.81 291
12171.85 301
12172.90 291
12173.94 265
12174.98 293
12176.02 285
12177.07 271
12178.11 277
12179.15 283
12180.19 314
12181.24 264
12182.28 322
12183.32 311
12184.36 318
12185.41 308
12186.45 290
12187.49 308
12188.53 285
12189.58 281
12190.62 299
12191.66 307
12192.71 310
12193.75 289
12194.79 296
12195.84 246
12196.88 278
12197.92 302
12198.97 289
12200.01 287
12201.05 232
12202.10 267
12203.14 280
12204.18 329
12205.23 274
12206.27 284
12207.31 297
12208.36 305
12209.40 280
12210.44 293
12211.49 306
12212.53 302
12213.58 269
12214.62 311
12215.66 342
12216.71 284
12217.75 311
12218.80 298
12219.84 281
12220.88 301
12221.93 275
12222.97 265
12224.02 305
12225.06 287
12226.11 262
12227.15 272
12228.19 336
12229.24 305
12230.28 329
12231.33 304
12232.37 315
12233.42 276
12234.46 300
12235.51 286
12236.55 278
12237.60 269
12238.64 262
12239.69 293
12240.73 278
12241.78 280
12242.82 272
12243.87 300
12244.91 304
12245.96 298
12247.00 294
12248.05 300
12249.09 266
12250.14 258
12251.19 282
12252.23 312
12253.28 336
12254.32 263
12255.37 297
12256.41 310
12257.46 264
12258.51 253
12259.55 260
12260.60 275
12261.64 314
12262.69 275
12263.74 260
12264.78 280
12265.83 274
12266.87 306
12267.92 281
12268.97 280
12270.01 263
12271.06 256
12272.11 270
12273.15 286
12274.20 270
12275.24 312
12276.29 285
12277.34 235
12278.38 245
12279.43 291
12280.48 286
12281.52 299
12282.57 286
12283.62 282
12284.67 334
12285.71 307
12286.76 295
12287.81 317
12288.85 326
12289.90 300
12290.95 284
12292.00 284
12293.04 260
12294.09 261
12295.14 290
12296.18 269
12297.23 258
12298.28 250
12299.33 258
12300.38 265
12301.42 274
12302.47 232
12303.52 249
12304.57 269
12305.61 297
12306.66 257
12307.71 285
12308.76 275
12309.81 260
12310.85 277
12311.90 242
12312.95 255
12314.00 297
12315.05 276
12316.09 275
12317.14 289
12318.19 274
12319.24 268
12320.29 279
12321.34 242
12322.39 266
12323.43 241
12324.48 247
12325.53 284
12326.58 281
12327.63 251
12328.68 244
12329.73 256
12330.78 271
12331.82 302
12332.87 280
12333.92 302
12334.97 264
12336.02 282
12337.07 265
12338.12 265
12339.17 245
12340.22 265
12341.27 284
12342.32 294
12343.37 316
12344.42 268
12345.46 263
12346.51 250
12347.56 293
12348.61 252
12349.66 251
12350.71 216
12351.76 275
12352.81 282
12353.86 276
12354.91 279
12355.96 274
12357.01 298
12358.06 242
12359.11 260
12360.16 294
12361.21 261
12362.26 283
12363.31 285
12364.36 307
12365.41 274
12366.47 268
12367.52 265
12368.57 272
12369.62 258
12370.67 234
12371.72 279
12372.77 241
12373.82 245
12374.87 269
12375.92 274
12376.97 283
12378.02 235
12379.07 262
12380.12 279
12381.18 256
12382.23 276
12383.28 260
12384.33 261
12385.38 276
12386.43 289
12387.48 255
12388.53 263
12389.59 263
12390.64 292
12391.69 234
12392.74 235
12393.79 271
12394.84 265
12395.90 257
12396.95 282
12398.00 277
12399.05 284
12400.10 303
12401.15 287
12402.21 248
12403.26 256
12404.31 277
12405.36 273
12406.41 260
12407.47 255
12408.52 266
12409.57 238
12410.62 283
12411.68 279
12412.73 258
12413.78 279
12414.83 254
12415.89 260
12416.94 244
12417.99 283
12419.04 304
12420.10 282
12421.15 246
12422.20 253
12423.26 256
12424.31 263
12425.36 266
12426.41 269
12427.47 267
12428.52 241
12429.57 279
12430.63 264
12431.68 285
12432.73 244
12433.79 280
12434.84 267
12435.89 282
12436.95 258
12438.00 287
12439.05 293
12440.11 280
12441.16 253
12442.21 291
12443.27 235
12444.32 255
12445.38 256
12446.43 293
12447.48 289
12448.54 284
12449.59 258
12450.65 277
12451.70 288
12452.75 225
12453.81 304
12454.86 307
12455.92 300
12456.97 257
12458.02 275
12459.08 277
12460.13 291
12461.19 280
12462.24 271
12463.30 273
12464.35 259
12465.41 274
12466.46 275
12467.52 285
12468.57 281
12469.63 304
12470.68 302
12471.74 283
12472.79 279
12473.85 295
12474.90 301
12475.96 311
12477.01 327
12478.07 317
12479.12 317
12480.18 276
12481.23 301
12482.29 317
12483.34 353
12484.40 311
12485.45 340
12486.51 330
12487.56 306
12488.62 286
12489.68 350
12490.73 351
12491.79 405
12492.84 457
12493.90 377
12494.95 428
12496.01 478
12497.07 490
12498.12 467
12499.18 468
12500.23 452
12501.29 458
12502.35 422
12503.40 407
12504.46 361
12505.52 351
12506.57 363
12507.63 326
12508.69 336
12509.74 306
12510.80 299
12511.86 295
12512.91 312
12513.97 342
12515.03 308
12516.08 279
12517.14 299
12518.20 300
12519.25 325
12520.31 297
12521.37 334
12522.42 321
12523.48 286
12524.54 331
12525.60 308
12526.65 314
12527.71 327
12528.77 353
12529.82 337
12530.88 367
12531.94 340
12533.00 341
12534.05 296
12535.11 282
12536.17 280
12537.23 334
12538.29 316
12539.34 279
12540.40 292
12541.46 324
12542.52 287
12543.57 282
12544.63 292
12545.69 254
12546.75 304
12547.81 278
12548.87 299
12549.92 304
12550.98 303
12552.04 284
12553.10 308
12554.16 290
12555.22 298
12556.27 306
12557.33 305
12558.39 267
12559.45 319
12560.51 300
12561.57 294
12562.63 319
12563.68 259
12564.74 295
12565.80 287
12566.86 316
12567.92 279
12568.98 332
12570.04 323
12571.10 355
12572.16 324
12573.22 337
12574.28 346
12575.33 346
12576.39 328
12577.45 332
12578.51 356
12579.57 344
12580.63 354
12581.69 318
12582.75 310
12583.81 316
12584.87 333
12585.93 274
12586.99 277
12588.05 273
12589.11 295
12590.17 283
12591.23 296
12592.29 291
12593.35 318
12594.41 292
12595.47 291
12596.53 306
12597.59 291
12598.65 290
12599.71 271
12600.77 265
12601.83 254
12602.89 317
12603.95 286
12605.01 292
12606.07 281
12607.13 320
12608.20 304
12609.26 274
12610.32 306
12611.38 306
12612.44 296
12613.50 310
12614.56 299
12615.62 291
12616.68 292
12617.74 275
12618.81 273
12619.87 269
12620.93 264
12621.99 278
12623.05 318
12624.11 267
12625.17 267
12626.23 263
12627.30 304
12628.36 294
12629.42 260
12630.48 255
12631.54 236
12632.60 299
12633.67 306
12634.73 278
12635.79 278
12636.85 279
12637.91 240
12638.98 241
12640.04 253
12641.10 292
12642.16 294
12643.22 279
12644.29 276
12645.35 278
12646.41 314
12647.47 293
12648.54 285
12649.60 251
12650.66 294
12651.72 275
12652.79 300
12653.85 258
12654.91 250
12655.97 301
12657.04 325
12658.10 330
12659.16 318
12660.22 287
12661.29 268
12662.35 311
12663.41 318
12664.48 287
12665.54 294
12666.60 310
12667.67 317
12668.73 304
12669.79 268
12670.86 268
12671.92 265
12672.98 298
12674.05 305
12675.11 298
12676.17 272
12677.24 299
12678.30 290
12679.36 280
12680.43 298
12681.49 313
12682.56 300
12683.62 266
12684.68 263
12685.75 277
12686.81 320
12687.88 315
12688.94 338
12690.00 329
12691.07 324
12692.13 310
12693.20 306
12694.26 326
12695.33 306
12696.39 346
12697.45 317
12698.52 313
12699.58 323
12700.65 336
12701.71 287
12702.78 276
12703.84 302
12704.91 306
12705.97 318
12707.04 341
12708.10 363
12709.17 344
12710.23 292
12711.30 286
12712.36 338
12713.43 309
12714.49 312
12715.56 280
12716.62 314
12717.69 299
12718.75 290
12719.82 284
12720.88 293
12721.95 278
12723.02 348
12724.08 322
12725.15 324
12726.21 285
12727.28 334
12728.34 296
12729.41 305
12730.48 299
12731.54 297
12732.61 325
12733.67 332
12734.74 357
12735.81 300
12736.87 322
12737.94 300
12739.00 302
12740.07 305
12741.14 306
12742.20 325
12743.27 341
12744.34 341
12745.40 283
12746.47 322
12747.54 343
12748.60 335
12749.67 288
12750.74 300
12751.80 279
12752.87 321
12753.94 291
12755.00 316
12756.07 280
12757.14 300
12758.20 276
12759.27 259
12760.34 260
12761.40 293
12762.47 282
12763.54 274
12764.61 276
12765.67 252
12766.74 241
12767.81 258
12768.88 313
12769.94 284
12771.01 277
12772.08 264
12773.15 283
12774.21 252
12775.28 263
12776.35 264
12777.42 262
12778.49 242
12779.55 298
12780.62 279
12781.69 257
12782.76 288
12783.83 258
12784.89 279
12785.96 257
12787.03 262
12788.10 276
12789.17 326
12790.23 275
12791.30 268
12792.37 264
12793.44 272
12794.51 241
12795.58 242
12796.65 280
12797.71 241
12798.78 249
12799.85 283
12800.92 278
12801.99 258
12803.06 255
12804.13 249
12805.20 300
12806.27 244
12807.33 279
12808.40 263
12809.47 274
12810.54 267
12811.61 267
12812.68 274
12813.75 297
12814.82 254
12815.89 264
12816.96 262
12818.03 247
12819.10 251
12820.17 242
12821.24 261
12822.31 246
12823.38 262
12824.45 228
12825.52 254
12826.59 234
12827.66 265
12828.73 271
12829.80 289
12830.87 284
12831.94 236
12833.01 283
12834.08 254
12835.15 238
12836.22 276
12837.29 279
12838.36 261
12839.43 264
12840.50 302
12841.57 284
12842.64 271
12843.71 249
12844.78 276
12845.85 280
12846.92 250
12847.99 234
12849.06 217
12850.13 281
12851.21 241
12852.28 235
12853.35 282
12854.42 265
12855.49 289
12856.56 233
12857.63 264
12858.70 273
12859.77 302
12860.85 274
12861.92 265
12862.99 235
12864.06 257
12865.13 300
12866.20 249
12867.27 238
12868.35 235
12869.42 270
12870.49 260
12871.56 275
12872.63 234
12873.71 251
12874.78 224
12875.85 259
12876.92 235
12877.99 248
12879.07 251
12880.14 245
12881.21 260
12882.28 245
12883.35 265
12884.43 272
12885.50 292
12886.57 284
12887.64 259
12888.72 257
12889.79 253
12890.86 251
12891.93 269
12893.01 236
12894.08 248
12895.15 250
12896.22 242
12897.30 263
12898.37 219
12899.44 239
12900.52 254
12901.59 227
12902.66 232
12903.74 232
12904.81 240
12905.88 233
12906.96 251
12908.03 259
12909.10 257
12910.18 268
12911.25 288
12912.32 303
12913.40 265
12914.47 244
12915.54 259
12916.62 280
12917.69 259
12918.76 250
12919.84 278
12920.91 263
12921.99 248
12923.06 207
12924.13 231
12925.21 246
12926.28 233
12927.36 223
12928.43 201
12929.50 210
12930.58 222
12931.65 247
12932.73 239
12933.80 268
12934.88 263
12935.95 226
12937.02 231
12938.10 221
12939.17 226
12940.25 270
12941.32 232
12942.40 225
12943.47 232
12944.55 213
12945.62 232
12946.70 265
12947.77 226
12948.85 230
12949.92 222
12951.00 231
12952.07 213
12953.15 207
12954.22 237
12955.30 239
12956.37 290
12957.45 281
12958.52 264
12959.60 252
12960.68 218
12961.75 226
12962.83 239
12963.90 198
12964.98 263
12966.05 250
12967.13 210
12968.20 234
12969.28 218
12970.36 215
12971.43 211
12972.51 234
12973.58 227
12974.66 233
12975.74 228
12976.81 267
12977.89 204
12978.97 206
12980.04 221
12981.12 239
12982.19 256
12983.27 299
12984.35 270
12985.42 226
12986.50 231
12987.58 238
12988.65 259
12989.73 278
12990.81 271
12991.88 269
12992.96 274
12994.04 235
12995.11 239
12996.19 254
12997.27 246
12998.35 234
12999.42 225
13000.50 246
13001.58 237
13002.65 213
13003.73 213
13004.81 230
13005.89 206
13006.96 212
13008.04 220
13009.12 240
13010.20 214
13011.27 255
13012.35 241
13013.43 239
13014.51 216
13015.58 226
13016.66 230
13017.74 214
13018.82 230
13019.90 216
13020.97 228
13022.05 240
13023.13 246
13024.21 201
13025.29 225
13026.37 230
13027.44 248
13028.52 235
13029.60 215
13030.68 223
13031.76 227
13032.84 217
13033.91 235
13034.99 232
13036.07 264
13037.15 243
13038.23 239
13039.31 242
13040.39 249
13041.46 237
13042.54 216
13043.62 223
13044.70 217
13045.78 234
13046.86 228
13047.94 265
13049.02 254
13050.10 251
13051.18 223
13052.26 248
13053.34 267
13054.41 259
13055.49 227
13056.57 214
13057.65 261
13058.73 245
13059.81 264
13060.89 247
13061.97 268
13063.05 236
13064.13 254
13065.21 219
13066.29 211
13067.37 215
13068.45 225
13069.53 240
13070.61 227
13071.69 239
13072.77 249
13073.85 218
13074.93 231
13076.01 245
13077.09 198
13078.17 254
13079.25 230
13080.33 236
13081.41 223
13082.49 229
13083.58 241
13084.66 221
13085.74 215
13086.82 242
13087.90 266
13088.98 203
13090.06 196
13091.14 226
13092.22 240
13093.30 228
13094.38 218
13095.46 185
13096.55 216
13097.63 237
13098.71 209
13099.79 218
13100.87 216
13101.95 230
13103.03 208
13104.12 194
13105.20 215
13106.28 249
13107.36 219
13108.44 247
13109.52 237
13110.60 275
13111.69 208
13112.77 229
13113.85 215
13114.93 207
13116.01 231
13117.10 236
13118.18 222
13119.26 244
13120.34 231
13121.42 230
13122.51 255
13123.59 232
13124.67 221
13125.75 219
13126.84 235
13127.92 190
13129.00 216
13130.08 203
13131.17 233
13132.25 232
13133.33 211
13134.41 213
13135.50 224
13136.58 212
13137.66 215
13138.75 215
13139.83 209
13140.91 231
13141.99 241
13143.08 219
13144.16 212
13145.24 202
13146.33 231
13147.41 249
13148.49 245
13149.58 210
13150.66 207
13151.74 235
13152.83 200
13153.91 210
13154.99 215
13156.08 236
13157.16 259
13158.25 222
13159.33 238
13160.41 184
13161.50 219
13162.58 198
13163.66 208
13164.75 201
13165.83 215
13166.92 224
13168.00 216
13169.08 199
13170.17 225
13171.25 230
13172.34 208
13173.42 214
13174.51 220
13175.59 187
13176.67 208
13177.76 248
13178.84 205
13179.93 215
13181.01 235
13182.10 230
13183.18 239
13184.27 226
13185.35 220
13186.44 233
13187.52 227
13188.61 243
13189.69 227
13190.78 234
13191.86 228
13192.95 249
13194.03 261
13195.12 222
13196.20 225
13197.29 204
13198.37 208
13199.46 230
13200.54 231
13201.63 208
13202.72 222
13203.80 220
13204.89 212
13205.97 217
13207.06 219
13208.14 193
13209.23 192
13210.32 234
13211.40 194
13212.49 209
13213.57 231
13214.66 243
13215.75 232
13216.83 206
13217.92 211
13219.00 206
13220.09 221
13221.18 216
13222.26 233
13223.35 211
13224.44 217
13225.52 231
13226.61 213
13227.70 207
13228.78 205
13229.87 203
13230.96 225
13232.04 238
13233.13 208
13234.22 213
13235.30 263
13236.39 227
13237.48 207
13238.56 219
13239.65 223
13240.74 224
13241.82 230
13242.91 234
13244.00 211
13245.09 230
13246.17 205
13247.26 193
13248.35 183
13249.44 220
13250.52 178
13251.61 192
13252.70 206
13253.79 198
13254.87 208
13255.96 222
13257.05 217
13258.14 197
13259.23 211
13260.31 182
13261.40 199
13262.49 202
13263.58 228
13264.67 215
13265.75 211
13266.84 208
13267.93 205
13269.02 205
13270.11 216
13271.19 247
13272.28 208
13273.37 182
13274.46 184
13275.55 217
13276.64 227
13277.73 224
13278.81 222
13279.90 254
13280.99 241
13282.08 252
13283.17 214
13284.26 215
13285.35 254
13286.44 226
13287.53 263
13288.61 224
13289.70 203
13290.79 195
13291.88 205
13292.97 190
13294.06 205
13295.15 222
13296.24 243
13297.33 209
13298.42 235
13299.51 222
13300.60 179
13301.69 190
13302.78 204
13303.87 196
13304.96 208
13306.05 205
13307.14 208
13308.23 192
13309.32 196
13310.41 200
13311.50 175
13312.59 178
13313.68 191
13314.77 210
13315.86 204
13316.95 193
13318.04 202
13319.13 228
13320.22 207
13321.31 203
13322.40 183
13323.49 184
13324.58 219
13325.67 208
13326.76 216
13327.85 216
13328.94 228
13330.03 186
13331.12 207
13332.21 246
13333.31 202
13334.40 176
13335.49 210
13336.58 235
13337.67 199
13338.76 206
13339.85 206
13340.94 205
13342.03 181
13343.13 210
13344.22 187
13345.31 191
13346.40 203
13347.49 195
13348.58 207
13349.67 222
13350.77 223
13351.86 208
13352.95 210
13354.04 214
13355.13 186
13356.22 213
13357.32 205
13358.41 190
13359.50 200
13360.59 187
13361.68 233
13362.78 229
13363.87 228
13364.96 218
13366.05 206
13367.15 171
13368.24 196
13369.33 204
13370.42 200
13371.52 195
13372.61 219
13373.70 228
13374.79 224
13375.89 207
13376.98 207
13378.07 190
13379.16 196
13380.26 197
13381.35 196
13382.44 238
13383.54 193
13384.63 209
13385.72 208
13386.82 214
13387.91 210
13389.00 203
13390.09 208
13391.19 176
13392.28 232
13393.37 201
13394.47 205
13395.56 197
13396.66 205
13397.75 197
13398.84 183
13399.94 174
13401.03 169
13402.12 186
13403.22 206
13404.31 221
13405.40 204
13406.50 198
13407.59 173
13408.69 190
13409.78 175
13410.88 193
13411.97 188
13413.06 206
13414.16 174
13415.25 203
13416.35 171
13417.44 213
13418.53 193
13419.63 191
13420.72 185
13421.82 155
13422.91 210
13424.01 198
13425.10 193
13426.20 223
13427.29 205
13428.39 225
13429.48 195
13430.58 182
13431.67 198
13432.77 200
13433.86 196
13434.96 197
13436.05 227
13437.15 209
13438.24 200
13439.34 187
13440.43 190
13441.53 186
13442.62 187
13443.72 207
13444.81 174
13445.91 217
13447.01 183
13448.10 180
13449.20 174
13450.29 211
13451.39 215
13452.48 208
13453.58 208
13454.68 198
13455.77 213
13456.87 188
13457.96 201
13459.06 208
13460.16 196
13461.25 180
13462.35 177
13463.44 185
13464.54 190
13465.64 206
13466.73 242
13467.83 201
13468.93 189
13470.02 189
13471.12 189
13472.22 195
13473.31 173
13474.41 199
13475.51 176
13476.60 195
13477.70 171
13478.80 192
13479.89 163
13480.99 178
13482.09 201
13483.18 186
13484.28 179
13485.38 200
13486.48 178
13487.57 224
13488.67 192
13489.77 196
13490.87 219
13491.96 183
13493.06 184
13494.16 167
13495.26 185
13496.35 169
13497.45 165
13498.55 175
13499.65 182
13500.74 201
13501.84 221
13502.94 178
13504.04 183
13505.14 199
13506.23 195
13507.33 219
13508.43 190
13509.53 173
13510.63 176
13511.72 184
13512.82 181
13513.92 189
13515.02 170
13516.12 215
13517.22 176
13518.31 195
13519.41 190
13520.51 199
13521.61 200
13522.71 191
13523.81 211
13524.91 222
13526.01 181
13527.10 172
13528.20 185
13529.30 184
13530.40 189
13531.50 198
13532.60 206
13533.70 205
13534.80 163
13535.90 203
13537.00 203
13538.09 216
13539.19 175
13540.29 183
13541.39 194
13542.49 192
13543.59 168
13544.69 202
13545.79 212
13546.89 183
13547.99 170
13549.09 192
13550.19 197
13551.29 188
13552.39 156
13553.49 178
13554.59 212
13555.69 209
13556.79 208
13557.89 195
13558.99 185
13560.09 182
13561.19 197
13562.29 148
13563.39 181
13564.49 169
13565.59 194
13566.69 194
13567.79 181
13568.89 183
13569.99 192
13571.09 204
13572.20 172
13573.30 187
13574.40 194
13575.50 196
13576.60 163
13577.70 175
13578.80 201
13579.90 183
13581.00 182
13582.10 204
13583.20 167
13584.31 194
13585.41 173
13586.51 197
13587.61 204
13588.71 197
13589.81 211
13590.91 186
13592.02 198
13593.12 181
13594.22 176
13595.32 182
13596.42 189
13597.52 176
13598.63 194
13599.73 189
13600.83 200
13601.93 176
13603.03 196
13604.14 206
13605.24 193
13606.34 174
13607.44 173
13608.54 208
13609.65 202
13610.75 213
13611.85 184
13612.95 192
13614.06 186
13615.16 187
13616.26 176
13617.36 201
13618.47 164
13619.57 195
13620.67 160
13621.77 173
13622.88 189
13623.98 171
13625.08 180
13626.18 175
13627.29 195
13628.39 180
13629.49 185
13630.60 169
13631.70 178
13632.80 181
13633.91 194
13635.01 188
13636.11 212
13637.22 202
13638.32 212
13639.42 209
13640.53 200
13641.63 211
13642.73 185
13643.84 172
13644.94 208
13646.04 236
13647.15 213
13648.25 194
13649.36 166
13650.46 188
13651.56 188
13652.67 177
13653.77 200
13654.88 190
13655.98 195
13657.08 197
13658.19 202
13659.29 210
13660.40 222
13661.50 205
13662.60 210
13663.71 170
13664.81 206
13665.92 202
13667.02 221
13668.13 183
13669.23 190
13670.34 200
13671.44 193
13672.55 172
13673.65 207
13674.76 193
13675.86 208
13676.97 192
13678.07 178
13679.18 204
13680.28 215
13681.39 208
13682.49 157
13683.60 175
13684.70 175
13685.81 191
13686.91 182
13688.02 191
13689.12 154
13690.23 191
13691.33 182
13692.44 204
13693.55 206
13694.65 184
13695.76 190
13696.86 177
13697.97 178
13699.07 153
13700.18 183
13701.29 159
13702.39 193
13703.50 186
13704.60 189
13705.71 193
13706.82 187
13707.92 187
13709.03 160
13710.14 189
13711.24 204
13712.35 190
13713.45 190
13714.56 192
13715.67 182
13716.77 205
13717.88 197
13718.99 183
13720.09 169
13721.20 196
13722.31 195
13723.41 205
13724.52 189
13725.63 190
13726.74 182
13727.84 175
13728.95 167
13730.06 151
13731.16 177
13732.27 167
13733.38 183
13734.49 178
13735.59 183
13736.70 186
13737.81 180
13738.91 193
13740.02 168
13741.13 176
13742.24 177
13743.35 208
13744.45 193
13745.56 169
13746.67 156
13747.78 186
13748.88 171
13749.99 181
13751.10 176
13752.21 199
13753.32 203
13754.42 172
13755.53 191
13756.64 200
13757.75 185
13758.86 173
13759.97 181
13761.07 180
13762.18 175
13763.29 189
13764.40 163
13765.51 174
13766.62 183
13767.72 208
13768.83 209
13769.94 183
13771.05 182
13772.16 184
13773.27 220
13774.38 174
13775.49 187
13776.60 186
13777.70 194
13778.81 185
13779.92 152
13781.03 166
13782.14 178
13783.25 166
13784.36 154
13785.47 183
13786.58 181
13787.69 195
13788.80 207
13789.91 210
13791.02 177
13792.13 188
13793.24 211
13794.35 213
13795.45 179
13796.56 190
13797.67 180
13798.78 187
13799.89 181
13801.00 172
13802.11 182
13803.22 163
13804.33 197
13805.44 189
13806.55 185
13807.67 173
13808.78 182
13809.89 168
13811.00 191
13812.11 171
13813.22 181
13814.33 184
13815.44 201
13816.55 223
13817.66 171
13818.77 188
13819.88 156
13820.99 193
13822.10 182
13823.21 212
13824.32 205
13825.44 212
13826.55 205
13827.66 195
13828.77 160
13829.88 180
13830.99 183
13832.10 171
13833.21 148
13834.32 175
13835.44 226
13836.55 239
13837.66 199
13838.77 186
13839.88 201
13840.99 185
13842.10 180
13843.22 176
13844.33 197
13845.44 171
13846.55 204
13847.66 183
13848.78 170
13849.89 178
13851.00 190
13852.11 204
13853.22 194
13854.34 200
13855.45 193
13856.56 189
13857.67 188
13858.78 176
13859.90 191
13861.01 188
13862.12 185
13863.23 182
13864.35 192
13865.46 199
13866.57 178
13867.68 214
13868.80 206
13869.91 176
13871.02 180
13872.14 184
13873.25 190
13874.36 184
13875.47 169
13876.59 205
13877.70 204
13878.81 216
13879.93 187
13881.04 187
13882.15 193
13883.27 191
13884.38 187
13885.49 183
13886.61 188
13887.72 165
13888.83 188
13889.95 227
13891.06 182
13892.17 205
13893.29 203
13894.40 197
13895.52 184
13896.63 188
13897.74 187
13898.86 202
13899.97 206
13901.09 213
13902.20 198
13903.31 217
13904.43 201
13905.54 231
13906.66 210
13907.77 191
13908.89 174
13910.00 193
13911.11 201
13912.23 185
13913.34 214
13914.46 195
13915.57 195
13916.69 170
13917.80 212
13918.92 221
13920.03 181
13921.15 174
13922.26 180
13923.38 174
13924.49 169
13925.61 186
13926.72 182
13927.84 187
13928.95 203
13930.07 198
13931.18 211
13932.30 165
13933.41 186
13934.53 210
13935.64 223
13936.76 227
13937.87 198
13938.99 187
13940.10 194
13941.22 181
13942.34 164
13943.45 158
13944.57 185
13945.68 189
13946.80 220
13947.91 185
13949.03 196
13950.15 211
13951.26 201
13952.38 182
13953.49 169
13954.61 210
13955.73 183
13956.84 196
13957.96 209
13959.08 192
13960.19 184
13961.31 173
13962.43 175
13963.54 199
13964.66 189
13965.78 197
13966.89 184
13968.01 205
13969.13 184
13970.24 174
13971.36 210
13972.48 195
13973.59 170
13974.71 150
13975.83 157
13976.94 182
13978.06 171
13979.18 196
13980.30 197
13981.41 167
13982.53 176
13983.65 168
13984.76 191
13985.88 221
13987.00 176
13988.12 181
13989.23 204
13990.35 174
13991.47 187
13992.59 179
13993.71 169
13994.82 185
13995.94 207
13997.06 190
13998.18 185
13999.29 185
14000.41 219
14001.53 198
14002.65 203
14003.77 150
14004.88 186
14006.00 199
14007.12 197
14008.24 190
14009.36 208
14010.48 183
14011.59 183
14012.71 181
14013.83 189
14014.95 183
14016.07 183
14017.19 199
14018.31 197
14019.43 147
14020.54 167
14021.66 195
14022.78 218
14023.90 213
14025.02 193
14026.14 202
14027.26 193
14028.38 169
14029.50 162
14030.62 177
14031.73 182
14032.85 184
14033.97 194
14035.09 176
14036.21 169
14037.33 170
14038.45 168
14039.57 188
14040.69 174
14041.81 183
14042.93 171
14044.05 189
14045.17 175
14046.29 171
14047.41 178
14048.53 167
14049.65 150
14050.77 172
14051.89 202
14053.01 173
14054.13 156
14055.25 173
14056.37 173
14057.49 148
14058.61 186
14059.73 200
14060.85 163
14061.97 169
14063.09 170
14064.21 183
14065.33 180
14066.45 169
14067.57 165
14068.70 190
14069.82 183
14070.94 199
14072.06 213
14073.18 204
14074.30 188
14075.42 190
14076.54 170
14077.66 159
14078.78 173
14079.91 184
14081.03 177
14082.15 193
14083.27 188
14084.39 197
14085.51 169
14086.63 161
14087.75 191
14088.88 207
14090.00 197
14091.12 164
14092.24 187
14093.36 168
14094.48 151
14095.61 174
14096.73 180
14097.85 189
14098.97 187
14100.09 177
14101.22 168
14102.34 179
14103.46 207
14104.58 186
14105.71 187
14106.83 164
14107.95 159
14109.07 181
14110.19 193
14111.32 162
14112.44 167
14113.56 176
14114.68 188
14115.81 183
14116.93 173
14118.05 176
14119.18 163
14120.30 209
14121.42 182
14122.54 194
14123.67 158
14124.79 185
14125.91 192
14127.04 174
14128.16 165
14129.28 174
14130.41 188
14131.53 188
14132.65 162
14133.78 154
14134.90 189
14136.02 155
14137.15 158
14138.27 176
14139.39 195
14140.52 184
14141.64 181
14142.76 159
14143.89 143
14145.01 159
14146.13 177
14147.26 188
14148.38 180
14149.51 174
14150.63 206
14151.75 175
14152.88 200
14154.00 174
14155.13 154
14156.25 188
14157.38 175
14158.50 187
14159.62 193
14160.75 172
14161.87 159
14163.00 172
14164.12 178
14165.25 163
14166.37 176
14167.50 171
14168.62 181
14169.75 200
14170.87 204
14172.00 189
14173.12 163
14174.25 189
14175.37 178
14176.50 182
14177.62 183
14178.75 170
14179.87 212
14181.00 220
14182.12 168
14183.25 154
14184.37 188
14185.50 202
14186.62 190
14187.75 163
14188.87 173
14190.00 187
14191.13 143
14192.25 187
14193.38 173
14194.50 158
14195.63 178
14196.75 184
14197.88 193
14199.01 173
14200.13 210
14201.26 168
14202.38 177
14203.51 170
14204.64 184
14205.76 199
14206.89 154
14208.01 189
14209.14 185
14210.27 166
14211.39 178
14212.52 169
14213.65 188
14214.77 165
14215.90 168
14217.03 178
14218.15 152
14219.28 186
14220.41 200
14221.53 189
14222.66 189
14223.79 173
14224.91 165
14226.04 160
14227.17 165
14228.30 172
14229.42 192
14230.55 197
14231.68 209
14232.80 208
14233.93 201
14235.06 187
14236.19 154
14237.31 174
14238.44 172
14239.57 200
14240.70 181
14241.82 171
14242.95 177
14244.08 184
14245.21 188
14246.34 157
14247.46 161
14248.59 191
14249.72 173
14250.85 173
14251.98 161
14253.10 146
14254.23 165
14255.36 205
14256.49 187
14257.62 164
14258.74 156
14259.87 185
14261.00 164
14262.13 183
14263.26 185
14264.39 180
14265.52 169
14266.64 196
14267.77 193
14268.90 170
14270.03 154
14271.16 202
14272.29 182
14273.42 183
14274.55 165
14275.68 202
14276.80 180
14277.93 173
14279.06 170
14280.19 181
14281.32 202
14282.45 178
14283.58 197
14284.71 177
14285.84 176
14286.97 180
14288.10 202
14289.23 170
14290.36 202
14291.49 182
14292.62 154
14293.75 169
14294.87 190
14296.00 162
14297.13 156
14298.26 174
14299.39 169
14300.52 202
14301.65 171
14302.78 190
14303.91 179
14305.04 176
14306.17 189
14307.31 221
14308.44 195
14309.57 195
14310.70 182
14311.83 165
14312.96 188
14314.09 175
14315.22 208
14316.35 177
14317.48 179
14318.61 193
14319.74 173
14320.87 174
14322.00 201
14323.13 198
14324.26 186
14325.40 171
14326.53 160
14327.66 167
14328.79 169
14329.92 174
14331.05 168
14332.18 178
14333.31 177
14334.44 207
14335.58 199
14336.71 153
14337.84 165
14338.97 171
14340.10 184
14341.23 180
14342.37 185
14343.50 175
14344.63 198
14345.76 158
14346.89 196
14348.02 193
14349.16 146
14350.29 151
14351.42 177
14352.55 162
14353.68 168
14354.82 203
14355.95 240
14357.08 216
14358.21 195
14359.35 174
14360.48 172
14361.61 180
14362.74 180
14363.87 177
14365.01 189
14366.14 164
14367.27 181
14368.41 186
14369.54 151
14370.67 147
14371.80 168
14372.94 170
14374.07 185
14375.20 188
14376.34 184
14377.47 198
14378.60 161
14379.73 163
14380.87 173
14382.00 187
14383.13 182
14384.27 183
14385.40 174
14386.53 159
14387.67 203
14388.80 198
14389.93 153
14391.07 169
14392.20 177
14393.34 195
14394.47 167
14395.60 163
14396.74 168
14397.87 168
14399.00 179
14400.14 184
14401.27 163
14402.41 154
14403.54 156
14404.67 182
14405.81 169
14406.94 150
14408.08 185
14409.21 209
14410.35 170
14411.48 166
14412.61 136
14413.75 154
14414.88 164
14416.02 191
14417.15 176
14418.29 171
14419.42 180
14420.56 170
14421.69 175
14422.83 181
14423.96 187
14425.10 198
14426.23 222
14427.37 197
14428.50 173
14429.64 156
14430.77 193
14431.91 170
14433.04 181
14434.18 160
14435.31 148
14436.45 211
14437.58 193
14438.72 185
14439.85 191
14440.99 214
14442.13 212
14443.26 189
14444.40 179
14445.53 186
14446.67 164
14447.80 188
14448.94 178
14450.08 169
14451.21 188
14452.35 162
14453.48 177
14454.62 193
14455.76 173
14456.89 159
14458.03 166
14459.16 161
14460.30 166
14461.44 186
14462.57 192
14463.71 206
14464.85 171
14465.98 172
14467.12 166
14468.26 173
14469.39 168
14470.53 182
14471.67 188
14472.80 184
14473.94 163
14475.08 149
14476.21 175
14477.35 163
14478.49 170
14479.62 194
14480.76 198
14481.90 153
14483.04 157
14484.17 159
14485.31 159
14486.45 154
14487.59 184
14488.72 152
14489.86 169
14491.00 184
14492.14 199
14493.27 169
14494.41 177
14495.55 150
14496.69 155
14497.82 158
14498.96 170
14500.10 189
14501.24 165
14502.38 167
14503.51 185
14504.65 166
14505.79 147
14506.93 166
14508.07 151
14509.20 166
14510.34 170
14511.48 164
14512.62 166
14513.76 177
14514.90 168
14516.03 193
14517.17 159
14518.31 158
14519.45 187
14520.59 168
14521.73 167
14522.87 172
14524.01 160
14525.14 188
14526.28 161
14527.42 192
14528.56 192
14529.70 198
14530.84 189
14531.98 187
14533.12 202
14534.26 197
14535.40 204
14536.54 173
14537.67 145
14538.81 164
14539.95 182
14541.09 190
14542.23 177
14543.37 157
14544.51 171
14545.65 174
14546.79 149
14547.93 165
14549.07 166
14550.21 159
14551.35 141
14552.49 176
14553.63 165
14554.77 192
14555.91 156
14557.05 176
14558.19 169
14559.33 175
14560.47 162
14561.61 166
14562.75 173
14563.89 177
14565.03 195
14566.17 155
14567.31 165
14568.45 172
14569.60 158
14570.74 164
14571.88 169
14573.02 181
14574.16 176
14575.30 173
14576.44 186
14577.58 169
14578.72 165
14579.86 186
14581.00 168
14582.14 180
14583.29 179
14584.43 168
14585.57 162
14586.71 142
14587.85 132
14588.99 149
14590.13 185
14591.28 165
14592.42 198
14593.56 150
14594.70 167
14595.84 193
14596.98 176
14598.13 152
14599.27 185
14600.41 172
14601.55 180
14602.69 175
14603.83 159
14604.98 181
14606.12 158
14607.26 169
14608.40 187
14609.54 186
14610.69 160
14611.83 181
14612.97 175
14614.11 167
14615.26 151
14616.40 137
14617.54 183
14618.68 154
14619.83 169
14620.97 158
14622.11 177
14623.25 154
14624.40 166
14625.54 163
14626.68 188
14627.83 167
14628.97 161
14630.11 152
14631.25 155
14632.40 158
14633.54 166
14634.68 138
14635.83 160
14636.97 157
14638.11 168
14639.26 182
14640.40 108
14641.54 133
14642.69 163
14643.83 165
14644.97 189
14646.12 162
14647.26 176
14648.41 154
14649.55 161
14650.69 152
14651.84 150
14652.98 138
14654.13 145
14655.27 137
14656.41 136
14657.56 152
14658.70 150
14659.85 183
14660.99 168
14662.13 159
14663.28 156
14664.42 147
14665.57 161
14666.71 154
14667.86 150
14669.00 169
14670.14 159
14671.29 180
14672.43 156
14673.58 152
14674.72 159
14675.87 165
14677.01 162
14678.16 142
14679.30 169
14680.45 186
14681.59 201
14682.74 162
14683.88 143
14685.03 172
14686.17 164
14687.32 148
14688.46 155
14689.61 174
14690.75 165
14691.90 170
14693.05 175
14694.19 162
14695.34 171
14696.48 152
14697.63 182
14698.77 157
14699.92 151
14701.06 159
14702.21 189
14703.36 154
14704.50 131
14705.65 153
14706.79 155
14707.94 184
14709.09 164
14710.23 159
14711.38 152
14712.53 171
14713.67 159
14714.82 168
14715.96 164
14717.11 146
14718.26 155
14719.40 193
14720.55 185
14721.70 137
14722.84 141
14723.99 189
14725.14 175
14726.28 162
14727.43 157
14728.58 158
14729.72 184
14730.87 165
14732.02 148
14733.16 141
14734.31 167
14735.46 181
14736.61 182
14737.75 166
14738.90 156
14740.05 182
14741.20 178
14742.34 189
14743.49 163
14744.64 143
14745.79 175
14746.93 159
14748.08 130
14749.23 121
14750.38 147
14751.52 168
14752.67 169
14753.82 194
14754.97 153
14756.11 173
14757.26 178
14758.41 157
14759.56 164
14760.71 162
14761.86 182
14763.00 155
14764.15 156
14765.30 152
14766.45 174
14767.60 166
14768.74 159
14769.89 162
14771.04 158
14772.19 160
14773.34 157
14774.49 162
14775.64 145
14776.79 181
14777.93 152
14779.08 160
14780.23 180
14781.38 176
14782.53 132
14783.68 179
14784.83 160
14785.98 156
14787.13 156
14788.28 180
14789.42 168
14790.57 171
14791.72 143
14792.87 140
14794.02 156
14795.17 159
14796.32 167
14797.47 159
14798.62 181
14799.77 132
14800.92 158
14802.07 141
14803.22 168
14804.37 154
14805.52 160
14806.67 180
14807.82 185
14808.97 158
14810.12 134
14811.27 162
14812.42 173
14813.57 172
14814.72 169
14815.87 174
14817.02 168
14818.17 167
14819.32 137
14820.47 130
14821.62 145
14822.77 180
14823.92 151
14825.07 157
14826.22 153
14827.37 158
14828.52 165
14829.68 131
14830.83 149
14831.98 155
14833.13 159
14834.28 132
14835.43 167
14836.58 144
14837.73 173
14838.88 163
14840.03 160
14841.19 162
14842.34 158
14843.49 142
14844.64 157
14845.79 172
14846.94 143
14848.09 152
14849.25 180
14850.40 162
14851.55 143
14852.70 146
14853.85 134
14855.00 158
14856.16 157
14857.31 176
14858.46 131
14859.61 155
14860.76 166
14861.92 150
14863.07 108
14864.22 164
14865.37 155
14866.52 165
14867.68 154
14868.83 146
14869.98 155
14871.13 130
14872.29 179
14873.44 128
14874.59 149
14875.74 161
14876.90 142
14878.05 191
14879.20 166
14880.36 170
14881.51 195
14882.66 154
14883.81 149
14884.97 137
14886.12 161
14887.27 151
14888.43 164
14889.58 178
14890.73 154
14891.89 157
14893.04 126
14894.19 149
14895.35 151
14896.50 181
14897.65 149
14898.81 144
14899.96 151
14901.11 133
14902.27 162
14903.42 177
14904.57 156
14905.73 148
14906.88 163
14908.04 137
14909.19 151
14910.34 151
14911.50 152
14912.65 146
14913.81 159
14914.96 147
14916.11 158
14917.27 178
14918.42 179
14919.58 152
14920.73 153
14921.88 155
14923.04 143
14924.19 158
14925.35 151
14926.50 149
14927.66 137
14928.81 152
14929.97 129
14931.12 169
14932.28 143
14933.43 145
14934.59 155
14935.74 148
14936.90 139
14938.05 182
14939.21 162
14940.36 145
14941.52 162
14942.67 158
14943.83 176
14944.98 128
14946.14 149
14947.29 138
14948.45 156
14949.60 148
14950.76 177
14951.91 156
14953.07 147
14954.23 153
14955.38 156
14956.54 163
14957.69 164
14958.85 160
14960.00 154
14961.16 143
14962.32 153
14963.47 158
14964.63 159
14965.78 158
14966.94 138
14968.10 146
14969.25 136
14970.41 169
14971.57 145
14972.72 148
14973.88 168
14975.04 183
14976.19 131
14977.35 153
14978.50 170
14979.66 160
14980.82 163
14981.97 143
14983.13 154
14984.29 138
14985.45 163
14986.60 146
14987.76 129
14988.92 152
14990.07 143
14991.23 139
14992.39 146
14993.54 146
14994.70 151
14995.86 159
14997.02 162
14998.17 153
14999.33 164
15000.49 161
15001.65 146
15002.80 163
15003.96 155
15005.12 147
15006.28 162
15007.43 152
15008.59 145
15009.75 144
15010.91 156
15012.07 156
15013.22 156
15014.38 159
15015.54 150
15016.70 145
15017.86 154
15019.01 148
15020.17 143
15021.33 134
15022.49 166
15023.65 167
15024.81 184
15025.96 125
15027.12 139
15028.28 131
15029.44 156
15030.60 141
15031.76 163
15032.92 172
15034.07 161
15035.23 186
15036.39 129
15037.55 130
15038.71 162
15039.87 149
15041.03 144
15042.19 138
15043.35 135
15044.50 155
15045.66 142
15046.82 146
15047.98 131
15049.14 119
15050.30 148
15051.46 156
15052.62 160
15053.78 117
15054.94 138
15056.10 164
15057.26 169
15058.42 164
15059.58 168
15060.74 174
15061.90 157
15063.06 165
15064.22 161
15065.38 154
15066.54 141
15067.70 129
15068.86 136
15070.02 139
15071.18 132
15072.34 148
15073.50 142
15074.66 144
15075.82 139
15076.98 127
15078.14 134
15079.30 146
15080.46 138
15081.62 128
15082.78 126
15083.94 127
15085.10 172
15086.26 174
15087.42 148
15088.59 151
15089.75 141
15090.91 153
15092.07 139
15093.23 141
15094.39 149
15095.55 140
15096.71 147
15097.87 141
15099.04 155
15100.20 144
15101.36 166
15102.52 161
15103.68 132
15104.84 145
15106.00 138
15107.17 158
15108.33 147
15109.49 144
15110.65 134
15111.81 145
15112.97 143
15114.14 185
15115.30 170
15116.46 167
15117.62 136
15118.78 151
15119.95 145
15121.11 156
15122.27 166
15123.43 147
15124.59 143
15125.76 162
15126.92 147
15128.08 160
15129.24 130
15130.41 147
15131.57 146
15132.73 170
15133.89 160
15135.06 141
15136.22 152
15137.38 147
15138.54 148
15139.71 172
15140.87 147
15142.03 148
15143.20 123
15144.36 127
15145.52 135
15146.69 133
15147.85 150
15149.01 170
15150.17 145
15151.34 136
15152.50 156
15153.66 148
15154.83 152
15155.99 126
15157.16 142
15158.32 165
15159.48 141
15160.65 140
15161.81 143
15162.97 175
15164.14 141
15165.30 136
15166.46 126
15167.63 122
15168.79 170
15169.96 154
15171.12 177
15172.28 153
15173.45 135
15174.61 150
15175.78 158
15176.94 159
15178.11 168
15179.27 156
15180.43 150
15181.60 165
15182.76 158
15183.93 131
15185.09 140
15186.26 167
15187.42 146
15188.59 131
15189.75 157
15190.92 148
15192.08 153
15193.25 141
15194.41 132
15195.58 149
15196.74 154
15197.91 160
15199.07 162
15200.24 152
15201.40 125
15202.57 109
15203.73 159
15204.90 151
15206.06 150
15207.23 141
15208.39 144
15209.56 132
15210.72 165
15211.89 134
15213.06 121
15214.22 170
15215.39 168
15216.55 140
15217.72 129
15218.88 150
15220.05 135
15221.22 151
15222.38 143
15223.55 147
15224.71 143
15225.88 169
15227.05 149
15228.21 132
15229.38 147
15230.55 136
15231.71 136
15232.88 168
15234.05 165
15235.21 145
15236.38 160
15237.54 148
15238.71 150
15239.88 150
15241.04 147
15242.21 151
15243.38 155
15244.55 134
15245.71 139
15246.88 132
15248.05 136
15249.21 147
15250.38 136
15251.55 144
15252.71 140
15253.88 139
15255.05 129
15256.22 134
15257.38 154
15258.55 153
15259.72 174
15260.89 157
15262.05 162
15263.22 159
15264.39 144
15265.56 141
15266.72 137
15267.89 154
15269.06 135
15270.23 133
15271.40 130
15272.56 138
15273.73 139
15274.90 160
15276.07 127
15277.24 128
15278.40 154
15279.57 144
15280.74 153
15281.91 132
15283.08 119
15284.25 131
15285.41 157
15286.58 157
15287.75 144
15288.92 143
15290.09 130
15291.26 126
15292.43 150
15293.59 150
15294.76 137
15295.93 146
15297.10 135
15298.27 141
15299.44 137
15300.61 173
15301.78 143
15302.95 145
15304.12 136
15305.28 130
15306.45 146
15307.62 143
15308.79 140
15309.96 150
15311.13 124
15312.30 127
15313.47 148
15314.64 138
15315.81 142
15316.98 119
15318.15 136
15319.32 148
15320.49 144
15321.66 140
15322.83 155
15324.00 149
15325.17 150
15326.34 154
15327.51 150
15328.68 142
15329.85 155
15331.02 142
15332.19 149
15333.36 152
15334.53 150
15335.70 160
15336.87 154
15338.04 141
15339.21 115
15340.38 150
15341.55 138
15342.72 147
15343.89 147
15345.06 156
15346.23 129
15347.41 150
15348.58 146
15349.75 123
15350.92 124
15352.09 140
15353.26 135
15354.43 135
15355.60 124
15356.77 117
15357.94 127
15359.12 154
15360.29 133
15361.46 147
15362.63 162
15363.80 133
15364.97 140
15366.14 106
15367.32 138
15368.49 130
15369.66 150
15370.83 155
15372.00 136
15373.17 131
15374.35 145
15375.52 143
15376.69 149
15377.86 143
15379.03 127
15380.21 154
15381.38 133
15382.55 154
15383.72 156
15384.90 146
15386.07 151
15387.24 162
15388.41 143
15389.58 123
15390.76 143
15391.93 160
15393.10 146
15394.27 138
15395.45 128
15396.62 142
15397.79 138
15398.97 150
15400.14 143
15401.31 142
15402.48 163
15403.66 145
15404.83 146
15406.00 132
15407.18 155
15408.35 143
15409.52 143
15410.70 141
15411.87 145
15413.04 135
15414.22 127
15415.39 146
15416.56 127
15417.74 134
15418.91 128
15420.08 139
15421.26 128
15422.43 138
15423.60 159
15424.78 154
15425.95 129
15427.13 134
15428.30 142
15429.47 151
15430.65 125
15431.82 139
15433.00 146
15434.17 129
15435.34 122
15436.52 113
15437.69 132
15438.87 125
15440.04 146
15441.22 130
15442.39 116
15443.56 150
15444.74 126
15445.91 169
15447.09 139
15448.26 137
15449.44 141
15450.61 168
15451.79 132
15452.96 139
15454.14 125
15455.31 137
15456.49 142
15457.66 136
15458.84 148
15460.01 158
15461.19 138
15462.36 131
15463.54 118
15464.71 131
15465.89 135
15467.06 147
15468.24 149
15469.42 131
15470.59 158
15471.77 113
15472.94 136
15474.12 137
15475.29 144
15476.47 132
15477.64 128
15478.82 126
15480.00 148
15481.17 166
15482.35 171
15483.52 146
15484.70 133
15485.88 152
15487.05 161
15488.23 118
15489.41 137
15490.58 116
15491.76 161
15492.93 150
15494.11 146
15495.29 163
15496.46 138
15497.64 144
15498.82 135
15499.99 131
15501.17 125
15502.35 134
15503.52 135
15504.70 153
15505.88 139
15507.05 137
15508.23 133
15509.41 125
15510.59 126
15511.76 137
15512.94 147
15514.12 136
15515.29 136
15516.47 138
15517.65 125
15518.83 137
15520.00 146
15521.18 157
15522.36 125
15523.54 155
15524.71 158
15525.89 148
15527.07 151
15528.25 129
15529.42 147
15530.60 140
15531.78 122
15532.96 127
15534.14 124
15535.31 124
15536.49 140
15537.67 178
15538.85 132
15540.03 139
15541.20 152
15542.38 135
15543.56 170
15544.74 161
15545.92 162
15547.10 132
15548.27 159
15549.45 148
15550.63 175
15551.81 161
15552.99 142
15554.17 155
15555.35 166
15556.53 150
15557.70 152
15558.88 159
15560.06 131
15561.24 145
15562.42 156
15563.60 156
15564.78 153
15565.96 179
15567.14 149
15568.32 160
15569.50 154
15570.67 155
15571.85 145
15573.03 164
15574.21 139
15575.39 149
15576.57 152
15577.75 141
15578.93 165
15580.11 135
15581.29 156
15582.47 130
15583.65 152
15584.83 146
15586.01 155
15587.19 151
15588.37 148
15589.55 167
15590.73 164
15591.91 143
15593.09 157
15594.27 176
15595.45 145
15596.63 147
15597.81 130
15598.99 166
15600.17 134
15601.35 158
15602.53 160
15603.71 144
15604.90 123
15606.08 149
15607.26 144
15608.44 167
15609.62 125
15610.80 157
15611.98 147
15613.16 154
15614.34 142
15615.52 142
15616.70 163
15617.89 177
15619.07 145
15620.25 157
15621.43 155
15622.61 145
15623.79 166
15624.97 139
15626.15 158
15627.34 150
15628.52 152
15629.70 151
15630.88 144
15632.06 155
15633.24 146
15634.43 142
15635.61 146
15636.79 142
15637.97 161
15639.15 151
15640.34 168
15641.52 153
15642.70 127
15643.88 155
15645.06 154
15646.25 170
15647.43 166
15648.61 136
15649.79 166
15650.98 164
15652.16 161
15653.34 148
15654.52 171
15655.71 161
15656.89 179
15658.07 165
15659.25 142
15660.44 131
15661.62 168
15662.80 158
15663.98 139
15665.17 172
15666.35 149
15667.53 182
15668.72 199
15669.90 179
15671.08 169
15672.27 176
15673.45 156
15674.63 177
15675.82 151
15677.00 175
15678.18 163
15679.37 171
15680.55 151
15681.73 171
15682.92 171
15684.10 163
15685.28 188
15686.47 185
15687.65 163
15688.84 174
15690.02 177
15691.20 156
15692.39 145
15693.57 160
15694.76 216
15695.94 168
15697.12 170
15698.31 185
15699.49 189
15700.68 196
15701.86 162
15703.05 189
15704.23 175
15705.41 195
15706.60 185
15707.78 215
15708.97 200
15710.15 185
15711.34 175
15712.52 218
15713.71 213
15714.89 227
15716.08 213
15717.26 186
15718.45 191
15719.63 199
15720.82 223
15722.00 229
15723.19 223
15724.37 200
15725.56 208
15726.74 199
15727.93 210
15729.11 224
15730.30 208
15731.48 197
15732.67 218
15733.85 189
15735.04 204
15736.23 205
15737.41 188
15738.60 191
15739.78 194
15740.97 198
15742.15 201
15743.34 194
15744.53 173
15745.71 189
15746.90 179
15748.08 227
15749.27 215
15750.46 189
15751.64 192
15752.83 215
15754.02 222
15755.20 213
15756.39 208
15757.57 213
15758.76 227
15759.95 236
15761.13 188
15762.32 186
15763.51 209
15764.69 193
15765.88 220
15767.07 189
15768.25 208
15769.44 211
15770.63 231
15771.82 201
15773.00 199
15774.19 182
15775.38 196
15776.56 172
15777.75 174
15778.94 179
15780.13 205
15781.31 212
15782.50 196
15783.69 194
15784.88 182
15786.06 206
15787.25 207
15788.44 237
15789.63 194
15790.81 207
15792.00 189
15793.19 169
15794.38 175
15795.56 163
15796.75 163
15797.94 208
15799.13 185
15800.32 159
15801.50 183
15802.69 151
15803.88 184
15805.07 201
15806.26 198
15807.45 178
15808.63 165
15809.82 170
15811.01 171
15812.20 150
15813.39 165
15814.58 152
15815.77 167
15816.95 182
15818.14 145
15819.33 166
15820.52 169
15821.71 183
15822.90 187
15824.09 162
15825.28 168
15826.46 162
15827.65 156
15828.84 173
15830.03 151
15831.22 160
15832.41 180
15833.60 191
15834.79 166
15835.98 132
15837.17 164
15838.36 147
15839.55 171
15840.74 181
15841.93 172
15843.12 135
15844.31 176
15845.50 156
15846.69 170
15847.88 190
15849.07 187
15850.26 179
15851.45 159
15852.64 159
15853.83 156
15855.02 157
15856.21 172
15857.40 154
15858.59 148
15859.78 150
15860.97 177
15862.16 164
15863.35 158
15864.54 165
15865.73 157
15866.92 166
15868.11 125
15869.30 159
15870.49 180
15871.68 162
15872.87 148
15874.06 145
15875.25 150
15876.45 162
15877.64 175
15878.83 161
15880.02 138
15881.21 151
15882.40 168
15883.59 183
15884.78 154
15885.97 171
15887.17 164
15888.36 173
15889.55 164
15890.74 171
15891.93 174
15893.12 154
15894.31 137
15895.51 164
15896.70 170
15897.89 156
15899.08 153
15900.27 164
15901.46 156
15902.66 144
15903.85 142
15905.04 140
15906.23 162
15907.43 165
15908.62 157
15909.81 167
15911.00 158
15912.19 165
15913.39 166
15914.58 153
15915.77 143
15916.96 129
15918.16 176
15919.35 146
15920.54 154
15921.73 145
15922.93 178
15924.12 179
15925.31 156
15926.50 174
15927.70 153
15928.89 157
15930.08 160
15931.28 165
15932.47 138
15933.66 141
15934.86 172
15936.05 146
15937.24 158
15938.44 156
15939.63 142
15940.82 169
15942.02 147
15943.21 153
15944.40 168
15945.60 157
15946.79 134
15947.98 151
15949.18 156
15950.37 152
15951.56 172
15952.76 155
15953.95 168
15955.15 133
15956.34 136
15957.53 156
15958.73 162
15959.92 158
15961.12 138
15962.31 165
15963.50 155
15964.70 127
15965.89 146
15967.09 151
15968.28 150
15969.48 164
15970.67 149
15971.86 146
15973.06 137
15974.25 142
15975.45 145
15976.64 156
15977.84 139
15979.03 143
15980.23 150
15981.42 173
15982.62 142
15983.81 169
15985.01 154
15986.20 137
15987.40 136
15988.59 184
15989.79 155
15990.98 154
15992.18 156
15993.37 134
15994.57 161
15995.76 130
15996.96 129
15998.16 137
15999.35 133
16000.55 143
16001.74 142
16002.94 157
16004.13 134
16005.33 160
16006.53 179
16007.72 160
16008.92 159
16010.11 145
16011.31 144
16012.51 148
16013.70 141
16014.90 159
16016.09 163
16017.29 160
16018.49 186
16019.68 169
16020.88 164
16022.07 160
16023.27 141
16024.47 129
16025.66 164
16026.86 147
16028.06 142
16029.25 117
16030.45 128
16031.65 122
16032.84 129
16034.04 155
16035.24 154
16036.44 163
16037.63 135
16038.83 161
16040.03 134
16041.22 142
16042.42 129
16043.62 165
16044.82 152
16046.01 159
16047.21 144
16048.41 151
16049.60 125
16050.80 118
16052.00 137
16053.20 134
16054.39 152
16055.59 150
16056.79 163
16057.99 149
16059.19 154
16060.38 139
16061.58 145
16062.78 151
16063.98 161
16065.18 152
16066.37 128
16067.57 148
16068.77 156
16069.97 166
16071.17 130
16072.36 136
16073.56 150
16074.76 157
16075.96 140
16077.16 135
16078.36 137
16079.56 167
16080.75 170
16081.95 148
16083.15 137
16084.35 134
16085.55 123
16086.75 135
16087.95 125
16089.15 113
16090.34 132
16091.54 133
16092.74 129
16093.94 110
16095.14 133
16096.34 138
16097.54 161
16098.74 164
16099.94 132
16101.14 125
16102.34 138
16103.54 140
16104.74 152
16105.93 157
16107.13 135
16108.33 146
16109.53 121
16110.73 117
16111.93 146
16113.13 139
16114.33 153
16115.53 141
16116.73 118
16117.93 135
16119.13 115
16120.33 110
16121.53 148
16122.73 143
16123.93 140
16125.13 148
16126.33 121
16127.53 139
16128.73 141
16129.94 150
16131.14 140
16132.34 130
16133.54 132
16134.74 145
16135.94 144
16137.14 130
16138.34 125
16139.54 134
16140.74 148
16141.94 140
16143.14 131
16144.34 117
16145.55 130
16146.75 156
16147.95 120
16149.15 135
16150.35 129
16151.55 163
16152.75 158
16153.95 123
16155.15 165
16156.36 151
16157.56 137
16158.76 152
16159.96 144
16161.16 140
16162.36 132
16163.57 126
16164.77 163
16165.97 107
16167.17 124
16168.37 112
16169.58 127
16170.78 137
16171.98 129
16173.18 144
16174.38 148
16175.59 120
16176.79 114
16177.99 136
16179.19 145
16180.39 153
16181.60 148
16182.80 137
16184.00 113
16185.20 151
16186.41 134
16187.61 145
16188.81 144
16190.01 169
16191.22 175
16192.42 131
16193.62 136
16194.83 131
16196.03 139
16197.23 142
16198.43 128
16199.64 115
16200.84 120
16202.04 140
16203.25 140
16204.45 142
16205.65 146
16206.86 128
16208.06 135
16209.26 124
16210.47 134
16211.67 131
16212.87 151
16214.08 147
16215.28 121
16216.49 135
16217.69 127
16218.89 147
16220.10 140
16221.30 160
16222.50 144
16223.71 145
16224.91 140
16226.12 113
16227.32 126
16228.52 136
16229.73 118
16230.93 136
16232.14 164
16233.34 139
16234.55 158
16235.75 162
16236.95 168
16238.16 140
16239.36 134
16240.57 147
16241.77 157
16242.98 132
16244.18 132
16245.39 149
16246.59 152
16247.80 136
16249.00 167
16250.21 170
16251.41 129
16252.62 129
16253.82 138
16255.03 161
16256.23 159
16257.44 155
16258.64 128
16259.85 167
16261.05 162
16262.26 159
16263.46 162
16264.67 161
16265.87 145
16267.08 168
16268.29 173
16269.49 166
16270.70 143
16271.90 150
16273.11 157
16274.31 166
16275.52 169
16276.73 176
16277.93 157
16279.14 154
16280.34 154
16281.55 154
16282.76 148
16283.96 152
16285.17 144
16286.38 161
16287.58 149
16288.79 161
16289.99 170
16291.20 148
16292.41 139
16293.61 165
16294.82 197
16296.03 185
16297.23 153
16298.44 166
16299.65 176
16300.85 189
16302.06 149
16303.27 174
16304.47 186
16305.68 202
16306.89 187
16308.10 155
16309.30 176
16310.51 183
16311.72 178
16312.92 172
16314.13 148
16315.34 150
16316.55 201
16317.75 176
16318.96 164
16320.17 164
16321.38 180
16322.58 173
16323.79 176
16325.00 175
16326.21 141
16327.42 152
16328.62 169
16329.83 156
16331.04 146
16332.25 143
16333.46 146
16334.66 158
16335.87 154
16337.08 160
16338.29 173
16339.50 183
16340.70 154
16341.91 145
16343.12 138
16344.33 167
16345.54 153
16346.75 186
16347.96 165
16349.16 160
16350.37 142
16351.58 150
16352.79 164
16354.00 155
16355.21 127
16356.42 138
16357.63 160
16358.83 134
16360.04 139
16361.25 148
16362.46 161
16363.67 172
16364.88 159
16366.09 135
16367.30 129
16368.51 135
16369.72 159
16370.93 156
16372.14 138
16373.35 164
16374.56 141
16375.76 128
16376.97 129
16378.18 140
16379.39 130
16380.60 149
16381.81 160
16383.02 165
16384.23 126
16385.44 140
16386.65 132
16387.86 136
16389.07 167
16390.28 141
16391.49 133
16392.70 134
16393.91 144
16395.12 122
16396.33 123
16397.55 135
16398.76 149
16399.97 132
16401.18 141
16402.39 129
16403.60 162
16404.81 121
16406.02 143
16407.23 136
16408.44 133
16409.65 144
16410.86 127
16412.07 139
16413.28 132
16414.50 160
16415.71 165
16416.92 149
16418.13 143
16419.34 142
16420.55 124
16421.76 122
16422.97 130
16424.19 136
16425.40 125
16426.61 130
16427.82 132
16429.03 128
16430.24 133
16431.46 130
16432.67 156
16433.88 135
16435.09 141
16436.30 123
16437.51 150
16438.73 132
16439.94 130
16441.15 131
16442.36 130
16443.57 155
16444.79 158
16446.00 153
16447.21 139
16448.42 130
16449.64 109
16450.85 139
16452.06 158
16453.27 156
16454.49 130
16455.70 148
16456.91 130
16458.12 169
16459.34 139
16460.55 130
16461.76 151
16462.97 144
16464.19 159
16465.40 123
16466.61 133
16467.83 125
16469.04 156
16470.25 136
16471.47 119
16472.68 116
16473.89 141
16475.11 155
16476.32 132
16477.53 143
16478.75 125
16479.96 165
16481.17 154
16482.39 127
16483.60 157
16484.81 149
16486.03 151
16487.24 142
16488.45 142
16489.67 152
16490.88 137
16492.10 151
16493.31 114
16494.52 152
16495.74 120
16496.95 133
16498.17 133
16499.38 122
16500.59 109
16501.81 142
16503.02 165
16504.24 122
16505.45 134
16506.67 169
16507.88 126
16509.10 108
16510.31 134
16511.52 117
16512.74 124
16513.95 129
16515.17 138
16516.38 123
16517.60 124
16518.81 127
16520.03 106
16521.24 105
16522.46 135
16523.67 163
16524.89 139
16526.10 158
16527.32 122
16528.53 127
16529.75 102
16530.96 125
16532.18 115
16533.40 143
16534.61 137
16535.83 137
16537.04 125
16538.26 144
16539.47 140
16540.69 151
16541.91 135
16543.12 136
16544.34 139
16545.55 127
16546.77 136
16547.98 134
16549.20 134
16550.42 117
16551.63 118
16552.85 117
16554.07 108
16555.28 131
16556.50 128
16557.71 134
16558.93 122
16560.15 125
16561.36 133
16562.58 121
16563.80 108
16565.01 135
16566.23 119
16567.45 140
16568.66 127
16569.88 113
16571.10 125
16572.31 129
16573.53 126
16574.75 138
16575.96 113
16577.18 116
16578.40 110
16579.62 103
16580.83 138
16582.05 114
16583.27 127
16584.48 120
16585.70 132
16586.92 139
16588.14 120
16589.35 125
16590.57 127
16591.79 110
16593.01 113
16594.23 139
16595.44 123
16596.66 127
16597.88 130
16599.10 135
16600.31 123
16601.53 127
16602.75 127
16603.97 138
16605.19 142
16606.40 128
16607.62 126
16608.84 155
16610.06 143
16611.28 130
16612.50 135
16613.71 124
16614.93 107
16616.15 119
16617.37 132
16618.59 146
16619.81 139
16621.03 119
16622.24 132
16623.46 134
16624.68 123
16625.90 103
16627.12 137
16628.34 128
16629.56 163
16630.78 122
16632.00 109
16633.21 100
16634.43 136
16635.65 137
16636.87 128
16638.09 139
16639.31 141
16640.53 135
16641.75 123
16642.97 136
16644.19 106
16645.41 131
16646.63 102
16647.85 134
16649.07 106
16650.29 117
16651.51 108
16652.73 103
16653.95 121
16655.17 139
16656.39 136
16657.61 107
16658.83 119
16660.05 116
16661.27 130
16662.49 142
16663.71 132
16664.93 139
16666.15 105
16667.37 115
16668.59 137
16669.81 129
16671.03 114
16672.25 107
16673.47 129
16674.69 122
16675.91 110
16677.13 112
16678.35 141
16679.57 124
16680.80 96
16682.02 110
16683.24 126
16684.46 114
16685.68 105
16686.90 128
16688.12 113
16689.34 121
16690.56 105
16691.79 130
16693.01 135
16694.23 139
16695.45 117
16696.67 114
16697.89 112
16699.11 127
16700.34 139
16701.56 129
16702.78 115
16704.00 108
16705.22 134
16706.44 119
16707.67 109
16708.89 119
16710.11 118
16711.33 138
16712.55 136
16713.78 119
16715.00 129
16716.22 132
16717.44 131
16718.67 114
16719.89 129
16721.11 120
16722.33 119
16723.55 128
16724.78 118
16726.00 138
16727.22 118
16728.45 143
16729.67 128
16730.89 126
16732.11 128
16733.34 120
16734.56 130
16735.78 138
16737.00 116
16738.23 116
16739.45 124
16740.67 143
16741.90 103
16743.12 119
16744.34 125
16745.57 152
16746.79 125
16748.01 115
16749.24 142
16750.46 142
16751.68 131
16752.91 120
16754.13 129
16755.35 120
16756.58 129
16757.80 118
16759.03 123
16760.25 128
16761.47 138
16762.70 128
16763.92 130
16765.14 118
16766.37 118
16767.59 136
16768.82 140
16770.04 134
16771.27 109
16772.49 104
16773.71 132
16774.94 129
16776.16 117
16777.39 133
16778.61 152
16779.84 116
16781.06 107
16782.29 124
16783.51 96
16784.73 110
16785.96 121
16787.18 108
16788.41 133
16789.63 148
16790.86 110
16792.08 110
16793.31 136
16794.53 126
16795.76 125
16796.98 117
16798.21 121
16799.43 106
16800.66 121
16801.89 107
16803.11 111
16804.34 125
16805.56 113
16806.79 119
16808.01 130
16809.24 117
16810.46 125
16811.69 146
16812.91 122
16814.14 133
16815.37 123
16816.59 123
16817.82 110
16819.04 120
16820.27 123
16821.50 116
16822.72 125
16823.95 131
16825.17 114
16826.40 129
16827.63 117
16828.85 125
16830.08 90
16831.31 128
16832.53 140
16833.76 132
16834.99 112
16836.21 128
16837.44 127
16838.67 136
16839.89 119
16841.12 126
16842.35 100
16843.57 120
16844.80 128
16846.03 153
16847.25 135
16848.48 126
16849.71 154
16850.93 157
16852.16 117
16853.39 117
16854.62 108
16855.84 124
16857.07 133
16858.30 128
16859.53 121
16860.75 120
16861.98 142
16863.21 143
16864.44 134
16865.66 136
16866.89 126
16868.12 144
16869.35 135
16870.57 118
16871.80 119
16873.03 127
16874.26 139
16875.49 130
16876.71 127
16877.94 143
16879.17 136
16880.40 154
16881.63 157
16882.86 141
16884.08 145
16885.31 160
16886.54 135
16887.77 147
16889.00 144
16890.23 157
16891.45 169
16892.68 145
16893.91 146
16895.14 145
16896.37 145
16897.60 165
16898.83 160
16900.06 133
16901.29 142
16902.51 123
16903.74 139
16904.97 109
16906.20 145
16907.43 133
16908.66 136
16909.89 122
16911.12 142
16912.35 116
16913.58 126
16914.81 137
16916.04 139
16917.27 121
16918.50 129
16919.73 127
16920.95 121
16922.18 121
16923.41 90
16924.64 123
16925.87 130
16927.10 118
16928.33 110
16929.56 112
16930.79 104
16932.02 140
16933.25 97
16934.48 111
16935.71 109
16936.94 124
16938.18 108
16939.41 121
16940.64 104
16941.87 122
16943.10 148
16944.33 113
16945.56 116
16946.79 113
16948.02 150
16949.25 137
16950.48 127
16951.71 115
16952.94 112
16954.17 142
16955.40 126
16956.64 142
16957.87 136
16959.10 113
16960.33 137
16961.56 130
16962.79 103
16964.02 127
16965.25 108
16966.48 133
16967.72 141
16968.95 135
16970.18 118
16971.41 139
16972.64 108
16973.87 102
16975.11 134
16976.34 130
16977.57 136
16978.80 112
16980.03 108
16981.26 98
16982.50 126
16983.73 103
16984.96 133
16986.19 95
16987.42 97
16988.66 130
16989.89 152
16991.12 119
16992.35 110
16993.59 108
16994.82 126
16996.05 120
16997.28 103
16998.52 99
16999.75 112
17000.98 132
17002.21 119
17003.45 115
17004.68 78
17005.91 117
17007.14 128
17008.38 118
17009.61 92
17010.84 112
17012.08 144
17013.31 126
17014.54 109
17015.78 129
17017.01 142
17018.24 134
17019.47 119
17020.71 130
17021.94 120
17023.17 126
17024.41 133
17025.64 118
17026.88 127
17028.11 118
17029.34 130
17030.58 115
17031.81 132
17033.04 118
17034.28 144
17035.51 139
17036.75 123
17037.98 144
17039.21 113
17040.45 123
17041.68 119
17042.92 107
17044.15 119
17045.38 122
17046.62 105
17047.85 133
17049.09 128
17050.32 131
17051.56 109
17052.79 134
17054.02 132
17055.26 122
17056.49 135
17057.73 112
17058.96 126
17060.20 130
17061.43 140
17062.67 106
17063.90 116
17065.14 117
17066.37 116
17067.61 113
17068.84 104
17070.08 128
17071.31 147
17072.55 126
17073.78 112
17075.02 115
17076.25 123
17077.49 115
17078.72 99
17079.96 115
17081.20 101
17082.43 139
17083.67 124
17084.90 119
17086.14 89
17087.37 124
17088.61 137
17089.85 116
17091.08 122
17092.32 95
17093.55 115
17094.79 134
17096.03 122
17097.26 124
17098.50 127
17099.73 109
17100.97 117
17102.21 112
17103.44 103
17104.68 129
17105.92 119
17107.15 126
17108.39 138
17109.63 80
17110.86 113
17112.10 143
17113.34 101
17114.57 115
17115.81 122
17117.05 118
17118.28 122
17119.52 124
17120.76 109
17121.99 109
17123.23 138
17124.47 123
17125.70 135
17126.94 137
17128.18 111
17129.42 113
17130.65 121
17131.89 119
17133.13 121
17134.37 120
17135.60 129
17136.84 118
17138.08 113
17139.32 101
17140.55 119
17141.79 112
17143.03 100
17144.27 131
17145.50 124
17146.74 122
17147.98 133
17149.22 115
17150.46 118
17151.69 120
17152.93 133
17154.17 147
17155.41 99
17156.65 104
17157.89 111
17159.12 145
17160.36 113
17161.60 99
17162.84 106
17164.08 106
17165.32 95
17166.56 114
17167.79 117
17169.03 117
17170.27 102
17171.51 121
17172.75 130
17173.99 119
17175.23 123
17176.47 129
17177.70 121
17178.94 117
17180.18 117
17181.42 114
17182.66 120
17183.90 133
17185.14 108
17186.38 127
17187.62 129
17188.86 117
17190.10 148
17191.34 113
17192.58 91
17193.82 127
17195.06 141
17196.30 122
17197.54 113
17198.78 119
17200.01 118
17201.25 121
17202.49 123
17203.73 137
17204.97 109
17206.21 111
17207.45 106
17208.70 116
17209.94 118
17211.18 110
17212.42 114
17213.66 115
17214.90 109
17216.14 117
17217.38 106
17218.62 101
17219.86 108
17221.10 105
17222.34 111
17223.58 113
17224.82 93
17226.06 105
17227.30 117
17228.54 109
17229.78 109
17231.03 131
17232.27 122
17233.51 126
17234.75 146
17235.99 138
17237.23 109
17238.47 117
17239.71 120
17240.95 105
17242.20 118
17243.44 99
17244.68 96
17245.92 124
17247.16 113
17248.40 104
17249.65 100
17250.89 114
17252.13 129
17253.37 121
17254.61 124
17255.85 116
17257.10 131
17258.34 113
17259.58 113
17260.82 119
17262.06 145
17263.31 124
17264.55 117
17265.79 123
17267.03 112
17268.27 124
17269.52 128
17270.76 115
17272.00 108
17273.24 113
17274.49 111
17275.73 118
17276.97 100
17278.22 104
17279.46 118
17280.70 104
17281.94 112
17283.19 115
17284.43 125
17285.67 112
17286.91 105
17288.16 107
17289.40 112
17290.64 108
17291.89 97
17293.13 118
17294.37 120
17295.62 98
17296.86 107
17298.10 108
17299.35 104
17300.59 113
17301.83 124
17303.08 96
17304.32 100
17305.56 106
17306.81 125
17308.05 109
17309.30 104
17310.54 113
17311.78 98
17313.03 99
17314.27 95
17315.52 116
17316.76 112
17318.00 103
17319.25 108
17320.49 101
17321.74 99
17322.98 103
17324.23 111
17325.47 94
17326.71 121
17327.96 108
17329.20 113
17330.45 105
17331.69 113
17332.94 103
17334.18 107
17335.43 96
17336.67 117
17337.92 113
17339.16 133
17340.41 108
17341.65 98
17342.90 84
17344.14 123
17345.39 123
17346.63 111
17347.88 109
17349.12 102
17350.37 96
17351.61 99
17352.86 113
17354.10 97
17355.35 109
17356.59 105
17357.84 113
17359.08 109
17360.33 91
17361.58 107
17362.82 109
17364.07 92
17365.31 90
17366.56 117
17367.80 148
17369.05 127
17370.30 122
17371.54 129
17372.79 124
17374.03 154
17375.28 123
17376.53 114
17377.77 117
17379.02 112
17380.27 116
17381.51 126
17382.76 112
17384.01 103
17385.25 126
17386.50 116
17387.75 97
17388.99 97
17390.24 115
17391.49 113
17392.73 126
17393.98 117
17395.23 105
17396.47 101
17397.72 129
17398.97 87
17400.21 120
17401.46 105
17402.71 108
17403.96 129
17405.20 98
17406.45 114
17407.70 111
17408.94 105
17410.19 115
17411.44 101
17412.69 119
17413.93 95
17415.18 140
17416.43 118
17417.68 96
17418.93 128
17420.17 119
17421.42 101
17422.67 99
17423.92 100
17425.16 117
17426.41 108
17427.66 113
17428.91 103
17430.16 97
17431.41 123
17432.65 115
17433.90 104
17435.15 106
17436.40 82
17437.65 135
17438.90 129
17440.14 129
17441.39 111
17442.64 82
17443.89 105
17445.14 106
17446.39 113
17447.64 124
17448.88 118
17450.13 125
17451.38 95
17452.63 107
17453.88 120
17455.13 102
17456.38 105
17457.63 115
17458.88 101
17460.13 107
17461.38 116
17462.62 119
17463.87 105
17465.12 117
17466.37 103
17467.62 97
17468.87 101
17470.12 106
17471.37 116
17472.62 96
17473.87 108
17475.12 133
17476.37 101
17477.62 116
17478.87 98
17480.12 112
17481.37 98
17482.62 108
17483.87 101
17485.12 113
17486.37 118
17487.62 93
17488.87 109
17490.12 94
17491.37 87
17492.62 106
17493.87 117
17495.12 89
17496.37 80
17497.62 100
17498.87 117
17500.12 108
17501.38 95
17502.63 99
17503.88 120
17505.13 116
17506.38 126
17507.63 102
17508.88 103
17510.13 123
17511.38 108
17512.63 142
17513.89 117
17515.14 86
17516.39 94
17517.64 98
17518.89 105
17520.14 117
17521.39 123
17522.64 104
17523.90 102
17525.15 91
17526.40 111
17527.65 109
17528.90 93
17530.15 115
17531.41 93
17532.66 104
17533.91 101
17535.16 111
17536.41 101
17537.67 109
17538.92 102
17540.17 110
17541.42 110
17542.67 108
17543.93 113
17545.18 93
17546.43 120
17547.68 97
17548.94 120
17550.19 121
17551.44 97
17552.69 109
17553.95 110
17555.20 103
17556.45 104
17557.70 114
17558.96 112
17560.21 130
17561.46 99
17562.72 89
17563.97 97
17565.22 96
17566.47 102
17567.73 105
17568.98 105
17570.23 118
17571.49 94
17572.74 87
17573.99 103
17575.25 104
17576.50 107
17577.75 109
17579.01 112
17580.26 111
17581.51 123
17582.77 119
17584.02 109
17585.28 117
17586.53 96
17587.78 104
17589.04 102
17590.29 94
17591.54 95
17592.80 108
17594.05 112
17595.31 102
17596.56 93
17597.81 102
17599.07 94
17600.32 110
17601.58 121
17602.83 94
17604.09 116
17605.34 109
17606.60 123
17607.85 106
17609.10 99
17610.36 116
17611.61 87
17612.87 108
17614.12 99
17615.38 113
17616.63 85
17617.89 118
17619.14 111
17620.40 112
17621.65 81
17622.91 101
17624.16 106
17625.42 111
17626.67 134
17627.93 131
17629.18 117
17630.44 115
17631.69 94
17632.95 100
17634.21 126
17635.46 117
17636.72 105
17637.97 95
17639.23 94
17640.48 97
17641.74 114
17642.99 109
17644.25 96
17645.51 102
17646.76 95
17648.02 128
17649.27 111
17650.53 110
17651.79 110
17653.04 125
17654.30 90
17655.55 98
17656.81 106
17658.07 122
17659.32 94
17660.58 93
17661.84 103
17663.09 121
17664.35 107
17665.61 91
17666.86 99
17668.12 118
17669.38 90
17670.63 102
17671.89 116
17673.15 102
17674.40 100
17675.66 116
17676.92 106
17678.17 101
17679.43 119
17680.69 95
17681.95 120
17683.20 103
17684.46 100
17685.72 131
17686.98 99
17688.23 94
17689.49 106
17690.75 83
17692.01 99
17693.26 114
17694.52 108
17695.78 106
17697.04 93
17698.29 92
17699.55 93
17700.81 107
17702.07 105
17703.32 106
17704.58 125
17705.84 107
17707.10 102
17708.36 96
17709.62 111
17710.87 97
17712.13 127
17713.39 104
17714.65 119
17715.91 90
17717.17 114
17718.42 104
17719.68 106
17720.94 108
17722.20 105
17723.46 88
17724.72 111
17725.98 109
17727.23 123
17728.49 124
17729.75 105
17731.01 101
17732.27 113
17733.53 110
17734.79 98
17736.05 116
17737.31 96
17738.57 118
17739.82 110
17741.08 96
17742.34 117
17743.60 100
17744.86 123
17746.12 95
17747.38 125
17748.64 127
17749.90 112
17751.16 99
17752.42 94
17753.68 85
17754.94 111
17756.20 112
17757.46 129
17758.72 105
17759.98 103
17761.24 138
17762.50 92
17763.76 87
17765.02 101
17766.28 122
17767.54 105
17768.80 98
17770.06 94
17771.32 103
17772.58 89
17773.84 137
17775.10 109
17776.36 132
17777.62 92
17778.88 127
17780.14 106
17781.40 105
17782.67 100
17783.93 94
17785.19 94
17786.45 90
17787.71 105
17788.97 104
17790.23 119
17791.49 93
17792.75 119
17794.01 97
17795.28 110
17796.54 120
17797.80 97
17799.06 109
17800.32 107
17801.58 110
17802.84 105
17804.11 106
17805.37 88
17806.63 114
17807.89 107
17809.15 119
17810.41 88
17811.68 104
17812.94 99
17814.20 105
17815.46 100
17816.72 106
17817.99 94
17819.25 107
17820.51 98
17821.77 88
17823.03 109
17824.30 103
17825.56 102
17826.82 76
17828.08 95
17829.35 89
17830.61 96
17831.87 113
17833.13 125
17834.40 104
17835.66 105
17836.92 109
17838.18 106
17839.45 106
17840.71 94
17841.97 107
17843.24 94
17844.50 97
17845.76 97
17847.02 115
17848.29 82
17849.55 106
17850.81 118
17852.08 118
17853.34 91
17854.60 90
17855.87 86
17857.13 107
17858.39 109
17859.66 108
17860.92 100
17862.18 100
17863.45 110
17864.71 94
17865.98 92
17867.24 70
17868.50 111
17869.77 88
17871.03 93
17872.30 86
17873.56 104
17874.82 95
17876.09 122
17877.35 83
17878.62 85
17879.88 118
17881.14 113
17882.41 92
17883.67 69
17884.94 98
17886.20 82
17887.47 103
17888.73 69
17890.00 102
17891.26 109
17892.52 109
17893.79 88
17895.05 99
17896.32 97
17897.58 102
17898.85 123
17900.11 85
17901.38 116
17902.64 112
17903.91 124
17905.17 95
17906.44 109
17907.70 112
17908.97 123
17910.23 125
17911.50 98
17912.77 88
17914.03 103
17915.30 97
17916.56 110
17917.83 96
17919.09 92
17920.36 104
17921.62 92
17922.89 90
17924.16 80
17925.42 102
17926.69 93
17927.95 113
17929.22 104
17930.49 119
17931.75 81
17933.02 113
17934.28 107
17935.55 102
17936.82 108
17938.08 106
17939.35 107
17940.62 99
17941.88 108
17943.15 100
17944.42 98
17945.68 78
17946.95 91
17948.22 90
17949.48 99
17950.75 89
17952.02 97
17953.28 107
17954.55 92
17955.82 78
17957.08 95
17958.35 101
17959.62 103
17960.88 115
17962.15 88
17963.42 95
17964.69 81
17965.95 102
17967.22 107
17968.49 116
17969.76 93
17971.02 94
17972.29 98
17973.56 107
17974.83 99
17976.09 118
17977.36 103
17978.63 97
17979.90 103
17981.16 99
17982.43 109
17983.70 104
17984.97 98
17986.24 94
17987.50 94
17988.77 94
17990.04 100
17991.31 85
17992.58 106
17993.84 111
17995.11 112
17996.38 105
17997.65 99
17998.92 122
18000.19 86
18001.46 96
18002.72 100
18003.99 88
18005.26 102
18006.53 103
18007.80 114
18009.07 132
18010.34 75
18011.61 87
18012.87 92
18014.14 90
18015.41 93
18016.68 101
18017.95 95
18019.22 103
18020.49 97
18021.76 110
18023.03 109
18024.30 97
18025.57 99
18026.84 98
18028.11 94
18029.37 98
18030.64 104
18031.91 90
18033.18 107
18034.45 106
18035.72 99
18036.99 93
18038.26 118
18039.53 86
18040.80 92
18042.07 93
18043.34 106
18044.61 116
18045.88 96
18047.15 114
18048.42 100
18049.69 101
18050.96 101
18052.23 108
18053.50 110
18054.77 121
18056.05 105
18057.32 83
18058.59 93
18059.86 110
18061.13 95
18062.40 82
18063.67 83
18064.94 104
18066.21 100
18067.48 82
18068.75 100
18070.02 98
18071.29 97
18072.57 119
18073.84 103
18075.11 97
18076.38 97
18077.65 90
18078.92 116
18080.19 106
18081.46 83
18082.74 97
18084.01 100
18085.28 112
18086.55 108
18087.82 90
18089.09 86
18090.37 109
18091.64 96
18092.91 83
18094.18 86
18095.45 87
18096.72 113
18098.00 112
18099.27 92
18100.54 91
18101.81 94
18103.08 103
18104.36 93
18105.63 97
18106.90 116
18108.17 96
18109.45 102
18110.72 77
18111.99 87
18113.26 97
18114.54 93
18115.81 90
18117.08 97
18118.35 95
18119.63 113
18120.90 90
18122.17 78
18123.44 102
18124.72 82
18125.99 96
18127.26 94
18128.54 112
18129.81 100
18131.08 94
18132.36 92
18133.63 77
18134.90 93
18136.18 89
18137.45 96
18138.72 105
18140.00 94
18141.27 80
18142.54 94
18143.82 115
18145.09 95
18146.36 97
18147.64 93
18148.91 83
18150.19 91
18151.46 79
18152.73 85
18154.01 94
18155.28 101
18156.55 94
18157.83 93
18159.10 84
18160.38 98
18161.65 92
18162.93 96
18164.20 83
18165.47 114
18166.75 108
18168.02 101
18169.30 82
18170.57 66
18171.85 87
18173.12 100
18174.40 89
18175.67 88
18176.95 110
18178.22 99
18179.50 87
18180.77 96
18182.04 97
18183.32 111
18184.59 102
18185.87 96
18187.15 89
18188.42 63
18189.70 89
18190.97 78
18192.25 74
18193.52 106
18194.80 110
18196.07 92
18197.35 80
18198.62 93
18199.90 87
18201.17 106
18202.45 109
18203.73 82
18205.00 91
18206.28 104
18207.55 133
18208.83 103
18210.10 82
18211.38 84
18212.66 112
18213.93 97
18215.21 103
18216.48 87
18217.76 88
18219.04 103
18220.31 123
18221.59 90
18222.87 105
18224.14 107
18225.42 99
18226.70 93
18227.97 92
18229.25 81
18230.53 92
18231.80 112
18233.08 113
18234.36 104
18235.63 122
18236.91 118
18238.19 116
18239.46 97
18240.74 85
18242.02 111
18243.29 122
18244.57 97
18245.85 94
18247.13 108
18248.40 122
18249.68 110
18250.96 81
18252.24 95
18253.51 96
18254.79 126
18256.07 130
18257.35 78
18258.62 79
18259.90 91
18261.18 113
18262.46 104
18263.73 82
18265.01 83
18266.29 109
18267.57 122
18268.85 99
18270.12 97
18271.40 99
18272.68 121
18273.96 108
18275.24 64
18276.51 103
18277.79 111
18279.07 98
18280.35 126
18281.63 86
18282.91 86
18284.18 102
18285.46 115
18286.74 90
18288.02 86
18289.30 96
18290.58 87
18291.86 116
18293.14 99
18294.41 65
18295.69 80
18296.97 102
18298.25 111
18299.53 99
18300.81 82
18302.09 108
18303.37 124
18304.65 111
18305.93 81
18307.21 77
18308.49 82
18309.76 111
18311.04 108
18312.32 96
18313.60 86
18314.88 96
18316.16 113
18317.44 98
18318.72 85
18320.00 82
18321.28 95
18322.56 90
18323.84 112
18325.12 79
18326.40 98
18327.68 104
18328.96 104
18330.24 98
18331.52 101
18332.80 88
18334.08 116
18335.36 102
18336.64 93
18337.92 99
18339.20 84
18340.48 111
18341.76 103
18343.05 104
18344.33 108
18345.61 118
18346.89 107
18348.17 80
18349.45 75
18350.73 104
18352.01 92
18353.29 107
18354.57 120
18355.85 101
18357.13 87
18358.42 80
18359.70 100
18360.98 96
18362.26 112
18363.54 95
18364.82 100
18366.10 97
18367.38 91
18368.67 104
18369.95 113
18371.23 90
18372.51 99
18373.79 90
18375.07 83
18376.36 94
18377.64 104
18378.92 99
18380.20 76
18381.48 101
18382.77 85
18384.05 105
18385.33 114
18386.61 92
18387.89 88
18389.18 111
18390.46 85
18391.74 106
18393.02 90
18394.31 83
18395.59 90
18396.87 83
18398.15 96
18399.44 91
18400.72 94
18402.00 66
18403.28 99
18404.57 90
18405.85 111
18407.13 84
18408.41 99
18409.70 99
18410.98 108
18412.26 94
18413.55 82
18414.83 99
18416.11 99
18417.40 96
18418.68 94
18419.96 95
18421.25 100
18422.53 94
18423.81 102
18425.10 111
18426.38 96
18427.66 96
18428.95 89
18430.23 96
18431.51 83
18432.80 108
18434.08 118
18435.37 89
18436.65 85
18437.93 100
18439.22 84
18440.50 121
18441.79 117
18443.07 77
18444.35 79
18445.64 83
18446.92 121
18448.21 75
18449.49 108
18450.78 83
18452.06 114
18453.34 93
18454.63 82
18455.91 82
18457.20 75
18458.48 96
18459.77 103
18461.05 81
18462.34 83
18463.62 115
18464.91 103
18466.19 94
18467.48 91
18468.76 98
18470.05 87
18471.33 89
18472.62 91
18473.90 86
18475.19 94
18476.47 94
18477.76 88
18479.04 103
18480.33 104
18481.61 79
18482.90 94
18484.18 100
18485.47 114
18486.76 107
18488.04 87
18489.33 119
18490.61 100
18491.90 103
18493.18 85
18494.47 98
18495.76 91
18497.04 102
18498.33 112
18499.61 106
18500.90 82
18502.19 96
18503.47 104
18504.76 108
18506.05 91
18507.33 103
18508.62 89
18509.90 89
18511.19 86
18512.48 71
18513.76 103
18515.05 116
18516.34 97
18517.62 101
18518.91 90
18520.20 93
18521.48 110
18522.77 88
18524.06 101
18525.35 84
18526.63 102
18527.92 69
18529.21 92
18530.49 98
18531.78 73
18533.07 116
18534.36 107
18535.64 113
18536.93 102
18538.22 104
18539.50 99
18540.79 100
18542.08 98
18543.37 93
18544.66 85
18545.94 102
18547.23 81
18548.52 98
18549.81 111
18551.09 100
18552.38 87
18553.67 85
18554.96 125
18556.25 130
18557.53 121
18558.82 93
18560.11 98
18561.40 93
18562.69 105
18563.98 89
18565.26 111
18566.55 79
18567.84 93
18569.13 106
18570.42 113
18571.71 105
18572.99 87
18574.28 96
18575.57 119
18576.86 108
18578.15 96
18579.44 87
18580.73 105
18582.02 87
18583.31 83
18584.59 96
18585.88 87
18587.17 111
18588.46 83
18589.75 103
18591.04 102
18592.33 99
18593.62 108
18594.91 114
18596.20 96
18597.49 108
18598.78 114
18600.07 87
18601.36 102
18602.65 75
18603.94 89
18605.23 85
18606.52 91
18607.81 90
18609.09 91
18610.38 88
18611.67 85
18612.96 83
18614.25 95
18615.55 98
18616.84 91
18618.13 116
18619.42 83
18620.71 81
18622.00 75
18623.29 85
18624.58 98
18625.87 95
18627.16 76
18628.45 78
18629.74 109
18631.03 89
18632.32 106
18633.61 106
18634.90 94
18636.19 105
18637.48 84
18638.77 104
18640.07 92
18641.36 107
18642.65 122
18643.94 103
18645.23 97
18646.52 89
18647.81 108
18649.10 94
18650.40 102
18651.69 94
18652.98 99
18654.27 117
18655.56 113
18656.85 119
18658.14 81
18659.44 108
18660.73 115
18662.02 120
18663.31 86
18664.60 119
18665.89 103
18667.19 102
18668.48 78
18669.77 88
18671.06 86
18672.35 109
18673.65 90
18674.94 115
18676.23 82
18677.52 83
18678.82 93
18680.11 85
18681.40 91
18682.69 84
18683.99 102
18685.28 94
18686.57 117
18687.86 101
18689.16 95
18690.45 89
18691.74 116
18693.03 108
18694.33 102
18695.62 117
18696.91 78
18698.21 101
18699.50 106
18700.79 103
18702.09 90
18703.38 93
18704.67 105
18705.97 102
18707.26 81
18708.55 76
18709.85 74
18711.14 112
18712.43 102
18713.73 83
18715.02 92
18716.31 106
18717.61 91
18718.90 86
18720.19 82
18721.49 97
18722.78 97
18724.08 101
18725.37 114
18726.66 100
18727.96 92
18729.25 97
18730.55 111
18731.84 78
18733.13 69
18734.43 81
18735.72 104
18737.02 86
18738.31 91
18739.61 76
18740.90 84
18742.19 85
18743.49 97
18744.78 91
18746.08 81
18747.37 108
18748.67 104
18749.96 104
18751.26 68
18752.55 88
18753.85 83
18755.14 106
18756.44 98
18757.73 100
18759.03 78
18760.32 92
18761.62 98
18762.91 80
18764.21 90
18765.50 99
18766.80 115
18768.09 84
18769.39 108
18770.69 79
18771.98 90
18773.28 94
18774.57 124
18775.87 98
18777.16 75
18778.46 102
18779.76 97
18781.05 82
18782.35 83
18783.64 88
18784.94 113
18786.24 123
18787.53 90
18788.83 88
18790.12 89
18791.42 90
18792.72 93
18794.01 83
18795.31 69
18796.61 94
18797.90 86
18799.20 109
18800.49 93
18801.79 82
18803.09 89
18804.38 96
18805.68 95
18806.98 89
18808.28 95
18809.57 92
18810.87 103
18812.17 95
18813.46 96
18814.76 86
18816.06 102
18817.35 109
18818.65 75
18819.95 84
18821.25 84
18822.54 107
18823.84 109
18825.14 102
18826.44 90
18827.73 80
18829.03 105
18830.33 94
18831.63 79
18832.92 76
18834.22 74
18835.52 122
18836.82 106
18838.11 88
18839.41 97
18840.71 128
18842.01 104
18843.31 94
18844.60 83
18845.90 77
18847.20 119
18848.50 89
18849.80 79
18851.10 83
18852.39 101
18853.69 96
18854.99 120
18856.29 100
18857.59 95
18858.89 101
18860.18 110
18861.48 102
18862.78 84
18864.08 78
18865.38 106
18866.68 116
18867.98 88
18869.28 80
18870.58 74
18871.87 96
18873.17 89
18874.47 89
18875.77 92
18877.07 99
18878.37 101
18879.67 118
18880.97 96
18882.27 93
18883.57 83
18884.87 115
18886.17 84
18887.47 88
18888.77 72
18890.07 99
18891.36 106
18892.66 96
18893.96 110
18895.26 95
18896.56 96
18897.86 100
18899.16 134
18900.46 99
18901.76 75
18903.06 89
18904.36 87
18905.66 95
18906.96 102
18908.27 113
18909.57 97
18910.87 72
18912.17 82
18913.47 86
18914.77 76
18916.07 97
18917.37 87
18918.67 90
18919.97 75
18921.27 94
18922.57 93
18923.87 102
18925.17 72
18926.47 84
18927.77 104
18929.08 95
18930.38 87
18931.68 74
18932.98 75
18934.28 95
18935.58 96
18936.88 94
18938.18 95
18939.49 88
18940.79 91
18942.09 98
18943.39 95
18944.69 99
18945.99 103
18947.29 71
18948.60 70
18949.90 108
18951.20 113
18952.50 130
18953.80 96
18955.11 87
18956.41 77
18957.71 90
18959.01 106
18960.31 85
18961.62 70
18962.92 93
18964.22 84
18965.52 97
18966.82 100
18968.13 88
18969.43 84
18970.73 86
18972.03 95
18973.34 80
18974.64 101
18975.94 80
18977.24 96
18978.55 89
18979.85 85
18981.15 103
18982.46 95
18983.76 71
18985.06 99
18986.36 107
18987.67 74
18988.97 80
18990.27 86
18991.58 107
18992.88 108
18994.18 82
18995.49 95
18996.79 97
18998.09 93
18999.40 93
19000.70 82
19002.00 87
19003.31 95
19004.61 90
19005.91 85
19007.22 93
19008.52 83
19009.83 97
19011.13 106
19012.43 105
19013.74 89
19015.04 102
19016.34 94
19017.65 91
19018.95 82
19020.26 106
19021.56 116
19022.87 96
19024.17 104
19025.47 73
19026.78 75
19028.08 85
19029.39 109
19030.69 90
19032.00 63
19033.30 85
19034.61 116
19035.91 90
19037.22 84
19038.52 75
19039.82 103
19041.13 104
19042.43 108
19043.74 94
19045.04 88
19046.35 91
19047.65 89
19048.96 90
19050.26 93
19051.57 94
19052.88 121
19054.18 117
19055.49 81
19056.79 77
19058.10 88
19059.40 104
19060.71 86
19062.01 82
19063.32 87
19064.62 83
19065.93 93
19067.24 97
19068.54 95
19069.85 108
19071.15 82
19072.46 94
19073.77 100
19075.07 80
19076.38 77
19077.68 92
19078.99 112
19080.30 85
19081.60 83
19082.91 96
19084.22 93
19085.52 83
19086.83 77
19088.13 80
19089.44 96
19090.75 98
19092.05 70
19093.36 75
19094.67 74
19095.97 86
19097.28 93
19098.59 102
19099.90 90
19101.20 91
19102.51 90
19103.82 78
19105.12 69
19106.43 69
19107.74 78
19109.04 95
19110.35 117
19111.66 92
19112.97 88
19114.27 108
19115.58 86
19116.89 80
19118.20 84
19119.50 65
19120.81 99
19122.12 85
19123.43 72
19124.73 72
19126.04 95
19127.35 92
19128.66 87
19129.97 99
19131.27 86
19132.58 113
19133.89 84
19135.20 79
19136.51 74
19137.81 98
19139.12 103
19140.43 99
19141.74 78
19143.05 79
19144.36 88
19145.66 94
19146.97 98
19148.28 76
19149.59 86
19150.90 92
19152.21 122
19153.52 100
19154.83 70
19156.13 79
19157.44 90
19158.75 85
19160.06 88
19161.37 87
19162.68 101
19163.99 101
19165.30 91
19166.61 86
19167.92 96
19169.22 83
19170.53 104
19171.84 109
19173.15 88
19174.46 87
19175.77 104
19177.08 113
19178.39 67
19179.70 108
19181.01 112
19182.32 100
19183.63 103
19184.94 84
19186.25 96
19187.56 97
19188.87 90
19190.18 81
19191.49 89
19192.80 66
19194.11 84
19195.42 95
19196.73 83
19198.04 109
19199.35 105
19200.66 88
19201.97 83
19203.28 75
19204.59 73
19205.90 86
19207.21 88
19208.52 84
19209.83 83
19211.14 95
19212.46 70
19213.77 104
19215.08 96
19216.39 76
19217.70 93
19219.01 90
19220.32 93
19221.63 74
19222.94 93
19224.25 89
19225.57 89
19226.88 75
19228.19 83
19229.50 72
19230.81 92
19232.12 90
19233.43 82
19234.75 85
19236.06 108
19237.37 90
19238.68 78
19239.99 82
19241.30 78
19242.62 91
19243.93 96
19245.24 85
19246.55 88
19247.86 92
19249.18 81
19250.49 68
19251.80 89
19253.11 68
19254.42 83
19255.74 90
19257.05 83
19258.36 86
19259.67 87
19260.99 97
19262.30 86
19263.61 99
19264.92 85
19266.24 89
19267.55 100
19268.86 88
19270.17 77
19271.49 83
19272.80 100
19274.11 87
19275.42 80
19276.74 86
19278.05 90
19279.36 96
19280.68 98
19281.99 101
19283.30 82
19284.62 88
19285.93 90
19287.24 83
19288.56 93
19289.87 65
19291.18 97
19292.50 97
19293.81 75
19295.12 76
19296.44 84
19297.75 90
19299.06 94
19300.38 85
19301.69 84
19303.01 101
19304.32 88
19305.63 86
19306.95 80
19308.26 84
19309.58 75
19310.89 67
19312.20 92
19313.52 61
19314.83 84
19316.15 78
19317.46 86
19318.78 87
19320.09 86
19321.41 100
19322.72 76
19324.03 90
19325.35 75
19326.66 75
19327.98 82
19329.29 81
19330.61 83
19331.92 81
19333.24 90
19334.55 89
19335.87 95
19337.18 83
19338.50 98
19339.81 82
19341.13 83
19342.44 79
19343.76 86
19345.07 94
19346.39 92
19347.70 96
19349.02 92
19350.34 97
19351.65 94
19352.97 96
19354.28 96
19355.60 95
19356.91 89
19358.23 103
19359.54 91
19360.86 91
19362.18 87
19363.49 99
19364.81 90
19366.12 101
19367.44 83
19368.76 80
19370.07 82
19371.39 77
19372.71 97
19374.02 79
19375.34 76
19376.65 83
19377.97 90
19379.29 95
19380.60 97
19381.92 77
19383.24 77
19384.55 96
19385.87 92
19387.19 80
19388.50 87
19389.82 98
19391.14 90
19392.45 87
19393.77 99
19395.09 103
19396.41 88
19397.72 77
19399.04 81
19400.36 81
19401.67 74
19402.99 87
19404.31 82
19405.63 92
19406.94 74
19408.26 90
19409.58 87
19410.90 98
19412.21 93
19413.53 95
19414.85 90
19416.17 92
19417.48 95
19418.80 102
19420.12 79
19421.44 67
19422.76 88
19424.07 76
19425.39 83
19426.71 78
19428.03 75
19429.35 90
19430.66 84
19431.98 87
19433.30 85
19434.62 79
19435.94 104
19437.26 85
19438.57 84
19439.89 85
19441.21 82
19442.53 97
19443.85 87
19445.17 102
19446.49 80
19447.81 84
19449.12 89
19450.44 93
19451.76 106
19453.08 87
19454.40 82
19455.72 91
19457.04 79
19458.36 88
19459.68 88
19461.00 104
19462.32 86
19463.63 78
19464.95 72
19466.27 78
19467.59 80
19468.91 112
19470.23 94
19471.55 91
19472.87 86
19474.19 87
19475.51 93
19476.83 80
19478.15 95
19479.47 80
19480.79 91
19482.11 88
19483.43 77
19484.75 92
19486.07 98
19487.39 87
19488.71 100
19490.03 96
19491.35 85
19492.67 92
19493.99 104
19495.31 79
19496.63 72
19497.95 71
19499.27 86
19500.59 79
19501.91 93
19503.24 93
19504.56 85
19505.88 92
19507.20 72
19508.52 84
19509.84 74
19511.16 79
19512.48 95
19513.80 92
19515.12 86
19516.44 82
19517.77 95
19519.09 79
19520.41 71
19521.73 110
19523.05 79
19524.37 93
19525.69 92
19527.02 79
19528.34 75
19529.66 92
19530.98 81
19532.30 84
19533.62 95
19534.95 84
19536.27 80
19537.59 80
19538.91 85
19540.23 89
19541.56 107
19542.88 84
19544.20 87
19545.52 65
19546.84 77
19548.17 92
19549.49 85
19550.81 87
19552.13 95
19553.46 102
19554.78 107
19556.10 92
19557.42 71
19558.75 73
19560.07 85
19561.39 104
19562.71 87
19564.04 100
19565.36 80
19566.68 95
19568.00 93
19569.33 77
19570.65 86
19571.97 96
19573.30 81
19574.62 88
19575.94 85
19577.27 81
19578.59 92
19579.91 85
19581.24 103
19582.56 91
19583.88 87
19585.21 93
19586.53 95
19587.85 94
19589.18 86
19590.50 93
19591.82 88
19593.15 92
19594.47 91
19595.80 96
19597.12 87
19598.44 91
19599.77 87
19601.09 98
19602.42 84
19603.74 81
19605.06 69
19606.39 82
19607.71 94
19609.04 71
19610.36 76
19611.69 100
19613.01 82
19614.33 91
19615.66 70
19616.98 86
19618.31 82
19619.63 90
19620.96 89
19622.28 84
19623.61 95
19624.93 78
19626.26 95
19627.58 62
19628.91 95
19630.23 76
19631.56 81
19632.88 108
19634.21 80
19635.53 84
19636.86 68
19638.18 104
19639.51 83
19640.83 79
19642.16 73
19643.48 97
19644.81 86
19646.14 83
19647.46 66
19648.79 77
19650.11 80
19651.44 84
19652.76 83
19654.09 76
19655.42 83
19656.74 70
19658.07 88
19659.39 107
19660.72 91
19662.05 80
19663.37 77
19664.70 84
19666.02 86
19667.35 78
19668.68 93
19670.00 101
19671.33 90
19672.66 85
19673.98 90
19675.31 73
19676.64 86
19677.96 81
19679.29 85
19680.62 76
19681.94 74
19683.27 82
19684.60 88
19685.92 96
19687.25 75
19688.58 84
19689.90 94
19691.23 76
19692.56 74
19693.88 86
19695.21 96
19696.54 73
19697.87 85
19699.19 68
19700.52 99
19701.85 98
19703.18 92
19704.50 94
19705.83 77
19707.16 81
19708.49 88
19709.81 78
19711.14 87
19712.47 81
19713.80 80
19715.13 70
19716.45 84
19717.78 92
19719.11 86
19720.44 98
19721.77 89
19723.09 81
19724.42 75
19725.75 91
19727.08 100
19728.41 112
19729.74 96
19731.06 92
19732.39 93
19733.72 82
19735.05 89
19736.38 98
19737.71 94
19739.04 85
19740.36 72
19741.69 82
19743.02 74
19744.35 89
19745.68 95
19747.01 90
19748.34 96
19749.67 91
19751.00 87
19752.32 84
19753.65 70
19754.98 79
19756.31 88
19757.64 70
19758.97 83
19760.30 86
19761.63 101
19762.96 82
19764.29 98
19765.62 74
19766.95 77
19768.28 91
19769.61 76
19770.94 89
19772.27 88
19773.60 83
19774.93 62
19776.26 79
19777.59 80
19778.92 93
19780.25 87
19781.58 88
19782.91 81
19784.24 84
19785.57 71
19786.90 79
19788.23 105
19789.56 85
19790.89 86
19792.22 91
19793.55 67
19794.88 81
19796.21 82
19797.54 69
19798.87 76
19800.20 76
19801.53 82
19802.87 84
19804.20 74
19805.53 88
19806.86 93
19808.19 93
19809.52 64
19810.85 80
19812.18 76
19813.51 81
19814.85 85
19816.18 88
19817.51 73
19818.84 82
19820.17 104
19821.50 108
19822.83 93
19824.17 89
19825.50 72
19826.83 87
19828.16 110
19829.49 80
19830.82 62
19832.16 86
19833.49 89
19834.82 85
19836.15 69
19837.48 81
19838.82 95
19840.15 91
19841.48 91
19842.81 83
19844.14 86
19845.48 90
19846.81 80
19848.14 63
19849.47 68
19850.81 91
19852.14 81
19853.47 89
19854.80 83
19856.14 70
19857.47 85
19858.80 92
19860.14 91
19861.47 80
19862.80 94
19864.13 103
19865.47 87
19866.80 86
19868.13 75
19869.47 88
19870.80 75
19872.13 83
19873.47 75
19874.80 88
19876.13 96
19877.47 95
19878.80 96
19880.13 86
19881.47 79
19882.80 82
19884.13 90
19885.47 80
19886.80 83
19888.13 80
19889.47 96
19890.80 71
19892.14 82
19893.47 78
19894.80 102
19896.14 67
19897.47 73
19898.81 102
19900.14 83
19901.47 89
19902.81 71
19904.14 85
19905.48 64
19906.81 86
19908.15 82
19909.48 82
19910.81 77
19912.15 88
19913.48 104
19914.82 82
19916.15 98
19917.49 79
19918.82 86
19920.16 73
19921.49 87
19922.83 74
19924.16 90
19925.50 89
19926.83 104
19928.17 84
19929.50 86
19930.84 79
19932.17 91
19933.51 113
19934.84 104
19936.18 78
19937.51 77
19938.85 85
19940.18 81
19941.52 82
19942.86 86
19944.19 75
19945.53 92
19946.86 117
19948.20 93
19949.53 79
19950.87 70
19952.21 88
19953.54 76
19954.88 83
19956.21 80
19957.55 79
19958.89 84
19960.22 101
19961.56 97
19962.90 93
19964.23 75
19965.57 89
19966.90 106
19968.24 77
19969.58 85
19970.91 80
19972.25 100
19973.59 92
19974.92 83
19976.26 85
19977.60 92
19978.93 88
19980.27 71
19981.61 87
19982.94 72
19984.28 81
19985.62 68
19986.96 85
19988.29 73
19989.63 83
19990.97 86
19992.30 88
19993.64 74
19994.98 78
19996.32 71
19997.65 83
19998.99 92
20000.33 90
20001.67 106
20003.00 83
20004.34 84
20005.68 82
20007.02 80
20008.35 83
20009.69 125
20011.03 96
20012.37 84
20013.71 83
20015.04 91
20016.38 81
20017.72 81
20019.06 83
20020.40 95
20021.73 97
20023.07 70
20024.41 84
20025.75 69
20027.09 90
20028.43 70
20029.77 78
20031.10 88
20032.44 114
20033.78 95
20035.12 84
20036.46 78
20037.80 105
20039.14 109
20040.47 98
20041.81 90
20043.15 73
20044.49 79
20045.83 99
20047.17 90
20048.51 83
20049.85 83
20051.19 82
20052.53 91
20053.87 91
20055.21 95
20056.54 97
20057.88 100
20059.22 83
20060.56 84
20061.90 91
20063.24 85
20064.58 77
20065.92 77
20067.26 72
20068.60 71
20069.94 84
20071.28 72
20072.62 87
20073.96 96
20075.30 86
20076.64 90
20077.98 90
20079.32 77
20080.66 104
20082.00 95
20083.34 100
20084.68 76
20086.02 81
20087.36 94
20088.70 96
20090.04 78
20091.38 84
20092.73 85
20094.07 61
20095.41 90
20096.75 80
20098.09 94
20099.43 90
20100.77 105
20102.11 84
20103.45 95
20104.79 103
20106.13 83
20107.48 86
20108.82 85
20110.16 92
20111.50 78
20112.84 85
20114.18 81
20115.52 102
20116.86 69
20118.21 102
20119.55 75
20120.89 75
20122.23 83
20123.57 83
20124.91 76
20126.26 98
20127.60 77
20128.94 79
20130.28 80
20131.62 91
20132.96 95
20134.31 74
20135.65 97
