# Supplementary material for: MALDI-TOF MS typing enables the classification of brewing yeasts of the genus Saccharomyces to major beer styles
Source: PLoS One. 2017 Aug 9;12(8):e0181694. doi: 10.1371/journal.pone.0181694 (PMC5549903; doi:10.1371/journal.pone.0181694)
Supplement: S2 File — The directory includes 90 raw files and was zipped to “.zip”; the folder has three strains with 30 spectra per strain; S1 Text explains the raw files with an example and Table 1 represents the yeast strains used within the experiment. (ZIP) [file pone.0181694.s005.zip › 4-6/30255-175-OG-WB-WB-YPG-18h-E-E_2015-07-22_1_0_F4_1.dat]

2000.14 666
2000.56 694
2000.98 622
2001.40 716
2001.83 756
2002.25 681
2002.67 673
2003.09 776
2003.51 702
2003.93 724
2004.36 697
2004.78 741
2005.20 667
2005.62 680
2006.05 579
2006.47 590
2006.89 604
2007.31 595
2007.73 790
2008.16 861
2008.58 756
2009.00 721
2009.42 710
2009.85 667
2010.27 688
2010.69 739
2011.12 717
2011.54 734
2011.96 707
2012.38 793
2012.81 780
2013.23 628
2013.65 602
2014.08 602
2014.50 648
2014.92 662
2015.35 664
2015.77 707
2016.19 698
2016.62 649
2017.04 792
2017.46 906
2017.89 742
2018.31 732
2018.73 862
2019.16 755
2019.58 782
2020.00 851
2020.43 861
2020.85 730
2021.27 734
2021.70 805
2022.12 858
2022.55 773
2022.97 723
2023.39 811
2023.82 763
2024.24 678
2024.67 605
2025.09 668
2025.52 612
2025.94 630
2026.36 735
2026.79 572
2027.21 691
2027.64 786
2028.06 738
2028.49 692
2028.91 559
2029.34 583
2029.76 709
2030.19 695
2030.61 628
2031.03 622
2031.46 682
2031.88 735
2032.31 682
2032.73 647
2033.16 719
2033.58 743
2034.01 695
2034.44 727
2034.86 605
2035.29 622
2035.71 748
2036.14 628
2036.56 685
2036.99 590
2037.41 671
2037.84 735
2038.26 680
2038.69 604
2039.12 639
2039.54 731
2039.97 822
2040.39 615
2040.82 600
2041.24 661
2041.67 567
2042.10 585
2042.52 750
2042.95 811
2043.37 699
2043.80 658
2044.23 651
2044.65 561
2045.08 618
2045.51 767
2045.93 880
2046.36 757
2046.79 607
2047.21 741
2047.64 645
2048.07 652
2048.49 666
2048.92 659
2049.35 661
2049.77 731
2050.20 674
2050.63 603
2051.05 685
2051.48 524
2051.91 680
2052.33 569
2052.76 641
2053.19 738
2053.62 595
2054.04 674
2054.47 719
2054.90 716
2055.32 820
2055.75 790
2056.18 686
2056.61 662
2057.03 684
2057.46 682
2057.89 736
2058.32 794
2058.75 775
2059.17 724
2059.60 730
2060.03 659
2060.46 681
2060.88 803
2061.31 757
2061.74 699
2062.17 731
2062.60 817
2063.02 788
2063.45 727
2063.88 798
2064.31 828
2064.74 827
2065.17 835
2065.59 895
2066.02 941
2066.45 765
2066.88 791
2067.31 787
2067.74 707
2068.17 764
2068.60 825
2069.02 692
2069.45 745
2069.88 682
2070.31 794
2070.74 790
2071.17 707
2071.60 624
2072.03 576
2072.46 644
2072.89 662
2073.31 773
2073.74 719
2074.17 710
2074.60 641
2075.03 739
2075.46 864
2075.89 867
2076.32 751
2076.75 681
2077.18 612
2077.61 716
2078.04 792
2078.47 757
2078.90 788
2079.33 791
2079.76 809
2080.19 719
2080.62 743
2081.05 664
2081.48 668
2081.91 785
2082.34 736
2082.77 590
2083.20 642
2083.63 700
2084.06 700
2084.49 688
2084.92 732
2085.35 716
2085.78 780
2086.21 768
2086.64 724
2087.07 769
2087.50 697
2087.94 606
2088.37 769
2088.80 820
2089.23 699
2089.66 681
2090.09 708
2090.52 657
2090.95 844
2091.38 800
2091.81 661
2092.25 678
2092.68 662
2093.11 783
2093.54 677
2093.97 762
2094.40 657
2094.83 690
2095.27 643
2095.70 681
2096.13 761
2096.56 701
2096.99 710
2097.42 709
2097.86 751
2098.29 673
2098.72 607
2099.15 627
2099.58 634
2100.01 584
2100.45 576
2100.88 609
2101.31 616
2101.74 597
2102.18 581
2102.61 717
2103.04 740
2103.47 792
2103.90 758
2104.34 585
2104.77 611
2105.20 775
2105.63 733
2106.07 713
2106.50 785
2106.93 736
2107.37 679
2107.80 706
2108.23 674
2108.66 708
2109.10 722
2109.53 679
2109.96 618
2110.40 704
2110.83 754
2111.26 603
2111.70 627
2112.13 639
2112.56 664
2113.00 669
2113.43 645
2113.86 597
2114.30 530
2114.73 580
2115.16 608
2115.60 684
2116.03 667
2116.46 548
2116.90 546
2117.33 599
2117.77 636
2118.20 733
2118.63 601
2119.07 688
2119.50 695
2119.94 783
2120.37 725
2120.80 742
2121.24 756
2121.67 676
2122.11 747
2122.54 693
2122.97 746
2123.41 739
2123.84 537
2124.28 562
2124.71 613
2125.15 696
2125.58 727
2126.02 591
2126.45 602
2126.89 589
2127.32 704
2127.76 721
2128.19 598
2128.63 615
2129.06 720
2129.50 704
2129.93 696
2130.37 740
2130.80 671
2131.24 737
2131.67 821
2132.11 718
2132.54 629
2132.98 660
2133.41 603
2133.85 724
2134.28 758
2134.72 623
2135.16 616
2135.59 681
2136.03 734
2136.46 722
2136.90 627
2137.33 730
2137.77 675
2138.21 670
2138.64 684
2139.08 506
2139.51 568
2139.95 618
2140.39 645
2140.82 633
2141.26 597
2141.69 561
2142.13 589
2142.57 623
2143.00 573
2143.44 587
2143.88 552
2144.31 643
2144.75 758
2145.19 629
2145.62 643
2146.06 758
2146.50 701
2146.93 689
2147.37 612
2147.81 741
2148.24 784
2148.68 725
2149.12 684
2149.56 713
2149.99 852
2150.43 874
2150.87 751
2151.30 781
2151.74 692
2152.18 759
2152.62 797
2153.05 807
2153.49 758
2153.93 684
2154.37 624
2154.80 691
2155.24 785
2155.68 732
2156.12 634
2156.55 601
2156.99 690
2157.43 739
2157.87 692
2158.31 738
2158.74 647
2159.18 768
2159.62 722
2160.06 768
2160.50 766
2160.93 711
2161.37 706
2161.81 721
2162.25 663
2162.69 577
2163.13 668
2163.57 735
2164.00 666
2164.44 629
2164.88 662
2165.32 677
2165.76 595
2166.20 630
2166.64 638
2167.07 726
2167.51 707
2167.95 653
2168.39 666
2168.83 641
2169.27 630
2169.71 668
2170.15 788
2170.59 840
2171.03 883
2171.47 919
2171.91 865
2172.34 747
2172.78 839
2173.22 882
2173.66 943
2174.10 912
2174.54 946
2174.98 1001
2175.42 960
2175.86 920
2176.30 986
2176.74 887
2177.18 829
2177.62 712
2178.06 678
2178.50 805
2178.94 920
2179.38 808
2179.82 638
2180.26 553
2180.70 671
2181.14 705
2181.58 717
2182.02 598
2182.46 637
2182.90 653
2183.34 743
2183.78 729
2184.22 720
2184.67 586
2185.11 624
2185.55 644
2185.99 743
2186.43 611
2186.87 550
2187.31 724
2187.75 589
2188.19 711
2188.63 854
2189.07 788
2189.52 775
2189.96 786
2190.40 714
2190.84 741
2191.28 802
2191.72 778
2192.16 753
2192.60 624
2193.05 638
2193.49 739
2193.93 697
2194.37 690
2194.81 788
2195.25 787
2195.70 798
2196.14 892
2196.58 779
2197.02 856
2197.46 951
2197.91 852
2198.35 749
2198.79 800
2199.23 752
2199.67 721
2200.12 704
2200.56 784
2201.00 663
2201.44 644
2201.89 738
2202.33 806
2202.77 734
2203.21 663
2203.66 658
2204.10 652
2204.54 770
2204.98 799
2205.43 703
2205.87 628
2206.31 698
2206.75 804
2207.20 726
2207.64 623
2208.08 684
2208.53 757
2208.97 788
2209.41 768
2209.86 769
2210.30 747
2210.74 674
2211.19 658
2211.63 672
2212.07 701
2212.52 757
2212.96 695
2213.40 716
2213.85 726
2214.29 694
2214.73 789
2215.18 718
2215.62 740
2216.06 730
2216.51 712
2216.95 712
2217.40 693
2217.84 732
2218.28 820
2218.73 710
2219.17 781
2219.62 678
2220.06 617
2220.51 712
2220.95 722
2221.39 744
2221.84 686
2222.28 682
2222.73 681
2223.17 767
2223.62 825
2224.06 788
2224.51 767
2224.95 699
2225.39 662
2225.84 706
2226.28 740
2226.73 759
2227.17 837
2227.62 746
2228.06 825
2228.51 893
2228.95 791
2229.40 594
2229.84 575
2230.29 721
2230.73 767
2231.18 695
2231.63 735
2232.07 703
2232.52 743
2232.96 806
2233.41 830
2233.85 730
2234.30 780
2234.74 804
2235.19 782
2235.64 827
2236.08 771
2236.53 687
2236.97 669
2237.42 654
2237.87 683
2238.31 582
2238.76 647
2239.20 618
2239.65 667
2240.10 674
2240.54 689
2240.99 662
2241.43 630
2241.88 665
2242.33 611
2242.77 605
2243.22 697
2243.67 685
2244.11 678
2244.56 611
2245.01 481
2245.45 580
2245.90 649
2246.35 715
2246.79 593
2247.24 625
2247.69 715
2248.13 643
2248.58 581
2249.03 602
2249.48 656
2249.92 567
2250.37 612
2250.82 687
2251.27 636
2251.71 587
2252.16 571
2252.61 617
2253.05 793
2253.50 628
2253.95 641
2254.40 661
2254.85 622
2255.29 516
2255.74 509
2256.19 711
2256.64 619
2257.08 642
2257.53 594
2257.98 540
2258.43 568
2258.88 641
2259.32 597
2259.77 578
2260.22 677
2260.67 591
2261.12 607
2261.57 649
2262.01 622
2262.46 679
2262.91 630
2263.36 651
2263.81 745
2264.26 734
2264.71 706
2265.15 702
2265.60 709
2266.05 595
2266.50 629
2266.95 635
2267.40 713
2267.85 748
2268.30 777
2268.75 741
2269.19 691
2269.64 752
2270.09 765
2270.54 752
2270.99 853
2271.44 822
2271.89 752
2272.34 675
2272.79 683
2273.24 735
2273.69 758
2274.14 649
2274.59 636
2275.04 666
2275.49 507
2275.94 554
2276.39 674
2276.84 699
2277.29 665
2277.74 615
2278.19 614
2278.64 622
2279.09 598
2279.54 646
2279.99 671
2280.44 518
2280.89 552
2281.34 602
2281.79 514
2282.24 576
2282.69 679
2283.14 639
2283.59 697
2284.04 705
2284.49 694
2284.94 515
2285.39 653
2285.84 745
2286.29 718
2286.74 715
2287.19 766
2287.65 856
2288.10 877
2288.55 971
2289.00 1040
2289.45 1137
2289.90 1237
2290.35 1119
2290.80 1308
2291.25 1277
2291.71 1159
2292.16 1127
2292.61 1192
2293.06 1106
2293.51 1037
2293.96 890
2294.41 879
2294.87 839
2295.32 818
2295.77 624
2296.22 748
2296.67 686
2297.12 652
2297.58 626
2298.03 577
2298.48 660
2298.93 552
2299.38 695
2299.84 757
2300.29 513
2300.74 665
2301.19 698
2301.65 721
2302.10 670
2302.55 581
2303.00 563
2303.46 582
2303.91 577
2304.36 529
2304.81 579
2305.27 657
2305.72 739
2306.17 720
2306.62 680
2307.08 702
2307.53 772
2307.98 841
2308.44 776
2308.89 871
2309.34 807
2309.79 780
2310.25 724
2310.70 755
2311.15 777
2311.61 685
2312.06 764
2312.51 700
2312.97 767
2313.42 830
2313.87 790
2314.33 767
2314.78 622
2315.24 724
2315.69 741
2316.14 637
2316.60 695
2317.05 667
2317.50 723
2317.96 741
2318.41 834
2318.87 866
2319.32 841
2319.77 771
2320.23 828
2320.68 711
2321.14 738
2321.59 822
2322.05 761
2322.50 641
2322.95 684
2323.41 809
2323.86 992
2324.32 912
2324.77 1117
2325.23 1071
2325.68 1049
2326.14 1014
2326.59 1041
2327.05 901
2327.50 968
2327.96 996
2328.41 888
2328.86 736
2329.32 764
2329.78 745
2330.23 704
2330.69 710
2331.14 730
2331.60 667
2332.05 718
2332.51 810
2332.96 651
2333.42 627
2333.87 610
2334.33 724
2334.78 623
2335.24 593
2335.69 587
2336.15 582
2336.61 695
2337.06 703
2337.52 715
2337.97 709
2338.43 772
2338.89 626
2339.34 648
2339.80 643
2340.25 683
2340.71 637
2341.17 748
2341.62 728
2342.08 676
2342.53 629
2342.99 599
2343.45 591
2343.90 611
2344.36 611
2344.82 651
2345.27 616
2345.73 558
2346.19 647
2346.64 689
2347.10 769
2347.56 860
2348.01 803
2348.47 631
2348.93 691
2349.38 736
2349.84 697
2350.30 663
2350.76 622
2351.21 667
2351.67 691
2352.13 687
2352.58 633
2353.04 737
2353.50 736
2353.96 546
2354.41 647
2354.87 668
2355.33 690
2355.79 602
2356.24 552
2356.70 613
2357.16 650
2357.62 638
2358.08 582
2358.53 617
2358.99 584
2359.45 670
2359.91 725
2360.37 687
2360.82 621
2361.28 685
2361.74 717
2362.20 721
2362.66 618
2363.11 705
2363.57 800
2364.03 788
2364.49 757
2364.95 657
2365.41 560
2365.86 596
2366.32 566
2366.78 689
2367.24 780
2367.70 743
2368.16 723
2368.62 661
2369.08 672
2369.54 712
2369.99 651
2370.45 792
2370.91 812
2371.37 679
2371.83 630
2372.29 794
2372.75 790
2373.21 742
2373.67 710
2374.13 828
2374.59 886
2375.05 759
2375.51 781
2375.96 843
2376.42 862
2376.88 772
2377.34 783
2377.80 868
2378.26 704
2378.72 695
2379.18 628
2379.64 636
2380.10 716
2380.56 604
2381.02 579
2381.48 610
2381.94 637
2382.40 628
2382.86 595
2383.32 548
2383.78 667
2384.24 593
2384.70 628
2385.17 499
2385.63 655
2386.09 585
2386.55 679
2387.01 694
2387.47 752
2387.93 685
2388.39 588
2388.85 667
2389.31 817
2389.77 853
2390.23 800
2390.69 782
2391.15 712
2391.62 728
2392.08 610
2392.54 606
2393.00 713
2393.46 816
2393.92 696
2394.38 685
2394.84 709
2395.31 677
2395.77 608
2396.23 658
2396.69 677
2397.15 745
2397.61 708
2398.08 714
2398.54 637
2399.00 672
2399.46 625
2399.92 712
2400.38 702
2400.85 573
2401.31 525
2401.77 591
2402.23 627
2402.69 679
2403.16 676
2403.62 584
2404.08 611
2404.54 600
2405.01 699
2405.47 780
2405.93 738
2406.39 627
2406.86 663
2407.32 602
2407.78 701
2408.24 650
2408.71 672
2409.17 632
2409.63 604
2410.09 575
2410.56 629
2411.02 603
2411.48 622
2411.95 568
2412.41 605
2412.87 624
2413.34 630
2413.80 725
2414.26 637
2414.73 599
2415.19 574
2415.65 650
2416.12 750
2416.58 691
2417.04 726
2417.51 773
2417.97 745
2418.43 808
2418.90 667
2419.36 705
2419.82 720
2420.29 835
2420.75 732
2421.22 643
2421.68 660
2422.14 717
2422.61 659
2423.07 685
2423.54 607
2424.00 633
2424.47 718
2424.93 809
2425.39 705
2425.86 642
2426.32 717
2426.79 730
2427.25 571
2427.72 697
2428.18 659
2428.65 671
2429.11 607
2429.57 696
2430.04 694
2430.50 706
2430.97 646
2431.43 612
2431.90 709
2432.36 616
2432.83 626
2433.29 654
2433.76 594
2434.22 519
2434.69 660
2435.15 749
2435.62 670
2436.09 580
2436.55 609
2437.02 652
2437.48 689
2437.95 678
2438.41 748
2438.88 696
2439.34 710
2439.81 715
2440.28 607
2440.74 755
2441.21 710
2441.67 723
2442.14 739
2442.60 791
2443.07 802
2443.54 636
2444.00 673
2444.47 684
2444.94 590
2445.40 638
2445.87 551
2446.33 631
2446.80 626
2447.27 643
2447.73 644
2448.20 581
2448.67 622
2449.13 553
2449.60 609
2450.07 700
2450.53 708
2451.00 576
2451.47 562
2451.93 657
2452.40 622
2452.87 663
2453.33 610
2453.80 610
2454.27 644
2454.74 622
2455.20 649
2455.67 602
2456.14 627
2456.60 525
2457.07 632
2457.54 657
2458.01 612
2458.47 665
2458.94 565
2459.41 613
2459.88 688
2460.34 601
2460.81 617
2461.28 611
2461.75 585
2462.21 534
2462.68 595
2463.15 572
2463.62 592
2464.09 590
2464.55 528
2465.02 568
2465.49 576
2465.96 583
2466.43 566
2466.90 654
2467.36 584
2467.83 526
2468.30 493
2468.77 560
2469.24 644
2469.71 626
2470.17 662
2470.64 572
2471.11 662
2471.58 624
2472.05 590
2472.52 626
2472.99 583
2473.46 521
2473.93 503
2474.39 540
2474.86 658
2475.33 542
2475.80 630
2476.27 587
2476.74 611
2477.21 658
2477.68 568
2478.15 633
2478.62 601
2479.09 598
2479.56 603
2480.03 680
2480.49 634
2480.96 557
2481.43 600
2481.90 608
2482.37 645
2482.84 573
2483.31 661
2483.78 682
2484.25 662
2484.72 720
2485.19 670
2485.66 699
2486.13 745
2486.60 723
2487.07 739
2487.54 710
2488.01 794
2488.48 781
2488.95 765
2489.43 826
2489.90 803
2490.37 768
2490.84 698
2491.31 703
2491.78 716
2492.25 720
2492.72 737
2493.19 689
2493.66 581
2494.13 617
2494.60 603
2495.07 648
2495.54 652
2496.02 604
2496.49 634
2496.96 684
2497.43 583
2497.90 582
2498.37 618
2498.84 653
2499.31 598
2499.79 620
2500.26 660
2500.73 659
2501.20 557
2501.67 681
2502.14 540
2502.61 683
2503.09 613
2503.56 643
2504.03 593
2504.50 488
2504.97 609
2505.45 760
2505.92 628
2506.39 657
2506.86 655
2507.33 589
2507.81 639
2508.28 648
2508.75 658
2509.22 740
2509.69 700
2510.17 632
2510.64 711
2511.11 819
2511.58 755
2512.06 802
2512.53 769
2513.00 876
2513.47 871
2513.95 807
2514.42 834
2514.89 829
2515.37 700
2515.84 805
2516.31 635
2516.78 638
2517.26 742
2517.73 626
2518.20 686
2518.68 635
2519.15 627
2519.62 632
2520.10 633
2520.57 609
2521.04 635
2521.52 606
2521.99 565
2522.46 544
2522.94 702
2523.41 788
2523.89 653
2524.36 799
2524.83 624
2525.31 703
2525.78 705
2526.25 715
2526.73 644
2527.20 699
2527.68 626
2528.15 596
2528.62 620
2529.10 619
2529.57 688
2530.05 666
2530.52 818
2531.00 730
2531.47 715
2531.94 720
2532.42 649
2532.89 653
2533.37 660
2533.84 698
2534.32 674
2534.79 645
2535.27 605
2535.74 687
2536.22 638
2536.69 579
2537.17 723
2537.64 682
2538.12 701
2538.59 709
2539.07 659
2539.54 641
2540.02 631
2540.49 671
2540.97 729
2541.44 656
2541.92 712
2542.39 618
2542.87 582
2543.34 645
2543.82 676
2544.29 707
2544.77 721
2545.25 595
2545.72 678
2546.20 729
2546.67 798
2547.15 786
2547.62 679
2548.10 757
2548.58 738
2549.05 824
2549.53 823
2550.00 773
2550.48 756
2550.96 767
2551.43 748
2551.91 774
2552.39 732
2552.86 766
2553.34 807
2553.82 774
2554.29 775
2554.77 773
2555.24 654
2555.72 652
2556.20 705
2556.67 721
2557.15 762
2557.63 873
2558.11 815
2558.58 731
2559.06 740
2559.54 778
2560.01 782
2560.49 691
2560.97 657
2561.44 615
2561.92 638
2562.40 699
2562.88 738
2563.35 773
2563.83 698
2564.31 675
2564.79 732
2565.26 569
2565.74 653
2566.22 568
2566.70 542
2567.17 591
2567.65 621
2568.13 656
2568.61 645
2569.09 631
2569.56 700
2570.04 558
2570.52 522
2571.00 629
2571.48 651
2571.95 665
2572.43 572
2572.91 488
2573.39 536
2573.87 598
2574.35 556
2574.82 463
2575.30 615
2575.78 505
2576.26 535
2576.74 555
2577.22 640
2577.70 628
2578.17 587
2578.65 617
2579.13 644
2579.61 518
2580.09 487
2580.57 580
2581.05 642
2581.53 634
2582.01 587
2582.48 693
2582.96 685
2583.44 681
2583.92 616
2584.40 683
2584.88 703
2585.36 684
2585.84 588
2586.32 613
2586.80 701
2587.28 534
2587.76 552
2588.24 602
2588.72 619
2589.20 606
2589.68 656
2590.16 652
2590.64 529
2591.12 619
2591.60 675
2592.08 664
2592.56 615
2593.04 513
2593.52 603
2594.00 658
2594.48 623
2594.96 740
2595.44 618
2595.92 613
2596.40 647
2596.88 540
2597.36 592
2597.84 582
2598.32 541
2598.80 616
2599.28 605
2599.76 541
2600.24 600
2600.72 626
2601.21 593
2601.69 535
2602.17 601
2602.65 615
2603.13 633
2603.61 637
2604.09 583
2604.57 649
2605.05 575
2605.54 680
2606.02 687
2606.50 685
2606.98 668
2607.46 572
2607.94 652
2608.42 608
2608.91 650
2609.39 688
2609.87 667
2610.35 552
2610.83 639
2611.31 564
2611.80 541
2612.28 678
2612.76 621
2613.24 627
2613.72 653
2614.21 656
2614.69 605
2615.17 657
2615.65 659
2616.13 620
2616.62 552
2617.10 553
2617.58 654
2618.06 610
2618.55 700
2619.03 730
2619.51 695
2619.99 590
2620.48 678
2620.96 612
2621.44 551
2621.92 560
2622.41 604
2622.89 682
2623.37 617
2623.86 648
2624.34 644
2624.82 632
2625.31 609
2625.79 769
2626.27 748
2626.75 619
2627.24 600
2627.72 647
2628.20 677
2628.69 796
2629.17 741
2629.66 665
2630.14 761
2630.62 737
2631.11 754
2631.59 762
2632.07 813
2632.56 799
2633.04 755
2633.52 719
2634.01 694
2634.49 602
2634.98 558
2635.46 604
2635.94 594
2636.43 615
2636.91 681
2637.40 610
2637.88 586
2638.37 607
2638.85 613
2639.33 646
2639.82 652
2640.30 605
2640.79 662
2641.27 689
2641.76 694
2642.24 547
2642.73 560
2643.21 663
2643.70 654
2644.18 677
2644.67 665
2645.15 579
2645.64 597
2646.12 652
2646.61 537
2647.09 675
2647.58 791
2648.06 590
2648.55 601
2649.03 667
2649.52 573
2650.00 647
2650.49 584
2650.97 588
2651.46 572
2651.94 525
2652.43 526
2652.92 619
2653.40 615
2653.89 620
2654.37 519
2654.86 595
2655.34 583
2655.83 559
2656.32 598
2656.80 653
2657.29 530
2657.77 459
2658.26 566
2658.75 461
2659.23 497
2659.72 513
2660.21 545
2660.69 618
2661.18 635
2661.66 668
2662.15 636
2662.64 603
2663.12 549
2663.61 582
2664.10 605
2664.58 656
2665.07 590
2665.56 588
2666.04 614
2666.53 616
2667.02 639
2667.50 629
2667.99 529
2668.48 619
2668.97 567
2669.45 519
2669.94 644
2670.43 640
2670.91 567
2671.40 576
2671.89 579
2672.38 616
2672.86 705
2673.35 831
2673.84 752
2674.33 754
2674.81 830
2675.30 797
2675.79 930
2676.28 962
2676.77 930
2677.25 870
2677.74 733
2678.23 722
2678.72 758
2679.21 627
2679.69 633
2680.18 537
2680.67 626
2681.16 478
2681.65 606
2682.13 569
2682.62 716
2683.11 537
2683.60 502
2684.09 633
2684.58 625
2685.07 666
2685.55 743
2686.04 585
2686.53 503
2687.02 583
2687.51 645
2688.00 602
2688.49 598
2688.98 695
2689.46 741
2689.95 605
2690.44 530
2690.93 530
2691.42 562
2691.91 580
2692.40 570
2692.89 587
2693.38 508
2693.87 588
2694.36 564
2694.85 572
2695.34 630
2695.83 592
2696.31 556
2696.80 596
2697.29 551
2697.78 550
2698.27 547
2698.76 612
2699.25 606
2699.74 647
2700.23 674
2700.72 629
2701.21 680
2701.70 604
2702.19 665
2702.68 722
2703.17 701
2703.66 695
2704.15 613
2704.64 721
2705.13 646
2705.63 660
2706.12 656
2706.61 708
2707.10 721
2707.59 593
2708.08 485
2708.57 576
2709.06 606
2709.55 649
2710.04 650
2710.53 716
2711.02 591
2711.51 681
2712.01 588
2712.50 587
2712.99 572
2713.48 601
2713.97 626
2714.46 630
2714.95 661
2715.44 586
2715.93 606
2716.43 656
2716.92 559
2717.41 679
2717.90 595
2718.39 596
2718.88 627
2719.38 668
2719.87 741
2720.36 816
2720.85 693
2721.34 684
2721.83 683
2722.33 657
2722.82 836
2723.31 767
2723.80 704
2724.30 701
2724.79 676
2725.28 642
2725.77 703
2726.26 709
2726.76 644
2727.25 624
2727.74 531
2728.23 498
2728.73 665
2729.22 700
2729.71 710
2730.20 725
2730.70 605
2731.19 623
2731.68 664
2732.18 654
2732.67 638
2733.16 590
2733.65 672
2734.15 780
2734.64 735
2735.13 696
2735.63 686
2736.12 663
2736.61 616
2737.11 713
2737.60 696
2738.09 695
2738.59 793
2739.08 769
2739.57 668
2740.07 646
2740.56 687
2741.05 676
2741.55 719
2742.04 724
2742.54 546
2743.03 556
2743.52 670
2744.02 608
2744.51 654
2745.00 679
2745.50 632
2745.99 663
2746.49 712
2746.98 673
2747.48 672
2747.97 704
2748.46 749
2748.96 639
2749.45 624
2749.95 606
2750.44 553
2750.94 541
2751.43 568
2751.93 646
2752.42 669
2752.91 666
2753.41 577
2753.90 688
2754.40 554
2754.89 573
2755.39 658
2755.88 686
2756.38 545
2756.87 557
2757.37 516
2757.86 561
2758.36 673
2758.85 701
2759.35 560
2759.85 576
2760.34 634
2760.84 564
2761.33 607
2761.83 570
2762.32 523
2762.82 717
2763.31 602
2763.81 544
2764.31 651
2764.80 595
2765.30 586
2765.79 603
2766.29 554
2766.78 659
2767.28 597
2767.78 542
2768.27 552
2768.77 614
2769.27 619
2769.76 606
2770.26 602
2770.75 608
2771.25 578
2771.75 578
2772.24 632
2772.74 654
2773.24 738
2773.73 753
2774.23 749
2774.73 696
2775.22 620
2775.72 807
2776.22 935
2776.71 932
2777.21 842
2777.71 954
2778.20 991
2778.70 913
2779.20 712
2779.70 769
2780.19 783
2780.69 678
2781.19 650
2781.68 767
2782.18 716
2782.68 646
2783.18 654
2783.67 675
2784.17 659
2784.67 577
2785.17 632
2785.66 529
2786.16 668
2786.66 719
2787.16 608
2787.66 551
2788.15 553
2788.65 598
2789.15 634
2789.65 643
2790.14 615
2790.64 637
2791.14 621
2791.64 618
2792.14 534
2792.64 579
2793.13 599
2793.63 594
2794.13 605
2794.63 632
2795.13 651
2795.63 625
2796.12 661
2796.62 753
2797.12 710
2797.62 666
2798.12 548
2798.62 657
2799.12 615
2799.62 595
2800.12 698
2800.61 707
2801.11 709
2801.61 718
2802.11 598
2802.61 573
2803.11 600
2803.61 618
2804.11 721
2804.61 678
2805.11 673
2805.61 696
2806.11 683
2806.61 698
2807.11 724
2807.60 749
2808.10 672
2808.60 650
2809.10 628
2809.60 729
2810.10 652
2810.60 617
2811.10 682
2811.60 657
2812.10 701
2812.60 724
2813.10 663
2813.60 610
2814.10 659
2814.60 666
2815.10 640
2815.60 621
2816.10 724
2816.61 572
2817.11 604
2817.61 540
2818.11 588
2818.61 614
2819.11 547
2819.61 587
2820.11 632
2820.61 662
2821.11 587
2821.61 679
2822.11 648
2822.61 574
2823.11 615
2823.62 688
2824.12 658
2824.62 550
2825.12 576
2825.62 680
2826.12 576
2826.62 577
2827.12 572
2827.63 601
2828.13 551
2828.63 542
2829.13 555
2829.63 565
2830.13 608
2830.63 660
2831.14 639
2831.64 638
2832.14 521
2832.64 484
2833.14 590
2833.65 571
2834.15 533
2834.65 573
2835.15 747
2835.65 722
2836.16 688
2836.66 625
2837.16 669
2837.66 555
2838.16 601
2838.67 606
2839.17 674
2839.67 627
2840.17 645
2840.68 720
2841.18 600
2841.68 562
2842.19 561
2842.69 649
2843.19 718
2843.69 719
2844.20 632
2844.70 682
2845.20 634
2845.71 613
2846.21 668
2846.71 635
2847.21 694
2847.72 720
2848.22 667
2848.72 637
2849.23 643
2849.73 591
2850.23 719
2850.74 705
2851.24 691
2851.74 678
2852.25 582
2852.75 618
2853.26 609
2853.76 635
2854.26 701
2854.77 633
2855.27 607
2855.77 626
2856.28 618
2856.78 625
2857.29 625
2857.79 523
2858.29 600
2858.80 596
2859.30 503
2859.81 543
2860.31 637
2860.82 625
2861.32 589
2861.82 584
2862.33 646
2862.83 626
2863.34 576
2863.84 651
2864.35 620
2864.85 619
2865.36 659
2865.86 557
2866.37 639
2866.87 654
2867.38 653
2867.88 643
2868.39 636
2868.89 696
2869.40 555
2869.90 579
2870.41 621
2870.91 716
2871.42 642
2871.92 657
2872.43 625
2872.93 688
2873.44 666
2873.94 815
2874.45 745
2874.95 709
2875.46 796
2875.97 862
2876.47 716
2876.98 658
2877.48 687
2877.99 672
2878.49 731
2879.00 664
2879.51 709
2880.01 764
2880.52 589
2881.03 604
2881.53 715
2882.04 713
2882.54 626
2883.05 569
2883.56 593
2884.06 664
2884.57 690
2885.08 706
2885.58 728
2886.09 785
2886.60 831
2887.10 670
2887.61 702
2888.12 923
2888.62 898
2889.13 753
2889.64 736
2890.14 756
2890.65 757
2891.16 777
2891.66 744
2892.17 691
2892.68 682
2893.18 674
2893.69 706
2894.20 790
2894.71 811
2895.21 864
2895.72 837
2896.23 846
2896.74 865
2897.24 700
2897.75 679
2898.26 726
2898.77 724
2899.27 700
2899.78 632
2900.29 743
2900.80 753
2901.31 597
2901.81 672
2902.32 709
2902.83 721
2903.34 721
2903.85 738
2904.35 703
2904.86 729
2905.37 786
2905.88 781
2906.39 738
2906.90 691
2907.40 706
2907.91 706
2908.42 734
2908.93 699
2909.44 739
2909.95 621
2910.46 599
2910.96 684
2911.47 656
2911.98 798
2912.49 809
2913.00 861
2913.51 619
2914.02 734
2914.53 817
2915.04 758
2915.54 696
2916.05 645
2916.56 641
2917.07 679
2917.58 653
2918.09 685
2918.60 644
2919.11 563
2919.62 660
2920.13 615
2920.64 643
2921.15 658
2921.66 648
2922.17 654
2922.68 666
2923.19 695
2923.70 784
2924.21 734
2924.72 683
2925.23 751
2925.74 729
2926.25 779
2926.76 665
2927.27 649
2927.78 612
2928.29 643
2928.80 612
2929.31 637
2929.82 665
2930.33 601
2930.84 629
2931.35 640
2931.86 562
2932.37 561
2932.88 566
2933.39 696
2933.90 699
2934.41 619
2934.92 697
2935.44 716
2935.95 726
2936.46 749
2936.97 638
2937.48 660
2937.99 714
2938.50 737
2939.01 859
2939.52 844
2940.04 844
2940.55 688
2941.06 781
2941.57 839
2942.08 707
2942.59 695
2943.10 773
2943.62 757
2944.13 747
2944.64 673
2945.15 667
2945.66 701
2946.17 652
2946.69 789
2947.20 715
2947.71 841
2948.22 769
2948.73 657
2949.25 614
2949.76 537
2950.27 583
2950.78 607
2951.29 675
2951.81 580
2952.32 654
2952.83 625
2953.34 650
2953.86 660
2954.37 598
2954.88 565
2955.39 621
2955.91 624
2956.42 603
2956.93 590
2957.45 694
2957.96 645
2958.47 660
2958.98 663
2959.50 645
2960.01 583
2960.52 615
2961.04 633
2961.55 693
2962.06 666
2962.58 722
2963.09 653
2963.60 617
2964.12 517
2964.63 595
2965.14 683
2965.66 801
2966.17 624
2966.68 762
2967.20 757
2967.71 669
2968.22 610
2968.74 603
2969.25 678
2969.77 691
2970.28 747
2970.79 629
2971.31 648
2971.82 651
2972.34 666
2972.85 683
2973.36 738
2973.88 657
2974.39 620
2974.91 623
2975.42 656
2975.94 619
2976.45 643
2976.96 569
2977.48 620
2977.99 725
2978.51 691
2979.02 649
2979.54 643
2980.05 761
2980.57 828
2981.08 878
2981.60 777
2982.11 858
2982.63 800
2983.14 712
2983.66 662
2984.17 722
2984.69 711
2985.20 737
2985.72 713
2986.23 847
2986.75 892
2987.26 852
2987.78 925
2988.29 829
2988.81 784
2989.32 821
2989.84 909
2990.36 866
2990.87 898
2991.39 893
2991.90 821
2992.42 784
2992.94 788
2993.45 872
2993.97 906
2994.48 893
2995.00 1055
2995.51 953
2996.03 825
2996.55 967
2997.06 977
2997.58 941
2998.10 945
2998.61 1030
2999.13 1190
2999.65 1206
3000.16 1089
3000.68 1100
3001.19 1194
3001.71 1264
3002.23 1468
3002.74 1618
3003.26 1610
3003.78 1783
3004.30 2036
3004.81 1995
3005.33 2341
3005.85 2241
3006.36 2059
3006.88 1905
3007.40 1882
3007.91 1710
3008.43 1479
3008.95 1348
3009.47 1073
3009.98 945
3010.50 960
3011.02 850
3011.54 871
3012.05 834
3012.57 906
3013.09 868
3013.61 918
3014.12 847
3014.64 818
3015.16 884
3015.68 954
3016.19 908
3016.71 919
3017.23 883
3017.75 920
3018.27 866
3018.78 937
3019.30 926
3019.82 899
3020.34 949
3020.86 1024
3021.38 910
3021.89 827
3022.41 886
3022.93 1030
3023.45 872
3023.97 774
3024.49 847
3025.01 794
3025.52 712
3026.04 852
3026.56 860
3027.08 800
3027.60 798
3028.12 788
3028.64 849
3029.16 842
3029.67 822
3030.19 886
3030.71 781
3031.23 771
3031.75 705
3032.27 707
3032.79 704
3033.31 579
3033.83 787
3034.35 749
3034.87 661
3035.39 792
3035.91 776
3036.43 740
3036.95 656
3037.47 802
3037.99 776
3038.50 747
3039.02 743
3039.54 778
3040.06 827
3040.58 694
3041.10 700
3041.62 665
3042.14 798
3042.66 698
3043.18 714
3043.70 739
3044.23 746
3044.75 863
3045.27 881
3045.79 749
3046.31 725
3046.83 771
3047.35 687
3047.87 786
3048.39 739
3048.91 577
3049.43 692
3049.95 677
3050.47 685
3050.99 623
3051.51 778
3052.03 677
3052.56 639
3053.08 562
3053.60 615
3054.12 678
3054.64 616
3055.16 638
3055.68 719
3056.20 783
3056.72 789
3057.25 717
3057.77 655
3058.29 712
3058.81 734
3059.33 743
3059.85 674
3060.38 661
3060.90 665
3061.42 717
3061.94 744
3062.46 786
3062.98 761
3063.51 920
3064.03 712
3064.55 766
3065.07 820
3065.59 880
3066.12 835
3066.64 837
3067.16 828
3067.68 783
3068.21 723
3068.73 814
3069.25 704
3069.77 755
3070.30 815
3070.82 772
3071.34 702
3071.86 824
3072.39 697
3072.91 819
3073.43 783
3073.95 830
3074.48 775
3075.00 827
3075.52 903
3076.05 963
3076.57 858
3077.09 871
3077.61 847
3078.14 917
3078.66 918
3079.18 966
3079.71 997
3080.23 1064
3080.75 1125
3081.28 1038
3081.80 973
3082.32 1129
3082.85 1004
3083.37 1035
3083.90 1011
3084.42 893
3084.94 928
3085.47 985
3085.99 1147
3086.51 1042
3087.04 1109
3087.56 1082
3088.09 984
3088.61 1012
3089.13 933
3089.66 881
3090.18 884
3090.71 893
3091.23 1022
3091.76 993
3092.28 1090
3092.80 1110
3093.33 1058
3093.85 1095
3094.38 1177
3094.90 1184
3095.43 1120
3095.95 1110
3096.48 1109
3097.00 1086
3097.53 1323
3098.05 1533
3098.58 1391
3099.10 1514
3099.63 1625
3100.15 2048
3100.68 2114
3101.20 2401
3101.73 3092
3102.25 3529
3102.78 3752
3103.30 4038
3103.83 4216
3104.35 4060
3104.88 3972
3105.40 4113
3105.93 3531
3106.45 3188
3106.98 2742
3107.51 2406
3108.03 2100
3108.56 1909
3109.08 1835
3109.61 1842
3110.13 1446
3110.66 1552
3111.19 1761
3111.71 1841
3112.24 1941
3112.76 1907
3113.29 1754
3113.82 1693
3114.34 1463
3114.87 1243
3115.40 1302
3115.92 1238
3116.45 1247
3116.98 1246
3117.50 1251
3118.03 1132
3118.55 1140
3119.08 1284
3119.61 1175
3120.13 1133
3120.66 1105
3121.19 1145
3121.72 1275
3122.24 1062
3122.77 1063
3123.30 1242
3123.82 1018
3124.35 1107
3124.88 1147
3125.40 1171
3125.93 1108
3126.46 1071
3126.99 996
3127.51 1005
3128.04 1045
3128.57 1003
3129.10 1013
3129.62 903
3130.15 907
3130.68 721
3131.21 798
3131.73 848
3132.26 935
3132.79 1001
3133.32 944
3133.85 894
3134.37 910
3134.90 845
3135.43 875
3135.96 798
3136.49 878
3137.01 856
3137.54 825
3138.07 817
3138.60 800
3139.13 876
3139.65 841
3140.18 754
3140.71 693
3141.24 694
3141.77 732
3142.30 665
3142.83 752
3143.35 753
3143.88 807
3144.41 806
3144.94 834
3145.47 944
3146.00 939
3146.53 928
3147.06 916
3147.59 953
3148.11 958
3148.64 1030
3149.17 853
3149.70 872
3150.23 958
3150.76 1028
3151.29 961
3151.82 972
3152.35 944
3152.88 926
3153.41 928
3153.94 771
3154.47 877
3155.00 959
3155.53 1028
3156.06 938
3156.59 989
3157.12 1124
3157.65 1002
3158.18 967
3158.71 1023
3159.24 1114
3159.77 1118
3160.30 1024
3160.83 1070
3161.36 1025
3161.89 965
3162.42 966
3162.95 880
3163.48 769
3164.01 826
3164.54 813
3165.07 836
3165.60 772
3166.13 739
3166.66 784
3167.19 730
3167.72 651
3168.25 817
3168.78 818
3169.31 715
3169.85 682
3170.38 756
3170.91 810
3171.44 778
3171.97 832
3172.50 828
3173.03 745
3173.56 868
3174.09 840
3174.63 806
3175.16 813
3175.69 969
3176.22 873
3176.75 803
3177.28 973
3177.81 808
3178.35 842
3178.88 806
3179.41 715
3179.94 689
3180.47 723
3181.00 817
3181.54 820
3182.07 688
3182.60 754
3183.13 899
3183.66 855
3184.20 758
3184.73 712
3185.26 762
3185.79 910
3186.33 898
3186.86 825
3187.39 789
3187.92 826
3188.46 746
3188.99 717
3189.52 771
3190.05 778
3190.59 759
3191.12 802
3191.65 845
3192.18 779
3192.72 758
3193.25 707
3193.78 788
3194.32 733
3194.85 806
3195.38 849
3195.91 825
3196.45 759
3196.98 709
3197.51 738
3198.05 750
3198.58 743
3199.11 733
3199.65 694
3200.18 757
3200.71 776
3201.25 794
3201.78 732
3202.32 838
3202.85 889
3203.38 932
3203.92 910
3204.45 878
3204.98 886
3205.52 756
3206.05 801
3206.59 726
3207.12 902
3207.65 954
3208.19 883
3208.72 1008
3209.26 987
3209.79 1039
3210.32 1073
3210.86 973
3211.39 1089
3211.93 1152
3212.46 1208
3213.00 1079
3213.53 921
3214.07 890
3214.60 934
3215.14 920
3215.67 928
3216.20 830
3216.74 776
3217.27 746
3217.81 711
3218.34 772
3218.88 858
3219.41 853
3219.95 870
3220.48 766
3221.02 837
3221.56 813
3222.09 852
3222.63 1008
3223.16 1069
3223.70 1143
3224.23 948
3224.77 1021
3225.30 1115
3225.84 926
3226.37 1054
3226.91 941
3227.45 963
3227.98 969
3228.52 945
3229.05 912
3229.59 877
3230.12 1058
3230.66 1166
3231.20 962
3231.73 854
3232.27 914
3232.81 1042
3233.34 1024
3233.88 917
3234.41 1076
3234.95 1047
3235.49 1022
3236.02 1023
3236.56 1074
3237.10 1188
3237.63 1090
3238.17 882
3238.71 949
3239.24 1188
3239.78 1015
3240.32 1007
3240.85 1037
3241.39 1121
3241.93 1039
3242.46 1132
3243.00 1075
3243.54 1000
3244.07 1033
3244.61 1143
3245.15 981
3245.69 1033
3246.22 1079
3246.76 1101
3247.30 1150
3247.84 1281
3248.37 1315
3248.91 1180
3249.45 1216
3249.99 1157
3250.52 1194
3251.06 1137
3251.60 1113
3252.14 1094
3252.67 1364
3253.21 1267
3253.75 1363
3254.29 1228
3254.83 1135
3255.36 1107
3255.90 1224
3256.44 1388
3256.98 1313
3257.52 1376
3258.05 1451
3258.59 1502
3259.13 1536
3259.67 1621
3260.21 1704
3260.75 1976
3261.29 2140
3261.82 2465
3262.36 2566
3262.90 2560
3263.44 2767
3263.98 3371
3264.52 3614
3265.06 3921
3265.60 4228
3266.13 4315
3266.67 4622
3267.21 4717
3267.75 4714
3268.29 4760
3268.83 4697
3269.37 4285
3269.91 4041
3270.45 3639
3270.99 3270
3271.53 2611
3272.07 2197
3272.60 1882
3273.14 1760
3273.68 1627
3274.22 1618
3274.76 1766
3275.30 1625
3275.84 1521
3276.38 1640
3276.92 1503
3277.46 1565
3278.00 1513
3278.54 1578
3279.08 1553
3279.62 1454
3280.16 1578
3280.70 1582
3281.24 1584
3281.78 1612
3282.32 1448
3282.86 1411
3283.40 1498
3283.94 1469
3284.48 1450
3285.02 1545
3285.56 1547
3286.11 1488
3286.65 1635
3287.19 1699
3287.73 1710
3288.27 1698
3288.81 1468
3289.35 1562
3289.89 1627
3290.43 1506
3290.97 1584
3291.51 1696
3292.05 1753
3292.60 1785
3293.14 1884
3293.68 2006
3294.22 2094
3294.76 2098
3295.30 2166
3295.84 2085
3296.38 2185
3296.93 2122
3297.47 2353
3298.01 2216
3298.55 2036
3299.09 1889
3299.63 1703
3300.18 1842
3300.72 2055
3301.26 1871
3301.80 1744
3302.34 1717
3302.89 1730
3303.43 1823
3303.97 1846
3304.51 1807
3305.05 1766
3305.60 1796
3306.14 1719
3306.68 1664
3307.22 1532
3307.76 1583
3308.31 1595
3308.85 1549
3309.39 1636
3309.93 1660
3310.48 1687
3311.02 1572
3311.56 1482
3312.11 1406
3312.65 1511
3313.19 1638
3313.73 1681
3314.28 1814
3314.82 1868
3315.36 1824
3315.91 1906
3316.45 1886
3316.99 1875
3317.53 1825
3318.08 2038
3318.62 2223
3319.16 2089
3319.71 2144
3320.25 2538
3320.79 2387
3321.34 2524
3321.88 2518
3322.43 2302
3322.97 2279
3323.51 1995
3324.06 2249
3324.60 2131
3325.14 2142
3325.69 2171
3326.23 1990
3326.78 1972
3327.32 1924
3327.86 1854
3328.41 1885
3328.95 2029
3329.50 2325
3330.04 2573
3330.58 3022
3331.13 3426
3331.67 4297
3332.22 5581
3332.76 6917
3333.31 8421
3333.85 10243
3334.39 12210
3334.94 13637
3335.48 15206
3336.03 16428
3336.57 16934
3337.12 16788
3337.66 16288
3338.21 15168
3338.75 13860
3339.30 12073
3339.84 9894
3340.39 8035
3340.93 6468
3341.48 5227
3342.02 4267
3342.57 3685
3343.11 3122
3343.66 2959
3344.20 2385
3344.75 2208
3345.29 2183
3345.84 2218
3346.39 2239
3346.93 1961
3347.48 2038
3348.02 2160
3348.57 2194
3349.11 2288
3349.66 2593
3350.21 2757
3350.75 2800
3351.30 2913
3351.84 2917
3352.39 3044
3352.94 2845
3353.48 2931
3354.03 2574
3354.57 2403
3355.12 2174
3355.67 2337
3356.21 2047
3356.76 1957
3357.31 1969
3357.85 1818
3358.40 1825
3358.94 1760
3359.49 1861
3360.04 1796
3360.58 1843
3361.13 1797
3361.68 1660
3362.22 1672
3362.77 1822
3363.32 1923
3363.87 1859
3364.41 1987
3364.96 1942
3365.51 1932
3366.05 1831
3366.60 1864
3367.15 2005
3367.70 1939
3368.24 1876
3368.79 2007
3369.34 1985
3369.88 2122
3370.43 2069
3370.98 2016
3371.53 2294
3372.07 2205
3372.62 2180
3373.17 2503
3373.72 2606
3374.27 2493
3374.81 2558
3375.36 2462
3375.91 2410
3376.46 2357
3377.01 2157
3377.55 1989
3378.10 2002
3378.65 1948
3379.20 1883
3379.75 1683
3380.29 1752
3380.84 1909
3381.39 1961
3381.94 1776
3382.49 1954
3383.04 2019
3383.58 1890
3384.13 1738
3384.68 1975
3385.23 1875
3385.78 1864
3386.33 1671
3386.88 1803
3387.43 1554
3387.97 1494
3388.52 1385
3389.07 1254
3389.62 1322
3390.17 1217
3390.72 1258
3391.27 1137
3391.82 1111
3392.37 1164
3392.92 1151
3393.47 1264
3394.02 1186
3394.56 1358
3395.11 1274
3395.66 1234
3396.21 1119
3396.76 1148
3397.31 1067
3397.86 1088
3398.41 1074
3398.96 1147
3399.51 1139
3400.06 1037
3400.61 1103
3401.16 1019
3401.71 1031
3402.26 958
3402.81 1003
3403.36 942
3403.91 1048
3404.46 992
3405.01 854
3405.56 979
3406.11 1019
3406.66 1096
3407.21 994
3407.76 1050
3408.32 1056
3408.87 1080
3409.42 1141
3409.97 1278
3410.52 1203
3411.07 1142
3411.62 1131
3412.17 1228
3412.72 1396
3413.27 1302
3413.82 1274
3414.37 1310
3414.93 1316
3415.48 1192
3416.03 1155
3416.58 1312
3417.13 1115
3417.68 1071
3418.23 1059
3418.78 1059
3419.34 985
3419.89 1037
3420.44 1066
3420.99 994
3421.54 1094
3422.09 1013
3422.65 1044
3423.20 1084
3423.75 1121
3424.30 982
3424.85 867
3425.40 1079
3425.96 1081
3426.51 1072
3427.06 1019
3427.61 991
3428.16 1008
3428.72 975
3429.27 889
3429.82 972
3430.37 1002
3430.93 901
3431.48 873
3432.03 919
3432.58 1020
3433.14 942
3433.69 865
3434.24 958
3434.79 872
3435.35 1008
3435.90 927
3436.45 903
3437.00 876
3437.56 956
3438.11 1019
3438.66 936
3439.22 902
3439.77 947
3440.32 918
3440.88 898
3441.43 965
3441.98 896
3442.54 923
3443.09 932
3443.64 881
3444.20 861
3444.75 786
3445.30 918
3445.86 839
3446.41 929
3446.96 824
3447.52 895
3448.07 1009
3448.63 814
3449.18 802
3449.73 852
3450.29 807
3450.84 852
3451.39 870
3451.95 871
3452.50 1006
3453.06 889
3453.61 960
3454.17 887
3454.72 950
3455.27 906
3455.83 862
3456.38 832
3456.94 755
3457.49 730
3458.05 869
3458.60 920
3459.16 857
3459.71 889
3460.27 980
3460.82 1018
3461.37 1038
3461.93 1028
3462.48 987
3463.04 896
3463.59 1025
3464.15 951
3464.70 870
3465.26 909
3465.82 1060
3466.37 944
3466.93 899
3467.48 982
3468.04 1077
3468.59 1030
3469.15 1204
3469.70 1177
3470.26 1179
3470.81 1129
3471.37 1146
3471.92 1091
3472.48 1085
3473.04 1193
3473.59 1049
3474.15 1214
3474.70 1104
3475.26 1082
3475.82 1087
3476.37 1301
3476.93 1185
3477.48 1091
3478.04 1152
3478.60 1177
3479.15 1124
3479.71 1182
3480.27 1362
3480.82 1469
3481.38 1394
3481.93 1397
3482.49 1475
3483.05 1501
3483.60 1526
3484.16 1568
3484.72 1487
3485.27 1572
3485.83 1609
3486.39 1399
3486.94 1496
3487.50 1692
3488.06 1911
3488.62 2140
3489.17 2488
3489.73 2957
3490.29 3371
3490.84 4275
3491.40 4688
3491.96 4769
3492.52 5371
3493.07 5496
3493.63 5578
3494.19 5192
3494.75 4960
3495.30 4416
3495.86 3771
3496.42 3299
3496.98 3129
3497.53 2306
3498.09 2331
3498.65 2287
3499.21 2059
3499.76 2117
3500.32 1991
3500.88 2013
3501.44 2195
3502.00 2128
3502.56 2070
3503.11 1983
3503.67 1971
3504.23 2118
3504.79 2114
3505.35 1916
3505.90 1915
3506.46 1935
3507.02 1902
3507.58 1706
3508.14 1632
3508.70 1498
3509.26 1650
3509.81 1501
3510.37 1324
3510.93 1324
3511.49 1316
3512.05 1439
3512.61 1267
3513.17 1267
3513.73 1309
3514.29 1184
3514.84 1020
3515.40 1121
3515.96 1144
3516.52 1232
3517.08 1030
3517.64 1022
3518.20 969
3518.76 997
3519.32 984
3519.88 1145
3520.44 1100
3521.00 955
3521.56 1057
3522.12 1165
3522.68 1042
3523.24 883
3523.80 897
3524.36 990
3524.92 1008
3525.48 946
3526.04 955
3526.60 1068
3527.16 985
3527.72 833
3528.28 936
3528.84 1030
3529.40 959
3529.96 958
3530.52 917
3531.08 843
3531.64 867
3532.20 949
3532.76 899
3533.32 974
3533.88 995
3534.44 935
3535.00 965
3535.56 888
3536.12 965
3536.68 997
3537.25 1006
3537.81 944
3538.37 895
3538.93 944
3539.49 928
3540.05 915
3540.61 779
3541.17 934
3541.73 952
3542.30 927
3542.86 850
3543.42 1103
3543.98 950
3544.54 896
3545.10 842
3545.66 900
3546.23 886
3546.79 758
3547.35 720
3547.91 864
3548.47 822
3549.03 755
3549.60 758
3550.16 771
3550.72 841
3551.28 813
3551.84 746
3552.41 700
3552.97 754
3553.53 849
3554.09 797
3554.65 711
3555.22 664
3555.78 752
3556.34 749
3556.90 791
3557.47 871
3558.03 807
3558.59 664
3559.15 791
3559.72 837
3560.28 802
3560.84 814
3561.41 777
3561.97 851
3562.53 743
3563.09 769
3563.66 798
3564.22 811
3564.78 698
3565.35 809
3565.91 976
3566.47 849
3567.04 779
3567.60 788
3568.16 802
3568.73 678
3569.29 661
3569.85 654
3570.42 588
3570.98 614
3571.54 664
3572.11 603
3572.67 646
3573.23 673
3573.80 688
3574.36 652
3574.93 635
3575.49 711
3576.05 816
3576.62 899
3577.18 858
3577.75 816
3578.31 891
3578.87 890
3579.44 801
3580.00 780
3580.57 776
3581.13 726
3581.70 756
3582.26 743
3582.82 700
3583.39 638
3583.95 706
3584.52 749
3585.08 797
3585.65 789
3586.21 670
3586.78 687
3587.34 800
3587.91 825
3588.47 748
3589.04 617
3589.60 597
3590.17 695
3590.73 574
3591.30 652
3591.86 736
3592.43 734
3592.99 620
3593.56 686
3594.12 733
3594.69 624
3595.25 599
3595.82 651
3596.39 602
3596.95 664
3597.52 671
3598.08 758
3598.65 730
3599.21 664
3599.78 699
3600.35 734
3600.91 808
3601.48 831
3602.04 652
3602.61 613
3603.18 765
3603.74 676
3604.31 654
3604.87 631
3605.44 710
3606.01 706
3606.57 598
3607.14 591
3607.71 657
3608.27 675
3608.84 580
3609.41 580
3609.97 659
3610.54 578
3611.11 546
3611.67 603
3612.24 634
3612.81 647
3613.37 562
3613.94 598
3614.51 686
3615.07 620
3615.64 615
3616.21 639
3616.77 760
3617.34 705
3617.91 652
3618.48 878
3619.04 799
3619.61 718
3620.18 776
3620.75 714
3621.31 750
3621.88 746
3622.45 741
3623.02 665
3623.58 703
3624.15 706
3624.72 720
3625.29 655
3625.86 627
3626.42 622
3626.99 647
3627.56 641
3628.13 641
3628.70 658
3629.26 588
3629.83 486
3630.40 583
3630.97 565
3631.54 586
3632.10 609
3632.67 668
3633.24 646
3633.81 633
3634.38 599
3634.95 611
3635.52 613
3636.08 616
3636.65 724
3637.22 710
3637.79 610
3638.36 622
3638.93 620
3639.50 714
3640.07 596
3640.64 661
3641.20 643
3641.77 668
3642.34 770
3642.91 747
3643.48 740
3644.05 711
3644.62 831
3645.19 694
3645.76 767
3646.33 809
3646.90 665
3647.47 633
3648.04 722
3648.61 650
3649.18 727
3649.75 750
3650.32 762
3650.89 734
3651.46 784
3652.03 818
3652.60 747
3653.17 727
3653.74 729
3654.31 762
3654.88 842
3655.45 799
3656.02 717
3656.59 705
3657.16 806
3657.73 917
3658.30 811
3658.87 761
3659.44 684
3660.01 667
3660.58 780
3661.15 779
3661.72 744
3662.29 696
3662.86 812
3663.43 754
3664.00 753
3664.58 738
3665.15 689
3665.72 686
3666.29 844
3666.86 956
3667.43 1025
3668.00 913
3668.57 850
3669.14 730
3669.72 753
3670.29 882
3670.86 753
3671.43 686
3672.00 632
3672.57 554
3673.14 645
3673.72 688
3674.29 806
3674.86 861
3675.43 769
3676.00 767
3676.57 812
3677.15 751
3677.72 661
3678.29 753
3678.86 635
3679.43 722
3680.01 832
3680.58 638
3681.15 649
3681.72 715
3682.29 631
3682.87 668
3683.44 724
3684.01 600
3684.58 738
3685.16 707
3685.73 601
3686.30 620
3686.87 773
3687.45 731
3688.02 803
3688.59 717
3689.17 709
3689.74 640
3690.31 693
3690.88 725
3691.46 636
3692.03 727
3692.60 663
3693.18 640
3693.75 540
3694.32 576
3694.90 553
3695.47 616
3696.04 640
3696.62 589
3697.19 627
3697.76 599
3698.34 640
3698.91 598
3699.48 571
3700.06 563
3700.63 658
3701.21 604
3701.78 555
3702.35 598
3702.93 607
3703.50 667
3704.07 761
3704.65 605
3705.22 633
3705.80 637
3706.37 708
3706.95 655
3707.52 557
3708.09 637
3708.67 656
3709.24 639
3709.82 642
3710.39 680
3710.97 697
3711.54 599
3712.11 598
3712.69 710
3713.26 705
3713.84 695
3714.41 667
3714.99 696
3715.56 772
3716.14 599
3716.71 576
3717.29 582
3717.86 597
3718.44 591
3719.01 675
3719.59 649
3720.16 636
3720.74 550
3721.31 498
3721.89 448
3722.47 549
3723.04 611
3723.62 627
3724.19 568
3724.77 560
3725.34 527
3725.92 632
3726.49 554
3727.07 526
3727.65 462
3728.22 575
3728.80 665
3729.37 638
3729.95 592
3730.53 600
3731.10 690
3731.68 630
3732.25 586
3732.83 675
3733.41 714
3733.98 679
3734.56 647
3735.14 605
3735.71 683
3736.29 685
3736.86 632
3737.44 630
3738.02 666
3738.59 690
3739.17 640
3739.75 661
3740.32 641
3740.90 625
3741.48 659
3742.06 614
3742.63 554
3743.21 572
3743.79 515
3744.36 552
3744.94 631
3745.52 626
3746.09 630
3746.67 576
3747.25 525
3747.83 656
3748.40 606
3748.98 687
3749.56 682
3750.14 668
3750.71 673
3751.29 587
3751.87 549
3752.45 608
3753.03 595
3753.60 572
3754.18 486
3754.76 523
3755.34 564
3755.91 556
3756.49 562
3757.07 554
3757.65 494
3758.23 549
3758.81 565
3759.38 591
3759.96 636
3760.54 520
3761.12 612
3761.70 699
3762.28 614
3762.85 605
3763.43 645
3764.01 536
3764.59 584
3765.17 629
3765.75 491
3766.33 594
3766.90 707
3767.48 609
3768.06 572
3768.64 567
3769.22 642
3769.80 587
3770.38 554
3770.96 615
3771.54 646
3772.12 642
3772.70 589
3773.27 594
3773.85 571
3774.43 493
3775.01 513
3775.59 523
3776.17 601
3776.75 491
3777.33 477
3777.91 537
3778.49 555
3779.07 531
3779.65 529
3780.23 437
3780.81 448
3781.39 483
3781.97 539
3782.55 546
3783.13 469
3783.71 602
3784.29 609
3784.87 527
3785.45 588
3786.03 572
3786.61 629
3787.19 613
3787.77 597
3788.35 550
3788.93 525
3789.51 613
3790.09 571
3790.67 583
3791.26 586
3791.84 580
3792.42 616
3793.00 599
3793.58 610
3794.16 594
3794.74 643
3795.32 611
3795.90 680
3796.48 677
3797.07 551
3797.65 517
3798.23 626
3798.81 596
3799.39 645
3799.97 604
3800.55 535
3801.13 521
3801.72 655
3802.30 558
3802.88 573
3803.46 541
3804.04 531
3804.62 622
3805.21 537
3805.79 572
3806.37 605
3806.95 564
3807.53 616
3808.12 711
3808.70 708
3809.28 769
3809.86 641
3810.44 681
3811.03 701
3811.61 708
3812.19 640
3812.77 718
3813.36 621
3813.94 735
3814.52 723
3815.10 600
3815.69 686
3816.27 490
3816.85 522
3817.43 599
3818.02 513
3818.60 482
3819.18 562
3819.76 546
3820.35 511
3820.93 589
3821.51 699
3822.10 627
3822.68 638
3823.26 599
3823.85 716
3824.43 594
3825.01 649
3825.60 628
3826.18 575
3826.76 565
3827.35 580
3827.93 631
3828.51 648
3829.10 580
3829.68 572
3830.26 543
3830.85 541
3831.43 631
3832.02 634
3832.60 528
3833.18 574
3833.77 573
3834.35 595
3834.93 635
3835.52 608
3836.10 553
3836.69 567
3837.27 551
3837.86 577
3838.44 515
3839.02 524
3839.61 469
3840.19 568
3840.78 590
3841.36 616
3841.95 525
3842.53 555
3843.12 683
3843.70 519
3844.29 590
3844.87 606
3845.46 602
3846.04 525
3846.63 533
3847.21 574
3847.80 545
3848.38 523
3848.97 529
3849.55 525
3850.14 572
3850.72 545
3851.31 551
3851.89 509
3852.48 554
3853.06 490
3853.65 557
3854.23 573
3854.82 556
3855.40 634
3855.99 613
3856.58 686
3857.16 574
3857.75 556
3858.33 587
3858.92 726
3859.50 569
3860.09 622
3860.68 595
3861.26 661
3861.85 713
3862.43 690
3863.02 600
3863.61 631
3864.19 692
3864.78 702
3865.37 649
3865.95 656
3866.54 633
3867.13 612
3867.71 582
3868.30 619
3868.89 673
3869.47 623
3870.06 685
3870.65 605
3871.23 573
3871.82 574
3872.41 558
3872.99 654
3873.58 623
3874.17 654
3874.75 624
3875.34 609
3875.93 526
3876.52 631
3877.10 595
3877.69 643
3878.28 646
3878.86 616
3879.45 636
3880.04 607
3880.63 677
3881.21 616
3881.80 592
3882.39 502
3882.98 560
3883.57 561
3884.15 611
3884.74 604
3885.33 599
3885.92 578
3886.50 618
3887.09 654
3887.68 642
3888.27 661
3888.86 618
3889.45 670
3890.03 704
3890.62 721
3891.21 787
3891.80 688
3892.39 706
3892.98 643
3893.56 772
3894.15 740
3894.74 657
3895.33 540
3895.92 533
3896.51 609
3897.10 620
3897.68 613
3898.27 585
3898.86 615
3899.45 595
3900.04 649
3900.63 615
3901.22 598
3901.81 725
3902.40 714
3902.99 700
3903.57 677
3904.16 628
3904.75 602
3905.34 573
3905.93 608
3906.52 662
3907.11 795
3907.70 739
3908.29 614
3908.88 712
3909.47 691
3910.06 640
3910.65 613
3911.24 624
3911.83 528
3912.42 555
3913.01 582
3913.60 603
3914.19 531
3914.78 575
3915.37 512
3915.96 579
3916.55 725
3917.14 699
3917.73 618
3918.32 575
3918.91 490
3919.50 587
3920.09 576
3920.68 559
3921.27 594
3921.86 640
3922.45 551
3923.05 625
3923.64 567
3924.23 577
3924.82 536
3925.41 521
3926.00 554
3926.59 568
3927.18 561
3927.77 544
3928.36 535
3928.95 467
3929.55 517
3930.14 480
3930.73 458
3931.32 442
3931.91 464
3932.50 488
3933.09 489
3933.69 449
3934.28 454
3934.87 533
3935.46 501
3936.05 501
3936.64 558
3937.24 575
3937.83 514
3938.42 578
3939.01 653
3939.60 551
3940.20 519
3940.79 563
3941.38 527
3941.97 560
3942.56 623
3943.16 650
3943.75 599
3944.34 625
3944.93 561
3945.53 479
3946.12 570
3946.71 531
3947.30 529
3947.90 557
3948.49 562
3949.08 577
3949.67 610
3950.27 561
3950.86 603
3951.45 557
3952.05 544
3952.64 577
3953.23 510
3953.82 524
3954.42 530
3955.01 606
3955.60 660
3956.20 662
3956.79 740
3957.38 657
3957.98 589
3958.57 554
3959.16 530
3959.76 590
3960.35 619
3960.94 668
3961.54 698
3962.13 630
3962.73 640
3963.32 691
3963.91 635
3964.51 644
3965.10 595
3965.69 687
3966.29 752
3966.88 764
3967.48 748
3968.07 712
3968.66 607
3969.26 675
3969.85 675
3970.45 574
3971.04 671
3971.64 631
3972.23 695
3972.82 727
3973.42 669
3974.01 715
3974.61 648
3975.20 719
3975.80 868
3976.39 871
3976.99 842
3977.58 802
3978.18 868
3978.77 838
3979.37 775
3979.96 735
3980.56 782
3981.15 820
3981.75 814
3982.34 717
3982.94 593
3983.53 602
3984.13 632
3984.72 631
3985.32 609
3985.91 638
3986.51 800
3987.11 704
3987.70 667
3988.30 639
3988.89 675
3989.49 722
3990.08 728
3990.68 682
3991.28 732
3991.87 752
3992.47 772
3993.06 766
3993.66 712
3994.26 666
3994.85 765
3995.45 795
3996.04 705
3996.64 725
3997.24 753
3997.83 794
3998.43 814
3999.03 697
3999.62 676
4000.22 726
4000.81 574
4001.41 698
4002.01 732
4002.60 697
4003.20 737
4003.80 663
4004.40 688
4004.99 712
4005.59 602
4006.19 652
4006.78 690
4007.38 787
4007.98 663
4008.57 631
4009.17 719
4009.77 705
4010.37 705
4010.96 654
4011.56 672
4012.16 603
4012.76 543
4013.35 684
4013.95 621
4014.55 650
4015.15 693
4015.74 757
4016.34 651
4016.94 693
4017.54 728
4018.13 651
4018.73 757
4019.33 576
4019.93 613
4020.53 612
4021.12 553
4021.72 579
4022.32 623
4022.92 534
4023.52 614
4024.12 781
4024.71 692
4025.31 765
4025.91 815
4026.51 834
4027.11 822
4027.71 930
4028.30 788
4028.90 728
4029.50 860
4030.10 865
4030.70 771
4031.30 836
4031.90 930
4032.50 909
4033.10 875
4033.69 873
4034.29 889
4034.89 776
4035.49 804
4036.09 774
4036.69 738
4037.29 719
4037.89 672
4038.49 618
4039.09 621
4039.69 679
4040.29 509
4040.89 505
4041.49 593
4042.08 692
4042.68 629
4043.28 567
4043.88 462
4044.48 564
4045.08 543
4045.68 589
4046.28 607
4046.88 651
4047.48 526
4048.08 625
4048.68 579
4049.28 609
4049.88 625
4050.48 510
4051.08 504
4051.69 539
4052.29 575
4052.89 522
4053.49 502
4054.09 572
4054.69 636
4055.29 490
4055.89 590
4056.49 578
4057.09 644
4057.69 536
4058.29 612
4058.89 606
4059.49 649
4060.09 601
4060.70 524
4061.30 499
4061.90 500
4062.50 538
4063.10 553
4063.70 554
4064.30 579
4064.90 603
4065.51 560
4066.11 627
4066.71 693
4067.31 594
4067.91 662
4068.51 593
4069.11 601
4069.72 601
4070.32 562
4070.92 562
4071.52 548
4072.12 616
4072.73 571
4073.33 518
4073.93 481
4074.53 586
4075.13 583
4075.74 574
4076.34 545
4076.94 538
4077.54 627
4078.14 705
4078.75 548
4079.35 501
4079.95 509
4080.55 544
4081.16 555
4081.76 517
4082.36 546
4082.96 446
4083.57 489
4084.17 538
4084.77 611
4085.38 577
4085.98 498
4086.58 554
4087.18 534
4087.79 517
4088.39 529
4088.99 508
4089.60 466
4090.20 487
4090.80 549
4091.41 562
4092.01 494
4092.61 490
4093.22 527
4093.82 478
4094.42 565
4095.03 522
4095.63 508
4096.23 591
4096.84 535
4097.44 593
4098.05 504
4098.65 556
4099.25 512
4099.86 610
4100.46 579
4101.06 525
4101.67 504
4102.27 501
4102.88 541
4103.48 572
4104.09 424
4104.69 600
4105.29 598
4105.90 516
4106.50 550
4107.11 571
4107.71 443
4108.32 536
4108.92 602
4109.53 635
4110.13 566
4110.74 561
4111.34 461
4111.94 476
4112.55 539
4113.15 502
4113.76 520
4114.36 591
4114.97 621
4115.57 638
4116.18 528
4116.78 596
4117.39 596
4118.00 513
4118.60 453
4119.21 564
4119.81 542
4120.42 527
4121.02 512
4121.63 539
4122.23 572
4122.84 499
4123.44 529
4124.05 509
4124.66 397
4125.26 499
4125.87 528
4126.47 506
4127.08 478
4127.68 608
4128.29 567
4128.90 562
4129.50 581
4130.11 518
4130.72 512
4131.32 564
4131.93 457
4132.53 434
4133.14 471
4133.75 450
4134.35 598
4134.96 672
4135.57 546
4136.17 577
4136.78 541
4137.39 537
4137.99 593
4138.60 678
4139.21 575
4139.81 556
4140.42 641
4141.03 594
4141.63 591
4142.24 623
4142.85 604
4143.46 524
4144.06 532
4144.67 570
4145.28 577
4145.88 695
4146.49 649
4147.10 587
4147.71 537
4148.31 562
4148.92 608
4149.53 608
4150.14 602
4150.74 501
4151.35 522
4151.96 475
4152.57 487
4153.18 527
4153.78 568
4154.39 547
4155.00 551
4155.61 507
4156.22 609
4156.82 528
4157.43 548
4158.04 514
4158.65 515
4159.26 543
4159.86 609
4160.47 572
4161.08 524
4161.69 477
4162.30 557
4162.91 665
4163.52 674
4164.12 603
4164.73 577
4165.34 593
4165.95 598
4166.56 586
4167.17 615
4167.78 587
4168.39 649
4168.99 494
4169.60 567
4170.21 563
4170.82 529
4171.43 546
4172.04 562
4172.65 555
4173.26 440
4173.87 550
4174.48 504
4175.09 531
4175.70 570
4176.31 666
4176.92 534
4177.53 629
4178.13 590
4178.74 510
4179.35 560
4179.96 592
4180.57 578
4181.18 577
4181.79 644
4182.40 590
4183.01 628
4183.62 555
4184.23 611
4184.84 599
4185.45 518
4186.06 551
4186.67 529
4187.29 634
4187.90 539
4188.51 560
4189.12 619
4189.73 574
4190.34 450
4190.95 530
4191.56 527
4192.17 541
4192.78 618
4193.39 665
4194.00 569
4194.61 611
4195.22 574
4195.83 545
4196.45 595
4197.06 618
4197.67 611
4198.28 608
4198.89 680
4199.50 563
4200.11 484
4200.72 571
4201.33 609
4201.95 575
4202.56 527
4203.17 501
4203.78 536
4204.39 462
4205.00 567
4205.62 600
4206.23 507
4206.84 466
4207.45 495
4208.06 596
4208.67 533
4209.29 461
4209.90 459
4210.51 485
4211.12 504
4211.73 548
4212.35 575
4212.96 528
4213.57 573
4214.18 557
4214.80 569
4215.41 582
4216.02 545
4216.63 526
4217.25 604
4217.86 569
4218.47 586
4219.08 574
4219.70 651
4220.31 627
4220.92 622
4221.53 705
4222.15 538
4222.76 647
4223.37 615
4223.99 615
4224.60 566
4225.21 596
4225.83 581
4226.44 462
4227.05 566
4227.66 619
4228.28 513
4228.89 577
4229.51 631
4230.12 630
4230.73 714
4231.35 683
4231.96 725
4232.57 652
4233.19 857
4233.80 851
4234.41 830
4235.03 817
4235.64 960
4236.26 912
4236.87 875
4237.48 823
4238.10 738
4238.71 739
4239.33 717
4239.94 719
4240.55 605
4241.17 585
4241.78 595
4242.40 570
4243.01 542
4243.63 617
4244.24 605
4244.85 590
4245.47 583
4246.08 591
4246.70 584
4247.31 525
4247.93 570
4248.54 556
4249.16 671
4249.77 585
4250.39 493
4251.00 609
4251.62 531
4252.23 546
4252.85 539
4253.46 527
4254.08 480
4254.69 596
4255.31 627
4255.92 576
4256.54 543
4257.15 529
4257.77 550
4258.39 592
4259.00 613
4259.62 518
4260.23 506
4260.85 507
4261.46 517
4262.08 504
4262.69 546
4263.31 560
4263.93 608
4264.54 541
4265.16 627
4265.77 540
4266.39 629
4267.01 663
4267.62 604
4268.24 636
4268.86 602
4269.47 629
4270.09 669
4270.70 630
4271.32 630
4271.94 579
4272.55 667
4273.17 516
4273.79 446
4274.40 583
4275.02 621
4275.64 548
4276.25 477
4276.87 468
4277.49 607
4278.10 735
4278.72 586
4279.34 652
4279.96 596
4280.57 512
4281.19 584
4281.81 580
4282.42 559
4283.04 502
4283.66 523
4284.28 574
4284.89 530
4285.51 515
4286.13 607
4286.75 529
4287.36 498
4287.98 536
4288.60 603
4289.22 631
4289.83 645
4290.45 702
4291.07 555
4291.69 490
4292.31 586
4292.92 472
4293.54 518
4294.16 543
4294.78 503
4295.40 582
4296.01 619
4296.63 566
4297.25 556
4297.87 558
4298.49 594
4299.11 589
4299.72 533
4300.34 562
4300.96 602
4301.58 597
4302.20 577
4302.82 542
4303.44 572
4304.06 555
4304.67 698
4305.29 636
4305.91 608
4306.53 657
4307.15 554
4307.77 548
4308.39 657
4309.01 630
4309.63 625
4310.25 598
4310.86 570
4311.48 657
4312.10 626
4312.72 592
4313.34 520
4313.96 641
4314.58 560
4315.20 549
4315.82 585
4316.44 632
4317.06 674
4317.68 669
4318.30 605
4318.92 589
4319.54 677
4320.16 595
4320.78 670
4321.40 534
4322.02 672
4322.64 661
4323.26 617
4323.88 660
4324.50 801
4325.12 810
4325.74 819
4326.36 814
4326.98 770
4327.60 780
4328.22 870
4328.84 797
4329.46 689
4330.08 715
4330.71 830
4331.33 778
4331.95 637
4332.57 732
4333.19 910
4333.81 851
4334.43 946
4335.05 1110
4335.67 1218
4336.29 1319
4336.91 1332
4337.54 1473
4338.16 1606
4338.78 1579
4339.40 1432
4340.02 1603
4340.64 1535
4341.26 1430
4341.89 1332
4342.51 1392
4343.13 1150
4343.75 1424
4344.37 1739
4344.99 1755
4345.62 2099
4346.24 2148
4346.86 2264
4347.48 1961
4348.10 2113
4348.73 2026
4349.35 1952
4349.97 1858
4350.59 1661
4351.21 1568
4351.84 1297
4352.46 1284
4353.08 1111
4353.70 981
4354.33 953
4354.95 1086
4355.57 939
4356.19 880
4356.82 848
4357.44 780
4358.06 724
4358.68 820
4359.31 821
4359.93 901
4360.55 1045
4361.17 959
4361.80 940
4362.42 880
4363.04 850
4363.67 914
4364.29 754
4364.91 735
4365.54 811
4366.16 881
4366.78 812
4367.41 760
4368.03 701
4368.65 740
4369.28 682
4369.90 677
4370.52 747
4371.15 727
4371.77 658
4372.39 618
4373.02 587
4373.64 605
4374.27 520
4374.89 556
4375.51 741
4376.14 734
4376.76 704
4377.39 728
4378.01 653
4378.63 734
4379.26 632
4379.88 623
4380.51 661
4381.13 696
4381.75 729
4382.38 702
4383.00 629
4383.63 593
4384.25 667
4384.88 671
4385.50 622
4386.13 666
4386.75 606
4387.38 606
4388.00 686
4388.63 650
4389.25 652
4389.88 596
4390.50 668
4391.13 665
4391.75 669
4392.38 676
4393.00 595
4393.63 508
4394.25 595
4394.88 499
4395.50 486
4396.13 660
4396.75 650
4397.38 672
4398.00 626
4398.63 610
4399.26 632
4399.88 671
4400.51 562
4401.13 600
4401.76 654
4402.38 623
4403.01 677
4403.64 725
4404.26 679
4404.89 592
4405.51 675
4406.14 674
4406.77 589
4407.39 642
4408.02 617
4408.64 564
4409.27 599
4409.90 622
4410.52 604
4411.15 533
4411.78 640
4412.40 626
4413.03 618
4413.66 608
4414.28 637
4414.91 624
4415.54 703
4416.16 635
4416.79 609
4417.42 586
4418.04 657
4418.67 660
4419.30 557
4419.93 526
4420.55 602
4421.18 564
4421.81 588
4422.43 599
4423.06 578
4423.69 577
4424.32 511
4424.94 626
4425.57 653
4426.20 590
4426.83 644
4427.45 686
4428.08 596
4428.71 529
4429.34 582
4429.96 504
4430.59 503
4431.22 553
4431.85 490
4432.48 477
4433.10 581
4433.73 497
4434.36 648
4434.99 530
4435.62 553
4436.24 565
4436.87 577
4437.50 536
4438.13 616
4438.76 618
4439.39 573
4440.02 527
4440.64 539
4441.27 576
4441.90 574
4442.53 574
4443.16 526
4443.79 494
4444.42 415
4445.04 514
4445.67 544
4446.30 599
4446.93 579
4447.56 620
4448.19 726
4448.82 672
4449.45 656
4450.08 601
4450.71 608
4451.34 641
4451.97 681
4452.59 640
4453.22 597
4453.85 579
4454.48 667
4455.11 666
4455.74 633
4456.37 644
4457.00 714
4457.63 636
4458.26 589
4458.89 556
4459.52 593
4460.15 680
4460.78 681
4461.41 703
4462.04 665
4462.67 625
4463.30 652
4463.93 519
4464.56 456
4465.19 565
4465.82 583
4466.45 587
4467.08 590
4467.71 498
4468.34 536
4468.97 520
4469.61 589
4470.24 569
4470.87 588
4471.50 556
4472.13 541
4472.76 478
4473.39 525
4474.02 508
4474.65 556
4475.28 651
4475.91 566
4476.54 539
4477.18 518
4477.81 472
4478.44 565
4479.07 527
4479.70 579
4480.33 580
4480.96 499
4481.59 550
4482.23 597
4482.86 555
4483.49 509
4484.12 557
4484.75 553
4485.38 602
4486.02 633
4486.65 662
4487.28 634
4487.91 700
4488.54 630
4489.18 605
4489.81 701
4490.44 745
4491.07 688
4491.70 597
4492.34 648
4492.97 585
4493.60 562
4494.23 599
4494.87 597
4495.50 611
4496.13 531
4496.76 552
4497.40 611
4498.03 568
4498.66 603
4499.29 736
4499.93 784
4500.56 818
4501.19 875
4501.82 942
4502.46 952
4503.09 947
4503.72 812
4504.36 781
4504.99 744
4505.62 849
4506.26 840
4506.89 773
4507.52 670
4508.16 676
4508.79 698
4509.42 653
4510.06 614
4510.69 649
4511.32 622
4511.96 645
4512.59 651
4513.22 624
4513.86 609
4514.49 597
4515.13 583
4515.76 590
4516.39 592
4517.03 533
4517.66 541
4518.30 522
4518.93 606
4519.56 620
4520.20 546
4520.83 590
4521.47 585
4522.10 609
4522.73 575
4523.37 618
4524.00 558
4524.64 540
4525.27 559
4525.91 572
4526.54 679
4527.18 793
4527.81 702
4528.45 677
4529.08 702
4529.72 727
4530.35 626
4530.99 632
4531.62 724
4532.26 751
4532.89 759
4533.53 743
4534.16 641
4534.80 646
4535.43 694
4536.07 628
4536.70 580
4537.34 614
4537.97 606
4538.61 595
4539.24 527
4539.88 546
4540.51 545
4541.15 516
4541.79 527
4542.42 520
4543.06 537
4543.69 631
4544.33 553
4544.96 513
4545.60 549
4546.24 543
4546.87 511
4547.51 477
4548.14 498
4548.78 510
4549.42 506
4550.05 589
4550.69 522
4551.33 536
4551.96 540
4552.60 510
4553.24 496
4553.87 547
4554.51 571
4555.15 513
4555.78 587
4556.42 459
4557.06 604
4557.69 598
4558.33 553
4558.97 551
4559.60 509
4560.24 522
4560.88 599
4561.51 530
4562.15 485
4562.79 557
4563.43 532
4564.06 460
4564.70 515
4565.34 550
4565.97 527
4566.61 570
4567.25 548
4567.89 630
4568.52 679
4569.16 542
4569.80 523
4570.44 512
4571.07 506
4571.71 637
4572.35 684
4572.99 549
4573.63 521
4574.26 543
4574.90 575
4575.54 524
4576.18 560
4576.82 580
4577.45 576
4578.09 512
4578.73 607
4579.37 535
4580.01 539
4580.65 518
4581.28 613
4581.92 601
4582.56 650
4583.20 553
4583.84 645
4584.48 610
4585.12 689
4585.76 619
4586.39 593
4587.03 672
4587.67 618
4588.31 687
4588.95 729
4589.59 760
4590.23 757
4590.87 896
4591.51 985
4592.15 823
4592.78 973
4593.42 942
4594.06 864
4594.70 852
4595.34 817
4595.98 831
4596.62 699
4597.26 759
4597.90 697
4598.54 666
4599.18 706
4599.82 655
4600.46 601
4601.10 715
4601.74 676
4602.38 647
4603.02 812
4603.66 729
4604.30 710
4604.94 657
4605.58 686
4606.22 619
4606.86 605
4607.50 506
4608.14 507
4608.78 573
4609.42 527
4610.06 553
4610.70 607
4611.34 585
4611.98 598
4612.62 516
4613.26 584
4613.90 680
4614.55 579
4615.19 528
4615.83 571
4616.47 553
4617.11 513
4617.75 498
4618.39 526
4619.03 607
4619.67 511
4620.31 501
4620.96 580
4621.60 555
4622.24 560
4622.88 524
4623.52 567
4624.16 586
4624.80 515
4625.44 539
4626.09 532
4626.73 560
4627.37 537
4628.01 467
4628.65 475
4629.29 463
4629.94 473
4630.58 488
4631.22 477
4631.86 513
4632.50 601
4633.15 636
4633.79 557
4634.43 613
4635.07 594
4635.72 593
4636.36 543
4637.00 546
4637.64 603
4638.28 596
4638.93 643
4639.57 556
4640.21 569
4640.85 614
4641.50 616
4642.14 705
4642.78 581
4643.43 577
4644.07 537
4644.71 561
4645.35 500
4646.00 538
4646.64 540
4647.28 648
4647.93 497
4648.57 575
4649.21 529
4649.86 507
4650.50 563
4651.14 565
4651.79 557
4652.43 550
4653.07 548
4653.72 609
4654.36 539
4655.00 568
4655.65 620
4656.29 517
4656.93 504
4657.58 563
4658.22 550
4658.87 471
4659.51 518
4660.15 484
4660.80 550
4661.44 528
4662.09 517
4662.73 532
4663.37 432
4664.02 445
4664.66 450
4665.31 517
4665.95 542
4666.59 489
4667.24 470
4667.88 493
4668.53 488
4669.17 425
4669.82 499
4670.46 449
4671.11 411
4671.75 442
4672.40 495
4673.04 430
4673.69 523
4674.33 523
4674.98 507
4675.62 530
4676.27 532
4676.91 555
4677.56 491
4678.20 504
4678.85 472
4679.49 522
4680.14 542
4680.78 605
4681.43 504
4682.07 554
4682.72 590
4683.36 546
4684.01 530
4684.66 569
4685.30 563
4685.95 521
4686.59 512
4687.24 521
4687.88 583
4688.53 551
4689.18 496
4689.82 593
4690.47 543
4691.11 674
4691.76 519
4692.41 515
4693.05 646
4693.70 571
4694.34 552
4694.99 568
4695.64 577
4696.28 642
4696.93 614
4697.58 546
4698.22 604
4698.87 727
4699.52 790
4700.16 802
4700.81 748
4701.46 771
4702.10 681
4702.75 737
4703.40 622
4704.04 621
4704.69 585
4705.34 599
4705.99 663
4706.63 619
4707.28 590
4707.93 571
4708.57 615
4709.22 525
4709.87 577
4710.52 539
4711.16 496
4711.81 567
4712.46 529
4713.11 640
4713.75 611
4714.40 515
4715.05 596
4715.70 482
4716.35 550
4716.99 581
4717.64 540
4718.29 502
4718.94 507
4719.58 563
4720.23 590
4720.88 584
4721.53 573
4722.18 535
4722.83 588
4723.47 478
4724.12 622
4724.77 593
4725.42 542
4726.07 643
4726.72 655
4727.36 678
4728.01 719
4728.66 654
4729.31 513
4729.96 640
4730.61 665
4731.26 579
4731.91 590
4732.55 528
4733.20 564
4733.85 599
4734.50 610
4735.15 511
4735.80 567
4736.45 588
4737.10 545
4737.75 557
4738.40 555
4739.05 564
4739.70 593
4740.35 575
4740.99 574
4741.64 635
4742.29 635
4742.94 599
4743.59 569
4744.24 551
4744.89 557
4745.54 567
4746.19 545
4746.84 531
4747.49 645
4748.14 612
4748.79 582
4749.44 564
4750.09 590
4750.74 673
4751.39 712
4752.04 639
4752.69 693
4753.34 789
4753.99 653
4754.64 737
4755.29 596
4755.95 612
4756.60 619
4757.25 539
4757.90 510
4758.55 533
4759.20 568
4759.85 570
4760.50 557
4761.15 489
4761.80 494
4762.45 529
4763.10 488
4763.75 508
4764.41 592
4765.06 571
4765.71 582
4766.36 523
4767.01 489
4767.66 679
4768.31 575
4768.97 542
4769.62 612
4770.27 566
4770.92 521
4771.57 588
4772.22 458
4772.87 490
4773.53 552
4774.18 618
4774.83 517
4775.48 537
4776.13 501
4776.79 492
4777.44 555
4778.09 572
4778.74 619
4779.39 675
4780.05 621
4780.70 631
4781.35 547
4782.00 550
4782.65 542
4783.31 580
4783.96 668
4784.61 618
4785.26 485
4785.92 551
4786.57 593
4787.22 643
4787.88 595
4788.53 615
4789.18 576
4789.83 607
4790.49 617
4791.14 636
4791.79 574
4792.45 593
4793.10 499
4793.75 598
4794.40 578
4795.06 645
4795.71 585
4796.36 556
4797.02 642
4797.67 603
4798.32 575
4798.98 590
4799.63 665
4800.29 561
4800.94 589
4801.59 718
4802.25 688
4802.90 624
4803.55 543
4804.21 585
4804.86 658
4805.52 617
4806.17 623
4806.82 588
4807.48 533
4808.13 564
4808.79 748
4809.44 716
4810.09 687
4810.75 710
4811.40 554
4812.06 568
4812.71 656
4813.37 708
4814.02 674
4814.67 643
4815.33 663
4815.98 599
4816.64 590
4817.29 617
4817.95 606
4818.60 664
4819.26 692
4819.91 688
4820.57 733
4821.22 692
4821.88 594
4822.53 585
4823.19 676
4823.84 801
4824.50 741
4825.15 723
4825.81 670
4826.46 719
4827.12 774
4827.77 748
4828.43 702
4829.09 901
4829.74 825
4830.40 885
4831.05 827
4831.71 819
4832.36 904
4833.02 920
4833.68 934
4834.33 874
4834.99 906
4835.64 937
4836.30 1049
4836.96 1069
4837.61 930
4838.27 1001
4838.92 976
4839.58 1076
4840.24 971
4840.89 1027
4841.55 1084
4842.21 1262
4842.86 1283
4843.52 1140
4844.17 1227
4844.83 1177
4845.49 1124
4846.14 1273
4846.80 1384
4847.46 1553
4848.11 1511
4848.77 1711
4849.43 1847
4850.09 1795
4850.74 1931
4851.40 1981
4852.06 1893
4852.71 2061
4853.37 1920
4854.03 1779
4854.69 1787
4855.34 1753
4856.00 1862
4856.66 1562
4857.31 1678
4857.97 1880
4858.63 1911
4859.29 1936
4859.94 1914
4860.60 1920
4861.26 2051
4861.92 1814
4862.58 1728
4863.23 1602
4863.89 1550
4864.55 1588
4865.21 1683
4865.87 1750
4866.52 1565
4867.18 1760
4867.84 1690
4868.50 1697
4869.16 1537
4869.81 1559
4870.47 1552
4871.13 1337
4871.79 1491
4872.45 1354
4873.11 1287
4873.77 1401
4874.42 1274
4875.08 1400
4875.74 1336
4876.40 1195
4877.06 1280
4877.72 1396
4878.38 1227
4879.03 1255
4879.69 1316
4880.35 1264
4881.01 1165
4881.67 1184
4882.33 1253
4882.99 1108
4883.65 1043
4884.31 1081
4884.97 983
4885.63 1050
4886.29 1068
4886.95 1036
4887.60 1023
4888.26 1127
4888.92 1135
4889.58 1157
4890.24 1194
4890.90 1093
4891.56 1110
4892.22 1107
4892.88 1054
4893.54 1103
4894.20 1022
4894.86 976
4895.52 933
4896.18 839
4896.84 771
4897.50 830
4898.16 876
4898.82 864
4899.48 872
4900.14 945
4900.80 864
4901.46 847
4902.12 804
4902.79 759
4903.45 778
4904.11 812
4904.77 780
4905.43 799
4906.09 858
4906.75 799
4907.41 711
4908.07 805
4908.73 720
4909.39 706
4910.05 793
4910.71 807
4911.38 717
4912.04 749
4912.70 700
4913.36 733
4914.02 814
4914.68 754
4915.34 626
4916.00 648
4916.67 792
4917.33 688
4917.99 585
4918.65 629
4919.31 734
4919.97 673
4920.64 750
4921.30 642
4921.96 636
4922.62 693
4923.28 658
4923.94 638
4924.61 640
4925.27 649
4925.93 752
4926.59 747
4927.26 736
4927.92 673
4928.58 670
4929.24 628
4929.90 678
4930.57 611
4931.23 629
4931.89 605
4932.55 739
4933.22 730
4933.88 625
4934.54 690
4935.20 694
4935.87 652
4936.53 596
4937.19 582
4937.86 551
4938.52 647
4939.18 687
4939.84 612
4940.51 643
4941.17 698
4941.83 661
4942.50 693
4943.16 694
4943.82 614
4944.49 590
4945.15 654
4945.81 687
4946.48 567
4947.14 522
4947.80 597
4948.47 568
4949.13 659
4949.79 536
4950.46 513
4951.12 547
4951.79 566
4952.45 623
4953.11 574
4953.78 580
4954.44 514
4955.11 501
4955.77 504
4956.43 661
4957.10 656
4957.76 507
4958.43 519
4959.09 615
4959.76 678
4960.42 588
4961.08 567
4961.75 589
4962.41 620
4963.08 638
4963.74 719
4964.41 783
4965.07 729
4965.74 751
4966.40 734
4967.07 763
4967.73 799
4968.40 783
4969.06 644
4969.73 641
4970.39 549
4971.06 574
4971.72 598
4972.39 546
4973.05 557
4973.72 552
4974.38 598
4975.05 613
4975.71 553
4976.38 536
4977.04 601
4977.71 534
4978.37 537
4979.04 568
4979.71 650
4980.37 594
4981.04 513
4981.70 589
4982.37 566
4983.04 598
4983.70 589
4984.37 615
4985.03 672
4985.70 539
4986.37 563
4987.03 544
4987.70 556
4988.36 642
4989.03 665
4989.70 662
4990.36 635
4991.03 588
4991.70 600
4992.36 598
4993.03 581
4993.70 536
4994.36 555
4995.03 560
4995.70 588
4996.36 602
4997.03 557
4997.70 572
4998.36 623
4999.03 570
4999.70 505
5000.36 547
5001.03 535
5001.70 554
5002.37 486
5003.03 466
5003.70 451
5004.37 517
5005.03 460
5005.70 454
5006.37 542
5007.04 584
5007.70 551
5008.37 485
5009.04 545
5009.71 519
5010.38 431
5011.04 555
5011.71 541
5012.38 521
5013.05 583
5013.71 510
5014.38 521
5015.05 561
5015.72 505
5016.39 540
5017.06 533
5017.72 557
5018.39 436
5019.06 468
5019.73 521
5020.40 468
5021.07 612
5021.73 592
5022.40 553
5023.07 491
5023.74 576
5024.41 545
5025.08 473
5025.75 571
5026.41 561
5027.08 577
5027.75 573
5028.42 510
5029.09 510
5029.76 507
5030.43 604
5031.10 543
5031.77 536
5032.44 571
5033.10 511
5033.77 430
5034.44 567
5035.11 563
5035.78 546
5036.45 491
5037.12 437
5037.79 496
5038.46 551
5039.13 533
5039.80 451
5040.47 454
5041.14 473
5041.81 434
5042.48 523
5043.15 575
5043.82 509
5044.49 486
5045.16 427
5045.83 478
5046.50 436
5047.17 514
5047.84 499
5048.51 487
5049.18 467
5049.85 572
5050.52 568
5051.19 518
5051.86 532
5052.53 480
5053.20 493
5053.87 509
5054.54 485
5055.21 490
5055.89 510
5056.56 558
5057.23 607
5057.90 476
5058.57 461
5059.24 406
5059.91 469
5060.58 477
5061.25 525
5061.92 456
5062.60 538
5063.27 465
5063.94 457
5064.61 442
5065.28 506
5065.95 496
5066.62 456
5067.30 396
5067.97 530
5068.64 472
5069.31 467
5069.98 644
5070.65 521
5071.33 463
5072.00 404
5072.67 438
5073.34 497
5074.01 429
5074.68 506
5075.36 494
5076.03 496
5076.70 551
5077.37 558
5078.05 535
5078.72 550
5079.39 556
5080.06 528
5080.73 478
5081.41 419
5082.08 516
5082.75 522
5083.42 460
5084.10 484
5084.77 570
5085.44 559
5086.12 600
5086.79 551
5087.46 521
5088.13 539
5088.81 545
5089.48 562
5090.15 510
5090.83 530
5091.50 558
5092.17 601
5092.85 578
5093.52 559
5094.19 560
5094.87 520
5095.54 552
5096.21 665
5096.89 583
5097.56 505
5098.23 521
5098.91 508
5099.58 435
5100.25 437
5100.93 497
5101.60 497
5102.28 479
5102.95 495
5103.62 477
5104.30 495
5104.97 555
5105.65 611
5106.32 520
5106.99 561
5107.67 514
5108.34 504
5109.02 447
5109.69 564
5110.36 521
5111.04 488
5111.71 496
5112.39 517
5113.06 531
5113.74 515
5114.41 488
5115.09 491
5115.76 464
5116.44 539
5117.11 495
5117.79 513
5118.46 521
5119.14 551
5119.81 520
5120.49 504
5121.16 483
5121.84 551
5122.51 489
5123.19 445
5123.86 473
5124.54 470
5125.21 563
5125.89 614
5126.56 546
5127.24 585
5127.91 542
5128.59 530
5129.27 480
5129.94 491
5130.62 478
5131.29 511
5131.97 527
5132.64 613
5133.32 544
5134.00 503
5134.67 497
5135.35 605
5136.02 528
5136.70 462
5137.38 487
5138.05 528
5138.73 461
5139.40 449
5140.08 502
5140.76 556
5141.43 508
5142.11 511
5142.79 502
5143.46 477
5144.14 496
5144.82 459
5145.49 488
5146.17 423
5146.85 418
5147.52 499
5148.20 426
5148.88 449
5149.55 414
5150.23 406
5150.91 447
5151.59 383
5152.26 426
5152.94 440
5153.62 435
5154.29 437
5154.97 436
5155.65 448
5156.33 415
5157.00 458
5157.68 406
5158.36 458
5159.04 452
5159.71 448
5160.39 482
5161.07 406
5161.75 478
5162.42 461
5163.10 417
5163.78 450
5164.46 441
5165.14 447
5165.81 452
5166.49 451
5167.17 454
5167.85 552
5168.53 536
5169.21 421
5169.88 506
5170.56 433
5171.24 556
5171.92 489
5172.60 488
5173.28 478
5173.95 472
5174.63 460
5175.31 476
5175.99 549
5176.67 525
5177.35 637
5178.03 551
5178.71 529
5179.38 540
5180.06 502
5180.74 536
5181.42 492
5182.10 556
5182.78 632
5183.46 507
5184.14 585
5184.82 460
5185.50 485
5186.18 508
5186.86 496
5187.53 517
5188.21 413
5188.89 466
5189.57 414
5190.25 411
5190.93 361
5191.61 409
5192.29 401
5192.97 452
5193.65 453
5194.33 436
5195.01 417
5195.69 446
5196.37 445
5197.05 461
5197.73 472
5198.41 446
5199.09 429
5199.77 493
5200.45 526
5201.13 475
5201.81 400
5202.49 455
5203.17 438
5203.86 514
5204.54 517
5205.22 496
5205.90 447
5206.58 424
5207.26 407
5207.94 489
5208.62 480
5209.30 451
5209.98 489
5210.66 482
5211.34 520
5212.02 517
5212.71 432
5213.39 497
5214.07 454
5214.75 517
5215.43 473
5216.11 447
5216.79 489
5217.47 548
5218.16 507
5218.84 454
5219.52 489
5220.20 593
5220.88 529
5221.56 520
5222.25 590
5222.93 512
5223.61 539
5224.29 486
5224.97 563
5225.66 564
5226.34 449
5227.02 501
5227.70 498
5228.38 620
5229.07 590
5229.75 503
5230.43 515
5231.11 572
5231.79 461
5232.48 430
5233.16 514
5233.84 525
5234.52 492
5235.21 466
5235.89 513
5236.57 538
5237.26 460
5237.94 460
5238.62 495
5239.30 512
5239.99 571
5240.67 572
5241.35 626
5242.04 452
5242.72 481
5243.40 496
5244.08 495
5244.77 557
5245.45 506
5246.13 540
5246.82 472
5247.50 477
5248.18 469
5248.87 536
5249.55 561
5250.24 562
5250.92 512
5251.60 505
5252.29 522
5252.97 490
5253.65 508
5254.34 529
5255.02 477
5255.71 450
5256.39 523
5257.07 565
5257.76 521
5258.44 502
5259.13 538
5259.81 512
5260.49 510
5261.18 443
5261.86 431
5262.55 519
5263.23 467
5263.92 494
5264.60 471
5265.28 568
5265.97 572
5266.65 501
5267.34 546
5268.02 566
5268.71 419
5269.39 481
5270.08 536
5270.76 509
5271.45 480
5272.13 483
5272.82 468
5273.50 466
5274.19 497
5274.87 482
5275.56 518
5276.24 458
5276.93 456
5277.61 412
5278.30 470
5278.98 421
5279.67 474
5280.36 460
5281.04 427
5281.73 548
5282.41 564
5283.10 555
5283.78 589
5284.47 527
5285.16 501
5285.84 427
5286.53 393
5287.21 473
5287.90 483
5288.59 526
5289.27 536
5289.96 451
5290.64 395
5291.33 450
5292.02 543
5292.70 526
5293.39 486
5294.08 567
5294.76 453
5295.45 499
5296.13 489
5296.82 508
5297.51 551
5298.19 518
5298.88 463
5299.57 500
5300.25 568
5300.94 534
5301.63 523
5302.32 534
5303.00 495
5303.69 481
5304.38 498
5305.06 559
5305.75 513
5306.44 564
5307.13 565
5307.81 531
5308.50 515
5309.19 530
5309.87 546
5310.56 543
5311.25 505
5311.94 555
5312.62 550
5313.31 514
5314.00 482
5314.69 478
5315.38 527
5316.06 526
5316.75 493
5317.44 525
5318.13 572
5318.82 534
5319.50 530
5320.19 500
5320.88 596
5321.57 664
5322.26 729
5322.94 654
5323.63 590
5324.32 521
5325.01 566
5325.70 518
5326.39 513
5327.07 500
5327.76 488
5328.45 525
5329.14 461
5329.83 501
5330.52 536
5331.21 527
5331.90 489
5332.58 514
5333.27 464
5333.96 487
5334.65 421
5335.34 411
5336.03 510
5336.72 510
5337.41 462
5338.10 549
5338.79 436
5339.48 445
5340.17 529
5340.86 546
5341.54 525
5342.23 542
5342.92 521
5343.61 505
5344.30 491
5344.99 517
5345.68 567
5346.37 551
5347.06 508
5347.75 469
5348.44 569
5349.13 580
5349.82 551
5350.51 552
5351.20 451
5351.89 509
5352.58 635
5353.27 584
5353.96 596
5354.65 567
5355.34 459
5356.03 468
5356.72 467
5357.42 453
5358.11 481
5358.80 465
5359.49 440
5360.18 493
5360.87 460
5361.56 518
5362.25 479
5362.94 482
5363.63 497
5364.32 465
5365.01 427
5365.70 466
5366.40 535
5367.09 414
5367.78 388
5368.47 438
5369.16 457
5369.85 440
5370.54 508
5371.23 503
5371.93 397
5372.62 398
5373.31 521
5374.00 434
5374.69 385
5375.38 424
5376.08 347
5376.77 407
5377.46 433
5378.15 371
5378.84 410
5379.53 425
5380.23 424
5380.92 416
5381.61 458
5382.30 420
5383.00 467
5383.69 416
5384.38 458
5385.07 438
5385.76 496
5386.46 450
5387.15 529
5387.84 486
5388.53 447
5389.23 408
5389.92 546
5390.61 530
5391.30 472
5392.00 484
5392.69 483
5393.38 467
5394.08 524
5394.77 469
5395.46 452
5396.15 390
5396.85 459
5397.54 472
5398.23 446
5398.93 499
5399.62 389
5400.31 427
5401.01 439
5401.70 438
5402.39 476
5403.09 404
5403.78 389
5404.47 411
5405.17 448
5405.86 502
5406.56 463
5407.25 509
5407.94 528
5408.64 558
5409.33 467
5410.02 466
5410.72 519
5411.41 438
5412.11 442
5412.80 482
5413.49 482
5414.19 500
5414.88 542
5415.58 545
5416.27 556
5416.97 515
5417.66 486
5418.35 499
5419.05 524
5419.74 478
5420.44 499
5421.13 555
5421.83 638
5422.52 528
5423.22 469
5423.91 560
5424.61 591
5425.30 532
5426.00 472
5426.69 457
5427.39 499
5428.08 526
5428.78 512
5429.47 568
5430.17 459
5430.86 489
5431.56 463
5432.25 520
5432.95 546
5433.64 546
5434.34 533
5435.03 585
5435.73 515
5436.43 612
5437.12 682
5437.82 627
5438.51 547
5439.21 554
5439.90 617
5440.60 565
5441.30 502
5441.99 554
5442.69 523
5443.38 591
5444.08 681
5444.78 670
5445.47 667
5446.17 711
5446.86 711
5447.56 698
5448.26 691
5448.95 632
5449.65 729
5450.35 787
5451.04 739
5451.74 695
5452.44 646
5453.13 641
5453.83 596
5454.53 592
5455.22 597
5455.92 675
5456.62 689
5457.31 728
5458.01 680
5458.71 654
5459.40 668
5460.10 681
5460.80 671
5461.50 673
5462.19 728
5462.89 721
5463.59 776
5464.29 771
5464.98 802
5465.68 809
5466.38 844
5467.08 660
5467.77 672
5468.47 781
5469.17 880
5469.87 845
5470.56 828
5471.26 892
5471.96 823
5472.66 844
5473.36 858
5474.05 905
5474.75 1012
5475.45 925
5476.15 963
5476.85 989
5477.54 1029
5478.24 1161
5478.94 1250
5479.64 1449
5480.34 1554
5481.04 1684
5481.73 1460
5482.43 1636
5483.13 1651
5483.83 1445
5484.53 1249
5485.23 1125
5485.93 1122
5486.62 1093
5487.32 1161
5488.02 1158
5488.72 1108
5489.42 1166
5490.12 1174
5490.82 1212
5491.52 1185
5492.22 1049
5492.92 1117
5493.62 1119
5494.31 1132
5495.01 1202
5495.71 1212
5496.41 1115
5497.11 1319
5497.81 1486
5498.51 1625
5499.21 1638
5499.91 1880
5500.61 2094
5501.31 2412
5502.01 2576
5502.71 2556
5503.41 2443
5504.11 2187
5504.81 1993
5505.51 1837
5506.21 1741
5506.91 1525
5507.61 1313
5508.31 1326
5509.01 1137
5509.71 1125
5510.41 1186
5511.11 1228
5511.81 1104
5512.51 1054
5513.21 988
5513.91 1058
5514.61 968
5515.31 1027
5516.01 1011
5516.72 918
5517.42 995
5518.12 974
5518.82 813
5519.52 797
5520.22 913
5520.92 738
5521.62 771
5522.32 767
5523.02 848
5523.73 820
5524.43 796
5525.13 883
5525.83 752
5526.53 794
5527.23 707
5527.93 680
5528.63 758
5529.34 662
5530.04 665
5530.74 710
5531.44 783
5532.14 780
5532.84 680
5533.55 669
5534.25 796
5534.95 727
5535.65 597
5536.35 615
5537.06 730
5537.76 563
5538.46 558
5539.16 500
5539.86 588
5540.57 605
5541.27 623
5541.97 550
5542.67 576
5543.38 595
5544.08 553
5544.78 539
5545.48 569
5546.19 691
5546.89 591
5547.59 553
5548.29 603
5549.00 504
5549.70 530
5550.40 616
5551.11 626
5551.81 603
5552.51 623
5553.21 596
5553.92 690
5554.62 546
5555.32 573
5556.03 647
5556.73 622
5557.43 605
5558.14 608
5558.84 617
5559.54 642
5560.25 579
5560.95 663
5561.65 668
5562.36 637
5563.06 588
5563.77 605
5564.47 640
5565.17 693
5565.88 580
5566.58 619
5567.28 607
5567.99 518
5568.69 539
5569.40 506
5570.10 595
5570.80 584
5571.51 581
5572.21 599
5572.92 597
5573.62 587
5574.33 549
5575.03 583
5575.73 562
5576.44 561
5577.14 546
5577.85 531
5578.55 600
5579.26 573
5579.96 518
5580.67 572
5581.37 478
5582.08 519
5582.78 467
5583.49 540
5584.19 521
5584.90 631
5585.60 563
5586.31 520
5587.01 443
5587.72 463
5588.42 458
5589.13 433
5589.83 470
5590.54 471
5591.24 504
5591.95 451
5592.66 475
5593.36 497
5594.07 436
5594.77 586
5595.48 524
5596.18 476
5596.89 480
5597.60 482
5598.30 486
5599.01 390
5599.71 412
5600.42 433
5601.13 513
5601.83 522
5602.54 572
5603.24 513
5603.95 617
5604.66 496
5605.36 457
5606.07 511
5606.78 468
5607.48 422
5608.19 424
5608.89 492
5609.60 538
5610.31 544
5611.01 533
5611.72 479
5612.43 483
5613.14 472
5613.84 436
5614.55 416
5615.26 504
5615.96 467
5616.67 506
5617.38 490
5618.08 460
5618.79 453
5619.50 412
5620.21 493
5620.91 482
5621.62 543
5622.33 512
5623.04 538
5623.74 489
5624.45 454
5625.16 489
5625.87 508
5626.57 548
5627.28 518
5627.99 494
5628.70 532
5629.40 461
5630.11 460
5630.82 449
5631.53 492
5632.24 457
5632.94 453
5633.65 504
5634.36 525
5635.07 420
5635.78 457
5636.49 548
5637.19 526
5637.90 483
5638.61 482
5639.32 541
5640.03 487
5640.74 488
5641.44 520
5642.15 509
5642.86 494
5643.57 528
5644.28 554
5644.99 552
5645.70 468
5646.41 498
5647.12 469
5647.82 479
5648.53 430
5649.24 437
5649.95 534
5650.66 597
5651.37 537
5652.08 515
5652.79 494
5653.50 530
5654.21 531
5654.92 565
5655.63 684
5656.34 726
5657.05 721
5657.76 659
5658.46 664
5659.17 701
5659.88 728
5660.59 639
5661.30 615
5662.01 570
5662.72 543
5663.43 536
5664.14 584
5664.85 560
5665.56 514
5666.27 565
5666.98 473
5667.69 560
5668.40 533
5669.12 517
5669.83 565
5670.54 493
5671.25 445
5671.96 556
5672.67 581
5673.38 498
5674.09 512
5674.80 529
5675.51 548
5676.22 496
5676.93 441
5677.64 508
5678.35 528
5679.06 572
5679.78 414
5680.49 459
5681.20 423
5681.91 450
5682.62 488
5683.33 505
5684.04 503
5684.75 535
5685.47 500
5686.18 533
5686.89 478
5687.60 501
5688.31 421
5689.02 436
5689.73 497
5690.45 416
5691.16 454
5691.87 522
5692.58 522
5693.29 462
5694.01 531
5694.72 459
5695.43 475
5696.14 485
5696.85 491
5697.57 488
5698.28 389
5698.99 399
5699.70 422
5700.41 467
5701.13 430
5701.84 463
5702.55 471
5703.26 414
5703.98 428
5704.69 381
5705.40 454
5706.11 533
5706.83 490
5707.54 440
5708.25 439
5708.97 453
5709.68 434
5710.39 357
5711.10 387
5711.82 397
5712.53 469
5713.24 472
5713.96 452
5714.67 483
5715.38 425
5716.10 358
5716.81 463
5717.52 448
5718.24 451
5718.95 445
5719.66 456
5720.38 423
5721.09 440
5721.80 490
5722.52 407
5723.23 399
5723.95 515
5724.66 498
5725.37 488
5726.09 469
5726.80 424
5727.52 456
5728.23 472
5728.94 420
5729.66 430
5730.37 490
5731.09 469
5731.80 438
5732.51 353
5733.23 396
5733.94 430
5734.66 440
5735.37 444
5736.09 470
5736.80 425
5737.52 442
5738.23 442
5738.95 481
5739.66 484
5740.38 387
5741.09 433
5741.81 499
5742.52 450
5743.24 464
5743.95 461
5744.67 466
5745.38 475
5746.10 479
5746.81 395
5747.53 424
5748.24 399
5748.96 381
5749.67 387
5750.39 383
5751.10 428
5751.82 457
5752.53 441
5753.25 430
5753.97 462
5754.68 399
5755.40 421
5756.11 447
5756.83 416
5757.54 459
5758.26 464
5758.98 394
5759.69 411
5760.41 397
5761.12 444
5761.84 432
5762.56 405
5763.27 465
5763.99 479
5764.71 423
5765.42 448
5766.14 449
5766.85 434
5767.57 445
5768.29 447
5769.00 421
5769.72 484
5770.44 484
5771.15 489
5771.87 506
5772.59 505
5773.30 483
5774.02 503
5774.74 505
5775.46 478
5776.17 482
5776.89 492
5777.61 468
5778.32 468
5779.04 492
5779.76 507
5780.48 504
5781.19 434
5781.91 462
5782.63 458
5783.35 439
5784.06 450
5784.78 462
5785.50 439
5786.22 494
5786.93 504
5787.65 547
5788.37 540
5789.09 528
5789.80 510
5790.52 458
5791.24 407
5791.96 477
5792.68 428
5793.39 403
5794.11 427
5794.83 419
5795.55 437
5796.27 458
5796.99 500
5797.70 515
5798.42 500
5799.14 617
5799.86 587
5800.58 598
5801.30 704
5802.02 695
5802.73 727
5803.45 781
5804.17 707
5804.89 672
5805.61 609
5806.33 587
5807.05 595
5807.77 639
5808.49 670
5809.20 613
5809.92 510
5810.64 441
5811.36 554
5812.08 622
5812.80 541
5813.52 560
5814.24 606
5814.96 576
5815.68 557
5816.40 606
5817.12 533
5817.84 512
5818.56 500
5819.28 506
5820.00 524
5820.72 496
5821.44 553
5822.16 566
5822.88 543
5823.60 535
5824.32 587
5825.04 537
5825.76 544
5826.48 467
5827.20 505
5827.92 495
5828.64 540
5829.36 479
5830.08 479
5830.80 494
5831.52 536
5832.24 464
5832.96 498
5833.68 511
5834.40 563
5835.12 560
5835.84 550
5836.56 521
5837.28 446
5838.00 478
5838.73 551
5839.45 573
5840.17 530
5840.89 560
5841.61 576
5842.33 542
5843.05 543
5843.77 530
5844.49 480
5845.22 503
5845.94 515
5846.66 512
5847.38 562
5848.10 584
5848.82 468
5849.54 484
5850.27 498
5850.99 520
5851.71 528
5852.43 549
5853.15 572
5853.88 544
5854.60 576
5855.32 542
5856.04 545
5856.76 578
5857.49 567
5858.21 557
5858.93 571
5859.65 579
5860.37 509
5861.10 473
5861.82 515
5862.54 560
5863.26 563
5863.99 588
5864.71 557
5865.43 590
5866.15 542
5866.88 490
5867.60 539
5868.32 492
5869.04 537
5869.77 537
5870.49 548
5871.21 524
5871.94 621
5872.66 542
5873.38 523
5874.11 527
5874.83 601
5875.55 563
5876.27 579
5877.00 483
5877.72 481
5878.44 519
5879.17 489
5879.89 529
5880.62 529
5881.34 557
5882.06 515
5882.79 541
5883.51 561
5884.23 546
5884.96 564
5885.68 590
5886.40 591
5887.13 572
5887.85 574
5888.58 638
5889.30 620
5890.02 653
5890.75 547
5891.47 516
5892.20 515
5892.92 526
5893.65 517
5894.37 528
5895.09 518
5895.82 532
5896.54 546
5897.27 607
5897.99 601
5898.72 539
5899.44 597
5900.17 556
5900.89 531
5901.62 553
5902.34 570
5903.07 542
5903.79 622
5904.52 575
5905.24 623
5905.97 654
5906.69 631
5907.42 617
5908.14 529
5908.87 555
5909.59 566
5910.32 592
5911.04 612
5911.77 598
5912.49 622
5913.22 662
5913.94 684
5914.67 608
5915.40 602
5916.12 675
5916.85 654
5917.57 655
5918.30 645
5919.02 640
5919.75 714
5920.48 707
5921.20 648
5921.93 742
5922.65 770
5923.38 757
5924.11 753
5924.83 709
5925.56 747
5926.29 777
5927.01 757
5927.74 769
5928.47 756
5929.19 797
5929.92 827
5930.64 777
5931.37 768
5932.10 776
5932.82 821
5933.55 829
5934.28 817
5935.01 810
5935.73 855
5936.46 824
5937.19 822
5937.91 899
5938.64 939
5939.37 941
5940.09 885
5940.82 847
5941.55 930
5942.28 974
5943.00 949
5943.73 1038
5944.46 1153
5945.19 1238
5945.91 1128
5946.64 1086
5947.37 1187
5948.10 1241
5948.82 1310
5949.55 1300
5950.28 1442
5951.01 1487
5951.73 1550
5952.46 1467
5953.19 1654
5953.92 1542
5954.65 1517
5955.38 1605
5956.10 1560
5956.83 1538
5957.56 1389
5958.29 1576
5959.02 1580
5959.74 1502
5960.47 1539
5961.20 1609
5961.93 1672
5962.66 1645
5963.39 1676
5964.12 1776
5964.84 1829
5965.57 2262
5966.30 2498
5967.03 2378
5967.76 2367
5968.49 2464
5969.22 2457
5969.95 2389
5970.68 2280
5971.40 2060
5972.13 1850
5972.86 1886
5973.59 1652
5974.32 1820
5975.05 1802
5975.78 1828
5976.51 1850
5977.24 1757
5977.97 1780
5978.70 1990
5979.43 1975
5980.16 1920
5980.89 1985
5981.62 2033
5982.35 1842
5983.08 1981
5983.81 2063
5984.54 2015
5985.27 1854
5986.00 1910
5986.73 1996
5987.46 2022
5988.19 2028
5988.92 2202
5989.65 2199
5990.38 2079
5991.11 2067
5991.84 2175
5992.57 2056
5993.30 1964
5994.03 2139
5994.76 2116
5995.49 2072
5996.22 2187
5996.95 2138
5997.68 2118
5998.41 2101
5999.14 2152
5999.87 2047
6000.60 2099
6001.34 2158
6002.07 2053
6002.80 2164
6003.53 2069
6004.26 1915
6004.99 2083
6005.72 2070
6006.45 2139
6007.18 2268
6007.92 2411
6008.65 2697
6009.38 3091
6010.11 3576
6010.84 4029
6011.57 4483
6012.30 4856
6013.04 5199
6013.77 5203
6014.50 5419
6015.23 5598
6015.96 5230
6016.69 4724
6017.43 4442
6018.16 3880
6018.89 3479
6019.62 3016
6020.35 2559
6021.09 2443
6021.82 2267
6022.55 2026
6023.28 1771
6024.02 1810
6024.75 1781
6025.48 1809
6026.21 1720
6026.94 1625
6027.68 1516
6028.41 1488
6029.14 1491
6029.88 1494
6030.61 1571
6031.34 1518
6032.07 1446
6032.81 1479
6033.54 1513
6034.27 1474
6035.01 1522
6035.74 1521
6036.47 1380
6037.20 1381
6037.94 1446
6038.67 1453
6039.40 1551
6040.14 1550
6040.87 1532
6041.60 1565
6042.34 1486
6043.07 1628
6043.80 1617
6044.54 1644
6045.27 1634
6046.00 1724
6046.74 1773
6047.47 1763
6048.21 1738
6048.94 1906
6049.67 1967
6050.41 2105
6051.14 2183
6051.88 2349
6052.61 2564
6053.34 2531
6054.08 2751
6054.81 2643
6055.55 2448
6056.28 2289
6057.01 2174
6057.75 1968
6058.48 1880
6059.22 1957
6059.95 1847
6060.69 1686
6061.42 1780
6062.16 1745
6062.89 1665
6063.63 1677
6064.36 1718
6065.09 1687
6065.83 1691
6066.56 1650
6067.30 1531
6068.03 1706
6068.77 1643
6069.50 1597
6070.24 1622
6070.97 1586
6071.71 1505
6072.45 1535
6073.18 1432
6073.92 1430
6074.65 1478
6075.39 1374
6076.12 1372
6076.86 1320
6077.59 1344
6078.33 1377
6079.06 1411
6079.80 1442
6080.54 1378
6081.27 1373
6082.01 1324
6082.74 1317
6083.48 1271
6084.21 1324
6084.95 1249
6085.69 1265
6086.42 1220
6087.16 1189
6087.90 1240
6088.63 1293
6089.37 1309
6090.10 1208
6090.84 1284
6091.58 1335
6092.31 1466
6093.05 1346
6093.79 1280
6094.52 1297
6095.26 1168
6096.00 1136
6096.73 1213
6097.47 1226
6098.21 1165
6098.94 1085
6099.68 1190
6100.42 1255
6101.15 1192
6101.89 1067
6102.63 1006
6103.37 1033
6104.10 963
6104.84 1071
6105.58 1141
6106.31 1104
6107.05 1084
6107.79 1179
6108.53 1124
6109.26 1087
6110.00 1199
6110.74 1134
6111.48 1080
6112.21 1117
6112.95 1027
6113.69 1055
6114.43 1140
6115.17 1114
6115.90 1044
6116.64 1080
6117.38 1178
6118.12 1104
6118.85 1076
6119.59 1156
6120.33 1170
6121.07 1134
6121.81 1124
6122.55 1180
6123.28 1236
6124.02 1148
6124.76 1191
6125.50 1208
6126.24 1242
6126.98 1132
6127.71 1207
6128.45 1334
6129.19 1285
6129.93 1227
6130.67 1198
6131.41 1292
6132.15 1292
6132.89 1235
6133.63 1147
6134.36 1261
6135.10 1332
6135.84 1321
6136.58 1242
6137.32 1244
6138.06 1206
6138.80 1287
6139.54 1194
6140.28 1312
6141.02 1356
6141.76 1364
6142.50 1292
6143.24 1192
6143.97 1296
6144.71 1332
6145.45 1413
6146.19 1254
6146.93 1289
6147.67 1259
6148.41 1238
6149.15 1285
6149.89 1348
6150.63 1473
6151.37 1366
6152.11 1389
6152.85 1371
6153.59 1379
6154.33 1377
6155.07 1488
6155.81 1499
6156.55 1486
6157.29 1508
6158.03 1457
6158.78 1455
6159.52 1403
6160.26 1507
6161.00 1648
6161.74 1665
6162.48 1554
6163.22 1643
6163.96 1840
6164.70 1936
6165.44 1952
6166.18 1950
6166.92 2072
6167.66 2108
6168.41 2215
6169.15 2199
6169.89 2269
6170.63 2175
6171.37 2131
6172.11 2185
6172.85 2167
6173.59 2105
6174.34 2042
6175.08 2034
6175.82 1925
6176.56 1912
6177.30 2016
6178.04 2139
6178.78 2136
6179.53 1919
6180.27 1963
6181.01 2031
6181.75 2166
6182.49 2090
6183.24 2075
6183.98 2212
6184.72 2263
6185.46 2222
6186.20 2381
6186.95 2270
6187.69 2296
6188.43 2357
6189.17 2463
6189.91 2481
6190.66 2484
6191.40 2502
6192.14 2669
6192.88 2709
6193.63 2687
6194.37 2683
6195.11 2861
6195.85 2863
6196.60 2612
6197.34 2604
6198.08 2716
6198.83 2875
6199.57 2785
6200.31 2860
6201.05 2807
6201.80 2887
6202.54 3096
6203.28 3176
6204.03 3257
6204.77 3746
6205.51 4782
6206.26 5716
6207.00 7058
6207.74 8317
6208.49 9989
6209.23 11263
6209.97 12552
6210.72 13064
6211.46 13325
6212.21 12240
6212.95 10754
6213.69 9618
6214.44 8490
6215.18 7081
6215.92 5987
6216.67 4914
6217.41 4319
6218.16 3790
6218.90 3319
6219.64 3055
6220.39 2940
6221.13 2785
6221.88 2821
6222.62 2976
6223.37 3044
6224.11 3311
6224.85 3436
6225.60 3800
6226.34 3863
6227.09 3605
6227.83 3319
6228.58 3228
6229.32 3027
6230.07 2712
6230.81 2527
6231.56 2280
6232.30 2116
6233.05 1991
6233.79 1930
6234.54 1864
6235.28 1821
6236.03 1887
6236.77 1905
6237.52 1856
6238.26 2075
6239.01 2172
6239.75 2228
6240.50 2338
6241.24 2227
6241.99 2297
6242.73 2284
6243.48 2037
6244.22 2031
6244.97 2030
6245.72 1935
6246.46 1972
6247.21 1999
6247.95 2044
6248.70 2099
6249.45 2071
6250.19 2109
6250.94 2049
6251.68 1881
6252.43 1803
6253.18 1738
6253.92 1864
6254.67 1939
6255.41 1976
6256.16 2001
6256.91 1914
6257.65 1972
6258.40 2021
6259.15 1988
6259.89 2106
6260.64 1967
6261.39 1893
6262.13 2007
6262.88 1887
6263.63 1814
6264.37 1727
6265.12 1676
6265.87 1681
6266.61 1700
6267.36 1723
6268.11 1649
6268.85 1747
6269.60 1702
6270.35 1702
6271.10 1731
6271.84 1628
6272.59 1601
6273.34 1687
6274.08 1738
6274.83 1637
6275.58 1653
6276.33 1540
6277.07 1526
6277.82 1600
6278.57 1601
6279.32 1588
6280.07 1525
6280.81 1512
6281.56 1632
6282.31 1660
6283.06 1527
6283.80 1453
6284.55 1475
6285.30 1446
6286.05 1371
6286.80 1399
6287.54 1512
6288.29 1385
6289.04 1396
6289.79 1401
6290.54 1426
6291.29 1273
6292.03 1309
6292.78 1365
6293.53 1277
6294.28 1267
6295.03 1084
6295.78 1270
6296.53 1240
6297.28 1242
6298.02 1188
6298.77 1116
6299.52 1168
6300.27 1157
6301.02 1220
6301.77 1240
6302.52 1159
6303.27 1173
6304.02 1196
6304.77 1149
6305.51 1171
6306.26 1215
6307.01 1154
6307.76 1068
6308.51 1268
6309.26 1213
6310.01 1195
6310.76 1259
6311.51 1132
6312.26 1241
6313.01 1332
6313.76 1329
6314.51 1301
6315.26 1321
6316.01 1323
6316.76 1435
6317.51 1437
6318.26 1420
6319.01 1365
6319.76 1386
6320.51 1352
6321.26 1414
6322.01 1279
6322.76 1161
6323.51 1151
6324.26 1081
6325.01 1105
6325.76 1060
6326.51 1004
6327.26 1016
6328.01 928
6328.76 971
6329.51 989
6330.26 999
6331.02 1015
6331.77 1041
6332.52 954
6333.27 913
6334.02 933
6334.77 878
6335.52 931
6336.27 920
6337.02 839
6337.77 920
6338.53 861
6339.28 866
6340.03 973
6340.78 851
6341.53 844
6342.28 882
6343.03 830
6343.78 882
6344.54 887
6345.29 894
6346.04 863
6346.79 888
6347.54 996
6348.29 983
6349.05 945
6349.80 976
6350.55 976
6351.30 1026
6352.05 1033
6352.81 965
6353.56 1060
6354.31 929
6355.06 1015
6355.82 1000
6356.57 1022
6357.32 1001
6358.07 956
6358.82 999
6359.58 973
6360.33 919
6361.08 902
6361.83 946
6362.59 872
6363.34 900
6364.09 883
6364.85 820
6365.60 901
6366.35 884
6367.10 833
6367.86 901
6368.61 818
6369.36 769
6370.12 925
6370.87 946
6371.62 866
6372.38 887
6373.13 814
6373.88 827
6374.64 875
6375.39 862
6376.14 757
6376.90 848
6377.65 823
6378.40 837
6379.16 783
6379.91 905
6380.66 846
6381.42 866
6382.17 773
6382.92 849
6383.68 937
6384.43 952
6385.19 868
6385.94 776
6386.69 792
6387.45 856
6388.20 908
6388.96 894
6389.71 882
6390.47 840
6391.22 812
6391.97 823
6392.73 783
6393.48 762
6394.24 704
6394.99 785
6395.75 814
6396.50 851
6397.26 847
6398.01 795
6398.77 764
6399.52 737
6400.28 747
6401.03 790
6401.79 868
6402.54 815
6403.30 770
6404.05 786
6404.81 810
6405.56 795
6406.32 765
6407.07 785
6407.83 808
6408.58 773
6409.34 844
6410.09 933
6410.85 836
6411.60 806
6412.36 864
6413.11 900
6413.87 847
6414.63 821
6415.38 760
6416.14 829
6416.89 793
6417.65 804
6418.41 845
6419.16 840
6419.92 764
6420.67 785
6421.43 838
6422.19 769
6422.94 717
6423.70 776
6424.45 869
6425.21 815
6425.97 772
6426.72 788
6427.48 841
6428.24 844
6428.99 796
6429.75 771
6430.51 781
6431.26 719
6432.02 792
6432.78 766
6433.53 785
6434.29 883
6435.05 847
6435.80 873
6436.56 899
6437.32 835
6438.08 920
6438.83 913
6439.59 870
6440.35 864
6441.10 886
6441.86 809
6442.62 907
6443.38 867
6444.13 824
6444.89 843
6445.65 846
6446.41 785
6447.16 792
6447.92 861
6448.68 878
6449.44 868
6450.19 838
6450.95 832
6451.71 973
6452.47 909
6453.23 961
6453.98 864
6454.74 956
6455.50 983
6456.26 1031
6457.02 1011
6457.78 1076
6458.53 1045
6459.29 1059
6460.05 1037
6460.81 1052
6461.57 1081
6462.33 1132
6463.08 1206
6463.84 1029
6464.60 1039
6465.36 985
6466.12 1162
6466.88 1144
6467.64 1090
6468.40 1130
6469.15 1158
6469.91 1151
6470.67 1228
6471.43 1230
6472.19 1209
6472.95 1174
6473.71 1165
6474.47 1169
6475.23 1237
6475.99 1256
6476.75 1265
6477.51 1230
6478.26 1201
6479.02 1286
6479.78 1407
6480.54 1343
6481.30 1366
6482.06 1347
6482.82 1331
6483.58 1438
6484.34 1413
6485.10 1408
6485.86 1487
6486.62 1570
6487.38 1631
6488.14 1568
6488.90 1603
6489.66 1723
6490.42 1691
6491.18 1749
6491.94 1912
6492.70 2014
6493.46 1894
6494.22 1985
6494.98 2028
6495.74 2124
6496.51 2068
6497.27 2155
6498.03 2120
6498.79 2122
6499.55 2164
6500.31 2078
6501.07 2137
6501.83 2121
6502.59 2067
6503.35 2059
6504.11 2007
6504.87 2051
6505.64 2293
6506.40 2273
6507.16 2377
6507.92 2282
6508.68 2447
6509.44 2533
6510.20 2529
6510.96 2610
6511.73 2613
6512.49 2697
6513.25 2559
6514.01 2458
6514.77 2537
6515.53 2656
6516.29 2661
6517.06 2621
6517.82 2679
6518.58 2808
6519.34 3081
6520.10 2921
6520.87 3070
6521.63 3265
6522.39 3332
6523.15 3388
6523.91 3717
6524.68 3609
6525.44 3929
6526.20 4230
6526.96 4518
6527.73 4641
6528.49 4837
6529.25 5081
6530.01 5192
6530.78 5165
6531.54 5236
6532.30 5535
6533.06 5727
6533.83 6887
6534.59 8625
6535.35 10337
6536.11 11899
6536.88 13037
6537.64 13952
6538.40 14683
6539.17 14165
6539.93 12769
6540.69 11259
6541.46 9720
6542.22 7923
6542.98 6521
6543.74 5309
6544.51 4576
6545.27 3884
6546.04 3499
6546.80 3026
6547.56 2824
6548.33 2569
6549.09 2496
6549.85 2444
6550.62 2401
6551.38 2402
6552.14 2173
6552.91 2213
6553.67 2137
6554.44 2238
6555.20 2013
6555.96 1946
6556.73 1904
6557.49 1874
6558.26 1942
6559.02 1867
6559.78 1811
6560.55 1733
6561.31 1910
6562.08 1885
6562.84 1941
6563.61 2119
6564.37 2169
6565.14 2100
6565.90 2245
6566.66 2262
6567.43 2279
6568.19 2265
6568.96 2320
6569.72 2052
6570.49 2086
6571.25 2056
6572.02 2264
6572.78 2278
6573.55 2369
6574.31 2408
6575.08 2658
6575.84 2692
6576.61 2618
6577.37 2612
6578.14 2614
6578.90 2584
6579.67 2566
6580.44 2468
6581.20 2434
6581.97 2413
6582.73 2299
6583.50 2383
6584.26 2367
6585.03 2276
6585.79 2270
6586.56 2384
6587.33 2434
6588.09 2446
6588.86 2467
6589.62 2706
6590.39 2650
6591.16 2675
6591.92 2903
6592.69 2863
6593.45 3009
6594.22 3196
6594.99 3168
6595.75 3108
6596.52 3187
6597.29 3062
6598.05 3103
6598.82 2963
6599.59 2829
6600.35 2797
6601.12 2620
6601.89 2331
6602.65 2395
6603.42 2366
6604.19 2263
6604.95 2284
6605.72 2459
6606.49 2622
6607.25 2700
6608.02 2664
6608.79 2707
6609.55 2835
6610.32 2790
6611.09 2912
6611.86 2835
6612.62 2704
6613.39 2561
6614.16 2454
6614.93 2214
6615.69 2102
6616.46 2052
6617.23 2012
6618.00 1805
6618.76 1862
6619.53 1845
6620.30 1831
6621.07 1760
6621.83 1653
6622.60 1714
6623.37 1674
6624.14 1688
6624.91 1629
6625.67 1665
6626.44 1612
6627.21 1558
6627.98 1659
6628.75 1629
6629.52 1552
6630.28 1600
6631.05 1593
6631.82 1617
6632.59 1860
6633.36 1811
6634.13 1999
6634.90 2106
6635.66 2169
6636.43 2041
6637.20 2134
6637.97 2094
6638.74 1852
6639.51 1735
6640.28 1734
6641.05 1615
6641.81 1603
6642.58 1591
6643.35 1598
6644.12 1446
6644.89 1494
6645.66 1560
6646.43 1527
6647.20 1533
6647.97 1536
6648.74 1537
6649.51 1591
6650.28 1483
6651.05 1591
6651.82 1533
6652.59 1467
6653.35 1593
6654.12 1624
6654.89 1604
6655.66 1535
6656.43 1581
6657.20 1522
6657.97 1462
6658.74 1443
6659.51 1426
6660.28 1503
6661.05 1392
6661.82 1465
6662.59 1516
6663.36 1472
6664.13 1506
6664.91 1423
6665.68 1435
6666.45 1365
6667.22 1343
6667.99 1392
6668.76 1559
6669.53 1435
6670.30 1390
6671.07 1388
6671.84 1442
6672.61 1421
6673.38 1359
6674.15 1375
6674.92 1423
6675.69 1541
6676.47 1506
6677.24 1430
6678.01 1582
6678.78 1563
6679.55 1625
6680.32 1490
6681.09 1435
6681.86 1552
6682.64 1591
6683.41 1751
6684.18 1906
6684.95 1919
6685.72 2012
6686.49 1966
6687.26 1853
6688.04 1612
6688.81 1513
6689.58 1504
6690.35 1524
6691.12 1447
6691.90 1475
6692.67 1296
6693.44 1364
6694.21 1470
6694.98 1446
6695.76 1348
6696.53 1337
6697.30 1294
6698.07 1173
6698.84 1214
6699.62 1279
6700.39 1247
6701.16 1255
6701.93 1311
6702.71 1344
6703.48 1250
6704.25 1303
6705.02 1244
6705.80 1241
6706.57 1351
6707.34 1265
6708.12 1233
6708.89 1134
6709.66 1249
6710.43 1211
6711.21 1172
6711.98 1232
6712.75 1238
6713.53 1174
6714.30 1287
6715.07 1274
6715.85 1176
6716.62 1153
6717.39 1155
6718.17 1152
6718.94 1177
6719.71 1134
6720.49 1080
6721.26 1189
6722.03 1193
6722.81 1112
6723.58 1103
6724.36 1173
6725.13 1092
6725.90 1119
6726.68 1176
6727.45 1213
6728.23 1185
6729.00 1191
6729.77 1144
6730.55 1194
6731.32 1293
6732.10 1334
6732.87 1191
6733.64 1080
6734.42 1112
6735.19 1125
6735.97 1192
6736.74 1091
6737.52 1031
6738.29 1180
6739.07 1231
6739.84 1181
6740.62 1271
6741.39 1247
6742.16 1280
6742.94 1353
6743.71 1255
6744.49 1264
6745.26 1262
6746.04 1347
6746.81 1205
6747.59 1215
6748.36 1310
6749.14 1378
6749.92 1452
6750.69 1671
6751.47 1594
6752.24 1687
6753.02 1814
6753.79 1938
6754.57 1787
6755.34 1765
6756.12 1532
6756.89 1436
6757.67 1510
6758.45 1476
6759.22 1292
6760.00 1261
6760.77 1281
6761.55 1162
6762.33 1161
6763.10 1124
6763.88 1187
6764.65 1166
6765.43 1116
6766.21 1231
6766.98 1222
6767.76 1116
6768.53 1227
6769.31 1148
6770.09 1068
6770.86 1169
6771.64 1138
6772.42 1165
6773.19 1041
6773.97 1007
6774.75 1050
6775.52 979
6776.30 1036
6777.08 1004
6777.85 1007
6778.63 1101
6779.41 1020
6780.18 1033
6780.96 1070
6781.74 1087
6782.52 1043
6783.29 1072
6784.07 1068
6784.85 963
6785.62 982
6786.40 947
6787.18 1021
6787.96 918
6788.73 893
6789.51 921
6790.29 1013
6791.07 925
6791.84 895
6792.62 942
6793.40 971
6794.18 882
6794.96 974
6795.73 989
6796.51 973
6797.29 970
6798.07 963
6798.85 884
6799.62 924
6800.40 925
6801.18 899
6801.96 975
6802.74 1036
6803.51 954
6804.29 1004
6805.07 1028
6805.85 1106
6806.63 996
6807.41 1019
6808.19 1059
6808.96 1012
6809.74 1058
6810.52 961
6811.30 928
6812.08 941
6812.86 941
6813.64 1011
6814.42 959
6815.20 969
6815.97 904
6816.75 957
6817.53 962
6818.31 1004
6819.09 1008
6819.87 1021
6820.65 1034
6821.43 1107
6822.21 1024
6822.99 1063
6823.77 952
6824.55 963
6825.33 944
6826.11 964
6826.89 1067
6827.67 1088
6828.44 1040
6829.22 971
6830.00 1018
6830.78 1077
6831.56 1036
6832.34 998
6833.12 1020
6833.90 906
6834.68 956
6835.46 966
6836.24 988
6837.03 975
6837.81 1003
6838.59 995
6839.37 975
6840.15 986
6840.93 1009
6841.71 1085
6842.49 1110
6843.27 988
6844.05 1005
6844.83 977
6845.61 976
6846.39 1038
6847.17 1119
6847.95 1146
6848.73 1180
6849.52 1373
6850.30 1513
6851.08 1495
6851.86 1744
6852.64 1662
6853.42 1802
6854.20 1803
6854.98 1531
6855.76 1484
6856.55 1425
6857.33 1429
6858.11 1250
6858.89 1165
6859.67 1172
6860.45 1140
6861.23 1091
6862.02 1076
6862.80 1153
6863.58 1220
6864.36 1314
6865.14 1296
6865.93 1477
6866.71 1365
6867.49 1403
6868.27 1344
6869.05 1368
6869.84 1414
6870.62 1413
6871.40 1309
6872.18 1346
6872.96 1355
6873.75 1262
6874.53 1329
6875.31 1330
6876.09 1352
6876.88 1311
6877.66 1400
6878.44 1366
6879.22 1459
6880.01 1447
6880.79 1478
6881.57 1563
6882.36 1578
6883.14 1600
6883.92 1569
6884.70 1697
6885.49 1913
6886.27 2110
6887.05 2463
6887.84 2769
6888.62 2997
6889.40 3116
6890.19 2900
6890.97 2876
6891.75 2689
6892.54 2470
6893.32 2297
6894.10 2077
6894.89 1895
6895.67 1753
6896.45 1709
6897.24 1671
6898.02 1558
6898.81 1665
6899.59 1655
6900.37 1494
6901.16 1501
6901.94 1535
6902.73 1465
6903.51 1561
6904.29 1656
6905.08 1624
6905.86 1522
6906.65 1559
6907.43 1595
6908.21 1617
6909.00 1624
6909.78 1534
6910.57 1503
6911.35 1501
6912.14 1500
6912.92 1447
6913.71 1548
6914.49 1473
6915.27 1531
6916.06 1435
6916.84 1449
6917.63 1417
6918.41 1436
6919.20 1452
6919.98 1484
6920.77 1411
6921.55 1451
6922.34 1468
6923.12 1451
6923.91 1353
6924.69 1491
6925.48 1428
6926.27 1405
6927.05 1462
6927.84 1458
6928.62 1464
6929.41 1415
6930.19 1439
6930.98 1459
6931.76 1520
6932.55 1510
6933.34 1567
6934.12 1511
6934.91 1660
6935.69 1682
6936.48 1626
6937.26 1679
6938.05 1630
6938.84 1729
6939.62 1750
6940.41 1811
6941.20 1847
6941.98 1942
6942.77 2280
6943.55 2363
6944.34 2396
6945.13 2450
6945.91 2325
6946.70 2316
6947.49 2271
6948.27 2444
6949.06 2418
6949.85 2428
6950.63 2384
6951.42 2243
6952.21 2301
6952.99 2325
6953.78 2105
6954.57 2183
6955.35 2117
6956.14 2135
6956.93 2292
6957.72 2246
6958.50 2237
6959.29 2169
6960.08 2225
6960.86 2242
6961.65 2304
6962.44 2150
6963.23 2261
6964.01 2333
6964.80 2473
6965.59 2600
6966.38 2559
6967.16 2698
6967.95 2805
6968.74 2977
6969.53 3154
6970.32 3113
6971.10 3250
6971.89 3402
6972.68 3307
6973.47 3394
6974.26 3359
6975.04 3187
6975.83 3373
6976.62 3406
6977.41 3230
6978.20 3301
6978.98 3366
6979.77 3697
6980.56 3741
6981.35 4143
6982.14 5244
6982.93 6248
6983.72 7718
6984.50 9544
6985.29 11401
6986.08 13379
6986.87 14322
6987.66 14712
6988.45 14362
6989.24 13515
6990.03 12066
6990.81 10597
6991.60 8724
6992.39 7279
6993.18 5809
6993.97 4934
6994.76 4245
6995.55 3720
6996.34 3356
6997.13 3092
6997.92 2923
6998.71 2929
6999.50 3004
7000.29 2888
7001.08 3025
7001.87 2966
7002.65 3104
7003.44 3094
7004.23 3048
7005.02 2870
7005.81 2676
7006.60 2401
7007.39 2268
7008.18 2003
7008.97 1867
7009.76 1837
7010.55 1752
7011.34 1786
7012.13 1873
7012.92 1816
7013.71 1916
7014.50 1969
7015.30 1976
7016.09 2001
7016.88 2094
7017.67 1875
7018.46 1915
7019.25 1855
7020.04 1803
7020.83 1725
7021.62 1796
7022.41 1837
7023.20 1971
7023.99 1886
7024.78 1846
7025.57 1847
7026.37 1930
7027.16 1805
7027.95 1889
7028.74 1763
7029.53 1825
7030.32 1755
7031.11 1676
7031.90 1624
7032.69 1608
7033.49 1546
7034.28 1607
7035.07 1603
7035.86 1595
7036.65 1587
7037.44 1598
7038.24 1664
7039.03 1602
7039.82 1732
7040.61 1752
7041.40 1723
7042.19 1734
7042.99 1782
7043.78 1823
7044.57 1876
7045.36 1825
7046.15 1770
7046.95 1829
7047.74 1944
7048.53 2094
7049.32 2144
7050.12 2273
7050.91 2470
7051.70 2470
7052.49 2393
7053.29 2295
7054.08 2126
7054.87 1982
7055.66 1983
7056.46 1862
7057.25 1741
7058.04 1696
7058.83 1678
7059.63 1739
7060.42 1626
7061.21 1621
7062.01 1685
7062.80 1656
7063.59 1754
7064.39 1636
7065.18 1627
7065.97 1562
7066.77 1525
7067.56 1500
7068.35 1491
7069.15 1388
7069.94 1506
7070.73 1396
7071.53 1368
7072.32 1311
7073.11 1320
7073.91 1326
7074.70 1182
7075.49 1193
7076.29 1273
7077.08 1064
7077.88 1113
7078.67 1153
7079.46 1219
7080.26 1162
7081.05 1013
7081.85 1133
7082.64 1186
7083.43 1141
7084.23 1121
7085.02 1111
7085.82 1062
7086.61 1057
7087.41 1056
7088.20 1010
7089.00 1006
7089.79 1019
7090.58 999
7091.38 984
7092.17 975
7092.97 943
7093.76 965
7094.56 964
7095.35 1029
7096.15 983
7096.94 927
7097.74 900
7098.53 969
7099.33 950
7100.12 967
7100.92 914
7101.71 890
7102.51 887
7103.30 850
7104.10 891
7104.89 949
7105.69 895
7106.49 862
7107.28 869
7108.08 847
7108.87 810
7109.67 823
7110.46 806
7111.26 793
7112.06 882
7112.85 822
7113.65 823
7114.44 823
7115.24 855
7116.04 831
7116.83 826
7117.63 854
7118.42 858
7119.22 840
7120.02 834
7120.81 837
7121.61 885
7122.41 840
7123.20 818
7124.00 824
7124.79 728
7125.59 795
7126.39 726
7127.18 725
7127.98 792
7128.78 840
7129.57 795
7130.37 789
7131.17 832
7131.97 837
7132.76 845
7133.56 866
7134.36 854
7135.15 830
7135.95 824
7136.75 818
7137.55 806
7138.34 770
7139.14 746
7139.94 766
7140.73 697
7141.53 700
7142.33 697
7143.13 730
7143.92 698
7144.72 693
7145.52 724
7146.32 785
7147.12 752
7147.91 720
7148.71 707
7149.51 601
7150.31 575
7151.11 604
7151.90 692
7152.70 654
7153.50 635
7154.30 676
7155.10 621
7155.89 617
7156.69 708
7157.49 681
7158.29 711
7159.09 789
7159.89 747
7160.68 779
7161.48 714
7162.28 713
7163.08 668
7163.88 629
7164.68 701
7165.48 674
7166.28 602
7167.07 641
7167.87 616
7168.67 614
7169.47 592
7170.27 576
7171.07 563
7171.87 587
7172.67 658
7173.47 658
7174.27 665
7175.07 601
7175.87 548
7176.67 552
7177.46 540
7178.26 544
7179.06 560
7179.86 555
7180.66 527
7181.46 543
7182.26 542
7183.06 555
7183.86 550
7184.66 555
7185.46 557
7186.26 519
7187.06 589
7187.86 604
7188.66 564
7189.46 479
7190.26 519
7191.06 582
7191.86 646
7192.66 535
7193.46 574
7194.26 617
7195.06 602
7195.86 538
7196.67 578
7197.47 543
7198.27 517
7199.07 587
7199.87 554
7200.67 541
7201.47 536
7202.27 527
7203.07 475
7203.87 510
7204.67 528
7205.47 507
7206.28 464
7207.08 496
7207.88 537
7208.68 513
7209.48 523
7210.28 487
7211.08 507
7211.88 568
7212.69 534
7213.49 521
7214.29 528
7215.09 529
7215.89 537
7216.69 506
7217.50 492
7218.30 542
7219.10 597
7219.90 555
7220.70 562
7221.50 568
7222.31 508
7223.11 535
7223.91 565
7224.71 470
7225.51 551
7226.32 527
7227.12 512
7227.92 595
7228.72 561
7229.53 541
7230.33 503
7231.13 528
7231.93 567
7232.74 569
7233.54 546
7234.34 520
7235.14 498
7235.95 481
7236.75 484
7237.55 454
7238.36 508
7239.16 565
7239.96 564
7240.76 551
7241.57 579
7242.37 533
7243.17 544
7243.98 514
7244.78 553
7245.58 547
7246.39 531
7247.19 625
7247.99 598
7248.80 554
7249.60 524
7250.40 497
7251.21 506
7252.01 525
7252.81 536
7253.62 582
7254.42 537
7255.23 566
7256.03 517
7256.83 652
7257.64 622
7258.44 614
7259.25 641
7260.05 720
7260.85 717
7261.66 647
7262.46 635
7263.27 635
7264.07 658
7264.87 628
7265.68 572
7266.48 559
7267.29 624
7268.09 682
7268.90 626
7269.70 606
7270.51 647
7271.31 588
7272.12 568
7272.92 615
7273.73 618
7274.53 564
7275.34 645
7276.14 593
7276.95 562
7277.75 598
7278.56 671
7279.36 616
7280.17 610
7280.97 655
7281.78 750
7282.58 720
7283.39 794
7284.19 941
7285.00 1046
7285.80 1051
7286.61 1113
7287.41 1045
7288.22 994
7289.03 952
7289.83 944
7290.64 793
7291.44 733
7292.25 721
7293.06 748
7293.86 685
7294.67 611
7295.47 697
7296.28 731
7297.09 696
7297.89 701
7298.70 621
7299.50 676
7300.31 710
7301.12 649
7301.92 660
7302.73 641
7303.54 728
7304.34 719
7305.15 686
7305.96 688
7306.76 741
7307.57 661
7308.38 720
7309.18 693
7309.99 746
7310.80 847
7311.60 830
7312.41 775
7313.22 792
7314.02 860
7314.83 897
7315.64 842
7316.45 1012
7317.25 1055
7318.06 1282
7318.87 1376
7319.67 1336
7320.48 1452
7321.29 1446
7322.10 1366
7322.90 1137
7323.71 1160
7324.52 1039
7325.33 1022
7326.14 966
7326.94 983
7327.75 982
7328.56 898
7329.37 952
7330.17 825
7330.98 788
7331.79 871
7332.60 818
7333.41 855
7334.22 851
7335.02 895
7335.83 889
7336.64 831
7337.45 801
7338.26 855
7339.07 731
7339.87 839
7340.68 760
7341.49 727
7342.30 758
7343.11 747
7343.92 670
7344.73 666
7345.53 724
7346.34 711
7347.15 684
7347.96 676
7348.77 699
7349.58 648
7350.39 656
7351.20 621
7352.01 606
7352.82 653
7353.62 647
7354.43 653
7355.24 626
7356.05 608
7356.86 551
7357.67 589
7358.48 595
7359.29 612
7360.10 618
7360.91 586
7361.72 566
7362.53 645
7363.34 591
7364.15 575
7364.96 546
7365.77 574
7366.58 533
7367.39 607
7368.20 626
7369.01 554
7369.82 571
7370.63 532
7371.44 490
7372.25 531
7373.06 501
7373.87 548
7374.68 554
7375.49 560
7376.30 545
7377.11 505
7377.92 602
7378.73 538
7379.54 620
7380.36 605
7381.17 589
7381.98 600
7382.79 624
7383.60 641
7384.41 625
7385.22 523
7386.03 585
7386.84 512
7387.65 527
7388.46 521
7389.28 528
7390.09 471
7390.90 499
7391.71 524
7392.52 550
7393.33 587
7394.14 567
7394.96 524
7395.77 515
7396.58 549
7397.39 491
7398.20 505
7399.01 547
7399.83 540
7400.64 516
7401.45 586
7402.26 574
7403.07 548
7403.89 501
7404.70 493
7405.51 499
7406.32 472
7407.13 496
7407.95 496
7408.76 498
7409.57 504
7410.38 511
7411.20 486
7412.01 489
7412.82 503
7413.63 572
7414.45 481
7415.26 460
7416.07 514
7416.88 497
7417.70 450
7418.51 477
7419.32 463
7420.14 432
7420.95 459
7421.76 515
7422.57 485
7423.39 487
7424.20 442
7425.01 472
7425.83 452
7426.64 458
7427.45 519
7428.27 477
7429.08 499
7429.89 448
7430.71 490
7431.52 568
7432.33 474
7433.15 472
7433.96 457
7434.78 547
7435.59 559
7436.40 511
7437.22 524
7438.03 468
7438.84 495
7439.66 589
7440.47 513
7441.29 477
7442.10 485
7442.91 523
7443.73 481
7444.54 528
7445.36 462
7446.17 481
7446.99 455
7447.80 492
7448.62 500
7449.43 508
7450.24 535
7451.06 513
7451.87 478
7452.69 485
7453.50 505
7454.32 490
7455.13 458
7455.95 452
7456.76 491
7457.58 437
7458.39 446
7459.21 522
7460.02 521
7460.84 546
7461.65 457
7462.47 506
7463.28 517
7464.10 547
7464.91 515
7465.73 520
7466.54 479
7467.36 479
7468.18 481
7468.99 500
7469.81 528
7470.62 508
7471.44 478
7472.25 505
7473.07 519
7473.89 500
7474.70 485
7475.52 481
7476.33 478
7477.15 441
7477.97 476
7478.78 492
7479.60 486
7480.41 497
7481.23 492
7482.05 535
7482.86 526
7483.68 543
7484.50 435
7485.31 442
7486.13 438
7486.95 469
7487.76 467
7488.58 453
7489.40 501
7490.21 442
7491.03 457
7491.85 543
7492.66 450
7493.48 483
7494.30 486
7495.11 454
7495.93 496
7496.75 492
7497.57 411
7498.38 412
7499.20 419
7500.02 370
7500.83 406
7501.65 431
7502.47 506
7503.29 508
7504.10 460
7504.92 393
7505.74 454
7506.56 420
7507.37 453
7508.19 444
7509.01 433
7509.83 429
7510.65 413
7511.46 447
7512.28 390
7513.10 433
7513.92 451
7514.74 479
7515.55 412
7516.37 435
7517.19 461
7518.01 460
7518.83 435
7519.64 441
7520.46 414
7521.28 466
7522.10 471
7522.92 427
7523.74 421
7524.56 379
7525.37 403
7526.19 415
7527.01 433
7527.83 440
7528.65 416
7529.47 502
7530.29 431
7531.11 409
7531.93 416
7532.74 429
7533.56 397
7534.38 401
7535.20 425
7536.02 411
7536.84 424
7537.66 468
7538.48 423
7539.30 482
7540.12 428
7540.94 416
7541.76 424
7542.58 425
7543.40 480
7544.22 428
7545.04 401
7545.86 413
7546.68 434
7547.50 413
7548.32 414
7549.14 411
7549.96 413
7550.78 413
7551.60 458
7552.42 415
7553.24 432
7554.06 456
7554.88 374
7555.70 460
7556.52 399
7557.34 447
7558.16 499
7558.98 445
7559.80 498
7560.62 425
7561.44 432
7562.26 451
7563.08 392
7563.90 436
7564.72 486
7565.54 404
7566.36 430
7567.19 407
7568.01 367
7568.83 432
7569.65 409
7570.47 382
7571.29 379
7572.11 386
7572.93 331
7573.76 370
7574.58 391
7575.40 365
7576.22 416
7577.04 494
7577.86 430
7578.68 413
7579.51 402
7580.33 505
7581.15 540
7581.97 413
7582.79 438
7583.61 420
7584.44 384
7585.26 426
7586.08 430
7586.90 435
7587.72 433
7588.55 446
7589.37 399
7590.19 384
7591.01 412
7591.83 453
7592.66 425
7593.48 390
7594.30 390
7595.12 457
7595.95 436
7596.77 407
7597.59 412
7598.41 432
7599.24 502
7600.06 437
7600.88 422
7601.71 496
7602.53 486
7603.35 480
7604.17 443
7605.00 547
7605.82 496
7606.64 464
7607.47 480
7608.29 441
7609.11 558
7609.94 587
7610.76 528
7611.58 483
7612.41 461
7613.23 464
7614.05 463
7614.88 486
7615.70 476
7616.52 550
7617.35 616
7618.17 617
7619.00 650
7619.82 599
7620.64 642
7621.47 615
7622.29 601
7623.11 559
7623.94 559
7624.76 539
7625.59 522
7626.41 495
7627.24 483
7628.06 452
7628.88 435
7629.71 497
7630.53 523
7631.36 504
7632.18 513
7633.01 574
7633.83 511
7634.66 539
7635.48 453
7636.30 441
7637.13 495
7637.95 443
7638.78 485
7639.60 456
7640.43 479
7641.25 476
7642.08 480
7642.90 473
7643.73 431
7644.55 511
7645.38 482
7646.20 430
7647.03 435
7647.85 469
7648.68 495
7649.51 437
7650.33 455
7651.16 426
7651.98 392
7652.81 441
7653.63 432
7654.46 446
7655.28 391
7656.11 442
7656.94 422
7657.76 390
7658.59 348
7659.41 410
7660.24 441
7661.07 404
7661.89 404
7662.72 381
7663.54 469
7664.37 453
7665.20 481
7666.02 394
7666.85 383
7667.68 442
7668.50 463
7669.33 492
7670.16 477
7670.98 400
7671.81 415
7672.64 367
7673.46 395
7674.29 436
7675.12 421
7675.94 408
7676.77 397
7677.60 330
7678.42 375
7679.25 395
7680.08 472
7680.90 398
7681.73 351
7682.56 350
7683.39 424
7684.21 439
7685.04 455
7685.87 416
7686.69 387
7687.52 427
7688.35 381
7689.18 383
7690.01 382
7690.83 403
7691.66 423
7692.49 399
7693.32 382
7694.14 414
7694.97 420
7695.80 407
7696.63 439
7697.46 439
7698.28 404
7699.11 418
7699.94 395
7700.77 371
7701.60 410
7702.42 406
7703.25 408
7704.08 457
7704.91 429
7705.74 396
7706.57 425
7707.39 350
7708.22 385
7709.05 386
7709.88 376
7710.71 388
7711.54 438
7712.37 388
7713.20 352
7714.02 398
7714.85 393
7715.68 330
7716.51 388
7717.34 419
7718.17 417
7719.00 377
7719.83 343
7720.66 440
7721.49 454
7722.32 425
7723.15 353
7723.97 360
7724.80 372
7725.63 382
7726.46 411
7727.29 394
7728.12 402
7728.95 447
7729.78 425
7730.61 436
7731.44 379
7732.27 387
7733.10 375
7733.93 314
7734.76 393
7735.59 417
7736.42 405
7737.25 401
7738.08 334
7738.91 345
7739.74 327
7740.57 346
7741.40 377
7742.23 402
7743.06 391
7743.89 423
7744.72 433
7745.56 428
7746.39 404
7747.22 391
7748.05 482
7748.88 489
7749.71 438
7750.54 422
7751.37 420
7752.20 460
7753.03 429
7753.86 441
7754.69 445
7755.53 475
7756.36 406
7757.19 432
7758.02 396
7758.85 346
7759.68 427
7760.51 436
7761.35 444
7762.18 436
7763.01 402
7763.84 435
7764.67 461
7765.50 408
7766.33 392
7767.17 409
7768.00 463
7768.83 462
7769.66 426
7770.49 367
7771.33 376
7772.16 372
7772.99 392
7773.82 381
7774.65 406
7775.49 429
7776.32 435
7777.15 390
7777.98 425
7778.82 394
7779.65 419
7780.48 456
7781.31 438
7782.15 408
7782.98 352
7783.81 394
7784.64 384
7785.48 437
7786.31 464
7787.14 403
7787.97 423
7788.81 483
7789.64 420
7790.47 430
7791.31 357
7792.14 399
7792.97 413
7793.81 438
7794.64 396
7795.47 450
7796.31 425
7797.14 390
7797.97 414
7798.81 387
7799.64 393
7800.47 427
7801.31 414
7802.14 434
7802.97 389
7803.81 440
7804.64 475
7805.47 486
7806.31 553
7807.14 488
7807.98 489
7808.81 478
7809.64 441
7810.48 441
7811.31 477
7812.15 527
7812.98 557
7813.82 531
7814.65 563
7815.48 601
7816.32 623
7817.15 625
7817.99 613
7818.82 665
7819.66 625
7820.49 582
7821.33 538
7822.16 555
7822.99 614
7823.83 609
7824.66 575
7825.50 618
7826.33 612
7827.17 668
7828.00 659
7828.84 739
7829.67 731
7830.51 671
7831.34 642
7832.18 630
7833.02 601
7833.85 657
7834.69 727
7835.52 742
7836.36 736
7837.19 645
7838.03 643
7838.86 678
7839.70 622
7840.53 627
7841.37 606
7842.21 586
7843.04 600
7843.88 537
7844.71 489
7845.55 542
7846.39 539
7847.22 613
7848.06 580
7848.89 602
7849.73 572
7850.57 528
7851.40 573
7852.24 551
7853.08 556
7853.91 502
7854.75 522
7855.58 521
7856.42 516
7857.26 534
7858.09 617
7858.93 558
7859.77 625
7860.60 596
7861.44 642
7862.28 585
7863.11 565
7863.95 579
7864.79 591
7865.63 567
7866.46 621
7867.30 645
7868.14 573
7868.97 549
7869.81 622
7870.65 556
7871.49 525
7872.32 538
7873.16 494
7874.00 502
7874.84 575
7875.67 612
7876.51 628
7877.35 630
7878.19 650
7879.02 732
7879.86 725
7880.70 777
7881.54 842
7882.38 777
7883.21 789
7884.05 694
7884.89 743
7885.73 667
7886.57 575
7887.40 634
7888.24 663
7889.08 579
7889.92 626
7890.76 619
7891.59 635
7892.43 597
7893.27 639
7894.11 684
7894.95 707
7895.79 654
7896.63 624
7897.47 500
7898.30 556
7899.14 498
7899.98 554
7900.82 571
7901.66 590
7902.50 509
7903.34 493
7904.18 483
7905.02 506
7905.85 474
7906.69 429
7907.53 484
7908.37 538
7909.21 464
7910.05 485
7910.89 477
7911.73 450
7912.57 506
7913.41 497
7914.25 459
7915.09 490
7915.93 535
7916.77 544
7917.61 479
7918.45 507
7919.29 572
7920.13 512
7920.97 500
7921.81 525
7922.65 477
7923.49 537
7924.33 506
7925.17 493
7926.01 425
7926.85 450
7927.69 423
7928.53 483
7929.37 446
7930.21 434
7931.05 424
7931.89 458
7932.73 491
7933.57 439
7934.41 422
7935.25 417
7936.09 442
7936.93 407
7937.78 387
7938.62 398
7939.46 423
7940.30 405
7941.14 364
7941.98 399
7942.82 442
7943.66 463
7944.50 447
7945.35 501
7946.19 441
7947.03 432
7947.87 431
7948.71 439
7949.55 453
7950.39 456
7951.24 555
7952.08 529
7952.92 543
7953.76 602
7954.60 540
7955.44 508
7956.29 518
7957.13 463
7957.97 450
7958.81 477
7959.65 472
7960.50 449
7961.34 442
7962.18 485
7963.02 549
7963.86 498
7964.71 494
7965.55 450
7966.39 462
7967.23 518
7968.08 585
7968.92 560
7969.76 601
7970.60 581
7971.45 559
7972.29 561
7973.13 521
7973.97 515
7974.82 502
7975.66 516
7976.50 477
7977.35 402
7978.19 488
7979.03 478
7979.87 433
7980.72 476
7981.56 425
7982.40 402
7983.25 423
7984.09 432
7984.93 431
7985.78 395
7986.62 464
7987.46 450
7988.31 456
7989.15 428
7990.00 466
7990.84 402
7991.68 402
7992.53 443
7993.37 425
7994.21 341
7995.06 414
7995.90 449
7996.75 380
7997.59 386
7998.43 377
7999.28 370
8000.12 347
8000.97 405
8001.81 404
8002.65 361
8003.50 354
8004.34 337
8005.19 355
8006.03 361
8006.88 388
8007.72 392
8008.57 345
8009.41 379
8010.26 323
8011.10 372
8011.95 392
8012.79 413
8013.63 353
8014.48 325
8015.32 353
8016.17 347
8017.01 314
8017.86 339
8018.70 310
8019.55 398
8020.40 386
8021.24 393
8022.09 339
8022.93 388
8023.78 285
8024.62 325
8025.47 391
8026.31 351
8027.16 343
8028.00 365
8028.85 380
8029.70 374
8030.54 379
8031.39 303
8032.23 317
8033.08 339
8033.92 333
8034.77 356
8035.62 352
8036.46 349
8037.31 364
8038.16 343
8039.00 309
8039.85 290
8040.69 321
8041.54 390
8042.39 454
8043.23 355
8044.08 319
8044.93 290
8045.77 297
8046.62 348
8047.47 385
8048.31 404
8049.16 370
8050.01 331
8050.85 329
8051.70 399
8052.55 417
8053.39 363
8054.24 365
8055.09 424
8055.94 424
8056.78 369
8057.63 362
8058.48 355
8059.32 353
8060.17 341
8061.02 312
8061.87 321
8062.71 343
8063.56 389
8064.41 374
8065.26 351
8066.10 360
8066.95 390
8067.80 406
8068.65 336
8069.49 309
8070.34 363
8071.19 351
8072.04 340
8072.89 366
8073.73 372
8074.58 405
8075.43 396
8076.28 341
8077.13 342
8077.98 361
8078.82 303
8079.67 281
8080.52 346
8081.37 357
8082.22 308
8083.07 358
8083.91 323
8084.76 357
8085.61 338
8086.46 368
8087.31 365
8088.16 356
8089.01 387
8089.86 318
8090.70 371
8091.55 349
8092.40 357
8093.25 320
8094.10 349
8094.95 346
8095.80 339
8096.65 323
8097.50 346
8098.35 344
8099.20 351
8100.05 340
8100.90 344
8101.74 343
8102.59 357
8103.44 351
8104.29 371
8105.14 319
8105.99 354
8106.84 398
8107.69 294
8108.54 355
8109.39 389
8110.24 366
8111.09 399
8111.94 393
8112.79 366
8113.64 340
8114.49 330
8115.34 323
8116.19 332
8117.04 384
8117.89 367
8118.74 363
8119.59 422
8120.45 418
8121.30 354
8122.15 334
8123.00 343
8123.85 345
8124.70 357
8125.55 344
8126.40 364
8127.25 339
8128.10 330
8128.95 318
8129.80 345
8130.65 350
8131.51 364
8132.36 395
8133.21 409
8134.06 350
8134.91 368
8135.76 412
8136.61 393
8137.46 460
8138.32 366
8139.17 399
8140.02 416
8140.87 394
8141.72 418
8142.57 396
8143.43 414
8144.28 377
8145.13 355
8145.98 403
8146.83 424
8147.68 411
8148.54 429
8149.39 432
8150.24 449
8151.09 445
8151.94 433
8152.80 448
8153.65 499
8154.50 508
8155.35 550
8156.21 513
8157.06 554
8157.91 589
8158.76 477
8159.62 483
8160.47 523
8161.32 548
8162.17 491
8163.03 418
8163.88 377
8164.73 386
8165.59 439
8166.44 425
8167.29 427
8168.14 422
8169.00 379
8169.85 394
8170.70 410
8171.56 407
8172.41 385
8173.26 404
8174.12 375
8174.97 385
8175.82 405
8176.68 469
8177.53 393
8178.38 363
8179.24 330
8180.09 311
8180.94 381
8181.80 410
8182.65 386
8183.51 390
8184.36 382
8185.21 375
8186.07 336
8186.92 378
8187.78 378
8188.63 369
8189.48 430
8190.34 345
8191.19 350
8192.05 303
8192.90 318
8193.75 336
8194.61 321
8195.46 306
8196.32 331
8197.17 341
8198.03 360
8198.88 310
8199.74 297
8200.59 281
8201.45 372
8202.30 330
8203.16 331
8204.01 318
8204.87 357
8205.72 344
8206.57 322
8207.43 383
8208.29 334
8209.14 303
8210.00 315
8210.85 350
8211.71 360
8212.56 314
8213.42 350
8214.27 365
8215.13 360
8215.98 432
8216.84 435
8217.69 389
8218.55 403
8219.41 366
8220.26 373
8221.12 375
8221.97 393
8222.83 361
8223.68 387
8224.54 344
8225.40 390
8226.25 346
8227.11 389
8227.96 367
8228.82 369
8229.68 343
8230.53 334
8231.39 391
8232.25 406
8233.10 308
8233.96 334
8234.82 339
8235.67 361
8236.53 320
8237.38 355
8238.24 316
8239.10 318
8239.95 356
8240.81 387
8241.67 383
8242.53 420
8243.38 363
8244.24 337
8245.10 297
8245.95 411
8246.81 371
8247.67 356
8248.52 338
8249.38 319
8250.24 347
8251.10 322
8251.95 308
8252.81 333
8253.67 361
8254.53 331
8255.38 291
8256.24 311
8257.10 324
8257.96 344
8258.81 318
8259.67 297
8260.53 324
8261.39 321
8262.25 349
8263.10 359
8263.96 339
8264.82 318
8265.68 359
8266.54 341
8267.39 370
8268.25 343
8269.11 383
8269.97 392
8270.83 320
8271.69 313
8272.54 324
8273.40 332
8274.26 395
8275.12 394
8275.98 339
8276.84 380
8277.70 414
8278.55 328
8279.41 354
8280.27 373
8281.13 334
8281.99 325
8282.85 326
8283.71 366
8284.57 374
8285.43 400
8286.29 352
8287.14 333
8288.00 355
8288.86 344
8289.72 382
8290.58 392
8291.44 391
8292.30 430
8293.16 437
8294.02 478
8294.88 442
8295.74 406
8296.60 409
8297.46 452
8298.32 387
8299.18 407
8300.04 384
8300.90 372
8301.76 395
8302.62 417
8303.48 387
8304.34 340
8305.20 385
8306.06 358
8306.92 373
8307.78 357
8308.64 363
8309.50 377
8310.36 370
8311.22 416
8312.08 340
8312.94 360
8313.80 382
8314.66 423
8315.52 371
8316.38 376
8317.24 374
8318.11 404
8318.97 385
8319.83 375
8320.69 364
8321.55 362
8322.41 351
8323.27 365
8324.13 347
8324.99 346
8325.85 400
8326.72 395
8327.58 382
8328.44 368
8329.30 354
8330.16 381
8331.02 341
8331.88 355
8332.75 339
8333.61 348
8334.47 353
8335.33 353
8336.19 343
8337.05 323
8337.92 327
8338.78 339
8339.64 387
8340.50 354
8341.36 394
8342.23 350
8343.09 331
8343.95 444
8344.81 439
8345.67 408
8346.54 399
8347.40 414
8348.26 369
8349.12 388
8349.99 397
8350.85 350
8351.71 373
8352.57 371
8353.44 375
8354.30 389
8355.16 367
8356.03 434
8356.89 393
8357.75 343
8358.61 369
8359.48 379
8360.34 394
8361.20 394
8362.07 334
8362.93 357
8363.79 388
8364.66 394
8365.52 349
8366.38 315
8367.25 326
8368.11 309
8368.97 358
8369.84 341
8370.70 358
8371.56 343
8372.43 344
8373.29 402
8374.15 386
8375.02 418
8375.88 354
8376.74 369
8377.61 376
8378.47 345
8379.34 375
8380.20 328
8381.06 272
8381.93 292
8382.79 374
8383.66 373
8384.52 386
8385.39 392
8386.25 339
8387.11 390
8387.98 368
8388.84 391
8389.71 394
8390.57 378
8391.44 350
8392.30 344
8393.17 356
8394.03 376
8394.90 386
8395.76 370
8396.63 379
8397.49 355
8398.36 407
8399.22 441
8400.09 398
8400.95 333
8401.82 355
8402.68 351
8403.55 370
8404.41 360
8405.28 363
8406.14 314
8407.01 339
8407.87 416
8408.74 412
8409.60 416
8410.47 372
8411.34 394
8412.20 364
8413.07 385
8413.93 409
8414.80 370
8415.66 382
8416.53 343
8417.40 410
8418.26 390
8419.13 361
8419.99 400
8420.86 393
8421.73 342
8422.59 369
8423.46 369
8424.32 428
8425.19 519
8426.06 421
8426.92 403
8427.79 474
8428.66 457
8429.52 435
8430.39 427
8431.26 458
8432.12 443
8432.99 424
8433.86 439
8434.72 397
8435.59 425
8436.46 443
8437.32 445
8438.19 468
8439.06 471
8439.93 516
8440.79 530
8441.66 522
8442.53 508
8443.39 510
8444.26 577
8445.13 581
8446.00 633
8446.86 535
8447.73 537
8448.60 522
8449.47 561
8450.33 508
8451.20 491
8452.07 535
8452.94 530
8453.81 619
8454.67 629
8455.54 570
8456.41 618
8457.28 599
8458.15 655
8459.01 584
8459.88 662
8460.75 666
8461.62 632
8462.49 621
8463.35 545
8464.22 574
8465.09 602
8465.96 649
8466.83 644
8467.70 681
8468.57 815
8469.43 967
8470.30 1259
8471.17 1371
8472.04 1435
8472.91 1407
8473.78 1284
8474.65 1243
8475.52 1014
8476.38 928
8477.25 809
8478.12 726
8478.99 640
8479.86 565
8480.73 572
8481.60 549
8482.47 515
8483.34 563
8484.21 538
8485.08 573
8485.95 551
8486.82 462
8487.69 472
8488.55 511
8489.42 489
8490.29 479
8491.16 438
8492.03 462
8492.90 431
8493.77 477
8494.64 437
8495.51 437
8496.38 457
8497.25 432
8498.12 485
8498.99 498
8499.86 557
8500.73 426
8501.60 445
8502.47 460
8503.34 465
8504.22 403
8505.09 469
8505.96 492
8506.83 496
8507.70 499
8508.57 417
8509.44 445
8510.31 515
8511.18 489
8512.05 510
8512.92 537
8513.79 497
8514.66 500
8515.53 479
8516.41 424
8517.28 419
8518.15 433
8519.02 448
8519.89 456
8520.76 458
8521.63 429
8522.50 449
8523.38 447
8524.25 447
8525.12 483
8525.99 458
8526.86 474
8527.73 495
8528.60 445
8529.48 441
8530.35 469
8531.22 547
8532.09 486
8532.96 464
8533.84 528
8534.71 466
8535.58 459
8536.45 453
8537.32 500
8538.20 554
8539.07 546
8539.94 570
8540.81 512
8541.68 516
8542.56 516
8543.43 520
8544.30 575
8545.17 568
8546.05 518
8546.92 537
8547.79 538
8548.67 587
8549.54 516
8550.41 578
8551.28 619
8552.16 655
8553.03 621
8553.90 573
8554.78 602
8555.65 635
8556.52 701
8557.39 637
8558.27 580
8559.14 586
8560.01 566
8560.89 521
8561.76 535
8562.63 529
8563.51 477
8564.38 414
8565.25 466
8566.13 495
8567.00 439
8567.88 487
8568.75 493
8569.62 401
8570.50 403
8571.37 428
8572.24 443
8573.12 467
8573.99 476
8574.87 482
8575.74 491
8576.61 513
8577.49 525
8578.36 481
8579.24 462
8580.11 447
8580.99 461
8581.86 501
8582.73 457
8583.61 456
8584.48 472
8585.36 479
8586.23 441
8587.11 433
8587.98 487
8588.86 511
8589.73 547
8590.61 494
8591.48 508
8592.36 504
8593.23 461
8594.11 502
8594.98 510
8595.86 520
8596.73 543
8597.61 541
8598.48 503
8599.36 490
8600.23 533
8601.11 513
8601.98 505
8602.86 556
8603.73 544
8604.61 531
8605.49 546
8606.36 533
8607.24 492
8608.11 502
8608.99 549
8609.86 578
8610.74 568
8611.62 592
8612.49 537
8613.37 563
8614.24 575
8615.12 580
8616.00 578
8616.87 565
8617.75 616
8618.62 586
8619.50 567
8620.38 622
8621.25 601
8622.13 603
8623.01 655
8623.88 709
8624.76 685
8625.64 618
8626.51 651
8627.39 655
8628.27 633
8629.14 652
8630.02 663
8630.90 683
8631.77 727
8632.65 771
8633.53 775
8634.40 740
8635.28 766
8636.16 744
8637.04 734
8637.91 699
8638.79 734
8639.67 745
8640.55 798
8641.42 866
8642.30 814
8643.18 827
8644.06 807
8644.93 835
8645.81 911
8646.69 961
8647.57 869
8648.44 929
8649.32 941
8650.20 902
8651.08 954
8651.96 941
8652.83 963
8653.71 872
8654.59 873
8655.47 932
8656.35 1014
8657.22 1025
8658.10 1068
8658.98 1054
8659.86 1152
8660.74 1138
8661.62 1115
8662.49 1095
8663.37 1053
8664.25 1105
8665.13 1102
8666.01 1076
8666.89 1079
8667.77 1127
8668.64 1102
8669.52 1214
8670.40 1261
8671.28 1514
8672.16 1681
8673.04 1862
8673.92 2192
8674.80 2237
8675.68 2332
8676.56 2471
8677.44 2432
8678.31 2286
8679.19 2114
8680.07 1958
8680.95 1735
8681.83 1604
8682.71 1507
8683.59 1358
8684.47 1343
8685.35 1286
8686.23 1242
8687.11 1279
8687.99 1405
8688.87 1532
8689.75 1657
8690.63 1965
8691.51 2298
8692.39 2656
8693.27 3055
8694.15 3124
8695.03 3259
8695.91 2914
8696.79 2710
8697.67 2386
8698.55 2123
8699.43 1947
8700.31 1515
8701.19 1286
8702.07 1163
8702.95 1144
8703.83 1063
8704.71 1014
8705.59 961
8706.48 944
8707.36 894
8708.24 914
8709.12 961
8710.00 781
8710.88 846
8711.76 839
8712.64 789
8713.52 825
8714.40 791
8715.28 808
8716.17 772
8717.05 724
8717.93 808
8718.81 803
8719.69 709
8720.57 743
8721.45 686
8722.34 759
8723.22 717
8724.10 760
8724.98 728
8725.86 672
8726.74 669
8727.63 708
8728.51 759
8729.39 698
8730.27 745
8731.15 726
8732.04 715
8732.92 784
8733.80 727
8734.68 734
8735.56 752
8736.45 743
8737.33 726
8738.21 723
8739.09 735
8739.98 702
8740.86 719
8741.74 694
8742.62 688
8743.51 644
8744.39 598
8745.27 701
8746.15 700
8747.04 701
8747.92 731
8748.80 733
8749.69 723
8750.57 706
8751.45 725
8752.33 805
8753.22 677
8754.10 659
8754.98 708
8755.87 755
8756.75 777
8757.63 708
8758.52 743
8759.40 739
8760.28 696
8761.17 750
8762.05 702
8762.93 718
8763.82 706
8764.70 779
8765.59 733
8766.47 730
8767.35 723
8768.24 656
8769.12 662
8770.00 713
8770.89 776
8771.77 690
8772.66 724
8773.54 727
8774.42 697
8775.31 670
8776.19 696
8777.08 640
8777.96 668
8778.85 676
8779.73 643
8780.62 623
8781.50 576
8782.38 593
8783.27 588
8784.15 583
8785.04 572
8785.92 612
8786.81 560
8787.69 534
8788.58 555
8789.46 541
8790.35 603
8791.23 618
8792.12 572
8793.00 583
8793.89 581
8794.77 576
8795.66 545
8796.54 596
8797.43 533
8798.31 579
8799.20 538
8800.08 572
8800.97 583
8801.86 590
8802.74 578
8803.63 588
8804.51 559
8805.40 607
8806.28 577
8807.17 527
8808.06 537
8808.94 550
8809.83 504
8810.71 516
8811.60 529
8812.49 589
8813.37 493
8814.26 470
8815.14 536
8816.03 500
8816.92 463
8817.80 506
8818.69 489
8819.58 454
8820.46 542
8821.35 545
8822.24 531
8823.12 494
8824.01 533
8824.90 535
8825.78 491
8826.67 500
8827.56 501
8828.44 454
8829.33 424
8830.22 434
8831.10 425
8831.99 444
8832.88 464
8833.77 431
8834.65 457
8835.54 470
8836.43 411
8837.31 425
8838.20 422
8839.09 389
8839.98 445
8840.86 466
8841.75 434
8842.64 459
8843.53 471
8844.41 444
8845.30 426
8846.19 428
8847.08 418
8847.97 390
8848.85 394
8849.74 401
8850.63 417
8851.52 377
8852.41 452
8853.29 451
8854.18 427
8855.07 431
8855.96 391
8856.85 427
8857.74 373
8858.62 371
8859.51 390
8860.40 391
8861.29 409
8862.18 394
8863.07 374
8863.95 395
8864.84 420
8865.73 364
8866.62 405
8867.51 352
8868.40 408
8869.29 392
8870.18 422
8871.07 421
8871.95 397
8872.84 364
8873.73 349
8874.62 339
8875.51 346
8876.40 346
8877.29 378
8878.18 374
8879.07 426
8879.96 395
8880.85 380
8881.74 364
8882.63 336
8883.52 364
8884.41 379
8885.30 344
8886.19 341
8887.08 377
8887.97 389
8888.86 378
8889.75 337
8890.64 369
8891.53 371
8892.42 353
8893.31 300
8894.20 316
8895.09 300
8895.98 308
8896.87 341
8897.76 351
8898.65 368
8899.54 331
8900.43 315
8901.32 334
8902.21 335
8903.10 341
8903.99 339
8904.88 328
8905.77 326
8906.66 355
8907.55 334
8908.45 311
8909.34 282
8910.23 309
8911.12 274
8912.01 346
8912.90 316
8913.79 289
8914.68 345
8915.57 322
8916.47 335
8917.36 314
8918.25 264
8919.14 304
8920.03 305
8920.92 332
8921.81 315
8922.71 294
8923.60 306
8924.49 349
8925.38 357
8926.27 325
8927.16 296
8928.06 304
8928.95 351
8929.84 364
8930.73 309
8931.62 349
8932.52 361
8933.41 314
8934.30 359
8935.19 340
8936.09 308
8936.98 375
8937.87 346
8938.76 286
8939.65 312
8940.55 330
8941.44 348
8942.33 333
8943.23 319
8944.12 304
8945.01 319
8945.90 371
8946.80 314
8947.69 312
8948.58 291
8949.47 336
8950.37 343
8951.26 298
8952.15 275
8953.05 277
8953.94 349
8954.83 327
8955.73 321
8956.62 313
8957.51 312
8958.41 334
8959.30 316
8960.19 331
8961.09 360
8961.98 354
8962.87 309
8963.77 323
8964.66 363
8965.56 358
8966.45 373
8967.34 343
8968.24 343
8969.13 317
8970.03 335
8970.92 354
8971.81 329
8972.71 379
8973.60 334
8974.50 351
8975.39 369
8976.28 362
8977.18 362
8978.07 352
8978.97 350
8979.86 355
8980.76 386
8981.65 362
8982.55 369
8983.44 362
8984.33 282
8985.23 307
8986.12 311
8987.02 334
8987.91 377
8988.81 326
8989.70 319
8990.60 330
8991.49 324
8992.39 325
8993.28 325
8994.18 323
8995.07 407
8995.97 341
8996.87 360
8997.76 313
8998.66 329
8999.55 319
9000.45 305
9001.34 312
9002.24 365
9003.13 404
9004.03 319
9004.93 343
9005.82 285
9006.72 310
9007.61 333
9008.51 337
9009.40 300
9010.30 322
9011.20 316
9012.09 317
9012.99 340
9013.88 331
9014.78 306
9015.68 377
9016.57 409
9017.47 365
9018.37 309
9019.26 337
9020.16 300
9021.06 352
9021.95 316
9022.85 265
9023.75 324
9024.64 335
9025.54 287
9026.44 277
9027.33 299
9028.23 334
9029.13 311
9030.02 274
9030.92 280
9031.82 301
9032.71 319
9033.61 271
9034.51 293
9035.41 319
9036.30 334
9037.20 318
9038.10 312
9039.00 278
9039.89 289
9040.79 325
9041.69 316
9042.59 300
9043.48 266
9044.38 326
9045.28 297
9046.18 298
9047.07 336
9047.97 308
9048.87 297
9049.77 339
9050.67 315
9051.56 322
9052.46 329
9053.36 359
9054.26 356
9055.16 322
9056.06 313
9056.95 342
9057.85 290
9058.75 291
9059.65 292
9060.55 335
9061.45 308
9062.34 335
9063.24 325
9064.14 306
9065.04 275
9065.94 310
9066.84 296
9067.74 361
9068.64 312
9069.53 283
9070.43 298
9071.33 295
9072.23 354
9073.13 300
9074.03 302
9074.93 294
9075.83 335
9076.73 281
9077.63 276
9078.53 304
9079.43 256
9080.33 281
9081.23 310
9082.12 304
9083.02 266
9083.92 274
9084.82 264
9085.72 324
9086.62 299
9087.52 325
9088.42 313
9089.32 335
9090.22 350
9091.12 354
9092.02 335
9092.92 357
9093.82 339
9094.72 298
9095.62 288
9096.52 284
9097.42 290
9098.32 313
9099.22 342
9100.13 310
9101.03 295
9101.93 312
9102.83 358
9103.73 354
9104.63 341
9105.53 299
9106.43 319
9107.33 312
9108.23 269
9109.13 301
9110.03 271
9110.93 299
9111.84 326
9112.74 293
9113.64 282
9114.54 305
9115.44 325
9116.34 320
9117.24 300
9118.14 283
9119.05 296
9119.95 274
9120.85 298
9121.75 265
9122.65 275
9123.55 275
9124.45 345
9125.36 311
9126.26 327
9127.16 307
9128.06 256
9128.96 294
9129.87 323
9130.77 331
9131.67 251
9132.57 298
9133.47 295
9134.38 302
9135.28 298
9136.18 300
9137.08 278
9137.98 271
9138.89 281
9139.79 329
9140.69 327
9141.59 287
9142.50 274
9143.40 269
9144.30 300
9145.21 277
9146.11 291
9147.01 294
9147.91 319
9148.82 295
9149.72 230
9150.62 252
9151.53 305
9152.43 309
9153.33 270
9154.23 298
9155.14 303
9156.04 312
9156.94 334
9157.85 306
9158.75 298
9159.65 270
9160.56 300
9161.46 267
9162.36 286
9163.27 243
9164.17 306
9165.08 341
9165.98 334
9166.88 337
9167.79 282
9168.69 291
9169.59 267
9170.50 281
9171.40 283
9172.31 312
9173.21 308
9174.11 272
9175.02 278
9175.92 300
9176.83 274
9177.73 276
9178.64 310
9179.54 319
9180.44 263
9181.35 294
9182.25 350
9183.16 279
9184.06 248
9184.97 288
9185.87 253
9186.78 306
9187.68 289
9188.59 266
9189.49 285
9190.40 314
9191.30 287
9192.21 334
9193.11 324
9194.02 306
9194.92 282
9195.83 257
9196.73 273
9197.64 274
9198.54 302
9199.45 269
9200.35 276
9201.26 340
9202.16 320
9203.07 319
9203.98 292
9204.88 300
9205.79 297
9206.69 279
9207.60 290
9208.50 303
9209.41 301
9210.32 323
9211.22 306
9212.13 290
9213.03 272
9213.94 281
9214.85 281
9215.75 280
9216.66 314
9217.57 305
9218.47 320
9219.38 267
9220.28 304
9221.19 338
9222.10 285
9223.00 302
9223.91 304
9224.82 279
9225.72 283
9226.63 300
9227.54 300
9228.44 306
9229.35 269
9230.26 299
9231.16 263
9232.07 287
9232.98 300
9233.89 335
9234.79 347
9235.70 319
9236.61 308
9237.51 284
9238.42 324
9239.33 320
9240.24 322
9241.14 324
9242.05 296
9242.96 274
9243.87 233
9244.77 295
9245.68 276
9246.59 282
9247.50 260
9248.40 259
9249.31 283
9250.22 282
9251.13 291
9252.04 337
9252.94 295
9253.85 261
9254.76 280
9255.67 260
9256.58 249
9257.48 269
9258.39 278
9259.30 276
9260.21 262
9261.12 282
9262.03 257
9262.94 287
9263.84 273
9264.75 248
9265.66 325
9266.57 295
9267.48 272
9268.39 235
9269.30 282
9270.20 273
9271.11 282
9272.02 276
9272.93 271
9273.84 316
9274.75 323
9275.66 266
9276.57 238
9277.48 276
9278.39 259
9279.30 246
9280.21 235
9281.11 242
9282.02 292
9282.93 305
9283.84 274
9284.75 307
9285.66 314
9286.57 286
9287.48 301
9288.39 296
9289.30 241
9290.21 286
9291.12 293
9292.03 279
9292.94 297
9293.85 273
9294.76 286
9295.67 273
9296.58 270
9297.49 285
9298.40 304
9299.31 317
9300.22 308
9301.13 255
9302.04 256
9302.95 283
9303.86 291
9304.77 357
9305.69 300
9306.60 314
9307.51 314
9308.42 344
9309.33 314
9310.24 283
9311.15 354
9312.06 324
9312.97 322
9313.88 319
9314.79 331
9315.70 356
9316.62 285
9317.53 309
9318.44 341
9319.35 315
9320.26 307
9321.17 301
9322.08 322
9322.99 282
9323.91 260
9324.82 283
9325.73 293
9326.64 252
9327.55 260
9328.46 334
9329.38 344
9330.29 319
9331.20 274
9332.11 244
9333.02 249
9333.94 303
9334.85 349
9335.76 285
9336.67 314
9337.58 288
9338.50 274
9339.41 256
9340.32 289
9341.23 296
9342.15 263
9343.06 291
9343.97 293
9344.88 284
9345.80 305
9346.71 309
9347.62 245
9348.53 274
9349.45 279
9350.36 311
9351.27 299
9352.18 323
9353.10 264
9354.01 298
9354.92 300
9355.84 291
9356.75 302
9357.66 285
9358.58 292
9359.49 252
9360.40 276
9361.32 316
9362.23 257
9363.14 282
9364.06 291
9364.97 275
9365.88 302
9366.80 302
9367.71 326
9368.62 301
9369.54 283
9370.45 264
9371.37 283
9372.28 309
9373.19 289
9374.11 274
9375.02 273
9375.94 254
9376.85 307
9377.76 330
9378.68 323
9379.59 294
9380.51 290
9381.42 297
9382.33 282
9383.25 268
9384.16 286
9385.08 292
9385.99 254
9386.91 306
9387.82 276
9388.74 333
9389.65 282
9390.57 260
9391.48 317
9392.40 288
9393.31 345
9394.23 369
9395.14 333
9396.06 326
9396.97 332
9397.89 251
9398.80 323
9399.72 356
9400.63 340
9401.55 311
9402.46 329
9403.38 296
9404.29 328
9405.21 296
9406.12 351
9407.04 320
9407.95 346
9408.87 335
9409.79 342
9410.70 302
9411.62 315
9412.53 297
9413.45 297
9414.36 315
9415.28 280
9416.20 319
9417.11 307
9418.03 281
9418.95 299
9419.86 274
9420.78 265
9421.69 254
9422.61 241
9423.53 327
9424.44 275
9425.36 301
9426.28 295
9427.19 320
9428.11 354
9429.03 318
9429.94 275
9430.86 306
9431.78 303
9432.69 304
9433.61 331
9434.53 333
9435.44 280
9436.36 312
9437.28 305
9438.19 283
9439.11 279
9440.03 268
9440.95 314
9441.86 295
9442.78 301
9443.70 348
9444.62 341
9445.53 371
9446.45 351
9447.37 331
9448.29 336
9449.20 359
9450.12 335
9451.04 394
9451.96 466
9452.87 425
9453.79 386
9454.71 485
9455.63 433
9456.55 369
9457.46 367
9458.38 355
9459.30 372
9460.22 352
9461.14 408
9462.05 365
9462.97 325
9463.89 320
9464.81 295
9465.73 364
9466.65 340
9467.56 342
9468.48 386
9469.40 347
9470.32 326
9471.24 355
9472.16 344
9473.08 310
9473.99 315
9474.91 312
9475.83 290
9476.75 336
9477.67 322
9478.59 374
9479.51 373
9480.43 366
9481.35 370
9482.27 398
9483.19 397
9484.10 382
9485.02 401
9485.94 412
9486.86 430
9487.78 370
9488.70 379
9489.62 329
9490.54 357
9491.46 314
9492.38 326
9493.30 335
9494.22 305
9495.14 350
9496.06 373
9496.98 400
9497.90 372
9498.82 356
9499.74 365
9500.66 348
9501.58 360
9502.50 376
9503.42 375
9504.34 324
9505.26 380
9506.18 365
9507.10 299
9508.02 344
9508.94 390
9509.86 360
9510.78 401
9511.70 409
9512.63 378
9513.55 409
9514.47 417
9515.39 369
9516.31 382
9517.23 346
9518.15 336
9519.07 382
9519.99 438
9520.91 386
9521.83 362
9522.76 382
9523.68 418
9524.60 398
9525.52 374
9526.44 401
9527.36 418
9528.28 378
9529.21 398
9530.13 433
9531.05 441
9531.97 420
9532.89 479
9533.81 471
9534.74 435
9535.66 484
9536.58 482
9537.50 408
9538.42 398
9539.35 452
9540.27 417
9541.19 455
9542.11 420
9543.03 473
9543.96 402
9544.88 396
9545.80 406
9546.72 420
9547.64 401
9548.57 400
9549.49 421
9550.41 387
9551.33 404
9552.26 471
9553.18 442
9554.10 433
9555.03 453
9555.95 398
9556.87 415
9557.79 442
9558.72 438
9559.64 416
9560.56 431
9561.49 414
9562.41 453
9563.33 471
9564.26 482
9565.18 496
9566.10 465
9567.03 450
9567.95 451
9568.87 456
9569.80 423
9570.72 498
9571.64 447
9572.57 469
9573.49 448
9574.41 431
9575.34 422
9576.26 451
9577.18 475
9578.11 446
9579.03 451
9579.96 454
9580.88 461
9581.80 395
9582.73 451
9583.65 475
9584.58 480
9585.50 422
9586.43 376
9587.35 511
9588.27 561
9589.20 524
9590.12 438
9591.05 436
9591.97 449
9592.90 473
9593.82 457
9594.75 472
9595.67 539
9596.60 550
9597.52 597
9598.45 532
9599.37 513
9600.29 485
9601.22 555
9602.14 551
9603.07 564
9604.00 522
9604.92 492
9605.85 562
9606.77 564
9607.70 535
9608.62 536
9609.55 538
9610.47 546
9611.40 620
9612.32 566
9613.25 545
9614.17 542
9615.10 579
9616.03 603
9616.95 616
9617.88 602
9618.80 614
9619.73 589
9620.65 578
9621.58 563
9622.51 563
9623.43 588
9624.36 608
9625.29 628
9626.21 614
9627.14 672
9628.06 605
9628.99 695
9629.92 633
9630.84 663
9631.77 726
9632.70 707
9633.62 686
9634.55 704
9635.48 660
9636.40 698
9637.33 714
9638.26 750
9639.18 750
9640.11 725
9641.04 739
9641.96 727
9642.89 674
9643.82 767
9644.74 807
9645.67 807
9646.60 698
9647.53 806
9648.45 852
9649.38 795
9650.31 925
9651.24 819
9652.16 733
9653.09 814
9654.02 879
9654.95 878
9655.87 855
9656.80 828
9657.73 881
9658.66 921
9659.58 877
9660.51 951
9661.44 830
9662.37 900
9663.30 930
9664.22 979
9665.15 987
9666.08 1012
9667.01 1022
9667.94 971
9668.86 971
9669.79 1043
9670.72 1085
9671.65 1049
9672.58 1086
9673.51 1052
9674.43 1035
9675.36 1143
9676.29 1110
9677.22 1080
9678.15 1112
9679.08 1099
9680.01 1099
9680.94 1093
9681.86 1168
9682.79 1209
9683.72 1250
9684.65 1278
9685.58 1302
9686.51 1274
9687.44 1226
9688.37 1288
9689.30 1285
9690.23 1272
9691.16 1306
9692.08 1306
9693.01 1179
9693.94 1296
9694.87 1370
9695.80 1517
9696.73 1544
9697.66 1780
9698.59 1778
9699.52 1841
9700.45 2091
9701.38 2151
9702.31 2108
9703.24 1932
9704.17 1946
9705.10 1849
9706.03 1629
9706.96 1486
9707.89 1483
9708.82 1398
9709.75 1428
9710.68 1442
9711.61 1470
9712.54 1490
9713.47 1591
9714.40 1646
9715.33 1705
9716.26 1688
9717.19 1658
9718.12 1735
9719.06 1529
9719.99 1469
9720.92 1438
9721.85 1270
9722.78 1261
9723.71 1253
9724.64 1172
9725.57 1133
9726.50 1190
9727.43 1169
9728.36 1105
9729.30 1134
9730.23 1222
9731.16 1182
9732.09 1230
9733.02 1181
9733.95 1241
9734.88 1187
9735.81 1228
9736.75 1198
9737.68 1176
9738.61 1075
9739.54 1030
9740.47 1044
9741.40 1000
9742.34 1043
9743.27 942
9744.20 922
9745.13 895
9746.06 785
9747.00 838
9747.93 867
9748.86 882
9749.79 913
9750.72 848
9751.66 917
9752.59 866
9753.52 803
9754.45 830
9755.39 688
9756.32 727
9757.25 787
9758.18 863
9759.12 803
9760.05 777
9760.98 787
9761.91 808
9762.85 836
9763.78 813
9764.71 763
9765.64 880
9766.58 850
9767.51 781
9768.44 869
9769.38 839
9770.31 786
9771.24 843
9772.18 797
9773.11 914
9774.04 830
9774.98 796
9775.91 836
9776.84 842
9777.78 850
9778.71 872
9779.64 865
9780.58 889
9781.51 845
9782.44 880
9783.38 890
9784.31 856
9785.25 931
9786.18 922
9787.11 861
9788.05 852
9788.98 827
9789.92 789
9790.85 786
9791.78 856
9792.72 780
9793.65 725
9794.59 767
9795.52 705
9796.46 709
9797.39 769
9798.32 744
9799.26 770
9800.19 782
9801.13 743
9802.06 725
9803.00 739
9803.93 750
9804.87 758
9805.80 719
9806.74 726
9807.67 709
9808.61 645
9809.54 677
9810.48 684
9811.41 667
9812.35 705
9813.28 632
9814.22 620
9815.15 641
9816.09 618
9817.02 590
9817.96 569
9818.89 632
9819.83 581
9820.76 587
9821.70 583
9822.64 566
9823.57 643
9824.51 658
9825.44 591
9826.38 557
9827.31 606
9828.25 618
9829.19 621
9830.12 602
9831.06 648
9831.99 623
9832.93 586
9833.87 644
9834.80 573
9835.74 567
9836.68 557
9837.61 603
9838.55 564
9839.48 543
9840.42 578
9841.36 600
9842.29 589
9843.23 610
9844.17 517
9845.10 500
9846.04 550
9846.98 529
9847.91 562
9848.85 537
9849.79 572
9850.72 556
9851.66 562
9852.60 559
9853.54 588
9854.47 635
9855.41 560
9856.35 573
9857.28 525
9858.22 522
9859.16 598
9860.10 591
9861.03 490
9861.97 530
9862.91 505
9863.85 551
9864.78 569
9865.72 488
9866.66 517
9867.60 558
9868.54 574
9869.47 574
9870.41 500
9871.35 513
9872.29 498
9873.22 515
9874.16 556
9875.10 526
9876.04 558
9876.98 537
9877.92 505
9878.85 457
9879.79 531
9880.73 455
9881.67 495
9882.61 480
9883.55 496
9884.48 505
9885.42 518
9886.36 537
9887.30 513
9888.24 527
9889.18 521
9890.12 471
9891.06 482
9891.99 454
9892.93 500
9893.87 479
9894.81 524
9895.75 517
9896.69 445
9897.63 478
9898.57 472
9899.51 515
9900.45 466
9901.39 442
9902.33 424
9903.27 471
9904.20 462
9905.14 452
9906.08 527
9907.02 433
9907.96 501
9908.90 467
9909.84 456
9910.78 505
9911.72 542
9912.66 508
9913.60 471
9914.54 486
9915.48 465
9916.42 463
9917.36 473
9918.30 501
9919.24 525
9920.18 482
9921.12 482
9922.06 437
9923.00 488
9923.94 558
9924.88 586
9925.83 581
9926.77 654
9927.71 680
9928.65 708
9929.59 724
9930.53 723
9931.47 735
9932.41 659
9933.35 584
9934.29 535
9935.23 517
9936.17 523
9937.12 485
9938.06 451
9939.00 504
9939.94 474
9940.88 506
9941.82 464
9942.76 459
9943.70 473
9944.65 455
9945.59 459
9946.53 478
9947.47 447
9948.41 514
9949.35 523
9950.29 425
9951.24 446
9952.18 461
9953.12 488
9954.06 479
9955.00 381
9955.95 439
9956.89 450
9957.83 486
9958.77 494
9959.71 437
9960.66 445
9961.60 469
9962.54 440
9963.48 450
9964.43 421
9965.37 419
9966.31 425
9967.25 428
9968.20 478
9969.14 481
9970.08 432
9971.02 461
9971.97 456
9972.91 456
9973.85 490
9974.79 447
9975.74 445
9976.68 469
9977.62 502
9978.57 483
9979.51 552
9980.45 504
9981.40 454
9982.34 464
9983.28 470
9984.23 428
9985.17 453
9986.11 448
9987.06 448
9988.00 474
9988.94 486
9989.89 452
9990.83 427
9991.77 447
9992.72 403
9993.66 463
9994.60 426
9995.55 417
9996.49 391
9997.44 399
9998.38 360
9999.32 378
10000.27 401
10001.21 379
10002.16 424
10003.10 452
10004.04 452
10004.99 386
10005.93 371
10006.88 412
10007.82 444
10008.77 453
10009.71 405
10010.66 388
10011.60 383
10012.54 393
10013.49 387
10014.43 396
10015.38 346
10016.32 380
10017.27 426
10018.21 426
10019.16 419
10020.10 405
10021.05 368
10021.99 408
10022.94 447
10023.88 400
10024.83 420
10025.77 403
10026.72 359
10027.67 391
10028.61 349
10029.56 381
10030.50 366
10031.45 394
10032.39 442
10033.34 392
10034.28 416
10035.23 388
10036.18 389
10037.12 398
10038.07 392
10039.01 379
10039.96 367
10040.90 360
10041.85 404
10042.80 353
10043.74 342
10044.69 313
10045.64 326
10046.58 345
10047.53 375
10048.47 358
10049.42 359
10050.37 339
10051.31 362
10052.26 320
10053.21 330
10054.15 346
10055.10 377
10056.05 338
10056.99 354
10057.94 338
10058.89 363
10059.83 383
10060.78 356
10061.73 344
10062.67 353
10063.62 356
10064.57 377
10065.52 340
10066.46 354
10067.41 350
10068.36 358
10069.30 352
10070.25 363
10071.20 359
10072.15 375
10073.09 308
10074.04 341
10074.99 365
10075.94 378
10076.88 317
10077.83 330
10078.78 324
10079.73 280
10080.68 317
10081.62 340
10082.57 361
10083.52 340
10084.47 389
10085.42 370
10086.36 335
10087.31 377
10088.26 301
10089.21 285
10090.16 304
10091.11 314
10092.05 341
10093.00 356
10093.95 374
10094.90 337
10095.85 303
10096.80 317
10097.75 328
10098.69 352
10099.64 319
10100.59 326
10101.54 377
10102.49 341
10103.44 318
10104.39 320
10105.34 284
10106.28 354
10107.23 297
10108.18 273
10109.13 280
10110.08 357
10111.03 342
10111.98 316
10112.93 321
10113.88 358
10114.83 310
10115.78 295
10116.73 290
10117.68 324
10118.63 317
10119.58 334
10120.53 287
10121.48 285
10122.43 327
10123.38 334
10124.33 300
10125.28 297
10126.23 285
10127.18 338
10128.13 341
10129.08 348
10130.03 326
10130.98 301
10131.93 368
10132.88 315
10133.83 345
10134.78 346
10135.73 328
10136.68 287
10137.63 306
10138.58 310
10139.53 261
10140.48 360
10141.43 324
10142.38 356
10143.33 330
10144.28 331
10145.23 362
10146.19 345
10147.14 322
10148.09 330
10149.04 347
10149.99 296
10150.94 330
10151.89 361
10152.84 275
10153.79 318
10154.75 317
10155.70 330
10156.65 347
10157.60 299
10158.55 334
10159.50 356
10160.46 369
10161.41 322
10162.36 336
10163.31 337
10164.26 368
10165.21 353
10166.17 310
10167.12 276
10168.07 333
10169.02 337
10169.97 356
10170.93 329
10171.88 346
10172.83 387
10173.78 393
10174.73 356
10175.69 337
10176.64 339
10177.59 364
10178.54 375
10179.50 338
10180.45 341
10181.40 341
10182.35 363
10183.31 418
10184.26 403
10185.21 371
10186.17 366
10187.12 358
10188.07 365
10189.02 373
10189.98 428
10190.93 369
10191.88 359
10192.84 371
10193.79 363
10194.74 390
10195.70 381
10196.65 384
10197.60 417
10198.56 391
10199.51 362
10200.46 367
10201.42 374
10202.37 418
10203.32 418
10204.28 393
10205.23 430
10206.18 459
10207.14 481
10208.09 422
10209.05 467
10210.00 512
10210.95 437
10211.91 435
10212.86 460
10213.82 429
10214.77 377
10215.72 385
10216.68 358
10217.63 410
10218.59 359
10219.54 395
10220.50 397
10221.45 371
10222.41 424
10223.36 379
10224.31 389
10225.27 378
10226.22 355
10227.18 349
10228.13 374
10229.09 348
10230.04 367
10231.00 393
10231.95 342
10232.91 287
10233.86 313
10234.82 344
10235.77 332
10236.73 360
10237.68 367
10238.64 339
10239.59 351
10240.55 372
10241.50 386
10242.46 341
10243.42 380
10244.37 404
10245.33 345
10246.28 355
10247.24 330
10248.19 369
10249.15 320
10250.11 310
10251.06 331
10252.02 328
10252.97 354
10253.93 336
10254.89 288
10255.84 284
10256.80 335
10257.75 327
10258.71 299
10259.67 328
10260.62 346
10261.58 293
10262.54 306
10263.49 302
10264.45 303
10265.40 302
10266.36 267
10267.32 334
10268.27 303
10269.23 285
10270.19 294
10271.14 319
10272.10 275
10273.06 320
10274.02 298
10274.97 343
10275.93 311
10276.89 270
10277.84 317
10278.80 293
10279.76 299
10280.71 274
10281.67 274
10282.63 249
10283.59 312
10284.54 319
10285.50 290
10286.46 289
10287.42 305
10288.37 295
10289.33 284
10290.29 301
10291.25 265
10292.21 283
10293.16 290
10294.12 287
10295.08 296
10296.04 293
10296.99 297
10297.95 293
10298.91 276
10299.87 285
10300.83 292
10301.79 303
10302.74 324
10303.70 320
10304.66 278
10305.62 315
10306.58 286
10307.54 292
10308.49 254
10309.45 274
10310.41 283
10311.37 325
10312.33 394
10313.29 330
10314.25 328
10315.21 326
10316.16 334
10317.12 290
10318.08 258
10319.04 352
10320.00 321
10320.96 356
10321.92 310
10322.88 288
10323.84 324
10324.80 299
10325.76 274
10326.71 282
10327.67 287
10328.63 277
10329.59 292
10330.55 307
10331.51 279
10332.47 286
10333.43 313
10334.39 249
10335.35 278
10336.31 237
10337.27 292
10338.23 311
10339.19 317
10340.15 299
10341.11 329
10342.07 300
10343.03 289
10343.99 272
10344.95 294
10345.91 293
10346.87 241
10347.83 272
10348.79 269
10349.75 258
10350.71 253
10351.67 282
10352.63 285
10353.60 311
10354.56 276
10355.52 307
10356.48 344
10357.44 338
10358.40 302
10359.36 256
10360.32 290
10361.28 328
10362.24 287
10363.20 296
10364.17 315
10365.13 311
10366.09 320
10367.05 294
10368.01 276
10368.97 301
10369.93 294
10370.89 304
10371.86 273
10372.82 311
10373.78 304
10374.74 323
10375.70 298
10376.66 315
10377.63 272
10378.59 267
10379.55 310
10380.51 280
10381.47 275
10382.44 278
10383.40 279
10384.36 326
10385.32 277
10386.28 242
10387.25 276
10388.21 305
10389.17 256
10390.13 332
10391.10 288
10392.06 272
10393.02 320
10393.98 332
10394.94 312
10395.91 284
10396.87 298
10397.83 294
10398.80 308
10399.76 302
10400.72 262
10401.68 293
10402.65 331
10403.61 311
10404.57 346
10405.54 292
10406.50 265
10407.46 294
10408.43 274
10409.39 246
10410.35 261
10411.32 241
10412.28 241
10413.24 272
10414.21 291
10415.17 291
10416.13 264
10417.10 300
10418.06 313
10419.02 270
10419.99 281
10420.95 304
10421.91 253
10422.88 243
10423.84 241
10424.81 246
10425.77 296
10426.73 271
10427.70 241
10428.66 215
10429.63 245
10430.59 239
10431.56 267
10432.52 281
10433.48 257
10434.45 245
10435.41 260
10436.38 253
10437.34 253
10438.31 215
10439.27 266
10440.24 252
10441.20 224
10442.16 269
10443.13 239
10444.09 228
10445.06 241
10446.02 248
10446.99 239
10447.95 234
10448.92 258
10449.88 243
10450.85 236
10451.81 237
10452.78 309
10453.75 263
10454.71 242
10455.68 238
10456.64 219
10457.61 242
10458.57 293
10459.54 219
10460.50 258
10461.47 248
10462.43 250
10463.40 234
10464.37 290
10465.33 215
10466.30 202
10467.26 209
10468.23 200
10469.20 201
10470.16 242
10471.13 229
10472.09 241
10473.06 291
10474.03 252
10474.99 244
10475.96 222
10476.93 225
10477.89 234
10478.86 281
10479.82 284
10480.79 254
10481.76 252
10482.72 233
10483.69 255
10484.66 214
10485.62 237
10486.59 235
10487.56 268
10488.52 248
10489.49 222
10490.46 216
10491.43 253
10492.39 237
10493.36 245
10494.33 262
10495.29 229
10496.26 232
10497.23 238
10498.20 223
10499.16 260
10500.13 241
10501.10 215
10502.07 220
10503.03 222
10504.00 233
10504.97 211
10505.94 227
10506.90 244
10507.87 244
10508.84 264
10509.81 258
10510.78 214
10511.74 220
10512.71 226
10513.68 221
10514.65 259
10515.62 233
10516.58 217
10517.55 227
10518.52 251
10519.49 247
10520.46 262
10521.43 256
10522.39 223
10523.36 205
10524.33 254
10525.30 222
10526.27 248
10527.24 244
10528.21 262
10529.17 244
10530.14 226
10531.11 184
10532.08 189
10533.05 277
10534.02 296
10534.99 246
10535.96 229
10536.93 217
10537.90 247
10538.86 219
10539.83 231
10540.80 227
10541.77 263
10542.74 241
10543.71 230
10544.68 267
10545.65 247
10546.62 228
10547.59 236
10548.56 266
10549.53 244
10550.50 214
10551.47 239
10552.44 274
10553.41 262
10554.38 246
10555.35 250
10556.32 263
10557.29 270
10558.26 226
10559.23 234
10560.20 223
10561.17 245
10562.14 196
10563.11 222
10564.08 261
10565.05 244
10566.02 260
10566.99 289
10567.96 271
10568.93 268
10569.90 261
10570.87 253
10571.84 258
10572.82 241
10573.79 240
10574.76 261
10575.73 199
10576.70 238
10577.67 281
10578.64 240
10579.61 229
10580.58 241
10581.55 226
10582.53 257
10583.50 226
10584.47 228
10585.44 242
10586.41 225
10587.38 225
10588.35 264
10589.33 260
10590.30 295
10591.27 242
10592.24 243
10593.21 241
10594.18 229
10595.16 262
10596.13 261
10597.10 264
10598.07 213
10599.04 242
10600.01 244
10600.99 244
10601.96 253
10602.93 239
10603.90 225
10604.88 234
10605.85 234
10606.82 258
10607.79 251
10608.77 243
10609.74 236
10610.71 249
10611.68 233
10612.66 279
10613.63 264
10614.60 283
10615.57 258
10616.55 247
10617.52 233
10618.49 254
10619.46 232
10620.44 264
10621.41 283
10622.38 283
10623.36 262
10624.33 282
10625.30 245
10626.28 279
10627.25 265
10628.22 260
10629.20 311
10630.17 294
10631.14 285
10632.12 265
10633.09 269
10634.06 284
10635.04 291
10636.01 269
10636.99 270
10637.96 291
10638.93 367
10639.91 383
10640.88 386
10641.85 378
10642.83 371
10643.80 354
10644.78 368
10645.75 352
10646.72 288
10647.70 250
10648.67 248
10649.65 267
10650.62 255
10651.60 267
10652.57 238
10653.55 271
10654.52 248
10655.49 244
10656.47 243
10657.44 265
10658.42 286
10659.39 269
10660.37 281
10661.34 258
10662.32 256
10663.29 222
10664.27 234
10665.24 213
10666.22 242
10667.19 272
10668.17 269
10669.14 192
10670.12 252
10671.09 238
10672.07 223
10673.04 268
10674.02 249
10675.00 224
10675.97 242
10676.95 241
10677.92 246
10678.90 219
10679.87 284
10680.85 259
10681.82 293
10682.80 272
10683.78 235
10684.75 271
10685.73 259
10686.70 228
10687.68 264
10688.66 222
10689.63 199
10690.61 218
10691.58 205
10692.56 221
10693.54 282
10694.51 245
10695.49 235
10696.47 250
10697.44 210
10698.42 255
10699.40 256
10700.37 215
10701.35 229
10702.33 229
10703.30 253
10704.28 254
10705.26 255
10706.23 261
10707.21 251
10708.19 240
10709.16 220
10710.14 202
10711.12 243
10712.10 251
10713.07 234
10714.05 279
10715.03 264
10716.01 258
10716.98 249
10717.96 232
10718.94 217
10719.91 233
10720.89 246
10721.87 277
10722.85 239
10723.83 227
10724.80 253
10725.78 252
10726.76 288
10727.74 260
10728.71 245
10729.69 231
10730.67 247
10731.65 250
10732.63 238
10733.60 258
10734.58 232
10735.56 258
10736.54 262
10737.52 249
10738.50 243
10739.47 272
10740.45 270
10741.43 237
10742.41 271
10743.39 248
10744.37 230
10745.35 302
10746.32 270
10747.30 290
10748.28 366
10749.26 278
10750.24 240
10751.22 233
10752.20 270
10753.18 234
10754.16 277
10755.14 263
10756.11 226
10757.09 252
10758.07 252
10759.05 252
10760.03 221
10761.01 220
10761.99 294
10762.97 276
10763.95 231
10764.93 244
10765.91 279
10766.89 230
10767.87 235
10768.85 275
10769.83 258
10770.81 253
10771.79 260
10772.77 233
10773.75 254
10774.73 306
10775.71 239
10776.69 246
10777.67 270
10778.65 280
10779.63 318
10780.61 287
10781.59 288
10782.57 281
10783.55 271
10784.53 259
10785.51 279
10786.49 276
10787.47 257
10788.45 256
10789.43 271
10790.41 340
10791.39 243
10792.38 262
10793.36 299
10794.34 276
10795.32 280
10796.30 263
10797.28 294
10798.26 299
10799.24 285
10800.22 279
10801.21 275
10802.19 305
10803.17 242
10804.15 308
10805.13 339
10806.11 329
10807.09 280
10808.07 324
10809.06 319
10810.04 295
10811.02 293
10812.00 322
10812.98 306
10813.97 294
10814.95 302
10815.93 270
10816.91 296
10817.89 248
10818.87 328
10819.86 323
10820.84 295
10821.82 282
10822.80 285
10823.79 276
10824.77 291
10825.75 268
10826.73 306
10827.72 318
10828.70 345
10829.68 321
10830.66 307
10831.65 312
10832.63 289
10833.61 285
10834.59 283
10835.58 321
10836.56 295
10837.54 283
10838.52 325
10839.51 315
10840.49 290
10841.47 314
10842.46 298
10843.44 291
10844.42 306
10845.41 321
10846.39 315
10847.37 306
10848.36 307
10849.34 279
10850.32 311
10851.31 313
10852.29 305
10853.27 348
10854.26 299
10855.24 304
10856.23 305
10857.21 344
10858.19 367
10859.18 329
10860.16 337
10861.14 326
10862.13 338
10863.11 321
10864.10 396
10865.08 357
10866.07 320
10867.05 360
10868.03 368
10869.02 370
10870.00 361
10870.99 385
10871.97 390
10872.96 374
10873.94 363
10874.92 376
10875.91 374
10876.89 355
10877.88 425
10878.86 385
10879.85 376
10880.83 358
10881.82 382
10882.80 365
10883.79 381
10884.77 385
10885.76 414
10886.74 455
10887.73 436
10888.71 432
10889.70 436
10890.68 449
10891.67 424
10892.65 404
10893.64 426
10894.63 442
10895.61 435
10896.60 359
10897.58 414
10898.57 461
10899.55 524
10900.54 409
10901.53 388
10902.51 450
10903.50 473
10904.48 456
10905.47 474
10906.46 480
10907.44 449
10908.43 471
10909.41 464
10910.40 464
10911.39 455
10912.37 476
10913.36 465
10914.34 484
10915.33 504
10916.32 528
10917.30 502
10918.29 474
10919.28 552
10920.26 530
10921.25 549
10922.24 568
10923.22 510
10924.21 527
10925.20 553
10926.18 583
10927.17 624
10928.16 551
10929.15 607
10930.13 596
10931.12 517
10932.11 485
10933.09 579
10934.08 549
10935.07 556
10936.06 624
10937.04 604
10938.03 674
10939.02 620
10940.01 612
10940.99 646
10941.98 645
10942.97 649
10943.96 667
10944.94 632
10945.93 647
10946.92 669
10947.91 673
10948.90 657
10949.88 714
10950.87 697
10951.86 710
10952.85 786
10953.84 844
10954.82 827
10955.81 829
10956.80 937
10957.79 1041
10958.78 1059
10959.77 1099
10960.75 1153
10961.74 1129
10962.73 1068
10963.72 1068
10964.71 967
10965.70 854
10966.69 866
10967.68 773
10968.66 826
10969.65 811
10970.64 754
10971.63 780
10972.62 832
10973.61 794
10974.60 852
10975.59 778
10976.58 769
10977.57 722
10978.55 735
10979.54 758
10980.53 775
10981.52 808
10982.51 803
10983.50 798
10984.49 874
10985.48 843
10986.47 849
10987.46 840
10988.45 781
10989.44 830
10990.43 853
10991.42 818
10992.41 813
10993.40 854
10994.39 910
10995.38 1024
10996.37 1041
10997.36 1171
10998.35 1318
10999.34 1406
11000.33 1508
11001.32 1515
11002.31 1433
11003.30 1401
11004.29 1440
11005.28 1340
11006.27 1210
11007.26 1097
11008.25 999
11009.24 994
11010.24 825
11011.23 804
11012.22 818
11013.21 800
11014.20 823
11015.19 734
11016.18 738
11017.17 794
11018.16 750
11019.15 760
11020.14 739
11021.14 703
11022.13 737
11023.12 715
11024.11 626
11025.10 622
11026.09 595
11027.08 616
11028.08 535
11029.07 508
11030.06 474
11031.05 555
11032.04 561
11033.03 564
11034.03 530
11035.02 561
11036.01 579
11037.00 597
11037.99 583
11038.99 544
11039.98 528
11040.97 521
11041.96 544
11042.95 493
11043.95 458
11044.94 508
11045.93 498
11046.92 538
11047.92 466
11048.91 412
11049.90 479
11050.89 440
11051.89 399
11052.88 447
11053.87 450
11054.86 461
11055.86 462
11056.85 500
11057.84 453
11058.83 490
11059.83 464
11060.82 404
11061.81 445
11062.81 427
11063.80 444
11064.79 428
11065.79 434
11066.78 436
11067.77 447
11068.77 447
11069.76 456
11070.75 471
11071.75 464
11072.74 468
11073.73 448
11074.73 405
11075.72 415
11076.71 437
11077.71 441
11078.70 431
11079.70 457
11080.69 481
11081.68 434
11082.68 462
11083.67 455
11084.67 402
11085.66 430
11086.65 482
11087.65 486
11088.64 443
11089.64 429
11090.63 421
11091.63 396
11092.62 419
11093.61 386
11094.61 396
11095.60 446
11096.60 426
11097.59 379
11098.59 375
11099.58 424
11100.58 447
11101.57 429
11102.57 395
11103.56 376
11104.56 372
11105.55 418
11106.55 378
11107.54 389
11108.54 395
11109.53 381
11110.53 343
11111.52 391
11112.52 379
11113.51 337
11114.51 357
11115.50 374
11116.50 340
11117.49 327
11118.49 366
11119.49 371
11120.48 328
11121.48 362
11122.47 376
11123.47 380
11124.46 350
11125.46 346
11126.46 358
11127.45 338
11128.45 363
11129.44 371
11130.44 347
11131.44 413
11132.43 365
11133.43 339
11134.43 344
11135.42 321
11136.42 368
11137.41 313
11138.41 311
11139.41 339
11140.40 312
11141.40 313
11142.40 335
11143.39 325
11144.39 344
11145.39 375
11146.38 371
11147.38 368
11148.38 333
11149.38 302
11150.37 333
11151.37 322
11152.37 355
11153.36 320
11154.36 304
11155.36 331
11156.36 298
11157.35 304
11158.35 319
11159.35 313
11160.34 358
11161.34 344
11162.34 333
11163.34 305
11164.33 341
11165.33 320
11166.33 326
11167.33 331
11168.33 306
11169.32 288
11170.32 329
11171.32 304
11172.32 303
11173.32 336
11174.31 314
11175.31 286
11176.31 314
11177.31 331
11178.31 309
11179.30 269
11180.30 269
11181.30 267
11182.30 255
11183.30 318
11184.30 335
11185.30 310
11186.29 347
11187.29 309
11188.29 303
11189.29 312
11190.29 326
11191.29 288
11192.29 305
11193.29 384
11194.28 347
11195.28 329
11196.28 317
11197.28 342
11198.28 332
11199.28 331
11200.28 334
11201.28 331
11202.28 313
11203.28 297
11204.28 364
11205.28 365
11206.28 318
11207.28 268
11208.28 334
11209.27 300
11210.27 316
11211.27 284
11212.27 303
11213.27 287
11214.27 332
11215.27 307
11216.27 273
11217.27 296
11218.27 292
11219.27 333
11220.27 320
11221.27 299
11222.27 330
11223.27 317
11224.27 322
11225.28 321
11226.28 347
11227.28 319
11228.28 280
11229.28 280
11230.28 252
11231.28 252
11232.28 229
11233.28 284
11234.28 301
11235.28 285
11236.28 270
11237.28 262
11238.28 299
11239.28 320
11240.29 267
11241.29 241
11242.29 276
11243.29 281
11244.29 249
11245.29 263
11246.29 257
11247.29 276
11248.30 308
11249.30 316
11250.30 264
11251.30 294
11252.30 284
11253.30 326
11254.31 320
11255.31 258
11256.31 287
11257.31 288
11258.31 271
11259.31 296
11260.32 260
11261.32 293
11262.32 201
11263.32 242
11264.32 262
11265.33 299
11266.33 257
11267.33 269
11268.33 251
11269.34 251
11270.34 284
11271.34 280
11272.34 248
11273.35 267
11274.35 260
11275.35 315
11276.35 272
11277.36 286
11278.36 295
11279.36 266
11280.36 270
11281.37 270
11282.37 283
11283.37 282
11284.38 283
11285.38 263
11286.38 234
11287.38 250
11288.39 260
11289.39 252
11290.39 287
11291.40 268
11292.40 282
11293.40 264
11294.41 266
11295.41 249
11296.41 298
11297.42 280
11298.42 280
11299.43 303
11300.43 294
11301.43 279
11302.44 289
11303.44 269
11304.44 290
11305.45 320
11306.45 323
11307.46 315
11308.46 317
11309.47 336
11310.47 386
11311.47 342
11312.48 372
11313.48 418
11314.49 393
11315.49 377
11316.50 390
11317.50 389
11318.50 382
11319.51 339
11320.51 301
11321.52 311
11322.52 304
11323.53 301
11324.53 286
11325.54 268
11326.54 306
11327.55 297
11328.55 255
11329.56 270
11330.56 255
11331.57 242
11332.57 261
11333.58 273
11334.58 255
11335.59 264
11336.59 226
11337.60 274
11338.60 223
11339.61 274
11340.61 257
11341.62 298
11342.63 261
11343.63 249
11344.64 274
11345.64 262
11346.65 250
11347.65 245
11348.66 244
11349.67 275
11350.67 243
11351.68 254
11352.68 247
11353.69 226
11354.70 225
11355.70 246
11356.71 249
11357.72 245
11358.72 223
11359.73 249
11360.73 267
11361.74 246
11362.75 213
11363.75 283
11364.76 270
11365.77 248
11366.77 213
11367.78 223
11368.79 267
11369.79 242
11370.80 260
11371.81 222
11372.81 212
11373.82 233
11374.83 254
11375.84 285
11376.84 235
11377.85 269
11378.86 264
11379.86 249
11380.87 206
11381.88 213
11382.89 269
11383.89 250
11384.90 264
11385.91 244
11386.92 248
11387.92 241
11388.93 272
11389.94 293
11390.95 243
11391.95 217
11392.96 253
11393.97 262
11394.98 245
11395.99 254
11396.99 292
11398.00 269
11399.01 249
11400.02 280
11401.03 263
11402.03 264
11403.04 241
11404.05 249
11405.06 253
11406.07 294
11407.08 238
11408.09 259
11409.09 247
11410.10 217
11411.11 246
11412.12 236
11413.13 295
11414.14 285
11415.15 219
11416.15 239
11417.16 264
11418.17 265
11419.18 270
11420.19 247
11421.20 234
11422.21 233
11423.22 230
11424.23 258
11425.24 235
11426.25 271
11427.26 231
11428.26 244
11429.27 239
11430.28 231
11431.29 236
11432.30 259
11433.31 255
11434.32 272
11435.33 273
11436.34 243
11437.35 258
11438.36 244
11439.37 242
11440.38 217
11441.39 220
11442.40 237
11443.41 215
11444.42 240
11445.43 249
11446.44 210
11447.45 273
11448.46 263
11449.47 272
11450.48 227
11451.49 278
11452.50 243
11453.51 192
11454.52 197
11455.53 257
11456.55 266
11457.56 262
11458.57 238
11459.58 203
11460.59 207
11461.60 235
11462.61 249
11463.62 234
11464.63 240
11465.64 216
11466.65 210
11467.67 243
11468.68 302
11469.69 276
11470.70 230
11471.71 228
11472.72 260
11473.73 284
11474.74 233
11475.76 245
11476.77 225
11477.78 207
11478.79 235
11479.80 247
11480.81 237
11481.83 245
11482.84 194
11483.85 207
11484.86 231
11485.87 218
11486.89 254
11487.90 233
11488.91 289
11489.92 221
11490.93 244
11491.95 203
11492.96 241
11493.97 225
11494.98 236
11496.00 227
11497.01 232
11498.02 229
11499.03 235
11500.05 240
11501.06 219
11502.07 236
11503.08 247
11504.10 270
11505.11 241
11506.12 236
11507.13 184
11508.15 254
11509.16 244
11510.17 245
11511.19 203
11512.20 251
11513.21 221
11514.23 224
11515.24 247
11516.25 242
11517.27 218
11518.28 233
11519.29 213
11520.31 229
11521.32 257
11522.33 231
11523.35 226
11524.36 235
11525.37 260
11526.39 209
11527.40 209
11528.42 230
11529.43 196
11530.44 234
11531.46 255
11532.47 209
11533.48 234
11534.50 267
11535.51 269
11536.53 244
11537.54 247
11538.56 218
11539.57 266
11540.58 247
11541.60 243
11542.61 242
11543.63 262
11544.64 261
11545.66 276
11546.67 242
11547.69 245
11548.70 240
11549.72 263
11550.73 228
11551.75 201
11552.76 256
11553.78 290
11554.79 242
11555.81 273
11556.82 270
11557.84 235
11558.85 233
11559.87 235
11560.88 262
11561.90 255
11562.91 244
11563.93 246
11564.94 247
11565.96 209
11566.97 266
11567.99 261
11569.00 273
11570.02 240
11571.04 232
11572.05 279
11573.07 262
11574.08 266
11575.10 280
11576.11 289
11577.13 249
11578.15 245
11579.16 244
11580.18 257
11581.20 263
11582.21 249
11583.23 287
11584.24 267
11585.26 268
11586.28 292
11587.29 286
11588.31 286
11589.33 273
11590.34 247
11591.36 238
11592.38 269
11593.39 301
11594.41 320
11595.43 307
11596.44 261
11597.46 295
11598.48 319
11599.49 339
11600.51 324
11601.53 377
11602.54 420
11603.56 455
11604.58 446
11605.60 507
11606.61 492
11607.63 406
11608.65 388
11609.67 386
11610.68 352
11611.70 334
11612.72 341
11613.74 345
11614.75 372
11615.77 353
11616.79 309
11617.81 310
11618.82 288
11619.84 239
11620.86 279
11621.88 282
11622.90 296
11623.91 269
11624.93 252
11625.95 276
11626.97 284
11627.99 283
11629.00 236
11630.02 231
11631.04 267
11632.06 266
11633.08 240
11634.10 240
11635.11 239
11636.13 236
11637.15 237
11638.17 205
11639.19 248
11640.21 274
11641.23 267
11642.25 243
11643.26 211
11644.28 283
11645.30 257
11646.32 264
11647.34 259
11648.36 225
11649.38 254
11650.40 219
11651.42 227
11652.44 267
11653.46 225
11654.47 239
11655.49 233
11656.51 256
11657.53 197
11658.55 232
11659.57 230
11660.59 225
11661.61 232
11662.63 266
11663.65 261
11664.67 231
11665.69 203
11666.71 246
11667.73 278
11668.75 230
11669.77 222
11670.79 224
11671.81 247
11672.83 260
11673.85 251
11674.87 224
11675.89 267
11676.91 249
11677.93 289
11678.95 249
11679.97 217
11680.99 264
11682.01 270
11683.03 243
11684.06 227
11685.08 249
11686.10 274
11687.12 296
11688.14 285
11689.16 278
11690.18 238
11691.20 225
11692.22 233
11693.24 244
11694.26 252
11695.29 200
11696.31 255
11697.33 256
11698.35 230
11699.37 266
11700.39 221
11701.41 238
11702.43 224
11703.46 244
11704.48 270
11705.50 249
11706.52 283
11707.54 259
11708.56 269
11709.59 254
11710.61 261
11711.63 253
11712.65 268
11713.67 220
11714.70 204
11715.72 284
11716.74 240
11717.76 257
11718.78 247
11719.81 217
11720.83 266
11721.85 242
11722.87 251
11723.90 285
11724.92 250
11725.94 233
11726.96 293
11727.99 236
11729.01 229
11730.03 237
11731.05 223
11732.08 234
11733.10 252
11734.12 237
11735.15 294
11736.17 270
11737.19 256
11738.21 264
11739.24 296
11740.26 285
11741.28 245
11742.31 224
11743.33 276
11744.35 296
11745.38 256
11746.40 255
11747.42 234
11748.45 229
11749.47 240
11750.49 222
11751.52 269
11752.54 259
11753.56 253
11754.59 245
11755.61 279
11756.64 245
11757.66 255
11758.68 236
11759.71 243
11760.73 232
11761.76 282
11762.78 241
11763.80 240
11764.83 255
11765.85 262
11766.88 230
11767.90 253
11768.93 289
11769.95 263
11770.97 244
11772.00 286
11773.02 273
11774.05 224
11775.07 304
11776.10 270
11777.12 253
11778.15 257
11779.17 254
11780.20 283
11781.22 259
11782.25 238
11783.27 300
11784.30 255
11785.32 265
11786.35 290
11787.37 305
11788.40 273
11789.42 223
11790.45 236
11791.47 277
11792.50 286
11793.52 271
11794.55 227
11795.57 206
11796.60 266
11797.63 250
11798.65 253
11799.68 239
11800.70 277
11801.73 285
11802.75 253
11803.78 255
11804.81 265
11805.83 242
11806.86 267
11807.88 286
11808.91 300
11809.94 273
11810.96 301
11811.99 288
11813.02 287
11814.04 292
11815.07 300
11816.09 338
11817.12 281
11818.15 253
11819.17 250
11820.20 264
11821.23 247
11822.25 278
11823.28 279
11824.31 259
11825.33 307
11826.36 304
11827.39 317
11828.42 283
11829.44 318
11830.47 348
11831.50 278
11832.52 286
11833.55 333
11834.58 293
11835.61 310
11836.63 327
11837.66 285
11838.69 281
11839.71 326
11840.74 299
11841.77 293
11842.80 273
11843.83 324
11844.85 352
11845.88 367
11846.91 343
11847.94 286
11848.96 326
11849.99 309
11851.02 323
11852.05 324
11853.08 340
11854.10 339
11855.13 319
11856.16 310
11857.19 337
11858.22 332
11859.24 346
11860.27 341
11861.30 329
11862.33 355
11863.36 347
11864.39 344
11865.42 409
11866.44 408
11867.47 383
11868.50 384
11869.53 357
11870.56 343
11871.59 348
11872.62 409
11873.65 443
11874.67 368
11875.70 421
11876.73 370
11877.76 383
11878.79 388
11879.82 378
11880.85 438
11881.88 454
11882.91 428
11883.94 446
11884.97 471
11886.00 415
11887.03 470
11888.06 481
11889.09 409
11890.11 449
11891.14 448
11892.17 456
11893.20 459
11894.23 451
11895.26 497
11896.29 519
11897.32 556
11898.35 563
11899.38 554
11900.41 574
11901.44 638
11902.47 602
11903.50 640
11904.53 651
11905.56 675
11906.59 654
11907.63 601
11908.66 605
11909.69 596
11910.72 595
11911.75 569
11912.78 537
11913.81 572
11914.84 599
11915.87 589
11916.90 596
11917.93 560
11918.96 558
11919.99 570
11921.02 611
11922.06 615
11923.09 609
11924.12 592
11925.15 582
11926.18 626
11927.21 677
11928.24 680
11929.27 803
11930.31 842
11931.34 863
11932.37 881
11933.40 898
11934.43 990
11935.46 981
11936.49 904
11937.53 871
11938.56 785
11939.59 726
11940.62 664
11941.65 599
11942.69 622
11943.72 620
11944.75 526
11945.78 555
11946.81 531
11947.85 489
11948.88 484
11949.91 520
11950.94 522
11951.97 481
11953.01 526
11954.04 502
11955.07 473
11956.10 477
11957.14 462
11958.17 477
11959.20 510
11960.24 456
11961.27 427
11962.30 488
11963.33 450
11964.37 451
11965.40 412
11966.43 383
11967.47 428
11968.50 475
11969.53 476
11970.56 440
11971.60 446
11972.63 406
11973.66 381
11974.70 444
11975.73 391
11976.76 433
11977.80 387
11978.83 386
11979.86 427
11980.90 421
11981.93 366
11982.97 412
11984.00 433
11985.03 456
11986.07 420
11987.10 387
11988.13 430
11989.17 404
11990.20 367
11991.24 383
11992.27 402
11993.30 432
11994.34 436
11995.37 403
11996.41 434
11997.44 417
11998.48 416
11999.51 427
12000.54 425
12001.58 407
12002.61 402
12003.65 422
12004.68 405
12005.72 383
12006.75 416
12007.79 410
12008.82 421
12009.86 399
12010.89 419
12011.93 426
12012.96 453
12014.00 465
12015.03 480
12016.07 446
12017.10 466
12018.14 501
12019.17 501
12020.21 488
12021.24 495
12022.28 488
12023.31 523
12024.35 488
12025.38 450
12026.42 481
12027.46 498
12028.49 498
12029.53 436
12030.56 424
12031.60 495
12032.63 482
12033.67 487
12034.71 514
12035.74 460
12036.78 439
12037.81 464
12038.85 475
12039.89 483
12040.92 476
12041.96 450
12042.99 452
12044.03 503
12045.07 447
12046.10 412
12047.14 453
12048.18 436
12049.21 476
12050.25 464
12051.29 450
12052.32 474
12053.36 425
12054.40 509
12055.43 485
12056.47 514
12057.51 491
12058.54 540
12059.58 514
12060.62 480
12061.65 498
12062.69 501
12063.73 476
12064.77 465
12065.80 436
12066.84 487
12067.88 457
12068.92 513
12069.95 524
12070.99 530
12072.03 505
12073.07 518
12074.10 539
12075.14 498
12076.18 502
12077.22 534
12078.25 493
12079.29 497
12080.33 556
12081.37 550
12082.41 533
12083.44 545
12084.48 493
12085.52 555
12086.56 568
12087.60 530
12088.63 619
12089.67 598
12090.71 545
12091.75 538
12092.79 572
12093.83 548
12094.86 635
12095.90 625
12096.94 608
12097.98 630
12099.02 659
12100.06 680
12101.10 708
12102.13 807
12103.17 757
12104.21 760
12105.25 780
12106.29 772
12107.33 728
12108.37 733
12109.41 670
12110.45 635
12111.49 609
12112.53 659
12113.56 577
12114.60 537
12115.64 492
12116.68 467
12117.72 483
12118.76 431
12119.80 465
12120.84 454
12121.88 436
12122.92 443
12123.96 471
12125.00 387
12126.04 414
12127.08 457
12128.12 392
12129.16 392
12130.20 380
12131.24 372
12132.28 393
12133.32 364
12134.36 434
12135.40 347
12136.44 377
12137.48 423
12138.52 390
12139.56 386
12140.60 374
12141.64 368
12142.68 365
12143.72 334
12144.76 368
12145.81 329
12146.85 341
12147.89 358
12148.93 354
12149.97 358
12151.01 340
12152.05 350
12153.09 353
12154.13 326
12155.17 354
12156.21 312
12157.26 327
12158.30 388
12159.34 348
12160.38 334
12161.42 351
12162.46 329
12163.50 372
12164.55 364
12165.59 302
12166.63 314
12167.67 361
12168.71 301
12169.75 325
12170.80 320
12171.84 340
12172.88 328
12173.92 336
12174.96 332
12176.00 353
12177.05 350
12178.09 332
12179.13 357
12180.17 366
12181.22 347
12182.26 334
12183.30 361
12184.34 347
12185.38 348
12186.43 366
12187.47 354
12188.51 284
12189.55 318
12190.60 338
12191.64 290
12192.68 351
12193.72 308
12194.77 310
12195.81 319
12196.85 342
12197.90 368
12198.94 360
12199.98 366
12201.03 365
12202.07 365
12203.11 353
12204.15 327
12205.20 351
12206.24 338
12207.28 365
12208.33 345
12209.37 337
12210.41 310
12211.46 299
12212.50 320
12213.55 339
12214.59 325
12215.63 329
12216.68 329
12217.72 356
12218.76 330
12219.81 319
12220.85 306
12221.90 346
12222.94 320
12223.98 297
12225.03 318
12226.07 301
12227.12 311
12228.16 307
12229.20 283
12230.25 294
12231.29 308
12232.34 342
12233.38 290
12234.43 331
12235.47 317
12236.52 313
12237.56 359
12238.61 354
12239.65 312
12240.69 308
12241.74 350
12242.78 293
12243.83 332
12244.87 283
12245.92 356
12246.96 355
12248.01 305
12249.05 297
12250.10 266
12251.14 300
12252.19 327
12253.24 280
12254.28 275
12255.33 318
12256.37 302
12257.42 292
12258.46 271
12259.51 279
12260.55 301
12261.60 273
12262.64 267
12263.69 269
12264.74 295
12265.78 264
12266.83 299
12267.87 271
12268.92 262
12269.97 279
12271.01 269
12272.06 277
12273.10 295
12274.15 312
12275.20 274
12276.24 262
12277.29 299
12278.34 283
12279.38 296
12280.43 253
12281.47 291
12282.52 253
12283.57 303
12284.61 262
12285.66 238
12286.71 267
12287.75 285
12288.80 256
12289.85 250
12290.90 252
12291.94 254
12292.99 252
12294.04 270
12295.08 267
12296.13 293
12297.18 297
12298.22 285
12299.27 275
12300.32 275
12301.37 211
12302.41 263
12303.46 291
12304.51 279
12305.56 260
12306.60 257
12307.65 263
12308.70 253
12309.75 276
12310.79 308
12311.84 243
12312.89 253
12313.94 252
12314.99 202
12316.03 218
12317.08 272
12318.13 263
12319.18 237
12320.23 258
12321.27 257
12322.32 243
12323.37 258
12324.42 266
12325.47 232
12326.52 253
12327.56 249
12328.61 265
12329.66 215
12330.71 240
12331.76 247
12332.81 276
12333.86 249
12334.91 251
12335.95 220
12337.00 262
12338.05 239
12339.10 249
12340.15 235
12341.20 196
12342.25 258
12343.30 258
12344.35 253
12345.40 258
12346.44 280
12347.49 244
12348.54 252
12349.59 244
12350.64 248
12351.69 270
12352.74 251
12353.79 236
12354.84 233
12355.89 292
12356.94 271
12357.99 228
12359.04 254
12360.09 248
12361.14 232
12362.19 318
12363.24 294
12364.29 247
12365.34 257
12366.39 249
12367.44 273
12368.49 259
12369.54 286
12370.59 299
12371.64 263
12372.69 245
12373.74 245
12374.79 282
12375.84 324
12376.89 268
12377.94 251
12378.99 220
12380.05 194
12381.10 243
12382.15 238
12383.20 238
12384.25 241
12385.30 256
12386.35 254
12387.40 258
12388.45 229
12389.50 247
12390.55 257
12391.61 246
12392.66 299
12393.71 289
12394.76 267
12395.81 248
12396.86 267
12397.91 260
12398.97 281
12400.02 276
12401.07 303
12402.12 275
12403.17 306
12404.22 320
12405.28 262
12406.33 259
12407.38 331
12408.43 356
12409.48 340
12410.53 299
12411.59 309
12412.64 278
12413.69 332
12414.74 296
12415.80 279
12416.85 281
12417.90 302
12418.95 277
12420.00 290
12421.06 284
12422.11 299
12423.16 250
12424.21 304
12425.27 313
12426.32 279
12427.37 290
12428.43 294
12429.48 284
12430.53 318
12431.58 293
12432.64 304
12433.69 276
12434.74 254
12435.80 263
12436.85 266
12437.90 269
12438.96 309
12440.01 326
12441.06 307
12442.12 319
12443.17 327
12444.22 287
12445.28 287
12446.33 290
12447.38 293
12448.44 294
12449.49 235
12450.54 300
12451.60 303
12452.65 320
12453.71 304
12454.76 319
12455.81 314
12456.87 329
12457.92 358
12458.98 359
12460.03 354
12461.08 341
12462.14 344
12463.19 339
12464.25 362
12465.30 343
12466.35 334
12467.41 345
12468.46 320
12469.52 344
12470.57 351
12471.63 441
12472.68 486
12473.74 509
12474.79 552
12475.85 561
12476.90 585
12477.96 646
12479.01 670
12480.07 666
12481.12 646
12482.18 618
12483.23 582
12484.29 501
12485.34 488
12486.40 435
12487.45 410
12488.51 409
12489.56 368
12490.62 350
12491.67 345
12492.73 348
12493.78 349
12494.84 301
12495.90 307
12496.95 349
12498.01 343
12499.06 320
12500.12 332
12501.17 316
12502.23 297
12503.29 332
12504.34 291
12505.40 313
12506.45 291
12507.51 333
12508.57 313
12509.62 326
12510.68 337
12511.73 299
12512.79 267
12513.85 321
12514.90 323
12515.96 296
12517.02 286
12518.07 289
12519.13 277
12520.19 275
12521.24 276
12522.30 329
12523.36 307
12524.41 292
12525.47 265
12526.53 294
12527.58 284
12528.64 262
12529.70 307
12530.76 327
12531.81 303
12532.87 307
12533.93 323
12534.98 311
12536.04 276
12537.10 305
12538.16 300
12539.21 288
12540.27 276
12541.33 265
12542.39 275
12543.44 321
12544.50 282
12545.56 306
12546.62 309
12547.68 339
12548.73 367
12549.79 368
12550.85 371
12551.91 376
12552.96 346
12554.02 337
12555.08 354
12556.14 379
12557.20 420
12558.26 441
12559.31 402
12560.37 442
12561.43 462
12562.49 402
12563.55 373
12564.61 389
12565.66 349
12566.72 342
12567.78 348
12568.84 324
12569.90 325
12570.96 328
12572.02 340
12573.08 336
12574.13 317
12575.19 331
12576.25 343
12577.31 321
12578.37 290
12579.43 290
12580.49 286
12581.55 325
12582.61 347
12583.67 288
12584.73 310
12585.79 347
12586.85 347
12587.91 296
12588.96 291
12590.02 298
12591.08 269
12592.14 229
12593.20 250
12594.26 258
12595.32 260
12596.38 250
12597.44 264
12598.50 280
12599.56 273
12600.62 285
12601.68 303
12602.74 262
12603.80 251
12604.86 265
12605.92 259
12606.98 309
12608.04 272
12609.10 280
12610.17 291
12611.23 255
12612.29 235
12613.35 237
12614.41 272
12615.47 296
12616.53 282
12617.59 281
12618.65 250
12619.71 223
12620.77 263
12621.83 273
12622.89 271
12623.95 256
12625.02 281
12626.08 262
12627.14 261
12628.20 244
12629.26 280
12630.32 272
12631.38 253
12632.44 267
12633.51 258
12634.57 250
12635.63 246
12636.69 253
12637.75 223
12638.81 242
12639.88 244
12640.94 264
12642.00 266
12643.06 258
12644.12 222
12645.18 211
12646.25 256
12647.31 284
12648.37 242
12649.43 253
12650.50 247
12651.56 274
12652.62 255
12653.68 277
12654.74 198
12655.81 234
12656.87 234
12657.93 273
12658.99 250
12660.06 242
12661.12 264
12662.18 279
12663.24 227
12664.31 210
12665.37 219
12666.43 267
12667.50 255
12668.56 257
12669.62 264
12670.68 218
12671.75 272
12672.81 226
12673.87 243
12674.94 246
12676.00 240
12677.06 239
12678.13 286
12679.19 265
12680.25 225
12681.32 239
12682.38 255
12683.44 224
12684.51 223
12685.57 241
12686.63 251
12687.70 220
12688.76 250
12689.83 222
12690.89 252
12691.95 218
12693.02 218
12694.08 254
12695.15 222
12696.21 236
12697.27 251
12698.34 248
12699.40 268
12700.47 239
12701.53 230
12702.60 233
12703.66 232
12704.72 253
12705.79 218
12706.85 211
12707.92 241
12708.98 226
12710.05 224
12711.11 257
12712.18 210
12713.24 221
12714.31 247
12715.37 261
12716.44 240
12717.50 194
12718.57 205
12719.63 192
12720.70 232
12721.76 224
12722.83 246
12723.89 233
12724.96 194
12726.02 208
12727.09 206
12728.15 208
12729.22 223
12730.28 238
12731.35 244
12732.41 240
12733.48 232
12734.55 240
12735.61 232
12736.68 226
12737.74 232
12738.81 254
12739.88 220
12740.94 227
12742.01 221
12743.07 225
12744.14 242
12745.21 237
12746.27 224
12747.34 218
12748.40 239
12749.47 220
12750.54 180
12751.60 229
12752.67 228
12753.74 210
12754.80 221
12755.87 221
12756.94 228
12758.00 230
12759.07 242
12760.14 222
12761.20 222
12762.27 221
12763.34 218
12764.40 222
12765.47 239
12766.54 220
12767.60 234
12768.67 214
12769.74 235
12770.81 209
12771.87 213
12772.94 263
12774.01 243
12775.08 219
12776.14 237
12777.21 241
12778.28 219
12779.35 213
12780.41 223
12781.48 231
12782.55 182
12783.62 196
12784.68 209
12785.75 196
12786.82 171
12787.89 223
12788.96 204
12790.02 172
12791.09 230
12792.16 217
12793.23 238
12794.30 204
12795.36 195
12796.43 243
12797.50 242
12798.57 200
12799.64 213
12800.71 226
12801.77 209
12802.84 197
12803.91 195
12804.98 193
12806.05 176
12807.12 199
12808.19 172
12809.25 184
12810.32 213
12811.39 220
12812.46 237
12813.53 188
12814.60 218
12815.67 210
12816.74 233
12817.81 214
12818.88 258
12819.95 256
12821.01 208
12822.08 221
12823.15 205
12824.22 199
12825.29 205
12826.36 221
12827.43 236
12828.50 232
12829.57 213
12830.64 222
12831.71 213
12832.78 195
12833.85 205
12834.92 237
12835.99 243
12837.06 198
12838.13 229
12839.20 196
12840.27 206
12841.34 227
12842.41 248
12843.48 205
12844.55 204
12845.62 182
12846.69 192
12847.76 233
12848.83 238
12849.90 255
12850.97 198
12852.04 179
12853.11 183
12854.19 209
12855.26 213
12856.33 196
12857.40 199
12858.47 222
12859.54 232
12860.61 216
12861.68 219
12862.75 208
12863.82 190
12864.89 185
12865.97 195
12867.04 215
12868.11 179
12869.18 210
12870.25 155
12871.32 186
12872.39 170
12873.47 210
12874.54 172
12875.61 200
12876.68 187
12877.75 176
12878.82 167
12879.90 202
12880.97 199
12882.04 145
12883.11 152
12884.18 183
12885.25 212
12886.33 194
12887.40 226
12888.47 196
12889.54 187
12890.62 199
12891.69 220
12892.76 194
12893.83 152
12894.90 165
12895.98 191
12897.05 208
12898.12 166
12899.19 174
12900.27 201
12901.34 190
12902.41 172
12903.49 192
12904.56 205
12905.63 221
12906.70 213
12907.78 206
12908.85 219
12909.92 203
12911.00 212
12912.07 234
12913.14 232
12914.22 172
12915.29 209
12916.36 219
12917.44 222
12918.51 209
12919.58 201
12920.66 222
12921.73 204
12922.80 193
12923.88 189
12924.95 179
12926.02 183
12927.10 236
12928.17 194
12929.24 195
12930.32 208
12931.39 174
12932.47 227
12933.54 208
12934.61 191
12935.69 197
12936.76 208
12937.84 170
12938.91 175
12939.99 196
12941.06 234
12942.13 221
12943.21 164
12944.28 168
12945.36 175
12946.43 186
12947.51 207
12948.58 207
12949.66 181
12950.73 192
12951.81 195
12952.88 175
12953.95 191
12955.03 170
12956.10 194
12957.18 208
12958.25 171
12959.33 205
12960.40 215
12961.48 187
12962.56 199
12963.63 144
12964.71 184
12965.78 232
12966.86 234
12967.93 191
12969.01 201
12970.08 200
12971.16 208
12972.23 186
12973.31 222
12974.39 227
12975.46 193
12976.54 210
12977.61 189
12978.69 185
12979.76 205
12980.84 211
12981.92 216
12982.99 195
12984.07 197
12985.14 189
12986.22 182
12987.30 179
12988.37 180
12989.45 198
12990.53 198
12991.60 182
12992.68 257
12993.76 176
12994.83 174
12995.91 170
12996.99 210
12998.06 214
12999.14 200
13000.22 219
13001.29 159
13002.37 197
13003.45 179
13004.52 173
13005.60 178
13006.68 201
13007.75 224
13008.83 208
13009.91 196
13010.99 237
13012.06 244
13013.14 175
13014.22 178
13015.30 207
13016.37 234
13017.45 219
13018.53 198
13019.61 175
13020.68 172
13021.76 180
13022.84 195
13023.92 209
13024.99 192
13026.07 227
13027.15 226
13028.23 220
13029.31 179
13030.38 208
13031.46 172
13032.54 220
13033.62 227
13034.70 198
13035.77 198
13036.85 206
13037.93 177
13039.01 229
13040.09 180
13041.17 180
13042.24 185
13043.32 227
13044.40 199
13045.48 172
13046.56 196
13047.64 180
13048.72 215
13049.80 213
13050.87 219
13051.95 219
13053.03 215
13054.11 187
13055.19 191
13056.27 215
13057.35 234
13058.43 200
13059.51 206
13060.59 220
13061.67 212
13062.74 270
13063.82 228
13064.90 195
13065.98 209
13067.06 205
13068.14 202
13069.22 217
13070.30 206
13071.38 234
13072.46 231
13073.54 206
13074.62 217
13075.70 251
13076.78 218
13077.86 208
13078.94 230
13080.02 196
13081.10 202
13082.18 195
13083.26 189
13084.34 182
13085.42 219
13086.50 164
13087.58 214
13088.66 218
13089.74 207
13090.82 207
13091.90 203
13092.99 211
13094.07 225
13095.15 199
13096.23 189
13097.31 189
13098.39 185
13099.47 182
13100.55 206
13101.63 197
13102.71 225
13103.79 214
13104.88 191
13105.96 227
13107.04 231
13108.12 218
13109.20 232
13110.28 238
13111.36 203
13112.44 229
13113.53 246
13114.61 221
13115.69 208
13116.77 195
13117.85 199
13118.93 218
13120.02 238
13121.10 254
13122.18 226
13123.26 206
13124.34 222
13125.42 218
13126.51 190
13127.59 245
13128.67 252
13129.75 231
13130.84 219
13131.92 210
13133.00 228
13134.08 227
13135.16 230
13136.25 234
13137.33 222
13138.41 217
13139.49 213
13140.58 197
13141.66 214
13142.74 229
13143.82 206
13144.91 187
13145.99 219
13147.07 215
13148.16 249
13149.24 254
13150.32 220
13151.41 239
13152.49 234
13153.57 229
13154.65 217
13155.74 227
13156.82 234
13157.90 228
13158.99 218
13160.07 223
13161.15 218
13162.24 225
13163.32 221
13164.40 220
13165.49 225
13166.57 225
13167.66 217
13168.74 223
13169.82 195
13170.91 229
13171.99 239
13173.08 240
13174.16 204
13175.24 222
13176.33 190
13177.41 194
13178.50 242
13179.58 230
13180.66 231
13181.75 216
13182.83 230
13183.92 225
13185.00 262
13186.09 244
13187.17 266
13188.25 236
13189.34 241
13190.42 241
13191.51 255
13192.59 254
13193.68 217
13194.76 265
13195.85 238
13196.93 254
13198.02 266
13199.10 288
13200.19 280
13201.27 238
13202.36 269
13203.44 249
13204.53 225
13205.61 245
13206.70 227
13207.78 237
13208.87 256
13209.96 204
13211.04 227
13212.13 225
13213.21 206
13214.30 264
13215.38 249
13216.47 248
13217.55 232
13218.64 267
13219.73 265
13220.81 234
13221.90 255
13222.98 234
13224.07 232
13225.16 251
13226.24 227
13227.33 234
13228.41 257
13229.50 249
13230.59 279
13231.67 239
13232.76 257
13233.85 295
13234.93 279
13236.02 272
13237.11 239
13238.19 228
13239.28 242
13240.37 265
13241.45 269
13242.54 239
13243.63 236
13244.71 274
13245.80 251
13246.89 221
13247.97 275
13249.06 276
13250.15 227
13251.24 244
13252.32 293
13253.41 251
13254.50 292
13255.58 275
13256.67 261
13257.76 271
13258.85 280
13259.93 247
13261.02 276
13262.11 326
13263.20 275
13264.28 298
13265.37 273
13266.46 291
13267.55 287
13268.64 328
13269.72 324
13270.81 341
13271.90 375
13272.99 309
13274.08 289
13275.16 310
13276.25 300
13277.34 311
13278.43 317
13279.52 383
13280.61 323
13281.69 306
13282.78 326
13283.87 326
13284.96 324
13286.05 303
13287.14 315
13288.23 321
13289.31 347
13290.40 359
13291.49 347
13292.58 350
13293.67 359
13294.76 356
13295.85 348
13296.94 342
13298.03 326
13299.11 382
13300.20 422
13301.29 351
13302.38 383
13303.47 379
13304.56 363
13305.65 360
13306.74 357
13307.83 330
13308.92 433
13310.01 379
13311.10 378
13312.19 361
13313.28 381
13314.37 375
13315.46 390
13316.55 354
13317.64 376
13318.73 400
13319.82 385
13320.91 384
13322.00 354
13323.09 397
13324.18 430
13325.27 434
13326.36 398
13327.45 374
13328.54 373
13329.63 362
13330.72 430
13331.81 414
13332.90 395
13333.99 419
13335.08 389
13336.17 411
13337.26 372
13338.35 356
13339.44 382
13340.53 436
13341.62 431
13342.72 402
13343.81 407
13344.90 410
13345.99 421
13347.08 415
13348.17 427
13349.26 416
13350.35 417
13351.44 412
13352.54 390
13353.63 462
13354.72 486
13355.81 457
13356.90 454
13357.99 482
13359.08 524
13360.18 421
13361.27 502
13362.36 513
13363.45 522
13364.54 532
13365.63 481
13366.73 503
13367.82 508
13368.91 563
13370.00 576
13371.09 486
13372.19 520
13373.28 501
13374.37 484
13375.46 479
13376.56 459
13377.65 448
13378.74 445
13379.83 449
13380.93 456
13382.02 428
13383.11 394
13384.20 390
13385.30 409
13386.39 428
13387.48 402
13388.57 375
13389.67 404
13390.76 439
13391.85 431
13392.95 387
13394.04 385
13395.13 372
13396.22 382
13397.32 400
13398.41 414
13399.50 394
13400.60 364
13401.69 375
13402.78 368
13403.88 334
13404.97 371
13406.06 368
13407.16 338
13408.25 317
13409.35 330
13410.44 366
13411.53 368
13412.63 358
13413.72 437
13414.81 432
13415.91 351
13417.00 364
13418.10 415
13419.19 354
13420.28 365
13421.38 347
13422.47 354
13423.57 329
13424.66 363
13425.76 362
13426.85 373
13427.94 378
13429.04 371
13430.13 350
13431.23 387
13432.32 417
13433.42 369
13434.51 379
13435.61 387
13436.70 329
13437.80 376
13438.89 430
13439.99 381
13441.08 422
13442.18 354
13443.27 385
13444.37 399
13445.46 380
13446.56 374
13447.65 373
13448.75 388
13449.84 436
13450.94 440
13452.03 436
13453.13 480
13454.22 429
13455.32 432
13456.41 403
13457.51 475
13458.61 484
13459.70 483
13460.80 433
13461.89 472
13462.99 489
13464.08 465
13465.18 466
13466.28 460
13467.37 444
13468.47 490
13469.56 475
13470.66 480
13471.76 455
13472.85 465
13473.95 477
13475.05 464
13476.14 462
13477.24 455
13478.33 372
13479.43 428
13480.53 435
13481.62 452
13482.72 519
13483.82 495
13484.91 476
13486.01 484
13487.11 510
13488.20 527
13489.30 473
13490.40 493
13491.50 484
13492.59 460
13493.69 454
13494.79 510
13495.88 570
13496.98 551
13498.08 561
13499.18 560
13500.27 596
13501.37 565
13502.47 563
13503.57 585
13504.66 610
13505.76 593
13506.86 627
13507.96 608
13509.05 583
13510.15 563
13511.25 510
13512.35 525
13513.44 514
13514.54 481
13515.64 453
13516.74 451
13517.84 433
13518.93 474
13520.03 467
13521.13 445
13522.23 403
13523.33 396
13524.43 428
13525.52 433
13526.62 406
13527.72 401
13528.82 428
13529.92 390
13531.02 426
13532.12 377
13533.21 421
13534.31 399
13535.41 366
13536.51 402
13537.61 378
13538.71 366
13539.81 392
13540.91 375
13542.01 406
13543.10 348
13544.20 359
13545.30 354
13546.40 371
13547.50 358
13548.60 358
13549.70 357
13550.80 345
13551.90 318
13553.00 355
13554.10 350
13555.20 337
13556.30 373
13557.40 335
13558.50 330
13559.60 345
13560.70 362
13561.80 371
13562.90 301
13564.00 340
13565.10 304
13566.20 313
13567.30 357
13568.40 333
13569.50 331
13570.60 351
13571.70 378
13572.80 337
13573.90 349
13575.00 392
13576.10 396
13577.20 357
13578.30 349
13579.40 363
13580.50 356
13581.60 347
13582.70 333
13583.80 321
13584.90 319
13586.00 347
13587.10 352
13588.21 377
13589.31 358
13590.41 381
13591.51 353
13592.61 363
13593.71 347
13594.81 330
13595.91 351
13597.01 390
13598.12 389
13599.22 396
13600.32 364
13601.42 347
13602.52 353
13603.62 348
13604.72 310
13605.83 334
13606.93 353
13608.03 366
13609.13 374
13610.23 357
13611.34 364
13612.44 375
13613.54 408
13614.64 327
13615.74 350
13616.85 348
13617.95 346
13619.05 362
13620.15 346
13621.25 322
13622.36 372
13623.46 329
13624.56 357
13625.66 393
13626.77 362
13627.87 380
13628.97 386
13630.07 336
13631.18 366
13632.28 334
13633.38 367
13634.48 382
13635.59 379
13636.69 365
13637.79 355
13638.90 430
13640.00 404
13641.10 327
13642.21 342
13643.31 371
13644.41 345
13645.52 328
13646.62 343
13647.72 344
13648.83 379
13649.93 388
13651.03 335
13652.14 350
13653.24 318
13654.34 333
13655.45 339
13656.55 365
13657.65 339
13658.76 341
13659.86 356
13660.97 319
13662.07 334
13663.17 392
13664.28 323
13665.38 313
13666.49 308
13667.59 314
13668.69 295
13669.80 325
13670.90 343
13672.01 369
13673.11 345
13674.22 331
13675.32 380
13676.42 368
13677.53 341
13678.63 364
13679.74 354
13680.84 318
13681.95 350
13683.05 343
13684.16 380
13685.26 344
13686.37 356
13687.47 368
13688.58 374
13689.68 381
13690.79 360
13691.89 376
13693.00 360
13694.10 370
13695.21 425
13696.31 385
13697.42 389
13698.52 377
13699.63 349
13700.73 334
13701.84 353
13702.95 404
13704.05 403
13705.16 386
13706.26 373
13707.37 391
13708.47 379
13709.58 370
13710.69 344
13711.79 355
13712.90 358
13714.00 406
13715.11 382
13716.22 448
13717.32 384
13718.43 447
13719.53 420
13720.64 409
13721.75 451
13722.85 445
13723.96 407
13725.07 415
13726.17 386
13727.28 449
13728.39 472
13729.49 455
13730.60 458
13731.71 521
13732.81 511
13733.92 511
13735.03 499
13736.13 448
13737.24 458
13738.35 467
13739.46 523
13740.56 532
13741.67 502
13742.78 513
13743.88 436
13744.99 495
13746.10 502
13747.21 540
13748.31 575
13749.42 557
13750.53 583
13751.64 553
13752.74 527
13753.85 577
13754.96 553
13756.07 534
13757.17 590
13758.28 628
13759.39 560
13760.50 631
13761.61 641
13762.71 649
13763.82 694
13764.93 666
13766.04 752
13767.15 782
13768.25 846
13769.36 884
13770.47 869
13771.58 863
13772.69 941
13773.80 920
13774.90 965
13776.01 948
13777.12 879
13778.23 949
13779.34 884
13780.45 908
13781.56 826
13782.67 831
13783.77 817
13784.88 753
13785.99 756
13787.10 674
13788.21 636
13789.32 617
13790.43 637
13791.54 577
13792.65 594
13793.76 578
13794.86 573
13795.97 555
13797.08 564
13798.19 554
13799.30 452
13800.41 513
13801.52 530
13802.63 538
13803.74 483
13804.85 460
13805.96 453
13807.07 457
13808.18 466
13809.29 435
13810.40 494
13811.51 452
13812.62 498
13813.73 469
13814.84 439
13815.95 446
13817.06 398
13818.17 389
13819.28 392
13820.39 382
13821.50 405
13822.61 404
13823.72 381
13824.83 368
13825.94 356
13827.05 338
13828.16 370
13829.27 360
13830.39 390
13831.50 396
13832.61 357
13833.72 321
13834.83 334
13835.94 440
13837.05 405
13838.16 384
13839.27 320
13840.38 383
13841.50 357
13842.61 335
13843.72 358
13844.83 368
13845.94 359
13847.05 363
13848.16 362
13849.27 383
13850.39 364
13851.50 372
13852.61 333
13853.72 361
13854.83 363
13855.94 363
13857.06 382
13858.17 380
13859.28 356
13860.39 360
13861.50 438
13862.62 380
13863.73 382
13864.84 383
13865.95 401
13867.06 389
13868.18 351
13869.29 385
13870.40 349
13871.51 366
13872.63 391
13873.74 396
13874.85 326
13875.96 425
13877.08 406
13878.19 419
13879.30 390
13880.41 377
13881.53 374
13882.64 387
13883.75 414
13884.87 389
13885.98 361
13887.09 358
13888.20 386
13889.32 354
13890.43 393
13891.54 351
13892.66 400
13893.77 402
13894.88 412
13896.00 358
13897.11 373
13898.22 375
13899.34 367
13900.45 379
13901.56 374
13902.68 354
13903.79 365
13904.91 379
13906.02 381
13907.13 375
13908.25 360
13909.36 357
13910.48 330
13911.59 302
13912.70 335
13913.82 378
13914.93 371
13916.05 348
13917.16 340
13918.27 390
13919.39 334
13920.50 325
13921.62 310
13922.73 325
13923.85 346
13924.96 332
13926.08 376
13927.19 321
13928.30 300
13929.42 310
13930.53 319
13931.65 305
13932.76 328
13933.88 322
13934.99 374
13936.11 361
13937.22 345
13938.34 338
13939.45 319
13940.57 306
13941.68 322
13942.80 272
13943.91 267
13945.03 301
13946.15 304
13947.26 349
13948.38 292
13949.49 294
13950.61 310
13951.72 323
13952.84 319
13953.95 285
13955.07 336
13956.19 344
13957.30 335
13958.42 297
13959.53 332
13960.65 266
13961.77 307
13962.88 318
13964.00 320
13965.11 288
13966.23 313
13967.35 329
13968.46 329
13969.58 307
13970.69 293
13971.81 297
13972.93 302
13974.04 287
13975.16 290
13976.28 309
13977.39 277
13978.51 293
13979.63 295
13980.74 310
13981.86 247
13982.98 290
13984.09 315
13985.21 283
13986.33 269
13987.45 292
13988.56 275
13989.68 306
13990.80 282
13991.91 297
13993.03 299
13994.15 258
13995.27 240
13996.38 294
13997.50 306
13998.62 286
13999.74 303
14000.85 267
14001.97 291
14003.09 323
14004.21 287
14005.32 291
14006.44 291
14007.56 264
14008.68 275
14009.80 287
14010.91 248
14012.03 262
14013.15 279
14014.27 279
14015.39 281
14016.50 300
14017.62 334
14018.74 288
14019.86 282
14020.98 323
14022.10 279
14023.21 298
14024.33 269
14025.45 318
14026.57 305
14027.69 322
14028.81 317
14029.93 302
14031.04 306
14032.16 282
14033.28 290
14034.40 264
14035.52 277
14036.64 275
14037.76 337
14038.88 303
14040.00 305
14041.12 299
14042.23 291
14043.35 285
14044.47 288
14045.59 292
14046.71 313
14047.83 309
14048.95 316
14050.07 317
14051.19 291
14052.31 320
14053.43 311
14054.55 334
14055.67 300
14056.79 302
14057.91 346
14059.03 295
14060.15 299
14061.27 309
14062.39 345
14063.51 333
14064.63 334
14065.75 314
14066.87 321
14067.99 373
14069.11 365
14070.23 341
14071.35 350
14072.47 378
14073.59 390
14074.71 391
14075.83 364
14076.95 374
14078.07 394
14079.19 384
14080.31 383
14081.44 413
14082.56 401
14083.68 393
14084.80 384
14085.92 377
14087.04 429
14088.16 428
14089.28 409
14090.40 407
14091.52 400
14092.65 445
14093.77 465
14094.89 464
14096.01 494
14097.13 560
14098.25 514
14099.37 468
14100.50 462
14101.62 491
14102.74 525
14103.86 512
14104.98 469
14106.10 429
14107.23 415
14108.35 465
14109.47 405
14110.59 390
14111.71 414
14112.84 412
14113.96 379
14115.08 386
14116.20 345
14117.32 344
14118.45 374
14119.57 373
14120.69 360
14121.81 374
14122.94 372
14124.06 313
14125.18 314
14126.30 337
14127.43 325
14128.55 323
14129.67 311
14130.79 343
14131.92 351
14133.04 314
14134.16 305
14135.29 324
14136.41 321
14137.53 328
14138.66 307
14139.78 328
14140.90 285
14142.02 259
14143.15 267
14144.27 293
14145.39 323
14146.52 323
14147.64 307
14148.76 336
14149.89 307
14151.01 282
14152.14 315
14153.26 278
14154.38 281
14155.51 322
14156.63 311
14157.75 254
14158.88 238
14160.00 291
14161.13 295
14162.25 289
14163.37 280
14164.50 248
14165.62 241
14166.75 271
14167.87 260
14168.99 272
14170.12 255
14171.24 245
14172.37 270
14173.49 291
14174.62 263
14175.74 260
14176.87 266
14177.99 270
14179.12 272
14180.24 250
14181.36 259
14182.49 219
14183.61 225
14184.74 249
14185.86 287
14186.99 273
14188.11 278
14189.24 269
14190.36 233
14191.49 253
14192.62 257
14193.74 263
14194.87 255
14195.99 276
14197.12 282
14198.24 257
14199.37 263
14200.49 292
14201.62 312
14202.74 276
14203.87 288
14205.00 254
14206.12 257
14207.25 245
14208.37 260
14209.50 268
14210.62 252
14211.75 237
14212.88 216
14214.00 261
14215.13 270
14216.26 263
14217.38 275
14218.51 262
14219.63 269
14220.76 265
14221.89 256
14223.01 218
14224.14 267
14225.27 262
14226.39 248
14227.52 243
14228.65 239
14229.77 249
14230.90 274
14232.03 250
14233.15 273
14234.28 273
14235.41 250
14236.53 250
14237.66 248
14238.79 231
14239.91 229
14241.04 228
14242.17 268
14243.30 279
14244.42 226
14245.55 282
14246.68 264
14247.81 231
14248.93 238
14250.06 250
14251.19 253
14252.32 255
14253.44 242
14254.57 240
14255.70 261
14256.83 237
14257.95 251
14259.08 252
14260.21 224
14261.34 193
14262.47 227
14263.59 232
14264.72 275
14265.85 221
14266.98 241
14268.11 256
14269.23 217
14270.36 188
14271.49 246
14272.62 238
14273.75 238
14274.88 252
14276.01 251
14277.13 230
14278.26 255
14279.39 206
14280.52 192
14281.65 209
14282.78 226
14283.91 222
14285.04 195
14286.16 222
14287.29 204
14288.42 206
14289.55 245
14290.68 184
14291.81 175
14292.94 205
14294.07 204
14295.20 229
14296.33 221
14297.46 216
14298.59 211
14299.71 192
14300.84 219
14301.97 186
14303.10 198
14304.23 199
14305.36 212
14306.49 217
14307.62 204
14308.75 209
14309.88 198
14311.01 216
14312.14 213
14313.27 217
14314.40 232
14315.53 209
14316.66 190
14317.79 169
14318.92 202
14320.05 193
14321.18 201
14322.31 224
14323.44 223
14324.57 172
14325.70 198
14326.84 194
14327.97 180
14329.10 174
14330.23 207
14331.36 185
14332.49 173
14333.62 186
14334.75 209
14335.88 167
14337.01 216
14338.14 253
14339.27 221
14340.41 203
14341.54 192
14342.67 218
14343.80 204
14344.93 212
14346.06 195
14347.19 199
14348.32 236
14349.46 253
14350.59 182
14351.72 191
14352.85 224
14353.98 207
14355.11 222
14356.25 192
14357.38 204
14358.51 213
14359.64 187
14360.77 201
14361.90 175
14363.04 202
14364.17 184
14365.30 198
14366.43 187
14367.56 184
14368.70 198
14369.83 206
14370.96 227
14372.09 213
14373.23 197
14374.36 213
14375.49 209
14376.62 187
14377.76 195
14378.89 182
14380.02 190
14381.15 183
14382.29 190
14383.42 216
14384.55 188
14385.69 193
14386.82 205
14387.95 214
14389.08 204
14390.22 221
14391.35 210
14392.48 178
14393.62 201
14394.75 207
14395.88 218
14397.02 216
14398.15 220
14399.28 200
14400.42 186
14401.55 205
14402.68 210
14403.82 178
14404.95 199
14406.08 210
14407.22 158
14408.35 160
14409.49 167
14410.62 191
14411.75 181
14412.89 193
14414.02 203
14415.16 228
14416.29 212
14417.42 220
14418.56 186
14419.69 195
14420.83 202
14421.96 175
14423.10 165
14424.23 204
14425.36 211
14426.50 178
14427.63 184
14428.77 188
14429.90 202
14431.04 214
14432.17 203
14433.31 193
14434.44 181
14435.58 184
14436.71 223
14437.85 211
14438.98 200
14440.12 201
14441.25 177
14442.39 172
14443.52 180
14444.66 200
14445.79 220
14446.93 225
14448.06 203
14449.20 197
14450.33 190
14451.47 185
14452.60 218
14453.74 263
14454.87 198
14456.01 193
14457.15 202
14458.28 205
14459.42 201
14460.55 171
14461.69 163
14462.83 212
14463.96 186
14465.10 216
14466.23 171
14467.37 185
14468.51 184
14469.64 215
14470.78 173
14471.91 203
14473.05 182
14474.19 195
14475.32 181
14476.46 197
14477.60 208
14478.73 199
14479.87 196
14481.01 195
14482.14 199
14483.28 218
14484.42 230
14485.55 187
14486.69 233
14487.83 220
14488.96 200
14490.10 202
14491.24 213
14492.37 231
14493.51 227
14494.65 212
14495.79 219
14496.92 211
14498.06 203
14499.20 220
14500.34 215
14501.47 200
14502.61 215
14503.75 233
14504.89 217
14506.02 256
14507.16 252
14508.30 233
14509.44 208
14510.57 205
14511.71 202
14512.85 230
14513.99 230
14515.13 252
14516.26 219
14517.40 238
14518.54 231
14519.68 240
14520.82 291
14521.95 270
14523.09 278
14524.23 259
14525.37 259
14526.51 244
14527.65 249
14528.78 233
14529.92 256
14531.06 236
14532.20 239
14533.34 216
14534.48 209
14535.62 231
14536.76 196
14537.89 236
14539.03 232
14540.17 223
14541.31 228
14542.45 242
14543.59 241
14544.73 217
14545.87 208
14547.01 166
14548.15 203
14549.29 189
14550.42 189
14551.56 206
14552.70 238
14553.84 228
14554.98 222
14556.12 224
14557.26 270
14558.40 252
14559.54 241
14560.68 227
14561.82 206
14562.96 234
14564.10 227
14565.24 219
14566.38 248
14567.52 252
14568.66 257
14569.80 276
14570.94 257
14572.08 242
14573.22 267
14574.36 272
14575.50 259
14576.64 243
14577.78 255
14578.92 283
14580.06 247
14581.20 216
14582.35 258
14583.49 279
14584.63 323
14585.77 302
14586.91 262
14588.05 307
14589.19 259
14590.33 248
14591.47 263
14592.61 273
14593.75 248
14594.89 258
14596.04 271
14597.18 247
14598.32 300
14599.46 291
14600.60 349
14601.74 311
14602.88 281
14604.03 292
14605.17 320
14606.31 305
14607.45 299
14608.59 334
14609.73 307
14610.87 324
14612.02 305
14613.16 331
14614.30 291
14615.44 337
14616.58 303
14617.73 367
14618.87 322
14620.01 332
14621.15 368
14622.29 343
14623.44 332
14624.58 341
14625.72 364
14626.86 318
14628.01 345
14629.15 389
14630.29 359
14631.43 369
14632.58 354
14633.72 418
14634.86 394
14636.00 470
14637.15 461
14638.29 463
14639.43 467
14640.58 434
14641.72 419
14642.86 375
14644.00 366
14645.15 359
14646.29 357
14647.43 334
14648.58 352
14649.72 351
14650.86 330
14652.01 352
14653.15 346
14654.29 344
14655.44 297
14656.58 280
14657.72 287
14658.87 293
14660.01 315
14661.16 298
14662.30 283
14663.44 259
14664.59 245
14665.73 297
14666.87 256
14668.02 263
14669.16 231
14670.31 276
14671.45 267
14672.59 262
14673.74 239
14674.88 262
14676.03 236
14677.17 251
14678.32 269
14679.46 264
14680.60 234
14681.75 218
14682.89 227
14684.04 226
14685.18 203
14686.33 259
14687.47 194
14688.62 214
14689.76 239
14690.91 233
14692.05 213
14693.20 226
14694.34 229
14695.49 227
14696.63 217
14697.78 222
14698.92 216
14700.07 215
14701.21 176
14702.36 203
14703.50 210
14704.65 211
14705.79 213
14706.94 205
14708.09 183
14709.23 219
14710.38 209
14711.52 223
14712.67 210
14713.81 211
14714.96 247
14716.11 216
14717.25 214
14718.40 244
14719.54 245
14720.69 197
14721.84 225
14722.98 219
14724.13 240
14725.27 204
14726.42 181
14727.57 206
14728.71 209
14729.86 208
14731.01 190
14732.15 192
14733.30 192
14734.45 203
14735.59 188
14736.74 189
14737.88 221
14739.03 204
14740.18 194
14741.33 194
14742.47 204
14743.62 197
14744.77 197
14745.91 198
14747.06 204
14748.21 199
14749.35 189
14750.50 178
14751.65 196
14752.80 188
14753.94 201
14755.09 194
14756.24 210
14757.39 213
14758.53 198
14759.68 218
14760.83 228
14761.98 182
14763.12 196
14764.27 206
14765.42 187
14766.57 212
14767.71 207
14768.86 169
14770.01 185
14771.16 224
14772.31 197
14773.45 186
14774.60 203
14775.75 175
14776.90 214
14778.05 209
14779.20 196
14780.34 190
14781.49 174
14782.64 186
14783.79 158
14784.94 171
14786.09 160
14787.24 186
14788.38 177
14789.53 171
14790.68 166
14791.83 206
14792.98 182
14794.13 168
14795.28 167
14796.43 144
14797.57 162
14798.72 191
14799.87 176
14801.02 176
14802.17 174
14803.32 175
14804.47 162
14805.62 172
14806.77 178
14807.92 169
14809.07 181
14810.22 181
14811.37 164
14812.52 169
14813.67 147
14814.82 157
14815.97 193
14817.12 195
14818.26 150
14819.41 141
14820.56 150
14821.71 155
14822.86 184
14824.01 165
14825.16 173
14826.31 172
14827.47 144
14828.62 150
14829.77 185
14830.92 146
14832.07 154
14833.22 159
14834.37 152
14835.52 142
14836.67 147
14837.82 183
14838.97 196
14840.12 176
14841.27 163
14842.42 161
14843.57 164
14844.72 166
14845.87 174
14847.03 187
14848.18 167
14849.33 147
14850.48 167
14851.63 150
14852.78 128
14853.93 164
14855.08 156
14856.23 147
14857.39 178
14858.54 153
14859.69 148
14860.84 188
14861.99 165
14863.14 159
14864.29 153
14865.45 138
14866.60 146
14867.75 171
14868.90 140
14870.05 164
14871.21 148
14872.36 154
14873.51 124
14874.66 169
14875.81 159
14876.97 137
14878.12 165
14879.27 172
14880.42 178
14881.57 156
14882.73 174
14883.88 125
14885.03 152
14886.18 133
14887.34 144
14888.49 155
14889.64 171
14890.79 183
14891.95 186
14893.10 195
14894.25 170
14895.41 178
14896.56 180
14897.71 171
14898.86 149
14900.02 167
14901.17 171
14902.32 189
14903.48 169
14904.63 127
14905.78 168
14906.94 155
14908.09 185
14909.24 160
14910.40 165
14911.55 168
14912.70 185
14913.86 143
14915.01 136
14916.16 185
14917.32 205
14918.47 163
14919.63 160
14920.78 184
14921.93 165
14923.09 155
14924.24 156
14925.39 170
14926.55 184
14927.70 162
14928.86 187
14930.01 177
14931.17 161
14932.32 137
14933.47 155
14934.63 166
14935.78 163
14936.94 183
14938.09 203
14939.25 191
14940.40 176
14941.56 184
14942.71 158
14943.86 171
14945.02 164
14946.17 174
14947.33 181
14948.48 166
14949.64 163
14950.79 166
14951.95 173
14953.10 186
14954.26 176
14955.41 194
14956.57 182
14957.72 196
14958.88 218
14960.04 185
14961.19 185
14962.35 176
14963.50 193
14964.66 209
14965.81 198
14966.97 191
14968.12 199
14969.28 220
14970.44 175
14971.59 168
14972.75 203
14973.90 188
14975.06 194
14976.21 172
14977.37 182
14978.53 213
14979.68 189
14980.84 186
14981.99 169
14983.15 171
14984.31 155
14985.46 206
14986.62 192
14987.78 209
14988.93 138
14990.09 161
14991.25 173
14992.40 173
14993.56 181
14994.72 159
14995.87 157
14997.03 167
14998.19 166
14999.34 166
15000.50 123
15001.66 161
15002.81 187
15003.97 162
15005.13 122
15006.29 134
15007.44 171
15008.60 150
15009.76 152
15010.91 154
15012.07 184
15013.23 161
15014.39 134
15015.54 171
15016.70 170
15017.86 198
15019.02 153
15020.17 121
15021.33 145
15022.49 145
15023.65 164
15024.81 169
15025.96 129
15027.12 149
15028.28 207
15029.44 163
15030.59 171
15031.75 181
15032.91 153
15034.07 159
15035.23 142
15036.39 138
15037.54 142
15038.70 157
15039.86 149
15041.02 143
15042.18 158
15043.34 134
15044.50 144
15045.65 151
15046.81 156
15047.97 139
15049.13 112
15050.29 138
15051.45 150
15052.61 151
15053.77 136
15054.92 158
15056.08 133
15057.24 134
15058.40 165
15059.56 137
15060.72 159
15061.88 122
15063.04 129
15064.20 139
15065.36 141
15066.52 139
15067.68 164
15068.84 163
15070.00 121
15071.16 136
15072.32 166
15073.47 135
15074.63 143
15075.79 109
15076.95 127
15078.11 136
15079.27 129
15080.43 135
15081.59 133
15082.75 138
15083.91 151
15085.07 153
15086.23 125
15087.39 126
15088.56 141
15089.72 134
15090.88 155
15092.04 122
15093.20 132
15094.36 132
15095.52 138
15096.68 128
15097.84 135
15099.00 148
15100.16 113
15101.32 143
15102.48 142
15103.64 135
15104.80 144
15105.97 112
15107.13 116
15108.29 140
15109.45 127
15110.61 116
15111.77 134
15112.93 132
15114.09 128
15115.25 129
15116.42 144
15117.58 164
15118.74 131
15119.90 155
15121.06 144
15122.22 125
15123.39 158
15124.55 166
15125.71 158
15126.87 133
15128.03 147
15129.19 138
15130.36 154
15131.52 131
15132.68 176
15133.84 167
15135.00 151
15136.17 141
15137.33 142
15138.49 127
15139.65 152
15140.82 141
15141.98 143
15143.14 126
15144.30 132
15145.46 167
15146.63 163
15147.79 159
15148.95 134
15150.12 137
15151.28 145
15152.44 145
15153.60 117
15154.77 139
15155.93 170
15157.09 140
15158.26 129
15159.42 129
15160.58 136
15161.74 153
15162.91 140
15164.07 122
15165.23 135
15166.40 110
15167.56 136
15168.72 150
15169.89 148
15171.05 129
15172.21 121
15173.38 143
15174.54 158
15175.71 178
15176.87 152
15178.03 162
15179.20 142
15180.36 137
15181.52 124
15182.69 133
15183.85 142
15185.02 154
15186.18 150
15187.34 154
15188.51 145
15189.67 165
15190.84 151
15192.00 150
15193.17 152
15194.33 177
15195.49 159
15196.66 183
15197.82 194
15198.99 174
15200.15 174
15201.32 200
15202.48 160
15203.65 140
15204.81 148
15205.98 148
15207.14 149
15208.31 140
15209.47 145
15210.64 167
15211.80 177
15212.97 169
15214.13 161
15215.30 164
15216.46 156
15217.63 182
15218.79 168
15219.96 142
15221.12 147
15222.29 145
15223.45 163
15224.62 160
15225.78 171
15226.95 168
15228.12 189
15229.28 179
15230.45 181
15231.61 172
15232.78 149
15233.95 163
15235.11 201
15236.28 184
15237.44 178
15238.61 160
15239.78 148
15240.94 174
15242.11 160
15243.27 145
15244.44 142
15245.61 167
15246.77 195
15247.94 172
15249.11 162
15250.27 167
15251.44 173
15252.61 172
15253.77 172
15254.94 160
15256.11 156
15257.27 134
15258.44 167
15259.61 140
15260.77 162
15261.94 142
15263.11 130
15264.27 114
15265.44 133
15266.61 157
15267.78 166
15268.94 151
15270.11 193
15271.28 149
15272.44 148
15273.61 147
15274.78 153
15275.95 136
15277.11 141
15278.28 142
15279.45 152
15280.62 130
15281.79 111
15282.95 140
15284.12 152
15285.29 131
15286.46 126
15287.62 115
15288.79 132
15289.96 136
15291.13 125
15292.30 148
15293.47 135
15294.63 139
15295.80 136
15296.97 158
15298.14 151
15299.31 143
15300.48 174
15301.64 149
15302.81 163
15303.98 129
15305.15 160
15306.32 171
15307.49 141
15308.66 133
15309.82 124
15310.99 151
15312.16 160
15313.33 117
15314.50 134
15315.67 164
15316.84 150
15318.01 159
15319.18 155
15320.35 146
15321.51 137
15322.68 111
15323.85 150
15325.02 157
15326.19 145
15327.36 132
15328.53 163
15329.70 150
15330.87 141
15332.04 136
15333.21 159
15334.38 169
15335.55 126
15336.72 125
15337.89 158
15339.06 127
15340.23 146
15341.40 126
15342.57 139
15343.74 135
15344.91 149
15346.08 166
15347.25 155
15348.42 129
15349.59 147
15350.76 124
15351.93 141
15353.10 153
15354.27 158
15355.44 152
15356.61 128
15357.78 124
15358.95 129
15360.13 129
15361.30 116
15362.47 136
15363.64 153
15364.81 133
15365.98 130
15367.15 109
15368.32 146
15369.49 131
15370.66 144
15371.84 128
15373.01 141
15374.18 151
15375.35 155
15376.52 129
15377.69 148
15378.86 157
15380.03 129
15381.21 121
15382.38 114
15383.55 135
15384.72 165
15385.89 158
15387.06 166
15388.24 136
15389.41 141
15390.58 167
15391.75 132
15392.92 123
15394.10 102
15395.27 129
15396.44 146
15397.61 113
15398.78 135
15399.96 147
15401.13 108
15402.30 115
15403.47 109
15404.65 128
15405.82 126
15406.99 149
15408.16 143
15409.34 146
15410.51 148
15411.68 130
15412.85 129
15414.03 124
15415.20 149
15416.37 120
15417.55 144
15418.72 124
15419.89 156
15421.06 132
15422.24 130
15423.41 125
15424.58 135
15425.76 144
15426.93 141
15428.10 153
15429.28 139
15430.45 132
15431.62 121
15432.80 140
15433.97 160
15435.15 148
15436.32 136
15437.49 128
15438.67 129
15439.84 159
15441.01 142
15442.19 123
15443.36 127
15444.54 142
15445.71 145
15446.88 124
15448.06 123
15449.23 128
15450.41 145
15451.58 134
15452.75 136
15453.93 141
15455.10 144
15456.28 134
15457.45 139
15458.63 131
15459.80 154
15460.98 159
15462.15 149
15463.32 146
15464.50 153
15465.67 117
15466.85 127
15468.02 135
15469.20 140
15470.37 113
15471.55 140
15472.72 150
15473.90 120
15475.07 144
15476.25 156
15477.42 145
15478.60 115
15479.77 129
15480.95 144
15482.13 140
15483.30 123
15484.48 127
15485.65 141
15486.83 130
15488.00 164
15489.18 132
15490.35 126
15491.53 134
15492.71 108
15493.88 120
15495.06 147
15496.23 118
15497.41 141
15498.59 136
15499.76 121
15500.94 143
15502.11 154
15503.29 139
15504.47 160
15505.64 163
15506.82 146
15508.00 164
15509.17 145
15510.35 146
15511.52 163
15512.70 153
15513.88 161
15515.05 205
15516.23 159
15517.41 153
15518.58 126
15519.76 139
15520.94 151
15522.12 161
15523.29 155
15524.47 156
15525.65 147
15526.82 123
15528.00 153
15529.18 156
15530.35 137
15531.53 137
15532.71 133
15533.89 147
15535.06 153
15536.24 140
15537.42 166
15538.60 135
15539.77 114
15540.95 154
15542.13 148
15543.31 176
15544.48 126
15545.66 137
15546.84 136
15548.02 146
15549.20 141
15550.37 134
15551.55 174
15552.73 159
15553.91 143
15555.09 117
15556.26 155
15557.44 167
15558.62 162
15559.80 148
15560.98 106
15562.16 134
15563.34 162
15564.51 139
15565.69 156
15566.87 162
15568.05 160
15569.23 166
15570.41 175
15571.59 146
15572.76 130
15573.94 121
15575.12 123
15576.30 146
15577.48 142
15578.66 150
15579.84 143
15581.02 146
15582.20 155
15583.38 157
15584.56 142
15585.73 156
15586.91 150
15588.09 149
15589.27 128
15590.45 138
15591.63 151
15592.81 182
15593.99 160
15595.17 158
15596.35 199
15597.53 188
15598.71 159
15599.89 170
15601.07 189
15602.25 184
15603.43 193
15604.61 168
15605.79 156
15606.97 167
15608.15 168
15609.33 170
15610.51 182
15611.69 181
15612.87 190
15614.05 165
15615.23 190
15616.41 204
15617.59 219
15618.77 214
15619.95 201
15621.14 181
15622.32 184
15623.50 186
15624.68 148
15625.86 145
15627.04 178
15628.22 214
15629.40 188
15630.58 162
15631.76 180
15632.94 184
15634.13 186
15635.31 198
15636.49 185
15637.67 200
15638.85 190
15640.03 237
15641.21 218
15642.39 216
15643.58 226
15644.76 230
15645.94 237
15647.12 210
15648.30 190
15649.48 217
15650.67 223
15651.85 221
15653.03 236
15654.21 225
15655.39 229
15656.58 222
15657.76 233
15658.94 255
15660.12 246
15661.30 240
15662.49 187
15663.67 231
15664.85 253
15666.03 218
15667.22 224
15668.40 201
15669.58 235
15670.76 214
15671.95 240
15673.13 205
15674.31 218
15675.49 271
15676.68 230
15677.86 227
15679.04 211
15680.23 225
15681.41 226
15682.59 218
15683.77 216
15684.96 220
15686.14 238
15687.32 212
15688.51 198
15689.69 189
15690.87 220
15692.06 197
15693.24 210
15694.42 199
15695.61 203
15696.79 205
15697.97 212
15699.16 187
15700.34 198
15701.53 191
15702.71 194
15703.89 229
15705.08 220
15706.26 222
15707.44 220
15708.63 224
15709.81 210
15711.00 207
15712.18 228
15713.36 219
15714.55 217
15715.73 261
15716.92 246
15718.10 243
15719.29 210
15720.47 266
15721.66 262
15722.84 218
15724.02 224
15725.21 240
15726.39 249
15727.58 229
15728.76 253
15729.95 225
15731.13 230
15732.32 245
15733.50 222
15734.69 196
15735.87 209
15737.06 205
15738.24 209
15739.43 221
15740.61 227
15741.80 227
15742.98 241
15744.17 245
15745.35 237
15746.54 254
15747.72 223
15748.91 237
15750.10 214
15751.28 222
15752.47 234
15753.65 254
15754.84 249
15756.02 241
15757.21 237
15758.40 233
15759.58 234
15760.77 224
15761.95 243
15763.14 228
15764.33 289
15765.51 258
15766.70 262
15767.88 235
15769.07 245
15770.26 216
15771.44 220
15772.63 213
15773.82 235
15775.00 208
15776.19 175
15777.38 206
15778.56 230
15779.75 201
15780.94 232
15782.12 229
15783.31 212
15784.50 195
15785.68 206
15786.87 240
15788.06 206
15789.24 203
15790.43 205
15791.62 191
15792.81 201
15793.99 215
15795.18 228
15796.37 224
15797.55 191
15798.74 222
15799.93 208
15801.12 180
15802.30 201
15803.49 207
15804.68 212
15805.87 194
15807.05 180
15808.24 195
15809.43 200
15810.62 186
15811.81 196
15812.99 184
15814.18 197
15815.37 170
15816.56 201
15817.75 221
15818.93 186
15820.12 191
15821.31 164
15822.50 157
15823.69 174
15824.88 194
15826.06 190
15827.25 190
15828.44 170
15829.63 172
15830.82 187
15832.01 202
15833.20 166
15834.38 175
15835.57 206
15836.76 209
15837.95 180
15839.14 153
15840.33 156
15841.52 157
15842.71 172
15843.90 178
15845.08 167
15846.27 179
15847.46 171
15848.65 174
15849.84 202
15851.03 185
15852.22 179
15853.41 162
15854.60 157
15855.79 173
15856.98 150
15858.17 170
15859.36 176
15860.55 179
15861.74 165
15862.93 174
15864.12 163
15865.31 173
15866.50 163
15867.69 158
15868.88 207
15870.07 187
15871.26 189
15872.45 190
15873.64 162
15874.83 154
15876.02 177
15877.21 164
15878.40 166
15879.59 177
15880.78 157
15881.97 129
15883.16 159
15884.35 180
15885.54 178
15886.73 201
15887.92 205
15889.11 160
15890.30 162
15891.50 193
15892.69 178
15893.88 163
15895.07 191
15896.26 154
15897.45 131
15898.64 156
15899.83 162
15901.02 176
15902.22 188
15903.41 180
15904.60 191
15905.79 192
15906.98 186
15908.17 186
15909.36 166
15910.56 158
15911.75 148
15912.94 200
15914.13 167
15915.32 186
15916.51 180
15917.71 203
15918.90 171
15920.09 169
15921.28 167
15922.47 199
15923.67 211
15924.86 185
15926.05 187
15927.24 190
15928.43 200
15929.63 222
15930.82 206
15932.01 191
15933.20 186
15934.40 201
15935.59 169
15936.78 168
15937.97 154
15939.17 193
15940.36 199
15941.55 144
15942.75 189
15943.94 200
15945.13 204
15946.32 156
15947.52 159
15948.71 162
15949.90 161
15951.10 161
15952.29 171
15953.48 172
15954.68 167
15955.87 150
15957.06 127
15958.26 121
15959.45 146
15960.64 150
15961.84 161
15963.03 146
15964.22 149
15965.42 165
15966.61 141
15967.80 157
15969.00 133
15970.19 123
15971.39 133
15972.58 128
15973.77 172
15974.97 162
15976.16 138
15977.36 113
15978.55 120
15979.74 148
15980.94 168
15982.13 149
15983.33 139
15984.52 131
15985.72 145
15986.91 170
15988.10 144
15989.30 119
15990.49 136
15991.69 138
15992.88 118
15994.08 151
15995.27 141
15996.47 130
15997.66 122
15998.86 120
16000.05 136
16001.25 130
16002.44 118
16003.64 158
16004.83 115
16006.03 121
16007.22 132
16008.42 127
16009.61 110
16010.81 130
16012.00 136
16013.20 102
16014.40 132
16015.59 137
16016.79 121
16017.98 109
16019.18 110
16020.37 144
16021.57 141
16022.76 116
16023.96 112
16025.16 109
16026.35 124
16027.55 135
16028.74 128
16029.94 95
16031.14 105
16032.33 113
16033.53 126
16034.73 129
16035.92 133
16037.12 128
16038.31 122
16039.51 111
16040.71 99
16041.90 131
16043.10 112
16044.30 122
16045.49 141
16046.69 135
16047.89 143
16049.08 159
16050.28 120
16051.48 112
16052.67 114
16053.87 117
16055.07 141
16056.27 142
16057.46 133
16058.66 132
16059.86 117
16061.05 127
16062.25 121
16063.45 121
16064.65 118
16065.84 109
16067.04 140
16068.24 137
16069.44 123
16070.63 140
16071.83 129
16073.03 154
16074.23 137
16075.42 146
16076.62 134
16077.82 124
16079.02 123
16080.22 143
16081.41 173
16082.61 125
16083.81 128
16085.01 140
16086.21 123
16087.40 127
16088.60 109
16089.80 126
16091.00 111
16092.20 118
16093.40 131
16094.59 115
16095.79 134
16096.99 117
16098.19 114
16099.39 105
16100.59 102
16101.79 126
16102.99 114
16104.18 92
16105.38 98
16106.58 128
16107.78 124
16108.98 123
16110.18 106
16111.38 109
16112.58 136
16113.78 140
16114.98 99
16116.17 115
16117.37 129
16118.57 110
16119.77 112
16120.97 112
16122.17 113
16123.37 93
16124.57 111
16125.77 113
16126.97 120
16128.17 135
16129.37 126
16130.57 140
16131.77 119
16132.97 98
16134.17 118
16135.37 108
16136.57 131
16137.77 132
16138.97 121
16140.17 118
16141.37 103
16142.57 152
16143.77 103
16144.97 117
16146.17 120
16147.37 140
16148.57 124
16149.77 88
16150.97 104
16152.17 91
16153.37 117
16154.58 100
16155.78 121
16156.98 145
16158.18 114
16159.38 140
16160.58 94
16161.78 129
16162.98 131
16164.18 149
16165.38 127
16166.59 125
16167.79 121
16168.99 121
16170.19 146
16171.39 134
16172.59 148
16173.79 125
16174.99 105
16176.20 116
16177.40 111
16178.60 97
16179.80 137
16181.00 138
16182.20 122
16183.41 122
16184.61 102
16185.81 127
16187.01 120
16188.21 132
16189.42 147
16190.62 132
16191.82 116
16193.02 138
16194.22 126
16195.43 137
16196.63 103
16197.83 138
16199.03 121
16200.24 127
16201.44 143
16202.64 107
16203.84 126
16205.05 148
16206.25 135
16207.45 139
16208.65 146
16209.86 141
16211.06 124
16212.26 106
16213.47 122
16214.67 103
16215.87 121
16217.07 141
16218.28 142
16219.48 141
16220.68 137
16221.89 122
16223.09 132
16224.29 124
16225.50 131
16226.70 142
16227.90 118
16229.11 148
16230.31 147
16231.51 154
16232.72 143
16233.92 160
16235.13 156
16236.33 132
16237.53 137
16238.74 137
16239.94 116
16241.15 136
16242.35 151
16243.55 158
16244.76 141
16245.96 163
16247.17 142
16248.37 132
16249.57 136
16250.78 141
16251.98 145
16253.19 151
16254.39 151
16255.60 146
16256.80 142
16258.01 155
16259.21 140
16260.41 129
16261.62 134
16262.82 143
16264.03 152
16265.23 165
16266.44 173
16267.64 155
16268.85 135
16270.05 168
16271.26 130
16272.46 146
16273.67 149
16274.87 148
16276.08 160
16277.28 139
16278.49 141
16279.70 138
16280.90 156
16282.11 140
16283.31 147
16284.52 146
16285.72 154
16286.93 151
16288.13 199
16289.34 150
16290.55 155
16291.75 134
16292.96 167
16294.16 148
16295.37 153
16296.58 143
16297.78 143
16298.99 150
16300.19 171
16301.40 180
16302.61 165
16303.81 173
16305.02 172
16306.22 153
16307.43 186
16308.64 169
16309.84 180
16311.05 143
16312.26 168
16313.46 181
16314.67 172
16315.88 163
16317.08 142
16318.29 146
16319.50 158
16320.70 157
16321.91 171
16323.12 149
16324.33 149
16325.53 144
16326.74 160
16327.95 163
16329.15 138
16330.36 149
16331.57 145
16332.78 153
16333.98 153
16335.19 146
16336.40 145
16337.61 135
16338.81 120
16340.02 130
16341.23 132
16342.44 147
16343.64 132
16344.85 144
16346.06 149
16347.27 109
16348.48 130
16349.68 134
16350.89 126
16352.10 136
16353.31 132
16354.52 131
16355.72 118
16356.93 123
16358.14 154
16359.35 133
16360.56 129
16361.77 129
16362.97 136
16364.18 99
16365.39 110
16366.60 106
16367.81 142
16369.02 132
16370.23 133
16371.43 122
16372.64 109
16373.85 100
16375.06 105
16376.27 117
16377.48 115
16378.69 92
16379.90 114
16381.11 103
16382.32 116
16383.52 118
16384.73 134
16385.94 119
16387.15 106
16388.36 102
16389.57 115
16390.78 114
16391.99 115
16393.20 118
16394.41 131
16395.62 118
16396.83 134
16398.04 114
16399.25 152
16400.46 138
16401.67 119
16402.88 111
16404.09 130
16405.30 123
16406.51 118
16407.72 124
16408.93 121
16410.14 142
16411.35 128
16412.56 130
16413.77 136
16414.98 102
16416.19 118
16417.40 129
16418.61 131
16419.82 124
16421.03 107
16422.24 125
16423.45 94
16424.67 108
16425.88 124
16427.09 151
16428.30 157
16429.51 115
16430.72 92
16431.93 115
16433.14 104
16434.35 146
16435.56 122
16436.78 142
16437.99 115
16439.20 113
16440.41 116
16441.62 114
16442.83 121
16444.04 121
16445.25 86
16446.47 125
16447.68 115
16448.89 135
16450.10 106
16451.31 125
16452.52 120
16453.74 107
16454.95 112
16456.16 133
16457.37 127
16458.58 122
16459.80 113
16461.01 138
16462.22 107
16463.43 114
16464.65 115
16465.86 81
16467.07 97
16468.28 122
16469.49 117
16470.71 106
16471.92 95
16473.13 130
16474.34 118
16475.56 92
16476.77 97
16477.98 118
16479.20 114
16480.41 117
16481.62 112
16482.83 117
16484.05 109
16485.26 122
16486.47 120
16487.69 121
16488.90 122
16490.11 114
16491.33 104
16492.54 115
16493.75 110
16494.97 129
16496.18 99
16497.39 101
16498.61 109
16499.82 128
16501.03 93
16502.25 107
16503.46 135
16504.67 140
16505.89 127
16507.10 123
16508.32 100
16509.53 119
16510.74 108
16511.96 131
16513.17 105
16514.39 104
16515.60 98
16516.81 122
16518.03 123
16519.24 89
16520.46 94
16521.67 115
16522.88 110
16524.10 101
16525.31 124
16526.53 94
16527.74 101
16528.96 112
16530.17 120
16531.39 114
16532.60 109
16533.82 134
16535.03 104
16536.25 98
16537.46 130
16538.68 117
16539.89 109
16541.11 110
16542.32 89
16543.54 127
16544.75 120
16545.97 113
16547.18 115
16548.40 133
16549.61 111
16550.83 131
16552.04 101
16553.26 106
16554.47 124
16555.69 144
16556.91 139
16558.12 140
16559.34 113
16560.55 125
16561.77 123
16562.98 110
16564.20 103
16565.42 138
16566.63 110
16567.85 123
16569.06 134
16570.28 139
16571.50 117
16572.71 136
16573.93 130
16575.15 111
16576.36 133
16577.58 116
16578.79 128
16580.01 125
16581.23 133
16582.44 138
16583.66 139
16584.88 120
16586.09 145
16587.31 127
16588.53 146
16589.74 126
16590.96 131
16592.18 136
16593.40 140
16594.61 121
16595.83 113
16597.05 148
16598.26 145
16599.48 143
16600.70 124
16601.92 124
16603.13 150
16604.35 123
16605.57 124
16606.78 118
16608.00 119
16609.22 110
16610.44 110
16611.66 139
16612.87 100
16614.09 131
16615.31 135
16616.53 125
16617.74 122
16618.96 115
16620.18 137
16621.40 143
16622.62 140
16623.83 158
16625.05 111
16626.27 114
16627.49 119
16628.71 111
16629.93 129
16631.14 107
16632.36 117
16633.58 111
16634.80 122
16636.02 111
16637.24 136
16638.45 92
16639.67 100
16640.89 119
16642.11 109
16643.33 118
16644.55 96
16645.77 89
16646.99 97
16648.21 130
16649.42 106
16650.64 106
16651.86 118
16653.08 113
16654.30 131
16655.52 106
16656.74 78
16657.96 102
16659.18 111
16660.40 88
16661.62 100
16662.84 103
16664.06 83
16665.28 105
16666.50 104
16667.72 94
16668.93 120
16670.15 127
16671.37 123
16672.59 133
16673.81 104
16675.03 115
16676.25 100
16677.47 136
16678.69 117
16679.91 114
16681.13 120
16682.36 99
16683.58 100
16684.80 89
16686.02 105
16687.24 111
16688.46 115
16689.68 121
16690.90 115
16692.12 116
16693.34 120
16694.56 125
16695.78 95
16697.00 113
16698.22 125
16699.44 116
16700.66 96
16701.89 118
16703.11 113
16704.33 119
16705.55 114
16706.77 89
16707.99 81
16709.21 101
16710.43 86
16711.65 98
16712.88 105
16714.10 112
16715.32 99
16716.54 104
16717.76 126
16718.98 112
16720.20 104
16721.43 102
16722.65 88
16723.87 133
16725.09 122
16726.31 122
16727.54 109
16728.76 109
16729.98 111
16731.20 114
16732.42 90
16733.65 108
16734.87 104
16736.09 93
16737.31 93
16738.53 78
16739.76 98
16740.98 102
16742.20 101
16743.42 102
16744.65 109
16745.87 104
16747.09 118
16748.31 103
16749.54 121
16750.76 89
16751.98 107
16753.21 94
16754.43 112
16755.65 119
16756.87 103
16758.10 118
16759.32 114
16760.54 119
16761.77 94
16762.99 96
16764.21 103
16765.44 102
16766.66 129
16767.88 104
16769.11 120
16770.33 105
16771.55 107
16772.78 109
16774.00 96
16775.22 99
16776.45 125
16777.67 127
16778.90 96
16780.12 93
16781.34 130
16782.57 122
16783.79 138
16785.02 119
16786.24 117
16787.46 111
16788.69 103
16789.91 104
16791.14 103
16792.36 83
16793.58 103
16794.81 116
16796.03 113
16797.26 117
16798.48 91
16799.71 106
16800.93 108
16802.16 112
16803.38 119
16804.61 107
16805.83 89
16807.06 138
16808.28 128
16809.50 95
16810.73 107
16811.95 109
16813.18 103
16814.40 84
16815.63 107
16816.86 90
16818.08 119
16819.31 129
16820.53 128
16821.76 125
16822.98 117
16824.21 99
16825.43 120
16826.66 119
16827.88 91
16829.11 102
16830.33 96
16831.56 110
16832.79 99
16834.01 87
16835.24 114
16836.46 115
16837.69 131
16838.92 94
16840.14 98
16841.37 108
16842.59 120
16843.82 123
16845.05 112
16846.27 96
16847.50 130
16848.73 138
16849.95 131
16851.18 103
16852.40 125
16853.63 121
16854.86 162
16856.08 130
16857.31 98
16858.54 134
16859.76 164
16860.99 136
16862.22 121
16863.44 124
16864.67 114
16865.90 110
16867.13 119
16868.35 144
16869.58 139
16870.81 128
16872.03 113
16873.26 120
16874.49 141
16875.72 109
16876.94 148
16878.17 141
16879.40 132
16880.63 119
16881.85 152
16883.08 152
16884.31 114
16885.54 128
16886.76 115
16887.99 147
16889.22 148
16890.45 150
16891.68 111
16892.90 109
16894.13 138
16895.36 116
16896.59 132
16897.82 149
16899.04 124
16900.27 123
16901.50 125
16902.73 144
16903.96 164
16905.18 157
16906.41 141
16907.64 132
16908.87 131
16910.10 131
16911.33 152
16912.56 123
16913.78 138
16915.01 137
16916.24 144
16917.47 120
16918.70 114
16919.93 134
16921.16 104
16922.39 116
16923.62 128
16924.85 94
16926.07 119
16927.30 96
16928.53 117
16929.76 126
16930.99 126
16932.22 96
16933.45 120
16934.68 108
16935.91 112
16937.14 78
16938.37 104
16939.60 96
16940.83 126
16942.06 96
16943.29 117
16944.52 131
16945.75 105
16946.98 94
16948.21 108
16949.44 92
16950.67 96
16951.90 107
16953.13 83
16954.36 105
16955.59 114
16956.82 104
16958.05 109
16959.28 121
16960.51 109
16961.74 120
16962.97 117
16964.20 125
16965.43 126
16966.66 125
16967.89 101
16969.12 106
16970.35 101
16971.58 107
16972.82 109
16974.05 101
16975.28 120
16976.51 122
16977.74 86
16978.97 84
16980.20 118
16981.43 106
16982.66 120
16983.90 113
16985.13 132
16986.36 113
16987.59 112
16988.82 101
16990.05 91
16991.28 134
16992.52 126
16993.75 118
16994.98 100
16996.21 95
16997.44 120
16998.67 123
16999.91 99
17001.14 98
17002.37 123
17003.60 111
17004.83 109
17006.07 104
17007.30 127
17008.53 115
17009.76 106
17010.99 105
17012.23 99
17013.46 93
17014.69 85
17015.92 93
17017.16 117
17018.39 109
17019.62 109
17020.85 93
17022.09 87
17023.32 112
17024.55 108
17025.78 103
17027.02 91
17028.25 107
17029.48 108
17030.72 111
17031.95 95
17033.18 105
17034.42 83
17035.65 91
17036.88 93
17038.11 114
17039.35 98
17040.58 106
17041.81 97
17043.05 109
17044.28 119
17045.52 81
17046.75 91
17047.98 118
17049.22 114
17050.45 101
17051.68 108
17052.92 91
17054.15 102
17055.38 95
17056.62 103
17057.85 115
17059.09 108
17060.32 95
17061.55 80
17062.79 103
17064.02 88
17065.26 102
17066.49 108
17067.73 90
17068.96 116
17070.19 112
17071.43 104
17072.66 80
17073.90 79
17075.13 107
17076.37 87
17077.60 123
17078.84 121
17080.07 87
17081.31 103
17082.54 113
17083.78 124
17085.01 102
17086.25 92
17087.48 118
17088.72 92
17089.95 112
17091.19 87
17092.42 99
17093.66 112
17094.89 99
17096.13 88
17097.36 90
17098.60 93
17099.83 72
17101.07 112
17102.30 128
17103.54 96
17104.78 93
17106.01 91
17107.25 83
17108.48 92
17109.72 114
17110.95 115
17112.19 109
17113.43 93
17114.66 98
17115.90 103
17117.13 77
17118.37 80
17119.61 87
17120.84 102
17122.08 130
17123.32 133
17124.55 104
17125.79 101
17127.02 92
17128.26 125
17129.50 106
17130.73 108
17131.97 103
17133.21 94
17134.44 106
17135.68 113
17136.92 118
17138.15 128
17139.39 100
17140.63 113
17141.87 81
17143.10 96
17144.34 112
17145.58 111
17146.81 94
17148.05 95
17149.29 115
17150.53 93
17151.76 85
17153.00 91
17154.24 105
17155.48 119
17156.71 104
17157.95 100
17159.19 105
17160.43 108
17161.66 89
17162.90 94
17164.14 83
17165.38 105
17166.62 112
17167.85 97
17169.09 95
17170.33 97
17171.57 80
17172.81 106
17174.04 90
17175.28 107
17176.52 102
17177.76 108
17179.00 111
17180.23 121
17181.47 104
17182.71 106
17183.95 95
17185.19 91
17186.43 94
17187.67 82
17188.90 104
17190.14 118
17191.38 116
17192.62 87
17193.86 80
17195.10 83
17196.34 104
17197.58 88
17198.82 93
17200.05 117
17201.29 109
17202.53 88
17203.77 107
17205.01 106
17206.25 121
17207.49 107
17208.73 98
17209.97 89
17211.21 77
17212.45 71
17213.69 85
17214.93 95
17216.17 108
17217.41 95
17218.65 117
17219.89 91
17221.13 101
17222.37 101
17223.61 90
17224.85 80
17226.09 97
17227.33 88
17228.57 116
17229.81 92
17231.05 108
17232.29 103
17233.53 79
17234.77 113
17236.01 105
17237.25 84
17238.49 70
17239.73 71
17240.97 99
17242.21 86
17243.45 107
17244.69 132
17245.93 116
17247.17 90
17248.41 73
17249.66 111
17250.90 100
17252.14 92
17253.38 114
17254.62 80
17255.86 86
17257.10 72
17258.34 90
17259.58 97
17260.83 89
17262.07 91
17263.31 88
17264.55 90
17265.79 87
17267.03 73
17268.27 77
17269.52 88
17270.76 113
17272.00 92
17273.24 79
17274.48 111
17275.72 108
17276.97 97
17278.21 91
17279.45 118
17280.69 86
17281.93 89
17283.18 96
17284.42 104
17285.66 94
17286.90 85
17288.15 100
17289.39 106
17290.63 108
17291.87 71
17293.11 106
17294.36 109
17295.60 98
17296.84 81
17298.08 85
17299.33 106
17300.57 79
17301.81 99
17303.06 80
17304.30 89
17305.54 105
17306.78 89
17308.03 85
17309.27 85
17310.51 93
17311.76 91
17313.00 99
17314.24 110
17315.49 83
17316.73 95
17317.97 89
17319.22 96
17320.46 99
17321.70 96
17322.95 99
17324.19 87
17325.43 100
17326.68 90
17327.92 105
17329.17 77
17330.41 96
17331.65 74
17332.90 88
17334.14 95
17335.38 82
17336.63 80
17337.87 75
17339.12 95
17340.36 97
17341.61 77
17342.85 103
17344.09 92
17345.34 102
17346.58 101
17347.83 107
17349.07 93
17350.32 93
17351.56 77
17352.80 89
17354.05 88
17355.29 89
17356.54 100
17357.78 110
17359.03 87
17360.27 91
17361.52 94
17362.76 77
17364.01 79
17365.25 78
17366.50 91
17367.74 113
17368.99 104
17370.23 76
17371.48 88
17372.72 98
17373.97 101
17375.22 119
17376.46 72
17377.71 88
17378.95 99
17380.20 83
17381.44 87
17382.69 77
17383.93 98
17385.18 96
17386.43 91
17387.67 87
17388.92 93
17390.16 115
17391.41 130
17392.66 95
17393.90 93
17395.15 112
17396.39 66
17397.64 96
17398.89 103
17400.13 113
17401.38 102
17402.63 115
17403.87 100
17405.12 90
17406.37 114
17407.61 94
17408.86 94
17410.11 96
17411.35 77
17412.60 89
17413.85 89
17415.09 110
17416.34 100
17417.59 68
17418.83 74
17420.08 82
17421.33 90
17422.57 99
17423.82 89
17425.07 84
17426.32 80
17427.56 86
17428.81 97
17430.06 98
17431.31 97
17432.55 88
17433.80 94
17435.05 93
17436.30 87
17437.54 81
17438.79 80
17440.04 79
17441.29 101
17442.53 91
17443.78 98
17445.03 88
17446.28 89
17447.53 97
17448.77 118
17450.02 102
17451.27 112
17452.52 97
17453.77 101
17455.01 91
17456.26 107
17457.51 95
17458.76 83
17460.01 107
17461.26 134
17462.51 110
17463.75 114
17465.00 89
17466.25 110
17467.50 131
17468.75 84
17470.00 98
17471.25 99
17472.50 110
17473.74 106
17474.99 83
17476.24 113
17477.49 116
17478.74 114
17479.99 99
17481.24 139
17482.49 112
17483.74 104
17484.99 108
17486.24 89
17487.49 86
17488.74 95
17489.98 93
17491.23 110
17492.48 90
17493.73 107
17494.98 129
17496.23 105
17497.48 102
17498.73 89
17499.98 97
17501.23 98
17502.48 105
17503.73 109
17504.98 113
17506.23 95
17507.48 108
17508.73 116
17509.98 117
17511.23 118
17512.48 137
17513.73 125
17514.98 134
17516.24 114
17517.49 132
17518.74 114
17519.99 121
17521.24 113
17522.49 118
17523.74 81
17524.99 106
17526.24 94
17527.49 110
17528.74 93
17529.99 102
17531.24 125
17532.50 112
17533.75 106
17535.00 112
17536.25 100
17537.50 128
17538.75 127
17540.00 132
17541.25 121
17542.51 88
17543.76 106
17545.01 95
17546.26 88
17547.51 91
17548.76 123
17550.01 111
17551.27 110
17552.52 118
17553.77 116
17555.02 123
17556.27 110
17557.53 118
17558.78 105
17560.03 132
17561.28 128
17562.53 118
17563.79 132
17565.04 144
17566.29 129
17567.54 97
17568.80 107
17570.05 113
17571.30 107
17572.55 119
17573.81 129
17575.06 101
17576.31 117
17577.56 113
17578.82 135
17580.07 113
17581.32 111
17582.57 85
17583.83 99
17585.08 122
17586.33 112
17587.59 111
17588.84 105
17590.09 104
17591.35 99
17592.60 133
17593.85 94
17595.11 113
17596.36 108
17597.61 109
17598.87 122
17600.12 86
17601.37 107
17602.63 110
17603.88 93
17605.13 123
17606.39 100
17607.64 102
17608.89 107
17610.15 92
17611.40 107
17612.66 103
17613.91 99
17615.16 136
17616.42 132
17617.67 119
17618.93 129
17620.18 99
17621.43 98
17622.69 105
17623.94 98
17625.20 111
17626.45 112
17627.71 94
17628.96 112
17630.22 96
17631.47 104
17632.72 111
17633.98 115
17635.23 120
17636.49 115
17637.74 111
17639.00 101
17640.25 120
17641.51 108
17642.76 99
17644.02 107
17645.27 122
17646.53 108
17647.78 102
17649.04 120
17650.29 86
17651.55 109
17652.80 90
17654.06 82
17655.32 84
17656.57 87
17657.83 97
17659.08 105
17660.34 93
17661.59 107
17662.85 101
17664.11 108
17665.36 111
17666.62 88
17667.87 77
17669.13 70
17670.38 103
17671.64 89
17672.90 100
17674.15 80
17675.41 88
17676.67 84
17677.92 110
17679.18 103
17680.43 92
17681.69 84
17682.95 88
17684.20 100
17685.46 99
17686.72 91
17687.97 82
17689.23 105
17690.49 82
17691.74 108
17693.00 83
17694.26 70
17695.51 88
17696.77 84
17698.03 91
17699.28 84
17700.54 87
17701.80 92
17703.06 82
17704.31 84
17705.57 93
17706.83 111
17708.08 92
17709.34 78
17710.60 66
17711.86 98
17713.11 110
17714.37 66
17715.63 91
17716.89 92
17718.14 82
17719.40 93
17720.66 85
17721.92 85
17723.18 86
17724.43 84
17725.69 86
17726.95 97
17728.21 102
17729.47 94
17730.72 79
17731.98 100
17733.24 70
17734.50 68
17735.76 75
17737.02 89
17738.27 93
17739.53 72
17740.79 91
17742.05 100
17743.31 79
17744.57 71
17745.83 71
17747.08 93
17748.34 101
17749.60 95
17750.86 93
17752.12 67
17753.38 92
17754.64 73
17755.90 83
17757.16 89
17758.41 108
17759.67 104
17760.93 76
17762.19 90
17763.45 80
17764.71 96
17765.97 101
17767.23 100
17768.49 92
17769.75 91
17771.01 86
17772.27 62
17773.53 78
17774.79 89
17776.05 89
17777.31 81
17778.57 80
17779.83 68
17781.09 86
17782.35 95
17783.61 80
17784.87 77
17786.13 82
17787.39 85
17788.65 84
17789.91 116
17791.17 95
17792.43 67
17793.69 86
17794.95 90
17796.21 101
17797.47 109
17798.73 79
17799.99 90
17801.25 91
17802.51 88
17803.77 75
17805.03 86
17806.29 100
17807.55 104
17808.82 83
17810.08 65
17811.34 88
17812.60 96
17813.86 98
17815.12 91
17816.38 107
17817.64 85
17818.90 81
17820.17 78
17821.43 93
17822.69 86
17823.95 90
17825.21 87
17826.47 87
17827.73 87
17829.00 85
17830.26 57
17831.52 67
17832.78 77
17834.04 85
17835.31 78
17836.57 59
17837.83 91
17839.09 102
17840.35 104
17841.61 83
17842.88 77
17844.14 83
17845.40 90
17846.66 74
17847.93 80
17849.19 75
17850.45 82
17851.71 119
17852.98 106
17854.24 99
17855.50 92
17856.76 121
17858.03 107
17859.29 96
17860.55 110
17861.81 116
17863.08 93
17864.34 78
17865.60 88
17866.87 120
17868.13 78
17869.39 89
17870.65 98
17871.92 100
17873.18 91
17874.44 65
17875.71 100
17876.97 81
17878.23 67
17879.50 64
17880.76 89
17882.02 99
17883.29 74
17884.55 70
17885.82 86
17887.08 102
17888.34 95
17889.61 107
17890.87 91
17892.13 93
17893.40 81
17894.66 66
17895.93 94
17897.19 102
17898.45 98
17899.72 84
17900.98 74
17902.25 91
17903.51 81
17904.78 69
17906.04 72
17907.30 92
17908.57 100
17909.83 77
17911.10 88
17912.36 87
17913.63 98
17914.89 70
17916.16 73
17917.42 79
17918.69 72
17919.95 99
17921.22 80
17922.48 73
17923.75 89
17925.01 106
17926.28 71
17927.54 90
17928.81 95
17930.07 90
17931.34 88
17932.60 64
17933.87 77
17935.13 80
17936.40 91
17937.66 98
17938.93 96
17940.19 72
17941.46 90
17942.73 86
17943.99 97
17945.26 117
17946.52 93
17947.79 94
17949.05 85
17950.32 85
17951.59 73
17952.85 78
17954.12 74
17955.38 88
17956.65 90
17957.92 70
17959.18 65
17960.45 78
17961.72 104
17962.98 96
17964.25 90
17965.52 98
17966.78 103
17968.05 93
17969.31 93
17970.58 87
17971.85 79
17973.11 94
17974.38 85
17975.65 75
17976.92 74
17978.18 86
17979.45 81
17980.72 75
17981.98 78
17983.25 96
17984.52 100
17985.78 70
17987.05 92
17988.32 103
17989.59 87
17990.85 93
17992.12 91
17993.39 103
17994.66 95
17995.92 115
17997.19 103
17998.46 73
17999.73 93
18000.99 76
18002.26 84
18003.53 80
18004.80 94
18006.07 106
18007.33 110
18008.60 89
18009.87 105
18011.14 73
18012.41 86
18013.67 89
18014.94 93
18016.21 71
18017.48 88
18018.75 84
18020.02 102
18021.28 100
18022.55 97
18023.82 106
18025.09 82
18026.36 87
18027.63 101
18028.90 87
18030.16 92
18031.43 89
18032.70 82
18033.97 76
18035.24 106
18036.51 85
18037.78 75
18039.05 103
18040.32 97
18041.58 77
18042.85 85
18044.12 85
18045.39 85
18046.66 96
18047.93 76
18049.20 102
18050.47 99
18051.74 115
18053.01 94
18054.28 92
18055.55 87
18056.82 83
18058.09 98
18059.36 83
18060.63 87
18061.90 102
18063.17 91
18064.44 91
18065.71 80
18066.98 102
18068.25 108
18069.52 73
18070.79 83
18072.06 98
18073.33 122
18074.60 101
18075.87 76
18077.14 87
18078.41 84
18079.68 79
18080.95 70
18082.22 86
18083.49 72
18084.76 88
18086.03 115
18087.30 91
18088.57 92
18089.85 86
18091.12 77
18092.39 92
18093.66 105
18094.93 102
18096.20 93
18097.47 80
18098.74 80
18100.01 84
18101.29 79
18102.56 78
18103.83 95
18105.10 104
18106.37 94
18107.64 90
18108.91 89
18110.19 75
18111.46 95
18112.73 103
18114.00 91
18115.27 77
18116.54 73
18117.82 84
18119.09 87
18120.36 108
18121.63 85
18122.90 93
18124.18 106
18125.45 106
18126.72 75
18127.99 92
18129.26 129
18130.54 120
18131.81 100
18133.08 94
18134.35 78
18135.63 93
18136.90 89
18138.17 70
18139.44 80
18140.72 82
18141.99 127
18143.26 115
18144.53 90
18145.81 81
18147.08 103
18148.35 84
18149.63 105
18150.90 103
18152.17 87
18153.45 89
18154.72 119
18155.99 109
18157.26 86
18158.54 85
18159.81 110
18161.08 112
18162.36 109
18163.63 83
18164.91 92
18166.18 102
18167.45 101
18168.73 92
18170.00 84
18171.27 105
18172.55 98
18173.82 77
18175.09 71
18176.37 105
18177.64 95
18178.92 99
18180.19 97
18181.46 85
18182.74 77
18184.01 68
18185.29 83
18186.56 89
18187.84 87
18189.11 72
18190.38 79
18191.66 93
18192.93 94
18194.21 91
18195.48 82
18196.76 80
18198.03 81
18199.31 86
18200.58 89
18201.86 82
18203.13 90
18204.41 92
18205.68 62
18206.96 76
18208.23 84
18209.51 78
18210.78 98
18212.06 77
18213.33 100
18214.61 87
18215.88 96
18217.16 84
18218.43 70
18219.71 87
18220.98 100
18222.26 89
18223.53 108
18224.81 95
18226.09 107
18227.36 82
18228.64 81
18229.91 86
18231.19 80
18232.46 92
18233.74 85
18235.02 83
18236.29 83
18237.57 90
18238.84 80
18240.12 96
18241.40 82
18242.67 101
18243.95 105
18245.23 87
18246.50 62
18247.78 81
18249.05 82
18250.33 93
18251.61 77
18252.88 103
18254.16 70
18255.44 83
18256.71 82
18257.99 86
18259.27 85
18260.54 108
18261.82 101
18263.10 79
18264.38 96
18265.65 88
18266.93 85
18268.21 77
18269.48 75
18270.76 113
18272.04 104
18273.32 108
18274.59 86
18275.87 82
18277.15 93
18278.43 84
18279.70 82
18280.98 103
18282.26 66
18283.54 75
18284.81 112
18286.09 87
18287.37 93
18288.65 113
18289.92 84
18291.20 108
18292.48 111
18293.76 104
18295.04 79
18296.31 72
18297.59 83
18298.87 91
18300.15 70
18301.43 43
18302.71 84
18303.98 72
18305.26 79
18306.54 80
18307.82 100
18309.10 97
18310.38 95
18311.66 99
18312.93 86
18314.21 92
18315.49 83
18316.77 83
18318.05 102
18319.33 99
18320.61 100
18321.89 86
18323.17 112
18324.44 87
18325.72 71
18327.00 86
18328.28 107
18329.56 77
18330.84 105
18332.12 104
18333.40 96
18334.68 102
18335.96 88
18337.24 91
18338.52 77
18339.80 54
18341.08 99
18342.36 99
18343.64 81
18344.92 98
18346.20 100
18347.48 104
18348.76 93
18350.04 96
18351.32 106
18352.60 73
18353.88 94
18355.16 96
18356.44 76
18357.72 94
18359.00 91
18360.28 106
18361.56 92
18362.84 90
18364.12 65
18365.40 103
18366.68 94
18367.96 98
18369.24 87
18370.52 86
18371.80 109
18373.08 95
18374.36 115
18375.64 92
18376.93 80
18378.21 89
18379.49 115
18380.77 107
18382.05 99
18383.33 82
18384.61 80
18385.89 97
18387.17 96
18388.46 98
18389.74 105
18391.02 82
18392.30 69
18393.58 95
18394.86 88
18396.15 71
18397.43 77
18398.71 81
18399.99 82
18401.27 93
18402.55 73
18403.84 89
18405.12 95
18406.40 86
18407.68 90
18408.96 85
18410.25 98
18411.53 90
18412.81 106
18414.09 86
18415.37 86
18416.66 117
18417.94 90
18419.22 82
18420.50 98
18421.79 99
18423.07 109
18424.35 75
18425.63 70
18426.92 90
18428.20 97
18429.48 81
18430.77 70
18432.05 78
18433.33 85
18434.61 103
18435.90 105
18437.18 101
18438.46 91
18439.75 89
18441.03 77
18442.31 89
18443.60 91
18444.88 100
18446.16 69
18447.45 90
18448.73 65
18450.01 65
18451.30 69
18452.58 74
18453.86 83
18455.15 73
18456.43 88
18457.71 72
18459.00 77
18460.28 101
18461.57 92
18462.85 79
18464.13 74
18465.42 67
18466.70 94
18467.99 86
18469.27 102
18470.55 100
18471.84 95
18473.12 93
18474.41 82
18475.69 93
18476.98 88
18478.26 78
18479.55 58
18480.83 68
18482.11 80
18483.40 99
18484.68 79
18485.97 59
18487.25 74
18488.54 80
18489.82 76
18491.11 69
18492.39 70
18493.68 74
18494.96 88
18496.25 91
18497.53 84
18498.82 86
18500.10 74
18501.39 60
18502.67 73
18503.96 72
18505.24 92
18506.53 88
18507.82 95
18509.10 86
18510.39 88
18511.67 85
18512.96 92
18514.24 104
18515.53 66
18516.82 69
18518.10 85
18519.39 103
18520.67 64
18521.96 69
18523.25 67
18524.53 73
18525.82 91
18527.10 98
18528.39 102
18529.68 92
18530.96 101
18532.25 82
18533.54 87
18534.82 94
18536.11 73
18537.39 82
18538.68 84
18539.97 102
18541.25 75
18542.54 81
18543.83 87
18545.11 79
18546.40 66
18547.69 90
18548.98 82
18550.26 81
18551.55 79
18552.84 70
18554.12 68
18555.41 88
18556.70 81
18557.99 67
18559.27 71
18560.56 79
18561.85 113
18563.13 96
18564.42 68
18565.71 93
18567.00 102
18568.28 97
18569.57 96
18570.86 93
18572.15 96
18573.44 100
18574.72 110
18576.01 92
18577.30 89
18578.59 74
18579.88 96
18581.16 94
18582.45 76
18583.74 78
18585.03 72
18586.32 89
18587.60 108
18588.89 87
18590.18 79
18591.47 76
18592.76 95
18594.05 84
18595.33 65
18596.62 72
18597.91 79
18599.20 94
18600.49 83
18601.78 81
18603.07 90
18604.36 79
18605.64 97
18606.93 77
18608.22 74
18609.51 84
18610.80 94
18612.09 110
18613.38 83
18614.67 94
18615.96 97
18617.25 92
18618.54 114
18619.83 101
18621.12 97
18622.40 90
18623.69 94
18624.98 100
18626.27 80
18627.56 79
18628.85 88
18630.14 115
18631.43 78
18632.72 95
18634.01 84
18635.30 106
18636.59 91
18637.88 92
18639.17 106
18640.46 98
18641.75 104
18643.04 77
18644.33 97
18645.62 90
18646.91 93
18648.20 112
18649.49 86
18650.78 76
18652.08 78
18653.37 87
18654.66 75
18655.95 87
18657.24 91
18658.53 87
18659.82 78
18661.11 85
18662.40 82
18663.69 72
18664.98 68
18666.27 95
18667.56 90
18668.86 82
18670.15 74
18671.44 79
18672.73 96
18674.02 82
18675.31 71
18676.60 82
18677.90 88
18679.19 85
18680.48 88
18681.77 88
18683.06 66
18684.35 63
18685.64 85
18686.94 95
18688.23 97
18689.52 76
18690.81 80
18692.10 78
18693.40 85
18694.69 84
18695.98 66
18697.27 81
18698.56 62
18699.86 92
18701.15 74
18702.44 86
18703.73 72
18705.03 64
18706.32 63
18707.61 90
18708.90 85
18710.19 72
18711.49 70
18712.78 65
18714.07 83
18715.37 92
18716.66 78
18717.95 65
18719.24 75
18720.54 83
18721.83 72
18723.12 73
18724.42 78
18725.71 79
18727.00 76
18728.30 81
18729.59 65
18730.88 83
18732.17 74
18733.47 85
18734.76 74
18736.05 69
18737.35 83
18738.64 83
18739.94 66
18741.23 72
18742.52 68
18743.82 93
18745.11 80
18746.40 103
18747.70 81
18748.99 79
18750.29 69
18751.58 95
18752.87 102
18754.17 79
18755.46 87
18756.76 81
18758.05 77
18759.34 58
18760.64 89
18761.93 86
18763.23 93
18764.52 82
18765.82 77
18767.11 88
18768.41 92
18769.70 73
18770.99 73
18772.29 90
18773.58 74
18774.88 72
18776.17 77
18777.47 79
18778.76 96
18780.06 94
18781.35 90
18782.65 99
18783.94 63
18785.24 71
18786.53 66
18787.83 83
18789.12 81
18790.42 86
18791.71 83
18793.01 76
18794.31 92
18795.60 77
18796.90 67
18798.19 75
18799.49 90
18800.78 53
18802.08 88
18803.37 62
18804.67 69
18805.97 68
18807.26 75
18808.56 73
18809.85 86
18811.15 63
18812.45 79
18813.74 81
18815.04 109
18816.34 77
18817.63 61
18818.93 73
18820.22 88
18821.52 80
18822.82 63
18824.11 73
18825.41 74
18826.71 74
18828.00 71
18829.30 75
18830.60 82
18831.89 85
18833.19 85
18834.49 77
18835.78 84
18837.08 68
18838.38 83
18839.67 73
18840.97 88
18842.27 65
18843.57 91
18844.86 64
18846.16 83
18847.46 74
18848.75 78
18850.05 102
18851.35 93
18852.65 87
18853.94 78
18855.24 67
18856.54 71
18857.84 89
18859.13 72
18860.43 77
18861.73 89
18863.03 86
18864.33 86
18865.62 66
18866.92 96
18868.22 69
18869.52 66
18870.82 57
18872.11 81
18873.41 87
18874.71 76
18876.01 76
18877.31 70
18878.61 88
18879.90 82
18881.20 73
18882.50 83
18883.80 83
18885.10 95
18886.40 72
18887.70 71
18888.99 79
18890.29 82
18891.59 66
18892.89 106
18894.19 82
18895.49 92
18896.79 71
18898.09 73
18899.39 65
18900.68 74
18901.98 103
18903.28 93
18904.58 73
18905.88 99
18907.18 85
18908.48 97
18909.78 99
18911.08 69
18912.38 69
18913.68 85
18914.98 75
18916.28 91
18917.58 79
18918.88 65
18920.18 89
18921.48 78
18922.78 77
18924.08 88
18925.38 75
18926.68 92
18927.98 87
18929.28 55
18930.58 72
18931.88 78
18933.18 69
18934.48 83
18935.78 74
18937.08 109
18938.38 95
18939.68 96
18940.98 68
18942.28 54
18943.58 67
18944.88 88
18946.18 89
18947.48 80
18948.78 67
18950.08 80
18951.39 77
18952.69 79
18953.99 61
18955.29 71
18956.59 89
18957.89 89
18959.19 76
18960.49 63
18961.79 76
18963.09 72
18964.40 75
18965.70 66
18967.00 50
18968.30 86
18969.60 91
18970.90 90
18972.21 70
18973.51 84
18974.81 86
18976.11 74
18977.41 77
18978.71 64
18980.02 78
18981.32 86
18982.62 88
18983.92 68
18985.22 81
18986.53 70
18987.83 69
18989.13 89
18990.43 92
18991.73 55
18993.04 77
18994.34 92
18995.64 73
18996.94 84
18998.25 86
18999.55 106
19000.85 70
19002.15 67
19003.46 79
19004.76 97
19006.06 81
19007.36 82
19008.67 92
19009.97 93
19011.27 83
19012.58 95
19013.88 79
19015.18 84
19016.49 68
19017.79 71
19019.09 86
19020.40 67
19021.70 66
19023.00 75
19024.31 81
19025.61 83
19026.91 74
19028.22 83
19029.52 72
19030.82 67
19032.13 89
19033.43 83
19034.73 77
19036.04 65
19037.34 81
19038.65 84
19039.95 58
19041.25 70
19042.56 69
19043.86 81
19045.17 84
19046.47 62
19047.77 76
19049.08 91
19050.38 65
19051.69 76
19052.99 70
19054.30 97
19055.60 75
19056.90 74
19058.21 83
19059.51 68
19060.82 56
19062.12 88
19063.43 85
19064.73 81
19066.04 62
19067.34 77
19068.65 80
19069.95 72
19071.26 78
19072.56 77
19073.87 76
19075.17 101
19076.48 72
19077.78 60
19079.09 69
19080.39 74
19081.70 79
19083.00 68
19084.31 81
19085.61 88
19086.92 81
19088.23 70
19089.53 60
19090.84 76
19092.14 85
19093.45 99
19094.75 88
19096.06 80
19097.37 59
19098.67 86
19099.98 88
19101.28 108
19102.59 82
19103.90 71
19105.20 73
19106.51 84
19107.81 75
19109.12 72
19110.43 69
19111.73 89
19113.04 87
19114.35 89
19115.65 86
19116.96 82
19118.27 86
19119.57 87
19120.88 77
19122.19 85
19123.49 79
19124.80 97
19126.11 85
19127.41 73
19128.72 75
19130.03 85
19131.33 67
19132.64 90
19133.95 77
19135.26 89
19136.56 83
19137.87 114
19139.18 84
19140.49 82
19141.79 71
19143.10 83
19144.41 90
19145.71 80
19147.02 81
19148.33 75
19149.64 72
19150.95 62
19152.25 68
19153.56 83
19154.87 78
19156.18 83
19157.48 83
19158.79 79
19160.10 73
19161.41 86
19162.72 100
19164.03 73
19165.33 69
19166.64 80
19167.95 72
19169.26 84
19170.57 114
19171.88 83
19173.18 61
19174.49 67
19175.80 79
19177.11 66
19178.42 81
19179.73 94
19181.04 73
19182.34 60
19183.65 77
19184.96 84
19186.27 89
19187.58 85
19188.89 84
19190.20 95
19191.51 74
19192.82 62
19194.13 69
19195.43 50
19196.74 77
19198.05 78
19199.36 74
19200.67 68
19201.98 67
19203.29 63
19204.60 65
19205.91 88
19207.22 75
19208.53 77
19209.84 75
19211.15 53
19212.46 91
19213.77 91
19215.08 65
19216.39 99
19217.70 110
19219.01 84
19220.32 67
19221.63 73
19222.94 83
19224.25 59
19225.56 83
19226.87 73
19228.18 77
19229.49 70
19230.80 68
19232.11 64
19233.42 73
19234.73 66
19236.04 91
19237.35 70
19238.67 50
19239.98 72
19241.29 74
19242.60 60
19243.91 79
19245.22 72
19246.53 50
19247.84 81
19249.15 85
19250.46 87
19251.77 84
19253.09 70
19254.40 55
19255.71 69
19257.02 77
19258.33 73
19259.64 77
19260.95 86
19262.27 87
19263.58 94
19264.89 67
19266.20 77
19267.51 93
19268.82 58
19270.14 73
19271.45 69
19272.76 65
19274.07 86
19275.38 91
19276.70 92
19278.01 75
19279.32 87
19280.63 66
19281.94 77
19283.26 63
19284.57 70
19285.88 67
19287.19 54
19288.51 74
19289.82 56
19291.13 63
19292.44 74
19293.76 69
19295.07 95
19296.38 81
19297.69 86
19299.01 80
19300.32 89
19301.63 71
19302.95 71
19304.26 62
19305.57 78
19306.88 91
19308.20 73
19309.51 67
19310.82 69
19312.14 73
19313.45 88
19314.76 77
19316.08 52
19317.39 63
19318.70 82
19320.02 72
19321.33 76
19322.64 65
19323.96 67
19325.27 51
19326.59 87
19327.90 93
19329.21 65
19330.53 75
19331.84 60
19333.15 69
19334.47 70
19335.78 71
19337.10 62
19338.41 86
19339.73 62
19341.04 81
19342.35 100
19343.67 90
19344.98 69
19346.30 76
19347.61 56
19348.93 77
19350.24 75
19351.55 58
19352.87 71
19354.18 76
19355.50 68
19356.81 81
19358.13 69
19359.44 67
19360.76 61
19362.07 82
19363.39 79
19364.70 74
19366.02 87
19367.33 85
19368.65 87
19369.96 80
19371.28 77
19372.59 88
19373.91 89
19375.22 104
19376.54 105
19377.86 88
19379.17 78
19380.49 87
19381.80 71
19383.12 69
19384.43 96
19385.75 82
19387.07 77
19388.38 71
19389.70 75
19391.01 64
19392.33 69
19393.65 90
19394.96 94
19396.28 80
19397.59 63
19398.91 65
19400.23 73
19401.54 69
19402.86 78
19404.17 86
19405.49 87
19406.81 83
19408.12 63
19409.44 74
19410.76 103
19412.07 70
19413.39 84
19414.71 64
19416.02 76
19417.34 85
19418.66 75
19419.97 84
19421.29 82
19422.61 67
19423.93 95
19425.24 70
19426.56 48
19427.88 61
19429.19 70
19430.51 82
19431.83 81
19433.15 55
19434.46 66
19435.78 76
19437.10 73
19438.42 83
19439.73 92
19441.05 84
19442.37 92
19443.69 93
19445.00 73
19446.32 81
19447.64 73
19448.96 100
19450.28 83
19451.59 58
19452.91 65
19454.23 63
19455.55 122
19456.87 69
19458.18 82
19459.50 90
19460.82 115
19462.14 92
19463.46 96
19464.78 74
19466.09 65
19467.41 93
19468.73 88
19470.05 83
19471.37 86
19472.69 101
19474.01 111
19475.33 74
19476.64 73
19477.96 84
19479.28 87
19480.60 73
19481.92 68
19483.24 86
19484.56 73
19485.88 76
19487.20 85
19488.52 99
19489.83 76
19491.15 81
19492.47 83
19493.79 85
19495.11 82
19496.43 86
19497.75 78
19499.07 86
19500.39 70
19501.71 68
19503.03 72
19504.35 84
19505.67 78
19506.99 82
19508.31 82
19509.63 53
19510.95 57
19512.27 70
19513.59 85
19514.91 92
19516.23 75
19517.55 67
19518.87 83
19520.19 88
19521.51 77
19522.83 86
19524.15 59
19525.47 44
19526.79 79
19528.11 67
19529.43 80
19530.75 70
19532.08 67
19533.40 84
19534.72 86
19536.04 81
19537.36 74
19538.68 74
19540.00 59
19541.32 80
19542.64 70
19543.96 103
19545.29 100
19546.61 77
19547.93 100
19549.25 77
19550.57 73
19551.89 65
19553.21 89
19554.53 102
19555.86 97
19557.18 77
19558.50 72
19559.82 78
19561.14 66
19562.46 79
19563.79 66
19565.11 70
19566.43 75
19567.75 79
19569.07 85
19570.40 77
19571.72 74
19573.04 78
19574.36 72
19575.68 107
19577.01 96
19578.33 74
19579.65 69
19580.97 60
19582.30 59
19583.62 63
19584.94 68
19586.26 84
19587.59 73
19588.91 86
19590.23 79
19591.55 89
19592.88 92
19594.20 92
19595.52 76
19596.85 78
19598.17 67
19599.49 89
19600.81 125
19602.14 98
19603.46 75
19604.78 58
19606.11 74
19607.43 79
19608.75 84
19610.08 77
19611.40 84
19612.72 91
19614.05 83
19615.37 75
19616.69 67
19618.02 68
19619.34 49
19620.67 54
19621.99 83
19623.31 69
19624.64 65
19625.96 98
19627.29 81
19628.61 74
19629.93 95
19631.26 117
19632.58 65
19633.91 67
19635.23 101
19636.55 89
19637.88 78
19639.20 67
19640.53 64
19641.85 62
19643.18 72
19644.50 85
19645.82 86
19647.15 74
19648.47 53
19649.80 82
19651.12 90
19652.45 88
19653.77 78
19655.10 63
19656.42 62
19657.75 73
19659.07 76
19660.40 65
19661.72 113
19663.05 109
19664.37 88
19665.70 86
19667.02 59
19668.35 63
19669.67 85
19671.00 78
19672.33 110
19673.65 117
19674.98 91
19676.30 87
19677.63 85
19678.95 73
19680.28 84
19681.61 75
19682.93 60
19684.26 59
19685.58 50
19686.91 63
19688.23 86
19689.56 70
19690.89 82
19692.21 73
19693.54 73
19694.87 91
19696.19 79
19697.52 85
19698.84 67
19700.17 79
19701.50 67
19702.82 76
19704.15 98
19705.48 81
19706.80 91
19708.13 81
19709.46 73
19710.78 66
19712.11 60
19713.44 79
19714.76 77
19716.09 86
19717.42 82
19718.75 95
19720.07 65
19721.40 68
19722.73 66
19724.05 73
19725.38 73
19726.71 87
19728.04 92
19729.36 93
19730.69 84
19732.02 67
19733.35 75
19734.67 89
19736.00 95
19737.33 65
19738.66 90
19739.98 120
19741.31 101
19742.64 88
19743.97 83
19745.30 80
19746.62 84
19747.95 77
19749.28 86
19750.61 85
19751.94 81
19753.26 73
19754.59 80
19755.92 89
19757.25 94
19758.58 80
19759.91 75
19761.23 76
19762.56 70
19763.89 96
19765.22 74
19766.55 93
19767.88 95
19769.21 91
19770.53 82
19771.86 88
19773.19 64
19774.52 65
19775.85 73
19777.18 66
19778.51 73
19779.84 70
19781.17 77
19782.50 93
19783.83 107
19785.15 98
19786.48 95
19787.81 88
19789.14 74
19790.47 64
19791.80 74
19793.13 76
19794.46 63
19795.79 97
19797.12 80
19798.45 71
19799.78 73
19801.11 73
19802.44 79
19803.77 73
19805.10 79
19806.43 81
19807.76 86
19809.09 75
19810.42 57
19811.75 73
19813.08 69
19814.41 73
19815.74 84
19817.07 76
19818.40 73
19819.73 78
19821.06 75
19822.39 73
19823.72 73
19825.05 59
19826.38 107
19827.71 109
19829.05 83
19830.38 96
19831.71 86
19833.04 86
19834.37 85
19835.70 89
19837.03 106
19838.36 94
19839.69 90
19841.02 83
19842.36 98
19843.69 83
19845.02 81
19846.35 94
19847.68 90
19849.01 80
19850.34 53
19851.68 72
19853.01 97
19854.34 72
19855.67 96
19857.00 85
19858.33 75
19859.67 88
19861.00 88
19862.33 90
19863.66 76
19864.99 92
19866.32 93
19867.66 71
19868.99 75
19870.32 68
19871.65 110
19872.99 82
19874.32 70
19875.65 74
19876.98 70
19878.32 76
19879.65 84
19880.98 59
19882.31 71
19883.65 67
19884.98 86
19886.31 88
19887.64 68
19888.98 70
19890.31 99
19891.64 86
19892.97 68
19894.31 59
19895.64 68
19896.97 95
19898.31 74
19899.64 94
19900.97 62
19902.31 99
19903.64 109
19904.97 101
19906.31 68
19907.64 75
19908.97 72
19910.31 84
19911.64 88
19912.97 63
19914.31 75
19915.64 80
19916.97 71
19918.31 62
19919.64 94
19920.98 85
19922.31 84
19923.64 72
19924.98 81
19926.31 89
19927.65 106
19928.98 80
19930.31 92
19931.65 100
19932.98 75
19934.32 77
19935.65 81
19936.99 81
19938.32 76
19939.65 79
19940.99 89
19942.32 77
19943.66 78
19944.99 81
19946.33 93
19947.66 78
19949.00 71
19950.33 59
19951.67 74
19953.00 68
19954.34 87
19955.67 82
19957.01 64
19958.34 74
19959.68 115
19961.01 68
19962.35 73
19963.68 78
19965.02 62
19966.35 65
19967.69 63
19969.02 65
19970.36 64
19971.70 78
19973.03 66
19974.37 77
19975.70 53
19977.04 85
19978.37 52
19979.71 50
19981.05 63
19982.38 73
19983.72 91
19985.05 73
19986.39 73
19987.73 48
19989.06 78
19990.40 78
19991.73 91
19993.07 101
19994.41 78
19995.74 85
19997.08 81
19998.42 77
19999.75 91
20001.09 67
20002.43 94
20003.76 87
20005.10 62
20006.44 68
20007.77 87
20009.11 79
20010.45 81
20011.78 79
20013.12 66
20014.46 87
20015.79 83
20017.13 84
20018.47 88
20019.81 66
20021.14 77
20022.48 79
20023.82 57
20025.15 82
20026.49 99
20027.83 80
20029.17 90
20030.50 94
20031.84 99
20033.18 68
20034.52 83
20035.85 87
20037.19 71
20038.53 98
20039.87 104
20041.21 94
20042.54 79
20043.88 78
20045.22 81
20046.56 81
20047.90 93
20049.23 80
20050.57 80
20051.91 90
20053.25 90
20054.59 74
20055.93 66
20057.26 78
20058.60 77
20059.94 75
20061.28 86
20062.62 84
20063.96 82
20065.30 97
20066.63 92
20067.97 70
20069.31 76
20070.65 79
20071.99 71
20073.33 70
20074.67 86
20076.01 84
20077.35 82
20078.68 87
20080.02 82
20081.36 58
20082.70 60
20084.04 66
20085.38 61
20086.72 58
20088.06 77
20089.40 77
20090.74 76
20092.08 79
20093.42 58
20094.76 69
20096.10 76
20097.44 63
20098.78 74
20100.12 109
20101.46 87
20102.80 82
20104.14 91
20105.48 66
20106.82 72
20108.16 96
20109.50 88
20110.84 83
20112.18 85
20113.52 72
20114.86 80
20116.20 66
20117.54 86
20118.88 72
20120.22 76
20121.56 98
20122.90 101
20124.24 81
20125.58 88
20126.92 76
20128.26 66
20129.61 65
20130.95 80
20132.29 81
20133.63 64
20134.97 65
20136.31 95
20137.65 88
20138.99 65
20140.33 86
20141.67 81
20143.02 91
