# Supplementary material for: MALDI-TOF MS typing enables the classification of brewing yeasts of the genus Saccharomyces to major beer styles
Source: PLoS One. 2017 Aug 9;12(8):e0181694. doi: 10.1371/journal.pone.0181694 (PMC5549903; doi:10.1371/journal.pone.0181694)
Supplement: S2 File — The directory includes 90 raw files and was zipped to “.zip”; the folder has three strains with 30 spectra per strain; S1 Text explains the raw files with an example and Table 1 represents the yeast strains used within the experiment. (ZIP) [file pone.0181694.s005.zip › 4-6/30253-149-OG-WB-WB-YPG-18h-E-E_2015-07-15_3_0_A9_1.dat]

2000.53 1831
2000.95 1880
2001.37 1936
2001.79 1753
2002.21 1785
2002.64 1719
2003.06 1720
2003.48 1541
2003.90 1740
2004.32 1691
2004.75 1779
2005.17 1631
2005.59 1495
2006.01 1604
2006.43 1564
2006.86 1584
2007.28 1712
2007.70 1828
2008.12 1893
2008.55 1742
2008.97 1515
2009.39 1704
2009.81 1665
2010.24 1777
2010.66 1737
2011.08 1772
2011.50 1665
2011.93 1622
2012.35 1641
2012.77 1480
2013.20 1467
2013.62 1604
2014.04 1586
2014.46 1554
2014.89 1509
2015.31 1583
2015.73 1641
2016.16 1684
2016.58 1821
2017.00 1629
2017.43 1539
2017.85 1750
2018.27 1628
2018.70 1624
2019.12 1726
2019.54 1781
2019.97 1802
2020.39 1826
2020.82 1809
2021.24 1770
2021.66 1723
2022.09 1765
2022.51 1707
2022.94 1594
2023.36 1550
2023.78 1808
2024.21 1646
2024.63 1531
2025.06 1635
2025.48 1710
2025.90 1654
2026.33 1466
2026.75 1552
2027.18 1635
2027.60 1613
2028.03 1527
2028.45 1567
2028.88 1588
2029.30 1719
2029.72 1494
2030.15 1404
2030.57 1364
2031.00 1372
2031.42 1592
2031.85 1540
2032.27 1665
2032.70 1743
2033.12 1675
2033.55 1571
2033.97 1795
2034.40 1898
2034.82 1706
2035.25 1539
2035.67 1730
2036.10 1902
2036.52 1958
2036.95 1883
2037.38 1836
2037.80 1873
2038.23 1829
2038.65 1627
2039.08 1660
2039.50 1739
2039.93 1552
2040.36 1542
2040.78 1528
2041.21 1497
2041.63 1479
2042.06 1461
2042.48 1502
2042.91 1612
2043.34 1423
2043.76 1544
2044.19 1671
2044.62 1565
2045.04 1583
2045.47 1510
2045.89 1585
2046.32 1565
2046.75 1529
2047.17 1625
2047.60 1465
2048.03 1544
2048.45 1352
2048.88 1435
2049.31 1523
2049.73 1510
2050.16 1682
2050.59 1632
2051.01 1608
2051.44 1725
2051.87 1692
2052.29 1897
2052.72 1860
2053.15 2026
2053.58 2074
2054.00 1884
2054.43 1880
2054.86 1629
2055.28 1541
2055.71 1790
2056.14 1759
2056.57 1799
2056.99 1679
2057.42 1684
2057.85 1682
2058.28 1615
2058.71 1610
2059.13 1698
2059.56 1580
2059.99 1775
2060.42 1796
2060.84 1825
2061.27 1637
2061.70 1734
2062.13 1676
2062.56 1846
2062.98 1770
2063.41 1796
2063.84 2046
2064.27 2159
2064.70 2251
2065.13 2572
2065.55 2560
2065.98 2868
2066.41 2456
2066.84 2331
2067.27 2488
2067.70 2209
2068.13 2135
2068.55 1996
2068.98 1952
2069.41 1894
2069.84 1748
2070.27 1787
2070.70 1825
2071.13 1774
2071.56 1661
2071.99 1507
2072.41 1566
2072.84 1680
2073.27 1836
2073.70 1882
2074.13 1785
2074.56 1860
2074.99 1849
2075.42 1785
2075.85 1751
2076.28 1865
2076.71 1653
2077.14 1553
2077.57 1632
2078.00 1599
2078.43 1710
2078.86 1636
2079.29 1715
2079.72 1833
2080.15 1810
2080.58 1645
2081.01 1623
2081.44 1681
2081.87 1665
2082.30 1662
2082.73 1681
2083.16 1674
2083.59 1391
2084.02 1386
2084.45 1599
2084.88 1645
2085.31 1452
2085.74 1472
2086.17 1569
2086.60 1572
2087.03 1423
2087.46 1463
2087.89 1284
2088.32 1538
2088.75 1522
2089.18 1478
2089.62 1597
2090.05 1551
2090.48 1507
2090.91 1564
2091.34 1604
2091.77 1590
2092.20 1726
2092.63 1525
2093.06 1584
2093.49 1544
2093.93 1466
2094.36 1507
2094.79 1569
2095.22 1540
2095.65 1524
2096.08 1605
2096.52 1681
2096.95 1586
2097.38 1752
2097.81 1636
2098.24 1666
2098.67 1765
2099.11 1722
2099.54 1665
2099.97 1760
2100.40 1724
2100.83 1631
2101.27 1682
2101.70 1724
2102.13 1624
2102.56 1684
2102.99 1604
2103.43 1479
2103.86 1555
2104.29 1592
2104.72 1707
2105.16 1650
2105.59 1639
2106.02 1565
2106.45 1658
2106.89 1541
2107.32 1650
2107.75 1756
2108.19 1631
2108.62 1670
2109.05 1588
2109.48 1443
2109.92 1429
2110.35 1542
2110.78 1793
2111.22 1719
2111.65 1531
2112.08 1483
2112.52 1609
2112.95 1578
2113.38 1719
2113.82 1754
2114.25 1800
2114.68 1761
2115.12 1756
2115.55 1721
2115.98 1736
2116.42 1699
2116.85 1625
2117.28 1600
2117.72 1609
2118.15 1567
2118.59 1705
2119.02 1713
2119.45 1543
2119.89 1429
2120.32 1700
2120.76 1680
2121.19 1820
2121.62 1706
2122.06 1540
2122.49 1565
2122.93 1548
2123.36 1676
2123.80 1596
2124.23 1697
2124.66 1605
2125.10 1624
2125.53 1737
2125.97 1613
2126.40 1619
2126.84 1542
2127.27 1538
2127.71 1540
2128.14 1706
2128.58 1761
2129.01 1608
2129.45 1956
2129.88 1958
2130.32 1978
2130.75 2183
2131.19 2076
2131.62 2050
2132.06 1914
2132.49 1763
2132.93 1903
2133.36 1823
2133.80 1679
2134.23 1773
2134.67 1716
2135.11 1870
2135.54 1777
2135.98 1914
2136.41 2040
2136.85 1840
2137.28 1782
2137.72 1718
2138.16 1801
2138.59 1901
2139.03 1805
2139.46 1781
2139.90 1708
2140.34 1687
2140.77 1516
2141.21 1585
2141.64 1684
2142.08 1646
2142.52 1545
2142.95 1539
2143.39 1512
2143.83 1450
2144.26 1443
2144.70 1581
2145.14 1622
2145.57 1684
2146.01 1714
2146.45 1719
2146.88 1681
2147.32 1616
2147.76 1629
2148.19 1685
2148.63 1720
2149.07 1755
2149.50 1769
2149.94 1825
2150.38 1952
2150.81 2061
2151.25 1913
2151.69 1656
2152.13 1699
2152.56 1665
2153.00 1808
2153.44 1742
2153.88 1948
2154.31 1680
2154.75 1667
2155.19 1685
2155.63 1796
2156.06 2029
2156.50 1980
2156.94 2151
2157.38 2082
2157.82 2110
2158.25 2374
2158.69 2419
2159.13 2423
2159.57 2580
2160.01 2291
2160.44 2551
2160.88 2741
2161.32 2293
2161.76 2321
2162.20 2149
2162.63 2099
2163.07 1944
2163.51 1983
2163.95 1837
2164.39 1774
2164.83 1657
2165.27 1647
2165.70 1689
2166.14 1696
2166.58 1508
2167.02 1593
2167.46 1844
2167.90 1785
2168.34 1816
2168.78 1760
2169.22 1613
2169.65 1833
2170.09 1941
2170.53 1956
2170.97 2017
2171.41 1866
2171.85 2133
2172.29 2332
2172.73 2425
2173.17 2400
2173.61 2632
2174.05 2702
2174.49 2579
2174.93 2711
2175.37 2765
2175.81 3031
2176.25 3080
2176.69 3020
2177.13 2915
2177.57 2695
2178.01 2587
2178.45 2366
2178.89 2085
2179.33 2150
2179.77 1968
2180.21 1914
2180.65 1757
2181.09 1686
2181.53 1758
2181.97 1710
2182.41 1844
2182.85 1730
2183.29 1812
2183.73 1783
2184.17 1793
2184.61 1810
2185.05 1773
2185.49 1644
2185.93 1761
2186.37 1675
2186.81 1680
2187.25 1761
2187.69 1772
2188.14 1791
2188.58 1664
2189.02 1836
2189.46 1805
2189.90 1755
2190.34 1757
2190.78 1676
2191.22 1981
2191.66 1866
2192.11 1780
2192.55 1599
2192.99 1906
2193.43 2043
2193.87 2034
2194.31 2073
2194.76 2024
2195.20 2109
2195.64 2150
2196.08 2493
2196.52 2230
2196.96 2093
2197.41 2095
2197.85 2156
2198.29 2110
2198.73 2142
2199.17 2290
2199.62 1883
2200.06 1700
2200.50 1773
2200.94 1922
2201.38 1877
2201.83 1645
2202.27 1702
2202.71 1714
2203.15 1876
2203.60 2019
2204.04 1980
2204.48 1940
2204.92 1946
2205.37 1782
2205.81 1736
2206.25 1611
2206.70 1767
2207.14 1821
2207.58 1906
2208.02 1850
2208.47 1737
2208.91 1592
2209.35 1722
2209.80 1828
2210.24 1542
2210.68 1698
2211.13 1674
2211.57 1753
2212.01 1759
2212.46 1683
2212.90 1686
2213.34 1853
2213.79 1901
2214.23 1910
2214.67 1893
2215.12 1905
2215.56 1969
2216.00 1895
2216.45 1835
2216.89 1967
2217.34 1945
2217.78 1822
2218.22 1863
2218.67 1886
2219.11 1627
2219.56 1882
2220.00 1793
2220.44 1921
2220.89 1900
2221.33 1802
2221.78 1861
2222.22 2053
2222.67 2339
2223.11 2500
2223.55 2596
2224.00 2758
2224.44 2893
2224.89 3219
2225.33 3500
2225.78 3570
2226.22 3738
2226.67 3346
2227.11 3407
2227.56 3455
2228.00 3333
2228.45 3237
2228.89 2947
2229.34 2769
2229.78 2471
2230.23 2595
2230.67 2362
2231.12 2256
2231.56 2130
2232.01 2180
2232.45 2124
2232.90 2057
2233.35 2131
2233.79 2012
2234.24 2219
2234.68 2342
2235.13 1932
2235.57 1840
2236.02 1769
2236.46 1723
2236.91 1747
2237.36 1940
2237.80 1974
2238.25 1908
2238.69 1695
2239.14 1742
2239.59 1554
2240.03 1621
2240.48 1757
2240.92 1704
2241.37 1685
2241.82 1859
2242.26 1719
2242.71 1694
2243.16 1767
2243.60 1766
2244.05 1735
2244.50 1740
2244.94 1705
2245.39 1725
2245.84 1676
2246.28 1773
2246.73 1795
2247.18 1763
2247.62 1588
2248.07 1806
2248.52 1782
2248.96 1843
2249.41 1894
2249.86 1943
2250.31 1716
2250.75 1932
2251.20 1713
2251.65 1842
2252.10 1872
2252.54 1840
2252.99 1951
2253.44 1981
2253.89 1879
2254.33 1768
2254.78 1697
2255.23 1877
2255.68 1686
2256.12 1685
2256.57 1657
2257.02 1532
2257.47 1537
2257.91 1672
2258.36 1634
2258.81 1726
2259.26 1818
2259.71 1945
2260.16 1719
2260.60 1645
2261.05 1805
2261.50 1930
2261.95 2005
2262.40 2021
2262.84 1962
2263.29 2068
2263.74 1995
2264.19 1770
2264.64 1987
2265.09 2139
2265.54 2002
2265.98 1747
2266.43 1809
2266.88 1782
2267.33 1935
2267.78 1839
2268.23 1690
2268.68 1801
2269.13 1787
2269.58 1763
2270.03 1882
2270.47 1811
2270.92 1715
2271.37 1776
2271.82 1801
2272.27 1802
2272.72 1747
2273.17 1688
2273.62 1801
2274.07 1825
2274.52 1952
2274.97 1864
2275.42 1806
2275.87 2040
2276.32 1873
2276.77 1959
2277.22 1937
2277.67 1990
2278.12 2031
2278.57 2129
2279.02 1985
2279.47 1860
2279.92 1927
2280.37 2024
2280.82 1953
2281.27 1816
2281.72 1879
2282.17 1728
2282.62 1940
2283.07 1742
2283.52 1773
2283.97 1864
2284.42 1759
2284.87 1762
2285.32 1805
2285.77 1822
2286.22 1862
2286.67 1997
2287.13 2224
2287.58 2391
2288.03 2572
2288.48 2891
2288.93 3072
2289.38 3049
2289.83 3237
2290.28 3738
2290.73 3767
2291.18 3924
2291.64 4197
2292.09 3894
2292.54 3478
2292.99 3244
2293.44 3381
2293.89 3044
2294.34 3001
2294.80 2648
2295.25 2511
2295.70 2171
2296.15 2171
2296.60 1978
2297.05 2030
2297.51 1940
2297.96 1836
2298.41 1646
2298.86 1761
2299.31 1604
2299.77 1870
2300.22 1739
2300.67 1843
2301.12 1738
2301.57 1703
2302.03 1755
2302.48 1890
2302.93 1600
2303.38 1675
2303.84 1860
2304.29 1802
2304.74 1911
2305.19 1818
2305.65 1756
2306.10 1692
2306.55 1584
2307.01 1793
2307.46 1829
2307.91 1816
2308.36 1807
2308.82 1699
2309.27 1770
2309.72 1854
2310.18 1968
2310.63 2071
2311.08 1848
2311.54 1715
2311.99 1641
2312.44 1745
2312.90 1824
2313.35 1846
2313.80 1730
2314.26 1701
2314.71 1804
2315.16 1770
2315.62 1674
2316.07 1806
2316.52 1939
2316.98 1991
2317.43 1873
2317.88 1901
2318.34 1957
2318.79 1995
2319.25 2021
2319.70 2058
2320.15 1850
2320.61 1778
2321.06 1816
2321.52 1814
2321.97 1923
2322.43 1913
2322.88 1892
2323.33 2048
2323.79 2185
2324.24 2434
2324.70 2534
2325.15 2172
2325.61 2416
2326.06 2399
2326.52 2443
2326.97 2365
2327.43 2327
2327.88 2513
2328.34 2163
2328.79 1951
2329.25 2105
2329.70 2173
2330.16 2039
2330.61 1775
2331.07 1915
2331.52 1878
2331.98 1942
2332.43 1903
2332.89 1619
2333.34 1823
2333.80 1729
2334.25 1792
2334.71 1592
2335.16 1641
2335.62 1692
2336.08 1643
2336.53 1643
2336.99 1545
2337.44 1768
2337.90 1831
2338.35 1847
2338.81 1799
2339.27 1806
2339.72 1767
2340.18 1774
2340.63 1821
2341.09 1860
2341.55 1736
2342.00 1757
2342.46 1916
2342.91 1843
2343.37 1704
2343.83 1640
2344.28 1614
2344.74 1772
2345.20 1709
2345.65 1791
2346.11 1702
2346.57 1525
2347.02 1566
2347.48 1764
2347.94 1558
2348.39 1652
2348.85 1675
2349.31 1487
2349.76 1705
2350.22 1605
2350.68 1578
2351.14 1571
2351.59 1465
2352.05 1653
2352.51 1638
2352.96 1655
2353.42 1758
2353.88 1638
2354.34 1689
2354.79 1736
2355.25 1712
2355.71 1704
2356.17 1639
2356.62 1903
2357.08 1707
2357.54 1672
2358.00 1592
2358.46 1719
2358.91 1819
2359.37 1751
2359.83 1614
2360.29 1609
2360.74 1691
2361.20 1754
2361.66 1863
2362.12 1978
2362.58 1843
2363.04 1888
2363.49 2073
2363.95 1921
2364.41 1853
2364.87 1904
2365.33 1973
2365.79 1843
2366.24 1614
2366.70 1683
2367.16 1556
2367.62 1629
2368.08 1890
2368.54 1813
2369.00 1706
2369.46 1622
2369.91 1797
2370.37 1692
2370.83 1904
2371.29 1889
2371.75 2004
2372.21 1862
2372.67 1862
2373.13 1909
2373.59 2004
2374.05 2001
2374.51 2078
2374.97 2107
2375.42 2215
2375.88 2157
2376.34 2186
2376.80 2071
2377.26 1899
2377.72 2003
2378.18 1774
2378.64 1766
2379.10 1830
2379.56 1934
2380.02 1908
2380.48 1809
2380.94 1803
2381.40 1691
2381.86 1861
2382.32 1774
2382.78 1544
2383.24 1599
2383.70 1621
2384.16 1638
2384.62 1781
2385.08 1696
2385.54 1546
2386.00 1541
2386.47 1586
2386.93 1669
2387.39 1805
2387.85 1730
2388.31 1765
2388.77 1664
2389.23 1692
2389.69 1824
2390.15 1808
2390.61 1914
2391.07 1985
2391.53 1991
2391.99 2180
2392.46 2056
2392.92 1952
2393.38 1918
2393.84 2052
2394.30 2058
2394.76 1984
2395.22 2022
2395.68 2090
2396.15 1887
2396.61 2015
2397.07 1933
2397.53 2032
2397.99 1971
2398.45 1816
2398.92 1930
2399.38 1864
2399.84 1894
2400.30 1848
2400.76 1856
2401.23 1707
2401.69 1693
2402.15 1783
2402.61 1723
2403.07 1789
2403.54 1907
2404.00 1804
2404.46 1902
2404.92 1805
2405.38 1924
2405.85 1897
2406.31 1836
2406.77 1837
2407.23 1839
2407.70 1830
2408.16 1849
2408.62 1692
2409.08 1677
2409.55 1543
2410.01 1644
2410.47 1935
2410.94 1818
2411.40 1687
2411.86 1672
2412.32 1769
2412.79 1649
2413.25 1637
2413.71 1667
2414.18 1576
2414.64 1589
2415.10 1580
2415.57 1747
2416.03 1697
2416.49 1603
2416.96 1596
2417.42 1686
2417.88 1840
2418.35 1743
2418.81 1699
2419.28 1874
2419.74 1807
2420.20 1962
2420.67 2015
2421.13 1837
2421.59 1492
2422.06 1644
2422.52 1762
2422.99 1921
2423.45 1758
2423.91 1627
2424.38 1704
2424.84 1543
2425.31 1886
2425.77 1769
2426.24 1812
2426.70 1860
2427.16 1706
2427.63 1636
2428.09 1561
2428.56 1667
2429.02 1675
2429.49 1505
2429.95 1811
2430.42 1928
2430.88 1480
2431.35 1604
2431.81 1578
2432.28 1761
2432.74 1823
2433.21 1810
2433.67 1879
2434.14 1915
2434.60 1779
2435.07 1811
2435.53 1792
2436.00 1847
2436.46 1799
2436.93 1891
2437.39 1814
2437.86 1810
2438.32 1747
2438.79 1824
2439.26 1688
2439.72 1709
2440.19 1892
2440.65 2039
2441.12 1936
2441.58 2064
2442.05 2089
2442.52 1824
2442.98 1864
2443.45 1966
2443.91 1878
2444.38 1807
2444.85 1804
2445.31 1810
2445.78 1882
2446.24 1966
2446.71 1728
2447.18 1715
2447.64 1820
2448.11 1636
2448.58 1780
2449.04 1768
2449.51 1739
2449.98 1982
2450.44 1923
2450.91 2288
2451.38 2415
2451.84 2253
2452.31 2382
2452.78 2130
2453.24 2262
2453.71 1948
2454.18 1911
2454.64 2003
2455.11 1900
2455.58 1951
2456.05 1674
2456.51 1674
2456.98 1686
2457.45 1590
2457.92 1773
2458.38 1707
2458.85 1589
2459.32 1728
2459.79 1654
2460.25 1824
2460.72 1644
2461.19 1559
2461.66 1751
2462.12 1851
2462.59 1850
2463.06 1816
2463.53 1659
2464.00 1739
2464.46 1744
2464.93 1729
2465.40 1656
2465.87 1631
2466.34 1820
2466.80 1754
2467.27 1745
2467.74 1763
2468.21 1897
2468.68 1773
2469.15 1747
2469.61 1733
2470.08 2058
2470.55 1855
2471.02 1908
2471.49 1904
2471.96 1691
2472.43 1746
2472.89 1954
2473.36 1858
2473.83 1710
2474.30 1902
2474.77 1717
2475.24 1649
2475.71 1798
2476.18 1608
2476.65 1639
2477.12 1811
2477.59 1748
2478.05 1701
2478.52 1732
2478.99 1800
2479.46 1736
2479.93 1575
2480.40 1574
2480.87 1727
2481.34 1723
2481.81 1566
2482.28 1743
2482.75 1627
2483.22 1743
2483.69 1634
2484.16 1697
2484.63 1682
2485.10 1604
2485.57 1811
2486.04 1905
2486.51 1594
2486.98 1829
2487.45 1824
2487.92 1840
2488.39 1738
2488.86 1839
2489.33 1839
2489.80 1747
2490.27 1694
2490.74 1725
2491.21 1643
2491.68 1692
2492.15 1689
2492.62 1715
2493.10 1793
2493.57 1794
2494.04 1835
2494.51 1739
2494.98 1622
2495.45 1712
2495.92 1727
2496.39 1766
2496.86 1722
2497.33 1644
2497.80 1535
2498.28 1566
2498.75 1552
2499.22 1612
2499.69 1582
2500.16 1540
2500.63 1669
2501.10 1533
2501.58 1615
2502.05 1677
2502.52 1643
2502.99 1670
2503.46 1670
2503.93 1844
2504.41 1800
2504.88 1706
2505.35 1801
2505.82 1733
2506.29 1715
2506.76 1820
2507.24 1780
2507.71 1726
2508.18 1789
2508.65 1659
2509.13 1656
2509.60 1814
2510.07 1740
2510.54 1685
2511.01 1719
2511.49 1624
2511.96 1817
2512.43 1900
2512.90 1858
2513.38 1690
2513.85 1655
2514.32 1641
2514.80 1838
2515.27 1913
2515.74 1774
2516.21 1765
2516.69 1845
2517.16 1756
2517.63 1829
2518.11 1654
2518.58 1797
2519.05 1818
2519.53 1825
2520.00 1883
2520.47 1791
2520.95 1787
2521.42 1827
2521.89 1702
2522.37 1603
2522.84 1725
2523.31 1518
2523.79 1723
2524.26 1940
2524.73 1659
2525.21 1685
2525.68 1717
2526.16 1764
2526.63 1668
2527.10 1686
2527.58 1830
2528.05 1638
2528.52 1610
2529.00 1645
2529.47 1626
2529.95 1548
2530.42 1683
2530.90 1730
2531.37 1565
2531.84 1548
2532.32 1710
2532.79 1586
2533.27 1649
2533.74 1665
2534.22 1618
2534.69 1559
2535.17 1690
2535.64 1654
2536.12 1635
2536.59 1583
2537.07 1673
2537.54 1739
2538.02 1708
2538.49 1681
2538.97 1842
2539.44 1816
2539.92 1826
2540.39 2107
2540.87 1858
2541.34 1967
2541.82 1870
2542.29 1762
2542.77 1787
2543.24 1944
2543.72 1876
2544.19 2114
2544.67 2202
2545.14 1904
2545.62 2002
2546.10 1950
2546.57 2042
2547.05 2007
2547.52 2063
2548.00 1893
2548.47 1869
2548.95 1954
2549.43 2109
2549.90 2114
2550.38 2065
2550.86 2113
2551.33 2219
2551.81 2007
2552.28 1865
2552.76 1994
2553.24 2099
2553.71 2098
2554.19 1987
2554.67 1831
2555.14 1875
2555.62 1853
2556.10 1905
2556.57 1885
2557.05 1884
2557.53 1837
2558.00 1826
2558.48 1841
2558.96 1981
2559.43 2000
2559.91 1937
2560.39 1880
2560.86 1943
2561.34 2094
2561.82 2095
2562.30 1859
2562.77 1908
2563.25 1827
2563.73 2031
2564.21 1828
2564.68 1742
2565.16 1907
2565.64 1855
2566.12 1749
2566.59 1706
2567.07 1832
2567.55 1682
2568.03 1695
2568.50 1861
2568.98 1849
2569.46 1710
2569.94 1575
2570.42 1812
2570.89 1831
2571.37 1754
2571.85 1644
2572.33 1574
2572.81 1557
2573.28 1540
2573.76 1696
2574.24 1488
2574.72 1475
2575.20 1617
2575.68 1783
2576.15 1586
2576.63 1763
2577.11 1610
2577.59 1529
2578.07 1682
2578.55 1772
2579.03 1911
2579.50 1600
2579.98 1772
2580.46 1918
2580.94 1762
2581.42 1813
2581.90 1772
2582.38 1824
2582.86 1747
2583.34 1759
2583.82 1791
2584.30 1732
2584.77 1775
2585.25 1650
2585.73 1715
2586.21 1693
2586.69 1855
2587.17 1681
2587.65 1743
2588.13 1758
2588.61 1758
2589.09 2087
2589.57 1865
2590.05 1839
2590.53 1867
2591.01 1686
2591.49 1655
2591.97 1698
2592.45 1716
2592.93 1723
2593.41 1622
2593.89 1680
2594.37 1626
2594.85 1660
2595.33 1670
2595.81 1681
2596.29 1681
2596.77 1849
2597.25 1724
2597.73 1553
2598.21 1625
2598.69 1586
2599.17 1582
2599.65 1787
2600.14 1773
2600.62 1845
2601.10 1913
2601.58 1644
2602.06 1589
2602.54 1765
2603.02 1826
2603.50 1681
2603.98 1620
2604.46 1731
2604.95 1857
2605.43 1880
2605.91 1655
2606.39 1584
2606.87 1802
2607.35 1688
2607.83 1761
2608.31 1759
2608.80 1654
2609.28 1616
2609.76 1611
2610.24 1672
2610.72 1785
2611.20 1714
2611.69 1743
2612.17 1812
2612.65 1772
2613.13 1665
2613.61 1726
2614.10 1510
2614.58 1616
2615.06 1823
2615.54 1773
2616.02 1769
2616.51 1788
2616.99 1761
2617.47 1978
2617.95 2100
2618.44 2008
2618.92 1730
2619.40 1812
2619.88 1930
2620.37 1786
2620.85 1997
2621.33 1895
2621.81 1968
2622.30 1847
2622.78 1842
2623.26 1846
2623.75 1976
2624.23 1867
2624.71 1868
2625.19 1926
2625.68 1817
2626.16 1734
2626.64 1849
2627.13 1994
2627.61 1991
2628.09 1916
2628.58 2015
2629.06 1910
2629.54 1902
2630.03 1684
2630.51 1820
2630.99 1970
2631.48 2036
2631.96 1994
2632.45 2053
2632.93 2059
2633.41 1947
2633.90 2004
2634.38 2073
2634.86 2092
2635.35 2094
2635.83 1858
2636.32 1818
2636.80 1709
2637.28 1674
2637.77 1604
2638.25 1624
2638.74 1537
2639.22 1634
2639.71 1615
2640.19 1758
2640.68 1788
2641.16 1740
2641.64 1705
2642.13 1655
2642.61 1657
2643.10 1757
2643.58 1678
2644.07 1702
2644.55 1822
2645.04 1765
2645.52 1618
2646.01 1758
2646.49 1555
2646.98 1473
2647.46 1773
2647.95 1564
2648.43 1673
2648.92 1752
2649.40 1558
2649.89 1601
2650.37 1563
2650.86 1690
2651.34 1619
2651.83 1501
2652.32 1633
2652.80 1623
2653.29 1812
2653.77 1655
2654.26 1737
2654.74 1670
2655.23 1690
2655.72 1727
2656.20 1630
2656.69 1645
2657.17 1814
2657.66 1678
2658.15 1739
2658.63 1750
2659.12 1786
2659.60 1679
2660.09 1840
2660.58 1903
2661.06 1867
2661.55 1974
2662.04 2018
2662.52 2114
2663.01 2034
2663.49 1966
2663.98 2086
2664.47 1975
2664.95 1966
2665.44 1856
2665.93 1849
2666.42 1929
2666.90 1798
2667.39 1790
2667.88 1756
2668.36 1920
2668.85 1849
2669.34 1812
2669.82 1749
2670.31 1668
2670.80 1750
2671.29 1863
2671.77 1730
2672.26 1826
2672.75 1715
2673.24 1689
2673.72 1877
2674.21 1800
2674.70 1869
2675.19 1706
2675.67 1687
2676.16 1715
2676.65 1768
2677.14 1734
2677.62 1717
2678.11 1574
2678.60 1512
2679.09 1418
2679.58 1545
2680.06 1649
2680.55 1583
2681.04 1526
2681.53 1618
2682.02 1768
2682.51 1736
2682.99 1900
2683.48 1753
2683.97 1722
2684.46 1525
2684.95 1598
2685.44 1701
2685.92 1636
2686.41 1594
2686.90 1672
2687.39 1540
2687.88 1610
2688.37 1648
2688.86 1702
2689.35 1755
2689.83 1663
2690.32 1575
2690.81 1872
2691.30 1786
2691.79 1821
2692.28 1703
2692.77 1826
2693.26 1799
2693.75 1749
2694.24 1829
2694.73 1776
2695.22 1600
2695.71 1739
2696.20 1532
2696.68 1731
2697.17 1613
2697.66 1677
2698.15 1729
2698.64 1848
2699.13 1771
2699.62 1668
2700.11 1729
2700.60 1796
2701.09 1826
2701.58 1775
2702.07 1684
2702.56 1677
2703.05 1810
2703.54 1624
2704.03 1749
2704.52 1691
2705.01 1570
2705.50 1562
2706.00 1501
2706.49 1562
2706.98 1685
2707.47 1775
2707.96 1770
2708.45 1644
2708.94 1536
2709.43 1681
2709.92 1844
2710.41 1762
2710.90 1854
2711.39 1599
2711.88 1702
2712.37 1738
2712.87 1840
2713.36 1711
2713.85 1872
2714.34 1847
2714.83 1872
2715.32 1881
2715.81 1531
2716.30 1528
2716.80 1653
2717.29 1728
2717.78 1784
2718.27 1601
2718.76 1664
2719.25 1615
2719.75 1776
2720.24 1754
2720.73 1860
2721.22 1878
2721.71 1923
2722.20 2021
2722.70 2035
2723.19 2281
2723.68 2235
2724.17 2375
2724.66 2172
2725.16 1936
2725.65 2020
2726.14 2197
2726.63 2132
2727.13 1922
2727.62 1982
2728.11 1940
2728.60 1800
2729.10 1587
2729.59 1804
2730.08 1832
2730.57 1804
2731.07 1615
2731.56 1557
2732.05 1826
2732.54 1797
2733.04 1709
2733.53 1787
2734.02 1931
2734.52 1785
2735.01 1671
2735.50 1849
2736.00 1895
2736.49 2123
2736.98 2062
2737.47 2256
2737.97 2297
2738.46 2223
2738.95 2288
2739.45 2631
2739.94 2459
2740.44 2639
2740.93 2526
2741.42 2380
2741.92 2428
2742.41 2345
2742.90 2267
2743.40 1955
2743.89 1970
2744.39 2043
2744.88 1948
2745.37 1798
2745.87 1716
2746.36 1860
2746.86 1868
2747.35 1944
2747.84 1855
2748.34 2031
2748.83 1976
2749.33 1759
2749.82 1556
2750.32 1786
2750.81 1869
2751.30 1772
2751.80 1823
2752.29 1828
2752.79 1789
2753.28 1842
2753.78 1770
2754.27 1832
2754.77 1756
2755.26 1794
2755.76 1719
2756.25 1836
2756.75 1708
2757.24 1674
2757.74 1652
2758.23 1793
2758.73 1931
2759.22 1815
2759.72 1761
2760.21 1783
2760.71 1912
2761.20 1930
2761.70 1918
2762.20 2005
2762.69 1809
2763.19 2034
2763.68 2127
2764.18 2111
2764.67 2131
2765.17 2060
2765.67 1998
2766.16 2101
2766.66 2077
2767.15 1936
2767.65 1790
2768.14 2053
2768.64 2143
2769.14 1933
2769.63 1877
2770.13 2047
2770.63 2187
2771.12 2059
2771.62 1835
2772.11 1877
2772.61 1843
2773.11 2023
2773.60 1953
2774.10 1922
2774.60 1925
2775.09 1911
2775.59 2118
2776.09 2057
2776.58 2000
2777.08 2170
2777.58 1856
2778.07 1875
2778.57 2009
2779.07 2028
2779.57 1693
2780.06 1762
2780.56 1751
2781.06 1887
2781.55 1972
2782.05 1827
2782.55 1709
2783.05 1805
2783.54 1644
2784.04 1783
2784.54 1665
2785.04 1509
2785.53 1542
2786.03 1665
2786.53 1697
2787.03 1816
2787.52 1770
2788.02 1844
2788.52 1719
2789.02 1664
2789.52 1544
2790.01 1652
2790.51 1816
2791.01 1775
2791.51 1815
2792.01 1721
2792.50 1750
2793.00 1694
2793.50 1613
2794.00 1622
2794.50 1610
2795.00 1615
2795.50 1657
2795.99 1720
2796.49 1662
2796.99 1653
2797.49 1817
2797.99 1805
2798.49 1747
2798.99 1937
2799.48 2121
2799.98 1981
2800.48 1820
2800.98 1891
2801.48 1909
2801.98 1823
2802.48 1742
2802.98 1685
2803.48 1733
2803.98 1730
2804.48 1768
2804.97 1820
2805.47 1927
2805.97 1792
2806.47 1904
2806.97 1840
2807.47 1877
2807.97 1658
2808.47 1967
2808.97 1922
2809.47 1887
2809.97 1961
2810.47 1744
2810.97 1862
2811.47 1806
2811.97 1872
2812.47 2026
2812.97 1785
2813.47 1798
2813.97 1898
2814.47 1708
2814.97 1670
2815.47 1961
2815.97 1883
2816.47 1733
2816.97 1653
2817.47 1883
2817.97 1704
2818.47 1686
2818.97 1533
2819.47 1590
2819.98 1641
2820.48 1621
2820.98 1595
2821.48 1538
2821.98 1679
2822.48 1595
2822.98 1675
2823.48 1675
2823.98 1589
2824.48 1803
2824.98 1635
2825.49 1695
2825.99 1826
2826.49 1748
2826.99 1935
2827.49 1735
2827.99 1595
2828.49 1648
2828.99 1653
2829.50 1570
2830.00 1544
2830.50 1627
2831.00 1739
2831.50 1547
2832.00 1460
2832.51 1561
2833.01 1561
2833.51 1540
2834.01 1617
2834.51 1608
2835.02 1527
2835.52 1569
2836.02 1614
2836.52 1691
2837.02 1681
2837.53 1803
2838.03 1665
2838.53 1649
2839.03 1831
2839.54 1573
2840.04 1657
2840.54 1682
2841.04 1635
2841.55 1580
2842.05 1618
2842.55 1554
2843.05 1556
2843.56 1545
2844.06 1483
2844.56 1555
2845.07 1553
2845.57 1679
2846.07 1684
2846.57 1696
2847.08 1670
2847.58 1564
2848.08 1741
2848.59 1921
2849.09 1663
2849.59 1609
2850.10 1600
2850.60 1493
2851.10 1664
2851.61 1726
2852.11 1925
2852.61 1835
2853.12 1939
2853.62 2013
2854.12 2018
2854.63 2146
2855.13 2000
2855.64 2126
2856.14 2380
2856.64 2203
2857.15 2114
2857.65 2147
2858.16 2102
2858.66 1904
2859.16 1951
2859.67 1908
2860.17 2049
2860.68 1667
2861.18 1651
2861.69 1699
2862.19 1557
2862.69 1579
2863.20 1684
2863.70 1560
2864.21 1542
2864.71 1711
2865.22 1662
2865.72 1480
2866.23 1631
2866.73 1664
2867.24 1527
2867.74 1794
2868.25 1583
2868.75 1674
2869.26 1733
2869.76 1579
2870.27 1705
2870.77 1750
2871.28 1714
2871.78 1701
2872.29 1694
2872.79 1677
2873.30 1593
2873.80 1637
2874.31 1784
2874.81 1989
2875.32 1932
2875.83 1992
2876.33 1957
2876.84 1872
2877.34 1900
2877.85 1758
2878.35 1605
2878.86 1797
2879.37 1762
2879.87 1931
2880.38 1894
2880.88 1796
2881.39 1805
2881.90 1799
2882.40 1665
2882.91 1722
2883.41 1533
2883.92 1564
2884.43 1531
2884.93 1838
2885.44 1697
2885.95 1641
2886.45 1592
2886.96 1584
2887.47 1693
2887.97 1655
2888.48 1734
2888.99 1776
2889.49 1815
2890.00 1759
2890.51 1796
2891.01 1874
2891.52 1922
2892.03 2300
2892.54 2258
2893.04 2281
2893.55 2155
2894.06 2350
2894.56 2550
2895.07 2400
2895.58 2435
2896.09 2357
2896.59 2273
2897.10 2263
2897.61 2204
2898.12 2099
2898.62 2019
2899.13 2073
2899.64 1795
2900.15 1812
2900.65 1917
2901.16 1934
2901.67 1940
2902.18 1935
2902.69 1772
2903.19 1787
2903.70 1925
2904.21 1721
2904.72 1804
2905.23 1991
2905.73 1862
2906.24 1954
2906.75 2011
2907.26 2051
2907.77 2048
2908.28 2144
2908.79 1975
2909.29 1660
2909.80 1588
2910.31 1506
2910.82 1653
2911.33 1758
2911.84 1748
2912.35 1657
2912.85 1643
2913.36 1759
2913.87 1755
2914.38 1741
2914.89 1726
2915.40 1742
2915.91 1757
2916.42 1890
2916.93 2025
2917.44 1889
2917.95 2032
2918.45 2072
2918.96 1899
2919.47 1914
2919.98 1852
2920.49 2030
2921.00 2086
2921.51 2190
2922.02 2062
2922.53 1727
2923.04 1814
2923.55 1960
2924.06 1807
2924.57 1768
2925.08 1920
2925.59 1854
2926.10 1638
2926.61 1668
2927.12 1738
2927.63 1712
2928.14 1806
2928.65 1781
2929.16 1786
2929.67 1694
2930.18 1657
2930.69 1732
2931.20 1851
2931.71 1872
2932.22 1894
2932.73 2013
2933.25 1874
2933.76 1853
2934.27 1879
2934.78 1961
2935.29 1865
2935.80 1815
2936.31 1938
2936.82 1911
2937.33 1992
2937.84 2224
2938.35 2130
2938.87 1925
2939.38 2007
2939.89 2321
2940.40 2012
2940.91 1882
2941.42 1959
2941.93 1811
2942.44 1920
2942.96 1947
2943.47 1954
2943.98 1948
2944.49 1788
2945.00 1853
2945.51 1935
2946.03 1967
2946.54 1880
2947.05 1934
2947.56 1788
2948.07 1898
2948.59 1918
2949.10 1820
2949.61 1766
2950.12 1689
2950.63 1750
2951.15 1720
2951.66 1654
2952.17 1543
2952.68 1609
2953.19 1642
2953.71 1770
2954.22 1745
2954.73 1717
2955.24 1607
2955.76 1608
2956.27 1710
2956.78 1901
2957.30 1821
2957.81 1681
2958.32 1704
2958.83 1712
2959.35 1557
2959.86 1598
2960.37 1880
2960.89 1875
2961.40 1899
2961.91 1905
2962.43 1716
2962.94 1662
2963.45 1747
2963.96 1778
2964.48 1876
2964.99 1783
2965.51 1704
2966.02 1776
2966.53 1804
2967.05 1740
2967.56 1818
2968.07 1835
2968.59 1992
2969.10 1948
2969.61 1923
2970.13 1942
2970.64 1955
2971.16 1895
2971.67 1874
2972.18 2005
2972.70 2078
2973.21 1980
2973.73 1861
2974.24 1872
2974.75 2132
2975.27 1928
2975.78 1922
2976.30 2089
2976.81 1824
2977.33 1787
2977.84 2022
2978.36 1940
2978.87 1886
2979.38 2041
2979.90 2184
2980.41 2044
2980.93 2016
2981.44 2101
2981.96 2020
2982.47 2132
2982.99 2136
2983.50 2251
2984.02 2200
2984.53 2198
2985.05 2152
2985.56 2107
2986.08 2131
2986.59 2059
2987.11 2050
2987.63 2174
2988.14 1880
2988.66 2068
2989.17 2269
2989.69 2031
2990.20 2129
2990.72 2234
2991.23 2159
2991.75 2132
2992.27 2143
2992.78 2240
2993.30 2393
2993.81 2354
2994.33 2349
2994.84 2555
2995.36 2407
2995.88 2375
2996.39 2440
2996.91 2674
2997.43 2768
2997.94 2514
2998.46 2569
2998.97 2503
2999.49 2616
3000.01 2766
3000.52 3023
3001.04 3050
3001.56 3359
3002.07 3638
3002.59 4117
3003.11 4587
3003.62 4877
3004.14 5239
3004.66 5615
3005.17 6053
3005.69 6163
3006.21 6220
3006.72 5773
3007.24 5455
3007.76 5109
3008.28 4503
3008.79 3805
3009.31 3776
3009.83 3416
3010.34 3013
3010.86 2691
3011.38 2452
3011.90 2450
3012.41 2255
3012.93 2133
3013.45 2200
3013.97 2151
3014.48 2245
3015.00 2389
3015.52 2254
3016.04 2239
3016.56 2189
3017.07 2187
3017.59 2199
3018.11 2133
3018.63 2093
3019.15 2138
3019.66 2162
3020.18 2325
3020.70 2324
3021.22 2205
3021.74 2440
3022.26 2063
3022.77 2055
3023.29 2141
3023.81 2097
3024.33 2270
3024.85 2322
3025.37 2467
3025.88 2308
3026.40 2279
3026.92 2294
3027.44 2203
3027.96 2138
3028.48 2168
3029.00 2125
3029.52 2080
3030.04 1914
3030.55 2126
3031.07 2001
3031.59 1964
3032.11 2033
3032.63 2149
3033.15 2200
3033.67 2326
3034.19 2207
3034.71 2184
3035.23 2160
3035.75 2075
3036.27 2119
3036.79 2112
3037.31 1865
3037.83 2047
3038.35 2067
3038.87 2011
3039.39 2119
3039.91 1998
3040.42 1896
3040.94 1799
3041.46 1900
3041.98 1991
3042.50 1772
3043.03 1833
3043.55 1920
3044.07 1854
3044.59 1965
3045.11 1894
3045.63 1873
3046.15 1966
3046.67 1961
3047.19 1879
3047.71 1915
3048.23 1948
3048.75 1924
3049.27 1924
3049.79 1876
3050.31 1910
3050.83 2118
3051.35 2003
3051.87 1994
3052.39 2041
3052.92 2050
3053.44 2153
3053.96 2124
3054.48 2091
3055.00 2009
3055.52 2066
3056.04 1994
3056.56 1894
3057.09 1867
3057.61 2029
3058.13 2120
3058.65 2014
3059.17 1962
3059.69 1816
3060.21 2060
3060.74 2122
3061.26 2032
3061.78 2186
3062.30 2532
3062.82 2311
3063.34 2016
3063.87 2292
3064.39 2359
3064.91 2438
3065.43 2264
3065.95 2309
3066.48 2403
3067.00 2351
3067.52 2257
3068.04 2463
3068.57 2291
3069.09 2533
3069.61 2573
3070.13 2488
3070.66 2398
3071.18 2139
3071.70 2285
3072.22 2234
3072.75 2036
3073.27 2094
3073.79 2214
3074.31 1982
3074.84 1959
3075.36 2076
3075.88 2115
3076.41 2305
3076.93 2505
3077.45 2390
3077.97 2362
3078.50 2488
3079.02 2642
3079.54 2779
3080.07 2891
3080.59 3063
3081.11 3207
3081.64 3174
3082.16 3224
3082.68 3016
3083.21 2949
3083.73 2959
3084.26 2959
3084.78 2968
3085.30 2890
3085.83 2761
3086.35 2772
3086.87 2848
3087.40 2771
3087.92 2692
3088.45 2661
3088.97 2624
3089.49 2721
3090.02 2869
3090.54 3016
3091.07 2955
3091.59 2855
3092.11 2909
3092.64 2904
3093.16 2930
3093.69 2970
3094.21 2906
3094.74 2939
3095.26 3089
3095.79 3127
3096.31 3427
3096.84 3253
3097.36 3070
3097.89 3219
3098.41 3150
3098.93 3589
3099.46 3954
3099.98 4408
3100.51 5352
3101.03 6272
3101.56 7308
3102.09 8395
3102.61 9730
3103.14 11024
3103.66 11692
3104.19 12247
3104.71 12103
3105.24 11268
3105.76 10271
3106.29 9505
3106.81 7975
3107.34 6423
3107.86 5360
3108.39 4728
3108.92 4517
3109.44 4232
3109.97 4133
3110.49 3912
3111.02 4112
3111.55 4408
3112.07 4356
3112.60 4164
3113.12 4106
3113.65 3870
3114.18 3794
3114.70 3360
3115.23 3035
3115.75 3036
3116.28 2858
3116.81 2722
3117.33 2578
3117.86 2630
3118.39 2692
3118.91 2472
3119.44 2443
3119.97 2556
3120.49 2799
3121.02 2793
3121.55 2778
3122.07 2738
3122.60 2723
3123.13 2661
3123.65 2852
3124.18 2901
3124.71 2821
3125.24 2699
3125.76 2531
3126.29 2422
3126.82 2541
3127.34 2470
3127.87 2454
3128.40 2401
3128.93 2288
3129.45 2320
3129.98 2254
3130.51 2340
3131.04 2299
3131.56 2094
3132.09 2157
3132.62 2158
3133.15 2038
3133.68 2109
3134.20 2107
3134.73 2306
3135.26 2168
3135.79 2188
3136.32 2255
3136.84 2042
3137.37 1950
3137.90 2139
3138.43 2092
3138.96 2111
3139.48 2117
3140.01 2203
3140.54 2158
3141.07 2227
3141.60 2400
3142.13 2132
3142.66 2183
3143.18 2307
3143.71 2336
3144.24 2229
3144.77 2135
3145.30 2119
3145.83 2038
3146.36 1916
3146.89 2060
3147.41 2046
3147.94 2271
3148.47 2153
3149.00 2305
3149.53 2207
3150.06 2260
3150.59 2274
3151.12 2165
3151.65 2328
3152.18 2237
3152.71 2198
3153.24 2382
3153.77 2552
3154.30 2500
3154.82 2481
3155.35 2383
3155.88 2433
3156.41 2436
3156.94 2363
3157.47 2536
3158.00 2480
3158.53 2496
3159.06 2673
3159.59 2819
3160.12 2603
3160.65 2584
3161.18 2494
3161.71 2513
3162.24 2456
3162.77 2502
3163.30 2632
3163.83 2518
3164.37 2393
3164.90 2248
3165.43 2368
3165.96 2336
3166.49 2192
3167.02 2068
3167.55 1900
3168.08 1964
3168.61 1878
3169.14 1959
3169.67 1973
3170.20 2255
3170.73 2308
3171.26 2329
3171.80 2500
3172.33 2398
3172.86 2545
3173.39 2887
3173.92 2857
3174.45 2635
3174.98 2555
3175.51 2790
3176.05 2815
3176.58 2867
3177.11 2725
3177.64 2315
3178.17 2495
3178.70 2542
3179.23 2387
3179.77 2216
3180.30 2097
3180.83 2145
3181.36 2048
3181.89 2080
3182.43 1942
3182.96 2042
3183.49 2011
3184.02 2062
3184.55 1941
3185.09 1825
3185.62 1869
3186.15 2033
3186.68 2099
3187.21 2114
3187.75 2118
3188.28 2207
3188.81 2220
3189.34 1807
3189.88 2055
3190.41 1991
3190.94 1955
3191.47 1938
3192.01 2032
3192.54 2022
3193.07 1936
3193.61 1926
3194.14 1999
3194.67 1885
3195.20 2079
3195.74 2154
3196.27 2199
3196.80 2016
3197.34 1975
3197.87 2173
3198.40 2113
3198.94 1995
3199.47 2017
3200.00 2014
3200.54 2137
3201.07 2125
3201.60 2125
3202.14 1996
3202.67 1945
3203.21 1983
3203.74 1893
3204.27 2039
3204.81 2019
3205.34 1925
3205.87 1857
3206.41 2022
3206.94 2025
3207.48 1999
3208.01 2058
3208.54 2143
3209.08 2422
3209.61 2435
3210.15 2271
3210.68 2315
3211.22 2506
3211.75 2562
3212.28 2550
3212.82 2499
3213.35 2405
3213.89 2480
3214.42 2393
3214.96 2227
3215.49 2303
3216.03 2138
3216.56 2119
3217.10 1897
3217.63 2164
3218.17 2175
3218.70 2019
3219.24 1882
3219.77 2027
3220.31 1959
3220.84 1873
3221.38 1984
3221.91 2182
3222.45 2106
3222.98 2381
3223.52 2425
3224.05 2470
3224.59 2528
3225.12 2647
3225.66 2665
3226.19 2759
3226.73 2739
3227.27 2745
3227.80 2596
3228.34 2566
3228.87 2526
3229.41 2538
3229.94 2411
3230.48 2112
3231.02 2188
3231.55 2221
3232.09 2119
3232.62 2183
3233.16 2244
3233.70 2163
3234.23 2168
3234.77 2260
3235.31 2209
3235.84 2173
3236.38 2472
3236.91 2501
3237.45 2672
3237.99 2641
3238.52 2467
3239.06 2248
3239.60 2373
3240.13 2487
3240.67 2627
3241.21 2530
3241.75 2533
3242.28 2396
3242.82 2603
3243.36 2694
3243.89 2698
3244.43 2867
3244.97 2653
3245.50 2535
3246.04 2681
3246.58 2608
3247.12 2673
3247.65 2568
3248.19 2478
3248.73 2517
3249.27 2595
3249.80 2638
3250.34 2574
3250.88 2648
3251.42 2585
3251.95 2308
3252.49 2493
3253.03 2667
3253.57 2564
3254.11 2810
3254.64 2835
3255.18 2621
3255.72 2616
3256.26 2740
3256.80 2862
3257.33 2858
3257.87 3129
3258.41 3253
3258.95 3559
3259.49 3926
3260.02 4182
3260.56 4756
3261.10 4751
3261.64 5151
3262.18 5668
3262.72 6234
3263.26 6542
3263.79 7161
3264.33 7631
3264.87 8088
3265.41 8564
3265.95 9570
3266.49 9479
3267.03 9642
3267.57 9951
3268.11 9912
3268.64 10139
3269.18 8901
3269.72 8434
3270.26 7352
3270.80 7152
3271.34 5817
3271.88 4812
3272.42 4720
3272.96 4308
3273.50 3980
3274.04 3765
3274.58 3673
3275.12 3977
3275.66 3681
3276.20 3906
3276.74 4135
3277.28 4043
3277.82 3889
3278.36 3966
3278.90 4084
3279.44 3905
3279.98 3977
3280.52 3961
3281.06 3586
3281.60 3337
3282.14 3485
3282.68 3386
3283.22 3531
3283.76 3749
3284.30 3348
3284.84 3281
3285.38 3010
3285.92 3079
3286.46 2990
3287.00 2871
3287.54 3056
3288.08 3032
3288.62 3396
3289.16 3143
3289.70 3128
3290.24 2996
3290.79 3071
3291.33 3151
3291.87 3207
3292.41 3481
3292.95 3249
3293.49 3330
3294.03 3735
3294.57 3359
3295.11 3720
3295.66 3942
3296.20 3661
3296.74 3740
3297.28 3848
3297.82 3789
3298.36 3893
3298.90 3691
3299.45 3657
3299.99 3434
3300.53 3239
3301.07 3082
3301.61 3062
3302.16 3209
3302.70 3037
3303.24 3011
3303.78 3116
3304.32 2876
3304.87 2915
3305.41 3006
3305.95 2772
3306.49 2798
3307.03 2933
3307.58 2670
3308.12 2422
3308.66 2700
3309.20 2590
3309.75 2527
3310.29 2522
3310.83 2584
3311.37 2513
3311.92 2551
3312.46 2567
3313.00 2616
3313.54 2667
3314.09 2711
3314.63 3090
3315.17 3055
3315.72 3092
3316.26 3324
3316.80 2879
3317.35 2842
3317.89 2947
3318.43 3068
3318.97 2897
3319.52 2877
3320.06 2850
3320.60 2831
3321.15 2680
3321.69 2493
3322.23 2473
3322.78 2553
3323.32 2404
3323.87 2481
3324.41 2578
3324.95 2426
3325.50 2489
3326.04 2378
3326.58 2502
3327.13 2630
3327.67 2529
3328.22 2323
3328.76 2266
3329.30 2285
3329.85 2127
3330.39 2268
3330.94 2503
3331.48 2558
3332.03 2594
3332.57 2913
3333.11 3034
3333.66 3467
3334.20 3929
3334.75 4119
3335.29 4439
3335.84 4716
3336.38 4947
3336.93 4767
3337.47 4896
3338.02 4710
3338.56 4381
3339.11 4388
3339.65 4004
3340.20 3766
3340.74 3440
3341.29 3353
3341.83 3279
3342.38 2946
3342.92 2599
3343.47 2578
3344.01 2358
3344.56 2370
3345.10 2369
3345.65 2294
3346.19 2103
3346.74 2351
3347.28 2271
3347.83 2243
3348.38 2479
3348.92 2540
3349.47 2605
3350.01 2744
3350.56 2551
3351.10 2696
3351.65 2724
3352.20 2551
3352.74 2546
3353.29 2559
3353.83 2472
3354.38 2522
3354.93 2364
3355.47 2434
3356.02 2573
3356.56 2483
3357.11 2345
3357.66 2264
3358.20 2226
3358.75 2176
3359.30 2330
3359.84 2316
3360.39 2248
3360.94 2366
3361.48 2290
3362.03 2254
3362.58 2133
3363.12 2019
3363.67 2147
3364.22 2150
3364.76 2145
3365.31 2131
3365.86 2315
3366.41 2098
3366.95 2098
3367.50 2117
3368.05 2175
3368.59 2116
3369.14 2126
3369.69 2051
3370.24 2366
3370.78 2249
3371.33 2233
3371.88 2198
3372.43 2030
3372.97 2155
3373.52 2175
3374.07 2090
3374.62 2258
3375.17 2081
3375.71 2105
3376.26 1896
3376.81 2068
3377.36 2055
3377.91 1897
3378.45 2004
3379.00 1964
3379.55 1977
3380.10 1874
3380.65 1929
3381.19 1864
3381.74 1816
3382.29 1853
3382.84 2046
3383.39 2178
3383.94 2093
3384.49 2049
3385.03 1959
3385.58 1987
3386.13 2087
3386.68 2099
3387.23 2243
3387.78 2245
3388.33 2122
3388.88 2174
3389.42 2134
3389.97 1961
3390.52 2010
3391.07 2038
3391.62 1944
3392.17 2131
3392.72 2036
3393.27 1942
3393.82 2088
3394.37 2176
3394.92 2038
3395.47 1894
3396.02 1885
3396.57 1945
3397.11 1964
3397.66 1987
3398.21 1963
3398.76 1925
3399.31 1828
3399.86 1990
3400.41 1828
3400.96 1936
3401.51 1884
3402.06 1893
3402.61 2032
3403.16 1943
3403.71 1739
3404.26 1760
3404.81 1780
3405.36 1741
3405.91 1759
3406.46 1803
3407.02 1693
3407.57 1833
3408.12 1800
3408.67 2081
3409.22 1889
3409.77 1738
3410.32 1804
3410.87 1755
3411.42 1719
3411.97 1865
3412.52 1852
3413.07 2001
3413.62 1968
3414.17 1919
3414.73 1957
3415.28 2126
3415.83 2174
3416.38 2153
3416.93 2025
3417.48 2167
3418.03 2332
3418.58 2280
3419.14 2303
3419.69 2479
3420.24 2766
3420.79 3086
3421.34 2997
3421.89 3062
3422.44 3379
3423.00 3477
3423.55 3314
3424.10 3298
3424.65 3191
3425.20 3059
3425.76 2790
3426.31 2642
3426.86 2385
3427.41 2428
3427.96 2322
3428.52 2183
3429.07 2227
3429.62 2199
3430.17 2214
3430.72 2280
3431.28 2224
3431.83 2125
3432.38 2083
3432.93 2094
3433.49 2164
3434.04 2021
3434.59 1986
3435.14 2254
3435.70 2116
3436.25 2064
3436.80 1977
3437.36 1893
3437.91 1906
3438.46 1857
3439.01 1870
3439.57 1752
3440.12 2039
3440.67 1940
3441.23 1938
3441.78 2065
3442.33 2114
3442.89 2160
3443.44 2007
3443.99 2103
3444.55 2057
3445.10 2128
3445.65 2080
3446.21 1933
3446.76 1865
3447.31 1885
3447.87 1860
3448.42 1971
3448.98 1829
3449.53 1956
3450.08 1882
3450.64 1851
3451.19 2140
3451.75 2041
3452.30 2247
3452.85 2053
3453.41 1882
3453.96 2009
3454.52 1896
3455.07 2140
3455.62 2157
3456.18 2024
3456.73 1921
3457.29 2092
3457.84 2079
3458.40 1916
3458.95 1951
3459.51 1983
3460.06 1961
3460.62 2041
3461.17 2017
3461.72 1809
3462.28 2016
3462.83 2074
3463.39 1798
3463.94 1755
3464.50 1846
3465.05 1840
3465.61 2010
3466.17 1864
3466.72 2042
3467.28 2151
3467.83 2162
3468.39 2436
3468.94 2657
3469.50 2372
3470.05 2472
3470.61 2284
3471.16 2186
3471.72 2360
3472.27 2552
3472.83 2715
3473.39 2538
3473.94 2540
3474.50 2631
3475.05 2475
3475.61 2423
3476.17 2486
3476.72 2352
3477.28 2520
3477.83 2538
3478.39 2554
3478.95 2659
3479.50 2720
3480.06 2681
3480.61 2685
3481.17 2910
3481.73 2693
3482.28 2691
3482.84 2947
3483.40 2903
3483.95 2717
3484.51 2862
3485.07 2968
3485.62 3003
3486.18 2842
3486.74 3153
3487.29 3412
3487.85 3515
3488.41 4149
3488.97 4706
3489.52 5295
3490.08 6709
3490.64 7379
3491.19 8487
3491.75 9495
3492.31 10030
3492.87 10572
3493.42 10972
3493.98 10313
3494.54 9219
3495.09 8783
3495.65 7440
3496.21 6740
3496.77 5707
3497.33 5104
3497.88 4673
3498.44 4675
3499.00 4342
3499.56 4190
3500.11 4081
3500.67 4158
3501.23 4272
3501.79 4507
3502.35 4651
3502.90 4337
3503.46 4701
3504.02 4995
3504.58 4776
3505.14 4784
3505.70 4955
3506.25 4935
3506.81 5117
3507.37 4821
3507.93 4615
3508.49 4349
3509.05 3878
3509.61 3695
3510.16 3646
3510.72 3368
3511.28 3083
3511.84 3010
3512.40 2826
3512.96 2915
3513.52 2750
3514.08 2591
3514.63 2694
3515.19 2346
3515.75 2399
3516.31 2476
3516.87 2578
3517.43 2335
3517.99 2260
3518.55 2268
3519.11 2512
3519.67 2469
3520.23 2524
3520.79 2291
3521.35 2192
3521.91 2294
3522.47 2265
3523.03 2209
3523.59 2171
3524.15 2171
3524.71 2377
3525.26 2275
3525.82 2159
3526.38 2237
3526.94 2344
3527.50 2185
3528.07 2054
3528.63 2155
3529.19 2032
3529.75 1998
3530.31 2086
3530.87 2236
3531.43 2167
3531.99 1959
3532.55 2135
3533.11 2226
3533.67 2250
3534.23 2218
3534.79 2270
3535.35 2218
3535.91 2140
3536.47 2395
3537.03 2502
3537.59 2261
3538.15 2269
3538.72 2163
3539.28 2231
3539.84 2160
3540.40 2199
3540.96 2258
3541.52 2095
3542.08 2046
3542.64 2044
3543.20 1843
3543.77 2129
3544.33 2110
3544.89 2067
3545.45 2160
3546.01 1966
3546.57 2171
3547.14 2198
3547.70 1961
3548.26 2117
3548.82 2112
3549.38 2190
3549.94 2101
3550.51 2041
3551.07 1986
3551.63 1836
3552.19 1939
3552.75 1881
3553.32 1784
3553.88 1665
3554.44 1795
3555.00 1985
3555.56 2002
3556.13 1862
3556.69 1851
3557.25 1690
3557.81 1876
3558.38 1825
3558.94 1884
3559.50 1867
3560.06 2051
3560.63 2020
3561.19 2105
3561.75 1754
3562.32 1778
3562.88 1829
3563.44 1708
3564.00 1955
3564.57 1904
3565.13 1888
3565.69 1823
3566.26 1796
3566.82 1969
3567.38 1992
3567.95 2082
3568.51 1827
3569.07 1976
3569.64 1974
3570.20 1864
3570.76 1806
3571.33 1743
3571.89 1810
3572.45 1676
3573.02 1816
3573.58 1923
3574.15 1892
3574.71 1923
3575.27 1875
3575.84 2082
3576.40 2145
3576.96 2232
3577.53 2158
3578.09 2371
3578.66 2320
3579.22 2125
3579.79 2133
3580.35 2154
3580.91 2257
3581.48 2081
3582.04 2040
3582.61 2050
3583.17 2338
3583.74 2198
3584.30 2083
3584.87 2049
3585.43 1891
3585.99 2062
3586.56 2000
3587.12 2052
3587.69 1969
3588.25 1957
3588.82 1783
3589.38 1848
3589.95 1896
3590.51 2011
3591.08 1807
3591.64 1662
3592.21 1654
3592.77 1678
3593.34 1697
3593.91 1687
3594.47 1604
3595.04 1681
3595.60 1644
3596.17 1654
3596.73 1857
3597.30 1846
3597.86 1764
3598.43 1812
3599.00 1680
3599.56 1610
3600.13 1788
3600.69 1794
3601.26 1739
3601.82 1778
3602.39 1655
3602.96 1787
3603.52 1841
3604.09 1847
3604.65 1883
3605.22 1651
3605.79 1628
3606.35 1615
3606.92 1583
3607.49 1667
3608.05 1606
3608.62 1670
3609.19 1660
3609.75 1566
3610.32 1664
3610.89 1728
3611.45 1622
3612.02 1615
3612.59 1623
3613.15 1643
3613.72 1650
3614.29 1524
3614.85 1528
3615.42 1555
3615.99 1663
3616.55 1676
3617.12 1759
3617.69 1803
3618.26 1731
3618.82 1846
3619.39 1865
3619.96 1708
3620.53 1858
3621.09 1829
3621.66 1707
3622.23 1767
3622.80 1645
3623.36 1618
3623.93 1675
3624.50 1634
3625.07 1754
3625.63 1581
3626.20 1567
3626.77 1628
3627.34 1733
3627.91 1625
3628.47 1643
3629.04 1577
3629.61 1562
3630.18 1677
3630.75 1550
3631.31 1582
3631.88 1555
3632.45 1591
3633.02 1655
3633.59 1612
3634.16 1652
3634.73 1784
3635.29 1634
3635.86 1559
3636.43 1611
3637.00 1708
3637.57 1795
3638.14 1530
3638.71 1574
3639.28 1788
3639.84 1673
3640.41 1435
3640.98 1772
3641.55 1918
3642.12 1594
3642.69 1767
3643.26 1673
3643.83 1742
3644.40 1789
3644.97 1852
3645.54 1763
3646.11 1791
3646.67 1672
3647.24 1850
3647.81 1780
3648.38 1511
3648.95 1613
3649.52 1721
3650.09 1635
3650.66 1767
3651.23 1987
3651.80 2086
3652.37 2191
3652.94 2222
3653.51 2176
3654.08 2029
3654.65 2008
3655.22 2113
3655.79 2025
3656.36 2135
3656.93 2136
3657.50 1937
3658.07 1901
3658.64 1882
3659.21 1852
3659.78 2017
3660.35 1876
3660.93 1818
3661.50 1793
3662.07 1819
3662.64 2183
3663.21 2320
3663.78 2425
3664.35 2391
3664.92 2550
3665.49 2730
3666.06 2579
3666.63 2711
3667.20 2664
3667.78 2581
3668.35 2795
3668.92 2653
3669.49 2487
3670.06 2345
3670.63 2275
3671.20 2062
3671.77 2100
3672.35 2248
3672.92 2119
3673.49 1895
3674.06 2204
3674.63 1883
3675.20 1852
3675.78 1929
3676.35 1949
3676.92 2041
3677.49 1972
3678.06 1944
3678.64 2043
3679.21 1996
3679.78 1787
3680.35 1878
3680.92 1867
3681.50 1580
3682.07 1889
3682.64 1552
3683.21 1690
3683.79 1583
3684.36 1696
3684.93 1730
3685.50 1541
3686.07 1368
3686.65 1549
3687.22 1556
3687.79 1526
3688.37 1655
3688.94 1797
3689.51 1826
3690.08 1700
3690.66 1616
3691.23 1613
3691.80 1591
3692.38 1614
3692.95 1781
3693.52 1710
3694.10 1666
3694.67 1708
3695.24 1697
3695.81 1756
3696.39 1592
3696.96 1682
3697.54 1564
3698.11 1513
3698.68 1498
3699.26 1673
3699.83 1527
3700.40 1652
3700.98 1672
3701.55 1629
3702.12 1547
3702.70 1584
3703.27 1554
3703.85 1762
3704.42 1536
3704.99 1692
3705.57 1625
3706.14 1588
3706.72 1604
3707.29 1701
3707.86 1717
3708.44 1501
3709.01 1438
3709.59 1469
3710.16 1631
3710.74 1550
3711.31 1451
3711.89 1539
3712.46 1669
3713.03 1624
3713.61 1641
3714.18 1613
3714.76 1604
3715.33 1571
3715.91 1490
3716.48 1643
3717.06 1656
3717.63 1529
3718.21 1429
3718.78 1463
3719.36 1573
3719.93 1626
3720.51 1489
3721.08 1465
3721.66 1432
3722.23 1397
3722.81 1391
3723.39 1617
3723.96 1682
3724.54 1514
3725.11 1538
3725.69 1362
3726.26 1371
3726.84 1430
3727.41 1537
3727.99 1652
3728.57 1528
3729.14 1589
3729.72 1713
3730.29 1647
3730.87 1734
3731.45 1693
3732.02 1586
3732.60 1542
3733.17 1637
3733.75 1684
3734.33 1536
3734.90 1481
3735.48 1583
3736.06 1580
3736.63 1548
3737.21 1668
3737.79 1666
3738.36 1673
3738.94 1453
3739.52 1456
3740.09 1495
3740.67 1539
3741.25 1582
3741.82 1553
3742.40 1557
3742.98 1452
3743.55 1643
3744.13 1505
3744.71 1532
3745.28 1628
3745.86 1688
3746.44 1464
3747.02 1540
3747.59 1575
3748.17 1514
3748.75 1560
3749.33 1630
3749.90 1673
3750.48 1667
3751.06 1533
3751.64 1630
3752.21 1563
3752.79 1612
3753.37 1729
3753.95 1696
3754.52 1693
3755.10 1591
3755.68 1493
3756.26 1593
3756.84 1618
3757.41 1590
3757.99 1664
3758.57 1721
3759.15 1667
3759.73 1670
3760.31 1711
3760.88 1632
3761.46 1635
3762.04 1602
3762.62 1517
3763.20 1682
3763.78 1584
3764.35 1624
3764.93 1713
3765.51 1561
3766.09 1597
3766.67 1709
3767.25 1684
3767.83 1627
3768.41 1738
3768.99 1744
3769.56 1621
3770.14 1794
3770.72 1686
3771.30 1535
3771.88 1767
3772.46 1641
3773.04 1537
3773.62 1578
3774.20 1544
3774.78 1484
3775.36 1479
3775.94 1650
3776.52 1596
3777.10 1591
3777.67 1729
3778.25 1715
3778.83 1566
3779.41 1438
3779.99 1544
3780.57 1462
3781.15 1441
3781.73 1460
3782.31 1550
3782.89 1547
3783.47 1432
3784.05 1509
3784.63 1420
3785.21 1390
3785.79 1380
3786.37 1514
3786.95 1560
3787.54 1487
3788.12 1534
3788.70 1669
3789.28 1554
3789.86 1515
3790.44 1579
3791.02 1620
3791.60 1707
3792.18 1517
3792.76 1561
3793.34 1485
3793.92 1535
3794.50 1693
3795.08 1728
3795.66 1671
3796.25 1649
3796.83 1590
3797.41 1872
3797.99 1809
3798.57 1585
3799.15 1665
3799.73 1742
3800.31 1813
3800.90 1873
3801.48 2197
3802.06 2068
3802.64 1899
3803.22 2054
3803.80 1948
3804.39 1802
3804.97 1778
3805.55 1893
3806.13 1765
3806.71 1783
3807.29 1953
3807.88 2166
3808.46 2127
3809.04 2027
3809.62 2011
3810.20 1834
3810.79 1859
3811.37 1856
3811.95 1872
3812.53 1976
3813.12 1983
3813.70 2176
3814.28 2118
3814.86 2025
3815.45 2011
3816.03 1974
3816.61 1861
3817.19 1931
3817.78 1983
3818.36 1982
3818.94 1825
3819.52 1748
3820.11 1810
3820.69 1608
3821.27 1558
3821.86 1498
3822.44 1523
3823.02 1703
3823.61 1658
3824.19 1634
3824.77 1806
3825.36 1835
3825.94 1777
3826.52 1740
3827.11 1745
3827.69 1694
3828.27 1642
3828.86 1904
3829.44 1661
3830.02 1510
3830.61 1457
3831.19 1445
3831.77 1629
3832.36 1607
3832.94 1595
3833.53 1391
3834.11 1441
3834.69 1474
3835.28 1560
3835.86 1586
3836.45 1480
3837.03 1450
3837.61 1370
3838.20 1507
3838.78 1403
3839.37 1423
3839.95 1358
3840.54 1429
3841.12 1371
3841.70 1456
3842.29 1332
3842.87 1354
3843.46 1341
3844.04 1358
3844.63 1462
3845.21 1403
3845.80 1367
3846.38 1405
3846.97 1387
3847.55 1438
3848.14 1465
3848.72 1443
3849.31 1367
3849.89 1566
3850.48 1425
3851.06 1463
3851.65 1566
3852.23 1432
3852.82 1372
3853.40 1395
3853.99 1612
3854.58 1440
3855.16 1428
3855.75 1478
3856.33 1512
3856.92 1467
3857.50 1407
3858.09 1493
3858.68 1482
3859.26 1561
3859.85 1502
3860.43 1603
3861.02 1588
3861.60 1531
3862.19 1576
3862.78 1677
3863.36 1633
3863.95 1573
3864.54 1637
3865.12 1627
3865.71 1599
3866.29 1523
3866.88 1578
3867.47 1519
3868.05 1488
3868.64 1401
3869.23 1478
3869.81 1523
3870.40 1607
3870.99 1382
3871.57 1412
3872.16 1511
3872.75 1479
3873.33 1612
3873.92 1554
3874.51 1546
3875.10 1548
3875.68 1505
3876.27 1486
3876.86 1467
3877.44 1508
3878.03 1520
3878.62 1592
3879.21 1513
3879.79 1410
3880.38 1437
3880.97 1423
3881.56 1421
3882.14 1431
3882.73 1398
3883.32 1458
3883.91 1465
3884.49 1553
3885.08 1496
3885.67 1442
3886.26 1631
3886.85 1545
3887.43 1509
3888.02 1418
3888.61 1474
3889.20 1598
3889.79 1446
3890.38 1362
3890.96 1463
3891.55 1667
3892.14 1503
3892.73 1724
3893.32 1627
3893.91 1491
3894.49 1601
3895.08 1552
3895.67 1504
3896.26 1481
3896.85 1433
3897.44 1560
3898.03 1424
3898.61 1455
3899.20 1606
3899.79 1599
3900.38 1574
3900.97 1728
3901.56 1544
3902.15 1538
3902.74 1521
3903.33 1688
3903.92 1707
3904.51 1514
3905.09 1443
3905.68 1588
3906.27 1547
3906.86 1595
3907.45 1468
3908.04 1577
3908.63 1683
3909.22 1650
3909.81 1551
3910.40 1592
3910.99 1545
3911.58 1534
3912.17 1579
3912.76 1550
3913.35 1576
3913.94 1404
3914.53 1379
3915.12 1487
3915.71 1369
3916.30 1330
3916.89 1376
3917.48 1448
3918.07 1498
3918.66 1655
3919.25 1376
3919.84 1499
3920.43 1454
3921.02 1431
3921.61 1475
3922.20 1557
3922.80 1565
3923.39 1520
3923.98 1502
3924.57 1440
3925.16 1464
3925.75 1492
3926.34 1632
3926.93 1432
3927.52 1378
3928.11 1348
3928.70 1478
3929.30 1536
3929.89 1608
3930.48 1399
3931.07 1496
3931.66 1586
3932.25 1443
3932.84 1425
3933.44 1361
3934.03 1325
3934.62 1417
3935.21 1444
3935.80 1394
3936.39 1531
3936.98 1387
3937.58 1372
3938.17 1367
3938.76 1395
3939.35 1392
3939.94 1308
3940.54 1434
3941.13 1376
3941.72 1449
3942.31 1613
3942.90 1661
3943.50 1597
3944.09 1414
3944.68 1520
3945.27 1544
3945.87 1416
3946.46 1369
3947.05 1329
3947.64 1333
3948.24 1533
3948.83 1452
3949.42 1450
3950.01 1447
3950.61 1388
3951.20 1228
3951.79 1273
3952.39 1429
3952.98 1483
3953.57 1497
3954.16 1352
3954.76 1392
3955.35 1652
3955.94 1497
3956.54 1511
3957.13 1536
3957.72 1515
3958.32 1532
3958.91 1398
3959.50 1520
3960.10 1536
3960.69 1611
3961.28 1627
3961.88 1543
3962.47 1512
3963.07 1427
3963.66 1418
3964.25 1552
3964.85 1601
3965.44 1510
3966.03 1495
3966.63 1397
3967.22 1440
3967.82 1649
3968.41 1624
3969.00 1578
3969.60 1592
3970.19 1588
3970.79 1628
3971.38 1749
3971.98 1570
3972.57 1631
3973.17 1757
3973.76 1793
3974.35 1881
3974.95 1918
3975.54 1985
3976.14 1823
3976.73 2042
3977.33 2167
3977.92 2080
3978.52 1971
3979.11 1959
3979.71 1973
3980.30 2005
3980.90 1790
3981.49 1731
3982.09 1894
3982.68 1793
3983.28 1746
3983.87 1839
3984.47 1855
3985.06 1847
3985.66 1883
3986.25 2098
3986.85 1861
3987.45 1701
3988.04 1775
3988.64 1668
3989.23 1607
3989.83 1613
3990.42 1694
3991.02 1859
3991.62 1860
3992.21 1874
3992.81 1838
3993.40 1831
3994.00 1865
3994.60 1864
3995.19 1968
3995.79 2128
3996.38 1981
3996.98 2080
3997.58 2148
3998.17 1950
3998.77 1938
3999.37 1964
3999.96 2025
4000.56 1798
4001.15 1744
4001.75 1803
4002.35 1836
4002.94 1834
4003.54 1714
4004.14 1654
4004.73 1650
4005.33 1653
4005.93 1751
4006.53 1634
4007.12 1542
4007.72 1527
4008.32 1602
4008.91 1518
4009.51 1566
4010.11 1534
4010.71 1615
4011.30 1664
4011.90 1589
4012.50 1650
4013.10 1606
4013.69 1517
4014.29 1453
4014.89 1522
4015.49 1738
4016.08 1561
4016.68 1702
4017.28 1616
4017.88 1650
4018.47 1620
4019.07 1752
4019.67 1721
4020.27 1685
4020.87 1723
4021.46 1573
4022.06 1683
4022.66 1714
4023.26 1567
4023.86 1629
4024.45 1726
4025.05 1868
4025.65 1800
4026.25 1805
4026.85 2002
4027.45 2055
4028.05 2119
4028.64 2086
4029.24 2136
4029.84 2061
4030.44 2034
4031.04 1950
4031.64 2035
4032.24 1998
4032.84 2117
4033.43 2085
4034.03 2146
4034.63 2051
4035.23 1992
4035.83 1783
4036.43 1822
4037.03 1700
4037.63 1550
4038.23 1538
4038.83 1610
4039.43 1641
4040.03 1579
4040.63 1493
4041.22 1521
4041.82 1606
4042.42 1577
4043.02 1597
4043.62 1513
4044.22 1512
4044.82 1455
4045.42 1561
4046.02 1567
4046.62 1534
4047.22 1424
4047.82 1435
4048.42 1395
4049.02 1493
4049.62 1549
4050.22 1414
4050.82 1393
4051.42 1480
4052.02 1632
4052.62 1528
4053.22 1432
4053.83 1543
4054.43 1391
4055.03 1523
4055.63 1556
4056.23 1660
4056.83 1613
4057.43 1539
4058.03 1594
4058.63 1495
4059.23 1448
4059.83 1643
4060.43 1630
4061.03 1710
4061.64 1781
4062.24 1812
4062.84 1855
4063.44 1877
4064.04 1891
4064.64 1839
4065.24 1793
4065.84 1787
4066.45 1717
4067.05 1867
4067.65 1780
4068.25 1600
4068.85 1586
4069.45 1569
4070.05 1774
4070.66 1561
4071.26 1448
4071.86 1420
4072.46 1387
4073.06 1508
4073.67 1522
4074.27 1578
4074.87 1452
4075.47 1558
4076.07 1558
4076.68 1457
4077.28 1544
4077.88 1645
4078.48 1697
4079.09 1592
4079.69 1618
4080.29 1516
4080.89 1372
4081.50 1504
4082.10 1360
4082.70 1360
4083.30 1417
4083.91 1357
4084.51 1440
4085.11 1596
4085.71 1677
4086.32 1622
4086.92 1504
4087.52 1509
4088.13 1403
4088.73 1500
4089.33 1491
4089.94 1424
4090.54 1431
4091.14 1309
4091.74 1305
4092.35 1445
4092.95 1382
4093.55 1364
4094.16 1569
4094.76 1533
4095.37 1672
4095.97 1493
4096.57 1524
4097.18 1603
4097.78 1363
4098.38 1497
4098.99 1416
4099.59 1451
4100.20 1470
4100.80 1464
4101.40 1403
4102.01 1393
4102.61 1415
4103.22 1383
4103.82 1441
4104.42 1535
4105.03 1462
4105.63 1428
4106.24 1373
4106.84 1389
4107.45 1426
4108.05 1554
4108.65 1576
4109.26 1393
4109.86 1337
4110.47 1395
4111.07 1403
4111.68 1447
4112.28 1454
4112.89 1352
4113.49 1540
4114.10 1487
4114.70 1453
4115.31 1553
4115.91 1446
4116.52 1519
4117.12 1524
4117.73 1541
4118.33 1466
4118.94 1399
4119.54 1398
4120.15 1476
4120.75 1359
4121.36 1462
4121.97 1454
4122.57 1465
4123.18 1374
4123.78 1422
4124.39 1444
4124.99 1494
4125.60 1615
4126.21 1439
4126.81 1433
4127.42 1338
4128.02 1341
4128.63 1467
4129.24 1480
4129.84 1400
4130.45 1402
4131.05 1384
4131.66 1357
4132.27 1423
4132.87 1407
4133.48 1420
4134.08 1366
4134.69 1427
4135.30 1520
4135.90 1490
4136.51 1543
4137.12 1521
4137.72 1688
4138.33 1643
4138.94 1868
4139.54 1862
4140.15 1769
4140.76 1777
4141.37 1892
4141.97 1908
4142.58 1831
4143.19 1741
4143.79 1915
4144.40 1910
4145.01 1748
4145.61 1711
4146.22 1674
4146.83 1551
4147.44 1480
4148.04 1513
4148.65 1569
4149.26 1543
4149.87 1356
4150.47 1427
4151.08 1384
4151.69 1228
4152.30 1344
4152.91 1321
4153.51 1291
4154.12 1188
4154.73 1305
4155.34 1394
4155.94 1440
4156.55 1379
4157.16 1413
4157.77 1328
4158.38 1370
4158.99 1373
4159.59 1321
4160.20 1388
4160.81 1387
4161.42 1401
4162.03 1431
4162.64 1331
4163.24 1373
4163.85 1274
4164.46 1309
4165.07 1321
4165.68 1342
4166.29 1371
4166.90 1285
4167.51 1225
4168.11 1308
4168.72 1322
4169.33 1384
4169.94 1359
4170.55 1402
4171.16 1483
4171.77 1425
4172.38 1364
4172.99 1286
4173.60 1295
4174.21 1295
4174.81 1432
4175.42 1404
4176.03 1430
4176.64 1398
4177.25 1202
4177.86 1353
4178.47 1370
4179.08 1417
4179.69 1313
4180.30 1399
4180.91 1369
4181.52 1398
4182.13 1507
4182.74 1309
4183.35 1460
4183.96 1368
4184.57 1497
4185.18 1411
4185.79 1497
4186.40 1468
4187.01 1401
4187.62 1444
4188.23 1392
4188.84 1423
4189.45 1429
4190.06 1318
4190.67 1430
4191.29 1461
4191.90 1498
4192.51 1511
4193.12 1523
4193.73 1279
4194.34 1295
4194.95 1462
4195.56 1524
4196.17 1278
4196.78 1354
4197.39 1407
4198.00 1347
4198.62 1392
4199.23 1273
4199.84 1263
4200.45 1188
4201.06 1311
4201.67 1315
4202.28 1260
4202.89 1311
4203.51 1283
4204.12 1313
4204.73 1209
4205.34 1372
4205.95 1436
4206.56 1353
4207.18 1408
4207.79 1383
4208.40 1388
4209.01 1272
4209.62 1431
4210.24 1396
4210.85 1346
4211.46 1347
4212.07 1334
4212.68 1295
4213.30 1247
4213.91 1354
4214.52 1407
4215.13 1343
4215.74 1346
4216.36 1352
4216.97 1424
4217.58 1468
4218.19 1545
4218.81 1534
4219.42 1499
4220.03 1506
4220.65 1589
4221.26 1441
4221.87 1511
4222.48 1542
4223.10 1474
4223.71 1400
4224.32 1515
4224.94 1462
4225.55 1510
4226.16 1475
4226.78 1483
4227.39 1370
4228.00 1425
4228.61 1596
4229.23 1468
4229.84 1454
4230.46 1501
4231.07 1645
4231.68 1736
4232.30 1679
4232.91 1734
4233.52 1797
4234.14 1956
4234.75 2027
4235.36 1954
4235.98 1830
4236.59 2062
4237.21 1851
4237.82 2082
4238.43 1922
4239.05 1958
4239.66 1880
4240.28 1822
4240.89 1773
4241.50 1571
4242.12 1506
4242.73 1313
4243.35 1408
4243.96 1470
4244.58 1402
4245.19 1475
4245.81 1633
4246.42 1544
4247.03 1385
4247.65 1535
4248.26 1607
4248.88 1686
4249.49 1654
4250.11 1424
4250.72 1499
4251.34 1576
4251.95 1524
4252.57 1622
4253.18 1451
4253.80 1434
4254.41 1401
4255.03 1505
4255.64 1548
4256.26 1445
4256.88 1521
4257.49 1484
4258.11 1587
4258.72 1416
4259.34 1437
4259.95 1604
4260.57 1478
4261.18 1554
4261.80 1505
4262.42 1648
4263.03 1544
4263.65 1677
4264.26 1667
4264.88 1669
4265.49 1633
4266.11 1734
4266.73 1609
4267.34 1769
4267.96 1777
4268.58 1694
4269.19 1785
4269.81 1746
4270.42 1790
4271.04 1668
4271.66 1723
4272.27 1639
4272.89 1620
4273.51 1547
4274.12 1619
4274.74 1750
4275.36 1859
4275.97 1677
4276.59 1883
4277.21 1938
4277.82 2007
4278.44 1967
4279.06 1774
4279.67 1633
4280.29 1674
4280.91 1647
4281.53 1682
4282.14 1463
4282.76 1471
4283.38 1577
4283.99 1543
4284.61 1368
4285.23 1342
4285.85 1343
4286.46 1367
4287.08 1349
4287.70 1493
4288.32 1524
4288.93 1572
4289.55 1509
4290.17 1646
4290.79 1608
4291.41 1618
4292.02 1522
4292.64 1337
4293.26 1628
4293.88 1578
4294.50 1383
4295.11 1448
4295.73 1532
4296.35 1691
4296.97 1540
4297.59 1491
4298.21 1499
4298.82 1445
4299.44 1408
4300.06 1515
4300.68 1576
4301.30 1687
4301.92 1500
4302.53 1571
4303.15 1522
4303.77 1520
4304.39 1345
4305.01 1484
4305.63 1564
4306.25 1607
4306.87 1333
4307.49 1353
4308.10 1400
4308.72 1293
4309.34 1341
4309.96 1376
4310.58 1445
4311.20 1281
4311.82 1324
4312.44 1363
4313.06 1317
4313.68 1275
4314.30 1299
4314.92 1202
4315.54 1337
4316.16 1348
4316.78 1384
4317.40 1479
4318.02 1550
4318.64 1637
4319.26 1550
4319.88 1611
4320.50 1677
4321.11 1557
4321.74 1637
4322.36 1575
4322.98 1641
4323.60 1785
4324.22 1922
4324.84 1761
4325.46 1603
4326.08 1604
4326.70 1764
4327.32 1780
4327.94 1716
4328.56 1516
4329.18 1452
4329.80 1546
4330.42 1639
4331.04 1481
4331.66 1551
4332.28 1690
4332.90 1711
4333.52 1619
4334.15 1550
4334.77 1622
4335.39 1717
4336.01 1721
4336.63 1789
4337.25 1950
4337.87 1898
4338.49 1795
4339.11 1861
4339.74 1895
4340.36 2056
4340.98 2041
4341.60 1905
4342.22 2188
4342.84 2288
4343.46 2598
4344.09 2980
4344.71 3340
4345.33 3899
4345.95 4304
4346.57 4993
4347.19 5118
4347.82 4960
4348.44 5150
4349.06 4751
4349.68 4635
4350.30 4168
4350.93 3803
4351.55 3044
4352.17 2584
4352.79 2221
4353.42 2180
4354.04 2011
4354.66 1866
4355.28 1966
4355.91 1822
4356.53 1962
4357.15 1986
4357.77 2073
4358.40 1854
4359.02 1907
4359.64 2081
4360.26 1916
4360.89 1981
4361.51 1980
4362.13 1914
4362.76 1985
4363.38 2044
4364.00 1902
4364.62 1841
4365.25 2007
4365.87 1895
4366.49 1850
4367.12 1896
4367.74 1992
4368.36 1731
4368.99 1874
4369.61 1751
4370.23 1687
4370.86 1691
4371.48 1623
4372.11 1458
4372.73 1380
4373.35 1451
4373.98 1472
4374.60 1580
4375.22 1667
4375.85 1672
4376.47 1596
4377.10 1725
4377.72 1563
4378.34 1718
4378.97 1801
4379.59 1922
4380.22 1831
4380.84 1795
4381.47 1790
4382.09 1567
4382.71 1467
4383.34 1624
4383.96 1654
4384.59 1588
4385.21 1521
4385.84 1492
4386.46 1446
4387.09 1535
4387.71 1509
4388.34 1492
4388.96 1453
4389.59 1456
4390.21 1501
4390.84 1364
4391.46 1461
4392.09 1378
4392.71 1372
4393.34 1386
4393.96 1472
4394.59 1394
4395.21 1499
4395.84 1611
4396.46 1451
4397.09 1335
4397.71 1482
4398.34 1554
4398.96 1500
4399.59 1515
4400.22 1430
4400.84 1399
4401.47 1457
4402.09 1331
4402.72 1485
4403.34 1375
4403.97 1504
4404.60 1497
4405.22 1557
4405.85 1624
4406.47 1729
4407.10 1670
4407.73 1557
4408.35 1654
4408.98 1652
4409.61 1587
4410.23 1712
4410.86 1658
4411.48 1649
4412.11 1723
4412.74 1696
4413.36 1572
4413.99 1579
4414.62 1720
4415.24 1728
4415.87 1590
4416.50 1698
4417.12 1736
4417.75 1541
4418.38 1434
4419.01 1590
4419.63 1623
4420.26 1524
4420.89 1471
4421.51 1558
4422.14 1415
4422.77 1402
4423.40 1531
4424.02 1400
4424.65 1450
4425.28 1335
4425.91 1279
4426.53 1380
4427.16 1470
4427.79 1327
4428.42 1369
4429.04 1297
4429.67 1451
4430.30 1428
4430.93 1333
4431.55 1348
4432.18 1598
4432.81 1560
4433.44 1481
4434.07 1519
4434.69 1393
4435.32 1520
4435.95 1633
4436.58 1583
4437.21 1546
4437.84 1645
4438.46 1503
4439.09 1643
4439.72 1624
4440.35 1574
4440.98 1520
4441.61 1470
4442.24 1483
4442.86 1493
4443.49 1450
4444.12 1469
4444.75 1572
4445.38 1490
4446.01 1548
4446.64 1563
4447.27 1627
4447.90 1765
4448.52 1624
4449.15 1451
4449.78 1584
4450.41 1633
4451.04 1545
4451.67 1589
4452.30 1470
4452.93 1441
4453.56 1464
4454.19 1606
4454.82 1672
4455.45 1740
4456.08 1612
4456.71 1700
4457.34 1753
4457.97 1749
4458.60 1738
4459.23 1632
4459.86 1708
4460.49 1693
4461.12 1537
4461.75 1412
4462.38 1281
4463.01 1427
4463.64 1509
4464.27 1353
4464.90 1418
4465.53 1407
4466.16 1532
4466.79 1384
4467.42 1463
4468.05 1617
4468.68 1461
4469.31 1507
4469.94 1501
4470.57 1479
4471.20 1548
4471.83 1404
4472.46 1341
4473.09 1603
4473.72 1600
4474.35 1598
4474.99 1460
4475.62 1417
4476.25 1476
4476.88 1410
4477.51 1367
4478.14 1408
4478.77 1404
4479.40 1316
4480.03 1468
4480.67 1405
4481.30 1531
4481.93 1352
4482.56 1431
4483.19 1463
4483.82 1349
4484.46 1413
4485.09 1486
4485.72 1516
4486.35 1449
4486.98 1499
4487.61 1469
4488.25 1521
4488.88 1524
4489.51 1793
4490.14 1661
4490.77 1607
4491.41 1592
4492.04 1574
4492.67 1498
4493.30 1545
4493.94 1629
4494.57 1513
4495.20 1474
4495.83 1585
4496.46 1583
4497.10 1548
4497.73 1661
4498.36 1850
4498.99 1791
4499.63 1852
4500.26 1910
4500.89 2163
4501.53 2278
4502.16 2279
4502.79 2158
4503.42 2265
4504.06 2268
4504.69 2311
4505.32 1833
4505.96 1811
4506.59 1964
4507.22 1786
4507.86 1798
4508.49 1549
4509.12 1577
4509.76 1748
4510.39 1703
4511.02 1833
4511.66 1883
4512.29 1580
4512.92 1519
4513.56 1669
4514.19 1620
4514.83 1612
4515.46 1537
4516.09 1555
4516.73 1439
4517.36 1509
4517.99 1430
4518.63 1534
4519.26 1436
4519.90 1458
4520.53 1371
4521.17 1396
4521.80 1452
4522.43 1492
4523.07 1480
4523.70 1381
4524.34 1612
4524.97 1481
4525.61 1566
4526.24 1658
4526.88 1547
4527.51 1620
4528.14 1492
4528.78 1618
4529.41 1736
4530.05 1687
4530.68 1616
4531.32 1623
4531.95 1757
4532.59 1815
4533.22 1640
4533.86 1627
4534.49 1630
4535.13 1648
4535.76 1658
4536.40 1478
4537.04 1464
4537.67 1606
4538.31 1614
4538.94 1480
4539.58 1529
4540.21 1614
4540.85 1738
4541.48 1728
4542.12 1580
4542.76 1581
4543.39 1633
4544.03 1779
4544.66 1715
4545.30 1593
4545.93 1556
4546.57 1585
4547.21 1481
4547.84 1306
4548.48 1415
4549.11 1438
4549.75 1357
4550.39 1365
4551.02 1394
4551.66 1409
4552.30 1598
4552.93 1532
4553.57 1362
4554.21 1426
4554.84 1391
4555.48 1427
4556.12 1436
4556.75 1562
4557.39 1572
4558.03 1385
4558.66 1451
4559.30 1461
4559.94 1397
4560.57 1438
4561.21 1463
4561.85 1348
4562.48 1341
4563.12 1446
4563.76 1402
4564.40 1476
4565.03 1449
4565.67 1447
4566.31 1378
4566.95 1381
4567.58 1493
4568.22 1349
4568.86 1435
4569.50 1533
4570.13 1366
4570.77 1475
4571.41 1510
4572.05 1287
4572.68 1514
4573.32 1284
4573.96 1399
4574.60 1478
4575.24 1425
4575.87 1417
4576.51 1395
4577.15 1462
4577.79 1498
4578.43 1517
4579.06 1574
4579.70 1573
4580.34 1623
4580.98 1416
4581.62 1434
4582.26 1529
4582.90 1515
4583.53 1698
4584.17 1828
4584.81 1605
4585.45 1605
4586.09 1837
4586.73 1635
4587.37 1864
4588.01 1869
4588.64 1755
4589.28 2141
4589.92 2300
4590.56 2390
4591.20 2576
4591.84 2519
4592.48 2587
4593.12 2898
4593.76 2771
4594.40 2612
4595.04 2264
4595.68 2168
4596.31 2258
4596.95 2092
4597.59 1929
4598.23 1914
4598.87 1758
4599.51 1814
4600.15 1759
4600.79 1784
4601.43 1731
4602.07 1958
4602.71 2093
4603.35 1923
4603.99 2058
4604.63 2218
4605.27 2144
4605.91 2160
4606.55 2071
4607.19 1988
4607.83 1949
4608.47 1940
4609.11 1860
4609.75 1581
4610.39 1756
4611.03 1624
4611.68 1578
4612.32 1528
4612.96 1483
4613.60 1615
4614.24 1608
4614.88 1679
4615.52 1782
4616.16 1714
4616.80 1628
4617.44 1724
4618.08 1796
4618.72 1620
4619.36 1489
4620.01 1543
4620.65 1455
4621.29 1453
4621.93 1482
4622.57 1411
4623.21 1419
4623.85 1432
4624.50 1414
4625.14 1446
4625.78 1359
4626.42 1258
4627.06 1345
4627.70 1444
4628.34 1421
4628.99 1467
4629.63 1568
4630.27 1697
4630.91 1688
4631.55 1680
4632.20 1561
4632.84 1576
4633.48 1543
4634.12 1511
4634.76 1555
4635.41 1573
4636.05 1588
4636.69 1557
4637.33 1678
4637.98 1654
4638.62 1513
4639.26 1446
4639.90 1619
4640.55 1512
4641.19 1443
4641.83 1464
4642.47 1524
4643.12 1655
4643.76 1544
4644.40 1509
4645.04 1561
4645.69 1538
4646.33 1672
4646.97 1480
4647.62 1450
4648.26 1502
4648.90 1572
4649.55 1462
4650.19 1405
4650.83 1590
4651.48 1391
4652.12 1453
4652.76 1498
4653.41 1486
4654.05 1425
4654.69 1272
4655.34 1457
4655.98 1425
4656.62 1463
4657.27 1220
4657.91 1299
4658.55 1427
4659.20 1434
4659.84 1405
4660.49 1351
4661.13 1351
4661.77 1330
4662.42 1380
4663.06 1379
4663.71 1290
4664.35 1253
4664.99 1256
4665.64 1260
4666.28 1377
4666.93 1308
4667.57 1297
4668.22 1257
4668.86 1268
4669.51 1277
4670.15 1287
4670.79 1301
4671.44 1340
4672.08 1413
4672.73 1397
4673.37 1317
4674.02 1230
4674.66 1329
4675.31 1254
4675.95 1312
4676.60 1248
4677.24 1343
4677.89 1402
4678.53 1427
4679.18 1438
4679.82 1377
4680.47 1415
4681.12 1456
4681.76 1572
4682.41 1579
4683.05 1588
4683.70 1476
4684.34 1478
4684.99 1448
4685.63 1415
4686.28 1416
4686.93 1472
4687.57 1348
4688.22 1257
4688.86 1190
4689.51 1261
4690.15 1310
4690.80 1432
4691.45 1514
4692.09 1480
4692.74 1407
4693.39 1462
4694.03 1600
4694.68 1601
4695.32 1533
4695.97 1582
4696.62 1675
4697.26 1698
4697.91 1868
4698.56 2153
4699.20 2158
4699.85 2292
4700.50 2285
4701.14 2504
4701.79 2156
4702.44 1981
4703.08 1956
4703.73 1843
4704.38 1672
4705.02 1538
4705.67 1521
4706.32 1483
4706.97 1377
4707.61 1468
4708.26 1628
4708.91 1698
4709.55 1631
4710.20 1637
4710.85 1498
4711.50 1432
4712.14 1629
4712.79 1591
4713.44 1469
4714.09 1448
4714.73 1644
4715.38 1687
4716.03 1530
4716.68 1500
4717.33 1514
4717.97 1351
4718.62 1516
4719.27 1516
4719.92 1575
4720.57 1445
4721.21 1603
4721.86 1388
4722.51 1450
4723.16 1529
4723.81 1464
4724.45 1285
4725.10 1350
4725.75 1462
4726.40 1283
4727.05 1278
4727.70 1226
4728.35 1156
4728.99 1267
4729.64 1380
4730.29 1425
4730.94 1362
4731.59 1315
4732.24 1298
4732.89 1339
4733.54 1397
4734.19 1323
4734.83 1360
4735.48 1267
4736.13 1281
4736.78 1330
4737.43 1395
4738.08 1395
4738.73 1217
4739.38 1278
4740.03 1353
4740.68 1261
4741.33 1298
4741.98 1271
4742.63 1302
4743.28 1239
4743.93 1369
4744.58 1237
4745.23 1245
4745.87 1406
4746.52 1381
4747.17 1377
4747.82 1447
4748.47 1609
4749.12 1541
4749.77 1594
4750.42 1731
4751.08 1934
4751.73 1834
4752.38 1998
4753.03 1889
4753.68 1948
4754.33 1906
4754.98 1914
4755.63 1774
4756.28 1833
4756.93 1653
4757.58 1436
4758.23 1356
4758.88 1406
4759.53 1319
4760.18 1266
4760.83 1245
4761.48 1243
4762.13 1392
4762.79 1239
4763.44 1272
4764.09 1323
4764.74 1241
4765.39 1267
4766.04 1266
4766.69 1165
4767.34 1266
4767.99 1269
4768.65 1267
4769.30 1348
4769.95 1274
4770.60 1248
4771.25 1219
4771.90 1225
4772.56 1424
4773.21 1326
4773.86 1172
4774.51 1369
4775.16 1282
4775.81 1259
4776.47 1209
4777.12 1290
4777.77 1329
4778.42 1360
4779.07 1158
4779.73 1215
4780.38 1294
4781.03 1314
4781.68 1258
4782.34 1269
4782.99 1323
4783.64 1400
4784.29 1268
4784.94 1295
4785.60 1278
4786.25 1238
4786.90 1483
4787.56 1428
4788.21 1478
4788.86 1331
4789.51 1385
4790.17 1613
4790.82 1691
4791.47 1563
4792.13 1544
4792.78 1579
4793.43 1626
4794.08 1590
4794.74 1536
4795.39 1608
4796.04 1672
4796.70 1408
4797.35 1366
4798.00 1399
4798.66 1255
4799.31 1206
4799.96 1235
4800.62 1437
4801.27 1347
4801.93 1356
4802.58 1300
4803.23 1241
4803.89 1295
4804.54 1356
4805.19 1377
4805.85 1389
4806.50 1423
4807.16 1362
4807.81 1414
4808.46 1542
4809.12 1477
4809.77 1324
4810.43 1413
4811.08 1542
4811.73 1447
4812.39 1269
4813.04 1283
4813.70 1462
4814.35 1462
4815.01 1458
4815.66 1520
4816.32 1552
4816.97 1551
4817.63 1578
4818.28 1552
4818.94 1623
4819.59 1642
4820.24 1660
4820.90 1589
4821.55 1683
4822.21 1608
4822.86 1506
4823.52 1345
4824.18 1438
4824.83 1474
4825.49 1481
4826.14 1558
4826.80 1433
4827.45 1540
4828.11 1512
4828.76 1540
4829.42 1466
4830.07 1584
4830.73 1515
4831.38 1565
4832.04 1615
4832.70 1722
4833.35 1714
4834.01 1789
4834.66 1749
4835.32 1861
4835.98 1941
4836.63 1855
4837.29 1901
4837.94 1758
4838.60 1713
4839.26 1923
4839.91 1981
4840.57 1800
4841.22 1892
4841.88 2083
4842.54 1890
4843.19 1877
4843.85 1929
4844.51 2045
4845.16 1968
4845.82 1983
4846.48 1971
4847.13 1874
4847.79 2027
4848.45 2186
4849.10 2179
4849.76 2121
4850.42 2164
4851.07 2149
4851.73 2203
4852.39 2184
4853.05 2243
4853.70 2340
4854.36 2371
4855.02 2510
4855.68 2711
4856.33 2828
4856.99 2886
4857.65 2967
4858.30 3008
4858.96 2949
4859.62 3038
4860.28 2837
4860.94 2963
4861.59 2836
4862.25 3018
4862.91 2891
4863.57 2838
4864.22 2658
4864.88 2755
4865.54 2660
4866.20 2696
4866.86 2879
4867.51 2717
4868.17 2763
4868.83 2821
4869.49 2815
4870.15 2733
4870.81 2771
4871.46 2863
4872.12 2633
4872.78 2659
4873.44 2416
4874.10 2632
4874.76 2757
4875.41 2623
4876.07 2617
4876.73 2518
4877.39 2567
4878.05 2873
4878.71 2989
4879.37 2864
4880.03 2678
4880.69 2502
4881.34 2480
4882.00 2445
4882.66 2536
4883.32 2485
4883.98 2475
4884.64 2278
4885.30 2203
4885.96 2216
4886.62 2181
4887.28 2143
4887.94 2206
4888.60 2093
4889.26 2159
4889.92 1943
4890.58 1995
4891.24 2085
4891.89 2106
4892.55 2015
4893.21 2266
4893.87 2013
4894.53 2160
4895.19 2234
4895.85 2175
4896.51 2064
4897.17 2038
4897.83 2136
4898.49 1982
4899.16 2204
4899.82 2206
4900.48 2141
4901.14 2137
4901.80 2134
4902.46 2005
4903.12 2052
4903.78 1996
4904.44 2063
4905.10 1929
4905.76 1772
4906.42 1814
4907.08 1840
4907.74 1895
4908.40 1736
4909.06 1865
4909.72 1817
4910.39 1824
4911.05 1736
4911.71 1700
4912.37 1607
4913.03 1871
4913.69 1960
4914.35 1887
4915.01 1755
4915.68 1733
4916.34 1707
4917.00 1762
4917.66 1561
4918.32 1532
4918.98 1587
4919.64 1610
4920.31 1668
4920.97 1681
4921.63 1788
4922.29 1702
4922.95 1628
4923.62 1600
4924.28 1720
4924.94 1691
4925.60 1618
4926.26 1745
4926.93 1541
4927.59 1693
4928.25 1500
4928.91 1702
4929.57 1554
4930.24 1466
4930.90 1548
4931.56 1592
4932.22 1413
4932.89 1506
4933.55 1475
4934.21 1471
4934.87 1494
4935.54 1442
4936.20 1550
4936.86 1562
4937.53 1626
4938.19 1569
4938.85 1576
4939.51 1659
4940.18 1531
4940.84 1478
4941.50 1492
4942.17 1480
4942.83 1376
4943.49 1508
4944.16 1508
4944.82 1443
4945.48 1587
4946.15 1570
4946.81 1496
4947.47 1421
4948.14 1319
4948.80 1365
4949.46 1364
4950.13 1414
4950.79 1503
4951.45 1410
4952.12 1391
4952.78 1370
4953.45 1369
4954.11 1386
4954.77 1530
4955.44 1673
4956.10 1460
4956.77 1498
4957.43 1446
4958.09 1484
4958.76 1513
4959.42 1552
4960.09 1731
4960.75 1664
4961.42 1655
4962.08 1556
4962.75 1778
4963.41 1972
4964.07 2135
4964.74 2235
4965.40 2034
4966.07 2025
4966.73 2142
4967.40 2006
4968.06 1885
4968.73 1688
4969.39 1768
4970.06 1558
4970.72 1545
4971.39 1479
4972.05 1482
4972.72 1416
4973.38 1518
4974.05 1538
4974.71 1664
4975.38 1613
4976.05 1620
4976.71 1615
4977.38 1706
4978.04 1543
4978.71 1592
4979.37 1569
4980.04 1539
4980.70 1532
4981.37 1523
4982.04 1436
4982.70 1431
4983.37 1384
4984.03 1310
4984.70 1463
4985.37 1393
4986.03 1549
4986.70 1569
4987.36 1530
4988.03 1528
4988.70 1478
4989.36 1522
4990.03 1666
4990.70 1763
4991.36 1674
4992.03 1682
4992.69 1665
4993.36 1664
4994.03 1625
4994.69 1560
4995.36 1673
4996.03 1595
4996.69 1461
4997.36 1390
4998.03 1510
4998.70 1470
4999.36 1343
5000.03 1405
5000.70 1333
5001.36 1292
5002.03 1297
5002.70 1171
5003.37 1285
5004.03 1288
5004.70 1295
5005.37 1324
5006.03 1309
5006.70 1353
5007.37 1255
5008.04 1453
5008.70 1482
5009.37 1389
5010.04 1448
5010.71 1518
5011.38 1517
5012.04 1344
5012.71 1378
5013.38 1506
5014.05 1432
5014.72 1288
5015.38 1258
5016.05 1270
5016.72 1343
5017.39 1354
5018.06 1354
5018.72 1378
5019.39 1296
5020.06 1323
5020.73 1396
5021.40 1489
5022.07 1579
5022.73 1586
5023.40 1623
5024.07 1653
5024.74 1669
5025.41 1615
5026.08 1664
5026.75 1739
5027.42 1754
5028.08 1566
5028.75 1494
5029.42 1518
5030.09 1399
5030.76 1434
5031.43 1392
5032.10 1349
5032.77 1375
5033.44 1424
5034.11 1337
5034.78 1292
5035.45 1342
5036.11 1395
5036.78 1354
5037.45 1348
5038.12 1181
5038.79 1296
5039.46 1336
5040.13 1232
5040.80 1313
5041.47 1358
5042.14 1308
5042.81 1253
5043.48 1307
5044.15 1181
5044.82 1346
5045.49 1460
5046.16 1505
5046.83 1416
5047.50 1357
5048.17 1300
5048.84 1305
5049.51 1382
5050.18 1490
5050.85 1352
5051.52 1325
5052.19 1231
5052.86 1291
5053.54 1359
5054.21 1262
5054.88 1349
5055.55 1305
5056.22 1386
5056.89 1420
5057.56 1369
5058.23 1236
5058.90 1212
5059.57 1192
5060.24 1190
5060.91 1266
5061.59 1309
5062.26 1317
5062.93 1334
5063.60 1312
5064.27 1402
5064.94 1320
5065.61 1441
5066.28 1410
5066.96 1455
5067.63 1448
5068.30 1417
5068.97 1347
5069.64 1495
5070.31 1330
5070.99 1341
5071.66 1358
5072.33 1426
5073.00 1364
5073.67 1437
5074.35 1270
5075.02 1366
5075.69 1377
5076.36 1256
5077.03 1339
5077.71 1476
5078.38 1567
5079.05 1632
5079.72 1567
5080.39 1587
5081.07 1557
5081.74 1599
5082.41 1581
5083.08 1527
5083.76 1536
5084.43 1516
5085.10 1596
5085.78 1538
5086.45 1540
5087.12 1490
5087.79 1554
5088.47 1527
5089.14 1556
5089.81 1854
5090.49 1857
5091.16 1742
5091.83 1731
5092.51 1881
5093.18 1841
5093.85 1789
5094.52 1841
5095.20 1768
5095.87 1646
5096.54 1543
5097.22 1428
5097.89 1433
5098.57 1541
5099.24 1566
5099.91 1485
5100.59 1373
5101.26 1384
5101.93 1392
5102.61 1272
5103.28 1401
5103.96 1594
5104.63 1722
5105.30 1361
5105.98 1333
5106.65 1341
5107.33 1332
5108.00 1317
5108.67 1482
5109.35 1512
5110.02 1435
5110.70 1431
5111.37 1422
5112.05 1439
5112.72 1392
5113.40 1375
5114.07 1438
5114.74 1587
5115.42 1317
5116.09 1235
5116.77 1300
5117.44 1459
5118.12 1450
5118.79 1407
5119.47 1477
5120.14 1509
5120.82 1422
5121.49 1504
5122.17 1448
5122.84 1322
5123.52 1340
5124.19 1468
5124.87 1415
5125.54 1392
5126.22 1414
5126.90 1327
5127.57 1379
5128.25 1477
5128.92 1425
5129.60 1369
5130.27 1505
5130.95 1612
5131.62 1597
5132.30 1484
5132.98 1559
5133.65 1525
5134.33 1590
5135.00 1427
5135.68 1532
5136.36 1405
5137.03 1202
5137.71 1224
5138.38 1212
5139.06 1187
5139.74 1305
5140.41 1325
5141.09 1342
5141.77 1355
5142.44 1293
5143.12 1173
5143.80 1120
5144.47 1254
5145.15 1210
5145.83 1202
5146.50 1160
5147.18 1260
5147.86 1276
5148.53 1231
5149.21 1135
5149.89 1193
5150.56 1246
5151.24 1187
5151.92 1161
5152.60 1163
5153.27 1224
5153.95 1261
5154.63 1198
5155.30 1109
5155.98 1174
5156.66 1147
5157.34 1264
5158.01 1239
5158.69 1295
5159.37 1162
5160.05 1128
5160.72 1161
5161.40 1138
5162.08 1236
5162.76 1275
5163.44 1135
5164.11 1127
5164.79 1163
5165.47 1213
5166.15 1228
5166.83 1128
5167.50 1067
5168.18 1174
5168.86 1299
5169.54 1141
5170.22 1078
5170.89 1144
5171.57 1152
5172.25 1164
5172.93 1129
5173.61 1189
5174.29 1176
5174.97 1129
5175.64 1119
5176.32 1051
5177.00 1282
5177.68 1297
5178.36 1294
5179.04 1199
5179.72 1325
5180.40 1341
5181.08 1245
5181.75 1196
5182.43 1227
5183.11 1205
5183.79 1389
5184.47 1318
5185.15 1254
5185.83 1340
5186.51 1193
5187.19 1214
5187.87 1230
5188.55 1252
5189.23 1181
5189.91 1220
5190.59 1109
5191.27 1212
5191.95 1212
5192.63 1274
5193.31 1212
5193.98 1146
5194.66 1206
5195.34 1232
5196.02 1232
5196.70 1285
5197.38 1195
5198.07 1206
5198.75 1148
5199.43 1092
5200.11 1306
5200.79 1415
5201.47 1306
5202.15 1110
5202.83 1263
5203.51 1290
5204.19 1330
5204.87 1292
5205.55 1300
5206.23 1303
5206.91 1149
5207.59 1220
5208.27 1221
5208.95 1304
5209.63 1332
5210.31 1512
5211.00 1365
5211.68 1231
5212.36 1298
5213.04 1275
5213.72 1216
5214.40 1294
5215.08 1242
5215.76 1297
5216.45 1218
5217.13 1240
5217.81 1405
5218.49 1302
5219.17 1530
5219.85 1470
5220.53 1504
5221.22 1586
5221.90 1555
5222.58 1383
5223.26 1347
5223.94 1334
5224.62 1258
5225.31 1254
5225.99 1278
5226.67 1410
5227.35 1397
5228.03 1222
5228.72 1323
5229.40 1379
5230.08 1321
5230.76 1293
5231.45 1286
5232.13 1286
5232.81 1267
5233.49 1217
5234.18 1283
5234.86 1249
5235.54 1340
5236.22 1389
5236.91 1401
5237.59 1373
5238.27 1440
5238.95 1470
5239.64 1502
5240.32 1563
5241.00 1532
5241.69 1543
5242.37 1633
5243.05 1570
5243.73 1599
5244.42 1488
5245.10 1548
5245.78 1616
5246.47 1452
5247.15 1556
5247.83 1569
5248.52 1412
5249.20 1615
5249.88 1687
5250.57 1579
5251.25 1502
5251.94 1634
5252.62 1836
5253.30 1568
5253.99 1506
5254.67 1603
5255.35 1565
5256.04 1470
5256.72 1343
5257.41 1458
5258.09 1394
5258.77 1292
5259.46 1463
5260.14 1603
5260.83 1458
5261.51 1460
5262.20 1622
5262.88 1489
5263.56 1496
5264.25 1329
5264.93 1419
5265.62 1448
5266.30 1280
5266.99 1301
5267.67 1376
5268.36 1419
5269.04 1310
5269.73 1275
5270.41 1328
5271.10 1356
5271.78 1398
5272.47 1282
5273.15 1258
5273.84 1311
5274.52 1281
5275.21 1402
5275.89 1266
5276.58 1192
5277.26 1134
5277.95 1281
5278.63 1198
5279.32 1138
5280.00 1170
5280.69 1276
5281.37 1274
5282.06 1327
5282.75 1325
5283.43 1325
5284.12 1240
5284.80 1283
5285.49 1278
5286.17 1178
5286.86 1206
5287.55 1171
5288.23 1141
5288.92 1297
5289.60 1157
5290.29 1049
5290.98 1175
5291.66 1261
5292.35 1230
5293.04 1214
5293.72 1321
5294.41 1306
5295.10 1212
5295.78 1270
5296.47 1197
5297.15 1321
5297.84 1352
5298.53 1207
5299.21 1286
5299.90 1356
5300.59 1177
5301.28 1251
5301.96 1295
5302.65 1325
5303.34 1386
5304.02 1352
5304.71 1444
5305.40 1396
5306.08 1354
5306.77 1275
5307.46 1394
5308.15 1550
5308.83 1385
5309.52 1274
5310.21 1345
5310.90 1516
5311.58 1494
5312.27 1496
5312.96 1432
5313.65 1396
5314.33 1457
5315.02 1272
5315.71 1413
5316.40 1401
5317.09 1541
5317.77 1475
5318.46 1671
5319.15 1470
5319.84 1693
5320.53 1674
5321.21 1745
5321.90 1717
5322.59 1852
5323.28 1637
5323.97 1747
5324.65 1757
5325.34 1770
5326.03 1616
5326.72 1588
5327.41 1387
5328.10 1436
5328.79 1606
5329.47 1696
5330.16 1701
5330.85 1630
5331.54 1642
5332.23 1550
5332.92 1429
5333.61 1413
5334.30 1441
5334.99 1320
5335.67 1365
5336.36 1460
5337.05 1286
5337.74 1319
5338.43 1376
5339.12 1268
5339.81 1246
5340.50 1317
5341.19 1222
5341.88 1287
5342.57 1399
5343.26 1417
5343.95 1417
5344.64 1439
5345.33 1547
5346.02 1447
5346.71 1367
5347.40 1392
5348.09 1366
5348.78 1352
5349.47 1352
5350.16 1303
5350.85 1473
5351.54 1453
5352.23 1520
5352.92 1409
5353.61 1281
5354.30 1304
5354.99 1199
5355.68 1214
5356.37 1240
5357.06 1262
5357.75 1179
5358.44 1142
5359.13 1259
5359.82 1301
5360.51 1352
5361.20 1312
5361.89 1377
5362.58 1338
5363.27 1229
5363.97 1368
5364.66 1368
5365.35 1370
5366.04 1416
5366.73 1420
5367.42 1443
5368.11 1264
5368.80 1304
5369.49 1283
5370.19 1252
5370.88 1239
5371.57 1307
5372.26 1226
5372.95 1167
5373.64 1078
5374.33 1146
5375.03 1182
5375.72 1250
5376.41 1187
5377.10 1180
5377.79 1107
5378.49 1116
5379.18 1140
5379.87 1107
5380.56 1182
5381.25 1135
5381.95 1256
5382.64 1254
5383.33 1198
5384.02 1115
5384.71 1089
5385.41 1020
5386.10 1077
5386.79 1177
5387.48 1261
5388.18 1225
5388.87 1284
5389.56 1238
5390.25 1373
5390.95 1184
5391.64 1241
5392.33 1259
5393.02 1325
5393.72 1267
5394.41 1175
5395.10 1222
5395.80 1122
5396.49 1155
5397.18 1214
5397.88 1136
5398.57 1162
5399.26 1144
5399.95 1141
5400.65 1126
5401.34 1180
5402.03 1109
5402.73 1062
5403.42 1070
5404.12 1114
5404.81 1232
5405.50 1339
5406.20 1277
5406.89 1228
5407.58 1269
5408.28 1198
5408.97 1321
5409.66 1204
5410.36 1146
5411.05 1215
5411.75 1167
5412.44 1157
5413.13 1267
5413.83 1072
5414.52 1141
5415.22 1158
5415.91 1200
5416.61 1280
5417.30 1199
5417.99 1227
5418.69 1239
5419.38 1173
5420.08 1305
5420.77 1174
5421.47 1119
5422.16 1182
5422.86 1318
5423.55 1212
5424.25 1301
5424.94 1279
5425.64 1115
5426.33 1072
5427.03 1284
5427.72 1244
5428.42 1255
5429.11 1306
5429.81 1361
5430.50 1141
5431.20 1136
5431.89 1150
5432.59 1298
5433.28 1345
5433.98 1354
5434.67 1355
5435.37 1366
5436.06 1429
5436.76 1479
5437.46 1451
5438.15 1414
5438.85 1472
5439.54 1393
5440.24 1443
5440.93 1505
5441.63 1440
5442.33 1398
5443.02 1453
5443.72 1483
5444.41 1521
5445.11 1469
5445.81 1455
5446.50 1577
5447.20 1670
5447.90 1680
5448.59 1637
5449.29 1468
5449.98 1429
5450.68 1384
5451.38 1465
5452.07 1481
5452.77 1480
5453.47 1482
5454.16 1541
5454.86 1602
5455.56 1641
5456.25 1477
5456.95 1554
5457.65 1685
5458.35 1635
5459.04 1719
5459.74 1712
5460.44 1717
5461.13 1570
5461.83 1536
5462.53 1679
5463.23 1837
5463.92 1811
5464.62 1749
5465.32 1954
5466.02 1844
5466.71 1756
5467.41 1745
5468.11 1811
5468.81 1715
5469.50 1866
5470.20 1917
5470.90 1975
5471.60 1847
5472.29 1942
5472.99 2039
5473.69 2029
5474.39 2102
5475.09 2059
5475.78 2027
5476.48 2122
5477.18 2414
5477.88 2594
5478.58 2768
5479.28 3181
5479.97 3395
5480.67 3883
5481.37 3819
5482.07 3627
5482.77 3738
5483.47 3443
5484.17 3194
5484.86 3272
5485.56 3058
5486.26 2766
5486.96 2761
5487.66 2791
5488.36 2538
5489.06 2673
5489.76 2640
5490.45 2748
5491.15 2777
5491.85 3072
5492.55 2894
5493.25 2780
5493.95 2950
5494.65 2848
5495.35 2802
5496.05 3054
5496.75 3344
5497.45 3474
5498.15 4136
5498.85 4408
5499.55 4983
5500.25 5517
5500.95 6235
5501.65 6779
5502.35 6801
5503.04 6827
5503.74 6116
5504.44 5831
5505.14 5007
5505.84 4395
5506.54 3807
5507.24 3303
5507.94 3205
5508.65 3068
5509.35 3046
5510.05 3102
5510.75 3089
5511.45 2983
5512.15 2966
5512.85 2806
5513.55 2777
5514.25 2767
5514.95 2597
5515.65 2487
5516.35 2460
5517.05 2573
5517.75 2458
5518.45 2237
5519.15 2194
5519.85 2122
5520.56 2208
5521.26 2099
5521.96 2027
5522.66 2084
5523.36 2002
5524.06 2015
5524.76 1961
5525.46 1829
5526.16 1746
5526.87 1732
5527.57 1568
5528.27 1579
5528.97 1633
5529.67 1620
5530.37 1712
5531.07 1674
5531.78 1472
5532.48 1619
5533.18 1797
5533.88 1700
5534.58 1737
5535.29 1761
5535.99 1530
5536.69 1550
5537.39 1707
5538.09 1632
5538.80 1460
5539.50 1529
5540.20 1618
5540.90 1553
5541.60 1606
5542.31 1561
5543.01 1482
5543.71 1541
5544.41 1509
5545.12 1457
5545.82 1468
5546.52 1431
5547.22 1440
5547.93 1347
5548.63 1392
5549.33 1355
5550.04 1442
5550.74 1467
5551.44 1570
5552.14 1512
5552.85 1516
5553.55 1612
5554.25 1514
5554.96 1411
5555.66 1458
5556.36 1464
5557.07 1398
5557.77 1343
5558.47 1331
5559.18 1420
5559.88 1348
5560.58 1413
5561.29 1424
5561.99 1439
5562.69 1458
5563.40 1516
5564.10 1665
5564.80 1645
5565.51 1628
5566.21 1628
5566.92 1522
5567.62 1587
5568.32 1583
5569.03 1564
5569.73 1600
5570.44 1403
5571.14 1453
5571.84 1358
5572.55 1427
5573.25 1399
5573.96 1371
5574.66 1499
5575.37 1479
5576.07 1410
5576.78 1497
5577.48 1518
5578.18 1416
5578.89 1434
5579.59 1384
5580.30 1454
5581.00 1309
5581.71 1270
5582.41 1259
5583.12 1281
5583.82 1446
5584.53 1279
5585.23 1154
5585.94 1401
5586.64 1359
5587.35 1244
5588.05 1245
5588.76 1289
5589.46 1361
5590.17 1308
5590.88 1273
5591.58 1345
5592.29 1219
5592.99 1289
5593.70 1300
5594.40 1247
5595.11 1315
5595.81 1256
5596.52 1173
5597.23 1276
5597.93 1186
5598.64 1239
5599.34 1350
5600.05 1457
5600.76 1336
5601.46 1383
5602.17 1313
5602.87 1188
5603.58 1359
5604.29 1297
5604.99 1353
5605.70 1353
5606.41 1371
5607.11 1491
5607.82 1419
5608.52 1301
5609.23 1228
5609.94 1287
5610.64 1214
5611.35 1288
5612.06 1316
5612.76 1329
5613.47 1316
5614.18 1308
5614.89 1345
5615.59 1353
5616.30 1233
5617.01 1383
5617.71 1271
5618.42 1296
5619.13 1330
5619.84 1296
5620.54 1224
5621.25 1190
5621.96 1199
5622.66 1302
5623.37 1330
5624.08 1342
5624.79 1251
5625.49 1239
5626.20 1401
5626.91 1432
5627.62 1385
5628.33 1353
5629.03 1413
5629.74 1363
5630.45 1435
5631.16 1615
5631.87 1265
5632.57 1245
5633.28 1459
5633.99 1383
5634.70 1425
5635.41 1474
5636.11 1349
5636.82 1341
5637.53 1409
5638.24 1323
5638.95 1283
5639.66 1370
5640.36 1521
5641.07 1396
5641.78 1509
5642.49 1465
5643.20 1491
5643.91 1436
5644.62 1417
5645.33 1344
5646.03 1271
5646.74 1163
5647.45 1128
5648.16 1295
5648.87 1431
5649.58 1383
5650.29 1368
5651.00 1468
5651.71 1399
5652.42 1374
5653.13 1301
5653.84 1299
5654.54 1482
5655.25 1477
5655.96 1366
5656.67 1598
5657.38 1486
5658.09 1552
5658.80 1643
5659.51 1561
5660.22 1414
5660.93 1520
5661.64 1552
5662.35 1386
5663.06 1388
5663.77 1355
5664.48 1408
5665.19 1326
5665.90 1327
5666.61 1388
5667.32 1336
5668.03 1371
5668.74 1316
5669.45 1343
5670.16 1308
5670.87 1436
5671.58 1436
5672.29 1292
5673.01 1368
5673.72 1298
5674.43 1278
5675.14 1212
5675.85 1258
5676.56 1402
5677.27 1259
5677.98 1231
5678.69 1307
5679.40 1279
5680.11 1136
5680.82 1196
5681.54 1407
5682.25 1319
5682.96 1409
5683.67 1387
5684.38 1314
5685.09 1246
5685.80 1169
5686.51 1154
5687.23 1302
5687.94 1290
5688.65 1315
5689.36 1302
5690.07 1288
5690.78 1348
5691.50 1252
5692.21 1303
5692.92 1254
5693.63 1240
5694.34 1068
5695.06 1174
5695.77 1244
5696.48 1209
5697.19 1202
5697.90 1143
5698.62 1128
5699.33 1165
5700.04 1198
5700.75 1136
5701.46 1115
5702.18 1159
5702.89 1187
5703.60 1188
5704.31 1210
5705.03 1245
5705.74 1102
5706.45 1177
5707.17 1185
5707.88 1127
5708.59 1127
5709.30 1150
5710.02 1186
5710.73 1143
5711.44 1119
5712.16 1095
5712.87 1102
5713.58 1067
5714.30 1121
5715.01 1197
5715.72 1276
5716.43 1110
5717.15 1063
5717.86 1167
5718.58 1203
5719.29 1118
5720.00 1078
5720.72 1091
5721.43 1095
5722.14 1066
5722.86 1073
5723.57 1166
5724.28 1235
5725.00 1165
5725.71 1074
5726.43 1143
5727.14 1006
5727.85 1113
5728.57 1165
5729.28 1249
5730.00 1237
5730.71 1214
5731.42 1009
5732.14 1102
5732.85 1172
5733.57 1135
5734.28 1163
5735.00 1247
5735.71 1082
5736.43 1036
5737.14 1157
5737.85 1078
5738.57 1091
5739.28 1018
5740.00 1147
5740.71 1157
5741.43 1085
5742.14 1105
5742.86 1052
5743.57 965
5744.29 1091
5745.00 1103
5745.72 1066
5746.43 1056
5747.15 1014
5747.86 1005
5748.58 1051
5749.30 1068
5750.01 1074
5750.73 1055
5751.44 1040
5752.16 1049
5752.87 1071
5753.59 926
5754.30 968
5755.02 1044
5755.74 1097
5756.45 1142
5757.17 966
5757.88 911
5758.60 1021
5759.31 972
5760.03 1008
5760.75 1006
5761.46 901
5762.18 1000
5762.90 955
5763.61 1040
5764.33 1016
5765.04 1026
5765.76 1001
5766.48 982
5767.19 1085
5767.91 1081
5768.63 1069
5769.34 1033
5770.06 1111
5770.78 1167
5771.49 1090
5772.21 1198
5772.93 1157
5773.64 1080
5774.36 1072
5775.08 1051
5775.79 1105
5776.51 1213
5777.23 1171
5777.95 1228
5778.66 1044
5779.38 952
5780.10 989
5780.81 1220
5781.53 1140
5782.25 1078
5782.97 1036
5783.68 1101
5784.40 1051
5785.12 1016
5785.84 1030
5786.55 1036
5787.27 1051
5787.99 1067
5788.71 921
5789.43 1030
5790.14 1152
5790.86 1142
5791.58 1133
5792.30 994
5793.02 1148
5793.73 992
5794.45 973
5795.17 1072
5795.89 1061
5796.61 1041
5797.33 1060
5798.04 1081
5798.76 1103
5799.48 1051
5800.20 1083
5800.92 1123
5801.64 1151
5802.36 1001
5803.07 1108
5803.79 1315
5804.51 1264
5805.23 1197
5805.95 1245
5806.67 1125
5807.39 1146
5808.11 1053
5808.82 1100
5809.54 1116
5810.26 1075
5810.98 1189
5811.70 1080
5812.42 1167
5813.14 1113
5813.86 1110
5814.58 1065
5815.30 976
5816.02 1072
5816.74 1252
5817.46 1261
5818.18 1167
5818.90 1156
5819.62 1313
5820.34 1390
5821.06 1340
5821.78 1499
5822.50 1478
5823.22 1424
5823.94 1492
5824.66 1433
5825.38 1480
5826.10 1448
5826.82 1281
5827.54 1232
5828.26 1391
5828.98 1275
5829.70 1181
5830.42 1085
5831.14 1134
5831.86 1192
5832.58 1168
5833.30 1147
5834.02 1192
5834.74 1154
5835.46 1160
5836.18 1056
5836.90 1192
5837.62 1108
5838.34 1117
5839.07 1056
5839.79 1137
5840.51 1132
5841.23 1080
5841.95 1167
5842.67 1237
5843.39 1233
5844.11 1129
5844.83 1258
5845.56 1049
5846.28 1066
5847.00 1089
5847.72 1156
5848.44 1128
5849.16 1079
5849.88 1161
5850.61 1100
5851.33 1149
5852.05 1199
5852.77 1188
5853.49 1222
5854.22 1078
5854.94 1139
5855.66 1136
5856.38 1201
5857.10 1386
5857.83 1259
5858.55 1237
5859.27 1167
5859.99 1236
5860.71 1221
5861.44 1254
5862.16 1211
5862.88 1240
5863.60 1335
5864.33 1268
5865.05 1274
5865.77 1193
5866.49 1183
5867.22 1284
5867.94 1295
5868.66 1223
5869.38 1178
5870.11 1263
5870.83 1241
5871.55 1272
5872.28 1182
5873.00 1162
5873.72 1228
5874.45 1188
5875.17 1070
5875.89 1032
5876.62 1191
5877.34 1105
5878.06 1113
5878.79 1121
5879.51 1070
5880.23 1106
5880.96 1117
5881.68 1275
5882.40 1205
5883.13 1301
5883.85 1180
5884.57 1190
5885.30 1236
5886.02 1229
5886.75 1260
5887.47 1110
5888.19 1174
5888.92 1064
5889.64 1143
5890.37 1227
5891.09 1111
5891.81 1171
5892.54 1157
5893.26 1130
5893.99 1079
5894.71 1143
5895.44 1182
5896.16 1057
5896.88 1028
5897.61 1092
5898.33 1091
5899.06 1123
5899.78 1080
5900.51 1083
5901.23 1126
5901.96 1162
5902.68 1156
5903.41 1182
5904.13 1181
5904.86 1017
5905.58 1074
5906.31 1198
5907.03 1162
5907.76 1119
5908.48 1043
5909.21 1084
5909.93 1116
5910.66 1157
5911.38 1237
5912.11 1339
5912.83 1315
5913.56 1369
5914.29 1319
5915.01 1265
5915.74 1264
5916.46 1224
5917.19 1249
5917.91 1262
5918.64 1275
5919.37 1143
5920.09 1157
5920.82 1268
5921.54 1317
5922.27 1311
5923.00 1407
5923.72 1356
5924.45 1292
5925.17 1439
5925.90 1524
5926.63 1381
5927.35 1353
5928.08 1386
5928.81 1458
5929.53 1439
5930.26 1528
5930.99 1484
5931.71 1519
5932.44 1444
5933.17 1592
5933.89 1689
5934.62 1640
5935.35 1691
5936.07 1552
5936.80 1589
5937.53 1686
5938.25 1711
5938.98 1625
5939.71 1748
5940.44 1783
5941.16 1897
5941.89 1654
5942.62 1662
5943.35 1796
5944.07 1855
5944.80 1859
5945.53 1767
5946.26 1833
5946.98 2098
5947.71 1950
5948.44 1990
5949.17 1900
5949.89 2004
5950.62 2208
5951.35 2352
5952.08 2358
5952.80 2341
5953.53 2645
5954.26 2535
5954.99 2413
5955.72 2330
5956.45 2247
5957.17 2406
5957.90 2415
5958.63 2363
5959.36 2285
5960.09 2314
5960.82 2446
5961.54 2607
5962.27 2553
5963.00 2432
5963.73 2587
5964.46 2708
5965.19 2826
5965.92 2998
5966.64 3341
5967.37 3793
5968.10 3890
5968.83 3984
5969.56 3728
5970.29 3657
5971.02 3538
5971.75 3339
5972.48 3031
5973.21 3145
5973.93 2889
5974.66 2676
5975.39 2943
5976.12 2894
5976.85 2925
5977.58 2938
5978.31 3050
5979.04 3023
5979.77 3161
5980.50 3221
5981.23 3334
5981.96 3473
5982.69 3531
5983.42 3365
5984.15 3444
5984.88 3314
5985.61 3116
5986.34 3237
5987.07 3454
5987.80 3395
5988.53 3533
5989.26 3349
5989.99 3330
5990.72 3330
5991.45 3373
5992.18 3523
5992.91 3590
5993.64 3509
5994.37 3568
5995.10 3447
5995.83 3541
5996.56 3636
5997.29 3684
5998.02 3743
5998.75 3722
5999.49 3838
6000.22 3793
6000.95 3697
6001.68 3611
6002.41 3687
6003.14 3633
6003.87 3424
6004.60 3369
6005.33 3431
6006.06 3428
6006.80 3578
6007.53 3848
6008.26 4347
6008.99 4578
6009.72 5478
6010.45 6380
6011.18 7230
6011.92 8013
6012.65 8999
6013.38 9804
6014.11 10059
6014.84 10354
6015.57 10111
6016.31 9750
6017.04 9135
6017.77 8357
6018.50 7132
6019.23 6450
6019.97 5418
6020.70 4736
6021.43 4280
6022.16 3714
6022.89 3473
6023.63 3049
6024.36 2950
6025.09 2802
6025.82 2656
6026.56 2683
6027.29 2656
6028.02 2550
6028.75 2458
6029.49 2364
6030.22 2325
6030.95 2214
6031.68 2288
6032.42 2345
6033.15 2359
6033.88 2306
6034.62 2213
6035.35 2203
6036.08 2213
6036.81 2189
6037.55 2327
6038.28 2383
6039.01 2256
6039.75 2350
6040.48 2479
6041.21 2564
6041.95 2558
6042.68 2567
6043.41 2647
6044.15 2671
6044.88 2691
6045.61 2783
6046.35 2832
6047.08 2689
6047.82 2741
6048.55 2740
6049.28 2727
6050.02 2902
6050.75 3018
6051.49 3208
6052.22 3404
6052.95 3564
6053.69 3608
6054.42 3905
6055.16 3662
6055.89 3493
6056.62 3413
6057.36 3220
6058.09 2967
6058.83 2878
6059.56 2825
6060.30 2659
6061.03 2586
6061.77 2539
6062.50 2688
6063.23 2591
6063.97 2414
6064.70 2472
6065.44 2405
6066.17 2464
6066.91 2502
6067.64 2547
6068.38 2522
6069.11 2452
6069.85 2414
6070.58 2364
6071.32 2416
6072.05 2480
6072.79 2289
6073.52 2233
6074.26 2222
6075.00 2292
6075.73 2394
6076.47 2261
6077.20 2186
6077.94 1956
6078.67 2066
6079.41 2147
6080.14 2139
6080.88 2007
6081.62 2128
6082.35 2020
6083.09 2077
6083.82 2223
6084.56 2033
6085.30 1810
6086.03 1956
6086.77 1934
6087.50 1864
6088.24 1938
6088.98 1931
6089.71 1913
6090.45 2004
6091.19 1977
6091.92 2002
6092.66 1979
6093.39 1841
6094.13 1772
6094.87 1864
6095.60 1891
6096.34 1919
6097.08 1961
6097.81 1906
6098.55 1778
6099.29 1858
6100.03 1773
6100.76 1807
6101.50 1778
6102.24 1797
6102.97 1829
6103.71 1893
6104.45 1848
6105.18 1724
6105.92 1667
6106.66 1800
6107.40 1907
6108.13 1881
6108.87 1859
6109.61 1994
6110.35 1945
6111.08 1939
6111.82 1981
6112.56 1955
6113.30 2044
6114.03 2086
6114.77 2138
6115.51 2110
6116.25 2026
6116.99 2007
6117.72 2102
6118.46 2083
6119.20 2075
6119.94 2011
6120.68 2038
6121.41 2046
6122.15 1917
6122.89 2027
6123.63 1977
6124.37 1962
6125.11 2082
6125.84 2068
6126.58 2187
6127.32 2236
6128.06 2150
6128.80 2104
6129.54 2170
6130.28 2281
6131.02 2247
6131.75 2199
6132.49 2210
6133.23 2326
6133.97 2303
6134.71 2207
6135.45 2217
6136.19 2344
6136.93 2374
6137.67 2414
6138.41 2439
6139.14 2399
6139.88 2451
6140.62 2656
6141.36 2586
6142.10 2440
6142.84 2584
6143.58 2407
6144.32 2327
6145.06 2376
6145.80 2279
6146.54 2170
6147.28 2277
6148.02 2224
6148.76 2238
6149.50 2237
6150.24 2195
6150.98 2165
6151.72 2343
6152.46 2307
6153.20 2229
6153.94 2262
6154.68 2084
6155.42 2323
6156.16 2499
6156.90 2402
6157.64 2422
6158.38 2376
6159.12 2613
6159.86 2566
6160.60 2587
6161.34 2640
6162.08 2663
6162.82 2666
6163.57 2937
6164.31 2855
6165.05 3111
6165.79 3372
6166.53 3621
6167.27 3724
6168.01 3782
6168.75 3729
6169.49 3940
6170.23 3812
6170.98 3822
6171.72 3680
6172.46 3756
6173.20 3503
6173.94 3248
6174.68 3336
6175.42 3230
6176.16 3208
6176.91 3201
6177.65 3178
6178.39 3041
6179.13 3158
6179.87 3204
6180.61 3308
6181.36 3397
6182.10 3514
6182.84 3563
6183.58 3680
6184.32 3409
6185.07 3479
6185.81 3625
6186.55 3614
6187.29 3659
6188.03 3799
6188.78 3725
6189.52 3857
6190.26 3812
6191.00 3960
6191.75 3991
6192.49 4336
6193.23 4588
6193.97 4737
6194.72 4601
6195.46 4531
6196.20 4635
6196.94 4641
6197.69 4618
6198.43 4431
6199.17 4379
6199.92 4592
6200.66 4263
6201.40 4534
6202.15 4471
6202.89 4692
6203.63 5113
6204.37 5697
6205.12 6687
6205.86 8296
6206.60 10269
6207.35 12389
6208.09 15681
6208.83 18608
6209.58 20874
6210.32 23124
6211.07 23669
6211.81 23189
6212.55 22199
6213.30 20711
6214.04 17553
6214.78 14583
6215.53 12191
6216.27 10132
6217.02 8241
6217.76 6946
6218.50 6064
6219.25 5423
6219.99 4850
6220.74 4851
6221.48 4468
6222.22 4645
6222.97 4693
6223.71 4865
6224.46 5109
6225.20 5321
6225.95 5523
6226.69 5773
6227.44 5783
6228.18 5299
6228.92 4873
6229.67 4406
6230.41 4193
6231.16 3912
6231.90 3352
6232.65 3301
6233.39 3076
6234.14 2846
6234.88 2766
6235.63 2788
6236.37 2781
6237.12 2886
6237.86 2875
6238.61 2958
6239.35 2999
6240.10 3164
6240.85 3008
6241.59 3136
6242.34 3016
6243.08 3090
6243.83 3068
6244.57 3051
6245.32 3186
6246.06 3156
6246.81 3217
6247.56 3201
6248.30 3463
6249.05 3318
6249.79 3314
6250.54 3443
6251.29 3201
6252.03 3137
6252.78 3073
6253.52 2873
6254.27 2878
6255.02 2981
6255.76 2996
6256.51 2897
6257.26 2943
6258.00 2811
6258.75 2773
6259.49 2877
6260.24 2905
6260.99 2905
6261.73 2761
6262.48 2693
6263.23 2609
6263.97 2721
6264.72 2762
6265.47 2578
6266.21 2435
6266.96 2526
6267.71 2477
6268.46 2508
6269.20 2560
6269.95 2546
6270.70 2414
6271.44 2424
6272.19 2494
6272.94 2546
6273.69 2440
6274.43 2425
6275.18 2413
6275.93 2337
6276.68 2203
6277.42 2254
6278.17 2389
6278.92 2180
6279.67 2242
6280.41 2227
6281.16 2144
6281.91 2204
6282.66 2188
6283.41 2077
6284.15 2184
6284.90 2166
6285.65 2212
6286.40 2095
6287.15 2219
6287.89 2088
6288.64 2038
6289.39 2060
6290.14 2074
6290.89 1933
6291.64 1951
6292.38 1930
6293.13 1990
6293.88 1991
6294.63 1977
6295.38 1881
6296.13 1941
6296.88 1957
6297.62 1897
6298.37 1882
6299.12 1751
6299.87 1758
6300.62 1697
6301.37 1805
6302.12 1811
6302.87 1825
6303.62 1866
6304.37 1874
6305.11 1813
6305.86 1757
6306.61 1735
6307.36 1791
6308.11 1766
6308.86 1831
6309.61 1989
6310.36 1863
6311.11 1932
6311.86 1958
6312.61 1819
6313.36 1990
6314.11 2008
6314.86 1990
6315.61 1923
6316.36 2146
6317.11 2175
6317.86 2298
6318.61 2207
6319.36 2028
6320.11 1865
6320.86 1910
6321.61 1896
6322.36 1741
6323.11 1841
6323.86 1733
6324.61 1742
6325.36 1625
6326.11 1771
6326.86 1699
6327.61 1508
6328.36 1616
6329.11 1592
6329.86 1591
6330.61 1515
6331.37 1578
6332.12 1463
6332.87 1444
6333.62 1477
6334.37 1525
6335.12 1517
6335.87 1527
6336.62 1496
6337.37 1477
6338.12 1645
6338.88 1602
6339.63 1558
6340.38 1671
6341.13 1736
6341.88 1608
6342.63 1567
6343.38 1547
6344.14 1573
6344.89 1452
6345.64 1509
6346.39 1523
6347.14 1566
6347.89 1557
6348.65 1531
6349.40 1551
6350.15 1640
6350.90 1738
6351.65 1760
6352.41 1798
6353.16 1905
6353.91 1816
6354.66 1890
6355.41 1950
6356.17 1860
6356.92 1866
6357.67 1770
6358.42 1879
6359.18 1753
6359.93 1741
6360.68 1685
6361.43 1721
6362.19 1638
6362.94 1542
6363.69 1516
6364.44 1611
6365.20 1681
6365.95 1570
6366.70 1669
6367.46 1539
6368.21 1614
6368.96 1488
6369.71 1561
6370.47 1661
6371.22 1711
6371.97 1636
6372.73 1633
6373.48 1452
6374.23 1576
6374.99 1582
6375.74 1582
6376.49 1575
6377.25 1538
6378.00 1434
6378.75 1513
6379.51 1512
6380.26 1545
6381.02 1629
6381.77 1636
6382.52 1655
6383.28 1626
6384.03 1614
6384.78 1667
6385.54 1686
6386.29 1634
6387.05 1593
6387.80 1487
6388.56 1482
6389.31 1479
6390.06 1415
6390.82 1495
6391.57 1453
6392.33 1599
6393.08 1611
6393.84 1554
6394.59 1400
6395.34 1442
6396.10 1499
6396.85 1526
6397.61 1519
6398.36 1575
6399.12 1546
6399.87 1527
6400.63 1456
6401.38 1479
6402.14 1504
6402.89 1445
6403.65 1413
6404.40 1422
6405.16 1396
6405.91 1479
6406.67 1522
6407.42 1470
6408.18 1458
6408.93 1526
6409.69 1491
6410.45 1566
6411.20 1506
6411.96 1410
6412.71 1475
6413.47 1456
6414.22 1445
6414.98 1382
6415.73 1394
6416.49 1469
6417.25 1413
6418.00 1472
6418.76 1509
6419.51 1426
6420.27 1455
6421.03 1392
6421.78 1457
6422.54 1510
6423.29 1436
6424.05 1538
6424.81 1500
6425.56 1453
6426.32 1521
6427.08 1487
6427.83 1489
6428.59 1515
6429.35 1409
6430.10 1491
6430.86 1417
6431.62 1439
6432.37 1517
6433.13 1612
6433.89 1557
6434.64 1478
6435.40 1484
6436.16 1586
6436.91 1540
6437.67 1625
6438.43 1400
6439.19 1522
6439.94 1475
6440.70 1387
6441.46 1429
6442.21 1478
6442.97 1408
6443.73 1334
6444.49 1353
6445.24 1435
6446.00 1373
6446.76 1440
6447.52 1495
6448.28 1572
6449.03 1515
6449.79 1489
6450.55 1415
6451.31 1409
6452.06 1565
6452.82 1613
6453.58 1532
6454.34 1549
6455.10 1535
6455.85 1604
6456.61 1646
6457.37 1724
6458.13 1608
6458.89 1712
6459.65 1641
6460.40 1684
6461.16 1706
6461.92 1644
6462.68 1684
6463.44 1774
6464.20 1689
6464.96 1617
6465.71 1766
6466.47 1856
6467.23 1823
6467.99 1806
6468.75 1803
6469.51 1863
6470.27 1873
6471.03 1923
6471.79 1977
6472.54 1858
6473.30 1847
6474.06 1855
6474.82 1931
6475.58 1919
6476.34 2016
6477.10 1935
6477.86 2156
6478.62 2097
6479.38 1987
6480.14 2118
6480.90 2102
6481.66 2113
6482.42 2017
6483.18 2169
6483.94 2243
6484.70 2107
6485.46 2156
6486.22 2255
6486.98 2363
6487.74 2402
6488.50 2568
6489.26 2556
6490.02 2551
6490.78 2593
6491.54 2748
6492.30 2932
6493.06 2847
6493.82 3002
6494.58 3135
6495.34 3275
6496.10 3261
6496.86 3224
6497.62 3189
6498.38 3116
6499.14 3205
6499.90 3136
6500.66 3142
6501.42 2904
6502.19 3023
6502.95 3070
6503.71 3290
6504.47 3177
6505.23 3136
6505.99 3295
6506.75 3427
6507.51 3530
6508.27 3489
6509.04 3476
6509.80 3615
6510.56 3551
6511.32 3524
6512.08 3707
6512.84 3744
6513.60 3638
6514.37 3627
6515.13 3662
6515.89 3764
6516.65 3792
6517.41 3807
6518.17 3973
6518.94 4053
6519.70 4238
6520.46 4533
6521.22 4597
6521.98 5010
6522.75 4855
6523.51 5232
6524.27 5714
6525.03 5949
6525.79 6481
6526.56 7047
6527.32 7496
6528.08 7862
6528.84 8378
6529.61 8137
6530.37 7913
6531.13 7717
6531.89 7687
6532.66 7971
6533.42 8612
6534.18 9934
6534.94 11826
6535.71 13441
6536.47 15690
6537.23 17567
6538.00 18342
6538.76 18120
6539.52 17487
6540.29 16146
6541.05 13989
6541.81 11731
6542.57 9768
6543.34 8032
6544.10 6552
6544.86 5796
6545.63 5079
6546.39 4373
6547.16 3945
6547.92 3670
6548.68 3444
6549.45 3281
6550.21 3293
6550.97 3247
6551.74 3113
6552.50 3169
6553.26 3225
6554.03 2988
6554.79 3144
6555.56 2978
6556.32 3034
6557.08 2877
6557.85 2768
6558.61 2706
6559.38 2900
6560.14 2972
6560.91 2947
6561.67 3273
6562.43 3383
6563.20 3671
6563.96 4076
6564.73 4435
6565.49 4438
6566.26 4633
6567.02 4310
6567.79 4482
6568.55 4197
6569.32 4025
6570.08 3872
6570.85 3629
6571.61 3666
6572.38 3593
6573.14 3572
6573.91 3682
6574.67 3807
6575.44 3853
6576.20 3773
6576.97 3981
6577.73 3924
6578.50 3921
6579.26 3995
6580.03 3914
6580.79 3748
6581.56 3858
6582.32 3711
6583.09 3503
6583.86 3562
6584.62 3499
6585.39 3607
6586.15 3621
6586.92 3566
6587.68 3348
6588.45 3518
6589.22 3650
6589.98 3717
6590.75 3910
6591.51 4243
6592.28 4430
6593.05 4765
6593.81 4713
6594.58 5132
6595.35 5439
6596.11 5453
6596.88 5422
6597.64 5446
6598.41 5179
6599.18 4774
6599.94 4330
6600.71 4125
6601.48 3982
6602.24 3882
6603.01 3624
6603.78 3566
6604.54 3447
6605.31 3532
6606.08 3522
6606.85 3581
6607.61 3438
6608.38 3418
6609.15 3429
6609.91 3398
6610.68 3343
6611.45 3468
6612.22 3478
6612.98 3353
6613.75 3231
6614.52 3132
6615.28 2932
6616.05 2809
6616.82 3051
6617.59 2779
6618.36 2599
6619.12 2589
6619.89 2688
6620.66 2673
6621.43 2603
6622.19 2575
6622.96 2604
6623.73 2602
6624.50 2685
6625.27 2758
6626.03 2827
6626.80 2637
6627.57 2531
6628.34 2478
6629.11 2465
6629.88 2572
6630.64 2632
6631.41 2581
6632.18 2593
6632.95 2962
6633.72 3104
6634.49 3431
6635.25 3474
6636.02 3478
6636.79 3512
6637.56 3466
6638.33 3486
6639.10 3359
6639.87 3100
6640.64 2849
6641.41 2723
6642.17 2647
6642.94 2579
6643.71 2426
6644.48 2365
6645.25 2481
6646.02 2457
6646.79 2420
6647.56 2354
6648.33 2399
6649.10 2364
6649.87 2618
6650.64 2586
6651.41 2612
6652.18 2592
6652.95 2705
6653.71 2635
6654.48 2633
6655.25 2665
6656.02 2580
6656.79 2719
6657.56 2673
6658.33 2663
6659.10 2467
6659.87 2454
6660.64 2361
6661.41 2218
6662.18 2261
6662.95 2335
6663.72 2233
6664.50 2215
6665.27 2334
6666.04 2259
6666.81 2288
6667.58 2194
6668.35 2368
6669.12 2247
6669.89 2371
6670.66 2184
6671.43 2374
6672.20 2387
6672.97 2288
6673.74 2364
6674.51 2533
6675.28 2341
6676.06 2402
6676.83 2410
6677.60 2385
6678.37 2408
6679.14 2374
6679.91 2593
6680.68 2588
6681.45 2564
6682.22 2589
6683.00 2794
6683.77 2954
6684.54 3257
6685.31 3357
6686.08 3287
6686.85 3442
6687.63 3275
6688.40 3085
6689.17 2657
6689.94 2676
6690.71 2643
6691.48 2468
6692.26 2453
6693.03 2244
6693.80 2274
6694.57 2283
6695.34 2400
6696.12 2311
6696.89 2366
6697.66 2223
6698.43 2228
6699.21 2255
6699.98 2211
6700.75 2319
6701.52 2243
6702.30 2163
6703.07 2301
6703.84 2169
6704.61 2133
6705.39 2118
6706.16 2088
6706.93 2067
6707.70 2170
6708.48 2007
6709.25 2194
6710.02 2098
6710.80 2143
6711.57 2147
6712.34 2119
6713.12 1972
6713.89 2039
6714.66 2021
6715.44 2000
6716.21 2094
6716.98 2065
6717.76 1993
6718.53 1978
6719.30 1963
6720.08 1890
6720.85 1976
6721.62 1988
6722.40 2039
6723.17 1914
6723.94 2060
6724.72 2003
6725.49 2057
6726.27 1952
6727.04 1991
6727.81 2098
6728.59 2069
6729.36 2110
6730.14 2043
6730.91 2050
6731.68 2223
6732.46 2211
6733.23 2140
6734.01 2158
6734.78 2187
6735.56 2191
6736.33 2252
6737.10 2071
6737.88 2121
6738.65 2171
6739.43 2155
6740.20 2076
6740.98 2271
6741.75 2221
6742.53 2189
6743.30 2047
6744.08 2205
6744.85 2169
6745.63 2282
6746.40 2243
6747.18 2368
6747.95 2307
6748.73 2418
6749.50 2488
6750.28 2591
6751.05 2738
6751.83 3142
6752.60 3395
6753.38 3391
6754.16 3399
6754.93 3340
6755.71 3342
6756.48 3021
6757.26 2798
6758.03 2602
6758.81 2328
6759.59 2174
6760.36 2149
6761.14 2185
6761.91 2174
6762.69 2157
6763.46 2070
6764.24 2090
6765.02 2088
6765.79 2046
6766.57 2019
6767.35 2161
6768.12 2102
6768.90 2127
6769.67 2116
6770.45 2086
6771.23 2047
6772.00 1988
6772.78 1932
6773.56 1858
6774.33 1837
6775.11 1909
6775.89 1872
6776.66 1898
6777.44 1841
6778.22 1908
6778.99 1940
6779.77 1896
6780.55 1768
6781.33 1783
6782.10 1974
6782.88 1935
6783.66 1833
6784.43 1953
6785.21 1851
6785.99 1753
6786.77 1745
6787.54 1671
6788.32 1783
6789.10 1748
6789.88 1716
6790.65 1861
6791.43 1693
6792.21 1702
6792.99 1700
6793.76 1765
6794.54 1791
6795.32 1703
6796.10 1697
6796.88 1754
6797.65 1742
6798.43 1599
6799.21 1669
6799.99 1880
6800.77 1863
6801.55 1827
6802.32 1731
6803.10 1827
6803.88 1892
6804.66 1933
6805.44 2005
6806.22 2074
6806.99 2006
6807.77 1900
6808.55 1902
6809.33 1789
6810.11 1874
6810.89 1809
6811.67 1871
6812.44 1948
6813.22 1977
6814.00 1953
6814.78 1894
6815.56 1873
6816.34 2071
6817.12 2087
6817.90 2092
6818.68 1983
6819.46 2021
6820.24 1931
6821.02 2046
6821.79 2085
6822.57 1917
6823.35 1879
6824.13 1826
6824.91 1824
6825.69 1947
6826.47 1768
6827.25 1763
6828.03 1781
6828.81 1788
6829.59 1883
6830.37 1846
6831.15 1847
6831.93 1863
6832.71 1735
6833.49 1750
6834.27 1793
6835.05 1920
6835.83 1838
6836.61 1804
6837.39 1781
6838.17 1743
6838.95 1729
6839.73 1841
6840.51 1774
6841.29 1791
6842.07 1603
6842.85 1781
6843.64 1679
6844.42 1595
6845.20 1711
6845.98 1783
6846.76 1817
6847.54 1787
6848.32 2110
6849.10 2343
6849.88 2564
6850.66 2942
6851.44 3060
6852.23 3229
6853.01 3197
6853.79 3202
6854.57 3179
6855.35 3159
6856.13 2761
6856.91 2559
6857.69 2400
6858.48 2212
6859.26 2012
6860.04 1933
6860.82 1802
6861.60 1707
6862.38 1870
6863.17 1837
6863.95 1944
6864.73 2139
6865.51 2076
6866.29 2183
6867.07 2306
6867.86 2211
6868.64 2269
6869.42 2324
6870.20 2319
6870.99 2253
6871.77 2279
6872.55 2311
6873.33 2105
6874.11 2185
6874.90 2079
6875.68 2019
6876.46 2117
6877.24 2183
6878.03 2063
6878.81 2174
6879.59 2222
6880.38 2417
6881.16 2363
6881.94 2466
6882.72 2626
6883.51 2560
6884.29 2693
6885.07 2925
6885.86 3213
6886.64 3678
6887.42 4113
6888.20 4743
6888.99 5291
6889.77 5520
6890.55 5736
6891.34 5267
6892.12 5007
6892.90 4224
6893.69 3602
6894.47 3358
6895.26 2960
6896.04 2699
6896.82 2554
6897.61 2468
6898.39 2543
6899.17 2406
6899.96 2432
6900.74 2452
6901.53 2577
6902.31 2545
6903.09 2481
6903.88 2630
6904.66 2552
6905.45 2656
6906.23 2524
6907.01 2674
6907.80 2481
6908.58 2420
6909.37 2422
6910.15 2519
6910.94 2288
6911.72 2263
6912.51 2235
6913.29 2228
6914.07 2190
6914.86 2299
6915.64 2221
6916.43 2074
6917.21 2012
6918.00 2184
6918.78 2095
6919.57 2076
6920.35 2165
6921.14 2042
6921.92 2015
6922.71 2114
6923.49 2049
6924.28 2068
6925.06 2051
6925.85 2079
6926.64 2082
6927.42 2149
6928.21 2184
6928.99 2099
6929.78 2175
6930.56 2141
6931.35 2172
6932.13 2178
6932.92 2160
6933.71 2116
6934.49 2263
6935.28 2171
6936.06 2127
6936.85 2263
6937.63 2324
6938.42 2281
6939.21 2245
6939.99 2401
6940.78 2546
6941.57 2711
6942.35 2868
6943.14 3043
6943.92 3113
6944.71 3103
6945.50 3194
6946.28 3322
6947.07 3285
6947.86 3637
6948.64 3682
6949.43 3580
6950.22 3676
6951.00 3496
6951.79 3251
6952.58 3334
6953.36 3113
6954.15 2904
6954.94 2759
6955.72 2805
6956.51 2798
6957.30 2864
6958.09 2745
6958.87 2802
6959.66 2859
6960.45 2968
6961.24 2869
6962.02 2923
6962.81 2965
6963.60 2925
6964.38 3109
6965.17 3208
6965.96 3234
6966.75 3453
6967.54 3603
6968.32 3568
6969.11 3767
6969.90 3931
6970.69 3959
6971.47 4143
6972.26 4006
6973.05 4064
6973.84 3964
6974.63 4113
6975.41 4012
6976.20 4150
6976.99 4085
6977.78 4014
6978.57 4103
6979.36 4087
6980.14 4016
6980.93 4555
6981.72 5410
6982.51 6484
6983.30 7766
6984.09 9846
6984.88 12490
6985.66 14725
6986.45 16725
6987.24 18120
6988.03 18818
6988.82 18059
6989.61 16425
6990.40 14600
6991.19 12545
6991.98 10383
6992.76 8517
6993.55 7074
6994.34 6060
6995.13 4886
6995.92 4348
6996.71 4028
6997.50 3697
6998.29 3393
6999.08 3632
6999.87 3690
7000.66 3654
7001.45 3584
7002.24 3805
7003.03 3633
7003.82 3477
7004.61 3482
7005.40 3423
7006.19 3130
7006.98 2867
7007.77 2531
7008.56 2394
7009.35 2406
7010.14 2375
7010.93 2375
7011.72 2500
7012.51 2787
7013.30 2768
7014.09 2879
7014.88 2970
7015.67 3084
7016.46 2953
7017.25 2753
7018.04 2791
7018.83 2716
7019.62 2484
7020.41 2406
7021.20 2551
7021.99 2428
7022.78 2518
7023.57 2586
7024.37 2505
7025.16 2580
7025.95 2734
7026.74 2751
7027.53 2727
7028.32 2692
7029.11 2495
7029.90 2377
7030.69 2460
7031.49 2454
7032.28 2374
7033.07 2456
7033.86 2294
7034.65 2316
7035.44 2117
7036.23 2232
7037.03 2196
7037.82 2169
7038.61 2261
7039.40 2405
7040.19 2439
7040.98 2493
7041.78 2373
7042.57 2471
7043.36 2661
7044.15 2686
7044.94 2753
7045.74 2874
7046.53 2956
7047.32 3111
7048.11 3147
7048.91 3310
7049.70 3778
7050.49 3985
7051.28 4214
7052.08 4259
7052.87 4043
7053.66 3882
7054.45 3720
7055.25 3357
7056.04 3085
7056.83 2856
7057.62 2632
7058.42 2638
7059.21 2516
7060.00 2552
7060.80 2386
7061.59 2255
7062.38 2248
7063.17 2512
7063.97 2499
7064.76 2404
7065.55 2447
7066.35 2316
7067.14 2150
7067.93 2159
7068.73 2114
7069.52 2062
7070.31 2063
7071.11 2100
7071.90 2086
7072.69 2030
7073.49 1973
7074.28 1861
7075.08 1803
7075.87 1787
7076.66 1860
7077.46 1870
7078.25 1908
7079.05 1765
7079.84 1823
7080.63 1827
7081.43 1716
7082.22 1592
7083.02 1761
7083.81 1809
7084.60 1671
7085.40 1665
7086.19 1578
7086.99 1618
7087.78 1703
7088.58 1722
7089.37 1621
7090.17 1595
7090.96 1657
7091.76 1691
7092.55 1519
7093.34 1535
7094.14 1664
7094.93 1582
7095.73 1606
7096.52 1572
7097.32 1559
7098.11 1541
7098.91 1482
7099.70 1491
7100.50 1497
7101.29 1476
7102.09 1408
7102.89 1426
7103.68 1497
7104.48 1561
7105.27 1393
7106.07 1321
7106.86 1400
7107.66 1448
7108.45 1376
7109.25 1370
7110.05 1391
7110.84 1348
7111.64 1361
7112.43 1476
7113.23 1441
7114.02 1352
7114.82 1347
7115.62 1388
7116.41 1320
7117.21 1390
7118.00 1362
7118.80 1519
7119.60 1404
7120.39 1424
7121.19 1548
7121.99 1459
7122.78 1292
7123.58 1470
7124.38 1510
7125.17 1458
7125.97 1472
7126.77 1471
7127.56 1303
7128.36 1249
7129.16 1418
7129.95 1491
7130.75 1575
7131.55 1605
7132.34 1422
7133.14 1399
7133.94 1546
7134.73 1458
7135.53 1397
7136.33 1447
7137.13 1455
7137.92 1424
7138.72 1408
7139.52 1229
7140.32 1280
7141.11 1287
7141.91 1251
7142.71 1220
7143.51 1203
7144.30 1205
7145.10 1336
7145.90 1288
7146.70 1205
7147.49 1075
7148.29 1202
7149.09 1201
7149.89 1149
7150.69 1198
7151.48 1129
7152.28 1116
7153.08 1195
7153.88 1210
7154.68 1183
7155.47 1272
7156.27 1370
7157.07 1292
7157.87 1364
7158.67 1375
7159.47 1332
7160.27 1254
7161.06 1211
7161.86 1140
7162.66 1116
7163.46 1127
7164.26 1074
7165.06 1104
7165.86 1078
7166.66 982
7167.45 961
7168.25 1035
7169.05 1132
7169.85 1084
7170.65 991
7171.45 999
7172.25 1195
7173.05 1176
7173.85 1105
7174.65 1103
7175.45 1031
7176.25 1105
7177.04 1027
7177.84 1021
7178.64 1102
7179.44 998
7180.24 1032
7181.04 1025
7181.84 996
7182.64 966
7183.44 1109
7184.24 1009
7185.04 1014
7185.84 986
7186.64 1028
7187.44 1100
7188.24 1027
7189.04 935
7189.84 942
7190.64 969
7191.44 996
7192.24 1073
7193.04 993
7193.84 942
7194.64 982
7195.44 968
7196.25 932
7197.05 955
7197.85 1061
7198.65 1045
7199.45 1071
7200.25 1081
7201.05 1055
7201.85 1024
7202.65 1007
7203.45 1013
7204.25 1010
7205.05 981
7205.86 953
7206.66 1035
7207.46 1048
7208.26 941
7209.06 933
7209.86 979
7210.66 1088
7211.46 1086
7212.27 1034
7213.07 1089
7213.87 962
7214.67 974
7215.47 979
7216.27 1021
7217.07 1059
7217.88 1074
7218.68 1119
7219.48 1105
7220.28 1096
7221.08 1124
7221.89 1106
7222.69 1061
7223.49 1032
7224.29 1099
7225.09 1135
7225.90 1086
7226.70 1070
7227.50 1120
7228.30 1086
7229.11 1081
7229.91 1034
7230.71 1020
7231.51 1030
7232.32 945
7233.12 933
7233.92 934
7234.72 887
7235.53 903
7236.33 982
7237.13 954
7237.93 977
7238.74 899
7239.54 927
7240.34 1000
7241.15 1070
7241.95 1030
7242.75 1029
7243.56 983
7244.36 894
7245.16 922
7245.97 1002
7246.77 924
7247.57 926
7248.38 924
7249.18 930
7249.98 965
7250.79 1009
7251.59 961
7252.39 861
7253.20 931
7254.00 936
7254.81 866
7255.61 876
7256.41 880
7257.22 841
7258.02 907
7258.82 950
7259.63 910
7260.43 979
7261.24 884
7262.04 888
7262.85 938
7263.65 896
7264.45 942
7265.26 1042
7266.06 967
7266.87 970
7267.67 961
7268.48 961
7269.28 937
7270.09 959
7270.89 944
7271.70 1009
7272.50 973
7273.30 959
7274.11 975
7274.91 892
7275.72 862
7276.52 961
7277.33 958
7278.13 967
7278.94 890
7279.74 922
7280.55 931
7281.36 943
7282.16 949
7282.97 964
7283.77 1120
7284.58 1072
7285.38 1034
7286.19 1014
7286.99 974
7287.80 1072
7288.60 1032
7289.41 1001
7290.22 1023
7291.02 966
7291.83 985
7292.63 1019
7293.44 958
7294.25 981
7295.05 926
7295.86 913
7296.66 894
7297.47 925
7298.28 984
7299.08 924
7299.89 972
7300.70 1069
7301.50 1093
7302.31 985
7303.11 1014
7303.92 1018
7304.73 964
7305.53 1016
7306.34 1008
7307.15 997
7307.95 1091
7308.76 967
7309.57 988
7310.37 1027
7311.18 1056
7311.99 1088
7312.80 1125
7313.60 1087
7314.41 1027
7315.22 1045
7316.02 1158
7316.83 1245
7317.64 1318
7318.45 1459
7319.25 1436
7320.06 1590
7320.87 1565
7321.68 1645
7322.48 1564
7323.29 1388
7324.10 1246
7324.91 1298
7325.71 1246
7326.52 1275
7327.33 1203
7328.14 1239
7328.95 1154
7329.75 1117
7330.56 1109
7331.37 1103
7332.18 1184
7332.99 1090
7333.79 1150
7334.60 1227
7335.41 1112
7336.22 1082
7337.03 1079
7337.84 1117
7338.64 1100
7339.45 1098
7340.26 1059
7341.07 958
7341.88 941
7342.69 933
7343.50 872
7344.30 888
7345.11 849
7345.92 862
7346.73 926
7347.54 853
7348.35 984
7349.16 953
7349.97 935
7350.78 891
7351.58 879
7352.39 871
7353.20 843
7354.01 911
7354.82 916
7355.63 1000
7356.44 892
7357.25 859
7358.06 831
7358.87 867
7359.68 895
7360.49 887
7361.30 854
7362.11 869
7362.92 901
7363.73 833
7364.54 877
7365.35 884
7366.16 835
7366.97 883
7367.78 913
7368.59 810
7369.40 911
7370.21 888
7371.02 875
7371.83 832
7372.64 787
7373.45 810
7374.26 811
7375.07 757
7375.88 798
7376.69 931
7377.50 927
7378.31 914
7379.12 883
7379.93 859
7380.74 919
7381.55 917
7382.37 1004
7383.18 921
7383.99 786
7384.80 828
7385.61 886
7386.42 914
7387.23 839
7388.04 866
7388.85 814
7389.67 788
7390.48 808
7391.29 787
7392.10 896
7392.91 958
7393.72 844
7394.53 850
7395.35 872
7396.16 884
7396.97 921
7397.78 969
7398.59 898
7399.40 846
7400.22 882
7401.03 842
7401.84 808
7402.65 841
7403.46 897
7404.28 872
7405.09 860
7405.90 826
7406.71 870
7407.52 854
7408.34 861
7409.15 868
7409.96 907
7410.77 877
7411.59 902
7412.40 898
7413.21 889
7414.02 856
7414.84 914
7415.65 935
7416.46 957
7417.27 882
7418.09 890
7418.90 948
7419.71 847
7420.53 819
7421.34 828
7422.15 789
7422.97 820
7423.78 836
7424.59 832
7425.40 888
7426.22 817
7427.03 835
7427.84 818
7428.66 793
7429.47 821
7430.28 813
7431.10 825
7431.91 915
7432.73 856
7433.54 837
7434.35 742
7435.17 747
7435.98 750
7436.79 726
7437.61 790
7438.42 856
7439.24 831
7440.05 822
7440.86 817
7441.68 757
7442.49 860
7443.31 857
7444.12 904
7444.94 859
7445.75 816
7446.56 838
7447.38 832
7448.19 807
7449.01 810
7449.82 817
7450.64 907
7451.45 862
7452.27 896
7453.08 926
7453.90 823
7454.71 797
7455.52 768
7456.34 806
7457.15 884
7457.97 849
7458.78 897
7459.60 881
7460.42 912
7461.23 923
7462.05 1028
7462.86 968
7463.68 984
7464.49 893
7465.31 952
7466.12 924
7466.94 978
7467.75 1007
7468.57 968
7469.38 925
7470.20 905
7471.02 844
7471.83 995
7472.65 978
7473.46 875
7474.28 917
7475.10 970
7475.91 1001
7476.73 874
7477.54 924
7478.36 1012
7479.18 904
7479.99 929
7480.81 955
7481.62 919
7482.44 938
7483.26 930
7484.07 974
7484.89 885
7485.71 843
7486.52 863
7487.34 893
7488.16 872
7488.97 898
7489.79 809
7490.61 780
7491.42 804
7492.24 842
7493.06 863
7493.87 870
7494.69 945
7495.51 978
7496.33 871
7497.14 931
7497.96 856
7498.78 832
7499.59 871
7500.41 837
7501.23 794
7502.05 863
7502.86 832
7503.68 775
7504.50 807
7505.32 865
7506.13 942
7506.95 889
7507.77 857
7508.59 877
7509.40 871
7510.22 898
7511.04 901
7511.86 990
7512.68 858
7513.49 897
7514.31 911
7515.13 800
7515.95 767
7516.77 749
7517.59 851
7518.40 858
7519.22 778
7520.04 820
7520.86 883
7521.68 803
7522.50 757
7523.31 729
7524.13 813
7524.95 821
7525.77 856
7526.59 810
7527.41 802
7528.23 904
7529.05 812
7529.86 747
7530.68 730
7531.50 736
7532.32 833
7533.14 787
7533.96 877
7534.78 873
7535.60 804
7536.42 903
7537.24 814
7538.06 841
7538.88 896
7539.70 971
7540.51 993
7541.33 923
7542.15 872
7542.97 874
7543.79 804
7544.61 838
7545.43 899
7546.25 886
7547.07 825
7547.89 798
7548.71 758
7549.53 821
7550.35 840
7551.17 901
7551.99 877
7552.81 805
7553.63 758
7554.45 871
7555.27 877
7556.09 903
7556.91 834
7557.73 889
7558.56 914
7559.38 883
7560.20 922
7561.02 885
7561.84 938
7562.66 946
7563.48 960
7564.30 876
7565.12 867
7565.94 927
7566.76 929
7567.58 844
7568.40 861
7569.23 864
7570.05 987
7570.87 858
7571.69 817
7572.51 754
7573.33 845
7574.15 875
7574.97 904
7575.80 914
7576.62 881
7577.44 861
7578.26 800
7579.08 815
7579.90 913
7580.73 977
7581.55 918
7582.37 883
7583.19 827
7584.01 836
7584.83 932
7585.66 943
7586.48 950
7587.30 959
7588.12 1071
7588.95 942
7589.77 983
7590.59 1044
7591.41 972
7592.23 997
7593.06 1005
7593.88 909
7594.70 985
7595.52 964
7596.35 977
7597.17 987
7597.99 1004
7598.81 1075
7599.64 1100
7600.46 1105
7601.28 1048
7602.11 1112
7602.93 1238
7603.75 1209
7604.57 1295
7605.40 1293
7606.22 1421
7607.04 1517
7607.87 1464
7608.69 1304
7609.51 1333
7610.34 1287
7611.16 1268
7611.98 1136
7612.81 1207
7613.63 1180
7614.45 1161
7615.28 1135
7616.10 1275
7616.92 1279
7617.75 1280
7618.57 1323
7619.40 1486
7620.22 1489
7621.04 1487
7621.87 1478
7622.69 1427
7623.52 1369
7624.34 1196
7625.16 1151
7625.99 1251
7626.81 1133
7627.64 1183
7628.46 1215
7629.28 1203
7630.11 1294
7630.93 1538
7631.76 1468
7632.58 1445
7633.41 1499
7634.23 1556
7635.06 1486
7635.88 1315
7636.71 1236
7637.53 1170
7638.36 1170
7639.18 1073
7640.01 1048
7640.83 1060
7641.66 970
7642.48 930
7643.31 967
7644.13 1030
7644.96 947
7645.78 1002
7646.61 892
7647.43 1004
7648.26 959
7649.08 992
7649.91 1013
7650.73 946
7651.56 1021
7652.38 960
7653.21 868
7654.04 901
7654.86 871
7655.69 901
7656.51 839
7657.34 853
7658.16 835
7658.99 918
7659.82 887
7660.64 863
7661.47 880
7662.29 858
7663.12 900
7663.95 803
7664.77 877
7665.60 862
7666.43 862
7667.25 818
7668.08 874
7668.91 905
7669.73 873
7670.56 963
7671.38 846
7672.21 827
7673.04 889
7673.87 873
7674.69 868
7675.52 804
7676.35 862
7677.17 854
7678.00 773
7678.83 833
7679.65 812
7680.48 761
7681.31 820
7682.13 796
7682.96 823
7683.79 771
7684.62 799
7685.44 748
7686.27 845
7687.10 830
7687.93 859
7688.75 799
7689.58 834
7690.41 851
7691.24 860
7692.06 868
7692.89 894
7693.72 858
7694.55 733
7695.38 760
7696.20 883
7697.03 883
7697.86 922
7698.69 858
7699.52 852
7700.34 910
7701.17 904
7702.00 905
7702.83 861
7703.66 831
7704.49 833
7705.31 783
7706.14 796
7706.97 869
7707.80 782
7708.63 762
7709.46 812
7710.29 827
7711.11 820
7711.94 878
7712.77 899
7713.60 842
7714.43 831
7715.26 776
7716.09 795
7716.92 806
7717.75 834
7718.58 853
7719.40 806
7720.23 785
7721.06 806
7721.89 758
7722.72 806
7723.55 827
7724.38 787
7725.21 775
7726.04 773
7726.87 829
7727.70 786
7728.53 758
7729.36 761
7730.19 769
7731.02 803
7731.85 826
7732.68 813
7733.51 796
7734.34 778
7735.17 859
7736.00 789
7736.83 802
7737.66 800
7738.49 758
7739.32 759
7740.15 707
7740.98 724
7741.81 732
7742.64 688
7743.47 726
7744.30 749
7745.13 762
7745.96 737
7746.79 804
7747.62 805
7748.45 806
7749.29 880
7750.12 861
7750.95 823
7751.78 721
7752.61 760
7753.44 724
7754.27 723
7755.10 801
7755.93 801
7756.76 795
7757.60 805
7758.43 741
7759.26 751
7760.09 805
7760.92 766
7761.75 756
7762.58 791
7763.42 738
7764.25 668
7765.08 680
7765.91 707
7766.74 714
7767.57 761
7768.41 774
7769.24 755
7770.07 763
7770.90 854
7771.73 809
7772.57 775
7773.40 728
7774.23 759
7775.06 784
7775.90 826
7776.73 776
7777.56 776
7778.39 858
7779.22 791
7780.06 736
7780.89 778
7781.72 843
7782.55 806
7783.39 849
7784.22 882
7785.05 779
7785.89 779
7786.72 791
7787.55 812
7788.38 806
7789.22 823
7790.05 821
7790.88 851
7791.72 828
7792.55 735
7793.38 732
7794.22 735
7795.05 842
7795.88 774
7796.72 789
7797.55 740
7798.38 857
7799.22 868
7800.05 877
7800.88 854
7801.72 817
7802.55 817
7803.38 844
7804.22 794
7805.05 874
7805.89 839
7806.72 873
7807.55 861
7808.39 884
7809.22 888
7810.06 937
7810.89 990
7811.72 1078
7812.56 1015
7813.39 982
7814.23 1044
7815.06 1159
7815.89 1144
7816.73 1161
7817.56 1112
7818.40 1159
7819.23 1186
7820.07 1228
7820.90 1101
7821.74 1068
7822.57 1056
7823.41 1043
7824.24 1123
7825.08 1169
7825.91 1167
7826.75 1211
7827.58 1383
7828.42 1279
7829.25 1239
7830.09 1185
7830.92 1192
7831.76 1248
7832.59 1101
7833.43 1170
7834.26 1099
7835.10 1285
7835.93 1241
7836.77 1269
7837.60 1167
7838.44 1173
7839.28 1158
7840.11 1215
7840.95 1093
7841.78 1115
7842.62 1084
7843.45 1098
7844.29 1095
7845.13 1077
7845.96 1250
7846.80 1143
7847.63 1115
7848.47 1040
7849.31 1026
7850.14 1048
7850.98 1145
7851.82 1193
7852.65 1115
7853.49 1145
7854.32 1191
7855.16 1063
7856.00 1199
7856.83 1206
7857.67 1292
7858.51 1353
7859.34 1390
7860.18 1436
7861.02 1560
7861.85 1484
7862.69 1517
7863.53 1350
7864.37 1317
7865.20 1292
7866.04 1196
7866.88 1171
7867.71 1112
7868.55 1212
7869.39 1218
7870.23 1316
7871.06 1262
7871.90 1359
7872.74 1349
7873.57 1379
7874.41 1336
7875.25 1554
7876.09 1568
7876.93 1712
7877.76 1821
7878.60 1871
7879.44 1916
7880.28 1840
7881.11 1927
7881.95 1636
7882.79 1564
7883.63 1471
7884.47 1317
7885.30 1248
7886.14 1294
7886.98 1371
7887.82 1398
7888.66 1350
7889.50 1414
7890.33 1302
7891.17 1392
7892.01 1519
7892.85 1510
7893.69 1497
7894.53 1384
7895.36 1347
7896.20 1386
7897.04 1266
7897.88 1223
7898.72 1335
7899.56 1304
7900.40 1261
7901.24 1311
7902.08 1240
7902.91 1176
7903.75 1097
7904.59 1095
7905.43 1041
7906.27 1026
7907.11 1048
7907.95 1104
7908.79 1054
7909.63 1070
7910.47 1057
7911.31 1095
7912.15 1113
7912.99 1107
7913.83 1132
7914.67 1090
7915.50 1029
7916.34 1122
7917.18 1174
7918.02 1224
7918.86 1235
7919.70 1274
7920.54 1272
7921.38 1256
7922.22 1247
7923.06 1168
7923.90 1016
7924.74 1033
7925.58 1021
7926.42 998
7927.27 998
7928.11 1016
7928.95 955
7929.79 966
7930.63 1057
7931.47 954
7932.31 931
7933.15 993
7933.99 1025
7934.83 985
7935.67 905
7936.51 942
7937.35 1013
7938.19 1087
7939.03 1013
7939.88 948
7940.72 955
7941.56 988
7942.40 1049
7943.24 930
7944.08 946
7944.92 972
7945.76 1010
7946.60 1030
7947.45 989
7948.29 939
7949.13 1050
7949.97 1105
7950.81 1050
7951.65 1095
7952.50 1000
7953.34 1093
7954.18 1033
7955.02 1091
7955.86 1132
7956.70 1152
7957.55 1195
7958.39 1269
7959.23 1211
7960.07 1114
7960.91 1151
7961.76 1119
7962.60 1163
7963.44 1199
7964.28 1197
7965.13 1149
7965.97 1196
7966.81 1312
7967.65 1282
7968.50 1256
7969.34 1332
7970.18 1363
7971.02 1267
7971.87 1311
7972.71 1228
7973.55 1163
7974.39 1079
7975.24 1047
7976.08 1043
7976.92 1056
7977.77 1086
7978.61 942
7979.45 827
7980.30 860
7981.14 886
7981.98 864
7982.83 919
7983.67 962
7984.51 932
7985.36 992
7986.20 1051
7987.04 1064
7987.89 893
7988.73 917
7989.57 961
7990.42 928
7991.26 913
7992.10 835
7992.95 850
7993.79 892
7994.64 881
7995.48 817
7996.32 806
7997.17 810
7998.01 824
7998.86 837
7999.70 858
8000.54 841
8001.39 812
8002.23 847
8003.08 762
8003.92 779
8004.77 805
8005.61 881
8006.45 931
8007.30 887
8008.14 835
8008.99 847
8009.83 808
8010.68 829
8011.52 840
8012.37 839
8013.21 888
8014.06 918
8014.90 838
8015.75 847
8016.59 864
8017.44 897
8018.28 896
8019.13 781
8019.97 788
8020.82 823
8021.66 785
8022.51 813
8023.35 776
8024.20 778
8025.05 855
8025.89 832
8026.74 799
8027.58 792
8028.43 833
8029.27 879
8030.12 839
8030.96 862
8031.81 814
8032.66 832
8033.50 825
8034.35 868
8035.19 855
8036.04 878
8036.89 866
8037.73 979
8038.58 877
8039.43 928
8040.27 873
8041.12 935
8041.96 940
8042.81 950
8043.66 842
8044.50 801
8045.35 854
8046.20 736
8047.04 785
8047.89 835
8048.74 807
8049.58 824
8050.43 807
8051.28 722
8052.12 722
8052.97 781
8053.82 775
8054.67 815
8055.51 827
8056.36 841
8057.21 785
8058.05 771
8058.90 714
8059.75 763
8060.60 708
8061.44 685
8062.29 681
8063.14 674
8063.99 720
8064.83 794
8065.68 799
8066.53 751
8067.38 692
8068.22 787
8069.07 783
8069.92 760
8070.77 774
8071.62 727
8072.46 717
8073.31 701
8074.16 763
8075.01 789
8075.86 771
8076.71 667
8077.55 715
8078.40 704
8079.25 753
8080.10 769
8080.95 701
8081.80 767
8082.64 758
8083.49 714
8084.34 742
8085.19 845
8086.04 831
8086.89 757
8087.74 753
8088.58 794
8089.43 747
8090.28 642
8091.13 597
8091.98 705
8092.83 720
8093.68 633
8094.53 701
8095.38 710
8096.23 755
8097.08 712
8097.93 678
8098.77 728
8099.62 730
8100.47 713
8101.32 806
8102.17 766
8103.02 789
8103.87 818
8104.72 792
8105.57 745
8106.42 654
8107.27 648
8108.12 742
8108.97 778
8109.82 727
8110.67 716
8111.52 714
8112.37 670
8113.22 600
8114.07 691
8114.92 736
8115.77 737
8116.62 675
8117.47 675
8118.32 720
8119.17 679
8120.02 716
8120.87 681
8121.72 684
8122.58 752
8123.43 753
8124.28 691
8125.13 614
8125.98 695
8126.83 699
8127.68 734
8128.53 724
8129.38 695
8130.23 690
8131.08 672
8131.94 771
8132.79 766
8133.64 729
8134.49 755
8135.34 820
8136.19 759
8137.04 691
8137.89 695
8138.75 775
8139.60 738
8140.45 759
8141.30 764
8142.15 734
8143.00 749
8143.86 740
8144.71 782
8145.56 798
8146.41 713
8147.26 781
8148.12 835
8148.97 749
8149.82 826
8150.67 753
8151.52 808
8152.38 782
8153.23 819
8154.08 903
8154.93 941
8155.78 1014
8156.64 1052
8157.49 1049
8158.34 1034
8159.19 887
8160.05 811
8160.90 862
8161.75 830
8162.61 773
8163.46 779
8164.31 742
8165.16 801
8166.02 768
8166.87 725
8167.72 735
8168.58 621
8169.43 741
8170.28 783
8171.14 682
8171.99 719
8172.84 701
8173.70 776
8174.55 744
8175.40 758
8176.26 755
8177.11 727
8177.96 716
8178.82 698
8179.67 729
8180.52 750
8181.38 770
8182.23 697
8183.08 621
8183.94 672
8184.79 692
8185.65 674
8186.50 655
8187.35 698
8188.21 652
8189.06 687
8189.92 612
8190.77 612
8191.63 613
8192.48 591
8193.33 619
8194.19 581
8195.04 622
8195.90 641
8196.75 581
8197.61 673
8198.46 578
8199.32 651
8200.17 674
8201.02 619
8201.88 662
8202.73 747
8203.59 586
8204.44 552
8205.30 576
8206.15 648
8207.01 705
8207.86 673
8208.72 670
8209.57 657
8210.43 614
8211.29 592
8212.14 619
8213.00 600
8213.85 615
8214.71 658
8215.56 656
8216.42 631
8217.27 673
8218.13 623
8218.98 624
8219.84 649
8220.70 640
8221.55 665
8222.41 626
8223.26 640
8224.12 704
8224.98 634
8225.83 662
8226.69 727
8227.54 660
8228.40 656
8229.26 663
8230.11 674
8230.97 650
8231.83 603
8232.68 654
8233.54 676
8234.39 602
8235.25 621
8236.11 648
8236.96 662
8237.82 620
8238.68 596
8239.53 597
8240.39 615
8241.25 684
8242.11 714
8242.96 697
8243.82 680
8244.68 683
8245.53 707
8246.39 637
8247.25 591
8248.10 564
8248.96 600
8249.82 590
8250.68 645
8251.53 544
8252.39 597
8253.25 677
8254.11 583
8254.96 589
8255.82 585
8256.68 573
8257.54 615
8258.39 568
8259.25 575
8260.11 636
8260.97 618
8261.83 605
8262.68 632
8263.54 732
8264.40 664
8265.26 570
8266.12 587
8266.97 585
8267.83 599
8268.69 609
8269.55 551
8270.41 618
8271.27 565
8272.12 590
8272.98 687
8273.84 615
8274.70 583
8275.56 664
8276.42 654
8277.28 670
8278.13 685
8278.99 646
8279.85 609
8280.71 630
8281.57 641
8282.43 600
8283.29 615
8284.15 654
8285.01 633
8285.87 628
8286.72 633
8287.58 662
8288.44 638
8289.30 680
8290.16 661
8291.02 625
8291.88 711
8292.74 679
8293.60 734
8294.46 668
8295.32 669
8296.18 697
8297.04 690
8297.90 714
8298.76 672
8299.62 693
8300.48 664
8301.34 680
8302.20 654
8303.06 613
8303.92 714
8304.78 681
8305.64 687
8306.50 652
8307.36 676
8308.22 647
8309.08 663
8309.94 685
8310.80 645
8311.66 609
8312.52 671
8313.38 727
8314.24 695
8315.10 734
8315.96 695
8316.83 731
8317.69 688
8318.55 595
8319.41 696
8320.27 749
8321.13 683
8321.99 689
8322.85 645
8323.71 721
8324.57 661
8325.44 564
8326.30 566
8327.16 526
8328.02 582
8328.88 570
8329.74 573
8330.60 666
8331.47 592
8332.33 655
8333.19 577
8334.05 551
8334.91 507
8335.77 529
8336.64 565
8337.50 574
8338.36 623
8339.22 581
8340.08 607
8340.94 605
8341.81 642
8342.67 617
8343.53 607
8344.39 617
8345.26 612
8346.12 651
8346.98 629
8347.84 566
8348.71 645
8349.57 635
8350.43 644
8351.29 637
8352.16 648
8353.02 624
8353.88 689
8354.74 622
8355.61 608
8356.47 617
8357.33 621
8358.19 621
8359.06 654
8359.92 642
8360.78 639
8361.65 633
8362.51 593
8363.37 661
8364.24 593
8365.10 592
8365.96 637
8366.83 578
8367.69 655
8368.55 704
8369.42 587
8370.28 619
8371.14 655
8372.01 663
8372.87 655
8373.73 649
8374.60 635
8375.46 641
8376.33 668
8377.19 629
8378.05 604
8378.92 588
8379.78 672
8380.65 665
8381.51 636
8382.37 640
8383.24 626
8384.10 623
8384.97 691
8385.83 671
8386.70 735
8387.56 777
8388.42 711
8389.29 692
8390.15 695
8391.02 630
8391.88 637
8392.75 632
8393.61 646
8394.48 671
8395.34 614
8396.21 582
8397.07 629
8397.94 610
8398.80 571
8399.67 582
8400.53 625
8401.40 638
8402.26 628
8403.13 664
8403.99 698
8404.86 665
8405.72 698
8406.59 699
8407.45 657
8408.32 666
8409.19 611
8410.05 646
8410.92 658
8411.78 736
8412.65 716
8413.51 754
8414.38 755
8415.25 706
8416.11 638
8416.98 611
8417.84 619
8418.71 646
8419.58 646
8420.44 663
8421.31 641
8422.17 591
8423.04 629
8423.91 694
8424.77 746
8425.64 736
8426.51 740
8427.37 667
8428.24 693
8429.11 676
8429.97 681
8430.84 669
8431.71 758
8432.57 717
8433.44 762
8434.31 645
8435.17 676
8436.04 654
8436.91 657
8437.77 728
8438.64 754
8439.51 771
8440.38 735
8441.24 785
8442.11 925
8442.98 989
8443.84 979
8444.71 1064
8445.58 1103
8446.45 1159
8447.31 999
8448.18 1015
8449.05 946
8449.92 915
8450.78 912
8451.65 851
8452.52 921
8453.39 902
8454.26 878
8455.12 951
8455.99 951
8456.86 916
8457.73 928
8458.60 942
8459.46 967
8460.33 930
8461.20 960
8462.07 874
8462.94 832
8463.81 820
8464.67 806
8465.54 840
8466.41 846
8467.28 801
8468.15 857
8469.02 863
8469.89 1030
8470.75 1240
8471.62 1132
8472.49 1081
8473.36 1026
8474.23 1080
8475.10 1182
8475.97 1081
8476.84 906
8477.71 811
8478.57 890
8479.44 940
8480.31 805
8481.18 755
8482.05 750
8482.92 726
8483.79 709
8484.66 698
8485.53 734
8486.40 748
8487.27 703
8488.14 762
8489.01 688
8489.88 729
8490.75 725
8491.62 757
8492.49 767
8493.36 668
8494.23 692
8495.10 665
8495.97 751
8496.84 736
8497.71 694
8498.58 745
8499.45 720
8500.32 708
8501.19 708
8502.06 732
8502.93 662
8503.80 661
8504.67 728
8505.54 694
8506.41 687
8507.28 687
8508.15 673
8509.02 678
8509.89 676
8510.76 622
8511.63 732
8512.51 715
8513.38 760
8514.25 716
8515.12 719
8515.99 735
8516.86 707
8517.73 679
8518.60 720
8519.47 695
8520.35 707
8521.22 727
8522.09 770
8522.96 653
8523.83 700
8524.70 718
8525.57 765
8526.45 756
8527.32 720
8528.19 695
8529.06 717
8529.93 658
8530.80 696
8531.68 815
8532.55 725
8533.42 745
8534.29 815
8535.16 765
8536.04 759
8536.91 763
8537.78 714
8538.65 799
8539.52 790
8540.40 691
8541.27 744
8542.14 784
8543.01 784
8543.89 755
8544.76 737
8545.63 787
8546.50 788
8547.38 761
8548.25 774
8549.12 750
8549.99 807
8550.87 837
8551.74 931
8552.61 907
8553.49 1040
8554.36 1043
8555.23 1132
8556.11 1319
8556.98 1257
8557.85 1188
8558.73 1103
8559.60 1129
8560.47 1056
8561.35 974
8562.22 927
8563.09 844
8563.97 840
8564.84 779
8565.71 710
8566.59 664
8567.46 683
8568.33 738
8569.21 732
8570.08 765
8570.96 705
8571.83 728
8572.70 748
8573.58 709
8574.45 734
8575.33 653
8576.20 721
8577.07 681
8577.95 679
8578.82 737
8579.70 763
8580.57 732
8581.45 676
8582.32 606
8583.19 680
8584.07 761
8584.94 689
8585.82 639
8586.69 758
8587.57 681
8588.44 730
8589.32 752
8590.19 676
8591.07 653
8591.94 720
8592.82 677
8593.69 772
8594.57 771
8595.44 744
8596.32 710
8597.19 745
8598.07 703
8598.94 767
8599.82 778
8600.69 768
8601.57 864
8602.44 744
8603.32 674
8604.20 794
8605.07 762
8605.95 756
8606.82 743
8607.70 770
8608.57 738
8609.45 782
8610.33 800
8611.20 751
8612.08 671
8612.95 671
8613.83 720
8614.71 801
8615.58 733
8616.46 717
8617.33 712
8618.21 762
8619.09 745
8619.96 805
8620.84 821
8621.72 784
8622.59 825
8623.47 837
8624.35 855
8625.22 732
8626.10 758
8626.98 848
8627.85 807
8628.73 756
8629.61 739
8630.48 794
8631.36 804
8632.24 822
8633.11 888
8633.99 852
8634.87 812
8635.74 816
8636.62 760
8637.50 842
8638.38 815
8639.25 848
8640.13 860
8641.01 832
8641.89 749
8642.76 815
8643.64 838
8644.52 776
8645.40 904
8646.27 883
8647.15 904
8648.03 902
8648.91 951
8649.79 1034
8650.66 1053
8651.54 1014
8652.42 1054
8653.30 1039
8654.18 1009
8655.05 1074
8655.93 1031
8656.81 1060
8657.69 1025
8658.57 962
8659.45 1069
8660.32 1045
8661.20 1023
8662.08 1014
8662.96 1048
8663.84 989
8664.72 1091
8665.60 1042
8666.47 1018
8667.35 988
8668.23 1103
8669.11 1133
8669.99 1134
8670.87 1132
8671.75 1205
8672.63 1263
8673.51 1281
8674.38 1349
8675.26 1420
8676.14 1504
8677.02 1522
8677.90 1446
8678.78 1443
8679.66 1554
8680.54 1502
8681.42 1454
8682.30 1378
8683.18 1358
8684.06 1291
8684.94 1320
8685.82 1336
8686.70 1394
8687.58 1446
8688.46 1564
8689.34 1781
8690.22 2236
8691.10 2595
8691.98 3334
8692.86 3995
8693.74 4524
8694.62 4658
8695.50 4635
8696.38 4197
8697.26 3646
8698.14 3329
8699.02 2983
8699.90 2396
8700.78 2047
8701.66 1734
8702.54 1564
8703.42 1407
8704.30 1300
8705.18 1272
8706.06 1120
8706.94 1123
8707.82 1012
8708.71 1036
8709.59 994
8710.47 987
8711.35 1029
8712.23 919
8713.11 888
8713.99 906
8714.87 927
8715.75 1004
8716.64 918
8717.52 906
8718.40 906
8719.28 892
8720.16 929
8721.04 933
8721.92 913
8722.81 826
8723.69 922
8724.57 1030
8725.45 937
8726.33 917
8727.21 941
8728.10 925
8728.98 1053
8729.86 945
8730.74 923
8731.62 911
8732.51 970
8733.39 986
8734.27 934
8735.15 915
8736.03 877
8736.92 896
8737.80 917
8738.68 897
8739.56 826
8740.45 803
8741.33 764
8742.21 805
8743.09 832
8743.98 807
8744.86 804
8745.74 868
8746.63 921
8747.51 814
8748.39 819
8749.27 826
8750.16 849
8751.04 835
8751.92 812
8752.81 813
8753.69 853
8754.57 920
8755.46 1026
8756.34 1033
8757.22 1151
8758.11 1155
8758.99 1186
8759.87 1172
8760.76 1142
8761.64 1136
8762.52 1135
8763.41 1141
8764.29 1104
8765.17 1028
8766.06 964
8766.94 970
8767.83 1013
8768.71 986
8769.59 930
8770.48 928
8771.36 929
8772.25 994
8773.13 967
8774.01 998
8774.90 986
8775.78 938
8776.67 924
8777.55 893
8778.44 859
8779.32 843
8780.20 879
8781.09 766
8781.97 771
8782.86 766
8783.74 814
8784.63 865
8785.51 820
8786.40 818
8787.28 825
8788.17 761
8789.05 819
8789.94 822
8790.82 749
8791.71 798
8792.59 796
8793.48 797
8794.36 760
8795.25 788
8796.13 764
8797.02 822
8797.90 832
8798.79 832
8799.67 784
8800.56 783
8801.45 762
8802.33 768
8803.22 708
8804.10 749
8804.99 732
8805.87 768
8806.76 755
8807.65 801
8808.53 785
8809.42 726
8810.30 783
8811.19 786
8812.08 704
8812.96 686
8813.85 690
8814.73 675
8815.62 705
8816.51 699
8817.39 721
8818.28 677
8819.17 702
8820.05 675
8820.94 657
8821.83 712
8822.71 690
8823.60 715
8824.49 733
8825.37 690
8826.26 689
8827.15 717
8828.03 690
8828.92 671
8829.81 739
8830.69 748
8831.58 658
8832.47 696
8833.36 671
8834.24 668
8835.13 631
8836.02 636
8836.90 681
8837.79 675
8838.68 678
8839.57 661
8840.45 684
8841.34 651
8842.23 688
8843.12 692
8844.01 664
8844.89 641
8845.78 599
8846.67 585
8847.56 612
8848.44 633
8849.33 644
8850.22 590
8851.11 609
8852.00 633
8852.88 635
8853.77 592
8854.66 628
8855.55 686
8856.44 695
8857.33 629
8858.21 640
8859.10 571
8859.99 647
8860.88 685
8861.77 634
8862.66 601
8863.55 623
8864.43 582
8865.32 629
8866.21 633
8867.10 653
8867.99 709
8868.88 705
8869.77 629
8870.66 610
8871.55 602
8872.44 675
8873.32 651
8874.21 646
8875.10 607
8875.99 545
8876.88 524
8877.77 558
8878.66 549
8879.55 587
8880.44 613
8881.33 639
8882.22 557
8883.11 637
8884.00 635
8884.89 670
8885.78 655
8886.67 658
8887.56 664
8888.45 676
8889.34 628
8890.23 663
8891.12 596
8892.01 588
8892.90 665
8893.79 619
8894.68 611
8895.57 595
8896.46 592
8897.35 524
8898.24 559
8899.13 577
8900.02 559
8900.91 567
8901.80 569
8902.69 518
8903.58 624
8904.47 592
8905.36 568
8906.26 553
8907.15 593
8908.04 579
8908.93 539
8909.82 585
8910.71 606
8911.60 552
8912.49 605
8913.38 621
8914.28 592
8915.17 676
8916.06 582
8916.95 499
8917.84 547
8918.73 565
8919.62 530
8920.52 608
8921.41 599
8922.30 615
8923.19 551
8924.08 591
8924.97 507
8925.87 535
8926.76 553
8927.65 514
8928.54 539
8929.43 564
8930.33 547
8931.22 491
8932.11 577
8933.00 581
8933.89 559
8934.79 537
8935.68 574
8936.57 621
8937.46 624
8938.36 554
8939.25 559
8940.14 540
8941.03 542
8941.93 534
8942.82 575
8943.71 542
8944.60 495
8945.50 533
8946.39 561
8947.28 562
8948.18 551
8949.07 548
8949.96 550
8950.85 503
8951.75 571
8952.64 538
8953.53 553
8954.43 561
8955.32 500
8956.21 605
8957.11 567
8958.00 527
8958.89 482
8959.79 465
8960.68 514
8961.57 570
8962.47 550
8963.36 579
8964.26 540
8965.15 532
8966.04 553
8966.94 513
8967.83 559
8968.73 563
8969.62 495
8970.51 550
8971.41 559
8972.30 574
8973.20 631
8974.09 609
8974.98 528
8975.88 504
8976.77 531
8977.67 534
8978.56 496
8979.46 522
8980.35 544
8981.25 535
8982.14 546
8983.03 537
8983.93 500
8984.82 543
8985.72 481
8986.61 514
8987.51 448
8988.40 489
8989.30 492
8990.19 476
8991.09 500
8991.98 502
8992.88 485
8993.77 483
8994.67 541
8995.56 550
8996.46 542
8997.36 597
8998.25 529
8999.15 515
9000.04 512
9000.94 548
9001.83 510
9002.73 559
9003.62 539
9004.52 528
9005.42 495
9006.31 470
9007.21 499
9008.10 521
9009.00 521
9009.90 525
9010.79 528
9011.69 482
9012.58 499
9013.48 552
9014.38 540
9015.27 502
9016.17 491
9017.07 493
9017.96 471
9018.86 472
9019.76 539
9020.65 554
9021.55 569
9022.44 495
9023.34 548
9024.24 595
9025.14 547
9026.03 515
9026.93 553
9027.83 599
9028.72 564
9029.62 551
9030.52 548
9031.41 525
9032.31 522
9033.21 503
9034.11 569
9035.00 587
9035.90 562
9036.80 568
9037.69 587
9038.59 584
9039.49 529
9040.39 567
9041.28 540
9042.18 543
9043.08 497
9043.98 466
9044.88 518
9045.77 528
9046.67 509
9047.57 527
9048.47 520
9049.36 524
9050.26 484
9051.16 454
9052.06 494
9052.96 574
9053.86 512
9054.75 522
9055.65 535
9056.55 550
9057.45 540
9058.35 670
9059.25 565
9060.14 532
9061.04 505
9061.94 508
9062.84 556
9063.74 565
9064.64 625
9065.54 639
9066.44 584
9067.33 541
9068.23 540
9069.13 527
9070.03 555
9070.93 559
9071.83 565
9072.73 552
9073.63 637
9074.53 562
9075.43 558
9076.33 647
9077.22 687
9078.12 643
9079.02 626
9079.92 571
9080.82 585
9081.72 599
9082.62 613
9083.52 580
9084.42 507
9085.32 560
9086.22 619
9087.12 579
9088.02 518
9088.92 636
9089.82 636
9090.72 631
9091.62 574
9092.52 594
9093.42 664
9094.32 640
9095.22 610
9096.12 560
9097.02 568
9097.92 548
9098.82 550
9099.72 597
9100.62 603
9101.52 608
9102.43 636
9103.33 606
9104.23 555
9105.13 581
9106.03 553
9106.93 562
9107.83 597
9108.73 545
9109.63 531
9110.53 581
9111.43 595
9112.33 524
9113.24 463
9114.14 517
9115.04 510
9115.94 518
9116.84 542
9117.74 548
9118.64 511
9119.55 459
9120.45 529
9121.35 557
9122.25 502
9123.15 539
9124.05 583
9124.96 551
9125.86 508
9126.76 498
9127.66 524
9128.56 561
9129.46 557
9130.37 518
9131.27 485
9132.17 496
9133.07 515
9133.97 541
9134.88 489
9135.78 454
9136.68 505
9137.58 548
9138.49 502
9139.39 535
9140.29 507
9141.19 557
9142.10 535
9143.00 535
9143.90 527
9144.80 561
9145.71 495
9146.61 461
9147.51 556
9148.42 543
9149.32 479
9150.22 503
9151.12 576
9152.03 623
9152.93 594
9153.83 528
9154.74 556
9155.64 549
9156.54 512
9157.45 536
9158.35 563
9159.25 520
9160.16 536
9161.06 506
9161.96 486
9162.87 472
9163.77 471
9164.68 523
9165.58 578
9166.48 499
9167.39 501
9168.29 537
9169.19 520
9170.10 526
9171.00 491
9171.91 509
9172.81 527
9173.72 506
9174.62 515
9175.52 533
9176.43 529
9177.33 565
9178.24 629
9179.14 564
9180.05 519
9180.95 485
9181.85 508
9182.76 495
9183.66 469
9184.57 458
9185.47 526
9186.38 466
9187.28 488
9188.19 509
9189.09 530
9190.00 483
9190.90 519
9191.81 576
9192.71 546
9193.62 493
9194.52 528
9195.43 553
9196.33 536
9197.24 444
9198.14 470
9199.05 534
9199.96 503
9200.86 464
9201.77 494
9202.67 468
9203.58 446
9204.48 453
9205.39 536
9206.29 568
9207.20 521
9208.11 466
9209.01 505
9209.92 480
9210.82 523
9211.73 496
9212.64 500
9213.54 534
9214.45 512
9215.35 481
9216.26 520
9217.17 529
9218.07 564
9218.98 550
9219.89 575
9220.79 525
9221.70 449
9222.61 476
9223.51 469
9224.42 485
9225.33 497
9226.23 469
9227.14 447
9228.05 498
9228.95 568
9229.86 537
9230.77 534
9231.67 504
9232.58 504
9233.49 522
9234.40 538
9235.30 489
9236.21 475
9237.12 490
9238.02 484
9238.93 466
9239.84 521
9240.75 505
9241.65 508
9242.56 457
9243.47 461
9244.38 482
9245.28 507
9246.19 482
9247.10 487
9248.01 481
9248.92 505
9249.82 417
9250.73 464
9251.64 488
9252.55 482
9253.46 476
9254.36 434
9255.27 464
9256.18 555
9257.09 530
9258.00 529
9258.90 459
9259.81 480
9260.72 513
9261.63 465
9262.54 478
9263.45 452
9264.36 548
9265.26 500
9266.17 511
9267.08 553
9267.99 527
9268.90 437
9269.81 454
9270.72 447
9271.63 509
9272.54 474
9273.44 511
9274.35 498
9275.26 476
9276.17 504
9277.08 481
9277.99 507
9278.90 485
9279.81 472
9280.72 446
9281.63 460
9282.54 467
9283.45 454
9284.36 486
9285.27 489
9286.18 476
9287.09 495
9288.00 456
9288.91 429
9289.82 477
9290.73 516
9291.64 471
9292.55 497
9293.46 549
9294.37 498
9295.28 501
9296.19 516
9297.10 470
9298.01 531
9298.92 532
9299.83 496
9300.74 489
9301.65 535
9302.56 511
9303.47 532
9304.38 517
9305.29 556
9306.20 532
9307.11 533
9308.02 564
9308.93 574
9309.84 581
9310.75 550
9311.67 567
9312.58 551
9313.49 525
9314.40 566
9315.31 526
9316.22 494
9317.13 455
9318.04 429
9318.95 495
9319.87 527
9320.78 525
9321.69 519
9322.60 516
9323.51 573
9324.42 521
9325.34 483
9326.25 500
9327.16 513
9328.07 539
9328.98 467
9329.89 480
9330.81 466
9331.72 487
9332.63 518
9333.54 532
9334.45 539
9335.37 512
9336.28 492
9337.19 499
9338.10 507
9339.01 467
9339.93 448
9340.84 587
9341.75 524
9342.66 505
9343.58 454
9344.49 490
9345.40 453
9346.31 451
9347.23 458
9348.14 436
9349.05 508
9349.97 507
9350.88 462
9351.79 543
9352.70 473
9353.62 469
9354.53 447
9355.44 474
9356.36 510
9357.27 554
9358.18 514
9359.10 486
9360.01 464
9360.92 507
9361.84 470
9362.75 494
9363.66 442
9364.58 451
9365.49 457
9366.40 450
9367.32 451
9368.23 437
9369.15 460
9370.06 440
9370.97 466
9371.89 468
9372.80 463
9373.71 455
9374.63 474
9375.54 474
9376.46 444
9377.37 481
9378.29 540
9379.20 498
9380.11 433
9381.03 489
9381.94 491
9382.86 453
9383.77 453
9384.69 466
9385.60 486
9386.51 464
9387.43 443
9388.34 448
9389.26 427
9390.17 473
9391.09 457
9392.00 472
9392.92 485
9393.83 412
9394.75 450
9395.66 490
9396.58 465
9397.49 447
9398.41 460
9399.32 432
9400.24 522
9401.15 456
9402.07 487
9402.99 470
9403.90 457
9404.82 456
9405.73 426
9406.65 477
9407.56 423
9408.48 404
9409.39 409
9410.31 438
9411.23 492
9412.14 555
9413.06 524
9413.97 420
9414.89 491
9415.81 473
9416.72 438
9417.64 459
9418.55 489
9419.47 479
9420.39 404
9421.30 428
9422.22 456
9423.14 414
9424.05 468
9424.97 430
9425.89 425
9426.80 427
9427.72 431
9428.64 420
9429.55 424
9430.47 417
9431.39 461
9432.30 510
9433.22 462
9434.14 492
9435.05 423
9435.97 449
9436.89 427
9437.80 463
9438.72 467
9439.64 442
9440.56 442
9441.47 515
9442.39 463
9443.31 486
9444.23 481
9445.14 465
9446.06 491
9446.98 508
9447.90 505
9448.81 425
9449.73 433
9450.65 463
9451.57 409
9452.48 475
9453.40 526
9454.32 543
9455.24 496
9456.16 501
9457.07 496
9457.99 442
9458.91 473
9459.83 499
9460.75 469
9461.66 468
9462.58 483
9463.50 484
9464.42 438
9465.34 423
9466.26 458
9467.18 486
9468.09 496
9469.01 446
9469.93 428
9470.85 482
9471.77 486
9472.69 424
9473.61 477
9474.53 465
9475.44 458
9476.36 460
9477.28 458
9478.20 471
9479.12 481
9480.04 438
9480.96 433
9481.88 486
9482.80 502
9483.72 468
9484.64 433
9485.56 493
9486.47 465
9487.39 434
9488.31 463
9489.23 492
9490.15 454
9491.07 433
9491.99 454
9492.91 470
9493.83 428
9494.75 504
9495.67 475
9496.59 451
9497.51 496
9498.43 497
9499.35 477
9500.27 493
9501.19 478
9502.11 506
9503.03 484
9503.95 522
9504.87 482
9505.79 512
9506.71 480
9507.64 460
9508.56 478
9509.48 495
9510.40 488
9511.32 502
9512.24 462
9513.16 474
9514.08 472
9515.00 480
9515.92 485
9516.84 480
9517.76 443
9518.68 491
9519.61 495
9520.53 445
9521.45 518
9522.37 484
9523.29 504
9524.21 498
9525.13 436
9526.05 534
9526.98 461
9527.90 447
9528.82 483
9529.74 448
9530.66 507
9531.58 490
9532.51 463
9533.43 524
9534.35 490
9535.27 515
9536.19 530
9537.11 573
9538.04 498
9538.96 481
9539.88 525
9540.80 503
9541.73 459
9542.65 464
9543.57 467
9544.49 476
9545.41 507
9546.34 518
9547.26 452
9548.18 474
9549.10 493
9550.03 495
9550.95 461
9551.87 480
9552.79 571
9553.72 587
9554.64 557
9555.56 447
9556.49 489
9557.41 538
9558.33 523
9559.25 563
9560.18 493
9561.10 504
9562.02 554
9562.95 513
9563.87 500
9564.79 508
9565.72 501
9566.64 507
9567.56 478
9568.49 516
9569.41 503
9570.33 496
9571.26 528
9572.18 517
9573.11 468
9574.03 462
9574.95 500
9575.88 569
9576.80 612
9577.72 602
9578.65 517
9579.57 575
9580.50 625
9581.42 555
9582.34 605
9583.27 591
9584.19 618
9585.12 544
9586.04 551
9586.97 611
9587.89 566
9588.81 611
9589.74 638
9590.66 638
9591.59 623
9592.51 636
9593.44 604
9594.36 575
9595.29 585
9596.21 557
9597.14 583
9598.06 624
9598.99 614
9599.91 600
9600.84 651
9601.76 638
9602.69 633
9603.61 616
9604.54 647
9605.46 596
9606.39 607
9607.31 615
9608.24 620
9609.16 662
9610.09 623
9611.01 678
9611.94 670
9612.87 669
9613.79 699
9614.72 650
9615.64 639
9616.57 671
9617.49 672
9618.42 620
9619.35 682
9620.27 665
9621.20 693
9622.12 674
9623.05 684
9623.98 684
9624.90 678
9625.83 669
9626.76 717
9627.68 695
9628.61 734
9629.53 711
9630.46 721
9631.39 691
9632.31 688
9633.24 645
9634.17 708
9635.09 761
9636.02 787
9636.95 844
9637.87 746
9638.80 686
9639.73 830
9640.65 793
9641.58 819
9642.51 841
9643.44 793
9644.36 807
9645.29 756
9646.22 823
9647.14 815
9648.07 769
9649.00 763
9649.93 796
9650.85 764
9651.78 851
9652.71 893
9653.64 895
9654.56 808
9655.49 822
9656.42 810
9657.35 870
9658.27 884
9659.20 880
9660.13 849
9661.06 909
9661.99 919
9662.91 901
9663.84 919
9664.77 988
9665.70 979
9666.63 884
9667.56 949
9668.48 974
9669.41 1033
9670.34 1034
9671.27 1093
9672.20 1069
9673.13 1018
9674.05 1056
9674.98 1026
9675.91 1123
9676.84 1053
9677.77 983
9678.70 1049
9679.63 1057
9680.56 1133
9681.48 1161
9682.41 1087
9683.34 1027
9684.27 1139
9685.20 1187
9686.13 1143
9687.06 1066
9687.99 1099
9688.92 1122
9689.85 1113
9690.78 1078
9691.71 1153
9692.63 1184
9693.56 1177
9694.49 1243
9695.42 1144
9696.35 1178
9697.28 1214
9698.21 1180
9699.14 1251
9700.07 1320
9701.00 1255
9701.93 1199
9702.86 1200
9703.79 1188
9704.72 1143
9705.65 1177
9706.58 1225
9707.51 1284
9708.44 1249
9709.37 1338
9710.30 1302
9711.23 1292
9712.16 1315
9713.09 1471
9714.02 1583
9714.95 1553
9715.89 1597
9716.82 1697
9717.75 1643
9718.68 1686
9719.61 1649
9720.54 1569
9721.47 1434
9722.40 1344
9723.33 1292
9724.26 1261
9725.19 1249
9726.12 1181
9727.06 1162
9727.99 1252
9728.92 1207
9729.85 1256
9730.78 1225
9731.71 1251
9732.64 1247
9733.57 1234
9734.51 1248
9735.44 1231
9736.37 1317
9737.30 1161
9738.23 1185
9739.16 1127
9740.10 1192
9741.03 1159
9741.96 1159
9742.89 1126
9743.82 1165
9744.75 1072
9745.69 1098
9746.62 1169
9747.55 1192
9748.48 1082
9749.41 1085
9750.35 1140
9751.28 1041
9752.21 1118
9753.14 1054
9754.08 991
9755.01 1017
9755.94 1012
9756.87 1009
9757.81 1073
9758.74 1011
9759.67 1036
9760.60 1068
9761.54 1027
9762.47 1014
9763.40 980
9764.34 1089
9765.27 1035
9766.20 1015
9767.13 964
9768.07 981
9769.00 1026
9769.93 1068
9770.87 1057
9771.80 1076
9772.73 1031
9773.67 1071
9774.60 1031
9775.53 955
9776.47 974
9777.40 994
9778.33 1007
9779.27 1030
9780.20 1060
9781.14 1010
9782.07 979
9783.00 1038
9783.94 1046
9784.87 1148
9785.80 1139
9786.74 1170
9787.67 1188
9788.61 1058
9789.54 1104
9790.47 1087
9791.41 1081
9792.34 1010
9793.28 1017
9794.21 976
9795.15 994
9796.08 1063
9797.01 1063
9797.95 1071
9798.88 1104
9799.82 1192
9800.75 1184
9801.69 1154
9802.62 1196
9803.56 1124
9804.49 1066
9805.43 997
9806.36 928
9807.30 944
9808.23 901
9809.17 817
9810.10 877
9811.04 843
9811.97 824
9812.91 848
9813.84 900
9814.78 827
9815.71 828
9816.65 833
9817.58 847
9818.52 868
9819.46 817
9820.39 831
9821.33 852
9822.26 830
9823.20 842
9824.13 803
9825.07 789
9826.00 827
9826.94 792
9827.88 798
9828.81 793
9829.75 889
9830.68 839
9831.62 812
9832.56 809
9833.49 850
9834.43 824
9835.37 792
9836.30 845
9837.24 892
9838.17 843
9839.11 854
9840.05 844
9840.98 828
9841.92 855
9842.86 837
9843.79 814
9844.73 772
9845.67 786
9846.60 766
9847.54 706
9848.48 764
9849.42 818
9850.35 841
9851.29 761
9852.23 762
9853.16 783
9854.10 713
9855.04 782
9855.98 818
9856.91 732
9857.85 805
9858.79 792
9859.72 754
9860.66 794
9861.60 822
9862.54 817
9863.47 798
9864.41 732
9865.35 777
9866.29 751
9867.23 753
9868.16 760
9869.10 678
9870.04 749
9870.98 771
9871.92 787
9872.85 744
9873.79 757
9874.73 754
9875.67 724
9876.61 710
9877.54 749
9878.48 727
9879.42 846
9880.36 818
9881.30 754
9882.24 795
9883.18 815
9884.11 794
9885.05 760
9885.99 754
9886.93 805
9887.87 771
9888.81 729
9889.75 693
9890.69 743
9891.62 765
9892.56 753
9893.50 772
9894.44 730
9895.38 738
9896.32 767
9897.26 755
9898.20 773
9899.14 740
9900.08 773
9901.02 751
9901.96 771
9902.90 712
9903.83 711
9904.77 704
9905.71 724
9906.65 735
9907.59 738
9908.53 807
9909.47 756
9910.41 782
9911.35 800
9912.29 814
9913.23 797
9914.17 778
9915.11 827
9916.05 755
9916.99 761
9917.93 722
9918.87 766
9919.81 798
9920.75 766
9921.69 812
9922.64 832
9923.58 915
9924.52 997
9925.46 1167
9926.40 1247
9927.34 1301
9928.28 1450
9929.22 1532
9930.16 1749
9931.10 1595
9932.04 1465
9932.98 1434
9933.92 1251
9934.87 1176
9935.81 1030
9936.75 942
9937.69 893
9938.63 787
9939.57 767
9940.51 816
9941.45 805
9942.39 823
9943.34 795
9944.28 763
9945.22 814
9946.16 820
9947.10 787
9948.04 747
9948.99 791
9949.93 671
9950.87 698
9951.81 729
9952.75 760
9953.69 744
9954.64 777
9955.58 722
9956.52 740
9957.46 723
9958.41 797
9959.35 794
9960.29 729
9961.23 674
9962.17 756
9963.12 779
9964.06 806
9965.00 778
9965.94 720
9966.89 805
9967.83 865
9968.77 754
9969.71 726
9970.66 803
9971.60 722
9972.54 727
9973.49 798
9974.43 778
9975.37 726
9976.31 677
9977.26 758
9978.20 853
9979.14 783
9980.09 807
9981.03 743
9981.97 785
9982.92 779
9983.86 662
9984.80 680
9985.75 764
9986.69 751
9987.63 766
9988.58 702
9989.52 685
9990.46 727
9991.41 758
9992.35 759
9993.30 688
9994.24 637
9995.18 738
9996.13 671
9997.07 667
9998.02 688
9998.96 709
9999.90 648
10000.85 654
10001.79 644
10002.74 662
10003.68 713
10004.62 667
10005.57 696
10006.51 671
10007.46 683
10008.40 715
10009.35 665
10010.29 698
10011.24 677
10012.18 669
10013.13 646
10014.07 642
10015.01 668
10015.96 648
10016.90 652
10017.85 632
10018.79 669
10019.74 628
10020.68 615
10021.63 639
10022.58 614
10023.52 618
10024.47 697
10025.41 686
10026.36 627
10027.30 589
10028.25 623
10029.19 663
10030.14 660
10031.08 690
10032.03 635
10032.98 652
10033.92 632
10034.87 648
10035.81 661
10036.76 642
10037.70 684
10038.65 621
10039.60 578
10040.54 585
10041.49 574
10042.43 569
10043.38 551
10044.33 607
10045.27 642
10046.22 638
10047.17 554
10048.11 619
10049.06 575
10050.00 571
10050.95 542
10051.90 597
10052.84 607
10053.79 562
10054.74 653
10055.68 554
10056.63 587
10057.58 570
10058.52 628
10059.47 583
10060.42 617
10061.37 616
10062.31 572
10063.26 608
10064.21 545
10065.15 486
10066.10 581
10067.05 573
10068.00 565
10068.94 545
10069.89 553
10070.84 552
10071.79 547
10072.73 543
10073.68 546
10074.63 608
10075.58 606
10076.52 576
10077.47 598
10078.42 595
10079.37 583
10080.32 554
10081.26 561
10082.21 569
10083.16 648
10084.11 613
10085.06 521
10086.00 556
10086.95 582
10087.90 559
10088.85 589
10089.80 540
10090.75 566
10091.69 543
10092.64 573
10093.59 552
10094.54 543
10095.49 498
10096.44 515
10097.39 508
10098.33 580
10099.28 557
10100.23 552
10101.18 587
10102.13 568
10103.08 557
10104.03 586
10104.98 580
10105.93 530
10106.87 543
10107.82 540
10108.77 525
10109.72 549
10110.67 588
10111.62 548
10112.57 553
10113.52 525
10114.47 458
10115.42 474
10116.37 556
10117.32 558
10118.27 554
10119.22 573
10120.17 552
10121.12 497
10122.07 494
10123.02 527
10123.97 530
10124.92 519
10125.87 495
10126.82 559
10127.77 522
10128.72 536
10129.67 574
10130.62 543
10131.57 509
10132.52 570
10133.47 539
10134.42 529
10135.37 532
10136.32 585
10137.27 586
10138.22 542
10139.17 572
10140.12 573
10141.07 541
10142.02 514
10142.98 515
10143.93 530
10144.88 496
10145.83 563
10146.78 533
10147.73 572
10148.68 588
10149.63 563
10150.58 651
10151.54 561
10152.49 502
10153.44 538
10154.39 558
10155.34 536
10156.29 532
10157.24 534
10158.20 547
10159.15 565
10160.10 513
10161.05 541
10162.00 555
10162.95 602
10163.91 564
10164.86 521
10165.81 552
10166.76 565
10167.71 554
10168.67 557
10169.62 608
10170.57 561
10171.52 525
10172.47 594
10173.43 566
10174.38 551
10175.33 607
10176.28 565
10177.24 614
10178.19 613
10179.14 663
10180.09 683
10181.05 589
10182.00 607
10182.95 637
10183.90 702
10184.86 597
10185.81 693
10186.76 676
10187.72 679
10188.67 729
10189.62 707
10190.58 630
10191.53 685
10192.48 618
10193.43 593
10194.39 632
10195.34 616
10196.29 671
10197.25 674
10198.20 763
10199.16 702
10200.11 644
10201.06 696
10202.02 715
10202.97 779
10203.92 755
10204.88 790
10205.83 847
10206.78 904
10207.74 914
10208.69 992
10209.65 929
10210.60 943
10211.55 925
10212.51 862
10213.46 798
10214.42 764
10215.37 746
10216.33 714
10217.28 713
10218.23 680
10219.19 703
10220.14 663
10221.10 711
10222.05 747
10223.01 744
10223.96 708
10224.92 665
10225.87 759
10226.83 700
10227.78 684
10228.74 604
10229.69 671
10230.65 643
10231.60 631
10232.56 636
10233.51 641
10234.47 665
10235.42 713
10236.38 702
10237.33 705
10238.29 634
10239.24 633
10240.20 663
10241.15 593
10242.11 612
10243.06 584
10244.02 533
10244.98 552
10245.93 578
10246.89 592
10247.84 589
10248.80 585
10249.75 600
10250.71 599
10251.67 605
10252.62 574
10253.58 604
10254.53 596
10255.49 582
10256.45 518
10257.40 489
10258.36 594
10259.32 614
10260.27 504
10261.23 477
10262.18 500
10263.14 489
10264.10 545
10265.05 531
10266.01 513
10266.97 496
10267.92 503
10268.88 515
10269.84 542
10270.79 516
10271.75 542
10272.71 552
10273.67 523
10274.62 490
10275.58 498
10276.54 591
10277.49 533
10278.45 546
10279.41 502
10280.37 477
10281.32 517
10282.28 516
10283.24 456
10284.19 506
10285.15 539
10286.11 526
10287.07 497
10288.03 489
10288.98 474
10289.94 501
10290.90 491
10291.86 480
10292.81 505
10293.77 541
10294.73 492
10295.69 480
10296.65 483
10297.60 514
10298.56 509
10299.52 563
10300.48 499
10301.44 450
10302.40 481
10303.35 487
10304.31 493
10305.27 505
10306.23 490
10307.19 472
10308.15 503
10309.10 418
10310.06 444
10311.02 510
10311.98 467
10312.94 529
10313.90 513
10314.86 485
10315.82 460
10316.78 502
10317.73 476
10318.69 498
10319.65 499
10320.61 483
10321.57 500
10322.53 518
10323.49 449
10324.45 454
10325.41 463
10326.37 488
10327.33 526
10328.29 508
10329.25 509
10330.21 478
10331.17 470
10332.13 490
10333.09 495
10334.04 532
10335.00 475
10335.96 493
10336.92 500
10337.88 479
10338.84 481
10339.80 521
10340.76 472
10341.72 467
10342.68 490
10343.65 475
10344.61 418
10345.57 455
10346.53 517
10347.49 524
10348.45 508
10349.41 520
10350.37 494
10351.33 501
10352.29 469
10353.25 463
10354.21 464
10355.17 450
10356.13 456
10357.09 473
10358.05 446
10359.02 469
10359.98 445
10360.94 494
10361.90 509
10362.86 448
10363.82 448
10364.78 432
10365.74 409
10366.70 429
10367.67 457
10368.63 497
10369.59 450
10370.55 471
10371.51 440
10372.47 452
10373.43 483
10374.40 421
10375.36 416
10376.32 443
10377.28 481
10378.24 483
10379.21 458
10380.17 478
10381.13 441
10382.09 466
10383.05 470
10384.02 431
10384.98 435
10385.94 453
10386.90 439
10387.86 441
10388.83 447
10389.79 399
10390.75 436
10391.71 443
10392.68 428
10393.64 427
10394.60 433
10395.56 449
10396.53 433
10397.49 451
10398.45 473
10399.42 448
10400.38 450
10401.34 434
10402.30 443
10403.27 463
10404.23 412
10405.19 398
10406.16 411
10407.12 455
10408.08 449
10409.05 384
10410.01 418
10410.97 401
10411.94 429
10412.90 423
10413.86 398
10414.83 408
10415.79 370
10416.75 455
10417.72 474
10418.68 417
10419.65 433
10420.61 416
10421.57 431
10422.54 420
10423.50 430
10424.46 385
10425.43 440
10426.39 444
10427.36 421
10428.32 417
10429.29 440
10430.25 409
10431.21 450
10432.18 421
10433.14 364
10434.11 397
10435.07 359
10436.04 380
10437.00 358
10437.97 376
10438.93 330
10439.90 385
10440.86 433
10441.82 402
10442.79 419
10443.75 360
10444.72 411
10445.68 398
10446.65 414
10447.61 445
10448.58 452
10449.54 423
10450.51 378
10451.48 370
10452.44 433
10453.41 438
10454.37 367
10455.34 377
10456.30 374
10457.27 388
10458.23 400
10459.20 397
10460.16 383
10461.13 386
10462.10 395
10463.06 429
10464.03 346
10464.99 374
10465.96 360
10466.93 407
10467.89 397
10468.86 400
10469.82 416
10470.79 383
10471.76 415
10472.72 425
10473.69 385
10474.65 373
10475.62 405
10476.59 430
10477.55 373
10478.52 412
10479.49 438
10480.45 387
10481.42 371
10482.39 349
10483.35 391
10484.32 400
10485.29 351
10486.25 391
10487.22 376
10488.19 380
10489.15 344
10490.12 398
10491.09 354
10492.06 347
10493.02 372
10493.99 339
10494.96 358
10495.92 320
10496.89 391
10497.86 369
10498.83 361
10499.79 402
10500.76 397
10501.73 408
10502.70 401
10503.66 399
10504.63 376
10505.60 381
10506.57 397
10507.54 443
10508.50 415
10509.47 388
10510.44 370
10511.41 357
10512.38 359
10513.34 378
10514.31 430
10515.28 358
10516.25 364
10517.22 353
10518.19 361
10519.15 353
10520.12 362
10521.09 421
10522.06 393
10523.03 433
10524.00 403
10524.96 415
10525.93 347
10526.90 382
10527.87 385
10528.84 372
10529.81 413
10530.78 385
10531.75 402
10532.72 402
10533.68 380
10534.65 430
10535.62 413
10536.59 422
10537.56 384
10538.53 399
10539.50 402
10540.47 402
10541.44 382
10542.41 418
10543.38 425
10544.35 403
10545.32 393
10546.29 372
10547.26 396
10548.23 376
10549.20 404
10550.17 383
10551.13 414
10552.10 404
10553.07 428
10554.04 404
10555.01 355
10555.98 369
10556.96 357
10557.93 386
10558.90 401
10559.87 354
10560.84 377
10561.81 377
10562.78 424
10563.75 396
10564.72 367
10565.69 387
10566.66 416
10567.63 420
10568.60 426
10569.57 412
10570.54 352
10571.51 378
10572.48 399
10573.45 379
10574.42 398
10575.40 414
10576.37 396
10577.34 368
10578.31 372
10579.28 410
10580.25 385
10581.22 451
10582.19 435
10583.17 397
10584.14 398
10585.11 382
10586.08 420
10587.05 413
10588.02 376
10588.99 434
10589.97 466
10590.94 424
10591.91 431
10592.88 420
10593.85 383
10594.82 410
10595.80 399
10596.77 408
10597.74 388
10598.71 440
10599.68 424
10600.66 382
10601.63 441
10602.60 446
10603.57 417
10604.55 405
10605.52 396
10606.49 400
10607.46 406
10608.44 410
10609.41 465
10610.38 435
10611.35 395
10612.33 421
10613.30 408
10614.27 413
10615.24 395
10616.22 424
10617.19 438
10618.16 424
10619.14 387
10620.11 386
10621.08 434
10622.05 415
10623.03 397
10624.00 397
10624.97 435
10625.95 448
10626.92 438
10627.89 479
10628.87 455
10629.84 450
10630.81 477
10631.79 468
10632.76 445
10633.74 458
10634.71 433
10635.68 428
10636.66 494
10637.63 545
10638.60 557
10639.58 587
10640.55 622
10641.53 650
10642.50 689
10643.47 608
10644.45 545
10645.42 497
10646.40 507
10647.37 505
10648.35 460
10649.32 444
10650.29 428
10651.27 409
10652.24 455
10653.22 439
10654.19 396
10655.17 394
10656.14 381
10657.12 391
10658.09 426
10659.07 427
10660.04 401
10661.02 412
10661.99 434
10662.97 393
10663.94 380
10664.92 421
10665.89 394
10666.87 401
10667.84 414
10668.82 398
10669.79 421
10670.77 444
10671.74 449
10672.72 423
10673.69 430
10674.67 407
10675.65 416
10676.62 428
10677.60 382
10678.57 401
10679.55 473
10680.52 405
10681.50 425
10682.48 412
10683.45 411
10684.43 455
10685.40 478
10686.38 408
10687.36 404
10688.33 407
10689.31 439
10690.28 403
10691.26 409
10692.24 381
10693.21 430
10694.19 420
10695.17 428
10696.14 397
10697.12 350
10698.10 426
10699.07 385
10700.05 393
10701.03 387
10702.00 396
10702.98 412
10703.96 402
10704.93 438
10705.91 384
10706.89 445
10707.86 464
10708.84 435
10709.82 388
10710.80 411
10711.77 414
10712.75 392
10713.73 419
10714.70 346
10715.68 388
10716.66 384
10717.64 401
10718.61 354
10719.59 423
10720.57 395
10721.55 432
10722.53 438
10723.50 401
10724.48 420
10725.46 434
10726.44 408
10727.41 389
10728.39 399
10729.37 453
10730.35 421
10731.33 388
10732.31 410
10733.28 410
10734.26 407
10735.24 378
10736.22 399
10737.20 396
10738.17 364
10739.15 370
10740.13 385
10741.11 434
10742.09 437
10743.07 425
10744.05 413
10745.03 425
10746.00 408
10746.98 404
10747.96 398
10748.94 431
10749.92 415
10750.90 388
10751.88 383
10752.86 389
10753.84 373
10754.82 359
10755.79 367
10756.77 412
10757.75 449
10758.73 413
10759.71 410
10760.69 414
10761.67 412
10762.65 386
10763.63 407
10764.61 396
10765.59 445
10766.57 404
10767.55 386
10768.53 448
10769.51 458
10770.49 390
10771.47 402
10772.45 455
10773.43 452
10774.41 438
10775.39 428
10776.37 422
10777.35 405
10778.33 384
10779.31 400
10780.29 382
10781.27 374
10782.25 404
10783.23 406
10784.21 443
10785.19 469
10786.17 440
10787.15 442
10788.13 415
10789.12 447
10790.10 476
10791.08 441
10792.06 439
10793.04 426
10794.02 420
10795.00 476
10795.98 437
10796.96 433
10797.94 401
10798.93 437
10799.91 441
10800.89 360
10801.87 406
10802.85 422
10803.83 433
10804.81 458
10805.80 424
10806.78 444
10807.76 437
10808.74 487
10809.72 433
10810.70 447
10811.69 435
10812.67 433
10813.65 396
10814.63 417
10815.61 482
10816.59 478
10817.58 429
10818.56 462
10819.54 424
10820.52 437
10821.51 461
10822.49 421
10823.47 436
10824.45 458
10825.43 481
10826.42 517
10827.40 470
10828.38 466
10829.37 426
10830.35 446
10831.33 482
10832.31 453
10833.30 461
10834.28 477
10835.26 454
10836.24 473
10837.23 478
10838.21 481
10839.19 439
10840.18 470
10841.16 473
10842.14 490
10843.13 483
10844.11 464
10845.09 530
10846.08 431
10847.06 399
10848.04 512
10849.03 506
10850.01 471
10850.99 516
10851.98 548
10852.96 491
10853.94 472
10854.93 522
10855.91 520
10856.90 512
10857.88 508
10858.86 511
10859.85 534
10860.83 551
10861.82 504
10862.80 518
10863.78 526
10864.77 574
10865.75 577
10866.74 595
10867.72 562
10868.71 525
10869.69 568
10870.67 551
10871.66 567
10872.64 550
10873.63 548
10874.61 555
10875.60 547
10876.58 581
10877.57 572
10878.55 553
10879.54 561
10880.52 660
10881.51 645
10882.49 607
10883.48 606
10884.46 584
10885.45 597
10886.43 609
10887.42 700
10888.40 640
10889.39 657
10890.37 687
10891.36 704
10892.34 658
10893.33 660
10894.32 640
10895.30 666
10896.29 670
10897.27 637
10898.26 642
10899.24 690
10900.23 696
10901.22 692
10902.20 713
10903.19 708
10904.17 700
10905.16 722
10906.15 671
10907.13 714
10908.12 775
10909.10 720
10910.09 745
10911.08 759
10912.06 748
10913.05 798
10914.04 827
10915.02 837
10916.01 783
10917.00 733
10917.98 793
10918.97 870
10919.96 872
10920.94 880
10921.93 799
10922.92 807
10923.90 817
10924.89 841
10925.88 882
10926.86 870
10927.85 926
10928.84 857
10929.82 797
10930.81 858
10931.80 924
10932.79 963
10933.77 936
10934.76 920
10935.75 848
10936.74 849
10937.72 885
10938.71 890
10939.70 910
10940.69 938
10941.67 990
10942.66 1037
10943.65 999
10944.64 1016
10945.63 980
10946.61 1016
10947.60 972
10948.59 1048
10949.58 1049
10950.57 1094
10951.55 1108
10952.54 1182
10953.53 1227
10954.52 1317
10955.51 1435
10956.49 1550
10957.48 1621
10958.47 1658
10959.46 1687
10960.45 1708
10961.44 1723
10962.43 1781
10963.41 1732
10964.40 1673
10965.39 1559
10966.38 1513
10967.37 1407
10968.36 1337
10969.35 1348
10970.34 1296
10971.33 1237
10972.31 1236
10973.30 1237
10974.29 1295
10975.28 1236
10976.27 1198
10977.26 1311
10978.25 1282
10979.24 1266
10980.23 1260
10981.22 1239
10982.21 1278
10983.20 1397
10984.19 1413
10985.18 1387
10986.17 1373
10987.16 1321
10988.15 1334
10989.14 1335
10990.13 1311
10991.12 1457
10992.11 1392
10993.10 1474
10994.09 1493
10995.08 1580
10996.07 1698
10997.06 1947
10998.05 2165
10999.04 2410
11000.03 2591
11001.02 2762
11002.01 2879
11003.00 2896
11003.99 2742
11004.98 2633
11005.97 2257
11006.96 2158
11007.95 1963
11008.94 1694
11009.93 1563
11010.92 1495
11011.91 1316
11012.91 1274
11013.90 1274
11014.89 1254
11015.88 1268
11016.87 1310
11017.86 1239
11018.85 1176
11019.84 1237
11020.83 1203
11021.83 1120
11022.82 1149
11023.81 1101
11024.80 1031
11025.79 1023
11026.78 987
11027.77 1082
11028.77 973
11029.76 1004
11030.75 904
11031.74 1027
11032.73 974
11033.72 994
11034.72 1054
11035.71 904
11036.70 915
11037.69 900
11038.68 951
11039.68 917
11040.67 921
11041.66 920
11042.65 882
11043.65 852
11044.64 822
11045.63 856
11046.62 821
11047.62 842
11048.61 819
11049.60 789
11050.59 843
11051.59 773
11052.58 732
11053.57 772
11054.56 720
11055.56 828
11056.55 773
11057.54 755
11058.54 741
11059.53 756
11060.52 742
11061.51 754
11062.51 764
11063.50 802
11064.49 770
11065.49 705
11066.48 712
11067.47 797
11068.47 733
11069.46 753
11070.45 719
11071.45 734
11072.44 770
11073.44 806
11074.43 778
11075.42 745
11076.42 738
11077.41 725
11078.40 786
11079.40 748
11080.39 763
11081.39 777
11082.38 754
11083.37 810
11084.37 819
11085.36 781
11086.36 746
11087.35 786
11088.35 778
11089.34 755
11090.33 740
11091.33 736
11092.32 670
11093.32 685
11094.31 715
11095.31 710
11096.30 702
11097.30 712
11098.29 712
11099.29 699
11100.28 666
11101.28 730
11102.27 670
11103.27 681
11104.26 672
11105.26 636
11106.25 666
11107.25 694
11108.24 657
11109.24 637
11110.23 626
11111.23 621
11112.22 646
11113.22 639
11114.21 661
11115.21 685
11116.20 659
11117.20 670
11118.20 657
11119.19 608
11120.19 685
11121.18 645
11122.18 698
11123.17 716
11124.17 748
11125.17 695
11126.16 714
11127.16 692
11128.15 718
11129.15 722
11130.15 723
11131.14 731
11132.14 704
11133.14 646
11134.13 579
11135.13 630
11136.13 668
11137.12 662
11138.12 621
11139.11 593
11140.11 621
11141.11 601
11142.10 592
11143.10 624
11144.10 634
11145.10 643
11146.09 601
11147.09 637
11148.09 645
11149.08 595
11150.08 601
11151.08 602
11152.07 563
11153.07 557
11154.07 542
11155.07 513
11156.06 546
11157.06 523
11158.06 527
11159.06 554
11160.05 503
11161.05 553
11162.05 559
11163.05 556
11164.04 522
11165.04 568
11166.04 530
11167.04 491
11168.04 557
11169.03 505
11170.03 514
11171.03 543
11172.03 594
11173.03 590
11174.02 549
11175.02 565
11176.02 533
11177.02 575
11178.02 556
11179.02 519
11180.01 555
11181.01 535
11182.01 521
11183.01 522
11184.01 604
11185.01 610
11186.00 598
11187.00 587
11188.00 579
11189.00 535
11190.00 555
11191.00 569
11192.00 598
11193.00 596
11194.00 606
11195.00 595
11195.99 603
11196.99 566
11197.99 606
11198.99 611
11199.99 594
11200.99 573
11201.99 623
11202.99 653
11203.99 645
11204.99 559
11205.99 537
11206.99 522
11207.99 573
11208.99 577
11209.99 510
11210.99 545
11211.99 555
11212.99 474
11213.99 550
11214.99 575
11215.99 580
11216.99 586
11217.99 525
11218.99 493
11219.99 495
11220.99 517
11221.99 541
11222.99 567
11223.99 498
11224.99 448
11225.99 478
11226.99 447
11227.99 479
11228.99 459
11229.99 473
11230.99 520
11231.99 529
11232.99 507
11233.99 472
11235.00 459
11236.00 457
11237.00 430
11238.00 418
11239.00 461
11240.00 439
11241.00 452
11242.00 504
11243.00 495
11244.01 492
11245.01 535
11246.01 458
11247.01 498
11248.01 472
11249.01 473
11250.01 503
11251.02 454
11252.02 408
11253.02 476
11254.02 467
11255.02 472
11256.02 454
11257.03 432
11258.03 459
11259.03 429
11260.03 480
11261.03 406
11262.04 431
11263.04 457
11264.04 494
11265.04 471
11266.05 494
11267.05 509
11268.05 482
11269.05 434
11270.05 460
11271.06 467
11272.06 506
11273.06 518
11274.07 475
11275.07 534
11276.07 538
11277.07 504
11278.08 568
11279.08 517
11280.08 491
11281.08 505
11282.09 467
11283.09 496
11284.09 464
11285.10 440
11286.10 451
11287.10 480
11288.11 492
11289.11 416
11290.11 478
11291.12 479
11292.12 498
11293.12 489
11294.13 452
11295.13 500
11296.13 455
11297.14 460
11298.14 478
11299.15 422
11300.15 438
11301.15 433
11302.16 443
11303.16 417
11304.16 430
11305.17 454
11306.17 444
11307.18 468
11308.18 473
11309.19 472
11310.19 483
11311.19 513
11312.20 540
11313.20 548
11314.21 559
11315.21 599
11316.22 645
11317.22 598
11318.23 589
11319.23 485
11320.23 527
11321.24 458
11322.24 444
11323.25 496
11324.25 469
11325.26 468
11326.26 412
11327.27 453
11328.27 423
11329.28 456
11330.28 406
11331.29 453
11332.29 454
11333.30 434
11334.30 437
11335.31 444
11336.32 457
11337.32 395
11338.33 403
11339.33 434
11340.34 424
11341.34 420
11342.35 434
11343.35 416
11344.36 429
11345.37 412
11346.37 407
11347.38 464
11348.38 450
11349.39 469
11350.40 409
11351.40 461
11352.41 431
11353.41 388
11354.42 397
11355.43 423
11356.43 455
11357.44 429
11358.45 423
11359.45 410
11360.46 454
11361.46 449
11362.47 443
11363.48 457
11364.48 465
11365.49 446
11366.50 390
11367.51 388
11368.51 416
11369.52 446
11370.53 427
11371.53 416
11372.54 440
11373.55 412
11374.55 369
11375.56 409
11376.57 401
11377.58 398
11378.58 401
11379.59 432
11380.60 421
11381.60 446
11382.61 440
11383.62 436
11384.63 417
11385.63 408
11386.64 419
11387.65 408
11388.66 443
11389.67 425
11390.67 367
11391.68 391
11392.69 411
11393.70 422
11394.71 436
11395.71 421
11396.72 401
11397.73 406
11398.74 394
11399.75 400
11400.75 392
11401.76 378
11402.77 365
11403.78 363
11404.79 380
11405.80 358
11406.80 377
11407.81 380
11408.82 411
11409.83 431
11410.84 359
11411.85 383
11412.86 424
11413.87 395
11414.87 437
11415.88 411
11416.89 436
11417.90 445
11418.91 415
11419.92 372
11420.93 410
11421.94 406
11422.95 419
11423.96 423
11424.97 395
11425.98 415
11426.98 394
11427.99 368
11429.00 357
11430.01 400
11431.02 382
11432.03 377
11433.04 377
11434.05 419
11435.06 374
11436.07 354
11437.08 379
11438.09 383
11439.10 414
11440.11 389
11441.12 366
11442.13 332
11443.14 376
11444.15 330
11445.16 353
11446.17 398
11447.18 378
11448.19 350
11449.20 404
11450.21 406
11451.22 363
11452.23 368
11453.25 370
11454.26 353
11455.27 338
11456.28 347
11457.29 382
11458.30 364
11459.31 360
11460.32 369
11461.33 416
11462.34 359
11463.35 375
11464.36 363
11465.38 365
11466.39 380
11467.40 337
11468.41 345
11469.42 345
11470.43 413
11471.44 346
11472.46 379
11473.47 377
11474.48 381
11475.49 368
11476.50 399
11477.51 356
11478.52 357
11479.54 392
11480.55 369
11481.56 354
11482.57 403
11483.58 381
11484.60 362
11485.61 355
11486.62 383
11487.63 344
11488.64 366
11489.66 373
11490.67 369
11491.68 367
11492.69 353
11493.71 402
11494.72 395
11495.73 355
11496.74 352
11497.76 348
11498.77 323
11499.78 311
11500.79 339
11501.81 330
11502.82 386
11503.83 382
11504.84 344
11505.86 334
11506.87 357
11507.88 328
11508.90 363
11509.91 307
11510.92 394
11511.94 360
11512.95 358
11513.96 338
11514.98 329
11515.99 383
11517.00 388
11518.02 386
11519.03 334
11520.04 345
11521.06 364
11522.07 409
11523.08 374
11524.10 321
11525.11 340
11526.13 364
11527.14 328
11528.15 332
11529.17 347
11530.18 361
11531.20 338
11532.21 359
11533.22 373
11534.24 365
11535.25 372
11536.27 353
11537.28 333
11538.29 369
11539.31 349
11540.32 320
11541.34 320
11542.35 363
11543.37 352
11544.38 366
11545.40 363
11546.41 334
11547.43 373
11548.44 382
11549.46 399
11550.47 390
11551.49 344
11552.50 358
11553.52 371
11554.53 351
11555.55 338
11556.56 342
11557.58 364
11558.59 373
11559.61 312
11560.62 326
11561.64 315
11562.65 323
11563.67 288
11564.68 338
11565.70 343
11566.71 342
11567.73 361
11568.75 324
11569.76 275
11570.78 275
11571.79 313
11572.81 271
11573.83 325
11574.84 307
11575.86 273
11576.87 327
11577.89 346
11578.91 369
11579.92 327
11580.94 301
11581.95 322
11582.97 344
11583.99 338
11585.00 321
11586.02 327
11587.04 358
11588.05 382
11589.07 404
11590.09 388
11591.10 364
11592.12 363
11593.14 351
11594.15 330
11595.17 358
11596.19 356
11597.20 326
11598.22 379
11599.24 426
11600.25 361
11601.27 353
11602.29 401
11603.31 361
11604.32 417
11605.34 394
11606.36 338
11607.38 382
11608.39 382
11609.41 375
11610.43 365
11611.45 345
11612.46 346
11613.48 389
11614.50 402
11615.52 347
11616.53 337
11617.55 333
11618.57 336
11619.59 320
11620.61 357
11621.62 348
11622.64 328
11623.66 337
11624.68 310
11625.70 301
11626.71 316
11627.73 299
11628.75 330
11629.77 295
11630.79 311
11631.81 304
11632.82 322
11633.84 333
11634.86 377
11635.88 387
11636.90 351
11637.92 318
11638.94 322
11639.96 300
11640.97 294
11641.99 270
11643.01 307
11644.03 337
11645.05 335
11646.07 284
11647.09 320
11648.11 309
11649.13 297
11650.15 326
11651.17 315
11652.18 309
11653.20 318
11654.22 296
11655.24 327
11656.26 351
11657.28 322
11658.30 319
11659.32 329
11660.34 306
11661.36 349
11662.38 361
11663.40 324
11664.42 321
11665.44 349
11666.46 340
11667.48 313
11668.50 314
11669.52 282
11670.54 319
11671.56 306
11672.58 337
11673.60 316
11674.62 305
11675.64 280
11676.66 289
11677.68 321
11678.70 300
11679.72 304
11680.74 285
11681.77 316
11682.79 295
11683.81 289
11684.83 325
11685.85 310
11686.87 304
11687.89 324
11688.91 319
11689.93 295
11690.95 337
11691.97 311
11693.00 288
11694.02 278
11695.04 281
11696.06 333
11697.08 308
11698.10 282
11699.12 324
11700.14 299
11701.17 302
11702.19 310
11703.21 311
11704.23 334
11705.25 293
11706.27 297
11707.30 319
11708.32 348
11709.34 349
11710.36 254
11711.38 277
11712.41 305
11713.43 310
11714.45 282
11715.47 324
11716.49 318
11717.52 275
11718.54 301
11719.56 272
11720.58 306
11721.61 311
11722.63 330
11723.65 314
11724.67 334
11725.70 327
11726.72 308
11727.74 313
11728.76 327
11729.79 317
11730.81 318
11731.83 317
11732.86 364
11733.88 308
11734.90 296
11735.92 333
11736.95 287
11737.97 334
11738.99 335
11740.02 311
11741.04 334
11742.06 324
11743.09 296
11744.11 306
11745.13 335
11746.16 346
11747.18 344
11748.20 318
11749.23 310
11750.25 260
11751.27 292
11752.30 323
11753.32 354
11754.35 320
11755.37 320
11756.39 339
11757.42 338
11758.44 336
11759.47 325
11760.49 345
11761.51 317
11762.54 297
11763.56 334
11764.59 312
11765.61 290
11766.64 295
11767.66 286
11768.68 301
11769.71 325
11770.73 320
11771.76 367
11772.78 333
11773.81 331
11774.83 341
11775.86 362
11776.88 349
11777.91 319
11778.93 340
11779.96 304
11780.98 313
11782.01 340
11783.03 331
11784.06 327
11785.08 311
11786.11 336
11787.13 321
11788.16 359
11789.18 321
11790.21 310
11791.23 322
11792.26 303
11793.28 312
11794.31 319
11795.34 348
11796.36 316
11797.39 312
11798.41 343
11799.44 351
11800.46 336
11801.49 313
11802.52 314
11803.54 349
11804.57 332
11805.59 367
11806.62 369
11807.65 370
11808.67 414
11809.70 366
11810.73 391
11811.75 440
11812.78 356
11813.80 384
11814.83 356
11815.86 366
11816.88 361
11817.91 333
11818.94 328
11819.96 379
11820.99 338
11822.02 344
11823.04 325
11824.07 385
11825.10 402
11826.13 340
11827.15 339
11828.18 335
11829.21 372
11830.23 398
11831.26 367
11832.29 344
11833.32 376
11834.34 344
11835.37 386
11836.40 370
11837.42 372
11838.45 354
11839.48 373
11840.51 377
11841.54 327
11842.56 344
11843.59 350
11844.62 389
11845.65 347
11846.67 393
11847.70 420
11848.73 393
11849.76 393
11850.79 400
11851.81 370
11852.84 378
11853.87 396
11854.90 371
11855.93 391
11856.95 380
11857.98 382
11859.01 390
11860.04 351
11861.07 374
11862.10 380
11863.13 364
11864.15 354
11865.18 375
11866.21 369
11867.24 382
11868.27 397
11869.30 416
11870.33 422
11871.36 412
11872.38 426
11873.41 471
11874.44 449
11875.47 451
11876.50 464
11877.53 395
11878.56 414
11879.59 403
11880.62 429
11881.65 463
11882.68 471
11883.71 468
11884.74 485
11885.77 469
11886.80 506
11887.82 448
11888.85 478
11889.88 478
11890.91 495
11891.94 550
11892.97 533
11894.00 484
11895.03 558
11896.06 551
11897.09 552
11898.12 544
11899.15 545
11900.18 634
11901.21 644
11902.24 652
11903.27 675
11904.31 716
11905.34 757
11906.37 723
11907.40 638
11908.43 556
11909.46 627
11910.49 547
11911.52 551
11912.55 621
11913.58 597
11914.61 585
11915.64 612
11916.67 561
11917.70 544
11918.73 523
11919.77 595
11920.80 649
11921.83 614
11922.86 596
11923.89 646
11924.92 626
11925.95 691
11926.98 754
11928.02 750
11929.05 760
11930.08 768
11931.11 863
11932.14 883
11933.17 891
11934.21 952
11935.24 1027
11936.27 949
11937.30 908
11938.33 863
11939.36 792
11940.40 760
11941.43 720
11942.46 645
11943.49 616
11944.52 601
11945.56 601
11946.59 598
11947.62 544
11948.65 535
11949.69 564
11950.72 585
11951.75 554
11952.78 555
11953.82 538
11954.85 520
11955.88 563
11956.91 493
11957.95 488
11958.98 503
11960.01 521
11961.04 481
11962.08 520
11963.11 503
11964.14 523
11965.18 552
11966.21 478
11967.24 503
11968.27 495
11969.31 533
11970.34 502
11971.37 520
11972.41 506
11973.44 453
11974.47 461
11975.51 457
11976.54 475
11977.58 458
11978.61 430
11979.64 449
11980.68 463
11981.71 466
11982.74 444
11983.78 477
11984.81 452
11985.85 463
11986.88 479
11987.91 468
11988.95 461
11989.98 511
11991.02 461
11992.05 476
11993.08 519
11994.12 470
11995.15 458
11996.19 500
11997.22 486
11998.26 512
11999.29 460
12000.32 462
12001.36 491
12002.39 454
12003.43 521
12004.46 494
12005.50 479
12006.53 514
12007.57 451
12008.60 456
12009.64 482
12010.67 495
12011.71 511
12012.74 494
12013.78 535
12014.81 519
12015.85 545
12016.88 587
12017.92 526
12018.95 558
12019.99 595
12021.02 562
12022.06 544
12023.10 529
12024.13 503
12025.17 473
12026.20 503
12027.24 535
12028.27 518
12029.31 493
12030.34 486
12031.38 538
12032.42 520
12033.45 495
12034.49 563
12035.52 565
12036.56 529
12037.60 452
12038.63 475
12039.67 460
12040.71 484
12041.74 503
12042.78 516
12043.81 473
12044.85 480
12045.89 501
12046.92 523
12047.96 458
12049.00 441
12050.03 443
12051.07 435
12052.11 461
12053.14 486
12054.18 498
12055.22 442
12056.25 443
12057.29 472
12058.33 482
12059.37 507
12060.40 506
12061.44 504
12062.48 454
12063.51 492
12064.55 469
12065.59 521
12066.63 468
12067.66 512
12068.70 501
12069.74 452
12070.78 461
12071.81 472
12072.85 521
12073.89 547
12074.93 499
12075.97 460
12077.00 474
12078.04 498
12079.08 514
12080.12 477
12081.15 527
12082.19 524
12083.23 504
12084.27 469
12085.31 509
12086.35 446
12087.38 481
12088.42 495
12089.46 536
12090.50 507
12091.54 568
12092.58 551
12093.61 524
12094.65 533
12095.69 562
12096.73 541
12097.77 585
12098.81 597
12099.85 594
12100.89 604
12101.92 655
12102.96 647
12104.00 747
12105.04 697
12106.08 661
12107.12 688
12108.16 658
12109.20 617
12110.24 547
12111.28 591
12112.32 586
12113.36 530
12114.39 481
12115.43 514
12116.47 478
12117.51 495
12118.55 472
12119.59 442
12120.63 433
12121.67 464
12122.71 449
12123.75 430
12124.79 411
12125.83 402
12126.87 430
12127.91 465
12128.95 443
12129.99 400
12131.03 404
12132.07 388
12133.11 384
12134.15 417
12135.19 391
12136.23 379
12137.27 363
12138.31 418
12139.35 371
12140.40 411
12141.44 381
12142.48 415
12143.52 427
12144.56 361
12145.60 358
12146.64 378
12147.68 391
12148.72 406
12149.76 384
12150.80 371
12151.84 369
12152.89 375
12153.93 424
12154.97 396
12156.01 416
12157.05 426
12158.09 389
12159.13 376
12160.17 358
12161.22 392
12162.26 395
12163.30 412
12164.34 419
12165.38 364
12166.42 439
12167.47 358
12168.51 337
12169.55 351
12170.59 318
12171.63 350
12172.67 352
12173.72 359
12174.76 338
12175.80 396
12176.84 351
12177.89 388
12178.93 384
12179.97 357
12181.01 373
12182.05 404
12183.10 368
12184.14 329
12185.18 355
12186.22 363
12187.27 384
12188.31 374
12189.35 384
12190.39 395
12191.44 397
12192.48 358
12193.52 377
12194.57 400
12195.61 388
12196.65 366
12197.69 376
12198.74 405
12199.78 398
12200.82 400
12201.87 350
12202.91 328
12203.95 336
12205.00 381
12206.04 446
12207.08 434
12208.13 418
12209.17 383
12210.21 384
12211.26 387
12212.30 380
12213.35 405
12214.39 412
12215.43 393
12216.48 367
12217.52 383
12218.56 417
12219.61 382
12220.65 387
12221.70 338
12222.74 373
12223.78 438
12224.83 426
12225.87 405
12226.92 398
12227.96 404
12229.01 419
12230.05 415
12231.10 424
12232.14 433
12233.18 412
12234.23 389
12235.27 410
12236.32 395
12237.36 344
12238.41 433
12239.45 395
12240.50 353
12241.54 327
12242.59 387
12243.63 376
12244.68 383
12245.72 379
12246.77 348
12247.81 356
12248.86 369
12249.90 384
12250.95 420
12251.99 383
12253.04 390
12254.08 362
12255.13 303
12256.18 327
12257.22 361
12258.27 359
12259.31 363
12260.36 331
12261.40 320
12262.45 331
12263.50 338
12264.54 353
12265.59 310
12266.63 326
12267.68 358
12268.73 328
12269.77 353
12270.82 382
12271.86 336
12272.91 357
12273.96 334
12275.00 301
12276.05 331
12277.10 370
12278.14 330
12279.19 296
12280.23 327
12281.28 407
12282.33 381
12283.37 371
12284.42 362
12285.47 396
12286.52 359
12287.56 332
12288.61 351
12289.66 380
12290.70 324
12291.75 359
12292.80 348
12293.84 320
12294.89 323
12295.94 286
12296.99 332
12298.03 331
12299.08 311
12300.13 319
12301.18 306
12302.22 278
12303.27 299
12304.32 312
12305.37 355
12306.41 351
12307.46 314
12308.51 309
12309.56 315
12310.60 298
12311.65 304
12312.70 310
12313.75 352
12314.80 324
12315.84 318
12316.89 311
12317.94 291
12318.99 284
12320.04 304
12321.09 325
12322.13 328
12323.18 296
12324.23 262
12325.28 294
12326.33 331
12327.38 334
12328.42 310
12329.47 330
12330.52 289
12331.57 281
12332.62 310
12333.67 321
12334.72 355
12335.77 340
12336.82 338
12337.86 316
12338.91 314
12339.96 339
12341.01 331
12342.06 333
12343.11 329
12344.16 345
12345.21 329
12346.26 309
12347.31 300
12348.36 311
12349.41 260
12350.46 305
12351.51 328
12352.56 308
12353.60 284
12354.65 312
12355.70 328
12356.75 359
12357.80 346
12358.85 341
12359.90 323
12360.95 286
12362.00 352
12363.05 325
12364.10 306
12365.15 283
12366.20 311
12367.25 336
12368.31 312
12369.36 345
12370.41 337
12371.46 339
12372.51 317
12373.56 346
12374.61 322
12375.66 292
12376.71 331
12377.76 271
12378.81 282
12379.86 293
12380.91 313
12381.96 335
12383.01 327
12384.07 308
12385.12 305
12386.17 322
12387.22 316
12388.27 341
12389.32 299
12390.37 281
12391.42 304
12392.47 249
12393.53 327
12394.58 333
12395.63 303
12396.68 294
12397.73 278
12398.78 293
12399.84 321
12400.89 288
12401.94 299
12402.99 322
12404.04 301
12405.09 276
12406.15 296
12407.20 350
12408.25 341
12409.30 307
12410.35 367
12411.41 322
12412.46 296
12413.51 307
12414.56 340
12415.62 381
12416.67 321
12417.72 314
12418.77 328
12419.83 328
12420.88 310
12421.93 325
12422.98 287
12424.04 270
12425.09 331
12426.14 334
12427.19 359
12428.25 401
12429.30 361
12430.35 354
12431.41 345
12432.46 379
12433.51 330
12434.57 294
12435.62 330
12436.67 365
12437.72 365
12438.78 350
12439.83 331
12440.88 337
12441.94 286
12442.99 310
12444.05 362
12445.10 349
12446.15 334
12447.21 283
12448.26 304
12449.31 332
12450.37 348
12451.42 350
12452.48 336
12453.53 345
12454.58 353
12455.64 362
12456.69 340
12457.75 279
12458.80 315
12459.85 299
12460.91 317
12461.96 371
12463.02 318
12464.07 315
12465.13 297
12466.18 292
12467.23 319
12468.29 304
12469.34 356
12470.40 362
12471.45 329
12472.51 346
12473.56 335
12474.62 386
12475.67 369
12476.73 433
12477.78 462
12478.84 426
12479.89 457
12480.95 439
12482.00 449
12483.06 431
12484.11 401
12485.17 400
12486.22 362
12487.28 343
12488.33 383
12489.39 331
12490.45 337
12491.50 329
12492.56 326
12493.61 312
12494.67 312
12495.72 337
12496.78 307
12497.84 333
12498.89 323
12499.95 315
12501.00 305
12502.06 323
12503.11 296
12504.17 309
12505.23 285
12506.28 326
12507.34 336
12508.40 347
12509.45 325
12510.51 293
12511.56 307
12512.62 329
12513.68 302
12514.73 316
12515.79 303
12516.85 304
12517.90 275
12518.96 294
12520.02 315
12521.07 319
12522.13 316
12523.19 346
12524.24 323
12525.30 311
12526.36 345
12527.42 274
12528.47 284
12529.53 335
12530.59 301
12531.64 282
12532.70 295
12533.76 316
12534.82 295
12535.87 318
12536.93 286
12537.99 301
12539.05 285
12540.10 299
12541.16 289
12542.22 318
12543.28 306
12544.34 266
12545.39 273
12546.45 293
12547.51 294
12548.57 313
12549.62 287
12550.68 317
12551.74 286
12552.80 304
12553.86 329
12554.92 322
12555.97 306
12557.03 307
12558.09 319
12559.15 297
12560.21 327
12561.27 314
12562.32 322
12563.38 330
12564.44 301
12565.50 287
12566.56 274
12567.62 299
12568.68 304
12569.74 283
12570.79 316
12571.85 264
12572.91 296
12573.97 295
12575.03 296
12576.09 297
12577.15 288
12578.21 271
12579.27 294
12580.33 303
12581.39 313
12582.45 277
12583.50 286
12584.56 316
12585.62 274
12586.68 296
12587.74 301
12588.80 298
12589.86 283
12590.92 300
12591.98 271
12593.04 292
12594.10 315
12595.16 286
12596.22 299
12597.28 304
12598.34 293
12599.40 314
12600.46 316
12601.52 264
12602.58 290
12603.64 311
12604.70 297
12605.76 310
12606.82 273
12607.88 286
12608.94 309
12610.01 312
12611.07 279
12612.13 308
12613.19 332
12614.25 310
12615.31 304
12616.37 286
12617.43 268
12618.49 281
12619.55 314
12620.61 319
12621.67 292
12622.74 312
12623.80 271
12624.86 292
12625.92 297
12626.98 296
12628.04 286
12629.10 340
12630.16 307
12631.23 256
12632.29 264
12633.35 266
12634.41 268
12635.47 288
12636.53 282
12637.60 278
12638.66 249
12639.72 280
12640.78 275
12641.84 259
12642.90 308
12643.97 303
12645.03 294
12646.09 268
12647.15 314
12648.22 309
12649.28 277
12650.34 295
12651.40 267
12652.46 295
12653.53 310
12654.59 315
12655.65 320
12656.71 248
12657.78 238
12658.84 255
12659.90 266
12660.96 270
12662.03 246
12663.09 287
12664.15 293
12665.22 300
12666.28 292
12667.34 291
12668.41 292
12669.47 287
12670.53 281
12671.59 285
12672.66 274
12673.72 279
12674.78 261
12675.85 239
12676.91 308
12677.97 304
12679.04 262
12680.10 268
12681.16 304
12682.23 300
12683.29 267
12684.36 298
12685.42 314
12686.48 299
12687.55 255
12688.61 256
12689.67 275
12690.74 287
12691.80 304
12692.87 297
12693.93 311
12695.00 291
12696.06 274
12697.12 304
12698.19 324
12699.25 305
12700.32 265
12701.38 316
12702.45 284
12703.51 286
12704.57 247
12705.64 300
12706.70 318
12707.77 314
12708.83 288
12709.90 308
12710.96 326
12712.03 305
12713.09 318
12714.16 288
12715.22 275
12716.29 303
12717.35 317
12718.42 329
12719.48 330
12720.55 330
12721.61 318
12722.68 291
12723.74 311
12724.81 326
12725.87 269
12726.94 297
12728.01 346
12729.07 314
12730.14 313
12731.20 314
12732.27 352
12733.33 315
12734.40 305
12735.47 294
12736.53 311
12737.60 301
12738.66 296
12739.73 314
12740.80 298
12741.86 327
12742.93 300
12743.99 326
12745.06 319
12746.13 307
12747.19 305
12748.26 302
12749.33 316
12750.39 268
12751.46 270
12752.53 299
12753.59 292
12754.66 310
12755.73 297
12756.79 286
12757.86 293
12758.93 277
12759.99 360
12761.06 287
12762.13 280
12763.19 283
12764.26 288
12765.33 284
12766.39 317
12767.46 260
12768.53 237
12769.60 281
12770.66 287
12771.73 298
12772.80 298
12773.87 298
12774.93 318
12776.00 273
12777.07 260
12778.14 268
12779.20 303
12780.27 323
12781.34 283
12782.41 321
12783.47 315
12784.54 246
12785.61 304
12786.68 290
12787.75 299
12788.81 285
12789.88 277
12790.95 292
12792.02 289
12793.09 298
12794.16 311
12795.22 297
12796.29 283
12797.36 307
12798.43 305
12799.50 298
12800.57 299
12801.64 293
12802.70 302
12803.77 283
12804.84 354
12805.91 306
12806.98 296
12808.05 297
12809.12 293
12810.19 278
12811.25 306
12812.32 320
12813.39 312
12814.46 313
12815.53 306
12816.60 318
12817.67 288
12818.74 283
12819.81 348
12820.88 329
12821.95 347
12823.02 333
12824.09 305
12825.16 335
12826.23 345
12827.30 343
12828.36 277
12829.43 267
12830.50 282
12831.57 311
12832.64 299
12833.71 334
12834.78 314
12835.85 336
12836.92 297
12837.99 287
12839.06 326
12840.13 313
12841.21 265
12842.28 324
12843.35 274
12844.42 278
12845.49 248
12846.56 264
12847.63 279
12848.70 303
12849.77 249
12850.84 260
12851.91 269
12852.98 303
12854.05 280
12855.12 262
12856.19 269
12857.26 249
12858.34 262
12859.41 250
12860.48 271
12861.55 241
12862.62 278
12863.69 258
12864.76 297
12865.83 280
12866.91 272
12867.98 309
12869.05 252
12870.12 260
12871.19 202
12872.26 224
12873.33 306
12874.41 291
12875.48 205
12876.55 277
12877.62 258
12878.69 275
12879.76 268
12880.84 243
12881.91 245
12882.98 247
12884.05 251
12885.12 256
12886.20 258
12887.27 242
12888.34 280
12889.41 261
12890.49 252
12891.56 322
12892.63 301
12893.70 263
12894.78 286
12895.85 242
12896.92 268
12897.99 252
12899.07 271
12900.14 286
12901.21 272
12902.28 260
12903.36 284
12904.43 279
12905.50 308
12906.58 291
12907.65 264
12908.72 300
12909.80 254
12910.87 265
12911.94 264
12913.02 248
12914.09 263
12915.16 264
12916.24 240
12917.31 269
12918.38 256
12919.46 259
12920.53 252
12921.60 240
12922.68 247
12923.75 248
12924.82 273
12925.90 252
12926.97 248
12928.05 250
12929.12 264
12930.19 267
12931.27 272
12932.34 251
12933.42 229
12934.49 228
12935.56 253
12936.64 272
12937.71 228
12938.79 215
12939.86 223
12940.94 220
12942.01 232
12943.08 218
12944.16 232
12945.23 260
12946.31 255
12947.38 247
12948.46 244
12949.53 278
12950.61 299
12951.68 245
12952.76 225
12953.83 240
12954.91 220
12955.98 246
12957.06 274
12958.13 236
12959.21 224
12960.28 276
12961.36 263
12962.43 292
12963.51 288
12964.58 265
12965.66 280
12966.74 252
12967.81 254
12968.89 266
12969.96 251
12971.04 271
12972.11 231
12973.19 275
12974.27 202
12975.34 233
12976.42 238
12977.49 218
12978.57 231
12979.65 262
12980.72 273
12981.80 273
12982.87 251
12983.95 243
12985.03 237
12986.10 233
12987.18 250
12988.26 292
12989.33 273
12990.41 240
12991.48 255
12992.56 262
12993.64 264
12994.71 275
12995.79 202
12996.87 235
12997.94 248
12999.02 214
13000.10 239
13001.18 255
13002.25 258
13003.33 265
13004.41 233
13005.48 259
13006.56 244
13007.64 236
13008.72 286
13009.79 243
13010.87 271
13011.95 236
13013.02 252
13014.10 218
13015.18 261
13016.26 255
13017.33 254
13018.41 242
13019.49 293
13020.57 210
13021.65 246
13022.72 275
13023.80 262
13024.88 246
13025.96 251
13027.04 241
13028.11 241
13029.19 266
13030.27 279
13031.35 256
13032.43 258
13033.50 221
13034.58 223
13035.66 251
13036.74 240
13037.82 271
13038.90 278
13039.98 313
13041.05 261
13042.13 261
13043.21 277
13044.29 229
13045.37 243
13046.45 230
13047.53 227
13048.61 230
13049.68 254
13050.76 226
13051.84 269
13052.92 283
13054.00 301
13055.08 283
13056.16 234
13057.24 211
13058.32 273
13059.40 292
13060.48 253
13061.56 224
13062.64 217
13063.71 249
13064.79 254
13065.87 239
13066.95 214
13068.03 263
13069.11 256
13070.19 295
13071.27 252
13072.35 258
13073.43 279
13074.51 273
13075.59 256
13076.67 244
13077.75 263
13078.83 263
13079.91 246
13080.99 210
13082.07 223
13083.15 219
13084.23 263
13085.31 227
13086.40 250
13087.48 243
13088.56 237
13089.64 237
13090.72 248
13091.80 243
13092.88 217
13093.96 286
13095.04 277
13096.12 298
13097.20 295
13098.28 245
13099.36 241
13100.45 237
13101.53 245
13102.61 237
13103.69 271
13104.77 277
13105.85 258
13106.93 304
13108.01 268
13109.10 240
13110.18 243
13111.26 245
13112.34 286
13113.42 258
13114.50 234
13115.58 255
13116.67 287
13117.75 262
13118.83 272
13119.91 250
13120.99 218
13122.08 281
13123.16 294
13124.24 273
13125.32 241
13126.40 315
13127.49 310
13128.57 253
13129.65 251
13130.73 254
13131.82 256
13132.90 253
13133.98 248
13135.06 262
13136.15 279
13137.23 261
13138.31 292
13139.39 252
13140.48 247
13141.56 262
13142.64 251
13143.72 286
13144.81 311
13145.89 293
13146.97 269
13148.06 285
13149.14 261
13150.22 293
13151.31 250
13152.39 289
13153.47 288
13154.56 283
13155.64 253
13156.72 322
13157.81 307
13158.89 279
13159.97 245
13161.06 274
13162.14 256
13163.22 283
13164.31 319
13165.39 305
13166.47 305
13167.56 265
13168.64 247
13169.73 265
13170.81 285
13171.89 269
13172.98 299
13174.06 302
13175.15 227
13176.23 259
13177.31 261
13178.40 285
13179.48 270
13180.57 249
13181.65 261
13182.74 248
13183.82 255
13184.91 276
13185.99 253
13187.07 256
13188.16 280
13189.24 319
13190.33 302
13191.41 244
13192.50 260
13193.58 276
13194.67 284
13195.75 304
13196.84 243
13197.92 262
13199.01 259
13200.09 308
13201.18 280
13202.26 286
13203.35 281
13204.44 304
13205.52 315
13206.61 285
13207.69 273
13208.78 246
13209.86 283
13210.95 325
13212.03 275
13213.12 273
13214.21 262
13215.29 274
13216.38 265
13217.46 263
13218.55 268
13219.63 288
13220.72 261
13221.81 323
13222.89 307
13223.98 275
13225.07 283
13226.15 311
13227.24 284
13228.32 280
13229.41 293
13230.50 280
13231.58 320
13232.67 316
13233.76 299
13234.84 257
13235.93 269
13237.02 323
13238.10 295
13239.19 322
13240.28 342
13241.36 302
13242.45 291
13243.54 281
13244.62 314
13245.71 325
13246.80 300
13247.89 302
13248.97 293
13250.06 278
13251.15 322
13252.23 311
13253.32 368
13254.41 381
13255.50 322
13256.58 305
13257.67 314
13258.76 315
13259.85 309
13260.94 311
13262.02 309
13263.11 329
13264.20 299
13265.29 306
13266.37 351
13267.46 393
13268.55 306
13269.64 312
13270.73 338
13271.81 354
13272.90 346
13273.99 353
13275.08 340
13276.17 379
13277.26 381
13278.34 375
13279.43 386
13280.52 368
13281.61 354
13282.70 371
13283.79 361
13284.88 318
13285.96 400
13287.05 364
13288.14 343
13289.23 325
13290.32 398
13291.41 383
13292.50 402
13293.59 383
13294.68 423
13295.76 375
13296.85 397
13297.94 429
13299.03 407
13300.12 413
13301.21 436
13302.30 430
13303.39 427
13304.48 438
13305.57 437
13306.66 418
13307.75 472
13308.84 425
13309.93 430
13311.02 424
13312.11 409
13313.20 468
13314.29 468
13315.38 476
13316.47 427
13317.56 447
13318.65 472
13319.74 467
13320.83 454
13321.92 451
13323.01 472
13324.10 467
13325.19 491
13326.28 488
13327.37 489
13328.46 497
13329.55 524
13330.64 479
13331.73 508
13332.82 505
13333.91 464
13335.00 469
13336.09 475
13337.18 482
13338.27 460
13339.37 449
13340.46 453
13341.55 511
13342.64 473
13343.73 452
13344.82 502
13345.91 529
13347.00 454
13348.09 452
13349.19 483
13350.28 525
13351.37 481
13352.46 492
13353.55 492
13354.64 518
13355.73 512
13356.83 505
13357.92 584
13359.01 567
13360.10 578
13361.19 553
13362.28 592
13363.38 575
13364.47 579
13365.56 623
13366.65 694
13367.74 673
13368.84 650
13369.93 635
13371.02 653
13372.11 654
13373.21 656
13374.30 615
13375.39 603
13376.48 650
13377.58 569
13378.67 537
13379.76 572
13380.85 504
13381.95 478
13383.04 469
13384.13 446
13385.22 424
13386.32 428
13387.41 503
13388.50 488
13389.60 472
13390.69 476
13391.78 438
13392.87 471
13393.97 465
13395.06 469
13396.15 435
13397.25 452
13398.34 482
13399.43 466
13400.53 447
13401.62 482
13402.71 449
13403.81 457
13404.90 452
13406.00 462
13407.09 438
13408.18 456
13409.28 433
13410.37 423
13411.46 432
13412.56 433
13413.65 470
13414.75 468
13415.84 403
13416.93 414
13418.03 391
13419.12 392
13420.22 412
13421.31 428
13422.41 395
13423.50 458
13424.59 464
13425.69 448
13426.78 432
13427.88 442
13428.97 476
13430.07 447
13431.16 449
13432.26 446
13433.35 446
13434.45 458
13435.54 442
13436.64 424
13437.73 450
13438.82 439
13439.92 428
13441.02 416
13442.11 423
13443.21 449
13444.30 474
13445.40 460
13446.49 478
13447.59 476
13448.68 451
13449.78 479
13450.87 505
13451.97 469
13453.06 504
13454.16 535
13455.25 476
13456.35 517
13457.45 511
13458.54 528
13459.64 502
13460.73 550
13461.83 571
13462.93 565
13464.02 564
13465.12 547
13466.21 538
13467.31 532
13468.41 576
13469.50 550
13470.60 577
13471.70 606
13472.79 601
13473.89 550
13474.98 533
13476.08 590
13477.18 615
13478.27 591
13479.37 546
13480.47 552
13481.56 600
13482.66 599
13483.76 557
13484.85 551
13485.95 562
13487.05 588
13488.15 608
13489.24 581
13490.34 645
13491.44 622
13492.53 617
13493.63 611
13494.73 619
13495.83 626
13496.92 677
13498.02 653
13499.12 678
13500.22 717
13501.31 692
13502.41 730
13503.51 761
13504.61 747
13505.70 735
13506.80 777
13507.90 756
13509.00 782
13510.09 743
13511.19 669
13512.29 685
13513.39 658
13514.49 625
13515.58 610
13516.68 564
13517.78 611
13518.88 583
13519.98 560
13521.08 550
13522.17 547
13523.27 562
13524.37 488
13525.47 504
13526.57 496
13527.67 517
13528.77 486
13529.86 467
13530.96 453
13532.06 494
13533.16 469
13534.26 466
13535.36 465
13536.46 529
13537.56 463
13538.66 432
13539.75 470
13540.85 434
13541.95 423
13543.05 390
13544.15 461
13545.25 471
13546.35 460
13547.45 439
13548.55 443
13549.65 414
13550.75 413
13551.85 419
13552.95 431
13554.05 408
13555.15 434
13556.25 418
13557.35 414
13558.45 405
13559.55 450
13560.65 431
13561.75 424
13562.85 383
13563.95 432
13565.05 408
13566.15 408
13567.25 413
13568.35 432
13569.45 459
13570.55 462
13571.65 457
13572.75 430
13573.85 417
13574.95 406
13576.05 386
13577.15 446
13578.25 458
13579.35 469
13580.45 449
13581.55 399
13582.65 437
13583.75 417
13584.86 406
13585.96 423
13587.06 452
13588.16 477
13589.26 455
13590.36 406
13591.46 386
13592.56 406
13593.66 409
13594.77 407
13595.87 428
13596.97 391
13598.07 394
13599.17 426
13600.27 456
13601.37 431
13602.48 443
13603.58 469
13604.68 447
13605.78 458
13606.88 438
13607.99 436
13609.09 416
13610.19 482
13611.29 396
13612.39 408
13613.50 416
13614.60 462
13615.70 449
13616.80 458
13617.90 469
13619.01 452
13620.11 453
13621.21 472
13622.31 504
13623.42 468
13624.52 457
13625.62 500
13626.72 432
13627.83 477
13628.93 503
13630.03 463
13631.13 466
13632.24 425
13633.34 446
13634.44 503
13635.55 485
13636.65 454
13637.75 494
13638.86 492
13639.96 489
13641.06 494
13642.17 427
13643.27 406
13644.37 413
13645.48 429
13646.58 426
13647.68 408
13648.79 448
13649.89 511
13650.99 459
13652.10 466
13653.20 471
13654.30 468
13655.41 436
13656.51 438
13657.62 450
13658.72 410
13659.82 373
13660.93 420
13662.03 422
13663.14 395
13664.24 389
13665.34 400
13666.45 444
13667.55 378
13668.66 392
13669.76 443
13670.87 416
13671.97 444
13673.07 459
13674.18 431
13675.28 456
13676.39 427
13677.49 423
13678.60 424
13679.70 403
13680.81 429
13681.91 476
13683.02 429
13684.12 431
13685.23 421
13686.33 467
13687.44 415
13688.54 452
13689.65 429
13690.75 411
13691.86 408
13692.96 434
13694.07 398
13695.17 390
13696.28 405
13697.39 441
13698.49 440
13699.60 410
13700.70 446
13701.81 410
13702.91 444
13704.02 424
13705.13 422
13706.23 442
13707.34 480
13708.44 461
13709.55 469
13710.65 453
13711.76 490
13712.87 451
13713.97 468
13715.08 502
13716.19 515
13717.29 541
13718.40 497
13719.50 519
13720.61 521
13721.72 496
13722.82 476
13723.93 530
13725.04 505
13726.14 544
13727.25 565
13728.36 604
13729.46 560
13730.57 608
13731.68 548
13732.78 567
13733.89 588
13735.00 636
13736.11 602
13737.21 602
13738.32 572
13739.43 580
13740.53 618
13741.64 580
13742.75 560
13743.86 630
13744.96 641
13746.07 641
13747.18 604
13748.29 609
13749.39 611
13750.50 662
13751.61 641
13752.72 653
13753.82 615
13754.93 630
13756.04 671
13757.15 709
13758.26 656
13759.36 706
13760.47 732
13761.58 743
13762.69 739
13763.80 852
13764.91 838
13766.01 839
13767.12 977
13768.23 979
13769.34 963
13770.45 1056
13771.56 1151
13772.66 1150
13773.77 1172
13774.88 1256
13775.99 1249
13777.10 1285
13778.21 1293
13779.32 1223
13780.42 1132
13781.53 1111
13782.64 1031
13783.75 1009
13784.86 884
13785.97 773
13787.08 820
13788.19 816
13789.30 713
13790.41 749
13791.52 695
13792.63 656
13793.73 638
13794.84 618
13795.95 568
13797.06 589
13798.17 569
13799.28 569
13800.39 620
13801.50 599
13802.61 581
13803.72 569
13804.83 607
13805.94 627
13807.05 555
13808.16 622
13809.27 617
13810.38 572
13811.49 569
13812.60 571
13813.71 531
13814.82 484
13815.93 538
13817.04 559
13818.15 509
13819.26 521
13820.37 542
13821.48 513
13822.59 444
13823.71 456
13824.82 496
13825.93 587
13827.04 518
13828.15 476
13829.26 471
13830.37 520
13831.48 505
13832.59 529
13833.70 539
13834.81 487
13835.92 474
13837.04 478
13838.15 522
13839.26 448
13840.37 453
13841.48 529
13842.59 513
13843.70 467
13844.81 466
13845.93 496
13847.04 526
13848.15 542
13849.26 507
13850.37 482
13851.48 516
13852.60 511
13853.71 543
13854.82 503
13855.93 469
13857.04 467
13858.16 502
13859.27 504
13860.38 475
13861.49 500
13862.60 487
13863.72 487
13864.83 475
13865.94 448
13867.05 485
13868.17 550
13869.28 498
13870.39 509
13871.50 549
13872.62 525
13873.73 568
13874.84 574
13875.95 529
13877.07 533
13878.18 557
13879.29 521
13880.40 507
13881.52 517
13882.63 495
13883.74 470
13884.86 512
13885.97 532
13887.08 557
13888.20 514
13889.31 580
13890.42 629
13891.54 608
13892.65 673
13893.76 614
13894.88 584
13895.99 634
13897.10 617
13898.22 551
13899.33 618
13900.44 642
13901.56 627
13902.67 532
13903.79 516
13904.90 556
13906.01 575
13907.13 542
13908.24 533
13909.36 507
13910.47 499
13911.58 548
13912.70 550
13913.81 493
13914.93 458
13916.04 477
13917.16 466
13918.27 471
13919.38 470
13920.50 476
13921.61 501
13922.73 469
13923.84 449
13924.96 464
13926.07 461
13927.19 481
13928.30 467
13929.42 425
13930.53 430
13931.65 441
13932.76 463
13933.88 483
13934.99 470
13936.11 514
13937.22 505
13938.34 480
13939.45 478
13940.57 447
13941.68 447
13942.80 477
13943.91 455
13945.03 495
13946.14 515
13947.26 429
13948.38 434
13949.49 453
13950.61 466
13951.72 456
13952.84 424
13953.95 447
13955.07 423
13956.19 411
13957.30 476
13958.42 424
13959.53 422
13960.65 450
13961.77 462
13962.88 467
13964.00 452
13965.11 455
13966.23 444
13967.35 479
13968.46 459
13969.58 415
13970.70 422
13971.81 443
13972.93 427
13974.05 429
13975.16 434
13976.28 448
13977.40 456
13978.51 446
13979.63 442
13980.75 409
13981.86 435
13982.98 469
13984.10 455
13985.22 396
13986.33 374
13987.45 405
13988.57 413
13989.68 399
13990.80 402
13991.92 419
13993.04 434
13994.15 416
13995.27 431
13996.39 349
13997.51 440
13998.62 439
13999.74 457
14000.86 454
14001.98 416
14003.10 416
14004.21 440
14005.33 401
14006.45 437
14007.57 429
14008.68 382
14009.80 387
14010.92 403
14012.04 381
14013.16 385
14014.28 393
14015.39 409
14016.51 405
14017.63 384
14018.75 430
14019.87 362
14020.99 396
14022.10 411
14023.22 387
14024.34 384
14025.46 404
14026.58 441
14027.70 411
14028.82 410
14029.94 382
14031.05 412
14032.17 408
14033.29 418
14034.41 419
14035.53 398
14036.65 410
14037.77 392
14038.89 399
14040.01 417
14041.13 452
14042.25 460
14043.37 455
14044.49 458
14045.60 446
14046.72 429
14047.84 414
14048.96 427
14050.08 463
14051.20 468
14052.32 417
14053.44 433
14054.56 450
14055.68 443
14056.80 451
14057.92 451
14059.04 433
14060.16 477
14061.28 469
14062.40 454
14063.52 455
14064.64 475
14065.76 473
14066.88 488
14068.00 479
14069.12 499
14070.25 506
14071.37 529
14072.49 485
14073.61 511
14074.73 557
14075.85 508
14076.97 574
14078.09 549
14079.21 530
14080.33 505
14081.45 566
14082.57 577
14083.69 558
14084.82 534
14085.94 537
14087.06 543
14088.18 576
14089.30 655
14090.42 575
14091.54 611
14092.66 667
14093.79 696
14094.91 705
14096.03 670
14097.15 701
14098.27 773
14099.39 757
14100.52 797
14101.64 800
14102.76 747
14103.88 691
14105.00 723
14106.12 748
14107.25 680
14108.37 592
14109.49 605
14110.61 567
14111.74 532
14112.86 500
14113.98 503
14115.10 486
14116.22 472
14117.35 494
14118.47 477
14119.59 511
14120.71 453
14121.84 467
14122.96 450
14124.08 443
14125.20 459
14126.33 436
14127.45 447
14128.57 447
14129.70 453
14130.82 454
14131.94 433
14133.06 446
14134.19 417
14135.31 430
14136.43 445
14137.56 452
14138.68 449
14139.80 404
14140.93 424
14142.05 394
14143.17 417
14144.30 388
14145.42 430
14146.54 416
14147.67 426
14148.79 413
14149.91 349
14151.04 376
14152.16 423
14153.29 442
14154.41 390
14155.53 367
14156.66 381
14157.78 404
14158.91 402
14160.03 396
14161.15 375
14162.28 411
14163.40 395
14164.53 423
14165.65 356
14166.78 394
14167.90 414
14169.02 406
14170.15 368
14171.27 350
14172.40 358
14173.52 372
14174.65 447
14175.77 388
14176.90 330
14178.02 349
14179.15 382
14180.27 431
14181.40 369
14182.52 371
14183.65 367
14184.77 356
14185.90 385
14187.02 399
14188.15 376
14189.27 375
14190.40 370
14191.52 395
14192.65 381
14193.77 403
14194.90 389
14196.02 360
14197.15 357
14198.27 361
14199.40 377
14200.53 352
14201.65 371
14202.78 386
14203.90 365
14205.03 371
14206.16 374
14207.28 378
14208.41 388
14209.53 337
14210.66 388
14211.79 359
14212.91 361
14214.04 349
14215.16 362
14216.29 394
14217.42 352
14218.54 348
14219.67 354
14220.80 395
14221.92 353
14223.05 341
14224.18 331
14225.30 315
14226.43 329
14227.56 302
14228.68 329
14229.81 346
14230.94 324
14232.06 338
14233.19 315
14234.32 322
14235.44 342
14236.57 347
14237.70 314
14238.83 293
14239.95 328
14241.08 349
14242.21 346
14243.34 325
14244.46 325
14245.59 339
14246.72 315
14247.85 341
14248.97 327
14250.10 318
14251.23 310
14252.36 366
14253.48 346
14254.61 340
14255.74 319
14256.87 317
14258.00 324
14259.12 297
14260.25 313
14261.38 280
14262.51 347
14263.64 325
14264.76 337
14265.89 336
14267.02 340
14268.15 316
14269.28 360
14270.41 319
14271.53 317
14272.66 307
14273.79 297
14274.92 346
14276.05 297
14277.18 277
14278.31 298
14279.44 295
14280.56 277
14281.69 288
14282.82 307
14283.95 316
14285.08 304
14286.21 341
14287.34 307
14288.47 350
14289.60 330
14290.73 320
14291.86 297
14292.98 308
14294.11 303
14295.24 308
14296.37 302
14297.50 317
14298.63 309
14299.76 322
14300.89 309
14302.02 300
14303.15 311
14304.28 263
14305.41 311
14306.54 275
14307.67 264
14308.80 299
14309.93 290
14311.06 284
14312.19 280
14313.32 300
14314.45 294
14315.58 286
14316.71 281
14317.84 276
14318.97 300
14320.10 270
14321.23 237
14322.36 234
14323.49 240
14324.62 284
14325.76 289
14326.89 271
14328.02 288
14329.15 268
14330.28 290
14331.41 252
14332.54 279
14333.67 320
14334.80 276
14335.93 276
14337.06 283
14338.20 259
14339.33 257
14340.46 257
14341.59 264
14342.72 274
14343.85 284
14344.98 320
14346.12 303
14347.25 253
14348.38 229
14349.51 236
14350.64 271
14351.77 292
14352.90 279
14354.04 245
14355.17 256
14356.30 268
14357.43 258
14358.56 258
14359.70 279
14360.83 261
14361.96 294
14363.09 255
14364.22 250
14365.36 234
14366.49 260
14367.62 323
14368.75 290
14369.89 271
14371.02 242
14372.15 274
14373.28 277
14374.42 239
14375.55 244
14376.68 261
14377.81 266
14378.95 297
14380.08 266
14381.21 270
14382.35 241
14383.48 234
14384.61 272
14385.74 291
14386.88 286
14388.01 271
14389.14 333
14390.28 298
14391.41 250
14392.54 270
14393.68 267
14394.81 286
14395.94 230
14397.08 258
14398.21 258
14399.34 268
14400.48 267
14401.61 275
14402.75 261
14403.88 242
14405.01 236
14406.15 227
14407.28 241
14408.41 247
14409.55 248
14410.68 285
14411.82 258
14412.95 300
14414.08 299
14415.22 268
14416.35 272
14417.49 237
14418.62 285
14419.76 305
14420.89 281
14422.02 235
14423.16 250
14424.29 256
14425.43 244
14426.56 264
14427.70 262
14428.83 254
14429.97 254
14431.10 263
14432.24 285
14433.37 260
14434.51 262
14435.64 287
14436.78 281
14437.91 266
14439.05 284
14440.18 238
14441.32 271
14442.45 252
14443.59 248
14444.72 262
14445.86 296
14446.99 262
14448.13 210
14449.27 224
14450.40 214
14451.54 268
14452.67 283
14453.81 254
14454.94 275
14456.08 300
14457.22 276
14458.35 248
14459.49 237
14460.62 236
14461.76 227
14462.90 266
14464.03 247
14465.17 257
14466.30 288
14467.44 292
14468.58 247
14469.71 236
14470.85 261
14471.99 246
14473.12 276
14474.26 242
14475.40 230
14476.53 239
14477.67 267
14478.81 223
14479.94 240
14481.08 239
14482.22 269
14483.35 261
14484.49 276
14485.63 230
14486.76 232
14487.90 251
14489.04 244
14490.17 210
14491.31 213
14492.45 251
14493.59 253
14494.72 221
14495.86 199
14497.00 243
14498.14 259
14499.27 240
14500.41 222
14501.55 211
14502.69 247
14503.82 254
14504.96 229
14506.10 244
14507.24 242
14508.37 250
14509.51 274
14510.65 252
14511.79 258
14512.93 224
14514.06 244
14515.20 259
14516.34 207
14517.48 228
14518.62 253
14519.76 230
14520.89 247
14522.03 233
14523.17 246
14524.31 220
14525.45 230
14526.59 259
14527.73 249
14528.86 255
14530.00 226
14531.14 227
14532.28 256
14533.42 235
14534.56 266
14535.70 261
14536.84 280
14537.98 275
14539.11 239
14540.25 210
14541.39 225
14542.53 279
14543.67 246
14544.81 212
14545.95 268
14547.09 250
14548.23 247
14549.37 224
14550.51 219
14551.65 238
14552.79 290
14553.93 275
14555.07 252
14556.21 225
14557.35 224
14558.49 257
14559.63 282
14560.77 270
14561.91 230
14563.05 277
14564.19 286
14565.33 286
14566.47 273
14567.61 252
14568.75 249
14569.89 244
14571.03 282
14572.17 273
14573.31 297
14574.45 256
14575.59 246
14576.73 252
14577.87 249
14579.01 296
14580.15 272
14581.29 247
14582.43 250
14583.57 267
14584.71 261
14585.85 289
14587.00 275
14588.14 262
14589.28 289
14590.42 308
14591.56 274
14592.70 249
14593.84 314
14594.98 286
14596.12 293
14597.27 284
14598.41 260
14599.55 263
14600.69 305
14601.83 332
14602.97 307
14604.12 314
14605.26 333
14606.40 297
14607.54 304
14608.68 276
14609.82 294
14610.97 301
14612.11 289
14613.25 320
14614.39 290
14615.53 283
14616.68 273
14617.82 295
14618.96 320
14620.10 338
14621.25 335
14622.39 310
14623.53 326
14624.67 289
14625.81 344
14626.96 320
14628.10 322
14629.24 323
14630.39 345
14631.53 385
14632.67 338
14633.81 334
14634.96 346
14636.10 354
14637.24 334
14638.38 395
14639.53 357
14640.67 333
14641.81 326
14642.96 348
14644.10 338
14645.24 330
14646.39 343
14647.53 313
14648.67 302
14649.82 282
14650.96 310
14652.10 255
14653.25 249
14654.39 268
14655.53 306
14656.68 290
14657.82 303
14658.97 301
14660.11 296
14661.25 300
14662.40 254
14663.54 296
14664.69 248
14665.83 282
14666.97 276
14668.12 252
14669.26 266
14670.41 256
14671.55 258
14672.69 253
14673.84 257
14674.98 245
14676.13 244
14677.27 241
14678.42 251
14679.56 228
14680.71 251
14681.85 261
14683.00 254
14684.14 268
14685.29 265
14686.43 267
14687.57 246
14688.72 252
14689.86 247
14691.01 238
14692.15 228
14693.30 234
14694.45 247
14695.59 259
14696.74 218
14697.88 231
14699.03 233
14700.17 238
14701.32 210
14702.46 249
14703.61 248
14704.75 250
14705.90 272
14707.04 232
14708.19 228
14709.34 278
14710.48 229
14711.63 230
14712.77 205
14713.92 185
14715.07 201
14716.21 216
14717.36 212
14718.50 213
14719.65 192
14720.80 172
14721.94 207
14723.09 219
14724.24 247
14725.38 225
14726.53 222
14727.67 259
14728.82 223
14729.97 217
14731.11 231
14732.26 217
14733.41 237
14734.55 213
14735.70 210
14736.85 250
14737.99 226
14739.14 198
14740.29 244
14741.44 197
14742.58 226
14743.73 196
14744.88 224
14746.02 226
14747.17 197
14748.32 225
14749.47 244
14750.61 220
14751.76 186
14752.91 209
14754.06 207
14755.20 259
14756.35 232
14757.50 198
14758.65 213
14759.79 242
14760.94 248
14762.09 229
14763.24 192
14764.38 220
14765.53 202
14766.68 243
14767.83 215
14768.98 202
14770.13 197
14771.27 189
14772.42 226
14773.57 195
14774.72 210
14775.87 200
14777.01 211
14778.16 207
14779.31 213
14780.46 208
14781.61 192
14782.76 217
14783.91 227
14785.05 185
14786.20 237
14787.35 205
14788.50 184
14789.65 234
14790.80 187
14791.95 195
14793.10 195
14794.25 215
14795.39 210
14796.54 202
14797.69 197
14798.84 194
14799.99 210
14801.14 216
14802.29 204
14803.44 220
14804.59 201
14805.74 205
14806.89 215
14808.04 202
14809.19 207
14810.34 184
14811.49 217
14812.64 224
14813.79 222
14814.94 208
14816.09 203
14817.24 215
14818.39 231
14819.54 248
14820.69 203
14821.84 188
14822.99 192
14824.14 210
14825.29 214
14826.44 195
14827.59 174
14828.74 192
14829.89 188
14831.04 195
14832.19 196
14833.34 202
14834.49 166
14835.64 173
14836.79 208
14837.94 208
14839.09 202
14840.24 205
14841.40 196
14842.55 185
14843.70 168
14844.85 198
14846.00 211
14847.15 219
14848.30 202
14849.45 193
14850.60 182
14851.76 194
14852.91 215
14854.06 191
14855.21 199
14856.36 191
14857.51 196
14858.66 211
14859.82 227
14860.97 184
14862.12 177
14863.27 209
14864.42 183
14865.57 174
14866.73 184
14867.88 183
14869.03 187
14870.18 227
14871.33 208
14872.49 202
14873.64 184
14874.79 219
14875.94 201
14877.10 181
14878.25 183
14879.40 198
14880.55 228
14881.71 206
14882.86 205
14884.01 180
14885.16 208
14886.32 191
14887.47 229
14888.62 207
14889.77 167
14890.93 163
14892.08 153
14893.23 184
14894.39 200
14895.54 232
14896.69 240
14897.84 175
14899.00 195
14900.15 188
14901.30 218
14902.46 200
14903.61 189
14904.76 179
14905.92 188
14907.07 206
14908.22 210
14909.38 176
14910.53 179
14911.69 210
14912.84 215
14913.99 194
14915.15 183
14916.30 223
14917.45 197
14918.61 226
14919.76 227
14920.92 223
14922.07 222
14923.22 188
14924.38 195
14925.53 216
14926.69 216
14927.84 223
14928.99 218
14930.15 204
14931.30 222
14932.46 234
14933.61 227
14934.77 190
14935.92 210
14937.08 219
14938.23 224
14939.39 196
14940.54 200
14941.70 201
14942.85 212
14944.00 208
14945.16 217
14946.31 237
14947.47 205
14948.62 239
14949.78 250
14950.94 188
14952.09 196
14953.25 226
14954.40 263
14955.56 205
14956.71 202
14957.87 227
14959.02 227
14960.18 204
14961.33 207
14962.49 231
14963.64 232
14964.80 247
14965.96 228
14967.11 238
14968.27 228
14969.42 240
14970.58 248
14971.74 232
14972.89 239
14974.05 195
14975.20 226
14976.36 187
14977.52 177
14978.67 205
14979.83 225
14980.98 227
14982.14 247
14983.30 220
14984.45 218
14985.61 227
14986.77 221
14987.92 222
14989.08 195
14990.24 193
14991.39 259
14992.55 225
14993.71 200
14994.86 201
14996.02 179
14997.18 206
14998.33 197
14999.49 138
15000.65 174
15001.81 195
15002.96 183
15004.12 193
15005.28 191
15006.43 198
15007.59 197
15008.75 177
15009.91 173
15011.06 192
15012.22 176
15013.38 201
15014.54 205
15015.69 161
15016.85 179
15018.01 195
15019.17 218
15020.33 186
15021.48 148
15022.64 179
15023.80 197
15024.96 180
15026.12 203
15027.27 181
15028.43 171
15029.59 188
15030.75 198
15031.91 195
15033.07 194
15034.22 155
15035.38 175
15036.54 167
15037.70 179
15038.86 179
15040.02 182
15041.17 200
15042.33 198
15043.49 170
15044.65 174
15045.81 190
15046.97 218
15048.13 197
15049.29 173
15050.45 181
15051.60 222
15052.76 182
15053.92 184
15055.08 142
15056.24 198
15057.40 171
15058.56 204
15059.72 199
15060.88 180
15062.04 167
15063.20 161
15064.36 166
15065.52 200
15066.68 192
15067.84 199
15069.00 195
15070.16 169
15071.32 179
15072.48 177
15073.63 176
15074.79 196
15075.95 216
15077.11 179
15078.27 172
15079.44 169
15080.60 160
15081.76 163
15082.92 184
15084.08 174
15085.24 189
15086.40 167
15087.56 177
15088.72 160
15089.88 160
15091.04 201
15092.20 151
15093.36 184
15094.52 184
15095.68 170
15096.84 176
15098.00 182
15099.16 164
15100.32 187
15101.49 153
15102.65 147
15103.81 203
15104.97 192
15106.13 183
15107.29 154
15108.45 164
15109.61 154
15110.78 152
15111.94 191
15113.10 172
15114.26 182
15115.42 171
15116.58 167
15117.74 150
15118.91 148
15120.07 187
15121.23 207
15122.39 181
15123.55 156
15124.71 195
15125.88 175
15127.04 165
15128.20 189
15129.36 174
15130.52 192
15131.69 198
15132.85 189
15134.01 162
15135.17 155
15136.34 169
15137.50 143
15138.66 152
15139.82 185
15140.99 180
15142.15 165
15143.31 178
15144.47 176
15145.64 170
15146.80 165
15147.96 182
15149.12 204
15150.29 173
15151.45 155
15152.61 144
15153.78 189
15154.94 201
15156.10 161
15157.27 152
15158.43 162
15159.59 190
15160.75 186
15161.92 188
15163.08 190
15164.24 175
15165.41 171
15166.57 173
15167.74 185
15168.90 187
15170.06 192
15171.23 163
15172.39 178
15173.55 159
15174.72 152
15175.88 158
15177.05 183
15178.21 208
15179.37 210
15180.54 171
15181.70 167
15182.87 187
15184.03 175
15185.19 195
15186.36 190
15187.52 202
15188.69 210
15189.85 205
15191.02 177
15192.18 180
15193.34 157
15194.51 189
15195.67 189
15196.84 147
15198.00 177
15199.17 200
15200.33 187
15201.50 170
15202.66 228
15203.83 221
15204.99 224
15206.16 197
15207.32 210
15208.49 197
15209.65 224
15210.82 194
15211.98 195
15213.15 186
15214.31 182
15215.48 228
15216.64 200
15217.81 168
15218.97 189
15220.14 163
15221.31 184
15222.47 199
15223.64 207
15224.80 189
15225.97 153
15227.13 181
15228.30 187
15229.47 205
15230.63 225
15231.80 190
15232.96 205
15234.13 215
15235.30 199
15236.46 224
15237.63 192
15238.79 218
15239.96 212
15241.13 208
15242.29 199
15243.46 211
15244.63 226
15245.79 222
15246.96 201
15248.13 184
15249.29 178
15250.46 215
15251.63 194
15252.79 185
15253.96 172
15255.13 182
15256.29 218
15257.46 196
15258.63 203
15259.80 193
15260.96 185
15262.13 186
15263.30 187
15264.46 182
15265.63 173
15266.80 187
15267.97 156
15269.13 153
15270.30 173
15271.47 163
15272.64 185
15273.80 190
15274.97 165
15276.14 154
15277.31 139
15278.47 151
15279.64 144
15280.81 145
15281.98 152
15283.15 196
15284.31 158
15285.48 162
15286.65 181
15287.82 202
15288.99 203
15290.15 196
15291.32 117
15292.49 161
15293.66 171
15294.83 175
15296.00 184
15297.16 172
15298.33 193
15299.50 192
15300.67 177
15301.84 160
15303.01 174
15304.18 166
15305.35 166
15306.51 166
15307.68 133
15308.85 160
15310.02 164
15311.19 161
15312.36 148
15313.53 144
15314.70 161
15315.87 190
15317.04 198
15318.21 180
15319.37 165
15320.54 187
15321.71 179
15322.88 170
15324.05 162
15325.22 191
15326.39 180
15327.56 158
15328.73 155
15329.90 144
15331.07 172
15332.24 161
15333.41 197
15334.58 167
15335.75 161
15336.92 174
15338.09 154
15339.26 163
15340.43 159
15341.60 173
15342.77 196
15343.94 166
15345.11 191
15346.28 138
15347.45 198
15348.62 174
15349.79 168
15350.96 154
15352.13 180
15353.31 191
15354.48 160
15355.65 168
15356.82 195
15357.99 174
15359.16 177
15360.33 156
15361.50 185
15362.67 180
15363.84 192
15365.01 187
15366.19 152
15367.36 184
15368.53 180
15369.70 183
15370.87 197
15372.04 163
15373.21 184
15374.38 179
15375.56 186
15376.73 177
15377.90 176
15379.07 155
15380.24 187
15381.41 184
15382.59 203
15383.76 209
15384.93 206
15386.10 195
15387.27 198
15388.45 174
15389.62 184
15390.79 185
15391.96 187
15393.13 173
15394.31 173
15395.48 209
15396.65 191
15397.82 174
15399.00 180
15400.17 191
15401.34 173
15402.51 190
15403.69 164
15404.86 151
15406.03 174
15407.20 177
15408.38 177
15409.55 161
15410.72 154
15411.89 152
15413.07 176
15414.24 148
15415.41 178
15416.59 187
15417.76 190
15418.93 195
15420.11 169
15421.28 162
15422.45 185
15423.63 172
15424.80 172
15425.97 196
15427.15 199
15428.32 177
15429.49 191
15430.67 173
15431.84 165
15433.01 153
15434.19 191
15435.36 185
15436.54 191
15437.71 179
15438.88 184
15440.06 185
15441.23 175
15442.41 188
15443.58 202
15444.75 170
15445.93 180
15447.10 163
15448.28 203
15449.45 170
15450.63 153
15451.80 143
15452.97 147
15454.15 178
15455.32 178
15456.50 182
15457.67 197
15458.85 170
15460.02 169
15461.20 183
15462.37 202
15463.55 201
15464.72 185
15465.90 188
15467.07 162
15468.25 157
15469.42 175
15470.60 192
15471.77 181
15472.95 179
15474.12 208
15475.30 182
15476.47 164
15477.65 153
15478.82 146
15480.00 143
15481.17 203
15482.35 194
15483.53 170
15484.70 169
15485.88 178
15487.05 176
15488.23 212
15489.40 190
15490.58 182
15491.76 159
15492.93 188
15494.11 191
15495.28 195
15496.46 212
15497.64 191
15498.81 202
15499.99 202
15501.17 175
15502.34 171
15503.52 209
15504.69 185
15505.87 178
15507.05 163
15508.22 190
15509.40 187
15510.58 180
15511.75 180
15512.93 156
15514.11 185
15515.28 200
15516.46 178
15517.64 192
15518.81 199
15519.99 175
15521.17 178
15522.35 157
15523.52 183
15524.70 181
15525.88 195
15527.05 168
15528.23 187
15529.41 185
15530.59 202
15531.76 182
15532.94 179
15534.12 177
15535.30 167
15536.47 188
15537.65 185
15538.83 182
15540.01 182
15541.19 149
15542.36 180
15543.54 179
15544.72 187
15545.90 225
15547.08 225
15548.25 187
15549.43 181
15550.61 178
15551.79 190
15552.97 198
15554.14 196
15555.32 179
15556.50 187
15557.68 196
15558.86 207
15560.04 200
15561.22 234
15562.39 191
15563.57 184
15564.75 218
15565.93 221
15567.11 207
15568.29 198
15569.47 221
15570.65 209
15571.82 178
15573.00 186
15574.18 188
15575.36 193
15576.54 218
15577.72 230
15578.90 236
15580.08 208
15581.26 236
15582.44 226
15583.62 233
15584.80 234
15585.98 203
15587.16 193
15588.34 198
15589.51 193
15590.69 211
15591.87 206
15593.05 219
15594.23 262
15595.41 211
15596.59 236
15597.77 241
15598.95 259
15600.13 223
15601.31 234
15602.49 225
15603.67 285
15604.85 254
15606.03 191
15607.21 250
15608.40 236
15609.58 226
15610.76 227
15611.94 221
15613.12 254
15614.30 277
15615.48 279
15616.66 270
15617.84 290
15619.02 298
15620.20 266
15621.38 267
15622.56 250
15623.74 284
15624.93 275
15626.11 259
15627.29 268
15628.47 277
15629.65 271
15630.83 281
15632.01 289
15633.19 285
15634.37 297
15635.56 276
15636.74 303
15637.92 288
15639.10 285
15640.28 277
15641.46 272
15642.65 272
15643.83 308
15645.01 279
15646.19 293
15647.37 314
15648.55 303
15649.74 295
15650.92 291
15652.10 310
15653.28 346
15654.46 348
15655.65 311
15656.83 309
15658.01 311
15659.19 352
15660.38 322
15661.56 321
15662.74 298
15663.92 287
15665.11 333
15666.29 318
15667.47 331
15668.65 340
15669.84 309
15671.02 301
15672.20 334
15673.38 363
15674.57 322
15675.75 304
15676.93 317
15678.12 373
15679.30 361
15680.48 295
15681.67 317
15682.85 327
15684.03 321
15685.22 311
15686.40 331
15687.58 300
15688.77 341
15689.95 313
15691.13 314
15692.32 335
15693.50 337
15694.68 342
15695.87 330
15697.05 345
15698.23 387
15699.42 371
15700.60 334
15701.79 374
15702.97 413
15704.15 385
15705.34 398
15706.52 432
15707.71 406
15708.89 415
15710.07 414
15711.26 394
15712.44 397
15713.63 465
15714.81 462
15716.00 412
15717.18 452
15718.37 445
15719.55 405
15720.73 451
15721.92 446
15723.10 456
15724.29 459
15725.47 414
15726.66 428
15727.84 387
15729.03 363
15730.21 381
15731.40 406
15732.58 406
15733.77 385
15734.95 418
15736.14 412
15737.32 425
15738.51 420
15739.69 460
15740.88 453
15742.07 427
15743.25 428
15744.44 454
15745.62 467
15746.81 458
15747.99 449
15749.18 471
15750.36 484
15751.55 469
15752.74 508
15753.92 490
15755.11 483
15756.29 453
15757.48 488
15758.67 467
15759.85 427
15761.04 382
15762.22 403
15763.41 431
15764.60 451
15765.78 408
15766.97 418
15768.16 400
15769.34 410
15770.53 418
15771.72 423
15772.90 423
15774.09 436
15775.28 441
15776.46 422
15777.65 425
15778.84 413
15780.02 392
15781.21 407
15782.40 378
15783.58 371
15784.77 389
15785.96 387
15787.14 345
15788.33 338
15789.52 384
15790.71 361
15791.89 351
15793.08 359
15794.27 334
15795.46 358
15796.64 341
15797.83 327
15799.02 336
15800.21 301
15801.39 307
15802.58 312
15803.77 319
15804.96 283
15806.14 336
15807.33 313
15808.52 324
15809.71 301
15810.90 322
15812.08 307
15813.27 293
15814.46 316
15815.65 309
15816.84 294
15818.03 280
15819.21 281
15820.40 281
15821.59 281
15822.78 288
15823.97 270
15825.16 260
15826.35 290
15827.53 278
15828.72 268
15829.91 258
15831.10 313
15832.29 271
15833.48 306
15834.67 279
15835.86 240
15837.04 274
15838.23 281
15839.42 265
15840.61 268
15841.80 264
15842.99 294
15844.18 272
15845.37 277
15846.56 260
15847.75 280
15848.94 263
15850.13 305
15851.32 287
15852.51 274
15853.70 279
15854.89 247
15856.07 266
15857.26 265
15858.45 266
15859.64 293
15860.83 256
15862.02 286
15863.21 293
15864.40 306
15865.59 285
15866.78 281
15867.97 261
15869.16 253
15870.36 251
15871.55 278
15872.74 283
15873.93 291
15875.12 313
15876.31 304
15877.50 250
15878.69 277
15879.88 282
15881.07 271
15882.26 264
15883.45 287
15884.64 305
15885.83 287
15887.02 287
15888.21 293
15889.41 294
15890.60 299
15891.79 256
15892.98 283
15894.17 276
15895.36 320
15896.55 292
15897.74 280
15898.93 266
15900.13 301
15901.32 300
15902.51 322
15903.70 317
15904.89 279
15906.08 281
15907.28 311
15908.47 317
15909.66 328
15910.85 299
15912.04 311
15913.23 286
15914.43 293
15915.62 324
15916.81 296
15918.00 289
15919.19 302
15920.39 281
15921.58 272
15922.77 312
15923.96 293
15925.16 267
15926.35 310
15927.54 289
15928.73 316
15929.93 307
15931.12 296
15932.31 286
15933.50 275
15934.70 289
15935.89 298
15937.08 283
15938.27 284
15939.47 271
15940.66 264
15941.85 256
15943.05 252
15944.24 263
15945.43 306
15946.63 257
15947.82 259
15949.01 225
15950.21 265
15951.40 225
15952.59 251
15953.79 263
15954.98 220
15956.17 210
15957.37 260
15958.56 281
15959.75 243
15960.95 219
15962.14 241
15963.33 213
15964.53 235
15965.72 228
15966.92 224
15968.11 270
15969.30 245
15970.50 224
15971.69 230
15972.89 222
15974.08 226
15975.27 212
15976.47 214
15977.66 211
15978.86 203
15980.05 191
15981.25 198
15982.44 190
15983.63 217
15984.83 226
15986.02 213
15987.22 215
15988.41 213
15989.61 214
15990.80 206
15992.00 186
15993.19 230
15994.39 216
15995.58 220
15996.78 201
15997.97 206
15999.17 209
16000.36 200
16001.56 197
16002.75 179
16003.95 229
16005.14 214
16006.34 168
16007.53 195
16008.73 210
16009.93 208
16011.12 238
16012.32 224
16013.51 217
16014.71 208
16015.90 205
16017.10 193
16018.30 195
16019.49 213
16020.69 193
16021.88 197
16023.08 178
16024.28 219
16025.47 212
16026.67 216
16027.86 201
16029.06 202
16030.26 171
16031.45 182
16032.65 198
16033.85 186
16035.04 190
16036.24 210
16037.43 195
16038.63 187
16039.83 209
16041.02 185
16042.22 187
16043.42 179
16044.61 181
16045.81 193
16047.01 186
16048.21 218
16049.40 223
16050.60 217
16051.80 207
16052.99 205
16054.19 176
16055.39 188
16056.59 209
16057.78 195
16058.98 157
16060.18 175
16061.37 192
16062.57 191
16063.77 201
16064.97 179
16066.16 192
16067.36 170
16068.56 145
16069.76 192
16070.96 193
16072.15 195
16073.35 213
16074.55 175
16075.75 194
16076.95 189
16078.14 181
16079.34 171
16080.54 181
16081.74 203
16082.94 213
16084.13 160
16085.33 196
16086.53 178
16087.73 177
16088.93 168
16090.13 164
16091.33 194
16092.52 181
16093.72 185
16094.92 194
16096.12 180
16097.32 182
16098.52 144
16099.72 170
16100.92 181
16102.11 168
16103.31 168
16104.51 185
16105.71 176
16106.91 179
16108.11 197
16109.31 177
16110.51 183
16111.71 158
16112.91 190
16114.11 186
16115.31 184
16116.51 163
16117.70 178
16118.90 183
16120.10 159
16121.30 175
16122.50 170
16123.70 217
16124.90 186
16126.10 193
16127.30 187
16128.50 150
16129.70 144
16130.90 178
16132.10 173
16133.30 178
16134.50 172
16135.70 170
16136.90 190
16138.10 185
16139.30 169
16140.50 185
16141.71 182
16142.91 187
16144.11 169
16145.31 160
16146.51 200
16147.71 184
16148.91 167
16150.11 151
16151.31 176
16152.51 163
16153.71 166
16154.91 165
16156.11 147
16157.31 169
16158.52 188
16159.72 161
16160.92 153
16162.12 166
16163.32 149
16164.52 148
16165.72 172
16166.92 167
16168.13 173
16169.33 170
16170.53 166
16171.73 164
16172.93 202
16174.13 193
16175.34 179
16176.54 181
16177.74 185
16178.94 195
16180.14 178
16181.34 157
16182.55 175
16183.75 161
16184.95 188
16186.15 172
16187.35 176
16188.56 161
16189.76 181
16190.96 187
16192.16 176
16193.37 179
16194.57 182
16195.77 177
16196.97 179
16198.18 161
16199.38 182
16200.58 166
16201.78 169
16202.99 163
16204.19 157
16205.39 189
16206.60 171
16207.80 161
16209.00 165
16210.20 185
16211.41 194
16212.61 139
16213.81 162
16215.02 190
16216.22 151
16217.42 179
16218.63 168
16219.83 157
16221.03 162
16222.24 156
16223.44 191
16224.64 156
16225.85 179
16227.05 193
16228.25 197
16229.46 195
16230.66 202
16231.87 185
16233.07 173
16234.27 190
16235.48 188
16236.68 188
16237.89 184
16239.09 153
16240.29 152
16241.50 167
16242.70 192
16243.91 187
16245.11 216
16246.31 194
16247.52 161
16248.72 191
16249.93 195
16251.13 199
16252.34 214
16253.54 209
16254.75 219
16255.95 207
16257.16 197
16258.36 184
16259.57 195
16260.77 203
16261.97 211
16263.18 203
16264.38 226
16265.59 205
16266.80 213
16268.00 199
16269.21 213
16270.41 204
16271.62 211
16272.82 224
16274.03 165
16275.23 190
16276.44 204
16277.64 188
16278.85 209
16280.05 200
16281.26 206
16282.47 188
16283.67 219
16284.88 194
16286.08 188
16287.29 171
16288.49 184
16289.70 215
16290.91 208
16292.11 214
16293.32 209
16294.52 183
16295.73 199
16296.94 186
16298.14 225
16299.35 181
16300.56 199
16301.76 215
16302.97 198
16304.18 229
16305.38 217
16306.59 192
16307.79 180
16309.00 210
16310.21 228
16311.42 234
16312.62 241
16313.83 188
16315.04 207
16316.24 208
16317.45 179
16318.66 189
16319.86 202
16321.07 208
16322.28 195
16323.49 200
16324.69 218
16325.90 209
16327.11 176
16328.31 210
16329.52 177
16330.73 188
16331.94 181
16333.14 171
16334.35 179
16335.56 192
16336.77 192
16337.98 159
16339.18 196
16340.39 169
16341.60 164
16342.81 174
16344.01 172
16345.22 152
16346.43 175
16347.64 180
16348.85 168
16350.05 155
16351.26 155
16352.47 185
16353.68 171
16354.89 153
16356.10 157
16357.30 164
16358.51 185
16359.72 158
16360.93 167
16362.14 161
16363.35 170
16364.56 192
16365.77 166
16366.97 160
16368.18 183
16369.39 178
16370.60 186
16371.81 160
16373.02 158
16374.23 147
16375.44 162
16376.65 150
16377.86 146
16379.06 158
16380.27 148
16381.48 156
16382.69 169
16383.90 157
16385.11 143
16386.32 154
16387.53 192
16388.74 193
16389.95 174
16391.16 183
16392.37 163
16393.58 168
16394.79 173
16396.00 170
16397.21 167
16398.42 160
16399.63 161
16400.84 160
16402.05 153
16403.26 147
16404.47 162
16405.68 159
16406.89 162
16408.10 160
16409.31 147
16410.52 169
16411.73 187
16412.94 194
16414.15 163
16415.36 143
16416.57 169
16417.78 156
16419.00 175
16420.21 177
16421.42 137
16422.63 125
16423.84 153
16425.05 167
16426.26 172
16427.47 169
16428.68 148
16429.89 157
16431.11 181
16432.32 183
16433.53 156
16434.74 156
16435.95 153
16437.16 136
16438.37 152
16439.59 136
16440.80 147
16442.01 165
16443.22 153
16444.43 156
16445.64 161
16446.86 136
16448.07 152
16449.28 150
16450.49 150
16451.70 153
16452.91 127
16454.13 166
16455.34 164
16456.55 145
16457.76 140
16458.98 147
16460.19 166
16461.40 148
16462.61 138
16463.82 159
16465.04 167
16466.25 144
16467.46 168
16468.67 168
16469.89 158
16471.10 155
16472.31 157
16473.53 155
16474.74 146
16475.95 151
16477.16 145
16478.38 162
16479.59 169
16480.80 145
16482.02 158
16483.23 151
16484.44 162
16485.66 170
16486.87 179
16488.08 187
16489.30 176
16490.51 159
16491.72 136
16492.94 126
16494.15 132
16495.36 147
16496.58 157
16497.79 140
16499.00 165
16500.22 176
16501.43 141
16502.65 144
16503.86 164
16505.07 160
16506.29 155
16507.50 166
16508.71 161
16509.93 148
16511.14 151
16512.36 170
16513.57 128
16514.79 151
16516.00 151
16517.21 152
16518.43 191
16519.64 151
16520.86 136
16522.07 153
16523.29 174
16524.50 156
16525.72 156
16526.93 160
16528.15 156
16529.36 157
16530.58 153
16531.79 134
16533.01 132
16534.22 157
16535.44 126
16536.65 124
16537.87 137
16539.08 159
16540.30 163
16541.51 136
16542.73 142
16543.94 164
16545.16 165
16546.37 155
16547.59 143
16548.80 139
16550.02 135
16551.24 132
16552.45 139
16553.67 131
16554.88 155
16556.10 179
16557.31 159
16558.53 135
16559.75 159
16560.96 160
16562.18 163
16563.39 141
16564.61 134
16565.83 157
16567.04 161
16568.26 191
16569.47 147
16570.69 142
16571.91 148
16573.12 191
16574.34 151
16575.56 135
16576.77 141
16577.99 153
16579.21 174
16580.42 182
16581.64 164
16582.86 178
16584.07 152
16585.29 150
16586.51 132
16587.72 158
16588.94 171
16590.16 167
16591.38 177
16592.59 164
16593.81 153
16595.03 180
16596.24 153
16597.46 142
16598.68 166
16599.90 146
16601.11 148
16602.33 147
16603.55 120
16604.77 119
16605.98 125
16607.20 127
16608.42 124
16609.64 118
16610.86 138
16612.07 150
16613.29 163
16614.51 134
16615.73 130
16616.95 165
16618.16 135
16619.38 168
16620.60 138
16621.82 151
16623.04 132
16624.25 148
16625.47 157
16626.69 148
16627.91 131
16629.13 154
16630.35 146
16631.57 145
16632.78 149
16634.00 151
16635.22 145
16636.44 138
16637.66 135
16638.88 147
16640.10 156
16641.32 136
16642.53 146
16643.75 129
16644.97 148
16646.19 153
16647.41 144
16648.63 160
16649.85 176
16651.07 164
16652.29 148
16653.51 132
16654.73 138
16655.95 164
16657.17 155
16658.39 133
16659.61 118
16660.83 164
16662.04 151
16663.26 133
16664.48 132
16665.70 148
16666.92 156
16668.14 157
16669.36 130
16670.58 91
16671.80 122
16673.02 151
16674.24 158
16675.46 132
16676.68 139
16677.91 130
16679.13 130
16680.35 135
16681.57 149
16682.79 148
16684.01 132
16685.23 151
16686.45 160
16687.67 160
16688.89 166
16690.11 132
16691.33 126
16692.55 136
16693.77 183
16694.99 128
16696.21 121
16697.44 140
16698.66 148
16699.88 146
16701.10 133
16702.32 142
16703.54 155
16704.76 133
16705.98 145
16707.21 130
16708.43 149
16709.65 149
16710.87 110
16712.09 122
16713.31 129
16714.53 126
16715.76 155
16716.98 147
16718.20 159
16719.42 130
16720.64 122
16721.87 135
16723.09 134
16724.31 135
16725.53 143
16726.75 122
16727.98 134
16729.20 164
16730.42 135
16731.64 141
16732.86 131
16734.09 136
16735.31 134
16736.53 143
16737.75 151
16738.98 145
16740.20 148
16741.42 137
16742.64 138
16743.87 150
16745.09 161
16746.31 141
16747.54 145
16748.76 123
16749.98 130
16751.20 126
16752.43 135
16753.65 131
16754.87 123
16756.10 140
16757.32 145
16758.54 142
16759.77 125
16760.99 152
16762.21 166
16763.44 158
16764.66 118
16765.88 141
16767.11 156
16768.33 175
16769.55 134
16770.78 152
16772.00 154
16773.23 136
16774.45 141
16775.67 120
16776.90 152
16778.12 126
16779.35 140
16780.57 126
16781.79 133
16783.02 158
16784.24 149
16785.47 133
16786.69 120
16787.91 117
16789.14 135
16790.36 138
16791.59 169
16792.81 142
16794.04 138
16795.26 158
16796.49 136
16797.71 153
16798.94 149
16800.16 137
16801.38 149
16802.61 158
16803.83 145
16805.06 174
16806.28 158
16807.51 144
16808.73 150
16809.96 136
16811.18 166
16812.41 171
16813.64 178
16814.86 144
16816.09 169
16817.31 166
16818.54 153
16819.76 135
16820.99 124
16822.21 129
16823.44 179
16824.66 147
16825.89 128
16827.12 139
16828.34 150
16829.57 158
16830.79 160
16832.02 167
16833.25 145
16834.47 141
16835.70 144
16836.92 146
16838.15 175
16839.38 210
16840.60 168
16841.83 146
16843.06 155
16844.28 157
16845.51 184
16846.73 167
16847.96 169
16849.19 183
16850.41 149
16851.64 154
16852.87 167
16854.09 170
16855.32 190
16856.55 154
16857.77 173
16859.00 203
16860.23 157
16861.46 166
16862.68 173
16863.91 176
16865.14 198
16866.36 195
16867.59 221
16868.82 239
16870.05 184
16871.27 189
16872.50 237
16873.73 227
16874.96 222
16876.18 221
16877.41 203
16878.64 177
16879.87 253
16881.09 259
16882.32 249
16883.55 243
16884.78 240
16886.01 217
16887.23 219
16888.46 245
16889.69 238
16890.92 238
16892.15 252
16893.37 258
16894.60 244
16895.83 228
16897.06 208
16898.29 219
16899.51 207
16900.74 197
16901.97 219
16903.20 200
16904.43 193
16905.66 198
16906.89 227
16908.12 213
16909.34 209
16910.57 181
16911.80 173
16913.03 172
16914.26 182
16915.49 188
16916.72 210
16917.95 180
16919.18 191
16920.40 187
16921.63 188
16922.86 184
16924.09 178
16925.32 149
16926.55 158
16927.78 197
16929.01 154
16930.24 174
16931.47 178
16932.70 187
16933.93 181
16935.16 189
16936.39 158
16937.62 169
16938.85 202
16940.08 192
16941.31 153
16942.54 156
16943.77 167
16945.00 147
16946.23 159
16947.46 182
16948.69 159
16949.92 148
16951.15 194
16952.38 159
16953.61 132
16954.84 148
16956.07 147
16957.30 149
16958.53 151
16959.76 160
16960.99 193
16962.22 167
16963.45 163
16964.68 147
16965.92 150
16967.15 170
16968.38 142
16969.61 173
16970.84 123
16972.07 132
16973.30 130
16974.53 139
16975.76 143
16976.99 157
16978.23 171
16979.46 160
16980.69 144
16981.92 147
16983.15 166
16984.38 162
16985.61 163
16986.85 182
16988.08 160
16989.31 150
16990.54 165
16991.77 159
16993.00 166
16994.24 169
16995.47 152
16996.70 148
16997.93 169
16999.16 154
17000.40 165
17001.63 152
17002.86 138
17004.09 152
17005.32 172
17006.56 154
17007.79 155
17009.02 164
17010.25 151
17011.49 129
17012.72 147
17013.95 165
17015.18 194
17016.42 184
17017.65 137
17018.88 165
17020.12 162
17021.35 154
17022.58 147
17023.81 141
17025.05 154
17026.28 159
17027.51 163
17028.75 122
17029.98 140
17031.21 178
17032.45 176
17033.68 170
17034.91 150
17036.15 161
17037.38 161
17038.61 175
17039.85 156
17041.08 164
17042.31 143
17043.55 156
17044.78 162
17046.01 139
17047.25 114
17048.48 158
17049.72 156
17050.95 132
17052.18 156
17053.42 188
17054.65 158
17055.89 145
17057.12 162
17058.35 123
17059.59 143
17060.82 151
17062.06 142
17063.29 137
17064.53 140
17065.76 136
17066.99 148
17068.23 140
17069.46 167
17070.70 155
17071.93 122
17073.17 139
17074.40 121
17075.64 151
17076.87 144
17078.11 167
17079.34 166
17080.58 123
17081.81 129
17083.05 175
17084.28 137
17085.52 126
17086.75 133
17087.99 157
17089.22 148
17090.46 123
17091.69 140
17092.93 122
17094.16 133
17095.40 146
17096.64 143
17097.87 153
17099.11 139
17100.34 146
17101.58 132
17102.81 118
17104.05 135
17105.29 135
17106.52 143
17107.76 129
17108.99 135
17110.23 143
17111.47 160
17112.70 140
17113.94 136
17115.17 149
17116.41 114
17117.65 150
17118.88 140
17120.12 157
17121.36 125
17122.59 142
17123.83 134
17125.07 117
17126.30 141
17127.54 121
17128.78 147
17130.01 148
17131.25 134
17132.49 159
17133.72 158
17134.96 141
17136.20 126
17137.43 119
17138.67 131
17139.91 144
17141.15 156
17142.38 147
17143.62 140
17144.86 140
17146.10 124
17147.33 156
17148.57 128
17149.81 131
17151.05 141
17152.28 128
17153.52 116
17154.76 147
17156.00 140
17157.23 138
17158.47 150
17159.71 134
17160.95 128
17162.19 110
17163.42 124
17164.66 120
17165.90 145
17167.14 124
17168.38 103
17169.61 140
17170.85 125
17172.09 143
17173.33 144
17174.57 125
17175.81 133
17177.04 127
17178.28 120
17179.52 131
17180.76 122
17182.00 116
17183.24 139
17184.48 151
17185.71 164
17186.95 113
17188.19 121
17189.43 105
17190.67 145
17191.91 137
17193.15 130
17194.39 119
17195.63 146
17196.87 152
17198.11 131
17199.34 121
17200.58 154
17201.82 142
17203.06 125
17204.30 118
17205.54 130
17206.78 122
17208.02 122
17209.26 145
17210.50 128
17211.74 146
17212.98 132
17214.22 125
17215.46 120
17216.70 112
17217.94 115
17219.18 133
17220.42 117
17221.66 105
17222.90 124
17224.14 128
17225.38 126
17226.62 118
17227.86 132
17229.10 132
17230.34 141
17231.58 117
17232.82 120
17234.06 116
17235.30 115
17236.54 115
17237.78 111
17239.03 118
17240.27 115
17241.51 111
17242.75 95
17243.99 131
17245.23 116
17246.47 111
17247.71 99
17248.95 124
17250.19 118
17251.43 107
17252.68 100
17253.92 112
17255.16 146
17256.40 137
17257.64 98
17258.88 140
17260.12 120
17261.37 116
17262.61 137
17263.85 107
17265.09 83
17266.33 126
17267.57 106
17268.82 113
17270.06 105
17271.30 109
17272.54 121
17273.78 117
17275.03 113
17276.27 119
17277.51 102
17278.75 111
17279.99 133
17281.24 91
17282.48 113
17283.72 134
17284.96 100
17286.21 100
17287.45 107
17288.69 123
17289.93 123
17291.18 107
17292.42 126
17293.66 138
17294.90 118
17296.15 124
17297.39 107
17298.63 114
17299.88 142
17301.12 123
17302.36 116
17303.60 127
17304.85 123
17306.09 110
17307.33 122
17308.58 127
17309.82 126
17311.06 109
17312.31 116
17313.55 115
17314.79 115
17316.04 121
17317.28 98
17318.52 114
17319.77 123
17321.01 106
17322.26 106
17323.50 117
17324.74 114
17325.99 113
17327.23 99
17328.48 124
17329.72 128
17330.96 99
17332.21 115
17333.45 139
17334.70 125
17335.94 100
17337.18 97
17338.43 121
17339.67 113
17340.92 120
17342.16 107
17343.41 117
17344.65 100
17345.90 128
17347.14 120
17348.38 110
17349.63 99
17350.87 118
17352.12 112
17353.36 120
17354.61 126
17355.85 100
17357.10 117
17358.34 110
17359.59 104
17360.83 108
17362.08 105
17363.32 102
17364.57 98
17365.81 102
17367.06 128
17368.31 116
17369.55 110
17370.80 101
17372.04 99
17373.29 112
17374.53 111
17375.78 122
17377.02 118
17378.27 102
17379.52 119
17380.76 138
17382.01 135
17383.25 112
17384.50 111
17385.75 122
17386.99 128
17388.24 109
17389.48 117
17390.73 123
17391.98 111
17393.22 120
17394.47 110
17395.71 133
17396.96 128
17398.21 113
17399.45 122
17400.70 121
17401.95 111
17403.19 112
17404.44 131
17405.69 134
17406.93 130
17408.18 141
17409.43 128
17410.67 116
17411.92 115
17413.17 112
17414.42 110
17415.66 112
17416.91 125
17418.16 114
17419.40 129
17420.65 123
17421.90 117
17423.15 152
17424.39 108
17425.64 128
17426.89 130
17428.14 97
17429.38 90
17430.63 132
17431.88 144
17433.13 120
17434.37 135
17435.62 134
17436.87 120
17438.12 108
17439.37 124
17440.61 114
17441.86 130
17443.11 123
17444.36 122
17445.61 140
17446.85 116
17448.10 109
17449.35 103
17450.60 115
17451.85 117
17453.10 120
17454.34 140
17455.59 112
17456.84 109
17458.09 114
17459.34 132
17460.59 107
17461.84 137
17463.09 136
17464.33 137
17465.58 120
17466.83 122
17468.08 128
17469.33 130
17470.58 115
17471.83 120
17473.08 111
17474.33 122
17475.58 128
17476.83 155
17478.07 121
17479.32 112
17480.57 154
17481.82 150
17483.07 124
17484.32 111
17485.57 124
17486.82 116
17488.07 119
17489.32 110
17490.57 133
17491.82 125
17493.07 131
17494.32 112
17495.57 111
17496.82 152
17498.07 139
17499.32 141
17500.57 120
17501.82 117
17503.07 126
17504.32 126
17505.57 145
17506.82 141
17508.07 111
17509.32 135
17510.57 149
17511.82 112
17513.07 110
17514.32 110
17515.58 130
17516.83 136
17518.08 135
17519.33 127
17520.58 113
17521.83 116
17523.08 112
17524.33 118
17525.58 125
17526.83 133
17528.08 129
17529.34 140
17530.59 110
17531.84 148
17533.09 135
17534.34 141
17535.59 127
17536.84 129
17538.09 123
17539.35 121
17540.60 122
17541.85 133
17543.10 117
17544.35 136
17545.60 129
17546.86 122
17548.11 108
17549.36 128
17550.61 131
17551.86 123
17553.12 111
17554.37 139
17555.62 131
17556.87 101
17558.12 138
17559.38 141
17560.63 138
17561.88 128
17563.13 126
17564.39 117
17565.64 112
17566.89 124
17568.14 158
17569.40 149
17570.65 118
17571.90 151
17573.15 148
17574.41 125
17575.66 97
17576.91 117
17578.17 124
17579.42 118
17580.67 93
17581.92 125
17583.18 139
17584.43 148
17585.68 112
17586.94 105
17588.19 130
17589.44 130
17590.70 120
17591.95 109
17593.20 137
17594.46 160
17595.71 150
17596.97 136
17598.22 101
17599.47 115
17600.73 121
17601.98 126
17603.23 126
17604.49 112
17605.74 118
17607.00 108
17608.25 109
17609.50 125
17610.76 122
17612.01 130
17613.27 106
17614.52 142
17615.77 124
17617.03 104
17618.28 139
17619.54 141
17620.79 128
17622.05 126
17623.30 130
17624.56 132
17625.81 148
17627.06 122
17628.32 151
17629.57 126
17630.83 137
17632.08 133
17633.34 132
17634.59 121
17635.85 135
17637.10 141
17638.36 134
17639.61 106
17640.87 119
17642.12 110
17643.38 121
17644.63 127
17645.89 141
17647.15 137
17648.40 124
17649.66 153
17650.91 121
17652.17 102
17653.42 106
17654.68 136
17655.93 140
17657.19 131
17658.45 120
17659.70 123
17660.96 122
17662.21 129
17663.47 122
17664.73 88
17665.98 110
17667.24 146
17668.49 107
17669.75 139
17671.01 124
17672.26 125
17673.52 121
17674.77 122
17676.03 104
17677.29 114
17678.54 122
17679.80 113
17681.06 116
17682.31 98
17683.57 128
17684.83 139
17686.08 115
17687.34 96
17688.60 114
17689.85 118
17691.11 115
17692.37 126
17693.63 132
17694.88 104
17696.14 115
17697.40 120
17698.65 132
17699.91 103
17701.17 119
17702.43 109
17703.68 99
17704.94 107
17706.20 140
17707.46 125
17708.71 134
17709.97 110
17711.23 93
17712.49 115
17713.74 111
17715.00 124
17716.26 131
17717.52 122
17718.78 114
17720.03 131
17721.29 82
17722.55 122
17723.81 103
17725.07 104
17726.32 103
17727.58 113
17728.84 122
17730.10 123
17731.36 119
17732.62 113
17733.87 124
17735.13 104
17736.39 140
17737.65 131
17738.91 100
17740.17 103
17741.43 120
17742.69 136
17743.94 83
17745.20 115
17746.46 115
17747.72 129
17748.98 85
17750.24 113
17751.50 89
17752.76 95
17754.02 90
17755.28 103
17756.53 108
17757.79 133
17759.05 131
17760.31 115
17761.57 123
17762.83 96
17764.09 132
17765.35 123
17766.61 103
17767.87 132
17769.13 106
17770.39 114
17771.65 103
17772.91 108
17774.17 119
17775.43 111
17776.69 131
17777.95 134
17779.21 116
17780.47 163
17781.73 128
17782.99 106
17784.25 131
17785.51 109
17786.77 137
17788.03 89
17789.29 121
17790.55 125
17791.81 100
17793.07 106
17794.33 120
17795.59 121
17796.86 105
17798.12 120
17799.38 122
17800.64 122
17801.90 112
17803.16 99
17804.42 101
17805.68 92
17806.94 91
17808.20 112
17809.47 100
17810.73 100
17811.99 115
17813.25 123
17814.51 117
17815.77 121
17817.03 127
17818.29 117
17819.56 112
17820.82 105
17822.08 102
17823.34 118
17824.60 110
17825.86 106
17827.13 86
17828.39 118
17829.65 113
17830.91 111
17832.17 125
17833.44 85
17834.70 93
17835.96 105
17837.22 98
17838.48 97
17839.75 97
17841.01 112
17842.27 124
17843.53 109
17844.80 110
17846.06 113
17847.32 117
17848.58 106
17849.85 113
17851.11 115
17852.37 89
17853.63 125
17854.90 121
17856.16 104
17857.42 98
17858.69 105
17859.95 116
17861.21 132
17862.47 109
17863.74 83
17865.00 100
17866.26 99
17867.53 97
17868.79 107
17870.05 105
17871.32 103
17872.58 90
17873.84 112
17875.11 114
17876.37 110
17877.63 100
17878.90 105
17880.16 112
17881.43 125
17882.69 99
17883.95 108
17885.22 116
17886.48 105
17887.74 106
17889.01 115
17890.27 121
17891.54 135
17892.80 126
17894.07 91
17895.33 114
17896.59 138
17897.86 127
17899.12 100
17900.39 107
17901.65 140
17902.92 120
17904.18 109
17905.44 94
17906.71 100
17907.97 99
17909.24 110
17910.50 109
17911.77 111
17913.03 113
17914.30 123
17915.56 114
17916.83 100
17918.09 95
17919.36 114
17920.62 108
17921.89 106
17923.15 115
17924.42 115
17925.68 96
17926.95 90
17928.21 99
17929.48 116
17930.75 110
17932.01 130
17933.28 105
17934.54 87
17935.81 101
17937.07 102
17938.34 114
17939.61 119
17940.87 107
17942.14 99
17943.40 93
17944.67 119
17945.93 113
17947.20 119
17948.47 102
17949.73 91
17951.00 85
17952.27 96
17953.53 125
17954.80 97
17956.06 120
17957.33 92
17958.60 105
17959.86 114
17961.13 96
17962.40 78
17963.66 99
17964.93 125
17966.20 126
17967.46 113
17968.73 102
17970.00 101
17971.26 112
17972.53 104
17973.80 110
17975.07 103
17976.33 100
17977.60 96
17978.87 100
17980.13 97
17981.40 85
17982.67 107
17983.94 121
17985.20 98
17986.47 100
17987.74 89
17989.01 120
17990.27 128
17991.54 123
17992.81 111
17994.08 95
17995.34 104
17996.61 103
17997.88 101
17999.15 121
18000.42 110
18001.68 87
18002.95 111
18004.22 95
18005.49 103
18006.76 109
18008.02 102
18009.29 104
18010.56 101
18011.83 100
18013.10 99
18014.37 102
18015.63 103
18016.90 107
18018.17 86
18019.44 86
18020.71 108
18021.98 81
18023.25 74
18024.51 88
18025.78 101
18027.05 98
18028.32 104
18029.59 112
18030.86 115
18032.13 106
18033.40 116
18034.67 105
18035.94 103
18037.20 106
18038.47 125
18039.74 105
18041.01 108
18042.28 123
18043.55 116
18044.82 97
18046.09 98
18047.36 100
18048.63 124
18049.90 99
18051.17 94
18052.44 106
18053.71 119
18054.98 107
18056.25 91
18057.52 110
18058.79 127
18060.06 122
18061.33 128
18062.60 107
18063.87 119
18065.14 116
18066.41 115
18067.68 121
18068.95 126
18070.22 78
18071.49 104
18072.76 123
18074.03 99
18075.30 100
18076.57 81
18077.84 106
18079.11 105
18080.39 119
18081.66 114
18082.93 110
18084.20 123
18085.47 107
18086.74 118
18088.01 124
18089.28 94
18090.55 120
18091.82 125
18093.10 110
18094.37 108
18095.64 121
18096.91 106
18098.18 97
18099.45 91
18100.72 126
18102.00 108
18103.27 108
18104.54 104
18105.81 95
18107.08 108
18108.35 112
18109.63 105
18110.90 107
18112.17 134
18113.44 120
18114.71 128
18115.98 97
18117.26 76
18118.53 121
18119.80 133
18121.07 96
18122.35 96
18123.62 100
18124.89 112
18126.16 110
18127.43 99
18128.71 101
18129.98 85
18131.25 114
18132.52 98
18133.80 64
18135.07 83
18136.34 101
18137.62 97
18138.89 72
18140.16 87
18141.43 90
18142.71 98
18143.98 107
18145.25 97
18146.53 110
18147.80 102
18149.07 115
18150.35 99
18151.62 92
18152.89 126
18154.17 110
18155.44 114
18156.71 118
18157.99 112
18159.26 114
18160.53 131
18161.81 107
18163.08 113
18164.35 112
18165.63 108
18166.90 135
18168.18 119
18169.45 105
18170.72 113
18172.00 118
18173.27 94
18174.55 112
18175.82 112
18177.09 102
18178.37 97
18179.64 131
18180.92 93
18182.19 93
18183.47 113
18184.74 115
18186.01 94
18187.29 107
18188.56 104
18189.84 131
18191.11 99
18192.39 101
18193.66 111
18194.94 128
18196.21 103
18197.49 113
18198.76 117
18200.04 94
18201.31 90
18202.59 91
18203.86 107
18205.14 85
18206.41 91
18207.69 99
18208.96 116
18210.24 101
18211.51 99
18212.79 91
18214.06 103
18215.34 85
18216.62 83
18217.89 80
18219.17 103
18220.44 91
18221.72 80
18222.99 90
18224.27 91
18225.55 90
18226.82 94
18228.10 103
18229.37 99
18230.65 115
18231.93 105
18233.20 92
18234.48 117
18235.75 100
18237.03 117
18238.31 95
18239.58 99
18240.86 95
18242.14 100
18243.41 109
18244.69 97
18245.97 99
18247.24 96
18248.52 126
18249.80 112
18251.07 90
18252.35 85
18253.63 86
18254.90 108
18256.18 90
18257.46 92
18258.73 74
18260.01 77
18261.29 102
18262.57 86
18263.84 95
18265.12 90
18266.40 101
18267.67 105
18268.95 110
18270.23 98
18271.51 88
18272.78 83
18274.06 106
18275.34 112
18276.62 108
18277.89 99
18279.17 90
18280.45 107
18281.73 107
18283.01 114
18284.28 121
18285.56 110
18286.84 104
18288.12 110
18289.40 105
18290.67 104
18291.95 112
18293.23 98
18294.51 101
18295.79 93
18297.07 91
18298.34 75
18299.62 85
18300.90 95
18302.18 125
18303.46 116
18304.74 90
18306.02 97
18307.29 95
18308.57 100
18309.85 93
18311.13 90
18312.41 99
18313.69 105
18314.97 92
18316.25 93
18317.53 117
18318.80 94
18320.08 106
18321.36 76
18322.64 77
18323.92 95
18325.20 92
18326.48 114
18327.76 93
18329.04 109
18330.32 109
18331.60 102
18332.88 96
18334.16 73
18335.44 96
18336.72 93
18338.00 96
18339.28 97
18340.56 89
18341.84 77
18343.12 94
18344.40 112
18345.68 118
18346.96 92
18348.24 112
18349.52 127
18350.80 88
18352.08 86
18353.36 86
18354.64 131
18355.92 109
18357.20 95
18358.48 106
18359.76 109
18361.04 123
18362.32 138
18363.60 106
18364.88 95
18366.16 97
18367.45 102
18368.73 106
18370.01 106
18371.29 107
18372.57 122
18373.85 97
18375.13 101
18376.41 115
18377.69 113
18378.98 95
18380.26 86
18381.54 87
18382.82 96
18384.10 96
18385.38 76
18386.66 92
18387.95 102
18389.23 109
18390.51 114
18391.79 84
18393.07 98
18394.35 85
18395.64 104
18396.92 119
18398.20 97
18399.48 99
18400.76 107
18402.05 120
18403.33 112
18404.61 119
18405.89 97
18407.17 117
18408.46 119
18409.74 102
18411.02 107
18412.30 99
18413.59 110
18414.87 88
18416.15 84
18417.43 87
18418.72 115
18420.00 131
18421.28 107
18422.56 93
18423.85 80
18425.13 115
18426.41 113
18427.70 127
18428.98 111
18430.26 96
18431.54 95
18432.83 96
18434.11 110
18435.39 93
18436.68 106
18437.96 99
18439.24 92
18440.53 95
18441.81 97
18443.09 109
18444.38 85
18445.66 77
18446.95 78
18448.23 80
18449.51 103
18450.80 89
18452.08 101
18453.36 91
18454.65 105
18455.93 99
18457.22 100
18458.50 87
18459.78 70
18461.07 87
18462.35 137
18463.64 93
18464.92 93
18466.21 104
18467.49 94
18468.77 83
18470.06 91
18471.34 84
18472.63 97
18473.91 111
18475.20 91
18476.48 95
18477.77 79
18479.05 84
18480.34 111
18481.62 101
18482.91 111
18484.19 96
18485.47 77
18486.76 78
18488.04 97
18489.33 92
18490.62 108
18491.90 102
18493.19 108
18494.47 94
18495.76 79
18497.04 101
18498.33 74
18499.61 76
18500.90 105
18502.18 80
18503.47 98
18504.75 68
18506.04 74
18507.33 109
18508.61 103
18509.90 109
18511.18 82
18512.47 99
18513.76 96
18515.04 86
18516.33 105
18517.61 94
18518.90 85
18520.19 111
18521.47 108
18522.76 99
18524.04 93
18525.33 100
18526.62 103
18527.90 96
18529.19 110
18530.48 97
18531.76 81
18533.05 85
18534.34 79
18535.62 84
18536.91 70
18538.20 93
18539.48 96
18540.77 103
18542.06 89
18543.34 100
18544.63 102
18545.92 89
18547.21 85
18548.49 79
18549.78 81
18551.07 95
18552.36 104
18553.64 102
18554.93 101
18556.22 98
18557.50 100
18558.79 110
18560.08 91
18561.37 110
18562.66 106
18563.94 98
18565.23 111
18566.52 125
18567.81 91
18569.09 86
18570.38 107
18571.67 128
18572.96 97
18574.25 102
18575.53 96
18576.82 100
18578.11 113
18579.40 103
18580.69 88
18581.98 102
18583.26 103
18584.55 104
18585.84 111
18587.13 98
18588.42 126
18589.71 116
18590.99 111
18592.28 95
18593.57 111
18594.86 109
18596.15 118
18597.44 97
18598.73 120
18600.02 105
18601.31 100
18602.59 114
18603.88 120
18605.17 99
18606.46 95
18607.75 107
18609.04 83
18610.33 107
18611.62 151
18612.91 127
18614.20 128
18615.49 110
18616.78 113
18618.07 132
18619.36 142
18620.65 113
18621.94 101
18623.23 106
18624.52 118
18625.81 108
18627.10 113
18628.39 103
18629.68 123
18630.97 126
18632.26 155
18633.55 110
18634.84 105
18636.13 100
18637.42 99
18638.71 126
18640.00 115
18641.29 110
18642.58 99
18643.87 99
18645.16 103
18646.45 92
18647.74 94
18649.03 94
18650.32 102
18651.61 100
18652.90 92
18654.19 94
18655.48 98
18656.78 75
18658.07 93
18659.36 92
18660.65 110
18661.94 96
18663.23 90
18664.52 109
18665.81 87
18667.10 91
18668.40 105
18669.69 93
18670.98 99
18672.27 103
18673.56 112
18674.85 73
18676.14 88
18677.44 95
18678.73 98
18680.02 99
18681.31 71
18682.60 104
18683.90 96
18685.19 98
18686.48 111
18687.77 86
18689.06 85
18690.36 101
18691.65 97
18692.94 85
18694.23 113
18695.52 92
18696.82 96
18698.11 95
18699.40 90
18700.69 103
18701.99 94
18703.28 103
18704.57 114
18705.86 77
18707.16 74
18708.45 97
18709.74 93
18711.04 87
18712.33 91
18713.62 98
18714.91 106
18716.21 77
18717.50 95
18718.79 96
18720.09 78
18721.38 104
18722.67 81
18723.97 76
18725.26 74
18726.55 100
18727.85 109
18729.14 94
18730.43 82
18731.73 88
18733.02 97
18734.31 85
18735.61 111
18736.90 94
18738.19 73
18739.49 96
18740.78 98
18742.08 68
18743.37 96
18744.66 103
18745.96 114
18747.25 104
18748.55 112
18749.84 109
18751.13 100
18752.43 97
18753.72 113
18755.02 95
18756.31 101
18757.61 91
18758.90 116
18760.20 90
18761.49 70
18762.78 107
18764.08 84
18765.37 100
18766.67 112
18767.96 98
18769.26 82
18770.55 97
18771.85 116
18773.14 83
18774.44 110
18775.73 102
18777.03 81
18778.32 97
18779.62 104
18780.91 109
18782.21 121
18783.50 101
18784.80 109
18786.10 86
18787.39 84
18788.69 71
18789.98 86
18791.28 117
18792.57 108
18793.87 122
18795.16 118
18796.46 84
18797.76 81
18799.05 96
18800.35 100
18801.64 84
18802.94 105
18804.24 128
18805.53 98
18806.83 104
18808.12 81
18809.42 89
18810.72 84
18812.01 93
18813.31 104
18814.61 100
18815.90 83
18817.20 102
18818.50 94
18819.79 96
18821.09 76
18822.39 87
18823.68 112
18824.98 86
18826.28 77
18827.57 74
18828.87 94
18830.17 109
18831.46 98
18832.76 108
18834.06 90
18835.35 105
18836.65 92
18837.95 100
18839.25 81
18840.54 86
18841.84 98
18843.14 90
18844.44 100
18845.73 71
18847.03 69
18848.33 86
18849.63 86
18850.92 106
18852.22 105
18853.52 73
18854.82 100
18856.11 96
18857.41 105
18858.71 93
18860.01 77
18861.31 89
18862.60 113
18863.90 84
18865.20 81
18866.50 90
18867.80 92
18869.10 101
18870.39 70
18871.69 86
18872.99 100
18874.29 91
18875.59 92
18876.89 99
18878.18 106
18879.48 92
18880.78 82
18882.08 85
18883.38 71
18884.68 84
18885.98 86
18887.28 102
18888.57 92
18889.87 91
18891.17 126
18892.47 110
18893.77 96
18895.07 85
18896.37 92
18897.67 90
18898.97 88
18900.27 117
18901.57 96
18902.87 85
18904.17 100
18905.47 103
18906.76 94
18908.06 81
18909.36 99
18910.66 102
18911.96 77
18913.26 95
18914.56 106
18915.86 91
18917.16 96
18918.46 92
18919.76 107
18921.06 99
18922.36 87
18923.66 86
18924.96 96
18926.26 66
18927.56 88
18928.86 102
18930.17 110
18931.47 105
18932.77 107
18934.07 85
18935.37 88
18936.67 106
18937.97 106
18939.27 92
18940.57 112
18941.87 113
18943.17 101
18944.47 92
18945.77 132
18947.07 105
18948.38 88
18949.68 78
18950.98 100
18952.28 109
18953.58 83
18954.88 85
18956.18 70
18957.48 65
18958.79 83
18960.09 111
18961.39 95
18962.69 78
18963.99 89
18965.29 104
18966.59 88
18967.90 80
18969.20 93
18970.50 113
18971.80 111
18973.10 76
18974.41 100
18975.71 95
18977.01 100
18978.31 78
18979.61 95
18980.92 79
18982.22 68
18983.52 91
18984.82 86
18986.12 74
18987.43 80
18988.73 98
18990.03 91
18991.33 82
18992.64 101
18993.94 72
18995.24 71
18996.54 94
18997.85 99
18999.15 84
19000.45 75
19001.76 113
19003.06 94
19004.36 79
19005.66 92
19006.97 101
19008.27 73
19009.57 85
19010.88 89
19012.18 86
19013.48 88
19014.79 78
19016.09 74
19017.39 63
19018.70 86
19020.00 109
19021.30 86
19022.61 74
19023.91 86
19025.22 87
19026.52 77
19027.82 69
19029.13 77
19030.43 94
19031.73 109
19033.04 92
19034.34 71
19035.65 86
19036.95 76
19038.25 105
19039.56 93
19040.86 82
19042.17 77
19043.47 82
19044.78 76
19046.08 97
19047.38 77
19048.69 96
19049.99 87
19051.30 89
19052.60 108
19053.91 73
19055.21 94
19056.52 84
19057.82 90
19059.13 94
19060.43 73
19061.74 78
19063.04 108
19064.35 68
19065.65 77
19066.96 80
19068.26 116
19069.57 100
19070.87 81
19072.18 90
19073.48 81
19074.79 81
19076.09 84
19077.40 90
19078.70 93
19080.01 76
19081.32 97
19082.62 97
19083.93 84
19085.23 95
19086.54 109
19087.84 97
19089.15 78
19090.46 89
19091.76 98
19093.07 80
19094.37 93
19095.68 117
19096.99 91
19098.29 98
19099.60 97
19100.90 82
19102.21 82
19103.52 103
19104.82 109
19106.13 105
19107.44 90
19108.74 97
19110.05 81
19111.36 98
19112.66 96
19113.97 97
19115.28 108
19116.58 94
19117.89 71
19119.20 97
19120.50 82
19121.81 72
19123.12 93
19124.43 91
19125.73 113
19127.04 106
19128.35 97
19129.65 82
19130.96 96
19132.27 96
19133.58 123
19134.88 107
19136.19 91
19137.50 97
19138.81 82
19140.11 96
19141.42 97
19142.73 92
19144.04 77
19145.34 91
19146.65 97
19147.96 91
19149.27 88
19150.58 114
19151.88 117
19153.19 121
19154.50 117
19155.81 113
19157.12 112
19158.42 91
19159.73 70
19161.04 102
19162.35 91
19163.66 100
19164.97 109
19166.28 102
19167.58 112
19168.89 97
19170.20 95
19171.51 95
19172.82 85
19174.13 76
19175.44 95
19176.75 109
19178.05 83
19179.36 88
19180.67 89
19181.98 78
19183.29 85
19184.60 63
19185.91 96
19187.22 81
19188.53 108
19189.84 90
19191.15 80
19192.46 80
19193.76 89
19195.07 89
19196.38 107
19197.69 109
19199.00 81
19200.31 104
19201.62 87
19202.93 92
19204.24 87
19205.55 85
19206.86 100
19208.17 121
19209.48 88
19210.79 94
19212.10 80
19213.41 94
19214.72 102
19216.03 110
19217.34 104
19218.65 115
19219.96 79
19221.27 77
19222.58 101
19223.89 82
19225.20 91
19226.52 88
19227.83 84
19229.14 87
19230.45 90
19231.76 99
19233.07 91
19234.38 93
19235.69 73
19237.00 72
19238.31 97
19239.62 98
19240.93 99
19242.25 89
19243.56 86
19244.87 90
19246.18 93
19247.49 93
19248.80 89
19250.11 70
19251.42 83
19252.74 70
19254.05 105
19255.36 101
19256.67 81
19257.98 78
19259.29 97
19260.61 81
19261.92 105
19263.23 93
19264.54 94
19265.85 97
19267.17 81
19268.48 89
19269.79 81
19271.10 83
19272.41 85
19273.73 73
19275.04 80
19276.35 93
19277.66 84
19278.98 89
19280.29 90
19281.60 102
19282.91 80
19284.23 91
19285.54 82
19286.85 72
19288.16 76
19289.48 94
19290.79 92
19292.10 83
19293.41 91
19294.73 72
19296.04 113
19297.35 99
19298.67 92
19299.98 96
19301.29 94
19302.61 82
19303.92 68
19305.23 56
19306.55 75
19307.86 86
19309.17 75
19310.49 90
19311.80 89
19313.11 93
19314.43 91
19315.74 81
19317.05 81
19318.37 101
19319.68 95
19320.99 90
19322.31 91
19323.62 90
19324.94 93
19326.25 109
19327.56 94
19328.88 80
19330.19 94
19331.51 111
19332.82 95
19334.14 97
19335.45 92
19336.76 107
19338.08 109
19339.39 106
19340.71 92
19342.02 77
19343.34 97
19344.65 92
19345.97 105
19347.28 83
19348.59 92
19349.91 102
19351.22 91
19352.54 82
19353.85 88
19355.17 89
19356.48 82
19357.80 119
19359.11 117
19360.43 90
19361.74 92
19363.06 105
19364.38 93
19365.69 105
19367.01 99
19368.32 81
19369.64 72
19370.95 95
19372.27 84
19373.58 97
19374.90 85
19376.21 71
19377.53 79
19378.85 73
19380.16 104
19381.48 89
19382.79 89
19384.11 97
19385.43 105
19386.74 95
19388.06 93
19389.37 81
19390.69 82
19392.01 93
19393.32 84
19394.64 71
19395.96 99
19397.27 104
19398.59 92
19399.91 93
19401.22 107
19402.54 101
19403.85 105
19405.17 105
19406.49 122
19407.80 84
19409.12 80
19410.44 77
19411.76 108
19413.07 103
19414.39 74
19415.71 76
19417.02 88
19418.34 94
19419.66 100
19420.98 89
19422.29 82
19423.61 103
19424.93 98
19426.24 76
19427.56 91
19428.88 90
19430.20 115
19431.51 76
19432.83 92
19434.15 80
19435.47 93
19436.79 109
19438.10 82
19439.42 98
19440.74 98
19442.06 104
19443.37 95
19444.69 88
19446.01 75
19447.33 91
19448.65 106
19449.97 88
19451.28 66
19452.60 72
19453.92 95
19455.24 108
19456.56 95
19457.88 103
19459.19 96
19460.51 120
19461.83 96
19463.15 80
19464.47 87
19465.79 96
19467.11 105
19468.42 100
19469.74 105
19471.06 108
19472.38 97
19473.70 96
19475.02 85
19476.34 78
19477.66 95
19478.98 90
19480.30 91
19481.62 88
19482.93 76
19484.25 105
19485.57 100
19486.89 96
19488.21 82
19489.53 86
19490.85 93
19492.17 81
19493.49 88
19494.81 90
19496.13 85
19497.45 94
19498.77 96
19500.09 100
19501.41 106
19502.73 91
19504.05 96
19505.37 95
19506.69 79
19508.01 86
19509.33 96
19510.65 99
19511.97 88
19513.29 92
19514.61 84
19515.93 85
19517.25 86
19518.57 73
19519.89 87
19521.21 97
19522.54 116
19523.86 107
19525.18 97
19526.50 82
19527.82 91
19529.14 92
19530.46 99
19531.78 85
19533.10 106
19534.42 98
19535.74 103
19537.07 86
19538.39 85
19539.71 99
19541.03 87
19542.35 111
19543.67 93
19544.99 88
19546.31 88
19547.64 86
19548.96 84
19550.28 89
19551.60 107
19552.92 82
19554.24 89
19555.57 96
19556.89 71
19558.21 97
19559.53 95
19560.85 79
19562.18 89
19563.50 97
19564.82 86
19566.14 108
19567.46 68
19568.79 97
19570.11 101
19571.43 90
19572.75 81
19574.08 83
19575.40 105
19576.72 106
19578.04 79
19579.37 77
19580.69 114
19582.01 65
19583.33 88
19584.66 90
19585.98 101
19587.30 97
19588.63 106
19589.95 91
19591.27 93
19592.59 86
19593.92 83
19595.24 79
19596.56 86
19597.89 111
19599.21 99
19600.53 75
19601.86 80
19603.18 73
19604.50 78
19605.83 70
19607.15 69
19608.47 84
19609.80 81
19611.12 96
19612.45 77
19613.77 75
19615.09 91
19616.42 83
19617.74 73
19619.06 86
19620.39 97
19621.71 94
19623.04 128
19624.36 90
19625.69 90
19627.01 84
19628.33 78
19629.66 91
19630.98 87
19632.31 69
19633.63 77
19634.96 85
19636.28 82
19637.60 90
19638.93 92
19640.25 82
19641.58 71
19642.90 84
19644.23 81
19645.55 83
19646.88 78
19648.20 96
19649.53 95
19650.85 102
19652.18 84
19653.50 82
19654.83 84
19656.15 96
19657.48 98
19658.80 90
19660.13 84
19661.45 98
19662.78 101
19664.11 89
19665.43 103
19666.76 78
19668.08 97
19669.41 106
19670.73 62
19672.06 79
19673.39 98
19674.71 83
19676.04 90
19677.36 101
19678.69 92
19680.01 81
19681.34 96
19682.67 106
19683.99 88
19685.32 90
19686.65 72
19687.97 84
19689.30 94
19690.62 107
19691.95 94
19693.28 77
19694.60 94
19695.93 72
19697.26 110
19698.58 94
19699.91 89
19701.24 101
19702.56 122
19703.89 85
19705.22 84
19706.54 99
19707.87 102
19709.20 71
19710.53 99
19711.85 121
19713.18 110
19714.51 90
19715.83 83
19717.16 75
19718.49 91
19719.82 90
19721.14 97
19722.47 108
19723.80 107
19725.13 107
19726.45 79
19727.78 73
19729.11 94
19730.44 96
19731.76 104
19733.09 97
19734.42 96
19735.75 106
19737.08 104
19738.40 86
19739.73 82
19741.06 93
19742.39 105
19743.72 80
19745.04 88
19746.37 107
19747.70 101
19749.03 75
19750.36 79
19751.69 81
19753.01 105
19754.34 106
19755.67 74
19757.00 77
19758.33 89
19759.66 71
19760.99 87
19762.31 74
19763.64 78
19764.97 82
19766.30 73
19767.63 87
19768.96 81
19770.29 89
19771.62 85
19772.95 82
19774.28 67
19775.60 83
19776.93 87
19778.26 102
19779.59 82
19780.92 84
19782.25 73
19783.58 91
19784.91 89
19786.24 91
19787.57 85
19788.90 77
19790.23 76
19791.56 78
19792.89 86
19794.22 100
19795.55 129
19796.88 92
19798.21 69
19799.54 90
19800.87 121
19802.20 106
19803.53 90
19804.86 82
19806.19 97
19807.52 82
19808.85 71
19810.18 68
19811.51 92
19812.84 85
19814.17 67
19815.50 87
19816.83 81
19818.16 78
19819.49 71
19820.83 96
19822.16 86
19823.49 75
19824.82 68
19826.15 78
19827.48 94
19828.81 101
19830.14 122
19831.47 86
19832.80 88
19834.14 100
19835.47 83
19836.80 87
19838.13 99
19839.46 61
19840.79 60
19842.12 93
19843.46 75
19844.79 64
19846.12 67
19847.45 87
19848.78 104
19850.11 86
19851.45 95
19852.78 92
19854.11 84
19855.44 79
19856.77 81
19858.11 99
19859.44 92
19860.77 81
19862.10 92
19863.43 88
19864.77 109
19866.10 102
19867.43 91
19868.76 87
19870.10 83
19871.43 72
19872.76 82
19874.09 95
19875.43 122
19876.76 87
19878.09 86
19879.42 99
19880.76 94
19882.09 84
19883.42 93
19884.75 90
19886.09 100
19887.42 80
19888.75 97
19890.09 88
19891.42 90
19892.75 96
19894.09 90
19895.42 87
19896.75 94
19898.09 90
19899.42 62
19900.75 85
19902.09 107
19903.42 96
19904.75 84
19906.09 98
19907.42 89
19908.75 85
19910.09 88
19911.42 84
19912.76 94
19914.09 82
19915.42 100
19916.76 89
19918.09 87
19919.43 91
19920.76 103
19922.09 93
19923.43 68
19924.76 77
19926.10 77
19927.43 91
19928.77 100
19930.10 92
19931.43 107
19932.77 87
19934.10 82
19935.44 105
19936.77 74
19938.11 101
19939.44 100
19940.78 83
19942.11 100
19943.45 88
19944.78 90
19946.12 70
19947.45 76
19948.79 79
19950.12 107
19951.46 105
19952.79 86
19954.13 70
19955.46 71
19956.80 107
19958.13 85
19959.47 76
19960.80 97
19962.14 104
19963.48 94
19964.81 79
19966.15 85
19967.48 92
19968.82 99
19970.15 125
19971.49 98
19972.83 96
19974.16 85
19975.50 97
19976.83 87
19978.17 83
19979.51 105
19980.84 108
19982.18 101
19983.51 110
19984.85 90
19986.19 79
19987.52 95
19988.86 99
19990.20 73
19991.53 81
19992.87 73
19994.21 96
19995.54 83
19996.88 105
19998.22 100
19999.55 113
20000.89 90
20002.23 98
20003.56 103
20004.90 108
20006.24 119
20007.57 110
20008.91 92
20010.25 78
20011.59 101
20012.92 79
20014.26 50
20015.60 80
20016.94 87
20018.27 101
20019.61 87
20020.95 75
20022.28 98
20023.62 114
20024.96 105
20026.30 92
20027.64 82
20028.97 101
20030.31 96
20031.65 74
20032.99 105
20034.32 92
20035.66 96
20037.00 88
20038.34 81
20039.68 73
20041.02 104
20042.35 89
20043.69 94
20045.03 78
20046.37 75
20047.71 91
20049.05 127
20050.38 92
20051.72 79
20053.06 86
20054.40 112
20055.74 118
20057.08 117
20058.42 85
20059.75 88
20061.09 94
20062.43 87
20063.77 99
20065.11 95
20066.45 111
20067.79 125
20069.13 92
20070.47 98
20071.81 90
20073.14 104
20074.48 112
20075.82 78
20077.16 104
20078.50 90
20079.84 85
20081.18 109
20082.52 99
20083.86 99
20085.20 108
20086.54 109
20087.88 88
20089.22 85
20090.56 90
20091.90 99
20093.24 94
20094.58 108
20095.92 74
20097.26 75
20098.60 85
20099.94 105
20101.28 71
20102.62 78
20103.96 89
20105.30 98
20106.64 86
20107.98 99
20109.32 103
20110.66 82
20112.00 87
20113.34 100
20114.68 106
20116.02 91
20117.36 88
20118.71 97
20120.05 108
20121.39 73
20122.73 83
20124.07 90
20125.41 79
20126.75 87
20128.09 83
20129.43 81
20130.77 70
20132.12 82
20133.46 89
20134.80 89
20136.14 89
20137.48 111
20138.82 87
20140.16 83
20141.51 89
20142.85 82
20144.19 84
20145.53 103
