# Supplementary material for: MALDI-TOF MS typing enables the classification of brewing yeasts of the genus Saccharomyces to major beer styles
Source: PLoS One. 2017 Aug 9;12(8):e0181694. doi: 10.1371/journal.pone.0181694 (PMC5549903; doi:10.1371/journal.pone.0181694)
Supplement: S2 File — The directory includes 90 raw files and was zipped to “.zip”; the folder has three strains with 30 spectra per strain; S1 Text explains the raw files with an example and Table 1 represents the yeast strains used within the experiment. (ZIP) [file pone.0181694.s005.zip › 4-6/30255-175-OG-WB-WB-YPG-18h-E-E_2015-07-23_2_0_B5_1.dat]

2000.14 1501
2000.56 1433
2000.98 1331
2001.40 1390
2001.83 1294
2002.25 1375
2002.67 1244
2003.09 1337
2003.51 1405
2003.93 1318
2004.36 1172
2004.78 1369
2005.20 1397
2005.62 1233
2006.05 1258
2006.47 1228
2006.89 1238
2007.31 1421
2007.73 1518
2008.16 1535
2008.58 1503
2009.00 1274
2009.42 1361
2009.85 1338
2010.27 1341
2010.69 1381
2011.12 1370
2011.54 1318
2011.96 1157
2012.38 1264
2012.81 1254
2013.23 1178
2013.65 1175
2014.08 1289
2014.50 1189
2014.92 1215
2015.35 1256
2015.77 1330
2016.19 1372
2016.62 1312
2017.04 1372
2017.46 1458
2017.89 1371
2018.31 1430
2018.73 1533
2019.16 1413
2019.58 1376
2020.00 1312
2020.43 1360
2020.85 1392
2021.27 1378
2021.70 1362
2022.12 1412
2022.55 1403
2022.97 1487
2023.39 1291
2023.82 1190
2024.24 1287
2024.67 1360
2025.09 1250
2025.52 1221
2025.94 1201
2026.36 1178
2026.79 1134
2027.21 1177
2027.64 1231
2028.06 1166
2028.49 1156
2028.91 1066
2029.34 1141
2029.76 1233
2030.19 1191
2030.61 1354
2031.03 1352
2031.46 1341
2031.88 1375
2032.31 1209
2032.73 1387
2033.16 1320
2033.58 1237
2034.01 1394
2034.44 1312
2034.86 1518
2035.29 1400
2035.71 1362
2036.14 1320
2036.56 1338
2036.99 1282
2037.41 1385
2037.84 1326
2038.26 1273
2038.69 1240
2039.12 1242
2039.54 1249
2039.97 1096
2040.39 1067
2040.82 1209
2041.24 1377
2041.67 1215
2042.10 1218
2042.52 1065
2042.95 1232
2043.37 1337
2043.80 1238
2044.23 1456
2044.65 1206
2045.08 1355
2045.51 1337
2045.93 1434
2046.36 1482
2046.79 1357
2047.21 1518
2047.64 1359
2048.07 1214
2048.49 1288
2048.92 1375
2049.35 1367
2049.77 1303
2050.20 1175
2050.63 1136
2051.05 1244
2051.48 1171
2051.91 1334
2052.33 1242
2052.76 1242
2053.19 1237
2053.62 1324
2054.04 1276
2054.47 1165
2054.90 1099
2055.32 1294
2055.75 1348
2056.18 1129
2056.61 1220
2057.03 1285
2057.46 1225
2057.89 1209
2058.32 1292
2058.75 1408
2059.17 1411
2059.60 1254
2060.03 1351
2060.46 1375
2060.88 1410
2061.31 1457
2061.74 1321
2062.17 1414
2062.60 1460
2063.02 1490
2063.45 1446
2063.88 1475
2064.31 1527
2064.74 1743
2065.17 1759
2065.59 1664
2066.02 1631
2066.45 1813
2066.88 2042
2067.31 2030
2067.74 1642
2068.17 1501
2068.60 1416
2069.02 1350
2069.45 1329
2069.88 1301
2070.31 1494
2070.74 1450
2071.17 1215
2071.60 1409
2072.03 1415
2072.46 1254
2072.89 1389
2073.31 1316
2073.74 1433
2074.17 1385
2074.60 1303
2075.03 1406
2075.46 1435
2075.89 1444
2076.32 1472
2076.75 1328
2077.18 1380
2077.61 1433
2078.04 1475
2078.47 1341
2078.90 1155
2079.33 1308
2079.76 1378
2080.19 1332
2080.62 1172
2081.05 1321
2081.48 1375
2081.91 1495
2082.34 1511
2082.77 1384
2083.20 1341
2083.63 1241
2084.06 1321
2084.49 1270
2084.92 1101
2085.35 1105
2085.78 1258
2086.21 1148
2086.64 1197
2087.07 1347
2087.50 1390
2087.94 1213
2088.37 1148
2088.80 1246
2089.23 1318
2089.66 1278
2090.09 1239
2090.52 1272
2090.95 1189
2091.38 1183
2091.81 1160
2092.25 1199
2092.68 1317
2093.11 1198
2093.54 1281
2093.97 1169
2094.40 1114
2094.83 1227
2095.27 1186
2095.70 1179
2096.13 1168
2096.56 1177
2096.99 1195
2097.42 1210
2097.86 1191
2098.29 1161
2098.72 1134
2099.15 1042
2099.58 1151
2100.01 1102
2100.45 1037
2100.88 1102
2101.31 1107
2101.74 1170
2102.18 1153
2102.61 1112
2103.04 1123
2103.47 1173
2103.90 1229
2104.34 1249
2104.77 1366
2105.20 1316
2105.63 1396
2106.07 1190
2106.50 1291
2106.93 1257
2107.37 1329
2107.80 1382
2108.23 1254
2108.66 1306
2109.10 1145
2109.53 1231
2109.96 1163
2110.40 1105
2110.83 1203
2111.26 1233
2111.70 1199
2112.13 1245
2112.56 1289
2113.00 1144
2113.43 1139
2113.86 1159
2114.30 1259
2114.73 1228
2115.16 1181
2115.60 1263
2116.03 1143
2116.46 1190
2116.90 1101
2117.33 1044
2117.77 1084
2118.20 1016
2118.63 1026
2119.07 1107
2119.50 1159
2119.94 1142
2120.37 1059
2120.80 1133
2121.24 1070
2121.67 1346
2122.11 1407
2122.54 1160
2122.97 1262
2123.41 1222
2123.84 1234
2124.28 1279
2124.71 1282
2125.15 1366
2125.58 1217
2126.02 1213
2126.45 1123
2126.89 1192
2127.32 1064
2127.76 1131
2128.19 1369
2128.63 1249
2129.06 1343
2129.50 1374
2129.93 1376
2130.37 1522
2130.80 1501
2131.24 1375
2131.67 1383
2132.11 1242
2132.54 1216
2132.98 1124
2133.41 1248
2133.85 1243
2134.28 1301
2134.72 1395
2135.16 1427
2135.59 1375
2136.03 1239
2136.46 1078
2136.90 1171
2137.33 1207
2137.77 1165
2138.21 1235
2138.64 1119
2139.08 1077
2139.51 1154
2139.95 1239
2140.39 1198
2140.82 1183
2141.26 1055
2141.69 1001
2142.13 1066
2142.57 1150
2143.00 1089
2143.44 1142
2143.88 1117
2144.31 1000
2144.75 1175
2145.19 1203
2145.62 1227
2146.06 1140
2146.50 1086
2146.93 1442
2147.37 1420
2147.81 1154
2148.24 1303
2148.68 1227
2149.12 1460
2149.56 1493
2149.99 1604
2150.43 1615
2150.87 1558
2151.30 1395
2151.74 1318
2152.18 1342
2152.62 1413
2153.05 1333
2153.49 1338
2153.93 1396
2154.37 1237
2154.80 1347
2155.24 1352
2155.68 1333
2156.12 1324
2156.55 1312
2156.99 1392
2157.43 1348
2157.87 1417
2158.31 1264
2158.74 1253
2159.18 1384
2159.62 1324
2160.06 1356
2160.50 1258
2160.93 1243
2161.37 1250
2161.81 1191
2162.25 1151
2162.69 1085
2163.13 1271
2163.57 1043
2164.00 1013
2164.44 1228
2164.88 1235
2165.32 1169
2165.76 1015
2166.20 1139
2166.64 1333
2167.07 1337
2167.51 1362
2167.95 1335
2168.39 1398
2168.83 1382
2169.27 1439
2169.71 1310
2170.15 1335
2170.59 1258
2171.03 1429
2171.47 1489
2171.91 1536
2172.34 1480
2172.78 1519
2173.22 1690
2173.66 1967
2174.10 1941
2174.54 1859
2174.98 1788
2175.42 2036
2175.86 1911
2176.30 1879
2176.74 1804
2177.18 1723
2177.62 1575
2178.06 1522
2178.50 1373
2178.94 1415
2179.38 1518
2179.82 1583
2180.26 1376
2180.70 1333
2181.14 1249
2181.58 1233
2182.02 1365
2182.46 1230
2182.90 1198
2183.34 1144
2183.78 1072
2184.22 960
2184.67 1135
2185.11 1193
2185.55 1055
2185.99 1127
2186.43 1099
2186.87 1092
2187.31 1336
2187.75 1220
2188.19 1334
2188.63 1350
2189.07 1353
2189.52 1391
2189.96 1378
2190.40 1284
2190.84 1298
2191.28 1281
2191.72 1355
2192.16 1342
2192.60 1388
2193.05 1231
2193.49 1361
2193.93 1287
2194.37 1398
2194.81 1556
2195.25 1617
2195.70 1569
2196.14 1588
2196.58 1675
2197.02 1641
2197.46 1548
2197.91 1465
2198.35 1470
2198.79 1276
2199.23 1505
2199.67 1362
2200.12 1222
2200.56 1357
2201.00 1357
2201.44 1264
2201.89 1317
2202.33 1300
2202.77 1405
2203.21 1257
2203.66 1164
2204.10 1287
2204.54 1445
2204.98 1450
2205.43 1433
2205.87 1293
2206.31 1397
2206.75 1400
2207.20 1306
2207.64 1295
2208.08 1262
2208.53 1172
2208.97 1204
2209.41 1383
2209.86 1263
2210.30 1101
2210.74 1203
2211.19 1176
2211.63 1296
2212.07 1242
2212.52 1162
2212.96 1340
2213.40 1259
2213.85 1207
2214.29 1289
2214.73 1378
2215.18 1243
2215.62 1150
2216.06 1250
2216.51 1202
2216.95 1198
2217.40 1284
2217.84 1331
2218.28 1285
2218.73 1381
2219.17 1314
2219.62 1166
2220.06 1292
2220.51 1308
2220.95 1291
2221.39 1397
2221.84 1339
2222.28 1377
2222.73 1557
2223.17 1665
2223.62 1553
2224.06 1442
2224.51 1427
2224.95 1564
2225.39 1512
2225.84 1402
2226.28 1408
2226.73 1556
2227.17 1545
2227.62 1561
2228.06 1462
2228.51 1463
2228.95 1473
2229.40 1509
2229.84 1524
2230.29 1422
2230.73 1650
2231.18 1490
2231.63 1535
2232.07 1420
2232.52 1542
2232.96 1605
2233.41 1523
2233.85 1521
2234.30 1511
2234.74 1434
2235.19 1493
2235.64 1454
2236.08 1337
2236.53 1353
2236.97 1345
2237.42 1350
2237.87 1240
2238.31 1156
2238.76 1243
2239.20 1060
2239.65 1082
2240.10 1139
2240.54 1248
2240.99 1130
2241.43 1015
2241.88 1145
2242.33 1170
2242.77 1043
2243.22 1119
2243.67 1088
2244.11 1102
2244.56 1020
2245.01 1143
2245.45 1157
2245.90 1207
2246.35 1195
2246.79 1063
2247.24 1087
2247.69 1193
2248.13 1105
2248.58 1133
2249.03 1084
2249.48 1090
2249.92 1126
2250.37 1134
2250.82 1060
2251.27 1144
2251.71 1139
2252.16 1184
2252.61 1101
2253.05 1107
2253.50 1209
2253.95 1205
2254.40 1225
2254.85 990
2255.29 1056
2255.74 1097
2256.19 1029
2256.64 1040
2257.08 997
2257.53 1064
2257.98 1068
2258.43 1084
2258.88 1015
2259.32 997
2259.77 1167
2260.22 1071
2260.67 1138
2261.12 1122
2261.57 1273
2262.01 1236
2262.46 1297
2262.91 1281
2263.36 1340
2263.81 1311
2264.26 1245
2264.71 1208
2265.15 1170
2265.60 1132
2266.05 1031
2266.50 1094
2266.95 1348
2267.40 1300
2267.85 1300
2268.30 1166
2268.75 1302
2269.19 1437
2269.64 1483
2270.09 1334
2270.54 1363
2270.99 1410
2271.44 1396
2271.89 1329
2272.34 1273
2272.79 1464
2273.24 1560
2273.69 1325
2274.14 1292
2274.59 1452
2275.04 1390
2275.49 1138
2275.94 1140
2276.39 1161
2276.84 1312
2277.29 1249
2277.74 1162
2278.19 1300
2278.64 1179
2279.09 1280
2279.54 1129
2279.99 1108
2280.44 1125
2280.89 1170
2281.34 1175
2281.79 1081
2282.24 1090
2282.69 1064
2283.14 1094
2283.59 1004
2284.04 1020
2284.49 998
2284.94 996
2285.39 1096
2285.84 1094
2286.29 1204
2286.74 1168
2287.19 1271
2287.65 1450
2288.10 1500
2288.55 1584
2289.00 1822
2289.45 1907
2289.90 1966
2290.35 2193
2290.80 2261
2291.25 2173
2291.71 2167
2292.16 2008
2292.61 2103
2293.06 2110
2293.51 1744
2293.96 1655
2294.41 1514
2294.87 1338
2295.32 1410
2295.77 1268
2296.22 1153
2296.67 1299
2297.12 1319
2297.58 1223
2298.03 1207
2298.48 1146
2298.93 1188
2299.38 1177
2299.84 1113
2300.29 1118
2300.74 1228
2301.19 1224
2301.65 1159
2302.10 1015
2302.55 901
2303.00 1048
2303.46 1195
2303.91 1166
2304.36 1065
2304.81 1184
2305.27 1201
2305.72 1216
2306.17 1219
2306.62 1097
2307.08 1165
2307.53 1342
2307.98 1317
2308.44 1421
2308.89 1254
2309.34 1251
2309.79 1283
2310.25 1463
2310.70 1463
2311.15 1421
2311.61 1426
2312.06 1362
2312.51 1396
2312.97 1586
2313.42 1347
2313.87 1264
2314.33 1291
2314.78 1417
2315.24 1390
2315.69 1344
2316.14 1454
2316.60 1416
2317.05 1398
2317.50 1258
2317.96 1354
2318.41 1395
2318.87 1399
2319.32 1338
2319.77 1414
2320.23 1371
2320.68 1295
2321.14 1470
2321.59 1351
2322.05 1405
2322.50 1433
2322.95 1430
2323.41 1648
2323.86 1600
2324.32 1407
2324.77 1746
2325.23 1853
2325.68 1727
2326.14 1628
2326.59 1449
2327.05 1435
2327.50 1514
2327.96 1472
2328.41 1386
2328.86 1478
2329.32 1334
2329.78 1326
2330.23 1391
2330.69 1316
2331.14 1259
2331.60 1212
2332.05 1348
2332.51 1205
2332.96 1144
2333.42 1240
2333.87 1117
2334.33 1204
2334.78 1164
2335.24 1098
2335.69 1137
2336.15 1112
2336.61 1124
2337.06 1173
2337.52 1193
2337.97 1263
2338.43 1164
2338.89 1183
2339.34 1091
2339.80 1103
2340.25 1157
2340.71 1221
2341.17 1173
2341.62 1146
2342.08 1081
2342.53 1151
2342.99 1288
2343.45 1037
2343.90 1083
2344.36 1053
2344.82 1046
2345.27 1137
2345.73 1262
2346.19 1136
2346.64 1169
2347.10 1190
2347.56 1117
2348.01 1224
2348.47 1365
2348.93 1216
2349.38 1137
2349.84 1187
2350.30 1159
2350.76 1145
2351.21 1202
2351.67 1085
2352.13 1137
2352.58 1031
2353.04 968
2353.50 983
2353.96 990
2354.41 977
2354.87 1055
2355.33 1040
2355.79 1039
2356.24 1170
2356.70 1129
2357.16 1021
2357.62 1167
2358.08 1117
2358.53 1005
2358.99 1072
2359.45 1161
2359.91 1218
2360.37 1055
2360.82 1209
2361.28 1248
2361.74 1124
2362.20 1140
2362.66 1249
2363.11 1256
2363.57 1241
2364.03 1151
2364.49 1163
2364.95 1264
2365.41 1268
2365.86 1284
2366.32 1186
2366.78 1237
2367.24 1289
2367.70 1362
2368.16 1138
2368.62 1185
2369.08 1050
2369.54 1073
2369.99 1072
2370.45 1212
2370.91 1104
2371.37 1270
2371.83 1434
2372.29 1361
2372.75 1279
2373.21 1374
2373.67 1470
2374.13 1377
2374.59 1389
2375.05 1459
2375.51 1425
2375.96 1475
2376.42 1484
2376.88 1293
2377.34 1363
2377.80 1276
2378.26 1144
2378.72 1109
2379.18 1169
2379.64 1055
2380.10 940
2380.56 992
2381.02 1025
2381.48 1067
2381.94 1125
2382.40 937
2382.86 957
2383.32 1125
2383.78 1145
2384.24 1038
2384.70 966
2385.17 1064
2385.63 1235
2386.09 1131
2386.55 1210
2387.01 1154
2387.47 1166
2387.93 1149
2388.39 1143
2388.85 1319
2389.31 1276
2389.77 1170
2390.23 1085
2390.69 1077
2391.15 1225
2391.62 1218
2392.08 1320
2392.54 1198
2393.00 1123
2393.46 1222
2393.92 1144
2394.38 1054
2394.84 1191
2395.31 1027
2395.77 1040
2396.23 1131
2396.69 1107
2397.15 1089
2397.61 1076
2398.08 1144
2398.54 1088
2399.00 1040
2399.46 1022
2399.92 1090
2400.38 1043
2400.85 985
2401.31 974
2401.77 1140
2402.23 1094
2402.69 1066
2403.16 979
2403.62 1097
2404.08 1010
2404.54 1137
2405.01 1199
2405.47 1091
2405.93 1037
2406.39 1162
2406.86 1149
2407.32 1117
2407.78 1086
2408.24 1054
2408.71 1056
2409.17 983
2409.63 1020
2410.09 1030
2410.56 981
2411.02 917
2411.48 993
2411.95 1058
2412.41 915
2412.87 948
2413.34 1091
2413.80 1000
2414.26 993
2414.73 1157
2415.19 1039
2415.65 1150
2416.12 1257
2416.58 1161
2417.04 1217
2417.51 1268
2417.97 1182
2418.43 1139
2418.90 911
2419.36 1035
2419.82 1077
2420.29 1082
2420.75 1105
2421.22 1223
2421.68 1339
2422.14 985
2422.61 974
2423.07 1162
2423.54 1063
2424.00 1013
2424.47 955
2424.93 978
2425.39 1184
2425.86 1076
2426.32 1068
2426.79 1102
2427.25 1065
2427.72 1150
2428.18 1180
2428.65 977
2429.11 1103
2429.57 1118
2430.04 992
2430.50 1074
2430.97 981
2431.43 955
2431.90 1074
2432.36 1036
2432.83 1071
2433.29 1209
2433.76 1069
2434.22 1252
2434.69 1088
2435.15 1020
2435.62 1024
2436.09 1025
2436.55 1039
2437.02 1017
2437.48 979
2437.95 943
2438.41 1157
2438.88 1208
2439.34 1124
2439.81 1226
2440.28 1083
2440.74 1040
2441.21 1089
2441.67 1192
2442.14 1027
2442.60 1068
2443.07 1187
2443.54 1088
2444.00 919
2444.47 1060
2444.94 1057
2445.40 1028
2445.87 1082
2446.33 1010
2446.80 1092
2447.27 1161
2447.73 1189
2448.20 1093
2448.67 989
2449.13 1022
2449.60 1125
2450.07 948
2450.53 884
2451.00 1005
2451.47 1063
2451.93 1201
2452.40 995
2452.87 986
2453.33 975
2453.80 1013
2454.27 997
2454.74 936
2455.20 932
2455.67 908
2456.14 1135
2456.60 1150
2457.07 960
2457.54 921
2458.01 869
2458.47 948
2458.94 918
2459.41 991
2459.88 1021
2460.34 893
2460.81 924
2461.28 913
2461.75 882
2462.21 975
2462.68 830
2463.15 961
2463.62 979
2464.09 1054
2464.55 988
2465.02 904
2465.49 1024
2465.96 1103
2466.43 1170
2466.90 1110
2467.36 1010
2467.83 1038
2468.30 1045
2468.77 1067
2469.24 1069
2469.71 1033
2470.17 1050
2470.64 997
2471.11 1000
2471.58 933
2472.05 964
2472.52 875
2472.99 931
2473.46 832
2473.93 1002
2474.39 1029
2474.86 952
2475.33 1126
2475.80 1022
2476.27 947
2476.74 964
2477.21 852
2477.68 1042
2478.15 877
2478.62 958
2479.09 961
2479.56 943
2480.03 1011
2480.49 990
2480.96 987
2481.43 1018
2481.90 863
2482.37 861
2482.84 885
2483.31 938
2483.78 940
2484.25 1052
2484.72 963
2485.19 1092
2485.66 1139
2486.13 1131
2486.60 1237
2487.07 1162
2487.54 1151
2488.01 1169
2488.48 1073
2488.95 1137
2489.43 1148
2489.90 1083
2490.37 1135
2490.84 1055
2491.31 1067
2491.78 1125
2492.25 1098
2492.72 1048
2493.19 1109
2493.66 969
2494.13 973
2494.60 1046
2495.07 906
2495.54 1026
2496.02 1106
2496.49 969
2496.96 1008
2497.43 915
2497.90 878
2498.37 1013
2498.84 955
2499.31 877
2499.79 965
2500.26 1027
2500.73 979
2501.20 946
2501.67 969
2502.14 960
2502.61 1037
2503.09 1026
2503.56 1011
2504.03 931
2504.50 1005
2504.97 1049
2505.45 1049
2505.92 1077
2506.39 1085
2506.86 1055
2507.33 1057
2507.81 1140
2508.28 1032
2508.75 1028
2509.22 1216
2509.69 1122
2510.17 1135
2510.64 1114
2511.11 1227
2511.58 1427
2512.06 1294
2512.53 1240
2513.00 1258
2513.47 1333
2513.95 1414
2514.42 1428
2514.89 1204
2515.37 1160
2515.84 1178
2516.31 1206
2516.78 1113
2517.26 1153
2517.73 1093
2518.20 1135
2518.68 1150
2519.15 1049
2519.62 1074
2520.10 1039
2520.57 1135
2521.04 1233
2521.52 1201
2521.99 1218
2522.46 1268
2522.94 1206
2523.41 1011
2523.89 998
2524.36 952
2524.83 1073
2525.31 1133
2525.78 1064
2526.25 1218
2526.73 1204
2527.20 1360
2527.68 1284
2528.15 1316
2528.62 1048
2529.10 1200
2529.57 1192
2530.05 1134
2530.52 1128
2531.00 1069
2531.47 1045
2531.94 1037
2532.42 1037
2532.89 1026
2533.37 1045
2533.84 1179
2534.32 1179
2534.79 1009
2535.27 1070
2535.74 1100
2536.22 1071
2536.69 1271
2537.17 1178
2537.64 1174
2538.12 1200
2538.59 1203
2539.07 1137
2539.54 1144
2540.02 1071
2540.49 1019
2540.97 1091
2541.44 939
2541.92 938
2542.39 1028
2542.87 1098
2543.34 1122
2543.82 1188
2544.29 1151
2544.77 1133
2545.25 1133
2545.72 1173
2546.20 1047
2546.67 1197
2547.15 1347
2547.62 1317
2548.10 1350
2548.58 1472
2549.05 1276
2549.53 1326
2550.00 1460
2550.48 1516
2550.96 1364
2551.43 1131
2551.91 1381
2552.39 1281
2552.86 1354
2553.34 1371
2553.82 1274
2554.29 1352
2554.77 1350
2555.24 1289
2555.72 1262
2556.20 1073
2556.67 1233
2557.15 1162
2557.63 1057
2558.11 1106
2558.58 1041
2559.06 1039
2559.54 1133
2560.01 1106
2560.49 988
2560.97 1009
2561.44 1197
2561.92 1096
2562.40 1052
2562.88 947
2563.35 971
2563.83 1010
2564.31 988
2564.79 961
2565.26 1016
2565.74 1070
2566.22 914
2566.70 989
2567.17 1056
2567.65 1011
2568.13 916
2568.61 800
2569.09 825
2569.56 881
2570.04 792
2570.52 808
2571.00 824
2571.48 917
2571.95 1001
2572.43 787
2572.91 942
2573.39 981
2573.87 908
2574.35 972
2574.82 900
2575.30 930
2575.78 978
2576.26 902
2576.74 989
2577.22 948
2577.70 951
2578.17 957
2578.65 960
2579.13 931
2579.61 937
2580.09 1021
2580.57 1005
2581.05 1031
2581.53 956
2582.01 1063
2582.48 994
2582.96 938
2583.44 837
2583.92 1113
2584.40 1118
2584.88 1044
2585.36 983
2585.84 1008
2586.32 1060
2586.80 892
2587.28 1001
2587.76 1002
2588.24 1049
2588.72 1012
2589.20 1091
2589.68 1028
2590.16 1126
2590.64 1100
2591.12 972
2591.60 953
2592.08 1017
2592.56 1091
2593.04 1164
2593.52 1022
2594.00 1016
2594.48 1013
2594.96 973
2595.44 924
2595.92 997
2596.40 1051
2596.88 892
2597.36 809
2597.84 951
2598.32 1139
2598.80 993
2599.28 794
2599.76 898
2600.24 1059
2600.72 904
2601.21 988
2601.69 911
2602.17 955
2602.65 983
2603.13 906
2603.61 1008
2604.09 1075
2604.57 1069
2605.05 958
2605.54 1010
2606.02 899
2606.50 908
2606.98 928
2607.46 971
2607.94 883
2608.42 1002
2608.91 971
2609.39 918
2609.87 904
2610.35 842
2610.83 840
2611.31 975
2611.80 1015
2612.28 947
2612.76 987
2613.24 880
2613.72 870
2614.21 984
2614.69 983
2615.17 1024
2615.65 1016
2616.13 925
2616.62 889
2617.10 1010
2617.58 1010
2618.06 916
2618.55 965
2619.03 950
2619.51 983
2619.99 1067
2620.48 1099
2620.96 925
2621.44 945
2621.92 963
2622.41 995
2622.89 1141
2623.37 1092
2623.86 1004
2624.34 963
2624.82 1001
2625.31 990
2625.79 1053
2626.27 1009
2626.75 941
2627.24 1126
2627.72 1112
2628.20 1090
2628.69 1044
2629.17 1039
2629.66 1053
2630.14 1181
2630.62 1268
2631.11 1243
2631.59 1268
2632.07 1191
2632.56 1153
2633.04 1179
2633.52 1105
2634.01 967
2634.49 1104
2634.98 1140
2635.46 1082
2635.94 946
2636.43 1037
2636.91 1109
2637.40 1025
2637.88 1074
2638.37 1003
2638.85 1082
2639.33 968
2639.82 970
2640.30 1038
2640.79 1014
2641.27 964
2641.76 937
2642.24 921
2642.73 928
2643.21 860
2643.70 994
2644.18 1077
2644.67 1013
2645.15 1028
2645.64 886
2646.12 960
2646.61 952
2647.09 1010
2647.58 1011
2648.06 871
2648.55 954
2649.03 1054
2649.52 964
2650.00 972
2650.49 990
2650.97 1025
2651.46 1078
2651.94 1003
2652.43 981
2652.92 1133
2653.40 1072
2653.89 1039
2654.37 1031
2654.86 1004
2655.34 1003
2655.83 979
2656.32 1185
2656.80 1063
2657.29 1019
2657.77 963
2658.26 949
2658.75 1044
2659.23 998
2659.72 880
2660.21 903
2660.69 888
2661.18 910
2661.66 932
2662.15 961
2662.64 1016
2663.12 1000
2663.61 1077
2664.10 1038
2664.58 995
2665.07 1098
2665.56 1104
2666.04 998
2666.53 828
2667.02 882
2667.50 812
2667.99 986
2668.48 888
2668.97 893
2669.45 882
2669.94 936
2670.43 962
2670.91 1050
2671.40 1021
2671.89 1004
2672.38 1168
2672.86 1151
2673.35 1197
2673.84 1100
2674.33 1275
2674.81 1129
2675.30 1194
2675.79 1147
2676.28 1117
2676.77 1166
2677.25 1197
2677.74 1202
2678.23 983
2678.72 876
2679.21 854
2679.69 933
2680.18 938
2680.67 946
2681.16 887
2681.65 892
2682.13 1033
2682.62 983
2683.11 962
2683.60 982
2684.09 912
2684.58 857
2685.07 956
2685.55 993
2686.04 1019
2686.53 852
2687.02 970
2687.51 969
2688.00 858
2688.49 919
2688.98 916
2689.46 764
2689.95 817
2690.44 876
2690.93 1001
2691.42 955
2691.91 873
2692.40 943
2692.89 973
2693.38 932
2693.87 795
2694.36 849
2694.85 934
2695.34 1002
2695.83 891
2696.31 922
2696.80 899
2697.29 888
2697.78 874
2698.27 957
2698.76 924
2699.25 927
2699.74 891
2700.23 871
2700.72 958
2701.21 1091
2701.70 1049
2702.19 936
2702.68 1091
2703.17 1174
2703.66 1109
2704.15 1033
2704.64 1064
2705.13 1027
2705.63 1008
2706.12 1036
2706.61 1050
2707.10 1041
2707.59 984
2708.08 961
2708.57 983
2709.06 905
2709.55 946
2710.04 926
2710.53 1139
2711.02 1044
2711.51 1043
2712.01 1110
2712.50 1019
2712.99 968
2713.48 1046
2713.97 914
2714.46 926
2714.95 936
2715.44 877
2715.93 868
2716.43 894
2716.92 1030
2717.41 920
2717.90 874
2718.39 919
2718.88 972
2719.38 875
2719.87 928
2720.36 1118
2720.85 1095
2721.34 1077
2721.83 1017
2722.33 1072
2722.82 1090
2723.31 1085
2723.80 1064
2724.30 915
2724.79 1112
2725.28 1105
2725.77 954
2726.26 914
2726.76 885
2727.25 1010
2727.74 928
2728.23 902
2728.73 903
2729.22 1081
2729.71 1075
2730.20 1002
2730.70 883
2731.19 1087
2731.68 1031
2732.18 1020
2732.67 1144
2733.16 1090
2733.65 1040
2734.15 952
2734.64 984
2735.13 899
2735.63 985
2736.12 1259
2736.61 1159
2737.11 1083
2737.60 1085
2738.09 977
2738.59 1096
2739.08 1196
2739.57 1089
2740.07 1050
2740.56 1107
2741.05 898
2741.55 996
2742.04 1078
2742.54 1005
2743.03 1032
2743.52 997
2744.02 968
2744.51 941
2745.00 1064
2745.50 931
2745.99 906
2746.49 981
2746.98 1029
2747.48 954
2747.97 858
2748.46 928
2748.96 865
2749.45 954
2749.95 979
2750.44 952
2750.94 978
2751.43 976
2751.93 952
2752.42 900
2752.91 1025
2753.41 945
2753.90 919
2754.40 907
2754.89 920
2755.39 940
2755.88 1030
2756.38 942
2756.87 850
2757.37 1061
2757.86 1060
2758.36 1017
2758.85 928
2759.35 1033
2759.85 1050
2760.34 960
2760.84 943
2761.33 1069
2761.83 992
2762.32 963
2762.82 1029
2763.31 1007
2763.81 1001
2764.31 1024
2764.80 997
2765.30 988
2765.79 1033
2766.29 1033
2766.78 959
2767.28 1017
2767.78 1023
2768.27 899
2768.77 887
2769.27 1063
2769.76 924
2770.26 903
2770.75 863
2771.25 1019
2771.75 958
2772.24 993
2772.74 957
2773.24 1052
2773.73 1198
2774.23 1154
2774.73 1205
2775.22 1138
2775.72 1148
2776.22 1218
2776.71 1258
2777.21 1288
2777.71 1259
2778.20 1408
2778.70 1229
2779.20 1195
2779.70 1264
2780.19 1328
2780.69 1118
2781.19 1092
2781.68 944
2782.18 1152
2782.68 1072
2783.18 943
2783.67 884
2784.17 926
2784.67 921
2785.17 823
2785.66 841
2786.16 984
2786.66 923
2787.16 794
2787.66 806
2788.15 932
2788.65 858
2789.15 766
2789.65 899
2790.14 936
2790.64 820
2791.14 906
2791.64 874
2792.14 874
2792.64 916
2793.13 834
2793.63 827
2794.13 863
2794.63 960
2795.13 1015
2795.63 901
2796.12 923
2796.62 916
2797.12 892
2797.62 890
2798.12 909
2798.62 1045
2799.12 994
2799.62 988
2800.12 884
2800.61 851
2801.11 856
2801.61 876
2802.11 821
2802.61 850
2803.11 979
2803.61 1137
2804.11 1015
2804.61 942
2805.11 1039
2805.61 1003
2806.11 948
2806.61 1028
2807.11 1011
2807.60 1035
2808.10 1010
2808.60 1001
2809.10 973
2809.60 960
2810.10 993
2810.60 983
2811.10 931
2811.60 947
2812.10 906
2812.60 976
2813.10 981
2813.60 910
2814.10 834
2814.60 927
2815.10 954
2815.60 915
2816.10 826
2816.61 870
2817.11 917
2817.61 917
2818.11 975
2818.61 836
2819.11 778
2819.61 862
2820.11 855
2820.61 1077
2821.11 971
2821.61 961
2822.11 1008
2822.61 896
2823.11 1037
2823.62 933
2824.12 824
2824.62 910
2825.12 886
2825.62 787
2826.12 800
2826.62 921
2827.12 949
2827.63 890
2828.13 888
2828.63 911
2829.13 996
2829.63 946
2830.13 858
2830.63 834
2831.14 870
2831.64 874
2832.14 756
2832.64 918
2833.14 940
2833.65 917
2834.15 989
2834.65 980
2835.15 955
2835.65 948
2836.16 899
2836.66 1006
2837.16 979
2837.66 877
2838.16 994
2838.67 1099
2839.17 943
2839.67 933
2840.17 901
2840.68 942
2841.18 1001
2841.68 1054
2842.19 969
2842.69 840
2843.19 925
2843.69 990
2844.20 891
2844.70 973
2845.20 984
2845.71 1033
2846.21 957
2846.71 1001
2847.21 1047
2847.72 991
2848.22 1188
2848.72 1036
2849.23 980
2849.73 1226
2850.23 1221
2850.74 993
2851.24 877
2851.74 1119
2852.25 1068
2852.75 974
2853.26 889
2853.76 1027
2854.26 934
2854.77 1005
2855.27 1213
2855.77 1258
2856.28 1306
2856.78 1155
2857.29 1130
2857.79 1151
2858.29 1015
2858.80 1085
2859.30 1057
2859.81 1033
2860.31 937
2860.82 846
2861.32 870
2861.82 893
2862.33 879
2862.83 963
2863.34 857
2863.84 980
2864.35 817
2864.85 819
2865.36 826
2865.86 791
2866.37 960
2866.87 912
2867.38 890
2867.88 917
2868.39 1087
2868.89 1160
2869.40 1234
2869.90 1129
2870.41 1125
2870.91 1175
2871.42 1162
2871.92 1003
2872.43 1058
2872.93 1133
2873.44 1042
2873.94 1150
2874.45 1201
2874.95 1220
2875.46 1063
2875.97 1153
2876.47 1245
2876.98 1032
2877.48 1022
2877.99 1056
2878.49 1009
2879.00 1048
2879.51 948
2880.01 995
2880.52 1000
2881.03 965
2881.53 1018
2882.04 1015
2882.54 1081
2883.05 1129
2883.56 970
2884.06 940
2884.57 1019
2885.08 1035
2885.58 978
2886.09 953
2886.60 1139
2887.10 1169
2887.61 1130
2888.12 1174
2888.62 1087
2889.13 1099
2889.64 1146
2890.14 1201
2890.65 1134
2891.16 1264
2891.66 1235
2892.17 1353
2892.68 1385
2893.18 1549
2893.69 1386
2894.20 1366
2894.71 1437
2895.21 1412
2895.72 1482
2896.23 1435
2896.74 1269
2897.24 1195
2897.75 1051
2898.26 1156
2898.77 1188
2899.27 1144
2899.78 1109
2900.29 1033
2900.80 1107
2901.31 1139
2901.81 1075
2902.32 1116
2902.83 1007
2903.34 1087
2903.85 1084
2904.35 1334
2904.86 1221
2905.37 1171
2905.88 1281
2906.39 1373
2906.90 1315
2907.40 1213
2907.91 1054
2908.42 1047
2908.93 1200
2909.44 1054
2909.95 1056
2910.46 957
2910.96 1052
2911.47 1142
2911.98 1156
2912.49 1084
2913.00 978
2913.51 1001
2914.02 1061
2914.53 1090
2915.04 984
2915.54 929
2916.05 972
2916.56 942
2917.07 917
2917.58 969
2918.09 891
2918.60 923
2919.11 1070
2919.62 1032
2920.13 1033
2920.64 1046
2921.15 1008
2921.66 1050
2922.17 985
2922.68 956
2923.19 1039
2923.70 929
2924.21 981
2924.72 1115
2925.23 956
2925.74 973
2926.25 1010
2926.76 849
2927.27 880
2927.78 923
2928.29 865
2928.80 969
2929.31 957
2929.82 944
2930.33 923
2930.84 854
2931.35 996
2931.86 837
2932.37 877
2932.88 848
2933.39 1045
2933.90 1082
2934.41 1044
2934.92 1109
2935.44 1030
2935.95 1064
2936.46 1174
2936.97 1105
2937.48 1131
2937.99 1056
2938.50 1033
2939.01 1065
2939.52 1181
2940.04 1199
2940.55 1082
2941.06 1092
2941.57 1102
2942.08 1015
2942.59 1072
2943.10 1121
2943.62 964
2944.13 1096
2944.64 1064
2945.15 919
2945.66 959
2946.17 894
2946.69 882
2947.20 923
2947.71 944
2948.22 917
2948.73 943
2949.25 940
2949.76 783
2950.27 831
2950.78 875
2951.29 839
2951.81 909
2952.32 944
2952.83 841
2953.34 846
2953.86 847
2954.37 871
2954.88 859
2955.39 843
2955.91 952
2956.42 967
2956.93 985
2957.45 904
2957.96 907
2958.47 797
2958.98 972
2959.50 1090
2960.01 978
2960.52 1009
2961.04 1097
2961.55 1037
2962.06 1088
2962.58 1071
2963.09 1070
2963.60 989
2964.12 957
2964.63 1035
2965.14 1047
2965.66 1265
2966.17 1223
2966.68 1051
2967.20 1023
2967.71 937
2968.22 1039
2968.74 1052
2969.25 1095
2969.77 897
2970.28 1065
2970.79 974
2971.31 985
2971.82 1112
2972.34 1040
2972.85 970
2973.36 972
2973.88 993
2974.39 1104
2974.91 1134
2975.42 1101
2975.94 1136
2976.45 1197
2976.96 1193
2977.48 1102
2977.99 904
2978.51 1067
2979.02 1141
2979.54 943
2980.05 1146
2980.57 1199
2981.08 1094
2981.60 1091
2982.11 1079
2982.63 1147
2983.14 1206
2983.66 1299
2984.17 1365
2984.69 1363
2985.20 1292
2985.72 1277
2986.23 1096
2986.75 1267
2987.26 1487
2987.78 1524
2988.29 1388
2988.81 1391
2989.32 1350
2989.84 1376
2990.36 1430
2990.87 1331
2991.39 1464
2991.90 1506
2992.42 1318
2992.94 1303
2993.45 1428
2993.97 1534
2994.48 1556
2995.00 1723
2995.51 1572
2996.03 1642
2996.55 1697
2997.06 1818
2997.58 1935
2998.10 1851
2998.61 1910
2999.13 1887
2999.65 1797
3000.16 2102
3000.68 2350
3001.19 2624
3001.71 2960
3002.23 3249
3002.74 4026
3003.26 4235
3003.78 4508
3004.30 4772
3004.81 5633
3005.33 5661
3005.85 5501
3006.36 5260
3006.88 5075
3007.40 4631
3007.91 4224
3008.43 3900
3008.95 3371
3009.47 2554
3009.98 2255
3010.50 1981
3011.02 1744
3011.54 1569
3012.05 1641
3012.57 1462
3013.09 1550
3013.61 1528
3014.12 1516
3014.64 1680
3015.16 1538
3015.68 1497
3016.19 1567
3016.71 1470
3017.23 1410
3017.75 1447
3018.27 1431
3018.78 1515
3019.30 1588
3019.82 1361
3020.34 1293
3020.86 1347
3021.38 1533
3021.89 1426
3022.41 1408
3022.93 1394
3023.45 1408
3023.97 1458
3024.49 1375
3025.01 1470
3025.52 1424
3026.04 1437
3026.56 1406
3027.08 1275
3027.60 1320
3028.12 1277
3028.64 1303
3029.16 1355
3029.67 1328
3030.19 1381
3030.71 1273
3031.23 1214
3031.75 1328
3032.27 1201
3032.79 1274
3033.31 1261
3033.83 1293
3034.35 1212
3034.87 1287
3035.39 1201
3035.91 1287
3036.43 1190
3036.95 1272
3037.47 1223
3037.99 1217
3038.50 1243
3039.02 1330
3039.54 1206
3040.06 1087
3040.58 1039
3041.10 1159
3041.62 1289
3042.14 1271
3042.66 1115
3043.18 1194
3043.70 1194
3044.23 1153
3044.75 1167
3045.27 1131
3045.79 1173
3046.31 1184
3046.83 1213
3047.35 1195
3047.87 1065
3048.39 1037
3048.91 1087
3049.43 1253
3049.95 1129
3050.47 1200
3050.99 1103
3051.51 1131
3052.03 1242
3052.56 1232
3053.08 1128
3053.60 1085
3054.12 1026
3054.64 1215
3055.16 1191
3055.68 1101
3056.20 1112
3056.72 1010
3057.25 1062
3057.77 1018
3058.29 1000
3058.81 1064
3059.33 1064
3059.85 1187
3060.38 1126
3060.90 1100
3061.42 1014
3061.94 1198
3062.46 1369
3062.98 1265
3063.51 1122
3064.03 1147
3064.55 1191
3065.07 1119
3065.59 1202
3066.12 1276
3066.64 1243
3067.16 1174
3067.68 1145
3068.21 1204
3068.73 1214
3069.25 1198
3069.77 1187
3070.30 1155
3070.82 1132
3071.34 1273
3071.86 1323
3072.39 1228
3072.91 1129
3073.43 1185
3073.95 1202
3074.48 1220
3075.00 1052
3075.52 1148
3076.05 1152
3076.57 1254
3077.09 1308
3077.61 1349
3078.14 1433
3078.66 1598
3079.18 1465
3079.71 1446
3080.23 1507
3080.75 1344
3081.28 1408
3081.80 1781
3082.32 1599
3082.85 1553
3083.37 1333
3083.90 1543
3084.42 1524
3084.94 1476
3085.47 1492
3085.99 1363
3086.51 1411
3087.04 1368
3087.56 1396
3088.09 1397
3088.61 1461
3089.13 1319
3089.66 1293
3090.18 1383
3090.71 1342
3091.23 1322
3091.76 1251
3092.28 1257
3092.80 1439
3093.33 1537
3093.85 1482
3094.38 1723
3094.90 1824
3095.43 1794
3095.95 1853
3096.48 1824
3097.00 1900
3097.53 1974
3098.05 1996
3098.58 2355
3099.10 2737
3099.63 2797
3100.15 3739
3100.68 4416
3101.20 5075
3101.73 5790
3102.25 6025
3102.78 6802
3103.30 7848
3103.83 7802
3104.35 7614
3104.88 7649
3105.40 7599
3105.93 5988
3106.45 5291
3106.98 4171
3107.51 3544
3108.03 3115
3108.56 2653
3109.08 2283
3109.61 2350
3110.13 2218
3110.66 2172
3111.19 2274
3111.71 2260
3112.24 2261
3112.76 2182
3113.29 2034
3113.82 2044
3114.34 1818
3114.87 1831
3115.40 1801
3115.92 1680
3116.45 1704
3116.98 1612
3117.50 1614
3118.03 1598
3118.55 1536
3119.08 1703
3119.61 1649
3120.13 1851
3120.66 1865
3121.19 1906
3121.72 1864
3122.24 1816
3122.77 1749
3123.30 1611
3123.82 1710
3124.35 1691
3124.88 1620
3125.40 1580
3125.93 1458
3126.46 1493
3126.99 1443
3127.51 1292
3128.04 1376
3128.57 1457
3129.10 1404
3129.62 1291
3130.15 1259
3130.68 1214
3131.21 1290
3131.73 1129
3132.26 1064
3132.79 1212
3133.32 1168
3133.85 1129
3134.37 1171
3134.90 1032
3135.43 1124
3135.96 1185
3136.49 1216
3137.01 1150
3137.54 1079
3138.07 1216
3138.60 1319
3139.13 1228
3139.65 1207
3140.18 1100
3140.71 1253
3141.24 1117
3141.77 990
3142.30 1145
3142.83 1279
3143.35 1198
3143.88 1154
3144.41 1163
3144.94 1099
3145.47 1045
3146.00 1231
3146.53 1275
3147.06 1178
3147.59 1275
3148.11 1200
3148.64 1320
3149.17 1520
3149.70 1498
3150.23 1375
3150.76 1497
3151.29 1459
3151.82 1388
3152.35 1261
3152.88 1154
3153.41 1350
3153.94 1284
3154.47 1222
3155.00 1534
3155.53 1400
3156.06 1397
3156.59 1294
3157.12 1377
3157.65 1328
3158.18 1221
3158.71 1429
3159.24 1452
3159.77 1383
3160.30 1453
3160.83 1554
3161.36 1543
3161.89 1398
3162.42 1199
3162.95 1217
3163.48 1300
3164.01 1220
3164.54 1173
3165.07 1129
3165.60 1199
3166.13 1098
3166.66 1070
3167.19 1140
3167.72 1099
3168.25 1025
3168.78 1058
3169.31 1219
3169.85 1187
3170.38 1119
3170.91 1085
3171.44 1295
3171.97 1371
3172.50 1230
3173.03 1173
3173.56 1380
3174.09 1347
3174.63 1295
3175.16 1425
3175.69 1391
3176.22 1326
3176.75 1461
3177.28 1391
3177.81 1179
3178.35 1170
3178.88 1202
3179.41 1044
3179.94 1064
3180.47 1017
3181.00 1019
3181.54 992
3182.07 1072
3182.60 1095
3183.13 1010
3183.66 995
3184.20 947
3184.73 1078
3185.26 1016
3185.79 1007
3186.33 1090
3186.86 1019
3187.39 1005
3187.92 1147
3188.46 1156
3188.99 1093
3189.52 1093
3190.05 1207
3190.59 1171
3191.12 1193
3191.65 1184
3192.18 1035
3192.72 940
3193.25 1042
3193.78 997
3194.32 1048
3194.85 1086
3195.38 1049
3195.91 1130
3196.45 1106
3196.98 1207
3197.51 1203
3198.05 1215
3198.58 1195
3199.11 1195
3199.65 1243
3200.18 1205
3200.71 1329
3201.25 1239
3201.78 1154
3202.32 1165
3202.85 1221
3203.38 1251
3203.92 1266
3204.45 1427
3204.98 1454
3205.52 1385
3206.05 1347
3206.59 1470
3207.12 1426
3207.65 1395
3208.19 1540
3208.72 1766
3209.26 1709
3209.79 1685
3210.32 1815
3210.86 1902
3211.39 1762
3211.93 1886
3212.46 1681
3213.00 1754
3213.53 1730
3214.07 1706
3214.60 1569
3215.14 1368
3215.67 1208
3216.20 1093
3216.74 1230
3217.27 1191
3217.81 1338
3218.34 1316
3218.88 1100
3219.41 1136
3219.95 1360
3220.48 1245
3221.02 1258
3221.56 1254
3222.09 1345
3222.63 1478
3223.16 1443
3223.70 1660
3224.23 1779
3224.77 1631
3225.30 1798
3225.84 1701
3226.37 1809
3226.91 1604
3227.45 1572
3227.98 1575
3228.52 1648
3229.05 1581
3229.59 1599
3230.12 1593
3230.66 1560
3231.20 1532
3231.73 1570
3232.27 1693
3232.81 1949
3233.34 1804
3233.88 1784
3234.41 1711
3234.95 1604
3235.49 1540
3236.02 1442
3236.56 1604
3237.10 1687
3237.63 1575
3238.17 1906
3238.71 1969
3239.24 1707
3239.78 1643
3240.32 1598
3240.85 1605
3241.39 1849
3241.93 1727
3242.46 1773
3243.00 1810
3243.54 1725
3244.07 1585
3244.61 1782
3245.15 1881
3245.69 2059
3246.22 1780
3246.76 1803
3247.30 1853
3247.84 1842
3248.37 1922
3248.91 1742
3249.45 1928
3249.99 1829
3250.52 1900
3251.06 1976
3251.60 1804
3252.14 1909
3252.67 1905
3253.21 1765
3253.75 1758
3254.29 1937
3254.83 1992
3255.36 2007
3255.90 2031
3256.44 2052
3256.98 2312
3257.52 2429
3258.05 2552
3258.59 2525
3259.13 2835
3259.67 3067
3260.21 3233
3260.75 3642
3261.29 4111
3261.82 4483
3262.36 5068
3262.90 5795
3263.44 5729
3263.98 6055
3264.52 7022
3265.06 7515
3265.60 7592
3266.13 8582
3266.67 8515
3267.21 9646
3267.75 9030
3268.29 8731
3268.83 8438
3269.37 7765
3269.91 6846
3270.45 5523
3270.99 4524
3271.53 4050
3272.07 3534
3272.60 3553
3273.14 3010
3273.68 2729
3274.22 2527
3274.76 2565
3275.30 2368
3275.84 2488
3276.38 2636
3276.92 2420
3277.46 2431
3278.00 2485
3278.54 2425
3279.08 2348
3279.62 2427
3280.16 2357
3280.70 2250
3281.24 2228
3281.78 2223
3282.32 2171
3282.86 2276
3283.40 2243
3283.94 2121
3284.48 2101
3285.02 2257
3285.56 2332
3286.11 2413
3286.65 2349
3287.19 2316
3287.73 2459
3288.27 2649
3288.81 2681
3289.35 2675
3289.89 2661
3290.43 2424
3290.97 2439
3291.51 2752
3292.05 2713
3292.60 3018
3293.14 3106
3293.68 3520
3294.22 3543
3294.76 3501
3295.30 3730
3295.84 3824
3296.38 3934
3296.93 3859
3297.47 3823
3298.01 3701
3298.55 3416
3299.09 3277
3299.63 3086
3300.18 3362
3300.72 3059
3301.26 3101
3301.80 3108
3302.34 2991
3302.89 2894
3303.43 3038
3303.97 3212
3304.51 3143
3305.05 3118
3305.60 2979
3306.14 2771
3306.68 2634
3307.22 2701
3307.76 2546
3308.31 2506
3308.85 2276
3309.39 2213
3309.93 2254
3310.48 2405
3311.02 2368
3311.56 2302
3312.11 2326
3312.65 2267
3313.19 2611
3313.73 2423
3314.28 2569
3314.82 2744
3315.36 2852
3315.91 3042
3316.45 2963
3316.99 3344
3317.53 3402
3318.08 3446
3318.62 3543
3319.16 3660
3319.71 3644
3320.25 3815
3320.79 3993
3321.34 3877
3321.88 3909
3322.43 4143
3322.97 3956
3323.51 3836
3324.06 3777
3324.60 3433
3325.14 3524
3325.69 3497
3326.23 3544
3326.78 3532
3327.32 3430
3327.86 3224
3328.41 3152
3328.95 3589
3329.50 4028
3330.04 4987
3330.58 5730
3331.13 7132
3331.67 9062
3332.22 12047
3332.76 15130
3333.31 18506
3333.85 22789
3334.39 26565
3334.94 30193
3335.48 31880
3336.03 33770
3336.57 34273
3337.12 33643
3337.66 32399
3338.21 30500
3338.75 27194
3339.30 23553
3339.84 19760
3340.39 16202
3340.93 13208
3341.48 10186
3342.02 8608
3342.57 6830
3343.11 5731
3343.66 4952
3344.20 4393
3344.75 4171
3345.29 3696
3345.84 3393
3346.39 3440
3346.93 3417
3347.48 3334
3348.02 3499
3348.57 3312
3349.11 3064
3349.66 3142
3350.21 3429
3350.75 3334
3351.30 3462
3351.84 3544
3352.39 3415
3352.94 3121
3353.48 3072
3354.03 3268
3354.57 3230
3355.12 2973
3355.67 2828
3356.21 2691
3356.76 2636
3357.31 2806
3357.85 2715
3358.40 2612
3358.94 2641
3359.49 2568
3360.04 2556
3360.58 2839
3361.13 2735
3361.68 2790
3362.22 2851
3362.77 2987
3363.32 2992
3363.87 2923
3364.41 3019
3364.96 3011
3365.51 2875
3366.05 2785
3366.60 2787
3367.15 2929
3367.70 2712
3368.24 2952
3368.79 2908
3369.34 2937
3369.88 2941
3370.43 3056
3370.98 3142
3371.53 3146
3372.07 3348
3372.62 3436
3373.17 3645
3373.72 4025
3374.27 4089
3374.81 4032
3375.36 3950
3375.91 3850
3376.46 3755
3377.01 3310
3377.55 3323
3378.10 3099
3378.65 2857
3379.20 2768
3379.75 2550
3380.29 2695
3380.84 2362
3381.39 2454
3381.94 2531
3382.49 2719
3383.04 2538
3383.58 2461
3384.13 2439
3384.68 2429
3385.23 2403
3385.78 2335
3386.33 2261
3386.88 1966
3387.43 1917
3387.97 1902
3388.52 1874
3389.07 1856
3389.62 1909
3390.17 1814
3390.72 1645
3391.27 1718
3391.82 1757
3392.37 1854
3392.92 1734
3393.47 1761
3394.02 1721
3394.56 1784
3395.11 1843
3395.66 1852
3396.21 1728
3396.76 1786
3397.31 1981
3397.86 1747
3398.41 1726
3398.96 1777
3399.51 1733
3400.06 1623
3400.61 1603
3401.16 1621
3401.71 1593
3402.26 1638
3402.81 1477
3403.36 1336
3403.91 1505
3404.46 1405
3405.01 1290
3405.56 1371
3406.11 1389
3406.66 1434
3407.21 1461
3407.76 1414
3408.32 1581
3408.87 1619
3409.42 1690
3409.97 1653
3410.52 1719
3411.07 1829
3411.62 1916
3412.17 1903
3412.72 2048
3413.27 1910
3413.82 2008
3414.37 2007
3414.93 2089
3415.48 1945
3416.03 1859
3416.58 1621
3417.13 1678
3417.68 1544
3418.23 1297
3418.78 1423
3419.34 1367
3419.89 1305
3420.44 1495
3420.99 1383
3421.54 1527
3422.09 1646
3422.65 1541
3423.20 1674
3423.75 1688
3424.30 1671
3424.85 1579
3425.40 1617
3425.96 1541
3426.51 1620
3427.06 1385
3427.61 1352
3428.16 1430
3428.72 1265
3429.27 1181
3429.82 1152
3430.37 1390
3430.93 1282
3431.48 1215
3432.03 1240
3432.58 1281
3433.14 1203
3433.69 1390
3434.24 1302
3434.79 1174
3435.35 1419
3435.90 1360
3436.45 1165
3437.00 1160
3437.56 1215
3438.11 1351
3438.66 1479
3439.22 1270
3439.77 1387
3440.32 1254
3440.88 1270
3441.43 1465
3441.98 1384
3442.54 1370
3443.09 1303
3443.64 1292
3444.20 1296
3444.75 1323
3445.30 1382
3445.86 1210
3446.41 1166
3446.96 1179
3447.52 1280
3448.07 1136
3448.63 1194
3449.18 1329
3449.73 1369
3450.29 1228
3450.84 1135
3451.39 1302
3451.95 1234
3452.50 1227
3453.06 1127
3453.61 1149
3454.17 1284
3454.72 1091
3455.27 1192
3455.83 1338
3456.38 1257
3456.94 1187
3457.49 1267
3458.05 1266
3458.60 1217
3459.16 1195
3459.71 1318
3460.27 1201
3460.82 1171
3461.37 1268
3461.93 1166
3462.48 1333
3463.04 1439
3463.59 1356
3464.15 1410
3464.70 1429
3465.26 1270
3465.82 1362
3466.37 1510
3466.93 1282
3467.48 1307
3468.04 1583
3468.59 1407
3469.15 1356
3469.70 1521
3470.26 1506
3470.81 1604
3471.37 1625
3471.92 1820
3472.48 1808
3473.04 1831
3473.59 1774
3474.15 1710
3474.70 1585
3475.26 1658
3475.82 1682
3476.37 1783
3476.93 1770
3477.48 1670
3478.04 1451
3478.60 1716
3479.15 1776
3479.71 1832
3480.27 1970
3480.82 1946
3481.38 1830
3481.93 1849
3482.49 1928
3483.05 2051
3483.60 2015
3484.16 1978
3484.72 2140
3485.27 2019
3485.83 2140
3486.39 2288
3486.94 2557
3487.50 2971
3488.06 3244
3488.62 3677
3489.17 4332
3489.73 5286
3490.29 6150
3490.84 7292
3491.40 7684
3491.96 8265
3492.52 8939
3493.07 9022
3493.63 8878
3494.19 7775
3494.75 7301
3495.30 6210
3495.86 5255
3496.42 4456
3496.98 3881
3497.53 3232
3498.09 3165
3498.65 2998
3499.21 2920
3499.76 2806
3500.32 2846
3500.88 3039
3501.44 3212
3502.00 2944
3502.56 2882
3503.11 3014
3503.67 2974
3504.23 3192
3504.79 3091
3505.35 3300
3505.90 3212
3506.46 2903
3507.02 2867
3507.58 2864
3508.14 2419
3508.70 2549
3509.26 2444
3509.81 2151
3510.37 2334
3510.93 2223
3511.49 1982
3512.05 2059
3512.61 1924
3513.17 1721
3513.73 1790
3514.29 1654
3514.84 1546
3515.40 1585
3515.96 1576
3516.52 1366
3517.08 1387
3517.64 1476
3518.20 1437
3518.76 1394
3519.32 1489
3519.88 1399
3520.44 1412
3521.00 1741
3521.56 1726
3522.12 1630
3522.68 1424
3523.24 1582
3523.80 1513
3524.36 1461
3524.92 1379
3525.48 1359
3526.04 1434
3526.60 1410
3527.16 1213
3527.72 1198
3528.28 1398
3528.84 1276
3529.40 1218
3529.96 1136
3530.52 1280
3531.08 1414
3531.64 1361
3532.20 1223
3532.76 1268
3533.32 1304
3533.88 1274
3534.44 1261
3535.00 1453
3535.56 1284
3536.12 1332
3536.68 1202
3537.25 1169
3537.81 1184
3538.37 1417
3538.93 1446
3539.49 1311
3540.05 1370
3540.61 1347
3541.17 1294
3541.73 1223
3542.30 1188
3542.86 1226
3543.42 1140
3543.98 1166
3544.54 1348
3545.10 1179
3545.66 1062
3546.23 1077
3546.79 1134
3547.35 1132
3547.91 1224
3548.47 1153
3549.03 1095
3549.60 1258
3550.16 1083
3550.72 1014
3551.28 1069
3551.84 1144
3552.41 1232
3552.97 1179
3553.53 1101
3554.09 1035
3554.65 1034
3555.22 1096
3555.78 1140
3556.34 1102
3556.90 1038
3557.47 1019
3558.03 985
3558.59 1122
3559.15 1067
3559.72 1139
3560.28 1098
3560.84 1174
3561.41 1118
3561.97 1068
3562.53 1190
3563.09 1271
3563.66 1004
3564.22 998
3564.78 1144
3565.35 1153
3565.91 1047
3566.47 1117
3567.04 1126
3567.60 1166
3568.16 1123
3568.73 1139
3569.29 1002
3569.85 1069
3570.42 1048
3570.98 980
3571.54 1036
3572.11 1069
3572.67 1113
3573.23 1002
3573.80 1080
3574.36 1072
3574.93 1052
3575.49 1214
3576.05 1213
3576.62 1218
3577.18 1311
3577.75 1336
3578.31 1248
3578.87 1132
3579.44 1216
3580.00 1155
3580.57 1250
3581.13 1177
3581.70 1065
3582.26 1014
3582.82 1141
3583.39 1150
3583.95 1048
3584.52 1179
3585.08 1081
3585.65 954
3586.21 1116
3586.78 1061
3587.34 947
3587.91 999
3588.47 1010
3589.04 911
3589.60 917
3590.17 927
3590.73 985
3591.30 1024
3591.86 1020
3592.43 1030
3592.99 1049
3593.56 1071
3594.12 1094
3594.69 1062
3595.25 1113
3595.82 931
3596.39 931
3596.95 1037
3597.52 964
3598.08 995
3598.65 1027
3599.21 943
3599.78 954
3600.35 894
3600.91 984
3601.48 891
3602.04 991
3602.61 936
3603.18 925
3603.74 867
3604.31 881
3604.87 849
3605.44 941
3606.01 1054
3606.57 958
3607.14 960
3607.71 866
3608.27 864
3608.84 887
3609.41 931
3609.97 766
3610.54 875
3611.11 873
3611.67 868
3612.24 880
3612.81 924
3613.37 925
3613.94 922
3614.51 980
3615.07 896
3615.64 931
3616.21 827
3616.77 1008
3617.34 975
3617.91 1065
3618.48 1053
3619.04 1075
3619.61 967
3620.18 925
3620.75 1098
3621.31 1038
3621.88 1002
3622.45 949
3623.02 946
3623.58 1014
3624.15 871
3624.72 947
3625.29 987
3625.86 1118
3626.42 980
3626.99 973
3627.56 913
3628.13 1023
3628.70 898
3629.26 818
3629.83 904
3630.40 857
3630.97 863
3631.54 868
3632.10 1015
3632.67 956
3633.24 854
3633.81 965
3634.38 959
3634.95 1040
3635.52 1077
3636.08 1014
3636.65 976
3637.22 943
3637.79 967
3638.36 946
3638.93 1027
3639.50 1104
3640.07 1073
3640.64 1081
3641.20 1132
3641.77 999
3642.34 940
3642.91 990
3643.48 1064
3644.05 1117
3644.62 1091
3645.19 1087
3645.76 1055
3646.33 1024
3646.90 1043
3647.47 1029
3648.04 1013
3648.61 1034
3649.18 1106
3649.75 1011
3650.32 1179
3650.89 1194
3651.46 1167
3652.03 1109
3652.60 1190
3653.17 1327
3653.74 1304
3654.31 1358
3654.88 1091
3655.45 1052
3656.02 1107
3656.59 1141
3657.16 1255
3657.73 1016
3658.30 1146
3658.87 1027
3659.44 1167
3660.01 1026
3660.58 1094
3661.15 1136
3661.72 1010
3662.29 952
3662.86 1150
3663.43 1246
3664.00 1341
3664.58 1297
3665.15 1391
3665.72 1511
3666.29 1530
3666.86 1435
3667.43 1396
3668.00 1340
3668.57 1375
3669.14 1299
3669.72 1207
3670.29 1185
3670.86 1125
3671.43 1055
3672.00 1110
3672.57 1112
3673.14 978
3673.72 1149
3674.29 1100
3674.86 1010
3675.43 1050
3676.00 1079
3676.57 1023
3677.15 1106
3677.72 1125
3678.29 1087
3678.86 1185
3679.43 995
3680.01 1015
3680.58 1054
3681.15 982
3681.72 913
3682.29 1015
3682.87 914
3683.44 868
3684.01 939
3684.58 956
3685.16 980
3685.73 856
3686.30 913
3686.87 1014
3687.45 910
3688.02 828
3688.59 918
3689.17 939
3689.74 1003
3690.31 921
3690.88 909
3691.46 913
3692.03 1002
3692.60 944
3693.18 807
3693.75 1042
3694.32 1162
3694.90 921
3695.47 874
3696.04 945
3696.62 854
3697.19 835
3697.76 879
3698.34 1016
3698.91 882
3699.48 883
3700.06 963
3700.63 956
3701.21 938
3701.78 919
3702.35 1001
3702.93 984
3703.50 879
3704.07 992
3704.65 1009
3705.22 952
3705.80 957
3706.37 962
3706.95 931
3707.52 1060
3708.09 939
3708.67 981
3709.24 982
3709.82 959
3710.39 1044
3710.97 1042
3711.54 1013
3712.11 1018
3712.69 1109
3713.26 1063
3713.84 900
3714.41 952
3714.99 972
3715.56 969
3716.14 826
3716.71 807
3717.29 919
3717.86 860
3718.44 837
3719.01 862
3719.59 949
3720.16 873
3720.74 872
3721.31 797
3721.89 862
3722.47 899
3723.04 805
3723.62 919
3724.19 861
3724.77 893
3725.34 864
3725.92 944
3726.49 789
3727.07 770
3727.65 791
3728.22 874
3728.80 818
3729.37 774
3729.95 798
3730.53 945
3731.10 827
3731.68 819
3732.25 860
3732.83 940
3733.41 940
3733.98 955
3734.56 1004
3735.14 909
3735.71 924
3736.29 959
3736.86 980
3737.44 899
3738.02 892
3738.59 918
3739.17 962
3739.75 867
3740.32 784
3740.90 903
3741.48 844
3742.06 984
3742.63 835
3743.21 748
3743.79 806
3744.36 830
3744.94 846
3745.52 817
3746.09 797
3746.67 863
3747.25 759
3747.83 836
3748.40 820
3748.98 926
3749.56 905
3750.14 832
3750.71 952
3751.29 870
3751.87 790
3752.45 883
3753.03 880
3753.60 844
3754.18 878
3754.76 808
3755.34 793
3755.91 750
3756.49 918
3757.07 802
3757.65 884
3758.23 874
3758.81 851
3759.38 858
3759.96 986
3760.54 867
3761.12 965
3761.70 904
3762.28 882
3762.85 818
3763.43 869
3764.01 865
3764.59 886
3765.17 945
3765.75 837
3766.33 841
3766.90 916
3767.48 973
3768.06 1017
3768.64 951
3769.22 861
3769.80 865
3770.38 1102
3770.96 996
3771.54 916
3772.12 983
3772.70 1060
3773.27 815
3773.85 801
3774.43 842
3775.01 936
3775.59 939
3776.17 884
3776.75 784
3777.33 891
3777.91 780
3778.49 780
3779.07 819
3779.65 942
3780.23 856
3780.81 839
3781.39 826
3781.97 752
3782.55 810
3783.13 933
3783.71 821
3784.29 764
3784.87 829
3785.45 845
3786.03 813
3786.61 673
3787.19 796
3787.77 761
3788.35 812
3788.93 889
3789.51 894
3790.09 964
3790.67 898
3791.26 841
3791.84 795
3792.42 830
3793.00 824
3793.58 788
3794.16 930
3794.74 914
3795.32 934
3795.90 949
3796.48 936
3797.07 853
3797.65 909
3798.23 940
3798.81 938
3799.39 891
3799.97 931
3800.55 927
3801.13 962
3801.72 1017
3802.30 1020
3802.88 975
3803.46 952
3804.04 964
3804.62 921
3805.21 1019
3805.79 981
3806.37 867
3806.95 904
3807.53 967
3808.12 1021
3808.70 1006
3809.28 971
3809.86 1082
3810.44 1002
3811.03 1055
3811.61 1018
3812.19 1119
3812.77 1068
3813.36 1185
3813.94 1206
3814.52 1045
3815.10 1079
3815.69 1099
3816.27 1087
3816.85 1110
3817.43 1012
3818.02 859
3818.60 900
3819.18 857
3819.76 895
3820.35 984
3820.93 942
3821.51 797
3822.10 817
3822.68 835
3823.26 846
3823.85 854
3824.43 898
3825.01 843
3825.60 858
3826.18 953
3826.76 967
3827.35 994
3827.93 915
3828.51 860
3829.10 914
3829.68 959
3830.26 854
3830.85 814
3831.43 847
3832.02 862
3832.60 862
3833.18 816
3833.77 828
3834.35 912
3834.93 838
3835.52 795
3836.10 758
3836.69 833
3837.27 805
3837.86 786
3838.44 801
3839.02 770
3839.61 709
3840.19 921
3840.78 905
3841.36 735
3841.95 823
3842.53 734
3843.12 894
3843.70 774
3844.29 769
3844.87 823
3845.46 844
3846.04 867
3846.63 949
3847.21 896
3847.80 902
3848.38 938
3848.97 895
3849.55 765
3850.14 849
3850.72 770
3851.31 721
3851.89 873
3852.48 857
3853.06 852
3853.65 766
3854.23 814
3854.82 823
3855.40 680
3855.99 822
3856.58 960
3857.16 874
3857.75 752
3858.33 819
3858.92 876
3859.50 775
3860.09 804
3860.68 784
3861.26 867
3861.85 907
3862.43 1042
3863.02 877
3863.61 825
3864.19 894
3864.78 959
3865.37 1006
3865.95 856
3866.54 914
3867.13 928
3867.71 925
3868.30 834
3868.89 836
3869.47 982
3870.06 886
3870.65 859
3871.23 843
3871.82 896
3872.41 851
3872.99 814
3873.58 805
3874.17 834
3874.75 857
3875.34 864
3875.93 873
3876.52 882
3877.10 992
3877.69 964
3878.28 839
3878.86 783
3879.45 908
3880.04 973
3880.63 922
3881.21 820
3881.80 738
3882.39 768
3882.98 726
3883.57 776
3884.15 782
3884.74 781
3885.33 793
3885.92 870
3886.50 859
3887.09 945
3887.68 914
3888.27 960
3888.86 960
3889.45 941
3890.03 877
3890.62 917
3891.21 883
3891.80 917
3892.39 900
3892.98 1020
3893.56 1025
3894.15 1036
3894.74 1047
3895.33 892
3895.92 898
3896.51 863
3897.10 881
3897.68 843
3898.27 875
3898.86 912
3899.45 894
3900.04 886
3900.63 894
3901.22 892
3901.81 821
3902.40 885
3902.99 1009
3903.57 947
3904.16 960
3904.75 930
3905.34 967
3905.93 967
3906.52 907
3907.11 928
3907.70 861
3908.29 952
3908.88 906
3909.47 1026
3910.06 853
3910.65 842
3911.24 820
3911.83 968
3912.42 766
3913.01 784
3913.60 930
3914.19 873
3914.78 851
3915.37 841
3915.96 899
3916.55 885
3917.14 817
3917.73 832
3918.32 874
3918.91 865
3919.50 886
3920.09 893
3920.68 834
3921.27 773
3921.86 846
3922.45 754
3923.05 795
3923.64 844
3924.23 832
3924.82 835
3925.41 868
3926.00 886
3926.59 735
3927.18 749
3927.77 761
3928.36 711
3928.95 742
3929.55 838
3930.14 824
3930.73 811
3931.32 807
3931.91 727
3932.50 701
3933.09 779
3933.69 788
3934.28 746
3934.87 758
3935.46 773
3936.05 781
3936.64 837
3937.24 862
3937.83 982
3938.42 838
3939.01 841
3939.60 876
3940.20 915
3940.79 905
3941.38 917
3941.97 1024
3942.56 1055
3943.16 991
3943.75 1016
3944.34 905
3944.93 1023
3945.53 847
3946.12 805
3946.71 809
3947.30 759
3947.90 857
3948.49 829
3949.08 821
3949.67 826
3950.27 785
3950.86 849
3951.45 902
3952.05 859
3952.64 811
3953.23 730
3953.82 757
3954.42 914
3955.01 980
3955.60 867
3956.20 841
3956.79 953
3957.38 838
3957.98 930
3958.57 920
3959.16 943
3959.76 916
3960.35 919
3960.94 1000
3961.54 1013
3962.13 995
3962.73 921
3963.32 1027
3963.91 1076
3964.51 978
3965.10 1037
3965.69 1131
3966.29 1255
3966.88 1219
3967.48 1214
3968.07 1099
3968.66 1172
3969.26 1018
3969.85 950
3970.45 1129
3971.04 1094
3971.64 1015
3972.23 911
3972.82 1044
3973.42 1043
3974.01 1148
3974.61 1147
3975.20 1227
3975.80 1365
3976.39 1264
3976.99 1320
3977.58 1292
3978.18 1231
3978.77 1368
3979.37 1316
3979.96 1172
3980.56 1260
3981.15 1225
3981.75 1067
3982.34 974
3982.94 954
3983.53 1079
3984.13 1075
3984.72 1042
3985.32 1236
3985.91 1195
3986.51 1063
3987.11 985
3987.70 1076
3988.30 1048
3988.89 1206
3989.49 1009
3990.08 1027
3990.68 1054
3991.28 1030
3991.87 1067
3992.47 1006
3993.06 973
3993.66 1061
3994.26 1186
3994.85 1173
3995.45 1223
3996.04 1132
3996.64 1123
3997.24 1194
3997.83 1314
3998.43 1134
3999.03 1098
3999.62 1296
4000.22 1182
4000.81 1293
4001.41 1226
4002.01 1015
4002.60 1035
4003.20 1061
4003.80 1011
4004.40 1030
4004.99 1046
4005.59 1076
4006.19 977
4006.78 938
4007.38 989
4007.98 1030
4008.57 972
4009.17 1003
4009.77 922
4010.37 884
4010.96 780
4011.56 864
4012.16 974
4012.76 971
4013.35 870
4013.95 808
4014.55 975
4015.15 868
4015.74 1104
4016.34 969
4016.94 967
4017.54 914
4018.13 1065
4018.73 951
4019.33 953
4019.93 872
4020.53 817
4021.12 855
4021.72 941
4022.32 959
4022.92 978
4023.52 986
4024.12 1013
4024.71 1092
4025.31 1107
4025.91 1166
4026.51 1197
4027.11 1310
4027.71 1388
4028.30 1515
4028.90 1412
4029.50 1258
4030.10 1484
4030.70 1381
4031.30 1413
4031.90 1397
4032.50 1411
4033.10 1381
4033.69 1436
4034.29 1331
4034.89 1509
4035.49 1350
4036.09 1095
4036.69 1106
4037.29 1020
4037.89 1041
4038.49 1011
4039.09 892
4039.69 839
4040.29 851
4040.89 913
4041.49 940
4042.08 982
4042.68 905
4043.28 885
4043.88 791
4044.48 908
4045.08 845
4045.68 747
4046.28 777
4046.88 875
4047.48 752
4048.08 857
4048.68 883
4049.28 897
4049.88 842
4050.48 864
4051.08 833
4051.69 923
4052.29 966
4052.89 832
4053.49 940
4054.09 966
4054.69 924
4055.29 930
4055.89 885
4056.49 938
4057.09 920
4057.69 854
4058.29 802
4058.89 756
4059.49 773
4060.09 754
4060.70 754
4061.30 820
4061.90 901
4062.50 956
4063.10 892
4063.70 870
4064.30 835
4064.90 929
4065.51 839
4066.11 815
4066.71 845
4067.31 752
4067.91 838
4068.51 800
4069.11 827
4069.72 887
4070.32 866
4070.92 840
4071.52 857
4072.12 886
4072.73 778
4073.33 795
4073.93 859
4074.53 802
4075.13 776
4075.74 780
4076.34 701
4076.94 614
4077.54 745
4078.14 751
4078.75 817
4079.35 703
4079.95 825
4080.55 701
4081.16 730
4081.76 796
4082.36 751
4082.96 677
4083.57 684
4084.17 751
4084.77 887
4085.38 896
4085.98 740
4086.58 838
4087.18 782
4087.79 720
4088.39 776
4088.99 799
4089.60 749
4090.20 704
4090.80 788
4091.41 776
4092.01 877
4092.61 759
4093.22 688
4093.82 653
4094.42 735
4095.03 748
4095.63 638
4096.23 862
4096.84 726
4097.44 641
4098.05 731
4098.65 702
4099.25 729
4099.86 783
4100.46 784
4101.06 731
4101.67 764
4102.27 769
4102.88 783
4103.48 856
4104.09 729
4104.69 868
4105.29 786
4105.90 700
4106.50 638
4107.11 699
4107.71 744
4108.32 873
4108.92 727
4109.53 767
4110.13 820
4110.74 819
4111.34 830
4111.94 722
4112.55 816
4113.15 838
4113.76 757
4114.36 752
4114.97 737
4115.57 753
4116.18 788
4116.78 756
4117.39 800
4118.00 707
4118.60 761
4119.21 746
4119.81 765
4120.42 797
4121.02 673
4121.63 823
4122.23 950
4122.84 811
4123.44 714
4124.05 704
4124.66 726
4125.26 748
4125.87 786
4126.47 741
4127.08 781
4127.68 727
4128.29 780
4128.90 635
4129.50 715
4130.11 719
4130.72 716
4131.32 808
4131.93 755
4132.53 777
4133.14 744
4133.75 773
4134.35 700
4134.96 717
4135.57 797
4136.17 855
4136.78 788
4137.39 744
4137.99 912
4138.60 838
4139.21 843
4139.81 907
4140.42 805
4141.03 894
4141.63 957
4142.24 889
4142.85 879
4143.46 831
4144.06 859
4144.67 949
4145.28 882
4145.88 875
4146.49 881
4147.10 821
4147.71 766
4148.31 813
4148.92 842
4149.53 825
4150.14 885
4150.74 902
4151.35 858
4151.96 827
4152.57 930
4153.18 800
4153.78 775
4154.39 750
4155.00 769
4155.61 828
4156.22 783
4156.82 941
4157.43 929
4158.04 842
4158.65 829
4159.26 885
4159.86 832
4160.47 765
4161.08 767
4161.69 803
4162.30 711
4162.91 796
4163.52 841
4164.12 812
4164.73 763
4165.34 785
4165.95 842
4166.56 771
4167.17 705
4167.78 801
4168.39 780
4168.99 847
4169.60 843
4170.21 697
4170.82 718
4171.43 864
4172.04 852
4172.65 714
4173.26 831
4173.87 776
4174.48 743
4175.09 740
4175.70 815
4176.31 812
4176.92 783
4177.53 808
4178.13 805
4178.74 833
4179.35 761
4179.96 861
4180.57 963
4181.18 887
4181.79 784
4182.40 752
4183.01 795
4183.62 706
4184.23 662
4184.84 771
4185.45 744
4186.06 685
4186.67 712
4187.29 722
4187.90 786
4188.51 806
4189.12 760
4189.73 706
4190.34 815
4190.95 783
4191.56 893
4192.17 962
4192.78 814
4193.39 897
4194.00 909
4194.61 924
4195.22 860
4195.83 872
4196.45 842
4197.06 767
4197.67 827
4198.28 892
4198.89 787
4199.50 768
4200.11 756
4200.72 703
4201.33 745
4201.95 733
4202.56 714
4203.17 750
4203.78 719
4204.39 744
4205.00 786
4205.62 705
4206.23 789
4206.84 766
4207.45 746
4208.06 853
4208.67 787
4209.29 815
4209.90 787
4210.51 741
4211.12 729
4211.73 742
4212.35 691
4212.96 835
4213.57 775
4214.18 740
4214.80 719
4215.41 704
4216.02 923
4216.63 742
4217.25 785
4217.86 861
4218.47 834
4219.08 851
4219.70 848
4220.31 813
4220.92 832
4221.53 854
4222.15 852
4222.76 803
4223.37 816
4223.99 796
4224.60 722
4225.21 760
4225.83 857
4226.44 804
4227.05 805
4227.66 954
4228.28 860
4228.89 764
4229.51 941
4230.12 1051
4230.73 1084
4231.35 978
4231.96 1107
4232.57 1198
4233.19 1215
4233.80 1325
4234.41 1347
4235.03 1465
4235.64 1532
4236.26 1392
4236.87 1384
4237.48 1412
4238.10 1245
4238.71 1041
4239.33 964
4239.94 955
4240.55 977
4241.17 972
4241.78 756
4242.40 881
4243.01 929
4243.63 920
4244.24 882
4244.85 851
4245.47 931
4246.08 913
4246.70 912
4247.31 932
4247.93 967
4248.54 886
4249.16 898
4249.77 753
4250.39 865
4251.00 902
4251.62 868
4252.23 872
4252.85 709
4253.46 867
4254.08 941
4254.69 897
4255.31 1002
4255.92 821
4256.54 754
4257.15 905
4257.77 946
4258.39 855
4259.00 944
4259.62 880
4260.23 896
4260.85 924
4261.46 768
4262.08 768
4262.69 874
4263.31 909
4263.93 921
4264.54 899
4265.16 913
4265.77 846
4266.39 932
4267.01 979
4267.62 962
4268.24 918
4268.86 1068
4269.47 1020
4270.09 995
4270.70 949
4271.32 912
4271.94 1040
4272.55 1059
4273.17 1023
4273.79 1126
4274.40 1180
4275.02 1107
4275.64 1217
4276.25 1259
4276.87 1321
4277.49 1270
4278.10 1299
4278.72 1280
4279.34 962
4279.96 950
4280.57 1117
4281.19 940
4281.81 932
4282.42 812
4283.04 776
4283.66 903
4284.28 864
4284.89 827
4285.51 853
4286.13 832
4286.75 876
4287.36 957
4287.98 964
4288.60 937
4289.22 855
4289.83 811
4290.45 794
4291.07 788
4291.69 794
4292.31 894
4292.92 811
4293.54 824
4294.16 814
4294.78 865
4295.40 868
4296.01 905
4296.63 797
4297.25 784
4297.87 872
4298.49 777
4299.11 824
4299.72 799
4300.34 817
4300.96 836
4301.58 788
4302.20 792
4302.82 881
4303.44 799
4304.06 885
4304.67 916
4305.29 875
4305.91 845
4306.53 947
4307.15 865
4307.77 911
4308.39 866
4309.01 837
4309.63 872
4310.25 878
4310.86 914
4311.48 807
4312.10 827
4312.72 949
4313.34 995
4313.96 943
4314.58 937
4315.20 876
4315.82 924
4316.44 914
4317.06 972
4317.68 917
4318.30 933
4318.92 888
4319.54 895
4320.16 1067
4320.78 976
4321.40 851
4322.02 920
4322.64 1055
4323.26 1040
4323.88 1004
4324.50 1015
4325.12 1176
4325.74 1142
4326.36 1039
4326.98 950
4327.60 1094
4328.22 1164
4328.84 1185
4329.46 1205
4330.08 1092
4330.71 1238
4331.33 1070
4331.95 1240
4332.57 1330
4333.19 1471
4333.81 1779
4334.43 1935
4335.05 2084
4335.67 2111
4336.29 2269
4336.91 2575
4337.54 2846
4338.16 2656
4338.78 2878
4339.40 2724
4340.02 2806
4340.64 2559
4341.26 2556
4341.89 2436
4342.51 2445
4343.13 2664
4343.75 3094
4344.37 3220
4344.99 3568
4345.62 3841
4346.24 4095
4346.86 4432
4347.48 4477
4348.10 4332
4348.73 3736
4349.35 3403
4349.97 2950
4350.59 2518
4351.21 2203
4351.84 2081
4352.46 1851
4353.08 1707
4353.70 1533
4354.33 1443
4354.95 1485
4355.57 1585
4356.19 1422
4356.82 1410
4357.44 1606
4358.06 1564
4358.68 1413
4359.31 1380
4359.93 1431
4360.55 1356
4361.17 1318
4361.80 1356
4362.42 1330
4363.04 1190
4363.67 1285
4364.29 1317
4364.91 1261
4365.54 1080
4366.16 1118
4366.78 1141
4367.41 1199
4368.03 1027
4368.65 1103
4369.28 1052
4369.90 936
4370.52 978
4371.15 913
4371.77 900
4372.39 836
4373.02 849
4373.64 990
4374.27 1077
4374.89 987
4375.51 957
4376.14 955
4376.76 1015
4377.39 959
4378.01 1089
4378.63 1054
4379.26 985
4379.88 920
4380.51 1016
4381.13 1062
4381.75 1036
4382.38 951
4383.00 1040
4383.63 1000
4384.25 987
4384.88 1061
4385.50 922
4386.13 943
4386.75 967
4387.38 879
4388.00 903
4388.63 937
4389.25 987
4389.88 921
4390.50 929
4391.13 870
4391.75 888
4392.38 923
4393.00 878
4393.63 885
4394.25 883
4394.88 796
4395.50 912
4396.13 911
4396.75 842
4397.38 987
4398.00 953
4398.63 962
4399.26 821
4399.88 766
4400.51 997
4401.13 977
4401.76 861
4402.38 876
4403.01 833
4403.64 905
4404.26 971
4404.89 889
4405.51 929
4406.14 855
4406.77 944
4407.39 880
4408.02 834
4408.64 883
4409.27 844
4409.90 967
4410.52 874
4411.15 838
4411.78 757
4412.40 816
4413.03 881
4413.66 758
4414.28 851
4414.91 963
4415.54 880
4416.16 838
4416.79 849
4417.42 788
4418.04 885
4418.67 827
4419.30 767
4419.93 829
4420.55 775
4421.18 848
4421.81 790
4422.43 757
4423.06 729
4423.69 735
4424.32 827
4424.94 883
4425.57 774
4426.20 756
4426.83 755
4427.45 768
4428.08 657
4428.71 769
4429.34 933
4429.96 859
4430.59 930
4431.22 823
4431.85 778
4432.48 808
4433.10 895
4433.73 889
4434.36 914
4434.99 892
4435.62 942
4436.24 872
4436.87 1013
4437.50 920
4438.13 966
4438.76 963
4439.39 967
4440.02 890
4440.64 798
4441.27 838
4441.90 815
4442.53 870
4443.16 784
4443.79 780
4444.42 778
4445.04 766
4445.67 814
4446.30 984
4446.93 987
4447.56 933
4448.19 937
4448.82 1036
4449.45 961
4450.08 960
4450.71 929
4451.34 881
4451.97 1029
4452.59 1056
4453.22 1079
4453.85 975
4454.48 972
4455.11 1125
4455.74 1184
4456.37 1165
4457.00 1079
4457.63 1194
4458.26 1160
4458.89 1056
4459.52 954
4460.15 1009
4460.78 858
4461.41 793
4462.04 820
4462.67 735
4463.30 841
4463.93 796
4464.56 850
4465.19 893
4465.82 824
4466.45 765
4467.08 842
4467.71 868
4468.34 831
4468.97 887
4469.61 778
4470.24 833
4470.87 802
4471.50 761
4472.13 692
4472.76 659
4473.39 656
4474.02 710
4474.65 865
4475.28 746
4475.91 844
4476.54 776
4477.18 753
4477.81 779
4478.44 821
4479.07 907
4479.70 744
4480.33 815
4480.96 687
4481.59 686
4482.23 740
4482.86 759
4483.49 820
4484.12 944
4484.75 829
4485.38 740
4486.02 800
4486.65 830
4487.28 830
4487.91 853
4488.54 856
4489.18 924
4489.81 948
4490.44 882
4491.07 802
4491.70 810
4492.34 913
4492.97 906
4493.60 945
4494.23 946
4494.87 790
4495.50 819
4496.13 950
4496.76 977
4497.40 974
4498.03 1165
4498.66 1174
4499.29 1253
4499.93 1471
4500.56 1366
4501.19 1417
4501.82 1482
4502.46 1502
4503.09 1461
4503.72 1454
4504.36 1449
4504.99 1252
4505.62 1212
4506.26 1197
4506.89 1041
4507.52 916
4508.16 993
4508.79 997
4509.42 1033
4510.06 982
4510.69 934
4511.32 953
4511.96 843
4512.59 887
4513.22 841
4513.86 921
4514.49 946
4515.13 888
4515.76 829
4516.39 785
4517.03 816
4517.66 775
4518.30 757
4518.93 820
4519.56 838
4520.20 835
4520.83 762
4521.47 793
4522.10 823
4522.73 874
4523.37 819
4524.00 776
4524.64 735
4525.27 834
4525.91 777
4526.54 774
4527.18 784
4527.81 806
4528.45 765
4529.08 765
4529.72 828
4530.35 833
4530.99 869
4531.62 862
4532.26 737
4532.89 825
4533.53 784
4534.16 791
4534.80 800
4535.43 830
4536.07 772
4536.70 802
4537.34 777
4537.97 786
4538.61 844
4539.24 877
4539.88 851
4540.51 887
4541.15 764
4541.79 778
4542.42 765
4543.06 778
4543.69 738
4544.33 655
4544.96 808
4545.60 740
4546.24 702
4546.87 658
4547.51 727
4548.14 696
4548.78 791
4549.42 727
4550.05 862
4550.69 757
4551.33 716
4551.96 868
4552.60 835
4553.24 758
4553.87 788
4554.51 730
4555.15 696
4555.78 687
4556.42 887
4557.06 789
4557.69 741
4558.33 721
4558.97 869
4559.60 814
4560.24 788
4560.88 765
4561.51 756
4562.15 863
4562.79 800
4563.43 757
4564.06 742
4564.70 803
4565.34 804
4565.97 805
4566.61 771
4567.25 884
4567.89 812
4568.52 778
4569.16 805
4569.80 800
4570.44 759
4571.07 729
4571.71 785
4572.35 702
4572.99 803
4573.63 922
4574.26 837
4574.90 717
4575.54 752
4576.18 941
4576.82 818
4577.45 761
4578.09 869
4578.73 813
4579.37 792
4580.01 796
4580.65 932
4581.28 763
4581.92 775
4582.56 820
4583.20 917
4583.84 829
4584.48 896
4585.12 842
4585.76 801
4586.39 819
4587.03 821
4587.67 926
4588.31 1083
4588.95 1097
4589.59 1275
4590.23 1308
4590.87 1529
4591.51 1707
4592.15 1482
4592.78 1605
4593.42 1556
4594.06 1363
4594.70 1123
4595.34 1118
4595.98 1033
4596.62 871
4597.26 940
4597.90 1011
4598.54 1003
4599.18 944
4599.82 966
4600.46 1006
4601.10 918
4601.74 903
4602.38 1055
4603.02 915
4603.66 860
4604.30 866
4604.94 824
4605.58 793
4606.22 715
4606.86 860
4607.50 801
4608.14 880
4608.78 865
4609.42 816
4610.06 751
4610.70 858
4611.34 797
4611.98 790
4612.62 836
4613.26 747
4613.90 768
4614.55 860
4615.19 773
4615.83 913
4616.47 791
4617.11 892
4617.75 875
4618.39 828
4619.03 808
4619.67 706
4620.31 804
4620.96 797
4621.60 817
4622.24 769
4622.88 806
4623.52 674
4624.16 732
4624.80 722
4625.44 750
4626.09 774
4626.73 710
4627.37 722
4628.01 823
4628.65 839
4629.29 799
4629.94 777
4630.58 783
4631.22 906
4631.86 728
4632.50 783
4633.15 870
4633.79 809
4634.43 737
4635.07 792
4635.72 802
4636.36 889
4637.00 786
4637.64 815
4638.28 847
4638.93 967
4639.57 1004
4640.21 904
4640.85 801
4641.50 819
4642.14 746
4642.78 832
4643.43 892
4644.07 756
4644.71 751
4645.35 760
4646.00 727
4646.64 733
4647.28 760
4647.93 716
4648.57 776
4649.21 778
4649.86 717
4650.50 783
4651.14 790
4651.79 726
4652.43 711
4653.07 720
4653.72 722
4654.36 717
4655.00 704
4655.65 680
4656.29 616
4656.93 656
4657.58 621
4658.22 645
4658.87 617
4659.51 653
4660.15 592
4660.80 605
4661.44 667
4662.09 708
4662.73 726
4663.37 689
4664.02 722
4664.66 690
4665.31 711
4665.95 606
4666.59 690
4667.24 636
4667.88 660
4668.53 706
4669.17 747
4669.82 774
4670.46 661
4671.11 642
4671.75 635
4672.40 657
4673.04 698
4673.69 788
4674.33 750
4674.98 756
4675.62 754
4676.27 684
4676.91 713
4677.56 756
4678.20 711
4678.85 712
4679.49 708
4680.14 732
4680.78 746
4681.43 753
4682.07 780
4682.72 755
4683.36 919
4684.01 836
4684.66 831
4685.30 847
4685.95 859
4686.59 874
4687.24 756
4687.88 818
4688.53 784
4689.18 772
4689.82 745
4690.47 803
4691.11 802
4691.76 771
4692.41 750
4693.05 828
4693.70 889
4694.34 924
4694.99 900
4695.64 867
4696.28 1005
4696.93 1100
4697.58 1212
4698.22 1365
4698.87 1341
4699.52 1375
4700.16 1278
4700.81 1130
4701.46 1133
4702.10 1086
4702.75 1128
4703.40 1056
4704.04 920
4704.69 854
4705.34 940
4705.99 914
4706.63 952
4707.28 921
4707.93 983
4708.57 914
4709.22 925
4709.87 942
4710.52 1067
4711.16 1002
4711.81 910
4712.46 925
4713.11 786
4713.75 844
4714.40 855
4715.05 883
4715.70 831
4716.35 867
4716.99 935
4717.64 900
4718.29 848
4718.94 813
4719.58 877
4720.23 803
4720.88 913
4721.53 936
4722.18 927
4722.83 879
4723.47 946
4724.12 972
4724.77 958
4725.42 893
4726.07 900
4726.72 880
4727.36 934
4728.01 976
4728.66 944
4729.31 911
4729.96 869
4730.61 823
4731.26 716
4731.91 921
4732.55 878
4733.20 787
4733.85 746
4734.50 725
4735.15 747
4735.80 835
4736.45 837
4737.10 743
4737.75 759
4738.40 894
4739.05 939
4739.70 862
4740.35 852
4740.99 971
4741.64 918
4742.29 923
4742.94 957
4743.59 865
4744.24 864
4744.89 921
4745.54 780
4746.19 872
4746.84 894
4747.49 930
4748.14 1033
4748.79 1091
4749.44 1059
4750.09 1105
4750.74 1086
4751.39 1139
4752.04 1077
4752.69 1185
4753.34 1194
4753.99 1338
4754.64 1054
4755.29 1064
4755.95 1007
4756.60 936
4757.25 943
4757.90 885
4758.55 759
4759.20 705
4759.85 723
4760.50 771
4761.15 791
4761.80 683
4762.45 710
4763.10 751
4763.75 717
4764.41 793
4765.06 857
4765.71 777
4766.36 799
4767.01 789
4767.66 782
4768.31 926
4768.97 866
4769.62 770
4770.27 791
4770.92 727
4771.57 819
4772.22 823
4772.87 729
4773.53 679
4774.18 674
4774.83 704
4775.48 741
4776.13 788
4776.79 773
4777.44 820
4778.09 921
4778.74 893
4779.39 802
4780.05 788
4780.70 810
4781.35 903
4782.00 811
4782.65 859
4783.31 839
4783.96 798
4784.61 898
4785.26 915
4785.92 848
4786.57 796
4787.22 778
4787.88 769
4788.53 880
4789.18 848
4789.83 876
4790.49 821
4791.14 785
4791.79 848
4792.45 857
4793.10 830
4793.75 763
4794.40 818
4795.06 846
4795.71 697
4796.36 764
4797.02 785
4797.67 802
4798.32 885
4798.98 885
4799.63 817
4800.29 827
4800.94 831
4801.59 895
4802.25 965
4802.90 853
4803.55 860
4804.21 853
4804.86 846
4805.52 813
4806.17 795
4806.82 864
4807.48 884
4808.13 836
4808.79 811
4809.44 825
4810.09 821
4810.75 876
4811.40 870
4812.06 921
4812.71 878
4813.37 834
4814.02 918
4814.67 806
4815.33 888
4815.98 1040
4816.64 1010
4817.29 999
4817.95 1048
4818.60 1007
4819.26 987
4819.91 980
4820.57 900
4821.22 928
4821.88 1115
4822.53 964
4823.19 956
4823.84 990
4824.50 973
4825.15 1004
4825.81 1037
4826.46 1052
4827.12 997
4827.77 1153
4828.43 1236
4829.09 1263
4829.74 1311
4830.40 1183
4831.05 1171
4831.71 1286
4832.36 1293
4833.02 1220
4833.68 1377
4834.33 1418
4834.99 1290
4835.64 1428
4836.30 1431
4836.96 1492
4837.61 1525
4838.27 1488
4838.92 1708
4839.58 1596
4840.24 1572
4840.89 1627
4841.55 1477
4842.21 1523
4842.86 1635
4843.52 1720
4844.17 1570
4844.83 1723
4845.49 2004
4846.14 2155
4846.80 2381
4847.46 2568
4848.11 2681
4848.77 2701
4849.43 3060
4850.09 3125
4850.74 3270
4851.40 3412
4852.06 3213
4852.71 2926
4853.37 2801
4854.03 2758
4854.69 2884
4855.34 2937
4856.00 3148
4856.66 3103
4857.31 3101
4857.97 3165
4858.63 3280
4859.29 3466
4859.94 3469
4860.60 3223
4861.26 3105
4861.92 2894
4862.58 2671
4863.23 2721
4863.89 2640
4864.55 2673
4865.21 2670
4865.87 2687
4866.52 2655
4867.18 2703
4867.84 2957
4868.50 2797
4869.16 2691
4869.81 2359
4870.47 2452
4871.13 2374
4871.79 2180
4872.45 2185
4873.11 2052
4873.77 2057
4874.42 2005
4875.08 2118
4875.74 2031
4876.40 1940
4877.06 2002
4877.72 2038
4878.38 2173
4879.03 2269
4879.69 2309
4880.35 2159
4881.01 1989
4881.67 1897
4882.33 1869
4882.99 1717
4883.65 1649
4884.31 1644
4884.97 1560
4885.63 1466
4886.29 1596
4886.95 1528
4887.60 1581
4888.26 1742
4888.92 1868
4889.58 1864
4890.24 1734
4890.90 1721
4891.56 1648
4892.22 1593
4892.88 1518
4893.54 1447
4894.20 1464
4894.86 1432
4895.52 1423
4896.18 1370
4896.84 1510
4897.50 1369
4898.16 1420
4898.82 1315
4899.48 1314
4900.14 1147
4900.80 1275
4901.46 1355
4902.12 1412
4902.79 1303
4903.45 1250
4904.11 1175
4904.77 1218
4905.43 1190
4906.09 1199
4906.75 1268
4907.41 1298
4908.07 1302
4908.73 1142
4909.39 1099
4910.05 1043
4910.71 1006
4911.38 1086
4912.04 1113
4912.70 1124
4913.36 1035
4914.02 984
4914.68 1001
4915.34 1057
4916.00 1096
4916.67 951
4917.33 944
4917.99 991
4918.65 1028
4919.31 1041
4919.97 1053
4920.64 998
4921.30 985
4921.96 1046
4922.62 938
4923.28 966
4923.94 957
4924.61 879
4925.27 907
4925.93 898
4926.59 962
4927.26 952
4927.92 884
4928.58 1075
4929.24 1065
4929.90 976
4930.57 938
4931.23 922
4931.89 928
4932.55 1180
4933.22 1000
4933.88 806
4934.54 922
4935.20 948
4935.87 923
4936.53 936
4937.19 895
4937.86 885
4938.52 936
4939.18 879
4939.84 902
4940.51 875
4941.17 868
4941.83 811
4942.50 809
4943.16 876
4943.82 1004
4944.49 947
4945.15 924
4945.81 914
4946.48 795
4947.14 886
4947.80 852
4948.47 865
4949.13 904
4949.79 775
4950.46 724
4951.12 768
4951.79 790
4952.45 826
4953.11 798
4953.78 837
4954.44 895
4955.11 796
4955.77 785
4956.43 865
4957.10 883
4957.76 819
4958.43 736
4959.09 711
4959.76 775
4960.42 853
4961.08 896
4961.75 963
4962.41 929
4963.08 936
4963.74 1071
4964.41 1120
4965.07 1060
4965.74 1148
4966.40 996
4967.07 957
4967.73 922
4968.40 872
4969.06 904
4969.73 975
4970.39 855
4971.06 926
4971.72 946
4972.39 868
4973.05 906
4973.72 1044
4974.38 950
4975.05 870
4975.71 877
4976.38 886
4977.04 945
4977.71 915
4978.37 948
4979.04 859
4979.71 877
4980.37 870
4981.04 723
4981.70 730
4982.37 788
4983.04 748
4983.70 799
4984.37 819
4985.03 806
4985.70 836
4986.37 839
4987.03 793
4987.70 787
4988.36 788
4989.03 727
4989.70 714
4990.36 891
4991.03 943
4991.70 848
4992.36 732
4993.03 739
4993.70 769
4994.36 780
4995.03 833
4995.70 788
4996.36 749
4997.03 597
4997.70 731
4998.36 720
4999.03 809
4999.70 812
5000.36 707
5001.03 649
5001.70 610
5002.37 689
5003.03 760
5003.70 765
5004.37 704
5005.03 720
5005.70 695
5006.37 693
5007.04 644
5007.70 667
5008.37 864
5009.04 782
5009.71 721
5010.38 732
5011.04 740
5011.71 739
5012.38 653
5013.05 660
5013.71 721
5014.38 693
5015.05 635
5015.72 623
5016.39 581
5017.06 588
5017.72 605
5018.39 666
5019.06 598
5019.73 611
5020.40 670
5021.07 654
5021.73 699
5022.40 681
5023.07 669
5023.74 788
5024.41 776
5025.08 706
5025.75 583
5026.41 666
5027.08 633
5027.75 712
5028.42 740
5029.09 711
5029.76 766
5030.43 693
5031.10 696
5031.77 705
5032.44 759
5033.10 714
5033.77 750
5034.44 664
5035.11 699
5035.78 701
5036.45 670
5037.12 681
5037.79 706
5038.46 746
5039.13 600
5039.80 621
5040.47 718
5041.14 608
5041.81 632
5042.48 684
5043.15 726
5043.82 744
5044.49 674
5045.16 724
5045.83 769
5046.50 726
5047.17 730
5047.84 698
5048.51 704
5049.18 567
5049.85 693
5050.52 745
5051.19 707
5051.86 671
5052.53 681
5053.20 806
5053.87 692
5054.54 625
5055.21 691
5055.89 727
5056.56 704
5057.23 623
5057.90 687
5058.57 864
5059.24 711
5059.91 725
5060.58 707
5061.25 663
5061.92 678
5062.60 697
5063.27 716
5063.94 675
5064.61 762
5065.28 733
5065.95 753
5066.62 637
5067.30 676
5067.97 741
5068.64 615
5069.31 621
5069.98 607
5070.65 607
5071.33 652
5072.00 731
5072.67 722
5073.34 796
5074.01 657
5074.68 689
5075.36 826
5076.03 838
5076.70 826
5077.37 935
5078.05 950
5078.72 979
5079.39 859
5080.06 849
5080.73 881
5081.41 844
5082.08 787
5082.75 775
5083.42 751
5084.10 746
5084.77 706
5085.44 793
5086.12 791
5086.79 776
5087.46 879
5088.13 921
5088.81 921
5089.48 859
5090.15 828
5090.83 837
5091.50 885
5092.17 1013
5092.85 908
5093.52 882
5094.19 885
5094.87 792
5095.54 822
5096.21 748
5096.89 780
5097.56 841
5098.23 793
5098.91 710
5099.58 656
5100.25 690
5100.93 829
5101.60 706
5102.28 803
5102.95 768
5103.62 837
5104.30 853
5104.97 746
5105.65 882
5106.32 823
5106.99 790
5107.67 784
5108.34 789
5109.02 715
5109.69 618
5110.36 768
5111.04 763
5111.71 749
5112.39 764
5113.06 735
5113.74 632
5114.41 741
5115.09 715
5115.76 740
5116.44 704
5117.11 736
5117.79 746
5118.46 751
5119.14 752
5119.81 754
5120.49 666
5121.16 710
5121.84 726
5122.51 749
5123.19 772
5123.86 789
5124.54 852
5125.21 810
5125.89 726
5126.56 720
5127.24 685
5127.91 819
5128.59 863
5129.27 742
5129.94 766
5130.62 773
5131.29 803
5131.97 921
5132.64 755
5133.32 798
5134.00 800
5134.67 673
5135.35 761
5136.02 749
5136.70 709
5137.38 725
5138.05 762
5138.73 680
5139.40 710
5140.08 879
5140.76 763
5141.43 808
5142.11 787
5142.79 701
5143.46 733
5144.14 613
5144.82 763
5145.49 685
5146.17 609
5146.85 605
5147.52 612
5148.20 646
5148.88 651
5149.55 629
5150.23 629
5150.91 660
5151.59 741
5152.26 703
5152.94 661
5153.62 630
5154.29 605
5154.97 576
5155.65 600
5156.33 612
5157.00 691
5157.68 642
5158.36 639
5159.04 710
5159.71 681
5160.39 645
5161.07 600
5161.75 623
5162.42 689
5163.10 667
5163.78 633
5164.46 651
5165.14 677
5165.81 678
5166.49 685
5167.17 787
5167.85 687
5168.53 598
5169.21 617
5169.88 652
5170.56 662
5171.24 663
5171.92 696
5172.60 696
5173.28 734
5173.95 647
5174.63 649
5175.31 622
5175.99 613
5176.67 755
5177.35 750
5178.03 675
5178.71 750
5179.38 749
5180.06 636
5180.74 767
5181.42 779
5182.10 817
5182.78 761
5183.46 787
5184.14 792
5184.82 730
5185.50 649
5186.18 628
5186.86 635
5187.53 695
5188.21 572
5188.89 644
5189.57 712
5190.25 691
5190.93 706
5191.61 758
5192.29 717
5192.97 675
5193.65 651
5194.33 669
5195.01 690
5195.69 616
5196.37 671
5197.05 735
5197.73 724
5198.41 662
5199.09 751
5199.77 635
5200.45 654
5201.13 640
5201.81 666
5202.49 680
5203.17 692
5203.86 688
5204.54 703
5205.22 579
5205.90 598
5206.58 631
5207.26 793
5207.94 776
5208.62 763
5209.30 725
5209.98 693
5210.66 655
5211.34 702
5212.02 695
5212.71 643
5213.39 601
5214.07 775
5214.75 866
5215.43 836
5216.11 784
5216.79 797
5217.47 759
5218.16 836
5218.84 941
5219.52 794
5220.20 750
5220.88 638
5221.56 698
5222.25 772
5222.93 771
5223.61 835
5224.29 891
5224.97 787
5225.66 797
5226.34 741
5227.02 722
5227.70 706
5228.38 828
5229.07 817
5229.75 742
5230.43 735
5231.11 820
5231.79 777
5232.48 643
5233.16 608
5233.84 707
5234.52 790
5235.21 775
5235.89 775
5236.57 739
5237.26 790
5237.94 786
5238.62 959
5239.30 994
5239.99 910
5240.67 823
5241.35 780
5242.04 726
5242.72 713
5243.40 690
5244.08 722
5244.77 794
5245.45 772
5246.13 688
5246.82 779
5247.50 771
5248.18 908
5248.87 942
5249.55 837
5250.24 869
5250.92 984
5251.60 954
5252.29 912
5252.97 915
5253.65 916
5254.34 854
5255.02 794
5255.71 763
5256.39 765
5257.07 778
5257.76 833
5258.44 779
5259.13 814
5259.81 809
5260.49 774
5261.18 781
5261.86 803
5262.55 855
5263.23 772
5263.92 833
5264.60 784
5265.28 750
5265.97 651
5266.65 689
5267.34 774
5268.02 794
5268.71 762
5269.39 801
5270.08 907
5270.76 721
5271.45 646
5272.13 768
5272.82 695
5273.50 703
5274.19 706
5274.87 677
5275.56 620
5276.24 673
5276.93 697
5277.61 749
5278.30 707
5278.98 663
5279.67 657
5280.36 756
5281.04 754
5281.73 846
5282.41 792
5283.10 691
5283.78 721
5284.47 730
5285.16 604
5285.84 672
5286.53 734
5287.21 734
5287.90 719
5288.59 675
5289.27 706
5289.96 686
5290.64 641
5291.33 618
5292.02 599
5292.70 657
5293.39 674
5294.08 577
5294.76 662
5295.45 747
5296.13 650
5296.82 651
5297.51 647
5298.19 750
5298.88 741
5299.57 697
5300.25 700
5300.94 902
5301.63 892
5302.32 814
5303.00 830
5303.69 836
5304.38 707
5305.06 801
5305.75 792
5306.44 732
5307.13 820
5307.81 855
5308.50 856
5309.19 935
5309.87 818
5310.56 936
5311.25 927
5311.94 1016
5312.62 913
5313.31 921
5314.00 906
5314.69 786
5315.38 819
5316.06 800
5316.75 696
5317.44 923
5318.13 833
5318.82 808
5319.50 958
5320.19 923
5320.88 904
5321.57 987
5322.26 947
5322.94 895
5323.63 963
5324.32 941
5325.01 900
5325.70 794
5326.39 781
5327.07 741
5327.76 711
5328.45 703
5329.14 667
5329.83 736
5330.52 669
5331.21 643
5331.90 688
5332.58 693
5333.27 756
5333.96 685
5334.65 657
5335.34 707
5336.03 678
5336.72 634
5337.41 760
5338.10 731
5338.79 674
5339.48 653
5340.17 666
5340.86 694
5341.54 716
5342.23 654
5342.92 747
5343.61 759
5344.30 742
5344.99 735
5345.68 738
5346.37 697
5347.06 700
5347.75 734
5348.44 805
5349.13 838
5349.82 818
5350.51 787
5351.20 847
5351.89 875
5352.58 812
5353.27 785
5353.96 613
5354.65 578
5355.34 641
5356.03 686
5356.72 679
5357.42 673
5358.11 647
5358.80 664
5359.49 694
5360.18 677
5360.87 759
5361.56 717
5362.25 668
5362.94 691
5363.63 820
5364.32 682
5365.01 593
5365.70 612
5366.40 608
5367.09 657
5367.78 661
5368.47 604
5369.16 632
5369.85 647
5370.54 648
5371.23 665
5371.93 613
5372.62 680
5373.31 638
5374.00 712
5374.69 729
5375.38 575
5376.08 607
5376.77 630
5377.46 654
5378.15 560
5378.84 585
5379.53 581
5380.23 604
5380.92 614
5381.61 596
5382.30 626
5383.00 642
5383.69 673
5384.38 598
5385.07 636
5385.76 682
5386.46 672
5387.15 668
5387.84 587
5388.53 684
5389.23 684
5389.92 698
5390.61 718
5391.30 597
5392.00 633
5392.69 742
5393.38 729
5394.08 596
5394.77 658
5395.46 611
5396.15 708
5396.85 645
5397.54 579
5398.23 578
5398.93 616
5399.62 632
5400.31 638
5401.01 647
5401.70 509
5402.39 535
5403.09 696
5403.78 649
5404.47 657
5405.17 680
5405.86 670
5406.56 675
5407.25 635
5407.94 721
5408.64 618
5409.33 730
5410.02 675
5410.72 609
5411.41 599
5412.11 587
5412.80 601
5413.49 623
5414.19 708
5414.88 706
5415.58 659
5416.27 674
5416.97 597
5417.66 625
5418.35 699
5419.05 649
5419.74 675
5420.44 721
5421.13 738
5421.83 682
5422.52 687
5423.22 738
5423.91 696
5424.61 691
5425.30 768
5426.00 711
5426.69 693
5427.39 779
5428.08 710
5428.78 652
5429.47 661
5430.17 614
5430.86 675
5431.56 726
5432.25 727
5432.95 742
5433.64 815
5434.34 757
5435.03 794
5435.73 782
5436.43 877
5437.12 846
5437.82 766
5438.51 836
5439.21 830
5439.90 825
5440.60 786
5441.30 729
5441.99 725
5442.69 903
5443.38 879
5444.08 859
5444.78 896
5445.47 859
5446.17 824
5446.86 976
5447.56 967
5448.26 941
5448.95 1008
5449.65 1005
5450.35 835
5451.04 923
5451.74 907
5452.44 904
5453.13 886
5453.83 888
5454.53 869
5455.22 877
5455.92 866
5456.62 880
5457.31 843
5458.01 699
5458.71 845
5459.40 886
5460.10 823
5460.80 913
5461.50 964
5462.19 1009
5462.89 937
5463.59 930
5464.29 1007
5464.98 899
5465.68 942
5466.38 953
5467.08 894
5467.77 950
5468.47 1101
5469.17 956
5469.87 1034
5470.56 1012
5471.26 998
5471.96 964
5472.66 1111
5473.36 1070
5474.05 1089
5474.75 1096
5475.45 1240
5476.15 1444
5476.85 1494
5477.54 1611
5478.24 1938
5478.94 1840
5479.64 2071
5480.34 2229
5481.04 2191
5481.73 2203
5482.43 1960
5483.13 1952
5483.83 1779
5484.53 1685
5485.23 1506
5485.93 1594
5486.62 1406
5487.32 1390
5488.02 1439
5488.72 1359
5489.42 1460
5490.12 1516
5490.82 1484
5491.52 1473
5492.22 1486
5492.92 1455
5493.62 1564
5494.31 1605
5495.01 1783
5495.71 1756
5496.41 1693
5497.11 1925
5497.81 2174
5498.51 2397
5499.21 2960
5499.91 3327
5500.61 3280
5501.31 3541
5502.01 3478
5502.71 3220
5503.41 2988
5504.11 2655
5504.81 2341
5505.51 2097
5506.21 1778
5506.91 1734
5507.61 1603
5508.31 1414
5509.01 1497
5509.71 1444
5510.41 1445
5511.11 1401
5511.81 1277
5512.51 1209
5513.21 1256
5513.91 1321
5514.61 1314
5515.31 1213
5516.01 1325
5516.72 1214
5517.42 1154
5518.12 1120
5518.82 1156
5519.52 1147
5520.22 1029
5520.92 1025
5521.62 1084
5522.32 1119
5523.02 1055
5523.73 1005
5524.43 1002
5525.13 870
5525.83 1007
5526.53 905
5527.23 902
5527.93 963
5528.63 1000
5529.34 955
5530.04 956
5530.74 929
5531.44 909
5532.14 911
5532.84 932
5533.55 817
5534.25 869
5534.95 870
5535.65 872
5536.35 885
5537.06 787
5537.76 875
5538.46 832
5539.16 916
5539.86 845
5540.57 806
5541.27 837
5541.97 798
5542.67 765
5543.38 743
5544.08 782
5544.78 825
5545.48 780
5546.19 765
5546.89 885
5547.59 794
5548.29 779
5549.00 807
5549.70 814
5550.40 735
5551.11 759
5551.81 751
5552.51 784
5553.21 835
5553.92 824
5554.62 805
5555.32 842
5556.03 755
5556.73 762
5557.43 694
5558.14 794
5558.84 809
5559.54 763
5560.25 878
5560.95 852
5561.65 785
5562.36 817
5563.06 810
5563.77 825
5564.47 759
5565.17 731
5565.88 894
5566.58 904
5567.28 773
5567.99 765
5568.69 728
5569.40 755
5570.10 818
5570.80 748
5571.51 774
5572.21 824
5572.92 672
5573.62 667
5574.33 745
5575.03 755
5575.73 725
5576.44 754
5577.14 742
5577.85 642
5578.55 624
5579.26 701
5579.96 722
5580.67 704
5581.37 683
5582.08 756
5582.78 682
5583.49 736
5584.19 715
5584.90 742
5585.60 720
5586.31 653
5587.01 707
5587.72 712
5588.42 740
5589.13 708
5589.83 732
5590.54 607
5591.24 708
5591.95 635
5592.66 716
5593.36 754
5594.07 702
5594.77 621
5595.48 665
5596.18 753
5596.89 685
5597.60 702
5598.30 710
5599.01 722
5599.71 640
5600.42 692
5601.13 685
5601.83 750
5602.54 733
5603.24 669
5603.95 716
5604.66 640
5605.36 649
5606.07 668
5606.78 689
5607.48 602
5608.19 749
5608.89 695
5609.60 700
5610.31 686
5611.01 699
5611.72 666
5612.43 675
5613.14 727
5613.84 667
5614.55 678
5615.26 634
5615.96 599
5616.67 664
5617.38 634
5618.08 585
5618.79 615
5619.50 615
5620.21 615
5620.91 650
5621.62 656
5622.33 678
5623.04 620
5623.74 675
5624.45 698
5625.16 709
5625.87 688
5626.57 727
5627.28 672
5627.99 783
5628.70 692
5629.40 701
5630.11 710
5630.82 783
5631.53 688
5632.24 739
5632.94 721
5633.65 724
5634.36 712
5635.07 628
5635.78 777
5636.49 700
5637.19 677
5637.90 813
5638.61 766
5639.32 624
5640.03 777
5640.74 767
5641.44 732
5642.15 724
5642.86 686
5643.57 694
5644.28 710
5644.99 707
5645.70 698
5646.41 740
5647.12 684
5647.82 700
5648.53 689
5649.24 713
5649.95 712
5650.66 672
5651.37 707
5652.08 726
5652.79 700
5653.50 733
5654.21 786
5654.92 918
5655.63 958
5656.34 1130
5657.05 1034
5657.76 981
5658.46 949
5659.17 920
5659.88 937
5660.59 864
5661.30 811
5662.01 728
5662.72 716
5663.43 664
5664.14 750
5664.85 783
5665.56 780
5666.27 810
5666.98 779
5667.69 695
5668.40 768
5669.12 800
5669.83 804
5670.54 854
5671.25 692
5671.96 687
5672.67 649
5673.38 635
5674.09 701
5674.80 745
5675.51 615
5676.22 546
5676.93 684
5677.64 712
5678.35 704
5679.06 628
5679.78 762
5680.49 750
5681.20 630
5681.91 699
5682.62 681
5683.33 658
5684.04 768
5684.75 661
5685.47 804
5686.18 761
5686.89 724
5687.60 756
5688.31 707
5689.02 724
5689.73 697
5690.45 740
5691.16 743
5691.87 751
5692.58 692
5693.29 655
5694.01 642
5694.72 705
5695.43 672
5696.14 716
5696.85 734
5697.57 618
5698.28 597
5698.99 628
5699.70 613
5700.41 609
5701.13 633
5701.84 566
5702.55 564
5703.26 632
5703.98 646
5704.69 664
5705.40 633
5706.11 618
5706.83 613
5707.54 578
5708.25 613
5708.97 684
5709.68 621
5710.39 597
5711.10 589
5711.82 621
5712.53 656
5713.24 644
5713.96 582
5714.67 623
5715.38 652
5716.10 619
5716.81 589
5717.52 634
5718.24 590
5718.95 612
5719.66 597
5720.38 627
5721.09 597
5721.80 531
5722.52 688
5723.23 648
5723.95 634
5724.66 622
5725.37 638
5726.09 632
5726.80 689
5727.52 640
5728.23 601
5728.94 575
5729.66 662
5730.37 644
5731.09 574
5731.80 677
5732.51 612
5733.23 687
5733.94 659
5734.66 577
5735.37 539
5736.09 559
5736.80 568
5737.52 636
5738.23 590
5738.95 636
5739.66 596
5740.38 588
5741.09 567
5741.81 546
5742.52 511
5743.24 612
5743.95 548
5744.67 592
5745.38 640
5746.10 561
5746.81 568
5747.53 558
5748.24 544
5748.96 653
5749.67 658
5750.39 586
5751.10 604
5751.82 617
5752.53 635
5753.25 580
5753.97 568
5754.68 637
5755.40 639
5756.11 586
5756.83 562
5757.54 574
5758.26 540
5758.98 557
5759.69 577
5760.41 602
5761.12 618
5761.84 638
5762.56 577
5763.27 537
5763.99 577
5764.71 570
5765.42 549
5766.14 498
5766.85 545
5767.57 633
5768.29 621
5769.00 571
5769.72 596
5770.44 564
5771.15 557
5771.87 556
5772.59 508
5773.30 561
5774.02 633
5774.74 624
5775.46 579
5776.17 564
5776.89 549
5777.61 586
5778.32 597
5779.04 614
5779.76 589
5780.48 564
5781.19 712
5781.91 643
5782.63 562
5783.35 594
5784.06 648
5784.78 562
5785.50 596
5786.22 641
5786.93 621
5787.65 576
5788.37 568
5789.09 633
5789.80 696
5790.52 661
5791.24 611
5791.96 592
5792.68 561
5793.39 555
5794.11 620
5794.83 588
5795.55 651
5796.27 658
5796.99 641
5797.70 706
5798.42 691
5799.14 726
5799.86 635
5800.58 692
5801.30 728
5802.02 724
5802.73 790
5803.45 824
5804.17 695
5804.89 734
5805.61 645
5806.33 686
5807.05 672
5807.77 670
5808.49 607
5809.20 658
5809.92 688
5810.64 676
5811.36 627
5812.08 668
5812.80 708
5813.52 583
5814.24 601
5814.96 568
5815.68 598
5816.40 598
5817.12 669
5817.84 695
5818.56 736
5819.28 623
5820.00 609
5820.72 686
5821.44 633
5822.16 663
5822.88 707
5823.60 697
5824.32 653
5825.04 609
5825.76 591
5826.48 633
5827.20 621
5827.92 678
5828.64 561
5829.36 612
5830.08 690
5830.80 659
5831.52 643
5832.24 618
5832.96 646
5833.68 582
5834.40 614
5835.12 608
5835.84 671
5836.56 692
5837.28 707
5838.00 683
5838.73 681
5839.45 731
5840.17 707
5840.89 632
5841.61 602
5842.33 579
5843.05 606
5843.77 731
5844.49 630
5845.22 627
5845.94 650
5846.66 693
5847.38 698
5848.10 737
5848.82 754
5849.54 720
5850.27 668
5850.99 695
5851.71 749
5852.43 747
5853.15 794
5853.88 681
5854.60 666
5855.32 626
5856.04 653
5856.76 664
5857.49 710
5858.21 705
5858.93 685
5859.65 649
5860.37 727
5861.10 677
5861.82 684
5862.54 685
5863.26 638
5863.99 710
5864.71 753
5865.43 637
5866.15 658
5866.88 708
5867.60 706
5868.32 592
5869.04 648
5869.77 817
5870.49 826
5871.21 813
5871.94 721
5872.66 685
5873.38 718
5874.11 732
5874.83 745
5875.55 683
5876.27 750
5877.00 645
5877.72 711
5878.44 679
5879.17 719
5879.89 756
5880.62 776
5881.34 773
5882.06 813
5882.79 777
5883.51 796
5884.23 790
5884.96 749
5885.68 881
5886.40 891
5887.13 802
5887.85 857
5888.58 789
5889.30 823
5890.02 782
5890.75 762
5891.47 809
5892.20 760
5892.92 708
5893.65 743
5894.37 814
5895.09 861
5895.82 882
5896.54 801
5897.27 828
5897.99 731
5898.72 856
5899.44 805
5900.17 704
5900.89 859
5901.62 802
5902.34 803
5903.07 836
5903.79 777
5904.52 790
5905.24 868
5905.97 941
5906.69 914
5907.42 887
5908.14 856
5908.87 888
5909.59 876
5910.32 806
5911.04 881
5911.77 895
5912.49 823
5913.22 883
5913.94 937
5914.67 850
5915.40 879
5916.12 841
5916.85 855
5917.57 867
5918.30 900
5919.02 813
5919.75 970
5920.48 909
5921.20 966
5921.93 923
5922.65 912
5923.38 996
5924.11 1062
5924.83 943
5925.56 1018
5926.29 1013
5927.01 1099
5927.74 1041
5928.47 993
5929.19 1048
5929.92 1027
5930.64 1065
5931.37 1144
5932.10 1136
5932.82 1258
5933.55 1204
5934.28 1146
5935.01 1158
5935.73 1234
5936.46 1403
5937.19 1382
5937.91 1209
5938.64 1229
5939.37 1338
5940.09 1454
5940.82 1425
5941.55 1277
5942.28 1352
5943.00 1424
5943.73 1477
5944.46 1486
5945.19 1625
5945.91 1673
5946.64 1720
5947.37 1820
5948.10 1826
5948.82 1819
5949.55 2188
5950.28 2376
5951.01 2492
5951.73 2410
5952.46 2546
5953.19 2440
5953.92 2263
5954.65 2261
5955.38 2352
5956.10 2283
5956.83 2170
5957.56 2243
5958.29 2431
5959.02 2335
5959.74 2427
5960.47 2410
5961.20 2308
5961.93 2422
5962.66 2600
5963.39 2593
5964.12 3047
5964.84 3197
5965.57 3714
5966.30 3956
5967.03 4235
5967.76 4452
5968.49 4355
5969.22 4210
5969.95 3743
5970.68 3481
5971.40 3369
5972.13 3178
5972.86 3043
5973.59 2846
5974.32 2996
5975.05 2923
5975.78 2992
5976.51 3062
5977.24 3006
5977.97 2989
5978.70 3115
5979.43 3160
5980.16 3284
5980.89 3448
5981.62 3396
5982.35 3389
5983.08 3642
5983.81 3738
5984.54 3446
5985.27 3467
5986.00 3496
5986.73 3500
5987.46 3637
5988.19 3434
5988.92 3520
5989.65 3505
5990.38 3484
5991.11 3663
5991.84 3623
5992.57 3914
5993.30 3597
5994.03 3518
5994.76 3781
5995.49 3792
5996.22 3834
5996.95 3930
5997.68 4026
5998.41 4047
5999.14 4056
5999.87 3931
6000.60 3933
6001.34 4114
6002.07 4074
6002.80 3936
6003.53 3883
6004.26 3837
6004.99 3833
6005.72 3893
6006.45 3982
6007.18 4200
6007.92 4623
6008.65 5277
6009.38 6187
6010.11 7832
6010.84 9488
6011.57 10841
6012.30 12033
6013.04 13126
6013.77 14397
6014.50 14610
6015.23 13968
6015.96 13589
6016.69 12247
6017.43 11009
6018.16 9281
6018.89 7891
6019.62 6829
6020.35 5679
6021.09 4919
6021.82 4176
6022.55 3651
6023.28 3394
6024.02 3147
6024.75 3071
6025.48 2668
6026.21 2696
6026.94 2778
6027.68 2714
6028.41 2736
6029.14 2636
6029.88 2543
6030.61 2494
6031.34 2378
6032.07 2132
6032.81 2193
6033.54 1986
6034.27 2025
6035.01 2100
6035.74 2203
6036.47 2245
6037.20 2287
6037.94 2315
6038.67 2400
6039.40 2568
6040.14 2335
6040.87 2434
6041.60 2494
6042.34 2594
6043.07 2667
6043.80 2580
6044.54 2570
6045.27 2608
6046.00 2710
6046.74 2741
6047.47 2921
6048.21 2760
6048.94 2933
6049.67 3197
6050.41 3629
6051.14 3783
6051.88 4418
6052.61 4488
6053.34 4490
6054.08 4471
6054.81 4354
6055.55 4265
6056.28 3900
6057.01 3515
6057.75 3194
6058.48 3072
6059.22 2828
6059.95 2776
6060.69 2789
6061.42 2716
6062.16 2685
6062.89 2672
6063.63 2761
6064.36 2652
6065.09 2620
6065.83 2686
6066.56 2678
6067.30 2580
6068.03 2481
6068.77 2535
6069.50 2446
6070.24 2459
6070.97 2406
6071.71 2300
6072.45 2333
6073.18 2142
6073.92 2145
6074.65 2288
6075.39 2107
6076.12 2140
6076.86 2101
6077.59 1939
6078.33 1987
6079.06 1951
6079.80 2028
6080.54 1882
6081.27 1908
6082.01 1740
6082.74 1705
6083.48 1763
6084.21 1735
6084.95 1698
6085.69 1625
6086.42 1666
6087.16 1685
6087.90 1743
6088.63 1747
6089.37 1866
6090.10 1746
6090.84 1681
6091.58 1809
6092.31 1689
6093.05 1842
6093.79 1804
6094.52 1747
6095.26 1561
6096.00 1578
6096.73 1677
6097.47 1722
6098.21 1559
6098.94 1463
6099.68 1428
6100.42 1472
6101.15 1637
6101.89 1392
6102.63 1465
6103.37 1475
6104.10 1325
6104.84 1426
6105.58 1461
6106.31 1341
6107.05 1295
6107.79 1440
6108.53 1460
6109.26 1449
6110.00 1512
6110.74 1531
6111.48 1525
6112.21 1578
6112.95 1522
6113.69 1528
6114.43 1584
6115.17 1518
6115.90 1431
6116.64 1442
6117.38 1518
6118.12 1419
6118.85 1506
6119.59 1370
6120.33 1363
6121.07 1474
6121.81 1485
6122.55 1443
6123.28 1536
6124.02 1493
6124.76 1556
6125.50 1709
6126.24 1562
6126.98 1489
6127.71 1588
6128.45 1661
6129.19 1651
6129.93 1602
6130.67 1450
6131.41 1658
6132.15 1666
6132.89 1574
6133.63 1565
6134.36 1543
6135.10 1704
6135.84 1598
6136.58 1624
6137.32 1723
6138.06 1683
6138.80 1664
6139.54 1663
6140.28 1655
6141.02 1653
6141.76 1713
6142.50 1677
6143.24 1673
6143.97 1521
6144.71 1552
6145.45 1517
6146.19 1538
6146.93 1532
6147.67 1605
6148.41 1536
6149.15 1643
6149.89 1667
6150.63 1647
6151.37 1616
6152.11 1693
6152.85 1691
6153.59 1599
6154.33 1703
6155.07 1621
6155.81 1708
6156.55 1837
6157.29 1784
6158.03 1826
6158.78 1865
6159.52 1915
6160.26 1980
6161.00 2101
6161.74 1997
6162.48 2119
6163.22 2210
6163.96 2395
6164.70 2467
6165.44 2576
6166.18 2707
6166.92 2768
6167.66 2902
6168.41 2996
6169.15 2782
6169.89 2754
6170.63 2751
6171.37 2715
6172.11 2565
6172.85 2444
6173.59 2512
6174.34 2408
6175.08 2373
6175.82 2239
6176.56 2257
6177.30 2210
6178.04 2446
6178.78 2400
6179.53 2491
6180.27 2522
6181.01 2576
6181.75 2612
6182.49 2558
6183.24 2601
6183.98 2710
6184.72 2697
6185.46 2676
6186.20 2779
6186.95 2829
6187.69 2831
6188.43 2940
6189.17 3031
6189.91 3146
6190.66 3126
6191.40 3215
6192.14 3278
6192.88 3508
6193.63 3641
6194.37 3714
6195.11 3891
6195.85 3792
6196.60 3745
6197.34 3667
6198.08 3659
6198.83 3672
6199.57 3506
6200.31 3686
6201.05 3617
6201.80 3799
6202.54 4237
6203.28 4392
6204.03 5288
6204.77 6600
6205.51 8030
6206.26 10183
6207.00 12827
6207.74 15277
6208.49 18227
6209.23 20106
6209.97 20818
6210.72 20497
6211.46 19269
6212.21 17825
6212.95 15415
6213.69 13037
6214.44 10748
6215.18 9009
6215.92 7196
6216.67 5897
6217.41 4980
6218.16 4343
6218.90 3939
6219.64 3964
6220.39 3685
6221.13 3444
6221.88 3556
6222.62 3504
6223.37 3403
6224.11 3445
6224.85 3603
6225.60 3557
6226.34 3504
6227.09 3305
6227.83 3093
6228.58 2686
6229.32 2364
6230.07 2278
6230.81 2233
6231.56 2171
6232.30 1876
6233.05 1940
6233.79 2028
6234.54 2180
6235.28 2189
6236.03 2184
6236.77 2408
6237.52 2634
6238.26 2644
6239.01 2833
6239.75 2896
6240.50 2821
6241.24 2743
6241.99 2566
6242.73 2379
6243.48 2560
6244.22 2653
6244.97 2582
6245.72 2642
6246.46 2626
6247.21 2538
6247.95 2585
6248.70 2543
6249.45 2547
6250.19 2540
6250.94 2536
6251.68 2457
6252.43 2310
6253.18 2297
6253.92 2245
6254.67 2409
6255.41 2349
6256.16 2257
6256.91 2365
6257.65 2320
6258.40 2340
6259.15 2329
6259.89 2214
6260.64 2095
6261.39 2190
6262.13 2218
6262.88 1998
6263.63 1921
6264.37 1990
6265.12 2072
6265.87 2002
6266.61 1933
6267.36 1913
6268.11 1925
6268.85 2030
6269.60 2055
6270.35 2005
6271.10 1986
6271.84 1967
6272.59 1922
6273.34 1921
6274.08 1876
6274.83 1907
6275.58 1912
6276.33 1866
6277.07 1851
6277.82 1745
6278.57 1862
6279.32 1796
6280.07 1807
6280.81 1920
6281.56 1756
6282.31 1709
6283.06 1687
6283.80 1650
6284.55 1714
6285.30 1631
6286.05 1571
6286.80 1492
6287.54 1529
6288.29 1514
6289.04 1540
6289.79 1509
6290.54 1370
6291.29 1327
6292.03 1327
6292.78 1263
6293.53 1386
6294.28 1376
6295.03 1373
6295.78 1375
6296.53 1351
6297.28 1333
6298.02 1424
6298.77 1505
6299.52 1351
6300.27 1315
6301.02 1238
6301.77 1249
6302.52 1289
6303.27 1243
6304.02 1196
6304.77 1167
6305.51 1253
6306.26 1219
6307.01 1276
6307.76 1265
6308.51 1306
6309.26 1402
6310.01 1343
6310.76 1370
6311.51 1361
6312.26 1462
6313.01 1259
6313.76 1232
6314.51 1287
6315.26 1267
6316.01 1307
6316.76 1352
6317.51 1377
6318.26 1326
6319.01 1240
6319.76 1301
6320.51 1219
6321.26 1218
6322.01 1104
6322.76 1160
6323.51 1255
6324.26 1167
6325.01 1146
6325.76 1077
6326.51 1032
6327.26 1168
6328.01 1121
6328.76 1099
6329.51 1096
6330.26 1029
6331.02 1089
6331.77 1145
6332.52 1074
6333.27 1092
6334.02 1056
6334.77 1083
6335.52 1014
6336.27 996
6337.02 1038
6337.77 1047
6338.53 1085
6339.28 1094
6340.03 1045
6340.78 1078
6341.53 1058
6342.28 1003
6343.03 1032
6343.78 993
6344.54 994
6345.29 1020
6346.04 1020
6346.79 1061
6347.54 1089
6348.29 1190
6349.05 1081
6349.80 1151
6350.55 1159
6351.30 1215
6352.05 1313
6352.81 1398
6353.56 1376
6354.31 1289
6355.06 1253
6355.82 1295
6356.57 1284
6357.32 1197
6358.07 1076
6358.82 1158
6359.58 1158
6360.33 1059
6361.08 1094
6361.83 983
6362.59 1039
6363.34 1174
6364.09 1174
6364.85 1062
6365.60 1080
6366.35 1051
6367.10 956
6367.86 937
6368.61 1044
6369.36 1120
6370.12 1155
6370.87 1143
6371.62 976
6372.38 996
6373.13 1139
6373.88 1105
6374.64 1018
6375.39 951
6376.14 1018
6376.90 1042
6377.65 1078
6378.40 1061
6379.16 1055
6379.91 1077
6380.66 1142
6381.42 1043
6382.17 1053
6382.92 1183
6383.68 1116
6384.43 986
6385.19 1028
6385.94 1067
6386.69 1048
6387.45 896
6388.20 927
6388.96 942
6389.71 960
6390.47 945
6391.22 955
6391.97 999
6392.73 936
6393.48 992
6394.24 954
6394.99 1003
6395.75 1005
6396.50 935
6397.26 1027
6398.01 1061
6398.77 1049
6399.52 961
6400.28 1065
6401.03 1035
6401.79 966
6402.54 959
6403.30 930
6404.05 1015
6404.81 1075
6405.56 1105
6406.32 1073
6407.07 1061
6407.83 1229
6408.58 1238
6409.34 1214
6410.09 1206
6410.85 1289
6411.60 1134
6412.36 1179
6413.11 1109
6413.87 1158
6414.63 1062
6415.38 1005
6416.14 1155
6416.89 1099
6417.65 1058
6418.41 1155
6419.16 1031
6419.92 1033
6420.67 1079
6421.43 1031
6422.19 1027
6422.94 1039
6423.70 951
6424.45 972
6425.21 912
6425.97 1039
6426.72 957
6427.48 912
6428.24 1017
6428.99 1033
6429.75 1003
6430.51 980
6431.26 973
6432.02 1088
6432.78 1013
6433.53 994
6434.29 1080
6435.05 899
6435.80 925
6436.56 1028
6437.32 1119
6438.08 1077
6438.83 1043
6439.59 1132
6440.35 1169
6441.10 1076
6441.86 1001
6442.62 1033
6443.38 1187
6444.13 1103
6444.89 1158
6445.65 1108
6446.41 1131
6447.16 1116
6447.92 1094
6448.68 1083
6449.44 1053
6450.19 1093
6450.95 1169
6451.71 1108
6452.47 1105
6453.23 1050
6453.98 1076
6454.74 1246
6455.50 1251
6456.26 1239
6457.02 1288
6457.78 1252
6458.53 1199
6459.29 1250
6460.05 1208
6460.81 1357
6461.57 1328
6462.33 1291
6463.08 1352
6463.84 1353
6464.60 1409
6465.36 1390
6466.12 1428
6466.88 1451
6467.64 1477
6468.40 1453
6469.15 1398
6469.91 1580
6470.67 1602
6471.43 1486
6472.19 1624
6472.95 1668
6473.71 1523
6474.47 1513
6475.23 1568
6475.99 1653
6476.75 1610
6477.51 1575
6478.26 1735
6479.02 1721
6479.78 1707
6480.54 1854
6481.30 1912
6482.06 1856
6482.82 1916
6483.58 1834
6484.34 1721
6485.10 1981
6485.86 2048
6486.62 2047
6487.38 1927
6488.14 1950
6488.90 2060
6489.66 2157
6490.42 2338
6491.18 2455
6491.94 2425
6492.70 2571
6493.46 2736
6494.22 2734
6494.98 2707
6495.74 2818
6496.51 2909
6497.27 2899
6498.03 2833
6498.79 2685
6499.55 2790
6500.31 2863
6501.07 2892
6501.83 2978
6502.59 2834
6503.35 2967
6504.11 3041
6504.87 2984
6505.64 3039
6506.40 3152
6507.16 3356
6507.92 3222
6508.68 3319
6509.44 3455
6510.20 3548
6510.96 3574
6511.73 3651
6512.49 3510
6513.25 3554
6514.01 3397
6514.77 3627
6515.53 3689
6516.29 3789
6517.06 3844
6517.82 4076
6518.58 4031
6519.34 4150
6520.10 4111
6520.87 4187
6521.63 4564
6522.39 4935
6523.15 5270
6523.91 5577
6524.68 5942
6525.44 6536
6526.20 6617
6526.96 7386
6527.73 7733
6528.49 7770
6529.25 7497
6530.01 7572
6530.78 8037
6531.54 8518
6532.30 9485
6533.06 11190
6533.83 13305
6534.59 16233
6535.35 19323
6536.11 21915
6536.88 23284
6537.64 23124
6538.40 22178
6539.17 19954
6539.93 17514
6540.69 14570
6541.46 11772
6542.22 9440
6542.98 7809
6543.74 6361
6544.51 5418
6545.27 4677
6546.04 4295
6546.80 4029
6547.56 3512
6548.33 3306
6549.09 3390
6549.85 3248
6550.62 2969
6551.38 2909
6552.14 2876
6552.91 2982
6553.67 2813
6554.44 2610
6555.20 2699
6555.96 2436
6556.73 2448
6557.49 2401
6558.26 2203
6559.02 2224
6559.78 2222
6560.55 2438
6561.31 2634
6562.08 2774
6562.84 2892
6563.61 3044
6564.37 3069
6565.14 3092
6565.90 3087
6566.66 3017
6567.43 3134
6568.19 2998
6568.96 3029
6569.72 2930
6570.49 2930
6571.25 3144
6572.02 3228
6572.78 3306
6573.55 3389
6574.31 3497
6575.08 3631
6575.84 3707
6576.61 3574
6577.37 3661
6578.14 3621
6578.90 3587
6579.67 3528
6580.44 3393
6581.20 3342
6581.97 3150
6582.73 3182
6583.50 3008
6584.26 3162
6585.03 3108
6585.79 3173
6586.56 3298
6587.33 3469
6588.09 3491
6588.86 3482
6589.62 3536
6590.39 3751
6591.16 3755
6591.92 4159
6592.69 4554
6593.45 4736
6594.22 4927
6594.99 4928
6595.75 4927
6596.52 5002
6597.29 4552
6598.05 4159
6598.82 4062
6599.59 3945
6600.35 3722
6601.12 3418
6601.89 3464
6602.65 3434
6603.42 3244
6604.19 3304
6604.95 3505
6605.72 3601
6606.49 3951
6607.25 4117
6608.02 4110
6608.79 4204
6609.55 4132
6610.32 4082
6611.09 4076
6611.86 3809
6612.62 3549
6613.39 3416
6614.16 3241
6614.93 3031
6615.69 2883
6616.46 2509
6617.23 2453
6618.00 2377
6618.76 2283
6619.53 2183
6620.30 2172
6621.07 2142
6621.83 2166
6622.60 2076
6623.37 2080
6624.14 2225
6624.91 2092
6625.67 1930
6626.44 1921
6627.21 1968
6627.98 2040
6628.75 1988
6629.52 2027
6630.28 2072
6631.05 2164
6631.82 2207
6632.59 2433
6633.36 2515
6634.13 2776
6634.90 2757
6635.66 2741
6636.43 2698
6637.20 2541
6637.97 2690
6638.74 2533
6639.51 2329
6640.28 2220
6641.05 2242
6641.81 2225
6642.58 2085
6643.35 2087
6644.12 2109
6644.89 2013
6645.66 2025
6646.43 1930
6647.20 1947
6647.97 2051
6648.74 1962
6649.51 1916
6650.28 1927
6651.05 2051
6651.82 2154
6652.59 2248
6653.35 2067
6654.12 2174
6654.89 2237
6655.66 2177
6656.43 2060
6657.20 2113
6657.97 2145
6658.74 2172
6659.51 2018
6660.28 1986
6661.05 1943
6661.82 1993
6662.59 1967
6663.36 1837
6664.13 1860
6664.91 1948
6665.68 1986
6666.45 2015
6667.22 1955
6667.99 1939
6668.76 1961
6669.53 2007
6670.30 1949
6671.07 1911
6671.84 2024
6672.61 2097
6673.38 2017
6674.15 2103
6674.92 2025
6675.69 2051
6676.47 2034
6677.24 1995
6678.01 1996
6678.78 2113
6679.55 2147
6680.32 2062
6681.09 2350
6681.86 2523
6682.64 2540
6683.41 2689
6684.18 2856
6684.95 3039
6685.72 2942
6686.49 2854
6687.26 2875
6688.04 2529
6688.81 2221
6689.58 2205
6690.35 2045
6691.12 1920
6691.90 1725
6692.67 1833
6693.44 1859
6694.21 1705
6694.98 1745
6695.76 1625
6696.53 1757
6697.30 1763
6698.07 1788
6698.84 1763
6699.62 1750
6700.39 1635
6701.16 1622
6701.93 1608
6702.71 1564
6703.48 1640
6704.25 1610
6705.02 1757
6705.80 1721
6706.57 1677
6707.34 1793
6708.12 1742
6708.89 1656
6709.66 1576
6710.43 1647
6711.21 1515
6711.98 1465
6712.75 1527
6713.53 1519
6714.30 1517
6715.07 1596
6715.85 1522
6716.62 1449
6717.39 1490
6718.17 1428
6718.94 1454
6719.71 1428
6720.49 1482
6721.26 1606
6722.03 1520
6722.81 1519
6723.58 1509
6724.36 1456
6725.13 1532
6725.90 1555
6726.68 1577
6727.45 1524
6728.23 1588
6729.00 1550
6729.77 1558
6730.55 1555
6731.32 1608
6732.10 1603
6732.87 1623
6733.64 1713
6734.42 1640
6735.19 1662
6735.97 1674
6736.74 1713
6737.52 1718
6738.29 1664
6739.07 1718
6739.84 1762
6740.62 1736
6741.39 1648
6742.16 1896
6742.94 1868
6743.71 1884
6744.49 1817
6745.26 1803
6746.04 1813
6746.81 2035
6747.59 2006
6748.36 2183
6749.14 2272
6749.92 2466
6750.69 2706
6751.47 2992
6752.24 3145
6753.02 3244
6753.79 3132
6754.57 3004
6755.34 2806
6756.12 2626
6756.89 2474
6757.67 2230
6758.45 2064
6759.22 1945
6760.00 1898
6760.77 1916
6761.55 1851
6762.33 1791
6763.10 1758
6763.88 1701
6764.65 1707
6765.43 1684
6766.21 1649
6766.98 1653
6767.76 1688
6768.53 1757
6769.31 1660
6770.09 1616
6770.86 1503
6771.64 1565
6772.42 1601
6773.19 1479
6773.97 1351
6774.75 1463
6775.52 1485
6776.30 1413
6777.08 1386
6777.85 1483
6778.63 1401
6779.41 1521
6780.18 1413
6780.96 1425
6781.74 1453
6782.52 1334
6783.29 1235
6784.07 1184
6784.85 1370
6785.62 1323
6786.40 1278
6787.18 1231
6787.96 1343
6788.73 1328
6789.51 1195
6790.29 1252
6791.07 1235
6791.84 1134
6792.62 1144
6793.40 1186
6794.18 1323
6794.96 1225
6795.73 1216
6796.51 1354
6797.29 1296
6798.07 1264
6798.85 1233
6799.62 1156
6800.40 1209
6801.18 1292
6801.96 1174
6802.74 1133
6803.51 1333
6804.29 1478
6805.07 1430
6805.85 1502
6806.63 1362
6807.41 1472
6808.19 1257
6808.96 1280
6809.74 1272
6810.52 1315
6811.30 1307
6812.08 1288
6812.86 1273
6813.64 1266
6814.42 1256
6815.20 1325
6815.97 1291
6816.75 1289
6817.53 1403
6818.31 1352
6819.09 1276
6819.87 1296
6820.65 1388
6821.43 1381
6822.21 1323
6822.99 1348
6823.77 1340
6824.55 1329
6825.33 1303
6826.11 1323
6826.89 1312
6827.67 1234
6828.44 1313
6829.22 1246
6830.00 1253
6830.78 1244
6831.56 1311
6832.34 1287
6833.12 1235
6833.90 1243
6834.68 1232
6835.46 1181
6836.24 1236
6837.03 1260
6837.81 1219
6838.59 1225
6839.37 1250
6840.15 1254
6840.93 1239
6841.71 1278
6842.49 1189
6843.27 1196
6844.05 1239
6844.83 1286
6845.61 1420
6846.39 1433
6847.17 1642
6847.95 1770
6848.73 2090
6849.52 2178
6850.30 2431
6851.08 2650
6851.86 2706
6852.64 2513
6853.42 2494
6854.20 2255
6854.98 2122
6855.76 2045
6856.55 1768
6857.33 1615
6858.11 1546
6858.89 1488
6859.67 1391
6860.45 1329
6861.23 1367
6862.02 1530
6862.80 1490
6863.58 1397
6864.36 1507
6865.14 1541
6865.93 1591
6866.71 1644
6867.49 1494
6868.27 1546
6869.05 1591
6869.84 1497
6870.62 1564
6871.40 1529
6872.18 1483
6872.96 1528
6873.75 1519
6874.53 1531
6875.31 1503
6876.09 1479
6876.88 1476
6877.66 1640
6878.44 1815
6879.22 1766
6880.01 1842
6880.79 1876
6881.57 1759
6882.36 1761
6883.14 2109
6883.92 2215
6884.70 2450
6885.49 2865
6886.27 3144
6887.05 3493
6887.84 4053
6888.62 4093
6889.40 4141
6890.19 3772
6890.97 3338
6891.75 2940
6892.54 2652
6893.32 2152
6894.10 2177
6894.89 2070
6895.67 1988
6896.45 1943
6897.24 1916
6898.02 1851
6898.81 1993
6899.59 1861
6900.37 1847
6901.16 1958
6901.94 1964
6902.73 2004
6903.51 1882
6904.29 1816
6905.08 1804
6905.86 1782
6906.65 1784
6907.43 1747
6908.21 1860
6909.00 1705
6909.78 1526
6910.57 1608
6911.35 1587
6912.14 1575
6912.92 1625
6913.71 1630
6914.49 1637
6915.27 1591
6916.06 1600
6916.84 1460
6917.63 1562
6918.41 1602
6919.20 1591
6919.98 1629
6920.77 1624
6921.55 1548
6922.34 1686
6923.12 1708
6923.91 1749
6924.69 1547
6925.48 1510
6926.27 1576
6927.05 1589
6927.84 1693
6928.62 1617
6929.41 1643
6930.19 1658
6930.98 1683
6931.76 1740
6932.55 1814
6933.34 1797
6934.12 1727
6934.91 1777
6935.69 1770
6936.48 1818
6937.26 1802
6938.05 1886
6938.84 1991
6939.62 1971
6940.41 2115
6941.20 2332
6941.98 2469
6942.77 2628
6943.55 2677
6944.34 2698
6945.13 2911
6945.91 3057
6946.70 2879
6947.49 2993
6948.27 2847
6949.06 2824
6949.85 2899
6950.63 2775
6951.42 2622
6952.21 2485
6952.99 2415
6953.78 2366
6954.57 2406
6955.35 2481
6956.14 2440
6956.93 2226
6957.72 2402
6958.50 2478
6959.29 2369
6960.08 2357
6960.86 2527
6961.65 2635
6962.44 2541
6963.23 2539
6964.01 2589
6964.80 2756
6965.59 2802
6966.38 2904
6967.16 3054
6967.95 3332
6968.74 3492
6969.53 3219
6970.32 3509
6971.10 3699
6971.89 3753
6972.68 3691
6973.47 3783
6974.26 3717
6975.04 3714
6975.83 3731
6976.62 3633
6977.41 3816
6978.20 3870
6978.98 4064
6979.77 4407
6980.56 5311
6981.35 6338
6982.14 8156
6982.93 10474
6983.72 13523
6984.50 16167
6985.29 18232
6986.08 19812
6986.87 20244
6987.66 19196
6988.45 17677
6989.24 15432
6990.03 12724
6990.81 10986
6991.60 8581
6992.39 7058
6993.18 5796
6993.97 4839
6994.76 4088
6995.55 3622
6996.34 3318
6997.13 3317
6997.92 3194
6998.71 3133
6999.50 3058
7000.29 3124
7001.08 3086
7001.87 3060
7002.65 3077
7003.44 2840
7004.23 2800
7005.02 2431
7005.81 2353
7006.60 2180
7007.39 1925
7008.18 1819
7008.97 1956
7009.76 1875
7010.55 1868
7011.34 2026
7012.13 2140
7012.92 2290
7013.71 2234
7014.50 2343
7015.30 2306
7016.09 2184
7016.88 2205
7017.67 2154
7018.46 2194
7019.25 2094
7020.04 2081
7020.83 1993
7021.62 2162
7022.41 2342
7023.20 2333
7023.99 2399
7024.78 2575
7025.57 2511
7026.37 2419
7027.16 2370
7027.95 2073
7028.74 1975
7029.53 2099
7030.32 2136
7031.11 1947
7031.90 1898
7032.69 1813
7033.49 1809
7034.28 1898
7035.07 1901
7035.86 1767
7036.65 1841
7037.44 2091
7038.24 2093
7039.03 2090
7039.82 2182
7040.61 2087
7041.40 2263
7042.19 2249
7042.99 2246
7043.78 2419
7044.57 2377
7045.36 2521
7046.15 2658
7046.95 2727
7047.74 3075
7048.53 3183
7049.32 3820
7050.12 3846
7050.91 4092
7051.70 3855
7052.49 3593
7053.29 3252
7054.08 2960
7054.87 2707
7055.66 2477
7056.46 2365
7057.25 2252
7058.04 2261
7058.83 2030
7059.63 2292
7060.42 2122
7061.21 1984
7062.01 2114
7062.80 2108
7063.59 2225
7064.39 2037
7065.18 2079
7065.97 2114
7066.77 1956
7067.56 1937
7068.35 1921
7069.15 1716
7069.94 1661
7070.73 1684
7071.53 1690
7072.32 1692
7073.11 1750
7073.91 1653
7074.70 1534
7075.49 1583
7076.29 1569
7077.08 1575
7077.88 1524
7078.67 1534
7079.46 1526
7080.26 1554
7081.05 1536
7081.85 1403
7082.64 1457
7083.43 1311
7084.23 1407
7085.02 1358
7085.82 1382
7086.61 1345
7087.41 1263
7088.20 1374
7089.00 1390
7089.79 1358
7090.58 1327
7091.38 1299
7092.17 1247
7092.97 1307
7093.76 1210
7094.56 1142
7095.35 1156
7096.15 1261
7096.94 1231
7097.74 1223
7098.53 1181
7099.33 1266
7100.12 1221
7100.92 1138
7101.71 1156
7102.51 1127
7103.30 1112
7104.10 1108
7104.89 1160
7105.69 1054
7106.49 1050
7107.28 1139
7108.08 1155
7108.87 1109
7109.67 1103
7110.46 992
7111.26 1041
7112.06 1146
7112.85 1242
7113.65 1147
7114.44 1113
7115.24 1117
7116.04 1118
7116.83 1125
7117.63 1230
7118.42 1136
7119.22 1152
7120.02 1158
7120.81 1224
7121.61 1026
7122.41 1090
7123.20 1085
7124.00 1049
7124.79 1077
7125.59 1123
7126.39 944
7127.18 1062
7127.98 1102
7128.78 1109
7129.57 1063
7130.37 1071
7131.17 1143
7131.97 1082
7132.76 1074
7133.56 1057
7134.36 1047
7135.15 1059
7135.95 1031
7136.75 1014
7137.55 1082
7138.34 1099
7139.14 1016
7139.94 957
7140.73 888
7141.53 952
7142.33 990
7143.13 964
7143.92 946
7144.72 957
7145.52 935
7146.32 896
7147.12 859
7147.91 781
7148.71 845
7149.51 838
7150.31 851
7151.11 866
7151.90 818
7152.70 910
7153.50 944
7154.30 911
7155.10 942
7155.89 982
7156.69 1024
7157.49 1034
7158.29 1001
7159.09 981
7159.89 992
7160.68 976
7161.48 989
7162.28 891
7163.08 901
7163.88 878
7164.68 751
7165.48 788
7166.28 796
7167.07 801
7167.87 677
7168.67 815
7169.47 741
7170.27 829
7171.07 751
7171.87 777
7172.67 797
7173.47 842
7174.27 720
7175.07 775
7175.87 863
7176.67 674
7177.46 724
7178.26 699
7179.06 746
7179.86 756
7180.66 746
7181.46 727
7182.26 803
7183.06 816
7183.86 818
7184.66 780
7185.46 761
7186.26 775
7187.06 788
7187.86 708
7188.66 728
7189.46 733
7190.26 773
7191.06 877
7191.86 828
7192.66 825
7193.46 781
7194.26 772
7195.06 814
7195.86 743
7196.67 809
7197.47 759
7198.27 726
7199.07 732
7199.87 725
7200.67 771
7201.47 796
7202.27 851
7203.07 721
7203.87 722
7204.67 807
7205.47 757
7206.28 663
7207.08 720
7207.88 736
7208.68 738
7209.48 710
7210.28 672
7211.08 729
7211.88 785
7212.69 679
7213.49 753
7214.29 685
7215.09 759
7215.89 705
7216.69 782
7217.50 801
7218.30 790
7219.10 837
7219.90 804
7220.70 855
7221.50 850
7222.31 773
7223.11 738
7223.91 822
7224.71 760
7225.51 838
7226.32 784
7227.12 739
7227.92 719
7228.72 811
7229.53 752
7230.33 752
7231.13 673
7231.93 720
7232.74 682
7233.54 710
7234.34 709
7235.14 705
7235.95 729
7236.75 708
7237.55 691
7238.36 693
7239.16 742
7239.96 716
7240.76 706
7241.57 740
7242.37 734
7243.17 823
7243.98 795
7244.78 780
7245.58 773
7246.39 800
7247.19 762
7247.99 794
7248.80 772
7249.60 696
7250.40 655
7251.21 722
7252.01 788
7252.81 685
7253.62 710
7254.42 688
7255.23 759
7256.03 787
7256.83 815
7257.64 794
7258.44 823
7259.25 838
7260.05 859
7260.85 898
7261.66 832
7262.46 926
7263.27 884
7264.07 743
7264.87 782
7265.68 773
7266.48 749
7267.29 770
7268.09 827
7268.90 871
7269.70 835
7270.51 760
7271.31 769
7272.12 725
7272.92 696
7273.73 715
7274.53 764
7275.34 762
7276.14 799
7276.95 817
7277.75 846
7278.56 799
7279.36 916
7280.17 889
7280.97 909
7281.78 1080
7282.58 1133
7283.39 1056
7284.19 1174
7285.00 1233
7285.80 1216
7286.61 1190
7287.41 1180
7288.22 1114
7289.03 993
7289.83 997
7290.64 965
7291.44 929
7292.25 831
7293.06 804
7293.86 913
7294.67 802
7295.47 819
7296.28 848
7297.09 978
7297.89 944
7298.70 828
7299.50 908
7300.31 885
7301.12 847
7301.92 871
7302.73 882
7303.54 820
7304.34 929
7305.15 845
7305.96 858
7306.76 940
7307.57 928
7308.38 1027
7309.18 1009
7309.99 980
7310.80 1097
7311.60 1126
7312.41 1082
7313.22 1121
7314.02 1130
7314.83 1288
7315.64 1473
7316.45 1683
7317.25 1947
7318.06 2158
7318.87 2074
7319.67 2135
7320.48 2016
7321.29 1807
7322.10 1732
7322.90 1538
7323.71 1423
7324.52 1306
7325.33 1270
7326.14 1135
7326.94 1141
7327.75 1170
7328.56 1122
7329.37 1099
7330.17 1078
7330.98 1137
7331.79 1114
7332.60 1076
7333.41 1097
7334.22 1150
7335.02 1086
7335.83 899
7336.64 913
7337.45 958
7338.26 911
7339.07 941
7339.87 1001
7340.68 910
7341.49 881
7342.30 791
7343.11 868
7343.92 879
7344.73 830
7345.53 839
7346.34 952
7347.15 907
7347.96 860
7348.77 744
7349.58 769
7350.39 915
7351.20 854
7352.01 689
7352.82 724
7353.62 757
7354.43 777
7355.24 804
7356.05 741
7356.86 768
7357.67 751
7358.48 794
7359.29 777
7360.10 816
7360.91 824
7361.72 766
7362.53 745
7363.34 740
7364.15 756
7364.96 791
7365.77 792
7366.58 744
7367.39 803
7368.20 774
7369.01 770
7369.82 778
7370.63 716
7371.44 713
7372.25 711
7373.06 649
7373.87 646
7374.68 811
7375.49 697
7376.30 745
7377.11 682
7377.92 734
7378.73 712
7379.54 786
7380.36 835
7381.17 802
7381.98 874
7382.79 881
7383.60 725
7384.41 789
7385.22 680
7386.03 662
7386.84 649
7387.65 689
7388.46 770
7389.28 696
7390.09 667
7390.90 627
7391.71 655
7392.52 678
7393.33 669
7394.14 748
7394.96 696
7395.77 597
7396.58 650
7397.39 673
7398.20 735
7399.01 642
7399.83 719
7400.64 719
7401.45 669
7402.26 699
7403.07 717
7403.89 666
7404.70 694
7405.51 585
7406.32 613
7407.13 617
7407.95 670
7408.76 689
7409.57 618
7410.38 644
7411.20 616
7412.01 612
7412.82 615
7413.63 656
7414.45 686
7415.26 660
7416.07 597
7416.88 651
7417.70 676
7418.51 630
7419.32 601
7420.14 603
7420.95 598
7421.76 648
7422.57 618
7423.39 661
7424.20 647
7425.01 630
7425.83 599
7426.64 637
7427.45 639
7428.27 681
7429.08 701
7429.89 672
7430.71 600
7431.52 629
7432.33 765
7433.15 706
7433.96 586
7434.78 628
7435.59 682
7436.40 716
7437.22 726
7438.03 672
7438.84 670
7439.66 637
7440.47 611
7441.29 671
7442.10 708
7442.91 631
7443.73 607
7444.54 681
7445.36 671
7446.17 641
7446.99 692
7447.80 740
7448.62 642
7449.43 672
7450.24 666
7451.06 658
7451.87 644
7452.69 719
7453.50 668
7454.32 701
7455.13 700
7455.95 589
7456.76 672
7457.58 612
7458.39 676
7459.21 697
7460.02 731
7460.84 724
7461.65 689
7462.47 737
7463.28 849
7464.10 863
7464.91 732
7465.73 749
7466.54 779
7467.36 723
7468.18 708
7468.99 779
7469.81 737
7470.62 682
7471.44 728
7472.25 710
7473.07 785
7473.89 719
7474.70 700
7475.52 663
7476.33 691
7477.15 653
7477.97 687
7478.78 694
7479.60 699
7480.41 751
7481.23 724
7482.05 791
7482.86 672
7483.68 633
7484.50 696
7485.31 661
7486.13 667
7486.95 699
7487.76 669
7488.58 681
7489.40 722
7490.21 696
7491.03 632
7491.85 705
7492.66 634
7493.48 618
7494.30 663
7495.11 566
7495.93 576
7496.75 565
7497.57 559
7498.38 587
7499.20 604
7500.02 621
7500.83 596
7501.65 576
7502.47 630
7503.29 595
7504.10 654
7504.92 617
7505.74 621
7506.56 636
7507.37 626
7508.19 616
7509.01 615
7509.83 586
7510.65 647
7511.46 585
7512.28 595
7513.10 543
7513.92 540
7514.74 575
7515.55 691
7516.37 683
7517.19 604
7518.01 687
7518.83 565
7519.64 588
7520.46 635
7521.28 621
7522.10 561
7522.92 580
7523.74 600
7524.56 600
7525.37 637
7526.19 547
7527.01 596
7527.83 619
7528.65 627
7529.47 616
7530.29 637
7531.11 618
7531.93 554
7532.74 571
7533.56 608
7534.38 663
7535.20 611
7536.02 606
7536.84 591
7537.66 548
7538.48 524
7539.30 589
7540.12 663
7540.94 640
7541.76 578
7542.58 632
7543.40 605
7544.22 624
7545.04 642
7545.86 678
7546.68 654
7547.50 686
7548.32 574
7549.14 583
7549.96 630
7550.78 622
7551.60 566
7552.42 604
7553.24 546
7554.06 597
7554.88 613
7555.70 668
7556.52 613
7557.34 582
7558.16 608
7558.98 605
7559.80 595
7560.62 645
7561.44 579
7562.26 580
7563.08 619
7563.90 637
7564.72 682
7565.54 616
7566.36 673
7567.19 622
7568.01 715
7568.83 655
7569.65 626
7570.47 635
7571.29 590
7572.11 589
7572.93 652
7573.76 631
7574.58 606
7575.40 627
7576.22 719
7577.04 680
7577.86 690
7578.68 664
7579.51 687
7580.33 653
7581.15 667
7581.97 671
7582.79 578
7583.61 556
7584.44 628
7585.26 674
7586.08 688
7586.90 694
7587.72 751
7588.55 710
7589.37 727
7590.19 666
7591.01 752
7591.83 755
7592.66 771
7593.48 784
7594.30 693
7595.12 752
7595.95 822
7596.77 814
7597.59 827
7598.41 759
7599.24 772
7600.06 796
7600.88 794
7601.71 835
7602.53 847
7603.35 908
7604.17 997
7605.00 965
7605.82 1024
7606.64 953
7607.47 887
7608.29 881
7609.11 926
7609.94 925
7610.76 886
7611.58 777
7612.41 876
7613.23 886
7614.05 895
7614.88 991
7615.70 1107
7616.52 1078
7617.35 1190
7618.17 1167
7619.00 1222
7619.82 1189
7620.64 1103
7621.47 1025
7622.29 1109
7623.11 912
7623.94 959
7624.76 876
7625.59 905
7626.41 889
7627.24 889
7628.06 937
7628.88 1046
7629.71 1035
7630.53 1038
7631.36 1167
7632.18 1141
7633.01 1124
7633.83 1040
7634.66 1059
7635.48 1028
7636.30 835
7637.13 866
7637.95 840
7638.78 762
7639.60 715
7640.43 754
7641.25 750
7642.08 660
7642.90 749
7643.73 709
7644.55 662
7645.38 701
7646.20 726
7647.03 685
7647.85 642
7648.68 671
7649.51 682
7650.33 682
7651.16 740
7651.98 683
7652.81 649
7653.63 683
7654.46 693
7655.28 721
7656.11 678
7656.94 625
7657.76 697
7658.59 707
7659.41 677
7660.24 698
7661.07 639
7661.89 702
7662.72 692
7663.54 660
7664.37 573
7665.20 593
7666.02 588
7666.85 571
7667.68 613
7668.50 632
7669.33 671
7670.16 600
7670.98 605
7671.81 622
7672.64 688
7673.46 622
7674.29 613
7675.12 651
7675.94 665
7676.77 621
7677.60 613
7678.42 607
7679.25 614
7680.08 559
7680.90 572
7681.73 498
7682.56 551
7683.39 673
7684.21 746
7685.04 646
7685.87 581
7686.69 579
7687.52 614
7688.35 637
7689.18 603
7690.01 518
7690.83 623
7691.66 652
7692.49 663
7693.32 658
7694.14 594
7694.97 612
7695.80 663
7696.63 681
7697.46 668
7698.28 660
7699.11 725
7699.94 727
7700.77 763
7701.60 660
7702.42 649
7703.25 595
7704.08 641
7704.91 627
7705.74 613
7706.57 613
7707.39 619
7708.22 627
7709.05 627
7709.88 553
7710.71 595
7711.54 567
7712.37 562
7713.20 580
7714.02 542
7714.85 606
7715.68 567
7716.51 572
7717.34 598
7718.17 567
7719.00 562
7719.83 589
7720.66 589
7721.49 631
7722.32 582
7723.15 606
7723.97 564
7724.80 582
7725.63 534
7726.46 483
7727.29 532
7728.12 549
7728.95 486
7729.78 558
7730.61 506
7731.44 559
7732.27 561
7733.10 517
7733.93 513
7734.76 541
7735.59 579
7736.42 552
7737.25 496
7738.08 520
7738.91 573
7739.74 615
7740.57 558
7741.40 565
7742.23 569
7743.06 584
7743.89 602
7744.72 538
7745.56 577
7746.39 630
7747.22 548
7748.05 620
7748.88 568
7749.71 599
7750.54 614
7751.37 601
7752.20 564
7753.03 572
7753.86 519
7754.69 567
7755.53 605
7756.36 577
7757.19 524
7758.02 505
7758.85 536
7759.68 544
7760.51 516
7761.35 533
7762.18 582
7763.01 646
7763.84 608
7764.67 552
7765.50 589
7766.33 624
7767.17 635
7768.00 611
7768.83 587
7769.66 605
7770.49 576
7771.33 569
7772.16 588
7772.99 623
7773.82 616
7774.65 620
7775.49 602
7776.32 624
7777.15 618
7777.98 594
7778.82 640
7779.65 676
7780.48 678
7781.31 701
7782.15 645
7782.98 610
7783.81 612
7784.64 624
7785.48 589
7786.31 561
7787.14 524
7787.97 561
7788.81 565
7789.64 576
7790.47 658
7791.31 665
7792.14 641
7792.97 591
7793.81 530
7794.64 632
7795.47 630
7796.31 632
7797.14 656
7797.97 683
7798.81 661
7799.64 675
7800.47 650
7801.31 705
7802.14 575
7802.97 648
7803.81 626
7804.64 748
7805.47 799
7806.31 707
7807.14 672
7807.98 707
7808.81 783
7809.64 827
7810.48 729
7811.31 841
7812.15 840
7812.98 822
7813.82 908
7814.65 877
7815.48 970
7816.32 960
7817.15 920
7817.99 1017
7818.82 949
7819.66 876
7820.49 897
7821.33 986
7822.16 974
7822.99 974
7823.83 994
7824.66 1115
7825.50 1153
7826.33 1163
7827.17 1156
7828.00 1178
7828.84 1178
7829.67 1138
7830.51 1088
7831.34 992
7832.18 1098
7833.02 1189
7833.85 1059
7834.69 1089
7835.52 1041
7836.36 1096
7837.19 1026
7838.03 1030
7838.86 1054
7839.70 1031
7840.53 940
7841.37 948
7842.21 925
7843.04 877
7843.88 844
7844.71 823
7845.55 853
7846.39 838
7847.22 843
7848.06 823
7848.89 771
7849.73 833
7850.57 790
7851.40 895
7852.24 875
7853.08 904
7853.91 847
7854.75 866
7855.58 908
7856.42 1006
7857.26 978
7858.09 996
7858.93 1026
7859.77 1029
7860.60 1006
7861.44 920
7862.28 948
7863.11 980
7863.95 893
7864.79 950
7865.63 938
7866.46 897
7867.30 888
7868.14 889
7868.97 921
7869.81 985
7870.65 863
7871.49 895
7872.32 1016
7873.16 981
7874.00 1005
7874.84 1143
7875.67 1322
7876.51 1328
7877.35 1408
7878.19 1379
7879.02 1366
7879.86 1430
7880.70 1296
7881.54 1213
7882.38 1077
7883.21 1166
7884.05 1144
7884.89 992
7885.73 980
7886.57 950
7887.40 1063
7888.24 1066
7889.08 1105
7889.92 1161
7890.76 1169
7891.59 1102
7892.43 1110
7893.27 1003
7894.11 963
7894.95 996
7895.79 946
7896.63 843
7897.47 873
7898.30 923
7899.14 900
7899.98 882
7900.82 913
7901.66 780
7902.50 849
7903.34 840
7904.18 818
7905.02 795
7905.85 740
7906.69 735
7907.53 756
7908.37 778
7909.21 806
7910.05 771
7910.89 747
7911.73 849
7912.57 748
7913.41 752
7914.25 739
7915.09 779
7915.93 795
7916.77 849
7917.61 871
7918.45 866
7919.29 825
7920.13 895
7920.97 845
7921.81 861
7922.65 735
7923.49 729
7924.33 636
7925.17 706
7926.01 728
7926.85 717
7927.69 704
7928.53 622
7929.37 696
7930.21 703
7931.05 726
7931.89 742
7932.73 665
7933.57 753
7934.41 794
7935.25 775
7936.09 696
7936.93 623
7937.78 773
7938.62 678
7939.46 684
7940.30 649
7941.14 669
7941.98 761
7942.82 735
7943.66 651
7944.50 699
7945.35 695
7946.19 830
7947.03 803
7947.87 724
7948.71 722
7949.55 792
7950.39 788
7951.24 795
7952.08 796
7952.92 864
7953.76 887
7954.60 947
7955.44 870
7956.29 955
7957.13 920
7957.97 822
7958.81 838
7959.65 864
7960.50 857
7961.34 875
7962.18 837
7963.02 769
7963.86 858
7964.71 962
7965.55 1027
7966.39 1077
7967.23 1147
7968.08 1201
7968.92 1122
7969.76 1107
7970.60 981
7971.45 863
7972.29 997
7973.13 831
7973.97 886
7974.82 822
7975.66 736
7976.50 689
7977.35 767
7978.19 811
7979.03 786
7979.87 686
7980.72 656
7981.56 742
7982.40 740
7983.25 734
7984.09 693
7984.93 701
7985.78 670
7986.62 711
7987.46 654
7988.31 647
7989.15 631
7990.00 663
7990.84 690
7991.68 651
7992.53 621
7993.37 588
7994.21 502
7995.06 556
7995.90 649
7996.75 553
7997.59 624
7998.43 595
7999.28 596
8000.12 598
8000.97 593
8001.81 572
8002.65 602
8003.50 573
8004.34 588
8005.19 494
8006.03 547
8006.88 545
8007.72 523
8008.57 588
8009.41 538
8010.26 477
8011.10 523
8011.95 612
8012.79 569
8013.63 541
8014.48 556
8015.32 514
8016.17 532
8017.01 593
8017.86 586
8018.70 595
8019.55 586
8020.40 517
8021.24 577
8022.09 547
8022.93 546
8023.78 517
8024.62 490
8025.47 473
8026.31 511
8027.16 530
8028.00 496
8028.85 493
8029.70 584
8030.54 512
8031.39 535
8032.23 551
8033.08 557
8033.92 551
8034.77 548
8035.62 547
8036.46 511
8037.31 580
8038.16 561
8039.00 524
8039.85 563
8040.69 577
8041.54 542
8042.39 516
8043.23 556
8044.08 544
8044.93 520
8045.77 511
8046.62 482
8047.47 511
8048.31 548
8049.16 555
8050.01 484
8050.85 522
8051.70 478
8052.55 528
8053.39 524
8054.24 496
8055.09 484
8055.94 551
8056.78 536
8057.63 466
8058.48 470
8059.32 477
8060.17 562
8061.02 468
8061.87 453
8062.71 461
8063.56 487
8064.41 457
8065.26 541
8066.10 533
8066.95 423
8067.80 466
8068.65 456
8069.49 484
8070.34 510
8071.19 512
8072.04 589
8072.89 507
8073.73 470
8074.58 488
8075.43 497
8076.28 471
8077.13 437
8077.98 506
8078.82 462
8079.67 472
8080.52 462
8081.37 470
8082.22 498
8083.07 498
8083.91 475
8084.76 446
8085.61 449
8086.46 502
8087.31 555
8088.16 528
8089.01 467
8089.86 448
8090.70 420
8091.55 497
8092.40 471
8093.25 445
8094.10 477
8094.95 518
8095.80 414
8096.65 401
8097.50 428
8098.35 458
8099.20 518
8100.05 495
8100.90 479
8101.74 498
8102.59 516
8103.44 509
8104.29 493
8105.14 504
8105.99 549
8106.84 533
8107.69 526
8108.54 518
8109.39 526
8110.24 515
8111.09 462
8111.94 465
8112.79 510
8113.64 545
8114.49 490
8115.34 504
8116.19 499
8117.04 509
8117.89 548
8118.74 548
8119.59 504
8120.45 490
8121.30 480
8122.15 537
8123.00 515
8123.85 497
8124.70 466
8125.55 589
8126.40 617
8127.25 541
8128.10 516
8128.95 445
8129.80 535
8130.65 531
8131.51 513
8132.36 456
8133.21 519
8134.06 587
8134.91 577
8135.76 611
8136.61 576
8137.46 503
8138.32 511
8139.17 475
8140.02 562
8140.87 593
8141.72 524
8142.57 640
8143.43 558
8144.28 619
8145.13 671
8145.98 645
8146.83 572
8147.68 602
8148.54 571
8149.39 582
8150.24 567
8151.09 579
8151.94 659
8152.80 759
8153.65 782
8154.50 804
8155.35 848
8156.21 852
8157.06 836
8157.91 727
8158.76 685
8159.62 562
8160.47 561
8161.32 600
8162.17 615
8163.03 603
8163.88 626
8164.73 556
8165.59 568
8166.44 585
8167.29 552
8168.14 557
8169.00 605
8169.85 537
8170.70 555
8171.56 632
8172.41 537
8173.26 576
8174.12 555
8174.97 534
8175.82 507
8176.68 493
8177.53 540
8178.38 544
8179.24 484
8180.09 554
8180.94 484
8181.80 480
8182.65 537
8183.51 521
8184.36 492
8185.21 484
8186.07 492
8186.92 462
8187.78 453
8188.63 442
8189.48 458
8190.34 471
8191.19 472
8192.05 477
8192.90 436
8193.75 436
8194.61 435
8195.46 489
8196.32 526
8197.17 513
8198.03 469
8198.88 392
8199.74 448
8200.59 489
8201.45 433
8202.30 514
8203.16 526
8204.01 472
8204.87 449
8205.72 449
8206.57 436
8207.43 529
8208.29 532
8209.14 474
8210.00 509
8210.85 521
8211.71 477
8212.56 500
8213.42 496
8214.27 510
8215.13 455
8215.98 416
8216.84 494
8217.69 451
8218.55 549
8219.41 440
8220.26 427
8221.12 490
8221.97 492
8222.83 525
8223.68 505
8224.54 529
8225.40 426
8226.25 501
8227.11 528
8227.96 494
8228.82 543
8229.68 502
8230.53 484
8231.39 510
8232.25 492
8233.10 526
8233.96 522
8234.82 394
8235.67 414
8236.53 451
8237.38 452
8238.24 461
8239.10 431
8239.95 451
8240.81 460
8241.67 487
8242.53 400
8243.38 458
8244.24 416
8245.10 478
8245.95 417
8246.81 463
8247.67 449
8248.52 478
8249.38 478
8250.24 491
8251.10 439
8251.95 424
8252.81 479
8253.67 468
8254.53 464
8255.38 511
8256.24 523
8257.10 534
8257.96 508
8258.81 409
8259.67 446
8260.53 396
8261.39 443
8262.25 509
8263.10 431
8263.96 446
8264.82 492
8265.68 461
8266.54 459
8267.39 453
8268.25 479
8269.11 489
8269.97 444
8270.83 462
8271.69 449
8272.54 503
8273.40 508
8274.26 488
8275.12 535
8275.98 540
8276.84 474
8277.70 527
8278.55 514
8279.41 493
8280.27 554
8281.13 507
8281.99 422
8282.85 459
8283.71 495
8284.57 542
8285.43 506
8286.29 515
8287.14 436
8288.00 477
8288.86 566
8289.72 576
8290.58 608
8291.44 670
8292.30 665
8293.16 726
8294.02 666
8294.88 635
8295.74 599
8296.60 589
8297.46 659
8298.32 556
8299.18 532
8300.04 533
8300.90 491
8301.76 511
8302.62 533
8303.48 557
8304.34 551
8305.20 484
8306.06 487
8306.92 528
8307.78 466
8308.64 515
8309.50 588
8310.36 534
8311.22 504
8312.08 541
8312.94 504
8313.80 544
8314.66 559
8315.52 577
8316.38 607
8317.24 624
8318.11 517
8318.97 541
8319.83 551
8320.69 511
8321.55 471
8322.41 453
8323.27 497
8324.13 510
8324.99 505
8325.85 447
8326.72 454
8327.58 505
8328.44 436
8329.30 427
8330.16 399
8331.02 481
8331.88 452
8332.75 475
8333.61 513
8334.47 494
8335.33 474
8336.19 499
8337.05 509
8337.92 470
8338.78 546
8339.64 597
8340.50 559
8341.36 476
8342.23 514
8343.09 518
8343.95 504
8344.81 549
8345.67 513
8346.54 529
8347.40 532
8348.26 521
8349.12 493
8349.99 553
8350.85 486
8351.71 449
8352.57 527
8353.44 537
8354.30 501
8355.16 540
8356.03 543
8356.89 500
8357.75 472
8358.61 503
8359.48 500
8360.34 481
8361.20 458
8362.07 528
8362.93 563
8363.79 448
8364.66 451
8365.52 533
8366.38 540
8367.25 466
8368.11 490
8368.97 498
8369.84 480
8370.70 471
8371.56 449
8372.43 521
8373.29 467
8374.15 476
8375.02 496
8375.88 512
8376.74 514
8377.61 542
8378.47 512
8379.34 452
8380.20 430
8381.06 452
8381.93 464
8382.79 524
8383.66 486
8384.52 509
8385.39 488
8386.25 529
8387.11 544
8387.98 494
8388.84 492
8389.71 515
8390.57 432
8391.44 478
8392.30 487
8393.17 513
8394.03 522
8394.90 534
8395.76 483
8396.63 464
8397.49 543
8398.36 507
8399.22 530
8400.09 477
8400.95 500
8401.82 498
8402.68 508
8403.55 469
8404.41 504
8405.28 504
8406.14 611
8407.01 497
8407.87 470
8408.74 571
8409.60 569
8410.47 591
8411.34 616
8412.20 598
8413.07 575
8413.93 535
8414.80 505
8415.66 525
8416.53 547
8417.40 567
8418.26 603
8419.13 546
8419.99 539
8420.86 623
8421.73 585
8422.59 643
8423.46 608
8424.32 621
8425.19 674
8426.06 564
8426.92 539
8427.79 600
8428.66 616
8429.52 586
8430.39 603
8431.26 604
8432.12 642
8432.99 618
8433.86 610
8434.72 695
8435.59 697
8436.46 744
8437.32 644
8438.19 714
8439.06 706
8439.93 838
8440.79 793
8441.66 756
8442.53 844
8443.39 876
8444.26 875
8445.13 808
8446.00 772
8446.86 838
8447.73 778
8448.60 880
8449.47 871
8450.33 784
8451.20 839
8452.07 794
8452.94 737
8453.81 801
8454.67 818
8455.54 881
8456.41 956
8457.28 889
8458.15 870
8459.01 841
8459.88 861
8460.75 833
8461.62 875
8462.49 784
8463.35 771
8464.22 893
8465.09 944
8465.96 1012
8466.83 1172
8467.70 1492
8468.57 1752
8469.43 1981
8470.30 2067
8471.17 2111
8472.04 2049
8472.91 1827
8473.78 1580
8474.65 1384
8475.52 1250
8476.38 1185
8477.25 1023
8478.12 939
8478.99 857
8479.86 745
8480.73 800
8481.60 726
8482.47 689
8483.34 631
8484.21 724
8485.08 735
8485.95 689
8486.82 663
8487.69 706
8488.55 640
8489.42 671
8490.29 684
8491.16 669
8492.03 629
8492.90 592
8493.77 587
8494.64 629
8495.51 604
8496.38 571
8497.25 665
8498.12 677
8498.99 650
8499.86 659
8500.73 648
8501.60 616
8502.47 691
8503.34 713
8504.22 649
8505.09 670
8505.96 691
8506.83 678
8507.70 696
8508.57 752
8509.44 791
8510.31 760
8511.18 746
8512.05 824
8512.92 738
8513.79 735
8514.66 743
8515.53 685
8516.41 657
8517.28 687
8518.15 634
8519.02 647
8519.89 702
8520.76 700
8521.63 613
8522.50 601
8523.38 727
8524.25 711
8525.12 711
8525.99 676
8526.86 666
8527.73 689
8528.60 727
8529.48 716
8530.35 705
8531.22 703
8532.09 722
8532.96 820
8533.84 826
8534.71 821
8535.58 772
8536.45 818
8537.32 759
8538.20 839
8539.07 800
8539.94 800
8540.81 795
8541.68 787
8542.56 790
8543.43 770
8544.30 834
8545.17 742
8546.05 804
8546.92 839
8547.79 810
8548.67 841
8549.54 883
8550.41 928
8551.28 1089
8552.16 1296
8553.03 1375
8553.90 1483
8554.78 1429
8555.65 1336
8556.52 1334
8557.39 1192
8558.27 1134
8559.14 948
8560.01 893
8560.89 868
8561.76 742
8562.63 749
8563.51 785
8564.38 826
8565.25 715
8566.13 694
8567.00 680
8567.88 653
8568.75 770
8569.62 720
8570.50 673
8571.37 678
8572.24 650
8573.12 673
8573.99 672
8574.87 655
8575.74 703
8576.61 679
8577.49 674
8578.36 648
8579.24 655
8580.11 678
8580.99 635
8581.86 690
8582.73 717
8583.61 692
8584.48 623
8585.36 660
8586.23 688
8587.11 690
8587.98 668
8588.86 653
8589.73 720
8590.61 662
8591.48 696
8592.36 724
8593.23 646
8594.11 698
8594.98 654
8595.86 674
8596.73 755
8597.61 704
8598.48 700
8599.36 636
8600.23 637
8601.11 655
8601.98 710
8602.86 727
8603.73 702
8604.61 699
8605.49 768
8606.36 709
8607.24 667
8608.11 728
8608.99 851
8609.86 760
8610.74 701
8611.62 720
8612.49 841
8613.37 840
8614.24 781
8615.12 741
8616.00 812
8616.87 834
8617.75 804
8618.62 771
8619.50 870
8620.38 859
8621.25 875
8622.13 920
8623.01 895
8623.88 974
8624.76 936
8625.64 982
8626.51 951
8627.39 955
8628.27 1004
8629.14 1040
8630.02 977
8630.90 970
8631.77 1009
8632.65 1126
8633.53 1078
8634.40 1064
8635.28 1123
8636.16 1056
8637.04 1027
8637.91 1111
8638.79 1161
8639.67 1116
8640.55 1123
8641.42 1111
8642.30 1136
8643.18 1222
8644.06 1185
8644.93 1184
8645.81 1170
8646.69 1112
8647.57 1120
8648.44 1307
8649.32 1280
8650.20 1343
8651.08 1268
8651.96 1175
8652.83 1278
8653.71 1209
8654.59 1261
8655.47 1318
8656.35 1442
8657.22 1473
8658.10 1451
8658.98 1386
8659.86 1359
8660.74 1404
8661.62 1402
8662.49 1380
8663.37 1364
8664.25 1440
8665.13 1472
8666.01 1461
8666.89 1475
8667.77 1617
8668.64 1806
8669.52 1979
8670.40 2216
8671.28 2606
8672.16 2964
8673.04 3311
8673.92 3795
8674.80 3944
8675.68 3809
8676.56 3754
8677.44 3399
8678.31 3106
8679.19 2943
8680.07 2493
8680.95 2170
8681.83 2023
8682.71 1924
8683.59 1882
8684.47 1735
8685.35 1736
8686.23 1848
8687.11 1944
8687.99 2303
8688.87 2682
8689.75 3443
8690.63 3993
8691.51 4742
8692.39 5244
8693.27 5257
8694.15 5150
8695.03 4732
8695.91 4089
8696.79 3441
8697.67 2976
8698.55 2617
8699.43 2145
8700.31 1760
8701.19 1606
8702.07 1577
8702.95 1444
8703.83 1423
8704.71 1295
8705.59 1264
8706.48 1320
8707.36 1261
8708.24 1169
8709.12 1281
8710.00 1282
8710.88 1224
8711.76 1092
8712.64 1043
8713.52 1021
8714.40 1057
8715.28 1015
8716.17 948
8717.05 924
8717.93 910
8718.81 945
8719.69 1024
8720.57 985
8721.45 924
8722.34 1016
8723.22 1027
8724.10 962
8724.98 989
8725.86 882
8726.74 864
8727.63 915
8728.51 886
8729.39 966
8730.27 1096
8731.15 1000
8732.04 1072
8732.92 1039
8733.80 1003
8734.68 912
8735.56 851
8736.45 879
8737.33 853
8738.21 926
8739.09 937
8739.98 892
8740.86 915
8741.74 859
8742.62 1001
8743.51 938
8744.39 988
8745.27 1002
8746.15 867
8747.04 889
8747.92 953
8748.80 975
8749.69 939
8750.57 985
8751.45 944
8752.33 1014
8753.22 939
8754.10 962
8754.98 1020
8755.87 1104
8756.75 1091
8757.63 1138
8758.52 1068
8759.40 1103
8760.28 1044
8761.17 1065
8762.05 1027
8762.93 1010
8763.82 1027
8764.70 976
8765.59 960
8766.47 974
8767.35 1037
8768.24 1103
8769.12 1068
8770.00 1082
8770.89 1009
8771.77 1019
8772.66 1070
8773.54 954
8774.42 962
8775.31 902
8776.19 785
8777.08 864
8777.96 773
8778.85 772
8779.73 800
8780.62 796
8781.50 795
8782.38 777
8783.27 795
8784.15 759
8785.04 873
8785.92 813
8786.81 781
8787.69 751
8788.58 785
8789.46 697
8790.35 695
8791.23 782
8792.12 712
8793.00 638
8793.89 802
8794.77 682
8795.66 722
8796.54 730
8797.43 787
8798.31 745
8799.20 702
8800.08 683
8800.97 774
8801.86 762
8802.74 809
8803.63 790
8804.51 753
8805.40 744
8806.28 674
8807.17 736
8808.06 789
8808.94 728
8809.83 699
8810.71 677
8811.60 651
8812.49 647
8813.37 697
8814.26 651
8815.14 660
8816.03 724
8816.92 728
8817.80 728
8818.69 664
8819.58 701
8820.46 713
8821.35 625
8822.24 606
8823.12 618
8824.01 642
8824.90 655
8825.78 657
8826.67 666
8827.56 660
8828.44 687
8829.33 617
8830.22 667
8831.10 625
8831.99 584
8832.88 532
8833.77 587
8834.65 595
8835.54 621
8836.43 660
8837.31 566
8838.20 564
8839.09 582
8839.98 580
8840.86 592
8841.75 627
8842.64 579
8843.53 574
8844.41 578
8845.30 573
8846.19 578
8847.08 558
8847.97 583
8848.85 611
8849.74 546
8850.63 515
8851.52 573
8852.41 532
8853.29 538
8854.18 519
8855.07 495
8855.96 491
8856.85 508
8857.74 522
8858.62 504
8859.51 534
8860.40 580
8861.29 558
8862.18 581
8863.07 542
8863.95 507
8864.84 512
8865.73 510
8866.62 516
8867.51 525
8868.40 564
8869.29 521
8870.18 492
8871.07 472
8871.95 453
8872.84 450
8873.73 477
8874.62 490
8875.51 486
8876.40 535
8877.29 509
8878.18 426
8879.07 483
8879.96 538
8880.85 562
8881.74 501
8882.63 479
8883.52 481
8884.41 520
8885.30 517
8886.19 469
8887.08 456
8887.97 500
8888.86 477
8889.75 483
8890.64 434
8891.53 423
8892.42 450
8893.31 437
8894.20 460
8895.09 412
8895.98 454
8896.87 495
8897.76 492
8898.65 449
8899.54 471
8900.43 515
8901.32 484
8902.21 507
8903.10 436
8903.99 443
8904.88 500
8905.77 478
8906.66 430
8907.55 447
8908.45 459
8909.34 430
8910.23 458
8911.12 438
8912.01 431
8912.90 478
8913.79 458
8914.68 425
8915.57 412
8916.47 456
8917.36 376
8918.25 424
8919.14 461
8920.03 477
8920.92 458
8921.81 492
8922.71 487
8923.60 455
8924.49 447
8925.38 480
8926.27 418
8927.16 356
8928.06 443
8928.95 396
8929.84 451
8930.73 427
8931.62 408
8932.52 373
8933.41 404
8934.30 400
8935.19 411
8936.09 365
8936.98 348
8937.87 391
8938.76 426
8939.65 389
8940.55 359
8941.44 405
8942.33 401
8943.23 359
8944.12 406
8945.01 410
8945.90 375
8946.80 362
8947.69 391
8948.58 426
8949.47 423
8950.37 392
8951.26 403
8952.15 404
8953.05 453
8953.94 405
8954.83 357
8955.73 407
8956.62 384
8957.51 398
8958.41 433
8959.30 429
8960.19 412
8961.09 424
8961.98 423
8962.87 387
8963.77 454
8964.66 456
8965.56 417
8966.45 427
8967.34 419
8968.24 499
8969.13 402
8970.03 422
8970.92 396
8971.81 453
8972.71 415
8973.60 386
8974.50 447
8975.39 381
8976.28 389
8977.18 406
8978.07 425
8978.97 465
8979.86 478
8980.76 392
8981.65 410
8982.55 381
8983.44 422
8984.33 417
8985.23 453
8986.12 447
8987.02 373
8987.91 402
8988.81 443
8989.70 425
8990.60 442
8991.49 409
8992.39 365
8993.28 454
8994.18 428
8995.07 396
8995.97 380
8996.87 381
8997.76 385
8998.66 402
8999.55 357
9000.45 421
9001.34 391
9002.24 438
9003.13 405
9004.03 411
9004.93 354
9005.82 378
9006.72 374
9007.61 359
9008.51 343
9009.40 376
9010.30 349
9011.20 397
9012.09 458
9012.99 365
9013.88 421
9014.78 368
9015.68 362
9016.57 393
9017.47 369
9018.37 385
9019.26 452
9020.16 413
9021.06 369
9021.95 378
9022.85 398
9023.75 454
9024.64 426
9025.54 415
9026.44 394
9027.33 369
9028.23 425
9029.13 435
9030.02 398
9030.92 397
9031.82 393
9032.71 417
9033.61 413
9034.51 347
9035.41 382
9036.30 417
9037.20 433
9038.10 435
9039.00 450
9039.89 459
9040.79 421
9041.69 401
9042.59 371
9043.48 358
9044.38 379
9045.28 412
9046.18 419
9047.07 425
9047.97 377
9048.87 393
9049.77 401
9050.67 414
9051.56 416
9052.46 436
9053.36 444
9054.26 418
9055.16 428
9056.06 423
9056.95 456
9057.85 450
9058.75 473
9059.65 409
9060.55 450
9061.45 408
9062.34 449
9063.24 480
9064.14 397
9065.04 390
9065.94 430
9066.84 462
9067.74 474
9068.64 452
9069.53 451
9070.43 418
9071.33 441
9072.23 403
9073.13 393
9074.03 420
9074.93 450
9075.83 442
9076.73 443
9077.63 457
9078.53 472
9079.43 490
9080.33 519
9081.23 462
9082.12 439
9083.02 451
9083.92 500
9084.82 475
9085.72 461
9086.62 485
9087.52 561
9088.42 497
9089.32 574
9090.22 545
9091.12 483
9092.02 504
9092.92 486
9093.82 534
9094.72 503
9095.62 479
9096.52 553
9097.42 502
9098.32 451
9099.22 442
9100.13 433
9101.03 455
9101.93 446
9102.83 442
9103.73 384
9104.63 406
9105.53 415
9106.43 464
9107.33 403
9108.23 407
9109.13 446
9110.03 402
9110.93 445
9111.84 420
9112.74 436
9113.64 450
9114.54 443
9115.44 460
9116.34 433
9117.24 394
9118.14 399
9119.05 441
9119.95 424
9120.85 394
9121.75 402
9122.65 420
9123.55 382
9124.45 418
9125.36 365
9126.26 429
9127.16 374
9128.06 410
9128.96 414
9129.87 407
9130.77 405
9131.67 443
9132.57 390
9133.47 372
9134.38 297
9135.28 347
9136.18 413
9137.08 367
9137.98 350
9138.89 339
9139.79 350
9140.69 403
9141.59 453
9142.50 390
9143.40 352
9144.30 358
9145.21 382
9146.11 407
9147.01 364
9147.91 390
9148.82 363
9149.72 399
9150.62 403
9151.53 439
9152.43 434
9153.33 475
9154.23 434
9155.14 421
9156.04 431
9156.94 408
9157.85 388
9158.75 380
9159.65 457
9160.56 445
9161.46 406
9162.36 383
9163.27 367
9164.17 415
9165.08 382
9165.98 401
9166.88 389
9167.79 382
9168.69 379
9169.59 406
9170.50 450
9171.40 404
9172.31 342
9173.21 352
9174.11 388
9175.02 433
9175.92 384
9176.83 362
9177.73 376
9178.64 378
9179.54 371
9180.44 354
9181.35 365
9182.25 388
9183.16 359
9184.06 381
9184.97 354
9185.87 368
9186.78 372
9187.68 356
9188.59 357
9189.49 376
9190.40 334
9191.30 390
9192.21 372
9193.11 429
9194.02 492
9194.92 403
9195.83 409
9196.73 378
9197.64 402
9198.54 421
9199.45 385
9200.35 391
9201.26 416
9202.16 382
9203.07 381
9203.98 369
9204.88 389
9205.79 404
9206.69 393
9207.60 353
9208.50 402
9209.41 430
9210.32 414
9211.22 402
9212.13 394
9213.03 381
9213.94 369
9214.85 362
9215.75 409
9216.66 381
9217.57 332
9218.47 407
9219.38 337
9220.28 352
9221.19 413
9222.10 383
9223.00 405
9223.91 355
9224.82 372
9225.72 385
9226.63 416
9227.54 476
9228.44 444
9229.35 393
9230.26 384
9231.16 341
9232.07 334
9232.98 326
9233.89 388
9234.79 371
9235.70 338
9236.61 367
9237.51 371
9238.42 436
9239.33 341
9240.24 406
9241.14 413
9242.05 309
9242.96 371
9243.87 430
9244.77 351
9245.68 359
9246.59 395
9247.50 396
9248.40 374
9249.31 369
9250.22 330
9251.13 381
9252.04 397
9252.94 370
9253.85 343
9254.76 387
9255.67 385
9256.58 394
9257.48 349
9258.39 341
9259.30 374
9260.21 279
9261.12 353
9262.03 339
9262.94 361
9263.84 373
9264.75 363
9265.66 370
9266.57 385
9267.48 380
9268.39 334
9269.30 377
9270.20 383
9271.11 379
9272.02 367
9272.93 336
9273.84 365
9274.75 410
9275.66 357
9276.57 338
9277.48 386
9278.39 425
9279.30 384
9280.21 376
9281.11 371
9282.02 345
9282.93 329
9283.84 402
9284.75 374
9285.66 312
9286.57 319
9287.48 329
9288.39 373
9289.30 363
9290.21 385
9291.12 336
9292.03 387
9292.94 416
9293.85 385
9294.76 365
9295.67 404
9296.58 437
9297.49 387
9298.40 368
9299.31 378
9300.22 419
9301.13 409
9302.04 362
9302.95 466
9303.86 466
9304.77 448
9305.69 432
9306.60 410
9307.51 369
9308.42 415
9309.33 483
9310.24 397
9311.15 384
9312.06 424
9312.97 392
9313.88 409
9314.79 414
9315.70 407
9316.62 405
9317.53 471
9318.44 436
9319.35 388
9320.26 445
9321.17 434
9322.08 390
9322.99 377
9323.91 388
9324.82 395
9325.73 405
9326.64 358
9327.55 331
9328.46 347
9329.38 335
9330.29 424
9331.20 425
9332.11 382
9333.02 402
9333.94 395
9334.85 392
9335.76 381
9336.67 390
9337.58 378
9338.50 355
9339.41 428
9340.32 393
9341.23 402
9342.15 372
9343.06 387
9343.97 412
9344.88 376
9345.80 389
9346.71 379
9347.62 351
9348.53 358
9349.45 381
9350.36 441
9351.27 403
9352.18 429
9353.10 429
9354.01 399
9354.92 398
9355.84 362
9356.75 352
9357.66 365
9358.58 348
9359.49 310
9360.40 350
9361.32 374
9362.23 388
9363.14 314
9364.06 344
9364.97 322
9365.88 373
9366.80 362
9367.71 339
9368.62 337
9369.54 357
9370.45 370
9371.37 341
9372.28 345
9373.19 331
9374.11 322
9375.02 358
9375.94 359
9376.85 319
9377.76 381
9378.68 400
9379.59 409
9380.51 357
9381.42 335
9382.33 395
9383.25 334
9384.16 375
9385.08 356
9385.99 398
9386.91 342
9387.82 359
9388.74 407
9389.65 428
9390.57 348
9391.48 353
9392.40 427
9393.31 473
9394.23 429
9395.14 342
9396.06 427
9396.97 427
9397.89 400
9398.80 442
9399.72 417
9400.63 344
9401.55 363
9402.46 357
9403.38 351
9404.29 412
9405.21 407
9406.12 360
9407.04 417
9407.95 410
9408.87 394
9409.79 363
9410.70 431
9411.62 402
9412.53 413
9413.45 390
9414.36 372
9415.28 402
9416.20 391
9417.11 413
9418.03 434
9418.95 395
9419.86 424
9420.78 392
9421.69 359
9422.61 381
9423.53 371
9424.44 416
9425.36 400
9426.28 398
9427.19 402
9428.11 423
9429.03 449
9429.94 450
9430.86 417
9431.78 415
9432.69 414
9433.61 472
9434.53 469
9435.44 449
9436.36 432
9437.28 434
9438.19 468
9439.11 446
9440.03 436
9440.95 417
9441.86 474
9442.78 468
9443.70 470
9444.62 459
9445.53 388
9446.45 401
9447.37 455
9448.29 595
9449.20 609
9450.12 599
9451.04 599
9451.96 674
9452.87 686
9453.79 701
9454.71 647
9455.63 637
9456.55 608
9457.46 589
9458.38 552
9459.30 527
9460.22 498
9461.14 472
9462.05 464
9462.97 423
9463.89 450
9464.81 432
9465.73 482
9466.65 464
9467.56 403
9468.48 398
9469.40 410
9470.32 466
9471.24 485
9472.16 379
9473.08 429
9473.99 471
9474.91 483
9475.83 422
9476.75 464
9477.67 481
9478.59 472
9479.51 512
9480.43 558
9481.35 544
9482.27 558
9483.19 523
9484.10 483
9485.02 491
9485.94 424
9486.86 447
9487.78 413
9488.70 465
9489.62 449
9490.54 436
9491.46 392
9492.38 371
9493.30 388
9494.22 418
9495.14 439
9496.06 417
9496.98 427
9497.90 405
9498.82 420
9499.74 460
9500.66 416
9501.58 384
9502.50 379
9503.42 442
9504.34 394
9505.26 457
9506.18 446
9507.10 466
9508.02 506
9508.94 510
9509.86 488
9510.78 444
9511.70 455
9512.63 445
9513.55 449
9514.47 478
9515.39 521
9516.31 455
9517.23 413
9518.15 366
9519.07 496
9519.99 479
9520.91 461
9521.83 428
9522.76 482
9523.68 473
9524.60 456
9525.52 459
9526.44 467
9527.36 455
9528.28 467
9529.21 524
9530.13 510
9531.05 493
9531.97 580
9532.89 552
9533.81 582
9534.74 521
9535.66 531
9536.58 575
9537.50 567
9538.42 486
9539.35 546
9540.27 585
9541.19 516
9542.11 525
9543.03 562
9543.96 533
9544.88 558
9545.80 567
9546.72 521
9547.64 514
9548.57 500
9549.49 515
9550.41 464
9551.33 454
9552.26 501
9553.18 506
9554.10 492
9555.03 509
9555.95 488
9556.87 571
9557.79 482
9558.72 545
9559.64 596
9560.56 557
9561.49 545
9562.41 566
9563.33 559
9564.26 526
9565.18 482
9566.10 445
9567.03 548
9567.95 569
9568.87 488
9569.80 492
9570.72 495
9571.64 545
9572.57 481
9573.49 538
9574.41 528
9575.34 492
9576.26 570
9577.18 516
9578.11 467
9579.03 497
9579.96 591
9580.88 550
9581.80 550
9582.73 527
9583.65 521
9584.58 523
9585.50 540
9586.43 579
9587.35 545
9588.27 568
9589.20 554
9590.12 596
9591.05 594
9591.97 595
9592.90 557
9593.82 582
9594.75 586
9595.67 570
9596.60 532
9597.52 538
9598.45 588
9599.37 644
9600.29 550
9601.22 634
9602.14 626
9603.07 667
9604.00 692
9604.92 693
9605.85 651
9606.77 642
9607.70 664
9608.62 673
9609.55 667
9610.47 644
9611.40 722
9612.32 662
9613.25 623
9614.17 720
9615.10 781
9616.03 726
9616.95 645
9617.88 664
9618.80 679
9619.73 721
9620.65 687
9621.58 762
9622.51 717
9623.43 760
9624.36 683
9625.29 763
9626.21 804
9627.14 840
9628.06 901
9628.99 832
9629.92 826
9630.84 844
9631.77 824
9632.70 847
9633.62 833
9634.55 840
9635.48 873
9636.40 883
9637.33 825
9638.26 785
9639.18 852
9640.11 857
9641.04 862
9641.96 904
9642.89 876
9643.82 948
9644.74 918
9645.67 933
9646.60 994
9647.53 968
9648.45 979
9649.38 1035
9650.31 1024
9651.24 1104
9652.16 1105
9653.09 1077
9654.02 1166
9654.95 1114
9655.87 1142
9656.80 1232
9657.73 1141
9658.66 1243
9659.58 1171
9660.51 1203
9661.44 1226
9662.37 1239
9663.30 1198
9664.22 1291
9665.15 1274
9666.08 1274
9667.01 1280
9667.94 1356
9668.86 1318
9669.79 1335
9670.72 1354
9671.65 1363
9672.58 1389
9673.51 1371
9674.43 1385
9675.36 1437
9676.29 1463
9677.22 1501
9678.15 1382
9679.08 1465
9680.01 1571
9680.94 1606
9681.86 1693
9682.79 1681
9683.72 1681
9684.65 1637
9685.58 1815
9686.51 1751
9687.44 1758
9688.37 1693
9689.30 1685
9690.23 1765
9691.16 1710
9692.08 1804
9693.01 1859
9693.94 1929
9694.87 2021
9695.80 2412
9696.73 2546
9697.66 2842
9698.59 3170
9699.52 3267
9700.45 3152
9701.38 2943
9702.31 2795
9703.24 2676
9704.17 2311
9705.10 2214
9706.03 2170
9706.96 2034
9707.89 1955
9708.82 2052
9709.75 1984
9710.68 2051
9711.61 2272
9712.54 2412
9713.47 2442
9714.40 2464
9715.33 2429
9716.26 2353
9717.19 2377
9718.12 2313
9719.06 2111
9719.99 1849
9720.92 1800
9721.85 1750
9722.78 1664
9723.71 1654
9724.64 1571
9725.57 1576
9726.50 1492
9727.43 1586
9728.36 1691
9729.30 1658
9730.23 1687
9731.16 1792
9732.09 1819
9733.02 1760
9733.95 1740
9734.88 1676
9735.81 1641
9736.75 1616
9737.68 1562
9738.61 1423
9739.54 1356
9740.47 1388
9741.40 1353
9742.34 1263
9743.27 1180
9744.20 1173
9745.13 1154
9746.06 1201
9747.00 1160
9747.93 1165
9748.86 1113
9749.79 1104
9750.72 1100
9751.66 1157
9752.59 1111
9753.52 1143
9754.45 1120
9755.39 1073
9756.32 1055
9757.25 1059
9758.18 1098
9759.12 1054
9760.05 1132
9760.98 1121
9761.91 1076
9762.85 1137
9763.78 1097
9764.71 1066
9765.64 1081
9766.58 1119
9767.51 1114
9768.44 1106
9769.38 1111
9770.31 1074
9771.24 1031
9772.18 1053
9773.11 1065
9774.04 1112
9774.98 1137
9775.91 1139
9776.84 1190
9777.78 1245
9778.71 1290
9779.64 1325
9780.58 1354
9781.51 1349
9782.44 1274
9783.38 1334
9784.31 1287
9785.25 1221
9786.18 1122
9787.11 1107
9788.05 1128
9788.98 1106
9789.92 1011
9790.85 1048
9791.78 1088
9792.72 1011
9793.65 1019
9794.59 1033
9795.52 1099
9796.46 1069
9797.39 1099
9798.32 1116
9799.26 1105
9800.19 1150
9801.13 1070
9802.06 970
9803.00 962
9803.93 873
9804.87 938
9805.80 885
9806.74 855
9807.67 869
9808.61 871
9809.54 910
9810.48 842
9811.41 866
9812.35 894
9813.28 841
9814.22 847
9815.15 854
9816.09 820
9817.02 814
9817.96 766
9818.89 847
9819.83 776
9820.76 795
9821.70 780
9822.64 712
9823.57 785
9824.51 778
9825.44 773
9826.38 716
9827.31 770
9828.25 807
9829.19 741
9830.12 755
9831.06 725
9831.99 740
9832.93 752
9833.87 738
9834.80 693
9835.74 697
9836.68 715
9837.61 702
9838.55 714
9839.48 710
9840.42 689
9841.36 674
9842.29 711
9843.23 747
9844.17 714
9845.10 726
9846.04 721
9846.98 690
9847.91 660
9848.85 697
9849.79 700
9850.72 758
9851.66 674
9852.60 644
9853.54 666
9854.47 722
9855.41 775
9856.35 764
9857.28 718
9858.22 721
9859.16 744
9860.10 745
9861.03 743
9861.97 744
9862.91 629
9863.85 683
9864.78 623
9865.72 672
9866.66 636
9867.60 679
9868.54 623
9869.47 623
9870.41 669
9871.35 708
9872.29 709
9873.22 753
9874.16 732
9875.10 786
9876.04 719
9876.98 697
9877.92 683
9878.85 622
9879.79 622
9880.73 692
9881.67 625
9882.61 596
9883.55 610
9884.48 658
9885.42 597
9886.36 539
9887.30 578
9888.24 687
9889.18 630
9890.12 576
9891.06 579
9891.99 584
9892.93 665
9893.87 578
9894.81 600
9895.75 575
9896.69 561
9897.63 566
9898.57 616
9899.51 598
9900.45 548
9901.39 578
9902.33 633
9903.27 594
9904.20 601
9905.14 622
9906.08 704
9907.02 587
9907.96 560
9908.90 564
9909.84 660
9910.78 606
9911.72 611
9912.66 630
9913.60 647
9914.54 579
9915.48 574
9916.42 612
9917.36 575
9918.30 597
9919.24 602
9920.18 600
9921.12 671
9922.06 642
9923.00 784
9923.94 824
9924.88 878
9925.83 936
9926.77 1094
9927.71 1015
9928.65 915
9929.59 886
9930.53 837
9931.47 841
9932.41 781
9933.35 710
9934.29 702
9935.23 647
9936.17 651
9937.12 631
9938.06 607
9939.00 621
9939.94 557
9940.88 562
9941.82 590
9942.76 548
9943.70 559
9944.65 626
9945.59 607
9946.53 609
9947.47 634
9948.41 551
9949.35 600
9950.29 569
9951.24 630
9952.18 696
9953.12 674
9954.06 618
9955.00 600
9955.95 588
9956.89 590
9957.83 629
9958.77 609
9959.71 580
9960.66 561
9961.60 550
9962.54 604
9963.48 594
9964.43 578
9965.37 556
9966.31 600
9967.25 588
9968.20 548
9969.14 548
9970.08 517
9971.02 560
9971.97 571
9972.91 607
9973.85 644
9974.79 641
9975.74 734
9976.68 617
9977.62 560
9978.57 566
9979.51 571
9980.45 588
9981.40 611
9982.34 559
9983.28 621
9984.23 583
9985.17 564
9986.11 518
9987.06 506
9988.00 567
9988.94 567
9989.89 490
9990.83 548
9991.77 523
9992.72 612
9993.66 588
9994.60 521
9995.55 520
9996.49 521
9997.44 530
9998.38 483
9999.32 494
10000.27 482
10001.21 498
10002.16 511
10003.10 468
10004.04 467
10004.99 440
10005.93 542
10006.88 562
10007.82 528
10008.77 485
10009.71 459
10010.66 464
10011.60 484
10012.54 504
10013.49 473
10014.43 468
10015.38 481
10016.32 522
10017.27 476
10018.21 500
10019.16 521
10020.10 462
10021.05 486
10021.99 490
10022.94 415
10023.88 525
10024.83 489
10025.77 454
10026.72 458
10027.67 484
10028.61 491
10029.56 489
10030.50 409
10031.45 441
10032.39 547
10033.34 464
10034.28 447
10035.23 441
10036.18 459
10037.12 490
10038.07 500
10039.01 494
10039.96 422
10040.90 411
10041.85 432
10042.80 436
10043.74 496
10044.69 445
10045.64 436
10046.58 454
10047.53 400
10048.47 386
10049.42 392
10050.37 450
10051.31 462
10052.26 452
10053.21 420
10054.15 456
10055.10 434
10056.05 514
10056.99 465
10057.94 461
10058.89 507
10059.83 556
10060.78 520
10061.73 448
10062.67 413
10063.62 474
10064.57 448
10065.52 455
10066.46 434
10067.41 438
10068.36 466
10069.30 422
10070.25 431
10071.20 467
10072.15 511
10073.09 452
10074.04 423
10074.99 443
10075.94 443
10076.88 428
10077.83 424
10078.78 423
10079.73 386
10080.68 443
10081.62 419
10082.57 359
10083.52 420
10084.47 438
10085.42 404
10086.36 426
10087.31 425
10088.26 500
10089.21 448
10090.16 441
10091.11 401
10092.05 418
10093.00 390
10093.95 422
10094.90 430
10095.85 410
10096.80 434
10097.75 423
10098.69 436
10099.64 404
10100.59 424
10101.54 434
10102.49 432
10103.44 481
10104.39 446
10105.34 401
10106.28 429
10107.23 427
10108.18 406
10109.13 397
10110.08 412
10111.03 403
10111.98 352
10112.93 389
10113.88 417
10114.83 429
10115.78 467
10116.73 403
10117.68 377
10118.63 441
10119.58 437
10120.53 409
10121.48 385
10122.43 373
10123.38 445
10124.33 506
10125.28 409
10126.23 367
10127.18 423
10128.13 405
10129.08 442
10130.03 422
10130.98 421
10131.93 456
10132.88 425
10133.83 447
10134.78 414
10135.73 399
10136.68 425
10137.63 382
10138.58 421
10139.53 414
10140.48 391
10141.43 389
10142.38 401
10143.33 380
10144.28 384
10145.23 335
10146.19 407
10147.14 466
10148.09 443
10149.04 379
10149.99 417
10150.94 411
10151.89 457
10152.84 374
10153.79 453
10154.75 479
10155.70 437
10156.65 394
10157.60 432
10158.55 456
10159.50 427
10160.46 450
10161.41 487
10162.36 399
10163.31 462
10164.26 436
10165.21 480
10166.17 482
10167.12 495
10168.07 465
10169.02 412
10169.97 469
10170.93 483
10171.88 427
10172.83 468
10173.78 441
10174.73 410
10175.69 424
10176.64 435
10177.59 434
10178.54 503
10179.50 471
10180.45 494
10181.40 540
10182.35 523
10183.31 486
10184.26 488
10185.21 544
10186.17 578
10187.12 577
10188.07 505
10189.02 552
10189.98 512
10190.93 553
10191.88 553
10192.84 554
10193.79 529
10194.74 541
10195.70 560
10196.65 542
10197.60 551
10198.56 570
10199.51 562
10200.46 663
10201.42 632
10202.37 646
10203.32 710
10204.28 648
10205.23 723
10206.18 699
10207.14 764
10208.09 727
10209.05 658
10210.00 646
10210.95 614
10211.91 624
10212.86 634
10213.82 618
10214.77 607
10215.72 612
10216.68 535
10217.63 543
10218.59 522
10219.54 534
10220.50 521
10221.45 529
10222.41 580
10223.36 547
10224.31 466
10225.27 511
10226.22 520
10227.18 491
10228.13 506
10229.09 541
10230.04 487
10231.00 466
10231.95 524
10232.91 510
10233.86 473
10234.82 491
10235.77 462
10236.73 517
10237.68 517
10238.64 469
10239.59 484
10240.55 524
10241.50 481
10242.46 442
10243.42 475
10244.37 468
10245.33 479
10246.28 440
10247.24 432
10248.19 427
10249.15 469
10250.11 443
10251.06 451
10252.02 410
10252.97 391
10253.93 463
10254.89 427
10255.84 381
10256.80 414
10257.75 447
10258.71 441
10259.67 455
10260.62 383
10261.58 376
10262.54 417
10263.49 405
10264.45 363
10265.40 353
10266.36 322
10267.32 369
10268.27 374
10269.23 415
10270.19 411
10271.14 378
10272.10 398
10273.06 449
10274.02 405
10274.97 322
10275.93 352
10276.89 397
10277.84 346
10278.80 385
10279.76 377
10280.71 375
10281.67 407
10282.63 367
10283.59 365
10284.54 376
10285.50 374
10286.46 393
10287.42 401
10288.37 356
10289.33 383
10290.29 399
10291.25 406
10292.21 405
10293.16 358
10294.12 361
10295.08 427
10296.04 413
10296.99 389
10297.95 381
10298.91 383
10299.87 453
10300.83 420
10301.79 384
10302.74 367
10303.70 386
10304.66 401
10305.62 380
10306.58 352
10307.54 346
10308.49 364
10309.45 354
10310.41 387
10311.37 428
10312.33 360
10313.29 376
10314.25 463
10315.21 414
10316.16 352
10317.12 374
10318.08 390
10319.04 376
10320.00 397
10320.96 399
10321.92 405
10322.88 414
10323.84 386
10324.80 468
10325.76 367
10326.71 404
10327.67 358
10328.63 390
10329.59 403
10330.55 390
10331.51 398
10332.47 408
10333.43 391
10334.39 340
10335.35 397
10336.31 375
10337.27 395
10338.23 355
10339.19 375
10340.15 364
10341.11 341
10342.07 390
10343.03 392
10343.99 358
10344.95 367
10345.91 365
10346.87 354
10347.83 350
10348.79 386
10349.75 385
10350.71 362
10351.67 398
10352.63 391
10353.60 394
10354.56 436
10355.52 444
10356.48 442
10357.44 400
10358.40 384
10359.36 438
10360.32 409
10361.28 344
10362.24 415
10363.20 428
10364.17 444
10365.13 383
10366.09 400
10367.05 409
10368.01 366
10368.97 347
10369.93 350
10370.89 346
10371.86 323
10372.82 346
10373.78 306
10374.74 345
10375.70 352
10376.66 361
10377.63 353
10378.59 325
10379.55 370
10380.51 354
10381.47 351
10382.44 391
10383.40 332
10384.36 379
10385.32 385
10386.28 310
10387.25 320
10388.21 326
10389.17 355
10390.13 366
10391.10 316
10392.06 373
10393.02 356
10393.98 331
10394.94 357
10395.91 353
10396.87 319
10397.83 328
10398.80 321
10399.76 301
10400.72 310
10401.68 317
10402.65 334
10403.61 359
10404.57 344
10405.54 346
10406.50 312
10407.46 330
10408.43 338
10409.39 318
10410.35 357
10411.32 368
10412.28 313
10413.24 306
10414.21 303
10415.17 360
10416.13 351
10417.10 349
10418.06 284
10419.02 349
10419.99 332
10420.95 331
10421.91 336
10422.88 347
10423.84 302
10424.81 300
10425.77 333
10426.73 318
10427.70 335
10428.66 298
10429.63 349
10430.59 308
10431.56 320
10432.52 285
10433.48 300
10434.45 311
10435.41 316
10436.38 358
10437.34 294
10438.31 285
10439.27 332
10440.24 306
10441.20 286
10442.16 269
10443.13 293
10444.09 330
10445.06 297
10446.02 323
10446.99 289
10447.95 281
10448.92 304
10449.88 274
10450.85 296
10451.81 298
10452.78 351
10453.75 307
10454.71 283
10455.68 281
10456.64 305
10457.61 294
10458.57 293
10459.54 291
10460.50 310
10461.47 331
10462.43 303
10463.40 267
10464.37 279
10465.33 303
10466.30 334
10467.26 309
10468.23 280
10469.20 283
10470.16 287
10471.13 310
10472.09 294
10473.06 301
10474.03 311
10474.99 379
10475.96 341
10476.93 315
10477.89 292
10478.86 328
10479.82 288
10480.79 269
10481.76 277
10482.72 285
10483.69 315
10484.66 286
10485.62 273
10486.59 316
10487.56 293
10488.52 270
10489.49 295
10490.46 294
10491.43 216
10492.39 276
10493.36 281
10494.33 276
10495.29 286
10496.26 302
10497.23 316
10498.20 334
10499.16 299
10500.13 317
10501.10 272
10502.07 302
10503.03 284
10504.00 281
10504.97 318
10505.94 298
10506.90 297
10507.87 308
10508.84 296
10509.81 354
10510.78 292
10511.74 285
10512.71 271
10513.68 266
10514.65 297
10515.62 293
10516.58 277
10517.55 302
10518.52 363
10519.49 284
10520.46 268
10521.43 261
10522.39 308
10523.36 280
10524.33 272
10525.30 302
10526.27 314
10527.24 306
10528.21 295
10529.17 258
10530.14 263
10531.11 294
10532.08 299
10533.05 276
10534.02 292
10534.99 322
10535.96 305
10536.93 293
10537.90 274
10538.86 289
10539.83 303
10540.80 297
10541.77 313
10542.74 295
10543.71 293
10544.68 298
10545.65 258
10546.62 265
10547.59 278
10548.56 299
10549.53 305
10550.50 334
10551.47 343
10552.44 295
10553.41 304
10554.38 253
10555.35 250
10556.32 271
10557.29 307
10558.26 341
10559.23 339
10560.20 297
10561.17 297
10562.14 285
10563.11 312
10564.08 288
10565.05 301
10566.02 300
10566.99 217
10567.96 260
10568.93 258
10569.90 325
10570.87 276
10571.84 285
10572.82 274
10573.79 302
10574.76 310
10575.73 302
10576.70 328
10577.67 329
10578.64 268
10579.61 289
10580.58 322
10581.55 333
10582.53 323
10583.50 339
10584.47 326
10585.44 264
10586.41 274
10587.38 298
10588.35 303
10589.33 345
10590.30 317
10591.27 315
10592.24 304
10593.21 320
10594.18 337
10595.16 292
10596.13 280
10597.10 312
10598.07 294
10599.04 323
10600.01 346
10600.99 299
10601.96 262
10602.93 288
10603.90 307
10604.88 311
10605.85 291
10606.82 293
10607.79 290
10608.77 321
10609.74 294
10610.71 316
10611.68 336
10612.66 351
10613.63 283
10614.60 282
10615.57 342
10616.55 294
10617.52 327
10618.49 309
10619.46 316
10620.44 326
10621.41 288
10622.38 323
10623.36 337
10624.33 322
10625.30 348
10626.28 321
10627.25 314
10628.22 325
10629.20 320
10630.17 365
10631.14 382
10632.12 333
10633.09 374
10634.06 406
10635.04 423
10636.01 433
10636.99 446
10637.96 486
10638.93 567
10639.91 476
10640.88 489
10641.85 544
10642.83 429
10643.80 443
10644.78 396
10645.75 403
10646.72 380
10647.70 338
10648.67 313
10649.65 349
10650.62 362
10651.60 340
10652.57 283
10653.55 320
10654.52 345
10655.49 328
10656.47 287
10657.44 285
10658.42 293
10659.39 373
10660.37 334
10661.34 320
10662.32 328
10663.29 308
10664.27 299
10665.24 303
10666.22 313
10667.19 306
10668.17 301
10669.14 280
10670.12 289
10671.09 286
10672.07 297
10673.04 348
10674.02 302
10675.00 262
10675.97 272
10676.95 284
10677.92 341
10678.90 339
10679.87 321
10680.85 306
10681.82 283
10682.80 308
10683.78 265
10684.75 311
10685.73 284
10686.70 292
10687.68 319
10688.66 301
10689.63 286
10690.61 303
10691.58 290
10692.56 306
10693.54 275
10694.51 309
10695.49 276
10696.47 260
10697.44 302
10698.42 355
10699.40 277
10700.37 271
10701.35 296
10702.33 309
10703.30 301
10704.28 306
10705.26 309
10706.23 311
10707.21 280
10708.19 301
10709.16 344
10710.14 319
10711.12 270
10712.10 286
10713.07 282
10714.05 288
10715.03 255
10716.01 308
10716.98 301
10717.96 303
10718.94 325
10719.91 336
10720.89 356
10721.87 342
10722.85 281
10723.83 308
10724.80 286
10725.78 284
10726.76 269
10727.74 295
10728.71 325
10729.69 315
10730.67 291
10731.65 298
10732.63 301
10733.60 308
10734.58 304
10735.56 279
10736.54 271
10737.52 332
10738.50 274
10739.47 266
10740.45 284
10741.43 305
10742.41 275
10743.39 278
10744.37 289
10745.35 332
10746.32 310
10747.30 287
10748.28 252
10749.26 232
10750.24 274
10751.22 255
10752.20 276
10753.18 272
10754.16 274
10755.14 279
10756.11 326
10757.09 301
10758.07 334
10759.05 280
10760.03 294
10761.01 291
10761.99 307
10762.97 329
10763.95 279
10764.93 288
10765.91 280
10766.89 300
10767.87 251
10768.85 281
10769.83 283
10770.81 288
10771.79 323
10772.77 271
10773.75 323
10774.73 352
10775.71 322
10776.69 339
10777.67 332
10778.65 331
10779.63 319
10780.61 340
10781.59 293
10782.57 268
10783.55 312
10784.53 289
10785.51 266
10786.49 282
10787.47 329
10788.45 317
10789.43 290
10790.41 250
10791.39 293
10792.38 305
10793.36 320
10794.34 298
10795.32 285
10796.30 309
10797.28 323
10798.26 296
10799.24 297
10800.22 342
10801.21 346
10802.19 270
10803.17 287
10804.15 289
10805.13 278
10806.11 299
10807.09 324
10808.07 313
10809.06 341
10810.04 330
10811.02 287
10812.00 323
10812.98 313
10813.97 301
10814.95 355
10815.93 364
10816.91 356
10817.89 327
10818.87 297
10819.86 309
10820.84 332
10821.82 340
10822.80 368
10823.79 361
10824.77 377
10825.75 342
10826.73 317
10827.72 292
10828.70 314
10829.68 327
10830.66 355
10831.65 323
10832.63 326
10833.61 327
10834.59 373
10835.58 319
10836.56 340
10837.54 367
10838.52 358
10839.51 370
10840.49 413
10841.47 403
10842.46 322
10843.44 370
10844.42 366
10845.41 387
10846.39 358
10847.37 360
10848.36 368
10849.34 339
10850.32 351
10851.31 322
10852.29 343
10853.27 361
10854.26 363
10855.24 372
10856.23 350
10857.21 358
10858.19 395
10859.18 374
10860.16 351
10861.14 349
10862.13 414
10863.11 395
10864.10 340
10865.08 355
10866.07 411
10867.05 427
10868.03 376
10869.02 371
10870.00 409
10870.99 421
10871.97 370
10872.96 396
10873.94 359
10874.92 384
10875.91 407
10876.89 371
10877.88 358
10878.86 405
10879.85 407
10880.83 441
10881.82 448
10882.80 389
10883.79 412
10884.77 429
10885.76 405
10886.74 461
10887.73 464
10888.71 474
10889.70 436
10890.68 444
10891.67 452
10892.65 471
10893.64 445
10894.63 486
10895.61 449
10896.60 421
10897.58 422
10898.57 465
10899.55 464
10900.54 461
10901.53 440
10902.51 456
10903.50 497
10904.48 510
10905.47 554
10906.46 532
10907.44 499
10908.43 486
10909.41 520
10910.40 515
10911.39 541
10912.37 558
10913.36 556
10914.34 537
10915.33 601
10916.32 617
10917.30 546
10918.29 569
10919.28 584
10920.26 555
10921.25 498
10922.24 537
10923.22 544
10924.21 619
10925.20 622
10926.18 624
10927.17 604
10928.16 572
10929.15 618
10930.13 595
10931.12 657
10932.11 639
10933.09 604
10934.08 584
10935.07 650
10936.06 712
10937.04 698
10938.03 633
10939.02 713
10940.01 746
10940.99 723
10941.98 727
10942.97 720
10943.96 760
10944.94 752
10945.93 789
10946.92 766
10947.91 739
10948.90 715
10949.88 783
10950.87 849
10951.86 870
10952.85 944
10953.84 1015
10954.82 1098
10955.81 1175
10956.80 1276
10957.79 1281
10958.78 1289
10959.77 1315
10960.75 1360
10961.74 1235
10962.73 1162
10963.72 1120
10964.71 1041
10965.70 1004
10966.69 910
10967.68 908
10968.66 977
10969.65 932
10970.64 877
10971.63 824
10972.62 842
10973.61 872
10974.60 829
10975.59 841
10976.58 867
10977.57 855
10978.55 886
10979.54 872
10980.53 912
10981.52 920
10982.51 851
10983.50 914
10984.49 884
10985.48 880
10986.47 878
10987.46 924
10988.45 825
10989.44 889
10990.43 1003
10991.42 1052
10992.41 1097
10993.40 1157
10994.39 1221
10995.38 1389
10996.37 1573
10997.36 1716
10998.35 1810
10999.34 1871
11000.33 1914
11001.32 1891
11002.31 1663
11003.30 1608
11004.29 1498
11005.28 1280
11006.27 1222
11007.26 1055
11008.25 1010
11009.24 967
11010.24 887
11011.23 855
11012.22 767
11013.21 759
11014.20 790
11015.19 734
11016.18 732
11017.17 747
11018.16 728
11019.15 712
11020.14 659
11021.14 658
11022.13 635
11023.12 644
11024.11 622
11025.10 671
11026.09 590
11027.08 669
11028.08 622
11029.07 583
11030.06 543
11031.05 567
11032.04 563
11033.03 589
11034.03 618
11035.02 572
11036.01 593
11037.00 556
11037.99 562
11038.99 545
11039.98 525
11040.97 506
11041.96 531
11042.95 526
11043.95 539
11044.94 480
11045.93 571
11046.92 541
11047.92 481
11048.91 527
11049.90 498
11050.89 519
11051.89 444
11052.88 506
11053.87 519
11054.86 558
11055.86 511
11056.85 538
11057.84 524
11058.83 500
11059.83 479
11060.82 485
11061.81 486
11062.81 530
11063.80 530
11064.79 531
11065.79 483
11066.78 495
11067.77 517
11068.77 487
11069.76 473
11070.75 536
11071.75 504
11072.74 511
11073.73 516
11074.73 542
11075.72 550
11076.71 524
11077.71 498
11078.70 496
11079.70 493
11080.69 527
11081.68 508
11082.68 506
11083.67 525
11084.67 506
11085.66 508
11086.65 534
11087.65 480
11088.64 502
11089.64 515
11090.63 486
11091.63 456
11092.62 474
11093.61 458
11094.61 456
11095.60 487
11096.60 449
11097.59 510
11098.59 453
11099.58 444
11100.58 472
11101.57 467
11102.57 477
11103.56 483
11104.56 420
11105.55 441
11106.55 439
11107.54 430
11108.54 408
11109.53 432
11110.53 487
11111.52 465
11112.52 425
11113.51 439
11114.51 404
11115.50 427
11116.50 420
11117.49 396
11118.49 434
11119.49 452
11120.48 458
11121.48 507
11122.47 424
11123.47 423
11124.46 393
11125.46 436
11126.46 458
11127.45 450
11128.45 415
11129.44 449
11130.44 446
11131.44 407
11132.43 397
11133.43 422
11134.43 372
11135.42 402
11136.42 463
11137.41 416
11138.41 389
11139.41 391
11140.40 429
11141.40 403
11142.40 422
11143.39 408
11144.39 394
11145.39 401
11146.38 403
11147.38 374
11148.38 399
11149.38 398
11150.37 384
11151.37 401
11152.37 439
11153.36 361
11154.36 398
11155.36 374
11156.36 378
11157.35 414
11158.35 347
11159.35 341
11160.34 375
11161.34 386
11162.34 369
11163.34 393
11164.33 431
11165.33 384
11166.33 406
11167.33 387
11168.33 395
11169.32 396
11170.32 346
11171.32 383
11172.32 396
11173.32 420
11174.31 362
11175.31 390
11176.31 358
11177.31 400
11178.31 406
11179.30 426
11180.30 419
11181.30 413
11182.30 385
11183.30 383
11184.30 397
11185.30 386
11186.29 396
11187.29 439
11188.29 453
11189.29 441
11190.29 505
11191.29 454
11192.29 430
11193.29 475
11194.28 497
11195.28 478
11196.28 507
11197.28 485
11198.28 439
11199.28 446
11200.28 432
11201.28 435
11202.28 410
11203.28 397
11204.28 364
11205.28 398
11206.28 475
11207.28 440
11208.28 432
11209.27 400
11210.27 418
11211.27 396
11212.27 389
11213.27 384
11214.27 372
11215.27 423
11216.27 350
11217.27 364
11218.27 342
11219.27 366
11220.27 378
11221.27 456
11222.27 466
11223.27 444
11224.27 379
11225.28 356
11226.28 394
11227.28 392
11228.28 401
11229.28 374
11230.28 308
11231.28 326
11232.28 351
11233.28 345
11234.28 357
11235.28 326
11236.28 327
11237.28 375
11238.28 323
11239.28 304
11240.29 311
11241.29 309
11242.29 334
11243.29 334
11244.29 347
11245.29 337
11246.29 353
11247.29 357
11248.30 363
11249.30 317
11250.30 316
11251.30 307
11252.30 335
11253.30 418
11254.31 347
11255.31 339
11256.31 337
11257.31 337
11258.31 360
11259.31 348
11260.32 335
11261.32 312
11262.32 325
11263.32 330
11264.32 317
11265.33 317
11266.33 361
11267.33 336
11268.33 346
11269.34 348
11270.34 343
11271.34 356
11272.34 353
11273.35 378
11274.35 345
11275.35 354
11276.35 312
11277.36 365
11278.36 365
11279.36 366
11280.36 339
11281.37 353
11282.37 334
11283.37 341
11284.38 343
11285.38 388
11286.38 345
11287.38 396
11288.39 363
11289.39 314
11290.39 308
11291.40 335
11292.40 394
11293.40 381
11294.41 346
11295.41 343
11296.41 344
11297.42 360
11298.42 355
11299.43 347
11300.43 389
11301.43 346
11302.44 340
11303.44 364
11304.44 333
11305.45 360
11306.45 368
11307.46 418
11308.46 427
11309.47 433
11310.47 466
11311.47 456
11312.48 533
11313.48 513
11314.49 511
11315.49 429
11316.50 462
11317.50 416
11318.50 373
11319.51 391
11320.51 389
11321.52 333
11322.52 313
11323.53 354
11324.53 377
11325.54 327
11326.54 331
11327.55 318
11328.55 280
11329.56 302
11330.56 284
11331.57 284
11332.57 344
11333.58 350
11334.58 300
11335.59 342
11336.59 325
11337.60 299
11338.60 284
11339.61 311
11340.61 314
11341.62 283
11342.63 302
11343.63 276
11344.64 294
11345.64 298
11346.65 266
11347.65 300
11348.66 241
11349.67 277
11350.67 271
11351.68 274
11352.68 253
11353.69 241
11354.70 263
11355.70 266
11356.71 291
11357.72 262
11358.72 272
11359.73 295
11360.73 289
11361.74 288
11362.75 265
11363.75 287
11364.76 305
11365.77 283
11366.77 288
11367.78 306
11368.79 295
11369.79 290
11370.80 259
11371.81 298
11372.81 301
11373.82 260
11374.83 288
11375.84 329
11376.84 331
11377.85 252
11378.86 300
11379.86 291
11380.87 336
11381.88 308
11382.89 271
11383.89 306
11384.90 342
11385.91 326
11386.92 360
11387.92 282
11388.93 292
11389.94 319
11390.95 290
11391.95 240
11392.96 257
11393.97 277
11394.98 271
11395.99 294
11396.99 328
11398.00 287
11399.01 321
11400.02 285
11401.03 255
11402.03 278
11403.04 290
11404.05 287
11405.06 301
11406.07 285
11407.08 319
11408.09 317
11409.09 303
11410.10 281
11411.11 281
11412.12 298
11413.13 316
11414.14 305
11415.15 277
11416.15 295
11417.16 259
11418.17 261
11419.18 291
11420.19 272
11421.20 334
11422.21 296
11423.22 320
11424.23 304
11425.24 300
11426.25 270
11427.26 260
11428.26 270
11429.27 270
11430.28 270
11431.29 266
11432.30 262
11433.31 288
11434.32 285
11435.33 252
11436.34 275
11437.35 269
11438.36 282
11439.37 290
11440.38 351
11441.39 249
11442.40 235
11443.41 263
11444.42 261
11445.43 269
11446.44 252
11447.45 289
11448.46 288
11449.47 254
11450.48 251
11451.49 266
11452.50 265
11453.51 277
11454.52 268
11455.53 296
11456.55 315
11457.56 282
11458.57 270
11459.58 306
11460.59 315
11461.60 296
11462.61 340
11463.62 290
11464.63 247
11465.64 239
11466.65 290
11467.67 256
11468.68 281
11469.69 293
11470.70 277
11471.71 290
11472.72 256
11473.73 259
11474.74 294
11475.76 266
11476.77 293
11477.78 261
11478.79 289
11479.80 265
11480.81 282
11481.83 265
11482.84 288
11483.85 291
11484.86 242
11485.87 248
11486.89 276
11487.90 299
11488.91 291
11489.92 270
11490.93 287
11491.95 255
11492.96 246
11493.97 269
11494.98 245
11496.00 239
11497.01 249
11498.02 270
11499.03 268
11500.05 262
11501.06 283
11502.07 264
11503.08 270
11504.10 276
11505.11 283
11506.12 267
11507.13 255
11508.15 251
11509.16 241
11510.17 254
11511.19 232
11512.20 273
11513.21 249
11514.23 264
11515.24 241
11516.25 253
11517.27 249
11518.28 277
11519.29 299
11520.31 275
11521.32 290
11522.33 255
11523.35 263
11524.36 247
11525.37 251
11526.39 260
11527.40 250
11528.42 259
11529.43 240
11530.44 286
11531.46 289
11532.47 235
11533.48 283
11534.50 282
11535.51 270
11536.53 265
11537.54 267
11538.56 258
11539.57 253
11540.58 268
11541.60 268
11542.61 259
11543.63 272
11544.64 276
11545.66 306
11546.67 257
11547.69 242
11548.70 286
11549.72 220
11550.73 252
11551.75 216
11552.76 217
11553.78 287
11554.79 258
11555.81 239
11556.82 273
11557.84 247
11558.85 238
11559.87 263
11560.88 276
11561.90 273
11562.91 281
11563.93 262
11564.94 246
11565.96 263
11566.97 237
11567.99 232
11569.00 250
11570.02 251
11571.04 281
11572.05 236
11573.07 218
11574.08 253
11575.10 260
11576.11 237
11577.13 257
11578.15 263
11579.16 279
11580.18 250
11581.20 317
11582.21 294
11583.23 316
11584.24 297
11585.26 277
11586.28 289
11587.29 276
11588.31 257
11589.33 336
11590.34 290
11591.36 279
11592.38 305
11593.39 280
11594.41 314
11595.43 283
11596.44 300
11597.46 330
11598.48 333
11599.49 377
11600.51 374
11601.53 332
11602.54 364
11603.56 392
11604.58 397
11605.60 368
11606.61 321
11607.63 296
11608.65 341
11609.67 346
11610.68 370
11611.70 293
11612.72 299
11613.74 307
11614.75 272
11615.77 286
11616.79 279
11617.81 282
11618.82 289
11619.84 309
11620.86 269
11621.88 272
11622.90 278
11623.91 269
11624.93 283
11625.95 255
11626.97 268
11627.99 243
11629.00 256
11630.02 285
11631.04 273
11632.06 249
11633.08 247
11634.10 269
11635.11 269
11636.13 291
11637.15 270
11638.17 263
11639.19 292
11640.21 285
11641.23 251
11642.25 270
11643.26 210
11644.28 234
11645.30 249
11646.32 250
11647.34 255
11648.36 264
11649.38 281
11650.40 293
11651.42 277
11652.44 222
11653.46 216
11654.47 274
11655.49 270
11656.51 264
11657.53 274
11658.55 270
11659.57 262
11660.59 256
11661.61 292
11662.63 262
11663.65 252
11664.67 274
11665.69 265
11666.71 269
11667.73 308
11668.75 318
11669.77 291
11670.79 287
11671.81 297
11672.83 314
11673.85 271
11674.87 254
11675.89 246
11676.91 258
11677.93 260
11678.95 285
11679.97 256
11680.99 272
11682.01 243
11683.03 247
11684.06 242
11685.08 262
11686.10 245
11687.12 244
11688.14 245
11689.16 234
11690.18 243
11691.20 261
11692.22 268
11693.24 245
11694.26 258
11695.29 256
11696.31 285
11697.33 323
11698.35 284
11699.37 255
11700.39 243
11701.41 255
11702.43 268
11703.46 266
11704.48 288
11705.50 261
11706.52 320
11707.54 265
11708.56 263
11709.59 264
11710.61 220
11711.63 252
11712.65 252
11713.67 260
11714.70 219
11715.72 226
11716.74 209
11717.76 229
11718.78 291
11719.81 294
11720.83 284
11721.85 280
11722.87 303
11723.90 273
11724.92 256
11725.94 256
11726.96 286
11727.99 297
11729.01 298
11730.03 288
11731.05 286
11732.08 310
11733.10 322
11734.12 270
11735.15 269
11736.17 274
11737.19 244
11738.21 274
11739.24 255
11740.26 244
11741.28 285
11742.31 293
11743.33 240
11744.35 251
11745.38 264
11746.40 244
11747.42 233
11748.45 245
11749.47 272
11750.49 279
11751.52 272
11752.54 233
11753.56 276
11754.59 266
11755.61 265
11756.64 255
11757.66 284
11758.68 282
11759.71 263
11760.73 254
11761.76 277
11762.78 238
11763.80 249
11764.83 249
11765.85 289
11766.88 299
11767.90 295
11768.93 260
11769.95 250
11770.97 268
11772.00 281
11773.02 282
11774.05 265
11775.07 311
11776.10 295
11777.12 237
11778.15 294
11779.17 264
11780.20 279
11781.22 273
11782.25 245
11783.27 266
11784.30 297
11785.32 326
11786.35 324
11787.37 307
11788.40 263
11789.42 311
11790.45 287
11791.47 329
11792.50 316
11793.52 309
11794.55 328
11795.57 339
11796.60 293
11797.63 298
11798.65 315
11799.68 273
11800.70 297
11801.73 296
11802.75 317
11803.78 315
11804.81 331
11805.83 328
11806.86 341
11807.88 368
11808.91 336
11809.94 324
11810.96 357
11811.99 333
11813.02 317
11814.04 290
11815.07 287
11816.09 280
11817.12 314
11818.15 312
11819.17 322
11820.20 305
11821.23 275
11822.25 322
11823.28 329
11824.31 287
11825.33 357
11826.36 327
11827.39 277
11828.42 315
11829.44 332
11830.47 341
11831.50 351
11832.52 369
11833.55 380
11834.58 363
11835.61 358
11836.63 348
11837.66 343
11838.69 397
11839.71 373
11840.74 366
11841.77 358
11842.80 360
11843.83 395
11844.85 374
11845.88 337
11846.91 385
11847.94 346
11848.96 388
11849.99 390
11851.02 353
11852.05 371
11853.08 394
11854.10 429
11855.13 398
11856.16 409
11857.19 380
11858.22 409
11859.24 446
11860.27 416
11861.30 444
11862.33 472
11863.36 431
11864.39 402
11865.42 465
11866.44 459
11867.47 451
11868.50 386
11869.53 432
11870.56 457
11871.59 425
11872.62 498
11873.65 460
11874.67 444
11875.70 486
11876.73 491
11877.76 491
11878.79 529
11879.82 511
11880.85 496
11881.88 541
11882.91 578
11883.94 557
11884.97 545
11886.00 543
11887.03 578
11888.06 624
11889.09 568
11890.11 585
11891.14 612
11892.17 595
11893.20 647
11894.23 613
11895.26 663
11896.29 691
11897.32 734
11898.35 817
11899.38 842
11900.41 881
11901.44 870
11902.47 910
11903.50 857
11904.53 791
11905.56 780
11906.59 786
11907.63 770
11908.66 758
11909.69 677
11910.72 720
11911.75 668
11912.78 759
11913.81 761
11914.84 688
11915.87 715
11916.90 715
11917.93 754
11918.96 733
11919.99 740
11921.02 722
11922.06 725
11923.09 766
11924.12 856
11925.15 916
11926.18 1013
11927.21 1079
11928.24 1231
11929.27 1335
11930.31 1339
11931.34 1401
11932.37 1399
11933.40 1287
11934.43 1209
11935.46 1130
11936.49 1025
11937.53 950
11938.56 877
11939.59 808
11940.62 759
11941.65 690
11942.69 663
11943.72 625
11944.75 663
11945.78 628
11946.81 642
11947.85 582
11948.88 596
11949.91 580
11950.94 567
11951.97 578
11953.01 538
11954.04 519
11955.07 542
11956.10 567
11957.14 532
11958.17 602
11959.20 570
11960.24 563
11961.27 516
11962.30 514
11963.33 497
11964.37 539
11965.40 564
11966.43 537
11967.47 537
11968.50 533
11969.53 508
11970.56 563
11971.60 592
11972.63 581
11973.66 507
11974.70 549
11975.73 548
11976.76 509
11977.80 466
11978.83 479
11979.86 515
11980.90 508
11981.93 485
11982.97 548
11984.00 557
11985.03 491
11986.07 525
11987.10 521
11988.13 535
11989.17 515
11990.20 484
11991.24 530
11992.27 520
11993.30 464
11994.34 506
11995.37 536
11996.41 491
11997.44 519
11998.48 543
11999.51 526
12000.54 508
12001.58 530
12002.61 500
12003.65 509
12004.68 540
12005.72 540
12006.75 537
12007.79 582
12008.82 549
12009.86 549
12010.89 585
12011.93 607
12012.96 618
12014.00 598
12015.03 611
12016.07 616
12017.10 690
12018.14 628
12019.17 601
12020.21 644
12021.24 608
12022.28 597
12023.31 651
12024.35 598
12025.38 601
12026.42 622
12027.46 586
12028.49 609
12029.53 586
12030.56 580
12031.60 615
12032.63 604
12033.67 644
12034.71 621
12035.74 612
12036.78 584
12037.81 522
12038.85 539
12039.89 563
12040.92 529
12041.96 525
12042.99 610
12044.03 602
12045.07 537
12046.10 597
12047.14 579
12048.18 541
12049.21 561
12050.25 604
12051.29 575
12052.32 602
12053.36 593
12054.40 582
12055.43 626
12056.47 631
12057.51 589
12058.54 597
12059.58 612
12060.62 618
12061.65 610
12062.69 624
12063.73 633
12064.77 671
12065.80 664
12066.84 651
12067.88 673
12068.92 698
12069.95 703
12070.99 626
12072.03 666
12073.07 625
12074.10 652
12075.14 621
12076.18 656
12077.22 633
12078.25 658
12079.29 651
12080.33 658
12081.37 659
12082.41 667
12083.44 696
12084.48 731
12085.52 720
12086.56 801
12087.60 812
12088.63 814
12089.67 725
12090.71 793
12091.75 827
12092.79 854
12093.83 826
12094.86 773
12095.90 852
12096.94 873
12097.98 994
12099.02 1056
12100.06 1068
12101.10 1162
12102.13 1190
12103.17 1260
12104.21 1248
12105.25 1239
12106.29 1059
12107.33 975
12108.37 882
12109.41 868
12110.45 793
12111.49 780
12112.53 721
12113.56 702
12114.60 707
12115.64 620
12116.68 582
12117.72 556
12118.76 575
12119.80 561
12120.84 533
12121.88 504
12122.92 526
12123.96 516
12125.00 480
12126.04 478
12127.08 500
12128.12 482
12129.16 463
12130.20 452
12131.24 475
12132.28 418
12133.32 429
12134.36 473
12135.40 444
12136.44 460
12137.48 416
12138.52 414
12139.56 440
12140.60 465
12141.64 426
12142.68 453
12143.72 412
12144.76 411
12145.81 450
12146.85 420
12147.89 375
12148.93 404
12149.97 394
12151.01 392
12152.05 356
12153.09 392
12154.13 400
12155.17 395
12156.21 366
12157.26 393
12158.30 479
12159.34 454
12160.38 412
12161.42 408
12162.46 425
12163.50 358
12164.55 385
12165.59 433
12166.63 379
12167.67 440
12168.71 378
12169.75 407
12170.80 386
12171.84 398
12172.88 391
12173.92 412
12174.96 419
12176.00 443
12177.05 417
12178.09 373
12179.13 436
12180.17 451
12181.22 396
12182.26 388
12183.30 402
12184.34 416
12185.38 360
12186.43 389
12187.47 395
12188.51 382
12189.55 393
12190.60 401
12191.64 407
12192.68 379
12193.72 405
12194.77 392
12195.81 389
12196.85 383
12197.90 429
12198.94 376
12199.98 378
12201.03 411
12202.07 414
12203.11 379
12204.15 341
12205.20 413
12206.24 450
12207.28 414
12208.33 412
12209.37 373
12210.41 323
12211.46 338
12212.50 374
12213.55 384
12214.59 324
12215.63 338
12216.68 377
12217.72 357
12218.76 348
12219.81 342
12220.85 345
12221.90 369
12222.94 382
12223.98 344
12225.03 381
12226.07 372
12227.12 374
12228.16 348
12229.20 317
12230.25 347
12231.29 320
12232.34 342
12233.38 345
12234.43 329
12235.47 313
12236.52 338
12237.56 393
12238.61 423
12239.65 396
12240.69 361
12241.74 331
12242.78 327
12243.83 336
12244.87 313
12245.92 328
12246.96 319
12248.01 345
12249.05 338
12250.10 303
12251.14 309
12252.19 339
12253.24 334
12254.28 317
12255.33 315
12256.37 300
12257.42 318
12258.46 304
12259.51 310
12260.55 297
12261.60 289
12262.64 273
12263.69 320
12264.74 319
12265.78 328
12266.83 326
12267.87 313
12268.92 303
12269.97 320
12271.01 307
12272.06 334
12273.10 342
12274.15 338
12275.20 322
12276.24 322
12277.29 300
12278.34 291
12279.38 257
12280.43 299
12281.47 310
12282.52 328
12283.57 301
12284.61 353
12285.66 356
12286.71 283
12287.75 312
12288.80 318
12289.85 313
12290.90 323
12291.94 337
12292.99 315
12294.04 299
12295.08 323
12296.13 296
12297.18 322
12298.22 296
12299.27 359
12300.32 306
12301.37 305
12302.41 336
12303.46 314
12304.51 287
12305.56 351
12306.60 285
12307.65 270
12308.70 294
12309.75 304
12310.79 300
12311.84 314
12312.89 272
12313.94 296
12314.99 329
12316.03 268
12317.08 242
12318.13 230
12319.18 256
12320.23 288
12321.27 276
12322.32 258
12323.37 253
12324.42 284
12325.47 284
12326.52 285
12327.56 256
12328.61 310
12329.66 307
12330.71 309
12331.76 290
12332.81 281
12333.86 262
12334.91 271
12335.95 272
12337.00 293
12338.05 306
12339.10 280
12340.15 249
12341.20 271
12342.25 277
12343.30 277
12344.35 263
12345.40 290
12346.44 321
12347.49 317
12348.54 288
12349.59 266
12350.64 267
12351.69 261
12352.74 270
12353.79 255
12354.84 277
12355.89 284
12356.94 290
12357.99 244
12359.04 275
12360.09 265
12361.14 283
12362.19 280
12363.24 279
12364.29 277
12365.34 258
12366.39 282
12367.44 274
12368.49 300
12369.54 301
12370.59 308
12371.64 293
12372.69 279
12373.74 248
12374.79 325
12375.84 288
12376.89 312
12377.94 297
12378.99 289
12380.05 317
12381.10 247
12382.15 266
12383.20 285
12384.25 313
12385.30 286
12386.35 249
12387.40 296
12388.45 314
12389.50 308
12390.55 330
12391.61 307
12392.66 273
12393.71 257
12394.76 281
12395.81 329
12396.86 337
12397.91 297
12398.97 304
12400.02 296
12401.07 324
12402.12 297
12403.17 340
12404.22 294
12405.28 323
12406.33 309
12407.38 293
12408.43 319
12409.48 330
12410.53 314
12411.59 348
12412.64 344
12413.69 363
12414.74 324
12415.80 297
12416.85 317
12417.90 295
12418.95 305
12420.00 307
12421.06 306
12422.11 311
12423.16 322
12424.21 328
12425.27 325
12426.32 318
12427.37 329
12428.43 326
12429.48 310
12430.53 335
12431.58 360
12432.64 327
12433.69 336
12434.74 327
12435.80 308
12436.85 302
12437.90 342
12438.96 313
12440.01 308
12441.06 343
12442.12 369
12443.17 327
12444.22 285
12445.28 313
12446.33 341
12447.38 350
12448.44 319
12449.49 307
12450.54 343
12451.60 323
12452.65 309
12453.71 326
12454.76 343
12455.81 343
12456.87 346
12457.92 330
12458.98 307
12460.03 390
12461.08 411
12462.14 348
12463.19 337
12464.25 360
12465.30 388
12466.35 410
12467.41 431
12468.46 478
12469.52 564
12470.57 568
12471.63 588
12472.68 624
12473.74 705
12474.79 723
12475.85 750
12476.90 781
12477.96 765
12479.01 704
12480.07 632
12481.12 613
12482.18 571
12483.23 544
12484.29 508
12485.34 484
12486.40 462
12487.45 461
12488.51 408
12489.56 461
12490.62 433
12491.67 434
12492.73 389
12493.78 394
12494.84 385
12495.90 356
12496.95 338
12498.01 338
12499.06 326
12500.12 328
12501.17 331
12502.23 349
12503.29 409
12504.34 362
12505.40 340
12506.45 367
12507.51 352
12508.57 295
12509.62 309
12510.68 372
12511.73 371
12512.79 320
12513.85 353
12514.90 332
12515.96 297
12517.02 328
12518.07 320
12519.13 340
12520.19 363
12521.24 313
12522.30 295
12523.36 322
12524.41 296
12525.47 315
12526.53 339
12527.58 333
12528.64 320
12529.70 338
12530.76 321
12531.81 332
12532.87 349
12533.93 365
12534.98 386
12536.04 333
12537.10 327
12538.16 370
12539.21 307
12540.27 346
12541.33 327
12542.39 339
12543.44 367
12544.50 336
12545.56 361
12546.62 383
12547.68 337
12548.73 379
12549.79 374
12550.85 397
12551.91 404
12552.96 354
12554.02 439
12555.08 437
12556.14 404
12557.20 419
12558.26 406
12559.31 365
12560.37 378
12561.43 378
12562.49 400
12563.55 353
12564.61 336
12565.66 362
12566.72 383
12567.78 388
12568.84 336
12569.90 321
12570.96 333
12572.02 330
12573.08 356
12574.13 362
12575.19 345
12576.25 382
12577.31 314
12578.37 361
12579.43 353
12580.49 307
12581.55 286
12582.61 315
12583.67 304
12584.73 315
12585.79 332
12586.85 352
12587.91 327
12588.96 309
12590.02 328
12591.08 322
12592.14 309
12593.20 300
12594.26 286
12595.32 276
12596.38 323
12597.44 314
12598.50 278
12599.56 300
12600.62 330
12601.68 319
12602.74 310
12603.80 301
12604.86 270
12605.92 301
12606.98 279
12608.04 285
12609.10 275
12610.17 304
12611.23 298
12612.29 309
12613.35 307
12614.41 289
12615.47 300
12616.53 326
12617.59 349
12618.65 329
12619.71 301
12620.77 263
12621.83 304
12622.89 315
12623.95 314
12625.02 321
12626.08 306
12627.14 282
12628.20 301
12629.26 291
12630.32 296
12631.38 273
12632.44 252
12633.51 299
12634.57 313
12635.63 256
12636.69 254
12637.75 285
12638.81 276
12639.88 289
12640.94 244
12642.00 286
12643.06 310
12644.12 279
12645.18 268
12646.25 298
12647.31 268
12648.37 258
12649.43 282
12650.50 306
12651.56 299
12652.62 276
12653.68 249
12654.74 251
12655.81 238
12656.87 266
12657.93 268
12658.99 249
12660.06 246
12661.12 292
12662.18 296
12663.24 254
12664.31 259
12665.37 273
12666.43 252
12667.50 300
12668.56 311
12669.62 267
12670.68 231
12671.75 259
12672.81 253
12673.87 258
12674.94 269
12676.00 280
12677.06 289
12678.13 245
12679.19 264
12680.25 277
12681.32 269
12682.38 254
12683.44 251
12684.51 259
12685.57 288
12686.63 296
12687.70 288
12688.76 283
12689.83 319
12690.89 265
12691.95 276
12693.02 253
12694.08 272
12695.15 305
12696.21 298
12697.27 277
12698.34 275
12699.40 305
12700.47 289
12701.53 263
12702.60 304
12703.66 302
12704.72 296
12705.79 329
12706.85 271
12707.92 291
12708.98 274
12710.05 275
12711.11 314
12712.18 278
12713.24 298
12714.31 372
12715.37 326
12716.44 276
12717.50 293
12718.57 327
12719.63 324
12720.70 290
12721.76 297
12722.83 317
12723.89 287
12724.96 253
12726.02 291
12727.09 279
12728.15 275
12729.22 323
12730.28 335
12731.35 293
12732.41 313
12733.48 312
12734.55 345
12735.61 298
12736.68 263
12737.74 274
12738.81 295
12739.88 285
12740.94 296
12742.01 280
12743.07 292
12744.14 273
12745.21 324
12746.27 283
12747.34 278
12748.40 355
12749.47 266
12750.54 231
12751.60 237
12752.67 284
12753.74 265
12754.80 233
12755.87 202
12756.94 243
12758.00 286
12759.07 291
12760.14 268
12761.20 277
12762.27 249
12763.34 277
12764.40 294
12765.47 261
12766.54 257
12767.60 285
12768.67 274
12769.74 308
12770.81 264
12771.87 259
12772.94 297
12774.01 304
12775.08 233
12776.14 259
12777.21 275
12778.28 277
12779.35 242
12780.41 276
12781.48 264
12782.55 306
12783.62 285
12784.68 280
12785.75 274
12786.82 268
12787.89 273
12788.96 263
12790.02 250
12791.09 244
12792.16 299
12793.23 262
12794.30 263
12795.36 265
12796.43 269
12797.50 267
12798.57 307
12799.64 274
12800.71 267
12801.77 265
12802.84 293
12803.91 286
12804.98 310
12806.05 285
12807.12 335
12808.19 289
12809.25 269
12810.32 298
12811.39 261
12812.46 272
12813.53 366
12814.60 343
12815.67 336
12816.74 319
12817.81 324
12818.88 322
12819.95 286
12821.01 285
12822.08 329
12823.15 273
12824.22 289
12825.29 291
12826.36 294
12827.43 274
12828.50 276
12829.57 288
12830.64 297
12831.71 306
12832.78 303
12833.85 307
12834.92 262
12835.99 272
12837.06 270
12838.13 273
12839.20 258
12840.27 278
12841.34 283
12842.41 307
12843.48 265
12844.55 216
12845.62 241
12846.69 276
12847.76 243
12848.83 229
12849.90 249
12850.97 257
12852.04 291
12853.11 289
12854.19 268
12855.26 229
12856.33 268
12857.40 281
12858.47 262
12859.54 258
12860.61 219
12861.68 216
12862.75 205
12863.82 220
12864.89 249
12865.97 198
12867.04 219
12868.11 228
12869.18 228
12870.25 269
12871.32 260
12872.39 253
12873.47 224
12874.54 270
12875.61 228
12876.68 261
12877.75 217
12878.82 262
12879.90 248
12880.97 222
12882.04 231
12883.11 249
12884.18 221
12885.25 261
12886.33 247
12887.40 234
12888.47 243
12889.54 254
12890.62 220
12891.69 232
12892.76 266
12893.83 253
12894.90 193
12895.98 202
12897.05 236
12898.12 248
12899.19 255
12900.27 243
12901.34 244
12902.41 234
12903.49 249
12904.56 225
12905.63 257
12906.70 253
12907.78 227
12908.85 231
12909.92 256
12911.00 257
12912.07 213
12913.14 208
12914.22 222
12915.29 233
12916.36 233
12917.44 233
12918.51 215
12919.58 265
12920.66 236
12921.73 238
12922.80 229
12923.88 217
12924.95 244
12926.02 268
12927.10 201
12928.17 217
12929.24 231
12930.32 223
12931.39 245
12932.47 228
12933.54 244
12934.61 233
12935.69 232
12936.76 258
12937.84 239
12938.91 214
12939.99 227
12941.06 249
12942.13 224
12943.21 232
12944.28 173
12945.36 220
12946.43 260
12947.51 258
12948.58 227
12949.66 225
12950.73 239
12951.81 262
12952.88 230
12953.95 248
12955.03 238
12956.10 224
12957.18 244
12958.25 244
12959.33 233
12960.40 209
12961.48 199
12962.56 239
12963.63 242
12964.71 200
12965.78 225
12966.86 240
12967.93 290
12969.01 254
12970.08 255
12971.16 227
12972.23 238
12973.31 224
12974.39 225
12975.46 216
12976.54 211
12977.61 230
12978.69 220
12979.76 222
12980.84 237
12981.92 237
12982.99 234
12984.07 265
12985.14 228
12986.22 217
12987.30 252
12988.37 239
12989.45 240
12990.53 213
12991.60 249
12992.68 249
12993.76 263
12994.83 243
12995.91 268
12996.99 248
12998.06 266
12999.14 216
13000.22 208
13001.29 254
13002.37 251
13003.45 226
13004.52 213
13005.60 231
13006.68 259
13007.75 255
13008.83 237
13009.91 248
13010.99 220
13012.06 199
13013.14 241
13014.22 253
13015.30 234
13016.37 216
13017.45 221
13018.53 270
13019.61 248
13020.68 230
13021.76 234
13022.84 223
13023.92 212
13024.99 227
13026.07 251
13027.15 262
13028.23 282
13029.31 277
13030.38 235
13031.46 256
13032.54 259
13033.62 235
13034.70 311
13035.77 274
13036.85 233
13037.93 226
13039.01 253
13040.09 257
13041.17 211
13042.24 222
13043.32 218
13044.40 221
13045.48 295
13046.56 236
13047.64 220
13048.72 212
13049.80 236
13050.87 206
13051.95 223
13053.03 265
13054.11 248
13055.19 265
13056.27 228
13057.35 229
13058.43 249
13059.51 284
13060.59 229
13061.67 262
13062.74 291
13063.82 281
13064.90 241
13065.98 253
13067.06 220
13068.14 249
13069.22 265
13070.30 246
13071.38 228
13072.46 212
13073.54 235
13074.62 249
13075.70 230
13076.78 219
13077.86 248
13078.94 242
13080.02 247
13081.10 283
13082.18 196
13083.26 212
13084.34 258
13085.42 228
13086.50 193
13087.58 193
13088.66 230
13089.74 234
13090.82 245
13091.90 231
13092.99 236
13094.07 272
13095.15 271
13096.23 224
13097.31 187
13098.39 208
13099.47 248
13100.55 214
13101.63 187
13102.71 241
13103.79 259
13104.88 243
13105.96 250
13107.04 290
13108.12 282
13109.20 263
13110.28 251
13111.36 242
13112.44 216
13113.53 220
13114.61 234
13115.69 195
13116.77 236
13117.85 265
13118.93 237
13120.02 242
13121.10 239
13122.18 226
13123.26 225
13124.34 246
13125.42 267
13126.51 254
13127.59 231
13128.67 249
13129.75 227
13130.84 249
13131.92 217
13133.00 244
13134.08 240
13135.16 233
13136.25 238
13137.33 200
13138.41 237
13139.49 218
13140.58 253
13141.66 217
13142.74 268
13143.82 253
13144.91 273
13145.99 256
13147.07 211
13148.16 215
13149.24 255
13150.32 272
13151.41 225
13152.49 252
13153.57 273
13154.65 249
13155.74 277
13156.82 268
13157.90 257
13158.99 248
13160.07 265
13161.15 291
13162.24 254
13163.32 282
13164.40 254
13165.49 263
13166.57 253
13167.66 267
13168.74 270
13169.82 284
13170.91 218
13171.99 207
13173.08 244
13174.16 247
13175.24 245
13176.33 280
13177.41 256
13178.50 281
13179.58 251
13180.66 262
13181.75 316
13182.83 279
13183.92 282
13185.00 300
13186.09 273
13187.17 278
13188.25 273
13189.34 252
13190.42 262
13191.51 277
13192.59 265
13193.68 271
13194.76 290
13195.85 321
13196.93 284
13198.02 253
13199.10 277
13200.19 267
13201.27 255
13202.36 242
13203.44 254
13204.53 314
13205.61 290
13206.70 273
13207.78 254
13208.87 264
13209.96 272
13211.04 277
13212.13 248
13213.21 237
13214.30 281
13215.38 280
13216.47 295
13217.55 279
13218.64 304
13219.73 315
13220.81 289
13221.90 267
13222.98 273
13224.07 264
13225.16 324
13226.24 312
13227.33 301
13228.41 282
13229.50 266
13230.59 310
13231.67 317
13232.76 282
13233.85 294
13234.93 232
13236.02 314
13237.11 278
13238.19 265
13239.28 283
13240.37 300
13241.45 291
13242.54 271
13243.63 302
13244.71 321
13245.80 324
13246.89 316
13247.97 325
13249.06 286
13250.15 334
13251.24 333
13252.32 341
13253.41 351
13254.50 317
13255.58 317
13256.67 345
13257.76 352
13258.85 341
13259.93 324
13261.02 293
13262.11 315
13263.20 358
13264.28 340
13265.37 345
13266.46 331
13267.55 370
13268.64 364
13269.72 317
13270.81 330
13271.90 347
13272.99 354
13274.08 349
13275.16 340
13276.25 360
13277.34 397
13278.43 420
13279.52 397
13280.61 386
13281.69 389
13282.78 400
13283.87 404
13284.96 388
13286.05 371
13287.14 403
13288.23 368
13289.31 416
13290.40 417
13291.49 396
13292.58 409
13293.67 412
13294.76 441
13295.85 403
13296.94 379
13298.03 432
13299.11 422
13300.20 400
13301.29 449
13302.38 412
13303.47 501
13304.56 499
13305.65 499
13306.74 443
13307.83 469
13308.92 519
13310.01 501
13311.10 474
13312.19 520
13313.28 485
13314.37 494
13315.46 500
13316.55 451
13317.64 487
13318.73 507
13319.82 506
13320.91 464
13322.00 433
13323.09 472
13324.18 479
13325.27 494
13326.36 459
13327.45 462
13328.54 465
13329.63 482
13330.72 514
13331.81 467
13332.90 456
13333.99 528
13335.08 441
13336.17 509
13337.26 512
13338.35 530
13339.44 534
13340.53 505
13341.62 506
13342.72 494
13343.81 506
13344.90 517
13345.99 492
13347.08 546
13348.17 555
13349.26 569
13350.35 551
13351.44 512
13352.54 497
13353.63 460
13354.72 509
13355.81 508
13356.90 522
13357.99 561
13359.08 588
13360.18 656
13361.27 635
13362.36 671
13363.45 706
13364.54 693
13365.63 708
13366.73 710
13367.82 731
13368.91 664
13370.00 675
13371.09 699
13372.19 703
13373.28 615
13374.37 586
13375.46 600
13376.56 544
13377.65 531
13378.74 555
13379.83 486
13380.93 481
13382.02 507
13383.11 482
13384.20 479
13385.30 528
13386.39 502
13387.48 499
13388.57 464
13389.67 455
13390.76 498
13391.85 443
13392.95 425
13394.04 449
13395.13 470
13396.22 443
13397.32 424
13398.41 422
13399.50 433
13400.60 442
13401.69 442
13402.78 424
13403.88 445
13404.97 437
13406.06 462
13407.16 496
13408.25 450
13409.35 431
13410.44 386
13411.53 417
13412.63 469
13413.72 454
13414.81 461
13415.91 412
13417.00 466
13418.10 452
13419.19 452
13420.28 434
13421.38 376
13422.47 456
13423.57 452
13424.66 429
13425.76 399
13426.85 422
13427.94 449
13429.04 445
13430.13 451
13431.23 480
13432.32 442
13433.42 459
13434.51 479
13435.61 424
13436.70 493
13437.80 488
13438.89 482
13439.99 508
13441.08 509
13442.18 509
13443.27 518
13444.37 460
13445.46 467
13446.56 495
13447.65 468
13448.75 508
13449.84 544
13450.94 566
13452.03 542
13453.13 540
13454.22 543
13455.32 557
13456.41 527
13457.51 592
13458.61 589
13459.70 594
13460.80 537
13461.89 577
13462.99 631
13464.08 553
13465.18 598
13466.28 573
13467.37 611
13468.47 595
13469.56 600
13470.66 611
13471.76 654
13472.85 613
13473.95 653
13475.05 650
13476.14 639
13477.24 637
13478.33 638
13479.43 611
13480.53 611
13481.62 624
13482.72 613
13483.82 582
13484.91 608
13486.01 617
13487.11 653
13488.20 678
13489.30 628
13490.40 698
13491.50 673
13492.59 718
13493.69 745
13494.79 794
13495.88 828
13496.98 834
13498.08 865
13499.18 875
13500.27 851
13501.37 868
13502.47 948
13503.57 889
13504.66 891
13505.76 911
13506.86 804
13507.96 801
13509.05 762
13510.15 724
13511.25 717
13512.35 672
13513.44 645
13514.54 641
13515.64 627
13516.74 574
13517.84 548
13518.93 563
13520.03 572
13521.13 574
13522.23 582
13523.33 589
13524.43 528
13525.52 504
13526.62 482
13527.72 497
13528.82 460
13529.92 467
13531.02 502
13532.12 477
13533.21 461
13534.31 466
13535.41 450
13536.51 431
13537.61 438
13538.71 429
13539.81 415
13540.91 425
13542.01 431
13543.10 425
13544.20 473
13545.30 423
13546.40 451
13547.50 408
13548.60 393
13549.70 419
13550.80 416
13551.90 397
13553.00 430
13554.10 399
13555.20 406
13556.30 388
13557.40 449
13558.50 391
13559.60 379
13560.70 389
13561.80 358
13562.90 420
13564.00 382
13565.10 382
13566.20 366
13567.30 390
13568.40 428
13569.50 403
13570.60 403
13571.70 433
13572.80 409
13573.90 341
13575.00 385
13576.10 429
13577.20 416
13578.30 428
13579.40 426
13580.50 380
13581.60 368
13582.70 405
13583.80 391
13584.90 377
13586.00 404
13587.10 411
13588.21 382
13589.31 402
13590.41 385
13591.51 403
13592.61 405
13593.71 384
13594.81 410
13595.91 407
13597.01 480
13598.12 446
13599.22 390
13600.32 412
13601.42 420
13602.52 435
13603.62 443
13604.72 404
13605.83 425
13606.93 436
13608.03 426
13609.13 374
13610.23 394
13611.34 427
13612.44 450
13613.54 414
13614.64 404
13615.74 435
13616.85 405
13617.95 416
13619.05 392
13620.15 449
13621.25 456
13622.36 402
13623.46 378
13624.56 459
13625.66 460
13626.77 398
13627.87 462
13628.97 457
13630.07 447
13631.18 406
13632.28 378
13633.38 431
13634.48 469
13635.59 437
13636.69 425
13637.79 411
13638.90 427
13640.00 454
13641.10 369
13642.21 404
13643.31 466
13644.41 401
13645.52 420
13646.62 390
13647.72 372
13648.83 363
13649.93 390
13651.03 352
13652.14 349
13653.24 388
13654.34 354
13655.45 376
13656.55 340
13657.65 359
13658.76 365
13659.86 402
13660.97 388
13662.07 358
13663.17 330
13664.28 379
13665.38 381
13666.49 409
13667.59 398
13668.69 428
13669.80 367
13670.90 395
13672.01 355
13673.11 335
13674.22 365
13675.32 411
13676.42 417
13677.53 353
13678.63 355
13679.74 407
13680.84 391
13681.95 405
13683.05 368
13684.16 369
13685.26 339
13686.37 349
13687.47 429
13688.58 378
13689.68 375
13690.79 395
13691.89 376
13693.00 357
13694.10 369
13695.21 395
13696.31 413
13697.42 399
13698.52 393
13699.63 386
13700.73 390
13701.84 351
13702.95 424
13704.05 404
13705.16 413
13706.26 392
13707.37 425
13708.47 377
13709.58 385
13710.69 376
13711.79 369
13712.90 443
13714.00 438
13715.11 410
13716.22 442
13717.32 405
13718.43 426
13719.53 450
13720.64 427
13721.75 448
13722.85 474
13723.96 479
13725.07 536
13726.17 462
13727.28 482
13728.39 475
13729.49 491
13730.60 452
13731.71 451
13732.81 497
13733.92 530
13735.03 520
13736.13 509
13737.24 472
13738.35 472
13739.46 492
13740.56 526
13741.67 461
13742.78 516
13743.88 538
13744.99 494
13746.10 525
13747.21 556
13748.31 593
13749.42 568
13750.53 591
13751.64 545
13752.74 614
13753.85 652
13754.96 607
13756.07 633
13757.17 659
13758.28 629
13759.39 661
13760.50 680
13761.61 782
13762.71 780
13763.82 794
13764.93 855
13766.04 877
13767.15 1005
13768.25 1037
13769.36 1048
13770.47 1007
13771.58 1120
13772.69 1108
13773.80 1116
13774.90 1114
13776.01 1074
13777.12 1048
13778.23 929
13779.34 831
13780.45 867
13781.56 833
13782.67 727
13783.77 713
13784.88 682
13785.99 649
13787.10 674
13788.21 606
13789.32 610
13790.43 574
13791.54 550
13792.65 541
13793.76 509
13794.86 566
13795.97 549
13797.08 493
13798.19 529
13799.30 531
13800.41 502
13801.52 510
13802.63 524
13803.74 486
13804.85 459
13805.96 463
13807.07 465
13808.18 443
13809.29 442
13810.40 495
13811.51 514
13812.62 483
13813.73 435
13814.84 418
13815.95 392
13817.06 369
13818.17 378
13819.28 426
13820.39 362
13821.50 397
13822.61 350
13823.72 381
13824.83 393
13825.94 378
13827.05 369
13828.16 409
13829.27 420
13830.39 404
13831.50 409
13832.61 400
13833.72 399
13834.83 394
13835.94 393
13837.05 405
13838.16 378
13839.27 354
13840.38 355
13841.50 400
13842.61 375
13843.72 372
13844.83 373
13845.94 396
13847.05 398
13848.16 394
13849.27 418
13850.39 377
13851.50 406
13852.61 375
13853.72 420
13854.83 413
13855.94 392
13857.06 383
13858.17 363
13859.28 366
13860.39 389
13861.50 413
13862.62 435
13863.73 460
13864.84 435
13865.95 415
13867.06 389
13868.18 428
13869.29 424
13870.40 416
13871.51 427
13872.63 442
13873.74 443
13874.85 420
13875.96 433
13877.08 430
13878.19 402
13879.30 399
13880.41 346
13881.53 374
13882.64 407
13883.75 401
13884.87 367
13885.98 394
13887.09 401
13888.20 478
13889.32 414
13890.43 463
13891.54 452
13892.66 423
13893.77 402
13894.88 436
13896.00 394
13897.11 435
13898.22 385
13899.34 364
13900.45 382
13901.56 403
13902.68 400
13903.79 401
13904.91 375
13906.02 366
13907.13 432
13908.25 355
13909.36 361
13910.48 384
13911.59 344
13912.70 373
13913.82 381
13914.93 358
13916.05 350
13917.16 344
13918.27 364
13919.39 379
13920.50 358
13921.62 340
13922.73 374
13923.85 362
13924.96 385
13926.08 376
13927.19 378
13928.30 343
13929.42 341
13930.53 322
13931.65 348
13932.76 380
13933.88 370
13934.99 376
13936.11 369
13937.22 356
13938.34 326
13939.45 380
13940.57 374
13941.68 346
13942.80 335
13943.91 326
13945.03 333
13946.15 338
13947.26 347
13948.38 344
13949.49 323
13950.61 357
13951.72 341
13952.84 338
13953.95 327
13955.07 323
13956.19 320
13957.30 338
13958.42 284
13959.53 302
13960.65 338
13961.77 350
13962.88 366
13964.00 352
13965.11 398
13966.23 351
13967.35 317
13968.46 361
13969.58 327
13970.69 332
13971.81 321
13972.93 319
13974.04 347
13975.16 334
13976.28 318
13977.39 394
13978.51 314
13979.63 346
13980.74 303
13981.86 319
13982.98 330
13984.09 359
13985.21 349
13986.33 321
13987.45 348
13988.56 346
13989.68 332
13990.80 349
13991.91 332
13993.03 315
13994.15 315
13995.27 316
13996.38 335
13997.50 304
13998.62 311
13999.74 336
14000.85 306
14001.97 290
14003.09 302
14004.21 355
14005.32 359
14006.44 321
14007.56 329
14008.68 313
14009.80 315
14010.91 313
14012.03 341
14013.15 341
14014.27 310
14015.39 323
14016.50 373
14017.62 393
14018.74 322
14019.86 384
14020.98 321
14022.10 314
14023.21 343
14024.33 343
14025.45 323
14026.57 314
14027.69 331
14028.81 374
14029.93 347
14031.04 357
14032.16 386
14033.28 362
14034.40 351
14035.52 372
14036.64 380
14037.76 390
14038.88 367
14040.00 364
14041.12 359
14042.23 373
14043.35 346
14044.47 354
14045.59 408
14046.71 370
14047.83 366
14048.95 375
14050.07 348
14051.19 322
14052.31 374
14053.43 389
14054.55 375
14055.67 417
14056.79 366
14057.91 402
14059.03 427
14060.15 403
14061.27 415
14062.39 443
14063.51 417
14064.63 442
14065.75 439
14066.87 482
14067.99 475
14069.11 432
14070.23 446
14071.35 455
14072.47 500
14073.59 501
14074.71 533
14075.83 494
14076.95 549
14078.07 519
14079.19 517
14080.31 520
14081.44 549
14082.56 577
14083.68 599
14084.80 619
14085.92 609
14087.04 632
14088.16 649
14089.28 705
14090.40 669
14091.52 674
14092.65 745
14093.77 750
14094.89 778
14096.01 807
14097.13 722
14098.25 702
14099.37 750
14100.50 694
14101.62 673
14102.74 678
14103.86 663
14104.98 650
14106.10 662
14107.23 611
14108.35 574
14109.47 520
14110.59 494
14111.71 525
14112.84 496
14113.96 489
14115.08 509
14116.20 461
14117.32 479
14118.45 454
14119.57 504
14120.69 472
14121.81 427
14122.94 412
14124.06 400
14125.18 420
14126.30 404
14127.43 413
14128.55 422
14129.67 433
14130.79 421
14131.92 397
14133.04 398
14134.16 370
14135.29 396
14136.41 414
14137.53 401
14138.66 406
14139.78 426
14140.90 413
14142.02 377
14143.15 377
14144.27 386
14145.39 400
14146.52 375
14147.64 378
14148.76 405
14149.89 370
14151.01 352
14152.14 355
14153.26 398
14154.38 387
14155.51 373
14156.63 392
14157.75 380
14158.88 353
14160.00 398
14161.13 358
14162.25 330
14163.37 346
14164.50 358
14165.62 352
14166.75 366
14167.87 337
14168.99 324
14170.12 347
14171.24 342
14172.37 376
14173.49 362
14174.62 373
14175.74 364
14176.87 377
14177.99 370
14179.12 377
14180.24 395
14181.36 358
14182.49 332
14183.61 316
14184.74 318
14185.86 332
14186.99 372
14188.11 337
14189.24 314
14190.36 324
14191.49 339
14192.62 345
14193.74 335
14194.87 304
14195.99 346
14197.12 335
14198.24 339
14199.37 344
14200.49 331
14201.62 330
14202.74 356
14203.87 346
14205.00 330
14206.12 356
14207.25 318
14208.37 329
14209.50 282
14210.62 276
14211.75 315
14212.88 333
14214.00 323
14215.13 351
14216.26 326
14217.38 319
14218.51 320
14219.63 325
14220.76 313
14221.89 285
14223.01 267
14224.14 299
14225.27 300
14226.39 318
14227.52 339
14228.65 307
14229.77 335
14230.90 356
14232.03 318
14233.15 329
14234.28 305
14235.41 330
14236.53 305
14237.66 327
14238.79 308
14239.91 281
14241.04 296
14242.17 283
14243.30 307
14244.42 314
14245.55 291
14246.68 278
14247.81 346
14248.93 279
14250.06 288
14251.19 300
14252.32 260
14253.44 310
14254.57 280
14255.70 315
14256.83 279
14257.95 281
14259.08 272
14260.21 261
14261.34 284
14262.47 272
14263.59 286
14264.72 311
14265.85 316
14266.98 323
14268.11 294
14269.23 314
14270.36 296
14271.49 271
14272.62 279
14273.75 302
14274.88 278
14276.01 264
14277.13 286
14278.26 263
14279.39 277
14280.52 272
14281.65 247
14282.78 251
14283.91 276
14285.04 261
14286.16 264
14287.29 274
14288.42 323
14289.55 272
14290.68 282
14291.81 295
14292.94 301
14294.07 289
14295.20 254
14296.33 236
14297.46 237
14298.59 261
14299.71 245
14300.84 278
14301.97 259
14303.10 272
14304.23 292
14305.36 297
14306.49 249
14307.62 278
14308.75 262
14309.88 238
14311.01 267
14312.14 261
14313.27 239
14314.40 254
14315.53 263
14316.66 239
14317.79 212
14318.92 208
14320.05 231
14321.18 211
14322.31 195
14323.44 244
14324.57 249
14325.70 243
14326.84 263
14327.97 239
14329.10 251
14330.23 217
14331.36 219
14332.49 238
14333.62 234
14334.75 223
14335.88 210
14337.01 240
14338.14 264
14339.27 233
14340.41 221
14341.54 206
14342.67 222
14343.80 256
14344.93 259
14346.06 238
14347.19 220
14348.32 215
14349.46 233
14350.59 232
14351.72 255
14352.85 242
14353.98 236
14355.11 222
14356.25 248
14357.38 259
14358.51 231
14359.64 248
14360.77 241
14361.90 213
14363.04 216
14364.17 230
14365.30 231
14366.43 231
14367.56 230
14368.70 222
14369.83 221
14370.96 234
14372.09 216
14373.23 230
14374.36 251
14375.49 236
14376.62 206
14377.76 211
14378.89 220
14380.02 211
14381.15 218
14382.29 226
14383.42 235
14384.55 235
14385.69 244
14386.82 238
14387.95 211
14389.08 223
14390.22 205
14391.35 223
14392.48 239
14393.62 228
14394.75 221
14395.88 234
14397.02 256
14398.15 258
14399.28 220
14400.42 220
14401.55 246
14402.68 242
14403.82 231
14404.95 211
14406.08 237
14407.22 268
14408.35 216
14409.49 212
14410.62 234
14411.75 212
14412.89 191
14414.02 200
14415.16 218
14416.29 255
14417.42 219
14418.56 235
14419.69 247
14420.83 253
14421.96 233
14423.10 235
14424.23 234
14425.36 235
14426.50 254
14427.63 247
14428.77 244
14429.90 231
14431.04 247
14432.17 247
14433.31 229
14434.44 254
14435.58 256
14436.71 258
14437.85 231
14438.98 274
14440.12 218
14441.25 223
14442.39 219
14443.52 250
14444.66 242
14445.79 277
14446.93 247
14448.06 226
14449.20 240
14450.33 228
14451.47 256
14452.60 235
14453.74 242
14454.87 244
14456.01 269
14457.15 224
14458.28 254
14459.42 248
14460.55 242
14461.69 235
14462.83 226
14463.96 219
14465.10 238
14466.23 233
14467.37 231
14468.51 288
14469.64 225
14470.78 251
14471.91 248
14473.05 256
14474.19 217
14475.32 243
14476.46 260
14477.60 251
14478.73 286
14479.87 240
14481.01 251
14482.14 235
14483.28 248
14484.42 219
14485.55 207
14486.69 235
14487.83 257
14488.96 245
14490.10 241
14491.24 205
14492.37 244
14493.51 223
14494.65 244
14495.79 284
14496.92 250
14498.06 264
14499.20 249
14500.34 268
14501.47 250
14502.61 238
14503.75 266
14504.89 275
14506.02 270
14507.16 269
14508.30 249
14509.44 273
14510.57 255
14511.71 247
14512.85 280
14513.99 264
14515.13 272
14516.26 288
14517.40 295
14518.54 297
14519.68 293
14520.82 279
14521.95 290
14523.09 250
14524.23 259
14525.37 231
14526.51 267
14527.65 233
14528.78 250
14529.92 267
14531.06 280
14532.20 277
14533.34 237
14534.48 248
14535.62 262
14536.76 297
14537.89 284
14539.03 254
14540.17 223
14541.31 281
14542.45 259
14543.59 226
14544.73 237
14545.87 265
14547.01 267
14548.15 259
14549.29 295
14550.42 290
14551.56 277
14552.70 260
14553.84 272
14554.98 288
14556.12 261
14557.26 272
14558.40 262
14559.54 272
14560.68 234
14561.82 230
14562.96 279
14564.10 291
14565.24 281
14566.38 272
14567.52 288
14568.66 297
14569.80 309
14570.94 286
14572.08 275
14573.22 269
14574.36 267
14575.50 285
14576.64 293
14577.78 290
14578.92 261
14580.06 310
14581.20 335
14582.35 319
14583.49 323
14584.63 302
14585.77 328
14586.91 318
14588.05 342
14589.19 323
14590.33 325
14591.47 341
14592.61 338
14593.75 332
14594.89 366
14596.04 340
14597.18 361
14598.32 331
14599.46 349
14600.60 351
14601.74 368
14602.88 378
14604.03 389
14605.17 355
14606.31 335
14607.45 344
14608.59 330
14609.73 372
14610.87 356
14612.02 392
14613.16 401
14614.30 437
14615.44 415
14616.58 436
14617.73 383
14618.87 399
14620.01 437
14621.15 459
14622.29 477
14623.44 473
14624.58 437
14625.72 422
14626.86 449
14628.01 480
14629.15 525
14630.29 521
14631.43 570
14632.58 534
14633.72 548
14634.86 602
14636.00 575
14637.15 561
14638.29 542
14639.43 481
14640.58 475
14641.72 453
14642.86 457
14644.00 470
14645.15 447
14646.29 399
14647.43 400
14648.58 388
14649.72 389
14650.86 360
14652.01 349
14653.15 357
14654.29 310
14655.44 348
14656.58 406
14657.72 355
14658.87 349
14660.01 365
14661.16 360
14662.30 343
14663.44 365
14664.59 293
14665.73 317
14666.87 367
14668.02 334
14669.16 284
14670.31 261
14671.45 298
14672.59 310
14673.74 294
14674.88 283
14676.03 299
14677.17 268
14678.32 283
14679.46 247
14680.60 258
14681.75 272
14682.89 269
14684.04 225
14685.18 250
14686.33 260
14687.47 278
14688.62 262
14689.76 246
14690.91 236
14692.05 261
14693.20 243
14694.34 257
14695.49 216
14696.63 227
14697.78 239
14698.92 249
14700.07 254
14701.21 224
14702.36 265
14703.50 262
14704.65 297
14705.79 244
14706.94 229
14708.09 235
14709.23 249
14710.38 233
14711.52 248
14712.67 214
14713.81 261
14714.96 246
14716.11 205
14717.25 240
14718.40 225
14719.54 250
14720.69 241
14721.84 228
14722.98 218
14724.13 271
14725.27 241
14726.42 230
14727.57 215
14728.71 234
14729.86 229
14731.01 242
14732.15 224
14733.30 224
14734.45 250
14735.59 274
14736.74 269
14737.88 232
14739.03 223
14740.18 237
14741.33 241
14742.47 263
14743.62 235
14744.77 220
14745.91 211
14747.06 223
14748.21 240
14749.35 254
14750.50 217
14751.65 193
14752.80 243
14753.94 245
14755.09 208
14756.24 213
14757.39 166
14758.53 213
14759.68 252
14760.83 217
14761.98 232
14763.12 192
14764.27 177
14765.42 176
14766.57 181
14767.71 195
14768.86 182
14770.01 221
14771.16 239
14772.31 225
14773.45 212
14774.60 206
14775.75 223
14776.90 215
14778.05 195
14779.20 193
14780.34 201
14781.49 207
14782.64 217
14783.79 217
14784.94 197
14786.09 206
14787.24 217
14788.38 201
14789.53 230
14790.68 211
14791.83 216
14792.98 202
14794.13 203
14795.28 184
14796.43 204
14797.57 244
14798.72 206
14799.87 169
14801.02 194
14802.17 195
14803.32 169
14804.47 174
14805.62 191
14806.77 200
14807.92 226
14809.07 199
14810.22 222
14811.37 205
14812.52 196
14813.67 191
14814.82 178
14815.97 176
14817.12 200
14818.26 170
14819.41 187
14820.56 174
14821.71 216
14822.86 186
14824.01 193
14825.16 214
14826.31 219
14827.47 224
14828.62 175
14829.77 164
14830.92 191
14832.07 189
14833.22 206
14834.37 195
14835.52 191
14836.67 179
14837.82 168
14838.97 152
14840.12 167
14841.27 181
14842.42 188
14843.57 181
14844.72 198
14845.87 189
14847.03 208
14848.18 230
14849.33 197
14850.48 173
14851.63 192
14852.78 221
14853.93 213
14855.08 211
14856.23 205
14857.39 173
14858.54 190
14859.69 202
14860.84 183
14861.99 172
14863.14 206
14864.29 191
14865.45 149
14866.60 133
14867.75 173
14868.90 183
14870.05 189
14871.21 219
14872.36 206
14873.51 198
14874.66 198
14875.81 220
14876.97 205
14878.12 203
14879.27 221
14880.42 226
14881.57 212
14882.73 185
14883.88 179
14885.03 212
14886.18 181
14887.34 163
14888.49 136
14889.64 171
14890.79 176
14891.95 188
14893.10 169
14894.25 179
14895.41 210
14896.56 205
14897.71 201
14898.86 187
14900.02 162
14901.17 188
14902.32 193
14903.48 183
14904.63 167
14905.78 163
14906.94 168
14908.09 194
14909.24 192
14910.40 191
14911.55 203
14912.70 177
14913.86 182
14915.01 186
14916.16 174
14917.32 184
14918.47 201
14919.63 190
14920.78 207
14921.93 163
14923.09 170
14924.24 189
14925.39 208
14926.55 174
14927.70 190
14928.86 169
14930.01 201
14931.17 205
14932.32 203
14933.47 196
14934.63 195
14935.78 185
14936.94 195
14938.09 194
14939.25 211
14940.40 211
14941.56 191
14942.71 192
14943.86 217
14945.02 195
14946.17 217
14947.33 210
14948.48 194
14949.64 186
14950.79 211
14951.95 276
14953.10 263
14954.26 228
14955.41 222
14956.57 227
14957.72 231
14958.88 256
14960.04 242
14961.19 219
14962.35 240
14963.50 276
14964.66 239
14965.81 271
14966.97 260
14968.12 262
14969.28 233
14970.44 244
14971.59 231
14972.75 222
14973.90 224
14975.06 199
14976.21 221
14977.37 186
14978.53 239
14979.68 174
14980.84 208
14981.99 211
14983.15 233
14984.31 234
14985.46 226
14986.62 203
14987.78 187
14988.93 216
14990.09 231
14991.25 197
14992.40 183
14993.56 190
14994.72 198
14995.87 195
14997.03 186
14998.19 178
14999.34 189
15000.50 173
15001.66 197
15002.81 176
15003.97 181
15005.13 177
15006.29 172
15007.44 177
15008.60 170
15009.76 210
15010.91 211
15012.07 181
15013.23 184
15014.39 180
15015.54 188
15016.70 194
15017.86 158
15019.02 180
15020.17 165
15021.33 165
15022.49 157
15023.65 174
15024.81 214
15025.96 179
15027.12 163
15028.28 173
15029.44 179
15030.59 161
15031.75 172
15032.91 185
15034.07 180
15035.23 206
15036.39 192
15037.54 162
15038.70 158
15039.86 186
15041.02 195
15042.18 181
15043.34 166
15044.50 169
15045.65 157
15046.81 155
15047.97 186
15049.13 165
15050.29 177
15051.45 173
15052.61 184
15053.77 166
15054.92 156
15056.08 150
15057.24 153
15058.40 168
15059.56 177
15060.72 177
15061.88 193
15063.04 191
15064.20 187
15065.36 139
15066.52 169
15067.68 197
15068.84 199
15070.00 169
15071.16 186
15072.32 184
15073.47 190
15074.63 178
15075.79 175
15076.95 167
15078.11 190
15079.27 173
15080.43 157
15081.59 183
15082.75 175
15083.91 182
15085.07 151
15086.23 159
15087.39 180
15088.56 178
15089.72 187
15090.88 175
15092.04 174
15093.20 183
15094.36 172
15095.52 167
15096.68 171
15097.84 166
15099.00 184
15100.16 163
15101.32 169
15102.48 170
15103.64 150
15104.80 154
15105.97 143
15107.13 150
15108.29 169
15109.45 164
15110.61 193
15111.77 163
15112.93 155
15114.09 178
15115.25 147
15116.42 164
15117.58 176
15118.74 181
15119.90 152
15121.06 189
15122.22 183
15123.39 185
15124.55 158
15125.71 210
15126.87 174
15128.03 179
15129.19 178
15130.36 179
15131.52 182
15132.68 196
15133.84 188
15135.00 174
15136.17 165
15137.33 170
15138.49 177
15139.65 205
15140.82 183
15141.98 185
15143.14 181
15144.30 169
15145.46 180
15146.63 184
15147.79 181
15148.95 186
15150.12 173
15151.28 210
15152.44 174
15153.60 174
15154.77 198
15155.93 196
15157.09 154
15158.26 208
15159.42 208
15160.58 194
15161.74 168
15162.91 190
15164.07 195
15165.23 222
15166.40 184
15167.56 181
15168.72 184
15169.89 178
15171.05 214
15172.21 199
15173.38 211
15174.54 192
15175.71 208
15176.87 206
15178.03 185
15179.20 215
15180.36 197
15181.52 181
15182.69 179
15183.85 196
15185.02 219
15186.18 185
15187.34 209
15188.51 184
15189.67 187
15190.84 210
15192.00 188
15193.17 209
15194.33 168
15195.49 198
15196.66 211
15197.82 171
15198.99 211
15200.15 245
15201.32 203
15202.48 187
15203.65 230
15204.81 232
15205.98 260
15207.14 239
15208.31 250
15209.47 239
15210.64 237
15211.80 220
15212.97 225
15214.13 245
15215.30 241
15216.46 225
15217.63 207
15218.79 230
15219.96 206
15221.12 248
15222.29 271
15223.45 263
15224.62 252
15225.78 254
15226.95 269
15228.12 237
15229.28 237
15230.45 280
15231.61 264
15232.78 253
15233.95 281
15235.11 268
15236.28 262
15237.44 267
15238.61 266
15239.78 277
15240.94 266
15242.11 267
15243.27 227
15244.44 248
15245.61 238
15246.77 227
15247.94 232
15249.11 175
15250.27 221
15251.44 219
15252.61 211
15253.77 224
15254.94 207
15256.11 212
15257.27 200
15258.44 215
15259.61 226
15260.77 218
15261.94 218
15263.11 204
15264.27 183
15265.44 184
15266.61 176
15267.78 219
15268.94 231
15270.11 256
15271.28 218
15272.44 196
15273.61 203
15274.78 176
15275.95 165
15277.11 179
15278.28 196
15279.45 203
15280.62 178
15281.79 158
15282.95 171
15284.12 179
15285.29 179
15286.46 164
15287.62 182
15288.79 217
15289.96 208
15291.13 208
15292.30 182
15293.47 183
15294.63 190
15295.80 188
15296.97 193
15298.14 175
15299.31 167
15300.48 202
15301.64 199
15302.81 183
15303.98 174
15305.15 178
15306.32 176
15307.49 169
15308.66 182
15309.82 171
15310.99 159
15312.16 176
15313.33 188
15314.50 175
15315.67 183
15316.84 188
15318.01 167
15319.18 161
15320.35 146
15321.51 193
15322.68 170
15323.85 179
15325.02 197
15326.19 172
15327.36 169
15328.53 155
15329.70 152
15330.87 156
15332.04 186
15333.21 191
15334.38 174
15335.55 172
15336.72 196
15337.89 187
15339.06 195
15340.23 185
15341.40 180
15342.57 196
15343.74 151
15344.91 171
15346.08 163
15347.25 192
15348.42 189
15349.59 181
15350.76 173
15351.93 201
15353.10 193
15354.27 201
15355.44 197
15356.61 188
15357.78 196
15358.95 186
15360.13 176
15361.30 166
15362.47 189
15363.64 200
15364.81 210
15365.98 176
15367.15 171
15368.32 190
15369.49 183
15370.66 175
15371.84 159
15373.01 173
15374.18 176
15375.35 199
15376.52 185
15377.69 169
15378.86 158
15380.03 201
15381.21 188
15382.38 204
15383.55 178
15384.72 212
15385.89 169
15387.06 166
15388.24 167
15389.41 183
15390.58 187
15391.75 212
15392.92 207
15394.10 192
15395.27 194
15396.44 161
15397.61 186
15398.78 203
15399.96 182
15401.13 168
15402.30 184
15403.47 197
15404.65 165
15405.82 135
15406.99 156
15408.16 172
15409.34 176
15410.51 190
15411.68 154
15412.85 172
15414.03 187
15415.20 215
15416.37 200
15417.55 183
15418.72 173
15419.89 167
15421.06 208
15422.24 163
15423.41 168
15424.58 184
15425.76 174
15426.93 184
15428.10 171
15429.28 183
15430.45 137
15431.62 148
15432.80 146
15433.97 152
15435.15 169
15436.32 181
15437.49 168
15438.67 142
15439.84 152
15441.01 143
15442.19 154
15443.36 166
15444.54 144
15445.71 166
15446.88 170
15448.06 153
15449.23 145
15450.41 130
15451.58 144
15452.75 151
15453.93 144
15455.10 148
15456.28 117
15457.45 133
15458.63 170
15459.80 174
15460.98 197
15462.15 189
15463.32 167
15464.50 162
15465.67 148
15466.85 155
15468.02 176
15469.20 180
15470.37 172
15471.55 173
15472.72 163
15473.90 171
15475.07 184
15476.25 216
15477.42 178
15478.60 136
15479.77 178
15480.95 176
15482.13 195
15483.30 176
15484.48 167
15485.65 174
15486.83 151
15488.00 137
15489.18 137
15490.35 183
15491.53 209
15492.71 194
15493.88 180
15495.06 159
15496.23 175
15497.41 176
15498.59 174
15499.76 183
15500.94 193
15502.11 165
15503.29 144
15504.47 170
15505.64 167
15506.82 165
15508.00 201
15509.17 185
15510.35 171
15511.52 159
15512.70 154
15513.88 168
15515.05 173
15516.23 170
15517.41 179
15518.58 175
15519.76 170
15520.94 161
15522.12 201
15523.29 208
15524.47 170
15525.65 157
15526.82 175
15528.00 204
15529.18 221
15530.35 200
15531.53 177
15532.71 193
15533.89 161
15535.06 189
15536.24 184
15537.42 181
15538.60 173
15539.77 209
15540.95 194
15542.13 179
15543.31 182
15544.48 194
15545.66 209
15546.84 207
15548.02 215
15549.20 176
15550.37 172
15551.55 170
15552.73 184
15553.91 171
15555.09 181
15556.26 222
15557.44 202
15558.62 185
15559.80 202
15560.98 193
15562.16 178
15563.34 191
15564.51 197
15565.69 197
15566.87 182
15568.05 165
15569.23 182
15570.41 229
15571.59 187
15572.76 202
15573.94 174
15575.12 180
15576.30 208
15577.48 198
15578.66 186
15579.84 225
15581.02 209
15582.20 226
15583.38 196
15584.56 155
15585.73 200
15586.91 213
15588.09 223
15589.27 236
15590.45 240
15591.63 215
15592.81 207
15593.99 198
15595.17 207
15596.35 218
15597.53 246
15598.71 239
15599.89 215
15601.07 251
15602.25 239
15603.43 232
15604.61 210
15605.79 228
15606.97 223
15608.15 221
15609.33 249
15610.51 281
15611.69 234
15612.87 229
15614.05 239
15615.23 276
15616.41 253
15617.59 226
15618.77 236
15619.95 276
15621.14 239
15622.32 240
15623.50 296
15624.68 290
15625.86 284
15627.04 314
15628.22 249
15629.40 295
15630.58 274
15631.76 277
15632.94 303
15634.13 296
15635.31 311
15636.49 270
15637.67 297
15638.85 289
15640.03 297
15641.21 325
15642.39 299
15643.58 358
15644.76 301
15645.94 343
15647.12 319
15648.30 342
15649.48 321
15650.67 321
15651.85 320
15653.03 325
15654.21 276
15655.39 300
15656.58 303
15657.76 322
15658.94 366
15660.12 301
15661.30 327
15662.49 311
15663.67 306
15664.85 316
15666.03 292
15667.22 333
15668.40 319
15669.58 325
15670.76 314
15671.95 325
15673.13 288
15674.31 283
15675.49 285
15676.68 333
15677.86 334
15679.04 311
15680.23 299
15681.41 314
15682.59 302
15683.77 276
15684.96 276
15686.14 292
15687.32 278
15688.51 300
15689.69 269
15690.87 292
15692.06 302
15693.24 304
15694.42 312
15695.61 330
15696.79 320
15697.97 339
15699.16 349
15700.34 351
15701.53 339
15702.71 342
15703.89 344
15705.08 327
15706.26 381
15707.44 349
15708.63 322
15709.81 334
15711.00 325
15712.18 309
15713.36 329
15714.55 345
15715.73 350
15716.92 374
15718.10 370
15719.29 364
15720.47 322
15721.66 381
15722.84 353
15724.02 360
15725.21 363
15726.39 364
15727.58 348
15728.76 399
15729.95 387
15731.13 356
15732.32 366
15733.50 346
15734.69 369
15735.87 363
15737.06 329
15738.24 338
15739.43 344
15740.61 330
15741.80 385
15742.98 381
15744.17 392
15745.35 356
15746.54 355
15747.72 433
15748.91 420
15750.10 359
15751.28 413
15752.47 430
15753.65 392
15754.84 362
15756.02 393
15757.21 378
15758.40 403
15759.58 320
15760.77 372
15761.95 381
15763.14 386
15764.33 344
15765.51 336
15766.70 377
15767.88 367
15769.07 358
15770.26 339
15771.44 314
15772.63 301
15773.82 318
15775.00 338
15776.19 344
15777.38 345
15778.56 292
15779.75 306
15780.94 324
15782.12 338
15783.31 342
15784.50 336
15785.68 334
15786.87 308
15788.06 305
15789.24 300
15790.43 297
15791.62 320
15792.81 319
15793.99 297
15795.18 296
15796.37 297
15797.55 298
15798.74 271
15799.93 280
15801.12 304
15802.30 274
15803.49 274
15804.68 255
15805.87 247
15807.05 251
15808.24 249
15809.43 228
15810.62 229
15811.81 241
15812.99 245
15814.18 239
15815.37 272
15816.56 267
15817.75 267
15818.93 324
15820.12 292
15821.31 241
15822.50 240
15823.69 226
15824.88 238
15826.06 240
15827.25 247
15828.44 251
15829.63 241
15830.82 260
15832.01 224
15833.20 216
15834.38 240
15835.57 259
15836.76 221
15837.95 225
15839.14 247
15840.33 245
15841.52 209
15842.71 249
15843.90 256
15845.08 249
15846.27 232
15847.46 251
15848.65 241
15849.84 238
15851.03 241
15852.22 242
15853.41 221
15854.60 227
15855.79 220
15856.98 229
15858.17 258
15859.36 269
15860.55 250
15861.74 226
15862.93 230
15864.12 249
15865.31 307
15866.50 283
15867.69 262
15868.88 239
15870.07 222
15871.26 269
15872.45 235
15873.64 229
15874.83 246
15876.02 239
15877.21 286
15878.40 282
15879.59 279
15880.78 279
15881.97 240
15883.16 267
15884.35 237
15885.54 213
15886.73 239
15887.92 262
15889.11 271
15890.30 279
15891.50 262
15892.69 240
15893.88 244
15895.07 280
15896.26 271
15897.45 256
15898.64 314
15899.83 276
15901.02 311
15902.22 264
15903.41 260
15904.60 305
15905.79 277
15906.98 252
15908.17 272
15909.36 278
15910.56 286
15911.75 273
15912.94 264
15914.13 300
15915.32 279
15916.51 282
15917.71 289
15918.90 285
15920.09 322
15921.28 306
15922.47 289
15923.67 303
15924.86 291
15926.05 330
15927.24 345
15928.43 339
15929.63 304
15930.82 312
15932.01 304
15933.20 324
15934.40 300
15935.59 280
15936.78 313
15937.97 252
15939.17 246
15940.36 277
15941.55 241
15942.75 244
15943.94 232
15945.13 237
15946.32 250
15947.52 253
15948.71 217
15949.90 250
15951.10 230
15952.29 230
15953.48 187
15954.68 232
15955.87 233
15957.06 193
15958.26 208
15959.45 197
15960.64 177
15961.84 183
15963.03 206
15964.22 206
15965.42 191
15966.61 209
15967.80 192
15969.00 184
15970.19 203
15971.39 160
15972.58 177
15973.77 168
15974.97 191
15976.16 176
15977.36 174
15978.55 203
15979.74 179
15980.94 211
15982.13 189
15983.33 185
15984.52 203
15985.72 208
15986.91 207
15988.10 181
15989.30 180
15990.49 193
15991.69 198
15992.88 139
15994.08 178
15995.27 170
15996.47 179
15997.66 167
15998.86 161
16000.05 144
16001.25 167
16002.44 211
16003.64 181
16004.83 153
16006.03 161
16007.22 145
16008.42 152
16009.61 148
16010.81 155
16012.00 157
16013.20 170
16014.40 172
16015.59 155
16016.79 156
16017.98 145
16019.18 174
16020.37 177
16021.57 195
16022.76 190
16023.96 170
16025.16 184
16026.35 174
16027.55 184
16028.74 160
16029.94 165
16031.14 185
16032.33 171
16033.53 175
16034.73 190
16035.92 148
16037.12 153
16038.31 159
16039.51 165
16040.71 173
16041.90 169
16043.10 156
16044.30 148
16045.49 153
16046.69 141
16047.89 143
16049.08 169
16050.28 148
16051.48 158
16052.67 168
16053.87 183
16055.07 176
16056.27 170
16057.46 164
16058.66 150
16059.86 139
16061.05 177
16062.25 187
16063.45 178
16064.65 165
16065.84 158
16067.04 145
16068.24 160
16069.44 160
16070.63 166
16071.83 146
16073.03 167
16074.23 151
16075.42 175
16076.62 153
16077.82 187
16079.02 153
16080.22 157
16081.41 146
16082.61 159
16083.81 142
16085.01 156
16086.21 132
16087.40 138
16088.60 130
16089.80 144
16091.00 175
16092.20 151
16093.40 146
16094.59 142
16095.79 155
16096.99 150
16098.19 158
16099.39 136
16100.59 148
16101.79 164
16102.99 178
16104.18 140
16105.38 132
16106.58 135
16107.78 151
16108.98 136
16110.18 149
16111.38 130
16112.58 137
16113.78 125
16114.98 144
16116.17 137
16117.37 148
16118.57 190
16119.77 178
16120.97 149
16122.17 137
16123.37 124
16124.57 139
16125.77 136
16126.97 162
16128.17 168
16129.37 161
16130.57 158
16131.77 150
16132.97 160
16134.17 170
16135.37 156
16136.57 133
16137.77 157
16138.97 175
16140.17 121
16141.37 154
16142.57 140
16143.77 141
16144.97 130
16146.17 151
16147.37 166
16148.57 152
16149.77 158
16150.97 152
16152.17 177
16153.37 150
16154.58 166
16155.78 157
16156.98 187
16158.18 181
16159.38 148
16160.58 119
16161.78 143
16162.98 161
16164.18 125
16165.38 165
16166.59 146
16167.79 164
16168.99 145
16170.19 149
16171.39 156
16172.59 169
16173.79 166
16174.99 161
16176.20 168
16177.40 174
16178.60 172
16179.80 146
16181.00 136
16182.20 131
16183.41 154
16184.61 153
16185.81 141
16187.01 132
16188.21 169
16189.42 185
16190.62 183
16191.82 152
16193.02 146
16194.22 149
16195.43 175
16196.63 172
16197.83 152
16199.03 162
16200.24 163
16201.44 157
16202.64 144
16203.84 168
16205.05 161
16206.25 170
16207.45 142
16208.65 146
16209.86 159
16211.06 194
16212.26 185
16213.47 174
16214.67 197
16215.87 206
16217.07 193
16218.28 174
16219.48 166
16220.68 149
16221.89 166
16223.09 150
16224.29 160
16225.50 184
16226.70 171
16227.90 163
16229.11 168
16230.31 193
16231.51 156
16232.72 177
16233.92 213
16235.13 183
16236.33 156
16237.53 197
16238.74 207
16239.94 175
16241.15 164
16242.35 156
16243.55 195
16244.76 179
16245.96 167
16247.17 158
16248.37 168
16249.57 188
16250.78 184
16251.98 163
16253.19 175
16254.39 207
16255.60 194
16256.80 185
16258.01 162
16259.21 152
16260.41 184
16261.62 186
16262.82 168
16264.03 193
16265.23 175
16266.44 197
16267.64 199
16268.85 194
16270.05 170
16271.26 204
16272.46 182
16273.67 185
16274.87 181
16276.08 175
16277.28 189
16278.49 202
16279.70 193
16280.90 192
16282.11 198
16283.31 200
16284.52 188
16285.72 217
16286.93 203
16288.13 195
16289.34 208
16290.55 195
16291.75 201
16292.96 205
16294.16 202
16295.37 173
16296.58 181
16297.78 219
16298.99 250
16300.19 244
16301.40 248
16302.61 252
16303.81 217
16305.02 198
16306.22 204
16307.43 232
16308.64 210
16309.84 216
16311.05 180
16312.26 192
16313.46 184
16314.67 164
16315.88 184
16317.08 180
16318.29 209
16319.50 193
16320.70 171
16321.91 159
16323.12 166
16324.33 194
16325.53 189
16326.74 170
16327.95 173
16329.15 183
16330.36 187
16331.57 170
16332.78 153
16333.98 175
16335.19 159
16336.40 152
16337.61 150
16338.81 156
16340.02 147
16341.23 159
16342.44 191
16343.64 179
16344.85 157
16346.06 165
16347.27 161
16348.48 137
16349.68 153
16350.89 147
16352.10 138
16353.31 155
16354.52 162
16355.72 153
16356.93 160
16358.14 153
16359.35 179
16360.56 135
16361.77 148
16362.97 136
16364.18 140
16365.39 142
16366.60 113
16367.81 159
16369.02 138
16370.23 165
16371.43 168
16372.64 176
16373.85 148
16375.06 149
16376.27 150
16377.48 158
16378.69 165
16379.90 151
16381.11 182
16382.32 175
16383.52 177
16384.73 128
16385.94 147
16387.15 154
16388.36 153
16389.57 153
16390.78 151
16391.99 141
16393.20 164
16394.41 144
16395.62 152
16396.83 131
16398.04 138
16399.25 135
16400.46 139
16401.67 152
16402.88 143
16404.09 143
16405.30 136
16406.51 160
16407.72 161
16408.93 156
16410.14 142
16411.35 115
16412.56 157
16413.77 137
16414.98 148
16416.19 123
16417.40 175
16418.61 152
16419.82 142
16421.03 144
16422.24 120
16423.45 165
16424.67 166
16425.88 172
16427.09 150
16428.30 136
16429.51 141
16430.72 135
16431.93 147
16433.14 144
16434.35 165
16435.56 159
16436.78 136
16437.99 127
16439.20 164
16440.41 142
16441.62 149
16442.83 126
16444.04 151
16445.25 117
16446.47 138
16447.68 147
16448.89 144
16450.10 108
16451.31 168
16452.52 191
16453.74 151
16454.95 151
16456.16 158
16457.37 156
16458.58 179
16459.80 141
16461.01 139
16462.22 147
16463.43 149
16464.65 154
16465.86 137
16467.07 110
16468.28 136
16469.49 153
16470.71 149
16471.92 135
16473.13 124
16474.34 143
16475.56 137
16476.77 135
16477.98 145
16479.20 161
16480.41 140
16481.62 147
16482.83 131
16484.05 143
16485.26 142
16486.47 119
16487.69 122
16488.90 126
16490.11 111
16491.33 126
16492.54 157
16493.75 160
16494.97 146
16496.18 139
16497.39 123
16498.61 133
16499.82 158
16501.03 127
16502.25 122
16503.46 141
16504.67 137
16505.89 125
16507.10 131
16508.32 133
16509.53 105
16510.74 131
16511.96 149
16513.17 124
16514.39 122
16515.60 135
16516.81 168
16518.03 165
16519.24 111
16520.46 132
16521.67 111
16522.88 128
16524.10 155
16525.31 132
16526.53 137
16527.74 137
16528.96 137
16530.17 140
16531.39 124
16532.60 134
16533.82 141
16535.03 155
16536.25 155
16537.46 136
16538.68 135
16539.89 139
16541.11 147
16542.32 146
16543.54 141
16544.75 147
16545.97 137
16547.18 134
16548.40 134
16549.61 159
16550.83 150
16552.04 128
16553.26 132
16554.47 140
16555.69 123
16556.91 126
16558.12 132
16559.34 140
16560.55 165
16561.77 147
16562.98 156
16564.20 155
16565.42 158
16566.63 140
16567.85 149
16569.06 175
16570.28 155
16571.50 141
16572.71 168
16573.93 148
16575.15 168
16576.36 143
16577.58 162
16578.79 147
16580.01 163
16581.23 153
16582.44 157
16583.66 180
16584.88 175
16586.09 147
16587.31 162
16588.53 171
16589.74 132
16590.96 136
16592.18 173
16593.40 169
16594.61 138
16595.83 162
16597.05 131
16598.26 120
16599.48 149
16600.70 118
16601.92 152
16603.13 146
16604.35 149
16605.57 161
16606.78 139
16608.00 149
16609.22 150
16610.44 144
16611.66 126
16612.87 118
16614.09 131
16615.31 168
16616.53 152
16617.74 144
16618.96 131
16620.18 122
16621.40 132
16622.62 138
16623.83 164
16625.05 137
16626.27 141
16627.49 139
16628.71 157
16629.93 135
16631.14 136
16632.36 126
16633.58 145
16634.80 129
16636.02 144
16637.24 135
16638.45 136
16639.67 143
16640.89 126
16642.11 147
16643.33 133
16644.55 139
16645.77 129
16646.99 110
16648.21 138
16649.42 121
16650.64 157
16651.86 133
16653.08 123
16654.30 134
16655.52 118
16656.74 106
16657.96 118
16659.18 109
16660.40 114
16661.62 133
16662.84 118
16664.06 116
16665.28 128
16666.50 109
16667.72 151
16668.93 127
16670.15 125
16671.37 110
16672.59 111
16673.81 122
16675.03 124
16676.25 142
16677.47 144
16678.69 160
16679.91 147
16681.13 131
16682.36 130
16683.58 141
16684.80 147
16686.02 160
16687.24 143
16688.46 138
16689.68 149
16690.90 131
16692.12 154
16693.34 153
16694.56 129
16695.78 136
16697.00 131
16698.22 127
16699.44 138
16700.66 130
16701.89 128
16703.11 111
16704.33 134
16705.55 145
16706.77 134
16707.99 118
16709.21 122
16710.43 145
16711.65 144
16712.88 133
16714.10 117
16715.32 151
16716.54 133
16717.76 110
16718.98 105
16720.20 110
16721.43 138
16722.65 125
16723.87 114
16725.09 125
16726.31 141
16727.54 142
16728.76 114
16729.98 111
16731.20 139
16732.42 123
16733.65 148
16734.87 159
16736.09 139
16737.31 131
16738.53 122
16739.76 121
16740.98 120
16742.20 150
16743.42 135
16744.65 118
16745.87 113
16747.09 118
16748.31 158
16749.54 136
16750.76 100
16751.98 107
16753.21 106
16754.43 111
16755.65 123
16756.87 117
16758.10 106
16759.32 119
16760.54 125
16761.77 96
16762.99 114
16764.21 98
16765.44 153
16766.66 130
16767.88 128
16769.11 139
16770.33 143
16771.55 116
16772.78 90
16774.00 90
16775.22 102
16776.45 119
16777.67 114
16778.90 121
16780.12 150
16781.34 140
16782.57 132
16783.79 119
16785.02 119
16786.24 116
16787.46 159
16788.69 170
16789.91 92
16791.14 109
16792.36 108
16793.58 102
16794.81 109
16796.03 130
16797.26 137
16798.48 131
16799.71 124
16800.93 121
16802.16 115
16803.38 153
16804.61 145
16805.83 124
16807.06 156
16808.28 164
16809.50 143
16810.73 134
16811.95 120
16813.18 130
16814.40 117
16815.63 132
16816.86 145
16818.08 156
16819.31 106
16820.53 134
16821.76 142
16822.98 127
16824.21 124
16825.43 129
16826.66 134
16827.88 129
16829.11 136
16830.33 116
16831.56 149
16832.79 161
16834.01 119
16835.24 109
16836.46 131
16837.69 137
16838.92 154
16840.14 147
16841.37 143
16842.59 133
16843.82 141
16845.05 149
16846.27 129
16847.50 133
16848.73 118
16849.95 119
16851.18 146
16852.40 133
16853.63 186
16854.86 172
16856.08 134
16857.31 151
16858.54 144
16859.76 153
16860.99 151
16862.22 143
16863.44 120
16864.67 165
16865.90 157
16867.13 193
16868.35 169
16869.58 142
16870.81 185
16872.03 185
16873.26 158
16874.49 139
16875.72 160
16876.94 181
16878.17 196
16879.40 177
16880.63 197
16881.85 182
16883.08 182
16884.31 170
16885.54 199
16886.76 160
16887.99 182
16889.22 215
16890.45 172
16891.68 176
16892.90 213
16894.13 197
16895.36 183
16896.59 179
16897.82 151
16899.04 166
16900.27 157
16901.50 148
16902.73 146
16903.96 150
16905.18 148
16906.41 159
16907.64 142
16908.87 131
16910.10 140
16911.33 141
16912.56 157
16913.78 161
16915.01 171
16916.24 163
16917.47 156
16918.70 132
16919.93 149
16921.16 137
16922.39 162
16923.62 168
16924.85 158
16926.07 137
16927.30 149
16928.53 127
16929.76 150
16930.99 132
16932.22 133
16933.45 134
16934.68 140
16935.91 150
16937.14 156
16938.37 152
16939.60 138
16940.83 131
16942.06 115
16943.29 129
16944.52 138
16945.75 110
16946.98 118
16948.21 127
16949.44 148
16950.67 145
16951.90 125
16953.13 130
16954.36 138
16955.59 162
16956.82 159
16958.05 132
16959.28 147
16960.51 122
16961.74 154
16962.97 154
16964.20 131
16965.43 127
16966.66 109
16967.89 96
16969.12 115
16970.35 138
16971.58 145
16972.82 132
16974.05 132
16975.28 125
16976.51 125
16977.74 145
16978.97 130
16980.20 124
16981.43 150
16982.66 150
16983.90 113
16985.13 140
16986.36 138
16987.59 128
16988.82 152
16990.05 116
16991.28 111
16992.52 129
16993.75 133
16994.98 150
16996.21 153
16997.44 128
16998.67 160
16999.91 123
17001.14 146
17002.37 132
17003.60 153
17004.83 121
17006.07 117
17007.30 163
17008.53 109
17009.76 140
17010.99 142
17012.23 129
17013.46 147
17014.69 120
17015.92 146
17017.16 129
17018.39 147
17019.62 172
17020.85 134
17022.09 127
17023.32 113
17024.55 152
17025.78 150
17027.02 142
17028.25 127
17029.48 139
17030.72 138
17031.95 111
17033.18 134
17034.42 117
17035.65 109
17036.88 143
17038.11 121
17039.35 110
17040.58 114
17041.81 134
17043.05 135
17044.28 124
17045.52 108
17046.75 109
17047.98 139
17049.22 107
17050.45 89
17051.68 119
17052.92 115
17054.15 124
17055.38 114
17056.62 109
17057.85 115
17059.09 113
17060.32 117
17061.55 118
17062.79 105
17064.02 100
17065.26 118
17066.49 103
17067.73 116
17068.96 125
17070.19 110
17071.43 108
17072.66 121
17073.90 108
17075.13 120
17076.37 118
17077.60 110
17078.84 108
17080.07 120
17081.31 124
17082.54 123
17083.78 125
17085.01 112
17086.25 110
17087.48 117
17088.72 128
17089.95 126
17091.19 134
17092.42 137
17093.66 111
17094.89 89
17096.13 127
17097.36 148
17098.60 128
17099.83 132
17101.07 120
17102.30 124
17103.54 132
17104.78 133
17106.01 111
17107.25 111
17108.48 130
17109.72 123
17110.95 121
17112.19 121
17113.43 110
17114.66 129
17115.90 107
17117.13 108
17118.37 106
17119.61 116
17120.84 112
17122.08 118
17123.32 128
17124.55 99
17125.79 110
17127.02 115
17128.26 116
17129.50 122
17130.73 104
17131.97 111
17133.21 110
17134.44 110
17135.68 109
17136.92 120
17138.15 123
17139.39 140
17140.63 112
17141.87 106
17143.10 116
17144.34 119
17145.58 106
17146.81 93
17148.05 139
17149.29 142
17150.53 119
17151.76 118
17153.00 96
17154.24 102
17155.48 125
17156.71 111
17157.95 120
17159.19 93
17160.43 131
17161.66 99
17162.90 117
17164.14 125
17165.38 107
17166.62 113
17167.85 103
17169.09 121
17170.33 129
17171.57 119
17172.81 136
17174.04 127
17175.28 113
17176.52 115
17177.76 104
17179.00 110
17180.23 120
17181.47 105
17182.71 119
17183.95 107
17185.19 133
17186.43 105
17187.67 84
17188.90 109
17190.14 100
17191.38 119
17192.62 111
17193.86 108
17195.10 123
17196.34 121
17197.58 141
17198.82 136
17200.05 117
17201.29 102
17202.53 122
17203.77 132
17205.01 109
17206.25 126
17207.49 101
17208.73 120
17209.97 102
17211.21 123
17212.45 114
17213.69 88
17214.93 95
17216.17 122
17217.41 125
17218.65 107
17219.89 120
17221.13 123
17222.37 107
17223.61 119
17224.85 114
17226.09 107
17227.33 112
17228.57 122
17229.81 103
17231.05 128
17232.29 109
17233.53 118
17234.77 95
17236.01 96
17237.25 94
17238.49 120
17239.73 109
17240.97 108
17242.21 84
17243.45 100
17244.69 104
17245.93 111
17247.17 101
17248.41 104
17249.66 125
17250.90 107
17252.14 128
17253.38 85
17254.62 82
17255.86 95
17257.10 108
17258.34 103
17259.58 104
17260.83 115
17262.07 104
17263.31 97
17264.55 84
17265.79 131
17267.03 105
17268.27 94
17269.52 101
17270.76 126
17272.00 108
17273.24 97
17274.48 110
17275.72 99
17276.97 85
17278.21 95
17279.45 123
17280.69 101
17281.93 86
17283.18 95
17284.42 95
17285.66 86
17286.90 109
17288.15 104
17289.39 114
17290.63 122
17291.87 115
17293.11 102
17294.36 94
17295.60 96
17296.84 141
17298.08 121
17299.33 102
17300.57 110
17301.81 100
17303.06 99
17304.30 85
17305.54 91
17306.78 112
17308.03 94
17309.27 98
17310.51 98
17311.76 136
17313.00 136
17314.24 98
17315.49 122
17316.73 118
17317.97 113
17319.22 114
17320.46 101
17321.70 113
17322.95 100
17324.19 97
17325.43 94
17326.68 71
17327.92 121
17329.17 131
17330.41 97
17331.65 120
17332.90 119
17334.14 100
17335.38 93
17336.63 98
17337.87 111
17339.12 104
17340.36 123
17341.61 97
17342.85 92
17344.09 102
17345.34 98
17346.58 88
17347.83 98
17349.07 92
17350.32 99
17351.56 80
17352.80 101
17354.05 116
17355.29 111
17356.54 113
17357.78 97
17359.03 112
17360.27 107
17361.52 106
17362.76 104
17364.01 78
17365.25 97
17366.50 133
17367.74 108
17368.99 94
17370.23 92
17371.48 106
17372.72 96
17373.97 98
17375.22 99
17376.46 126
17377.71 121
17378.95 104
17380.20 119
17381.44 84
17382.69 99
17383.93 126
17385.18 124
17386.43 91
17387.67 99
17388.92 119
17390.16 124
17391.41 114
17392.66 113
17393.90 94
17395.15 107
17396.39 116
17397.64 86
17398.89 87
17400.13 84
17401.38 100
17402.63 118
17403.87 93
17405.12 93
17406.37 112
17407.61 96
17408.86 100
17410.11 101
17411.35 104
17412.60 98
17413.85 113
17415.09 106
17416.34 94
17417.59 96
17418.83 113
17420.08 93
17421.33 99
17422.57 104
17423.82 101
17425.07 127
17426.32 104
17427.56 105
17428.81 107
17430.06 115
17431.31 101
17432.55 88
17433.80 99
17435.05 110
17436.30 114
17437.54 109
17438.79 116
17440.04 124
17441.29 126
17442.53 101
17443.78 107
17445.03 108
17446.28 93
17447.53 117
17448.77 99
17450.02 91
17451.27 90
17452.52 124
17453.77 145
17455.01 138
17456.26 110
17457.51 96
17458.76 125
17460.01 106
17461.26 113
17462.51 104
17463.75 104
17465.00 99
17466.25 112
17467.50 119
17468.75 117
17470.00 86
17471.25 101
17472.50 119
17473.74 128
17474.99 113
17476.24 126
17477.49 113
17478.74 102
17479.99 104
17481.24 118
17482.49 147
17483.74 109
17484.99 125
17486.24 129
17487.49 112
17488.74 124
17489.98 127
17491.23 136
17492.48 124
17493.73 118
17494.98 121
17496.23 109
17497.48 120
17498.73 127
17499.98 125
17501.23 102
17502.48 121
17503.73 109
17504.98 127
17506.23 113
17507.48 126
17508.73 133
17509.98 141
17511.23 153
17512.48 128
17513.73 118
17514.98 123
17516.24 109
17517.49 106
17518.74 97
17519.99 98
17521.24 125
17522.49 128
17523.74 113
17524.99 131
17526.24 133
17527.49 131
17528.74 131
17529.99 115
17531.24 131
17532.50 127
17533.75 131
17535.00 146
17536.25 107
17537.50 118
17538.75 122
17540.00 147
17541.25 117
17542.51 122
17543.76 134
17545.01 133
17546.26 111
17547.51 101
17548.76 119
17550.01 126
17551.27 137
17552.52 138
17553.77 130
17555.02 138
17556.27 143
17557.53 109
17558.78 109
17560.03 100
17561.28 152
17562.53 119
17563.79 123
17565.04 128
17566.29 131
17567.54 113
17568.80 122
17570.05 126
17571.30 124
17572.55 128
17573.81 135
17575.06 121
17576.31 141
17577.56 158
17578.82 113
17580.07 154
17581.32 130
17582.57 129
17583.83 107
17585.08 118
17586.33 103
17587.59 133
17588.84 157
17590.09 134
17591.35 121
17592.60 118
17593.85 120
17595.11 107
17596.36 142
17597.61 138
17598.87 118
17600.12 128
17601.37 143
17602.63 115
17603.88 107
17605.13 116
17606.39 127
17607.64 134
17608.89 114
17610.15 112
17611.40 145
17612.66 137
17613.91 125
17615.16 133
17616.42 142
17617.67 142
17618.93 119
17620.18 119
17621.43 118
17622.69 124
17623.94 118
17625.20 123
17626.45 130
17627.71 120
17628.96 96
17630.22 104
17631.47 114
17632.72 102
17633.98 97
17635.23 124
17636.49 100
17637.74 143
17639.00 110
17640.25 141
17641.51 146
17642.76 128
17644.02 126
17645.27 118
17646.53 110
17647.78 113
17649.04 107
17650.29 134
17651.55 118
17652.80 112
17654.06 100
17655.32 119
17656.57 132
17657.83 127
17659.08 103
17660.34 95
17661.59 126
17662.85 113
17664.11 128
17665.36 140
17666.62 106
17667.87 133
17669.13 98
17670.38 107
17671.64 128
17672.90 99
17674.15 98
17675.41 120
17676.67 103
17677.92 98
17679.18 119
17680.43 99
17681.69 112
17682.95 114
17684.20 133
17685.46 118
17686.72 111
17687.97 105
17689.23 95
17690.49 89
17691.74 102
17693.00 102
17694.26 98
17695.51 95
17696.77 103
17698.03 103
17699.28 119
17700.54 119
17701.80 98
17703.06 108
17704.31 102
17705.57 99
17706.83 118
17708.08 93
17709.34 99
17710.60 91
17711.86 90
17713.11 92
17714.37 89
17715.63 113
17716.89 114
17718.14 112
17719.40 120
17720.66 100
17721.92 90
17723.18 100
17724.43 105
17725.69 88
17726.95 101
17728.21 104
17729.47 99
17730.72 116
17731.98 112
17733.24 125
17734.50 87
17735.76 113
17737.02 104
17738.27 92
17739.53 83
17740.79 89
17742.05 105
17743.31 90
17744.57 111
17745.83 109
17747.08 103
17748.34 89
17749.60 69
17750.86 100
17752.12 88
17753.38 101
17754.64 110
17755.90 92
17757.16 93
17758.41 102
17759.67 124
17760.93 81
17762.19 92
17763.45 82
17764.71 92
17765.97 91
17767.23 84
17768.49 96
17769.75 81
17771.01 78
17772.27 101
17773.53 87
17774.79 88
17776.05 109
17777.31 112
17778.57 94
17779.83 89
17781.09 106
17782.35 79
17783.61 99
17784.87 116
17786.13 102
17787.39 110
17788.65 103
17789.91 75
17791.17 65
17792.43 88
17793.69 73
17794.95 94
17796.21 89
17797.47 89
17798.73 83
17799.99 83
17801.25 80
17802.51 95
17803.77 91
17805.03 100
17806.29 103
17807.55 106
17808.82 102
17810.08 88
17811.34 109
17812.60 103
17813.86 100
17815.12 95
17816.38 88
17817.64 100
17818.90 113
17820.17 83
17821.43 100
17822.69 81
17823.95 104
17825.21 99
17826.47 97
17827.73 76
17829.00 94
17830.26 107
17831.52 106
17832.78 116
17834.04 101
17835.31 95
17836.57 96
17837.83 96
17839.09 95
17840.35 74
17841.61 82
17842.88 87
17844.14 90
17845.40 71
17846.66 121
17847.93 108
17849.19 106
17850.45 81
17851.71 92
17852.98 86
17854.24 89
17855.50 81
17856.76 85
17858.03 81
17859.29 89
17860.55 103
17861.81 102
17863.08 104
17864.34 87
17865.60 70
17866.87 97
17868.13 110
17869.39 100
17870.65 95
17871.92 83
17873.18 91
17874.44 96
17875.71 89
17876.97 109
17878.23 117
17879.50 100
17880.76 101
17882.02 89
17883.29 76
17884.55 102
17885.82 88
17887.08 114
17888.34 99
17889.61 102
17890.87 108
17892.13 112
17893.40 83
17894.66 87
17895.93 83
17897.19 98
17898.45 85
17899.72 82
17900.98 101
17902.25 77
17903.51 101
17904.78 66
17906.04 102
17907.30 95
17908.57 99
17909.83 97
17911.10 96
17912.36 95
17913.63 94
17914.89 92
17916.16 77
17917.42 84
17918.69 115
17919.95 96
17921.22 113
17922.48 109
17923.75 98
17925.01 87
17926.28 88
17927.54 99
17928.81 117
17930.07 106
17931.34 104
17932.60 107
17933.87 106
17935.13 95
17936.40 111
17937.66 88
17938.93 83
17940.19 96
17941.46 101
17942.73 92
17943.99 104
17945.26 86
17946.52 104
17947.79 118
17949.05 118
17950.32 93
17951.59 90
17952.85 94
17954.12 89
17955.38 89
17956.65 102
17957.92 91
17959.18 102
17960.45 104
17961.72 97
17962.98 105
17964.25 106
17965.52 113
17966.78 98
17968.05 109
17969.31 104
17970.58 108
17971.85 93
17973.11 96
17974.38 116
17975.65 114
17976.92 116
17978.18 99
17979.45 100
17980.72 92
17981.98 125
17983.25 115
17984.52 106
17985.78 96
17987.05 116
17988.32 92
17989.59 92
17990.85 117
17992.12 105
17993.39 118
17994.66 110
17995.92 85
17997.19 87
17998.46 87
17999.73 116
18000.99 106
18002.26 111
18003.53 85
18004.80 101
18006.07 82
18007.33 107
18008.60 125
18009.87 94
18011.14 84
18012.41 101
18013.67 96
18014.94 85
18016.21 91
18017.48 97
18018.75 78
18020.02 79
18021.28 77
18022.55 123
18023.82 111
18025.09 98
18026.36 111
18027.63 89
18028.90 98
18030.16 112
18031.43 107
18032.70 99
18033.97 103
18035.24 88
18036.51 90
18037.78 110
18039.05 102
18040.32 100
18041.58 87
18042.85 124
18044.12 97
18045.39 81
18046.66 98
18047.93 98
18049.20 84
18050.47 87
18051.74 92
18053.01 103
18054.28 71
18055.55 79
18056.82 63
18058.09 82
18059.36 91
18060.63 102
18061.90 104
18063.17 105
18064.44 99
18065.71 91
18066.98 98
18068.25 85
18069.52 80
18070.79 89
18072.06 104
18073.33 116
18074.60 99
18075.87 98
18077.14 92
18078.41 79
18079.68 93
18080.95 91
18082.22 74
18083.49 89
18084.76 91
18086.03 92
18087.30 89
18088.57 107
18089.85 98
18091.12 102
18092.39 79
18093.66 104
18094.93 96
18096.20 98
18097.47 103
18098.74 93
18100.01 93
18101.29 125
18102.56 133
18103.83 77
18105.10 90
18106.37 95
18107.64 101
18108.91 87
18110.19 117
18111.46 77
18112.73 104
18114.00 115
18115.27 77
18116.54 80
18117.82 118
18119.09 104
18120.36 97
18121.63 104
18122.90 101
18124.18 88
18125.45 127
18126.72 134
18127.99 83
18129.26 87
18130.54 101
18131.81 123
18133.08 124
18134.35 95
18135.63 106
18136.90 87
18138.17 81
18139.44 95
18140.72 104
18141.99 108
18143.26 103
18144.53 104
18145.81 105
18147.08 107
18148.35 110
18149.63 105
18150.90 105
18152.17 108
18153.45 102
18154.72 91
18155.99 81
18157.26 96
18158.54 101
18159.81 97
18161.08 90
18162.36 97
18163.63 91
18164.91 93
18166.18 97
18167.45 89
18168.73 96
18170.00 102
18171.27 87
18172.55 89
18173.82 102
18175.09 101
18176.37 93
18177.64 104
18178.92 93
18180.19 95
18181.46 99
18182.74 149
18184.01 94
18185.29 88
18186.56 94
18187.84 90
18189.11 85
18190.38 85
18191.66 85
18192.93 82
18194.21 95
18195.48 86
18196.76 90
18198.03 89
18199.31 110
18200.58 110
18201.86 90
18203.13 72
18204.41 103
18205.68 96
18206.96 93
18208.23 73
18209.51 95
18210.78 91
18212.06 91
18213.33 98
18214.61 87
18215.88 100
18217.16 108
18218.43 119
18219.71 96
18220.98 78
18222.26 87
18223.53 123
18224.81 103
18226.09 79
18227.36 101
18228.64 84
18229.91 89
18231.19 104
18232.46 95
18233.74 99
18235.02 113
18236.29 70
18237.57 90
18238.84 110
18240.12 91
18241.40 94
18242.67 79
18243.95 74
18245.23 81
18246.50 77
18247.78 82
18249.05 104
18250.33 85
18251.61 113
18252.88 139
18254.16 95
18255.44 78
18256.71 81
18257.99 90
18259.27 77
18260.54 101
18261.82 105
18263.10 68
18264.38 71
18265.65 101
18266.93 84
18268.21 96
18269.48 86
18270.76 104
18272.04 98
18273.32 102
18274.59 114
18275.87 105
18277.15 113
18278.43 103
18279.70 117
18280.98 92
18282.26 103
18283.54 106
18284.81 95
18286.09 107
18287.37 85
18288.65 101
18289.92 108
18291.20 98
18292.48 96
18293.76 89
18295.04 86
18296.31 94
18297.59 94
18298.87 100
18300.15 100
18301.43 98
18302.71 114
18303.98 100
18305.26 98
18306.54 95
18307.82 99
18309.10 83
18310.38 98
18311.66 106
18312.93 113
18314.21 99
18315.49 100
18316.77 84
18318.05 96
18319.33 83
18320.61 92
18321.89 102
18323.17 92
18324.44 99
18325.72 113
18327.00 98
18328.28 115
18329.56 89
18330.84 91
18332.12 92
18333.40 98
18334.68 96
18335.96 82
18337.24 79
18338.52 77
18339.80 102
18341.08 74
18342.36 68
18343.64 101
18344.92 89
18346.20 76
18347.48 89
18348.76 97
18350.04 103
18351.32 108
18352.60 98
18353.88 73
18355.16 73
18356.44 78
18357.72 81
18359.00 77
18360.28 108
18361.56 87
18362.84 83
18364.12 79
18365.40 81
18366.68 76
18367.96 90
18369.24 120
18370.52 122
18371.80 105
18373.08 95
18374.36 102
18375.64 110
18376.93 117
18378.21 109
18379.49 99
18380.77 120
18382.05 100
18383.33 90
18384.61 90
18385.89 94
18387.17 79
18388.46 93
18389.74 93
18391.02 106
18392.30 123
18393.58 86
18394.86 94
18396.15 123
18397.43 109
18398.71 77
18399.99 84
18401.27 80
18402.55 106
18403.84 100
18405.12 94
18406.40 65
18407.68 92
18408.96 105
18410.25 111
18411.53 80
18412.81 98
18414.09 102
18415.37 107
18416.66 99
18417.94 81
18419.22 104
18420.50 102
18421.79 95
18423.07 79
18424.35 92
18425.63 100
18426.92 75
18428.20 76
18429.48 78
18430.77 76
18432.05 76
18433.33 99
18434.61 84
18435.90 93
18437.18 95
18438.46 100
18439.75 88
18441.03 93
18442.31 83
18443.60 95
18444.88 106
18446.16 117
18447.45 100
18448.73 88
18450.01 116
18451.30 123
18452.58 75
18453.86 99
18455.15 100
18456.43 95
18457.71 88
18459.00 100
18460.28 95
18461.57 65
18462.85 89
18464.13 97
18465.42 99
18466.70 71
18467.99 90
18469.27 85
18470.55 100
18471.84 82
18473.12 90
18474.41 98
18475.69 83
18476.98 91
18478.26 76
18479.55 90
18480.83 105
18482.11 107
18483.40 95
18484.68 88
18485.97 82
18487.25 95
18488.54 68
18489.82 81
18491.11 97
18492.39 102
18493.68 96
18494.96 93
18496.25 105
18497.53 78
18498.82 72
18500.10 101
18501.39 102
18502.67 62
18503.96 113
18505.24 94
18506.53 67
18507.82 73
18509.10 89
18510.39 81
18511.67 89
18512.96 88
18514.24 133
18515.53 114
18516.82 95
18518.10 72
18519.39 101
18520.67 106
18521.96 109
18523.25 84
18524.53 98
18525.82 108
18527.10 81
18528.39 68
18529.68 66
18530.96 90
18532.25 71
18533.54 82
18534.82 86
18536.11 91
18537.39 102
18538.68 85
18539.97 100
18541.25 103
18542.54 110
18543.83 87
18545.11 91
18546.40 89
18547.69 101
18548.98 80
18550.26 90
18551.55 78
18552.84 108
18554.12 92
18555.41 107
18556.70 102
18557.99 90
18559.27 117
18560.56 98
18561.85 109
18563.13 97
18564.42 111
18565.71 101
18567.00 85
18568.28 79
18569.57 120
18570.86 116
18572.15 81
18573.44 92
18574.72 107
18576.01 104
18577.30 93
18578.59 87
18579.88 83
18581.16 109
18582.45 121
18583.74 108
18585.03 96
18586.32 102
18587.60 85
18588.89 86
18590.18 89
18591.47 86
18592.76 117
18594.05 126
18595.33 99
18596.62 112
18597.91 124
18599.20 105
18600.49 95
18601.78 92
18603.07 108
18604.36 112
18605.64 106
18606.93 91
18608.22 118
18609.51 105
18610.80 95
18612.09 93
18613.38 109
18614.67 100
18615.96 97
18617.25 121
18618.54 104
18619.83 104
18621.12 103
18622.40 119
18623.69 88
18624.98 115
18626.27 99
18627.56 91
18628.85 91
18630.14 107
18631.43 110
18632.72 106
18634.01 82
18635.30 78
18636.59 91
18637.88 101
18639.17 83
18640.46 83
18641.75 106
18643.04 96
18644.33 94
18645.62 88
18646.91 78
18648.20 79
18649.49 84
18650.78 75
18652.08 85
18653.37 94
18654.66 98
18655.95 77
18657.24 95
18658.53 95
18659.82 98
18661.11 89
18662.40 98
18663.69 81
18664.98 91
18666.27 88
18667.56 85
18668.86 113
18670.15 118
18671.44 82
18672.73 94
18674.02 80
18675.31 100
18676.60 115
18677.90 76
18679.19 73
18680.48 83
18681.77 101
18683.06 95
18684.35 81
18685.64 82
18686.94 94
18688.23 128
18689.52 68
18690.81 75
18692.10 90
18693.40 81
18694.69 86
18695.98 124
18697.27 84
18698.56 92
18699.86 93
18701.15 81
18702.44 73
18703.73 101
18705.03 73
18706.32 81
18707.61 89
18708.90 88
18710.19 69
18711.49 80
18712.78 79
18714.07 68
18715.37 88
18716.66 79
18717.95 84
18719.24 90
18720.54 99
18721.83 95
18723.12 83
18724.42 80
18725.71 76
18727.00 79
18728.30 87
18729.59 87
18730.88 91
18732.17 66
18733.47 86
18734.76 80
18736.05 84
18737.35 94
18738.64 90
18739.94 71
18741.23 64
18742.52 93
18743.82 84
18745.11 91
18746.40 76
18747.70 72
18748.99 89
18750.29 81
18751.58 87
18752.87 79
18754.17 90
18755.46 86
18756.76 81
18758.05 105
18759.34 94
18760.64 72
18761.93 96
18763.23 93
18764.52 64
18765.82 68
18767.11 73
18768.41 80
18769.70 85
18770.99 62
18772.29 77
18773.58 94
18774.88 81
18776.17 104
18777.47 105
18778.76 68
18780.06 110
18781.35 92
18782.65 86
18783.94 87
18785.24 88
18786.53 107
18787.83 104
18789.12 83
18790.42 95
18791.71 90
18793.01 106
18794.31 70
18795.60 85
18796.90 93
18798.19 121
18799.49 131
18800.78 83
18802.08 98
18803.37 81
18804.67 79
18805.97 89
18807.26 106
18808.56 94
18809.85 86
18811.15 85
18812.45 108
18813.74 81
18815.04 95
18816.34 78
18817.63 82
18818.93 78
18820.22 91
18821.52 90
18822.82 67
18824.11 104
18825.41 103
18826.71 75
18828.00 77
18829.30 80
18830.60 91
18831.89 111
18833.19 101
18834.49 81
18835.78 73
18837.08 72
18838.38 71
18839.67 94
18840.97 76
18842.27 84
18843.57 61
18844.86 77
18846.16 66
18847.46 76
18848.75 69
18850.05 84
18851.35 116
18852.65 109
18853.94 108
18855.24 90
18856.54 96
18857.84 83
18859.13 75
18860.43 71
18861.73 64
18863.03 81
18864.33 99
18865.62 87
18866.92 87
18868.22 72
18869.52 87
18870.82 126
18872.11 87
18873.41 84
18874.71 73
18876.01 83
18877.31 83
18878.61 98
18879.90 82
18881.20 72
18882.50 79
18883.80 93
18885.10 95
18886.40 74
18887.70 75
18888.99 84
18890.29 87
18891.59 89
18892.89 90
18894.19 106
18895.49 94
18896.79 81
18898.09 93
18899.39 86
18900.68 82
18901.98 91
18903.28 70
18904.58 93
18905.88 99
18907.18 76
18908.48 81
18909.78 84
18911.08 76
18912.38 79
18913.68 75
18914.98 92
18916.28 67
18917.58 89
18918.88 87
18920.18 74
18921.48 73
18922.78 84
18924.08 82
18925.38 64
18926.68 66
18927.98 94
18929.28 82
18930.58 80
18931.88 84
18933.18 66
18934.48 69
18935.78 76
18937.08 89
18938.38 94
18939.68 98
18940.98 65
18942.28 95
18943.58 88
18944.88 86
18946.18 46
18947.48 73
18948.78 96
18950.08 86
18951.39 89
18952.69 64
18953.99 80
18955.29 78
18956.59 79
18957.89 88
18959.19 68
18960.49 64
18961.79 85
18963.09 96
18964.40 98
18965.70 86
18967.00 90
18968.30 95
18969.60 77
18970.90 92
18972.21 69
18973.51 94
18974.81 96
18976.11 77
18977.41 90
18978.71 103
18980.02 86
18981.32 74
18982.62 74
18983.92 90
18985.22 64
18986.53 80
18987.83 92
18989.13 81
18990.43 83
18991.73 82
18993.04 88
18994.34 75
18995.64 79
18996.94 75
18998.25 88
18999.55 100
19000.85 91
19002.15 82
19003.46 73
19004.76 78
19006.06 77
19007.36 87
19008.67 76
19009.97 88
19011.27 89
19012.58 88
19013.88 80
19015.18 79
19016.49 79
19017.79 93
19019.09 101
19020.40 96
19021.70 80
19023.00 73
19024.31 83
19025.61 101
19026.91 73
19028.22 74
19029.52 82
19030.82 80
19032.13 96
19033.43 86
19034.73 87
19036.04 79
19037.34 98
19038.65 90
19039.95 87
19041.25 76
19042.56 85
19043.86 91
19045.17 77
19046.47 98
19047.77 81
19049.08 93
19050.38 93
19051.69 85
19052.99 83
19054.30 85
19055.60 90
19056.90 97
19058.21 110
19059.51 106
19060.82 80
19062.12 94
19063.43 82
19064.73 95
19066.04 81
19067.34 89
19068.65 106
19069.95 75
19071.26 80
19072.56 75
19073.87 83
19075.17 85
19076.48 71
19077.78 78
19079.09 69
19080.39 96
19081.70 70
19083.00 99
19084.31 81
19085.61 103
19086.92 114
19088.23 78
19089.53 79
19090.84 92
19092.14 88
19093.45 87
19094.75 96
19096.06 90
19097.37 87
19098.67 84
19099.98 98
19101.28 78
19102.59 72
19103.90 99
19105.20 87
19106.51 81
19107.81 77
19109.12 74
19110.43 85
19111.73 102
19113.04 79
19114.35 79
19115.65 98
19116.96 85
19118.27 81
19119.57 91
19120.88 91
19122.19 87
19123.49 86
19124.80 86
19126.11 91
19127.41 84
19128.72 71
19130.03 98
19131.33 75
19132.64 76
19133.95 89
19135.26 112
19136.56 82
19137.87 81
19139.18 86
19140.49 62
19141.79 77
19143.10 96
19144.41 104
19145.71 95
19147.02 75
19148.33 76
19149.64 80
19150.95 96
19152.25 92
19153.56 79
19154.87 77
19156.18 81
19157.48 86
19158.79 89
19160.10 90
19161.41 91
19162.72 80
19164.03 72
19165.33 78
19166.64 79
19167.95 83
19169.26 65
19170.57 63
19171.88 72
19173.18 94
19174.49 127
19175.80 93
19177.11 89
19178.42 70
19179.73 75
19181.04 115
19182.34 81
19183.65 78
19184.96 74
19186.27 93
19187.58 73
19188.89 83
19190.20 73
19191.51 61
19192.82 90
19194.13 77
19195.43 100
19196.74 107
19198.05 89
19199.36 83
19200.67 81
19201.98 89
19203.29 87
19204.60 88
19205.91 75
19207.22 70
19208.53 86
19209.84 74
19211.15 85
19212.46 78
19213.77 84
19215.08 57
19216.39 65
19217.70 89
19219.01 81
19220.32 78
19221.63 93
19222.94 72
19224.25 85
19225.56 81
19226.87 68
19228.18 86
19229.49 81
19230.80 73
19232.11 77
19233.42 88
19234.73 77
19236.04 67
19237.35 98
19238.67 72
19239.98 86
19241.29 81
19242.60 70
19243.91 93
19245.22 63
19246.53 70
19247.84 80
19249.15 73
19250.46 78
19251.77 89
19253.09 88
19254.40 86
19255.71 84
19257.02 80
19258.33 85
19259.64 68
19260.95 77
19262.27 75
19263.58 103
19264.89 112
19266.20 82
19267.51 79
19268.82 108
19270.14 85
19271.45 88
19272.76 73
19274.07 78
19275.38 113
19276.70 106
19278.01 129
19279.32 82
19280.63 73
19281.94 84
19283.26 67
19284.57 103
19285.88 81
19287.19 71
19288.51 66
19289.82 65
19291.13 105
19292.44 110
19293.76 89
19295.07 88
19296.38 107
19297.69 83
19299.01 77
19300.32 99
19301.63 106
19302.95 89
19304.26 76
19305.57 91
19306.88 83
19308.20 96
19309.51 69
19310.82 94
19312.14 67
19313.45 75
19314.76 112
19316.08 77
19317.39 67
19318.70 71
19320.02 84
19321.33 88
19322.64 84
19323.96 89
19325.27 81
19326.59 68
19327.90 79
19329.21 101
19330.53 86
19331.84 94
19333.15 71
19334.47 91
19335.78 72
19337.10 82
19338.41 72
19339.73 75
19341.04 71
19342.35 83
19343.67 70
19344.98 74
19346.30 91
19347.61 76
19348.93 78
19350.24 93
19351.55 101
19352.87 84
19354.18 92
19355.50 88
19356.81 87
19358.13 95
19359.44 109
19360.76 77
19362.07 83
19363.39 72
19364.70 93
19366.02 86
19367.33 81
19368.65 69
19369.96 95
19371.28 65
19372.59 70
19373.91 75
19375.22 77
19376.54 99
19377.86 89
19379.17 70
19380.49 108
19381.80 87
19383.12 82
19384.43 80
19385.75 72
19387.07 89
19388.38 79
19389.70 95
19391.01 80
19392.33 62
19393.65 72
19394.96 90
19396.28 80
19397.59 70
19398.91 87
19400.23 72
19401.54 91
19402.86 108
19404.17 72
19405.49 67
19406.81 77
19408.12 81
19409.44 87
19410.76 82
19412.07 85
19413.39 82
19414.71 85
19416.02 77
19417.34 63
19418.66 84
19419.97 92
19421.29 95
19422.61 92
19423.93 78
19425.24 91
19426.56 79
19427.88 88
19429.19 85
19430.51 54
19431.83 76
19433.15 86
19434.46 83
19435.78 83
19437.10 62
19438.42 78
19439.73 96
19441.05 90
19442.37 93
19443.69 95
19445.00 93
19446.32 91
19447.64 86
19448.96 100
19450.28 78
19451.59 83
19452.91 113
19454.23 105
19455.55 86
19456.87 90
19458.18 89
19459.50 82
19460.82 70
19462.14 75
19463.46 91
19464.78 84
19466.09 69
19467.41 76
19468.73 91
19470.05 70
19471.37 80
19472.69 83
19474.01 77
19475.33 108
19476.64 83
19477.96 84
19479.28 96
19480.60 77
19481.92 84
19483.24 102
19484.56 91
19485.88 82
19487.20 92
19488.52 78
19489.83 93
19491.15 78
19492.47 84
19493.79 102
19495.11 97
19496.43 98
19497.75 80
19499.07 82
19500.39 78
19501.71 82
19503.03 76
19504.35 88
19505.67 73
19506.99 84
19508.31 91
19509.63 71
19510.95 77
19512.27 75
19513.59 67
19514.91 78
19516.23 81
19517.55 76
19518.87 91
19520.19 79
19521.51 95
19522.83 60
19524.15 78
19525.47 105
19526.79 74
19528.11 88
19529.43 89
19530.75 83
19532.08 79
19533.40 70
19534.72 76
19536.04 82
19537.36 94
19538.68 80
19540.00 74
19541.32 73
19542.64 79
19543.96 78
19545.29 81
19546.61 83
19547.93 75
19549.25 83
19550.57 84
19551.89 82
19553.21 62
19554.53 87
19555.86 77
19557.18 99
19558.50 80
19559.82 97
19561.14 82
19562.46 85
19563.79 74
19565.11 76
19566.43 85
19567.75 78
19569.07 98
19570.40 72
19571.72 73
19573.04 68
19574.36 90
19575.68 82
19577.01 68
19578.33 80
19579.65 92
19580.97 65
19582.30 87
19583.62 58
19584.94 81
19586.26 76
19587.59 73
19588.91 60
19590.23 71
19591.55 84
19592.88 79
19594.20 79
19595.52 78
19596.85 76
19598.17 70
19599.49 68
19600.81 85
19602.14 83
19603.46 74
19604.78 71
19606.11 93
19607.43 62
19608.75 73
19610.08 91
19611.40 78
19612.72 59
19614.05 85
19615.37 77
19616.69 95
19618.02 103
19619.34 71
19620.67 72
19621.99 71
19623.31 87
19624.64 99
19625.96 72
19627.29 87
19628.61 92
19629.93 74
19631.26 85
19632.58 93
19633.91 72
19635.23 74
19636.55 77
19637.88 92
19639.20 104
19640.53 94
19641.85 86
19643.18 88
19644.50 98
19645.82 89
19647.15 80
19648.47 74
19649.80 90
19651.12 96
19652.45 89
19653.77 60
19655.10 81
19656.42 78
19657.75 104
19659.07 75
19660.40 98
19661.72 75
19663.05 83
19664.37 91
19665.70 93
19667.02 91
19668.35 88
19669.67 90
19671.00 84
19672.33 89
19673.65 108
19674.98 80
19676.30 93
19677.63 76
19678.95 96
19680.28 81
19681.61 90
19682.93 91
19684.26 62
19685.58 89
19686.91 91
19688.23 66
19689.56 69
19690.89 64
19692.21 95
19693.54 83
19694.87 77
19696.19 69
19697.52 87
19698.84 77
19700.17 78
19701.50 110
19702.82 82
19704.15 88
19705.48 107
19706.80 89
19708.13 85
19709.46 63
19710.78 79
19712.11 82
19713.44 95
19714.76 73
19716.09 98
19717.42 91
19718.75 68
19720.07 71
19721.40 72
19722.73 71
19724.05 94
19725.38 78
19726.71 70
19728.04 70
19729.36 101
19730.69 82
19732.02 90
19733.35 86
19734.67 83
19736.00 90
19737.33 86
19738.66 65
19739.98 77
19741.31 81
19742.64 81
19743.97 68
19745.30 66
19746.62 62
19747.95 58
19749.28 78
19750.61 83
19751.94 87
19753.26 92
19754.59 91
19755.92 90
19757.25 82
19758.58 78
19759.91 102
19761.23 72
19762.56 100
19763.89 89
19765.22 69
19766.55 73
19767.88 97
19769.21 83
19770.53 82
19771.86 77
19773.19 90
19774.52 94
19775.85 84
19777.18 77
19778.51 86
19779.84 97
19781.17 72
19782.50 75
19783.83 79
19785.15 86
19786.48 73
19787.81 86
19789.14 86
19790.47 84
19791.80 82
19793.13 93
19794.46 100
19795.79 72
19797.12 94
19798.45 79
19799.78 75
19801.11 77
19802.44 61
19803.77 71
19805.10 71
19806.43 84
19807.76 77
19809.09 87
19810.42 66
19811.75 94
19813.08 119
19814.41 87
19815.74 67
19817.07 97
19818.40 94
19819.73 86
19821.06 77
19822.39 84
19823.72 91
19825.05 77
19826.38 91
19827.71 71
19829.05 71
19830.38 84
19831.71 75
19833.04 97
19834.37 77
19835.70 123
19837.03 84
19838.36 65
19839.69 81
19841.02 88
19842.36 98
19843.69 96
19845.02 87
19846.35 75
19847.68 76
19849.01 90
19850.34 88
19851.68 82
19853.01 78
19854.34 80
19855.67 95
19857.00 76
19858.33 66
19859.67 73
19861.00 83
19862.33 85
19863.66 72
19864.99 80
19866.32 93
19867.66 93
19868.99 85
19870.32 79
19871.65 70
19872.99 72
19874.32 68
19875.65 72
19876.98 72
19878.32 84
19879.65 87
19880.98 70
19882.31 60
19883.65 59
19884.98 68
19886.31 71
19887.64 72
19888.98 83
19890.31 87
19891.64 81
19892.97 63
19894.31 86
19895.64 88
19896.97 69
19898.31 70
19899.64 69
19900.97 83
19902.31 96
19903.64 77
19904.97 73
19906.31 72
19907.64 82
19908.97 82
19910.31 103
19911.64 69
19912.97 79
19914.31 85
19915.64 89
19916.97 78
19918.31 72
19919.64 88
19920.98 77
19922.31 97
19923.64 78
19924.98 77
19926.31 76
19927.65 88
19928.98 89
19930.31 71
19931.65 72
19932.98 73
19934.32 64
19935.65 68
19936.99 73
19938.32 80
19939.65 90
19940.99 94
19942.32 71
19943.66 84
19944.99 94
19946.33 79
19947.66 64
19949.00 81
19950.33 59
19951.67 63
19953.00 86
19954.34 91
19955.67 93
19957.01 78
19958.34 88
19959.68 82
19961.01 67
19962.35 66
19963.68 83
19965.02 86
19966.35 75
19967.69 79
19969.02 81
19970.36 76
19971.70 88
19973.03 78
19974.37 82
19975.70 94
19977.04 77
19978.37 104
19979.71 95
19981.05 74
19982.38 78
19983.72 84
19985.05 61
19986.39 64
19987.73 78
19989.06 78
19990.40 84
19991.73 73
19993.07 80
19994.41 84
19995.74 72
19997.08 98
19998.42 82
19999.75 76
20001.09 81
20002.43 92
20003.76 101
20005.10 91
20006.44 89
20007.77 92
20009.11 88
20010.45 80
20011.78 70
20013.12 91
20014.46 89
20015.79 90
20017.13 98
20018.47 84
20019.81 85
20021.14 97
20022.48 103
20023.82 92
20025.15 96
20026.49 93
20027.83 87
20029.17 87
20030.50 76
20031.84 99
20033.18 64
20034.52 108
20035.85 87
20037.19 88
20038.53 101
20039.87 75
20041.21 84
20042.54 94
20043.88 81
20045.22 98
20046.56 102
20047.90 79
20049.23 72
20050.57 70
20051.91 74
20053.25 73
20054.59 101
20055.93 77
20057.26 80
20058.60 72
20059.94 89
20061.28 76
20062.62 87
20063.96 79
20065.30 97
20066.63 103
20067.97 85
20069.31 76
20070.65 77
20071.99 78
20073.33 59
20074.67 59
20076.01 85
20077.35 90
20078.68 101
20080.02 88
20081.36 77
20082.70 97
20084.04 85
20085.38 86
20086.72 75
20088.06 88
20089.40 123
20090.74 83
20092.08 91
20093.42 79
20094.76 93
20096.10 97
20097.44 74
20098.78 90
20100.12 97
20101.46 110
20102.80 89
20104.14 70
20105.48 69
20106.82 81
20108.16 88
20109.50 102
20110.84 74
20112.18 84
20113.52 79
20114.86 90
20116.20 65
20117.54 79
20118.88 76
20120.22 76
20121.56 79
20122.90 61
20124.24 79
20125.58 101
20126.92 93
20128.26 63
20129.61 64
20130.95 83
20132.29 97
20133.63 92
20134.97 59
20136.31 80
20137.65 80
20138.99 102
20140.33 89
20141.67 70
20143.02 89
