# Supplementary material for: MALDI-TOF MS typing enables the classification of brewing yeasts of the genus Saccharomyces to major beer styles
Source: PLoS One. 2017 Aug 9;12(8):e0181694. doi: 10.1371/journal.pone.0181694 (PMC5549903; doi:10.1371/journal.pone.0181694)
Supplement: S2 File — The directory includes 90 raw files and was zipped to “.zip”; the folder has three strains with 30 spectra per strain; S1 Text explains the raw files with an example and Table 1 represents the yeast strains used within the experiment. (ZIP) [file pone.0181694.s005.zip › 4-6/30254-165-OG-Koe-Ale-YPG-18h-E-E_2015-10-22__0_E5_2.dat]

1999.81 7406
2000.23 7166
2000.65 7216
2001.07 7105
2001.50 7305
2001.92 7555
2002.34 7650
2002.76 7105
2003.18 7013
2003.60 7114
2004.03 7508
2004.45 7074
2004.87 7355
2005.29 7287
2005.71 7412
2006.14 7498
2006.56 7527
2006.98 7561
2007.40 7468
2007.83 7439
2008.25 7541
2008.67 7593
2009.09 7835
2009.52 7647
2009.94 7809
2010.36 7796
2010.78 7812
2011.21 7789
2011.63 8015
2012.05 7741
2012.48 7429
2012.90 7597
2013.32 7469
2013.74 7393
2014.17 7229
2014.59 6973
2015.01 7179
2015.44 7123
2015.86 7173
2016.28 7246
2016.71 7509
2017.13 7385
2017.55 7409
2017.98 7395
2018.40 7517
2018.82 7402
2019.25 7600
2019.67 7579
2020.09 7577
2020.52 7672
2020.94 7647
2021.37 7639
2021.79 7396
2022.21 7610
2022.64 7291
2023.06 7190
2023.48 7309
2023.91 7127
2024.33 7224
2024.76 7282
2025.18 7307
2025.61 7358
2026.03 7452
2026.45 7310
2026.88 7198
2027.30 7333
2027.73 7360
2028.15 7248
2028.58 7089
2029.00 7055
2029.43 6881
2029.85 7042
2030.28 6948
2030.70 6953
2031.12 6859
2031.55 6926
2031.97 7266
2032.40 7110
2032.82 7093
2033.25 7455
2033.67 7414
2034.10 7390
2034.52 7422
2034.95 7320
2035.38 7388
2035.80 7488
2036.23 7521
2036.65 7170
2037.08 7312
2037.50 7377
2037.93 7439
2038.35 7380
2038.78 7469
2039.20 7663
2039.63 7646
2040.06 7558
2040.48 7548
2040.91 7513
2041.33 7600
2041.76 7511
2042.19 7520
2042.61 7376
2043.04 7270
2043.46 7397
2043.89 7263
2044.32 7224
2044.74 7176
2045.17 7146
2045.59 7047
2046.02 7056
2046.45 7010
2046.87 6926
2047.30 7077
2047.73 7056
2048.15 7399
2048.58 7498
2049.01 7306
2049.43 7200
2049.86 7356
2050.29 7283
2050.71 7168
2051.14 7229
2051.57 7217
2051.99 7400
2052.42 7504
2052.85 7528
2053.28 7461
2053.70 7213
2054.13 7260
2054.56 7278
2054.99 7199
2055.41 7194
2055.84 7377
2056.27 7349
2056.69 7175
2057.12 6989
2057.55 6777
2057.98 7144
2058.41 6887
2058.83 7188
2059.26 7422
2059.69 7229
2060.12 7154
2060.54 7361
2060.97 7349
2061.40 7220
2061.83 7220
2062.26 7458
2062.68 7354
2063.11 7457
2063.54 7411
2063.97 7582
2064.40 7432
2064.83 7457
2065.25 7656
2065.68 7336
2066.11 7496
2066.54 7637
2066.97 7462
2067.40 7852
2067.82 7730
2068.25 7588
2068.68 7419
2069.11 7141
2069.54 7088
2069.97 7284
2070.40 7142
2070.83 7126
2071.26 7195
2071.68 7025
2072.11 6980
2072.54 6838
2072.97 7033
2073.40 7142
2073.83 6966
2074.26 7019
2074.69 7094
2075.12 7130
2075.55 6946
2075.98 6924
2076.41 6974
2076.84 7177
2077.27 7280
2077.70 7293
2078.13 7264
2078.55 7588
2078.98 7197
2079.41 7246
2079.84 7293
2080.27 7290
2080.70 7516
2081.13 7636
2081.56 7354
2081.99 7379
2082.42 7463
2082.85 7285
2083.29 7068
2083.72 7115
2084.15 7138
2084.58 7173
2085.01 6976
2085.44 7044
2085.87 6972
2086.30 7200
2086.73 7281
2087.16 7099
2087.59 7012
2088.02 7186
2088.45 6860
2088.88 6994
2089.31 6983
2089.74 7099
2090.17 7186
2090.61 7028
2091.04 6908
2091.47 7143
2091.90 7181
2092.33 7428
2092.76 7548
2093.19 7186
2093.62 7177
2094.06 7335
2094.49 7246
2094.92 7142
2095.35 7266
2095.78 6867
2096.21 6910
2096.64 7171
2097.08 7109
2097.51 7083
2097.94 7064
2098.37 6876
2098.80 6974
2099.24 6910
2099.67 6790
2100.10 6987
2100.53 7004
2100.96 6946
2101.40 6977
2101.83 6871
2102.26 6974
2102.69 7121
2103.12 7175
2103.56 6944
2103.99 7075
2104.42 7014
2104.85 6850
2105.29 7046
2105.72 7160
2106.15 7123
2106.58 7056
2107.02 7156
2107.45 7356
2107.88 7443
2108.31 7322
2108.75 7177
2109.18 7369
2109.61 7397
2110.05 7273
2110.48 7182
2110.91 7117
2111.35 7116
2111.78 7033
2112.21 6916
2112.65 6990
2113.08 7281
2113.51 7096
2113.95 6941
2114.38 7019
2114.81 6945
2115.25 7011
2115.68 6991
2116.11 7096
2116.55 6757
2116.98 6800
2117.41 6963
2117.85 6777
2118.28 6690
2118.72 7155
2119.15 7156
2119.58 7105
2120.02 7061
2120.45 7237
2120.89 6961
2121.32 7086
2121.75 7017
2122.19 6837
2122.62 7123
2123.06 7248
2123.49 7451
2123.93 7319
2124.36 7147
2124.79 7308
2125.23 7221
2125.66 7519
2126.10 7498
2126.53 7484
2126.97 7278
2127.40 7070
2127.84 7059
2128.27 7136
2128.71 7326
2129.14 7096
2129.58 7316
2130.01 7243
2130.45 7008
2130.88 7284
2131.32 7416
2131.75 7687
2132.19 7493
2132.62 7466
2133.06 7230
2133.49 7449
2133.93 7451
2134.37 7712
2134.80 7764
2135.24 7516
2135.67 7318
2136.11 7437
2136.54 7309
2136.98 7661
2137.41 7751
2137.85 7852
2138.29 7771
2138.72 7647
2139.16 7273
2139.59 7295
2140.03 7120
2140.47 7071
2140.90 7057
2141.34 6955
2141.78 7060
2142.21 6901
2142.65 7149
2143.08 7019
2143.52 7037
2143.96 7032
2144.39 6912
2144.83 6983
2145.27 7098
2145.70 7270
2146.14 7123
2146.58 6879
2147.01 7020
2147.45 7065
2147.89 7223
2148.32 7124
2148.76 7224
2149.20 7365
2149.64 7244
2150.07 7395
2150.51 7619
2150.95 7699
2151.38 7649
2151.82 8063
2152.26 7907
2152.70 7604
2153.13 7518
2153.57 7608
2154.01 7333
2154.45 7246
2154.88 7359
2155.32 7313
2155.76 7128
2156.20 7130
2156.63 7018
2157.07 7029
2157.51 7026
2157.95 7097
2158.39 7085
2158.82 7254
2159.26 7202
2159.70 7206
2160.14 7340
2160.58 7347
2161.01 7060
2161.45 7388
2161.89 7305
2162.33 7395
2162.77 7247
2163.21 7125
2163.64 7262
2164.08 7353
2164.52 7373
2164.96 7332
2165.40 7343
2165.84 7208
2166.28 7237
2166.71 7110
2167.15 6980
2167.59 6902
2168.03 7386
2168.47 7375
2168.91 7283
2169.35 7140
2169.79 7313
2170.23 7362
2170.67 7251
2171.10 7275
2171.54 7264
2171.98 7312
2172.42 7373
2172.86 7236
2173.30 7066
2173.74 6925
2174.18 7078
2174.62 7125
2175.06 7261
2175.50 7120
2175.94 7236
2176.38 7155
2176.82 7271
2177.26 7297
2177.70 7009
2178.14 7126
2178.58 7317
2179.02 7453
2179.46 7426
2179.90 7196
2180.34 7173
2180.78 7129
2181.22 7217
2181.66 7125
2182.10 7067
2182.54 7217
2182.98 7143
2183.42 6960
2183.86 7062
2184.30 7033
2184.74 6852
2185.18 7182
2185.62 7046
2186.06 7012
2186.51 7064
2186.95 7077
2187.39 7179
2187.83 7067
2188.27 7406
2188.71 7487
2189.15 7221
2189.59 7259
2190.03 7339
2190.47 7239
2190.92 7493
2191.36 7377
2191.80 7433
2192.24 7337
2192.68 7309
2193.12 7106
2193.56 7246
2194.01 7044
2194.45 7328
2194.89 7413
2195.33 7182
2195.77 7382
2196.21 7405
2196.66 7229
2197.10 7517
2197.54 7693
2197.98 7551
2198.42 7628
2198.87 7488
2199.31 7248
2199.75 7424
2200.19 7340
2200.63 7271
2201.08 7133
2201.52 7095
2201.96 7194
2202.40 6940
2202.85 6962
2203.29 6983
2203.73 7048
2204.17 7158
2204.62 7160
2205.06 7157
2205.50 7217
2205.94 7499
2206.39 7489
2206.83 7158
2207.27 7226
2207.71 7307
2208.16 7691
2208.60 7601
2209.04 7622
2209.49 7525
2209.93 7541
2210.37 7381
2210.82 7250
2211.26 7301
2211.70 7165
2212.15 7212
2212.59 7225
2213.03 7410
2213.48 7378
2213.92 7095
2214.36 7327
2214.81 7228
2215.25 7261
2215.69 7152
2216.14 6964
2216.58 7135
2217.03 6972
2217.47 6949
2217.91 6812
2218.36 6866
2218.80 6944
2219.25 6996
2219.69 6786
2220.13 6704
2220.58 7030
2221.02 6797
2221.47 6863
2221.91 7146
2222.36 7235
2222.80 7135
2223.24 7122
2223.69 7353
2224.13 7083
2224.58 7191
2225.02 7173
2225.47 7179
2225.91 7425
2226.36 7589
2226.80 7634
2227.25 7557
2227.69 7609
2228.14 7666
2228.58 7702
2229.03 7768
2229.47 7958
2229.92 7941
2230.36 7986
2230.81 7800
2231.25 7752
2231.70 7737
2232.14 7879
2232.59 7938
2233.03 8155
2233.48 7957
2233.93 8153
2234.37 7850
2234.82 7787
2235.26 8279
2235.71 7941
2236.15 7734
2236.60 7822
2237.05 7733
2237.49 7700
2237.94 7423
2238.38 7153
2238.83 7425
2239.28 7284
2239.72 7127
2240.17 7009
2240.61 6908
2241.06 6942
2241.51 6843
2241.95 6861
2242.40 6732
2242.85 6678
2243.29 6906
2243.74 6843
2244.19 6694
2244.63 6436
2245.08 6467
2245.52 6508
2245.97 6586
2246.42 6602
2246.87 6725
2247.31 6634
2247.76 6633
2248.21 6669
2248.65 6528
2249.10 6531
2249.55 6811
2249.99 6599
2250.44 6548
2250.89 6558
2251.34 6599
2251.78 6703
2252.23 6831
2252.68 6888
2253.13 6930
2253.57 6778
2254.02 6852
2254.47 6784
2254.92 6514
2255.36 6590
2255.81 6829
2256.26 6812
2256.71 6780
2257.15 6879
2257.60 7084
2258.05 6655
2258.50 6649
2258.95 6647
2259.39 6744
2259.84 6910
2260.29 6729
2260.74 6833
2261.19 7045
2261.64 7006
2262.08 6950
2262.53 7022
2262.98 6989
2263.43 6914
2263.88 7135
2264.33 7226
2264.77 7394
2265.22 7285
2265.67 7283
2266.12 6983
2266.57 7252
2267.02 7278
2267.47 6994
2267.92 6962
2268.37 7219
2268.81 7229
2269.26 7163
2269.71 7299
2270.16 7367
2270.61 7545
2271.06 7393
2271.51 7612
2271.96 7626
2272.41 7572
2272.86 7795
2273.31 7705
2273.76 7582
2274.21 7635
2274.66 7662
2275.11 7600
2275.55 7471
2276.00 7287
2276.45 7058
2276.90 6941
2277.35 6971
2277.80 6747
2278.25 6849
2278.70 6782
2279.15 6968
2279.60 7093
2280.05 6835
2280.50 6849
2280.95 6818
2281.40 6654
2281.85 6742
2282.31 6732
2282.76 6686
2283.21 6673
2283.66 6677
2284.11 6747
2284.56 6914
2285.01 7019
2285.46 6824
2285.91 6931
2286.36 6700
2286.81 6840
2287.26 6949
2287.71 7023
2288.16 7324
2288.61 7599
2289.07 7684
2289.52 7856
2289.97 8177
2290.42 8724
2290.87 9189
2291.32 9302
2291.77 9469
2292.22 9632
2292.68 9532
2293.13 9532
2293.58 9363
2294.03 9245
2294.48 9133
2294.93 8820
2295.38 8662
2295.84 8390
2296.29 7970
2296.74 8070
2297.19 7979
2297.64 7702
2298.10 7556
2298.55 7484
2299.00 7487
2299.45 7138
2299.90 7051
2300.36 7021
2300.81 6999
2301.26 6936
2301.71 6946
2302.16 6949
2302.62 6761
2303.07 6830
2303.52 6808
2303.97 6890
2304.43 6635
2304.88 6640
2305.33 6751
2305.78 6676
2306.24 6906
2306.69 7067
2307.14 6958
2307.60 6992
2308.05 7058
2308.50 7056
2308.95 7340
2309.41 7732
2309.86 7939
2310.31 7781
2310.77 7741
2311.22 8024
2311.67 8302
2312.13 7956
2312.58 8351
2313.03 8377
2313.49 8305
2313.94 7935
2314.39 7510
2314.85 7541
2315.30 7518
2315.75 7296
2316.21 7154
2316.66 7080
2317.11 7104
2317.57 7110
2318.02 7131
2318.48 7186
2318.93 7237
2319.38 7061
2319.84 6873
2320.29 7132
2320.75 7255
2321.20 7359
2321.66 7268
2322.11 6979
2322.56 7380
2323.02 7540
2323.47 7340
2323.93 7112
2324.38 6940
2324.84 7035
2325.29 7313
2325.74 7326
2326.20 7263
2326.65 7228
2327.11 7426
2327.56 7359
2328.02 7180
2328.47 7433
2328.93 7473
2329.38 7566
2329.84 7662
2330.29 7552
2330.75 7715
2331.20 7952
2331.66 8051
2332.11 7733
2332.57 7766
2333.02 7628
2333.48 7371
2333.94 7216
2334.39 7334
2334.85 7265
2335.30 7155
2335.76 7079
2336.21 6899
2336.67 6832
2337.12 7156
2337.58 6940
2338.04 6880
2338.49 6951
2338.95 6778
2339.40 6861
2339.86 6853
2340.32 7060
2340.77 6936
2341.23 6823
2341.68 6849
2342.14 6768
2342.60 6754
2343.05 6709
2343.51 6668
2343.97 6410
2344.42 6574
2344.88 6729
2345.34 6615
2345.79 6673
2346.25 6781
2346.71 6706
2347.16 6825
2347.62 7049
2348.08 7045
2348.53 7128
2348.99 6961
2349.45 7045
2349.90 7258
2350.36 7642
2350.82 7217
2351.27 6867
2351.73 6863
2352.19 7007
2352.65 7025
2353.10 6763
2353.56 7131
2354.02 7212
2354.48 7157
2354.93 7152
2355.39 7250
2355.85 7165
2356.31 7281
2356.76 7167
2357.22 7141
2357.68 7173
2358.14 6958
2358.59 7028
2359.05 7040
2359.51 6939
2359.97 6987
2360.43 6973
2360.88 6939
2361.34 6927
2361.80 7074
2362.26 7096
2362.72 7171
2363.17 6964
2363.63 7142
2364.09 7121
2364.55 6923
2365.01 7032
2365.47 7122
2365.92 7479
2366.38 7217
2366.84 6860
2367.30 7018
2367.76 7291
2368.22 7218
2368.68 7264
2369.14 7026
2369.59 7006
2370.05 7015
2370.51 6785
2370.97 6702
2371.43 6603
2371.89 6644
2372.35 6595
2372.81 6555
2373.27 6643
2373.73 6789
2374.19 7157
2374.65 7141
2375.10 6975
2375.56 6834
2376.02 7216
2376.48 7351
2376.94 7140
2377.40 7081
2377.86 6802
2378.32 6767
2378.78 7010
2379.24 7150
2379.70 7028
2380.16 6873
2380.62 7302
2381.08 7044
2381.54 7065
2382.00 7127
2382.46 7035
2382.92 6916
2383.38 6835
2383.84 6911
2384.30 6937
2384.76 6722
2385.22 6986
2385.68 6986
2386.14 7040
2386.60 6805
2387.07 6705
2387.53 6927
2387.99 6828
2388.45 6962
2388.91 7019
2389.37 6856
2389.83 7090
2390.29 7122
2390.75 7290
2391.21 7236
2391.67 7159
2392.13 7092
2392.60 7251
2393.06 7185
2393.52 7246
2393.98 6993
2394.44 6892
2394.90 6969
2395.36 7002
2395.82 6636
2396.29 6767
2396.75 6864
2397.21 6768
2397.67 6683
2398.13 6706
2398.59 6636
2399.06 6645
2399.52 6767
2399.98 6826
2400.44 6742
2400.90 6578
2401.37 6588
2401.83 6609
2402.29 6634
2402.75 6373
2403.21 6564
2403.68 6388
2404.14 6585
2404.60 6719
2405.06 6859
2405.52 6601
2405.99 6354
2406.45 6461
2406.91 6519
2407.37 6393
2407.84 6542
2408.30 6738
2408.76 6391
2409.22 6439
2409.69 6545
2410.15 6828
2410.61 6772
2411.08 6619
2411.54 6372
2412.00 6272
2412.47 6379
2412.93 6388
2413.39 6369
2413.85 6547
2414.32 6846
2414.78 6572
2415.24 6861
2415.71 6811
2416.17 6853
2416.63 6783
2417.10 6813
2417.56 6809
2418.02 6702
2418.49 6574
2418.95 6645
2419.42 6812
2419.88 6657
2420.34 6674
2420.81 6717
2421.27 6673
2421.73 6711
2422.20 6866
2422.66 6560
2423.13 6444
2423.59 6628
2424.06 6684
2424.52 6660
2424.98 6479
2425.45 6452
2425.91 6629
2426.38 6571
2426.84 6759
2427.31 6469
2427.77 6432
2428.23 6384
2428.70 6257
2429.16 6346
2429.63 6445
2430.09 6211
2430.56 6281
2431.02 6380
2431.49 6594
2431.95 6506
2432.42 6184
2432.88 6175
2433.35 6278
2433.81 6420
2434.28 6419
2434.74 6244
2435.21 6417
2435.67 6496
2436.14 6384
2436.60 6529
2437.07 6540
2437.53 6682
2438.00 6663
2438.47 6545
2438.93 6410
2439.40 6425
2439.86 6438
2440.33 6801
2440.79 6716
2441.26 6633
2441.73 6883
2442.19 6871
2442.66 6729
2443.12 6908
2443.59 7007
2444.05 6940
2444.52 6698
2444.99 6857
2445.45 6774
2445.92 6726
2446.39 6795
2446.85 6743
2447.32 6849
2447.78 6577
2448.25 6418
2448.72 6276
2449.18 6402
2449.65 6338
2450.12 6330
2450.58 6231
2451.05 6139
2451.52 6248
2451.98 6132
2452.45 6400
2452.92 6562
2453.39 6415
2453.85 6486
2454.32 6403
2454.79 6414
2455.25 6511
2455.72 6582
2456.19 6514
2456.65 6344
2457.12 6349
2457.59 6564
2458.06 6580
2458.52 6380
2458.99 6464
2459.46 6378
2459.93 6346
2460.39 6339
2460.86 6301
2461.33 6317
2461.80 6450
2462.27 6361
2462.73 6194
2463.20 6189
2463.67 6115
2464.14 6398
2464.60 6105
2465.07 6405
2465.54 6422
2466.01 6332
2466.48 6198
2466.95 6355
2467.41 6425
2467.88 6322
2468.35 6554
2468.82 6632
2469.29 6576
2469.76 6660
2470.22 6596
2470.69 6268
2471.16 6469
2471.63 6269
2472.10 6254
2472.57 6028
2473.04 6184
2473.51 6254
2473.97 6412
2474.44 6401
2474.91 6444
2475.38 6440
2475.85 6470
2476.32 6369
2476.79 6350
2477.26 6559
2477.73 6458
2478.20 6411
2478.67 6275
2479.13 6148
2479.60 6439
2480.07 6307
2480.54 6242
2481.01 6134
2481.48 6386
2481.95 6145
2482.42 6104
2482.89 6252
2483.36 6147
2483.83 6354
2484.30 6190
2484.77 6298
2485.24 6366
2485.71 6217
2486.18 6174
2486.65 6035
2487.12 6291
2487.59 6341
2488.06 6459
2488.53 6567
2489.00 6596
2489.47 6517
2489.94 6599
2490.41 6573
2490.88 6564
2491.35 6433
2491.83 6661
2492.30 6874
2492.77 6983
2493.24 7148
2493.71 6934
2494.18 7336
2494.65 7025
2495.12 7205
2495.59 7165
2496.06 7397
2496.53 7305
2497.00 7313
2497.48 7251
2497.95 7057
2498.42 7079
2498.89 6940
2499.36 6866
2499.83 6832
2500.30 6569
2500.77 6623
2501.25 6297
2501.72 6263
2502.19 6274
2502.66 6345
2503.13 6294
2503.60 6311
2504.08 6275
2504.55 5973
2505.02 6194
2505.49 6514
2505.96 6136
2506.44 6153
2506.91 6194
2507.38 6229
2507.85 6305
2508.32 6477
2508.80 6306
2509.27 6341
2509.74 5998
2510.21 6264
2510.68 6377
2511.16 6279
2511.63 6596
2512.10 6177
2512.57 6102
2513.05 6394
2513.52 6509
2513.99 6596
2514.47 6669
2514.94 6584
2515.41 6697
2515.88 6650
2516.36 6667
2516.83 6263
2517.30 6647
2517.78 6670
2518.25 6537
2518.72 6890
2519.19 6589
2519.67 6648
2520.14 6637
2520.61 6565
2521.09 6706
2521.56 6766
2522.03 6670
2522.51 6873
2522.98 6748
2523.46 6713
2523.93 6782
2524.40 6905
2524.88 6550
2525.35 6569
2525.82 6702
2526.30 6684
2526.77 6721
2527.25 6579
2527.72 6704
2528.19 6963
2528.67 7076
2529.14 6836
2529.62 7005
2530.09 7001
2530.56 7183
2531.04 7206
2531.51 7307
2531.99 6891
2532.46 7004
2532.94 6726
2533.41 6619
2533.89 6545
2534.36 6669
2534.83 6799
2535.31 6662
2535.78 6566
2536.26 6500
2536.73 6401
2537.21 6333
2537.68 6199
2538.16 6629
2538.63 6372
2539.11 6358
2539.58 6516
2540.06 6305
2540.53 6478
2541.01 6532
2541.48 6704
2541.96 6738
2542.43 6429
2542.91 6405
2543.39 6696
2543.86 6533
2544.34 6443
2544.81 6469
2545.29 6443
2545.76 6423
2546.24 6230
2546.71 6150
2547.19 6377
2547.67 6134
2548.14 6153
2548.62 6243
2549.09 6247
2549.57 6497
2550.05 6469
2550.52 6655
2551.00 6569
2551.47 6634
2551.95 6524
2552.43 6437
2552.90 6771
2553.38 6764
2553.86 6944
2554.33 6695
2554.81 6635
2555.29 6743
2555.76 6628
2556.24 6603
2556.72 6587
2557.19 6704
2557.67 6637
2558.15 6279
2558.62 6299
2559.10 6328
2559.58 6237
2560.05 6480
2560.53 6270
2561.01 6423
2561.48 6127
2561.96 6303
2562.44 6446
2562.92 6397
2563.39 5941
2563.87 6139
2564.35 6149
2564.83 6201
2565.30 6395
2565.78 6277
2566.26 5934
2566.74 6076
2567.21 6229
2567.69 6200
2568.17 6182
2568.65 6333
2569.12 6035
2569.60 6078
2570.08 6263
2570.56 6108
2571.04 6018
2571.51 6292
2571.99 5937
2572.47 5988
2572.95 5996
2573.43 6205
2573.91 6173
2574.38 5884
2574.86 6058
2575.34 6148
2575.82 6120
2576.30 6301
2576.78 6138
2577.25 6065
2577.73 6173
2578.21 6253
2578.69 6185
2579.17 6145
2579.65 5969
2580.13 6011
2580.61 6254
2581.09 6146
2581.56 6264
2582.04 6170
2582.52 6343
2583.00 6317
2583.48 6236
2583.96 6051
2584.44 6021
2584.92 6174
2585.40 6171
2585.88 6261
2586.36 6146
2586.84 6105
2587.32 6169
2587.79 6195
2588.27 6210
2588.75 6311
2589.23 6360
2589.71 6248
2590.19 6354
2590.67 6294
2591.15 6248
2591.63 6454
2592.11 6390
2592.59 6270
2593.07 6499
2593.55 6543
2594.03 6493
2594.51 6480
2594.99 6368
2595.47 6528
2595.95 6503
2596.43 6474
2596.92 6424
2597.40 6351
2597.88 6147
2598.36 6165
2598.84 5942
2599.32 6191
2599.80 6150
2600.28 5976
2600.76 5821
2601.24 6079
2601.72 6008
2602.20 5872
2602.68 5958
2603.16 5880
2603.65 5899
2604.13 5956
2604.61 6038
2605.09 6056
2605.57 5870
2606.05 5849
2606.53 5725
2607.01 5939
2607.50 5959
2607.98 5954
2608.46 6033
2608.94 6212
2609.42 6191
2609.90 5957
2610.38 5946
2610.87 6063
2611.35 6077
2611.83 6281
2612.31 5987
2612.79 5944
2613.28 6213
2613.76 5960
2614.24 6136
2614.72 6193
2615.20 6261
2615.69 6057
2616.17 6158
2616.65 6224
2617.13 6136
2617.62 6229
2618.10 6529
2618.58 6562
2619.06 6405
2619.54 6184
2620.03 6277
2620.51 6315
2620.99 6341
2621.48 6249
2621.96 6140
2622.44 6126
2622.92 6151
2623.41 6211
2623.89 5928
2624.37 5896
2624.86 6052
2625.34 6188
2625.82 5976
2626.30 6294
2626.79 6269
2627.27 6403
2627.75 6278
2628.24 6166
2628.72 6112
2629.20 6238
2629.69 6334
2630.17 6430
2630.65 6258
2631.14 6432
2631.62 6501
2632.11 6657
2632.59 6754
2633.07 6691
2633.56 6749
2634.04 6598
2634.52 6802
2635.01 6764
2635.49 6477
2635.98 6432
2636.46 6273
2636.94 6245
2637.43 6028
2637.91 6295
2638.40 6235
2638.88 6028
2639.37 5994
2639.85 6014
2640.33 6131
2640.82 6099
2641.30 6191
2641.79 6069
2642.27 5955
2642.76 6026
2643.24 6103
2643.73 6025
2644.21 6149
2644.70 6231
2645.18 6022
2645.67 5823
2646.15 5889
2646.64 5967
2647.12 6005
2647.61 6022
2648.09 6064
2648.58 6200
2649.06 5976
2649.55 6169
2650.03 6163
2650.52 6470
2651.00 6066
2651.49 6091
2651.97 6177
2652.46 6137
2652.95 6138
2653.43 6152
2653.92 6137
2654.40 6132
2654.89 6396
2655.37 6102
2655.86 5979
2656.35 5972
2656.83 6218
2657.32 6383
2657.80 6165
2658.29 6166
2658.78 6183
2659.26 6233
2659.75 6323
2660.23 6051
2660.72 6191
2661.21 6029
2661.69 5878
2662.18 6098
2662.67 6024
2663.15 5873
2663.64 5894
2664.13 6023
2664.61 6014
2665.10 5781
2665.59 5794
2666.07 5756
2666.56 5930
2667.05 5965
2667.53 5821
2668.02 6047
2668.51 5974
2668.99 5764
2669.48 5760
2669.97 5827
2670.46 5981
2670.94 5774
2671.43 5852
2671.92 5812
2672.40 6126
2672.89 6015
2673.38 5924
2673.87 6184
2674.35 6202
2674.84 6228
2675.33 6422
2675.82 6563
2676.31 6476
2676.79 6633
2677.28 6627
2677.77 6351
2678.26 6335
2678.74 6006
2679.23 6119
2679.72 5994
2680.21 6149
2680.70 6086
2681.18 6009
2681.67 5853
2682.16 5962
2682.65 5761
2683.14 5619
2683.63 5814
2684.11 5690
2684.60 5781
2685.09 5865
2685.58 5930
2686.07 5850
2686.56 5944
2687.05 5913
2687.53 5840
2688.02 6039
2688.51 5974
2689.00 5860
2689.49 5870
2689.98 5862
2690.47 5736
2690.96 5740
2691.45 5729
2691.94 5712
2692.42 5623
2692.91 5688
2693.40 5642
2693.89 5674
2694.38 5711
2694.87 5974
2695.36 5788
2695.85 5843
2696.34 5723
2696.83 5633
2697.32 5621
2697.81 5769
2698.30 5603
2698.79 5571
2699.28 5815
2699.77 5845
2700.26 5763
2700.75 5729
2701.24 5886
2701.73 5772
2702.22 5673
2702.71 5919
2703.20 5831
2703.69 5794
2704.18 5984
2704.67 6069
2705.16 6236
2705.65 6012
2706.14 6401
2706.63 6282
2707.12 6075
2707.61 5915
2708.10 5847
2708.59 5862
2709.08 5896
2709.57 5862
2710.06 5858
2710.56 5752
2711.05 5827
2711.54 5488
2712.03 5707
2712.52 5716
2713.01 5756
2713.50 5840
2713.99 5713
2714.48 5657
2714.98 5763
2715.47 5858
2715.96 5884
2716.45 5908
2716.94 5576
2717.43 5676
2717.92 5458
2718.42 5734
2718.91 5774
2719.40 5604
2719.89 5550
2720.38 5581
2720.87 5580
2721.37 5642
2721.86 5578
2722.35 5455
2722.84 5517
2723.33 5640
2723.82 5636
2724.32 5480
2724.81 5583
2725.30 5742
2725.79 5697
2726.29 5712
2726.78 5474
2727.27 5728
2727.76 5822
2728.26 5577
2728.75 5582
2729.24 5654
2729.73 5601
2730.23 5743
2730.72 5809
2731.21 5850
2731.70 5704
2732.20 5697
2732.69 5727
2733.18 5847
2733.67 5976
2734.17 6069
2734.66 5895
2735.15 6088
2735.65 5980
2736.14 5864
2736.63 5891
2737.13 6086
2737.62 6008
2738.11 5934
2738.61 6063
2739.10 5761
2739.59 5709
2740.09 5835
2740.58 5889
2741.07 5833
2741.57 5704
2742.06 5739
2742.55 5629
2743.05 5545
2743.54 5655
2744.04 5519
2744.53 5613
2745.02 5685
2745.52 5687
2746.01 5816
2746.51 5651
2747.00 5618
2747.49 5507
2747.99 5452
2748.48 5417
2748.98 5488
2749.47 5494
2749.97 5464
2750.46 5347
2750.96 5464
2751.45 5690
2751.94 5776
2752.44 5605
2752.93 5593
2753.43 5657
2753.92 5583
2754.42 5678
2754.91 5585
2755.41 5643
2755.90 5686
2756.40 5693
2756.89 5761
2757.39 5846
2757.88 5910
2758.38 5846
2758.87 5615
2759.37 5482
2759.86 5518
2760.36 5636
2760.85 5595
2761.35 5796
2761.84 5757
2762.34 5634
2762.84 5722
2763.33 5685
2763.83 5574
2764.32 5618
2764.82 5761
2765.31 5462
2765.81 5589
2766.31 5818
2766.80 5753
2767.30 5612
2767.79 5442
2768.29 5558
2768.79 5584
2769.28 5647
2769.78 5557
2770.27 5542
2770.77 5688
2771.27 5756
2771.76 5581
2772.26 5658
2772.76 5841
2773.25 5906
2773.75 5889
2774.25 6214
2774.74 6363
2775.24 6338
2775.74 6303
2776.23 6549
2776.73 6471
2777.23 6752
2777.72 6819
2778.22 6898
2778.72 6842
2779.21 6771
2779.71 6891
2780.21 6708
2780.71 6385
2781.20 6589
2781.70 6492
2782.20 6130
2782.69 6206
2783.19 6199
2783.69 6020
2784.19 5818
2784.68 5643
2785.18 5624
2785.68 5617
2786.18 5699
2786.67 5555
2787.17 5567
2787.67 5543
2788.17 5687
2788.67 5510
2789.16 5490
2789.66 5690
2790.16 5409
2790.66 5376
2791.16 5636
2791.65 5615
2792.15 5634
2792.65 5463
2793.15 5354
2793.65 5492
2794.14 5558
2794.64 5524
2795.14 5625
2795.64 5524
2796.14 5458
2796.64 5674
2797.14 5661
2797.63 5722
2798.13 5561
2798.63 5581
2799.13 5642
2799.63 5688
2800.13 5621
2800.63 5890
2801.13 5853
2801.63 5849
2802.12 5727
2802.62 5778
2803.12 5712
2803.62 5511
2804.12 5527
2804.62 5506
2805.12 5377
2805.62 5698
2806.12 5638
2806.62 5501
2807.12 5756
2807.62 5658
2808.12 5674
2808.62 5681
2809.12 5999
2809.62 6046
2810.12 5998
2810.62 5994
2811.12 6094
2811.61 5981
2812.11 5892
2812.61 6152
2813.11 6057
2813.62 5975
2814.12 5908
2814.62 5823
2815.12 5729
2815.62 6095
2816.12 5956
2816.62 5715
2817.12 6082
2817.62 5823
2818.12 5845
2818.62 5882
2819.12 5758
2819.62 5748
2820.12 5682
2820.62 5750
2821.12 5556
2821.62 5506
2822.12 5831
2822.62 5553
2823.13 5324
2823.63 5541
2824.13 5665
2824.63 5636
2825.13 5507
2825.63 5469
2826.13 5372
2826.63 5529
2827.13 5616
2827.64 5510
2828.14 5669
2828.64 5671
2829.14 5656
2829.64 5511
2830.14 5430
2830.64 5571
2831.15 5530
2831.65 5590
2832.15 5458
2832.65 5469
2833.15 5461
2833.65 5500
2834.16 5398
2834.66 5439
2835.16 5494
2835.66 5554
2836.16 5444
2836.67 5622
2837.17 5557
2837.67 5672
2838.17 5646
2838.68 5831
2839.18 5738
2839.68 5725
2840.18 5860
2840.69 5799
2841.19 5783
2841.69 5516
2842.19 5434
2842.70 5562
2843.20 5798
2843.70 5566
2844.20 5451
2844.71 5408
2845.21 5460
2845.71 5679
2846.22 5755
2846.72 5811
2847.22 5675
2847.73 5699
2848.23 5735
2848.73 5967
2849.23 5967
2849.74 5950
2850.24 6315
2850.74 6251
2851.25 6110
2851.75 6217
2852.26 6205
2852.76 6083
2853.26 6047
2853.77 5829
2854.27 5764
2854.77 5893
2855.28 5917
2855.78 5859
2856.28 5786
2856.79 5802
2857.29 5774
2857.80 5680
2858.30 5654
2858.80 5703
2859.31 5733
2859.81 5858
2860.32 5722
2860.82 5505
2861.33 5710
2861.83 5725
2862.33 5640
2862.84 5514
2863.34 5504
2863.85 5680
2864.35 5766
2864.86 5916
2865.36 5636
2865.87 5592
2866.37 5623
2866.88 5479
2867.38 5831
2867.89 5763
2868.39 5787
2868.90 5658
2869.40 5544
2869.91 5828
2870.41 5790
2870.92 5722
2871.42 5743
2871.93 6033
2872.43 5870
2872.94 5851
2873.44 5866
2873.95 5871
2874.45 6108
2874.96 6115
2875.46 6224
2875.97 5893
2876.48 6060
2876.98 6291
2877.49 6050
2877.99 6083
2878.50 5988
2879.00 5966
2879.51 5937
2880.02 6052
2880.52 5571
2881.03 5707
2881.53 5859
2882.04 5841
2882.55 5800
2883.05 5797
2883.56 5855
2884.07 5765
2884.57 5625
2885.08 5535
2885.59 5858
2886.09 5731
2886.60 5634
2887.10 5760
2887.61 5488
2888.12 5717
2888.62 5652
2889.13 5657
2889.64 5857
2890.15 5871
2890.65 5873
2891.16 5853
2891.67 5724
2892.17 5727
2892.68 5537
2893.19 5722
2893.69 5830
2894.20 5817
2894.71 5915
2895.22 5824
2895.72 6028
2896.23 5755
2896.74 5821
2897.25 5788
2897.75 5970
2898.26 5988
2898.77 6225
2899.28 6196
2899.78 6042
2900.29 5980
2900.80 5952
2901.31 5982
2901.81 6204
2902.32 6282
2902.83 6130
2903.34 6078
2903.85 6213
2904.35 6411
2904.86 6549
2905.37 6297
2905.88 6445
2906.39 6506
2906.90 6452
2907.40 6490
2907.91 6390
2908.42 6244
2908.93 6036
2909.44 6197
2909.95 6038
2910.46 6043
2910.96 6059
2911.47 6077
2911.98 5847
2912.49 5823
2913.00 5522
2913.51 5640
2914.02 5704
2914.53 5689
2915.04 5607
2915.54 5750
2916.05 5640
2916.56 5579
2917.07 5495
2917.58 5455
2918.09 5403
2918.60 5465
2919.11 5591
2919.62 5795
2920.13 5582
2920.64 5679
2921.15 5583
2921.66 5422
2922.17 5662
2922.68 5305
2923.19 5350
2923.70 5536
2924.21 5288
2924.72 5490
2925.23 5594
2925.74 5450
2926.25 5580
2926.76 5589
2927.27 5335
2927.78 5309
2928.29 5593
2928.80 5526
2929.31 5441
2929.82 5504
2930.33 5453
2930.84 5322
2931.35 5317
2931.86 5277
2932.37 5260
2932.88 4976
2933.39 5334
2933.90 5529
2934.41 5342
2934.92 5615
2935.43 5553
2935.94 5627
2936.45 5542
2936.97 5500
2937.48 5665
2937.99 5691
2938.50 5686
2939.01 5680
2939.52 5741
2940.03 5805
2940.54 5814
2941.05 6010
2941.57 5852
2942.08 5752
2942.59 5745
2943.10 5929
2943.61 5807
2944.12 5697
2944.63 5782
2945.15 6034
2945.66 6031
2946.17 5788
2946.68 5885
2947.19 6071
2947.71 6167
2948.22 5826
2948.73 5919
2949.24 6023
2949.75 5798
2950.27 5916
2950.78 6023
2951.29 5810
2951.80 5585
2952.31 5638
2952.83 5691
2953.34 5595
2953.85 5537
2954.36 5312
2954.88 5131
2955.39 5437
2955.90 5296
2956.41 5201
2956.93 5301
2957.44 5533
2957.95 5369
2958.47 5196
2958.98 5226
2959.49 5507
2960.00 5616
2960.52 5474
2961.03 5506
2961.54 5441
2962.06 5550
2962.57 5468
2963.08 5608
2963.60 5530
2964.11 5556
2964.62 5455
2965.14 5416
2965.65 5448
2966.16 5565
2966.68 5708
2967.19 5709
2967.70 5449
2968.22 5243
2968.73 5202
2969.24 5396
2969.76 5439
2970.27 5174
2970.79 5288
2971.30 5253
2971.81 5287
2972.33 5226
2972.84 5113
2973.36 5286
2973.87 5004
2974.38 5123
2974.90 5129
2975.41 5493
2975.93 5421
2976.44 5458
2976.96 5351
2977.47 5411
2977.99 5499
2978.50 5506
2979.01 5372
2979.53 5421
2980.04 5525
2980.56 5479
2981.07 5529
2981.59 5358
2982.10 5463
2982.62 5525
2983.13 5482
2983.65 5439
2984.16 5553
2984.68 5455
2985.19 5809
2985.71 5579
2986.22 5678
2986.74 5809
2987.25 5821
2987.77 5751
2988.28 5668
2988.80 5772
2989.32 5781
2989.83 5628
2990.35 5542
2990.86 5601
2991.38 5589
2991.89 5653
2992.41 5650
2992.92 5632
2993.44 5479
2993.96 5511
2994.47 5579
2994.99 5447
2995.50 5635
2996.02 5795
2996.54 5870
2997.05 5960
2997.57 6208
2998.09 6022
2998.60 6047
2999.12 6225
2999.63 6491
3000.15 6112
3000.67 6334
3001.18 6362
3001.70 6156
3002.22 6077
3002.73 6126
3003.25 6205
3003.77 6166
3004.28 6085
3004.80 6296
3005.32 6301
3005.83 6253
3006.35 6395
3006.87 6354
3007.39 6096
3007.90 6027
3008.42 5837
3008.94 5826
3009.45 6026
3009.97 5806
3010.49 5855
3011.01 5695
3011.52 5471
3012.04 5511
3012.56 5344
3013.08 5291
3013.59 5556
3014.11 5533
3014.63 5707
3015.15 5673
3015.66 5671
3016.18 5848
3016.70 5827
3017.22 5829
3017.74 5826
3018.25 5716
3018.77 5862
3019.29 6054
3019.81 5959
3020.33 5836
3020.84 5944
3021.36 5991
3021.88 5961
3022.40 5877
3022.92 5839
3023.44 6132
3023.95 6032
3024.47 5821
3024.99 5994
3025.51 6023
3026.03 6111
3026.55 6110
3027.07 6131
3027.58 5845
3028.10 5869
3028.62 5819
3029.14 6058
3029.66 5859
3030.18 5795
3030.70 5756
3031.22 5830
3031.74 5916
3032.26 5672
3032.77 5860
3033.29 5817
3033.81 5801
3034.33 5642
3034.85 5888
3035.37 5780
3035.89 5755
3036.41 5644
3036.93 5629
3037.45 5689
3037.97 5493
3038.49 5430
3039.01 5637
3039.53 5683
3040.05 5692
3040.57 5555
3041.09 5773
3041.61 5331
3042.13 5115
3042.65 5287
3043.17 5343
3043.69 5254
3044.21 5457
3044.73 5434
3045.25 5353
3045.77 5281
3046.29 5433
3046.81 5221
3047.33 5217
3047.85 5444
3048.37 5431
3048.89 5306
3049.41 5498
3049.93 5474
3050.45 5454
3050.98 5555
3051.50 5396
3052.02 5383
3052.54 5384
3053.06 5389
3053.58 5582
3054.10 5413
3054.62 5289
3055.14 5255
3055.66 5443
3056.19 5736
3056.71 5476
3057.23 5299
3057.75 5327
3058.27 5236
3058.79 5577
3059.31 5499
3059.84 5252
3060.36 5380
3060.88 5419
3061.40 5407
3061.92 5350
3062.44 5366
3062.97 5264
3063.49 5326
3064.01 5346
3064.53 5319
3065.05 5445
3065.58 5491
3066.10 5588
3066.62 5570
3067.14 5520
3067.66 5500
3068.19 5743
3068.71 5802
3069.23 5739
3069.75 5654
3070.28 5746
3070.80 5769
3071.32 5639
3071.84 5421
3072.37 5506
3072.89 5634
3073.41 5667
3073.93 5626
3074.46 5416
3074.98 5468
3075.50 5300
3076.03 5408
3076.55 5352
3077.07 5258
3077.59 5587
3078.12 5749
3078.64 5575
3079.16 5651
3079.69 5636
3080.21 5688
3080.73 5942
3081.26 5833
3081.78 5907
3082.30 5952
3082.83 5717
3083.35 5859
3083.87 5882
3084.40 5750
3084.92 5717
3085.45 5603
3085.97 5672
3086.49 5792
3087.02 5592
3087.54 5656
3088.06 5680
3088.59 5500
3089.11 5417
3089.64 5632
3090.16 5693
3090.68 5813
3091.21 5804
3091.73 5762
3092.26 5341
3092.78 5327
3093.31 5416
3093.83 5522
3094.36 5156
3094.88 5224
3095.40 5466
3095.93 5561
3096.45 5599
3096.98 5596
3097.50 5520
3098.03 5481
3098.55 5440
3099.08 5655
3099.60 5826
3100.13 5609
3100.65 5528
3101.18 5658
3101.70 5939
3102.23 6133
3102.75 6241
3103.28 6205
3103.80 6273
3104.33 6550
3104.85 6359
3105.38 6586
3105.90 6516
3106.43 6401
3106.96 6371
3107.48 6228
3108.01 5860
3108.53 5606
3109.06 5486
3109.58 5509
3110.11 5472
3110.64 5258
3111.16 5335
3111.69 5185
3112.21 5160
3112.74 5303
3113.27 5245
3113.79 5281
3114.32 5279
3114.84 5297
3115.37 5180
3115.90 5522
3116.42 5523
3116.95 5270
3117.48 5203
3118.00 5272
3118.53 5001
3119.06 5241
3119.58 5261
3120.11 5288
3120.64 5188
3121.16 5157
3121.69 5136
3122.22 5176
3122.74 5497
3123.27 5238
3123.80 5355
3124.32 5208
3124.85 5176
3125.38 5059
3125.90 5214
3126.43 5421
3126.96 5099
3127.49 5060
3128.01 5093
3128.54 5054
3129.07 5182
3129.60 5190
3130.12 4990
3130.65 5319
3131.18 5328
3131.71 5093
3132.23 5254
3132.76 5137
3133.29 5184
3133.82 5124
3134.35 5233
3134.87 4995
3135.40 4938
3135.93 5252
3136.46 5322
3136.99 4981
3137.51 5339
3138.04 5161
3138.57 5064
3139.10 5151
3139.63 4957
3140.15 5067
3140.68 5302
3141.21 4890
3141.74 5102
3142.27 5199
3142.80 5184
3143.33 5019
3143.85 5100
3144.38 5019
3144.91 5072
3145.44 5154
3145.97 5121
3146.50 5089
3147.03 5046
3147.56 5135
3148.08 5240
3148.61 5279
3149.14 5379
3149.67 5567
3150.20 5755
3150.73 5529
3151.26 5680
3151.79 5647
3152.32 5659
3152.85 5703
3153.38 5625
3153.91 5535
3154.44 5611
3154.97 5528
3155.50 5390
3156.03 5487
3156.56 5495
3157.08 5310
3157.61 5249
3158.14 5167
3158.67 5215
3159.20 5451
3159.73 5227
3160.26 5203
3160.79 5356
3161.32 5214
3161.85 5269
3162.39 5438
3162.92 5240
3163.45 5306
3163.98 5366
3164.51 5241
3165.04 5145
3165.57 5084
3166.10 5218
3166.63 5097
3167.16 5196
3167.69 4837
3168.22 4747
3168.75 4994
3169.28 5057
3169.81 4994
3170.34 4981
3170.87 5247
3171.41 5148
3171.94 5092
3172.47 5410
3173.00 5430
3173.53 5430
3174.06 5324
3174.59 5345
3175.12 5447
3175.65 5523
3176.19 5586
3176.72 5553
3177.25 5758
3177.78 5594
3178.31 5591
3178.84 5712
3179.38 5655
3179.91 5567
3180.44 5406
3180.97 5354
3181.50 5328
3182.03 5262
3182.57 5330
3183.10 5384
3183.63 5244
3184.16 5163
3184.69 5235
3185.23 5158
3185.76 5217
3186.29 5255
3186.82 5130
3187.36 5193
3187.89 4988
3188.42 5303
3188.95 5412
3189.49 5345
3190.02 5260
3190.55 5203
3191.08 5209
3191.62 5282
3192.15 5155
3192.68 5254
3193.21 5163
3193.75 5285
3194.28 5480
3194.81 5364
3195.35 5238
3195.88 5080
3196.41 5158
3196.94 5320
3197.48 5157
3198.01 5271
3198.54 5289
3199.08 5411
3199.61 5373
3200.14 5338
3200.68 5183
3201.21 5408
3201.74 5368
3202.28 5691
3202.81 5684
3203.35 5483
3203.88 5573
3204.41 5755
3204.95 5673
3205.48 5339
3206.01 5391
3206.55 5566
3207.08 5538
3207.62 5502
3208.15 5448
3208.68 5385
3209.22 5330
3209.75 5409
3210.29 5397
3210.82 5432
3211.36 5722
3211.89 5724
3212.42 5715
3212.96 5954
3213.49 6053
3214.03 6019
3214.56 5860
3215.10 5896
3215.63 5845
3216.17 5764
3216.70 5794
3217.24 5548
3217.77 5380
3218.31 5539
3218.84 5473
3219.38 5381
3219.91 5240
3220.45 5213
3220.98 5451
3221.52 5432
3222.05 5566
3222.59 5571
3223.12 5547
3223.66 5761
3224.19 5752
3224.73 6021
3225.26 6056
3225.80 6017
3226.33 6097
3226.87 6030
3227.41 5947
3227.94 6074
3228.48 5791
3229.01 5691
3229.55 5620
3230.08 5623
3230.62 5411
3231.16 5337
3231.69 5322
3232.23 5255
3232.76 5311
3233.30 5216
3233.84 5247
3234.37 5194
3234.91 5220
3235.45 5348
3235.98 5216
3236.52 5321
3237.05 5569
3237.59 5448
3238.13 5569
3238.66 5533
3239.20 5435
3239.74 5694
3240.27 5689
3240.81 5487
3241.35 5556
3241.88 5453
3242.42 5402
3242.96 5573
3243.50 5425
3244.03 5311
3244.57 5315
3245.11 5436
3245.64 5235
3246.18 5317
3246.72 5069
3247.26 5375
3247.79 5334
3248.33 5268
3248.87 5232
3249.40 5274
3249.94 5275
3250.48 5489
3251.02 5682
3251.56 5545
3252.09 5557
3252.63 5665
3253.17 5652
3253.71 5614
3254.24 5237
3254.78 5528
3255.32 5428
3255.86 5483
3256.40 5535
3256.93 5633
3257.47 5317
3258.01 5364
3258.55 5447
3259.09 5604
3259.63 5624
3260.16 5563
3260.70 5618
3261.24 5810
3261.78 6140
3262.32 6059
3262.86 6032
3263.39 6303
3263.93 6605
3264.47 6231
3265.01 6233
3265.55 6303
3266.09 6203
3266.63 6296
3267.17 6104
3267.71 6186
3268.24 5994
3268.78 6039
3269.32 5944
3269.86 5871
3270.40 5576
3270.94 5733
3271.48 5487
3272.02 5715
3272.56 5483
3273.10 5444
3273.64 5264
3274.18 5421
3274.72 5382
3275.26 5456
3275.80 5465
3276.34 5786
3276.87 5711
3277.41 5292
3277.95 5405
3278.49 5584
3279.03 5671
3279.57 5634
3280.11 5617
3280.65 5783
3281.19 5740
3281.73 5712
3282.27 5606
3282.81 5717
3283.36 5681
3283.90 5596
3284.44 5609
3284.98 5747
3285.52 5715
3286.06 5677
3286.60 5806
3287.14 6087
3287.68 6038
3288.22 6110
3288.76 6167
3289.30 6154
3289.84 6105
3290.38 5923
3290.92 5641
3291.46 5481
3292.01 5445
3292.55 5485
3293.09 5385
3293.63 5391
3294.17 5414
3294.71 5480
3295.25 5527
3295.79 5684
3296.34 5646
3296.88 5809
3297.42 5464
3297.96 5537
3298.50 5406
3299.04 5543
3299.58 5474
3300.13 5279
3300.67 5367
3301.21 5387
3301.75 5360
3302.29 5228
3302.83 5319
3303.38 5476
3303.92 5242
3304.46 5335
3305.00 5443
3305.54 5299
3306.09 5206
3306.63 5304
3307.17 5464
3307.71 5348
3308.26 5356
3308.80 5330
3309.34 5280
3309.88 5238
3310.43 5242
3310.97 5331
3311.51 5245
3312.05 5208
3312.60 5209
3313.14 5441
3313.68 5540
3314.22 5642
3314.77 5611
3315.31 5545
3315.85 5712
3316.40 5688
3316.94 5526
3317.48 5506
3318.03 5342
3318.57 5429
3319.11 5452
3319.65 5384
3320.20 5445
3320.74 5547
3321.28 5604
3321.83 5703
3322.37 5525
3322.92 5520
3323.46 5526
3324.00 5645
3324.55 5748
3325.09 5876
3325.63 5586
3326.18 5528
3326.72 5583
3327.27 5951
3327.81 5732
3328.35 5618
3328.90 5676
3329.44 5554
3329.99 5392
3330.53 5267
3331.07 5291
3331.62 5077
3332.16 5208
3332.71 4973
3333.25 5018
3333.80 4947
3334.34 5009
3334.88 5119
3335.43 5234
3335.97 5269
3336.52 5151
3337.06 5306
3337.61 5334
3338.15 5115
3338.70 5365
3339.24 5494
3339.79 5409
3340.33 5358
3340.88 5388
3341.42 5340
3341.97 5038
3342.51 5104
3343.06 5182
3343.60 4976
3344.15 5243
3344.69 5293
3345.24 5250
3345.78 5279
3346.33 5092
3346.87 5104
3347.42 5084
3347.97 5307
3348.51 5185
3349.06 5217
3349.60 5089
3350.15 5261
3350.69 5185
3351.24 5041
3351.79 5354
3352.33 5437
3352.88 5341
3353.42 5382
3353.97 5230
3354.52 5082
3355.06 5246
3355.61 5257
3356.15 5218
3356.70 4910
3357.25 5014
3357.79 5225
3358.34 5121
3358.89 4864
3359.43 4946
3359.98 5163
3360.53 4994
3361.07 5107
3361.62 5099
3362.17 5056
3362.71 5098
3363.26 5176
3363.81 5111
3364.35 5025
3364.90 5054
3365.45 5039
3365.99 4929
3366.54 4864
3367.09 4900
3367.64 5236
3368.18 5107
3368.73 4933
3369.28 4929
3369.82 5045
3370.37 5264
3370.92 5295
3371.47 5104
3372.01 5248
3372.56 5130
3373.11 5144
3373.66 5032
3374.21 5119
3374.75 5068
3375.30 5244
3375.85 5059
3376.40 4731
3376.94 4897
3377.49 4866
3378.04 4878
3378.59 4852
3379.14 4855
3379.68 4534
3380.23 4670
3380.78 4747
3381.33 4958
3381.88 4748
3382.43 4690
3382.97 4675
3383.52 4743
3384.07 4725
3384.62 4794
3385.17 4861
3385.72 4688
3386.27 4810
3386.81 4743
3387.36 4864
3387.91 4696
3388.46 4929
3389.01 4836
3389.56 5017
3390.11 4967
3390.66 4695
3391.21 4853
3391.76 4812
3392.30 4716
3392.85 4802
3393.40 4677
3393.95 4622
3394.50 4729
3395.05 4755
3395.60 4781
3396.15 4871
3396.70 4828
3397.25 4882
3397.80 4842
3398.35 4774
3398.90 4893
3399.45 4751
3400.00 4844
3400.55 4905
3401.10 4868
3401.65 5017
3402.20 4889
3402.75 4974
3403.30 4710
3403.85 5037
3404.40 4948
3404.95 4669
3405.50 4673
3406.05 4964
3406.60 4824
3407.15 4854
3407.70 4878
3408.25 4726
3408.80 4756
3409.35 4633
3409.90 4542
3410.45 4675
3411.00 4778
3411.55 4736
3412.10 4923
3412.66 4830
3413.21 4882
3413.76 4775
3414.31 4787
3414.86 4590
3415.41 4549
3415.96 4671
3416.51 4612
3417.06 4636
3417.61 4732
3418.17 4731
3418.72 4672
3419.27 4623
3419.82 4513
3420.37 4663
3420.92 4717
3421.47 4660
3422.03 4595
3422.58 4803
3423.13 4811
3423.68 4708
3424.23 4779
3424.78 4734
3425.34 4976
3425.89 4740
3426.44 4759
3426.99 4995
3427.54 5024
3428.10 4964
3428.65 4795
3429.20 4800
3429.75 4729
3430.31 4678
3430.86 4846
3431.41 4769
3431.96 4814
3432.51 4746
3433.07 4682
3433.62 4723
3434.17 4738
3434.72 4708
3435.28 4586
3435.83 4508
3436.38 4697
3436.94 4649
3437.49 4672
3438.04 4807
3438.59 4740
3439.15 4811
3439.70 4852
3440.25 4999
3440.81 4782
3441.36 4811
3441.91 4782
3442.47 4895
3443.02 4851
3443.57 4774
3444.13 4653
3444.68 4711
3445.23 4630
3445.79 4689
3446.34 4707
3446.89 4790
3447.45 4688
3448.00 4465
3448.55 4450
3449.11 4579
3449.66 4466
3450.22 4447
3450.77 4438
3451.32 4394
3451.88 4477
3452.43 4521
3452.99 4525
3453.54 4758
3454.09 4711
3454.65 4610
3455.20 4793
3455.76 4628
3456.31 4596
3456.87 4483
3457.42 4623
3457.97 4737
3458.53 4864
3459.08 4896
3459.64 4848
3460.19 4645
3460.75 4773
3461.30 4897
3461.86 4913
3462.41 4913
3462.97 4991
3463.52 4956
3464.08 4965
3464.63 4872
3465.19 4859
3465.74 4841
3466.30 4802
3466.85 4801
3467.41 5015
3467.96 4995
3468.52 4733
3469.07 4983
3469.63 4950
3470.18 4960
3470.74 5082
3471.30 5289
3471.85 5162
3472.41 5060
3472.96 4989
3473.52 5221
3474.07 5196
3474.63 5149
3475.19 5112
3475.74 4991
3476.30 4986
3476.85 5034
3477.41 5098
3477.97 5211
3478.52 5124
3479.08 5043
3479.63 5163
3480.19 5051
3480.75 5214
3481.30 5180
3481.86 4969
3482.42 5072
3482.97 5145
3483.53 5064
3484.08 5092
3484.64 5134
3485.20 5109
3485.75 5214
3486.31 5316
3486.87 5351
3487.43 5341
3487.98 5374
3488.54 5588
3489.10 5728
3489.65 5907
3490.21 6161
3490.77 6129
3491.32 6422
3491.88 6453
3492.44 6791
3493.00 6896
3493.55 6962
3494.11 6991
3494.67 7184
3495.23 7385
3495.78 7051
3496.34 7260
3496.90 7062
3497.46 6874
3498.01 6913
3498.57 7165
3499.13 7004
3499.69 7122
3500.24 7357
3500.80 7948
3501.36 8286
3501.92 8717
3502.48 8886
3503.03 9617
3503.59 10328
3504.15 10888
3504.71 11559
3505.27 11871
3505.83 12830
3506.38 13249
3506.94 13355
3507.50 13451
3508.06 13546
3508.62 13520
3509.18 12680
3509.74 12038
3510.29 11320
3510.85 10190
3511.41 9031
3511.97 8657
3512.53 7834
3513.09 7237
3513.65 6659
3514.21 6058
3514.76 6124
3515.32 5814
3515.88 5642
3516.44 5666
3517.00 5667
3517.56 5557
3518.12 5695
3518.68 5345
3519.24 5253
3519.80 5165
3520.36 5108
3520.92 4981
3521.48 5250
3522.04 5249
3522.60 5318
3523.16 5304
3523.71 5242
3524.27 5231
3524.83 5048
3525.39 5023
3525.95 5104
3526.51 5217
3527.07 5323
3527.63 5184
3528.19 4961
3528.75 4933
3529.31 4972
3529.87 5004
3530.44 5055
3531.00 5150
3531.56 5042
3532.12 5114
3532.68 5120
3533.24 5145
3533.80 5056
3534.36 5099
3534.92 5315
3535.48 5324
3536.04 5125
3536.60 5084
3537.16 5012
3537.72 5039
3538.28 5139
3538.84 5170
3539.41 5192
3539.97 5127
3540.53 5207
3541.09 5259
3541.65 5314
3542.21 5318
3542.77 5315
3543.33 5363
3543.89 5273
3544.46 5239
3545.02 5492
3545.58 5468
3546.14 5320
3546.70 5322
3547.26 5494
3547.83 5317
3548.39 5254
3548.95 5316
3549.51 5165
3550.07 5067
3550.63 4915
3551.20 4927
3551.76 4932
3552.32 4931
3552.88 4860
3553.44 4848
3554.01 4748
3554.57 4803
3555.13 4631
3555.69 4638
3556.26 4669
3556.82 4649
3557.38 4733
3557.94 4545
3558.50 4565
3559.07 4652
3559.63 4611
3560.19 4790
3560.76 4962
3561.32 4958
3561.88 4836
3562.44 4636
3563.01 4802
3563.57 4824
3564.13 4712
3564.70 4817
3565.26 4794
3565.82 4751
3566.38 4698
3566.95 4707
3567.51 4839
3568.07 4763
3568.64 4823
3569.20 4750
3569.76 4731
3570.33 4745
3570.89 4785
3571.45 4837
3572.02 4567
3572.58 4553
3573.15 4411
3573.71 4401
3574.27 4791
3574.84 4887
3575.40 4863
3575.96 4732
3576.53 4683
3577.09 4782
3577.66 4893
3578.22 4952
3578.78 4966
3579.35 4671
3579.91 4728
3580.48 4938
3581.04 4878
3581.61 4875
3582.17 4916
3582.73 4799
3583.30 4883
3583.86 4882
3584.43 4761
3584.99 4893
3585.56 4754
3586.12 4714
3586.69 4799
3587.25 4887
3587.82 4497
3588.38 4495
3588.95 4601
3589.51 4610
3590.08 4535
3590.64 4536
3591.21 4578
3591.77 4566
3592.34 4363
3592.90 4367
3593.47 4406
3594.03 4550
3594.60 4756
3595.16 4657
3595.73 4486
3596.29 4660
3596.86 4732
3597.42 4613
3597.99 4501
3598.56 4475
3599.12 4429
3599.69 4654
3600.25 4517
3600.82 4638
3601.38 4708
3601.95 4525
3602.52 4538
3603.08 4587
3603.65 4740
3604.21 4572
3604.78 4506
3605.35 4531
3605.91 4528
3606.48 4461
3607.05 4490
3607.61 4288
3608.18 4312
3608.74 4279
3609.31 4505
3609.88 4575
3610.44 4494
3611.01 4360
3611.58 4377
3612.14 4326
3612.71 4366
3613.28 4302
3613.84 4300
3614.41 4572
3614.98 4570
3615.55 4577
3616.11 4500
3616.68 4386
3617.25 4604
3617.81 4849
3618.38 4532
3618.95 4781
3619.52 4947
3620.08 4899
3620.65 4784
3621.22 4793
3621.79 4832
3622.35 4870
3622.92 4941
3623.49 4952
3624.06 4886
3624.62 4686
3625.19 4610
3625.76 4637
3626.33 4620
3626.89 4526
3627.46 4364
3628.03 4398
3628.60 4234
3629.17 4314
3629.73 4433
3630.30 4531
3630.87 4385
3631.44 4561
3632.01 4531
3632.58 4476
3633.14 4499
3633.71 4524
3634.28 4439
3634.85 4598
3635.42 4640
3635.99 4669
3636.56 4634
3637.12 4741
3637.69 4711
3638.26 4686
3638.83 4494
3639.40 4638
3639.97 4778
3640.54 4788
3641.11 4682
3641.67 4786
3642.24 4522
3642.81 4598
3643.38 4760
3643.95 4881
3644.52 4543
3645.09 4495
3645.66 4643
3646.23 4572
3646.80 4465
3647.37 4463
3647.94 4478
3648.51 4403
3649.08 4168
3649.65 4284
3650.22 4276
3650.79 4428
3651.36 4638
3651.93 4569
3652.50 4560
3653.06 4490
3653.63 4451
3654.20 4542
3654.77 4615
3655.35 4692
3655.92 4577
3656.49 4542
3657.06 4488
3657.63 4291
3658.20 4429
3658.77 4448
3659.34 4348
3659.91 4364
3660.48 4502
3661.05 4397
3661.62 4284
3662.19 4472
3662.76 4593
3663.33 4509
3663.90 4649
3664.47 4581
3665.04 4729
3665.61 4713
3666.19 4652
3666.76 4656
3667.33 4635
3667.90 4605
3668.47 4509
3669.04 4574
3669.61 4474
3670.18 4554
3670.75 4641
3671.33 4573
3671.90 4507
3672.47 4437
3673.04 4377
3673.61 4439
3674.18 4419
3674.76 4688
3675.33 4581
3675.90 4443
3676.47 4775
3677.04 4676
3677.61 4613
3678.19 4512
3678.76 4459
3679.33 4627
3679.90 4531
3680.47 4635
3681.05 4669
3681.62 4525
3682.19 4426
3682.76 4373
3683.33 4451
3683.91 4442
3684.48 4221
3685.05 4257
3685.62 4407
3686.20 4352
3686.77 4250
3687.34 4168
3687.91 4214
3688.49 4202
3689.06 4298
3689.63 4047
3690.21 4134
3690.78 4117
3691.35 4128
3691.92 4322
3692.50 4201
3693.07 4363
3693.64 4312
3694.22 4239
3694.79 4221
3695.36 4102
3695.94 3973
3696.51 4116
3697.08 4192
3697.66 4435
3698.23 4169
3698.80 4075
3699.38 4088
3699.95 4039
3700.52 4093
3701.10 4199
3701.67 4142
3702.24 4159
3702.82 4148
3703.39 4257
3703.97 4300
3704.54 4059
3705.11 4125
3705.69 4269
3706.26 4304
3706.84 4350
3707.41 4393
3707.98 4348
3708.56 4415
3709.13 4215
3709.71 4333
3710.28 4296
3710.86 4295
3711.43 4190
3712.01 4397
3712.58 4260
3713.15 4096
3713.73 4125
3714.30 4143
3714.88 4293
3715.45 4254
3716.03 4241
3716.60 4268
3717.18 4186
3717.75 4146
3718.33 4148
3718.90 4202
3719.48 4142
3720.05 4185
3720.63 3977
3721.20 4115
3721.78 4093
3722.35 3959
3722.93 4112
3723.51 3967
3724.08 4081
3724.66 4163
3725.23 4196
3725.81 4251
3726.38 3994
3726.96 4070
3727.53 4314
3728.11 4086
3728.69 3992
3729.26 4102
3729.84 4278
3730.41 4247
3730.99 4362
3731.57 4181
3732.14 4125
3732.72 4296
3733.29 4445
3733.87 4291
3734.45 4227
3735.02 4267
3735.60 4409
3736.18 4385
3736.75 4096
3737.33 3982
3737.90 4050
3738.48 4135
3739.06 4072
3739.63 4061
3740.21 4164
3740.79 4147
3741.36 3937
3741.94 4049
3742.52 4112
3743.10 3911
3743.67 4146
3744.25 4226
3744.83 4177
3745.40 4077
3745.98 4161
3746.56 4222
3747.13 4031
3747.71 4089
3748.29 4139
3748.87 4087
3749.44 4162
3750.02 3980
3750.60 4010
3751.18 4191
3751.75 3972
3752.33 4042
3752.91 4078
3753.49 3958
3754.06 3843
3754.64 3839
3755.22 3952
3755.80 4211
3756.38 3984
3756.95 3961
3757.53 4021
3758.11 4028
3758.69 4100
3759.27 4122
3759.84 4078
3760.42 4014
3761.00 4016
3761.58 4101
3762.16 4065
3762.74 4004
3763.32 4028
3763.89 4233
3764.47 4206
3765.05 4239
3765.63 4135
3766.21 4004
3766.79 4143
3767.37 4226
3767.94 4063
3768.52 4006
3769.10 4076
3769.68 4059
3770.26 4255
3770.84 4117
3771.42 4279
3772.00 4292
3772.58 4200
3773.16 4300
3773.74 4290
3774.31 4096
3774.89 4201
3775.47 4419
3776.05 4259
3776.63 4163
3777.21 4243
3777.79 4318
3778.37 4278
3778.95 3998
3779.53 4083
3780.11 4005
3780.69 4207
3781.27 4237
3781.85 4111
3782.43 4141
3783.01 4141
3783.59 4082
3784.17 4141
3784.75 4178
3785.33 4095
3785.91 4023
3786.49 4009
3787.07 3971
3787.65 4036
3788.23 4162
3788.81 4094
3789.39 4121
3789.97 4188
3790.55 4193
3791.13 4338
3791.71 4379
3792.30 4468
3792.88 4154
3793.46 4362
3794.04 4204
3794.62 4284
3795.20 4492
3795.78 4487
3796.36 4495
3796.94 4782
3797.52 4709
3798.10 4756
3798.69 4838
3799.27 4568
3799.85 4641
3800.43 4701
3801.01 4928
3801.59 5086
3802.17 5077
3802.76 4998
3803.34 5030
3803.92 5064
3804.50 5253
3805.08 5160
3805.66 4951
3806.25 5038
3806.83 5293
3807.41 5026
3807.99 4963
3808.57 4879
3809.16 4942
3809.74 5016
3810.32 4994
3810.90 5069
3811.48 4970
3812.07 5105
3812.65 5142
3813.23 5102
3813.81 5137
3814.39 5340
3814.98 5300
3815.56 5384
3816.14 5330
3816.72 5339
3817.31 5448
3817.89 5411
3818.47 5369
3819.06 5285
3819.64 5161
3820.22 5091
3820.80 4999
3821.39 4846
3821.97 4613
3822.55 4414
3823.14 4386
3823.72 4340
3824.30 4243
3824.89 4368
3825.47 4427
3826.05 4221
3826.64 4181
3827.22 4228
3827.80 4396
3828.39 4327
3828.97 4274
3829.55 4290
3830.14 4292
3830.72 4369
3831.30 4318
3831.89 4137
3832.47 4177
3833.05 4151
3833.64 4120
3834.22 4108
3834.81 4003
3835.39 4067
3835.97 4110
3836.56 4263
3837.14 4171
3837.73 4162
3838.31 4126
3838.90 4240
3839.48 4129
3840.06 3859
3840.65 4141
3841.23 3933
3841.82 3861
3842.40 3932
3842.99 3901
3843.57 3802
3844.16 3796
3844.74 3967
3845.33 3970
3845.91 3891
3846.50 3839
3847.08 3935
3847.66 3858
3848.25 3810
3848.83 3822
3849.42 3977
3850.00 3975
3850.59 4070
3851.18 4105
3851.76 4037
3852.35 4105
3852.93 3922
3853.52 3962
3854.10 4010
3854.69 4107
3855.27 4227
3855.86 4103
3856.44 4194
3857.03 4078
3857.62 4026
3858.20 4044
3858.79 4275
3859.37 4298
3859.96 4276
3860.54 3958
3861.13 3914
3861.72 3854
3862.30 3905
3862.89 4006
3863.47 3903
3864.06 3871
3864.65 3941
3865.23 3971
3865.82 4108
3866.41 3875
3866.99 3937
3867.58 3896
3868.17 3759
3868.75 3916
3869.34 4065
3869.93 4131
3870.51 4252
3871.10 3912
3871.69 3852
3872.27 4043
3872.86 4147
3873.45 4133
3874.03 4085
3874.62 4075
3875.21 4031
3875.79 4148
3876.38 4212
3876.97 4084
3877.56 3867
3878.14 3977
3878.73 4045
3879.32 4093
3879.90 3964
3880.49 4067
3881.08 4141
3881.67 4054
3882.25 4038
3882.84 3879
3883.43 3774
3884.02 3891
3884.61 3797
3885.19 3702
3885.78 3881
3886.37 3796
3886.96 3763
3887.54 3922
3888.13 3795
3888.72 3814
3889.31 3738
3889.90 3785
3890.48 3931
3891.07 3868
3891.66 3860
3892.25 3898
3892.84 3855
3893.43 3955
3894.01 3970
3894.60 3899
3895.19 4026
3895.78 4091
3896.37 3860
3896.96 3959
3897.55 3978
3898.14 3946
3898.72 4034
3899.31 4061
3899.90 3997
3900.49 3793
3901.08 3759
3901.67 3730
3902.26 3814
3902.85 3994
3903.44 3941
3904.03 3836
3904.61 3931
3905.20 3929
3905.79 3800
3906.38 3891
3906.97 3943
3907.56 3907
3908.15 3903
3908.74 3871
3909.33 3831
3909.92 3909
3910.51 3906
3911.10 3883
3911.69 3828
3912.28 3807
3912.87 3875
3913.46 3872
3914.05 3826
3914.64 3655
3915.23 3720
3915.82 3664
3916.41 3819
3917.00 3938
3917.59 3810
3918.18 3806
3918.77 3816
3919.36 3811
3919.95 3754
3920.54 3731
3921.13 3579
3921.72 3680
3922.31 3826
3922.90 3766
3923.49 3764
3924.08 3932
3924.68 3811
3925.27 3660
3925.86 3865
3926.45 4115
3927.04 3923
3927.63 3919
3928.22 3843
3928.81 3585
3929.40 3688
3929.99 3807
3930.59 3756
3931.18 3697
3931.77 3849
3932.36 3745
3932.95 3712
3933.54 3716
3934.13 3818
3934.73 3974
3935.32 3742
3935.91 3857
3936.50 3834
3937.09 3753
3937.68 3827
3938.28 3837
3938.87 3666
3939.46 3644
3940.05 3646
3940.64 3821
3941.23 3875
3941.83 3851
3942.42 3939
3943.01 4023
3943.60 3907
3944.20 3892
3944.79 3946
3945.38 3899
3945.97 3757
3946.56 3999
3947.16 3861
3947.75 3737
3948.34 3667
3948.94 3732
3949.53 3797
3950.12 3617
3950.71 3630
3951.31 3470
3951.90 3583
3952.49 3592
3953.08 3574
3953.68 3734
3954.27 3890
3954.86 3943
3955.46 3883
3956.05 3734
3956.64 3776
3957.24 3860
3957.83 3934
3958.42 3965
3959.02 3974
3959.61 3889
3960.20 3874
3960.80 4158
3961.39 4011
3961.98 3888
3962.58 4016
3963.17 3815
3963.76 3980
3964.36 3745
3964.95 3622
3965.55 3830
3966.14 3807
3966.73 3755
3967.33 3835
3967.92 3779
3968.52 3725
3969.11 3762
3969.70 3739
3970.30 3705
3970.89 3606
3971.49 3638
3972.08 3719
3972.68 3790
3973.27 3665
3973.86 3663
3974.46 3699
3975.05 3806
3975.65 3778
3976.24 3700
3976.84 3731
3977.43 3781
3978.03 3754
3978.62 3749
3979.22 3803
3979.81 3875
3980.41 3772
3981.00 4008
3981.60 4086
3982.19 3959
3982.79 3895
3983.38 3876
3983.98 3881
3984.57 3992
3985.17 3893
3985.76 3974
3986.36 3973
3986.95 3770
3987.55 3887
3988.14 4045
3988.74 3898
3989.34 3861
3989.93 3896
3990.53 3965
3991.12 3862
3991.72 4025
3992.31 4034
3992.91 3924
3993.51 3860
3994.10 3990
3994.70 4257
3995.29 4072
3995.89 4247
3996.49 4323
3997.08 4150
3997.68 4254
3998.28 4343
3998.87 4067
3999.47 4093
4000.06 4269
4000.66 4073
4001.26 3815
4001.85 3858
4002.45 4050
4003.05 4003
4003.64 4047
4004.24 3846
4004.84 3752
4005.43 3767
4006.03 3765
4006.63 3852
4007.22 3895
4007.82 3904
4008.42 4056
4009.02 4020
4009.61 3911
4010.21 4097
4010.81 4088
4011.40 4061
4012.00 4060
4012.60 4070
4013.20 3878
4013.79 3994
4014.39 3856
4014.99 3963
4015.59 3986
4016.18 4144
4016.78 4004
4017.38 3970
4017.98 3837
4018.58 3966
4019.17 3969
4019.77 3949
4020.37 4036
4020.97 3854
4021.56 3763
4022.16 3779
4022.76 3775
4023.36 4012
4023.96 3956
4024.56 3896
4025.15 3985
4025.75 3923
4026.35 4146
4026.95 4143
4027.55 4165
4028.15 4188
4028.74 4431
4029.34 4509
4029.94 4496
4030.54 4442
4031.14 4586
4031.74 4694
4032.34 4632
4032.94 4424
4033.53 4511
4034.13 4370
4034.73 4247
4035.33 4209
4035.93 3985
4036.53 3799
4037.13 3699
4037.73 3794
4038.33 3918
4038.93 3682
4039.53 3731
4040.13 3527
4040.72 3494
4041.32 3490
4041.92 3608
4042.52 3656
4043.12 3684
4043.72 3543
4044.32 3547
4044.92 3632
4045.52 3815
4046.12 3751
4046.72 3749
4047.32 3652
4047.92 3791
4048.52 3724
4049.12 3653
4049.72 3675
4050.32 3826
4050.92 3737
4051.52 3791
4052.12 3836
4052.72 3715
4053.32 3846
4053.92 3781
4054.52 3815
4055.13 4005
4055.73 3714
4056.33 3882
4056.93 3763
4057.53 3811
4058.13 3842
4058.73 3659
4059.33 3703
4059.93 3867
4060.53 3925
4061.13 3783
4061.73 3783
4062.33 3814
4062.94 3747
4063.54 3734
4064.14 3768
4064.74 3702
4065.34 3779
4065.94 3758
4066.54 3692
4067.14 3796
4067.75 3739
4068.35 3622
4068.95 3852
4069.55 3974
4070.15 4050
4070.75 3830
4071.36 3782
4071.96 3852
4072.56 3811
4073.16 3716
4073.76 3635
4074.36 3612
4074.97 3489
4075.57 3862
4076.17 3811
4076.77 3750
4077.38 3755
4077.98 3786
4078.58 3919
4079.18 3786
4079.78 3662
4080.39 3633
4080.99 3807
4081.59 3776
4082.19 3619
4082.80 3688
4083.40 3796
4084.00 3773
4084.60 3573
4085.21 3609
4085.81 3705
4086.41 3741
4087.02 3606
4087.62 3632
4088.22 3610
4088.82 3574
4089.43 3580
4090.03 3532
4090.63 3560
4091.24 3611
4091.84 3644
4092.44 3707
4093.05 3702
4093.65 3663
4094.25 3589
4094.86 3580
4095.46 3570
4096.06 3674
4096.67 3653
4097.27 3597
4097.88 3486
4098.48 3518
4099.08 3517
4099.69 3580
4100.29 3440
4100.89 3352
4101.50 3604
4102.10 3533
4102.71 3542
4103.31 3549
4103.91 3504
4104.52 3493
4105.12 3513
4105.73 3478
4106.33 3577
4106.94 3696
4107.54 3665
4108.14 3656
4108.75 3672
4109.35 3706
4109.96 3777
4110.56 3751
4111.17 3707
4111.77 3854
4112.38 3719
4112.98 3649
4113.59 3638
4114.19 3526
4114.80 3525
4115.40 3626
4116.01 3680
4116.61 3542
4117.22 3593
4117.82 3693
4118.43 3547
4119.03 3694
4119.64 3499
4120.24 3542
4120.85 3527
4121.45 3711
4122.06 3796
4122.66 3697
4123.27 3643
4123.88 3656
4124.48 3810
4125.09 3747
4125.69 3581
4126.30 3590
4126.90 3744
4127.51 3554
4128.12 3698
4128.72 3756
4129.33 3565
4129.93 3620
4130.54 3747
4131.15 3716
4131.75 3864
4132.36 3773
4132.96 3718
4133.57 3811
4134.18 3709
4134.78 3804
4135.39 3981
4136.00 4012
4136.60 4021
4137.21 4096
4137.82 3972
4138.42 4109
4139.03 4148
4139.64 4297
4140.24 4360
4140.85 4212
4141.46 4204
4142.06 4293
4142.67 4195
4143.28 4306
4143.89 4546
4144.49 4506
4145.10 4567
4145.71 4533
4146.31 4475
4146.92 4344
4147.53 4363
4148.14 4346
4148.74 4177
4149.35 4185
4149.96 4128
4150.57 3818
4151.17 3987
4151.78 3795
4152.39 3765
4153.00 3684
4153.60 3712
4154.21 3627
4154.82 3669
4155.43 3716
4156.04 3700
4156.64 3767
4157.25 3720
4157.86 3549
4158.47 3479
4159.08 3703
4159.68 3761
4160.29 3809
4160.90 3719
4161.51 3705
4162.12 3584
4162.73 3629
4163.33 3763
4163.94 3879
4164.55 3817
4165.16 3916
4165.77 4067
4166.38 4055
4166.99 4057
4167.60 4012
4168.20 3962
4168.81 4138
4169.42 4044
4170.03 4067
4170.64 4095
4171.25 3968
4171.86 3886
4172.47 3835
4173.08 3870
4173.69 3911
4174.29 3986
4174.90 3892
4175.51 3885
4176.12 3903
4176.73 3940
4177.34 3955
4177.95 4017
4178.56 4148
4179.17 4025
4179.78 3982
4180.39 3981
4181.00 3940
4181.61 4065
4182.22 3950
4182.83 3874
4183.44 3869
4184.05 3863
4184.66 3728
4185.27 3795
4185.88 3786
4186.49 3714
4187.10 3671
4187.71 3784
4188.32 3643
4188.93 3608
4189.54 3626
4190.15 3621
4190.76 3636
4191.37 3545
4191.98 3643
4192.59 3896
4193.20 4010
4193.82 3928
4194.43 3881
4195.04 4028
4195.65 4197
4196.26 4193
4196.87 4202
4197.48 4173
4198.09 4040
4198.70 3871
4199.31 3955
4199.93 4063
4200.54 4019
4201.15 3919
4201.76 3962
4202.37 3912
4202.98 3923
4203.59 3884
4204.20 3682
4204.82 3652
4205.43 3704
4206.04 3780
4206.65 3753
4207.26 3811
4207.87 3800
4208.49 3695
4209.10 3737
4209.71 3737
4210.32 3729
4210.93 3640
4211.55 3661
4212.16 3657
4212.77 3581
4213.38 3627
4213.99 3829
4214.61 3709
4215.22 3670
4215.83 3875
4216.44 3869
4217.06 3731
4217.67 3810
4218.28 3946
4218.89 3967
4219.51 4040
4220.12 4078
4220.73 4093
4221.34 4047
4221.96 4085
4222.57 4143
4223.18 4151
4223.80 4298
4224.41 4105
4225.02 4074
4225.63 4065
4226.25 3982
4226.86 4026
4227.47 3953
4228.09 3827
4228.70 3858
4229.31 3982
4229.93 4020
4230.54 4077
4231.15 3990
4231.77 4077
4232.38 4169
4232.99 4037
4233.61 4220
4234.22 4351
4234.83 4532
4235.45 4503
4236.06 4489
4236.68 4540
4237.29 4478
4237.90 4377
4238.52 4509
4239.13 4362
4239.75 4192
4240.36 4112
4240.97 4028
4241.59 3965
4242.20 3974
4242.82 4036
4243.43 4071
4244.05 3923
4244.66 3923
4245.27 3921
4245.89 3929
4246.50 4166
4247.12 4187
4247.73 4232
4248.35 4206
4248.96 4217
4249.58 4165
4250.19 4230
4250.81 4068
4251.42 4094
4252.04 4097
4252.65 4001
4253.27 3918
4253.88 4012
4254.50 4009
4255.11 4040
4255.73 3812
4256.34 3861
4256.96 3699
4257.57 3903
4258.19 3754
4258.80 3792
4259.42 3751
4260.03 3792
4260.65 3938
4261.27 3956
4261.88 3764
4262.50 3787
4263.11 3896
4263.73 3752
4264.34 3932
4264.96 3825
4265.58 3848
4266.19 3782
4266.81 3802
4267.42 3884
4268.04 3852
4268.66 3771
4269.27 3907
4269.89 3711
4270.51 3663
4271.12 3854
4271.74 3760
4272.35 3821
4272.97 3868
4273.59 3992
4274.20 3994
4274.82 4091
4275.44 4167
4276.05 4348
4276.67 4500
4277.29 4417
4277.90 4261
4278.52 4535
4279.14 4782
4279.76 4708
4280.37 4868
4280.99 4835
4281.61 4710
4282.22 4665
4282.84 4504
4283.46 4271
4284.07 3995
4284.69 3860
4285.31 4014
4285.93 4088
4286.54 3847
4287.16 3956
4287.78 3943
4288.40 3835
4289.01 3645
4289.63 3841
4290.25 4058
4290.87 3985
4291.49 3785
4292.10 3796
4292.72 3759
4293.34 3882
4293.96 3747
4294.58 3667
4295.19 3613
4295.81 3750
4296.43 3569
4297.05 3635
4297.67 3456
4298.28 3613
4298.90 3706
4299.52 3647
4300.14 3567
4300.76 3586
4301.38 3729
4301.99 3702
4302.61 3483
4303.23 3376
4303.85 3520
4304.47 3716
4305.09 3603
4305.71 3591
4306.33 3552
4306.94 3649
4307.56 3583
4308.18 3492
4308.80 3420
4309.42 3560
4310.04 3580
4310.66 3574
4311.28 3420
4311.90 3352
4312.52 3493
4313.14 3479
4313.76 3625
4314.38 3523
4314.99 3500
4315.61 3364
4316.23 3351
4316.85 3381
4317.47 3243
4318.09 3267
4318.71 3291
4319.33 3308
4319.95 3353
4320.57 3337
4321.19 3415
4321.81 3432
4322.43 3272
4323.05 3207
4323.67 3378
4324.29 3482
4324.91 3551
4325.53 3432
4326.15 3386
4326.77 3330
4327.39 3491
4328.01 3584
4328.63 3688
4329.26 3597
4329.88 3510
4330.50 3473
4331.12 3508
4331.74 3538
4332.36 3467
4332.98 3672
4333.60 3507
4334.22 3385
4334.84 3347
4335.46 3302
4336.08 3295
4336.70 3401
4337.33 3339
4337.95 3394
4338.57 3304
4339.19 3339
4339.81 3353
4340.43 3300
4341.05 3261
4341.67 3293
4342.30 3515
4342.92 3593
4343.54 3485
4344.16 3339
4344.78 3543
4345.40 3575
4346.03 3781
4346.65 3764
4347.27 3894
4347.89 4080
4348.51 3989
4349.14 4038
4349.76 4085
4350.38 3867
4351.00 4000
4351.62 3870
4352.25 3834
4352.87 3636
4353.49 3658
4354.11 3579
4354.73 3685
4355.36 3656
4355.98 3684
4356.60 3634
4357.22 3550
4357.85 3583
4358.47 3549
4359.09 3552
4359.71 3506
4360.34 3648
4360.96 3694
4361.58 3561
4362.21 3480
4362.83 3559
4363.45 3558
4364.07 3373
4364.70 3459
4365.32 3458
4365.94 3455
4366.57 3257
4367.19 3297
4367.81 3426
4368.44 3408
4369.06 3300
4369.68 3214
4370.31 3263
4370.93 3223
4371.55 3247
4372.18 3320
4372.80 3254
4373.43 3170
4374.05 3346
4374.67 3316
4375.30 3437
4375.92 3173
4376.54 3212
4377.17 3305
4377.79 3280
4378.42 3359
4379.04 3369
4379.66 3345
4380.29 3422
4380.91 3545
4381.54 3553
4382.16 3477
4382.79 3558
4383.41 3449
4384.03 3397
4384.66 3404
4385.28 3429
4385.91 3393
4386.53 3470
4387.16 3519
4387.78 3429
4388.41 3355
4389.03 3427
4389.66 3433
4390.28 3447
4390.91 3299
4391.53 3363
4392.16 3322
4392.78 3432
4393.41 3318
4394.03 3245
4394.66 3268
4395.28 3266
4395.91 3301
4396.53 3309
4397.16 3301
4397.78 3240
4398.41 3022
4399.03 3147
4399.66 3306
4400.29 3208
4400.91 3321
4401.54 3227
4402.16 3265
4402.79 3338
4403.41 3127
4404.04 3184
4404.67 3330
4405.29 3262
4405.92 3189
4406.54 3165
4407.17 3269
4407.80 3294
4408.42 3221
4409.05 3182
4409.67 3207
4410.30 3062
4410.93 3236
4411.55 3189
4412.18 3067
4412.81 3038
4413.43 3073
4414.06 3106
4414.69 3151
4415.31 3136
4415.94 3107
4416.57 3009
4417.19 2934
4417.82 3118
4418.45 3287
4419.07 3154
4419.70 3228
4420.33 3081
4420.95 3128
4421.58 3214
4422.21 3009
4422.84 3075
4423.46 3060
4424.09 3061
4424.72 3181
4425.35 3126
4425.97 3186
4426.60 3196
4427.23 3034
4427.86 3195
4428.48 3163
4429.11 3067
4429.74 3164
4430.37 3132
4430.99 3142
4431.62 3182
4432.25 3171
4432.88 3184
4433.51 3389
4434.13 3226
4434.76 3110
4435.39 3103
4436.02 3081
4436.65 3042
4437.27 3068
4437.90 3282
4438.53 3122
4439.16 3082
4439.79 3197
4440.42 3245
4441.04 3225
4441.67 3078
4442.30 3257
4442.93 2953
4443.56 3020
4444.19 3023
4444.82 3021
4445.44 3299
4446.07 3120
4446.70 3158
4447.33 3084
4447.96 3110
4448.59 3200
4449.22 3197
4449.85 3194
4450.48 3146
4451.11 3210
4451.74 3195
4452.36 3311
4452.99 3178
4453.62 3195
4454.25 3145
4454.88 3134
4455.51 3152
4456.14 3163
4456.77 3059
4457.40 2933
4458.03 2976
4458.66 3010
4459.29 3128
4459.92 3107
4460.55 3077
4461.18 3124
4461.81 3013
4462.44 2912
4463.07 3090
4463.70 3301
4464.33 3070
4464.96 2980
4465.59 2958
4466.22 2968
4466.85 2911
4467.48 3029
4468.11 3070
4468.74 2974
4469.37 2925
4470.00 2896
4470.63 2926
4471.26 2875
4471.89 3014
4472.53 3009
4473.16 3017
4473.79 3154
4474.42 3125
4475.05 3010
4475.68 3043
4476.31 3177
4476.94 3092
4477.57 2961
4478.20 2975
4478.83 2987
4479.47 2930
4480.10 2930
4480.73 3000
4481.36 3025
4481.99 2986
4482.62 3025
4483.25 2942
4483.89 2975
4484.52 3130
4485.15 3077
4485.78 3086
4486.41 3077
4487.04 3056
4487.68 2932
4488.31 2971
4488.94 3055
4489.57 2983
4490.20 2956
4490.84 2843
4491.47 3155
4492.10 3023
4492.73 2911
4493.36 2997
4494.00 2878
4494.63 2910
4495.26 2889
4495.89 2964
4496.53 3064
4497.16 3037
4497.79 3009
4498.42 3092
4499.06 2985
4499.69 2873
4500.32 3047
4500.95 3133
4501.59 3068
4502.22 3078
4502.85 3031
4503.48 3051
4504.12 3021
4504.75 3054
4505.38 3079
4506.02 3070
4506.65 3054
4507.28 2991
4507.92 2968
4508.55 3057
4509.18 2987
4509.82 3039
4510.45 3063
4511.08 2965
4511.72 2963
4512.35 2953
4512.98 2916
4513.62 2889
4514.25 3031
4514.88 2876
4515.52 2990
4516.15 2979
4516.79 3063
4517.42 3089
4518.05 2993
4518.69 2970
4519.32 3007
4519.96 3016
4520.59 3068
4521.22 3011
4521.86 3079
4522.49 2981
4523.13 2992
4523.76 2988
4524.40 2927
4525.03 2875
4525.66 2989
4526.30 3046
4526.93 3061
4527.57 2868
4528.20 2796
4528.84 2923
4529.47 2952
4530.11 2895
4530.74 3121
4531.38 2995
4532.01 2944
4532.65 2843
4533.28 3107
4533.92 3044
4534.55 2986
4535.19 3077
4535.82 2981
4536.46 2860
4537.09 2890
4537.73 2935
4538.36 2918
4539.00 2990
4539.63 2949
4540.27 3112
4540.90 3110
4541.54 2868
4542.18 2951
4542.81 3064
4543.45 2976
4544.08 2837
4544.72 2988
4545.35 3069
4545.99 3022
4546.63 2975
4547.26 3054
4547.90 3010
4548.53 2964
4549.17 2970
4549.81 2977
4550.44 3105
4551.08 3080
4551.72 3057
4552.35 2925
4552.99 2949
4553.62 2940
4554.26 2961
4554.90 3017
4555.53 2935
4556.17 2871
4556.81 2877
4557.44 2941
4558.08 2950
4558.72 2961
4559.35 3020
4559.99 2987
4560.63 2949
4561.26 2907
4561.90 3008
4562.54 2942
4563.18 2888
4563.81 3023
4564.45 2874
4565.09 2933
4565.72 2962
4566.36 2812
4567.00 2925
4567.64 2917
4568.27 2844
4568.91 2884
4569.55 2770
4570.19 3051
4570.82 2795
4571.46 2924
4572.10 3075
4572.74 2892
4573.38 2865
4574.01 2864
4574.65 2910
4575.29 3062
4575.93 2997
4576.56 2936
4577.20 2846
4577.84 2920
4578.48 2884
4579.12 2905
4579.76 2899
4580.39 2888
4581.03 2805
4581.67 3027
4582.31 3092
4582.95 3068
4583.59 2938
4584.22 2963
4584.86 2992
4585.50 3083
4586.14 3092
4586.78 3028
4587.42 3030
4588.06 3057
4588.70 2930
4589.33 3026
4589.97 3064
4590.61 3079
4591.25 3072
4591.89 2996
4592.53 2947
4593.17 3165
4593.81 3114
4594.45 2927
4595.09 3026
4595.73 3104
4596.37 3118
4597.00 3019
4597.64 3024
4598.28 3022
4598.92 3006
4599.56 3012
4600.20 3076
4600.84 3003
4601.48 3035
4602.12 3176
4602.76 3233
4603.40 3428
4604.04 3483
4604.68 3438
4605.32 3559
4605.96 3558
4606.60 3672
4607.24 3624
4607.88 3602
4608.52 3569
4609.16 3596
4609.80 3380
4610.44 3280
4611.08 3399
4611.72 3205
4612.36 3184
4613.01 2942
4613.65 3018
4614.29 3196
4614.93 3156
4615.57 3137
4616.21 3103
4616.85 3187
4617.49 3043
4618.13 3047
4618.77 3014
4619.41 3091
4620.05 3182
4620.70 3042
4621.34 2953
4621.98 2978
4622.62 2984
4623.26 2891
4623.90 2802
4624.54 2928
4625.18 2917
4625.83 3028
4626.47 2958
4627.11 2918
4627.75 2878
4628.39 2770
4629.03 2790
4629.68 2996
4630.32 3123
4630.96 3123
4631.60 3054
4632.24 3035
4632.88 3020
4633.53 3049
4634.17 2874
4634.81 2900
4635.45 2936
4636.10 2868
4636.74 2892
4637.38 2982
4638.02 2982
4638.66 3050
4639.31 3018
4639.95 2968
4640.59 3015
4641.23 3015
4641.88 3020
4642.52 2838
4643.16 2839
4643.80 2967
4644.45 2967
4645.09 3105
4645.73 3015
4646.38 2956
4647.02 2858
4647.66 2965
4648.30 2888
4648.95 2897
4649.59 2871
4650.23 2931
4650.88 2940
4651.52 3033
4652.16 2916
4652.81 2816
4653.45 3012
4654.09 2920
4654.74 2949
4655.38 2903
4656.02 2981
4656.67 2943
4657.31 2968
4657.96 2806
4658.60 2766
4659.24 2980
4659.89 3006
4660.53 3088
4661.17 2990
4661.82 2842
4662.46 2867
4663.11 2944
4663.75 2947
4664.39 2889
4665.04 2962
4665.68 2901
4666.33 3008
4666.97 2928
4667.62 2846
4668.26 2901
4668.90 2966
4669.55 2951
4670.19 2799
4670.84 2945
4671.48 2997
4672.13 2876
4672.77 2799
4673.42 2770
4674.06 2743
4674.71 2811
4675.35 2851
4676.00 2660
4676.64 2664
4677.29 2729
4677.93 2669
4678.58 2776
4679.22 2715
4679.87 2776
4680.51 2907
4681.16 2751
4681.80 2822
4682.45 2894
4683.09 2960
4683.74 2833
4684.38 2973
4685.03 2957
4685.68 2832
4686.32 2875
4686.97 2834
4687.61 2883
4688.26 2821
4688.90 2804
4689.55 2914
4690.20 2843
4690.84 2848
4691.49 2798
4692.13 2845
4692.78 2842
4693.43 2773
4694.07 2832
4694.72 2775
4695.36 2758
4696.01 2931
4696.66 2829
4697.30 2834
4697.95 2830
4698.60 2981
4699.24 2797
4699.89 2745
4700.54 2803
4701.18 2878
4701.83 2934
4702.48 2861
4703.12 2965
4703.77 3010
4704.42 2960
4705.06 2907
4705.71 2919
4706.36 2970
4707.00 3014
4707.65 3135
4708.30 3075
4708.95 2960
4709.59 2954
4710.24 3066
4710.89 3021
4711.54 3009
4712.18 3031
4712.83 2964
4713.48 2961
4714.13 2986
4714.77 3005
4715.42 2834
4716.07 2988
4716.72 2884
4717.36 2845
4718.01 2811
4718.66 2890
4719.31 2890
4719.96 2914
4720.60 2925
4721.25 2894
4721.90 2968
4722.55 2847
4723.20 2962
4723.84 2924
4724.49 2990
4725.14 2873
4725.79 2826
4726.44 2870
4727.09 2808
4727.73 2864
4728.38 2883
4729.03 2871
4729.68 2765
4730.33 2771
4730.98 3031
4731.63 2792
4732.27 2741
4732.92 2959
4733.57 2880
4734.22 2865
4734.87 2748
4735.52 2822
4736.17 2780
4736.82 2820
4737.47 2722
4738.12 2888
4738.77 2730
4739.41 2841
4740.06 2889
4740.71 2762
4741.36 2739
4742.01 2983
4742.66 2837
4743.31 2785
4743.96 2902
4744.61 2876
4745.26 3010
4745.91 2920
4746.56 2819
4747.21 2905
4747.86 2920
4748.51 3021
4749.16 3012
4749.81 3044
4750.46 3000
4751.11 3086
4751.76 3159
4752.41 3139
4753.06 3136
4753.71 3264
4754.36 3225
4755.01 3097
4755.66 2908
4756.31 2915
4756.96 3035
4757.61 3100
4758.26 2885
4758.91 2917
4759.56 2871
4760.22 2833
4760.87 2788
4761.52 2730
4762.17 2835
4762.82 2786
4763.47 2846
4764.12 2765
4764.77 2670
4765.42 2693
4766.07 2671
4766.72 2578
4767.38 2848
4768.03 2850
4768.68 2792
4769.33 2798
4769.98 2834
4770.63 2745
4771.28 2760
4771.94 2723
4772.59 2644
4773.24 2745
4773.89 2783
4774.54 2755
4775.19 2613
4775.85 2790
4776.50 2814
4777.15 2817
4777.80 2758
4778.45 2685
4779.11 2697
4779.76 2741
4780.41 2763
4781.06 2649
4781.71 2608
4782.37 2725
4783.02 2704
4783.67 2685
4784.32 2731
4784.98 2719
4785.63 2707
4786.28 2708
4786.93 2771
4787.59 2742
4788.24 2641
4788.89 2513
4789.54 2694
4790.20 2762
4790.85 2775
4791.50 2732
4792.15 2811
4792.81 2793
4793.46 2645
4794.11 2680
4794.77 2645
4795.42 2729
4796.07 2701
4796.73 2610
4797.38 2761
4798.03 2745
4798.69 2820
4799.34 2897
4799.99 2621
4800.65 2490
4801.30 2613
4801.95 2599
4802.61 2608
4803.26 2669
4803.91 2680
4804.57 2746
4805.22 2734
4805.88 2712
4806.53 2684
4807.18 2593
4807.84 2652
4808.49 2686
4809.15 2662
4809.80 2645
4810.45 2801
4811.11 2825
4811.76 2681
4812.42 2837
4813.07 2805
4813.73 2953
4814.38 2712
4815.03 2696
4815.69 2901
4816.34 2699
4817.00 2699
4817.65 2705
4818.31 2789
4818.96 2775
4819.62 2704
4820.27 2748
4820.93 2905
4821.58 2921
4822.24 2943
4822.89 3005
4823.55 2995
4824.20 3053
4824.86 2891
4825.51 3019
4826.17 2926
4826.82 2945
4827.48 3039
4828.13 2877
4828.79 2951
4829.44 2944
4830.10 3035
4830.75 3052
4831.41 2998
4832.07 2991
4832.72 3083
4833.38 3043
4834.03 3169
4834.69 3263
4835.34 3194
4836.00 2974
4836.66 3051
4837.31 3125
4837.97 3004
4838.62 2957
4839.28 3028
4839.94 2919
4840.59 2860
4841.25 2888
4841.91 2831
4842.56 2957
4843.22 2747
4843.87 2726
4844.53 2763
4845.19 2691
4845.84 2973
4846.50 3031
4847.16 2841
4847.81 2926
4848.47 3015
4849.13 3005
4849.78 2921
4850.44 2892
4851.10 2937
4851.75 3038
4852.41 2952
4853.07 2817
4853.73 2851
4854.38 2892
4855.04 2925
4855.70 2789
4856.35 2728
4857.01 2806
4857.67 2824
4858.33 2852
4858.98 2773
4859.64 2832
4860.30 2934
4860.96 2976
4861.61 3016
4862.27 2902
4862.93 2899
4863.59 3076
4864.25 2935
4864.90 3093
4865.56 2954
4866.22 3012
4866.88 3066
4867.54 2988
4868.19 3027
4868.85 2961
4869.51 3037
4870.17 2935
4870.83 2918
4871.48 2935
4872.14 2945
4872.80 2933
4873.46 2992
4874.12 2870
4874.78 2964
4875.43 3021
4876.09 3006
4876.75 2935
4877.41 3032
4878.07 2989
4878.73 2832
4879.39 2799
4880.05 2857
4880.70 2869
4881.36 2995
4882.02 2879
4882.68 2836
4883.34 2835
4884.00 2843
4884.66 2769
4885.32 2846
4885.98 2837
4886.64 2823
4887.30 2905
4887.96 3105
4888.62 3102
4889.27 2977
4889.93 2927
4890.59 3050
4891.25 3211
4891.91 3149
4892.57 3121
4893.23 3202
4893.89 3239
4894.55 3236
4895.21 3192
4895.87 3287
4896.53 3221
4897.19 3289
4897.85 3320
4898.51 3356
4899.17 3372
4899.83 3341
4900.49 3309
4901.15 3391
4901.81 3445
4902.47 3452
4903.13 3442
4903.79 3286
4904.46 3269
4905.12 3255
4905.78 3088
4906.44 3079
4907.10 3012
4907.76 3043
4908.42 3093
4909.08 3006
4909.74 2929
4910.40 2988
4911.06 2899
4911.72 2892
4912.38 2914
4913.05 2948
4913.71 3063
4914.37 2805
4915.03 2864
4915.69 2918
4916.35 2787
4917.01 2801
4917.67 2767
4918.34 2763
4919.00 2749
4919.66 2744
4920.32 2744
4920.98 2682
4921.64 2776
4922.31 2700
4922.97 2889
4923.63 2811
4924.29 2876
4924.95 2765
4925.62 2806
4926.28 2741
4926.94 2792
4927.60 2785
4928.26 2725
4928.93 2800
4929.59 2883
4930.25 2885
4930.91 2832
4931.57 2895
4932.24 2775
4932.90 2813
4933.56 2681
4934.22 2857
4934.89 2783
4935.55 2765
4936.21 2848
4936.88 2707
4937.54 2816
4938.20 2818
4938.86 2796
4939.53 2792
4940.19 2694
4940.85 2716
4941.52 2635
4942.18 2722
4942.84 2766
4943.50 2669
4944.17 2633
4944.83 2676
4945.49 2568
4946.16 2692
4946.82 2723
4947.48 2658
4948.15 2638
4948.81 2641
4949.47 2633
4950.14 2573
4950.80 2620
4951.47 2676
4952.13 2637
4952.79 2644
4953.46 2590
4954.12 2584
4954.78 2621
4955.45 2718
4956.11 2635
4956.78 2699
4957.44 2756
4958.10 2800
4958.77 2611
4959.43 2609
4960.10 2676
4960.76 2826
4961.43 2886
4962.09 2872
4962.76 2903
4963.42 3000
4964.08 3088
4964.75 3206
4965.41 3150
4966.08 3134
4966.74 3037
4967.41 3227
4968.07 3206
4968.74 2964
4969.40 3028
4970.07 2875
4970.73 2816
4971.40 2905
4972.06 2795
4972.73 2824
4973.39 2832
4974.06 2862
4974.72 2795
4975.39 2813
4976.05 2794
4976.72 2804
4977.38 2792
4978.05 2827
4978.71 2822
4979.38 2819
4980.05 2751
4980.71 2747
4981.38 2636
4982.04 2690
4982.71 2774
4983.37 2761
4984.04 2714
4984.71 2800
4985.37 2752
4986.04 2643
4986.70 2779
4987.37 2826
4988.04 2830
4988.70 2904
4989.37 3047
4990.04 2988
4990.70 2905
4991.37 2848
4992.03 2866
4992.70 2715
4993.37 2758
4994.03 2742
4994.70 2766
4995.37 2821
4996.03 2719
4996.70 2701
4997.37 2713
4998.03 2681
4998.70 2696
4999.37 2650
5000.03 2740
5000.70 2690
5001.37 2674
5002.04 2666
5002.70 2658
5003.37 2594
5004.04 2714
5004.70 2690
5005.37 2659
5006.04 2631
5006.71 2578
5007.37 2650
5008.04 2539
5008.71 2687
5009.38 2703
5010.04 2650
5010.71 2606
5011.38 2515
5012.05 2542
5012.71 2515
5013.38 2555
5014.05 2464
5014.72 2546
5015.39 2539
5016.05 2469
5016.72 2469
5017.39 2633
5018.06 2583
5018.73 2566
5019.39 2484
5020.06 2514
5020.73 2548
5021.40 2582
5022.07 2576
5022.74 2543
5023.41 2530
5024.07 2429
5024.74 2513
5025.41 2514
5026.08 2417
5026.75 2697
5027.42 2541
5028.09 2517
5028.75 2589
5029.42 2587
5030.09 2578
5030.76 2542
5031.43 2656
5032.10 2658
5032.77 2543
5033.44 2546
5034.11 2595
5034.78 2632
5035.45 2539
5036.12 2748
5036.78 2591
5037.45 2720
5038.12 2734
5038.79 2576
5039.46 2521
5040.13 2542
5040.80 2561
5041.47 2523
5042.14 2473
5042.81 2494
5043.48 2591
5044.15 2419
5044.82 2612
5045.49 2620
5046.16 2591
5046.83 2591
5047.50 2720
5048.17 2600
5048.84 2485
5049.51 2624
5050.18 2611
5050.85 2615
5051.52 2543
5052.19 2463
5052.86 2631
5053.53 2551
5054.20 2499
5054.87 2506
5055.55 2527
5056.22 2507
5056.89 2593
5057.56 2561
5058.23 2611
5058.90 2536
5059.57 2536
5060.24 2644
5060.91 2616
5061.58 2520
5062.25 2512
5062.93 2508
5063.60 2553
5064.27 2675
5064.94 2632
5065.61 2572
5066.28 2553
5066.95 2585
5067.62 2529
5068.30 2476
5068.97 2615
5069.64 2650
5070.31 2438
5070.98 2512
5071.65 2603
5072.33 2471
5073.00 2484
5073.67 2515
5074.34 2525
5075.01 2540
5075.68 2488
5076.36 2501
5077.03 2465
5077.70 2665
5078.37 2620
5079.05 2578
5079.72 2633
5080.39 2628
5081.06 2480
5081.73 2538
5082.41 2542
5083.08 2701
5083.75 2596
5084.42 2672
5085.10 2604
5085.77 2525
5086.44 2638
5087.12 2401
5087.79 2580
5088.46 2657
5089.13 2620
5089.81 2581
5090.48 2578
5091.15 2528
5091.83 2434
5092.50 2577
5093.17 2510
5093.84 2610
5094.52 2575
5095.19 2582
5095.86 2448
5096.54 2556
5097.21 2481
5097.88 2421
5098.56 2435
5099.23 2430
5099.91 2440
5100.58 2429
5101.25 2498
5101.93 2547
5102.60 2536
5103.27 2466
5103.95 2519
5104.62 2528
5105.30 2505
5105.97 2377
5106.64 2412
5107.32 2473
5107.99 2514
5108.67 2515
5109.34 2525
5110.01 2596
5110.69 2647
5111.36 2472
5112.04 2366
5112.71 2431
5113.39 2420
5114.06 2413
5114.74 2570
5115.41 2556
5116.08 2535
5116.76 2663
5117.43 2474
5118.11 2621
5118.78 2573
5119.46 2523
5120.13 2540
5120.81 2620
5121.48 2510
5122.16 2445
5122.83 2585
5123.51 2630
5124.18 2571
5124.86 2435
5125.53 2431
5126.21 2497
5126.88 2480
5127.56 2452
5128.24 2428
5128.91 2563
5129.59 2525
5130.26 2353
5130.94 2445
5131.61 2542
5132.29 2566
5132.96 2426
5133.64 2522
5134.32 2498
5134.99 2529
5135.67 2494
5136.34 2516
5137.02 2479
5137.70 2544
5138.37 2469
5139.05 2385
5139.72 2474
5140.40 2352
5141.08 2376
5141.75 2495
5142.43 2720
5143.11 2600
5143.78 2555
5144.46 2562
5145.14 2566
5145.81 2431
5146.49 2487
5147.17 2527
5147.84 2355
5148.52 2414
5149.20 2304
5149.87 2359
5150.55 2430
5151.23 2379
5151.90 2400
5152.58 2413
5153.26 2401
5153.94 2385
5154.61 2542
5155.29 2566
5155.97 2493
5156.64 2463
5157.32 2483
5158.00 2626
5158.68 2475
5159.35 2432
5160.03 2377
5160.71 2437
5161.39 2476
5162.06 2490
5162.74 2303
5163.42 2325
5164.10 2279
5164.78 2246
5165.45 2356
5166.13 2457
5166.81 2361
5167.49 2427
5168.17 2439
5168.84 2353
5169.52 2363
5170.20 2461
5170.88 2398
5171.56 2404
5172.23 2501
5172.91 2435
5173.59 2392
5174.27 2405
5174.95 2316
5175.63 2318
5176.31 2475
5176.98 2286
5177.66 2345
5178.34 2294
5179.02 2326
5179.70 2368
5180.38 2314
5181.06 2312
5181.74 2426
5182.42 2257
5183.09 2356
5183.77 2540
5184.45 2356
5185.13 2279
5185.81 2355
5186.49 2486
5187.17 2452
5187.85 2369
5188.53 2442
5189.21 2425
5189.89 2306
5190.57 2332
5191.25 2333
5191.93 2360
5192.61 2395
5193.29 2385
5193.97 2368
5194.64 2329
5195.32 2370
5196.00 2403
5196.68 2472
5197.36 2361
5198.04 2294
5198.72 2286
5199.40 2348
5200.08 2422
5200.77 2389
5201.45 2443
5202.13 2440
5202.81 2402
5203.49 2484
5204.17 2439
5204.85 2591
5205.53 2553
5206.21 2355
5206.89 2428
5207.57 2629
5208.25 2557
5208.93 2654
5209.61 2706
5210.29 2600
5210.97 2632
5211.65 2740
5212.34 2606
5213.02 2505
5213.70 2537
5214.38 2562
5215.06 2467
5215.74 2503
5216.42 2566
5217.10 2567
5217.78 2365
5218.47 2515
5219.15 2453
5219.83 2389
5220.51 2398
5221.19 2488
5221.87 2548
5222.56 2339
5223.24 2346
5223.92 2416
5224.60 2473
5225.28 2362
5225.96 2479
5226.65 2472
5227.33 2438
5228.01 2359
5228.69 2485
5229.37 2365
5230.06 2361
5230.74 2395
5231.42 2366
5232.10 2594
5232.79 2422
5233.47 2404
5234.15 2469
5234.83 2470
5235.51 2453
5236.20 2338
5236.88 2390
5237.56 2524
5238.25 2562
5238.93 2614
5239.61 2588
5240.29 2554
5240.98 2578
5241.66 2648
5242.34 2761
5243.03 2563
5243.71 2569
5244.39 2681
5245.07 2640
5245.76 2603
5246.44 2523
5247.12 2414
5247.81 2367
5248.49 2425
5249.17 2397
5249.86 2512
5250.54 2568
5251.22 2535
5251.91 2609
5252.59 2659
5253.28 2784
5253.96 2733
5254.64 2690
5255.33 2646
5256.01 2614
5256.69 2482
5257.38 2512
5258.06 2498
5258.75 2470
5259.43 2430
5260.11 2442
5260.80 2462
5261.48 2423
5262.17 2461
5262.85 2350
5263.53 2427
5264.22 2478
5264.90 2448
5265.59 2617
5266.27 2309
5266.96 2472
5267.64 2532
5268.33 2476
5269.01 2368
5269.70 2387
5270.38 2436
5271.07 2506
5271.75 2468
5272.44 2481
5273.12 2333
5273.80 2388
5274.49 2404
5275.18 2423
5275.86 2486
5276.55 2576
5277.23 2444
5277.92 2472
5278.60 2438
5279.29 2358
5279.97 2462
5280.66 2513
5281.34 2422
5282.03 2459
5282.71 2576
5283.40 2559
5284.08 2602
5284.77 2574
5285.46 2548
5286.14 2511
5286.83 2661
5287.51 2482
5288.20 2473
5288.89 2342
5289.57 2229
5290.26 2352
5290.94 2323
5291.63 2296
5292.32 2382
5293.00 2502
5293.69 2330
5294.38 2388
5295.06 2330
5295.75 2301
5296.43 2399
5297.12 2284
5297.81 2499
5298.49 2315
5299.18 2379
5299.87 2389
5300.55 2348
5301.24 2327
5301.93 2448
5302.61 2451
5303.30 2518
5303.99 2518
5304.68 2559
5305.36 2571
5306.05 2586
5306.74 2463
5307.42 2496
5308.11 2386
5308.80 2399
5309.49 2537
5310.17 2384
5310.86 2407
5311.55 2429
5312.23 2371
5312.92 2436
5313.61 2382
5314.30 2439
5314.99 2409
5315.67 2325
5316.36 2419
5317.05 2506
5317.74 2466
5318.42 2522
5319.11 2472
5319.80 2425
5320.49 2441
5321.18 2446
5321.86 2377
5322.55 2267
5323.24 2347
5323.93 2326
5324.62 2242
5325.31 2303
5325.99 2369
5326.68 2358
5327.37 2300
5328.06 2231
5328.75 2375
5329.44 2364
5330.12 2401
5330.81 2370
5331.50 2352
5332.19 2397
5332.88 2338
5333.57 2355
5334.26 2394
5334.95 2341
5335.64 2346
5336.32 2310
5337.01 2381
5337.70 2469
5338.39 2345
5339.08 2327
5339.77 2292
5340.46 2379
5341.15 2364
5341.84 2363
5342.53 2444
5343.22 2421
5343.91 2352
5344.60 2313
5345.29 2430
5345.98 2484
5346.67 2320
5347.36 2407
5348.04 2419
5348.73 2436
5349.42 2531
5350.11 2564
5350.80 2502
5351.49 2521
5352.18 2578
5352.87 2494
5353.56 2385
5354.25 2454
5354.95 2394
5355.64 2392
5356.33 2365
5357.02 2388
5357.71 2415
5358.40 2438
5359.09 2349
5359.78 2320
5360.47 2209
5361.16 2377
5361.85 2413
5362.54 2340
5363.23 2324
5363.92 2338
5364.61 2368
5365.30 2400
5365.99 2299
5366.69 2292
5367.38 2279
5368.07 2346
5368.76 2329
5369.45 2296
5370.14 2304
5370.83 2282
5371.52 2376
5372.22 2363
5372.91 2287
5373.60 2262
5374.29 2361
5374.98 2282
5375.67 2381
5376.36 2359
5377.06 2312
5377.75 2383
5378.44 2378
5379.13 2367
5379.82 2364
5380.52 2378
5381.21 2368
5381.90 2290
5382.59 2315
5383.28 2377
5383.98 2369
5384.67 2458
5385.36 2375
5386.05 2313
5386.74 2322
5387.44 2295
5388.13 2188
5388.82 2232
5389.51 2323
5390.21 2278
5390.90 2348
5391.59 2274
5392.28 2204
5392.98 2293
5393.67 2321
5394.36 2284
5395.06 2396
5395.75 2335
5396.44 2263
5397.13 2359
5397.83 2217
5398.52 2292
5399.21 2151
5399.91 2315
5400.60 2303
5401.29 2248
5401.99 2189
5402.68 2309
5403.37 2275
5404.07 2245
5404.76 2288
5405.45 2332
5406.15 2323
5406.84 2443
5407.53 2288
5408.23 2275
5408.92 2349
5409.61 2295
5410.31 2290
5411.00 2282
5411.70 2392
5412.39 2424
5413.08 2340
5413.78 2269
5414.47 2350
5415.17 2407
5415.86 2331
5416.55 2315
5417.25 2332
5417.94 2363
5418.64 2406
5419.33 2258
5420.03 2267
5420.72 2301
5421.42 2379
5422.11 2439
5422.80 2309
5423.50 2347
5424.19 2358
5424.89 2304
5425.58 2187
5426.28 2210
5426.97 2336
5427.67 2377
5428.36 2335
5429.06 2335
5429.75 2233
5430.45 2170
5431.14 2259
5431.84 2286
5432.53 2425
5433.23 2355
5433.92 2302
5434.62 2333
5435.31 2394
5436.01 2422
5436.71 2446
5437.40 2537
5438.10 2466
5438.79 2458
5439.49 2584
5440.18 2610
5440.88 2608
5441.58 2433
5442.27 2480
5442.97 2469
5443.66 2370
5444.36 2391
5445.06 2542
5445.75 2432
5446.45 2447
5447.14 2371
5447.84 2410
5448.54 2517
5449.23 2305
5449.93 2499
5450.63 2560
5451.32 2409
5452.02 2301
5452.71 2393
5453.41 2397
5454.11 2297
5454.80 2221
5455.50 2171
5456.20 2267
5456.89 2254
5457.59 2310
5458.29 2205
5458.99 2228
5459.68 2237
5460.38 2230
5461.08 2301
5461.77 2342
5462.47 2318
5463.17 2306
5463.86 2348
5464.56 2270
5465.26 2260
5465.96 2211
5466.65 2228
5467.35 2324
5468.05 2232
5468.75 2333
5469.44 2290
5470.14 2292
5470.84 2351
5471.54 2235
5472.24 2117
5472.93 2192
5473.63 2263
5474.33 2244
5475.03 2326
5475.72 2280
5476.42 2318
5477.12 2384
5477.82 2308
5478.52 2316
5479.22 2351
5479.91 2356
5480.61 2447
5481.31 2551
5482.01 2532
5482.71 2588
5483.41 2612
5484.10 2483
5484.80 2529
5485.50 2546
5486.20 2546
5486.90 2403
5487.60 2363
5488.30 2292
5488.99 2318
5489.69 2384
5490.39 2342
5491.09 2448
5491.79 2426
5492.49 2497
5493.19 2481
5493.89 2476
5494.59 2507
5495.29 2409
5495.99 2517
5496.69 2502
5497.38 2393
5498.08 2446
5498.78 2677
5499.48 2686
5500.18 2549
5500.88 2589
5501.58 2789
5502.28 2839
5502.98 2792
5503.68 2923
5504.38 2811
5505.08 2769
5505.78 2792
5506.48 2647
5507.18 2686
5507.88 2528
5508.58 2442
5509.28 2551
5509.98 2397
5510.68 2518
5511.38 2559
5512.08 2455
5512.78 2325
5513.48 2343
5514.18 2401
5514.88 2517
5515.58 2535
5516.28 2461
5516.98 2397
5517.69 2430
5518.39 2366
5519.09 2369
5519.79 2365
5520.49 2355
5521.19 2250
5521.89 2309
5522.59 2395
5523.29 2328
5523.99 2320
5524.69 2324
5525.40 2276
5526.10 2272
5526.80 2272
5527.50 2194
5528.20 2219
5528.90 2296
5529.60 2306
5530.31 2371
5531.01 2260
5531.71 2151
5532.41 2137
5533.11 2189
5533.81 2272
5534.51 2137
5535.22 2275
5535.92 2246
5536.62 2113
5537.32 2181
5538.02 2183
5538.73 2219
5539.43 2248
5540.13 2236
5540.83 2134
5541.53 2025
5542.24 2155
5542.94 2215
5543.64 2161
5544.34 2237
5545.05 2195
5545.75 2254
5546.45 2342
5547.15 2263
5547.86 2209
5548.56 2281
5549.26 2242
5549.96 2176
5550.67 2332
5551.37 2232
5552.07 2256
5552.78 2189
5553.48 2212
5554.18 2132
5554.88 2088
5555.59 2147
5556.29 2295
5556.99 2273
5557.70 2310
5558.40 2270
5559.10 2256
5559.81 2205
5560.51 2237
5561.21 2326
5561.92 2433
5562.62 2393
5563.32 2469
5564.03 2480
5564.73 2407
5565.44 2593
5566.14 2531
5566.84 2642
5567.55 2620
5568.25 2477
5568.95 2555
5569.66 2516
5570.36 2345
5571.07 2343
5571.77 2373
5572.47 2206
5573.18 2235
5573.88 2294
5574.59 2277
5575.29 2216
5576.00 2308
5576.70 2339
5577.40 2289
5578.11 2351
5578.81 2351
5579.52 2318
5580.22 2271
5580.93 2299
5581.63 2376
5582.34 2289
5583.04 2246
5583.75 2275
5584.45 2243
5585.16 2206
5585.86 2160
5586.57 2177
5587.27 2233
5587.98 2306
5588.68 2277
5589.39 2276
5590.09 2316
5590.80 2237
5591.50 2182
5592.21 2230
5592.91 2187
5593.62 2140
5594.33 2164
5595.03 2159
5595.74 2109
5596.44 2205
5597.15 2138
5597.85 2189
5598.56 2124
5599.27 2168
5599.97 2174
5600.68 2113
5601.38 2226
5602.09 2117
5602.79 2045
5603.50 2021
5604.21 2048
5604.91 2091
5605.62 2223
5606.33 2150
5607.03 2105
5607.74 2183
5608.45 2222
5609.15 2236
5609.86 2039
5610.56 1947
5611.27 2052
5611.98 2206
5612.68 2090
5613.39 2079
5614.10 2120
5614.80 2022
5615.51 2115
5616.22 2099
5616.93 2087
5617.63 2121
5618.34 2228
5619.05 2236
5619.75 2097
5620.46 2052
5621.17 2061
5621.88 2135
5622.58 2235
5623.29 2157
5624.00 2143
5624.70 2195
5625.41 2128
5626.12 2183
5626.83 2193
5627.54 2119
5628.24 2115
5628.95 2169
5629.66 2206
5630.37 2189
5631.07 2235
5631.78 2160
5632.49 2130
5633.20 2347
5633.91 2236
5634.61 2222
5635.32 2187
5636.03 2156
5636.74 2216
5637.45 2104
5638.15 2136
5638.86 2170
5639.57 2198
5640.28 2313
5640.99 2350
5641.70 2368
5642.41 2347
5643.11 2387
5643.82 2508
5644.53 2539
5645.24 2444
5645.95 2328
5646.66 2299
5647.37 2230
5648.08 2168
5648.78 2197
5649.49 2040
5650.20 2151
5650.91 2187
5651.62 2171
5652.33 2176
5653.04 2271
5653.75 2206
5654.46 2145
5655.17 2172
5655.88 2162
5656.59 2177
5657.30 2420
5658.00 2237
5658.71 2229
5659.42 2297
5660.13 2298
5660.84 2394
5661.55 2230
5662.26 2146
5662.97 2159
5663.68 2072
5664.39 2156
5665.10 2043
5665.81 2065
5666.52 2132
5667.23 2076
5667.94 2121
5668.65 2101
5669.36 2082
5670.07 1973
5670.78 2119
5671.49 2026
5672.20 1937
5672.92 1972
5673.63 2064
5674.34 2139
5675.05 2089
5675.76 2170
5676.47 2044
5677.18 2073
5677.89 2142
5678.60 2150
5679.31 2072
5680.02 2121
5680.73 2107
5681.44 2174
5682.16 2068
5682.87 1981
5683.58 2123
5684.29 2146
5685.00 2062
5685.71 2031
5686.42 2038
5687.13 2046
5687.85 2085
5688.56 2076
5689.27 2051
5689.98 1960
5690.69 2026
5691.40 2124
5692.11 2009
5692.83 2060
5693.54 2012
5694.25 2121
5694.96 2090
5695.67 2063
5696.39 2071
5697.10 2073
5697.81 1948
5698.52 2016
5699.23 1998
5699.95 2113
5700.66 2106
5701.37 2111
5702.08 2224
5702.80 2140
5703.51 2159
5704.22 2126
5704.93 2074
5705.64 2106
5706.36 2133
5707.07 2076
5707.78 2195
5708.50 2080
5709.21 2118
5709.92 2024
5710.63 2029
5711.35 2045
5712.06 2206
5712.77 2002
5713.49 2028
5714.20 2029
5714.91 2181
5715.62 2119
5716.34 2066
5717.05 2034
5717.76 2044
5718.48 2015
5719.19 1990
5719.90 2049
5720.62 2024
5721.33 2040
5722.05 2024
5722.76 2067
5723.47 2075
5724.19 1974
5724.90 1955
5725.61 1888
5726.33 2032
5727.04 1949
5727.76 2001
5728.47 2008
5729.18 1967
5729.90 1973
5730.61 2133
5731.33 2055
5732.04 2069
5732.75 2163
5733.47 2221
5734.18 2107
5734.90 2045
5735.61 2107
5736.33 2033
5737.04 2068
5737.75 2042
5738.47 2015
5739.18 1989
5739.90 2140
5740.61 2064
5741.33 1997
5742.04 1967
5742.76 1793
5743.47 2045
5744.19 2009
5744.90 1929
5745.62 2046
5746.33 1955
5747.05 1990
5747.76 1982
5748.48 1981
5749.19 2018
5749.91 2012
5750.62 2002
5751.34 2027
5752.05 1983
5752.77 1924
5753.49 1967
5754.20 1893
5754.92 1933
5755.63 1911
5756.35 1914
5757.06 1887
5757.78 1967
5758.50 1998
5759.21 1897
5759.93 1883
5760.64 1891
5761.36 1992
5762.07 1998
5762.79 2040
5763.51 2039
5764.22 2083
5764.94 1971
5765.66 1907
5766.37 1989
5767.09 2000
5767.80 2044
5768.52 2020
5769.24 1946
5769.95 2023
5770.67 2102
5771.39 1994
5772.10 1995
5772.82 2012
5773.54 1987
5774.25 2036
5774.97 2105
5775.69 2135
5776.41 2146
5777.12 2065
5777.84 1976
5778.56 1932
5779.27 1865
5779.99 1966
5780.71 2039
5781.42 1996
5782.14 1904
5782.86 1956
5783.58 1876
5784.29 1880
5785.01 1856
5785.73 1966
5786.45 1984
5787.16 2049
5787.88 1939
5788.60 1937
5789.32 1988
5790.04 1939
5790.75 1878
5791.47 1919
5792.19 1833
5792.91 1820
5793.62 1866
5794.34 1911
5795.06 1988
5795.78 1892
5796.50 1902
5797.22 1926
5797.93 2009
5798.65 2045
5799.37 1927
5800.09 1932
5800.81 1941
5801.53 2032
5802.24 1975
5802.96 2024
5803.68 1947
5804.40 1948
5805.12 1888
5805.84 1963
5806.56 1984
5807.28 1966
5807.99 1842
5808.71 1883
5809.43 1918
5810.15 1983
5810.87 1981
5811.59 1900
5812.31 2024
5813.03 1959
5813.75 1902
5814.47 1966
5815.19 1958
5815.90 2032
5816.62 2054
5817.34 1955
5818.06 2004
5818.78 1988
5819.50 2044
5820.22 2131
5820.94 2056
5821.66 2078
5822.38 2120
5823.10 2025
5823.82 2044
5824.54 2059
5825.26 2074
5825.98 2111
5826.70 2003
5827.42 2028
5828.14 2046
5828.86 1990
5829.58 1918
5830.30 2023
5831.02 1868
5831.74 2080
5832.46 2084
5833.18 1972
5833.90 2045
5834.62 2026
5835.35 2072
5836.07 2053
5836.79 2028
5837.51 1960
5838.23 1967
5838.95 2056
5839.67 2049
5840.39 1941
5841.11 2010
5841.83 1915
5842.55 1960
5843.27 1884
5844.00 1949
5844.72 2038
5845.44 1908
5846.16 1975
5846.88 1902
5847.60 1935
5848.32 1927
5849.04 1932
5849.77 1991
5850.49 2025
5851.21 2007
5851.93 1985
5852.65 1936
5853.37 2050
5854.10 2075
5854.82 1998
5855.54 2039
5856.26 2007
5856.98 1982
5857.71 1917
5858.43 1997
5859.15 2021
5859.87 2066
5860.59 1912
5861.32 1907
5862.04 1989
5862.76 1926
5863.48 1907
5864.21 1853
5864.93 1850
5865.65 1903
5866.37 1937
5867.10 1864
5867.82 1855
5868.54 1811
5869.26 1856
5869.99 1976
5870.71 2072
5871.43 1956
5872.15 1923
5872.88 1886
5873.60 1865
5874.32 1762
5875.05 1892
5875.77 1890
5876.49 1924
5877.22 1941
5877.94 1927
5878.66 1868
5879.39 2035
5880.11 2054
5880.83 2076
5881.56 2069
5882.28 1991
5883.00 1948
5883.73 2021
5884.45 1996
5885.17 2051
5885.90 2068
5886.62 1892
5887.34 2019
5888.07 2015
5888.79 2009
5889.52 2103
5890.24 2145
5890.96 2071
5891.69 2087
5892.41 1967
5893.14 1999
5893.86 2063
5894.58 1953
5895.31 1938
5896.03 1982
5896.76 2085
5897.48 2023
5898.21 2069
5898.93 2117
5899.66 2048
5900.38 2025
5901.11 2116
5901.83 2172
5902.55 2141
5903.28 2165
5904.00 2157
5904.73 2289
5905.45 2293
5906.18 2215
5906.90 2246
5907.63 2296
5908.35 2260
5909.08 2283
5909.80 2130
5910.53 2132
5911.25 2087
5911.98 2023
5912.71 2030
5913.43 2041
5914.16 2051
5914.88 2044
5915.61 2035
5916.33 2054
5917.06 2067
5917.78 1950
5918.51 2000
5919.24 1969
5919.96 1981
5920.69 1904
5921.41 1935
5922.14 1957
5922.87 1953
5923.59 2036
5924.32 2032
5925.04 2083
5925.77 2010
5926.50 2010
5927.22 2085
5927.95 2050
5928.67 1930
5929.40 1882
5930.13 1874
5930.85 1952
5931.58 1978
5932.31 1941
5933.03 2018
5933.76 2018
5934.49 2033
5935.21 2056
5935.94 1942
5936.67 1945
5937.39 2153
5938.12 2086
5938.85 2044
5939.58 1931
5940.30 2070
5941.03 2091
5941.76 2083
5942.48 2105
5943.21 2108
5943.94 2080
5944.67 1981
5945.39 2124
5946.12 2125
5946.85 2168
5947.58 2154
5948.30 2104
5949.03 2134
5949.76 2082
5950.49 2195
5951.21 2197
5951.94 2201
5952.67 2167
5953.40 2229
5954.12 2186
5954.85 2208
5955.58 2272
5956.31 2344
5957.04 2314
5957.76 2286
5958.49 2299
5959.22 2163
5959.95 2256
5960.68 2271
5961.41 2277
5962.13 2287
5962.86 2225
5963.59 2177
5964.32 2173
5965.05 2272
5965.78 2248
5966.51 2323
5967.23 2364
5967.96 2356
5968.69 2293
5969.42 2325
5970.15 2299
5970.88 2252
5971.61 2271
5972.34 2267
5973.07 2382
5973.79 2344
5974.52 2330
5975.25 2329
5975.98 2279
5976.71 2259
5977.44 2159
5978.17 2225
5978.90 2341
5979.63 2394
5980.36 2425
5981.09 2455
5981.82 2421
5982.55 2384
5983.28 2495
5984.01 2485
5984.74 2515
5985.47 2675
5986.20 2748
5986.93 2746
5987.66 2641
5988.39 2656
5989.12 2681
5989.85 2667
5990.58 2637
5991.31 2603
5992.04 2665
5992.77 2613
5993.50 2535
5994.23 2386
5994.96 2402
5995.69 2540
5996.42 2534
5997.15 2429
5997.88 2444
5998.61 2449
5999.34 2409
6000.07 2444
6000.80 2405
6001.53 2400
6002.26 2351
6003.00 2249
6003.73 2334
6004.46 2375
6005.19 2406
6005.92 2382
6006.65 2374
6007.38 2450
6008.11 2569
6008.84 2590
6009.58 2706
6010.31 2724
6011.04 2923
6011.77 3054
6012.50 3190
6013.23 3315
6013.96 3261
6014.70 3245
6015.43 3299
6016.16 3363
6016.89 3264
6017.62 3081
6018.35 3015
6019.09 2841
6019.82 2769
6020.55 2665
6021.28 2612
6022.01 2644
6022.75 2584
6023.48 2559
6024.21 2354
6024.94 2373
6025.67 2298
6026.41 2376
6027.14 2412
6027.87 2279
6028.60 2345
6029.34 2289
6030.07 2357
6030.80 2271
6031.53 2244
6032.27 2349
6033.00 2403
6033.73 2382
6034.47 2383
6035.20 2404
6035.93 2462
6036.66 2517
6037.40 2414
6038.13 2355
6038.86 2291
6039.60 2352
6040.33 2291
6041.06 2349
6041.80 2354
6042.53 2285
6043.26 2433
6044.00 2485
6044.73 2466
6045.46 2463
6046.20 2475
6046.93 2481
6047.66 2619
6048.40 2553
6049.13 2564
6049.86 2399
6050.60 2524
6051.33 2409
6052.07 2459
6052.80 2467
6053.53 2328
6054.27 2291
6055.00 2243
6055.74 2259
6056.47 2303
6057.20 2219
6057.94 2242
6058.67 2046
6059.41 2056
6060.14 2151
6060.88 2050
6061.61 2094
6062.34 2007
6063.08 2118
6063.81 2062
6064.55 2025
6065.28 2017
6066.02 2150
6066.75 2065
6067.49 2012
6068.22 2022
6068.96 2080
6069.69 2137
6070.43 2138
6071.16 2032
6071.90 2079
6072.63 2140
6073.37 2040
6074.10 2093
6074.84 2174
6075.57 2083
6076.31 2064
6077.04 2078
6077.78 2080
6078.52 2077
6079.25 2116
6079.99 2152
6080.72 2004
6081.46 2060
6082.19 2162
6082.93 2037
6083.66 2123
6084.40 2087
6085.14 2140
6085.87 2153
6086.61 2013
6087.34 2046
6088.08 2119
6088.82 2069
6089.55 2057
6090.29 2056
6091.02 2107
6091.76 2166
6092.50 2194
6093.23 2122
6093.97 2049
6094.71 2056
6095.44 2145
6096.18 2074
6096.92 2091
6097.65 2141
6098.39 2078
6099.13 1958
6099.86 2053
6100.60 2070
6101.34 2054
6102.07 2036
6102.81 2083
6103.55 2125
6104.28 2120
6105.02 2087
6105.76 2088
6106.50 2041
6107.23 2089
6107.97 2072
6108.71 1967
6109.45 1943
6110.18 2047
6110.92 2080
6111.66 2067
6112.40 2126
6113.13 2082
6113.87 2116
6114.61 2090
6115.35 2062
6116.08 2021
6116.82 2027
6117.56 2165
6118.30 2215
6119.03 2152
6119.77 2111
6120.51 2158
6121.25 2121
6121.99 2107
6122.73 2221
6123.46 2179
6124.20 2227
6124.94 2231
6125.68 2313
6126.42 2106
6127.15 2143
6127.89 2094
6128.63 2074
6129.37 2219
6130.11 2070
6130.85 2001
6131.59 2119
6132.33 2002
6133.06 2094
6133.80 2177
6134.54 2224
6135.28 2223
6136.02 2215
6136.76 2216
6137.50 2241
6138.24 2236
6138.98 2342
6139.71 2355
6140.45 2283
6141.19 2294
6141.93 2287
6142.67 2218
6143.41 2211
6144.15 2105
6144.89 2232
6145.63 2129
6146.37 2084
6147.11 2185
6147.85 2251
6148.59 2219
6149.33 2076
6150.07 2148
6150.81 2090
6151.55 2126
6152.29 2048
6153.03 2137
6153.77 2246
6154.51 2238
6155.25 2128
6155.99 2103
6156.73 2062
6157.47 1922
6158.21 2029
6158.95 2025
6159.69 2055
6160.43 2039
6161.17 2041
6161.91 2021
6162.65 2049
6163.39 1946
6164.13 2082
6164.87 2048
6165.61 2012
6166.35 2104
6167.10 2086
6167.84 2142
6168.58 2215
6169.32 2108
6170.06 2137
6170.80 2167
6171.54 2117
6172.28 2104
6173.02 2250
6173.77 2263
6174.51 2279
6175.25 2133
6175.99 2056
6176.73 2154
6177.47 2014
6178.21 2086
6178.96 2236
6179.70 2154
6180.44 2126
6181.18 2119
6181.92 2150
6182.66 2144
6183.41 2150
6184.15 2145
6184.89 2144
6185.63 2122
6186.37 2053
6187.11 2164
6187.86 2060
6188.60 2166
6189.34 2159
6190.08 2144
6190.83 2149
6191.57 2124
6192.31 2200
6193.05 2193
6193.80 2266
6194.54 2183
6195.28 2210
6196.02 2289
6196.77 2213
6197.51 2278
6198.25 2331
6198.99 2282
6199.74 2357
6200.48 2327
6201.22 2385
6201.96 2345
6202.71 2288
6203.45 2316
6204.19 2424
6204.94 2427
6205.68 2453
6206.42 2577
6207.17 2846
6207.91 2939
6208.65 3061
6209.40 3437
6210.14 3838
6210.88 4011
6211.63 4035
6212.37 4201
6213.11 4260
6213.86 4209
6214.60 3909
6215.34 3585
6216.09 3441
6216.83 3128
6217.58 2982
6218.32 2636
6219.06 2576
6219.81 2554
6220.55 2351
6221.30 2245
6222.04 2165
6222.78 2167
6223.53 2209
6224.27 2155
6225.02 2232
6225.76 2201
6226.51 2273
6227.25 2204
6228.00 2256
6228.74 2201
6229.48 2156
6230.23 2171
6230.97 2175
6231.72 2233
6232.46 2202
6233.21 2302
6233.95 2159
6234.70 2128
6235.44 2265
6236.19 2154
6236.93 2153
6237.68 2215
6238.42 2353
6239.17 2283
6239.91 2296
6240.66 2340
6241.40 2329
6242.15 2295
6242.89 2241
6243.64 2230
6244.38 2182
6245.13 2267
6245.88 2435
6246.62 2541
6247.37 2697
6248.11 2824
6248.86 2873
6249.60 3122
6250.35 3312
6251.10 3363
6251.84 3208
6252.59 3202
6253.33 3124
6254.08 2930
6254.83 2777
6255.57 2635
6256.32 2492
6257.06 2342
6257.81 2277
6258.56 2331
6259.30 2324
6260.05 2291
6260.80 2247
6261.54 2209
6262.29 2312
6263.04 2356
6263.78 2382
6264.53 2344
6265.28 2290
6266.02 2260
6266.77 2365
6267.52 2431
6268.26 2283
6269.01 2212
6269.76 2280
6270.50 2273
6271.25 2181
6272.00 2136
6272.75 2108
6273.49 2120
6274.24 2046
6274.99 2154
6275.73 2231
6276.48 2093
6277.23 2040
6277.98 2142
6278.72 2079
6279.47 2085
6280.22 2088
6280.97 2200
6281.71 2079
6282.46 2087
6283.21 2110
6283.96 2093
6284.71 2006
6285.45 2061
6286.20 2035
6286.95 2095
6287.70 2121
6288.45 2128
6289.19 2322
6289.94 2316
6290.69 2291
6291.44 2390
6292.19 2249
6292.94 2233
6293.68 2370
6294.43 2152
6295.18 2063
6295.93 2174
6296.68 1989
6297.43 2060
6298.18 2095
6298.92 1993
6299.67 2026
6300.42 1981
6301.17 1998
6301.92 1920
6302.67 2097
6303.42 2074
6304.17 1928
6304.92 1853
6305.66 1967
6306.41 2033
6307.16 2075
6307.91 2043
6308.66 2022
6309.41 2007
6310.16 2027
6310.91 2008
6311.66 1971
6312.41 2000
6313.16 1972
6313.91 2064
6314.66 2049
6315.41 2047
6316.16 2105
6316.91 2033
6317.66 2114
6318.41 1976
6319.16 1995
6319.91 2017
6320.66 1860
6321.41 1913
6322.16 1942
6322.91 1871
6323.66 1905
6324.41 1894
6325.16 1865
6325.91 1926
6326.66 1983
6327.41 1956
6328.16 1955
6328.91 1988
6329.66 1976
6330.41 2038
6331.16 2071
6331.91 1974
6332.66 2018
6333.41 1917
6334.16 1928
6334.91 1916
6335.67 1927
6336.42 1919
6337.17 1921
6337.92 2109
6338.67 1942
6339.42 1947
6340.17 1905
6340.92 1875
6341.67 1831
6342.43 1966
6343.18 1900
6343.93 2001
6344.68 2043
6345.43 2059
6346.18 2038
6346.93 2145
6347.69 2005
6348.44 2055
6349.19 2017
6349.94 2125
6350.69 2050
6351.45 2018
6352.20 2087
6352.95 2142
6353.70 2199
6354.45 2254
6355.20 2319
6355.96 2331
6356.71 2327
6357.46 2272
6358.21 2228
6358.97 2275
6359.72 2240
6360.47 2058
6361.22 2062
6361.98 2123
6362.73 2036
6363.48 1955
6364.23 1983
6364.99 2064
6365.74 2016
6366.49 2090
6367.24 2107
6368.00 2146
6368.75 2287
6369.50 2338
6370.26 2499
6371.01 2519
6371.76 2575
6372.51 2531
6373.27 2351
6374.02 2182
6374.77 2256
6375.53 2141
6376.28 2056
6377.03 2135
6377.79 2123
6378.54 2014
6379.29 1903
6380.05 1926
6380.80 2009
6381.56 1904
6382.31 1976
6383.06 2020
6383.82 1927
6384.57 1904
6385.32 1899
6386.08 2016
6386.83 2009
6387.59 1825
6388.34 1976
6389.09 2042
6389.85 1889
6390.60 1836
6391.36 1870
6392.11 1902
6392.86 1832
6393.62 1930
6394.37 1931
6395.13 1882
6395.88 1851
6396.64 1812
6397.39 1912
6398.15 1889
6398.90 1939
6399.66 1972
6400.41 1891
6401.16 1840
6401.92 1807
6402.67 1736
6403.43 1750
6404.18 1740
6404.94 1893
6405.69 1966
6406.45 1813
6407.20 1809
6407.96 1812
6408.72 1989
6409.47 2057
6410.23 1910
6410.98 1944
6411.74 1809
6412.49 1859
6413.25 1924
6414.00 1845
6414.76 1844
6415.51 1884
6416.27 1971
6417.03 2015
6417.78 1921
6418.54 1847
6419.29 1862
6420.05 1983
6420.80 1842
6421.56 1773
6422.32 1807
6423.07 1882
6423.83 1925
6424.59 1812
6425.34 1876
6426.10 1911
6426.85 1835
6427.61 1878
6428.37 1935
6429.12 1908
6429.88 1879
6430.64 1922
6431.39 1824
6432.15 1753
6432.91 1782
6433.66 1865
6434.42 1822
6435.18 1738
6435.93 1813
6436.69 1872
6437.45 1885
6438.20 1920
6438.96 1830
6439.72 1897
6440.47 1916
6441.23 1922
6441.99 1931
6442.75 1909
6443.50 1879
6444.26 1879
6445.02 1917
6445.78 1985
6446.53 2077
6447.29 2117
6448.05 2101
6448.81 2186
6449.56 2273
6450.32 2362
6451.08 2390
6451.84 2376
6452.59 2398
6453.35 2291
6454.11 2289
6454.87 2262
6455.63 2177
6456.38 2089
6457.14 2104
6457.90 2095
6458.66 1964
6459.42 1955
6460.17 1907
6460.93 1893
6461.69 1899
6462.45 1862
6463.21 1872
6463.97 1899
6464.73 1985
6465.48 1874
6466.24 1970
6467.00 1945
6467.76 1854
6468.52 1906
6469.28 1836
6470.04 1831
6470.80 1876
6471.55 1882
6472.31 1870
6473.07 1853
6473.83 1909
6474.59 1915
6475.35 1876
6476.11 1998
6476.87 2020
6477.63 1984
6478.39 1905
6479.15 1929
6479.91 1934
6480.66 1933
6481.42 1948
6482.18 1960
6482.94 2073
6483.70 1936
6484.46 1973
6485.22 2002
6485.98 2022
6486.74 2059
6487.50 2030
6488.26 2038
6489.02 2041
6489.78 2037
6490.54 2004
6491.30 2031
6492.06 2070
6492.82 2050
6493.58 2145
6494.34 2113
6495.10 2119
6495.86 2152
6496.62 2126
6497.38 2106
6498.14 2060
6498.91 2007
6499.67 2207
6500.43 2209
6501.19 2169
6501.95 2127
6502.71 2117
6503.47 2044
6504.23 2040
6504.99 2120
6505.75 2139
6506.51 2141
6507.27 2209
6508.04 2296
6508.80 2332
6509.56 2310
6510.32 2178
6511.08 2199
6511.84 2249
6512.60 2337
6513.36 2211
6514.13 2197
6514.89 2215
6515.65 2178
6516.41 2093
6517.17 2162
6517.93 2253
6518.69 2323
6519.46 2283
6520.22 2206
6520.98 2259
6521.74 2370
6522.50 2480
6523.27 2475
6524.03 2503
6524.79 2594
6525.55 2852
6526.31 2895
6527.08 3081
6527.84 3090
6528.60 2989
6529.36 3086
6530.13 3049
6530.89 2926
6531.65 2873
6532.41 2897
6533.18 2748
6533.94 2597
6534.70 2540
6535.46 2412
6536.23 2578
6536.99 2514
6537.75 2511
6538.51 2631
6539.28 2628
6540.04 2501
6540.80 2440
6541.57 2523
6542.33 2419
6543.09 2346
6543.86 2261
6544.62 2343
6545.38 2288
6546.15 2241
6546.91 2094
6547.67 2119
6548.44 2085
6549.20 2051
6549.96 2095
6550.73 2087
6551.49 2050
6552.25 2030
6553.02 2075
6553.78 2099
6554.54 2195
6555.31 2091
6556.07 2121
6556.84 2138
6557.60 2075
6558.36 2147
6559.13 2147
6559.89 2100
6560.66 2117
6561.42 2135
6562.18 2205
6562.95 2092
6563.71 2213
6564.48 2271
6565.24 2200
6566.01 2287
6566.77 2220
6567.54 2294
6568.30 2322
6569.06 2171
6569.83 2171
6570.59 2267
6571.36 2206
6572.12 2149
6572.89 2091
6573.65 2162
6574.42 2209
6575.18 2236
6575.95 2283
6576.71 2191
6577.48 2185
6578.24 2136
6579.01 2211
6579.77 2145
6580.54 2105
6581.31 2134
6582.07 2237
6582.84 2256
6583.60 2136
6584.37 2146
6585.13 2113
6585.90 2198
6586.66 2184
6587.43 2239
6588.20 2242
6588.96 2235
6589.73 2205
6590.49 2268
6591.26 2185
6592.02 2192
6592.79 2434
6593.56 2503
6594.32 2461
6595.09 2499
6595.86 2654
6596.62 2540
6597.39 2513
6598.15 2495
6598.92 2436
6599.69 2377
6600.45 2336
6601.22 2296
6601.99 2270
6602.75 2211
6603.52 2240
6604.29 2240
6605.05 2194
6605.82 2231
6606.59 2178
6607.35 2187
6608.12 2083
6608.89 2093
6609.65 2141
6610.42 2315
6611.19 2316
6611.96 2296
6612.72 2357
6613.49 2380
6614.26 2356
6615.02 2315
6615.79 2303
6616.56 2258
6617.33 2247
6618.09 2197
6618.86 2159
6619.63 2246
6620.40 2182
6621.16 2233
6621.93 2258
6622.70 2208
6623.47 2185
6624.24 2179
6625.00 2241
6625.77 2218
6626.54 2201
6627.31 2101
6628.08 2162
6628.84 2170
6629.61 2157
6630.38 2097
6631.15 2187
6631.92 2255
6632.68 2210
6633.45 2314
6634.22 2348
6634.99 2325
6635.76 2480
6636.53 2480
6637.30 2369
6638.06 2518
6638.83 2477
6639.60 2462
6640.37 2456
6641.14 2444
6641.91 2324
6642.68 2235
6643.45 2240
6644.22 2192
6644.98 2228
6645.75 2276
6646.52 2335
6647.29 2284
6648.06 2211
6648.83 2234
6649.60 2203
6650.37 2304
6651.14 2346
6651.91 2244
6652.68 2309
6653.45 2376
6654.22 2443
6654.99 2332
6655.76 2323
6656.53 2479
6657.30 2392
6658.06 2512
6658.83 2454
6659.60 2265
6660.37 2195
6661.14 2124
6661.91 2053
6662.68 2071
6663.45 2040
6664.22 2066
6665.00 2084
6665.77 2138
6666.54 2135
6667.31 2034
6668.08 2136
6668.85 2073
6669.62 2054
6670.39 2164
6671.16 2030
6671.93 2026
6672.70 2044
6673.47 1974
6674.24 2007
6675.01 1996
6675.78 2100
6676.55 2124
6677.32 1973
6678.10 2041
6678.87 2016
6679.64 2068
6680.41 2011
6681.18 2003
6681.95 2037
6682.72 2121
6683.49 1982
6684.26 2022
6685.04 2101
6685.81 2112
6686.58 2191
6687.35 2125
6688.12 2181
6688.89 2266
6689.67 2363
6690.44 2326
6691.21 2229
6691.98 2211
6692.75 2113
6693.52 2125
6694.30 2206
6695.07 2126
6695.84 2007
6696.61 2019
6697.38 1925
6698.16 1952
6698.93 1938
6699.70 1980
6700.47 2017
6701.25 1946
6702.02 2041
6702.79 1982
6703.56 1954
6704.33 1904
6705.11 1884
6705.88 1952
6706.65 1915
6707.43 1881
6708.20 1887
6708.97 1952
6709.74 1858
6710.52 1802
6711.29 1784
6712.06 1823
6712.84 1955
6713.61 1902
6714.38 1928
6715.15 1948
6715.93 1928
6716.70 1961
6717.47 1996
6718.25 1955
6719.02 1984
6719.79 2092
6720.57 2054
6721.34 2032
6722.11 2034
6722.89 2040
6723.66 1996
6724.43 1955
6725.21 1898
6725.98 1921
6726.76 1925
6727.53 1843
6728.30 1857
6729.08 1862
6729.85 1861
6730.63 1869
6731.40 1922
6732.17 1839
6732.95 1825
6733.72 1873
6734.50 1849
6735.27 1794
6736.04 1796
6736.82 1766
6737.59 1762
6738.37 1866
6739.14 2017
6739.92 2021
6740.69 1962
6741.47 1976
6742.24 1907
6743.02 1925
6743.79 1893
6744.57 1885
6745.34 1827
6746.12 1788
6746.89 1864
6747.66 1955
6748.44 1867
6749.22 1869
6749.99 1864
6750.77 1878
6751.54 1897
6752.32 1824
6753.09 1760
6753.87 1696
6754.64 1777
6755.42 1832
6756.19 1757
6756.97 1650
6757.74 1689
6758.52 1774
6759.29 1755
6760.07 1753
6760.85 1734
6761.62 1710
6762.40 1748
6763.17 1823
6763.95 1917
6764.73 1838
6765.50 1694
6766.28 1727
6767.05 1779
6767.83 1817
6768.61 1736
6769.38 1813
6770.16 1820
6770.94 1749
6771.71 1787
6772.49 1912
6773.26 1836
6774.04 1751
6774.82 1787
6775.59 1835
6776.37 1769
6777.15 1805
6777.92 1741
6778.70 1747
6779.48 1970
6780.25 1948
6781.03 1955
6781.81 2075
6782.59 2051
6783.36 2025
6784.14 2030
6784.92 1965
6785.69 1920
6786.47 1802
6787.25 1795
6788.03 1798
6788.80 1843
6789.58 1832
6790.36 1775
6791.13 1711
6791.91 1664
6792.69 1668
6793.47 1697
6794.25 1729
6795.02 1656
6795.80 1706
6796.58 1797
6797.36 1797
6798.13 1890
6798.91 1756
6799.69 1672
6800.47 1743
6801.25 1927
6802.02 1860
6802.80 1852
6803.58 1884
6804.36 1943
6805.14 1937
6805.92 1875
6806.69 1866
6807.47 1775
6808.25 1750
6809.03 1874
6809.81 1903
6810.59 1790
6811.36 1714
6812.14 1799
6812.92 1751
6813.70 1718
6814.48 1727
6815.26 1744
6816.04 1855
6816.82 1875
6817.60 1754
6818.37 1661
6819.15 1820
6819.93 1843
6820.71 1740
6821.49 1765
6822.27 1798
6823.05 1743
6823.83 1772
6824.61 1774
6825.39 1738
6826.17 1676
6826.95 1739
6827.73 1712
6828.51 1697
6829.29 1821
6830.07 1799
6830.85 1778
6831.63 1708
6832.40 1683
6833.18 1735
6833.96 1672
6834.74 1761
6835.52 1733
6836.30 1733
6837.08 1728
6837.87 1722
6838.65 1663
6839.43 1695
6840.21 1728
6840.99 1749
6841.77 1640
6842.55 1656
6843.33 1711
6844.11 1733
6844.89 1722
6845.67 1778
6846.45 1712
6847.23 1779
6848.01 1825
6848.79 1771
6849.57 1898
6850.35 1912
6851.13 2000
6851.92 2047
6852.70 2166
6853.48 2169
6854.26 2202
6855.04 2202
6855.82 2167
6856.60 2175
6857.38 2052
6858.16 1981
6858.95 1977
6859.73 1916
6860.51 1874
6861.29 1782
6862.07 1834
6862.85 1778
6863.64 1753
6864.42 1725
6865.20 1647
6865.98 1678
6866.76 1704
6867.54 1786
6868.33 1720
6869.11 1673
6869.89 1688
6870.67 1682
6871.45 1674
6872.24 1685
6873.02 1790
6873.80 1757
6874.58 1604
6875.36 1662
6876.15 1720
6876.93 1671
6877.71 1713
6878.49 1768
6879.28 1760
6880.06 1790
6880.84 1753
6881.62 1753
6882.41 1897
6883.19 1711
6883.97 1777
6884.76 1771
6885.54 1845
6886.32 1834
6887.10 1836
6887.89 1901
6888.67 1890
6889.45 1860
6890.24 1816
6891.02 1896
6891.80 1854
6892.59 1949
6893.37 1962
6894.15 1946
6894.94 1886
6895.72 1780
6896.50 1797
6897.29 1767
6898.07 1796
6898.85 1764
6899.64 1787
6900.42 1918
6901.21 1918
6901.99 1862
6902.77 1936
6903.56 1910
6904.34 1872
6905.12 1881
6905.91 2061
6906.69 2082
6907.48 2025
6908.26 2188
6909.05 2407
6909.83 2349
6910.61 2396
6911.40 2318
6912.18 2344
6912.97 2245
6913.75 2151
6914.54 1965
6915.32 2001
6916.11 1938
6916.89 1876
6917.67 1898
6918.46 1850
6919.24 1845
6920.03 1828
6920.81 1964
6921.60 1967
6922.38 1864
6923.17 1868
6923.95 1961
6924.74 2040
6925.52 1949
6926.31 2019
6927.09 1933
6927.88 1860
6928.67 1925
6929.45 1918
6930.24 1966
6931.02 1973
6931.81 1890
6932.59 1924
6933.38 1926
6934.16 1792
6934.95 1847
6935.74 1897
6936.52 1962
6937.31 1801
6938.09 1804
6938.88 1777
6939.66 1954
6940.45 1962
6941.24 1962
6942.02 1884
6942.81 1820
6943.59 1897
6944.38 1946
6945.17 1921
6945.95 1894
6946.74 1921
6947.53 2005
6948.31 2171
6949.10 2186
6949.89 2089
6950.67 2191
6951.46 2091
6952.25 2142
6953.03 2090
6953.82 2136
6954.61 2064
6955.39 2037
6956.18 2052
6956.97 2001
6957.75 2066
6958.54 1990
6959.33 2085
6960.11 2121
6960.90 2074
6961.69 2095
6962.48 2187
6963.26 2095
6964.05 2117
6964.84 2153
6965.63 2069
6966.41 2154
6967.20 2088
6967.99 2159
6968.78 2186
6969.56 2130
6970.35 2308
6971.14 2394
6971.93 2487
6972.71 2332
6973.50 2304
6974.29 2380
6975.08 2310
6975.87 2233
6976.65 2340
6977.44 2296
6978.23 2426
6979.02 2473
6979.81 2478
6980.60 2528
6981.38 2608
6982.17 2677
6982.96 2796
6983.75 2942
6984.54 3084
6985.33 3381
6986.11 3662
6986.90 4039
6987.69 4199
6988.48 4458
6989.27 4574
6990.06 4420
6990.85 4273
6991.64 3896
6992.42 3711
6993.21 3480
6994.00 3285
6994.79 2935
6995.58 2918
6996.37 2748
6997.16 2867
6997.95 2874
6998.74 3051
6999.53 3253
7000.32 3616
7001.11 3794
7001.90 4006
7002.68 4131
7003.47 4368
7004.26 4177
7005.05 3832
7005.84 3670
7006.63 3518
7007.42 3217
7008.21 2894
7009.00 2666
7009.79 2507
7010.58 2385
7011.37 2344
7012.16 2341
7012.95 2390
7013.74 2345
7014.53 2349
7015.32 2458
7016.11 2487
7016.90 2455
7017.69 2339
7018.48 2419
7019.27 2314
7020.07 2303
7020.86 2185
7021.65 2112
7022.44 2139
7023.23 2163
7024.02 2167
7024.81 2136
7025.60 2076
7026.39 2157
7027.18 2269
7027.97 2221
7028.76 2182
7029.55 2255
7030.35 2234
7031.14 2353
7031.93 2240
7032.72 2281
7033.51 2187
7034.30 2153
7035.09 2123
7035.88 2020
7036.68 2066
7037.47 2063
7038.26 2035
7039.05 2039
7039.84 2105
7040.63 2099
7041.43 2218
7042.22 2065
7043.01 1969
7043.80 2088
7044.59 1998
7045.38 2009
7046.18 2035
7046.97 1990
7047.76 1994
7048.55 1959
7049.35 2013
7050.14 1904
7050.93 1853
7051.72 1943
7052.51 1944
7053.31 1919
7054.10 2002
7054.89 1975
7055.68 1953
7056.48 1920
7057.27 1954
7058.06 1855
7058.85 1814
7059.65 1820
7060.44 1891
7061.23 1864
7062.03 1773
7062.82 1946
7063.61 1908
7064.40 1814
7065.20 1745
7065.99 1809
7066.78 1813
7067.58 1826
7068.37 1776
7069.16 1788
7069.96 1804
7070.75 1769
7071.54 1885
7072.34 1864
7073.13 1899
7073.92 1840
7074.72 1886
7075.51 1831
7076.30 1777
7077.10 1829
7077.89 1856
7078.69 1759
7079.48 1711
7080.27 1763
7081.07 1841
7081.86 1836
7082.66 1701
7083.45 1744
7084.24 1811
7085.04 1728
7085.83 1741
7086.63 1715
7087.42 1698
7088.21 1655
7089.01 1671
7089.80 1759
7090.60 1701
7091.39 1601
7092.19 1656
7092.98 1599
7093.78 1541
7094.57 1613
7095.37 1664
7096.16 1656
7096.96 1700
7097.75 1575
7098.55 1633
7099.34 1634
7100.14 1691
7100.93 1676
7101.73 1526
7102.52 1621
7103.32 1567
7104.11 1559
7104.91 1553
7105.70 1579
7106.50 1589
7107.29 1659
7108.09 1715
7108.88 1643
7109.68 1678
7110.47 1572
7111.27 1613
7112.07 1477
7112.86 1523
7113.66 1583
7114.45 1647
7115.25 1572
7116.04 1607
7116.84 1578
7117.64 1552
7118.43 1608
7119.23 1531
7120.02 1543
7120.82 1597
7121.62 1639
7122.41 1485
7123.21 1565
7124.01 1534
7124.80 1542
7125.60 1593
7126.40 1504
7127.19 1562
7127.99 1480
7128.79 1496
7129.58 1473
7130.38 1589
7131.18 1548
7131.97 1544
7132.77 1536
7133.57 1487
7134.36 1536
7135.16 1538
7135.96 1446
7136.75 1456
7137.55 1498
7138.35 1513
7139.14 1450
7139.94 1396
7140.74 1479
7141.54 1530
7142.33 1510
7143.13 1513
7143.93 1536
7144.73 1579
7145.52 1557
7146.32 1504
7147.12 1505
7147.92 1576
7148.71 1620
7149.51 1677
7150.31 1520
7151.11 1514
7151.91 1440
7152.70 1450
7153.50 1372
7154.30 1521
7155.10 1447
7155.90 1515
7156.69 1498
7157.49 1481
7158.29 1382
7159.09 1437
7159.89 1559
7160.69 1474
7161.48 1445
7162.28 1493
7163.08 1494
7163.88 1587
7164.68 1464
7165.48 1465
7166.28 1460
7167.07 1476
7167.87 1489
7168.67 1407
7169.47 1437
7170.27 1449
7171.07 1397
7171.87 1490
7172.67 1470
7173.47 1475
7174.27 1460
7175.06 1460
7175.86 1391
7176.66 1478
7177.46 1505
7178.26 1441
7179.06 1495
7179.86 1390
7180.66 1427
7181.46 1420
7182.26 1480
7183.06 1459
7183.86 1383
7184.66 1466
7185.46 1428
7186.26 1495
7187.06 1467
7187.86 1425
7188.66 1453
7189.46 1396
7190.26 1416
7191.06 1507
7191.86 1479
7192.66 1407
7193.46 1440
7194.26 1455
7195.06 1492
7195.86 1461
7196.66 1426
7197.46 1507
7198.26 1424
7199.06 1491
7199.86 1476
7200.66 1470
7201.46 1451
7202.26 1430
7203.06 1384
7203.87 1456
7204.67 1507
7205.47 1522
7206.27 1442
7207.07 1388
7207.87 1432
7208.67 1482
7209.47 1429
7210.27 1449
7211.07 1492
7211.88 1508
7212.68 1427
7213.48 1491
7214.28 1441
7215.08 1417
7215.88 1478
7216.68 1532
7217.49 1367
7218.29 1475
7219.09 1472
7219.89 1455
7220.69 1466
7221.49 1440
7222.30 1479
7223.10 1447
7223.90 1458
7224.70 1511
7225.50 1475
7226.31 1540
7227.11 1476
7227.91 1562
7228.71 1487
7229.51 1514
7230.32 1461
7231.12 1471
7231.92 1423
7232.72 1483
7233.53 1499
7234.33 1428
7235.13 1446
7235.93 1433
7236.74 1391
7237.54 1467
7238.34 1461
7239.14 1537
7239.95 1548
7240.75 1616
7241.55 1525
7242.36 1489
7243.16 1469
7243.96 1474
7244.77 1484
7245.57 1537
7246.37 1524
7247.17 1542
7247.98 1475
7248.78 1481
7249.58 1483
7250.39 1521
7251.19 1469
7251.99 1521
7252.80 1497
7253.60 1453
7254.41 1471
7255.21 1390
7256.01 1470
7256.82 1519
7257.62 1419
7258.42 1383
7259.23 1378
7260.03 1387
7260.84 1436
7261.64 1426
7262.44 1491
7263.25 1362
7264.05 1384
7264.86 1390
7265.66 1354
7266.46 1404
7267.27 1391
7268.07 1307
7268.88 1309
7269.68 1365
7270.49 1370
7271.29 1341
7272.10 1327
7272.90 1339
7273.71 1430
7274.51 1423
7275.31 1370
7276.12 1436
7276.92 1390
7277.73 1300
7278.53 1326
7279.34 1421
7280.14 1449
7280.95 1397
7281.75 1443
7282.56 1454
7283.37 1467
7284.17 1489
7284.98 1529
7285.78 1620
7286.59 1696
7287.39 1606
7288.20 1617
7289.00 1540
7289.81 1577
7290.61 1576
7291.42 1510
7292.23 1455
7293.03 1455
7293.84 1444
7294.64 1396
7295.45 1369
7296.25 1282
7297.06 1324
7297.87 1463
7298.67 1367
7299.48 1425
7300.28 1468
7301.09 1376
7301.90 1400
7302.70 1348
7303.51 1413
7304.32 1316
7305.12 1361
7305.93 1360
7306.74 1361
7307.54 1334
7308.35 1360
7309.16 1314
7309.96 1391
7310.77 1446
7311.58 1367
7312.38 1377
7313.19 1414
7314.00 1385
7314.80 1399
7315.61 1553
7316.42 1468
7317.22 1377
7318.03 1386
7318.84 1412
7319.65 1466
7320.45 1502
7321.26 1430
7322.07 1407
7322.88 1432
7323.68 1497
7324.49 1515
7325.30 1497
7326.11 1434
7326.91 1407
7327.72 1431
7328.53 1443
7329.34 1350
7330.14 1427
7330.95 1416
7331.76 1394
7332.57 1423
7333.38 1419
7334.18 1397
7334.99 1430
7335.80 1406
7336.61 1335
7337.42 1327
7338.22 1410
7339.03 1377
7339.84 1347
7340.65 1411
7341.46 1401
7342.27 1420
7343.07 1387
7343.88 1301
7344.69 1329
7345.50 1352
7346.31 1361
7347.12 1400
7347.93 1339
7348.74 1353
7349.54 1355
7350.35 1322
7351.16 1385
7351.97 1467
7352.78 1392
7353.59 1358
7354.40 1368
7355.21 1409
7356.02 1350
7356.83 1335
7357.64 1275
7358.45 1339
7359.25 1308
7360.06 1325
7360.87 1384
7361.68 1280
7362.49 1290
7363.30 1307
7364.11 1256
7364.92 1277
7365.73 1300
7366.54 1364
7367.35 1364
7368.16 1364
7368.97 1306
7369.78 1327
7370.59 1316
7371.40 1372
7372.21 1348
7373.02 1340
7373.83 1383
7374.64 1325
7375.45 1436
7376.26 1400
7377.07 1369
7377.88 1309
7378.69 1353
7379.50 1415
7380.31 1370
7381.13 1351
7381.94 1370
7382.75 1464
7383.56 1324
7384.37 1346
7385.18 1407
7385.99 1390
7386.80 1327
7387.61 1297
7388.42 1344
7389.23 1366
7390.05 1307
7390.86 1355
7391.67 1328
7392.48 1414
7393.29 1364
7394.10 1296
7394.91 1272
7395.72 1334
7396.54 1350
7397.35 1369
7398.16 1363
7398.97 1333
7399.78 1369
7400.59 1403
7401.41 1407
7402.22 1405
7403.03 1413
7403.84 1425
7404.65 1391
7405.46 1360
7406.28 1373
7407.09 1425
7407.90 1386
7408.71 1330
7409.52 1300
7410.34 1313
7411.15 1196
7411.96 1285
7412.77 1338
7413.59 1333
7414.40 1280
7415.21 1330
7416.02 1290
7416.84 1317
7417.65 1239
7418.46 1257
7419.27 1240
7420.09 1242
7420.90 1292
7421.71 1233
7422.53 1267
7423.34 1225
7424.15 1231
7424.96 1169
7425.78 1300
7426.59 1293
7427.40 1306
7428.22 1211
7429.03 1184
7429.84 1179
7430.66 1243
7431.47 1265
7432.28 1262
7433.10 1285
7433.91 1247
7434.72 1327
7435.54 1247
7436.35 1196
7437.17 1308
7437.98 1280
7438.79 1327
7439.61 1346
7440.42 1348
7441.23 1281
7442.05 1233
7442.86 1175
7443.68 1312
7444.49 1270
7445.30 1177
7446.12 1233
7446.93 1233
7447.75 1223
7448.56 1155
7449.38 1193
7450.19 1235
7451.00 1305
7451.82 1223
7452.63 1211
7453.45 1294
7454.26 1317
7455.08 1252
7455.89 1237
7456.71 1274
7457.52 1246
7458.34 1303
7459.15 1213
7459.97 1249
7460.78 1352
7461.60 1288
7462.41 1289
7463.23 1307
7464.04 1318
7464.86 1355
7465.67 1321
7466.49 1299
7467.30 1318
7468.12 1300
7468.93 1262
7469.75 1331
7470.56 1298
7471.38 1380
7472.20 1374
7473.01 1340
7473.83 1290
7474.64 1319
7475.46 1296
7476.27 1255
7477.09 1356
7477.91 1362
7478.72 1305
7479.54 1289
7480.35 1308
7481.17 1279
7481.99 1262
7482.80 1266
7483.62 1298
7484.44 1257
7485.25 1254
7486.07 1298
7486.88 1272
7487.70 1300
7488.52 1294
7489.33 1232
7490.15 1213
7490.97 1224
7491.78 1283
7492.60 1318
7493.42 1329
7494.23 1308
7495.05 1263
7495.87 1270
7496.69 1302
7497.50 1327
7498.32 1284
7499.14 1333
7499.95 1251
7500.77 1234
7501.59 1218
7502.40 1271
7503.22 1294
7504.04 1332
7504.86 1373
7505.67 1305
7506.49 1251
7507.31 1226
7508.13 1291
7508.94 1281
7509.76 1385
7510.58 1339
7511.40 1317
7512.22 1175
7513.03 1272
7513.85 1233
7514.67 1228
7515.49 1238
7516.31 1239
7517.12 1310
7517.94 1341
7518.76 1327
7519.58 1358
7520.40 1409
7521.21 1387
7522.03 1332
7522.85 1288
7523.67 1355
7524.49 1373
7525.31 1354
7526.12 1333
7526.94 1312
7527.76 1325
7528.58 1320
7529.40 1358
7530.22 1326
7531.04 1309
7531.86 1344
7532.67 1379
7533.49 1415
7534.31 1398
7535.13 1313
7535.95 1308
7536.77 1295
7537.59 1323
7538.41 1336
7539.23 1351
7540.05 1331
7540.87 1296
7541.69 1332
7542.51 1216
7543.32 1284
7544.14 1273
7544.96 1359
7545.78 1361
7546.60 1295
7547.42 1279
7548.24 1359
7549.06 1402
7549.88 1347
7550.70 1455
7551.52 1404
7552.34 1397
7553.16 1344
7553.98 1367
7554.80 1384
7555.62 1346
7556.44 1387
7557.26 1367
7558.08 1478
7558.90 1370
7559.72 1432
7560.54 1491
7561.36 1521
7562.19 1428
7563.01 1501
7563.83 1480
7564.65 1521
7565.47 1529
7566.29 1440
7567.11 1457
7567.93 1472
7568.75 1466
7569.57 1545
7570.39 1490
7571.21 1456
7572.03 1410
7572.86 1389
7573.68 1447
7574.50 1453
7575.32 1420
7576.14 1401
7576.96 1463
7577.78 1502
7578.60 1513
7579.43 1467
7580.25 1405
7581.07 1473
7581.89 1497
7582.71 1522
7583.53 1559
7584.36 1513
7585.18 1497
7586.00 1573
7586.82 1585
7587.64 1596
7588.47 1632
7589.29 1648
7590.11 1667
7590.93 1698
7591.75 1623
7592.58 1579
7593.40 1644
7594.22 1686
7595.04 1707
7595.86 1619
7596.69 1678
7597.51 1696
7598.33 1714
7599.15 1671
7599.98 1731
7600.80 1775
7601.62 1712
7602.45 1765
7603.27 1794
7604.09 1970
7604.91 2047
7605.74 2122
7606.56 2248
7607.38 2183
7608.21 2241
7609.03 2285
7609.85 2219
7610.67 2145
7611.50 1976
7612.32 1917
7613.14 1944
7613.97 1817
7614.79 1771
7615.61 1729
7616.44 1836
7617.26 1864
7618.08 1790
7618.91 1778
7619.73 1800
7620.56 1758
7621.38 1802
7622.20 1848
7623.03 1775
7623.85 1792
7624.67 1806
7625.50 1759
7626.32 1809
7627.15 1915
7627.97 1842
7628.80 1846
7629.62 1920
7630.44 1972
7631.27 2130
7632.09 2278
7632.92 2331
7633.74 2498
7634.57 2536
7635.39 2513
7636.21 2442
7637.04 2311
7637.86 2183
7638.69 2043
7639.51 1891
7640.34 1766
7641.16 1700
7641.99 1654
7642.81 1620
7643.64 1562
7644.46 1470
7645.29 1432
7646.11 1385
7646.94 1404
7647.76 1391
7648.59 1370
7649.41 1485
7650.24 1536
7651.06 1459
7651.89 1479
7652.71 1495
7653.54 1461
7654.37 1443
7655.19 1379
7656.02 1412
7656.84 1403
7657.67 1425
7658.49 1372
7659.32 1402
7660.14 1429
7660.97 1407
7661.80 1396
7662.62 1455
7663.45 1430
7664.27 1424
7665.10 1406
7665.93 1374
7666.75 1357
7667.58 1359
7668.41 1438
7669.23 1425
7670.06 1424
7670.88 1510
7671.71 1433
7672.54 1394
7673.36 1365
7674.19 1416
7675.02 1496
7675.84 1393
7676.67 1421
7677.50 1438
7678.32 1357
7679.15 1390
7679.98 1391
7680.81 1339
7681.63 1354
7682.46 1357
7683.29 1325
7684.11 1401
7684.94 1345
7685.77 1338
7686.59 1314
7687.42 1284
7688.25 1402
7689.08 1302
7689.90 1331
7690.73 1344
7691.56 1331
7692.39 1355
7693.21 1329
7694.04 1341
7694.87 1313
7695.70 1346
7696.53 1288
7697.35 1329
7698.18 1355
7699.01 1331
7699.84 1447
7700.66 1287
7701.49 1249
7702.32 1299
7703.15 1349
7703.98 1325
7704.81 1283
7705.63 1373
7706.46 1296
7707.29 1293
7708.12 1308
7708.95 1292
7709.78 1292
7710.60 1203
7711.43 1237
7712.26 1256
7713.09 1272
7713.92 1285
7714.75 1244
7715.58 1315
7716.41 1239
7717.23 1190
7718.06 1194
7718.89 1260
7719.72 1309
7720.55 1278
7721.38 1196
7722.21 1216
7723.04 1270
7723.87 1320
7724.70 1188
7725.53 1232
7726.36 1260
7727.18 1184
7728.01 1205
7728.84 1193
7729.67 1174
7730.50 1210
7731.33 1245
7732.16 1228
7732.99 1202
7733.82 1193
7734.65 1199
7735.48 1276
7736.31 1124
7737.14 1094
7737.97 1244
7738.80 1210
7739.63 1186
7740.46 1214
7741.29 1212
7742.12 1272
7742.95 1205
7743.78 1213
7744.61 1252
7745.44 1226
7746.27 1269
7747.10 1291
7747.94 1301
7748.77 1304
7749.60 1238
7750.43 1269
7751.26 1294
7752.09 1247
7752.92 1168
7753.75 1254
7754.58 1266
7755.41 1221
7756.24 1166
7757.07 1191
7757.91 1238
7758.74 1185
7759.57 1145
7760.40 1120
7761.23 1244
7762.06 1240
7762.89 1135
7763.72 1056
7764.56 1154
7765.39 1141
7766.22 1063
7767.05 1168
7767.88 1123
7768.71 1086
7769.55 1063
7770.38 1194
7771.21 1158
7772.04 1113
7772.87 1104
7773.70 1123
7774.54 1162
7775.37 1146
7776.20 1107
7777.03 1120
7777.86 1135
7778.70 1164
7779.53 1031
7780.36 1109
7781.19 1173
7782.03 1163
7782.86 1126
7783.69 1097
7784.52 1088
7785.36 1206
7786.19 1165
7787.02 1143
7787.85 1105
7788.69 1100
7789.52 1192
7790.35 1169
7791.19 1124
7792.02 1146
7792.85 1163
7793.68 1106
7794.52 1143
7795.35 1167
7796.18 1226
7797.02 1190
7797.85 1172
7798.68 1165
7799.52 1130
7800.35 1221
7801.18 1166
7802.02 1159
7802.85 1107
7803.68 1172
7804.52 1154
7805.35 1158
7806.18 1187
7807.02 1199
7807.85 1171
7808.69 1197
7809.52 1262
7810.35 1272
7811.19 1267
7812.02 1310
7812.86 1290
7813.69 1241
7814.52 1228
7815.36 1287
7816.19 1260
7817.03 1155
7817.86 1229
7818.70 1293
7819.53 1224
7820.36 1224
7821.20 1236
7822.03 1275
7822.87 1242
7823.70 1252
7824.54 1251
7825.37 1247
7826.21 1245
7827.04 1315
7827.88 1321
7828.71 1344
7829.55 1304
7830.38 1277
7831.22 1341
7832.05 1352
7832.89 1257
7833.72 1371
7834.56 1331
7835.39 1312
7836.23 1272
7837.06 1298
7837.90 1268
7838.73 1290
7839.57 1318
7840.40 1288
7841.24 1210
7842.07 1240
7842.91 1186
7843.75 1230
7844.58 1275
7845.42 1284
7846.25 1317
7847.09 1203
7847.93 1223
7848.76 1302
7849.60 1346
7850.43 1338
7851.27 1396
7852.11 1313
7852.94 1238
7853.78 1373
7854.61 1359
7855.45 1419
7856.29 1368
7857.12 1477
7857.96 1494
7858.80 1538
7859.63 1525
7860.47 1621
7861.31 1648
7862.14 1549
7862.98 1630
7863.82 1590
7864.65 1506
7865.49 1460
7866.33 1425
7867.16 1410
7868.00 1415
7868.84 1401
7869.67 1408
7870.51 1496
7871.35 1509
7872.19 1428
7873.02 1512
7873.86 1482
7874.70 1549
7875.53 1504
7876.37 1682
7877.21 1671
7878.05 1705
7878.88 1843
7879.72 1814
7880.56 1837
7881.40 1837
7882.24 1774
7883.07 1770
7883.91 1662
7884.75 1537
7885.59 1504
7886.42 1512
7887.26 1487
7888.10 1436
7888.94 1459
7889.78 1415
7890.62 1564
7891.45 1563
7892.29 1441
7893.13 1534
7893.97 1451
7894.81 1435
7895.65 1429
7896.48 1444
7897.32 1390
7898.16 1495
7899.00 1448
7899.84 1364
7900.68 1412
7901.52 1428
7902.35 1367
7903.19 1402
7904.03 1315
7904.87 1311
7905.71 1246
7906.55 1373
7907.39 1304
7908.23 1287
7909.07 1316
7909.91 1312
7910.75 1313
7911.58 1298
7912.42 1240
7913.26 1238
7914.10 1250
7914.94 1254
7915.78 1152
7916.62 1270
7917.46 1331
7918.30 1245
7919.14 1214
7919.98 1237
7920.82 1289
7921.66 1316
7922.50 1268
7923.34 1244
7924.18 1275
7925.02 1255
7925.86 1310
7926.70 1276
7927.54 1180
7928.38 1158
7929.22 1207
7930.06 1168
7930.90 1155
7931.74 1209
7932.58 1240
7933.42 1217
7934.26 1263
7935.10 1261
7935.94 1316
7936.78 1285
7937.62 1267
7938.47 1159
7939.31 1154
7940.15 1211
7940.99 1251
7941.83 1254
7942.67 1240
7943.51 1172
7944.35 1240
7945.19 1272
7946.03 1224
7946.88 1244
7947.72 1255
7948.56 1273
7949.40 1284
7950.24 1178
7951.08 1287
7951.92 1311
7952.76 1280
7953.61 1379
7954.45 1382
7955.29 1410
7956.13 1426
7956.97 1503
7957.81 1479
7958.66 1456
7959.50 1459
7960.34 1352
7961.18 1325
7962.02 1331
7962.87 1293
7963.71 1234
7964.55 1253
7965.39 1228
7966.23 1303
7967.08 1242
7967.92 1223
7968.76 1247
7969.60 1189
7970.45 1173
7971.29 1232
7972.13 1243
7972.97 1156
7973.82 1203
7974.66 1153
7975.50 1120
7976.34 1151
7977.19 1157
7978.03 1128
7978.87 1098
7979.72 1092
7980.56 1101
7981.40 1234
7982.24 1229
7983.09 1135
7983.93 1077
7984.77 1094
7985.62 1127
7986.46 1051
7987.30 1121
7988.15 1064
7988.99 1034
7989.83 1044
7990.68 1036
7991.52 1049
7992.36 1027
7993.21 1115
7994.05 1095
7994.90 1056
7995.74 1092
7996.58 1049
7997.43 1048
7998.27 1055
7999.11 1050
7999.96 1028
8000.80 1084
8001.65 1034
8002.49 1015
8003.34 1047
8004.18 1109
8005.02 1105
8005.87 1062
8006.71 1119
8007.56 1116
8008.40 1014
8009.25 1068
8010.09 1047
8010.93 1081
8011.78 1040
8012.62 1058
8013.47 1032
8014.31 1008
8015.16 1038
8016.00 1061
8016.85 1088
8017.69 1062
8018.54 983
8019.38 995
8020.23 1057
8021.07 1084
8021.92 1060
8022.76 1100
8023.61 1088
8024.45 1023
8025.30 1031
8026.14 1053
8026.99 1067
8027.83 1056
8028.68 1088
8029.53 1009
8030.37 1012
8031.22 1018
8032.06 1038
8032.91 1063
8033.75 1058
8034.60 1024
8035.45 1058
8036.29 1070
8037.14 1111
8037.98 1028
8038.83 990
8039.68 1043
8040.52 1022
8041.37 963
8042.21 1002
8043.06 1088
8043.91 1058
8044.75 1048
8045.60 1063
8046.45 1003
8047.29 1034
8048.14 1038
8048.99 1074
8049.83 996
8050.68 1011
8051.53 1102
8052.37 1019
8053.22 1078
8054.07 1077
8054.91 964
8055.76 960
8056.61 948
8057.45 1024
8058.30 1042
8059.15 1003
8060.00 1000
8060.84 1052
8061.69 1064
8062.54 1001
8063.38 1052
8064.23 1121
8065.08 1050
8065.93 1016
8066.77 1057
8067.62 993
8068.47 1022
8069.32 1018
8070.16 1057
8071.01 1009
8071.86 1004
8072.71 1056
8073.56 1004
8074.40 1022
8075.25 989
8076.10 983
8076.95 1061
8077.80 1008
8078.64 995
8079.49 1016
8080.34 994
8081.19 1087
8082.04 997
8082.89 995
8083.73 1008
8084.58 1011
8085.43 968
8086.28 1002
8087.13 981
8087.98 991
8088.82 1035
8089.67 1041
8090.52 1052
8091.37 1062
8092.22 1086
8093.07 1075
8093.92 1015
8094.77 1001
8095.62 1001
8096.46 981
8097.31 1038
8098.16 986
8099.01 999
8099.86 1039
8100.71 1000
8101.56 1002
8102.41 982
8103.26 923
8104.11 944
8104.96 972
8105.81 984
8106.66 1080
8107.51 1038
8108.36 1003
8109.21 1021
8110.06 1045
8110.91 1012
8111.76 1106
8112.61 1112
8113.46 1007
8114.31 1031
8115.16 1033
8116.01 993
8116.86 964
8117.71 1012
8118.56 1060
8119.41 1073
8120.26 1076
8121.11 1048
8121.96 1069
8122.81 1087
8123.66 1063
8124.51 981
8125.36 1055
8126.21 1083
8127.06 1090
8127.91 1074
8128.76 1079
8129.61 1105
8130.46 1221
8131.31 1168
8132.17 1109
8133.02 1082
8133.87 1094
8134.72 1170
8135.57 1156
8136.42 1084
8137.27 1096
8138.12 1178
8138.97 1108
8139.83 1187
8140.68 1170
8141.53 1192
8142.38 1193
8143.23 1141
8144.08 1122
8144.94 1186
8145.79 1215
8146.64 1261
8147.49 1190
8148.34 1213
8149.19 1259
8150.05 1203
8150.90 1207
8151.75 1282
8152.60 1233
8153.45 1230
8154.31 1312
8155.16 1366
8156.01 1397
8156.86 1377
8157.71 1483
8158.57 1502
8159.42 1500
8160.27 1400
8161.12 1308
8161.98 1126
8162.83 1141
8163.68 1247
8164.53 1170
8165.39 1146
8166.24 1163
8167.09 1088
8167.95 1103
8168.80 1096
8169.65 1144
8170.50 1217
8171.36 1187
8172.21 1248
8173.06 1136
8173.92 1156
8174.77 1183
8175.62 1219
8176.48 1174
8177.33 1164
8178.18 1169
8179.04 1114
8179.89 1134
8180.74 1092
8181.60 1149
8182.45 1115
8183.30 1071
8184.16 1118
8185.01 1049
8185.86 1047
8186.72 1163
8187.57 1088
8188.43 1066
8189.28 948
8190.13 1001
8190.99 1009
8191.84 966
8192.70 985
8193.55 1054
8194.40 1016
8195.26 1077
8196.11 1062
8196.97 1036
8197.82 987
8198.68 980
8199.53 1003
8200.39 976
8201.24 1025
8202.09 1013
8202.95 1017
8203.80 1003
8204.66 993
8205.51 1025
8206.37 958
8207.22 997
8208.08 965
8208.93 1001
8209.79 923
8210.64 990
8211.50 1046
8212.35 1053
8213.21 952
8214.06 984
8214.92 981
8215.77 1023
8216.63 1054
8217.49 1015
8218.34 986
8219.20 976
8220.05 1007
8220.91 984
8221.76 928
8222.62 923
8223.47 968
8224.33 990
8225.19 1020
8226.04 958
8226.90 963
8227.75 1005
8228.61 986
8229.47 917
8230.32 965
8231.18 1005
8232.03 961
8232.89 967
8233.75 927
8234.60 951
8235.46 948
8236.32 1035
8237.17 994
8238.03 966
8238.88 1001
8239.74 951
8240.60 964
8241.45 891
8242.31 949
8243.17 886
8244.02 988
8244.88 927
8245.74 974
8246.60 1011
8247.45 982
8248.31 963
8249.17 1006
8250.02 986
8250.88 944
8251.74 993
8252.59 963
8253.45 934
8254.31 969
8255.17 975
8256.02 986
8256.88 1004
8257.74 1039
8258.60 1055
8259.45 1013
8260.31 997
8261.17 1034
8262.03 967
8262.89 955
8263.74 986
8264.60 941
8265.46 922
8266.32 964
8267.17 940
8268.03 914
8268.89 940
8269.75 958
8270.61 919
8271.47 951
8272.32 954
8273.18 940
8274.04 924
8274.90 1023
8275.76 970
8276.62 974
8277.47 968
8278.33 1025
8279.19 1073
8280.05 996
8280.91 998
8281.77 922
8282.63 910
8283.48 907
8284.34 966
8285.20 871
8286.06 919
8286.92 1029
8287.78 994
8288.64 942
8289.50 951
8290.36 945
8291.22 921
8292.08 937
8292.94 1020
8293.79 904
8294.65 906
8295.51 988
8296.37 941
8297.23 924
8298.09 924
8298.95 993
8299.81 948
8300.67 944
8301.53 970
8302.39 986
8303.25 932
8304.11 1003
8304.97 966
8305.83 958
8306.69 970
8307.55 964
8308.41 991
8309.27 961
8310.13 949
8310.99 998
8311.85 951
8312.71 917
8313.57 969
8314.43 960
8315.29 992
8316.15 931
8317.01 1001
8317.88 915
8318.74 989
8319.60 991
8320.46 1000
8321.32 1007
8322.18 987
8323.04 963
8323.90 934
8324.76 1079
8325.62 1029
8326.48 976
8327.34 920
8328.21 922
8329.07 955
8329.93 943
8330.79 945
8331.65 950
8332.51 909
8333.37 877
8334.24 984
8335.10 988
8335.96 1045
8336.82 935
8337.68 933
8338.54 938
8339.41 995
8340.27 960
8341.13 928
8341.99 959
8342.85 947
8343.71 922
8344.58 917
8345.44 965
8346.30 948
8347.16 971
8348.02 956
8348.89 907
8349.75 912
8350.61 955
8351.47 961
8352.34 982
8353.20 933
8354.06 960
8354.92 903
8355.79 918
8356.65 923
8357.51 944
8358.37 956
8359.24 1029
8360.10 973
8360.96 933
8361.83 918
8362.69 942
8363.55 1049
8364.41 1005
8365.28 940
8366.14 964
8367.00 980
8367.87 908
8368.73 935
8369.59 917
8370.46 923
8371.32 1030
8372.18 991
8373.05 1008
8373.91 994
8374.77 882
8375.64 928
8376.50 986
8377.37 993
8378.23 983
8379.09 958
8379.96 1037
8380.82 934
8381.68 961
8382.55 1005
8383.41 1023
8384.28 1044
8385.14 918
8386.01 943
8386.87 1001
8387.73 984
8388.60 998
8389.46 1091
8390.33 974
8391.19 1071
8392.06 1007
8392.92 997
8393.78 988
8394.65 991
8395.51 1010
8396.38 946
8397.24 993
8398.11 967
8398.97 940
8399.84 1011
8400.70 1009
8401.57 1000
8402.43 996
8403.30 1004
8404.16 991
8405.03 987
8405.89 949
8406.76 968
8407.62 999
8408.49 1008
8409.35 1004
8410.22 990
8411.08 1018
8411.95 938
8412.82 977
8413.68 993
8414.55 928
8415.41 1008
8416.28 940
8417.14 1021
8418.01 986
8418.88 973
8419.74 1026
8420.61 966
8421.47 1012
8422.34 982
8423.21 1028
8424.07 995
8424.94 1002
8425.80 1066
8426.67 1050
8427.54 1054
8428.40 1026
8429.27 1075
8430.14 1073
8431.00 1056
8431.87 1091
8432.74 1032
8433.60 975
8434.47 973
8435.34 1098
8436.20 1032
8437.07 1042
8437.94 1078
8438.80 1068
8439.67 1090
8440.54 1107
8441.40 1185
8442.27 1145
8443.14 1203
8444.00 1181
8444.87 1306
8445.74 1271
8446.61 1254
8447.47 1257
8448.34 1280
8449.21 1291
8450.08 1295
8450.94 1298
8451.81 1223
8452.68 1211
8453.55 1264
8454.41 1277
8455.28 1270
8456.15 1273
8457.02 1344
8457.88 1452
8458.75 1458
8459.62 1553
8460.49 1538
8461.36 1443
8462.22 1401
8463.09 1435
8463.96 1399
8464.83 1363
8465.70 1402
8466.57 1363
8467.43 1351
8468.30 1398
8469.17 1470
8470.04 1533
8470.91 1715
8471.78 1786
8472.65 1930
8473.51 1854
8474.38 1957
8475.25 1865
8476.12 1757
8476.99 1694
8477.86 1477
8478.73 1412
8479.60 1319
8480.46 1275
8481.33 1335
8482.20 1286
8483.07 1192
8483.94 1233
8484.81 1201
8485.68 1228
8486.55 1166
8487.42 1161
8488.29 1223
8489.16 1155
8490.03 1142
8490.90 1147
8491.77 1113
8492.64 1157
8493.51 1179
8494.37 1209
8495.24 1253
8496.11 1157
8496.98 1148
8497.85 1145
8498.72 1162
8499.59 1217
8500.46 1237
8501.33 1244
8502.20 1227
8503.07 1164
8503.94 1158
8504.82 1198
8505.69 1232
8506.56 1198
8507.43 1197
8508.30 1149
8509.17 1215
8510.04 1268
8510.91 1249
8511.78 1252
8512.65 1316
8513.52 1304
8514.39 1295
8515.26 1351
8516.13 1274
8517.00 1235
8517.87 1228
8518.75 1293
8519.62 1309
8520.49 1265
8521.36 1241
8522.23 1226
8523.10 1226
8523.97 1186
8524.84 1194
8525.71 1198
8526.59 1202
8527.46 1201
8528.33 1180
8529.20 1209
8530.07 1250
8530.94 1248
8531.82 1226
8532.69 1311
8533.56 1292
8534.43 1323
8535.30 1378
8536.17 1376
8537.05 1399
8537.92 1437
8538.79 1416
8539.66 1440
8540.53 1491
8541.41 1393
8542.28 1373
8543.15 1370
8544.02 1392
8544.90 1343
8545.77 1304
8546.64 1342
8547.51 1300
8548.39 1310
8549.26 1379
8550.13 1370
8551.00 1375
8551.88 1421
8552.75 1662
8553.62 1877
8554.49 2077
8555.37 2297
8556.24 2382
8557.11 2382
8557.99 2429
8558.86 2389
8559.73 2256
8560.60 2139
8561.48 1978
8562.35 1848
8563.22 1645
8564.10 1492
8564.97 1328
8565.84 1353
8566.72 1332
8567.59 1245
8568.46 1169
8569.34 1212
8570.21 1303
8571.09 1233
8571.96 1184
8572.83 1153
8573.71 1142
8574.58 1142
8575.45 1112
8576.33 1148
8577.20 1151
8578.08 1170
8578.95 1166
8579.82 1171
8580.70 1195
8581.57 1154
8582.45 1157
8583.32 1198
8584.20 1250
8585.07 1214
8585.94 1192
8586.82 1217
8587.69 1198
8588.57 1105
8589.44 1144
8590.32 1173
8591.19 1149
8592.07 1095
8592.94 1149
8593.82 1163
8594.69 1130
8595.57 1192
8596.44 1217
8597.32 1162
8598.19 1142
8599.07 1114
8599.94 1147
8600.82 1099
8601.69 1123
8602.57 1093
8603.44 1125
8604.32 1120
8605.19 1076
8606.07 1037
8606.94 1163
8607.82 1064
8608.69 1143
8609.57 1187
8610.45 1125
8611.32 1021
8612.20 1138
8613.07 1198
8613.95 1172
8614.82 1077
8615.70 983
8616.58 1043
8617.45 1078
8618.33 1130
8619.21 1165
8620.08 1177
8620.96 1094
8621.83 1181
8622.71 1075
8623.59 1110
8624.46 1118
8625.34 1096
8626.22 1127
8627.09 1160
8627.97 1126
8628.85 1098
8629.72 1087
8630.60 1105
8631.48 1075
8632.35 1047
8633.23 1087
8634.11 1171
8634.98 1162
8635.86 1067
8636.74 1115
8637.61 1081
8638.49 1090
8639.37 1074
8640.24 1111
8641.12 1049
8642.00 1100
8642.88 1070
8643.75 1068
8644.63 1060
8645.51 1042
8646.39 1073
8647.26 1092
8648.14 1098
8649.02 1040
8649.90 1140
8650.77 1140
8651.65 1121
8652.53 1041
8653.41 1181
8654.29 1142
8655.16 1082
8656.04 1098
8656.92 1139
8657.80 1133
8658.68 1123
8659.55 1063
8660.43 1044
8661.31 1108
8662.19 1117
8663.07 1116
8663.95 1037
8664.82 1045
8665.70 1113
8666.58 1044
8667.46 1048
8668.34 1089
8669.22 1041
8670.10 1053
8670.97 1034
8671.85 1061
8672.73 1111
8673.61 1049
8674.49 1116
8675.37 1066
8676.25 1096
8677.13 1098
8678.01 1104
8678.88 1143
8679.76 1116
8680.64 1058
8681.52 1109
8682.40 1111
8683.28 1073
8684.16 1093
8685.04 1099
8685.92 1080
8686.80 1067
8687.68 1069
8688.56 1056
8689.44 1128
8690.32 1121
8691.20 1204
8692.08 1276
8692.96 1453
8693.84 1485
8694.72 1616
8695.60 1504
8696.48 1557
8697.36 1525
8698.24 1484
8699.12 1409
8700.00 1292
8700.88 1315
8701.76 1195
8702.64 1162
8703.52 1094
8704.40 1107
8705.28 1115
8706.16 1074
8707.04 926
8707.92 1008
8708.80 1017
8709.68 997
8710.56 938
8711.44 921
8712.33 980
8713.21 950
8714.09 926
8714.97 973
8715.85 965
8716.73 952
8717.61 994
8718.49 966
8719.37 967
8720.25 973
8721.14 1021
8722.02 1024
8722.90 1036
8723.78 977
8724.66 966
8725.54 1033
8726.42 1032
8727.31 1096
8728.19 969
8729.07 971
8729.95 944
8730.83 999
8731.72 967
8732.60 993
8733.48 1000
8734.36 1054
8735.24 960
8736.12 883
8737.01 889
8737.89 1011
8738.77 970
8739.65 992
8740.54 1006
8741.42 933
8742.30 972
8743.18 934
8744.07 940
8744.95 950
8745.83 969
8746.71 958
8747.60 955
8748.48 919
8749.36 954
8750.24 925
8751.13 949
8752.01 992
8752.89 960
8753.77 1042
8754.66 946
8755.54 1024
8756.42 1044
8757.31 1123
8758.19 1082
8759.07 1130
8759.96 1183
8760.84 1252
8761.72 1210
8762.61 1154
8763.49 1195
8764.37 1208
8765.26 1127
8766.14 1031
8767.02 986
8767.91 940
8768.79 1028
8769.68 978
8770.56 1038
8771.44 1014
8772.33 1052
8773.21 1003
8774.09 1010
8774.98 1018
8775.86 1026
8776.75 991
8777.63 1025
8778.52 998
8779.40 968
8780.28 926
8781.17 881
8782.05 858
8782.94 870
8783.82 894
8784.71 887
8785.59 957
8786.47 956
8787.36 916
8788.24 891
8789.13 986
8790.01 971
8790.90 978
8791.78 922
8792.67 906
8793.55 930
8794.44 967
8795.32 937
8796.21 886
8797.09 850
8797.98 931
8798.86 912
8799.75 880
8800.63 857
8801.52 913
8802.41 967
8803.29 880
8804.18 910
8805.06 917
8805.95 928
8806.83 891
8807.72 887
8808.60 880
8809.49 887
8810.38 934
8811.26 873
8812.15 887
8813.03 884
8813.92 889
8814.81 873
8815.69 899
8816.58 861
8817.46 949
8818.35 954
8819.24 885
8820.12 841
8821.01 905
8821.89 883
8822.78 877
8823.67 862
8824.55 888
8825.44 942
8826.33 901
8827.21 894
8828.10 902
8828.99 884
8829.87 931
8830.76 957
8831.65 899
8832.53 886
8833.42 898
8834.31 931
8835.20 913
8836.08 888
8836.97 882
8837.86 884
8838.74 920
8839.63 856
8840.52 870
8841.41 878
8842.29 941
8843.18 896
8844.07 869
8844.96 835
8845.84 881
8846.73 882
8847.62 886
8848.51 893
8849.39 849
8850.28 836
8851.17 856
8852.06 858
8852.95 863
8853.83 833
8854.72 770
8855.61 884
8856.50 783
8857.39 867
8858.27 810
8859.16 760
8860.05 797
8860.94 827
8861.83 785
8862.72 826
8863.60 848
8864.49 766
8865.38 800
8866.27 808
8867.16 827
8868.05 809
8868.94 779
8869.83 814
8870.71 868
8871.60 794
8872.49 823
8873.38 805
8874.27 838
8875.16 823
8876.05 845
8876.94 839
8877.83 776
8878.72 854
8879.60 877
8880.49 838
8881.38 757
8882.27 770
8883.16 817
8884.05 884
8884.94 869
8885.83 812
8886.72 905
8887.61 876
8888.50 866
8889.39 920
8890.28 856
8891.17 859
8892.06 866
8892.95 785
8893.84 789
8894.73 787
8895.62 827
8896.51 841
8897.40 817
8898.29 767
8899.18 833
8900.07 865
8900.96 812
8901.85 760
8902.74 829
8903.63 830
8904.52 815
8905.41 860
8906.30 835
8907.19 860
8908.08 764
8908.98 776
8909.87 834
8910.76 813
8911.65 776
8912.54 781
8913.43 782
8914.32 790
8915.21 728
8916.10 772
8916.99 787
8917.89 778
8918.78 769
8919.67 750
8920.56 806
8921.45 802
8922.34 787
8923.23 732
8924.13 770
8925.02 730
8925.91 804
8926.80 738
8927.69 808
8928.58 757
8929.48 798
8930.37 791
8931.26 785
8932.15 781
8933.04 816
8933.93 814
8934.83 828
8935.72 798
8936.61 774
8937.50 799
8938.40 748
8939.29 770
8940.18 732
8941.07 733
8941.96 734
8942.86 741
8943.75 693
8944.64 725
8945.53 761
8946.43 760
8947.32 781
8948.21 758
8949.11 749
8950.00 763
8950.89 794
8951.78 759
8952.68 760
8953.57 827
8954.46 791
8955.36 723
8956.25 814
8957.14 706
8958.04 694
8958.93 751
8959.82 715
8960.72 645
8961.61 732
8962.50 763
8963.40 780
8964.29 819
8965.18 734
8966.08 686
8966.97 732
8967.86 667
8968.76 708
8969.65 754
8970.54 708
8971.44 713
8972.33 757
8973.23 719
8974.12 704
8975.01 812
8975.91 777
8976.80 728
8977.70 700
8978.59 759
8979.49 800
8980.38 770
8981.27 726
8982.17 706
8983.06 727
8983.96 704
8984.85 779
8985.75 770
8986.64 720
8987.54 739
8988.43 692
8989.33 733
8990.22 754
8991.12 731
8992.01 643
8992.90 713
8993.80 659
8994.69 708
8995.59 744
8996.49 793
8997.38 704
8998.28 718
8999.17 745
9000.07 692
9000.96 719
9001.86 710
9002.75 759
9003.65 770
9004.54 763
9005.44 691
9006.33 708
9007.23 748
9008.13 695
9009.02 738
9009.92 751
9010.81 682
9011.71 682
9012.60 713
9013.50 763
9014.40 693
9015.29 735
9016.19 770
9017.09 764
9017.98 679
9018.88 702
9019.77 734
9020.67 651
9021.57 632
9022.46 692
9023.36 791
9024.26 689
9025.15 717
9026.05 760
9026.95 693
9027.84 702
9028.74 717
9029.64 757
9030.53 713
9031.43 722
9032.33 686
9033.22 756
9034.12 668
9035.02 707
9035.91 726
9036.81 748
9037.71 731
9038.61 740
9039.50 714
9040.40 741
9041.30 695
9042.20 738
9043.09 798
9043.99 734
9044.89 708
9045.79 698
9046.68 729
9047.58 729
9048.48 731
9049.38 708
9050.27 717
9051.17 722
9052.07 739
9052.97 730
9053.87 743
9054.76 683
9055.66 724
9056.56 765
9057.46 708
9058.36 723
9059.25 717
9060.15 691
9061.05 729
9061.95 694
9062.85 707
9063.75 752
9064.64 682
9065.54 704
9066.44 729
9067.34 757
9068.24 715
9069.14 738
9070.04 713
9070.94 695
9071.83 786
9072.73 815
9073.63 739
9074.53 710
9075.43 764
9076.33 785
9077.23 752
9078.13 682
9079.03 778
9079.93 795
9080.83 811
9081.72 763
9082.62 744
9083.52 775
9084.42 738
9085.32 733
9086.22 743
9087.12 728
9088.02 759
9088.92 818
9089.82 792
9090.72 809
9091.62 753
9092.52 768
9093.42 774
9094.32 736
9095.22 790
9096.12 758
9097.02 773
9097.92 709
9098.82 726
9099.72 749
9100.62 732
9101.52 780
9102.42 770
9103.32 766
9104.22 723
9105.12 677
9106.02 746
9106.92 693
9107.83 694
9108.73 720
9109.63 743
9110.53 753
9111.43 741
9112.33 726
9113.23 687
9114.13 708
9115.03 716
9115.93 690
9116.83 699
9117.74 673
9118.64 658
9119.54 706
9120.44 696
9121.34 685
9122.24 649
9123.14 740
9124.04 744
9124.95 717
9125.85 721
9126.75 734
9127.65 728
9128.55 707
9129.45 701
9130.36 660
9131.26 668
9132.16 711
9133.06 703
9133.96 701
9134.87 642
9135.77 649
9136.67 741
9137.57 732
9138.47 698
9139.38 724
9140.28 719
9141.18 659
9142.08 647
9142.99 676
9143.89 675
9144.79 695
9145.69 675
9146.60 697
9147.50 710
9148.40 726
9149.30 668
9150.21 695
9151.11 716
9152.01 724
9152.92 724
9153.82 744
9154.72 709
9155.62 781
9156.53 732
9157.43 737
9158.33 804
9159.24 773
9160.14 700
9161.04 722
9161.95 711
9162.85 705
9163.75 717
9164.66 743
9165.56 699
9166.46 754
9167.37 764
9168.27 740
9169.17 719
9170.08 724
9170.98 729
9171.89 729
9172.79 689
9173.69 721
9174.60 731
9175.50 697
9176.41 721
9177.31 680
9178.21 684
9179.12 665
9180.02 723
9180.93 717
9181.83 690
9182.74 729
9183.64 664
9184.54 708
9185.45 720
9186.35 667
9187.26 719
9188.16 729
9189.07 682
9189.97 700
9190.88 702
9191.78 665
9192.69 682
9193.59 660
9194.50 733
9195.40 751
9196.31 645
9197.21 692
9198.12 722
9199.02 698
9199.93 679
9200.83 707
9201.74 668
9202.64 712
9203.55 742
9204.45 759
9205.36 727
9206.26 713
9207.17 735
9208.08 703
9208.98 688
9209.89 697
9210.79 715
9211.70 708
9212.60 712
9213.51 663
9214.42 698
9215.32 710
9216.23 666
9217.13 672
9218.04 730
9218.95 657
9219.85 707
9220.76 666
9221.66 711
9222.57 671
9223.48 713
9224.38 689
9225.29 678
9226.20 670
9227.10 690
9228.01 732
9228.92 704
9229.82 680
9230.73 674
9231.64 736
9232.54 654
9233.45 634
9234.36 606
9235.26 646
9236.17 714
9237.08 723
9237.99 693
9238.89 665
9239.80 677
9240.71 629
9241.61 689
9242.52 698
9243.43 706
9244.34 663
9245.24 683
9246.15 677
9247.06 626
9247.97 629
9248.87 658
9249.78 695
9250.69 638
9251.60 652
9252.50 677
9253.41 695
9254.32 692
9255.23 694
9256.14 716
9257.04 692
9257.95 683
9258.86 699
9259.77 609
9260.68 691
9261.59 649
9262.49 660
9263.40 659
9264.31 716
9265.22 657
9266.13 685
9267.04 658
9267.94 653
9268.85 633
9269.76 679
9270.67 657
9271.58 653
9272.49 650
9273.40 670
9274.31 686
9275.21 634
9276.12 658
9277.03 683
9277.94 657
9278.85 682
9279.76 644
9280.67 616
9281.58 622
9282.49 589
9283.40 639
9284.31 663
9285.22 681
9286.12 656
9287.03 634
9287.94 692
9288.85 616
9289.76 648
9290.67 666
9291.58 707
9292.49 722
9293.40 658
9294.31 648
9295.22 674
9296.13 647
9297.04 627
9297.95 639
9298.86 631
9299.77 665
9300.68 746
9301.59 741
9302.50 690
9303.41 702
9304.32 727
9305.23 746
9306.14 780
9307.05 700
9307.96 661
9308.88 731
9309.79 773
9310.70 761
9311.61 737
9312.52 775
9313.43 774
9314.34 761
9315.25 749
9316.16 700
9317.07 747
9317.98 696
9318.89 693
9319.81 694
9320.72 742
9321.63 737
9322.54 717
9323.45 645
9324.36 671
9325.27 673
9326.18 695
9327.10 707
9328.01 726
9328.92 709
9329.83 652
9330.74 635
9331.65 667
9332.57 642
9333.48 653
9334.39 663
9335.30 656
9336.21 671
9337.12 696
9338.04 678
9338.95 633
9339.86 724
9340.77 749
9341.69 695
9342.60 745
9343.51 686
9344.42 697
9345.33 657
9346.25 604
9347.16 654
9348.07 687
9348.98 712
9349.90 708
9350.81 691
9351.72 656
9352.63 608
9353.55 624
9354.46 669
9355.37 646
9356.29 626
9357.20 625
9358.11 649
9359.02 701
9359.94 681
9360.85 643
9361.76 598
9362.68 657
9363.59 650
9364.50 626
9365.42 675
9366.33 629
9367.24 647
9368.16 608
9369.07 669
9369.98 666
9370.90 622
9371.81 662
9372.73 625
9373.64 631
9374.55 588
9375.47 618
9376.38 632
9377.29 625
9378.21 661
9379.12 636
9380.04 718
9380.95 666
9381.86 676
9382.78 669
9383.69 638
9384.61 686
9385.52 652
9386.44 635
9387.35 672
9388.26 676
9389.18 667
9390.09 664
9391.01 658
9391.92 680
9392.84 666
9393.75 698
9394.67 660
9395.58 670
9396.50 736
9397.41 685
9398.33 662
9399.24 716
9400.16 696
9401.07 618
9401.99 620
9402.90 618
9403.82 615
9404.73 634
9405.65 639
9406.56 699
9407.48 692
9408.39 628
9409.31 604
9410.22 669
9411.14 676
9412.06 650
9412.97 679
9413.89 680
9414.80 635
9415.72 651
9416.63 643
9417.55 658
9418.47 645
9419.38 675
9420.30 701
9421.21 618
9422.13 606
9423.05 672
9423.96 656
9424.88 671
9425.80 700
9426.71 729
9427.63 715
9428.54 616
9429.46 669
9430.38 632
9431.29 625
9432.21 660
9433.13 671
9434.04 613
9434.96 606
9435.88 655
9436.79 648
9437.71 631
9438.63 620
9439.55 633
9440.46 678
9441.38 672
9442.30 625
9443.21 595
9444.13 595
9445.05 607
9445.96 612
9446.88 615
9447.80 665
9448.72 625
9449.63 653
9450.55 647
9451.47 656
9452.39 582
9453.30 589
9454.22 687
9455.14 591
9456.06 647
9456.98 649
9457.89 630
9458.81 604
9459.73 651
9460.65 643
9461.57 686
9462.48 664
9463.40 630
9464.32 630
9465.24 665
9466.16 671
9467.07 658
9467.99 619
9468.91 641
9469.83 623
9470.75 617
9471.67 651
9472.58 647
9473.50 598
9474.42 582
9475.34 604
9476.26 642
9477.18 609
9478.10 579
9479.02 626
9479.93 643
9480.85 629
9481.77 661
9482.69 670
9483.61 645
9484.53 668
9485.45 679
9486.37 669
9487.29 657
9488.21 624
9489.13 613
9490.05 585
9490.97 652
9491.88 644
9492.80 610
9493.72 651
9494.64 645
9495.56 687
9496.48 642
9497.40 630
9498.32 632
9499.24 602
9500.16 603
9501.08 618
9502.00 644
9502.92 636
9503.84 600
9504.76 606
9505.68 671
9506.60 599
9507.52 583
9508.44 634
9509.36 648
9510.28 617
9511.20 587
9512.12 600
9513.05 593
9513.97 621
9514.89 653
9515.81 651
9516.73 652
9517.65 655
9518.57 604
9519.49 597
9520.41 666
9521.33 621
9522.25 594
9523.17 628
9524.09 664
9525.02 622
9525.94 616
9526.86 649
9527.78 638
9528.70 623
9529.62 607
9530.54 643
9531.46 596
9532.39 609
9533.31 601
9534.23 637
9535.15 632
9536.07 648
9536.99 657
9537.92 616
9538.84 616
9539.76 609
9540.68 588
9541.60 582
9542.53 638
9543.45 624
9544.37 611
9545.29 644
9546.21 634
9547.14 602
9548.06 703
9548.98 631
9549.90 658
9550.82 639
9551.75 587
9552.67 541
9553.59 624
9554.51 631
9555.44 683
9556.36 635
9557.28 651
9558.21 626
9559.13 608
9560.05 638
9560.97 631
9561.90 609
9562.82 613
9563.74 649
9564.67 647
9565.59 601
9566.51 577
9567.43 613
9568.36 586
9569.28 592
9570.20 605
9571.13 571
9572.05 588
9572.97 597
9573.90 625
9574.82 603
9575.74 614
9576.67 580
9577.59 620
9578.52 597
9579.44 615
9580.36 614
9581.29 646
9582.21 589
9583.13 583
9584.06 658
9584.98 591
9585.91 641
9586.83 646
9587.76 656
9588.68 616
9589.60 602
9590.53 647
9591.45 596
9592.38 581
9593.30 611
9594.23 658
9595.15 622
9596.07 607
9597.00 653
9597.92 605
9598.85 571
9599.77 625
9600.70 630
9601.62 658
9602.55 610
9603.47 620
9604.40 660
9605.32 618
9606.25 622
9607.17 625
9608.10 661
9609.02 628
9609.95 595
9610.87 627
9611.80 616
9612.72 656
9613.65 660
9614.57 622
9615.50 632
9616.43 629
9617.35 624
9618.28 592
9619.20 710
9620.13 665
9621.05 653
9621.98 723
9622.91 614
9623.83 620
9624.76 619
9625.68 671
9626.61 628
9627.54 658
9628.46 639
9629.39 633
9630.31 624
9631.24 598
9632.17 636
9633.09 663
9634.02 675
9634.95 658
9635.87 656
9636.80 746
9637.72 769
9638.65 782
9639.58 763
9640.50 697
9641.43 691
9642.36 721
9643.28 722
9644.21 768
9645.14 718
9646.07 714
9646.99 772
9647.92 745
9648.85 775
9649.77 712
9650.70 728
9651.63 791
9652.56 787
9653.48 766
9654.41 739
9655.34 737
9656.26 716
9657.19 779
9658.12 728
9659.05 745
9659.98 692
9660.90 693
9661.83 693
9662.76 711
9663.69 714
9664.61 751
9665.54 707
9666.47 735
9667.40 735
9668.33 686
9669.25 670
9670.18 753
9671.11 747
9672.04 761
9672.97 711
9673.89 656
9674.82 733
9675.75 715
9676.68 725
9677.61 692
9678.54 761
9679.47 724
9680.39 770
9681.32 709
9682.25 689
9683.18 731
9684.11 725
9685.04 747
9685.97 733
9686.90 722
9687.82 688
9688.75 693
9689.68 693
9690.61 722
9691.54 735
9692.47 743
9693.40 763
9694.33 714
9695.26 712
9696.19 743
9697.12 720
9698.05 739
9698.98 741
9699.90 719
9700.83 729
9701.76 717
9702.69 743
9703.62 698
9704.55 697
9705.48 742
9706.41 753
9707.34 764
9708.27 759
9709.20 719
9710.13 702
9711.06 714
9711.99 684
9712.92 715
9713.85 722
9714.78 719
9715.71 722
9716.64 751
9717.57 758
9718.50 711
9719.44 712
9720.37 722
9721.30 729
9722.23 714
9723.16 713
9724.09 728
9725.02 676
9725.95 693
9726.88 754
9727.81 728
9728.74 680
9729.67 650
9730.60 715
9731.54 743
9732.47 735
9733.40 726
9734.33 743
9735.26 802
9736.19 731
9737.12 742
9738.05 756
9738.99 721
9739.92 764
9740.85 696
9741.78 709
9742.71 718
9743.64 744
9744.57 796
9745.51 768
9746.44 770
9747.37 805
9748.30 797
9749.23 779
9750.17 763
9751.10 809
9752.03 725
9752.96 762
9753.89 727
9754.83 740
9755.76 820
9756.69 767
9757.62 781
9758.56 784
9759.49 788
9760.42 747
9761.35 788
9762.29 763
9763.22 771
9764.15 886
9765.08 797
9766.02 810
9766.95 820
9767.88 806
9768.81 838
9769.75 825
9770.68 831
9771.61 767
9772.55 848
9773.48 808
9774.41 831
9775.35 785
9776.28 805
9777.21 808
9778.14 875
9779.08 822
9780.01 828
9780.94 888
9781.88 936
9782.81 951
9783.75 939
9784.68 944
9785.61 934
9786.55 997
9787.48 1002
9788.41 971
9789.35 951
9790.28 902
9791.22 942
9792.15 906
9793.08 894
9794.02 864
9794.95 871
9795.89 937
9796.82 911
9797.75 982
9798.69 967
9799.62 1023
9800.56 1027
9801.49 1016
9802.43 1034
9803.36 977
9804.29 952
9805.23 893
9806.16 968
9807.10 916
9808.03 775
9808.97 804
9809.90 758
9810.84 741
9811.77 725
9812.71 714
9813.64 749
9814.58 804
9815.51 777
9816.45 792
9817.38 754
9818.32 754
9819.25 779
9820.19 737
9821.12 741
9822.06 723
9822.99 787
9823.93 748
9824.87 729
9825.80 751
9826.74 720
9827.67 751
9828.61 761
9829.54 776
9830.48 742
9831.42 711
9832.35 730
9833.29 749
9834.22 723
9835.16 742
9836.10 717
9837.03 758
9837.97 719
9838.90 730
9839.84 742
9840.78 757
9841.71 793
9842.65 702
9843.59 710
9844.52 831
9845.46 706
9846.40 756
9847.33 730
9848.27 665
9849.20 742
9850.14 697
9851.08 782
9852.02 737
9852.95 726
9853.89 752
9854.83 706
9855.76 680
9856.70 691
9857.64 705
9858.57 679
9859.51 682
9860.45 715
9861.39 726
9862.32 758
9863.26 753
9864.20 778
9865.14 752
9866.07 755
9867.01 751
9867.95 725
9868.89 748
9869.82 708
9870.76 754
9871.70 697
9872.64 723
9873.57 734
9874.51 786
9875.45 821
9876.39 731
9877.33 789
9878.26 768
9879.20 788
9880.14 729
9881.08 790
9882.02 799
9882.96 785
9883.89 756
9884.83 724
9885.77 730
9886.71 694
9887.65 719
9888.59 671
9889.52 729
9890.46 764
9891.40 776
9892.34 707
9893.28 731
9894.22 733
9895.16 756
9896.10 748
9897.03 714
9897.97 752
9898.91 702
9899.85 730
9900.79 750
9901.73 743
9902.67 705
9903.61 787
9904.55 742
9905.49 712
9906.43 733
9907.37 721
9908.31 753
9909.25 718
9910.18 780
9911.12 803
9912.06 727
9913.00 771
9913.94 750
9914.88 786
9915.82 794
9916.76 728
9917.70 821
9918.64 779
9919.58 780
9920.52 724
9921.46 775
9922.40 805
9923.34 855
9924.28 934
9925.22 961
9926.16 1047
9927.10 1204
9928.05 1236
9928.99 1255
9929.93 1270
9930.87 1247
9931.81 1219
9932.75 1204
9933.69 1057
9934.63 1041
9935.57 976
9936.51 979
9937.45 851
9938.39 793
9939.33 811
9940.27 795
9941.22 795
9942.16 735
9943.10 767
9944.04 772
9944.98 763
9945.92 690
9946.86 723
9947.80 703
9948.75 717
9949.69 738
9950.63 721
9951.57 725
9952.51 770
9953.45 759
9954.40 756
9955.34 738
9956.28 759
9957.22 759
9958.16 725
9959.10 768
9960.05 710
9960.99 774
9961.93 801
9962.87 763
9963.81 768
9964.76 818
9965.70 722
9966.64 727
9967.58 748
9968.53 745
9969.47 799
9970.41 749
9971.35 821
9972.30 833
9973.24 855
9974.18 838
9975.12 816
9976.07 780
9977.01 773
9977.95 835
9978.89 710
9979.84 671
9980.78 661
9981.72 676
9982.67 714
9983.61 674
9984.55 697
9985.50 683
9986.44 674
9987.38 710
9988.33 688
9989.27 700
9990.21 709
9991.16 714
9992.10 654
9993.04 629
9993.99 658
9994.93 715
9995.87 643
9996.82 653
9997.76 739
9998.70 681
9999.65 658
10000.59 611
10001.54 700
10002.48 686
10003.42 739
10004.37 705
10005.31 692
10006.26 701
10007.20 705
10008.14 735
10009.09 708
10010.03 675
10010.98 710
10011.92 722
10012.87 700
10013.81 656
10014.76 648
10015.70 670
10016.64 691
10017.59 674
10018.53 646
10019.48 637
10020.42 610
10021.37 676
10022.31 687
10023.26 714
10024.20 674
10025.15 700
10026.09 629
10027.04 665
10027.98 633
10028.93 641
10029.87 713
10030.82 672
10031.76 652
10032.71 658
10033.66 627
10034.60 633
10035.55 606
10036.49 581
10037.44 664
10038.38 594
10039.33 628
10040.27 624
10041.22 648
10042.17 656
10043.11 644
10044.06 662
10045.00 644
10045.95 635
10046.90 625
10047.84 661
10048.79 626
10049.73 637
10050.68 597
10051.63 589
10052.57 579
10053.52 557
10054.47 590
10055.41 595
10056.36 612
10057.31 620
10058.25 693
10059.20 633
10060.15 562
10061.09 595
10062.04 611
10062.99 618
10063.93 568
10064.88 574
10065.83 602
10066.77 575
10067.72 604
10068.67 596
10069.61 612
10070.56 613
10071.51 580
10072.46 553
10073.40 584
10074.35 569
10075.30 537
10076.25 556
10077.19 585
10078.14 572
10079.09 583
10080.04 635
10080.98 587
10081.93 611
10082.88 627
10083.83 609
10084.77 621
10085.72 667
10086.67 626
10087.62 622
10088.57 585
10089.51 588
10090.46 624
10091.41 640
10092.36 643
10093.31 626
10094.26 596
10095.20 634
10096.15 658
10097.10 623
10098.05 608
10099.00 632
10099.95 596
10100.89 592
10101.84 630
10102.79 607
10103.74 594
10104.69 587
10105.64 564
10106.59 567
10107.54 547
10108.49 545
10109.43 570
10110.38 547
10111.33 574
10112.28 618
10113.23 581
10114.18 610
10115.13 601
10116.08 577
10117.03 571
10117.98 589
10118.93 569
10119.88 559
10120.83 560
10121.78 540
10122.72 589
10123.67 564
10124.62 573
10125.57 569
10126.52 566
10127.47 576
10128.42 524
10129.37 560
10130.32 564
10131.27 592
10132.22 543
10133.17 505
10134.12 526
10135.07 540
10136.02 576
10136.97 546
10137.92 554
10138.88 607
10139.83 557
10140.78 536
10141.73 542
10142.68 587
10143.63 541
10144.58 505
10145.53 550
10146.48 605
10147.43 600
10148.38 577
10149.33 557
10150.28 570
10151.23 591
10152.19 604
10153.14 590
10154.09 562
10155.04 576
10155.99 578
10156.94 548
10157.89 579
10158.84 583
10159.80 561
10160.75 552
10161.70 544
10162.65 610
10163.60 584
10164.55 568
10165.50 558
10166.46 582
10167.41 594
10168.36 547
10169.31 580
10170.26 621
10171.21 628
10172.17 618
10173.12 559
10174.07 608
10175.02 577
10175.98 564
10176.93 566
10177.88 565
10178.83 602
10179.78 618
10180.74 562
10181.69 612
10182.64 539
10183.59 566
10184.55 621
10185.50 591
10186.45 566
10187.40 606
10188.36 599
10189.31 607
10190.26 565
10191.22 555
10192.17 551
10193.12 587
10194.07 660
10195.03 640
10195.98 655
10196.93 636
10197.89 615
10198.84 601
10199.79 565
10200.75 649
10201.70 689
10202.65 673
10203.61 725
10204.56 686
10205.51 698
10206.47 708
10207.42 736
10208.37 783
10209.33 764
10210.28 818
10211.24 848
10212.19 734
10213.14 703
10214.10 711
10215.05 708
10216.00 712
10216.96 679
10217.91 643
10218.87 656
10219.82 677
10220.78 645
10221.73 683
10222.68 639
10223.64 601
10224.59 677
10225.55 656
10226.50 621
10227.46 598
10228.41 607
10229.37 642
10230.32 609
10231.27 613
10232.23 631
10233.18 663
10234.14 639
10235.09 607
10236.05 640
10237.00 620
10237.96 652
10238.91 650
10239.87 631
10240.82 673
10241.78 614
10242.73 618
10243.69 662
10244.65 642
10245.60 600
10246.56 592
10247.51 633
10248.47 559
10249.42 548
10250.38 565
10251.33 594
10252.29 562
10253.25 546
10254.20 572
10255.16 602
10256.11 584
10257.07 568
10258.02 543
10258.98 602
10259.94 599
10260.89 544
10261.85 600
10262.81 535
10263.76 627
10264.72 604
10265.67 566
10266.63 604
10267.59 569
10268.54 638
10269.50 583
10270.46 580
10271.41 598
10272.37 562
10273.33 593
10274.28 556
10275.24 579
10276.20 601
10277.15 581
10278.11 578
10279.07 581
10280.02 586
10280.98 582
10281.94 594
10282.90 569
10283.85 539
10284.81 524
10285.77 554
10286.72 613
10287.68 606
10288.64 599
10289.60 614
10290.55 578
10291.51 545
10292.47 551
10293.43 558
10294.38 593
10295.34 600
10296.30 560
10297.26 577
10298.22 566
10299.17 602
10300.13 657
10301.09 575
10302.05 576
10303.01 590
10303.96 594
10304.92 592
10305.88 553
10306.84 539
10307.80 565
10308.75 560
10309.71 518
10310.67 556
10311.63 538
10312.59 518
10313.55 502
10314.51 527
10315.46 580
10316.42 561
10317.38 573
10318.34 570
10319.30 525
10320.26 497
10321.22 539
10322.18 559
10323.14 566
10324.09 514
10325.05 532
10326.01 536
10326.97 532
10327.93 521
10328.89 567
10329.85 541
10330.81 535
10331.77 521
10332.73 527
10333.69 532
10334.65 552
10335.61 572
10336.57 536
10337.53 469
10338.49 537
10339.45 569
10340.40 499
10341.36 532
10342.32 505
10343.28 504
10344.24 520
10345.20 497
10346.16 518
10347.12 512
10348.08 511
10349.05 503
10350.01 527
10350.97 560
10351.93 513
10352.89 498
10353.85 576
10354.81 506
10355.77 486
10356.73 531
10357.69 575
10358.65 515
10359.61 542
10360.57 499
10361.53 516
10362.49 509
10363.45 513
10364.41 498
10365.38 501
10366.34 505
10367.30 538
10368.26 490
10369.22 513
10370.18 525
10371.14 532
10372.10 520
10373.06 564
10374.03 559
10374.99 510
10375.95 542
10376.91 572
10377.87 584
10378.83 522
10379.80 523
10380.76 496
10381.72 517
10382.68 485
10383.64 453
10384.60 462
10385.57 478
10386.53 502
10387.49 480
10388.45 524
10389.41 582
10390.38 532
10391.34 550
10392.30 517
10393.26 498
10394.23 527
10395.19 507
10396.15 551
10397.11 514
10398.07 564
10399.04 519
10400.00 544
10400.96 508
10401.93 498
10402.89 522
10403.85 520
10404.81 595
10405.78 543
10406.74 498
10407.70 492
10408.67 499
10409.63 527
10410.59 517
10411.55 525
10412.52 492
10413.48 527
10414.44 576
10415.41 555
10416.37 529
10417.33 624
10418.30 660
10419.26 622
10420.22 598
10421.19 630
10422.15 652
10423.12 622
10424.08 601
10425.04 558
10426.01 564
10426.97 578
10427.93 590
10428.90 549
10429.86 558
10430.83 491
10431.79 498
10432.75 559
10433.72 533
10434.68 531
10435.65 584
10436.61 499
10437.58 458
10438.54 485
10439.50 540
10440.47 533
10441.43 514
10442.40 459
10443.36 466
10444.33 495
10445.29 484
10446.26 533
10447.22 524
10448.19 490
10449.15 513
10450.12 541
10451.08 525
10452.05 523
10453.01 475
10453.98 520
10454.94 512
10455.91 503
10456.87 505
10457.84 513
10458.80 538
10459.77 523
10460.73 574
10461.70 515
10462.66 490
10463.63 481
10464.59 507
10465.56 516
10466.53 523
10467.49 438
10468.46 487
10469.42 478
10470.39 483
10471.35 470
10472.32 501
10473.29 503
10474.25 483
10475.22 511
10476.18 495
10477.15 493
10478.12 481
10479.08 513
10480.05 502
10481.02 507
10481.98 463
10482.95 478
10483.91 481
10484.88 507
10485.85 449
10486.81 503
10487.78 457
10488.75 486
10489.71 512
10490.68 508
10491.65 496
10492.61 515
10493.58 518
10494.55 488
10495.52 489
10496.48 484
10497.45 515
10498.42 475
10499.38 493
10500.35 481
10501.32 507
10502.29 519
10503.25 492
10504.22 514
10505.19 506
10506.16 504
10507.12 504
10508.09 481
10509.06 480
10510.03 488
10510.99 506
10511.96 477
10512.93 436
10513.90 454
10514.87 488
10515.83 526
10516.80 487
10517.77 474
10518.74 464
10519.71 532
10520.67 468
10521.64 547
10522.61 563
10523.58 454
10524.55 446
10525.51 475
10526.48 482
10527.45 458
10528.42 495
10529.39 544
10530.36 522
10531.33 471
10532.29 470
10533.26 500
10534.23 536
10535.20 472
10536.17 512
10537.14 526
10538.11 466
10539.08 471
10540.05 496
10541.01 448
10541.98 444
10542.95 454
10543.92 524
10544.89 499
10545.86 501
10546.83 476
10547.80 486
10548.77 523
10549.74 485
10550.71 463
10551.68 498
10552.65 513
10553.62 495
10554.59 475
10555.56 464
10556.53 460
10557.50 510
10558.47 496
10559.44 512
10560.41 503
10561.38 528
10562.35 523
10563.32 529
10564.29 547
10565.26 576
10566.23 566
10567.20 534
10568.17 540
10569.14 536
10570.11 522
10571.08 476
10572.05 525
10573.02 488
10573.99 470
10574.96 477
10575.93 564
10576.90 534
10577.87 505
10578.84 489
10579.82 503
10580.79 499
10581.76 444
10582.73 463
10583.70 501
10584.67 486
10585.64 458
10586.61 482
10587.58 498
10588.56 492
10589.53 478
10590.50 544
10591.47 478
10592.44 476
10593.41 521
10594.38 508
10595.36 475
10596.33 470
10597.30 457
10598.27 490
10599.24 467
10600.21 426
10601.19 470
10602.16 477
10603.13 476
10604.10 467
10605.07 468
10606.05 491
10607.02 529
10607.99 539
10608.96 503
10609.93 478
10610.91 520
10611.88 536
10612.85 512
10613.82 505
10614.80 499
10615.77 493
10616.74 526
10617.71 537
10618.69 473
10619.66 529
10620.63 486
10621.61 484
10622.58 489
10623.55 520
10624.52 508
10625.50 480
10626.47 484
10627.44 508
10628.42 468
10629.39 463
10630.36 517
10631.34 509
10632.31 508
10633.28 508
10634.26 536
10635.23 530
10636.20 435
10637.18 509
10638.15 538
10639.12 499
10640.10 467
10641.07 504
10642.04 514
10643.02 478
10643.99 532
10644.97 502
10645.94 485
10646.91 447
10647.89 456
10648.86 520
10649.84 545
10650.81 536
10651.78 491
10652.76 474
10653.73 492
10654.71 521
10655.68 512
10656.66 535
10657.63 511
10658.60 522
10659.58 519
10660.55 497
10661.53 496
10662.50 459
10663.48 457
10664.45 498
10665.43 491
10666.40 504
10667.38 517
10668.35 507
10669.33 494
10670.30 476
10671.28 439
10672.25 489
10673.23 483
10674.20 501
10675.18 447
10676.15 484
10677.13 473
10678.10 469
10679.08 476
10680.05 475
10681.03 477
10682.01 505
10682.98 470
10683.96 551
10684.93 532
10685.91 517
10686.88 480
10687.86 495
10688.84 462
10689.81 451
10690.79 512
10691.76 519
10692.74 459
10693.72 467
10694.69 465
10695.67 502
10696.64 491
10697.62 488
10698.60 482
10699.57 468
10700.55 504
10701.53 456
10702.50 494
10703.48 504
10704.46 476
10705.43 452
10706.41 493
10707.39 497
10708.36 491
10709.34 475
10710.32 507
10711.29 463
10712.27 446
10713.25 488
10714.22 449
10715.20 465
10716.18 444
10717.16 438
10718.13 446
10719.11 464
10720.09 500
10721.07 475
10722.04 485
10723.02 475
10724.00 503
10724.98 491
10725.95 467
10726.93 450
10727.91 529
10728.89 491
10729.86 483
10730.84 489
10731.82 494
10732.80 455
10733.78 483
10734.75 495
10735.73 508
10736.71 440
10737.69 483
10738.67 472
10739.64 508
10740.62 504
10741.60 458
10742.58 430
10743.56 473
10744.54 492
10745.51 476
10746.49 492
10747.47 504
10748.45 523
10749.43 523
10750.41 517
10751.39 496
10752.36 496
10753.34 510
10754.32 521
10755.30 518
10756.28 504
10757.26 512
10758.24 450
10759.22 468
10760.20 468
10761.18 534
10762.15 527
10763.13 536
10764.11 547
10765.09 511
10766.07 495
10767.05 473
10768.03 490
10769.01 528
10769.99 557
10770.97 525
10771.95 467
10772.93 483
10773.91 520
10774.89 550
10775.87 542
10776.85 511
10777.83 520
10778.81 516
10779.79 442
10780.77 468
10781.75 464
10782.73 503
10783.71 522
10784.69 538
10785.67 512
10786.65 540
10787.63 508
10788.61 476
10789.59 481
10790.57 490
10791.55 477
10792.53 505
10793.51 483
10794.49 527
10795.47 524
10796.46 511
10797.44 517
10798.42 504
10799.40 479
10800.38 524
10801.36 513
10802.34 521
10803.32 510
10804.30 475
10805.28 497
10806.27 482
10807.25 500
10808.23 550
10809.21 546
10810.19 515
10811.17 499
10812.15 535
10813.14 532
10814.12 530
10815.10 521
10816.08 526
10817.06 532
10818.04 497
10819.03 502
10820.01 526
10820.99 496
10821.97 590
10822.95 591
10823.94 562
10824.92 596
10825.90 561
10826.88 579
10827.86 549
10828.85 523
10829.83 525
10830.81 534
10831.79 523
10832.78 497
10833.76 469
10834.74 453
10835.72 494
10836.71 502
10837.69 511
10838.67 489
10839.65 468
10840.64 505
10841.62 497
10842.60 478
10843.59 478
10844.57 514
10845.55 505
10846.54 523
10847.52 450
10848.50 444
10849.48 481
10850.47 498
10851.45 510
10852.43 510
10853.42 467
10854.40 539
10855.39 516
10856.37 471
10857.35 455
10858.34 497
10859.32 498
10860.30 451
10861.29 508
10862.27 475
10863.25 451
10864.24 486
10865.22 518
10866.21 518
10867.19 508
10868.17 487
10869.16 469
10870.14 468
10871.13 501
10872.11 460
10873.10 514
10874.08 506
10875.06 519
10876.05 482
10877.03 464
10878.02 466
10879.00 474
10879.99 479
10880.97 490
10881.96 508
10882.94 503
10883.93 521
10884.91 506
10885.89 492
10886.88 476
10887.86 504
10888.85 489
10889.83 471
10890.82 477
10891.80 500
10892.79 522
10893.78 499
10894.76 542
10895.75 542
10896.73 549
10897.72 514
10898.70 523
10899.69 569
10900.67 547
10901.66 514
10902.64 506
10903.63 493
10904.62 524
10905.60 500
10906.59 531
10907.57 493
10908.56 508
10909.54 479
10910.53 506
10911.52 511
10912.50 514
10913.49 509
10914.48 500
10915.46 488
10916.45 551
10917.43 530
10918.42 501
10919.41 563
10920.39 495
10921.38 491
10922.37 490
10923.35 521
10924.34 549
10925.33 544
10926.31 539
10927.30 530
10928.29 516
10929.27 523
10930.26 540
10931.25 580
10932.23 537
10933.22 537
10934.21 511
10935.19 528
10936.18 547
10937.17 507
10938.16 509
10939.14 532
10940.13 549
10941.12 534
10942.11 522
10943.09 504
10944.08 519
10945.07 526
10946.06 509
10947.04 527
10948.03 577
10949.02 580
10950.01 594
10950.99 614
10951.98 572
10952.97 562
10953.96 623
10954.95 576
10955.93 596
10956.92 606
10957.91 648
10958.90 573
10959.89 601
10960.87 604
10961.86 618
10962.85 636
10963.84 598
10964.83 586
10965.82 571
10966.81 566
10967.79 554
10968.78 538
10969.77 565
10970.76 572
10971.75 595
10972.74 635
10973.73 544
10974.71 541
10975.70 593
10976.69 623
10977.68 608
10978.67 582
10979.66 546
10980.65 562
10981.64 558
10982.63 594
10983.62 586
10984.61 581
10985.60 569
10986.58 609
10987.57 595
10988.56 620
10989.55 575
10990.54 602
10991.53 588
10992.52 613
10993.51 617
10994.50 597
10995.49 645
10996.48 598
10997.47 617
10998.46 675
10999.45 697
11000.44 715
11001.43 680
11002.42 683
11003.41 718
11004.40 698
11005.39 714
11006.38 695
11007.37 644
11008.36 706
11009.35 679
11010.34 624
11011.33 537
11012.33 546
11013.32 609
11014.31 598
11015.30 599
11016.29 624
11017.28 620
11018.27 576
11019.26 554
11020.25 549
11021.24 576
11022.23 559
11023.22 586
11024.22 559
11025.21 595
11026.20 552
11027.19 598
11028.18 638
11029.17 600
11030.16 614
11031.15 633
11032.15 625
11033.14 560
11034.13 585
11035.12 587
11036.11 554
11037.10 577
11038.10 566
11039.09 559
11040.08 584
11041.07 568
11042.06 568
11043.06 561
11044.05 567
11045.04 533
11046.03 570
11047.02 565
11048.02 551
11049.01 592
11050.00 555
11050.99 557
11051.98 542
11052.98 508
11053.97 572
11054.96 599
11055.95 583
11056.95 606
11057.94 580
11058.93 561
11059.93 587
11060.92 561
11061.91 571
11062.90 542
11063.90 554
11064.89 594
11065.88 573
11066.88 559
11067.87 584
11068.86 591
11069.86 567
11070.85 586
11071.84 602
11072.83 591
11073.83 602
11074.82 562
11075.82 558
11076.81 576
11077.80 577
11078.80 591
11079.79 598
11080.78 557
11081.78 608
11082.77 564
11083.76 547
11084.76 573
11085.75 551
11086.75 535
11087.74 542
11088.73 583
11089.73 624
11090.72 613
11091.72 581
11092.71 528
11093.70 595
11094.70 615
11095.69 559
11096.69 565
11097.68 606
11098.68 587
11099.67 607
11100.67 606
11101.66 624
11102.65 570
11103.65 603
11104.64 643
11105.64 545
11106.63 566
11107.63 575
11108.62 590
11109.62 610
11110.61 598
11111.61 650
11112.60 630
11113.60 597
11114.59 587
11115.59 585
11116.58 618
11117.58 616
11118.57 609
11119.57 634
11120.57 651
11121.56 630
11122.56 656
11123.55 714
11124.55 795
11125.54 781
11126.54 848
11127.54 857
11128.53 814
11129.53 867
11130.52 864
11131.52 824
11132.51 772
11133.51 758
11134.51 739
11135.50 761
11136.50 702
11137.50 622
11138.49 614
11139.49 569
11140.48 567
11141.48 612
11142.48 568
11143.47 587
11144.47 590
11145.47 590
11146.46 597
11147.46 605
11148.46 566
11149.45 539
11150.45 571
11151.45 561
11152.44 640
11153.44 585
11154.44 587
11155.43 585
11156.43 545
11157.43 585
11158.43 587
11159.42 593
11160.42 537
11161.42 581
11162.41 563
11163.41 548
11164.41 579
11165.41 538
11166.40 530
11167.40 550
11168.40 574
11169.40 564
11170.39 550
11171.39 567
11172.39 540
11173.39 550
11174.39 539
11175.38 489
11176.38 494
11177.38 512
11178.38 464
11179.38 481
11180.37 508
11181.37 496
11182.37 505
11183.37 543
11184.37 533
11185.37 506
11186.36 497
11187.36 530
11188.36 519
11189.36 510
11190.36 565
11191.36 547
11192.35 540
11193.35 513
11194.35 514
11195.35 562
11196.35 496
11197.35 512
11198.35 507
11199.35 512
11200.35 569
11201.34 564
11202.34 546
11203.34 492
11204.34 522
11205.34 567
11206.34 529
11207.34 539
11208.34 543
11209.34 545
11210.34 559
11211.34 516
11212.34 510
11213.34 519
11214.34 519
11215.34 512
11216.34 502
11217.34 475
11218.34 478
11219.34 485
11220.34 512
11221.34 549
11222.34 490
11223.34 454
11224.34 459
11225.34 509
11226.34 486
11227.34 541
11228.34 490
11229.34 453
11230.34 522
11231.34 521
11232.34 488
11233.34 498
11234.34 493
11235.34 466
11236.34 490
11237.34 476
11238.34 486
11239.34 519
11240.34 483
11241.34 533
11242.34 507
11243.35 508
11244.35 514
11245.35 493
11246.35 540
11247.35 526
11248.35 530
11249.35 511
11250.35 510
11251.35 521
11252.36 487
11253.36 507
11254.36 495
11255.36 503
11256.36 490
11257.36 481
11258.37 486
11259.37 511
11260.37 501
11261.37 480
11262.37 505
11263.37 525
11264.38 511
11265.38 528
11266.38 527
11267.38 485
11268.38 511
11269.39 504
11270.39 499
11271.39 513
11272.39 489
11273.39 581
11274.40 575
11275.40 583
11276.40 574
11277.40 559
11278.41 541
11279.41 587
11280.41 585
11281.41 638
11282.42 609
11283.42 590
11284.42 587
11285.43 560
11286.43 548
11287.43 575
11288.43 554
11289.44 588
11290.44 522
11291.44 560
11292.45 489
11293.45 439
11294.45 472
11295.46 481
11296.46 450
11297.46 485
11298.47 465
11299.47 474
11300.47 456
11301.48 475
11302.48 495
11303.48 486
11304.49 541
11305.49 532
11306.49 494
11307.50 500
11308.50 496
11309.51 537
11310.51 514
11311.51 506
11312.52 465
11313.52 496
11314.53 507
11315.53 470
11316.53 517
11317.54 471
11318.54 476
11319.55 498
11320.55 514
11321.56 533
11322.56 496
11323.57 464
11324.57 490
11325.57 492
11326.58 438
11327.58 451
11328.59 466
11329.59 480
11330.60 416
11331.60 417
11332.61 438
11333.61 488
11334.62 522
11335.62 483
11336.63 463
11337.63 445
11338.64 448
11339.64 461
11340.65 453
11341.65 455
11342.66 445
11343.66 495
11344.67 497
11345.68 449
11346.68 458
11347.69 450
11348.69 427
11349.70 476
11350.70 473
11351.71 432
11352.72 439
11353.72 485
11354.73 440
11355.73 433
11356.74 452
11357.75 482
11358.75 503
11359.76 445
11360.76 435
11361.77 438
11362.78 462
11363.78 465
11364.79 463
11365.80 512
11366.80 431
11367.81 449
11368.81 455
11369.82 426
11370.83 473
11371.83 468
11372.84 473
11373.85 440
11374.85 441
11375.86 453
11376.87 467
11377.88 452
11378.88 448
11379.89 453
11380.90 452
11381.90 451
11382.91 468
11383.92 438
11384.92 392
11385.93 446
11386.94 467
11387.95 440
11388.95 397
11389.96 480
11390.97 427
11391.98 423
11392.98 414
11393.99 417
11395.00 438
11396.01 445
11397.02 421
11398.02 436
11399.03 413
11400.04 451
11401.05 468
11402.05 419
11403.06 449
11404.07 416
11405.08 424
11406.09 422
11407.10 430
11408.10 385
11409.11 452
11410.12 449
11411.13 477
11412.14 460
11413.15 431
11414.15 415
11415.16 434
11416.17 409
11417.18 406
11418.19 385
11419.20 412
11420.21 433
11421.22 424
11422.22 387
11423.23 391
11424.24 402
11425.25 485
11426.26 438
11427.27 402
11428.28 399
11429.29 396
11430.30 447
11431.31 421
11432.32 379
11433.32 427
11434.33 443
11435.34 436
11436.35 440
11437.36 434
11438.37 415
11439.38 452
11440.39 438
11441.40 386
11442.41 381
11443.42 400
11444.43 437
11445.44 408
11446.45 413
11447.46 383
11448.47 426
11449.48 411
11450.49 414
11451.50 416
11452.51 424
11453.52 412
11454.53 416
11455.54 391
11456.55 439
11457.56 426
11458.57 421
11459.58 429
11460.59 426
11461.61 418
11462.62 460
11463.63 458
11464.64 414
11465.65 385
11466.66 447
11467.67 449
11468.68 416
11469.69 395
11470.70 426
11471.71 426
11472.73 404
11473.74 403
11474.75 394
11475.76 391
11476.77 393
11477.78 435
11478.79 380
11479.80 369
11480.82 394
11481.83 371
11482.84 390
11483.85 399
11484.86 354
11485.87 395
11486.89 388
11487.90 387
11488.91 392
11489.92 381
11490.93 383
11491.95 387
11492.96 377
11493.97 395
11494.98 390
11495.99 381
11497.01 393
11498.02 384
11499.03 379
11500.04 413
11501.05 425
11502.07 383
11503.08 368
11504.09 365
11505.10 386
11506.12 414
11507.13 428
11508.14 436
11509.16 408
11510.17 379
11511.18 391
11512.19 405
11513.21 374
11514.22 364
11515.23 392
11516.25 422
11517.26 392
11518.27 410
11519.29 423
11520.30 399
11521.31 447
11522.33 413
11523.34 410
11524.35 356
11525.37 362
11526.38 391
11527.39 372
11528.41 365
11529.42 350
11530.43 428
11531.45 391
11532.46 389
11533.47 402
11534.49 397
11535.50 336
11536.52 403
11537.53 397
11538.54 378
11539.56 396
11540.57 382
11541.59 372
11542.60 351
11543.61 358
11544.63 386
11545.64 373
11546.66 373
11547.67 375
11548.69 375
11549.70 395
11550.72 393
11551.73 381
11552.75 394
11553.76 397
11554.77 418
11555.79 401
11556.80 376
11557.82 406
11558.83 400
11559.85 412
11560.86 350
11561.88 359
11562.89 379
11563.91 389
11564.92 389
11565.94 377
11566.95 362
11567.97 376
11568.99 399
11570.00 378
11571.02 395
11572.03 404
11573.05 360
11574.06 341
11575.08 368
11576.09 357
11577.11 393
11578.13 363
11579.14 376
11580.16 404
11581.17 377
11582.19 344
11583.21 370
11584.22 364
11585.24 386
11586.25 404
11587.27 349
11588.29 404
11589.30 366
11590.32 389
11591.33 388
11592.35 384
11593.37 368
11594.38 402
11595.40 419
11596.42 402
11597.43 380
11598.45 369
11599.47 357
11600.48 386
11601.50 361
11602.52 379
11603.53 406
11604.55 390
11605.57 394
11606.59 404
11607.60 341
11608.62 369
11609.64 389
11610.65 399
11611.67 365
11612.69 372
11613.71 346
11614.72 359
11615.74 370
11616.76 393
11617.78 376
11618.79 408
11619.81 380
11620.83 409
11621.85 355
11622.86 341
11623.88 367
11624.90 378
11625.92 404
11626.94 358
11627.95 350
11628.97 396
11629.99 396
11631.01 353
11632.03 354
11633.04 374
11634.06 400
11635.08 396
11636.10 352
11637.12 314
11638.14 364
11639.15 382
11640.17 360
11641.19 369
11642.21 394
11643.23 354
11644.25 348
11645.27 322
11646.28 336
11647.30 367
11648.32 410
11649.34 380
11650.36 383
11651.38 326
11652.40 325
11653.42 342
11654.44 350
11655.45 368
11656.47 343
11657.49 328
11658.51 369
11659.53 354
11660.55 393
11661.57 370
11662.59 398
11663.61 374
11664.63 347
11665.65 343
11666.67 348
11667.69 340
11668.71 360
11669.73 386
11670.75 369
11671.77 351
11672.79 358
11673.81 392
11674.83 378
11675.85 337
11676.87 373
11677.89 391
11678.91 394
11679.93 407
11680.95 363
11681.97 359
11682.99 347
11684.01 398
11685.03 367
11686.05 386
11687.07 328
11688.09 337
11689.11 353
11690.13 371
11691.15 342
11692.17 366
11693.20 383
11694.22 376
11695.24 369
11696.26 351
11697.28 384
11698.30 335
11699.32 356
11700.34 367
11701.36 363
11702.38 351
11703.41 334
11704.43 340
11705.45 369
11706.47 402
11707.49 401
11708.51 369
11709.53 329
11710.56 354
11711.58 433
11712.60 395
11713.62 365
11714.64 370
11715.66 388
11716.69 370
11717.71 370
11718.73 326
11719.75 306
11720.77 353
11721.80 359
11722.82 386
11723.84 351
11724.86 330
11725.88 376
11726.91 337
11727.93 349
11728.95 360
11729.97 391
11731.00 357
11732.02 378
11733.04 355
11734.06 368
11735.09 387
11736.11 368
11737.13 351
11738.16 383
11739.18 369
11740.20 366
11741.22 365
11742.25 367
11743.27 349
11744.29 352
11745.32 386
11746.34 430
11747.36 377
11748.39 388
11749.41 375
11750.43 387
11751.46 399
11752.48 410
11753.50 381
11754.53 380
11755.55 392
11756.57 386
11757.60 366
11758.62 379
11759.64 386
11760.67 372
11761.69 385
11762.72 379
11763.74 360
11764.76 340
11765.79 378
11766.81 388
11767.84 375
11768.86 335
11769.88 341
11770.91 352
11771.93 350
11772.96 367
11773.98 360
11775.01 342
11776.03 338
11777.05 366
11778.08 384
11779.10 390
11780.13 380
11781.15 357
11782.18 354
11783.20 356
11784.23 371
11785.25 401
11786.28 393
11787.30 355
11788.33 391
11789.35 394
11790.38 395
11791.40 399
11792.43 389
11793.45 366
11794.48 413
11795.50 402
11796.53 378
11797.55 374
11798.58 371
11799.60 391
11800.63 399
11801.65 367
11802.68 374
11803.71 388
11804.73 356
11805.76 368
11806.78 365
11807.81 348
11808.84 357
11809.86 385
11810.89 323
11811.91 384
11812.94 379
11813.97 417
11814.99 361
11816.02 380
11817.04 407
11818.07 362
11819.10 372
11820.12 351
11821.15 407
11822.18 346
11823.20 380
11824.23 418
11825.25 419
11826.28 430
11827.31 357
11828.33 378
11829.36 408
11830.39 372
11831.42 395
11832.44 356
11833.47 394
11834.50 397
11835.52 404
11836.55 385
11837.58 416
11838.60 395
11839.63 416
11840.66 388
11841.69 406
11842.71 376
11843.74 377
11844.77 426
11845.80 409
11846.82 352
11847.85 342
11848.88 415
11849.91 387
11850.93 392
11851.96 374
11852.99 394
11854.02 399
11855.05 395
11856.07 406
11857.10 405
11858.13 384
11859.16 401
11860.19 396
11861.21 403
11862.24 403
11863.27 406
11864.30 411
11865.33 434
11866.35 390
11867.38 367
11868.41 357
11869.44 379
11870.47 389
11871.50 403
11872.53 371
11873.55 371
11874.58 423
11875.61 387
11876.64 388
11877.67 413
11878.70 430
11879.73 402
11880.76 392
11881.79 339
11882.81 374
11883.84 376
11884.87 347
11885.90 363
11886.93 395
11887.96 399
11888.99 411
11890.02 385
11891.05 431
11892.08 446
11893.11 406
11894.14 453
11895.17 388
11896.20 393
11897.23 422
11898.26 432
11899.29 394
11900.32 415
11901.35 405
11902.38 422
11903.41 416
11904.44 400
11905.47 411
11906.50 428
11907.53 419
11908.56 420
11909.59 381
11910.62 416
11911.65 408
11912.68 407
11913.71 411
11914.74 418
11915.77 405
11916.80 377
11917.83 425
11918.86 427
11919.89 401
11920.92 418
11921.95 419
11922.98 397
11924.01 414
11925.05 449
11926.08 434
11927.11 415
11928.14 397
11929.17 428
11930.20 465
11931.23 445
11932.26 449
11933.29 435
11934.33 484
11935.36 449
11936.39 413
11937.42 393
11938.45 392
11939.48 397
11940.51 448
11941.55 430
11942.58 363
11943.61 391
11944.64 395
11945.67 425
11946.70 407
11947.74 408
11948.77 362
11949.80 397
11950.83 404
11951.86 386
11952.90 440
11953.93 408
11954.96 380
11955.99 377
11957.03 379
11958.06 379
11959.09 397
11960.12 423
11961.16 428
11962.19 367
11963.22 408
11964.25 398
11965.29 416
11966.32 414
11967.35 397
11968.38 402
11969.42 416
11970.45 431
11971.48 427
11972.52 440
11973.55 425
11974.58 418
11975.61 386
11976.65 396
11977.68 417
11978.71 418
11979.75 387
11980.78 383
11981.81 420
11982.85 398
11983.88 411
11984.91 416
11985.95 423
11986.98 416
11988.02 422
11989.05 368
11990.08 405
11991.12 415
11992.15 412
11993.18 388
11994.22 432
11995.25 402
11996.29 393
11997.32 394
11998.35 414
11999.39 438
12000.42 415
12001.46 424
12002.49 441
12003.53 416
12004.56 425
12005.59 432
12006.63 410
12007.66 437
12008.70 420
12009.73 418
12010.77 428
12011.80 411
12012.84 441
12013.87 472
12014.91 442
12015.94 474
12016.98 493
12018.01 441
12019.05 485
12020.08 429
12021.12 474
12022.15 451
12023.19 461
12024.22 488
12025.26 472
12026.29 442
12027.33 486
12028.36 477
12029.40 475
12030.43 451
12031.47 415
12032.50 491
12033.54 477
12034.58 466
12035.61 455
12036.65 428
12037.68 422
12038.72 422
12039.75 391
12040.79 429
12041.83 471
12042.86 438
12043.90 461
12044.93 431
12045.97 360
12047.01 401
12048.04 384
12049.08 397
12050.12 427
12051.15 425
12052.19 434
12053.22 424
12054.26 473
12055.30 451
12056.33 408
12057.37 403
12058.41 424
12059.44 409
12060.48 374
12061.52 464
12062.55 464
12063.59 439
12064.63 425
12065.67 495
12066.70 465
12067.74 478
12068.78 504
12069.81 479
12070.85 442
12071.89 452
12072.93 453
12073.96 478
12075.00 442
12076.04 385
12077.08 416
12078.11 441
12079.15 382
12080.19 372
12081.23 408
12082.26 385
12083.30 417
12084.34 407
12085.38 434
12086.41 370
12087.45 403
12088.49 440
12089.53 417
12090.57 430
12091.60 411
12092.64 390
12093.68 377
12094.72 414
12095.76 392
12096.80 411
12097.83 403
12098.87 375
12099.91 345
12100.95 381
12101.99 415
12103.03 381
12104.07 376
12105.10 343
12106.14 341
12107.18 357
12108.22 413
12109.26 350
12110.30 332
12111.34 337
12112.38 389
12113.42 390
12114.45 372
12115.49 350
12116.53 376
12117.57 348
12118.61 352
12119.65 319
12120.69 351
12121.73 318
12122.77 341
12123.81 382
12124.85 375
12125.89 365
12126.93 349
12127.97 355
12129.01 351
12130.05 402
12131.09 362
12132.13 416
12133.17 374
12134.21 363
12135.25 366
12136.29 391
12137.33 362
12138.37 332
12139.41 402
12140.45 399
12141.49 364
12142.53 341
12143.57 376
12144.61 358
12145.65 350
12146.69 333
12147.73 339
12148.77 346
12149.81 357
12150.85 371
12151.89 369
12152.93 341
12153.97 392
12155.01 381
12156.05 387
12157.10 358
12158.14 368
12159.18 357
12160.22 341
12161.26 321
12162.30 341
12163.34 326
12164.38 366
12165.42 356
12166.47 331
12167.51 349
12168.55 351
12169.59 369
12170.63 388
12171.67 375
12172.71 348
12173.76 347
12174.80 353
12175.84 358
12176.88 336
12177.92 359
12178.96 371
12180.01 321
12181.05 345
12182.09 369
12183.13 411
12184.17 353
12185.22 351
12186.26 337
12187.30 350
12188.34 339
12189.39 305
12190.43 360
12191.47 374
12192.51 344
12193.56 340
12194.60 326
12195.64 321
12196.68 360
12197.73 336
12198.77 331
12199.81 339
12200.85 321
12201.90 346
12202.94 348
12203.98 326
12205.03 354
12206.07 359
12207.11 360
12208.16 362
12209.20 354
12210.24 380
12211.28 341
12212.33 371
12213.37 347
12214.41 362
12215.46 362
12216.50 371
12217.55 376
12218.59 358
12219.63 331
12220.68 383
12221.72 366
12222.76 368
12223.81 348
12224.85 333
12225.89 356
12226.94 346
12227.98 381
12229.03 332
12230.07 324
12231.11 342
12232.16 343
12233.20 311
12234.25 333
12235.29 366
12236.34 361
12237.38 333
12238.42 332
12239.47 371
12240.51 363
12241.56 337
12242.60 362
12243.65 362
12244.69 395
12245.74 411
12246.78 398
12247.83 375
12248.87 376
12249.92 333
12250.96 354
12252.01 345
12253.05 355
12254.10 318
12255.14 323
12256.19 333
12257.23 324
12258.28 311
12259.32 317
12260.37 341
12261.41 369
12262.46 351
12263.50 344
12264.55 330
12265.59 345
12266.64 394
12267.69 327
12268.73 302
12269.78 332
12270.82 373
12271.87 356
12272.92 304
12273.96 280
12275.01 332
12276.05 364
12277.10 336
12278.15 333
12279.19 329
12280.24 335
12281.28 342
12282.33 333
12283.38 323
12284.42 329
12285.47 322
12286.52 363
12287.56 350
12288.61 297
12289.66 316
12290.70 347
12291.75 331
12292.80 318
12293.84 300
12294.89 338
12295.94 301
12296.98 300
12298.03 308
12299.08 349
12300.12 352
12301.17 349
12302.22 336
12303.27 304
12304.31 337
12305.36 356
12306.41 345
12307.45 347
12308.50 303
12309.55 330
12310.60 331
12311.64 307
12312.69 299
12313.74 347
12314.79 367
12315.83 316
12316.88 297
12317.93 352
12318.98 357
12320.03 330
12321.07 326
12322.12 317
12323.17 318
12324.22 336
12325.27 322
12326.31 327
12327.36 313
12328.41 338
12329.46 330
12330.51 344
12331.56 328
12332.60 326
12333.65 339
12334.70 335
12335.75 339
12336.80 317
12337.85 339
12338.90 331
12339.94 333
12340.99 338
12342.04 314
12343.09 345
12344.14 361
12345.19 290
12346.24 298
12347.29 320
12348.34 355
12349.38 369
12350.43 318
12351.48 300
12352.53 344
12353.58 345
12354.63 344
12355.68 346
12356.73 297
12357.78 318
12358.83 326
12359.88 329
12360.93 333
12361.98 301
12363.03 351
12364.08 326
12365.13 350
12366.18 308
12367.23 353
12368.28 366
12369.33 344
12370.38 312
12371.43 323
12372.48 356
12373.53 351
12374.58 340
12375.63 330
12376.68 398
12377.73 340
12378.78 373
12379.83 373
12380.88 356
12381.93 337
12382.98 333
12384.03 352
12385.08 351
12386.13 315
12387.18 359
12388.23 381
12389.29 308
12390.34 344
12391.39 406
12392.44 384
12393.49 393
12394.54 366
12395.59 362
12396.64 327
12397.69 336
12398.74 353
12399.80 335
12400.85 335
12401.90 371
12402.95 388
12404.00 348
12405.05 352
12406.10 341
12407.16 328
12408.21 372
12409.26 334
12410.31 349
12411.36 361
12412.42 389
12413.47 369
12414.52 336
12415.57 360
12416.62 376
12417.67 360
12418.73 348
12419.78 367
12420.83 378
12421.88 358
12422.94 333
12423.99 375
12425.04 340
12426.09 343
12427.15 365
12428.20 324
12429.25 358
12430.30 344
12431.36 351
12432.41 369
12433.46 306
12434.51 358
12435.57 380
12436.62 392
12437.67 356
12438.73 298
12439.78 350
12440.83 349
12441.88 348
12442.94 388
12443.99 387
12445.04 370
12446.10 402
12447.15 374
12448.20 395
12449.26 371
12450.31 385
12451.36 367
12452.42 385
12453.47 391
12454.52 364
12455.58 379
12456.63 388
12457.69 376
12458.74 359
12459.79 405
12460.85 399
12461.90 353
12462.96 400
12464.01 366
12465.06 378
12466.12 401
12467.17 408
12468.23 412
12469.28 404
12470.33 390
12471.39 411
12472.44 444
12473.50 422
12474.55 437
12475.61 432
12476.66 407
12477.72 463
12478.77 498
12479.82 503
12480.88 473
12481.93 480
12482.99 473
12484.04 475
12485.10 483
12486.15 534
12487.21 547
12488.26 563
12489.32 608
12490.37 626
12491.43 663
12492.48 717
12493.54 756
12494.59 883
12495.65 899
12496.71 916
12497.76 958
12498.82 920
12499.87 923
12500.93 906
12501.98 849
12503.04 787
12504.09 709
12505.15 682
12506.21 658
12507.26 630
12508.32 572
12509.37 556
12510.43 524
12511.49 493
12512.54 461
12513.60 488
12514.65 446
12515.71 476
12516.77 480
12517.82 460
12518.88 462
12519.94 455
12520.99 455
12522.05 500
12523.11 484
12524.16 465
12525.22 434
12526.27 457
12527.33 502
12528.39 442
12529.45 469
12530.50 426
12531.56 461
12532.62 471
12533.67 494
12534.73 491
12535.79 456
12536.84 495
12537.90 523
12538.96 427
12540.02 452
12541.07 438
12542.13 492
12543.19 393
12544.24 399
12545.30 424
12546.36 402
12547.42 411
12548.47 401
12549.53 401
12550.59 415
12551.65 462
12552.71 405
12553.76 389
12554.82 411
12555.88 394
12556.94 419
12558.00 428
12559.05 442
12560.11 406
12561.17 443
12562.23 435
12563.29 402
12564.34 415
12565.40 405
12566.46 458
12567.52 467
12568.58 430
12569.64 455
12570.69 471
12571.75 513
12572.81 535
12573.87 476
12574.93 534
12575.99 579
12577.05 520
12578.11 532
12579.16 567
12580.22 530
12581.28 561
12582.34 488
12583.40 502
12584.46 509
12585.52 455
12586.58 495
12587.64 509
12588.70 486
12589.76 449
12590.81 429
12591.87 434
12592.93 434
12593.99 456
12595.05 409
12596.11 437
12597.17 425
12598.23 421
12599.29 420
12600.35 423
12601.41 426
12602.47 438
12603.53 435
12604.59 417
12605.65 463
12606.71 442
12607.77 400
12608.83 448
12609.89 460
12610.95 430
12612.01 401
12613.07 438
12614.13 434
12615.19 441
12616.25 435
12617.31 437
12618.37 426
12619.43 420
12620.50 446
12621.56 426
12622.62 409
12623.68 406
12624.74 430
12625.80 370
12626.86 407
12627.92 408
12628.98 433
12630.04 412
12631.10 378
12632.17 402
12633.23 398
12634.29 391
12635.35 370
12636.41 366
12637.47 444
12638.53 443
12639.59 433
12640.66 365
12641.72 384
12642.78 370
12643.84 398
12644.90 410
12645.96 370
12647.03 431
12648.09 422
12649.15 415
12650.21 432
12651.27 414
12652.34 406
12653.40 427
12654.46 437
12655.52 409
12656.58 431
12657.65 409
12658.71 460
12659.77 488
12660.83 436
12661.89 452
12662.96 461
12664.02 466
12665.08 407
12666.14 405
12667.21 447
12668.27 475
12669.33 466
12670.40 387
12671.46 409
12672.52 392
12673.58 430
12674.65 465
12675.71 406
12676.77 409
12677.84 400
12678.90 418
12679.96 414
12681.02 411
12682.09 390
12683.15 461
12684.21 462
12685.28 416
12686.34 449
12687.40 482
12688.47 471
12689.53 460
12690.60 480
12691.66 458
12692.72 477
12693.79 488
12694.85 498
12695.91 523
12696.98 479
12698.04 532
12699.11 490
12700.17 446
12701.23 471
12702.30 475
12703.36 475
12704.43 489
12705.49 518
12706.55 556
12707.62 517
12708.68 516
12709.75 501
12710.81 490
12711.88 509
12712.94 491
12714.01 498
12715.07 510
12716.13 466
12717.20 488
12718.26 461
12719.33 450
12720.39 485
12721.46 469
12722.52 449
12723.59 465
12724.65 467
12725.72 488
12726.78 491
12727.85 511
12728.91 494
12729.98 500
12731.04 510
12732.11 513
12733.18 544
12734.24 527
12735.31 537
12736.37 582
12737.44 544
12738.50 536
12739.57 555
12740.63 588
12741.70 503
12742.77 518
12743.83 477
12744.90 476
12745.96 469
12747.03 483
12748.09 464
12749.16 445
12750.23 441
12751.29 448
12752.36 397
12753.43 426
12754.49 453
12755.56 394
12756.62 399
12757.69 363
12758.76 384
12759.82 393
12760.89 397
12761.96 397
12763.02 330
12764.09 384
12765.16 432
12766.22 440
12767.29 395
12768.36 417
12769.42 362
12770.49 410
12771.56 380
12772.62 389
12773.69 383
12774.76 383
12775.83 366
12776.89 379
12777.96 383
12779.03 404
12780.10 365
12781.16 373
12782.23 392
12783.30 378
12784.37 356
12785.43 335
12786.50 362
12787.57 375
12788.64 366
12789.70 359
12790.77 361
12791.84 353
12792.91 379
12793.97 361
12795.04 366
12796.11 358
12797.18 401
12798.25 372
12799.31 341
12800.38 365
12801.45 350
12802.52 353
12803.59 374
12804.66 380
12805.72 370
12806.79 411
12807.86 418
12808.93 354
12810.00 362
12811.07 344
12812.14 390
12813.20 386
12814.27 371
12815.34 396
12816.41 411
12817.48 393
12818.55 376
12819.62 406
12820.69 415
12821.76 395
12822.83 360
12823.89 398
12824.96 361
12826.03 370
12827.10 393
12828.17 339
12829.24 359
12830.31 379
12831.38 404
12832.45 389
12833.52 366
12834.59 365
12835.66 352
12836.73 366
12837.80 373
12838.87 383
12839.94 389
12841.01 323
12842.08 349
12843.15 346
12844.22 357
12845.29 342
12846.36 339
12847.43 348
12848.50 364
12849.57 341
12850.64 344
12851.71 330
12852.78 312
12853.85 342
12854.92 339
12855.99 333
12857.06 339
12858.13 321
12859.20 328
12860.27 357
12861.34 350
12862.41 333
12863.48 306
12864.56 310
12865.63 327
12866.70 354
12867.77 333
12868.84 348
12869.91 315
12870.98 324
12872.05 327
12873.12 330
12874.20 311
12875.27 354
12876.34 341
12877.41 331
12878.48 318
12879.55 315
12880.62 336
12881.70 385
12882.77 362
12883.84 331
12884.91 339
12885.98 333
12887.05 299
12888.13 351
12889.20 330
12890.27 319
12891.34 323
12892.41 337
12893.49 356
12894.56 323
12895.63 300
12896.70 339
12897.77 335
12898.85 375
12899.92 331
12900.99 298
12902.06 281
12903.14 313
12904.21 315
12905.28 326
12906.35 357
12907.43 328
12908.50 332
12909.57 325
12910.64 330
12911.72 327
12912.79 339
12913.86 348
12914.94 332
12916.01 295
12917.08 330
12918.16 316
12919.23 327
12920.30 348
12921.37 305
12922.45 297
12923.52 314
12924.59 314
12925.67 317
12926.74 323
12927.82 319
12928.89 299
12929.96 325
12931.04 324
12932.11 321
12933.18 345
12934.26 332
12935.33 296
12936.40 313
12937.48 316
12938.55 288
12939.63 289
12940.70 287
12941.77 283
12942.85 324
12943.92 292
12945.00 288
12946.07 303
12947.15 321
12948.22 303
12949.29 299
12950.37 323
12951.44 279
12952.52 344
12953.59 305
12954.67 313
12955.74 299
12956.82 323
12957.89 309
12958.97 317
12960.04 304
12961.12 289
12962.19 320
12963.27 351
12964.34 332
12965.42 319
12966.49 317
12967.57 316
12968.64 319
12969.72 308
12970.79 288
12971.87 323
12972.94 342
12974.02 311
12975.09 315
12976.17 297
12977.24 306
12978.32 344
12979.40 299
12980.47 260
12981.55 311
12982.62 321
12983.70 333
12984.77 333
12985.85 314
12986.93 307
12988.00 334
12989.08 313
12990.15 315
12991.23 297
12992.31 309
12993.38 339
12994.46 308
12995.54 292
12996.61 313
12997.69 322
12998.76 309
12999.84 322
13000.92 303
13001.99 322
13003.07 290
13004.15 317
13005.22 354
13006.30 329
13007.38 315
13008.45 330
13009.53 333
13010.61 286
13011.69 326
13012.76 304
13013.84 319
13014.92 326
13015.99 336
13017.07 307
13018.15 314
13019.23 305
13020.30 310
13021.38 334
13022.46 302
13023.54 317
13024.61 286
13025.69 344
13026.77 334
13027.85 319
13028.92 354
13030.00 318
13031.08 322
13032.16 313
13033.23 324
13034.31 345
13035.39 358
13036.47 374
13037.55 339
13038.62 297
13039.70 294
13040.78 329
13041.86 300
13042.94 293
13044.02 297
13045.09 324
13046.17 350
13047.25 323
13048.33 311
13049.41 324
13050.49 339
13051.57 327
13052.64 358
13053.72 345
13054.80 316
13055.88 348
13056.96 348
13058.04 346
13059.12 340
13060.20 351
13061.27 344
13062.35 319
13063.43 315
13064.51 325
13065.59 324
13066.67 318
13067.75 323
13068.83 314
13069.91 314
13070.99 325
13072.07 323
13073.15 291
13074.23 316
13075.31 321
13076.39 296
13077.47 285
13078.55 266
13079.63 263
13080.71 302
13081.79 297
13082.86 301
13083.94 309
13085.02 325
13086.11 323
13087.19 295
13088.27 303
13089.35 308
13090.43 324
13091.51 333
13092.59 348
13093.67 306
13094.75 302
13095.83 302
13096.91 309
13097.99 309
13099.07 319
13100.15 263
13101.23 270
13102.31 289
13103.39 302
13104.47 280
13105.55 305
13106.63 307
13107.72 316
13108.80 296
13109.88 282
13110.96 304
13112.04 296
13113.12 297
13114.20 303
13115.28 317
13116.37 276
13117.45 341
13118.53 304
13119.61 279
13120.69 309
13121.77 270
13122.85 289
13123.94 279
13125.02 289
13126.10 275
13127.18 269
13128.26 295
13129.34 286
13130.43 305
13131.51 298
13132.59 300
13133.67 350
13134.75 319
13135.84 287
13136.92 318
13138.00 288
13139.08 295
13140.17 289
13141.25 306
13142.33 317
13143.41 287
13144.49 289
13145.58 296
13146.66 263
13147.74 289
13148.83 323
13149.91 310
13150.99 303
13152.07 305
13153.16 305
13154.24 298
13155.32 270
13156.41 295
13157.49 291
13158.57 296
13159.65 283
13160.74 275
13161.82 279
13162.90 303
13163.99 291
13165.07 320
13166.15 316
13167.24 294
13168.32 293
13169.40 277
13170.49 266
13171.57 264
13172.66 282
13173.74 294
13174.82 275
13175.91 313
13176.99 312
13178.07 313
13179.16 331
13180.24 302
13181.33 302
13182.41 311
13183.49 319
13184.58 269
13185.66 268
13186.75 276
13187.83 298
13188.91 313
13190.00 314
13191.08 270
13192.17 283
13193.25 261
13194.34 271
13195.42 284
13196.51 277
13197.59 292
13198.68 299
13199.76 283
13200.85 287
13201.93 315
13203.02 310
13204.10 289
13205.19 265
13206.27 277
13207.36 299
13208.44 287
13209.53 339
13210.61 317
13211.70 308
13212.78 289
13213.87 300
13214.95 277
13216.04 255
13217.12 261
13218.21 246
13219.29 262
13220.38 264
13221.47 262
13222.55 266
13223.64 310
13224.72 266
13225.81 277
13226.89 275
13227.98 280
13229.07 286
13230.15 250
13231.24 272
13232.32 286
13233.41 296
13234.50 267
13235.58 276
13236.67 267
13237.76 278
13238.84 277
13239.93 268
13241.01 290
13242.10 318
13243.19 281
13244.27 274
13245.36 269
13246.45 306
13247.53 342
13248.62 312
13249.71 251
13250.79 293
13251.88 307
13252.97 291
13254.06 292
13255.14 287
13256.23 265
13257.32 252
13258.40 287
13259.49 268
13260.58 247
13261.67 273
13262.75 290
13263.84 275
13264.93 263
13266.02 282
13267.10 272
13268.19 253
13269.28 279
13270.37 278
13271.45 246
13272.54 298
13273.63 286
13274.72 283
13275.80 282
13276.89 283
13277.98 269
13279.07 281
13280.16 261
13281.24 278
13282.33 266
13283.42 288
13284.51 284
13285.60 305
13286.69 273
13287.77 287
13288.86 310
13289.95 310
13291.04 308
13292.13 281
13293.22 310
13294.31 309
13295.39 290
13296.48 248
13297.57 284
13298.66 262
13299.75 282
13300.84 278
13301.93 254
13303.02 297
13304.11 263
13305.19 277
13306.28 283
13307.37 267
13308.46 280
13309.55 285
13310.64 278
13311.73 270
13312.82 308
13313.91 305
13315.00 291
13316.09 270
13317.18 274
13318.27 286
13319.36 301
13320.45 298
13321.54 280
13322.63 274
13323.72 256
13324.81 284
13325.90 283
13326.99 249
13328.08 273
13329.17 285
13330.26 290
13331.35 258
13332.44 260
13333.53 298
13334.62 286
13335.71 247
13336.80 288
13337.89 290
13338.98 284
13340.07 290
13341.16 287
13342.25 297
13343.34 278
13344.43 289
13345.52 289
13346.61 263
13347.70 283
13348.79 267
13349.89 277
13350.98 284
13352.07 290
13353.16 276
13354.25 263
13355.34 279
13356.43 300
13357.52 293
13358.61 287
13359.71 260
13360.80 246
13361.89 277
13362.98 260
13364.07 265
13365.16 268
13366.26 283
13367.35 274
13368.44 266
13369.53 289
13370.62 306
13371.71 303
13372.81 280
13373.90 290
13374.99 266
13376.08 258
13377.17 313
13378.27 334
13379.36 281
13380.45 262
13381.54 277
13382.63 279
13383.73 274
13384.82 269
13385.91 264
13387.00 272
13388.10 279
13389.19 248
13390.28 254
13391.37 302
13392.47 247
13393.56 248
13394.65 260
13395.75 283
13396.84 237
13397.93 260
13399.02 282
13400.12 256
13401.21 267
13402.30 241
13403.40 305
13404.49 309
13405.58 280
13406.68 227
13407.77 266
13408.86 243
13409.96 245
13411.05 246
13412.14 246
13413.24 260
13414.33 255
13415.42 249
13416.52 246
13417.61 237
13418.70 298
13419.80 270
13420.89 265
13421.99 237
13423.08 266
13424.17 253
13425.27 247
13426.36 242
13427.46 289
13428.55 280
13429.64 276
13430.74 287
13431.83 269
13432.93 278
13434.02 236
13435.12 247
13436.21 282
13437.30 275
13438.40 278
13439.49 283
13440.59 276
13441.68 264
13442.78 259
13443.87 247
13444.97 258
13446.06 273
13447.16 271
13448.25 306
13449.35 291
13450.44 272
13451.54 249
13452.63 243
13453.73 284
13454.82 251
13455.92 290
13457.01 284
13458.11 283
13459.20 261
13460.30 285
13461.39 294
13462.49 247
13463.59 250
13464.68 283
13465.78 278
13466.87 247
13467.97 311
13469.06 263
13470.16 269
13471.26 280
13472.35 304
13473.45 275
13474.54 281
13475.64 233
13476.74 262
13477.83 279
13478.93 319
13480.03 299
13481.12 292
13482.22 288
13483.31 257
13484.41 286
13485.51 271
13486.60 277
13487.70 263
13488.80 268
13489.89 260
13490.99 291
13492.09 292
13493.18 301
13494.28 283
13495.38 287
13496.47 296
13497.57 255
13498.67 287
13499.77 252
13500.86 275
13501.96 261
13503.06 271
13504.15 263
13505.25 270
13506.35 274
13507.45 305
13508.54 283
13509.64 284
13510.74 272
13511.84 277
13512.93 277
13514.03 282
13515.13 299
13516.23 255
13517.32 300
13518.42 264
13519.52 253
13520.62 247
13521.72 264
13522.81 294
13523.91 267
13525.01 272
13526.11 275
13527.21 281
13528.30 283
13529.40 273
13530.50 264
13531.60 286
13532.70 293
13533.80 320
13534.89 260
13535.99 232
13537.09 238
13538.19 275
13539.29 235
13540.39 274
13541.49 257
13542.58 243
13543.68 245
13544.78 255
13545.88 230
13546.98 257
13548.08 261
13549.18 241
13550.28 260
13551.38 245
13552.48 262
13553.58 296
13554.67 263
13555.77 229
13556.87 276
13557.97 268
13559.07 279
13560.17 247
13561.27 292
13562.37 269
13563.47 293
13564.57 281
13565.67 265
13566.77 224
13567.87 260
13568.97 242
13570.07 240
13571.17 271
13572.27 246
13573.37 261
13574.47 314
13575.57 259
13576.67 280
13577.77 256
13578.87 285
13579.97 273
13581.07 263
13582.17 249
13583.27 304
13584.37 266
13585.47 271
13586.57 265
13587.67 268
13588.77 272
13589.88 249
13590.98 288
13592.08 262
13593.18 262
13594.28 281
13595.38 258
13596.48 257
13597.58 263
13598.68 340
13599.78 316
13600.88 301
13601.99 296
13603.09 238
13604.19 259
13605.29 244
13606.39 267
13607.49 274
13608.59 264
13609.70 276
13610.80 268
13611.90 247
13613.00 274
13614.10 281
13615.20 273
13616.31 282
13617.41 303
13618.51 282
13619.61 290
13620.71 304
13621.82 285
13622.92 296
13624.02 284
13625.12 283
13626.22 288
13627.33 262
13628.43 266
13629.53 290
13630.63 288
13631.74 303
13632.84 264
13633.94 241
13635.04 259
13636.15 310
13637.25 316
13638.35 282
13639.45 306
13640.56 317
13641.66 297
13642.76 270
13643.87 283
13644.97 288
13646.07 274
13647.17 251
13648.28 275
13649.38 279
13650.48 274
13651.59 294
13652.69 294
13653.79 272
13654.90 278
13656.00 268
13657.10 287
13658.21 266
13659.31 293
13660.41 306
13661.52 321
13662.62 275
13663.72 281
13664.83 268
13665.93 246
13667.04 285
13668.14 247
13669.24 293
13670.35 276
13671.45 267
13672.56 305
13673.66 303
13674.76 258
13675.87 244
13676.97 265
13678.08 265
13679.18 271
13680.29 242
13681.39 285
13682.49 301
13683.60 273
13684.70 276
13685.81 283
13686.91 309
13688.02 285
13689.12 285
13690.23 279
13691.33 295
13692.44 275
13693.54 239
13694.65 283
13695.75 270
13696.86 300
13697.96 306
13699.07 299
13700.17 320
13701.28 284
13702.38 305
13703.49 283
13704.59 298
13705.70 314
13706.80 255
13707.91 269
13709.02 306
13710.12 292
13711.23 315
13712.33 320
13713.44 275
13714.54 323
13715.65 298
13716.76 317
13717.86 297
13718.97 317
13720.07 315
13721.18 318
13722.29 341
13723.39 293
13724.50 293
13725.60 308
13726.71 314
13727.82 353
13728.92 324
13730.03 322
13731.14 309
13732.24 302
13733.35 340
13734.46 337
13735.56 348
13736.67 345
13737.78 332
13738.88 352
13739.99 358
13741.10 358
13742.20 334
13743.31 358
13744.42 320
13745.52 326
13746.63 308
13747.74 342
13748.84 343
13749.95 346
13751.06 312
13752.17 301
13753.27 324
13754.38 345
13755.49 371
13756.60 323
13757.70 315
13758.81 304
13759.92 307
13761.03 304
13762.13 312
13763.24 331
13764.35 328
13765.46 324
13766.57 337
13767.67 333
13768.78 401
13769.89 350
13771.00 351
13772.11 356
13773.21 361
13774.32 327
13775.43 380
13776.54 364
13777.65 397
13778.75 335
13779.86 361
13780.97 334
13782.08 354
13783.19 343
13784.30 349
13785.41 322
13786.51 304
13787.62 321
13788.73 360
13789.84 355
13790.95 362
13792.06 323
13793.17 321
13794.28 399
13795.39 334
13796.49 356
13797.60 336
13798.71 366
13799.82 399
13800.93 400
13802.04 393
13803.15 419
13804.26 485
13805.37 457
13806.48 462
13807.59 410
13808.70 416
13809.81 445
13810.92 440
13812.03 452
13813.14 458
13814.25 482
13815.36 500
13816.47 511
13817.58 482
13818.69 442
13819.80 437
13820.91 493
13822.02 453
13823.13 421
13824.24 381
13825.35 436
13826.46 422
13827.57 386
13828.68 373
13829.79 356
13830.90 395
13832.01 388
13833.12 357
13834.23 358
13835.34 345
13836.45 358
13837.56 365
13838.67 310
13839.78 345
13840.89 359
13842.01 377
13843.12 370
13844.23 334
13845.34 333
13846.45 357
13847.56 322
13848.67 368
13849.78 338
13850.89 372
13852.01 375
13853.12 351
13854.23 348
13855.34 298
13856.45 344
13857.56 337
13858.67 344
13859.79 305
13860.90 294
13862.01 322
13863.12 337
13864.23 311
13865.34 290
13866.46 300
13867.57 340
13868.68 323
13869.79 335
13870.90 325
13872.02 361
13873.13 340
13874.24 331
13875.35 312
13876.47 281
13877.58 297
13878.69 304
13879.80 344
13880.92 289
13882.03 325
13883.14 306
13884.25 324
13885.37 320
13886.48 330
13887.59 339
13888.70 356
13889.82 350
13890.93 330
13892.04 340
13893.16 337
13894.27 366
13895.38 350
13896.49 364
13897.61 353
13898.72 341
13899.83 347
13900.95 328
13902.06 317
13903.17 340
13904.29 327
13905.40 363
13906.51 370
13907.63 334
13908.74 329
13909.85 341
13910.97 339
13912.08 342
13913.20 347
13914.31 315
13915.42 304
13916.54 269
13917.65 310
13918.77 282
13919.88 298
13920.99 324
13922.11 326
13923.22 321
13924.34 302
13925.45 307
13926.56 321
13927.68 317
13928.79 311
13929.91 320
13931.02 283
13932.14 302
13933.25 296
13934.37 330
13935.48 301
13936.60 296
13937.71 310
13938.83 303
13939.94 336
13941.05 313
13942.17 302
13943.28 299
13944.40 303
13945.51 307
13946.63 331
13947.75 293
13948.86 270
13949.98 273
13951.09 328
13952.21 320
13953.32 326
13954.44 315
13955.55 307
13956.67 309
13957.78 325
13958.90 320
13960.01 287
13961.13 285
13962.25 291
13963.36 339
13964.48 309
13965.59 294
13966.71 257
13967.83 266
13968.94 281
13970.06 275
13971.17 295
13972.29 280
13973.41 293
13974.52 283
13975.64 304
13976.75 275
13977.87 243
13978.99 274
13980.10 302
13981.22 267
13982.34 291
13983.45 276
13984.57 296
13985.69 259
13986.80 270
13987.92 276
13989.04 282
13990.15 243
13991.27 260
13992.39 295
13993.50 272
13994.62 257
13995.74 251
13996.86 269
13997.97 254
13999.09 307
14000.21 260
14001.33 279
14002.44 279
14003.56 289
14004.68 297
14005.79 278
14006.91 279
14008.03 282
14009.15 269
14010.27 246
14011.38 262
14012.50 274
14013.62 287
14014.74 251
14015.85 286
14016.97 286
14018.09 328
14019.21 292
14020.33 254
14021.44 247
14022.56 270
14023.68 256
14024.80 275
14025.92 256
14027.04 279
14028.15 241
14029.27 254
14030.39 282
14031.51 244
14032.63 264
14033.75 253
14034.86 284
14035.98 239
14037.10 267
14038.22 245
14039.34 288
14040.46 230
14041.58 252
14042.70 220
14043.82 270
14044.93 268
14046.05 257
14047.17 240
14048.29 251
14049.41 267
14050.53 262
14051.65 266
14052.77 260
14053.89 251
14055.01 280
14056.13 272
14057.25 230
14058.37 266
14059.49 270
14060.61 286
14061.73 268
14062.85 268
14063.97 275
14065.09 261
14066.20 270
14067.32 276
14068.44 307
14069.56 268
14070.68 275
14071.81 268
14072.93 265
14074.05 255
14075.17 252
14076.29 277
14077.41 279
14078.53 289
14079.65 252
14080.77 286
14081.89 265
14083.01 259
14084.13 248
14085.25 254
14086.37 255
14087.49 305
14088.61 285
14089.73 281
14090.85 238
14091.97 269
14093.10 286
14094.22 284
14095.34 249
14096.46 283
14097.58 264
14098.70 290
14099.82 278
14100.94 265
14102.07 277
14103.19 230
14104.31 286
14105.43 228
14106.55 264
14107.67 280
14108.79 298
14109.92 266
14111.04 273
14112.16 265
14113.28 261
14114.40 279
14115.52 268
14116.65 283
14117.77 243
14118.89 254
14120.01 223
14121.13 281
14122.26 269
14123.38 263
14124.50 259
14125.62 264
14126.75 240
14127.87 258
14128.99 239
14130.11 284
14131.24 229
14132.36 252
14133.48 238
14134.60 313
14135.73 293
14136.85 268
14137.97 269
14139.09 268
14140.22 273
14141.34 242
14142.46 295
14143.59 290
14144.71 277
14145.83 264
14146.95 264
14148.08 247
14149.20 259
14150.32 274
14151.45 246
14152.57 271
14153.69 272
14154.82 258
14155.94 264
14157.06 295
14158.19 263
14159.31 253
14160.44 248
14161.56 250
14162.68 293
14163.81 237
14164.93 220
14166.05 266
14167.18 274
14168.30 285
14169.43 273
14170.55 251
14171.67 279
14172.80 253
14173.92 266
14175.05 255
14176.17 277
14177.30 258
14178.42 267
14179.54 237
14180.67 268
14181.79 236
14182.92 249
14184.04 227
14185.17 251
14186.29 261
14187.42 226
14188.54 256
14189.67 276
14190.79 263
14191.92 259
14193.04 251
14194.17 220
14195.29 217
14196.42 269
14197.54 268
14198.67 236
14199.79 253
14200.92 264
14202.04 277
14203.17 223
14204.29 220
14205.42 242
14206.54 234
14207.67 237
14208.79 249
14209.92 268
14211.05 257
14212.17 247
14213.30 283
14214.42 281
14215.55 243
14216.67 267
14217.80 265
14218.93 287
14220.05 253
14221.18 282
14222.30 284
14223.43 274
14224.56 240
14225.68 240
14226.81 282
14227.94 246
14229.06 255
14230.19 254
14231.32 271
14232.44 261
14233.57 264
14234.70 299
14235.82 274
14236.95 258
14238.08 244
14239.20 281
14240.33 297
14241.46 242
14242.58 247
14243.71 261
14244.84 266
14245.96 269
14247.09 274
14248.22 275
14249.34 272
14250.47 257
14251.60 249
14252.73 257
14253.85 248
14254.98 244
14256.11 275
14257.24 268
14258.36 244
14259.49 250
14260.62 240
14261.75 255
14262.87 259
14264.00 252
14265.13 262
14266.26 264
14267.39 253
14268.51 229
14269.64 228
14270.77 246
14271.90 251
14273.03 259
14274.15 235
14275.28 260
14276.41 250
14277.54 272
14278.67 233
14279.80 268
14280.92 268
14282.05 277
14283.18 243
14284.31 252
14285.44 250
14286.57 279
14287.70 255
14288.82 252
14289.95 240
14291.08 254
14292.21 243
14293.34 257
14294.47 248
14295.60 225
14296.73 267
14297.86 273
14298.99 248
14300.11 234
14301.24 252
14302.37 254
14303.50 256
14304.63 270
14305.76 254
14306.89 229
14308.02 264
14309.15 259
14310.28 251
14311.41 237
14312.54 252
14313.67 255
14314.80 256
14315.93 251
14317.06 239
14318.19 264
14319.32 241
14320.45 216
14321.58 219
14322.71 267
14323.84 305
14324.97 257
14326.10 254
14327.23 250
14328.36 255
14329.49 275
14330.62 250
14331.75 282
14332.88 264
14334.01 251
14335.14 245
14336.27 275
14337.40 237
14338.53 226
14339.66 230
14340.79 245
14341.93 256
14343.06 242
14344.19 242
14345.32 261
14346.45 249
14347.58 236
14348.71 281
14349.84 238
14350.97 265
14352.11 241
14353.24 220
14354.37 252
14355.50 265
14356.63 231
14357.76 239
14358.89 252
14360.03 250
14361.16 251
14362.29 250
14363.42 238
14364.55 237
14365.68 270
14366.82 286
14367.95 260
14369.08 205
14370.21 226
14371.34 240
14372.48 254
14373.61 285
14374.74 250
14375.87 261
14377.00 264
14378.14 225
14379.27 200
14380.40 234
14381.53 249
14382.67 246
14383.80 244
14384.93 235
14386.06 227
14387.20 293
14388.33 254
14389.46 223
14390.59 223
14391.73 225
14392.86 264
14393.99 232
14395.13 251
14396.26 239
14397.39 283
14398.53 223
14399.66 242
14400.79 235
14401.92 223
14403.06 234
14404.19 240
14405.32 261
14406.46 249
14407.59 233
14408.72 261
14409.86 289
14410.99 260
14412.13 237
14413.26 247
14414.39 294
14415.53 257
14416.66 236
14417.79 247
14418.93 268
14420.06 248
14421.20 259
14422.33 252
14423.46 259
14424.60 239
14425.73 259
14426.87 245
14428.00 242
14429.14 274
14430.27 254
14431.40 264
14432.54 254
14433.67 262
14434.81 252
14435.94 281
14437.08 252
14438.21 255
14439.35 263
14440.48 293
14441.62 306
14442.75 252
14443.88 248
14445.02 279
14446.15 296
14447.29 303
14448.42 278
14449.56 253
14450.70 248
14451.83 264
14452.97 244
14454.10 264
14455.24 281
14456.37 257
14457.51 286
14458.64 268
14459.78 260
14460.91 230
14462.05 267
14463.18 270
14464.32 276
14465.46 273
14466.59 242
14467.73 287
14468.86 257
14470.00 273
14471.14 269
14472.27 306
14473.41 275
14474.54 281
14475.68 251
14476.82 275
14477.95 279
14479.09 260
14480.22 310
14481.36 265
14482.50 257
14483.63 308
14484.77 331
14485.91 289
14487.04 280
14488.18 293
14489.32 306
14490.45 300
14491.59 294
14492.73 292
14493.86 301
14495.00 287
14496.14 254
14497.27 266
14498.41 265
14499.55 291
14500.69 229
14501.82 291
14502.96 248
14504.10 249
14505.23 245
14506.37 264
14507.51 230
14508.65 276
14509.78 270
14510.92 228
14512.06 235
14513.20 266
14514.33 247
14515.47 211
14516.61 254
14517.75 236
14518.89 237
14520.02 231
14521.16 228
14522.30 271
14523.44 261
14524.57 245
14525.71 252
14526.85 278
14527.99 221
14529.13 221
14530.27 260
14531.40 247
14532.54 240
14533.68 239
14534.82 231
14535.96 270
14537.10 238
14538.23 215
14539.37 246
14540.51 243
14541.65 258
14542.79 192
14543.93 232
14545.07 250
14546.21 255
14547.35 231
14548.48 268
14549.62 225
14550.76 236
14551.90 245
14553.04 239
14554.18 235
14555.32 228
14556.46 246
14557.60 229
14558.74 225
14559.88 211
14561.02 261
14562.16 257
14563.30 203
14564.43 237
14565.57 203
14566.71 231
14567.85 232
14568.99 232
14570.13 243
14571.27 226
14572.41 203
14573.55 241
14574.69 247
14575.83 211
14576.97 253
14578.11 244
14579.25 234
14580.39 220
14581.53 227
14582.67 234
14583.81 242
14584.96 248
14586.10 247
14587.24 261
14588.38 214
14589.52 230
14590.66 271
14591.80 251
14592.94 234
14594.08 237
14595.22 244
14596.36 237
14597.50 236
14598.64 232
14599.78 253
14600.93 257
14602.07 229
14603.21 250
14604.35 225
14605.49 226
14606.63 218
14607.77 218
14608.91 249
14610.06 245
14611.20 252
14612.34 237
14613.48 279
14614.62 214
14615.76 210
14616.91 213
14618.05 212
14619.19 247
14620.33 225
14621.47 234
14622.61 237
14623.76 258
14624.90 250
14626.04 260
14627.18 224
14628.32 245
14629.47 243
14630.61 229
14631.75 237
14632.89 221
14634.04 252
14635.18 264
14636.32 235
14637.46 260
14638.61 240
14639.75 226
14640.89 228
14642.03 222
14643.18 242
14644.32 243
14645.46 220
14646.60 263
14647.75 255
14648.89 230
14650.03 231
14651.18 225
14652.32 246
14653.46 232
14654.61 204
14655.75 232
14656.89 253
14658.03 216
14659.18 214
14660.32 224
14661.46 216
14662.61 234
14663.75 227
14664.90 219
14666.04 199
14667.18 204
14668.33 218
14669.47 233
14670.61 241
14671.76 236
14672.90 243
14674.05 230
14675.19 212
14676.33 188
14677.48 220
14678.62 226
14679.77 233
14680.91 212
14682.05 202
14683.20 200
14684.34 250
14685.49 218
14686.63 195
14687.78 204
14688.92 248
14690.06 194
14691.21 204
14692.35 245
14693.50 241
14694.64 224
14695.79 201
14696.93 217
14698.08 223
14699.22 219
14700.37 183
14701.51 236
14702.66 214
14703.80 211
14704.95 215
14706.09 234
14707.24 209
14708.38 201
14709.53 250
14710.67 239
14711.82 200
14712.96 220
14714.11 209
14715.26 205
14716.40 223
14717.55 200
14718.69 209
14719.84 235
14720.98 225
14722.13 206
14723.28 221
14724.42 204
14725.57 222
14726.71 222
14727.86 219
14729.01 214
14730.15 182
14731.30 240
14732.44 182
14733.59 218
14734.74 193
14735.88 197
14737.03 190
14738.18 217
14739.32 190
14740.47 212
14741.61 205
14742.76 213
14743.91 213
14745.05 191
14746.20 218
14747.35 210
14748.49 228
14749.64 205
14750.79 210
14751.94 198
14753.08 211
14754.23 211
14755.38 190
14756.52 217
14757.67 213
14758.82 183
14759.97 200
14761.11 228
14762.26 208
14763.41 204
14764.55 199
14765.70 211
14766.85 194
14768.00 189
14769.15 224
14770.29 239
14771.44 214
14772.59 223
14773.74 211
14774.88 179
14776.03 197
14777.18 190
14778.33 208
14779.48 218
14780.62 208
14781.77 198
14782.92 186
14784.07 174
14785.22 214
14786.36 194
14787.51 230
14788.66 190
14789.81 204
14790.96 222
14792.11 228
14793.26 207
14794.40 220
14795.55 204
14796.70 204
14797.85 229
14799.00 223
14800.15 200
14801.30 208
14802.45 219
14803.59 202
14804.74 200
14805.89 207
14807.04 193
14808.19 227
14809.34 237
14810.49 238
14811.64 210
14812.79 204
14813.94 223
14815.09 194
14816.24 196
14817.39 233
14818.53 220
14819.68 184
14820.83 215
14821.98 193
14823.13 192
14824.28 240
14825.43 208
14826.58 190
14827.73 191
14828.88 214
14830.03 240
14831.18 200
14832.33 211
14833.48 208
14834.63 200
14835.78 202
14836.93 196
14838.08 203
14839.23 194
14840.38 183
14841.53 206
14842.69 175
14843.84 205
14844.99 211
14846.14 218
14847.29 216
14848.44 219
14849.59 190
14850.74 216
14851.89 238
14853.04 201
14854.19 183
14855.34 182
14856.49 219
14857.65 219
14858.80 199
14859.95 196
14861.10 205
14862.25 188
14863.40 195
14864.55 212
14865.70 205
14866.86 218
14868.01 210
14869.16 199
14870.31 170
14871.46 181
14872.61 219
14873.77 218
14874.92 227
14876.07 191
14877.22 207
14878.37 228
14879.52 195
14880.68 241
14881.83 232
14882.98 175
14884.13 206
14885.28 195
14886.44 215
14887.59 212
14888.74 198
14889.89 216
14891.05 221
14892.20 188
14893.35 163
14894.50 172
14895.66 218
14896.81 233
14897.96 209
14899.11 207
14900.27 198
14901.42 199
14902.57 192
14903.72 197
14904.88 209
14906.03 187
14907.18 238
14908.34 216
14909.49 183
14910.64 211
14911.80 213
14912.95 221
14914.10 210
14915.26 209
14916.41 211
14917.56 216
14918.72 214
14919.87 226
14921.02 213
14922.18 198
14923.33 209
14924.48 228
14925.64 193
14926.79 189
14927.94 197
14929.10 217
14930.25 199
14931.41 186
14932.56 202
14933.71 220
14934.87 201
14936.02 198
14937.18 175
14938.33 200
14939.48 200
14940.64 209
14941.79 224
14942.95 207
14944.10 200
14945.26 229
14946.41 189
14947.57 203
14948.72 197
14949.87 231
14951.03 196
14952.18 199
14953.34 214
14954.49 200
14955.65 216
14956.80 219
14957.96 204
14959.11 219
14960.27 216
14961.42 201
14962.58 217
14963.73 195
14964.89 225
14966.04 238
14967.20 184
14968.36 228
14969.51 206
14970.67 209
14971.82 234
14972.98 213
14974.13 198
14975.29 227
14976.44 212
14977.60 209
14978.76 203
14979.91 178
14981.07 194
14982.22 175
14983.38 195
14984.53 198
14985.69 214
14986.85 200
14988.00 181
14989.16 197
14990.32 218
14991.47 210
14992.63 200
14993.78 205
14994.94 188
14996.10 198
14997.25 207
14998.41 194
14999.57 210
15000.72 206
15001.88 218
15003.04 214
15004.19 197
15005.35 186
15006.51 194
15007.66 209
15008.82 207
15009.98 202
15011.13 204
15012.29 206
15013.45 221
15014.61 200
15015.76 172
15016.92 167
15018.08 198
15019.23 182
15020.39 222
15021.55 212
15022.71 189
15023.86 169
15025.02 212
15026.18 213
15027.34 217
15028.49 195
15029.65 218
15030.81 205
15031.97 215
15033.13 214
15034.28 229
15035.44 199
15036.60 201
15037.76 201
15038.92 187
15040.07 210
15041.23 211
15042.39 212
15043.55 195
15044.71 193
15045.87 201
15047.02 237
15048.18 197
15049.34 203
15050.50 195
15051.66 191
15052.82 197
15053.98 215
15055.13 226
15056.29 209
15057.45 228
15058.61 214
15059.77 231
15060.93 218
15062.09 201
15063.25 190
15064.40 183
15065.56 195
15066.72 208
15067.88 202
15069.04 217
15070.20 182
15071.36 176
15072.52 177
15073.68 187
15074.84 209
15076.00 182
15077.16 190
15078.32 168
15079.48 194
15080.64 180
15081.80 212
15082.96 163
15084.12 190
15085.28 182
15086.44 177
15087.60 194
15088.76 213
15089.92 201
15091.08 180
15092.24 202
15093.40 202
15094.56 211
15095.72 216
15096.88 180
15098.04 170
15099.20 175
15100.36 182
15101.52 183
15102.68 197
15103.84 184
15105.00 178
15106.16 171
15107.32 152
15108.48 168
15109.64 180
15110.80 211
15111.96 205
15113.13 196
15114.29 196
15115.45 191
15116.61 211
15117.77 181
15118.93 198
15120.09 198
15121.25 204
15122.42 191
15123.58 183
15124.74 190
15125.90 173
15127.06 195
15128.22 172
15129.38 204
15130.55 191
15131.71 197
15132.87 187
15134.03 199
15135.19 184
15136.35 179
15137.52 195
15138.68 189
15139.84 187
15141.00 171
15142.16 199
15143.33 195
15144.49 177
15145.65 188
15146.81 227
15147.97 207
15149.14 191
15150.30 166
15151.46 200
15152.62 180
15153.79 185
15154.95 184
15156.11 195
15157.27 200
15158.44 180
15159.60 180
15160.76 182
15161.93 207
15163.09 189
15164.25 175
15165.41 185
15166.58 196
15167.74 188
15168.90 216
15170.07 192
15171.23 217
15172.39 207
15173.56 206
15174.72 212
15175.88 193
15177.05 201
15178.21 183
15179.37 235
15180.54 185
15181.70 192
15182.86 161
15184.03 175
15185.19 182
15186.36 191
15187.52 174
15188.68 184
15189.85 203
15191.01 221
15192.17 188
15193.34 211
15194.50 213
15195.67 203
15196.83 215
15198.00 211
15199.16 211
15200.32 193
15201.49 169
15202.65 183
15203.82 190
15204.98 194
15206.15 205
15207.31 198
15208.48 191
15209.64 156
15210.80 181
15211.97 187
15213.13 196
15214.30 203
15215.46 186
15216.63 189
15217.79 185
15218.96 211
15220.12 206
15221.29 210
15222.45 186
15223.62 205
15224.78 227
15225.95 241
15227.11 218
15228.28 219
15229.45 216
15230.61 197
15231.78 208
15232.94 217
15234.11 201
15235.27 198
15236.44 216
15237.60 242
15238.77 239
15239.94 196
15241.10 232
15242.27 194
15243.43 214
15244.60 204
15245.77 200
15246.93 226
15248.10 175
15249.26 179
15250.43 179
15251.60 167
15252.76 187
15253.93 189
15255.10 182
15256.26 187
15257.43 170
15258.60 200
15259.76 187
15260.93 193
15262.10 200
15263.26 210
15264.43 207
15265.60 198
15266.76 195
15267.93 196
15269.10 196
15270.26 181
15271.43 200
15272.60 192
15273.76 180
15274.93 167
15276.10 194
15277.27 196
15278.43 193
15279.60 183
15280.77 170
15281.94 156
15283.10 184
15284.27 174
15285.44 182
15286.61 165
15287.77 167
15288.94 200
15290.11 174
15291.28 188
15292.44 171
15293.61 185
15294.78 204
15295.95 187
15297.12 176
15298.28 184
15299.45 192
15300.62 210
15301.79 221
15302.96 198
15304.12 186
15305.29 188
15306.46 192
15307.63 184
15308.80 188
15309.97 162
15311.14 185
15312.30 177
15313.47 180
15314.64 187
15315.81 209
15316.98 203
15318.15 223
15319.32 210
15320.49 186
15321.65 181
15322.82 176
15323.99 187
15325.16 182
15326.33 175
15327.50 189
15328.67 178
15329.84 186
15331.01 171
15332.18 182
15333.35 190
15334.52 183
15335.69 197
15336.85 208
15338.02 189
15339.19 190
15340.36 207
15341.53 199
15342.70 191
15343.87 194
15345.04 183
15346.21 187
15347.38 191
15348.55 176
15349.72 183
15350.89 180
15352.06 160
15353.23 186
15354.40 201
15355.57 195
15356.74 196
15357.91 209
15359.08 220
15360.25 192
15361.43 201
15362.60 178
15363.77 194
15364.94 176
15366.11 148
15367.28 171
15368.45 188
15369.62 160
15370.79 204
15371.96 206
15373.13 160
15374.30 178
15375.47 224
15376.65 256
15377.82 196
15378.99 177
15380.16 191
15381.33 207
15382.50 219
15383.67 175
15384.84 223
15386.02 215
15387.19 183
15388.36 182
15389.53 198
15390.70 209
15391.87 190
15393.04 197
15394.22 210
15395.39 187
15396.56 196
15397.73 193
15398.90 189
15400.08 182
15401.25 189
15402.42 175
15403.59 217
15404.76 192
15405.94 162
15407.11 179
15408.28 167
15409.45 155
15410.63 175
15411.80 206
15412.97 210
15414.14 188
15415.31 184
15416.49 186
15417.66 180
15418.83 172
15420.01 189
15421.18 188
15422.35 199
15423.52 207
15424.70 183
15425.87 188
15427.04 184
15428.22 199
15429.39 192
15430.56 158
15431.73 194
15432.91 185
15434.08 202
15435.25 190
15436.43 181
15437.60 181
15438.77 172
15439.95 195
15441.12 196
15442.30 173
15443.47 188
15444.64 203
15445.82 196
15446.99 187
15448.16 182
15449.34 189
15450.51 189
15451.69 186
15452.86 169
15454.03 177
15455.21 193
15456.38 195
15457.56 183
15458.73 193
15459.90 201
15461.08 175
15462.25 179
15463.43 175
15464.60 174
15465.78 201
15466.95 225
15468.12 191
15469.30 205
15470.47 165
15471.65 201
15472.82 221
15474.00 192
15475.17 212
15476.35 200
15477.52 180
15478.70 181
15479.87 193
15481.05 182
15482.22 185
15483.40 198
15484.57 202
15485.75 154
15486.92 188
15488.10 188
15489.27 208
15490.45 187
15491.62 153
15492.80 157
15493.98 197
15495.15 191
15496.33 174
15497.50 172
15498.68 202
15499.85 187
15501.03 200
15502.21 183
15503.38 177
15504.56 203
15505.73 192
15506.91 184
15508.09 170
15509.26 180
15510.44 194
15511.61 238
15512.79 194
15513.97 176
15515.14 181
15516.32 205
15517.50 203
15518.67 171
15519.85 181
15521.02 167
15522.20 202
15523.38 189
15524.55 195
15525.73 179
15526.91 186
15528.09 197
15529.26 193
15530.44 193
15531.62 201
15532.79 198
15533.97 205
15535.15 190
15536.32 190
15537.50 199
15538.68 211
15539.86 209
15541.03 166
15542.21 174
15543.39 218
15544.57 193
15545.74 191
15546.92 203
15548.10 167
15549.28 208
15550.45 195
15551.63 212
15552.81 169
15553.99 181
15555.16 212
15556.34 209
15557.52 203
15558.70 185
15559.88 207
15561.05 216
15562.23 212
15563.41 183
15564.59 197
15565.77 231
15566.95 232
15568.12 220
15569.30 208
15570.48 213
15571.66 201
15572.84 208
15574.02 190
15575.19 175
15576.37 193
15577.55 239
15578.73 211
15579.91 213
15581.09 222
15582.27 215
15583.45 239
15584.62 239
15585.80 212
15586.98 234
15588.16 258
15589.34 228
15590.52 224
15591.70 227
15592.88 220
15594.06 228
15595.24 235
15596.42 210
15597.60 224
15598.78 214
15599.96 223
15601.14 223
15602.31 215
15603.49 260
15604.67 217
15605.85 194
15607.03 216
15608.21 236
15609.39 214
15610.57 216
15611.75 227
15612.93 228
15614.11 241
15615.29 231
15616.47 220
15617.65 230
15618.83 207
15620.01 257
15621.19 244
15622.38 255
15623.56 238
15624.74 241
15625.92 249
15627.10 267
15628.28 237
15629.46 259
15630.64 255
15631.82 250
15633.00 264
15634.18 194
15635.36 229
15636.54 207
15637.72 220
15638.91 217
15640.09 257
15641.27 228
15642.45 258
15643.63 267
15644.81 259
15645.99 236
15647.17 209
15648.36 229
15649.54 250
15650.72 252
15651.90 282
15653.08 260
15654.26 246
15655.44 287
15656.63 287
15657.81 272
15658.99 247
15660.17 271
15661.35 251
15662.54 254
15663.72 210
15664.90 247
15666.08 248
15667.26 253
15668.45 251
15669.63 221
15670.81 269
15671.99 259
15673.17 268
15674.36 211
15675.54 243
15676.72 263
15677.90 260
15679.09 278
15680.27 275
15681.45 291
15682.63 253
15683.82 304
15685.00 300
15686.18 283
15687.37 263
15688.55 281
15689.73 279
15690.91 261
15692.10 263
15693.28 283
15694.46 275
15695.65 327
15696.83 298
15698.01 286
15699.20 282
15700.38 293
15701.56 301
15702.75 284
15703.93 307
15705.11 301
15706.30 299
15707.48 276
15708.66 296
15709.85 288
15711.03 304
15712.22 306
15713.40 313
15714.58 317
15715.77 332
15716.95 337
15718.14 327
15719.32 345
15720.50 335
15721.69 331
15722.87 343
15724.06 316
15725.24 312
15726.43 326
15727.61 353
15728.79 319
15729.98 309
15731.16 305
15732.35 324
15733.53 321
15734.72 343
15735.90 333
15737.09 315
15738.27 330
15739.46 330
15740.64 347
15741.83 316
15743.01 343
15744.20 334
15745.38 321
15746.57 355
15747.75 335
15748.94 365
15750.12 332
15751.31 323
15752.49 363
15753.68 327
15754.86 352
15756.05 341
15757.23 373
15758.42 338
15759.60 339
15760.79 348
15761.98 364
15763.16 333
15764.35 341
15765.53 329
15766.72 308
15767.90 285
15769.09 332
15770.28 337
15771.46 352
15772.65 303
15773.83 298
15775.02 305
15776.21 311
15777.39 321
15778.58 320
15779.77 298
15780.95 267
15782.14 323
15783.33 322
15784.51 315
15785.70 290
15786.89 287
15788.07 303
15789.26 304
15790.45 287
15791.63 293
15792.82 293
15794.01 254
15795.19 300
15796.38 278
15797.57 278
15798.75 278
15799.94 278
15801.13 278
15802.32 268
15803.50 266
15804.69 231
15805.88 272
15807.06 279
15808.25 270
15809.44 251
15810.63 255
15811.81 256
15813.00 247
15814.19 270
15815.38 247
15816.57 241
15817.75 246
15818.94 261
15820.13 252
15821.32 255
15822.50 256
15823.69 259
15824.88 276
15826.07 256
15827.26 283
15828.44 273
15829.63 256
15830.82 260
15832.01 250
15833.20 253
15834.39 211
15835.57 247
15836.76 244
15837.95 265
15839.14 255
15840.33 233
15841.52 244
15842.71 271
15843.90 261
15845.08 302
15846.27 268
15847.46 254
15848.65 264
15849.84 240
15851.03 248
15852.22 245
15853.41 277
15854.60 253
15855.79 243
15856.97 261
15858.16 249
15859.35 262
15860.54 251
15861.73 251
15862.92 267
15864.11 243
15865.30 264
15866.49 252
15867.68 231
15868.87 262
15870.06 264
15871.25 294
15872.44 247
15873.63 251
15874.82 248
15876.01 267
15877.20 244
15878.39 247
15879.58 259
15880.77 262
15881.96 263
15883.15 248
15884.34 235
15885.53 234
15886.72 239
15887.91 238
15889.10 253
15890.29 257
15891.48 246
15892.67 263
15893.86 255
15895.05 244
15896.24 279
15897.44 273
15898.63 325
15899.82 304
15901.01 272
15902.20 264
15903.39 271
15904.58 285
15905.77 274
15906.96 279
15908.15 257
15909.35 310
15910.54 287
15911.73 259
15912.92 248
15914.11 280
15915.30 301
15916.49 310
15917.69 277
15918.88 259
15920.07 270
15921.26 269
15922.45 267
15923.64 228
15924.84 262
15926.03 238
15927.22 251
15928.41 262
15929.60 249
15930.80 230
15931.99 246
15933.18 242
15934.37 223
15935.56 220
15936.76 233
15937.95 244
15939.14 266
15940.33 241
15941.53 230
15942.72 241
15943.91 255
15945.10 251
15946.30 249
15947.49 226
15948.68 215
15949.87 228
15951.07 219
15952.26 222
15953.45 202
15954.65 218
15955.84 205
15957.03 200
15958.22 219
15959.42 212
15960.61 209
15961.80 218
15963.00 220
15964.19 229
15965.38 241
15966.58 220
15967.77 225
15968.96 218
15970.16 210
15971.35 193
15972.54 223
15973.74 191
15974.93 204
15976.13 210
15977.32 197
15978.51 195
15979.71 223
15980.90 216
15982.09 207
15983.29 240
15984.48 191
15985.68 199
15986.87 178
15988.06 226
15989.26 235
15990.45 239
15991.65 184
15992.84 205
15994.04 219
15995.23 217
15996.43 191
15997.62 192
15998.81 183
16000.01 234
16001.20 222
16002.40 182
16003.59 204
16004.79 199
16005.98 197
16007.18 189
16008.37 195
16009.57 204
16010.76 219
16011.96 231
16013.15 227
16014.35 211
16015.54 211
16016.74 212
16017.93 223
16019.13 197
16020.32 187
16021.52 206
16022.72 224
16023.91 217
16025.11 162
16026.30 178
16027.50 198
16028.69 228
16029.89 177
16031.08 186
16032.28 189
16033.48 195
16034.67 214
16035.87 216
16037.06 178
16038.26 186
16039.46 196
16040.65 200
16041.85 196
16043.05 169
16044.24 202
16045.44 201
16046.63 202
16047.83 181
16049.03 204
16050.22 189
16051.42 186
16052.62 207
16053.81 227
16055.01 212
16056.21 191
16057.40 182
16058.60 187
16059.80 190
16060.99 201
16062.19 234
16063.39 185
16064.58 185
16065.78 200
16066.98 198
16068.18 198
16069.37 171
16070.57 182
16071.77 183
16072.97 219
16074.16 189
16075.36 181
16076.56 189
16077.76 190
16078.95 193
16080.15 188
16081.35 167
16082.55 166
16083.74 213
16084.94 209
16086.14 195
16087.34 170
16088.53 167
16089.73 207
16090.93 185
16092.13 173
16093.33 183
16094.53 203
16095.72 176
16096.92 173
16098.12 183
16099.32 169
16100.52 206
16101.72 192
16102.91 204
16104.11 194
16105.31 176
16106.51 202
16107.71 199
16108.91 196
16110.11 170
16111.30 187
16112.50 203
16113.70 212
16114.90 192
16116.10 193
16117.30 173
16118.50 163
16119.70 192
16120.90 185
16122.10 177
16123.29 157
16124.49 192
16125.69 217
16126.89 179
16128.09 163
16129.29 171
16130.49 208
16131.69 177
16132.89 197
16134.09 193
16135.29 195
16136.49 200
16137.69 186
16138.89 185
16140.09 175
16141.29 236
16142.49 218
16143.69 167
16144.89 170
16146.09 181
16147.29 224
16148.49 240
16149.69 170
16150.89 185
16152.09 206
16153.29 210
16154.49 189
16155.69 166
16156.89 164
16158.09 173
16159.29 215
16160.49 209
16161.69 198
16162.89 184
16164.09 177
16165.30 185
16166.50 184
16167.70 161
16168.90 201
16170.10 196
16171.30 165
16172.50 161
16173.70 182
16174.90 193
16176.10 209
16177.31 199
16178.51 161
16179.71 195
16180.91 197
16182.11 189
16183.31 188
16184.51 171
16185.72 192
16186.92 190
16188.12 211
16189.32 195
16190.52 177
16191.72 184
16192.93 200
16194.13 177
16195.33 172
16196.53 189
16197.73 225
16198.94 217
16200.14 211
16201.34 218
16202.54 233
16203.74 206
16204.95 220
16206.15 186
16207.35 171
16208.55 172
16209.76 202
16210.96 186
16212.16 188
16213.36 180
16214.57 191
16215.77 240
16216.97 218
16218.17 221
16219.38 210
16220.58 191
16221.78 199
16222.99 183
16224.19 208
16225.39 197
16226.59 218
16227.80 214
16229.00 185
16230.20 196
16231.41 219
16232.61 236
16233.81 194
16235.02 201
16236.22 230
16237.42 225
16238.63 217
16239.83 203
16241.04 219
16242.24 188
16243.44 216
16244.65 201
16245.85 212
16247.05 201
16248.26 214
16249.46 249
16250.67 230
16251.87 235
16253.07 215
16254.28 210
16255.48 242
16256.69 189
16257.89 204
16259.09 217
16260.30 217
16261.50 233
16262.71 201
16263.91 199
16265.12 231
16266.32 235
16267.53 245
16268.73 223
16269.94 212
16271.14 218
16272.34 231
16273.55 219
16274.75 223
16275.96 222
16277.16 222
16278.37 242
16279.57 230
16280.78 222
16281.98 242
16283.19 207
16284.39 254
16285.60 258
16286.81 282
16288.01 250
16289.22 213
16290.42 241
16291.63 232
16292.83 252
16294.04 243
16295.24 259
16296.45 230
16297.66 234
16298.86 238
16300.07 226
16301.27 219
16302.48 237
16303.68 226
16304.89 256
16306.10 256
16307.30 240
16308.51 233
16309.71 215
16310.92 226
16312.13 215
16313.33 226
16314.54 234
16315.75 238
16316.95 220
16318.16 237
16319.37 262
16320.57 236
16321.78 210
16322.99 256
16324.19 233
16325.40 222
16326.61 223
16327.81 198
16329.02 210
16330.23 229
16331.43 192
16332.64 233
16333.85 223
16335.05 211
16336.26 215
16337.47 202
16338.68 207
16339.88 218
16341.09 239
16342.30 215
16343.51 192
16344.71 206
16345.92 226
16347.13 215
16348.34 214
16349.54 188
16350.75 185
16351.96 177
16353.17 221
16354.37 227
16355.58 207
16356.79 192
16358.00 207
16359.21 229
16360.41 211
16361.62 154
16362.83 209
16364.04 172
16365.25 214
16366.45 209
16367.66 196
16368.87 208
16370.08 197
16371.29 189
16372.50 199
16373.71 178
16374.91 211
16376.12 193
16377.33 199
16378.54 190
16379.75 178
16380.96 165
16382.17 187
16383.38 174
16384.58 193
16385.79 197
16387.00 185
16388.21 205
16389.42 199
16390.63 175
16391.84 192
16393.05 192
16394.26 174
16395.47 175
16396.68 167
16397.89 205
16399.09 165
16400.30 195
16401.51 208
16402.72 161
16403.93 194
16405.14 189
16406.35 171
16407.56 166
16408.77 197
16409.98 188
16411.19 182
16412.40 178
16413.61 183
16414.82 170
16416.03 148
16417.24 161
16418.45 169
16419.66 176
16420.87 165
16422.08 158
16423.29 161
16424.50 170
16425.71 163
16426.92 186
16428.14 202
16429.35 188
16430.56 187
16431.77 206
16432.98 176
16434.19 155
16435.40 208
16436.61 190
16437.82 172
16439.03 154
16440.24 188
16441.45 203
16442.67 179
16443.88 147
16445.09 169
16446.30 161
16447.51 183
16448.72 169
16449.93 180
16451.14 187
16452.36 170
16453.57 176
16454.78 163
16455.99 187
16457.20 145
16458.41 184
16459.63 170
16460.84 189
16462.05 173
16463.26 163
16464.47 140
16465.68 165
16466.90 165
16468.11 174
16469.32 171
16470.53 151
16471.74 167
16472.96 165
16474.17 161
16475.38 185
16476.59 173
16477.81 189
16479.02 155
16480.23 176
16481.44 165
16482.66 163
16483.87 162
16485.08 180
16486.29 141
16487.51 180
16488.72 167
16489.93 179
16491.15 195
16492.36 156
16493.57 152
16494.78 180
16496.00 143
16497.21 164
16498.42 166
16499.64 164
16500.85 154
16502.06 153
16503.28 140
16504.49 174
16505.70 193
16506.92 166
16508.13 175
16509.34 175
16510.56 167
16511.77 172
16512.98 174
16514.20 169
16515.41 153
16516.63 166
16517.84 174
16519.05 152
16520.27 162
16521.48 155
16522.70 156
16523.91 139
16525.12 161
16526.34 150
16527.55 173
16528.77 194
16529.98 146
16531.20 144
16532.41 125
16533.62 155
16534.84 169
16536.05 178
16537.27 145
16538.48 139
16539.70 155
16540.91 179
16542.13 169
16543.34 136
16544.56 153
16545.77 185
16546.99 189
16548.20 177
16549.42 138
16550.63 151
16551.85 154
16553.06 171
16554.28 150
16555.49 146
16556.71 169
16557.92 181
16559.14 163
16560.35 153
16561.57 162
16562.78 151
16564.00 181
16565.21 155
16566.43 150
16567.65 161
16568.86 160
16570.08 164
16571.29 138
16572.51 159
16573.73 138
16574.94 172
16576.16 172
16577.37 185
16578.59 160
16579.81 141
16581.02 151
16582.24 169
16583.45 145
16584.67 169
16585.89 165
16587.10 153
16588.32 143
16589.54 170
16590.75 167
16591.97 170
16593.19 165
16594.40 165
16595.62 175
16596.84 153
16598.05 173
16599.27 186
16600.49 176
16601.70 145
16602.92 161
16604.14 159
16605.35 157
16606.57 162
16607.79 149
16609.01 163
16610.22 165
16611.44 159
16612.66 152
16613.88 174
16615.09 161
16616.31 160
16617.53 172
16618.75 172
16619.96 116
16621.18 153
16622.40 188
16623.62 156
16624.83 134
16626.05 154
16627.27 171
16628.49 152
16629.71 159
16630.92 149
16632.14 178
16633.36 190
16634.58 156
16635.80 158
16637.01 152
16638.23 164
16639.45 158
16640.67 146
16641.89 158
16643.11 166
16644.32 179
16645.54 165
16646.76 157
16647.98 156
16649.20 160
16650.42 158
16651.64 164
16652.86 136
16654.07 128
16655.29 183
16656.51 157
16657.73 161
16658.95 187
16660.17 170
16661.39 146
16662.61 156
16663.83 167
16665.05 156
16666.27 176
16667.48 202
16668.70 195
16669.92 175
16671.14 142
16672.36 180
16673.58 151
16674.80 143
16676.02 170
16677.24 171
16678.46 144
16679.68 136
16680.90 142
16682.12 178
16683.34 173
16684.56 135
16685.78 139
16687.00 162
16688.22 196
16689.44 146
16690.66 136
16691.88 146
16693.10 156
16694.32 187
16695.54 163
16696.76 168
16697.98 153
16699.20 180
16700.42 168
16701.64 129
16702.87 140
16704.09 155
16705.31 165
16706.53 170
16707.75 145
16708.97 141
16710.19 157
16711.41 147
16712.63 156
16713.85 143
16715.07 163
16716.30 166
16717.52 134
16718.74 130
16719.96 134
16721.18 143
16722.40 176
16723.62 144
16724.85 144
16726.07 181
16727.29 163
16728.51 160
16729.73 148
16730.95 156
16732.17 161
16733.40 158
16734.62 147
16735.84 144
16737.06 156
16738.28 156
16739.51 172
16740.73 151
16741.95 153
16743.17 178
16744.39 173
16745.62 191
16746.84 154
16748.06 148
16749.28 150
16750.51 181
16751.73 175
16752.95 140
16754.17 185
16755.40 183
16756.62 143
16757.84 155
16759.06 173
16760.29 156
16761.51 171
16762.73 165
16763.96 149
16765.18 138
16766.40 156
16767.62 171
16768.85 130
16770.07 130
16771.29 163
16772.52 179
16773.74 158
16774.96 178
16776.19 139
16777.41 192
16778.63 174
16779.86 151
16781.08 156
16782.30 147
16783.53 176
16784.75 144
16785.97 147
16787.20 139
16788.42 146
16789.65 171
16790.87 171
16792.09 171
16793.32 150
16794.54 165
16795.77 168
16796.99 167
16798.21 169
16799.44 145
16800.66 144
16801.89 126
16803.11 167
16804.34 151
16805.56 149
16806.78 126
16808.01 132
16809.23 163
16810.46 153
16811.68 161
16812.91 128
16814.13 171
16815.36 167
16816.58 146
16817.81 151
16819.03 138
16820.26 151
16821.48 143
16822.71 170
16823.93 162
16825.16 147
16826.38 157
16827.61 174
16828.83 198
16830.06 177
16831.28 152
16832.51 188
16833.73 164
16834.96 166
16836.19 139
16837.41 165
16838.64 185
16839.86 186
16841.09 157
16842.31 160
16843.54 127
16844.76 150
16845.99 168
16847.22 179
16848.44 198
16849.67 187
16850.89 166
16852.12 172
16853.35 184
16854.57 197
16855.80 169
16857.03 194
16858.25 177
16859.48 184
16860.71 203
16861.93 170
16863.16 147
16864.38 168
16865.61 159
16866.84 164
16868.06 197
16869.29 200
16870.52 192
16871.74 176
16872.97 179
16874.20 186
16875.43 206
16876.65 205
16877.88 203
16879.11 178
16880.33 199
16881.56 188
16882.79 199
16884.02 223
16885.24 194
16886.47 189
16887.70 200
16888.93 208
16890.15 217
16891.38 193
16892.61 200
16893.84 230
16895.06 201
16896.29 194
16897.52 180
16898.75 221
16899.97 211
16901.20 189
16902.43 187
16903.66 221
16904.89 183
16906.11 178
16907.34 175
16908.57 178
16909.80 177
16911.03 198
16912.26 143
16913.48 155
16914.71 175
16915.94 181
16917.17 151
16918.40 163
16919.63 208
16920.85 199
16922.08 185
16923.31 178
16924.54 158
16925.77 161
16927.00 193
16928.23 169
16929.46 165
16930.69 171
16931.91 165
16933.14 176
16934.37 169
16935.60 145
16936.83 161
16938.06 173
16939.29 162
16940.52 170
16941.75 162
16942.98 190
16944.21 173
16945.44 168
16946.67 169
16947.90 160
16949.13 180
16950.35 176
16951.58 146
16952.81 147
16954.04 151
16955.27 179
16956.50 173
16957.73 157
16958.96 169
16960.19 166
16961.42 156
16962.65 161
16963.88 162
16965.11 159
16966.34 152
16967.58 156
16968.81 161
16970.04 185
16971.27 184
16972.50 156
16973.73 149
16974.96 164
16976.19 156
16977.42 152
16978.65 115
16979.88 156
16981.11 150
16982.34 171
16983.57 175
16984.80 143
16986.04 180
16987.27 170
16988.50 174
16989.73 165
16990.96 158
16992.19 167
16993.42 176
16994.65 151
16995.88 189
16997.12 170
16998.35 160
16999.58 163
17000.81 159
17002.04 152
17003.27 155
17004.51 170
17005.74 165
17006.97 146
17008.20 130
17009.43 163
17010.66 184
17011.90 162
17013.13 147
17014.36 162
17015.59 167
17016.82 183
17018.06 167
17019.29 160
17020.52 165
17021.75 139
17022.99 150
17024.22 139
17025.45 145
17026.68 149
17027.92 161
17029.15 154
17030.38 151
17031.61 148
17032.85 158
17034.08 167
17035.31 146
17036.54 148
17037.78 171
17039.01 169
17040.24 184
17041.48 165
17042.71 158
17043.94 167
17045.18 157
17046.41 148
17047.64 162
17048.88 162
17050.11 149
17051.34 180
17052.58 156
17053.81 171
17055.04 173
17056.28 169
17057.51 143
17058.74 161
17059.98 155
17061.21 136
17062.44 164
17063.68 149
17064.91 163
17066.15 144
17067.38 140
17068.61 165
17069.85 150
17071.08 148
17072.32 142
17073.55 155
17074.78 171
17076.02 154
17077.25 143
17078.49 136
17079.72 152
17080.96 158
17082.19 162
17083.42 144
17084.66 144
17085.89 150
17087.13 188
17088.36 174
17089.60 166
17090.83 144
17092.07 148
17093.30 167
17094.54 143
17095.77 148
17097.01 141
17098.24 172
17099.48 159
17100.71 154
17101.95 142
17103.18 144
17104.42 162
17105.65 161
17106.89 179
17108.12 128
17109.36 153
17110.60 185
17111.83 188
17113.07 149
17114.30 156
17115.54 169
17116.77 179
17118.01 175
17119.25 170
17120.48 137
17121.72 128
17122.95 158
17124.19 146
17125.43 164
17126.66 146
17127.90 147
17129.13 165
17130.37 153
17131.61 133
17132.84 134
17134.08 135
17135.32 149
17136.55 141
17137.79 149
17139.02 150
17140.26 145
17141.50 165
17142.73 144
17143.97 159
17145.21 137
17146.44 141
17147.68 141
17148.92 135
17150.16 136
17151.39 154
17152.63 147
17153.87 137
17155.10 145
17156.34 161
17157.58 177
17158.82 157
17160.05 141
17161.29 135
17162.53 116
17163.76 119
17165.00 150
17166.24 142
17167.48 144
17168.72 138
17169.95 154
17171.19 122
17172.43 147
17173.67 149
17174.90 153
17176.14 158
17177.38 183
17178.62 142
17179.86 137
17181.09 155
17182.33 152
17183.57 165
17184.81 161
17186.05 147
17187.28 140
17188.52 160
17189.76 157
17191.00 148
17192.24 139
17193.48 123
17194.72 141
17195.95 132
17197.19 138
17198.43 147
17199.67 166
17200.91 141
17202.15 139
17203.39 154
17204.63 149
17205.86 141
17207.10 170
17208.34 149
17209.58 140
17210.82 131
17212.06 169
17213.30 138
17214.54 159
17215.78 162
17217.02 161
17218.26 147
17219.50 137
17220.74 146
17221.97 139
17223.21 160
17224.45 157
17225.69 149
17226.93 151
17228.17 143
17229.41 132
17230.65 137
17231.89 129
17233.13 137
17234.37 139
17235.61 155
17236.85 162
17238.09 150
17239.33 152
17240.57 146
17241.81 142
17243.05 138
17244.29 140
17245.53 159
17246.77 154
17248.02 148
17249.26 164
17250.50 157
17251.74 119
17252.98 132
17254.22 177
17255.46 161
17256.70 129
17257.94 132
17259.18 149
17260.42 169
17261.66 146
17262.90 156
17264.15 142
17265.39 153
17266.63 137
17267.87 162
17269.11 174
17270.35 144
17271.59 162
17272.83 152
17274.08 149
17275.32 153
17276.56 153
17277.80 165
17279.04 144
17280.28 159
17281.52 157
17282.77 146
17284.01 157
17285.25 148
17286.49 144
17287.73 162
17288.98 160
17290.22 146
17291.46 148
17292.70 173
17293.94 136
17295.19 136
17296.43 119
17297.67 152
17298.91 172
17300.16 182
17301.40 154
17302.64 174
17303.88 150
17305.13 171
17306.37 156
17307.61 161
17308.85 158
17310.10 162
17311.34 153
17312.58 156
17313.82 135
17315.07 156
17316.31 154
17317.55 137
17318.80 116
17320.04 124
17321.28 169
17322.53 161
17323.77 165
17325.01 154
17326.26 130
17327.50 126
17328.74 164
17329.99 133
17331.23 130
17332.47 137
17333.72 176
17334.96 164
17336.20 134
17337.45 142
17338.69 150
17339.93 155
17341.18 137
17342.42 145
17343.67 138
17344.91 131
17346.15 154
17347.40 144
17348.64 143
17349.89 166
17351.13 140
17352.37 143
17353.62 124
17354.86 128
17356.11 135
17357.35 144
17358.60 139
17359.84 133
17361.09 155
17362.33 161
17363.57 152
17364.82 138
17366.06 151
17367.31 148
17368.55 164
17369.80 144
17371.04 148
17372.29 161
17373.53 150
17374.78 143
17376.02 140
17377.27 144
17378.51 137
17379.76 168
17381.00 131
17382.25 159
17383.50 135
17384.74 153
17385.99 142
17387.23 159
17388.48 155
17389.72 154
17390.97 145
17392.21 144
17393.46 128
17394.71 141
17395.95 146
17397.20 135
17398.44 130
17399.69 141
17400.93 136
17402.18 131
17403.43 138
17404.67 152
17405.92 155
17407.17 137
17408.41 183
17409.66 167
17410.90 141
17412.15 141
17413.40 148
17414.64 146
17415.89 144
17417.14 143
17418.38 130
17419.63 158
17420.88 142
17422.12 151
17423.37 148
17424.62 165
17425.86 141
17427.11 135
17428.36 151
17429.60 156
17430.85 143
17432.10 146
17433.35 136
17434.59 141
17435.84 161
17437.09 160
17438.33 160
17439.58 135
17440.83 142
17442.08 179
17443.32 137
17444.57 151
17445.82 157
17447.07 164
17448.32 141
17449.56 136
17450.81 144
17452.06 129
17453.31 149
17454.55 134
17455.80 135
17457.05 163
17458.30 188
17459.55 144
17460.79 141
17462.04 143
17463.29 125
17464.54 142
17465.79 172
17467.04 172
17468.28 119
17469.53 138
17470.78 146
17472.03 120
17473.28 124
17474.53 110
17475.78 136
17477.02 152
17478.27 162
17479.52 140
17480.77 132
17482.02 144
17483.27 156
17484.52 156
17485.77 132
17487.02 147
17488.26 134
17489.51 144
17490.76 145
17492.01 155
17493.26 120
17494.51 132
17495.76 139
17497.01 156
17498.26 149
17499.51 123
17500.76 142
17502.01 155
17503.26 145
17504.51 127
17505.76 133
17507.01 164
17508.26 144
17509.51 123
17510.76 126
17512.01 141
17513.26 123
17514.51 144
17515.76 135
17517.01 133
17518.26 146
17519.51 136
17520.76 137
17522.01 146
17523.26 132
17524.51 124
17525.76 137
17527.01 113
17528.26 129
17529.51 149
17530.76 140
17532.01 127
17533.26 149
17534.51 128
17535.76 141
17537.01 149
17538.27 138
17539.52 154
17540.77 135
17542.02 141
17543.27 150
17544.52 148
17545.77 128
17547.02 147
17548.27 155
17549.53 130
17550.78 160
17552.03 125
17553.28 162
17554.53 141
17555.78 143
17557.03 137
17558.29 147
17559.54 146
17560.79 144
17562.04 109
17563.29 136
17564.54 134
17565.80 136
17567.05 129
17568.30 155
17569.55 161
17570.80 159
17572.06 152
17573.31 172
17574.56 156
17575.81 140
17577.07 156
17578.32 130
17579.57 128
17580.82 144
17582.08 128
17583.33 117
17584.58 139
17585.83 146
17587.09 149
17588.34 141
17589.59 128
17590.84 157
17592.10 154
17593.35 147
17594.60 150
17595.86 131
17597.11 146
17598.36 157
17599.61 160
17600.87 129
17602.12 169
17603.37 159
17604.63 138
17605.88 136
17607.13 146
17608.39 145
17609.64 144
17610.89 133
17612.15 128
17613.40 127
17614.66 154
17615.91 141
17617.16 149
17618.42 140
17619.67 142
17620.92 143
17622.18 164
17623.43 139
17624.69 146
17625.94 126
17627.19 139
17628.45 141
17629.70 136
17630.96 138
17632.21 135
17633.47 133
17634.72 121
17635.97 151
17637.23 126
17638.48 139
17639.74 133
17640.99 145
17642.25 124
17643.50 129
17644.76 143
17646.01 166
17647.27 146
17648.52 140
17649.78 154
17651.03 160
17652.28 153
17653.54 139
17654.80 150
17656.05 163
17657.31 157
17658.56 131
17659.82 138
17661.07 132
17662.33 148
17663.58 128
17664.84 125
17666.09 147
17667.35 129
17668.60 135
17669.86 133
17671.11 141
17672.37 145
17673.63 148
17674.88 163
17676.14 142
17677.39 131
17678.65 129
17679.91 140
17681.16 149
17682.42 110
17683.67 134
17684.93 149
17686.19 139
17687.44 130
17688.70 131
17689.95 134
17691.21 159
17692.47 149
17693.72 147
17694.98 133
17696.24 129
17697.49 171
17698.75 124
17700.01 156
17701.26 132
17702.52 158
17703.78 126
17705.03 135
17706.29 127
17707.55 154
17708.81 145
17710.06 154
17711.32 133
17712.58 122
17713.83 125
17715.09 116
17716.35 155
17717.61 130
17718.86 150
17720.12 127
17721.38 122
17722.63 124
17723.89 139
17725.15 129
17726.41 136
17727.67 136
17728.92 142
17730.18 122
17731.44 118
17732.70 128
17733.95 138
17735.21 142
17736.47 145
17737.73 130
17738.99 149
17740.24 138
17741.50 141
17742.76 148
17744.02 103
17745.28 143
17746.54 128
17747.79 125
17749.05 125
17750.31 145
17751.57 160
17752.83 140
17754.09 153
17755.35 150
17756.60 129
17757.86 116
17759.12 142
17760.38 127
17761.64 124
17762.90 139
17764.16 152
17765.42 143
17766.67 146
17767.93 130
17769.19 149
17770.45 135
17771.71 125
17772.97 141
17774.23 131
17775.49 155
17776.75 156
17778.01 147
17779.27 138
17780.53 171
17781.79 146
17783.05 144
17784.31 124
17785.57 135
17786.83 145
17788.09 131
17789.35 126
17790.61 123
17791.87 146
17793.13 142
17794.39 142
17795.65 158
17796.91 127
17798.17 139
17799.43 155
17800.69 121
17801.95 139
17803.21 156
17804.47 168
17805.73 132
17806.99 150
17808.25 141
17809.51 178
17810.77 152
17812.03 119
17813.29 115
17814.55 138
17815.81 163
17817.07 143
17818.33 125
17819.60 126
17820.86 130
17822.12 125
17823.38 134
17824.64 141
17825.90 128
17827.16 130
17828.42 164
17829.68 127
17830.95 130
17832.21 137
17833.47 136
17834.73 130
17835.99 98
17837.25 122
17838.51 141
17839.78 123
17841.04 124
17842.30 118
17843.56 129
17844.82 122
17846.08 162
17847.35 119
17848.61 125
17849.87 154
17851.13 131
17852.39 140
17853.66 124
17854.92 150
17856.18 137
17857.44 135
17858.71 132
17859.97 112
17861.23 120
17862.49 125
17863.76 141
17865.02 139
17866.28 148
17867.54 131
17868.81 126
17870.07 142
17871.33 114
17872.59 108
17873.86 123
17875.12 143
17876.38 123
17877.65 107
17878.91 135
17880.17 139
17881.44 136
17882.70 123
17883.96 118
17885.22 127
17886.49 125
17887.75 125
17889.01 121
17890.28 146
17891.54 142
17892.81 125
17894.07 129
17895.33 119
17896.60 138
17897.86 112
17899.12 101
17900.39 113
17901.65 128
17902.92 133
17904.18 141
17905.44 136
17906.71 126
17907.97 128
17909.24 125
17910.50 124
17911.76 145
17913.03 143
17914.29 144
17915.56 118
17916.82 112
17918.09 135
17919.35 132
17920.61 123
17921.88 122
17923.14 131
17924.41 139
17925.67 135
17926.94 121
17928.20 134
17929.47 137
17930.73 142
17932.00 171
17933.26 142
17934.53 130
17935.79 150
17937.06 137
17938.32 136
17939.59 128
17940.85 114
17942.12 104
17943.38 132
17944.65 122
17945.91 127
17947.18 130
17948.44 140
17949.71 139
17950.98 137
17952.24 127
17953.51 138
17954.77 103
17956.04 125
17957.30 124
17958.57 144
17959.84 133
17961.10 119
17962.37 108
17963.63 120
17964.90 119
17966.17 118
17967.43 111
17968.70 129
17969.96 154
17971.23 133
17972.50 128
17973.76 113
17975.03 93
17976.30 109
17977.56 131
17978.83 127
17980.10 120
17981.36 122
17982.63 154
17983.90 125
17985.16 128
17986.43 121
17987.70 140
17988.96 125
17990.23 118
17991.50 116
17992.76 106
17994.03 130
17995.30 121
17996.57 137
17997.83 115
17999.10 105
18000.37 106
18001.64 118
18002.90 112
18004.17 122
18005.44 112
18006.71 141
18007.97 126
18009.24 119
18010.51 112
18011.78 128
18013.04 117
18014.31 123
18015.58 103
18016.85 120
18018.12 110
18019.38 123
18020.65 121
18021.92 134
18023.19 144
18024.46 112
18025.72 116
18026.99 97
18028.26 118
18029.53 125
18030.80 110
18032.07 121
18033.33 115
18034.60 116
18035.87 115
18037.14 106
18038.41 104
18039.68 99
18040.95 104
18042.22 113
18043.48 92
18044.75 105
18046.02 125
18047.29 118
18048.56 127
18049.83 95
18051.10 105
18052.37 106
18053.64 149
18054.91 121
18056.17 111
18057.44 126
18058.71 127
18059.98 110
18061.25 135
18062.52 113
18063.79 99
18065.06 103
18066.33 119
18067.60 96
18068.87 104
18070.14 117
18071.41 135
18072.68 133
18073.95 117
18075.22 103
18076.49 132
18077.76 130
18079.03 81
18080.30 109
18081.57 103
18082.84 113
18084.11 115
18085.38 123
18086.65 114
18087.92 122
18089.19 117
18090.46 114
18091.73 137
18093.00 107
18094.27 122
18095.55 127
18096.82 130
18098.09 124
18099.36 145
18100.63 152
18101.90 114
18103.17 100
18104.44 114
18105.71 108
18106.98 113
18108.25 120
18109.53 152
18110.80 113
18112.07 117
18113.34 132
18114.61 115
18115.88 102
18117.15 105
18118.43 116
18119.70 107
18120.97 124
18122.24 97
18123.51 109
18124.78 121
18126.05 117
18127.33 120
18128.60 125
18129.87 121
18131.14 124
18132.41 119
18133.69 145
18134.96 161
18136.23 129
18137.50 140
18138.77 108
18140.05 100
18141.32 119
18142.59 114
18143.86 107
18145.14 116
18146.41 122
18147.68 125
18148.95 119
18150.23 113
18151.50 118
18152.77 107
18154.04 129
18155.32 120
18156.59 112
18157.86 119
18159.14 133
18160.41 141
18161.68 143
18162.96 103
18164.23 121
18165.50 108
18166.77 93
18168.05 144
18169.32 121
18170.59 111
18171.87 119
18173.14 115
18174.41 96
18175.69 120
18176.96 107
18178.24 132
18179.51 114
18180.78 130
18182.06 117
18183.33 120
18184.60 91
18185.88 103
18187.15 115
18188.43 109
18189.70 132
18190.97 120
18192.25 105
18193.52 106
18194.80 108
18196.07 116
18197.34 135
18198.62 118
18199.89 119
18201.17 136
18202.44 132
18203.72 99
18204.99 112
18206.27 105
18207.54 107
18208.82 90
18210.09 99
18211.36 122
18212.64 136
18213.91 110
18215.19 105
18216.46 123
18217.74 131
18219.01 112
18220.29 102
18221.56 131
18222.84 127
18224.11 130
18225.39 108
18226.67 122
18227.94 112
18229.22 114
18230.49 132
18231.77 118
18233.04 117
18234.32 113
18235.59 121
18236.87 93
18238.14 109
18239.42 114
18240.70 117
18241.97 112
18243.25 106
18244.52 110
18245.80 114
18247.08 118
18248.35 105
18249.63 109
18250.90 106
18252.18 109
18253.46 102
18254.73 101
18256.01 96
18257.29 112
18258.56 108
18259.84 100
18261.11 114
18262.39 102
18263.67 115
18264.94 95
18266.22 113
18267.50 106
18268.77 117
18270.05 94
18271.33 105
18272.61 92
18273.88 121
18275.16 116
18276.44 125
18277.71 105
18278.99 108
18280.27 108
18281.54 122
18282.82 101
18284.10 113
18285.38 114
18286.65 103
18287.93 109
18289.21 94
18290.49 137
18291.76 142
18293.04 113
18294.32 107
18295.60 116
18296.88 124
18298.15 119
18299.43 118
18300.71 108
18301.99 98
18303.26 113
18304.54 123
18305.82 114
18307.10 101
18308.38 109
18309.66 104
18310.93 110
18312.21 95
18313.49 107
18314.77 104
18316.05 114
18317.33 104
18318.60 84
18319.88 104
18321.16 101
18322.44 130
18323.72 97
18325.00 107
18326.28 108
18327.55 117
18328.83 121
18330.11 106
18331.39 121
18332.67 136
18333.95 131
18335.23 131
18336.51 101
18337.79 119
18339.07 121
18340.35 120
18341.62 98
18342.90 100
18344.18 120
18345.46 99
18346.74 108
18348.02 123
18349.30 105
18350.58 94
18351.86 125
18353.14 114
18354.42 103
18355.70 112
18356.98 118
18358.26 145
18359.54 98
18360.82 112
18362.10 127
18363.38 125
18364.66 135
18365.94 117
18367.22 113
18368.50 97
18369.78 93
18371.06 112
18372.34 120
18373.62 117
18374.90 106
18376.18 122
18377.46 124
18378.74 128
18380.03 114
18381.31 131
18382.59 108
18383.87 110
18385.15 113
18386.43 105
18387.71 124
18388.99 107
18390.27 99
18391.55 95
18392.83 101
18394.12 114
18395.40 110
18396.68 106
18397.96 131
18399.24 109
18400.52 112
18401.80 99
18403.08 78
18404.37 98
18405.65 97
18406.93 126
18408.21 115
18409.49 107
18410.77 95
18412.06 104
18413.34 112
18414.62 102
18415.90 85
18417.18 104
18418.47 114
18419.75 109
18421.03 103
18422.31 124
18423.59 118
18424.88 90
18426.16 98
18427.44 115
18428.72 116
18430.01 98
18431.29 106
18432.57 112
18433.85 119
18435.14 116
18436.42 120
18437.70 109
18438.98 117
18440.27 105
18441.55 102
18442.83 102
18444.12 105
18445.40 99
18446.68 91
18447.96 102
18449.25 99
18450.53 98
18451.81 80
18453.10 84
18454.38 114
18455.66 107
18456.95 87
18458.23 102
18459.51 96
18460.80 127
18462.08 118
18463.36 112
18464.65 112
18465.93 108
18467.22 97
18468.50 107
18469.78 120
18471.07 81
18472.35 103
18473.63 106
18474.92 136
18476.20 113
18477.49 105
18478.77 89
18480.05 117
18481.34 105
18482.62 112
18483.91 116
18485.19 102
18486.48 96
18487.76 113
18489.04 104
18490.33 109
18491.61 111
18492.90 110
18494.18 118
18495.47 95
18496.75 113
18498.04 107
18499.32 116
18500.61 99
18501.89 108
18503.18 118
18504.46 109
18505.75 118
18507.03 113
18508.32 103
18509.60 97
18510.89 111
18512.17 108
18513.46 126
18514.74 106
18516.03 122
18517.31 122
18518.60 111
18519.89 113
18521.17 112
18522.46 118
18523.74 118
18525.03 101
18526.31 94
18527.60 126
18528.89 121
18530.17 105
18531.46 93
18532.74 118
18534.03 109
18535.32 110
18536.60 117
18537.89 95
18539.17 107
18540.46 117
18541.75 122
18543.03 113
18544.32 121
18545.61 110
18546.89 97
18548.18 108
18549.47 116
18550.75 99
18552.04 115
18553.33 120
18554.61 95
18555.90 96
18557.19 86
18558.47 100
18559.76 115
18561.05 125
18562.33 113
18563.62 131
18564.91 109
18566.19 126
18567.48 103
18568.77 109
18570.06 140
18571.34 120
18572.63 108
18573.92 108
18575.21 128
18576.49 114
18577.78 149
18579.07 112
18580.36 130
18581.64 121
18582.93 104
18584.22 115
18585.51 111
18586.80 113
18588.08 99
18589.37 125
18590.66 130
18591.95 117
18593.24 118
18594.52 120
18595.81 108
18597.10 119
18598.39 145
18599.68 130
18600.96 135
18602.25 131
18603.54 133
18604.83 132
18606.12 127
18607.41 114
18608.70 128
18609.98 136
18611.27 127
18612.56 120
18613.85 102
18615.14 124
18616.43 136
18617.72 111
18619.01 105
18620.30 128
18621.58 107
18622.87 115
18624.16 91
18625.45 111
18626.74 110
18628.03 118
18629.32 130
18630.61 133
18631.90 112
18633.19 109
18634.48 146
18635.77 135
18637.06 116
18638.35 121
18639.64 129
18640.93 114
18642.22 135
18643.51 124
18644.80 109
18646.09 97
18647.38 103
18648.67 107
18649.96 91
18651.25 107
18652.54 99
18653.83 110
18655.12 108
18656.41 174
18657.70 128
18658.99 101
18660.28 105
18661.57 118
18662.86 118
18664.15 111
18665.44 117
18666.73 124
18668.02 108
18669.31 102
18670.60 138
18671.89 131
18673.18 106
18674.48 121
18675.77 109
18677.06 121
18678.35 113
18679.64 114
18680.93 118
18682.22 107
18683.51 122
18684.80 119
18686.10 107
18687.39 120
18688.68 117
18689.97 111
18691.26 112
18692.55 116
18693.84 110
18695.14 95
18696.43 86
18697.72 99
18699.01 104
18700.30 117
18701.60 125
18702.89 112
18704.18 84
18705.47 103
18706.76 117
18708.06 125
18709.35 109
18710.64 96
18711.93 98
18713.22 105
18714.52 107
18715.81 112
18717.10 110
18718.39 109
18719.69 121
18720.98 92
18722.27 127
18723.56 110
18724.86 104
18726.15 104
18727.44 123
18728.73 103
18730.03 99
18731.32 102
18732.61 118
18733.91 98
18735.20 111
18736.49 109
18737.79 104
18739.08 105
18740.37 119
18741.66 99
18742.96 98
18744.25 128
18745.54 119
18746.84 128
18748.13 122
18749.43 109
18750.72 93
18752.01 111
18753.31 108
18754.60 106
18755.89 85
18757.19 102
18758.48 116
18759.77 95
18761.07 109
18762.36 105
18763.66 120
18764.95 109
18766.24 109
18767.54 101
18768.83 126
18770.13 115
18771.42 114
18772.72 114
18774.01 113
18775.30 112
18776.60 122
18777.89 111
18779.19 99
18780.48 103
18781.78 104
18783.07 95
18784.37 101
18785.66 118
18786.96 94
18788.25 94
18789.55 100
18790.84 105
18792.14 119
18793.43 97
18794.73 128
18796.02 110
18797.32 101
18798.61 110
18799.91 104
18801.20 116
18802.50 124
18803.79 106
18805.09 106
18806.38 106
18807.68 108
18808.97 131
18810.27 114
18811.57 110
18812.86 103
18814.16 92
18815.45 104
18816.75 119
18818.05 105
18819.34 113
18820.64 107
18821.93 107
18823.23 126
18824.53 122
18825.82 102
18827.12 90
18828.41 93
18829.71 106
18831.01 116
18832.30 110
18833.60 104
18834.90 111
18836.19 105
18837.49 135
18838.79 107
18840.08 94
18841.38 107
18842.68 129
18843.97 125
18845.27 96
18846.57 119
18847.86 92
18849.16 119
18850.46 120
18851.75 115
18853.05 91
18854.35 99
18855.65 103
18856.94 107
18858.24 134
18859.54 110
18860.83 98
18862.13 102
18863.43 134
18864.73 93
18866.02 89
18867.32 116
18868.62 109
18869.92 95
18871.21 119
18872.51 114
18873.81 97
18875.11 104
18876.41 117
18877.70 104
18879.00 111
18880.30 119
18881.60 87
18882.90 104
18884.19 77
18885.49 97
18886.79 76
18888.09 106
18889.39 85
18890.69 137
18891.98 115
18893.28 99
18894.58 101
18895.88 113
18897.18 116
18898.48 111
18899.78 100
18901.07 110
18902.37 103
18903.67 110
18904.97 123
18906.27 120
18907.57 121
18908.87 107
18910.17 106
18911.47 101
18912.77 115
18914.06 107
18915.36 105
18916.66 96
18917.96 95
18919.26 91
18920.56 97
18921.86 91
18923.16 96
18924.46 90
18925.76 95
18927.06 95
18928.36 98
18929.66 104
18930.96 94
18932.26 105
18933.56 93
18934.86 93
18936.16 100
18937.46 99
18938.76 104
18940.06 106
18941.36 117
18942.66 94
18943.96 114
18945.26 105
18946.56 119
18947.86 115
18949.16 104
18950.46 99
18951.76 98
18953.06 112
18954.36 103
18955.66 97
18956.96 106
18958.26 116
18959.56 115
18960.87 99
18962.17 107
18963.47 100
18964.77 100
18966.07 105
18967.37 96
18968.67 107
18969.97 90
18971.27 106
18972.57 105
18973.88 106
18975.18 84
18976.48 90
18977.78 96
18979.08 94
18980.38 100
18981.68 102
18982.99 110
18984.29 91
18985.59 101
18986.89 125
18988.19 116
18989.49 95
18990.80 98
18992.10 116
18993.40 100
18994.70 117
18996.00 95
18997.31 108
18998.61 93
18999.91 110
19001.21 100
19002.51 103
19003.82 120
19005.12 110
19006.42 92
19007.72 110
19009.03 107
19010.33 101
19011.63 89
19012.93 96
19014.24 101
19015.54 109
19016.84 109
19018.15 96
19019.45 119
19020.75 94
19022.05 99
19023.36 91
19024.66 105
19025.96 98
19027.27 107
19028.57 86
19029.87 103
19031.18 122
19032.48 113
19033.78 112
19035.09 105
19036.39 98
19037.69 95
19039.00 116
19040.30 106
19041.60 108
19042.91 98
19044.21 94
19045.51 116
19046.82 118
19048.12 104
19049.43 82
19050.73 84
19052.03 97
19053.34 111
19054.64 120
19055.95 103
19057.25 113
19058.55 110
19059.86 95
19061.16 98
19062.47 88
19063.77 106
19065.08 102
19066.38 109
19067.68 95
19068.99 115
19070.29 93
19071.60 98
19072.90 100
19074.21 108
19075.51 91
19076.82 88
19078.12 91
19079.43 123
19080.73 105
19082.04 103
19083.34 93
19084.65 88
19085.95 105
19087.26 93
19088.56 99
19089.87 95
19091.17 108
19092.48 105
19093.78 100
19095.09 86
19096.39 102
19097.70 108
19099.00 117
19100.31 123
19101.62 90
19102.92 88
19104.23 93
19105.53 99
19106.84 92
19108.14 107
19109.45 102
19110.76 101
19112.06 83
19113.37 90
19114.67 99
19115.98 92
19117.29 75
19118.59 93
19119.90 106
19121.21 93
19122.51 96
19123.82 102
19125.13 91
19126.43 108
19127.74 95
19129.04 100
19130.35 117
19131.66 95
19132.96 102
19134.27 96
19135.58 90
19136.89 107
19138.19 117
19139.50 107
19140.81 105
19142.11 114
19143.42 117
19144.73 113
19146.03 130
19147.34 95
19148.65 89
19149.96 119
19151.26 107
19152.57 110
19153.88 95
19155.19 115
19156.49 112
19157.80 114
19159.11 107
19160.42 92
19161.72 93
19163.03 94
19164.34 99
19165.65 101
19166.96 110
19168.26 105
19169.57 113
19170.88 109
19172.19 106
19173.50 102
19174.80 101
19176.11 93
19177.42 82
19178.73 76
19180.04 119
19181.34 111
19182.65 101
19183.96 92
19185.27 103
19186.58 104
19187.89 84
19189.20 106
19190.50 82
19191.81 96
19193.12 89
19194.43 97
19195.74 93
19197.05 102
19198.36 83
19199.67 82
19200.98 114
19202.28 93
19203.59 86
19204.90 119
19206.21 105
19207.52 103
19208.83 95
19210.14 118
19211.45 104
19212.76 96
19214.07 96
19215.38 109
19216.69 100
19218.00 106
19219.31 95
19220.62 96
19221.93 79
19223.24 106
19224.55 89
19225.86 95
19227.17 92
19228.48 100
19229.79 76
19231.10 102
19232.41 95
19233.72 104
19235.03 82
19236.34 91
19237.65 112
19238.96 110
19240.27 75
19241.58 105
19242.89 107
19244.20 105
19245.51 99
19246.82 94
19248.13 87
19249.44 89
19250.75 135
19252.06 92
19253.37 82
19254.69 113
19256.00 109
19257.31 108
19258.62 91
19259.93 76
19261.24 106
19262.55 101
19263.86 109
19265.17 87
19266.49 98
19267.80 109
19269.11 99
19270.42 104
19271.73 106
19273.04 97
19274.35 116
19275.67 118
19276.98 91
19278.29 108
19279.60 94
19280.91 96
19282.22 135
19283.54 95
19284.85 86
19286.16 109
19287.47 105
19288.78 94
19290.10 94
19291.41 97
19292.72 97
19294.03 94
19295.34 102
19296.66 96
19297.97 89
19299.28 106
19300.59 108
19301.91 99
19303.22 97
19304.53 66
19305.84 89
19307.16 120
19308.47 121
19309.78 116
19311.10 108
19312.41 103
19313.72 89
19315.03 88
19316.35 98
19317.66 108
19318.97 104
19320.29 91
19321.60 87
19322.91 110
19324.23 100
19325.54 114
19326.85 112
19328.17 116
19329.48 103
19330.79 93
19332.11 103
19333.42 106
19334.73 102
19336.05 92
19337.36 117
19338.67 101
19339.99 108
19341.30 95
19342.62 98
19343.93 78
19345.24 105
19346.56 97
19347.87 98
19349.19 84
19350.50 118
19351.81 112
19353.13 114
19354.44 110
19355.76 97
19357.07 108
19358.39 89
19359.70 104
19361.02 91
19362.33 93
19363.64 94
19364.96 127
19366.27 106
19367.59 76
19368.90 102
19370.22 99
19371.53 97
19372.85 103
19374.16 94
19375.48 92
19376.79 85
19378.11 95
19379.42 88
19380.74 92
19382.05 99
19383.37 81
19384.68 88
19386.00 85
19387.31 107
19388.63 92
19389.95 109
19391.26 78
19392.58 94
19393.89 90
19395.21 108
19396.52 91
19397.84 97
19399.16 97
19400.47 86
19401.79 85
19403.10 91
19404.42 104
19405.73 109
19407.05 89
19408.37 102
19409.68 94
19411.00 101
19412.32 107
19413.63 90
19414.95 89
19416.26 97
19417.58 89
19418.90 107
19420.21 85
19421.53 94
19422.85 100
19424.16 100
19425.48 106
19426.80 110
19428.11 98
19429.43 79
19430.75 82
19432.06 105
19433.38 86
19434.70 100
19436.02 94
19437.33 91
19438.65 105
19439.97 105
19441.28 99
19442.60 90
19443.92 104
19445.24 92
19446.55 97
19447.87 104
19449.19 102
19450.51 81
19451.82 83
19453.14 112
19454.46 94
19455.78 98
19457.09 99
19458.41 101
19459.73 106
19461.05 88
19462.37 101
19463.68 92
19465.00 108
19466.32 89
19467.64 101
19468.96 93
19470.28 98
19471.59 98
19472.91 99
19474.23 95
19475.55 94
19476.87 108
19478.19 95
19479.50 93
19480.82 74
19482.14 115
19483.46 137
19484.78 92
19486.10 103
19487.42 96
19488.73 99
19490.05 96
19491.37 107
19492.69 92
19494.01 93
19495.33 107
19496.65 94
19497.97 91
19499.29 101
19500.61 101
19501.93 117
19503.25 115
19504.56 83
19505.88 86
19507.20 105
19508.52 108
19509.84 87
19511.16 93
19512.48 86
19513.80 89
19515.12 79
19516.44 92
19517.76 107
19519.08 95
19520.40 90
19521.72 120
19523.04 93
19524.36 106
19525.68 98
19527.00 107
19528.32 108
19529.64 84
19530.96 118
19532.28 97
19533.60 90
19534.92 78
19536.24 94
19537.56 93
19538.88 86
19540.20 87
19541.53 85
19542.85 75
19544.17 98
19545.49 107
19546.81 106
19548.13 100
19549.45 91
19550.77 113
19552.09 124
19553.41 109
19554.73 105
19556.06 101
19557.38 103
19558.70 95
19560.02 111
19561.34 119
19562.66 83
19563.98 92
19565.30 94
19566.63 85
19567.95 103
19569.27 84
19570.59 117
19571.91 118
19573.23 112
19574.56 90
19575.88 116
19577.20 104
19578.52 98
19579.84 90
19581.17 85
19582.49 96
19583.81 107
19585.13 100
19586.45 102
19587.78 119
19589.10 95
19590.42 113
19591.74 92
19593.07 102
19594.39 113
19595.71 115
19597.03 104
19598.36 113
19599.68 102
19601.00 97
19602.32 106
19603.65 111
19604.97 112
19606.29 97
19607.61 104
19608.94 92
19610.26 96
19611.58 102
19612.91 91
19614.23 105
19615.55 102
19616.88 81
19618.20 88
19619.52 111
19620.85 104
19622.17 114
19623.49 100
19624.82 119
19626.14 92
19627.46 108
19628.79 96
19630.11 92
19631.43 93
19632.76 92
19634.08 124
19635.41 96
19636.73 108
19638.05 107
19639.38 104
19640.70 99
19642.03 97
19643.35 115
19644.67 112
19646.00 112
19647.32 101
19648.65 88
19649.97 103
19651.29 93
19652.62 118
19653.94 83
19655.27 92
19656.59 92
19657.92 115
19659.24 97
19660.57 107
19661.89 101
19663.22 94
19664.54 105
19665.87 98
19667.19 113
19668.52 101
19669.84 118
19671.17 95
19672.49 80
19673.82 100
19675.14 98
19676.47 100
19677.79 93
19679.12 107
19680.44 102
19681.77 98
19683.09 99
19684.42 105
19685.74 124
19687.07 114
19688.39 92
19689.72 95
19691.05 92
19692.37 96
19693.70 101
19695.02 107
19696.35 107
19697.68 103
19699.00 96
19700.33 98
19701.65 68
19702.98 112
19704.31 110
19705.63 120
19706.96 101
19708.28 89
19709.61 96
19710.94 98
19712.26 111
19713.59 100
19714.92 98
19716.24 109
19717.57 107
19718.90 115
19720.22 101
19721.55 86
19722.88 102
19724.20 104
19725.53 101
19726.86 96
19728.18 95
19729.51 105
19730.84 118
19732.16 107
19733.49 90
19734.82 96
19736.15 102
19737.47 110
19738.80 87
19740.13 96
19741.46 72
19742.78 116
19744.11 114
19745.44 108
19746.77 117
19748.09 84
19749.42 103
19750.75 99
19752.08 103
19753.40 92
19754.73 87
19756.06 100
19757.39 98
19758.72 108
19760.04 104
19761.37 86
19762.70 103
19764.03 108
19765.36 94
19766.68 111
19768.01 108
19769.34 95
19770.67 95
19772.00 95
19773.33 89
19774.66 118
19775.98 101
19777.31 92
19778.64 82
19779.97 106
19781.30 94
19782.63 87
19783.96 83
19785.29 83
19786.61 94
19787.94 120
19789.27 120
19790.60 90
19791.93 94
19793.26 97
19794.59 101
19795.92 103
19797.25 87
19798.58 87
19799.91 88
19801.24 87
19802.56 88
19803.89 107
19805.22 112
19806.55 96
19807.88 98
19809.21 95
19810.54 97
19811.87 110
19813.20 90
19814.53 101
19815.86 91
19817.19 99
19818.52 98
19819.85 97
19821.18 80
19822.51 72
19823.84 85
19825.17 95
19826.50 94
19827.83 93
19829.16 86
19830.49 110
19831.82 109
19833.15 79
19834.49 83
19835.82 88
19837.15 91
19838.48 86
19839.81 103
19841.14 81
19842.47 66
19843.80 97
19845.13 102
19846.46 115
19847.79 96
19849.12 94
19850.46 91
19851.79 99
19853.12 100
19854.45 100
19855.78 90
19857.11 87
19858.44 91
19859.77 104
19861.11 100
19862.44 95
19863.77 87
19865.10 94
19866.43 108
19867.76 97
19869.09 74
19870.43 100
19871.76 109
19873.09 98
19874.42 85
19875.75 89
19877.09 95
19878.42 103
19879.75 122
19881.08 110
19882.41 107
19883.75 116
19885.08 111
19886.41 90
19887.74 76
19889.08 86
19890.41 102
19891.74 94
19893.07 101
19894.41 103
19895.74 111
19897.07 103
19898.40 108
19899.74 106
19901.07 91
19902.40 92
19903.73 119
19905.07 100
19906.40 109
19907.73 82
19909.07 90
19910.40 114
19911.73 91
19913.07 97
19914.40 94
19915.73 89
19917.07 96
19918.40 92
19919.73 109
19921.07 90
19922.40 106
19923.73 96
19925.07 93
19926.40 100
19927.73 87
19929.07 95
19930.40 100
19931.74 84
19933.07 98
19934.40 109
19935.74 93
19937.07 112
19938.40 76
19939.74 92
19941.07 98
19942.41 103
19943.74 96
19945.08 100
19946.41 77
19947.74 55
19949.08 87
19950.41 108
19951.75 82
19953.08 100
19954.42 109
19955.75 110
19957.09 92
19958.42 107
19959.76 99
19961.09 75
19962.42 100
19963.76 102
19965.09 97
19966.43 110
19967.76 97
19969.10 87
19970.43 83
19971.77 87
19973.11 104
19974.44 103
19975.78 85
19977.11 113
19978.45 78
19979.78 98
19981.12 95
19982.45 88
19983.79 97
19985.12 105
19986.46 99
19987.80 90
19989.13 90
19990.47 114
19991.80 69
19993.14 103
19994.47 86
19995.81 107
19997.15 82
19998.48 100
19999.82 96
20001.15 83
20002.49 90
20003.83 90
20005.16 106
20006.50 86
20007.84 106
20009.17 102
20010.51 95
20011.85 91
20013.18 84
20014.52 89
20015.85 81
20017.19 84
20018.53 105
20019.87 99
20021.20 85
20022.54 86
20023.88 88
20025.21 97
20026.55 106
20027.89 107
20029.22 104
20030.56 99
20031.90 73
20033.24 107
20034.57 103
20035.91 101
20037.25 99
20038.58 95
20039.92 111
20041.26 98
20042.60 108
20043.93 111
20045.27 115
20046.61 101
20047.95 143
20049.29 97
20050.62 92
20051.96 101
20053.30 105
20054.64 105
20055.97 82
20057.31 87
20058.65 88
20059.99 123
20061.33 107
20062.66 81
20064.00 108
20065.34 111
20066.68 104
20068.02 84
20069.36 98
20070.70 97
20072.03 95
20073.37 113
20074.71 102
20076.05 67
20077.39 81
20078.73 111
20080.07 104
20081.40 99
20082.74 85
20084.08 110
20085.42 94
20086.76 87
20088.10 78
20089.44 90
20090.78 100
20092.12 98
20093.46 111
20094.80 91
20096.13 91
20097.47 103
20098.81 91
20100.15 93
20101.49 78
20102.83 75
20104.17 90
20105.51 122
20106.85 90
20108.19 84
20109.53 92
20110.87 102
20112.21 79
20113.55 79
20114.89 95
20116.23 87
20117.57 107
20118.91 88
20120.25 71
20121.59 96
20122.93 112
20124.27 114
